# Supplementary material for: Ferroptosis regulation by traditional chinese medicine for ischemic stroke intervention based on network pharmacology and data mining
Source: PLoS One. 2025 Apr 16;20(4):e0321751. doi: 10.1371/journal.pone.0321751 (PMC12002469; doi:10.1371/journal.pone.0321751)
Supplement: S5 File — (ZIP) [file pone.0321751.s005.zip › 分子对接4/ESR1/7baa.pdb]

HEADER    SIGNALING PROTEIN                       15-DEC-20   7BAA              
TITLE     CYS-42-TETHERED STABILIZER 12 OF 14-3-3(SIGMA)/ERA PPI                
COMPND    MOL_ID: 1;                                                            
COMPND   2 MOLECULE: 14-3-3 PROTEIN SIGMA;                                      
COMPND   3 CHAIN: A;                                                            
COMPND   4 SYNONYM: EPITHELIAL CELL MARKER PROTEIN 1,STRATIFIN;                 
COMPND   5 ENGINEERED: YES;                                                     
COMPND   6 MOL_ID: 2;                                                           
COMPND   7 MOLECULE: ESTROGEN RECEPTOR;                                         
COMPND   8 CHAIN: B;                                                            
COMPND   9 SYNONYM: ER,ER-ALPHA,ESTRADIOL RECEPTOR,NUCLEAR RECEPTOR SUBFAMILY 3 
COMPND  10 GROUP A MEMBER 1;                                                    
COMPND  11 ENGINEERED: YES                                                      
SOURCE    MOL_ID: 1;                                                            
SOURCE   2 ORGANISM_SCIENTIFIC: HOMO SAPIENS;                                   
SOURCE   3 ORGANISM_COMMON: HUMAN;                                              
SOURCE   4 ORGANISM_TAXID: 9606;                                                
SOURCE   5 GENE: SFN, HME1;                                                     
SOURCE   6 EXPRESSION_SYSTEM: ESCHERICHIA COLI;                                 
SOURCE   7 EXPRESSION_SYSTEM_TAXID: 562;                                        
SOURCE   8 MOL_ID: 2;                                                           
SOURCE   9 SYNTHETIC: YES;                                                      
SOURCE  10 ORGANISM_SCIENTIFIC: HOMO SAPIENS;                                   
SOURCE  11 ORGANISM_COMMON: HUMAN;                                              
SOURCE  12 ORGANISM_TAXID: 9606                                                 
KEYWDS    PROTEIN-PROTEIN INTERACTION, STABILIZER, HUB PROTEIN, TRANSCRIPTION   
KEYWDS   2 FACTOR, SIGNALING PROTEIN                                            
EXPDTA    X-RAY DIFFRACTION                                                     
AUTHOR    E.SIJBESMA,C.OTTMANN                                                  
REVDAT   3   20-NOV-24 7BAA    1       REMARK                                   
REVDAT   2   31-JAN-24 7BAA    1       REMARK                                   
REVDAT   1   07-JUL-21 7BAA    0                                                
JRNL        AUTH   E.SIJBESMA,K.K.HALLENBECK,S.A.ANDREI,R.R.RUST,               
JRNL        AUTH 2 J.M.C.ADRIAANS,L.BRUNSVELD,M.R.ARKIN,C.OTTMANN               
JRNL        TITL   EXPLORATION OF A 14-3-3 PPI POCKET BY COVALENT FRAGMENTS AS  
JRNL        TITL 2 STABILIZERS.                                                 
JRNL        REF    ACS MED.CHEM.LETT.            V.  12   976 2021              
JRNL        REFN                   ISSN 1948-5875                               
JRNL        PMID   34136078                                                     
JRNL        DOI    10.1021/ACSMEDCHEMLETT.1C00088                               
REMARK   2                                                                      
REMARK   2 RESOLUTION.    1.10 ANGSTROMS.                                       
REMARK   3                                                                      
REMARK   3 REFINEMENT.                                                          
REMARK   3   PROGRAM     : PHENIX DEV_3139                                      
REMARK   3   AUTHORS     : PAUL ADAMS,PAVEL AFONINE,VINCENT CHEN,IAN            
REMARK   3               : DAVIS,KRESHNA GOPAL,RALF GROSSE-KUNSTLEVE,           
REMARK   3               : LI-WEI HUNG,ROBERT IMMORMINO,TOM IOERGER,            
REMARK   3               : AIRLIE MCCOY,ERIK MCKEE,NIGEL MORIARTY,              
REMARK   3               : REETAL PAI,RANDY READ,JANE RICHARDSON,               
REMARK   3               : DAVID RICHARDSON,TOD ROMO,JIM SACCHETTINI,           
REMARK   3               : NICHOLAS SAUTER,JACOB SMITH,LAURENT                  
REMARK   3               : STORONI,TOM TERWILLIGER,PETER ZWART                  
REMARK   3                                                                      
REMARK   3    REFINEMENT TARGET : ML                                            
REMARK   3                                                                      
REMARK   3  DATA USED IN REFINEMENT.                                            
REMARK   3   RESOLUTION RANGE HIGH (ANGSTROMS) : 1.10                           
REMARK   3   RESOLUTION RANGE LOW  (ANGSTROMS) : 45.48                          
REMARK   3   MIN(FOBS/SIGMA_FOBS)              : 1.340                          
REMARK   3   COMPLETENESS FOR RANGE        (%) : 99.2                           
REMARK   3   NUMBER OF REFLECTIONS             : 116209                         
REMARK   3                                                                      
REMARK   3  FIT TO DATA USED IN REFINEMENT.                                     
REMARK   3   R VALUE     (WORKING + TEST SET) : 0.185                           
REMARK   3   R VALUE            (WORKING SET) : 0.185                           
REMARK   3   FREE R VALUE                     : 0.197                           
REMARK   3   FREE R VALUE TEST SET SIZE   (%) : 4.950                           
REMARK   3   FREE R VALUE TEST SET COUNT      : 5748                            
REMARK   3                                                                      
REMARK   3  FIT TO DATA USED IN REFINEMENT (IN BINS).                           
REMARK   3   BIN  RESOLUTION RANGE  COMPL.    NWORK NFREE   RWORK  RFREE        
REMARK   3     1 45.4790 -  3.4175    1.00     3945   201  0.1762 0.1791        
REMARK   3     2  3.4175 -  2.7127    1.00     3811   189  0.1878 0.1924        
REMARK   3     3  2.7127 -  2.3698    1.00     3789   186  0.1880 0.2097        
REMARK   3     4  2.3698 -  2.1531    1.00     3754   179  0.1690 0.1722        
REMARK   3     5  2.1531 -  1.9988    1.00     3756   183  0.1714 0.1912        
REMARK   3     6  1.9988 -  1.8809    1.00     3711   190  0.1807 0.2075        
REMARK   3     7  1.8809 -  1.7867    1.00     3716   208  0.1858 0.2231        
REMARK   3     8  1.7867 -  1.7090    1.00     3746   179  0.1826 0.2007        
REMARK   3     9  1.7090 -  1.6432    1.00     3678   215  0.1676 0.1793        
REMARK   3    10  1.6432 -  1.5865    1.00     3688   203  0.1668 0.1870        
REMARK   3    11  1.5865 -  1.5369    1.00     3716   184  0.1683 0.1924        
REMARK   3    12  1.5369 -  1.4929    1.00     3721   193  0.1688 0.1767        
REMARK   3    13  1.4929 -  1.4536    1.00     3683   193  0.1710 0.1713        
REMARK   3    14  1.4536 -  1.4181    1.00     3657   216  0.1787 0.1879        
REMARK   3    15  1.4181 -  1.3859    1.00     3739   190  0.1848 0.2251        
REMARK   3    16  1.3859 -  1.3564    1.00     3676   189  0.1877 0.1910        
REMARK   3    17  1.3564 -  1.3293    1.00     3681   199  0.1868 0.1949        
REMARK   3    18  1.3293 -  1.3042    1.00     3662   227  0.1841 0.2121        
REMARK   3    19  1.3042 -  1.2809    1.00     3704   190  0.1891 0.2041        
REMARK   3    20  1.2809 -  1.2592    1.00     3693   186  0.1968 0.2043        
REMARK   3    21  1.2592 -  1.2389    1.00     3708   177  0.1959 0.2140        
REMARK   3    22  1.2389 -  1.2198    1.00     3648   201  0.2037 0.2141        
REMARK   3    23  1.2198 -  1.2019    1.00     3642   194  0.2035 0.1935        
REMARK   3    24  1.2019 -  1.1849    1.00     3682   189  0.2187 0.2232        
REMARK   3    25  1.1849 -  1.1689    1.00     3724   191  0.2187 0.2302        
REMARK   3    26  1.1689 -  1.1537    1.00     3669   180  0.2315 0.2279        
REMARK   3    27  1.1537 -  1.1393    0.99     3639   174  0.2383 0.2549        
REMARK   3    28  1.1393 -  1.1256    0.97     3563   188  0.2558 0.2388        
REMARK   3    29  1.1256 -  1.1125    0.94     3454   186  0.2741 0.3112        
REMARK   3    30  1.1125 -  1.1000    0.87     3206   168  0.3015 0.3275        
REMARK   3                                                                      
REMARK   3  BULK SOLVENT MODELLING.                                             
REMARK   3   METHOD USED        : FLAT BULK SOLVENT MODEL                       
REMARK   3   SOLVENT RADIUS     : 1.11                                          
REMARK   3   SHRINKAGE RADIUS   : 0.90                                          
REMARK   3   K_SOL              : NULL                                          
REMARK   3   B_SOL              : NULL                                          
REMARK   3                                                                      
REMARK   3  ERROR ESTIMATES.                                                    
REMARK   3   COORDINATE ERROR (MAXIMUM-LIKELIHOOD BASED)     : 0.090            
REMARK   3   PHASE ERROR (DEGREES, MAXIMUM-LIKELIHOOD BASED) : 18.900           
REMARK   3                                                                      
REMARK   3  B VALUES.                                                           
REMARK   3   FROM WILSON PLOT           (A**2) : NULL                           
REMARK   3   MEAN B VALUE      (OVERALL, A**2) : 16.10                          
REMARK   3   OVERALL ANISOTROPIC B VALUE.                                       
REMARK   3    B11 (A**2) : NULL                                                 
REMARK   3    B22 (A**2) : NULL                                                 
REMARK   3    B33 (A**2) : NULL                                                 
REMARK   3    B12 (A**2) : NULL                                                 
REMARK   3    B13 (A**2) : NULL                                                 
REMARK   3    B23 (A**2) : NULL                                                 
REMARK   3                                                                      
REMARK   3  TWINNING INFORMATION.                                               
REMARK   3   FRACTION: NULL                                                     
REMARK   3   OPERATOR: NULL                                                     
REMARK   3                                                                      
REMARK   3  DEVIATIONS FROM IDEAL VALUES.                                       
REMARK   3                 RMSD          COUNT                                  
REMARK   3   BOND      :   NULL           NULL                                  
REMARK   3   ANGLE     :   NULL           NULL                                  
REMARK   3   CHIRALITY :   NULL           NULL                                  
REMARK   3   PLANARITY :   NULL           NULL                                  
REMARK   3   DIHEDRAL  :   NULL           NULL                                  
REMARK   3                                                                      
REMARK   3  TLS DETAILS                                                         
REMARK   3   NUMBER OF TLS GROUPS  : NULL                                       
REMARK   3                                                                      
REMARK   3  NCS DETAILS                                                         
REMARK   3   NUMBER OF NCS GROUPS : NULL                                        
REMARK   3                                                                      
REMARK   3  OTHER REFINEMENT REMARKS: NULL                                      
REMARK   4                                                                      
REMARK   4 7BAA COMPLIES WITH FORMAT V. 3.30, 13-JUL-11                         
REMARK 100                                                                      
REMARK 100 THIS ENTRY HAS BEEN PROCESSED BY PDBE ON 15-DEC-20.                  
REMARK 100 THE DEPOSITION ID IS D_1292113043.                                   
REMARK 200                                                                      
REMARK 200 EXPERIMENTAL DETAILS                                                 
REMARK 200  EXPERIMENT TYPE                : X-RAY DIFFRACTION                  
REMARK 200  DATE OF DATA COLLECTION        : 02-JUL-17                          
REMARK 200  TEMPERATURE           (KELVIN) : 80                                 
REMARK 200  PH                             : 7.1                                
REMARK 200  NUMBER OF CRYSTALS USED        : 1                                  
REMARK 200                                                                      
REMARK 200  SYNCHROTRON              (Y/N) : Y                                  
REMARK 200  RADIATION SOURCE               : PETRA III, DESY                    
REMARK 200  BEAMLINE                       : P11                                
REMARK 200  X-RAY GENERATOR MODEL          : NULL                               
REMARK 200  MONOCHROMATIC OR LAUE    (M/L) : M                                  
REMARK 200  WAVELENGTH OR RANGE        (A) : 1.033                              
REMARK 200  MONOCHROMATOR                  : NULL                               
REMARK 200  OPTICS                         : NULL                               
REMARK 200                                                                      
REMARK 200  DETECTOR TYPE                  : PIXEL                              
REMARK 200  DETECTOR MANUFACTURER          : DECTRIS PILATUS 6M                 
REMARK 200  INTENSITY-INTEGRATION SOFTWARE : XDS                                
REMARK 200  DATA SCALING SOFTWARE          : AIMLESS 0.7.4                      
REMARK 200                                                                      
REMARK 200  NUMBER OF UNIQUE REFLECTIONS   : 116246                             
REMARK 200  RESOLUTION RANGE HIGH      (A) : 1.100                              
REMARK 200  RESOLUTION RANGE LOW       (A) : 66.320                             
REMARK 200  REJECTION CRITERIA  (SIGMA(I)) : NULL                               
REMARK 200                                                                      
REMARK 200 OVERALL.                                                             
REMARK 200  COMPLETENESS FOR RANGE     (%) : 99.3                               
REMARK 200  DATA REDUNDANCY                : 8.700                              
REMARK 200  R MERGE                    (I) : 0.06300                            
REMARK 200  R SYM                      (I) : NULL                               
REMARK 200  <I/SIGMA(I)> FOR THE DATA SET  : 15.5000                            
REMARK 200                                                                      
REMARK 200 IN THE HIGHEST RESOLUTION SHELL.                                     
REMARK 200  HIGHEST RESOLUTION SHELL, RANGE HIGH (A) : 1.10                     
REMARK 200  HIGHEST RESOLUTION SHELL, RANGE LOW  (A) : 1.12                     
REMARK 200  COMPLETENESS FOR SHELL     (%) : 89.4                               
REMARK 200  DATA REDUNDANCY IN SHELL       : 3.40                               
REMARK 200  R MERGE FOR SHELL          (I) : 0.79700                            
REMARK 200  R SYM FOR SHELL            (I) : NULL                               
REMARK 200  <I/SIGMA(I)> FOR SHELL         : NULL                               
REMARK 200                                                                      
REMARK 200 DIFFRACTION PROTOCOL: SINGLE WAVELENGTH                              
REMARK 200 METHOD USED TO DETERMINE THE STRUCTURE: MOLECULAR REPLACEMENT        
REMARK 200 SOFTWARE USED: PHASER                                                
REMARK 200 STARTING MODEL: 4JC3                                                 
REMARK 200                                                                      
REMARK 200 REMARK: NULL                                                         
REMARK 280                                                                      
REMARK 280 CRYSTAL                                                              
REMARK 280 SOLVENT CONTENT, VS   (%): 53.31                                     
REMARK 280 MATTHEWS COEFFICIENT, VM (ANGSTROMS**3/DA): 2.63                     
REMARK 280                                                                      
REMARK 280 CRYSTALLIZATION CONDITIONS: 0.095 M HEPES, 0.19 M CACL2, 27% (V/V)   
REMARK 280  PEG400, 5% (V/V) GLYCEROL, PH 7.1, VAPOR DIFFUSION, SITTING DROP,   
REMARK 280  TEMPERATURE 277K                                                    
REMARK 290                                                                      
REMARK 290 CRYSTALLOGRAPHIC SYMMETRY                                            
REMARK 290 SYMMETRY OPERATORS FOR SPACE GROUP: C 2 2 21                         
REMARK 290                                                                      
REMARK 290      SYMOP   SYMMETRY                                                
REMARK 290     NNNMMM   OPERATOR                                                
REMARK 290       1555   X,Y,Z                                                   
REMARK 290       2555   -X,-Y,Z+1/2                                             
REMARK 290       3555   -X,Y,-Z+1/2                                             
REMARK 290       4555   X,-Y,-Z                                                 
REMARK 290       5555   X+1/2,Y+1/2,Z                                           
REMARK 290       6555   -X+1/2,-Y+1/2,Z+1/2                                     
REMARK 290       7555   -X+1/2,Y+1/2,-Z+1/2                                     
REMARK 290       8555   X+1/2,-Y+1/2,-Z                                         
REMARK 290                                                                      
REMARK 290     WHERE NNN -> OPERATOR NUMBER                                     
REMARK 290           MMM -> TRANSLATION VECTOR                                  
REMARK 290                                                                      
REMARK 290 CRYSTALLOGRAPHIC SYMMETRY TRANSFORMATIONS                            
REMARK 290 THE FOLLOWING TRANSFORMATIONS OPERATE ON THE ATOM/HETATM             
REMARK 290 RECORDS IN THIS ENTRY TO PRODUCE CRYSTALLOGRAPHICALLY                
REMARK 290 RELATED MOLECULES.                                                   
REMARK 290   SMTRY1   1  1.000000  0.000000  0.000000        0.00000            
REMARK 290   SMTRY2   1  0.000000  1.000000  0.000000        0.00000            
REMARK 290   SMTRY3   1  0.000000  0.000000  1.000000        0.00000            
REMARK 290   SMTRY1   2 -1.000000  0.000000  0.000000        0.00000            
REMARK 290   SMTRY2   2  0.000000 -1.000000  0.000000        0.00000            
REMARK 290   SMTRY3   2  0.000000  0.000000  1.000000       31.24300            
REMARK 290   SMTRY1   3 -1.000000  0.000000  0.000000        0.00000            
REMARK 290   SMTRY2   3  0.000000  1.000000  0.000000        0.00000            
REMARK 290   SMTRY3   3  0.000000  0.000000 -1.000000       31.24300            
REMARK 290   SMTRY1   4  1.000000  0.000000  0.000000        0.00000            
REMARK 290   SMTRY2   4  0.000000 -1.000000  0.000000        0.00000            
REMARK 290   SMTRY3   4  0.000000  0.000000 -1.000000        0.00000            
REMARK 290   SMTRY1   5  1.000000  0.000000  0.000000       41.00100            
REMARK 290   SMTRY2   5  0.000000  1.000000  0.000000       56.37850            
REMARK 290   SMTRY3   5  0.000000  0.000000  1.000000        0.00000            
REMARK 290   SMTRY1   6 -1.000000  0.000000  0.000000       41.00100            
REMARK 290   SMTRY2   6  0.000000 -1.000000  0.000000       56.37850            
REMARK 290   SMTRY3   6  0.000000  0.000000  1.000000       31.24300            
REMARK 290   SMTRY1   7 -1.000000  0.000000  0.000000       41.00100            
REMARK 290   SMTRY2   7  0.000000  1.000000  0.000000       56.37850            
REMARK 290   SMTRY3   7  0.000000  0.000000 -1.000000       31.24300            
REMARK 290   SMTRY1   8  1.000000  0.000000  0.000000       41.00100            
REMARK 290   SMTRY2   8  0.000000 -1.000000  0.000000       56.37850            
REMARK 290   SMTRY3   8  0.000000  0.000000 -1.000000        0.00000            
REMARK 290                                                                      
REMARK 290 REMARK: NULL                                                         
REMARK 300                                                                      
REMARK 300 BIOMOLECULE: 1                                                       
REMARK 300 SEE REMARK 350 FOR THE AUTHOR PROVIDED AND/OR PROGRAM                
REMARK 300 GENERATED ASSEMBLY INFORMATION FOR THE STRUCTURE IN                  
REMARK 300 THIS ENTRY. THE REMARK MAY ALSO PROVIDE INFORMATION ON               
REMARK 300 BURIED SURFACE AREA.                                                 
REMARK 350                                                                      
REMARK 350 COORDINATES FOR A COMPLETE MULTIMER REPRESENTING THE KNOWN           
REMARK 350 BIOLOGICALLY SIGNIFICANT OLIGOMERIZATION STATE OF THE                
REMARK 350 MOLECULE CAN BE GENERATED BY APPLYING BIOMT TRANSFORMATIONS          
REMARK 350 GIVEN BELOW.  BOTH NON-CRYSTALLOGRAPHIC AND                          
REMARK 350 CRYSTALLOGRAPHIC OPERATIONS ARE GIVEN.                               
REMARK 350                                                                      
REMARK 350 BIOMOLECULE: 1                                                       
REMARK 350 AUTHOR DETERMINED BIOLOGICAL UNIT: TETRAMERIC                        
REMARK 350 SOFTWARE DETERMINED QUATERNARY STRUCTURE: TETRAMERIC                 
REMARK 350 SOFTWARE USED: PISA                                                  
REMARK 350 TOTAL BURIED SURFACE AREA: 4260 ANGSTROM**2                          
REMARK 350 SURFACE AREA OF THE COMPLEX: 23970 ANGSTROM**2                       
REMARK 350 CHANGE IN SOLVENT FREE ENERGY: -42.0 KCAL/MOL                        
REMARK 350 APPLY THE FOLLOWING TO CHAINS: A, B                                  
REMARK 350   BIOMT1   1  1.000000  0.000000  0.000000        0.00000            
REMARK 350   BIOMT2   1  0.000000  1.000000  0.000000        0.00000            
REMARK 350   BIOMT3   1  0.000000  0.000000  1.000000        0.00000            
REMARK 350   BIOMT1   2  1.000000  0.000000  0.000000        0.00000            
REMARK 350   BIOMT2   2  0.000000 -1.000000  0.000000        0.00000            
REMARK 350   BIOMT3   2  0.000000  0.000000 -1.000000        0.00000            
REMARK 465                                                                      
REMARK 465 MISSING RESIDUES                                                     
REMARK 465 THE FOLLOWING RESIDUES WERE NOT LOCATED IN THE                       
REMARK 465 EXPERIMENT. (M=MODEL NUMBER; RES=RESIDUE NAME; C=CHAIN               
REMARK 465 IDENTIFIER; SSSEQ=SEQUENCE NUMBER; I=INSERTION CODE.)                
REMARK 465                                                                      
REMARK 465   M RES C SSSEQI                                                     
REMARK 465     ALA B   588                                                      
REMARK 465     GLU B   589                                                      
REMARK 465     GLY B   590                                                      
REMARK 500                                                                      
REMARK 500 GEOMETRY AND STEREOCHEMISTRY                                         
REMARK 500 SUBTOPIC: CLOSE CONTACTS IN SAME ASYMMETRIC UNIT                     
REMARK 500                                                                      
REMARK 500 THE FOLLOWING ATOMS ARE IN CLOSE CONTACT.                            
REMARK 500                                                                      
REMARK 500  ATM1  RES C  SSEQI   ATM2  RES C  SSEQI           DISTANCE          
REMARK 500   O    HOH A   407     O    HOH A   683              2.15            
REMARK 500                                                                      
REMARK 500 REMARK: NULL                                                         
REMARK 500                                                                      
REMARK 500 GEOMETRY AND STEREOCHEMISTRY                                         
REMARK 500 SUBTOPIC: CLOSE CONTACTS                                             
REMARK 500                                                                      
REMARK 500 THE FOLLOWING ATOMS THAT ARE RELATED BY CRYSTALLOGRAPHIC             
REMARK 500 SYMMETRY ARE IN CLOSE CONTACT.  AN ATOM LOCATED WITHIN 0.15          
REMARK 500 ANGSTROMS OF A SYMMETRY RELATED ATOM IS ASSUMED TO BE ON A           
REMARK 500 SPECIAL POSITION AND IS, THEREFORE, LISTED IN REMARK 375             
REMARK 500 INSTEAD OF REMARK 500.  ATOMS WITH NON-BLANK ALTERNATE               
REMARK 500 LOCATION INDICATORS ARE NOT INCLUDED IN THE CALCULATIONS.            
REMARK 500                                                                      
REMARK 500 DISTANCE CUTOFF:                                                     
REMARK 500 2.2 ANGSTROMS FOR CONTACTS NOT INVOLVING HYDROGEN ATOMS              
REMARK 500 1.6 ANGSTROMS FOR CONTACTS INVOLVING HYDROGEN ATOMS                  
REMARK 500                                                                      
REMARK 500  ATM1  RES C  SSEQI   ATM2  RES C  SSEQI  SSYMOP   DISTANCE          
REMARK 500   O    HOH A   441     O    HOH A   665     4555     1.95            
REMARK 500                                                                      
REMARK 500 REMARK: NULL                                                         
REMARK 500                                                                      
REMARK 500 GEOMETRY AND STEREOCHEMISTRY                                         
REMARK 500 SUBTOPIC: COVALENT BOND ANGLES                                       
REMARK 500                                                                      
REMARK 500 THE STEREOCHEMICAL PARAMETERS OF THE FOLLOWING RESIDUES              
REMARK 500 HAVE VALUES WHICH DEVIATE FROM EXPECTED VALUES BY MORE               
REMARK 500 THAN 6*RMSD (M=MODEL NUMBER; RES=RESIDUE NAME; C=CHAIN               
REMARK 500 IDENTIFIER; SSEQ=SEQUENCE NUMBER; I=INSERTION CODE).                 
REMARK 500                                                                      
REMARK 500 STANDARD TABLE:                                                      
REMARK 500 FORMAT: (10X,I3,1X,A3,1X,A1,I4,A1,3(1X,A4,2X),12X,F5.1)              
REMARK 500                                                                      
REMARK 500 EXPECTED VALUES PROTEIN: ENGH AND HUBER, 1999                        
REMARK 500 EXPECTED VALUES NUCLEIC ACID: CLOWNEY ET AL 1996                     
REMARK 500                                                                      
REMARK 500  M RES CSSEQI ATM1   ATM2   ATM3                                     
REMARK 500    ARG A  41   NE  -  CZ  -  NH1 ANGL. DEV. =   4.0 DEGREES          
REMARK 500                                                                      
REMARK 500 REMARK: NULL                                                         
REMARK 500                                                                      
REMARK 500 GEOMETRY AND STEREOCHEMISTRY                                         
REMARK 500 SUBTOPIC: TORSION ANGLES                                             
REMARK 500                                                                      
REMARK 500 TORSION ANGLES OUTSIDE THE EXPECTED RAMACHANDRAN REGIONS:            
REMARK 500 (M=MODEL NUMBER; RES=RESIDUE NAME; C=CHAIN IDENTIFIER;               
REMARK 500 SSEQ=SEQUENCE NUMBER; I=INSERTION CODE).                             
REMARK 500                                                                      
REMARK 500 STANDARD TABLE:                                                      
REMARK 500 FORMAT:(10X,I3,1X,A3,1X,A1,I4,A1,4X,F7.2,3X,F7.2)                    
REMARK 500                                                                      
REMARK 500 EXPECTED VALUES: GJ KLEYWEGT AND TA JONES (1996). PHI/PSI-           
REMARK 500 CHOLOGY: RAMACHANDRAN REVISITED. STRUCTURE 4, 1395 - 1400            
REMARK 500                                                                      
REMARK 500  M RES CSSEQI        PSI       PHI                                   
REMARK 500    ARG A  18       77.38   -105.46                                   
REMARK 500    HIS A 106       35.43   -143.04                                   
REMARK 500    SER A 186       65.26   -118.61                                   
REMARK 500                                                                      
REMARK 500 REMARK: NULL                                                         
REMARK 525                                                                      
REMARK 525 SOLVENT                                                              
REMARK 525                                                                      
REMARK 525 THE SOLVENT MOLECULES HAVE CHAIN IDENTIFIERS THAT                    
REMARK 525 INDICATE THE POLYMER CHAIN WITH WHICH THEY ARE MOST                  
REMARK 525 CLOSELY ASSOCIATED. THE REMARK LISTS ALL THE SOLVENT                 
REMARK 525 MOLECULES WHICH ARE MORE THAN 5A AWAY FROM THE                       
REMARK 525 NEAREST POLYMER CHAIN (M = MODEL NUMBER;                             
REMARK 525 RES=RESIDUE NAME; C=CHAIN IDENTIFIER; SSEQ=SEQUENCE                  
REMARK 525 NUMBER; I=INSERTION CODE):                                           
REMARK 525                                                                      
REMARK 525  M RES CSSEQI                                                        
REMARK 525    HOH A 734        DISTANCE =  6.30 ANGSTROMS                       
REMARK 620                                                                      
REMARK 620 METAL COORDINATION                                                   
REMARK 620 (M=MODEL NUMBER; RES=RESIDUE NAME; C=CHAIN IDENTIFIER;               
REMARK 620 SSEQ=SEQUENCE NUMBER; I=INSERTION CODE):                             
REMARK 620                                                                      
REMARK 620 COORDINATION ANGLES FOR:  M RES CSSEQI METAL                         
REMARK 620                              MG A 302  MG                            
REMARK 620 N RES CSSEQI ATOM                                                    
REMARK 620 1 GLU A   2   OE1                                                    
REMARK 620 2 GLU A   2   OE1   0.0                                              
REMARK 620 3 HOH A 430   O    82.7  82.7                                        
REMARK 620 4 HOH A 430   O    80.6  80.6 146.5                                  
REMARK 620 N                    1     2     3                                   
REMARK 620                                                                      
REMARK 620 COORDINATION ANGLES FOR:  M RES CSSEQI METAL                         
REMARK 620                              MG A 301  MG                            
REMARK 620 N RES CSSEQI ATOM                                                    
REMARK 620 1 GLU A  39   OE1                                                    
REMARK 620 2 HOH A 453   O    97.1                                              
REMARK 620 N                    1                                               
REMARK 620                                                                      
REMARK 620 COORDINATION ANGLES FOR:  M RES CSSEQI METAL                         
REMARK 620                              MG A 303  MG                            
REMARK 620 N RES CSSEQI ATOM                                                    
REMARK 620 1 GLU A  89   OE2                                                    
REMARK 620 2 HOH A 619   O    86.3                                              
REMARK 620 N                    1                                               
DBREF  7BAA A    1   231  UNP    P31947   1433S_HUMAN      1    231             
DBREF  7BAA B  588   595  UNP    P03372   ESR1_HUMAN     588    595             
SEQADV 7BAA GLY A   -4  UNP  P31947              EXPRESSION TAG                 
SEQADV 7BAA ALA A   -3  UNP  P31947              EXPRESSION TAG                 
SEQADV 7BAA MET A   -2  UNP  P31947              EXPRESSION TAG                 
SEQADV 7BAA GLY A   -1  UNP  P31947              EXPRESSION TAG                 
SEQADV 7BAA SER A    0  UNP  P31947              EXPRESSION TAG                 
SEQADV 7BAA ASN A   38  UNP  P31947    CYS    38 ENGINEERED MUTATION            
SEQADV 7BAA CYS A   42  UNP  P31947    ASN    42 ENGINEERED MUTATION            
SEQRES   1 A  236  GLY ALA MET GLY SER MET GLU ARG ALA SER LEU ILE GLN          
SEQRES   2 A  236  LYS ALA LYS LEU ALA GLU GLN ALA GLU ARG TYR GLU ASP          
SEQRES   3 A  236  MET ALA ALA PHE MET LYS GLY ALA VAL GLU LYS GLY GLU          
SEQRES   4 A  236  GLU LEU SER ASN GLU GLU ARG CYS LEU LEU SER VAL ALA          
SEQRES   5 A  236  TYR LYS ASN VAL VAL GLY GLY GLN ARG ALA ALA TRP ARG          
SEQRES   6 A  236  VAL LEU SER SER ILE GLU GLN LYS SER ASN GLU GLU GLY          
SEQRES   7 A  236  SER GLU GLU LYS GLY PRO GLU VAL ARG GLU TYR ARG GLU          
SEQRES   8 A  236  LYS VAL GLU THR GLU LEU GLN GLY VAL CYS ASP THR VAL          
SEQRES   9 A  236  LEU GLY LEU LEU ASP SER HIS LEU ILE LYS GLU ALA GLY          
SEQRES  10 A  236  ASP ALA GLU SER ARG VAL PHE TYR LEU LYS MET LYS GLY          
SEQRES  11 A  236  ASP TYR TYR ARG TYR LEU ALA GLU VAL ALA THR GLY ASP          
SEQRES  12 A  236  ASP LYS LYS ARG ILE ILE ASP SER ALA ARG SER ALA TYR          
SEQRES  13 A  236  GLN GLU ALA MET ASP ILE SER LYS LYS GLU MET PRO PRO          
SEQRES  14 A  236  THR ASN PRO ILE ARG LEU GLY LEU ALA LEU ASN PHE SER          
SEQRES  15 A  236  VAL PHE HIS TYR GLU ILE ALA ASN SER PRO GLU GLU ALA          
SEQRES  16 A  236  ILE SER LEU ALA LYS THR THR PHE ASP GLU ALA MET ALA          
SEQRES  17 A  236  ASP LEU HIS THR LEU SER GLU ASP SER TYR LYS ASP SER          
SEQRES  18 A  236  THR LEU ILE MET GLN LEU LEU ARG ASP ASN LEU THR LEU          
SEQRES  19 A  236  TRP THR                                                      
SEQRES   1 B    8  ALA GLU GLY PHE PRO ALA TPO VAL                              
MODRES 7BAA TPO B  594  THR  MODIFIED RESIDUE                                   
HET    TPO  B 594      11                                                       
HET     MG  A 301       1                                                       
HET     MG  A 302       1                                                       
HET     MG  A 303       1                                                       
HET    T5Z  A 304      19                                                       
HETNAM     TPO PHOSPHOTHREONINE                                                 
HETNAM      MG MAGNESIUM ION                                                    
HETNAM     T5Z 2-(4-BROMANYL-3-METHOXY-PHENOXY)-2-METHYL-~{N}-(2-               
HETNAM   2 T5Z  SULFANYLETHYL)PROPANAMIDE                                       
HETSYN     TPO PHOSPHONOTHREONINE                                               
FORMUL   2  TPO    C4 H10 N O6 P                                                
FORMUL   3   MG    3(MG 2+)                                                     
FORMUL   6  T5Z    C13 H18 BR N O3 S                                            
FORMUL   7  HOH   *343(H2 O)                                                    
HELIX    1 AA1 GLU A    2  ALA A   16  1                                  15    
HELIX    2 AA2 ARG A   18  LYS A   32  1                                  15    
HELIX    3 AA3 SER A   37  ASN A   70  1                                  34    
HELIX    4 AA4 PRO A   79  SER A  105  1                                  27    
HELIX    5 AA5 HIS A  106  ALA A  111  1                                   6    
HELIX    6 AA6 ASP A  113  ALA A  135  1                                  23    
HELIX    7 AA7 ASP A  139  MET A  162  1                                  24    
HELIX    8 AA8 ASN A  166  ILE A  183  1                                  18    
HELIX    9 AA9 SER A  186  ALA A  203  1                                  18    
HELIX   10 AB1 ASP A  204  LEU A  208  5                                   5    
HELIX   11 AB2 SER A  209  THR A  231  1                                  23    
LINK         SG  CYS A  42                 S   T5Z A 304     1555   1555  2.11  
LINK         C   ALA B 593                 N   TPO B 594     1555   1555  1.33  
LINK         C   TPO B 594                 N   VAL B 595     1555   1555  1.31  
LINK         OE1 GLU A   2                MG    MG A 302     1555   1555  2.25  
LINK         OE1 GLU A   2                MG    MG A 302     1555   3654  2.61  
LINK         OE1 GLU A  39                MG    MG A 301     1555   6554  2.68  
LINK         OE2 GLU A  89                MG    MG A 303     1555   1555  2.35  
LINK        MG    MG A 301                 O   HOH A 453     1555   1555  2.71  
LINK        MG    MG A 302                 O   HOH A 430     1555   1555  2.47  
LINK        MG    MG A 302                 O   HOH A 430     1555   3654  2.62  
LINK        MG    MG A 303                 O   HOH A 619     1555   1555  2.35  
CISPEP   1 SER A  105    HIS A  106          0         8.28                     
CRYST1   82.002  112.757   62.486  90.00  90.00  90.00 C 2 2 21      8          
ORIGX1      1.000000  0.000000  0.000000        0.00000                         
ORIGX2      0.000000  1.000000  0.000000        0.00000                         
ORIGX3      0.000000  0.000000  1.000000        0.00000                         
SCALE1      0.012195  0.000000  0.000000        0.00000                         
SCALE2      0.000000  0.008869  0.000000        0.00000                         
SCALE3      0.000000  0.000000  0.016004        0.00000                         
ATOM      1  N   GLY A  -4      45.171  12.628  -3.805  1.00 40.59           N  
ATOM      2  CA  GLY A  -4      43.828  12.293  -4.245  1.00 31.15           C  
ATOM      3  C   GLY A  -4      43.801  11.336  -5.424  1.00 27.71           C  
ATOM      4  O   GLY A  -4      44.390  11.622  -6.480  1.00 24.32           O  
ATOM      5  N   ALA A  -3      43.115  10.200  -5.250  1.00 28.20           N  
ATOM      6  CA  ALA A  -3      42.906   9.284  -6.367  1.00 23.87           C  
ATOM      7  C   ALA A  -3      42.115   9.931  -7.499  1.00 17.67           C  
ATOM      8  O   ALA A  -3      42.176   9.444  -8.636  1.00 26.64           O  
ATOM      9  CB  ALA A  -3      42.215   8.001  -5.902  1.00 35.13           C  
ATOM     10  N   MET A  -2      41.377  11.020  -7.220  1.00 17.80           N  
ATOM     11  CA  MET A  -2      40.647  11.771  -8.241  1.00 13.20           C  
ATOM     12  C   MET A  -2      41.452  12.909  -8.833  1.00 11.25           C  
ATOM     13  O   MET A  -2      40.936  13.619  -9.709  1.00 11.52           O  
ATOM     14  CB  MET A  -2      39.303  12.275  -7.698  1.00 14.36           C  
ATOM     15  CG  MET A  -2      38.411  11.153  -7.202  1.00 16.40           C  
ATOM     16  SD  MET A  -2      37.946   9.920  -8.469  1.00 15.90           S  
ATOM     17  CE  MET A  -2      36.947   8.857  -7.441  1.00 19.96           C  
ATOM     18  N   GLY A  -1      42.731  13.041  -8.449  1.00 12.88           N  
ATOM     19  CA  GLY A  -1      43.521  14.172  -8.884  1.00 13.59           C  
ATOM     20  C   GLY A  -1      43.703  14.272 -10.386  1.00 12.07           C  
ATOM     21  O   GLY A  -1      43.829  15.377 -10.924  1.00 13.39           O  
ATOM     22  N   SER A   0      43.660  13.137 -11.094  1.00 10.13           N  
ATOM     23  CA  SER A   0      43.870  13.142 -12.523  1.00  9.93           C  
ATOM     24  C   SER A   0      42.593  13.297 -13.312  1.00  8.75           C  
ATOM     25  O   SER A   0      42.669  13.403 -14.538  1.00  9.98           O  
ATOM     26  CB  SER A   0      44.605  11.896 -12.977  1.00 12.83           C  
ATOM     27  OG  SER A   0      43.817  10.784 -12.699  1.00 16.82           O  
ATOM     28  N   MET A   1      41.428  13.339 -12.685  1.00  9.31           N  
ATOM     29  CA  MET A   1      40.175  13.454 -13.425  1.00  8.72           C  
ATOM     30  C   MET A   1      39.710  14.896 -13.473  1.00  8.32           C  
ATOM     31  O   MET A   1      39.762  15.603 -12.462  1.00  9.41           O  
ATOM     32  CB  MET A   1      39.066  12.606 -12.778  1.00  9.76           C  
ATOM     33  CG  MET A   1      38.022  12.225 -13.817  1.00 11.77           C  
ATOM     34  SD  MET A   1      36.559  11.382 -13.208  1.00 12.12           S  
ATOM     35  CE  MET A   1      37.310   9.994 -12.378  1.00 14.22           C  
ATOM     36  N   GLU A   2      39.244  15.331 -14.641  1.00  8.69           N  
ATOM     37  CA  GLU A   2      38.704  16.685 -14.798  1.00  8.66           C  
ATOM     38  C   GLU A   2      37.592  16.961 -13.804  1.00  8.20           C  
ATOM     39  O   GLU A   2      36.740  16.112 -13.556  1.00  9.15           O  
ATOM     40  CB  GLU A   2      38.092  16.814 -16.187  1.00  9.75           C  
ATOM     41  CG  GLU A   2      39.106  16.948 -17.304  1.00 10.36           C  
ATOM     42  CD  GLU A   2      39.721  18.318 -17.415  1.00 11.17           C  
ATOM     43  OE1 GLU A   2      39.583  19.152 -16.502  1.00 12.57           O  
ATOM     44  OE2 GLU A   2      40.380  18.550 -18.468  1.00 13.10           O  
ATOM     45  N   ARG A   3      37.538  18.212 -13.330  1.00  8.65           N  
ATOM     46  CA  ARG A   3      36.435  18.631 -12.457  1.00  8.88           C  
ATOM     47  C   ARG A   3      35.075  18.321 -13.078  1.00  8.67           C  
ATOM     48  O   ARG A   3      34.174  17.790 -12.419  1.00  9.01           O  
ATOM     49  CB  ARG A   3      36.576  20.123 -12.145  1.00  9.16           C  
ATOM     50  CG  ARG A   3      35.644  20.615 -11.069  1.00  9.53           C  
ATOM     51  CD  ARG A   3      35.758  22.134 -10.925  1.00  8.74           C  
ATOM     52  NE  ARG A   3      34.995  22.655  -9.792  1.00  9.92           N  
ATOM     53  CZ  ARG A   3      33.670  22.832  -9.777  1.00 10.05           C  
ATOM     54  NH1 ARG A   3      32.920  22.593 -10.834  1.00 10.27           N  
ATOM     55  NH2 ARG A   3      33.087  23.279  -8.658  1.00 13.02           N  
ATOM     56  N   ALA A   4      34.900  18.690 -14.348  1.00  9.20           N  
ATOM     57  CA  ALA A   4      33.593  18.511 -14.965  1.00 10.08           C  
ATOM     58  C   ALA A   4      33.238  17.034 -15.046  1.00  8.78           C  
ATOM     59  O   ALA A   4      32.069  16.663 -14.972  1.00  9.64           O  
ATOM     60  CB  ALA A   4      33.569  19.154 -16.349  1.00 10.82           C  
ATOM     61  N   SER A   5      34.246  16.185 -15.282  1.00  8.88           N  
ATOM     62  CA  SER A   5      34.001  14.748 -15.366  1.00  9.08           C  
ATOM     63  C   SER A   5      33.608  14.186 -14.010  1.00  8.69           C  
ATOM     64  O   SER A   5      32.749  13.288 -13.928  1.00  9.46           O  
ATOM     65  CB  SER A   5      35.247  14.046 -15.900  1.00  9.74           C  
ATOM     66  OG  SER A   5      35.576  14.519 -17.193  1.00 10.49           O  
ATOM     67  N   LEU A   6      34.246  14.689 -12.939  1.00  8.68           N  
ATOM     68  CA  LEU A   6      33.863  14.276 -11.587  1.00  8.70           C  
ATOM     69  C   LEU A   6      32.423  14.631 -11.294  1.00  8.38           C  
ATOM     70  O   LEU A   6      31.689  13.814 -10.705  1.00  9.16           O  
ATOM     71  CB  LEU A   6      34.799  14.907 -10.559  1.00  8.81           C  
ATOM     72  CG  LEU A   6      36.220  14.327 -10.599  1.00  8.19           C  
ATOM     73  CD1 LEU A   6      37.199  15.257  -9.941  1.00  9.98           C  
ATOM     74  CD2 LEU A   6      36.291  12.978  -9.956  1.00 10.38           C  
ATOM     75  N   ILE A   7      32.001  15.848 -11.666  1.00  9.39           N  
ATOM     76  CA  ILE A   7      30.611  16.249 -11.457  1.00  9.14           C  
ATOM     77  C   ILE A   7      29.669  15.374 -12.269  1.00  8.97           C  
ATOM     78  O   ILE A   7      28.628  14.914 -11.767  1.00  9.68           O  
ATOM     79  CB  ILE A   7      30.442  17.760 -11.757  1.00  9.59           C  
ATOM     80  CG1 ILE A   7      31.286  18.633 -10.812  1.00 12.59           C  
ATOM     81  CG2 ILE A   7      28.979  18.146 -11.727  1.00 10.45           C  
ATOM     82  CD1 ILE A   7      30.947  18.557  -9.407  1.00 13.82           C  
ATOM     83  N   GLN A   8      30.007  15.128 -13.530  1.00  9.27           N  
ATOM     84  CA  GLN A   8      29.165  14.280 -14.369  1.00  9.76           C  
ATOM     85  C   GLN A   8      29.020  12.893 -13.771  1.00  8.88           C  
ATOM     86  O   GLN A   8      27.915  12.320 -13.739  1.00 10.65           O  
ATOM     87  CB  GLN A   8      29.797  14.199 -15.757  1.00 10.43           C  
ATOM     88  CG  GLN A   8      28.958  13.435 -16.734  1.00 14.54           C  
ATOM     89  CD  GLN A   8      29.584  13.379 -18.140  1.00 16.03           C  
ATOM     90  OE1 GLN A   8      30.619  14.006 -18.419  1.00 18.80           O  
ATOM     91  NE2 GLN A   8      28.960  12.612 -19.023  1.00 16.93           N  
ATOM     92  N   LYS A   9      30.132  12.322 -13.314  1.00  9.04           N  
ATOM     93  CA  LYS A   9      30.072  10.997 -12.726  1.00  8.81           C  
ATOM     94  C   LYS A   9      29.359  10.990 -11.391  1.00  8.43           C  
ATOM     95  O   LYS A   9      28.736   9.977 -11.057  1.00  9.46           O  
ATOM     96  CB  LYS A   9      31.468  10.397 -12.647  1.00  9.76           C  
ATOM     97  CG  LYS A   9      32.077  10.097 -14.023  1.00  9.30           C  
ATOM     98  CD  LYS A   9      33.457   9.541 -13.936  1.00 10.54           C  
ATOM     99  CE  LYS A   9      34.050   9.290 -15.327  1.00  9.98           C  
ATOM    100  NZ  LYS A   9      35.454   8.789 -15.272  1.00 10.88           N  
ATOM    101  N   ALA A  10      29.449  12.055 -10.609  1.00  8.85           N  
ATOM    102  CA  ALA A  10      28.663  12.125  -9.386  1.00  8.80           C  
ATOM    103  C   ALA A  10      27.180  12.017  -9.707  1.00  9.02           C  
ATOM    104  O   ALA A  10      26.422  11.343  -8.993  1.00  9.73           O  
ATOM    105  CB  ALA A  10      28.975  13.426  -8.638  1.00  9.99           C  
ATOM    106  N   LYS A  11      26.734  12.694 -10.778  1.00  9.17           N  
ATOM    107  CA  LYS A  11      25.330  12.623 -11.166  1.00 10.15           C  
ATOM    108  C   LYS A  11      24.952  11.222 -11.620  1.00 10.54           C  
ATOM    109  O   LYS A  11      23.840  10.747 -11.329  1.00 11.62           O  
ATOM    110  CB  LYS A  11      25.068  13.651 -12.264  1.00 10.65           C  
ATOM    111  CG  LYS A  11      25.152  15.096 -11.772  1.00 11.28           C  
ATOM    112  CD  LYS A  11      24.994  16.084 -12.917  1.00 12.89           C  
ATOM    113  CE  LYS A  11      25.265  17.493 -12.474  1.00 14.77           C  
ATOM    114  NZ  LYS A  11      25.234  18.488 -13.573  1.00 17.07           N  
ATOM    115  N   LEU A  12      25.828  10.567 -12.376  1.00 10.37           N  
ATOM    116  CA  LEU A  12      25.580   9.177 -12.755  1.00 10.46           C  
ATOM    117  C   LEU A  12      25.498   8.265 -11.545  1.00 10.43           C  
ATOM    118  O   LEU A  12      24.625   7.373 -11.487  1.00 11.44           O  
ATOM    119  CB  LEU A  12      26.680   8.679 -13.691  1.00 10.61           C  
ATOM    120  CG  LEU A  12      26.771   9.359 -15.074  1.00 11.23           C  
ATOM    121  CD1 LEU A  12      28.030   8.919 -15.740  1.00 12.32           C  
ATOM    122  CD2 LEU A  12      25.555   8.990 -15.964  1.00 13.84           C  
ATOM    123  N   ALA A  13      26.433   8.428 -10.617  1.00 10.45           N  
ATOM    124  CA  ALA A  13      26.435   7.618  -9.424  1.00 10.43           C  
ATOM    125  C   ALA A  13      25.147   7.811  -8.647  1.00 11.23           C  
ATOM    126  O   ALA A  13      24.593   6.838  -8.099  1.00 11.85           O  
ATOM    127  CB  ALA A  13      27.652   7.977  -8.555  1.00 10.47           C  
ATOM    128  N   GLU A  14      24.649   9.042  -8.576  1.00 10.76           N  
ATOM    129  CA  GLU A  14      23.374   9.263  -7.909  1.00 13.12           C  
ATOM    130  C   GLU A  14      22.251   8.477  -8.594  1.00 13.21           C  
ATOM    131  O   GLU A  14      21.443   7.801  -7.932  1.00 15.11           O  
ATOM    132  CB  GLU A  14      23.035  10.745  -7.876  1.00 13.49           C  
ATOM    133  CG  GLU A  14      21.734  10.999  -7.144  1.00 16.04           C  
ATOM    134  CD  GLU A  14      21.347  12.445  -7.057  1.00 18.11           C  
ATOM    135  OE1 GLU A  14      21.777  13.227  -7.939  1.00 20.48           O  
ATOM    136  OE2 GLU A  14      20.611  12.787  -6.088  1.00 19.05           O  
ATOM    137  N   GLN A  15      22.187   8.532  -9.919  1.00 13.28           N  
ATOM    138  CA  GLN A  15      21.166   7.793 -10.660  1.00 14.28           C  
ATOM    139  C   GLN A  15      21.258   6.300 -10.401  1.00 14.57           C  
ATOM    140  O   GLN A  15      20.226   5.605 -10.357  1.00 17.94           O  
ATOM    141  CB  GLN A  15      21.309   8.050 -12.155  1.00 15.07           C  
ATOM    142  CG  GLN A  15      20.923   9.435 -12.573  1.00 17.18           C  
ATOM    143  CD  GLN A  15      21.123   9.652 -14.059  1.00 24.01           C  
ATOM    144  OE1 GLN A  15      22.181  10.113 -14.486  1.00 30.06           O  
ATOM    145  NE2 GLN A  15      20.128   9.297 -14.849  1.00 25.43           N  
ATOM    146  N   ALA A  16      22.477   5.770 -10.287  1.00 13.77           N  
ATOM    147  CA  ALA A  16      22.699   4.352 -10.013  1.00 13.58           C  
ATOM    148  C   ALA A  16      22.644   4.009  -8.531  1.00 14.84           C  
ATOM    149  O   ALA A  16      22.898   2.846  -8.185  1.00 15.80           O  
ATOM    150  CB  ALA A  16      24.043   3.918 -10.582  1.00 15.55           C  
ATOM    151  N   GLU A  17      22.359   4.973  -7.667  1.00 13.79           N  
ATOM    152  CA  GLU A  17      22.326   4.752  -6.219  1.00 15.77           C  
ATOM    153  C   GLU A  17      23.652   4.231  -5.654  1.00 14.01           C  
ATOM    154  O   GLU A  17      23.683   3.412  -4.722  1.00 18.09           O  
ATOM    155  CB  GLU A  17      21.134   3.881  -5.804  1.00 18.78           C  
ATOM    156  CG  GLU A  17      19.830   4.459  -6.340  1.00 22.99           C  
ATOM    157  CD  GLU A  17      18.613   3.709  -5.892  1.00 28.94           C  
ATOM    158  OE1 GLU A  17      18.238   3.828  -4.710  1.00 36.21           O  
ATOM    159  OE2 GLU A  17      18.029   2.998  -6.735  1.00 36.92           O  
ATOM    160  N   ARG A  18      24.756   4.736  -6.195  1.00 11.79           N  
ATOM    161  CA  ARG A  18      26.096   4.375  -5.782  1.00 11.78           C  
ATOM    162  C   ARG A  18      26.648   5.544  -4.973  1.00  9.90           C  
ATOM    163  O   ARG A  18      27.458   6.348  -5.470  1.00 10.06           O  
ATOM    164  CB  ARG A  18      26.914   4.108  -7.038  1.00 11.69           C  
ATOM    165  CG  ARG A  18      26.463   2.829  -7.737  1.00 13.77           C  
ATOM    166  CD  ARG A  18      27.176   1.591  -7.228  1.00 15.45           C  
ATOM    167  NE  ARG A  18      28.616   1.685  -7.493  1.00 14.93           N  
ATOM    168  CZ  ARG A  18      29.473   0.669  -7.426  1.00 13.22           C  
ATOM    169  NH1 ARG A  18      29.069  -0.550  -7.070  1.00 16.79           N  
ATOM    170  NH2 ARG A  18      30.743   0.883  -7.639  1.00 13.54           N  
ATOM    171  N   TYR A  19      26.212   5.657  -3.718  1.00 10.95           N  
ATOM    172  CA  TYR A  19      26.482   6.894  -2.993  1.00 10.76           C  
ATOM    173  C   TYR A  19      27.912   6.997  -2.513  1.00  9.99           C  
ATOM    174  O   TYR A  19      28.439   8.110  -2.416  1.00  9.81           O  
ATOM    175  CB  TYR A  19      25.477   7.076  -1.860  1.00 12.70           C  
ATOM    176  CG  TYR A  19      24.102   7.314  -2.410  1.00 12.96           C  
ATOM    177  CD1 TYR A  19      23.777   8.543  -2.947  1.00 14.78           C  
ATOM    178  CD2 TYR A  19      23.120   6.319  -2.415  1.00 17.21           C  
ATOM    179  CE1 TYR A  19      22.535   8.797  -3.481  1.00 18.65           C  
ATOM    180  CE2 TYR A  19      21.858   6.575  -2.960  1.00 18.43           C  
ATOM    181  CZ  TYR A  19      21.590   7.802  -3.481  1.00 18.84           C  
ATOM    182  OH  TYR A  19      20.336   8.055  -3.993  1.00 24.75           O  
ATOM    183  N  AGLU A  20      28.584   5.872  -2.224  0.49 10.27           N  
ATOM    184  N  BGLU A  20      28.555   5.871  -2.217  0.51 10.27           N  
ATOM    185  CA AGLU A  20      30.001   5.953  -1.886  0.49 10.97           C  
ATOM    186  CA BGLU A  20      29.966   5.936  -1.894  0.51 10.96           C  
ATOM    187  C  AGLU A  20      30.819   6.462  -3.071  0.49  9.61           C  
ATOM    188  C  BGLU A  20      30.756   6.502  -3.071  0.51  9.59           C  
ATOM    189  O  AGLU A  20      31.740   7.261  -2.894  0.49  9.59           O  
ATOM    190  O  BGLU A  20      31.573   7.406  -2.895  0.51  9.36           O  
ATOM    191  CB AGLU A  20      30.533   4.596  -1.405  0.49 11.93           C  
ATOM    192  CB BGLU A  20      30.480   4.560  -1.472  0.51 11.97           C  
ATOM    193  CG AGLU A  20      29.874   4.082  -0.138  0.49 14.88           C  
ATOM    194  CG BGLU A  20      31.933   4.562  -1.135  0.51 14.66           C  
ATOM    195  CD AGLU A  20      30.393   2.731   0.308  0.49 20.96           C  
ATOM    196  CD BGLU A  20      32.453   3.202  -0.720  0.51 20.40           C  
ATOM    197  OE1AGLU A  20      31.604   2.465   0.152  0.49 23.12           O  
ATOM    198  OE1BGLU A  20      31.869   2.173  -1.128  0.51 25.78           O  
ATOM    199  OE2AGLU A  20      29.585   1.935   0.840  0.49 24.22           O  
ATOM    200  OE2BGLU A  20      33.451   3.168   0.027  0.51 27.90           O  
ATOM    201  N   ASP A  21      30.525   5.985  -4.286  1.00  9.55           N  
ATOM    202  CA  ASP A  21      31.186   6.550  -5.459  1.00  8.86           C  
ATOM    203  C   ASP A  21      30.848   8.017  -5.612  1.00  9.27           C  
ATOM    204  O   ASP A  21      31.721   8.838  -5.914  1.00  9.29           O  
ATOM    205  CB  ASP A  21      30.705   5.840  -6.736  1.00 10.13           C  
ATOM    206  CG  ASP A  21      31.225   4.420  -6.894  1.00 11.24           C  
ATOM    207  OD1 ASP A  21      32.133   3.990  -6.155  1.00 14.06           O  
ATOM    208  OD2 ASP A  21      30.703   3.743  -7.815  1.00 11.82           O  
ATOM    209  N   MET A  22      29.582   8.359  -5.419  1.00  8.72           N  
ATOM    210  CA  MET A  22      29.162   9.748  -5.573  1.00  9.48           C  
ATOM    211  C   MET A  22      29.972  10.648  -4.654  1.00  8.75           C  
ATOM    212  O   MET A  22      30.431  11.735  -5.052  1.00  8.95           O  
ATOM    213  CB  MET A  22      27.655   9.861  -5.292  1.00  9.24           C  
ATOM    214  CG  MET A  22      27.058  11.209  -5.673  1.00  9.44           C  
ATOM    215  SD  MET A  22      25.367  11.295  -5.055  1.00 10.20           S  
ATOM    216  CE  MET A  22      24.940  12.954  -5.582  1.00 11.58           C  
ATOM    217  N   ALA A  23      30.117  10.217  -3.415  1.00  8.59           N  
ATOM    218  CA  ALA A  23      30.866  10.982  -2.428  1.00  9.79           C  
ATOM    219  C   ALA A  23      32.334  11.108  -2.824  1.00  8.72           C  
ATOM    220  O   ALA A  23      32.924  12.190  -2.704  1.00  9.43           O  
ATOM    221  CB  ALA A  23      30.708  10.368  -1.039  1.00 10.39           C  
ATOM    222  N   ALA A  24      32.935  10.025  -3.294  1.00  8.74           N  
ATOM    223  CA  ALA A  24      34.312  10.100  -3.731  1.00  9.60           C  
ATOM    224  C   ALA A  24      34.496  11.054  -4.907  1.00  8.92           C  
ATOM    225  O   ALA A  24      35.502  11.784  -4.956  1.00  9.23           O  
ATOM    226  CB  ALA A  24      34.827   8.712  -4.104  1.00 11.15           C  
ATOM    227  N   PHE A  25      33.568  11.040  -5.864  1.00  8.16           N  
ATOM    228  CA  PHE A  25      33.657  11.969  -6.979  1.00  8.44           C  
ATOM    229  C   PHE A  25      33.517  13.405  -6.497  1.00  8.42           C  
ATOM    230  O   PHE A  25      34.261  14.293  -6.943  1.00  8.55           O  
ATOM    231  CB  PHE A  25      32.583  11.657  -8.022  1.00  8.14           C  
ATOM    232  CG  PHE A  25      32.781  10.352  -8.754  1.00  8.29           C  
ATOM    233  CD1 PHE A  25      34.027   9.962  -9.236  1.00  9.54           C  
ATOM    234  CD2 PHE A  25      31.702   9.514  -8.994  1.00  8.93           C  
ATOM    235  CE1 PHE A  25      34.162   8.748  -9.950  1.00 10.44           C  
ATOM    236  CE2 PHE A  25      31.829   8.310  -9.726  1.00  9.45           C  
ATOM    237  CZ  PHE A  25      33.062   7.936 -10.179  1.00 10.06           C  
ATOM    238  N   MET A  26      32.569  13.669  -5.595  1.00  8.17           N  
ATOM    239  CA  MET A  26      32.402  15.030  -5.095  1.00  8.80           C  
ATOM    240  C   MET A  26      33.578  15.490  -4.227  1.00  8.96           C  
ATOM    241  O   MET A  26      33.920  16.679  -4.256  1.00  9.23           O  
ATOM    242  CB  MET A  26      31.062  15.215  -4.363  1.00  9.51           C  
ATOM    243  CG  MET A  26      29.862  15.136  -5.322  1.00 10.10           C  
ATOM    244  SD  MET A  26      30.005  16.213  -6.766  1.00 10.14           S  
ATOM    245  CE  MET A  26      30.176  17.790  -5.931  1.00 10.54           C  
ATOM    246  N   LYS A  27      34.164  14.610  -3.419  1.00  9.05           N  
ATOM    247  CA  LYS A  27      35.388  14.949  -2.710  1.00  9.90           C  
ATOM    248  C   LYS A  27      36.471  15.371  -3.700  1.00  8.61           C  
ATOM    249  O   LYS A  27      37.136  16.407  -3.519  1.00  9.13           O  
ATOM    250  CB  LYS A  27      35.825  13.764  -1.858  1.00  9.96           C  
ATOM    251  CG  LYS A  27      37.150  13.974  -1.140  1.00 11.00           C  
ATOM    252  CD  LYS A  27      37.443  12.809  -0.211  1.00 13.25           C  
ATOM    253  CE  LYS A  27      38.606  13.065   0.729  1.00 15.91           C  
ATOM    254  NZ  LYS A  27      39.904  13.035   0.042  1.00 16.03           N  
ATOM    255  N   GLY A  28      36.652  14.585  -4.765  1.00  8.06           N  
ATOM    256  CA  GLY A  28      37.602  14.988  -5.792  1.00  8.89           C  
ATOM    257  C   GLY A  28      37.289  16.336  -6.408  1.00  8.88           C  
ATOM    258  O   GLY A  28      38.186  17.162  -6.641  1.00  9.27           O  
ATOM    259  N   ALA A  29      36.006  16.614  -6.655  1.00  8.15           N  
ATOM    260  CA  ALA A  29      35.633  17.902  -7.212  1.00  8.30           C  
ATOM    261  C   ALA A  29      35.968  19.041  -6.247  1.00  7.92           C  
ATOM    262  O   ALA A  29      36.501  20.082  -6.651  1.00  8.86           O  
ATOM    263  CB  ALA A  29      34.153  17.920  -7.576  1.00  9.23           C  
ATOM    264  N   VAL A  30      35.642  18.877  -4.966  1.00  8.45           N  
ATOM    265  CA  VAL A  30      35.964  19.913  -3.987  1.00  8.31           C  
ATOM    266  C   VAL A  30      37.457  20.157  -3.958  1.00  8.02           C  
ATOM    267  O   VAL A  30      37.914  21.304  -3.905  1.00  9.53           O  
ATOM    268  CB  VAL A  30      35.451  19.516  -2.585  1.00  9.46           C  
ATOM    269  CG1 VAL A  30      36.044  20.457  -1.523  1.00  9.30           C  
ATOM    270  CG2 VAL A  30      33.939  19.528  -2.532  1.00  9.10           C  
ATOM    271  N   GLU A  31      38.241  19.099  -4.008  1.00  9.06           N  
ATOM    272  CA  GLU A  31      39.677  19.213  -3.907  1.00  9.23           C  
ATOM    273  C   GLU A  31      40.313  19.869  -5.125  1.00  9.15           C  
ATOM    274  O   GLU A  31      41.511  20.207  -5.057  1.00 10.45           O  
ATOM    275  CB  GLU A  31      40.304  17.866  -3.589  1.00 10.25           C  
ATOM    276  CG  GLU A  31      39.940  17.406  -2.203  1.00 11.79           C  
ATOM    277  CD  GLU A  31      40.376  16.013  -1.852  1.00 15.84           C  
ATOM    278  OE1 GLU A  31      40.715  15.251  -2.747  1.00 18.74           O  
ATOM    279  OE2 GLU A  31      40.284  15.656  -0.653  1.00 16.82           O  
ATOM    280  N   LYS A  32      39.564  20.127  -6.203  1.00  8.56           N  
ATOM    281  CA  LYS A  32      40.087  20.959  -7.272  1.00  9.08           C  
ATOM    282  C   LYS A  32      40.324  22.387  -6.799  1.00  9.09           C  
ATOM    283  O   LYS A  32      41.053  23.143  -7.467  1.00 10.38           O  
ATOM    284  CB  LYS A  32      39.150  20.961  -8.471  1.00  9.77           C  
ATOM    285  CG  LYS A  32      38.935  19.586  -9.092  1.00  9.70           C  
ATOM    286  CD  LYS A  32      40.210  18.955  -9.588  1.00  9.51           C  
ATOM    287  CE  LYS A  32      39.941  17.570 -10.109  1.00 11.27           C  
ATOM    288  NZ  LYS A  32      41.203  16.863 -10.555  1.00 11.82           N  
ATOM    289  N   GLY A  33      39.683  22.817  -5.708  1.00  8.79           N  
ATOM    290  CA  GLY A  33      39.979  24.107  -5.131  1.00 10.03           C  
ATOM    291  C   GLY A  33      39.038  25.214  -5.535  1.00 10.10           C  
ATOM    292  O   GLY A  33      39.139  26.305  -4.946  1.00 12.99           O  
ATOM    293  N   GLU A  34      38.196  25.021  -6.542  1.00  9.96           N  
ATOM    294  CA  GLU A  34      37.229  26.031  -6.946  1.00 10.70           C  
ATOM    295  C   GLU A  34      36.009  25.959  -6.029  1.00 10.07           C  
ATOM    296  O   GLU A  34      35.672  24.896  -5.482  1.00 10.44           O  
ATOM    297  CB  GLU A  34      36.807  25.826  -8.409  1.00 12.63           C  
ATOM    298  CG  GLU A  34      38.027  25.620  -9.327  1.00 18.34           C  
ATOM    299  CD  GLU A  34      37.701  25.705 -10.798  1.00 35.24           C  
ATOM    300  OE1 GLU A  34      37.331  26.809 -11.252  1.00 35.09           O  
ATOM    301  OE2 GLU A  34      37.841  24.678 -11.506  1.00 32.84           O  
ATOM    302  N   GLU A  35      35.332  27.088  -5.901  1.00 10.09           N  
ATOM    303  CA  GLU A  35      34.045  27.129  -5.207  1.00  9.93           C  
ATOM    304  C   GLU A  35      33.029  26.252  -5.921  1.00  9.51           C  
ATOM    305  O   GLU A  35      33.210  25.892  -7.088  1.00 10.64           O  
ATOM    306  CB  GLU A  35      33.555  28.570  -5.105  1.00 10.84           C  
ATOM    307  CG  GLU A  35      34.547  29.388  -4.259  1.00 12.49           C  
ATOM    308  CD  GLU A  35      34.108  30.805  -3.916  1.00 13.17           C  
ATOM    309  OE1 GLU A  35      32.883  31.062  -3.809  1.00 15.89           O  
ATOM    310  OE2 GLU A  35      34.978  31.666  -3.678  1.00 14.82           O  
ATOM    311  N   LEU A  36      32.000  25.822  -5.203  1.00  9.87           N  
ATOM    312  CA  LEU A  36      30.931  24.985  -5.733  1.00  9.73           C  
ATOM    313  C   LEU A  36      29.707  25.822  -6.040  1.00  9.04           C  
ATOM    314  O   LEU A  36      29.368  26.719  -5.264  1.00 10.70           O  
ATOM    315  CB  LEU A  36      30.499  23.911  -4.729  1.00 10.27           C  
ATOM    316  CG  LEU A  36      31.554  23.010  -4.128  1.00 15.67           C  
ATOM    317  CD1 LEU A  36      30.886  21.867  -3.336  1.00 15.66           C  
ATOM    318  CD2 LEU A  36      32.507  22.497  -5.149  1.00 16.71           C  
ATOM    319  N   SER A  37      29.024  25.506  -7.125  1.00  9.87           N  
ATOM    320  CA  SER A  37      27.715  26.086  -7.420  1.00  9.47           C  
ATOM    321  C   SER A  37      26.642  25.506  -6.505  1.00  8.21           C  
ATOM    322  O   SER A  37      26.856  24.534  -5.782  1.00  8.93           O  
ATOM    323  CB  SER A  37      27.341  25.764  -8.860  1.00 10.87           C  
ATOM    324  OG  SER A  37      27.103  24.363  -8.958  1.00 10.20           O  
ATOM    325  N  AASN A  38      25.428  26.076  -6.576  0.56  9.15           N  
ATOM    326  N  BASN A  38      25.463  26.128  -6.570  0.44  9.18           N  
ATOM    327  CA AASN A  38      24.340  25.554  -5.752  0.56 10.15           C  
ATOM    328  CA BASN A  38      24.322  25.612  -5.836  0.44 10.13           C  
ATOM    329  C  AASN A  38      24.074  24.081  -6.067  0.56  8.92           C  
ATOM    330  C  BASN A  38      24.141  24.117  -6.077  0.44  8.88           C  
ATOM    331  O  AASN A  38      23.855  23.263  -5.176  0.56  9.66           O  
ATOM    332  O  BASN A  38      24.086  23.315  -5.141  0.44  9.74           O  
ATOM    333  CB AASN A  38      23.074  26.393  -5.990  0.56 11.64           C  
ATOM    334  CB BASN A  38      23.068  26.386  -6.257  0.44 11.25           C  
ATOM    335  CG AASN A  38      21.995  26.167  -4.933  0.56 13.73           C  
ATOM    336  CG BASN A  38      23.119  27.841  -5.848  0.44 14.30           C  
ATOM    337  OD1AASN A  38      21.475  25.074  -4.770  0.56 17.32           O  
ATOM    338  OD1BASN A  38      23.880  28.226  -4.970  0.44 15.86           O  
ATOM    339  ND2AASN A  38      21.638  27.236  -4.224  0.56 18.00           N  
ATOM    340  ND2BASN A  38      22.311  28.664  -6.491  0.44 15.48           N  
ATOM    341  N   GLU A  39      24.041  23.730  -7.342  1.00  9.53           N  
ATOM    342  CA  GLU A  39      23.789  22.331  -7.698  1.00  9.29           C  
ATOM    343  C   GLU A  39      24.896  21.430  -7.182  1.00  8.64           C  
ATOM    344  O   GLU A  39      24.641  20.303  -6.718  1.00  9.55           O  
ATOM    345  CB  GLU A  39      23.664  22.194  -9.209  1.00 10.89           C  
ATOM    346  CG  GLU A  39      23.401  20.781  -9.658  1.00 13.23           C  
ATOM    347  CD  GLU A  39      23.120  20.665 -11.154  1.00 20.42           C  
ATOM    348  OE1 GLU A  39      23.384  21.647 -11.904  1.00 21.30           O  
ATOM    349  OE2 GLU A  39      22.630  19.581 -11.582  1.00 20.25           O  
ATOM    350  N   GLU A  40      26.146  21.895  -7.275  1.00  8.53           N  
ATOM    351  CA  GLU A  40      27.269  21.078  -6.835  1.00  8.77           C  
ATOM    352  C   GLU A  40      27.267  20.916  -5.315  1.00  8.01           C  
ATOM    353  O   GLU A  40      27.592  19.828  -4.805  1.00  8.77           O  
ATOM    354  CB  GLU A  40      28.567  21.710  -7.305  1.00  9.08           C  
ATOM    355  CG  GLU A  40      28.711  21.662  -8.829  1.00 10.18           C  
ATOM    356  CD  GLU A  40      29.765  22.634  -9.348  1.00 10.00           C  
ATOM    357  OE1 GLU A  40      30.308  23.435  -8.604  1.00  9.90           O  
ATOM    358  OE2 GLU A  40      30.055  22.556 -10.593  1.00 13.04           O  
ATOM    359  N  AARG A  41      26.867  21.956  -4.572  0.85  8.22           N  
ATOM    360  N  BARG A  41      26.881  21.962  -4.578  0.15  8.32           N  
ATOM    361  CA AARG A  41      26.729  21.818  -3.129  0.85  8.61           C  
ATOM    362  CA BARG A  41      26.706  21.822  -3.136  0.15  8.60           C  
ATOM    363  C  AARG A  41      25.669  20.775  -2.803  0.85  9.27           C  
ATOM    364  C  BARG A  41      25.674  20.758  -2.813  0.15  9.24           C  
ATOM    365  O  AARG A  41      25.844  19.973  -1.876  0.85  9.21           O  
ATOM    366  O  BARG A  41      25.864  19.955  -1.892  0.15  9.22           O  
ATOM    367  CB AARG A  41      26.378  23.164  -2.474  0.85 10.19           C  
ATOM    368  CB BARG A  41      26.258  23.145  -2.528  0.15 10.19           C  
ATOM    369  CG AARG A  41      27.494  24.209  -2.595  0.85 11.14           C  
ATOM    370  CG BARG A  41      27.392  24.019  -2.113  0.15  9.38           C  
ATOM    371  CD AARG A  41      27.265  25.437  -1.733  0.85 11.40           C  
ATOM    372  CD BARG A  41      26.882  25.381  -1.689  0.15 10.64           C  
ATOM    373  NE AARG A  41      26.059  26.179  -2.105  0.85  8.95           N  
ATOM    374  NE BARG A  41      27.740  26.442  -2.218  0.15 14.84           N  
ATOM    375  CZ AARG A  41      25.970  27.173  -2.990  0.85 11.01           C  
ATOM    376  CZ BARG A  41      27.412  27.280  -3.202  0.15 12.80           C  
ATOM    377  NH1AARG A  41      26.971  27.571  -3.776  0.85 11.24           N  
ATOM    378  NH1BARG A  41      26.231  27.212  -3.796  0.15 11.90           N  
ATOM    379  NH2AARG A  41      24.817  27.818  -3.130  0.85 12.33           N  
ATOM    380  NH2BARG A  41      28.278  28.207  -3.602  0.15 13.80           N  
ATOM    381  N   CYS A  42      24.559  20.756  -3.542  1.00  9.42           N  
ATOM    382  CA  CYS A  42      23.562  19.720  -3.357  1.00 10.40           C  
ATOM    383  C   CYS A  42      24.139  18.336  -3.620  1.00  9.22           C  
ATOM    384  O   CYS A  42      23.865  17.402  -2.840  1.00 11.49           O  
ATOM    385  CB  CYS A  42      22.369  19.997  -4.259  1.00 11.08           C  
ATOM    386  SG  CYS A  42      21.176  21.028  -3.519  1.00 18.15           S  
ATOM    387  N   LEU A  43      24.932  18.150  -4.687  1.00  9.05           N  
ATOM    388  CA  LEU A  43      25.520  16.842  -4.943  1.00  9.27           C  
ATOM    389  C   LEU A  43      26.407  16.397  -3.794  1.00  8.37           C  
ATOM    390  O   LEU A  43      26.371  15.223  -3.384  1.00  9.65           O  
ATOM    391  CB  LEU A  43      26.310  16.842  -6.248  1.00  9.74           C  
ATOM    392  CG  LEU A  43      25.503  17.015  -7.541  1.00  9.94           C  
ATOM    393  CD1 LEU A  43      26.432  17.345  -8.710  1.00 12.85           C  
ATOM    394  CD2 LEU A  43      24.645  15.791  -7.837  1.00 12.55           C  
ATOM    395  N   LEU A  44      27.249  17.290  -3.308  1.00  8.64           N  
ATOM    396  CA  LEU A  44      28.129  16.961  -2.190  1.00  9.53           C  
ATOM    397  C   LEU A  44      27.321  16.519  -0.976  1.00  8.69           C  
ATOM    398  O   LEU A  44      27.616  15.497  -0.330  1.00  9.43           O  
ATOM    399  CB  LEU A  44      28.966  18.200  -1.867  1.00  9.92           C  
ATOM    400  CG  LEU A  44      29.870  18.080  -0.647  1.00  9.38           C  
ATOM    401  CD1 LEU A  44      31.008  17.086  -0.914  1.00 10.37           C  
ATOM    402  CD2 LEU A  44      30.393  19.418  -0.222  1.00 10.53           C  
ATOM    403  N  ASER A  45      26.289  17.300  -0.648  0.48  9.18           N  
ATOM    404  N  BSER A  45      26.283  17.284  -0.641  0.52  9.17           N  
ATOM    405  CA ASER A  45      25.474  17.035   0.529  0.48  9.67           C  
ATOM    406  CA BSER A  45      25.526  16.983   0.566  0.52  9.70           C  
ATOM    407  C  ASER A  45      24.750  15.704   0.399  0.48  8.83           C  
ATOM    408  C  BSER A  45      24.723  15.695   0.414  0.52  8.86           C  
ATOM    409  O  ASER A  45      24.735  14.908   1.349  0.48  9.91           O  
ATOM    410  O  BSER A  45      24.639  14.907   1.365  0.52  9.89           O  
ATOM    411  CB ASER A  45      24.477  18.166   0.716  0.48 10.25           C  
ATOM    412  CB BSER A  45      24.646  18.166   0.944  0.52 10.22           C  
ATOM    413  OG ASER A  45      23.706  17.958   1.878  0.48 13.02           O  
ATOM    414  OG BSER A  45      23.551  18.309   0.045  0.52 10.58           O  
ATOM    415  N   VAL A  46      24.134  15.457  -0.753  1.00  9.60           N  
ATOM    416  CA  VAL A  46      23.363  14.232  -0.959  1.00 10.01           C  
ATOM    417  C   VAL A  46      24.256  13.020  -0.838  1.00  9.10           C  
ATOM    418  O   VAL A  46      23.886  12.001  -0.222  1.00 10.33           O  
ATOM    419  CB  VAL A  46      22.676  14.275  -2.333  1.00 10.82           C  
ATOM    420  CG1 VAL A  46      22.190  12.876  -2.774  1.00 13.90           C  
ATOM    421  CG2 VAL A  46      21.525  15.286  -2.340  1.00 13.07           C  
ATOM    422  N   ALA A  47      25.440  13.076  -1.437  1.00  9.71           N  
ATOM    423  CA  ALA A  47      26.319  11.920  -1.434  1.00  9.69           C  
ATOM    424  C   ALA A  47      26.674  11.545   0.001  1.00  9.84           C  
ATOM    425  O   ALA A  47      26.498  10.378   0.422  1.00  9.88           O  
ATOM    426  CB  ALA A  47      27.581  12.278  -2.219  1.00 10.92           C  
ATOM    427  N   TYR A  48      27.200  12.491   0.766  1.00  8.63           N  
ATOM    428  CA  TYR A  48      27.617  12.177   2.127  1.00  9.60           C  
ATOM    429  C   TYR A  48      26.443  11.902   3.056  1.00  9.08           C  
ATOM    430  O   TYR A  48      26.565  11.055   3.957  1.00  9.66           O  
ATOM    431  CB  TYR A  48      28.555  13.252   2.650  1.00  9.94           C  
ATOM    432  CG  TYR A  48      29.958  13.086   2.101  1.00  9.02           C  
ATOM    433  CD1 TYR A  48      30.754  12.047   2.541  1.00  9.83           C  
ATOM    434  CD2 TYR A  48      30.476  13.953   1.131  1.00  9.70           C  
ATOM    435  CE1 TYR A  48      32.051  11.879   2.079  1.00 10.29           C  
ATOM    436  CE2 TYR A  48      31.780  13.786   0.665  1.00 10.66           C  
ATOM    437  CZ  TYR A  48      32.536  12.764   1.135  1.00 10.16           C  
ATOM    438  OH  TYR A  48      33.825  12.632   0.646  1.00 11.19           O  
ATOM    439  N   LYS A  49      25.300  12.558   2.861  1.00 10.07           N  
ATOM    440  CA  LYS A  49      24.153  12.278   3.719  1.00 10.13           C  
ATOM    441  C   LYS A  49      23.738  10.834   3.574  1.00 10.29           C  
ATOM    442  O   LYS A  49      23.391  10.166   4.569  1.00 10.60           O  
ATOM    443  CB  LYS A  49      22.980  13.199   3.357  1.00 11.58           C  
ATOM    444  CG  LYS A  49      21.637  12.821   3.997  1.00 14.98           C  
ATOM    445  CD  LYS A  49      20.542  13.829   3.631  1.00 18.03           C  
ATOM    446  CE  LYS A  49      19.185  13.419   4.224  1.00 26.25           C  
ATOM    447  NZ  LYS A  49      19.189  13.343   5.713  1.00 23.94           N  
ATOM    448  N   ASN A  50      23.767  10.316   2.354  1.00 10.25           N  
ATOM    449  CA  ASN A  50      23.383   8.923   2.127  1.00 11.33           C  
ATOM    450  C   ASN A  50      24.434   7.972   2.679  1.00  9.71           C  
ATOM    451  O   ASN A  50      24.084   6.963   3.308  1.00 11.10           O  
ATOM    452  CB  ASN A  50      23.148   8.651   0.638  1.00 12.00           C  
ATOM    453  CG  ASN A  50      21.765   9.001   0.168  1.00 17.09           C  
ATOM    454  OD1 ASN A  50      20.864   8.149   0.184  1.00 18.99           O  
ATOM    455  ND2 ASN A  50      21.593  10.220  -0.355  1.00 18.01           N  
ATOM    456  N   VAL A  51      25.724   8.265   2.500  1.00  9.73           N  
ATOM    457  CA  VAL A  51      26.751   7.375   3.050  1.00  9.57           C  
ATOM    458  C   VAL A  51      26.641   7.330   4.571  1.00  9.35           C  
ATOM    459  O   VAL A  51      26.565   6.247   5.186  1.00  9.23           O  
ATOM    460  CB  VAL A  51      28.151   7.824   2.615  1.00  9.95           C  
ATOM    461  CG1 VAL A  51      29.218   7.049   3.379  1.00 11.64           C  
ATOM    462  CG2 VAL A  51      28.353   7.626   1.094  1.00 10.76           C  
ATOM    463  N   VAL A  52      26.654   8.498   5.215  1.00  8.72           N  
ATOM    464  CA  VAL A  52      26.645   8.501   6.670  1.00  9.46           C  
ATOM    465  C   VAL A  52      25.313   8.036   7.196  1.00 10.15           C  
ATOM    466  O   VAL A  52      25.251   7.439   8.279  1.00 10.24           O  
ATOM    467  CB  VAL A  52      27.044   9.882   7.235  1.00  9.55           C  
ATOM    468  CG1 VAL A  52      25.881  10.875   7.183  1.00 12.98           C  
ATOM    469  CG2 VAL A  52      27.544   9.774   8.675  1.00 13.71           C  
ATOM    470  N   GLY A  53      24.227   8.263   6.470  1.00 11.44           N  
ATOM    471  CA  GLY A  53      22.931   7.794   6.925  1.00 11.67           C  
ATOM    472  C   GLY A  53      22.876   6.277   7.002  1.00 11.57           C  
ATOM    473  O   GLY A  53      22.330   5.702   7.961  1.00 12.16           O  
ATOM    474  N   GLY A  54      23.501   5.596   6.045  1.00 11.10           N  
ATOM    475  CA  GLY A  54      23.564   4.149   6.125  1.00 13.00           C  
ATOM    476  C   GLY A  54      24.435   3.685   7.276  1.00 10.32           C  
ATOM    477  O   GLY A  54      24.102   2.694   7.961  1.00 11.62           O  
ATOM    478  N   GLN A  55      25.534   4.395   7.527  1.00  9.85           N  
ATOM    479  CA  GLN A  55      26.392   4.044   8.653  1.00  9.89           C  
ATOM    480  C   GLN A  55      25.663   4.241   9.977  1.00  9.25           C  
ATOM    481  O   GLN A  55      25.802   3.416  10.902  1.00  9.67           O  
ATOM    482  CB  GLN A  55      27.668   4.866   8.612  1.00 10.61           C  
ATOM    483  CG  GLN A  55      28.553   4.608   7.406  1.00 11.42           C  
ATOM    484  CD  GLN A  55      29.676   5.581   7.344  1.00 11.44           C  
ATOM    485  OE1 GLN A  55      29.497   6.780   7.566  1.00 12.39           O  
ATOM    486  NE2 GLN A  55      30.875   5.085   7.063  1.00 14.08           N  
ATOM    487  N   ARG A  56      24.943   5.370  10.117  1.00  9.35           N  
ATOM    488  CA  ARG A  56      24.175   5.616  11.338  1.00  8.99           C  
ATOM    489  C   ARG A  56      23.140   4.528  11.562  1.00  9.82           C  
ATOM    490  O   ARG A  56      22.958   4.053  12.693  1.00 10.65           O  
ATOM    491  CB  ARG A  56      23.520   7.003  11.245  1.00  9.46           C  
ATOM    492  CG  ARG A  56      24.525   8.150  11.268  1.00  9.56           C  
ATOM    493  CD  ARG A  56      23.888   9.430  10.793  1.00 10.09           C  
ATOM    494  NE  ARG A  56      22.909   9.967  11.750  1.00 10.35           N  
ATOM    495  CZ  ARG A  56      21.847  10.689  11.383  1.00 10.68           C  
ATOM    496  NH1 ARG A  56      21.529  10.862  10.104  1.00 10.96           N  
ATOM    497  NH2 ARG A  56      21.068  11.210  12.322  1.00 10.82           N  
ATOM    498  N   ALA A  57      22.425   4.145  10.515  1.00 10.59           N  
ATOM    499  CA  ALA A  57      21.413   3.104  10.697  1.00 12.30           C  
ATOM    500  C   ALA A  57      22.053   1.803  11.165  1.00 11.17           C  
ATOM    501  O   ALA A  57      21.526   1.113  12.055  1.00 11.54           O  
ATOM    502  CB  ALA A  57      20.625   2.899   9.400  1.00 14.13           C  
ATOM    503  N   ALA A  58      23.197   1.454  10.585  1.00 10.82           N  
ATOM    504  CA  ALA A  58      23.874   0.207  10.968  1.00 11.19           C  
ATOM    505  C   ALA A  58      24.413   0.303  12.390  1.00 10.84           C  
ATOM    506  O   ALA A  58      24.275  -0.650  13.190  1.00 10.91           O  
ATOM    507  CB  ALA A  58      25.006  -0.090   9.974  1.00 12.06           C  
ATOM    508  N   TRP A  59      24.982   1.462  12.747  1.00 10.41           N  
ATOM    509  CA  TRP A  59      25.462   1.678  14.110  1.00 11.18           C  
ATOM    510  C   TRP A  59      24.332   1.528  15.117  1.00 10.66           C  
ATOM    511  O   TRP A  59      24.527   0.925  16.185  1.00 11.80           O  
ATOM    512  CB  TRP A  59      26.106   3.072  14.187  1.00 11.46           C  
ATOM    513  CG  TRP A  59      26.738   3.361  15.522  1.00 10.92           C  
ATOM    514  CD1 TRP A  59      28.050   3.166  15.857  1.00 12.01           C  
ATOM    515  CD2 TRP A  59      26.096   3.894  16.684  1.00 11.40           C  
ATOM    516  NE1 TRP A  59      28.262   3.534  17.160  1.00 11.26           N  
ATOM    517  CE2 TRP A  59      27.078   3.981  17.688  1.00 11.38           C  
ATOM    518  CE3 TRP A  59      24.791   4.312  16.960  1.00 11.53           C  
ATOM    519  CZ2 TRP A  59      26.806   4.481  18.972  1.00 13.10           C  
ATOM    520  CZ3 TRP A  59      24.512   4.803  18.237  1.00 13.31           C  
ATOM    521  CH2 TRP A  59      25.520   4.868  19.224  1.00 14.53           C  
ATOM    522  N   ARG A  60      23.145   2.051  14.808  1.00 11.03           N  
ATOM    523  CA  ARG A  60      22.026   1.909  15.725  1.00 11.75           C  
ATOM    524  C   ARG A  60      21.602   0.462  15.892  1.00 11.21           C  
ATOM    525  O   ARG A  60      21.306   0.027  17.024  1.00 12.95           O  
ATOM    526  CB  ARG A  60      20.863   2.763  15.254  1.00 13.15           C  
ATOM    527  CG  ARG A  60      21.141   4.242  15.344  1.00 13.26           C  
ATOM    528  CD  ARG A  60      20.004   5.049  14.781  1.00 17.31           C  
ATOM    529  NE  ARG A  60      20.374   6.462  14.702  1.00 17.40           N  
ATOM    530  CZ  ARG A  60      19.716   7.358  13.969  1.00 31.43           C  
ATOM    531  NH1 ARG A  60      18.664   6.993  13.245  1.00 30.75           N  
ATOM    532  NH2 ARG A  60      20.110   8.625  13.963  1.00 26.72           N  
ATOM    533  N   VAL A  61      21.568  -0.299  14.811  1.00 11.87           N  
ATOM    534  CA  VAL A  61      21.249  -1.727  14.942  1.00 12.63           C  
ATOM    535  C   VAL A  61      22.243  -2.419  15.861  1.00 12.10           C  
ATOM    536  O   VAL A  61      21.860  -3.165  16.781  1.00 12.57           O  
ATOM    537  CB  VAL A  61      21.235  -2.397  13.551  1.00 12.40           C  
ATOM    538  CG1 VAL A  61      21.233  -3.919  13.696  1.00 14.17           C  
ATOM    539  CG2 VAL A  61      20.042  -1.917  12.703  1.00 16.04           C  
ATOM    540  N   LEU A  62      23.537  -2.194  15.628  1.00 11.80           N  
ATOM    541  CA  LEU A  62      24.572  -2.872  16.400  1.00 11.59           C  
ATOM    542  C   LEU A  62      24.581  -2.407  17.843  1.00 11.75           C  
ATOM    543  O   LEU A  62      24.794  -3.216  18.764  1.00 12.90           O  
ATOM    544  CB  LEU A  62      25.938  -2.670  15.754  1.00 12.11           C  
ATOM    545  CG  LEU A  62      26.050  -3.244  14.341  1.00 11.14           C  
ATOM    546  CD1 LEU A  62      27.336  -2.821  13.679  1.00 13.63           C  
ATOM    547  CD2 LEU A  62      25.896  -4.789  14.328  1.00 12.46           C  
ATOM    548  N  ASER A  63      24.388  -1.109  18.073  0.40 11.82           N  
ATOM    549  N  BSER A  63      24.393  -1.104  18.066  0.60 11.84           N  
ATOM    550  CA ASER A  63      24.341  -0.607  19.441  0.40 12.71           C  
ATOM    551  CA BSER A  63      24.364  -0.579  19.426  0.60 12.67           C  
ATOM    552  C  ASER A  63      23.200  -1.235  20.210  0.40 13.92           C  
ATOM    553  C  BSER A  63      23.198  -1.168  20.216  0.60 13.91           C  
ATOM    554  O  ASER A  63      23.336  -1.569  21.396  0.40 14.95           O  
ATOM    555  O  BSER A  63      23.324  -1.437  21.422  0.60 14.89           O  
ATOM    556  CB ASER A  63      24.139   0.896  19.407  0.40 13.69           C  
ATOM    557  CB BSER A  63      24.284   0.950  19.369  0.60 13.68           C  
ATOM    558  OG ASER A  63      25.338   1.468  19.002  0.40 13.10           O  
ATOM    559  OG BSER A  63      24.267   1.507  20.670  0.60 15.01           O  
ATOM    560  N   SER A  64      22.057  -1.377  19.564  1.00 14.27           N  
ATOM    561  CA  SER A  64      20.923  -1.989  20.244  1.00 15.26           C  
ATOM    562  C   SER A  64      21.239  -3.436  20.621  1.00 15.54           C  
ATOM    563  O   SER A  64      20.921  -3.875  21.745  1.00 18.15           O  
ATOM    564  CB  SER A  64      19.711  -1.942  19.334  1.00 16.37           C  
ATOM    565  OG  SER A  64      18.604  -2.604  19.922  1.00 25.89           O  
ATOM    566  N   ILE A  65      21.844  -4.201  19.699  1.00 15.30           N  
ATOM    567  CA  ILE A  65      22.262  -5.565  20.025  1.00 16.66           C  
ATOM    568  C   ILE A  65      23.251  -5.548  21.180  1.00 16.16           C  
ATOM    569  O   ILE A  65      23.162  -6.367  22.112  1.00 18.13           O  
ATOM    570  CB  ILE A  65      22.851  -6.243  18.777  1.00 14.95           C  
ATOM    571  CG1 ILE A  65      21.790  -6.386  17.708  1.00 15.26           C  
ATOM    572  CG2 ILE A  65      23.500  -7.582  19.131  1.00 16.90           C  
ATOM    573  CD1 ILE A  65      22.313  -6.772  16.324  1.00 18.99           C  
ATOM    574  N   GLU A  66      24.196  -4.611  21.165  1.00 15.76           N  
ATOM    575  CA  GLU A  66      25.195  -4.542  22.215  1.00 15.50           C  
ATOM    576  C   GLU A  66      24.548  -4.216  23.561  1.00 17.15           C  
ATOM    577  O   GLU A  66      24.901  -4.808  24.594  1.00 20.06           O  
ATOM    578  CB  GLU A  66      26.232  -3.482  21.846  1.00 17.42           C  
ATOM    579  CG  GLU A  66      27.395  -3.381  22.783  1.00 17.44           C  
ATOM    580  CD  GLU A  66      28.346  -2.300  22.365  1.00 16.34           C  
ATOM    581  OE1 GLU A  66      27.939  -1.484  21.486  1.00 17.89           O  
ATOM    582  OE2 GLU A  66      29.488  -2.233  22.888  1.00 19.13           O  
ATOM    583  N   GLN A  67      23.571  -3.314  23.569  1.00 17.58           N  
ATOM    584  CA  GLN A  67      22.888  -2.995  24.823  1.00 23.25           C  
ATOM    585  C   GLN A  67      22.145  -4.209  25.372  1.00 27.15           C  
ATOM    586  O   GLN A  67      22.211  -4.495  26.577  1.00 30.08           O  
ATOM    587  CB  GLN A  67      21.932  -1.819  24.622  1.00 23.71           C  
ATOM    588  CG  GLN A  67      22.634  -0.498  24.330  1.00 32.28           C  
ATOM    589  CD  GLN A  67      23.952  -0.334  25.080  1.00 56.89           C  
ATOM    590  OE1 GLN A  67      24.993  -0.047  24.476  1.00 62.32           O  
ATOM    591  NE2 GLN A  67      23.907  -0.477  26.405  1.00 54.97           N  
ATOM    592  N   LYS A  68      21.444  -4.943  24.506  1.00 22.08           N  
ATOM    593  CA  LYS A  68      20.713  -6.126  24.947  1.00 30.80           C  
ATOM    594  C   LYS A  68      21.664  -7.179  25.505  1.00 37.94           C  
ATOM    595  O   LYS A  68      21.349  -7.851  26.496  1.00 41.01           O  
ATOM    596  CB  LYS A  68      19.902  -6.683  23.778  1.00 30.20           C  
ATOM    597  CG  LYS A  68      18.913  -7.781  24.148  1.00 44.98           C  
ATOM    598  CD  LYS A  68      17.798  -7.863  23.109  1.00 48.22           C  
ATOM    599  CE  LYS A  68      17.107  -9.218  23.136  1.00 52.57           C  
ATOM    600  NZ  LYS A  68      16.691  -9.616  24.508  1.00 57.46           N  
ATOM    601  N   SER A  69      22.840  -7.327  24.891  1.00 31.99           N  
ATOM    602  CA  SER A  69      23.835  -8.276  25.377  1.00 33.95           C  
ATOM    603  C   SER A  69      24.342  -7.918  26.767  1.00 37.14           C  
ATOM    604  O   SER A  69      24.833  -8.797  27.483  1.00 43.81           O  
ATOM    605  CB  SER A  69      25.018  -8.337  24.412  1.00 31.47           C  
ATOM    606  OG  SER A  69      25.942  -7.284  24.668  1.00 33.37           O  
ATOM    607  N   ASN A  70      24.236  -6.657  27.167  1.00 39.78           N  
ATOM    608  CA  ASN A  70      24.714  -6.208  28.466  1.00 41.57           C  
ATOM    609  C   ASN A  70      23.616  -6.163  29.526  1.00 42.22           C  
ATOM    610  O   ASN A  70      23.851  -5.648  30.622  1.00 48.84           O  
ATOM    611  CB  ASN A  70      25.419  -4.856  28.329  1.00 37.81           C  
ATOM    612  CG  ASN A  70      26.721  -4.959  27.552  1.00 42.10           C  
ATOM    613  OD1 ASN A  70      27.480  -5.914  27.722  1.00 47.24           O  
ATOM    614  ND2 ASN A  70      26.983  -3.977  26.687  1.00 33.57           N  
ATOM    615  N   GLU A  71      22.432  -6.700  29.232  1.00 43.21           N  
ATOM    616  CA  GLU A  71      21.355  -6.740  30.211  1.00 49.53           C  
ATOM    617  C   GLU A  71      21.509  -7.955  31.124  1.00 57.17           C  
ATOM    618  O   GLU A  71      22.289  -8.874  30.859  1.00 58.37           O  
ATOM    619  CB  GLU A  71      19.995  -6.784  29.517  1.00 48.04           C  
ATOM    620  CG  GLU A  71      19.568  -5.467  28.898  1.00 44.00           C  
ATOM    621  CD  GLU A  71      18.251  -5.582  28.156  1.00 52.37           C  
ATOM    622  OE1 GLU A  71      17.862  -6.717  27.805  1.00 54.17           O  
ATOM    623  OE2 GLU A  71      17.604  -4.537  27.921  1.00 60.33           O  
ATOM    624  N   GLU A  72      20.745  -7.955  32.215  1.00 65.00           N  
ATOM    625  CA  GLU A  72      20.806  -9.063  33.160  1.00 67.17           C  
ATOM    626  C   GLU A  72      20.152 -10.307  32.573  1.00 61.06           C  
ATOM    627  O   GLU A  72      19.093 -10.236  31.943  1.00 57.47           O  
ATOM    628  CB  GLU A  72      20.124  -8.691  34.477  1.00 64.43           C  
ATOM    629  CG  GLU A  72      21.073  -8.122  35.528  1.00 77.63           C  
ATOM    630  CD  GLU A  72      22.029  -9.161  36.106  1.00 82.18           C  
ATOM    631  OE1 GLU A  72      22.844  -8.793  36.980  1.00 84.90           O  
ATOM    632  OE2 GLU A  72      21.970 -10.341  35.696  1.00 74.23           O  
ATOM    633  N   GLY A  73      20.791 -11.455  32.792  1.00 60.62           N  
ATOM    634  CA  GLY A  73      20.320 -12.707  32.240  1.00 53.79           C  
ATOM    635  C   GLY A  73      20.759 -12.978  30.819  1.00 54.47           C  
ATOM    636  O   GLY A  73      20.329 -13.983  30.237  1.00 56.02           O  
ATOM    637  N   SER A  74      21.594 -12.118  30.241  1.00 55.82           N  
ATOM    638  CA  SER A  74      22.078 -12.305  28.881  1.00 50.45           C  
ATOM    639  C   SER A  74      23.305 -13.205  28.896  1.00 49.70           C  
ATOM    640  O   SER A  74      24.219 -13.011  29.705  1.00 50.20           O  
ATOM    641  CB  SER A  74      22.435 -10.964  28.241  1.00 50.16           C  
ATOM    642  OG  SER A  74      23.060 -11.166  26.981  1.00 52.13           O  
ATOM    643  N   GLU A  75      23.318 -14.185  28.000  1.00 46.28           N  
ATOM    644  CA  GLU A  75      24.454 -15.085  27.889  1.00 44.39           C  
ATOM    645  C   GLU A  75      25.632 -14.345  27.265  1.00 46.16           C  
ATOM    646  O   GLU A  75      25.472 -13.630  26.270  1.00 47.57           O  
ATOM    647  CB  GLU A  75      24.061 -16.296  27.040  1.00 36.62           C  
ATOM    648  CG  GLU A  75      24.948 -17.504  27.245  1.00 34.41           C  
ATOM    649  CD  GLU A  75      25.176 -17.834  28.718  1.00 31.86           C  
ATOM    650  OE1 GLU A  75      24.199 -18.088  29.473  1.00 33.19           O  
ATOM    651  OE2 GLU A  75      26.356 -17.832  29.135  1.00 41.72           O  
ATOM    652  N   GLU A  76      26.812 -14.501  27.865  1.00 46.68           N  
ATOM    653  CA  GLU A  76      28.011 -13.847  27.354  1.00 44.36           C  
ATOM    654  C   GLU A  76      28.338 -14.365  25.960  1.00 45.50           C  
ATOM    655  O   GLU A  76      28.413 -15.577  25.736  1.00 49.08           O  
ATOM    656  CB  GLU A  76      29.185 -14.123  28.293  1.00 47.66           C  
ATOM    657  CG  GLU A  76      30.512 -13.600  27.780  1.00 49.35           C  
ATOM    658  CD  GLU A  76      30.493 -12.096  27.571  1.00 55.09           C  
ATOM    659  OE1 GLU A  76      30.081 -11.371  28.503  1.00 56.93           O  
ATOM    660  OE2 GLU A  76      30.881 -11.641  26.474  1.00 48.76           O  
ATOM    661  N   LYS A  77      28.537 -13.445  25.019  1.00 39.04           N  
ATOM    662  CA  LYS A  77      28.841 -13.821  23.645  1.00 43.83           C  
ATOM    663  C   LYS A  77      30.230 -13.401  23.184  1.00 42.91           C  
ATOM    664  O   LYS A  77      30.556 -13.594  22.003  1.00 38.81           O  
ATOM    665  CB  LYS A  77      27.777 -13.281  22.682  1.00 38.29           C  
ATOM    666  CG  LYS A  77      26.387 -13.846  22.918  1.00 45.09           C  
ATOM    667  CD  LYS A  77      26.401 -15.371  22.927  1.00 43.47           C  
ATOM    668  CE  LYS A  77      25.016 -15.930  23.232  1.00 41.87           C  
ATOM    669  NZ  LYS A  77      23.997 -15.379  22.295  1.00 41.00           N  
ATOM    670  N   GLY A  78      31.056 -12.840  24.068  1.00 33.14           N  
ATOM    671  CA  GLY A  78      32.399 -12.449  23.712  1.00 20.50           C  
ATOM    672  C   GLY A  78      32.468 -11.010  23.249  1.00 15.88           C  
ATOM    673  O   GLY A  78      31.486 -10.267  23.306  1.00 18.19           O  
ATOM    674  N   PRO A  79      33.645 -10.611  22.769  1.00 14.58           N  
ATOM    675  CA  PRO A  79      33.887  -9.220  22.374  1.00 12.93           C  
ATOM    676  C   PRO A  79      33.357  -8.859  20.999  1.00 11.49           C  
ATOM    677  O   PRO A  79      33.479  -7.694  20.607  1.00 12.07           O  
ATOM    678  CB  PRO A  79      35.421  -9.160  22.341  1.00 14.63           C  
ATOM    679  CG  PRO A  79      35.828 -10.545  21.933  1.00 16.13           C  
ATOM    680  CD  PRO A  79      34.853 -11.446  22.642  1.00 16.26           C  
ATOM    681  N   GLU A  80      32.775  -9.783  20.239  1.00 11.99           N  
ATOM    682  CA  GLU A  80      32.514  -9.544  18.819  1.00 11.90           C  
ATOM    683  C   GLU A  80      31.521  -8.418  18.563  1.00 11.42           C  
ATOM    684  O   GLU A  80      31.677  -7.681  17.589  1.00 10.91           O  
ATOM    685  CB  GLU A  80      32.042 -10.822  18.136  1.00 11.97           C  
ATOM    686  CG  GLU A  80      33.126 -11.911  18.020  1.00 12.67           C  
ATOM    687  CD  GLU A  80      33.287 -12.792  19.251  1.00 14.62           C  
ATOM    688  OE1 GLU A  80      32.662 -12.552  20.308  1.00 15.35           O  
ATOM    689  OE2 GLU A  80      34.076 -13.765  19.173  1.00 17.40           O  
ATOM    690  N   VAL A  81      30.428  -8.339  19.328  1.00 11.77           N  
ATOM    691  CA  VAL A  81      29.440  -7.285  19.065  1.00 12.53           C  
ATOM    692  C   VAL A  81      30.056  -5.907  19.275  1.00 11.16           C  
ATOM    693  O   VAL A  81      29.913  -5.006  18.438  1.00 11.67           O  
ATOM    694  CB  VAL A  81      28.209  -7.472  19.978  1.00 15.61           C  
ATOM    695  CG1 VAL A  81      27.320  -6.226  19.918  1.00 18.77           C  
ATOM    696  CG2 VAL A  81      27.441  -8.741  19.612  1.00 16.24           C  
ATOM    697  N   ARG A  82      30.763  -5.733  20.382  1.00 11.65           N  
ATOM    698  CA  ARG A  82      31.450  -4.470  20.629  1.00 11.63           C  
ATOM    699  C   ARG A  82      32.450  -4.194  19.525  1.00 10.14           C  
ATOM    700  O   ARG A  82      32.519  -3.064  19.024  1.00 10.33           O  
ATOM    701  CB  ARG A  82      32.167  -4.522  21.985  1.00 13.20           C  
ATOM    702  CG  ARG A  82      33.001  -3.274  22.244  1.00 14.57           C  
ATOM    703  CD  ARG A  82      33.846  -3.350  23.533  1.00 17.78           C  
ATOM    704  NE  ARG A  82      34.655  -4.570  23.643  1.00 24.20           N  
ATOM    705  CZ  ARG A  82      35.823  -4.811  23.037  1.00 24.52           C  
ATOM    706  NH1 ARG A  82      36.391  -3.925  22.236  1.00 28.41           N  
ATOM    707  NH2 ARG A  82      36.444  -5.969  23.258  1.00 24.38           N  
ATOM    708  N   GLU A  83      33.243  -5.203  19.143  1.00 10.11           N  
ATOM    709  CA  GLU A  83      34.240  -4.975  18.113  1.00 10.54           C  
ATOM    710  C   GLU A  83      33.595  -4.512  16.825  1.00  9.42           C  
ATOM    711  O   GLU A  83      34.095  -3.589  16.175  1.00 10.06           O  
ATOM    712  CB  GLU A  83      35.003  -6.264  17.822  1.00  9.72           C  
ATOM    713  CG  GLU A  83      35.979  -6.637  18.944  1.00 11.73           C  
ATOM    714  CD  GLU A  83      36.561  -8.030  18.804  1.00 11.54           C  
ATOM    715  OE1 GLU A  83      36.126  -8.806  17.929  1.00 12.62           O  
ATOM    716  OE2 GLU A  83      37.477  -8.356  19.600  1.00 13.95           O  
ATOM    717  N   TYR A  84      32.524  -5.160  16.421  1.00  9.51           N  
ATOM    718  CA  TYR A  84      31.942  -4.808  15.137  1.00  9.61           C  
ATOM    719  C   TYR A  84      31.237  -3.450  15.199  1.00  9.31           C  
ATOM    720  O   TYR A  84      31.341  -2.644  14.266  1.00 10.32           O  
ATOM    721  CB  TYR A  84      31.046  -5.936  14.640  1.00 10.41           C  
ATOM    722  CG  TYR A  84      30.511  -5.709  13.240  1.00 10.40           C  
ATOM    723  CD1 TYR A  84      31.334  -5.278  12.222  1.00 11.17           C  
ATOM    724  CD2 TYR A  84      29.174  -5.860  12.966  1.00 11.14           C  
ATOM    725  CE1 TYR A  84      30.832  -5.006  10.942  1.00 10.87           C  
ATOM    726  CE2 TYR A  84      28.658  -5.611  11.690  1.00 12.30           C  
ATOM    727  CZ  TYR A  84      29.497  -5.156  10.691  1.00 10.13           C  
ATOM    728  OH  TYR A  84      28.957  -4.899   9.467  1.00 12.01           O  
ATOM    729  N   ARG A  85      30.548  -3.165  16.305  1.00 10.24           N  
ATOM    730  CA  ARG A  85      30.006  -1.821  16.510  1.00  9.50           C  
ATOM    731  C   ARG A  85      31.109  -0.777  16.435  1.00  9.45           C  
ATOM    732  O   ARG A  85      30.944   0.276  15.782  1.00 10.32           O  
ATOM    733  CB  ARG A  85      29.218  -1.776  17.819  1.00 10.24           C  
ATOM    734  CG  ARG A  85      28.459  -0.461  18.076  1.00 11.83           C  
ATOM    735  CD  ARG A  85      29.266   0.634  18.788  1.00 12.76           C  
ATOM    736  NE  ARG A  85      29.692   0.156  20.096  1.00 12.14           N  
ATOM    737  CZ  ARG A  85      30.725   0.610  20.772  1.00 14.28           C  
ATOM    738  NH1 ARG A  85      31.484   1.609  20.294  1.00 15.69           N  
ATOM    739  NH2 ARG A  85      31.026   0.031  21.941  1.00 14.35           N  
ATOM    740  N   GLU A  86      32.261  -1.055  17.060  1.00 10.56           N  
ATOM    741  CA  GLU A  86      33.396  -0.149  17.002  1.00 11.75           C  
ATOM    742  C   GLU A  86      33.905   0.000  15.584  1.00 10.45           C  
ATOM    743  O   GLU A  86      34.300   1.104  15.172  1.00 11.78           O  
ATOM    744  CB  GLU A  86      34.522  -0.629  17.933  1.00 12.28           C  
ATOM    745  CG  GLU A  86      34.297  -0.289  19.390  1.00 14.52           C  
ATOM    746  CD  GLU A  86      35.315  -0.956  20.337  1.00 27.91           C  
ATOM    747  OE1 GLU A  86      35.355  -0.605  21.543  1.00 34.07           O  
ATOM    748  OE2 GLU A  86      36.077  -1.835  19.885  1.00 30.80           O  
ATOM    749  N   LYS A  87      33.949  -1.078  14.810  1.00 11.12           N  
ATOM    750  CA  LYS A  87      34.390  -0.967  13.420  1.00 11.50           C  
ATOM    751  C   LYS A  87      33.489  -0.017  12.640  1.00  9.98           C  
ATOM    752  O   LYS A  87      33.974   0.870  11.929  1.00 11.01           O  
ATOM    753  CB  LYS A  87      34.363  -2.357  12.778  1.00 11.57           C  
ATOM    754  CG  LYS A  87      34.837  -2.384  11.309  1.00 13.62           C  
ATOM    755  CD  LYS A  87      34.478  -3.707  10.580  1.00 16.52           C  
ATOM    756  CE  LYS A  87      34.953  -3.702   9.125  1.00 24.30           C  
ATOM    757  NZ  LYS A  87      34.758  -5.028   8.488  1.00 26.54           N  
ATOM    758  N   VAL A  88      32.180  -0.219  12.722  1.00  9.71           N  
ATOM    759  CA  VAL A  88      31.253   0.659  12.016  1.00  9.84           C  
ATOM    760  C   VAL A  88      31.371   2.084  12.533  1.00  9.30           C  
ATOM    761  O   VAL A  88      31.405   3.050  11.741  1.00 10.25           O  
ATOM    762  CB  VAL A  88      29.820   0.109  12.128  1.00 10.82           C  
ATOM    763  CG1 VAL A  88      28.807   1.097  11.579  1.00 13.90           C  
ATOM    764  CG2 VAL A  88      29.684  -1.245  11.444  1.00 12.08           C  
ATOM    765  N   GLU A  89      31.495   2.254  13.846  1.00  9.64           N  
ATOM    766  CA  GLU A  89      31.629   3.580  14.438  1.00 10.28           C  
ATOM    767  C   GLU A  89      32.864   4.291  13.915  1.00 10.18           C  
ATOM    768  O   GLU A  89      32.809   5.491  13.584  1.00 10.38           O  
ATOM    769  CB  GLU A  89      31.740   3.396  15.950  1.00 10.75           C  
ATOM    770  CG  GLU A  89      31.811   4.700  16.736  1.00 11.42           C  
ATOM    771  CD  GLU A  89      31.730   4.399  18.216  1.00 11.65           C  
ATOM    772  OE1 GLU A  89      30.712   3.844  18.629  1.00 11.76           O  
ATOM    773  OE2 GLU A  89      32.719   4.701  18.902  1.00 15.00           O  
ATOM    774  N   THR A  90      33.991   3.579  13.811  1.00 10.74           N  
ATOM    775  CA  THR A  90      35.220   4.213  13.363  1.00 11.48           C  
ATOM    776  C   THR A  90      35.107   4.624  11.900  1.00 10.94           C  
ATOM    777  O   THR A  90      35.620   5.682  11.490  1.00 10.99           O  
ATOM    778  CB  THR A  90      36.366   3.235  13.581  1.00 13.74           C  
ATOM    779  OG1 THR A  90      36.446   2.930  14.985  1.00 14.20           O  
ATOM    780  CG2 THR A  90      37.668   3.756  13.059  1.00 17.15           C  
ATOM    781  N  AGLU A  91      34.400   3.828  11.095  0.47  9.96           N  
ATOM    782  N  BGLU A  91      34.467   3.795  11.090  0.53  9.91           N  
ATOM    783  CA AGLU A  91      34.202   4.173   9.686  0.47 10.12           C  
ATOM    784  CA BGLU A  91      34.248   4.195   9.709  0.53 10.11           C  
ATOM    785  C  AGLU A  91      33.256   5.364   9.523  0.47  9.25           C  
ATOM    786  C  BGLU A  91      33.384   5.445   9.638  0.53  9.25           C  
ATOM    787  O  AGLU A  91      33.414   6.196   8.625  0.47  9.55           O  
ATOM    788  O  BGLU A  91      33.704   6.388   8.896  0.53  8.83           O  
ATOM    789  CB AGLU A  91      33.649   2.953   8.953  0.47 11.59           C  
ATOM    790  CB BGLU A  91      33.626   3.053   8.900  0.53 11.52           C  
ATOM    791  CG AGLU A  91      33.418   3.143   7.475  0.47 14.05           C  
ATOM    792  CG BGLU A  91      34.588   1.914   8.689  0.53 10.46           C  
ATOM    793  CD AGLU A  91      32.544   2.052   6.852  0.47 15.15           C  
ATOM    794  CD BGLU A  91      34.048   0.709   7.941  0.53 16.27           C  
ATOM    795  OE1AGLU A  91      33.053   0.917   6.764  0.47 15.97           O  
ATOM    796  OE1BGLU A  91      32.966   0.785   7.347  0.53 15.88           O  
ATOM    797  OE2AGLU A  91      31.368   2.310   6.461  0.47 11.85           O  
ATOM    798  OE2BGLU A  91      34.754  -0.334   7.960  0.53 17.86           O  
ATOM    799  N   LEU A  92      32.266   5.454  10.391  1.00  9.65           N  
ATOM    800  CA  LEU A  92      31.392   6.614  10.431  1.00 10.59           C  
ATOM    801  C   LEU A  92      32.161   7.862  10.827  1.00 10.45           C  
ATOM    802  O   LEU A  92      31.997   8.939  10.212  1.00  9.99           O  
ATOM    803  CB  LEU A  92      30.276   6.303  11.425  1.00 11.03           C  
ATOM    804  CG  LEU A  92      29.146   7.320  11.655  1.00 11.66           C  
ATOM    805  CD1 LEU A  92      27.940   6.577  12.220  1.00 15.39           C  
ATOM    806  CD2 LEU A  92      29.564   8.433  12.612  1.00 14.85           C  
ATOM    807  N   GLN A  93      32.959   7.768  11.883  1.00 10.00           N  
ATOM    808  CA  GLN A  93      33.752   8.906  12.307  1.00 10.41           C  
ATOM    809  C   GLN A  93      34.686   9.341  11.200  1.00 10.80           C  
ATOM    810  O   GLN A  93      34.902  10.552  10.993  1.00 10.99           O  
ATOM    811  CB  GLN A  93      34.514   8.557  13.563  1.00 10.67           C  
ATOM    812  CG  GLN A  93      33.626   8.393  14.770  1.00 10.94           C  
ATOM    813  CD  GLN A  93      34.348   7.791  15.946  1.00 11.20           C  
ATOM    814  OE1 GLN A  93      35.201   6.895  15.765  1.00 12.87           O  
ATOM    815  NE2 GLN A  93      33.980   8.193  17.152  1.00 13.47           N  
ATOM    816  N   GLY A  94      35.252   8.381  10.467  1.00 10.63           N  
ATOM    817  CA  GLY A  94      36.128   8.728   9.358  1.00 11.50           C  
ATOM    818  C   GLY A  94      35.419   9.521   8.279  1.00 10.55           C  
ATOM    819  O   GLY A  94      35.985  10.481   7.742  1.00 11.14           O  
ATOM    820  N   VAL A  95      34.213   9.131   7.935  1.00  9.47           N  
ATOM    821  CA  VAL A  95      33.439   9.891   6.946  1.00 11.09           C  
ATOM    822  C   VAL A  95      33.136  11.295   7.462  1.00  9.55           C  
ATOM    823  O   VAL A  95      33.284  12.291   6.731  1.00 10.09           O  
ATOM    824  CB  VAL A  95      32.157   9.134   6.540  1.00 11.67           C  
ATOM    825  CG1 VAL A  95      31.241  10.006   5.682  1.00 16.03           C  
ATOM    826  CG2 VAL A  95      32.456   7.847   5.749  1.00 14.73           C  
ATOM    827  N   CYS A  96      32.714  11.403   8.728  1.00  9.36           N  
ATOM    828  CA  CYS A  96      32.434  12.723   9.260  1.00  9.49           C  
ATOM    829  C   CYS A  96      33.680  13.586   9.230  1.00  9.79           C  
ATOM    830  O   CYS A  96      33.609  14.774   8.849  1.00  9.46           O  
ATOM    831  CB  CYS A  96      31.922  12.619  10.687  1.00 10.36           C  
ATOM    832  SG  CYS A  96      30.277  11.873  10.858  1.00 10.81           S  
ATOM    833  N   ASP A  97      34.836  13.027   9.623  1.00  9.93           N  
ATOM    834  CA  ASP A  97      36.068  13.793   9.598  1.00 10.62           C  
ATOM    835  C   ASP A  97      36.410  14.213   8.178  1.00 10.03           C  
ATOM    836  O   ASP A  97      36.935  15.311   7.973  1.00 10.56           O  
ATOM    837  CB  ASP A  97      37.217  12.963  10.158  1.00 12.49           C  
ATOM    838  CG  ASP A  97      37.121  12.719  11.661  1.00 14.98           C  
ATOM    839  OD1 ASP A  97      36.346  13.377  12.348  1.00 16.94           O  
ATOM    840  OD2 ASP A  97      37.877  11.835  12.154  1.00 19.09           O  
ATOM    841  N   THR A  98      36.127  13.362   7.196  1.00  9.89           N  
ATOM    842  CA  THR A  98      36.399  13.734   5.812  1.00 10.50           C  
ATOM    843  C   THR A  98      35.559  14.936   5.396  1.00  9.12           C  
ATOM    844  O   THR A  98      36.064  15.886   4.786  1.00  9.91           O  
ATOM    845  CB  THR A  98      36.152  12.536   4.906  1.00 10.72           C  
ATOM    846  OG1 THR A  98      37.163  11.547   5.138  1.00 14.86           O  
ATOM    847  CG2 THR A  98      36.164  12.918   3.442  1.00 12.25           C  
ATOM    848  N   VAL A  99      34.256  14.905   5.697  1.00  9.13           N  
ATOM    849  CA  VAL A  99      33.387  16.017   5.325  1.00  9.20           C  
ATOM    850  C   VAL A  99      33.815  17.279   6.035  1.00  8.21           C  
ATOM    851  O   VAL A  99      33.913  18.357   5.417  1.00  8.55           O  
ATOM    852  CB  VAL A  99      31.914  15.684   5.631  1.00  9.48           C  
ATOM    853  CG1 VAL A  99      31.037  16.906   5.375  1.00 12.10           C  
ATOM    854  CG2 VAL A  99      31.462  14.480   4.832  1.00 11.18           C  
ATOM    855  N   LEU A 100      34.047  17.179   7.346  1.00  8.75           N  
ATOM    856  CA  LEU A 100      34.476  18.335   8.092  1.00  9.04           C  
ATOM    857  C   LEU A 100      35.769  18.878   7.535  1.00  9.07           C  
ATOM    858  O   LEU A 100      35.995  20.094   7.518  1.00  9.60           O  
ATOM    859  CB  LEU A 100      34.587  17.996   9.577  1.00  9.40           C  
ATOM    860  CG  LEU A 100      33.235  17.691  10.243  1.00  9.71           C  
ATOM    861  CD1 LEU A 100      33.446  17.075  11.620  1.00 11.59           C  
ATOM    862  CD2 LEU A 100      32.395  18.970  10.376  1.00 10.00           C  
ATOM    863  N   GLY A 101      36.655  17.989   7.094  1.00  9.38           N  
ATOM    864  CA  GLY A 101      37.904  18.437   6.493  1.00 10.97           C  
ATOM    865  C   GLY A 101      37.700  19.206   5.202  1.00  9.26           C  
ATOM    866  O   GLY A 101      38.406  20.187   4.963  1.00 11.37           O  
ATOM    867  N   LEU A 102      36.761  18.778   4.361  1.00  9.45           N  
ATOM    868  CA  LEU A 102      36.480  19.527   3.142  1.00 10.06           C  
ATOM    869  C   LEU A 102      35.909  20.894   3.471  1.00  8.25           C  
ATOM    870  O   LEU A 102      36.228  21.902   2.820  1.00  9.08           O  
ATOM    871  CB  LEU A 102      35.482  18.752   2.286  1.00  9.82           C  
ATOM    872  CG  LEU A 102      35.991  17.431   1.718  1.00  9.95           C  
ATOM    873  CD1 LEU A 102      34.867  16.671   1.054  1.00 13.26           C  
ATOM    874  CD2 LEU A 102      37.140  17.639   0.734  1.00 12.92           C  
ATOM    875  N   LEU A 103      35.050  20.956   4.498  1.00  8.71           N  
ATOM    876  CA  LEU A 103      34.463  22.231   4.884  1.00  8.54           C  
ATOM    877  C   LEU A 103      35.544  23.172   5.393  1.00  9.04           C  
ATOM    878  O   LEU A 103      35.491  24.383   5.146  1.00  9.78           O  
ATOM    879  CB  LEU A 103      33.374  21.970   5.939  1.00  9.61           C  
ATOM    880  CG  LEU A 103      32.161  21.195   5.394  1.00  8.58           C  
ATOM    881  CD1 LEU A 103      31.246  20.786   6.557  1.00 11.39           C  
ATOM    882  CD2 LEU A 103      31.352  21.991   4.397  1.00 11.42           C  
ATOM    883  N   ASP A 104      36.476  22.641   6.187  1.00  9.94           N  
ATOM    884  CA  ASP A 104      37.518  23.465   6.756  1.00 10.51           C  
ATOM    885  C   ASP A 104      38.632  23.785   5.769  1.00 11.87           C  
ATOM    886  O   ASP A 104      39.399  24.726   6.006  1.00 13.49           O  
ATOM    887  CB  ASP A 104      38.109  22.764   7.971  1.00 12.32           C  
ATOM    888  CG  ASP A 104      38.822  23.724   8.869  1.00 18.59           C  
ATOM    889  OD1 ASP A 104      38.229  24.781   9.170  1.00 19.37           O  
ATOM    890  OD2 ASP A 104      39.962  23.424   9.293  1.00 21.77           O  
ATOM    891  N   SER A 105      38.773  23.015   4.719  1.00 11.78           N  
ATOM    892  CA  SER A 105      39.900  23.154   3.773  1.00 13.12           C  
ATOM    893  C   SER A 105      39.357  23.001   2.347  1.00 12.08           C  
ATOM    894  O   SER A 105      39.526  21.964   1.714  1.00 14.04           O  
ATOM    895  CB  SER A 105      40.991  22.113   4.078  1.00 15.42           C  
ATOM    896  OG  SER A 105      41.483  22.258   5.419  1.00 18.28           O  
ATOM    897  N   HIS A 106      38.720  24.016   1.780  1.00 11.34           N  
ATOM    898  CA  HIS A 106      38.592  25.378   2.284  1.00 11.50           C  
ATOM    899  C   HIS A 106      37.214  25.938   1.964  1.00  9.94           C  
ATOM    900  O   HIS A 106      37.083  27.115   1.703  1.00 11.36           O  
ATOM    901  CB  HIS A 106      39.702  26.271   1.720  1.00 12.24           C  
ATOM    902  CG  HIS A 106      41.054  25.794   2.089  1.00 12.03           C  
ATOM    903  ND1 HIS A 106      41.648  26.063   3.307  1.00 12.22           N  
ATOM    904  CD2 HIS A 106      41.886  24.956   1.430  1.00 12.98           C  
ATOM    905  CE1 HIS A 106      42.807  25.421   3.358  1.00 12.53           C  
ATOM    906  NE2 HIS A 106      42.976  24.754   2.227  1.00 14.40           N  
ATOM    907  N   LEU A 107      36.165  25.094   1.996  1.00  9.89           N  
ATOM    908  CA  LEU A 107      34.884  25.544   1.491  1.00  9.13           C  
ATOM    909  C   LEU A 107      34.312  26.702   2.294  1.00  9.16           C  
ATOM    910  O   LEU A 107      33.856  27.691   1.716  1.00 10.29           O  
ATOM    911  CB  LEU A 107      33.885  24.407   1.447  1.00  8.85           C  
ATOM    912  CG  LEU A 107      34.156  23.309   0.423  1.00 10.09           C  
ATOM    913  CD1 LEU A 107      33.275  22.103   0.709  1.00 11.02           C  
ATOM    914  CD2 LEU A 107      33.930  23.857  -0.989  1.00 10.95           C  
ATOM    915  N   ILE A 108      34.291  26.598   3.615  1.00  8.73           N  
ATOM    916  CA  ILE A 108      33.662  27.655   4.421  1.00  9.16           C  
ATOM    917  C   ILE A 108      34.373  28.990   4.249  1.00  9.40           C  
ATOM    918  O   ILE A 108      33.729  30.028   4.112  1.00 10.47           O  
ATOM    919  CB  ILE A 108      33.533  27.244   5.893  1.00  9.40           C  
ATOM    920  CG1 ILE A 108      32.508  26.100   6.015  1.00 10.66           C  
ATOM    921  CG2 ILE A 108      33.093  28.440   6.751  1.00 10.83           C  
ATOM    922  CD1 ILE A 108      32.454  25.421   7.383  1.00 10.90           C  
ATOM    923  N   LYS A 109      35.696  28.994   4.306  1.00 10.00           N  
ATOM    924  CA  LYS A 109      36.386  30.277   4.310  1.00 11.27           C  
ATOM    925  C   LYS A 109      36.206  31.033   3.011  1.00 11.42           C  
ATOM    926  O   LYS A 109      36.339  32.269   3.035  1.00 13.30           O  
ATOM    927  CB  LYS A 109      37.858  30.166   4.701  1.00 12.94           C  
ATOM    928  CG  LYS A 109      38.692  29.467   3.687  1.00 12.42           C  
ATOM    929  CD  LYS A 109      40.171  29.479   4.064  1.00 13.99           C  
ATOM    930  CE  LYS A 109      40.458  28.825   5.408  1.00 16.46           C  
ATOM    931  NZ  LYS A 109      40.183  27.381   5.387  1.00 15.14           N  
ATOM    932  N  AGLU A 110      35.921  30.383   1.900  0.59 10.27           N  
ATOM    933  N  BGLU A 110      35.925  30.332   1.907  0.41 10.26           N  
ATOM    934  CA AGLU A 110      35.692  31.141   0.680  0.59  9.77           C  
ATOM    935  CA BGLU A 110      35.687  30.912   0.589  0.41 10.03           C  
ATOM    936  C  AGLU A 110      34.221  31.419   0.435  0.59 10.01           C  
ATOM    937  C  BGLU A 110      34.215  31.205   0.326  0.41 10.61           C  
ATOM    938  O  AGLU A 110      33.902  32.071  -0.573  0.59 12.26           O  
ATOM    939  O  BGLU A 110      33.890  31.721  -0.754  0.41 11.81           O  
ATOM    940  CB AGLU A 110      36.279  30.412  -0.521  0.59 10.96           C  
ATOM    941  CB BGLU A 110      36.235  29.984  -0.512  0.41 10.51           C  
ATOM    942  CG AGLU A 110      37.811  30.269  -0.451  0.59 10.91           C  
ATOM    943  CG BGLU A 110      37.753  29.717  -0.385  0.41 11.59           C  
ATOM    944  CD AGLU A 110      38.572  31.558  -0.637  0.59 15.98           C  
ATOM    945  CD BGLU A 110      38.378  29.026  -1.583  0.41 14.03           C  
ATOM    946  OE1AGLU A 110      37.979  32.665  -0.794  0.59 14.98           O  
ATOM    947  OE1BGLU A 110      37.666  28.571  -2.500  0.41 19.02           O  
ATOM    948  OE2AGLU A 110      39.824  31.458  -0.630  0.59 17.81           O  
ATOM    949  OE2BGLU A 110      39.624  28.902  -1.597  0.41 14.32           O  
ATOM    950  N   ALA A 111      33.316  30.904   1.270  1.00 11.17           N  
ATOM    951  CA  ALA A 111      31.878  31.069   1.058  1.00 10.83           C  
ATOM    952  C   ALA A 111      31.412  32.377   1.644  1.00 10.98           C  
ATOM    953  O   ALA A 111      31.314  32.522   2.865  1.00 13.45           O  
ATOM    954  CB  ALA A 111      31.119  29.916   1.697  1.00 12.90           C  
ATOM    955  N   GLY A 112      31.067  33.299   0.766  1.00 11.36           N  
ATOM    956  CA  GLY A 112      30.638  34.627   1.186  1.00 12.21           C  
ATOM    957  C   GLY A 112      29.146  34.874   1.028  1.00 13.29           C  
ATOM    958  O   GLY A 112      28.576  35.672   1.792  1.00 17.13           O  
ATOM    959  N   ASP A 113      28.489  34.246   0.066  1.00 11.40           N  
ATOM    960  CA  ASP A 113      27.063  34.490  -0.070  1.00 11.11           C  
ATOM    961  C   ASP A 113      26.319  33.695   0.970  1.00 10.67           C  
ATOM    962  O   ASP A 113      26.741  32.604   1.349  1.00 11.37           O  
ATOM    963  CB  ASP A 113      26.569  34.085  -1.458  1.00 11.79           C  
ATOM    964  CG  ASP A 113      27.163  34.936  -2.583  1.00 11.81           C  
ATOM    965  OD1 ASP A 113      27.854  35.931  -2.296  1.00 13.80           O  
ATOM    966  OD2 ASP A 113      26.918  34.566  -3.756  1.00 12.46           O  
ATOM    967  N   ALA A 114      25.139  34.177   1.380  1.00 12.40           N  
ATOM    968  CA  ALA A 114      24.424  33.460   2.433  1.00 12.79           C  
ATOM    969  C   ALA A 114      24.052  32.047   2.006  1.00 12.26           C  
ATOM    970  O   ALA A 114      24.115  31.102   2.812  1.00 11.94           O  
ATOM    971  CB  ALA A 114      23.186  34.264   2.843  1.00 15.35           C  
ATOM    972  N   GLU A 115      23.651  31.868   0.763  1.00 11.60           N  
ATOM    973  CA  GLU A 115      23.192  30.551   0.350  1.00 12.45           C  
ATOM    974  C   GLU A 115      24.299  29.514   0.415  1.00 12.17           C  
ATOM    975  O   GLU A 115      24.030  28.347   0.735  1.00 16.33           O  
ATOM    976  CB  GLU A 115      22.587  30.585  -1.032  1.00 15.70           C  
ATOM    977  CG  GLU A 115      21.237  31.288  -1.043  1.00 28.71           C  
ATOM    978  CD  GLU A 115      20.092  30.379  -1.405  1.00 33.81           C  
ATOM    979  OE1 GLU A 115      20.328  29.326  -2.045  1.00 38.30           O  
ATOM    980  OE2 GLU A 115      18.939  30.740  -1.085  1.00 35.72           O  
ATOM    981  N   SER A 116      25.534  29.907   0.165  1.00 10.06           N  
ATOM    982  CA  SER A 116      26.636  28.962   0.315  1.00  9.90           C  
ATOM    983  C   SER A 116      27.069  28.839   1.761  1.00  9.26           C  
ATOM    984  O   SER A 116      27.243  27.718   2.265  1.00 10.00           O  
ATOM    985  CB  SER A 116      27.812  29.344  -0.562  1.00 12.46           C  
ATOM    986  OG  SER A 116      28.290  30.598  -0.235  1.00 12.89           O  
ATOM    987  N   ARG A 117      27.277  29.963   2.438  1.00  9.42           N  
ATOM    988  CA  ARG A 117      27.856  29.916   3.769  1.00 10.43           C  
ATOM    989  C   ARG A 117      26.923  29.246   4.771  1.00  9.35           C  
ATOM    990  O   ARG A 117      27.363  28.426   5.581  1.00  9.30           O  
ATOM    991  CB  ARG A 117      28.217  31.310   4.204  1.00 10.95           C  
ATOM    992  CG  ARG A 117      29.029  31.302   5.468  1.00 12.48           C  
ATOM    993  CD  ARG A 117      29.571  32.684   5.779  1.00 13.29           C  
ATOM    994  NE  ARG A 117      30.458  32.595   6.934  1.00 14.74           N  
ATOM    995  CZ  ARG A 117      31.715  32.164   6.870  1.00 14.91           C  
ATOM    996  NH1 ARG A 117      32.301  31.910   5.700  1.00 16.42           N  
ATOM    997  NH2 ARG A 117      32.404  32.040   8.003  1.00 17.84           N  
ATOM    998  N   VAL A 118      25.636  29.580   4.727  1.00  9.06           N  
ATOM    999  CA  VAL A 118      24.682  28.924   5.619  1.00  8.96           C  
ATOM   1000  C   VAL A 118      24.639  27.426   5.354  1.00  8.35           C  
ATOM   1001  O   VAL A 118      24.595  26.623   6.282  1.00  8.67           O  
ATOM   1002  CB  VAL A 118      23.285  29.565   5.485  1.00  8.77           C  
ATOM   1003  CG1 VAL A 118      22.244  28.771   6.273  1.00 10.87           C  
ATOM   1004  CG2 VAL A 118      23.292  31.013   5.928  1.00 10.06           C  
ATOM   1005  N  APHE A 119      24.618  27.023   4.080  0.53  8.33           N  
ATOM   1006  N  BPHE A 119      24.617  27.058   4.068  0.47  8.32           N  
ATOM   1007  CA APHE A 119      24.548  25.590   3.774  0.53  8.71           C  
ATOM   1008  CA BPHE A 119      24.609  25.655   3.662  0.47  8.86           C  
ATOM   1009  C  APHE A 119      25.788  24.850   4.272  0.53  7.55           C  
ATOM   1010  C  BPHE A 119      25.781  24.900   4.269  0.47  7.60           C  
ATOM   1011  O  APHE A 119      25.678  23.766   4.842  0.53  8.08           O  
ATOM   1012  O  BPHE A 119      25.612  23.858   4.902  0.47  8.15           O  
ATOM   1013  CB APHE A 119      24.347  25.425   2.256  0.53  8.96           C  
ATOM   1014  CB BPHE A 119      24.675  25.605   2.130  0.47  8.65           C  
ATOM   1015  CG APHE A 119      23.962  24.023   1.806  0.53  9.27           C  
ATOM   1016  CG BPHE A 119      24.409  24.248   1.565  0.47  9.45           C  
ATOM   1017  CD1APHE A 119      22.659  23.601   1.834  0.53  9.17           C  
ATOM   1018  CD1BPHE A 119      23.117  23.891   1.203  0.47 11.72           C  
ATOM   1019  CD2APHE A 119      24.917  23.163   1.279  0.53  9.21           C  
ATOM   1020  CD2BPHE A 119      25.439  23.323   1.396  0.47 10.26           C  
ATOM   1021  CE1APHE A 119      22.309  22.329   1.356  0.53 10.42           C  
ATOM   1022  CE1BPHE A 119      22.830  22.636   0.676  0.47 13.28           C  
ATOM   1023  CE2APHE A 119      24.591  21.884   0.823  0.53  9.89           C  
ATOM   1024  CE2BPHE A 119      25.165  22.043   0.845  0.47 11.20           C  
ATOM   1025  CZ APHE A 119      23.288  21.475   0.860  0.53 11.99           C  
ATOM   1026  CZ BPHE A 119      23.852  21.711   0.490  0.47 10.73           C  
ATOM   1027  N   TYR A 120      26.983  25.439   4.109  1.00  8.27           N  
ATOM   1028  CA  TYR A 120      28.179  24.746   4.612  1.00  8.49           C  
ATOM   1029  C   TYR A 120      28.217  24.700   6.133  1.00  7.85           C  
ATOM   1030  O   TYR A 120      28.655  23.697   6.728  1.00  8.08           O  
ATOM   1031  CB  TYR A 120      29.457  25.386   4.096  1.00  8.67           C  
ATOM   1032  CG  TYR A 120      29.686  25.258   2.611  1.00  8.33           C  
ATOM   1033  CD1 TYR A 120      29.524  24.059   1.947  1.00  8.36           C  
ATOM   1034  CD2 TYR A 120      30.135  26.357   1.885  1.00  8.79           C  
ATOM   1035  CE1 TYR A 120      29.773  23.958   0.574  1.00  9.38           C  
ATOM   1036  CE2 TYR A 120      30.394  26.257   0.525  1.00  9.13           C  
ATOM   1037  CZ  TYR A 120      30.229  25.047  -0.112  1.00  8.72           C  
ATOM   1038  OH  TYR A 120      30.465  24.935  -1.470  1.00 10.55           O  
ATOM   1039  N   LEU A 121      27.814  25.779   6.794  1.00  7.85           N  
ATOM   1040  CA  LEU A 121      27.792  25.780   8.250  1.00  8.13           C  
ATOM   1041  C   LEU A 121      26.737  24.815   8.788  1.00  7.44           C  
ATOM   1042  O   LEU A 121      26.966  24.152   9.812  1.00  8.56           O  
ATOM   1043  CB  LEU A 121      27.581  27.194   8.785  1.00  9.19           C  
ATOM   1044  CG  LEU A 121      28.791  28.101   8.622  1.00  9.87           C  
ATOM   1045  CD1 LEU A 121      28.401  29.531   8.861  1.00 11.52           C  
ATOM   1046  CD2 LEU A 121      29.922  27.701   9.577  1.00 11.68           C  
ATOM   1047  N   LYS A 122      25.596  24.695   8.123  1.00  8.02           N  
ATOM   1048  CA  LYS A 122      24.630  23.653   8.472  1.00  8.63           C  
ATOM   1049  C   LYS A 122      25.267  22.277   8.354  1.00  7.67           C  
ATOM   1050  O   LYS A 122      25.115  21.425   9.234  1.00  8.26           O  
ATOM   1051  CB  LYS A 122      23.414  23.753   7.542  1.00  9.20           C  
ATOM   1052  CG  LYS A 122      22.431  22.629   7.749  1.00 10.04           C  
ATOM   1053  CD  LYS A 122      21.326  22.642   6.693  1.00 11.38           C  
ATOM   1054  CE  LYS A 122      20.468  21.387   6.732  1.00 14.06           C  
ATOM   1055  NZ  LYS A 122      21.253  20.167   6.300  1.00 13.15           N  
ATOM   1056  N  AMET A 123      25.986  22.020   7.253  0.79  8.09           N  
ATOM   1057  N  BMET A 123      25.994  22.055   7.264  0.21  8.12           N  
ATOM   1058  CA AMET A 123      26.671  20.730   7.106  0.79  8.10           C  
ATOM   1059  CA BMET A 123      26.684  20.790   7.076  0.21  8.05           C  
ATOM   1060  C  AMET A 123      27.672  20.515   8.247  0.79  7.99           C  
ATOM   1061  C  BMET A 123      27.660  20.528   8.214  0.21  8.03           C  
ATOM   1062  O  AMET A 123      27.784  19.404   8.779  0.79  8.01           O  
ATOM   1063  O  BMET A 123      27.728  19.411   8.741  0.21  8.04           O  
ATOM   1064  CB AMET A 123      27.404  20.632   5.752  0.79  8.36           C  
ATOM   1065  CB BMET A 123      27.428  20.825   5.749  0.21  8.40           C  
ATOM   1066  CG AMET A 123      26.505  20.479   4.528  0.79  8.73           C  
ATOM   1067  CG BMET A 123      27.918  19.476   5.357  0.21  8.24           C  
ATOM   1068  SD AMET A 123      27.405  20.309   2.996  0.79  9.86           S  
ATOM   1069  SD BMET A 123      28.478  19.429   3.643  0.21  9.41           S  
ATOM   1070  CE AMET A 123      28.184  18.746   3.235  0.79 11.23           C  
ATOM   1071  CE BMET A 123      27.825  17.835   3.185  0.21 10.56           C  
ATOM   1072  N   LYS A 124      28.423  21.549   8.597  1.00  7.82           N  
ATOM   1073  CA  LYS A 124      29.364  21.406   9.693  1.00  8.38           C  
ATOM   1074  C   LYS A 124      28.649  21.011  10.976  1.00  7.53           C  
ATOM   1075  O   LYS A 124      29.082  20.111  11.706  1.00  8.09           O  
ATOM   1076  CB  LYS A 124      30.139  22.699   9.849  1.00  8.97           C  
ATOM   1077  CG  LYS A 124      31.246  22.667  10.901  1.00  9.57           C  
ATOM   1078  CD  LYS A 124      32.098  23.931  10.911  1.00 12.12           C  
ATOM   1079  CE  LYS A 124      33.192  23.892  11.937  1.00 12.68           C  
ATOM   1080  NZ  LYS A 124      34.080  25.103  11.839  1.00 18.64           N  
ATOM   1081  N   GLY A 125      27.527  21.675  11.273  1.00  7.40           N  
ATOM   1082  CA  GLY A 125      26.729  21.279  12.424  1.00  8.82           C  
ATOM   1083  C   GLY A 125      26.240  19.839  12.337  1.00  7.92           C  
ATOM   1084  O   GLY A 125      26.298  19.089  13.329  1.00  8.50           O  
ATOM   1085  N   ASP A 126      25.767  19.441  11.159  1.00  7.77           N  
ATOM   1086  CA  ASP A 126      25.245  18.088  10.969  1.00  8.31           C  
ATOM   1087  C   ASP A 126      26.316  17.042  11.246  1.00  7.89           C  
ATOM   1088  O   ASP A 126      26.071  16.043  11.934  1.00  8.18           O  
ATOM   1089  CB  ASP A 126      24.725  17.904   9.538  1.00  8.57           C  
ATOM   1090  CG  ASP A 126      23.423  18.645   9.253  1.00  8.45           C  
ATOM   1091  OD1 ASP A 126      22.664  19.009  10.193  1.00  9.03           O  
ATOM   1092  OD2 ASP A 126      23.155  18.866   8.034  1.00 10.24           O  
ATOM   1093  N   TYR A 127      27.522  17.234  10.692  1.00  8.28           N  
ATOM   1094  CA  TYR A 127      28.535  16.184  10.838  1.00  8.02           C  
ATOM   1095  C   TYR A 127      29.124  16.163  12.238  1.00  7.44           C  
ATOM   1096  O   TYR A 127      29.480  15.077  12.731  1.00  8.64           O  
ATOM   1097  CB  TYR A 127      29.562  16.206   9.679  1.00  8.66           C  
ATOM   1098  CG  TYR A 127      28.899  15.697   8.421  1.00  8.58           C  
ATOM   1099  CD1 TYR A 127      28.922  14.339   8.109  1.00  8.92           C  
ATOM   1100  CD2 TYR A 127      28.175  16.539   7.598  1.00  9.78           C  
ATOM   1101  CE1 TYR A 127      28.235  13.856   7.024  1.00 10.15           C  
ATOM   1102  CE2 TYR A 127      27.474  16.057   6.513  1.00  9.67           C  
ATOM   1103  CZ  TYR A 127      27.496  14.695   6.243  1.00  9.49           C  
ATOM   1104  OH  TYR A 127      26.780  14.138   5.208  1.00 11.02           O  
ATOM   1105  N   TYR A 128      29.214  17.311  12.914  1.00  7.89           N  
ATOM   1106  CA  TYR A 128      29.533  17.239  14.332  1.00  8.95           C  
ATOM   1107  C   TYR A 128      28.413  16.581  15.119  1.00  8.54           C  
ATOM   1108  O   TYR A 128      28.671  15.859  16.090  1.00  8.97           O  
ATOM   1109  CB  TYR A 128      29.860  18.626  14.910  1.00  9.08           C  
ATOM   1110  CG  TYR A 128      31.297  19.036  14.703  1.00  9.72           C  
ATOM   1111  CD1 TYR A 128      32.335  18.344  15.328  1.00 10.32           C  
ATOM   1112  CD2 TYR A 128      31.630  20.089  13.888  1.00 10.38           C  
ATOM   1113  CE1 TYR A 128      33.649  18.697  15.168  1.00 12.10           C  
ATOM   1114  CE2 TYR A 128      32.963  20.461  13.723  1.00 11.72           C  
ATOM   1115  CZ  TYR A 128      33.963  19.753  14.362  1.00 11.76           C  
ATOM   1116  OH  TYR A 128      35.288  20.113  14.184  1.00 14.34           O  
ATOM   1117  N   ARG A 129      27.159  16.802  14.729  1.00  8.19           N  
ATOM   1118  CA  ARG A 129      26.043  16.123  15.375  1.00  8.81           C  
ATOM   1119  C   ARG A 129      26.167  14.601  15.232  1.00  8.56           C  
ATOM   1120  O   ARG A 129      25.931  13.855  16.198  1.00  8.75           O  
ATOM   1121  CB  ARG A 129      24.706  16.644  14.845  1.00  8.93           C  
ATOM   1122  CG  ARG A 129      23.500  15.817  15.301  1.00  8.95           C  
ATOM   1123  CD  ARG A 129      22.196  16.597  15.154  1.00  8.73           C  
ATOM   1124  NE  ARG A 129      21.951  16.975  13.757  1.00  9.32           N  
ATOM   1125  CZ  ARG A 129      21.327  16.209  12.869  1.00  8.77           C  
ATOM   1126  NH1 ARG A 129      20.806  15.002  13.192  1.00  9.66           N  
ATOM   1127  NH2 ARG A 129      21.213  16.634  11.614  1.00 10.11           N  
ATOM   1128  N   TYR A 130      26.533  14.123  14.029  1.00  8.66           N  
ATOM   1129  CA  TYR A 130      26.712  12.689  13.854  1.00  9.03           C  
ATOM   1130  C   TYR A 130      27.873  12.176  14.692  1.00  8.88           C  
ATOM   1131  O   TYR A 130      27.778  11.068  15.268  1.00  9.62           O  
ATOM   1132  CB  TYR A 130      26.882  12.330  12.366  1.00  9.41           C  
ATOM   1133  CG  TYR A 130      25.800  12.866  11.475  1.00  9.08           C  
ATOM   1134  CD1 TYR A 130      24.473  13.025  11.894  1.00  9.39           C  
ATOM   1135  CD2 TYR A 130      26.108  13.232  10.190  1.00  9.14           C  
ATOM   1136  CE1 TYR A 130      23.503  13.547  11.080  1.00 10.16           C  
ATOM   1137  CE2 TYR A 130      25.133  13.770   9.342  1.00 10.84           C  
ATOM   1138  CZ  TYR A 130      23.835  13.916   9.796  1.00 10.11           C  
ATOM   1139  OH  TYR A 130      22.886  14.505   8.954  1.00 13.92           O  
ATOM   1140  N   LEU A 131      28.945  12.944  14.812  1.00  8.98           N  
ATOM   1141  CA  LEU A 131      29.998  12.553  15.738  1.00  9.95           C  
ATOM   1142  C   LEU A 131      29.477  12.502  17.174  1.00  9.69           C  
ATOM   1143  O   LEU A 131      29.850  11.600  17.947  1.00 10.30           O  
ATOM   1144  CB  LEU A 131      31.182  13.496  15.642  1.00  9.96           C  
ATOM   1145  CG  LEU A 131      32.015  13.385  14.365  1.00  9.74           C  
ATOM   1146  CD1 LEU A 131      33.064  14.458  14.317  1.00 12.43           C  
ATOM   1147  CD2 LEU A 131      32.639  11.994  14.193  1.00  9.98           C  
ATOM   1148  N   ALA A 132      28.632  13.464  17.565  1.00  9.25           N  
ATOM   1149  CA  ALA A 132      28.091  13.480  18.924  1.00  9.56           C  
ATOM   1150  C   ALA A 132      27.209  12.285  19.185  1.00 10.68           C  
ATOM   1151  O   ALA A 132      27.167  11.779  20.326  1.00 11.42           O  
ATOM   1152  CB  ALA A 132      27.305  14.779  19.143  1.00 10.79           C  
ATOM   1153  N   GLU A 133      26.488  11.803  18.185  1.00 10.04           N  
ATOM   1154  CA  GLU A 133      25.607  10.658  18.397  1.00 11.55           C  
ATOM   1155  C   GLU A 133      26.370   9.446  18.913  1.00 11.13           C  
ATOM   1156  O   GLU A 133      25.806   8.615  19.641  1.00 13.09           O  
ATOM   1157  CB  GLU A 133      24.884  10.294  17.099  1.00 11.61           C  
ATOM   1158  CG  GLU A 133      23.823  11.281  16.694  1.00 10.40           C  
ATOM   1159  CD  GLU A 133      23.147  10.933  15.375  1.00 10.97           C  
ATOM   1160  OE1 GLU A 133      23.750  10.285  14.493  1.00 13.07           O  
ATOM   1161  OE2 GLU A 133      21.955  11.260  15.165  1.00 13.68           O  
ATOM   1162  N   VAL A 134      27.631   9.292  18.522  1.00 10.96           N  
ATOM   1163  CA  VAL A 134      28.427   8.120  18.883  1.00 11.40           C  
ATOM   1164  C   VAL A 134      29.454   8.430  19.940  1.00 13.11           C  
ATOM   1165  O   VAL A 134      30.129   7.495  20.415  1.00 14.79           O  
ATOM   1166  CB  VAL A 134      29.068   7.426  17.662  1.00 12.17           C  
ATOM   1167  CG1 VAL A 134      28.044   7.110  16.640  1.00 12.40           C  
ATOM   1168  CG2 VAL A 134      30.158   8.264  17.057  1.00 13.31           C  
ATOM   1169  N   ALA A 135      29.575   9.679  20.377  1.00 12.98           N  
ATOM   1170  CA  ALA A 135      30.585  10.051  21.351  1.00 16.00           C  
ATOM   1171  C   ALA A 135      30.173   9.643  22.754  1.00 17.31           C  
ATOM   1172  O   ALA A 135      28.999   9.747  23.139  1.00 18.12           O  
ATOM   1173  CB  ALA A 135      30.761  11.563  21.315  1.00 15.87           C  
ATOM   1174  N   THR A 136      31.155   9.102  23.476  1.00 21.30           N  
ATOM   1175  CA  THR A 136      31.001   8.681  24.865  1.00 25.95           C  
ATOM   1176  C   THR A 136      32.186   9.095  25.733  1.00 32.99           C  
ATOM   1177  O   THR A 136      32.182   8.786  26.929  1.00 39.00           O  
ATOM   1178  CB  THR A 136      30.828   7.148  24.969  1.00 25.73           C  
ATOM   1179  OG1 THR A 136      31.987   6.502  24.422  1.00 28.71           O  
ATOM   1180  CG2 THR A 136      29.575   6.687  24.254  1.00 25.55           C  
ATOM   1181  N   GLY A 137      33.191   9.783  25.182  1.00 27.60           N  
ATOM   1182  CA  GLY A 137      34.439  10.028  25.861  1.00 31.09           C  
ATOM   1183  C   GLY A 137      34.623  11.458  26.345  1.00 32.79           C  
ATOM   1184  O   GLY A 137      33.669  12.239  26.468  1.00 30.89           O  
ATOM   1185  N  AASP A 138      35.874  11.810  26.635  0.53 28.74           N  
ATOM   1186  N  BASP A 138      35.894  11.799  26.593  0.47 28.76           N  
ATOM   1187  CA AASP A 138      36.156  13.083  27.299  0.53 30.08           C  
ATOM   1188  CA BASP A 138      36.311  13.057  27.205  0.47 30.22           C  
ATOM   1189  C  AASP A 138      36.054  14.301  26.385  0.53 28.79           C  
ATOM   1190  C  BASP A 138      35.923  14.263  26.365  0.47 28.79           C  
ATOM   1191  O  AASP A 138      36.119  15.438  26.873  0.53 26.48           O  
ATOM   1192  O  BASP A 138      35.641  15.337  26.912  0.47 26.18           O  
ATOM   1193  CB AASP A 138      37.522  13.032  27.984  0.53 29.75           C  
ATOM   1194  CB BASP A 138      37.837  13.017  27.335  0.47 30.32           C  
ATOM   1195  CG AASP A 138      37.547  12.045  29.130  0.53 30.43           C  
ATOM   1196  CG BASP A 138      38.373  13.996  28.344  0.47 31.31           C  
ATOM   1197  OD1AASP A 138      38.580  11.378  29.329  0.53 32.96           O  
ATOM   1198  OD1BASP A 138      38.229  15.220  28.135  0.47 34.34           O  
ATOM   1199  OD2AASP A 138      36.506  11.921  29.813  0.53 33.34           O  
ATOM   1200  OD2BASP A 138      38.959  13.534  29.348  0.47 34.81           O  
ATOM   1201  N  AASP A 139      35.895  14.103  25.083  0.53 25.42           N  
ATOM   1202  N  BASP A 139      35.939  14.121  25.044  0.47 25.46           N  
ATOM   1203  CA AASP A 139      35.695  15.214  24.166  0.53 24.14           C  
ATOM   1204  CA BASP A 139      35.698  15.241  24.147  0.47 24.16           C  
ATOM   1205  C  AASP A 139      34.239  15.406  23.786  0.53 21.93           C  
ATOM   1206  C  BASP A 139      34.233  15.400  23.767  0.47 21.97           C  
ATOM   1207  O  AASP A 139      33.942  16.286  22.971  0.53 17.19           O  
ATOM   1208  O  BASP A 139      33.922  16.259  22.934  0.47 17.18           O  
ATOM   1209  CB AASP A 139      36.537  15.025  22.903  0.53 25.65           C  
ATOM   1210  CB BASP A 139      36.574  15.134  22.888  0.47 25.63           C  
ATOM   1211  CG AASP A 139      38.002  15.250  23.155  0.53 28.56           C  
ATOM   1212  CG BASP A 139      36.504  13.761  22.229  0.47 24.55           C  
ATOM   1213  OD1AASP A 139      38.326  16.207  23.894  0.53 29.40           O  
ATOM   1214  OD1BASP A 139      35.780  12.879  22.733  0.47 26.73           O  
ATOM   1215  OD2AASP A 139      38.821  14.472  22.624  0.53 30.13           O  
ATOM   1216  OD2BASP A 139      37.186  13.572  21.194  0.47 28.38           O  
ATOM   1217  N   LYS A 140      33.329  14.613  24.358  1.00 20.34           N  
ATOM   1218  CA  LYS A 140      31.928  14.668  23.952  1.00 17.89           C  
ATOM   1219  C   LYS A 140      31.352  16.083  24.075  1.00 14.85           C  
ATOM   1220  O   LYS A 140      30.659  16.562  23.154  1.00 15.17           O  
ATOM   1221  CB  LYS A 140      31.114  13.674  24.768  1.00 19.80           C  
ATOM   1222  CG  LYS A 140      29.652  13.597  24.433  1.00 21.01           C  
ATOM   1223  CD  LYS A 140      28.963  12.654  25.417  1.00 30.89           C  
ATOM   1224  CE  LYS A 140      27.462  12.736  25.313  1.00 31.98           C  
ATOM   1225  NZ  LYS A 140      27.064  12.339  23.964  1.00 30.20           N  
ATOM   1226  N   LYS A 141      31.614  16.762  25.202  1.00 16.07           N  
ATOM   1227  CA  LYS A 141      31.068  18.106  25.351  1.00 14.63           C  
ATOM   1228  C   LYS A 141      31.595  19.035  24.274  1.00 13.87           C  
ATOM   1229  O   LYS A 141      30.843  19.867  23.772  1.00 13.16           O  
ATOM   1230  CB  LYS A 141      31.325  18.641  26.771  1.00 14.86           C  
ATOM   1231  CG  LYS A 141      30.377  17.993  27.747  1.00 17.13           C  
ATOM   1232  CD  LYS A 141      30.669  18.388  29.186  1.00 16.89           C  
ATOM   1233  CE  LYS A 141      29.710  17.662  30.122  1.00 22.50           C  
ATOM   1234  NZ  LYS A 141      30.148  17.755  31.548  1.00 27.90           N  
ATOM   1235  N   ARG A 142      32.888  18.965  23.951  1.00 13.56           N  
ATOM   1236  CA  ARG A 142      33.451  19.810  22.918  1.00 14.14           C  
ATOM   1237  C   ARG A 142      32.838  19.463  21.568  1.00 12.23           C  
ATOM   1238  O   ARG A 142      32.622  20.358  20.764  1.00 12.77           O  
ATOM   1239  CB  ARG A 142      35.000  19.776  22.922  1.00 14.87           C  
ATOM   1240  CG  ARG A 142      35.625  20.746  23.948  1.00 16.45           C  
ATOM   1241  CD  ARG A 142      37.157  20.653  24.006  1.00 22.02           C  
ATOM   1242  NE  ARG A 142      37.588  19.424  24.665  1.00 17.40           N  
ATOM   1243  CZ  ARG A 142      37.844  19.321  25.969  1.00 16.86           C  
ATOM   1244  NH1 ARG A 142      37.720  20.393  26.745  1.00 16.19           N  
ATOM   1245  NH2 ARG A 142      38.226  18.154  26.495  1.00 23.21           N  
ATOM   1246  N   ILE A 143      32.559  18.179  21.309  1.00 12.50           N  
ATOM   1247  CA  ILE A 143      31.951  17.820  20.020  1.00 11.65           C  
ATOM   1248  C   ILE A 143      30.557  18.425  19.918  1.00 10.47           C  
ATOM   1249  O   ILE A 143      30.190  19.028  18.896  1.00 10.42           O  
ATOM   1250  CB  ILE A 143      31.934  16.291  19.838  1.00 12.51           C  
ATOM   1251  CG1 ILE A 143      33.374  15.763  19.689  1.00 14.72           C  
ATOM   1252  CG2 ILE A 143      31.073  15.911  18.623  1.00 13.37           C  
ATOM   1253  CD1 ILE A 143      33.514  14.249  19.811  1.00 17.89           C  
ATOM   1254  N   ILE A 144      29.773  18.306  20.980  1.00 11.14           N  
ATOM   1255  CA  ILE A 144      28.453  18.910  21.013  1.00 10.49           C  
ATOM   1256  C   ILE A 144      28.548  20.407  20.823  1.00 10.73           C  
ATOM   1257  O   ILE A 144      27.770  21.009  20.065  1.00 10.61           O  
ATOM   1258  CB  ILE A 144      27.753  18.526  22.326  1.00 11.63           C  
ATOM   1259  CG1 ILE A 144      27.435  17.026  22.309  1.00 13.77           C  
ATOM   1260  CG2 ILE A 144      26.535  19.385  22.563  1.00 11.35           C  
ATOM   1261  CD1 ILE A 144      26.956  16.524  23.667  1.00 17.13           C  
ATOM   1262  N   ASP A 145      29.503  21.049  21.509  1.00 10.72           N  
ATOM   1263  CA  ASP A 145      29.617  22.479  21.378  1.00 11.04           C  
ATOM   1264  C   ASP A 145      30.040  22.894  19.982  1.00  9.83           C  
ATOM   1265  O   ASP A 145      29.655  23.960  19.532  1.00 10.29           O  
ATOM   1266  CB  ASP A 145      30.544  23.081  22.420  1.00 12.31           C  
ATOM   1267  CG  ASP A 145      30.214  24.566  22.625  1.00 15.11           C  
ATOM   1268  OD1 ASP A 145      29.069  24.842  23.094  1.00 15.45           O  
ATOM   1269  OD2 ASP A 145      31.040  25.440  22.297  1.00 14.68           O  
ATOM   1270  N   SER A 146      30.877  22.092  19.320  1.00 10.16           N  
ATOM   1271  CA  SER A 146      31.234  22.379  17.945  1.00 10.17           C  
ATOM   1272  C   SER A 146      30.011  22.346  17.027  1.00  9.18           C  
ATOM   1273  O   SER A 146      29.888  23.194  16.138  1.00  9.53           O  
ATOM   1274  CB  SER A 146      32.270  21.371  17.454  1.00 11.59           C  
ATOM   1275  OG  SER A 146      33.550  21.673  18.015  1.00 14.73           O  
ATOM   1276  N   ALA A 147      29.141  21.351  17.206  1.00  9.31           N  
ATOM   1277  CA  ALA A 147      27.910  21.340  16.409  1.00  9.20           C  
ATOM   1278  C   ALA A 147      27.090  22.582  16.694  1.00  8.12           C  
ATOM   1279  O   ALA A 147      26.605  23.252  15.774  1.00  9.17           O  
ATOM   1280  CB  ALA A 147      27.109  20.077  16.722  1.00 10.20           C  
ATOM   1281  N   ARG A 148      26.883  22.870  17.986  1.00  8.78           N  
ATOM   1282  CA  ARG A 148      26.095  24.042  18.369  1.00  9.31           C  
ATOM   1283  C   ARG A 148      26.641  25.307  17.743  1.00  8.86           C  
ATOM   1284  O   ARG A 148      25.888  26.144  17.216  1.00  9.83           O  
ATOM   1285  CB  ARG A 148      26.089  24.180  19.888  1.00  9.76           C  
ATOM   1286  CG  ARG A 148      25.233  25.329  20.384  1.00 10.14           C  
ATOM   1287  CD  ARG A 148      25.706  25.851  21.755  1.00 12.96           C  
ATOM   1288  NE  ARG A 148      27.132  26.264  21.726  1.00 14.30           N  
ATOM   1289  CZ  ARG A 148      27.625  27.362  21.143  1.00 14.23           C  
ATOM   1290  NH1 ARG A 148      26.824  28.234  20.536  1.00 14.87           N  
ATOM   1291  NH2 ARG A 148      28.942  27.587  21.154  1.00 17.89           N  
ATOM   1292  N   SER A 149      27.943  25.509  17.821  1.00  9.03           N  
ATOM   1293  CA  SER A 149      28.532  26.748  17.332  1.00  9.97           C  
ATOM   1294  C   SER A 149      28.357  26.912  15.834  1.00  9.16           C  
ATOM   1295  O   SER A 149      28.132  28.016  15.352  1.00  9.55           O  
ATOM   1296  CB  SER A 149      30.016  26.738  17.684  1.00 12.43           C  
ATOM   1297  OG  SER A 149      30.642  27.906  17.245  1.00 16.61           O  
ATOM   1298  N   ALA A 150      28.515  25.825  15.076  1.00  9.22           N  
ATOM   1299  CA  ALA A 150      28.327  25.908  13.635  1.00  8.57           C  
ATOM   1300  C   ALA A 150      26.874  26.219  13.290  1.00  8.37           C  
ATOM   1301  O   ALA A 150      26.594  27.101  12.469  1.00  8.74           O  
ATOM   1302  CB  ALA A 150      28.757  24.588  12.985  1.00 10.26           C  
ATOM   1303  N   TYR A 151      25.938  25.488  13.921  1.00  8.59           N  
ATOM   1304  CA  TYR A 151      24.520  25.779  13.700  1.00  8.37           C  
ATOM   1305  C   TYR A 151      24.197  27.217  14.062  1.00  8.22           C  
ATOM   1306  O   TYR A 151      23.427  27.874  13.360  1.00  8.58           O  
ATOM   1307  CB  TYR A 151      23.640  24.833  14.507  1.00  8.51           C  
ATOM   1308  CG  TYR A 151      23.507  23.413  13.999  1.00  7.68           C  
ATOM   1309  CD1 TYR A 151      23.196  23.158  12.679  1.00  7.72           C  
ATOM   1310  CD2 TYR A 151      23.618  22.344  14.872  1.00  8.10           C  
ATOM   1311  CE1 TYR A 151      23.004  21.865  12.209  1.00  7.95           C  
ATOM   1312  CE2 TYR A 151      23.441  21.048  14.429  1.00  8.92           C  
ATOM   1313  CZ  TYR A 151      23.090  20.809  13.109  1.00  7.96           C  
ATOM   1314  OH  TYR A 151      22.901  19.490  12.710  1.00  8.57           O  
ATOM   1315  N   GLN A 152      24.751  27.695  15.175  1.00  8.57           N  
ATOM   1316  CA  GLN A 152      24.402  29.040  15.632  1.00  9.06           C  
ATOM   1317  C   GLN A 152      24.892  30.091  14.656  1.00  9.21           C  
ATOM   1318  O   GLN A 152      24.185  31.068  14.374  1.00 10.01           O  
ATOM   1319  CB  GLN A 152      24.977  29.318  17.028  1.00  9.60           C  
ATOM   1320  CG  GLN A 152      24.472  30.651  17.593  1.00 11.10           C  
ATOM   1321  CD  GLN A 152      22.979  30.594  17.808  1.00 11.45           C  
ATOM   1322  OE1 GLN A 152      22.491  29.725  18.518  1.00 12.94           O  
ATOM   1323  NE2 GLN A 152      22.239  31.469  17.161  1.00 13.31           N  
ATOM   1324  N   GLU A 153      26.106  29.938  14.131  1.00  9.68           N  
ATOM   1325  CA  GLU A 153      26.583  30.894  13.139  1.00 11.25           C  
ATOM   1326  C   GLU A 153      25.715  30.859  11.892  1.00  9.53           C  
ATOM   1327  O   GLU A 153      25.388  31.916  11.323  1.00 10.48           O  
ATOM   1328  CB  GLU A 153      28.049  30.654  12.780  1.00 12.68           C  
ATOM   1329  CG  GLU A 153      28.538  31.756  11.797  1.00 15.60           C  
ATOM   1330  CD  GLU A 153      29.960  31.604  11.257  1.00 21.65           C  
ATOM   1331  OE1 GLU A 153      30.740  30.819  11.833  1.00 20.11           O  
ATOM   1332  OE2 GLU A 153      30.293  32.291  10.248  1.00 21.13           O  
ATOM   1333  N   ALA A 154      25.342  29.665  11.454  1.00  9.56           N  
ATOM   1334  CA  ALA A 154      24.450  29.556  10.306  1.00  9.33           C  
ATOM   1335  C   ALA A 154      23.112  30.226  10.582  1.00  8.76           C  
ATOM   1336  O   ALA A 154      22.551  30.893   9.707  1.00  9.73           O  
ATOM   1337  CB  ALA A 154      24.256  28.072   9.958  1.00  9.28           C  
ATOM   1338  N  AMET A 155      22.565  30.045  11.789  0.60  9.14           N  
ATOM   1339  N  BMET A 155      22.592  30.037  11.793  0.40  9.13           N  
ATOM   1340  CA AMET A 155      21.281  30.672  12.121  0.60  9.86           C  
ATOM   1341  CA BMET A 155      21.312  30.620  12.163  0.40  9.82           C  
ATOM   1342  C  AMET A 155      21.404  32.183  12.078  0.60 10.36           C  
ATOM   1343  C  BMET A 155      21.384  32.139  12.133  0.40 10.34           C  
ATOM   1344  O  AMET A 155      20.521  32.887  11.557  0.60 10.62           O  
ATOM   1345  O  BMET A 155      20.473  32.803  11.609  0.40 10.60           O  
ATOM   1346  CB AMET A 155      20.851  30.280  13.536  0.60 10.55           C  
ATOM   1347  CB BMET A 155      20.942  30.127  13.561  0.40 10.52           C  
ATOM   1348  CG AMET A 155      20.404  28.862  13.712  0.60 10.33           C  
ATOM   1349  CG BMET A 155      19.694  30.737  14.098  0.40 10.88           C  
ATOM   1350  SD AMET A 155      18.849  28.441  12.887  0.60 10.88           S  
ATOM   1351  SD BMET A 155      18.234  30.359  13.137  0.40 11.68           S  
ATOM   1352  CE AMET A 155      17.670  29.402  13.813  0.60 14.45           C  
ATOM   1353  CE BMET A 155      18.078  28.578  13.375  0.40 15.66           C  
ATOM   1354  N   ASP A 156      22.471  32.705  12.666  1.00  9.99           N  
ATOM   1355  CA  ASP A 156      22.590  34.155  12.726  1.00 10.91           C  
ATOM   1356  C   ASP A 156      22.636  34.748  11.328  1.00 10.57           C  
ATOM   1357  O   ASP A 156      21.987  35.771  11.044  1.00 11.83           O  
ATOM   1358  CB  ASP A 156      23.863  34.538  13.486  1.00 13.17           C  
ATOM   1359  CG  ASP A 156      23.839  34.153  14.962  1.00 14.15           C  
ATOM   1360  OD1 ASP A 156      22.778  33.858  15.497  1.00 14.22           O  
ATOM   1361  OD2 ASP A 156      24.954  34.174  15.543  1.00 18.01           O  
ATOM   1362  N   ILE A 157      23.400  34.117  10.428  1.00 10.10           N  
ATOM   1363  CA  ILE A 157      23.453  34.593   9.057  1.00 10.57           C  
ATOM   1364  C   ILE A 157      22.093  34.458   8.387  1.00 10.59           C  
ATOM   1365  O   ILE A 157      21.632  35.380   7.682  1.00 10.72           O  
ATOM   1366  CB  ILE A 157      24.543  33.845   8.254  1.00 10.99           C  
ATOM   1367  CG1 ILE A 157      25.925  34.103   8.839  1.00 12.02           C  
ATOM   1368  CG2 ILE A 157      24.492  34.251   6.773  1.00 11.52           C  
ATOM   1369  CD1 ILE A 157      26.988  33.106   8.360  1.00 13.81           C  
ATOM   1370  N   SER A 158      21.455  33.289   8.559  1.00 10.17           N  
ATOM   1371  CA  SER A 158      20.195  33.033   7.866  1.00 11.02           C  
ATOM   1372  C   SER A 158      19.122  34.034   8.275  1.00 10.57           C  
ATOM   1373  O   SER A 158      18.310  34.457   7.437  1.00 12.12           O  
ATOM   1374  CB  SER A 158      19.715  31.594   8.113  1.00 11.81           C  
ATOM   1375  OG  SER A 158      19.151  31.373   9.387  1.00 13.42           O  
ATOM   1376  N   LYS A 159      19.085  34.425   9.543  1.00 10.36           N  
ATOM   1377  CA  LYS A 159      18.059  35.361   9.985  1.00 12.24           C  
ATOM   1378  C   LYS A 159      18.307  36.748   9.446  1.00 13.26           C  
ATOM   1379  O   LYS A 159      17.344  37.496   9.197  1.00 16.60           O  
ATOM   1380  CB  LYS A 159      17.968  35.361  11.522  1.00 14.12           C  
ATOM   1381  CG  LYS A 159      17.323  34.080  12.037  1.00 17.44           C  
ATOM   1382  CD  LYS A 159      17.206  34.156  13.552  1.00 22.87           C  
ATOM   1383  CE  LYS A 159      16.217  33.165  14.120  1.00 31.25           C  
ATOM   1384  NZ  LYS A 159      15.924  33.511  15.556  1.00 33.69           N  
ATOM   1385  N   LYS A 160      19.564  37.121   9.259  1.00 11.58           N  
ATOM   1386  CA  LYS A 160      19.872  38.442   8.729  1.00 13.34           C  
ATOM   1387  C   LYS A 160      19.745  38.517   7.212  1.00 12.47           C  
ATOM   1388  O   LYS A 160      19.372  39.578   6.676  1.00 15.68           O  
ATOM   1389  CB  LYS A 160      21.296  38.813   9.117  1.00 15.45           C  
ATOM   1390  CG  LYS A 160      21.718  40.203   8.706  1.00 23.77           C  
ATOM   1391  CD  LYS A 160      23.156  40.506   9.105  1.00 33.70           C  
ATOM   1392  CE  LYS A 160      23.536  41.941   8.743  1.00 38.92           C  
ATOM   1393  NZ  LYS A 160      23.543  42.171   7.267  1.00 41.33           N  
ATOM   1394  N   GLU A 161      20.057  37.433   6.499  1.00 11.80           N  
ATOM   1395  CA  GLU A 161      20.281  37.508   5.076  1.00 12.35           C  
ATOM   1396  C   GLU A 161      19.273  36.762   4.217  1.00 12.62           C  
ATOM   1397  O   GLU A 161      19.339  36.904   2.991  1.00 16.45           O  
ATOM   1398  CB  GLU A 161      21.690  37.009   4.721  1.00 12.72           C  
ATOM   1399  CG  GLU A 161      22.791  37.785   5.409  1.00 15.43           C  
ATOM   1400  CD  GLU A 161      22.904  39.227   4.944  1.00 27.39           C  
ATOM   1401  OE1 GLU A 161      22.382  39.566   3.860  1.00 31.16           O  
ATOM   1402  OE2 GLU A 161      23.527  40.026   5.676  1.00 39.12           O  
ATOM   1403  N   MET A 162      18.383  35.951   4.781  1.00 11.32           N  
ATOM   1404  CA  MET A 162      17.477  35.146   3.990  1.00 11.01           C  
ATOM   1405  C   MET A 162      16.061  35.414   4.445  1.00 11.04           C  
ATOM   1406  O   MET A 162      15.830  35.645   5.635  1.00 11.70           O  
ATOM   1407  CB  MET A 162      17.768  33.658   4.192  1.00 11.26           C  
ATOM   1408  CG  MET A 162      19.065  33.179   3.595  1.00 12.18           C  
ATOM   1409  SD  MET A 162      19.409  31.500   4.183  1.00 13.32           S  
ATOM   1410  CE  MET A 162      20.524  30.926   2.959  1.00 12.80           C  
ATOM   1411  N   PRO A 163      15.084  35.292   3.545  1.00 11.52           N  
ATOM   1412  CA  PRO A 163      13.688  35.386   3.981  1.00 11.94           C  
ATOM   1413  C   PRO A 163      13.314  34.160   4.789  1.00 10.80           C  
ATOM   1414  O   PRO A 163      13.945  33.093   4.669  1.00 11.23           O  
ATOM   1415  CB  PRO A 163      12.904  35.449   2.662  1.00 13.08           C  
ATOM   1416  CG  PRO A 163      13.789  34.771   1.716  1.00 16.25           C  
ATOM   1417  CD  PRO A 163      15.210  35.104   2.090  1.00 13.27           C  
ATOM   1418  N   PRO A 164      12.265  34.261   5.604  1.00 10.91           N  
ATOM   1419  CA  PRO A 164      11.911  33.157   6.491  1.00 11.87           C  
ATOM   1420  C   PRO A 164      11.447  31.920   5.769  1.00 10.10           C  
ATOM   1421  O   PRO A 164      11.409  30.858   6.400  1.00 11.36           O  
ATOM   1422  CB  PRO A 164      10.765  33.716   7.352  1.00 14.92           C  
ATOM   1423  CG  PRO A 164      10.723  35.181   7.128  1.00 17.04           C  
ATOM   1424  CD  PRO A 164      11.486  35.488   5.874  1.00 12.39           C  
ATOM   1425  N   THR A 165      11.093  31.998   4.486  1.00 10.33           N  
ATOM   1426  CA  THR A 165      10.703  30.825   3.715  1.00 10.55           C  
ATOM   1427  C   THR A 165      11.866  30.199   2.950  1.00  9.58           C  
ATOM   1428  O   THR A 165      11.667  29.197   2.279  1.00  9.83           O  
ATOM   1429  CB  THR A 165       9.630  31.197   2.675  1.00 10.90           C  
ATOM   1430  OG1 THR A 165      10.063  32.376   2.002  1.00 12.38           O  
ATOM   1431  CG2 THR A 165       8.256  31.445   3.328  1.00 13.45           C  
ATOM   1432  N   ASN A 166      13.067  30.770   3.002  1.00 10.42           N  
ATOM   1433  CA AASN A 166      14.155  30.213   2.209  0.81 10.02           C  
ATOM   1434  CA BASN A 166      14.155  30.215   2.213  0.19 10.05           C  
ATOM   1435  C   ASN A 166      14.378  28.758   2.617  1.00  9.28           C  
ATOM   1436  O   ASN A 166      14.518  28.466   3.816  1.00  9.41           O  
ATOM   1437  CB  ASN A 166      15.407  31.055   2.450  1.00 11.79           C  
ATOM   1438  CG  ASN A 166      16.606  30.533   1.732  1.00 12.86           C  
ATOM   1439  OD1 ASN A 166      17.185  29.516   2.148  1.00 15.89           O  
ATOM   1440  ND2 ASN A 166      17.076  31.276   0.735  1.00 16.68           N  
ATOM   1441  N   PRO A 167      14.393  27.818   1.672  1.00  9.37           N  
ATOM   1442  CA  PRO A 167      14.510  26.409   2.077  1.00 10.43           C  
ATOM   1443  C   PRO A 167      15.747  26.090   2.867  1.00  9.09           C  
ATOM   1444  O   PRO A 167      15.692  25.191   3.703  1.00  9.66           O  
ATOM   1445  CB  PRO A 167      14.431  25.645   0.754  1.00 11.17           C  
ATOM   1446  CG  PRO A 167      13.491  26.549  -0.089  1.00 13.00           C  
ATOM   1447  CD  PRO A 167      13.953  27.945   0.256  1.00 10.55           C  
ATOM   1448  N   ILE A 168      16.875  26.727   2.578  1.00  9.45           N  
ATOM   1449  CA  ILE A 168      18.078  26.467   3.363  1.00  9.81           C  
ATOM   1450  C   ILE A 168      17.910  26.964   4.801  1.00  9.46           C  
ATOM   1451  O   ILE A 168      18.284  26.284   5.758  1.00  9.68           O  
ATOM   1452  CB  ILE A 168      19.297  27.102   2.676  1.00 11.14           C  
ATOM   1453  CG1 ILE A 168      19.527  26.431   1.324  1.00 12.64           C  
ATOM   1454  CG2 ILE A 168      20.557  27.008   3.585  1.00 12.83           C  
ATOM   1455  CD1 ILE A 168      20.498  27.185   0.423  1.00 15.79           C  
ATOM   1456  N   ARG A 169      17.327  28.158   4.975  1.00  9.61           N  
ATOM   1457  CA  ARG A 169      17.013  28.633   6.326  1.00  9.23           C  
ATOM   1458  C   ARG A 169      16.106  27.645   7.042  1.00  8.83           C  
ATOM   1459  O   ARG A 169      16.314  27.330   8.224  1.00  8.94           O  
ATOM   1460  CB  ARG A 169      16.375  30.018   6.232  1.00  9.92           C  
ATOM   1461  CG  ARG A 169      15.984  30.610   7.571  1.00 10.61           C  
ATOM   1462  CD  ARG A 169      15.647  32.086   7.488  1.00 10.59           C  
ATOM   1463  NE  ARG A 169      14.996  32.508   8.734  1.00 10.65           N  
ATOM   1464  CZ  ARG A 169      14.600  33.761   8.967  1.00 10.40           C  
ATOM   1465  NH1 ARG A 169      14.749  34.705   8.058  1.00 11.52           N  
ATOM   1466  NH2 ARG A 169      13.980  34.043  10.108  1.00 11.92           N  
ATOM   1467  N   LEU A 170      15.087  27.136   6.351  1.00  8.91           N  
ATOM   1468  CA  LEU A 170      14.163  26.193   6.963  1.00  9.10           C  
ATOM   1469  C   LEU A 170      14.844  24.895   7.337  1.00  8.18           C  
ATOM   1470  O   LEU A 170      14.582  24.349   8.410  1.00  8.80           O  
ATOM   1471  CB  LEU A 170      12.985  25.928   6.029  1.00  8.62           C  
ATOM   1472  CG  LEU A 170      12.068  27.120   5.755  1.00  9.04           C  
ATOM   1473  CD1 LEU A 170      11.029  26.764   4.726  1.00 11.24           C  
ATOM   1474  CD2 LEU A 170      11.392  27.600   7.038  1.00 11.98           C  
ATOM   1475  N   GLY A 171      15.649  24.344   6.431  1.00  8.80           N  
ATOM   1476  CA  GLY A 171      16.325  23.083   6.697  1.00  9.23           C  
ATOM   1477  C   GLY A 171      17.338  23.195   7.817  1.00  8.28           C  
ATOM   1478  O   GLY A 171      17.487  22.275   8.627  1.00  8.74           O  
ATOM   1479  N   LEU A 172      18.067  24.302   7.863  1.00  8.35           N  
ATOM   1480  CA  LEU A 172      18.955  24.572   8.991  1.00  8.66           C  
ATOM   1481  C   LEU A 172      18.178  24.548  10.300  1.00  8.08           C  
ATOM   1482  O   LEU A 172      18.598  23.932  11.280  1.00  8.50           O  
ATOM   1483  CB  LEU A 172      19.624  25.919   8.801  1.00  9.04           C  
ATOM   1484  CG  LEU A 172      20.315  26.472  10.019  1.00  8.56           C  
ATOM   1485  CD1 LEU A 172      21.457  25.608  10.496  1.00  9.91           C  
ATOM   1486  CD2 LEU A 172      20.715  27.878   9.722  1.00 10.26           C  
ATOM   1487  N   ALA A 173      17.053  25.271  10.354  1.00  8.15           N  
ATOM   1488  CA  ALA A 173      16.274  25.329  11.587  1.00  8.33           C  
ATOM   1489  C   ALA A 173      15.748  23.956  11.978  1.00  8.36           C  
ATOM   1490  O   ALA A 173      15.758  23.588  13.155  1.00  8.76           O  
ATOM   1491  CB  ALA A 173      15.119  26.329  11.438  1.00  9.79           C  
ATOM   1492  N   LEU A 174      15.276  23.200  10.987  1.00  8.40           N  
ATOM   1493  CA  LEU A 174      14.821  21.841  11.227  1.00  8.52           C  
ATOM   1494  C   LEU A 174      15.898  21.018  11.924  1.00  8.49           C  
ATOM   1495  O   LEU A 174      15.666  20.377  12.957  1.00  8.66           O  
ATOM   1496  CB  LEU A 174      14.438  21.199   9.883  1.00  9.48           C  
ATOM   1497  CG  LEU A 174      13.956  19.753   9.947  1.00  9.85           C  
ATOM   1498  CD1 LEU A 174      12.522  19.637  10.455  1.00 10.56           C  
ATOM   1499  CD2 LEU A 174      14.028  19.107   8.570  1.00 10.72           C  
ATOM   1500  N   ASN A 175      17.108  21.053  11.377  1.00  8.41           N  
ATOM   1501  CA  ASN A 175      18.185  20.214  11.892  1.00  8.47           C  
ATOM   1502  C   ASN A 175      18.703  20.734  13.236  1.00  7.90           C  
ATOM   1503  O   ASN A 175      19.045  19.943  14.106  1.00  8.43           O  
ATOM   1504  CB  ASN A 175      19.304  20.117  10.889  1.00  8.65           C  
ATOM   1505  CG  ASN A 175      18.949  19.262   9.699  1.00  8.39           C  
ATOM   1506  OD1 ASN A 175      17.792  18.987   9.396  1.00  8.85           O  
ATOM   1507  ND2 ASN A 175      19.985  18.821   8.999  1.00  9.59           N  
ATOM   1508  N   PHE A 176      18.808  22.063  13.403  1.00  7.91           N  
ATOM   1509  CA  PHE A 176      19.245  22.603  14.689  1.00  8.35           C  
ATOM   1510  C   PHE A 176      18.231  22.289  15.777  1.00  7.73           C  
ATOM   1511  O   PHE A 176      18.605  21.957  16.914  1.00  8.42           O  
ATOM   1512  CB  PHE A 176      19.492  24.107  14.548  1.00  9.22           C  
ATOM   1513  CG  PHE A 176      20.193  24.789  15.720  1.00  8.68           C  
ATOM   1514  CD1 PHE A 176      21.029  24.130  16.605  1.00  9.00           C  
ATOM   1515  CD2 PHE A 176      20.069  26.165  15.858  1.00  9.81           C  
ATOM   1516  CE1 PHE A 176      21.717  24.828  17.595  1.00  9.71           C  
ATOM   1517  CE2 PHE A 176      20.747  26.872  16.837  1.00 10.82           C  
ATOM   1518  CZ  PHE A 176      21.578  26.216  17.712  1.00 11.06           C  
ATOM   1519  N   SER A 177      16.945  22.304  15.438  1.00  8.62           N  
ATOM   1520  CA  SER A 177      15.916  21.892  16.371  1.00  8.92           C  
ATOM   1521  C   SER A 177      16.102  20.435  16.783  1.00  8.16           C  
ATOM   1522  O   SER A 177      16.023  20.115  17.971  1.00  8.95           O  
ATOM   1523  CB  SER A 177      14.558  22.190  15.749  1.00  9.02           C  
ATOM   1524  OG  SER A 177      13.536  21.493  16.378  1.00 10.30           O  
ATOM   1525  N   VAL A 178      16.384  19.554  15.824  1.00  8.51           N  
ATOM   1526  CA  VAL A 178      16.697  18.159  16.153  1.00  8.94           C  
ATOM   1527  C   VAL A 178      17.933  18.066  17.047  1.00  8.08           C  
ATOM   1528  O   VAL A 178      17.952  17.272  18.002  1.00  9.43           O  
ATOM   1529  CB  VAL A 178      16.815  17.307  14.876  1.00  9.33           C  
ATOM   1530  CG1 VAL A 178      17.421  15.931  15.193  1.00 10.61           C  
ATOM   1531  CG2 VAL A 178      15.441  17.134  14.258  1.00 10.61           C  
ATOM   1532  N   PHE A 179      18.985  18.826  16.744  1.00  8.63           N  
ATOM   1533  CA  PHE A 179      20.143  18.896  17.639  1.00  8.68           C  
ATOM   1534  C   PHE A 179      19.705  19.203  19.067  1.00  8.78           C  
ATOM   1535  O   PHE A 179      20.138  18.538  20.022  1.00  9.01           O  
ATOM   1536  CB  PHE A 179      21.126  19.929  17.104  1.00  9.77           C  
ATOM   1537  CG  PHE A 179      22.188  20.297  18.105  1.00  8.58           C  
ATOM   1538  CD1 PHE A 179      23.347  19.531  18.207  1.00  9.23           C  
ATOM   1539  CD2 PHE A 179      22.047  21.394  18.920  1.00  9.86           C  
ATOM   1540  CE1 PHE A 179      24.322  19.833  19.170  1.00 10.47           C  
ATOM   1541  CE2 PHE A 179      23.019  21.714  19.883  1.00 10.54           C  
ATOM   1542  CZ  PHE A 179      24.153  20.941  19.989  1.00 11.83           C  
ATOM   1543  N   HIS A 180      18.871  20.244  19.245  1.00  8.81           N  
ATOM   1544  CA  HIS A 180      18.448  20.582  20.599  1.00  8.98           C  
ATOM   1545  C   HIS A 180      17.741  19.405  21.239  1.00  9.04           C  
ATOM   1546  O   HIS A 180      17.953  19.125  22.428  1.00 10.05           O  
ATOM   1547  CB  HIS A 180      17.508  21.793  20.580  1.00  8.94           C  
ATOM   1548  CG  HIS A 180      18.181  23.076  20.279  1.00  9.25           C  
ATOM   1549  ND1 HIS A 180      19.267  23.538  20.995  1.00 10.44           N  
ATOM   1550  CD2 HIS A 180      17.907  24.012  19.353  1.00 10.22           C  
ATOM   1551  CE1 HIS A 180      19.600  24.727  20.531  1.00 10.27           C  
ATOM   1552  NE2 HIS A 180      18.794  25.041  19.538  1.00 10.68           N  
ATOM   1553  N   TYR A 181      16.856  18.743  20.510  1.00  9.86           N  
ATOM   1554  CA  TYR A 181      16.022  17.703  21.120  1.00 10.74           C  
ATOM   1555  C   TYR A 181      16.839  16.454  21.432  1.00 10.84           C  
ATOM   1556  O   TYR A 181      16.718  15.866  22.530  1.00 12.33           O  
ATOM   1557  CB  TYR A 181      14.904  17.320  20.150  1.00 11.22           C  
ATOM   1558  CG  TYR A 181      13.809  16.536  20.818  1.00 11.30           C  
ATOM   1559  CD1 TYR A 181      13.901  15.150  20.978  1.00 13.46           C  
ATOM   1560  CD2 TYR A 181      12.673  17.181  21.301  1.00 13.33           C  
ATOM   1561  CE1 TYR A 181      12.896  14.427  21.615  1.00 15.48           C  
ATOM   1562  CE2 TYR A 181      11.649  16.446  21.903  1.00 14.22           C  
ATOM   1563  CZ  TYR A 181      11.791  15.093  22.059  1.00 13.54           C  
ATOM   1564  OH  TYR A 181      10.766  14.382  22.691  1.00 18.37           O  
ATOM   1565  N   GLU A 182      17.642  16.003  20.471  1.00 10.55           N  
ATOM   1566  CA  GLU A 182      18.287  14.687  20.529  1.00 12.85           C  
ATOM   1567  C   GLU A 182      19.683  14.728  21.106  1.00 12.38           C  
ATOM   1568  O   GLU A 182      20.146  13.699  21.630  1.00 15.86           O  
ATOM   1569  CB  GLU A 182      18.350  14.039  19.139  1.00 14.16           C  
ATOM   1570  CG  GLU A 182      16.998  13.643  18.611  1.00 15.27           C  
ATOM   1571  CD  GLU A 182      16.367  12.447  19.351  1.00 24.01           C  
ATOM   1572  OE1 GLU A 182      15.121  12.362  19.461  1.00 26.24           O  
ATOM   1573  OE2 GLU A 182      17.125  11.576  19.821  1.00 29.14           O  
ATOM   1574  N   ILE A 183      20.395  15.825  21.010  1.00 12.00           N  
ATOM   1575  CA  ILE A 183      21.798  15.893  21.379  1.00 12.65           C  
ATOM   1576  C   ILE A 183      21.985  16.734  22.630  1.00 11.89           C  
ATOM   1577  O   ILE A 183      22.709  16.343  23.565  1.00 13.65           O  
ATOM   1578  CB  ILE A 183      22.660  16.448  20.223  1.00 12.58           C  
ATOM   1579  CG1 ILE A 183      22.407  15.732  18.888  1.00 12.35           C  
ATOM   1580  CG2 ILE A 183      24.112  16.420  20.631  1.00 13.34           C  
ATOM   1581  CD1 ILE A 183      22.760  14.244  18.877  1.00 13.86           C  
ATOM   1582  N   ALA A 184      21.357  17.907  22.671  1.00 11.30           N  
ATOM   1583  CA  ALA A 184      21.589  18.860  23.744  1.00 12.36           C  
ATOM   1584  C   ALA A 184      20.621  18.721  24.895  1.00 11.79           C  
ATOM   1585  O   ALA A 184      20.692  19.535  25.816  1.00 14.86           O  
ATOM   1586  CB  ALA A 184      21.536  20.284  23.198  1.00 14.01           C  
ATOM   1587  N  AASN A 185      19.753  17.748  24.926  0.55 11.31           N  
ATOM   1588  N  BASN A 185      19.703  17.759  24.819  0.45 11.31           N  
ATOM   1589  CA AASN A 185      18.846  17.629  26.071  0.55 12.45           C  
ATOM   1590  CA BASN A 185      18.705  17.474  25.865  0.45 12.57           C  
ATOM   1591  C  AASN A 185      18.053  18.914  26.281  0.55 11.27           C  
ATOM   1592  C  BASN A 185      17.864  18.698  26.210  0.45 11.27           C  
ATOM   1593  O  AASN A 185      17.871  19.383  27.421  0.55 11.24           O  
ATOM   1594  O  BASN A 185      17.488  18.909  27.368  0.45 10.92           O  
ATOM   1595  CB AASN A 185      19.585  17.220  27.356  0.55 12.87           C  
ATOM   1596  CB BASN A 185      19.335  16.851  27.117  0.45 13.30           C  
ATOM   1597  CG AASN A 185      18.654  16.575  28.379  0.55 17.63           C  
ATOM   1598  CG BASN A 185      19.931  15.492  26.849  0.45 18.92           C  
ATOM   1599  OD1AASN A 185      17.630  16.010  28.012  0.55 19.57           O  
ATOM   1600  OD1BASN A 185      21.150  15.321  26.892  0.45 21.96           O  
ATOM   1601  ND2AASN A 185      19.013  16.645  29.658  0.55 19.84           N  
ATOM   1602  ND2BASN A 185      19.076  14.519  26.556  0.45 23.17           N  
ATOM   1603  N   SER A 186      17.563  19.493  25.176  1.00 11.02           N  
ATOM   1604  CA  SER A 186      16.831  20.751  25.252  1.00 10.35           C  
ATOM   1605  C   SER A 186      15.550  20.649  24.438  1.00  9.34           C  
ATOM   1606  O   SER A 186      15.395  21.361  23.452  1.00  9.75           O  
ATOM   1607  CB  SER A 186      17.712  21.866  24.699  1.00 11.51           C  
ATOM   1608  OG  SER A 186      18.908  22.031  25.488  1.00 13.60           O  
ATOM   1609  N   PRO A 187      14.615  19.794  24.837  1.00 10.19           N  
ATOM   1610  CA  PRO A 187      13.391  19.641  24.042  1.00 10.77           C  
ATOM   1611  C   PRO A 187      12.586  20.929  23.968  1.00  9.44           C  
ATOM   1612  O   PRO A 187      11.960  21.183  22.936  1.00 10.16           O  
ATOM   1613  CB  PRO A 187      12.631  18.514  24.752  1.00 12.06           C  
ATOM   1614  CG  PRO A 187      13.187  18.550  26.177  1.00 11.34           C  
ATOM   1615  CD  PRO A 187      14.610  18.927  26.022  1.00 11.33           C  
ATOM   1616  N   GLU A 188      12.551  21.747  25.010  1.00  9.47           N  
ATOM   1617  CA  GLU A 188      11.777  22.985  24.903  1.00  9.54           C  
ATOM   1618  C   GLU A 188      12.359  23.913  23.854  1.00  9.46           C  
ATOM   1619  O   GLU A 188      11.617  24.548  23.073  1.00 10.32           O  
ATOM   1620  CB  GLU A 188      11.699  23.663  26.267  1.00 10.40           C  
ATOM   1621  CG  GLU A 188      10.797  22.923  27.242  1.00 12.31           C  
ATOM   1622  CD  GLU A 188      10.735  23.503  28.634  1.00 11.14           C  
ATOM   1623  OE1 GLU A 188      11.713  24.098  29.097  1.00 14.47           O  
ATOM   1624  OE2 GLU A 188       9.665  23.298  29.253  1.00 14.24           O  
ATOM   1625  N   GLU A 189      13.684  24.033  23.798  1.00  9.40           N  
ATOM   1626  CA  GLU A 189      14.297  24.857  22.752  1.00  9.57           C  
ATOM   1627  C   GLU A 189      13.992  24.279  21.375  1.00  8.73           C  
ATOM   1628  O   GLU A 189      13.738  25.023  20.428  1.00  9.28           O  
ATOM   1629  CB  GLU A 189      15.813  24.965  22.965  1.00  9.84           C  
ATOM   1630  CG  GLU A 189      16.524  25.943  22.064  1.00 10.19           C  
ATOM   1631  CD  GLU A 189      16.190  27.396  22.316  1.00 10.03           C  
ATOM   1632  OE1 GLU A 189      15.651  27.739  23.398  1.00 11.21           O  
ATOM   1633  OE2 GLU A 189      16.459  28.218  21.437  1.00 11.73           O  
ATOM   1634  N   ALA A 190      14.065  22.958  21.250  1.00  8.99           N  
ATOM   1635  CA  ALA A 190      13.760  22.308  19.986  1.00  8.80           C  
ATOM   1636  C   ALA A 190      12.359  22.665  19.502  1.00  9.04           C  
ATOM   1637  O   ALA A 190      12.142  22.979  18.315  1.00  9.56           O  
ATOM   1638  CB  ALA A 190      13.847  20.793  20.147  1.00  9.57           C  
ATOM   1639  N   ILE A 191      11.381  22.564  20.406  1.00  9.50           N  
ATOM   1640  CA  ILE A 191       9.985  22.826  20.083  1.00 10.00           C  
ATOM   1641  C   ILE A 191       9.782  24.298  19.754  1.00  9.86           C  
ATOM   1642  O   ILE A 191       9.141  24.660  18.749  1.00 10.62           O  
ATOM   1643  CB  ILE A 191       9.084  22.354  21.237  1.00 10.84           C  
ATOM   1644  CG1 ILE A 191       9.106  20.824  21.312  1.00 11.41           C  
ATOM   1645  CG2 ILE A 191       7.649  22.927  21.077  1.00 12.40           C  
ATOM   1646  CD1 ILE A 191       8.588  20.269  22.660  1.00 13.16           C  
ATOM   1647  N  ASER A 192      10.327  25.176  20.589  0.62 10.24           N  
ATOM   1648  N  BSER A 192      10.357  25.187  20.560  0.38 10.26           N  
ATOM   1649  CA ASER A 192      10.212  26.606  20.320  0.62 10.76           C  
ATOM   1650  CA BSER A 192      10.192  26.618  20.303  0.38 10.72           C  
ATOM   1651  C  ASER A 192      10.774  26.947  18.952  0.62 10.04           C  
ATOM   1652  C  BSER A 192      10.825  27.032  18.977  0.38 10.00           C  
ATOM   1653  O  ASER A 192      10.138  27.666  18.174  0.62 10.36           O  
ATOM   1654  O  BSER A 192      10.282  27.881  18.250  0.38 10.32           O  
ATOM   1655  CB ASER A 192      10.948  27.397  21.398  0.62 10.59           C  
ATOM   1656  CB BSER A 192      10.811  27.411  21.447  0.38 10.61           C  
ATOM   1657  OG ASER A 192      10.686  28.795  21.291  0.62 14.69           O  
ATOM   1658  OG BSER A 192      10.103  27.218  22.658  0.38  9.62           O  
ATOM   1659  N   LEU A 193      11.984  26.466  18.650  1.00  9.76           N  
ATOM   1660  CA  LEU A 193      12.599  26.786  17.367  1.00  9.60           C  
ATOM   1661  C   LEU A 193      11.745  26.288  16.206  1.00  9.28           C  
ATOM   1662  O   LEU A 193      11.539  26.999  15.204  1.00  9.83           O  
ATOM   1663  CB  LEU A 193      14.025  26.233  17.293  1.00 10.28           C  
ATOM   1664  CG  LEU A 193      14.751  26.446  15.958  1.00 10.13           C  
ATOM   1665  CD1 LEU A 193      14.794  27.904  15.552  1.00 11.79           C  
ATOM   1666  CD2 LEU A 193      16.157  25.909  16.065  1.00 10.37           C  
ATOM   1667  N   ALA A 194      11.292  25.045  16.270  1.00 10.40           N  
ATOM   1668  CA  ALA A 194      10.485  24.526  15.163  1.00 10.16           C  
ATOM   1669  C   ALA A 194       9.199  25.322  14.988  1.00 10.53           C  
ATOM   1670  O   ALA A 194       8.798  25.626  13.843  1.00 10.53           O  
ATOM   1671  CB  ALA A 194      10.190  23.039  15.385  1.00 12.68           C  
ATOM   1672  N   LYS A 195       8.533  25.670  16.090  1.00 11.11           N  
ATOM   1673  CA  LYS A 195       7.275  26.415  16.020  1.00 11.70           C  
ATOM   1674  C   LYS A 195       7.483  27.810  15.458  1.00 10.57           C  
ATOM   1675  O   LYS A 195       6.743  28.253  14.555  1.00 11.74           O  
ATOM   1676  CB  LYS A 195       6.634  26.481  17.403  1.00 14.18           C  
ATOM   1677  CG  LYS A 195       5.320  27.212  17.346  1.00 20.58           C  
ATOM   1678  CD  LYS A 195       4.393  26.855  18.488  1.00 30.38           C  
ATOM   1679  CE  LYS A 195       2.943  27.116  18.083  1.00 32.98           C  
ATOM   1680  NZ  LYS A 195       2.761  28.478  17.506  1.00 24.42           N  
ATOM   1681  N   THR A 196       8.442  28.553  15.987  1.00 10.77           N  
ATOM   1682  CA  THR A 196       8.662  29.896  15.480  1.00 10.20           C  
ATOM   1683  C   THR A 196       9.101  29.901  14.031  1.00  9.21           C  
ATOM   1684  O   THR A 196       8.647  30.753  13.251  1.00 10.29           O  
ATOM   1685  CB  THR A 196       9.616  30.676  16.368  1.00 12.20           C  
ATOM   1686  OG1 THR A 196      10.907  30.084  16.436  1.00 18.50           O  
ATOM   1687  CG2 THR A 196       9.038  30.814  17.738  1.00 12.40           C  
ATOM   1688  N   THR A 197       9.944  28.953  13.648  1.00  9.35           N  
ATOM   1689  CA  THR A 197      10.349  28.872  12.251  1.00  9.56           C  
ATOM   1690  C   THR A 197       9.147  28.618  11.355  1.00  9.48           C  
ATOM   1691  O   THR A 197       8.990  29.264  10.294  1.00  9.61           O  
ATOM   1692  CB  THR A 197      11.373  27.748  12.093  1.00  8.94           C  
ATOM   1693  OG1 THR A 197      12.504  27.987  12.931  1.00  9.76           O  
ATOM   1694  CG2 THR A 197      11.843  27.681  10.654  1.00 10.79           C  
ATOM   1695  N   PHE A 198       8.301  27.667  11.758  1.00  9.70           N  
ATOM   1696  CA  PHE A 198       7.136  27.325  10.947  1.00 10.13           C  
ATOM   1697  C   PHE A 198       6.222  28.535  10.812  1.00  9.85           C  
ATOM   1698  O   PHE A 198       5.759  28.875   9.706  1.00 10.24           O  
ATOM   1699  CB  PHE A 198       6.404  26.158  11.599  1.00 10.58           C  
ATOM   1700  CG  PHE A 198       5.166  25.744  10.852  1.00 10.94           C  
ATOM   1701  CD1 PHE A 198       3.962  26.443  10.966  1.00 13.41           C  
ATOM   1702  CD2 PHE A 198       5.217  24.655  10.003  1.00 12.02           C  
ATOM   1703  CE1 PHE A 198       2.840  26.037  10.180  1.00 15.40           C  
ATOM   1704  CE2 PHE A 198       4.099  24.230   9.272  1.00 12.72           C  
ATOM   1705  CZ  PHE A 198       2.920  24.947   9.363  1.00 13.36           C  
ATOM   1706  N   ASP A 199       5.958  29.214  11.930  1.00 10.51           N  
ATOM   1707  CA  ASP A 199       5.007  30.312  11.908  1.00 11.46           C  
ATOM   1708  C   ASP A 199       5.528  31.493  11.094  1.00 11.02           C  
ATOM   1709  O   ASP A 199       4.757  32.156  10.379  1.00 12.12           O  
ATOM   1710  CB  ASP A 199       4.683  30.747  13.342  1.00 13.52           C  
ATOM   1711  CG  ASP A 199       3.891  29.691  14.139  1.00 15.94           C  
ATOM   1712  OD1 ASP A 199       3.314  28.730  13.569  1.00 17.81           O  
ATOM   1713  OD2 ASP A 199       3.870  29.805  15.381  1.00 17.63           O  
ATOM   1714  N  AGLU A 200       6.818  31.776  11.178  0.59 10.31           N  
ATOM   1715  N  BGLU A 200       6.808  31.825  11.231  0.41 10.31           N  
ATOM   1716  CA AGLU A 200       7.378  32.904  10.442  0.59 10.35           C  
ATOM   1717  CA BGLU A 200       7.356  32.915  10.433  0.41 10.33           C  
ATOM   1718  C  AGLU A 200       7.473  32.613   8.949  0.59  9.94           C  
ATOM   1719  C  BGLU A 200       7.292  32.576   8.945  0.41  9.90           C  
ATOM   1720  O  AGLU A 200       7.408  33.529   8.110  0.59 10.52           O  
ATOM   1721  O  BGLU A 200       6.947  33.417   8.100  0.41  9.71           O  
ATOM   1722  CB AGLU A 200       8.717  33.287  11.062  0.59 11.96           C  
ATOM   1723  CB BGLU A 200       8.793  33.225  10.877  0.41 11.79           C  
ATOM   1724  CG AGLU A 200       8.449  33.953  12.396  0.59 11.93           C  
ATOM   1725  CG BGLU A 200       9.252  34.629  10.503  0.41 15.21           C  
ATOM   1726  CD AGLU A 200       9.597  33.983  13.341  0.59 14.07           C  
ATOM   1727  CD BGLU A 200      10.487  35.129  11.258  0.41 18.61           C  
ATOM   1728  OE1AGLU A 200      10.754  33.980  12.884  0.59 15.19           O  
ATOM   1729  OE1BGLU A 200      11.087  34.365  12.044  0.41 15.79           O  
ATOM   1730  OE2AGLU A 200       9.328  34.070  14.560  0.59 15.22           O  
ATOM   1731  OE2BGLU A 200      10.865  36.307  11.071  0.41 18.58           O  
ATOM   1732  N   ALA A 201       7.627  31.338   8.598  1.00  9.86           N  
ATOM   1733  CA  ALA A 201       7.551  30.940   7.201  1.00  9.92           C  
ATOM   1734  C   ALA A 201       6.121  31.052   6.674  1.00  9.95           C  
ATOM   1735  O   ALA A 201       5.895  31.578   5.568  1.00  9.62           O  
ATOM   1736  CB  ALA A 201       8.106  29.517   7.041  1.00 10.86           C  
ATOM   1737  N  AMET A 202       5.151  30.552   7.445  0.39  9.94           N  
ATOM   1738  N  BMET A 202       5.151  30.565   7.438  0.61  9.97           N  
ATOM   1739  CA AMET A 202       3.741  30.643   7.073  0.39  9.91           C  
ATOM   1740  CA BMET A 202       3.759  30.661   7.016  0.61 10.01           C  
ATOM   1741  C  AMET A 202       3.377  32.049   6.637  0.39  9.30           C  
ATOM   1742  C  BMET A 202       3.406  32.080   6.609  0.61  9.31           C  
ATOM   1743  O  AMET A 202       2.709  32.249   5.614  0.39  9.92           O  
ATOM   1744  O  BMET A 202       2.761  32.315   5.581  0.61  9.91           O  
ATOM   1745  CB AMET A 202       2.884  30.201   8.266  0.39 12.06           C  
ATOM   1746  CB BMET A 202       2.876  30.168   8.155  0.61 12.04           C  
ATOM   1747  CG AMET A 202       1.380  30.513   8.182  0.39 17.44           C  
ATOM   1748  CG BMET A 202       1.390  30.266   7.879  0.61 14.32           C  
ATOM   1749  SD AMET A 202       0.397  29.035   8.509  0.39 16.66           S  
ATOM   1750  SD BMET A 202       0.759  29.121   6.703  0.61 19.27           S  
ATOM   1751  CE AMET A 202       1.386  28.066   7.365  0.39 10.17           C  
ATOM   1752  CE BMET A 202       1.759  27.842   7.183  0.61 12.77           C  
ATOM   1753  N   ALA A 203       3.808  33.030   7.419  1.00 10.55           N  
ATOM   1754  CA  ALA A 203       3.464  34.423   7.201  1.00 10.82           C  
ATOM   1755  C   ALA A 203       4.124  35.025   5.968  1.00 10.09           C  
ATOM   1756  O   ALA A 203       3.703  36.103   5.535  1.00 11.79           O  
ATOM   1757  CB  ALA A 203       3.835  35.223   8.462  1.00 14.74           C  
ATOM   1758  N   ASP A 204       5.150  34.384   5.410  1.00 10.45           N  
ATOM   1759  CA  ASP A 204       5.866  34.882   4.249  1.00 10.12           C  
ATOM   1760  C   ASP A 204       5.509  34.130   2.978  1.00  9.78           C  
ATOM   1761  O   ASP A 204       5.985  34.518   1.894  1.00 10.52           O  
ATOM   1762  CB  ASP A 204       7.384  34.761   4.571  1.00 13.32           C  
ATOM   1763  CG  ASP A 204       8.309  35.389   3.510  1.00 14.30           C  
ATOM   1764  OD1 ASP A 204       8.155  36.598   3.242  1.00 15.59           O  
ATOM   1765  OD2 ASP A 204       9.245  34.701   2.999  1.00 14.45           O  
ATOM   1766  N   LEU A 205       4.710  33.075   3.069  1.00  9.93           N  
ATOM   1767  CA  LEU A 205       4.382  32.294   1.871  1.00 10.05           C  
ATOM   1768  C   LEU A 205       3.712  33.140   0.804  1.00  9.80           C  
ATOM   1769  O   LEU A 205       3.831  32.828  -0.389  1.00 10.50           O  
ATOM   1770  CB  LEU A 205       3.479  31.124   2.233  1.00 10.37           C  
ATOM   1771  CG  LEU A 205       4.125  29.974   3.018  1.00 10.66           C  
ATOM   1772  CD1 LEU A 205       3.072  29.008   3.495  1.00 11.75           C  
ATOM   1773  CD2 LEU A 205       5.210  29.282   2.212  1.00 11.07           C  
ATOM   1774  N   HIS A 206       2.982  34.188   1.209  1.00 10.27           N  
ATOM   1775  CA  HIS A 206       2.204  34.987   0.264  1.00 10.85           C  
ATOM   1776  C   HIS A 206       3.081  35.674  -0.749  1.00 10.29           C  
ATOM   1777  O   HIS A 206       2.575  36.122  -1.791  1.00 11.86           O  
ATOM   1778  CB  HIS A 206       1.369  36.028   1.027  1.00 11.83           C  
ATOM   1779  CG  HIS A 206       2.148  37.188   1.543  1.00 11.77           C  
ATOM   1780  ND1 HIS A 206       2.752  37.240   2.787  1.00 16.16           N  
ATOM   1781  CD2 HIS A 206       2.406  38.378   0.948  1.00 12.72           C  
ATOM   1782  CE1 HIS A 206       3.340  38.424   2.928  1.00 13.72           C  
ATOM   1783  NE2 HIS A 206       3.143  39.124   1.830  1.00 18.14           N  
ATOM   1784  N   THR A 207       4.375  35.787  -0.490  1.00 10.75           N  
ATOM   1785  CA  THR A 207       5.299  36.479  -1.377  1.00 11.35           C  
ATOM   1786  C   THR A 207       5.843  35.597  -2.471  1.00 11.26           C  
ATOM   1787  O   THR A 207       6.536  36.115  -3.375  1.00 12.60           O  
ATOM   1788  CB  THR A 207       6.520  36.987  -0.598  1.00 12.61           C  
ATOM   1789  OG1 THR A 207       7.316  35.877  -0.145  1.00 11.98           O  
ATOM   1790  CG2 THR A 207       6.127  37.870   0.567  1.00 14.10           C  
ATOM   1791  N   LEU A 208       5.541  34.326  -2.459  1.00 10.89           N  
ATOM   1792  CA  LEU A 208       6.243  33.355  -3.272  1.00 11.62           C  
ATOM   1793  C   LEU A 208       5.469  32.939  -4.513  1.00 12.09           C  
ATOM   1794  O   LEU A 208       4.224  32.932  -4.544  1.00 13.23           O  
ATOM   1795  CB  LEU A 208       6.463  32.095  -2.470  1.00 11.11           C  
ATOM   1796  CG  LEU A 208       7.282  32.215  -1.171  1.00 10.98           C  
ATOM   1797  CD1 LEU A 208       7.461  30.862  -0.537  1.00 11.51           C  
ATOM   1798  CD2 LEU A 208       8.633  32.871  -1.475  1.00 13.06           C  
ATOM   1799  N   SER A 209       6.224  32.527  -5.533  1.00 11.79           N  
ATOM   1800  CA  SER A 209       5.656  31.864  -6.694  1.00 11.99           C  
ATOM   1801  C   SER A 209       5.160  30.478  -6.304  1.00 12.86           C  
ATOM   1802  O   SER A 209       5.475  29.936  -5.226  1.00 12.45           O  
ATOM   1803  CB  SER A 209       6.725  31.671  -7.773  1.00 12.50           C  
ATOM   1804  OG  SER A 209       7.685  30.717  -7.301  1.00 12.44           O  
ATOM   1805  N   GLU A 210       4.426  29.846  -7.221  1.00 14.26           N  
ATOM   1806  CA  GLU A 210       3.932  28.504  -6.962  1.00 15.60           C  
ATOM   1807  C   GLU A 210       5.079  27.526  -6.724  1.00 14.39           C  
ATOM   1808  O   GLU A 210       4.994  26.660  -5.841  1.00 15.35           O  
ATOM   1809  CB  GLU A 210       3.049  28.039  -8.128  1.00 23.59           C  
ATOM   1810  CG  GLU A 210       2.593  26.580  -8.015  1.00 30.89           C  
ATOM   1811  CD  GLU A 210       1.502  26.233  -9.010  1.00 51.15           C  
ATOM   1812  OE1 GLU A 210       0.999  27.155  -9.691  1.00 55.23           O  
ATOM   1813  OE2 GLU A 210       1.151  25.038  -9.109  1.00 53.97           O  
ATOM   1814  N   ASP A 211       6.160  27.633  -7.511  1.00 14.46           N  
ATOM   1815  CA  ASP A 211       7.250  26.691  -7.339  1.00 14.93           C  
ATOM   1816  C   ASP A 211       7.991  26.929  -6.024  1.00 12.68           C  
ATOM   1817  O   ASP A 211       8.395  25.960  -5.372  1.00 15.05           O  
ATOM   1818  CB  ASP A 211       8.197  26.731  -8.544  1.00 19.23           C  
ATOM   1819  CG  ASP A 211       7.604  26.068  -9.783  1.00 32.02           C  
ATOM   1820  OD1 ASP A 211       6.517  25.441  -9.707  1.00 27.25           O  
ATOM   1821  OD2 ASP A 211       8.243  26.184 -10.849  1.00 36.53           O  
ATOM   1822  N   SER A 212       8.248  28.192  -5.671  1.00 12.86           N  
ATOM   1823  CA  SER A 212       8.906  28.456  -4.385  1.00 12.27           C  
ATOM   1824  C   SER A 212       8.034  27.997  -3.215  1.00 11.15           C  
ATOM   1825  O   SER A 212       8.532  27.470  -2.207  1.00 12.09           O  
ATOM   1826  CB  SER A 212       9.195  29.947  -4.253  1.00 12.84           C  
ATOM   1827  OG  SER A 212      10.148  30.396  -5.223  1.00 15.05           O  
ATOM   1828  N   TYR A 213       6.719  28.232  -3.330  1.00 11.72           N  
ATOM   1829  CA ATYR A 213       5.781  27.779  -2.311  0.51 10.87           C  
ATOM   1830  CA BTYR A 213       5.767  27.770  -2.328  0.49 10.86           C  
ATOM   1831  C   TYR A 213       5.887  26.276  -2.107  1.00 11.06           C  
ATOM   1832  O   TYR A 213       5.877  25.790  -0.960  1.00 11.49           O  
ATOM   1833  CB ATYR A 213       4.366  28.202  -2.729  0.51 11.91           C  
ATOM   1834  CB BTYR A 213       4.369  28.093  -2.835  0.49 11.87           C  
ATOM   1835  CG ATYR A 213       3.216  27.952  -1.750  0.51 10.29           C  
ATOM   1836  CG BTYR A 213       3.227  27.547  -2.022  0.49 10.26           C  
ATOM   1837  CD1ATYR A 213       2.828  28.920  -0.827  0.51 10.92           C  
ATOM   1838  CD1BTYR A 213       2.655  28.315  -1.009  0.49 10.08           C  
ATOM   1839  CD2ATYR A 213       2.490  26.768  -1.796  0.51 11.61           C  
ATOM   1840  CD2BTYR A 213       2.705  26.287  -2.270  0.49 10.85           C  
ATOM   1841  CE1ATYR A 213       1.730  28.678   0.046  0.51 11.36           C  
ATOM   1842  CE1BTYR A 213       1.585  27.874  -0.295  0.49 11.48           C  
ATOM   1843  CE2ATYR A 213       1.410  26.530  -0.935  0.51 12.34           C  
ATOM   1844  CE2BTYR A 213       1.654  25.825  -1.545  0.49 12.29           C  
ATOM   1845  CZ ATYR A 213       1.055  27.475  -0.017  0.51  9.97           C  
ATOM   1846  CZ BTYR A 213       1.104  26.618  -0.554  0.49 11.62           C  
ATOM   1847  OH ATYR A 213      -0.028  27.240   0.819  0.51 13.29           O  
ATOM   1848  OH BTYR A 213       0.037  26.131   0.168  0.49 14.26           O  
ATOM   1849  N   LYS A 214       5.961  25.509  -3.193  1.00 12.31           N  
ATOM   1850  CA  LYS A 214       6.138  24.070  -3.052  1.00 12.64           C  
ATOM   1851  C   LYS A 214       7.415  23.733  -2.284  1.00 12.20           C  
ATOM   1852  O   LYS A 214       7.404  22.881  -1.391  1.00 13.27           O  
ATOM   1853  CB  LYS A 214       6.144  23.425  -4.434  1.00 15.29           C  
ATOM   1854  CG  LYS A 214       6.330  21.917  -4.399  1.00 27.04           C  
ATOM   1855  CD  LYS A 214       6.360  21.334  -5.801  1.00 36.02           C  
ATOM   1856  CE  LYS A 214       4.963  20.973  -6.281  1.00 45.16           C  
ATOM   1857  NZ  LYS A 214       4.424  19.788  -5.548  1.00 53.88           N  
ATOM   1858  N   ASP A 215       8.514  24.401  -2.626  1.00 12.32           N  
ATOM   1859  CA  ASP A 215       9.797  24.122  -1.977  1.00 13.38           C  
ATOM   1860  C   ASP A 215       9.733  24.437  -0.489  1.00 12.21           C  
ATOM   1861  O   ASP A 215      10.240  23.684   0.351  1.00 13.11           O  
ATOM   1862  CB  ASP A 215      10.899  24.981  -2.602  1.00 15.00           C  
ATOM   1863  CG  ASP A 215      11.220  24.639  -4.031  1.00 17.43           C  
ATOM   1864  OD1 ASP A 215      10.975  23.495  -4.452  1.00 18.73           O  
ATOM   1865  OD2 ASP A 215      11.761  25.549  -4.697  1.00 20.29           O  
ATOM   1866  N   SER A 216       9.143  25.571  -0.141  1.00 11.22           N  
ATOM   1867  CA  SER A 216       9.129  25.969   1.257  1.00 11.81           C  
ATOM   1868  C   SER A 216       8.173  25.130   2.078  1.00  9.78           C  
ATOM   1869  O   SER A 216       8.491  24.717   3.194  1.00 11.06           O  
ATOM   1870  CB  SER A 216       8.728  27.433   1.355  1.00 10.79           C  
ATOM   1871  OG  SER A 216       9.686  28.249   0.711  1.00 11.83           O  
ATOM   1872  N   THR A 217       6.971  24.868   1.548  1.00 10.41           N  
ATOM   1873  CA  THR A 217       5.999  24.092   2.296  1.00 11.45           C  
ATOM   1874  C   THR A 217       6.469  22.664   2.527  1.00 11.21           C  
ATOM   1875  O   THR A 217       6.092  22.070   3.536  1.00 11.51           O  
ATOM   1876  CB  THR A 217       4.599  24.144   1.661  1.00 11.47           C  
ATOM   1877  OG1 THR A 217       4.637  23.659   0.317  1.00 12.49           O  
ATOM   1878  CG2 THR A 217       3.990  25.532   1.705  1.00 12.87           C  
ATOM   1879  N   LEU A 218       7.289  22.112   1.627  1.00 11.46           N  
ATOM   1880  CA  LEU A 218       7.845  20.782   1.845  1.00 12.40           C  
ATOM   1881  C   LEU A 218       8.626  20.729   3.151  1.00 11.55           C  
ATOM   1882  O   LEU A 218       8.449  19.822   3.954  1.00 12.98           O  
ATOM   1883  CB  LEU A 218       8.753  20.437   0.673  1.00 13.42           C  
ATOM   1884  CG  LEU A 218       9.328  19.020   0.627  1.00 16.70           C  
ATOM   1885  CD1 LEU A 218       8.286  17.994   0.201  1.00 22.07           C  
ATOM   1886  CD2 LEU A 218      10.515  18.897  -0.320  1.00 22.19           C  
ATOM   1887  N   ILE A 219       9.501  21.693   3.373  1.00 11.67           N  
ATOM   1888  CA  ILE A 219      10.299  21.683   4.599  1.00 11.69           C  
ATOM   1889  C   ILE A 219       9.453  22.083   5.792  1.00 10.62           C  
ATOM   1890  O   ILE A 219       9.648  21.578   6.899  1.00 11.20           O  
ATOM   1891  CB  ILE A 219      11.551  22.557   4.454  1.00 11.63           C  
ATOM   1892  CG1 ILE A 219      12.305  22.353   3.116  1.00 15.12           C  
ATOM   1893  CG2 ILE A 219      12.454  22.388   5.675  1.00 11.95           C  
ATOM   1894  CD1 ILE A 219      12.687  20.915   2.822  1.00 17.60           C  
ATOM   1895  N   MET A 220       8.504  23.026   5.603  1.00 10.37           N  
ATOM   1896  CA  MET A 220       7.589  23.348   6.705  1.00 10.47           C  
ATOM   1897  C   MET A 220       6.857  22.111   7.210  1.00 11.02           C  
ATOM   1898  O   MET A 220       6.611  21.965   8.410  1.00 11.09           O  
ATOM   1899  CB  MET A 220       6.600  24.418   6.280  1.00 10.43           C  
ATOM   1900  CG  MET A 220       7.218  25.774   6.007  1.00 11.75           C  
ATOM   1901  SD  MET A 220       6.023  26.919   5.278  1.00 11.80           S  
ATOM   1902  CE  MET A 220       4.862  27.047   6.639  1.00 14.69           C  
ATOM   1903  N   GLN A 221       6.480  21.212   6.312  1.00 11.11           N  
ATOM   1904  CA  GLN A 221       5.776  20.019   6.767  1.00 11.69           C  
ATOM   1905  C   GLN A 221       6.663  19.135   7.638  1.00 11.53           C  
ATOM   1906  O   GLN A 221       6.159  18.467   8.547  1.00 12.45           O  
ATOM   1907  CB  GLN A 221       5.229  19.232   5.567  1.00 13.85           C  
ATOM   1908  CG  GLN A 221       4.436  17.985   5.962  1.00 17.12           C  
ATOM   1909  CD  GLN A 221       3.199  18.331   6.759  1.00 20.09           C  
ATOM   1910  OE1 GLN A 221       2.400  19.170   6.335  1.00 23.42           O  
ATOM   1911  NE2 GLN A 221       3.016  17.683   7.910  1.00 19.29           N  
ATOM   1912  N   LEU A 222       7.969  19.091   7.349  1.00 11.15           N  
ATOM   1913  CA  LEU A 222       8.906  18.367   8.212  1.00 11.28           C  
ATOM   1914  C   LEU A 222       8.961  18.978   9.609  1.00 11.04           C  
ATOM   1915  O   LEU A 222       9.030  18.252  10.602  1.00 11.25           O  
ATOM   1916  CB  LEU A 222      10.288  18.326   7.580  1.00 10.81           C  
ATOM   1917  CG  LEU A 222      10.342  17.640   6.194  1.00 12.71           C  
ATOM   1918  CD1 LEU A 222      11.733  17.757   5.675  1.00 13.23           C  
ATOM   1919  CD2 LEU A 222       9.852  16.186   6.191  1.00 13.99           C  
ATOM   1920  N   LEU A 223       8.962  20.326   9.702  1.00 10.32           N  
ATOM   1921  CA  LEU A 223       8.923  20.964  11.006  1.00 10.31           C  
ATOM   1922  C   LEU A 223       7.660  20.564  11.744  1.00 11.23           C  
ATOM   1923  O   LEU A 223       7.694  20.247  12.935  1.00 11.51           O  
ATOM   1924  CB  LEU A 223       8.970  22.496  10.856  1.00 10.73           C  
ATOM   1925  CG  LEU A 223      10.305  23.062  10.347  1.00 10.09           C  
ATOM   1926  CD1 LEU A 223      10.100  24.489   9.814  1.00 13.20           C  
ATOM   1927  CD2 LEU A 223      11.336  23.094  11.454  1.00 10.35           C  
ATOM   1928  N   ARG A 224       6.530  20.574  11.029  1.00 12.31           N  
ATOM   1929  CA  ARG A 224       5.261  20.173  11.637  1.00 12.80           C  
ATOM   1930  C   ARG A 224       5.296  18.707  12.076  1.00 12.86           C  
ATOM   1931  O   ARG A 224       4.785  18.372  13.140  1.00 13.32           O  
ATOM   1932  CB  ARG A 224       4.116  20.411  10.641  1.00 14.15           C  
ATOM   1933  CG  ARG A 224       2.771  19.818  11.085  1.00 21.09           C  
ATOM   1934  CD  ARG A 224       2.259  20.482  12.343  1.00 23.96           C  
ATOM   1935  NE  ARG A 224       2.339  21.938  12.239  1.00 28.45           N  
ATOM   1936  CZ  ARG A 224       2.341  22.765  13.278  1.00 30.93           C  
ATOM   1937  NH1 ARG A 224       2.253  22.289  14.518  1.00 32.25           N  
ATOM   1938  NH2 ARG A 224       2.422  24.073  13.079  1.00 30.01           N  
ATOM   1939  N   ASP A 225       5.885  17.834  11.272  1.00 12.17           N  
ATOM   1940  CA  ASP A 225       5.964  16.422  11.630  1.00 13.02           C  
ATOM   1941  C   ASP A 225       6.736  16.259  12.926  1.00 11.38           C  
ATOM   1942  O   ASP A 225       6.338  15.496  13.808  1.00 13.01           O  
ATOM   1943  CB  ASP A 225       6.693  15.649  10.527  1.00 13.28           C  
ATOM   1944  CG  ASP A 225       5.892  15.507   9.234  1.00 13.35           C  
ATOM   1945  OD1 ASP A 225       4.652  15.694   9.249  1.00 15.61           O  
ATOM   1946  OD2 ASP A 225       6.539  15.188   8.226  1.00 16.09           O  
ATOM   1947  N   ASN A 226       7.863  16.968  13.055  1.00 11.26           N  
ATOM   1948  CA  ASN A 226       8.614  16.878  14.308  1.00 12.38           C  
ATOM   1949  C   ASN A 226       7.824  17.448  15.479  1.00 12.53           C  
ATOM   1950  O   ASN A 226       7.826  16.866  16.570  1.00 12.70           O  
ATOM   1951  CB  ASN A 226       9.972  17.554  14.178  1.00 11.39           C  
ATOM   1952  CG  ASN A 226      10.927  16.747  13.319  1.00 10.85           C  
ATOM   1953  OD1 ASN A 226      10.625  15.615  12.919  1.00 12.16           O  
ATOM   1954  ND2 ASN A 226      12.091  17.310  13.043  1.00 11.38           N  
ATOM   1955  N   LEU A 227       7.149  18.576  15.283  1.00 12.19           N  
ATOM   1956  CA  LEU A 227       6.325  19.107  16.369  1.00 12.76           C  
ATOM   1957  C   LEU A 227       5.278  18.105  16.791  1.00 14.37           C  
ATOM   1958  O   LEU A 227       4.991  17.958  17.981  1.00 16.01           O  
ATOM   1959  CB  LEU A 227       5.669  20.412  15.933  1.00 13.09           C  
ATOM   1960  CG  LEU A 227       6.649  21.581  15.948  1.00 13.91           C  
ATOM   1961  CD1 LEU A 227       6.078  22.755  15.173  1.00 15.75           C  
ATOM   1962  CD2 LEU A 227       7.011  21.986  17.358  1.00 14.38           C  
ATOM   1963  N   THR A 228       4.673  17.419  15.835  1.00 14.68           N  
ATOM   1964  CA  THR A 228       3.665  16.420  16.194  1.00 16.86           C  
ATOM   1965  C   THR A 228       4.285  15.254  16.957  1.00 17.38           C  
ATOM   1966  O   THR A 228       3.687  14.728  17.907  1.00 18.03           O  
ATOM   1967  CB  THR A 228       2.987  15.941  14.915  1.00 18.38           C  
ATOM   1968  OG1 THR A 228       2.263  17.033  14.337  1.00 19.59           O  
ATOM   1969  CG2 THR A 228       2.038  14.751  15.214  1.00 19.48           C  
ATOM   1970  N   LEU A 229       5.489  14.839  16.574  1.00 15.00           N  
ATOM   1971  CA  LEU A 229       6.190  13.790  17.299  1.00 15.95           C  
ATOM   1972  C   LEU A 229       6.496  14.203  18.731  1.00 16.21           C  
ATOM   1973  O   LEU A 229       6.486  13.361  19.637  1.00 18.44           O  
ATOM   1974  CB  LEU A 229       7.512  13.520  16.588  1.00 16.26           C  
ATOM   1975  CG  LEU A 229       8.408  12.375  17.009  1.00 21.12           C  
ATOM   1976  CD1 LEU A 229       7.651  11.061  16.883  1.00 27.09           C  
ATOM   1977  CD2 LEU A 229       9.623  12.383  16.094  1.00 22.15           C  
ATOM   1978  N   TRP A 230       6.777  15.481  18.964  1.00 14.48           N  
ATOM   1979  CA  TRP A 230       7.317  15.935  20.236  1.00 14.32           C  
ATOM   1980  C   TRP A 230       6.265  16.479  21.193  1.00 16.71           C  
ATOM   1981  O   TRP A 230       6.601  16.853  22.324  1.00 17.40           O  
ATOM   1982  CB  TRP A 230       8.337  17.038  19.970  1.00 13.79           C  
ATOM   1983  CG  TRP A 230       9.557  16.565  19.254  1.00 12.88           C  
ATOM   1984  CD1 TRP A 230      10.013  15.299  19.187  1.00 13.07           C  
ATOM   1985  CD2 TRP A 230      10.469  17.366  18.500  1.00 12.17           C  
ATOM   1986  NE1 TRP A 230      11.181  15.248  18.448  1.00 12.70           N  
ATOM   1987  CE2 TRP A 230      11.477  16.516  18.019  1.00 12.25           C  
ATOM   1988  CE3 TRP A 230      10.522  18.721  18.192  1.00 12.76           C  
ATOM   1989  CZ2 TRP A 230      12.556  16.989  17.278  1.00 12.62           C  
ATOM   1990  CZ3 TRP A 230      11.604  19.203  17.436  1.00 12.42           C  
ATOM   1991  CH2 TRP A 230      12.586  18.325  16.991  1.00 11.87           C  
ATOM   1992  N   THR A 231       5.012  16.565  20.769  1.00 17.68           N  
ATOM   1993  CA  THR A 231       3.976  17.175  21.600  1.00 20.23           C  
ATOM   1994  C   THR A 231       2.768  16.252  21.703  1.00 24.99           C  
ATOM   1995  O   THR A 231       2.793  15.119  21.208  1.00 25.53           O  
ATOM   1996  CB  THR A 231       3.544  18.524  21.021  1.00 23.44           C  
ATOM   1997  OG1 THR A 231       3.108  18.342  19.663  1.00 24.20           O  
ATOM   1998  CG2 THR A 231       4.698  19.534  21.059  1.00 24.87           C  
TER    1999      THR A 231                                                      
ATOM   2000  N   PHE B 591      12.806   8.141  14.537  1.00 26.91           N  
ATOM   2001  CA  PHE B 591      13.675   9.318  14.573  1.00 18.66           C  
ATOM   2002  C   PHE B 591      12.979  10.537  13.962  1.00 17.36           C  
ATOM   2003  O   PHE B 591      12.108  10.392  13.092  1.00 19.63           O  
ATOM   2004  CB  PHE B 591      15.010   9.038  13.859  1.00 22.06           C  
ATOM   2005  CG  PHE B 591      14.874   8.393  12.496  1.00 30.32           C  
ATOM   2006  CD1 PHE B 591      14.646   9.158  11.356  1.00 31.12           C  
ATOM   2007  CD2 PHE B 591      15.023   7.022  12.347  1.00 32.68           C  
ATOM   2008  CE1 PHE B 591      14.534   8.560  10.104  1.00 31.74           C  
ATOM   2009  CE2 PHE B 591      14.911   6.422  11.096  1.00 32.21           C  
ATOM   2010  CZ  PHE B 591      14.670   7.189   9.974  1.00 26.91           C  
ATOM   2011  N   PRO B 592      13.354  11.732  14.407  1.00 16.22           N  
ATOM   2012  CA  PRO B 592      12.773  12.946  13.826  1.00 13.57           C  
ATOM   2013  C   PRO B 592      13.375  13.246  12.461  1.00 12.14           C  
ATOM   2014  O   PRO B 592      14.432  12.735  12.083  1.00 13.29           O  
ATOM   2015  CB  PRO B 592      13.141  14.018  14.852  1.00 13.62           C  
ATOM   2016  CG  PRO B 592      14.478  13.543  15.385  1.00 15.99           C  
ATOM   2017  CD  PRO B 592      14.353  12.031  15.453  1.00 15.63           C  
ATOM   2018  N   ALA B 593      12.671  14.097  11.704  1.00 12.79           N  
ATOM   2019  CA  ALA B 593      13.100  14.461  10.379  1.00 12.22           C  
ATOM   2020  C   ALA B 593      14.250  15.453  10.359  1.00 10.10           C  
ATOM   2021  O   ALA B 593      14.212  16.435  11.084  1.00 11.23           O  
ATOM   2022  CB  ALA B 593      11.915  15.030   9.602  1.00 14.29           C  
HETATM 2023  N   TPO B 594      15.235  15.190   9.509  1.00 10.76           N  
HETATM 2024  CA  TPO B 594      16.301  16.138   9.201  1.00 10.89           C  
HETATM 2025  CB  TPO B 594      17.632  15.789   9.923  1.00  9.36           C  
HETATM 2026  CG2 TPO B 594      17.477  15.974  11.443  1.00 10.04           C  
HETATM 2027  OG1 TPO B 594      17.907  14.416   9.581  1.00  9.89           O  
HETATM 2028  P   TPO B 594      19.319  13.734   9.971  1.00  9.71           P  
HETATM 2029  O1P TPO B 594      19.348  12.495   9.088  1.00 10.56           O  
HETATM 2030  O2P TPO B 594      20.380  14.717   9.654  1.00 11.03           O  
HETATM 2031  O3P TPO B 594      19.319  13.378  11.447  1.00 10.22           O  
HETATM 2032  C   TPO B 594      16.500  16.143   7.691  1.00 10.34           C  
HETATM 2033  O   TPO B 594      16.087  15.185   7.012  1.00 12.07           O  
ATOM   2034  N   VAL B 595      17.080  17.196   7.160  1.00 10.27           N  
ATOM   2035  CA  VAL B 595      17.382  17.263   5.719  1.00 11.66           C  
ATOM   2036  C   VAL B 595      18.845  17.464   5.458  1.00 12.32           C  
ATOM   2037  O   VAL B 595      19.611  17.899   6.334  1.00 13.15           O  
ATOM   2038  CB  VAL B 595      16.588  18.334   4.975  1.00 12.94           C  
ATOM   2039  CG1 VAL B 595      15.164  17.999   5.002  1.00 14.69           C  
ATOM   2040  CG2 VAL B 595      16.921  19.713   5.516  1.00 13.49           C  
ATOM   2041  OXT VAL B 595      19.257  17.217   4.289  1.00 16.22           O  
TER    2042      VAL B 595                                                      
HETATM 2043 MG    MG A 301      16.930  32.145  19.315  1.00 28.63          MG2+
HETATM 2044 MG    MG A 302      40.815  20.907 -15.826  0.61 10.36          MG2+
HETATM 2045 MG    MG A 303      34.971   4.251  19.390  1.00 15.87          MG2+
HETATM 2046  C1  T5Z A 304      15.372  18.960  -0.574  1.00 17.25           C  
HETATM 2047  C2  T5Z A 304      16.438  20.860   0.706  1.00 17.49           C  
HETATM 2048  C3  T5Z A 304      17.659  20.254   1.057  1.00 16.68           C  
HETATM 2049  C4  T5Z A 304      18.454  20.891   2.002  1.00 17.61           C  
HETATM 2050  C5  T5Z A 304      20.135  19.155   1.829  1.00 16.91           C  
HETATM 2051  C6  T5Z A 304      18.049  22.085   2.579  1.00 15.00           C  
HETATM 2052  C10 T5Z A 304      16.513  18.418  -1.414  1.00 20.47           C  
HETATM 2053  C11 T5Z A 304      18.310  18.902  -2.992  1.00 21.12           C  
HETATM 2054  N   T5Z A 304      17.322  19.300  -2.001  1.00 17.99           N  
HETATM 2055  C   T5Z A 304      14.111  18.904  -1.424  1.00 24.71           C  
HETATM 2056  O   T5Z A 304      15.573  20.339  -0.245  1.00 18.26           O  
HETATM 2057  C12 T5Z A 304      19.656  18.495  -2.376  1.00 19.73           C  
HETATM 2058  C7  T5Z A 304      16.841  22.687   2.241  1.00 16.54           C  
HETATM 2059  C8  T5Z A 304      16.048  22.058   1.296  1.00 16.06           C  
HETATM 2060  C9  T5Z A 304      15.138  18.152   0.694  1.00 23.92           C  
HETATM 2061  O1  T5Z A 304      19.654  20.368   2.405  1.00 17.07           O  
HETATM 2062  O2  T5Z A 304      16.653  17.208  -1.554  1.00 21.14           O  
HETATM 2063  S   T5Z A 304      20.587  19.943  -1.813  1.00 19.00           S  
HETATM 2064 BR   T5Z A 304      19.173  22.911   3.827  1.00 17.72          BR  
HETATM 2065  O   HOH A 401      38.637  17.053  29.363  1.00 25.90           O  
HETATM 2066  O   HOH A 402      10.275  27.015 -11.471  1.00 32.41           O  
HETATM 2067  O   HOH A 403      23.239  12.107 -15.116  1.00 25.29           O  
HETATM 2068  O   HOH A 404      31.965 -14.914  20.646  1.00 20.98           O  
HETATM 2069  O   HOH A 405      36.836  -0.938   8.916  1.00 27.05           O  
HETATM 2070  O   HOH A 406      31.906  12.006  28.079  1.00 37.35           O  
HETATM 2071  O   HOH A 407      41.477  33.156  -1.279  1.00 32.42           O  
HETATM 2072  O   HOH A 408      36.924  19.283  15.856  1.00 36.33           O  
HETATM 2073  O   HOH A 409      20.278  28.112  -7.825  1.00 26.30           O  
HETATM 2074  O   HOH A 410       1.168  13.216  20.961  1.00 31.78           O  
HETATM 2075  O   HOH A 411      36.577  12.137  19.219  1.00 29.86           O  
HETATM 2076  O   HOH A 412      43.052  24.010   6.338  1.00 22.69           O  
HETATM 2077  O   HOH A 413      19.023  27.333  -2.885  1.00 34.37           O  
HETATM 2078  O   HOH A 414      36.836   9.293   4.025  1.00 28.02           O  
HETATM 2079  O   HOH A 415      36.386  16.329  29.491  1.00 29.21           O  
HETATM 2080  O   HOH A 416      38.511  -7.030  21.510  1.00 21.93           O  
HETATM 2081  O   HOH A 417      33.147  30.521  11.025  1.00 35.06           O  
HETATM 2082  O   HOH A 418      18.208  15.355  -2.458  1.00 34.68           O  
HETATM 2083  O   HOH A 419      14.559  35.686  15.253  1.00 35.71           O  
HETATM 2084  O   HOH A 420      40.949  20.072   6.696  1.00 26.72           O  
HETATM 2085  O   HOH A 421      37.501  31.242  -4.090  1.00 23.26           O  
HETATM 2086  O   HOH A 422      12.236  32.106  11.460  1.00 12.00           O  
HETATM 2087  O   HOH A 423      34.077  -7.165   7.167  1.00 21.99           O  
HETATM 2088  O   HOH A 424      20.182  33.879  15.280  1.00 27.06           O  
HETATM 2089  O   HOH A 425      28.521 -17.711  27.233  1.00 36.25           O  
HETATM 2090  O   HOH A 426       9.093  25.309  24.123  1.00 20.95           O  
HETATM 2091  O   HOH A 427      21.062   5.601   0.721  1.00 27.01           O  
HETATM 2092  O   HOH A 428      22.915  21.721 -14.472  1.00 35.28           O  
HETATM 2093  O   HOH A 429      23.006  14.228   6.359  1.00 29.88           O  
HETATM 2094  O   HOH A 430      42.251  20.223 -17.713  1.00 12.99           O  
HETATM 2095  O   HOH A 431       8.734  15.735  23.651  1.00 20.69           O  
HETATM 2096  O   HOH A 432      21.943  17.393   3.748  1.00 21.55           O  
HETATM 2097  O   HOH A 433      31.627  27.039  -2.557  1.00 10.45           O  
HETATM 2098  O   HOH A 434      31.937   4.436  22.777  1.00 26.24           O  
HETATM 2099  O   HOH A 435       1.267  14.756  18.966  1.00 23.23           O  
HETATM 2100  O   HOH A 436      33.384   1.705  -5.677  1.00 25.46           O  
HETATM 2101  O   HOH A 437       4.285  41.515   1.946  1.00 33.30           O  
HETATM 2102  O   HOH A 438      28.803  21.772 -12.797  1.00 14.72           O  
HETATM 2103  O   HOH A 439      22.796   7.424  15.201  1.00 16.82           O  
HETATM 2104  O   HOH A 440      22.275  17.418 -10.085  1.00 27.61           O  
HETATM 2105  O   HOH A 441      32.284  16.083 -18.329  1.00 26.40           O  
HETATM 2106  O   HOH A 442      30.646  28.929  13.708  1.00 30.81           O  
HETATM 2107  O   HOH A 443      25.421  16.013   3.885  1.00 15.22           O  
HETATM 2108  O   HOH A 444      11.326  21.185  -3.166  1.00 26.37           O  
HETATM 2109  O   HOH A 445      23.362  16.661  26.238  1.00 27.85           O  
HETATM 2110  O   HOH A 446       7.426  36.191   8.310  1.00 21.05           O  
HETATM 2111  O   HOH A 447      22.411  -8.928  22.262  1.00 32.04           O  
HETATM 2112  O   HOH A 448      25.690  32.455  -4.850  1.00 15.04           O  
HETATM 2113  O   HOH A 449      26.942  38.243  -1.279  1.00 23.94           O  
HETATM 2114  O   HOH A 450      29.932   4.800  21.017  1.00 14.10           O  
HETATM 2115  O   HOH A 451      20.989  15.802  -8.070  1.00 33.75           O  
HETATM 2116  O   HOH A 452      12.764  34.231  14.666  1.00 32.07           O  
HETATM 2117  O   HOH A 453      17.151  30.821  21.666  1.00 12.26           O  
HETATM 2118  O   HOH A 454      40.151  16.799   1.794  1.00 19.07           O  
HETATM 2119  O   HOH A 455      23.880  28.521  20.506  1.00 13.47           O  
HETATM 2120  O   HOH A 456      30.482  36.525  -2.026  1.00 18.52           O  
HETATM 2121  O   HOH A 457      34.934 -14.909  21.475  1.00 21.29           O  
HETATM 2122  O   HOH A 458      19.482  10.913  -4.484  1.00 24.42           O  
HETATM 2123  O   HOH A 459       6.385  15.249   5.517  1.00 19.88           O  
HETATM 2124  O   HOH A 460      20.847  37.213  13.041  1.00 20.19           O  
HETATM 2125  O   HOH A 461      10.173  38.391   2.954  1.00 27.97           O  
HETATM 2126  O   HOH A 462      20.313  29.107  20.016  1.00 25.78           O  
HETATM 2127  O   HOH A 463       1.613  34.013   3.800  1.00 10.09           O  
HETATM 2128  O   HOH A 464      26.176   9.134  14.079  1.00 10.32           O  
HETATM 2129  O   HOH A 465      25.897 -18.549  31.717  1.00 39.11           O  
HETATM 2130  O   HOH A 466      20.524  15.379   6.929  1.00 17.37           O  
HETATM 2131  O   HOH A 467      40.133  26.293  -2.192  1.00 16.06           O  
HETATM 2132  O   HOH A 468      21.282   0.788  -8.958  1.00 17.86           O  
HETATM 2133  O   HOH A 469      41.728  14.849  -5.250  1.00 18.33           O  
HETATM 2134  O   HOH A 470      36.176  22.774  -7.130  1.00 10.03           O  
HETATM 2135  O   HOH A 471      33.584   4.465  -3.884  1.00 27.97           O  
HETATM 2136  O   HOH A 472      30.601  29.559  -3.086  1.00 17.67           O  
HETATM 2137  O   HOH A 473      36.886  23.745  -3.202  1.00 12.76           O  
HETATM 2138  O   HOH A 474      29.606  29.371  -5.924  1.00 19.74           O  
HETATM 2139  O   HOH A 475      34.180   1.433   4.316  1.00 34.04           O  
HETATM 2140  O   HOH A 476      29.726  -3.942  25.023  1.00 22.37           O  
HETATM 2141  O   HOH A 477      10.278  35.495  16.706  1.00 14.13           O  
HETATM 2142  O   HOH A 478      36.060  21.237  11.801  1.00 22.30           O  
HETATM 2143  O   HOH A 479      29.499  34.918  10.341  1.00 27.97           O  
HETATM 2144  O   HOH A 480      23.122   8.096  19.903  1.00 19.87           O  
HETATM 2145  O   HOH A 481       8.012  29.286  21.691  1.00 19.48           O  
HETATM 2146  O   HOH A 482       9.974  35.820   0.553  1.00 14.72           O  
HETATM 2147  O   HOH A 483      19.551  15.243  -5.454  1.00 31.45           O  
HETATM 2148  O   HOH A 484      23.859  13.857  23.805  1.00 21.30           O  
HETATM 2149  O   HOH A 485      30.012  18.411 -15.498  1.00 13.82           O  
HETATM 2150  O   HOH A 486      26.695   3.712   4.127  1.00 17.60           O  
HETATM 2151  O   HOH A 487      24.821  34.258  18.292  1.00 23.70           O  
HETATM 2152  O   HOH A 488      32.921  25.343  20.288  1.00 19.35           O  
HETATM 2153  O   HOH A 489      20.384   1.742  18.973  1.00 25.01           O  
HETATM 2154  O   HOH A 490      21.231 -14.543  26.236  1.00 38.24           O  
HETATM 2155  O   HOH A 491      34.644  10.026   0.269  1.00 16.07           O  
HETATM 2156  O   HOH A 492      21.558  16.412   1.103  1.00 17.31           O  
HETATM 2157  O   HOH A 493       5.327  31.599  16.886  1.00 23.35           O  
HETATM 2158  O   HOH A 494      27.356  22.875  23.991  1.00 15.83           O  
HETATM 2159  O   HOH A 495      37.783   7.445  14.963  1.00 30.58           O  
HETATM 2160  O   HOH A 496      38.764  20.162 -20.019  1.00 18.38           O  
HETATM 2161  O   HOH A 497      13.709  30.466  13.086  1.00 12.97           O  
HETATM 2162  O   HOH A 498      36.777  -2.934  16.114  1.00 15.92           O  
HETATM 2163  O   HOH A 499      23.459  26.319  -1.185  1.00 17.76           O  
HETATM 2164  O   HOH A 500      22.568   2.542  -2.348  1.00 29.66           O  
HETATM 2165  O   HOH A 501      32.015  24.617  15.094  1.00 16.22           O  
HETATM 2166  O   HOH A 502      22.293   0.844   6.988  1.00 17.29           O  
HETATM 2167  O   HOH A 503      28.717  27.199  24.499  1.00 27.58           O  
HETATM 2168  O   HOH A 504      33.697  27.577  10.661  1.00 33.70           O  
HETATM 2169  O   HOH A 505      18.460   3.706  -9.376  1.00 34.44           O  
HETATM 2170  O   HOH A 506      37.883   7.081  12.258  1.00 22.42           O  
HETATM 2171  O   HOH A 507      26.663   7.626  22.083  1.00 26.80           O  
HETATM 2172  O   HOH A 508      33.269   7.737  -0.631  1.00 14.52           O  
HETATM 2173  O   HOH A 509      11.583  26.223  -7.381  1.00 27.52           O  
HETATM 2174  O   HOH A 510       8.773  13.616   8.728  1.00 20.79           O  
HETATM 2175  O   HOH A 511      33.674  27.791  -1.055  1.00 12.38           O  
HETATM 2176  O   HOH A 512      17.952  23.738  27.466  1.00 18.72           O  
HETATM 2177  O   HOH A 513      12.336  31.632  -4.029  1.00 20.52           O  
HETATM 2178  O   HOH A 514      32.851   7.352  20.981  1.00 27.79           O  
HETATM 2179  O   HOH A 515      40.199  12.698  13.427  1.00 31.90           O  
HETATM 2180  O   HOH A 516       1.712  19.721  15.459  1.00 30.87           O  
HETATM 2181  O   HOH A 517      12.432  12.755  18.417  1.00 22.66           O  
HETATM 2182  O   HOH A 518      34.088  22.729  20.660  1.00 19.74           O  
HETATM 2183  O   HOH A 519      14.303  26.730  25.624  1.00 15.30           O  
HETATM 2184  O   HOH A 520      35.585   5.896   6.891  1.00 18.55           O  
HETATM 2185  O   HOH A 521      28.618  -6.726  24.095  1.00 31.60           O  
HETATM 2186  O   HOH A 522      34.652   0.890  -1.061  1.00 40.77           O  
HETATM 2187  O   HOH A 523      21.778  12.565 -10.817  1.00 17.69           O  
HETATM 2188  O   HOH A 524       4.995  13.131  13.150  1.00 19.95           O  
HETATM 2189  O   HOH A 525      20.307  23.582  23.594  1.00 13.60           O  
HETATM 2190  O   HOH A 526       2.549  21.831   7.197  1.00 26.01           O  
HETATM 2191  O   HOH A 527      26.795   1.131  21.817  1.00 25.08           O  
HETATM 2192  O   HOH A 528      18.769   1.486  12.391  1.00 18.14           O  
HETATM 2193  O   HOH A 529       3.396  14.295   7.170  1.00 32.61           O  
HETATM 2194  O   HOH A 530       9.078  32.963  -5.589  1.00 14.00           O  
HETATM 2195  O   HOH A 531      22.399  18.523 -14.170  1.00 32.36           O  
HETATM 2196  O   HOH A 532      28.696  20.877  25.271  1.00 13.96           O  
HETATM 2197  O   HOH A 533      15.407  30.779  10.909  1.00 16.90           O  
HETATM 2198  O   HOH A 534      28.595  30.436  16.706  1.00 18.93           O  
HETATM 2199  O   HOH A 535      26.365  11.867 -18.227  1.00 24.52           O  
HETATM 2200  O   HOH A 536      40.919  16.632  -7.059  1.00 12.63           O  
HETATM 2201  O   HOH A 537      38.716  15.668   3.867  1.00 17.44           O  
HETATM 2202  O   HOH A 538      23.888 -12.270  24.381  1.00 43.18           O  
HETATM 2203  O   HOH A 539      18.359  -5.245  18.975  1.00 31.64           O  
HETATM 2204  O   HOH A 540      36.589   0.732  10.892  1.00 17.62           O  
HETATM 2205  O   HOH A 541      37.779  10.869  -3.568  1.00 15.97           O  
HETATM 2206  O   HOH A 542      18.646   8.064  -7.688  1.00 31.36           O  
HETATM 2207  O   HOH A 543       8.004  21.057  29.674  1.00 17.63           O  
HETATM 2208  O   HOH A 544       3.051  14.332  11.132  1.00 29.58           O  
HETATM 2209  O   HOH A 545      21.805  24.125  -2.132  1.00 27.28           O  
HETATM 2210  O   HOH A 546      38.288  16.836   9.926  1.00 23.01           O  
HETATM 2211  O   HOH A 547      20.617  13.687  15.725  1.00 11.09           O  
HETATM 2212  O   HOH A 548       2.388  22.464  -0.917  1.00 29.27           O  
HETATM 2213  O   HOH A 549      35.408  24.581   9.306  1.00 17.38           O  
HETATM 2214  O   HOH A 550      10.935  38.337  13.043  1.00 23.72           O  
HETATM 2215  O   HOH A 551      11.091  30.870   9.272  1.00 11.34           O  
HETATM 2216  O   HOH A 552      33.346  21.412 -13.377  1.00 12.36           O  
HETATM 2217  O   HOH A 553       7.341  26.661  22.328  1.00 22.97           O  
HETATM 2218  O   HOH A 554       5.773  18.315  24.610  1.00 28.58           O  
HETATM 2219  O   HOH A 555      17.926   5.851 -12.000  1.00 33.26           O  
HETATM 2220  O   HOH A 556      17.357  29.039  10.236  1.00 13.12           O  
HETATM 2221  O   HOH A 557      14.848  15.529  24.639  1.00 22.19           O  
HETATM 2222  O   HOH A 558      27.917  30.543  19.298  1.00 22.20           O  
HETATM 2223  O   HOH A 559      18.119  27.845  19.161  1.00 15.34           O  
HETATM 2224  O   HOH A 560       7.463  17.174   3.647  1.00 17.27           O  
HETATM 2225  O   HOH A 561      30.755  -7.571  22.764  1.00 17.77           O  
HETATM 2226  O   HOH A 562      21.412   5.982   3.413  1.00 28.19           O  
HETATM 2227  O   HOH A 563      25.901  12.894 -15.670  1.00 14.93           O  
HETATM 2228  O   HOH A 564      27.346  17.544 -15.236  1.00 18.27           O  
HETATM 2229  O   HOH A 565      29.591 -10.499  21.191  1.00 21.26           O  
HETATM 2230  O   HOH A 566      20.471  10.360  17.430  1.00 26.27           O  
HETATM 2231  O   HOH A 567       2.766  23.857  16.853  1.00 33.48           O  
HETATM 2232  O   HOH A 568      11.941  32.008  -0.123  1.00 14.04           O  
HETATM 2233  O   HOH A 569      12.436  28.093  -3.574  1.00 23.65           O  
HETATM 2234  O   HOH A 570      26.665  -1.423  -5.785  1.00 19.32           O  
HETATM 2235  O   HOH A 571       2.133  38.182   6.735  1.00 14.31           O  
HETATM 2236  O   HOH A 572      22.761  33.932  -1.019  1.00 20.84           O  
HETATM 2237  O   HOH A 573      26.161  20.690 -11.985  1.00 23.12           O  
HETATM 2238  O   HOH A 574      34.835  21.869   9.457  1.00 15.23           O  
HETATM 2239  O   HOH A 575      38.861  10.573   7.770  1.00 22.86           O  
HETATM 2240  O   HOH A 576      37.179  26.723   5.272  1.00 12.62           O  
HETATM 2241  O   HOH A 577      40.795  19.405   2.079  1.00 16.85           O  
HETATM 2242  O   HOH A 578      38.238  26.160  11.700  1.00 36.31           O  
HETATM 2243  O   HOH A 579      18.802   1.278  -8.914  1.00 32.79           O  
HETATM 2244  O   HOH A 580      19.152  -4.160  16.684  1.00 22.27           O  
HETATM 2245  O   HOH A 581      32.600  10.716  17.839  1.00 12.94           O  
HETATM 2246  O   HOH A 582      12.349  22.038  -0.754  1.00 19.42           O  
HETATM 2247  O   HOH A 583      43.605  18.013  -9.419  1.00 16.82           O  
HETATM 2248  O   HOH A 584      24.533  36.890   0.565  1.00 26.05           O  
HETATM 2249  O   HOH A 585       5.401  20.826  -0.995  1.00 23.40           O  
HETATM 2250  O   HOH A 586       6.189  29.077 -10.025  1.00 18.43           O  
HETATM 2251  O   HOH A 587      35.712  34.073  -1.932  1.00 16.32           O  
HETATM 2252  O   HOH A 588       8.972  23.296  -6.549  1.00 32.30           O  
HETATM 2253  O   HOH A 589      16.429  12.426   5.875  1.00 31.58           O  
HETATM 2254  O   HOH A 590       6.239  38.349  -5.223  1.00 17.75           O  
HETATM 2255  O   HOH A 591       9.170  13.510  11.513  1.00 18.00           O  
HETATM 2256  O   HOH A 592      27.407  32.674  16.053  1.00 27.49           O  
HETATM 2257  O   HOH A 593      29.697  -0.273  25.045  1.00 34.10           O  
HETATM 2258  O   HOH A 594      39.413  21.740  -1.198  1.00 16.24           O  
HETATM 2259  O   HOH A 595      20.473  23.422  -6.968  1.00 28.67           O  
HETATM 2260  O   HOH A 596      34.616  23.540  16.020  1.00 30.74           O  
HETATM 2261  O   HOH A 597      36.198  29.362  -7.541  1.00 16.70           O  
HETATM 2262  O   HOH A 598      36.734  20.386 -15.888  1.00 13.68           O  
HETATM 2263  O   HOH A 599      35.565  19.593  18.508  1.00 28.30           O  
HETATM 2264  O   HOH A 600      12.901  20.000  13.908  1.00 11.46           O  
HETATM 2265  O   HOH A 601      24.630  12.252  21.739  1.00 23.79           O  
HETATM 2266  O   HOH A 602      29.103   3.412  -4.523  1.00 13.59           O  
HETATM 2267  O   HOH A 603      26.903  35.379   4.207  1.00 25.13           O  
HETATM 2268  O   HOH A 604      36.345  33.630   5.656  1.00 33.03           O  
HETATM 2269  O   HOH A 605      23.441  16.550   6.195  1.00 23.85           O  
HETATM 2270  O   HOH A 606      19.269  31.668  17.069  1.00 24.17           O  
HETATM 2271  O   HOH A 607       3.555  22.801   4.916  1.00 23.19           O  
HETATM 2272  O   HOH A 608      17.423  28.177  -1.233  1.00 26.57           O  
HETATM 2273  O   HOH A 609      18.506  -2.581  22.943  1.00 37.08           O  
HETATM 2274  O   HOH A 610      22.628  11.110   7.333  1.00 18.38           O  
HETATM 2275  O   HOH A 611      18.566  35.330   0.561  1.00 20.68           O  
HETATM 2276  O   HOH A 612      14.548  32.122  -0.653  1.00 23.16           O  
HETATM 2277  O   HOH A 613      22.240  18.602  -7.352  1.00 21.22           O  
HETATM 2278  O   HOH A 614       6.551  33.691  15.661  1.00 20.45           O  
HETATM 2279  O   HOH A 615      34.576  25.920 -12.086  1.00 31.45           O  
HETATM 2280  O   HOH A 616      36.305  11.780  14.909  1.00 27.97           O  
HETATM 2281  O   HOH A 617      35.321  31.393   7.561  1.00 19.70           O  
HETATM 2282  O   HOH A 618      38.673  -0.391  19.301  1.00 33.78           O  
HETATM 2283  O   HOH A 619      35.282   6.577  19.369  1.00 25.08           O  
HETATM 2284  O   HOH A 620      32.250  15.556  31.455  1.00 35.53           O  
HETATM 2285  O   HOH A 621      42.844  13.690  -1.225  1.00 30.69           O  
HETATM 2286  O   HOH A 622      37.834  25.016  -0.959  1.00 16.11           O  
HETATM 2287  O   HOH A 623      37.251  16.284  12.526  1.00 29.24           O  
HETATM 2288  O   HOH A 624      17.844   9.746  12.212  1.00 29.16           O  
HETATM 2289  O   HOH A 625      31.055   1.513  -3.996  1.00 23.83           O  
HETATM 2290  O   HOH A 626      32.626  15.259  27.660  1.00 28.33           O  
HETATM 2291  O   HOH A 627      13.702  31.394  15.568  1.00 23.81           O  
HETATM 2292  O   HOH A 628      24.366   0.521  -5.515  1.00 29.83           O  
HETATM 2293  O   HOH A 629      32.234 -16.101  22.659  1.00 36.19           O  
HETATM 2294  O   HOH A 630      37.959  27.569   7.804  1.00 26.62           O  
HETATM 2295  O   HOH A 631      35.093   6.245 -13.506  1.00  7.38           O  
HETATM 2296  O   HOH A 632       0.557  17.703   9.831  1.00 29.83           O  
HETATM 2297  O   HOH A 633      32.676  -6.601  24.966  1.00 26.74           O  
HETATM 2298  O   HOH A 634      39.640   9.875  -0.259  1.00 34.57           O  
HETATM 2299  O   HOH A 635      33.594  34.445  -4.474  1.00 17.12           O  
HETATM 2300  O   HOH A 636      31.378  30.928  16.442  1.00 36.14           O  
HETATM 2301  O   HOH A 637      14.772  25.241  -3.587  1.00 31.93           O  
HETATM 2302  O   HOH A 638      37.903   1.278  17.415  1.00 27.12           O  
HETATM 2303  O   HOH A 639       0.201  32.538   1.770  1.00 13.59           O  
HETATM 2304  O   HOH A 640      39.875  13.190   4.273  1.00 20.89           O  
HETATM 2305  O   HOH A 641      35.077   5.807  -1.078  1.00 33.10           O  
HETATM 2306  O   HOH A 642      19.141  12.362   0.191  1.00 27.98           O  
HETATM 2307  O   HOH A 643      33.376  26.090  17.671  1.00 30.26           O  
HETATM 2308  O   HOH A 644      41.488  17.628  26.828  1.00 28.82           O  
HETATM 2309  O   HOH A 645      17.854   4.022  11.979  1.00 27.75           O  
HETATM 2310  O   HOH A 646      16.151  34.029  -0.956  1.00 30.30           O  
HETATM 2311  O   HOH A 647      37.391  -0.321  15.191  1.00 19.69           O  
HETATM 2312  O   HOH A 648      25.192  37.054  10.960  1.00 30.55           O  
HETATM 2313  O   HOH A 649      12.611  14.795  25.588  1.00 32.59           O  
HETATM 2314  O   HOH A 650      21.740   7.647  17.701  1.00 22.85           O  
HETATM 2315  O   HOH A 651      -0.351  14.642  22.679  1.00 45.41           O  
HETATM 2316  O   HOH A 652      18.120   0.439  15.023  1.00 26.97           O  
HETATM 2317  O   HOH A 653      27.270  -9.983  22.813  1.00 33.92           O  
HETATM 2318  O   HOH A 654      21.765  16.158  -5.894  1.00 27.02           O  
HETATM 2319  O   HOH A 655      15.367  30.514  -2.334  1.00 37.52           O  
HETATM 2320  O   HOH A 656      38.470  19.430  10.057  1.00 27.86           O  
HETATM 2321  O   HOH A 657      36.835  -6.608  10.999  1.00 19.08           O  
HETATM 2322  O   HOH A 658      14.648  23.477  -1.806  1.00 22.24           O  
HETATM 2323  O   HOH A 659      26.061  14.770 -19.318  1.00 40.33           O  
HETATM 2324  O   HOH A 660       4.349  19.832   1.259  1.00 27.88           O  
HETATM 2325  O   HOH A 661      25.416  37.923   7.984  1.00 32.37           O  
HETATM 2326  O   HOH A 662      36.504  19.509 -18.495  1.00 25.20           O  
HETATM 2327  O   HOH A 663      34.048  10.334  20.198  1.00 21.06           O  
HETATM 2328  O   HOH A 664      37.787   2.931   9.500  1.00 25.67           O  
HETATM 2329  O   HOH A 665      32.946 -17.389  19.617  1.00 31.92           O  
HETATM 2330  O   HOH A 666      29.770   2.448  24.672  1.00 32.76           O  
HETATM 2331  O   HOH A 667      19.282  15.150   0.430  1.00 23.53           O  
HETATM 2332  O   HOH A 668      32.777  -0.538  25.368  1.00 38.85           O  
HETATM 2333  O   HOH A 669      24.451  20.524  25.527  1.00 23.87           O  
HETATM 2334  O   HOH A 670      25.293   6.576  14.591  1.00 13.64           O  
HETATM 2335  O   HOH A 671      24.025  30.796  21.989  1.00 33.33           O  
HETATM 2336  O   HOH A 672      21.061  25.654  -9.128  1.00 26.80           O  
HETATM 2337  O   HOH A 673      11.066  34.060  -3.995  1.00 14.57           O  
HETATM 2338  O   HOH A 674       9.403  19.800  26.455  1.00 24.18           O  
HETATM 2339  O   HOH A 675      28.518  36.029   6.209  1.00 34.69           O  
HETATM 2340  O   HOH A 676      19.885   5.955  18.658  1.00 31.13           O  
HETATM 2341  O   HOH A 677      25.263  14.818  26.639  1.00 35.65           O  
HETATM 2342  O   HOH A 678      23.157  16.337 -16.361  1.00 36.32           O  
HETATM 2343  O   HOH A 679       7.207  11.846  12.164  1.00 28.83           O  
HETATM 2344  O   HOH A 680       0.375  12.432  17.162  1.00 32.67           O  
HETATM 2345  O   HOH A 681      19.945   3.723  -0.979  1.00 36.60           O  
HETATM 2346  O   HOH A 682      40.477   9.467  14.275  1.00 39.39           O  
HETATM 2347  O   HOH A 683      41.656  35.141  -0.467  1.00 37.58           O  
HETATM 2348  O   HOH A 684      34.441   9.281   3.013  1.00 20.98           O  
HETATM 2349  O   HOH A 685      37.591  -4.683  14.176  1.00 20.92           O  
HETATM 2350  O   HOH A 686      21.551   2.966   3.447  1.00 33.95           O  
HETATM 2351  O   HOH A 687      25.962  15.573 -16.481  1.00 20.57           O  
HETATM 2352  O   HOH A 688      34.785  12.299  17.110  1.00 19.61           O  
HETATM 2353  O   HOH A 689      21.900  14.285 -14.959  1.00 36.09           O  
HETATM 2354  O   HOH A 690      26.171  24.610  26.147  1.00 33.88           O  
HETATM 2355  O   HOH A 691      11.621  34.574  -1.306  1.00 14.65           O  
HETATM 2356  O   HOH A 692      22.915  24.359  23.068  1.00 16.41           O  
HETATM 2357  O   HOH A 693      15.246  27.747  -3.432  1.00 36.32           O  
HETATM 2358  O   HOH A 694      39.409   7.188 -11.074  1.00 32.27           O  
HETATM 2359  O   HOH A 695      17.641  29.894  17.196  1.00 21.54           O  
HETATM 2360  O   HOH A 696      38.330  -0.196  12.645  1.00 23.18           O  
HETATM 2361  O   HOH A 697      28.165   3.412  22.533  1.00 25.06           O  
HETATM 2362  O   HOH A 698       9.409  17.194  25.713  1.00 32.88           O  
HETATM 2363  O   HOH A 699      22.196  26.734  21.681  1.00 15.10           O  
HETATM 2364  O   HOH A 700      17.529   0.228  10.509  1.00 33.82           O  
HETATM 2365  O   HOH A 701      24.645 -10.820  22.397  1.00 41.55           O  
HETATM 2366  O   HOH A 702      17.392  -2.175  15.678  1.00 29.18           O  
HETATM 2367  O   HOH A 703       3.624  11.275  14.705  1.00 31.67           O  
HETATM 2368  O   HOH A 704      43.401  20.957  10.748  1.00 33.00           O  
HETATM 2369  O   HOH A 705       5.114  17.420   2.123  1.00 26.22           O  
HETATM 2370  O   HOH A 706      25.969   5.010  22.963  1.00 33.17           O  
HETATM 2371  O   HOH A 707       3.081  15.920   3.257  1.00 34.99           O  
HETATM 2372  O   HOH A 708       9.945  12.579   6.698  1.00 26.76           O  
HETATM 2373  O   HOH A 709       6.367  37.012  10.882  1.00 31.64           O  
HETATM 2374  O   HOH A 710       4.473  33.598  -9.831  1.00 25.83           O  
HETATM 2375  O   HOH A 711      20.239  -9.489  20.493  1.00 40.98           O  
HETATM 2376  O   HOH A 712      24.727  22.334  23.275  1.00 18.86           O  
HETATM 2377  O   HOH A 713      20.091   2.039   5.741  1.00 29.09           O  
HETATM 2378  O   HOH A 714      36.967   9.330  -1.123  1.00 19.94           O  
HETATM 2379  O   HOH A 715      21.261  15.018 -12.187  1.00 32.41           O  
HETATM 2380  O   HOH A 716      27.032  20.355  29.296  1.00 20.88           O  
HETATM 2381  O   HOH A 717       4.255  14.196   4.277  1.00 34.76           O  
HETATM 2382  O   HOH A 718       8.204  13.210   4.338  1.00 33.58           O  
HETATM 2383  O   HOH A 719      18.806   8.073 -19.224  1.00 36.95           O  
HETATM 2384  O   HOH A 720       9.070  15.349   2.495  1.00 27.98           O  
HETATM 2385  O   HOH A 721      40.437   5.527  11.776  1.00 36.86           O  
HETATM 2386  O   HOH A 722      24.459  11.082 -19.892  1.00 38.20           O  
HETATM 2387  O   HOH A 723       1.608  23.337  -3.840  1.00 34.09           O  
HETATM 2388  O   HOH A 724      23.947  25.946  25.363  1.00 30.05           O  
HETATM 2389  O   HOH A 725      26.921  19.212  26.661  1.00 20.41           O  
HETATM 2390  O   HOH A 726      12.088  15.526  -0.840  1.00 34.18           O  
HETATM 2391  O   HOH A 727      32.484   7.585   1.981  1.00 20.51           O  
HETATM 2392  O   HOH A 728      26.847  16.580  27.149  1.00 33.53           O  
HETATM 2393  O   HOH A 729      38.324  -2.874  11.715  1.00 30.95           O  
HETATM 2394  O   HOH A 730      40.617   0.992  12.348  1.00 34.72           O  
HETATM 2395  O   HOH A 731      11.406  16.603  -2.922  1.00 36.22           O  
HETATM 2396  O   HOH A 732      40.495   2.955  10.655  1.00 35.57           O  
HETATM 2397  O   HOH A 733      12.155  16.114   1.692  1.00 33.83           O  
HETATM 2398  O   HOH A 734       1.366  10.959  12.944  1.00 40.92           O  
HETATM 2399  O   HOH B 601      11.035  11.266  10.798  1.00 24.88           O  
HETATM 2400  O   HOH B 602      17.180  12.326  12.757  1.00 15.72           O  
HETATM 2401  O   HOH B 603      17.699  16.080   2.321  1.00 21.29           O  
HETATM 2402  O   HOH B 604      13.545  14.434   6.068  1.00 29.72           O  
HETATM 2403  O   HOH B 605      15.173  12.290   8.367  1.00 25.39           O  
HETATM 2404  O   HOH B 606       9.998   9.260   9.650  1.00 39.39           O  
HETATM 2405  O   HOH B 607      12.641  11.187   8.463  1.00 30.14           O  
HETATM 2406  O   HOH B 608      15.593  14.620   2.536  1.00 31.09           O  
HETATM 2407  O   HOH B 609      13.212  14.863   3.467  1.00 29.49           O  
CONECT   43 2044                                                                
CONECT  386 2063                                                                
CONECT  773 2045                                                                
CONECT 2020 2023                                                                
CONECT 2023 2020 2024                                                           
CONECT 2024 2023 2025 2032                                                      
CONECT 2025 2024 2026 2027                                                      
CONECT 2026 2025                                                                
CONECT 2027 2025 2028                                                           
CONECT 2028 2027 2029 2030 2031                                                 
CONECT 2029 2028                                                                
CONECT 2030 2028                                                                
CONECT 2031 2028                                                                
CONECT 2032 2024 2033 2034                                                      
CONECT 2033 2032                                                                
CONECT 2034 2032                                                                
CONECT 2043 2117                                                                
CONECT 2044   43 2094                                                           
CONECT 2045  773 2283                                                           
CONECT 2046 2052 2055 2056 2060                                                 
CONECT 2047 2048 2056 2059                                                      
CONECT 2048 2047 2049                                                           
CONECT 2049 2048 2051 2061                                                      
CONECT 2050 2061                                                                
CONECT 2051 2049 2058 2064                                                      
CONECT 2052 2046 2054 2062                                                      
CONECT 2053 2054 2057                                                           
CONECT 2054 2052 2053                                                           
CONECT 2055 2046                                                                
CONECT 2056 2046 2047                                                           
CONECT 2057 2053 2063                                                           
CONECT 2058 2051 2059                                                           
CONECT 2059 2047 2058                                                           
CONECT 2060 2046                                                                
CONECT 2061 2049 2050                                                           
CONECT 2062 2052                                                                
CONECT 2063  386 2057                                                           
CONECT 2064 2051                                                                
CONECT 2094 2044                                                                
CONECT 2117 2043                                                                
CONECT 2283 2045                                                                
MASTER      359    0    5   11    0    0    0    6 2263    2   41   20          
END                                                                             
