# Supplementary material for: Ferroptosis regulation by traditional chinese medicine for ischemic stroke intervention based on network pharmacology and data mining
Source: PLoS One. 2025 Apr 16;20(4):e0321751. doi: 10.1371/journal.pone.0321751 (PMC12002469; doi:10.1371/journal.pone.0321751)
Supplement: S5 File — (ZIP) [file pone.0321751.s005.zip › 分子对接4/ESR1/ESR1-0006/input/7baa_h.A.map]

GRID_PARAMETER_FILE 7baa_autolig.gpf
GRID_DATA_FILE 7baa_h.maps.fld
MACROMOLECULE 7baa_h.pdbqt
SPACING 1.000
NELEMENTS 54 70 66
CENTER 22.572 12.041 8.979
0.
0.
0.
0.
0.
0.
0.
0.
0.
0.
0.
0.
0.
0.
0.
0.
0.
0.
0.
0.
0.
0.
0.
0.
0.
0.
0.
0.
0.
0.
0.
0.
0.
0.
0.
0.
0.
0.
0.
0.
0.
0.
0.
0.
0.
0.
0.
0.
0.
0.
0.
0.
0.
0.
0.
0.
0.
0.
0.
0.
0.
0.
0.
0.
0.
0.
0.
0.
0.
0.
0.
0.
0.
0.
0.
0.
0.
0.
0.
0.
0.
0.
0.
0.
0.
0.
0.
0.
0.
0.
0.
0.
0.
0.
0.
0.
0.
0.
0.
0.
0.
0.
0.
0.
0.
0.
0.
0.
0.
0.
0.
0.
0.
0.
0.
0.
0.
0.
0.
0.
0.
0.
0.
0.
0.
0.
0.
0.
0.
0.
0.
0.
0.
0.
0.
0.
0.
0.
0.
0.
0.
0.
0.
0.
0.
0.
0.
0.
0.
0.
0.
0.
0.
0.
0.
0.
0.
0.
0.
0.
0.
0.
0.
0.
0.
0.
0.
0.
0.
0.
0.
0.
0.
0.
0.
0.
0.
0.
0.
0.
0.
0.
0.
0.
0.
0.
0.
0.
0.
0.
0.
0.
0.
0.
0.
0.
0.
0.
0.
0.
0.
0.
0.
0.
0.
0.
0.
0.
0.
0.
0.
0.
0.
0.
0.
0.
0.
0.
0.
0.
0.
0.
0.
0.
0.
0.
0.
0.
0.
0.
0.
0.
0.
0.
0.
0.
0.
0.
0.
0.
0.
0.
0.
0.
0.
0.
0.
0.
0.
0.
0.
0.
0.
0.
0.
0.
0.
0.
0.
0.
0.
0.
0.
0.
0.
0.
0.
0.
0.
0.
0.
0.
0.
0.
0.
0.
0.
0.
0.
0.
0.
0.
0.
0.
0.
0.
0.
0.
0.
0.
0.
0.
0.
0.
0.
0.
0.
0.
0.
0.
0.
0.
0.
0.
0.
0.
0.
0.
0.
0.
0.
0.
0.
0.
0.
0.
0.
0.
0.
0.
0.
0.
0.
0.
0.
0.
0.
0.
0.
0.
0.
0.
0.
0.
0.
0.
0.
0.
0.
0.
0.
0.
0.
0.
0.
0.
0.
0.
0.
0.
0.
0.
0.
0.
0.
0.
0.
0.
0.
0.
0.
0.
0.
0.
0.
0.
0.
0.
0.
0.
0.
0.
0.
0.
0.
0.
0.
0.
0.
0.
0.
0.
0.
0.
0.
0.
0.
0.
0.
0.
0.
0.
0.
0.
0.
0.
0.
0.
0.
0.
0.
0.
0.
0.
0.
0.
0.
0.
0.
0.
0.
0.
0.
0.
0.
0.
0.
0.
0.
0.
0.
0.
0.
0.
0.
0.
0.
0.
0.
0.
0.
0.
0.
0.
0.
0.
0.
0.
0.
0.
0.
0.
0.
0.
0.
0.
0.
0.
0.
0.
0.
0.
0.
0.
0.
0.
0.
0.
0.
0.
0.
0.
0.
0.
0.
0.
0.
0.
0.
0.
0.
0.
0.
0.
0.
0.
0.
0.
0.
0.
0.
0.
0.
0.
0.
0.
0.
0.
0.
0.
0.
0.
0.
0.
0.
0.
0.
0.
0.
0.
0.
0.
0.
0.
0.
0.
0.
0.
0.
0.
0.
0.
0.
0.
0.
0.
0.
0.
0.
0.
0.
0.
0.
0.
0.
0.
0.
0.
0.
0.
0.
0.
0.
0.
0.
0.
0.
0.
0.
0.
0.
0.
0.
0.
0.
0.
0.
0.
0.
0.
0.
0.
0.
0.
0.
0.
0.
0.
0.
0.
0.
0.
0.
0.
0.
0.
0.
0.
0.
0.
0.
0.
0.
0.
0.
0.
0.
0.
0.
0.
0.
0.
0.
0.
0.
0.
0.
0.
0.
0.
0.
0.
0.
0.
0.
0.
0.
0.
0.
0.
0.
0.
0.
0.
0.
0.
0.
0.
0.
0.
0.
0.
0.
0.
0.
0.
0.
0.
0.
0.
0.
0.
0.
0.
0.
0.
0.
0.
0.
0.
0.
0.
0.
0.
0.
0.
0.
0.
0.
0.
0.
0.
0.
0.
0.
0.
0.
0.
0.
0.
0.
0.
0.
0.
0.
0.
0.
0.
0.
0.
0.
0.
0.
0.
0.
0.
0.
0.
0.
0.
0.
0.
0.
0.
0.
0.
0.
0.
0.
0.
0.
0.
0.
0.
0.
0.
0.
0.
0.
0.
0.
0.
0.
0.
0.
0.
0.
0.
0.
0.
0.
0.
0.
0.
0.
0.
0.
0.
0.
0.
0.
0.
0.
0.
0.
0.
0.
0.
0.
0.
0.
0.
0.
0.
0.
0.
0.
0.
0.
0.
0.
0.
0.
0.
0.
0.
0.
0.
0.
0.
0.
0.
0.
0.
0.
0.
0.
0.
0.
0.
0.
0.
0.
0.
0.
0.
0.
0.
0.
0.
0.
0.
0.
0.
0.
0.
0.
0.
0.
0.
0.
0.
0.
0.
0.
0.
0.
0.
0.
0.
0.
0.
0.
0.
0.
0.
0.
0.
0.
0.
0.
0.
0.
0.
0.
0.
0.
0.
0.
0.
0.
0.
0.
0.
0.
0.
0.
0.
0.
0.
0.
0.
0.
0.
0.
0.
0.
0.
0.
0.
0.
0.
0.
0.
0.
0.
0.
0.
0.
0.
0.
0.
0.
0.
0.
0.
0.
0.
0.
0.
0.
0.
0.
0.
0.
0.
0.
0.
0.
0.
0.
0.
0.
0.
0.
0.
0.
0.
0.
0.
0.
0.
0.
0.
0.
0.
0.
0.
0.
0.
0.
0.
0.
0.
0.
0.
0.
0.
0.
0.
0.
0.
0.
0.
0.
0.
0.
0.
0.
0.
0.
0.
0.
0.
0.
0.
0.
0.
0.
0.
0.
0.
0.
0.
0.
0.
0.
0.
0.
0.
0.
0.
0.
0.
0.
0.
0.
0.
0.
0.
0.
0.
0.
0.
0.
0.
0.
0.
0.
0.
0.
0.
0.
0.
0.
0.
0.
0.
0.
0.
0.
0.
0.
0.
0.
0.
0.
0.
0.
0.
0.
0.
0.
0.
0.
0.
0.
0.
0.
0.
0.
0.
0.
0.
0.
0.
0.
0.
0.
0.
0.
0.
0.
0.
0.
0.
0.
0.
0.
0.
0.
0.
0.
0.
0.
0.
0.
0.
0.
0.
0.
0.
0.
0.
0.
0.
0.
0.
0.
0.
0.
0.
0.
0.
0.
0.
0.
0.
0.
0.
0.
0.
0.
0.
0.
0.
0.
0.
0.
0.
0.
0.
0.
0.
0.
0.
0.
0.
0.
0.
0.
0.
0.
0.
0.
0.
0.
0.
0.
0.
0.
0.
0.
0.
0.
0.
0.
0.
0.
0.
0.
0.
0.
0.
0.
0.
0.
0.
0.
0.
0.
0.
0.
0.
0.
0.
0.
0.
0.
0.
0.
0.
0.
0.
0.
0.
0.
0.
0.
0.
0.
0.
0.
0.
0.
0.
0.
0.
0.
0.
0.
0.
0.
0.
0.
0.
0.
0.
0.
0.
0.
0.
0.
0.
0.
0.
0.
0.
0.
0.
0.
0.
0.
0.
0.
0.
0.
0.
0.
0.
0.
0.
0.
0.
0.
0.
0.
0.
0.
0.
0.
0.
0.
0.
0.
0.
0.
0.
0.
0.
0.
0.
0.
0.
0.
0.
0.
0.
0.
0.
0.
0.
0.
0.
0.
0.
0.
0.
0.
0.
0.
0.
0.
0.
0.
0.
0.
0.
0.
0.
0.
0.
0.
0.
0.
0.
0.
0.
0.
0.
0.
0.
0.
0.
0.
0.
0.
0.
0.
0.
0.
0.
0.
0.
0.
0.
0.
0.
0.
0.
0.
0.
0.
0.
0.
0.
0.
0.
0.
0.
0.
0.
0.
0.
0.
0.
0.
0.
0.
0.
0.
0.
0.
0.
0.
0.
0.
0.
0.
0.
0.
0.
0.
0.
0.
0.
0.
0.
0.
0.
0.
0.
0.
0.
0.
0.
0.
0.
0.
0.
0.
0.
0.
0.
0.
0.
0.
0.
0.
0.
0.
0.
0.
0.
0.
0.
0.
0.
0.
0.
0.
0.
0.
0.
0.
0.
0.
0.
0.
0.
0.
0.
0.
0.
0.
0.
0.
0.
0.
0.
0.
0.
0.
0.
0.
0.
0.
0.
0.
0.
0.
0.
0.
0.
0.
0.
0.
0.
0.
0.
0.
0.
0.
0.
0.
0.
0.
0.
0.
0.
0.
0.
0.
0.
0.
0.
0.
0.
0.
0.
0.
0.
0.
0.
0.
0.
0.
0.
0.
0.
0.
0.
0.
0.
0.
0.
0.
0.
0.
0.
0.
0.
0.
0.
0.
0.
0.
0.
0.
0.
0.
0.
0.
0.
0.
0.
0.
0.
0.
0.
0.
0.
0.
0.
0.
0.
0.
0.
0.
0.
0.
0.
0.
0.
0.
0.
0.
0.
0.
0.
0.
0.
0.
0.
0.
0.
0.
0.
0.
0.
0.
0.
0.
0.
0.
0.
0.
0.
0.
0.
0.
0.
0.
0.
0.
0.
0.
0.
0.
0.
0.
0.
0.
0.
0.
0.
0.
0.
0.
0.
0.
0.
0.
0.
0.
0.
0.
0.
0.
0.
0.
0.
0.
0.
0.
0.
0.
0.
0.
0.
0.
0.
0.
0.
0.
0.
0.
0.
0.
0.
0.
0.
0.
0.
0.
0.
0.
0.
0.
0.
0.
0.
0.
0.
0.
0.
0.
0.
0.
0.
0.
0.
0.
0.
0.
0.
0.
0.
0.
0.
0.
0.
0.
0.
0.
0.
0.
0.
0.
0.
0.
0.
0.
0.
0.
0.
0.
0.
0.
0.
0.
0.
0.
0.
0.
0.
0.
0.
0.
0.
0.
0.
0.
0.
0.
0.
0.
0.
0.
0.
0.
0.
0.
0.
0.
0.
0.
0.
0.
0.
0.
0.
0.
0.
0.
0.
0.
0.
0.
0.
0.
0.
0.
0.
0.
0.
0.
0.
0.
0.
0.
0.
0.
0.
0.
0.
0.
0.
0.
0.
0.
0.
0.
0.
0.
0.
0.
0.
0.
0.
0.
0.
0.
0.
0.
0.
0.
0.
0.
0.
0.
0.
0.
0.
0.
0.
0.
0.
0.
0.
0.
0.
0.
0.
0.
0.
0.
0.
0.
0.
0.
0.
0.
0.
0.
0.
0.
0.
0.
0.
0.
0.
0.
0.
0.
0.
0.
0.001
0.001
0.001
0.001
0.001
0.
0.
0.
0.
0.
0.
0.
0.
0.
0.
0.
0.
0.
0.
0.
0.
0.
0.
0.
0.
0.
0.
0.
0.
0.
0.
0.
0.
0.
0.
0.
0.
0.
0.
0.
0.
0.
0.
0.
0.
0.
0.
0.
0.
0.
0.
0.
0.
0.002
0.002
0.003
0.003
0.003
0.002
0.001
0.001
0.
0.
0.
0.
0.
0.
0.
0.
0.
0.
0.
0.
0.
0.
0.
0.
0.
0.
0.
0.
0.
0.
0.
0.
0.
0.
0.
0.
0.
0.
0.
0.
0.
0.
0.
0.
0.
0.
0.
0.
0.
0.
0.
0.
0.
0.
0.002
0.003
0.003
0.003
0.003
0.003
0.003
0.003
0.002
0.001
0.
0.
0.
0.
0.
0.
0.
0.
0.
0.
0.
0.
0.
0.
0.
0.
0.
0.
0.
0.
0.
0.
0.
0.
0.
0.
0.
0.
0.
0.
0.
0.
0.
0.
0.
0.
0.
0.
0.
0.
0.
0.
0.
0.
0.002
0.003
0.003
0.003
0.002
0.002
0.001
0.001
0.001
0.001
0.002
0.001
0.
0.
0.
0.
0.
0.
0.
0.
0.
0.
0.
0.
0.
0.
0.
0.
0.
0.
0.
0.
0.
0.
0.
0.
0.
0.
0.
0.
0.
0.
0.
0.
0.
0.
0.
0.
0.
0.
0.
0.
0.
0.
0.001
0.002
0.003
0.003
0.002
0.000
-0.001
-0.001
-0.001
0.000
0.001
0.001
0.001
0.001
0.
0.
0.
0.
0.
0.
0.
0.
0.
0.
0.
0.
0.
0.
0.
0.
0.
0.
0.
0.
0.
0.
0.
0.
0.
0.
0.
0.
0.
0.
0.
0.
0.
0.
0.
0.
0.
0.
0.
0.
0.
0.002
0.003
0.003
0.002
0.000
-0.004
-0.007
-0.008
-0.006
-0.002
0.000
0.002
0.002
0.002
0.001
0.
0.
0.
0.
0.
0.
0.
0.
0.
0.
0.
0.
0.
0.
0.
0.
0.
0.
0.
0.
0.
0.
0.
0.
0.
0.
0.
0.
0.
0.
0.
0.
0.
0.
0.
0.
0.
0.
0.
0.
0.002
0.003
0.003
0.001
-0.003
-0.007
-0.011
-0.012
-0.010
-0.006
-0.001
0.001
0.001
0.002
0.001
0.001
0.
0.
0.
0.
0.
0.
0.
0.
0.
0.
0.
0.
0.
0.
0.
0.
0.
0.
0.
0.
0.
0.
0.
0.
0.
0.
0.
0.
0.
0.
0.
0.
0.
0.
0.
0.
0.
0.
0.
0.002
0.003
0.002
0.001
-0.004
-0.008
-0.013
-0.014
-0.012
-0.007
-0.001
0.001
0.001
0.002
0.001
0.
0.000
0.000
0.000
0.001
0.
0.
0.
0.
0.
0.
0.
0.
0.
0.
0.
0.
0.
0.
0.
0.
0.
0.
0.
0.
0.
0.
0.
0.
0.
0.
0.
0.
0.
0.
0.
0.
0.
0.
0.
0.002
0.003
0.002
0.001
-0.003
-0.007
-0.011
-0.013
-0.010
-0.006
-0.001
0.001
0.001
0.002
0.000
0.001
0.000
-0.002
-0.001
0.
0.001
0.001
0.
0.
0.
0.
0.
0.
0.
0.
0.
0.
0.
0.
0.
0.
0.
0.
0.
0.
0.
0.
0.
0.
0.
0.
0.
0.
0.
0.
0.
0.
0.
0.
0.
0.
0.002
0.002
0.001
-0.002
-0.004
-0.007
-0.008
-0.007
-0.004
-0.001
0.000
0.001
0.001
0.001
0.000
-0.001
-0.002
-0.002
-0.001
-0.001
0.001
0.001
0.
0.
0.
0.
0.
0.
0.
0.
0.
0.
0.
0.
0.
0.
0.
0.
0.
0.
0.
0.
0.
0.
0.
0.
0.
0.
0.
0.
0.
0.
0.
0.
0.
0.001
0.002
0.001
0.001
-0.002
-0.004
-0.005
-0.003
-0.001
0.000
0.001
0.002
0.001
0.000
-0.003
-0.004
-0.004
-0.003
-0.002
-0.001
0.001
0.001
0.
0.
0.
0.
0.
0.
0.
0.
0.
0.
0.
0.
0.
0.
0.
0.
0.
0.
0.
0.
0.
0.
0.
0.
0.
0.
0.
0.
0.
0.
0.
0.
0.
0.
0.001
0.002
0.001
0.000
0.000
-0.001
-0.001
0.000
0.000
-0.001
0.001
0.000
-0.002
-0.003
-0.004
-0.005
-0.003
-0.003
-0.002
0.001
0.002
0.001
0.
0.
0.
0.
0.
0.
0.
0.
0.
0.
0.
0.
0.
0.
0.
0.
0.
0.
0.
0.
0.
0.
0.
0.
0.
0.
0.
0.
0.
0.
0.
0.
0.
0.
0.001
0.001
0.001
0.000
-0.001
-0.001
0.000
0.000
-0.001
-0.001
0.000
-0.001
-0.002
-0.005
-0.004
-0.004
-0.003
-0.002
0.000
0.002
0.001
0.
0.
0.
0.
0.
0.
0.
0.
0.
0.
0.
0.
0.
0.
0.
0.
0.
0.
0.
0.
0.
0.
0.
0.
0.
0.
0.
0.
0.
0.
0.
0.
0.
0.
0.
0.
0.001
0.000
0.000
0.000
-0.001
-0.001
-0.001
-0.001
-0.001
-0.001
-0.002
-0.003
-0.003
-0.003
-0.002
-0.002
0.000
0.002
0.001
0.
0.
0.
0.
0.
0.
0.
0.
0.
0.
0.
0.
0.
0.
0.
0.
0.
0.
0.
0.
0.
0.
0.
0.
0.
0.
0.
0.
0.
0.
0.
0.
0.
0.
0.
0.
0.
0.
0.
0.
-0.002
-0.002
-0.002
-0.002
-0.001
-0.001
-0.001
-0.001
-0.002
-0.002
-0.001
0.
0.001
0.002
0.001
0.
0.
0.
0.
0.
0.
0.
0.
0.
0.
0.
0.
0.
0.
0.
0.
0.
0.
0.
0.
0.
0.
0.
0.
0.
0.
0.
0.
0.
0.
0.
0.
0.
0.
0.
0.
0.
0.
0.
0.
0.
-0.002
-0.002
-0.002
0.001
0.000
0.000
0.000
0.000
0.001
0.
0.000
0.002
0.001
0.
0.
0.
0.
0.
0.
0.
0.
0.
0.
0.
0.
0.
0.
0.
0.
0.
0.
0.
0.
0.
0.
0.
0.
0.
0.
0.
0.
0.
0.
0.
0.
0.
0.
0.
0.
0.
0.
0.
0.
0.
0.
0.
0.
0.
0.
0.001
0.000
0.000
0.000
0.000
0.001
0.002
0.001
0.001
0.
0.
0.
0.
0.
0.
0.
0.
0.
0.
0.
0.
0.
0.
0.
0.
0.
0.
0.
0.
0.
0.
0.
0.
0.
0.
0.
0.
0.
0.
0.
0.
0.
0.
0.
0.
0.
0.
0.
0.
0.
0.
0.
0.
0.
0.
0.
0.001
0.001
0.002
0.002
0.001
0.001
0.001
0.
0.
0.
0.
0.
0.
0.
0.
0.
0.
0.
0.
0.
0.
0.
0.
0.
0.
0.
0.
0.
0.
0.
0.
0.
0.
0.
0.
0.
0.
0.
0.
0.
0.
0.
0.
0.
0.
0.
0.
0.
0.
0.
0.
0.
0.
0.
0.
0.
0.
0.001
0.001
0.001
0.
0.
0.
0.
0.
0.
0.
0.
0.
0.
0.
0.
0.
0.
0.
0.
0.
0.
0.
0.
0.
0.
0.
0.
0.
0.
0.
0.
0.
0.
0.
0.
0.
0.
0.
0.
0.
0.
0.
0.
0.
0.
0.
0.
0.
0.
0.
0.
0.
0.
0.
0.
0.
0.
0.
0.
0.
0.
0.
0.
0.
0.
0.
0.
0.
0.
0.
0.
0.
0.
0.
0.
0.
0.
0.
0.
0.
0.
0.
0.
0.
0.
0.
0.
0.
0.
0.
0.
0.
0.
0.
0.
0.
0.
0.
0.
0.
0.
0.
0.
0.
0.
0.
0.
0.
0.
0.
0.
0.
0.
0.
0.
0.
0.
0.
0.
0.
0.
0.
0.
0.
0.
0.
0.
0.
0.
0.
0.
0.
0.
0.
0.
0.
0.
0.
0.
0.
0.
0.
0.
0.
0.
0.
0.
0.
0.
0.
0.
0.
0.
0.
0.
0.
0.
0.
0.
0.
0.
0.
0.
0.
0.
0.
0.
0.
0.
0.
0.
0.
0.
0.
0.
0.
0.
0.
0.
0.
0.
0.
0.
0.
0.
0.
0.
0.
0.
0.
0.
0.
0.
0.
0.
0.
0.
0.
0.
0.
0.
0.
0.
0.
0.
0.
0.
0.
0.
0.
0.
0.
0.
0.
0.
0.
0.
0.
0.
0.
0.
0.
0.
0.
0.
0.
0.
0.
0.
0.
0.
0.
0.
0.
0.
0.
0.
0.
0.
0.
0.
0.
0.
0.
0.
0.
0.
0.
0.
0.
0.
0.
0.
0.
0.
0.
0.
0.
0.
0.
0.
0.
0.
0.
0.
0.
0.
0.
0.
0.
0.
0.
0.
0.
0.
0.
0.
0.
0.
0.
0.
0.
0.
0.
0.
0.
0.
0.
0.
0.
0.
0.
0.
0.
0.
0.
0.
0.
0.
0.
0.
0.
0.
0.
0.
0.
0.
0.
0.
0.
0.
0.
0.
0.
0.
0.
0.
0.
0.
0.
0.
0.
0.
0.
0.
0.
0.
0.
0.
0.
0.
0.
0.
0.
0.
0.
0.
0.
0.
0.
0.
0.
0.
0.
0.
0.
0.
0.
0.
0.
0.
0.
0.
0.
0.
0.
0.
0.
0.
0.
0.
0.
0.
0.
0.
0.
0.
0.
0.
0.
0.
0.
0.
0.
0.
0.
0.
0.
0.
0.
0.
0.
0.
0.
0.
0.
0.
0.
0.
0.
0.
0.
0.
0.
0.
0.
0.
0.
0.
0.
0.
0.
0.
0.
0.
0.
0.
0.
0.
0.
0.
0.
0.
0.
0.
0.
0.
0.
0.
0.
0.
0.
0.
0.
0.
0.
0.
0.
0.
0.
0.
0.
0.
0.
0.
0.
0.
0.
0.
0.
0.
0.
0.
0.
0.
0.
0.
0.
0.
0.
0.
0.
0.
0.
0.
0.
0.
0.
0.
0.
0.
0.
0.
0.
0.
0.
0.
0.
0.
0.
0.
0.
0.
0.
0.
0.
0.
0.
0.
0.
0.
0.
0.
0.
0.
0.
0.
0.
0.
0.
0.
0.
0.
0.
0.
0.
0.
0.
0.
0.
0.
0.
0.
0.
0.
0.
0.
0.
0.
0.
0.
0.
0.
0.
0.
0.
0.
0.
0.
0.
0.
0.
0.
0.
0.
0.
0.
0.
0.
0.
0.
0.
0.
0.
0.
0.
0.
0.
0.
0.
0.
0.
0.
0.
0.
0.
0.
0.
0.
0.
0.
0.
0.
0.
0.
0.
0.
0.
0.
0.
0.
0.
0.
0.
0.
0.
0.
0.
0.
0.
0.
0.
0.
0.
0.
0.
0.
0.
0.
0.
0.
0.
0.
0.
0.
0.
0.
0.
0.
0.
0.
0.
0.
0.
0.
0.
0.
0.
0.
0.
0.
0.
0.
0.
0.
0.
0.
0.
0.
0.
0.
0.
0.
0.
0.
0.
0.
0.
0.
0.
0.
0.
0.
0.
0.
0.
0.
0.
0.
0.
0.
0.
0.
0.
0.
0.
0.
0.
0.
0.
0.
0.
0.
0.
0.
0.
0.
0.
0.
0.
0.
0.
0.
0.
0.
0.
0.
0.
0.
0.
0.
0.
0.
0.
0.
0.
0.
0.
0.
0.
0.
0.
0.
0.
0.
0.
0.
0.
0.
0.
0.
0.
0.
0.
0.
0.
0.
0.
0.
0.
0.
0.
0.
0.
0.
0.
0.
0.
0.
0.
0.
0.
0.
0.
0.
0.
0.
0.
0.
0.
0.
0.
0.
0.
0.
0.
0.
0.
0.
0.
0.
0.
0.
0.
0.
0.
0.
0.
0.
0.
0.
0.
0.
0.
0.
0.
0.
0.
0.
0.
0.
0.
0.
0.
0.
0.
0.
0.
0.
0.
0.
0.
0.
0.
0.
0.
0.
0.
0.
0.
0.
0.
0.
0.
0.
0.
0.
0.
0.
0.
0.
0.
0.
0.
0.
0.
0.
0.
0.
0.
0.
0.
0.
0.
0.
0.
0.
0.
0.
0.
0.
0.
0.
0.
0.
0.
0.
0.
0.
0.
0.
0.
0.
0.
0.
0.
0.
0.
0.
0.
0.
0.
0.
0.
0.
0.
0.
0.
0.
0.
0.
0.
0.
0.
0.
0.
0.
0.
0.
0.
0.
0.
0.
0.
0.
0.
0.
0.
0.
0.
0.
0.
0.
0.
0.
0.
0.
0.
0.
0.
0.
0.
0.
0.
0.
0.
0.
0.
0.
0.
0.
0.
0.
0.
0.
0.
0.
0.
0.
0.
0.
0.
0.
0.
0.
0.
0.
0.
0.
0.
0.
0.
0.
0.
0.
0.
0.
0.
0.
0.
0.
0.
0.
0.
0.
0.
0.
0.
0.
0.
0.
0.
0.
0.
0.
0.
0.
0.
0.
0.
0.
0.
0.
0.
0.
0.
0.
0.
0.
0.
0.
0.
0.
0.
0.
0.
0.
0.
0.
0.
0.
0.
0.
0.
0.
0.
0.
0.
0.
0.
0.
0.
0.
0.
0.
0.
0.
0.
0.
0.
0.
0.
0.
0.
0.
0.
0.
0.
0.
0.
0.
0.
0.
0.
0.
0.
0.
0.
0.
0.
0.
0.
0.
0.
0.
0.
0.
0.
0.
0.
0.
0.
0.
0.
0.
0.
0.
0.
0.
0.
0.
0.
0.
0.
0.
0.
0.
0.
0.
0.
0.
0.
0.
0.
0.
0.
0.
0.
0.
0.
0.
0.
0.
0.
0.
0.
0.
0.
0.
0.
0.
0.
0.
0.
0.
0.
0.
0.
0.
0.
0.
0.
0.
0.
0.
0.
0.
0.
0.
0.
0.
0.
0.
0.
0.
0.
0.
0.
0.
0.
0.
0.
0.
0.
0.
0.
0.
0.
0.
0.
0.
0.
0.
0.
0.
0.
0.
0.
0.
0.
0.
0.
0.
0.
0.
0.
0.
0.
0.
0.
0.
0.
0.
0.
0.
0.
0.
0.
0.
0.
0.
0.
0.
0.
0.
0.
0.
0.
0.
0.
0.
0.
0.
0.
0.
0.
0.
0.
0.
0.
0.
0.
0.
0.
0.
0.
0.
0.
0.
0.
0.
0.
0.
0.
0.
0.
0.
0.
0.
0.
0.
0.
0.
0.
0.
0.
0.
0.
0.
0.
0.
0.
0.
0.
0.
0.
0.
0.
0.
0.
0.
0.
0.
0.
0.
0.
0.
0.
0.
0.
0.
0.
0.
0.
0.
0.
0.
0.
0.
0.
0.
0.
0.
0.
0.
0.
0.
0.
0.
0.
0.
0.
0.
0.
0.
0.
0.
0.
0.
0.
0.
0.
0.
0.
0.
0.
0.
0.
0.
0.
0.
0.
0.
0.
0.
0.
0.
0.
0.
0.
0.
0.
0.
0.
0.
0.
0.
0.
0.
0.
0.
0.
0.
0.
0.
0.
0.
0.
0.
0.
0.
0.
0.
0.
0.
0.
0.
0.
0.
0.
0.
0.
0.
0.
0.
0.
0.
0.
0.
0.
0.
0.
0.
0.
0.
0.
0.
0.
0.
0.
0.
0.
0.
0.
0.
0.
0.
0.
0.
0.
0.
0.
0.
0.
0.
0.
0.
0.
0.
0.
0.
0.
0.
0.
0.
0.
0.
0.
0.
0.
0.
0.
0.
0.
0.
0.
0.
0.
0.
0.
0.
0.
0.
0.
0.
0.
0.
0.
0.
0.
0.
0.
0.
0.
0.
0.
0.
0.
0.
0.
0.
0.
0.
0.
0.
0.
0.
0.
0.
0.
0.
0.
0.
0.
0.
0.
0.
0.
0.
0.
0.
0.
0.
0.
0.
0.
0.
0.
0.
0.
0.
0.
0.
0.
0.
0.
0.
0.
0.
0.
0.
0.
0.
0.
0.
0.
0.
0.
0.
0.
0.
0.
0.
0.
0.
0.
0.
0.
0.
0.
0.
0.
0.
0.
0.
0.
0.
0.
0.
0.
0.
0.
0.
0.
0.
0.
0.
0.
0.
0.
0.
0.
0.
0.
0.
0.
0.
0.
0.
0.
0.
0.
0.
0.
0.
0.
0.
0.
0.
0.
0.
0.
0.
0.
0.
0.
0.
0.
0.
0.
0.
0.
0.
0.
0.
0.
0.
0.
0.
0.
0.
0.
0.
0.
0.
0.
0.
0.
0.
0.
0.
0.
0.
0.
0.
0.
0.
0.
0.
0.
0.
0.
0.
0.
0.
0.
0.
0.
0.
0.
0.
0.
0.
0.
0.
0.
0.
0.
0.
0.
0.
0.
0.
0.
0.
0.
0.
0.
0.
0.
0.
0.
0.
0.
0.
0.
0.
0.
0.
0.
0.
0.
0.
0.
0.
0.
0.
0.
0.
0.
0.
0.
0.
0.
0.
0.
0.
0.
0.
0.
0.
0.
0.
0.
0.
0.
0.
0.
0.
0.
0.
0.
0.
0.
0.
0.
0.
0.
0.
0.
0.
0.
0.
0.
0.
0.
0.
0.
0.
0.
0.
0.
0.
0.
0.
0.
0.
0.
0.
0.
0.
0.
0.
0.
0.
0.
0.
0.
0.
0.
0.
0.
0.
0.
0.
0.
0.
0.
0.
0.
0.
0.
0.
0.
0.
0.
0.
0.
0.
0.
0.
0.
0.
0.
0.
0.
0.
0.
0.
0.
0.
0.
0.
0.
0.
0.
0.
0.
0.
0.
0.
0.
0.
0.
0.
0.
0.
0.
0.
0.
0.
0.
0.
0.
0.
0.
0.
0.
0.
0.
0.
0.
0.
0.
0.
0.
0.
0.
0.
0.
0.
0.
0.
0.
0.
0.
0.
0.
0.
0.
0.
0.
0.
0.
0.
0.
0.
0.
0.
0.
0.
0.
0.
0.
0.
0.
0.
0.
0.
0.
0.
0.
0.
0.
0.
0.
0.
0.
0.
0.
0.
0.
0.
0.
0.
0.
0.
0.
0.
0.
0.
0.
0.
0.
0.
0.
0.
0.
0.
0.
0.
0.
0.
0.
0.
0.
0.
0.
0.
0.
0.
0.
0.
0.
0.
0.
0.
0.
0.
0.
0.
0.
0.
0.
0.
0.
0.
0.
0.
0.
0.
0.
0.
0.
0.
0.
0.
0.
0.
0.
0.
0.
0.
0.
0.
0.
0.
0.
0.
0.
0.
0.
0.
0.
0.
0.
0.
0.
0.
0.
0.
0.
0.
0.
0.
0.
0.
0.
0.
0.
0.
0.
0.
0.
0.
0.
0.
0.
0.
0.
0.
0.
0.
0.
0.
0.
0.
0.
0.
0.
0.
0.
0.
0.
0.
0.
0.
0.
0.
0.
0.
0.
0.
0.
0.
0.
0.
0.
0.
0.
0.
0.
0.
0.
0.
0.
0.
0.
0.
0.
0.
0.
0.
0.
0.
0.
0.
0.
0.
0.
0.
0.
0.
0.
0.
0.
0.
0.
0.
0.
0.
0.
0.
0.
0.
0.
0.
0.
0.
0.
0.
0.
0.
0.
0.
0.
0.
0.
0.
0.
0.
0.
0.
0.
0.
0.
0.
0.
0.
0.
0.
0.
0.
0.
0.
0.
0.
0.
0.
0.
0.
0.
0.
0.
0.
0.
0.
0.
0.
0.
0.
0.
0.
0.
0.
0.
0.
0.
0.
0.
0.
0.
0.
0.
0.
0.
0.
0.
0.
0.
0.
0.
0.
0.
0.
0.
0.
0.
0.
0.
0.
0.
0.
0.
0.
0.
0.
0.
0.
0.
0.
0.
0.
0.
0.
0.
0.
0.
0.
0.
0.
0.
0.
0.
0.
0.
0.
0.
0.
0.
0.
0.
0.
0.
0.
0.
0.
0.
0.
0.
0.
0.
0.
0.
0.
0.
0.
0.
0.
0.
0.
0.
0.
0.
0.
0.
0.
0.
0.
0.
0.
0.
0.
0.
0.
0.
0.
0.
0.
0.
0.
0.
0.
0.
0.
0.
0.
0.
0.
0.
0.
0.
0.
0.
0.
0.
0.
0.
0.
0.
0.
0.
0.
0.
0.
0.
0.
0.
0.
0.
0.
0.
0.
0.
0.
0.
0.
0.
0.
0.
0.
0.
0.
0.
0.
0.
0.
0.
0.
0.
0.
0.
0.
0.
0.
0.
0.
0.
0.
0.
0.
0.
0.
0.
0.
0.
0.
0.
0.
0.
0.
0.
0.
0.
0.
0.
0.
0.
0.
0.
0.
0.
0.
0.
0.
0.
0.
0.
0.
0.
0.
0.
0.
0.
0.
0.
0.
0.
0.
0.
0.
0.
0.
0.
0.
0.
0.
0.
0.
0.
0.
0.
0.
0.
0.
0.
0.
0.
0.
0.
0.
0.
0.
0.
0.
0.
0.
0.
0.
0.
0.
0.
0.
0.
0.
0.
0.
0.
0.
0.
0.
0.
0.
0.
0.
0.
0.
0.
0.
0.
0.
0.
0.
0.
0.
0.
0.
0.
0.
0.
0.
0.
0.
0.
0.
0.
0.
0.
0.
0.
0.
0.
0.
0.
0.
0.
0.
0.
0.
0.
0.
0.
0.
0.
0.
0.
0.
0.
0.
0.
0.
0.
0.
0.
0.
0.
0.
0.
0.
0.
0.
0.
0.
0.
0.
0.
0.
0.
0.
0.
0.
0.
0.
0.
0.
0.
0.
0.
0.
0.
0.
0.
0.
0.
0.
0.
0.
0.
0.
0.
0.
0.
0.
0.
0.
0.
0.
0.
0.
0.
0.
0.
0.
0.
0.
0.
0.
0.
0.
0.
0.
0.
0.
0.
0.
0.
0.
0.
0.
0.
0.
0.
0.
0.
0.
0.
0.
0.
0.
0.
0.
0.
0.
0.
0.
0.
0.
0.
0.
0.
0.
0.
0.
0.
0.
0.
0.
0.
0.
0.
0.
0.
0.
0.
0.
0.
0.
0.
0.
0.
0.
0.
0.
0.
0.
0.
0.
0.
0.
0.
0.
0.
0.
0.
0.
0.
0.
0.
0.
0.
0.
0.
0.
0.
0.
0.
0.
0.
0.
0.
0.
0.
0.
0.
0.
0.
0.
0.
0.
0.
0.
0.
0.
0.
0.
0.
0.
0.
0.
0.
0.
0.
0.
0.
0.
0.
0.
0.
0.
0.
0.
0.
0.
0.
0.
0.
0.
0.
0.
0.
0.
0.
0.
0.
0.
0.
0.
0.
0.
0.
0.
0.
0.
0.
0.
0.
0.
0.
0.
0.
0.
0.
0.
0.
0.
0.
0.
0.
0.
0.
0.
0.
0.
0.
0.
0.
0.
0.
0.
0.
0.
0.
0.
0.
0.
0.
0.
0.
0.
0.
0.
0.
0.
0.
0.
0.
0.
0.
0.
0.
0.
0.
0.
0.
0.
0.
0.
0.
0.
0.
0.
0.
0.
0.
0.
0.
0.
0.
0.
0.
0.
0.
0.
0.
0.
0.
0.
0.
0.
0.
0.
0.
0.
0.
0.
0.
0.
0.
0.
0.
0.
0.
0.
0.
0.
0.
0.
0.
0.
0.
0.
0.
0.
0.
0.
0.
0.
0.
0.
0.
0.
0.
0.
0.
0.
0.
0.
0.
0.
0.
0.
0.
0.
0.
0.
0.
0.
0.
0.
0.
0.
0.
0.
0.
0.
0.
0.
0.
0.
0.
0.
0.
0.
0.
0.
0.
0.
0.
0.
0.
0.
0.
0.
0.
0.
0.
0.
0.
0.
0.
0.
0.
0.
0.
0.
0.
0.
0.
0.
0.
0.
0.
0.
0.
0.
0.
0.
0.
0.
0.
0.
0.
0.
0.
0.
0.
0.
0.
0.
0.
0.
0.
0.
0.
0.
0.
0.
0.
0.
0.
0.
0.
0.
0.
0.
0.
0.
0.
0.
0.
0.
0.
0.
0.
0.
0.
0.
0.
0.
0.
0.
0.
0.
0.
0.
0.
0.
0.
0.
0.
0.
0.
0.
0.
0.
0.
0.
0.
0.
0.
0.
0.
0.
0.
0.
0.
0.
0.
0.
0.
0.
0.
0.
0.
0.
0.
0.
0.
0.
0.
0.
0.
0.
0.
0.
0.
0.
0.
0.
0.
0.
0.
0.
0.
0.
0.
0.
0.
0.
0.
0.
0.
0.
0.
0.
0.
0.
0.
0.
0.
0.
0.
0.
0.
0.
0.
0.
0.
0.
0.
0.
0.
0.
0.
0.
0.
0.
0.
0.
0.
0.
0.
0.
0.
0.
0.
0.
0.
0.
0.
0.
0.
0.
0.
0.
0.
0.
0.
0.
0.
0.
0.
0.
0.
0.
0.
0.
0.
0.
0.
0.
0.
0.
0.
0.
0.
0.
0.
0.
0.
0.
0.
0.
0.
0.
0.
0.
0.
0.
0.
0.
0.
0.
0.
0.
0.
0.
0.
0.
0.
0.
0.
0.
0.
0.
0.
0.
0.
0.
0.
0.
0.
0.
0.
0.
0.
0.
0.
0.
0.
0.
0.
0.
0.
0.
0.
0.
0.
0.
0.
0.
0.
0.
0.
0.
0.
0.
0.
0.
0.
0.
0.
0.
0.
0.
0.
0.
0.
0.
0.
0.
0.
0.
0.
0.
0.
0.
0.
0.
0.
0.
0.
0.
0.
0.
0.
0.
0.
0.
0.
0.
0.
0.
0.
0.
0.
0.
0.
0.
0.
0.
0.
0.
0.
0.
0.
0.
0.
0.
0.
0.
0.
0.
0.
0.
0.
0.
0.
0.
0.
0.
0.
0.
0.
0.
0.
0.
0.
0.
0.
0.
0.
0.
0.
0.001
0.001
0.001
0.001
0.
0.
0.
0.
0.
0.
0.
0.
0.
0.
0.
0.
0.
0.
0.
0.
0.
0.
0.
0.
0.
0.
0.
0.
0.
0.
0.
0.
0.
0.
0.
0.
0.
0.
0.
0.
0.
0.001
0.001
0.
0.
-0.002
-0.002
-0.001
-0.002
-0.001
0.001
0.001
0.002
0.001
0.002
0.002
0.002
0.002
0.002
0.002
0.
0.
0.
0.
0.
0.
0.
0.
0.
0.
0.
0.
0.
0.
0.
0.
0.
0.
0.
0.
0.
0.
0.
0.
0.
0.
0.
0.
0.
0.
0.
0.
0.
0.
0.001
0.001
0.001
0.001
0.001
-0.001
-0.002
-0.001
-0.002
-0.002
-0.001
-0.001
0.000
0.001
0.003
0.004
0.003
0.002
0.002
0.003
0.003
0.001
0.
0.
0.
0.
0.
0.
0.
0.
0.
0.
0.
0.
0.
0.
0.
0.
0.
0.
0.
0.
0.
0.
0.
0.
0.
0.
0.
0.
0.
0.
0.
0.
0.
0.001
0.001
0.001
0.001
0.001
-0.001
-0.001
0.000
-0.002
-0.003
-0.003
-0.003
-0.001
-0.001
0.001
0.002
0.004
0.002
0.002
0.002
0.003
0.003
0.
0.
0.
0.
0.
0.
0.
0.
0.
0.
0.
0.
0.
0.
0.
0.
0.
0.
0.
0.
0.
0.
0.
0.
0.
0.
0.
0.
0.
0.
0.
0.
0.
0.001
0.001
0.001
0.001
0.001
0.
0.001
0.000
-0.003
-0.006
-0.009
-0.009
-0.007
-0.006
-0.001
0.001
0.002
0.002
0.002
0.002
0.003
0.003
0.
0.
0.
0.
0.
0.
0.
0.
0.
0.
0.
0.
0.
0.
0.
0.
0.
0.
0.
0.
0.
0.
0.
0.
0.
0.
0.
0.
0.
0.
0.
0.
0.
0.001
0.001
0.001
0.001
0.001
0.001
0.001
0.000
-0.005
-0.011
-0.016
-0.020
-0.019
-0.015
-0.007
-0.002
0.003
0.002
0.003
0.003
0.003
0.001
0.
0.
0.
0.
0.
0.
0.
0.
0.
0.
0.
0.
0.
0.
0.
0.
0.
0.
0.
0.
0.
0.
0.
0.
0.
0.
0.
0.
0.
0.
0.
0.
0.
0.001
0.001
0.001
0.001
0.002
0.002
0.001
0.000
-0.007
-0.016
-0.027
-0.036
-0.038
-0.031
-0.016
-0.006
-0.001
0.002
0.004
0.003
0.003
0.002
0.
0.
0.
0.
0.
0.
0.
0.
0.
0.
0.
0.
0.
0.
0.
0.
0.
0.
0.
0.
0.
0.
0.
0.
0.
0.
0.
0.
0.
0.
0.
0.
0.
0.
0.001
0.001
0.001
0.002
0.003
0.001
-0.002
-0.008
-0.020
-0.039
-0.046
-0.048
-0.043
-0.027
-0.013
-0.005
0.000
0.001
0.000
0.
0.000
0.000
0.000
-0.001
0.
0.
0.
0.
0.
0.
0.
0.
0.
0.
0.
0.
0.
0.
0.
0.
0.
0.
0.
0.
0.
0.
0.
0.
0.
0.
0.
0.
0.
0.
0.
0.
0.
0.
0.001
0.003
0.002
-0.001
-0.007
-0.020
-0.039
-0.050
-0.055
-0.049
-0.033
-0.019
-0.008
-0.003
-0.004
-0.004
-0.003
-0.003
-0.002
-0.001
-0.001
0.
0.001
0.
0.
0.
0.
0.
0.
0.
0.
0.
0.
0.
0.
0.
0.
0.
0.
0.
0.
0.
0.
0.
0.
0.
0.
0.
0.
0.
0.
0.
0.
0.
0.
0.
0.002
0.002
-0.001
-0.006
-0.018
-0.033
-0.047
-0.052
-0.045
-0.031
-0.019
-0.008
-0.005
-0.006
-0.006
-0.005
-0.005
-0.004
-0.004
-0.002
-0.002
0.000
0.001
0.
0.
0.
0.
0.
0.
0.
0.
0.
0.
0.
0.
0.
0.
0.
0.
0.
0.
0.
0.
0.
0.
0.
0.
0.
0.
0.
0.
0.
0.
0.
0.
0.002
0.002
0.000
-0.004
-0.012
-0.022
-0.033
-0.036
-0.032
-0.023
-0.016
-0.008
-0.008
-0.006
-0.007
-0.007
-0.008
-0.007
-0.006
-0.005
-0.003
-0.001
0.002
0.001
0.
0.
0.
0.
0.
0.
0.
0.
0.
0.
0.
0.
0.
0.
0.
0.
0.
0.
0.
0.
0.
0.
0.
0.
0.
0.
0.
0.
0.
0.
0.
0.
0.002
0.001
-0.002
-0.005
-0.012
-0.018
-0.020
-0.020
-0.015
-0.012
-0.005
-0.007
-0.007
-0.008
-0.009
-0.011
-0.012
-0.011
-0.010
-0.004
-0.002
-0.001
0.001
0.
0.
0.
0.
0.
0.
0.
0.
0.
0.
0.
0.
0.
0.
0.
0.
0.
0.
0.
0.
0.
0.
0.
0.
0.
0.
0.
0.
0.
0.
0.
0.
0.002
0.002
0.001
-0.002
-0.005
-0.009
-0.009
-0.011
-0.007
-0.004
-0.005
-0.006
-0.006
-0.008
-0.011
-0.016
-0.018
-0.019
-0.014
-0.006
-0.002
-0.001
0.002
0.001
0.
0.
0.
0.
0.
0.
0.
0.
0.
0.
0.
0.
0.
0.
0.
0.
0.
0.
0.
0.
0.
0.
0.
0.
0.
0.
0.
0.
0.
0.
0.
0.
0.001
0.001
0.000
-0.002
-0.003
-0.005
-0.005
-0.004
-0.003
-0.002
-0.005
-0.005
-0.008
-0.013
-0.017
-0.021
-0.022
-0.016
-0.008
-0.003
-0.001
0.002
0.001
0.
0.
0.
0.
0.
0.
0.
0.
0.
0.
0.
0.
0.
0.
0.
0.
0.
0.
0.
0.
0.
0.
0.
0.
0.
0.
0.
0.
0.
0.
0.
0.
0.
0.
0.001
-0.001
-0.001
-0.003
-0.004
-0.003
-0.002
-0.003
-0.004
-0.005
-0.007
-0.011
-0.015
-0.020
-0.020
-0.015
-0.007
-0.002
0.000
0.002
0.001
0.
0.
0.
0.
0.
0.
0.
0.
0.
0.
0.
0.
0.
0.
0.
0.
0.
0.
0.
0.
0.
0.
0.
0.
0.
0.
0.
0.
0.
0.
0.
0.
0.
0.
0.
0.
-0.001
-0.002
-0.003
-0.004
-0.003
-0.002
-0.003
-0.004
-0.005
-0.008
-0.011
-0.014
-0.014
-0.009
-0.005
-0.001
0.000
0.002
0.001
0.
0.
0.
0.
0.
0.
0.
0.
0.
0.
0.
0.
0.
0.
0.
0.
0.
0.
0.
0.
0.
0.
0.
0.
0.
0.
0.
0.
0.
0.
0.
0.
0.
0.
0.
0.
0.
0.
-0.002
-0.003
-0.003
-0.003
-0.002
-0.003
-0.003
-0.002
-0.004
-0.006
-0.006
-0.004
-0.002
0.001
0.001
0.001
0.
0.
0.
0.
0.
0.
0.
0.
0.
0.
0.
0.
0.
0.
0.
0.
0.
0.
0.
0.
0.
0.
0.
0.
0.
0.
0.
0.
0.
0.
0.
0.
0.
0.
0.
0.
0.
0.
0.
-0.002
-0.002
-0.002
-0.003
-0.002
-0.002
0.000
0.000
-0.001
-0.002
-0.002
0.000
0.001
0.001
0.002
0.001
0.
0.
0.
0.
0.
0.
0.
0.
0.
0.
0.
0.
0.
0.
0.
0.
0.
0.
0.
0.
0.
0.
0.
0.
0.
0.
0.
0.
0.
0.
0.
0.
0.
0.
0.
0.
0.
0.
0.
0.
-0.002
-0.002
-0.002
-0.002
-0.002
0.000
0.001
0.001
0.001
0.001
0.001
0.001
0.002
0.001
0.
0.
0.
0.
0.
0.
0.
0.
0.
0.
0.
0.
0.
0.
0.
0.
0.
0.
0.
0.
0.
0.
0.
0.
0.
0.
0.
0.
0.
0.
0.
0.
0.
0.
0.
0.
0.
0.
0.
0.
0.
0.
0.
0.
0.
0.
0.
0.001
0.001
0.002
0.002
0.001
0.001
0.001
0.
0.
0.
0.
0.
0.
0.
0.
0.
0.
0.
0.
0.
0.
0.
0.
0.
0.
0.
0.
0.
0.
0.
0.
0.
0.
0.
0.
0.
0.
0.
0.
0.
0.
0.
0.
0.
0.
0.
0.
0.
0.
0.
0.
0.
0.
0.
0.
0.
0.
0.001
0.001
0.
0.
0.
0.
0.
0.
0.
0.
0.
0.
0.
0.
0.
0.
0.
0.
0.
0.
0.
0.
0.
0.
0.
0.
0.
0.
0.
0.
0.
0.
0.
0.
0.
0.
0.
0.
0.
0.
0.
0.
0.
0.
0.
0.
0.
0.
0.
0.
0.
0.
0.
0.
0.
0.
0.
0.
0.
0.
0.
0.
0.
0.
0.
0.
0.
0.
0.
0.
0.
0.
0.
0.
0.
0.
0.
0.
0.
0.
0.
0.
0.
0.
0.
0.
0.
0.
0.
0.
0.
0.
0.
0.
0.
0.
0.
0.
0.
0.
0.
0.
0.
0.
0.
0.
0.
0.
0.
0.
0.
0.
0.
0.
0.
0.
0.
0.
0.
0.
0.
0.
0.
0.
0.
0.
0.
0.
0.
0.
0.
0.
0.
0.
0.
0.
0.
0.
0.
0.
0.
0.
0.
0.
0.
0.
0.
0.
0.
0.
0.
0.
0.
0.
0.
0.
0.
0.
0.
0.
0.
0.
0.
0.
0.
0.
0.
0.
0.
0.
0.
0.
0.
0.
0.
0.
0.
0.
0.
0.
0.
0.
0.
0.
0.
0.
0.
0.
0.
0.
0.
0.
0.
0.
0.
0.
0.
0.
0.
0.
0.
0.
0.
0.
0.
0.
0.
0.
0.
0.
0.
0.
0.
0.
0.
0.
0.
0.
0.
0.
0.
0.
0.
0.
0.
0.
0.
0.
0.
0.
0.
0.
0.
0.
0.
0.
0.
0.
0.
0.
0.
0.
0.
0.
0.
0.
0.
0.
0.
0.
0.
0.
0.
0.
0.
0.
0.
0.
0.
0.
0.
0.
0.
0.
0.
0.
0.
0.
0.
0.
0.
0.
0.
0.
0.
0.
0.
0.
0.
0.
0.
0.
0.
0.
0.
0.
0.
0.
0.
0.
0.
0.
0.
0.
0.
0.
0.
0.
0.
0.
0.
0.
0.
0.
0.
0.
0.
0.
0.
0.
0.
0.
0.
0.
0.
0.
0.
0.
0.
0.
0.
0.
0.
0.
0.
0.
0.
0.
0.
0.
0.
0.
0.
0.
0.
0.
0.
0.
0.
0.
0.
0.
0.
0.
0.
0.
0.
0.
0.
0.
0.
0.
0.
0.
0.
0.
0.
0.
0.
0.
0.
0.
0.
0.
0.
0.
0.
0.
0.
0.
0.
0.
0.
0.
0.
0.
0.
0.
0.
0.
0.
0.
0.
0.
0.
0.
0.
0.
0.
0.
0.
0.
0.
0.
0.
0.
0.
0.
0.
0.
0.
0.
0.
0.
0.
0.
0.
0.
0.
0.
0.
0.
0.
0.
0.
0.
0.
0.
0.
0.
0.
0.
0.
0.
0.
0.
0.
0.
0.
0.
0.
0.
0.
0.
0.
0.
0.
0.
0.
0.
0.
0.
0.
0.
0.
0.
0.
0.
0.
0.
0.
0.
0.
0.
0.
0.
0.
0.
0.
0.
0.
0.
0.
0.
0.
0.
0.
0.
0.
0.
0.
0.
0.
0.
0.
0.
0.
0.
0.
0.
0.
0.
0.
0.
0.
0.
0.
0.
0.
0.
0.
0.
0.
0.
0.
0.
0.
0.
0.
0.
0.
0.
0.
0.
0.
0.
0.
0.
0.
0.
0.
0.
0.
0.
0.
0.
0.
0.
0.
0.
0.
0.
0.
0.
0.
0.
0.
0.
0.
0.
0.
0.
0.
0.
0.
0.
0.
0.
0.
0.
0.
0.
0.
0.
0.
0.
0.
0.
0.
0.
0.
0.
0.
0.
0.
0.
0.
0.
0.
0.
0.
0.
0.
0.
0.
0.
0.
0.
0.
0.
0.
0.
0.
0.
0.
0.
0.
0.
0.
0.
0.
0.
0.
0.
0.
0.
0.
0.
0.
0.
0.
0.
0.
0.
0.
0.
0.
0.
0.
0.
0.
0.
0.
0.
0.
0.
0.
0.
0.
0.
0.
0.
0.
0.
0.
0.
0.
0.
0.
0.
0.
0.
0.
0.
0.
0.
0.
0.
0.
0.
0.
0.
0.
0.
0.
0.
0.
0.
0.
0.
0.
0.
0.
0.
0.
0.
0.
0.
0.
0.
0.
0.
0.
0.
0.
0.
0.
0.
0.
0.
0.
0.
0.
0.
0.
0.
0.
0.
0.
0.
0.
0.
0.
0.
0.
0.
0.
0.
0.
0.
0.
0.
0.
0.
0.
0.
0.
0.
0.
0.
0.
0.
0.
0.
0.
0.
0.
0.
0.
0.
0.
0.
0.
0.
0.
0.
0.
0.
0.
0.
0.
0.
0.
0.
0.
0.
0.
0.
0.
0.
0.
0.
0.
0.
0.
0.
0.
0.
0.
0.
0.
0.
0.
0.
0.
0.
0.
0.
0.
0.
0.
0.
0.
0.
0.
0.
0.
0.
0.
0.
0.
0.
0.
0.
0.
0.
0.
0.
0.
0.
0.
0.
0.
0.
0.
0.
0.
0.
0.
0.
0.
0.
0.
0.
0.
0.
0.
0.
0.
0.
0.
0.
0.
0.
0.
0.
0.
0.
0.
0.
0.
0.
0.
0.
0.
0.
0.
0.
0.
0.
0.
0.
0.
0.
0.
0.
0.
0.
0.
0.
0.
0.
0.
0.
0.
0.
0.
0.
0.
0.
0.
0.
0.
0.
0.
0.
0.
0.
0.
0.
0.
0.
0.
0.
0.
0.
0.
0.
0.
0.
0.
0.
0.
0.
0.
0.
0.
0.
0.
0.
0.
0.
0.
0.
0.
0.
0.
0.
0.
0.
0.
0.
0.
0.
0.
0.
0.
0.
0.
0.
0.
0.
0.
0.
0.
0.
0.
0.
0.
0.
0.
0.
0.
0.
0.
0.
0.
0.
0.
0.
0.
0.
0.
0.
0.
0.
0.
0.
0.
0.
0.
0.
0.
0.
0.
0.
0.
0.
0.
0.
0.
0.
0.
0.
0.
0.
0.
0.
0.
0.
0.
0.
0.
0.
0.
0.
0.
0.
0.
0.
0.
0.
0.
0.
0.
0.
0.
0.
0.
0.
0.
0.
0.
0.
0.
0.
0.
0.
0.
0.
0.
0.
0.
0.
0.
0.
0.
0.
0.
0.
0.
0.
0.
0.
0.
0.
0.
0.
0.
0.
0.
0.
0.
0.
0.
0.
0.
0.
0.
0.
0.
0.
0.
0.
0.
0.
0.
0.
0.
0.
0.
0.
0.
0.
0.
0.
0.
0.
0.
0.
0.
0.
0.
0.
0.
0.
0.
0.
0.
0.
0.
0.
0.
0.
0.
0.
0.
0.
0.
0.
0.
0.
0.
0.
0.
0.
0.
0.
0.
0.
0.
0.
0.
0.
0.
0.
0.
0.
0.
0.
0.
0.
0.
0.
0.
0.
0.
0.
0.
0.
0.
0.
0.
0.
0.
0.
0.
0.
0.
0.
0.
0.
0.
0.
0.
0.
0.
0.
0.
0.
0.
0.
0.
0.
0.
0.
0.
0.
0.
0.
0.
0.
0.
0.
0.
0.
0.
0.
0.
0.
0.
0.
0.
0.
0.
0.
0.
0.
0.
0.
0.
0.
0.
0.
0.
0.
0.
0.
0.
0.
0.
0.
0.
0.
0.
0.
0.
0.
0.
0.
0.
0.
0.
0.
0.
0.
0.
0.
0.
0.
0.
0.
0.
0.
0.
0.
0.
0.
0.
0.
0.
0.
0.
0.
0.
0.
0.
0.
0.
0.
0.
0.
0.
0.
0.
0.
0.
0.
0.
0.
0.
0.
0.
0.
0.
0.
0.
0.
0.
0.
0.
0.
0.
0.
0.
0.
0.
0.
0.
0.
0.
0.
0.
0.
0.
0.
0.
0.
0.
0.
0.
0.
0.
0.
0.
0.
0.
0.
0.
0.
0.
0.
0.
0.
0.
0.
0.
0.
0.
0.
0.
0.
0.
0.
0.
0.
0.
0.
0.
0.
0.
0.
0.
0.
0.
0.
0.
0.
0.
0.
0.
0.
0.
0.
0.
0.
0.
0.
0.
0.
0.
0.
0.
0.
0.
0.
0.
0.
0.
0.
0.
0.
0.
0.
0.
0.
0.
0.
0.
0.
0.
0.
0.
0.
0.
0.
0.
0.
0.
0.
0.
0.
0.
0.
0.
0.
0.
0.
0.
0.
0.
0.
0.
0.
0.
0.
0.
0.
0.
0.
0.
0.
0.
0.
0.
0.
0.
0.
0.
0.
0.
0.
0.
0.
0.
0.
0.
0.
0.
0.
0.
0.
0.
0.
0.
0.
0.
0.
0.
0.
0.
0.
0.
0.
0.
0.
0.
0.
0.
0.
0.
0.
0.
0.
0.
0.
0.
0.
0.
0.
0.
0.
0.
0.
0.
0.
0.
0.
0.
0.
0.
0.
0.
0.
0.
0.
0.
0.
0.
0.
0.
0.
0.
0.
0.
0.
0.
0.
0.
0.
0.
0.
0.
0.
0.
0.
0.
0.
0.
0.
0.
0.
0.
0.
0.
0.
0.
0.
0.
0.
0.
0.
0.
0.
0.
0.
0.
0.
0.
0.
0.
0.
0.
0.
0.
0.
0.
0.
0.
0.
0.
0.
0.
0.
0.
0.
0.
0.
0.
0.
0.
0.
0.
0.
0.
0.
0.
0.
0.
0.
0.
0.
0.
0.
0.
0.
0.
0.
0.
0.
0.
0.
0.
0.
0.
0.
0.
0.
0.
0.
0.
0.
0.
0.
0.
0.
0.
0.
0.
0.
0.
0.
0.
0.
0.
0.
0.
0.
0.
0.
0.
0.
0.
0.
0.
0.
0.
0.
0.
0.
0.
0.
0.
0.
0.
0.
0.
0.
0.
0.
0.
0.
0.
0.
0.
0.
0.
0.
0.
0.
0.
0.
0.
0.
0.
0.
0.
0.
0.
0.
0.
0.
0.
0.
0.
0.
0.
0.
0.
0.
0.
0.
0.
0.
0.
0.
0.
0.
0.
0.
0.
0.
0.
0.
0.
0.
0.
0.
0.
0.
0.
0.
0.
0.
0.
0.
0.
0.
0.
0.
0.
0.
0.
0.
0.
0.
0.
0.
0.
0.
0.
0.
0.
0.
0.
0.
0.
0.
0.
0.
0.
0.
0.
0.
0.
0.
0.
0.
0.
0.
0.
0.
0.
0.
0.
0.
0.
0.
0.
0.
0.
0.
0.
0.
0.
0.
0.
0.
0.
0.
0.
0.
0.
0.
0.
0.
0.
0.
0.
0.
0.
0.
0.
0.
0.
0.
0.
0.
0.
0.
0.
0.
0.
0.
0.
0.
0.
0.
0.
0.
0.
0.
0.
0.
0.
0.
0.
0.
0.
0.
0.
0.
0.
0.
0.
0.
0.
0.
0.
0.
0.
0.
0.
0.
0.
0.
0.
0.
0.
0.
0.
0.
0.
0.
0.
0.
0.
0.
0.
0.
0.
0.
0.
0.
0.
0.
0.
0.
0.
0.
0.
0.
0.
0.
0.
0.
0.
0.
0.
0.
0.
0.
0.
0.
0.
0.
0.
0.
0.
0.
0.
0.
0.
0.
0.
0.
0.
0.
0.
0.
0.
0.
0.
0.
0.
0.
0.
0.
0.
0.
0.
0.
0.
0.
0.
0.
0.
0.
0.
0.
0.
0.
0.
0.
0.
0.
0.
0.
0.
0.
0.
0.
0.
0.
0.
0.
0.
0.
0.
0.
0.
0.
0.
0.
0.
0.
0.
0.
0.
0.
0.
0.
0.
0.
0.
0.
0.
0.
0.
0.
0.
0.
0.
0.
0.
0.
0.
0.
0.
0.
0.
0.
0.
0.
0.
0.
0.
0.
0.
0.
0.
0.
0.
0.
0.
0.
0.
0.
0.
0.
0.
0.
0.
0.
0.
0.
0.
0.
0.
0.
0.
0.
0.
0.
0.
0.
0.
0.
0.
0.
0.
0.
0.
0.
0.
0.
0.
0.
0.
0.
0.
0.
0.
0.
0.
0.
0.
0.
0.
0.
0.
0.
0.
0.
0.
0.
0.
0.
0.
0.
0.
0.
0.
0.
0.
0.
0.
0.
0.
0.
0.
0.
0.
0.
0.
0.
0.
0.
0.
0.
0.
0.
0.
0.
0.
0.
0.
0.
0.
0.
0.
0.
0.
0.
0.
0.
0.
0.
0.
0.
0.
0.
0.
0.
0.
0.
0.
0.
0.
0.
0.
0.
0.
0.
0.
0.
0.
0.
0.
0.
0.
0.
0.
0.
0.
0.
0.
0.
0.
0.
0.
0.
0.
0.
0.
0.
0.
0.
0.
0.
0.
0.
0.
0.
0.
0.
0.
0.
0.
0.
0.
0.
0.
0.
0.
0.
0.
0.
0.
0.
0.
0.
0.
0.
0.
0.
0.
0.
0.
0.
0.
0.
0.
0.
0.
0.
0.
0.
0.
0.
0.
0.
0.
0.
0.
0.
0.
0.
0.
0.
0.
0.
0.
0.
0.
0.
0.
0.
0.
0.
0.
0.
0.
0.
0.
0.
0.
0.
0.
0.
0.
0.
0.
0.
0.
0.
0.
0.
0.
0.
0.
0.
0.
0.
0.
0.
0.
0.
0.
0.
0.
0.
0.
0.
0.
0.
0.
0.
0.
0.
0.
0.
0.
0.
0.
0.
0.
0.
0.
0.
0.
0.
0.
0.
0.
0.
0.
0.
0.
0.
0.
0.
0.
0.
0.
0.
0.
0.
0.
0.
0.
0.
0.
0.
0.
0.
0.
0.
0.
0.
0.
0.
0.
0.
0.
0.
0.
0.
0.
0.
0.
0.
0.
0.
0.
0.
0.
0.
0.
0.
0.
0.
0.
0.
0.
0.
0.
0.
0.
0.
0.
0.
0.
0.
0.
0.
0.
0.
0.
0.
0.
0.
0.
0.
0.
0.
0.
0.
0.
0.
0.
0.
0.
0.
0.
0.
0.
0.
0.
0.
0.
0.
0.
0.
0.
0.
0.
0.
0.
0.
0.
0.
0.
0.
0.
0.
0.
0.
0.
0.
0.
0.
0.
0.
0.
0.
0.
0.
0.
0.
0.
0.
0.
0.
0.
0.
0.
0.
0.
0.
0.
0.
0.
0.
0.
0.
0.
0.
0.
0.
0.
0.
0.
0.
0.
0.
0.
0.
0.
0.
0.
0.
0.
0.
0.
0.
0.
0.
0.
0.
0.
0.
0.
0.
0.
0.
0.
0.
0.
0.
0.
0.
0.
0.
0.
0.
0.
0.
0.
0.
0.
0.
0.
0.
0.
0.
0.
0.
0.
0.
0.
0.
0.
0.
0.
0.
0.
0.
0.
0.
0.
0.
0.
0.
0.
0.
0.
0.
0.
0.
0.
0.
0.
0.
0.
0.
0.
0.
0.
0.
0.
0.
0.
0.
0.
0.
0.
0.
0.
0.
0.
0.
0.
0.
0.
0.
0.
0.
0.
0.
0.
0.
0.
0.
0.
0.
0.
0.
0.
0.
0.
0.
0.
0.
0.
0.
0.
0.
0.
0.
0.
0.
0.
0.
0.
0.
0.
0.
0.
0.
0.
0.
0.
0.
0.
0.
0.
0.
0.
0.
0.
0.
0.
0.
0.
0.
0.
0.
0.
0.
0.
0.
0.
0.
0.
0.
0.
0.
0.
0.
0.
0.
0.
0.
0.
0.
0.
0.
0.
0.
0.
0.
0.
0.
0.
0.
0.
0.
0.
0.
0.
0.
0.
0.
0.
0.
0.
0.
0.
0.
0.
0.
0.
0.
0.
0.
0.
0.
0.
0.
0.
0.
0.
0.
0.
0.
0.
0.
0.
0.
0.
0.
0.
0.
0.
0.
0.
0.
0.
0.
0.
0.
0.
0.
0.
0.
0.
0.
0.
0.
0.
0.
0.
0.
0.
0.
0.
0.
0.
0.
0.
0.
0.
0.
0.
0.
0.
0.
0.
0.
0.
0.
0.
0.
0.
0.
0.
0.
0.
0.
0.
0.
0.
0.
0.
0.
0.
0.
0.
0.
0.
0.
0.
0.
0.
0.
0.
0.
0.
0.
0.
0.
0.
0.
0.
0.
0.
0.
0.
0.
0.
0.
0.
0.
0.
0.
0.
0.
0.
0.
0.
0.
0.
0.
0.
0.
0.
0.
0.
0.
0.
0.
0.
0.
0.
0.
0.
0.
0.
0.
0.
0.
0.
0.
0.
0.
0.
0.
0.
0.
0.
0.
0.
0.
0.
0.
0.
0.
0.
0.
0.
0.
0.
0.
0.
0.
0.
0.
0.
0.
0.
0.
0.
0.
0.
0.
0.
0.
0.
0.
0.
0.
0.
0.
0.
0.
0.
0.
0.
0.
0.
0.
0.
0.
0.
0.
0.
0.
0.
0.
0.
0.
0.
0.
0.
0.
0.
0.
0.
0.
0.
0.
0.
0.
0.
0.
0.
0.
0.
0.
0.
0.
0.
0.
0.
0.
0.
0.
0.
0.
0.
0.
0.
0.
0.
0.
0.
0.
0.
0.
0.
0.
0.
0.
0.
0.
0.
0.
0.
0.
0.
0.
0.
0.
0.
0.
0.
0.
0.
0.
0.
0.
0.
0.
0.
0.
0.
0.
0.
0.
0.
0.
0.
0.
0.
0.
0.
0.
0.
0.
0.
0.
0.
0.
0.
0.
0.
0.
0.
0.
0.
0.
0.
0.
0.
0.
0.
0.
0.
0.
0.
0.
0.
0.
0.
0.
0.
0.
0.
0.
0.
0.
0.
0.
0.
0.
0.
0.
0.
0.
0.
0.
0.
0.
0.
0.
0.
0.
0.
0.
0.001
0.001
0.001
0.
0.
0.
0.
0.
0.
0.
0.
0.
0.
0.
0.
0.
0.
0.
0.
0.
0.
0.
0.
0.
0.
0.
0.
0.
0.
0.
0.
0.
0.
0.
0.
0.
0.
0.
0.
0.
0.
0.
0.
0.
0.
-0.002
-0.002
-0.002
-0.002
-0.002
0.
0.
0.
0.001
0.002
0.002
0.002
0.002
0.002
0.001
0.
0.
0.
0.
0.
0.
0.
0.
0.
0.
0.
0.
0.
0.
0.
0.
0.
0.
0.
0.
0.
0.
0.
0.
0.
0.
0.
0.
0.
0.
0.
0.
0.
0.
0.001
0.001
0.001
0.001
-0.001
-0.002
-0.003
-0.005
-0.004
-0.003
-0.003
-0.001
-0.001
0.001
0.002
0.000
0.002
0.002
0.002
0.003
0.002
0.001
0.
0.
0.
0.
0.
0.
0.
0.
0.
0.
0.
0.
0.
0.
0.
0.
0.
0.
0.
0.
0.
0.
0.
0.
0.
0.
0.
0.
0.
0.
0.
0.001
0.001
0.001
0.001
0.001
-0.001
-0.001
-0.002
-0.005
-0.006
-0.006
-0.006
-0.005
-0.002
0.
0.001
0.001
0.001
0.002
0.002
0.002
0.003
0.002
0.002
0.
0.
0.
0.
0.
0.
0.
0.
0.
0.
0.
0.
0.
0.
0.
0.
0.
0.
0.
0.
0.
0.
0.
0.
0.
0.
0.
0.
0.
0.
0.
0.001
0.001
0.002
0.003
0.003
-0.001
-0.002
-0.006
-0.006
-0.008
-0.008
-0.009
-0.008
-0.006
-0.001
-0.001
0.002
0.002
0.004
0.003
0.004
0.002
0.003
0.003
0.
0.
0.
0.
0.
0.
0.
0.
0.
0.
0.
0.
0.
0.
0.
0.
0.
0.
0.
0.
0.
0.
0.
0.
0.
0.
0.
0.
0.
0.
0.001
0.001
0.002
0.003
0.003
0.001
-0.001
-0.002
-0.006
-0.007
-0.011
-0.014
-0.016
-0.015
-0.013
-0.008
-0.004
0.000
0.003
0.004
0.004
0.004
0.004
0.003
0.002
0.003
0.
0.
0.
0.
0.
0.
0.
0.
0.
0.
0.
0.
0.
0.
0.
0.
0.
0.
0.
0.
0.
0.
0.
0.
0.
0.
0.
0.
0.
0.001
0.001
0.003
0.003
0.003
0.001
-0.001
-0.001
-0.005
-0.009
-0.015
-0.021
-0.027
-0.030
-0.028
-0.021
-0.011
-0.005
0.003
0.003
0.004
0.004
0.004
0.003
0.002
0.001
0.
0.
0.
0.
0.
0.
0.
0.
0.
0.
0.
0.
0.
0.
0.
0.
0.
0.
0.
0.
0.
0.
0.
0.
0.
0.
0.
0.
0.
0.001
0.001
0.003
0.003
0.002
0.000
-0.001
0.000
-0.006
-0.011
-0.020
-0.033
-0.050
-0.056
-0.056
-0.049
-0.027
-0.013
-0.004
0.002
0.002
0.004
0.002
0.004
0.003
0.001
0.
0.
0.
0.
0.
0.
0.
0.
0.
0.
0.
0.
0.
0.
0.
0.
0.
0.
0.
0.
0.
0.
0.
0.
0.
0.
0.
0.
0.
0.001
0.001
0.002
0.003
0.003
0.002
0.
0.001
-0.006
-0.012
-0.026
-0.050
-0.064
-0.070
-0.070
-0.066
-0.053
-0.027
-0.012
-0.004
-0.002
0.000
0.001
0.002
0.003
0.001
-0.001
-0.001
-0.001
0.
0.
0.
0.
0.
0.
0.
0.
0.
0.
0.
0.
0.
0.
0.
0.
0.
0.
0.
0.
0.
0.
0.
0.
0.
0.
0.
0.001
0.001
0.002
0.002
0.001
0.001
0.001
-0.002
-0.013
-0.032
-0.058
-0.071
-0.010
0.029
-0.076
-0.077
-0.044
-0.021
-0.010
-0.009
-0.006
-0.002
-0.001
-0.002
-0.002
0.000
0.000
-0.001
-0.001
0.
0.
0.
0.
0.
0.
0.
0.
0.
0.
0.
0.
0.
0.
0.
0.
0.
0.
0.
0.
0.
0.
0.
0.
0.
0.
0.
0.001
0.001
0.001
0.001
0.002
0.002
-0.002
-0.009
-0.032
-0.059
-0.077
-0.011
0.029
-0.081
-0.085
-0.058
-0.029
-0.020
-0.013
-0.010
-0.009
-0.007
-0.007
-0.005
-0.005
-0.002
-0.002
0.001
0.
0.
0.
0.
0.
0.
0.
0.
0.
0.
0.
0.
0.
0.
0.
0.
0.
0.
0.
0.
0.
0.
0.
0.
0.
0.
0.
0.
0.001
0.001
0.001
0.002
0.003
0.000
-0.007
-0.024
-0.051
-0.073
-0.083
-0.085
-0.088
-0.085
-0.059
-0.038
-0.028
-0.020
-0.017
-0.018
-0.015
-0.015
-0.012
-0.008
-0.006
-0.002
-0.001
0.001
0.
0.
0.
0.
0.
0.
0.
0.
0.
0.
0.
0.
0.
0.
0.
0.
0.
0.
0.
0.
0.
0.
0.
0.
0.
0.
0.
0.
0.
0.
0.001
0.002
0.000
-0.004
-0.015
-0.035
-0.062
-0.080
-0.087
-0.088
-0.071
-0.051
-0.037
-0.030
-0.024
-0.025
-0.026
-0.027
-0.028
-0.023
-0.017
-0.009
-0.003
-0.002
0.001
0.001
0.
0.
0.
0.
0.
0.
0.
0.
0.
0.
0.
0.
0.
0.
0.
0.
0.
0.
0.
0.
0.
0.
0.
0.
0.
0.
0.
0.
0.
0.
0.002
0.000
-0.002
-0.009
-0.019
-0.035
-0.052
-0.063
-0.062
-0.050
-0.037
-0.031
-0.026
-0.026
-0.029
-0.035
-0.041
-0.045
-0.041
-0.030
-0.017
-0.006
-0.003
0.001
0.001
0.
0.
0.
0.
0.
0.
0.
0.
0.
0.
0.
0.
0.
0.
0.
0.
0.
0.
0.
0.
0.
0.
0.
0.
0.
0.
0.
0.
0.
0.
0.
0.002
0.001
-0.002
-0.008
-0.016
-0.026
-0.031
-0.034
-0.030
-0.025
-0.025
-0.021
-0.024
-0.031
-0.041
-0.056
-0.059
-0.054
-0.043
-0.025
-0.010
-0.003
0.000
0.001
0.
0.
0.
0.
0.
0.
0.
0.
0.
0.
0.
0.
0.
0.
0.
0.
0.
0.
0.
0.
0.
0.
0.
0.
0.
0.
0.
0.
0.
0.
0.
0.
0.003
0.000
-0.001
-0.006
-0.013
-0.015
-0.018
-0.018
-0.018
-0.018
-0.018
-0.022
-0.029
-0.042
-0.058
-0.061
-0.055
-0.045
-0.030
-0.012
-0.003
0.000
0.002
0.
0.
0.
0.
0.
0.
0.
0.
0.
0.
0.
0.
0.
0.
0.
0.
0.
0.
0.
0.
0.
0.
0.
0.
0.
0.
0.
0.
0.
0.
0.
0.
0.001
0.001
0.001
-0.001
-0.005
-0.008
-0.012
-0.010
-0.010
-0.015
-0.015
-0.016
-0.023
-0.036
-0.052
-0.054
-0.052
-0.042
-0.028
-0.011
-0.003
0.000
0.002
0.
0.
0.
0.
0.
0.
0.
0.
0.
0.
0.
0.
0.
0.
0.
0.
0.
0.
0.
0.
0.
0.
0.
0.
0.
0.
0.
0.
0.
0.
0.
0.
0.
0.001
0.001
-0.001
-0.003
-0.004
-0.007
-0.010
-0.009
-0.010
-0.010
-0.011
-0.015
-0.024
-0.039
-0.045
-0.042
-0.034
-0.019
-0.007
-0.001
0.000
0.001
0.
0.
0.
0.
0.
0.
0.
0.
0.
0.
0.
0.
0.
0.
0.
0.
0.
0.
0.
0.
0.
0.
0.
0.
0.
0.
0.
0.
0.
0.
0.
0.
0.
0.
0.
0.
-0.002
-0.003
-0.005
-0.007
-0.007
-0.006
-0.005
-0.007
-0.009
-0.014
-0.022
-0.026
-0.026
-0.018
-0.010
-0.003
0.001
0.001
0.001
0.
0.
0.
0.
0.
0.
0.
0.
0.
0.
0.
0.
0.
0.
0.
0.
0.
0.
0.
0.
0.
0.
0.
0.
0.
0.
0.
0.
0.
0.
0.
0.
0.
0.
0.
0.
0.
-0.002
-0.003
-0.004
-0.006
-0.006
-0.004
-0.003
-0.005
-0.008
-0.009
-0.011
-0.009
-0.006
-0.003
0.001
0.001
0.002
0.001
0.
0.
0.
0.
0.
0.
0.
0.
0.
0.
0.
0.
0.
0.
0.
0.
0.
0.
0.
0.
0.
0.
0.
0.
0.
0.
0.
0.
0.
0.
0.
0.
0.
0.
0.
0.
0.
-0.002
-0.002
-0.003
-0.003
-0.003
-0.003
-0.001
-0.001
-0.002
-0.001
-0.002
-0.002
0.000
0.001
0.002
0.002
0.001
0.
0.
0.
0.
0.
0.
0.
0.
0.
0.
0.
0.
0.
0.
0.
0.
0.
0.
0.
0.
0.
0.
0.
0.
0.
0.
0.
0.
0.
0.
0.
0.
0.
0.
0.
0.
0.
0.
0.
0.
-0.002
-0.002
-0.002
-0.002
-0.002
0.001
0.002
0.002
0.001
0.002
0.002
0.002
0.001
0.001
0.
0.
0.
0.
0.
0.
0.
0.
0.
0.
0.
0.
0.
0.
0.
0.
0.
0.
0.
0.
0.
0.
0.
0.
0.
0.
0.
0.
0.
0.
0.
0.
0.
0.
0.
0.
0.
0.
0.
0.
0.
0.
0.
0.
0.
0.
0.
0.001
0.001
0.001
0.001
0.001
0.001
0.
0.
0.
0.
0.
0.
0.
0.
0.
0.
0.
0.
0.
0.
0.
0.
0.
0.
0.
0.
0.
0.
0.
0.
0.
0.
0.
0.
0.
0.
0.
0.
0.
0.
0.
0.
0.
0.
0.
0.
0.
0.
0.
0.
0.
0.
0.
0.
0.
0.
0.
0.
0.
0.
0.
0.
0.
0.
0.
0.
0.
0.
0.
0.
0.
0.
0.
0.
0.
0.
0.
0.
0.
0.
0.
0.
0.
0.
0.
0.
0.
0.
0.
0.
0.
0.
0.
0.
0.
0.
0.
0.
0.
0.
0.
0.
0.
0.
0.
0.
0.
0.
0.
0.
0.
0.
0.
0.
0.
0.
0.
0.
0.
0.
0.
0.
0.
0.
0.
0.
0.
0.
0.
0.
0.
0.
0.
0.
0.
0.
0.
0.
0.
0.
0.
0.
0.
0.
0.
0.
0.
0.
0.
0.
0.
0.
0.
0.
0.
0.
0.
0.
0.
0.
0.
0.
0.
0.
0.
0.
0.
0.
0.
0.
0.
0.
0.
0.
0.
0.
0.
0.
0.
0.
0.
0.
0.
0.
0.
0.
0.
0.
0.
0.
0.
0.
0.
0.
0.
0.
0.
0.
0.
0.
0.
0.
0.
0.
0.
0.
0.
0.
0.
0.
0.
0.
0.
0.
0.
0.
0.
0.
0.
0.
0.
0.
0.
0.
0.
0.
0.
0.
0.
0.
0.
0.
0.
0.
0.
0.
0.
0.
0.
0.
0.
0.
0.
0.
0.
0.
0.
0.
0.
0.
0.
0.
0.
0.
0.
0.
0.
0.
0.
0.
0.
0.
0.
0.
0.
0.
0.
0.
0.
0.
0.
0.
0.
0.
0.
0.
0.
0.
0.
0.
0.
0.
0.
0.
0.
0.
0.
0.
0.
0.
0.
0.
0.
0.
0.
0.
0.
0.
0.
0.
0.
0.
0.
0.
0.
0.
0.
0.
0.
0.
0.
0.
0.
0.
0.
0.
0.
0.
0.
0.
0.
0.
0.
0.
0.
0.
0.
0.
0.
0.
0.
0.
0.
0.
0.
0.
0.
0.
0.
0.
0.
0.
0.
0.
0.
0.
0.
0.
0.
0.
0.
0.
0.
0.
0.
0.
0.
0.
0.
0.
0.
0.
0.
0.
0.
0.
0.
0.
0.
0.
0.
0.
0.
0.
0.
0.
0.
0.
0.
0.
0.
0.
0.
0.
0.
0.
0.
0.
0.
0.
0.
0.
0.
0.
0.
0.
0.
0.
0.
0.
0.
0.
0.
0.
0.
0.
0.
0.
0.
0.
0.
0.
0.
0.
0.
0.
0.
0.
0.
0.
0.
0.
0.
0.
0.
0.
0.
0.
0.
0.
0.
0.
0.
0.
0.
0.
0.
0.
0.
0.
0.
0.
0.
0.
0.
0.
0.
0.
0.
0.
0.
0.
0.
0.
0.
0.
0.
0.
0.
0.
0.
0.
0.
0.
0.
0.
0.
0.
0.
0.
0.
0.
0.
0.
0.
0.
0.
0.
0.
0.
0.
0.
0.
0.
0.
0.
0.
0.
0.
0.
0.
0.
0.
0.
0.
0.
0.
0.
0.
0.
0.
0.
0.
0.
0.
0.
0.
0.
0.
0.
0.
0.
0.
0.
0.
0.
0.
0.
0.
0.
0.
0.
0.
0.
0.
0.
0.
0.
0.
0.
0.
0.
0.
0.
0.
0.
0.
0.
0.
0.
0.
0.
0.
0.
0.
0.
0.
0.
0.
0.
0.
0.
0.
0.
0.
0.
0.
0.
0.
0.
0.
0.
0.
0.
0.
0.
0.
0.
0.
0.
0.
0.
0.
0.
0.
0.
0.
0.
0.
0.
0.
0.
0.
0.
0.
0.
0.
0.
0.
0.
0.
0.
0.
0.
0.
0.
0.
0.
0.
0.
0.
0.
0.
0.
0.
0.
0.
0.
0.
0.
0.
0.
0.
0.
0.
0.
0.
0.
0.
0.
0.
0.
0.
0.
0.
0.
0.
0.
0.
0.
0.
0.
0.
0.
0.
0.
0.
0.
0.
0.
0.
0.
0.
0.
0.
0.
0.
0.
0.
0.
0.
0.
0.
0.
0.
0.
0.
0.
0.
0.
0.
0.
0.
0.
0.
0.
0.
0.
0.
0.
0.
0.
0.
0.
0.
0.
0.
0.
0.
0.
0.
0.
0.
0.
0.
0.
0.
0.
0.
0.
0.
0.
0.
0.
0.
0.
0.
0.
0.
0.
0.
0.
0.
0.
0.
0.
0.
0.
0.
0.
0.
0.
0.
0.
0.
0.
0.
0.
0.
0.
0.
0.
0.
0.
0.
0.
0.
0.
0.
0.
0.
0.
0.
0.
0.
0.
0.
0.
0.
0.
0.
0.
0.
0.
0.
0.
0.
0.
0.
0.
0.
0.
0.
0.
0.
0.
0.
0.
0.
0.
0.
0.
0.
0.
0.
0.
0.
0.
0.
0.
0.
0.
0.
0.
0.
0.
0.
0.
0.
0.
0.
0.
0.
0.
0.
0.
0.
0.
0.
0.
0.
0.
0.
0.
0.
0.
0.
0.
0.
0.
0.
0.
0.
0.
0.
0.
0.
0.
0.
0.
0.
0.
0.
0.
0.
0.
0.
0.
0.
0.
0.
0.
0.
0.
0.
0.
0.
0.
0.
0.
0.
0.
0.
0.
0.
0.
0.
0.
0.
0.
0.
0.
0.
0.
0.
0.
0.
0.
0.
0.
0.
0.
0.
0.
0.
0.
0.
0.
0.
0.
0.
0.
0.
0.
0.
0.
0.
0.
0.
0.
0.
0.
0.
0.
0.
0.
0.
0.
0.
0.
0.
0.
0.
0.
0.
0.
0.
0.
0.
0.
0.
0.
0.
0.
0.
0.
0.
0.
0.
0.
0.
0.
0.
0.
0.
0.
0.
0.
0.
0.
0.
0.
0.
0.
0.
0.
0.
0.
0.
0.
0.
0.
0.
0.
0.
0.
0.
0.
0.
0.
0.
0.
0.
0.
0.
0.
0.
0.
0.
0.
0.
0.
0.
0.
0.
0.
0.
0.
0.
0.
0.
0.
0.
0.
0.
0.
0.
0.
0.
0.
0.
0.
0.
0.
0.
0.
0.
0.
0.
0.
0.
0.
0.
0.
0.
0.
0.
0.
0.
0.
0.
0.
0.
0.
0.
0.
0.
0.
0.
0.
0.
0.
0.
0.
0.
0.
0.
0.
0.
0.
0.
0.
0.
0.
0.
0.
0.
0.
0.
0.
0.
0.
0.
0.
0.
0.
0.
0.
0.
0.
0.
0.
0.
0.
0.
0.
0.
0.
0.
0.
0.
0.
0.
0.
0.
0.
0.
0.
0.
0.
0.
0.
0.
0.
0.
0.
0.
0.
0.
0.
0.
0.
0.
0.
0.
0.
0.
0.
0.
0.
0.
0.
0.
0.
0.
0.
0.
0.
0.
0.
0.
0.
0.
0.
0.
0.
0.
0.
0.
0.
0.
0.
0.
0.
0.
0.
0.
0.
0.
0.
0.
0.
0.
0.
0.
0.
0.
0.
0.
0.
0.
0.
0.
0.
0.
0.
0.
0.
0.
0.
0.
0.
0.
0.
0.
0.
0.
0.
0.
0.
0.
0.
0.
0.
0.
0.
0.
0.
0.
0.
0.
0.
0.
0.
0.
0.
0.
0.
0.
0.
0.
0.
0.
0.
0.
0.
0.
0.
0.
0.
0.
0.
0.
0.
0.
0.
0.
0.
0.
0.
0.
0.
0.
0.
0.
0.
0.
0.
0.
0.
0.
0.
0.
0.
0.
0.
0.
0.
0.
0.
0.
0.
0.
0.
0.
0.
0.
0.
0.
0.
0.
0.
0.
0.
0.
0.
0.
0.
0.
0.
0.
0.
0.
0.
0.
0.
0.
0.
0.
0.
0.
0.
0.
0.
0.
0.
0.
0.
0.
0.
0.
0.
0.
0.
0.
0.
0.
0.
0.
0.
0.
0.
0.
0.
0.
0.
0.
0.
0.
0.
0.
0.
0.
0.
0.
0.
0.
0.
0.
0.
0.
0.
0.
0.
0.
0.
0.
0.
0.
0.
0.
0.
0.
0.
0.
0.
0.
0.
0.
0.
0.
0.
0.
0.
0.
0.
0.
0.
0.
0.
0.
0.
0.
0.
0.
0.
0.
0.
0.
0.
0.
0.
0.
0.
0.
0.
0.
0.
0.
0.
0.
0.
0.
0.
0.
0.
0.
0.
0.
0.
0.
0.
0.
0.
0.
0.
0.
0.
0.
0.
0.
0.
0.
0.
0.
0.
0.
0.
0.
0.
0.
0.
0.
0.
0.
0.
0.
0.
0.
0.
0.
0.
0.
0.
0.
0.
0.
0.
0.
0.
0.
0.
0.
0.
0.
0.
0.
0.
0.
0.
0.
0.
0.
0.
0.
0.
0.
0.
0.
0.
0.
0.
0.
0.
0.
0.
0.
0.
0.
0.
0.
0.
0.
0.
0.
0.
0.
0.
0.
0.
0.
0.
0.
0.
0.
0.
0.
0.
0.
0.
0.
0.
0.
0.
0.
0.
0.
0.
0.
0.
0.
0.
0.
0.
0.
0.
0.
0.
0.
0.
0.
0.
0.
0.
0.
0.
0.
0.
0.
0.
0.
0.
0.
0.
0.
0.
0.
0.
0.
0.
0.
0.
0.
0.
0.
0.
0.
0.
0.
0.
0.
0.
0.
0.
0.
0.
0.
0.
0.
0.
0.
0.
0.
0.
0.
0.
0.
0.
0.
0.
0.
0.
0.
0.
0.
0.
0.
0.
0.
0.
0.
0.
0.
0.
0.
0.
0.
0.
0.
0.
0.
0.
0.
0.
0.
0.
0.
0.
0.
0.
0.
0.
0.
0.
0.
0.
0.
0.
0.
0.
0.
0.
0.
0.
0.
0.
0.
0.
0.
0.
0.
0.
0.
0.
0.
0.
0.
0.
0.
0.
0.
0.
0.
0.
0.
0.
0.
0.
0.
0.
0.
0.
0.
0.
0.
0.
0.
0.
0.
0.
0.
0.
0.
0.
0.
0.
0.
0.
0.
0.
0.
0.
0.
0.
0.
0.
0.
0.
0.
0.
0.
0.
0.
0.
0.
0.
0.
0.
0.
0.
0.
0.
0.
0.
0.
0.
0.
0.
0.
0.
0.
0.
0.
0.
0.
0.
0.
0.
0.
0.
0.
0.
0.
0.
0.
0.
0.
0.
0.
0.
0.
0.
0.
0.
0.
0.
0.
0.
0.
0.
0.
0.
0.
0.
0.
0.
0.
0.
0.
0.
0.
0.
0.
0.
0.
0.
0.
0.
0.
0.
0.
0.
0.
0.
0.
0.
0.
0.
0.
0.
0.
0.
0.
0.
0.
0.
0.
0.
0.
0.
0.
0.
0.
0.
0.
0.
0.
0.
0.
0.
0.
0.
0.
0.
0.
0.
0.
0.
0.
0.
0.
0.
0.
0.
0.
0.
0.
0.
0.
0.
0.
0.
0.
0.
0.
0.
0.
0.
0.
0.
0.
0.
0.
0.
0.
0.
0.
0.
0.
0.
0.
0.
0.
0.
0.
0.
0.
0.
0.
0.
0.
0.
0.
0.
0.
0.
0.
0.
0.
0.
0.
0.
0.
0.
0.
0.
0.
0.
0.
0.
0.
0.
0.
0.
0.
0.
0.
0.
0.
0.
0.
0.
0.
0.
0.
0.
0.
0.
0.
0.
0.
0.
0.
0.
0.
0.
0.
0.
0.
0.
0.
0.
0.
0.
0.
0.
0.
0.
0.
0.
0.
0.
0.
0.
0.
0.
0.
0.
0.
0.
0.
0.
0.
0.
0.
0.
0.
0.
0.
0.
0.
0.
0.
0.
0.
0.
0.
0.
0.
0.
0.
0.
0.
0.
0.
0.
0.
0.
0.
0.
0.
0.
0.
0.
0.
0.
0.
0.
0.
0.
0.
0.
0.
0.
0.
0.
0.
0.
0.
0.
0.
0.
0.
0.
0.
0.
0.
0.
0.
0.
0.
0.
0.
0.
0.
0.
0.
0.
0.
0.
0.
0.
0.
0.
0.
0.
0.
0.
0.
0.
0.
0.
0.
0.
0.
0.
0.
0.
0.
0.
0.
0.
0.
0.
0.
0.
0.
0.
0.
0.
0.
0.
0.
0.
0.
0.
0.
0.
0.
0.
0.
0.
0.
0.
0.
0.
0.
0.
0.
0.
0.
0.
0.
0.
0.
0.
0.
0.
0.
0.
0.
0.
0.
0.
0.
0.
0.
0.
0.
0.
0.
0.
0.
0.
0.
0.
0.
0.
0.
0.
0.
0.
0.
0.
0.
0.
0.
0.
0.
0.
0.
0.
0.
0.
0.
0.
0.
0.
0.
0.
0.
0.
0.
0.
0.
0.
0.
0.
0.
0.
0.
0.
0.
0.
0.
0.
0.
0.
0.
0.
0.
0.
0.
0.
0.
0.
0.
0.
0.
0.
0.
0.
0.
0.
0.
0.
0.
0.
0.
0.
0.
0.
0.
0.
0.
0.
0.
0.
0.
0.
0.
0.
0.
0.
0.
0.
0.
0.
0.
0.
0.
0.
0.
0.
0.
0.
0.
0.
0.
0.
0.
0.
0.
0.
0.
0.
0.
0.
0.
0.
0.
0.
0.
0.
0.
0.
0.
0.
0.
0.
0.
0.
0.
0.
0.
0.
0.
0.
0.
0.
0.
0.
0.
0.
0.
0.
0.
0.
0.
0.
0.
0.
0.
0.
0.
0.
0.
0.
0.
0.
0.
0.
0.
0.
0.
0.
0.
0.
0.
0.
0.
0.
0.
0.
0.
0.
0.
0.
0.
0.
0.
0.
0.
0.
0.
0.
0.
0.
0.
0.
0.
0.
0.
0.
0.
0.
0.
0.
0.
0.
0.
0.
0.
0.
0.
0.
0.
0.
0.
0.
0.
0.
0.
0.
0.
0.
0.
0.
0.
0.
0.
0.
0.
0.
0.
0.
0.
0.
0.
0.
0.
0.
0.
0.
0.
0.
0.
0.
0.
0.
0.
0.
0.
0.
0.
0.
0.
0.
0.
0.
0.
0.
0.
0.
0.
0.
0.
0.
0.
0.
0.
0.
0.
0.
0.
0.
0.
0.
0.
0.
0.
0.
0.
0.
0.
0.
0.
0.
0.
0.
0.
0.
0.
0.
0.
0.
0.
0.
0.
0.
0.
0.
0.
0.
0.
0.
0.
0.
0.
0.
0.
0.
0.
0.
0.
0.
0.
0.
0.
0.
0.
0.
0.
0.
0.
0.
0.
0.
0.
0.
0.
0.
0.
0.
0.
0.
0.
0.
0.
0.
0.
0.
0.
0.
0.
0.
0.
0.
0.
0.
0.
0.
0.
0.
0.
0.
0.
0.
0.
0.
0.
0.
0.
0.
0.
0.
0.
0.
0.
0.
0.
0.
0.
0.
0.
0.
0.
0.
0.
0.
0.
0.
0.
0.
0.
0.
0.
0.
0.
0.
0.
0.
0.
0.
0.
0.
0.
0.
0.
0.
0.
0.
0.
0.
0.
0.
0.
0.
0.
0.
0.
0.
0.
0.
0.
0.
0.
0.
0.
0.
0.
0.
0.
0.
0.
0.
0.
0.
0.
0.
0.
0.
0.
0.
0.
0.
0.
0.
0.
0.
0.
0.
0.
0.
0.
0.
0.
0.
0.
0.
0.
0.
0.
0.
0.
0.
0.
0.
0.
0.
0.
0.
0.
0.
0.
0.
0.
0.
0.
0.
0.
0.
0.
0.
0.
0.
0.
0.
0.
0.
0.
0.
0.
0.
0.
0.
0.
0.
0.
0.
0.
0.
0.
0.
0.
0.
0.
0.
0.
0.
0.
0.
0.
0.
0.
0.
0.
0.
0.
0.
0.
0.
0.
0.
0.
0.
0.
0.
0.
0.
0.
0.
0.
0.
0.
0.
0.
0.
0.
0.
0.
0.
0.
0.
0.
0.
0.
0.
0.
0.
0.
0.
0.
0.
0.
0.
0.
0.
0.
0.
0.
0.
0.
0.
0.
0.
0.
0.
0.
0.
0.
0.
0.
0.
0.
0.
0.
0.
0.
0.
0.
0.
0.
0.
0.
0.
0.
0.
0.
0.
0.
0.
0.
0.
0.
0.
0.
0.
0.
0.
0.
0.
0.
0.
0.
0.
0.
0.
0.
0.
0.
0.
0.
0.
0.
0.
0.
0.
0.
0.
0.
0.
0.
0.
0.
0.
0.
0.
0.
0.
0.
0.
0.
0.
0.
0.
0.
0.
0.
0.
0.
0.
0.
0.
0.
0.
0.
0.
0.
0.
0.
0.
0.
0.
0.
0.
0.
0.
0.
0.
0.
0.
0.
0.
0.
0.
0.
0.
0.
0.
0.
0.
0.
0.
0.
0.
0.
0.
0.
0.
0.
0.
0.
0.
0.
0.
0.
0.
0.
0.
0.
0.
0.
0.
0.
0.
0.
0.
0.
0.
0.
0.
0.
0.
0.
0.
0.
0.
0.
0.
0.
0.
0.
0.
0.
0.
0.
0.
0.
0.
0.
0.
0.
0.
0.
0.
0.
0.
0.
0.
0.
0.
0.
0.
0.
0.
0.
0.001
0.001
0.001
0.
0.
0.
0.
0.
0.
0.
0.
0.
0.
0.
0.
0.
0.
0.
0.
0.
0.
0.
0.
0.
0.
0.
0.
0.
0.
0.
0.
0.
0.
0.
0.
0.
0.
0.
0.
0.
0.
0.
0.
0.
0.
-0.002
-0.002
-0.002
-0.002
-0.002
0.
0.
0.
0.001
0.002
0.002
0.002
0.002
0.002
0.001
0.
0.
0.
0.
0.
0.
0.
0.
0.
0.
0.
0.
0.
0.
0.
0.
0.
0.
0.
0.
0.
0.
0.
0.
0.
0.
0.
0.
0.
0.
0.
0.
0.
0.001
0.001
0.001
0.001
0.001
-0.001
-0.003
-0.005
-0.005
-0.007
-0.005
-0.005
-0.003
-0.002
0.002
0.000
0.000
0.002
0.002
0.003
0.003
0.002
0.002
0.
0.
0.
0.
0.
0.
0.
0.
0.
0.
0.
0.
0.
0.
0.
0.
0.
0.
0.
0.
0.
0.
0.
0.
0.
0.
0.
0.
0.
0.
0.
0.001
0.002
0.002
0.003
0.003
0.
-0.002
-0.005
-0.009
-0.010
-0.011
-0.009
-0.008
-0.006
-0.001
-0.002
-0.001
0.003
0.003
0.004
0.004
0.004
0.003
0.003
0.001
0.
0.
0.
0.
0.
0.
0.
0.
0.
0.
0.
0.
0.
0.
0.
0.
0.
0.
0.
0.
0.
0.
0.
0.
0.
0.
0.
0.
0.
0.001
0.002
0.003
0.003
0.002
0.000
-0.002
-0.004
-0.009
-0.012
-0.016
-0.017
-0.016
-0.013
-0.010
-0.006
0.000
0.000
0.001
0.001
0.003
0.004
0.004
0.004
0.003
0.003
0.
0.
0.
0.
0.
0.
0.
0.
0.
0.
0.
0.
0.
0.
0.
0.
0.
0.
0.
0.
0.
0.
0.
0.
0.
0.
0.
0.
0.001
0.002
0.003
0.003
0.003
0.002
-0.001
-0.003
-0.009
-0.014
-0.018
-0.022
-0.025
-0.026
-0.023
-0.017
-0.015
-0.008
-0.005
-0.003
0.000
0.000
0.003
0.004
0.004
0.005
0.002
0.001
0.
0.
0.
0.
0.
0.
0.
0.
0.
0.
0.
0.
0.
0.
0.
0.
0.
0.
0.
0.
0.
0.
0.
0.
0.
0.
0.
0.001
0.002
0.003
0.003
0.002
-0.001
-0.002
-0.005
-0.011
-0.017
-0.024
-0.031
-0.038
-0.040
-0.038
-0.034
-0.027
-0.018
-0.011
-0.007
-0.005
-0.002
0.001
0.004
0.004
0.005
0.003
0.003
0.
0.
0.
0.
0.
0.
0.
0.
0.
0.
0.
0.
0.
0.
0.
0.
0.
0.
0.
0.
0.
0.
0.
0.
0.
0.
0.
0.001
0.003
0.003
0.003
0.001
-0.001
-0.003
-0.006
-0.011
-0.018
-0.029
-0.040
-0.054
-0.067
-0.073
-0.068
-0.055
-0.036
-0.021
-0.013
-0.007
-0.005
-0.001
0.002
0.004
0.005
0.003
0.001
-0.001
-0.001
0.
0.
0.
0.
0.
0.
0.
0.
0.
0.
0.
0.
0.
0.
0.
0.
0.
0.
0.
0.
0.
0.
0.
0.
0.
0.001
0.002
0.003
0.002
0.001
-0.001
-0.003
-0.006
-0.010
-0.018
-0.032
-0.052
-0.078
-0.091
-0.094
-0.095
-0.086
-0.072
-0.042
-0.025
-0.014
-0.012
-0.005
-0.001
0.002
0.002
0.000
0.002
0.
-0.001
-0.001
-0.001
0.
0.
0.
0.
0.
0.
0.
0.
0.
0.
0.
0.
0.
0.
0.
0.
0.
0.
0.
0.
0.
0.
0.
0.001
0.002
0.003
0.002
0.002
0.001
-0.002
-0.002
-0.008
-0.017
-0.032
-0.063
-0.090
-0.005
0.686
0.898
-0.017
-0.101
-0.073
-0.042
-0.024
-0.020
-0.014
-0.009
-0.003
-0.003
-0.001
0.000
-0.002
0.000
-0.001
-0.001
-0.001
0.
0.
0.
0.
0.
0.
0.
0.
0.
0.
0.
0.
0.
0.
0.
0.
0.
0.
0.
0.
0.
0.
0.
0.001
0.002
0.003
0.002
0.001
0.000
0.000
-0.006
-0.014
-0.032
-0.068
-0.079
0.828
20.985
69.040
1.593
-0.103
-0.102
-0.063
-0.044
-0.031
-0.024
-0.019
-0.015
-0.011
-0.009
-0.007
-0.003
-0.002
-0.001
-0.001
-0.001
0.
0.
0.
0.
0.
0.
0.
0.
0.
0.
0.
0.
0.
0.
0.
0.
0.
0.
0.
0.
0.
0.
0.
0.001
0.001
0.002
0.003
0.001
0.002
0.
-0.003
-0.009
-0.029
-0.067
-0.078
0.892
22.094
70.044
1.822
-0.066
-0.109
-0.089
-0.066
-0.055
-0.045
-0.033
-0.027
-0.022
-0.018
-0.012
-0.009
-0.004
-0.001
0.
-0.001
0.
0.
0.
0.
0.
0.
0.
0.
0.
0.
0.
0.
0.
0.
0.
0.
0.
0.
0.
0.
0.
0.
0.
0.
0.001
0.001
0.001
0.002
0.001
0.003
-0.001
-0.005
-0.022
-0.057
-0.092
0.027
1.037
1.321
0.354
-0.011
-0.110
-0.099
-0.080
-0.070
-0.065
-0.057
-0.050
-0.043
-0.036
-0.024
-0.015
-0.007
-0.003
0.000
-0.001
0.
0.
0.
0.
0.
0.
0.
0.
0.
0.
0.
0.
0.
0.
0.
0.
0.
0.
0.
0.
0.
0.
0.
0.
0.
0.
0.001
0.001
0.001
0.002
0.001
0.001
-0.011
-0.034
-0.074
-0.100
-0.089
-0.059
-0.024
-0.083
-0.106
-0.097
-0.082
-0.077
-0.079
-0.079
-0.078
-0.074
-0.063
-0.046
-0.026
-0.012
-0.003
-0.002
0.001
0.
0.
0.
0.
0.
0.
0.
0.
0.
0.
0.
0.
0.
0.
0.
0.
0.
0.
0.
0.
0.
0.
0.
0.
0.
0.
0.
0.
0.
0.002
0.005
0.002
-0.005
-0.018
-0.043
-0.076
-0.099
-0.104
-0.103
-0.097
-0.091
-0.081
-0.078
-0.079
-0.089
-0.095
-0.097
-0.089
-0.082
-0.069
-0.044
-0.020
-0.005
-0.003
0.002
0.
0.
0.
0.
0.
0.
0.
0.
0.
0.
0.
0.
0.
0.
0.
0.
0.
0.
0.
0.
0.
0.
0.
0.
0.
0.
0.
0.
0.
0.002
0.004
0.003
-0.001
-0.007
-0.019
-0.038
-0.056
-0.071
-0.075
-0.071
-0.067
-0.062
-0.067
-0.072
-0.087
-0.103
-0.099
-0.078
-0.056
-0.071
-0.054
-0.029
-0.009
-0.002
0.001
0.001
0.
0.
0.
0.
0.
0.
0.
0.
0.
0.
0.
0.
0.
0.
0.
0.
0.
0.
0.
0.
0.
0.
0.
0.
0.
0.
0.
0.001
0.002
0.002
0.004
0.003
-0.001
-0.006
-0.017
-0.025
-0.035
-0.041
-0.043
-0.048
-0.050
-0.053
-0.060
-0.081
-0.100
-0.091
0.049
0.176
-0.015
-0.055
-0.033
-0.010
-0.002
0.001
0.001
0.
0.
0.
0.
0.
0.
0.
0.
0.
0.
0.
0.
0.
0.
0.
0.
0.
0.
0.
0.
0.
0.
0.
0.
0.
0.
0.
0.001
0.002
0.002
0.003
0.004
0.003
0.000
-0.007
-0.013
-0.018
-0.024
-0.030
-0.039
-0.038
-0.042
-0.048
-0.065
-0.089
-0.084
0.052
0.194
-0.009
-0.050
-0.032
-0.009
-0.001
0.001
0.001
0.
0.
0.
0.
0.
0.
0.
0.
0.
0.
0.
0.
0.
0.
0.
0.
0.
0.
0.
0.
0.
0.
0.
0.
0.
0.
0.
0.
0.002
0.003
0.003
0.004
0.004
0.002
-0.002
-0.007
-0.013
-0.017
-0.019
-0.026
-0.029
-0.031
-0.033
-0.045
-0.067
-0.074
-0.059
-0.037
-0.055
-0.042
-0.023
-0.006
0.001
0.001
0.001
0.
0.
0.
0.
0.
0.
0.
0.
0.
0.
0.
0.
0.
0.
0.
0.
0.
0.
0.
0.
0.
0.
0.
0.
0.
0.
0.
0.
0.001
0.002
0.003
0.002
0.004
0.002
0.
-0.002
-0.007
-0.012
-0.015
-0.017
-0.020
-0.019
-0.019
-0.025
-0.038
-0.054
-0.058
-0.053
-0.043
-0.029
-0.011
-0.003
0.001
0.002
0.
0.
0.
0.
0.
0.
0.
0.
0.
0.
0.
0.
0.
0.
0.
0.
0.
0.
0.
0.
0.
0.
0.
0.
0.
0.
0.
0.
0.
0.
0.
0.001
0.003
0.003
0.001
0.001
-0.002
-0.004
-0.007
-0.010
-0.012
-0.011
-0.011
-0.010
-0.012
-0.018
-0.025
-0.029
-0.029
-0.021
-0.011
-0.004
0.001
0.001
0.001
0.
0.
0.
0.
0.
0.
0.
0.
0.
0.
0.
0.
0.
0.
0.
0.
0.
0.
0.
0.
0.
0.
0.
0.
0.
0.
0.
0.
0.
0.
0.
0.
0.
0.
0.
0.
-0.002
-0.003
-0.004
-0.006
-0.007
-0.007
-0.005
-0.005
-0.004
-0.006
-0.008
-0.008
-0.007
-0.005
-0.002
0.001
0.002
0.001
0.
0.
0.
0.
0.
0.
0.
0.
0.
0.
0.
0.
0.
0.
0.
0.
0.
0.
0.
0.
0.
0.
0.
0.
0.
0.
0.
0.
0.
0.
0.
0.
0.
0.
0.
0.
0.
0.
-0.002
-0.002
-0.003
-0.004
-0.004
-0.004
-0.001
0.
0.000
0.001
0.001
0.001
0.001
0.002
0.002
0.001
0.001
0.
0.
0.
0.
0.
0.
0.
0.
0.
0.
0.
0.
0.
0.
0.
0.
0.
0.
0.
0.
0.
0.
0.
0.
0.
0.
0.
0.
0.
0.
0.
0.
0.
0.
0.
0.
0.
0.
0.
0.
-0.002
-0.002
-0.002
-0.002
-0.002
0.001
0.002
0.002
0.002
0.002
0.002
0.001
0.001
0.
0.
0.
0.
0.
0.
0.
0.
0.
0.
0.
0.
0.
0.
0.
0.
0.
0.
0.
0.
0.
0.
0.
0.
0.
0.
0.
0.
0.
0.
0.
0.
0.
0.
0.
0.
0.
0.
0.
0.
0.
0.
0.
0.
0.
0.
0.
0.
0.
0.
0.001
0.001
0.
0.
0.
0.
0.
0.
0.
0.
0.
0.
0.
0.
0.
0.
0.
0.
0.
0.
0.
0.
0.
0.
0.
0.
0.
0.
0.
0.
0.
0.
0.
0.
0.
0.
0.
0.
0.
0.
0.
0.
0.
0.
0.
0.
0.
0.
0.
0.
0.
0.
0.
0.
0.
0.
0.
0.
0.
0.
0.
0.
0.
0.
0.
0.
0.
0.
0.
0.
0.
0.
0.
0.
0.
0.
0.
0.
0.
0.
0.
0.
0.
0.
0.
0.
0.
0.
0.
0.
0.
0.
0.
0.
0.
0.
0.
0.
0.
0.
0.
0.
0.
0.
0.
0.
0.
0.
0.
0.
0.
0.
0.
0.
0.
0.
0.
0.
0.
0.
0.
0.
0.
0.
0.
0.
0.
0.
0.
0.
0.
0.
0.
0.
0.
0.
0.
0.
0.
0.
0.
0.
0.
0.
0.
0.
0.
0.
0.
0.
0.
0.
0.
0.
0.
0.
0.
0.
0.
0.
0.
0.
0.
0.
0.
0.
0.
0.
0.
0.
0.
0.
0.
0.
0.
0.
0.
0.
0.
0.
0.
0.
0.
0.
0.
0.
0.
0.
0.
0.
0.
0.
0.
0.
0.
0.
0.
0.
0.
0.
0.
0.
0.
0.
0.
0.
0.
0.
0.
0.
0.
0.
0.
0.
0.
0.
0.
0.
0.
0.
0.
0.
0.
0.
0.
0.
0.
0.
0.
0.
0.
0.
0.
0.
0.
0.
0.
0.
0.
0.
0.
0.
0.
0.
0.
0.
0.
0.
0.
0.
0.
0.
0.
0.
0.
0.
0.
0.
0.
0.
0.
0.
0.
0.
0.
0.
0.
0.
0.
0.
0.
0.
0.
0.
0.
0.
0.
0.
0.
0.
0.
0.
0.
0.
0.
0.
0.
0.
0.
0.
0.
0.
0.
0.
0.
0.
0.
0.
0.
0.
0.
0.
0.
0.
0.
0.
0.
0.
0.
0.
0.
0.
0.
0.
0.
0.
0.
0.
0.
0.
0.
0.
0.
0.
0.
0.
0.
0.
0.
0.
0.
0.
0.
0.
0.
0.
0.
0.
0.
0.
0.
0.
0.
0.
0.
0.
0.
0.
0.
0.
0.
0.
0.
0.
0.
0.
0.
0.
0.
0.
0.
0.
0.
0.
0.
0.
0.
0.
0.
0.
0.
0.
0.
0.
0.
0.
0.
0.
0.
0.
0.
0.
0.
0.
0.
0.
0.
0.
0.
0.
0.
0.
0.
0.
0.
0.
0.
0.
0.
0.
0.
0.
0.
0.
0.
0.
0.
0.
0.
0.
0.
0.
0.
0.
0.
0.
0.
0.
0.
0.
0.
0.
0.
0.
0.
0.
0.
0.
0.
0.
0.
0.
0.
0.
0.
0.
0.
0.
0.
0.
0.
0.
0.
0.
0.
0.
0.
0.
0.
0.
0.
0.
0.
0.
0.
0.
0.
0.
0.
0.
0.
0.
0.
0.
0.
0.
0.
0.
0.
0.
0.
0.
0.
0.
0.
0.
0.
0.
0.
0.
0.
0.
0.
0.
0.
0.
0.
0.
0.
0.
0.
0.
0.
0.
0.
0.
0.
0.
0.
0.
0.
0.
0.
0.
0.
0.
0.
0.
0.
0.
0.
0.
0.
0.
0.
0.
0.
0.
0.
0.
0.
0.
0.
0.
0.
0.
0.
0.
0.
0.
0.
0.
0.
0.
0.
0.
0.
0.
0.
0.
0.
0.
0.
0.
0.
0.
0.
0.
0.
0.
0.
0.
0.
0.
0.
0.
0.
0.
0.
0.
0.
0.
0.
0.
0.
0.
0.
0.
0.
0.
0.
0.
0.
0.
0.
0.
0.
0.
0.
0.
0.
0.
0.
0.
0.
0.
0.
0.
0.
0.
0.
0.
0.
0.
0.
0.
0.
0.
0.
0.
0.
0.
0.
0.
0.
0.
0.
0.
0.
0.
0.
0.
0.
0.
0.
0.
0.
0.
0.
0.
0.
0.
0.
0.
0.
0.
0.
0.
0.
0.
0.
0.
0.
0.
0.
0.
0.
0.
0.
0.
0.
0.
0.
0.
0.
0.
0.
0.
0.
0.
0.
0.
0.
0.
0.
0.
0.
0.
0.
0.
0.
0.
0.
0.
0.
0.
0.
0.
0.
0.
0.
0.
0.
0.
0.
0.
0.
0.
0.
0.
0.
0.
0.
0.
0.
0.
0.
0.
0.
0.
0.
0.
0.
0.
0.
0.
0.
0.
0.
0.
0.
0.
0.
0.
0.
0.
0.
0.
0.
0.
0.
0.
0.
0.
0.
0.
0.
0.
0.
0.
0.
0.
0.
0.
0.
0.
0.
0.
0.
0.
0.
0.
0.
0.
0.
0.
0.
0.
0.
0.
0.
0.
0.
0.
0.
0.
0.
0.
0.
0.
0.
0.
0.
0.
0.
0.
0.
0.
0.
0.
0.
0.
0.
0.
0.
0.
0.
0.
0.
0.
0.
0.
0.
0.
0.
0.
0.
0.
0.
0.
0.
0.
0.
0.
0.
0.
0.
0.
0.
0.
0.
0.
0.
0.
0.
0.
0.
0.
0.
0.
0.
0.
0.
0.
0.
0.
0.
0.
0.
0.
0.
0.
0.
0.
0.
0.
0.
0.
0.
0.
0.
0.
0.
0.
0.
0.
0.
0.
0.
0.
0.
0.
0.
0.
0.
0.
0.
0.
0.
0.
0.
0.
0.
0.
0.
0.
0.
0.
0.
0.
0.
0.
0.
0.
0.
0.
0.
0.
0.
0.
0.
0.
0.
0.
0.
0.
0.
0.
0.
0.
0.
0.
0.
0.
0.
0.
0.
0.
0.
0.
0.
0.
0.
0.
0.
0.
0.
0.
0.
0.
0.
0.
0.
0.
0.
0.
0.
0.
0.
0.
0.
0.
0.
0.
0.
0.
0.
0.
0.
0.
0.
0.
0.
0.
0.
0.
0.
0.
0.
0.
0.
0.
0.
0.
0.
0.
0.
0.
0.
0.
0.
0.
0.
0.
0.
0.
0.
0.
0.
0.
0.
0.
0.
0.
0.
0.
0.
0.
0.
0.
0.
0.
0.
0.
0.
0.
0.
0.
0.
0.
0.
0.
0.
0.
0.
0.
0.
0.
0.
0.
0.
0.
0.
0.
0.
0.
0.
0.
0.
0.
0.
0.
0.
0.
0.
0.
0.
0.
0.
0.
0.
0.
0.
0.
0.
0.
0.
0.
0.
0.
0.
0.
0.
0.
0.
0.
0.
0.
0.
0.
0.
0.
0.
0.
0.
0.
0.
0.
0.
0.
0.
0.
0.
0.
0.
0.
0.
0.
0.
0.
0.
0.
0.
0.
0.
0.
0.
0.
0.
0.
0.
0.
0.
0.
0.
0.
0.
0.
0.
0.
0.
0.
0.
0.
0.
0.
0.
0.
0.
0.
0.
0.
0.
0.
0.
0.
0.
0.
0.
0.
0.
0.
0.
0.
0.
0.
0.
0.
0.
0.
0.
0.
0.
0.
0.
0.
0.
0.
0.
0.
0.
0.
0.
0.
0.
0.
0.
0.
0.
0.
0.
0.
0.
0.
0.
0.
0.
0.
0.
0.
0.
0.
0.
0.
0.
0.
0.
0.
0.
0.
0.
0.
0.
0.
0.
0.
0.
0.
0.
0.
0.
0.
0.
0.
0.
0.
0.
0.
0.
0.
0.
0.
0.
0.
0.
0.
0.
0.
0.
0.
0.
0.
0.
0.
0.
0.
0.
0.
0.
0.
0.
0.
0.
0.
0.
0.
0.
0.
0.
0.
0.
0.
0.
0.
0.
0.
0.
0.
0.
0.
0.
0.
0.
0.
0.
0.
0.
0.
0.
0.
0.
0.
0.
0.
0.
0.
0.
0.
0.
0.
0.
0.
0.
0.
0.
0.
0.
0.
0.
0.
0.
0.
0.
0.
0.
0.
0.
0.
0.
0.
0.
0.
0.
0.
0.
0.
0.
0.
0.
0.
0.
0.
0.
0.
0.
0.
0.
0.
0.
0.
0.
0.
0.
0.
0.
0.
0.
0.
0.
0.
0.
0.
0.
0.
0.
0.
0.
0.
0.
0.
0.
0.
0.
0.
0.
0.
0.
0.
0.
0.
0.
0.
0.
0.
0.
0.
0.
0.
0.
0.
0.
0.
0.
0.
0.
0.
0.
0.
0.
0.
0.
0.
0.
0.
0.
0.
0.
0.
0.
0.
0.
0.
0.
0.
0.
0.
0.
0.
0.
0.
0.
0.
0.
0.
0.
0.
0.
0.
0.
0.
0.
0.
0.
0.
0.
0.
0.
0.
0.
0.
0.
0.
0.
0.
0.
0.
0.
0.
0.
0.
0.
0.
0.
0.
0.
0.
0.
0.
0.
0.
0.
0.
0.
0.
0.
0.
0.
0.
0.
0.
0.
0.
0.
0.
0.
0.
0.
0.
0.
0.
0.
0.
0.
0.
0.
0.
0.
0.
0.
0.
0.
0.
0.
0.
0.
0.
0.
0.
0.
0.
0.
0.
0.
0.
0.
0.
0.
0.
0.
0.
0.
0.
0.
0.
0.
0.
0.
0.
0.
0.
0.
0.
0.
0.
0.
0.
0.
0.
0.
0.
0.
0.
0.
0.
0.
0.
0.
0.
0.
0.
0.
0.
0.
0.
0.
0.
0.
0.
0.
0.
0.
0.
0.
0.
0.
0.
0.
0.
0.
0.
0.
0.
0.
0.
0.
0.
0.
0.
0.
0.
0.
0.
0.
0.
0.
0.
0.
0.
0.
0.
0.
0.
0.
0.
0.
0.
0.
0.
0.
0.
0.
0.
0.
0.
0.
0.
0.
0.
0.
0.
0.
0.
0.
0.
0.
0.
0.
0.
0.
0.
0.
0.
0.
0.
0.
0.
0.
0.
0.
0.
0.
0.
0.
0.
0.
0.
0.
0.
0.
0.
0.
0.
0.
0.
0.
0.
0.
0.
0.
0.
0.
0.
0.
0.
0.
0.
0.
0.
0.
0.
0.
0.
0.
0.
0.
0.
0.
0.
0.
0.
0.
0.
0.
0.
0.
0.
0.
0.
0.
0.
0.
0.
0.
0.
0.
0.
0.
0.
0.
0.
0.
0.
0.
0.
0.
0.
0.
0.
0.
0.
0.
0.
0.
0.
0.
0.
0.
0.
0.
0.
0.
0.
0.
0.
0.
0.
0.
0.
0.
0.
0.
0.
0.
0.
0.
0.
0.
0.
0.
0.
0.
0.
0.
0.
0.
0.
0.
0.
0.
0.
0.
0.
0.
0.
0.
0.
0.
0.
0.
0.
0.
0.
0.
0.
0.
0.
0.
0.
0.
0.
0.
0.
0.
0.
0.
0.
0.
0.
0.
0.
0.
0.
0.
0.
0.
0.
0.
0.
0.
0.
0.
0.
0.
0.
0.
0.
0.
0.
0.
0.
0.
0.
0.
0.
0.
0.
0.
0.
0.
0.
0.
0.
0.
0.
0.
0.
0.
0.
0.
0.
0.
0.
0.
0.
0.
0.
0.
0.
0.
0.
0.
0.
0.
0.
0.
0.
0.
0.
0.
0.
0.
0.
0.
0.
0.
0.
0.
0.
0.
0.
0.
0.
0.
0.
0.
0.
0.
0.
0.
0.
0.
0.
0.
0.
0.
0.
0.
0.
0.
0.
0.
0.
0.
0.
0.
0.
0.
0.
0.
0.
0.
0.
0.
0.
0.
0.
0.
0.
0.
0.
0.
0.
0.
0.
0.
0.
0.
0.
0.
0.
0.
0.
0.
0.
0.
0.
0.
0.
0.
0.
0.
0.
0.
0.
0.
0.
0.
0.
0.
0.
0.
0.
0.
0.
0.
0.
0.
0.
0.
0.
0.
0.
0.
0.
0.
0.
0.
0.
0.
0.
0.
0.
0.
0.
0.
0.
0.
0.
0.
0.
0.
0.
0.
0.
0.
0.
0.
0.
0.
0.
0.
0.
0.
0.
0.
0.
0.
0.
0.
0.
0.
0.
0.
0.
0.
0.
0.
0.
0.
0.
0.
0.
0.
0.
0.
0.
0.
0.
0.
0.
0.
0.
0.
0.
0.
0.
0.
0.
0.
0.
0.
0.
0.
0.
0.
0.
0.
0.
0.
0.
0.
0.
0.
0.
0.
0.
0.
0.
0.
0.
0.
0.
0.
0.
0.
0.
0.
0.
0.
0.
0.
0.
0.
0.
0.
0.
0.
0.
0.
0.
0.
0.
0.
0.
0.
0.
0.
0.
0.
0.
0.
0.
0.
0.
0.
0.
0.
0.
0.
0.
0.
0.
0.
0.
0.
0.
0.
0.
0.
0.
0.
0.
0.
0.
0.
0.
0.
0.
0.
0.
0.
0.
0.
0.
0.
0.
0.
0.
0.
0.
0.
0.
0.
0.
0.
0.
0.
0.
0.
0.
0.
0.
0.
0.
0.
0.
0.
0.
0.
0.
0.
0.
0.
0.
0.
0.
0.
0.
0.
0.
0.
0.
0.
0.
0.
0.
0.
0.
0.
0.
0.
0.
0.
0.
0.
0.
0.
0.
0.
0.
0.
0.
0.
0.
0.
0.
0.
0.
0.
0.
0.
0.
0.
0.
0.
0.
0.
0.
0.
0.
0.
0.
0.
0.
0.
0.
0.
0.
0.
0.
0.
0.
0.
0.
0.
0.
0.
0.
0.
0.
0.
0.
0.
0.
0.
0.
0.
0.
0.
0.
0.
0.
0.
0.
0.
0.
0.
0.
0.
0.
0.
0.
0.
0.
0.
0.
0.
0.
0.
0.
0.
0.
0.
0.
0.
0.
0.
0.
0.
0.
0.
0.
0.
0.
0.
0.
0.
0.
0.
0.
0.
0.
0.
0.
0.
0.
0.
0.
0.
0.
0.
0.
0.
0.
0.
0.
0.
0.
0.
0.
0.
0.
0.
0.
0.
0.
0.
0.
0.
0.
0.
0.
0.
0.
0.
0.
0.
0.
0.
0.
0.
0.
0.
0.
0.
0.
0.
0.
0.
0.
0.
0.
0.
0.
0.
0.
0.
0.
0.
0.
0.
0.
0.
0.
0.
0.
0.
0.
0.
0.
0.
0.
0.
0.
0.
0.
0.
0.
0.
0.
0.
0.
0.
0.
0.
0.
0.
0.
0.
0.
0.
0.
0.
0.
0.
0.
0.
0.
0.
0.
0.
0.
0.
0.
0.
0.
0.
0.
0.
0.
0.
0.
0.
0.
0.
0.
0.
0.
0.
0.
0.
0.
0.
0.
0.
0.
0.
0.
0.
0.
0.
0.
0.
0.
0.
0.
0.
0.
0.
0.
0.
0.
0.
0.
0.
0.
0.
0.
0.
0.
0.
0.
0.
0.
0.
0.
0.
0.
0.
0.
0.
0.
0.
0.
0.
0.
0.
0.
0.
0.
0.
0.
0.
0.
0.
0.
0.
0.
0.
0.
0.
0.
0.
0.
0.
0.
0.
0.
0.
0.
0.
0.
0.
0.
0.
0.
0.
0.
0.
0.
0.
0.
0.
0.
0.
0.
0.
0.
0.
0.
0.
0.
0.
0.
0.
0.
0.
0.
0.
0.
0.
0.
0.
0.
0.
0.
0.
0.
0.
0.
0.
0.
0.
0.
0.
0.
0.
0.
0.
0.
0.
0.
0.
0.
0.
0.
0.
0.
0.
0.
0.
0.
0.
0.
0.
0.
0.
0.
0.
0.
0.
0.
0.
0.
0.
0.
0.
0.
0.
0.
0.
0.
0.
0.
0.
0.
0.
0.
0.
0.
0.
0.
0.
0.
0.
0.
0.
0.
0.
0.
0.
0.
0.
0.
0.
0.
0.
0.
0.
0.
0.
0.
0.
0.
0.
0.
0.
0.
0.
0.
0.
0.
0.
0.
0.
0.
0.
0.
0.
0.
0.
0.
0.
0.
0.
0.
0.
0.
0.
0.
0.
0.
0.
0.
0.
0.
0.
0.
0.
0.
0.
0.
0.
0.
0.
0.
0.
0.
0.
0.
0.
0.
0.
0.
0.
0.
0.
0.
0.
0.
0.
0.
0.
0.
0.
0.
0.
0.
0.
0.
0.
0.
0.
0.
0.
0.
0.
0.
0.
0.
0.
0.
0.
0.
0.
0.
0.
0.
0.
0.
0.
0.
0.
0.
0.
0.
0.
0.
0.
0.
0.
0.
0.
0.
0.
0.
0.
0.
0.
0.
0.
0.
0.
0.
0.
0.
0.
0.
0.
0.
0.
0.
0.
0.
0.
0.
0.
0.
0.
0.
0.
0.
0.
0.
0.
0.
0.
0.
0.
0.
0.
0.
0.
0.
0.
0.
0.
0.
0.
0.
0.
0.
0.
0.
0.
0.
0.
0.
0.
0.
0.
0.
0.
0.
0.
0.
0.
0.
0.
0.
0.
0.
0.
0.
0.
0.
0.
0.
0.001
0.002
0.002
0.002
0.002
0.002
0.001
0.
0.
0.
0.
0.
0.
0.
0.
0.
0.
0.
0.
0.
0.
0.
0.
0.
0.
0.
0.
0.
0.
0.
0.
0.
0.
0.
0.
0.
0.
0.
0.
0.
0.
0.001
0.001
0.001
0.001
-0.001
-0.002
-0.003
-0.005
-0.005
-0.005
-0.005
-0.002
-0.002
0.002
0.000
0.000
0.003
0.003
0.004
0.002
0.002
0.002
0.
0.
0.
0.
0.
0.
0.
0.
0.
0.
0.
0.
0.
0.
0.
0.
0.
0.
0.
0.
0.
0.
0.
0.
0.
0.
0.
0.
0.
0.
0.
0.002
0.002
0.003
0.003
0.003
0.000
-0.002
-0.007
-0.010
-0.013
-0.014
-0.013
-0.010
-0.008
-0.003
-0.003
0.001
0.003
0.003
0.004
0.004
0.004
0.004
0.002
0.002
0.
0.
0.
0.
0.
0.
0.
0.
0.
0.
0.
0.
0.
0.
0.
0.
0.
0.
0.
0.
0.
0.
0.
0.
0.
0.
0.
0.
0.
0.002
0.003
0.003
0.002
0.002
-0.001
-0.002
-0.008
-0.014
-0.018
-0.021
-0.022
-0.021
-0.018
-0.013
-0.010
-0.004
-0.005
-0.002
0.000
0.001
0.004
0.004
0.005
0.005
0.002
0.001
0.
0.
0.
0.
0.
0.
0.
0.
0.
0.
0.
0.
0.
0.
0.
0.
0.
0.
0.
0.
0.
0.
0.
0.
0.
0.
0.
0.002
0.003
0.003
0.003
0.002
-0.001
-0.003
-0.007
-0.015
-0.021
-0.030
-0.035
-0.038
-0.036
-0.031
-0.024
-0.020
-0.013
-0.008
-0.008
-0.007
-0.004
-0.001
0.004
0.005
0.005
0.004
0.003
0.
0.
0.
0.
0.
0.
0.
0.
0.
0.
0.
0.
0.
0.
0.
0.
0.
0.
0.
0.
0.
0.
0.
0.
0.
0.
0.
0.002
0.003
0.003
0.002
0.000
-0.005
-0.010
-0.017
-0.023
-0.032
-0.043
-0.055
-0.061
-0.060
-0.054
-0.045
-0.033
-0.024
-0.018
-0.017
-0.015
-0.013
-0.006
-0.001
0.004
0.005
0.005
0.002
0.
0.
0.
0.
0.
0.
0.
0.
0.
0.
0.
0.
0.
0.
0.
0.
0.
0.
0.
0.
0.
0.
0.
0.
0.
0.
0.001
0.003
0.003
0.003
0.001
-0.003
-0.009
-0.015
-0.022
-0.033
-0.041
-0.056
-0.071
-0.083
-0.093
-0.090
-0.078
-0.059
-0.043
-0.035
-0.029
-0.029
-0.025
-0.019
-0.010
-0.002
0.003
0.003
0.002
0.001
-0.001
-0.001
0.
0.
0.
0.
0.
0.
0.
0.
0.
0.
0.
0.
0.
0.
0.
0.
0.
0.
0.
0.
0.
0.
0.
0.001
0.003
0.003
0.002
0.000
-0.005
-0.012
-0.020
-0.026
-0.034
-0.049
-0.062
-0.085
-0.113
-0.133
-0.134
-0.123
-0.104
-0.078
-0.057
-0.049
-0.043
-0.036
-0.025
-0.012
-0.005
-0.001
0.002
0.001
-0.001
-0.002
-0.002
-0.002
-0.001
0.
0.
0.
0.
0.
0.
0.
0.
0.
0.
0.
0.
0.
0.
0.
0.
0.
0.
0.
0.
0.
0.001
0.003
0.003
0.002
0.000
-0.005
-0.012
-0.017
-0.023
-0.034
-0.049
-0.069
-0.106
-0.137
-0.124
0.022
-0.009
-0.131
-0.125
-0.093
-0.067
-0.055
-0.042
-0.035
-0.023
-0.014
-0.009
-0.004
-0.003
-0.003
-0.002
-0.003
-0.003
-0.002
-0.001
0.
0.
0.
0.
0.
0.
0.
0.
0.
0.
0.
0.
0.
0.
0.
0.
0.
0.
0.
0.
0.001
0.002
0.003
0.002
0.001
-0.003
-0.009
-0.012
-0.016
-0.027
-0.041
-0.072
-0.114
-0.075
2.716
21.790
19.330
1.110
-0.133
-0.136
-0.098
-0.073
-0.062
-0.051
-0.037
-0.025
-0.018
-0.014
-0.010
-0.008
-0.007
-0.005
-0.005
-0.002
-0.002
0.
0.
0.
0.
0.
0.
0.
0.
0.
0.
0.
0.
0.
0.
0.
0.
0.
0.
0.
0.
0.
0.002
0.003
0.002
0.001
0.000
-0.004
-0.007
-0.010
-0.017
-0.033
-0.069
-0.113
0.379
45.331
3234.289
61632.645
31.071
0.257
-0.149
-0.139
-0.105
-0.087
-0.077
-0.063
-0.042
-0.032
-0.026
-0.022
-0.017
-0.010
-0.006
-0.006
-0.004
-0.002
0.
0.
0.
0.
0.
0.
0.
0.
0.
0.
0.
0.
0.
0.
0.
0.
0.
0.
0.
0.
0.
0.001
0.002
0.003
0.002
0.001
0.
-0.002
-0.002
-0.009
-0.028
-0.060
-0.106
0.319
46.153
4503.023
53993.645
55.725
4.847
-0.019
-0.165
-0.134
-0.106
-0.097
-0.089
-0.076
-0.061
-0.045
-0.035
-0.025
-0.017
-0.010
-0.004
-0.005
-0.002
0.
0.
0.
0.
0.
0.
0.
0.
0.
0.
0.
0.
0.
0.
0.
0.
0.
0.
0.
0.
0.
0.
0.001
0.001
0.003
0.001
0.001
0.001
0.001
-0.003
-0.018
-0.046
-0.096
-0.060
3.517
47.337
67.838
90.564
16.363
0.232
-0.181
-0.132
-0.070
-0.109
-0.126
-0.113
-0.096
-0.078
-0.062
-0.038
-0.022
-0.010
-0.006
-0.002
-0.002
0.
0.
0.
0.
0.
0.
0.
0.
0.
0.
0.
0.
0.
0.
0.
0.
0.
0.
0.
0.
0.
0.
0.
0.001
0.001
0.001
0.001
0.002
0.003
-0.001
-0.010
-0.032
-0.074
-0.114
-0.031
0.967
4.621
13.315
3.339
-0.054
-0.181
-0.144
-0.097
-0.139
-0.153
-0.131
-0.109
-0.111
-0.092
-0.060
-0.031
-0.013
-0.006
-0.001
-0.001
0.
0.
0.
0.
0.
0.
0.
0.
0.
0.
0.
0.
0.
0.
0.
0.
0.
0.
0.
0.
0.
0.
0.
0.
0.
0.001
0.001
0.003
0.003
0.001
-0.003
-0.014
-0.038
-0.080
-0.116
-0.121
-0.021
0.144
-0.054
-0.176
-0.179
-0.164
-0.164
-0.170
-0.131
0.092
0.144
-0.033
-0.092
-0.080
-0.044
-0.016
-0.004
-0.002
0.001
0.
0.
0.
0.
0.
0.
0.
0.
0.
0.
0.
0.
0.
0.
0.
0.
0.
0.
0.
0.
0.
0.
0.
0.
0.
0.
0.001
0.003
0.001
0.004
0.000
-0.007
-0.018
-0.039
-0.072
-0.101
-0.117
-0.125
-0.137
-0.150
-0.154
-0.160
-0.171
-0.178
-0.083
0.490
1.959
2.908
0.465
-0.072
-0.055
-0.021
-0.005
-0.002
0.001
0.
0.
0.
0.
0.
0.
0.
0.
0.
0.
0.
0.
0.
0.
0.
0.
0.
0.
0.
0.
0.
0.
0.
0.
0.
0.
0.002
0.002
0.004
0.003
0.002
-0.002
-0.007
-0.017
-0.032
-0.047
-0.066
-0.083
-0.099
-0.104
-0.112
-0.124
-0.147
-0.162
-0.105
1.036
21.536
63.390
6.356
0.050
-0.054
-0.024
-0.005
0.001
0.001
0.
0.
0.
0.
0.
0.
0.
0.
0.
0.
0.
0.
0.
0.
0.
0.
0.
0.
0.
0.
0.
0.
0.
0.
0.
0.
0.002
0.002
0.004
0.005
0.003
0.002
-0.001
-0.007
-0.012
-0.021
-0.033
-0.050
-0.066
-0.073
-0.080
-0.088
-0.111
-0.141
-0.127
0.785
22.321
63.197
6.712
0.058
-0.050
-0.021
-0.004
0.001
0.001
0.
0.
0.
0.
0.
0.
0.
0.
0.
0.
0.
0.
0.
0.
0.
0.
0.
0.
0.
0.
0.
0.
0.
0.
0.
0.
0.001
0.002
0.004
0.005
0.006
0.005
0.005
0.000
-0.004
-0.011
-0.022
-0.033
-0.046
-0.054
-0.057
-0.065
-0.081
-0.106
-0.118
-0.007
1.360
2.894
0.503
-0.050
-0.043
-0.014
-0.002
0.001
0.001
0.
0.
0.
0.
0.
0.
0.
0.
0.
0.
0.
0.
0.
0.
0.
0.
0.
0.
0.
0.
0.
0.
0.
0.
0.
0.
0.
0.002
0.004
0.004
0.005
0.005
0.005
0.005
0.002
-0.005
-0.013
-0.020
-0.031
-0.039
-0.042
-0.044
-0.051
-0.061
-0.084
-0.085
-0.067
-0.041
-0.060
-0.049
-0.026
-0.007
0.001
0.001
0.001
0.
0.
0.
0.
0.
0.
0.
0.
0.
0.
0.
0.
0.
0.
0.
0.
0.
0.
0.
0.
0.
0.
0.
0.
0.
0.
0.
0.001
0.002
0.004
0.004
0.005
0.005
0.004
0.002
-0.001
-0.008
-0.014
-0.020
-0.024
-0.027
-0.027
-0.024
-0.027
-0.037
-0.054
-0.060
-0.054
-0.042
-0.025
-0.009
-0.002
0.001
0.001
0.
0.
0.
0.
0.
0.
0.
0.
0.
0.
0.
0.
0.
0.
0.
0.
0.
0.
0.
0.
0.
0.
0.
0.
0.
0.
0.
0.
0.
0.
0.001
0.004
0.004
0.004
0.004
0.002
-0.001
-0.005
-0.008
-0.011
-0.014
-0.014
-0.011
-0.011
-0.011
-0.013
-0.017
-0.019
-0.019
-0.013
-0.006
0.000
0.001
0.002
0.001
0.
0.
0.
0.
0.
0.
0.
0.
0.
0.
0.
0.
0.
0.
0.
0.
0.
0.
0.
0.
0.
0.
0.
0.
0.
0.
0.
0.
0.
0.
0.
0.
0.
0.
0.
0.
-0.002
-0.002
-0.004
-0.006
-0.006
-0.007
-0.005
-0.003
-0.001
-0.002
-0.003
-0.003
-0.003
-0.002
0.001
0.002
0.002
0.001
0.
0.
0.
0.
0.
0.
0.
0.
0.
0.
0.
0.
0.
0.
0.
0.
0.
0.
0.
0.
0.
0.
0.
0.
0.
0.
0.
0.
0.
0.
0.
0.
0.
0.
0.
0.
0.
0.
0.
-0.002
-0.003
-0.003
-0.003
-0.002
-0.001
0.000
0.002
0.002
0.002
0.002
0.002
0.002
0.002
0.001
0.
0.
0.
0.
0.
0.
0.
0.
0.
0.
0.
0.
0.
0.
0.
0.
0.
0.
0.
0.
0.
0.
0.
0.
0.
0.
0.
0.
0.
0.
0.
0.
0.
0.
0.
0.
0.
0.
0.
0.
0.
0.
-0.002
-0.002
-0.002
0.
0.
0.001
0.002
0.002
0.002
0.002
0.001
0.
0.
0.
0.
0.
0.
0.
0.
0.
0.
0.
0.
0.
0.
0.
0.
0.
0.
0.
0.
0.
0.
0.
0.
0.
0.
0.
0.
0.
0.
0.
0.
0.
0.
0.
0.
0.
0.
0.
0.
0.
0.
0.
0.
0.
0.
0.
0.
0.
0.
0.
0.
0.
0.
0.
0.
0.
0.
0.
0.
0.
0.
0.
0.
0.
0.
0.
0.
0.
0.
0.
0.
0.
0.
0.
0.
0.
0.
0.
0.
0.
0.
0.
0.
0.
0.
0.
0.
0.
0.
0.
0.
0.
0.
0.
0.
0.
0.
0.
0.
0.
0.
0.
0.
0.
0.
0.
0.
0.
0.
0.
0.
0.
0.
0.
0.
0.
0.
0.
0.
0.
0.
0.
0.
0.
0.
0.
0.
0.
0.
0.
0.
0.
0.
0.
0.
0.
0.
0.
0.
0.
0.
0.
0.
0.
0.
0.
0.
0.
0.
0.
0.
0.
0.
0.
0.
0.
0.
0.
0.
0.
0.
0.
0.
0.
0.
0.
0.
0.
0.
0.
0.
0.
0.
0.
0.
0.
0.
0.
0.
0.
0.
0.
0.
0.
0.
0.
0.
0.
0.
0.
0.
0.
0.
0.
0.
0.
0.
0.
0.
0.
0.
0.
0.
0.
0.
0.
0.
0.
0.
0.
0.
0.
0.
0.
0.
0.
0.
0.
0.
0.
0.
0.
0.
0.
0.
0.
0.
0.
0.
0.
0.
0.
0.
0.
0.
0.
0.
0.
0.
0.
0.
0.
0.
0.
0.
0.
0.
0.
0.
0.
0.
0.
0.
0.
0.
0.
0.
0.
0.
0.
0.
0.
0.
0.
0.
0.
0.
0.
0.
0.
0.
0.
0.
0.
0.
0.
0.
0.
0.
0.
0.
0.
0.
0.
0.
0.
0.
0.
0.
0.
0.
0.
0.
0.
0.
0.
0.
0.
0.
0.
0.
0.
0.
0.
0.
0.
0.
0.
0.
0.
0.
0.
0.
0.
0.
0.
0.
0.
0.
0.
0.
0.
0.
0.
0.
0.
0.
0.
0.
0.
0.
0.
0.
0.
0.
0.
0.
0.
0.
0.
0.
0.
0.
0.
0.
0.
0.
0.
0.
0.
0.
0.
0.
0.
0.
0.
0.
0.
0.
0.
0.
0.
0.
0.
0.
0.
0.
0.
0.
0.
0.
0.
0.
0.
0.
0.
0.
0.
0.
0.
0.
0.
0.
0.
0.
0.
0.
0.
0.
0.
0.
0.
0.
0.
0.
0.
0.
0.
0.
0.
0.
0.
0.
0.
0.
0.
0.
0.
0.
0.
0.
0.
0.
0.
0.
0.
0.
0.
0.
0.
0.
0.
0.
0.
0.
0.
0.
0.
0.
0.
0.
0.
0.
0.
0.
0.
0.
0.
0.
0.
0.
0.
0.
0.
0.
0.
0.
0.
0.
0.
0.
0.
0.
0.
0.
0.
0.
0.
0.
0.
0.
0.
0.
0.
0.
0.
0.
0.
0.
0.
0.
0.
0.
0.
0.
0.
0.
0.
0.
0.
0.
0.
0.
0.
0.
0.
0.
0.
0.
0.
0.
0.
0.
0.
0.
0.
0.
0.
0.
0.
0.
0.
0.
0.
0.
0.
0.
0.
0.
0.
0.
0.
0.
0.
0.
0.
0.
0.
0.
0.
0.
0.
0.
0.
0.
0.
0.
0.
0.
0.
0.
0.
0.
0.
0.
0.
0.
0.
0.
0.
0.
0.
0.
0.
0.
0.
0.
0.
0.
0.
0.
0.
0.
0.
0.
0.
0.
0.
0.
0.
0.
0.
0.
0.
0.
0.
0.
0.
0.
0.
0.
0.
0.
0.
0.
0.
0.
0.
0.
0.
0.
0.
0.
0.
0.
0.
0.
0.
0.
0.
0.
0.
0.
0.
0.
0.
0.
0.
0.
0.
0.
0.
0.
0.
0.
0.
0.
0.
0.
0.
0.
0.
0.
0.
0.
0.
0.
0.
0.
0.
0.
0.
0.
0.
0.
0.
0.
0.
0.
0.
0.
0.
0.
0.
0.
0.
0.
0.
0.
0.
0.
0.
0.
0.
0.
0.
0.
0.
0.
0.
0.
0.
0.
0.
0.
0.
0.
0.
0.
0.
0.
0.
0.
0.
0.
0.
0.
0.
0.
0.
0.
0.
0.
0.
0.
0.
0.
0.
0.
0.
0.
0.
0.
0.
0.
0.
0.
0.
0.
0.
0.
0.
0.
0.
0.
0.
0.
0.
0.
0.
0.
0.
0.
0.
0.
0.
0.
0.
0.
0.
0.
0.
0.
0.
0.
0.
0.
0.
0.
0.
0.
0.
0.
0.
0.
0.
0.
0.
0.
0.
0.
0.
0.
0.
0.
0.
0.
0.
0.
0.
0.
0.
0.
0.
0.
0.
0.
0.
0.
0.
0.
0.
0.
0.
0.
0.
0.
0.
0.
0.
0.
0.
0.
0.
0.
0.
0.
0.
0.
0.
0.
0.
0.
0.
0.
0.
0.
0.
0.
0.
0.
0.
0.
0.
0.
0.
0.
0.
0.
0.
0.
0.
0.
0.
0.
0.
0.
0.
0.
0.
0.
0.
0.
0.
0.
0.
0.
0.
0.
0.
0.
0.
0.
0.
0.
0.
0.
0.
0.
0.
0.
0.
0.
0.
0.
0.
0.
0.
0.
0.
0.
0.
0.
0.
0.
0.
0.
0.
0.
0.
0.
0.
0.
0.
0.
0.
0.
0.
0.
0.
0.
0.
0.
0.
0.
0.
0.
0.
0.
0.
0.
0.
0.
0.
0.
0.
0.
0.
0.
0.
0.
0.
0.
0.
0.
0.
0.
0.
0.
0.
0.
0.
0.
0.
0.
0.
0.
0.
0.
0.
0.
0.
0.
0.
0.
0.
0.
0.
0.
0.
0.
0.
0.
0.
0.
0.
0.
0.
0.
0.
0.
0.
0.
0.
0.
0.
0.
0.
0.
0.
0.
0.
0.
0.
0.
0.
0.
0.
0.
0.
0.
0.
0.
0.
0.
0.
0.
0.
0.
0.
0.
0.
0.
0.
0.
0.
0.
0.
0.
0.
0.
0.
0.
0.
0.
0.
0.
0.
0.
0.
0.
0.
0.
0.
0.
0.
0.
0.
0.
0.
0.
0.
0.
0.
0.
0.
0.
0.
0.
0.
0.
0.
0.
0.
0.
0.
0.
0.
0.
0.
0.
0.
0.
0.
0.
0.
0.
0.
0.
0.
0.
0.
0.
0.
0.
0.
0.
0.
0.
0.
0.
0.
0.
0.
0.
0.
0.
0.
0.
0.
0.
0.
0.
0.
0.
0.
0.
0.
0.
0.
0.
0.
0.
0.
0.
0.
0.
0.
0.
0.
0.
0.
0.
0.
0.
0.
0.
0.
0.
0.
0.
0.
0.
0.
0.
0.
0.
0.
0.
0.
0.
0.
0.
0.
0.
0.
0.
0.
0.
0.
0.
0.
0.
0.
0.
0.
0.
0.
0.
0.
0.
0.
0.
0.
0.
0.
0.
0.
0.
0.
0.
0.
0.
0.
0.
0.
0.
0.
0.
0.
0.
0.
0.
0.
0.
0.
0.
0.
0.
0.
0.
0.
0.
0.
0.
0.
0.
0.
0.
0.
0.
0.
0.
0.
0.
0.
0.
0.
0.
0.
0.
0.
0.
0.
0.
0.
0.
0.
0.
0.
0.
0.
0.
0.
0.
0.
0.
0.
0.
0.
0.
0.
0.
0.
0.
0.
0.
0.
0.
0.
0.
0.
0.
0.
0.
0.
0.
0.
0.
0.
0.
0.
0.
0.
0.
0.
0.
0.
0.
0.
0.
0.
0.
0.
0.
0.
0.
0.
0.
0.
0.
0.
0.
0.
0.
0.
0.
0.
0.
0.
0.
0.
0.
0.
0.
0.
0.
0.
0.
0.
0.
0.
0.
0.
0.
0.
0.
0.
0.
0.
0.
0.
0.
0.
0.
0.
0.
0.
0.
0.
0.
0.
0.
0.
0.
0.
0.
0.
0.
0.
0.
0.
0.
0.
0.
0.
0.
0.
0.
0.
0.
0.
0.
0.
0.
0.
0.
0.
0.
0.
0.
0.
0.
0.
0.
0.
0.
0.
0.
0.
0.
0.
0.
0.
0.
0.
0.
0.
0.
0.
0.
0.
0.
0.
0.
0.
0.
0.
0.
0.
0.
0.
0.
0.
0.
0.
0.
0.
0.
0.
0.
0.
0.
0.
0.
0.
0.
0.
0.
0.
0.
0.
0.
0.
0.
0.
0.
0.
0.
0.
0.
0.
0.
0.
0.
0.
0.
0.
0.
0.
0.
0.
0.
0.
0.
0.
0.
0.
0.
0.
0.
0.
0.
0.
0.
0.
0.
0.
0.
0.
0.
0.
0.
0.
0.
0.
0.
0.
0.
0.
0.
0.
0.
0.
0.
0.
0.
0.
0.
0.
0.
0.
0.
0.
0.
0.
0.
0.
0.
0.
0.
0.
0.
0.
0.
0.
0.
0.
0.
0.
0.
0.
0.
0.
0.
0.
0.
0.
0.
0.
0.
0.
0.
0.
0.
0.
0.
0.
0.
0.
0.
0.
0.
0.
0.
0.
0.
0.
0.
0.
0.
0.
0.
0.
0.
0.
0.
0.
0.
0.
0.
0.
0.
0.
0.
0.
0.
0.
0.
0.
0.
0.
0.
0.
0.
0.
0.
0.
0.
0.
0.
0.
0.
0.
0.
0.
0.
0.
0.
0.
0.
0.
0.
0.
0.
0.
0.
0.
0.
0.
0.
0.
0.
0.
0.
0.
0.
0.
0.
0.
0.
0.
0.
0.
0.
0.
0.
0.
0.
0.
0.
0.
0.
0.
0.
0.
0.
0.
0.
0.
0.
0.
0.
0.
0.
0.
0.
0.
0.
0.
0.
0.
0.
0.
0.
0.
0.
0.
0.
0.
0.
0.
0.
0.
0.
0.
0.
0.
0.
0.
0.
0.
0.
0.
0.
0.
0.
0.
0.
0.
0.
0.
0.
0.
0.
0.
0.
0.
0.
0.
0.
0.
0.
0.
0.
0.
0.
0.
0.
0.
0.
0.
0.
0.
0.
0.
0.
0.
0.
0.
0.
0.
0.
0.
0.
0.
0.
0.
0.
0.
0.
0.
0.
0.
0.
0.
0.
0.
0.
0.
0.
0.
0.
0.
0.
0.
0.
0.
0.
0.
0.
0.
0.
0.
0.
0.
0.
0.
0.
0.
0.
0.
0.
0.
0.
0.
0.
0.
0.
0.
0.
0.
0.
0.
0.
0.
0.
0.
0.
0.
0.
0.
0.
0.
0.
0.
0.
0.
0.
0.
0.
0.
0.
0.
0.
0.
0.
0.
0.
0.
0.
0.
0.
0.
0.
0.
0.
0.
0.
0.
0.
0.
0.
0.
0.
0.
0.
0.
0.
0.
0.
0.
0.
0.
0.
0.
0.
0.
0.
0.
0.
0.
0.
0.
0.
0.
0.
0.
0.
0.
0.
0.
0.
0.
0.
0.
0.
0.
0.
0.
0.
0.
0.
0.
0.
0.
0.
0.
0.
0.
0.
0.
0.
0.
0.
0.
0.
0.
0.
0.
0.
0.
0.
0.
0.
0.
0.
0.
0.
0.
0.
0.
0.
0.
0.
0.
0.
0.
0.
0.
0.
0.
0.
0.
0.
0.
0.
0.
0.
0.
0.
0.
0.
0.
0.
0.
0.
0.
0.
0.
0.
0.
0.
0.
0.
0.
0.
0.
0.
0.
0.
0.
0.
0.
0.
0.
0.
0.
0.
0.
0.
0.
0.
0.
0.
0.
0.
0.
0.
0.
0.
0.
0.
0.
0.
0.
0.
0.
0.
0.
0.
0.
0.
0.
0.
0.
0.
0.
0.
0.
0.
0.
0.
0.
0.
0.
0.
0.
0.
0.
0.
0.
0.
0.
0.
0.
0.
0.
0.
0.
0.
0.
0.
0.
0.
0.
0.
0.
0.
0.
0.
0.
0.
0.
0.
0.
0.
0.
0.
0.
0.
0.
0.
0.
0.
0.
0.
0.
0.
0.
0.
0.
0.
0.
0.
0.
0.
0.
0.
0.
0.
0.
0.
0.
0.
0.
0.
0.
0.
0.
0.
0.
0.
0.
0.
0.
0.
0.
0.
0.
0.
0.
0.
0.
0.
0.
0.
0.
0.
0.
0.
0.
0.
0.
0.
0.
0.
0.
0.
0.
0.
0.
0.
0.
0.
0.
0.
0.
0.
0.
0.
0.
0.
0.
0.
0.
0.
0.
0.
0.
0.
0.
0.
0.
0.
0.
0.
0.
0.
0.
0.
0.
0.
0.
0.
0.
0.
0.
0.
0.
0.
0.
0.
0.
0.
0.
0.
0.
0.
0.
0.
0.
0.
0.
0.
0.
0.
0.
0.
0.
0.
0.
0.
0.
0.
0.
0.
0.
0.
0.
0.
0.
0.
0.
0.
0.
0.
0.
0.
0.
0.
0.
0.
0.
0.
0.
0.
0.
0.
0.
0.
0.
0.
0.
0.
0.
0.
0.
0.
0.
0.
0.
0.
0.
0.
0.
0.
0.
0.
0.
0.
0.
0.
0.
0.
0.
0.
0.
0.
0.
0.
0.
0.
0.
0.
0.
0.
0.
0.
0.
0.
0.
0.
0.
0.
0.
0.
0.
0.
0.
0.
0.
0.
0.
0.
0.
0.
0.
0.
0.
0.
0.
0.
0.
0.
0.
0.
0.
0.
0.
0.
0.
0.
0.
0.
0.
0.
0.
0.
0.
0.
0.
0.
0.
0.
0.
0.
0.
0.
0.
0.
0.
0.
0.
0.
0.
0.
0.
0.
0.
0.
0.
0.
0.
0.
0.
0.
0.
0.
0.
0.
0.
0.
0.
0.
0.
0.
0.
0.
0.
0.
0.
0.
0.
0.
0.
0.
0.
0.
0.
0.
0.
0.
0.
0.
0.
0.
0.
0.
0.
0.
0.
0.
0.
0.
0.
0.
0.
0.
0.
0.
0.
0.
0.
0.
0.
0.
0.
0.
0.
0.
0.
0.
0.
0.
0.
0.
0.
0.
0.
0.
0.
0.
0.
0.
0.
0.
0.
0.
0.
0.
0.
0.
0.
0.
0.
0.
0.
0.
0.
0.
0.
0.
0.
0.
0.
0.
0.
0.
0.
0.
0.
0.
0.
0.
0.
0.
0.
0.
0.
0.
0.
0.
0.
0.
0.
0.
0.
0.
0.
0.
0.
0.
0.
0.
0.
0.
0.
0.
0.
0.
0.
0.
0.
0.
0.
0.
0.
0.
0.
0.
0.
0.
0.
0.
0.
0.
0.
0.
0.
0.
0.
0.
0.
0.
0.
0.
0.
0.
0.
0.
0.
0.
0.
0.
0.
0.
0.
0.
0.
0.
0.
0.
0.
0.
0.
0.
0.
0.
0.
0.
0.
0.
0.
0.
0.
0.
0.
0.
0.
0.
0.
0.
0.
0.
0.
0.
0.
0.
0.
0.
0.
0.
0.
0.
0.
0.
0.
0.
0.
0.
0.
0.
0.
0.
0.
0.
0.
0.
0.
0.
0.
0.
0.
0.
0.
0.
0.
0.
0.
0.
0.
0.
0.
0.
0.
0.
0.
0.
0.
0.
0.
0.
0.
0.
0.
0.
0.
0.
0.
0.
0.
0.
0.
0.
0.
0.
0.
0.
0.
0.
0.
0.
0.
0.
0.
0.
0.
0.
0.
0.
0.
0.
0.
0.
0.
0.
0.
0.
0.
0.
0.
0.
0.
0.
0.
0.
0.
0.
0.
0.
0.
0.
0.
0.
0.
0.
0.
0.
0.
0.
0.
0.
0.
0.
0.
0.
0.
0.
0.
0.
0.
0.
0.
0.
0.
0.
0.
0.
0.
0.
0.
0.
0.
0.
0.
0.
0.
0.
0.
0.
0.
0.
0.
0.
0.
0.
0.
0.
0.
0.
0.
0.
0.
0.
0.
0.
0.
0.
0.
0.
0.
0.
0.
0.
0.
0.
0.
0.
0.
0.
0.
0.
0.
0.
0.
0.
0.
0.
0.
0.
0.
0.
0.
0.
0.
0.
0.
0.
0.
0.
0.
0.
0.
0.
0.
0.
0.
0.
0.
0.
0.
0.
0.
0.
0.
0.
0.
0.
0.
0.
0.
0.
0.
0.
0.
0.
0.
0.
0.
0.
0.
0.
0.
0.
0.
0.
0.
0.
0.001
0.002
0.002
0.002
0.001
0.
0.
0.
0.
0.
0.
0.
0.
0.
0.
0.
0.
0.
0.
0.
0.
0.
0.
0.
0.
0.
0.
0.
0.
0.
0.
0.
0.
0.
0.
0.
0.
0.
0.
0.
0.
0.
0.
0.
0.
-0.002
-0.002
-0.002
-0.004
-0.004
-0.002
-0.002
0.
0.001
0.002
0.001
0.001
0.001
0.001
0.002
0.002
0.001
0.
0.
0.
0.
0.
0.
0.
0.
0.
0.
0.
0.
0.
0.
0.
0.
0.
0.
0.
0.
0.
0.
0.
0.
0.
0.
0.
0.
0.
0.
0.
0.002
0.002
0.002
0.002
0.002
0.000
-0.001
-0.003
-0.008
-0.011
-0.012
-0.011
-0.010
-0.007
-0.001
-0.002
0.001
0.003
0.003
0.004
0.004
0.005
0.004
0.002
0.001
0.
0.
0.
0.
0.
0.
0.
0.
0.
0.
0.
0.
0.
0.
0.
0.
0.
0.
0.
0.
0.
0.
0.
0.
0.
0.
0.
0.
0.
0.002
0.003
0.003
0.002
0.002
-0.002
-0.004
-0.006
-0.013
-0.017
-0.021
-0.022
-0.022
-0.019
-0.014
-0.012
-0.006
-0.004
-0.002
0.000
0.001
0.004
0.005
0.005
0.005
0.002
0.001
0.
0.
0.
0.
0.
0.
0.
0.
0.
0.
0.
0.
0.
0.
0.
0.
0.
0.
0.
0.
0.
0.
0.
0.
0.
0.
0.
0.002
0.003
0.003
0.002
0.000
-0.005
-0.007
-0.011
-0.019
-0.027
-0.034
-0.040
-0.043
-0.040
-0.035
-0.029
-0.020
-0.014
-0.011
-0.011
-0.009
-0.007
-0.002
0.001
0.005
0.005
0.005
0.003
0.
0.
0.
0.
0.
0.
0.
0.
0.
0.
0.
0.
0.
0.
0.
0.
0.
0.
0.
0.
0.
0.
0.
0.
0.
0.
0.001
0.003
0.003
0.003
0.001
-0.005
-0.012
-0.016
-0.025
-0.035
-0.047
-0.059
-0.069
-0.076
-0.075
-0.065
-0.054
-0.040
-0.031
-0.027
-0.027
-0.030
-0.028
-0.019
-0.008
0.002
0.005
0.005
0.004
0.001
0.
0.
0.
0.
0.
0.
0.
0.
0.
0.
0.
0.
0.
0.
0.
0.
0.
0.
0.
0.
0.
0.
0.
0.
0.
0.002
0.003
0.003
0.001
-0.006
-0.015
-0.024
-0.033
-0.044
-0.055
-0.065
-0.076
-0.091
-0.100
-0.104
-0.097
-0.083
-0.070
-0.057
-0.054
-0.055
-0.060
-0.055
-0.042
-0.022
-0.009
-0.001
0.002
0.005
0.003
-0.001
0.000
-0.001
-0.001
0.
0.
0.
0.
0.
0.
0.
0.
0.
0.
0.
0.
0.
0.
0.
0.
0.
0.
0.
0.
0.
0.002
0.003
0.003
-0.002
-0.011
-0.025
-0.039
-0.051
-0.064
-0.074
-0.080
-0.076
-0.061
-0.105
-0.127
-0.130
-0.122
-0.108
-0.094
-0.085
-0.081
-0.077
-0.070
-0.059
-0.039
-0.019
-0.007
-0.002
0.001
0.001
-0.002
-0.002
-0.001
-0.001
-0.001
0.
0.
0.
0.
0.
0.
0.
0.
0.
0.
0.
0.
0.
0.
0.
0.
0.
0.
0.
0.
0.002
0.003
0.002
-0.003
-0.014
-0.032
-0.047
-0.061
-0.077
-0.084
-0.091
-0.064
-0.017
-0.113
-0.155
-0.171
-0.181
-0.167
-0.145
-0.118
-0.105
-0.096
-0.087
-0.077
-0.053
-0.027
-0.014
-0.009
-0.005
-0.006
-0.006
-0.006
-0.005
-0.002
-0.002
-0.001
0.
0.
0.
0.
0.
0.
0.
0.
0.
0.
0.
0.
0.
0.
0.
0.
0.
0.
0.
0.002
0.003
0.002
-0.003
-0.012
-0.031
-0.046
-0.060
-0.075
-0.086
-0.095
-0.107
-0.122
-0.175
-0.061
0.345
0.158
-0.176
-0.201
-0.168
-0.137
-0.118
-0.110
-0.096
-0.070
-0.044
-0.028
-0.021
-0.017
-0.014
-0.013
-0.010
-0.008
-0.005
-0.003
-0.001
0.
0.
0.
0.
0.
0.
0.
0.
0.
0.
0.
0.
0.
0.
0.
0.
0.
0.
0.
0.002
0.003
0.002
-0.002
-0.008
-0.022
-0.036
-0.048
-0.058
-0.073
-0.091
-0.126
-0.180
0.277
48.914
178.160
74.886
3.381
-0.131
-0.216
-0.189
-0.164
-0.147
-0.124
-0.095
-0.065
-0.046
-0.037
-0.032
-0.027
-0.023
-0.015
-0.011
-0.007
-0.005
-0.002
-0.001
0.
0.
0.
0.
0.
0.
0.
0.
0.
0.
0.
0.
0.
0.
0.
0.
0.
0.
0.002
0.003
0.002
0.001
-0.004
-0.010
-0.020
-0.029
-0.038
-0.051
-0.076
-0.124
-0.176
3.874
22640.467
195400.922
79364.859
116.148
3.188
-0.171
-0.236
-0.192
-0.149
-0.135
-0.126
-0.103
-0.078
-0.063
-0.051
-0.043
-0.034
-0.021
-0.014
-0.009
-0.006
-0.002
-0.001
0.
0.
0.
0.
0.
0.
0.
0.
0.
0.
0.
0.
0.
0.
0.
0.
0.
0.
0.
0.002
0.003
0.002
0.000
-0.004
-0.009
-0.012
-0.019
-0.030
-0.056
-0.104
-0.151
1.595
443.214
101375.594
152038.422
4291.953
193.287
1.595
-0.233
0.166
0.906
0.192
-0.155
-0.154
-0.128
-0.102
-0.080
-0.060
-0.043
-0.025
-0.015
-0.009
-0.006
-0.002
-0.001
0.
0.
0.
0.
0.
0.
0.
0.
0.
0.
0.
0.
0.
0.
0.
0.
0.
0.
0.
0.001
0.002
0.003
0.001
0.000
-0.001
-0.005
-0.008
-0.020
-0.039
-0.080
-0.135
0.073
16.976
814.298
13116.770
100579.266
3106.613
5.474
-0.115
3.355
14.354
3.277
-0.081
-0.185
-0.162
-0.146
-0.114
-0.081
-0.051
-0.029
-0.015
-0.008
-0.006
-0.002
0.
0.
0.
0.
0.
0.
0.
0.
0.
0.
0.
0.
0.
0.
0.
0.
0.
0.
0.
0.
0.
0.001
0.001
0.002
0.001
0.002
0.000
-0.006
-0.012
-0.027
-0.055
-0.113
-0.148
0.600
13.628
134.047
1713.884
131.210
1.138
-0.036
5.953
14.192
3.086
0.059
0.781
0.900
0.026
-0.139
-0.107
-0.059
-0.031
-0.013
-0.008
-0.005
-0.002
0.
0.
0.
0.
0.
0.
0.
0.
0.
0.
0.
0.
0.
0.
0.
0.
0.
0.
0.
0.
0.
0.
0.
0.001
0.001
0.003
0.001
0.000
-0.005
-0.018
-0.036
-0.074
-0.127
-0.155
0.031
1.222
3.611
0.959
-0.266
-0.237
0.829
1.147
0.140
1.991
22.140
25.045
2.909
0.023
-0.112
-0.077
-0.033
-0.011
-0.007
-0.001
-0.001
0.
0.
0.
0.
0.
0.
0.
0.
0.
0.
0.
0.
0.
0.
0.
0.
0.
0.
0.
0.
0.
0.
0.
0.
0.001
0.001
0.002
0.002
-0.003
-0.010
-0.022
-0.040
-0.077
-0.122
-0.154
-0.178
-0.205
-0.244
-0.265
-0.258
-0.269
-0.280
-0.130
5.001
77.772
124.662
89.841
7.688
0.042
-0.079
-0.038
-0.010
-0.002
0.001
0.
0.
0.
0.
0.
0.
0.
0.
0.
0.
0.
0.
0.
0.
0.
0.
0.
0.
0.
0.
0.
0.
0.
0.
0.
0.002
0.002
0.004
0.003
0.002
-0.002
-0.011
-0.019
-0.038
-0.061
-0.089
-0.125
-0.157
-0.176
-0.082
0.053
-0.132
-0.265
-0.218
2.078
47.640
3926.681
100063.000
330.906
1.234
-0.072
-0.038
-0.008
-0.001
0.001
0.
0.
0.
0.
0.
0.
0.
0.
0.
0.
0.
0.
0.
0.
0.
0.
0.
0.
0.
0.
0.
0.
0.
0.
0.
0.002
0.002
0.006
0.005
0.005
0.003
-0.002
-0.007
-0.016
-0.030
-0.045
-0.067
-0.096
-0.094
0.190
0.633
0.152
-0.188
-0.219
0.426
23.586
4142.044
100030.930
330.098
1.230
-0.065
-0.034
-0.007
0.000
0.001
0.
0.
0.
0.
0.
0.
0.
0.
0.
0.
0.
0.
0.
0.
0.
0.
0.
0.
0.
0.
0.
0.
0.
0.
0.
0.001
0.002
0.007
0.008
0.005
0.004
0.005
-0.001
-0.008
-0.014
-0.024
-0.040
-0.063
-0.069
0.076
0.293
0.052
-0.137
-0.179
-0.103
1.727
29.719
83.522
8.096
0.073
-0.055
-0.025
-0.004
0.001
0.001
0.
0.
0.
0.
0.
0.
0.
0.
0.
0.
0.
0.
0.
0.
0.
0.
0.
0.
0.
0.
0.
0.
0.
0.
0.
0.
0.002
0.006
0.008
0.007
0.006
0.006
0.005
0.005
-0.006
-0.012
-0.024
-0.038
-0.049
-0.048
-0.036
-0.066
-0.092
-0.119
-0.126
-0.088
0.150
0.302
0.001
-0.065
-0.040
-0.011
-0.002
0.002
0.001
0.
0.
0.
0.
0.
0.
0.
0.
0.
0.
0.
0.
0.
0.
0.
0.
0.
0.
0.
0.
0.
0.
0.
0.
0.
0.
0.001
0.003
0.007
0.008
0.008
0.008
0.007
0.007
0.003
-0.004
-0.012
-0.021
-0.034
-0.037
-0.045
-0.049
-0.053
-0.058
-0.073
-0.086
-0.081
-0.073
-0.062
-0.041
-0.015
-0.004
0.001
0.002
0.
0.
0.
0.
0.
0.
0.
0.
0.
0.
0.
0.
0.
0.
0.
0.
0.
0.
0.
0.
0.
0.
0.
0.
0.
0.
0.
0.
0.003
0.003
0.006
0.006
0.007
0.006
0.006
0.002
-0.001
-0.007
-0.012
-0.019
-0.024
-0.026
-0.026
-0.024
-0.024
-0.027
-0.033
-0.035
-0.033
-0.023
-0.011
-0.004
0.001
0.002
0.001
0.
0.
0.
0.
0.
0.
0.
0.
0.
0.
0.
0.
0.
0.
0.
0.
0.
0.
0.
0.
0.
0.
0.
0.
0.
0.
0.
0.
0.
0.002
0.004
0.005
0.005
0.005
0.004
0.003
-0.001
-0.004
-0.007
-0.007
-0.010
-0.010
-0.009
-0.005
-0.007
-0.007
-0.006
-0.005
-0.005
-0.004
0.000
0.001
0.002
0.001
0.
0.
0.
0.
0.
0.
0.
0.
0.
0.
0.
0.
0.
0.
0.
0.
0.
0.
0.
0.
0.
0.
0.
0.
0.
0.
0.
0.
0.
0.
0.
0.001
0.001
0.001
0.
0.
0.
0.
-0.002
-0.003
-0.005
-0.004
-0.004
-0.004
-0.001
0.001
0.003
0.003
0.002
0.001
0.001
0.002
0.002
0.001
0.
0.
0.
0.
0.
0.
0.
0.
0.
0.
0.
0.
0.
0.
0.
0.
0.
0.
0.
0.
0.
0.
0.
0.
0.
0.
0.
0.
0.
0.
0.
0.
0.
0.
0.
0.
0.
0.
0.
0.
-0.002
-0.002
-0.002
-0.002
-0.002
-0.001
0.002
0.004
0.004
0.003
0.002
0.003
0.002
0.
0.
0.
0.
0.
0.
0.
0.
0.
0.
0.
0.
0.
0.
0.
0.
0.
0.
0.
0.
0.
0.
0.
0.
0.
0.
0.
0.
0.
0.
0.
0.
0.
0.
0.
0.
0.
0.
0.
0.
0.
0.
0.
0.
0.
0.
0.
0.001
0.002
0.002
0.002
0.
0.
0.
0.
0.
0.
0.
0.
0.
0.
0.
0.
0.
0.
0.
0.
0.
0.
0.
0.
0.
0.
0.
0.
0.
0.
0.
0.
0.
0.
0.
0.
0.
0.
0.
0.
0.
0.
0.
0.
0.
0.
0.
0.
0.
0.
0.
0.
0.
0.
0.
0.
0.001
0.001
0.001
0.
0.
0.
0.
0.
0.
0.
0.
0.
0.
0.
0.
0.
0.
0.
0.
0.
0.
0.
0.
0.
0.
0.
0.
0.
0.
0.
0.
0.
0.
0.
0.
0.
0.
0.
0.
0.
0.
0.
0.
0.
0.
0.
0.
0.
0.
0.
0.
0.
0.
0.
0.
0.
0.
0.
0.
0.
0.
0.
0.
0.
0.
0.
0.
0.
0.
0.
0.
0.
0.
0.
0.
0.
0.
0.
0.
0.
0.
0.
0.
0.
0.
0.
0.
0.
0.
0.
0.
0.
0.
0.
0.
0.
0.
0.
0.
0.
0.
0.
0.
0.
0.
0.
0.
0.
0.
0.
0.
0.
0.
0.
0.
0.
0.
0.
0.
0.
0.
0.
0.
0.
0.
0.
0.
0.
0.
0.
0.
0.
0.
0.
0.
0.
0.
0.
0.
0.
0.
0.
0.
0.
0.
0.
0.
0.
0.
0.
0.
0.
0.
0.
0.
0.
0.
0.
0.
0.
0.
0.
0.
0.
0.
0.
0.
0.
0.
0.
0.
0.
0.
0.
0.
0.
0.
0.
0.
0.
0.
0.
0.
0.
0.
0.
0.
0.
0.
0.
0.
0.
0.
0.
0.
0.
0.
0.
0.
0.
0.
0.
0.
0.
0.
0.
0.
0.
0.
0.
0.
0.
0.
0.
0.
0.
0.
0.
0.
0.
0.
0.
0.
0.
0.
0.
0.
0.
0.
0.
0.
0.
0.
0.
0.
0.
0.
0.
0.
0.
0.
0.
0.
0.
0.
0.
0.
0.
0.
0.
0.
0.
0.
0.
0.
0.
0.
0.
0.
0.
0.
0.
0.
0.
0.
0.
0.
0.
0.
0.
0.
0.
0.
0.
0.
0.
0.
0.
0.
0.
0.
0.
0.
0.
0.
0.
0.
0.
0.
0.
0.
0.
0.
0.
0.
0.
0.
0.
0.
0.
0.
0.
0.
0.
0.
0.
0.
0.
0.
0.
0.
0.
0.
0.
0.
0.
0.
0.
0.
0.
0.
0.
0.
0.
0.
0.
0.
0.
0.
0.
0.
0.
0.
0.
0.
0.
0.
0.
0.
0.
0.
0.
0.
0.
0.
0.
0.
0.
0.
0.
0.
0.
0.
0.
0.
0.
0.
0.
0.
0.
0.
0.
0.
0.
0.
0.
0.
0.
0.
0.
0.
0.
0.
0.
0.
0.
0.
0.
0.
0.
0.
0.
0.
0.
0.
0.
0.
0.
0.
0.
0.
0.
0.
0.
0.
0.
0.
0.
0.
0.
0.
0.
0.
0.
0.
0.
0.
0.
0.
0.
0.
0.
0.
0.
0.
0.
0.
0.
0.
0.
0.
0.
0.
0.
0.
0.
0.
0.
0.
0.
0.
0.
0.
0.
0.
0.
0.
0.
0.
0.
0.
0.
0.
0.
0.
0.
0.
0.
0.
0.
0.
0.
0.
0.
0.
0.
0.
0.
0.
0.
0.
0.
0.
0.
0.
0.
0.
0.
0.
0.
0.
0.
0.
0.
0.
0.
0.
0.
0.
0.
0.
0.
0.
0.
0.
0.
0.
0.
0.
0.
0.
0.
0.
0.
0.
0.
0.
0.
0.
0.
0.
0.
0.
0.
0.
0.
0.
0.
0.
0.
0.
0.
0.
0.
0.
0.
0.
0.
0.
0.
0.
0.
0.
0.
0.
0.
0.
0.
0.
0.
0.
0.
0.
0.
0.
0.
0.
0.
0.
0.
0.
0.
0.
0.
0.
0.
0.
0.
0.
0.
0.
0.
0.
0.
0.
0.
0.
0.
0.
0.
0.
0.
0.
0.
0.
0.
0.
0.
0.
0.
0.
0.
0.
0.
0.
0.
0.
0.
0.
0.
0.
0.
0.
0.
0.
0.
0.
0.
0.
0.
0.
0.
0.
0.
0.
0.
0.
0.
0.
0.
0.
0.
0.
0.
0.
0.
0.
0.
0.
0.
0.
0.
0.
0.
0.
0.
0.
0.
0.
0.
0.
0.
0.
0.
0.
0.
0.
0.
0.
0.
0.
0.
0.
0.
0.
0.
0.
0.
0.
0.
0.
0.
0.
0.
0.
0.
0.
0.
0.
0.
0.
0.
0.
0.
0.
0.
0.
0.
0.
0.
0.
0.
0.
0.
0.
0.
0.
0.
0.
0.
0.
0.
0.
0.
0.
0.
0.
0.
0.
0.
0.
0.
0.
0.
0.
0.
0.
0.
0.
0.
0.
0.
0.
0.
0.
0.
0.
0.
0.
0.
0.
0.
0.
0.
0.
0.
0.
0.
0.
0.
0.
0.
0.
0.
0.
0.
0.
0.
0.
0.
0.
0.
0.
0.
0.
0.
0.
0.
0.
0.
0.
0.
0.
0.
0.
0.
0.
0.
0.
0.
0.
0.
0.
0.
0.
0.
0.
0.
0.
0.
0.
0.
0.
0.
0.
0.
0.
0.
0.
0.
0.
0.
0.
0.
0.
0.
0.
0.
0.
0.
0.
0.
0.
0.
0.
0.
0.
0.
0.
0.
0.
0.
0.
0.
0.
0.
0.
0.
0.
0.
0.
0.
0.
0.
0.
0.
0.
0.
0.
0.
0.
0.
0.
0.
0.
0.
0.
0.
0.
0.
0.
0.
0.
0.
0.
0.
0.
0.
0.
0.
0.
0.
0.
0.
0.
0.
0.
0.
0.
0.
0.
0.
0.
0.
0.
0.
0.
0.
0.
0.
0.
0.
0.
0.
0.
0.
0.
0.
0.
0.
0.
0.
0.
0.
0.
0.
0.
0.
0.
0.
0.
0.
0.
0.
0.
0.
0.
0.
0.
0.
0.
0.
0.
0.
0.
0.
0.
0.
0.
0.
0.
0.
0.
0.
0.
0.
0.
0.
0.
0.
0.
0.
0.
0.
0.
0.
0.
0.
0.
0.
0.
0.
0.
0.
0.
0.
0.
0.
0.
0.
0.
0.
0.
0.
0.
0.
0.
0.
0.
0.
0.
0.
0.
0.
0.
0.
0.
0.
0.
0.
0.
0.
0.
0.
0.
0.
0.
0.
0.
0.
0.
0.
0.
0.
0.
0.
0.
0.
0.
0.
0.
0.
0.
0.
0.
0.
0.
0.
0.
0.
0.
0.
0.
0.
0.
0.
0.
0.
0.
0.
0.
0.
0.
0.
0.
0.
0.
0.
0.
0.
0.
0.
0.
0.
0.
0.
0.
0.
0.
0.
0.
0.
0.
0.
0.
0.
0.
0.
0.
0.
0.
0.
0.
0.
0.
0.
0.
0.
0.
0.
0.
0.
0.
0.
0.
0.
0.
0.
0.
0.
0.
0.
0.
0.
0.
0.
0.
0.
0.
0.
0.
0.
0.
0.
0.
0.
0.
0.
0.
0.
0.
0.
0.
0.
0.
0.
0.
0.
0.
0.
0.
0.
0.
0.
0.
0.
0.
0.
0.
0.
0.
0.
0.
0.
0.
0.
0.
0.
0.
0.
0.
0.
0.
0.
0.
0.
0.
0.
0.
0.
0.
0.
0.
0.
0.
0.
0.
0.
0.
0.
0.
0.
0.
0.
0.
0.
0.
0.
0.
0.
0.
0.
0.
0.
0.
0.
0.
0.
0.
0.
0.
0.
0.
0.
0.
0.
0.
0.
0.
0.
0.
0.
0.
0.
0.
0.
0.
0.
0.
0.
0.
0.
0.
0.
0.
0.
0.
0.
0.
0.
0.
0.
0.
0.
0.
0.
0.
0.
0.
0.
0.
0.
0.
0.
0.
0.
0.
0.
0.
0.
0.
0.
0.
0.
0.
0.
0.
0.
0.
0.
0.
0.
0.
0.
0.
0.
0.
0.
0.
0.
0.
0.
0.
0.
0.
0.
0.
0.
0.
0.
0.
0.
0.
0.
0.
0.
0.
0.
0.
0.
0.
0.
0.
0.
0.
0.
0.
0.
0.
0.
0.
0.
0.
0.
0.
0.
0.
0.
0.
0.
0.
0.
0.
0.
0.
0.
0.
0.
0.
0.
0.
0.
0.
0.
0.
0.
0.
0.
0.
0.
0.
0.
0.
0.
0.
0.
0.
0.
0.
0.
0.
0.
0.
0.
0.
0.
0.
0.
0.
0.
0.
0.
0.
0.
0.
0.
0.
0.
0.
0.
0.
0.
0.
0.
0.
0.
0.
0.
0.
0.
0.
0.
0.
0.
0.
0.
0.
0.
0.
0.
0.
0.
0.
0.
0.
0.
0.
0.
0.
0.
0.
0.
0.
0.
0.
0.
0.
0.
0.
0.
0.
0.
0.
0.
0.
0.
0.
0.
0.
0.
0.
0.
0.
0.
0.
0.
0.
0.
0.
0.
0.
0.
0.
0.
0.
0.
0.
0.
0.
0.
0.
0.
0.
0.
0.
0.
0.
0.
0.
0.
0.
0.
0.
0.
0.
0.
0.
0.
0.
0.
0.
0.
0.
0.
0.
0.
0.
0.
0.
0.
0.
0.
0.
0.
0.
0.
0.
0.
0.
0.
0.
0.
0.
0.
0.
0.
0.
0.
0.
0.
0.
0.
0.
0.
0.
0.
0.
0.
0.
0.
0.
0.
0.
0.
0.
0.
0.
0.
0.
0.
0.
0.
0.
0.
0.
0.
0.
0.
0.
0.
0.
0.
0.
0.
0.
0.
0.
0.
0.
0.
0.
0.
0.
0.
0.
0.
0.
0.
0.
0.
0.
0.
0.
0.
0.
0.
0.
0.
0.
0.
0.
0.
0.
0.
0.
0.
0.
0.
0.
0.
0.
0.
0.
0.
0.
0.
0.
0.
0.
0.
0.
0.
0.
0.
0.
0.
0.
0.
0.
0.
0.
0.
0.
0.
0.
0.
0.
0.
0.
0.
0.
0.
0.
0.
0.
0.
0.
0.
0.
0.
0.
0.
0.
0.
0.
0.
0.
0.
0.
0.
0.
0.
0.
0.
0.
0.
0.
0.
0.
0.
0.
0.
0.
0.
0.
0.
0.
0.
0.
0.
0.
0.
0.
0.
0.
0.
0.
0.
0.
0.
0.
0.
0.
0.
0.
0.
0.
0.
0.
0.
0.
0.
0.
0.
0.
0.
0.
0.
0.
0.
0.
0.
0.
0.
0.
0.
0.
0.
0.
0.
0.
0.
0.
0.
0.
0.
0.
0.
0.
0.
0.
0.
0.
0.
0.
0.
0.
0.
0.
0.
0.
0.
0.
0.
0.
0.
0.
0.
0.
0.
0.
0.
0.
0.
0.
0.
0.
0.
0.
0.
0.
0.
0.
0.
0.
0.
0.
0.
0.
0.
0.
0.
0.
0.
0.
0.
0.
0.
0.
0.
0.
0.
0.
0.
0.
0.
0.
0.
0.
0.
0.
0.
0.
0.
0.
0.
0.
0.
0.
0.
0.
0.
0.
0.
0.
0.
0.
0.
0.
0.
0.
0.
0.
0.
0.
0.
0.
0.
0.
0.
0.
0.
0.
0.
0.
0.
0.
0.
0.
0.
0.
0.
0.
0.
0.
0.
0.
0.
0.
0.
0.
0.
0.
0.
0.
0.
0.
0.
0.
0.
0.
0.
0.
0.
0.
0.
0.
0.
0.
0.
0.
0.
0.
0.
0.
0.
0.
0.
0.
0.
0.
0.
0.
0.
0.
0.
0.
0.
0.
0.
0.
0.
0.
0.
0.
0.
0.
0.
0.
0.
0.
0.
0.
0.
0.
0.
0.
0.
0.
0.
0.
0.
0.
0.
0.
0.
0.
0.
0.
0.
0.
0.
0.
0.
0.
0.
0.
0.
0.
0.
0.
0.
0.
0.
0.
0.
0.
0.
0.
0.
0.
0.
0.
0.
0.
0.
0.
0.
0.
0.
0.
0.
0.
0.
0.
0.
0.
0.
0.
0.
0.
0.
0.
0.
0.
0.
0.
0.
0.
0.
0.
0.
0.
0.
0.
0.
0.
0.
0.
0.
0.
0.
0.
0.
0.
0.
0.
0.
0.
0.
0.
0.
0.
0.
0.
0.
0.
0.
0.
0.
0.
0.
0.
0.
0.
0.
0.
0.
0.
0.
0.
0.
0.
0.
0.
0.
0.
0.
0.
0.
0.
0.
0.
0.
0.
0.
0.
0.
0.
0.
0.
0.
0.
0.
0.
0.
0.
0.
0.
0.
0.
0.
0.
0.
0.
0.
0.
0.
0.
0.
0.
0.
0.
0.
0.
0.
0.
0.
0.
0.
0.
0.
0.
0.
0.
0.
0.
0.
0.
0.
0.
0.
0.
0.
0.
0.
0.
0.
0.
0.
0.
0.
0.
0.
0.
0.
0.
0.
0.
0.
0.
0.
0.
0.
0.
0.
0.
0.
0.
0.
0.
0.
0.
0.
0.
0.
0.
0.
0.
0.
0.
0.
0.
0.
0.
0.
0.
0.
0.
0.
0.
0.
0.
0.
0.
0.
0.
0.
0.
0.
0.
0.
0.
0.
0.
0.
0.
0.
0.
0.
0.
0.
0.
0.
0.
0.
0.
0.
0.
0.
0.
0.
0.
0.
0.
0.
0.
0.
0.
0.
0.
0.
0.
0.
0.
0.
0.
0.
0.
0.
0.
0.
0.
0.
0.
0.
0.
0.
0.
0.
0.
0.
0.
0.
0.
0.
0.
0.
0.
0.
0.
0.
0.
0.
0.
0.
0.
0.
0.
0.
0.
0.
0.
0.
0.
0.
0.
0.
0.
0.
0.
0.
0.
0.
0.
0.
0.
0.
0.
0.
0.
0.
0.
0.
0.
0.
0.
0.
0.
0.
0.
0.
0.
0.
0.
0.
0.
0.
0.
0.
0.
0.
0.
0.
0.
0.
0.
0.
0.
0.
0.
0.
0.
0.
0.
0.
0.
0.
0.
0.
0.
0.
0.
0.
0.
0.
0.
0.
0.
0.
0.
0.
0.
0.
0.
0.
0.
0.
0.
0.
0.
0.
0.
0.
0.
0.
0.
0.
0.
0.
0.
0.
0.
0.
0.
0.
0.
0.
0.
0.
0.
0.
0.
0.
0.
0.
0.
0.
0.
0.
0.
0.
0.
0.
0.
0.
0.
0.
0.
0.
0.
0.
0.
0.
0.
0.
0.
0.
0.
0.
0.
0.
0.
0.
0.
0.
0.
0.
0.
0.
0.
0.
0.
0.
0.
0.
0.
0.
0.
0.
0.
0.
0.
0.
0.
0.
0.
0.
0.
0.
0.
0.
0.
0.
0.
0.
0.
0.
0.
0.
0.
0.
0.
0.
0.
0.
0.
0.
0.
0.
0.
0.
0.
0.
0.
0.
0.
0.
0.
0.
0.
0.
0.
0.
0.
0.
0.
0.
0.
0.
0.
0.
0.
0.
0.
0.
0.
0.
0.
0.
0.
0.
0.
0.
0.
0.
0.
0.
0.
0.
0.
0.
0.
0.
0.
0.
0.
0.
0.
0.
0.
0.
0.
0.
0.
0.
0.
0.
0.
0.
0.
0.
0.
0.
0.
0.
0.
0.
0.
0.
0.
0.
0.
0.
0.
0.
0.
0.
0.
0.
0.
0.
0.
0.
0.
0.
0.
0.
0.
0.
0.
0.
0.
0.
0.
0.
0.
0.
0.
0.
0.
0.
0.
0.
0.
0.
0.
0.
0.
0.
0.
0.
0.
0.
0.
0.
0.
0.
0.
0.
0.
0.
0.
0.
0.
0.
0.
0.
0.
0.
0.
0.
0.
0.
0.
0.
0.
0.
0.
0.
0.
0.
0.
0.
0.
0.
0.
0.
0.
0.
0.
0.
0.
0.
0.
0.
0.
0.
0.
0.
0.
0.
0.
0.
0.
0.
0.
0.
0.
0.
0.
0.
0.
0.
0.
0.
0.
0.
0.
0.
0.
0.
0.
0.
0.
0.
0.
-0.002
-0.002
0.
0.
0.
0.
0.
0.
0.
0.001
0.002
0.002
0.002
0.002
0.002
0.001
0.
0.
0.
0.
0.
0.
0.
0.
0.
0.
0.
0.
0.
0.
0.
0.
0.
0.
0.
0.
0.
0.
0.
0.
0.
0.
0.
0.
0.
0.
0.
0.
0.
0.001
0.002
0.002
0.002
0.001
-0.004
-0.004
-0.005
-0.008
-0.008
-0.008
-0.005
-0.002
-0.002
0.002
0.000
0.002
0.003
0.004
0.004
0.004
0.001
0.002
0.
0.
0.
0.
0.
0.
0.
0.
0.
0.
0.
0.
0.
0.
0.
0.
0.
0.
0.
0.
0.
0.
0.
0.
0.
0.
0.
0.
0.
0.
0.001
0.002
0.003
0.003
0.000
0.
-0.005
-0.006
-0.012
-0.016
-0.018
-0.018
-0.016
-0.014
-0.012
-0.005
-0.003
-0.001
0.001
0.002
0.002
0.004
0.005
0.005
0.004
0.002
0.
0.
0.
0.
0.
0.
0.
0.
0.
0.
0.
0.
0.
0.
0.
0.
0.
0.
0.
0.
0.
0.
0.
0.
0.
0.
0.
0.
0.001
0.003
0.003
0.002
-0.001
-0.004
-0.008
-0.014
-0.021
-0.026
-0.034
-0.037
-0.039
-0.035
-0.030
-0.025
-0.020
-0.011
-0.009
-0.008
-0.006
-0.003
0.000
0.002
0.005
0.005
0.004
0.002
0.
0.
0.
0.
0.
0.
0.
0.
0.
0.
0.
0.
0.
0.
0.
0.
0.
0.
0.
0.
0.
0.
0.
0.
0.
0.
0.001
0.003
0.003
0.002
-0.003
-0.007
-0.014
-0.019
-0.031
-0.040
-0.049
-0.062
-0.073
-0.078
-0.072
-0.062
-0.051
-0.037
-0.031
-0.028
-0.029
-0.030
-0.026
-0.019
-0.007
0.
0.004
0.005
0.004
0.001
0.
0.
0.
0.
0.
0.
0.
0.
0.
0.
0.
0.
0.
0.
0.
0.
0.
0.
0.
0.
0.
0.
0.
0.
0.
0.002
0.003
0.003
-0.003
-0.009
-0.022
-0.035
-0.048
-0.058
-0.070
-0.080
-0.092
-0.105
-0.110
-0.113
-0.101
-0.082
-0.072
-0.062
-0.063
-0.067
-0.066
-0.058
-0.048
-0.031
-0.012
-0.002
0.003
0.006
0.003
0.
0.
-0.001
-0.001
0.
0.
0.
0.
0.
0.
0.
0.
0.
0.
0.
0.
0.
0.
0.
0.
0.
0.
0.
0.
0.001
0.003
0.003
0.002
-0.007
-0.021
-0.044
-0.061
-0.081
-0.101
-0.106
-0.102
0.035
0.228
0.039
0.028
0.013
-0.101
-0.112
-0.109
-0.105
-0.093
-0.080
-0.056
-0.068
-0.056
-0.030
-0.012
-0.004
0.000
0.002
-0.002
-0.002
-0.002
-0.001
-0.001
0.
0.
0.
0.
0.
0.
0.
0.
0.
0.
0.
0.
0.
0.
0.
0.
0.
0.
0.
0.001
0.003
0.003
-0.001
-0.013
-0.035
-0.056
-0.076
-0.102
-0.129
-0.144
-0.002
2.024
5.757
2.189
1.950
1.605
0.099
-0.166
-0.162
-0.126
0.022
0.098
0.104
-0.048
-0.077
-0.053
-0.024
-0.012
-0.009
-0.008
-0.008
-0.007
-0.006
-0.004
-0.001
-0.001
0.
0.
0.
0.
0.
0.
0.
0.
0.
0.
0.
0.
0.
0.
0.
0.
0.
0.
0.002
0.003
0.003
-0.002
-0.017
-0.042
-0.063
-0.047
-0.057
-0.134
-0.157
0.152
5.150
17.615
5.675
4.290
3.696
0.271
-0.237
-0.221
-0.093
0.393
0.480
0.166
-0.054
-0.103
-0.076
-0.041
-0.026
-0.021
-0.019
-0.018
-0.016
-0.011
-0.008
-0.004
-0.002
-0.001
0.
0.
0.
0.
0.
0.
0.
0.
0.
0.
0.
0.
0.
0.
0.
0.
0.
0.002
0.003
0.003
-0.002
-0.016
-0.041
-0.061
-0.060
-0.074
-0.132
-0.158
-0.051
1.509
4.394
1.715
1.192
1.085
0.025
-0.296
-0.294
-0.196
0.141
0.161
-0.080
-0.149
-0.140
-0.105
-0.070
-0.052
-0.045
-0.039
-0.034
-0.026
-0.021
-0.013
-0.007
-0.004
-0.001
0.
0.
0.
0.
0.
0.
0.
0.
0.
0.
0.
0.
0.
0.
0.
0.
0.
0.001
0.003
0.003
-0.001
-0.009
-0.031
-0.055
-0.077
-0.101
-0.124
-0.148
-0.161
-0.089
0.005
0.075
14.015
38.394
17.868
2.150
-0.221
-0.334
-0.266
-0.223
-0.224
-0.214
-0.191
-0.144
-0.109
-0.091
-0.078
-0.073
-0.060
-0.046
-0.029
-0.018
-0.010
-0.006
-0.002
0.
0.
0.
0.
0.
0.
0.
0.
0.
0.
0.
0.
0.
0.
0.
0.
0.
0.
0.002
0.003
0.001
-0.005
-0.015
-0.036
-0.057
-0.081
-0.100
-0.116
-0.138
-0.191
-0.249
1.484
939.117
4207.582
2643.502
194.033
5.099
-0.264
-0.334
-0.052
0.206
-0.109
-0.219
-0.205
-0.170
-0.143
-0.120
-0.100
-0.085
-0.063
-0.037
-0.022
-0.012
-0.007
-0.003
0.
0.
0.
0.
0.
0.
0.
0.
0.
0.
0.
0.
0.
0.
0.
0.
0.
0.
0.002
0.003
0.002
-0.001
-0.006
-0.014
-0.028
-0.041
-0.057
-0.076
-0.102
-0.162
-0.223
1.081
120.710
19456.404
102466.273
24335.197
327.687
2.000
0.209
11.155
48.972
9.428
0.001
-0.265
-0.242
-0.207
-0.164
-0.123
-0.094
-0.074
-0.043
-0.024
-0.012
-0.007
-0.003
0.
0.
0.
0.
0.
0.
0.
0.
0.
0.
0.
0.
0.
0.
0.
0.
0.
0.
0.
0.002
0.003
0.001
-0.001
-0.004
-0.010
-0.018
-0.030
-0.047
-0.073
-0.125
-0.191
0.404
41.186
5097.945
103513.602
105253.039
7037.722
7.388
3.368
407.554
15276.175
382.690
2.024
-0.158
-0.146
-0.233
-0.210
-0.150
-0.102
-0.071
-0.040
-0.020
-0.011
-0.006
-0.003
0.
0.
0.
0.
0.
0.
0.
0.
0.
0.
0.
0.
0.
0.
0.
0.
0.
0.
0.
0.
0.001
0.002
0.001
0.002
-0.003
-0.009
-0.014
-0.030
-0.053
-0.097
-0.163
-0.139
2.869
47.054
327.056
3423.767
214.140
1.636
9.817
15310.229
14045.255
355.598
4.294
14.391
15.017
1.542
-0.184
-0.180
-0.111
-0.064
-0.034
-0.016
-0.009
-0.005
-0.002
0.
0.
0.
0.
0.
0.
0.
0.
0.
0.
0.
0.
0.
0.
0.
0.
0.
0.
0.
0.
0.
0.001
0.001
0.002
0.001
-0.003
-0.008
-0.022
-0.042
-0.072
-0.123
-0.183
-0.149
0.407
2.177
4.989
1.178
-0.246
1.886
232.229
105.802
9.824
54.057
2752.801
3479.880
53.380
0.634
-0.170
-0.120
-0.055
-0.026
-0.011
-0.005
-0.003
0.
0.
0.
0.
0.
0.
0.
0.
0.
0.
0.
0.
0.
0.
0.
0.
0.
0.
0.
0.
0.
0.
0.
0.001
0.002
0.003
0.001
-0.006
-0.015
-0.033
-0.055
-0.083
-0.129
-0.176
-0.214
-0.260
-0.295
-0.301
0.073
0.613
0.424
0.087
3.665
180.699
86826.328
100912.617
500.192
14.004
0.071
-0.107
-0.053
-0.020
-0.008
-0.004
-0.001
0.
0.
0.
0.
0.
0.
0.
0.
0.
0.
0.
0.
0.
0.
0.
0.
0.
0.
0.
0.
0.
0.
0.
0.001
0.003
0.003
0.003
-0.002
-0.012
-0.027
-0.042
-0.060
-0.081
-0.109
-0.150
-0.207
-0.243
0.100
6.337
23.143
6.226
-0.016
0.709
33.974
2816.942
107021.891
113648.570
440.076
1.558
-0.095
-0.051
-0.014
-0.004
0.000
0.
0.
0.
0.
0.
0.
0.
0.
0.
0.
0.
0.
0.
0.
0.
0.
0.
0.
0.
0.
0.
0.
0.
0.
0.001
0.003
0.006
0.004
0.002
-0.006
-0.015
-0.031
-0.037
-0.047
-0.059
-0.080
-0.124
-0.147
0.917
30.585
162.455
30.518
0.720
-0.238
5.056
611.792
53383.734
102755.867
458.803
1.580
-0.081
-0.041
-0.009
-0.001
0.000
0.
0.
0.
0.
0.
0.
0.
0.
0.
0.
0.
0.
0.
0.
0.
0.
0.
0.
0.
0.
0.
0.
0.
0.
0.
0.004
0.006
0.005
0.003
0.
-0.005
-0.013
-0.021
-0.025
-0.030
-0.045
-0.074
-0.095
0.404
10.821
43.078
10.776
0.291
-0.257
0.337
17.215
122.051
135.491
10.200
0.099
-0.068
-0.028
-0.005
0.001
0.001
0.
0.
0.
0.
0.
0.
0.
0.
0.
0.
0.
0.
0.
0.
0.
0.
0.
0.
0.
0.
0.
0.
0.
0.
0.
0.004
0.006
0.007
0.005
0.003
0.001
-0.001
-0.002
-0.006
-0.014
-0.025
-0.041
-0.061
-0.033
0.545
1.507
0.517
-0.110
-0.182
-0.168
0.246
1.242
0.791
0.029
-0.074
-0.048
-0.016
-0.002
0.002
0.001
0.
0.
0.
0.
0.
0.
0.
0.
0.
0.
0.
0.
0.
0.
0.
0.
0.
0.
0.
0.
0.
0.
0.
0.
0.
0.004
0.004
0.006
0.007
0.007
0.005
0.004
0.005
0.003
0.000
-0.008
-0.017
-0.036
-0.050
-0.055
-0.051
-0.074
-0.089
-0.101
-0.109
-0.105
-0.090
-0.081
-0.074
-0.052
-0.021
-0.005
0.001
0.002
0.
0.
0.
0.
0.
0.
0.
0.
0.
0.
0.
0.
0.
0.
0.
0.001
0.001
0.001
0.
0.
0.
0.
0.
0.
0.
0.
0.001
0.004
0.004
0.006
0.007
0.007
0.007
0.007
0.007
0.006
0.000
-0.007
-0.014
-0.027
-0.041
-0.045
-0.048
-0.047
-0.043
-0.047
-0.054
-0.054
-0.045
-0.030
-0.015
-0.005
0.001
0.002
0.001
0.
0.
0.
0.
0.
0.
0.
0.
0.
0.
0.
0.
0.
0.001
0.001
0.001
0.001
0.001
0.001
0.
0.
0.
0.
0.
0.
0.
0.
0.001
0.003
0.005
0.006
0.006
0.006
0.007
0.006
0.005
0.001
0.000
-0.005
-0.010
-0.015
-0.018
-0.018
-0.018
-0.015
-0.015
-0.012
-0.011
-0.007
-0.004
-0.002
0.001
0.002
0.002
0.
0.
0.
0.
0.
0.
0.
0.
0.
0.
0.
0.
0.
0.
0.001
0.001
0.001
0.001
0.001
0.001
0.001
0.
0.
0.
0.
0.
0.
0.
0.001
0.001
0.001
0.004
0.005
0.005
0.005
0.004
0.003
-0.001
0.000
-0.002
-0.003
-0.005
-0.004
-0.005
-0.005
-0.001
0.000
0.001
0.004
0.003
0.003
0.002
0.002
0.002
0.
0.
0.
0.
0.
0.
0.
0.
0.
0.
0.
0.
0.
0.
0.
0.001
0.001
0.001
0.002
0.001
0.001
0.001
0.
0.
0.
0.
0.
0.
0.
0.
0.
0.001
0.001
0.001
0.001
0.001
0.
0.
0.
0.
-0.001
0.000
-0.001
0.001
0.001
0.001
0.002
0.004
0.003
0.003
0.003
0.003
0.002
0.
0.
0.
0.
0.
0.
0.
0.
0.
0.
0.
0.
0.
0.
0.
0.
0.
0.001
0.001
0.001
0.001
0.001
0.001
0.001
0.
0.
0.
0.
0.
0.
0.
0.
0.
0.
0.
0.
0.
0.
0.
0.
0.
0.
0.
0.
0.001
0.002
0.002
0.002
0.002
0.002
0.002
0.002
0.002
0.002
0.
0.
0.
0.
0.
0.
0.
0.
0.
0.
0.
0.
0.
0.
0.
0.
0.
0.
0.001
0.001
0.001
0.001
0.001
0.001
0.
0.
0.
0.
0.
0.
0.
0.
0.
0.
0.
0.
0.
0.
0.
0.
0.
0.
0.
0.
0.
0.
0.001
0.001
0.002
0.002
0.002
0.002
0.002
0.002
0.
0.
0.
0.
0.
0.
0.
0.
0.
0.
0.
0.
0.
0.
0.
0.
0.
0.
0.
0.
0.001
0.001
0.001
0.001
0.
0.
0.
0.
0.
0.
0.
0.
0.
0.
0.
0.
0.
0.
0.
0.
0.
0.
0.
0.
0.
0.
0.
0.
0.001
0.001
0.003
0.002
0.003
0.001
0.001
0.
0.
0.
0.
0.
0.
0.
0.
0.
0.
0.
0.
0.
0.
0.
0.
0.
0.
0.
0.
0.
0.
0.
0.
0.
0.
0.
0.
0.
0.
0.
0.
0.
0.
0.
0.
0.
0.
0.
0.
0.
0.
0.
0.
0.
0.
0.
0.
0.001
0.001
0.001
0.001
0.001
0.001
0.
0.
0.
0.
0.
0.
0.
0.
0.
0.
0.
0.
0.
0.
0.
0.
0.
0.
0.
0.
0.
0.
0.
0.
0.
0.
0.
0.
0.
0.
0.
0.
0.
0.
0.
0.
0.
0.
0.
0.
0.
0.
0.
0.
0.
0.
0.
0.
0.
0.
0.
0.
0.001
0.
0.
0.
0.
0.
0.
0.
0.
0.
0.
0.
0.
0.
0.
0.
0.
0.
0.
0.
0.
0.
0.
0.
0.
0.
0.
0.
0.
0.
0.
0.
0.
0.
0.
0.
0.
0.
0.
0.
0.
0.
0.
0.
0.
0.
0.
0.
0.
0.
0.
0.
0.
0.
0.
0.
0.
0.
0.
0.
0.
0.
0.
0.
0.
0.
0.
0.
0.
0.
0.
0.
0.
0.
0.
0.
0.
0.
0.
0.
0.
0.
0.
0.
0.
0.
0.
0.
0.
0.
0.
0.
0.
0.
0.
0.
0.
0.
0.
0.
0.
0.
0.
0.
0.
0.
0.
0.
0.
0.
0.
0.
0.
0.
0.
0.
0.
0.
0.
0.
0.
0.
0.
0.
0.
0.
0.
0.
0.
0.
0.
0.
0.
0.
0.
0.
0.
0.
0.
0.
0.
0.
0.
0.
0.
0.
0.
0.
0.
0.
0.
0.
0.
0.
0.
0.
0.
0.
0.
0.
0.
0.
0.
0.
0.
0.
0.
0.
0.
0.
0.
0.
0.
0.
0.
0.
0.
0.
0.
0.
0.
0.
0.
0.
0.
0.
0.
0.
0.
0.
0.
0.
0.
0.
0.
0.
0.
0.
0.
0.
0.
0.
0.
0.
0.
0.
0.
0.
0.
0.
0.
0.
0.
0.
0.
0.
0.
0.
0.
0.
0.
0.
0.
0.
0.
0.
0.
0.
0.
0.
0.
0.
0.
0.
0.
0.
0.
0.
0.
0.
0.
0.
0.
0.
0.
0.
0.
0.
0.
0.
0.
0.
0.
0.
0.
0.
0.
0.
0.
0.
0.
0.
0.
0.
0.
0.
0.
0.
0.
0.
0.
0.
0.
0.
0.
0.
0.
0.
0.
0.
0.
0.
0.
0.
0.
0.
0.
0.
0.
0.
0.
0.
0.
0.
0.
0.
0.
0.
0.
0.
0.
0.
0.
0.
0.
0.
0.
0.
0.
0.
0.
0.
0.
0.
0.
0.
0.
0.
0.
0.
0.
0.
0.
0.
0.
0.
0.
0.
0.
0.
0.
0.
0.
0.
0.
0.
0.
0.
0.
0.
0.
0.
0.
0.
0.
0.
0.
0.
0.
0.
0.
0.
0.
0.
0.
0.
0.
0.
0.
0.
0.
0.
0.
0.
0.
0.
0.
0.
0.
0.
0.
0.
0.
0.
0.
0.
0.
0.
0.
0.
0.
0.
0.
0.
0.
0.
0.
0.
0.
0.
0.
0.
0.
0.
0.
0.
0.
0.
0.
0.
0.
0.
0.
0.
0.
0.
0.
0.
0.
0.
0.
0.
0.
0.
0.
0.
0.
0.
0.
0.
0.
0.
0.
0.
0.
0.
0.
0.
0.
0.
0.
0.
0.
0.
0.
0.
0.
0.
0.
0.
0.
0.
0.
0.
0.
0.
0.
0.
0.
0.
0.
0.
0.
0.
0.
0.
0.
0.
0.
0.
0.
0.
0.
0.
0.
0.
0.
0.
0.
0.
0.
0.
0.
0.
0.
0.
0.
0.
0.
0.
0.
0.
0.
0.
0.
0.
0.
0.
0.
0.
0.
0.
0.
0.
0.
0.
0.
0.
0.
0.
0.
0.
0.
0.
0.
0.
0.
0.
0.
0.
0.
0.
0.
0.
0.
0.
0.
0.
0.
0.
0.
0.
0.
0.
0.
0.
0.
0.
0.
0.
0.
0.
0.
0.
0.
0.
0.
0.
0.
0.
0.
0.
0.
0.
0.
0.
0.
0.
0.
0.
0.
0.
0.
0.
0.
0.
0.
0.
0.
0.
0.
0.
0.
0.
0.
0.
0.
0.
0.
0.
0.
0.
0.
0.
0.
0.
0.
0.
0.
0.
0.
0.
0.
0.
0.
0.
0.
0.
0.
0.
0.
0.
0.
0.
0.
0.
0.
0.
0.
0.
0.
0.
0.
0.
0.
0.
0.
0.
0.
0.
0.
0.
0.
0.
0.
0.
0.
0.
0.
0.
0.
0.
0.
0.
0.
0.
0.
0.
0.
0.
0.
0.
0.
0.
0.
0.
0.
0.
0.
0.
0.
0.
0.
0.
0.
0.
0.
0.
0.
0.
0.
0.
0.
0.
0.
0.
0.
0.
0.
0.
0.
0.
0.
0.
0.
0.
0.
0.
0.
0.
0.
0.
0.
0.
0.
0.
0.
0.
0.
0.
0.
0.
0.
0.
0.
0.
0.
0.
0.
0.
0.
0.
0.
0.
0.
0.
0.
0.
0.
0.
0.
0.
0.
0.
0.
0.
0.
0.
0.
0.
0.
0.
0.
0.
0.
0.
0.
0.
0.
0.
0.
0.
0.
0.
0.
0.
0.
0.
0.
0.
0.
0.
0.
0.
0.
0.
0.
0.
0.
0.
0.
0.
0.
0.
0.
0.
0.
0.
0.
0.
0.
0.
0.
0.
0.
0.
0.
0.
0.
0.
0.
0.
0.
0.
0.
0.
0.
0.
0.
0.
0.
0.
0.
0.
0.
0.
0.
0.
0.
0.
0.
0.
0.
0.
0.
0.
0.
0.
0.
0.
0.
0.
0.
0.
0.
0.
0.
0.
0.
0.
0.
0.
0.
0.
0.
0.
0.
0.
0.
0.
0.
0.
0.
0.
0.
0.
0.
0.
0.
0.
0.
0.
0.
0.
0.
0.
0.
0.
0.
0.
0.
0.
0.
0.
0.
0.
0.
0.
0.
0.
0.
0.
0.
0.
0.
0.
0.
0.
0.
0.
0.
0.
0.
0.
0.
0.
0.
0.
0.
0.
0.
0.
0.
0.
0.
0.
0.
0.
0.
0.
0.
0.
0.
0.
0.
0.
0.
0.
0.
0.
0.
0.
0.
0.
0.
0.
0.
0.
0.
0.
0.
0.
0.
0.
0.
0.
0.
0.
0.
0.
0.
0.
0.
0.
0.
0.
0.
0.
0.
0.
0.
0.
0.
0.
0.
0.
0.
0.
0.
0.
0.
0.
0.
0.
0.
0.
0.
0.
0.
0.
0.
0.
0.
0.
0.
0.
0.
0.
0.
0.
0.
0.
0.
0.
0.
0.
0.
0.
0.
0.
0.
0.
0.
0.
0.
0.
0.
0.
0.
0.
0.
0.
0.
0.
0.
0.
0.
0.
0.
0.
0.
0.
0.
0.
0.
0.
0.
0.
0.
0.
0.
0.
0.
0.
0.
0.
0.
0.
0.
0.
0.
0.
0.
0.
0.
0.
0.
0.
0.
0.
0.
0.
0.
0.
0.
0.
0.
0.
0.
0.
0.
0.
0.
0.
0.
0.
0.
0.
0.
0.
0.
0.
0.
0.
0.
0.
0.
0.
0.
0.
0.
0.
0.
0.
0.
0.
0.
0.
0.
0.
0.
0.
0.
0.
0.
0.
0.
0.
0.
0.
0.
0.
0.
0.
0.
0.
0.
0.
0.
0.
0.
0.
0.
0.
0.
0.
0.
0.
0.
0.
0.
0.
0.
0.
0.
0.
0.
0.
0.
0.
0.
0.
0.
0.
0.
0.
0.
0.
0.
0.
0.
0.
0.
0.
0.
0.
0.
0.
0.
0.
0.
0.
0.
0.
0.
0.
0.
0.
0.
0.
0.
0.
0.
0.
0.
0.
0.
0.
0.
0.
0.
0.
0.
0.
0.
0.
0.
0.
0.
0.
0.
0.
0.
0.
0.
0.
0.
0.
0.
0.
0.
0.
0.
0.
0.
0.
0.
0.
0.
0.
0.
0.
0.
0.
0.
0.
0.
0.
0.
0.
0.
0.
0.
0.
0.
0.
0.
0.
0.
0.
0.
0.
0.
0.
0.
0.
0.
0.
0.
0.
0.
0.
0.
0.
0.
0.
0.
0.
0.
0.
0.
0.
0.
0.
0.
0.
0.
0.
0.
0.
0.
0.
0.
0.
0.
0.
0.
0.
0.
0.
0.
0.
0.
0.
0.
0.
0.
0.
0.
0.
0.
0.
0.
0.
0.
0.
0.
0.
0.
0.
0.
0.
0.
0.
0.
0.
0.
0.
0.
0.
0.
0.
0.
0.
0.
0.
0.
0.
0.
0.
0.
0.
0.
0.
0.
0.
0.
0.
0.
0.
0.
0.
0.
0.
0.
0.
0.
0.
0.
0.
0.
0.
0.
0.
0.
0.
0.
0.
0.
0.
0.
0.
0.
0.
0.
0.
0.
0.
0.
0.
0.
0.
0.
0.
0.
0.
0.
0.
0.
0.
0.
0.
0.
0.
0.
0.
0.
0.
0.
0.
0.
0.
0.
0.
0.
0.
0.
0.
0.
0.
0.
0.
0.
0.
0.
0.
0.
0.
0.
0.
0.
0.
0.
0.
0.
0.
0.
0.
0.
0.
0.
0.
0.
0.
0.
0.
0.
0.
0.
0.
0.
0.
0.
0.
0.
0.
0.
0.
0.
0.
0.
0.
0.
0.
0.
0.
0.
0.
0.
0.
0.
0.
0.
0.
0.
0.
0.
0.
0.
0.
0.
0.
0.
0.
0.
0.
0.
0.
0.
0.
0.
0.
0.
0.
0.
0.
0.
0.
0.
0.
0.
0.
0.
0.
0.
0.
0.
0.
0.
0.
0.
0.
0.
0.
0.
0.
0.
0.
0.
0.
0.
0.
0.
0.
0.
0.
0.
0.
0.
0.
0.
0.
0.
0.
0.
0.
0.
0.
0.
0.
0.
0.
0.
0.
0.
0.
0.
0.
0.
0.
0.
0.
0.
0.
0.
0.
0.
0.
0.
0.
0.
0.
0.
0.
0.
0.
0.
0.
0.
0.
0.
0.
0.
0.
0.
0.
0.
0.
0.
0.
0.
0.
0.
0.
0.
0.
0.
0.
0.
0.
0.
0.
0.
0.
0.
0.
0.
0.
0.
0.
0.
0.
0.
0.
0.
0.
0.
0.
0.
0.
0.
0.
0.
0.
0.
0.
0.
0.
0.
0.
0.
0.
0.
0.
0.
0.
0.
0.
0.
0.
0.
0.
0.
0.
0.
0.
0.
0.
0.
0.
0.
0.
0.
0.
0.
0.
0.
0.
0.
0.
0.
0.
0.
0.
0.
0.
0.
0.
0.
0.
0.
0.
0.
0.
0.
0.
0.
0.
0.
0.
0.
0.
0.
0.
0.
0.
0.
0.
0.
0.
0.
0.
0.
0.
0.
0.
0.
0.
0.
0.
0.
0.
0.
0.
0.
0.
0.
0.
0.
0.
0.
0.
0.
0.
0.
0.
0.
0.
0.
0.
0.
0.
0.
0.
0.
0.
0.
0.
0.
0.
0.
0.
0.
0.
0.
0.
0.
0.
0.
0.
0.
0.
0.
0.
0.
0.
0.
0.
0.
0.
0.
0.
0.
0.
0.
0.
0.
0.
0.
0.
0.
0.
0.
0.
0.
0.
0.
0.
0.
0.
0.
0.
0.
0.
0.
0.
0.
0.
0.
0.
0.
0.
0.
0.
0.
0.
0.
0.
0.
0.
0.
0.
0.
0.
0.
0.
0.
0.
0.
0.
0.
0.
0.
0.
0.
0.
0.
0.
0.
0.
0.
0.
0.
0.
0.
0.
0.
0.
0.
0.
0.
0.
0.
0.
0.
0.
0.
0.
0.
0.
0.
0.
0.
0.
0.
0.
0.
0.
0.
0.
0.
0.
0.
0.
0.
0.
0.
0.
0.
0.
0.
0.
0.
0.
0.
0.
0.
0.
0.
0.
0.
0.
0.
0.
0.
0.
0.
0.
0.
0.
0.
0.
0.
0.
0.
0.
0.
0.
0.
0.
0.
0.
0.
0.
0.
0.
0.
0.
0.
0.
0.
0.
0.
0.
0.
0.
0.
0.
0.
0.
0.
0.
0.
0.
0.
0.
0.
0.
0.
0.
0.
0.
0.
0.
0.
0.
0.
0.
0.
0.
0.
0.
0.
0.
0.
0.
0.
0.
0.
0.
0.
0.
0.
0.
0.
0.
0.
0.
0.
0.
0.
0.
0.
0.
0.
0.
0.
0.
0.
0.
0.
0.
0.
0.
0.
0.
0.
0.
0.
0.
0.
0.
0.
0.
0.
0.
0.
0.
0.
0.
0.
0.
0.
0.
0.
0.
0.
0.
0.
0.
0.
0.
0.
0.
0.
0.
0.
0.
0.
0.
0.
0.
0.
0.
0.
0.
0.
0.
0.
0.
0.
0.
0.
0.
0.
0.
0.
0.
0.
0.
0.
0.
0.
0.
0.
0.
0.
0.
0.
0.
0.
0.
0.
0.
0.
0.
0.
0.
0.
0.
0.
0.
0.
0.
0.
0.
0.
0.
0.
0.
0.
0.
0.
0.
0.
0.
0.
0.
0.
0.
0.
0.
0.
0.
0.
0.
0.
0.
0.
0.
0.
0.
0.
0.
0.
0.
0.
0.
0.
0.
0.
0.
0.
0.
0.
0.
0.
0.
0.
0.
0.
0.
0.
0.
0.
0.
0.
0.
0.
0.
0.
0.
0.
0.
0.
0.
0.
0.
0.
0.
0.
0.
0.
0.
0.
0.
0.
0.
0.
0.
0.
0.
0.
0.
0.
0.
0.
0.
0.
0.
0.
0.
0.
0.
0.
0.
0.
0.
0.
0.
0.
0.
0.
0.
0.
0.
0.
0.
0.
0.
0.
0.
0.
0.
0.
0.
0.
0.
0.
0.
0.
0.
0.
0.
0.
0.
0.
0.
0.
0.
0.
0.
0.
0.
0.
0.
0.
0.
0.
0.
0.
0.
0.
0.
0.
0.
0.
0.
0.
0.
0.
0.
0.
0.
0.
0.
0.
0.
0.
0.
0.
0.
0.
0.
0.
0.
0.
0.
0.
0.
0.
0.
0.
0.
0.
0.
0.
0.
0.
0.
0.
0.
0.
0.
0.
0.
0.
0.
0.
0.
0.
0.
0.
0.
0.
0.
0.
0.
0.
0.
0.
0.
0.
0.
0.
0.
0.
0.
0.
0.
0.
0.
0.
0.
0.
0.
0.
0.
0.
0.
0.
0.
0.
0.
0.
0.
0.
0.
0.
0.
0.
0.
0.
0.
0.
0.
0.
0.
0.
0.
0.
0.
0.
0.
0.
0.
0.
0.
0.
0.
0.
0.
0.
0.
0.
0.
0.
0.
0.
0.
0.
0.
0.
0.
-0.002
-0.002
-0.002
-0.002
-0.002
-0.002
0.
0.
0.
0.
0.
0.
0.
0.
0.
0.
0.
0.
0.
0.
0.
0.
0.
0.
0.
0.
0.
0.
0.
0.
0.
0.
0.
0.
0.
0.
0.
0.
0.
0.
0.
0.
0.
0.
0.
0.
0.
0.
0.
0.
0.
0.
0.
0.
-0.002
-0.003
-0.004
-0.004
-0.004
-0.003
-0.002
-0.003
-0.002
0.
0.
0.
0.002
0.002
0.001
0.002
0.002
0.002
0.002
0.
0.
0.
0.
0.
0.
0.
0.
0.
0.
0.
0.
0.
0.
0.
0.
0.
0.
0.
0.
0.
0.
0.
0.
0.
0.
0.
0.
0.
0.
0.
0.
0.001
0.002
0.002
0.
-0.004
-0.005
-0.009
-0.008
-0.014
-0.015
-0.014
-0.012
-0.009
-0.005
-0.001
-0.002
0.002
0.003
0.004
0.004
0.004
0.005
0.004
0.002
0.001
0.
0.
0.
0.
0.
0.
0.
0.
0.
0.
0.
0.
0.
0.
0.
0.
0.
0.
0.
0.
0.
0.
0.
0.
0.
0.
0.
0.
0.001
0.002
0.003
0.001
-0.002
-0.007
-0.012
-0.015
-0.019
-0.025
-0.027
-0.028
-0.028
-0.026
-0.020
-0.014
-0.014
-0.007
-0.005
-0.002
0.000
0.001
0.002
0.005
0.005
0.005
0.002
0.001
0.
0.
0.
0.
0.
0.
0.
0.
0.
0.
0.
0.
0.
0.
0.
0.
0.
0.
0.
0.
0.
0.
0.
0.
0.
0.
0.001
0.002
0.003
0.000
-0.004
-0.009
-0.016
-0.022
-0.031
-0.039
-0.046
-0.053
-0.058
-0.057
-0.054
-0.049
-0.039
-0.028
-0.023
-0.018
-0.019
-0.014
-0.013
-0.007
-0.002
0.003
0.004
0.005
0.003
0.
0.
0.
0.
0.
0.
0.
0.
0.
0.
0.
0.
0.
0.
0.
0.
0.
0.
0.
0.
0.
0.
0.
0.
0.
0.
0.001
0.003
0.003
-0.004
-0.011
-0.021
-0.036
-0.049
-0.060
-0.070
-0.083
-0.095
-0.105
-0.110
-0.107
-0.090
-0.075
-0.060
-0.054
-0.052
-0.058
-0.062
-0.051
-0.039
-0.022
-0.008
0.001
0.004
0.006
0.003
0.001
0.000
0.
0.
0.
0.
0.
0.
0.
0.
0.
0.
0.
0.
0.
0.
0.
0.
0.
0.
0.
0.
0.
0.
0.001
0.003
0.003
-0.001
-0.009
-0.027
-0.050
-0.071
-0.095
-0.114
-0.126
-0.129
-0.116
-0.076
-0.114
-0.091
-0.087
-0.114
-0.108
-0.108
-0.107
-0.102
-0.084
-0.041
-0.065
-0.053
-0.030
-0.010
-0.002
0.002
0.003
-0.001
-0.001
-0.001
-0.001
-0.001
0.
0.
0.
0.
0.
0.
0.
0.
0.
0.
0.
0.
0.
0.
0.
0.
0.
0.
0.
0.001
0.003
0.003
-0.005
-0.021
-0.050
-0.075
-0.087
-0.118
-0.163
-0.183
-0.016
2.456
7.496
3.150
4.637
3.967
0.377
-0.160
-0.171
-0.103
0.215
1.397
6.634
0.816
-0.074
-0.060
-0.027
-0.012
-0.009
-0.008
-0.007
-0.007
-0.006
-0.003
-0.001
-0.001
0.
0.
0.
0.
0.
0.
0.
0.
0.
0.
0.
0.
0.
0.
0.
0.
0.
0.
0.002
0.003
0.001
-0.009
-0.033
-0.062
-0.013
0.781
1.027
-0.040
-0.180
2.282
118.763
880.481
120.288
242.963
196.848
8.647
-0.067
-0.181
1.079
10.585
21.303
96.762
7.419
0.026
-0.093
-0.054
-0.030
-0.022
-0.020
-0.020
-0.018
-0.014
-0.009
-0.005
-0.001
-0.001
0.
0.
0.
0.
0.
0.
0.
0.
0.
0.
0.
0.
0.
0.
0.
0.
0.
0.002
0.003
0.000
-0.011
-0.040
-0.065
0.375
17.867
31.422
0.965
-0.031
6.288
761.747
17915.135
719.257
1384.694
1094.916
22.951
0.010
-0.100
5.732
88.008
90.887
52.319
9.989
0.128
-0.138
-0.093
-0.060
-0.049
-0.048
-0.047
-0.040
-0.028
-0.018
-0.010
-0.005
-0.002
0.
0.
0.
0.
0.
0.
0.
0.
0.
0.
0.
0.
0.
0.
0.
0.
0.
0.002
0.003
0.000
-0.010
-0.037
-0.065
0.207
9.816
17.031
0.854
0.171
1.759
82.375
538.806
95.296
102.133
82.715
4.640
-0.299
-0.183
3.212
38.477
38.184
10.231
3.667
-0.094
-0.186
-0.143
-0.115
-0.104
-0.098
-0.090
-0.074
-0.049
-0.031
-0.016
-0.008
-0.004
0.
0.
0.
0.
0.
0.
0.
0.
0.
0.
0.
0.
0.
0.
0.
0.
0.
0.002
0.003
0.001
-0.006
-0.027
-0.058
-0.072
0.129
0.207
-0.003
-0.065
-0.107
1.507
4.824
2.753
2.719
4.680
3.333
0.305
-0.384
-0.084
1.578
1.599
0.190
-0.188
-0.270
-0.245
-0.207
-0.189
-0.168
-0.149
-0.131
-0.107
-0.075
-0.045
-0.022
-0.011
-0.005
0.
0.
0.
0.
0.
0.
0.
0.
0.
0.
0.
0.
0.
0.
0.
0.
0.
0.001
0.003
0.002
-0.002
-0.014
-0.038
-0.068
-0.098
-0.117
-0.143
-0.180
-0.220
-0.269
-0.315
0.165
27.972
644.892
491.551
35.383
0.951
-0.483
-0.052
2.899
4.712
0.682
-0.274
-0.291
-0.285
-0.253
-0.199
-0.114
-0.123
-0.125
-0.092
-0.054
-0.028
-0.013
-0.006
0.
0.
0.
0.
0.
0.
0.
0.
0.
0.
0.
0.
0.
0.
0.
0.
0.
0.
0.002
0.002
0.000
-0.005
-0.017
-0.034
-0.064
-0.090
-0.112
-0.137
-0.179
-0.252
-0.334
2.198
666.388
100401.023
106879.109
679.821
17.411
0.441
9.009
211.187
565.425
48.952
0.630
-0.350
-0.327
-0.312
-0.141
0.229
0.029
-0.122
-0.100
-0.057
-0.028
-0.012
-0.006
0.
0.
0.
0.
0.
0.
0.
0.
0.
0.
0.
0.
0.
0.
0.
0.
0.
0.
0.
0.002
0.002
-0.001
-0.005
-0.011
-0.029
-0.043
-0.061
-0.091
-0.131
-0.202
-0.289
1.763
384.628
100291.570
82616.750
1204.467
58.257
5.812
81.958
5331.280
106760.742
3498.664
6.415
0.667
1.200
-0.184
-0.209
0.092
-0.025
-0.123
-0.091
-0.048
-0.024
-0.011
-0.005
0.
0.
0.
0.
0.
0.
0.
0.
0.
0.
0.
0.
0.
0.
0.
0.
0.
0.
0.
0.
0.002
0.001
-0.001
-0.003
-0.011
-0.021
-0.037
-0.066
-0.108
-0.165
-0.248
-0.036
11.754
200.080
541.592
181.741
12.517
8.744
135.511
36870.855
102807.234
2867.586
28.434
46.926
30.999
2.718
-0.232
-0.239
-0.164
-0.112
-0.070
-0.035
-0.018
-0.009
-0.004
0.
0.
0.
0.
0.
0.
0.
0.
0.
0.
0.
0.
0.
0.
0.
0.
0.
0.
0.
0.
0.
0.001
0.002
0.001
-0.003
-0.012
-0.026
-0.057
-0.096
-0.142
-0.208
-0.261
-0.045
2.139
7.340
4.163
3.094
9.515
42.989
373.102
232.337
65.371
3280.306
17389.512
17968.639
108.005
0.799
-0.256
-0.174
-0.092
-0.047
-0.021
-0.012
-0.007
-0.003
0.
0.
0.
0.
0.
0.
0.
0.
0.
0.
0.
0.
0.
0.
0.
0.
0.
0.
0.
0.
0.
0.
0.003
0.003
0.000
-0.008
-0.022
-0.054
-0.091
-0.121
-0.157
-0.217
-0.258
-0.284
-0.277
-0.001
4.258
21.643
40.898
20.946
4.279
106.405
29024.059
134921.328
101723.211
832.991
7.888
-0.119
-0.149
-0.070
-0.030
-0.012
-0.007
-0.004
0.
0.
0.
0.
0.
0.
0.
0.
0.
0.
0.
0.
0.
0.
0.
0.
0.
0.
0.
0.
0.
0.
0.
0.003
0.004
0.003
-0.006
-0.020
-0.048
-0.078
-0.100
-0.119
-0.147
-0.186
-0.238
-0.297
-0.228
4.028
218.561
2355.533
202.742
3.553
12.273
360.833
7399.493
105465.258
38684.988
50.278
0.286
-0.119
-0.057
-0.023
-0.006
-0.004
-0.001
0.
0.
0.
0.
0.
0.
0.
0.
0.
0.
0.
0.
0.
0.
0.
0.
0.
0.
0.
0.
0.
0.
0.
0.003
0.006
0.003
-0.001
-0.017
-0.039
-0.063
-0.078
-0.088
-0.101
-0.116
-0.142
-0.195
-0.116
12.859
4823.800
100012.297
4441.733
12.900
0.148
12.574
3563.037
200047.922
8929.541
36.859
0.257
-0.096
-0.044
-0.012
-0.002
0.000
0.
0.
0.
0.
0.
0.
0.
0.
0.
0.
0.
0.
0.
0.
0.
0.
0.
0.
0.
0.
0.
0.
0.
0.
0.004
0.004
0.004
-0.001
-0.009
-0.026
-0.045
-0.057
-0.063
-0.067
-0.070
-0.081
-0.119
-0.102
5.177
536.045
10415.451
536.051
4.806
-0.297
1.955
259.433
7112.993
317.640
4.132
-0.060
-0.078
-0.030
-0.005
0.001
0.001
0.
0.
0.
0.
0.
0.
0.
0.
0.
0.
0.
0.
0.
0.
0.
0.
0.
0.
0.
0.
0.
0.
0.
0.
0.004
0.003
0.006
0.001
-0.004
-0.014
-0.024
-0.033
-0.031
-0.030
-0.032
-0.042
-0.070
-0.096
0.256
6.737
23.161
6.352
0.134
-0.262
-0.164
2.332
9.926
2.699
0.024
-0.080
-0.048
-0.014
-0.001
0.002
0.001
0.
0.
0.
0.
0.
0.
0.
0.
0.
0.
0.
0.
0.001
0.001
0.001
0.001
0.001
0.001
0.
0.
0.
0.
0.
0.
0.002
0.003
0.005
0.003
0.001
-0.006
-0.010
-0.012
-0.008
-0.007
-0.008
-0.015
-0.033
-0.056
-0.072
-0.013
0.078
-0.047
-0.138
-0.154
-0.147
-0.119
-0.075
-0.082
-0.074
-0.052
-0.020
-0.004
0.001
0.002
0.
0.
0.
0.
0.
0.
0.
0.
0.
0.
0.
0.
0.002
0.003
0.002
0.002
0.002
0.002
0.001
0.001
0.
0.
0.
0.
0.
0.001
0.003
0.005
0.005
0.003
0.
-0.001
0.000
0.004
0.006
0.001
-0.004
-0.014
-0.028
-0.049
-0.057
-0.064
-0.070
-0.075
-0.071
-0.072
-0.070
-0.066
-0.052
-0.035
-0.016
-0.004
0.001
0.002
0.001
0.
0.
0.
0.
0.
0.
0.
0.
0.002
0.002
0.
0.
0.003
0.002
0.002
0.002
0.002
0.001
0.002
0.001
0.001
0.
0.
0.
0.
0.
0.001
0.003
0.005
0.005
0.005
0.006
0.006
0.007
0.008
0.008
0.003
-0.003
-0.005
-0.016
-0.024
-0.029
-0.030
-0.031
-0.030
-0.030
-0.028
-0.021
-0.013
-0.003
0.
0.002
0.002
0.002
0.
0.
0.
0.
0.
0.
0.
0.
0.001
0.002
0.002
0.001
0.002
0.002
0.002
0.002
0.001
0.001
0.001
0.001
0.002
0.001
0.
0.
0.
0.
0.
0.001
0.001
0.002
0.004
0.004
0.005
0.006
0.005
0.007
0.007
0.005
0.001
-0.002
-0.003
-0.003
-0.010
-0.011
-0.012
-0.014
-0.011
-0.007
-0.003
0.002
0.003
0.003
0.003
0.002
0.
0.
0.
0.
0.
0.
0.
0.
0.001
0.001
0.002
0.002
0.001
0.003
0.002
0.002
0.001
0.001
0.001
0.001
0.001
0.002
0.001
0.
0.
0.
0.
0.
0.
0.001
0.001
0.002
0.001
0.002
0.003
0.003
0.003
0.004
0.002
0.002
0.001
0.001
0.003
0.
-0.003
-0.003
-0.005
-0.005
-0.003
0.
0.003
0.003
0.004
0.001
0.
0.
0.
0.
0.
0.
0.
0.
0.
0.001
0.001
0.001
0.001
0.001
0.002
0.002
0.002
0.001
0.001
0.001
0.000
0.001
0.002
0.001
0.
0.
0.
0.
0.
0.
0.
0.001
0.001
0.001
0.001
0.001
0.001
0.
0.
0.001
0.002
0.003
0.003
0.003
0.002
-0.001
0.000
-0.002
-0.003
-0.001
0.000
0.002
0.002
0.002
0.
0.
0.
0.
0.
0.
0.
0.
0.
0.
0.001
0.001
0.001
0.001
0.001
0.002
0.001
0.002
0.002
0.001
0.000
0.001
0.002
0.001
0.001
0.
0.
0.
0.
0.
0.
0.
0.
0.
0.
0.
0.
0.
0.
0.
0.
0.
0.
0.
0.002
0.003
0.002
0.001
0.000
0.
0.000
0.001
0.002
0.002
0.001
0.
0.
0.
0.
0.
0.
0.
0.
0.
0.
0.001
0.001
0.001
0.001
0.001
0.001
0.001
0.001
0.001
0.001
0.001
0.002
0.002
0.001
0.
0.
0.
0.
0.
0.
0.
0.
0.
0.
0.
0.
0.
0.
0.
0.
0.
0.
0.
0.
0.001
0.001
0.002
0.002
0.001
0.001
0.001
0.002
0.002
0.002
0.
0.
0.
0.
0.
0.
0.
0.
0.
0.
0.
0.
0.
0.001
0.001
0.
0.
0.
0.001
0.001
0.001
0.001
0.001
0.001
0.
0.
0.
0.
0.
0.
0.
0.
0.
0.
0.
0.
0.
0.
0.
0.
0.
0.
0.
0.
0.
0.
0.001
0.002
0.001
0.002
0.002
0.002
0.002
0.001
0.001
0.
0.
0.
0.
0.
0.
0.
0.
0.
0.
0.
0.
0.
0.
0.
0.
0.
0.
0.
0.
0.001
0.001
0.001
0.
0.
0.
0.
0.
0.
0.
0.
0.
0.
0.
0.
0.
0.
0.
0.
0.
0.
0.
0.
0.
0.
0.
0.
0.001
0.001
0.002
0.002
0.001
0.001
0.001
0.
0.
0.
0.
0.
0.
0.
0.
0.
0.
0.
0.
0.
0.
0.
0.
0.
0.
0.
0.
0.
0.
0.
0.
0.
0.
0.
0.
0.
0.
0.
0.
0.
0.
0.
0.
0.
0.
0.
0.
0.
0.
0.
0.
0.
0.
0.
0.
0.
0.001
0.001
0.001
0.001
0.
0.
0.
0.
0.
0.
0.
0.
0.
0.
0.
0.
0.
0.
0.
0.
0.
0.
0.
0.
0.
0.
0.
0.
0.
0.
0.
0.
0.
0.
0.
0.
0.
0.
0.
0.
0.
0.
0.
0.
0.
0.
0.
0.
0.
0.
0.
0.
0.
0.
0.
0.
0.
0.
0.
0.
0.
0.
0.
0.
0.
0.
0.
0.
0.
0.
0.
0.
0.
0.
0.
0.
0.
0.
0.
0.
0.
0.
0.
0.
0.
0.
0.
0.
0.
0.
0.
0.
0.
0.
0.
0.
0.
0.
0.
0.
0.
0.
0.
0.
0.
0.
0.
0.
0.
0.
0.
0.
0.
0.
0.
0.
0.
0.
0.
0.
0.
0.
0.
0.
0.
0.
0.
0.
0.
0.
0.
0.
0.
0.
0.
0.
0.
0.
0.
0.
0.
0.
0.
0.
0.
0.
0.
0.
0.
0.
0.
0.
0.
0.
0.
0.
0.
0.
0.
0.
0.
0.
0.
0.
0.
0.
0.
0.
0.
0.
0.
0.
0.
0.
0.
0.
0.
0.
0.
0.
0.
0.
0.
0.
0.
0.
0.
0.
0.
0.
0.
0.
0.
0.
0.
0.
0.
0.
0.
0.
0.
0.
0.
0.
0.
0.
0.
0.
0.
0.
0.
0.
0.
0.
0.
0.
0.
0.
0.
0.
0.
0.
0.
0.
0.
0.
0.
0.
0.
0.
0.
0.
0.
0.
0.
0.
0.
0.
0.
0.
0.
0.
0.
0.
0.
0.
0.
0.
0.
0.
0.
0.
0.
0.
0.
0.
0.
0.
0.
0.
0.
0.
0.
0.
0.
0.
0.
0.
0.
0.
0.
0.
0.
0.
0.
0.
0.
0.
0.
0.
0.
0.
0.
0.
0.
0.
0.
0.
0.
0.
0.
0.
0.
0.
0.
0.
0.
0.
0.
0.
0.
0.
0.
0.
0.
0.
0.
0.
0.
0.
0.
0.
0.
0.
0.
0.
0.
0.
0.
0.
0.
0.
0.
0.
0.
0.
0.
0.
0.
0.
0.
0.
0.
0.
0.
0.
0.
0.
0.
0.
0.
0.
0.
0.
0.
0.
0.
0.
0.
0.
0.
0.
0.
0.
0.
0.
0.
0.
0.
0.
0.
0.
0.
0.
0.
0.
0.
0.
0.
0.
0.
0.
0.
0.
0.
0.
0.
0.
0.
0.
0.
0.
0.
0.
0.
0.
0.
0.
0.
0.
0.
0.
0.
0.
0.
0.
0.
0.
0.
0.
0.
0.
0.
0.
0.
0.
0.
0.
0.
0.
0.
0.
0.
0.
0.
0.
0.
0.
0.
0.
0.
0.
0.
0.
0.
0.
0.
0.
0.
0.
0.
0.
0.
0.
0.
0.
0.
0.
0.
0.
0.
0.
0.
0.
0.
0.
0.
0.
0.
0.
0.
0.
0.
0.
0.
0.
0.
0.
0.
0.
0.
0.
0.
0.
0.
0.
0.
0.
0.
0.
0.
0.
0.
0.
0.
0.
0.
0.
0.
0.
0.
0.
0.
0.
0.
0.
0.
0.
0.
0.
0.
0.
0.
0.
0.
0.
0.
0.
0.
0.
0.
0.
0.
0.
0.
0.
0.
0.
0.
0.
0.
0.
0.
0.
0.
0.
0.
0.
0.
0.
0.
0.
0.
0.
0.
0.
0.
0.
0.
0.
0.
0.
0.
0.
0.
0.
0.
0.
0.
0.
0.
0.
0.
0.
0.
0.
0.
0.
0.
0.
0.
0.
0.
0.
0.
0.
0.
0.
0.
0.
0.
0.
0.
0.
0.
0.
0.
0.
0.
0.
0.
0.
0.
0.
0.
0.
0.
0.
0.
0.
0.
0.
0.
0.
0.
0.
0.
0.
0.
0.
0.
0.
0.
0.
0.
0.
0.
0.
0.
0.
0.
0.
0.
0.
0.
0.
0.
0.
0.
0.
0.
0.
0.
0.
0.
0.
0.
0.
0.
0.
0.
0.
0.
0.
0.
0.
0.
0.
0.
0.
0.
0.
0.
0.
0.
0.
0.
0.
0.
0.
0.
0.
0.
0.
0.
0.
0.
0.
0.
0.
0.
0.
0.
0.
0.
0.
0.
0.
0.
0.
0.
0.
0.
0.
0.
0.
0.
0.
0.
0.
0.
0.
0.
0.
0.
0.
0.
0.
0.
0.
0.
0.
0.
0.
0.
0.
0.
0.
0.
0.
0.
0.
0.
0.
0.
0.
0.
0.
0.
0.
0.
0.
0.
0.
0.
0.
0.
0.
0.
0.
0.
0.
0.
0.
0.
0.
0.
0.
0.
0.
0.
0.
0.
0.
0.
0.
0.
0.
0.
0.
0.
0.
0.
0.
0.
0.
0.
0.
0.
0.
0.
0.
0.
0.
0.
0.
0.
0.
0.
0.
0.
0.
0.
0.
0.
0.
0.
0.
0.
0.
0.
0.
0.
0.
0.
0.
0.
0.
0.
0.
0.
0.
0.
0.
0.
0.
0.
0.
0.
0.
0.
0.
0.
0.
0.
0.
0.
0.
0.
0.
0.
0.
0.
0.
0.
0.
0.
0.
0.
0.
0.
0.
0.
0.
0.
0.
0.
0.
0.
0.
0.
0.
0.
0.
0.
0.
0.
0.
0.
0.
0.
0.
0.
0.
0.
0.
0.
0.
0.
0.
0.
0.
0.
0.
0.
0.
0.
0.
0.
0.
0.
0.
0.
0.
0.
0.
0.
0.
0.
0.
0.
0.
0.
0.
0.
0.
0.
0.
0.
0.
0.
0.
0.
0.
0.
0.
0.
0.
0.
0.
0.
0.
0.
0.
0.
0.
0.
0.
0.
0.
0.
0.
0.
0.
0.
0.
0.
0.
0.
0.
0.
0.
0.
0.
0.
0.
0.
0.
0.
0.
0.
0.
0.
0.
0.
0.
0.
0.
0.
0.
0.
0.
0.
0.
0.
0.
0.
0.
0.
0.
0.
0.
0.
0.
0.
0.
0.
0.
0.
0.
0.
0.
0.
0.
0.
0.
0.
0.
0.
0.
0.
0.
0.
0.
0.
0.
0.
0.
0.
0.
0.
0.
0.
0.
0.
0.
0.
0.
0.
0.
0.
0.
0.
0.
0.
0.
0.
0.
0.
0.
0.
0.
0.
0.
0.
0.
0.
0.
0.
0.
0.
0.
0.
0.
0.
0.
0.
0.
0.
0.
0.
0.
0.
0.
0.
0.
0.
0.
0.
0.
0.
0.
0.
0.
0.
0.
0.
0.
0.
0.
0.
0.
0.
0.
0.
0.
0.
0.
0.
0.
0.
0.
0.
0.
0.
0.
0.
0.
0.
0.
0.
0.
0.
0.
0.
0.
0.
0.
0.
0.
0.
0.
0.
0.
0.
0.
0.
0.
0.
0.
0.
0.
0.
0.
0.
0.
0.
0.
0.
0.
0.
0.
0.
0.
0.
0.
0.
0.
0.
0.
0.
0.
0.
0.
0.
0.
0.
0.
0.
0.
0.
0.
0.
0.
0.
0.
0.
0.
0.
0.
0.
0.
0.
0.
0.
0.
0.
0.
0.
0.
0.
0.
0.
0.
0.
0.
0.
0.
0.
0.
0.
0.
0.
0.
0.
0.
0.
0.
0.
0.
0.
0.
0.
0.
0.
0.
0.
0.
0.
0.
0.
0.
0.
0.
0.
0.
0.
0.
0.
0.
0.
0.
0.
0.
0.
0.
0.
0.
0.
0.
0.
0.
0.
0.
0.
0.
0.
0.
0.
0.
0.
0.
0.
0.
0.
0.
0.
0.
0.
0.
0.
0.
0.
0.
0.
0.
0.
0.
0.
0.
0.
0.
0.
0.
0.
0.
0.
0.
0.
0.
0.
0.
0.
0.
0.
0.
0.
0.
0.
0.
0.
0.
0.
0.
0.
0.
0.
0.
0.
0.
0.
0.
0.
0.
0.
0.
0.
0.
0.
0.
0.
0.
0.
0.
0.
0.
0.
0.
0.
0.
0.
0.
0.
0.
0.
0.
0.
0.
0.
0.
0.
0.
0.
0.
0.
0.
0.
0.
0.
0.
0.
0.
0.
0.
0.
0.
0.
0.
0.
0.
0.
0.
0.
0.
0.
0.
0.
0.
0.
0.
0.
0.
0.
0.
0.
0.
0.
0.
0.
0.
0.
0.
0.
0.
0.
0.
0.
0.
0.
0.
0.
0.
0.
0.
0.
0.
0.
0.
0.
0.
0.
0.
0.
0.
0.
0.
0.
0.
0.
0.
0.
0.
0.
0.
0.
0.
0.
0.
0.
0.
0.
0.
0.
0.
0.
0.
0.
0.
0.
0.
0.
0.
0.
0.
0.
0.
0.
0.
0.
0.
0.
0.
0.
0.
0.
0.
0.
0.
0.
0.
0.
0.
0.
0.
0.
0.
0.
0.
0.
0.
0.
0.
0.
0.
0.
0.
0.
0.
0.
0.
0.
0.
0.
0.
0.
0.
0.
0.
0.
0.
0.
0.
0.
0.
0.
0.
0.
0.
0.
0.
0.
0.
0.
0.
0.
0.
0.
0.
0.
0.
0.
0.
0.
0.
0.
0.
0.
0.
0.
0.
0.
0.
0.
0.
0.
0.
0.
0.
0.
0.
0.
0.
0.
0.
0.
0.
0.
0.
0.
0.
0.
0.
0.
0.
0.
0.
0.
0.
0.
0.
0.
0.
0.
0.
0.
0.
0.
0.
0.
0.
0.
0.
0.
0.
0.
0.
0.
0.
0.
0.
0.
0.
0.
0.
0.
0.
0.
0.
0.
0.
0.
0.
0.
0.
0.
0.
0.
0.
0.
0.
0.
0.
0.
0.
0.
0.
0.
0.
0.
0.
0.
0.
0.
0.
0.
0.
0.
0.
0.
0.
0.
0.
0.
0.
0.
0.
0.
0.
0.
0.
0.
0.
0.
0.
0.
0.
0.
0.
0.
0.
0.
0.
0.
0.
0.
0.
0.
0.
0.
0.
0.
0.
0.
0.
0.
0.
0.
0.
0.
0.
0.
0.
0.
0.
0.
0.
0.
0.
0.
0.
0.
0.
0.
0.
0.
0.
0.
0.
0.
0.
0.
0.
0.
0.
0.
0.
0.
0.
0.
0.
0.
0.
0.
0.
0.
0.
0.
0.
0.
0.
0.
0.
0.
0.
0.
0.
0.
0.
0.
0.
0.
0.
0.
0.
0.
0.
0.
0.
0.
0.
0.
0.
0.
0.
0.
0.
0.
0.
0.
0.
0.
0.
0.
0.
0.
0.
0.
0.
0.
0.
0.
0.
0.
0.
0.
0.
0.
0.
0.
0.
0.
0.
0.
0.
0.
0.
0.
0.
0.
0.
0.
0.
0.
0.
0.
0.
0.
0.
0.
0.
0.
0.
0.
0.
0.
0.
0.
0.
0.
0.
0.
0.
0.
0.
0.
0.
0.
0.
0.
0.
0.
0.
0.
0.
0.
0.
0.
0.
0.
0.
0.
0.
0.
0.
0.
0.
0.
0.
0.
0.
0.
0.
0.
0.
0.
0.
0.
0.
0.
0.
0.
0.
0.
0.
0.
0.
0.
0.
0.
0.
0.
0.
0.
0.
0.
0.
0.
0.
0.
0.
0.
0.
0.
0.
0.
0.
0.
0.
0.
0.
0.
0.
0.
0.
0.
0.
0.
0.
0.
0.
0.
0.
0.
0.
0.
0.
0.
0.
0.
0.
0.
0.
0.
0.
0.
0.
0.
0.
0.
0.
0.
0.
0.
0.
0.
0.
0.
0.
0.
0.
0.
0.
0.
0.
0.
0.
0.
0.
0.
0.
0.
0.
0.
0.
0.
0.
0.
0.
0.
0.
0.
0.
0.
0.
0.
0.
0.
0.
0.
0.
0.
0.
0.
0.
0.
0.
0.
0.
0.
0.
0.
0.
0.
0.
0.
0.
0.
0.
0.
0.
0.
0.
0.
0.
0.
0.
0.
0.
0.
0.
0.
0.
0.
0.
0.
0.
0.
0.
0.
0.
0.
0.
0.
0.
0.
0.
0.
0.
0.
0.
0.
0.
0.
0.
0.
0.
0.
0.
0.
0.
0.
0.
0.
0.
0.
0.
0.
0.
0.
0.
0.
0.
0.
0.
0.
0.
0.
0.
0.
0.
0.
0.
0.
0.
0.
0.
0.
0.
0.
0.
0.
0.
0.
0.
0.
0.
0.
0.
0.
0.
0.
0.
0.
0.
0.
0.
0.
0.
0.
0.
0.
0.
0.
0.
0.
0.
0.
0.
0.
0.
0.
0.
0.
0.
0.
0.
0.
0.
0.
0.
0.
0.
0.
0.
0.
0.
0.
0.
0.
0.
0.
0.
0.
0.
0.
0.
0.
0.
0.
0.
0.
0.
0.
0.
0.
0.
0.
0.
0.
0.
0.
0.
0.
0.
0.
0.
0.
0.
0.
0.
0.
0.
0.
0.
0.
0.
0.
0.
0.
0.
0.
0.
0.
0.
0.
0.
0.
0.
0.
0.
0.
0.
0.
0.
0.
0.
0.
0.
0.
0.
0.
0.
0.
0.
0.
0.
0.
0.
0.
0.
0.
0.
0.
0.
0.
0.
0.
0.
0.
0.
0.
0.
0.
0.
0.
0.
0.
0.
0.
0.
0.
0.
0.
0.
0.
0.
0.
0.
0.
0.
0.
0.
0.
0.
0.
0.
0.
0.
0.
0.
0.
0.
0.
0.
0.
0.
0.
0.
0.
0.
0.
0.
0.
0.
0.
0.
0.
0.
0.
0.
0.
0.
0.
0.
0.
0.
-0.002
-0.002
-0.002
-0.002
-0.002
-0.002
0.
0.
0.
0.
0.
0.
0.
0.
0.
0.
0.
0.
0.
0.
0.
0.
0.
0.
0.
0.
0.
0.
0.
0.
0.
0.
0.
0.
0.
0.
0.
0.
0.
0.
0.
0.
0.
0.
0.
0.
0.
0.
0.
0.
0.
0.
0.
-0.001
-0.004
-0.004
-0.005
-0.005
-0.005
-0.004
-0.003
-0.002
0.
0.
0.
0.
0.
0.
0.
0.001
0.
0.
0.
0.
0.
0.
0.
0.
0.
0.
0.
0.
0.
0.
0.
0.
0.
0.
0.
0.
0.
0.
0.
0.
0.
0.
0.
0.
0.
0.
0.
0.
0.
0.
0.
0.
-0.001
-0.001
-0.005
-0.007
-0.007
-0.008
-0.008
-0.008
-0.009
-0.007
-0.005
-0.004
0.
0.
0.001
0.002
0.003
0.002
0.003
0.002
0.003
0.002
0.
0.
0.
0.
0.
0.
0.
0.
0.
0.
0.
0.
0.
0.
0.
0.
0.
0.
0.
0.
0.
0.
0.
0.
0.
0.
0.
0.
0.
0.
0.
0.001
0.000
0.001
-0.005
-0.007
-0.011
-0.015
-0.019
-0.023
-0.027
-0.023
-0.021
-0.017
-0.013
-0.008
-0.001
-0.001
0.000
0.001
0.002
0.004
0.004
0.005
0.004
0.002
0.001
0.
0.
0.
0.
0.
0.
0.
0.
0.
0.
0.
0.
0.
0.
0.
0.
0.
0.
0.
0.
0.
0.
0.
0.
0.
0.
0.
0.
0.001
0.002
0.000
-0.003
-0.011
-0.016
-0.025
-0.032
-0.040
-0.046
-0.046
-0.044
-0.039
-0.034
-0.028
-0.023
-0.016
-0.012
-0.008
-0.006
-0.005
0.000
0.000
0.002
0.004
0.005
0.004
0.001
0.
0.
0.
0.
0.
0.
0.
0.
0.
0.
0.
0.
0.
0.
0.
0.
0.
0.
0.
0.
0.
0.
0.
0.
0.
0.
0.001
0.002
0.001
-0.005
-0.012
-0.021
-0.033
-0.045
-0.058
-0.068
-0.076
-0.083
-0.087
-0.081
-0.073
-0.066
-0.054
-0.042
-0.035
-0.033
-0.033
-0.030
-0.026
-0.017
-0.007
0.000
0.003
0.004
0.004
0.001
0.001
0.
0.
0.
0.
0.
0.
0.
0.
0.
0.
0.
0.
0.
0.
0.
0.
0.
0.
0.
0.
0.
0.
0.
0.001
0.002
0.003
-0.002
-0.011
-0.024
-0.045
-0.070
-0.094
-0.109
-0.121
-0.135
-0.147
-0.157
-0.154
-0.145
-0.123
-0.100
-0.085
-0.080
-0.082
-0.088
-0.084
-0.072
-0.057
-0.039
-0.015
-0.004
0.002
0.004
0.004
0.
0.000
0.000
0.000
0.
0.
0.
0.
0.
0.
0.
0.
0.
0.
0.
0.
0.
0.
0.
0.
0.
0.
0.
0.
0.001
0.003
0.001
-0.007
-0.022
-0.049
-0.084
-0.124
-0.156
-0.183
-0.208
-0.214
-0.129
0.001
-0.055
0.051
0.031
-0.131
-0.155
-0.157
-0.150
-0.116
0.011
0.294
-0.012
-0.076
-0.049
-0.020
-0.008
-0.005
-0.002
-0.005
-0.005
-0.002
-0.001
-0.001
-0.001
0.
0.
0.
0.
0.
0.
0.
0.
0.
0.
0.
0.
0.
0.
0.
0.
0.
0.
0.002
0.003
-0.001
-0.012
-0.040
-0.074
-0.053
0.315
0.350
-0.117
-0.259
0.160
8.643
32.974
13.309
32.112
27.392
2.154
-0.178
-0.207
0.299
3.151
25.578
557.443
14.733
0.043
-0.090
-0.049
-0.026
-0.017
-0.017
-0.019
-0.014
-0.011
-0.008
-0.004
-0.001
-0.001
0.
0.
0.
0.
0.
0.
0.
0.
0.
0.
0.
0.
0.
0.
0.
0.
0.001
0.002
0.003
-0.003
-0.019
-0.055
-0.054
2.278
39.579
50.443
4.435
0.338
8.159
1367.510
46865.438
1425.809
23790.082
16337.320
77.416
0.402
0.324
18.403
505.940
1437.320
107785.883
420.285
1.627
-0.139
-0.098
-0.058
-0.045
-0.046
-0.047
-0.041
-0.029
-0.018
-0.010
-0.004
-0.002
0.
0.
0.
0.
0.
0.
0.
0.
0.
0.
0.
0.
0.
0.
0.
0.
0.001
0.003
0.003
-0.004
-0.022
-0.059
0.065
16.143
6325.528
61912.715
53.288
13.836
26.908
34823.914
100335.383
52679.605
102549.211
100017.594
310.798
1.634
5.753
193.313
100020.023
80806.578
102998.547
3339.466
4.796
-0.189
-0.164
-0.120
-0.104
-0.104
-0.096
-0.079
-0.061
-0.038
-0.020
-0.010
-0.003
0.
0.
0.
0.
0.
0.
0.
0.
0.
0.
0.
0.
0.
0.
0.
0.
0.001
0.002
0.002
-0.002
-0.020
-0.057
0.001
8.054
1364.780
5797.536
91.938
95.376
11.076
763.379
18073.180
6408.917
4425.441
2743.898
36.073
1.713
17.390
99.351
9550.422
8079.700
2086.225
1741.173
2.408
-0.185
-0.226
-0.212
-0.202
-0.174
-0.149
-0.119
-0.089
-0.060
-0.034
-0.015
-0.006
0.
0.
0.
0.
0.
0.
0.
0.
0.
0.
0.
0.
0.
0.
0.
0.
0.
0.002
0.002
-0.001
-0.014
-0.047
-0.078
0.348
5.547
9.546
16.390
19.422
1.592
5.439
22.903
38.300
23.542
10.392
2.045
0.538
5.462
9.062
34.184
31.548
5.716
2.466
1.353
1.011
-0.099
-0.274
-0.244
-0.132
-0.123
-0.086
-0.099
-0.079
-0.046
-0.020
-0.008
0.
0.
0.
0.
0.
0.
0.
0.
0.
0.
0.
0.
0.
0.
0.
0.
0.
0.001
0.003
0.000
-0.008
-0.026
-0.062
-0.094
-0.079
-0.001
0.288
0.247
-0.264
-0.370
-0.283
0.365
15.830
244.709
165.589
12.083
0.493
0.613
1.757
13.106
19.645
3.696
5.981
5.236
0.466
-0.099
1.245
6.679
2.272
0.061
-0.087
-0.094
-0.053
-0.025
-0.010
0.
0.
0.
0.
0.
0.
0.
0.
0.
0.
0.
0.
0.
0.
0.
0.
0.
0.
0.002
0.002
-0.002
-0.011
-0.030
-0.065
-0.101
-0.129
-0.161
-0.212
-0.284
-0.383
-0.465
1.278
259.052
78240.859
30918.939
1024.587
12.855
9.510
85.008
4480.944
16351.487
176.741
4.248
3.173
2.163
0.962
14.414
131.239
27.786
0.565
-0.124
-0.102
-0.055
-0.024
-0.009
0.
0.
0.
0.
0.
0.
0.
0.
0.
0.
0.
0.
0.
0.
0.
0.
0.
0.
0.001
0.003
0.000
-0.003
-0.009
-0.027
-0.050
-0.076
-0.113
-0.164
-0.215
-0.302
-0.399
1.017
173.886
29120.744
110549.617
100063.570
75.568
127.624
18097.604
110499.852
101018.375
1796.796
6.530
130.259
1017.140
7.421
9.567
76.637
17.047
0.331
-0.132
-0.094
-0.048
-0.020
-0.009
0.
0.
0.
0.
0.
0.
0.
0.
0.
0.
0.
0.
0.
0.
0.
0.
0.
0.
0.
0.002
0.002
-0.001
-0.001
-0.011
-0.021
-0.040
-0.077
-0.124
-0.179
-0.231
-0.330
-0.158
12.274
582.836
70480.555
6207.356
35.601
292.155
100268.000
75760.008
18870.672
249.924
65.645
507.900
4180.229
24.792
0.564
1.943
0.665
-0.125
-0.124
-0.071
-0.032
-0.015
-0.007
0.
0.
0.
0.
0.
0.
0.
0.
0.
0.
0.
0.
0.
0.
0.
0.
0.
0.
0.
0.
0.
0.002
0.004
-0.005
-0.010
-0.028
-0.063
-0.117
-0.151
-0.137
-0.226
-0.360
0.207
9.380
51.273
33.101
658.607
1076.627
13698.143
88949.711
846.822
138.482
51889.754
64917.270
724.780
25.461
0.123
-0.321
-0.230
-0.144
-0.085
-0.042
-0.018
-0.011
-0.005
0.
0.
0.
0.
0.
0.
0.
0.
0.
0.
0.
0.
0.
0.
0.
0.
0.
0.
0.
0.
0.
0.001
0.003
0.002
-0.007
-0.024
-0.062
-0.109
-0.126
-0.046
-0.013
-0.234
-0.363
-0.311
0.003
16.158
1362.149
7052.761
22628.760
3641.359
1588.702
388.235
100165.695
103633.258
2296.671
57.403
1.157
-0.287
-0.203
-0.099
-0.046
-0.021
-0.011
-0.007
-0.003
0.
0.
0.
0.
0.
0.
0.
0.
0.
0.
0.
0.
0.
0.
0.
0.
0.
0.
0.
0.
0.
0.001
0.004
0.002
-0.007
-0.024
-0.062
-0.104
-0.021
0.550
1.233
0.318
-0.277
-0.354
-0.383
1.246
41.169
1194.804
15472.781
949.712
34.911
31.924
1610.298
2171.006
2483.097
299.993
5.394
-0.163
-0.148
-0.066
-0.025
-0.011
-0.006
-0.003
0.
0.
0.
0.
0.
0.
0.
0.
0.
0.
0.
0.
0.
0.
0.
0.
0.
0.
0.
0.
0.
0.
0.001
0.004
0.003
-0.004
-0.023
-0.061
-0.096
-0.032
0.463
0.773
0.122
-0.189
-0.242
-0.291
-0.105
25.134
18246.895
105706.695
16793.813
103.055
8.565
11.115
3141.355
100314.102
3784.760
8.266
-0.105
-0.109
-0.044
-0.013
-0.004
0.
-0.001
0.
0.
0.
0.
0.
0.
0.
0.
0.
0.
0.
0.
0.
0.
0.
0.
0.
0.
0.
0.
0.
0.
0.001
0.004
0.004
-0.004
-0.021
-0.051
-0.087
-0.103
-0.053
-0.025
-0.108
-0.129
-0.147
-0.189
-0.150
7.922
1280.832
51848.535
1286.670
14.699
0.807
1.543
265.878
8494.450
308.813
2.135
-0.112
-0.079
-0.026
-0.005
0.002
0.001
0.
0.
0.
0.
0.
0.
0.
0.
0.001
0.
0.
0.001
0.002
0.003
0.003
0.003
0.001
0.001
0.
0.
0.
0.
0.
0.002
0.003
0.002
-0.003
-0.016
-0.037
-0.066
-0.085
-0.086
-0.079
-0.079
-0.078
-0.077
-0.110
-0.139
0.342
10.428
38.894
9.937
0.274
-0.336
-0.257
2.242
9.990
2.535
-0.019
-0.085
-0.042
-0.010
0.001
0.003
0.001
0.
0.
0.
0.
0.
0.001
0.001
0.001
0.001
0.001
0.002
0.003
0.002
0.002
0.002
0.002
0.002
0.001
0.001
0.001
0.
0.
0.
0.002
0.003
0.003
-0.001
-0.010
-0.025
-0.040
-0.052
-0.052
-0.046
-0.039
-0.033
-0.037
-0.054
-0.089
-0.108
-0.030
0.086
-0.082
-0.209
-0.230
-0.213
-0.167
-0.104
-0.100
-0.079
-0.047
-0.016
0.000
0.003
0.002
0.
0.
0.
0.
0.
0.
0.002
0.002
0.002
0.002
0.003
0.004
0.003
0.002
0.001
0.001
0.001
0.001
0.001
0.001
0.001
0.
0.
0.
0.
0.002
0.003
-0.001
-0.004
-0.013
-0.022
-0.025
-0.023
-0.018
-0.011
-0.011
-0.016
-0.022
-0.044
-0.067
-0.084
-0.105
-0.118
-0.124
-0.119
-0.112
-0.101
-0.084
-0.062
-0.034
-0.015
0.000
0.002
0.002
0.
0.
0.
0.
0.
0.
0.002
0.002
0.002
0.002
0.002
0.004
0.003
0.003
0.001
0.
-0.002
-0.002
0.
0.001
0.000
0.002
0.001
0.
0.
0.
0.001
0.002
0.004
-0.002
-0.004
-0.008
-0.009
-0.006
-0.002
-0.001
0.002
-0.004
-0.008
-0.019
-0.031
-0.041
-0.049
-0.054
-0.061
-0.064
-0.060
-0.052
-0.038
-0.023
-0.008
0.001
0.004
0.002
0.002
0.
0.
0.
0.
0.
0.
0.003
0.002
0.002
0.001
0.001
0.004
0.003
0.003
0.
-0.003
-0.004
-0.004
-0.003
0.000
0.000
0.002
0.001
0.
0.
0.
0.001
0.001
0.001
0.003
-0.001
-0.001
-0.001
-0.001
0.002
0.003
0.005
0.002
0.002
-0.002
-0.004
-0.011
-0.018
-0.025
-0.034
-0.039
-0.040
-0.032
-0.020
-0.008
0.000
0.004
0.002
0.001
0.
0.
0.
0.
0.
0.
0.001
0.003
0.002
0.001
0.001
0.001
0.004
0.003
0.002
0.000
-0.004
-0.005
-0.005
-0.003
-0.001
0.
0.001
0.001
0.
0.
0.
0.
0.001
0.002
0.000
0.001
0.001
0.002
-0.001
0.004
0.003
0.003
0.003
0.001
0.003
0.003
-0.001
-0.005
-0.014
-0.021
-0.027
-0.032
-0.027
-0.015
-0.004
0.001
0.003
0.002
0.
0.
0.
0.
0.
0.
0.
0.001
0.002
0.002
0.001
0.001
0.001
0.002
0.002
0.003
0.001
-0.002
-0.005
-0.004
-0.003
-0.001
0.000
0.002
0.001
0.
0.
0.
0.
0.
0.001
0.001
0.002
0.002
0.002
0.001
0.000
0.001
0.001
0.001
0.001
0.003
0.006
0.003
0.001
-0.005
-0.013
-0.022
-0.024
-0.019
-0.010
-0.004
-0.001
0.001
0.001
0.
0.
0.
0.
0.
0.
0.
0.001
0.001
0.002
0.001
0.001
0.001
0.002
0.001
0.003
0.003
-0.001
-0.002
-0.003
-0.002
0.000
0.000
0.002
0.001
0.
0.
0.
0.
0.
0.
0.
0.001
0.001
0.001
0.001
0.
-0.001
-0.001
0.
0.001
0.003
0.004
0.003
0.003
-0.002
-0.007
-0.012
-0.013
-0.010
-0.006
-0.002
0.000
0.002
0.001
0.
0.
0.
0.
0.
0.
0.
0.001
0.001
0.002
0.001
0.000
0.001
-0.001
0.001
0.003
0.002
0.001
0.
-0.001
0.000
0.000
0.001
0.001
0.001
0.
0.
0.
0.
0.
0.
0.
0.
0.
0.
0.
0.
-0.001
-0.001
-0.001
0.
0.
0.001
0.002
0.001
0.001
-0.002
-0.004
-0.005
-0.004
-0.002
-0.001
0.001
0.001
0.
0.
0.
0.
0.
0.
0.
0.
0.
0.001
0.001
0.002
0.002
0.001
0.002
0.003
0.002
0.002
0.001
0.001
0.000
0.000
0.001
0.001
0.001
0.
0.
0.
0.
0.
0.
0.
0.
0.
0.
0.
0.
0.
0.
0.
0.
0.
0.
0.
0.001
0.001
0.001
0.001
0.000
0.
0.000
0.001
0.001
0.001
0.001
0.
0.
0.
0.
0.
0.
0.
0.
0.
0.
0.001
0.001
0.001
0.001
0.001
0.002
0.002
0.001
0.001
0.001
0.002
0.001
0.001
0.001
0.
0.
0.
0.
0.
0.
0.
0.
0.
0.
0.
0.
0.
0.
0.
0.
0.
0.
0.
0.
0.001
0.001
0.002
0.001
0.001
0.001
0.001
0.002
0.002
0.001
0.
0.
0.
0.
0.
0.
0.
0.
0.
0.
0.
0.
0.
0.
0.
0.
0.
0.
0.
0.001
0.001
0.001
0.001
0.
0.
0.
0.
0.
0.
0.
0.
0.
0.
0.
0.
0.
0.
0.
0.
0.
0.
0.
0.
0.
0.
0.
0.
0.001
0.001
0.002
0.002
0.002
0.001
0.001
0.
0.
0.
0.
0.
0.
0.
0.
0.
0.
0.
0.
0.
0.
0.
0.
0.
0.
0.
0.
0.
0.
0.
0.
0.
0.
0.
0.
0.
0.
0.
0.
0.
0.
0.
0.
0.
0.
0.
0.
0.
0.
0.
0.
0.
0.
0.
0.
0.
0.
0.001
0.001
0.001
0.
0.
0.
0.
0.
0.
0.
0.
0.
0.
0.
0.
0.
0.
0.
0.
0.
0.
0.
0.
0.
0.
0.
0.
0.
0.
0.
0.
0.
0.
0.
0.
0.
0.
0.
0.
0.
0.
0.
0.
0.
0.
0.
0.
0.
0.
0.
0.
0.
0.
0.
0.
0.
0.
0.
0.
0.
0.
0.
0.
0.
0.
0.
0.
0.
0.
0.
0.
0.
0.
0.
0.
0.
0.
0.
0.
0.
0.
0.
0.
0.
0.
0.
0.
0.
0.
0.
0.
0.
0.
0.
0.
0.
0.
0.
0.
0.
0.
0.
0.
0.
0.
0.
0.
0.
0.
0.
0.
0.
0.
0.
0.
0.
0.
0.
0.
0.
0.
0.
0.
0.
0.
0.
0.
0.
0.
0.
0.
0.
0.
0.
0.
0.
0.
0.
0.
0.
0.
0.
0.
0.
0.
0.
0.
0.
0.
0.
0.
0.
0.
0.
0.
0.
0.
0.
0.
0.
0.
0.
0.
0.
0.
0.
0.
0.
0.
0.
0.
0.
0.
0.
0.
0.
0.
0.
0.
0.
0.
0.
0.
0.
0.
0.
0.
0.
0.
0.
0.
0.
0.
0.
0.
0.
0.
0.
0.
0.
0.
0.
0.
0.
0.
0.
0.
0.
0.
0.
0.
0.
0.
0.
0.
0.
0.
0.
0.
0.
0.
0.
0.
0.
0.
0.
0.
0.
0.
0.
0.
0.
0.
0.
0.
0.
0.
0.
0.
0.
0.
0.
0.
0.
0.
0.
0.
0.
0.
0.
0.
0.
0.
0.
0.
0.
0.
0.
0.
0.
0.
0.
0.
0.
0.
0.
0.
0.
0.
0.
0.
0.
0.
0.
0.
0.
0.
0.
0.
0.
0.
0.
0.
0.
0.
0.
0.
0.
0.
0.
0.
0.
0.
0.
0.
0.
0.
0.
0.
0.
0.
0.
0.
0.
0.
0.
0.
0.
0.
0.
0.
0.
0.
0.
0.
0.
0.
0.
0.
0.
0.
0.
0.
0.
0.
0.
0.
0.
0.
0.
0.
0.
0.
0.
0.
0.
0.
0.
0.
0.
0.
0.
0.
0.
0.
0.
0.
0.
0.
0.
0.
0.
0.
0.
0.
0.
0.
0.
0.
0.
0.
0.
0.
0.
0.
0.
0.
0.
0.
0.
0.
0.
0.
0.
0.
0.
0.
0.
0.
0.
0.
0.
0.
0.
0.
0.
0.
0.
0.
0.
0.
0.
0.
0.
0.
0.
0.
0.
0.
0.
0.
0.
0.
0.
0.
0.
0.
0.
0.
0.
0.
0.
0.
0.
0.
0.
0.
0.
0.
0.
0.
0.
0.
0.
0.
0.
0.
0.
0.
0.
0.
0.
0.
0.
0.
0.
0.
0.
0.
0.
0.
0.
0.
0.
0.
0.
0.
0.
0.
0.
0.
0.
0.
0.
0.
0.
0.
0.
0.
0.
0.
0.
0.
0.
0.
0.
0.
0.
0.
0.
0.
0.
0.
0.
0.
0.
0.
0.
0.
0.
0.
0.
0.
0.
0.
0.
0.
0.
0.
0.
0.
0.
0.
0.
0.
0.
0.
0.
0.
0.
0.
0.
0.
0.
0.
0.
0.
0.
0.
0.
0.
0.
0.
0.
0.
0.
0.
0.
0.
0.
0.
0.
0.
0.
0.
0.
0.
0.
0.
0.
0.
0.
0.
0.
0.
0.
0.
0.
0.
0.
0.
0.
0.
0.
0.
0.
0.
0.
0.
0.
0.
0.
0.
0.
0.
0.
0.
0.
0.
0.
0.
0.
0.
0.
0.
0.
0.
0.
0.
0.
0.
0.
0.
0.
0.
0.
0.
0.
0.
0.
0.
0.
0.
0.
0.
0.
0.
0.
0.
0.
0.
0.
0.
0.
0.
0.
0.
0.
0.
0.
0.
0.
0.
0.
0.
0.
0.
0.
0.
0.
0.
0.
0.
0.
0.
0.
0.
0.
0.
0.
0.
0.
0.
0.
0.
0.
0.
0.
0.
0.
0.
0.
0.
0.
0.
0.
0.
0.
0.
0.
0.
0.
0.
0.
0.
0.
0.
0.
0.
0.
0.
0.
0.
0.
0.
0.
0.
0.
0.
0.
0.
0.
0.
0.
0.
0.
0.
0.
0.
0.
0.
0.
0.
0.
0.
0.
0.
0.
0.
0.
0.
0.
0.
0.
0.
0.
0.
0.
0.
0.
0.
0.
0.
0.
0.
0.
0.
0.
0.
0.
0.
0.
0.
0.
0.
0.
0.
0.
0.
0.
0.
0.
0.
0.
0.
0.
0.
0.
0.
0.
0.
0.
0.
0.
0.
0.
0.
0.
0.
0.
0.
0.
0.
0.
0.
0.
0.
0.
0.
0.
0.
0.
0.
0.
0.
0.
0.
0.
0.
0.
0.
0.
0.
0.
0.
0.
0.
0.
0.
0.
0.
0.
0.
0.
0.
0.
0.
0.
0.
0.
0.
0.
0.
0.
0.
0.
0.
0.
0.
0.
0.
0.
0.
0.
0.
0.
0.
0.
0.
0.
0.
0.
0.
0.
0.
0.
0.
0.
0.
0.
0.
0.
0.
0.
0.
0.
0.
0.
0.
0.
0.
0.
0.
0.
0.
0.
0.
0.
0.
0.
0.
0.
0.
0.
0.
0.
0.
0.
0.
0.
0.
0.
0.
0.
0.
0.
0.
0.
0.
0.
0.
0.
0.
0.
0.
0.
0.
0.
0.
0.
0.
0.
0.
0.
0.
0.
0.
0.
0.
0.
0.
0.
0.
0.
0.
0.
0.
0.
0.
0.
0.
0.
0.
0.
0.
0.
0.
0.
0.
0.
0.
0.
0.
0.
0.
0.
0.
0.
0.
0.
0.
0.
0.
0.
0.
0.
0.
0.
0.
0.
0.
0.
0.
0.
0.
0.
0.
0.
0.
0.
0.
0.
0.
0.
0.
0.
0.
0.
0.
0.
0.
0.
0.
0.
0.
0.
0.
0.
0.
0.
0.
0.
0.
0.
0.
0.
0.
0.
0.
0.
0.
0.
0.
0.
0.
0.
0.
0.
0.
0.
0.
0.
0.
0.
0.
0.
0.
0.
0.
0.
0.
0.
0.
0.
0.
0.
0.
0.
0.
0.
0.
0.
0.
0.
0.
0.
0.
0.
0.
0.
0.
0.
0.
0.
0.
0.
0.
0.
0.
0.
0.
0.
0.
0.
0.
0.
0.
0.
0.
0.
0.
0.
0.
0.
0.
0.
0.
0.
0.
0.
0.
0.
0.
0.
0.
0.
0.
0.
0.
0.
0.
0.
0.
0.
0.
0.
0.
0.
0.
0.
0.
0.
0.
0.
0.
0.
0.
0.
0.
0.
0.
0.
0.
0.
0.
0.
0.
0.
0.
0.
0.
0.
0.
0.
0.
0.
0.
0.
0.
0.
0.
0.
0.
0.
0.
0.
0.
0.
0.
0.
0.
0.
0.
0.
0.
0.
0.
0.
0.
0.
0.
0.
0.
0.
0.
0.
0.
0.
0.
0.
0.
0.
0.
0.
0.
0.
0.
0.
0.
0.
0.
0.
0.
0.
0.
0.
0.
0.
0.
0.
0.
0.
0.
0.
0.
0.
0.
0.
0.
0.
0.
0.
0.
0.
0.
0.
0.
0.
0.
0.
0.
0.
0.
0.
0.
0.
0.
0.
0.
0.
0.
0.
0.
0.
0.
0.
0.
0.
0.
0.
0.
0.
0.
0.
0.
0.
0.
0.
0.
0.
0.
0.
0.
0.
0.
0.
0.
0.
0.
0.
0.
0.
0.
0.
0.
0.
0.
0.
0.
0.
0.
0.
0.
0.
0.
0.
0.
0.
0.
0.
0.
0.
0.
0.
0.
0.
0.
0.
0.
0.
0.
0.
0.
0.
0.
0.
0.
0.
0.
0.
0.
0.
0.
0.
0.
0.
0.
0.
0.
0.
0.
0.
0.
0.
0.
0.
0.
0.
0.
0.
0.
0.
0.
0.
0.
0.
0.
0.
0.
0.
0.
0.
0.
0.
0.
0.
0.
0.
0.
0.
0.
0.
0.
0.
0.
0.
0.
0.
0.
0.
0.
0.
0.
0.
0.
0.
0.
0.
0.
0.
0.
0.
0.
0.
0.
0.
0.
0.
0.
0.
0.
0.
0.
0.
0.
0.
0.
0.
0.
0.
0.
0.
0.
0.
0.
0.
0.
0.
0.
0.
0.
0.
0.
0.
0.
0.
0.
0.
0.
0.
0.
0.
0.
0.
0.
0.
0.
0.
0.
0.
0.
0.
0.
0.
0.
0.
0.
0.
0.
0.
0.
0.
0.
0.
0.
0.
0.
0.
0.
0.
0.
0.
0.
0.
0.
0.
0.
0.
0.
0.
0.
0.
0.
0.
0.
0.
0.
0.
0.
0.
0.
0.
0.
0.
0.
0.
0.
0.
0.
0.
0.
0.
0.
0.
0.
0.
0.
0.
0.
0.
0.
0.
0.
0.
0.
0.
0.
0.
0.
0.
0.
0.
0.
0.
0.
0.
0.
0.
0.
0.
0.
0.
0.
0.
0.
0.
0.
0.
0.
0.
0.
0.
0.
0.
0.
0.
0.
0.
0.
0.
0.
0.
0.
0.
0.
0.
0.
0.
0.
0.
0.
0.
0.
0.
0.
0.
0.
0.
0.
0.
0.
0.
0.
0.
0.
0.
0.
0.
0.
0.
0.
0.
0.
0.
0.
0.
0.
0.
0.
0.
0.
0.
0.
0.
0.
0.
0.
0.
0.
0.
0.
0.
0.
0.
0.
0.
0.
0.
0.
0.
0.
0.
0.
0.
0.
0.
0.
0.
0.
0.
0.
0.
0.
0.
0.
0.
0.
0.
0.
0.
0.
0.
0.
0.
0.
0.
0.
0.
0.
0.
0.
0.
0.
0.
0.
0.
0.
0.
0.
0.
0.
0.
0.
0.
0.
0.
0.
0.
0.
0.
0.
0.
0.
0.
0.
0.
0.
0.
0.
0.
0.
0.
0.
0.
0.
0.
0.
0.
0.
0.
0.
0.
0.
0.
0.
0.
0.
0.
0.
0.
0.
0.
0.
0.
0.
0.
0.
0.
0.
0.
0.
0.
0.
0.
0.
0.
0.
0.
0.
0.
0.
0.
0.
0.
0.
0.
0.
0.
0.
0.
0.
0.
0.
0.
0.
0.
0.
0.
0.
0.
0.
0.
0.
0.
0.
0.
0.
0.
0.
0.
0.
0.
0.
0.
0.
0.
0.
0.
0.
0.
0.
0.
0.
0.
0.
0.
0.
0.
0.
0.
0.
0.
0.
0.
0.
0.
0.
0.
0.
0.
0.
0.
0.
0.
0.
0.
0.
0.
0.
0.
0.
0.
0.
0.
0.
0.
0.
0.
0.
0.
0.
0.
0.
0.
0.
0.
0.
0.
0.
0.
0.
0.
0.
0.
0.
0.
0.
0.
0.
0.
0.
0.
0.
0.
0.
0.
0.
0.
0.
0.
0.
0.
0.
0.
0.
0.
0.
0.
0.
0.
0.
0.
0.
0.
0.
0.
0.
0.
0.
0.
0.
0.
0.
0.
0.
0.
0.
0.
0.
0.
0.
0.
0.
0.
0.
0.
0.
0.
0.
0.
0.
0.
0.
0.
0.
0.
0.
0.
0.
0.
0.
0.
0.
0.
0.
0.
0.
0.
0.
0.
0.
0.
0.
0.
0.
0.
0.
0.
0.
0.
0.
0.
0.
0.
0.
0.
0.
0.
0.
0.
0.
0.
0.
0.
0.
0.
0.
0.
0.
0.
0.
0.
0.
0.
0.
0.
0.
0.
0.
0.
0.
0.
0.
0.
0.
0.
0.
0.
0.
0.
0.
0.
0.
0.
0.
0.
0.
0.
0.
0.
0.
0.
0.
0.
0.
0.
0.
0.
0.
0.
0.
0.
0.
0.
0.
0.
0.
0.
0.
0.
0.
0.
0.
0.
0.
0.
0.
0.
0.
0.
0.
0.
0.
0.
0.
0.
0.
0.
0.
0.
0.
0.
0.
0.
0.
0.
0.
0.
0.
0.
0.
0.
0.
0.
0.
0.
0.
0.
0.
0.
0.
0.
0.
0.
0.
0.
0.
0.
0.
0.
0.
0.
0.
0.
0.
0.
0.
0.
0.
0.
0.
0.
0.
0.
0.
0.
0.
0.
0.
0.
0.
0.
0.
0.
0.
0.
0.
0.
0.
0.
0.
0.
0.
0.
0.
0.
0.
0.
0.
0.
0.
0.
0.
0.
0.
0.
0.
0.
0.
0.
0.
0.
0.
0.
0.
0.
0.
0.
0.
0.
0.
0.
0.
0.
0.
0.
0.
0.
0.
0.
0.
0.
0.
0.
0.
0.
0.
0.
0.
0.
0.
0.
0.
0.
0.
-0.002
-0.002
-0.002
-0.002
-0.002
-0.002
0.
0.
0.000
0.001
0.001
0.001
0.
0.
0.
0.
0.
0.
0.
0.
0.
0.
0.
0.
0.
0.
0.
0.
0.
0.
0.
0.
0.
0.
0.
0.
0.
0.
0.
0.
0.
0.
0.
0.
0.
0.
0.
0.
0.
0.
0.
0.
0.
-0.003
-0.004
-0.005
-0.006
-0.006
-0.006
-0.005
-0.003
-0.001
-0.002
0.002
0.003
0.002
0.002
0.001
0.
0.
0.
0.
0.
0.
0.
0.
0.
0.
0.
0.
0.
0.
0.
0.
0.
0.
0.
0.
0.
0.
0.
0.
0.
0.
0.
0.
0.
0.
0.
0.
0.
0.
0.
0.
0.
0.
-0.001
-0.002
-0.006
-0.009
-0.011
-0.012
-0.012
-0.011
-0.011
-0.010
-0.005
0.000
0.003
0.003
0.003
0.002
0.002
0.
0.001
0.
0.
0.
0.
0.
0.
0.
0.
0.
0.
0.
0.
0.
0.
0.
0.
0.
0.
0.
0.
0.
0.
0.
0.
0.
0.
0.
0.
0.
0.
0.
0.
0.
0.
0.
-0.001
-0.003
-0.005
-0.012
-0.015
-0.020
-0.023
-0.024
-0.022
-0.020
-0.015
-0.011
-0.006
0.003
0.005
0.005
0.004
0.004
0.003
0.003
0.003
0.003
0.002
0.
0.
0.
0.
0.
0.
0.
0.
0.
0.
0.
0.
0.
0.
0.
0.
0.
0.
0.
0.
0.
0.
0.
0.
0.
0.
0.
0.
0.
0.
0.
0.000
-0.001
-0.004
-0.011
-0.020
-0.029
-0.035
-0.045
-0.051
-0.051
-0.046
-0.036
-0.026
-0.016
-0.007
0.002
0.001
0.001
0.002
0.001
0.002
0.004
0.005
0.004
0.002
0.001
0.
0.
0.
0.
0.
0.
0.
0.
0.
0.
0.
0.
0.
0.
0.
0.
0.
0.
0.
0.
0.
0.
0.
0.
0.
0.
0.
0.
0.000
0.001
-0.004
-0.013
-0.023
-0.036
-0.051
-0.066
-0.077
-0.085
-0.082
-0.076
-0.062
-0.046
-0.035
-0.030
-0.022
-0.014
-0.014
-0.009
-0.012
-0.008
-0.002
0.001
0.003
0.004
0.004
0.001
0.
0.
0.
0.
0.
0.
0.
0.
0.
0.
0.
0.
0.
0.
0.
0.
0.
0.
0.
0.
0.
0.
0.
0.
0.
0.
0.001
0.002
-0.003
-0.011
-0.023
-0.042
-0.066
-0.093
-0.115
-0.131
-0.138
-0.138
-0.135
-0.121
-0.100
-0.084
-0.064
-0.051
-0.042
-0.041
-0.041
-0.042
-0.036
-0.024
-0.013
-0.003
0.002
0.004
0.003
0.001
0.001
0.001
0.001
0.
0.
0.
0.
0.
0.
0.
0.
0.
0.
0.
0.
0.
0.
0.
0.
0.
0.
0.
0.
0.
0.001
0.002
0.001
-0.007
-0.020
-0.043
-0.079
-0.127
-0.166
-0.196
-0.215
-0.228
-0.236
-0.229
-0.213
-0.186
-0.155
-0.127
-0.110
-0.103
-0.110
-0.115
-0.107
-0.093
-0.073
-0.049
-0.024
-0.009
-0.001
0.002
0.002
-0.001
-0.001
-0.001
0.000
-0.001
0.
0.
0.
0.
0.
0.
0.
0.
0.
0.
0.
0.
0.
0.
0.
0.
0.
0.
0.
0.001
0.003
-0.002
-0.013
-0.035
-0.078
-0.133
-0.177
-0.217
-0.265
-0.321
-0.345
-0.277
-0.119
0.019
0.018
-0.072
-0.192
-0.205
-0.199
-0.185
-0.143
-0.013
0.146
-0.052
-0.101
-0.069
-0.034
-0.016
-0.010
-0.010
-0.010
-0.008
-0.006
-0.004
-0.001
-0.001
-0.001
0.
0.
0.
0.
0.
0.
0.
0.
0.
0.
0.
0.
0.
0.
0.
0.
0.001
0.001
0.003
-0.005
-0.021
-0.059
-0.103
0.194
2.062
2.370
0.516
-0.261
-0.185
3.259
13.954
21.961
24.026
15.345
1.231
-0.262
-0.195
0.773
5.491
20.363
81.956
9.509
0.064
-0.123
-0.075
-0.043
-0.031
-0.032
-0.034
-0.028
-0.021
-0.013
-0.006
-0.002
-0.002
0.
0.
0.
0.
0.
0.
0.
0.
0.
0.
0.
0.
0.
0.
0.
0.
0.001
0.003
0.001
-0.007
-0.030
-0.071
0.194
44.005
732.383
788.943
55.804
6.127
3.146
187.438
1857.060
2551.571
4589.540
3215.281
38.289
0.675
4.948
52.365
1332.393
3936.280
103315.383
713.695
2.840
-0.172
-0.142
-0.100
-0.085
-0.082
-0.075
-0.068
-0.055
-0.035
-0.017
-0.008
-0.002
0.
0.
0.
0.
0.
0.
0.
0.
0.
0.
0.
0.
0.
0.
0.
0.
0.001
0.003
0.001
-0.007
-0.034
-0.076
1.035
733.419
113302.758
103307.617
4897.007
1098.922
28.131
1377.805
55367.633
102567.883
200203.750
78155.242
134.989
15.205
415.850
1388.305
104852.766
122510.148
102863.328
3988.731
7.016
-0.110
-0.217
-0.198
-0.178
-0.149
-0.090
-0.078
-0.078
-0.061
-0.036
-0.015
-0.005
0.
0.
0.
0.
0.
0.
0.
0.
0.
0.
0.
0.
0.
0.
0.
0.
0.001
0.003
0.001
-0.006
-0.030
-0.073
0.293
59.459
24768.174
52233.230
76538.586
100082.852
175.628
125.251
2134.555
100180.805
18942.576
855.429
21.948
75.962
9547.151
11141.770
56693.449
42778.699
1983.736
735.359
6.819
1.496
-0.055
-0.295
-0.276
-0.086
0.636
0.704
0.130
-0.068
-0.052
-0.026
-0.009
0.
0.
0.
0.
0.
0.
0.
0.
0.
0.
0.
0.
0.
0.
0.
0.
0.
0.002
0.001
-0.004
-0.021
-0.061
-0.074
1.740
34.001
133.061
1330.721
2611.621
31.237
2.575
23.203
148.325
75.576
24.397
13.587
28.995
664.679
683.824
131.829
66.119
24.515
75.784
120.882
88.512
5.351
0.084
0.098
1.223
3.794
8.092
2.668
0.075
-0.067
-0.036
-0.013
0.
0.
0.
0.
0.
0.
0.
0.
0.
0.
0.
0.
0.
0.
0.
0.
0.
0.001
0.002
-0.001
-0.011
-0.038
-0.079
-0.106
0.158
1.277
5.138
5.880
0.239
-0.446
-0.083
15.629
492.766
536.320
289.435
54.780
16.042
62.950
22.765
8.046
19.248
86.127
2346.289
1719.392
38.304
11.112
26.920
258.406
52.576
20.169
5.783
0.208
-0.077
-0.041
-0.016
0.
0.
0.
0.
0.
0.
0.
0.
0.
0.
0.
0.
0.
0.
0.
0.
0.
0.001
0.002
0.000
-0.004
-0.017
-0.044
-0.086
-0.124
-0.159
-0.207
-0.285
-0.336
-0.185
-0.167
7.889
208.177
2366.730
3226.028
385.974
83.038
2904.839
877.752
673.407
1275.752
65.663
437.691
366.719
120.818
149.730
1074.886
100119.773
4458.642
13.439
1.539
-0.022
-0.082
-0.040
-0.015
0.
0.
0.
0.
0.
0.
0.
0.
0.
0.
0.
0.
0.
0.
0.
0.
0.
0.
0.001
0.002
-0.001
-0.005
-0.019
-0.039
-0.071
-0.113
-0.178
-0.239
-0.204
0.165
0.032
0.993
130.143
71351.797
200141.672
15266.654
74.124
1475.527
110582.852
50814.965
57426.559
293.457
15.373
533.351
4523.468
165.440
499.600
75912.141
1579.731
6.255
-0.003
-0.128
-0.077
-0.034
-0.013
0.
0.
0.
0.
0.
0.
0.
0.
0.
0.
0.
0.
0.
0.
0.
0.
0.
0.
0.
0.002
0.002
-0.001
-0.003
-0.016
-0.034
-0.066
-0.126
-0.172
0.326
3.008
2.456
0.364
48.141
6944.010
21800.244
1637.854
79.410
760.950
102589.625
102902.008
1631.601
74.403
99.642
89346.789
126084.375
554.848
11.661
42.346
11.399
0.243
-0.163
-0.113
-0.057
-0.025
-0.012
0.
0.
0.
0.
0.
0.
0.
0.
0.
0.
0.
0.
0.
0.
0.
0.
0.
0.
0.
0.
0.
0.002
0.000
-0.008
-0.021
-0.053
-0.110
-0.121
1.284
10.945
8.879
0.609
1.888
35.462
96.032
142.425
85143.789
81196.805
120756.258
101703.938
3753.809
290.104
2896.900
110041.859
68284.422
207.534
1.542
-0.192
-0.223
-0.203
-0.139
-0.075
-0.033
-0.017
-0.008
0.
0.
0.
0.
0.
0.
0.
0.
0.
0.
0.
0.
0.
0.
0.
0.
0.
0.
0.
0.
0.
0.003
0.000
-0.004
-0.019
-0.056
-0.119
-0.136
1.279
10.131
17.652
4.654
-0.329
-0.042
1.374
123.870
100174.961
200098.625
105273.711
26271.320
11702.470
361.444
11263.824
102887.563
42490.477
44.063
-0.007
-0.385
-0.259
-0.148
-0.079
-0.037
-0.017
-0.010
-0.005
0.
0.
0.
0.
0.
0.
0.
0.
0.
0.
0.
0.
0.
0.
0.
0.
0.
0.
0.
0.
0.
0.003
0.001
-0.004
-0.021
-0.061
-0.126
-0.005
20.608
190.524
1405.767
281.241
0.432
-0.417
-0.387
5.995
261.994
14595.386
116571.336
28876.514
3715.317
94.525
459.014
1340.461
253.241
10.322
-0.036
-0.294
-0.173
-0.080
-0.038
-0.017
-0.008
-0.007
-0.002
0.
0.
0.
0.
0.
0.
0.
0.
0.
0.
0.
0.
0.
0.
0.
0.
0.
0.
0.
0.
0.001
0.003
0.002
-0.004
-0.024
-0.067
-0.121
-0.033
15.389
137.548
222.880
39.224
0.121
-0.318
-0.374
-0.176
18.533
7537.708
101928.141
98993.898
112433.500
1273.073
30.382
43.914
189.107
26.799
0.316
-0.201
-0.112
-0.045
-0.018
-0.004
-0.001
-0.002
-0.001
0.
0.
0.
0.
0.001
0.001
0.001
0.001
0.
0.001
0.002
0.003
0.002
0.003
0.001
0.001
0.
0.
0.
0.
0.001
0.003
0.000
-0.004
-0.025
-0.066
-0.115
-0.142
0.301
3.647
5.135
0.734
-0.173
-0.226
-0.273
-0.279
2.596
103.469
689.581
300.365
453.185
29.532
1.125
7.589
37.712
7.408
0.027
-0.131
-0.070
-0.023
-0.007
0.000
0.001
-0.001
0.
0.
0.
0.001
0.001
0.001
0.001
0.001
0.003
0.003
0.003
0.002
0.002
0.002
0.002
0.002
0.001
0.001
0.001
0.
0.
0.001
0.002
0.001
-0.004
-0.022
-0.058
-0.093
-0.119
-0.132
-0.097
-0.073
-0.127
-0.136
-0.141
-0.179
-0.220
-0.109
2.012
6.187
2.968
0.745
-0.115
-0.320
-0.070
0.529
0.080
-0.126
-0.085
-0.037
-0.009
0.001
0.004
-0.001
0.
0.
0.
0.
0.001
0.002
0.002
0.002
0.001
0.003
0.003
0.002
0.002
0.000
0.
0.
0.001
0.001
0.000
0.001
0.001
0.
0.
0.002
0.003
-0.004
-0.016
-0.044
-0.068
-0.083
-0.096
-0.109
-0.103
-0.090
-0.076
-0.077
-0.104
-0.143
-0.175
-0.195
-0.197
-0.262
-0.294
-0.301
-0.292
-0.240
-0.181
-0.126
-0.084
-0.044
-0.017
-0.001
0.003
0.004
0.
0.
0.
0.
0.001
0.002
0.002
0.001
0.001
0.001
0.001
0.002
0.002
-0.002
-0.005
-0.006
-0.006
-0.004
-0.001
0.001
0.001
0.001
0.
0.
0.001
0.001
-0.001
-0.009
-0.026
-0.045
-0.056
-0.058
-0.061
-0.054
-0.038
-0.034
-0.039
-0.057
-0.080
-0.115
-0.148
-0.182
-0.206
-0.212
-0.205
-0.187
-0.158
-0.121
-0.076
-0.043
-0.019
-0.002
0.005
0.003
0.
0.
0.
0.
0.
0.003
0.002
0.001
0.000
-0.002
-0.001
-0.002
-0.002
-0.003
-0.005
-0.012
-0.015
-0.014
-0.010
-0.005
-0.001
0.000
0.002
0.001
0.
0.001
0.002
-0.002
-0.003
-0.011
-0.025
-0.035
-0.034
-0.032
-0.022
-0.011
-0.013
-0.018
-0.027
-0.045
-0.062
-0.078
-0.097
-0.114
-0.130
-0.138
-0.127
-0.106
-0.081
-0.049
-0.022
-0.003
0.005
0.003
0.001
0.
0.
0.
0.
0.001
0.002
0.002
0.001
-0.002
-0.004
-0.004
-0.004
-0.004
-0.006
-0.012
-0.019
-0.024
-0.023
-0.017
-0.009
-0.003
-0.001
0.002
0.001
0.
0.
0.001
0.001
-0.003
-0.003
-0.009
-0.014
-0.014
-0.010
-0.007
-0.002
-0.001
-0.003
-0.011
-0.017
-0.023
-0.034
-0.047
-0.064
-0.088
-0.100
-0.095
-0.082
-0.063
-0.036
-0.012
0.000
0.002
0.002
0.
0.
0.
0.
0.
0.001
0.002
0.001
0.000
-0.005
-0.006
-0.007
-0.006
-0.006
-0.008
-0.015
-0.024
-0.028
-0.027
-0.019
-0.011
-0.004
-0.002
0.001
0.001
0.
0.
0.001
0.001
0.001
-0.001
-0.002
-0.003
-0.005
0.000
-0.001
0.001
0.001
0.003
0.000
-0.001
-0.003
-0.011
-0.022
-0.040
-0.066
-0.083
-0.080
-0.075
-0.058
-0.030
-0.008
-0.001
0.
0.001
0.
0.
0.
0.
0.
0.001
0.002
0.001
0.000
-0.005
-0.008
-0.006
-0.005
-0.005
-0.006
-0.013
-0.021
-0.025
-0.024
-0.017
-0.010
-0.004
-0.001
0.002
0.001
0.
0.
0.
0.001
0.001
0.001
0.000
-0.002
-0.002
-0.001
0.000
0.001
0.001
0.001
0.004
0.006
0.005
0.002
-0.009
-0.025
-0.048
-0.064
-0.070
-0.065
-0.046
-0.022
-0.007
-0.002
0.001
0.001
0.
0.
0.
0.
0.
0.001
0.001
0.001
0.001
-0.004
-0.006
-0.005
-0.003
-0.002
-0.004
-0.008
-0.012
-0.016
-0.016
-0.011
-0.006
-0.002
-0.001
0.002
0.001
0.
0.
0.
0.
0.
0.001
0.001
0.002
0.001
0.001
0.001
-0.001
-0.003
-0.002
0.002
0.003
0.006
0.005
-0.004
-0.014
-0.028
-0.043
-0.048
-0.043
-0.028
-0.014
-0.004
-0.001
0.001
0.
0.
0.
0.
0.
0.
0.001
0.002
0.002
0.001
-0.001
-0.003
-0.004
-0.001
0.000
-0.001
-0.003
-0.005
-0.007
-0.008
-0.005
-0.003
-0.002
0.001
0.001
0.
0.
0.
0.
0.
0.
0.
0.
0.
-0.001
-0.001
-0.002
-0.002
-0.002
-0.001
0.001
0.001
0.004
0.003
0.000
-0.007
-0.014
-0.023
-0.026
-0.022
-0.014
-0.006
-0.002
0.001
0.000
0.
0.
0.
0.
0.
0.
0.
0.001
0.002
0.000
0.000
0.000
-0.002
-0.001
0.000
0.001
0.000
-0.002
-0.002
-0.002
-0.002
-0.002
0.000
0.002
0.001
0.
0.
0.
0.
0.
0.
0.
0.
0.
0.
-0.001
-0.001
-0.001
-0.001
-0.001
-0.001
0.
0.001
0.001
0.001
-0.001
-0.006
-0.009
-0.010
-0.007
-0.004
-0.001
0.001
0.001
0.001
0.
0.
0.
0.
0.
0.
0.
0.001
0.001
0.002
0.001
0.000
0.000
0.000
0.001
0.002
0.001
0.001
0.000
-0.001
-0.002
0.001
0.001
0.001
0.
0.
0.
0.
0.
0.
0.
0.
0.
0.
0.
0.
0.
0.
0.
0.
0.
0.
0.
0.001
0.001
0.001
0.001
-0.001
-0.002
-0.001
0.001
0.001
0.000
0.001
0.
0.
0.
0.
0.
0.
0.
0.
0.
0.
0.001
0.001
0.001
0.002
0.001
0.000
0.001
0.002
0.002
0.001
0.000
0.000
0.001
0.001
0.
0.
0.
0.
0.
0.
0.
0.
0.
0.
0.
0.
0.
0.
0.
0.
0.
0.
0.
0.
0.
0.001
0.002
0.001
0.000
0.000
0.000
0.001
0.001
0.001
0.
0.
0.
0.
0.
0.
0.
0.
0.
0.
0.
0.
0.
0.001
0.002
0.001
0.001
0.
0.000
-0.001
-0.001
-0.001
-0.001
0.
0.
0.
0.
0.
0.
0.
0.
0.
0.
0.
0.
0.
0.
0.
0.
0.
0.
0.
0.
0.
0.
0.
0.
0.001
0.001
0.001
0.001
0.001
0.001
0.001
0.
0.
0.
0.
0.
0.
0.
0.
0.
0.
0.
0.
0.
0.
0.
0.
0.
0.001
0.
0.000
-0.001
-0.001
-0.001
0.
0.
0.
0.
0.
0.
0.
0.
0.
0.
0.
0.
0.
0.
0.
0.
0.
0.
0.
0.
0.
0.
0.
0.
0.
0.
0.
0.
0.
0.
0.
0.
0.
0.
0.
0.
0.
0.
0.
0.
0.
0.
0.
0.
0.
0.
0.
0.
0.
0.
0.
0.
-0.001
0.
0.
0.
0.
0.
0.
0.
0.
0.
0.
0.
0.
0.
0.
0.
0.
0.
0.
0.
0.
0.
0.
0.
0.
0.
0.
0.
0.
0.
0.
0.
0.
0.
0.
0.
0.
0.
0.
0.
0.
0.
0.
0.
0.
0.
0.
0.
0.
0.
0.
0.
0.
0.
0.
0.
0.
0.
0.
0.
0.
0.
0.
0.
0.
0.
0.
0.
0.
0.
0.
0.
0.
0.
0.
0.
0.
0.
0.
0.
0.
0.
0.
0.
0.
0.
0.
0.
0.
0.
0.
0.
0.
0.
0.
0.
0.
0.
0.
0.
0.
0.
0.
0.
0.
0.
0.
0.
0.
0.
0.
0.
0.
0.
0.
0.
0.
0.
0.
0.
0.
0.
0.
0.
0.
0.
0.
0.
0.
0.
0.
0.
0.
0.
0.
0.
0.
0.
0.
0.
0.
0.
0.
0.
0.
0.
0.
0.
0.
0.
0.
0.
0.
0.
0.
0.
0.
0.
0.
0.
0.
0.
0.
0.
0.
0.
0.
0.
0.
0.
0.
0.
0.
0.
0.
0.
0.
0.
0.
0.
0.
0.
0.
0.
0.
0.
0.
0.
0.
0.
0.
0.
0.
0.
0.
0.
0.
0.
0.
0.
0.
0.
0.
0.
0.
0.
0.
0.
0.
0.
0.
0.
0.
0.
0.
0.
0.
0.
0.
0.
0.
0.
0.
0.
0.
0.
0.
0.
0.
0.
0.
0.
0.
0.
0.
0.
0.
0.
0.
0.
0.
0.
0.
0.
0.
0.
0.
0.
0.
0.
0.
0.
0.
0.
0.
0.
0.
0.
0.
0.
0.
0.
0.
0.
0.
0.
0.
0.
0.
0.
0.
0.
0.
0.
0.
0.
0.
0.
0.
0.
0.
0.
0.
0.
0.
0.
0.
0.
0.
0.
0.
0.
0.
0.
0.
0.
0.
0.
0.
0.
0.
0.
0.
0.
0.
0.
0.
0.
0.
0.
0.
0.
0.
0.
0.
0.
0.
0.
0.
0.
0.
0.
0.
0.
0.
0.
0.
0.
0.
0.
0.
0.
0.
0.
0.
0.
0.
0.
0.
0.
0.
0.
0.
0.
0.
0.
0.
0.
0.
0.
0.
0.
0.
0.
0.
0.
0.
0.
0.
0.
0.
0.
0.
0.
0.
0.
0.
0.
0.
0.
0.
0.
0.
0.
0.
0.
0.
0.
0.
0.
0.
0.
0.
0.
0.
0.
0.
0.
0.
0.
0.
0.
0.
0.
0.
0.
0.
0.
0.
0.
0.
0.
0.
0.
0.
0.
0.
0.
0.
0.
0.
0.
0.
0.
0.
0.
0.
0.
0.
0.
0.
0.
0.
0.
0.
0.
0.
0.
0.
0.
0.
0.
0.
0.
0.
0.
0.
0.
0.
0.
0.
0.
0.
0.
0.
0.
0.
0.
0.
0.
0.
0.
0.
0.
0.
0.
0.
0.
0.
0.
0.
0.
0.
0.
0.
0.
0.
0.
0.
0.
0.
0.
0.
0.
0.
0.
0.
0.
0.
0.
0.
0.
0.
0.
0.
0.
0.
0.
0.
0.
0.
0.
0.
0.
0.
0.
0.
0.
0.
0.
0.
0.
0.
0.
0.
0.
0.
0.
0.
0.
0.
0.
0.
0.
0.
0.
0.
0.
0.
0.
0.
0.
0.
0.
0.
0.
0.
0.
0.
0.
0.
0.
0.
0.
0.
0.
0.
0.
0.
0.
0.
0.
0.
0.
0.
0.
0.
0.
0.
0.
0.
0.
0.
0.
0.
0.
0.
0.
0.
0.
0.
0.
0.
0.
0.
0.
0.
0.
0.
0.
0.
0.
0.
0.
0.
0.
0.
0.
0.
0.
0.
0.
0.
0.
0.
0.
0.
0.
0.
0.
0.
0.
0.
0.
0.
0.
0.
0.
0.
0.
0.
0.
0.
0.
0.
0.
0.
0.
0.
0.
0.
0.
0.
0.
0.
0.
0.
0.
0.
0.
0.
0.
0.
0.
0.
0.
0.
0.
0.
0.
0.
0.
0.
0.
0.
0.
0.
0.
0.
0.
0.
0.
0.
0.
0.
0.
0.
0.
0.
0.
0.
0.
0.
0.
0.
0.
0.
0.
0.
0.
0.
0.
0.
0.
0.
0.
0.
0.
0.
0.
0.
0.
0.
0.
0.
0.
0.
0.
0.
0.
0.
0.
0.
0.
0.
0.
0.
0.
0.
0.
0.
0.
0.
0.
0.
0.
0.
0.
0.
0.
0.
0.
0.
0.
0.
0.
0.
0.
0.
0.
0.
0.
0.
0.
0.
0.
0.
0.
0.
0.
0.
0.
0.
0.
0.
0.
0.
0.
0.
0.
0.
0.
0.
0.
0.
0.
0.
0.
0.
0.
0.
0.
0.
0.
0.
0.
0.
0.
0.
0.
0.
0.
0.
0.
0.
0.
0.
0.
0.
0.
0.
0.
0.
0.
0.
0.
0.
0.
0.
0.
0.
0.
0.
0.
0.
0.
0.
0.
0.
0.
0.
0.
0.
0.
0.
0.
0.
0.
0.
0.
0.
0.
0.
0.
0.
0.
0.
0.
0.
0.
0.
0.
0.
0.
0.
0.
0.
0.
0.
0.
0.
0.
0.
0.
0.
0.
0.
0.
0.
0.
0.
0.
0.
0.
0.
0.
0.
0.
0.
0.
0.
0.
0.
0.
0.
0.
0.
0.
0.
0.
0.
0.
0.
0.
0.
0.
0.
0.
0.
0.
0.
0.
0.
0.
0.
0.
0.
0.
0.
0.
0.
0.
0.
0.
0.
0.
0.
0.
0.
0.
0.
0.
0.
0.
0.
0.
0.
0.
0.
0.
0.
0.
0.
0.
0.
0.
0.
0.
0.
0.
0.
0.
0.
0.
0.
0.
0.
0.
0.
0.
0.
0.
0.
0.
0.
0.
0.
0.
0.
0.
0.
0.
0.
0.
0.
0.
0.
0.
0.
0.
0.
0.
0.
0.
0.
0.
0.
0.
0.
0.
0.
0.
0.
0.
0.
0.
0.
0.
0.
0.
0.
0.
0.
0.
0.
0.
0.
0.
0.
0.
0.
0.
0.
0.
0.
0.
0.
0.
0.
0.
0.
0.
0.
0.
0.
0.
0.
0.
0.
0.
0.
0.
0.
0.
0.
0.
0.
0.
0.
0.
0.
0.
0.
0.
0.
0.
0.
0.
0.
0.
0.
0.
0.
0.
0.
0.
0.
0.
0.
0.
0.
0.
0.
0.
0.
0.
0.
0.
0.
0.
0.
0.
0.
0.
0.
0.
0.
0.
0.
0.
0.
0.
0.
0.
0.
0.
0.
0.
0.
0.
0.
0.
0.
0.
0.
0.
0.
0.
0.
0.
0.
0.
0.
0.
0.
0.
0.
0.
0.
0.
0.
0.
0.
0.
0.
0.
0.
0.
0.
0.
0.
0.
0.
0.
0.
0.
0.
0.
0.
0.
0.
0.
0.
0.
0.
0.
0.
0.
0.
0.
0.
0.
0.
0.
0.
0.
0.
0.
0.
0.
0.
0.
0.
0.
0.
0.
0.
0.
0.
0.
0.
0.
0.
0.
0.
0.
0.
0.
0.
0.
0.
0.
0.
0.
0.
0.
0.
0.
0.
0.
0.
0.
0.
0.
0.
0.
0.
0.
0.
0.
0.
0.
0.
0.
0.
0.
0.
0.
0.
0.
0.
0.
0.
0.
0.
0.
0.
0.
0.
0.
0.
0.
0.
0.
0.
0.
0.
0.
0.
0.
0.
0.
0.
0.
0.
0.
0.
0.
0.
0.
0.
0.
0.
0.
0.
0.
0.
0.
0.
0.
0.
0.
0.
0.
0.
0.
0.
0.
0.
0.
0.
0.
0.
0.
0.
0.
0.
0.
0.
0.
0.
0.
0.
0.
0.
0.
0.
0.
0.
0.
0.
0.
0.
0.
0.
0.
0.
0.
0.
0.
0.
0.
0.
0.
0.
0.
0.
0.
0.
0.
0.
0.
0.
0.
0.
0.
0.
0.
0.
0.
0.
0.
0.
0.
0.
0.
0.
0.
0.
0.
0.
0.
0.
0.
0.
0.
0.
0.
0.
0.
0.
0.
0.
0.
0.
0.
0.
0.
0.
0.
0.
0.
0.
0.
0.
0.
0.
0.
0.
0.
0.
0.
0.
0.
0.
0.
0.
0.
0.
0.
0.
0.
0.
0.
0.
0.
0.
0.
0.
0.
0.
0.
0.
0.
0.
0.
0.
0.
0.
0.
0.
0.
0.
0.
0.
0.
0.
0.
0.
0.
0.
0.
0.
0.
0.
0.
0.
0.
0.
0.
0.
0.
0.
0.
0.
0.
0.
0.
0.
0.
0.
0.
0.
0.
0.
0.
0.
0.
0.
0.
0.
0.
0.
0.
0.
0.
0.
0.
0.
0.
0.
0.
0.
0.
0.
0.
0.
0.
0.
0.
0.
0.
0.
0.
0.
0.
0.
0.
0.
0.
0.
0.
0.
0.
0.
0.
0.
0.
0.
0.
0.
0.
0.
0.
0.
0.
0.
0.
0.
0.
0.
0.
0.
0.
0.
0.
0.
0.
0.
0.
0.
0.
0.
0.
0.
0.
0.
0.
0.
0.
0.
0.
0.
0.
0.
0.
0.
0.
0.
0.
0.
0.
0.
0.
0.
0.
0.
0.
0.
0.
0.
0.
0.
0.
0.
0.
0.
0.
0.
0.
0.
0.
0.
0.
0.
0.
0.
0.
0.
0.
0.
0.
0.
0.
0.
0.
0.
0.
0.
0.
0.
0.
0.
0.
0.
0.
0.
0.
0.
0.
0.
0.
0.
0.
0.
0.
0.
0.
0.
0.
0.
0.
0.
0.
0.
0.
0.
0.
0.
0.
0.
0.
0.
0.
0.
0.
0.
0.
0.
0.
0.
0.
0.
0.
0.
0.
0.
0.
0.
0.
0.
0.
0.
0.
0.
0.
0.
0.
0.
0.
0.
0.
0.
0.
0.
0.
0.
0.
0.
0.
0.
0.
0.
0.
0.
0.
0.
0.
0.
0.
0.
0.
0.
0.
0.
0.
0.
0.
0.
0.
0.
0.
0.
0.
0.
0.
0.
0.
0.
0.
0.
0.
0.
0.
0.
0.
0.
0.
0.
0.
0.
0.
0.
0.
0.
0.
0.
0.
0.
0.
0.
0.
0.
0.
0.
0.
0.
0.
0.
0.
0.
0.
0.
0.
0.
0.
0.
0.
0.
0.
0.
0.
0.
0.
0.
0.
0.
0.
0.
0.
0.
0.
0.
0.
0.
0.
0.
0.
0.
0.
0.
0.
0.
0.
0.
0.
0.
0.
0.
0.
0.
0.
0.
0.
0.
0.
0.
0.
0.
0.
0.
0.
0.
0.
0.
0.
0.
0.
0.
0.
0.
0.
0.
0.
0.
0.
0.
0.
0.
0.
0.
0.
0.
0.
0.
0.
0.
0.
0.
0.
0.
0.
0.
0.
0.
0.
0.
0.
0.
0.
0.
0.
0.
0.
0.
0.
0.
0.
0.
0.
0.
0.
0.
0.
0.
0.
0.
0.
0.
0.
0.
0.
0.
0.
0.
0.
0.
0.
0.
0.
0.
0.
0.
0.
0.
0.
0.
0.001
0.001
0.001
0.
0.
0.
0.
0.
0.
0.
0.
0.
0.
0.
0.
0.
0.
0.
0.
0.
0.
0.
0.
0.
0.
0.
0.
0.
0.
0.
0.
0.
0.
0.
0.
0.
0.
0.
0.
0.
0.
0.
0.
0.
0.
0.
0.
0.
0.
0.
0.
0.
0.
0.
0.001
0.001
0.002
0.002
0.002
0.001
0.001
0.
0.
0.
0.
0.
0.
0.
0.
0.
0.
0.
0.
0.
0.
0.
0.
0.
0.
0.
0.
0.
0.
0.
0.
0.
0.
0.
0.
0.
0.
0.
0.
0.
0.
0.
0.
0.
0.
0.
0.
0.
0.
0.
-0.002
-0.002
-0.002
-0.001
0.001
0.003
0.003
0.004
0.004
0.003
0.003
0.001
0.001
0.
0.
0.
0.
0.
0.
0.
0.
0.
0.
0.
0.
0.
0.
0.
0.
0.
0.
0.
0.
0.
0.
0.
0.
0.
0.
0.
0.
0.
0.
0.
0.
0.
0.
0.
0.
0.
0.
0.
0.
-0.004
-0.005
-0.005
-0.006
-0.005
-0.006
-0.003
-0.001
0.004
0.005
0.005
0.004
0.004
0.002
0.001
0.001
0.
0.
0.
0.
0.
0.
0.
0.
0.
0.
0.
0.
0.
0.
0.
0.
0.
0.
0.
0.
0.
0.
0.
0.
0.
0.
0.
0.
0.
0.
0.
0.
0.
0.
0.
0.
-0.001
-0.002
-0.005
-0.008
-0.010
-0.012
-0.014
-0.014
-0.011
-0.008
-0.003
-0.001
0.003
0.006
0.006
0.004
0.003
0.002
0.001
0.
0.
0.
0.
0.
0.
0.
0.
0.
0.
0.
0.
0.
0.
0.
0.
0.
0.
0.
0.
0.
0.
0.
0.
0.
0.
0.
0.
0.
0.
0.
0.
0.
0.
0.
0.000
-0.001
-0.006
-0.011
-0.015
-0.020
-0.025
-0.029
-0.028
-0.021
-0.015
-0.007
-0.002
0.000
0.005
0.007
0.006
0.005
0.002
0.002
0.
0.
0.
0.
0.
0.
0.
0.
0.
0.
0.
0.
0.
0.
0.
0.
0.
0.
0.
0.
0.
0.
0.
0.
0.
0.
0.
0.
0.
0.
0.
0.
0.
0.
0.000
-0.001
-0.005
-0.013
-0.020
-0.029
-0.042
-0.051
-0.055
-0.053
-0.042
-0.029
-0.018
-0.010
-0.001
0.001
0.005
0.006
0.007
0.006
0.005
0.002
0.003
0.001
0.
0.
0.
0.
0.
0.
0.
0.
0.
0.
0.
0.
0.
0.
0.
0.
0.
0.
0.
0.
0.
0.
0.
0.
0.
0.
0.
0.
0.
0.
-0.001
0.000
-0.004
-0.013
-0.022
-0.038
-0.057
-0.077
-0.089
-0.089
-0.085
-0.075
-0.057
-0.039
-0.026
-0.018
-0.007
-0.002
0.000
-0.001
0.001
0.001
0.003
0.005
0.003
0.003
0.001
0.
0.
0.
0.
0.
0.
0.
0.
0.
0.
0.
0.
0.
0.
0.
0.
0.
0.
0.
0.
0.
0.
0.
0.
0.
0.
0.
0.
0.
-0.002
-0.009
-0.024
-0.045
-0.073
-0.108
-0.136
-0.142
-0.137
-0.127
-0.115
-0.097
-0.072
-0.054
-0.044
-0.034
-0.019
-0.015
-0.014
-0.013
-0.010
-0.006
-0.003
0.003
0.003
0.001
0.
0.
0.
0.
0.
0.
0.
0.
0.
0.
0.
0.
0.
0.
0.
0.
0.
0.
0.
0.
0.
0.
0.
0.
0.
0.
0.
0.000
0.000
-0.006
-0.017
-0.041
-0.081
-0.129
-0.182
-0.216
-0.223
-0.214
-0.206
-0.195
-0.169
-0.136
-0.108
-0.085
-0.071
-0.058
-0.057
-0.053
-0.050
-0.040
-0.028
-0.015
-0.008
0.001
0.003
0.002
0.001
0.000
0.000
0.000
0.
0.
0.
0.
0.
0.
0.
0.
0.
0.
0.
0.
0.
0.
0.
0.
0.
0.
0.
0.
0.
0.001
0.001
-0.004
-0.011
-0.030
-0.072
-0.137
-0.200
-0.257
-0.300
-0.326
-0.341
-0.330
-0.306
-0.287
-0.245
-0.196
-0.163
-0.140
-0.134
-0.137
-0.141
-0.133
-0.114
-0.089
-0.061
-0.033
-0.016
-0.007
0.000
-0.001
-0.002
-0.002
-0.002
-0.001
0.000
-0.001
0.
0.
0.
0.
0.
0.
0.
0.
0.
0.
0.
0.
0.
0.
0.
0.
0.
0.
0.001
0.002
-0.006
-0.018
-0.050
-0.118
-0.193
-0.203
0.061
0.159
-0.297
-0.446
-0.346
-0.042
0.490
0.105
-0.249
-0.273
-0.261
-0.246
-0.234
-0.215
-0.181
-0.139
-0.150
-0.124
-0.083
-0.047
-0.026
-0.019
-0.016
-0.015
-0.014
-0.010
-0.005
-0.002
-0.001
-0.001
0.
0.
0.
0.
0.
0.
0.
0.
0.
0.
0.
0.
0.
0.
0.
0.
0.001
0.002
0.000
-0.008
-0.027
-0.077
-0.144
0.089
1.823
8.498
12.516
1.900
-0.243
1.815
26.384
164.993
44.924
2.378
-0.203
-0.366
-0.174
0.799
2.525
3.515
8.855
1.823
-0.118
-0.143
-0.098
-0.068
-0.054
-0.055
-0.053
-0.045
-0.033
-0.020
-0.009
-0.004
-0.001
0.
0.
0.
0.
0.
0.
0.
0.
0.
0.
0.
0.
0.
0.
0.
0.
0.001
0.002
-0.001
-0.010
-0.036
-0.090
0.168
69.169
571.986
336.685
230.120
19.937
1.665
39.164
2014.244
100178.656
8090.045
45.816
1.963
1.407
15.919
121.983
553.867
193.553
34293.805
216.256
1.835
0.121
-0.168
-0.145
-0.126
-0.111
-0.084
-0.076
-0.063
-0.050
-0.025
-0.010
-0.004
0.
0.
0.
0.
0.
0.
0.
0.
0.
0.
0.
0.
0.
0.
0.
0.
0.001
0.003
0.000
-0.010
-0.040
-0.095
1.006
1752.020
111471.977
118682.781
100941.555
1543.597
27.042
246.232
7431.029
110669.414
27630.133
117.404
8.749
76.299
6263.341
30488.959
101013.008
5171.780
40395.457
277.694
40.369
5.152
-0.056
-0.259
-0.235
0.247
2.249
1.302
0.044
-0.070
-0.050
-0.021
-0.006
0.
0.
0.
0.
0.
0.
0.
0.
0.
0.
0.
0.
0.
0.
0.
0.
0.001
0.002
0.000
-0.009
-0.036
-0.087
0.141
29.018
1957.291
102797.016
200173.953
100505.484
217.017
73.260
658.943
3841.770
765.031
33.303
160.489
816.018
100918.477
123798.797
100828.305
4376.668
132.754
466.586
239.414
23.346
1.126
-0.283
-0.159
9.116
134.383
57.685
5.300
0.171
-0.067
-0.037
-0.012
0.
0.
0.
0.
0.
0.
0.
0.
0.
0.
0.
0.
0.
0.
0.
0.
0.
0.002
0.001
-0.006
-0.025
-0.073
-0.101
1.013
27.175
567.966
2233.621
3725.189
36.273
10.454
67.183
84.228
497.211
282.126
1375.263
1567.279
15380.994
16491.055
601.334
66.384
2141.223
100060.625
4391.711
1882.832
47.121
3.712
2.124
26.863
588.982
1712.405
186.808
3.105
-0.052
-0.047
-0.019
0.
0.
0.
0.
0.
0.
0.
0.
0.
0.
0.
0.
0.
0.
0.
0.
0.
0.001
0.001
-0.002
-0.014
-0.043
-0.093
-0.129
0.272
2.637
7.141
6.428
0.931
4.049
7.665
333.780
100144.266
131657.016
44453.195
51356.957
251.374
990.674
187.429
14.241
947.332
23307.578
100840.555
100723.664
1217.612
322.294
153.667
1008.206
825.337
17947.609
820.210
6.748
-0.030
-0.053
-0.022
0.
0.
0.
0.
0.
0.
0.
0.
0.
0.
0.
0.
0.
0.
0.
0.
0.
0.001
0.002
0.000
-0.006
-0.020
-0.051
-0.103
-0.148
-0.194
-0.266
-0.268
2.823
36.295
36.907
119.143
49055.484
109461.859
105127.086
10601.377
3152.870
100383.289
46949.090
578.926
35.192
230.833
46882.484
29812.369
52869.809
100162.242
4833.368
200067.531
7928.348
560.129
70.810
1.704
-0.082
-0.057
-0.022
0.
0.
0.
0.
0.
0.
0.
0.
0.
0.
0.
0.
0.
0.
0.
0.
0.
0.
0.001
0.000
-0.002
-0.008
-0.023
-0.048
-0.089
-0.157
-0.242
-0.182
4.386
55.936
55.689
8.002
276.455
103261.172
103863.523
1722.614
378.042
119673.406
104089.445
39694.059
111.280
13.563
58.019
718.270
45637.941
65277.320
1629.282
84220.219
2361.707
60.815
3.644
-0.034
-0.099
-0.051
-0.019
0.
0.
0.
0.
0.
0.
0.
0.
0.
0.
0.
0.
0.
0.
0.
0.
0.
0.
0.
0.001
0.
-0.001
-0.006
-0.026
-0.046
-0.100
-0.178
0.121
16.075
320.250
234.095
10.564
80.513
23958.119
157449.000
122654.836
1229.283
1671.981
101688.883
6167.099
291.334
2026.233
351.788
25108.176
200157.859
21957.105
63.710
85.177
24.483
2.372
-0.003
-0.155
-0.087
-0.036
-0.015
0.
0.
0.
0.
0.
0.
0.
0.
0.
0.
0.
0.
0.
0.
0.
0.
0.
0.
0.
0.
0.
0.002
-0.003
-0.010
-0.034
-0.086
-0.160
0.625
73.920
5705.345
3487.930
38.398
3.741
93.976
4652.434
47963.031
2791.140
1464.469
1183.569
1217.127
1128.733
101100.406
67542.180
31089.789
19553.260
546.799
7.593
0.144
-0.109
-0.227
-0.188
-0.119
-0.055
-0.021
-0.010
0.
0.
0.
0.
0.
0.
0.
0.
0.
0.
0.
0.
0.
0.
0.
0.
0.
0.
0.
0.
0.001
0.003
-0.001
-0.010
-0.036
-0.100
-0.168
0.306
28.957
629.812
704.427
47.623
0.744
3.081
15.310
40.172
2876.671
6953.850
15147.682
604.215
358.353
25584.193
102209.320
128781.953
4501.756
25.135
0.051
-0.445
-0.324
-0.203
-0.127
-0.065
-0.027
-0.013
-0.007
0.
0.
0.
0.
0.
0.
0.
0.
0.001
0.001
0.
0.
0.
0.
0.
0.
0.
0.
0.
0.
0.001
0.003
-0.003
-0.012
-0.046
-0.103
-0.156
0.828
1280.498
133585.781
200191.938
8185.079
3.453
3.849
5.383
7.410
47.934
988.816
18864.115
112285.117
28035.766
3072.681
111531.773
3202.623
97.342
2.235
-0.418
-0.360
-0.216
-0.118
-0.061
-0.030
-0.013
-0.006
-0.004
0.
0.
0.
0.
0.001
0.001
0.001
0.001
0.001
0.002
0.002
0.002
0.002
0.002
0.001
0.
0.
0.
0.
0.
0.001
0.003
-0.001
-0.018
-0.055
-0.101
-0.022
1.078
630.144
52297.391
101919.188
476.683
1.708
1.522
1.636
0.917
5.701
581.587
14115.352
103256.695
93599.563
766.927
7895.637
100260.859
21.181
-0.148
-0.366
-0.242
-0.127
-0.060
-0.025
-0.012
-0.006
-0.002
-0.001
0.
0.
0.001
0.001
0.002
0.002
0.001
0.003
0.003
0.003
0.001
0.001
0.002
0.002
0.002
0.000
0.001
0.
0.
0.
0.001
0.003
-0.001
-0.019
-0.061
-0.095
0.044
0.654
3.643
70.379
292.556
10.470
-0.089
-0.148
-0.194
-0.332
0.285
17.380
98.178
458.972
254.528
76.895
35.959
28.000
0.712
-0.275
-0.253
-0.150
-0.070
-0.030
-0.009
-0.002
-0.001
-0.001
0.
0.
0.001
0.001
0.002
0.001
0.001
0.002
0.003
0.002
0.001
0.001
0.000
-0.001
-0.001
0.001
0.001
0.001
0.001
0.
0.
0.001
0.001
-0.003
-0.017
-0.058
-0.087
-0.009
1.227
2.346
0.801
0.776
-0.067
-0.209
-0.225
-0.255
-0.316
-0.367
-0.079
0.684
1.848
5.769
15.231
4.349
-0.054
-0.317
-0.249
-0.157
-0.089
-0.038
-0.012
0.001
0.003
0.001
0.
0.
0.
0.001
0.002
0.001
0.000
-0.002
-0.001
0.
0.000
-0.001
-0.005
-0.007
-0.008
-0.008
-0.005
-0.002
0.000
0.000
0.001
0.
0.001
0.001
-0.003
-0.013
-0.044
-0.078
-0.012
1.299
2.840
0.457
-0.147
-0.161
-0.151
-0.154
-0.180
-0.226
-0.276
-0.316
-0.328
-0.304
0.059
0.449
-0.025
-0.285
-0.242
-0.163
-0.094
-0.049
-0.020
-0.002
0.002
0.003
0.
0.
0.
0.001
0.002
0.001
0.
-0.004
-0.005
-0.008
-0.006
-0.006
-0.010
-0.014
-0.022
-0.027
-0.025
-0.017
-0.008
-0.003
0.000
0.001
0.001
0.
0.001
-0.003
-0.007
-0.027
-0.059
-0.068
0.103
0.275
-0.018
-0.109
-0.100
-0.094
-0.099
-0.119
-0.149
-0.184
-0.221
-0.251
-0.279
-0.257
-0.240
-0.225
-0.206
-0.167
-0.110
-0.059
-0.030
-0.009
0.003
0.002
0.
0.
0.
0.
0.003
0.002
0.000
-0.004
-0.011
-0.015
-0.016
-0.015
-0.014
-0.021
-0.033
-0.047
-0.050
-0.044
-0.035
-0.020
-0.007
-0.002
0.000
0.001
0.
0.001
-0.002
-0.006
-0.014
-0.034
-0.052
-0.060
-0.064
-0.067
-0.064
-0.055
-0.055
-0.067
-0.080
-0.102
-0.128
-0.146
-0.174
-0.212
-0.225
-0.161
0.079
-0.002
-0.115
-0.090
-0.047
-0.017
-0.002
0.002
0.
0.
0.
0.
0.
0.002
0.001
-0.002
-0.009
-0.018
-0.024
-0.027
-0.024
-0.026
-0.033
-0.051
-0.063
-0.061
-0.052
-0.043
-0.032
-0.013
-0.003
-0.001
0.002
0.
0.001
0.001
-0.003
-0.006
-0.013
-0.027
-0.035
-0.039
-0.040
-0.031
-0.029
-0.028
-0.036
-0.046
-0.060
-0.074
-0.088
-0.113
-0.154
-0.159
-0.078
0.246
0.107
-0.094
-0.082
-0.042
-0.012
-0.001
0.001
0.
0.
0.
0.
0.
0.002
0.001
-0.003
-0.012
-0.023
-0.031
-0.034
-0.032
-0.031
-0.039
-0.058
-0.066
-0.063
-0.052
-0.045
-0.035
-0.017
-0.004
-0.001
0.002
0.001
0.
0.001
-0.001
-0.002
-0.005
-0.009
-0.011
-0.015
-0.016
-0.014
-0.015
-0.014
-0.015
-0.015
-0.019
-0.028
-0.039
-0.061
-0.104
-0.112
-0.068
0.038
-0.042
-0.089
-0.076
-0.033
-0.008
-0.002
0.001
0.
0.
0.
0.
0.
0.002
0.001
-0.003
-0.012
-0.023
-0.032
-0.034
-0.033
-0.031
-0.036
-0.053
-0.063
-0.060
-0.052
-0.043
-0.033
-0.015
-0.004
-0.001
0.002
0.
0.
0.
0.001
0.000
-0.001
-0.002
-0.005
-0.005
-0.006
-0.008
-0.008
-0.007
-0.005
-0.005
-0.003
-0.002
-0.011
-0.030
-0.063
-0.083
-0.039
0.011
-0.071
-0.084
-0.061
-0.025
-0.007
-0.001
0.001
0.
0.
0.
0.
0.
0.001
0.001
-0.002
-0.010
-0.018
-0.026
-0.028
-0.026
-0.025
-0.028
-0.038
-0.051
-0.050
-0.044
-0.038
-0.023
-0.009
-0.003
-0.001
0.001
0.
0.
0.
0.
0.001
0.002
0.002
0.000
-0.001
-0.002
-0.003
-0.004
-0.003
-0.002
0.001
0.004
0.002
-0.001
-0.012
-0.038
-0.059
-0.063
-0.059
-0.074
-0.066
-0.038
-0.015
-0.004
0.000
0.001
0.
0.
0.
0.
0.
0.002
0.002
0.000
-0.006
-0.011
-0.017
-0.017
-0.017
-0.017
-0.020
-0.024
-0.030
-0.032
-0.027
-0.022
-0.013
-0.004
-0.002
0.001
0.001
0.
0.
0.
0.
0.
0.
0.002
0.002
0.002
0.
-0.002
-0.003
-0.002
0.000
-0.001
0.003
0.006
0.002
-0.008
-0.021
-0.039
-0.049
-0.053
-0.051
-0.038
-0.019
-0.006
-0.001
0.001
0.
0.
0.
0.
0.
0.
0.001
0.001
0.001
-0.002
-0.005
-0.009
-0.010
-0.009
-0.011
-0.012
-0.014
-0.014
-0.013
-0.010
-0.007
-0.005
-0.003
-0.001
0.001
0.
0.
0.
0.
0.
0.
0.
0.
0.
0.000
-0.001
-0.002
-0.002
-0.003
-0.003
-0.003
0.000
0.001
0.002
-0.003
-0.009
-0.017
-0.025
-0.028
-0.024
-0.016
-0.008
-0.002
0.
0.000
0.
0.
0.
0.
0.
0.
0.001
0.001
0.001
-0.001
0.000
-0.003
-0.004
-0.006
-0.006
-0.008
-0.005
-0.007
-0.004
-0.003
-0.001
-0.003
-0.002
0.001
0.001
0.
0.
0.
0.
0.
0.
0.
0.
0.
0.
-0.001
0.000
-0.001
-0.001
-0.001
-0.001
0.
0.001
0.002
0.000
-0.003
-0.005
-0.008
-0.009
-0.007
-0.003
-0.001
0.
0.000
0.
0.
0.
0.
0.
0.
0.
0.
0.001
0.001
0.002
0.
0.000
0.000
-0.002
-0.003
-0.004
-0.002
-0.004
-0.002
-0.002
-0.002
-0.002
0.000
0.001
0.
0.
0.
0.
0.
0.
0.
0.
0.
0.
0.
0.
0.
0.
0.
0.
0.
0.
0.
0.001
0.002
0.001
0.
0.001
-0.001
0.000
0.001
0.000
0.001
0.001
0.
0.
0.
0.
0.
0.
0.
0.
0.
0.
0.001
0.001
0.003
0.001
0.
-0.001
-0.003
-0.002
-0.001
-0.001
-0.001
-0.001
0.000
0.
0.
0.
0.
0.
0.
0.
0.
0.
0.
0.
0.
0.
0.
0.
0.
0.
0.
0.
0.
0.
0.
0.001
0.001
0.002
0.002
0.002
0.002
0.002
0.001
0.
0.
0.
0.
0.
0.
0.
0.
0.
0.
0.
0.
0.
0.
0.001
0.001
0.000
-0.001
-0.002
-0.002
-0.003
-0.003
-0.002
-0.002
-0.001
0.
0.
0.
0.
0.
0.
0.
0.
0.
0.
0.
0.
0.
0.
0.
0.
0.
0.
0.
0.
0.
0.
0.
0.
0.001
0.001
0.001
0.001
0.
0.
0.
0.
0.
0.
0.
0.
0.
0.
0.
0.
0.
0.
0.
0.
0.
0.
0.001
0.
0.000
-0.002
-0.001
-0.002
-0.001
-0.001
0.
0.
0.
0.
0.
0.
0.
0.
0.
0.
0.
0.
0.
0.
0.
0.
0.
0.
0.
0.
0.
0.
0.
0.
0.
0.
0.
0.
0.
0.
0.
0.
0.
0.
0.
0.
0.
0.
0.
0.
0.
0.
0.
0.
0.
0.
0.
0.
0.
-0.001
-0.001
-0.001
-0.001
-0.001
0.
0.
0.
0.
0.
0.
0.
0.
0.
0.
0.
0.
0.
0.
0.
0.
0.
0.
0.
0.
0.
0.
0.
0.
0.
0.
0.
0.
0.
0.
0.
0.
0.
0.
0.
0.
0.
0.
0.
0.
0.
0.
0.
0.
0.
0.
0.
0.
0.
0.
0.
0.
0.
0.
0.
0.
0.
0.
0.
0.
0.
0.
0.
0.
0.
0.
0.
0.
0.
0.
0.
0.
0.
0.
0.
0.
0.
0.
0.
0.
0.
0.
0.
0.
0.
0.
0.
0.
0.
0.
0.
0.
0.
0.
0.
0.
0.
0.
0.
0.
0.
0.
0.
0.
0.
0.
0.
0.
0.
0.
0.
0.
0.
0.
0.
0.
0.
0.
0.
0.
0.
0.
0.
0.
0.
0.
0.
0.
0.
0.
0.
0.
0.
0.
0.
0.
0.
0.
0.
0.
0.
0.
0.
0.
0.
0.
0.
0.
0.
0.
0.
0.
0.
0.
0.
0.
0.
0.
0.
0.
0.
0.
0.
0.
0.
0.
0.
0.
0.
0.
0.
0.
0.
0.
0.
0.
0.
0.
0.
0.
0.
0.
0.
0.
0.
0.
0.
0.
0.
0.
0.
0.
0.
0.
0.
0.
0.
0.
0.
0.
0.
0.
0.
0.
0.
0.
0.
0.
0.
0.
0.
0.
0.
0.
0.
0.
0.
0.
0.
0.
0.
0.
0.
0.
0.
0.
0.
0.
0.
0.
0.
0.
0.
0.
0.
0.
0.
0.
0.
0.
0.
0.
0.
0.
0.
0.
0.
0.
0.
0.
0.
0.
0.
0.
0.
0.
0.
0.
0.
0.
0.
0.
0.
0.
0.
0.
0.
0.
0.
0.
0.
0.
0.
0.
0.
0.
0.
0.
0.
0.
0.
0.
0.
0.
0.
0.
0.
0.
0.
0.
0.
0.
0.
0.
0.
0.
0.
0.
0.
0.
0.
0.
0.
0.
0.
0.
0.
0.
0.
0.
0.
0.
0.
0.
0.
0.
0.
0.
0.
0.
0.
0.
0.
0.
0.
0.
0.
0.
0.
0.
0.
0.
0.
0.
0.
0.
0.
0.
0.
0.
0.
0.
0.
0.
0.
0.
0.
0.
0.
0.
0.
0.
0.
0.
0.
0.
0.
0.
0.
0.
0.
0.
0.
0.
0.
0.
0.
0.
0.
0.
0.
0.
0.
0.
0.
0.
0.
0.
0.
0.
0.
0.
0.
0.
0.
0.
0.
0.
0.
0.
0.
0.
0.
0.
0.
0.
0.
0.
0.
0.
0.
0.
0.
0.
0.
0.
0.
0.
0.
0.
0.
0.
0.
0.
0.
0.
0.
0.
0.
0.
0.
0.
0.
0.
0.
0.
0.
0.
0.
0.
0.
0.
0.
0.
0.
0.
0.
0.
0.
0.
0.
0.
0.
0.
0.
0.
0.
0.
0.
0.
0.
0.
0.
0.
0.
0.
0.
0.
0.
0.
0.
0.
0.
0.
0.
0.
0.
0.
0.
0.
0.
0.
0.
0.
0.
0.
0.
0.
0.
0.
0.
0.
0.
0.
0.
0.
0.
0.
0.
0.
0.
0.
0.
0.
0.
0.
0.
0.
0.
0.
0.
0.
0.
0.
0.
0.
0.
0.
0.
0.
0.
0.
0.
0.
0.
0.
0.
0.
0.
0.
0.
0.
0.
0.
0.
0.
0.
0.
0.
0.
0.
0.
0.
0.
0.
0.
0.
0.
0.
0.
0.
0.
0.
0.
0.
0.
0.
0.
0.
0.
0.
0.
0.
0.
0.
0.
0.
0.
0.
0.
0.
0.
0.
0.
0.
0.
0.
0.
0.
0.
0.
0.
0.
0.
0.
0.
0.
0.
0.
0.
0.
0.
0.
0.
0.
0.
0.
0.
0.
0.
0.
0.
0.
0.
0.
0.
0.
0.
0.
0.
0.
0.
0.
0.
0.
0.
0.
0.
0.
0.
0.
0.
0.
0.
0.
0.
0.
0.
0.
0.
0.
0.
0.
0.
0.
0.
0.
0.
0.
0.
0.
0.
0.
0.
0.
0.
0.
0.
0.
0.
0.
0.
0.
0.
0.
0.
0.
0.
0.
0.
0.
0.
0.
0.
0.
0.
0.
0.
0.
0.
0.
0.
0.
0.
0.
0.
0.
0.
0.
0.
0.
0.
0.
0.
0.
0.
0.
0.
0.
0.
0.
0.
0.
0.
0.
0.
0.
0.
0.
0.
0.
0.
0.
0.
0.
0.
0.
0.
0.
0.
0.
0.
0.
0.
0.
0.
0.
0.
0.
0.
0.
0.
0.
0.
0.
0.
0.
0.
0.
0.
0.
0.
0.
0.
0.
0.
0.
0.
0.
0.
0.
0.
0.
0.
0.
0.
0.
0.
0.
0.
0.
0.
0.
0.
0.
0.
0.
0.
0.
0.
0.
0.
0.
0.
0.
0.
0.
0.
0.
0.
0.
0.
0.
0.
0.
0.
0.
0.
0.
0.
0.
0.
0.
0.
0.
0.
0.
0.
0.
0.
0.
0.
0.
0.
0.
0.
0.
0.
0.
0.
0.
0.
0.
0.
0.
0.
0.
0.
0.
0.
0.
0.
0.
0.
0.
0.
0.
0.
0.
0.
0.
0.
0.
0.
0.
0.
0.
0.
0.
0.
0.
0.
0.
0.
0.
0.
0.
0.
0.
0.
0.
0.
0.
0.
0.
0.
0.
0.
0.
0.
0.
0.
0.
0.
0.
0.
0.
0.
0.
0.
0.
0.
0.
0.
0.
0.
0.
0.
0.
0.
0.
0.
0.
0.
0.
0.
0.
0.
0.
0.
0.
0.
0.
0.
0.
0.
0.
0.
0.
0.
0.
0.
0.
0.
0.
0.
0.
0.
0.
0.
0.
0.
0.
0.
0.
0.
0.
0.
0.
0.
0.
0.
0.
0.
0.
0.
0.
0.
0.
0.
0.
0.
0.
0.
0.
0.
0.
0.
0.
0.
0.
0.
0.
0.
0.
0.
0.
0.
0.
0.
0.
0.
0.
0.
0.
0.
0.
0.
0.
0.
0.
0.
0.
0.
0.
0.
0.
0.
0.
0.
0.
0.
0.
0.
0.
0.
0.
0.
0.
0.
0.
0.
0.
0.
0.
0.
0.
0.
0.
0.
0.
0.
0.
0.
0.
0.
0.
0.
0.
0.
0.
0.
0.
0.
0.
0.
0.
0.
0.
0.
0.
0.
0.
0.
0.
0.
0.
0.
0.
0.
0.
0.
0.
0.
0.
0.
0.
0.
0.
0.
0.
0.
0.
0.
0.
0.
0.
0.
0.
0.
0.
0.
0.
0.
0.
0.
0.
0.
0.
0.
0.
0.
0.
0.
0.
0.
0.
0.
0.
0.
0.
0.
0.
0.
0.
0.
0.
0.
0.
0.
0.
0.
0.
0.
0.
0.
0.
0.
0.
0.
0.
0.
0.
0.
0.
0.
0.
0.
0.
0.
0.
0.
0.
0.
0.
0.
0.
0.
0.
0.
0.
0.
0.
0.
0.
0.
0.
0.
0.
0.
0.
0.
0.
0.
0.
0.
0.
0.
0.
0.
0.
0.
0.
0.
0.
0.
0.
0.
0.
0.
0.
0.
0.
0.
0.
0.
0.
0.
0.
0.
0.
0.
0.
0.
0.
0.
0.
0.
0.
0.
0.
0.
0.
0.
0.
0.
0.
0.
0.
0.
0.
0.
0.
0.
0.
0.
0.
0.
0.
0.
0.
0.
0.
0.
0.
0.
0.
0.
0.
0.
0.
0.
0.
0.
0.
0.
0.
0.
0.
0.
0.
0.
0.
0.
0.
0.
0.
0.
0.
0.
0.
0.
0.
0.
0.
0.
0.
0.
0.
0.
0.
0.
0.
0.
0.
0.
0.
0.
0.
0.
0.
0.
0.
0.
0.
0.
0.
0.
0.
0.
0.
0.
0.
0.
0.
0.
0.
0.
0.
0.
0.
0.
0.
0.
0.
0.
0.
0.
0.
0.
0.
0.
0.
0.
0.
0.
0.
0.
0.
0.
0.
0.
0.
0.
0.
0.
0.
0.
0.
0.
0.
0.
0.
0.
0.
0.
0.
0.
0.
0.
0.
0.
0.
0.
0.
0.
0.
0.
0.
0.
0.
0.
0.
0.
0.
0.
0.
0.
0.
0.
0.
0.
0.
0.
0.
0.
0.
0.
0.
0.
0.
0.
0.
0.
0.
0.
0.
0.
0.
0.
0.
0.
0.
0.
0.
0.
0.
0.
0.
0.
0.
0.
0.
0.
0.
0.
0.
0.
0.
0.
0.
0.
0.
0.
0.
0.
0.
0.
0.
0.
0.
0.
0.
0.
0.
0.
0.
0.
0.
0.
0.
0.
0.
0.
0.
0.
0.
0.
0.
0.
0.
0.
0.
0.
0.
0.
0.
0.
0.
0.
0.
0.
0.
0.
0.
0.
0.
0.
0.
0.
0.
0.
0.
0.
0.
0.
0.
0.
0.
0.
0.
0.
0.
0.
0.
0.
0.
0.
0.
0.
0.
0.
0.
0.
0.
0.
0.
0.
0.
0.
0.
0.
0.
0.
0.
0.
0.
0.
0.
0.
0.
0.
0.
0.
0.
0.
0.
0.
0.
0.
0.
0.
0.
0.
0.
0.
0.
0.
0.
0.
0.
0.
0.
0.
0.
0.
0.
0.
0.
0.
0.
0.
0.
0.
0.
0.
0.
0.
0.
0.
0.
0.
0.
0.
0.
0.
0.
0.
0.
0.
0.
0.
0.
0.
0.
0.
0.
0.
0.
0.
0.
0.
0.
0.
0.
0.
0.
0.
0.
0.
0.
0.
0.
0.
0.
0.
0.
0.
0.
0.
0.
0.
0.
0.
0.
0.
0.
0.
0.
0.
0.
0.
0.
0.
0.
0.
0.
0.
0.
0.
0.
0.
0.
0.
0.
0.
0.
0.
0.
0.
0.
0.
0.
0.
0.
0.
0.
0.
0.
0.
0.
0.
0.
0.
0.
0.
0.
0.
0.
0.
0.
0.
0.
0.
0.
0.
0.
0.
0.
0.
0.
0.
0.
0.
0.
0.
0.
0.
0.
0.
0.
0.
0.
0.
0.
0.
0.
0.
0.
0.
0.
0.
0.
0.
0.
0.
0.
0.
0.
0.
0.
0.
0.
0.
0.
0.
0.
0.
0.
0.
0.
0.
0.
0.
0.
0.
0.
0.
0.
0.
0.
0.
0.
0.
0.
0.
0.
0.
0.
0.
0.
0.
0.
0.001
0.001
0.001
0.001
0.001
0.
0.
0.
0.
0.
0.
0.
0.
0.
0.
0.
0.
0.
0.
0.
0.
0.
0.
0.
0.
0.
0.
0.
0.
0.
0.
0.
0.
0.
0.
0.
0.
0.
0.
0.
0.
0.
0.
0.
0.
0.
0.
0.
0.
0.
0.
0.
0.
0.001
0.002
0.002
0.004
0.004
0.002
0.002
0.002
0.001
0.
0.
0.
0.
0.
0.
0.
0.
0.
0.
0.
0.
0.
0.
0.
0.
0.
0.
0.
0.
0.
0.
0.
0.
0.
0.
0.
0.
0.
0.
0.
0.
0.
0.
0.
0.
0.
0.
0.
0.
0.
0.
0.
0.
0.
0.001
0.002
0.003
0.003
0.003
0.004
0.005
0.005
0.004
0.002
0.001
0.001
0.
0.
0.
0.
0.
0.
0.
0.
0.
0.
0.
0.
0.
0.
0.
0.
0.
0.
0.
0.
0.
0.
0.
0.
0.
0.
0.
0.
0.
0.
0.
0.
0.
0.
0.
0.
0.
0.
0.
-0.001
-0.003
-0.004
-0.003
-0.004
-0.003
-0.002
0.001
0.003
0.004
0.005
0.005
0.005
0.004
0.003
0.001
0.
0.
0.
0.
0.
0.
0.
0.
0.
0.
0.
0.
0.
0.
0.
0.
0.
0.
0.
0.
0.
0.
0.
0.
0.
0.
0.
0.
0.
0.
0.
0.
0.
0.
0.
0.
0.
0.
-0.004
-0.006
-0.008
-0.009
-0.012
-0.011
-0.009
-0.006
-0.004
-0.003
0.001
0.004
0.006
0.007
0.004
0.003
0.002
0.001
0.
0.
0.
0.
0.
0.
0.
0.
0.
0.
0.
0.
0.
0.
0.
0.
0.
0.
0.
0.
0.
0.
0.
0.
0.
0.
0.
0.
0.
0.
0.
0.
0.
0.001
0.001
0.000
-0.004
-0.008
-0.013
-0.018
-0.024
-0.025
-0.022
-0.022
-0.017
-0.012
-0.007
-0.005
0.000
0.004
0.007
0.006
0.005
0.002
0.001
0.
0.
0.
0.
0.
0.
0.
0.
0.
0.
0.
0.
0.
0.
0.
0.
0.
0.
0.
0.
0.
0.
0.
0.
0.
0.
0.
0.
0.
0.
0.
0.
0.001
0.001
0.001
-0.005
-0.010
-0.016
-0.024
-0.037
-0.049
-0.052
-0.050
-0.040
-0.031
-0.024
-0.019
-0.013
-0.007
0.000
0.006
0.005
0.006
0.002
0.002
0.
0.
0.
0.
0.
0.
0.
0.
0.
0.
0.
0.
0.
0.
0.
0.
0.
0.
0.
0.
0.
0.
0.
0.
0.
0.
0.
0.
0.
0.
0.
0.001
0.001
0.000
-0.004
-0.014
-0.024
-0.040
-0.062
-0.084
-0.092
-0.089
-0.082
-0.069
-0.058
-0.043
-0.032
-0.019
-0.014
-0.006
0.002
0.007
0.008
0.005
0.005
0.003
0.
0.
0.
0.
0.
0.
0.
0.
0.
0.
0.
0.
0.
0.
0.
0.
0.
0.
0.
0.
0.
0.
0.
0.
0.
0.
0.
0.
0.
0.
0.001
0.000
-0.002
-0.012
-0.024
-0.048
-0.081
-0.120
-0.137
-0.132
-0.055
-0.046
-0.101
-0.090
-0.074
-0.054
-0.037
-0.027
-0.014
-0.008
-0.004
-0.001
0.001
0.003
0.000
0.003
0.003
0.
0.
0.
0.
0.
0.
0.
0.
0.
0.
0.
0.
0.
0.
0.
0.
0.
0.
0.
0.
0.
0.
0.
0.
0.
0.
0.
0.
0.001
0.000
-0.007
-0.021
-0.045
-0.088
-0.138
-0.185
-0.201
-0.018
0.751
0.711
-0.018
-0.135
-0.113
-0.085
-0.069
-0.054
-0.043
-0.027
-0.025
-0.018
-0.012
-0.007
-0.004
0.000
0.002
0.001
-0.001
-0.001
-0.001
0.
0.
0.
0.
0.
0.
0.
0.
0.
0.
0.
0.
0.
0.
0.
0.
0.
0.
0.
0.
0.
0.
0.
0.
0.001
-0.003
-0.014
-0.034
-0.076
-0.130
-0.188
-0.231
-0.214
0.161
1.731
1.583
0.009
-0.231
-0.192
-0.144
-0.110
-0.101
-0.090
-0.077
-0.070
-0.061
-0.049
-0.034
-0.023
-0.014
-0.005
0.000
0.001
-0.001
-0.001
-0.001
0.000
0.001
0.
0.
0.
0.
0.
0.
0.
0.
0.
0.
0.
0.
0.
0.
0.
0.
0.
0.
0.
0.
0.001
0.001
-0.004
-0.019
-0.051
-0.111
-0.176
-0.144
0.034
0.050
0.011
0.305
0.256
-0.260
-0.353
-0.316
-0.252
-0.200
-0.178
-0.171
-0.164
-0.161
-0.148
-0.126
-0.096
-0.065
-0.039
-0.024
-0.014
-0.008
-0.007
-0.007
-0.003
-0.002
-0.002
0.000
-0.001
0.
0.
0.
0.
0.
0.
0.
0.
0.
0.
0.
0.
0.
0.
0.
0.
0.
0.
0.001
0.002
-0.007
-0.025
-0.070
-0.158
-0.215
0.348
5.375
8.747
1.633
1.190
5.953
2.481
0.572
-0.086
-0.364
-0.348
-0.320
-0.289
-0.266
-0.257
-0.248
-0.230
-0.188
-0.139
-0.093
-0.063
-0.043
-0.033
-0.029
-0.026
-0.020
-0.014
-0.006
-0.002
-0.001
-0.001
0.
0.
0.
0.
0.
0.
0.
0.
0.
0.
0.
0.
0.
0.
0.
0.
0.
0.001
-0.002
-0.010
-0.032
-0.092
-0.186
-0.080
9.452
439.796
1477.540
61.787
14.728
115.299
82.858
99.859
26.213
0.706
-0.489
-0.447
-0.284
0.234
0.652
0.085
0.042
-0.102
-0.090
-0.132
-0.119
-0.098
-0.083
-0.078
-0.073
-0.061
-0.044
-0.026
-0.010
-0.004
-0.001
0.
0.
0.
0.
0.
0.
0.
0.
0.
0.
0.
0.
0.
0.
0.
0.
0.001
0.002
-0.003
-0.012
-0.038
-0.109
-0.163
1.642
63.491
9267.627
78374.125
418.539
17.665
535.505
8057.394
57789.105
2533.443
13.497
-0.103
1.662
8.020
34.198
94.499
17.041
13.750
10.770
15.643
2.525
-0.092
-0.185
-0.171
-0.132
-0.026
-0.045
-0.078
-0.059
-0.032
-0.011
-0.003
0.
0.
0.
0.
0.
0.
0.
0.
0.
0.
0.
0.
0.
0.
0.
0.
0.001
0.002
-0.002
-0.012
-0.040
-0.108
-0.090
7.221
679.062
102372.563
100525.328
226.743
26.078
17967.475
101843.609
121650.852
6230.025
25.739
24.703
207.213
1337.749
1856.844
19671.018
441.209
34.427
1373.952
6199.159
134.481
1.243
-0.306
-0.241
2.779
26.072
11.506
0.519
-0.074
-0.057
-0.026
-0.007
0.
0.
0.
0.
0.
0.
0.
0.
0.
0.
0.
0.
0.
0.
0.
0.
0.001
0.002
0.000
-0.010
-0.034
-0.098
-0.124
3.423
430.099
103784.836
36935.746
287.657
38.692
1769.842
129215.945
7097.297
134.849
104.130
10491.856
32072.230
109619.938
16219.494
19740.164
441.923
246.491
36523.512
100168.844
952.438
4.812
-0.213
1.058
213.751
48448.234
3756.168
24.832
0.611
-0.073
-0.043
-0.015
0.
0.
0.
0.
0.
0.
0.
0.
0.
0.
0.
0.
0.
0.
0.
0.
0.
0.001
0.000
-0.007
-0.025
-0.074
-0.126
0.257
15.587
204.910
179.269
41.309
66.815
943.395
71229.477
105950.648
587.242
616.178
100652.117
107345.703
101113.164
2406.767
119.679
39.192
18874.258
100837.711
19472.613
734.820
189.481
11.699
8.904
2375.618
102087.680
143397.969
2358.840
10.915
-0.005
-0.054
-0.023
0.
0.
0.
0.
0.
0.
0.
0.
0.
0.
0.
0.
0.
0.
0.
0.
0.
0.001
0.000
-0.004
-0.014
-0.043
-0.101
-0.145
0.095
1.388
1.622
1.323
19.874
256.007
312.867
478.166
48502.844
13107.196
108253.297
105618.352
619.750
145.952
39.624
18.313
5566.958
100179.828
62285.871
134846.328
100392.320
791.848
976.180
2727.320
23980.723
101260.266
38425.859
27.532
0.056
-0.063
-0.027
0.
0.
0.
0.
0.
0.
0.
0.
0.
0.
0.
0.
0.
0.
0.
0.
0.
0.
0.001
0.000
-0.007
-0.020
-0.056
-0.107
-0.167
-0.249
-0.343
0.417
84.304
12468.684
12489.106
136.700
5066.787
97927.516
74163.172
80568.398
7223.432
15330.697
1671.922
176.694
47.499
259.362
4434.996
103102.078
200092.797
120495.156
112940.938
103153.352
118334.695
108040.438
623.570
5.956
-0.072
-0.068
-0.027
0.
0.
0.
0.
0.
0.
0.
0.
0.
0.
0.
0.
0.
0.
0.
0.
0.
0.
0.001
0.
-0.002
-0.008
-0.024
-0.054
-0.105
-0.191
-0.282
0.777
126.242
34950.129
34989.711
133.108
71.120
1515.700
3254.278
1077.473
122.279
2652.591
59715.223
101434.695
317.404
9.886
41.598
1068.920
96178.984
105871.664
102696.320
100809.742
17894.863
3499.846
29.773
0.307
-0.127
-0.061
-0.024
0.
0.
0.
0.
0.
0.
0.
0.
0.001
0.001
0.
0.
0.
0.
0.
0.
0.
0.
0.
0.001
0.000
0.000
-0.009
-0.029
-0.063
-0.135
-0.211
1.176
124.322
10990.810
7412.068
96.052
78.495
2623.903
200367.797
104409.789
304.844
418.665
102375.477
182132.266
13799.346
1575.350
257.207
4089.679
167884.516
37837.656
123.648
107.023
51.763
17.942
1.100
-0.157
-0.115
-0.046
-0.018
0.
0.
0.
0.
0.
0.
0.001
0.002
0.002
0.002
0.002
0.001
0.
0.
0.
0.
0.
0.
0.
0.
0.
0.002
-0.006
-0.018
-0.049
-0.123
-0.192
2.631
891.749
100307.469
100516.633
324.815
14.574
671.838
30294.619
4845.966
562.148
570.308
289.949
2945.134
1748.312
100295.117
15123.541
975.889
103824.711
5355.864
17.786
0.805
2.315
1.116
-0.112
-0.145
-0.078
-0.029
-0.014
0.
0.
0.
0.
0.
0.
0.002
0.002
0.001
0.000
0.001
0.001
0.001
0.
0.
0.
0.
0.
0.
0.
0.001
0.002
-0.004
-0.018
-0.060
-0.132
-0.193
1.393
190.834
49580.238
109678.461
641.627
11.640
122.078
306.999
795.570
119.995
175.535
2905.041
8306.490
1467.230
7308.161
102616.578
3420.432
160.205
39.375
4.768
0.024
-0.201
-0.140
-0.149
-0.094
-0.041
-0.018
-0.010
0.
0.
0.
0.
0.
0.001
0.002
0.
0.000
0.000
-0.002
-0.002
0.001
0.
0.
0.
0.
0.
0.
0.
0.001
0.003
-0.004
-0.025
-0.066
-0.100
0.853
4.715
111.846
40003.906
200058.750
701.050
41.862
1372.504
1213.409
2184.279
134.374
51.445
31857.377
200248.188
105941.375
111890.906
102859.820
6384.481
16.844
0.544
0.609
-0.236
-0.254
-0.157
-0.089
-0.047
-0.019
-0.010
-0.005
0.
0.
0.
0.001
0.001
0.003
0.002
0.002
0.003
0.001
-0.001
-0.001
0.000
-0.001
0.001
0.001
0.
0.
0.
0.
0.000
0.001
-0.008
-0.034
-0.077
0.206
16.173
132.631
72.603
12101.981
163534.016
242.998
13.836
224.672
177.146
83.299
18.001
12.459
364.415
97125.344
110762.461
102224.219
48159.441
12196.184
13.690
-0.410
-0.374
-0.262
-0.167
-0.090
-0.042
-0.018
-0.008
-0.001
-0.001
0.
0.001
0.001
0.001
0.001
0.003
0.002
0.002
0.000
0.
-0.001
-0.003
-0.001
-0.002
0.001
0.001
0.000
0.001
0.
0.
0.000
0.000
-0.008
-0.038
-0.081
0.277
19.967
172.631
59.199
216.882
11609.352
24.648
0.499
3.800
3.607
1.642
0.792
0.690
10.020
112.564
1928.599
96850.867
1924.043
29.035
0.333
-0.398
-0.290
-0.179
-0.095
-0.045
-0.020
-0.006
-0.001
0.001
-0.001
0.001
0.001
0.002
0.001
0.000
-0.002
-0.001
0.000
-0.002
-0.003
-0.007
-0.008
-0.009
-0.008
-0.005
-0.001
0.000
0.000
0.001
0.
0.001
-0.001
-0.009
-0.036
-0.084
0.002
5.755
192.245
851.602
39.216
2.527
-0.055
-0.309
-0.252
-0.237
-0.317
-0.391
0.046
0.934
10.660
268.234
2970.923
239.971
3.221
-0.354
-0.302
-0.190
-0.107
-0.054
-0.020
-0.007
0.000
0.002
-0.001
0.
0.001
0.002
0.001
-0.003
-0.006
-0.009
-0.013
-0.010
-0.013
-0.017
-0.021
-0.027
-0.031
-0.027
-0.018
-0.008
-0.003
0.000
0.001
0.001
0.001
0.000
-0.007
-0.028
-0.077
-0.079
3.294
267.432
1705.195
52.253
0.295
-0.260
-0.254
-0.190
0.152
0.100
0.153
5.779
15.611
4.289
20.062
20.563
4.346
-0.085
-0.306
-0.216
-0.126
-0.066
-0.030
-0.008
-0.002
-0.001
0.001
0.
0.
0.002
0.001
-0.002
-0.009
-0.020
-0.027
-0.031
-0.028
-0.030
-0.036
-0.052
-0.066
-0.068
-0.058
-0.042
-0.024
-0.009
-0.002
-0.001
0.001
0.001
0.
-0.006
-0.017
-0.055
-0.088
0.276
8.980
24.511
3.130
-0.115
-0.198
-0.187
-0.132
0.217
0.206
0.287
3.493
5.018
1.391
4.863
2.809
1.891
0.843
-0.155
-0.160
-0.095
-0.046
-0.018
-0.009
0.000
0.001
0.
0.
0.
0.002
0.000
-0.006
-0.020
-0.037
-0.052
-0.057
-0.057
-0.056
-0.068
-0.084
-0.082
-0.074
-0.060
-0.060
-0.044
-0.022
-0.006
-0.001
0.001
0.001
0.001
-0.003
-0.011
-0.029
-0.064
-0.084
0.002
0.097
-0.085
-0.140
-0.148
-0.143
-0.141
-0.107
-0.126
-0.121
0.159
0.066
-0.141
0.147
4.925
55.561
24.573
0.737
-0.127
-0.085
-0.039
-0.013
-0.005
0.000
-0.001
0.
0.
0.
0.002
-0.002
-0.012
-0.032
-0.057
-0.075
-0.079
-0.083
-0.083
-0.093
-0.093
-0.055
0.306
0.472
0.022
-0.053
-0.033
-0.011
-0.002
-0.001
0.001
0.001
-0.002
-0.005
-0.015
-0.031
-0.056
-0.071
-0.084
-0.094
-0.100
-0.096
-0.105
-0.114
-0.120
-0.133
-0.148
-0.163
-0.194
-0.229
-0.033
8.025
97.997
39.807
1.266
-0.113
-0.081
-0.034
-0.011
-0.003
0.000
0.
0.
0.
0.
0.001
-0.003
-0.016
-0.040
-0.065
-0.075
-0.084
-0.095
-0.099
-0.110
-0.102
0.040
1.570
2.293
0.285
-0.053
-0.038
-0.014
-0.003
-0.001
0.001
0.
0.000
-0.001
-0.007
-0.013
-0.022
-0.034
-0.045
-0.050
-0.058
-0.062
-0.067
-0.067
-0.067
-0.072
-0.081
-0.098
-0.140
-0.171
0.191
7.182
21.569
7.050
0.324
-0.109
-0.071
-0.024
-0.007
-0.002
0.000
0.
0.
0.
0.
0.001
-0.003
-0.016
-0.039
-0.058
-0.072
-0.081
-0.093
-0.100
-0.108
-0.109
-0.044
0.602
0.972
0.104
-0.054
-0.034
-0.012
-0.003
-0.001
0.001
0.
0.
0.001
-0.002
-0.004
-0.010
-0.015
-0.020
-0.027
-0.035
-0.040
-0.039
-0.039
-0.031
-0.027
-0.028
-0.042
-0.076
-0.106
0.366
10.967
24.214
3.305
0.006
-0.095
-0.054
-0.017
-0.004
-0.001
0.
0.
0.
0.
0.
0.001
-0.002
-0.013
-0.031
-0.050
-0.062
-0.072
-0.084
-0.085
-0.087
-0.102
-0.098
-0.056
-0.025
-0.056
-0.046
-0.024
-0.008
-0.003
-0.001
0.001
0.
0.
0.
0.002
0.001
-0.002
-0.006
-0.009
-0.013
-0.017
-0.020
-0.021
-0.018
-0.013
-0.008
-0.006
-0.015
-0.041
-0.069
0.008
1.447
2.887
0.447
-0.080
-0.073
-0.033
-0.011
-0.002
0.
0.
0.
0.
0.
0.
0.002
0.000
-0.008
-0.020
-0.037
-0.048
-0.058
-0.064
-0.060
-0.060
-0.071
-0.082
-0.077
-0.065
-0.049
-0.030
-0.011
-0.003
-0.001
0.001
0.
0.
0.
0.
0.
0.002
0.001
-0.001
-0.002
-0.006
-0.007
-0.009
-0.009
-0.007
-0.004
0.001
0.001
-0.004
-0.016
-0.044
-0.058
-0.036
-0.013
-0.062
-0.062
-0.041
-0.016
-0.004
-0.001
0.000
0.
0.
0.
0.
0.
0.002
0.001
-0.004
-0.009
-0.019
-0.028
-0.036
-0.038
-0.038
-0.039
-0.043
-0.048
-0.046
-0.039
-0.023
-0.011
-0.003
-0.001
0.000
0.001
0.
0.
0.
0.
0.
0.
0.002
0.
0.000
-0.001
-0.003
-0.004
-0.005
-0.004
0.000
0.001
0.000
0.000
-0.005
-0.019
-0.036
-0.044
-0.047
-0.045
-0.033
-0.017
-0.007
-0.001
0.
0.
0.
0.
0.
0.
0.
0.001
0.001
-0.002
-0.003
-0.008
-0.011
-0.017
-0.020
-0.022
-0.025
-0.027
-0.027
-0.023
-0.016
-0.008
-0.003
0.000
-0.001
0.001
0.
0.
0.
0.
0.
0.
0.
0.
0.001
0.
0.000
-0.002
-0.002
-0.003
-0.003
-0.003
-0.001
0.001
0.
-0.002
-0.006
-0.011
-0.017
-0.019
-0.016
-0.011
-0.005
-0.001
-0.001
0.001
0.
0.
0.
0.
0.
0.
0.
0.001
0.002
0.000
-0.001
-0.005
-0.009
-0.012
-0.013
-0.017
-0.017
-0.017
-0.014
-0.007
-0.002
-0.001
-0.001
0.001
0.
0.
0.
0.
0.
0.
0.
0.
0.
0.
0.001
0.001
0.000
0.000
-0.001
-0.001
-0.001
0.
0.001
0.001
0.001
0.001
-0.002
-0.003
-0.005
-0.004
-0.001
0.000
0.000
0.001
0.
0.
0.
0.
0.
0.
0.
0.
0.
0.001
0.002
0.001
0.
-0.004
-0.006
-0.007
-0.009
-0.011
-0.010
-0.008
-0.005
-0.003
-0.001
-0.001
-0.001
0.
0.
0.
0.
0.
0.
0.
0.
0.
0.
0.
0.
0.
0.
0.
0.
0.
0.
0.
0.
0.001
0.002
0.001
0.001
0.000
0.000
0.001
0.001
0.001
0.
0.
0.
0.
0.
0.
0.
0.
0.
0.
0.
0.
0.002
0.003
-0.001
-0.002
-0.005
-0.007
-0.005
-0.005
-0.005
-0.003
-0.004
-0.002
-0.001
0.
0.
0.
0.
0.
0.
0.
0.
0.
0.
0.
0.
0.
0.
0.
0.
0.
0.
0.
0.
0.
0.
0.001
0.001
0.001
0.001
0.001
0.001
0.
0.
0.
0.
0.
0.
0.
0.
0.
0.
0.
0.
0.
0.
0.
0.001
0.001
-0.001
-0.002
-0.003
-0.004
-0.004
-0.004
-0.004
-0.002
-0.001
-0.001
0.
0.
0.
0.
0.
0.
0.
0.
0.
0.
0.
0.
0.
0.
0.
0.
0.
0.
0.
0.
0.
0.
0.
0.
0.
0.
0.
0.
0.
0.
0.
0.
0.
0.
0.
0.
0.
0.
0.
0.
0.
0.
0.
0.
0.001
0.000
-0.001
-0.002
-0.002
-0.003
-0.003
-0.002
-0.001
-0.001
0.
0.
0.
0.
0.
0.
0.
0.
0.
0.
0.
0.
0.
0.
0.
0.
0.
0.
0.
0.
0.
0.
0.
0.
0.
0.
0.
0.
0.
0.
0.
0.
0.
0.
0.
0.
0.
0.
0.
0.
0.
0.
0.
0.
0.
0.
0.
0.
-0.001
-0.001
-0.001
-0.001
-0.001
0.
0.
0.
0.
0.
0.
0.
0.
0.
0.
0.
0.
0.
0.
0.
0.
0.
0.
0.
0.
0.
0.
0.
0.
0.
0.
0.
0.
0.
0.
0.
0.
0.
0.
0.
0.
0.
0.
0.
0.
0.
0.
0.
0.
0.
0.
0.
0.
0.
0.
0.
0.
0.
0.
0.
0.
0.
0.
0.
0.
0.
0.
0.
0.
0.
0.
0.
0.
0.
0.
0.
0.
0.
0.
0.
0.
0.
0.
0.
0.
0.
0.
0.
0.
0.
0.
0.
0.
0.
0.
0.
0.
0.
0.
0.
0.
0.
0.
0.
0.
0.
0.
0.
0.
0.
0.
0.
0.
0.
0.
0.
0.
0.
0.
0.
0.
0.
0.
0.
0.
0.
0.
0.
0.
0.
0.
0.
0.
0.
0.
0.
0.
0.
0.
0.
0.
0.
0.
0.
0.
0.
0.
0.
0.
0.
0.
0.
0.
0.
0.
0.
0.
0.
0.
0.
0.
0.
0.
0.
0.
0.
0.
0.
0.
0.
0.
0.
0.
0.
0.
0.
0.
0.
0.
0.
0.
0.
0.
0.
0.
0.
0.
0.
0.
0.
0.
0.
0.
0.
0.
0.
0.
0.
0.
0.
0.
0.
0.
0.
0.
0.
0.
0.
0.
0.
0.
0.
0.
0.
0.
0.
0.
0.
0.
0.
0.
0.
0.
0.
0.
0.
0.
0.
0.
0.
0.
0.
0.
0.
0.
0.
0.
0.
0.
0.
0.
0.
0.
0.
0.
0.
0.
0.
0.
0.
0.
0.
0.
0.
0.
0.
0.
0.
0.
0.
0.
0.
0.
0.
0.
0.
0.
0.
0.
0.
0.
0.
0.
0.
0.
0.
0.
0.
0.
0.
0.
0.
0.
0.
0.
0.
0.
0.
0.
0.
0.
0.
0.
0.
0.
0.
0.
0.
0.
0.
0.
0.
0.
0.
0.
0.
0.
0.
0.
0.
0.
0.
0.
0.
0.
0.
0.
0.
0.
0.
0.
0.
0.
0.
0.
0.
0.
0.
0.
0.
0.
0.
0.
0.
0.
0.
0.
0.
0.
0.
0.
0.
0.
0.
0.
0.
0.
0.
0.
0.
0.
0.
0.
0.
0.
0.
0.
0.
0.
0.
0.
0.
0.
0.
0.
0.
0.
0.
0.
0.
0.
0.
0.
0.
0.
0.
0.
0.
0.
0.
0.
0.
0.
0.
0.
0.
0.
0.
0.
0.
0.
0.
0.
0.
0.
0.
0.
0.
0.
0.
0.
0.
0.
0.
0.
0.
0.
0.
0.
0.
0.
0.
0.
0.
0.
0.
0.
0.
0.
0.
0.
0.
0.
0.
0.
0.
0.
0.
0.
0.
0.
0.
0.
0.
0.
0.
0.
0.
0.
0.
0.
0.
0.
0.
0.
0.
0.
0.
0.
0.
0.
0.
0.
0.
0.
0.
0.
0.
0.
0.
0.
0.
0.
0.
0.
0.
0.
0.
0.
0.
0.
0.
0.
0.
0.
0.
0.
0.
0.
0.
0.
0.
0.
0.
0.
0.
0.
0.
0.
0.
0.
0.
0.
0.
0.
0.
0.
0.
0.
0.
0.
0.
0.
0.
0.
0.
0.
0.
0.
0.
0.
0.
0.
0.
0.
0.
0.
0.
0.
0.
0.
0.
0.
0.
0.
0.
0.
0.
0.
0.
0.
0.
0.
0.
0.
0.
0.
0.
0.
0.
0.
0.
0.
0.
0.
0.
0.
0.
0.
0.
0.
0.
0.
0.
0.
0.
0.
0.
0.
0.
0.
0.
0.
0.
0.
0.
0.
0.
0.
0.
0.
0.
0.
0.
0.
0.
0.
0.
0.
0.
0.
0.
0.
0.
0.
0.
0.
0.
0.
0.
0.
0.
0.
0.
0.
0.
0.
0.
0.
0.
0.
0.
0.
0.
0.
0.
0.
0.
0.
0.
0.
0.
0.
0.
0.
0.
0.
0.
0.
0.
0.
0.
0.
0.
0.
0.
0.
0.
0.
0.
0.
0.
0.
0.
0.
0.
0.
0.
0.
0.
0.
0.
0.
0.
0.
0.
0.
0.
0.
0.
0.
0.
0.
0.
0.
0.
0.
0.
0.
0.
0.
0.
0.
0.
0.
0.
0.
0.
0.
0.
0.
0.
0.
0.
0.
0.
0.
0.
0.
0.
0.
0.
0.
0.
0.
0.
0.
0.
0.
0.
0.
0.
0.
0.
0.
0.
0.
0.
0.
0.
0.
0.
0.
0.
0.
0.
0.
0.
0.
0.
0.
0.
0.
0.
0.
0.
0.
0.
0.
0.
0.
0.
0.
0.
0.
0.
0.
0.
0.
0.
0.
0.
0.
0.
0.
0.
0.
0.
0.
0.
0.
0.
0.
0.
0.
0.
0.
0.
0.
0.
0.
0.
0.
0.
0.
0.
0.
0.
0.
0.
0.
0.
0.
0.
0.
0.
0.
0.
0.
0.
0.
0.
0.
0.
0.
0.
0.
0.
0.
0.
0.
0.
0.
0.
0.
0.
0.
0.
0.
0.
0.
0.
0.
0.
0.
0.
0.
0.
0.
0.
0.
0.
0.
0.
0.
0.
0.
0.
0.
0.
0.
0.
0.
0.
0.
0.
0.
0.
0.
0.
0.
0.
0.
0.
0.
0.
0.
0.
0.
0.
0.
0.
0.
0.
0.
0.
0.
0.
0.
0.
0.
0.
0.
0.
0.
0.
0.
0.
0.
0.
0.
0.
0.
0.
0.
0.
0.
0.
0.
0.
0.
0.
0.
0.
0.
0.
0.
0.
0.
0.
0.
0.
0.
0.
0.
0.
0.
0.
0.
0.
0.
0.
0.
0.
0.
0.
0.
0.
0.
0.
0.
0.
0.
0.
0.
0.
0.
0.
0.
0.
0.
0.
0.
0.
0.
0.
0.
0.
0.
0.
0.
0.
0.
0.
0.
0.
0.
0.
0.
0.
0.
0.
0.
0.
0.
0.
0.
0.
0.
0.
0.
0.
0.
0.
0.
0.
0.
0.
0.
0.
0.
0.
0.
0.
0.
0.
0.
0.
0.
0.
0.
0.
0.
0.
0.
0.
0.
0.
0.
0.
0.
0.
0.
0.
0.
0.
0.
0.
0.
0.
0.
0.
0.
0.
0.
0.
0.
0.
0.
0.
0.
0.
0.
0.
0.
0.
0.
0.
0.
0.
0.
0.
0.
0.
0.
0.
0.
0.
0.
0.
0.
0.
0.
0.
0.
0.
0.
0.
0.
0.
0.
0.
0.
0.
0.
0.
0.
0.
0.
0.
0.
0.
0.
0.
0.
0.
0.
0.
0.
0.
0.
0.
0.
0.
0.
0.
0.
0.
0.
0.
0.
0.
0.
0.
0.
0.
0.
0.
0.
0.
0.
0.
0.
0.
0.
0.
0.
0.
0.
0.
0.
0.
0.
0.
0.
0.
0.
0.
0.
0.
0.
0.
0.
0.
0.
0.
0.
0.
0.
0.
0.
0.
0.
0.
0.
0.
0.
0.
0.
0.
0.
0.
0.
0.
0.
0.
0.
0.
0.
0.
0.
0.
0.
0.
0.
0.
0.
0.
0.
0.
0.
0.
0.
0.
0.
0.
0.
0.
0.
0.
0.
0.
0.
0.
0.
0.
0.
0.
0.
0.
0.
0.
0.
0.
0.
0.
0.
0.
0.
0.
0.
0.
0.
0.
0.
0.
0.
0.
0.
0.
0.
0.
0.
0.
0.
0.
0.
0.
0.
0.
0.
0.
0.
0.
0.
0.
0.
0.
0.
0.
0.
0.
0.
0.
0.
0.
0.
0.
0.
0.
0.
0.
0.
0.
0.
0.
0.
0.
0.
0.
0.
0.
0.
0.
0.
0.
0.
0.
0.
0.
0.
0.
0.
0.
0.
0.
0.
0.
0.
0.
0.
0.
0.
0.
0.
0.
0.
0.
0.
0.
0.
0.
0.
0.
0.
0.
0.
0.
0.
0.
0.
0.
0.
0.
0.
0.
0.
0.
0.
0.
0.
0.
0.
0.
0.
0.
0.
0.
0.
0.
0.
0.
0.
0.
0.
0.
0.
0.
0.
0.
0.
0.
0.
0.
0.
0.
0.
0.
0.
0.
0.
0.
0.
0.
0.
0.
0.
0.
0.
0.
0.
0.
0.
0.
0.
0.
0.
0.
0.
0.
0.
0.
0.
0.
0.
0.
0.
0.
0.
0.
0.
0.
0.
0.
0.
0.
0.
0.
0.
0.
0.
0.
0.
0.
0.
0.
0.
0.
0.
0.
0.
0.
0.
0.
0.
0.
0.
0.
0.
0.
0.
0.
0.
0.
0.
0.
0.
0.
0.
0.
0.
0.
0.
0.
0.
0.
0.
0.
0.
0.
0.
0.
0.
0.
0.
0.
0.
0.
0.
0.
0.
0.
0.
0.
0.
0.
0.
0.
0.
0.
0.
0.
0.
0.
0.
0.
0.
0.
0.
0.
0.
0.
0.
0.
0.
0.
0.
0.
0.
0.
0.
0.
0.
0.
0.
0.
0.
0.
0.
0.
0.
0.
0.
0.
0.
0.
0.
0.
0.
0.
0.
0.
0.
0.
0.
0.
0.
0.
0.
0.
0.
0.
0.
0.
0.
0.
0.
0.
0.
0.
0.
0.
0.
0.
0.
0.
0.
0.
0.
0.
0.
0.
0.
0.
0.
0.
0.
0.
0.
0.
0.
0.
0.
0.
0.
0.
0.
0.
0.
0.
0.
0.
0.
0.
0.
0.
0.
0.
0.
0.
0.
0.
0.
0.
0.
0.
0.
0.
0.
0.
0.
0.
0.
0.
0.
0.
0.
0.
0.
0.
0.
0.
0.
0.
0.
0.
0.
0.
0.
0.
0.
0.
0.
0.
0.
0.
0.
0.
0.001
0.001
0.001
0.001
0.001
0.
0.
0.
0.
0.
0.
0.
0.
0.
0.
0.
0.
0.
0.
0.
0.
0.
0.
0.
0.
0.
0.
0.
0.
0.
0.
0.
0.
0.
0.
0.
0.
0.
0.
0.
0.
0.
0.
0.
0.
0.
0.
0.
0.
0.
0.
0.
0.
0.001
0.002
0.002
0.002
0.003
0.003
0.002
0.002
0.002
0.
0.
0.
0.
0.
0.
0.
0.
0.
0.
0.
0.
0.
0.
0.
0.
0.
0.
0.
0.
0.
0.
0.
0.
0.
0.
0.
0.
0.
0.
0.
0.
0.
0.
0.
0.
0.
0.
0.
0.
0.
0.
0.
0.
0.
0.001
0.002
0.003
0.004
0.004
0.004
0.005
0.005
0.003
0.002
0.002
0.001
0.
0.
0.
0.
0.
0.
0.
0.
0.
0.
0.
0.
0.
0.
0.
0.
0.
0.
0.
0.
0.
0.
0.
0.
0.
0.
0.
0.
0.
0.
0.
0.
0.
0.
0.
0.
0.
0.
0.
0.
-0.001
-0.001
0.001
0.
0.001
0.002
0.003
0.003
0.003
0.005
0.005
0.006
0.004
0.003
0.001
0.001
0.
0.
0.
0.
0.
0.
0.
0.
0.
0.
0.
0.
0.
0.
0.
0.
0.
0.
0.
0.
0.
0.
0.
0.
0.
0.
0.
0.
0.
0.
0.
0.
0.
0.
0.
0.001
0.001
-0.001
-0.004
-0.005
-0.005
-0.009
-0.007
-0.005
-0.005
-0.005
-0.004
-0.002
0.001
0.004
0.005
0.006
0.004
0.003
0.001
0.
0.
0.
0.
0.
0.
0.
0.
0.
0.
0.
0.
0.
0.
0.
0.
0.
0.
0.
0.
0.
0.
0.
0.
0.
0.
0.
0.
0.
0.
0.
0.
0.
0.001
0.001
0.001
-0.001
-0.005
-0.008
-0.012
-0.016
-0.017
-0.017
-0.017
-0.018
-0.017
-0.016
-0.014
-0.009
-0.002
0.004
0.006
0.005
0.003
0.002
0.001
0.
0.
0.
0.
0.
0.
0.
0.
0.
0.
0.
0.
0.
0.
0.
0.
0.
0.
0.
0.
0.
0.
0.
0.
0.
0.
0.
0.
0.
0.
0.001
0.001
0.002
0.
-0.003
-0.010
-0.015
-0.023
-0.030
-0.036
-0.041
-0.040
-0.038
-0.037
-0.039
-0.039
-0.036
-0.025
-0.013
-0.002
0.005
0.006
0.006
0.002
0.001
0.
0.
0.
0.
0.
0.
0.
0.
0.
0.
0.
0.
0.
0.
0.
0.
0.
0.
0.
0.
0.
0.
0.
0.
0.
0.
0.
0.
0.
0.
0.001
0.002
0.000
-0.005
-0.012
-0.020
-0.032
-0.051
-0.073
-0.087
-0.087
-0.082
-0.076
-0.069
-0.067
-0.064
-0.056
-0.044
-0.027
-0.010
0.003
0.006
0.007
0.002
0.002
0.
0.
0.
0.
0.
0.
0.
0.
0.
0.
0.
0.
0.
0.
0.
0.
0.
0.
0.
0.
0.
0.
0.
0.
0.
0.
0.
0.
0.
0.001
0.002
0.000
-0.004
-0.010
-0.024
-0.042
-0.070
-0.110
-0.135
-0.140
-0.105
-0.098
-0.118
-0.114
-0.105
-0.090
-0.080
-0.061
-0.041
-0.021
-0.005
0.004
0.006
0.006
0.002
0.
0.
0.
0.
0.
0.
0.
0.
0.
0.
0.
0.
0.
0.
0.
0.
0.
0.
0.
0.
0.
0.
0.
0.
0.
0.
0.
0.
0.
0.001
0.001
-0.001
-0.007
-0.022
-0.044
-0.083
-0.137
-0.185
-0.165
0.355
2.629
2.453
0.218
-0.151
-0.143
-0.121
-0.098
-0.079
-0.059
-0.033
-0.016
-0.007
0.001
0.001
0.
0.003
0.001
0.
0.
0.
0.
0.
0.
0.
0.
0.
0.
0.
0.
0.
0.
0.
0.
0.
0.
0.
0.
0.
0.
0.
0.
0.
0.
0.
0.001
0.000
-0.003
-0.014
-0.037
-0.078
-0.130
-0.185
-0.177
0.756
9.515
100.054
92.944
5.343
-0.091
-0.183
-0.157
-0.132
-0.110
-0.089
-0.066
-0.043
-0.029
-0.017
-0.013
-0.009
-0.005
-0.003
-0.001
-0.003
-0.002
-0.001
-0.001
0.000
0.
0.
0.
0.
0.
0.
0.
0.
0.
0.
0.
0.
0.
0.
0.
0.
0.
0.
0.
0.
0.
0.001
0.000
-0.007
-0.020
-0.056
-0.107
-0.099
0.736
1.626
5.391
37.268
474.126
407.150
13.183
-0.092
-0.274
-0.214
-0.177
-0.157
-0.143
-0.125
-0.098
-0.081
-0.061
-0.041
-0.028
-0.019
-0.011
-0.007
-0.008
-0.007
-0.006
-0.005
-0.001
0.000
0.
0.
0.
0.
0.
0.
0.
0.
0.
0.
0.
0.
0.
0.
0.
0.
0.
0.
0.
0.
0.001
0.001
-0.010
-0.027
-0.075
-0.136
0.563
15.791
34.697
27.891
39.614
54.998
41.672
3.098
-0.331
-0.385
-0.331
-0.273
-0.237
-0.213
-0.194
-0.174
-0.159
-0.134
-0.104
-0.075
-0.052
-0.039
-0.025
-0.018
-0.018
-0.013
-0.010
-0.007
-0.003
-0.001
-0.001
0.
0.
0.
0.
0.
0.
0.
0.
0.
0.
0.
0.
0.
0.
0.
0.
0.
0.
0.000
-0.002
-0.012
-0.034
-0.092
-0.168
0.742
23.017
135.113
204.884
66.218
36.911
267.371
45.655
2.337
-0.253
-0.458
-0.427
-0.355
-0.160
0.472
0.440
-0.134
-0.243
-0.204
-0.153
-0.110
-0.084
-0.062
-0.053
-0.046
-0.040
-0.027
-0.019
-0.011
-0.002
-0.001
-0.001
0.
0.
0.
0.
0.
0.
0.
0.
0.
0.
0.
0.
0.
0.
0.
0.
0.
0.001
-0.004
-0.011
-0.038
-0.107
-0.202
0.264
33.082
3423.603
18241.900
254.490
1335.713
100257.016
4852.457
168.097
6.407
-0.319
-0.556
-0.206
2.060
13.888
13.156
1.763
-0.167
-0.197
-0.084
-0.147
-0.146
-0.132
-0.118
-0.114
-0.097
-0.077
-0.052
-0.030
-0.013
-0.004
-0.001
0.
0.
0.
0.
0.
0.
0.
0.
0.
0.
0.
0.
0.
0.
0.
0.
0.
0.001
-0.004
-0.013
-0.039
-0.115
-0.211
0.956
140.133
100909.719
100978.195
3000.703
510.992
59880.289
102441.766
5796.918
67.793
4.112
1.015
1.829
10.110
45.895
46.865
10.808
1.753
12.493
22.943
3.454
-0.100
-0.239
-0.220
-0.185
-0.100
-0.094
-0.094
-0.069
-0.033
-0.011
-0.003
0.
0.
0.
0.
0.
0.
0.
0.
0.
0.
0.
0.
0.
0.
0.
0.
0.
0.001
-0.003
-0.012
-0.038
-0.112
-0.176
2.468
493.010
103515.383
78949.406
334.395
49.045
5598.825
170592.641
4884.265
131.315
488.601
124.700
122.367
545.552
79.110
45.126
18.076
23.939
3206.450
17910.105
223.638
1.700
-0.380
-0.324
1.759
14.247
6.715
0.257
-0.095
-0.063
-0.027
-0.007
0.
0.
0.
0.
0.
0.
0.
0.
0.
0.
0.
0.
0.
0.
0.
0.
0.
0.001
-0.002
-0.010
-0.034
-0.091
-0.157
1.694
292.977
86743.375
19686.963
146.199
7777.007
4453.817
109904.773
18863.510
207.900
12556.307
10784.179
10717.520
100057.672
2026.665
36.848
8.911
109.305
100089.234
100020.383
2000.603
5.492
-0.392
1.359
251.981
7097.807
1055.583
11.266
0.205
-0.087
-0.043
-0.015
0.
0.
0.
0.
0.
0.
0.
0.
0.
0.
0.
0.
0.
0.
0.
0.
0.
0.001
0.
-0.006
-0.023
-0.066
-0.136
0.051
9.323
113.156
71.379
204.776
85862.609
106991.930
200142.031
42032.512
217.492
26520.871
200138.484
104358.172
78283.305
887.004
8.061
5.243
352.475
6066.378
9065.934
246.987
75.556
5.520
13.027
100252.305
115187.055
8930.331
269.052
3.838
-0.076
-0.058
-0.022
0.
0.
0.
0.
0.
0.
0.
0.
0.
0.
0.
0.
0.
0.
0.
0.
0.
0.001
0.
-0.004
-0.013
-0.040
-0.095
-0.160
-0.085
0.425
0.285
11.433
383.171
37558.316
28077.275
927.222
168.158
877.327
5816.673
2186.929
144.145
20.277
6.149
6.480
192.014
1720.419
324.923
16386.971
14928.001
178.060
358.845
341.940
5124.031
43634.367
1385.073
8.454
-0.055
-0.069
-0.027
0.
0.
0.
0.
0.
0.
0.
0.
0.
0.
0.
0.
0.
0.
0.
0.
0.
0.
0.001
-0.001
-0.006
-0.018
-0.055
-0.111
-0.183
-0.309
-0.406
1.258
240.439
104490.188
134916.234
1637.683
3602.199
138.193
320.860
271.762
180.860
202.340
1624.458
600.007
50.359
72.270
145.285
28717.953
28996.725
5438.702
200201.609
4257.400
127572.094
101572.109
181.104
2.547
-0.125
-0.077
-0.028
0.
0.
0.
0.
0.
0.
0.
0.001
0.001
0.002
0.001
0.001
0.
0.
0.
0.
0.
0.
0.
0.000
0.
-0.009
-0.028
-0.062
-0.119
-0.225
-0.326
1.659
374.348
104158.578
106918.813
449.616
500.288
23052.305
2160.718
305.657
3506.914
53092.145
101642.555
103353.281
485.764
545.065
38.939
178.864
570.104
1536.516
20079.281
1082.316
16320.114
3683.208
31.929
0.205
-0.146
-0.070
-0.025
0.
0.
0.
0.
0.
0.
0.002
0.002
0.002
0.002
0.002
0.002
0.001
0.
0.
0.
0.
0.
0.
0.
0.001
0.001
-0.012
-0.040
-0.081
-0.164
-0.253
1.588
300.219
101355.586
101073.898
798.201
4062.763
106208.508
111631.688
33531.621
22061.996
109717.219
66937.578
20424.715
461.497
239.834
36.131
439.945
100670.500
5017.220
50.784
73.712
2117.603
482.934
6.757
-0.127
-0.133
-0.053
-0.020
0.
0.
0.
0.
0.
0.002
0.002
0.002
0.002
0.001
0.000
0.000
0.002
0.001
0.
0.
0.
0.
0.
0.
0.002
0.002
-0.008
-0.025
-0.068
-0.149
-0.234
1.533
212.742
40497.211
33026.984
212.069
117.527
4574.919
105065.836
108419.141
108899.203
200300.313
854.150
199.078
58.799
141.443
66.188
533.271
100058.734
7783.858
99.329
31.086
703.022
186.299
2.858
-0.139
-0.096
-0.034
-0.015
0.
0.
0.
0.
0.001
0.003
0.002
0.002
0.003
0.001
0.000
-0.001
-0.002
-0.001
0.
0.
0.
0.
0.
0.
0.001
0.002
-0.005
-0.026
-0.077
-0.153
-0.141
1.094
105.130
53084.035
100846.164
730.862
73.600
4489.521
10910.878
138508.531
3733.499
30213.912
7267.084
18786.381
235.048
243.255
161.046
44.914
178.006
383.662
39371.313
44.162
6.655
3.420
0.046
-0.107
-0.056
-0.021
-0.008
0.
0.
0.
0.
0.003
0.003
0.003
0.002
0.001
0.
0.000
0.000
-0.001
-0.003
-0.001
0.
0.
0.
0.
0.
0.001
-0.001
-0.008
-0.036
-0.086
0.120
11.850
82.404
81.811
31652.863
100100.445
583.976
764.447
100041.156
146862.469
100709.039
6524.164
118.714
100056.172
104844.172
13764.007
100173.609
2442.696
91.252
26.477
47.258
290.727
7.019
-0.168
-0.160
-0.111
-0.064
-0.028
-0.010
-0.005
0.
0.
0.001
0.002
0.005
0.002
0.002
0.001
0.001
-0.001
-0.001
-0.002
-0.001
-0.003
-0.001
0.000
0.001
0.
0.
0.
0.000
-0.001
-0.011
-0.047
-0.089
2.709
962.903
100036.539
2063.489
154.820
307.662
23.758
143.423
23713.635
10736.712
2715.257
2279.891
75.510
274.920
1728.509
19824.219
113692.945
3323.701
39.874
4.549
3.949
0.972
-0.149
-0.200
-0.125
-0.066
-0.027
-0.012
-0.004
-0.002
0.
0.001
0.001
0.001
0.003
0.
-0.001
-0.001
-0.003
-0.005
-0.008
-0.008
-0.008
-0.007
-0.004
-0.002
0.001
0.001
0.
0.
0.001
-0.004
-0.014
-0.055
-0.094
3.475
1269.576
104844.000
10265.317
92.244
21.330
1.290
2.934
28.855
26.811
32.364
49.487
5.961
6.463
423.917
36630.520
101340.219
28750.178
25.319
0.507
0.420
-0.133
-0.202
-0.133
-0.067
-0.030
-0.011
-0.003
0.001
-0.001
0.001
0.002
0.001
-0.002
-0.003
-0.006
-0.009
-0.009
-0.009
-0.016
-0.022
-0.026
-0.024
-0.021
-0.013
-0.005
0.
0.000
0.001
0.
0.001
-0.004
-0.015
-0.054
-0.104
0.903
98.090
20303.561
119678.813
668.645
2.512
-0.396
-0.371
0.247
3.426
3.447
2.090
19.055
43.904
576.174
21374.887
64685.879
1379.062
7.771
-0.281
-0.289
-0.233
-0.149
-0.085
-0.037
-0.015
-0.003
0.001
-0.001
0.
0.002
0.001
-0.003
-0.010
-0.022
-0.029
-0.034
-0.032
-0.032
-0.042
-0.054
-0.065
-0.068
-0.055
-0.037
-0.018
-0.006
0.000
-0.001
0.001
0.001
-0.003
-0.013
-0.044
-0.102
0.079
23.682
23054.689
100153.781
1049.366
2.000
-0.386
-0.305
3.537
87.602
82.273
33.977
2079.334
100319.039
295.452
10551.955
1435.890
22.992
0.314
-0.363
-0.292
-0.195
-0.109
-0.053
-0.023
-0.011
-0.001
0.002
0.
0.
0.002
0.000
-0.009
-0.028
-0.046
-0.056
-0.063
-0.071
-0.075
-0.085
-0.094
-0.098
-0.095
-0.086
-0.070
-0.046
-0.019
-0.004
0.000
0.001
0.001
-0.002
-0.009
-0.028
-0.085
-0.117
1.580
77.690
306.965
19.380
-0.002
-0.324
-0.239
3.791
93.741
88.281
53.160
1044.935
1422.086
71.626
821.365
214.041
40.309
15.959
0.384
-0.240
-0.162
-0.086
-0.038
-0.018
-0.006
0.000
-0.001
0.
0.
0.001
-0.005
-0.021
-0.051
-0.068
-0.075
-0.082
-0.104
-0.126
-0.126
-0.060
0.126
0.480
0.542
0.010
-0.064
-0.039
-0.011
-0.002
0.000
0.001
-0.002
-0.006
-0.020
-0.051
-0.100
-0.107
0.251
0.643
-0.034
-0.241
-0.254
-0.224
0.204
3.755
3.574
2.915
19.834
13.806
3.405
8.995
157.643
38939.301
4054.416
12.241
-0.126
-0.141
-0.070
-0.029
-0.013
-0.006
-0.001
0.
0.
0.
0.001
-0.008
-0.033
-0.071
-0.077
-0.037
-0.027
-0.115
-0.166
-0.153
0.315
2.940
31.875
56.124
4.069
-0.006
-0.050
-0.021
-0.004
0.000
0.001
0.000
-0.002
-0.012
-0.028
-0.057
-0.098
-0.126
-0.155
-0.182
-0.184
-0.154
-0.151
-0.189
-0.172
-0.185
-0.193
-0.019
-0.054
-0.217
2.594
387.990
101104.734
14006.946
22.214
-0.021
-0.124
-0.061
-0.027
-0.011
-0.002
-0.001
0.
0.
0.
0.000
-0.012
-0.040
-0.074
-0.049
0.232
0.253
-0.074
-0.188
-0.188
0.325
8.598
484.166
1329.746
27.811
0.181
-0.056
-0.024
-0.005
-0.001
0.001
0.
-0.001
-0.007
-0.014
-0.029
-0.048
-0.073
-0.099
-0.122
-0.123
-0.089
-0.076
-0.142
-0.155
-0.168
-0.174
-0.181
-0.228
-0.205
7.111
753.781
6305.923
537.423
8.024
-0.049
-0.112
-0.052
-0.017
-0.004
-0.001
-0.001
0.
0.
0.
0.000
-0.012
-0.040
-0.068
0.043
0.879
0.766
-0.042
-0.189
-0.215
-0.085
3.025
84.062
186.028
8.980
0.045
-0.054
-0.021
-0.004
0.000
0.001
0.
0.001
-0.003
-0.007
-0.014
-0.022
-0.036
-0.051
-0.071
-0.082
-0.083
-0.082
-0.088
-0.086
-0.082
-0.081
-0.099
-0.146
-0.119
10.968
3713.217
54157.887
221.074
1.905
-0.103
-0.087
-0.035
-0.010
-0.002
-0.001
0.
0.
0.
0.
0.001
-0.009
-0.032
-0.056
-0.022
0.320
0.238
-0.107
-0.172
-0.205
-0.192
0.007
1.480
2.076
0.246
-0.069
-0.046
-0.013
-0.002
0.000
0.001
0.
0.
0.000
-0.001
-0.007
-0.014
-0.018
-0.027
-0.039
-0.051
-0.052
-0.056
-0.052
-0.046
-0.037
-0.034
-0.045
-0.082
-0.101
1.416
67.339
199.429
12.383
0.111
-0.096
-0.056
-0.020
-0.006
-0.001
0.
0.
0.
0.
0.
0.001
-0.006
-0.019
-0.044
-0.062
-0.068
-0.094
-0.124
-0.146
-0.158
-0.170
-0.160
-0.136
-0.105
-0.089
-0.062
-0.027
-0.007
-0.001
0.000
0.001
0.
0.
-0.001
0.000
0.001
-0.003
-0.007
-0.012
-0.016
-0.025
-0.031
-0.029
-0.026
-0.022
-0.015
-0.012
-0.022
-0.042
-0.068
-0.056
0.423
0.846
0.096
-0.083
-0.064
-0.030
-0.011
-0.002
-0.001
0.
0.
0.
0.
0.
0.000
-0.002
-0.009
-0.024
-0.043
-0.062
-0.082
-0.098
-0.105
-0.111
-0.117
-0.121
-0.117
-0.096
-0.065
-0.032
-0.011
-0.001
0.
0.002
0.
0.
0.
0.
-0.001
0.001
0.000
-0.002
-0.005
-0.007
-0.009
-0.012
-0.011
-0.012
-0.008
-0.006
-0.005
-0.009
-0.019
-0.037
-0.059
-0.063
-0.065
-0.061
-0.050
-0.028
-0.013
-0.003
0.000
0.001
0.
0.
0.
0.
0.
0.002
0.000
-0.003
-0.010
-0.019
-0.033
-0.045
-0.058
-0.068
-0.077
-0.084
-0.080
-0.069
-0.055
-0.032
-0.014
-0.003
0.001
0.002
0.001
0.
0.
0.
0.
0.
0.001
0.000
0.000
-0.001
-0.002
-0.003
-0.006
-0.005
-0.004
-0.004
-0.006
-0.003
-0.006
-0.010
-0.017
-0.023
-0.031
-0.030
-0.026
-0.017
-0.010
-0.004
-0.001
0.001
0.
0.
0.
0.
0.
0.
0.001
0.002
0.000
-0.003
-0.007
-0.014
-0.022
-0.031
-0.040
-0.053
-0.058
-0.054
-0.047
-0.035
-0.016
-0.006
-0.001
0.002
0.001
0.001
0.
0.
0.
0.
0.
0.
0.
0.001
0.000
0.000
-0.001
-0.002
-0.002
-0.002
-0.002
-0.001
0.000
0.000
-0.002
-0.004
-0.005
-0.007
-0.008
-0.007
-0.004
-0.001
-0.001
0.001
0.
0.
0.
0.
0.
0.
0.
0.
0.001
0.002
0.001
-0.001
-0.007
-0.011
-0.017
-0.026
-0.032
-0.038
-0.039
-0.033
-0.019
-0.010
-0.002
0.001
0.000
0.001
0.
0.
0.
0.
0.
0.
0.
0.
0.
0.
0.001
0.001
0.
-0.001
0.
0.
0.
0.
0.001
0.002
0.003
0.001
0.001
0.000
-0.001
0.000
0.001
0.001
0.
0.
0.
0.
0.
0.
0.
0.
0.
0.
0.
0.002
0.001
-0.001
-0.005
-0.008
-0.012
-0.019
-0.024
-0.023
-0.016
-0.009
-0.004
-0.002
0.000
0.000
0.
0.
0.
0.
0.
0.
0.
0.
0.
0.
0.
0.
0.
0.
0.
0.
0.
0.
0.
0.
0.
0.001
0.001
0.001
0.001
0.001
0.001
0.001
0.
0.
0.
0.
0.
0.
0.
0.
0.
0.
0.
0.
0.
0.001
0.001
-0.001
-0.004
-0.006
-0.008
-0.010
-0.010
-0.008
-0.006
-0.004
-0.002
-0.002
-0.001
0.
0.
0.
0.
0.
0.
0.
0.
0.
0.
0.
0.
0.
0.
0.
0.
0.
0.
0.
0.
0.
0.
0.
0.
0.
0.
0.
0.
0.
0.
0.
0.
0.
0.
0.
0.
0.
0.
0.
0.
0.
0.
0.001
-0.001
-0.001
-0.003
-0.004
-0.005
-0.005
-0.003
-0.004
-0.003
-0.002
-0.001
0.
0.
0.
0.
0.
0.
0.
0.
0.
0.
0.
0.
0.
0.
0.
0.
0.
0.
0.
0.
0.
0.
0.
0.
0.
0.
0.
0.
0.
0.
0.
0.
0.
0.
0.
0.
0.
0.
0.
0.
0.
0.
0.
0.
0.
0.001
-0.001
-0.002
-0.003
-0.003
-0.002
-0.002
-0.001
-0.001
0.
0.
0.
0.
0.
0.
0.
0.
0.
0.
0.
0.
0.
0.
0.
0.
0.
0.
0.
0.
0.
0.
0.
0.
0.
0.
0.
0.
0.
0.
0.
0.
0.
0.
0.
0.
0.
0.
0.
0.
0.
0.
0.
0.
0.
0.
0.
0.
-0.001
-0.001
-0.001
-0.001
-0.001
0.
0.
0.
0.
0.
0.
0.
0.
0.
0.
0.
0.
0.
0.
0.
0.
0.
0.
0.
0.
0.
0.
0.
0.
0.
0.
0.
0.
0.
0.
0.
0.
0.
0.
0.
0.
0.
0.
0.
0.
0.
0.
0.
0.
0.
0.
0.
0.
0.
0.
0.
0.
0.
0.
0.
0.
0.
0.
0.
0.
0.
0.
0.
0.
0.
0.
0.
0.
0.
0.
0.
0.
0.
0.
0.
0.
0.
0.
0.
0.
0.
0.
0.
0.
0.
0.
0.
0.
0.
0.
0.
0.
0.
0.
0.
0.
0.
0.
0.
0.
0.
0.
0.
0.
0.
0.
0.
0.
0.
0.
0.
0.
0.
0.
0.
0.
0.
0.
0.
0.
0.
0.
0.
0.
0.
0.
0.
0.
0.
0.
0.
0.
0.
0.
0.
0.
0.
0.
0.
0.
0.
0.
0.
0.
0.
0.
0.
0.
0.
0.
0.
0.
0.
0.
0.
0.
0.
0.
0.
0.
0.
0.
0.
0.
0.
0.
0.
0.
0.
0.
0.
0.
0.
0.
0.
0.
0.
0.
0.
0.
0.
0.
0.
0.
0.
0.
0.
0.
0.
0.
0.
0.
0.
0.
0.
0.
0.
0.
0.
0.
0.
0.
0.
0.
0.
0.
0.
0.
0.
0.
0.
0.
0.
0.
0.
0.
0.
0.
0.
0.
0.
0.
0.
0.
0.
0.
0.
0.
0.
0.
0.
0.
0.
0.
0.
0.
0.
0.
0.
0.
0.
0.
0.
0.
0.
0.
0.
0.
0.
0.
0.
0.
0.
0.
0.
0.
0.
0.
0.
0.
0.
0.
0.
0.
0.
0.
0.
0.
0.
0.
0.
0.
0.
0.
0.
0.
0.
0.
0.
0.
0.
0.
0.
0.
0.
0.
0.
0.
0.
0.
0.
0.
0.
0.
0.
0.
0.
0.
0.
0.
0.
0.
0.
0.
0.
0.
0.
0.
0.
0.
0.
0.
0.
0.
0.
0.
0.
0.
0.
0.
0.
0.
0.
0.
0.
0.
0.
0.
0.
0.
0.
0.
0.
0.
0.
0.
0.
0.
0.
0.
0.
0.
0.
0.
0.
0.
0.
0.
0.
0.
0.
0.
0.
0.
0.
0.
0.
0.
0.
0.
0.
0.
0.
0.
0.
0.
0.
0.
0.
0.
0.
0.
0.
0.
0.
0.
0.
0.
0.
0.
0.
0.
0.
0.
0.
0.
0.
0.
0.
0.
0.
0.
0.
0.
0.
0.
0.
0.
0.
0.
0.
0.
0.
0.
0.
0.
0.
0.
0.
0.
0.
0.
0.
0.
0.
0.
0.
0.
0.
0.
0.
0.
0.
0.
0.
0.
0.
0.
0.
0.
0.
0.
0.
0.
0.
0.
0.
0.
0.
0.
0.
0.
0.
0.
0.
0.
0.
0.
0.
0.
0.
0.
0.
0.
0.
0.
0.
0.
0.
0.
0.
0.
0.
0.
0.
0.
0.
0.
0.
0.
0.
0.
0.
0.
0.
0.
0.
0.
0.
0.
0.
0.
0.
0.
0.
0.
0.
0.
0.
0.
0.
0.
0.
0.
0.
0.
0.
0.
0.
0.
0.
0.
0.
0.
0.
0.
0.
0.
0.
0.
0.
0.
0.
0.
0.
0.
0.
0.
0.
0.
0.
0.
0.
0.
0.
0.
0.
0.
0.
0.
0.
0.
0.
0.
0.
0.
0.
0.
0.
0.
0.
0.
0.
0.
0.
0.
0.
0.
0.
0.
0.
0.
0.
0.
0.
0.
0.
0.
0.
0.
0.
0.
0.
0.
0.
0.
0.
0.
0.
0.
0.
0.
0.
0.
0.
0.
0.
0.
0.
0.
0.
0.
0.
0.
0.
0.
0.
0.
0.
0.
0.
0.
0.
0.
0.
0.
0.
0.
0.
0.
0.
0.
0.
0.
0.
0.
0.
0.
0.
0.
0.
0.
0.
0.
0.
0.
0.
0.
0.
0.
0.
0.
0.
0.
0.
0.
0.
0.
0.
0.
0.
0.
0.
0.
0.
0.
0.
0.
0.
0.
0.
0.
0.
0.
0.
0.
0.
0.
0.
0.
0.
0.
0.
0.
0.
0.
0.
0.
0.
0.
0.
0.
0.
0.
0.
0.
0.
0.
0.
0.
0.
0.
0.
0.
0.
0.
0.
0.
0.
0.
0.
0.
0.
0.
0.
0.
0.
0.
0.
0.
0.
0.
0.
0.
0.
0.
0.
0.
0.
0.
0.
0.
0.
0.
0.
0.
0.
0.
0.
0.
0.
0.
0.
0.
0.
0.
0.
0.
0.
0.
0.
0.
0.
0.
0.
0.
0.
0.
0.
0.
0.
0.
0.
0.
0.
0.
0.
0.
0.
0.
0.
0.
0.
0.
0.
0.
0.
0.
0.
0.
0.
0.
0.
0.
0.
0.
0.
0.
0.
0.
0.
0.
0.
0.
0.
0.
0.
0.
0.
0.
0.
0.
0.
0.
0.
0.
0.
0.
0.
0.
0.
0.
0.
0.
0.
0.
0.
0.
0.
0.
0.
0.
0.
0.
0.
0.
0.
0.
0.
0.
0.
0.
0.
0.
0.
0.
0.
0.
0.
0.
0.
0.
0.
0.
0.
0.
0.
0.
0.
0.
0.
0.
0.
0.
0.
0.
0.
0.
0.
0.
0.
0.
0.
0.
0.
0.
0.
0.
0.
0.
0.
0.
0.
0.
0.
0.
0.
0.
0.
0.
0.
0.
0.
0.
0.
0.
0.
0.
0.
0.
0.
0.
0.
0.
0.
0.
0.
0.
0.
0.
0.
0.
0.
0.
0.
0.
0.
0.
0.
0.
0.
0.
0.
0.
0.
0.
0.
0.
0.
0.
0.
0.
0.
0.
0.
0.
0.
0.
0.
0.
0.
0.
0.
0.
0.
0.
0.
0.
0.
0.
0.
0.
0.
0.
0.
0.
0.
0.
0.
0.
0.
0.
0.
0.
0.
0.
0.
0.
0.
0.
0.
0.
0.
0.
0.
0.
0.
0.
0.
0.
0.
0.
0.
0.
0.
0.
0.
0.
0.
0.
0.
0.
0.
0.
0.
0.
0.
0.
0.
0.
0.
0.
0.
0.
0.
0.
0.
0.
0.
0.
0.
0.
0.
0.
0.
0.
0.
0.
0.
0.
0.
0.
0.
0.
0.
0.
0.
0.
0.
0.
0.
0.
0.
0.
0.
0.
0.
0.
0.
0.
0.
0.
0.
0.
0.
0.
0.
0.
0.
0.
0.
0.
0.
0.
0.
0.
0.
0.
0.
0.
0.
0.
0.
0.
0.
0.
0.
0.
0.
0.
0.
0.
0.
0.
0.
0.
0.
0.
0.
0.
0.
0.
0.
0.
0.
0.
0.
0.
0.
0.
0.
0.
0.
0.
0.
0.
0.
0.
0.
0.
0.
0.
0.
0.
0.
0.
0.
0.
0.
0.
0.
0.
0.
0.
0.
0.
0.
0.
0.
0.
0.
0.
0.
0.
0.
0.
0.
0.
0.
0.
0.
0.
0.
0.
0.
0.
0.
0.
0.
0.
0.
0.
0.
0.
0.
0.
0.
0.
0.
0.
0.
0.
0.
0.
0.
0.
0.
0.
0.
0.
0.
0.
0.
0.
0.
0.
0.
0.
0.
0.
0.
0.
0.
0.
0.
0.
0.
0.
0.
0.
0.
0.
0.
0.
0.
0.
0.
0.
0.
0.
0.
0.
0.
0.
0.
0.
0.
0.
0.
0.
0.
0.
0.
0.
0.
0.
0.
0.
0.
0.
0.
0.
0.
0.
0.
0.
0.
0.
0.
0.
0.
0.
0.
0.
0.
0.
0.
0.
0.
0.
0.
0.
0.
0.
0.
0.
0.
0.
0.
0.
0.
0.
0.
0.
0.
0.
0.
0.
0.
0.
0.
0.
0.
0.
0.
0.
0.
0.
0.
0.
0.
0.
0.
0.
0.
0.
0.
0.
0.
0.
0.
0.
0.
0.
0.
0.
0.
0.
0.
0.
0.
0.
0.
0.
0.
0.
0.
0.
0.
0.
0.
0.
0.
0.
0.
0.
0.
0.
0.
0.
0.
0.
0.
0.
0.
0.
0.
0.
0.
0.
0.
0.
0.
0.
0.
0.
0.
0.
0.
0.
0.
0.
0.
0.
0.
0.
0.
0.
0.
0.
0.
0.
0.
0.
0.
0.
0.
0.
0.
0.
0.
0.
0.
0.
0.
0.
0.
0.
0.
0.
0.
0.
0.
0.
0.
0.
0.
0.
0.
0.
0.
0.
0.
0.
0.
0.
0.
0.
0.
0.
0.
0.
0.
0.
0.
0.
0.
0.
0.
0.
0.
0.
0.
0.
0.
0.
0.
0.
0.
0.
0.
0.
0.
0.
0.
0.
0.
0.
0.
0.
0.
0.
0.
0.
0.
0.
0.
0.
0.
0.
0.
0.
0.
0.
0.
0.
0.
0.
0.
0.
0.
0.
0.
0.
0.
0.
0.
0.
0.
0.
0.
0.
0.
0.
0.001
0.001
0.001
0.001
0.
0.
0.
0.
0.
0.
0.
0.
0.
0.
0.
0.
0.
0.
0.
0.
0.
0.
0.
0.
0.
0.
0.
0.
0.
0.
0.
0.
0.
0.
0.
0.
0.
0.
0.
0.
0.
0.
0.
0.
0.
0.
0.
0.
0.
0.
0.
0.
0.001
0.002
0.002
0.002
0.002
0.003
0.002
0.002
0.001
0.
0.
0.
0.
0.
0.
0.
0.
0.
0.
0.
0.
0.
0.
0.
0.
0.
0.
0.
0.
0.
0.
0.
0.
0.
0.
0.
0.
0.
0.
0.
0.
0.
0.
0.
0.
0.
0.
0.
0.
0.
0.
0.
0.
0.
0.001
0.002
0.002
0.004
0.004
0.004
0.004
0.004
0.002
0.003
0.002
0.
0.
0.
0.
0.
0.
0.
0.
0.
0.
0.
0.
0.
0.
0.
0.
0.
0.
0.
0.
0.
0.
0.
0.
0.
0.
0.
0.
0.
0.
0.
0.
0.
0.
0.
0.
0.
0.
0.
0.
0.
0.
0.
0.001
0.002
0.002
0.002
0.002
0.003
0.003
0.005
0.006
0.006
0.004
0.002
0.002
0.
0.
0.
0.
0.
0.
0.
0.
0.
0.
0.
0.
0.
0.
0.
0.
0.
0.
0.
0.
0.
0.
0.
0.
0.
0.
0.
0.
0.
0.
0.
0.
0.
0.
0.
0.
0.
0.
0.
-0.001
-0.001
0.000
-0.002
-0.003
-0.002
-0.001
-0.003
-0.005
-0.003
-0.001
0.003
0.005
0.006
0.004
0.003
0.001
0.
0.
0.
0.
0.
0.
0.
0.
0.
0.
0.
0.
0.
0.
0.
0.
0.
0.
0.
0.
0.
0.
0.
0.
0.
0.
0.
0.
0.
0.
0.
0.
0.
0.001
0.001
0.001
0.001
0.000
-0.004
-0.007
-0.010
-0.010
-0.011
-0.012
-0.015
-0.021
-0.023
-0.023
-0.017
-0.007
0.002
0.006
0.005
0.004
0.002
0.001
0.
0.
0.
0.
0.
0.
0.
0.
0.
0.
0.
0.
0.
0.
0.
0.
0.
0.
0.
0.
0.
0.
0.
0.
0.
0.
0.
0.
0.
0.
0.001
0.001
0.002
0.001
0.000
-0.004
-0.011
-0.014
-0.019
-0.024
-0.026
-0.029
-0.034
-0.042
-0.053
-0.061
-0.059
-0.048
-0.030
-0.010
0.002
0.006
0.005
0.003
0.001
0.
0.
0.
0.
0.
0.
0.
0.
0.
0.
0.
0.
0.
0.
0.
0.
0.
0.
0.
0.
0.
0.
0.
0.
0.
0.
0.
0.
0.
0.001
0.001
0.002
0.000
-0.003
-0.008
-0.015
-0.024
-0.035
-0.050
-0.062
-0.067
-0.069
-0.073
-0.086
-0.103
-0.102
-0.092
-0.076
-0.056
-0.030
-0.007
0.005
0.007
0.003
0.002
0.
0.
0.
0.
0.
0.
0.
0.
0.
0.
0.
0.
0.
0.
0.
0.
0.
0.
0.
0.
0.
0.
0.
0.
0.
0.
0.
0.
0.
0.001
0.002
0.000
-0.002
-0.011
-0.020
-0.032
-0.052
-0.082
-0.116
-0.133
-0.137
-0.138
-0.139
-0.143
-0.146
-0.141
-0.124
-0.103
-0.076
-0.048
-0.019
0.002
0.006
0.006
0.002
0.001
0.
0.
0.
0.
0.
0.
0.
0.
0.
0.
0.
0.
0.
0.
0.
0.
0.
0.
0.
0.
0.
0.
0.
0.
0.
0.
0.
0.001
0.001
0.000
-0.002
-0.008
-0.021
-0.041
-0.071
-0.116
-0.165
-0.179
-0.144
0.014
-0.009
-0.168
-0.190
-0.184
-0.179
-0.162
-0.138
-0.104
-0.071
-0.033
-0.008
0.002
0.004
0.003
0.
0.
0.
0.
0.
0.
0.
0.
0.
0.
0.
0.
0.
0.
0.
0.
0.
0.
0.
0.
0.
0.
0.
0.
0.
0.
0.
0.
0.001
0.002
-0.001
-0.005
-0.018
-0.043
-0.078
-0.135
-0.201
-0.218
0.340
4.090
26.611
24.419
2.021
-0.167
-0.223
-0.221
-0.201
-0.166
-0.135
-0.095
-0.050
-0.017
-0.005
-0.001
0.001
0.
0.
-0.001
-0.002
-0.002
-0.002
0.
0.
0.
0.
0.
0.
0.
0.
0.
0.
0.
0.
0.
0.
0.
0.
0.
0.
0.
0.
0.
0.
0.001
0.001
-0.001
-0.007
-0.026
-0.064
-0.120
-0.185
-0.126
0.619
24.240
278.391
13667.443
10415.885
68.644
0.352
-0.278
-0.271
-0.243
-0.210
-0.170
-0.135
-0.092
-0.051
-0.030
-0.019
-0.011
-0.010
-0.009
-0.009
-0.006
-0.006
-0.006
-0.004
-0.002
0.
0.
0.
0.
0.
0.
0.
0.
0.
0.
0.
0.
0.
0.
0.
0.
0.
0.
0.
0.
0.001
0.
-0.002
-0.011
-0.035
-0.087
-0.145
0.711
20.464
41.292
395.706
16738.711
101371.852
100010.688
272.113
0.899
-0.375
-0.344
-0.294
-0.249
-0.219
-0.186
-0.150
-0.108
-0.077
-0.050
-0.034
-0.025
-0.019
-0.016
-0.016
-0.012
-0.010
-0.007
-0.005
-0.003
0.000
0.
0.
0.
0.
0.
0.
0.
0.
0.
0.
0.
0.
0.
0.
0.
0.
0.
0.
0.
0.001
-0.002
-0.013
-0.040
-0.098
-0.083
15.983
4438.051
19009.896
1675.694
14428.993
3075.618
2008.551
32.489
0.033
-0.435
-0.435
-0.379
-0.315
-0.260
-0.136
-0.093
-0.161
-0.146
-0.119
-0.087
-0.067
-0.051
-0.038
-0.034
-0.030
-0.023
-0.017
-0.011
-0.006
-0.004
0.
0.
0.
0.
0.
0.
0.
0.
0.
0.
0.
0.
0.
0.
0.
0.
0.
0.
0.
0.001
-0.003
-0.014
-0.042
-0.109
-0.092
19.564
7789.907
81376.945
102667.258
100980.758
3487.977
323.495
54.841
9.561
1.627
-0.401
-0.483
-0.135
2.009
11.886
11.508
1.278
-0.173
-0.219
-0.180
-0.138
-0.109
-0.093
-0.085
-0.076
-0.058
-0.040
-0.025
-0.013
-0.007
-0.001
-0.001
0.
0.
0.
0.
0.
0.
0.
0.
0.
0.
0.
0.
0.
0.
0.
0.
0.
0.000
-0.004
-0.014
-0.040
-0.118
-0.198
2.247
154.995
29631.402
90037.172
918.152
2638.511
100232.344
5530.593
611.858
49.941
0.964
-0.287
7.951
95.283
1882.933
1730.554
49.910
2.353
-0.224
-0.225
-0.208
-0.194
-0.179
-0.157
-0.146
-0.130
-0.098
-0.060
-0.032
-0.014
-0.006
-0.001
0.
0.
0.
0.
0.
0.
0.
0.
0.
0.
0.
0.
0.
0.
0.
0.
0.
0.001
-0.004
-0.014
-0.040
-0.114
-0.213
0.955
204.293
101524.383
107505.836
2201.090
622.755
81339.641
112473.727
104665.594
1488.702
15.178
4.740
66.257
1717.779
35307.395
32549.373
1701.683
41.589
2.148
2.767
0.430
-0.268
-0.288
-0.203
-0.150
-0.199
-0.171
-0.116
-0.069
-0.032
-0.011
-0.003
0.
0.
0.
0.
0.
0.
0.
0.
0.
0.
0.
0.
0.
0.
0.
0.
0.
0.001
-0.004
-0.012
-0.036
-0.101
-0.198
0.371
36.821
1261.613
2577.401
7524.968
737.829
2090.597
61612.344
134895.922
100882.055
15278.324
1066.275
51.118
548.062
833.713
3803.655
5728.778
81.925
69.564
162.863
15.186
0.050
-0.400
0.064
0.386
0.465
0.150
-0.154
-0.109
-0.062
-0.024
-0.006
0.
0.
0.
0.
0.
0.
0.
0.
0.
0.
0.
0.
0.
0.
0.
0.
0.
0.001
-0.001
-0.010
-0.028
-0.081
-0.168
0.018
11.346
141.803
106.881
280.435
67765.320
6627.634
1079.791
408.692
2556.871
102533.461
75696.727
381.662
203.169
54.166
148.386
170.735
20.047
381.958
1179.630
55.156
0.612
-0.521
-0.018
4.450
18.555
8.449
0.462
-0.138
-0.091
-0.039
-0.012
0.
0.
0.
0.
0.
0.
0.
0.
0.
0.
0.
0.
0.
0.
0.
0.
0.
0.001
0.
-0.006
-0.020
-0.059
-0.128
-0.195
0.684
5.487
5.393
557.907
100469.938
148539.547
97031.008
437.885
357.481
105378.508
105986.367
3237.949
114.320
22.170
14.502
11.745
10.436
66.923
116.514
15.190
2.805
0.305
0.656
30.704
80.724
32.711
4.520
0.053
-0.124
-0.056
-0.017
0.
0.
0.
0.
0.
0.
0.
0.
0.
0.
0.
0.
0.
0.
0.
0.
0.
0.
0.000
-0.003
-0.012
-0.038
-0.091
-0.179
-0.281
-0.322
-0.222
20.248
659.118
56182.684
106438.906
102085.328
7851.040
21796.088
109617.320
3708.960
37.927
10.166
5.006
10.318
277.375
772.446
46.695
39.689
39.276
13.879
27.406
418.853
75821.703
518.133
14.193
0.305
-0.145
-0.071
-0.022
0.
0.
0.
0.
0.
0.
0.
0.001
0.001
0.002
0.001
0.001
0.
0.
0.
0.
0.
0.
0.001
0.
-0.006
-0.021
-0.059
-0.124
-0.218
-0.343
-0.447
0.562
93.544
100656.422
102439.008
102767.453
127418.453
728.617
52345.152
70877.758
48493.363
1728.089
1216.288
474.367
3050.322
12477.269
217.326
51.057
59.314
327.182
11729.669
6106.248
102407.727
33885.461
29.871
0.153
-0.157
-0.076
-0.024
0.
0.
0.
0.
0.
0.001
0.002
0.002
0.001
0.001
0.002
0.002
0.002
0.
0.
0.
0.
0.
0.
0.002
-0.002
-0.012
-0.036
-0.078
-0.154
-0.252
-0.366
0.310
50.222
2279.605
3259.957
759.725
1951.546
2637.422
282.974
1928.344
114928.031
114700.781
102327.844
86144.742
103721.813
100532.742
962.591
20.589
21.306
320.017
595.684
2498.738
134028.188
12759.175
36.793
0.101
-0.157
-0.069
-0.023
0.
0.
0.
0.
0.001
0.002
0.002
0.002
0.003
0.003
0.003
0.002
0.001
0.002
0.
0.
0.
0.
0.
0.
0.001
-0.002
-0.018
-0.051
-0.106
-0.196
-0.304
0.482
102.940
46887.508
100043.891
263.227
761.691
100145.953
4087.092
2972.438
40920.297
103332.469
37100.090
105774.805
88350.055
81111.070
7039.246
104.680
120.719
261.335
174.251
1209.657
128714.859
62340.676
40.909
0.053
-0.134
-0.054
-0.018
0.
0.
0.
0.
0.002
0.003
0.003
0.003
0.002
0.001
0.001
0.000
-0.001
-0.002
0.002
0.
0.
0.
0.
0.
0.003
0.003
-0.013
-0.036
-0.083
-0.179
-0.287
0.093
29.910
1757.521
2775.746
56.985
43.203
575.456
9042.491
100364.156
115098.656
46744.867
295.552
3507.373
822.667
699.408
1185.492
56.956
245.766
23806.918
20326.301
380.205
100046.508
9356.454
16.772
-0.070
-0.097
-0.036
-0.014
0.
0.
0.
0.001
0.002
0.002
0.003
0.001
-0.001
-0.002
-0.002
-0.002
-0.002
-0.002
-0.002
-0.002
0.
0.
0.
0.
0.002
0.001
-0.007
-0.032
-0.091
-0.170
-0.189
0.078
7.745
182.093
377.238
29.888
38.354
1292.299
3696.896
99803.961
3069.187
369.930
61.662
77.609
15.778
21.290
16.981
122.218
10485.528
104478.273
200119.516
421.474
50.069
20.388
0.597
-0.106
-0.062
-0.022
-0.009
0.
0.
0.
0.004
0.003
0.005
0.002
0.000
-0.004
-0.008
-0.009
-0.008
-0.006
-0.004
-0.003
-0.002
0.
0.
0.
0.
0.001
0.000
-0.008
-0.046
-0.098
0.067
9.403
67.708
20.050
135.813
292.880
24.898
311.886
100021.633
69768.672
147116.328
101360.008
833.106
126.643
212.599
108.598
361.346
41.069
133.107
12521.537
5405.955
1536.550
33.829
0.271
-0.096
-0.124
-0.071
-0.031
-0.011
-0.005
0.
0.001
0.001
0.005
0.002
0.003
-0.001
-0.004
-0.011
-0.016
-0.018
-0.017
-0.011
-0.007
-0.005
0.000
0.000
0.
0.
0.
0.000
-0.004
-0.013
-0.059
-0.105
2.339
654.568
95694.750
1478.692
21.746
11.337
2.455
68.578
4441.074
2749.061
100723.844
100132.055
1372.152
14.011
63.742
491.869
957.008
108.324
39.554
411.962
635.027
33.745
0.784
-0.208
-0.151
-0.082
-0.037
-0.014
-0.005
-0.001
0.001
0.002
0.000
0.004
-0.001
-0.003
-0.006
-0.014
-0.021
-0.029
-0.034
-0.030
-0.026
-0.017
-0.010
-0.003
-0.001
0.002
0.001
0.
-0.001
-0.005
-0.018
-0.067
-0.114
3.522
984.986
200106.016
102201.586
331.032
2.212
-0.444
1.792
17.226
23.603
283.725
715.202
39.178
11.414
4446.481
100522.391
22008.598
529.506
30.158
56.850
62.933
6.024
-0.058
-0.168
-0.091
-0.042
-0.019
-0.004
0.001
-0.001
0.002
0.001
0.000
-0.004
-0.012
-0.019
-0.025
-0.032
-0.041
-0.050
-0.057
-0.059
-0.050
-0.039
-0.026
-0.014
-0.003
0.001
0.003
0.001
0.
-0.005
-0.019
-0.069
-0.126
1.505
295.940
100863.242
105555.406
660.447
3.716
-0.464
1.032
9.038
69.935
63.134
13.785
126.809
104.024
7604.989
110513.617
25785.715
139.518
5.597
3.697
1.497
0.016
-0.209
-0.128
-0.055
-0.026
-0.010
-0.002
0.001
0.
0.002
0.
-0.007
-0.020
-0.037
-0.047
-0.056
-0.070
-0.077
-0.088
-0.098
-0.104
-0.101
-0.088
-0.063
-0.034
-0.014
-0.002
0.001
0.004
0.001
-0.005
-0.017
-0.057
-0.134
0.156
22.842
1566.680
12164.816
182.041
2.042
-0.395
2.084
90.037
60566.113
48458.508
2513.898
100749.672
58632.199
5883.969
101138.156
100148.023
74.360
0.669
0.045
-0.259
-0.259
-0.184
-0.094
-0.041
-0.018
-0.006
0.002
0.
0.
0.001
-0.005
-0.022
-0.047
-0.056
-0.001
0.003
-0.097
-0.133
-0.138
-0.090
0.009
-0.051
-0.096
-0.100
-0.073
-0.033
-0.010
0.000
0.001
0.003
-0.004
-0.013
-0.045
-0.113
-0.147
1.096
27.556
81.878
14.873
0.268
0.037
1.249
91.699
75972.820
60533.617
100454.805
106342.289
102042.141
1649.356
57773.293
4101.703
58.209
17.356
0.350
-0.322
-0.248
-0.149
-0.075
-0.035
-0.015
-0.003
-0.001
0.
0.
0.
-0.011
-0.041
-0.069
0.103
2.003
2.567
0.223
-0.174
-0.069
3.183
12.534
7.555
4.076
0.410
-0.085
-0.059
-0.021
-0.005
0.000
0.003
-0.002
-0.011
-0.032
-0.073
-0.136
-0.150
0.387
1.307
0.307
-0.015
3.010
3.545
5.367
84.951
72.025
32.176
262.385
243.145
59.614
56.076
199.200
48577.977
4476.141
14.561
-0.179
-0.215
-0.125
-0.061
-0.027
-0.009
-0.003
-0.001
0.
0.
-0.003
-0.019
-0.060
-0.076
0.616
9.582
13.891
2.049
-0.120
0.651
56.279
455.019
846.178
1614.704
30.877
0.208
-0.072
-0.031
-0.008
-0.001
0.002
-0.001
-0.008
-0.019
-0.043
-0.090
-0.150
-0.203
-0.247
-0.286
0.168
4.613
6.881
1.200
0.314
0.148
-0.072
1.065
1.866
0.782
8.563
2195.961
200082.438
27335.762
47.250
0.140
-0.179
-0.102
-0.048
-0.019
-0.007
-0.002
-0.001
0.
0.
-0.003
-0.023
-0.068
-0.055
2.425
35.224
43.624
6.675
0.086
0.458
40.936
533.554
103794.492
100312.539
519.202
1.126
-0.075
-0.039
-0.009
0.
0.002
0.001
-0.007
-0.011
-0.024
-0.050
-0.091
-0.140
-0.195
-0.220
0.203
4.501
8.370
1.560
-0.175
-0.283
-0.290
-0.295
-0.321
-0.196
20.841
8957.690
154360.484
47177.012
45.248
0.192
-0.146
-0.079
-0.033
-0.012
-0.004
-0.001
-0.001
0.
0.
-0.003
-0.023
-0.062
0.015
9.686
332.496
238.835
7.926
0.081
-0.228
2.678
64.893
4015.037
18729.943
89.184
0.450
-0.078
-0.035
-0.008
0.000
0.003
0.
-0.003
-0.006
-0.015
-0.027
-0.049
-0.076
-0.115
-0.147
-0.052
0.842
1.463
0.268
-0.159
-0.178
-0.180
-0.194
-0.243
-0.144
27.575
60574.969
101374.117
1064.094
7.096
-0.070
-0.111
-0.053
-0.022
-0.005
-0.004
-0.001
0.
0.
0.
-0.002
-0.018
-0.050
-0.034
3.197
59.175
46.244
2.197
-0.024
-0.291
-0.204
1.750
12.249
15.322
1.512
-0.076
-0.074
-0.028
-0.004
0.001
0.003
0.
-0.003
-0.002
-0.006
-0.016
-0.026
-0.041
-0.063
-0.087
-0.099
-0.062
-0.033
-0.088
-0.098
-0.092
-0.088
-0.101
-0.144
-0.156
2.830
214.186
890.421
31.280
0.370
-0.117
-0.079
-0.031
-0.012
-0.002
-0.001
0.
0.
0.
0.
0.000
-0.011
-0.036
-0.063
0.053
0.991
0.818
-0.006
-0.154
-0.293
-0.323
-0.276
-0.161
-0.114
-0.133
-0.097
-0.050
-0.016
-0.001
0.002
0.003
0.
-0.001
-0.002
-0.002
-0.006
-0.012
-0.017
-0.027
-0.043
-0.054
-0.062
-0.060
-0.062
-0.051
-0.043
-0.040
-0.051
-0.077
-0.109
-0.071
0.867
1.690
0.220
-0.102
-0.086
-0.041
-0.016
-0.005
-0.002
0.
0.
0.
0.
0.
0.001
-0.006
-0.018
-0.043
-0.069
-0.100
-0.133
-0.171
-0.207
-0.236
-0.263
-0.256
-0.217
-0.174
-0.128
-0.069
-0.027
-0.007
0.001
0.002
0.001
0.
0.
-0.001
0.
-0.001
-0.004
-0.008
-0.010
-0.015
-0.022
-0.026
-0.029
-0.028
-0.024
-0.018
-0.020
-0.024
-0.038
-0.060
-0.081
-0.093
-0.093
-0.086
-0.067
-0.039
-0.018
-0.008
-0.001
0.001
0.
0.
0.
0.
0.
0.001
-0.001
-0.007
-0.019
-0.040
-0.067
-0.097
-0.128
-0.158
-0.176
-0.180
-0.149
-0.132
-0.114
-0.083
-0.041
-0.015
-0.003
0.001
0.003
0.001
0.
0.
0.
0.000
0.000
0.001
-0.002
-0.003
-0.004
-0.007
-0.009
-0.009
-0.009
-0.010
-0.009
-0.012
-0.017
-0.020
-0.028
-0.037
-0.046
-0.046
-0.035
-0.024
-0.013
-0.007
-0.001
-0.001
0.
0.
0.
0.
0.
0.
0.001
0.001
-0.001
-0.006
-0.016
-0.030
-0.049
-0.076
-0.109
-0.125
-0.119
-0.086
-0.084
-0.077
-0.055
-0.025
-0.008
0.001
0.002
0.002
0.001
0.
0.
0.
0.
0.000
0.001
0.001
0.000
-0.002
-0.001
-0.001
-0.002
-0.001
-0.004
-0.005
-0.005
-0.005
-0.009
-0.013
-0.013
-0.014
-0.012
-0.009
-0.006
-0.004
-0.002
0.000
0.
0.
0.
0.
0.
0.
0.
0.
0.001
0.001
-0.001
-0.008
-0.014
-0.025
-0.043
-0.065
-0.083
-0.084
-0.075
-0.068
-0.053
-0.034
-0.013
-0.002
0.002
0.000
0.001
0.
0.
0.
0.
0.
0.
0.
0.001
0.001
0.002
0.002
0.000
0.000
0.
0.000
0.000
-0.002
0.000
0.
-0.002
-0.003
-0.003
-0.001
-0.002
0.000
0.001
0.001
0.
0.
0.
0.
0.
0.
0.
0.
0.
0.
0.001
0.003
0.
-0.006
-0.012
-0.020
-0.035
-0.050
-0.057
-0.054
-0.044
-0.033
-0.018
-0.004
-0.001
0.001
0.000
0.
0.
0.
0.
0.
0.
0.
0.
0.
0.
0.001
0.001
0.001
0.001
0.001
0.001
0.
0.001
0.000
0.001
0.003
0.003
0.004
0.002
0.001
0.001
0.001
0.
0.
0.
0.
0.
0.
0.
0.
0.
0.
0.
0.
0.001
0.001
-0.003
-0.007
-0.013
-0.018
-0.027
-0.033
-0.031
-0.025
-0.016
-0.008
-0.003
0.000
0.000
0.
0.
0.
0.
0.
0.
0.
0.
0.
0.
0.
0.001
0.001
0.001
0.001
0.001
0.001
0.
0.
0.
0.
0.
0.
0.
0.
0.
0.
0.
0.
0.
0.
0.
0.
0.
0.
0.
0.
0.
0.
0.
0.
0.001
0.000
-0.002
-0.006
-0.008
-0.011
-0.014
-0.014
-0.012
-0.007
-0.004
-0.002
-0.001
-0.001
0.
0.
0.
0.
0.
0.
0.
0.
0.
0.
0.
0.001
0.001
0.001
0.001
0.001
0.001
0.
0.
0.
0.
0.
0.
0.
0.
0.
0.
0.
0.
0.
0.
0.
0.
0.
0.
0.
0.
0.
0.
0.
0.
0.
0.
0.
-0.002
-0.003
-0.005
-0.006
-0.006
-0.006
-0.004
-0.002
-0.001
-0.001
0.
0.
0.
0.
0.
0.
0.
0.
0.
0.
0.
0.
0.
0.001
0.001
0.001
0.001
0.
0.
0.
0.
0.
0.
0.
0.
0.
0.
0.
0.
0.
0.
0.
0.
0.
0.
0.
0.
0.
0.
0.
0.
0.
0.
0.
0.
0.
-0.002
-0.002
-0.002
-0.003
-0.002
-0.001
-0.001
0.
0.
0.
0.
0.
0.
0.
0.
0.
0.
0.
0.
0.
0.
0.
0.
0.
0.
0.
0.
0.
0.
0.
0.
0.
0.
0.
0.
0.
0.
0.
0.
0.
0.
0.
0.
0.
0.
0.
0.
0.
0.
0.
0.
0.
0.
0.
0.
0.
0.
0.
0.
0.
0.
0.
0.
0.
0.
0.
0.
0.
0.
0.
0.
0.
0.
0.
0.
0.
0.
0.
0.
0.
0.
0.
0.
0.
0.
0.
0.
0.
0.
0.
0.
0.
0.
0.
0.
0.
0.
0.
0.
0.
0.
0.
0.
0.
0.
0.
0.
0.
0.
0.
0.
0.
0.
0.
0.
0.
0.
0.
0.
0.
0.
0.
0.
0.
0.
0.
0.
0.
0.
0.
0.
0.
0.
0.
0.
0.
0.
0.
0.
0.
0.
0.
0.
0.
0.
0.
0.
0.
0.
0.
0.
0.
0.
0.
0.
0.
0.
0.
0.
0.
0.
0.
0.
0.
0.
0.
0.
0.
0.
0.
0.
0.
0.
0.
0.
0.
0.
0.
0.
0.
0.
0.
0.
0.
0.
0.
0.
0.
0.
0.
0.
0.
0.
0.
0.
0.
0.
0.
0.
0.
0.
0.
0.
0.
0.
0.
0.
0.
0.
0.
0.
0.
0.
0.
0.
0.
0.
0.
0.
0.
0.
0.
0.
0.
0.
0.
0.
0.
0.
0.
0.
0.
0.
0.
0.
0.
0.
0.
0.
0.
0.
0.
0.
0.
0.
0.
0.
0.
0.
0.
0.
0.
0.
0.
0.
0.
0.
0.
0.
0.
0.
0.
0.
0.
0.
0.
0.
0.
0.
0.
0.
0.
0.
0.
0.
0.
0.
0.
0.
0.
0.
0.
0.
0.
0.
0.
0.
0.
0.
0.
0.
0.
0.
0.
0.
0.
0.
0.
0.
0.
0.
0.
0.
0.
0.
0.
0.
0.
0.
0.
0.
0.
0.
0.
0.
0.
0.
0.
0.
0.
0.
0.
0.
0.
0.
0.
0.
0.
0.
0.
0.
0.
0.
0.
0.
0.
0.
0.
0.
0.
0.
0.
0.
0.
0.
0.
0.
0.
0.
0.
0.
0.
0.
0.
0.
0.
0.
0.
0.
0.
0.
0.
0.
0.
0.
0.
0.
0.
0.
0.
0.
0.
0.
0.
0.
0.
0.
0.
0.
0.
0.
0.
0.
0.
0.
0.
0.
0.
0.
0.
0.
0.
0.
0.
0.
0.
0.
0.
0.
0.
0.
0.
0.
0.
0.
0.
0.
0.
0.
0.
0.
0.
0.
0.
0.
0.
0.
0.
0.
0.
0.
0.
0.
0.
0.
0.
0.
0.
0.
0.
0.
0.
0.
0.
0.
0.
0.
0.
0.
0.
0.
0.
0.
0.
0.
0.
0.
0.
0.
0.
0.
0.
0.
0.
0.
0.
0.
0.
0.
0.
0.
0.
0.
0.
0.
0.
0.
0.
0.
0.
0.
0.
0.
0.
0.
0.
0.
0.
0.
0.
0.
0.
0.
0.
0.
0.
0.
0.
0.
0.
0.
0.
0.
0.
0.
0.
0.
0.
0.
0.
0.
0.
0.
0.
0.
0.
0.
0.
0.
0.
0.
0.
0.
0.
0.
0.
0.
0.
0.
0.
0.
0.
0.
0.
0.
0.
0.
0.
0.
0.
0.
0.
0.
0.
0.
0.
0.
0.
0.
0.
0.
0.
0.
0.
0.
0.
0.
0.
0.
0.
0.
0.
0.
0.
0.
0.
0.
0.
0.
0.
0.
0.
0.
0.
0.
0.
0.
0.
0.
0.
0.
0.
0.
0.
0.
0.
0.
0.
0.
0.
0.
0.
0.
0.
0.
0.
0.
0.
0.
0.
0.
0.
0.
0.
0.
0.
0.
0.
0.
0.
0.
0.
0.
0.
0.
0.
0.
0.
0.
0.
0.
0.
0.
0.
0.
0.
0.
0.
0.
0.
0.
0.
0.
0.
0.
0.
0.
0.
0.
0.
0.
0.
0.
0.
0.
0.
0.
0.
0.
0.
0.
0.
0.
0.
0.
0.
0.
0.
0.
0.
0.
0.
0.
0.
0.
0.
0.
0.
0.
0.
0.
0.
0.
0.
0.
0.
0.
0.
0.
0.
0.
0.
0.
0.
0.
0.
0.
0.
0.
0.
0.
0.
0.
0.
0.
0.
0.
0.
0.
0.
0.
0.
0.
0.
0.
0.
0.
0.
0.
0.
0.
0.
0.
0.
0.
0.
0.
0.
0.
0.
0.
0.
0.
0.
0.
0.
0.
0.
0.
0.
0.
0.
0.
0.
0.
0.
0.
0.
0.
0.
0.
0.
0.
0.
0.
0.
0.
0.
0.
0.
0.
0.
0.
0.
0.
0.
0.
0.
0.
0.
0.
0.
0.
0.
0.
0.
0.
0.
0.
0.
0.
0.
0.
0.
0.
0.
0.
0.
0.
0.
0.
0.
0.
0.
0.
0.
0.
0.
0.
0.
0.
0.
0.
0.
0.
0.
0.
0.
0.
0.
0.
0.
0.
0.
0.
0.
0.
0.
0.
0.
0.
0.
0.
0.
0.
0.
0.
0.
0.
0.
0.
0.
0.
0.
0.
0.
0.
0.
0.
0.
0.
0.
0.
0.
0.
0.
0.
0.
0.
0.
0.
0.
0.
0.
0.
0.
0.
0.
0.
0.
0.
0.
0.
0.
0.
0.
0.
0.
0.
0.
0.
0.
0.
0.
0.
0.
0.
0.
0.
0.
0.
0.
0.
0.
0.
0.
0.
0.
0.
0.
0.
0.
0.
0.
0.
0.
0.
0.
0.
0.
0.
0.
0.
0.
0.
0.
0.
0.
0.
0.
0.
0.
0.
0.
0.
0.
0.
0.
0.
0.
0.
0.
0.
0.
0.
0.
0.
0.
0.
0.
0.
0.
0.
0.
0.
0.
0.
0.
0.
0.
0.
0.
0.
0.
0.
0.
0.
0.
0.
0.
0.
0.
0.
0.
0.
0.
0.
0.
0.
0.
0.
0.
0.
0.
0.
0.
0.
0.
0.
0.
0.
0.
0.
0.
0.
0.
0.
0.
0.
0.
0.
0.
0.
0.
0.
0.
0.
0.
0.
0.
0.
0.
0.
0.
0.
0.
0.
0.
0.
0.
0.
0.
0.
0.
0.
0.
0.
0.
0.
0.
0.
0.
0.
0.
0.
0.
0.
0.
0.
0.
0.
0.
0.
0.
0.
0.
0.
0.
0.
0.
0.
0.
0.
0.
0.
0.
0.
0.
0.
0.
0.
0.
0.
0.
0.
0.
0.
0.
0.
0.
0.
0.
0.
0.
0.
0.
0.
0.
0.
0.
0.
0.
0.
0.
0.
0.
0.
0.
0.
0.
0.
0.
0.
0.
0.
0.
0.
0.
0.
0.
0.
0.
0.
0.
0.
0.
0.
0.
0.
0.
0.
0.
0.
0.
0.
0.
0.
0.
0.
0.
0.
0.
0.
0.
0.
0.
0.
0.
0.
0.
0.
0.
0.
0.
0.
0.
0.
0.
0.
0.
0.
0.
0.
0.
0.
0.
0.
0.
0.
0.
0.
0.
0.
0.
0.
0.
0.
0.
0.
0.
0.
0.
0.
0.
0.
0.
0.
0.
0.
0.
0.
0.
0.
0.
0.
0.
0.
0.
0.
0.
0.
0.
0.
0.
0.
0.
0.
0.
0.
0.
0.
0.
0.
0.
0.
0.
0.
0.
0.
0.
0.
0.
0.
0.
0.
0.
0.
0.
0.
0.
0.
0.
0.
0.
0.
0.
0.
0.
0.
0.
0.
0.
0.
0.
0.
0.
0.
0.
0.
0.
0.
0.
0.
0.
0.
0.
0.
0.
0.
0.
0.
0.
0.
0.
0.
0.
0.
0.
0.
0.
0.
0.
0.
0.
0.
0.
0.
0.
0.
0.
0.
0.
0.
0.
0.
0.
0.
0.
0.
0.
0.
0.
0.
0.
0.
0.
0.
0.
0.
0.
0.
0.
0.
0.
0.
0.
0.
0.
0.
0.
0.
0.
0.
0.
0.
0.
0.
0.
0.
0.
0.
0.
0.
0.
0.
0.
0.
0.
0.
0.
0.
0.
0.
0.
0.
0.
0.
0.
0.
0.
0.
0.
0.
0.
0.
0.
0.
0.
0.
0.
0.
0.
0.
0.
0.
0.
0.
0.
0.
0.
0.
0.
0.
0.
0.
0.
0.
0.
0.
0.
0.
0.
0.
0.
0.
0.
0.
0.
0.
0.
0.
0.
0.
0.
0.
0.
0.
0.
0.
0.
0.
0.
0.
0.
0.
0.
0.
0.
0.
0.
0.
0.
0.
0.
0.
0.
0.
0.
0.
0.
0.
0.
0.
0.
0.
0.
0.
0.
0.
0.
0.
0.
0.
0.
0.
0.
0.
0.
0.
0.
0.
0.
0.
0.
0.
0.
0.
0.
0.
0.
0.
0.
0.
0.
0.
0.
0.
0.
0.
0.
0.
0.
0.
0.
0.
0.
0.
0.
0.001
0.002
0.002
0.001
0.001
0.001
0.001
0.
0.
0.
0.
0.
0.
0.
0.
0.
0.
0.
0.
0.
0.
0.
0.
0.
0.
0.
0.
0.
0.
0.
0.
0.
0.
0.
0.
0.
0.
0.
0.
0.
0.
0.
0.
0.
0.
0.
0.
0.
0.
0.
0.
0.
0.
0.001
0.002
0.002
0.002
0.002
0.003
0.003
0.003
0.002
0.002
0.
0.
0.
0.
0.
0.
0.
0.
0.
0.
0.
0.
0.
0.
0.
0.
0.
0.
0.
0.
0.
0.
0.
0.
0.
0.
0.
0.
0.
0.
0.
0.
0.
0.
0.
0.
0.
0.
0.
0.
0.
0.
0.
0.
0.001
0.002
0.002
0.004
0.004
0.004
0.004
0.005
0.005
0.004
0.002
0.003
0.001
0.
0.
0.
0.
0.
0.
0.
0.
0.
0.
0.
0.
0.
0.
0.
0.
0.
0.
0.
0.
0.
0.
0.
0.
0.
0.
0.
0.
0.
0.
0.
0.
0.
0.
0.
0.
0.
0.
0.
0.
0.
0.001
0.001
0.002
0.001
0.001
0.
0.000
0.000
0.001
0.004
0.006
0.006
0.003
0.002
0.001
0.
0.
0.
0.
0.
0.
0.
0.
0.
0.
0.
0.
0.
0.
0.
0.
0.
0.
0.
0.
0.
0.
0.
0.
0.
0.
0.
0.
0.
0.
0.
0.
0.
0.
0.001
0.001
0.001
0.001
-0.001
0.000
-0.002
-0.004
-0.005
-0.005
-0.009
-0.015
-0.021
-0.021
-0.014
-0.006
0.002
0.005
0.006
0.003
0.002
0.001
0.
0.
0.
0.
0.
0.
0.
0.
0.
0.
0.
0.
0.
0.
0.
0.
0.
0.
0.
0.
0.
0.
0.
0.
0.
0.
0.
0.
0.
0.
0.
0.001
0.001
0.002
0.001
0.000
-0.003
-0.005
-0.009
-0.012
-0.014
-0.016
-0.025
-0.038
-0.053
-0.058
-0.058
-0.053
-0.032
-0.011
0.002
0.005
0.005
0.003
0.001
0.
0.
0.
0.
0.
0.
0.
0.
0.
0.
0.
0.
0.
0.
0.
0.
0.
0.
0.
0.
0.
0.
0.
0.
0.
0.
0.
0.
0.
0.
0.001
0.002
0.000
0.000
-0.002
-0.008
-0.013
-0.022
-0.030
-0.034
-0.041
-0.048
-0.064
-0.089
-0.103
-0.100
-0.089
-0.081
-0.068
-0.040
-0.012
0.004
0.007
0.004
0.002
0.001
0.
0.
0.
0.
0.
0.
0.
0.
0.
0.
0.
0.
0.
0.
0.
0.
0.
0.
0.
0.
0.
0.
0.
0.
0.
0.
0.
0.
0.001
0.002
0.
-0.002
-0.008
-0.014
-0.024
-0.035
-0.052
-0.070
-0.087
-0.100
-0.110
-0.125
-0.144
-0.140
-0.045
0.030
-0.025
-0.067
-0.061
-0.030
-0.003
0.006
0.007
0.002
0.001
0.
0.
0.
0.
0.
0.
0.
0.
0.
0.
0.
0.
0.
0.
0.
0.
0.
0.
0.
0.
0.
0.
0.
0.
0.
0.
0.
0.001
0.002
0.000
-0.002
-0.009
-0.023
-0.039
-0.056
-0.083
-0.120
-0.149
-0.163
-0.183
-0.193
-0.198
-0.154
-0.089
0.306
0.840
0.788
0.251
-0.062
-0.049
-0.013
0.004
0.007
0.004
0.002
0.
0.
0.
0.
0.
0.
0.
0.
0.
0.
0.
0.
0.
0.
0.
0.
0.
0.
0.
0.
0.
0.
0.
0.
0.
0.
0.
0.001
0.001
0.000
-0.007
-0.024
-0.045
-0.074
-0.117
-0.177
-0.215
-0.166
0.130
0.150
-0.059
-0.083
0.243
0.336
0.780
1.317
1.518
0.568
-0.072
-0.078
-0.030
-0.004
0.005
0.004
0.002
0.
0.
0.
0.
0.
0.
0.
0.
0.
0.
0.
0.
0.
0.
0.
0.
0.
0.
0.
0.
0.
0.
0.
0.
0.
0.
0.
0.001
0.001
-0.003
-0.013
-0.037
-0.073
-0.119
-0.195
-0.276
-0.193
2.522
14.853
28.697
21.142
2.941
2.785
1.103
0.553
0.328
0.345
0.080
-0.142
-0.112
-0.050
-0.016
-0.004
-0.002
0.001
-0.004
-0.003
-0.003
-0.003
-0.003
-0.003
-0.002
0.
0.
0.
0.
0.
0.
0.
0.
0.
0.
0.
0.
0.
0.
0.
0.
0.
0.
0.
0.
0.001
0.001
-0.004
-0.019
-0.054
-0.098
-0.165
-0.242
-0.134
2.399
137.005
2175.172
8354.815
6754.049
59.599
5.335
1.239
-0.103
0.076
1.049
0.329
-0.169
-0.149
-0.088
-0.045
-0.022
-0.015
-0.012
-0.015
-0.012
-0.012
-0.010
-0.009
-0.007
-0.005
-0.002
0.
0.
0.
0.
0.
0.
0.
0.
0.
0.
0.
0.
0.
0.
0.
0.
0.
0.
0.
0.001
0.001
-0.004
-0.021
-0.060
-0.125
-0.191
1.079
37.829
82.116
6833.144
100896.461
163592.203
100045.563
210.290
1.959
0.029
-0.384
0.107
1.709
0.662
-0.199
-0.210
-0.148
-0.095
-0.064
-0.042
-0.037
-0.031
-0.028
-0.026
-0.022
-0.017
-0.013
-0.009
-0.006
-0.003
0.
0.
0.
0.
0.
0.
0.
0.
0.
0.
0.
0.
0.
0.
0.
0.
0.
0.
0.001
0.001
-0.005
-0.020
-0.059
-0.134
-0.098
27.548
20692.037
100589.758
6001.069
200162.219
12783.809
1395.768
27.731
0.799
-0.192
-0.496
-0.370
-0.007
-0.074
-0.056
-0.067
-0.184
-0.171
-0.143
-0.107
-0.082
-0.067
-0.058
-0.059
-0.054
-0.040
-0.027
-0.018
-0.010
-0.005
-0.002
0.
0.
0.
0.
0.
0.
0.
0.
0.
0.
0.
0.
0.
0.
0.
0.
0.
0.001
0.000
-0.004
-0.017
-0.054
-0.131
-0.088
33.680
43498.352
200046.328
116856.086
102356.219
23108.762
40.853
53.773
145.737
22.040
1.149
-0.401
0.669
7.173
31.682
29.509
2.932
-0.079
-0.234
-0.199
-0.160
-0.141
-0.135
-0.125
-0.115
-0.097
-0.065
-0.036
-0.019
-0.009
-0.005
0.
0.
0.
0.
0.
0.
0.
0.
0.
0.
0.
0.
0.
0.
0.
0.
0.
0.
0.001
-0.003
-0.015
-0.046
-0.128
-0.212
2.770
170.762
22418.121
103329.570
2107.450
3915.450
371.408
5562.472
100258.727
1142.230
33.867
1.637
69.481
1956.703
22116.717
19733.436
191.891
8.101
-0.048
-0.192
-0.212
-0.241
-0.226
-0.135
-0.096
-0.151
-0.127
-0.078
-0.039
-0.017
-0.007
-0.003
0.
0.
0.
0.
0.
0.
0.
0.
0.
0.
0.
0.
0.
0.
0.
0.
0.
0.
-0.003
-0.015
-0.036
-0.112
-0.225
0.502
115.159
78207.305
200299.906
100848.023
378.482
738.776
14808.558
200144.547
2853.326
122.614
8.721
2012.778
100573.508
200131.703
163580.375
100446.773
313.662
2.482
2.727
1.694
-0.083
0.044
4.853
6.544
0.524
-0.195
-0.145
-0.072
-0.029
-0.013
-0.003
0.
0.
0.
0.
0.
0.
0.
0.
0.
0.
0.
0.
0.
0.
0.
0.
0.
0.
-0.002
-0.015
-0.031
-0.089
-0.206
-0.105
12.707
512.093
100891.539
200366.297
5190.603
459.458
2457.447
57661.598
1276.335
354.586
80.772
849.254
108799.836
19276.031
106496.070
101901.008
791.435
11.639
76.810
49.920
2.803
2.855
106.966
172.841
6.910
-0.216
-0.229
-0.127
-0.055
-0.021
-0.006
0.
0.
0.
0.
0.
0.
0.
0.
0.
0.
0.
0.
0.
0.
0.
0.
0.
0.
-0.001
-0.011
-0.027
-0.071
-0.169
-0.294
0.220
7.474
112.965
432.842
256.073
178.385
199.855
155.894
188.280
5901.080
730.312
272.735
6926.702
2866.898
71711.664
48323.840
150.692
21.848
297.836
188.190
7.413
4.163
73.361
115.174
5.295
-0.277
-0.315
-0.190
-0.089
-0.033
-0.009
0.
0.
0.
0.
0.
0.
0.
0.
0.
0.
0.
0.
0.
0.
0.
0.
0.
0.
0.000
-0.007
-0.020
-0.053
-0.129
-0.265
-0.357
-0.135
1.801
26.861
463.525
345.560
641.579
9711.730
12751.332
4102.056
4523.196
188.256
111.138
771.222
1150.860
771.630
35.754
35.523
40.670
26.619
10.688
39.846
21.979
9.266
18.739
1.539
-0.269
-0.243
-0.124
-0.047
-0.014
0.
0.
0.
0.
0.
0.
0.
0.
0.
0.001
0.
0.
0.
0.
0.
0.
0.
0.
0.001
-0.002
-0.013
-0.040
-0.099
-0.204
-0.307
-0.131
0.801
3.607
33.054
609.824
2764.579
113534.016
104050.195
109472.109
110576.000
1477.801
25.362
36.941
18.367
37.008
5698.748
38411.066
292.533
5.838
25.107
263.061
679.046
293.340
52513.004
81.987
1.095
-0.246
-0.151
-0.059
-0.017
0.
0.
0.
0.
0.
0.
0.002
0.002
0.002
0.002
0.002
0.002
0.001
0.
0.
0.
0.
0.
0.
0.000
-0.008
-0.025
-0.074
-0.149
-0.211
0.504
3.759
1.729
12.304
826.445
3933.438
74603.148
11110.640
11422.770
4840.846
484.187
7033.924
501.121
35.509
171.864
100371.305
100714.430
2562.645
8.811
161.781
100584.008
27771.975
778.292
9916.817
878.086
10.682
-0.138
-0.159
-0.064
-0.019
0.
0.
0.
0.
0.001
0.002
0.002
0.003
0.004
0.004
0.003
0.003
0.001
0.002
0.
0.
0.
0.
0.
0.001
-0.002
-0.016
-0.049
-0.110
-0.166
0.111
1.526
0.529
2.987
44.196
97.070
191.181
90.999
369.124
246.742
617.492
100197.906
3807.765
603.434
19877.711
75659.281
112667.023
3441.678
65.627
215.581
100051.859
60698.250
5147.587
108571.359
42859.125
44.706
0.091
-0.148
-0.059
-0.019
0.
0.
0.
0.
0.003
0.003
0.004
0.004
0.004
0.002
0.002
0.001
0.001
0.
0.002
0.
0.
0.
0.
0.001
0.000
-0.005
-0.026
-0.076
-0.135
-0.199
-0.233
-0.215
4.880
63.116
76.812
7.987
7.512
42.639
32.304
82.933
654.294
1680.902
1777.460
100093.992
56585.621
134890.094
100212.078
1095.749
13.550
292.333
203.680
1172.430
111109.930
5967.705
26.938
0.045
-0.121
-0.049
-0.016
0.
0.
0.
0.003
0.003
0.004
0.004
0.001
0.000
-0.002
-0.002
-0.002
-0.001
-0.002
-0.001
0.000
0.
0.
0.
0.001
0.002
0.001
-0.017
-0.049
-0.110
-0.200
-0.323
-0.244
3.494
25.227
43.464
56.836
10.047
8.191
89.308
719.530
188.985
91.869
111.611
2738.021
725.045
28755.150
100005.828
308.410
335.307
8836.841
12193.192
187.114
2683.062
540.375
5.938
-0.098
-0.093
-0.034
-0.010
0.
0.
0.
0.002
0.004
0.004
0.000
-0.003
-0.010
-0.014
-0.014
-0.012
-0.008
-0.005
-0.003
-0.002
-0.002
0.
0.
0.
0.003
0.000
-0.005
-0.040
-0.100
-0.193
-0.303
-0.326
0.541
9.194
277.239
1474.477
94.552
19.267
74.800
445.379
232.804
20.954
3.053
8.273
6.914
43.504
67.114
623.667
100072.953
170764.156
200148.891
17398.734
15.345
6.055
0.168
-0.106
-0.060
-0.019
-0.007
0.
0.
0.004
0.003
0.005
0.003
-0.002
-0.013
-0.023
-0.032
-0.034
-0.028
-0.019
-0.010
-0.006
-0.002
-0.001
0.001
0.
0.
0.001
0.001
-0.010
-0.048
-0.113
-0.158
0.456
2.633
1.413
4.437
128.259
535.853
55.474
102.861
403.243
100935.320
49795.602
293.257
3.965
2.297
1.559
2.065
9.250
806.600
105283.266
115300.117
1246.884
87.899
0.431
-0.164
-0.131
-0.074
-0.029
-0.008
-0.005
0.
0.001
0.004
0.003
0.003
-0.001
-0.013
-0.028
-0.044
-0.053
-0.054
-0.050
-0.036
-0.022
-0.011
-0.004
-0.001
0.000
0.001
0.001
0.000
-0.004
-0.015
-0.062
-0.120
0.109
11.827
105.427
114.599
14.849
4.701
10.429
5.275
31.289
351.472
108023.070
86007.953
405.159
3.129
9.618
45.055
19.311
115.089
8904.692
103673.750
100287.664
829.482
3.267
-0.222
-0.171
-0.088
-0.040
-0.013
-0.005
-0.002
0.001
0.001
0.004
0.000
-0.002
-0.010
-0.023
-0.042
-0.055
-0.068
-0.074
-0.071
-0.059
-0.039
-0.022
-0.012
-0.005
0.000
0.002
0.001
-0.001
-0.006
-0.025
-0.073
-0.133
0.582
55.285
7837.673
101387.344
853.041
4.518
-0.254
4.251
23.358
27.142
291.082
315.381
21.862
3.680
256.668
5247.302
482.460
139.435
12509.261
6208.534
4128.491
78.088
0.665
-0.210
-0.115
-0.051
-0.023
-0.005
0.
-0.001
0.001
0.001
-0.001
-0.008
-0.020
-0.033
-0.052
-0.069
-0.080
-0.094
-0.103
-0.104
-0.095
-0.069
-0.042
-0.024
-0.012
-0.002
0.001
0.002
0.001
-0.008
-0.026
-0.075
-0.151
0.555
79.001
53882.297
103688.648
3418.532
11.392
1.224
93.180
1489.744
433.063
93.395
10.213
52.116
106.162
508.024
9675.726
877.878
28.435
278.241
320.124
26.856
1.742
-0.207
-0.181
-0.082
-0.036
-0.015
-0.004
0.001
0.
0.001
-0.003
-0.011
-0.032
-0.044
-0.057
-0.079
-0.107
-0.133
-0.145
-0.151
-0.155
-0.149
-0.126
-0.088
-0.052
-0.025
-0.009
0.000
0.003
0.001
-0.006
-0.025
-0.070
-0.146
0.023
16.315
1681.116
101926.672
4195.463
17.627
2.127
147.194
3793.628
96287.398
25515.945
273.629
10676.134
103126.531
104660.328
114638.094
4526.568
24.187
28.048
34.843
3.599
-0.072
-0.221
-0.154
-0.070
-0.030
-0.011
-0.001
0.
0.
0.001
-0.008
-0.033
-0.055
0.082
1.535
1.919
0.119
-0.184
-0.205
0.076
0.571
0.179
-0.095
-0.131
-0.100
-0.050
-0.020
-0.005
0.
0.001
-0.004
-0.021
-0.060
-0.129
-0.164
3.210
259.339
6207.033
577.137
8.164
27.886
45.995
1003.006
128339.039
32640.938
1105.843
23563.527
104722.039
146986.297
102542.906
571.389
10.589
2.515
0.775
0.118
-0.018
-0.176
-0.122
-0.061
-0.025
-0.008
-0.002
-0.001
0.
-0.003
-0.019
-0.055
-0.036
4.839
199.760
308.256
9.770
-0.059
0.488
40.265
269.468
45.538
7.834
0.429
-0.117
-0.086
-0.032
-0.010
-0.002
0.001
-0.002
-0.015
-0.043
-0.100
-0.185
0.008
4.883
21.100
7.782
14.126
1230.391
1580.733
54.442
409.500
257.599
31.815
350.177
3915.784
757.869
243.818
36.524
209.127
120.390
6.150
-0.127
-0.164
-0.166
-0.097
-0.048
-0.018
-0.005
-0.001
-0.001
0.
-0.005
-0.028
-0.073
0.067
22.667
4501.401
9675.892
93.528
1.848
6.541
4855.928
100618.938
20035.186
1073.606
18.368
0.104
-0.098
-0.047
-0.014
-0.003
0.001
-0.003
-0.010
-0.029
-0.070
-0.145
-0.225
-0.229
-0.069
-0.016
14.466
774.719
1692.935
72.491
4.595
3.942
0.739
4.518
9.635
4.400
15.039
644.808
49928.363
19547.021
95.119
0.485
-0.237
-0.146
-0.079
-0.036
-0.013
-0.003
-0.001
0.
0.
-0.007
-0.034
-0.078
0.198
31.526
2600.094
22622.785
609.011
9.937
5.297
2211.692
116354.930
105996.648
57200.297
137.253
0.863
-0.102
-0.056
-0.017
-0.004
0.001
-0.001
-0.008
-0.021
-0.047
-0.095
-0.164
-0.235
-0.302
-0.181
11.705
884.900
4444.109
127.397
1.317
-0.366
-0.410
-0.361
-0.344
0.138
26.130
1383.446
157599.438
42864.555
123.063
0.677
-0.195
-0.114
-0.052
-0.022
-0.009
-0.002
-0.001
0.
0.
-0.007
-0.033
-0.075
0.565
217.615
100274.320
102343.313
265.331
15.986
1.476
20.507
899.118
29351.787
2673.264
52.628
0.573
-0.103
-0.055
-0.014
-0.002
0.002
0.001
-0.005
-0.015
-0.032
-0.060
-0.101
-0.155
-0.222
-0.219
1.830
43.187
105.453
12.189
0.125
-0.300
-0.314
-0.308
-0.350
-0.204
7.507
282.255
1449.372
280.294
10.382
-0.009
-0.142
-0.072
-0.032
-0.010
-0.005
-0.001
0.
0.
0.
-0.006
-0.027
-0.064
0.172
40.492
7028.959
3721.068
55.909
29.996
2.456
0.871
8.990
45.195
34.821
3.854
-0.043
-0.102
-0.043
-0.010
-0.001
0.003
0.001
-0.002
-0.008
-0.017
-0.038
-0.060
-0.090
-0.133
-0.164
-0.086
0.654
1.194
0.204
-0.159
-0.191
-0.188
-0.196
-0.243
-0.271
0.483
13.963
35.072
5.625
0.176
-0.146
-0.096
-0.043
-0.018
-0.007
-0.002
-0.001
0.
0.
0.
-0.004
-0.017
-0.048
-0.071
0.780
8.961
8.676
8.885
7.854
0.769
-0.116
0.042
0.254
0.311
-0.114
-0.156
-0.083
-0.030
-0.008
0.001
0.003
0.003
-0.002
-0.003
-0.008
-0.018
-0.029
-0.044
-0.063
-0.088
-0.102
-0.100
-0.097
-0.103
-0.103
-0.098
-0.095
-0.114
-0.148
-0.186
-0.186
0.022
0.180
-0.080
-0.137
-0.102
-0.052
-0.022
-0.010
-0.003
-0.001
0.
0.
0.
0.
-0.001
-0.007
-0.026
-0.058
-0.098
-0.103
-0.077
0.206
0.323
0.121
-0.146
0.116
0.004
-0.209
-0.196
-0.129
-0.057
-0.019
-0.004
0.004
0.003
0.001
0.000
-0.001
-0.003
-0.005
-0.011
-0.017
-0.025
-0.034
-0.043
-0.051
-0.057
-0.052
-0.048
-0.042
-0.047
-0.060
-0.077
-0.100
-0.125
-0.131
-0.125
-0.112
-0.084
-0.047
-0.023
-0.011
-0.003
-0.001
0.
0.
0.
0.
0.
0.000
-0.003
-0.011
-0.029
-0.062
-0.106
-0.156
-0.198
-0.140
-0.039
0.844
3.897
1.845
0.038
-0.135
-0.090
-0.038
-0.012
-0.001
0.001
0.002
0.001
0.001
0.000
0.
0.000
-0.002
-0.004
-0.007
-0.009
-0.012
-0.015
-0.017
-0.017
-0.018
-0.019
-0.024
-0.035
-0.040
-0.049
-0.057
-0.061
-0.058
-0.046
-0.028
-0.016
-0.009
-0.006
-0.001
0.
0.
0.
0.
0.
0.
0.001
-0.001
-0.004
-0.012
-0.027
-0.053
-0.096
-0.151
-0.180
-0.116
1.216
5.138
2.371
0.093
-0.093
-0.062
-0.025
-0.007
0.001
0.002
0.002
0.001
0.
0.001
0.
0.000
0.001
0.001
0.001
0.000
-0.001
-0.003
-0.004
-0.004
-0.007
-0.008
-0.012
-0.015
-0.021
-0.024
-0.024
-0.023
-0.019
-0.015
-0.007
-0.005
-0.003
0.
0.
0.
0.
0.
0.
0.
0.
0.
0.001
0.000
-0.006
-0.013
-0.028
-0.051
-0.092
-0.132
-0.134
0.141
0.807
0.386
-0.050
-0.071
-0.040
-0.012
-0.003
0.002
0.002
0.001
0.
0.
0.
0.001
0.001
0.001
0.003
0.004
0.004
0.002
0.001
0.000
0.001
-0.001
-0.002
-0.003
-0.006
-0.006
-0.007
-0.009
-0.007
-0.007
-0.004
-0.001
0.
0.001
0.
0.
0.
0.
0.
0.
0.
0.
0.
0.
0.002
0.000
-0.005
-0.015
-0.026
-0.050
-0.081
-0.096
-0.094
-0.068
-0.074
-0.066
-0.045
-0.019
-0.005
0.000
0.002
0.001
0.001
0.
0.
0.
0.
0.
0.
0.001
0.002
0.002
0.001
0.001
0.001
0.001
0.002
0.000
-0.001
-0.002
-0.002
-0.001
0.
0.001
0.003
0.004
0.001
0.
0.
0.
0.
0.
0.
0.
0.
0.
0.
0.
0.
0.
0.001
0.000
-0.007
-0.013
-0.026
-0.043
-0.061
-0.068
-0.063
-0.053
-0.040
-0.022
-0.009
-0.001
0.002
0.000
0.
0.
0.
0.
0.
0.
0.
0.
0.001
0.002
0.001
0.000
0.001
0.001
0.002
0.002
0.003
0.003
0.001
0.001
0.001
0.001
0.000
0.001
0.
0.
0.
0.
0.
0.
0.
0.
0.
0.
0.
0.
0.
0.
0.
0.
0.000
-0.003
-0.006
-0.011
-0.019
-0.028
-0.033
-0.034
-0.028
-0.018
-0.010
-0.003
0.000
0.001
0.
0.
0.
0.
0.
0.
0.
0.
0.
0.001
0.001
0.001
0.000
0.001
0.002
0.002
0.002
0.001
0.001
0.001
0.002
0.001
0.001
0.001
0.
0.
0.
0.
0.
0.
0.
0.
0.
0.
0.
0.
0.
0.
0.
0.
0.
0.
-0.001
-0.003
-0.005
-0.008
-0.013
-0.014
-0.014
-0.012
-0.007
-0.003
-0.002
0.000
0.
0.
0.
0.
0.
0.
0.
0.
0.
0.
0.
0.001
0.002
0.001
0.002
0.002
0.002
0.003
0.001
0.
0.
0.
0.
0.
0.
0.
0.
0.
0.
0.
0.
0.
0.
0.
0.
0.
0.
0.
0.
0.
0.
0.
0.
0.
-0.001
-0.003
-0.004
-0.005
-0.007
-0.007
-0.005
-0.003
-0.001
0.000
0.
0.
0.
0.
0.
0.
0.
0.
0.
0.
0.
0.
0.001
0.001
0.001
0.002
0.002
0.001
0.001
0.
0.
0.
0.
0.
0.
0.
0.
0.
0.
0.
0.
0.
0.
0.
0.
0.
0.
0.
0.
0.
0.
0.
0.
0.
0.
0.
0.
-0.001
-0.002
-0.002
-0.002
-0.001
-0.001
-0.001
0.
0.
0.
0.
0.
0.
0.
0.
0.
0.
0.
0.
0.
0.
0.
0.001
0.001
0.001
0.001
0.
0.
0.
0.
0.
0.
0.
0.
0.
0.
0.
0.
0.
0.
0.
0.
0.
0.
0.
0.
0.
0.
0.
0.
0.
0.
0.
0.
0.
0.
-0.001
-0.001
-0.001
-0.001
-0.001
0.
0.
0.
0.
0.
0.
0.
0.
0.
0.
0.
0.
0.
0.
0.
0.
0.
0.
0.
0.
0.
0.
0.
0.
0.
0.
0.
0.
0.
0.
0.
0.
0.
0.
0.
0.
0.
0.
0.
0.
0.
0.
0.
0.
0.
0.
0.
0.
0.
0.
0.
0.
0.
0.
0.
0.
0.
0.
0.
0.
0.
0.
0.
0.
0.
0.
0.
0.
0.
0.
0.
0.
0.
0.
0.
0.
0.
0.
0.
0.
0.
0.
0.
0.
0.
0.
0.
0.
0.
0.
0.
0.
0.
0.
0.
0.
0.
0.
0.
0.
0.
0.
0.
0.
0.
0.
0.
0.
0.
0.
0.
0.
0.
0.
0.
0.
0.
0.
0.
0.
0.
0.
0.
0.
0.
0.
0.
0.
0.
0.
0.
0.
0.
0.
0.
0.
0.
0.
0.
0.
0.
0.
0.
0.
0.
0.
0.
0.
0.
0.
0.
0.
0.
0.
0.
0.
0.
0.
0.
0.
0.
0.
0.
0.
0.
0.
0.
0.
0.
0.
0.
0.
0.
0.
0.
0.
0.
0.
0.
0.
0.
0.
0.
0.
0.
0.
0.
0.
0.
0.
0.
0.
0.
0.
0.
0.
0.
0.
0.
0.
0.
0.
0.
0.
0.
0.
0.
0.
0.
0.
0.
0.
0.
0.
0.
0.
0.
0.
0.
0.
0.
0.
0.
0.
0.
0.
0.
0.
0.
0.
0.
0.
0.
0.
0.
0.
0.
0.
0.
0.
0.
0.
0.
0.
0.
0.
0.
0.
0.
0.
0.
0.
0.
0.
0.
0.
0.
0.
0.
0.
0.
0.
0.
0.
0.
0.
0.
0.
0.
0.
0.
0.
0.
0.
0.
0.
0.
0.
0.
0.
0.
0.
0.
0.
0.
0.
0.
0.
0.
0.
0.
0.
0.
0.
0.
0.
0.
0.
0.
0.
0.
0.
0.
0.
0.
0.
0.
0.
0.
0.
0.
0.
0.
0.
0.
0.
0.
0.
0.
0.
0.
0.
0.
0.
0.
0.
0.
0.
0.
0.
0.
0.
0.
0.
0.
0.
0.
0.
0.
0.
0.
0.
0.
0.
0.
0.
0.
0.
0.
0.
0.
0.
0.
0.
0.
0.
0.
0.
0.
0.
0.
0.
0.
0.
0.
0.
0.
0.
0.
0.
0.
0.
0.
0.
0.
0.
0.
0.
0.
0.
0.
0.
0.
0.
0.
0.
0.
0.
0.
0.
0.
0.
0.
0.
0.
0.
0.
0.
0.
0.
0.
0.
0.
0.
0.
0.
0.
0.
0.
0.
0.
0.
0.
0.
0.
0.
0.
0.
0.
0.
0.
0.
0.
0.
0.
0.
0.
0.
0.
0.
0.
0.
0.
0.
0.
0.
0.
0.
0.
0.
0.
0.
0.
0.
0.
0.
0.
0.
0.
0.
0.
0.
0.
0.
0.
0.
0.
0.
0.
0.
0.
0.
0.
0.
0.
0.
0.
0.
0.
0.
0.
0.
0.
0.
0.
0.
0.
0.
0.
0.
0.
0.
0.
0.
0.
0.
0.
0.
0.
0.
0.
0.
0.
0.
0.
0.
0.
0.
0.
0.
0.
0.
0.
0.
0.
0.
0.
0.
0.
0.
0.
0.
0.
0.
0.
0.
0.
0.
0.
0.
0.
0.
0.
0.
0.
0.
0.
0.
0.
0.
0.
0.
0.
0.
0.
0.
0.
0.
0.
0.
0.
0.
0.
0.
0.
0.
0.
0.
0.
0.
0.
0.
0.
0.
0.
0.
0.
0.
0.
0.
0.
0.
0.
0.
0.
0.
0.
0.
0.
0.
0.
0.
0.
0.
0.
0.
0.
0.
0.
0.
0.
0.
0.
0.
0.
0.
0.
0.
0.
0.
0.
0.
0.
0.
0.
0.
0.
0.
0.
0.
0.
0.
0.
0.
0.
0.
0.
0.
0.
0.
0.
0.
0.
0.
0.
0.
0.
0.
0.
0.
0.
0.
0.
0.
0.
0.
0.
0.
0.
0.
0.
0.
0.
0.
0.
0.
0.
0.
0.
0.
0.
0.
0.
0.
0.
0.
0.
0.
0.
0.
0.
0.
0.
0.
0.
0.
0.
0.
0.
0.
0.
0.
0.
0.
0.
0.
0.
0.
0.
0.
0.
0.
0.
0.
0.
0.
0.
0.
0.
0.
0.
0.
0.
0.
0.
0.
0.
0.
0.
0.
0.
0.
0.
0.
0.
0.
0.
0.
0.
0.
0.
0.
0.
0.
0.
0.
0.
0.
0.
0.
0.
0.
0.
0.
0.
0.
0.
0.
0.
0.
0.
0.
0.
0.
0.
0.
0.
0.
0.
0.
0.
0.
0.
0.
0.
0.
0.
0.
0.
0.
0.
0.
0.
0.
0.
0.
0.
0.
0.
0.
0.
0.
0.
0.
0.
0.
0.
0.
0.
0.
0.
0.
0.
0.
0.
0.
0.
0.
0.
0.
0.
0.
0.
0.
0.
0.
0.
0.
0.
0.
0.
0.
0.
0.
0.
0.
0.
0.
0.
0.
0.
0.
0.
0.
0.
0.
0.
0.
0.
0.
0.
0.
0.
0.
0.
0.
0.
0.
0.
0.
0.
0.
0.
0.
0.
0.
0.
0.
0.
0.
0.
0.
0.
0.
0.
0.
0.
0.
0.
0.
0.
0.
0.
0.
0.
0.
0.
0.
0.
0.
0.
0.
0.
0.
0.
0.
0.
0.
0.
0.
0.
0.
0.
0.
0.
0.
0.
0.
0.
0.
0.
0.
0.
0.
0.
0.
0.
0.
0.
0.
0.
0.
0.
0.
0.
0.
0.
0.
0.
0.
0.
0.
0.
0.
0.
0.
0.
0.
0.
0.
0.
0.
0.
0.
0.
0.
0.
0.
0.
0.
0.
0.
0.
0.
0.
0.
0.
0.
0.
0.
0.
0.
0.
0.
0.
0.
0.
0.
0.
0.
0.
0.
0.
0.
0.
0.
0.
0.
0.
0.
0.
0.
0.
0.
0.
0.
0.
0.
0.
0.
0.
0.
0.
0.
0.
0.
0.
0.
0.
0.
0.
0.
0.
0.
0.
0.
0.
0.
0.
0.
0.
0.
0.
0.
0.
0.
0.
0.
0.
0.
0.
0.
0.
0.
0.
0.
0.
0.
0.
0.
0.
0.
0.
0.
0.
0.
0.
0.
0.
0.
0.
0.
0.
0.
0.
0.
0.
0.
0.
0.
0.
0.
0.
0.
0.
0.
0.
0.
0.
0.
0.
0.
0.
0.
0.
0.
0.
0.
0.
0.
0.
0.
0.
0.
0.
0.
0.
0.
0.
0.
0.
0.
0.
0.
0.
0.
0.
0.
0.
0.
0.
0.
0.
0.
0.
0.
0.
0.
0.
0.
0.
0.
0.
0.
0.
0.
0.
0.
0.
0.
0.
0.
0.
0.
0.
0.
0.
0.
0.
0.
0.
0.
0.
0.
0.
0.
0.
0.
0.
0.
0.
0.
0.
0.
0.
0.
0.
0.
0.
0.
0.
0.
0.
0.
0.
0.
0.
0.
0.
0.
0.
0.
0.
0.
0.
0.
0.
0.
0.
0.
0.
0.
0.
0.
0.
0.
0.
0.
0.
0.
0.
0.
0.
0.
0.
0.
0.
0.
0.
0.
0.
0.
0.
0.
0.
0.
0.
0.
0.
0.
0.
0.
0.
0.
0.
0.
0.
0.
0.
0.
0.
0.
0.
0.
0.
0.
0.
0.
0.
0.
0.
0.
0.
0.
0.
0.
0.
0.
0.
0.
0.
0.
0.
0.
0.
0.
0.
0.
0.
0.
0.
0.
0.
0.
0.
0.
0.
0.
0.
0.
0.
0.
0.
0.
0.
0.
0.
0.
0.
0.
0.
0.
0.
0.
0.
0.
0.
0.
0.
0.
0.
0.
0.
0.
0.
0.
0.
0.
0.
0.
0.
0.
0.
0.
0.
0.
0.
0.
0.
0.
0.001
0.001
0.
0.
0.
0.
0.
0.
0.
0.
0.
0.
0.
0.
0.
0.
0.
0.
0.
0.
0.
0.
0.
0.
0.
0.
0.
0.
0.
0.
0.
0.
0.
0.
0.
0.
0.
0.
0.
0.
0.
0.
0.
0.
0.
0.
0.
0.
0.
0.
0.
0.001
0.002
0.002
0.002
0.002
0.002
0.001
0.001
0.001
0.
0.
0.
0.
0.
0.
0.
0.
0.
0.
0.
0.
0.
0.
0.
0.
0.
0.
0.
0.
0.
0.
0.
0.
0.
0.
0.
0.
0.
0.
0.
0.
0.
0.
0.
0.
0.
0.
0.
0.
0.
0.
0.
0.
0.
0.002
0.002
0.002
0.003
0.005
0.005
0.004
0.004
0.003
0.002
0.002
0.
0.
0.
0.
0.
0.
0.
0.
0.
0.
0.
0.
0.
0.
0.
0.
0.
0.
0.
0.
0.
0.
0.
0.
0.
0.
0.
0.
0.
0.
0.
0.
0.
0.
0.
0.
0.
0.
0.
0.
0.
0.
0.001
0.002
0.002
0.003
0.003
0.002
0.002
0.004
0.005
0.006
0.006
0.004
0.002
0.002
0.
0.
0.
0.
0.
0.
0.
0.
0.
0.
0.
0.
0.
0.
0.
0.
0.
0.
0.
0.
0.
0.
0.
0.
0.
0.
0.
0.
0.
0.
0.
0.
0.
0.
0.
0.
0.
0.
0.
0.
-0.001
0.001
0.000
0.001
-0.001
-0.004
-0.006
-0.007
-0.008
-0.004
0.001
0.004
0.006
0.005
0.002
0.001
0.
0.
0.
0.
0.
0.
0.
0.
0.
0.
0.
0.
0.
0.
0.
0.
0.
0.
0.
0.
0.
0.
0.
0.
0.
0.
0.
0.
0.
0.
0.
0.
0.
0.001
0.001
0.001
0.001
0.001
0.000
0.000
-0.003
-0.003
-0.006
-0.011
-0.021
-0.034
-0.041
-0.041
-0.034
-0.019
-0.005
0.003
0.006
0.005
0.002
0.001
0.
0.
0.
0.
0.
0.
0.
0.
0.
0.
0.
0.
0.
0.
0.
0.
0.
0.
0.
0.
0.
0.
0.
0.
0.
0.
0.
0.
0.
0.
0.001
0.001
0.001
0.000
0.000
-0.004
-0.005
-0.009
-0.013
-0.014
-0.019
-0.026
-0.042
-0.064
-0.078
-0.059
-0.059
-0.070
-0.063
-0.032
-0.004
0.006
0.005
0.004
0.001
0.001
0.
0.
0.
0.
0.
0.
0.
0.
0.
0.
0.
0.
0.
0.
0.
0.
0.
0.
0.
0.
0.
0.
0.
0.
0.
0.
0.
0.
0.001
0.002
0.000
0.001
-0.002
-0.007
-0.012
-0.019
-0.028
-0.035
-0.043
-0.054
-0.070
-0.099
-0.117
0.011
0.926
1.067
0.119
-0.067
-0.063
-0.030
-0.002
0.007
0.006
0.002
0.001
0.
0.
0.
0.
0.
0.
0.
0.
0.
0.
0.
0.
0.
0.
0.
0.
0.
0.
0.
0.
0.
0.
0.
0.
0.
0.
0.
0.001
0.002
0.001
0.
-0.005
-0.016
-0.027
-0.038
-0.052
-0.068
-0.091
-0.106
-0.128
-0.144
-0.160
-0.088
0.949
10.403
13.997
4.616
1.702
0.058
-0.047
-0.015
0.004
0.006
0.004
0.001
0.
0.
0.
0.
0.
0.
0.
0.
0.
0.
0.
0.
0.
0.
0.
0.
0.
0.
0.
0.
0.
0.
0.
0.
0.
0.
0.
0.001
0.001
0.000
-0.006
-0.022
-0.043
-0.062
-0.088
-0.123
-0.157
-0.174
-0.164
-0.199
-0.228
0.111
2.347
5.676
44.518
145.064
127.613
40.623
1.436
-0.065
-0.033
-0.001
0.006
0.004
0.002
0.
0.
0.
0.
0.
0.
0.
0.
0.
0.
0.
0.
0.
0.
0.
0.
0.
0.
0.
0.
0.
0.
0.
0.
0.
0.
0.
0.002
0.001
-0.004
-0.018
-0.044
-0.065
-0.085
-0.134
-0.224
-0.259
0.616
6.629
4.114
0.290
5.234
35.633
56.596
140.714
247.744
517.460
121.841
2.391
-0.098
-0.057
-0.012
0.002
0.003
0.003
0.
-0.002
-0.002
-0.002
-0.002
-0.002
0.
0.
0.
0.
0.
0.
0.
0.
0.
0.
0.
0.
0.
0.
0.
0.
0.
0.
0.
0.
0.001
0.001
0.001
-0.008
-0.030
-0.058
-0.037
0.278
0.178
-0.263
0.218
34.703
1588.137
524.366
10.845
101.336
499.579
113.533
166.134
53.476
71.584
44.583
0.859
-0.145
-0.091
-0.031
-0.009
-0.004
-0.002
-0.005
-0.005
-0.006
-0.006
-0.005
-0.004
-0.002
0.
0.
0.
0.
0.
0.
0.
0.
0.
0.
0.
0.
0.
0.
0.
0.
0.
0.
0.
0.001
0.002
-0.001
-0.010
-0.038
-0.072
0.025
1.003
0.843
-0.040
5.191
554.287
36745.820
5033.381
79.826
315.884
2168.824
144.626
22.396
34.360
331.363
65.285
1.306
-0.167
-0.132
-0.065
-0.030
-0.022
-0.016
-0.017
-0.016
-0.017
-0.014
-0.013
-0.010
-0.007
-0.004
-0.002
0.
0.
0.
0.
0.
0.
0.
0.
0.
0.
0.
0.
0.
0.
0.
0.
0.
0.001
0.002
-0.002
-0.010
-0.038
-0.084
-0.099
0.163
0.439
3.552
21.608
6647.102
119926.602
21426.002
224.795
39.227
114.825
28.992
2.253
49.186
1133.787
158.938
3.138
-0.176
-0.192
-0.121
-0.076
-0.055
-0.043
-0.039
-0.038
-0.037
-0.033
-0.026
-0.020
-0.014
-0.009
-0.004
0.
0.
0.
0.
0.
0.
0.
0.
0.
0.
0.
0.
0.
0.
0.
0.
0.
0.
0.000
-0.001
-0.008
-0.031
-0.087
-0.158
-0.218
2.306
89.211
208.817
797.412
13393.422
1283.037
46.189
6.560
9.557
5.634
0.230
4.834
34.465
15.922
1.322
-0.201
-0.268
-0.204
-0.156
-0.117
-0.101
-0.089
-0.087
-0.088
-0.082
-0.067
-0.045
-0.027
-0.015
-0.009
-0.004
0.
0.
0.
0.
0.
0.
0.
0.
0.
0.
0.
0.
0.
0.
0.
0.
0.
0.001
-0.001
-0.007
-0.023
-0.070
-0.163
-0.249
2.527
130.688
586.063
1143.431
1546.564
189.260
1488.966
218.892
221.655
50.383
8.601
1.440
6.085
6.639
7.524
5.630
0.654
-0.205
-0.201
-0.167
-0.171
-0.179
-0.173
-0.153
-0.136
-0.123
-0.099
-0.055
-0.025
-0.013
-0.008
-0.001
0.
0.
0.
0.
0.
0.
0.
0.
0.
0.
0.
0.
0.
0.
0.
0.
0.001
0.001
-0.005
-0.018
-0.052
-0.136
-0.259
0.111
13.919
278.359
1124.689
550.289
475.072
38481.504
57708.031
100680.930
21367.791
1100.191
9.370
37.992
633.250
606.627
405.825
39.422
3.303
2.340
1.912
0.168
-0.244
-0.219
0.289
0.457
-0.072
-0.146
-0.107
-0.052
-0.019
-0.008
-0.004
0.
0.
0.
0.
0.
0.
0.
0.
0.
0.
0.
0.
0.
0.
0.
0.
0.
0.001
-0.002
-0.013
-0.037
-0.105
-0.239
-0.232
8.597
503.031
76109.969
106085.477
1362.798
106121.039
120100.938
106829.945
102746.133
21584.020
31.192
715.545
100660.023
21029.811
5194.028
3832.025
73.747
72.929
73.837
23.009
1.420
2.933
101.600
163.163
7.034
-0.105
-0.166
-0.091
-0.037
-0.013
-0.003
0.
0.
0.
0.
0.
0.
0.
0.
0.
0.
0.
0.
0.
0.
0.
0.
0.
0.
-0.001
-0.011
-0.029
-0.084
-0.206
-0.314
1.787
109.915
37198.719
106628.922
11186.258
101664.000
15295.389
981.492
6808.135
576.953
17.567
4327.531
119734.086
39826.484
28965.615
30369.055
210.085
348.592
13275.229
5129.713
42.305
50.142
60538.758
100065.461
166.497
0.488
-0.246
-0.145
-0.058
-0.021
-0.006
0.
0.
0.
0.
0.
0.
0.
0.
0.
0.
0.
0.
0.
0.
0.
0.
0.
0.
0.001
-0.008
-0.025
-0.065
-0.173
-0.318
-0.122
9.073
168.425
1420.569
2243.968
16156.084
100510.938
682.105
65.536
25.707
17.189
3487.734
102791.406
126759.438
186910.016
100258.898
350.157
686.796
100020.539
100013.539
150.014
88.487
18915.508
67974.141
120.303
0.390
-0.342
-0.206
-0.089
-0.030
-0.009
0.
0.
0.
0.
0.
0.
0.
0.
0.
0.
0.
0.
0.
0.
0.
0.
0.
0.
0.001
-0.004
-0.019
-0.054
-0.140
-0.276
0.100
9.941
95.777
2759.549
2353.005
72.977
25490.598
101719.539
5348.661
8087.942
689.114
60.788
1733.428
106363.219
19271.328
4131.205
50.202
74.403
2521.227
1363.132
562.898
14949.328
1085.266
108.802
10.679
0.242
-0.334
-0.260
-0.121
-0.042
-0.011
0.
0.
0.
0.
0.
0.
0.
0.001
0.002
0.002
0.002
0.001
0.
0.
0.
0.
0.
0.
0.001
-0.001
-0.016
-0.046
-0.115
-0.192
0.748
19.733
114.383
110.465
70.415
17.723
3817.062
170411.313
107896.664
100925.383
35307.742
64.660
632.520
15033.663
785.133
34.199
501.081
1475.547
82.437
440.562
2765.448
103298.859
90614.500
4131.242
464.554
9.496
-0.012
-0.268
-0.144
-0.050
-0.014
0.
0.
0.
0.
0.
0.002
0.002
0.002
0.004
0.004
0.003
0.002
0.002
0.001
0.
0.
0.
0.
0.001
0.000
-0.009
-0.035
-0.097
-0.148
1.018
75.485
3404.109
481.005
5.035
5.090
47.426
1355.674
3468.942
131656.406
101612.102
170.741
43.768
142.426
35.282
37.998
5709.115
38426.539
300.498
148.510
526.842
84749.508
104915.961
108622.648
21222.068
419.679
4.824
-0.202
-0.146
-0.053
-0.013
0.
0.
0.
0.
0.002
0.003
0.004
0.004
0.004
0.004
0.004
0.002
0.002
0.002
0.002
0.
0.
0.
0.001
0.001
-0.005
-0.022
-0.072
-0.130
0.210
22.385
411.671
99.917
4.956
13.110
7.094
12.715
328.051
100031.656
57327.598
105.078
44.992
17.328
17.000
104.398
453.484
1156.458
387.256
23.009
109.187
32175.326
15200.129
45963.797
101517.305
16550.383
21.917
-0.042
-0.126
-0.049
-0.013
0.
0.
0.
0.003
0.003
0.004
0.004
0.004
0.001
0.000
0.
0.000
0.001
-0.001
0.000
0.001
0.
0.
0.001
0.001
-0.001
-0.011
-0.040
-0.110
-0.149
0.464
3.366
3.125
92.767
1017.943
156.712
8.019
10.031
134.450
94.078
6.988
6.502
6.458
30.159
338.118
225.553
8839.869
26079.342
173.009
6.229
77.622
68.958
2382.264
96719.992
1351.596
9.423
-0.073
-0.102
-0.037
-0.010
0.
0.
0.001
0.003
0.004
0.004
0.001
-0.003
-0.009
-0.013
-0.012
-0.010
-0.006
-0.004
-0.002
-0.001
0.
0.
0.
0.001
0.001
-0.002
-0.022
-0.073
-0.141
-0.219
-0.280
2.500
239.593
4465.600
795.580
1611.379
99.053
2.571
6.603
7.881
2.583
0.952
7.491
39.739
42.212
1373.182
2960.597
69.029
40.316
55.377
57.521
25.233
61.237
17.034
0.719
-0.119
-0.078
-0.026
-0.006
0.
0.
0.003
0.002
0.004
0.001
-0.005
-0.019
-0.032
-0.041
-0.041
-0.032
-0.021
-0.011
-0.006
-0.003
0.000
0.
0.
0.001
0.003
0.000
-0.015
-0.049
-0.118
-0.218
-0.329
0.294
23.129
262.141
43003.410
100065.930
4438.508
9.243
18.274
260.567
155.880
10.714
82.282
111.233
33.309
21.984
20.769
70.149
2977.084
1471.795
755.894
163.409
1.052
0.159
-0.134
-0.097
-0.048
-0.014
-0.004
0.
0.
0.004
0.005
0.005
-0.001
-0.017
-0.042
-0.057
-0.065
-0.072
-0.066
-0.045
-0.025
-0.013
-0.006
-0.002
0.000
0.001
0.001
0.003
-0.003
-0.015
-0.051
-0.118
-0.212
-0.303
-0.153
1.470
43.908
7423.609
100013.734
1268.826
7.744
468.551
100022.414
86760.383
120.693
333.072
512.635
89.368
19.164
18.661
390.594
6842.945
10342.895
162.167
9.819
-0.153
-0.206
-0.128
-0.066
-0.024
-0.006
-0.002
0.
0.003
0.004
0.004
0.001
-0.011
-0.036
-0.060
-0.071
-0.067
-0.071
-0.085
-0.072
-0.050
-0.026
-0.012
-0.005
-0.001
0.001
0.001
0.002
-0.006
-0.020
-0.056
-0.140
-0.204
0.930
21.296
51.870
10.686
37.968
111.837
16.627
3.515
501.793
100027.094
100053.914
120.366
38.887
51.462
17.072
7.391
662.963
100132.547
200070.500
100156.305
619.164
2.291
-0.265
-0.172
-0.082
-0.035
-0.012
-0.002
-0.002
0.001
0.002
0.003
0.001
-0.006
-0.023
-0.051
-0.074
-0.044
0.130
0.093
-0.072
-0.091
-0.072
-0.045
-0.024
-0.011
-0.004
0.001
0.002
0.
-0.010
-0.026
-0.070
-0.159
-0.056
16.514
2534.023
31611.873
446.175
7.455
3.299
27.847
213.601
76.468
316.385
189.119
7.443
0.905
4.254
13.208
8.766
859.423
104457.836
108547.406
2970.413
64.719
0.544
-0.251
-0.133
-0.058
-0.024
-0.007
-0.001
-0.001
0.001
0.002
-0.002
-0.009
-0.027
-0.051
-0.083
-0.106
-0.019
0.373
0.297
-0.046
-0.121
-0.108
-0.075
-0.044
-0.024
-0.012
-0.004
0.001
-0.001
-0.009
-0.030
-0.077
-0.168
0.044
34.609
15195.244
106261.750
2155.955
48.250
25.759
2022.747
100080.930
15134.827
100.589
4.504
9.640
37.458
45.016
45.526
11.856
187.428
100504.547
100343.898
522.460
8.675
-0.093
-0.223
-0.120
-0.046
-0.019
-0.006
0.000
0.
0.001
-0.003
-0.013
-0.036
-0.051
-0.064
-0.094
-0.147
-0.148
-0.012
-0.040
-0.161
-0.198
-0.180
-0.130
-0.079
-0.047
-0.024
-0.009
-0.001
-0.002
-0.010
-0.031
-0.077
-0.162
-0.090
19.131
10690.379
102154.320
57742.574
90.440
50.608
4471.024
101378.023
146968.219
18185.650
70.847
961.318
13109.149
8085.919
5231.963
55.968
25.607
1592.481
2543.274
78.972
11.648
0.515
-0.187
-0.106
-0.039
-0.015
-0.003
-0.001
0.
-0.001
-0.010
-0.035
-0.058
0.298
4.493
5.638
0.453
-0.232
-0.273
-0.090
0.247
-0.026
-0.195
-0.196
-0.141
-0.081
-0.041
-0.015
-0.006
0.000
-0.009
-0.028
-0.068
-0.156
-0.195
6.557
1132.198
100493.555
3373.222
37.007
312.915
441.414
3295.468
118923.492
142443.469
4865.256
109492.195
200136.906
26190.139
110292.453
212.663
2.222
7.955
14.356
72.620
63.667
2.583
-0.128
-0.089
-0.038
-0.013
-0.004
-0.001
0.
-0.003
-0.021
-0.058
0.024
16.257
2392.451
4438.398
38.396
0.341
0.138
20.282
117.085
24.431
4.063
0.130
-0.183
-0.129
-0.061
-0.025
-0.010
-0.003
-0.007
-0.024
-0.059
-0.139
-0.240
0.254
15.051
140.759
144.140
113.757
100143.586
100470.555
243.955
7116.853
95753.750
1269.918
18175.104
19181.227
317.872
173.342
58.188
185.271
146.021
8.557
17.313
15.919
0.830
-0.120
-0.073
-0.031
-0.009
-0.002
-0.001
0.
-0.006
-0.031
-0.076
0.272
99.408
100468.906
105253.359
600.533
18.756
4.448
1226.040
85299.469
3437.641
338.281
11.356
0.032
-0.153
-0.080
-0.031
-0.012
-0.001
-0.004
-0.019
-0.050
-0.115
-0.215
-0.278
0.520
28.364
59.002
92.332
55268.051
160525.969
924.329
64.573
52.071
7.219
27.061
31.230
6.597
293.543
23992.018
103251.500
100037.375
163.453
1.093
0.160
-0.140
-0.105
-0.056
-0.021
-0.006
-0.001
-0.001
0.
-0.008
-0.038
-0.084
0.337
58.362
49481.637
104761.445
21673.828
522.391
9.998
662.696
25557.967
120076.055
74169.094
254.252
1.616
-0.155
-0.088
-0.032
-0.012
0.000
0.000
-0.015
-0.041
-0.088
-0.162
-0.230
-0.198
0.135
1.201
81.414
100059.742
100289.758
2813.833
17.852
0.757
-0.026
5.397
8.220
4.910
1097.095
100401.539
128772.164
100071.281
225.198
0.829
-0.255
-0.150
-0.079
-0.033
-0.012
-0.004
-0.001
0.
0.
-0.008
-0.037
-0.083
0.433
107.961
79637.672
131938.672
13890.068
1443.296
33.293
75.640
527.963
103887.102
100348.141
579.468
2.223
-0.155
-0.084
-0.028
-0.010
0.002
-0.001
-0.009
-0.028
-0.065
-0.111
-0.161
-0.166
-0.201
0.261
9.999
508.946
2208.856
100.758
2.654
-0.253
-0.319
0.779
1.222
0.869
61.752
1201.332
781.078
366.839
12.276
-0.051
-0.189
-0.099
-0.044
-0.019
-0.008
-0.001
-0.001
0.
0.
-0.007
-0.029
-0.072
0.087
23.876
1723.092
1338.452
26184.285
21609.764
109.004
268.489
495.927
464.945
767.698
30.813
0.283
-0.157
-0.071
-0.024
-0.005
0.003
0.001
-0.004
-0.018
-0.041
-0.074
-0.108
-0.150
-0.194
-0.188
0.148
3.170
6.357
1.734
-0.124
-0.286
-0.303
-0.275
-0.288
-0.298
0.800
5.063
5.153
2.024
0.053
-0.192
-0.117
-0.056
-0.024
-0.010
-0.005
-0.001
0.
0.
0.
-0.004
-0.018
-0.055
-0.091
0.490
6.147
29.770
882.484
778.188
42.581
68.053
106.387
4.850
3.301
0.262
-0.235
-0.142
-0.059
-0.017
-0.004
0.003
0.003
-0.001
-0.009
-0.021
-0.043
-0.063
-0.084
-0.118
-0.150
-0.157
-0.143
-0.118
-0.150
-0.170
-0.187
-0.198
-0.209
-0.248
-0.289
-0.282
-0.227
-0.199
-0.192
-0.175
-0.117
-0.061
-0.029
-0.014
-0.006
-0.001
0.
0.
0.
0.
-0.002
-0.009
-0.029
-0.072
-0.121
-0.122
0.708
7.236
72.399
259.181
11.494
21.230
23.957
5.849
-0.087
-0.208
-0.116
-0.046
-0.014
0.001
0.003
0.005
0.001
-0.001
-0.006
-0.015
-0.026
-0.039
-0.049
-0.066
-0.079
-0.085
-0.087
-0.090
-0.085
-0.086
-0.106
-0.130
-0.154
-0.180
-0.197
-0.189
-0.169
-0.137
-0.095
-0.053
-0.027
-0.013
-0.009
-0.002
0.
0.
0.
0.
0.
0.000
-0.003
-0.013
-0.037
-0.082
-0.142
-0.197
0.096
20.965
65.946
73.228
1022.578
241.038
13.266
0.148
-0.154
-0.086
-0.034
-0.008
0.
0.003
0.003
0.002
0.
-0.001
-0.004
-0.008
-0.008
-0.012
-0.018
-0.023
-0.027
-0.032
-0.034
-0.033
-0.037
-0.053
-0.075
-0.091
-0.100
-0.097
-0.089
-0.074
-0.055
-0.037
-0.019
-0.010
-0.006
-0.001
0.
0.
0.
0.
0.
0.
0.001
-0.001
-0.005
-0.016
-0.039
-0.081
-0.153
-0.203
0.073
3.178
115.816
2001.492
358.243
7.097
-0.034
-0.112
-0.059
-0.020
-0.004
0.001
0.002
0.001
0.002
0.001
0.001
0.001
0.002
0.004
-0.001
-0.002
-0.004
-0.006
-0.009
-0.009
-0.013
-0.018
-0.027
-0.040
-0.049
-0.052
-0.049
-0.039
-0.030
-0.021
-0.014
-0.006
-0.004
-0.001
0.
0.
0.
0.
0.
0.
0.
0.
0.001
0.000
-0.008
-0.021
-0.042
-0.091
-0.158
-0.176
0.496
9.772
51.716
19.663
0.907
-0.103
-0.081
-0.034
-0.009
0.001
0.001
0.002
0.001
0.
0.001
0.002
0.001
0.003
0.005
0.004
0.000
-0.001
-0.003
-0.001
-0.004
-0.004
-0.009
-0.012
-0.017
-0.022
-0.024
-0.023
-0.017
-0.012
-0.007
-0.004
0.002
0.001
0.
0.
0.
0.
0.
0.
0.
0.
0.
0.
0.002
-0.003
-0.009
-0.023
-0.050
-0.097
-0.139
-0.137
0.126
0.605
0.270
-0.083
-0.083
-0.047
-0.016
-0.002
0.001
0.002
0.001
0.
0.
0.
0.001
0.001
0.002
0.003
0.003
0.003
0.001
-0.001
-0.001
0.000
0.001
-0.001
-0.003
-0.005
-0.009
-0.009
-0.005
-0.002
0.000
0.001
0.003
0.
0.
0.
0.
0.
0.
0.
0.
0.
0.
0.
0.
0.
0.000
-0.005
-0.012
-0.026
-0.051
-0.087
-0.111
-0.117
-0.111
-0.099
-0.074
-0.047
-0.019
-0.005
0.000
0.001
0.001
0.
0.
0.
0.
0.
0.
0.001
0.001
0.
-0.001
-0.003
-0.004
-0.004
-0.001
0.002
0.003
0.
-0.001
-0.003
-0.002
-0.002
0.000
0.000
0.000
0.001
0.
0.
0.
0.
0.
0.
0.
0.
0.
0.
0.
0.
0.
-0.001
-0.002
-0.006
-0.014
-0.025
-0.041
-0.060
-0.070
-0.068
-0.055
-0.038
-0.020
-0.008
-0.001
0.001
0.001
0.
0.
0.
0.
0.
0.
0.
0.001
0.001
0.001
0.001
-0.002
-0.003
-0.002
0.000
0.002
0.003
0.003
0.003
0.001
0.001
0.001
0.000
0.001
0.001
0.
0.
0.
0.
0.
0.
0.
0.
0.
0.
0.
0.
0.
0.
0.
-0.001
-0.003
-0.007
-0.013
-0.020
-0.026
-0.030
-0.030
-0.025
-0.017
-0.009
-0.003
-0.001
0.001
0.
0.
0.
0.
0.
0.
0.
0.
0.001
0.001
0.000
0.001
0.001
0.000
0.000
0.001
0.001
0.002
0.003
0.002
0.002
0.001
0.001
0.001
0.
0.
0.
0.
0.
0.
0.
0.
0.
0.
0.
0.
0.
0.
0.
0.
0.
0.
-0.001
-0.004
-0.006
-0.010
-0.013
-0.014
-0.015
-0.012
-0.008
-0.005
-0.001
0.000
0.
0.
0.
0.
0.
0.
0.
0.
0.
0.
0.001
0.001
0.002
0.001
0.001
0.001
0.002
0.002
0.002
0.002
0.
0.
0.
0.
0.
0.
0.
0.
0.
0.
0.
0.
0.
0.
0.
0.
0.
0.
0.
0.
0.
0.
0.
0.
-0.001
-0.002
-0.005
-0.006
-0.006
-0.006
-0.005
-0.002
-0.001
0.
0.
0.
0.
0.
0.
0.
0.
0.
0.
0.
0.
0.
0.001
0.001
0.002
0.002
0.002
0.002
0.003
0.002
0.
0.
0.
0.
0.
0.
0.
0.
0.
0.
0.
0.
0.
0.
0.
0.
0.
0.
0.
0.
0.
0.
0.
0.
0.
0.
-0.001
-0.001
-0.001
-0.002
-0.002
-0.001
-0.001
-0.001
-0.001
0.
0.
0.
0.
0.
0.
0.
0.
0.
0.
0.
0.
0.
0.001
0.001
0.002
0.002
0.002
0.
0.
0.
0.
0.
0.
0.
0.
0.
0.
0.
0.
0.
0.
0.
0.
0.
0.
0.
0.
0.
0.
0.
0.
0.
0.
0.
0.
0.
0.
-0.001
-0.001
-0.001
-0.001
-0.001
0.
0.
0.
0.
0.
0.
0.
0.
0.
0.
0.
0.
0.
0.
0.
0.
0.
0.
0.
0.
0.
0.
0.
0.
0.
0.
0.
0.
0.
0.
0.
0.
0.
0.
0.
0.
0.
0.
0.
0.
0.
0.
0.
0.
0.
0.
0.
0.
0.
0.
0.
0.
0.
0.
0.
0.
0.
0.
0.
0.
0.
0.
0.
0.
0.
0.
0.
0.
0.
0.
0.
0.
0.
0.
0.
0.
0.
0.
0.
0.
0.
0.
0.
0.
0.
0.
0.
0.
0.
0.
0.
0.
0.
0.
0.
0.
0.
0.
0.
0.
0.
0.
0.
0.
0.
0.
0.
0.
0.
0.
0.
0.
0.
0.
0.
0.
0.
0.
0.
0.
0.
0.
0.
0.
0.
0.
0.
0.
0.
0.
0.
0.
0.
0.
0.
0.
0.
0.
0.
0.
0.
0.
0.
0.
0.
0.
0.
0.
0.
0.
0.
0.
0.
0.
0.
0.
0.
0.
0.
0.
0.
0.
0.
0.
0.
0.
0.
0.
0.
0.
0.
0.
0.
0.
0.
0.
0.
0.
0.
0.
0.
0.
0.
0.
0.
0.
0.
0.
0.
0.
0.
0.
0.
0.
0.
0.
0.
0.
0.
0.
0.
0.
0.
0.
0.
0.
0.
0.
0.
0.
0.
0.
0.
0.
0.
0.
0.
0.
0.
0.
0.
0.
0.
0.
0.
0.
0.
0.
0.
0.
0.
0.
0.
0.
0.
0.
0.
0.
0.
0.
0.
0.
0.
0.
0.
0.
0.
0.
0.
0.
0.
0.
0.
0.
0.
0.
0.
0.
0.
0.
0.
0.
0.
0.
0.
0.
0.
0.
0.
0.
0.
0.
0.
0.
0.
0.
0.
0.
0.
0.
0.
0.
0.
0.
0.
0.
0.
0.
0.
0.
0.
0.
0.
0.
0.
0.
0.
0.
0.
0.
0.
0.
0.
0.
0.
0.
0.
0.
0.
0.
0.
0.
0.
0.
0.
0.
0.
0.
0.
0.
0.
0.
0.
0.
0.
0.
0.
0.
0.
0.
0.
0.
0.
0.
0.
0.
0.
0.
0.
0.
0.
0.
0.
0.
0.
0.
0.
0.
0.
0.
0.
0.
0.
0.
0.
0.
0.
0.
0.
0.
0.
0.
0.
0.
0.
0.
0.
0.
0.
0.
0.
0.
0.
0.
0.
0.
0.
0.
0.
0.
0.
0.
0.
0.
0.
0.
0.
0.
0.
0.
0.
0.
0.
0.
0.
0.
0.
0.
0.
0.
0.
0.
0.
0.
0.
0.
0.
0.
0.
0.
0.
0.
0.
0.
0.
0.
0.
0.
0.
0.
0.
0.
0.
0.
0.
0.
0.
0.
0.
0.
0.
0.
0.
0.
0.
0.
0.
0.
0.
0.
0.
0.
0.
0.
0.
0.
0.
0.
0.
0.
0.
0.
0.
0.
0.
0.
0.
0.
0.
0.
0.
0.
0.
0.
0.
0.
0.
0.
0.
0.
0.
0.
0.
0.
0.
0.
0.
0.
0.
0.
0.
0.
0.
0.
0.
0.
0.
0.
0.
0.
0.
0.
0.
0.
0.
0.
0.
0.
0.
0.
0.
0.
0.
0.
0.
0.
0.
0.
0.
0.
0.
0.
0.
0.
0.
0.
0.
0.
0.
0.
0.
0.
0.
0.
0.
0.
0.
0.
0.
0.
0.
0.
0.
0.
0.
0.
0.
0.
0.
0.
0.
0.
0.
0.
0.
0.
0.
0.
0.
0.
0.
0.
0.
0.
0.
0.
0.
0.
0.
0.
0.
0.
0.
0.
0.
0.
0.
0.
0.
0.
0.
0.
0.
0.
0.
0.
0.
0.
0.
0.
0.
0.
0.
0.
0.
0.
0.
0.
0.
0.
0.
0.
0.
0.
0.
0.
0.
0.
0.
0.
0.
0.
0.
0.
0.
0.
0.
0.
0.
0.
0.
0.
0.
0.
0.
0.
0.
0.
0.
0.
0.
0.
0.
0.
0.
0.
0.
0.
0.
0.
0.
0.
0.
0.
0.
0.
0.
0.
0.
0.
0.
0.
0.
0.
0.
0.
0.
0.
0.
0.
0.
0.
0.
0.
0.
0.
0.
0.
0.
0.
0.
0.
0.
0.
0.
0.
0.
0.
0.
0.
0.
0.
0.
0.
0.
0.
0.
0.
0.
0.
0.
0.
0.
0.
0.
0.
0.
0.
0.
0.
0.
0.
0.
0.
0.
0.
0.
0.
0.
0.
0.
0.
0.
0.
0.
0.
0.
0.
0.
0.
0.
0.
0.
0.
0.
0.
0.
0.
0.
0.
0.
0.
0.
0.
0.
0.
0.
0.
0.
0.
0.
0.
0.
0.
0.
0.
0.
0.
0.
0.
0.
0.
0.
0.
0.
0.
0.
0.
0.
0.
0.
0.
0.
0.
0.
0.
0.
0.
0.
0.
0.
0.
0.
0.
0.
0.
0.
0.
0.
0.
0.
0.
0.
0.
0.
0.
0.
0.
0.
0.
0.
0.
0.
0.
0.
0.
0.
0.
0.
0.
0.
0.
0.
0.
0.
0.
0.
0.
0.
0.
0.
0.
0.
0.
0.
0.
0.
0.
0.
0.
0.
0.
0.
0.
0.
0.
0.
0.
0.
0.
0.
0.
0.
0.
0.
0.
0.
0.
0.
0.
0.
0.
0.
0.
0.
0.
0.
0.
0.
0.
0.
0.
0.
0.
0.
0.
0.
0.
0.
0.
0.
0.
0.
0.
0.
0.
0.
0.
0.
0.
0.
0.
0.
0.
0.
0.
0.
0.
0.
0.
0.
0.
0.
0.
0.
0.
0.
0.
0.
0.
0.
0.
0.
0.
0.
0.
0.
0.
0.
0.
0.
0.
0.
0.
0.
0.
0.
0.
0.
0.
0.
0.
0.
0.
0.
0.
0.
0.
0.
0.
0.
0.
0.
0.
0.
0.
0.
0.
0.
0.
0.
0.
0.
0.
0.
0.
0.
0.
0.
0.
0.
0.
0.
0.
0.
0.
0.
0.
0.
0.
0.
0.
0.
0.
0.
0.
0.
0.
0.
0.
0.
0.
0.
0.
0.
0.
0.
0.
0.
0.
0.
0.
0.
0.
0.
0.
0.
0.
0.
0.
0.
0.
0.
0.
0.
0.
0.
0.
0.
0.
0.
0.
0.
0.
0.
0.
0.
0.
0.
0.
0.
0.
0.
0.
0.
0.
0.
0.
0.
0.
0.
0.
0.
0.
0.
0.
0.
0.
0.
0.
0.
0.
0.
0.
0.
0.
0.
0.
0.
0.
0.
0.
0.
0.
0.
0.
0.
0.
0.
0.
0.
0.
0.
0.
0.
0.
0.
0.
0.
0.
0.
0.
0.
0.
0.
0.
0.
0.
0.
0.
0.
0.
0.
0.
0.
0.
0.
0.
0.
0.
0.
0.
0.
0.
0.
0.
0.
0.
0.
0.
0.
0.
0.
0.
0.
0.
0.
0.
0.
0.
0.
0.
0.
0.
0.
0.
0.
0.
0.
0.
0.
0.
0.
0.
0.
0.
0.
0.
0.
0.
0.
0.
0.
0.
0.
0.
0.
0.
0.
0.
0.
0.
0.
0.
0.
0.
0.
0.
0.
0.
0.
0.
0.
0.
0.
0.
0.
0.
0.
0.
0.
0.
0.
0.
0.
0.
0.
0.
0.
0.
0.
0.
0.
0.
0.
0.
0.
0.
0.
0.
0.
0.
0.
0.
0.
0.
0.
0.
0.
0.
0.
0.
0.
0.
0.
0.
0.
0.
0.
0.
0.
0.
0.
0.
0.001
0.001
0.001
0.001
0.
0.
0.
0.
0.
0.
0.
0.
0.
0.
0.
0.
0.
0.
0.
0.
0.
0.
0.
0.
0.
0.
0.
0.
0.
0.
0.
0.
0.
0.
0.
0.
0.
0.
0.
0.
0.
0.
0.
0.
0.
0.
0.
0.
0.
0.
0.
0.
0.002
0.002
0.002
0.002
0.002
0.002
0.001
0.001
0.001
0.
0.
0.
0.
0.
0.
0.
0.
0.
0.
0.
0.
0.
0.
0.
0.
0.
0.
0.
0.
0.
0.
0.
0.
0.
0.
0.
0.
0.
0.
0.
0.
0.
0.
0.
0.
0.
0.
0.
0.
0.
0.
0.
0.
0.001
0.002
0.002
0.003
0.004
0.005
0.005
0.005
0.004
0.004
0.002
0.002
0.
0.
0.
0.
0.
0.
0.
0.
0.
0.
0.
0.
0.
0.
0.
0.
0.
0.
0.
0.
0.
0.
0.
0.
0.
0.
0.
0.
0.
0.
0.
0.
0.
0.
0.
0.
0.
0.
0.
0.
0.
0.
0.001
0.002
0.002
0.002
0.003
0.001
0.001
0.002
0.004
0.005
0.006
0.005
0.002
0.002
0.001
0.
0.
0.
0.
0.
0.
0.
0.
0.
0.
0.
0.
0.
0.
0.
0.
0.
0.
0.
0.
0.
0.
0.
0.
0.
0.
0.
0.
0.
0.
0.
0.
0.
0.
0.
0.
0.
0.
0.
0.000
0.000
0.000
0.000
-0.002
-0.006
-0.011
-0.015
-0.016
-0.010
-0.003
0.003
0.006
0.006
0.002
0.002
0.
0.
0.
0.
0.
0.
0.
0.
0.
0.
0.
0.
0.
0.
0.
0.
0.
0.
0.
0.
0.
0.
0.
0.
0.
0.
0.
0.
0.
0.
0.
0.
0.001
0.001
0.001
0.002
0.001
0.001
0.000
0.000
-0.004
-0.004
-0.007
-0.015
-0.032
-0.045
-0.050
-0.049
-0.044
-0.032
-0.010
0.001
0.006
0.005
0.003
0.001
0.
0.
0.
0.
0.
0.
0.
0.
0.
0.
0.
0.
0.
0.
0.
0.
0.
0.
0.
0.
0.
0.
0.
0.
0.
0.
0.
0.
0.
0.
0.001
0.002
0.000
0.001
-0.001
-0.004
-0.006
-0.008
-0.017
-0.017
-0.023
-0.036
-0.058
-0.078
-0.034
0.334
0.570
0.070
-0.066
-0.048
-0.013
0.004
0.007
0.004
0.001
0.001
0.
0.
0.
0.
0.
0.
0.
0.
0.
0.
0.
0.
0.
0.
0.
0.
0.
0.
0.
0.
0.
0.
0.
0.
0.
0.
0.
0.
0.001
0.001
0.001
-0.002
-0.007
-0.012
-0.017
-0.025
-0.032
-0.040
-0.048
-0.062
-0.085
-0.114
-0.057
3.406
43.933
87.933
9.634
0.155
-0.058
-0.039
-0.007
0.005
0.006
0.003
0.001
0.
0.
0.
0.
0.
0.
0.
0.
0.
0.
0.
0.
0.
0.
0.
0.
0.
0.
0.
0.
0.
0.
0.
0.
0.
0.
0.
0.001
0.001
0.001
-0.003
-0.012
-0.026
-0.042
-0.055
-0.069
-0.083
-0.103
-0.117
-0.142
-0.164
-0.095
1.005
58.503
3875.597
3764.450
94.058
73.619
2.233
-0.052
-0.026
0.002
0.006
0.005
0.002
0.
0.
0.
0.
0.
0.
0.
0.
0.
0.
0.
0.
0.
0.
0.
0.
0.
0.
0.
0.
0.
0.
0.
0.
0.
0.
0.
0.001
0.001
-0.003
-0.014
-0.036
-0.056
-0.079
-0.107
-0.151
-0.190
-0.194
-0.153
-0.200
-0.178
3.501
58.772
136.546
5487.974
102209.844
26297.617
101656.422
47.739
0.014
-0.044
-0.006
0.005
0.004
0.003
0.
0.
0.
0.
0.
0.
0.
0.
0.
0.
0.
0.
0.
0.
0.
0.
0.
0.
0.
0.
0.
0.
0.
0.
0.
0.
0.001
0.002
0.001
-0.008
-0.031
-0.056
0.033
0.781
0.652
-0.145
-0.250
1.628
17.947
10.400
1.720
70.218
8810.797
20499.020
87161.734
103075.953
102919.688
31269.256
28.132
-0.006
-0.078
-0.021
0.001
0.003
0.003
-0.002
-0.002
-0.002
-0.003
-0.002
-0.002
0.
0.
0.
0.
0.
0.
0.
0.
0.
0.
0.
0.
0.
0.
0.
0.
0.
0.
0.
0.
0.001
0.002
-0.002
-0.014
-0.045
-0.037
2.849
55.427
46.172
2.346
0.858
119.239
31428.230
5322.269
33.512
4146.151
112453.109
34723.859
105729.266
5956.045
54196.023
60907.535
9.412
-0.110
-0.115
-0.047
-0.013
-0.007
-0.004
-0.005
-0.008
-0.008
-0.008
-0.007
-0.006
-0.004
-0.002
0.
0.
0.
0.
0.
0.
0.
0.
0.
0.
0.
0.
0.
0.
0.
0.
0.
0.
0.001
0.001
-0.003
-0.020
-0.054
0.013
10.110
444.572
362.044
17.450
12.245
894.857
112462.070
100823.875
91.891
46875.211
100629.984
7196.216
15346.524
3952.221
100068.305
2932.439
17.663
0.414
-0.144
-0.086
-0.039
-0.025
-0.018
-0.017
-0.021
-0.022
-0.018
-0.016
-0.013
-0.009
-0.005
-0.003
0.
0.
0.
0.
0.
0.
0.
0.
0.
0.
0.
0.
0.
0.
0.
0.
0.
0.001
0.001
-0.003
-0.020
-0.058
-0.069
2.406
43.440
54.425
104.814
72.357
7047.141
113495.078
18468.020
56.008
590.663
22862.033
5871.271
47.399
1876.033
101481.805
20651.141
102.417
1.788
-0.191
-0.138
-0.085
-0.060
-0.049
-0.047
-0.047
-0.051
-0.050
-0.040
-0.030
-0.019
-0.011
-0.006
-0.003
0.
0.
0.
0.
0.
0.
0.
0.
0.
0.
0.
0.
0.
0.
0.
0.
0.001
0.001
-0.002
-0.014
-0.051
-0.101
-0.046
1.293
11.277
78.959
74.686
57410.840
107963.383
2053.803
169.388
67.037
1104.865
501.908
12.235
92.604
1828.015
1921.899
58.141
0.780
-0.302
-0.227
-0.155
-0.117
-0.107
-0.107
-0.103
-0.100
-0.095
-0.081
-0.062
-0.037
-0.022
-0.011
-0.005
0.
0.
0.
0.
0.
0.
0.
0.
0.
0.
0.
0.
0.
0.
0.
0.
0.
0.001
-0.001
-0.007
-0.032
-0.094
-0.168
-0.217
0.686
5.034
23.329
30168.301
103841.492
867.655
75943.547
1007.902
34.021
32.014
9.975
120.428
2176.981
357.252
8.947
0.005
-0.354
-0.266
0.023
0.015
-0.154
-0.189
-0.167
0.037
0.110
-0.076
-0.109
-0.076
-0.036
-0.016
-0.008
-0.004
0.
0.
0.
0.
0.
0.
0.
0.
0.
0.
0.
0.
0.
0.
0.
0.
0.001
0.
-0.003
-0.020
-0.061
-0.148
-0.280
-0.366
6.314
2396.343
100186.914
821.664
6478.950
108023.672
24359.982
990.353
14952.160
946.361
22.111
97.000
42.762
11.144
4.095
1.221
3.563
32.259
23.257
1.717
-0.210
0.128
3.163
4.575
0.935
-0.095
-0.125
-0.070
-0.026
-0.010
-0.005
0.
0.
0.
0.
0.
0.
0.
0.
0.
0.
0.
0.
0.
0.
0.
0.
0.
0.001
-0.001
-0.012
-0.041
-0.106
-0.238
-0.338
14.388
25506.313
134838.891
103065.047
4345.295
101901.367
100573.805
5750.986
100055.453
16335.358
26.217
30.060
203.638
89.990
28.177
20.255
136.727
16338.354
6231.069
64.588
2.027
4.660
92.180
140.412
18.045
0.834
-0.173
-0.116
-0.047
-0.014
-0.005
0.
0.
0.
0.
0.
0.
0.
0.
0.
0.
0.
0.
0.
0.
0.
0.
0.
0.
0.
-0.010
-0.028
-0.081
-0.197
-0.340
2.024
204.899
19043.635
200159.297
102582.422
104646.016
7899.300
315.868
5243.733
500.489
10.462
341.119
13705.441
1688.639
449.524
269.956
513.591
100165.500
120683.086
7908.385
50.020
87.691
22022.801
63763.438
260.414
4.600
-0.167
-0.168
-0.076
-0.023
-0.006
0.
0.
0.
0.
0.
0.
0.
0.
0.
0.
0.
0.
0.
0.
0.
0.
0.
0.
0.002
-0.005
-0.022
-0.065
-0.171
-0.295
1.397
111.373
2480.243
110062.766
186885.094
4827.483
496.249
76.740
22.008
7.619
5.142
296.571
11219.919
101303.703
11937.065
1754.728
73.671
2092.630
100948.242
101112.258
267.675
593.602
107727.195
116978.625
458.919
6.275
0.214
-0.199
-0.104
-0.036
-0.009
0.
0.
0.
0.
0.
0.
0.
0.
0.
0.
0.
0.
0.
0.
0.
0.
0.
0.
0.000
-0.003
-0.018
-0.064
-0.146
-0.188
6.062
760.377
87350.484
104484.234
100099.266
333.943
607.596
7739.663
177.298
111.089
30.935
28.336
6077.493
123834.734
10733.436
333.701
12.133
102.275
9628.898
102325.367
5076.256
104271.977
95188.625
2627.989
86.914
60.478
6.092
-0.123
-0.124
-0.047
-0.011
0.
0.
0.
0.
0.
0.
0.001
0.002
0.002
0.002
0.002
0.002
0.001
0.
0.
0.
0.
0.
0.000
-0.001
-0.015
-0.057
-0.128
0.049
19.699
2288.615
19199.467
1973.513
956.233
25.011
218.248
1646.451
293.408
1610.377
420.701
30.320
13628.342
100560.945
36031.133
1207.931
14.944
19.261
714.045
104457.875
108911.750
102677.992
41162.332
45373.555
45854.844
93.414
7.830
-0.111
-0.139
-0.054
-0.013
0.
0.
0.
0.
0.001
0.002
0.003
0.004
0.005
0.005
0.005
0.003
0.002
0.002
0.
0.
0.
0.
0.000
-0.001
-0.012
-0.047
-0.110
0.081
18.036
2607.243
107360.586
60660.914
28.749
2.744
6.110
27.998
341.652
100198.844
51841.441
102.160
129.969
1298.459
1027.140
196.455
24.108
31.319
47.744
11399.252
100185.289
7647.728
102104.406
102048.992
26258.715
120.158
2.476
-0.209
-0.140
-0.049
-0.013
0.
0.
0.
0.001
0.002
0.004
0.005
0.005
0.005
0.003
0.002
0.002
0.002
0.001
0.003
0.
0.
0.
0.000
0.000
-0.006
-0.035
-0.092
-0.104
2.555
250.951
48469.762
2611.805
25.066
93.180
26.088
2.674
185.802
42401.984
17912.641
69.902
3.097
51.944
890.091
2422.341
46.576
12.845
10.619
36.122
76.197
239.004
1253.528
8526.697
100606.648
1373.775
7.116
-0.152
-0.116
-0.041
-0.010
0.
0.
0.
0.002
0.005
0.005
0.004
0.001
-0.002
-0.005
-0.005
-0.004
-0.002
0.000
0.000
0.001
0.
0.
0.001
0.001
-0.003
-0.020
-0.063
-0.119
-0.078
2.704
20.672
15.307
1851.441
100006.484
4841.466
24.769
8.220
94.940
165.930
87.781
4.654
5.732
191.754
518.632
26.901
36.326
51.208
8.470
0.645
4.012
12.697
390.173
4092.815
239.872
3.071
-0.130
-0.085
-0.030
-0.008
0.
0.
0.003
0.003
0.005
0.004
-0.002
-0.013
-0.024
-0.030
-0.029
-0.021
-0.013
-0.007
-0.004
-0.001
-0.001
0.
0.001
0.002
0.001
-0.008
-0.038
-0.096
-0.164
-0.228
-0.169
13.952
10421.487
100822.273
52173.324
1069.182
60.306
45.850
1980.737
1360.646
25.014
1.680
24.690
45.809
210.507
232.934
207.628
39.176
2.653
0.470
0.324
5.644
17.602
4.426
0.085
-0.111
-0.056
-0.017
-0.003
0.
0.
0.003
0.004
0.004
-0.002
-0.019
-0.041
-0.055
-0.063
-0.068
-0.064
-0.041
-0.022
-0.011
-0.007
-0.001
0.000
0.001
0.001
0.002
-0.006
-0.022
-0.068
-0.135
-0.239
-0.338
2.332
208.935
22635.111
108378.219
106275.156
1387.906
24.513
390.122
315.191
22.514
51.867
8014.512
15208.538
6071.079
738.230
244.311
275.286
19.764
8.341
1.369
-0.039
-0.161
-0.162
-0.133
-0.080
-0.033
-0.008
-0.001
0.
0.002
0.004
0.005
0.002
-0.011
-0.042
-0.060
-0.019
0.072
-0.059
-0.087
-0.078
-0.049
-0.027
-0.014
-0.007
-0.002
0.002
0.001
0.002
-0.004
-0.021
-0.056
-0.128
-0.248
-0.389
-0.304
8.334
680.851
10906.302
35186.801
504.887
5.480
36.613
452.316
258.098
204.729
100007.016
101591.797
100560.930
3500.572
56.169
91.496
74.911
66.308
6.369
-0.171
-0.318
-0.199
-0.106
-0.048
-0.013
-0.004
-0.001
0.
0.003
0.004
0.004
-0.002
-0.027
-0.062
-0.056
0.505
1.876
0.900
0.065
-0.090
-0.080
-0.050
-0.024
-0.013
-0.006
0.000
0.002
-0.001
-0.007
-0.026
-0.063
-0.146
-0.272
-0.248
1.240
7.276
29.772
42.837
67.498
13.760
2.113
23.687
468.452
272.888
34.276
1716.362
2838.038
1223.681
239.971
83.596
3233.657
1658.083
293.668
17.590
0.016
-0.300
-0.165
-0.072
-0.030
-0.008
-0.002
-0.001
0.001
0.002
0.002
0.001
-0.011
-0.040
-0.073
0.021
3.103
22.873
17.645
2.613
0.246
-0.091
-0.079
-0.049
-0.028
-0.014
-0.004
0.001
-0.001
-0.012
-0.031
-0.077
-0.174
-0.269
1.039
29.745
136.295
754.570
182.831
133.850
283.375
156.152
41.543
18.183
11.595
1.113
6.028
12.103
80.695
425.526
160.364
10681.280
15619.530
2895.656
48.591
0.314
-0.280
-0.155
-0.061
-0.024
-0.008
-0.002
-0.001
0.001
0.003
-0.001
-0.007
-0.031
-0.065
-0.105
0.065
7.174
82.838
61.046
9.739
1.375
-0.079
-0.118
-0.082
-0.052
-0.032
-0.014
-0.004
-0.003
-0.012
-0.035
-0.084
-0.191
-0.256
3.810
155.417
2204.252
35455.742
9363.899
3426.986
5648.646
62212.805
2747.889
26.456
0.626
1.360
2.807
2.055
13.288
53.069
211.190
100204.992
170454.016
87324.523
185.456
1.300
-0.253
-0.150
-0.059
-0.023
-0.005
0.000
0.
0.001
-0.001
-0.011
-0.032
-0.059
-0.091
-0.137
-0.117
1.845
15.900
13.490
4.833
0.763
-0.195
-0.190
-0.132
-0.088
-0.059
-0.029
-0.011
-0.005
-0.014
-0.036
-0.087
-0.193
-0.245
9.132
2569.491
105012.000
100911.422
26269.152
51891.359
3967.745
178157.219
7210.554
331.008
24.278
282.956
338.815
42.238
44.818
3.468
29.208
2193.972
5048.665
4010.260
664.440
10.817
-0.139
-0.135
-0.054
-0.019
-0.004
-0.001
0.
-0.001
-0.008
-0.033
-0.057
0.022
1.002
1.163
-0.044
-0.183
0.248
0.379
0.169
-0.213
-0.332
-0.289
-0.209
-0.137
-0.089
-0.047
-0.021
-0.009
-0.014
-0.035
-0.086
-0.196
-0.277
5.121
874.003
107765.391
16994.662
4180.022
100594.172
836.253
804.672
9643.076
100260.867
1231.865
64698.934
179073.891
416.035
615.610
10.834
3.823
23.181
421.836
101024.813
100051.977
77.194
0.111
-0.111
-0.047
-0.017
-0.005
-0.001
0.
-0.003
-0.018
-0.054
-0.058
2.935
94.560
134.227
7.925
0.358
-0.359
0.508
2.808
1.948
0.609
-0.197
-0.268
-0.183
-0.114
-0.063
-0.029
-0.011
-0.014
-0.035
-0.084
-0.190
-0.288
0.728
110.585
50279.348
85855.133
116.054
16300.302
104106.742
159.554
5596.209
31444.271
483.539
5399.311
34951.539
165.684
17.878
65.339
110.533
253.451
37.397
2209.158
2016.719
18.026
-0.034
-0.092
-0.040
-0.012
-0.003
-0.001
0.
-0.005
-0.027
-0.074
0.012
13.996
1297.790
2631.125
478.749
66.202
2.143
11.356
84.573
143.764
86.918
7.176
-0.108
-0.220
-0.130
-0.070
-0.033
-0.011
-0.012
-0.033
-0.081
-0.163
-0.247
0.144
10.928
1903.543
13318.587
120.323
2969.897
14468.711
6632.519
103845.914
173.792
14.585
323.990
668.636
23.091
482.014
78371.125
7907.999
708.453
26.207
6.602
5.465
0.267
-0.133
-0.074
-0.027
-0.010
-0.002
-0.001
0.
-0.007
-0.033
-0.088
0.015
12.873
1381.845
36176.383
100684.367
10438.462
43.363
105.840
6907.206
48038.199
52046.852
227.063
1.337
-0.235
-0.135
-0.069
-0.031
-0.010
-0.005
-0.027
-0.072
-0.138
-0.160
1.204
12.400
18.854
95.312
483.155
8824.663
170478.813
24281.996
3039.539
36.752
16.356
2614.385
8496.651
68.659
2047.419
102999.742
106715.078
833.241
21.554
0.138
-0.263
-0.190
-0.102
-0.044
-0.017
-0.005
-0.001
0.
0.
-0.007
-0.032
-0.086
-0.038
7.147
346.454
12383.167
110595.109
22433.365
782.375
19002.342
69728.094
200154.203
100458.367
503.827
1.995
-0.238
-0.135
-0.063
-0.023
-0.007
-0.002
-0.020
-0.057
-0.111
-0.126
0.911
8.234
9.815
126.217
1592.837
405.411
9124.771
1004.382
37.862
3.432
2.966
81.229
145.132
12.183
105.437
2582.084
1067.759
57.704
2.553
-0.233
-0.233
-0.131
-0.061
-0.025
-0.009
-0.003
-0.001
0.
0.
-0.006
-0.026
-0.074
-0.114
1.241
20.341
682.890
100748.664
104559.211
2938.254
63180.801
145433.734
941.304
738.910
29.919
0.176
-0.243
-0.128
-0.050
-0.015
-0.003
0.000
-0.010
-0.038
-0.084
-0.118
-0.018
0.608
0.625
2.712
9.481
5.969
20.056
8.208
0.598
-0.235
-0.221
0.882
1.391
1.310
4.707
10.026
8.357
1.335
-0.169
-0.226
-0.148
-0.072
-0.031
-0.015
-0.005
-0.001
0.
0.
0.
-0.004
-0.016
-0.051
-0.109
-0.108
1.069
84.468
10493.833
12637.991
5503.654
1388.201
2861.945
38.087
11.232
0.627
-0.263
-0.208
-0.107
-0.042
-0.011
0.002
0.002
-0.005
-0.020
-0.051
-0.086
-0.110
-0.131
-0.160
-0.197
-0.196
-0.177
-0.082
-0.150
-0.237
-0.278
-0.289
-0.206
-0.097
-0.165
-0.085
-0.180
-0.230
-0.257
-0.207
-0.140
-0.073
-0.036
-0.018
-0.008
-0.003
0.
0.
0.
0.
-0.002
-0.009
-0.028
-0.074
-0.142
-0.143
1.818
32.000
7590.873
179065.547
565.071
382.599
10344.109
601.783
3.390
-0.171
-0.167
-0.083
-0.034
-0.006
0.006
0.004
-0.002
-0.009
-0.023
-0.040
-0.062
-0.075
-0.094
-0.117
-0.131
-0.135
-0.140
-0.137
-0.142
-0.158
-0.184
-0.207
-0.206
-0.244
-0.266
-0.253
-0.212
-0.162
-0.108
-0.064
-0.032
-0.016
-0.010
-0.002
0.
0.
0.
0.
0.
0.000
-0.004
-0.014
-0.039
-0.093
-0.171
-0.209
2.437
618.951
5892.361
2138.312
100516.953
98716.188
1879.667
5.663
-0.150
-0.132
-0.068
-0.025
-0.003
0.005
0.005
0.001
-0.002
-0.010
-0.014
-0.022
-0.026
-0.035
-0.038
-0.044
-0.048
-0.051
-0.052
-0.059
-0.077
-0.112
-0.144
-0.168
-0.177
-0.176
-0.148
-0.107
-0.071
-0.043
-0.024
-0.013
-0.007
-0.003
-0.001
0.
0.
0.
0.
0.
0.001
-0.001
-0.007
-0.019
-0.048
-0.109
-0.202
-0.172
3.755
133.260
5361.702
100240.078
46995.957
76.350
0.793
-0.166
-0.103
-0.048
-0.013
0.000
0.002
0.005
0.003
-0.001
-0.003
-0.005
-0.004
-0.008
-0.010
-0.010
-0.015
-0.015
-0.019
-0.021
-0.024
-0.037
-0.063
-0.091
-0.112
-0.116
-0.102
-0.080
-0.052
-0.030
-0.018
-0.009
-0.004
-0.001
-0.001
0.
0.
0.
0.
0.
0.
0.
0.001
-0.002
-0.011
-0.029
-0.062
-0.143
-0.218
0.344
17.072
161.029
1042.123
225.552
4.636
-0.116
-0.132
-0.070
-0.027
-0.005
0.001
0.002
0.003
0.002
0.002
-0.002
0.000
0.001
-0.001
-0.003
-0.009
-0.012
-0.013
-0.013
-0.014
-0.013
-0.019
-0.030
-0.046
-0.061
-0.061
-0.053
-0.040
-0.021
-0.011
-0.003
0.000
0.001
0.
0.
0.
0.
0.
0.
0.
0.
0.
0.
0.001
-0.006
-0.015
-0.038
-0.088
-0.158
-0.179
0.299
2.109
3.738
1.478
-0.033
-0.138
-0.081
-0.035
-0.012
0.000
0.001
0.001
0.001
0.000
0.001
0.001
0.002
0.000
-0.002
-0.003
-0.005
-0.013
-0.019
-0.018
-0.013
-0.009
-0.007
-0.011
-0.019
-0.025
-0.027
-0.020
-0.011
-0.004
0.000
0.001
0.004
0.
0.
0.
0.
0.
0.
0.
0.
0.
0.
0.
-0.001
-0.002
-0.010
-0.024
-0.051
-0.097
-0.150
-0.179
-0.176
-0.166
-0.156
-0.129
-0.081
-0.040
-0.015
-0.003
0.001
0.001
0.001
0.
0.
0.
0.
0.001
0.000
0.000
-0.002
-0.008
-0.016
-0.022
-0.020
-0.013
-0.006
-0.004
-0.004
-0.005
-0.008
-0.009
-0.006
-0.003
0.001
0.001
0.003
0.001
0.
0.
0.
0.
0.
0.
0.
0.
0.
0.
0.
-0.001
-0.002
-0.004
-0.013
-0.028
-0.052
-0.084
-0.116
-0.135
-0.131
-0.108
-0.073
-0.041
-0.020
-0.008
0.001
0.002
0.001
0.
0.
0.
0.
0.
0.001
0.001
0.000
-0.002
-0.007
-0.013
-0.018
-0.017
-0.011
-0.004
0.000
0.003
0.001
-0.001
-0.001
-0.001
0.000
0.001
0.003
0.001
0.
0.
0.
0.
0.
0.
0.
0.
0.
0.
0.
0.
0.
-0.001
-0.003
-0.008
-0.016
-0.026
-0.042
-0.057
-0.066
-0.064
-0.053
-0.036
-0.019
-0.007
0.000
0.000
0.
0.
0.
0.
0.
0.
0.
0.
0.001
0.001
-0.001
-0.003
-0.007
-0.010
-0.010
-0.007
-0.003
0.002
0.003
0.003
0.002
0.002
0.001
0.000
0.001
0.001
0.
0.
0.
0.
0.
0.
0.
0.
0.
0.
0.
0.
0.
0.
-0.001
-0.002
-0.004
-0.010
-0.014
-0.021
-0.028
-0.032
-0.031
-0.025
-0.018
-0.009
-0.004
0.000
0.000
0.
0.
0.
0.
0.
0.
0.
0.
0.001
0.000
0.001
-0.001
-0.002
-0.003
-0.003
-0.002
0.000
0.001
0.002
0.002
0.001
0.001
0.001
0.001
0.
0.
0.
0.
0.
0.
0.
0.
0.
0.
0.
0.
0.
0.
0.
0.
-0.001
-0.001
-0.002
-0.004
-0.008
-0.011
-0.015
-0.017
-0.017
-0.014
-0.010
-0.003
0.000
-0.001
0.
0.
0.
0.
0.
0.
0.
0.
0.
0.
0.001
0.002
0.001
0.001
0.001
0.001
0.001
0.002
0.002
0.003
0.
0.
0.
0.
0.
0.
0.
0.
0.
0.
0.
0.
0.
0.
0.
0.
0.
0.
0.
0.
0.
0.
-0.001
-0.001
-0.001
-0.003
-0.005
-0.007
-0.006
-0.005
-0.004
-0.002
-0.001
-0.001
-0.001
0.
0.
0.
0.
0.
0.
0.
0.
0.
0.
0.
0.001
0.002
0.002
0.002
0.002
0.002
0.002
0.002
0.001
0.
0.
0.
0.
0.
0.
0.
0.
0.
0.
0.
0.
0.
0.
0.
0.
0.
0.
0.
0.
0.
0.
0.
0.
0.
-0.001
-0.001
-0.002
-0.002
-0.002
-0.002
-0.001
-0.001
-0.001
0.
0.
0.
0.
0.
0.
0.
0.
0.
0.
0.
0.
0.
0.
0.001
0.002
0.002
0.002
0.001
0.
0.
0.
0.
0.
0.
0.
0.
0.
0.
0.
0.
0.
0.
0.
0.
0.
0.
0.
0.
0.
0.
0.
0.
0.
0.
0.
0.
0.
-0.001
-0.001
-0.001
-0.001
-0.001
0.
0.
0.
0.
0.
0.
0.
0.
0.
0.
0.
0.
0.
0.
0.
0.
0.
0.
0.
0.
0.
0.
0.
0.
0.
0.
0.
0.
0.
0.
0.
0.
0.
0.
0.
0.
0.
0.
0.
0.
0.
0.
0.
0.
0.
0.
0.
0.
0.
0.
0.
0.
0.
0.
0.
0.
0.
0.
0.
0.
0.
0.
0.
0.
0.
0.
0.
0.
0.
0.
0.
0.
0.
0.
0.
0.
0.
0.
0.
0.
0.
0.
0.
0.
0.
0.
0.
0.
0.
0.
0.
0.
0.
0.
0.
0.
0.
0.
0.
0.
0.
0.
0.
0.
0.
0.
0.
0.
0.
0.
0.
0.
0.
0.
0.
0.
0.
0.
0.
0.
0.
0.
0.
0.
0.
0.
0.
0.
0.
0.
0.
0.
0.
0.
0.
0.
0.
0.
0.
0.
0.
0.
0.
0.
0.
0.
0.
0.
0.
0.
0.
0.
0.
0.
0.
0.
0.
0.
0.
0.
0.
0.
0.
0.
0.
0.
0.
0.
0.
0.
0.
0.
0.
0.
0.
0.
0.
0.
0.
0.
0.
0.
0.
0.
0.
0.
0.
0.
0.
0.
0.
0.
0.
0.
0.
0.
0.
0.
0.
0.
0.
0.
0.
0.
0.
0.
0.
0.
0.
0.
0.
0.
0.
0.
0.
0.
0.
0.
0.
0.
0.
0.
0.
0.
0.
0.
0.
0.
0.
0.
0.
0.
0.
0.
0.
0.
0.
0.
0.
0.
0.
0.
0.
0.
0.
0.
0.
0.
0.
0.
0.
0.
0.
0.
0.
0.
0.
0.
0.
0.
0.
0.
0.
0.
0.
0.
0.
0.
0.
0.
0.
0.
0.
0.
0.
0.
0.
0.
0.
0.
0.
0.
0.
0.
0.
0.
0.
0.
0.
0.
0.
0.
0.
0.
0.
0.
0.
0.
0.
0.
0.
0.
0.
0.
0.
0.
0.
0.
0.
0.
0.
0.
0.
0.
0.
0.
0.
0.
0.
0.
0.
0.
0.
0.
0.
0.
0.
0.
0.
0.
0.
0.
0.
0.
0.
0.
0.
0.
0.
0.
0.
0.
0.
0.
0.
0.
0.
0.
0.
0.
0.
0.
0.
0.
0.
0.
0.
0.
0.
0.
0.
0.
0.
0.
0.
0.
0.
0.
0.
0.
0.
0.
0.
0.
0.
0.
0.
0.
0.
0.
0.
0.
0.
0.
0.
0.
0.
0.
0.
0.
0.
0.
0.
0.
0.
0.
0.
0.
0.
0.
0.
0.
0.
0.
0.
0.
0.
0.
0.
0.
0.
0.
0.
0.
0.
0.
0.
0.
0.
0.
0.
0.
0.
0.
0.
0.
0.
0.
0.
0.
0.
0.
0.
0.
0.
0.
0.
0.
0.
0.
0.
0.
0.
0.
0.
0.
0.
0.
0.
0.
0.
0.
0.
0.
0.
0.
0.
0.
0.
0.
0.
0.
0.
0.
0.
0.
0.
0.
0.
0.
0.
0.
0.
0.
0.
0.
0.
0.
0.
0.
0.
0.
0.
0.
0.
0.
0.
0.
0.
0.
0.
0.
0.
0.
0.
0.
0.
0.
0.
0.
0.
0.
0.
0.
0.
0.
0.
0.
0.
0.
0.
0.
0.
0.
0.
0.
0.
0.
0.
0.
0.
0.
0.
0.
0.
0.
0.
0.
0.
0.
0.
0.
0.
0.
0.
0.
0.
0.
0.
0.
0.
0.
0.
0.
0.
0.
0.
0.
0.
0.
0.
0.
0.
0.
0.
0.
0.
0.
0.
0.
0.
0.
0.
0.
0.
0.
0.
0.
0.
0.
0.
0.
0.
0.
0.
0.
0.
0.
0.
0.
0.
0.
0.
0.
0.
0.
0.
0.
0.
0.
0.
0.
0.
0.
0.
0.
0.
0.
0.
0.
0.
0.
0.
0.
0.
0.
0.
0.
0.
0.
0.
0.
0.
0.
0.
0.
0.
0.
0.
0.
0.
0.
0.
0.
0.
0.
0.
0.
0.
0.
0.
0.
0.
0.
0.
0.
0.
0.
0.
0.
0.
0.
0.
0.
0.
0.
0.
0.
0.
0.
0.
0.
0.
0.
0.
0.
0.
0.
0.
0.
0.
0.
0.
0.
0.
0.
0.
0.
0.
0.
0.
0.
0.
0.
0.
0.
0.
0.
0.
0.
0.
0.
0.
0.
0.
0.
0.
0.
0.
0.
0.
0.
0.
0.
0.
0.
0.
0.
0.
0.
0.
0.
0.
0.
0.
0.
0.
0.
0.
0.
0.
0.
0.
0.
0.
0.
0.
0.
0.
0.
0.
0.
0.
0.
0.
0.
0.
0.
0.
0.
0.
0.
0.
0.
0.
0.
0.
0.
0.
0.
0.
0.
0.
0.
0.
0.
0.
0.
0.
0.
0.
0.
0.
0.
0.
0.
0.
0.
0.
0.
0.
0.
0.
0.
0.
0.
0.
0.
0.
0.
0.
0.
0.
0.
0.
0.
0.
0.
0.
0.
0.
0.
0.
0.
0.
0.
0.
0.
0.
0.
0.
0.
0.
0.
0.
0.
0.
0.
0.
0.
0.
0.
0.
0.
0.
0.
0.
0.
0.
0.
0.
0.
0.
0.
0.
0.
0.
0.
0.
0.
0.
0.
0.
0.
0.
0.
0.
0.
0.
0.
0.
0.
0.
0.
0.
0.
0.
0.
0.
0.
0.
0.
0.
0.
0.
0.
0.
0.
0.
0.
0.
0.
0.
0.
0.
0.
0.
0.
0.
0.
0.
0.
0.
0.
0.
0.
0.
0.
0.
0.
0.
0.
0.
0.
0.
0.
0.
0.
0.
0.
0.
0.
0.
0.
0.
0.
0.
0.
0.
0.
0.
0.
0.
0.
0.
0.
0.
0.
0.
0.
0.
0.
0.
0.
0.
0.
0.
0.
0.
0.
0.
0.
0.
0.
0.
0.
0.
0.
0.
0.
0.
0.
0.
0.
0.
0.
0.
0.
0.
0.
0.
0.
0.
0.
0.
0.
0.
0.
0.
0.
0.
0.
0.
0.
0.
0.
0.
0.
0.
0.
0.
0.
0.
0.
0.
0.
0.
0.
0.
0.
0.
0.
0.
0.
0.
0.
0.
0.
0.
0.
0.
0.
0.
0.
0.
0.
0.
0.
0.
0.
0.
0.
0.
0.
0.
0.
0.
0.
0.
0.
0.
0.
0.
0.
0.
0.
0.
0.
0.
0.
0.
0.
0.
0.
0.
0.
0.
0.
0.
0.
0.
0.
0.
0.
0.
0.
0.
0.
0.
0.
0.
0.
0.
0.
0.
0.
0.
0.
0.
0.
0.
0.
0.
0.
0.
0.
0.
0.
0.
0.
0.
0.
0.
0.
0.
0.
0.
0.
0.
0.
0.
0.
0.
0.
0.
0.
0.
0.
0.
0.
0.
0.
0.
0.
0.
0.
0.
0.
0.
0.
0.
0.
0.
0.
0.
0.
0.
0.
0.
0.
0.
0.
0.
0.
0.
0.
0.
0.
0.
0.
0.
0.
0.
0.
0.
0.
0.
0.
0.
0.
0.
0.
0.
0.
0.
0.
0.
0.
0.
0.
0.
0.
0.
0.
0.
0.
0.
0.
0.001
0.001
0.001
0.001
0.001
0.
0.
0.
0.
0.
0.
0.
0.
0.
0.
0.
0.
0.
0.
0.
0.
0.
0.
0.
0.
0.
0.
0.
0.
0.
0.
0.
0.
0.
0.
0.
0.
0.
0.
0.
0.
0.
0.
0.
0.
0.
0.
0.
0.
0.
0.
0.
0.
0.002
0.002
0.002
0.002
0.002
0.002
0.001
0.001
0.001
0.
0.
0.
0.
0.
0.
0.
0.
0.
0.
0.
0.
0.
0.
0.
0.
0.
0.
0.
0.
0.
0.
0.
0.
0.
0.
0.
0.
0.
0.
0.
0.
0.
0.
0.
0.
0.
0.
0.
0.
0.
0.
0.
0.
0.001
0.002
0.002
0.003
0.004
0.005
0.005
0.005
0.005
0.004
0.002
0.002
0.
0.
0.
0.
0.
0.
0.
0.
0.
0.
0.
0.
0.
0.
0.
0.
0.
0.
0.
0.
0.
0.
0.
0.
0.
0.
0.
0.
0.
0.
0.
0.
0.
0.
0.
0.
0.
0.
0.
0.
0.
0.
0.001
0.002
0.001
0.002
0.002
0.001
0.
0.001
0.003
0.005
0.006
0.005
0.002
0.002
0.
0.
0.
0.
0.
0.
0.
0.
0.
0.
0.
0.
0.
0.
0.
0.
0.
0.
0.
0.
0.
0.
0.
0.
0.
0.
0.
0.
0.
0.
0.
0.
0.
0.
0.
0.
0.001
0.001
0.
0.
0.001
0.000
0.000
0.001
-0.003
-0.007
-0.014
-0.018
-0.018
-0.013
-0.005
0.003
0.006
0.006
0.002
0.002
0.
0.
0.
0.
0.
0.
0.
0.
0.
0.
0.
0.
0.
0.
0.
0.
0.
0.
0.
0.
0.
0.
0.
0.
0.
0.
0.
0.
0.
0.
0.
0.
0.001
0.001
0.002
0.000
0.000
0.000
-0.002
-0.001
-0.003
-0.004
-0.008
-0.018
-0.036
-0.048
-0.051
-0.049
-0.044
-0.034
-0.012
0.001
0.006
0.005
0.002
0.001
0.
0.
0.
0.
0.
0.
0.
0.
0.
0.
0.
0.
0.
0.
0.
0.
0.
0.
0.
0.
0.
0.
0.
0.
0.
0.
0.
0.
0.
0.
0.001
0.001
0.001
0.001
-0.003
-0.005
-0.007
-0.009
-0.015
-0.019
-0.025
-0.036
-0.062
-0.079
0.069
1.082
2.521
0.533
-0.061
-0.051
-0.014
0.004
0.007
0.005
0.001
0.001
0.
0.
0.
0.
0.
0.
0.
0.
0.
0.
0.
0.
0.
0.
0.
0.
0.
0.
0.
0.
0.
0.
0.
0.
0.
0.
0.
0.
0.001
0.002
0.001
-0.003
-0.009
-0.015
-0.021
-0.026
-0.034
-0.040
-0.048
-0.064
-0.087
-0.114
0.220
24.494
291.986
11791.116
194.795
0.416
-0.060
-0.042
-0.007
0.005
0.006
0.003
0.001
0.
0.
0.
0.
0.
0.
0.
0.
0.
0.
0.
0.
0.
0.
0.
0.
0.
0.
0.
0.
0.
0.
0.
0.
0.
0.
0.
0.001
0.002
0.001
-0.005
-0.017
-0.034
-0.053
-0.066
-0.080
-0.090
-0.108
-0.122
-0.147
-0.169
-0.036
5.041
34146.523
181906.344
200171.125
1111.395
53.834
1.805
-0.057
-0.027
0.002
0.006
0.005
0.001
0.
0.
0.
0.
0.
0.
0.
0.
0.
0.
0.
0.
0.
0.
0.
0.
0.
0.
0.
0.
0.
0.
0.
0.
0.
0.
0.
0.002
0.001
-0.004
-0.020
-0.045
-0.066
-0.068
-0.101
-0.160
-0.203
-0.223
-0.235
-0.264
-0.149
6.394
164.980
976.326
107172.039
200191.391
10813.621
46040.184
32.313
-0.014
-0.048
-0.007
0.005
0.005
0.003
0.
0.
0.
0.
0.
0.
0.
0.
0.
0.
0.
0.
0.
0.
0.
0.
0.
0.
0.
0.
0.
0.
0.
0.
0.
0.
0.001
0.002
0.
-0.011
-0.042
-0.063
0.523
6.379
5.510
0.362
-0.205
0.166
2.448
1.438
1.267
146.513
100040.297
100987.805
118462.500
102548.117
104153.211
9549.865
19.628
-0.037
-0.084
-0.024
-0.002
0.002
0.001
-0.002
-0.003
-0.003
-0.003
-0.003
-0.002
-0.002
0.
0.
0.
0.
0.
0.
0.
0.
0.
0.
0.
0.
0.
0.
0.
0.
0.
0.
0.
0.001
0.002
-0.003
-0.022
-0.056
0.121
29.695
4053.886
2863.572
28.164
7.033
17.887
232.305
108.899
13.293
1343.321
116355.016
102711.398
101085.383
5559.690
1276.044
478.691
7.301
0.194
-0.116
-0.057
-0.015
-0.006
-0.003
-0.005
-0.009
-0.009
-0.010
-0.008
-0.007
-0.004
-0.002
0.
0.
0.
0.
0.
0.
0.
0.
0.
0.
0.
0.
0.
0.
0.
0.
0.
0.
0.001
0.001
-0.005
-0.028
-0.066
0.482
187.698
100163.391
102021.922
613.443
408.954
450.981
1484.055
580.021
71.349
6935.276
109874.156
5433.928
1040.018
439.813
5737.587
1655.161
514.800
11.757
-0.036
-0.089
-0.044
-0.023
-0.018
-0.020
-0.023
-0.025
-0.022
-0.020
-0.015
-0.011
-0.006
-0.003
0.
0.
0.
0.
0.
0.
0.
0.
0.
0.
0.
0.
0.
0.
0.
0.
0.
0.001
0.001
-0.005
-0.027
-0.071
0.103
25.437
2328.801
8175.890
100506.984
13947.571
4816.005
16592.695
1697.108
6151.223
3644.707
102321.055
100110.992
192.055
453.439
143482.094
108486.367
13531.231
51.664
0.109
-0.143
-0.087
-0.062
-0.048
-0.049
-0.054
-0.055
-0.053
-0.047
-0.036
-0.023
-0.013
-0.006
-0.003
0.
0.
0.
0.
0.
0.
0.
0.
0.
0.
0.
0.
0.
0.
0.
0.
0.001
0.001
-0.003
-0.020
-0.066
-0.101
1.043
26.207
488.974
57347.176
6885.896
20174.979
196511.672
1855.009
137243.484
3163.106
32197.844
8043.114
48.089
1047.235
170527.563
104675.219
858.024
10.384
-0.209
-0.230
-0.154
-0.117
-0.110
-0.107
-0.101
-0.056
-0.040
-0.074
-0.068
-0.047
-0.025
-0.012
-0.006
-0.001
0.
0.
0.
0.
0.
0.
0.
0.
0.
0.
0.
0.
0.
0.
0.
0.
0.002
-0.001
-0.012
-0.044
-0.107
-0.131
0.516
12.307
105.579
61.023
489.574
1894.426
225.456
30213.648
199.541
78.931
119.775
22.792
5706.249
100200.727
57645.957
68.408
0.559
-0.441
-0.275
0.056
0.052
-0.150
-0.179
0.250
3.776
5.199
0.829
-0.075
-0.082
-0.046
-0.020
-0.009
-0.003
0.
0.
0.
0.
0.
0.
0.
0.
0.
0.
0.
0.
0.
0.
0.
0.
0.001
0.001
-0.004
-0.024
-0.072
-0.153
-0.271
-0.231
2.413
199.424
1713.353
88.951
182.514
4098.251
273.963
36.181
121.466
32.374
187.213
3694.545
708.352
21.652
-0.106
-0.395
4.137
40.500
28.849
1.836
-0.089
7.801
255.852
470.380
25.785
0.618
-0.129
-0.084
-0.032
-0.013
-0.004
0.
0.
0.
0.
0.
0.
0.
0.
0.
0.
0.
0.
0.
0.
0.
0.
0.
0.002
-0.001
-0.012
-0.047
-0.107
-0.238
-0.378
3.855
822.584
15352.846
521.325
473.427
249.714
167.688
61.224
411.216
105.406
149.981
878.092
715.913
91.609
1.595
1.290
184.266
31594.646
11383.286
53.765
0.823
28.478
2392.542
6985.591
457.277
10.345
-0.047
-0.136
-0.057
-0.017
-0.005
0.
0.
0.
0.
0.
0.
0.
0.
0.
0.
0.
0.
0.
0.
0.
0.
0.
0.
0.001
-0.008
-0.031
-0.077
-0.196
-0.341
0.552
38.359
247.681
4625.422
57378.609
683.231
53.352
22.546
96.520
163.546
234.209
200.634
2909.414
326.450
12.863
6.226
762.078
100010.172
100134.258
248.936
8.850
73.132
8735.634
111758.859
42512.520
75.257
0.380
-0.178
-0.095
-0.029
-0.006
0.
0.
0.
0.
0.
0.
0.
0.
0.
0.
0.
0.
0.
0.
0.
0.
0.
0.
0.002
-0.003
-0.023
-0.068
-0.167
-0.272
3.355
469.347
38487.410
8858.127
9027.932
225.348
19.817
78.809
169.727
306.440
412.372
34.962
106.402
211.630
302.633
53.627
54.846
2037.664
2610.988
9094.261
265.859
1458.375
112608.352
118140.648
5292.433
93.404
6.449
-0.083
-0.121
-0.045
-0.011
0.
0.
0.
0.
0.
0.
0.
0.
0.
0.
0.
0.
0.
0.
0.
0.
0.
0.
0.001
-0.001
-0.019
-0.065
-0.145
-0.027
17.446
7011.982
101002.055
126132.836
17994.354
103.517
56.029
777.689
726.847
47.022
30.842
13.921
373.454
7340.585
61248.984
2374.151
21.260
67.187
100070.203
100332.633
7133.845
89353.852
103238.758
4536.865
2888.617
67780.375
286.783
1.042
-0.137
-0.059
-0.012
0.
0.
0.
0.
0.
0.001
0.002
0.002
0.001
0.002
0.002
0.002
0.002
0.
0.
0.
0.
0.
0.000
-0.001
-0.017
-0.063
-0.124
1.248
161.239
102045.539
116627.063
4386.262
225.798
121.366
94.397
195.718
177.214
22.030
12.216
13.858
637.228
28666.621
101567.602
70491.445
46.469
19.158
3816.903
87196.266
100819.984
4890.761
9012.028
591.331
5827.844
100042.938
444.203
1.325
-0.146
-0.065
-0.015
0.
0.
0.
0.
0.001
0.002
0.004
0.005
0.005
0.005
0.004
0.005
0.003
0.003
0.001
0.
0.
0.
0.000
-0.001
-0.015
-0.057
-0.107
2.008
333.456
52360.332
115716.656
2706.603
39.059
574.892
312.263
13.918
13.617
136.112
94.036
7.252
74.645
8755.144
115227.000
5472.326
40.887
2.965
42.147
3248.346
17934.902
343.552
130.780
453.055
188.602
138.064
11.449
-0.015
-0.141
-0.057
-0.013
0.
0.
0.
0.003
0.003
0.005
0.005
0.005
0.003
0.002
0.002
0.002
0.002
0.000
0.002
0.001
0.
0.
0.000
-0.001
-0.011
-0.044
-0.092
0.243
18.642
231.975
1385.781
235.830
16.655
91.564
49.058
2.863
6.752
91.108
91.255
22.531
58.097
3553.986
200056.313
101721.109
565.507
56.262
360.187
86.175
40.558
11.147
19.141
63.254
67.672
11.858
0.340
-0.194
-0.121
-0.042
-0.008
0.
0.
0.003
0.003
0.005
0.005
0.004
-0.001
-0.008
-0.011
-0.010
-0.009
-0.006
-0.006
-0.004
-0.002
-0.002
0.
0.001
0.001
-0.006
-0.028
-0.079
-0.126
0.107
2.004
6.694
6.170
380.624
10422.826
795.805
39.467
5.584
74.608
3278.137
2196.860
53.306
94.222
7853.971
67757.031
462.757
575.114
4433.690
371.112
4.976
-0.296
0.426
6.462
17.814
4.532
0.018
-0.158
-0.077
-0.025
-0.003
0.
0.
0.002
0.005
0.005
0.001
-0.007
-0.024
-0.038
-0.046
-0.049
-0.038
-0.026
-0.015
-0.010
-0.007
-0.001
-0.002
-0.001
0.002
-0.003
-0.018
-0.050
-0.112
-0.186
-0.276
-0.317
6.091
1275.910
100781.000
16312.311
8445.471
161.688
769.903
100042.867
100031.961
321.910
12.621
36.963
561.303
115090.906
80764.273
100857.969
1882.507
24.369
-0.477
-0.577
-0.060
0.602
0.094
-0.145
-0.094
-0.040
-0.011
-0.001
0.
0.001
0.003
0.005
0.004
-0.009
-0.033
-0.053
-0.034
0.021
-0.072
-0.087
-0.067
-0.040
-0.023
-0.013
-0.008
-0.003
-0.001
0.003
-0.003
-0.008
-0.035
-0.081
-0.161
-0.288
-0.411
1.040
84.713
16915.484
113768.148
105821.211
566.110
206.883
49667.809
26093.494
126.485
44.337
5245.272
11868.647
196552.000
108788.297
138505.000
100292.047
247.559
0.196
-0.576
-0.458
-0.314
-0.188
-0.112
-0.053
-0.017
-0.003
0.000
0.
0.003
0.004
0.006
0.000
-0.023
-0.054
0.037
5.104
28.604
1.779
-0.069
-0.106
-0.081
-0.050
-0.026
-0.013
-0.007
-0.002
-0.001
0.000
-0.008
-0.031
-0.075
-0.152
-0.273
-0.433
-0.389
7.821
588.808
7632.916
1082.315
54.724
35.996
2782.944
5737.491
87.417
153.170
100015.945
113670.109
102485.531
43617.449
2957.527
7033.163
53.360
2.519
-0.041
-0.405
-0.306
-0.170
-0.080
-0.032
-0.007
0.
0.000
0.
0.004
0.005
0.005
-0.008
-0.043
-0.063
1.025
81.968
1335.523
29.461
2.257
0.198
-0.107
-0.082
-0.050
-0.028
-0.014
-0.006
-0.002
-0.003
-0.011
-0.036
-0.083
-0.162
-0.285
-0.319
0.339
49.209
766.178
109.077
22.994
20.774
8.305
93.566
136.415
11.168
21.781
1273.427
2607.686
107647.281
39101.453
235.229
301.976
751.639
109.490
7.628
0.236
-0.274
-0.160
-0.069
-0.028
-0.008
0.000
0.000
0.001
0.004
0.004
0.000
-0.017
-0.058
-0.068
2.307
120.722
3458.953
1769.562
101.315
10.561
0.208
-0.123
-0.090
-0.055
-0.031
-0.016
-0.006
-0.004
-0.016
-0.041
-0.097
-0.183
-0.282
-0.082
5.733
2644.313
100821.023
8882.900
3015.443
12509.347
313.121
32.648
2.272
-0.101
0.034
6.059
64.441
11204.755
101021.203
2883.915
2364.065
102079.125
17410.535
112.055
2.712
-0.218
-0.160
-0.068
-0.026
-0.009
0.000
0.
0.002
0.002
0.001
-0.006
-0.030
-0.077
-0.105
1.984
317.020
100023.930
42976.055
2821.390
105.745
1.268
-0.174
-0.133
-0.091
-0.066
-0.035
-0.014
-0.008
-0.019
-0.045
-0.105
-0.207
-0.321
0.642
49.836
2352.503
176080.703
109986.242
116757.883
103959.008
102048.219
3786.418
12.038
0.872
2.750
0.654
3.470
389.333
7030.028
200.268
900.268
102772.570
101346.406
566.511
3.709
-0.228
-0.170
-0.069
-0.025
-0.006
-0.001
0.
0.001
0.000
-0.006
-0.024
-0.062
-0.106
-0.161
0.403
40.807
1479.512
1057.951
897.125
54.717
0.704
-0.254
-0.163
-0.110
-0.096
-0.067
-0.028
-0.015
-0.022
-0.048
-0.110
-0.226
-0.339
3.902
888.171
100719.977
115103.938
163607.313
105083.703
37688.633
100268.219
12469.717
24.043
11.980
42.022
15.923
1.033
1.783
6.839
5.492
189.166
104369.430
105307.727
2812.314
17.007
-0.124
-0.158
-0.066
-0.021
-0.007
-0.001
0.
0.000
-0.004
-0.022
-0.054
-0.087
-0.097
-0.153
-0.235
0.762
7.144
12.687
14.902
2.490
-0.287
-0.339
-0.041
0.024
-0.101
-0.089
-0.051
-0.021
-0.023
-0.049
-0.115
-0.237
-0.335
3.110
439.112
70521.008
34155.309
1823.304
6512.919
228.222
1379.606
177.791
69.967
22.268
94.871
793.032
25.895
0.624
0.456
36.997
251.979
24659.271
200137.250
100883.195
96.884
0.152
-0.134
-0.055
-0.020
-0.006
-0.001
0.
-0.002
-0.012
-0.044
-0.080
-0.025
0.840
1.243
0.492
-0.156
-0.286
0.361
0.971
0.785
0.253
-0.270
-0.010
0.153
-0.054
-0.099
-0.067
-0.030
-0.025
-0.050
-0.117
-0.209
-0.063
2.334
285.892
115019.500
115051.500
301.987
859.302
347.766
225.882
399.907
273.588
129.210
49.299
339.398
23.129
39.506
50.198
9429.180
103541.172
261.755
3579.112
3118.524
21.961
-0.044
-0.109
-0.044
-0.015
-0.005
-0.001
0.
-0.003
-0.020
-0.063
-0.105
0.263
5.244
22.275
62.788
16.413
7.361
9.231
71.647
144.799
37.026
3.706
0.058
0.780
0.307
-0.080
-0.068
-0.035
-0.023
-0.052
-0.115
-0.141
1.087
10.863
129.601
1627.625
2793.470
6997.108
100855.188
16675.670
101245.734
107300.547
2287.994
805.374
5482.831
20803.025
131.300
1060.326
6232.617
119842.805
100913.320
644.458
28.445
7.781
0.339
-0.153
-0.085
-0.031
-0.011
-0.004
-0.001
0.
-0.005
-0.026
-0.077
-0.119
0.453
13.331
461.800
8748.825
563.099
636.034
610.344
31708.137
101199.727
1391.495
35.224
0.489
0.623
0.260
-0.077
-0.065
-0.032
-0.020
-0.046
-0.109
-0.098
2.190
66.529
4837.319
5599.326
21600.771
103469.148
106417.414
105467.234
152291.438
126146.352
2083.991
240.870
104460.563
103487.945
628.947
14030.726
108920.953
101536.000
4401.571
131.694
6.092
-0.059
-0.205
-0.122
-0.055
-0.019
-0.007
-0.001
0.
0.
-0.005
-0.025
-0.075
-0.135
0.171
9.421
561.328
12805.083
1725.232
100981.742
120727.453
151435.625
113923.727
8682.550
72.491
0.625
-0.206
-0.140
-0.098
-0.055
-0.023
-0.013
-0.036
-0.097
-0.110
1.108
39.175
2004.207
2019.097
3107.272
107129.438
800.907
19716.857
1756.350
446.766
92.461
40.375
1534.943
2332.922
806.781
4349.520
5276.434
16376.487
164.781
6.651
0.371
-0.222
-0.156
-0.074
-0.032
-0.010
-0.005
-0.001
0.
0.
-0.004
-0.021
-0.063
-0.131
-0.145
1.562
79.889
5733.136
104344.789
200153.563
157020.984
100686.727
1720.819
865.644
33.130
0.429
-0.270
-0.189
-0.094
-0.037
-0.014
-0.008
-0.024
-0.076
-0.117
0.003
2.522
23.398
23.575
16.042
60.256
9.071
23.934
11.556
5.563
1.473
1.823
21.383
55.539
122.073
6410.222
220.562
20.087
2.721
-0.018
-0.212
-0.161
-0.088
-0.040
-0.016
-0.007
-0.002
0.
0.
0.
-0.003
-0.012
-0.044
-0.112
-0.176
0.065
16.276
1003.339
102797.039
171077.891
1111.570
233.730
2801.158
852.673
13.311
15.434
0.740
-0.152
-0.080
-0.025
-0.006
-0.005
-0.015
-0.049
-0.094
-0.122
-0.098
0.088
0.038
-0.201
-0.202
-0.246
-0.130
-0.179
-0.246
-0.325
0.104
7.950
28.376
10.397
22.149
4.683
-0.149
-0.256
-0.221
-0.155
-0.090
-0.042
-0.019
-0.009
-0.004
0.
0.
0.
0.
-0.002
-0.007
-0.024
-0.074
-0.149
-0.214
0.798
44.862
41661.023
123984.961
60362.793
951.614
107921.281
2638.902
22.157
36.526
2.147
-0.100
-0.064
-0.018
0.002
0.002
-0.008
-0.027
-0.055
-0.089
-0.107
-0.128
-0.155
-0.181
-0.199
-0.197
-0.196
-0.187
-0.201
-0.241
-0.175
0.843
2.697
1.121
-0.023
-0.267
-0.259
-0.196
-0.129
-0.078
-0.039
-0.021
-0.008
-0.004
-0.001
0.
0.
0.
0.
0.000
-0.003
-0.012
-0.042
-0.098
-0.190
-0.245
4.115
349.630
16684.039
125644.023
36222.176
103248.375
11363.416
18.361
9.765
0.777
-0.085
-0.051
-0.009
0.006
0.005
-0.004
-0.012
-0.027
-0.038
-0.051
-0.060
-0.067
-0.074
-0.080
-0.083
-0.087
-0.083
-0.094
-0.131
-0.159
-0.142
-0.042
-0.072
-0.196
-0.205
-0.161
-0.098
-0.057
-0.035
-0.016
-0.007
-0.001
0.000
0.
0.
0.
0.
0.
0.001
-0.001
-0.007
-0.021
-0.059
-0.139
-0.242
-0.032
18.340
8091.953
101041.867
134980.938
5755.549
97.608
1.584
0.334
-0.064
-0.072
-0.031
-0.002
0.004
0.006
0.000
-0.006
-0.011
-0.015
-0.020
-0.020
-0.023
-0.035
-0.042
-0.045
-0.048
-0.046
-0.051
-0.077
-0.111
-0.136
-0.131
-0.139
-0.150
-0.131
-0.092
-0.050
-0.028
-0.015
-0.004
0.000
0.001
0.001
0.
0.
0.
0.
0.
0.
0.001
-0.002
-0.014
-0.037
-0.094
-0.188
-0.216
3.004
214.708
4185.781
861.007
103.095
3.226
-0.195
-0.177
-0.101
-0.052
-0.015
0.001
0.003
0.004
0.003
-0.001
-0.005
-0.004
-0.007
-0.007
-0.014
-0.026
-0.039
-0.040
-0.040
-0.041
-0.038
-0.047
-0.069
-0.093
-0.108
-0.113
-0.100
-0.082
-0.048
-0.026
-0.013
-0.003
0.003
0.001
0.001
0.
0.
0.
0.
0.
0.
0.
0.
-0.001
-0.009
-0.024
-0.062
-0.130
-0.200
-0.017
2.698
12.081
9.765
1.765
-0.142
-0.208
-0.124
-0.060
-0.024
-0.005
0.000
0.004
0.004
0.002
-0.001
-0.002
-0.001
-0.004
-0.004
-0.015
-0.031
-0.039
-0.040
-0.045
-0.041
-0.034
-0.028
-0.033
-0.048
-0.062
-0.065
-0.056
-0.038
-0.021
-0.008
0.000
0.003
0.003
0.002
0.001
0.
0.
0.
0.
0.
0.
0.
0.
-0.002
-0.005
-0.019
-0.042
-0.089
-0.152
-0.210
-0.220
-0.136
-0.161
-0.231
-0.200
-0.131
-0.066
-0.030
-0.010
-0.002
0.001
0.001
0.001
-0.001
-0.001
0.000
-0.002
-0.001
-0.006
-0.016
-0.033
-0.041
-0.048
-0.048
-0.044
-0.032
-0.018
-0.013
-0.015
-0.020
-0.022
-0.020
-0.014
-0.005
0.001
0.002
0.003
0.002
0.001
0.
0.
0.
0.
0.
0.
0.
0.
-0.001
-0.002
-0.005
-0.011
-0.026
-0.055
-0.097
-0.156
-0.207
-0.222
-0.214
-0.186
-0.130
-0.072
-0.036
-0.015
-0.003
0.001
0.001
0.
0.
0.
0.001
-0.001
-0.001
-0.002
-0.004
-0.013
-0.028
-0.042
-0.049
-0.049
-0.043
-0.025
-0.008
-0.004
-0.002
-0.005
-0.006
-0.005
-0.001
0.000
0.002
0.003
0.004
0.001
0.
0.
0.
0.
0.
0.
0.
0.
0.
0.
-0.001
-0.003
-0.008
-0.017
-0.031
-0.056
-0.085
-0.118
-0.136
-0.129
-0.109
-0.073
-0.041
-0.020
-0.008
-0.001
0.000
0.
0.
0.
0.
0.
0.
0.001
0.001
-0.001
-0.006
-0.017
-0.030
-0.038
-0.039
-0.030
-0.015
-0.003
0.003
0.003
0.004
0.001
0.002
0.003
0.002
0.003
0.002
0.
0.
0.
0.
0.
0.
0.
0.
0.
0.
0.
0.
-0.001
-0.001
-0.004
-0.010
-0.019
-0.031
-0.043
-0.062
-0.071
-0.073
-0.059
-0.040
-0.022
-0.013
-0.001
0.
0.
0.
0.
0.
0.
0.
0.
0.001
0.000
0.
-0.002
-0.006
-0.013
-0.018
-0.018
-0.014
-0.006
-0.002
0.003
0.004
0.003
0.002
0.001
0.001
0.001
0.
0.
0.
0.
0.
0.
0.
0.
0.
0.
0.
0.
0.
0.
-0.001
-0.001
-0.002
-0.007
-0.010
-0.018
-0.023
-0.033
-0.037
-0.036
-0.029
-0.019
-0.012
-0.004
0.000
-0.001
0.
0.
0.
0.
0.
0.
0.
0.
0.001
0.001
0.001
-0.001
-0.003
-0.005
-0.005
-0.004
0.000
0.001
0.002
0.003
0.
0.
0.
0.
0.
0.
0.
0.
0.
0.
0.
0.
0.
0.
0.
0.
0.
0.
0.
0.
-0.001
-0.001
-0.001
-0.006
-0.008
-0.013
-0.015
-0.017
-0.018
-0.013
-0.008
-0.005
-0.002
-0.001
0.
0.
0.
0.
0.
0.
0.
0.
0.
0.
0.001
0.002
0.001
0.001
0.001
0.001
0.001
0.001
0.002
0.003
0.001
0.
0.
0.
0.
0.
0.
0.
0.
0.
0.
0.
0.
0.
0.
0.
0.
0.
0.
0.
0.
0.
-0.001
-0.001
-0.001
-0.004
-0.005
-0.007
-0.008
-0.007
-0.006
-0.005
-0.001
-0.001
-0.001
0.
0.
0.
0.
0.
0.
0.
0.
0.
0.
0.
0.001
0.002
0.002
0.002
0.002
0.002
0.002
0.001
0.001
0.
0.
0.
0.
0.
0.
0.
0.
0.
0.
0.
0.
0.
0.
0.
0.
0.
0.
0.
0.
0.
0.
0.
0.
-0.001
-0.001
-0.001
-0.002
-0.003
-0.002
-0.001
-0.001
-0.001
0.
0.
0.
0.
0.
0.
0.
0.
0.
0.
0.
0.
0.
0.
0.
0.
0.001
0.001
0.001
0.001
0.
0.
0.
0.
0.
0.
0.
0.
0.
0.
0.
0.
0.
0.
0.
0.
0.
0.
0.
0.
0.
0.
0.
0.
0.
0.
0.
0.
0.
0.
-0.001
-0.001
-0.001
0.
0.
0.
0.
0.
0.
0.
0.
0.
0.
0.
0.
0.
0.
0.
0.
0.
0.
0.
0.
0.
0.
0.
0.
0.
0.
0.
0.
0.
0.
0.
0.
0.
0.
0.
0.
0.
0.
0.
0.
0.
0.
0.
0.
0.
0.
0.
0.
0.
0.
0.
0.
0.
0.
0.
0.
0.
0.
0.
0.
0.
0.
0.
0.
0.
0.
0.
0.
0.
0.
0.
0.
0.
0.
0.
0.
0.
0.
0.
0.
0.
0.
0.
0.
0.
0.
0.
0.
0.
0.
0.
0.
0.
0.
0.
0.
0.
0.
0.
0.
0.
0.
0.
0.
0.
0.
0.
0.
0.
0.
0.
0.
0.
0.
0.
0.
0.
0.
0.
0.
0.
0.
0.
0.
0.
0.
0.
0.
0.
0.
0.
0.
0.
0.
0.
0.
0.
0.
0.
0.
0.
0.
0.
0.
0.
0.
0.
0.
0.
0.
0.
0.
0.
0.
0.
0.
0.
0.
0.
0.
0.
0.
0.
0.
0.
0.
0.
0.
0.
0.
0.
0.
0.
0.
0.
0.
0.
0.
0.
0.
0.
0.
0.
0.
0.
0.
0.
0.
0.
0.
0.
0.
0.
0.
0.
0.
0.
0.
0.
0.
0.
0.
0.
0.
0.
0.
0.
0.
0.
0.
0.
0.
0.
0.
0.
0.
0.
0.
0.
0.
0.
0.
0.
0.
0.
0.
0.
0.
0.
0.
0.
0.
0.
0.
0.
0.
0.
0.
0.
0.
0.
0.
0.
0.
0.
0.
0.
0.
0.
0.
0.
0.
0.
0.
0.
0.
0.
0.
0.
0.
0.
0.
0.
0.
0.
0.
0.
0.
0.
0.
0.
0.
0.
0.
0.
0.
0.
0.
0.
0.
0.
0.
0.
0.
0.
0.
0.
0.
0.
0.
0.
0.
0.
0.
0.
0.
0.
0.
0.
0.
0.
0.
0.
0.
0.
0.
0.
0.
0.
0.
0.
0.
0.
0.
0.
0.
0.
0.
0.
0.
0.
0.
0.
0.
0.
0.
0.
0.
0.
0.
0.
0.
0.
0.
0.
0.
0.
0.
0.
0.
0.
0.
0.
0.
0.
0.
0.
0.
0.
0.
0.
0.
0.
0.
0.
0.
0.
0.
0.
0.
0.
0.
0.
0.
0.
0.
0.
0.
0.
0.
0.
0.
0.
0.
0.
0.
0.
0.
0.
0.
0.
0.
0.
0.
0.
0.
0.
0.
0.
0.
0.
0.
0.
0.
0.
0.
0.
0.
0.
0.
0.
0.
0.
0.
0.
0.
0.
0.
0.
0.
0.
0.
0.
0.
0.
0.
0.
0.
0.
0.
0.
0.
0.
0.
0.
0.
0.
0.
0.
0.
0.
0.
0.
0.
0.
0.
0.
0.
0.
0.
0.
0.
0.
0.
0.
0.
0.
0.
0.
0.
0.
0.
0.
0.
0.
0.
0.
0.
0.
0.
0.
0.
0.
0.
0.
0.
0.
0.
0.
0.
0.
0.
0.
0.
0.
0.
0.
0.
0.
0.
0.
0.
0.
0.
0.
0.
0.
0.
0.
0.
0.
0.
0.
0.
0.
0.
0.
0.
0.
0.
0.
0.
0.
0.
0.
0.
0.
0.
0.
0.
0.
0.
0.
0.
0.
0.
0.
0.
0.
0.
0.
0.
0.
0.
0.
0.
0.
0.
0.
0.
0.
0.
0.
0.
0.
0.
0.
0.
0.
0.
0.
0.
0.
0.
0.
0.
0.
0.
0.
0.
0.
0.
0.
0.
0.
0.
0.
0.
0.
0.
0.
0.
0.
0.
0.
0.
0.
0.
0.
0.
0.
0.
0.
0.
0.
0.
0.
0.
0.
0.
0.
0.
0.
0.
0.
0.
0.
0.
0.
0.
0.
0.
0.
0.
0.
0.
0.
0.
0.
0.
0.
0.
0.
0.
0.
0.
0.
0.
0.
0.
0.
0.
0.
0.
0.
0.
0.
0.
0.
0.
0.
0.
0.
0.
0.
0.
0.
0.
0.
0.
0.
0.
0.
0.
0.
0.
0.
0.
0.
0.
0.
0.
0.
0.
0.
0.
0.
0.
0.
0.
0.
0.
0.
0.
0.
0.
0.
0.
0.
0.
0.
0.
0.
0.
0.
0.
0.
0.
0.
0.
0.
0.
0.
0.
0.
0.
0.
0.
0.
0.
0.
0.
0.
0.
0.
0.
0.
0.
0.
0.
0.
0.
0.
0.
0.
0.
0.
0.
0.
0.
0.
0.
0.
0.
0.
0.
0.
0.
0.
0.
0.
0.
0.
0.
0.
0.
0.
0.
0.
0.
0.
0.
0.
0.
0.
0.
0.
0.
0.
0.
0.
0.
0.
0.
0.
0.
0.
0.
0.
0.
0.
0.
0.
0.
0.
0.
0.
0.
0.
0.
0.
0.
0.
0.
0.
0.
0.
0.
0.
0.
0.
0.
0.
0.
0.
0.
0.
0.
0.
0.
0.
0.
0.
0.
0.
0.
0.
0.
0.
0.
0.
0.
0.
0.
0.
0.
0.
0.
0.
0.
0.
0.
0.
0.
0.
0.
0.
0.
0.
0.
0.
0.
0.
0.
0.
0.
0.
0.
0.
0.
0.
0.
0.
0.
0.
0.
0.
0.
0.
0.
0.
0.
0.
0.
0.
0.
0.
0.
0.
0.
0.
0.
0.
0.
0.
0.
0.
0.
0.
0.
0.
0.
0.
0.
0.
0.
0.
0.
0.
0.
0.
0.
0.
0.
0.
0.
0.
0.
0.
0.
0.
0.
0.
0.
0.
0.
0.
0.
0.
0.
0.
0.
0.
0.
0.
0.
0.
0.
0.
0.
0.
0.
0.
0.
0.
0.
0.
0.
0.
0.
0.
0.
0.
0.
0.
0.
0.
0.
0.
0.
0.
0.
0.
0.
0.
0.
0.
0.
0.
0.
0.
0.
0.
0.
0.
0.
0.
0.
0.
0.
0.
0.
0.
0.
0.
0.
0.
0.
0.
0.
0.
0.
0.
0.
0.
0.
0.
0.
0.
0.
0.
0.
0.
0.
0.
0.
0.
0.
0.
0.
0.
0.
0.
0.
0.
0.
0.
0.
0.
0.
0.
0.
0.
0.
0.
0.
0.
0.
0.
0.
0.
0.
0.
0.
0.
0.
0.
0.
0.
0.
0.
0.
0.
0.
0.
0.
0.
0.
0.
0.
0.
0.
0.
0.
0.
0.
0.
0.
0.
0.
0.
0.
0.
0.
0.
0.
0.
0.
0.
0.
0.
0.
0.
0.
0.
0.
0.
0.
0.
0.
0.
0.
0.
0.
0.
0.
0.
0.
0.
0.
0.
0.
0.
0.
0.
0.
0.
0.
0.
0.
0.
0.
0.
0.
0.
0.
0.
0.
0.
0.
0.
0.
0.
0.
0.
0.
0.
0.
0.
0.
0.
0.
0.
0.
0.
0.001
0.001
0.001
0.001
0.
0.
0.
0.
0.
0.
0.
0.
0.
0.
0.
0.
0.
0.
0.
0.
0.
0.
0.
0.
0.
0.
0.
0.
0.
0.
0.
0.
0.
0.
0.
0.
0.
0.
0.
0.
0.
0.
0.
0.
0.
0.
0.
0.
0.
0.
0.
0.
0.002
0.002
0.002
0.002
0.002
0.002
0.001
0.001
0.001
0.
0.
0.
0.
0.
0.
0.
0.
0.
0.
0.
0.
0.
0.
0.
0.
0.
0.
0.
0.
0.
0.
0.
0.
0.
0.
0.
0.
0.
0.
0.
0.
0.
0.
0.
0.
0.
0.
0.
0.
0.
0.
0.
0.
0.001
0.002
0.002
0.003
0.004
0.005
0.005
0.005
0.004
0.003
0.002
0.002
0.
0.
0.
0.
0.
0.
0.
0.
0.
0.
0.
0.
0.
0.
0.
0.
0.
0.
0.
0.
0.
0.
0.
0.
0.
0.
0.
0.
0.
0.
0.
0.
0.
0.
0.
0.
0.
0.
0.
0.
0.
0.
0.001
0.002
0.002
0.003
0.003
0.001
0.001
0.002
0.004
0.005
0.005
0.005
0.003
0.002
0.
0.
0.
0.
0.
0.
0.
0.
0.
0.
0.
0.
0.
0.
0.
0.
0.
0.
0.
0.
0.
0.
0.
0.
0.
0.
0.
0.
0.
0.
0.
0.
0.
0.
0.
0.
0.
0.
0.
0.
0.001
0.001
0.001
0.001
0.000
-0.006
-0.009
-0.014
-0.014
-0.009
-0.003
0.004
0.006
0.006
0.002
0.002
0.
0.
0.
0.
0.
0.
0.
0.
0.
0.
0.
0.
0.
0.
0.
0.
0.
0.
0.
0.
0.
0.
0.
0.
0.
0.
0.
0.
0.
0.
0.
0.
0.001
0.001
0.001
0.002
0.001
-0.002
-0.002
-0.002
-0.003
-0.004
-0.007
-0.015
-0.029
-0.042
-0.046
-0.044
-0.037
-0.026
-0.007
0.002
0.006
0.005
0.002
0.001
0.
0.
0.
0.
0.
0.
0.
0.
0.
0.
0.
0.
0.
0.
0.
0.
0.
0.
0.
0.
0.
0.
0.
0.
0.
0.
0.
0.
0.
0.
0.001
0.002
0.001
0.001
-0.003
-0.005
-0.006
-0.009
-0.013
-0.015
-0.020
-0.030
-0.052
-0.071
-0.031
0.279
0.522
0.071
-0.062
-0.039
-0.008
0.005
0.007
0.003
0.001
0.001
0.
0.
0.
0.
0.
0.
0.
0.
0.
0.
0.
0.
0.
0.
0.
0.
0.
0.
0.
0.
0.
0.
0.
0.
0.
0.
0.
0.
0.001
0.002
0.001
-0.003
-0.009
-0.015
-0.022
-0.025
-0.031
-0.038
-0.044
-0.054
-0.078
-0.103
-0.008
4.912
35.441
85.129
9.764
0.019
-0.065
-0.032
-0.002
0.006
0.006
0.003
0.001
0.
0.
0.
0.
0.
0.
0.
0.
0.
0.
0.
0.
0.
0.
0.
0.
0.
0.
0.
0.
0.
0.
0.
0.
0.
0.
0.
0.001
0.002
0.001
-0.005
-0.018
-0.036
-0.055
-0.070
-0.077
-0.087
-0.099
-0.111
-0.132
-0.153
-0.134
1.261
270.203
2159.399
2006.108
45.503
1.218
-0.012
-0.057
-0.017
0.004
0.006
0.005
0.001
0.
0.
0.
0.
0.
0.
0.
0.
0.
0.
0.
0.
0.
0.
0.
0.
0.
0.
0.
0.
0.
0.
0.
0.
0.
0.
0.
0.002
0.001
-0.004
-0.021
-0.050
-0.074
-0.084
-0.114
-0.158
-0.196
-0.221
-0.236
-0.259
-0.240
1.279
18.124
79.556
1160.500
1413.469
90.077
15.403
0.651
-0.095
-0.042
-0.003
0.005
0.003
0.003
0.
0.
-0.002
-0.002
0.
0.
0.
0.
0.
0.
0.
0.
0.
0.
0.
0.
0.
0.
0.
0.
0.
0.
0.
0.
0.
0.
0.001
0.002
0.000
-0.012
-0.046
-0.072
0.301
3.661
3.747
0.480
-0.003
-0.033
-0.174
-0.118
0.022
15.678
711.756
1200.820
305.101
757.207
165.820
32.436
0.965
-0.128
-0.078
-0.022
-0.001
0.002
0.002
-0.002
-0.003
-0.003
-0.003
-0.003
-0.002
-0.002
0.
0.
0.
0.
0.
0.
0.
0.
0.
0.
0.
0.
0.
0.
0.
0.
0.
0.
0.
0.002
0.002
-0.004
-0.024
-0.064
0.052
15.271
915.372
812.916
50.921
36.957
41.382
10.013
21.485
8.863
36.615
930.321
1630.678
274.749
68.627
20.500
12.731
7.528
0.555
-0.102
-0.053
-0.012
-0.007
-0.005
-0.006
-0.009
-0.009
-0.009
-0.009
-0.006
-0.005
-0.002
0.
0.
0.
0.
0.
0.
0.
0.
0.
0.
0.
0.
0.
0.
0.
0.
0.
0.
0.002
0.001
-0.005
-0.030
-0.074
0.359
83.697
51951.383
128398.164
6945.366
21805.039
38466.430
508.240
3974.151
537.996
796.218
1423.923
319.049
23.772
10.807
129.397
3564.163
5841.469
37.909
0.112
-0.084
-0.043
-0.022
-0.017
-0.019
-0.023
-0.024
-0.024
-0.021
-0.015
-0.010
-0.006
-0.004
0.
0.
0.
0.
0.
0.
0.
0.
0.
0.
0.
0.
0.
0.
0.
0.
0.
0.002
0.001
-0.005
-0.030
-0.077
0.145
30.621
12084.539
102221.313
124021.617
178152.531
118000.500
108054.984
101573.523
129052.469
106673.828
114998.016
4866.710
36.028
51.225
7512.874
126090.180
100197.781
247.216
0.447
-0.138
-0.087
-0.056
-0.046
-0.045
-0.052
-0.051
-0.050
-0.046
-0.037
-0.024
-0.014
-0.005
-0.003
0.
0.
0.
0.
0.
0.
0.
0.
0.
0.
0.
0.
0.
0.
0.
0.
0.002
0.001
-0.003
-0.023
-0.074
-0.078
3.196
161.871
2618.229
100229.984
33841.219
103293.063
101232.117
90868.563
103168.648
142615.969
107706.828
1503.848
44.438
393.870
18262.387
12695.505
2745.992
27.376
-0.099
-0.222
-0.150
-0.109
-0.101
-0.094
-0.076
0.036
0.081
-0.042
-0.066
-0.049
-0.026
-0.012
-0.004
-0.003
0.
0.
0.
0.
0.
0.
0.
0.
0.
0.
0.
0.
0.
0.
0.
0.
0.002
-0.001
-0.013
-0.052
-0.108
-0.053
1.838
22.782
212.050
103.108
516.948
1876.142
179.947
1015.351
580.459
11293.900
100586.148
901.654
1577.463
138511.734
108084.031
344.400
2.110
-0.398
-0.292
-0.158
-0.130
-0.164
-0.139
1.169
16.646
24.504
3.117
0.008
-0.081
-0.048
-0.021
-0.008
-0.003
0.
0.
0.
0.
0.
0.
0.
0.
0.
0.
0.
0.
0.
0.
0.
0.
0.001
0.001
-0.004
-0.026
-0.079
-0.160
-0.245
-0.044
1.567
4.353
9.158
6.194
2.747
7.442
19.614
1106.015
28275.650
487.993
774.252
55918.637
102748.977
343.147
2.138
0.851
1.207
3.923
2.965
0.143
0.146
40.607
6748.282
21581.811
176.633
1.699
-0.119
-0.087
-0.035
-0.012
-0.004
0.
0.
0.
0.
0.
0.
0.
0.
0.
0.
0.
0.
0.
0.
0.
0.
0.001
0.003
0.
-0.012
-0.044
-0.119
-0.232
-0.193
2.666
9.648
14.365
6.942
6.436
2.269
1.158
15.476
66.615
2402.765
101750.688
102763.914
167917.078
2114.142
10.189
18.503
20.920
162.984
98.705
4.566
0.682
197.690
100056.727
101718.773
2078.662
17.351
0.023
-0.139
-0.063
-0.019
-0.005
0.
0.
0.
0.
0.
0.
0.
0.
0.
0.
0.
0.
0.
0.
0.
0.
0.
0.002
0.002
-0.005
-0.027
-0.086
-0.188
-0.274
0.558
3.654
9.960
23.069
40.359
8.170
6.863
387.492
11467.598
25240.906
90977.227
11724.996
102006.945
31447.029
38.845
38.302
42.571
617.033
334.548
12.986
1.182
41.318
5264.518
111717.484
100448.773
139.990
0.874
-0.177
-0.107
-0.033
-0.008
0.
0.
0.
0.
0.
0.
0.
0.
0.
0.
0.
0.
0.
0.
0.
0.
0.
0.
0.004
-0.003
-0.021
-0.069
-0.178
-0.280
0.775
48.915
577.886
171.697
42.227
106.705
358.225
4028.681
102014.344
105755.063
100443.195
827.044
1488.260
100654.219
14043.594
931.488
71.033
50.966
97.685
227.817
26.778
71.303
887.747
109438.609
50620.078
421.616
12.725
0.011
-0.136
-0.054
-0.012
0.
0.
0.
0.
0.
0.
0.
0.
0.
0.001
0.
0.
0.
0.
0.
0.
0.
0.
0.002
-0.001
-0.019
-0.065
-0.148
-0.020
10.179
312.876
8847.605
1063.621
65.442
3184.845
30528.277
100477.836
101111.375
1067.647
1713.162
1975.340
101.287
17179.072
102672.945
23143.303
1095.690
61.830
711.679
5246.644
204.932
1906.373
102175.086
2725.995
105695.023
126103.180
397.847
1.554
-0.143
-0.073
-0.017
0.
0.
0.
0.
0.
0.001
0.002
0.001
0.004
0.003
0.002
0.003
0.002
0.
0.
0.
0.
0.
0.000
0.000
-0.017
-0.064
-0.118
2.761
834.076
101510.227
10561.773
300.657
154.271
15728.403
9699.996
23891.859
21583.658
104.031
583.680
7737.849
242.020
1435.308
55681.820
3150.934
4124.362
135.726
146.681
631.736
178.018
172.797
2829.150
458.303
54638.508
104854.891
584.221
2.225
-0.132
-0.080
-0.018
0.
0.
0.
0.
0.002
0.002
0.005
0.005
0.006
0.005
0.005
0.005
0.001
0.001
0.001
0.
0.
0.
0.001
-0.001
-0.013
-0.058
-0.095
5.371
4861.704
100881.891
14739.589
144.130
764.213
100012.031
100029.297
183.716
34.817
4.856
25.790
80.257
3090.424
111160.891
102343.469
4692.196
92.958
33.570
37.323
41.290
53.495
9.099
3.985
16.300
141.108
209.002
23.758
1.545
-0.116
-0.068
-0.015
0.
0.
0.
0.003
0.004
0.005
0.005
0.005
0.003
0.002
0.
0.000
0.000
-0.003
-0.004
-0.002
-0.002
-0.002
0.002
-0.002
-0.013
-0.045
-0.099
0.703
68.045
1058.542
135.897
9.663
73.432
4088.935
1715.658
23.381
0.876
61.878
1721.373
605.651
4146.144
105155.359
105599.461
11205.109
150.640
1566.893
38504.867
1272.184
10.126
0.126
-0.252
0.663
2.681
2.210
1.391
0.126
-0.111
-0.049
-0.009
0.
0.
0.003
0.004
0.006
0.005
0.002
-0.003
-0.011
-0.016
-0.016
-0.014
-0.013
-0.011
-0.010
-0.008
-0.006
-0.003
-0.001
-0.002
-0.009
-0.035
-0.085
-0.134
0.325
1.775
0.790
0.044
8.132
45.647
63.448
67.597
10.988
644.153
100825.883
29437.576
3704.366
52238.863
1185.613
1433.464
761.108
19206.309
101287.688
31648.916
26.470
-0.477
-0.577
-0.385
-0.160
-0.181
-0.183
-0.139
-0.074
-0.024
-0.004
0.
0.
0.003
0.005
0.005
0.001
-0.012
-0.031
-0.043
-0.053
-0.057
-0.054
-0.038
-0.025
-0.017
-0.015
-0.008
-0.007
-0.002
-0.002
-0.004
-0.022
-0.061
-0.127
-0.214
-0.331
-0.488
-0.046
16.440
314.655
12097.590
100155.305
473.345
383.269
105753.500
55798.512
437.902
1196.587
142.269
1224.608
122386.773
111863.359
115237.039
2585.974
24.294
-0.331
-0.559
-0.440
-0.308
-0.221
-0.147
-0.089
-0.034
-0.008
0.000
0.
0.002
0.004
0.005
0.003
-0.012
-0.039
-0.056
0.091
0.327
-0.026
-0.106
-0.094
-0.060
-0.038
-0.026
-0.017
-0.011
-0.003
0.000
-0.007
-0.017
-0.043
-0.104
-0.197
-0.333
-0.476
-0.198
15.385
934.220
112911.578
100527.133
2343.509
174.856
48464.652
104023.555
338.692
15.210
74.482
261.153
51760.176
37355.184
131478.359
100471.773
143.451
1.378
-0.204
-0.405
-0.284
-0.165
-0.090
-0.041
-0.014
-0.001
0.002
0.
0.003
0.004
0.004
-0.004
-0.032
-0.056
0.570
39.179
473.435
10.559
0.091
-0.129
-0.109
-0.073
-0.045
-0.032
-0.017
-0.007
-0.005
-0.006
-0.014
-0.042
-0.101
-0.179
-0.248
0.065
0.912
23.912
663.930
1478.344
3530.445
104.498
228.457
100023.484
100019.820
880.800
9.653
179.803
682.046
18157.928
6369.779
1364.922
2622.455
52.349
23.234
4.241
0.050
-0.255
-0.152
-0.066
-0.026
-0.006
0.001
0.004
0.
0.002
0.005
0.005
-0.010
-0.047
0.012
13.032
3524.901
141300.359
464.317
8.188
0.991
-0.095
-0.115
-0.081
-0.053
-0.032
-0.016
-0.006
-0.009
-0.019
-0.052
-0.105
-0.159
0.448
10.004
22.405
37.918
1241.153
1104.175
57.333
275.478
56.998
1094.660
1998.737
47.786
1.876
28.385
1227.203
107427.641
101940.305
369.593
11842.199
6384.955
3763.074
252.154
19.153
0.100
-0.148
-0.069
-0.021
-0.005
0.001
0.003
0.001
0.004
0.005
0.
-0.020
-0.062
0.124
72.744
17187.816
119875.922
9836.242
1905.034
83.263
1.092
-0.164
-0.135
-0.094
-0.062
-0.031
-0.015
-0.011
-0.023
-0.059
-0.107
-0.069
1.988
34.707
90.289
719.589
100076.500
1783.942
2479.467
9449.065
286.539
10.836
4.884
0.605
0.461
2.056
140.280
15710.017
105745.992
1309.181
112451.352
106717.391
63775.047
11715.990
248.379
1.278
-0.154
-0.073
-0.025
-0.005
0.000
0.
0.001
0.002
0.003
-0.004
-0.030
-0.080
-0.067
7.824
1105.624
100822.039
200068.531
100265.156
2967.398
6.510
-0.201
-0.158
-0.105
-0.096
-0.063
-0.028
-0.018
-0.028
-0.063
-0.112
0.005
1.714
9.847
22.484
288.334
11459.403
1719.500
46729.930
200171.016
1752.396
98.049
3.350
34.553
142.846
22.661
5.210
220.769
2624.041
123.588
729.031
29095.947
3141.799
981.942
60.433
0.457
-0.166
-0.076
-0.026
-0.006
-0.002
0.
0.000
0.001
-0.002
-0.019
-0.047
-0.105
-0.162
0.807
88.781
6787.891
16908.502
100240.063
899.650
4.315
0.050
2.541
1.973
0.064
-0.096
-0.060
-0.029
-0.033
-0.065
-0.122
-0.155
0.238
1.221
26.438
348.429
1628.931
1224.733
2448.818
4024.486
1974.776
177.303
21.952
1487.584
34824.605
761.308
4.646
1.328
5.270
9.241
3248.605
80393.656
98485.359
501.829
5.086
-0.189
-0.165
-0.067
-0.024
-0.008
-0.001
0.
0.001
-0.002
-0.013
-0.040
-0.083
-0.140
-0.224
-0.252
1.597
20.562
176.890
291.027
27.095
0.391
2.814
49.302
36.638
1.699
-0.093
-0.086
-0.043
-0.037
-0.070
-0.135
-0.231
0.033
2.190
194.137
30499.398
10380.172
154.780
759.833
125.115
65.147
86.583
400.730
1197.272
21590.186
574.984
6.303
10.082
3.393
14.643
3071.806
103767.430
40463.887
415.841
6.486
-0.177
-0.145
-0.056
-0.017
-0.007
-0.001
0.
0.000
-0.009
-0.027
-0.069
-0.119
-0.170
-0.252
-0.345
-0.323
4.435
78.385
100.185
10.068
5.956
4.317
50.451
49.559
6.221
0.116
-0.096
-0.055
-0.042
-0.079
-0.139
0.242
17.250
76.736
567.308
102370.938
101175.250
987.574
100390.156
25519.049
66.260
536.108
20104.494
6396.664
148.296
27.795
176.862
8516.540
520.421
1392.368
4913.753
37570.590
15200.066
102.850
2.095
-0.184
-0.118
-0.042
-0.015
-0.004
-0.001
0.
-0.001
-0.014
-0.043
-0.102
-0.152
-0.152
0.377
1.323
3.235
49.586
43.335
20.671
400.107
2870.149
74.989
30.834
282.329
69.623
1.414
-0.091
-0.061
-0.044
-0.082
-0.132
1.696
135.221
1286.110
1126.455
56813.621
114004.141
7451.115
200119.266
33578.941
2652.013
102093.258
106921.492
102378.641
4076.612
2046.248
1406.786
126090.289
21304.479
100389.086
200126.234
101809.578
1124.106
20.511
0.110
-0.166
-0.084
-0.030
-0.011
-0.004
-0.001
0.
-0.002
-0.018
-0.057
-0.118
-0.181
0.087
4.659
17.396
119.764
100127.289
39059.637
466.104
41153.273
116366.383
585.118
21.701
285.983
71.926
1.333
-0.082
-0.058
-0.042
-0.080
-0.128
1.297
100.826
6676.448
103836.930
151869.250
111714.656
103828.102
101490.547
7301.876
9349.378
107887.719
94267.844
28275.777
112367.648
103710.070
3056.544
107424.805
108974.016
36293.758
19964.813
14342.307
102.632
1.463
-0.178
-0.130
-0.055
-0.018
-0.008
-0.002
0.
0.
-0.003
-0.019
-0.057
-0.126
-0.206
0.060
5.772
31.164
393.148
131652.016
134899.875
1605.425
101788.289
102589.742
373.884
3.538
6.887
2.868
0.028
-0.079
-0.043
-0.035
-0.074
-0.127
0.514
32.635
954.794
100480.281
100161.586
1137.512
4644.381
390.118
212.529
2837.704
52525.594
788.612
400.101
70742.484
94405.352
138625.594
107411.594
6602.905
1002.941
361.253
440.867
13.036
-0.026
-0.146
-0.082
-0.031
-0.011
-0.005
-0.001
0.
0.
-0.003
-0.018
-0.051
-0.115
-0.202
-0.200
2.860
139.584
11504.922
33017.324
28979.787
411.406
106083.125
103462.875
707.768
8.332
0.116
-0.196
-0.130
-0.065
-0.027
-0.026
-0.060
-0.118
-0.003
4.261
28.834
130.986
120.838
12.632
11.233
7.099
6.507
43.451
137.980
13.350
13.017
859.578
19971.824
4369.057
115079.609
1706.439
9.693
5.051
4.580
0.316
-0.148
-0.098
-0.044
-0.017
-0.007
-0.002
0.
0.
0.
-0.002
-0.015
-0.040
-0.091
-0.182
-0.261
1.295
116.600
8108.939
4131.481
2168.472
137.307
103845.516
28537.955
444.330
19638.053
27.733
-0.102
-0.111
-0.044
-0.019
-0.022
-0.046
-0.098
-0.139
0.049
0.943
1.110
0.452
-0.134
-0.173
0.623
0.243
0.045
0.284
-0.168
6.619
881.824
21607.998
858.847
106.838
13.761
-0.146
-0.269
-0.195
-0.151
-0.098
-0.050
-0.022
-0.008
-0.004
-0.001
0.
0.
0.
0.000
-0.009
-0.029
-0.066
-0.138
-0.245
-0.125
10.292
500.890
103553.359
175974.172
1285.753
100291.977
206.879
6912.120
112514.594
91.038
0.225
-0.078
-0.030
-0.010
-0.014
-0.030
-0.071
-0.114
-0.147
-0.160
-0.191
-0.225
-0.248
-0.248
-0.240
-0.238
-0.234
-0.257
-0.277
0.785
26.214
129.723
77.073
12.499
0.271
-0.297
-0.236
-0.149
-0.094
-0.051
-0.023
-0.011
-0.003
-0.001
0.
0.
0.
0.
0.001
-0.004
-0.018
-0.047
-0.100
-0.208
-0.319
1.339
160.814
100605.906
116865.094
1717.811
4919.118
129.779
2029.720
3397.021
31.795
0.116
-0.062
-0.021
-0.004
-0.007
-0.021
-0.047
-0.074
-0.097
-0.114
-0.125
-0.130
-0.138
-0.148
-0.147
-0.143
-0.139
-0.155
-0.171
0.183
3.329
12.123
13.514
2.550
-0.083
-0.201
-0.144
-0.082
-0.048
-0.024
-0.009
-0.003
0.001
0.001
0.
0.
0.
0.
0.
-0.001
-0.007
-0.033
-0.072
-0.163
-0.269
0.763
34.532
2765.944
124953.813
108229.875
773.373
11.551
12.388
15.049
1.150
-0.075
-0.046
-0.008
0.000
-0.003
-0.012
-0.025
-0.039
-0.050
-0.056
-0.055
-0.064
-0.079
-0.088
-0.091
-0.091
-0.094
-0.102
-0.116
-0.024
0.813
2.301
2.697
0.839
-0.091
-0.137
-0.090
-0.049
-0.027
-0.011
-0.002
0.000
0.001
0.001
0.
0.
0.
0.
0.
-0.001
-0.003
-0.019
-0.056
-0.123
-0.205
1.977
81.140
387.970
22121.037
100804.227
5038.863
6.801
-0.246
-0.138
-0.115
-0.066
-0.024
-0.003
0.002
0.003
-0.003
-0.011
-0.018
-0.025
-0.025
-0.032
-0.045
-0.063
-0.056
0.040
0.012
-0.071
-0.086
-0.092
-0.104
-0.085
-0.015
0.080
-0.021
-0.106
-0.089
-0.055
-0.027
-0.013
-0.002
-0.001
0.001
0.001
0.
0.
0.
0.
0.
0.
-0.001
-0.004
-0.015
-0.041
-0.097
-0.172
0.293
10.137
33.761
114.784
120.753
13.513
0.034
-0.284
-0.167
-0.087
-0.040
-0.012
-0.001
0.003
0.003
-0.001
-0.004
-0.005
-0.010
-0.013
-0.022
-0.043
-0.060
0.105
0.985
0.691
-0.012
-0.075
-0.073
-0.076
-0.089
-0.094
-0.091
-0.083
-0.070
-0.049
-0.026
-0.011
-0.006
0.000
0.001
0.002
0.001
0.
0.
0.
0.
0.
0.
-0.001
-0.005
-0.011
-0.032
-0.075
-0.141
-0.214
-0.050
0.589
1.372
0.685
-0.168
-0.275
-0.198
-0.100
-0.047
-0.021
-0.005
-0.001
0.002
0.002
0.001
-0.001
-0.001
-0.006
-0.008
-0.017
-0.043
-0.061
0.112
1.040
0.737
-0.009
-0.072
-0.053
-0.038
-0.039
-0.048
-0.050
-0.046
-0.034
-0.020
-0.009
-0.005
0.001
0.003
0.002
0.001
0.
0.
0.
0.
0.
0.
0.
-0.001
-0.005
-0.010
-0.027
-0.056
-0.108
-0.181
-0.255
-0.281
-0.199
-0.063
-0.184
-0.197
-0.124
-0.059
-0.026
-0.010
-0.004
0.000
0.002
0.002
0.000
0.
-0.002
-0.004
-0.004
-0.015
-0.035
-0.056
-0.049
0.063
0.022
-0.069
-0.067
-0.037
-0.018
-0.012
-0.011
-0.012
-0.014
-0.008
-0.004
0.001
0.002
0.003
0.002
0.002
0.
0.
0.
0.
0.
0.
0.
0.
-0.001
-0.003
-0.009
-0.022
-0.039
-0.072
-0.120
-0.179
-0.209
-0.184
-0.114
-0.139
-0.120
-0.076
-0.037
-0.015
-0.004
-0.002
0.
0.
0.
0.
0.
-0.001
-0.001
-0.001
-0.006
-0.019
-0.042
-0.060
-0.070
-0.071
-0.069
-0.050
-0.021
-0.006
0.002
0.002
0.001
0.000
0.001
0.002
0.002
0.003
0.002
0.002
0.
0.
0.
0.
0.
0.
0.
0.
0.
-0.001
-0.002
-0.008
-0.015
-0.028
-0.046
-0.074
-0.104
-0.130
-0.133
-0.121
-0.102
-0.077
-0.047
-0.022
-0.008
-0.003
-0.001
0.
0.
0.
0.
0.
0.
0.001
0.
-0.001
-0.008
-0.020
-0.036
-0.049
-0.053
-0.043
-0.025
-0.010
0.001
0.005
0.003
0.003
0.003
0.002
0.003
0.003
0.001
0.001
0.
0.
0.
0.
0.
0.
0.
0.
0.
0.
-0.001
-0.001
-0.003
-0.010
-0.018
-0.029
-0.042
-0.055
-0.069
-0.078
-0.076
-0.064
-0.043
-0.024
-0.011
-0.003
-0.001
0.
0.
0.
0.
0.
0.
0.
0.
0.001
0.
-0.002
-0.007
-0.014
-0.019
-0.019
-0.015
-0.009
-0.002
0.001
0.002
0.002
0.001
0.001
0.001
0.
0.
0.
0.
0.
0.
0.
0.
0.
0.
0.
0.
0.
0.
0.
-0.001
-0.001
-0.004
-0.008
-0.013
-0.021
-0.028
-0.032
-0.037
-0.035
-0.028
-0.020
-0.012
-0.006
-0.001
-0.001
0.
0.
0.
0.
0.
0.
0.
0.
0.001
0.001
0.001
-0.001
-0.002
-0.004
-0.004
-0.003
0.000
0.001
0.002
0.001
0.001
0.
0.
0.
0.
0.
0.
0.
0.
0.
0.
0.
0.
0.
0.
0.
0.
0.
0.
0.
-0.001
-0.002
-0.003
-0.007
-0.010
-0.014
-0.016
-0.017
-0.016
-0.014
-0.010
-0.006
-0.002
-0.001
0.
0.
0.
0.
0.
0.
0.
0.
0.
0.
0.
0.001
0.002
0.001
0.001
0.001
0.001
0.002
0.002
0.001
0.001
0.
0.
0.
0.
0.
0.
0.
0.
0.
0.
0.
0.
0.
0.
0.
0.
0.
0.
0.
0.
0.
-0.001
-0.001
-0.002
-0.003
-0.006
-0.008
-0.008
-0.008
-0.007
-0.004
-0.001
-0.001
0.
0.
0.
0.
0.
0.
0.
0.
0.
0.
0.
0.
0.
0.001
0.002
0.002
0.002
0.003
0.001
0.001
0.
0.
0.
0.
0.
0.
0.
0.
0.
0.
0.
0.
0.
0.
0.
0.
0.
0.
0.
0.
0.
0.
0.
0.
0.
0.
0.
-0.001
-0.001
-0.001
-0.001
-0.001
-0.001
0.
0.
0.
0.
0.
0.
0.
0.
0.
0.
0.
0.
0.
0.
0.
0.
0.
0.
0.
0.
0.
0.
0.
0.
0.
0.
0.
0.
0.
0.
0.
0.
0.
0.
0.
0.
0.
0.
0.
0.
0.
0.
0.
0.
0.
0.
0.
0.
0.
0.
0.
0.
0.
0.
0.
0.
0.
0.
0.
0.
0.
0.
0.
0.
0.
0.
0.
0.
0.
0.
0.
0.
0.
0.
0.
0.
0.
0.
0.
0.
0.
0.
0.
0.
0.
0.
0.
0.
0.
0.
0.
0.
0.
0.
0.
0.
0.
0.
0.
0.
0.
0.
0.
0.
0.
0.
0.
0.
0.
0.
0.
0.
0.
0.
0.
0.
0.
0.
0.
0.
0.
0.
0.
0.
0.
0.
0.
0.
0.
0.
0.
0.
0.
0.
0.
0.
0.
0.
0.
0.
0.
0.
0.
0.
0.
0.
0.
0.
0.
0.
0.
0.
0.
0.
0.
0.
0.
0.
0.
0.
0.
0.
0.
0.
0.
0.
0.
0.
0.
0.
0.
0.
0.
0.
0.
0.
0.
0.
0.
0.
0.
0.
0.
0.
0.
0.
0.
0.
0.
0.
0.
0.
0.
0.
0.
0.
0.
0.
0.
0.
0.
0.
0.
0.
0.
0.
0.
0.
0.
0.
0.
0.
0.
0.
0.
0.
0.
0.
0.
0.
0.
0.
0.
0.
0.
0.
0.
0.
0.
0.
0.
0.
0.
0.
0.
0.
0.
0.
0.
0.
0.
0.
0.
0.
0.
0.
0.
0.
0.
0.
0.
0.
0.
0.
0.
0.
0.
0.
0.
0.
0.
0.
0.
0.
0.
0.
0.
0.
0.
0.
0.
0.
0.
0.
0.
0.
0.
0.
0.
0.
0.
0.
0.
0.
0.
0.
0.
0.
0.
0.
0.
0.
0.
0.
0.
0.
0.
0.
0.
0.
0.
0.
0.
0.
0.
0.
0.
0.
0.
0.
0.
0.
0.
0.
0.
0.
0.
0.
0.
0.
0.
0.
0.
0.
0.
0.
0.
0.
0.
0.
0.
0.
0.
0.
0.
0.
0.
0.
0.
0.
0.
0.
0.
0.
0.
0.
0.
0.
0.
0.
0.
0.
0.
0.
0.
0.
0.
0.
0.
0.
0.
0.
0.
0.
0.
0.
0.
0.
0.
0.
0.
0.
0.
0.
0.
0.
0.
0.
0.
0.
0.
0.
0.
0.
0.
0.
0.
0.
0.
0.
0.
0.
0.
0.
0.
0.
0.
0.
0.
0.
0.
0.
0.
0.
0.
0.
0.
0.
0.
0.
0.
0.
0.
0.
0.
0.
0.
0.
0.
0.
0.
0.
0.
0.
0.
0.
0.
0.
0.
0.
0.
0.
0.
0.
0.
0.
0.
0.
0.
0.
0.
0.
0.
0.
0.
0.
0.
0.
0.
0.
0.
0.
0.
0.
0.
0.
0.
0.
0.
0.
0.
0.
0.
0.
0.
0.
0.
0.
0.
0.
0.
0.
0.
0.
0.
0.
0.
0.
0.
0.
0.
0.
0.
0.
0.
0.
0.
0.
0.
0.
0.
0.
0.
0.
0.
0.
0.
0.
0.
0.
0.
0.
0.
0.
0.
0.
0.
0.
0.
0.
0.
0.
0.
0.
0.
0.
0.
0.
0.
0.
0.
0.
0.
0.
0.
0.
0.
0.
0.
0.
0.
0.
0.
0.
0.
0.
0.
0.
0.
0.
0.
0.
0.
0.
0.
0.
0.
0.
0.
0.
0.
0.
0.
0.
0.
0.
0.
0.
0.
0.
0.
0.
0.
0.
0.
0.
0.
0.
0.
0.
0.
0.
0.
0.
0.
0.
0.
0.
0.
0.
0.
0.
0.
0.
0.
0.
0.
0.
0.
0.
0.
0.
0.
0.
0.
0.
0.
0.
0.
0.
0.
0.
0.
0.
0.
0.
0.
0.
0.
0.
0.
0.
0.
0.
0.
0.
0.
0.
0.
0.
0.
0.
0.
0.
0.
0.
0.
0.
0.
0.
0.
0.
0.
0.
0.
0.
0.
0.
0.
0.
0.
0.
0.
0.
0.
0.
0.
0.
0.
0.
0.
0.
0.
0.
0.
0.
0.
0.
0.
0.
0.
0.
0.
0.
0.
0.
0.
0.
0.
0.
0.
0.
0.
0.
0.
0.
0.
0.
0.
0.
0.
0.
0.
0.
0.
0.
0.
0.
0.
0.
0.
0.
0.
0.
0.
0.
0.
0.
0.
0.
0.
0.
0.
0.
0.
0.
0.
0.
0.
0.
0.
0.
0.
0.
0.
0.
0.
0.
0.
0.
0.
0.
0.
0.
0.
0.
0.
0.
0.
0.
0.
0.
0.
0.
0.
0.
0.
0.
0.
0.
0.
0.
0.
0.
0.
0.
0.
0.
0.
0.
0.
0.
0.
0.
0.
0.
0.
0.
0.
0.
0.
0.
0.
0.
0.
0.
0.
0.
0.
0.
0.
0.
0.
0.
0.
0.
0.
0.
0.
0.
0.
0.
0.
0.
0.
0.
0.
0.
0.
0.
0.
0.
0.
0.
0.
0.
0.
0.
0.
0.
0.
0.
0.
0.
0.
0.
0.
0.
0.
0.
0.
0.
0.
0.
0.
0.
0.
0.
0.
0.
0.
0.
0.
0.
0.
0.
0.
0.
0.
0.
0.
0.
0.
0.
0.
0.
0.
0.
0.
0.
0.
0.
0.
0.
0.
0.
0.
0.
0.
0.
0.
0.
0.
0.
0.
0.
0.
0.
0.
0.
0.
0.
0.
0.
0.
0.
0.
0.
0.
0.
0.
0.
0.
0.
0.
0.
0.
0.
0.
0.
0.
0.
0.
0.
0.
0.
0.
0.
0.
0.
0.
0.
0.
0.
0.
0.
0.
0.
0.
0.
0.
0.
0.
0.
0.
0.
0.
0.
0.
0.
0.
0.
0.
0.
0.
0.
0.
0.
0.
0.
0.
0.
0.
0.
0.
0.
0.
0.
0.
0.
0.
0.
0.
0.
0.
0.
0.
0.
0.
0.
0.
0.
0.
0.
0.
0.
0.
0.
0.
0.
0.
0.
0.
0.
0.
0.
0.
0.
0.
0.
0.
0.
0.
0.
0.
0.
0.
0.
0.
0.
0.
0.
0.
0.
0.
0.
0.
0.
0.
0.
0.
0.
0.
0.
0.
0.
0.
0.
0.
0.
0.
0.
0.
0.
0.
0.
0.
0.
0.
0.
0.
0.
0.
0.
0.
0.
0.
0.
0.
0.
0.
0.
0.
0.
0.
0.
0.
0.
0.
0.
0.
0.
0.
0.
0.
0.
0.
0.
0.
0.
0.
0.
0.
0.
0.
0.
0.
0.
0.
0.
0.
0.
0.
0.
0.
0.
0.
0.
0.
0.
0.
0.
0.
0.
0.
0.
0.
0.
0.
0.
0.
0.
0.
0.
0.
0.001
0.001
0.
0.
0.
0.
0.
0.
0.
0.
0.
0.
0.
0.
0.
0.
0.
0.
0.
0.
0.
0.
0.
0.
0.
0.
0.
0.
0.
0.
0.
0.
0.
0.
0.
0.
0.
0.
0.
0.
0.
0.
0.
0.
0.
0.
0.
0.
0.
0.
0.
0.001
0.002
0.002
0.002
0.002
0.002
0.001
0.001
0.001
0.
0.
0.
0.
0.
0.
0.
0.
0.
0.
0.
0.
0.
0.
0.
0.
0.
0.
0.
0.
0.
0.
0.
0.
0.
0.
0.
0.
0.
0.
0.
0.
0.
0.
0.
0.
0.
0.
0.
0.
0.
0.
0.
0.
0.001
0.002
0.002
0.002
0.003
0.003
0.005
0.004
0.003
0.003
0.002
0.001
0.
0.
0.
0.
0.
0.
0.
0.
0.
0.
0.
0.
0.
0.
0.
0.
0.
0.
0.
0.
0.
0.
0.
0.
0.
0.
0.
0.
0.
0.
0.
0.
0.
0.
0.
0.
0.
0.
0.
0.
0.
0.
0.001
0.002
0.002
0.003
0.003
0.003
0.003
0.004
0.004
0.005
0.005
0.003
0.002
0.002
0.
0.
0.
0.
0.
0.
0.
0.
0.
0.
0.
0.
0.
0.
0.
0.
0.
0.
0.
0.
0.
0.
0.
0.
0.
0.
0.
0.
0.
0.
0.
0.
0.
0.
0.
0.
0.
0.
0.
0.
0.
0.001
0.001
0.002
0.001
-0.001
-0.005
-0.007
-0.007
-0.003
0.002
0.005
0.006
0.004
0.003
0.001
0.
0.
0.
0.
0.
0.
0.
0.
0.
0.
0.
0.
0.
0.
0.
0.
0.
0.
0.
0.
0.
0.
0.
0.
0.
0.
0.
0.
0.
0.
0.
0.
0.001
0.001
0.002
0.002
0.001
0.001
-0.002
-0.001
-0.001
-0.003
-0.005
-0.009
-0.017
-0.029
-0.035
-0.035
-0.027
-0.014
0.000
0.004
0.006
0.003
0.003
0.001
0.
0.
0.
0.
0.
0.
0.
0.
0.
0.
0.
0.
0.
0.
0.
0.
0.
0.
0.
0.
0.
0.
0.
0.
0.
0.
0.
0.
0.
0.
0.001
0.002
0.002
0.001
-0.002
-0.004
-0.005
-0.008
-0.010
-0.012
-0.016
-0.021
-0.033
-0.056
-0.062
-0.052
-0.050
-0.054
-0.042
-0.017
0.002
0.006
0.006
0.003
0.001
0.
0.
0.
0.
0.
0.
0.
0.
0.
0.
0.
0.
0.
0.
0.
0.
0.
0.
0.
0.
0.
0.
0.
0.
0.
0.
0.
0.
0.
0.001
0.002
0.001
-0.002
-0.008
-0.013
-0.018
-0.022
-0.024
-0.030
-0.033
-0.039
-0.054
-0.081
-0.092
0.017
0.589
0.655
0.035
-0.074
-0.051
-0.014
0.005
0.007
0.006
0.001
0.001
0.
0.
0.
0.
0.
0.
0.
0.
0.
0.
0.
0.
0.
0.
0.
0.
0.
0.
0.
0.
0.
0.
0.
0.
0.
0.
0.
0.001
0.002
0.001
-0.004
-0.015
-0.030
-0.049
-0.061
-0.066
-0.071
-0.083
-0.092
-0.106
-0.124
-0.142
-0.123
0.708
5.341
5.292
0.560
-0.090
-0.084
-0.041
-0.005
0.008
0.006
0.003
0.001
0.
0.
0.
0.
0.
0.
0.
0.
0.
0.
0.
0.
0.
0.
0.
0.
0.
0.
0.
0.
0.
0.
0.
0.
0.
0.
0.
0.002
0.001
-0.003
-0.018
-0.046
-0.074
-0.093
-0.118
-0.146
-0.170
-0.187
-0.198
-0.220
-0.230
-0.184
0.277
1.072
5.066
5.686
1.111
-0.019
-0.126
-0.075
-0.026
-0.001
0.007
0.003
0.002
0.
0.
0.
0.
0.
0.
0.
0.
0.
0.
0.
0.
0.
0.
0.
0.
0.
0.
0.
0.
0.
0.
0.
0.
0.
0.
0.001
0.002
0.000
-0.010
-0.041
-0.074
-0.058
0.309
0.550
0.045
-0.091
-0.114
-0.036
0.548
0.056
0.146
3.454
4.854
2.606
2.931
1.000
0.014
-0.169
-0.120
-0.060
-0.016
0.000
0.004
0.001
-0.002
-0.003
-0.003
-0.003
-0.003
-0.002
-0.002
0.
0.
0.
0.
0.
0.
0.
0.
0.
0.
0.
0.
0.
0.
0.
0.
0.
0.
0.
0.002
0.002
-0.003
-0.021
-0.065
-0.069
1.607
27.752
70.018
16.958
16.606
18.994
29.651
333.816
57.520
3.359
6.218
5.765
1.502
0.399
0.109
1.088
1.227
0.016
-0.088
-0.046
-0.012
-0.004
-0.005
-0.005
-0.007
-0.008
-0.008
-0.008
-0.006
-0.004
-0.002
0.
0.
0.
0.
0.
0.
0.
0.
0.
0.
0.
0.
0.
0.
0.
0.
0.
0.
0.002
0.001
-0.005
-0.027
-0.072
0.065
22.492
5345.276
37913.863
875.557
2756.601
4100.770
1758.971
101593.820
9567.866
242.882
262.873
16.824
0.403
-0.102
5.515
96.778
122.708
4.907
-0.073
-0.078
-0.038
-0.018
-0.016
-0.017
-0.019
-0.022
-0.021
-0.018
-0.014
-0.008
-0.006
-0.003
0.
0.
0.
0.
0.
0.
0.
0.
0.
0.
0.
0.
0.
0.
0.
0.
0.
0.002
0.001
-0.004
-0.027
-0.075
0.128
49.831
101100.578
157374.031
3212.178
38758.125
70685.781
4749.969
200087.281
12554.996
35050.969
47369.402
249.926
4.697
14.648
46.164
996.523
1445.366
19.123
-0.040
-0.135
-0.076
-0.048
-0.037
-0.038
-0.046
-0.045
-0.044
-0.042
-0.033
-0.020
-0.010
-0.005
-0.003
0.
0.
0.
0.
0.
0.
0.
0.
0.
0.
0.
0.
0.
0.
0.
0.
0.002
0.001
-0.002
-0.021
-0.070
-0.057
5.661
347.136
1068.363
749.970
736.504
1434.036
3773.876
21799.420
3306.380
14907.416
110759.828
18389.816
64.507
4024.869
2952.250
479.307
101.366
3.937
-0.262
-0.208
-0.133
-0.095
-0.082
-0.077
-0.071
-0.011
0.013
-0.051
-0.059
-0.044
-0.024
-0.010
-0.003
0.000
0.
0.
0.
0.
0.
0.
0.
0.
0.
0.
0.
0.
0.
0.
0.
0.001
0.002
0.000
-0.012
-0.050
-0.099
-0.017
1.757
6.361
20.179
19.569
58.735
104.790
56.312
76.295
6001.805
107556.906
117933.383
1263.095
2553.651
178261.469
101256.563
415.392
1.877
-0.057
-0.065
-0.165
-0.151
-0.141
-0.119
0.547
6.400
9.253
1.360
-0.037
-0.074
-0.042
-0.018
-0.007
-0.002
0.
0.
0.
0.
0.
0.
0.
0.
0.
0.
0.
0.
0.
0.
0.
0.
0.001
0.001
-0.003
-0.026
-0.077
-0.161
-0.225
3.181
144.554
251.799
152.715
40.151
5.510
4.084
81.138
1976.705
54196.488
11989.108
2673.972
85586.570
101587.023
429.919
7.213
35.929
18.352
1.053
-0.117
-0.207
-0.008
14.094
709.472
1474.572
46.351
0.652
-0.117
-0.080
-0.031
-0.011
-0.002
0.
0.
0.
0.
0.
0.
0.
0.
0.
0.
0.
0.
0.
0.
0.
0.
0.001
0.003
0.000
-0.010
-0.045
-0.121
-0.181
5.943
830.585
5883.529
467.384
187.559
35.721
6.259
2.997
26.078
109.182
38201.637
104470.734
105185.555
59149.691
295.749
147.729
6749.491
1474.187
15.939
0.849
-0.172
0.151
51.320
12449.919
46896.242
274.840
4.011
-0.119
-0.133
-0.059
-0.018
-0.003
0.
0.
0.
0.
0.
0.
0.
0.
0.
0.
0.
0.
0.
0.
0.
0.
0.
0.002
0.002
-0.005
-0.028
-0.088
-0.170
1.411
76.592
254.529
102.879
342.598
59.702
9.745
13.271
1184.196
100073.664
19330.314
135095.359
6326.771
21873.990
1164.536
381.496
28864.859
4107.511
27.159
1.697
-0.054
-0.163
12.184
555.341
3183.144
1887.733
35.775
0.426
-0.174
-0.104
-0.033
-0.007
0.
0.
0.
0.
0.
0.
0.
0.
0.
0.
0.
0.
0.
0.
0.
0.
0.
0.001
0.004
-0.003
-0.018
-0.072
-0.165
-0.215
0.685
3.270
12.661
28.435
17.708
664.158
3193.677
9746.805
100956.078
138776.297
200167.359
64024.914
298.620
2336.581
3071.074
26020.520
769.402
14.975
1.478
1.873
0.295
2.453
197.111
105824.844
101582.641
638.049
8.940
-0.044
-0.135
-0.057
-0.012
0.
0.
0.
0.
0.
0.
0.
0.
0.
0.
0.
0.
0.
0.
0.
0.
0.
0.
0.003
-0.001
-0.019
-0.063
-0.151
-0.197
1.349
9.083
15.888
6.928
82.670
100021.445
100226.328
104575.148
104460.109
1595.658
104390.492
200049.609
725.086
1335.056
128177.820
102894.984
113640.508
716.521
6.157
8.462
1.925
9.681
99.549
13207.829
117139.250
70741.867
87.080
1.987
-0.106
-0.077
-0.018
0.
0.
0.
0.
0.
0.
0.002
0.003
0.004
0.003
0.002
0.003
0.001
-0.002
0.
0.
0.
0.
0.002
0.000
-0.016
-0.059
-0.129
0.558
55.633
708.709
96.591
9.304
149.514
23107.139
103538.742
7871.844
6212.021
100.547
23466.945
100335.719
2317.475
405.209
2577.098
45514.965
100664.219
3707.449
6.235
3.454
1.148
2.724
18.042
1169.362
200062.094
22231.131
644.970
23.554
0.134
-0.077
-0.022
0.
0.
0.
0.
0.003
0.004
0.005
0.005
0.006
0.006
0.003
0.002
0.000
-0.002
-0.002
-0.005
-0.004
-0.002
0.002
-0.003
-0.014
-0.052
-0.114
1.117
150.461
4054.485
244.497
11.893
576.789
100043.820
100115.883
155.683
22.745
5.525
120.443
672.300
82816.242
80581.461
1417.178
203.564
1985.366
1596.169
48.976
5.577
0.173
-0.387
1.771
195.514
11483.824
2711.821
100774.766
290.836
0.378
-0.065
-0.020
0.
0.
0.
0.003
0.004
0.005
0.005
0.005
0.003
0.
-0.003
-0.005
-0.008
-0.008
-0.008
-0.007
-0.008
-0.005
-0.001
-0.003
-0.014
-0.044
-0.102
0.060
9.929
63.528
14.979
2.936
61.206
2733.365
1272.392
26.758
2.356
126.159
6221.434
2555.532
5494.220
128816.508
2995.963
150.440
18923.150
129846.422
10018.094
365.608
4.087
-0.265
-0.198
5.051
35.667
37.219
206.902
13.825
0.000
-0.048
-0.012
0.
0.
0.003
0.004
0.006
0.005
0.002
-0.004
-0.012
-0.017
-0.021
-0.020
-0.021
-0.021
-0.020
-0.015
-0.012
-0.010
-0.004
-0.004
-0.014
-0.036
-0.091
-0.157
-0.062
0.502
0.624
0.213
1.881
29.987
124.857
143.716
22.082
1853.865
100222.313
200072.359
200156.891
101937.141
76684.102
1693.015
2541.624
103930.930
108659.000
3786.702
12.868
1.114
0.175
-0.307
0.008
0.197
0.283
-0.020
-0.066
-0.030
-0.004
0.
0.001
0.003
0.005
0.005
0.001
-0.011
-0.031
-0.046
-0.057
-0.067
-0.063
-0.051
-0.041
-0.033
-0.029
-0.021
-0.013
-0.008
-0.006
-0.013
-0.027
-0.069
-0.140
-0.222
-0.160
-0.048
-0.143
14.711
3492.485
100643.891
4972.633
170.491
266.760
31760.133
12546.166
8242.192
24913.752
48611.590
2896.613
221.228
1404.413
3117.097
275.743
7.316
4.473
0.783
-0.331
-0.292
-0.194
-0.123
-0.075
-0.035
-0.010
0.001
0.
0.002
0.004
0.005
0.004
-0.011
-0.039
-0.058
0.010
0.090
-0.069
-0.123
-0.112
-0.084
-0.063
-0.049
-0.035
-0.023
-0.011
-0.007
-0.008
-0.026
-0.057
-0.125
-0.221
-0.333
-0.309
2.655
94.031
40564.762
101884.922
18999.432
218.426
38.810
1915.512
3540.710
101.748
133.854
23037.357
5433.855
284.773
233.105
397.966
90.254
80.003
163.863
14.860
0.066
-0.264
-0.161
-0.076
-0.035
-0.012
-0.001
0.004
0.
0.003
0.005
0.005
-0.005
-0.032
-0.058
0.476
11.701
36.589
6.733
0.060
-0.157
-0.143
-0.107
-0.077
-0.054
-0.034
-0.020
-0.011
-0.011
-0.025
-0.055
-0.122
-0.199
0.203
6.403
28.193
875.509
101089.609
105042.945
506.019
88.433
60.194
9537.799
23709.592
152.422
6.239
89.040
17867.654
170941.734
1705.310
879.643
334.635
505.782
777.759
48.054
1.438
-0.211
-0.143
-0.062
-0.025
-0.002
0.003
0.005
0.001
0.002
0.004
0.005
-0.011
-0.045
0.048
26.841
2105.647
35132.680
2232.833
6.327
0.545
-0.162
-0.161
-0.122
-0.085
-0.055
-0.031
-0.015
-0.014
-0.028
-0.062
-0.114
0.140
10.606
711.748
3793.456
465.207
73253.828
64438.480
753.516
67741.688
898.342
175.864
271.685
14.270
-0.044
10.353
6606.207
103636.102
26698.418
2586.910
8199.834
19378.494
101059.844
2707.597
102.741
0.778
-0.141
-0.065
-0.023
-0.003
0.003
0.002
0.001
0.003
0.005
0.002
-0.021
-0.060
0.292
610.539
110281.500
113513.570
5780.160
471.817
38.443
0.683
-0.231
-0.187
-0.132
-0.094
-0.058
-0.026
-0.018
-0.033
-0.067
-0.040
3.446
80.370
11447.555
100036.352
1055.047
243.657
144.629
12690.078
138428.047
7992.775
10.695
3.308
1.935
2.008
4.347
263.941
13857.335
6469.565
15204.170
1233.119
103839.797
115612.180
102739.352
4856.496
4.893
-0.131
-0.073
-0.022
-0.006
0.002
0.001
0.002
0.003
0.003
-0.007
-0.026
-0.072
-0.054
13.182
324.774
2553.215
11073.991
111401.266
813.169
5.186
-0.236
0.094
0.113
-0.107
-0.095
-0.052
-0.030
-0.036
-0.068
0.057
9.645
283.273
876.943
2185.475
172.520
1000.671
277.623
107904.789
103082.227
1711.351
11.672
46.494
145.686
665.113
73.323
19.982
306.987
440.499
2894.225
794.890
1422.736
5916.383
54210.270
515.940
1.865
-0.148
-0.070
-0.022
-0.007
-0.001
0.
0.001
0.002
-0.001
-0.013
-0.039
-0.095
-0.167
0.122
11.910
221.848
37169.426
115245.734
1365.254
6.710
4.014
76.553
52.066
1.935
-0.113
-0.086
-0.046
-0.044
-0.078
-0.072
2.827
44.534
67.097
42.861
993.984
906.962
667.058
104908.320
75627.430
157.958
30.354
383.108
21724.195
100176.023
6749.757
12.665
3.037
19.647
400.775
100400.297
22536.982
741.676
35.202
3.964
-0.139
-0.148
-0.062
-0.021
-0.007
-0.001
0.
0.000
-0.001
-0.010
-0.029
-0.067
-0.131
-0.230
-0.310
1.032
131.969
78648.727
102211.953
362.698
3.425
94.854
54114.109
16909.111
35.971
0.174
-0.109
-0.067
-0.054
-0.091
-0.148
0.036
3.047
8.430
662.930
100357.453
100360.000
214.787
102168.594
1413.137
22.756
2174.285
65386.570
101300.492
101480.891
4827.517
13.188
11.370
3.886
10.688
1252.560
108166.508
7935.618
54.246
0.449
-0.224
-0.135
-0.050
-0.017
-0.006
-0.001
0.
0.001
-0.007
-0.020
-0.054
-0.109
-0.188
-0.302
-0.427
0.230
84.396
23732.590
46872.504
181.916
12.662
100.623
33270.727
16273.834
146.998
1.933
-0.114
-0.087
-0.062
-0.095
-0.146
2.438
354.982
5326.631
373.786
55230.180
12811.077
200.591
16938.830
2405.117
46.886
34915.262
103931.797
13467.484
550.113
53.312
215.327
12515.327
607.911
58.188
2377.451
101665.164
100108.594
274.931
0.931
-0.193
-0.102
-0.038
-0.013
-0.004
-0.001
0.
-0.003
-0.013
-0.037
-0.083
-0.159
-0.247
-0.368
-0.465
0.941
22.583
118.151
118.577
837.938
10297.768
165.812
3809.805
109569.313
9461.039
13.803
-0.072
-0.094
-0.068
-0.103
-0.110
11.920
18740.027
104828.641
6217.970
6871.003
64012.441
620.955
15619.793
2266.861
166.033
3324.370
107234.445
84324.063
16973.172
315.930
1613.503
100822.680
8344.825
466.627
100683.336
124273.844
10650.993
58.844
0.308
-0.159
-0.076
-0.026
-0.011
-0.003
0.
0.
-0.004
-0.017
-0.049
-0.103
-0.198
-0.302
-0.351
-0.131
31.565
3395.382
2434.620
160.508
29277.844
100714.797
1245.417
664.411
100099.367
9349.385
12.807
-0.070
-0.091
-0.067
-0.115
-0.125
6.295
1372.516
109793.453
108284.336
15059.398
78205.305
674.181
383.920
107.443
5240.448
117969.039
4002.546
101609.844
122016.406
19868.279
4481.587
13209.402
7539.514
280.371
114939.563
110443.898
318.544
2.840
-0.142
-0.119
-0.050
-0.018
-0.007
-0.002
0.
0.
-0.005
-0.021
-0.053
-0.114
-0.220
-0.329
-0.349
0.585
55.472
10348.290
4926.149
156.947
13083.842
10089.334
292.170
18.089
131.638
37.735
0.825
-0.112
-0.079
-0.065
-0.115
-0.142
4.611
923.582
126793.813
22541.098
3105.557
226.553
84.373
485.711
320.947
28298.793
100274.031
1063.242
1110.609
3888.189
102432.969
103318.063
34254.453
505.967
58.367
18703.254
43418.789
78.865
0.273
-0.136
-0.079
-0.030
-0.012
-0.005
-0.001
0.
0.
-0.004
-0.020
-0.049
-0.107
-0.216
-0.340
-0.345
2.721
30.511
136.546
136.617
260.469
25482.732
200317.656
28989.551
66.162
0.819
-0.065
-0.171
-0.100
-0.062
-0.061
-0.113
-0.160
1.606
174.844
7203.731
3053.182
38.639
37.124
42.624
5968.411
716.889
115.409
479.140
24.362
23.421
10540.978
119736.055
24966.219
1124.816
46.470
2.157
20.459
24.504
1.638
-0.117
-0.099
-0.047
-0.016
-0.006
-0.002
0.
0.
0.
-0.003
-0.018
-0.042
-0.090
-0.182
-0.320
-0.362
2.250
26.567
862.081
20759.117
1323.637
1746.998
70050.172
16196.176
822.909
15.259
-0.116
-0.154
-0.076
-0.047
-0.058
-0.102
-0.157
-0.064
3.265
62.964
54.447
2.048
21.589
9.188
376.035
74.484
1.213
0.702
-0.043
18.717
12459.438
102564.992
109575.078
1876.493
9.565
-0.276
-0.237
-0.136
-0.148
-0.104
-0.057
-0.022
-0.008
-0.003
-0.001
0.
0.
0.
0.000
-0.014
-0.031
-0.069
-0.144
-0.274
-0.418
0.208
29.993
19291.918
100949.820
3141.110
111.928
31785.000
200108.656
101423.703
195.174
0.473
-0.113
-0.055
-0.033
-0.053
-0.091
-0.133
-0.165
-0.162
-0.031
-0.129
-0.247
0.073
-0.076
0.385
0.084
-0.280
-0.309
-0.207
7.522
190.259
2432.972
29650.486
848.497
6.513
-0.282
-0.279
-0.183
-0.117
-0.065
-0.029
-0.012
-0.004
0.001
0.
0.
0.
0.
0.
-0.008
-0.024
-0.051
-0.108
-0.225
-0.376
0.116
21.374
743.928
3906.945
270.732
30.636
657.725
32587.508
85138.078
100.473
0.315
-0.088
-0.042
-0.024
-0.037
-0.072
-0.107
-0.135
-0.164
-0.180
-0.210
-0.219
-0.228
-0.227
-0.223
-0.221
-0.217
-0.215
0.039
26.419
1082.573
3583.998
4289.102
160.059
3.764
-0.223
-0.209
-0.131
-0.079
-0.041
-0.016
-0.006
0.000
0.001
0.
0.
0.
0.
0.
-0.002
-0.017
-0.043
-0.089
-0.183
-0.247
10.407
1577.872
6757.354
41975.004
100797.898
1747.784
10.883
36.828
40.942
2.496
-0.073
-0.065
-0.026
-0.019
-0.029
-0.052
-0.078
-0.100
-0.114
-0.124
-0.132
-0.144
-0.161
-0.150
-0.091
-0.106
-0.155
-0.165
-0.070
6.008
99.220
156.134
349.665
157.845
3.857
-0.159
-0.156
-0.100
-0.056
-0.028
-0.011
-0.003
0.001
0.001
0.
0.
0.
0.
0.
-0.002
-0.010
-0.032
-0.076
-0.155
-0.110
37.619
67728.578
121618.063
118598.547
106230.594
34185.828
10.542
-0.184
-0.081
-0.124
-0.082
-0.043
-0.016
-0.013
-0.015
-0.027
-0.043
-0.061
-0.072
-0.077
-0.090
-0.113
-0.104
0.742
6.723
4.535
0.186
-0.142
-0.152
0.050
1.200
2.866
10.445
6.878
0.342
-0.138
-0.109
-0.068
-0.037
-0.018
-0.005
-0.001
0.001
0.001
0.
0.
0.
0.
-0.001
-0.005
-0.009
-0.026
-0.069
-0.141
-0.200
5.422
416.421
1544.139
4542.144
354.641
24.076
0.231
-0.339
-0.208
-0.115
-0.057
-0.022
-0.010
-0.006
-0.006
-0.013
-0.020
-0.025
-0.033
-0.043
-0.063
-0.092
0.047
11.361
306.309
151.114
3.368
-0.096
-0.138
-0.120
-0.114
-0.096
0.004
-0.026
-0.098
-0.089
-0.062
-0.036
-0.020
-0.008
-0.002
0.001
0.002
0.001
0.
0.
0.
0.
-0.001
-0.005
-0.009
-0.026
-0.061
-0.126
-0.217
-0.188
1.723
6.741
15.789
14.799
2.568
-0.244
-0.260
-0.146
-0.072
-0.035
-0.013
-0.006
-0.002
-0.003
-0.006
-0.007
-0.010
-0.013
-0.021
-0.046
-0.079
0.062
12.882
355.522
163.022
3.795
-0.066
-0.108
-0.081
-0.078
-0.085
-0.078
-0.070
-0.059
-0.043
-0.027
-0.017
-0.008
-0.001
0.001
0.002
0.001
0.
0.
0.
0.
0.
-0.001
-0.005
-0.010
-0.026
-0.056
-0.103
-0.179
-0.274
-0.321
0.304
13.611
63.407
9.878
-0.004
-0.176
-0.098
-0.046
-0.023
-0.011
-0.005
-0.001
-0.003
-0.002
-0.003
-0.001
-0.004
-0.013
-0.028
-0.068
-0.073
0.990
8.987
6.114
0.477
-0.083
-0.081
-0.046
-0.029
-0.027
-0.028
-0.027
-0.020
-0.015
-0.008
-0.004
0.000
0.001
0.002
0.003
0.001
0.
0.
0.
0.
0.
-0.001
-0.004
-0.010
-0.022
-0.046
-0.086
-0.133
-0.210
-0.271
-0.109
3.581
14.195
2.885
-0.077
-0.117
-0.063
-0.031
-0.014
-0.008
-0.004
-0.003
-0.001
-0.001
-0.001
0.001
-0.002
-0.006
-0.018
-0.043
-0.072
-0.071
0.033
0.045
-0.057
-0.077
-0.055
-0.021
-0.008
-0.002
-0.001
-0.003
-0.001
0.001
0.001
0.003
0.003
0.002
0.003
0.
0.
0.
0.
0.
0.
0.
-0.001
-0.002
-0.008
-0.018
-0.033
-0.063
-0.096
-0.142
-0.195
-0.205
-0.055
0.214
-0.028
-0.117
-0.080
-0.039
-0.018
-0.007
-0.006
-0.004
-0.003
-0.003
0.
0.
0.
0.000
0.000
-0.006
-0.018
-0.043
-0.071
-0.076
-0.076
-0.072
-0.056
-0.028
-0.009
0.001
0.004
0.004
0.002
0.003
0.002
0.002
0.003
0.003
0.001
0.
0.
0.
0.
0.
0.
0.
0.
0.
-0.001
-0.005
-0.012
-0.022
-0.039
-0.061
-0.085
-0.115
-0.136
-0.138
-0.127
-0.106
-0.079
-0.042
-0.022
-0.010
-0.003
-0.002
0.
0.
0.
0.
0.
0.
0.001
0.001
0.000
-0.006
-0.016
-0.029
-0.043
-0.046
-0.040
-0.025
-0.012
-0.002
0.003
0.002
0.002
0.001
0.002
0.002
0.001
0.001
0.
0.
0.
0.
0.
0.
0.
0.
0.
0.
0.
-0.001
-0.002
-0.006
-0.013
-0.021
-0.033
-0.046
-0.057
-0.068
-0.072
-0.068
-0.054
-0.038
-0.021
-0.011
-0.004
-0.001
0.
0.
0.
0.
0.
0.
0.
0.
0.001
0.001
0.
-0.004
-0.008
-0.012
-0.013
-0.011
-0.006
0.000
0.001
0.002
0.001
0.
0.
0.
0.
0.
0.
0.
0.
0.
0.
0.
0.
0.
0.
0.
0.
0.
0.
-0.001
-0.002
-0.005
-0.012
-0.018
-0.023
-0.026
-0.029
-0.031
-0.030
-0.024
-0.017
-0.012
-0.007
-0.002
-0.001
0.
0.
0.
0.
0.
0.
0.
0.
0.
0.002
0.001
0.001
-0.001
-0.001
-0.001
0.
0.001
0.001
0.001
0.001
0.
0.
0.
0.
0.
0.
0.
0.
0.
0.
0.
0.
0.
0.
0.
0.
0.
0.
0.
0.
-0.001
-0.002
-0.003
-0.006
-0.011
-0.013
-0.015
-0.015
-0.013
-0.011
-0.009
-0.006
-0.002
-0.001
0.
0.
0.
0.
0.
0.
0.
0.
0.
0.
0.
0.001
0.001
0.002
0.002
0.002
0.002
0.001
0.001
0.001
0.
0.
0.
0.
0.
0.
0.
0.
0.
0.
0.
0.
0.
0.
0.
0.
0.
0.
0.
0.
0.
0.
0.
-0.001
-0.002
-0.003
-0.004
-0.007
-0.006
-0.006
-0.005
-0.004
-0.001
0.
0.
0.
0.
0.
0.
0.
0.
0.
0.
0.
0.
0.
0.
0.
0.001
0.001
0.001
0.001
0.001
0.
0.
0.
0.
0.
0.
0.
0.
0.
0.
0.
0.
0.
0.
0.
0.
0.
0.
0.
0.
0.
0.
0.
0.
0.
0.
0.
0.
0.
0.
0.
0.
0.
0.
0.
0.
0.
0.
0.
0.
0.
0.
0.
0.
0.
0.
0.
0.
0.
0.
0.
0.
0.
0.
0.
0.
0.
0.
0.
0.
0.
0.
0.
0.
0.
0.
0.
0.
0.
0.
0.
0.
0.
0.
0.
0.
0.
0.
0.
0.
0.
0.
0.
0.
0.
0.
0.
0.
0.
0.
0.
0.
0.
0.
0.
0.
0.
0.
0.
0.
0.
0.
0.
0.
0.
0.
0.
0.
0.
0.
0.
0.
0.
0.
0.
0.
0.
0.
0.
0.
0.
0.
0.
0.
0.
0.
0.
0.
0.
0.
0.
0.
0.
0.
0.
0.
0.
0.
0.
0.
0.
0.
0.
0.
0.
0.
0.
0.
0.
0.
0.
0.
0.
0.
0.
0.
0.
0.
0.
0.
0.
0.
0.
0.
0.
0.
0.
0.
0.
0.
0.
0.
0.
0.
0.
0.
0.
0.
0.
0.
0.
0.
0.
0.
0.
0.
0.
0.
0.
0.
0.
0.
0.
0.
0.
0.
0.
0.
0.
0.
0.
0.
0.
0.
0.
0.
0.
0.
0.
0.
0.
0.
0.
0.
0.
0.
0.
0.
0.
0.
0.
0.
0.
0.
0.
0.
0.
0.
0.
0.
0.
0.
0.
0.
0.
0.
0.
0.
0.
0.
0.
0.
0.
0.
0.
0.
0.
0.
0.
0.
0.
0.
0.
0.
0.
0.
0.
0.
0.
0.
0.
0.
0.
0.
0.
0.
0.
0.
0.
0.
0.
0.
0.
0.
0.
0.
0.
0.
0.
0.
0.
0.
0.
0.
0.
0.
0.
0.
0.
0.
0.
0.
0.
0.
0.
0.
0.
0.
0.
0.
0.
0.
0.
0.
0.
0.
0.
0.
0.
0.
0.
0.
0.
0.
0.
0.
0.
0.
0.
0.
0.
0.
0.
0.
0.
0.
0.
0.
0.
0.
0.
0.
0.
0.
0.
0.
0.
0.
0.
0.
0.
0.
0.
0.
0.
0.
0.
0.
0.
0.
0.
0.
0.
0.
0.
0.
0.
0.
0.
0.
0.
0.
0.
0.
0.
0.
0.
0.
0.
0.
0.
0.
0.
0.
0.
0.
0.
0.
0.
0.
0.
0.
0.
0.
0.
0.
0.
0.
0.
0.
0.
0.
0.
0.
0.
0.
0.
0.
0.
0.
0.
0.
0.
0.
0.
0.
0.
0.
0.
0.
0.
0.
0.
0.
0.
0.
0.
0.
0.
0.
0.
0.
0.
0.
0.
0.
0.
0.
0.
0.
0.
0.
0.
0.
0.
0.
0.
0.
0.
0.
0.
0.
0.
0.
0.
0.
0.
0.
0.
0.
0.
0.
0.
0.
0.
0.
0.
0.
0.
0.
0.
0.
0.
0.
0.
0.
0.
0.
0.
0.
0.
0.
0.
0.
0.
0.
0.
0.
0.
0.
0.
0.
0.
0.
0.
0.
0.
0.
0.
0.
0.
0.
0.
0.
0.
0.
0.
0.
0.
0.
0.
0.
0.
0.
0.
0.
0.
0.
0.
0.
0.
0.
0.
0.
0.
0.
0.
0.
0.
0.
0.
0.
0.
0.
0.
0.
0.
0.
0.
0.
0.
0.
0.
0.
0.
0.
0.
0.
0.
0.
0.
0.
0.
0.
0.
0.
0.
0.
0.
0.
0.
0.
0.
0.
0.
0.
0.
0.
0.
0.
0.
0.
0.
0.
0.
0.
0.
0.
0.
0.
0.
0.
0.
0.
0.
0.
0.
0.
0.
0.
0.
0.
0.
0.
0.
0.
0.
0.
0.
0.
0.
0.
0.
0.
0.
0.
0.
0.
0.
0.
0.
0.
0.
0.
0.
0.
0.
0.
0.
0.
0.
0.
0.
0.
0.
0.
0.
0.
0.
0.
0.
0.
0.
0.
0.
0.
0.
0.
0.
0.
0.
0.
0.
0.
0.
0.
0.
0.
0.
0.
0.
0.
0.
0.
0.
0.
0.
0.
0.
0.
0.
0.
0.
0.
0.
0.
0.
0.
0.
0.
0.
0.
0.
0.
0.
0.
0.
0.
0.
0.
0.
0.
0.
0.
0.
0.
0.
0.
0.
0.
0.
0.
0.
0.
0.
0.
0.
0.
0.
0.
0.
0.
0.
0.
0.
0.
0.
0.
0.
0.
0.
0.
0.
0.
0.
0.
0.
0.
0.
0.
0.
0.
0.
0.
0.
0.
0.
0.
0.
0.
0.
0.
0.
0.
0.
0.
0.
0.
0.
0.
0.
0.
0.
0.
0.
0.
0.
0.
0.
0.
0.
0.
0.
0.
0.
0.
0.
0.
0.
0.
0.
0.
0.
0.
0.
0.
0.
0.
0.
0.
0.
0.
0.
0.
0.
0.
0.
0.
0.
0.
0.
0.
0.
0.
0.
0.
0.
0.
0.
0.
0.
0.
0.
0.
0.
0.
0.
0.
0.
0.
0.
0.
0.
0.
0.
0.
0.
0.
0.
0.
0.
0.
0.
0.
0.
0.
0.
0.
0.
0.
0.
0.
0.
0.
0.
0.
0.
0.
0.
0.
0.
0.
0.
0.
0.
0.
0.
0.
0.
0.
0.
0.
0.
0.
0.
0.
0.
0.
0.
0.
0.
0.
0.
0.
0.
0.
0.
0.
0.
0.
0.
0.
0.
0.
0.
0.
0.
0.
0.
0.
0.
0.
0.
0.
0.
0.
0.
0.
0.
0.
0.
0.
0.
0.
0.
0.
0.
0.
0.
0.
0.
0.
0.
0.
0.
0.
0.
0.
0.
0.
0.
0.
0.
0.
0.
0.
0.
0.
0.
0.
0.
0.
0.
0.
0.
0.
0.
0.
0.
0.
0.
0.
0.
0.
0.
0.
0.
0.
0.
0.
0.
0.
0.
0.
0.
0.
0.
0.
0.
0.
0.
0.
0.
0.
0.
0.
0.
0.
0.
0.
0.
0.
0.
0.
0.
0.
0.
0.
0.
0.
0.
0.
0.
0.
0.
0.
0.
0.
0.
0.
0.
0.
0.
0.
0.
0.
0.
0.
0.
0.
0.
0.
0.
0.
0.
0.
0.
0.
0.
0.
0.
0.
0.
0.
0.
0.
0.
0.
0.
0.
0.
0.
0.
0.
0.
0.
0.
0.
0.
0.
0.
0.
0.
0.
0.
0.
0.
0.
0.
0.
0.
0.
0.
0.
0.
0.
0.
0.
0.
0.
0.
0.
0.
0.
0.
0.
0.
0.
0.
0.
0.
0.
0.
0.
0.
0.
0.
0.
0.
0.
0.
0.
0.
0.
0.
0.
0.
0.
0.
0.
0.
0.
0.
0.
0.
0.
0.
0.
0.
0.
0.
0.
0.
0.
0.
0.
0.
0.
0.
0.
0.
0.
0.
0.
0.
0.
0.
0.
0.
0.
0.
0.
0.
0.
0.
0.
0.
0.
0.
0.
0.
0.
0.
0.
0.
0.
0.002
0.002
0.002
0.002
0.001
0.001
0.001
0.
0.
0.
0.
0.
0.
0.
0.
0.
0.
0.
0.
0.
0.
0.
0.
0.
0.
0.
0.
0.
0.
0.
0.
0.
0.
0.
0.
0.
0.
0.
0.
0.
0.
0.
0.
0.
0.
0.
0.
0.
0.
0.
0.
0.
0.
0.001
0.002
0.002
0.002
0.002
0.002
0.003
0.003
0.001
0.001
0.
0.
0.
0.
0.
0.
0.
0.
0.
0.
0.
0.
0.
0.
0.
0.
0.
0.
0.
0.
0.
0.
0.
0.
0.
0.
0.
0.
0.
0.
0.
0.
0.
0.
0.
0.
0.
0.
0.
0.
0.
0.
0.
0.
0.001
0.002
0.002
0.004
0.004
0.005
0.005
0.005
0.005
0.003
0.002
0.002
0.
0.
0.
0.
0.
0.
0.
0.
0.
0.
0.
0.
0.
0.
0.
0.
0.
0.
0.
0.
0.
0.
0.
0.
0.
0.
0.
0.
0.
0.
0.
0.
0.
0.
0.
0.
0.
0.
0.
0.
0.
0.
0.001
0.002
0.001
0.002
0.002
0.000
-0.001
0.000
0.003
0.005
0.006
0.005
0.002
0.002
0.
0.
0.
0.
0.
0.
0.
0.
0.
0.
0.
0.
0.
0.
0.
0.
0.
0.
0.
0.
0.
0.
0.
0.
0.
0.
0.
0.
0.
0.
0.
0.
0.
0.
0.001
0.002
0.001
0.001
0.001
0.001
0.000
-0.001
0.000
-0.002
-0.004
-0.007
-0.010
-0.012
-0.011
-0.007
0.001
0.005
0.007
0.005
0.002
0.002
0.
0.
0.
0.
0.
0.
0.
0.
0.
0.
0.
0.
0.
0.
0.
0.
0.
0.
0.
0.
0.
0.
0.
0.
0.
0.
0.
0.
0.
0.
0.
0.001
0.003
0.002
0.001
0.000
-0.002
-0.004
-0.006
-0.006
-0.008
-0.010
-0.012
-0.016
-0.027
-0.040
-0.043
-0.038
-0.032
-0.015
0.000
0.006
0.008
0.005
0.002
0.001
0.
0.
0.
0.
0.
0.
0.
0.
0.
0.
0.
0.
0.
0.
0.
0.
0.
0.
0.
0.
0.
0.
0.
0.
0.
0.
0.
0.
0.
0.001
0.002
0.002
0.000
-0.005
-0.008
-0.013
-0.016
-0.018
-0.022
-0.025
-0.028
-0.032
-0.045
-0.062
-0.075
-0.077
-0.073
-0.066
-0.048
-0.019
-0.001
0.008
0.008
0.006
0.001
0.
0.
0.
0.
0.
0.
0.
0.
0.
0.
0.
0.
0.
0.
0.
0.
0.
0.
0.
0.
0.
0.
0.
0.
0.
0.
0.
0.
0.
0.002
0.001
-0.002
-0.010
-0.020
-0.034
-0.044
-0.049
-0.055
-0.059
-0.066
-0.072
-0.081
-0.099
-0.115
-0.122
-0.106
-0.102
-0.109
-0.093
-0.051
-0.017
0.002
0.006
0.006
0.002
0.
0.
0.
0.
0.
0.
0.
0.
0.
0.
0.
0.
0.
0.
0.
0.
0.
0.
0.
0.
0.
0.
0.
0.
0.
0.
0.
0.
0.003
0.002
0.000
-0.012
-0.032
-0.061
-0.086
-0.104
-0.117
-0.129
-0.141
-0.148
-0.157
-0.175
-0.192
-0.201
-0.195
-0.174
-0.169
-0.177
-0.149
-0.103
-0.047
-0.014
0.002
0.008
0.005
0.002
0.
0.
0.
0.
0.
0.
0.
0.
0.
0.
0.
0.
0.
0.
0.
0.
0.
0.
0.
0.
0.
0.
0.
0.
0.
0.
0.
0.002
0.001
-0.006
-0.029
-0.066
-0.084
-0.063
-0.049
-0.149
-0.208
-0.226
-0.099
0.289
-0.043
-0.292
-0.296
-0.283
-0.310
-0.301
-0.294
-0.243
-0.172
-0.097
-0.041
-0.014
0.000
0.004
0.001
-0.002
-0.002
-0.003
-0.003
-0.002
-0.002
-0.002
0.
0.
0.
0.
0.
0.
0.
0.
0.
0.
0.
0.
0.
0.
0.
0.
0.
0.
0.
0.002
0.002
-0.001
-0.015
-0.049
-0.076
0.344
6.959
11.772
1.872
0.797
1.091
13.586
122.483
27.636
0.492
-0.218
-0.406
-0.498
-0.495
-0.430
-0.314
-0.213
-0.150
-0.078
-0.035
-0.012
-0.006
-0.004
-0.003
-0.006
-0.007
-0.007
-0.006
-0.005
-0.003
-0.002
0.
0.
0.
0.
0.
0.
0.
0.
0.
0.
0.
0.
0.
0.
0.
0.
0.
0.
0.002
0.002
-0.003
-0.019
-0.059
-0.025
9.243
1229.648
4074.230
55.736
19.602
24.022
450.061
75881.031
1709.899
12.482
6.949
0.702
-0.575
-0.484
-0.185
0.503
0.630
-0.111
-0.128
-0.065
-0.032
-0.015
-0.011
-0.011
-0.014
-0.015
-0.016
-0.013
-0.010
-0.006
-0.004
-0.002
0.
0.
0.
0.
0.
0.
0.
0.
0.
0.
0.
0.
0.
0.
0.
0.
0.
0.001
0.002
-0.002
-0.019
-0.061
0.021
22.083
11348.843
85138.922
169.013
51.913
62.883
267.582
17068.818
814.955
287.460
223.797
32.920
2.499
40.657
25.251
6.760
2.732
0.011
-0.213
-0.116
-0.062
-0.036
-0.030
-0.029
-0.034
-0.036
-0.036
-0.033
-0.024
-0.014
-0.007
-0.003
-0.002
0.
0.
0.
0.
0.
0.
0.
0.
0.
0.
0.
0.
0.
0.
0.
0.
0.001
0.002
-0.001
-0.015
-0.054
-0.071
2.753
123.719
269.773
17.072
16.117
61.012
61.799
110.230
99.239
35622.695
115075.273
1172.642
51.872
100669.203
19091.449
454.435
7.455
-0.156
-0.300
-0.186
-0.106
-0.075
-0.058
-0.058
-0.058
-0.058
-0.053
-0.056
-0.049
-0.033
-0.018
-0.007
-0.001
0.001
0.
0.
0.
0.
0.
0.
0.
0.
0.
0.
0.
0.
0.
0.
0.
0.
0.002
0.001
-0.007
-0.038
-0.084
-0.092
0.600
2.818
64.634
128.883
4154.105
1315.770
174.993
94.258
100696.430
116673.117
1687.004
124.243
16278.236
116646.766
9368.010
61.003
0.868
0.360
0.218
-0.113
-0.128
-0.111
-0.096
-0.036
0.335
0.487
0.039
-0.077
-0.060
-0.030
-0.012
-0.004
-0.002
0.
0.
0.
0.
0.
0.
0.
0.
0.
0.
0.
0.
0.
0.
0.
0.
0.001
0.003
-0.002
-0.020
-0.066
-0.145
-0.146
52.017
100968.352
9825.439
62663.387
2974.878
288.487
180.440
1381.942
20095.184
1004.153
257.341
577.464
14257.692
4359.003
342.651
17.340
143.001
60.961
2.545
-0.145
-0.172
-0.143
0.627
7.876
10.857
1.674
-0.057
-0.102
-0.059
-0.022
-0.007
0.000
0.
0.
0.
0.
0.
0.
0.
0.
0.
0.
0.
0.
0.
0.
0.
0.
0.001
0.003
0.001
-0.009
-0.042
-0.113
-0.074
36.518
101547.469
106297.547
103001.242
71680.422
5993.316
955.066
102.157
391.843
128.545
192.670
454.882
388.251
537.200
117.618
893.045
100014.156
28690.928
48.305
0.106
-0.250
-0.204
1.655
26.082
39.937
5.727
0.151
-0.152
-0.110
-0.045
-0.013
-0.001
0.
0.
0.
0.
0.
0.
0.
0.
0.
0.
0.
0.
0.
0.
0.
0.
0.
0.002
0.003
-0.003
-0.027
-0.085
-0.132
6.205
1130.662
8648.391
10307.313
100306.813
10063.581
895.236
15.360
55.654
479.379
238.017
2128.472
701.415
273.935
6775.046
4628.141
109553.156
100164.648
89.086
0.172
-0.346
-0.321
0.446
12.630
258.521
75.998
3.966
-0.076
-0.156
-0.086
-0.028
-0.005
0.
0.
0.
0.
0.
0.
0.
0.
0.
0.
0.
0.
0.
0.
0.
0.
0.
0.001
0.005
0.000
-0.018
-0.069
-0.157
-0.077
3.411
11.586
178.980
1483.022
191.567
109.457
246.971
201.205
2549.669
736.875
121750.758
116420.266
515.499
99282.742
120470.742
103104.008
2898.271
17.493
-0.231
-0.430
-0.419
-0.112
59.648
100707.859
2455.590
39.922
2.517
0.103
-0.112
-0.051
-0.010
0.
0.
0.
0.
0.
0.
0.
0.
0.
0.
0.
0.
0.
0.
0.
0.
0.
0.
0.003
-0.001
-0.015
-0.055
-0.149
-0.263
-0.303
0.400
6.157
10.701
20.170
2139.368
15731.392
435.113
237.784
370.361
103679.086
53070.160
1196.677
5187.318
6939.640
122636.773
3070.683
89.717
0.400
-0.504
-0.503
-0.324
9.868
470.514
3237.909
921.763
1212.815
41.793
0.091
-0.064
-0.016
0.
0.
0.
0.
0.
0.
0.001
0.003
0.002
0.002
0.000
0.001
-0.001
-0.003
-0.004
-0.004
-0.002
0.
0.002
-0.002
-0.014
-0.049
-0.127
-0.203
0.493
10.125
224.539
380.492
34.377
634.865
2739.369
172.069
110.729
39.637
718.026
4677.726
296.089
835.728
496.963
2398.879
12647.142
248.563
1.123
-0.583
-0.591
-0.474
5.814
2187.549
100353.336
157000.203
195491.109
424.051
1.010
-0.066
-0.021
0.
0.
0.
0.
0.001
0.004
0.004
0.005
0.005
0.003
0.002
-0.001
-0.006
-0.007
-0.010
-0.009
-0.008
-0.005
-0.001
-0.002
-0.013
-0.046
-0.116
-0.158
1.220
22.332
1022.047
2013.592
73.007
266.619
176.892
21.390
32.280
9.086
19.605
65.785
52.728
182.185
703.787
119.348
217.001
180.161
17.970
0.371
-0.513
-0.193
2.980
617.632
100089.109
115034.250
195499.578
520.208
1.199
-0.058
-0.020
0.
0.
0.
0.003
0.004
0.005
0.006
0.006
0.003
0.000
-0.008
-0.011
-0.015
-0.017
-0.017
-0.015
-0.014
-0.010
-0.004
-0.006
-0.015
-0.039
-0.108
-0.175
0.369
9.892
102.808
243.519
48.392
37.704
131.748
482.299
25.113
12.111
154.693
2061.110
2039.236
949.798
17414.104
30463.559
1463.905
32049.869
1150.056
14.121
4.254
29.138
9.434
9.947
87.511
221.173
458.167
22.206
0.146
-0.045
-0.012
0.
0.
0.001
0.004
0.005
0.006
0.005
-0.003
-0.009
-0.018
-0.024
-0.029
-0.033
-0.036
-0.036
-0.031
-0.025
-0.017
-0.010
-0.007
-0.013
-0.037
-0.092
-0.150
0.975
32.789
154.533
80.151
19.162
25.116
7299.554
101184.313
486.233
65.889
2121.527
100586.023
101502.492
23564.688
124992.883
82533.563
28635.150
151259.219
6882.804
44.498
40.406
760.354
122.767
1.543
0.334
1.036
1.165
0.137
-0.057
-0.028
-0.004
0.
0.
0.002
0.005
0.005
0.004
-0.006
-0.023
-0.042
-0.058
-0.069
-0.071
-0.071
-0.069
-0.064
-0.055
-0.042
-0.028
-0.016
-0.012
-0.016
-0.035
-0.072
-0.134
0.508
15.587
58.071
17.324
30.272
447.662
62113.391
106208.945
4168.373
56.410
353.615
26186.805
23870.648
7584.390
200129.328
24404.818
6984.730
154209.438
101893.141
123.173
46.039
216.844
45.790
0.887
-0.249
-0.173
-0.098
-0.063
-0.037
-0.007
0.002
0.
0.002
0.004
0.005
0.004
-0.007
-0.031
-0.056
-0.071
-0.085
-0.121
-0.136
-0.133
-0.119
-0.104
-0.084
-0.065
-0.048
-0.027
-0.015
-0.016
-0.032
-0.064
-0.131
-0.150
0.700
2.680
43.066
1653.726
3663.258
67130.570
113385.773
89876.063
261.915
25.455
54.402
42.995
364.688
100334.195
95643.461
153.967
11481.932
23032.143
116.938
5751.867
42438.023
314.820
2.116
-0.227
-0.155
-0.071
-0.032
-0.012
0.000
0.005
0.
0.002
0.005
0.005
-0.002
-0.023
-0.052
-0.014
0.845
2.671
1.006
-0.150
-0.206
-0.189
-0.150
-0.117
-0.087
-0.064
-0.037
-0.026
-0.018
-0.032
-0.066
-0.138
-0.197
0.633
13.901
257.149
100710.758
200253.438
31212.908
9024.038
106515.203
107.848
29.924
29.387
3.133
12.354
299.009
905.672
3607.016
300.611
101572.273
7447.628
105799.250
100647.844
1484.796
4.718
-0.190
-0.141
-0.054
-0.018
-0.005
0.005
0.005
0.
0.002
0.004
0.004
-0.008
-0.037
-0.061
1.373
24.349
362.639
163.922
1.158
-0.125
-0.257
-0.222
-0.168
-0.125
-0.088
-0.058
-0.030
-0.023
-0.036
-0.072
-0.098
1.247
31.823
2985.085
30054.197
83804.664
74826.438
1448.581
351.366
4141.205
194.999
7.665
4.361
0.486
15.317
261.999
855.252
67517.672
18163.066
110856.953
109927.516
101861.758
73943.523
281.353
16.323
0.097
-0.135
-0.055
-0.017
-0.002
0.004
0.003
0.
0.002
0.005
0.003
-0.014
-0.051
-0.058
5.452
91.881
660.448
311.885
45.562
6.688
-0.075
-0.323
-0.253
-0.186
-0.137
-0.088
-0.049
-0.033
-0.043
-0.072
0.293
37.788
3486.064
107168.867
103870.625
105174.961
60220.266
1798.667
1028.404
67991.508
907.118
7.224
27.018
16.887
16.392
244.871
1358.040
100695.594
186845.344
104388.617
26046.414
101715.742
12436.965
5998.321
174.190
1.091
-0.130
-0.060
-0.021
-0.005
0.002
0.001
0.
0.003
0.003
-0.007
-0.022
-0.069
-0.122
0.581
8.205
43.891
4476.002
34892.957
341.956
2.435
-0.335
0.075
0.088
-0.152
-0.127
-0.075
-0.044
-0.051
-0.076
0.869
176.244
100015.570
101723.797
13197.554
5238.695
195589.641
7029.280
11708.972
3973.285
110.894
144.771
10422.565
2777.061
90.930
23.842
91.551
5271.668
6147.332
186757.297
100908.609
208.032
302.350
574.841
43.025
0.382
-0.125
-0.057
-0.022
-0.007
-0.001
0.
0.000
0.001
-0.003
-0.014
-0.036
-0.093
-0.177
-0.239
0.818
87.806
100377.133
100542.766
2189.129
6.853
5.134
107.351
72.433
2.380
-0.142
-0.117
-0.067
-0.061
-0.085
0.268
33.368
2917.578
6058.973
112.509
304.158
61247.414
1286.585
157456.063
44854.820
67.943
551.670
101206.000
73641.859
5519.321
245.580
4.204
11.031
153.072
60527.188
10314.811
60.920
14.959
5.074
0.757
-0.191
-0.123
-0.052
-0.019
-0.005
-0.001
0.
0.001
-0.003
-0.011
-0.033
-0.072
-0.132
-0.234
-0.343
0.921
188.153
101454.930
105073.508
608.898
28.596
144.147
100123.891
39134.387
54.681
0.344
-0.146
-0.098
-0.071
-0.098
-0.136
0.958
12.162
17.768
36.255
1570.490
425.036
198.592
2439.189
694.444
29.839
778.731
45457.422
101123.953
26927.467
217.254
2.484
0.366
2.358
28.124
42.694
338.467
214.797
7.941
-0.151
-0.205
-0.104
-0.040
-0.015
-0.005
-0.001
0.
-0.002
-0.009
-0.025
-0.061
-0.116
-0.181
-0.294
-0.434
0.879
173.562
66916.164
116412.211
520.105
415.273
273.921
172383.469
123044.234
670.519
3.290
-0.154
-0.118
-0.087
-0.118
-0.170
1.230
107.175
890.309
66.684
300.699
126.012
41.884
243.852
843.091
96.357
6210.494
100911.234
23949.148
761.232
15.029
6.702
45.339
11.793
3.846
106.983
5729.336
3210.341
32.407
0.113
-0.168
-0.082
-0.032
-0.013
-0.005
0.
0.
-0.005
-0.016
-0.044
-0.097
-0.158
-0.222
-0.173
-0.106
0.529
95.096
12247.468
5164.125
346.085
11797.525
233.344
101000.977
139273.594
2969.541
10.737
-0.131
-0.140
-0.102
-0.134
-0.159
5.884
2034.630
100503.563
961.377
52.143
76.630
20.237
71.889
199.536
36.752
247.820
1841.741
558.135
261.566
13.509
22.668
204.724
43.248
16.997
348.900
810.464
345.788
10.380
-0.033
-0.131
-0.063
-0.025
-0.010
-0.003
0.
0.
-0.006
-0.025
-0.060
-0.123
-0.196
-0.119
1.366
3.636
3.293
101.276
108564.156
13672.873
150.006
549.469
49.972
683.095
44196.063
2227.795
7.987
-0.148
-0.149
-0.112
-0.153
-0.181
4.532
426.739
29521.092
13903.077
117.566
99.419
326.081
345.945
208.857
105.322
309.077
81.118
101315.797
46071.277
205.168
152.958
46.447
21.106
26.796
3470.434
5907.507
47.155
0.702
-0.150
-0.100
-0.045
-0.019
-0.008
-0.002
0.
0.
-0.007
-0.029
-0.069
-0.139
-0.224
-0.090
2.497
9.398
43.532
133.260
304.199
696.792
1898.889
1980.466
291.918
17.705
66.378
20.793
0.432
-0.181
-0.143
-0.121
-0.173
-0.173
14.535
27855.389
104154.156
19499.684
113.365
2408.796
11124.110
104868.063
179031.672
4017.289
761.733
37.935
321.249
292.364
2798.183
2186.764
60.485
7.017
9.683
650.408
1042.606
17.306
-0.007
-0.128
-0.072
-0.029
-0.013
-0.005
0.
0.
0.
-0.011
-0.029
-0.066
-0.139
-0.236
-0.278
0.673
11.967
441.149
2017.972
996.386
106361.195
63096.996
138530.219
100151.227
103.291
0.636
-0.188
-0.233
-0.166
-0.123
-0.124
-0.179
-0.171
4.888
860.823
101452.047
24064.725
217.363
51845.004
4289.644
170978.891
101951.281
122.928
20.584
2.430
5.192
373.996
5316.180
1972.358
155.559
3.424
0.085
5.377
6.520
0.486
-0.137
-0.096
-0.043
-0.021
-0.007
-0.003
0.
0.
0.
-0.008
-0.025
-0.054
-0.117
-0.225
-0.337
-0.230
4.191
113.682
391.212
1019.523
107144.578
2374.601
110443.766
75566.570
263.918
2.980
-0.264
-0.211
-0.129
-0.106
-0.128
-0.162
0.028
3.615
13.846
152.002
127.434
42.626
70541.938
530.549
1565.008
276.463
4.201
-0.218
-0.372
5.396
438.743
22096.877
100425.289
11390.053
16.604
-0.307
-0.331
-0.222
-0.180
-0.118
-0.062
-0.027
-0.012
-0.002
0.001
0.
0.
0.
-0.005
-0.017
-0.042
-0.091
-0.180
-0.311
-0.453
-0.210
4.862
169.918
1452.853
110.243
225.026
100186.359
100510.055
1698.800
16.587
-0.064
-0.153
-0.096
-0.094
-0.121
-0.137
0.089
2.563
4.467
0.898
0.045
0.340
6.698
1.980
1.315
0.600
-0.283
-0.372
0.034
53.208
4586.318
63750.895
186784.719
3982.082
13.177
-0.264
-0.312
-0.223
-0.156
-0.096
-0.043
-0.018
-0.006
0.000
0.001
0.
0.
0.
-0.003
-0.012
-0.033
-0.070
-0.138
-0.263
-0.427
-0.217
5.949
37.551
121.061
71.859
38.417
2531.369
5881.679
371.517
9.255
-0.072
-0.114
-0.074
-0.075
-0.103
-0.127
-0.018
0.558
0.719
0.122
-0.107
-0.263
-0.338
-0.341
-0.331
-0.320
-0.312
-0.301
0.955
601.060
100357.289
200134.734
160686.234
21285.746
36.113
-0.102
-0.239
-0.176
-0.119
-0.076
-0.036
-0.012
-0.002
0.001
0.001
0.
0.
0.
0.
-0.008
-0.026
-0.053
-0.112
-0.220
-0.314
9.662
1337.357
5808.253
24077.604
1343.422
77.569
10.879
14.737
5.969
0.374
-0.131
-0.090
-0.052
-0.053
-0.079
-0.105
-0.115
-0.056
-0.008
-0.065
-0.161
-0.240
-0.267
-0.201
0.135
0.034
-0.233
-0.260
0.191
59.128
6423.847
3087.694
101860.836
95603.547
52.149
-0.024
-0.190
-0.140
-0.099
-0.064
-0.029
-0.009
-0.002
0.001
0.001
0.
0.
0.
-0.001
-0.007
-0.020
-0.049
-0.108
-0.212
-0.202
35.219
48450.168
123768.891
118242.211
104607.727
391.471
4.089
0.352
-0.183
-0.168
-0.112
-0.062
-0.038
-0.038
-0.051
-0.082
-0.097
-0.113
-0.124
-0.126
-0.160
-0.197
-0.103
5.722
95.976
54.662
2.016
-0.206
-0.224
0.690
7.298
16.283
204.013
131.461
3.262
-0.166
-0.162
-0.113
-0.082
-0.051
-0.020
-0.005
0.001
0.001
0.001
0.
0.
0.
-0.003
-0.007
-0.019
-0.046
-0.110
-0.208
-0.291
5.041
388.168
1442.698
9045.116
16578.453
168.251
1.564
-0.169
-0.231
-0.141
-0.080
-0.041
-0.026
-0.026
-0.031
-0.042
-0.060
-0.073
-0.082
-0.095
-0.131
-0.156
0.733
217.946
100078.961
35053.465
39.452
0.166
-0.215
-0.190
-0.146
-0.025
0.550
0.382
-0.110
-0.138
-0.110
-0.084
-0.059
-0.027
-0.009
-0.002
0.001
0.002
0.001
0.
0.
0.
-0.003
-0.008
-0.020
-0.048
-0.109
-0.188
-0.122
0.291
2.631
37.069
365.087
1175.079
80.578
0.716
-0.297
-0.186
-0.100
-0.051
-0.029
-0.019
-0.017
-0.017
-0.020
-0.024
-0.032
-0.040
-0.055
-0.088
-0.122
0.869
240.047
100357.281
43936.082
60.400
0.690
-0.165
-0.147
-0.126
-0.117
-0.107
-0.100
-0.095
-0.081
-0.061
-0.045
-0.026
-0.011
-0.003
0.001
0.002
0.001
0.
0.
0.
0.
-0.003
-0.009
-0.021
-0.049
-0.099
-0.138
0.386
1.672
0.839
23.713
2405.592
100093.984
1330.644
3.211
-0.226
-0.141
-0.069
-0.034
-0.021
-0.014
-0.012
-0.010
-0.009
-0.009
-0.012
-0.017
-0.028
-0.058
-0.102
0.038
9.502
174.773
152.927
22.138
0.710
-0.119
-0.089
-0.058
-0.050
-0.047
-0.042
-0.035
-0.030
-0.024
-0.016
-0.007
-0.002
0.001
0.002
0.001
0.
0.
0.
0.
0.
-0.002
-0.009
-0.020
-0.042
-0.088
-0.132
0.048
0.469
0.055
3.861
197.000
2847.642
131.215
1.004
-0.170
-0.098
-0.047
-0.026
-0.016
-0.014
-0.008
-0.008
-0.005
-0.004
-0.002
-0.004
-0.017
-0.034
-0.077
-0.106
0.126
2.146
6.255
2.940
0.084
-0.085
-0.051
-0.022
-0.012
-0.012
-0.010
-0.009
-0.007
-0.005
-0.001
0.002
0.001
0.002
0.002
0.
0.
0.
0.
0.
0.
-0.002
-0.008
-0.016
-0.033
-0.068
-0.108
-0.152
-0.188
-0.256
-0.085
1.976
5.995
1.340
-0.116
-0.119
-0.061
-0.035
-0.019
-0.014
-0.009
-0.008
-0.005
-0.003
-0.002
0.001
-0.001
-0.005
-0.014
-0.035
-0.074
-0.090
-0.066
0.038
-0.011
-0.073
-0.052
-0.023
-0.007
0.002
0.003
0.001
0.001
0.002
0.003
0.003
0.002
0.002
0.002
0.
0.
0.
0.
0.
0.
0.
-0.001
-0.004
-0.012
-0.023
-0.043
-0.078
-0.113
-0.153
-0.197
-0.212
-0.192
-0.154
-0.151
-0.119
-0.071
-0.036
-0.020
-0.013
-0.007
-0.007
-0.004
-0.004
-0.002
-0.001
-0.001
0.000
0.002
-0.001
-0.010
-0.028
-0.052
-0.067
-0.065
-0.058
-0.044
-0.025
-0.009
0.001
0.001
0.003
0.002
0.003
0.003
0.002
0.001
0.001
0.001
0.
0.
0.
0.
0.
0.
0.
0.
0.
-0.002
-0.007
-0.014
-0.026
-0.044
-0.064
-0.087
-0.108
-0.124
-0.130
-0.121
-0.096
-0.063
-0.035
-0.019
-0.008
-0.004
-0.002
-0.003
-0.003
-0.001
-0.001
-0.001
-0.001
-0.001
0.003
0.002
-0.001
-0.007
-0.015
-0.023
-0.025
-0.023
-0.016
-0.008
-0.001
0.000
0.001
0.
0.
0.
0.
0.
0.
0.
0.
0.
0.
0.
0.
0.
0.
0.
0.
0.
0.
-0.002
-0.008
-0.015
-0.026
-0.034
-0.043
-0.050
-0.056
-0.057
-0.051
-0.041
-0.027
-0.017
-0.010
-0.005
-0.001
0.
0.
0.
0.
0.
0.
0.
0.
0.
0.001
0.001
0.000
-0.002
-0.004
-0.006
-0.005
-0.003
0.001
0.002
0.002
0.001
0.
0.
0.
0.
0.
0.
0.
0.
0.
0.
0.
0.
0.
0.
0.
0.
0.
0.
-0.001
-0.003
-0.006
-0.011
-0.018
-0.022
-0.024
-0.027
-0.025
-0.023
-0.017
-0.014
-0.009
-0.005
-0.002
0.
0.
0.
0.
0.
0.
0.
0.
0.
0.
0.
0.001
0.001
0.001
0.001
0.001
0.001
0.002
0.002
0.001
0.001
0.
0.
0.
0.
0.
0.
0.
0.
0.
0.
0.
0.
0.
0.
0.
0.
0.
0.
0.
0.
-0.001
-0.002
-0.003
-0.004
-0.008
-0.010
-0.011
-0.012
-0.011
-0.009
-0.006
-0.004
0.
0.
0.
0.
0.
0.
0.
0.
0.
0.
0.
0.
0.
0.
0.
0.001
0.001
0.001
0.001
0.001
0.001
0.
0.
0.
0.
0.
0.
0.
0.
0.
0.
0.
0.
0.
0.
0.
0.
0.
0.
0.
0.
0.
0.
0.
0.
-0.001
-0.001
-0.002
-0.001
-0.003
-0.003
-0.004
-0.003
0.
0.
0.
0.
0.
0.
0.
0.
0.
0.
0.
0.
0.
0.
0.
0.
0.
0.
0.
0.
0.
0.
0.
0.
0.
0.
0.
0.
0.
0.
0.
0.
0.
0.
0.
0.
0.
0.
0.
0.
0.
0.
0.
0.
0.
0.
0.
0.
0.
0.
0.
0.
0.
0.
0.
0.
0.
0.
0.
0.
0.
0.
0.
0.
0.
0.
0.
0.
0.
0.
0.
0.
0.
0.
0.
0.
0.
0.
0.
0.
0.
0.
0.
0.
0.
0.
0.
0.
0.
0.
0.
0.
0.
0.
0.
0.
0.
0.
0.
0.
0.
0.
0.
0.
0.
0.
0.
0.
0.
0.
0.
0.
0.
0.
0.
0.
0.
0.
0.
0.
0.
0.
0.
0.
0.
0.
0.
0.
0.
0.
0.
0.
0.
0.
0.
0.
0.
0.
0.
0.
0.
0.
0.
0.
0.
0.
0.
0.
0.
0.
0.
0.
0.
0.
0.
0.
0.
0.
0.
0.
0.
0.
0.
0.
0.
0.
0.
0.
0.
0.
0.
0.
0.
0.
0.
0.
0.
0.
0.
0.
0.
0.
0.
0.
0.
0.
0.
0.
0.
0.
0.
0.
0.
0.
0.
0.
0.
0.
0.
0.
0.
0.
0.
0.
0.
0.
0.
0.
0.
0.
0.
0.
0.
0.
0.
0.
0.
0.
0.
0.
0.
0.
0.
0.
0.
0.
0.
0.
0.
0.
0.
0.
0.
0.
0.
0.
0.
0.
0.
0.
0.
0.
0.
0.
0.
0.
0.
0.
0.
0.
0.
0.
0.
0.
0.
0.
0.
0.
0.
0.
0.
0.
0.
0.
0.
0.
0.
0.
0.
0.
0.
0.
0.
0.
0.
0.
0.
0.
0.
0.
0.
0.
0.
0.
0.
0.
0.
0.
0.
0.
0.
0.
0.
0.
0.
0.
0.
0.
0.
0.
0.
0.
0.
0.
0.
0.
0.
0.
0.
0.
0.
0.
0.
0.
0.
0.
0.
0.
0.
0.
0.
0.
0.
0.
0.
0.
0.
0.
0.
0.
0.
0.
0.
0.
0.
0.
0.
0.
0.
0.
0.
0.
0.
0.
0.
0.
0.
0.
0.
0.
0.
0.
0.
0.
0.
0.
0.
0.
0.
0.
0.
0.
0.
0.
0.
0.
0.
0.
0.
0.
0.
0.
0.
0.
0.
0.
0.
0.
0.
0.
0.
0.
0.
0.
0.
0.
0.
0.
0.
0.
0.
0.
0.
0.
0.
0.
0.
0.
0.
0.
0.
0.
0.
0.
0.
0.
0.
0.
0.
0.
0.
0.
0.
0.
0.
0.
0.
0.
0.
0.
0.
0.
0.
0.
0.
0.
0.
0.
0.
0.
0.
0.
0.
0.
0.
0.
0.
0.
0.
0.
0.
0.
0.
0.
0.
0.
0.
0.
0.
0.
0.
0.
0.
0.
0.
0.
0.
0.
0.
0.
0.
0.
0.
0.
0.
0.
0.
0.
0.
0.
0.
0.
0.
0.
0.
0.
0.
0.
0.
0.
0.
0.
0.
0.
0.
0.
0.
0.
0.
0.
0.
0.
0.
0.
0.
0.
0.
0.
0.
0.
0.
0.
0.
0.
0.
0.
0.
0.
0.
0.
0.
0.
0.
0.
0.
0.
0.
0.
0.
0.
0.
0.
0.
0.
0.
0.
0.
0.
0.
0.
0.
0.
0.
0.
0.
0.
0.
0.
0.
0.
0.
0.
0.
0.
0.
0.
0.
0.
0.
0.
0.
0.
0.
0.
0.
0.
0.
0.
0.
0.
0.
0.
0.
0.
0.
0.
0.
0.
0.
0.
0.
0.
0.
0.
0.
0.
0.
0.
0.
0.
0.
0.
0.
0.
0.
0.
0.
0.
0.
0.
0.
0.
0.
0.
0.
0.
0.
0.
0.
0.
0.
0.
0.
0.
0.
0.
0.
0.
0.
0.
0.
0.
0.
0.
0.
0.
0.
0.
0.
0.
0.
0.
0.
0.
0.
0.
0.
0.
0.
0.
0.
0.
0.
0.
0.
0.
0.
0.
0.
0.
0.
0.
0.
0.
0.
0.
0.
0.
0.
0.
0.
0.
0.
0.
0.
0.
0.
0.
0.
0.
0.
0.
0.
0.
0.
0.
0.
0.
0.
0.
0.
0.
0.
0.
0.
0.
0.
0.
0.
0.
0.
0.
0.
0.
0.
0.
0.
0.
0.
0.
0.
0.
0.
0.
0.
0.
0.
0.
0.
0.
0.
0.
0.
0.
0.
0.
0.
0.
0.
0.
0.
0.
0.
0.
0.
0.
0.
0.
0.
0.
0.
0.
0.
0.
0.
0.
0.
0.
0.
0.
0.
0.
0.
0.
0.
0.
0.
0.
0.
0.
0.
0.
0.
0.
0.
0.
0.
0.
0.
0.
0.
0.
0.
0.
0.
0.
0.
0.
0.
0.
0.
0.
0.
0.
0.
0.
0.
0.
0.
0.
0.
0.
0.
0.
0.
0.
0.
0.
0.
0.
0.
0.
0.
0.
0.
0.
0.
0.
0.
0.
0.
0.
0.
0.
0.
0.
0.
0.
0.
0.
0.
0.
0.
0.
0.
0.
0.
0.
0.
0.
0.
0.
0.
0.
0.
0.
0.
0.
0.
0.
0.
0.
0.
0.
0.
0.
0.
0.
0.
0.
0.
0.
0.
0.
0.
0.
0.
0.
0.
0.
0.
0.
0.
0.
0.
0.
0.
0.
0.
0.
0.
0.
0.
0.
0.
0.
0.
0.
0.
0.
0.
0.
0.
0.
0.
0.
0.
0.
0.
0.
0.
0.
0.
0.
0.
0.
0.
0.
0.
0.
0.
0.
0.
0.
0.
0.
0.
0.
0.
0.
0.
0.
0.
0.
0.
0.
0.
0.
0.
0.
0.
0.
0.
0.
0.
0.
0.
0.
0.
0.
0.
0.
0.
0.
0.
0.
0.
0.
0.
0.
0.
0.
0.
0.
0.
0.
0.
0.
0.
0.
0.
0.
0.
0.
0.
0.
0.
0.
0.
0.
0.
0.
0.
0.
0.
0.
0.
0.
0.
0.
0.
0.
0.
0.
0.
0.
0.
0.
0.
0.
0.
0.
0.
0.
0.
0.
0.
0.
0.
0.
0.
0.
0.
0.
0.
0.
0.
0.
0.
0.
0.
0.
0.
0.
0.
0.
0.
0.
0.
0.
0.
0.
0.
0.
0.
0.
0.
0.
0.
0.
0.
0.
0.
0.
0.
0.
0.
0.
0.
0.
0.
0.
0.
0.
0.
0.
0.
0.
0.
0.
0.
0.
0.
0.
0.
0.
0.
0.
0.
0.
0.
0.
0.
0.
0.
0.
0.
0.
0.
0.
0.
0.
0.
0.
0.
0.
0.
0.
0.
0.
0.
0.
0.
0.
0.
0.
0.
0.
0.
0.
0.
0.
0.
0.
0.
0.001
0.001
0.001
0.001
0.
0.
0.
0.
0.
0.
0.
0.
0.
0.
0.
0.
0.
0.
0.
0.
0.
0.
0.
0.
0.
0.
0.
0.
0.
0.
0.
0.
0.
0.
0.
0.
0.
0.
0.
0.
0.
0.
0.
0.
0.
0.
0.
0.
0.
0.
0.
0.
0.001
0.002
0.002
0.002
0.002
0.002
0.001
0.001
0.001
0.
0.
0.
0.
0.
0.
0.
0.
0.
0.
0.
0.
0.
0.
0.
0.
0.
0.
0.
0.
0.
0.
0.
0.
0.
0.
0.
0.
0.
0.
0.
0.
0.
0.
0.
0.
0.
0.
0.
0.
0.
0.
0.
0.
0.001
0.001
0.002
0.002
0.003
0.003
0.005
0.004
0.003
0.003
0.002
0.001
0.
0.
0.
0.
0.
0.
0.
0.
0.
0.
0.
0.
0.
0.
0.
0.
0.
0.
0.
0.
0.
0.
0.
0.
0.
0.
0.
0.
0.
0.
0.
0.
0.
0.
0.
0.
0.
0.
0.
0.
0.
0.
0.001
0.001
0.002
0.001
0.003
0.003
0.004
0.005
0.006
0.005
0.004
0.003
0.002
0.002
0.
0.
0.
0.
0.
0.
0.
0.
0.
0.
0.
0.
0.
0.
0.
0.
0.
0.
0.
0.
0.
0.
0.
0.
0.
0.
0.
0.
0.
0.
0.
0.
0.
0.
0.
0.
0.002
0.002
0.
0.
-0.001
0.000
0.
0.
0.001
0.002
-0.001
0.000
0.001
0.003
0.006
0.007
0.007
0.003
0.002
0.
0.
0.
0.
0.
0.
0.
0.
0.
0.
0.
0.
0.
0.
0.
0.
0.
0.
0.
0.
0.
0.
0.
0.
0.
0.
0.
0.
0.
0.
0.
0.
0.
0.002
0.002
0.002
0.002
0.000
-0.001
-0.002
-0.003
-0.005
-0.005
-0.004
-0.006
-0.008
-0.012
-0.016
-0.014
-0.008
-0.002
0.005
0.008
0.007
0.004
0.001
0.
0.
0.
0.
0.
0.
0.
0.
0.
0.
0.
0.
0.
0.
0.
0.
0.
0.
0.
0.
0.
0.
0.
0.
0.
0.
0.
0.
0.
0.
0.
0.003
0.002
0.001
-0.002
-0.004
-0.007
-0.010
-0.012
-0.012
-0.016
-0.016
-0.016
-0.022
-0.028
-0.037
-0.042
-0.042
-0.032
-0.017
-0.006
0.002
0.007
0.006
0.003
0.001
0.
0.
0.
0.
0.
0.
0.
0.
0.
0.
0.
0.
0.
0.
0.
0.
0.
0.
0.
0.
0.
0.
0.
0.
0.
0.
0.
0.
0.
0.003
0.002
0.001
-0.005
-0.011
-0.018
-0.025
-0.029
-0.033
-0.039
-0.046
-0.045
-0.049
-0.053
-0.063
-0.078
-0.090
-0.093
-0.084
-0.060
-0.031
-0.010
0.001
0.004
0.005
0.003
0.
0.
0.
0.
0.
0.
0.
0.
0.
0.
0.
0.
0.
0.
0.
0.
0.
0.
0.
0.
0.
0.
0.
0.
0.
0.
0.
0.
0.001
0.002
0.001
-0.005
-0.017
-0.033
-0.055
-0.070
-0.076
-0.081
-0.093
-0.104
-0.104
-0.117
-0.122
-0.131
-0.151
-0.169
-0.176
-0.164
-0.129
-0.080
-0.041
-0.014
0.000
0.001
0.004
0.
0.
0.
0.
0.
0.
0.
0.
0.
0.
0.
0.
0.
0.
0.
0.
0.
0.
0.
0.
0.
0.
0.
0.
0.
0.
0.
0.
0.003
0.002
-0.003
-0.016
-0.039
-0.067
-0.089
-0.111
-0.136
-0.166
-0.178
-0.178
-0.151
-0.193
-0.230
-0.250
-0.272
-0.290
-0.279
-0.249
-0.204
-0.151
-0.091
-0.039
-0.014
-0.005
0.004
0.002
-0.002
-0.002
-0.002
-0.002
-0.002
-0.002
0.
0.
0.
0.
0.
0.
0.
0.
0.
0.
0.
0.
0.
0.
0.
0.
0.
0.
0.
0.
0.
0.002
0.001
-0.006
-0.027
-0.059
-0.056
0.270
0.400
-0.091
-0.234
-0.247
0.328
2.326
0.712
-0.311
-0.400
-0.433
-0.430
-0.336
-0.207
-0.240
-0.227
-0.155
-0.079
-0.030
-0.011
-0.003
-0.001
-0.003
-0.004
-0.004
-0.005
-0.004
-0.003
-0.002
-0.002
0.
0.
0.
0.
0.
0.
0.
0.
0.
0.
0.
0.
0.
0.
0.
0.
0.
0.
0.001
0.002
0.000
-0.008
-0.037
-0.066
0.399
8.443
13.536
1.325
-0.098
-0.004
4.867
33.234
9.289
0.667
-0.003
-0.389
-0.211
2.079
6.255
1.719
-0.178
-0.230
-0.132
-0.058
-0.025
-0.015
-0.006
-0.009
-0.008
-0.009
-0.009
-0.008
-0.006
-0.004
-0.004
-0.002
0.
0.
0.
0.
0.
0.
0.
0.
0.
0.
0.
0.
0.
0.
0.
0.
0.
0.001
0.002
0.
-0.009
-0.041
-0.067
0.790
20.413
35.568
2.832
0.372
1.834
7.315
25.368
17.570
1133.383
85.344
29.546
32.341
40.384
144.471
26.992
0.660
-0.300
-0.204
-0.096
-0.048
-0.026
-0.016
-0.018
-0.021
-0.022
-0.023
-0.021
-0.014
-0.008
-0.004
-0.002
0.
0.
0.
0.
0.
0.
0.
0.
0.
0.
0.
0.
0.
0.
0.
0.
0.
0.001
0.002
0.002
-0.006
-0.036
-0.071
0.074
2.460
3.888
0.812
23.402
346.892
610.529
583.345
107.634
104559.789
15771.410
1320.749
4258.487
812.900
1411.974
315.707
8.395
-0.216
-0.272
-0.152
-0.086
-0.053
-0.038
-0.038
-0.042
-0.042
-0.042
-0.042
-0.033
-0.021
-0.011
-0.004
0.000
0.001
0.
0.
0.
0.
0.
0.
0.
0.
0.
0.
0.
0.
0.
0.
0.
0.
0.000
0.003
-0.003
-0.023
-0.067
-0.128
-0.156
0.275
11.910
1113.665
100221.953
186752.063
100582.219
972.013
15175.818
151228.344
11197.402
101910.023
7807.641
104201.352
101352.461
259.962
2.463
-0.063
-0.042
-0.112
-0.090
-0.074
-0.070
-0.068
-0.067
-0.064
-0.064
-0.057
-0.037
-0.018
-0.006
-0.001
0.002
0.
0.
0.
0.
0.
0.
0.
0.
0.
0.
0.
0.
0.
0.
0.
0.
0.001
0.003
0.000
-0.013
-0.049
-0.124
-0.191
7.399
997.615
3185.441
196499.469
114562.813
120236.297
100904.398
70555.555
101225.320
112665.859
101702.219
1720.017
101960.750
146864.719
38980.688
21.864
23.019
11.915
0.715
-0.132
-0.120
-0.106
-0.100
-0.025
0.005
-0.083
-0.097
-0.071
-0.034
-0.013
-0.002
0.001
0.
0.
0.
0.
0.
0.
0.
0.
0.
0.
0.
0.
0.
0.
0.
0.
0.
0.002
0.002
-0.006
-0.032
-0.101
-0.147
8.055
1288.783
18348.529
102805.078
110260.672
115055.719
68239.602
1278.882
7499.597
10045.650
101722.875
899.269
591.905
75972.563
2683.352
102.379
2343.890
617.351
10.212
-0.072
-0.179
-0.161
-0.135
0.040
0.135
-0.063
-0.138
-0.123
-0.070
-0.027
-0.007
0.001
0.
0.
0.
0.
0.
0.
0.
0.
0.
0.
0.
0.
0.
0.
0.
0.
0.
0.002
0.003
-0.003
-0.022
-0.083
-0.159
1.665
96.113
521.929
14319.796
102361.703
107394.320
51852.273
64.280
17.656
345.552
3508.882
100802.500
1396.997
1661.027
106510.563
3087.979
8924.866
1551.368
16.716
-0.111
-0.263
-0.238
-0.218
0.124
2.673
1.172
-0.056
-0.152
-0.116
-0.059
-0.018
-0.002
0.
0.
0.
0.
0.
0.
0.
0.
0.
0.
0.
0.
0.
0.
0.
0.
0.
0.001
0.004
0.002
-0.019
-0.063
-0.157
-0.211
0.933
7.108
216.433
1889.378
619.155
147.461
8.423
5.359
12.140
159.686
104504.906
107512.891
4652.660
111078.844
123928.156
100211.336
816.368
5.728
-0.349
-0.376
-0.343
-0.307
1.049
30.888
9.461
1.653
0.785
0.061
-0.081
-0.037
-0.005
0.
0.
0.
0.
0.
0.
0.
0.
0.
0.
0.
-0.002
-0.002
-0.002
-0.002
-0.002
0.
0.
0.003
0.001
-0.015
-0.048
-0.139
-0.275
-0.349
1.978
32.285
48.138
8.387
12.335
51.394
148.168
625.889
137.002
8773.358
111463.664
163633.453
106166.359
6733.309
4895.664
133.658
2.676
-0.437
-0.467
-0.434
-0.391
0.323
14.008
98.651
75.295
764.430
28.901
0.057
-0.048
-0.012
0.
0.
0.
0.
0.
0.
0.
0.001
0.003
0.001
0.000
-0.001
-0.006
-0.008
-0.008
-0.007
-0.005
-0.002
0.001
-0.001
-0.014
-0.044
-0.122
-0.242
0.164
60.871
16335.453
46845.613
214.135
20.388
139.544
2244.026
100020.727
2338.814
123.776
3528.503
5462.902
134843.844
100351.945
84.540
29.546
10.508
0.971
-0.342
-0.494
-0.443
0.907
88.036
2757.862
4579.819
42537.531
219.471
0.603
-0.050
-0.017
0.
0.
0.
0.
0.
0.003
0.004
0.004
0.003
0.001
-0.002
-0.007
-0.011
-0.012
-0.015
-0.014
-0.011
-0.009
-0.003
-0.004
-0.011
-0.043
-0.114
-0.200
0.779
199.543
100081.273
100948.570
1117.195
52.151
158.947
582.736
11384.691
573.695
7.318
12.613
93.738
12561.180
9599.881
256.736
1136.019
375.607
20.144
1.299
0.036
1.601
1.291
40.817
743.325
53226.727
118297.039
97.763
0.551
-0.049
-0.015
0.
0.
0.
0.
0.003
0.005
0.006
0.004
0.002
-0.002
-0.011
-0.021
-0.025
-0.030
-0.030
-0.029
-0.023
-0.016
-0.009
-0.006
-0.013
-0.039
-0.102
-0.145
2.879
164.841
4386.318
103306.039
7434.039
40.493
316.109
1063.149
72.378
9.356
5.167
58.032
58.578
135.090
133559.000
103660.852
42766.641
2049.101
115.867
5.946
50.937
1132.126
161.925
3.860
14.225
461.621
812.857
7.308
0.040
-0.037
-0.009
0.
0.
0.
0.002
0.005
0.006
0.006
-0.002
-0.008
-0.019
-0.031
-0.044
-0.055
-0.063
-0.065
-0.053
-0.044
-0.030
-0.019
-0.013
-0.016
-0.040
-0.085
-0.035
14.892
5242.635
100472.375
24321.338
1387.041
36.233
28352.645
100336.594
1006.011
15.722
27.004
821.085
771.831
314.363
81587.016
200258.906
106522.203
104289.273
1892.863
20.710
1822.505
100408.633
20715.195
14.864
0.033
0.775
0.953
0.053
-0.045
-0.022
-0.002
0.
0.
0.002
0.005
0.006
0.005
-0.003
-0.013
-0.032
-0.051
-0.068
-0.081
-0.092
-0.100
-0.095
-0.090
-0.070
-0.051
-0.033
-0.020
-0.021
-0.035
-0.073
-0.056
7.787
1094.407
26078.537
767.243
353.991
163.308
6828.828
123323.063
3299.190
2035.906
54.527
189.237
192.117
201.270
2255.672
1601.568
9414.212
101129.945
100712.922
138.499
1480.193
54280.625
1874.837
8.039
-0.180
-0.160
-0.085
-0.052
-0.028
-0.005
0.003
0.
0.001
0.002
0.005
0.005
-0.001
-0.017
-0.043
-0.070
-0.097
-0.128
-0.145
-0.141
-0.123
-0.117
-0.086
-0.087
-0.067
-0.045
-0.029
-0.024
-0.035
-0.071
-0.128
0.402
12.497
46.913
500.465
100410.063
68269.906
2320.774
126200.367
129130.094
52553.168
282.762
21.436
13.425
25.515
586.353
263.068
70.175
11415.240
22945.576
303.278
45979.359
34376.461
326.502
3.275
-0.198
-0.137
-0.058
-0.026
-0.008
0.003
0.006
0.
0.002
0.004
0.005
0.002
-0.010
-0.039
-0.073
-0.098
-0.113
-0.179
-0.224
-0.208
-0.153
0.000
0.207
0.011
-0.084
-0.062
-0.042
-0.025
-0.035
-0.075
-0.135
-0.206
0.165
5.156
395.075
200131.875
112600.852
407.969
8906.725
59248.426
4770.443
2029.394
31.815
3.505
17.248
272.659
252.989
405.822
84.137
275.683
536.704
64868.848
104568.375
1132.712
4.138
-0.188
-0.123
-0.042
-0.015
-0.002
0.005
0.005
0.
0.002
0.004
0.005
-0.003
-0.023
-0.061
-0.097
0.071
0.637
0.248
-0.241
-0.306
-0.261
0.058
0.466
0.085
-0.103
-0.081
-0.053
-0.035
-0.043
-0.077
-0.102
1.101
16.357
128.796
3856.919
113705.891
26772.689
433.537
144.500
152.958
586.289
357.354
12.035
2.244
406.514
100026.164
69806.195
101591.258
3320.892
3192.160
10304.017
78765.016
4488.950
87.490
1.320
-0.187
-0.121
-0.044
-0.013
-0.003
0.004
0.003
0.
0.003
0.004
0.003
-0.009
-0.036
-0.086
-0.120
0.175
1.157
2.762
3.876
0.556
-0.370
-0.291
-0.108
-0.166
-0.174
-0.115
-0.067
-0.046
-0.055
-0.079
0.308
37.512
3713.465
7807.436
15758.507
101048.414
58095.371
102801.859
6266.807
79.502
15.173
11.433
48.801
29.005
381.658
100025.391
57410.629
118237.305
12554.826
47229.445
1392.672
4473.256
520.032
15.385
1.312
-0.150
-0.112
-0.046
-0.017
-0.003
0.002
0.
0.001
0.002
0.001
-0.002
-0.020
-0.057
-0.124
-0.211
-0.149
3.016
78.151
197.882
18.463
0.248
-0.443
-0.337
-0.277
-0.238
-0.174
-0.099
-0.064
-0.066
-0.086
0.861
187.943
100402.125
195408.516
1068.770
4900.264
107530.328
104137.969
142484.438
7410.620
27.684
290.772
57318.730
10420.704
57.791
213.123
223.604
852.882
834.919
13693.893
2983.955
37.107
10.765
3.082
0.373
-0.174
-0.104
-0.043
-0.019
-0.005
-0.001
0.
0.000
-0.002
-0.005
-0.020
-0.045
-0.090
-0.177
-0.292
-0.208
9.430
343.410
1081.248
131.708
14.961
5.096
7.140
4.054
0.123
-0.214
-0.146
-0.091
-0.083
-0.099
0.263
33.511
2975.867
7584.083
104.566
73.916
741.549
8867.368
103412.508
100195.422
64.047
1369.717
100094.086
100619.422
210.534
6.385
3.127
11.906
43.847
1579.698
602.618
6.973
0.038
-0.228
-0.261
-0.184
-0.096
-0.042
-0.016
-0.004
-0.001
0.
-0.003
-0.005
-0.019
-0.045
-0.087
-0.143
-0.237
-0.379
0.247
61.003
6557.702
12947.664
23956.756
897.517
523.725
304.740
131.271
7.762
-0.061
-0.197
-0.128
-0.105
-0.119
-0.150
0.896
11.333
15.318
2.137
3.060
49.637
34987.137
104168.023
6058.228
212.015
97.705
3818.743
12485.832
525.181
14.319
4.829
0.078
0.521
7.982
5.448
3.169
2.182
-0.034
-0.268
-0.168
-0.083
-0.037
-0.013
-0.004
-0.001
0.
-0.005
-0.015
-0.039
-0.084
-0.133
-0.171
-0.192
-0.282
1.160
350.362
100429.188
107164.359
107332.148
101361.258
17811.199
18757.697
8256.723
114.526
1.100
-0.223
-0.171
-0.130
-0.144
-0.209
-0.180
1.882
5.931
1.208
0.938
15.729
2031.006
39515.836
100350.344
6206.364
54.589
231.695
496.568
69.056
17.185
10.942
0.599
-0.541
-0.448
1.442
10.950
8.136
0.583
-0.214
-0.142
-0.071
-0.033
-0.013
-0.004
0.000
0.
-0.009
-0.028
-0.066
-0.124
-0.109
0.784
5.772
12.769
4.963
371.294
109888.773
116626.516
4057.602
200103.641
3292.026
103242.891
108049.789
242.059
2.010
-0.232
-0.196
-0.162
-0.180
-0.239
0.042
9.863
37.877
9.934
0.681
10.464
237.695
2682.043
58507.031
928.656
37.614
142.412
27.262
5.006
3.170
2.116
0.296
-0.316
-0.190
2.473
5.910
3.246
0.155
-0.192
-0.118
-0.060
-0.028
-0.013
-0.004
0.000
0.
-0.013
-0.038
-0.093
-0.154
0.196
7.757
154.312
885.069
93.762
513.723
131783.250
95145.891
184.935
488.977
138.202
5762.702
1975.600
40.335
0.814
-0.178
-0.206
-0.188
-0.224
-0.263
0.805
49.415
118.394
40.832
10.198
167.112
14201.284
11395.895
887.310
55.154
7.074
50.256
46.914
26.889
2.221
1.462
-0.013
-0.397
0.133
6.768
8.206
0.829
-0.174
-0.167
-0.098
-0.044
-0.024
-0.011
-0.003
0.000
0.
-0.016
-0.044
-0.105
-0.173
0.209
9.773
371.753
3361.628
1261.545
4843.472
23768.514
5586.194
15757.376
31123.777
463.726
16.634
10.289
1.514
-0.041
-0.168
-0.204
-0.214
-0.260
-0.258
9.126
25812.461
4803.331
207.702
2981.613
90725.219
107306.977
114378.133
10518.423
359.944
1.972
1.281
4.664
4.575
8.064
7.348
0.748
-0.457
-0.183
3.125
3.836
0.235
-0.180
-0.138
-0.069
-0.035
-0.017
-0.007
-0.002
0.
0.
-0.016
-0.044
-0.102
-0.188
-0.161
1.827
41.827
1040.870
101872.828
100938.516
105522.648
113098.164
130651.391
110973.289
935.400
11.921
-0.266
-0.370
-0.239
-0.198
-0.201
-0.236
-0.255
0.659
28.103
259.260
433.127
68.799
4316.853
102326.688
146974.609
36237.344
7204.111
42.145
-0.044
-0.597
-0.324
4.213
29.294
70.703
14.426
0.110
-0.442
-0.184
-0.062
-0.202
-0.164
-0.099
-0.048
-0.024
-0.011
-0.004
-0.001
0.
0.
-0.014
-0.035
-0.086
-0.174
-0.248
-0.064
5.970
109.305
5369.905
70435.063
1591.749
51352.566
9503.102
5894.611
591.473
24.959
0.059
-0.356
-0.252
-0.196
-0.203
-0.231
-0.134
7.555
970.047
6407.652
89.009
5.275
58.801
2426.260
453.726
100.648
51.582
2.919
-0.387
-0.563
0.181
11.287
270.645
2549.216
199.121
3.059
-0.014
-0.139
-0.245
-0.200
-0.144
-0.080
-0.037
-0.016
-0.007
0.000
0.
0.
0.
-0.010
-0.024
-0.066
-0.140
-0.236
-0.294
0.302
4.294
23.537
50.476
22.093
44.782
48.924
1203.863
2346.054
59.834
0.637
-0.283
-0.215
-0.177
-0.194
-0.207
0.493
14.086
399.114
1352.446
51.451
17.685
5.650
4.873
2.076
0.704
1.323
0.485
-0.348
-0.234
19.333
637.079
2686.166
4082.245
179.151
5.138
1.327
0.802
0.098
-0.106
-0.116
-0.072
-0.033
-0.012
-0.002
0.001
0.
0.
0.
-0.006
-0.018
-0.046
-0.098
-0.191
-0.312
-0.438
-0.450
0.177
8.849
580.422
5248.476
239.366
100.687
145.406
11.854
0.127
-0.226
-0.176
-0.147
-0.169
-0.173
0.810
12.191
75.221
90.975
32.683
21.587
5.595
-0.112
-0.473
-0.410
-0.232
-0.246
-0.385
0.248
140.528
48499.070
22787.813
31897.195
4547.015
21.552
1.843
2.932
1.463
0.323
-0.078
-0.065
-0.028
-0.005
0.
0.002
0.
0.
0.
-0.003
-0.016
-0.035
-0.077
-0.160
-0.300
-0.460
0.174
15.404
93.775
20297.211
101312.992
3877.769
115.881
26.805
1.230
-0.211
-0.185
-0.131
-0.115
-0.136
-0.158
-0.012
1.310
4.701
11.148
12.088
3.682
0.571
-0.309
0.143
1.223
0.469
-0.285
-0.396
-0.172
21.566
767.295
591.028
43668.148
13821.198
29.843
2.048
3.349
1.429
0.272
-0.069
-0.053
-0.022
-0.004
0.001
0.002
0.
0.
0.
-0.003
-0.014
-0.029
-0.075
-0.156
-0.292
-0.428
1.418
59.858
413.285
101971.625
111496.883
1600.029
364.953
68.730
1.664
-0.185
-0.147
-0.098
-0.091
-0.102
-0.127
-0.145
-0.127
-0.004
0.505
0.646
-0.003
-0.271
0.306
16.484
105.783
59.052
4.167
-0.257
-0.374
0.134
3.225
8.934
102.128
67.270
2.291
1.406
1.413
0.197
-0.062
-0.073
-0.043
-0.014
-0.002
0.001
0.001
0.
0.
0.
-0.004
-0.013
-0.031
-0.079
-0.166
-0.267
-0.100
1.121
18.712
3652.457
131829.234
102398.992
489.866
35.058
10.022
0.278
-0.163
-0.113
-0.080
-0.070
-0.073
-0.084
-0.105
-0.119
-0.125
-0.130
-0.145
-0.211
-0.242
2.192
174.491
21492.002
18355.641
137.807
1.118
-0.320
-0.311
-0.252
-0.141
0.278
0.157
-0.156
0.025
0.042
-0.087
-0.084
-0.059
-0.026
-0.007
0.001
0.001
0.001
0.
0.
0.
-0.006
-0.015
-0.033
-0.086
-0.162
0.061
11.379
69.554
23.034
1428.656
133741.719
19891.250
187.319
2.303
0.030
-0.203
-0.131
-0.088
-0.066
-0.057
-0.055
-0.056
-0.058
-0.063
-0.075
-0.084
-0.104
-0.157
-0.193
1.854
281.675
116969.383
105913.953
1108.823
7.252
-0.217
-0.239
-0.202
-0.172
-0.157
-0.150
-0.134
-0.109
-0.089
-0.076
-0.057
-0.028
-0.010
-0.002
0.001
0.002
0.
0.
0.
0.
-0.006
-0.016
-0.036
-0.087
-0.153
0.837
93.578
1226.536
103.339
781.987
107871.773
126091.141
4100.315
5.186
-0.273
-0.188
-0.101
-0.067
-0.049
-0.044
-0.043
-0.037
-0.033
-0.031
-0.037
-0.041
-0.058
-0.098
-0.146
0.266
31.072
2100.189
98798.906
7776.753
16.675
-0.119
-0.152
-0.102
-0.080
-0.069
-0.063
-0.061
-0.054
-0.047
-0.035
-0.019
-0.007
-0.002
0.001
0.002
0.001
0.
0.
0.
0.
-0.005
-0.015
-0.034
-0.077
-0.143
0.213
19.104
131.258
22.480
71.869
813.462
10434.897
269.754
1.554
-0.221
-0.142
-0.073
-0.047
-0.034
-0.031
-0.026
-0.024
-0.022
-0.015
-0.015
-0.021
-0.027
-0.055
-0.109
-0.117
0.917
25.179
486.098
162.119
2.668
-0.113
-0.090
-0.046
-0.029
-0.023
-0.018
-0.016
-0.016
-0.014
-0.008
-0.002
0.000
0.002
0.002
0.001
0.
0.
0.
0.
0.
-0.004
-0.013
-0.027
-0.058
-0.119
-0.160
0.251
1.250
0.537
3.441
9.660
12.335
2.496
-0.124
-0.163
-0.091
-0.048
-0.029
-0.024
-0.021
-0.020
-0.014
-0.012
-0.009
-0.005
-0.009
-0.014
-0.026
-0.055
-0.099
-0.106
0.251
1.843
0.998
-0.026
-0.077
-0.046
-0.018
-0.005
-0.002
-0.002
0.000
0.001
0.001
0.002
0.001
0.002
0.002
0.001
0.
0.
0.
0.
0.
0.
-0.003
-0.010
-0.020
-0.041
-0.082
-0.133
-0.182
-0.230
-0.277
-0.209
-0.100
-0.096
-0.162
-0.161
-0.108
-0.053
-0.029
-0.022
-0.016
-0.014
-0.011
-0.009
-0.007
-0.005
-0.002
0.001
-0.002
-0.007
-0.020
-0.042
-0.071
-0.079
-0.077
-0.073
-0.059
-0.041
-0.018
-0.006
-0.001
0.002
0.002
0.002
0.002
0.001
0.002
0.003
0.001
0.
0.
0.
0.
0.
0.
0.
0.
0.
-0.006
-0.013
-0.026
-0.050
-0.081
-0.115
-0.154
-0.184
-0.193
-0.180
-0.163
-0.135
-0.094
-0.051
-0.030
-0.018
-0.012
-0.007
-0.007
-0.007
-0.005
-0.003
-0.002
-0.001
0.001
0.002
0.000
-0.003
-0.011
-0.022
-0.034
-0.039
-0.034
-0.023
-0.013
-0.005
0.000
0.000
0.000
0.
0.001
0.001
0.001
0.001
0.
0.
0.
0.
0.
0.
0.
0.
0.
0.
0.
-0.002
-0.007
-0.015
-0.026
-0.045
-0.061
-0.076
-0.088
-0.097
-0.096
-0.083
-0.064
-0.041
-0.024
-0.013
-0.008
-0.005
-0.002
-0.003
-0.001
-0.002
-0.001
-0.001
0.000
0.001
0.002
0.003
0.002
0.
-0.003
-0.008
-0.008
-0.009
-0.006
-0.002
-0.002
0.001
0.001
0.
0.
0.
0.
0.
0.
0.
0.
0.
0.
0.
0.
0.
0.
0.
0.
0.
-0.001
-0.002
-0.007
-0.013
-0.022
-0.032
-0.038
-0.043
-0.043
-0.040
-0.036
-0.028
-0.019
-0.012
-0.007
-0.004
0.
0.
0.
0.
0.
0.
-0.001
0.001
0.001
0.001
0.001
0.002
0.003
0.002
0.001
0.001
0.001
0.001
0.001
0.002
0.001
0.
0.
0.
0.
0.
0.
0.
0.
0.
0.
0.
0.
0.
0.
0.
0.
0.
0.
0.
-0.001
-0.002
-0.005
-0.007
-0.013
-0.017
-0.019
-0.020
-0.018
-0.015
-0.012
-0.009
-0.005
-0.003
0.
0.
0.
0.
0.
0.
0.
0.
0.
0.001
0.001
0.001
0.001
0.001
0.001
0.001
0.002
0.002
0.001
0.001
0.
0.
0.
0.
0.
0.
0.
0.
0.
0.
0.
0.
0.
0.
0.
0.
0.
0.
0.
0.
0.
0.
-0.001
-0.002
-0.002
-0.003
-0.004
-0.006
-0.007
-0.008
-0.006
-0.004
-0.003
-0.002
0.
0.
0.
0.
0.
0.
0.
0.
0.
0.
0.
0.
0.
0.
0.
0.
0.
0.
0.
0.
0.
0.
0.
0.
0.
0.
0.
0.
0.
0.
0.
0.
0.
0.
0.
0.
0.
0.
0.
0.
0.
0.
0.
0.
0.
-0.001
-0.001
-0.001
-0.001
0.000
0.
0.
0.
0.
0.
0.
0.
0.
0.
0.
0.
0.
0.
0.
0.
0.
0.
0.
0.
0.
0.
0.
0.
0.
0.
0.
0.
0.
0.
0.
0.
0.
0.
0.
0.
0.
0.
0.
0.
0.
0.
0.
0.
0.
0.
0.
0.
0.
0.
0.
0.
0.
0.
0.
0.
0.
0.
0.
0.
0.
0.
0.
0.
0.
0.
0.
0.
0.
0.
0.
0.
0.
0.
0.
0.
0.
0.
0.
0.
0.
0.
0.
0.
0.
0.
0.
0.
0.
0.
0.
0.
0.
0.
0.
0.
0.
0.
0.
0.
0.
0.
0.
0.
0.
0.
0.
0.
0.
0.
0.
0.
0.
0.
0.
0.
0.
0.
0.
0.
0.
0.
0.
0.
0.
0.
0.
0.
0.
0.
0.
0.
0.
0.
0.
0.
0.
0.
0.
0.
0.
0.
0.
0.
0.
0.
0.
0.
0.
0.
0.
0.
0.
0.
0.
0.
0.
0.
0.
0.
0.
0.
0.
0.
0.
0.
0.
0.
0.
0.
0.
0.
0.
0.
0.
0.
0.
0.
0.
0.
0.
0.
0.
0.
0.
0.
0.
0.
0.
0.
0.
0.
0.
0.
0.
0.
0.
0.
0.
0.
0.
0.
0.
0.
0.
0.
0.
0.
0.
0.
0.
0.
0.
0.
0.
0.
0.
0.
0.
0.
0.
0.
0.
0.
0.
0.
0.
0.
0.
0.
0.
0.
0.
0.
0.
0.
0.
0.
0.
0.
0.
0.
0.
0.
0.
0.
0.
0.
0.
0.
0.
0.
0.
0.
0.
0.
0.
0.
0.
0.
0.
0.
0.
0.
0.
0.
0.
0.
0.
0.
0.
0.
0.
0.
0.
0.
0.
0.
0.
0.
0.
0.
0.
0.
0.
0.
0.
0.
0.
0.
0.
0.
0.
0.
0.
0.
0.
0.
0.
0.
0.
0.
0.
0.
0.
0.
0.
0.
0.
0.
0.
0.
0.
0.
0.
0.
0.
0.
0.
0.
0.
0.
0.
0.
0.
0.
0.
0.
0.
0.
0.
0.
0.
0.
0.
0.
0.
0.
0.
0.
0.
0.
0.
0.
0.
0.
0.
0.
0.
0.
0.
0.
0.
0.
0.
0.
0.
0.
0.
0.
0.
0.
0.
0.
0.
0.
0.
0.
0.
0.
0.
0.
0.
0.
0.
0.
0.
0.
0.
0.
0.
0.
0.
0.
0.
0.
0.
0.
0.
0.
0.
0.
0.
0.
0.
0.
0.
0.
0.
0.
0.
0.
0.
0.
0.
0.
0.
0.
0.
0.
0.
0.
0.
0.
0.
0.
0.
0.
0.
0.
0.
0.
0.
0.
0.
0.
0.
0.
0.
0.
0.
0.
0.
0.
0.
0.
0.
0.
0.
0.
0.
0.
0.
0.
0.
0.
0.
0.
0.
0.
0.
0.
0.
0.
0.
0.
0.
0.
0.
0.
0.
0.
0.
0.
0.
0.
0.
0.
0.
0.
0.
0.
0.
0.
0.
0.
0.
0.
0.
0.
0.
0.
0.
0.
0.
0.
0.
0.
0.
0.
0.
0.
0.
0.
0.
0.
0.
0.
0.
0.
0.
0.
0.
0.
0.
0.
0.
0.
0.
0.
0.
0.
0.
0.
0.
0.
0.
0.
0.
0.
0.
0.
0.
0.
0.
0.
0.
0.
0.
0.
0.
0.
0.
0.
0.
0.
0.
0.
0.
0.
0.
0.
0.
0.
0.
0.
0.
0.
0.
0.
0.
0.
0.
0.
0.
0.
0.
0.
0.
0.
0.
0.
0.
0.
0.
0.
0.
0.
0.
0.
0.
0.
0.
0.
0.
0.
0.
0.
0.
0.
0.
0.
0.
0.
0.
0.
0.
0.
0.
0.
0.
0.
0.
0.
0.
0.
0.
0.
0.
0.
0.
0.
0.
0.
0.
0.
0.
0.
0.
0.
0.
0.
0.
0.
0.
0.
0.
0.
0.
0.
0.
0.
0.
0.
0.
0.
0.
0.
0.
0.
0.
0.
0.
0.
0.
0.
0.
0.
0.
0.
0.
0.
0.
0.
0.
0.
0.
0.
0.
0.
0.
0.
0.
0.
0.
0.
0.
0.
0.
0.
0.
0.
0.
0.
0.
0.
0.
0.
0.
0.
0.
0.
0.
0.
0.
0.
0.
0.
0.
0.
0.
0.
0.
0.
0.
0.
0.
0.
0.
0.
0.
0.
0.
0.
0.
0.
0.
0.
0.
0.
0.
0.
0.
0.
0.
0.
0.
0.
0.
0.
0.
0.
0.
0.
0.
0.
0.
0.
0.
0.
0.
0.
0.
0.
0.
0.
0.
0.
0.
0.
0.
0.
0.
0.
0.
0.
0.
0.
0.
0.
0.
0.
0.
0.
0.
0.
0.
0.
0.
0.
0.
0.
0.
0.
0.
0.
0.
0.
0.
0.
0.
0.
0.
0.
0.
0.
0.
0.
0.
0.
0.
0.
0.
0.
0.
0.
0.
0.
0.
0.
0.
0.
0.
0.
0.
0.
0.
0.
0.
0.
0.
0.
0.
0.
0.
0.
0.
0.
0.
0.
0.
0.
0.
0.
0.
0.
0.
0.
0.
0.
0.
0.
0.
0.
0.
0.
0.
0.
0.
0.
0.
0.
0.
0.
0.
0.
0.
0.
0.
0.
0.
0.
0.
0.
0.
0.
0.
0.
0.
0.
0.
0.
0.
0.
0.
0.
0.
0.
0.
0.
0.
0.
0.
0.
0.
0.
0.
0.
0.
0.
0.
0.
0.
0.
0.
0.
0.
0.
0.
0.
0.
0.
0.
0.
0.
0.
0.
0.
0.
0.
0.
0.
0.
0.
0.
0.
0.
0.
0.
0.
0.
0.
0.
0.
0.
0.
0.
0.
0.
0.
0.
0.
0.
0.
0.
0.
0.
0.
0.
0.
0.
0.
0.
0.
0.
0.
0.
0.
0.
0.
0.
0.
0.
0.
0.
0.
0.
0.
0.
0.
0.
0.
0.
0.
0.
0.
0.
0.
0.
0.
0.
0.
0.
0.
0.
0.
0.
0.
0.
0.
0.
0.
0.
0.
0.
0.
0.
0.
0.
0.
0.
0.
0.
0.
0.
0.
0.
0.
0.
0.
0.
0.
0.
0.
0.
0.
0.
0.
0.
0.
0.
0.
0.
0.
0.
0.
0.
0.
0.
0.
0.
0.
0.
0.
0.
0.
0.
0.
0.
0.
0.
0.
0.
0.
0.
0.
0.
0.
0.
0.
0.
0.
0.
0.
0.
0.
0.
0.
0.
0.
0.
0.
0.
0.
0.
0.
0.
0.
0.
0.
0.
0.
0.
0.
0.
0.
0.
0.
0.
0.
0.
0.
0.
0.
0.
0.
0.
0.
0.
0.
0.
0.
0.
0.
0.
0.
0.
0.
0.
0.
0.
0.
0.
0.
0.
0.
0.
0.
0.002
0.002
0.001
0.001
0.001
0.
0.
0.
0.
0.
0.
0.
0.
0.
0.
0.
0.
0.
0.
0.
0.
0.
0.
0.
0.
0.
0.
0.
0.
0.
0.
0.
0.
0.
0.
0.
0.
0.
0.
0.
0.
0.
0.
0.
0.
0.
0.
0.
0.
0.
0.
0.
0.001
0.002
0.002
0.002
0.002
0.002
0.002
0.002
0.001
0.001
0.
0.
0.
0.
0.
0.
0.
0.
0.
0.
0.
0.
0.
0.
0.
0.
0.
0.
0.
0.
0.
0.
0.
0.
0.
0.
0.
0.
0.
0.
0.
0.
0.
0.
0.
0.
0.
0.
0.
0.
0.
0.
0.
0.
0.001
0.001
0.002
0.002
0.004
0.005
0.007
0.007
0.006
0.004
0.003
0.001
0.
0.
0.
0.
0.
0.
0.
0.
0.
0.
0.
0.
0.
0.
0.
0.
0.
0.
0.
0.
0.
0.
0.
0.
0.
0.
0.
0.
0.
0.
0.
0.
0.
0.
0.
0.
0.
0.
0.
0.
0.
0.
-0.001
0.001
0.001
0.002
0.004
0.004
0.004
0.004
0.006
0.006
0.006
0.004
0.004
0.001
0.
0.
0.
0.
0.
0.
0.
0.
0.
0.
0.
0.
0.
0.
0.
0.
0.
0.
0.
0.
0.
0.
0.
0.
0.
0.
0.
0.
0.
0.
0.
0.
0.
0.
0.002
0.002
0.002
0.002
0.
-0.002
-0.003
-0.002
-0.002
0.001
0.001
0.002
-0.001
-0.003
-0.004
-0.004
-0.001
0.002
0.006
0.003
0.004
0.001
0.
0.
0.
0.
0.
0.
0.
0.
0.
0.
0.
0.
0.
0.
0.
0.
0.
0.
0.
0.
0.
0.
0.
0.
0.
0.
0.
0.
0.
0.
0.
0.001
0.002
0.002
0.001
-0.001
-0.003
-0.004
-0.006
-0.008
-0.007
-0.008
-0.007
-0.008
-0.012
-0.016
-0.022
-0.023
-0.024
-0.016
-0.009
-0.001
0.002
0.003
0.003
0.001
0.
0.
0.
0.
0.
0.
0.
0.
0.
0.
0.
0.
0.
0.
0.
0.
0.
0.
0.
0.
0.
0.
0.
0.
0.
0.
0.
0.
0.
0.001
0.002
0.002
0.001
-0.005
-0.008
-0.011
-0.016
-0.019
-0.021
-0.025
-0.027
-0.027
-0.030
-0.033
-0.050
-0.069
-0.081
-0.078
-0.064
-0.042
-0.021
-0.007
0.000
0.003
0.001
0.
0.
0.
0.
0.
0.
0.
0.
0.
0.
0.
0.
0.
0.
0.
0.
0.
0.
0.
0.
0.
0.
0.
0.
0.
0.
0.
0.
0.
0.003
0.002
0.000
-0.007
-0.015
-0.025
-0.034
-0.039
-0.044
-0.051
-0.061
-0.069
-0.070
-0.074
-0.087
-0.113
-0.134
-0.141
-0.129
-0.113
-0.083
-0.052
-0.025
-0.006
0.001
0.003
0.001
0.
0.
0.
0.
0.
0.
0.
0.
0.
0.
0.
0.
0.
0.
0.
0.
0.
0.
0.
0.
0.
0.
0.
0.
0.
0.
0.
0.001
0.002
0.001
-0.005
-0.017
-0.036
-0.058
-0.074
-0.087
-0.097
-0.117
-0.123
-0.134
-0.143
-0.163
-0.183
-0.208
-0.194
-0.011
0.198
0.215
-0.027
-0.088
-0.054
-0.022
-0.005
0.000
0.001
0.
0.
-0.002
-0.002
0.
0.
0.
0.
0.
0.
0.
0.
0.
0.
0.
0.
0.
0.
0.
0.
0.
0.
0.
0.
0.
0.
0.
0.001
0.002
-0.002
-0.011
-0.033
-0.057
-0.078
-0.106
-0.144
-0.182
-0.206
-0.218
-0.226
-0.263
-0.301
-0.349
-0.344
-0.031
1.995
4.232
3.103
0.632
-0.106
-0.084
-0.036
-0.013
-0.003
-0.001
-0.002
-0.002
-0.003
-0.003
-0.003
-0.002
-0.002
0.
0.
0.
0.
0.
0.
0.
0.
0.
0.
0.
0.
0.
0.
0.
0.
0.
0.
0.
0.
0.003
0.001
-0.002
-0.016
-0.044
-0.068
-0.047
-0.073
-0.194
-0.260
-0.292
-0.266
-0.210
-0.339
-0.394
-0.446
-0.182
3.014
47.668
172.634
32.251
1.394
-0.169
-0.126
-0.056
-0.023
-0.012
-0.003
-0.005
-0.005
-0.005
-0.006
-0.005
-0.004
-0.002
-0.002
0.
0.
0.
0.
0.
0.
0.
0.
0.
0.
0.
0.
0.
0.
0.
0.
0.
0.
0.
0.002
0.001
-0.002
-0.019
-0.049
-0.076
-0.024
-0.050
-0.245
-0.169
0.716
3.422
3.451
0.683
4.633
3.120
136.314
155.567
3037.015
100049.547
1855.442
7.905
-0.200
-0.184
-0.083
-0.042
-0.021
-0.010
-0.011
-0.011
-0.011
-0.011
-0.010
-0.006
-0.004
-0.002
-0.002
0.
0.
0.
0.
0.
0.
0.
0.
0.
0.
0.
0.
0.
0.
0.
0.
0.
0.
0.001
0.003
-0.001
-0.018
-0.049
-0.089
-0.140
-0.220
-0.075
7.525
83.322
796.238
951.006
39.993
61.674
61.374
100904.555
108745.773
31209.682
113710.898
2630.873
11.972
-0.201
-0.233
-0.126
-0.070
-0.037
-0.020
-0.018
-0.020
-0.023
-0.022
-0.022
-0.017
-0.010
-0.005
-0.001
0.002
0.001
0.
0.
0.
0.
0.
0.
0.
0.
0.
0.
0.
0.
0.
0.
0.
0.
0.001
0.003
0.
-0.012
-0.041
-0.097
-0.189
-0.264
1.465
165.214
10643.549
102358.094
100849.023
2565.723
18256.045
2980.073
19119.910
103851.750
111516.422
107687.641
1991.962
57.409
0.803
-0.265
-0.166
-0.104
-0.070
-0.044
-0.039
-0.040
-0.044
-0.041
-0.038
-0.028
-0.016
-0.007
-0.002
-0.001
0.002
0.
0.
0.
0.
0.
0.
0.
0.
0.
0.
0.
0.
0.
0.
0.
0.
0.001
0.002
0.002
-0.007
-0.030
-0.092
-0.193
-0.146
4.064
222.442
13915.935
38091.277
157469.344
163703.063
102102.914
47089.977
101096.477
105390.172
6684.388
8059.261
23911.650
1339.417
5.605
0.432
0.247
-0.089
-0.102
-0.079
-0.067
-0.069
-0.067
-0.068
-0.065
-0.053
-0.032
-0.015
-0.005
0.000
0.005
0.
0.
0.
0.
0.
0.
0.
0.
0.
0.
0.
0.
0.
0.
0.
0.
0.
0.003
0.002
-0.004
-0.024
-0.085
-0.183
-0.027
6.147
99.665
762.494
753.591
49842.785
55516.121
35088.523
1267.138
20136.027
101857.930
1607.070
112.407
1871.543
267.673
5.506
8.468
4.469
0.229
-0.158
-0.125
-0.103
-0.104
-0.110
-0.110
-0.109
-0.096
-0.064
-0.033
-0.013
-0.002
0.004
0.
0.
0.
0.
0.
0.
0.
0.
0.
0.
0.
0.
0.
0.
0.
0.
0.
0.001
0.003
-0.002
-0.017
-0.074
-0.182
-0.203
1.669
19.482
152.682
868.917
15041.338
2071.131
49.170
15.149
567.745
7729.501
246.451
238.199
89.176
128.765
71.101
34.882
9.881
0.402
-0.243
-0.204
-0.169
-0.168
-0.162
-0.147
-0.143
-0.133
-0.108
-0.066
-0.031
-0.008
0.003
0.
0.
0.
0.
0.
0.
0.
0.
0.
0.
0.
0.
0.
0.
0.
0.
0.
0.001
0.002
0.002
-0.013
-0.063
-0.164
-0.282
0.788
24.327
92.785
67.340
97.202
35.664
15.530
29.700
14.003
23.098
841.688
36286.797
5505.058
2396.258
534.575
121.794
13.015
0.081
-0.329
-0.287
-0.239
-0.240
-0.219
-0.145
-0.084
-0.084
-0.077
-0.078
-0.052
-0.020
0.000
0.
0.
0.
0.
0.
0.
0.
0.
0.
0.
-0.002
-0.002
-0.003
-0.003
-0.002
-0.002
0.
0.
0.002
0.001
-0.014
-0.050
-0.137
-0.265
0.434
14.266
43.505
32.382
11.874
28.516
2348.707
13886.955
3420.892
283.718
1737.843
105344.633
112018.031
100569.531
865.621
38.087
4.651
0.880
1.243
0.180
0.102
-0.028
-0.256
0.122
1.279
1.832
2.421
0.415
-0.056
-0.032
-0.003
0.
0.
0.
0.
0.
0.
0.
0.
-0.002
-0.003
-0.004
-0.006
-0.009
-0.010
-0.010
-0.009
-0.008
-0.005
-0.001
-0.001
-0.014
-0.046
-0.117
-0.236
0.009
27.595
2528.367
5711.432
263.724
694.468
49374.957
118017.633
101184.242
21582.354
148.497
6243.053
2628.757
98790.539
15363.345
39.925
106.700
63.660
39.222
7.609
5.874
3.425
-0.083
1.079
7.005
18.897
24.416
2.468
-0.013
-0.037
-0.007
0.
0.
0.
0.
0.
0.
0.004
0.002
0.001
-0.001
-0.007
-0.013
-0.018
-0.022
-0.023
-0.019
-0.015
-0.011
-0.007
-0.005
-0.016
-0.043
-0.108
-0.202
0.487
81.890
34982.695
102835.531
2287.016
13484.379
101315.469
6185.299
100086.008
2959.739
12.280
13.363
50.098
2619.328
976.420
733.069
100040.734
18951.578
1581.944
50.991
9.825
7.088
0.700
0.583
4.980
110.156
165.032
3.122
-0.005
-0.034
-0.006
0.
0.
0.
0.
0.001
0.004
0.005
0.003
0.001
-0.007
-0.017
-0.030
-0.040
-0.049
-0.050
-0.044
-0.034
-0.023
-0.014
-0.012
-0.017
-0.041
-0.098
-0.124
4.147
294.804
9204.280
102723.367
51035.930
1092.359
104189.000
986.963
95.602
19.973
0.071
0.229
1.660
12.219
141.253
3512.603
107435.164
118121.266
38509.035
166.898
42.186
338.924
63.988
1.197
0.482
13.839
19.691
0.582
-0.039
-0.026
-0.003
0.
0.
0.
0.002
0.004
0.005
0.004
0.002
-0.010
-0.024
-0.042
-0.058
-0.072
-0.085
-0.089
-0.085
-0.068
-0.047
-0.033
-0.023
-0.024
-0.043
-0.090
0.012
24.438
21582.967
101188.055
109904.477
6299.731
608.768
287.500
440.080
141.974
43.333
3.653
5.869
5.493
7.154
186.424
15209.846
102057.375
2473.415
800.709
48.479
3202.698
128831.242
2993.573
9.962
-0.147
-0.027
0.064
-0.043
-0.032
-0.011
0.002
0.
0.
0.001
0.004
0.005
0.005
0.001
-0.008
-0.025
-0.047
-0.070
-0.079
0.010
0.063
-0.059
-0.084
-0.090
-0.073
-0.054
-0.033
-0.031
-0.045
-0.081
-0.028
12.622
3205.890
100013.813
1948.102
1593.086
17461.469
101.491
1532.645
19892.855
21739.191
150.774
294.946
225.006
11.116
20.208
448.360
2190.867
237.327
102.048
109.434
101074.891
105127.664
5254.559
11.445
-0.128
-0.139
-0.069
-0.038
-0.017
0.000
0.006
0.
0.
0.002
0.005
0.005
0.003
-0.005
-0.026
-0.054
-0.093
-0.121
0.036
1.463
2.435
1.209
1.591
0.458
-0.062
-0.070
-0.049
-0.037
-0.048
-0.084
-0.125
0.661
20.501
82.777
118.620
16939.041
3054.503
213.882
2281.030
106090.523
103929.633
2884.126
5317.766
3476.814
38.607
3.572
6.573
11.972
42.961
52.566
899.523
102044.406
116431.945
457.859
3.615
-0.158
-0.116
-0.045
-0.015
-0.003
0.005
0.006
0.
0.001
0.001
0.005
0.005
0.000
-0.021
-0.054
-0.101
-0.154
-0.199
0.180
3.940
7.162
13.690
40.806
9.217
0.284
-0.088
-0.065
-0.044
-0.052
-0.085
-0.144
-0.217
-0.123
0.887
68.467
4980.681
1201.820
902.960
1846.602
5304.554
106259.359
101106.320
1045.696
343.433
25.504
240.908
216.349
298.737
38.050
7.227
475.460
100127.898
70670.781
117.491
1.060
-0.188
-0.102
-0.033
-0.008
0.002
0.005
0.005
0.
0.002
0.002
0.006
0.003
-0.012
-0.045
-0.092
-0.155
-0.229
-0.301
-0.186
1.171
3.624
31.895
134.686
23.093
0.617
-0.109
-0.084
-0.056
-0.057
-0.089
-0.139
-0.011
1.358
4.821
85.701
615.856
263.967
11412.969
1754.248
234.770
51818.594
19809.445
200.431
18.642
407.413
100021.586
59819.559
100407.109
1872.131
31.715
32.154
211.139
134.639
9.185
0.002
-0.181
-0.092
-0.032
-0.009
-0.001
0.004
0.002
0.001
0.003
0.003
0.002
-0.010
-0.027
-0.070
-0.139
-0.231
-0.328
-0.334
-0.295
-0.087
0.898
6.493
17.490
4.514
0.024
-0.151
-0.104
-0.070
-0.070
-0.093
-0.067
3.179
52.102
87.690
157.379
1293.298
1435.542
114927.281
101031.258
54.533
47.323
51.516
47.737
12.286
380.487
100020.539
49403.355
200105.781
101502.445
228.083
16.021
18.518
7.502
0.382
-0.242
-0.178
-0.086
-0.035
-0.011
-0.002
0.002
0.
0.002
0.002
-0.003
-0.005
-0.022
-0.050
-0.111
-0.215
-0.326
-0.316
0.661
5.188
10.166
1.913
0.174
0.197
-0.175
-0.307
-0.218
-0.132
-0.090
-0.086
-0.104
0.025
9.800
480.713
20000.734
58.567
84.465
1516.808
103500.914
6164.671
295.915
5.635
20.663
292.972
143.946
18.281
212.937
357.902
78306.555
57354.176
157.647
10.470
1.024
0.011
-0.333
-0.260
-0.168
-0.081
-0.037
-0.017
-0.004
-0.001
0.
-0.001
-0.003
-0.008
-0.022
-0.052
-0.097
-0.177
-0.300
-0.396
0.348
11.169
603.749
5443.510
120.060
15.808
7.174
0.332
-0.342
-0.287
-0.188
-0.125
-0.108
-0.124
-0.099
3.095
82.923
721.486
13.004
5.299
81.650
1491.235
12209.820
1169.369
13.670
51.035
1368.224
539.737
14.438
14.808
17.988
120.790
106.176
11.658
3.392
-0.311
-0.499
-0.388
-0.264
-0.156
-0.082
-0.040
-0.017
-0.004
-0.001
0.
-0.004
-0.011
-0.028
-0.060
-0.105
-0.159
-0.251
-0.393
-0.097
12.356
370.940
15835.393
200064.469
2309.229
11436.390
1741.549
29.086
1.067
-0.304
-0.242
-0.169
-0.144
-0.154
-0.201
-0.079
1.191
1.790
-0.218
-0.207
52.590
57346.289
100459.523
4742.593
161.551
14.243
90.873
58.742
49.692
1368.673
662.356
14.023
0.320
-0.245
-0.410
-0.528
-0.458
-0.356
-0.243
-0.151
-0.086
-0.043
-0.016
-0.005
-0.002
0.
-0.008
-0.023
-0.059
-0.107
-0.127
0.135
0.550
0.302
0.515
53.009
6275.787
67866.797
103603.102
108237.664
101699.539
107441.477
2437.837
25.333
0.064
-0.214
-0.200
-0.187
-0.200
-0.251
-0.327
-0.398
-0.509
-0.713
-0.621
17.873
2766.906
41428.754
101090.422
3808.146
428.397
5841.692
147.615
128.639
11380.685
4088.322
32.089
-0.340
-0.664
-0.579
-0.438
-0.360
-0.310
-0.219
-0.144
-0.089
-0.043
-0.017
-0.007
-0.002
0.000
-0.013
-0.041
-0.097
-0.133
0.915
21.798
86.522
114.190
20.392
127.182
4608.490
2517.360
2846.018
46424.617
53303.680
104892.594
86762.258
90.849
2.765
0.815
-0.093
-0.233
-0.253
-0.290
-0.323
-0.323
-0.346
-0.609
-0.058
123.543
2040.889
102925.523
126095.688
1720.317
5865.259
101568.656
1250.681
18.376
238.415
142.783
4.963
-0.549
-0.627
-0.527
-0.411
-0.338
-0.281
-0.201
-0.134
-0.085
-0.042
-0.019
-0.007
-0.003
0.000
-0.021
-0.057
-0.124
-0.065
8.663
727.685
10061.331
100193.133
1890.165
1806.029
103688.844
101217.758
211.554
419.784
179.126
3228.015
1181.575
25.319
24.843
5.829
0.151
-0.278
-0.311
-0.307
0.020
0.979
0.960
-0.052
5.133
5723.298
170797.375
142675.000
100252.070
671.772
178.093
101137.258
2455.122
1.305
1.665
1.179
-0.437
-0.648
-0.592
-0.466
-0.373
-0.320
-0.254
-0.191
-0.121
-0.072
-0.038
-0.017
-0.007
-0.002
0.000
-0.024
-0.068
-0.135
-0.048
10.032
705.741
39317.098
108188.625
35131.559
2669.487
200145.031
32087.893
5688.464
100233.539
2855.576
14.178
6.527
8.989
26.358
7.279
0.224
-0.331
-0.370
-0.228
1.698
8.492
6.401
3.441
1139.531
1468.156
33160.855
21771.775
300.854
17.442
2.566
39.265
8.614
-0.608
-0.647
-0.606
-0.651
-0.631
-0.553
-0.444
-0.366
-0.309
-0.233
-0.161
-0.099
-0.057
-0.026
-0.013
-0.005
-0.002
0.
-0.024
-0.065
-0.140
-0.155
2.398
38.385
569.013
102883.297
115252.570
103927.148
101144.977
97307.875
5577.454
102165.320
1599.628
3.777
-0.420
1.416
6.591
4.023
0.158
-0.373
-0.358
2.829
174.937
704.605
28.907
4.024
1307.479
4194.813
2087.125
873.042
64.880
15.476
0.346
-0.565
-0.658
-0.638
-0.133
0.464
0.047
-0.031
0.170
-0.046
-0.308
-0.284
-0.211
-0.129
-0.074
-0.040
-0.018
-0.006
-0.003
0.000
0.
-0.020
-0.052
-0.125
-0.203
0.130
6.133
153.624
6447.787
8619.892
10607.675
2228.464
660.662
259.925
261.999
25.086
0.518
-0.523
-0.147
1.109
0.794
-0.200
-0.353
0.918
48.724
76198.500
100382.688
917.866
63.901
25.779
88.033
47.425
50.759
504.078
163.217
4.363
-0.553
-0.607
-0.139
2.683
7.222
12.153
21.268
25.871
11.602
0.783
-0.159
-0.170
-0.112
-0.057
-0.026
-0.010
-0.003
-0.001
0.
0.
-0.015
-0.036
-0.095
-0.181
-0.227
0.744
19.142
193.956
100.849
31.650
16.725
60.318
154.886
29.396
6.827
0.497
-0.450
-0.371
-0.237
-0.241
-0.316
-0.076
25.378
1503.208
107000.555
200137.969
1179.770
9556.231
539.255
9.199
5.423
22.187
217.231
95.512
4.235
-0.443
0.176
5.707
17.708
24.731
147.780
333.301
282.212
118.003
15.644
3.841
0.077
-0.094
-0.052
-0.018
-0.008
0.000
0.001
0.
0.
-0.008
-0.027
-0.063
-0.138
-0.237
-0.317
0.155
1.979
1.678
7.839
718.882
7701.714
1432.810
128.200
15.259
0.491
-0.391
-0.329
-0.275
-0.278
-0.267
0.203
49.356
5922.517
21891.689
28581.738
17024.838
13781.063
664.487
6.529
0.973
1.832
14.222
19.133
1.713
-0.412
1.935
26.081
64.022
70.716
108.536
199.080
196.221
672.854
283.232
69.011
1.514
-0.072
-0.048
-0.016
-0.001
0.002
0.001
0.
0.
-0.007
-0.022
-0.050
-0.108
-0.217
-0.362
-0.473
1.761
19.120
45.288
31670.725
109614.109
76373.742
31968.541
1369.629
9.001
-0.242
-0.268
-0.233
-0.235
-0.236
-0.092
4.033
67.053
111.330
1080.510
2757.718
162.176
23.068
0.762
3.504
12.645
4.595
1.222
-0.231
-0.357
0.572
14.474
195.612
127.322
32.244
19.718
356.342
844.357
231.964
50.641
1.287
-0.066
-0.042
-0.010
0.001
0.002
0.001
0.
0.
-0.006
-0.018
-0.047
-0.106
-0.215
-0.339
-0.268
4.698
60.467
315.340
2716.242
20879.207
9399.551
100103.289
12444.739
20.515
-0.115
-0.209
-0.190
-0.191
-0.206
-0.213
-0.147
0.322
1.658
13.130
19.919
3.355
0.204
3.996
381.986
5716.016
380.657
9.967
1.538
0.165
0.309
2.367
28.112
18.639
2.755
13.100
520.453
326.902
15.131
2.281
0.038
-0.060
-0.028
-0.005
0.001
0.002
0.
0.
0.
-0.007
-0.020
-0.049
-0.119
-0.211
-0.062
3.517
18.186
84.271
105443.953
102232.242
4280.893
230.406
2338.929
272.176
4.022
-0.177
-0.176
-0.154
-0.148
-0.164
-0.177
-0.187
-0.186
-0.169
-0.048
-0.043
-0.267
-0.249
16.040
8053.821
104473.867
16129.602
125.200
4.813
-0.068
-0.195
-0.235
0.260
0.128
-0.208
0.980
14.248
10.883
0.740
-0.067
-0.077
-0.046
-0.013
-0.002
0.001
0.001
0.
0.
0.
-0.009
-0.022
-0.055
-0.131
-0.190
1.941
191.530
4206.585
723.105
2398.310
179308.109
24666.422
70.705
8.012
2.270
-0.104
-0.191
-0.150
-0.125
-0.118
-0.120
-0.125
-0.124
-0.128
-0.131
-0.143
-0.175
-0.255
-0.254
5.957
682.992
110541.922
113070.961
2491.295
12.437
-0.150
-0.280
-0.261
-0.235
-0.210
-0.198
-0.157
0.018
0.019
-0.082
-0.078
-0.048
-0.019
-0.005
0.001
0.001
0.001
0.
0.
0.
-0.011
-0.023
-0.058
-0.130
-0.174
7.064
7047.541
100948.461
8759.959
17480.604
200141.063
43561.602
139.704
3.227
-0.275
-0.241
-0.161
-0.120
-0.102
-0.095
-0.098
-0.088
-0.082
-0.076
-0.076
-0.086
-0.109
-0.161
-0.227
0.386
29.544
1939.209
102168.531
100049.172
33.896
-0.111
-0.212
-0.161
-0.124
-0.100
-0.088
-0.082
-0.069
-0.062
-0.055
-0.035
-0.016
-0.005
0.001
0.002
0.001
0.
0.
0.
0.
-0.010
-0.023
-0.053
-0.122
-0.184
2.099
383.837
16905.119
486.874
9584.334
87268.531
1513.464
107.896
2.283
-0.247
-0.190
-0.112
-0.086
-0.079
-0.077
-0.072
-0.064
-0.056
-0.045
-0.045
-0.049
-0.059
-0.092
-0.153
-0.171
0.932
46.458
2021.626
478.098
4.937
-0.153
-0.138
-0.083
-0.050
-0.035
-0.028
-0.027
-0.025
-0.023
-0.016
-0.006
-0.002
0.001
0.002
0.001
0.
0.
0.
0.
0.
-0.009
-0.019
-0.042
-0.100
-0.173
-0.126
2.676
11.129
5.935
59.323
152.529
103.332
17.561
0.424
-0.199
-0.126
-0.071
-0.056
-0.050
-0.050
-0.045
-0.039
-0.035
-0.031
-0.027
-0.029
-0.035
-0.049
-0.081
-0.131
-0.135
0.412
3.170
1.741
-0.024
-0.117
-0.075
-0.036
-0.017
-0.009
-0.007
-0.006
-0.006
-0.003
0.000
0.001
0.002
0.002
0.002
0.
0.
0.
0.
0.
0.
-0.006
-0.015
-0.031
-0.066
-0.132
-0.188
-0.175
-0.151
-0.228
0.318
1.598
2.132
0.492
-0.149
-0.134
-0.074
-0.043
-0.032
-0.029
-0.028
-0.027
-0.023
-0.019
-0.016
-0.015
-0.016
-0.018
-0.022
-0.033
-0.057
-0.085
-0.096
-0.091
-0.092
-0.079
-0.058
-0.030
-0.013
-0.004
0.001
0.002
0.001
0.002
0.002
0.002
0.002
0.002
0.001
0.
0.
0.
0.
0.
0.
0.
-0.003
-0.010
-0.021
-0.043
-0.081
-0.125
-0.170
-0.211
-0.252
-0.247
-0.205
-0.158
-0.150
-0.117
-0.076
-0.040
-0.025
-0.017
-0.015
-0.015
-0.016
-0.014
-0.009
-0.007
-0.008
-0.008
-0.007
-0.009
-0.012
-0.019
-0.027
-0.040
-0.045
-0.042
-0.031
-0.019
-0.009
-0.003
-0.001
0.
0.000
0.001
0.001
0.001
0.001
0.001
0.
0.
0.
0.
0.
0.
0.
0.
0.
-0.001
-0.006
-0.013
-0.025
-0.046
-0.074
-0.099
-0.121
-0.141
-0.149
-0.133
-0.112
-0.090
-0.060
-0.032
-0.020
-0.012
-0.011
-0.007
-0.007
-0.007
-0.005
-0.003
-0.002
-0.003
-0.004
-0.003
0.001
0.000
-0.001
-0.006
-0.008
-0.010
-0.011
-0.009
-0.005
-0.003
-0.001
0.000
0.
0.
0.
0.
0.
0.
0.
0.
0.
0.
0.
0.
0.
0.
0.
0.
0.
-0.001
-0.007
-0.013
-0.022
-0.039
-0.053
-0.065
-0.069
-0.068
-0.063
-0.052
-0.039
-0.026
-0.015
-0.008
-0.005
0.
0.
0.
0.
-0.001
0.000
0.000
0.001
0.000
0.000
0.001
0.003
0.002
0.002
0.000
-0.002
-0.002
-0.001
-0.001
0.002
0.001
0.
0.
0.
0.
0.
0.
0.
0.
0.
0.
0.
[truncated: 862,405 more chars]
