# Supplementary material for: Ferroptosis regulation by traditional chinese medicine for ischemic stroke intervention based on network pharmacology and data mining
Source: PLoS One. 2025 Apr 16;20(4):e0321751. doi: 10.1371/journal.pone.0321751 (PMC12002469; doi:10.1371/journal.pone.0321751)
Supplement: S5 File — (ZIP) [file pone.0321751.s005.zip › 分子对接4/ESR1/ESR1-0006/input/7baa_h.d.map]

GRID_PARAMETER_FILE 7baa_autolig.gpf
GRID_DATA_FILE 7baa_h.maps.fld
MACROMOLECULE 7baa_h.pdbqt
SPACING 1.000
NELEMENTS 54 70 66
CENTER 22.572 12.041 8.979
0.
0.
0.
0.
0.
0.
0.
0.
0.
0.
0.
0.
0.
0.
0.
0.
0.
0.
0.
0.
0.
0.
0.
0.
0.
0.
0.
0.
0.
0.
0.
0.
0.
0.
0.
0.
0.
0.
0.
0.
0.
0.
0.
0.
0.
0.
0.
0.
0.
0.
0.
0.
0.
0.
0.
0.
0.
0.
0.
0.
0.
0.
0.
0.
0.
0.
0.
0.
0.
0.
0.
0.
0.
0.
0.
0.
0.
0.
0.
0.
0.
0.
0.
0.
0.
0.
0.
0.
0.
0.
0.
0.
0.
0.
0.
0.
0.
0.
0.
0.
0.
0.
0.
0.
0.
0.
0.
0.
0.
0.
0.
0.
0.
0.
0.
0.
0.
0.
0.
0.
0.
0.
0.
0.
0.
0.
0.
0.
0.
0.
0.
0.
0.
0.
0.
0.
0.
0.
0.
0.
0.
0.
0.
0.
0.
0.
0.
0.
0.
0.
0.
0.
0.
0.
0.
0.
0.
0.
0.
0.
0.
0.
0.
0.
0.
0.
0.
0.
0.
0.
0.
0.
0.
0.
0.
0.
0.
0.
0.
0.
0.
0.
0.
0.
0.
0.
0.
0.
0.
0.
0.
0.
0.
0.
0.
0.
0.
0.
0.
0.
0.
0.
0.
0.
0.
0.
0.
0.
0.
0.
0.
0.
0.
0.
0.
0.
0.
0.
0.
0.
0.
0.
0.
0.
0.
0.
0.
0.
0.
0.
0.
0.
0.
0.
0.
0.
0.
0.
0.
0.
0.
0.
0.
0.
0.
0.
0.
0.
0.
0.
0.
0.
0.
0.
0.
0.
0.
0.
0.
0.
0.
0.
0.
0.
0.
0.
0.
0.
0.
0.
0.
0.
0.
0.
0.
0.
0.
0.
0.
0.
0.
0.
0.
0.
0.
0.
0.
0.
0.
0.
0.
0.
0.
0.
0.
0.
0.
0.
0.
0.
0.
0.
0.
0.
0.
0.
0.
0.
0.
0.
0.
0.
0.
0.
0.
0.
0.
0.
0.
0.
0.
0.
0.
0.
0.
0.
0.
0.
0.
0.
0.
0.
0.
0.
0.
0.
0.
0.
0.
0.
0.
0.
0.
0.
0.
0.
0.
0.
0.
0.
0.
0.
0.
0.
0.
0.
0.
0.
0.
0.
0.
0.
0.
0.
0.
0.
0.
0.
0.
0.
0.
0.
0.
0.
0.
0.
0.
0.
0.
0.
0.
0.
0.
0.
0.
0.
0.
0.
0.
0.
0.
0.
0.
0.
0.
0.
0.
0.
0.
0.
0.
0.
0.
0.
0.
0.
0.
0.
0.
0.
0.
0.
0.
0.
0.
0.
0.
0.
0.
0.
0.
0.
0.
0.
0.
0.
0.
0.
0.
0.
0.
0.
0.
0.
0.
0.
0.
0.
0.
0.
0.
0.
0.
0.
0.
0.
0.
0.
0.
0.
0.
0.
0.
0.
0.
0.
0.
0.
0.
0.
0.
0.
0.
0.
0.
0.
0.
0.
0.
0.
0.
0.
0.
0.
0.
0.
0.
0.
0.
0.
0.
0.
0.
0.
0.
0.
0.
0.
0.
0.
0.
0.
0.
0.
0.
0.
0.
0.
0.
0.
0.
0.
0.
0.
0.
0.
0.
0.
0.
0.
0.
0.
0.
0.
0.
0.
0.
0.
0.
0.
0.
0.
0.
0.
0.
0.
0.
0.
0.
0.
0.
0.
0.
0.
0.
0.
0.
0.
0.
0.
0.
0.
0.
0.
0.
0.
0.
0.
0.
0.
0.
0.
0.
0.
0.
0.
0.
0.
0.
0.
0.
0.
0.
0.
0.
0.
0.
0.
0.
0.
0.
0.
0.
0.
0.
0.
0.
0.
0.
0.
0.
0.
0.
0.
0.
0.
0.
0.
0.
0.
0.
0.
0.
0.
0.
0.
0.
0.
0.
0.
0.
0.
0.
0.
0.
0.
0.
0.
0.
0.
0.
0.
0.
0.
0.
0.
0.
0.
0.
0.
0.
0.
0.
0.
0.
0.
0.
0.
0.
0.
0.
0.
0.
0.
0.
0.
0.
0.
0.
0.
0.
0.
0.
0.
0.
0.
0.
0.
0.
0.
0.
0.
0.
0.
0.
0.
0.
0.
0.
0.
0.
0.
0.
0.
0.
0.
0.
0.
0.
0.
0.
0.
0.
0.
0.
0.
0.
0.
0.
0.
0.
0.
0.
0.
0.
0.
0.
0.
0.
0.
0.
0.
0.
0.
0.
0.
0.
0.
0.
0.
0.
0.
0.
0.
0.
0.
0.
0.
0.
0.
0.
0.
0.
0.
0.
0.
0.
0.
0.
0.
0.
0.
0.
0.
0.
0.
0.
0.
0.
0.
0.
0.
0.
0.
0.
0.
0.
0.
0.
0.
0.
0.
0.
0.
0.
0.
0.
0.
0.
0.
0.
0.
0.
0.
0.
0.
0.
0.
0.
0.
0.
0.
0.
0.
0.
0.
0.
0.
0.
0.
0.
0.
0.
0.
0.
0.
0.
0.
0.
0.
0.
0.
0.
0.
0.
0.
0.
0.
0.
0.
0.
0.
0.
0.
0.
0.
0.
0.
0.
0.
0.
0.
0.
0.
0.
0.
0.
0.
0.
0.
0.
0.
0.
0.
0.
0.
0.
0.
0.
0.
0.
0.
0.
0.
0.
0.
0.
0.
0.
0.
0.
0.
0.
0.
0.
0.
0.
0.
0.
0.
0.
0.
0.
0.
0.
0.
0.
0.
0.
0.
0.
0.
0.
0.
0.
0.
0.
0.
0.
0.
0.
0.
0.
0.
0.
0.
0.
0.
0.
0.
0.
0.
0.
0.
0.
0.
0.
0.
0.
0.
0.
0.
0.
0.
0.
0.
0.
0.
0.
0.
0.
0.
0.
0.
0.
0.
0.
0.
0.
0.
0.
0.
0.
0.
0.
0.
0.
0.
0.
0.
0.
0.
0.
0.
0.
0.
0.
0.
0.
0.
0.
0.
0.
0.
0.
0.
0.
0.
0.
0.
0.
0.
0.
0.
0.
0.
0.
0.
0.
0.
0.
0.
0.
0.
0.
0.
0.
0.
0.
0.
0.
0.
0.
0.
0.
0.
0.
0.
0.
0.
0.
0.
0.
0.
0.
0.
0.
0.
0.
0.
0.
0.
0.
0.
0.
0.
0.
0.
0.
0.
0.
0.
0.
0.
0.
0.
0.
0.
0.
0.
0.
0.
0.
0.
0.
0.
0.
0.
0.
0.
0.
0.
0.
0.
0.
0.
0.
0.
0.
0.
0.
0.
0.
0.
0.
0.
0.
0.
0.
0.
0.
0.
0.
0.
0.
0.
0.
0.
0.
0.
0.
0.
0.
0.
0.
0.
0.
0.
0.
0.
0.
0.
0.
0.
0.
0.
0.
0.
0.
0.
0.
0.
0.
0.
0.
0.
0.
0.
0.
0.
0.
0.
0.
0.
0.
0.
0.
0.
0.
0.
0.
0.
0.
0.
0.
0.
0.
0.
0.
0.
0.
0.
0.
0.
0.
0.
0.
0.
0.
0.
0.
0.
0.
0.
0.
0.
0.
0.
0.
0.
0.
0.
0.
0.
0.
0.
0.
0.
0.
0.
0.
0.
0.
0.
0.
0.
0.
0.
0.
0.
0.
0.
0.
0.
0.
0.
0.
0.
0.
0.
0.
0.
0.
0.
0.
0.
0.
0.
0.
0.
0.
0.
0.
0.
0.
0.
0.
0.
0.
0.
0.
0.
0.
0.
0.
0.
0.
0.
0.
0.
0.
0.
0.
0.
0.
0.
0.
0.
0.
0.
0.
0.
0.
0.
0.
0.
0.
0.
0.
0.
0.
0.
0.
0.
0.
0.
0.
0.
0.
0.
0.
0.
0.
0.
0.
0.
0.
0.
0.
0.
0.
0.
0.
0.
0.
0.
0.
0.
0.
0.
0.
0.
0.
0.
0.
0.
0.
0.
0.
0.
0.
0.
0.
0.
0.
0.
0.
0.
0.
0.
0.
0.
0.
0.
0.
0.
0.
0.
0.
0.
0.
0.
0.
0.
0.
0.
0.
0.
0.
0.
0.
0.
0.
0.
0.
0.
0.
0.
0.
0.
0.
0.
0.
0.
0.
0.
0.
0.
0.
0.
0.
0.
0.
0.
0.
0.
0.
0.
0.
0.
0.
0.
0.
0.
0.
0.
0.
0.
0.
0.
0.
0.
0.
0.
0.
0.
0.
0.
0.
0.
0.
0.
0.
0.
0.
0.
0.
0.
0.
0.
0.
0.
0.
0.
0.
0.
0.
0.
0.
0.
0.
0.
0.
0.
0.
0.
0.
0.
0.
0.
0.
0.
0.
0.
0.
0.
0.
0.
0.
0.
0.
0.
0.
0.
0.
0.
0.
0.
0.
0.
0.
0.
0.
0.
0.
0.
0.
0.
0.
0.
0.
0.
0.
0.
0.
0.
0.
0.
0.
0.
0.
0.
0.
0.
0.
0.
0.
0.
0.
0.
0.
0.
0.
0.
0.
0.
0.
0.
0.
0.
0.
0.
0.
0.
0.
0.
0.
0.
0.
0.
0.
0.
0.
0.
0.
0.
0.
0.
0.
0.
0.
0.
0.
0.
0.
0.
0.
0.
0.
0.
0.
0.
0.
0.
0.
0.
0.
0.
0.
0.
0.
0.
0.
0.
0.
0.
0.
0.
0.
0.
0.
0.
0.
0.
0.
0.
0.
0.
0.
0.
0.
0.
0.
0.
0.
0.
0.
0.
0.
0.
0.
0.
0.
0.
0.
0.
0.
0.
0.
0.
0.
0.
0.
0.
0.
0.
0.
0.
0.
0.
0.
0.
0.
0.
0.
0.
0.
0.
0.
0.
0.
0.
0.
0.
0.
0.
0.
0.
0.
0.
0.
0.
0.
0.
0.
0.
0.
0.
0.
0.
0.
0.
0.
0.
0.
0.
0.
0.
0.
0.
0.
0.
0.
0.
0.
0.
0.
0.
0.
0.
0.
0.
0.
0.
0.
0.
0.
0.
0.
0.
0.
0.
0.
0.
0.
0.
0.
0.
0.
0.
0.
0.
0.
0.
0.
0.
0.
0.
0.
0.
0.
0.
0.
0.
0.
0.
0.
0.
0.
0.
0.
0.
0.
0.
0.
0.
0.
0.
0.
0.
0.
0.
0.
0.
0.
0.
0.
0.
0.
0.
0.
0.
0.
0.
0.
0.
0.
0.
0.
0.
0.
0.
0.
0.
0.
0.
0.
0.
0.
0.
0.
0.
0.
0.
0.
0.
0.
0.
0.
0.
0.
0.
0.
0.
0.
0.
0.
0.
0.
0.
0.
0.
0.
0.
0.
0.
0.
0.
0.
0.
0.
0.
0.
0.
0.
0.
0.
0.
0.
0.
0.
0.
0.
0.
0.
0.
0.
0.
0.
0.
0.
0.
0.
0.
0.
0.
0.
0.
0.
0.
0.
0.
0.
0.
0.
0.
0.
0.
0.
0.
0.
0.003
0.003
0.004
0.004
0.003
0.003
0.
0.
0.
0.
0.
0.
0.
0.
0.
0.
0.
0.
0.
0.
0.
0.
0.
0.
0.
0.
0.
0.
0.
0.
0.
0.
0.
0.
0.
0.
0.
0.
0.
0.
0.
0.
0.
0.
0.
0.
0.
0.
0.
0.
0.
0.
0.
0.
0.004
0.004
0.005
0.006
0.010
0.005
0.004
0.003
0.
0.
0.
0.
0.
0.
0.
0.
0.
0.
0.
0.
0.
0.
0.
0.
0.
0.
0.
0.
0.
0.
0.
0.
0.
0.
0.
0.
0.
0.
0.
0.
0.
0.
0.
0.
0.
0.
0.
0.
0.
0.
0.
0.
0.
0.
0.004
0.005
0.010
0.012
0.016
0.016
0.016
0.014
0.011
0.003
0.
0.
0.
0.
0.
0.
0.
0.
0.
0.
0.
0.
0.
0.
0.
0.
0.
0.
0.
0.
0.
0.
0.
0.
0.
0.
0.
0.
0.
0.
0.
0.
0.
0.
0.
0.
0.
0.
0.
0.
0.
0.
0.
0.
0.003
0.005
0.011
0.016
0.019
0.021
0.022
0.021
0.019
0.015
0.012
0.005
0.
0.
0.
0.
0.
0.
0.
0.
0.
0.
0.
0.
0.
0.
0.
0.
0.
0.
0.
0.
0.
0.
0.
0.
0.
0.
0.
0.
0.
0.
0.
0.
0.
0.
0.
0.
0.
0.
0.
0.
0.
0.
0.
0.004
0.005
0.013
0.019
0.028
0.031
0.032
0.030
0.023
0.019
0.017
0.009
0.003
0.002
0.002
0.
0.
0.
0.
0.
0.
0.
0.
0.
0.
0.
0.
0.
0.
0.
0.
0.
0.
0.
0.
0.
0.
0.
0.
0.
0.
0.
0.
0.
0.
0.
0.
0.
0.
0.
0.
0.
0.
0.
0.
0.004
0.010
0.017
0.026
0.032
0.035
0.036
0.034
0.030
0.024
0.019
0.015
0.006
0.003
0.003
0.002
0.
0.
0.
0.
0.
0.
0.
0.
0.
0.
0.
0.
0.
0.
0.
0.
0.
0.
0.
0.
0.
0.
0.
0.
0.
0.
0.
0.
0.
0.
0.
0.
0.
0.
0.
0.
0.
0.
0.
0.004
0.011
0.017
0.028
0.033
0.037
0.038
0.036
0.032
0.025
0.021
0.016
0.007
0.004
0.008
0.007
0.007
0.007
0.002
0.
0.
0.
0.
0.
0.
0.
0.
0.
0.
0.
0.
0.
0.
0.
0.
0.
0.
0.
0.
0.
0.
0.
0.
0.
0.
0.
0.
0.
0.
0.
0.
0.
0.
0.
0.
0.004
0.010
0.017
0.027
0.032
0.036
0.037
0.036
0.034
0.025
0.021
0.016
0.007
0.009
0.012
0.016
0.016
0.013
0.008
0.003
0.002
0.
0.
0.
0.
0.
0.
0.
0.
0.
0.
0.
0.
0.
0.
0.
0.
0.
0.
0.
0.
0.
0.
0.
0.
0.
0.
0.
0.
0.
0.
0.
0.
0.
0.
0.003
0.009
0.015
0.024
0.029
0.033
0.034
0.032
0.031
0.023
0.019
0.015
0.011
0.012
0.019
0.020
0.020
0.017
0.016
0.013
0.003
0.002
0.
0.
0.
0.
0.
0.
0.
0.
0.
0.
0.
0.
0.
0.
0.
0.
0.
0.
0.
0.
0.
0.
0.
0.
0.
0.
0.
0.
0.
0.
0.
0.
0.
0.
0.004
0.013
0.017
0.025
0.027
0.028
0.027
0.021
0.020
0.017
0.007
0.014
0.019
0.026
0.028
0.021
0.021
0.019
0.016
0.008
0.003
0.
0.
0.
0.
0.
0.
0.
0.
0.
0.
0.
0.
0.
0.
0.
0.
0.
0.
0.
0.
0.
0.
0.
0.
0.
0.
0.
0.
0.
0.
0.
0.
0.
0.
0.003
0.004
0.013
0.016
0.018
0.018
0.018
0.016
0.016
0.015
0.006
0.016
0.024
0.027
0.032
0.030
0.025
0.021
0.017
0.009
0.004
0.002
0.
0.
0.
0.
0.
0.
0.
0.
0.
0.
0.
0.
0.
0.
0.
0.
0.
0.
0.
0.
0.
0.
0.
0.
0.
0.
0.
0.
0.
0.
0.
0.
0.
0.
0.
0.003
0.011
0.013
0.013
0.013
0.012
0.008
0.010
0.009
0.015
0.019
0.029
0.030
0.027
0.026
0.024
0.018
0.010
0.004
0.003
0.
0.
0.
0.
0.
0.
0.
0.
0.
0.
0.
0.
0.
0.
0.
0.
0.
0.
0.
0.
0.
0.
0.
0.
0.
0.
0.
0.
0.
0.
0.
0.
0.
0.
0.
0.
0.
0.002
0.003
0.003
0.007
0.007
0.005
0.005
0.016
0.016
0.022
0.025
0.026
0.025
0.023
0.017
0.010
0.004
0.003
0.
0.
0.
0.
0.
0.
0.
0.
0.
0.
0.
0.
0.
0.
0.
0.
0.
0.
0.
0.
0.
0.
0.
0.
0.
0.
0.
0.
0.
0.
0.
0.
0.
0.
0.
0.
0.
0.
0.
0.
0.004
0.005
0.005
0.005
0.011
0.014
0.020
0.022
0.023
0.023
0.021
0.012
0.009
0.004
0.002
0.
0.
0.
0.
0.
0.
0.
0.
0.
0.
0.
0.
0.
0.
0.
0.
0.
0.
0.
0.
0.
0.
0.
0.
0.
0.
0.
0.
0.
0.
0.
0.
0.
0.
0.
0.
0.
0.
0.
0.
0.
0.004
0.004
0.004
0.002
0.008
0.010
0.019
0.019
0.015
0.012
0.010
0.004
0.003
0.
0.
0.
0.
0.
0.
0.
0.
0.
0.
0.
0.
0.
0.
0.
0.
0.
0.
0.
0.
0.
0.
0.
0.
0.
0.
0.
0.
0.
0.
0.
0.
0.
0.
0.
0.
0.
0.
0.
0.
0.
0.
0.
0.
0.
0.
0.003
0.008
0.009
0.010
0.010
0.009
0.004
0.003
0.002
0.
0.
0.
0.
0.
0.
0.
0.
0.
0.
0.
0.
0.
0.
0.
0.
0.
0.
0.
0.
0.
0.
0.
0.
0.
0.
0.
0.
0.
0.
0.
0.
0.
0.
0.
0.
0.
0.
0.
0.
0.
0.
0.
0.
0.
0.
0.
0.003
0.003
0.003
0.003
0.003
0.003
0.002
0.
0.
0.
0.
0.
0.
0.
0.
0.
0.
0.
0.
0.
0.
0.
0.
0.
0.
0.
0.
0.
0.
0.
0.
0.
0.
0.
0.
0.
0.
0.
0.
0.
0.
0.
0.
0.
0.
0.
0.
0.
0.
0.
0.
0.
0.
0.
0.
0.
0.
0.002
0.002
0.002
0.
0.
0.
0.
0.
0.
0.
0.
0.
0.
0.
0.
0.
0.
0.
0.
0.
0.
0.
0.
0.
0.
0.
0.
0.
0.
0.
0.
0.
0.
0.
0.
0.
0.
0.
0.
0.
0.
0.
0.
0.
0.
0.
0.
0.
0.
0.
0.
0.
0.
0.
0.
0.
0.
0.
0.
0.
0.
0.
0.
0.
0.
0.
0.
0.
0.
0.
0.
0.
0.
0.
0.
0.
0.
0.
0.
0.
0.
0.
0.
0.
0.
0.
0.
0.
0.
0.
0.
0.
0.
0.
0.
0.
0.
0.
0.
0.
0.
0.
0.
0.
0.
0.
0.
0.
0.
0.
0.
0.
0.
0.
0.
0.
0.
0.
0.
0.
0.
0.
0.
0.
0.
0.
0.
0.
0.
0.
0.
0.
0.
0.
0.
0.
0.
0.
0.
0.
0.
0.
0.
0.
0.
0.
0.
0.
0.
0.
0.
0.
0.
0.
0.
0.
0.
0.
0.
0.
0.
0.
0.
0.
0.
0.
0.
0.
0.
0.
0.
0.
0.
0.
0.
0.
0.
0.
0.
0.
0.
0.
0.
0.
0.
0.
0.
0.
0.
0.
0.
0.
0.
0.
0.
0.
0.
0.
0.
0.
0.
0.
0.
0.
0.
0.
0.
0.
0.
0.
0.
0.
0.
0.
0.
0.
0.
0.
0.
0.
0.
0.
0.
0.
0.
0.
0.
0.
0.
0.
0.
0.
0.
0.
0.
0.
0.
0.
0.
0.
0.
0.
0.
0.
0.
0.
0.
0.
0.
0.
0.
0.
0.
0.
0.
0.
0.
0.
0.
0.
0.
0.
0.
0.
0.
0.
0.
0.
0.
0.
0.
0.
0.
0.
0.
0.
0.
0.
0.
0.
0.
0.
0.
0.
0.
0.
0.
0.
0.
0.
0.
0.
0.
0.
0.
0.
0.
0.
0.
0.
0.
0.
0.
0.
0.
0.
0.
0.
0.
0.
0.
0.
0.
0.
0.
0.
0.
0.
0.
0.
0.
0.
0.
0.
0.
0.
0.
0.
0.
0.
0.
0.
0.
0.
0.
0.
0.
0.
0.
0.
0.
0.
0.
0.
0.
0.
0.
0.
0.
0.
0.
0.
0.
0.
0.
0.
0.
0.
0.
0.
0.
0.
0.
0.
0.
0.
0.
0.
0.
0.
0.
0.
0.
0.
0.
0.
0.
0.
0.
0.
0.
0.
0.
0.
0.
0.
0.
0.
0.
0.
0.
0.
0.
0.
0.
0.
0.
0.
0.
0.
0.
0.
0.
0.
0.
0.
0.
0.
0.
0.
0.
0.
0.
0.
0.
0.
0.
0.
0.
0.
0.
0.
0.
0.
0.
0.
0.
0.
0.
0.
0.
0.
0.
0.
0.
0.
0.
0.
0.
0.
0.
0.
0.
0.
0.
0.
0.
0.
0.
0.
0.
0.
0.
0.
0.
0.
0.
0.
0.
0.
0.
0.
0.
0.
0.
0.
0.
0.
0.
0.
0.
0.
0.
0.
0.
0.
0.
0.
0.
0.
0.
0.
0.
0.
0.
0.
0.
0.
0.
0.
0.
0.
0.
0.
0.
0.
0.
0.
0.
0.
0.
0.
0.
0.
0.
0.
0.
0.
0.
0.
0.
0.
0.
0.
0.
0.
0.
0.
0.
0.
0.
0.
0.
0.
0.
0.
0.
0.
0.
0.
0.
0.
0.
0.
0.
0.
0.
0.
0.
0.
0.
0.
0.
0.
0.
0.
0.
0.
0.
0.
0.
0.
0.
0.
0.
0.
0.
0.
0.
0.
0.
0.
0.
0.
0.
0.
0.
0.
0.
0.
0.
0.
0.
0.
0.
0.
0.
0.
0.
0.
0.
0.
0.
0.
0.
0.
0.
0.
0.
0.
0.
0.
0.
0.
0.
0.
0.
0.
0.
0.
0.
0.
0.
0.
0.
0.
0.
0.
0.
0.
0.
0.
0.
0.
0.
0.
0.
0.
0.
0.
0.
0.
0.
0.
0.
0.
0.
0.
0.
0.
0.
0.
0.
0.
0.
0.
0.
0.
0.
0.
0.
0.
0.
0.
0.
0.
0.
0.
0.
0.
0.
0.
0.
0.
0.
0.
0.
0.
0.
0.
0.
0.
0.
0.
0.
0.
0.
0.
0.
0.
0.
0.
0.
0.
0.
0.
0.
0.
0.
0.
0.
0.
0.
0.
0.
0.
0.
0.
0.
0.
0.
0.
0.
0.
0.
0.
0.
0.
0.
0.
0.
0.
0.
0.
0.
0.
0.
0.
0.
0.
0.
0.
0.
0.
0.
0.
0.
0.
0.
0.
0.
0.
0.
0.
0.
0.
0.
0.
0.
0.
0.
0.
0.
0.
0.
0.
0.
0.
0.
0.
0.
0.
0.
0.
0.
0.
0.
0.
0.
0.
0.
0.
0.
0.
0.
0.
0.
0.
0.
0.
0.
0.
0.
0.
0.
0.
0.
0.
0.
0.
0.
0.
0.
0.
0.
0.
0.
0.
0.
0.
0.
0.
0.
0.
0.
0.
0.
0.
0.
0.
0.
0.
0.
0.
0.
0.
0.
0.
0.
0.
0.
0.
0.
0.
0.
0.
0.
0.
0.
0.
0.
0.
0.
0.
0.
0.
0.
0.
0.
0.
0.
0.
0.
0.
0.
0.
0.
0.
0.
0.
0.
0.
0.
0.
0.
0.
0.
0.
0.
0.
0.
0.
0.
0.
0.
0.
0.
0.
0.
0.
0.
0.
0.
0.
0.
0.
0.
0.
0.
0.
0.
0.
0.
0.
0.
0.
0.
0.
0.
0.
0.
0.
0.
0.
0.
0.
0.
0.
0.
0.
0.
0.
0.
0.
0.
0.
0.
0.
0.
0.
0.
0.
0.
0.
0.
0.
0.
0.
0.
0.
0.
0.
0.
0.
0.
0.
0.
0.
0.
0.
0.
0.
0.
0.
0.
0.
0.
0.
0.
0.
0.
0.
0.
0.
0.
0.
0.
0.
0.
0.
0.
0.
0.
0.
0.
0.
0.
0.
0.
0.
0.
0.
0.
0.
0.
0.
0.
0.
0.
0.
0.
0.
0.
0.
0.
0.
0.
0.
0.
0.
0.
0.
0.
0.
0.
0.
0.
0.
0.
0.
0.
0.
0.
0.
0.
0.
0.
0.
0.
0.
0.
0.
0.
0.
0.
0.
0.
0.
0.
0.
0.
0.
0.
0.
0.
0.
0.
0.
0.
0.
0.
0.
0.
0.
0.
0.
0.
0.
0.
0.
0.
0.
0.
0.
0.
0.
0.
0.
0.
0.
0.
0.
0.
0.
0.
0.
0.
0.
0.
0.
0.
0.
0.
0.
0.
0.
0.
0.
0.
0.
0.
0.
0.
0.
0.
0.
0.
0.
0.
0.
0.
0.
0.
0.
0.
0.
0.
0.
0.
0.
0.
0.
0.
0.
0.
0.
0.
0.
0.
0.
0.
0.
0.
0.
0.
0.
0.
0.
0.
0.
0.
0.
0.
0.
0.
0.
0.
0.
0.
0.
0.
0.
0.
0.
0.
0.
0.
0.
0.
0.
0.
0.
0.
0.
0.
0.
0.
0.
0.
0.
0.
0.
0.
0.
0.
0.
0.
0.
0.
0.
0.
0.
0.
0.
0.
0.
0.
0.
0.
0.
0.
0.
0.
0.
0.
0.
0.
0.
0.
0.
0.
0.
0.
0.
0.
0.
0.
0.
0.
0.
0.
0.
0.
0.
0.
0.
0.
0.
0.
0.
0.
0.
0.
0.
0.
0.
0.
0.
0.
0.
0.
0.
0.
0.
0.
0.
0.
0.
0.
0.
0.
0.
0.
0.
0.
0.
0.
0.
0.
0.
0.
0.
0.
0.
0.
0.
0.
0.
0.
0.
0.
0.
0.
0.
0.
0.
0.
0.
0.
0.
0.
0.
0.
0.
0.
0.
0.
0.
0.
0.
0.
0.
0.
0.
0.
0.
0.
0.
0.
0.
0.
0.
0.
0.
0.
0.
0.
0.
0.
0.
0.
0.
0.
0.
0.
0.
0.
0.
0.
0.
0.
0.
0.
0.
0.
0.
0.
0.
0.
0.
0.
0.
0.
0.
0.
0.
0.
0.
0.
0.
0.
0.
0.
0.
0.
0.
0.
0.
0.
0.
0.
0.
0.
0.
0.
0.
0.
0.
0.
0.
0.
0.
0.
0.
0.
0.
0.
0.
0.
0.
0.
0.
0.
0.
0.
0.
0.
0.
0.
0.
0.
0.
0.
0.
0.
0.
0.
0.
0.
0.
0.
0.
0.
0.
0.
0.
0.
0.
0.
0.
0.
0.
0.
0.
0.
0.
0.
0.
0.
0.
0.
0.
0.
0.
0.
0.
0.
0.
0.
0.
0.
0.
0.
0.
0.
0.
0.
0.
0.
0.
0.
0.
0.
0.
0.
0.
0.
0.
0.
0.
0.
0.
0.
0.
0.
0.
0.
0.
0.
0.
0.
0.
0.
0.
0.
0.
0.
0.
0.
0.
0.
0.
0.
0.
0.
0.
0.
0.
0.
0.
0.
0.
0.
0.
0.
0.
0.
0.
0.
0.
0.
0.
0.
0.
0.
0.
0.
0.
0.
0.
0.
0.
0.
0.
0.
0.
0.
0.
0.
0.
0.
0.
0.
0.
0.
0.
0.
0.
0.
0.
0.
0.
0.
0.
0.
0.
0.
0.
0.
0.
0.
0.
0.
0.
0.
0.
0.
0.
0.
0.
0.
0.
0.
0.
0.
0.
0.
0.
0.
0.
0.
0.
0.
0.
0.
0.
0.
0.
0.
0.
0.
0.
0.
0.
0.
0.
0.
0.
0.
0.
0.
0.
0.
0.
0.
0.
0.
0.
0.
0.
0.
0.
0.
0.
0.
0.
0.
0.
0.
0.
0.
0.
0.
0.
0.
0.
0.
0.
0.
0.
0.
0.
0.
0.
0.
0.
0.
0.
0.
0.
0.
0.
0.
0.
0.
0.
0.
0.
0.
0.
0.
0.
0.
0.
0.
0.
0.
0.
0.
0.
0.
0.
0.
0.
0.
0.
0.
0.
0.
0.
0.
0.
0.
0.
0.
0.
0.
0.
0.
0.
0.
0.
0.
0.
0.
0.
0.
0.
0.
0.
0.
0.
0.
0.
0.
0.
0.
0.
0.
0.
0.
0.
0.
0.
0.
0.
0.
0.
0.
0.
0.
0.
0.
0.
0.
0.
0.
0.
0.
0.
0.
0.
0.
0.
0.
0.
0.
0.
0.
0.
0.
0.
0.
0.
0.
0.
0.
0.
0.
0.
0.
0.
0.
0.
0.
0.
0.
0.
0.
0.
0.
0.
0.
0.
0.
0.
0.
0.
0.
0.
0.
0.
0.
0.
0.
0.
0.
0.
0.
0.
0.
0.
0.
0.
0.
0.
0.
0.
0.
0.
0.
0.
0.
0.
0.
0.
0.
0.
0.
0.
0.
0.
0.
0.
0.
0.
0.
0.
0.
0.
0.
0.
0.
0.
0.
0.
0.
0.
0.
0.
0.
0.
0.
0.
0.
0.
0.
0.
0.
0.
0.
0.
0.
0.
0.
0.
0.
0.
0.
0.
0.
0.
0.
0.
0.
0.
0.
0.
0.
0.
0.
0.
0.
0.
0.
0.
0.
0.
0.
0.
0.
0.
0.
0.
0.
0.
0.
0.
0.
0.
0.
0.
0.
0.
0.
0.
0.
0.
0.
0.
0.
0.
0.
0.
0.
0.
0.
0.
0.
0.
0.
0.
0.
0.
0.
0.
0.
0.
0.
0.
0.
0.
0.
0.
0.
0.
0.
0.
0.
0.
0.
0.
0.
0.
0.
0.
0.
0.
0.
0.
0.
0.
0.
0.
0.
0.
0.
0.
0.
0.
0.
0.
0.
0.
0.
0.
0.
0.
0.
0.
0.
0.
0.
0.
0.
0.
0.
0.
0.
0.
0.
0.
0.
0.
0.
0.
0.
0.
0.
0.
0.
0.
0.
0.
0.
0.
0.
0.
0.
0.
0.
0.
0.
0.
0.
0.
0.
0.
0.
0.
0.
0.
0.
0.
0.
0.
0.
0.
0.
0.
0.
0.
0.
0.
0.
0.
0.
0.
0.
0.
0.
0.
0.
0.
0.
0.
0.
0.
0.
0.
0.
0.
0.
0.
0.
0.
0.
0.
0.
0.
0.
0.
0.
0.
0.
0.
0.
0.
0.
0.
0.
0.
0.
0.
0.
0.
0.
0.
0.
0.
0.
0.
0.
0.
0.
0.
0.
0.
0.
0.
0.
0.
0.
0.
0.
0.
0.
0.
0.
0.
0.
0.
0.
0.
0.
0.
0.
0.
0.
0.
0.
0.
0.
0.
0.
0.
0.
0.
0.
0.
0.
0.
0.
0.
0.
0.
0.
0.
0.
0.
0.
0.
0.
0.
0.
0.
0.
0.
0.
0.
0.
0.
0.
0.
0.
0.
0.
0.
0.
0.
0.
0.
0.
0.
0.
0.
0.
0.
0.
0.
0.
0.
0.
0.
0.
0.
0.
0.
0.
0.
0.
0.
0.
0.
0.
0.
0.
0.
0.
0.
0.
0.
0.
0.
0.
0.
0.
0.
0.
0.
0.
0.
0.
0.
0.
0.
0.
0.
0.
0.
0.
0.
0.
0.
0.
0.
0.
0.
0.
0.
0.
0.
0.
0.
0.
0.
0.
0.
0.
0.
0.
0.
0.
0.
0.
0.
0.
0.
0.
0.
0.
0.
0.
0.
0.
0.
0.
0.
0.
0.
0.
0.
0.
0.
0.
0.
0.
0.
0.
0.
0.
0.
0.
0.
0.
0.
0.
0.
0.
0.
0.
0.
0.
0.
0.
0.
0.
0.
0.
0.
0.
0.
0.
0.
0.
0.
0.
0.
0.
0.
0.
0.
0.
0.
0.
0.
0.
0.
0.
0.
0.
0.
0.
0.
0.
0.
0.
0.
0.
0.
0.
0.
0.
0.
0.
0.
0.
0.
0.
0.
0.
0.
0.
0.
0.
0.
0.
0.
0.
0.
0.
0.
0.
0.
0.
0.
0.
0.
0.
0.
0.
0.
0.
0.
0.
0.
0.
0.
0.
0.
0.
0.
0.
0.
0.
0.
0.
0.
0.
0.
0.
0.
0.
0.
0.
0.
0.
0.
0.
0.
0.
0.
0.
0.
0.
0.
0.
0.
0.
0.
0.
0.
0.
0.
0.
0.
0.
0.
0.
0.
0.
0.
0.
0.
0.
0.
0.
0.
0.
0.
0.
0.
0.
0.
0.
0.
0.
0.
0.
0.
0.
0.
0.
0.
0.
0.
0.
0.
0.
0.
0.
0.
0.
0.
0.
0.
0.
0.
0.
0.
0.
0.
0.
0.
0.
0.
0.
0.
0.
0.
0.
0.
0.
0.
0.
0.
0.
0.
0.
0.
0.
0.
0.
0.
0.
0.
0.
0.
0.
0.
0.
0.
0.
0.
0.
0.
0.
0.
0.
0.
0.
0.
0.
0.
0.
0.
0.
0.
0.
0.
0.
0.
0.
0.
0.
0.
0.
0.
0.
0.
0.
0.
0.
0.
0.
0.
0.
0.
0.
0.
0.
0.
0.
0.
0.
0.
0.
0.
0.
0.
0.
0.
0.
0.
0.
0.
0.
0.
0.
0.
0.
0.
0.
0.
0.
0.
0.
0.
0.
0.
0.
0.
0.
0.
0.
0.
0.
0.
0.
0.
0.
0.
0.
0.
0.
0.
0.
0.
0.
0.
0.
0.
0.
0.
0.
0.
0.
0.
0.
0.
0.
0.
0.
0.
0.
0.
0.
0.
0.
0.
0.
0.
0.
0.
0.
0.
0.
0.
0.
0.
0.
0.
0.
0.
0.
0.
0.
0.
0.
0.
0.
0.
0.
0.
0.
0.
0.
0.
0.
0.
0.
0.
0.
0.
0.
0.
0.
0.
0.
0.
0.
0.
0.
0.
0.
0.
0.
0.
0.
0.
0.
0.
0.
0.
0.
0.
0.
0.
0.
0.
0.
0.
0.
0.
0.
0.
0.
0.
0.
0.
0.
0.
0.
0.
0.
0.
0.
0.
0.
0.
0.
0.
0.
0.
0.
0.
0.
0.
0.
0.
0.
0.
0.
0.
0.
0.
0.
0.
0.
0.
0.
0.
0.
0.
0.
0.
0.
0.
0.
0.
0.
0.
0.
0.
0.
0.
0.
0.
0.
0.
0.
0.
0.
0.
0.
0.
0.
0.
0.
0.
0.
0.
0.
0.
0.
0.
0.
0.
0.
0.
0.
0.
0.
0.
0.
0.
0.
0.
0.
0.
0.
0.
0.
0.
0.
0.
0.
0.
0.
0.
0.
0.
0.
0.
0.
0.
0.
0.
0.
0.
0.
0.
0.
0.
0.
0.
0.
0.
0.
0.
0.
0.
0.
0.
0.
0.
0.
0.
0.
0.
0.
0.
0.
0.
0.
0.
0.
0.
0.
0.
0.
0.
0.
0.
0.
0.
0.
0.
0.
0.
0.
0.
0.
0.
0.
0.
0.
0.
0.
0.
0.
0.
0.
0.
0.
0.
0.
0.
0.
0.
0.
0.
0.
0.
0.
0.
0.
0.
0.
0.
0.
0.
0.
0.
0.
0.
0.
0.
0.
0.
0.
0.
0.
0.
0.
0.
0.
0.
0.
0.
0.
0.
0.
0.
0.
0.
0.
0.
0.
0.
0.
0.
0.
0.
0.
0.
0.
0.
0.
0.
0.
0.
0.
0.
0.
0.
0.
0.
0.
0.
0.
0.
0.
0.
0.
0.
0.
0.
0.
0.
0.
0.
0.
0.
0.
0.
0.
0.
0.
0.
0.
0.
0.
0.
0.
0.
0.
0.
0.
0.
0.
0.
0.
0.
0.
0.
0.
0.
0.
0.
0.
0.
0.
0.
0.
0.
0.
0.
0.
0.
0.
0.
0.
0.
0.
0.
0.
0.
0.
0.
0.
0.
0.
0.
0.
0.
0.
0.
0.
0.
0.
0.
0.
0.
0.
0.
0.
0.
0.
0.
0.
0.
0.
0.
0.
0.
0.
0.
0.
0.
0.
0.
0.
0.
0.
0.
0.
0.
0.
0.
0.
0.
0.
0.
0.
0.
0.
0.
0.
0.
0.
0.
0.
0.
0.
0.
0.
0.
0.
0.
0.
0.
0.
0.
0.
0.
0.
0.
0.
0.
0.
0.
0.
0.
0.
0.
0.
0.
0.
0.
0.
0.
0.
0.
0.
0.
0.
0.
0.
0.
0.
0.
0.
0.
0.
0.
0.
0.
0.
0.
0.
0.
0.
0.
0.
0.
0.
0.
0.
0.
0.
0.
0.
0.
0.
0.
0.
0.
0.
0.
0.
0.
0.
0.
0.
0.
0.
0.
0.
0.
0.
0.
0.
0.
0.
0.
0.
0.
0.
0.
0.
0.
0.
0.
0.
0.
0.
0.
0.
0.004
0.005
0.005
0.009
0.012
0.008
0.007
0.003
0.
0.
0.
0.
0.
0.
0.
0.
0.
0.
0.
0.
0.
0.
0.
0.
0.
0.
0.
0.
0.
0.
0.
0.
0.
0.
0.
0.
0.
0.
0.
0.
0.
0.
0.
0.
0.
0.
0.
0.
0.
0.
0.
0.
0.
0.
0.004
0.005
0.006
0.014
0.015
0.016
0.015
0.014
0.009
0.004
0.003
0.
0.003
0.003
0.
0.
0.
0.
0.
0.
0.
0.
0.
0.
0.
0.
0.
0.
0.
0.
0.
0.
0.
0.
0.
0.
0.
0.
0.
0.
0.
0.
0.
0.
0.
0.
0.
0.
0.
0.
0.
0.
0.
0.
0.
0.005
0.006
0.010
0.017
0.023
0.025
0.027
0.022
0.021
0.014
0.016
0.008
0.008
0.007
0.003
0.
0.
0.
0.
0.
0.
0.
0.
0.
0.
0.
0.
0.
0.
0.
0.
0.
0.
0.
0.
0.
0.
0.
0.
0.
0.
0.
0.
0.
0.
0.
0.
0.
0.
0.
0.
0.
0.
0.
0.
0.005
0.010
0.012
0.024
0.034
0.042
0.040
0.035
0.033
0.020
0.021
0.021
0.014
0.010
0.003
0.
0.
0.
0.
0.
0.
0.
0.
0.
0.
0.
0.
0.
0.
0.
0.
0.
0.
0.
0.
0.
0.
0.
0.
0.
0.
0.
0.
0.
0.
0.
0.
0.
0.
0.
0.
0.
0.
0.
0.
0.008
0.010
0.018
0.034
0.045
0.046
0.048
0.044
0.041
0.032
0.029
0.025
0.023
0.013
0.006
0.003
0.002
0.
0.
0.
0.
0.
0.
0.
0.
0.
0.
0.
0.
0.
0.
0.
0.
0.
0.
0.
0.
0.
0.
0.
0.
0.
0.
0.
0.
0.
0.
0.
0.
0.
0.
0.
0.
0.
0.
0.008
0.010
0.019
0.037
0.046
0.052
0.056
0.057
0.054
0.042
0.036
0.034
0.028
0.015
0.009
0.004
0.003
0.002
0.
0.
0.
0.
0.
0.
0.
0.
0.
0.
0.
0.
0.
0.
0.
0.
0.
0.
0.
0.
0.
0.
0.
0.
0.
0.
0.
0.
0.
0.
0.
0.
0.
0.
0.
0.
0.
0.004
0.014
0.027
0.036
0.044
0.060
0.062
0.059
0.057
0.053
0.046
0.038
0.028
0.023
0.017
0.014
0.009
0.010
0.007
0.004
0.
0.
0.
0.
0.
0.
0.
0.
0.
0.
0.
0.
0.
0.
0.
0.
0.
0.
0.
0.
0.
0.
0.
0.
0.
0.
0.
0.
0.
0.
0.
0.
0.
0.
0.
0.004
0.010
0.023
0.032
0.042
0.055
0.061
0.063
0.063
0.057
0.058
0.046
0.035
0.034
0.025
0.029
0.029
0.024
0.018
0.014
0.008
0.002
0.
0.
0.
0.
0.
0.
0.
0.
0.
0.
0.
0.
0.
0.
0.
0.
0.
0.
0.
0.
0.
0.
0.
0.
0.
0.
0.
0.
0.
0.
0.
0.
0.
0.003
0.010
0.023
0.032
0.045
0.054
0.060
0.062
0.062
0.057
0.058
0.047
0.041
0.041
0.037
0.036
0.036
0.031
0.028
0.019
0.016
0.008
0.003
0.
0.
0.
0.
0.
0.
0.
0.
0.
0.
0.
0.
0.
0.
0.
0.
0.
0.
0.
0.
0.
0.
0.
0.
0.
0.
0.
0.
0.
0.
0.
0.
0.003
0.009
0.020
0.029
0.041
0.049
0.055
0.057
0.057
0.052
0.059
0.052
0.052
0.050
0.042
0.044
0.046
0.041
0.038
0.031
0.020
0.016
0.004
0.002
0.
0.
0.
0.
0.
0.
0.
0.
0.
0.
0.
0.
0.
0.
0.
0.
0.
0.
0.
0.
0.
0.
0.
0.
0.
0.
0.
0.
0.
0.
0.
0.
0.004
0.013
0.024
0.031
0.042
0.047
0.048
0.053
0.050
0.056
0.044
0.057
0.052
0.051
0.049
0.048
0.048
0.044
0.037
0.027
0.019
0.013
0.003
0.
0.
0.
0.
0.
0.
0.
0.
0.
0.
0.
0.
0.
0.
0.
0.
0.
0.
0.
0.
0.
0.
0.
0.
0.
0.
0.
0.
0.
0.
0.
0.
0.
0.008
0.014
0.024
0.029
0.037
0.038
0.042
0.038
0.034
0.043
0.048
0.051
0.051
0.048
0.051
0.052
0.046
0.041
0.030
0.023
0.015
0.004
0.002
0.
0.
0.
0.
0.
0.
0.
0.
0.
0.
0.
0.
0.
0.
0.
0.
0.
0.
0.
0.
0.
0.
0.
0.
0.
0.
0.
0.
0.
0.
0.
0.
0.
0.010
0.014
0.021
0.023
0.029
0.029
0.027
0.025
0.023
0.037
0.042
0.047
0.052
0.051
0.052
0.048
0.042
0.031
0.024
0.016
0.004
0.003
0.
0.
0.
0.
0.
0.
0.
0.
0.
0.
0.
0.
0.
0.
0.
0.
0.
0.
0.
0.
0.
0.
0.
0.
0.
0.
0.
0.
0.
0.
0.
0.
0.
0.
0.005
0.011
0.012
0.018
0.019
0.016
0.014
0.014
0.027
0.037
0.044
0.049
0.048
0.047
0.045
0.041
0.030
0.024
0.011
0.004
0.003
0.
0.
0.
0.
0.
0.
0.
0.
0.
0.
0.
0.
0.
0.
0.
0.
0.
0.
0.
0.
0.
0.
0.
0.
0.
0.
0.
0.
0.
0.
0.
0.
0.
0.
0.
0.
0.002
0.007
0.009
0.010
0.011
0.008
0.020
0.031
0.036
0.041
0.041
0.042
0.040
0.033
0.027
0.021
0.010
0.004
0.002
0.
0.
0.
0.
0.
0.
0.
0.
0.
0.
0.
0.
0.
0.
0.
0.
0.
0.
0.
0.
0.
0.
0.
0.
0.
0.
0.
0.
0.
0.
0.
0.
0.
0.
0.
0.
0.
0.
0.005
0.007
0.007
0.008
0.010
0.022
0.026
0.026
0.029
0.031
0.030
0.027
0.023
0.014
0.009
0.003
0.
0.
0.
0.
0.
0.
0.
0.
0.
0.
0.
0.
0.
0.
0.
0.
0.
0.
0.
0.
0.
0.
0.
0.
0.
0.
0.
0.
0.
0.
0.
0.
0.
0.
0.
0.
0.
0.
0.
0.004
0.005
0.006
0.006
0.006
0.013
0.017
0.020
0.023
0.024
0.023
0.017
0.015
0.010
0.004
0.002
0.
0.
0.
0.
0.
0.
0.
0.
0.
0.
0.
0.
0.
0.
0.
0.
0.
0.
0.
0.
0.
0.
0.
0.
0.
0.
0.
0.
0.
0.
0.
0.
0.
0.
0.
0.
0.
0.
0.
0.
0.004
0.005
0.005
0.005
0.004
0.007
0.011
0.013
0.014
0.014
0.013
0.009
0.003
0.003
0.
0.
0.
0.
0.
0.
0.
0.
0.
0.
0.
0.
0.
0.
0.
0.
0.
0.
0.
0.
0.
0.
0.
0.
0.
0.
0.
0.
0.
0.
0.
0.
0.
0.
0.
0.
0.
0.
0.
0.
0.
0.
0.
0.
0.
0.
0.
0.003
0.003
0.003
0.004
0.003
0.003
0.002
0.
0.
0.
0.
0.
0.
0.
0.
0.
0.
0.
0.
0.
0.
0.
0.
0.
0.
0.
0.
0.
0.
0.
0.
0.
0.
0.
0.
0.
0.
0.
0.
0.
0.
0.
0.
0.
0.
0.
0.
0.
0.
0.
0.
0.
0.
0.
0.
0.
0.
0.002
0.002
0.
0.
0.
0.
0.
0.
0.
0.
0.
0.
0.
0.
0.
0.
0.
0.
0.
0.
0.
0.
0.
0.
0.
0.
0.
0.
0.
0.
0.
0.
0.
0.
0.
0.
0.
0.
0.
0.
0.
0.
0.
0.
0.
0.
0.
0.
0.
0.
0.
0.
0.
0.
0.
0.
0.
0.
0.
0.
0.
0.
0.
0.
0.
0.
0.
0.
0.
0.
0.
0.
0.
0.
0.
0.
0.
0.
0.
0.
0.
0.
0.
0.
0.
0.
0.
0.
0.
0.
0.
0.
0.
0.
0.
0.
0.
0.
0.
0.
0.
0.
0.
0.
0.
0.
0.
0.
0.
0.
0.
0.
0.
0.
0.
0.
0.
0.
0.
0.
0.
0.
0.
0.
0.
0.
0.
0.
0.
0.
0.
0.
0.
0.
0.
0.
0.
0.
0.
0.
0.
0.
0.
0.
0.
0.
0.
0.
0.
0.
0.
0.
0.
0.
0.
0.
0.
0.
0.
0.
0.
0.
0.
0.
0.
0.
0.
0.
0.
0.
0.
0.
0.
0.
0.
0.
0.
0.
0.
0.
0.
0.
0.
0.
0.
0.
0.
0.
0.
0.
0.
0.
0.
0.
0.
0.
0.
0.
0.
0.
0.
0.
0.
0.
0.
0.
0.
0.
0.
0.
0.
0.
0.
0.
0.
0.
0.
0.
0.
0.
0.
0.
0.
0.
0.
0.
0.
0.
0.
0.
0.
0.
0.
0.
0.
0.
0.
0.
0.
0.
0.
0.
0.
0.
0.
0.
0.
0.
0.
0.
0.
0.
0.
0.
0.
0.
0.
0.
0.
0.
0.
0.
0.
0.
0.
0.
0.
0.
0.
0.
0.
0.
0.
0.
0.
0.
0.
0.
0.
0.
0.
0.
0.
0.
0.
0.
0.
0.
0.
0.
0.
0.
0.
0.
0.
0.
0.
0.
0.
0.
0.
0.
0.
0.
0.
0.
0.
0.
0.
0.
0.
0.
0.
0.
0.
0.
0.
0.
0.
0.
0.
0.
0.
0.
0.
0.
0.
0.
0.
0.
0.
0.
0.
0.
0.
0.
0.
0.
0.
0.
0.
0.
0.
0.
0.
0.
0.
0.
0.
0.
0.
0.
0.
0.
0.
0.
0.
0.
0.
0.
0.
0.
0.
0.
0.
0.
0.
0.
0.
0.
0.
0.
0.
0.
0.
0.
0.
0.
0.
0.
0.
0.
0.
0.
0.
0.
0.
0.
0.
0.
0.
0.
0.
0.
0.
0.
0.
0.
0.
0.
0.
0.
0.
0.
0.
0.
0.
0.
0.
0.
0.
0.
0.
0.
0.
0.
0.
0.
0.
0.
0.
0.
0.
0.
0.
0.
0.
0.
0.
0.
0.
0.
0.
0.
0.
0.
0.
0.
0.
0.
0.
0.
0.
0.
0.
0.
0.
0.
0.
0.
0.
0.
0.
0.
0.
0.
0.
0.
0.
0.
0.
0.
0.
0.
0.
0.
0.
0.
0.
0.
0.
0.
0.
0.
0.
0.
0.
0.
0.
0.
0.
0.
0.
0.
0.
0.
0.
0.
0.
0.
0.
0.
0.
0.
0.
0.
0.
0.
0.
0.
0.
0.
0.
0.
0.
0.
0.
0.
0.
0.
0.
0.
0.
0.
0.
0.
0.
0.
0.
0.
0.
0.
0.
0.
0.
0.
0.
0.
0.
0.
0.
0.
0.
0.
0.
0.
0.
0.
0.
0.
0.
0.
0.
0.
0.
0.
0.
0.
0.
0.
0.
0.
0.
0.
0.
0.
0.
0.
0.
0.
0.
0.
0.
0.
0.
0.
0.
0.
0.
0.
0.
0.
0.
0.
0.
0.
0.
0.
0.
0.
0.
0.
0.
0.
0.
0.
0.
0.
0.
0.
0.
0.
0.
0.
0.
0.
0.
0.
0.
0.
0.
0.
0.
0.
0.
0.
0.
0.
0.
0.
0.
0.
0.
0.
0.
0.
0.
0.
0.
0.
0.
0.
0.
0.
0.
0.
0.
0.
0.
0.
0.
0.
0.
0.
0.
0.
0.
0.
0.
0.
0.
0.
0.
0.
0.
0.
0.
0.
0.
0.
0.
0.
0.
0.
0.
0.
0.
0.
0.
0.
0.
0.
0.
0.
0.
0.
0.
0.
0.
0.
0.
0.
0.
0.
0.
0.
0.
0.
0.
0.
0.
0.
0.
0.
0.
0.
0.
0.
0.
0.
0.
0.
0.
0.
0.
0.
0.
0.
0.
0.
0.
0.
0.
0.
0.
0.
0.
0.
0.
0.
0.
0.
0.
0.
0.
0.
0.
0.
0.
0.
0.
0.
0.
0.
0.
0.
0.
0.
0.
0.
0.
0.
0.
0.
0.
0.
0.
0.
0.
0.
0.
0.
0.
0.
0.
0.
0.
0.
0.
0.
0.
0.
0.
0.
0.
0.
0.
0.
0.
0.
0.
0.
0.
0.
0.
0.
0.
0.
0.
0.
0.
0.
0.
0.
0.
0.
0.
0.
0.
0.
0.
0.
0.
0.
0.
0.
0.
0.
0.
0.
0.
0.
0.
0.
0.
0.
0.
0.
0.
0.
0.
0.
0.
0.
0.
0.
0.
0.
0.
0.
0.
0.
0.
0.
0.
0.
0.
0.
0.
0.
0.
0.
0.
0.
0.
0.
0.
0.
0.
0.
0.
0.
0.
0.
0.
0.
0.
0.
0.
0.
0.
0.
0.
0.
0.
0.
0.
0.
0.
0.
0.
0.
0.
0.
0.
0.
0.
0.
0.
0.
0.
0.
0.
0.
0.
0.
0.
0.
0.
0.
0.
0.
0.
0.
0.
0.
0.
0.
0.
0.
0.
0.
0.
0.
0.
0.
0.
0.
0.
0.
0.
0.
0.
0.
0.
0.
0.
0.
0.
0.
0.
0.
0.
0.
0.
0.
0.
0.
0.
0.
0.
0.
0.
0.
0.
0.
0.
0.
0.
0.
0.
0.
0.
0.
0.
0.
0.
0.
0.
0.
0.
0.
0.
0.
0.
0.
0.
0.
0.
0.
0.
0.
0.
0.
0.
0.
0.
0.
0.
0.
0.
0.
0.
0.
0.
0.
0.
0.
0.
0.
0.
0.
0.
0.
0.
0.
0.
0.
0.
0.
0.
0.
0.
0.
0.
0.
0.
0.
0.
0.
0.
0.
0.
0.
0.
0.
0.
0.
0.
0.
0.
0.
0.
0.
0.
0.
0.
0.
0.
0.
0.
0.
0.
0.
0.
0.
0.
0.
0.
0.
0.
0.
0.
0.
0.
0.
0.
0.
0.
0.
0.
0.
0.
0.
0.
0.
0.
0.
0.
0.
0.
0.
0.
0.
0.
0.
0.
0.
0.
0.
0.
0.
0.
0.
0.
0.
0.
0.
0.
0.
0.
0.
0.
0.
0.
0.
0.
0.
0.
0.
0.
0.
0.
0.
0.
0.
0.
0.
0.
0.
0.
0.
0.
0.
0.
0.
0.
0.
0.
0.
0.
0.
0.
0.
0.
0.
0.
0.
0.
0.
0.
0.
0.
0.
0.
0.
0.
0.
0.
0.
0.
0.
0.
0.
0.
0.
0.
0.
0.
0.
0.
0.
0.
0.
0.
0.
0.
0.
0.
0.
0.
0.
0.
0.
0.
0.
0.
0.
0.
0.
0.
0.
0.
0.
0.
0.
0.
0.
0.
0.
0.
0.
0.
0.
0.
0.
0.
0.
0.
0.
0.
0.
0.
0.
0.
0.
0.
0.
0.
0.
0.
0.
0.
0.
0.
0.
0.
0.
0.
0.
0.
0.
0.
0.
0.
0.
0.
0.
0.
0.
0.
0.
0.
0.
0.
0.
0.
0.
0.
0.
0.
0.
0.
0.
0.
0.
0.
0.
0.
0.
0.
0.
0.
0.
0.
0.
0.
0.
0.
0.
0.
0.
0.
0.
0.
0.
0.
0.
0.
0.
0.
0.
0.
0.
0.
0.
0.
0.
0.
0.
0.
0.
0.
0.
0.
0.
0.
0.
0.
0.
0.
0.
0.
0.
0.
0.
0.
0.
0.
0.
0.
0.
0.
0.
0.
0.
0.
0.
0.
0.
0.
0.
0.
0.
0.
0.
0.
0.
0.
0.
0.
0.
0.
0.
0.
0.
0.
0.
0.
0.
0.
0.
0.
0.
0.
0.
0.
0.
0.
0.
0.
0.
0.
0.
0.
0.
0.
0.
0.
0.
0.
0.
0.
0.
0.
0.
0.
0.
0.
0.
0.
0.
0.
0.
0.
0.
0.
0.
0.
0.
0.
0.
0.
0.
0.
0.
0.
0.
0.
0.
0.
0.
0.
0.
0.
0.
0.
0.
0.
0.
0.
0.
0.
0.
0.
0.
0.
0.
0.
0.
0.
0.
0.
0.
0.
0.
0.
0.
0.
0.
0.
0.
0.
0.
0.
0.
0.
0.
0.
0.
0.
0.
0.
0.
0.
0.
0.
0.
0.
0.
0.
0.
0.
0.
0.
0.
0.
0.
0.
0.
0.
0.
0.
0.
0.
0.
0.
0.
0.
0.
0.
0.
0.
0.
0.
0.
0.
0.
0.
0.
0.
0.
0.
0.
0.
0.
0.
0.
0.
0.
0.
0.
0.
0.
0.
0.
0.
0.
0.
0.
0.
0.
0.
0.
0.
0.
0.
0.
0.
0.
0.
0.
0.
0.
0.
0.
0.
0.
0.
0.
0.
0.
0.
0.
0.
0.
0.
0.
0.
0.
0.
0.
0.
0.
0.
0.
0.
0.
0.
0.
0.
0.
0.
0.
0.
0.
0.
0.
0.
0.
0.
0.
0.
0.
0.
0.
0.
0.
0.
0.
0.
0.
0.
0.
0.
0.
0.
0.
0.
0.
0.
0.
0.
0.
0.
0.
0.
0.
0.
0.
0.
0.
0.
0.
0.
0.
0.
0.
0.
0.
0.
0.
0.
0.
0.
0.
0.
0.
0.
0.
0.
0.
0.
0.
0.
0.
0.
0.
0.
0.
0.
0.
0.
0.
0.
0.
0.
0.
0.
0.
0.
0.
0.
0.
0.
0.
0.
0.
0.
0.
0.
0.
0.
0.
0.
0.
0.
0.
0.
0.
0.
0.
0.
0.
0.
0.
0.
0.
0.
0.
0.
0.
0.
0.
0.
0.
0.
0.
0.
0.
0.
0.
0.
0.
0.
0.
0.
0.
0.
0.
0.
0.
0.
0.
0.
0.
0.
0.
0.
0.
0.
0.
0.
0.
0.
0.
0.
0.
0.
0.
0.
0.
0.
0.
0.
0.
0.
0.
0.
0.
0.
0.
0.
0.
0.
0.
0.
0.
0.
0.
0.
0.
0.
0.
0.
0.
0.
0.
0.
0.
0.
0.
0.
0.
0.
0.
0.
0.
0.
0.
0.
0.
0.
0.
0.
0.
0.
0.
0.
0.
0.
0.
0.
0.
0.
0.
0.
0.
0.
0.
0.
0.
0.
0.
0.
0.
0.
0.
0.
0.
0.
0.
0.
0.
0.
0.
0.
0.
0.
0.
0.
0.
0.
0.
0.
0.
0.
0.
0.
0.
0.
0.
0.
0.
0.
0.
0.
0.
0.
0.
0.
0.
0.
0.
0.
0.
0.
0.
0.
0.
0.
0.
0.
0.
0.
0.
0.
0.
0.
0.
0.
0.
0.
0.
0.
0.
0.
0.
0.
0.
0.
0.
0.
0.
0.
0.
0.
0.
0.
0.
0.
0.
0.
0.
0.
0.
0.
0.
0.
0.
0.
0.
0.
0.
0.
0.
0.
0.
0.
0.
0.
0.
0.
0.
0.
0.
0.
0.
0.
0.
0.
0.
0.
0.
0.
0.
0.
0.
0.
0.
0.
0.
0.
0.
0.
0.
0.
0.
0.
0.
0.
0.
0.
0.
0.
0.
0.
0.
0.
0.
0.
0.
0.
0.
0.
0.
0.
0.
0.
0.
0.
0.
0.
0.
0.
0.
0.
0.
0.
0.
0.
0.
0.
0.
0.
0.
0.
0.
0.
0.
0.
0.
0.
0.
0.
0.
0.
0.
0.
0.
0.
0.
0.
0.
0.
0.
0.
0.
0.
0.
0.
0.
0.
0.
0.
0.
0.
0.
0.
0.
0.
0.
0.
0.
0.
0.
0.
0.
0.
0.
0.
0.
0.
0.
0.
0.
0.
0.
0.
0.
0.
0.
0.
0.
0.
0.
0.
0.
0.
0.
0.
0.
0.
0.
0.
0.
0.
0.
0.
0.
0.
0.
0.
0.
0.
0.
0.
0.
0.
0.
0.
0.
0.
0.
0.
0.
0.
0.
0.
0.
0.
0.
0.
0.
0.
0.
0.
0.
0.
0.
0.
0.
0.
0.
0.
0.
0.
0.
0.
0.
0.
0.
0.
0.
0.
0.
0.
0.
0.
0.
0.
0.
0.
0.
0.
0.
0.
0.
0.
0.
0.
0.
0.
0.
0.
0.
0.
0.
0.
0.
0.
0.
0.
0.
0.
0.
0.
0.
0.
0.
0.
0.
0.
0.
0.
0.
0.
0.
0.
0.
0.
0.
0.
0.
0.
0.
0.
0.
0.
0.
0.
0.
0.
0.
0.
0.
0.
0.
0.
0.
0.
0.
0.
0.
0.
0.
0.
0.
0.
0.
0.
0.
0.
0.
0.
0.
0.
0.
0.
0.
0.
0.
0.
0.
0.
0.
0.
0.
0.
0.
0.
0.
0.
0.
0.
0.
0.
0.
0.
0.
0.
0.
0.
0.
0.
0.
0.
0.
0.
0.
0.
0.
0.
0.
0.
0.
0.
0.
0.
0.
0.
0.
0.
0.
0.
0.
0.
0.
0.
0.
0.
0.
0.
0.
0.
0.
0.
0.
0.
0.
0.
0.
0.
0.
0.
0.
0.
0.
0.
0.
0.
0.
0.
0.
0.
0.
0.
0.
0.
0.
0.
0.
0.
0.
0.
0.
0.
0.
0.
0.
0.
0.
0.
0.
0.
0.
0.
0.
0.
0.
0.
0.
0.
0.
0.
0.
0.
0.
0.
0.
0.
0.
0.
0.
0.
0.
0.
0.
0.
0.
0.
0.
0.
0.
0.
0.
0.
0.
0.
0.
0.
0.
0.
0.
0.
0.
0.
0.
0.
0.
0.
0.
0.
0.
0.
0.
0.
0.
0.
0.
0.
0.
0.
0.
0.
0.
0.
0.
0.
0.
0.
0.
0.
0.
0.
0.
0.
0.
0.
0.
0.
0.
0.
0.
0.
0.
0.
0.
0.
0.
0.
0.
0.
0.
0.
0.
0.
0.
0.
0.
0.
0.
0.
0.
0.
0.
0.
0.
0.
0.
0.
0.
0.
0.
0.
0.
0.
0.
0.
0.
0.
0.
0.
0.
0.
0.
0.
0.
0.
0.
0.
0.
0.
0.
0.
0.
0.
0.
0.
0.
0.
0.
0.
0.
0.
0.
0.
0.
0.
0.
0.
0.
0.
0.
0.
0.
0.
0.
0.
0.
0.
0.
0.
0.
0.
0.
0.
0.
0.
0.
0.
0.
0.
0.
0.
0.
0.
0.
0.
0.
0.
0.
0.
0.
0.
0.
0.
0.
0.
0.
0.
0.
0.
0.
0.
0.
0.
0.
0.
0.
0.
0.
0.
0.
0.
0.
0.
0.
0.
0.
0.
0.
0.
0.
0.
0.
0.
0.
0.
0.
0.
0.
0.
0.
0.
0.
0.
0.
0.
0.
0.
0.
0.
0.
0.
0.
0.
0.
0.
0.
0.
0.
0.
0.
0.
0.
0.
0.
0.
0.
0.
0.
0.
0.
0.
0.
0.
0.
0.
0.
0.
0.
0.
0.
0.
0.
0.
0.
0.
0.
0.
0.
0.
0.
0.
0.
0.
0.
0.
0.
0.
0.
0.
0.
0.
0.
0.
0.
0.
0.
0.
0.
0.
0.
0.
0.
0.
0.
0.
0.
0.
0.
0.
0.
0.
0.
0.
0.
0.
0.
0.
0.
0.
0.
0.
0.
0.
0.
0.
0.
0.
0.
0.
0.
0.
0.
0.
0.
0.
0.
0.
0.
0.
0.
0.
0.
0.
0.
0.
0.
0.
0.
0.
0.
0.
0.
0.
0.
0.
0.
0.
0.
0.
0.
0.
0.
0.
0.
0.
0.
0.
0.
0.
0.
0.
0.
0.
0.
0.
0.
0.
0.
0.
0.
0.
0.
0.
0.
0.
0.
0.
0.
0.
0.
0.
0.
0.
0.
0.
0.
0.
0.
0.
0.
0.
0.
0.
0.
0.
0.
0.
0.
0.
0.
0.
0.
0.
0.
0.
0.
0.
0.
0.
0.
0.
0.
0.
0.
0.
0.
0.
0.
0.
0.
0.
0.
0.
0.
0.
0.
0.
0.
0.
0.
0.
0.
0.
0.
0.
0.
0.
0.
0.
0.
0.
0.
0.
0.
0.
0.
0.
0.
0.
0.
0.
0.
0.
0.
0.
0.
0.
0.
0.
0.
0.
0.
0.
0.
0.
0.
0.
0.
0.
0.
0.
0.
0.
0.
0.
0.
0.
0.
0.
0.
0.
0.
0.
0.
0.
0.
0.
0.
0.
0.
0.
0.
0.
0.
0.
0.
0.
0.
0.
0.
0.
0.
0.
0.
0.
0.
0.
0.
0.
0.
0.
0.
0.
0.
0.
0.
0.
0.
0.
0.
0.
0.
0.
0.
0.
0.
0.
0.
0.
0.
0.
0.
0.
0.
0.
0.
0.
0.
0.
0.
0.
0.
0.
0.
0.
0.
0.
0.
0.
0.
0.
0.
0.
0.
0.
0.
0.
0.
0.
0.
0.
0.
0.
0.
0.
0.
0.
0.
0.
0.
0.
0.
0.
0.
0.
0.
0.
0.
0.
0.
0.
0.
0.
0.
0.
0.
0.
0.
0.
0.
0.
0.004
0.005
0.004
0.004
0.004
0.
0.
0.
0.
0.
0.
0.
0.
0.
0.
0.
0.
0.
0.
0.
0.
0.
0.
0.
0.
0.
0.
0.
0.
0.
0.
0.
0.
0.
0.
0.
0.
0.
0.
0.
0.
0.
0.
0.
0.
0.
0.
0.
0.
0.
0.
0.
0.
0.005
0.006
0.006
0.011
0.012
0.011
0.010
0.005
0.005
0.
0.
0.007
0.007
0.003
0.003
0.
0.
0.
0.
0.
0.
0.
0.
0.
0.
0.
0.
0.
0.
0.
0.
0.
0.
0.
0.
0.
0.
0.
0.
0.
0.
0.
0.
0.
0.
0.
0.
0.
0.
0.
0.
0.
0.003
0.003
0.005
0.006
0.007
0.013
0.022
0.024
0.024
0.022
0.016
0.010
0.013
0.008
0.009
0.010
0.009
0.009
0.004
0.003
0.
0.
0.
0.
0.
0.
0.
0.
0.
0.
0.
0.
0.
0.
0.
0.
0.
0.
0.
0.
0.
0.
0.
0.
0.
0.
0.
0.
0.
0.
0.
0.
0.
0.003
0.003
0.004
0.004
0.009
0.010
0.017
0.024
0.028
0.030
0.035
0.034
0.033
0.026
0.027
0.019
0.014
0.012
0.012
0.010
0.009
0.003
0.
0.
0.
0.
0.
0.
0.
0.
0.
0.
0.
0.
0.
0.
0.
0.
0.
0.
0.
0.
0.
0.
0.
0.
0.
0.
0.
0.
0.
0.
0.
0.
0.
0.003
0.004
0.004
0.011
0.012
0.014
0.025
0.028
0.038
0.047
0.052
0.052
0.049
0.044
0.039
0.032
0.025
0.016
0.013
0.012
0.010
0.004
0.003
0.
0.
0.
0.
0.
0.
0.
0.
0.
0.
0.
0.
0.
0.
0.
0.
0.
0.
0.
0.
0.
0.
0.
0.
0.
0.
0.
0.
0.
0.
0.
0.
0.003
0.004
0.004
0.011
0.017
0.018
0.030
0.038
0.051
0.059
0.064
0.065
0.062
0.061
0.050
0.047
0.034
0.034
0.023
0.015
0.013
0.006
0.003
0.
0.
0.
0.
0.
0.
0.
0.
0.
0.
0.
0.
0.
0.
0.
0.
0.
0.
0.
0.
0.
0.
0.
0.
0.
0.
0.
0.
0.
0.
0.
0.
0.003
0.004
0.006
0.015
0.017
0.018
0.035
0.046
0.057
0.067
0.079
0.082
0.080
0.078
0.068
0.061
0.051
0.041
0.035
0.022
0.019
0.007
0.003
0.
0.
0.
0.
0.
0.
0.
0.
0.
0.
0.
0.
0.
0.
0.
0.
0.
0.
0.
0.
0.
0.
0.
0.
0.
0.
0.
0.
0.
0.
0.
0.
0.003
0.004
0.004
0.006
0.012
0.017
0.037
0.050
0.061
0.078
0.088
0.093
0.092
0.084
0.086
0.077
0.068
0.052
0.044
0.031
0.026
0.018
0.009
0.007
0.006
0.002
0.002
0.
0.
0.
0.
0.
0.
0.
0.
0.
0.
0.
0.
0.
0.
0.
0.
0.
0.
0.
0.
0.
0.
0.
0.
0.
0.
0.
0.
0.
0.003
0.003
0.006
0.013
0.013
0.028
0.048
0.067
0.082
0.093
0.104
0.104
0.098
0.097
0.084
0.080
0.065
0.058
0.045
0.033
0.033
0.030
0.025
0.012
0.010
0.003
0.002
0.
0.
0.
0.
0.
0.
0.
0.
0.
0.
0.
0.
0.
0.
0.
0.
0.
0.
0.
0.
0.
0.
0.
0.
0.
0.
0.
0.
0.
0.
0.
0.003
0.009
0.027
0.039
0.065
0.081
0.098
0.102
0.102
0.108
0.100
0.096
0.083
0.081
0.068
0.056
0.055
0.047
0.044
0.037
0.030
0.019
0.015
0.005
0.
0.
0.
0.
0.
0.
0.
0.
0.
0.
0.
0.
0.
0.
0.
0.
0.
0.
0.
0.
0.
0.
0.
0.
0.
0.
0.
0.
0.
0.
0.
0.
0.004
0.021
0.036
0.054
0.069
0.082
0.091
0.099
0.110
0.111
0.104
0.102
0.093
0.084
0.074
0.076
0.067
0.064
0.055
0.044
0.030
0.020
0.015
0.002
0.
0.
0.
0.
0.
0.
0.
0.
0.
0.
0.
0.
0.
0.
0.
0.
0.
0.
0.
0.
0.
0.
0.
0.
0.
0.
0.
0.
0.
0.
0.
0.004
0.019
0.029
0.045
0.059
0.075
0.084
0.092
0.114
0.108
0.107
0.109
0.109
0.094
0.095
0.088
0.079
0.076
0.068
0.059
0.040
0.027
0.019
0.003
0.002
0.
0.
0.
0.
0.
0.
0.
0.
0.
0.
0.
0.
0.
0.
0.
0.
0.
0.
0.
0.
0.
0.
0.
0.
0.
0.
0.
0.
0.
0.
0.003
0.014
0.024
0.038
0.050
0.060
0.074
0.089
0.103
0.104
0.101
0.106
0.103
0.107
0.102
0.099
0.088
0.086
0.076
0.065
0.047
0.032
0.020
0.009
0.003
0.
0.
0.
0.
0.
0.
0.
0.
0.
0.
0.
0.
0.
0.
0.
0.
0.
0.
0.
0.
0.
0.
0.
0.
0.
0.
0.
0.
0.
0.
0.
0.004
0.019
0.026
0.039
0.047
0.060
0.068
0.086
0.092
0.091
0.108
0.105
0.106
0.106
0.102
0.097
0.087
0.081
0.069
0.050
0.034
0.024
0.010
0.003
0.
0.
0.
0.
0.
0.
0.
0.
0.
0.
0.
0.
0.
0.
0.
0.
0.
0.
0.
0.
0.
0.
0.
0.
0.
0.
0.
0.
0.
0.
0.
0.
0.008
0.019
0.024
0.034
0.046
0.054
0.067
0.074
0.078
0.090
0.095
0.101
0.103
0.092
0.091
0.087
0.081
0.067
0.052
0.035
0.025
0.011
0.003
0.
0.
0.
0.
0.
0.
0.
0.
0.
0.
0.
0.
0.
0.
0.
0.
0.
0.
0.
0.
0.
0.
0.
0.
0.
0.
0.
0.
0.
0.
0.
0.
0.
0.009
0.012
0.020
0.027
0.037
0.049
0.048
0.050
0.072
0.081
0.082
0.086
0.079
0.083
0.078
0.072
0.060
0.049
0.034
0.025
0.011
0.003
0.
0.
0.
0.
0.
0.
0.
0.
0.
0.
0.
0.
0.
0.
0.
0.
0.
0.
0.
0.
0.
0.
0.
0.
0.
0.
0.
0.
0.
0.
0.
0.
0.
0.
0.
0.007
0.013
0.016
0.025
0.032
0.035
0.050
0.059
0.066
0.066
0.065
0.072
0.062
0.060
0.053
0.040
0.031
0.022
0.010
0.003
0.
0.
0.
0.
0.
0.
0.
0.
0.
0.
0.
0.
0.
0.
0.
0.
0.
0.
0.
0.
0.
0.
0.
0.
0.
0.
0.
0.
0.
0.
0.
0.
0.
0.
0.
0.
0.005
0.009
0.011
0.017
0.017
0.018
0.034
0.044
0.046
0.051
0.054
0.051
0.049
0.040
0.033
0.026
0.015
0.009
0.003
0.
0.
0.
0.
0.
0.
0.
0.
0.
0.
0.
0.
0.
0.
0.
0.
0.
0.
0.
0.
0.
0.
0.
0.
0.
0.
0.
0.
0.
0.
0.
0.
0.
0.
0.
0.
0.
0.006
0.007
0.009
0.014
0.015
0.023
0.027
0.035
0.039
0.038
0.039
0.034
0.031
0.026
0.017
0.012
0.003
0.002
0.
0.
0.
0.
0.
0.
0.
0.
0.
0.
0.
0.
0.
0.
0.
0.
0.
0.
0.
0.
0.
0.
0.
0.
0.
0.
0.
0.
0.
0.
0.
0.
0.
0.
0.
0.
0.
0.004
0.006
0.007
0.008
0.008
0.008
0.017
0.019
0.025
0.024
0.025
0.025
0.018
0.016
0.012
0.004
0.002
0.
0.
0.
0.
0.
0.
0.
0.
0.
0.
0.
0.
0.
0.
0.
0.
0.
0.
0.
0.
0.
0.
0.
0.
0.
0.
0.
0.
0.
0.
0.
0.
0.
0.
0.
0.
0.
0.
0.
0.
0.005
0.005
0.006
0.005
0.005
0.009
0.011
0.013
0.014
0.014
0.013
0.011
0.003
0.002
0.
0.
0.
0.
0.
0.
0.
0.
0.
0.
0.
0.
0.
0.
0.
0.
0.
0.
0.
0.
0.
0.
0.
0.
0.
0.
0.
0.
0.
0.
0.
0.
0.
0.
0.
0.
0.
0.
0.
0.
0.
0.
0.
0.
0.
0.
0.
0.002
0.003
0.003
0.003
0.003
0.003
0.
0.
0.
0.
0.
0.
0.
0.
0.
0.
0.
0.
0.
0.
0.
0.
0.
0.
0.
0.
0.
0.
0.
0.
0.
0.
0.
0.
0.
0.
0.
0.
0.
0.
0.
0.
0.
0.
0.
0.
0.
0.
0.
0.
0.
0.
0.
0.
0.
0.
0.
0.
0.
0.
0.
0.
0.
0.
0.
0.
0.
0.
0.
0.
0.
0.
0.
0.
0.
0.
0.
0.
0.
0.
0.
0.
0.
0.
0.
0.
0.
0.
0.
0.
0.
0.
0.
0.
0.
0.
0.
0.
0.
0.
0.
0.
0.
0.
0.
0.
0.
0.
0.
0.
0.
0.
0.
0.
0.
0.
0.
0.
0.
0.
0.
0.
0.
0.
0.
0.
0.
0.
0.
0.
0.
0.
0.
0.
0.
0.
0.
0.
0.
0.
0.
0.
0.
0.
0.
0.
0.
0.
0.
0.
0.
0.
0.
0.
0.
0.
0.
0.
0.
0.
0.
0.
0.
0.
0.
0.
0.
0.
0.
0.
0.
0.
0.
0.
0.
0.
0.
0.
0.
0.
0.
0.
0.
0.
0.
0.
0.
0.
0.
0.
0.
0.
0.
0.
0.
0.
0.
0.
0.
0.
0.
0.
0.
0.
0.
0.
0.
0.
0.
0.
0.
0.
0.
0.
0.
0.
0.
0.
0.
0.
0.
0.
0.
0.
0.
0.
0.
0.
0.
0.
0.
0.
0.
0.
0.
0.
0.
0.
0.
0.
0.
0.
0.
0.
0.
0.
0.
0.
0.
0.
0.
0.
0.
0.
0.
0.
0.
0.
0.
0.
0.
0.
0.
0.
0.
0.
0.
0.
0.
0.
0.
0.
0.
0.
0.
0.
0.
0.
0.
0.
0.
0.
0.
0.
0.
0.
0.
0.
0.
0.
0.
0.
0.
0.
0.
0.
0.
0.
0.
0.
0.
0.
0.
0.
0.
0.
0.
0.
0.
0.
0.
0.
0.
0.
0.
0.
0.
0.
0.
0.
0.
0.
0.
0.
0.
0.
0.
0.
0.
0.
0.
0.
0.
0.
0.
0.
0.
0.
0.
0.
0.
0.
0.
0.
0.
0.
0.
0.
0.
0.
0.
0.
0.
0.
0.
0.
0.
0.
0.
0.
0.
0.
0.
0.
0.
0.
0.
0.
0.
0.
0.
0.
0.
0.
0.
0.
0.
0.
0.
0.
0.
0.
0.
0.
0.
0.
0.
0.
0.
0.
0.
0.
0.
0.
0.
0.
0.
0.
0.
0.
0.
0.
0.
0.
0.
0.
0.
0.
0.
0.
0.
0.
0.
0.
0.
0.
0.
0.
0.
0.
0.
0.
0.
0.
0.
0.
0.
0.
0.
0.
0.
0.
0.
0.
0.
0.
0.
0.
0.
0.
0.
0.
0.
0.
0.
0.
0.
0.
0.
0.
0.
0.
0.
0.
0.
0.
0.
0.
0.
0.
0.
0.
0.
0.
0.
0.
0.
0.
0.
0.
0.
0.
0.
0.
0.
0.
0.
0.
0.
0.
0.
0.
0.
0.
0.
0.
0.
0.
0.
0.
0.
0.
0.
0.
0.
0.
0.
0.
0.
0.
0.
0.
0.
0.
0.
0.
0.
0.
0.
0.
0.
0.
0.
0.
0.
0.
0.
0.
0.
0.
0.
0.
0.
0.
0.
0.
0.
0.
0.
0.
0.
0.
0.
0.
0.
0.
0.
0.
0.
0.
0.
0.
0.
0.
0.
0.
0.
0.
0.
0.
0.
0.
0.
0.
0.
0.
0.
0.
0.
0.
0.
0.
0.
0.
0.
0.
0.
0.
0.
0.
0.
0.
0.
0.
0.
0.
0.
0.
0.
0.
0.
0.
0.
0.
0.
0.
0.
0.
0.
0.
0.
0.
0.
0.
0.
0.
0.
0.
0.
0.
0.
0.
0.
0.
0.
0.
0.
0.
0.
0.
0.
0.
0.
0.
0.
0.
0.
0.
0.
0.
0.
0.
0.
0.
0.
0.
0.
0.
0.
0.
0.
0.
0.
0.
0.
0.
0.
0.
0.
0.
0.
0.
0.
0.
0.
0.
0.
0.
0.
0.
0.
0.
0.
0.
0.
0.
0.
0.
0.
0.
0.
0.
0.
0.
0.
0.
0.
0.
0.
0.
0.
0.
0.
0.
0.
0.
0.
0.
0.
0.
0.
0.
0.
0.
0.
0.
0.
0.
0.
0.
0.
0.
0.
0.
0.
0.
0.
0.
0.
0.
0.
0.
0.
0.
0.
0.
0.
0.
0.
0.
0.
0.
0.
0.
0.
0.
0.
0.
0.
0.
0.
0.
0.
0.
0.
0.
0.
0.
0.
0.
0.
0.
0.
0.
0.
0.
0.
0.
0.
0.
0.
0.
0.
0.
0.
0.
0.
0.
0.
0.
0.
0.
0.
0.
0.
0.
0.
0.
0.
0.
0.
0.
0.
0.
0.
0.
0.
0.
0.
0.
0.
0.
0.
0.
0.
0.
0.
0.
0.
0.
0.
0.
0.
0.
0.
0.
0.
0.
0.
0.
0.
0.
0.
0.
0.
0.
0.
0.
0.
0.
0.
0.
0.
0.
0.
0.
0.
0.
0.
0.
0.
0.
0.
0.
0.
0.
0.
0.
0.
0.
0.
0.
0.
0.
0.
0.
0.
0.
0.
0.
0.
0.
0.
0.
0.
0.
0.
0.
0.
0.
0.
0.
0.
0.
0.
0.
0.
0.
0.
0.
0.
0.
0.
0.
0.
0.
0.
0.
0.
0.
0.
0.
0.
0.
0.
0.
0.
0.
0.
0.
0.
0.
0.
0.
0.
0.
0.
0.
0.
0.
0.
0.
0.
0.
0.
0.
0.
0.
0.
0.
0.
0.
0.
0.
0.
0.
0.
0.
0.
0.
0.
0.
0.
0.
0.
0.
0.
0.
0.
0.
0.
0.
0.
0.
0.
0.
0.
0.
0.
0.
0.
0.
0.
0.
0.
0.
0.
0.
0.
0.
0.
0.
0.
0.
0.
0.
0.
0.
0.
0.
0.
0.
0.
0.
0.
0.
0.
0.
0.
0.
0.
0.
0.
0.
0.
0.
0.
0.
0.
0.
0.
0.
0.
0.
0.
0.
0.
0.
0.
0.
0.
0.
0.
0.
0.
0.
0.
0.
0.
0.
0.
0.
0.
0.
0.
0.
0.
0.
0.
0.
0.
0.
0.
0.
0.
0.
0.
0.
0.
0.
0.
0.
0.
0.
0.
0.
0.
0.
0.
0.
0.
0.
0.
0.
0.
0.
0.
0.
0.
0.
0.
0.
0.
0.
0.
0.
0.
0.
0.
0.
0.
0.
0.
0.
0.
0.
0.
0.
0.
0.
0.
0.
0.
0.
0.
0.
0.
0.
0.
0.
0.
0.
0.
0.
0.
0.
0.
0.
0.
0.
0.
0.
0.
0.
0.
0.
0.
0.
0.
0.
0.
0.
0.
0.
0.
0.
0.
0.
0.
0.
0.
0.
0.
0.
0.
0.
0.
0.
0.
0.
0.
0.
0.
0.
0.
0.
0.
0.
0.
0.
0.
0.
0.
0.
0.
0.
0.
0.
0.
0.
0.
0.
0.
0.
0.
0.
0.
0.
0.
0.
0.
0.
0.
0.
0.
0.
0.
0.
0.
0.
0.
0.
0.
0.
0.
0.
0.
0.
0.
0.
0.
0.
0.
0.
0.
0.
0.
0.
0.
0.
0.
0.
0.
0.
0.
0.
0.
0.
0.
0.
0.
0.
0.
0.
0.
0.
0.
0.
0.
0.
0.
0.
0.
0.
0.
0.
0.
0.
0.
0.
0.
0.
0.
0.
0.
0.
0.
0.
0.
0.
0.
0.
0.
0.
0.
0.
0.
0.
0.
0.
0.
0.
0.
0.
0.
0.
0.
0.
0.
0.
0.
0.
0.
0.
0.
0.
0.
0.
0.
0.
0.
0.
0.
0.
0.
0.
0.
0.
0.
0.
0.
0.
0.
0.
0.
0.
0.
0.
0.
0.
0.
0.
0.
0.
0.
0.
0.
0.
0.
0.
0.
0.
0.
0.
0.
0.
0.
0.
0.
0.
0.
0.
0.
0.
0.
0.
0.
0.
0.
0.
0.
0.
0.
0.
0.
0.
0.
0.
0.
0.
0.
0.
0.
0.
0.
0.
0.
0.
0.
0.
0.
0.
0.
0.
0.
0.
0.
0.
0.
0.
0.
0.
0.
0.
0.
0.
0.
0.
0.
0.
0.
0.
0.
0.
0.
0.
0.
0.
0.
0.
0.
0.
0.
0.
0.
0.
0.
0.
0.
0.
0.
0.
0.
0.
0.
0.
0.
0.
0.
0.
0.
0.
0.
0.
0.
0.
0.
0.
0.
0.
0.
0.
0.
0.
0.
0.
0.
0.
0.
0.
0.
0.
0.
0.
0.
0.
0.
0.
0.
0.
0.
0.
0.
0.
0.
0.
0.
0.
0.
0.
0.
0.
0.
0.
0.
0.
0.
0.
0.
0.
0.
0.
0.
0.
0.
0.
0.
0.
0.
0.
0.
0.
0.
0.
0.
0.
0.
0.
0.
0.
0.
0.
0.
0.
0.
0.
0.
0.
0.
0.
0.
0.
0.
0.
0.
0.
0.
0.
0.
0.
0.
0.
0.
0.
0.
0.
0.
0.
0.
0.
0.
0.
0.
0.
0.
0.
0.
0.
0.
0.
0.
0.
0.
0.
0.
0.
0.
0.
0.
0.
0.
0.
0.
0.
0.
0.
0.
0.
0.
0.
0.
0.
0.
0.
0.
0.
0.
0.
0.
0.
0.
0.
0.
0.
0.
0.
0.
0.
0.
0.
0.
0.
0.
0.
0.
0.
0.
0.
0.
0.
0.
0.
0.
0.
0.
0.
0.
0.
0.
0.
0.
0.
0.
0.
0.
0.
0.
0.
0.
0.
0.
0.
0.
0.
0.
0.
0.
0.
0.
0.
0.
0.
0.
0.
0.
0.
0.
0.
0.
0.
0.
0.
0.
0.
0.
0.
0.
0.
0.
0.
0.
0.
0.
0.
0.
0.
0.
0.
0.
0.
0.
0.
0.
0.
0.
0.
0.
0.
0.
0.
0.
0.
0.
0.
0.
0.
0.
0.
0.
0.
0.
0.
0.
0.
0.
0.
0.
0.
0.
0.
0.
0.
0.
0.
0.
0.
0.
0.
0.
0.
0.
0.
0.
0.
0.
0.
0.
0.
0.
0.
0.
0.
0.
0.
0.
0.
0.
0.
0.
0.
0.
0.
0.
0.
0.
0.
0.
0.
0.
0.
0.
0.
0.
0.
0.
0.
0.
0.
0.
0.
0.
0.
0.
0.
0.
0.
0.
0.
0.
0.
0.
0.
0.
0.
0.
0.
0.
0.
0.
0.
0.
0.
0.
0.
0.
0.
0.
0.
0.
0.
0.
0.
0.
0.
0.
0.
0.
0.
0.
0.
0.
0.
0.
0.
0.
0.
0.
0.
0.
0.
0.
0.
0.
0.
0.
0.
0.
0.
0.
0.
0.
0.
0.
0.
0.
0.
0.
0.
0.
0.
0.
0.
0.
0.
0.
0.
0.
0.
0.
0.
0.
0.
0.
0.
0.
0.
0.
0.
0.
0.
0.
0.
0.
0.
0.
0.
0.
0.
0.
0.
0.
0.
0.
0.
0.
0.
0.
0.
0.
0.
0.
0.
0.
0.
0.
0.
0.
0.
0.
0.
0.
0.
0.
0.
0.
0.
0.
0.
0.
0.
0.
0.
0.
0.
0.
0.
0.
0.
0.
0.
0.
0.
0.
0.
0.
0.
0.
0.
0.
0.
0.
0.
0.
0.
0.
0.
0.
0.
0.
0.
0.
0.
0.
0.
0.
0.
0.
0.
0.
0.
0.
0.
0.
0.
0.
0.
0.
0.
0.
0.
0.
0.
0.
0.
0.
0.
0.
0.
0.
0.
0.
0.
0.
0.
0.
0.
0.
0.
0.
0.
0.
0.
0.
0.
0.
0.
0.
0.
0.
0.
0.
0.
0.
0.
0.
0.
0.
0.
0.
0.
0.
0.
0.
0.
0.
0.
0.
0.
0.
0.
0.
0.
0.
0.
0.
0.
0.
0.
0.
0.
0.
0.
0.
0.
0.
0.
0.
0.
0.
0.
0.
0.
0.
0.
0.
0.
0.
0.
0.
0.
0.
0.
0.
0.
0.
0.
0.
0.
0.
0.
0.
0.
0.
0.
0.
0.
0.
0.
0.
0.
0.
0.
0.
0.
0.
0.
0.
0.
0.
0.
0.
0.
0.
0.
0.
0.
0.
0.
0.
0.
0.
0.
0.
0.
0.
0.
0.
0.
0.
0.
0.
0.
0.
0.
0.
0.
0.
0.
0.
0.
0.
0.
0.
0.
0.
0.
0.
0.
0.
0.
0.
0.
0.
0.
0.
0.
0.
0.
0.
0.
0.
0.
0.
0.
0.
0.
0.
0.
0.
0.
0.
0.
0.
0.
0.
0.
0.
0.
0.
0.
0.
0.
0.
0.
0.
0.
0.
0.
0.
0.
0.
0.
0.
0.
0.
0.
0.
0.
0.
0.
0.
0.
0.
0.
0.
0.
0.
0.
0.
0.
0.
0.
0.
0.
0.
0.
0.
0.
0.
0.
0.
0.
0.
0.
0.
0.
0.
0.
0.
0.
0.
0.
0.
0.
0.
0.
0.
0.
0.
0.
0.
0.
0.
0.
0.
0.
0.
0.
0.
0.
0.
0.
0.
0.
0.
0.
0.
0.
0.
0.
0.
0.
0.
0.
0.
0.
0.
0.
0.
0.
0.
0.
0.
0.
0.
0.
0.
0.
0.
0.
0.
0.
0.
0.
0.
0.
0.
0.
0.
0.
0.
0.
0.
0.
0.
0.
0.
0.
0.
0.
0.
0.
0.
0.
0.
0.
0.
0.
0.
0.
0.
0.
0.
0.
0.
0.
0.
0.
0.
0.
0.
0.
0.
0.
0.
0.
0.
0.
0.
0.
0.
0.
0.
0.
0.
0.
0.
0.
0.
0.
0.
0.
0.
0.
0.
0.
0.
0.
0.
0.
0.
0.
0.
0.
0.
0.
0.
0.
0.
0.
0.
0.
0.
0.
0.
0.
0.
0.
0.
0.
0.
0.
0.
0.
0.
0.
0.
0.
0.
0.
0.
0.
0.
0.
0.
0.
0.
0.
0.
0.
0.
0.
0.
0.
0.
0.
0.
0.
0.
0.
0.
0.
0.
0.
0.
0.
0.
0.
0.
0.
0.
0.
0.
0.
0.
0.
0.
0.
0.
0.
0.
0.
0.
0.
0.
0.
0.
0.
0.
0.
0.
0.
0.
0.
0.
0.
0.
0.
0.
0.
0.
0.
0.
0.
0.
0.
0.
0.
0.
0.
0.
0.
0.
0.
0.
0.
0.
0.
0.
0.
0.
0.
0.
0.
0.
0.
0.
0.
0.
0.
0.
0.
0.
0.
0.
0.
0.
0.
0.
0.
0.
0.
0.
0.
0.
0.
0.
0.
0.
0.
0.
0.
0.
0.
0.
0.
0.
0.
0.
0.
0.
0.
0.
0.
0.
0.
0.
0.
0.
0.
0.
0.
0.
0.
0.
0.
0.
0.
0.
0.
0.
0.
0.
0.
0.
0.
0.
0.
0.
0.
0.
0.
0.
0.
0.
0.
0.
0.
0.
0.
0.
0.
0.
0.
0.
0.
0.
0.
0.
0.
0.
0.
0.
0.
0.
0.
0.
0.
0.
0.
0.
0.
0.
0.
0.
0.
0.
0.
0.
0.
0.
0.
0.
0.
0.
0.
0.
0.
0.
0.
0.
0.
0.
0.
0.
0.
0.
0.
0.
0.
0.
0.
0.
0.
0.
0.
0.
0.
0.
0.
0.
0.
0.
0.
0.
0.
0.
0.
0.
0.
0.
0.
0.
0.
0.
0.
0.
0.
0.
0.
0.
0.
0.
0.
0.
0.
0.
0.
0.
0.
0.
0.
0.
0.
0.
0.
0.
0.
0.
0.
0.
0.
0.
0.
0.
0.
0.
0.
0.
0.
0.
0.
0.
0.
0.
0.
0.
0.
0.
0.
0.
0.
0.
0.
0.
0.
0.
0.
0.
0.
0.
0.
0.
0.
0.
0.
0.
0.
0.
0.
0.
0.
0.
0.
0.
0.
0.
0.
0.
0.
0.
0.
0.
0.
0.
0.
0.
0.
0.
0.
0.
0.
0.
0.
0.
0.
0.
0.
0.
0.
0.
0.
0.
0.
0.
0.
0.
0.
0.
0.
0.
0.
0.
0.
0.
0.
0.
0.
0.
0.
0.
0.
0.
0.
0.
0.
0.
0.
0.
0.
0.
0.
0.
0.
0.
0.
0.
0.
0.
0.
0.
0.
0.
0.
0.
0.
0.
0.
0.
0.
0.
0.
0.
0.
0.
0.
0.
0.
0.
0.
0.
0.
0.
0.
0.
0.
0.
0.
0.
0.
0.
0.
0.
0.
0.
0.
0.
0.
0.
0.
0.
0.
0.
0.
0.
0.
0.
0.
0.
0.
0.
0.
0.
0.
0.
0.
0.
0.
0.
0.
0.
0.
0.
0.
0.
0.
0.
0.
0.
0.
0.
0.
0.
0.
0.
0.
0.
0.
0.
0.
0.
0.
0.
0.
0.
0.
0.
0.
0.
0.
0.
0.
0.
0.
0.
0.
0.
0.
0.
0.
0.
0.
0.
0.
0.
0.
0.
0.
0.
0.
0.
0.
0.004
0.005
0.004
0.004
0.004
0.
0.
0.
0.
0.
0.
0.
0.
0.
0.
0.
0.
0.
0.
0.
0.
0.
0.
0.
0.
0.
0.
0.
0.
0.
0.
0.
0.
0.
0.
0.
0.
0.
0.
0.
0.
0.
0.
0.
0.
0.
0.
0.
0.
0.
0.
0.
0.
0.005
0.006
0.011
0.012
0.017
0.013
0.012
0.006
0.005
0.
0.007
0.008
0.008
0.008
0.004
0.003
0.
0.
0.
0.
0.
0.
0.
0.
0.
0.
0.
0.
0.
0.
0.
0.
0.
0.
0.
0.
0.
0.
0.
0.
0.
0.
0.
0.
0.
0.
0.
0.
0.
0.
0.003
0.003
0.004
0.004
0.009
0.010
0.013
0.020
0.023
0.024
0.027
0.025
0.021
0.014
0.014
0.014
0.012
0.012
0.012
0.011
0.009
0.004
0.
0.
0.
0.
0.
0.
0.
0.
0.
0.
0.
0.
0.
0.
0.
0.
0.
0.
0.
0.
0.
0.
0.
0.
0.
0.
0.
0.
0.
0.
0.
0.
0.003
0.004
0.005
0.009
0.017
0.019
0.020
0.028
0.027
0.038
0.041
0.040
0.038
0.038
0.034
0.023
0.026
0.020
0.020
0.015
0.014
0.011
0.009
0.004
0.
0.
0.
0.
0.
0.
0.
0.
0.
0.
0.
0.
0.
0.
0.
0.
0.
0.
0.
0.
0.
0.
0.
0.
0.
0.
0.
0.
0.
0.
0.003
0.004
0.005
0.010
0.014
0.021
0.023
0.034
0.039
0.047
0.050
0.056
0.062
0.062
0.058
0.060
0.052
0.046
0.039
0.024
0.023
0.017
0.014
0.011
0.004
0.003
0.
0.
0.
0.
0.
0.
0.
0.
0.
0.
0.
0.
0.
0.
0.
0.
0.
0.
0.
0.
0.
0.
0.
0.
0.
0.
0.
0.
0.
0.003
0.004
0.010
0.014
0.021
0.024
0.027
0.039
0.052
0.063
0.069
0.077
0.080
0.079
0.084
0.083
0.077
0.063
0.056
0.051
0.034
0.026
0.018
0.012
0.005
0.003
0.
0.
0.
0.
0.
0.
0.
0.
0.
0.
0.
0.
0.
0.
0.
0.
0.
0.
0.
0.
0.
0.
0.
0.
0.
0.
0.
0.
0.
0.003
0.005
0.010
0.015
0.022
0.026
0.033
0.045
0.061
0.075
0.082
0.092
0.103
0.111
0.109
0.106
0.100
0.089
0.077
0.061
0.054
0.035
0.030
0.025
0.011
0.003
0.002
0.002
0.002
0.
0.
0.
0.
0.
0.
0.
0.
0.
0.
0.
0.
0.
0.
0.
0.
0.
0.
0.
0.
0.
0.
0.
0.
0.
0.
0.003
0.005
0.012
0.015
0.022
0.026
0.033
0.046
0.063
0.083
0.097
0.111
0.124
0.140
0.139
0.131
0.130
0.114
0.103
0.081
0.075
0.056
0.043
0.033
0.029
0.017
0.003
0.003
0.003
0.003
0.002
0.
0.
0.
0.
0.
0.
0.
0.
0.
0.
0.
0.
0.
0.
0.
0.
0.
0.
0.
0.
0.
0.
0.
0.
0.003
0.004
0.009
0.014
0.017
0.024
0.029
0.047
0.063
0.084
0.102
0.129
0.141
0.155
0.157
0.170
0.160
0.138
0.126
0.107
0.103
0.077
0.065
0.047
0.045
0.036
0.012
0.009
0.004
0.003
0.003
0.002
0.
0.
0.
0.
0.
0.
0.
0.
0.
0.
0.
0.
0.
0.
0.
0.
0.
0.
0.
0.
0.
0.
0.
0.
0.003
0.004
0.012
0.014
0.020
0.025
0.043
0.062
0.076
0.103
0.127
0.144
0.157
0.180
0.187
0.181
0.164
0.142
0.137
0.111
0.104
0.092
0.083
0.068
0.058
0.043
0.027
0.017
0.004
0.003
0.003
0.
0.
0.
0.
0.
0.
0.
0.
0.
0.
0.
0.
0.
0.
0.
0.
0.
0.
0.
0.
0.
0.
0.
0.
0.
0.003
0.004
0.011
0.012
0.021
0.034
0.048
0.072
0.100
0.126
0.144
0.163
0.185
0.198
0.191
0.174
0.166
0.152
0.149
0.129
0.107
0.107
0.091
0.087
0.067
0.045
0.027
0.017
0.006
0.003
0.
0.
0.
0.
0.
0.
0.
0.
0.
0.
0.
0.
0.
0.
0.
0.
0.
0.
0.
0.
0.
0.
0.
0.
0.
0.
0.003
0.003
0.006
0.009
0.023
0.036
0.060
0.090
0.117
0.141
0.160
0.182
0.191
0.189
0.181
0.173
0.172
0.174
0.158
0.138
0.131
0.115
0.101
0.084
0.066
0.043
0.025
0.007
0.003
0.
0.
0.
0.
0.
0.
0.
0.
0.
0.
0.
0.
0.
0.
0.
0.
0.
0.
0.
0.
0.
0.
0.
0.
0.
0.
0.
0.
0.
0.
0.014
0.025
0.047
0.070
0.096
0.115
0.144
0.166
0.182
0.183
0.186
0.177
0.185
0.181
0.173
0.157
0.153
0.140
0.113
0.098
0.073
0.051
0.028
0.018
0.005
0.
0.
0.
0.
0.
0.
0.
0.
0.
0.
0.
0.
0.
0.
0.
0.
0.
0.
0.
0.
0.
0.
0.
0.
0.
0.
0.
0.
0.
0.
0.004
0.021
0.040
0.059
0.075
0.093
0.124
0.151
0.163
0.171
0.179
0.177
0.193
0.183
0.177
0.177
0.156
0.142
0.125
0.101
0.076
0.058
0.032
0.020
0.003
0.
0.
0.
0.
0.
0.
0.
0.
0.
0.
0.
0.
0.
0.
0.
0.
0.
0.
0.
0.
0.
0.
0.
0.
0.
0.
0.
0.
0.
0.
0.
0.017
0.032
0.044
0.061
0.079
0.096
0.123
0.137
0.150
0.159
0.167
0.182
0.180
0.180
0.176
0.171
0.147
0.131
0.103
0.082
0.062
0.035
0.024
0.009
0.002
0.
0.
0.
0.
0.
0.
0.
0.
0.
0.
0.
0.
0.
0.
0.
0.
0.
0.
0.
0.
0.
0.
0.
0.
0.
0.
0.
0.
0.
0.003
0.006
0.021
0.033
0.042
0.062
0.077
0.097
0.110
0.117
0.131
0.147
0.156
0.169
0.173
0.171
0.163
0.141
0.119
0.100
0.082
0.054
0.034
0.023
0.009
0.003
0.
0.
0.
0.
0.
0.
0.
0.
0.
0.
0.
0.
0.
0.
0.
0.
0.
0.
0.
0.
0.
0.
0.
0.
0.
0.
0.
0.
0.
0.003
0.003
0.004
0.020
0.029
0.042
0.055
0.067
0.085
0.092
0.109
0.116
0.131
0.148
0.152
0.154
0.145
0.127
0.107
0.092
0.073
0.052
0.033
0.022
0.009
0.003
0.
0.
0.
0.
0.
0.
0.
0.
0.
0.
0.
0.
0.
0.
0.
0.
0.
0.
0.
0.
0.
0.
0.
0.
0.
0.
0.
0.
0.
0.
0.003
0.003
0.003
0.010
0.024
0.032
0.048
0.053
0.058
0.068
0.089
0.103
0.114
0.122
0.122
0.119
0.104
0.089
0.078
0.060
0.046
0.030
0.016
0.008
0.002
0.
0.
0.
0.
0.
0.
0.
0.
0.
0.
0.
0.
0.
0.
0.
0.
0.
0.
0.
0.
0.
0.
0.
0.
0.
0.
0.
0.
0.
0.
0.
0.003
0.003
0.003
0.005
0.009
0.020
0.030
0.041
0.045
0.066
0.075
0.080
0.090
0.088
0.084
0.081
0.072
0.060
0.050
0.035
0.025
0.014
0.003
0.
0.
0.
0.
0.
0.
0.
0.
0.
0.
0.
0.
0.
0.
0.
0.
0.
0.
0.
0.
0.
0.
0.
0.
0.
0.
0.
0.
0.
0.
0.
0.
0.
0.
0.
0.
0.006
0.008
0.016
0.023
0.029
0.031
0.051
0.053
0.058
0.058
0.058
0.054
0.052
0.046
0.035
0.027
0.016
0.009
0.003
0.
0.
0.
0.
0.
0.
0.
0.
0.
0.
0.
0.
0.
0.
0.
0.
0.
0.
0.
0.
0.
0.
0.
0.
0.
0.
0.
0.
0.
0.
0.
0.
0.
0.
0.
0.
0.004
0.006
0.008
0.015
0.016
0.017
0.029
0.035
0.032
0.039
0.041
0.034
0.033
0.030
0.025
0.016
0.012
0.003
0.
0.
0.
0.
0.
0.
0.
0.
0.
0.
0.
0.
0.
0.
0.
0.
0.
0.
0.
0.
0.
0.
0.
0.
0.
0.
0.
0.
0.
0.
0.
0.
0.
0.
0.
0.
0.
0.
0.005
0.006
0.007
0.008
0.008
0.008
0.016
0.018
0.020
0.018
0.019
0.019
0.017
0.014
0.011
0.003
0.002
0.
0.
0.
0.
0.
0.
0.
0.
0.
0.
0.
0.
0.
0.
0.
0.
0.
0.
0.
0.
0.
0.
0.
0.
0.
0.
0.
0.
0.
0.
0.
0.
0.
0.
0.
0.
0.
0.
0.
0.
0.005
0.005
0.006
0.005
0.005
0.002
0.010
0.011
0.012
0.012
0.011
0.003
0.003
0.
0.
0.
0.
0.
0.
0.
0.
0.
0.
0.
0.
0.
0.
0.
0.
0.
0.
0.
0.
0.
0.
0.
0.
0.
0.
0.
0.
0.
0.
0.
0.
0.
0.
0.
0.
0.
0.
0.
0.
0.
0.
0.
0.
0.
0.
0.
0.
0.
0.
0.002
0.002
0.
0.
0.
0.
0.
0.
0.
0.
0.
0.
0.
0.
0.
0.
0.
0.
0.
0.
0.
0.
0.
0.
0.
0.
0.
0.
0.
0.
0.
0.
0.
0.
0.
0.
0.
0.
0.
0.
0.
0.
0.
0.
0.
0.
0.
0.
0.
0.
0.
0.
0.
0.
0.
0.
0.
0.
0.
0.
0.
0.
0.
0.
0.
0.
0.
0.
0.
0.
0.
0.
0.
0.
0.
0.
0.
0.
0.
0.
0.
0.
0.
0.
0.
0.
0.
0.
0.
0.
0.
0.
0.
0.
0.
0.
0.
0.
0.
0.
0.
0.
0.
0.
0.
0.
0.
0.
0.
0.
0.
0.
0.
0.
0.
0.
0.
0.
0.
0.
0.
0.
0.
0.
0.
0.
0.
0.
0.
0.
0.
0.
0.
0.
0.
0.
0.
0.
0.
0.
0.
0.
0.
0.
0.
0.
0.
0.
0.
0.
0.
0.
0.
0.
0.
0.
0.
0.
0.
0.
0.
0.
0.
0.
0.
0.
0.
0.
0.
0.
0.
0.
0.
0.
0.
0.
0.
0.
0.
0.
0.
0.
0.
0.
0.
0.
0.
0.
0.
0.
0.
0.
0.
0.
0.
0.
0.
0.
0.
0.
0.
0.
0.
0.
0.
0.
0.
0.
0.
0.
0.
0.
0.
0.
0.
0.
0.
0.
0.
0.
0.
0.
0.
0.
0.
0.
0.
0.
0.
0.
0.
0.
0.
0.
0.
0.
0.
0.
0.
0.
0.
0.
0.
0.
0.
0.
0.
0.
0.
0.
0.
0.
0.
0.
0.
0.
0.
0.
0.
0.
0.
0.
0.
0.
0.
0.
0.
0.
0.
0.
0.
0.
0.
0.
0.
0.
0.
0.
0.
0.
0.
0.
0.
0.
0.
0.
0.
0.
0.
0.
0.
0.
0.
0.
0.
0.
0.
0.
0.
0.
0.
0.
0.
0.
0.
0.
0.
0.
0.
0.
0.
0.
0.
0.
0.
0.
0.
0.
0.
0.
0.
0.
0.
0.
0.
0.
0.
0.
0.
0.
0.
0.
0.
0.
0.
0.
0.
0.
0.
0.
0.
0.
0.
0.
0.
0.
0.
0.
0.
0.
0.
0.
0.
0.
0.
0.
0.
0.
0.
0.
0.
0.
0.
0.
0.
0.
0.
0.
0.
0.
0.
0.
0.
0.
0.
0.
0.
0.
0.
0.
0.
0.
0.
0.
0.
0.
0.
0.
0.
0.
0.
0.
0.
0.
0.
0.
0.
0.
0.
0.
0.
0.
0.
0.
0.
0.
0.
0.
0.
0.
0.
0.
0.
0.
0.
0.
0.
0.
0.
0.
0.
0.
0.
0.
0.
0.
0.
0.
0.
0.
0.
0.
0.
0.
0.
0.
0.
0.
0.
0.
0.
0.
0.
0.
0.
0.
0.
0.
0.
0.
0.
0.
0.
0.
0.
0.
0.
0.
0.
0.
0.
0.
0.
0.
0.
0.
0.
0.
0.
0.
0.
0.
0.
0.
0.
0.
0.
0.
0.
0.
0.
0.
0.
0.
0.
0.
0.
0.
0.
0.
0.
0.
0.
0.
0.
0.
0.
0.
0.
0.
0.
0.
0.
0.
0.
0.
0.
0.
0.
0.
0.
0.
0.
0.
0.
0.
0.
0.
0.
0.
0.
0.
0.
0.
0.
0.
0.
0.
0.
0.
0.
0.
0.
0.
0.
0.
0.
0.
0.
0.
0.
0.
0.
0.
0.
0.
0.
0.
0.
0.
0.
0.
0.
0.
0.
0.
0.
0.
0.
0.
0.
0.
0.
0.
0.
0.
0.
0.
0.
0.
0.
0.
0.
0.
0.
0.
0.
0.
0.
0.
0.
0.
0.
0.
0.
0.
0.
0.
0.
0.
0.
0.
0.
0.
0.
0.
0.
0.
0.
0.
0.
0.
0.
0.
0.
0.
0.
0.
0.
0.
0.
0.
0.
0.
0.
0.
0.
0.
0.
0.
0.
0.
0.
0.
0.
0.
0.
0.
0.
0.
0.
0.
0.
0.
0.
0.
0.
0.
0.
0.
0.
0.
0.
0.
0.
0.
0.
0.
0.
0.
0.
0.
0.
0.
0.
0.
0.
0.
0.
0.
0.
0.
0.
0.
0.
0.
0.
0.
0.
0.
0.
0.
0.
0.
0.
0.
0.
0.
0.
0.
0.
0.
0.
0.
0.
0.
0.
0.
0.
0.
0.
0.
0.
0.
0.
0.
0.
0.
0.
0.
0.
0.
0.
0.
0.
0.
0.
0.
0.
0.
0.
0.
0.
0.
0.
0.
0.
0.
0.
0.
0.
0.
0.
0.
0.
0.
0.
0.
0.
0.
0.
0.
0.
0.
0.
0.
0.
0.
0.
0.
0.
0.
0.
0.
0.
0.
0.
0.
0.
0.
0.
0.
0.
0.
0.
0.
0.
0.
0.
0.
0.
0.
0.
0.
0.
0.
0.
0.
0.
0.
0.
0.
0.
0.
0.
0.
0.
0.
0.
0.
0.
0.
0.
0.
0.
0.
0.
0.
0.
0.
0.
0.
0.
0.
0.
0.
0.
0.
0.
0.
0.
0.
0.
0.
0.
0.
0.
0.
0.
0.
0.
0.
0.
0.
0.
0.
0.
0.
0.
0.
0.
0.
0.
0.
0.
0.
0.
0.
0.
0.
0.
0.
0.
0.
0.
0.
0.
0.
0.
0.
0.
0.
0.
0.
0.
0.
0.
0.
0.
0.
0.
0.
0.
0.
0.
0.
0.
0.
0.
0.
0.
0.
0.
0.
0.
0.
0.
0.
0.
0.
0.
0.
0.
0.
0.
0.
0.
0.
0.
0.
0.
0.
0.
0.
0.
0.
0.
0.
0.
0.
0.
0.
0.
0.
0.
0.
0.
0.
0.
0.
0.
0.
0.
0.
0.
0.
0.
0.
0.
0.
0.
0.
0.
0.
0.
0.
0.
0.
0.
0.
0.
0.
0.
0.
0.
0.
0.
0.
0.
0.
0.
0.
0.
0.
0.
0.
0.
0.
0.
0.
0.
0.
0.
0.
0.
0.
0.
0.
0.
0.
0.
0.
0.
0.
0.
0.
0.
0.
0.
0.
0.
0.
0.
0.
0.
0.
0.
0.
0.
0.
0.
0.
0.
0.
0.
0.
0.
0.
0.
0.
0.
0.
0.
0.
0.
0.
0.
0.
0.
0.
0.
0.
0.
0.
0.
0.
0.
0.
0.
0.
0.
0.
0.
0.
0.
0.
0.
0.
0.
0.
0.
0.
0.
0.
0.
0.
0.
0.
0.
0.
0.
0.
0.
0.
0.
0.
0.
0.
0.
0.
0.
0.
0.
0.
0.
0.
0.
0.
0.
0.
0.
0.
0.
0.
0.
0.
0.
0.
0.
0.
0.
0.
0.
0.
0.
0.
0.
0.
0.
0.
0.
0.
0.
0.
0.
0.
0.
0.
0.
0.
0.
0.
0.
0.
0.
0.
0.
0.
0.
0.
0.
0.
0.
0.
0.
0.
0.
0.
0.
0.
0.
0.
0.
0.
0.
0.
0.
0.
0.
0.
0.
0.
0.
0.
0.
0.
0.
0.
0.
0.
0.
0.
0.
0.
0.
0.
0.
0.
0.
0.
0.
0.
0.
0.
0.
0.
0.
0.
0.
0.
0.
0.
0.
0.
0.
0.
0.
0.
0.
0.
0.
0.
0.
0.
0.
0.
0.
0.
0.
0.
0.
0.
0.
0.
0.
0.
0.
0.
0.
0.
0.
0.
0.
0.
0.
0.
0.
0.
0.
0.
0.
0.
0.
0.
0.
0.
0.
0.
0.
0.
0.
0.
0.
0.
0.
0.
0.
0.
0.
0.
0.
0.
0.
0.
0.
0.
0.
0.
0.
0.
0.
0.
0.
0.
0.
0.
0.
0.
0.
0.
0.
0.
0.
0.
0.
0.
0.
0.
0.
0.
0.
0.
0.
0.
0.
0.
0.
0.
0.
0.
0.
0.
0.
0.
0.
0.
0.
0.
0.
0.
0.
0.
0.
0.
0.
0.
0.
0.
0.
0.
0.
0.
0.
0.
0.
0.
0.
0.
0.
0.
0.
0.
0.
0.
0.
0.
0.
0.
0.
0.
0.
0.
0.
0.
0.
0.
0.
0.
0.
0.
0.
0.
0.
0.
0.
0.
0.
0.
0.
0.
0.
0.
0.
0.
0.
0.
0.
0.
0.
0.
0.
0.
0.
0.
0.
0.
0.
0.
0.
0.
0.
0.
0.
0.
0.
0.
0.
0.
0.
0.
0.
0.
0.
0.
0.
0.
0.
0.
0.
0.
0.
0.
0.
0.
0.
0.
0.
0.
0.
0.
0.
0.
0.
0.
0.
0.
0.
0.
0.
0.
0.
0.
0.
0.
0.
0.
0.
0.
0.
0.
0.
0.
0.
0.
0.
0.
0.
0.
0.
0.
0.
0.
0.
0.
0.
0.
0.
0.
0.
0.
0.
0.
0.
0.
0.
0.
0.
0.
0.
0.
0.
0.
0.
0.
0.
0.
0.
0.
0.
0.
0.
0.
0.
0.
0.
0.
0.
0.
0.
0.
0.
0.
0.
0.
0.
0.
0.
0.
0.
0.
0.
0.
0.
0.
0.
0.
0.
0.
0.
0.
0.
0.
0.
0.
0.
0.
0.
0.
0.
0.
0.
0.
0.
0.
0.
0.
0.
0.
0.
0.
0.
0.
0.
0.
0.
0.
0.
0.
0.
0.
0.
0.
0.
0.
0.
0.
0.
0.
0.
0.
0.
0.
0.
0.
0.
0.
0.
0.
0.
0.
0.
0.
0.
0.
0.
0.
0.
0.
0.
0.
0.
0.
0.
0.
0.
0.
0.
0.
0.
0.
0.
0.
0.
0.
0.
0.
0.
0.
0.
0.
0.
0.
0.
0.
0.
0.
0.
0.
0.
0.
0.
0.
0.
0.
0.
0.
0.
0.
0.
0.
0.
0.
0.
0.
0.
0.
0.
0.
0.
0.
0.
0.
0.
0.
0.
0.
0.
0.
0.
0.
0.
0.
0.
0.
0.
0.
0.
0.
0.
0.
0.
0.
0.
0.
0.
0.
0.
0.
0.
0.
0.
0.
0.
0.
0.
0.
0.
0.
0.
0.
0.
0.
0.
0.
0.
0.
0.
0.
0.
0.
0.
0.
0.
0.
0.
0.
0.
0.
0.
0.
0.
0.
0.
0.
0.
0.
0.
0.
0.
0.
0.
0.
0.
0.
0.
0.
0.
0.
0.
0.
0.
0.
0.
0.
0.
0.
0.
0.
0.
0.
0.
0.
0.
0.
0.
0.
0.
0.
0.
0.
0.
0.
0.
0.
0.
0.
0.
0.
0.
0.
0.
0.
0.
0.
0.
0.
0.
0.
0.
0.
0.
0.
0.
0.
0.
0.
0.
0.
0.
0.
0.
0.
0.
0.
0.
0.
0.
0.
0.
0.
0.
0.
0.
0.
0.
0.
0.
0.
0.
0.
0.
0.
0.
0.
0.
0.
0.
0.
0.
0.
0.
0.
0.
0.
0.
0.
0.
0.
0.
0.
0.
0.
0.
0.
0.
0.
0.
0.
0.
0.
0.
0.
0.
0.
0.
0.
0.
0.
0.
0.
0.
0.
0.
0.
0.
0.
0.
0.
0.
0.
0.
0.
0.
0.
0.
0.
0.
0.
0.
0.
0.
0.
0.
0.
0.
0.
0.
0.
0.
0.
0.
0.
0.
0.
0.
0.
0.
0.
0.
0.
0.
0.
0.
0.
0.
0.
0.
0.
0.
0.
0.
0.
0.
0.
0.
0.
0.
0.
0.
0.
0.
0.
0.
0.
0.
0.
0.
0.
0.
0.
0.
0.
0.
0.
0.
0.
0.
0.
0.
0.
0.
0.
0.
0.
0.
0.
0.
0.
0.
0.
0.
0.
0.
0.
0.
0.
0.
0.
0.
0.
0.
0.
0.
0.
0.
0.
0.
0.
0.
0.
0.
0.
0.
0.
0.
0.
0.
0.
0.
0.
0.
0.
0.
0.
0.
0.
0.
0.
0.
0.
0.
0.
0.
0.
0.
0.
0.
0.
0.
0.
0.
0.
0.
0.
0.
0.
0.
0.
0.
0.
0.
0.
0.
0.
0.
0.
0.
0.
0.
0.
0.
0.
0.
0.
0.
0.
0.
0.
0.
0.
0.
0.
0.
0.
0.
0.
0.
0.
0.
0.
0.
0.
0.
0.
0.
0.
0.
0.
0.
0.
0.
0.
0.
0.
0.
0.
0.
0.
0.
0.
0.
0.
0.
0.
0.
0.
0.
0.
0.
0.
0.
0.
0.
0.
0.
0.
0.
0.
0.
0.
0.
0.
0.
0.
0.
0.
0.
0.
0.
0.
0.
0.
0.
0.
0.
0.
0.
0.
0.
0.
0.
0.
0.
0.
0.
0.
0.
0.
0.
0.
0.
0.
0.
0.
0.
0.
0.
0.
0.
0.
0.
0.
0.
0.
0.
0.
0.
0.
0.
0.
0.
0.
0.
0.
0.
0.
0.
0.
0.
0.
0.
0.
0.
0.
0.
0.
0.
0.
0.
0.
0.
0.
0.
0.
0.
0.
0.
0.
0.
0.
0.
0.
0.
0.
0.
0.
0.
0.
0.
0.
0.
0.
0.
0.
0.
0.
0.
0.
0.
0.
0.
0.
0.
0.
0.
0.
0.
0.
0.
0.
0.
0.
0.
0.
0.
0.
0.
0.
0.
0.
0.
0.
0.
0.
0.
0.
0.
0.
0.
0.
0.
0.
0.
0.
0.
0.
0.
0.
0.
0.
0.
0.
0.
0.
0.
0.
0.
0.
0.
0.
0.
0.
0.
0.
0.
0.
0.
0.
0.
0.
0.
0.
0.
0.
0.
0.
0.
0.
0.
0.
0.
0.
0.
0.
0.
0.
0.
0.
0.
0.
0.
0.
0.
0.
0.
0.
0.
0.
0.
0.
0.
0.
0.
0.
0.
0.
0.
0.
0.
0.
0.
0.
0.
0.
0.
0.
0.
0.
0.
0.
0.
0.
0.
0.
0.
0.
0.
0.
0.
0.
0.
0.
0.
0.
0.
0.
0.
0.
0.
0.
0.
0.
0.
0.
0.
0.
0.
0.
0.
0.
0.
0.
0.
0.
0.
0.
0.
0.
0.
0.
0.
0.
0.
0.
0.
0.
0.
0.
0.
0.
0.
0.
0.
0.
0.
0.
0.
0.
0.
0.
0.
0.
0.
0.
0.
0.
0.
0.
0.
0.
0.
0.
0.
0.
0.
0.
0.
0.
0.
0.
0.
0.
0.
0.
0.
0.
0.
0.
0.
0.
0.
0.
0.
0.
0.
0.
0.
0.
0.
0.
0.
0.
0.
0.
0.
0.
0.
0.
0.
0.
0.
0.
0.
0.
0.
0.
0.
0.
0.
0.
0.
0.
0.
0.
0.
0.
0.
0.
0.
0.
0.
0.
0.
0.
0.
0.
0.
0.
0.
0.
0.
0.
0.
0.
0.
0.
0.
0.
0.
0.
0.
0.
0.
0.
0.
0.
0.
0.
0.
0.
0.
0.
0.
0.
0.
0.
0.
0.
0.
0.
0.
0.
0.
0.
0.
0.
0.
0.
0.
0.
0.
0.
0.
0.
0.
0.
0.
0.
0.
0.
0.
0.
0.
0.
0.
0.
0.
0.
0.
0.
0.
0.
0.
0.
0.
0.
0.
0.
0.
0.
0.
0.
0.
0.
0.
0.
0.
0.
0.
0.
0.
0.
0.
0.
0.
0.
0.
0.
0.
0.
0.
0.
0.
0.
0.
0.
0.
0.
0.
0.
0.
0.
0.
0.
0.
0.
0.
0.
0.
0.
0.
0.
0.
0.
0.
0.
0.
0.
0.
0.
0.
0.
0.
0.
0.
0.
0.
0.
0.
0.
0.
0.
0.
0.
0.
0.
0.
0.
0.
0.
0.
0.
0.
0.
0.
0.
0.
0.
0.
0.
0.
0.
0.
0.
0.
0.
0.
0.
0.
0.
0.
0.
0.
0.
0.
0.
0.
0.
0.
0.
0.
0.
0.
0.
0.
0.
0.
0.
0.
0.
0.
0.
0.
0.
0.
0.
0.
0.
0.
0.
0.
0.
0.
0.
0.
0.
0.
0.
0.
0.
0.
0.
0.
0.
0.
0.
0.
0.
0.
0.
0.
0.
0.
0.
0.
0.
0.
0.
0.
0.
0.
0.
0.
0.
0.
0.
0.
0.
0.
0.
0.
0.
0.
0.
0.
0.
0.
0.
0.
0.
0.
0.
0.
0.
0.
0.
0.
0.
0.
0.
0.
0.
0.
0.
0.
0.
0.
0.
0.
0.
0.
0.
0.
0.
0.
0.
0.
0.
0.
0.
0.
0.
0.
0.
0.
0.
0.
0.
0.
0.
0.
0.
0.
0.
0.
0.
0.
0.
0.
0.
0.
0.
0.
0.
0.
0.
0.
0.
0.
0.
0.
0.
0.
0.
0.
0.
0.
0.
0.
0.
0.
0.
0.
0.
0.
0.
0.
0.
0.
0.
0.
0.
0.
0.005
0.006
0.006
0.012
0.012
0.012
0.011
0.006
0.005
0.
0.007
0.008
0.008
0.008
0.004
0.003
0.
0.
0.
0.
0.
0.
0.
0.
0.
0.
0.
0.
0.
0.
0.
0.
0.
0.
0.
0.
0.
0.
0.
0.
0.
0.
0.
0.
0.
0.
0.
0.
0.
0.
0.003
0.004
0.004
0.004
0.009
0.010
0.017
0.021
0.028
0.029
0.029
0.022
0.019
0.012
0.015
0.015
0.012
0.013
0.012
0.011
0.009
0.004
0.003
0.
0.
0.
0.
0.
0.
0.
0.
0.
0.
0.
0.
0.
0.
0.
0.
0.
0.
0.
0.
0.
0.
0.
0.
0.
0.
0.
0.
0.
0.
0.
0.004
0.005
0.010
0.013
0.019
0.021
0.031
0.040
0.037
0.039
0.041
0.044
0.040
0.039
0.038
0.030
0.031
0.027
0.023
0.022
0.016
0.013
0.010
0.004
0.003
0.
0.
0.
0.
0.
0.
0.
0.
0.
0.
0.
0.
0.
0.
0.
0.
0.
0.
0.
0.
0.
0.
0.
0.
0.
0.
0.
0.
0.
0.003
0.005
0.011
0.015
0.022
0.026
0.033
0.046
0.052
0.064
0.062
0.063
0.063
0.063
0.063
0.067
0.059
0.045
0.041
0.036
0.029
0.026
0.017
0.013
0.010
0.004
0.
0.
0.
0.
0.
0.
0.
0.
0.
0.
0.
0.
0.
0.
0.
0.
0.
0.
0.
0.
0.
0.
0.
0.
0.
0.
0.
0.
0.003
0.004
0.010
0.016
0.019
0.032
0.041
0.054
0.061
0.072
0.080
0.094
0.092
0.094
0.097
0.100
0.096
0.085
0.071
0.062
0.047
0.043
0.031
0.026
0.016
0.012
0.004
0.003
0.
0.
0.
0.
0.
0.
0.
0.
0.
0.
0.
0.
0.
0.
0.
0.
0.
0.
0.
0.
0.
0.
0.
0.
0.
0.
0.
0.003
0.005
0.012
0.018
0.027
0.037
0.047
0.062
0.081
0.083
0.102
0.116
0.117
0.130
0.141
0.149
0.137
0.117
0.110
0.090
0.082
0.068
0.064
0.052
0.035
0.018
0.011
0.006
0.005
0.005
0.005
0.
0.
0.
0.
0.
0.
0.
0.
0.
0.
0.
0.
0.
0.
0.
0.
0.
0.
0.
0.
0.
0.
0.
0.
0.004
0.005
0.015
0.020
0.029
0.040
0.054
0.065
0.082
0.103
0.121
0.140
0.149
0.174
0.183
0.186
0.187
0.172
0.154
0.136
0.120
0.101
0.082
0.062
0.051
0.040
0.020
0.014
0.015
0.011
0.011
0.010
0.005
0.
0.
0.
0.
0.
0.
0.
0.
0.
0.
0.
0.
0.
0.
0.
0.
0.
0.
0.
0.
0.
0.
0.003
0.005
0.015
0.020
0.029
0.040
0.050
0.063
0.090
0.111
0.132
0.161
0.175
0.198
0.214
0.221
0.228
0.213
0.194
0.171
0.149
0.126
0.114
0.097
0.084
0.070
0.048
0.041
0.028
0.020
0.019
0.012
0.011
0.004
0.
0.
0.
0.
0.
0.
0.
0.
0.
0.
0.
0.
0.
0.
0.
0.
0.
0.
0.
0.
0.
0.003
0.005
0.014
0.018
0.027
0.037
0.042
0.055
0.082
0.107
0.142
0.168
0.187
0.215
0.236
0.262
0.264
0.255
0.235
0.213
0.184
0.165
0.154
0.135
0.118
0.106
0.091
0.072
0.052
0.039
0.026
0.023
0.012
0.007
0.
0.
0.
0.
0.
0.
0.
0.
0.
0.
0.
0.
0.
0.
0.
0.
0.
0.
0.
0.
0.
0.
0.004
0.010
0.016
0.020
0.027
0.036
0.047
0.066
0.097
0.142
0.171
0.194
0.221
0.248
0.284
0.286
0.278
0.260
0.244
0.212
0.204
0.202
0.176
0.157
0.138
0.117
0.105
0.085
0.056
0.035
0.025
0.017
0.008
0.
0.
0.
0.
0.
0.
0.
0.
0.
0.
0.
0.
0.
0.
0.
0.
0.
0.
0.
0.
0.
0.
0.003
0.004
0.013
0.016
0.018
0.025
0.031
0.053
0.092
0.130
0.154
0.190
0.214
0.257
0.277
0.296
0.298
0.285
0.270
0.261
0.249
0.230
0.205
0.192
0.173
0.139
0.129
0.104
0.075
0.054
0.028
0.019
0.008
0.
0.
0.
0.
0.
0.
0.
0.
0.
0.
0.
0.
0.
0.
0.
0.
0.
0.
0.
0.
0.
0.
0.
0.003
0.004
0.012
0.013
0.014
0.023
0.044
0.081
0.111
0.144
0.177
0.201
0.248
0.281
0.291
0.286
0.289
0.302
0.288
0.279
0.264
0.250
0.223
0.198
0.169
0.154
0.117
0.090
0.056
0.036
0.016
0.007
0.
0.
0.
0.
0.
0.
0.
0.
0.
0.
0.
0.
0.
0.
0.
0.
0.
0.
0.
0.
0.
0.
0.
0.
0.
0.003
0.006
0.006
0.013
0.033
0.058
0.099
0.131
0.152
0.188
0.234
0.250
0.271
0.283
0.282
0.293
0.303
0.297
0.284
0.271
0.250
0.219
0.192
0.158
0.125
0.099
0.061
0.038
0.015
0.003
0.
0.
0.
0.
0.
0.
0.
0.
0.
0.
0.
0.
0.
0.
0.
0.
0.
0.
0.
0.
0.
0.
0.
0.
0.
0.
0.
0.
0.008
0.024
0.046
0.068
0.099
0.124
0.150
0.197
0.223
0.244
0.253
0.272
0.288
0.290
0.297
0.292
0.281
0.255
0.233
0.203
0.165
0.126
0.093
0.061
0.033
0.017
0.005
0.
0.
0.
0.
0.
0.
0.
0.
0.
0.
0.
0.
0.
0.
0.
0.
0.
0.
0.
0.
0.
0.
0.
0.
0.
0.
0.
0.
0.008
0.013
0.036
0.058
0.075
0.103
0.135
0.157
0.194
0.210
0.229
0.252
0.275
0.285
0.284
0.283
0.282
0.263
0.233
0.199
0.164
0.130
0.092
0.063
0.031
0.017
0.003
0.
0.
0.
0.
0.
0.
0.
0.
0.
0.
0.
0.
0.
0.
0.
0.
0.
0.
0.
0.
0.
0.
0.
0.
0.
0.
0.
0.003
0.004
0.010
0.029
0.044
0.060
0.081
0.104
0.120
0.143
0.166
0.191
0.221
0.246
0.264
0.262
0.266
0.257
0.246
0.220
0.185
0.149
0.113
0.082
0.056
0.031
0.013
0.003
0.
0.
0.
0.
0.
0.
0.
0.
0.
0.
0.
0.
0.
0.
0.
0.
0.
0.
0.
0.
0.
0.
0.
0.
0.
0.
0.
0.003
0.004
0.005
0.015
0.028
0.041
0.059
0.073
0.090
0.112
0.130
0.155
0.176
0.205
0.216
0.229
0.235
0.230
0.224
0.194
0.160
0.135
0.101
0.077
0.046
0.028
0.013
0.003
0.
0.
0.
0.
0.
0.
0.
0.
0.
0.
0.
0.
0.
0.
0.
0.
0.
0.
0.
0.
0.
0.
0.
0.
0.
0.
0.
0.
0.004
0.005
0.005
0.010
0.010
0.030
0.039
0.058
0.075
0.091
0.106
0.129
0.147
0.175
0.190
0.199
0.198
0.185
0.155
0.135
0.109
0.086
0.063
0.038
0.025
0.013
0.003
0.
0.
0.
0.
0.
0.
0.
0.
0.
0.
0.
0.
0.
0.
0.
0.
0.
0.
0.
0.
0.
0.
0.
0.
0.
0.
0.
0.
0.003
0.004
0.005
0.005
0.005
0.005
0.013
0.033
0.038
0.054
0.060
0.082
0.106
0.122
0.145
0.146
0.145
0.131
0.120
0.100
0.083
0.068
0.049
0.032
0.017
0.009
0.002
0.
0.
0.
0.
0.
0.
0.
0.
0.
0.
0.
0.
0.
0.
0.
0.
0.
0.
0.
0.
0.
0.
0.
0.
0.
0.
0.
0.
0.
0.003
0.004
0.004
0.004
0.004
0.009
0.012
0.024
0.034
0.044
0.049
0.070
0.082
0.089
0.094
0.091
0.092
0.083
0.071
0.059
0.049
0.034
0.025
0.014
0.003
0.
0.
0.
0.
0.
0.
0.
0.
0.
0.
0.
0.
0.
0.
0.
0.
0.
0.
0.
0.
0.
0.
0.
0.
0.
0.
0.
0.
0.
0.
0.
0.
0.003
0.003
0.
0.
0.006
0.013
0.017
0.028
0.032
0.035
0.044
0.053
0.057
0.059
0.053
0.049
0.047
0.038
0.032
0.021
0.015
0.010
0.002
0.
0.
0.
0.
0.
0.
0.
0.
0.
0.
0.
0.
0.
0.
0.
0.
0.
0.
0.
0.
0.
0.
0.
0.
0.
0.
0.
0.
0.
0.
0.
0.
0.
0.
0.
0.
0.004
0.006
0.008
0.015
0.016
0.020
0.022
0.029
0.027
0.030
0.032
0.029
0.028
0.025
0.018
0.014
0.010
0.003
0.
0.
0.
0.
0.
0.
0.
0.
0.
0.
0.
0.
0.
0.
0.
0.
0.
0.
0.
0.
0.
0.
0.
0.
0.
0.
0.
0.
0.
0.
0.
0.
0.
0.
0.
0.
0.
0.
0.
0.005
0.007
0.007
0.008
0.007
0.009
0.015
0.012
0.014
0.015
0.015
0.013
0.011
0.005
0.002
0.
0.
0.
0.
0.
0.
0.
0.
0.
0.
0.
0.
0.
0.
0.
0.
0.
0.
0.
0.
0.
0.
0.
0.
0.
0.
0.
0.
0.
0.
0.
0.
0.
0.
0.
0.
0.
0.
0.
0.
0.
0.
0.004
0.005
0.004
0.
0.
0.002
0.005
0.005
0.005
0.005
0.002
0.
0.
0.
0.
0.
0.
0.
0.
0.
0.
0.
0.
0.
0.
0.
0.
0.
0.
0.
0.
0.
0.
0.
0.
0.
0.
0.
0.
0.
0.
0.
0.
0.
0.
0.
0.
0.
0.
0.
0.
0.
0.
0.
0.
0.
0.
0.
0.
0.
0.
0.
0.
0.
0.
0.
0.
0.
0.
0.
0.
0.
0.
0.
0.
0.
0.
0.
0.
0.
0.
0.
0.
0.
0.
0.
0.
0.
0.
0.
0.
0.
0.
0.
0.
0.
0.
0.
0.
0.
0.
0.
0.
0.
0.
0.
0.
0.
0.
0.
0.
0.
0.
0.
0.
0.
0.
0.
0.
0.
0.
0.
0.
0.
0.
0.
0.
0.
0.
0.
0.
0.
0.
0.
0.
0.
0.
0.
0.
0.
0.
0.
0.
0.
0.
0.
0.
0.
0.
0.
0.
0.
0.
0.
0.
0.
0.
0.
0.
0.
0.
0.
0.
0.
0.
0.
0.
0.
0.
0.
0.
0.
0.
0.
0.
0.
0.
0.
0.
0.
0.
0.
0.
0.
0.
0.
0.
0.
0.
0.
0.
0.
0.
0.
0.
0.
0.
0.
0.
0.
0.
0.
0.
0.
0.
0.
0.
0.
0.
0.
0.
0.
0.
0.
0.
0.
0.
0.
0.
0.
0.
0.
0.
0.
0.
0.
0.
0.
0.
0.
0.
0.
0.
0.
0.
0.
0.
0.
0.
0.
0.
0.
0.
0.
0.
0.
0.
0.
0.
0.
0.
0.
0.
0.
0.
0.
0.
0.
0.
0.
0.
0.
0.
0.
0.
0.
0.
0.
0.
0.
0.
0.
0.
0.
0.
0.
0.
0.
0.
0.
0.
0.
0.
0.
0.
0.
0.
0.
0.
0.
0.
0.
0.
0.
0.
0.
0.
0.
0.
0.
0.
0.
0.
0.
0.
0.
0.
0.
0.
0.
0.
0.
0.
0.
0.
0.
0.
0.
0.
0.
0.
0.
0.
0.
0.
0.
0.
0.
0.
0.
0.
0.
0.
0.
0.
0.
0.
0.
0.
0.
0.
0.
0.
0.
0.
0.
0.
0.
0.
0.
0.
0.
0.
0.
0.
0.
0.
0.
0.
0.
0.
0.
0.
0.
0.
0.
0.
0.
0.
0.
0.
0.
0.
0.
0.
0.
0.
0.
0.
0.
0.
0.
0.
0.
0.
0.
0.
0.
0.
0.
0.
0.
0.
0.
0.
0.
0.
0.
0.
0.
0.
0.
0.
0.
0.
0.
0.
0.
0.
0.
0.
0.
0.
0.
0.
0.
0.
0.
0.
0.
0.
0.
0.
0.
0.
0.
0.
0.
0.
0.
0.
0.
0.
0.
0.
0.
0.
0.
0.
0.
0.
0.
0.
0.
0.
0.
0.
0.
0.
0.
0.
0.
0.
0.
0.
0.
0.
0.
0.
0.
0.
0.
0.
0.
0.
0.
0.
0.
0.
0.
0.
0.
0.
0.
0.
0.
0.
0.
0.
0.
0.
0.
0.
0.
0.
0.
0.
0.
0.
0.
0.
0.
0.
0.
0.
0.
0.
0.
0.
0.
0.
0.
0.
0.
0.
0.
0.
0.
0.
0.
0.
0.
0.
0.
0.
0.
0.
0.
0.
0.
0.
0.
0.
0.
0.
0.
0.
0.
0.
0.
0.
0.
0.
0.
0.
0.
0.
0.
0.
0.
0.
0.
0.
0.
0.
0.
0.
0.
0.
0.
0.
0.
0.
0.
0.
0.
0.
0.
0.
0.
0.
0.
0.
0.
0.
0.
0.
0.
0.
0.
0.
0.
0.
0.
0.
0.
0.
0.
0.
0.
0.
0.
0.
0.
0.
0.
0.
0.
0.
0.
0.
0.
0.
0.
0.
0.
0.
0.
0.
0.
0.
0.
0.
0.
0.
0.
0.
0.
0.
0.
0.
0.
0.
0.
0.
0.
0.
0.
0.
0.
0.
0.
0.
0.
0.
0.
0.
0.
0.
0.
0.
0.
0.
0.
0.
0.
0.
0.
0.
0.
0.
0.
0.
0.
0.
0.
0.
0.
0.
0.
0.
0.
0.
0.
0.
0.
0.
0.
0.
0.
0.
0.
0.
0.
0.
0.
0.
0.
0.
0.
0.
0.
0.
0.
0.
0.
0.
0.
0.
0.
0.
0.
0.
0.
0.
0.
0.
0.
0.
0.
0.
0.
0.
0.
0.
0.
0.
0.
0.
0.
0.
0.
0.
0.
0.
0.
0.
0.
0.
0.
0.
0.
0.
0.
0.
0.
0.
0.
0.
0.
0.
0.
0.
0.
0.
0.
0.
0.
0.
0.
0.
0.
0.
0.
0.
0.
0.
0.
0.
0.
0.
0.
0.
0.
0.
0.
0.
0.
0.
0.
0.
0.
0.
0.
0.
0.
0.
0.
0.
0.
0.
0.
0.
0.
0.
0.
0.
0.
0.
0.
0.
0.
0.
0.
0.
0.
0.
0.
0.
0.
0.
0.
0.
0.
0.
0.
0.
0.
0.
0.
0.
0.
0.
0.
0.
0.
0.
0.
0.
0.
0.
0.
0.
0.
0.
0.
0.
0.
0.
0.
0.
0.
0.
0.
0.
0.
0.
0.
0.
0.
0.
0.
0.
0.
0.
0.
0.
0.
0.
0.
0.
0.
0.
0.
0.
0.
0.
0.
0.
0.
0.
0.
0.
0.
0.
0.
0.
0.
0.
0.
0.
0.
0.
0.
0.
0.
0.
0.
0.
0.
0.
0.
0.
0.
0.
0.
0.
0.
0.
0.
0.
0.
0.
0.
0.
0.
0.
0.
0.
0.
0.
0.
0.
0.
0.
0.
0.
0.
0.
0.
0.
0.
0.
0.
0.
0.
0.
0.
0.
0.
0.
0.
0.
0.
0.
0.
0.
0.
0.
0.
0.
0.
0.
0.
0.
0.
0.
0.
0.
0.
0.
0.
0.
0.
0.
0.
0.
0.
0.
0.
0.
0.
0.
0.
0.
0.
0.
0.
0.
0.
0.
0.
0.
0.
0.
0.
0.
0.
0.
0.
0.
0.
0.
0.
0.
0.
0.
0.
0.
0.
0.
0.
0.
0.
0.
0.
0.
0.
0.
0.
0.
0.
0.
0.
0.
0.
0.
0.
0.
0.
0.
0.
0.
0.
0.
0.
0.
0.
0.
0.
0.
0.
0.
0.
0.
0.
0.
0.
0.
0.
0.
0.
0.
0.
0.
0.
0.
0.
0.
0.
0.
0.
0.
0.
0.
0.
0.
0.
0.
0.
0.
0.
0.
0.
0.
0.
0.
0.
0.
0.
0.
0.
0.
0.
0.
0.
0.
0.
0.
0.
0.
0.
0.
0.
0.
0.
0.
0.
0.
0.
0.
0.
0.
0.
0.
0.
0.
0.
0.
0.
0.
0.
0.
0.
0.
0.
0.
0.
0.
0.
0.
0.
0.
0.
0.
0.
0.
0.
0.
0.
0.
0.
0.
0.
0.
0.
0.
0.
0.
0.
0.
0.
0.
0.
0.
0.
0.
0.
0.
0.
0.
0.
0.
0.
0.
0.
0.
0.
0.
0.
0.
0.
0.
0.
0.
0.
0.
0.
0.
0.
0.
0.
0.
0.
0.
0.
0.
0.
0.
0.
0.
0.
0.
0.
0.
0.
0.
0.
0.
0.
0.
0.
0.
0.
0.
0.
0.
0.
0.
0.
0.
0.
0.
0.
0.
0.
0.
0.
0.
0.
0.
0.
0.
0.
0.
0.
0.
0.
0.
0.
0.
0.
0.
0.
0.
0.
0.
0.
0.
0.
0.
0.
0.
0.
0.
0.
0.
0.
0.
0.
0.
0.
0.
0.
0.
0.
0.
0.
0.
0.
0.
0.
0.
0.
0.
0.
0.
0.
0.
0.
0.
0.
0.
0.
0.
0.
0.
0.
0.
0.
0.
0.
0.
0.
0.
0.
0.
0.
0.
0.
0.
0.
0.
0.
0.
0.
0.
0.
0.
0.
0.
0.
0.
0.
0.
0.
0.
0.
0.
0.
0.
0.
0.
0.
0.
0.
0.
0.
0.
0.
0.
0.
0.
0.
0.
0.
0.
0.
0.
0.
0.
0.
0.
0.
0.
0.
0.
0.
0.
0.
0.
0.
0.
0.
0.
0.
0.
0.
0.
0.
0.
0.
0.
0.
0.
0.
0.
0.
0.
0.
0.
0.
0.
0.
0.
0.
0.
0.
0.
0.
0.
0.
0.
0.
0.
0.
0.
0.
0.
0.
0.
0.
0.
0.
0.
0.
0.
0.
0.
0.
0.
0.
0.
0.
0.
0.
0.
0.
0.
0.
0.
0.
0.
0.
0.
0.
0.
0.
0.
0.
0.
0.
0.
0.
0.
0.
0.
0.
0.
0.
0.
0.
0.
0.
0.
0.
0.
0.
0.
0.
0.
0.
0.
0.
0.
0.
0.
0.
0.
0.
0.
0.
0.
0.
0.
0.
0.
0.
0.
0.
0.
0.
0.
0.
0.
0.
0.
0.
0.
0.
0.
0.
0.
0.
0.
0.
0.
0.
0.
0.
0.
0.
0.
0.
0.
0.
0.
0.
0.
0.
0.
0.
0.
0.
0.
0.
0.
0.
0.
0.
0.
0.
0.
0.
0.
0.
0.
0.
0.
0.
0.
0.
0.
0.
0.
0.
0.
0.
0.
0.
0.
0.
0.
0.
0.
0.
0.
0.
0.
0.
0.
0.
0.
0.
0.
0.
0.
0.
0.
0.
0.
0.
0.
0.
0.
0.
0.
0.
0.
0.
0.
0.
0.
0.
0.
0.
0.
0.
0.
0.
0.
0.
0.
0.
0.
0.
0.
0.
0.
0.
0.
0.
0.
0.
0.
0.
0.
0.
0.
0.
0.
0.
0.
0.
0.
0.
0.
0.
0.
0.
0.
0.
0.
0.
0.
0.
0.
0.
0.
0.
0.
0.
0.
0.
0.
0.
0.
0.
0.
0.
0.
0.
0.
0.
0.
0.
0.
0.
0.
0.
0.
0.
0.
0.
0.
0.
0.
0.
0.
0.
0.
0.
0.
0.
0.
0.
0.
0.
0.
0.
0.
0.
0.
0.
0.
0.
0.
0.
0.
0.
0.
0.
0.
0.
0.
0.
0.
0.
0.
0.
0.
0.
0.
0.
0.
0.
0.
0.
0.
0.
0.
0.
0.
0.
0.
0.
0.
0.
0.
0.
0.
0.
0.
0.
0.
0.
0.
0.
0.
0.
0.
0.
0.
0.
0.
0.
0.
0.
0.
0.
0.
0.
0.
0.
0.
0.
0.
0.
0.
0.
0.
0.
0.
0.
0.
0.
0.
0.
0.
0.
0.
0.
0.
0.
0.
0.
0.
0.
0.
0.
0.
0.
0.
0.
0.
0.
0.
0.
0.
0.
0.
0.
0.
0.
0.
0.
0.
0.
0.
0.
0.
0.
0.
0.
0.
0.
0.
0.
0.
0.
0.
0.
0.
0.
0.
0.
0.
0.
0.
0.
0.
0.
0.
0.
0.
0.
0.
0.
0.
0.
0.
0.
0.
0.
0.
0.
0.
0.
0.
0.
0.
0.
0.
0.
0.
0.
0.
0.
0.
0.
0.
0.
0.
0.
0.
0.
0.
0.
0.
0.
0.
0.
0.
0.
0.
0.
0.
0.
0.
0.
0.
0.
0.
0.
0.
0.
0.
0.
0.
0.
0.
0.
0.
0.
0.
0.
0.
0.
0.
0.
0.
0.
0.
0.
0.
0.
0.
0.
0.
0.
0.
0.
0.
0.
0.
0.
0.
0.
0.
0.
0.
0.
0.
0.
0.
0.
0.
0.
0.
0.
0.
0.
0.
0.
0.
0.
0.
0.
0.
0.
0.
0.
0.
0.
0.
0.
0.
0.
0.
0.
0.
0.
0.
0.
0.
0.
0.
0.
0.
0.
0.
0.
0.
0.
0.
0.
0.
0.
0.
0.
0.
0.
0.
0.
0.
0.
0.
0.
0.
0.
0.
0.
0.
0.
0.
0.
0.
0.
0.
0.
0.
0.
0.
0.
0.
0.
0.
0.
0.
0.
0.
0.
0.
0.
0.
0.
0.
0.
0.
0.
0.
0.
0.
0.
0.
0.
0.
0.
0.
0.
0.
0.
0.
0.
0.
0.
0.
0.
0.
0.
0.
0.
0.
0.
0.
0.
0.
0.
0.
0.
0.
0.
0.
0.
0.
0.
0.
0.
0.
0.
0.
0.
0.
0.
0.
0.
0.
0.
0.
0.
0.
0.
0.
0.
0.
0.
0.
0.
0.
0.
0.
0.
0.
0.
0.
0.
0.
0.
0.
0.
0.
0.
0.
0.
0.
0.
0.
0.
0.
0.
0.
0.
0.
0.
0.
0.
0.
0.
0.
0.
0.
0.
0.
0.
0.
0.
0.
0.
0.
0.
0.
0.
0.
0.
0.
0.
0.
0.
0.
0.
0.
0.
0.
0.
0.
0.
0.
0.
0.
0.
0.
0.
0.
0.
0.
0.
0.
0.
0.
0.
0.
0.
0.
0.
0.
0.
0.
0.
0.
0.
0.
0.
0.
0.
0.
0.
0.
0.
0.
0.
0.
0.
0.
0.
0.
0.
0.
0.
0.
0.
0.
0.
0.
0.
0.
0.
0.
0.
0.
0.
0.
0.
0.
0.
0.
0.
0.
0.
0.
0.
0.
0.
0.
0.
0.
0.
0.
0.
0.
0.
0.
0.
0.
0.
0.
0.
0.
0.
0.
0.
0.
0.
0.
0.
0.
0.
0.
0.
0.
0.
0.
0.
0.
0.
0.
0.
0.
0.
0.
0.
0.
0.
0.
0.
0.
0.
0.
0.
0.
0.
0.
0.
0.
0.
0.
0.
0.
0.
0.
0.
0.
0.
0.
0.
0.
0.
0.
0.
0.
0.
0.
0.
0.
0.
0.
0.
0.
0.
0.
0.
0.
0.
0.
0.
0.
0.
0.
0.
0.
0.
0.
0.
0.
0.
0.
0.
0.
0.
0.
0.
0.
0.
0.
0.
0.
0.
0.
0.
0.
0.
0.
0.
0.
0.
0.
0.
0.
0.
0.
0.
0.
0.
0.
0.
0.
0.
0.
0.
0.
0.
0.
0.
0.
0.
0.
0.
0.
0.
0.
0.
0.
0.
0.
0.
0.
0.
0.
0.
0.
0.
0.
0.
0.
0.
0.
0.
0.
0.
0.
0.
0.
0.
0.
0.
0.
0.
0.
0.
0.
0.
0.
0.
0.
0.
0.
0.
0.
0.
0.
0.
0.
0.
0.
0.
0.
0.
0.
0.
0.
0.
0.
0.
0.
0.
0.
0.
0.
0.
0.
0.
0.
0.
0.
0.
0.
0.
0.
0.
0.
0.
0.
0.
0.
0.
0.
0.
0.
0.
0.
0.
0.
0.
0.
0.
0.
0.
0.
0.
0.
0.
0.
0.
0.
0.
0.
0.
0.
0.
0.
0.
0.
0.
0.
0.
0.
0.
0.
0.
0.
0.
0.
0.
0.
0.
0.
0.
0.
0.
0.
0.
0.
0.
0.
0.
0.
0.
0.
0.
0.
0.
0.
0.
0.
0.
0.
0.
0.
0.
0.
0.
0.
0.
0.
0.
0.
0.
0.
0.
0.
0.
0.
0.
0.
0.
0.
0.
0.
0.
0.
0.
0.
0.
0.
0.
0.
0.
0.
0.
0.
0.
0.
0.
0.
0.
0.
0.
0.
0.
0.
0.
0.
0.
0.
0.
0.
0.
0.
0.
0.
0.
0.
0.
0.
0.
0.
0.
0.
0.
0.
0.
0.
0.
0.
0.
0.
0.
0.
0.
0.
0.
0.
0.
0.
0.
0.
0.
0.
0.
0.
0.
0.
0.
0.
0.
0.
0.
0.
0.
0.
0.
0.
0.
0.
0.
0.
0.
0.
0.
0.
0.
0.
0.
0.
0.
0.
0.
0.
0.
0.
0.
0.
0.
0.
0.
0.
0.
0.
0.
0.
0.
0.
0.
0.
0.
0.
0.
0.
0.
0.
0.
0.
0.
0.
0.
0.
0.
0.
0.
0.
0.
0.
0.
0.
0.
0.
0.
0.
0.
0.
0.
0.
0.
0.
0.
0.
0.
0.
0.
0.
0.
0.
0.
0.
0.
0.
0.
0.
0.
0.
0.
0.
0.
0.
0.
0.
0.
0.
0.
0.
0.
0.
0.
0.
0.
0.
0.
0.
0.
0.
0.
0.
0.
0.
0.
0.
0.
0.
0.
0.
0.
0.
0.
0.
0.
0.
0.
0.
0.
0.
0.
0.
0.
0.
0.
0.
0.
0.
0.
0.
0.
0.
0.
0.
0.
0.
0.
0.
0.
0.
0.
0.
0.
0.
0.
0.
0.
0.005
0.005
0.005
0.010
0.010
0.005
0.005
0.
0.
0.
0.003
0.003
0.003
0.003
0.
0.
0.
0.
0.
0.
0.
0.
0.
0.
0.
0.
0.
0.
0.
0.
0.
0.
0.
0.
0.
0.
0.
0.
0.
0.
0.
0.
0.
0.
0.
0.
0.
0.
0.
0.003
0.003
0.004
0.004
0.008
0.009
0.007
0.018
0.025
0.027
0.026
0.024
0.017
0.007
0.013
0.010
0.011
0.011
0.011
0.010
0.004
0.004
0.
0.
0.
0.
0.
0.
0.
0.
0.
0.
0.
0.
0.
0.
0.
0.
0.
0.
0.
0.
0.
0.
0.
0.
0.
0.
0.
0.
0.
0.
0.
0.
0.004
0.004
0.010
0.011
0.023
0.025
0.026
0.039
0.036
0.039
0.041
0.040
0.036
0.035
0.034
0.030
0.031
0.027
0.023
0.022
0.015
0.013
0.010
0.004
0.003
0.
0.
0.
0.
0.
0.
0.
0.
0.
0.
0.
0.
0.
0.
0.
0.
0.
0.
0.
0.
0.
0.
0.
0.
0.
0.
0.
0.
0.
0.004
0.005
0.012
0.021
0.033
0.037
0.045
0.058
0.067
0.068
0.065
0.065
0.064
0.063
0.066
0.063
0.053
0.044
0.044
0.038
0.035
0.027
0.022
0.014
0.010
0.004
0.
0.
0.
0.
0.
0.
0.
0.
0.
0.
0.
0.
0.
0.
0.
0.
0.
0.
0.
0.
0.
0.
0.
0.
0.
0.
0.
0.
0.003
0.005
0.012
0.018
0.033
0.044
0.050
0.069
0.085
0.093
0.102
0.102
0.100
0.099
0.105
0.104
0.102
0.090
0.076
0.059
0.056
0.056
0.050
0.039
0.023
0.013
0.005
0.003
0.
0.002
0.002
0.
0.
0.
0.
0.
0.
0.
0.
0.
0.
0.
0.
0.
0.
0.
0.
0.
0.
0.
0.
0.
0.
0.
0.
0.004
0.011
0.017
0.033
0.045
0.054
0.066
0.089
0.103
0.124
0.133
0.142
0.143
0.157
0.163
0.164
0.149
0.133
0.116
0.102
0.094
0.083
0.076
0.057
0.045
0.031
0.020
0.009
0.005
0.010
0.008
0.007
0.006
0.
0.
0.
0.
0.
0.
0.
0.
0.
0.
0.
0.
0.
0.
0.
0.
0.
0.
0.
0.
0.
0.003
0.005
0.012
0.025
0.037
0.052
0.062
0.076
0.102
0.123
0.145
0.166
0.175
0.200
0.215
0.216
0.213
0.201
0.190
0.186
0.166
0.141
0.115
0.094
0.085
0.072
0.053
0.044
0.030
0.018
0.019
0.014
0.013
0.009
0.007
0.
0.
0.
0.
0.
0.
0.
0.
0.
0.
0.
0.
0.
0.
0.
0.
0.
0.
0.
0.
0.003
0.005
0.013
0.026
0.040
0.055
0.066
0.081
0.107
0.133
0.171
0.196
0.220
0.240
0.253
0.266
0.264
0.265
0.249
0.236
0.213
0.188
0.157
0.135
0.115
0.093
0.089
0.078
0.053
0.047
0.037
0.029
0.026
0.014
0.011
0.005
0.
0.
0.
0.
0.
0.
0.
0.
0.
0.
0.
0.
0.
0.
0.
0.
0.
0.
0.
0.003
0.005
0.013
0.026
0.035
0.054
0.065
0.080
0.111
0.146
0.177
0.219
0.246
0.267
0.297
0.308
0.324
0.315
0.305
0.289
0.263
0.227
0.210
0.179
0.168
0.146
0.129
0.116
0.092
0.072
0.052
0.044
0.032
0.027
0.013
0.008
0.
0.
0.
0.
0.
0.
0.
0.
0.
0.
0.
0.
0.
0.
0.
0.
0.
0.
0.
0.003
0.005
0.012
0.024
0.033
0.049
0.059
0.073
0.102
0.144
0.184
0.215
0.254
0.281
0.318
0.344
0.363
0.364
0.357
0.334
0.310
0.294
0.269
0.239
0.224
0.198
0.175
0.156
0.136
0.101
0.080
0.052
0.041
0.031
0.024
0.011
0.004
0.
0.
0.
0.
0.
0.
0.
0.
0.
0.
0.
0.
0.
0.
0.
0.
0.
0.
0.
0.004
0.010
0.017
0.028
0.035
0.047
0.062
0.090
0.131
0.175
0.221
0.261
0.294
0.339
0.377
0.396
0.395
0.395
0.381
0.367
0.354
0.328
0.291
0.274
0.247
0.226
0.204
0.165
0.133
0.109
0.073
0.049
0.034
0.026
0.009
0.005
0.
0.
0.
0.
0.
0.
0.
0.
0.
0.
0.
0.
0.
0.
0.
0.
0.
0.
0.
0.003
0.004
0.014
0.019
0.028
0.037
0.042
0.069
0.112
0.165
0.206
0.250
0.293
0.335
0.383
0.403
0.419
0.421
0.424
0.408
0.401
0.377
0.357
0.330
0.289
0.270
0.232
0.198
0.158
0.130
0.088
0.057
0.034
0.026
0.009
0.004
0.
0.
0.
0.
0.
0.
0.
0.
0.
0.
0.
0.
0.
0.
0.
0.
0.
0.
0.
0.
0.003
0.004
0.014
0.017
0.020
0.035
0.055
0.090
0.136
0.187
0.232
0.269
0.320
0.365
0.398
0.420
0.434
0.448
0.443
0.438
0.420
0.402
0.369
0.340
0.289
0.263
0.220
0.185
0.145
0.104
0.066
0.034
0.022
0.008
0.
0.
0.
0.
0.
0.
0.
0.
0.
0.
0.
0.
0.
0.
0.
0.
0.
0.
0.
0.
0.
0.
0.003
0.004
0.012
0.014
0.023
0.047
0.076
0.115
0.147
0.194
0.228
0.289
0.348
0.379
0.398
0.432
0.444
0.448
0.446
0.444
0.418
0.399
0.371
0.320
0.284
0.240
0.193
0.141
0.108
0.068
0.038
0.020
0.007
0.
0.
0.
0.
0.
0.
0.
0.
0.
0.
0.
0.
0.
0.
0.
0.
0.
0.
0.
0.
0.
0.
0.
0.
0.
0.005
0.015
0.024
0.051
0.088
0.121
0.161
0.208
0.262
0.304
0.337
0.357
0.389
0.419
0.434
0.430
0.436
0.421
0.406
0.385
0.341
0.289
0.246
0.200
0.146
0.105
0.057
0.036
0.010
0.002
0.
0.
0.
0.
0.
0.
0.
0.
0.
0.
0.
0.
0.
0.
0.
0.
0.
0.
0.
0.
0.
0.
0.
0.
0.
0.003
0.009
0.020
0.046
0.072
0.094
0.124
0.168
0.215
0.256
0.292
0.320
0.350
0.382
0.396
0.413
0.410
0.406
0.402
0.386
0.342
0.291
0.234
0.183
0.138
0.101
0.054
0.028
0.006
0.
0.
0.
0.
0.
0.
0.
0.
0.
0.
0.
0.
0.
0.
0.
0.
0.
0.
0.
0.
0.
0.
0.
0.
0.
0.
0.003
0.011
0.021
0.025
0.050
0.072
0.090
0.132
0.165
0.198
0.241
0.267
0.297
0.332
0.358
0.365
0.373
0.377
0.373
0.351
0.318
0.263
0.209
0.166
0.118
0.076
0.041
0.023
0.003
0.
0.
0.
0.
0.
0.
0.
0.
0.
0.
0.
0.
0.
0.
0.
0.
0.
0.
0.
0.
0.
0.
0.
0.
0.
0.
0.003
0.007
0.022
0.026
0.030
0.053
0.064
0.087
0.121
0.151
0.170
0.205
0.230
0.276
0.301
0.313
0.320
0.332
0.322
0.303
0.284
0.231
0.177
0.139
0.098
0.066
0.035
0.020
0.003
0.
0.
0.
0.
0.
0.
0.
0.
0.
0.
0.
0.
0.
0.
0.
0.
0.
0.
0.
0.
0.
0.
0.
0.
0.
0.
0.
0.009
0.016
0.028
0.031
0.028
0.042
0.065
0.085
0.105
0.122
0.148
0.175
0.214
0.234
0.251
0.273
0.270
0.273
0.257
0.226
0.190
0.143
0.112
0.079
0.053
0.029
0.014
0.003
0.
0.
0.
0.
0.
0.
0.
0.
0.
0.
0.
0.
0.
0.
0.
0.
0.
0.
0.
0.
0.
0.
0.
0.
0.
0.
0.
0.008
0.010
0.021
0.027
0.024
0.021
0.020
0.047
0.057
0.075
0.086
0.105
0.130
0.173
0.193
0.211
0.217
0.203
0.196
0.175
0.137
0.112
0.084
0.062
0.037
0.024
0.012
0.003
0.
0.
0.
0.
0.
0.
0.
0.
0.
0.
0.
0.
0.
0.
0.
0.
0.
0.
0.
0.
0.
0.
0.
0.
0.
0.
0.
0.003
0.009
0.011
0.016
0.010
0.013
0.008
0.012
0.027
0.039
0.049
0.064
0.075
0.116
0.137
0.148
0.149
0.152
0.138
0.116
0.094
0.079
0.062
0.040
0.029
0.016
0.010
0.
0.
0.
0.
0.
0.
0.
0.
0.
0.
0.
0.
0.
0.
0.
0.
0.
0.
0.
0.
0.
0.
0.
0.
0.
0.
0.
0.
0.002
0.006
0.007
0.007
0.008
0.007
0.007
0.009
0.015
0.020
0.034
0.041
0.053
0.063
0.083
0.094
0.101
0.098
0.089
0.077
0.060
0.050
0.037
0.029
0.017
0.012
0.003
0.
0.
0.
0.
0.
0.
0.
0.
0.
0.
0.
0.
0.
0.
0.
0.
0.
0.
0.
0.
0.
0.
0.
0.
0.
0.
0.
0.
0.
0.002
0.003
0.006
0.006
0.006
0.003
0.
0.006
0.012
0.016
0.022
0.026
0.027
0.034
0.044
0.055
0.056
0.048
0.041
0.033
0.030
0.021
0.016
0.012
0.003
0.
0.
0.
0.
0.
0.
0.
0.
0.
0.
0.
0.
0.
0.
0.
0.
0.
0.
0.
0.
0.
0.
0.
0.
0.
0.
0.
0.
0.
0.
0.
0.002
0.002
0.002
0.
0.
0.
0.
0.005
0.007
0.013
0.014
0.017
0.017
0.021
0.021
0.025
0.019
0.020
0.017
0.016
0.013
0.010
0.002
0.
0.
0.
0.
0.
0.
0.
0.
0.
0.
0.
0.
0.
0.
0.
0.
0.
0.
0.
0.
0.
0.
0.
0.
0.
0.
0.
0.
0.
0.
0.
0.
0.
0.
0.
0.
0.
0.
0.
0.
0.004
0.005
0.006
0.006
0.006
0.007
0.011
0.008
0.015
0.013
0.010
0.005
0.005
0.
0.
0.
0.
0.
0.
0.
0.
0.
0.
0.
0.
0.
0.
0.
0.
0.
0.
0.
0.
0.
0.
0.
0.
0.
0.
0.
0.
0.
0.
0.
0.
0.
0.
0.
0.
0.
0.
0.
0.
0.
0.
0.
0.
0.
0.
0.
0.002
0.005
0.005
0.005
0.
0.
0.
0.
0.
0.
0.
0.
0.
0.
0.
0.
0.
0.
0.
0.
0.
0.
0.
0.
0.
0.
0.
0.
0.
0.
0.
0.
0.
0.
0.
0.
0.
0.
0.
0.
0.
0.
0.
0.
0.
0.
0.
0.
0.
0.
0.
0.
0.
0.
0.
0.
0.002
0.002
0.002
0.
0.
0.
0.
0.
0.
0.
0.
0.
0.
0.
0.
0.
0.
0.
0.
0.
0.
0.
0.
0.
0.
0.
0.
0.
0.
0.
0.
0.
0.
0.
0.
0.
0.
0.
0.
0.
0.
0.
0.
0.
0.
0.
0.
0.
0.
0.
0.
0.
0.
0.
0.
0.
0.
0.
0.
0.
0.
0.
0.
0.
0.
0.
0.
0.
0.
0.
0.
0.
0.
0.
0.
0.
0.
0.
0.
0.
0.
0.
0.
0.
0.
0.
0.
0.
0.
0.
0.
0.
0.
0.
0.
0.
0.
0.
0.
0.
0.
0.
0.
0.
0.
0.
0.
0.
0.
0.
0.
0.
0.
0.
0.
0.
0.
0.
0.
0.
0.
0.
0.
0.
0.
0.
0.
0.
0.
0.
0.
0.
0.
0.
0.
0.
0.
0.
0.
0.
0.
0.
0.
0.
0.
0.
0.
0.
0.
0.
0.
0.
0.
0.
0.
0.
0.
0.
0.
0.
0.
0.
0.
0.
0.
0.
0.
0.
0.
0.
0.
0.
0.
0.
0.
0.
0.
0.
0.
0.
0.
0.
0.
0.
0.
0.
0.
0.
0.
0.
0.
0.
0.
0.
0.
0.
0.
0.
0.
0.
0.
0.
0.
0.
0.
0.
0.
0.
0.
0.
0.
0.
0.
0.
0.
0.
0.
0.
0.
0.
0.
0.
0.
0.
0.
0.
0.
0.
0.
0.
0.
0.
0.
0.
0.
0.
0.
0.
0.
0.
0.
0.
0.
0.
0.
0.
0.
0.
0.
0.
0.
0.
0.
0.
0.
0.
0.
0.
0.
0.
0.
0.
0.
0.
0.
0.
0.
0.
0.
0.
0.
0.
0.
0.
0.
0.
0.
0.
0.
0.
0.
0.
0.
0.
0.
0.
0.
0.
0.
0.
0.
0.
0.
0.
0.
0.
0.
0.
0.
0.
0.
0.
0.
0.
0.
0.
0.
0.
0.
0.
0.
0.
0.
0.
0.
0.
0.
0.
0.
0.
0.
0.
0.
0.
0.
0.
0.
0.
0.
0.
0.
0.
0.
0.
0.
0.
0.
0.
0.
0.
0.
0.
0.
0.
0.
0.
0.
0.
0.
0.
0.
0.
0.
0.
0.
0.
0.
0.
0.
0.
0.
0.
0.
0.
0.
0.
0.
0.
0.
0.
0.
0.
0.
0.
0.
0.
0.
0.
0.
0.
0.
0.
0.
0.
0.
0.
0.
0.
0.
0.
0.
0.
0.
0.
0.
0.
0.
0.
0.
0.
0.
0.
0.
0.
0.
0.
0.
0.
0.
0.
0.
0.
0.
0.
0.
0.
0.
0.
0.
0.
0.
0.
0.
0.
0.
0.
0.
0.
0.
0.
0.
0.
0.
0.
0.
0.
0.
0.
0.
0.
0.
0.
0.
0.
0.
0.
0.
0.
0.
0.
0.
0.
0.
0.
0.
0.
0.
0.
0.
0.
0.
0.
0.
0.
0.
0.
0.
0.
0.
0.
0.
0.
0.
0.
0.
0.
0.
0.
0.
0.
0.
0.
0.
0.
0.
0.
0.
0.
0.
0.
0.
0.
0.
0.
0.
0.
0.
0.
0.
0.
0.
0.
0.
0.
0.
0.
0.
0.
0.
0.
0.
0.
0.
0.
0.
0.
0.
0.
0.
0.
0.
0.
0.
0.
0.
0.
0.
0.
0.
0.
0.
0.
0.
0.
0.
0.
0.
0.
0.
0.
0.
0.
0.
0.
0.
0.
0.
0.
0.
0.
0.
0.
0.
0.
0.
0.
0.
0.
0.
0.
0.
0.
0.
0.
0.
0.
0.
0.
0.
0.
0.
0.
0.
0.
0.
0.
0.
0.
0.
0.
0.
0.
0.
0.
0.
0.
0.
0.
0.
0.
0.
0.
0.
0.
0.
0.
0.
0.
0.
0.
0.
0.
0.
0.
0.
0.
0.
0.
0.
0.
0.
0.
0.
0.
0.
0.
0.
0.
0.
0.
0.
0.
0.
0.
0.
0.
0.
0.
0.
0.
0.
0.
0.
0.
0.
0.
0.
0.
0.
0.
0.
0.
0.
0.
0.
0.
0.
0.
0.
0.
0.
0.
0.
0.
0.
0.
0.
0.
0.
0.
0.
0.
0.
0.
0.
0.
0.
0.
0.
0.
0.
0.
0.
0.
0.
0.
0.
0.
0.
0.
0.
0.
0.
0.
0.
0.
0.
0.
0.
0.
0.
0.
0.
0.
0.
0.
0.
0.
0.
0.
0.
0.
0.
0.
0.
0.
0.
0.
0.
0.
0.
0.
0.
0.
0.
0.
0.
0.
0.
0.
0.
0.
0.
0.
0.
0.
0.
0.
0.
0.
0.
0.
0.
0.
0.
0.
0.
0.
0.
0.
0.
0.
0.
0.
0.
0.
0.
0.
0.
0.
0.
0.
0.
0.
0.
0.
0.
0.
0.
0.
0.
0.
0.
0.
0.
0.
0.
0.
0.
0.
0.
0.
0.
0.
0.
0.
0.
0.
0.
0.
0.
0.
0.
0.
0.
0.
0.
0.
0.
0.
0.
0.
0.
0.
0.
0.
0.
0.
0.
0.
0.
0.
0.
0.
0.
0.
0.
0.
0.
0.
0.
0.
0.
0.
0.
0.
0.
0.
0.
0.
0.
0.
0.
0.
0.
0.
0.
0.
0.
0.
0.
0.
0.
0.
0.
0.
0.
0.
0.
0.
0.
0.
0.
0.
0.
0.
0.
0.
0.
0.
0.
0.
0.
0.
0.
0.
0.
0.
0.
0.
0.
0.
0.
0.
0.
0.
0.
0.
0.
0.
0.
0.
0.
0.
0.
0.
0.
0.
0.
0.
0.
0.
0.
0.
0.
0.
0.
0.
0.
0.
0.
0.
0.
0.
0.
0.
0.
0.
0.
0.
0.
0.
0.
0.
0.
0.
0.
0.
0.
0.
0.
0.
0.
0.
0.
0.
0.
0.
0.
0.
0.
0.
0.
0.
0.
0.
0.
0.
0.
0.
0.
0.
0.
0.
0.
0.
0.
0.
0.
0.
0.
0.
0.
0.
0.
0.
0.
0.
0.
0.
0.
0.
0.
0.
0.
0.
0.
0.
0.
0.
0.
0.
0.
0.
0.
0.
0.
0.
0.
0.
0.
0.
0.
0.
0.
0.
0.
0.
0.
0.
0.
0.
0.
0.
0.
0.
0.
0.
0.
0.
0.
0.
0.
0.
0.
0.
0.
0.
0.
0.
0.
0.
0.
0.
0.
0.
0.
0.
0.
0.
0.
0.
0.
0.
0.
0.
0.
0.
0.
0.
0.
0.
0.
0.
0.
0.
0.
0.
0.
0.
0.
0.
0.
0.
0.
0.
0.
0.
0.
0.
0.
0.
0.
0.
0.
0.
0.
0.
0.
0.
0.
0.
0.
0.
0.
0.
0.
0.
0.
0.
0.
0.
0.
0.
0.
0.
0.
0.
0.
0.
0.
0.
0.
0.
0.
0.
0.
0.
0.
0.
0.
0.
0.
0.
0.
0.
0.
0.
0.
0.
0.
0.
0.
0.
0.
0.
0.
0.
0.
0.
0.
0.
0.
0.
0.
0.
0.
0.
0.
0.
0.
0.
0.
0.
0.
0.
0.
0.
0.
0.
0.
0.
0.
0.
0.
0.
0.
0.
0.
0.
0.
0.
0.
0.
0.
0.
0.
0.
0.
0.
0.
0.
0.
0.
0.
0.
0.
0.
0.
0.
0.
0.
0.
0.
0.
0.
0.
0.
0.
0.
0.
0.
0.
0.
0.
0.
0.
0.
0.
0.
0.
0.
0.
0.
0.
0.
0.
0.
0.
0.
0.
0.
0.
0.
0.
0.
0.
0.
0.
0.
0.
0.
0.
0.
0.
0.
0.
0.
0.
0.
0.
0.
0.
0.
0.
0.
0.
0.
0.
0.
0.
0.
0.
0.
0.
0.
0.
0.
0.
0.
0.
0.
0.
0.
0.
0.
0.
0.
0.
0.
0.
0.
0.
0.
0.
0.
0.
0.
0.
0.
0.
0.
0.
0.
0.
0.
0.
0.
0.
0.
0.
0.
0.
0.
0.
0.
0.
0.
0.
0.
0.
0.
0.
0.
0.
0.
0.
0.
0.
0.
0.
0.
0.
0.
0.
0.
0.
0.
0.
0.
0.
0.
0.
0.
0.
0.
0.
0.
0.
0.
0.
0.
0.
0.
0.
0.
0.
0.
0.
0.
0.
0.
0.
0.
0.
0.
0.
0.
0.
0.
0.
0.
0.
0.
0.
0.
0.
0.
0.
0.
0.
0.
0.
0.
0.
0.
0.
0.
0.
0.
0.
0.
0.
0.
0.
0.
0.
0.
0.
0.
0.
0.
0.
0.
0.
0.
0.
0.
0.
0.
0.
0.
0.
0.
0.
0.
0.
0.
0.
0.
0.
0.
0.
0.
0.
0.
0.
0.
0.
0.
0.
0.
0.
0.
0.
0.
0.
0.
0.
0.
0.
0.
0.
0.
0.
0.
0.
0.
0.
0.
0.
0.
0.
0.
0.
0.
0.
0.
0.
0.
0.
0.
0.
0.
0.
0.
0.
0.
0.
0.
0.
0.
0.
0.
0.
0.
0.
0.
0.
0.
0.
0.
0.
0.
0.
0.
0.
0.
0.
0.
0.
0.
0.
0.
0.
0.
0.
0.
0.
0.
0.
0.
0.
0.
0.
0.
0.
0.
0.
0.
0.
0.
0.
0.
0.
0.
0.
0.
0.
0.
0.
0.
0.
0.
0.
0.
0.
0.
0.
0.
0.
0.
0.
0.
0.
0.
0.
0.
0.
0.
0.
0.
0.
0.
0.
0.
0.
0.
0.
0.
0.
0.
0.
0.
0.
0.
0.
0.
0.
0.
0.
0.
0.
0.
0.
0.
0.
0.
0.
0.
0.
0.
0.
0.
0.
0.
0.
0.
0.
0.
0.
0.
0.
0.
0.
0.
0.
0.
0.
0.
0.
0.
0.
0.
0.
0.
0.
0.
0.
0.
0.
0.
0.
0.
0.
0.
0.
0.
0.
0.
0.
0.
0.
0.
0.
0.
0.
0.
0.
0.
0.
0.
0.
0.
0.
0.
0.
0.
0.
0.
0.
0.
0.
0.
0.
0.
0.
0.
0.
0.
0.
0.
0.
0.
0.
0.
0.
0.
0.
0.
0.
0.
0.
0.
0.
0.
0.
0.
0.
0.
0.
0.
0.
0.
0.
0.
0.
0.
0.
0.
0.
0.
0.
0.
0.
0.
0.
0.
0.
0.
0.
0.
0.
0.
0.
0.
0.
0.
0.
0.
0.
0.
0.
0.
0.
0.
0.
0.
0.
0.
0.
0.
0.
0.
0.
0.
0.
0.
0.
0.
0.
0.
0.
0.
0.
0.
0.
0.
0.
0.
0.
0.
0.
0.
0.
0.
0.
0.
0.
0.
0.
0.
0.
0.
0.
0.
0.
0.
0.
0.
0.
0.
0.
0.
0.
0.
0.
0.
0.
0.
0.
0.
0.
0.
0.
0.
0.
0.
0.
0.
0.
0.
0.
0.
0.
0.
0.
0.
0.
0.
0.
0.
0.
0.
0.
0.
0.
0.
0.
0.
0.
0.
0.
0.
0.
0.
0.
0.
0.
0.
0.
0.
0.
0.
0.
0.
0.
0.
0.
0.
0.
0.
0.
0.
0.
0.
0.
0.
0.
0.
0.
0.
0.
0.
0.
0.
0.
0.
0.
0.
0.
0.
0.
0.
0.
0.
0.
0.
0.
0.
0.
0.
0.
0.
0.
0.
0.
0.
0.
0.
0.
0.
0.
0.
0.
0.
0.
0.
0.
0.
0.
0.
0.
0.
0.
0.
0.
0.
0.
0.
0.
0.
0.
0.
0.
0.
0.
0.
0.
0.
0.
0.
0.
0.
0.
0.
0.
0.
0.
0.
0.
0.
0.
0.
0.
0.
0.
0.
0.
0.
0.
0.
0.
0.
0.
0.
0.
0.
0.
0.
0.
0.
0.
0.
0.
0.
0.
0.
0.
0.
0.
0.
0.
0.
0.
0.
0.
0.
0.
0.
0.
0.
0.
0.
0.
0.
0.
0.
0.
0.
0.
0.
0.
0.
0.
0.
0.
0.
0.
0.
0.
0.
0.
0.
0.
0.
0.
0.
0.
0.
0.
0.
0.
0.
0.
0.
0.
0.
0.
0.
0.
0.
0.
0.
0.
0.
0.
0.
0.
0.
0.
0.
0.
0.
0.
0.
0.
0.
0.
0.
0.
0.
0.
0.
0.
0.
0.
0.
0.
0.
0.
0.
0.
0.
0.
0.
0.
0.
0.
0.
0.
0.
0.
0.
0.
0.
0.
0.
0.
0.
0.
0.
0.
0.
0.
0.
0.
0.
0.
0.
0.
0.
0.
0.
0.
0.
0.
0.
0.
0.
0.
0.
0.
0.
0.
0.
0.
0.
0.
0.
0.
0.
0.
0.
0.
0.
0.
0.
0.
0.
0.
0.
0.
0.
0.
0.
0.
0.
0.
0.
0.
0.
0.
0.
0.
0.
0.
0.
0.
0.
0.
0.
0.
0.
0.
0.
0.
0.
0.
0.
0.
0.
0.
0.
0.
0.
0.
0.
0.
0.
0.
0.
0.
0.
0.
0.
0.
0.
0.
0.
0.
0.
0.
0.
0.
0.
0.
0.
0.
0.
0.
0.
0.
0.
0.
0.
0.
0.
0.
0.
0.
0.
0.
0.
0.
0.
0.
0.
0.
0.
0.
0.
0.
0.
0.
0.
0.
0.
0.
0.
0.
0.
0.
0.
0.
0.
0.
0.
0.
0.
0.
0.
0.
0.
0.
0.
0.
0.
0.
0.
0.
0.
0.
0.
0.
0.
0.
0.
0.
0.
0.
0.
0.
0.
0.
0.
0.
0.
0.
0.
0.
0.
0.
0.
0.
0.
0.
0.
0.
0.
0.
0.
0.
0.
0.
0.
0.
0.
0.
0.
0.
0.
0.
0.
0.
0.
0.
0.
0.
0.
0.
0.
0.
0.
0.
0.
0.
0.
0.
0.
0.
0.
0.
0.
0.
0.
0.
0.
0.
0.
0.
0.
0.
0.
0.
0.
0.
0.
0.
0.
0.
0.
0.
0.
0.
0.
0.
0.
0.
0.
0.
0.
0.
0.
0.
0.
0.
0.
0.
0.
0.
0.
0.
0.
0.
0.
0.
0.
0.
0.
0.
0.
0.
0.
0.
0.
0.
0.
0.
0.
0.
0.
0.
0.
0.
0.
0.
0.
0.
0.
0.
0.
0.
0.
0.
0.
0.
0.
0.
0.
0.
0.
0.
0.
0.
0.
0.
0.
0.
0.
0.
0.
0.
0.
0.
0.
0.
0.
0.
0.
0.
0.
0.
0.
0.
0.
0.
0.
0.
0.
0.
0.
0.
0.
0.
0.
0.
0.
0.
0.
0.
0.
0.
0.
0.
0.
0.
0.
0.
0.
0.
0.
0.
0.
0.
0.
0.
0.
0.
0.
0.
0.
0.
0.
0.
0.
0.
0.
0.
0.
0.
0.
0.
0.
0.
0.
0.
0.
0.
0.
0.
0.
0.
0.
0.
0.
0.
0.
0.
0.
0.
0.
0.
0.
0.
0.
0.
0.
0.
0.
0.
0.
0.
0.
0.
0.
0.
0.
0.
0.
0.
0.
0.
0.
0.
0.
0.
0.
0.
0.
0.
0.
0.
0.
0.
0.
0.
0.
0.
0.
0.
0.
0.
0.
0.
0.
0.
0.
0.
0.
0.
0.
0.
0.
0.
0.
0.
0.
0.
0.
0.
0.
0.
0.
0.
0.
0.
0.
0.
0.
0.
0.
0.
0.
0.
0.
0.
0.004
0.004
0.
0.
0.
0.
0.
0.
0.
0.
0.
0.
0.
0.
0.
0.
0.
0.
0.
0.
0.
0.
0.
0.
0.
0.
0.
0.
0.
0.
0.
0.
0.
0.
0.
0.
0.
0.
0.
0.
0.
0.
0.
0.
0.
0.
0.
0.
0.
0.
0.
0.003
0.003
0.
0.009
0.011
0.011
0.020
0.021
0.020
0.011
0.006
0.005
0.
0.008
0.008
0.009
0.009
0.004
0.004
0.003
0.
0.
0.
0.
0.
0.
0.
0.
0.
0.
0.
0.
0.
0.
0.
0.
0.
0.
0.
0.
0.
0.
0.
0.
0.
0.
0.
0.
0.
0.
0.
0.
0.003
0.004
0.004
0.014
0.015
0.027
0.028
0.035
0.037
0.040
0.039
0.033
0.030
0.026
0.018
0.021
0.022
0.019
0.019
0.018
0.013
0.011
0.005
0.004
0.
0.
0.
0.
0.
0.
0.
0.
0.
0.
0.
0.
0.
0.
0.
0.
0.
0.
0.
0.
0.
0.
0.
0.
0.
0.
0.
0.
0.
0.
0.003
0.005
0.011
0.023
0.031
0.043
0.059
0.071
0.074
0.079
0.071
0.070
0.058
0.051
0.055
0.055
0.044
0.040
0.040
0.035
0.029
0.025
0.021
0.013
0.005
0.004
0.
0.
0.
0.
0.
0.
0.
0.
0.
0.
0.
0.
0.
0.
0.
0.
0.
0.
0.
0.
0.
0.
0.
0.
0.
0.
0.
0.
0.003
0.005
0.012
0.028
0.038
0.054
0.067
0.098
0.111
0.111
0.116
0.114
0.101
0.095
0.098
0.099
0.091
0.080
0.068
0.063
0.059
0.052
0.050
0.035
0.028
0.018
0.005
0.003
0.002
0.002
0.002
0.
0.
0.
0.
0.
0.
0.
0.
0.
0.
0.
0.
0.
0.
0.
0.
0.
0.
0.
0.
0.
0.
0.
0.003
0.004
0.012
0.028
0.038
0.058
0.074
0.102
0.125
0.143
0.154
0.155
0.160
0.158
0.166
0.162
0.154
0.143
0.129
0.114
0.094
0.090
0.081
0.073
0.063
0.048
0.033
0.023
0.007
0.007
0.008
0.008
0.008
0.007
0.
0.
0.
0.
0.
0.
0.
0.
0.
0.
0.
0.
0.
0.
0.
0.
0.
0.
0.
0.
0.
0.003
0.006
0.014
0.035
0.047
0.070
0.089
0.119
0.153
0.169
0.190
0.199
0.214
0.224
0.236
0.239
0.227
0.212
0.187
0.180
0.163
0.138
0.120
0.103
0.093
0.068
0.063
0.048
0.032
0.022
0.020
0.015
0.014
0.010
0.008
0.
0.
0.
0.
0.
0.
0.
0.
0.
0.
0.
0.
0.
0.
0.
0.
0.
0.
0.
0.
0.004
0.011
0.024
0.040
0.054
0.077
0.102
0.137
0.171
0.194
0.218
0.240
0.274
0.299
0.304
0.304
0.292
0.288
0.277
0.262
0.232
0.204
0.170
0.154
0.123
0.109
0.096
0.078
0.069
0.059
0.041
0.032
0.029
0.021
0.011
0.008
0.
0.
0.
0.
0.
0.
0.
0.
0.
0.
0.
0.
0.
0.
0.
0.
0.
0.
0.
0.004
0.012
0.026
0.042
0.057
0.082
0.107
0.142
0.175
0.213
0.254
0.293
0.328
0.356
0.366
0.366
0.366
0.355
0.340
0.333
0.296
0.263
0.232
0.198
0.176
0.161
0.140
0.122
0.104
0.086
0.066
0.052
0.039
0.033
0.021
0.010
0.005
0.
0.
0.
0.
0.
0.
0.
0.
0.
0.
0.
0.
0.
0.
0.
0.
0.
0.
0.004
0.012
0.026
0.042
0.056
0.076
0.103
0.142
0.182
0.223
0.263
0.314
0.365
0.391
0.419
0.435
0.437
0.432
0.410
0.400
0.363
0.335
0.311
0.268
0.243
0.223
0.197
0.172
0.151
0.122
0.096
0.070
0.060
0.041
0.032
0.019
0.008
0.
0.
0.
0.
0.
0.
0.
0.
0.
0.
0.
0.
0.
0.
0.
0.
0.
0.
0.004
0.011
0.024
0.034
0.051
0.070
0.090
0.127
0.172
0.223
0.272
0.323
0.381
0.420
0.468
0.483
0.495
0.500
0.489
0.466
0.432
0.416
0.370
0.350
0.308
0.294
0.263
0.232
0.197
0.170
0.121
0.100
0.071
0.054
0.037
0.026
0.009
0.
0.
0.
0.
0.
0.
0.
0.
0.
0.
0.
0.
0.
0.
0.
0.
0.
0.
0.003
0.005
0.016
0.029
0.040
0.059
0.071
0.110
0.159
0.209
0.263
0.324
0.380
0.432
0.478
0.513
0.542
0.552
0.546
0.525
0.516
0.495
0.463
0.433
0.379
0.355
0.318
0.280
0.244
0.207
0.168
0.127
0.085
0.058
0.039
0.028
0.016
0.
0.
0.
0.
0.
0.
0.
0.
0.
0.
0.
0.
0.
0.
0.
0.
0.
0.
0.
0.004
0.011
0.023
0.031
0.039
0.060
0.086
0.140
0.195
0.239
0.298
0.352
0.412
0.482
0.538
0.571
0.576
0.584
0.584
0.575
0.561
0.547
0.503
0.458
0.407
0.365
0.328
0.282
0.243
0.192
0.155
0.107
0.066
0.042
0.028
0.013
0.
0.
0.
0.
0.
0.
0.
0.
0.
0.
0.
0.
0.
0.
0.
0.
0.
0.
0.
0.003
0.004
0.014
0.023
0.029
0.043
0.063
0.110
0.164
0.215
0.270
0.326
0.389
0.465
0.538
0.568
0.585
0.598
0.605
0.621
0.613
0.588
0.552
0.506
0.474
0.420
0.360
0.314
0.262
0.210
0.166
0.110
0.065
0.037
0.026
0.013
0.
0.
0.
0.
0.
0.
0.
0.
0.
0.
0.
0.
0.
0.
0.
0.
0.
0.
0.
0.
0.003
0.004
0.013
0.016
0.031
0.053
0.079
0.132
0.179
0.239
0.283
0.353
0.423
0.485
0.534
0.555
0.580
0.616
0.631
0.627
0.605
0.590
0.545
0.501
0.453
0.386
0.334
0.279
0.216
0.163
0.118
0.065
0.032
0.021
0.007
0.
0.
0.
0.
0.
0.
0.
0.
0.
0.
0.
0.
0.
0.
0.
0.
0.
0.
0.
0.
0.
0.
0.003
0.010
0.023
0.045
0.060
0.099
0.142
0.187
0.237
0.300
0.361
0.424
0.479
0.511
0.551
0.595
0.605
0.622
0.603
0.574
0.542
0.511
0.465
0.402
0.328
0.278
0.217
0.153
0.108
0.058
0.026
0.013
0.
0.
0.
0.
0.
0.
0.
0.
0.
0.
0.
0.
0.
0.
0.
0.
0.
0.
0.
0.
0.
0.
0.
0.
0.
0.017
0.030
0.052
0.076
0.111
0.154
0.188
0.241
0.296
0.357
0.403
0.445
0.490
0.529
0.558
0.567
0.573
0.559
0.531
0.499
0.459
0.399
0.319
0.252
0.191
0.133
0.093
0.047
0.025
0.002
0.
0.
0.
0.
0.
0.
0.
0.
0.
0.
0.
0.
0.
0.
0.
0.
0.
0.
0.
0.
0.
0.
0.
0.
0.002
0.017
0.031
0.045
0.064
0.093
0.123
0.163
0.203
0.240
0.292
0.338
0.382
0.432
0.472
0.497
0.517
0.506
0.501
0.488
0.467
0.421
0.367
0.287
0.219
0.167
0.118
0.068
0.035
0.010
0.
0.
0.
0.
0.
0.
0.
0.
0.
0.
0.
0.
0.
0.
0.
0.
0.
0.
0.
0.
0.
0.
0.
0.
0.
0.003
0.015
0.031
0.040
0.053
0.064
0.099
0.121
0.158
0.184
0.220
0.268
0.297
0.348
0.393
0.425
0.429
0.438
0.437
0.430
0.399
0.356
0.308
0.241
0.184
0.136
0.085
0.043
0.024
0.008
0.
0.
0.
0.
0.
0.
0.
0.
0.
0.
0.
0.
0.
0.
0.
0.
0.
0.
0.
0.
0.
0.
0.
0.
0.
0.005
0.015
0.030
0.038
0.045
0.050
0.060
0.087
0.112
0.125
0.159
0.196
0.225
0.278
0.323
0.338
0.352
0.360
0.371
0.357
0.336
0.288
0.245
0.189
0.140
0.103
0.064
0.032
0.016
0.003
0.
0.
0.
0.
0.
0.
0.
0.
0.
0.
0.
0.
0.
0.
0.
0.
0.
0.
0.
0.
0.
0.
0.
0.
0.
0.005
0.015
0.019
0.034
0.040
0.043
0.044
0.047
0.056
0.089
0.106
0.129
0.152
0.175
0.228
0.255
0.266
0.288
0.291
0.289
0.265
0.230
0.189
0.147
0.104
0.072
0.048
0.026
0.013
0.003
0.
0.
0.
0.
0.
0.
0.
0.
0.
0.
0.
0.
0.
0.
0.
0.
0.
0.
0.
0.
0.
0.
0.
0.
0.
0.005
0.011
0.017
0.021
0.029
0.036
0.036
0.034
0.035
0.039
0.053
0.069
0.090
0.110
0.144
0.175
0.204
0.217
0.217
0.211
0.195
0.163
0.134
0.103
0.072
0.052
0.031
0.017
0.011
0.
0.
0.
0.
0.
0.
0.
0.
0.
0.
0.
0.
0.
0.
0.
0.002
0.002
0.002
0.
0.
0.
0.
0.
0.
0.
0.
0.002
0.005
0.015
0.018
0.020
0.021
0.025
0.023
0.014
0.017
0.029
0.046
0.049
0.066
0.091
0.118
0.140
0.159
0.157
0.152
0.141
0.110
0.084
0.065
0.045
0.031
0.019
0.013
0.003
0.
0.
0.
0.
0.
0.
0.
0.
0.
0.
0.
0.
0.
0.002
0.003
0.003
0.003
0.003
0.002
0.
0.
0.
0.
0.
0.
0.
0.
0.003
0.003
0.011
0.015
0.016
0.014
0.009
0.007
0.013
0.012
0.018
0.029
0.041
0.050
0.063
0.082
0.104
0.100
0.099
0.079
0.070
0.050
0.035
0.027
0.018
0.013
0.005
0.
0.
0.
0.
0.
0.
0.
0.
0.
0.
0.
0.
0.
0.
0.002
0.003
0.003
0.003
0.003
0.003
0.002
0.
0.
0.
0.
0.
0.
0.
0.002
0.003
0.003
0.004
0.004
0.006
0.006
0.003
0.
0.007
0.009
0.018
0.021
0.024
0.034
0.046
0.050
0.053
0.049
0.041
0.032
0.030
0.020
0.014
0.011
0.005
0.
0.
0.
0.
0.
0.
0.
0.
0.
0.
0.
0.
0.
0.
0.
0.003
0.003
0.003
0.003
0.003
0.003
0.002
0.
0.
0.
0.
0.
0.
0.
0.
0.
0.002
0.003
0.003
0.003
0.002
0.
0.
0.
0.
0.005
0.006
0.010
0.014
0.017
0.019
0.022
0.018
0.025
0.024
0.022
0.013
0.005
0.
0.
0.
0.
0.
0.
0.
0.
0.
0.
0.
0.
0.
0.
0.
0.
0.
0.003
0.003
0.003
0.003
0.003
0.003
0.002
0.
0.
0.
0.
0.
0.
0.
0.
0.
0.
0.
0.
0.
0.
0.
0.
0.
0.
0.
0.
0.
0.002
0.010
0.012
0.014
0.014
0.014
0.012
0.010
0.004
0.
0.
0.
0.
0.
0.
0.
0.
0.
0.
0.
0.
0.
0.
0.
0.
0.
0.
0.002
0.003
0.003
0.003
0.003
0.002
0.
0.
0.
0.
0.
0.
0.
0.
0.
0.
0.
0.
0.
0.
0.
0.
0.
0.
0.
0.
0.
0.
0.002
0.003
0.011
0.012
0.012
0.012
0.011
0.005
0.
0.
0.
0.
0.
0.
0.
0.
0.
0.
0.
0.
0.
0.
0.
0.
0.
0.
0.
0.
0.002
0.002
0.002
0.002
0.
0.
0.
0.
0.
0.
0.
0.
0.
0.
0.
0.
0.
0.
0.
0.
0.
0.
0.
0.
0.
0.
0.
0.
0.003
0.003
0.006
0.010
0.006
0.003
0.002
0.
0.
0.
0.
0.
0.
0.
0.
0.
0.
0.
0.
0.
0.
0.
0.
0.
0.
0.
0.
0.
0.
0.
0.
0.
0.
0.
0.
0.
0.
0.
0.
0.
0.
0.
0.
0.
0.
0.
0.
0.
0.
0.
0.
0.
0.
0.
0.
0.002
0.003
0.003
0.003
0.003
0.002
0.
0.
0.
0.
0.
0.
0.
0.
0.
0.
0.
0.
0.
0.
0.
0.
0.
0.
0.
0.
0.
0.
0.
0.
0.
0.
0.
0.
0.
0.
0.
0.
0.
0.
0.
0.
0.
0.
0.
0.
0.
0.
0.
0.
0.
0.
0.
0.
0.
0.
0.
0.
0.002
0.
0.
0.
0.
0.
0.
0.
0.
0.
0.
0.
0.
0.
0.
0.
0.
0.
0.
0.
0.
0.
0.
0.
0.
0.
0.
0.
0.
0.
0.
0.
0.
0.
0.
0.
0.
0.
0.
0.
0.
0.
0.
0.
0.
0.
0.
0.
0.
0.
0.
0.
0.
0.
0.
0.
0.
0.
0.
0.
0.
0.
0.
0.
0.
0.
0.
0.
0.
0.
0.
0.
0.
0.
0.
0.
0.
0.
0.
0.
0.
0.
0.
0.
0.
0.
0.
0.
0.
0.
0.
0.
0.
0.
0.
0.
0.
0.
0.
0.
0.
0.
0.
0.
0.
0.
0.
0.
0.
0.
0.
0.
0.
0.
0.
0.
0.
0.
0.
0.
0.
0.
0.
0.
0.
0.
0.
0.
0.
0.
0.
0.
0.
0.
0.
0.
0.
0.
0.
0.
0.
0.
0.
0.
0.
0.
0.
0.
0.
0.
0.
0.
0.
0.
0.
0.
0.
0.
0.
0.
0.
0.
0.
0.
0.
0.
0.
0.
0.
0.
0.
0.
0.
0.
0.
0.
0.
0.
0.
0.
0.
0.
0.
0.
0.
0.
0.
0.
0.
0.
0.
0.
0.
0.
0.
0.
0.
0.
0.
0.
0.
0.
0.
0.
0.
0.
0.
0.
0.
0.
0.
0.
0.
0.
0.
0.
0.
0.
0.
0.
0.
0.
0.
0.
0.
0.
0.
0.
0.
0.
0.
0.
0.
0.
0.
0.
0.
0.
0.
0.
0.
0.
0.
0.
0.
0.
0.
0.
0.
0.
0.
0.
0.
0.
0.
0.
0.
0.
0.
0.
0.
0.
0.
0.
0.
0.
0.
0.
0.
0.
0.
0.
0.
0.
0.
0.
0.
0.
0.
0.
0.
0.
0.
0.
0.
0.
0.
0.
0.
0.
0.
0.
0.
0.
0.
0.
0.
0.
0.
0.
0.
0.
0.
0.
0.
0.
0.
0.
0.
0.
0.
0.
0.
0.
0.
0.
0.
0.
0.
0.
0.
0.
0.
0.
0.
0.
0.
0.
0.
0.
0.
0.
0.
0.
0.
0.
0.
0.
0.
0.
0.
0.
0.
0.
0.
0.
0.
0.
0.
0.
0.
0.
0.
0.
0.
0.
0.
0.
0.
0.
0.
0.
0.
0.
0.
0.
0.
0.
0.
0.
0.
0.
0.
0.
0.
0.
0.
0.
0.
0.
0.
0.
0.
0.
0.
0.
0.
0.
0.
0.
0.
0.
0.
0.
0.
0.
0.
0.
0.
0.
0.
0.
0.
0.
0.
0.
0.
0.
0.
0.
0.
0.
0.
0.
0.
0.
0.
0.
0.
0.
0.
0.
0.
0.
0.
0.
0.
0.
0.
0.
0.
0.
0.
0.
0.
0.
0.
0.
0.
0.
0.
0.
0.
0.
0.
0.
0.
0.
0.
0.
0.
0.
0.
0.
0.
0.
0.
0.
0.
0.
0.
0.
0.
0.
0.
0.
0.
0.
0.
0.
0.
0.
0.
0.
0.
0.
0.
0.
0.
0.
0.
0.
0.
0.
0.
0.
0.
0.
0.
0.
0.
0.
0.
0.
0.
0.
0.
0.
0.
0.
0.
0.
0.
0.
0.
0.
0.
0.
0.
0.
0.
0.
0.
0.
0.
0.
0.
0.
0.
0.
0.
0.
0.
0.
0.
0.
0.
0.
0.
0.
0.
0.
0.
0.
0.
0.
0.
0.
0.
0.
0.
0.
0.
0.
0.
0.
0.
0.
0.
0.
0.
0.
0.
0.
0.
0.
0.
0.
0.
0.
0.
0.
0.
0.
0.
0.
0.
0.
0.
0.
0.
0.
0.
0.
0.
0.
0.
0.
0.
0.
0.
0.
0.
0.
0.
0.
0.
0.
0.
0.
0.
0.
0.
0.
0.
0.
0.
0.
0.
0.
0.
0.
0.
0.
0.
0.
0.
0.
0.
0.
0.
0.
0.
0.
0.
0.
0.
0.
0.
0.
0.
0.
0.
0.
0.
0.
0.
0.
0.
0.
0.
0.
0.
0.
0.
0.
0.
0.
0.
0.
0.
0.
0.
0.
0.
0.
0.
0.
0.
0.
0.
0.
0.
0.
0.
0.
0.
0.
0.
0.
0.
0.
0.
0.
0.
0.
0.
0.
0.
0.
0.
0.
0.
0.
0.
0.
0.
0.
0.
0.
0.
0.
0.
0.
0.
0.
0.
0.
0.
0.
0.
0.
0.
0.
0.
0.
0.
0.
0.
0.
0.
0.
0.
0.
0.
0.
0.
0.
0.
0.
0.
0.
0.
0.
0.
0.
0.
0.
0.
0.
0.
0.
0.
0.
0.
0.
0.
0.
0.
0.
0.
0.
0.
0.
0.
0.
0.
0.
0.
0.
0.
0.
0.
0.
0.
0.
0.
0.
0.
0.
0.
0.
0.
0.
0.
0.
0.
0.
0.
0.
0.
0.
0.
0.
0.
0.
0.
0.
0.
0.
0.
0.
0.
0.
0.
0.
0.
0.
0.
0.
0.
0.
0.
0.
0.
0.
0.
0.
0.
0.
0.
0.
0.
0.
0.
0.
0.
0.
0.
0.
0.
0.
0.
0.
0.
0.
0.
0.
0.
0.
0.
0.
0.
0.
0.
0.
0.
0.
0.
0.
0.
0.
0.
0.
0.
0.
0.
0.
0.
0.
0.
0.
0.
0.
0.
0.
0.
0.
0.
0.
0.
0.
0.
0.
0.
0.
0.
0.
0.
0.
0.
0.
0.
0.
0.
0.
0.
0.
0.
0.
0.
0.
0.
0.
0.
0.
0.
0.
0.
0.
0.
0.
0.
0.
0.
0.
0.
0.
0.
0.
0.
0.
0.
0.
0.
0.
0.
0.
0.
0.
0.
0.
0.
0.
0.
0.
0.
0.
0.
0.
0.
0.
0.
0.
0.
0.
0.
0.
0.
0.
0.
0.
0.
0.
0.
0.
0.
0.
0.
0.
0.
0.
0.
0.
0.
0.
0.
0.
0.
0.
0.
0.
0.
0.
0.
0.
0.
0.
0.
0.
0.
0.
0.
0.
0.
0.
0.
0.
0.
0.
0.
0.
0.
0.
0.
0.
0.
0.
0.
0.
0.
0.
0.
0.
0.
0.
0.
0.
0.
0.
0.
0.
0.
0.
0.
0.
0.
0.
0.
0.
0.
0.
0.
0.
0.
0.
0.
0.
0.
0.
0.
0.
0.
0.
0.
0.
0.
0.
0.
0.
0.
0.
0.
0.
0.
0.
0.
0.
0.
0.
0.
0.
0.
0.
0.
0.
0.
0.
0.
0.
0.
0.
0.
0.
0.
0.
0.
0.
0.
0.
0.
0.
0.
0.
0.
0.
0.
0.
0.
0.
0.
0.
0.
0.
0.
0.
0.
0.
0.
0.
0.
0.
0.
0.
0.
0.
0.
0.
0.
0.
0.
0.
0.
0.
0.
0.
0.
0.
0.
0.
0.
0.
0.
0.
0.
0.
0.
0.
0.
0.
0.
0.
0.
0.
0.
0.
0.
0.
0.
0.
0.
0.
0.
0.
0.
0.
0.
0.
0.
0.
0.
0.
0.
0.
0.
0.
0.
0.
0.
0.
0.
0.
0.
0.
0.
0.
0.
0.
0.
0.
0.
0.
0.
0.
0.
0.
0.
0.
0.
0.
0.
0.
0.
0.
0.
0.
0.
0.
0.
0.
0.
0.
0.
0.
0.
0.
0.
0.
0.
0.
0.
0.
0.
0.
0.
0.
0.
0.
0.
0.
0.
0.
0.
0.
0.
0.
0.
0.
0.
0.
0.
0.
0.
0.
0.
0.
0.
0.
0.
0.
0.
0.
0.
0.
0.
0.
0.
0.
0.
0.
0.
0.
0.
0.
0.
0.
0.
0.
0.
0.
0.
0.
0.
0.
0.
0.
0.
0.
0.
0.
0.
0.
0.
0.
0.
0.
0.
0.
0.
0.
0.
0.
0.
0.
0.
0.
0.
0.
0.
0.
0.
0.
0.
0.
0.
0.
0.
0.
0.
0.
0.
0.
0.
0.
0.
0.
0.
0.
0.
0.
0.
0.
0.
0.
0.
0.
0.
0.
0.
0.
0.
0.
0.
0.
0.
0.
0.
0.
0.
0.
0.
0.
0.
0.
0.
0.
0.
0.
0.
0.
0.
0.
0.
0.
0.
0.
0.
0.
0.
0.
0.
0.
0.
0.
0.
0.
0.
0.
0.
0.
0.
0.
0.
0.
0.
0.
0.
0.
0.
0.
0.
0.
0.
0.
0.
0.
0.
0.
0.
0.
0.
0.
0.
0.
0.
0.
0.
0.
0.
0.
0.
0.
0.
0.
0.
0.
0.
0.
0.
0.
0.
0.
0.
0.
0.
0.
0.
0.
0.
0.
0.
0.
0.
0.
0.
0.
0.
0.
0.
0.
0.
0.
0.
0.
0.
0.
0.
0.
0.
0.
0.
0.
0.
0.
0.
0.
0.
0.
0.
0.
0.
0.
0.
0.
0.
0.
0.
0.
0.
0.
0.
0.
0.
0.
0.
0.
0.
0.
0.
0.
0.
0.
0.
0.
0.
0.
0.
0.
0.
0.
0.
0.
0.
0.
0.
0.
0.
0.
0.
0.
0.
0.
0.
0.
0.
0.
0.
0.
0.
0.
0.
0.
0.
0.
0.
0.
0.
0.
0.
0.
0.
0.
0.
0.
0.
0.
0.
0.
0.
0.
0.
0.
0.
0.
0.
0.
0.
0.
0.
0.
0.
0.
0.
0.
0.
0.
0.
0.
0.
0.
0.
0.
0.
0.
0.
0.
0.
0.
0.
0.
0.
0.
0.
0.
0.
0.
0.
0.
0.
0.
0.
0.
0.
0.
0.
0.
0.
0.
0.
0.
0.
0.
0.
0.
0.
0.
0.
0.
0.
0.
0.
0.
0.
0.
0.
0.
0.
0.
0.
0.
0.
0.
0.
0.
0.
0.
0.
0.
0.
0.
0.
0.
0.
0.
0.
0.
0.
0.
0.
0.
0.
0.
0.
0.
0.
0.
0.
0.
0.
0.
0.
0.
0.
0.
0.
0.
0.
0.
0.
0.
0.
0.
0.
0.
0.
0.
0.
0.
0.
0.
0.
0.
0.
0.
0.
0.
0.
0.
0.
0.
0.
0.
0.
0.
0.
0.
0.
0.
0.
0.
0.
0.
0.
0.
0.
0.
0.
0.
0.
0.
0.
0.
0.
0.
0.
0.
0.
0.
0.
0.
0.
0.
0.
0.
0.
0.
0.
0.
0.
0.
0.
0.
0.
0.
0.
0.
0.
0.
0.
0.
0.
0.
0.
0.
0.
0.
0.
0.
0.
0.
0.
0.
0.
0.
0.
0.
0.
0.
0.
0.
0.
0.
0.
0.
0.
0.
0.
0.
0.
0.
0.
0.
0.
0.
0.
0.
0.
0.
0.
0.
0.
0.
0.
0.
0.
0.
0.
0.
0.
0.
0.
0.
0.
0.
0.
0.
0.
0.
0.
0.
0.
0.
0.
0.
0.
0.
0.
0.
0.
0.
0.
0.
0.
0.
0.
0.
0.
0.
0.
0.
0.
0.
0.
0.
0.
0.
0.
0.
0.
0.
0.
0.
0.
0.
0.
0.
0.
0.
0.
0.
0.
0.
0.
0.
0.
0.
0.
0.
0.
0.
0.
0.
0.
0.
0.
0.
0.
0.
0.
0.
0.
0.
0.
0.
0.
0.
0.
0.
0.
0.
0.
0.
0.
0.
0.
0.
0.
0.
0.
0.
0.
0.
0.
0.
0.
0.
0.
0.
0.
0.
0.
0.
0.
0.
0.
0.
0.
0.
0.
0.
0.
0.
0.
0.
0.
0.
0.
0.
0.
0.
0.
0.
0.
0.
0.
0.
0.
0.
0.
0.
0.
0.
0.
0.
0.
0.
0.
0.
0.
0.
0.
0.
0.
0.
0.
0.
0.
0.
0.
0.
0.
0.
0.
0.
0.
0.
0.
0.
0.
0.
0.
0.
0.
0.
0.
0.
0.
0.
0.
0.
0.
0.
0.
0.
0.
0.
0.
0.
0.
0.
0.
0.
0.
0.
0.
0.
0.
0.
0.
0.
0.
0.
0.
0.
0.
0.
0.
0.
0.
0.
0.
0.
0.
0.
0.
0.
0.
0.
0.
0.
0.
0.
0.
0.
0.
0.
0.
0.
0.
0.
0.
0.
0.
0.
0.
0.
0.
0.
0.
0.
0.
0.
0.
0.
0.
0.
0.
0.
0.
0.
0.
0.
0.
0.
0.
0.
0.
0.
0.
0.
0.
0.
0.
0.
0.
0.
0.
0.
0.
0.
0.
0.
0.
0.
0.
0.
0.
0.
0.
0.
0.
0.
0.
0.
0.
0.
0.
0.
0.
0.
0.
0.
0.
0.
0.
0.
0.
0.
0.
0.
0.
0.
0.
0.
0.
0.
0.
0.
0.
0.
0.
0.
0.
0.
0.
0.
0.
0.
0.
0.
0.
0.
0.
0.
0.
0.
0.
0.
0.
0.
0.
0.
0.
0.
0.
0.
0.
0.
0.
0.
0.
0.
0.
0.
0.
0.
0.
0.
0.
0.
0.
0.
0.
0.
0.
0.
0.
0.
0.
0.
0.
0.
0.
0.
0.
0.
0.
0.
0.
0.
0.
0.
0.
0.
0.
0.
0.
0.
0.
0.
0.
0.
0.
0.
0.
0.
0.
0.
0.
0.
0.
0.
0.
0.
0.
0.
0.
0.
0.
0.
0.
0.
0.
0.
0.
0.
0.
0.
0.
0.
0.
0.
0.
0.
0.
0.
0.
0.
0.
0.
0.
0.
0.
0.
0.
0.
0.
0.
0.
0.
0.
0.
0.
0.
0.
0.
0.
0.
0.
0.
0.
0.
0.
0.
0.
0.
0.
0.
0.
0.
0.
0.
0.
0.
0.
0.
0.
0.
0.
0.
0.
0.
0.
0.
0.
0.
0.
0.
0.
0.
0.
0.
0.
0.
0.
0.
0.
0.
0.
0.
0.
0.
0.
0.
0.
0.
0.
0.
0.
0.
0.
0.
0.
0.
0.
0.
0.
0.
0.
0.
0.
0.
0.
0.
0.
0.
0.
0.
0.
0.
0.
0.
0.
0.
0.004
0.005
0.005
0.005
0.005
0.004
0.
0.
0.
0.
0.
0.
0.
0.
0.
0.
0.
0.
0.
0.
0.
0.
0.
0.
0.
0.
0.
0.
0.
0.
0.
0.
0.
0.
0.
0.
0.
0.
0.
0.
0.
0.
0.
0.
0.
0.
0.
0.
0.
0.
0.
0.
0.
0.
0.004
0.010
0.011
0.012
0.011
0.007
0.006
0.009
0.004
0.
0.
0.
0.
0.
0.003
0.003
0.
0.
0.
0.
0.
0.
0.
0.
0.
0.
0.
0.
0.
0.
0.
0.
0.
0.
0.
0.
0.
0.
0.
0.
0.
0.
0.
0.
0.
0.
0.
0.
0.
0.
0.
0.
0.003
0.006
0.011
0.029
0.031
0.038
0.026
0.040
0.038
0.034
0.030
0.022
0.011
0.006
0.012
0.009
0.010
0.011
0.010
0.009
0.004
0.003
0.
0.
0.
0.
0.
0.
0.
0.
0.
0.
0.
0.
0.
0.
0.
0.
0.
0.
0.
0.
0.
0.
0.
0.
0.
0.
0.
0.
0.
0.
0.
0.
0.004
0.012
0.024
0.046
0.060
0.067
0.074
0.086
0.078
0.070
0.062
0.058
0.041
0.035
0.043
0.030
0.032
0.028
0.024
0.023
0.020
0.013
0.010
0.004
0.003
0.
0.
0.
0.
0.
0.
0.
0.
0.
0.
0.
0.
0.
0.
0.
0.
0.
0.
0.
0.
0.
0.
0.
0.
0.
0.
0.
0.
0.003
0.004
0.017
0.032
0.050
0.072
0.085
0.110
0.124
0.130
0.127
0.117
0.095
0.088
0.088
0.078
0.071
0.068
0.059
0.058
0.043
0.045
0.036
0.030
0.020
0.015
0.004
0.003
0.
0.
0.
0.
0.
0.
0.
0.
0.
0.
0.
0.
0.
0.
0.
0.
0.
0.
0.
0.
0.
0.
0.
0.
0.
0.
0.
0.004
0.011
0.031
0.051
0.067
0.096
0.123
0.152
0.168
0.177
0.180
0.166
0.147
0.152
0.146
0.135
0.123
0.114
0.100
0.093
0.094
0.075
0.068
0.054
0.044
0.026
0.018
0.007
0.003
0.003
0.008
0.003
0.003
0.
0.
0.
0.
0.
0.
0.
0.
0.
0.
0.
0.
0.
0.
0.
0.
0.
0.
0.
0.
0.
0.003
0.005
0.024
0.040
0.065
0.089
0.116
0.160
0.192
0.219
0.232
0.243
0.244
0.246
0.243
0.225
0.223
0.207
0.185
0.168
0.148
0.135
0.119
0.102
0.085
0.067
0.055
0.040
0.027
0.016
0.014
0.014
0.011
0.010
0.008
0.002
0.
0.
0.
0.
0.
0.
0.
0.
0.
0.
0.
0.
0.
0.
0.
0.
0.
0.
0.
0.004
0.012
0.032
0.053
0.077
0.105
0.141
0.195
0.229
0.256
0.275
0.296
0.318
0.329
0.327
0.313
0.305
0.289
0.274
0.260
0.235
0.202
0.177
0.154
0.124
0.108
0.090
0.078
0.068
0.058
0.035
0.032
0.029
0.017
0.012
0.009
0.
0.
0.
0.
0.
0.
0.
0.
0.
0.
0.
0.
0.
0.
0.
0.
0.
0.
0.003
0.005
0.018
0.037
0.060
0.085
0.116
0.163
0.211
0.243
0.293
0.328
0.364
0.399
0.407
0.414
0.398
0.393
0.390
0.369
0.349
0.318
0.280
0.244
0.207
0.187
0.158
0.141
0.123
0.105
0.090
0.071
0.057
0.041
0.034
0.023
0.012
0.008
0.
0.
0.
0.
0.
0.
0.
0.
0.
0.
0.
0.
0.
0.
0.
0.
0.
0.003
0.005
0.020
0.039
0.061
0.084
0.122
0.172
0.219
0.265
0.308
0.351
0.409
0.441
0.476
0.490
0.485
0.487
0.477
0.468
0.444
0.409
0.368
0.332
0.280
0.254
0.229
0.196
0.172
0.146
0.129
0.109
0.086
0.068
0.052
0.036
0.022
0.010
0.
0.
0.
0.
0.
0.
0.
0.
0.
0.
0.
0.
0.
0.
0.
0.
0.
0.003
0.005
0.019
0.038
0.055
0.080
0.109
0.165
0.216
0.256
0.327
0.384
0.430
0.485
0.538
0.557
0.570
0.589
0.575
0.563
0.534
0.497
0.473
0.437
0.387
0.343
0.310
0.272
0.237
0.210
0.175
0.143
0.122
0.085
0.065
0.048
0.032
0.016
0.
0.
0.
0.
0.
0.
0.
0.
0.
0.
0.
0.
0.
0.
0.
0.
0.
0.
0.005
0.018
0.031
0.051
0.072
0.099
0.145
0.200
0.252
0.318
0.379
0.449
0.510
0.564
0.601
0.650
0.667
0.652
0.633
0.621
0.603
0.566
0.525
0.474
0.415
0.390
0.353
0.310
0.281
0.242
0.192
0.149
0.117
0.088
0.058
0.040
0.021
0.
0.
0.
0.
0.
0.
0.
0.
0.
0.
0.
0.
0.
0.
0.
0.
0.
0.
0.004
0.012
0.027
0.043
0.058
0.080
0.127
0.169
0.227
0.301
0.364
0.439
0.512
0.573
0.638
0.691
0.713
0.703
0.699
0.701
0.694
0.652
0.620
0.575
0.518
0.475
0.427
0.384
0.330
0.290
0.229
0.187
0.134
0.097
0.070
0.043
0.022
0.
0.
0.
0.
0.
0.
0.
0.
0.
0.
0.
0.
0.
0.
0.
0.
0.
0.
0.003
0.009
0.021
0.030
0.045
0.057
0.096
0.143
0.193
0.264
0.331
0.411
0.487
0.560
0.651
0.709
0.736
0.754
0.749
0.750
0.753
0.732
0.705
0.659
0.608
0.571
0.517
0.444
0.384
0.329
0.265
0.211
0.155
0.104
0.071
0.043
0.026
0.
0.
0.
0.
0.
0.
0.
0.
0.
0.
0.
0.
0.
0.
0.
0.
0.
0.
0.
0.003
0.010
0.022
0.030
0.042
0.076
0.112
0.161
0.232
0.295
0.360
0.447
0.528
0.615
0.687
0.735
0.760
0.765
0.787
0.795
0.782
0.767
0.723
0.671
0.628
0.575
0.495
0.420
0.352
0.283
0.222
0.163
0.105
0.068
0.042
0.024
0.
0.
0.
0.
0.
0.
0.
0.
0.
0.
0.
0.
0.
0.
0.
0.
0.
0.
0.
0.
0.003
0.012
0.021
0.031
0.060
0.091
0.128
0.191
0.258
0.318
0.390
0.475
0.566
0.640
0.691
0.730
0.763
0.784
0.816
0.813
0.792
0.749
0.714
0.660
0.608
0.524
0.435
0.360
0.289
0.224
0.158
0.106
0.060
0.037
0.015
0.
0.
0.
0.
0.
0.
0.
0.
0.
0.
0.
0.
0.
0.
0.
0.
0.
0.
0.
0.
0.
0.003
0.010
0.024
0.047
0.071
0.104
0.159
0.222
0.272
0.335
0.409
0.485
0.570
0.619
0.678
0.712
0.751
0.797
0.801
0.796
0.752
0.715
0.656
0.604
0.541
0.439
0.353
0.280
0.207
0.150
0.097
0.052
0.026
0.012
0.
0.
0.
0.
0.
0.
0.
0.
0.
0.
0.
0.
0.
0.
0.
0.
0.
0.
0.
0.
0.
0.
0.002
0.012
0.038
0.063
0.081
0.120
0.174
0.225
0.278
0.343
0.404
0.466
0.530
0.588
0.646
0.693
0.724
0.751
0.734
0.714
0.681
0.647
0.583
0.508
0.416
0.331
0.254
0.183
0.132
0.073
0.035
0.020
0.
0.
0.
0.
0.
0.
0.
0.
0.
0.
0.
0.
0.
0.
0.
0.
0.
0.
0.
0.
0.
0.
0.
0.003
0.019
0.034
0.056
0.073
0.098
0.145
0.190
0.228
0.278
0.334
0.396
0.451
0.505
0.570
0.610
0.655
0.669
0.675
0.656
0.640
0.594
0.535
0.453
0.377
0.290
0.218
0.160
0.110
0.049
0.028
0.002
0.
0.
0.
0.
0.
0.
0.
0.
0.
0.
0.
0.
0.
0.
0.
0.
0.
0.
0.
0.
0.
0.
0.
0.003
0.016
0.034
0.047
0.074
0.089
0.118
0.152
0.183
0.225
0.268
0.316
0.366
0.432
0.477
0.530
0.552
0.581
0.580
0.565
0.545
0.525
0.468
0.395
0.305
0.239
0.172
0.123
0.066
0.036
0.010
0.
0.
0.
0.
0.
0.
0.
0.
0.
0.
0.
0.
0.
0.
0.
0.
0.
0.
0.
0.
0.
0.
0.
0.
0.005
0.017
0.033
0.049
0.062
0.078
0.090
0.112
0.140
0.169
0.201
0.235
0.269
0.321
0.371
0.426
0.465
0.474
0.477
0.461
0.455
0.426
0.384
0.314
0.246
0.191
0.126
0.084
0.041
0.016
0.003
0.
0.
0.
0.
0.
0.
0.
0.
0.
0.
0.
0.
0.
0.
0.
0.
0.
0.
0.
0.
0.
0.
0.
0.
0.005
0.016
0.023
0.045
0.056
0.069
0.075
0.085
0.085
0.105
0.135
0.164
0.197
0.230
0.280
0.324
0.359
0.369
0.377
0.378
0.363
0.340
0.300
0.244
0.183
0.127
0.083
0.050
0.027
0.013
0.002
0.
0.
0.
0.
0.
0.
0.
0.
0.
0.
0.
0.
0.002
0.003
0.003
0.003
0.003
0.002
0.
0.
0.
0.
0.
0.
0.005
0.012
0.021
0.035
0.043
0.059
0.063
0.068
0.063
0.067
0.081
0.093
0.120
0.148
0.180
0.212
0.256
0.284
0.288
0.293
0.275
0.248
0.217
0.175
0.122
0.090
0.054
0.031
0.017
0.011
0.
0.
0.
0.
0.
0.
0.
0.
0.
0.
0.
0.
0.005
0.005
0.010
0.011
0.010
0.004
0.003
0.003
0.
0.
0.
0.
0.
0.002
0.011
0.015
0.023
0.032
0.045
0.047
0.047
0.041
0.038
0.052
0.062
0.074
0.100
0.131
0.148
0.182
0.205
0.217
0.216
0.205
0.176
0.155
0.116
0.084
0.056
0.032
0.019
0.013
0.002
0.
0.
0.
0.
0.
0.
0.
0.
0.004
0.004
0.
0.
0.005
0.011
0.013
0.013
0.013
0.009
0.004
0.003
0.002
0.
0.
0.
0.
0.
0.003
0.012
0.015
0.021
0.024
0.025
0.024
0.028
0.019
0.017
0.035
0.038
0.052
0.071
0.097
0.122
0.133
0.148
0.155
0.148
0.133
0.103
0.076
0.048
0.031
0.020
0.013
0.005
0.
0.
0.
0.
0.
0.
0.
0.
0.002
0.005
0.005
0.002
0.005
0.010
0.012
0.014
0.015
0.014
0.013
0.009
0.004
0.003
0.
0.
0.
0.
0.
0.002
0.003
0.011
0.013
0.017
0.018
0.017
0.014
0.010
0.009
0.011
0.019
0.023
0.039
0.052
0.077
0.083
0.095
0.100
0.088
0.075
0.055
0.041
0.031
0.024
0.014
0.005
0.
0.
0.
0.
0.
0.
0.
0.
0.002
0.003
0.005
0.005
0.003
0.007
0.011
0.013
0.014
0.015
0.015
0.013
0.009
0.004
0.003
0.
0.
0.
0.
0.
0.
0.002
0.003
0.004
0.008
0.009
0.004
0.004
0.003
0.005
0.003
0.010
0.012
0.014
0.033
0.043
0.054
0.048
0.053
0.048
0.049
0.037
0.029
0.024
0.015
0.002
0.
0.
0.
0.
0.
0.
0.
0.
0.
0.002
0.003
0.003
0.003
0.003
0.005
0.010
0.012
0.014
0.014
0.014
0.011
0.009
0.004
0.003
0.
0.
0.
0.
0.
0.
0.
0.002
0.003
0.003
0.003
0.003
0.002
0.
0.
0.002
0.002
0.005
0.005
0.013
0.020
0.028
0.024
0.031
0.028
0.029
0.027
0.019
0.013
0.005
0.
0.
0.
0.
0.
0.
0.
0.
0.
0.
0.002
0.003
0.003
0.003
0.003
0.005
0.003
0.011
0.012
0.013
0.010
0.009
0.004
0.003
0.002
0.
0.
0.
0.
0.
0.
0.
0.
0.
0.
0.
0.
0.
0.
0.
0.
0.
0.
0.
0.003
0.011
0.014
0.017
0.019
0.020
0.020
0.018
0.015
0.011
0.002
0.
0.
0.
0.
0.
0.
0.
0.
0.
0.
0.002
0.003
0.003
0.003
0.002
0.002
0.002
0.003
0.008
0.009
0.009
0.004
0.003
0.003
0.
0.
0.
0.
0.
0.
0.
0.
0.
0.
0.
0.
0.
0.
0.
0.
0.
0.
0.
0.
0.002
0.003
0.012
0.014
0.016
0.016
0.016
0.014
0.012
0.005
0.
0.
0.
0.
0.
0.
0.
0.
0.
0.
0.
0.
0.
0.002
0.002
0.
0.
0.
0.002
0.003
0.003
0.003
0.003
0.003
0.
0.
0.
0.
0.
0.
0.
0.
0.
0.
0.
0.
0.
0.
0.
0.
0.
0.
0.
0.
0.
0.
0.003
0.003
0.009
0.012
0.012
0.012
0.011
0.003
0.002
0.
0.
0.
0.
0.
0.
0.
0.
0.
0.
0.
0.
0.
0.
0.
0.
0.
0.
0.
0.
0.002
0.002
0.002
0.
0.
0.
0.
0.
0.
0.
0.
0.
0.
0.
0.
0.
0.
0.
0.
0.
0.
0.
0.
0.
0.
0.
0.
0.003
0.003
0.003
0.003
0.003
0.003
0.002
0.
0.
0.
0.
0.
0.
0.
0.
0.
0.
0.
0.
0.
0.
0.
0.
0.
0.
0.
0.
0.
0.
0.
0.
0.
0.
0.
0.
0.
0.
0.
0.
0.
0.
0.
0.
0.
0.
0.
0.
0.
0.
0.
0.
0.
0.
0.
0.
0.
0.002
0.002
0.002
0.002
0.
0.
0.
0.
0.
0.
0.
0.
0.
0.
0.
0.
0.
0.
0.
0.
0.
0.
0.
0.
0.
0.
0.
0.
0.
0.
0.
0.
0.
0.
0.
0.
0.
0.
0.
0.
0.
0.
0.
0.
0.
0.
0.
0.
0.
0.
0.
0.
0.
0.
0.
0.
0.
0.
0.
0.
0.
0.
0.
0.
0.
0.
0.
0.
0.
0.
0.
0.
0.
0.
0.
0.
0.
0.
0.
0.
0.
0.
0.
0.
0.
0.
0.
0.
0.
0.
0.
0.
0.
0.
0.
0.
0.
0.
0.
0.
0.
0.
0.
0.
0.
0.
0.
0.
0.
0.
0.
0.
0.
0.
0.
0.
0.
0.
0.
0.
0.
0.
0.
0.
0.
0.
0.
0.
0.
0.
0.
0.
0.
0.
0.
0.
0.
0.
0.
0.
0.
0.
0.
0.
0.
0.
0.
0.
0.
0.
0.
0.
0.
0.
0.
0.
0.
0.
0.
0.
0.
0.
0.
0.
0.
0.
0.
0.
0.
0.
0.
0.
0.
0.
0.
0.
0.
0.
0.
0.
0.
0.
0.
0.
0.
0.
0.
0.
0.
0.
0.
0.
0.
0.
0.
0.
0.
0.
0.
0.
0.
0.
0.
0.
0.
0.
0.
0.
0.
0.
0.
0.
0.
0.
0.
0.
0.
0.
0.
0.
0.
0.
0.
0.
0.
0.
0.
0.
0.
0.
0.
0.
0.
0.
0.
0.
0.
0.
0.
0.
0.
0.
0.
0.
0.
0.
0.
0.
0.
0.
0.
0.
0.
0.
0.
0.
0.
0.
0.
0.
0.
0.
0.
0.
0.
0.
0.
0.
0.
0.
0.
0.
0.
0.
0.
0.
0.
0.
0.
0.
0.
0.
0.
0.
0.
0.
0.
0.
0.
0.
0.
0.
0.
0.
0.
0.
0.
0.
0.
0.
0.
0.
0.
0.
0.
0.
0.
0.
0.
0.
0.
0.
0.
0.
0.
0.
0.
0.
0.
0.
0.
0.
0.
0.
0.
0.
0.
0.
0.
0.
0.
0.
0.
0.
0.
0.
0.
0.
0.
0.
0.
0.
0.
0.
0.
0.
0.
0.
0.
0.
0.
0.
0.
0.
0.
0.
0.
0.
0.
0.
0.
0.
0.
0.
0.
0.
0.
0.
0.
0.
0.
0.
0.
0.
0.
0.
0.
0.
0.
0.
0.
0.
0.
0.
0.
0.
0.
0.
0.
0.
0.
0.
0.
0.
0.
0.
0.
0.
0.
0.
0.
0.
0.
0.
0.
0.
0.
0.
0.
0.
0.
0.
0.
0.
0.
0.
0.
0.
0.
0.
0.
0.
0.
0.
0.
0.
0.
0.
0.
0.
0.
0.
0.
0.
0.
0.
0.
0.
0.
0.
0.
0.
0.
0.
0.
0.
0.
0.
0.
0.
0.
0.
0.
0.
0.
0.
0.
0.
0.
0.
0.
0.
0.
0.
0.
0.
0.
0.
0.
0.
0.
0.
0.
0.
0.
0.
0.
0.
0.
0.
0.
0.
0.
0.
0.
0.
0.
0.
0.
0.
0.
0.
0.
0.
0.
0.
0.
0.
0.
0.
0.
0.
0.
0.
0.
0.
0.
0.
0.
0.
0.
0.
0.
0.
0.
0.
0.
0.
0.
0.
0.
0.
0.
0.
0.
0.
0.
0.
0.
0.
0.
0.
0.
0.
0.
0.
0.
0.
0.
0.
0.
0.
0.
0.
0.
0.
0.
0.
0.
0.
0.
0.
0.
0.
0.
0.
0.
0.
0.
0.
0.
0.
0.
0.
0.
0.
0.
0.
0.
0.
0.
0.
0.
0.
0.
0.
0.
0.
0.
0.
0.
0.
0.
0.
0.
0.
0.
0.
0.
0.
0.
0.
0.
0.
0.
0.
0.
0.
0.
0.
0.
0.
0.
0.
0.
0.
0.
0.
0.
0.
0.
0.
0.
0.
0.
0.
0.
0.
0.
0.
0.
0.
0.
0.
0.
0.
0.
0.
0.
0.
0.
0.
0.
0.
0.
0.
0.
0.
0.
0.
0.
0.
0.
0.
0.
0.
0.
0.
0.
0.
0.
0.
0.
0.
0.
0.
0.
0.
0.
0.
0.
0.
0.
0.
0.
0.
0.
0.
0.
0.
0.
0.
0.
0.
0.
0.
0.
0.
0.
0.
0.
0.
0.
0.
0.
0.
0.
0.
0.
0.
0.
0.
0.
0.
0.
0.
0.
0.
0.
0.
0.
0.
0.
0.
0.
0.
0.
0.
0.
0.
0.
0.
0.
0.
0.
0.
0.
0.
0.
0.
0.
0.
0.
0.
0.
0.
0.
0.
0.
0.
0.
0.
0.
0.
0.
0.
0.
0.
0.
0.
0.
0.
0.
0.
0.
0.
0.
0.
0.
0.
0.
0.
0.
0.
0.
0.
0.
0.
0.
0.
0.
0.
0.
0.
0.
0.
0.
0.
0.
0.
0.
0.
0.
0.
0.
0.
0.
0.
0.
0.
0.
0.
0.
0.
0.
0.
0.
0.
0.
0.
0.
0.
0.
0.
0.
0.
0.
0.
0.
0.
0.
0.
0.
0.
0.
0.
0.
0.
0.
0.
0.
0.
0.
0.
0.
0.
0.
0.
0.
0.
0.
0.
0.
0.
0.
0.
0.
0.
0.
0.
0.
0.
0.
0.
0.
0.
0.
0.
0.
0.
0.
0.
0.
0.
0.
0.
0.
0.
0.
0.
0.
0.
0.
0.
0.
0.
0.
0.
0.
0.
0.
0.
0.
0.
0.
0.
0.
0.
0.
0.
0.
0.
0.
0.
0.
0.
0.
0.
0.
0.
0.
0.
0.
0.
0.
0.
0.
0.
0.
0.
0.
0.
0.
0.
0.
0.
0.
0.
0.
0.
0.
0.
0.
0.
0.
0.
0.
0.
0.
0.
0.
0.
0.
0.
0.
0.
0.
0.
0.
0.
0.
0.
0.
0.
0.
0.
0.
0.
0.
0.
0.
0.
0.
0.
0.
0.
0.
0.
0.
0.
0.
0.
0.
0.
0.
0.
0.
0.
0.
0.
0.
0.
0.
0.
0.
0.
0.
0.
0.
0.
0.
0.
0.
0.
0.
0.
0.
0.
0.
0.
0.
0.
0.
0.
0.
0.
0.
0.
0.
0.
0.
0.
0.
0.
0.
0.
0.
0.
0.
0.
0.
0.
0.
0.
0.
0.
0.
0.
0.
0.
0.
0.
0.
0.
0.
0.
0.
0.
0.
0.
0.
0.
0.
0.
0.
0.
0.
0.
0.
0.
0.
0.
0.
0.
0.
0.
0.
0.
0.
0.
0.
0.
0.
0.
0.
0.
0.
0.
0.
0.
0.
0.
0.
0.
0.
0.
0.
0.
0.
0.
0.
0.
0.
0.
0.
0.
0.
0.
0.
0.
0.
0.
0.
0.
0.
0.
0.
0.
0.
0.
0.
0.
0.
0.
0.
0.
0.
0.
0.
0.
0.
0.
0.
0.
0.
0.
0.
0.
0.
0.
0.
0.
0.
0.
0.
0.
0.
0.
0.
0.
0.
0.
0.
0.
0.
0.
0.
0.
0.
0.
0.
0.
0.
0.
0.
0.
0.
0.
0.
0.
0.
0.
0.
0.
0.
0.
0.
0.
0.
0.
0.
0.
0.
0.
0.
0.
0.
0.
0.
0.
0.
0.
0.
0.
0.
0.
0.
0.
0.
0.
0.
0.
0.
0.
0.
0.
0.
0.
0.
0.
0.
0.
0.
0.
0.
0.
0.
0.
0.
0.
0.
0.
0.
0.
0.
0.
0.
0.
0.
0.
0.
0.
0.
0.
0.
0.
0.
0.
0.
0.
0.
0.
0.
0.
0.
0.
0.
0.
0.
0.
0.
0.
0.
0.
0.
0.
0.
0.
0.
0.
0.
0.
0.
0.
0.
0.
0.
0.
0.
0.
0.
0.
0.
0.
0.
0.
0.
0.
0.
0.
0.
0.
0.
0.
0.
0.
0.
0.
0.
0.
0.
0.
0.
0.
0.
0.
0.
0.
0.
0.
0.
0.
0.
0.
0.
0.
0.
0.
0.
0.
0.
0.
0.
0.
0.
0.
0.
0.
0.
0.
0.
0.
0.
0.
0.
0.
0.
0.
0.
0.
0.
0.
0.
0.
0.
0.
0.
0.
0.
0.
0.
0.
0.
0.
0.
0.
0.
0.
0.
0.
0.
0.
0.
0.
0.
0.
0.
0.
0.
0.
0.
0.
0.
0.
0.
0.
0.
0.
0.
0.
0.
0.
0.
0.
0.
0.
0.
0.
0.
0.
0.
0.
0.
0.
0.
0.
0.
0.
0.
0.
0.
0.
0.
0.
0.
0.
0.
0.
0.
0.
0.
0.
0.
0.
0.
0.
0.
0.
0.
0.
0.
0.
0.
0.
0.
0.
0.
0.
0.
0.
0.
0.
0.
0.
0.
0.
0.
0.
0.
0.
0.
0.
0.
0.
0.
0.
0.
0.
0.
0.
0.
0.
0.
0.
0.
0.
0.
0.
0.
0.
0.
0.
0.
0.
0.
0.
0.
0.
0.
0.
0.
0.
0.
0.
0.
0.
0.
0.
0.
0.
0.
0.
0.
0.
0.
0.
0.
0.
0.
0.
0.
0.
0.
0.
0.
0.
0.
0.
0.
0.
0.
0.
0.
0.
0.
0.
0.
0.
0.
0.
0.
0.
0.
0.
0.
0.
0.
0.
0.
0.
0.
0.
0.
0.
0.
0.
0.
0.
0.
0.
0.
0.
0.
0.
0.
0.
0.
0.
0.
0.
0.
0.
0.
0.
0.
0.
0.
0.
0.
0.
0.
0.
0.
0.
0.
0.
0.
0.
0.
0.
0.
0.
0.
0.
0.
0.
0.
0.
0.
0.
0.
0.
0.
0.
0.
0.
0.
0.
0.
0.
0.
0.
0.
0.
0.
0.
0.
0.
0.
0.
0.
0.
0.
0.
0.
0.
0.
0.
0.
0.
0.
0.
0.
0.
0.
0.
0.
0.
0.
0.
0.
0.
0.
0.
0.
0.
0.
0.
0.
0.
0.
0.
0.
0.
0.
0.
0.
0.
0.
0.
0.
0.
0.
0.
0.
0.
0.
0.
0.
0.
0.
0.
0.
0.
0.
0.
0.
0.
0.
0.
0.
0.
0.
0.
0.
0.
0.
0.
0.
0.
0.
0.
0.
0.
0.
0.
0.
0.
0.
0.
0.
0.
0.
0.
0.
0.
0.
0.
0.
0.
0.
0.
0.
0.
0.
0.
0.
0.
0.
0.
0.
0.
0.
0.
0.
0.
0.
0.
0.
0.
0.
0.
0.
0.
0.
0.
0.
0.
0.
0.
0.
0.
0.
0.
0.
0.
0.
0.
0.
0.
0.
0.
0.
0.
0.
0.
0.
0.
0.
0.
0.
0.
0.
0.
0.
0.
0.
0.
0.
0.
0.
0.
0.
0.
0.
0.
0.
0.
0.
0.
0.
0.
0.
0.
0.
0.
0.
0.
0.
0.
0.
0.
0.
0.
0.
0.
0.
0.
0.
0.
0.
0.
0.
0.
0.
0.
0.
0.
0.
0.
0.
0.
0.
0.
0.
0.
0.
0.
0.
0.
0.
0.
0.
0.
0.
0.
0.
0.
0.
0.
0.
0.
0.
0.
0.
0.
0.
0.
0.
0.
0.
0.
0.
0.
0.
0.
0.
0.
0.
0.
0.
0.
0.
0.
0.
0.
0.
0.
0.
0.
0.
0.
0.
0.
0.
0.
0.
0.
0.
0.
0.
0.
0.
0.
0.
0.
0.
0.
0.
0.
0.
0.
0.
0.
0.
0.
0.
0.
0.
0.
0.
0.
0.
0.
0.
0.
0.
0.
0.
0.
0.
0.
0.
0.
0.
0.
0.
0.
0.
0.
0.
0.
0.
0.
0.
0.
0.
0.
0.
0.
0.
0.
0.
0.
0.
0.
0.
0.
0.
0.
0.
0.
0.
0.
0.
0.
0.
0.
0.
0.
0.
0.
0.
0.
0.
0.
0.
0.
0.
0.
0.
0.
0.
0.
0.
0.
0.
0.
0.
0.
0.
0.
0.
0.
0.
0.
0.
0.
0.
0.
0.
0.
0.
0.
0.
0.
0.
0.
0.
0.
0.
0.
0.
0.
0.
0.
0.
0.
0.
0.
0.
0.
0.
0.
0.
0.
0.
0.
0.
0.
0.
0.
0.
0.
0.
0.
0.
0.
0.
0.
0.
0.
0.
0.
0.
0.
0.
0.
0.
0.
0.
0.
0.
0.
0.
0.
0.
0.
0.
0.
0.
0.
0.
0.
0.
0.
0.
0.
0.
0.
0.
0.
0.
0.
0.
0.
0.
0.
0.
0.
0.
0.
0.
0.
0.
0.
0.
0.
0.
0.
0.
0.
0.
0.
0.
0.
0.
0.
0.
0.
0.
0.
0.
0.
0.
0.
0.
0.
0.
0.
0.
0.
0.
0.
0.
0.
0.
0.
0.
0.
0.
0.
0.
0.
0.
0.
0.
0.
0.
0.
0.
0.
0.
0.
0.
0.
0.
0.
0.
0.
0.
0.
0.
0.
0.
0.
0.
0.
0.
0.
0.
0.
0.
0.
0.
0.
0.
0.
0.
0.
0.
0.
0.
0.
0.
0.
0.
0.
0.
0.
0.
0.
0.
0.
0.
0.
0.
0.
0.
0.
0.
0.
0.
0.
0.
0.
0.
0.
0.
0.
0.
0.
0.
0.
0.
0.
0.005
0.006
0.006
0.006
0.006
0.005
0.
0.
0.
0.
0.
0.
0.
0.
0.
0.
0.
0.
0.
0.
0.
0.
0.
0.
0.
0.
0.
0.
0.
0.
0.
0.
0.
0.
0.
0.
0.
0.
0.
0.
0.
0.
0.
0.
0.
0.
0.
0.
0.
0.
0.
0.
0.
0.002
0.013
0.012
0.014
0.014
0.014
0.012
0.007
0.005
0.
0.
0.
0.
0.
0.
0.
0.
0.
0.
0.
0.
0.
0.
0.
0.
0.
0.
0.
0.
0.
0.
0.
0.
0.
0.
0.
0.
0.
0.
0.
0.
0.
0.
0.
0.
0.
0.
0.
0.
0.
0.
0.
0.
0.002
0.003
0.021
0.025
0.028
0.029
0.025
0.024
0.023
0.017
0.011
0.009
0.
0.
0.
0.
0.
0.003
0.003
0.003
0.
0.
0.
0.
0.
0.
0.
0.
0.
0.
0.
0.
0.
0.
0.
0.
0.
0.
0.
0.
0.
0.
0.
0.
0.
0.
0.
0.
0.
0.
0.
0.
0.
0.
0.003
0.011
0.031
0.038
0.052
0.065
0.072
0.069
0.078
0.063
0.059
0.042
0.031
0.021
0.006
0.013
0.014
0.016
0.016
0.011
0.010
0.005
0.004
0.003
0.
0.
0.
0.
0.
0.
0.
0.
0.
0.
0.
0.
0.
0.
0.
0.
0.
0.
0.
0.
0.
0.
0.
0.
0.
0.
0.
0.
0.
0.
0.006
0.012
0.026
0.057
0.072
0.093
0.111
0.127
0.134
0.128
0.106
0.090
0.079
0.064
0.059
0.049
0.048
0.041
0.037
0.036
0.025
0.027
0.023
0.015
0.005
0.003
0.
0.
0.
0.
0.
0.
0.
0.
0.
0.
0.
0.
0.
0.
0.
0.
0.
0.
0.
0.
0.
0.
0.
0.
0.
0.
0.
0.
0.003
0.012
0.036
0.059
0.080
0.103
0.135
0.160
0.181
0.190
0.191
0.175
0.143
0.130
0.129
0.123
0.108
0.095
0.088
0.083
0.071
0.067
0.055
0.040
0.028
0.018
0.010
0.005
0.003
0.003
0.003
0.003
0.
0.
0.
0.
0.
0.
0.
0.
0.
0.
0.
0.
0.
0.
0.
0.
0.
0.
0.
0.
0.
0.
0.003
0.005
0.026
0.051
0.076
0.107
0.139
0.181
0.214
0.240
0.255
0.260
0.251
0.229
0.211
0.203
0.193
0.174
0.157
0.140
0.129
0.120
0.107
0.092
0.078
0.053
0.043
0.026
0.014
0.009
0.010
0.010
0.009
0.008
0.003
0.
0.
0.
0.
0.
0.
0.
0.
0.
0.
0.
0.
0.
0.
0.
0.
0.
0.
0.
0.
0.004
0.015
0.044
0.064
0.090
0.130
0.183
0.228
0.273
0.303
0.325
0.329
0.340
0.338
0.325
0.301
0.279
0.271
0.255
0.220
0.206
0.180
0.156
0.136
0.113
0.092
0.072
0.061
0.052
0.035
0.027
0.027
0.015
0.013
0.010
0.008
0.
0.
0.
0.
0.
0.
0.
0.
0.
0.
0.
0.
0.
0.
0.
0.
0.
0.
0.003
0.005
0.024
0.047
0.075
0.107
0.151
0.210
0.267
0.310
0.359
0.390
0.421
0.445
0.456
0.432
0.408
0.394
0.372
0.364
0.337
0.307
0.262
0.237
0.206
0.166
0.143
0.117
0.110
0.094
0.084
0.070
0.047
0.037
0.031
0.020
0.011
0.008
0.
0.
0.
0.
0.
0.
0.
0.
0.
0.
0.
0.
0.
0.
0.
0.
0.
0.003
0.010
0.027
0.053
0.082
0.117
0.165
0.235
0.293
0.349
0.399
0.455
0.497
0.530
0.544
0.546
0.525
0.512
0.501
0.483
0.452
0.417
0.374
0.316
0.290
0.258
0.208
0.185
0.161
0.144
0.124
0.101
0.081
0.061
0.048
0.035
0.020
0.011
0.
0.
0.
0.
0.
0.
0.
0.
0.
0.
0.
0.
0.
0.
0.
0.
0.
0.003
0.010
0.031
0.053
0.084
0.121
0.168
0.236
0.305
0.360
0.435
0.509
0.566
0.604
0.636
0.636
0.634
0.640
0.634
0.601
0.562
0.524
0.487
0.439
0.383
0.349
0.311
0.264
0.228
0.199
0.179
0.154
0.121
0.093
0.069
0.051
0.034
0.018
0.
0.
0.
0.
0.
0.
0.
0.
0.
0.
0.
0.
0.
0.
0.
0.
0.
0.003
0.010
0.026
0.047
0.074
0.114
0.160
0.232
0.290
0.357
0.423
0.518
0.588
0.636
0.685
0.707
0.737
0.760
0.742
0.717
0.691
0.642
0.611
0.566
0.491
0.450
0.408
0.368
0.327
0.283
0.244
0.204
0.165
0.126
0.099
0.066
0.045
0.024
0.
0.
0.
0.
0.
0.
0.
0.
0.
0.
0.
0.
0.
0.
0.
0.
0.
0.003
0.010
0.024
0.043
0.067
0.093
0.145
0.208
0.271
0.343
0.426
0.510
0.592
0.656
0.716
0.765
0.813
0.831
0.836
0.814
0.783
0.764
0.729
0.682
0.599
0.551
0.509
0.477
0.419
0.369
0.320
0.272
0.208
0.163
0.117
0.085
0.052
0.035
0.
0.
0.
0.
0.
0.
0.
0.
0.
0.
0.
0.
0.
0.
0.
0.
0.
0.
0.004
0.021
0.036
0.053
0.079
0.117
0.175
0.230
0.305
0.388
0.485
0.566
0.646
0.740
0.802
0.845
0.883
0.911
0.903
0.879
0.862
0.826
0.782
0.730
0.663
0.610
0.560
0.509
0.441
0.388
0.323
0.251
0.192
0.134
0.098
0.066
0.038
0.
0.
0.
0.
0.
0.
0.
0.
0.
0.
0.
0.
0.
0.
0.
0.
0.
0.
0.003
0.011
0.025
0.041
0.056
0.092
0.140
0.198
0.275
0.350
0.448
0.529
0.619
0.717
0.800
0.859
0.910
0.934
0.959
0.952
0.926
0.903
0.852
0.804
0.754
0.709
0.648
0.579
0.505
0.432
0.361
0.289
0.215
0.146
0.100
0.068
0.037
0.
0.
0.
0.
0.
0.
0.
0.
0.
0.
0.
0.
0.
0.
0.
0.
0.
0.
0.
0.004
0.019
0.027
0.037
0.069
0.114
0.161
0.221
0.301
0.385
0.479
0.578
0.670
0.770
0.842
0.899
0.938
0.956
0.954
0.965
0.950
0.913
0.880
0.822
0.777
0.714
0.630
0.542
0.457
0.375
0.301
0.224
0.144
0.096
0.065
0.037
0.
0.
0.
0.
0.
0.
0.
0.
0.
0.
0.
0.
0.
0.
0.
0.
0.
0.
0.
0.
0.008
0.019
0.025
0.058
0.089
0.127
0.190
0.259
0.343
0.437
0.515
0.625
0.710
0.802
0.859
0.911
0.942
0.955
0.981
0.974
0.959
0.920
0.858
0.813
0.745
0.662
0.565
0.464
0.373
0.291
0.215
0.146
0.085
0.055
0.032
0.
0.
0.
0.
0.
0.
0.
0.
0.
0.
0.
0.
0.
0.
0.
0.
0.
0.
0.
0.
0.
0.003
0.015
0.048
0.074
0.110
0.152
0.231
0.299
0.369
0.451
0.553
0.649
0.719
0.776
0.831
0.888
0.920
0.960
0.966
0.953
0.926
0.865
0.818
0.749
0.659
0.549
0.441
0.352
0.273
0.190
0.136
0.070
0.045
0.023
0.
0.
0.
0.
0.
0.
0.
0.
0.
0.
0.
0.
0.
0.
0.
0.
0.
0.
0.
0.
0.
0.002
0.003
0.034
0.065
0.093
0.123
0.185
0.246
0.311
0.373
0.453
0.533
0.606
0.673
0.743
0.799
0.859
0.905
0.911
0.895
0.874
0.828
0.778
0.709
0.621
0.508
0.407
0.318
0.237
0.164
0.112
0.052
0.033
0.014
0.
0.
0.
0.
0.
0.
0.
0.
0.
0.
0.
0.
0.
0.
0.
0.
0.
0.
0.
0.
0.
0.003
0.011
0.031
0.060
0.083
0.108
0.148
0.211
0.263
0.312
0.374
0.440
0.514
0.563
0.638
0.695
0.748
0.805
0.830
0.834
0.813
0.762
0.711
0.649
0.558
0.448
0.357
0.270
0.196
0.130
0.079
0.041
0.015
0.
0.
0.
0.
0.
0.
0.
0.
0.
0.
0.
0.
0.
0.
0.
0.
0.
0.
0.
0.
0.
0.
0.003
0.012
0.033
0.053
0.082
0.109
0.134
0.171
0.219
0.263
0.309
0.362
0.422
0.477
0.549
0.608
0.652
0.695
0.724
0.729
0.710
0.679
0.627
0.564
0.482
0.376
0.288
0.219
0.160
0.099
0.047
0.013
0.002
0.
0.
0.
0.
0.
0.
0.
0.
0.
0.
0.
0.
0.
0.
0.
0.
0.
0.
0.
0.
0.
0.
0.003
0.013
0.028
0.052
0.079
0.099
0.125
0.138
0.174
0.202
0.252
0.289
0.319
0.370
0.437
0.492
0.541
0.569
0.596
0.606
0.602
0.571
0.520
0.458
0.385
0.297
0.229
0.164
0.110
0.053
0.020
0.005
0.
0.
0.
0.
0.
0.
0.
0.
0.002
0.
0.
0.002
0.005
0.005
0.006
0.005
0.003
0.003
0.
0.
0.
0.
0.
0.005
0.013
0.027
0.048
0.069
0.086
0.104
0.118
0.128
0.148
0.188
0.215
0.239
0.275
0.325
0.373
0.425
0.454
0.474
0.479
0.482
0.461
0.421
0.363
0.294
0.233
0.164
0.110
0.057
0.027
0.012
0.002
0.
0.
0.
0.
0.
0.002
0.003
0.003
0.003
0.003
0.005
0.006
0.012
0.013
0.014
0.013
0.012
0.008
0.003
0.002
0.
0.
0.
0.004
0.012
0.021
0.039
0.057
0.075
0.086
0.096
0.102
0.113
0.126
0.149
0.172
0.199
0.238
0.268
0.302
0.347
0.359
0.372
0.362
0.364
0.337
0.289
0.235
0.174
0.113
0.065
0.029
0.016
0.010
0.
0.
0.
0.
0.
0.
0.005
0.010
0.011
0.011
0.013
0.015
0.015
0.015
0.017
0.018
0.017
0.015
0.013
0.008
0.003
0.
0.
0.
0.
0.011
0.016
0.034
0.044
0.058
0.070
0.074
0.083
0.093
0.094
0.109
0.113
0.131
0.163
0.189
0.217
0.251
0.277
0.280
0.275
0.269
0.247
0.210
0.164
0.109
0.071
0.032
0.018
0.012
0.
0.
0.
0.
0.
0.
0.005
0.010
0.012
0.013
0.013
0.018
0.023
0.024
0.018
0.021
0.026
0.025
0.018
0.015
0.010
0.004
0.002
0.
0.
0.
0.003
0.013
0.017
0.035
0.042
0.052
0.056
0.063
0.060
0.069
0.066
0.073
0.094
0.114
0.136
0.159
0.177
0.189
0.207
0.212
0.199
0.172
0.144
0.111
0.072
0.039
0.020
0.012
0.005
0.
0.
0.
0.
0.
0.
0.005
0.012
0.014
0.015
0.015
0.020
0.026
0.027
0.020
0.027
0.029
0.028
0.025
0.017
0.011
0.004
0.003
0.
0.
0.
0.002
0.008
0.013
0.017
0.032
0.035
0.039
0.043
0.043
0.039
0.037
0.044
0.051
0.062
0.077
0.103
0.114
0.138
0.142
0.146
0.140
0.112
0.086
0.065
0.042
0.028
0.018
0.002
0.
0.
0.
0.
0.
0.
0.002
0.006
0.012
0.014
0.016
0.016
0.021
0.027
0.028
0.028
0.029
0.030
0.029
0.026
0.022
0.012
0.009
0.003
0.
0.
0.
0.
0.003
0.004
0.010
0.014
0.019
0.019
0.027
0.024
0.017
0.022
0.025
0.030
0.034
0.049
0.065
0.080
0.094
0.100
0.097
0.089
0.078
0.062
0.044
0.032
0.018
0.012
0.
0.
0.
0.
0.
0.
0.
0.002
0.003
0.012
0.014
0.016
0.016
0.024
0.030
0.027
0.027
0.028
0.029
0.028
0.026
0.022
0.011
0.004
0.003
0.
0.
0.
0.
0.
0.002
0.003
0.004
0.004
0.004
0.011
0.012
0.014
0.014
0.012
0.019
0.012
0.016
0.038
0.045
0.054
0.065
0.064
0.058
0.054
0.040
0.034
0.024
0.014
0.009
0.
0.
0.
0.
0.
0.
0.
0.002
0.003
0.011
0.013
0.014
0.014
0.022
0.027
0.022
0.020
0.025
0.026
0.025
0.023
0.019
0.010
0.004
0.003
0.
0.
0.
0.
0.
0.
0.
0.002
0.003
0.003
0.003
0.007
0.008
0.008
0.008
0.007
0.005
0.008
0.015
0.020
0.034
0.039
0.045
0.042
0.037
0.033
0.027
0.021
0.012
0.002
0.
0.
0.
0.
0.
0.
0.
0.002
0.003
0.004
0.009
0.010
0.012
0.014
0.017
0.015
0.015
0.021
0.022
0.021
0.019
0.011
0.008
0.003
0.002
0.
0.
0.
0.
0.
0.
0.
0.
0.
0.
0.
0.
0.004
0.004
0.004
0.
0.
0.002
0.004
0.013
0.018
0.026
0.029
0.030
0.030
0.027
0.022
0.014
0.010
0.
0.
0.
0.
0.
0.
0.
0.
0.
0.002
0.003
0.004
0.004
0.008
0.004
0.005
0.009
0.011
0.013
0.013
0.011
0.010
0.008
0.003
0.002
0.
0.
0.
0.
0.
0.
0.
0.
0.
0.
0.
0.
0.
0.
0.
0.
0.
0.
0.
0.003
0.008
0.013
0.016
0.018
0.019
0.018
0.016
0.013
0.010
0.002
0.
0.
0.
0.
0.
0.
0.
0.
0.
0.
0.002
0.003
0.003
0.003
0.003
0.002
0.002
0.003
0.003
0.008
0.004
0.003
0.003
0.002
0.
0.
0.
0.
0.
0.
0.
0.
0.
0.
0.
0.
0.
0.
0.
0.
0.
0.
0.
0.
0.002
0.003
0.004
0.009
0.013
0.013
0.013
0.011
0.003
0.003
0.
0.
0.
0.
0.
0.
0.
0.
0.
0.
0.
0.
0.
0.
0.
0.
0.
0.
0.
0.002
0.002
0.002
0.002
0.
0.
0.
0.
0.
0.
0.
0.
0.
0.
0.
0.
0.
0.
0.
0.
0.
0.
0.
0.
0.
0.
0.
0.
0.003
0.003
0.004
0.004
0.003
0.003
0.002
0.
0.
0.
0.
0.
0.
0.
0.
0.
0.
0.
0.
0.
0.
0.
0.
0.
0.
0.
0.
0.
0.
0.
0.
0.
0.
0.
0.
0.
0.
0.
0.
0.
0.
0.
0.
0.
0.
0.
0.
0.
0.
0.
0.
0.
0.
0.
0.
0.
0.
0.002
0.002
0.002
0.
0.
0.
0.
0.
0.
0.
0.
0.
0.
0.
0.
0.
0.
0.
0.
0.
0.
0.
0.
0.
0.
0.
0.
0.
0.
0.
0.
0.
0.
0.
0.
0.
0.
0.
0.
0.
0.
0.
0.
0.
0.
0.
0.
0.
0.
0.
0.
0.
0.
0.
0.
0.
0.
0.
0.
0.
0.
0.
0.
0.
0.
0.
0.
0.
0.
0.
0.
0.
0.
0.
0.
0.
0.
0.
0.
0.
0.
0.
0.
0.
0.
0.
0.
0.
0.
0.
0.
0.
0.
0.
0.
0.
0.
0.
0.
0.
0.
0.
0.
0.
0.
0.
0.
0.
0.
0.
0.
0.
0.
0.
0.
0.
0.
0.
0.
0.
0.
0.
0.
0.
0.
0.
0.
0.
0.
0.
0.
0.
0.
0.
0.
0.
0.
0.
0.
0.
0.
0.
0.
0.
0.
0.
0.
0.
0.
0.
0.
0.
0.
0.
0.
0.
0.
0.
0.
0.
0.
0.
0.
0.
0.
0.
0.
0.
0.
0.
0.
0.
0.
0.
0.
0.
0.
0.
0.
0.
0.
0.
0.
0.
0.
0.
0.
0.
0.
0.
0.
0.
0.
0.
0.
0.
0.
0.
0.
0.
0.
0.
0.
0.
0.
0.
0.
0.
0.
0.
0.
0.
0.
0.
0.
0.
0.
0.
0.
0.
0.
0.
0.
0.
0.
0.
0.
0.
0.
0.
0.
0.
0.
0.
0.
0.
0.
0.
0.
0.
0.
0.
0.
0.
0.
0.
0.
0.
0.
0.
0.
0.
0.
0.
0.
0.
0.
0.
0.
0.
0.
0.
0.
0.
0.
0.
0.
0.
0.
0.
0.
0.
0.
0.
0.
0.
0.
0.
0.
0.
0.
0.
0.
0.
0.
0.
0.
0.
0.
0.
0.
0.
0.
0.
0.
0.
0.
0.
0.
0.
0.
0.
0.
0.
0.
0.
0.
0.
0.
0.
0.
0.
0.
0.
0.
0.
0.
0.
0.
0.
0.
0.
0.
0.
0.
0.
0.
0.
0.
0.
0.
0.
0.
0.
0.
0.
0.
0.
0.
0.
0.
0.
0.
0.
0.
0.
0.
0.
0.
0.
0.
0.
0.
0.
0.
0.
0.
0.
0.
0.
0.
0.
0.
0.
0.
0.
0.
0.
0.
0.
0.
0.
0.
0.
0.
0.
0.
0.
0.
0.
0.
0.
0.
0.
0.
0.
0.
0.
0.
0.
0.
0.
0.
0.
0.
0.
0.
0.
0.
0.
0.
0.
0.
0.
0.
0.
0.
0.
0.
0.
0.
0.
0.
0.
0.
0.
0.
0.
0.
0.
0.
0.
0.
0.
0.
0.
0.
0.
0.
0.
0.
0.
0.
0.
0.
0.
0.
0.
0.
0.
0.
0.
0.
0.
0.
0.
0.
0.
0.
0.
0.
0.
0.
0.
0.
0.
0.
0.
0.
0.
0.
0.
0.
0.
0.
0.
0.
0.
0.
0.
0.
0.
0.
0.
0.
0.
0.
0.
0.
0.
0.
0.
0.
0.
0.
0.
0.
0.
0.
0.
0.
0.
0.
0.
0.
0.
0.
0.
0.
0.
0.
0.
0.
0.
0.
0.
0.
0.
0.
0.
0.
0.
0.
0.
0.
0.
0.
0.
0.
0.
0.
0.
0.
0.
0.
0.
0.
0.
0.
0.
0.
0.
0.
0.
0.
0.
0.
0.
0.
0.
0.
0.
0.
0.
0.
0.
0.
0.
0.
0.
0.
0.
0.
0.
0.
0.
0.
0.
0.
0.
0.
0.
0.
0.
0.
0.
0.
0.
0.
0.
0.
0.
0.
0.
0.
0.
0.
0.
0.
0.
0.
0.
0.
0.
0.
0.
0.
0.
0.
0.
0.
0.
0.
0.
0.
0.
0.
0.
0.
0.
0.
0.
0.
0.
0.
0.
0.
0.
0.
0.
0.
0.
0.
0.
0.
0.
0.
0.
0.
0.
0.
0.
0.
0.
0.
0.
0.
0.
0.
0.
0.
0.
0.
0.
0.
0.
0.
0.
0.
0.
0.
0.
0.
0.
0.
0.
0.
0.
0.
0.
0.
0.
0.
0.
0.
0.
0.
0.
0.
0.
0.
0.
0.
0.
0.
0.
0.
0.
0.
0.
0.
0.
0.
0.
0.
0.
0.
0.
0.
0.
0.
0.
0.
0.
0.
0.
0.
0.
0.
0.
0.
0.
0.
0.
0.
0.
0.
0.
0.
0.
0.
0.
0.
0.
0.
0.
0.
0.
0.
0.
0.
0.
0.
0.
0.
0.
0.
0.
0.
0.
0.
0.
0.
0.
0.
0.
0.
0.
0.
0.
0.
0.
0.
0.
0.
0.
0.
0.
0.
0.
0.
0.
0.
0.
0.
0.
0.
0.
0.
0.
0.
0.
0.
0.
0.
0.
0.
0.
0.
0.
0.
0.
0.
0.
0.
0.
0.
0.
0.
0.
0.
0.
0.
0.
0.
0.
0.
0.
0.
0.
0.
0.
0.
0.
0.
0.
0.
0.
0.
0.
0.
0.
0.
0.
0.
0.
0.
0.
0.
0.
0.
0.
0.
0.
0.
0.
0.
0.
0.
0.
0.
0.
0.
0.
0.
0.
0.
0.
0.
0.
0.
0.
0.
0.
0.
0.
0.
0.
0.
0.
0.
0.
0.
0.
0.
0.
0.
0.
0.
0.
0.
0.
0.
0.
0.
0.
0.
0.
0.
0.
0.
0.
0.
0.
0.
0.
0.
0.
0.
0.
0.
0.
0.
0.
0.
0.
0.
0.
0.
0.
0.
0.
0.
0.
0.
0.
0.
0.
0.
0.
0.
0.
0.
0.
0.
0.
0.
0.
0.
0.
0.
0.
0.
0.
0.
0.
0.
0.
0.
0.
0.
0.
0.
0.
0.
0.
0.
0.
0.
0.
0.
0.
0.
0.
0.
0.
0.
0.
0.
0.
0.
0.
0.
0.
0.
0.
0.
0.
0.
0.
0.
0.
0.
0.
0.
0.
0.
0.
0.
0.
0.
0.
0.
0.
0.
0.
0.
0.
0.
0.
0.
0.
0.
0.
0.
0.
0.
0.
0.
0.
0.
0.
0.
0.
0.
0.
0.
0.
0.
0.
0.
0.
0.
0.
0.
0.
0.
0.
0.
0.
0.
0.
0.
0.
0.
0.
0.
0.
0.
0.
0.
0.
0.
0.
0.
0.
0.
0.
0.
0.
0.
0.
0.
0.
0.
0.
0.
0.
0.
0.
0.
0.
0.
0.
0.
0.
0.
0.
0.
0.
0.
0.
0.
0.
0.
0.
0.
0.
0.
0.
0.
0.
0.
0.
0.
0.
0.
0.
0.
0.
0.
0.
0.
0.
0.
0.
0.
0.
0.
0.
0.
0.
0.
0.
0.
0.
0.
0.
0.
0.
0.
0.
0.
0.
0.
0.
0.
0.
0.
0.
0.
0.
0.
0.
0.
0.
0.
0.
0.
0.
0.
0.
0.
0.
0.
0.
0.
0.
0.
0.
0.
0.
0.
0.
0.
0.
0.
0.
0.
0.
0.
0.
0.
0.
0.
0.
0.
0.
0.
0.
0.
0.
0.
0.
0.
0.
0.
0.
0.
0.
0.
0.
0.
0.
0.
0.
0.
0.
0.
0.
0.
0.
0.
0.
0.
0.
0.
0.
0.
0.
0.
0.
0.
0.
0.
0.
0.
0.
0.
0.
0.
0.
0.
0.
0.
0.
0.
0.
0.
0.
0.
0.
0.
0.
0.
0.
0.
0.
0.
0.
0.
0.
0.
0.
0.
0.
0.
0.
0.
0.
0.
0.
0.
0.
0.
0.
0.
0.
0.
0.
0.
0.
0.
0.
0.
0.
0.
0.
0.
0.
0.
0.
0.
0.
0.
0.
0.
0.
0.
0.
0.
0.
0.
0.
0.
0.
0.
0.
0.
0.
0.
0.
0.
0.
0.
0.
0.
0.
0.
0.
0.
0.
0.
0.
0.
0.
0.
0.
0.
0.
0.
0.
0.
0.
0.
0.
0.
0.
0.
0.
0.
0.
0.
0.
0.
0.
0.
0.
0.
0.
0.
0.
0.
0.
0.
0.
0.
0.
0.
0.
0.
0.
0.
0.
0.
0.
0.
0.
0.
0.
0.
0.
0.
0.
0.
0.
0.
0.
0.
0.
0.
0.
0.
0.
0.
0.
0.
0.
0.
0.
0.
0.
0.
0.
0.
0.
0.
0.
0.
0.
0.
0.
0.
0.
0.
0.
0.
0.
0.
0.
0.
0.
0.
0.
0.
0.
0.
0.
0.
0.
0.
0.
0.
0.
0.
0.
0.
0.
0.
0.
0.
0.
0.
0.
0.
0.
0.
0.
0.
0.
0.
0.
0.
0.
0.
0.
0.
0.
0.
0.
0.
0.
0.
0.
0.
0.
0.
0.
0.
0.
0.
0.
0.
0.
0.
0.
0.
0.
0.
0.
0.
0.
0.
0.
0.
0.
0.
0.
0.
0.
0.
0.
0.
0.
0.
0.
0.
0.
0.
0.
0.
0.
0.
0.
0.
0.
0.
0.
0.
0.
0.
0.
0.
0.
0.
0.
0.
0.
0.
0.
0.
0.
0.
0.
0.
0.
0.
0.
0.
0.
0.
0.
0.
0.
0.
0.
0.
0.
0.
0.
0.
0.
0.
0.
0.
0.
0.
0.
0.
0.
0.
0.
0.
0.
0.
0.
0.
0.
0.
0.
0.
0.
0.
0.
0.
0.
0.
0.
0.
0.
0.
0.
0.
0.
0.
0.
0.
0.
0.
0.
0.
0.
0.
0.
0.
0.
0.
0.
0.
0.
0.
0.
0.
0.
0.
0.
0.
0.
0.
0.
0.
0.
0.
0.
0.
0.
0.
0.
0.
0.
0.
0.
0.
0.
0.
0.
0.
0.
0.
0.
0.
0.
0.
0.
0.
0.
0.
0.
0.
0.
0.
0.
0.
0.
0.
0.
0.
0.
0.
0.
0.
0.
0.
0.
0.
0.
0.
0.
0.
0.
0.
0.
0.
0.
0.
0.
0.
0.
0.
0.
0.
0.
0.
0.
0.
0.
0.
0.
0.
0.
0.
0.
0.
0.
0.
0.
0.
0.
0.
0.
0.
0.
0.
0.
0.
0.
0.
0.
0.
0.
0.
0.
0.
0.
0.
0.
0.
0.
0.
0.
0.
0.
0.
0.
0.
0.
0.
0.
0.
0.
0.
0.
0.
0.
0.
0.
0.
0.
0.
0.
0.
0.
0.
0.
0.
0.
0.
0.
0.
0.
0.
0.
0.
0.
0.
0.
0.
0.
0.
0.
0.
0.
0.
0.
0.
0.
0.
0.
0.
0.
0.
0.
0.
0.
0.
0.
0.
0.
0.
0.
0.
0.
0.
0.
0.
0.
0.
0.
0.
0.
0.
0.
0.
0.
0.
0.
0.
0.
0.
0.
0.
0.
0.
0.
0.
0.
0.
0.
0.
0.
0.
0.
0.
0.
0.
0.
0.
0.
0.
0.
0.
0.
0.
0.
0.
0.
0.
0.
0.
0.
0.
0.
0.
0.
0.
0.
0.
0.
0.
0.
0.
0.
0.
0.
0.
0.
0.
0.
0.
0.
0.
0.
0.
0.
0.
0.
0.
0.
0.
0.
0.
0.
0.
0.
0.
0.
0.
0.
0.
0.
0.
0.
0.
0.
0.
0.
0.
0.
0.
0.
0.
0.
0.
0.
0.
0.
0.
0.
0.
0.
0.
0.
0.
0.
0.
0.
0.
0.
0.
0.
0.
0.
0.
0.
0.
0.
0.
0.
0.
0.
0.
0.
0.
0.
0.
0.
0.
0.
0.
0.
0.
0.
0.
0.
0.
0.
0.
0.
0.
0.
0.
0.
0.
0.
0.
0.
0.
0.
0.
0.
0.
0.
0.
0.
0.
0.
0.
0.
0.
0.
0.
0.
0.
0.
0.
0.
0.
0.
0.
0.
0.
0.
0.
0.
0.
0.
0.
0.
0.
0.
0.
0.
0.
0.
0.
0.
0.
0.
0.
0.
0.
0.
0.
0.
0.
0.
0.
0.
0.
0.
0.
0.
0.
0.
0.
0.
0.
0.
0.
0.
0.
0.
0.
0.
0.
0.
0.
0.
0.
0.
0.
0.
0.
0.
0.
0.
0.
0.
0.
0.
0.
0.
0.
0.
0.
0.
0.
0.
0.
0.
0.
0.
0.
0.
0.
0.
0.
0.
0.
0.
0.
0.
0.
0.
0.
0.
0.
0.
0.
0.
0.
0.
0.
0.
0.
0.
0.
0.
0.
0.
0.
0.
0.
0.
0.
0.
0.
0.
0.
0.
0.
0.
0.
0.
0.
0.
0.
0.
0.
0.
0.
0.
0.
0.
0.
0.005
0.006
0.006
0.006
0.005
0.005
0.
0.
0.003
0.003
0.003
0.
0.
0.
0.
0.
0.
0.
0.
0.
0.
0.
0.
0.
0.
0.
0.
0.
0.
0.
0.
0.
0.
0.
0.
0.
0.
0.
0.
0.
0.
0.
0.
0.
0.
0.
0.
0.
0.
0.
0.
0.
0.
0.008
0.011
0.015
0.017
0.017
0.014
0.013
0.007
0.010
0.017
0.011
0.008
0.003
0.003
0.
0.
0.
0.
0.
0.
0.
0.
0.
0.
0.
0.
0.
0.
0.
0.
0.
0.
0.
0.
0.
0.
0.
0.
0.
0.
0.
0.
0.
0.
0.
0.
0.
0.
0.
0.
0.
0.
0.
0.002
0.008
0.022
0.034
0.038
0.040
0.035
0.031
0.025
0.027
0.024
0.020
0.015
0.012
0.008
0.003
0.003
0.
0.
0.
0.
0.
0.
0.
0.
0.
0.
0.
0.
0.
0.
0.
0.
0.
0.
0.
0.
0.
0.
0.
0.
0.
0.
0.
0.
0.
0.
0.
0.
0.
0.
0.
0.
0.
0.003
0.012
0.025
0.043
0.052
0.060
0.062
0.060
0.056
0.053
0.046
0.044
0.039
0.020
0.015
0.011
0.006
0.006
0.003
0.003
0.003
0.
0.
0.
0.
0.
0.
0.
0.
0.
0.
0.
0.
0.
0.
0.
0.
0.
0.
0.
0.
0.
0.
0.
0.
0.
0.
0.
0.
0.
0.
0.
0.
0.
0.003
0.009
0.028
0.052
0.077
0.091
0.102
0.117
0.116
0.120
0.118
0.102
0.089
0.066
0.043
0.025
0.033
0.026
0.027
0.022
0.016
0.010
0.005
0.004
0.003
0.
0.
0.
0.
0.
0.
0.
0.
0.
0.
0.
0.
0.
0.
0.
0.
0.
0.
0.
0.
0.
0.
0.
0.
0.
0.
0.
0.
0.
0.002
0.007
0.026
0.060
0.084
0.111
0.140
0.163
0.179
0.197
0.197
0.171
0.147
0.120
0.105
0.111
0.081
0.070
0.066
0.054
0.054
0.047
0.034
0.025
0.017
0.009
0.003
0.
0.
0.
0.
0.
0.
0.
0.
0.
0.
0.
0.
0.
0.
0.
0.
0.
0.
0.
0.
0.
0.
0.
0.
0.
0.
0.
0.
0.006
0.028
0.054
0.081
0.116
0.151
0.195
0.227
0.262
0.274
0.270
0.259
0.222
0.191
0.189
0.168
0.152
0.120
0.110
0.100
0.094
0.087
0.069
0.054
0.036
0.020
0.014
0.011
0.003
0.004
0.003
0.003
0.003
0.
0.
0.
0.
0.
0.
0.
0.
0.
0.
0.
0.
0.
0.
0.
0.
0.
0.
0.
0.
0.
0.003
0.012
0.042
0.072
0.106
0.144
0.204
0.252
0.311
0.340
0.353
0.359
0.347
0.329
0.303
0.275
0.251
0.232
0.204
0.189
0.171
0.151
0.135
0.115
0.090
0.073
0.054
0.037
0.024
0.019
0.014
0.012
0.012
0.010
0.008
0.002
0.
0.
0.
0.
0.
0.
0.
0.
0.
0.
0.
0.
0.
0.
0.
0.
0.
0.
0.
0.004
0.026
0.054
0.086
0.123
0.184
0.250
0.310
0.373
0.412
0.443
0.454
0.450
0.445
0.420
0.376
0.359
0.334
0.319
0.283
0.256
0.226
0.205
0.174
0.145
0.121
0.102
0.082
0.073
0.062
0.043
0.035
0.027
0.020
0.013
0.010
0.007
0.
0.
0.
0.
0.
0.
0.
0.
0.
0.
0.
0.
0.
0.
0.
0.
0.
0.003
0.005
0.035
0.063
0.099
0.142
0.212
0.286
0.363
0.433
0.481
0.526
0.555
0.566
0.574
0.562
0.529
0.493
0.470
0.444
0.409
0.358
0.334
0.305
0.260
0.224
0.189
0.155
0.138
0.117
0.103
0.086
0.066
0.055
0.041
0.024
0.014
0.010
0.
0.
0.
0.
0.
0.
0.
0.
0.
0.
0.
0.
0.
0.
0.
0.
0.
0.003
0.015
0.040
0.069
0.106
0.154
0.226
0.301
0.395
0.471
0.532
0.599
0.653
0.668
0.685
0.676
0.654
0.634
0.623
0.594
0.553
0.503
0.468
0.403
0.369
0.323
0.282
0.245
0.214
0.194
0.171
0.137
0.114
0.087
0.065
0.046
0.027
0.013
0.
0.
0.
0.
0.
0.
0.
0.
0.
0.
0.
0.
0.
0.
0.
0.
0.
0.004
0.016
0.035
0.070
0.105
0.153
0.226
0.308
0.402
0.485
0.571
0.647
0.717
0.756
0.786
0.791
0.776
0.776
0.765
0.733
0.692
0.643
0.600
0.528
0.480
0.445
0.403
0.348
0.306
0.270
0.242
0.216
0.175
0.126
0.097
0.069
0.045
0.022
0.
0.
0.
0.
0.
0.
0.
0.
0.
0.
0.
0.
0.
0.
0.
0.
0.
0.004
0.016
0.035
0.062
0.099
0.138
0.219
0.296
0.396
0.489
0.585
0.674
0.753
0.807
0.850
0.866
0.893
0.903
0.894
0.871
0.816
0.771
0.732
0.684
0.606
0.576
0.526
0.478
0.421
0.380
0.320
0.279
0.234
0.183
0.125
0.090
0.060
0.037
0.
0.
0.
0.
0.
0.
0.
0.
0.
0.
0.
0.
0.
0.
0.
0.
0.
0.003
0.015
0.031
0.054
0.082
0.122
0.192
0.278
0.368
0.459
0.563
0.658
0.746
0.817
0.885
0.936
0.975
0.995
1.004
0.974
0.935
0.900
0.864
0.813
0.738
0.691
0.633
0.592
0.536
0.480
0.409
0.347
0.284
0.225
0.160
0.115
0.076
0.043
0.
0.
0.
0.
0.
0.
0.
0.
0.
0.
0.
0.
0.
0.
0.
0.
0.
0.
0.009
0.023
0.042
0.066
0.095
0.166
0.236
0.309
0.420
0.517
0.622
0.713
0.803
0.886
0.963
1.007
1.056
1.078
1.071
1.049
1.012
0.968
0.921
0.858
0.808
0.760
0.697
0.643
0.562
0.485
0.408
0.328
0.255
0.183
0.127
0.083
0.053
0.
0.
0.
0.
0.
0.
0.
0.
0.
0.
0.
0.
0.
0.
0.
0.
0.
0.
0.004
0.016
0.029
0.047
0.072
0.125
0.186
0.261
0.356
0.462
0.563
0.668
0.775
0.863
0.943
1.008
1.082
1.120
1.126
1.110
1.085
1.051
1.015
0.964
0.906
0.854
0.777
0.709
0.618
0.535
0.450
0.358
0.275
0.200
0.131
0.085
0.054
0.
0.
0.
0.
0.
0.
0.
0.
0.
0.
0.
0.
0.
0.
0.
0.
0.
0.
0.
0.008
0.021
0.031
0.057
0.100
0.152
0.210
0.294
0.402
0.516
0.612
0.712
0.815
0.911
0.989
1.065
1.107
1.151
1.140
1.137
1.099
1.078
1.024
0.976
0.917
0.851
0.763
0.659
0.563
0.466
0.370
0.281
0.195
0.126
0.086
0.052
0.
0.
0.
0.
0.
0.
0.
0.
0.
0.
0.
0.
0.
0.
0.
0.
0.
0.
0.
0.003
0.009
0.021
0.036
0.073
0.121
0.173
0.247
0.348
0.459
0.557
0.661
0.767
0.848
0.933
0.990
1.053
1.099
1.118
1.120
1.121
1.091
1.059
1.000
0.950
0.880
0.786
0.675
0.563
0.448
0.365
0.273
0.182
0.116
0.077
0.046
0.
0.
0.
0.
0.
0.
0.
0.
0.
0.
0.
0.
0.
0.
0.
0.
0.
0.
0.
0.
0.
0.010
0.026
0.063
0.106
0.145
0.204
0.299
0.392
0.488
0.585
0.687
0.779
0.846
0.905
0.984
1.035
1.076
1.097
1.109
1.107
1.049
0.997
0.935
0.861
0.772
0.650
0.536
0.420
0.338
0.241
0.165
0.098
0.060
0.036
0.
0.
0.
0.
0.
0.
0.
0.
0.
0.
0.
0.
0.
0.
0.
0.
0.
0.
0.
0.
0.
0.003
0.017
0.056
0.087
0.130
0.177
0.260
0.332
0.405
0.486
0.587
0.673
0.747
0.807
0.879
0.944
1.005
1.040
1.063
1.061
1.009
0.956
0.898
0.828
0.725
0.601
0.489
0.383
0.286
0.204
0.138
0.074
0.043
0.022
0.
0.
0.
0.
0.
0.
0.
0.
0.
0.
0.
0.
0.
0.
0.
0.
0.
0.
0.
0.
0.
0.004
0.022
0.050
0.079
0.114
0.157
0.217
0.287
0.347
0.420
0.494
0.558
0.631
0.706
0.766
0.831
0.887
0.922
0.972
0.966
0.952
0.885
0.827
0.744
0.648
0.529
0.420
0.322
0.233
0.166
0.103
0.049
0.031
0.007
0.
0.
0.
0.
0.
0.
0.
0.
0.
0.
0.
0.
0.
0.
0.
0.
0.
0.
0.
0.
0.002
0.011
0.020
0.048
0.080
0.114
0.144
0.186
0.249
0.307
0.360
0.406
0.472
0.519
0.588
0.657
0.719
0.779
0.819
0.846
0.870
0.846
0.795
0.720
0.650
0.558
0.444
0.346
0.258
0.184
0.124
0.056
0.025
0.008
0.002
0.
0.
0.
0.
0.002
0.002
0.002
0.002
0.
0.002
0.005
0.005
0.010
0.005
0.003
0.002
0.
0.
0.
0.
0.002
0.012
0.025
0.048
0.075
0.106
0.141
0.175
0.201
0.251
0.292
0.332
0.380
0.428
0.491
0.538
0.600
0.651
0.688
0.731
0.732
0.709
0.676
0.624
0.538
0.446
0.349
0.273
0.200
0.130
0.079
0.031
0.003
0.002
0.
0.
0.
0.002
0.003
0.003
0.008
0.008
0.005
0.006
0.013
0.013
0.014
0.015
0.014
0.013
0.008
0.003
0.002
0.
0.
0.002
0.012
0.023
0.046
0.071
0.094
0.126
0.150
0.177
0.207
0.243
0.277
0.302
0.331
0.378
0.416
0.471
0.519
0.560
0.586
0.604
0.584
0.546
0.506
0.427
0.362
0.281
0.201
0.141
0.079
0.033
0.013
0.002
0.
0.
0.
0.
0.003
0.010
0.012
0.013
0.014
0.016
0.023
0.022
0.020
0.020
0.021
0.020
0.018
0.015
0.009
0.003
0.002
0.
0.
0.011
0.017
0.039
0.060
0.083
0.107
0.128
0.153
0.180
0.188
0.219
0.230
0.261
0.293
0.320
0.345
0.396
0.434
0.465
0.468
0.466
0.437
0.403
0.349
0.286
0.222
0.151
0.096
0.040
0.014
0.005
0.
0.
0.
0.
0.002
0.011
0.014
0.016
0.018
0.025
0.032
0.034
0.031
0.035
0.031
0.032
0.031
0.028
0.024
0.015
0.009
0.003
0.
0.
0.009
0.015
0.032
0.048
0.067
0.086
0.108
0.122
0.142
0.149
0.152
0.168
0.185
0.210
0.234
0.274
0.298
0.331
0.349
0.360
0.359
0.347
0.312
0.276
0.211
0.158
0.111
0.048
0.018
0.010
0.
0.
0.
0.
0.
0.005
0.013
0.017
0.020
0.026
0.030
0.043
0.045
0.047
0.044
0.038
0.040
0.038
0.035
0.029
0.022
0.011
0.004
0.002
0.
0.002
0.012
0.026
0.036
0.050
0.069
0.087
0.096
0.106
0.113
0.111
0.122
0.130
0.143
0.174
0.206
0.220
0.246
0.261
0.268
0.277
0.266
0.238
0.204
0.158
0.110
0.058
0.027
0.013
0.002
0.
0.
0.
0.
0.002
0.011
0.015
0.019
0.027
0.037
0.042
0.050
0.052
0.058
0.062
0.056
0.049
0.048
0.039
0.033
0.025
0.016
0.004
0.003
0.
0.
0.003
0.013
0.027
0.035
0.045
0.065
0.069
0.077
0.085
0.082
0.080
0.090
0.106
0.117
0.138
0.159
0.177
0.194
0.196
0.195
0.190
0.166
0.131
0.099
0.064
0.041
0.021
0.005
0.
0.
0.
0.
0.
0.003
0.011
0.015
0.020
0.033
0.039
0.049
0.053
0.060
0.065
0.070
0.064
0.055
0.050
0.041
0.034
0.027
0.017
0.009
0.003
0.
0.
0.002
0.003
0.012
0.021
0.030
0.040
0.046
0.049
0.058
0.058
0.059
0.060
0.062
0.072
0.091
0.114
0.130
0.138
0.150
0.144
0.131
0.113
0.091
0.068
0.041
0.030
0.018
0.003
0.
0.
0.
0.
0.
0.003
0.011
0.015
0.019
0.033
0.037
0.045
0.053
0.062
0.064
0.070
0.063
0.054
0.052
0.040
0.033
0.026
0.017
0.004
0.003
0.
0.
0.
0.002
0.003
0.009
0.015
0.021
0.026
0.027
0.034
0.031
0.035
0.037
0.041
0.043
0.060
0.065
0.084
0.096
0.103
0.104
0.102
0.084
0.067
0.051
0.035
0.025
0.013
0.002
0.
0.
0.
0.
0.
0.003
0.008
0.014
0.018
0.031
0.035
0.039
0.048
0.053
0.059
0.064
0.054
0.049
0.047
0.036
0.030
0.023
0.015
0.004
0.002
0.
0.
0.
0.
0.
0.003
0.003
0.003
0.011
0.013
0.014
0.022
0.020
0.024
0.024
0.025
0.029
0.040
0.058
0.064
0.072
0.077
0.070
0.064
0.053
0.044
0.031
0.022
0.011
0.
0.
0.
0.
0.
0.
0.002
0.003
0.012
0.015
0.022
0.030
0.032
0.042
0.046
0.054
0.053
0.049
0.044
0.039
0.030
0.025
0.018
0.009
0.003
0.
0.
0.
0.
0.
0.
0.
0.
0.
0.004
0.006
0.009
0.010
0.010
0.012
0.008
0.007
0.009
0.017
0.026
0.038
0.043
0.048
0.050
0.048
0.043
0.032
0.025
0.014
0.007
0.
0.
0.
0.
0.
0.
0.
0.003
0.004
0.010
0.018
0.020
0.026
0.026
0.035
0.036
0.041
0.040
0.034
0.033
0.029
0.017
0.010
0.003
0.002
0.
0.
0.
0.
0.
0.
0.
0.
0.
0.
0.004
0.005
0.005
0.006
0.005
0.005
0.
0.003
0.008
0.014
0.023
0.032
0.036
0.037
0.032
0.029
0.024
0.014
0.010
0.002
0.
0.
0.
0.
0.
0.
0.
0.002
0.003
0.004
0.009
0.014
0.015
0.014
0.023
0.026
0.025
0.026
0.027
0.026
0.022
0.009
0.003
0.002
0.
0.
0.
0.
0.
0.
0.
0.
0.
0.
0.
0.
0.
0.
0.
0.
0.
0.
0.
0.003
0.008
0.013
0.016
0.022
0.023
0.022
0.016
0.013
0.008
0.003
0.
0.
0.
0.
0.
0.
0.
0.
0.
0.
0.003
0.003
0.003
0.003
0.007
0.011
0.005
0.009
0.012
0.016
0.011
0.008
0.003
0.002
0.
0.
0.
0.
0.
0.
0.
0.
0.
0.
0.
0.
0.
0.
0.
0.
0.
0.
0.
0.
0.
0.003
0.004
0.009
0.010
0.010
0.010
0.009
0.003
0.003
0.
0.
0.
0.
0.
0.
0.
0.
0.
0.
0.
0.
0.
0.002
0.002
0.
0.
0.005
0.006
0.006
0.006
0.005
0.004
0.
0.
0.
0.
0.
0.
0.
0.
0.
0.
0.
0.
0.
0.
0.
0.
0.
0.
0.
0.
0.
0.
0.
0.
0.002
0.003
0.003
0.003
0.003
0.003
0.002
0.
0.
0.
0.
0.
0.
0.
0.
0.
0.
0.
0.
0.
0.
0.
0.
0.
0.
0.004
0.005
0.005
0.005
0.005
0.
0.
0.
0.
0.
0.
0.
0.
0.
0.
0.
0.
0.
0.
0.
0.
0.
0.
0.
0.
0.
0.
0.
0.
0.
0.
0.
0.
0.
0.
0.
0.
0.
0.
0.
0.
0.
0.
0.
0.
0.
0.
0.
0.
0.
0.
0.
0.
0.
0.
0.
0.
0.004
0.
0.
0.
0.
0.
0.
0.
0.
0.
0.
0.
0.
0.
0.
0.
0.
0.
0.
0.
0.
0.
0.
0.
0.
0.
0.
0.
0.
0.
0.
0.
0.
0.
0.
0.
0.
0.
0.
0.
0.
0.
0.
0.
0.
0.
0.
0.
0.
0.
0.
0.
0.
0.
0.
0.
0.
0.
0.
0.
0.
0.
0.
0.
0.
0.
0.
0.
0.
0.
0.
0.
0.
0.
0.
0.
0.
0.
0.
0.
0.
0.
0.
0.
0.
0.
0.
0.
0.
0.
0.
0.
0.
0.
0.
0.
0.
0.
0.
0.
0.
0.
0.
0.
0.
0.
0.
0.
0.
0.
0.
0.
0.
0.
0.
0.
0.
0.
0.
0.
0.
0.
0.
0.
0.
0.
0.
0.
0.
0.
0.
0.
0.
0.
0.
0.
0.
0.
0.
0.
0.
0.
0.
0.
0.
0.
0.
0.
0.
0.
0.
0.
0.
0.
0.
0.
0.
0.
0.
0.
0.
0.
0.
0.
0.
0.
0.
0.
0.
0.
0.
0.
0.
0.
0.
0.
0.
0.
0.
0.
0.
0.
0.
0.
0.
0.
0.
0.
0.
0.
0.
0.
0.
0.
0.
0.
0.
0.
0.
0.
0.
0.
0.
0.
0.
0.
0.
0.
0.
0.
0.
0.
0.
0.
0.
0.
0.
0.
0.
0.
0.
0.
0.
0.
0.
0.
0.
0.
0.
0.
0.
0.
0.
0.
0.
0.
0.
0.
0.
0.
0.
0.
0.
0.
0.
0.
0.
0.
0.
0.
0.
0.
0.
0.
0.
0.
0.
0.
0.
0.
0.
0.
0.
0.
0.
0.
0.
0.
0.
0.
0.
0.
0.
0.
0.
0.
0.
0.
0.
0.
0.
0.
0.
0.
0.
0.
0.
0.
0.
0.
0.
0.
0.
0.
0.
0.
0.
0.
0.
0.
0.
0.
0.
0.
0.
0.
0.
0.
0.
0.
0.
0.
0.
0.
0.
0.
0.
0.
0.
0.
0.
0.
0.
0.
0.
0.
0.
0.
0.
0.
0.
0.
0.
0.
0.
0.
0.
0.
0.
0.
0.
0.
0.
0.
0.
0.
0.
0.
0.
0.
0.
0.
0.
0.
0.
0.
0.
0.
0.
0.
0.
0.
0.
0.
0.
0.
0.
0.
0.
0.
0.
0.
0.
0.
0.
0.
0.
0.
0.
0.
0.
0.
0.
0.
0.
0.
0.
0.
0.
0.
0.
0.
0.
0.
0.
0.
0.
0.
0.
0.
0.
0.
0.
0.
0.
0.
0.
0.
0.
0.
0.
0.
0.
0.
0.
0.
0.
0.
0.
0.
0.
0.
0.
0.
0.
0.
0.
0.
0.
0.
0.
0.
0.
0.
0.
0.
0.
0.
0.
0.
0.
0.
0.
0.
0.
0.
0.
0.
0.
0.
0.
0.
0.
0.
0.
0.
0.
0.
0.
0.
0.
0.
0.
0.
0.
0.
0.
0.
0.
0.
0.
0.
0.
0.
0.
0.
0.
0.
0.
0.
0.
0.
0.
0.
0.
0.
0.
0.
0.
0.
0.
0.
0.
0.
0.
0.
0.
0.
0.
0.
0.
0.
0.
0.
0.
0.
0.
0.
0.
0.
0.
0.
0.
0.
0.
0.
0.
0.
0.
0.
0.
0.
0.
0.
0.
0.
0.
0.
0.
0.
0.
0.
0.
0.
0.
0.
0.
0.
0.
0.
0.
0.
0.
0.
0.
0.
0.
0.
0.
0.
0.
0.
0.
0.
0.
0.
0.
0.
0.
0.
0.
0.
0.
0.
0.
0.
0.
0.
0.
0.
0.
0.
0.
0.
0.
0.
0.
0.
0.
0.
0.
0.
0.
0.
0.
0.
0.
0.
0.
0.
0.
0.
0.
0.
0.
0.
0.
0.
0.
0.
0.
0.
0.
0.
0.
0.
0.
0.
0.
0.
0.
0.
0.
0.
0.
0.
0.
0.
0.
0.
0.
0.
0.
0.
0.
0.
0.
0.
0.
0.
0.
0.
0.
0.
0.
0.
0.
0.
0.
0.
0.
0.
0.
0.
0.
0.
0.
0.
0.
0.
0.
0.
0.
0.
0.
0.
0.
0.
0.
0.
0.
0.
0.
0.
0.
0.
0.
0.
0.
0.
0.
0.
0.
0.
0.
0.
0.
0.
0.
0.
0.
0.
0.
0.
0.
0.
0.
0.
0.
0.
0.
0.
0.
0.
0.
0.
0.
0.
0.
0.
0.
0.
0.
0.
0.
0.
0.
0.
0.
0.
0.
0.
0.
0.
0.
0.
0.
0.
0.
0.
0.
0.
0.
0.
0.
0.
0.
0.
0.
0.
0.
0.
0.
0.
0.
0.
0.
0.
0.
0.
0.
0.
0.
0.
0.
0.
0.
0.
0.
0.
0.
0.
0.
0.
0.
0.
0.
0.
0.
0.
0.
0.
0.
0.
0.
0.
0.
0.
0.
0.
0.
0.
0.
0.
0.
0.
0.
0.
0.
0.
0.
0.
0.
0.
0.
0.
0.
0.
0.
0.
0.
0.
0.
0.
0.
0.
0.
0.
0.
0.
0.
0.
0.
0.
0.
0.
0.
0.
0.
0.
0.
0.
0.
0.
0.
0.
0.
0.
0.
0.
0.
0.
0.
0.
0.
0.
0.
0.
0.
0.
0.
0.
0.
0.
0.
0.
0.
0.
0.
0.
0.
0.
0.
0.
0.
0.
0.
0.
0.
0.
0.
0.
0.
0.
0.
0.
0.
0.
0.
0.
0.
0.
0.
0.
0.
0.
0.
0.
0.
0.
0.
0.
0.
0.
0.
0.
0.
0.
0.
0.
0.
0.
0.
0.
0.
0.
0.
0.
0.
0.
0.
0.
0.
0.
0.
0.
0.
0.
0.
0.
0.
0.
0.
0.
0.
0.
0.
0.
0.
0.
0.
0.
0.
0.
0.
0.
0.
0.
0.
0.
0.
0.
0.
0.
0.
0.
0.
0.
0.
0.
0.
0.
0.
0.
0.
0.
0.
0.
0.
0.
0.
0.
0.
0.
0.
0.
0.
0.
0.
0.
0.
0.
0.
0.
0.
0.
0.
0.
0.
0.
0.
0.
0.
0.
0.
0.
0.
0.
0.
0.
0.
0.
0.
0.
0.
0.
0.
0.
0.
0.
0.
0.
0.
0.
0.
0.
0.
0.
0.
0.
0.
0.
0.
0.
0.
0.
0.
0.
0.
0.
0.
0.
0.
0.
0.
0.
0.
0.
0.
0.
0.
0.
0.
0.
0.
0.
0.
0.
0.
0.
0.
0.
0.
0.
0.
0.
0.
0.
0.
0.
0.
0.
0.
0.
0.
0.
0.
0.
0.
0.
0.
0.
0.
0.
0.
0.
0.
0.
0.
0.
0.
0.
0.
0.
0.
0.
0.
0.
0.
0.
0.
0.
0.
0.
0.
0.
0.
0.
0.
0.
0.
0.
0.
0.
0.
0.
0.
0.
0.
0.
0.
0.
0.
0.
0.
0.
0.
0.
0.
0.
0.
0.
0.
0.
0.
0.
0.
0.
0.
0.
0.
0.
0.
0.
0.
0.
0.
0.
0.
0.
0.
0.
0.
0.
0.
0.
0.
0.
0.
0.
0.
0.
0.
0.
0.
0.
0.
0.
0.
0.
0.
0.
0.
0.
0.
0.
0.
0.
0.
0.
0.
0.
0.
0.
0.
0.
0.
0.
0.
0.
0.
0.
0.
0.
0.
0.
0.
0.
0.
0.
0.
0.
0.
0.
0.
0.
0.
0.
0.
0.
0.
0.
0.
0.
0.
0.
0.
0.
0.
0.
0.
0.
0.
0.
0.
0.
0.
0.
0.
0.
0.
0.
0.
0.
0.
0.
0.
0.
0.
0.
0.
0.
0.
0.
0.
0.
0.
0.
0.
0.
0.
0.
0.
0.
0.
0.
0.
0.
0.
0.
0.
0.
0.
0.
0.
0.
0.
0.
0.
0.
0.
0.
0.
0.
0.
0.
0.
0.
0.
0.
0.
0.
0.
0.
0.
0.
0.
0.
0.
0.
0.
0.
0.
0.
0.
0.
0.
0.
0.
0.
0.
0.
0.
0.
0.
0.
0.
0.
0.
0.
0.
0.
0.
0.
0.
0.
0.
0.
0.
0.
0.
0.
0.
0.
0.
0.
0.
0.
0.
0.
0.
0.
0.
0.
0.
0.
0.
0.
0.
0.
0.
0.
0.
0.
0.
0.
0.
0.
0.
0.
0.
0.
0.
0.
0.
0.
0.
0.
0.
0.
0.
0.
0.
0.
0.
0.
0.
0.
0.
0.
0.
0.
0.
0.
0.
0.
0.
0.
0.
0.
0.
0.
0.
0.
0.
0.
0.
0.
0.
0.
0.
0.
0.
0.
0.
0.
0.
0.
0.
0.
0.
0.
0.
0.
0.
0.
0.
0.
0.
0.
0.
0.
0.
0.
0.
0.
0.
0.
0.
0.
0.
0.
0.
0.
0.
0.
0.
0.
0.
0.
0.
0.
0.
0.
0.
0.
0.
0.
0.
0.
0.
0.
0.
0.
0.
0.
0.
0.
0.
0.
0.
0.
0.
0.
0.
0.
0.
0.
0.
0.
0.
0.
0.
0.
0.
0.
0.
0.
0.
0.
0.
0.
0.
0.
0.
0.
0.
0.
0.
0.
0.
0.
0.
0.
0.
0.
0.
0.
0.
0.
0.
0.
0.
0.
0.
0.
0.
0.
0.
0.
0.
0.
0.
0.
0.
0.
0.
0.
0.
0.
0.
0.
0.
0.
0.
0.
0.
0.
0.
0.
0.
0.
0.
0.
0.
0.
0.
0.
0.
0.
0.
0.
0.
0.
0.
0.
0.
0.
0.
0.
0.
0.
0.
0.
0.
0.
0.
0.
0.
0.
0.
0.
0.
0.
0.
0.
0.
0.
0.
0.
0.
0.
0.
0.
0.
0.
0.
0.
0.
0.
0.
0.
0.
0.
0.
0.
0.
0.
0.
0.
0.
0.
0.
0.
0.
0.
0.
0.
0.
0.
0.
0.
0.
0.
0.
0.
0.
0.
0.
0.
0.
0.
0.
0.
0.
0.
0.
0.
0.
0.
0.
0.
0.
0.
0.
0.
0.
0.
0.
0.
0.
0.
0.
0.
0.
0.
0.
0.
0.
0.
0.
0.
0.
0.
0.
0.
0.
0.
0.
0.
0.
0.
0.
0.
0.
0.
0.
0.
0.
0.
0.
0.
0.
0.
0.
0.
0.
0.
0.
0.
0.
0.
0.
0.
0.
0.
0.
0.
0.
0.
0.
0.
0.
0.
0.
0.
0.
0.
0.
0.
0.
0.
0.
0.
0.
0.
0.
0.
0.
0.
0.
0.
0.
0.
0.
0.
0.
0.
0.
0.
0.
0.
0.
0.
0.
0.
0.
0.
0.
0.
0.
0.
0.
0.
0.
0.
0.
0.
0.
0.
0.
0.
0.
0.
0.
0.
0.
0.
0.
0.
0.
0.
0.
0.
0.
0.
0.
0.
0.
0.
0.
0.
0.
0.
0.
0.
0.
0.
0.
0.
0.
0.
0.
0.
0.
0.
0.
0.
0.
0.
0.
0.
0.
0.
0.
0.
0.
0.
0.
0.
0.
0.
0.
0.
0.
0.
0.
0.
0.
0.
0.
0.
0.
0.
0.
0.
0.
0.
0.
0.
0.
0.
0.
0.
0.
0.
0.
0.
0.
0.
0.
0.
0.
0.
0.
0.
0.
0.
0.
0.
0.
0.
0.
0.
0.
0.
0.
0.
0.
0.
0.
0.003
0.003
0.003
0.003
0.
0.
0.
0.
0.
0.
0.
0.
0.
0.
0.
0.
0.
0.
0.
0.
0.
0.
0.
0.
0.
0.
0.
0.
0.
0.
0.
0.
0.
0.
0.
0.
0.
0.
0.
0.
0.
0.
0.
0.
0.
0.
0.
0.
0.
0.
0.005
0.005
0.005
0.005
0.003
0.008
0.013
0.013
0.013
0.012
0.003
0.003
0.
0.
0.
0.
0.
0.
0.
0.
0.
0.
0.
0.
0.
0.
0.
0.
0.
0.
0.
0.
0.
0.
0.
0.
0.
0.
0.
0.
0.
0.
0.
0.
0.
0.
0.
0.
0.
0.
0.
0.
0.
0.012
0.014
0.016
0.016
0.015
0.019
0.028
0.032
0.024
0.020
0.019
0.014
0.012
0.004
0.003
0.
0.
0.
0.
0.
0.
0.
0.
0.
0.
0.
0.
0.
0.
0.
0.
0.
0.
0.
0.
0.
0.
0.
0.
0.
0.
0.
0.
0.
0.
0.
0.
0.
0.
0.
0.
0.
0.002
0.007
0.017
0.029
0.033
0.035
0.038
0.041
0.048
0.046
0.040
0.039
0.035
0.025
0.022
0.014
0.009
0.003
0.
0.
0.
0.
0.
0.
0.
0.
0.
0.
0.
0.
0.
0.
0.
0.
0.
0.
0.
0.
0.
0.
0.
0.
0.
0.
0.
0.
0.
0.
0.
0.
0.
0.
0.
0.
0.005
0.010
0.033
0.040
0.048
0.054
0.061
0.068
0.069
0.067
0.067
0.057
0.049
0.046
0.033
0.025
0.021
0.012
0.004
0.
0.
0.
0.
0.
0.
0.
0.
0.
0.
0.
0.
0.
0.
0.
0.
0.
0.
0.
0.
0.
0.
0.
0.
0.
0.
0.
0.
0.
0.
0.
0.
0.
0.
0.
0.005
0.011
0.028
0.054
0.071
0.085
0.092
0.101
0.109
0.111
0.105
0.098
0.090
0.070
0.050
0.048
0.031
0.027
0.017
0.009
0.003
0.003
0.
0.
0.
0.
0.
0.
0.
0.
0.
0.
0.
0.
0.
0.
0.
0.
0.
0.
0.
0.
0.
0.
0.
0.
0.
0.
0.
0.
0.
0.
0.
0.
0.003
0.011
0.027
0.058
0.084
0.111
0.131
0.145
0.171
0.181
0.187
0.183
0.161
0.141
0.120
0.102
0.071
0.060
0.052
0.050
0.034
0.025
0.014
0.004
0.004
0.
0.
0.
0.
0.
0.
0.
0.
0.
0.
0.
0.
0.
0.
0.
0.
0.
0.
0.
0.
0.
0.
0.
0.
0.
0.
0.
0.
0.
0.
0.003
0.021
0.049
0.086
0.128
0.159
0.196
0.225
0.260
0.272
0.272
0.251
0.233
0.200
0.180
0.169
0.152
0.105
0.094
0.077
0.072
0.059
0.042
0.035
0.017
0.010
0.008
0.
0.002
0.002
0.002
0.
0.
0.
0.
0.
0.
0.
0.
0.
0.
0.
0.
0.
0.
0.
0.
0.
0.
0.
0.
0.
0.
0.
0.002
0.012
0.041
0.070
0.115
0.168
0.210
0.264
0.317
0.352
0.374
0.371
0.352
0.325
0.287
0.266
0.253
0.225
0.193
0.162
0.143
0.123
0.104
0.081
0.059
0.047
0.025
0.017
0.015
0.006
0.011
0.010
0.008
0.003
0.002
0.
0.
0.
0.
0.
0.
0.
0.
0.
0.
0.
0.
0.
0.
0.
0.
0.
0.
0.
0.
0.006
0.028
0.056
0.093
0.150
0.203
0.273
0.353
0.406
0.440
0.469
0.461
0.457
0.430
0.407
0.375
0.342
0.313
0.278
0.247
0.217
0.197
0.173
0.145
0.123
0.095
0.070
0.050
0.027
0.022
0.017
0.017
0.016
0.011
0.009
0.007
0.
0.
0.
0.
0.
0.
0.
0.
0.
0.
0.
0.
0.
0.
0.
0.
0.
0.
0.
0.007
0.039
0.067
0.110
0.171
0.248
0.333
0.410
0.476
0.529
0.565
0.587
0.589
0.574
0.538
0.494
0.460
0.406
0.380
0.353
0.310
0.279
0.246
0.214
0.185
0.152
0.129
0.110
0.095
0.079
0.059
0.048
0.039
0.025
0.015
0.011
0.008
0.
0.
0.
0.
0.
0.
0.
0.
0.
0.
0.
0.
0.
0.
0.
0.
0.
0.003
0.016
0.045
0.079
0.127
0.185
0.269
0.374
0.464
0.542
0.609
0.657
0.689
0.702
0.703
0.678
0.639
0.587
0.563
0.527
0.496
0.449
0.398
0.363
0.306
0.263
0.247
0.214
0.191
0.160
0.145
0.106
0.086
0.068
0.050
0.033
0.020
0.011
0.
0.
0.
0.
0.
0.
0.
0.
0.
0.
0.
0.
0.
0.
0.
0.
0.
0.003
0.022
0.050
0.082
0.130
0.190
0.285
0.401
0.499
0.591
0.671
0.733
0.779
0.805
0.821
0.808
0.777
0.754
0.729
0.692
0.650
0.593
0.540
0.480
0.438
0.398
0.367
0.324
0.287
0.251
0.220
0.197
0.159
0.107
0.080
0.055
0.038
0.020
0.
0.
0.
0.
0.
0.
0.
0.
0.
0.
0.
0.
0.
0.
0.
0.
0.
0.004
0.017
0.046
0.082
0.132
0.184
0.285
0.404
0.517
0.618
0.710
0.788
0.857
0.896
0.920
0.936
0.920
0.896
0.871
0.852
0.814
0.738
0.691
0.624
0.587
0.545
0.495
0.441
0.393
0.348
0.313
0.275
0.230
0.169
0.127
0.085
0.051
0.029
0.
0.
0.
0.
0.
0.
0.
0.
0.
0.
0.
0.
0.
0.
0.
0.
0.
0.003
0.017
0.042
0.077
0.115
0.176
0.281
0.383
0.501
0.601
0.714
0.805
0.891
0.957
0.994
1.024
1.019
1.024
1.020
0.986
0.937
0.889
0.846
0.792
0.714
0.680
0.623
0.584
0.518
0.468
0.402
0.354
0.296
0.231
0.167
0.115
0.075
0.043
0.
0.
0.
0.
0.
0.
0.
0.
0.
0.
0.
0.
0.
0.
0.
0.
0.
0.003
0.015
0.034
0.059
0.101
0.153
0.255
0.349
0.454
0.563
0.682
0.807
0.892
0.954
1.028
1.082
1.107
1.124
1.128
1.104
1.080
1.037
0.984
0.933
0.866
0.817
0.751
0.698
0.643
0.572
0.512
0.428
0.350
0.283
0.209
0.140
0.093
0.057
0.
0.
0.
0.
0.
0.
0.
0.
0.
0.
0.
0.
0.
0.
0.
0.
0.
0.
0.013
0.024
0.049
0.077
0.129
0.216
0.305
0.406
0.516
0.636
0.756
0.866
0.953
1.031
1.111
1.152
1.187
1.213
1.208
1.188
1.143
1.101
1.048
0.995
0.927
0.877
0.812
0.745
0.659
0.589
0.493
0.397
0.316
0.231
0.154
0.103
0.062
0.
0.
0.
0.
0.
0.
0.
0.
0.
0.
0.
0.
0.
0.
0.
0.
0.
0.
0.004
0.017
0.035
0.055
0.098
0.165
0.243
0.348
0.448
0.574
0.699
0.810
0.914
1.010
1.097
1.156
1.228
1.249
1.263
1.242
1.224
1.180
1.153
1.089
1.033
0.971
0.901
0.826
0.736
0.646
0.544
0.432
0.331
0.247
0.162
0.106
0.064
0.
0.
0.
0.
0.
0.
0.
0.
0.
0.
0.
0.
0.
0.
0.
0.
0.
0.
0.
0.013
0.022
0.037
0.076
0.128
0.194
0.278
0.384
0.515
0.634
0.739
0.839
0.942
1.038
1.128
1.190
1.249
1.283
1.295
1.260
1.255
1.219
1.164
1.098
1.032
0.955
0.878
0.774
0.664
0.559
0.442
0.334
0.239
0.164
0.103
0.065
0.
0.
0.
0.
0.
0.
0.
0.
0.
0.
0.
0.
0.
0.
0.
0.
0.
0.
0.
0.
0.013
0.024
0.050
0.106
0.151
0.225
0.325
0.426
0.563
0.661
0.773
0.884
0.966
1.055
1.129
1.184
1.249
1.268
1.264
1.259
1.251
1.196
1.146
1.062
0.979
0.878
0.769
0.653
0.526
0.425
0.321
0.219
0.149
0.092
0.058
0.
0.
0.
0.
0.
0.
0.
0.
0.
0.
0.
0.
0.
0.
0.
0.
0.
0.
0.
0.
0.
0.011
0.044
0.080
0.129
0.190
0.261
0.376
0.475
0.585
0.688
0.797
0.899
0.973
1.027
1.112
1.154
1.207
1.227
1.235
1.219
1.175
1.114
1.050
0.969
0.859
0.739
0.606
0.491
0.385
0.288
0.197
0.127
0.077
0.045
0.
0.
0.
0.
0.
0.
0.
0.
0.
0.
0.
0.
0.
0.
0.
0.
0.
0.
0.
0.
0.002
0.004
0.028
0.074
0.115
0.178
0.247
0.327
0.402
0.502
0.609
0.703
0.794
0.870
0.940
1.004
1.076
1.131
1.149
1.174
1.167
1.120
1.069
1.006
0.922
0.813
0.677
0.543
0.436
0.334
0.249
0.168
0.090
0.058
0.034
0.
0.
0.
0.
0.
0.
0.
0.
0.
0.
0.
0.
0.
0.
0.
0.
0.
0.
0.
0.
0.003
0.012
0.036
0.061
0.102
0.156
0.220
0.295
0.375
0.454
0.538
0.623
0.708
0.752
0.834
0.898
0.958
1.018
1.040
1.082
1.084
1.056
0.994
0.931
0.825
0.725
0.590
0.479
0.368
0.275
0.188
0.125
0.065
0.037
0.017
0.
0.
0.
0.
0.002
0.002
0.002
0.002
0.
0.006
0.002
0.005
0.005
0.004
0.002
0.
0.
0.
0.
0.
0.003
0.014
0.035
0.069
0.104
0.146
0.212
0.260
0.330
0.411
0.462
0.528
0.592
0.645
0.718
0.764
0.826
0.870
0.928
0.972
0.976
0.952
0.904
0.824
0.729
0.630
0.498
0.396
0.298
0.212
0.138
0.083
0.039
0.014
0.003
0.
0.
0.002
0.003
0.003
0.004
0.008
0.006
0.010
0.017
0.017
0.017
0.014
0.013
0.012
0.007
0.003
0.
0.
0.
0.003
0.015
0.032
0.066
0.103
0.138
0.194
0.245
0.296
0.358
0.410
0.449
0.490
0.546
0.592
0.646
0.693
0.746
0.798
0.841
0.840
0.826
0.775
0.712
0.628
0.520
0.411
0.323
0.233
0.158
0.091
0.043
0.016
0.003
0.
0.
0.002
0.003
0.011
0.013
0.014
0.017
0.017
0.028
0.028
0.025
0.024
0.025
0.024
0.018
0.015
0.011
0.003
0.
0.
0.003
0.015
0.034
0.060
0.095
0.133
0.172
0.220
0.269
0.308
0.346
0.383
0.405
0.436
0.484
0.514
0.557
0.613
0.667
0.714
0.718
0.693
0.652
0.590
0.502
0.416
0.334
0.252
0.165
0.094
0.039
0.010
0.003
0.
0.
0.
0.003
0.012
0.016
0.019
0.025
0.029
0.037
0.043
0.044
0.043
0.040
0.036
0.034
0.031
0.026
0.020
0.009
0.003
0.
0.002
0.014
0.032
0.052
0.083
0.117
0.151
0.193
0.230
0.258
0.277
0.315
0.342
0.369
0.395
0.398
0.444
0.489
0.535
0.558
0.570
0.550
0.523
0.475
0.408
0.338
0.263
0.193
0.119
0.056
0.022
0.004
0.
0.
0.
0.003
0.012
0.016
0.021
0.030
0.036
0.047
0.053
0.055
0.062
0.066
0.060
0.052
0.050
0.045
0.034
0.026
0.019
0.008
0.002
0.
0.012
0.028
0.042
0.068
0.097
0.130
0.157
0.191
0.217
0.241
0.252
0.275
0.289
0.311
0.327
0.350
0.387
0.410
0.440
0.455
0.449
0.433
0.394
0.340
0.267
0.206
0.148
0.084
0.027
0.005
0.
0.
0.
0.
0.006
0.014
0.020
0.030
0.041
0.049
0.060
0.065
0.076
0.084
0.086
0.085
0.067
0.065
0.055
0.046
0.032
0.023
0.010
0.003
0.
0.009
0.023
0.035
0.056
0.076
0.103
0.127
0.156
0.181
0.194
0.208
0.215
0.216
0.234
0.254
0.282
0.306
0.321
0.343
0.353
0.354
0.350
0.321
0.269
0.217
0.155
0.094
0.048
0.014
0.
0.
0.
0.
0.
0.011
0.016
0.026
0.038
0.047
0.056
0.069
0.082
0.102
0.107
0.104
0.103
0.085
0.074
0.066
0.052
0.037
0.026
0.016
0.003
0.
0.002
0.011
0.027
0.037
0.056
0.078
0.090
0.119
0.141
0.151
0.163
0.160
0.156
0.160
0.191
0.215
0.231
0.241
0.259
0.273
0.270
0.262
0.235
0.205
0.162
0.112
0.057
0.030
0.013
0.
0.
0.
0.
0.
0.011
0.017
0.028
0.041
0.051
0.060
0.079
0.098
0.113
0.119
0.120
0.114
0.102
0.078
0.070
0.055
0.043
0.028
0.017
0.004
0.002
0.
0.003
0.013
0.026
0.036
0.056
0.068
0.082
0.102
0.116
0.120
0.107
0.107
0.110
0.126
0.154
0.169
0.182
0.203
0.211
0.214
0.199
0.176
0.143
0.114
0.076
0.042
0.027
0.013
0.
0.
0.
0.
0.
0.011
0.016
0.027
0.041
0.051
0.065
0.085
0.103
0.115
0.121
0.128
0.125
0.109
0.083
0.071
0.057
0.042
0.027
0.016
0.004
0.
0.
0.
0.003
0.013
0.016
0.036
0.047
0.059
0.068
0.075
0.080
0.079
0.080
0.078
0.093
0.101
0.117
0.127
0.143
0.152
0.158
0.151
0.136
0.110
0.082
0.056
0.036
0.023
0.010
0.
0.
0.
0.
0.
0.008
0.015
0.025
0.038
0.047
0.061
0.081
0.097
0.114
0.122
0.124
0.121
0.107
0.079
0.070
0.054
0.034
0.024
0.015
0.003
0.
0.
0.
0.
0.002
0.003
0.008
0.022
0.031
0.036
0.038
0.048
0.053
0.048
0.054
0.058
0.078
0.082
0.087
0.102
0.115
0.116
0.110
0.097
0.083
0.060
0.046
0.029
0.020
0.009
0.
0.
0.
0.
0.
0.003
0.013
0.017
0.033
0.041
0.054
0.069
0.087
0.102
0.119
0.121
0.116
0.091
0.070
0.062
0.051
0.030
0.019
0.009
0.003
0.
0.
0.
0.
0.
0.
0.002
0.007
0.012
0.019
0.021
0.021
0.027
0.029
0.034
0.034
0.031
0.044
0.060
0.069
0.082
0.079
0.078
0.071
0.059
0.049
0.033
0.024
0.012
0.
0.
0.
0.
0.
0.
0.003
0.008
0.014
0.023
0.033
0.045
0.050
0.070
0.094
0.104
0.104
0.097
0.075
0.062
0.052
0.037
0.022
0.015
0.003
0.
0.
0.
0.
0.
0.
0.
0.
0.
0.005
0.006
0.014
0.016
0.016
0.015
0.014
0.008
0.008
0.013
0.028
0.037
0.044
0.049
0.051
0.049
0.044
0.036
0.025
0.018
0.007
0.
0.
0.
0.
0.
0.
0.002
0.003
0.008
0.015
0.021
0.031
0.039
0.050
0.069
0.078
0.071
0.069
0.058
0.047
0.035
0.027
0.021
0.003
0.002
0.
0.
0.
0.
0.
0.
0.
0.
0.
0.
0.004
0.005
0.006
0.006
0.006
0.005
0.
0.003
0.004
0.011
0.025
0.031
0.035
0.036
0.034
0.027
0.022
0.017
0.008
0.
0.
0.
0.
0.
0.
0.
0.
0.002
0.003
0.004
0.013
0.015
0.019
0.030
0.038
0.047
0.050
0.053
0.044
0.033
0.026
0.021
0.010
0.002
0.
0.
0.
0.
0.
0.
0.
0.
0.
0.
0.
0.
0.
0.
0.
0.
0.
0.
0.
0.003
0.004
0.010
0.012
0.015
0.020
0.019
0.013
0.009
0.003
0.002
0.
0.
0.
0.
0.
0.
0.
0.
0.
0.
0.003
0.003
0.003
0.008
0.016
0.023
0.025
0.022
0.025
0.021
0.019
0.013
0.010
0.
0.
0.
0.
0.
0.
0.
0.
0.
0.
0.
0.
0.
0.
0.
0.
0.
0.
0.
0.
0.
0.
0.002
0.003
0.004
0.004
0.004
0.004
0.003
0.003
0.
0.
0.
0.
0.
0.
0.
0.
0.
0.
0.
0.
0.
0.
0.
0.
0.004
0.010
0.015
0.016
0.016
0.016
0.010
0.009
0.005
0.
0.
0.
0.
0.
0.
0.
0.
0.
0.
0.
0.
0.
0.
0.
0.
0.
0.
0.
0.
0.
0.
0.
0.
0.002
0.002
0.002
0.002
0.
0.
0.
0.
0.
0.
0.
0.
0.
0.
0.
0.
0.
0.
0.
0.
0.
0.
0.
0.005
0.006
0.011
0.007
0.009
0.006
0.005
0.
0.
0.
0.
0.
0.
0.
0.
0.
0.
0.
0.
0.
0.
0.
0.
0.
0.
0.
0.
0.
0.
0.
0.
0.
0.
0.
0.
0.
0.
0.
0.
0.
0.
0.
0.
0.
0.
0.
0.
0.
0.
0.
0.
0.
0.
0.
0.
0.
0.004
0.005
0.005
0.005
0.005
0.
0.
0.
0.
0.
0.
0.
0.
0.
0.
0.
0.
0.
0.
0.
0.
0.
0.
0.
0.
0.
0.
0.
0.
0.
0.
0.
0.
0.
0.
0.
0.
0.
0.
0.
0.
0.
0.
0.
0.
0.
0.
0.
0.
0.
0.
0.
0.
0.
0.
0.
0.
0.
0.
0.
0.
0.
0.
0.
0.
0.
0.
0.
0.
0.
0.
0.
0.
0.
0.
0.
0.
0.
0.
0.
0.
0.
0.
0.
0.
0.
0.
0.
0.
0.
0.
0.
0.
0.
0.
0.
0.
0.
0.
0.
0.
0.
0.
0.
0.
0.
0.
0.
0.
0.
0.
0.
0.
0.
0.
0.
0.
0.
0.
0.
0.
0.
0.
0.
0.
0.
0.
0.
0.
0.
0.
0.
0.
0.
0.
0.
0.
0.
0.
0.
0.
0.
0.
0.
0.
0.
0.
0.
0.
0.
0.
0.
0.
0.
0.
0.
0.
0.
0.
0.
0.
0.
0.
0.
0.
0.
0.
0.
0.
0.
0.
0.
0.
0.
0.
0.
0.
0.
0.
0.
0.
0.
0.
0.
0.
0.
0.
0.
0.
0.
0.
0.
0.
0.
0.
0.
0.
0.
0.
0.
0.
0.
0.
0.
0.
0.
0.
0.
0.
0.
0.
0.
0.
0.
0.
0.
0.
0.
0.
0.
0.
0.
0.
0.
0.
0.
0.
0.
0.
0.
0.
0.
0.
0.
0.
0.
0.
0.
0.
0.
0.
0.
0.
0.
0.
0.
0.
0.
0.
0.
0.
0.
0.
0.
0.
0.
0.
0.
0.
0.
0.
0.
0.
0.
0.
0.
0.
0.
0.
0.
0.
0.
0.
0.
0.
0.
0.
0.
0.
0.
0.
0.
0.
0.
0.
0.
0.
0.
0.
0.
0.
0.
0.
0.
0.
0.
0.
0.
0.
0.
0.
0.
0.
0.
0.
0.
0.
0.
0.
0.
0.
0.
0.
0.
0.
0.
0.
0.
0.
0.
0.
0.
0.
0.
0.
0.
0.
0.
0.
0.
0.
0.
0.
0.
0.
0.
0.
0.
0.
0.
0.
0.
0.
0.
0.
0.
0.
0.
0.
0.
0.
0.
0.
0.
0.
0.
0.
0.
0.
0.
0.
0.
0.
0.
0.
0.
0.
0.
0.
0.
0.
0.
0.
0.
0.
0.
0.
0.
0.
0.
0.
0.
0.
0.
0.
0.
0.
0.
0.
0.
0.
0.
0.
0.
0.
0.
0.
0.
0.
0.
0.
0.
0.
0.
0.
0.
0.
0.
0.
0.
0.
0.
0.
0.
0.
0.
0.
0.
0.
0.
0.
0.
0.
0.
0.
0.
0.
0.
0.
0.
0.
0.
0.
0.
0.
0.
0.
0.
0.
0.
0.
0.
0.
0.
0.
0.
0.
0.
0.
0.
0.
0.
0.
0.
0.
0.
0.
0.
0.
0.
0.
0.
0.
0.
0.
0.
0.
0.
0.
0.
0.
0.
0.
0.
0.
0.
0.
0.
0.
0.
0.
0.
0.
0.
0.
0.
0.
0.
0.
0.
0.
0.
0.
0.
0.
0.
0.
0.
0.
0.
0.
0.
0.
0.
0.
0.
0.
0.
0.
0.
0.
0.
0.
0.
0.
0.
0.
0.
0.
0.
0.
0.
0.
0.
0.
0.
0.
0.
0.
0.
0.
0.
0.
0.
0.
0.
0.
0.
0.
0.
0.
0.
0.
0.
0.
0.
0.
0.
0.
0.
0.
0.
0.
0.
0.
0.
0.
0.
0.
0.
0.
0.
0.
0.
0.
0.
0.
0.
0.
0.
0.
0.
0.
0.
0.
0.
0.
0.
0.
0.
0.
0.
0.
0.
0.
0.
0.
0.
0.
0.
0.
0.
0.
0.
0.
0.
0.
0.
0.
0.
0.
0.
0.
0.
0.
0.
0.
0.
0.
0.
0.
0.
0.
0.
0.
0.
0.
0.
0.
0.
0.
0.
0.
0.
0.
0.
0.
0.
0.
0.
0.
0.
0.
0.
0.
0.
0.
0.
0.
0.
0.
0.
0.
0.
0.
0.
0.
0.
0.
0.
0.
0.
0.
0.
0.
0.
0.
0.
0.
0.
0.
0.
0.
0.
0.
0.
0.
0.
0.
0.
0.
0.
0.
0.
0.
0.
0.
0.
0.
0.
0.
0.
0.
0.
0.
0.
0.
0.
0.
0.
0.
0.
0.
0.
0.
0.
0.
0.
0.
0.
0.
0.
0.
0.
0.
0.
0.
0.
0.
0.
0.
0.
0.
0.
0.
0.
0.
0.
0.
0.
0.
0.
0.
0.
0.
0.
0.
0.
0.
0.
0.
0.
0.
0.
0.
0.
0.
0.
0.
0.
0.
0.
0.
0.
0.
0.
0.
0.
0.
0.
0.
0.
0.
0.
0.
0.
0.
0.
0.
0.
0.
0.
0.
0.
0.
0.
0.
0.
0.
0.
0.
0.
0.
0.
0.
0.
0.
0.
0.
0.
0.
0.
0.
0.
0.
0.
0.
0.
0.
0.
0.
0.
0.
0.
0.
0.
0.
0.
0.
0.
0.
0.
0.
0.
0.
0.
0.
0.
0.
0.
0.
0.
0.
0.
0.
0.
0.
0.
0.
0.
0.
0.
0.
0.
0.
0.
0.
0.
0.
0.
0.
0.
0.
0.
0.
0.
0.
0.
0.
0.
0.
0.
0.
0.
0.
0.
0.
0.
0.
0.
0.
0.
0.
0.
0.
0.
0.
0.
0.
0.
0.
0.
0.
0.
0.
0.
0.
0.
0.
0.
0.
0.
0.
0.
0.
0.
0.
0.
0.
0.
0.
0.
0.
0.
0.
0.
0.
0.
0.
0.
0.
0.
0.
0.
0.
0.
0.
0.
0.
0.
0.
0.
0.
0.
0.
0.
0.
0.
0.
0.
0.
0.
0.
0.
0.
0.
0.
0.
0.
0.
0.
0.
0.
0.
0.
0.
0.
0.
0.
0.
0.
0.
0.
0.
0.
0.
0.
0.
0.
0.
0.
0.
0.
0.
0.
0.
0.
0.
0.
0.
0.
0.
0.
0.
0.
0.
0.
0.
0.
0.
0.
0.
0.
0.
0.
0.
0.
0.
0.
0.
0.
0.
0.
0.
0.
0.
0.
0.
0.
0.
0.
0.
0.
0.
0.
0.
0.
0.
0.
0.
0.
0.
0.
0.
0.
0.
0.
0.
0.
0.
0.
0.
0.
0.
0.
0.
0.
0.
0.
0.
0.
0.
0.
0.
0.
0.
0.
0.
0.
0.
0.
0.
0.
0.
0.
0.
0.
0.
0.
0.
0.
0.
0.
0.
0.
0.
0.
0.
0.
0.
0.
0.
0.
0.
0.
0.
0.
0.
0.
0.
0.
0.
0.
0.
0.
0.
0.
0.
0.
0.
0.
0.
0.
0.
0.
0.
0.
0.
0.
0.
0.
0.
0.
0.
0.
0.
0.
0.
0.
0.
0.
0.
0.
0.
0.
0.
0.
0.
0.
0.
0.
0.
0.
0.
0.
0.
0.
0.
0.
0.
0.
0.
0.
0.
0.
0.
0.
0.
0.
0.
0.
0.
0.
0.
0.
0.
0.
0.
0.
0.
0.
0.
0.
0.
0.
0.
0.
0.
0.
0.
0.
0.
0.
0.
0.
0.
0.
0.
0.
0.
0.
0.
0.
0.
0.
0.
0.
0.
0.
0.
0.
0.
0.
0.
0.
0.
0.
0.
0.
0.
0.
0.
0.
0.
0.
0.
0.
0.
0.
0.
0.
0.
0.
0.
0.
0.
0.
0.
0.
0.
0.
0.
0.
0.
0.
0.
0.
0.
0.
0.
0.
0.
0.
0.
0.
0.
0.
0.
0.
0.
0.
0.
0.
0.
0.
0.
0.
0.
0.
0.
0.
0.
0.
0.
0.
0.
0.
0.
0.
0.
0.
0.
0.
0.
0.
0.
0.
0.
0.
0.
0.
0.
0.
0.
0.
0.
0.
0.
0.
0.
0.
0.
0.
0.
0.
0.
0.
0.
0.
0.
0.
0.
0.
0.
0.
0.
0.
0.
0.
0.
0.
0.
0.
0.
0.
0.
0.
0.
0.
0.
0.
0.
0.
0.
0.
0.
0.
0.
0.
0.
0.
0.
0.
0.
0.
0.
0.
0.
0.
0.
0.
0.
0.
0.
0.
0.
0.
0.
0.
0.
0.
0.
0.
0.
0.
0.
0.
0.
0.
0.
0.
0.
0.
0.
0.
0.
0.
0.
0.
0.
0.
0.
0.
0.
0.
0.
0.
0.
0.
0.
0.
0.
0.
0.
0.
0.
0.
0.
0.
0.
0.
0.
0.
0.
0.
0.
0.
0.
0.
0.
0.
0.
0.
0.
0.
0.
0.
0.
0.
0.
0.
0.
0.
0.
0.
0.
0.
0.
0.
0.
0.
0.
0.
0.
0.
0.
0.
0.
0.
0.
0.
0.
0.
0.
0.
0.
0.
0.
0.
0.
0.
0.
0.
0.
0.
0.
0.
0.
0.
0.
0.
0.
0.
0.
0.
0.
0.
0.
0.
0.
0.
0.
0.
0.
0.
0.
0.
0.
0.
0.
0.
0.
0.
0.
0.
0.
0.
0.
0.
0.
0.
0.
0.
0.
0.
0.
0.
0.
0.
0.
0.
0.
0.
0.
0.
0.
0.
0.
0.
0.
0.
0.
0.
0.
0.
0.
0.
0.
0.
0.
0.
0.
0.
0.
0.
0.
0.
0.
0.
0.
0.
0.
0.
0.
0.
0.
0.
0.
0.
0.
0.
0.
0.
0.
0.
0.
0.
0.
0.
0.
0.
0.
0.
0.
0.
0.
0.
0.
0.
0.
0.
0.
0.
0.
0.
0.
0.
0.
0.
0.
0.
0.
0.
0.
0.
0.
0.
0.
0.
0.
0.
0.
0.
0.
0.
0.
0.
0.
0.
0.
0.
0.
0.
0.
0.
0.
0.
0.
0.
0.
0.
0.
0.
0.
0.
0.
0.
0.
0.
0.
0.
0.
0.
0.
0.
0.
0.
0.
0.
0.
0.
0.
0.
0.
0.
0.
0.
0.
0.
0.
0.
0.
0.
0.
0.
0.
0.
0.
0.
0.
0.
0.
0.
0.
0.
0.
0.
0.
0.
0.
0.
0.
0.
0.
0.
0.
0.
0.
0.
0.
0.
0.
0.
0.
0.
0.
0.
0.
0.
0.
0.
0.
0.
0.
0.
0.
0.
0.
0.
0.
0.
0.
0.
0.
0.
0.
0.
0.
0.
0.
0.
0.
0.
0.
0.
0.
0.
0.
0.
0.
0.
0.
0.
0.
0.
0.
0.
0.
0.
0.
0.
0.
0.
0.
0.
0.
0.
0.
0.
0.
0.
0.
0.
0.
0.
0.
0.
0.
0.
0.
0.
0.
0.003
0.004
0.008
0.008
0.006
0.006
0.
0.
0.
0.
0.
0.
0.
0.
0.
0.
0.
0.
0.
0.
0.
0.
0.
0.
0.
0.
0.
0.
0.
0.
0.
0.
0.
0.
0.
0.
0.
0.
0.
0.
0.
0.
0.
0.
0.
0.
0.
0.
0.
0.
0.
0.
0.
0.
0.003
0.009
0.016
0.018
0.019
0.015
0.014
0.012
0.003
0.
0.
0.
0.
0.
0.
0.
0.
0.
0.
0.
0.
0.
0.
0.
0.
0.
0.
0.
0.
0.
0.
0.
0.
0.
0.
0.
0.
0.
0.
0.
0.
0.
0.
0.
0.
0.
0.
0.
0.
0.
0.002
0.012
0.013
0.013
0.016
0.028
0.034
0.032
0.030
0.030
0.024
0.022
0.015
0.012
0.003
0.
0.
0.
0.
0.
0.
0.
0.
0.
0.
0.
0.
0.
0.
0.
0.
0.
0.
0.
0.
0.
0.
0.
0.
0.
0.
0.
0.
0.
0.
0.
0.
0.
0.
0.
0.
0.
0.
0.
0.013
0.021
0.024
0.027
0.037
0.049
0.050
0.053
0.049
0.049
0.046
0.039
0.030
0.025
0.015
0.004
0.003
0.
0.
0.
0.
0.
0.
0.
0.
0.
0.
0.
0.
0.
0.
0.
0.
0.
0.
0.
0.
0.
0.
0.
0.
0.
0.
0.
0.
0.
0.
0.
0.
0.
0.
0.002
0.005
0.010
0.024
0.039
0.046
0.049
0.065
0.063
0.071
0.080
0.078
0.076
0.064
0.061
0.051
0.041
0.030
0.023
0.010
0.004
0.
0.
0.
0.
0.
0.
0.
0.
0.
0.
0.
0.
0.
0.
0.
0.
0.
0.
0.
0.
0.
0.
0.
0.
0.
0.
0.
0.
0.
0.
0.
0.
0.
0.002
0.006
0.007
0.031
0.045
0.060
0.071
0.083
0.094
0.105
0.113
0.109
0.107
0.098
0.092
0.081
0.068
0.058
0.041
0.031
0.014
0.004
0.003
0.
0.
0.
0.
0.
0.
0.
0.
0.
0.
0.
0.
0.
0.
0.
0.
0.
0.
0.
0.
0.
0.
0.
0.
0.
0.
0.
0.
0.
0.
0.
0.002
0.005
0.007
0.025
0.059
0.085
0.109
0.131
0.144
0.161
0.164
0.177
0.174
0.164
0.143
0.121
0.097
0.092
0.077
0.055
0.042
0.027
0.011
0.003
0.
0.
0.
0.
0.
0.
0.
0.
0.
0.
0.
0.
0.
0.
0.
0.
0.
0.
0.
0.
0.
0.
0.
0.
0.
0.
0.
0.
0.
0.
0.
0.002
0.007
0.019
0.054
0.089
0.125
0.169
0.203
0.230
0.269
0.268
0.267
0.267
0.236
0.216
0.195
0.154
0.128
0.105
0.091
0.078
0.058
0.041
0.015
0.012
0.003
0.
0.
0.
0.
0.
0.
0.
0.
0.
0.
0.
0.
0.
0.
0.
0.
0.
0.
0.
0.
0.
0.
0.
0.
0.
0.
0.
0.
0.
0.005
0.012
0.043
0.083
0.128
0.182
0.226
0.277
0.330
0.365
0.389
0.379
0.360
0.320
0.288
0.259
0.237
0.212
0.176
0.130
0.123
0.104
0.075
0.051
0.037
0.021
0.010
0.007
0.002
0.005
0.005
0.002
0.002
0.
0.
0.
0.
0.
0.
0.
0.
0.
0.
0.
0.
0.
0.
0.
0.
0.
0.
0.
0.
0.
0.
0.006
0.025
0.066
0.112
0.167
0.226
0.287
0.369
0.428
0.475
0.495
0.486
0.462
0.443
0.403
0.360
0.319
0.296
0.266
0.215
0.187
0.161
0.139
0.105
0.082
0.062
0.044
0.023
0.013
0.012
0.012
0.012
0.011
0.003
0.002
0.
0.
0.
0.
0.
0.
0.
0.
0.
0.
0.
0.
0.
0.
0.
0.
0.
0.
0.
0.
0.006
0.035
0.078
0.138
0.196
0.272
0.357
0.446
0.519
0.567
0.597
0.596
0.588
0.578
0.527
0.481
0.432
0.391
0.352
0.307
0.268
0.233
0.207
0.175
0.139
0.110
0.091
0.069
0.050
0.041
0.034
0.024
0.017
0.015
0.010
0.007
0.
0.
0.
0.
0.
0.
0.
0.
0.
0.
0.
0.
0.
0.
0.
0.
0.
0.
0.
0.007
0.046
0.087
0.151
0.218
0.312
0.431
0.518
0.607
0.666
0.715
0.713
0.727
0.705
0.665
0.617
0.563
0.520
0.469
0.422
0.382
0.339
0.293
0.249
0.222
0.191
0.170
0.153
0.131
0.113
0.085
0.067
0.051
0.031
0.018
0.011
0.008
0.
0.
0.
0.
0.
0.
0.
0.
0.
0.
0.
0.
0.
0.
0.
0.
0.
0.
0.021
0.049
0.092
0.151
0.233
0.351
0.467
0.564
0.667
0.747
0.792
0.828
0.824
0.822
0.809
0.765
0.703
0.670
0.619
0.574
0.532
0.466
0.415
0.373
0.324
0.297
0.272
0.246
0.214
0.186
0.161
0.134
0.090
0.064
0.036
0.022
0.012
0.
0.
0.
0.
0.
0.
0.
0.
0.
0.
0.
0.
0.
0.
0.
0.
0.
0.003
0.027
0.052
0.094
0.152
0.239
0.363
0.489
0.602
0.712
0.795
0.875
0.920
0.936
0.954
0.948
0.922
0.860
0.833
0.808
0.763
0.674
0.612
0.551
0.521
0.471
0.434
0.386
0.351
0.321
0.287
0.244
0.202
0.163
0.103
0.068
0.041
0.021
0.
0.
0.
0.
0.
0.
0.
0.
0.
0.
0.
0.
0.
0.
0.
0.
0.
0.003
0.023
0.053
0.090
0.146
0.237
0.357
0.484
0.607
0.724
0.829
0.911
0.971
1.026
1.054
1.065
1.054
1.007
0.990
0.973
0.916
0.855
0.760
0.699
0.658
0.625
0.569
0.524
0.467
0.422
0.385
0.341
0.280
0.216
0.158
0.107
0.062
0.031
0.
0.
0.
0.
0.
0.
0.
0.
0.
0.
0.
0.
0.
0.
0.
0.
0.
0.003
0.016
0.046
0.082
0.142
0.219
0.331
0.459
0.587
0.701
0.829
0.932
1.025
1.074
1.127
1.143
1.147
1.141
1.134
1.106
1.057
0.989
0.930
0.869
0.807
0.757
0.715
0.657
0.604
0.539
0.488
0.431
0.361
0.279
0.210
0.140
0.090
0.050
0.
0.
0.
0.
0.
0.
0.
0.
0.
0.
0.
0.
0.
0.
0.
0.
0.
0.003
0.015
0.038
0.071
0.127
0.200
0.301
0.418
0.535
0.660
0.794
0.915
1.017
1.106
1.175
1.213
1.236
1.230
1.233
1.217
1.178
1.131
1.076
1.015
0.965
0.909
0.843
0.780
0.735
0.659
0.598
0.509
0.420
0.338
0.251
0.172
0.110
0.066
0.
0.
0.
0.
0.
0.
0.
0.
0.
0.
0.
0.
0.
0.
0.
0.
0.
0.
0.013
0.028
0.050
0.099
0.168
0.254
0.360
0.476
0.596
0.749
0.863
0.984
1.086
1.166
1.237
1.272
1.303
1.327
1.304
1.293
1.244
1.188
1.138
1.093
1.039
0.978
0.898
0.842
0.755
0.667
0.588
0.472
0.374
0.278
0.185
0.120
0.073
0.
0.
0.
0.
0.
0.
0.
0.
0.
0.
0.
0.
0.
0.
0.
0.
0.
0.
0.003
0.017
0.034
0.070
0.133
0.204
0.304
0.410
0.521
0.682
0.810
0.932
1.031
1.148
1.210
1.265
1.330
1.349
1.361
1.347
1.319
1.292
1.256
1.216
1.145
1.079
0.996
0.916
0.817
0.727
0.630
0.497
0.393
0.290
0.195
0.124
0.076
0.
0.
0.
0.
0.
0.
0.
0.
0.
0.
0.
0.
0.
0.
0.
0.
0.
0.
0.
0.012
0.022
0.044
0.097
0.156
0.242
0.342
0.456
0.601
0.739
0.854
0.977
1.065
1.158
1.225
1.296
1.347
1.377
1.379
1.354
1.344
1.326
1.272
1.204
1.135
1.050
0.955
0.857
0.743
0.628
0.502
0.383
0.279
0.194
0.118
0.073
0.
0.
0.
0.
0.
0.
0.
0.
0.
0.
0.
0.
0.
0.
0.
0.
0.
0.
0.
0.
0.013
0.027
0.067
0.125
0.204
0.286
0.393
0.523
0.651
0.768
0.871
0.975
1.065
1.149
1.247
1.299
1.355
1.359
1.350
1.374
1.333
1.298
1.242
1.151
1.064
0.966
0.860
0.718
0.599
0.487
0.353
0.255
0.176
0.110
0.066
0.
0.
0.
0.
0.
0.
0.
0.
0.
0.
0.
0.
0.
0.
0.
0.
0.
0.
0.
0.
0.
0.018
0.057
0.109
0.159
0.244
0.334
0.438
0.560
0.682
0.787
0.895
0.992
1.065
1.152
1.222
1.274
1.308
1.324
1.337
1.317
1.284
1.217
1.132
1.057
0.937
0.805
0.671
0.545
0.430
0.315
0.220
0.146
0.091
0.056
0.
0.
0.
0.
0.
0.
0.
0.
0.004
0.007
0.005
0.004
0.
0.
0.
0.
0.
0.
0.
0.
0.003
0.009
0.043
0.084
0.148
0.219
0.296
0.397
0.498
0.605
0.721
0.814
0.908
0.970
1.056
1.109
1.171
1.225
1.257
1.259
1.237
1.200
1.170
1.091
1.005
0.874
0.735
0.597
0.483
0.362
0.264
0.180
0.108
0.069
0.042
0.
0.
0.
0.
0.
0.
0.
0.008
0.009
0.009
0.013
0.013
0.005
0.
0.
0.
0.
0.
0.
0.
0.003
0.014
0.041
0.082
0.126
0.197
0.276
0.359
0.456
0.560
0.647
0.735
0.817
0.883
0.949
0.992
1.045
1.107
1.143
1.148
1.148
1.125
1.083
1.015
0.916
0.802
0.647
0.528
0.407
0.306
0.212
0.138
0.074
0.050
0.023
0.
0.
0.
0.003
0.003
0.003
0.008
0.012
0.016
0.021
0.026
0.026
0.022
0.019
0.009
0.002
0.
0.
0.
0.
0.008
0.021
0.049
0.081
0.131
0.198
0.268
0.331
0.418
0.502
0.568
0.646
0.718
0.780
0.829
0.870
0.913
0.965
1.009
1.053
1.054
1.038
0.990
0.913
0.821
0.693
0.549
0.447
0.337
0.238
0.152
0.087
0.050
0.020
0.004
0.
0.002
0.003
0.008
0.012
0.013
0.019
0.023
0.033
0.038
0.036
0.034
0.030
0.027
0.015
0.012
0.008
0.002
0.
0.
0.008
0.022
0.044
0.083
0.124
0.195
0.254
0.314
0.388
0.461
0.512
0.562
0.615
0.673
0.707
0.739
0.777
0.830
0.884
0.922
0.938
0.924
0.875
0.803
0.698
0.580
0.469
0.362
0.263
0.182
0.112
0.054
0.019
0.008
0.003
0.002
0.003
0.012
0.015
0.018
0.025
0.034
0.046
0.054
0.056
0.055
0.052
0.046
0.043
0.033
0.024
0.019
0.008
0.003
0.
0.010
0.022
0.042
0.077
0.123
0.171
0.236
0.302
0.358
0.411
0.459
0.494
0.527
0.555
0.592
0.624
0.657
0.703
0.759
0.797
0.810
0.801
0.754
0.668
0.579
0.483
0.379
0.288
0.197
0.118
0.061
0.019
0.004
0.003
0.
0.003
0.012
0.017
0.026
0.032
0.038
0.055
0.062
0.077
0.085
0.086
0.081
0.069
0.062
0.050
0.034
0.027
0.019
0.008
0.002
0.009
0.021
0.040
0.069
0.110
0.153
0.205
0.270
0.323
0.368
0.409
0.432
0.453
0.479
0.502
0.511
0.548
0.586
0.634
0.663
0.675
0.671
0.621
0.564
0.486
0.396
0.312
0.225
0.137
0.071
0.030
0.013
0.002
0.
0.
0.011
0.016
0.027
0.035
0.047
0.056
0.073
0.080
0.107
0.113
0.115
0.113
0.097
0.081
0.064
0.051
0.035
0.025
0.015
0.003
0.002
0.018
0.035
0.061
0.093
0.137
0.186
0.233
0.295
0.330
0.350
0.360
0.382
0.408
0.426
0.429
0.468
0.478
0.526
0.545
0.560
0.555
0.532
0.477
0.423
0.344
0.249
0.175
0.105
0.061
0.014
0.002
0.
0.
0.
0.013
0.020
0.033
0.047
0.060
0.070
0.090
0.120
0.133
0.144
0.150
0.147
0.135
0.100
0.086
0.070
0.048
0.031
0.021
0.008
0.002
0.011
0.029
0.051
0.074
0.113
0.163
0.205
0.248
0.284
0.296
0.321
0.314
0.329
0.338
0.361
0.371
0.402
0.426
0.437
0.445
0.458
0.435
0.401
0.341
0.282
0.204
0.139
0.076
0.044
0.006
0.002
0.
0.
0.
0.015
0.026
0.041
0.055
0.070
0.090
0.113
0.141
0.157
0.165
0.171
0.165
0.152
0.124
0.099
0.080
0.055
0.039
0.024
0.013
0.002
0.003
0.022
0.040
0.060
0.089
0.129
0.161
0.202
0.234
0.249
0.257
0.267
0.267
0.269
0.282
0.306
0.341
0.344
0.351
0.361
0.371
0.355
0.313
0.271
0.218
0.162
0.103
0.058
0.027
0.005
0.
0.
0.
0.
0.016
0.028
0.045
0.059
0.079
0.107
0.129
0.155
0.168
0.184
0.189
0.191
0.179
0.144
0.115
0.089
0.066
0.042
0.025
0.014
0.003
0.
0.007
0.024
0.046
0.065
0.095
0.128
0.158
0.180
0.194
0.208
0.206
0.191
0.196
0.211
0.230
0.261
0.285
0.283
0.292
0.296
0.284
0.262
0.222
0.173
0.126
0.070
0.039
0.022
0.005
0.
0.
0.
0.
0.015
0.027
0.044
0.059
0.080
0.110
0.132
0.162
0.184
0.198
0.208
0.202
0.189
0.155
0.121
0.094
0.067
0.041
0.024
0.014
0.003
0.
0.
0.007
0.023
0.042
0.072
0.094
0.107
0.135
0.143
0.151
0.143
0.149
0.149
0.160
0.174
0.202
0.201
0.219
0.228
0.223
0.221
0.206
0.172
0.128
0.094
0.052
0.031
0.020
0.
0.
0.
0.
0.
0.014
0.025
0.041
0.055
0.076
0.105
0.128
0.161
0.184
0.199
0.206
0.200
0.187
0.159
0.116
0.090
0.062
0.039
0.020
0.013
0.002
0.
0.
0.
0.003
0.017
0.036
0.057
0.071
0.081
0.091
0.092
0.098
0.102
0.102
0.112
0.126
0.143
0.160
0.166
0.169
0.175
0.167
0.145
0.117
0.094
0.070
0.045
0.027
0.015
0.
0.
0.
0.
0.
0.012
0.018
0.036
0.047
0.068
0.089
0.119
0.154
0.171
0.183
0.194
0.189
0.171
0.141
0.111
0.083
0.055
0.030
0.017
0.003
0.
0.
0.
0.
0.
0.006
0.012
0.028
0.038
0.049
0.052
0.049
0.062
0.061
0.061
0.064
0.083
0.099
0.101
0.117
0.120
0.126
0.116
0.100
0.085
0.070
0.048
0.030
0.020
0.007
0.
0.
0.
0.
0.
0.004
0.014
0.029
0.038
0.056
0.066
0.105
0.129
0.148
0.162
0.167
0.166
0.145
0.127
0.093
0.066
0.046
0.022
0.013
0.002
0.
0.
0.
0.
0.
0.
0.
0.009
0.017
0.021
0.025
0.034
0.035
0.027
0.028
0.029
0.028
0.040
0.050
0.065
0.068
0.075
0.072
0.069
0.061
0.046
0.036
0.022
0.015
0.
0.
0.
0.
0.
0.
0.003
0.008
0.016
0.029
0.043
0.052
0.077
0.103
0.119
0.137
0.138
0.130
0.116
0.097
0.074
0.051
0.032
0.021
0.003
0.
0.
0.
0.
0.
0.
0.
0.
0.
0.005
0.006
0.014
0.016
0.016
0.016
0.012
0.006
0.007
0.012
0.027
0.035
0.039
0.048
0.050
0.048
0.039
0.032
0.022
0.013
0.002
0.
0.
0.
0.
0.
0.
0.
0.003
0.004
0.015
0.022
0.035
0.056
0.069
0.092
0.103
0.106
0.099
0.089
0.072
0.050
0.033
0.023
0.010
0.
0.
0.
0.
0.
0.
0.
0.
0.
0.
0.
0.
0.005
0.005
0.005
0.005
0.005
0.
0.002
0.003
0.009
0.012
0.026
0.029
0.030
0.028
0.022
0.018
0.009
0.003
0.
0.
0.
0.
0.
0.
0.
0.
0.
0.003
0.003
0.009
0.018
0.035
0.046
0.053
0.060
0.066
0.066
0.058
0.050
0.034
0.016
0.012
0.006
0.
0.
0.
0.
0.
0.
0.
0.
0.
0.
0.
0.
0.
0.
0.
0.
0.
0.
0.
0.
0.003
0.004
0.009
0.010
0.010
0.010
0.008
0.003
0.002
0.
0.
0.
0.
0.
0.
0.
0.
0.
0.
0.
0.
0.002
0.003
0.020
0.024
0.033
0.040
0.038
0.038
0.036
0.025
0.019
0.011
0.008
0.
0.
0.
0.
0.
0.
0.
0.
0.
0.
0.
0.
0.
0.
0.
0.
0.
0.
0.
0.
0.
0.
0.002
0.003
0.003
0.003
0.003
0.002
0.
0.
0.
0.
0.
0.
0.
0.
0.
0.
0.
0.
0.
0.
0.
0.
0.
0.010
0.016
0.021
0.026
0.024
0.020
0.018
0.011
0.009
0.004
0.
0.
0.
0.
0.
0.
0.
0.
0.
0.
0.
0.
0.
0.
0.
0.
0.
0.
0.
0.
0.
0.
0.
0.
0.
0.
0.
0.
0.
0.
0.
0.
0.
0.
0.
0.
0.
0.
0.
0.
0.
0.
0.
0.
0.
0.004
0.010
0.012
0.013
0.015
0.015
0.009
0.006
0.005
0.
0.
0.
0.
0.
0.
0.
0.
0.
0.
0.
0.
0.
0.
0.
0.
0.
0.
0.
0.
0.
0.
0.
0.
0.
0.
0.
0.
0.
0.
0.
0.
0.
0.
0.
0.
0.
0.
0.
0.
0.
0.
0.
0.
0.
0.
0.
0.
0.005
0.005
0.006
0.005
0.005
0.
0.
0.
0.
0.
0.
0.
0.
0.
0.
0.
0.
0.
0.
0.
0.
0.
0.
0.
0.
0.
0.
0.
0.
0.
0.
0.
0.
0.
0.
0.
0.
0.
0.
0.
0.
0.
0.
0.
0.
0.
0.
0.
0.
0.
0.
0.
0.
0.
0.
0.
0.
0.
0.
0.
0.
0.
0.
0.
0.
0.
0.
0.
0.
0.
0.
0.
0.
0.
0.
0.
0.
0.
0.
0.
0.
0.
0.
0.
0.
0.
0.
0.
0.
0.
0.
0.
0.
0.
0.
0.
0.
0.
0.
0.
0.
0.
0.
0.
0.
0.
0.
0.
0.
0.
0.
0.
0.
0.
0.
0.
0.
0.
0.
0.
0.
0.
0.
0.
0.
0.
0.
0.
0.
0.
0.
0.
0.
0.
0.
0.
0.
0.
0.
0.
0.
0.
0.
0.
0.
0.
0.
0.
0.
0.
0.
0.
0.
0.
0.
0.
0.
0.
0.
0.
0.
0.
0.
0.
0.
0.
0.
0.
0.
0.
0.
0.
0.
0.
0.
0.
0.
0.
0.
0.
0.
0.
0.
0.
0.
0.
0.
0.
0.
0.
0.
0.
0.
0.
0.
0.
0.
0.
0.
0.
0.
0.
0.
0.
0.
0.
0.
0.
0.
0.
0.
0.
0.
0.
0.
0.
0.
0.
0.
0.
0.
0.
0.
0.
0.
0.
0.
0.
0.
0.
0.
0.
0.
0.
0.
0.
0.
0.
0.
0.
0.
0.
0.
0.
0.
0.
0.
0.
0.
0.
0.
0.
0.
0.
0.
0.
0.
0.
0.
0.
0.
0.
0.
0.
0.
0.
0.
0.
0.
0.
0.
0.
0.
0.
0.
0.
0.
0.
0.
0.
0.
0.
0.
0.
0.
0.
0.
0.
0.
0.
0.
0.
0.
0.
0.
0.
0.
0.
0.
0.
0.
0.
0.
0.
0.
0.
0.
0.
0.
0.
0.
0.
0.
0.
0.
0.
0.
0.
0.
0.
0.
0.
0.
0.
0.
0.
0.
0.
0.
0.
0.
0.
0.
0.
0.
0.
0.
0.
0.
0.
0.
0.
0.
0.
0.
0.
0.
0.
0.
0.
0.
0.
0.
0.
0.
0.
0.
0.
0.
0.
0.
0.
0.
0.
0.
0.
0.
0.
0.
0.
0.
0.
0.
0.
0.
0.
0.
0.
0.
0.
0.
0.
0.
0.
0.
0.
0.
0.
0.
0.
0.
0.
0.
0.
0.
0.
0.
0.
0.
0.
0.
0.
0.
0.
0.
0.
0.
0.
0.
0.
0.
0.
0.
0.
0.
0.
0.
0.
0.
0.
0.
0.
0.
0.
0.
0.
0.
0.
0.
0.
0.
0.
0.
0.
0.
0.
0.
0.
0.
0.
0.
0.
0.
0.
0.
0.
0.
0.
0.
0.
0.
0.
0.
0.
0.
0.
0.
0.
0.
0.
0.
0.
0.
0.
0.
0.
0.
0.
0.
0.
0.
0.
0.
0.
0.
0.
0.
0.
0.
0.
0.
0.
0.
0.
0.
0.
0.
0.
0.
0.
0.
0.
0.
0.
0.
0.
0.
0.
0.
0.
0.
0.
0.
0.
0.
0.
0.
0.
0.
0.
0.
0.
0.
0.
0.
0.
0.
0.
0.
0.
0.
0.
0.
0.
0.
0.
0.
0.
0.
0.
0.
0.
0.
0.
0.
0.
0.
0.
0.
0.
0.
0.
0.
0.
0.
0.
0.
0.
0.
0.
0.
0.
0.
0.
0.
0.
0.
0.
0.
0.
0.
0.
0.
0.
0.
0.
0.
0.
0.
0.
0.
0.
0.
0.
0.
0.
0.
0.
0.
0.
0.
0.
0.
0.
0.
0.
0.
0.
0.
0.
0.
0.
0.
0.
0.
0.
0.
0.
0.
0.
0.
0.
0.
0.
0.
0.
0.
0.
0.
0.
0.
0.
0.
0.
0.
0.
0.
0.
0.
0.
0.
0.
0.
0.
0.
0.
0.
0.
0.
0.
0.
0.
0.
0.
0.
0.
0.
0.
0.
0.
0.
0.
0.
0.
0.
0.
0.
0.
0.
0.
0.
0.
0.
0.
0.
0.
0.
0.
0.
0.
0.
0.
0.
0.
0.
0.
0.
0.
0.
0.
0.
0.
0.
0.
0.
0.
0.
0.
0.
0.
0.
0.
0.
0.
0.
0.
0.
0.
0.
0.
0.
0.
0.
0.
0.
0.
0.
0.
0.
0.
0.
0.
0.
0.
0.
0.
0.
0.
0.
0.
0.
0.
0.
0.
0.
0.
0.
0.
0.
0.
0.
0.
0.
0.
0.
0.
0.
0.
0.
0.
0.
0.
0.
0.
0.
0.
0.
0.
0.
0.
0.
0.
0.
0.
0.
0.
0.
0.
0.
0.
0.
0.
0.
0.
0.
0.
0.
0.
0.
0.
0.
0.
0.
0.
0.
0.
0.
0.
0.
0.
0.
0.
0.
0.
0.
0.
0.
0.
0.
0.
0.
0.
0.
0.
0.
0.
0.
0.
0.
0.
0.
0.
0.
0.
0.
0.
0.
0.
0.
0.
0.
0.
0.
0.
0.
0.
0.
0.
0.
0.
0.
0.
0.
0.
0.
0.
0.
0.
0.
0.
0.
0.
0.
0.
0.
0.
0.
0.
0.
0.
0.
0.
0.
0.
0.
0.
0.
0.
0.
0.
0.
0.
0.
0.
0.
0.
0.
0.
0.
0.
0.
0.
0.
0.
0.
0.
0.
0.
0.
0.
0.
0.
0.
0.
0.
0.
0.
0.
0.
0.
0.
0.
0.
0.
0.
0.
0.
0.
0.
0.
0.
0.
0.
0.
0.
0.
0.
0.
0.
0.
0.
0.
0.
0.
0.
0.
0.
0.
0.
0.
0.
0.
0.
0.
0.
0.
0.
0.
0.
0.
0.
0.
0.
0.
0.
0.
0.
0.
0.
0.
0.
0.
0.
0.
0.
0.
0.
0.
0.
0.
0.
0.
0.
0.
0.
0.
0.
0.
0.
0.
0.
0.
0.
0.
0.
0.
0.
0.
0.
0.
0.
0.
0.
0.
0.
0.
0.
0.
0.
0.
0.
0.
0.
0.
0.
0.
0.
0.
0.
0.
0.
0.
0.
0.
0.
0.
0.
0.
0.
0.
0.
0.
0.
0.
0.
0.
0.
0.
0.
0.
0.
0.
0.
0.
0.
0.
0.
0.
0.
0.
0.
0.
0.
0.
0.
0.
0.
0.
0.
0.
0.
0.
0.
0.
0.
0.
0.
0.
0.
0.
0.
0.
0.
0.
0.
0.
0.
0.
0.
0.
0.
0.
0.
0.
0.
0.
0.
0.
0.
0.
0.
0.
0.
0.
0.
0.
0.
0.
0.
0.
0.
0.
0.
0.
0.
0.
0.
0.
0.
0.
0.
0.
0.
0.
0.
0.
0.
0.
0.
0.
0.
0.
0.
0.
0.
0.
0.
0.
0.
0.
0.
0.
0.
0.
0.
0.
0.
0.
0.
0.
0.
0.
0.
0.
0.
0.
0.
0.
0.
0.
0.
0.
0.
0.
0.
0.
0.
0.
0.
0.
0.
0.
0.
0.
0.
0.
0.
0.
0.
0.
0.
0.
0.
0.
0.
0.
0.
0.
0.
0.
0.
0.
0.
0.
0.
0.
0.
0.
0.
0.
0.
0.
0.
0.
0.
0.
0.
0.
0.
0.
0.
0.
0.
0.
0.
0.
0.
0.
0.
0.
0.
0.
0.
0.
0.
0.
0.
0.
0.
0.
0.
0.
0.
0.
0.
0.
0.
0.
0.
0.
0.
0.
0.
0.
0.
0.
0.
0.
0.
0.
0.
0.
0.
0.
0.
0.
0.
0.
0.
0.
0.
0.
0.
0.
0.
0.
0.
0.
0.
0.
0.
0.
0.
0.
0.
0.
0.
0.
0.
0.
0.
0.
0.
0.
0.
0.
0.
0.
0.
0.
0.
0.
0.
0.
0.
0.
0.
0.
0.
0.
0.
0.
0.
0.
0.
0.
0.
0.
0.
0.
0.
0.
0.
0.
0.
0.
0.
0.
0.
0.
0.
0.
0.
0.
0.
0.
0.
0.
0.
0.
0.
0.
0.
0.
0.
0.
0.
0.
0.
0.
0.
0.
0.
0.
0.
0.
0.
0.
0.
0.
0.
0.
0.
0.
0.
0.
0.
0.
0.
0.
0.
0.
0.
0.
0.
0.
0.
0.
0.
0.
0.
0.
0.
0.
0.
0.
0.
0.
0.
0.
0.
0.
0.
0.
0.
0.
0.
0.
0.
0.
0.
0.
0.
0.
0.
0.
0.
0.
0.
0.
0.
0.
0.
0.
0.
0.
0.
0.
0.
0.
0.
0.
0.
0.
0.
0.
0.
0.
0.
0.
0.
0.
0.
0.
0.
0.
0.
0.
0.
0.
0.
0.
0.
0.
0.
0.
0.
0.
0.
0.
0.
0.
0.
0.
0.
0.
0.
0.
0.
0.
0.
0.
0.
0.
0.
0.
0.
0.
0.
0.
0.
0.
0.
0.
0.
0.
0.
0.
0.
0.
0.
0.
0.
0.
0.
0.
0.
0.
0.
0.
0.
0.
0.
0.
0.
0.
0.
0.
0.
0.
0.
0.
0.
0.
0.
0.
0.
0.
0.
0.
0.
0.
0.
0.
0.
0.
0.
0.
0.
0.
0.
0.
0.
0.
0.
0.
0.
0.
0.
0.
0.
0.
0.
0.
0.
0.
0.
0.
0.
0.
0.
0.
0.
0.
0.
0.
0.
0.
0.
0.
0.
0.
0.
0.
0.
0.
0.
0.
0.
0.
0.
0.
0.
0.
0.
0.
0.
0.
0.
0.
0.
0.
0.
0.
0.
0.
0.
0.
0.
0.
0.
0.
0.
0.
0.
0.
0.
0.
0.
0.
0.
0.
0.
0.
0.
0.
0.
0.
0.
0.
0.
0.
0.
0.
0.
0.
0.
0.
0.
0.
0.
0.
0.
0.
0.
0.
0.
0.
0.
0.
0.
0.
0.
0.
0.
0.
0.
0.
0.
0.
0.
0.
0.003
0.004
0.004
0.004
0.004
0.003
0.
0.
0.
0.
0.
0.
0.
0.
0.
0.
0.
0.
0.
0.
0.
0.
0.
0.
0.
0.
0.
0.
0.
0.
0.
0.
0.
0.
0.
0.
0.
0.
0.
0.
0.
0.
0.
0.
0.
0.
0.
0.
0.
0.
0.
0.
0.
0.
0.004
0.009
0.014
0.016
0.016
0.016
0.014
0.012
0.003
0.
0.
0.
0.
0.
0.
0.
0.
0.
0.
0.
0.
0.
0.
0.
0.
0.
0.
0.
0.
0.
0.
0.
0.
0.
0.
0.
0.
0.
0.
0.
0.
0.
0.
0.
0.
0.
0.
0.
0.
0.
0.
0.002
0.002
0.002
0.011
0.019
0.026
0.030
0.032
0.032
0.026
0.024
0.017
0.013
0.004
0.
0.
0.
0.
0.
0.
0.
0.
0.
0.
0.
0.
0.
0.
0.
0.
0.
0.
0.
0.
0.
0.
0.
0.
0.
0.
0.
0.
0.
0.
0.
0.
0.
0.
0.
0.
0.
0.002
0.002
0.003
0.012
0.019
0.020
0.034
0.041
0.045
0.051
0.052
0.050
0.052
0.044
0.039
0.027
0.018
0.013
0.004
0.
0.
0.
0.
0.
0.
0.
0.
0.
0.
0.
0.
0.
0.
0.
0.
0.
0.
0.
0.
0.
0.
0.
0.
0.
0.
0.
0.
0.
0.
0.
0.
0.
0.
0.003
0.003
0.003
0.013
0.026
0.031
0.036
0.047
0.062
0.066
0.079
0.083
0.080
0.074
0.068
0.062
0.050
0.037
0.028
0.016
0.005
0.003
0.
0.
0.
0.
0.
0.
0.
0.
0.
0.
0.
0.
0.
0.
0.
0.
0.
0.
0.
0.
0.
0.
0.
0.
0.
0.
0.
0.
0.
0.
0.
0.002
0.003
0.004
0.011
0.025
0.048
0.061
0.074
0.082
0.083
0.104
0.107
0.110
0.113
0.113
0.106
0.099
0.088
0.074
0.057
0.041
0.025
0.012
0.004
0.
0.
0.
0.
0.
0.
0.
0.
0.
0.
0.
0.
0.
0.
0.
0.
0.
0.
0.
0.
0.
0.
0.
0.
0.
0.
0.
0.
0.
0.
0.
0.003
0.004
0.013
0.031
0.054
0.078
0.098
0.122
0.144
0.159
0.166
0.174
0.173
0.159
0.156
0.143
0.125
0.114
0.095
0.071
0.049
0.036
0.016
0.004
0.
0.
0.
0.
0.
0.
0.
0.
0.
0.
0.
0.
0.
0.
0.
0.
0.
0.
0.
0.
0.
0.
0.
0.
0.
0.
0.
0.
0.
0.
0.002
0.003
0.012
0.025
0.052
0.093
0.123
0.149
0.185
0.220
0.249
0.262
0.262
0.249
0.242
0.225
0.197
0.170
0.139
0.119
0.096
0.070
0.051
0.029
0.013
0.
0.
0.
0.
0.
0.
0.
0.
0.
0.
0.
0.
0.
0.
0.
0.
0.
0.
0.
0.
0.
0.
0.
0.
0.
0.
0.
0.
0.
0.
0.003
0.006
0.015
0.038
0.088
0.124
0.173
0.222
0.272
0.318
0.350
0.368
0.366
0.355
0.332
0.304
0.267
0.219
0.182
0.156
0.126
0.102
0.084
0.050
0.035
0.017
0.
0.
0.
0.
0.
0.
0.
0.
0.
0.
0.
0.
0.
0.
0.
0.
0.
0.
0.
0.
0.
0.
0.
0.
0.
0.
0.
0.
0.
0.003
0.011
0.026
0.063
0.117
0.176
0.229
0.295
0.365
0.429
0.471
0.492
0.496
0.477
0.435
0.387
0.349
0.320
0.273
0.232
0.191
0.157
0.131
0.100
0.080
0.047
0.032
0.021
0.008
0.008
0.010
0.010
0.005
0.004
0.
0.
0.
0.
0.
0.
0.
0.
0.
0.
0.
0.
0.
0.
0.
0.
0.
0.
0.
0.
0.
0.005
0.012
0.038
0.081
0.150
0.213
0.279
0.373
0.455
0.533
0.589
0.617
0.605
0.595
0.555
0.520
0.456
0.428
0.374
0.327
0.289
0.226
0.202
0.167
0.129
0.094
0.071
0.055
0.041
0.036
0.030
0.029
0.027
0.011
0.006
0.002
0.
0.
0.
0.
0.
0.
0.
0.
0.
0.
0.
0.
0.
0.
0.
0.
0.
0.
0.
0.005
0.012
0.050
0.102
0.172
0.244
0.335
0.446
0.548
0.636
0.698
0.733
0.727
0.726
0.700
0.664
0.606
0.550
0.485
0.436
0.388
0.329
0.282
0.232
0.204
0.161
0.141
0.127
0.094
0.075
0.064
0.051
0.040
0.035
0.020
0.012
0.007
0.
0.
0.
0.
0.
0.
0.
0.
0.
0.
0.
0.
0.
0.
0.
0.
0.
0.
0.002
0.023
0.058
0.110
0.180
0.271
0.385
0.511
0.616
0.721
0.797
0.840
0.861
0.864
0.843
0.809
0.748
0.674
0.619
0.573
0.505
0.444
0.396
0.341
0.292
0.262
0.232
0.210
0.185
0.170
0.143
0.122
0.086
0.066
0.048
0.018
0.013
0.008
0.
0.
0.
0.
0.
0.
0.
0.
0.
0.
0.
0.
0.
0.
0.
0.
0.
0.002
0.026
0.053
0.118
0.181
0.288
0.414
0.541
0.676
0.793
0.872
0.933
0.968
0.980
0.966
0.942
0.897
0.822
0.767
0.724
0.649
0.599
0.531
0.476
0.424
0.365
0.346
0.310
0.288
0.258
0.241
0.202
0.170
0.124
0.085
0.049
0.027
0.011
0.
0.
0.
0.
0.
0.
0.
0.
0.
0.
0.
0.
0.
0.
0.
0.
0.
0.
0.027
0.058
0.110
0.183
0.293
0.427
0.569
0.697
0.818
0.920
1.005
1.053
1.086
1.092
1.076
1.038
0.972
0.939
0.904
0.836
0.765
0.696
0.637
0.574
0.525
0.483
0.437
0.411
0.373
0.339
0.295
0.246
0.195
0.146
0.088
0.040
0.023
0.
0.
0.
0.
0.
0.
0.
0.
0.
0.
0.
0.
0.
0.
0.
0.
0.
0.
0.027
0.054
0.101
0.183
0.281
0.406
0.548
0.687
0.816
0.940
1.035
1.120
1.166
1.187
1.200
1.168
1.121
1.095
1.065
0.997
0.943
0.856
0.782
0.728
0.678
0.627
0.576
0.536
0.494
0.448
0.391
0.329
0.255
0.198
0.130
0.080
0.031
0.
0.
0.
0.
0.
0.
0.
0.
0.
0.
0.
0.
0.
0.
0.
0.
0.
0.
0.019
0.049
0.098
0.167
0.250
0.369
0.521
0.652
0.795
0.932
1.044
1.133
1.190
1.252
1.266
1.259
1.246
1.228
1.213
1.148
1.079
0.998
0.932
0.871
0.843
0.789
0.722
0.675
0.614
0.559
0.486
0.416
0.322
0.247
0.167
0.103
0.057
0.
0.
0.
0.
0.
0.
0.
0.
0.
0.
0.
0.
0.
0.
0.
0.
0.
0.
0.014
0.035
0.091
0.143
0.226
0.326
0.463
0.596
0.750
0.889
1.027
1.119
1.207
1.275
1.316
1.335
1.346
1.335
1.324
1.264
1.189
1.136
1.087
1.035
0.988
0.930
0.858
0.800
0.721
0.666
0.585
0.487
0.384
0.282
0.203
0.121
0.073
0.
0.
0.
0.
0.
0.
0.
0.
0.
0.
0.
0.
0.
0.
0.
0.
0.
0.
0.008
0.028
0.066
0.121
0.189
0.287
0.404
0.532
0.673
0.830
0.957
1.067
1.178
1.271
1.349
1.378
1.401
1.409
1.398
1.367
1.327
1.270
1.219
1.168
1.107
1.049
0.986
0.911
0.822
0.747
0.651
0.540
0.423
0.318
0.221
0.134
0.082
0.
0.
0.
0.
0.
0.
0.
0.
0.
0.
0.
0.
0.
0.
0.
0.
0.
0.
0.
0.015
0.047
0.082
0.152
0.232
0.331
0.468
0.595
0.763
0.891
1.012
1.115
1.235
1.307
1.377
1.416
1.441
1.440
1.418
1.391
1.376
1.323
1.281
1.215
1.143
1.059
0.981
0.895
0.783
0.689
0.555
0.438
0.325
0.223
0.139
0.085
0.
0.
0.
0.
0.
0.
0.
0.
0.
0.
0.
0.
0.
0.
0.
0.
0.
0.
0.
0.008
0.027
0.058
0.119
0.187
0.275
0.392
0.527
0.670
0.815
0.945
1.060
1.167
1.234
1.326
1.387
1.426
1.424
1.435
1.429
1.422
1.378
1.345
1.267
1.191
1.110
1.015
0.916
0.800
0.697
0.542
0.432
0.318
0.207
0.135
0.082
0.
0.
0.
0.
0.
0.
0.
0.
0.
0.
0.
0.
0.
0.
0.
0.
0.
0.
0.
0.
0.010
0.035
0.081
0.158
0.238
0.327
0.444
0.592
0.726
0.865
0.972
1.077
1.154
1.249
1.303
1.375
1.395
1.414
1.433
1.433
1.400
1.352
1.301
1.217
1.115
1.012
0.909
0.786
0.641
0.522
0.388
0.285
0.191
0.120
0.073
0.
0.
0.
0.
0.
0.
0.
0.008
0.009
0.009
0.009
0.008
0.
0.
0.
0.
0.
0.
0.
0.
0.004
0.018
0.067
0.124
0.199
0.277
0.395
0.515
0.641
0.780
0.881
0.984
1.073
1.154
1.224
1.287
1.331
1.384
1.391
1.404
1.372
1.341
1.263
1.183
1.098
0.995
0.868
0.718
0.589
0.466
0.328
0.239
0.160
0.100
0.059
0.
0.
0.
0.
0.
0.
0.008
0.010
0.012
0.017
0.017
0.016
0.014
0.009
0.
0.
0.
0.
0.
0.
0.003
0.013
0.054
0.102
0.177
0.264
0.357
0.475
0.591
0.706
0.814
0.908
1.000
1.052
1.128
1.192
1.252
1.293
1.323
1.317
1.295
1.252
1.223
1.145
1.052
0.938
0.788
0.653
0.521
0.395
0.276
0.195
0.127
0.077
0.039
0.
0.
0.
0.
0.002
0.011
0.013
0.020
0.022
0.024
0.025
0.023
0.021
0.015
0.009
0.
0.
0.
0.
0.
0.003
0.020
0.051
0.099
0.173
0.236
0.332
0.435
0.551
0.659
0.750
0.828
0.912
0.977
1.035
1.085
1.126
1.171
1.198
1.215
1.192
1.174
1.145
1.071
0.970
0.848
0.705
0.569
0.447
0.328
0.228
0.149
0.093
0.054
0.029
0.
0.
0.003
0.003
0.004
0.018
0.021
0.031
0.030
0.037
0.040
0.038
0.035
0.030
0.022
0.014
0.002
0.
0.
0.
0.008
0.023
0.050
0.096
0.169
0.233
0.321
0.421
0.528
0.612
0.682
0.755
0.816
0.876
0.922
0.963
0.984
1.027
1.067
1.107
1.107
1.100
1.057
0.981
0.874
0.738
0.612
0.480
0.372
0.263
0.175
0.097
0.059
0.030
0.009
0.
0.003
0.009
0.013
0.020
0.031
0.042
0.047
0.058
0.059
0.064
0.060
0.056
0.046
0.036
0.025
0.011
0.003
0.
0.
0.011
0.029
0.054
0.093
0.156
0.234
0.321
0.402
0.493
0.568
0.638
0.694
0.729
0.774
0.815
0.843
0.861
0.903
0.964
1.006
1.006
0.992
0.944
0.870
0.757
0.651
0.530
0.411
0.293
0.197
0.118
0.059
0.034
0.009
0.003
0.003
0.011
0.016
0.024
0.034
0.045
0.056
0.069
0.075
0.092
0.099
0.098
0.077
0.070
0.054
0.038
0.025
0.017
0.003
0.
0.011
0.030
0.053
0.096
0.146
0.227
0.302
0.389
0.472
0.544
0.585
0.622
0.653
0.689
0.727
0.744
0.767
0.805
0.837
0.888
0.901
0.884
0.836
0.759
0.672
0.558
0.445
0.329
0.238
0.135
0.076
0.030
0.011
0.003
0.
0.011
0.016
0.027
0.035
0.050
0.065
0.084
0.094
0.122
0.138
0.141
0.144
0.124
0.097
0.083
0.056
0.040
0.026
0.014
0.003
0.010
0.029
0.051
0.088
0.138
0.204
0.289
0.375
0.433
0.497
0.541
0.565
0.592
0.623
0.641
0.638
0.667
0.711
0.730
0.768
0.785
0.775
0.733
0.662
0.583
0.482
0.378
0.270
0.179
0.098
0.051
0.016
0.002
0.
0.
0.014
0.021
0.035
0.050
0.064
0.084
0.115
0.144
0.158
0.180
0.186
0.183
0.165
0.128
0.105
0.086
0.061
0.040
0.023
0.008
0.009
0.025
0.046
0.073
0.131
0.198
0.264
0.336
0.401
0.442
0.482
0.507
0.518
0.540
0.553
0.571
0.571
0.614
0.639
0.662
0.663
0.657
0.620
0.570
0.497
0.407
0.313
0.236
0.142
0.081
0.036
0.008
0.002
0.
0.
0.017
0.030
0.047
0.063
0.080
0.112
0.147
0.177
0.197
0.216
0.224
0.220
0.199
0.172
0.136
0.106
0.078
0.049
0.028
0.016
0.002
0.021
0.041
0.069
0.111
0.173
0.230
0.295
0.345
0.385
0.417
0.447
0.458
0.463
0.462
0.472
0.514
0.528
0.549
0.575
0.577
0.568
0.532
0.484
0.424
0.343
0.260
0.188
0.113
0.059
0.026
0.003
0.
0.
0.
0.019
0.035
0.055
0.072
0.098
0.137
0.174
0.197
0.224
0.250
0.262
0.253
0.237
0.201
0.154
0.119
0.092
0.062
0.032
0.019
0.003
0.007
0.026
0.061
0.093
0.144
0.195
0.237
0.298
0.330
0.349
0.373
0.393
0.390
0.382
0.400
0.433
0.452
0.470
0.477
0.479
0.480
0.451
0.417
0.360
0.292
0.219
0.154
0.097
0.048
0.015
0.003
0.
0.
0.
0.020
0.041
0.059
0.083
0.114
0.151
0.186
0.215
0.252
0.278
0.289
0.283
0.254
0.213
0.177
0.133
0.098
0.069
0.038
0.020
0.003
0.
0.013
0.048
0.078
0.117
0.161
0.192
0.237
0.274
0.290
0.300
0.301
0.316
0.295
0.327
0.347
0.358
0.378
0.384
0.395
0.402
0.382
0.345
0.298
0.241
0.180
0.130
0.071
0.032
0.010
0.002
0.
0.
0.
0.020
0.041
0.059
0.084
0.116
0.154
0.196
0.237
0.270
0.289
0.295
0.288
0.273
0.241
0.194
0.145
0.105
0.073
0.037
0.019
0.003
0.
0.002
0.026
0.048
0.089
0.120
0.155
0.175
0.208
0.223
0.237
0.247
0.229
0.228
0.251
0.271
0.285
0.305
0.308
0.315
0.316
0.308
0.282
0.240
0.189
0.140
0.095
0.050
0.024
0.003
0.
0.
0.
0.
0.018
0.038
0.055
0.082
0.113
0.152
0.199
0.235
0.268
0.288
0.297
0.294
0.274
0.241
0.193
0.140
0.101
0.067
0.036
0.016
0.003
0.
0.
0.005
0.023
0.060
0.091
0.109
0.123
0.144
0.163
0.161
0.171
0.170
0.174
0.189
0.211
0.219
0.241
0.243
0.250
0.249
0.238
0.209
0.178
0.140
0.099
0.067
0.036
0.020
0.
0.
0.
0.
0.
0.015
0.033
0.047
0.072
0.097
0.144
0.188
0.219
0.254
0.272
0.280
0.275
0.263
0.228
0.185
0.137
0.089
0.062
0.026
0.013
0.002
0.
0.
0.004
0.006
0.020
0.042
0.066
0.081
0.085
0.097
0.107
0.105
0.103
0.118
0.132
0.143
0.166
0.175
0.175
0.183
0.186
0.169
0.150
0.128
0.097
0.075
0.047
0.025
0.012
0.
0.
0.
0.
0.
0.010
0.022
0.038
0.060
0.076
0.119
0.157
0.196
0.219
0.243
0.249
0.245
0.236
0.205
0.169
0.119
0.075
0.047
0.022
0.007
0.
0.
0.
0.
0.004
0.006
0.014
0.032
0.043
0.050
0.055
0.058
0.060
0.067
0.068
0.069
0.085
0.096
0.103
0.118
0.134
0.116
0.105
0.097
0.078
0.065
0.047
0.026
0.017
0.002
0.
0.
0.
0.
0.
0.004
0.011
0.028
0.046
0.059
0.096
0.122
0.166
0.192
0.209
0.217
0.212
0.187
0.165
0.133
0.100
0.057
0.032
0.013
0.
0.
0.
0.
0.
0.
0.
0.005
0.013
0.020
0.025
0.028
0.034
0.034
0.026
0.027
0.028
0.030
0.037
0.057
0.075
0.070
0.074
0.065
0.062
0.052
0.043
0.029
0.018
0.003
0.
0.
0.
0.
0.
0.
0.003
0.004
0.015
0.027
0.043
0.069
0.099
0.118
0.151
0.166
0.173
0.167
0.153
0.131
0.094
0.066
0.039
0.021
0.005
0.
0.
0.
0.
0.
0.
0.
0.
0.
0.004
0.005
0.011
0.012
0.013
0.012
0.011
0.005
0.007
0.010
0.022
0.031
0.038
0.041
0.040
0.038
0.030
0.021
0.014
0.003
0.
0.
0.
0.
0.
0.
0.
0.
0.002
0.003
0.009
0.020
0.050
0.064
0.084
0.107
0.117
0.122
0.124
0.109
0.082
0.066
0.044
0.024
0.012
0.002
0.
0.
0.
0.
0.
0.
0.
0.
0.
0.
0.
0.
0.004
0.004
0.
0.
0.
0.
0.002
0.003
0.004
0.010
0.011
0.016
0.015
0.010
0.008
0.003
0.
0.
0.
0.
0.
0.
0.
0.
0.
0.
0.
0.003
0.007
0.022
0.038
0.055
0.069
0.079
0.082
0.077
0.064
0.052
0.034
0.027
0.014
0.008
0.
0.
0.
0.
0.
0.
0.
0.
0.
0.
0.
0.
0.
0.
0.
0.
0.
0.
0.
0.
0.
0.002
0.003
0.003
0.003
0.003
0.003
0.002
0.
0.
0.
0.
0.
0.
0.
0.
0.
0.
0.
0.
0.
0.
0.
0.015
0.030
0.039
0.050
0.053
0.050
0.043
0.031
0.025
0.017
0.009
0.004
0.
0.
0.
0.
0.
0.
0.
0.
0.
0.
0.
0.
0.
0.
0.
0.
0.
0.
0.
0.
0.
0.
0.
0.
0.
0.
0.
0.
0.
0.
0.
0.
0.
0.
0.
0.
0.
0.
0.
0.
0.
0.
0.
0.009
0.012
0.021
0.031
0.033
0.027
0.026
0.023
0.016
0.009
0.005
0.
0.
0.
0.
0.
0.
0.
0.
0.
0.
0.
0.
0.
0.
0.
0.
0.
0.
0.
0.
0.
0.
0.
0.
0.
0.
0.
0.
0.
0.
0.
0.
0.
0.
0.
0.
0.
0.
0.
0.
0.
0.
0.
0.
0.
0.
0.010
0.012
0.016
0.019
0.015
0.013
0.006
0.005
0.
0.
0.
0.
0.
0.
0.
0.
0.
0.
0.
0.
0.
0.
0.
0.
0.
0.
0.
0.
0.
0.
0.
0.
0.
0.
0.
0.
0.
0.
0.
0.
0.
0.
0.
0.
0.
0.
0.
0.
0.
0.
0.
0.
0.
0.
0.
0.
0.004
0.005
0.005
0.005
0.004
0.
0.
0.
0.
0.
0.
0.
0.
0.
0.
0.
0.
0.
0.
0.
0.
0.
0.
0.
0.
0.
0.
0.
0.
0.
0.
0.
0.
0.
0.
0.
0.
0.
0.
0.
0.
0.
0.
0.
0.
0.
0.
0.
0.
0.
0.
0.
0.
0.
0.
0.
0.
0.
0.
0.
0.
0.
0.
0.
0.
0.
0.
0.
0.
0.
0.
0.
0.
0.
0.
0.
0.
0.
0.
0.
0.
0.
0.
0.
0.
0.
0.
0.
0.
0.
0.
0.
0.
0.
0.
0.
0.
0.
0.
0.
0.
0.
0.
0.
0.
0.
0.
0.
0.
0.
0.
0.
0.
0.
0.
0.
0.
0.
0.
0.
0.
0.
0.
0.
0.
0.
0.
0.
0.
0.
0.
0.
0.
0.
0.
0.
0.
0.
0.
0.
0.
0.
0.
0.
0.
0.
0.
0.
0.
0.
0.
0.
0.
0.
0.
0.
0.
0.
0.
0.
0.
0.
0.
0.
0.
0.
0.
0.
0.
0.
0.
0.
0.
0.
0.
0.
0.
0.
0.
0.
0.
0.
0.
0.
0.
0.
0.
0.
0.
0.
0.
0.
0.
0.
0.
0.
0.
0.
0.
0.
0.
0.
0.
0.
0.
0.
0.
0.
0.
0.
0.
0.
0.
0.
0.
0.
0.
0.
0.
0.
0.
0.
0.
0.
0.
0.
0.
0.
0.
0.
0.
0.
0.
0.
0.
0.
0.
0.
0.
0.
0.
0.
0.
0.
0.
0.
0.
0.
0.
0.
0.
0.
0.
0.
0.
0.
0.
0.
0.
0.
0.
0.
0.
0.
0.
0.
0.
0.
0.
0.
0.
0.
0.
0.
0.
0.
0.
0.
0.
0.
0.
0.
0.
0.
0.
0.
0.
0.
0.
0.
0.
0.
0.
0.
0.
0.
0.
0.
0.
0.
0.
0.
0.
0.
0.
0.
0.
0.
0.
0.
0.
0.
0.
0.
0.
0.
0.
0.
0.
0.
0.
0.
0.
0.
0.
0.
0.
0.
0.
0.
0.
0.
0.
0.
0.
0.
0.
0.
0.
0.
0.
0.
0.
0.
0.
0.
0.
0.
0.
0.
0.
0.
0.
0.
0.
0.
0.
0.
0.
0.
0.
0.
0.
0.
0.
0.
0.
0.
0.
0.
0.
0.
0.
0.
0.
0.
0.
0.
0.
0.
0.
0.
0.
0.
0.
0.
0.
0.
0.
0.
0.
0.
0.
0.
0.
0.
0.
0.
0.
0.
0.
0.
0.
0.
0.
0.
0.
0.
0.
0.
0.
0.
0.
0.
0.
0.
0.
0.
0.
0.
0.
0.
0.
0.
0.
0.
0.
0.
0.
0.
0.
0.
0.
0.
0.
0.
0.
0.
0.
0.
0.
0.
0.
0.
0.
0.
0.
0.
0.
0.
0.
0.
0.
0.
0.
0.
0.
0.
0.
0.
0.
0.
0.
0.
0.
0.
0.
0.
0.
0.
0.
0.
0.
0.
0.
0.
0.
0.
0.
0.
0.
0.
0.
0.
0.
0.
0.
0.
0.
0.
0.
0.
0.
0.
0.
0.
0.
0.
0.
0.
0.
0.
0.
0.
0.
0.
0.
0.
0.
0.
0.
0.
0.
0.
0.
0.
0.
0.
0.
0.
0.
0.
0.
0.
0.
0.
0.
0.
0.
0.
0.
0.
0.
0.
0.
0.
0.
0.
0.
0.
0.
0.
0.
0.
0.
0.
0.
0.
0.
0.
0.
0.
0.
0.
0.
0.
0.
0.
0.
0.
0.
0.
0.
0.
0.
0.
0.
0.
0.
0.
0.
0.
0.
0.
0.
0.
0.
0.
0.
0.
0.
0.
0.
0.
0.
0.
0.
0.
0.
0.
0.
0.
0.
0.
0.
0.
0.
0.
0.
0.
0.
0.
0.
0.
0.
0.
0.
0.
0.
0.
0.
0.
0.
0.
0.
0.
0.
0.
0.
0.
0.
0.
0.
0.
0.
0.
0.
0.
0.
0.
0.
0.
0.
0.
0.
0.
0.
0.
0.
0.
0.
0.
0.
0.
0.
0.
0.
0.
0.
0.
0.
0.
0.
0.
0.
0.
0.
0.
0.
0.
0.
0.
0.
0.
0.
0.
0.
0.
0.
0.
0.
0.
0.
0.
0.
0.
0.
0.
0.
0.
0.
0.
0.
0.
0.
0.
0.
0.
0.
0.
0.
0.
0.
0.
0.
0.
0.
0.
0.
0.
0.
0.
0.
0.
0.
0.
0.
0.
0.
0.
0.
0.
0.
0.
0.
0.
0.
0.
0.
0.
0.
0.
0.
0.
0.
0.
0.
0.
0.
0.
0.
0.
0.
0.
0.
0.
0.
0.
0.
0.
0.
0.
0.
0.
0.
0.
0.
0.
0.
0.
0.
0.
0.
0.
0.
0.
0.
0.
0.
0.
0.
0.
0.
0.
0.
0.
0.
0.
0.
0.
0.
0.
0.
0.
0.
0.
0.
0.
0.
0.
0.
0.
0.
0.
0.
0.
0.
0.
0.
0.
0.
0.
0.
0.
0.
0.
0.
0.
0.
0.
0.
0.
0.
0.
0.
0.
0.
0.
0.
0.
0.
0.
0.
0.
0.
0.
0.
0.
0.
0.
0.
0.
0.
0.
0.
0.
0.
0.
0.
0.
0.
0.
0.
0.
0.
0.
0.
0.
0.
0.
0.
0.
0.
0.
0.
0.
0.
0.
0.
0.
0.
0.
0.
0.
0.
0.
0.
0.
0.
0.
0.
0.
0.
0.
0.
0.
0.
0.
0.
0.
0.
0.
0.
0.
0.
0.
0.
0.
0.
0.
0.
0.
0.
0.
0.
0.
0.
0.
0.
0.
0.
0.
0.
0.
0.
0.
0.
0.
0.
0.
0.
0.
0.
0.
0.
0.
0.
0.
0.
0.
0.
0.
0.
0.
0.
0.
0.
0.
0.
0.
0.
0.
0.
0.
0.
0.
0.
0.
0.
0.
0.
0.
0.
0.
0.
0.
0.
0.
0.
0.
0.
0.
0.
0.
0.
0.
0.
0.
0.
0.
0.
0.
0.
0.
0.
0.
0.
0.
0.
0.
0.
0.
0.
0.
0.
0.
0.
0.
0.
0.
0.
0.
0.
0.
0.
0.
0.
0.
0.
0.
0.
0.
0.
0.
0.
0.
0.
0.
0.
0.
0.
0.
0.
0.
0.
0.
0.
0.
0.
0.
0.
0.
0.
0.
0.
0.
0.
0.
0.
0.
0.
0.
0.
0.
0.
0.
0.
0.
0.
0.
0.
0.
0.
0.
0.
0.
0.
0.
0.
0.
0.
0.
0.
0.
0.
0.
0.
0.
0.
0.
0.
0.
0.
0.
0.
0.
0.
0.
0.
0.
0.
0.
0.
0.
0.
0.
0.
0.
0.
0.
0.
0.
0.
0.
0.
0.
0.
0.
0.
0.
0.
0.
0.
0.
0.
0.
0.
0.
0.
0.
0.
0.
0.
0.
0.
0.
0.
0.
0.
0.
0.
0.
0.
0.
0.
0.
0.
0.
0.
0.
0.
0.
0.
0.
0.
0.
0.
0.
0.
0.
0.
0.
0.
0.
0.
0.
0.
0.
0.
0.
0.
0.
0.
0.
0.
0.
0.
0.
0.
0.
0.
0.
0.
0.
0.
0.
0.
0.
0.
0.
0.
0.
0.
0.
0.
0.
0.
0.
0.
0.
0.
0.
0.
0.
0.
0.
0.
0.
0.
0.
0.
0.
0.
0.
0.
0.
0.
0.
0.
0.
0.
0.
0.
0.
0.
0.
0.
0.
0.
0.
0.
0.
0.
0.
0.
0.
0.
0.
0.
0.
0.
0.
0.
0.
0.
0.
0.
0.
0.
0.
0.
0.
0.
0.
0.
0.
0.
0.
0.
0.
0.
0.
0.
0.
0.
0.
0.
0.
0.
0.
0.
0.
0.
0.
0.
0.
0.
0.
0.
0.
0.
0.
0.
0.
0.
0.
0.
0.
0.
0.
0.
0.
0.
0.
0.
0.
0.
0.
0.
0.
0.
0.
0.
0.
0.
0.
0.
0.
0.
0.
0.
0.
0.
0.
0.
0.
0.
0.
0.
0.
0.
0.
0.
0.
0.
0.
0.
0.
0.
0.
0.
0.
0.
0.
0.
0.
0.
0.
0.
0.
0.
0.
0.
0.
0.
0.
0.
0.
0.
0.
0.
0.
0.
0.
0.
0.
0.
0.
0.
0.
0.
0.
0.
0.
0.
0.
0.
0.
0.
0.
0.
0.
0.
0.
0.
0.
0.
0.
0.
0.
0.
0.
0.
0.
0.
0.
0.
0.
0.
0.
0.
0.
0.
0.
0.
0.
0.
0.
0.
0.
0.
0.
0.
0.
0.
0.
0.
0.
0.
0.
0.
0.
0.
0.
0.
0.
0.
0.
0.
0.
0.
0.
0.
0.
0.
0.
0.
0.
0.
0.
0.
0.
0.
0.
0.
0.
0.
0.
0.
0.
0.
0.
0.
0.
0.
0.
0.
0.
0.
0.
0.
0.
0.
0.
0.
0.
0.
0.
0.
0.
0.
0.
0.
0.
0.
0.
0.
0.
0.
0.
0.
0.
0.
0.
0.
0.
0.
0.
0.
0.
0.
0.
0.
0.
0.
0.
0.
0.
0.
0.
0.
0.
0.
0.
0.
0.
0.
0.
0.
0.
0.
0.
0.003
0.003
0.004
0.004
0.003
0.003
0.
0.
0.
0.
0.
0.
0.
0.
0.
0.
0.
0.
0.
0.
0.
0.
0.
0.
0.
0.
0.
0.
0.
0.
0.
0.
0.
0.
0.
0.
0.
0.
0.
0.
0.
0.
0.
0.
0.
0.
0.
0.
0.
0.
0.
0.
0.
0.
0.004
0.005
0.010
0.014
0.014
0.014
0.012
0.007
0.
0.
0.
0.
0.
0.
0.
0.
0.
0.
0.
0.
0.
0.
0.
0.
0.
0.
0.
0.
0.
0.
0.
0.
0.
0.
0.
0.
0.
0.
0.
0.
0.
0.
0.
0.
0.
0.
0.
0.
0.
0.
0.
0.
0.
0.
0.004
0.015
0.024
0.028
0.030
0.030
0.025
0.019
0.016
0.013
0.003
0.
0.
0.
0.
0.
0.
0.
0.
0.
0.
0.
0.
0.
0.
0.
0.
0.
0.
0.
0.
0.
0.
0.
0.
0.
0.
0.
0.
0.
0.
0.
0.
0.
0.
0.
0.
0.
0.
0.
0.
0.002
0.003
0.003
0.016
0.032
0.037
0.042
0.047
0.049
0.045
0.042
0.032
0.027
0.018
0.013
0.003
0.
0.
0.
0.
0.
0.
0.
0.
0.
0.
0.
0.
0.
0.
0.
0.
0.
0.
0.
0.
0.
0.
0.
0.
0.
0.
0.
0.
0.
0.
0.
0.
0.
0.
0.002
0.003
0.003
0.006
0.006
0.021
0.022
0.037
0.051
0.058
0.069
0.068
0.073
0.072
0.071
0.065
0.053
0.039
0.030
0.018
0.012
0.003
0.
0.
0.
0.
0.
0.
0.
0.
0.
0.
0.
0.
0.
0.
0.
0.
0.
0.
0.
0.
0.
0.
0.
0.
0.
0.
0.
0.
0.
0.
0.
0.002
0.003
0.004
0.009
0.012
0.026
0.045
0.056
0.063
0.075
0.085
0.093
0.103
0.112
0.107
0.108
0.102
0.093
0.081
0.063
0.045
0.028
0.015
0.004
0.
0.
0.
0.
0.
0.
0.
0.
0.
0.
0.
0.
0.
0.
0.
0.
0.
0.
0.
0.
0.
0.
0.
0.
0.
0.
0.
0.
0.
0.
0.002
0.003
0.004
0.011
0.022
0.044
0.071
0.086
0.102
0.124
0.151
0.156
0.164
0.164
0.159
0.162
0.154
0.137
0.122
0.106
0.083
0.062
0.042
0.023
0.005
0.003
0.
0.
0.
0.
0.
0.
0.
0.
0.
0.
0.
0.
0.
0.
0.
0.
0.
0.
0.
0.
0.
0.
0.
0.
0.
0.
0.
0.
0.
0.003
0.004
0.013
0.025
0.053
0.081
0.106
0.135
0.169
0.194
0.224
0.230
0.242
0.240
0.232
0.227
0.201
0.177
0.156
0.131
0.108
0.082
0.050
0.035
0.015
0.003
0.
0.
0.
0.
0.
0.
0.
0.
0.
0.
0.
0.
0.
0.
0.
0.
0.
0.
0.
0.
0.
0.
0.
0.
0.
0.
0.
0.
0.002
0.003
0.010
0.024
0.041
0.077
0.118
0.157
0.202
0.246
0.289
0.327
0.345
0.346
0.335
0.328
0.303
0.278
0.242
0.206
0.166
0.145
0.105
0.078
0.050
0.027
0.006
0.
0.
0.
0.
0.
0.
0.
0.
0.
0.
0.
0.
0.
0.
0.
0.
0.
0.
0.
0.
0.
0.
0.
0.
0.
0.
0.
0.
0.002
0.004
0.014
0.033
0.066
0.115
0.158
0.218
0.280
0.345
0.392
0.437
0.461
0.466
0.457
0.423
0.387
0.356
0.313
0.253
0.220
0.172
0.138
0.098
0.075
0.044
0.029
0.004
0.
0.002
0.007
0.007
0.006
0.
0.
0.
0.
0.
0.
0.
0.
0.
0.
0.
0.
0.
0.
0.
0.
0.
0.
0.
0.
0.
0.
0.002
0.008
0.022
0.038
0.090
0.147
0.208
0.281
0.366
0.450
0.512
0.563
0.592
0.600
0.578
0.545
0.508
0.447
0.401
0.360
0.306
0.256
0.217
0.162
0.132
0.094
0.064
0.038
0.030
0.029
0.020
0.020
0.022
0.015
0.007
0.
0.
0.
0.
0.
0.
0.
0.
0.
0.
0.
0.
0.
0.
0.
0.
0.
0.
0.
0.
0.002
0.010
0.023
0.050
0.110
0.182
0.250
0.344
0.443
0.542
0.633
0.694
0.722
0.737
0.709
0.679
0.631
0.582
0.516
0.456
0.401
0.345
0.292
0.236
0.196
0.146
0.111
0.078
0.066
0.056
0.054
0.039
0.033
0.030
0.024
0.015
0.004
0.
0.
0.
0.
0.
0.
0.
0.
0.
0.
0.
0.
0.
0.
0.
0.
0.
0.
0.
0.006
0.027
0.063
0.130
0.201
0.287
0.407
0.522
0.637
0.740
0.806
0.845
0.856
0.848
0.831
0.785
0.725
0.646
0.578
0.523
0.455
0.388
0.336
0.273
0.226
0.190
0.165
0.139
0.112
0.097
0.087
0.071
0.058
0.042
0.033
0.020
0.003
0.
0.
0.
0.
0.
0.
0.
0.
0.
0.
0.
0.
0.
0.
0.
0.
0.
0.
0.005
0.027
0.068
0.137
0.213
0.319
0.443
0.576
0.716
0.827
0.914
0.958
0.986
0.995
0.970
0.929
0.874
0.788
0.730
0.668
0.589
0.521
0.448
0.400
0.349
0.293
0.255
0.234
0.221
0.203
0.176
0.142
0.115
0.086
0.060
0.036
0.013
0.007
0.
0.
0.
0.
0.
0.
0.
0.
0.
0.
0.
0.
0.
0.
0.
0.
0.
0.002
0.033
0.072
0.130
0.217
0.339
0.474
0.614
0.763
0.893
0.992
1.062
1.095
1.112
1.090
1.059
1.003
0.923
0.874
0.813
0.746
0.673
0.608
0.544
0.480
0.420
0.373
0.346
0.325
0.302
0.277
0.243
0.191
0.152
0.104
0.066
0.038
0.010
0.
0.
0.
0.
0.
0.
0.
0.
0.
0.
0.
0.
0.
0.
0.
0.
0.
0.
0.028
0.068
0.123
0.222
0.344
0.473
0.634
0.782
0.918
1.049
1.125
1.178
1.195
1.206
1.189
1.134
1.072
1.033
0.984
0.925
0.837
0.754
0.700
0.651
0.565
0.533
0.483
0.454
0.421
0.378
0.334
0.282
0.211
0.165
0.109
0.054
0.026
0.
0.
0.
0.
0.
0.
0.
0.
0.
0.
0.
0.
0.
0.
0.
0.
0.
0.
0.021
0.054
0.123
0.206
0.313
0.454
0.606
0.776
0.913
1.052
1.154
1.206
1.260
1.291
1.271
1.245
1.210
1.167
1.146
1.083
1.007
0.908
0.848
0.794
0.732
0.695
0.622
0.583
0.553
0.500
0.443
0.374
0.291
0.215
0.157
0.090
0.038
0.
0.
0.
0.
0.
0.
0.
0.
0.
0.
0.
0.
0.
0.
0.
0.
0.
0.
0.013
0.049
0.105
0.179
0.274
0.405
0.561
0.725
0.873
1.016
1.120
1.225
1.295
1.335
1.352
1.336
1.320
1.295
1.281
1.217
1.142
1.075
0.995
0.937
0.894
0.858
0.777
0.723
0.668
0.613
0.548
0.462
0.361
0.273
0.193
0.120
0.058
0.
0.
0.
0.
0.
0.
0.
0.
0.
0.
0.
0.
0.
0.
0.
0.
0.
0.
0.008
0.040
0.094
0.158
0.237
0.360
0.501
0.648
0.810
0.958
1.075
1.191
1.270
1.344
1.388
1.391
1.408
1.406
1.385
1.334
1.277
1.217
1.150
1.086
1.035
0.983
0.920
0.839
0.784
0.714
0.635
0.531
0.420
0.319
0.224
0.142
0.073
0.
0.
0.
0.
0.
0.
0.
0.
0.
0.
0.
0.
0.
0.
0.
0.
0.
0.
0.004
0.035
0.076
0.132
0.204
0.308
0.428
0.573
0.738
0.888
1.011
1.130
1.244
1.329
1.390
1.439
1.462
1.476
1.451
1.432
1.375
1.322
1.266
1.202
1.143
1.105
1.035
0.949
0.864
0.792
0.698
0.579
0.461
0.355
0.245
0.156
0.082
0.
0.
0.
0.
0.
0.
0.
0.
0.
0.
0.
0.
0.
0.
0.
0.
0.
0.
0.
0.022
0.051
0.098
0.169
0.251
0.370
0.497
0.653
0.806
0.948
1.072
1.184
1.283
1.367
1.422
1.457
1.481
1.473
1.474
1.437
1.406
1.365
1.307
1.239
1.181
1.101
1.011
0.928
0.839
0.725
0.604
0.471
0.354
0.253
0.156
0.085
0.
0.
0.
0.
0.
0.
0.
0.
0.003
0.003
0.
0.
0.
0.
0.
0.
0.
0.
0.
0.009
0.033
0.071
0.137
0.201
0.320
0.423
0.558
0.723
0.864
1.012
1.122
1.220
1.305
1.374
1.419
1.451
1.469
1.470
1.462
1.458
1.412
1.372
1.297
1.224
1.150
1.050
0.952
0.840
0.718
0.576
0.457
0.344
0.235
0.145
0.083
0.
0.
0.
0.
0.
0.
0.003
0.008
0.009
0.010
0.009
0.008
0.003
0.
0.
0.
0.
0.
0.
0.
0.016
0.041
0.091
0.172
0.263
0.368
0.490
0.640
0.788
0.931
1.042
1.144
1.245
1.313
1.364
1.399
1.427
1.455
1.470
1.470
1.432
1.393
1.329
1.230
1.158
1.056
0.937
0.824
0.684
0.537
0.418
0.307
0.198
0.128
0.075
0.
0.
0.
0.
0.
0.003
0.009
0.012
0.018
0.019
0.019
0.018
0.016
0.013
0.
0.
0.
0.
0.
0.
0.012
0.018
0.076
0.140
0.218
0.334
0.441
0.576
0.716
0.873
0.976
1.056
1.150
1.216
1.273
1.318
1.364
1.407
1.427
1.421
1.400
1.360
1.289
1.229
1.137
1.032
0.901
0.760
0.623
0.477
0.361
0.251
0.164
0.104
0.060
0.
0.
0.
0.
0.003
0.010
0.013
0.021
0.024
0.026
0.027
0.025
0.022
0.018
0.013
0.004
0.
0.
0.
0.
0.005
0.026
0.060
0.114
0.209
0.300
0.413
0.538
0.674
0.793
0.897
0.974
1.063
1.126
1.193
1.236
1.274
1.319
1.324
1.357
1.339
1.313
1.265
1.192
1.086
0.952
0.830
0.691
0.550
0.409
0.291
0.200
0.136
0.077
0.041
0.
0.
0.
0.003
0.011
0.015
0.024
0.029
0.033
0.041
0.042
0.040
0.036
0.029
0.017
0.010
0.
0.
0.
0.
0.007
0.023
0.058
0.124
0.194
0.284
0.389
0.521
0.667
0.765
0.849
0.912
0.983
1.036
1.097
1.157
1.178
1.202
1.230
1.254
1.256
1.236
1.209
1.130
1.017
0.869
0.750
0.610
0.467
0.345
0.239
0.150
0.096
0.054
0.027
0.
0.002
0.003
0.004
0.020
0.025
0.036
0.044
0.054
0.058
0.067
0.064
0.055
0.047
0.038
0.025
0.009
0.
0.
0.
0.008
0.028
0.057
0.118
0.199
0.293
0.400
0.500
0.612
0.725
0.805
0.864
0.908
0.958
1.000
1.051
1.060
1.088
1.128
1.148
1.182
1.157
1.115
1.055
0.936
0.812
0.673
0.523
0.384
0.274
0.188
0.117
0.064
0.032
0.009
0.002
0.004
0.010
0.016
0.034
0.046
0.057
0.073
0.088
0.092
0.103
0.094
0.086
0.079
0.062
0.039
0.026
0.010
0.002
0.
0.013
0.031
0.056
0.116
0.204
0.285
0.387
0.510
0.616
0.703
0.768
0.804
0.852
0.881
0.924
0.953
0.954
0.993
1.019
1.067
1.088
1.075
1.027
0.953
0.849
0.740
0.599
0.453
0.315
0.211
0.134
0.082
0.036
0.010
0.003
0.004
0.014
0.019
0.034
0.046
0.067
0.083
0.105
0.135
0.145
0.148
0.146
0.125
0.112
0.093
0.072
0.043
0.029
0.012
0.002
0.015
0.032
0.061
0.120
0.195
0.286
0.391
0.508
0.601
0.672
0.719
0.763
0.784
0.824
0.834
0.854
0.864
0.905
0.944
0.979
0.986
0.967
0.925
0.846
0.759
0.640
0.508
0.377
0.262
0.152
0.097
0.056
0.019
0.003
0.
0.013
0.019
0.032
0.042
0.069
0.087
0.119
0.158
0.177
0.195
0.201
0.192
0.176
0.155
0.130
0.101
0.070
0.044
0.029
0.008
0.010
0.035
0.062
0.111
0.191
0.276
0.376
0.484
0.561
0.624
0.681
0.717
0.731
0.766
0.775
0.778
0.792
0.822
0.855
0.891
0.899
0.869
0.841
0.761
0.677
0.567
0.427
0.323
0.210
0.134
0.072
0.033
0.005
0.
0.
0.017
0.030
0.047
0.062
0.084
0.125
0.162
0.196
0.227
0.243
0.252
0.247
0.233
0.203
0.166
0.133
0.092
0.064
0.037
0.024
0.013
0.031
0.057
0.112
0.182
0.254
0.350
0.437
0.511
0.573
0.626
0.645
0.665
0.675
0.690
0.712
0.704
0.732
0.746
0.777
0.775
0.777
0.743
0.664
0.585
0.488
0.369
0.277
0.187
0.113
0.060
0.020
0.003
0.
0.
0.020
0.037
0.058
0.077
0.115
0.155
0.198
0.241
0.270
0.291
0.311
0.303
0.284
0.252
0.201
0.156
0.114
0.077
0.050
0.028
0.005
0.022
0.059
0.104
0.160
0.224
0.307
0.381
0.452
0.504
0.561
0.584
0.595
0.604
0.603
0.619
0.623
0.650
0.663
0.693
0.695
0.674
0.638
0.588
0.514
0.421
0.329
0.243
0.163
0.098
0.038
0.009
0.003
0.
0.
0.028
0.047
0.067
0.094
0.135
0.182
0.225
0.274
0.318
0.347
0.356
0.353
0.335
0.299
0.242
0.180
0.131
0.093
0.061
0.030
0.010
0.016
0.050
0.088
0.136
0.197
0.257
0.331
0.398
0.440
0.476
0.512
0.520
0.528
0.528
0.532
0.546
0.562
0.583
0.610
0.600
0.583
0.553
0.503
0.442
0.368
0.280
0.201
0.136
0.076
0.029
0.008
0.003
0.
0.
0.029
0.050
0.076
0.110
0.149
0.199
0.249
0.309
0.350
0.381
0.395
0.391
0.371
0.334
0.270
0.199
0.148
0.107
0.066
0.031
0.011
0.002
0.039
0.074
0.111
0.165
0.217
0.266
0.327
0.369
0.403
0.425
0.428
0.434
0.440
0.443
0.460
0.473
0.486
0.493
0.506
0.501
0.471
0.435
0.371
0.305
0.232
0.164
0.111
0.062
0.022
0.003
0.002
0.
0.
0.029
0.050
0.077
0.112
0.153
0.206
0.264
0.315
0.362
0.394
0.414
0.415
0.389
0.345
0.281
0.217
0.160
0.108
0.069
0.024
0.011
0.
0.023
0.054
0.084
0.127
0.175
0.212
0.255
0.304
0.323
0.332
0.348
0.347
0.347
0.358
0.379
0.388
0.404
0.408
0.420
0.412
0.398
0.364
0.306
0.240
0.180
0.128
0.091
0.032
0.013
0.003
0.
0.
0.
0.026
0.047
0.072
0.107
0.151
0.211
0.263
0.317
0.357
0.389
0.407
0.405
0.382
0.340
0.285
0.220
0.152
0.109
0.059
0.024
0.010
0.
0.015
0.028
0.058
0.096
0.127
0.161
0.189
0.229
0.245
0.241
0.251
0.259
0.259
0.273
0.301
0.314
0.322
0.339
0.324
0.331
0.317
0.291
0.232
0.187
0.139
0.097
0.066
0.023
0.003
0.
0.
0.
0.
0.018
0.040
0.066
0.095
0.141
0.193
0.248
0.301
0.343
0.376
0.397
0.390
0.368
0.324
0.263
0.204
0.141
0.097
0.048
0.021
0.002
0.
0.004
0.017
0.032
0.057
0.087
0.105
0.125
0.147
0.159
0.167
0.171
0.177
0.179
0.202
0.218
0.236
0.253
0.251
0.252
0.249
0.234
0.204
0.170
0.135
0.099
0.066
0.032
0.016
0.
0.
0.
0.
0.
0.014
0.032
0.054
0.075
0.117
0.163
0.222
0.268
0.311
0.338
0.362
0.357
0.331
0.284
0.232
0.182
0.125
0.082
0.037
0.014
0.002
0.
0.
0.012
0.015
0.026
0.042
0.065
0.075
0.088
0.097
0.100
0.104
0.113
0.114
0.141
0.148
0.169
0.182
0.178
0.187
0.187
0.169
0.140
0.113
0.093
0.067
0.042
0.018
0.002
0.
0.
0.
0.
0.
0.009
0.020
0.042
0.058
0.096
0.132
0.182
0.229
0.268
0.291
0.311
0.306
0.282
0.243
0.203
0.151
0.105
0.058
0.027
0.008
0.002
0.
0.
0.
0.005
0.014
0.018
0.034
0.043
0.045
0.052
0.061
0.054
0.055
0.063
0.070
0.081
0.106
0.103
0.112
0.121
0.120
0.112
0.083
0.073
0.054
0.037
0.019
0.011
0.
0.
0.
0.
0.
0.
0.003
0.009
0.018
0.042
0.071
0.107
0.142
0.177
0.215
0.238
0.258
0.258
0.236
0.201
0.163
0.119
0.076
0.040
0.019
0.005
0.
0.
0.
0.
0.
0.004
0.005
0.008
0.014
0.020
0.025
0.031
0.032
0.024
0.030
0.027
0.038
0.049
0.064
0.079
0.080
0.072
0.060
0.046
0.038
0.032
0.016
0.007
0.
0.
0.
0.
0.
0.
0.
0.
0.003
0.008
0.019
0.052
0.072
0.109
0.133
0.151
0.186
0.194
0.189
0.182
0.156
0.113
0.080
0.048
0.017
0.011
0.002
0.
0.
0.
0.
0.
0.
0.
0.
0.
0.002
0.007
0.012
0.013
0.012
0.007
0.006
0.012
0.023
0.025
0.037
0.042
0.035
0.024
0.021
0.015
0.008
0.003
0.
0.
0.
0.
0.
0.
0.
0.
0.
0.
0.002
0.003
0.018
0.043
0.067
0.087
0.110
0.125
0.130
0.133
0.119
0.099
0.074
0.038
0.028
0.014
0.009
0.
0.
0.
0.
0.
0.
0.
0.
0.
0.
0.003
0.003
0.003
0.003
0.003
0.002
0.
0.002
0.007
0.009
0.012
0.010
0.006
0.003
0.003
0.003
0.002
0.
0.
0.
0.
0.
0.
0.
0.
0.
0.
0.
0.
0.
0.
0.021
0.042
0.062
0.076
0.087
0.095
0.085
0.075
0.063
0.047
0.030
0.019
0.011
0.
0.
0.
0.
0.
0.
0.
0.
0.
0.
0.
0.003
0.003
0.003
0.003
0.003
0.002
0.
0.
0.
0.
0.
0.
0.
0.
0.
0.
0.
0.
0.
0.
0.
0.
0.
0.
0.
0.
0.
0.
0.
0.
0.
0.004
0.018
0.036
0.047
0.056
0.060
0.059
0.054
0.039
0.026
0.020
0.009
0.004
0.
0.
0.
0.
0.
0.
0.
0.
0.
0.
0.
0.002
0.003
0.003
0.003
0.003
0.002
0.
0.
0.
0.
0.
0.
0.
0.
0.
0.
0.
0.
0.
0.
0.
0.
0.
0.
0.
0.
0.
0.
0.
0.
0.
0.
0.004
0.016
0.025
0.033
0.036
0.034
0.032
0.024
0.018
0.008
0.004
0.
0.
0.
0.
0.
0.
0.
0.
0.
0.
0.
0.
0.
0.002
0.003
0.003
0.002
0.
0.
0.
0.
0.
0.
0.
0.
0.
0.
0.
0.
0.
0.
0.
0.
0.
0.
0.
0.
0.
0.
0.
0.
0.
0.
0.
0.
0.
0.009
0.014
0.017
0.017
0.016
0.006
0.005
0.
0.
0.
0.
0.
0.
0.
0.
0.
0.
0.
0.
0.
0.
0.
0.
0.
0.
0.
0.
0.
0.
0.
0.
0.
0.
0.
0.
0.
0.
0.
0.
0.
0.
0.
0.
0.
0.
0.
0.
0.
0.
0.
0.
0.
0.
0.
0.
0.
0.
0.
0.
0.
0.
0.
0.
0.
0.
0.
0.
0.
0.
0.
0.
0.
0.
0.
0.
0.
0.
0.
0.
0.
0.
0.
0.
0.
0.
0.
0.
0.
0.
0.
0.
0.
0.
0.
0.
0.
0.
0.
0.
0.
0.
0.
0.
0.
0.
0.
0.
0.
0.
0.
0.
0.
0.
0.
0.
0.
0.
0.
0.
0.
0.
0.
0.
0.
0.
0.
0.
0.
0.
0.
0.
0.
0.
0.
0.
0.
0.
0.
0.
0.
0.
0.
0.
0.
0.
0.
0.
0.
0.
0.
0.
0.
0.
0.
0.
0.
0.
0.
0.
0.
0.
0.
0.
0.
0.
0.
0.
0.
0.
0.
0.
0.
0.
0.
0.
0.
0.
0.
0.
0.
0.
0.
0.
0.
0.
0.
0.
0.
0.
0.
0.
0.
0.
0.
0.
0.
0.
0.
0.
0.
0.
0.
0.
0.
0.
0.
0.
0.
0.
0.
0.
0.
0.
0.
0.
0.
0.
0.
0.
0.
0.
0.
0.
0.
0.
0.
0.
0.
0.
0.
0.
0.
0.
0.
0.
0.
0.
0.
0.
0.
0.
0.
0.
0.
0.
0.
0.
0.
0.
0.
0.
0.
0.
0.
0.
0.
0.
0.
0.
0.
0.
0.
0.
0.
0.
0.
0.
0.
0.
0.
0.
0.
0.
0.
0.
0.
0.
0.
0.
0.
0.
0.
0.
0.
0.
0.
0.
0.
0.
0.
0.
0.
0.
0.
0.
0.
0.
0.
0.
0.
0.
0.
0.
0.
0.
0.
0.
0.
0.
0.
0.
0.
0.
0.
0.
0.
0.
0.
0.
0.
0.
0.
0.
0.
0.
0.
0.
0.
0.
0.
0.
0.
0.
0.
0.
0.
0.
0.
0.
0.
0.
0.
0.
0.
0.
0.
0.
0.
0.
0.
0.
0.
0.
0.
0.
0.
0.
0.
0.
0.
0.
0.
0.
0.
0.
0.
0.
0.
0.
0.
0.
0.
0.
0.
0.
0.
0.
0.
0.
0.
0.
0.
0.
0.
0.
0.
0.
0.
0.
0.
0.
0.
0.
0.
0.
0.
0.
0.
0.
0.
0.
0.
0.
0.
0.
0.
0.
0.
0.
0.
0.
0.
0.
0.
0.
0.
0.
0.
0.
0.
0.
0.
0.
0.
0.
0.
0.
0.
0.
0.
0.
0.
0.
0.
0.
0.
0.
0.
0.
0.
0.
0.
0.
0.
0.
0.
0.
0.
0.
0.
0.
0.
0.
0.
0.
0.
0.
0.
0.
0.
0.
0.
0.
0.
0.
0.
0.
0.
0.
0.
0.
0.
0.
0.
0.
0.
0.
0.
0.
0.
0.
0.
0.
0.
0.
0.
0.
0.
0.
0.
0.
0.
0.
0.
0.
0.
0.
0.
0.
0.
0.
0.
0.
0.
0.
0.
0.
0.
0.
0.
0.
0.
0.
0.
0.
0.
0.
0.
0.
0.
0.
0.
0.
0.
0.
0.
0.
0.
0.
0.
0.
0.
0.
0.
0.
0.
0.
0.
0.
0.
0.
0.
0.
0.
0.
0.
0.
0.
0.
0.
0.
0.
0.
0.
0.
0.
0.
0.
0.
0.
0.
0.
0.
0.
0.
0.
0.
0.
0.
0.
0.
0.
0.
0.
0.
0.
0.
0.
0.
0.
0.
0.
0.
0.
0.
0.
0.
0.
0.
0.
0.
0.
0.
0.
0.
0.
0.
0.
0.
0.
0.
0.
0.
0.
0.
0.
0.
0.
0.
0.
0.
0.
0.
0.
0.
0.
0.
0.
0.
0.
0.
0.
0.
0.
0.
0.
0.
0.
0.
0.
0.
0.
0.
0.
0.
0.
0.
0.
0.
0.
0.
0.
0.
0.
0.
0.
0.
0.
0.
0.
0.
0.
0.
0.
0.
0.
0.
0.
0.
0.
0.
0.
0.
0.
0.
0.
0.
0.
0.
0.
0.
0.
0.
0.
0.
0.
0.
0.
0.
0.
0.
0.
0.
0.
0.
0.
0.
0.
0.
0.
0.
0.
0.
0.
0.
0.
0.
0.
0.
0.
0.
0.
0.
0.
0.
0.
0.
0.
0.
0.
0.
0.
0.
0.
0.
0.
0.
0.
0.
0.
0.
0.
0.
0.
0.
0.
0.
0.
0.
0.
0.
0.
0.
0.
0.
0.
0.
0.
0.
0.
0.
0.
0.
0.
0.
0.
0.
0.
0.
0.
0.
0.
0.
0.
0.
0.
0.
0.
0.
0.
0.
0.
0.
0.
0.
0.
0.
0.
0.
0.
0.
0.
0.
0.
0.
0.
0.
0.
0.
0.
0.
0.
0.
0.
0.
0.
0.
0.
0.
0.
0.
0.
0.
0.
0.
0.
0.
0.
0.
0.
0.
0.
0.
0.
0.
0.
0.
0.
0.
0.
0.
0.
0.
0.
0.
0.
0.
0.
0.
0.
0.
0.
0.
0.
0.
0.
0.
0.
0.
0.
0.
0.
0.
0.
0.
0.
0.
0.
0.
0.
0.
0.
0.
0.
0.
0.
0.
0.
0.
0.
0.
0.
0.
0.
0.
0.
0.
0.
0.
0.
0.
0.
0.
0.
0.
0.
0.
0.
0.
0.
0.
0.
0.
0.
0.
0.
0.
0.
0.
0.
0.
0.
0.
0.
0.
0.
0.
0.
0.
0.
0.
0.
0.
0.
0.
0.
0.
0.
0.
0.
0.
0.
0.
0.
0.
0.
0.
0.
0.
0.
0.
0.
0.
0.
0.
0.
0.
0.
0.
0.
0.
0.
0.
0.
0.
0.
0.
0.
0.
0.
0.
0.
0.
0.
0.
0.
0.
0.
0.
0.
0.
0.
0.
0.
0.
0.
0.
0.
0.
0.
0.
0.
0.
0.
0.
0.
0.
0.
0.
0.
0.
0.
0.
0.
0.
0.
0.
0.
0.
0.
0.
0.
0.
0.
0.
0.
0.
0.
0.
0.
0.
0.
0.
0.
0.
0.
0.
0.
0.
0.
0.
0.
0.
0.
0.
0.
0.
0.
0.
0.
0.
0.
0.
0.
0.
0.
0.
0.
0.
0.
0.
0.
0.
0.
0.
0.
0.
0.
0.
0.
0.
0.
0.
0.
0.
0.
0.
0.
0.
0.
0.
0.
0.
0.
0.
0.
0.
0.
0.
0.
0.
0.
0.
0.
0.
0.
0.
0.
0.
0.
0.
0.
0.
0.
0.
0.
0.
0.
0.
0.
0.
0.
0.
0.
0.
0.
0.
0.
0.
0.
0.
0.
0.
0.
0.
0.
0.
0.
0.
0.
0.
0.
0.
0.
0.
0.
0.
0.
0.
0.
0.
0.
0.
0.
0.
0.
0.
0.
0.
0.
0.
0.
0.
0.
0.
0.
0.
0.
0.
0.
0.
0.
0.
0.
0.
0.
0.
0.
0.
0.
0.
0.
0.
0.
0.
0.
0.
0.
0.
0.
0.
0.
0.
0.
0.
0.
0.
0.
0.
0.
0.
0.
0.
0.
0.
0.
0.
0.
0.
0.
0.
0.
0.
0.
0.
0.
0.
0.
0.
0.
0.
0.
0.
0.
0.
0.
0.
0.
0.
0.
0.
0.
0.
0.
0.
0.
0.
0.
0.
0.
0.
0.
0.
0.
0.
0.
0.
0.
0.
0.
0.
0.
0.
0.
0.
0.
0.
0.
0.
0.
0.
0.
0.
0.
0.
0.
0.
0.
0.
0.
0.
0.
0.
0.
0.
0.
0.
0.
0.
0.
0.
0.
0.
0.
0.
0.
0.
0.
0.
0.
0.
0.
0.
0.
0.
0.
0.
0.
0.
0.
0.
0.
0.
0.
0.
0.
0.
0.
0.
0.
0.
0.
0.
0.
0.
0.
0.
0.
0.
0.
0.
0.
0.
0.
0.
0.
0.
0.
0.
0.
0.
0.
0.
0.
0.
0.
0.
0.
0.
0.
0.
0.
0.
0.
0.
0.
0.
0.
0.
0.
0.
0.
0.
0.
0.
0.
0.
0.
0.
0.
0.
0.
0.
0.
0.
0.
0.
0.
0.
0.
0.
0.
0.
0.
0.
0.
0.
0.
0.
0.
0.
0.
0.
0.
0.
0.
0.
0.
0.
0.
0.
0.
0.
0.
0.
0.
0.
0.
0.
0.
0.
0.
0.
0.
0.
0.
0.
0.
0.
0.
0.
0.
0.
0.
0.
0.
0.
0.
0.
0.
0.
0.
0.
0.
0.
0.
0.
0.
0.
0.
0.
0.
0.
0.
0.
0.
0.
0.
0.
0.
0.
0.
0.
0.
0.
0.
0.
0.
0.
0.
0.
0.
0.
0.
0.
0.
0.
0.
0.
0.
0.003
0.003
0.
0.
0.
0.
0.
0.
0.
0.
0.
0.
0.
0.
0.
0.
0.
0.
0.
0.
0.
0.
0.
0.
0.
0.
0.
0.
0.
0.
0.
0.
0.
0.
0.
0.
0.
0.
0.
0.
0.
0.
0.
0.
0.
0.
0.
0.
0.
0.
0.
0.
0.003
0.004
0.004
0.005
0.005
0.004
0.004
0.003
0.
0.
0.
0.
0.
0.
0.
0.
0.
0.
0.
0.
0.
0.
0.
0.
0.
0.
0.
0.
0.
0.
0.
0.
0.
0.
0.
0.
0.
0.
0.
0.
0.
0.
0.
0.
0.
0.
0.
0.
0.
0.
0.
0.
0.
0.
0.003
0.005
0.011
0.016
0.018
0.018
0.018
0.016
0.013
0.007
0.
0.
0.
0.
0.
0.
0.
0.
0.
0.
0.
0.
0.
0.
0.
0.
0.
0.
0.
0.
0.
0.
0.
0.
0.
0.
0.
0.
0.
0.
0.
0.
0.
0.
0.
0.
0.
0.
0.
0.
0.
0.
0.
0.
0.008
0.015
0.023
0.031
0.036
0.039
0.039
0.036
0.028
0.021
0.016
0.007
0.003
0.
0.
0.
0.
0.
0.
0.
0.
0.
0.
0.
0.
0.
0.
0.
0.
0.
0.
0.
0.
0.
0.
0.
0.
0.
0.
0.
0.
0.
0.
0.
0.
0.
0.
0.
0.002
0.003
0.003
0.005
0.003
0.003
0.011
0.031
0.039
0.047
0.055
0.060
0.063
0.062
0.053
0.046
0.034
0.026
0.017
0.007
0.003
0.
0.
0.
0.
0.
0.
0.
0.
0.
0.
0.
0.
0.
0.
0.
0.
0.
0.
0.
0.
0.
0.
0.
0.
0.
0.
0.
0.
0.
0.
0.
0.
0.003
0.003
0.004
0.009
0.012
0.021
0.024
0.036
0.043
0.060
0.073
0.088
0.090
0.099
0.096
0.090
0.083
0.070
0.057
0.038
0.025
0.015
0.004
0.
0.
0.
0.
0.
0.
0.
0.
0.
0.
0.
0.
0.
0.
0.
0.
0.
0.
0.
0.
0.
0.
0.
0.
0.
0.
0.
0.
0.
0.
0.
0.003
0.004
0.010
0.012
0.028
0.045
0.059
0.075
0.095
0.109
0.121
0.135
0.145
0.146
0.152
0.143
0.133
0.123
0.104
0.081
0.063
0.043
0.024
0.005
0.003
0.
0.
0.
0.
0.
0.
0.
0.
0.
0.
0.
0.
0.
0.
0.
0.
0.
0.
0.
0.
0.
0.
0.
0.
0.
0.
0.
0.
0.
0.003
0.004
0.011
0.022
0.041
0.059
0.090
0.110
0.137
0.162
0.187
0.204
0.205
0.212
0.213
0.211
0.205
0.186
0.161
0.140
0.111
0.079
0.054
0.037
0.016
0.004
0.
0.
0.
0.
0.
0.
0.
0.
0.
0.
0.
0.
0.
0.
0.
0.
0.
0.
0.
0.
0.
0.
0.
0.
0.
0.
0.
0.
0.002
0.004
0.011
0.025
0.038
0.070
0.104
0.134
0.173
0.204
0.241
0.271
0.283
0.304
0.307
0.305
0.290
0.271
0.229
0.207
0.173
0.143
0.108
0.069
0.045
0.024
0.007
0.
0.
0.
0.
0.
0.
0.
0.
0.
0.
0.
0.
0.
0.
0.
0.
0.
0.
0.
0.
0.
0.
0.
0.
0.
0.
0.
0.
0.003
0.009
0.016
0.032
0.065
0.100
0.143
0.194
0.246
0.305
0.347
0.393
0.418
0.428
0.417
0.409
0.382
0.363
0.315
0.274
0.220
0.185
0.146
0.105
0.067
0.033
0.015
0.
0.
0.
0.
0.
0.
0.
0.
0.
0.
0.
0.
0.
0.
0.
0.
0.
0.
0.
0.
0.
0.
0.
0.
0.
0.
0.
0.
0.003
0.013
0.027
0.043
0.086
0.142
0.196
0.261
0.327
0.399
0.468
0.520
0.549
0.565
0.551
0.521
0.486
0.451
0.398
0.340
0.291
0.231
0.188
0.135
0.096
0.062
0.034
0.008
0.012
0.008
0.009
0.009
0.009
0.007
0.004
0.
0.
0.
0.
0.
0.
0.
0.
0.
0.
0.
0.
0.
0.
0.
0.
0.
0.
0.
0.
0.003
0.014
0.030
0.054
0.115
0.174
0.244
0.322
0.427
0.516
0.594
0.655
0.675
0.685
0.658
0.645
0.597
0.540
0.495
0.435
0.371
0.315
0.246
0.198
0.153
0.105
0.072
0.046
0.044
0.036
0.035
0.027
0.026
0.022
0.014
0.007
0.
0.
0.
0.
0.
0.
0.
0.
0.
0.
0.
0.
0.
0.
0.
0.
0.
0.
0.
0.003
0.016
0.031
0.062
0.129
0.204
0.293
0.391
0.525
0.631
0.728
0.793
0.832
0.829
0.817
0.794
0.751
0.682
0.619
0.543
0.486
0.423
0.349
0.270
0.216
0.170
0.126
0.102
0.081
0.080
0.073
0.061
0.048
0.040
0.031
0.023
0.011
0.
0.
0.
0.
0.
0.
0.
0.
0.
0.
0.
0.
0.
0.
0.
0.
0.
0.
0.003
0.015
0.034
0.073
0.149
0.227
0.328
0.463
0.596
0.727
0.838
0.916
0.975
1.004
0.975
0.941
0.902
0.844
0.757
0.674
0.614
0.530
0.467
0.383
0.319
0.267
0.220
0.174
0.150
0.127
0.123
0.116
0.094
0.079
0.063
0.044
0.024
0.009
0.
0.
0.
0.
0.
0.
0.
0.
0.
0.
0.
0.
0.
0.
0.
0.
0.
0.002
0.011
0.036
0.072
0.156
0.242
0.364
0.496
0.652
0.795
0.931
1.029
1.096
1.134
1.128
1.081
1.050
0.993
0.915
0.818
0.768
0.676
0.588
0.509
0.441
0.394
0.345
0.280
0.241
0.239
0.219
0.203
0.172
0.135
0.106
0.077
0.049
0.028
0.002
0.
0.
0.
0.
0.
0.
0.
0.
0.
0.
0.
0.
0.
0.
0.
0.
0.
0.005
0.032
0.077
0.152
0.247
0.378
0.528
0.669
0.834
0.987
1.105
1.183
1.221
1.236
1.205
1.168
1.112
1.031
0.972
0.917
0.836
0.741
0.673
0.592
0.517
0.469
0.405
0.379
0.357
0.335
0.308
0.273
0.223
0.173
0.127
0.080
0.047
0.018
0.
0.
0.
0.
0.
0.
0.
0.
0.
0.
0.
0.
0.
0.
0.
0.
0.
0.
0.025
0.076
0.138
0.244
0.366
0.523
0.669
0.847
1.008
1.136
1.224
1.283
1.314
1.293
1.266
1.221
1.173
1.128
1.072
0.993
0.901
0.817
0.751
0.679
0.612
0.571
0.529
0.486
0.456
0.419
0.377
0.319
0.246
0.189
0.123
0.073
0.025
0.
0.
0.
0.
0.
0.
0.
0.
0.
0.
0.
0.
0.
0.
0.
0.
0.
0.
0.012
0.070
0.134
0.218
0.343
0.489
0.653
0.821
0.986
1.131
1.229
1.302
1.344
1.357
1.345
1.314
1.309
1.266
1.204
1.145
1.068
0.976
0.906
0.832
0.757
0.727
0.680
0.618
0.584
0.538
0.478
0.402
0.329
0.242
0.176
0.104
0.050
0.
0.
0.
0.
0.
0.
0.
0.
0.
0.
0.
0.
0.
0.
0.
0.
0.
0.
0.009
0.061
0.114
0.192
0.294
0.442
0.606
0.779
0.933
1.088
1.190
1.289
1.350
1.411
1.411
1.389
1.386
1.377
1.329
1.275
1.196
1.122
1.036
0.965
0.926
0.886
0.825
0.755
0.709
0.656
0.581
0.493
0.392
0.293
0.214
0.138
0.071
0.
0.
0.
0.
0.
0.
0.
0.
0.
0.
0.
0.
0.
0.
0.
0.
0.
0.
0.004
0.047
0.096
0.162
0.243
0.387
0.545
0.689
0.863
1.002
1.128
1.237
1.325
1.390
1.427
1.437
1.448
1.447
1.433
1.394
1.319
1.260
1.179
1.120
1.057
1.018
0.946
0.887
0.819
0.746
0.666
0.555
0.452
0.338
0.241
0.157
0.084
0.
0.
0.
0.
0.
0.
0.
0.
0.
0.
0.
0.
0.
0.
0.
0.
0.
0.
0.
0.030
0.079
0.136
0.214
0.316
0.460
0.607
0.773
0.916
1.048
1.175
1.267
1.360
1.430
1.447
1.472
1.504
1.487
1.451
1.412
1.371
1.303
1.244
1.179
1.135
1.047
0.958
0.897
0.822
0.725
0.600
0.482
0.360
0.256
0.171
0.087
0.
0.
0.
0.
0.
0.
0.
0.
0.
0.
0.
0.
0.
0.
0.
0.
0.
0.
0.
0.021
0.052
0.102
0.175
0.261
0.398
0.517
0.687
0.844
0.985
1.105
1.208
1.315
1.390
1.436
1.467
1.496
1.517
1.482
1.477
1.452
1.394
1.339
1.269
1.180
1.116
1.024
0.936
0.852
0.743
0.612
0.490
0.368
0.257
0.172
0.088
0.
0.
0.
0.
0.
0.
0.003
0.004
0.008
0.009
0.008
0.004
0.003
0.
0.
0.
0.
0.
0.
0.011
0.029
0.070
0.139
0.217
0.330
0.466
0.600
0.762
0.905
1.045
1.156
1.249
1.321
1.387
1.424
1.462
1.469
1.484
1.481
1.471
1.426
1.376
1.305
1.244
1.178
1.076
0.968
0.863
0.730
0.593
0.464
0.351
0.243
0.153
0.085
0.
0.
0.
0.
0.
0.004
0.009
0.011
0.013
0.018
0.018
0.017
0.015
0.012
0.
0.
0.
0.
0.
0.010
0.020
0.038
0.092
0.184
0.286
0.411
0.557
0.699
0.854
0.997
1.095
1.190
1.273
1.328
1.356
1.395
1.414
1.460
1.465
1.464
1.439
1.394
1.327
1.263
1.161
1.060
0.960
0.831
0.700
0.543
0.421
0.317
0.210
0.137
0.073
0.
0.
0.
0.
0.004
0.010
0.014
0.021
0.025
0.027
0.027
0.026
0.022
0.018
0.014
0.004
0.
0.
0.
0.002
0.013
0.027
0.074
0.145
0.256
0.370
0.507
0.640
0.797
0.920
1.019
1.104
1.192
1.253
1.286
1.335
1.368
1.385
1.423
1.433
1.411
1.370
1.320
1.248
1.144
1.042
0.920
0.777
0.647
0.498
0.370
0.263
0.176
0.104
0.055
0.
0.
0.
0.003
0.010
0.014
0.023
0.029
0.039
0.043
0.043
0.041
0.036
0.030
0.019
0.011
0.004
0.
0.
0.
0.012
0.029
0.055
0.136
0.235
0.347
0.464
0.598
0.752
0.879
0.973
1.051
1.113
1.180
1.243
1.261
1.292
1.308
1.350
1.363
1.360
1.348
1.301
1.210
1.104
0.987
0.858
0.709
0.564
0.434
0.304
0.204
0.136
0.074
0.039
0.
0.
0.002
0.011
0.015
0.025
0.033
0.045
0.055
0.064
0.064
0.062
0.055
0.042
0.032
0.020
0.008
0.002
0.
0.
0.003
0.030
0.065
0.141
0.239
0.335
0.466
0.596
0.748
0.861
0.938
1.011
1.056
1.105
1.159
1.184
1.201
1.225
1.256
1.282
1.305
1.280
1.239
1.155
1.040
0.924
0.784
0.622
0.480
0.348
0.245
0.158
0.093
0.051
0.026
0.
0.003
0.004
0.018
0.025
0.038
0.056
0.074
0.083
0.090
0.091
0.091
0.086
0.075
0.061
0.040
0.017
0.008
0.003
0.002
0.008
0.028
0.068
0.145
0.235
0.341
0.463
0.581
0.737
0.847
0.921
0.973
1.027
1.067
1.108
1.115
1.122
1.139
1.191
1.211
1.226
1.216
1.170
1.088
0.992
0.858
0.717
0.560
0.403
0.290
0.197
0.126
0.061
0.032
0.014
0.003
0.008
0.014
0.032
0.042
0.058
0.082
0.100
0.117
0.136
0.138
0.135
0.123
0.110
0.096
0.077
0.049
0.024
0.010
0.003
0.013
0.035
0.078
0.145
0.234
0.348
0.480
0.605
0.723
0.829
0.891
0.938
0.981
0.999
1.018
1.022
1.046
1.080
1.123
1.135
1.161
1.125
1.072
1.009
0.904
0.779
0.640
0.494
0.347
0.234
0.149
0.096
0.035
0.014
0.003
0.008
0.015
0.026
0.043
0.060
0.082
0.115
0.148
0.172
0.197
0.204
0.196
0.184
0.159
0.132
0.106
0.077
0.044
0.026
0.011
0.018
0.041
0.084
0.145
0.241
0.347
0.480
0.602
0.713
0.812
0.881
0.925
0.942
0.951
0.954
0.944
0.960
0.997
1.035
1.069
1.069
1.045
0.996
0.913
0.825
0.718
0.561
0.433
0.292
0.174
0.116
0.068
0.027
0.003
0.
0.014
0.026
0.036
0.061
0.081
0.115
0.164
0.197
0.234
0.256
0.268
0.268
0.256
0.215
0.180
0.144
0.103
0.068
0.039
0.017
0.022
0.040
0.092
0.150
0.226
0.348
0.470
0.598
0.687
0.774
0.849
0.894
0.890
0.903
0.876
0.895
0.893
0.898
0.965
0.982
0.982
0.963
0.907
0.830
0.755
0.644
0.504
0.373
0.259
0.165
0.100
0.046
0.015
0.
0.
0.019
0.034
0.053
0.075
0.114
0.157
0.210
0.254
0.291
0.317
0.333
0.338
0.321
0.289
0.232
0.187
0.138
0.090
0.058
0.031
0.017
0.043
0.085
0.149
0.217
0.315
0.435
0.546
0.652
0.731
0.785
0.825
0.837
0.831
0.831
0.839
0.821
0.839
0.867
0.895
0.891
0.872
0.837
0.778
0.685
0.568
0.448
0.331
0.229
0.146
0.083
0.032
0.008
0.002
0.
0.027
0.046
0.066
0.093
0.141
0.196
0.248
0.309
0.352
0.381
0.409
0.416
0.399
0.351
0.287
0.223
0.161
0.112
0.073
0.038
0.022
0.044
0.078
0.142
0.204
0.291
0.387
0.486
0.585
0.671
0.721
0.758
0.771
0.761
0.752
0.756
0.755
0.763
0.797
0.812
0.810
0.789
0.751
0.693
0.604
0.503
0.393
0.293
0.199
0.132
0.059
0.017
0.004
0.002
0.
0.031
0.053
0.081
0.118
0.163
0.222
0.289
0.355
0.414
0.453
0.473
0.480
0.462
0.417
0.349
0.263
0.193
0.131
0.087
0.050
0.024
0.029
0.071
0.118
0.187
0.260
0.333
0.427
0.507
0.578
0.633
0.671
0.681
0.677
0.677
0.667
0.661
0.686
0.699
0.720
0.726
0.697
0.667
0.599
0.530
0.432
0.341
0.249
0.170
0.110
0.052
0.011
0.003
0.
0.
0.037
0.057
0.088
0.132
0.175
0.247
0.320
0.397
0.455
0.503
0.533
0.540
0.496
0.455
0.379
0.286
0.208
0.145
0.100
0.056
0.028
0.021
0.060
0.099
0.154
0.218
0.277
0.359
0.434
0.485
0.527
0.563
0.566
0.577
0.580
0.585
0.573
0.591
0.598
0.618
0.616
0.604
0.570
0.514
0.454
0.370
0.284
0.206
0.136
0.087
0.041
0.009
0.003
0.
0.
0.037
0.057
0.091
0.133
0.186
0.257
0.333
0.410
0.474
0.530
0.557
0.559
0.526
0.471
0.391
0.304
0.214
0.152
0.101
0.055
0.020
0.020
0.033
0.079
0.116
0.176
0.228
0.285
0.356
0.402
0.436
0.465
0.471
0.471
0.476
0.477
0.488
0.498
0.518
0.528
0.526
0.509
0.478
0.436
0.379
0.287
0.228
0.159
0.110
0.058
0.019
0.003
0.
0.
0.
0.034
0.057
0.087
0.132
0.187
0.258
0.336
0.405
0.470
0.525
0.549
0.545
0.515
0.454
0.373
0.298
0.219
0.143
0.096
0.048
0.014
0.018
0.023
0.052
0.080
0.133
0.177
0.225
0.263
0.307
0.335
0.353
0.358
0.357
0.373
0.384
0.399
0.413
0.419
0.428
0.428
0.414
0.389
0.347
0.297
0.229
0.174
0.124
0.081
0.044
0.008
0.002
0.
0.
0.
0.029
0.050
0.077
0.117
0.176
0.239
0.320
0.386
0.445
0.503
0.527
0.520
0.478
0.426
0.358
0.283
0.206
0.129
0.090
0.039
0.013
0.009
0.019
0.030
0.052
0.088
0.123
0.155
0.188
0.210
0.234
0.243
0.251
0.259
0.259
0.282
0.300
0.316
0.325
0.330
0.327
0.317
0.302
0.269
0.220
0.164
0.128
0.086
0.056
0.019
0.002
0.
0.
0.
0.
0.020
0.037
0.064
0.098
0.154
0.215
0.281
0.349
0.411
0.461
0.485
0.479
0.443
0.387
0.317
0.246
0.179
0.113
0.069
0.027
0.005
0.
0.013
0.021
0.034
0.050
0.079
0.099
0.126
0.145
0.150
0.156
0.173
0.166
0.174
0.199
0.216
0.231
0.240
0.248
0.243
0.234
0.210
0.190
0.154
0.113
0.085
0.056
0.028
0.004
0.
0.
0.
0.
0.
0.009
0.027
0.049
0.078
0.125
0.178
0.235
0.298
0.354
0.406
0.429
0.418
0.393
0.343
0.284
0.213
0.147
0.095
0.050
0.017
0.003
0.
0.
0.013
0.017
0.028
0.039
0.058
0.074
0.084
0.098
0.093
0.090
0.103
0.116
0.120
0.129
0.153
0.160
0.157
0.165
0.164
0.153
0.129
0.096
0.073
0.051
0.028
0.012
0.
0.
0.
0.
0.
0.
0.003
0.014
0.035
0.061
0.096
0.143
0.185
0.242
0.290
0.340
0.357
0.356
0.329
0.287
0.228
0.168
0.114
0.069
0.033
0.007
0.003
0.
0.
0.
0.008
0.014
0.018
0.028
0.038
0.039
0.050
0.051
0.056
0.057
0.060
0.074
0.082
0.084
0.099
0.107
0.111
0.107
0.097
0.080
0.052
0.036
0.020
0.007
0.
0.
0.
0.
0.
0.
0.
0.
0.003
0.014
0.043
0.065
0.107
0.142
0.179
0.222
0.263
0.293
0.281
0.259
0.226
0.180
0.128
0.073
0.044
0.020
0.006
0.003
0.
0.
0.
0.
0.
0.004
0.007
0.011
0.016
0.023
0.024
0.022
0.025
0.028
0.030
0.033
0.050
0.054
0.056
0.066
0.059
0.052
0.041
0.021
0.012
0.003
0.
0.
0.
0.
0.
0.
0.
0.
0.
0.
0.003
0.014
0.040
0.076
0.102
0.139
0.164
0.185
0.205
0.207
0.199
0.157
0.121
0.079
0.043
0.030
0.012
0.003
0.
0.
0.
0.
0.
0.
0.
0.003
0.004
0.009
0.010
0.011
0.013
0.012
0.011
0.016
0.024
0.025
0.027
0.029
0.028
0.025
0.011
0.006
0.003
0.
0.
0.
0.
0.
0.
0.
0.
0.
0.
0.
0.
0.
0.
0.011
0.048
0.067
0.093
0.119
0.137
0.143
0.138
0.128
0.102
0.082
0.056
0.029
0.014
0.009
0.
0.
0.
0.
0.
0.
0.
0.
0.003
0.004
0.009
0.010
0.013
0.013
0.013
0.011
0.006
0.012
0.011
0.012
0.012
0.011
0.008
0.003
0.
0.
0.
0.
0.
0.
0.
0.
0.
0.
0.
0.
0.
0.
0.
0.
0.002
0.021
0.039
0.055
0.079
0.094
0.100
0.099
0.088
0.072
0.050
0.032
0.021
0.010
0.
0.
0.
0.
0.
0.
0.
0.
0.
0.002
0.003
0.008
0.010
0.013
0.013
0.012
0.010
0.003
0.002
0.002
0.004
0.003
0.002
0.002
0.
0.
0.
0.
0.
0.
0.
0.
0.
0.
0.
0.
0.
0.
0.
0.
0.
0.
0.007
0.021
0.038
0.046
0.064
0.068
0.065
0.060
0.038
0.027
0.020
0.008
0.
0.
0.
0.
0.
0.
0.
0.
0.
0.
0.
0.003
0.004
0.008
0.011
0.011
0.011
0.005
0.003
0.
0.
0.
0.
0.
0.
0.
0.
0.
0.
0.
0.
0.
0.
0.
0.
0.
0.
0.
0.
0.
0.
0.
0.
0.
0.002
0.017
0.026
0.030
0.036
0.038
0.030
0.022
0.012
0.005
0.
0.
0.
0.
0.
0.
0.
0.
0.
0.
0.
0.
0.002
0.003
0.003
0.003
0.003
0.003
0.003
0.
0.
0.
0.
0.
0.
0.
0.
0.
0.
0.
0.
0.
0.
0.
0.
0.
0.
0.
0.
0.
0.
0.
0.
0.
0.
0.
0.
0.002
0.007
0.015
0.015
0.008
0.007
0.002
0.
0.
0.
0.
0.
0.
0.
0.
0.
0.
0.
0.
0.
0.
0.
0.002
0.003
0.002
0.002
0.
0.
0.
0.
0.
0.
0.
0.
0.
0.
0.
0.
0.
0.
0.
0.
0.
0.
0.
0.
0.
0.
0.
0.
0.
0.
0.
0.
0.
0.
0.002
0.002
0.003
0.002
0.002
0.
0.
0.
0.
0.
0.
0.
0.
0.
0.
0.
0.
0.
0.
0.
0.
0.
0.
0.
0.
0.
0.
0.
0.
0.
0.
0.
0.
0.
0.
0.
0.
0.
0.
0.
0.
0.
0.
0.
0.
0.
0.
0.
0.
0.
0.
0.
0.
0.
0.
0.
0.
0.
0.
0.
0.
0.
0.
0.
0.
0.
0.
0.
0.
0.
0.
0.
0.
0.
0.
0.
0.
0.
0.
0.
0.
0.
0.
0.
0.
0.
0.
0.
0.
0.
0.
0.
0.
0.
0.
0.
0.
0.
0.
0.
0.
0.
0.
0.
0.
0.
0.
0.
0.
0.
0.
0.
0.
0.
0.
0.
0.
0.
0.
0.
0.
0.
0.
0.
0.
0.
0.
0.
0.
0.
0.
0.
0.
0.
0.
0.
0.
0.
0.
0.
0.
0.
0.
0.
0.
0.
0.
0.
0.
0.
0.
0.
0.
0.
0.
0.
0.
0.
0.
0.
0.
0.
0.
0.
0.
0.
0.
0.
0.
0.
0.
0.
0.
0.
0.
0.
0.
0.
0.
0.
0.
0.
0.
0.
0.
0.
0.
0.
0.
0.
0.
0.
0.
0.
0.
0.
0.
0.
0.
0.
0.
0.
0.
0.
0.
0.
0.
0.
0.
0.
0.
0.
0.
0.
0.
0.
0.
0.
0.
0.
0.
0.
0.
0.
0.
0.
0.
0.
0.
0.
0.
0.
0.
0.
0.
0.
0.
0.
0.
0.
0.
0.
0.
0.
0.
0.
0.
0.
0.
0.
0.
0.
0.
0.
0.
0.
0.
0.
0.
0.
0.
0.
0.
0.
0.
0.
0.
0.
0.
0.
0.
0.
0.
0.
0.
0.
0.
0.
0.
0.
0.
0.
0.
0.
0.
0.
0.
0.
0.
0.
0.
0.
0.
0.
0.
0.
0.
0.
0.
0.
0.
0.
0.
0.
0.
0.
0.
0.
0.
0.
0.
0.
0.
0.
0.
0.
0.
0.
0.
0.
0.
0.
0.
0.
0.
0.
0.
0.
0.
0.
0.
0.
0.
0.
0.
0.
0.
0.
0.
0.
0.
0.
0.
0.
0.
0.
0.
0.
0.
0.
0.
0.
0.
0.
0.
0.
0.
0.
0.
0.
0.
0.
0.
0.
0.
0.
0.
0.
0.
0.
0.
0.
0.
0.
0.
0.
0.
0.
0.
0.
0.
0.
0.
0.
0.
0.
0.
0.
0.
0.
0.
0.
0.
0.
0.
0.
0.
0.
0.
0.
0.
0.
0.
0.
0.
0.
0.
0.
0.
0.
0.
0.
0.
0.
0.
0.
0.
0.
0.
0.
0.
0.
0.
0.
0.
0.
0.
0.
0.
0.
0.
0.
0.
0.
0.
0.
0.
0.
0.
0.
0.
0.
0.
0.
0.
0.
0.
0.
0.
0.
0.
0.
0.
0.
0.
0.
0.
0.
0.
0.
0.
0.
0.
0.
0.
0.
0.
0.
0.
0.
0.
0.
0.
0.
0.
0.
0.
0.
0.
0.
0.
0.
0.
0.
0.
0.
0.
0.
0.
0.
0.
0.
0.
0.
0.
0.
0.
0.
0.
0.
0.
0.
0.
0.
0.
0.
0.
0.
0.
0.
0.
0.
0.
0.
0.
0.
0.
0.
0.
0.
0.
0.
0.
0.
0.
0.
0.
0.
0.
0.
0.
0.
0.
0.
0.
0.
0.
0.
0.
0.
0.
0.
0.
0.
0.
0.
0.
0.
0.
0.
0.
0.
0.
0.
0.
0.
0.
0.
0.
0.
0.
0.
0.
0.
0.
0.
0.
0.
0.
0.
0.
0.
0.
0.
0.
0.
0.
0.
0.
0.
0.
0.
0.
0.
0.
0.
0.
0.
0.
0.
0.
0.
0.
0.
0.
0.
0.
0.
0.
0.
0.
0.
0.
0.
0.
0.
0.
0.
0.
0.
0.
0.
0.
0.
0.
0.
0.
0.
0.
0.
0.
0.
0.
0.
0.
0.
0.
0.
0.
0.
0.
0.
0.
0.
0.
0.
0.
0.
0.
0.
0.
0.
0.
0.
0.
0.
0.
0.
0.
0.
0.
0.
0.
0.
0.
0.
0.
0.
0.
0.
0.
0.
0.
0.
0.
0.
0.
0.
0.
0.
0.
0.
0.
0.
0.
0.
0.
0.
0.
0.
0.
0.
0.
0.
0.
0.
0.
0.
0.
0.
0.
0.
0.
0.
0.
0.
0.
0.
0.
0.
0.
0.
0.
0.
0.
0.
0.
0.
0.
0.
0.
0.
0.
0.
0.
0.
0.
0.
0.
0.
0.
0.
0.
0.
0.
0.
0.
0.
0.
0.
0.
0.
0.
0.
0.
0.
0.
0.
0.
0.
0.
0.
0.
0.
0.
0.
0.
0.
0.
0.
0.
0.
0.
0.
0.
0.
0.
0.
0.
0.
0.
0.
0.
0.
0.
0.
0.
0.
0.
0.
0.
0.
0.
0.
0.
0.
0.
0.
0.
0.
0.
0.
0.
0.
0.
0.
0.
0.
0.
0.
0.
0.
0.
0.
0.
0.
0.
0.
0.
0.
0.
0.
0.
0.
0.
0.
0.
0.
0.
0.
0.
0.
0.
0.
0.
0.
0.
0.
0.
0.
0.
0.
0.
0.
0.
0.
0.
0.
0.
0.
0.
0.
0.
0.
0.
0.
0.
0.
0.
0.
0.
0.
0.
0.
0.
0.
0.
0.
0.
0.
0.
0.
0.
0.
0.
0.
0.
0.
0.
0.
0.
0.
0.
0.
0.
0.
0.
0.
0.
0.
0.
0.
0.
0.
0.
0.
0.
0.
0.
0.
0.
0.
0.
0.
0.
0.
0.
0.
0.
0.
0.
0.
0.
0.
0.
0.
0.
0.
0.
0.
0.
0.
0.
0.
0.
0.
0.
0.
0.
0.
0.
0.
0.
0.
0.
0.
0.
0.
0.
0.
0.
0.
0.
0.
0.
0.
0.
0.
0.
0.
0.
0.
0.
0.
0.
0.
0.
0.
0.
0.
0.
0.
0.
0.
0.
0.
0.
0.
0.
0.
0.
0.
0.
0.
0.
0.
0.
0.
0.
0.
0.
0.
0.
0.
0.
0.
0.
0.
0.
0.
0.
0.
0.
0.
0.
0.
0.
0.
0.
0.
0.
0.
0.
0.
0.
0.
0.
0.
0.
0.
0.
0.
0.
0.
0.
0.
0.
0.
0.
0.
0.
0.
0.
0.
0.
0.
0.
0.
0.
0.
0.
0.
0.
0.
0.
0.
0.
0.
0.
0.
0.
0.
0.
0.
0.
0.
0.
0.
0.
0.
0.
0.
0.
0.
0.
0.
0.
0.
0.
0.
0.
0.
0.
0.
0.
0.
0.
0.
0.
0.
0.
0.
0.
0.
0.
0.
0.
0.
0.
0.
0.
0.
0.
0.
0.
0.
0.
0.
0.
0.
0.
0.
0.
0.
0.
0.
0.
0.
0.
0.
0.
0.
0.
0.
0.
0.
0.
0.
0.
0.
0.
0.
0.
0.
0.
0.
0.
0.
0.
0.
0.
0.
0.
0.
0.
0.
0.
0.
0.
0.
0.
0.
0.
0.
0.
0.
0.
0.
0.
0.
0.
0.
0.
0.
0.
0.
0.
0.
0.
0.
0.
0.
0.
0.
0.
0.
0.
0.
0.
0.
0.
0.
0.
0.
0.
0.
0.
0.
0.
0.
0.
0.
0.
0.
0.
0.
0.
0.
0.
0.
0.
0.
0.
0.
0.
0.
0.
0.
0.
0.
0.
0.
0.
0.
0.
0.
0.
0.
0.
0.
0.
0.
0.
0.
0.
0.
0.
0.
0.
0.
0.
0.
0.
0.
0.
0.
0.
0.
0.
0.
0.
0.
0.
0.
0.
0.
0.
0.
0.
0.
0.
0.
0.
0.
0.
0.
0.
0.
0.
0.
0.
0.
0.
0.
0.
0.
0.
0.
0.
0.
0.
0.
0.
0.
0.
0.
0.
0.
0.
0.
0.
0.
0.
0.
0.
0.
0.
0.
0.
0.
0.
0.
0.
0.
0.
0.
0.
0.
0.
0.
0.
0.
0.
0.
0.
0.
0.
0.
0.
0.
0.
0.
0.
0.
0.
0.
0.
0.
0.
0.
0.
0.
0.
0.
0.
0.
0.
0.
0.003
0.003
0.003
0.003
0.
0.
0.
0.
0.
0.
0.
0.
0.
0.
0.
0.
0.
0.
0.
0.
0.
0.
0.
0.
0.
0.
0.
0.
0.
0.
0.
0.
0.
0.
0.
0.
0.
0.
0.
0.
0.
0.
0.
0.
0.
0.
0.
0.
0.
0.
0.
0.
0.
0.004
0.005
0.005
0.010
0.010
0.013
0.005
0.004
0.
0.
0.
0.
0.
0.
0.
0.
0.
0.
0.
0.
0.
0.
0.
0.
0.
0.
0.
0.
0.
0.
0.
0.
0.
0.
0.
0.
0.
0.
0.
0.
0.
0.
0.
0.
0.
0.
0.
0.
0.
0.
0.
0.
0.
0.003
0.004
0.015
0.018
0.027
0.029
0.025
0.021
0.019
0.016
0.012
0.006
0.
0.
0.
0.
0.
0.
0.
0.
0.
0.
0.
0.
0.
0.
0.
0.
0.
0.
0.
0.
0.
0.
0.
0.
0.
0.
0.
0.
0.
0.
0.
0.
0.
0.
0.
0.
0.
0.
0.
0.
0.
0.002
0.002
0.011
0.020
0.034
0.041
0.047
0.046
0.046
0.043
0.033
0.027
0.019
0.014
0.003
0.
0.
0.
0.
0.
0.
0.
0.
0.
0.
0.
0.
0.
0.
0.
0.
0.
0.
0.
0.
0.
0.
0.
0.
0.
0.
0.
0.
0.
0.
0.
0.
0.
0.
0.002
0.003
0.003
0.003
0.006
0.006
0.004
0.022
0.032
0.044
0.055
0.065
0.070
0.074
0.075
0.066
0.057
0.044
0.031
0.020
0.013
0.003
0.
0.
0.
0.
0.
0.
0.
0.
0.
0.
0.
0.
0.
0.
0.
0.
0.
0.
0.
0.
0.
0.
0.
0.
0.
0.
0.
0.
0.
0.
0.
0.002
0.003
0.008
0.010
0.013
0.023
0.029
0.040
0.050
0.064
0.077
0.094
0.103
0.106
0.115
0.113
0.117
0.105
0.092
0.072
0.047
0.034
0.018
0.005
0.003
0.
0.
0.
0.
0.
0.
0.
0.
0.
0.
0.
0.
0.
0.
0.
0.
0.
0.
0.
0.
0.
0.
0.
0.
0.
0.
0.
0.
0.
0.003
0.004
0.010
0.016
0.026
0.040
0.054
0.073
0.097
0.116
0.140
0.154
0.161
0.172
0.176
0.178
0.173
0.162
0.146
0.127
0.100
0.074
0.051
0.031
0.016
0.004
0.
0.
0.
0.
0.
0.
0.
0.
0.
0.
0.
0.
0.
0.
0.
0.
0.
0.
0.
0.
0.
0.
0.
0.
0.
0.
0.
0.
0.002
0.004
0.013
0.018
0.029
0.051
0.076
0.106
0.134
0.161
0.193
0.216
0.236
0.247
0.252
0.263
0.256
0.251
0.222
0.196
0.167
0.136
0.098
0.064
0.044
0.027
0.007
0.
0.
0.
0.
0.
0.
0.
0.
0.
0.
0.
0.
0.
0.
0.
0.
0.
0.
0.
0.
0.
0.
0.
0.
0.
0.
0.
0.
0.003
0.009
0.017
0.030
0.050
0.088
0.121
0.157
0.198
0.246
0.280
0.308
0.334
0.357
0.363
0.363
0.352
0.329
0.296
0.259
0.214
0.177
0.132
0.088
0.058
0.032
0.014
0.003
0.
0.
0.
0.
0.
0.
0.
0.
0.
0.
0.
0.
0.
0.
0.
0.
0.
0.
0.
0.
0.
0.
0.
0.
0.
0.
0.
0.004
0.014
0.027
0.046
0.081
0.119
0.174
0.221
0.286
0.343
0.395
0.439
0.468
0.489
0.482
0.473
0.458
0.429
0.387
0.331
0.277
0.227
0.175
0.125
0.082
0.050
0.022
0.005
0.
0.005
0.005
0.005
0.005
0.004
0.
0.
0.
0.
0.
0.
0.
0.
0.
0.
0.
0.
0.
0.
0.
0.
0.
0.
0.
0.
0.002
0.008
0.017
0.034
0.055
0.106
0.159
0.226
0.294
0.381
0.451
0.530
0.587
0.617
0.629
0.621
0.600
0.568
0.529
0.487
0.418
0.356
0.292
0.231
0.166
0.113
0.074
0.043
0.019
0.014
0.015
0.016
0.016
0.016
0.014
0.006
0.
0.
0.
0.
0.
0.
0.
0.
0.
0.
0.
0.
0.
0.
0.
0.
0.
0.
0.
0.002
0.011
0.022
0.038
0.066
0.129
0.201
0.276
0.377
0.479
0.577
0.666
0.731
0.775
0.778
0.769
0.746
0.713
0.652
0.608
0.522
0.449
0.369
0.298
0.234
0.178
0.117
0.089
0.061
0.045
0.043
0.042
0.033
0.031
0.028
0.022
0.014
0.004
0.
0.
0.
0.
0.
0.
0.
0.
0.
0.
0.
0.
0.
0.
0.
0.
0.
0.002
0.011
0.025
0.039
0.079
0.144
0.230
0.330
0.441
0.579
0.696
0.805
0.878
0.928
0.949
0.938
0.903
0.831
0.783
0.724
0.654
0.565
0.476
0.397
0.319
0.245
0.186
0.147
0.114
0.097
0.088
0.082
0.072
0.058
0.054
0.040
0.026
0.014
0.
0.
0.
0.
0.
0.
0.
0.
0.
0.
0.
0.
0.
0.
0.
0.
0.
0.
0.008
0.024
0.041
0.079
0.164
0.246
0.372
0.494
0.650
0.798
0.919
1.001
1.063
1.105
1.098
1.076
1.010
0.936
0.869
0.789
0.709
0.617
0.517
0.433
0.362
0.301
0.239
0.191
0.160
0.153
0.148
0.135
0.115
0.093
0.074
0.051
0.033
0.013
0.
0.
0.
0.
0.
0.
0.
0.
0.
0.
0.
0.
0.
0.
0.
0.
0.
0.003
0.021
0.042
0.082
0.160
0.261
0.403
0.537
0.705
0.859
0.994
1.098
1.183
1.225
1.234
1.206
1.156
1.081
1.009
0.927
0.857
0.756
0.660
0.557
0.474
0.425
0.367
0.312
0.266
0.244
0.232
0.217
0.195
0.158
0.116
0.084
0.056
0.034
0.004
0.
0.
0.
0.
0.
0.
0.
0.
0.
0.
0.
0.
0.
0.
0.
0.
0.002
0.013
0.038
0.084
0.163
0.263
0.406
0.547
0.712
0.894
1.043
1.173
1.249
1.315
1.328
1.318
1.268
1.205
1.141
1.073
1.005
0.913
0.798
0.706
0.632
0.549
0.490
0.434
0.391
0.382
0.361
0.325
0.296
0.254
0.188
0.148
0.088
0.050
0.018
0.
0.
0.
0.
0.
0.
0.
0.
0.
0.
0.
0.
0.
0.
0.
0.
0.
0.002
0.028
0.076
0.150
0.252
0.392
0.534
0.707
0.901
1.054
1.191
1.278
1.353
1.386
1.377
1.351
1.312
1.248
1.198
1.142
1.044
0.951
0.869
0.799
0.698
0.641
0.578
0.553
0.505
0.479
0.441
0.400
0.336
0.269
0.200
0.142
0.088
0.039
0.
0.
0.
0.
0.
0.
0.
0.
0.
0.
0.
0.
0.
0.
0.
0.
0.
0.
0.014
0.074
0.139
0.238
0.356
0.502
0.683
0.861
1.030
1.179
1.263
1.357
1.402
1.421
1.420
1.396
1.356
1.342
1.273
1.194
1.097
1.023
0.945
0.856
0.789
0.735
0.702
0.655
0.615
0.559
0.498
0.426
0.342
0.255
0.183
0.114
0.064
0.
0.
0.
0.
0.
0.
0.
0.
0.
0.
0.
0.
0.
0.
0.
0.
0.
0.
0.
0.056
0.122
0.201
0.322
0.462
0.638
0.804
0.960
1.118
1.241
1.346
1.410
1.451
1.465
1.434
1.421
1.412
1.354
1.307
1.240
1.174
1.083
0.980
0.929
0.885
0.840
0.787
0.726
0.671
0.596
0.506
0.410
0.307
0.221
0.141
0.081
0.
0.
0.
0.
0.
0.
0.
0.
0.
0.
0.
0.
0.
0.
0.
0.
0.
0.
0.002
0.035
0.096
0.162
0.258
0.401
0.556
0.716
0.883
1.048
1.168
1.292
1.363
1.430
1.462
1.480
1.481
1.480
1.450
1.411
1.358
1.289
1.214
1.143
1.072
1.006
0.949
0.898
0.826
0.763
0.674
0.559
0.458
0.341
0.249
0.166
0.094
0.
0.
0.
0.
0.
0.
0.
0.
0.
0.
0.
0.
0.
0.
0.
0.
0.
0.
0.003
0.025
0.079
0.135
0.207
0.336
0.483
0.628
0.791
0.939
1.085
1.192
1.300
1.384
1.427
1.463
1.478
1.514
1.507
1.452
1.432
1.386
1.302
1.247
1.188
1.124
1.039
0.984
0.900
0.818
0.728
0.593
0.491
0.366
0.261
0.172
0.099
0.
0.
0.
0.
0.
0.
0.
0.003
0.003
0.004
0.003
0.003
0.
0.
0.
0.
0.
0.
0.003
0.020
0.049
0.105
0.169
0.274
0.409
0.563
0.726
0.864
1.014
1.126
1.228
1.311
1.375
1.450
1.468
1.493
1.492
1.481
1.481
1.445
1.390
1.334
1.259
1.203
1.111
1.030
0.947
0.849
0.740
0.610
0.485
0.363
0.261
0.168
0.089
0.
0.
0.
0.
0.
0.003
0.004
0.010
0.011
0.011
0.011
0.014
0.008
0.003
0.
0.
0.
0.
0.002
0.014
0.033
0.070
0.137
0.234
0.359
0.501
0.644
0.785
0.929
1.069
1.191
1.271
1.354
1.395
1.434
1.449
1.477
1.473
1.482
1.461
1.416
1.384
1.318
1.257
1.179
1.070
0.970
0.864
0.722
0.593
0.462
0.342
0.241
0.154
0.083
0.
0.
0.
0.
0.003
0.009
0.012
0.015
0.022
0.024
0.024
0.023
0.020
0.016
0.012
0.
0.
0.
0.002
0.012
0.024
0.048
0.081
0.204
0.324
0.452
0.583
0.735
0.894
1.036
1.142
1.218
1.287
1.331
1.369
1.424
1.431
1.441
1.456
1.459
1.439
1.396
1.324
1.276
1.179
1.076
0.957
0.833
0.697
0.552
0.411
0.309
0.213
0.128
0.072
0.
0.
0.
0.003
0.009
0.014
0.022
0.028
0.037
0.041
0.042
0.040
0.035
0.029
0.018
0.013
0.
0.
0.
0.010
0.015
0.032
0.076
0.175
0.293
0.415
0.545
0.686
0.842
0.976
1.071
1.163
1.220
1.246
1.288
1.346
1.377
1.375
1.419
1.415
1.410
1.382
1.335
1.252
1.157
1.051
0.920
0.785
0.644
0.501
0.374
0.253
0.168
0.106
0.054
0.
0.
0.
0.008
0.013
0.023
0.031
0.044
0.052
0.057
0.063
0.060
0.053
0.040
0.031
0.024
0.008
0.
0.
0.002
0.014
0.030
0.078
0.162
0.278
0.391
0.528
0.686
0.827
0.966
1.044
1.113
1.163
1.210
1.254
1.282
1.320
1.311
1.351
1.359
1.366
1.358
1.304
1.206
1.099
0.997
0.870
0.720
0.570
0.434
0.315
0.205
0.132
0.068
0.037
0.
0.
0.005
0.013
0.019
0.032
0.048
0.064
0.077
0.085
0.086
0.082
0.076
0.064
0.048
0.032
0.020
0.008
0.003
0.002
0.007
0.038
0.078
0.166
0.269
0.389
0.524
0.671
0.826
0.944
1.039
1.084
1.136
1.176
1.208
1.216
1.246
1.230
1.261
1.285
1.317
1.303
1.258
1.169
1.052
0.933
0.807
0.650
0.499
0.365
0.254
0.171
0.090
0.044
0.021
0.
0.003
0.007
0.021
0.034
0.055
0.075
0.094
0.107
0.125
0.122
0.128
0.122
0.107
0.085
0.063
0.036
0.018
0.009
0.003
0.005
0.039
0.086
0.159
0.277
0.385
0.534
0.672
0.831
0.937
1.014
1.089
1.124
1.155
1.157
1.168
1.170
1.182
1.218
1.263
1.270
1.245
1.205
1.129
1.021
0.896
0.748
0.578
0.427
0.286
0.206
0.126
0.066
0.026
0.013
0.003
0.009
0.022
0.036
0.053
0.077
0.100
0.126
0.159
0.183
0.199
0.195
0.179
0.160
0.137
0.101
0.071
0.036
0.015
0.012
0.021
0.046
0.086
0.169
0.288
0.405
0.550
0.687
0.834
0.944
1.030
1.079
1.102
1.121
1.127
1.101
1.098
1.130
1.168
1.199
1.212
1.175
1.112
1.065
0.964
0.834
0.685
0.527
0.366
0.244
0.170
0.097
0.045
0.014
0.003
0.008
0.015
0.034
0.048
0.072
0.107
0.141
0.187
0.229
0.255
0.270
0.268
0.256
0.232
0.192
0.151
0.113
0.068
0.041
0.017
0.029
0.055
0.103
0.166
0.275
0.418
0.559
0.702
0.819
0.930
1.016
1.064
1.076
1.078
1.070
1.058
1.045
1.071
1.108
1.120
1.145
1.117
1.051
0.982
0.887
0.768
0.623
0.467
0.324
0.215
0.134
0.085
0.037
0.005
0.
0.015
0.027
0.042
0.067
0.096
0.143
0.194
0.248
0.288
0.322
0.343
0.345
0.335
0.296
0.257
0.202
0.149
0.102
0.058
0.032
0.033
0.067
0.110
0.180
0.271
0.403
0.552
0.694
0.808
0.925
1.003
1.045
1.045
1.033
1.004
0.991
0.986
0.997
1.027
1.048
1.048
1.037
1.008
0.913
0.815
0.703
0.560
0.431
0.301
0.197
0.111
0.063
0.019
0.002
0.
0.023
0.036
0.056
0.088
0.130
0.187
0.249
0.303
0.357
0.403
0.434
0.446
0.426
0.382
0.317
0.256
0.190
0.132
0.078
0.047
0.021
0.067
0.119
0.178
0.263
0.381
0.520
0.658
0.783
0.880
0.969
1.006
1.008
0.977
0.956
0.938
0.935
0.933
0.972
0.981
0.980
0.967
0.925
0.852
0.760
0.639
0.508
0.390
0.261
0.171
0.104
0.045
0.016
0.003
0.
0.028
0.049
0.069
0.111
0.162
0.229
0.307
0.378
0.441
0.496
0.528
0.540
0.521
0.471
0.391
0.310
0.239
0.159
0.104
0.062
0.039
0.069
0.112
0.167
0.250
0.351
0.461
0.612
0.721
0.817
0.881
0.934
0.931
0.915
0.892
0.881
0.860
0.870
0.898
0.904
0.905
0.893
0.843
0.773
0.683
0.576
0.449
0.343
0.230
0.153
0.090
0.032
0.009
0.002
0.
0.032
0.056
0.086
0.130
0.186
0.275
0.355
0.450
0.524
0.573
0.606
0.622
0.597
0.539
0.452
0.356
0.260
0.184
0.116
0.073
0.041
0.050
0.097
0.151
0.229
0.311
0.425
0.540
0.637
0.723
0.776
0.821
0.844
0.832
0.826
0.809
0.787
0.789
0.816
0.824
0.816
0.796
0.745
0.696
0.605
0.499
0.393
0.290
0.198
0.137
0.064
0.025
0.004
0.002
0.
0.039
0.060
0.098
0.146
0.210
0.296
0.406
0.491
0.570
0.633
0.674
0.676
0.647
0.587
0.495
0.395
0.281
0.197
0.130
0.080
0.041
0.040
0.077
0.125
0.197
0.277
0.361
0.462
0.552
0.617
0.666
0.711
0.726
0.725
0.728
0.714
0.697
0.701
0.715
0.722
0.713
0.702
0.653
0.595
0.519
0.426
0.326
0.242
0.169
0.104
0.048
0.015
0.003
0.
0.
0.039
0.065
0.102
0.153
0.221
0.311
0.417
0.523
0.605
0.667
0.708
0.699
0.673
0.607
0.509
0.397
0.296
0.200
0.131
0.085
0.039
0.033
0.063
0.100
0.161
0.223
0.296
0.366
0.438
0.513
0.558
0.586
0.608
0.598
0.611
0.599
0.594
0.605
0.607
0.625
0.615
0.592
0.558
0.505
0.428
0.334
0.263
0.187
0.126
0.081
0.033
0.004
0.002
0.
0.
0.036
0.061
0.098
0.148
0.221
0.308
0.417
0.516
0.606
0.672
0.710
0.705
0.673
0.598
0.488
0.385
0.291
0.193
0.129
0.076
0.035
0.028
0.044
0.077
0.121
0.176
0.235
0.288
0.333
0.393
0.430
0.451
0.461
0.479
0.473
0.473
0.488
0.509
0.510
0.515
0.514
0.488
0.453
0.403
0.345
0.269
0.200
0.149
0.093
0.058
0.020
0.003
0.
0.
0.
0.031
0.053
0.087
0.141
0.204
0.299
0.388
0.480
0.581
0.642
0.668
0.661
0.633
0.567
0.468
0.360
0.272
0.180
0.114
0.067
0.021
0.026
0.030
0.061
0.086
0.131
0.174
0.206
0.252
0.273
0.299
0.326
0.341
0.341
0.350
0.369
0.382
0.400
0.408
0.408
0.397
0.384
0.355
0.316
0.259
0.195
0.145
0.105
0.068
0.032
0.003
0.
0.
0.
0.
0.025
0.043
0.069
0.121
0.182
0.254
0.353
0.442
0.526
0.587
0.617
0.608
0.566
0.503
0.417
0.328
0.232
0.157
0.096
0.044
0.012
0.016
0.024
0.039
0.060
0.084
0.120
0.149
0.177
0.195
0.199
0.207
0.221
0.236
0.243
0.255
0.284
0.297
0.300
0.306
0.299
0.284
0.260
0.226
0.187
0.142
0.098
0.066
0.044
0.009
0.
0.
0.
0.
0.
0.010
0.029
0.053
0.097
0.155
0.214
0.295
0.382
0.467
0.516
0.546
0.542
0.515
0.447
0.367
0.284
0.199
0.129
0.072
0.037
0.007
0.006
0.016
0.031
0.041
0.053
0.080
0.097
0.116
0.136
0.142
0.143
0.150
0.168
0.164
0.165
0.188
0.203
0.211
0.217
0.211
0.204
0.185
0.161
0.128
0.091
0.055
0.038
0.010
0.
0.
0.
0.
0.
0.
0.003
0.015
0.039
0.070
0.121
0.173
0.236
0.311
0.392
0.441
0.469
0.476
0.434
0.383
0.311
0.241
0.162
0.097
0.044
0.019
0.004
0.003
0.005
0.020
0.024
0.027
0.042
0.046
0.066
0.077
0.089
0.096
0.102
0.094
0.115
0.116
0.117
0.134
0.141
0.142
0.146
0.139
0.130
0.107
0.082
0.049
0.027
0.009
0.
0.
0.
0.
0.
0.
0.
0.
0.003
0.017
0.050
0.088
0.132
0.187
0.243
0.304
0.360
0.376
0.382
0.357
0.319
0.254
0.181
0.117
0.061
0.028
0.013
0.004
0.002
0.
0.
0.005
0.011
0.012
0.016
0.026
0.042
0.049
0.051
0.057
0.062
0.063
0.078
0.066
0.071
0.081
0.092
0.098
0.086
0.076
0.058
0.041
0.010
0.002
0.
0.
0.
0.
0.
0.
0.
0.
0.
0.
0.002
0.029
0.056
0.095
0.149
0.194
0.225
0.259
0.278
0.286
0.268
0.232
0.185
0.132
0.079
0.038
0.020
0.006
0.003
0.
0.
0.
0.
0.
0.003
0.008
0.011
0.021
0.025
0.027
0.027
0.028
0.034
0.040
0.043
0.041
0.049
0.049
0.044
0.039
0.032
0.017
0.005
0.
0.
0.
0.
0.
0.
0.
0.
0.
0.
0.
0.
0.
0.003
0.034
0.063
0.106
0.134
0.173
0.198
0.214
0.212
0.189
0.162
0.131
0.081
0.049
0.030
0.012
0.003
0.
0.
0.
0.
0.
0.
0.003
0.008
0.011
0.022
0.025
0.027
0.027
0.028
0.021
0.026
0.034
0.030
0.029
0.029
0.027
0.020
0.014
0.007
0.002
0.
0.
0.
0.
0.
0.
0.
0.
0.
0.
0.
0.
0.
0.002
0.011
0.038
0.068
0.098
0.124
0.144
0.151
0.146
0.139
0.117
0.087
0.055
0.029
0.012
0.003
0.
0.
0.
0.
0.
0.
0.
0.003
0.008
0.013
0.016
0.024
0.026
0.026
0.020
0.020
0.017
0.021
0.014
0.013
0.013
0.012
0.009
0.003
0.002
0.
0.
0.
0.
0.
0.
0.
0.
0.
0.
0.
0.
0.
0.
0.
0.005
0.016
0.045
0.066
0.088
0.099
0.105
0.101
0.090
0.075
0.053
0.033
0.017
0.
0.
0.
0.
0.
0.
0.
0.
0.
0.002
0.003
0.009
0.015
0.017
0.019
0.019
0.018
0.016
0.012
0.005
0.004
0.005
0.003
0.003
0.002
0.
0.
0.
0.
0.
0.
0.
0.
0.
0.
0.
0.
0.
0.
0.
0.
0.
0.
0.005
0.018
0.036
0.055
0.063
0.066
0.066
0.057
0.044
0.032
0.012
0.002
0.
0.
0.
0.
0.
0.
0.
0.
0.
0.
0.003
0.008
0.012
0.014
0.015
0.016
0.015
0.013
0.010
0.004
0.
0.
0.
0.
0.
0.
0.
0.
0.
0.
0.
0.
0.
0.
0.
0.
0.
0.
0.
0.
0.
0.
0.
0.
0.002
0.008
0.026
0.031
0.033
0.033
0.029
0.017
0.008
0.003
0.
0.
0.
0.
0.
0.
0.
0.
0.
0.
0.
0.
0.003
0.003
0.011
0.012
0.012
0.011
0.006
0.005
0.
0.
0.
0.
0.
0.
0.
0.
0.
0.
0.
0.
0.
0.
0.
0.
0.
0.
0.
0.
0.
0.
0.
0.
0.
0.
0.002
0.003
0.003
0.008
0.008
0.004
0.003
0.003
0.002
0.
0.
0.
0.
0.
0.
0.
0.
0.
0.
0.
0.
0.
0.002
0.003
0.005
0.005
0.005
0.
0.
0.
0.
0.
0.
0.
0.
0.
0.
0.
0.
0.
0.
0.
0.
0.
0.
0.
0.
0.
0.
0.
0.
0.
0.
0.
0.
0.
0.
0.002
0.003
0.003
0.003
0.002
0.
0.
0.
0.
0.
0.
0.
0.
0.
0.
0.
0.
0.
0.
0.
0.
0.
0.
0.
0.
0.
0.
0.
0.
0.
0.
0.
0.
0.
0.
0.
0.
0.
0.
0.
0.
0.
0.
0.
0.
0.
0.
0.
0.
0.
0.
0.
0.
0.
0.
0.
0.
0.
0.
0.
0.
0.
0.
0.
0.
0.
0.
0.
0.
0.
0.
0.
0.
0.
0.
0.
0.
0.
0.
0.
0.
0.
0.
0.
0.
0.
0.
0.
0.
0.
0.
0.
0.
0.
0.
0.
0.
0.
0.
0.
0.
0.
0.
0.
0.
0.
0.
0.
0.
0.
0.
0.
0.
0.
0.
0.
0.
0.
0.
0.
0.
0.
0.
0.
0.
0.
0.
0.
0.
0.
0.
0.
0.
0.
0.
0.
0.
0.
0.
0.
0.
0.
0.
0.
0.
0.
0.
0.
0.
0.
0.
0.
0.
0.
0.
0.
0.
0.
0.
0.
0.
0.
0.
0.
0.
0.
0.
0.
0.
0.
0.
0.
0.
0.
0.
0.
0.
0.
0.
0.
0.
0.
0.
0.
0.
0.
0.
0.
0.
0.
0.
0.
0.
0.
0.
0.
0.
0.
0.
0.
0.
0.
0.
0.
0.
0.
0.
0.
0.
0.
0.
0.
0.
0.
0.
0.
0.
0.
0.
0.
0.
0.
0.
0.
0.
0.
0.
0.
0.
0.
0.
0.
0.
0.
0.
0.
0.
0.
0.
0.
0.
0.
0.
0.
0.
0.
0.
0.
0.
0.
0.
0.
0.
0.
0.
0.
0.
0.
0.
0.
0.
0.
0.
0.
0.
0.
0.
0.
0.
0.
0.
0.
0.
0.
0.
0.
0.
0.
0.
0.
0.
0.
0.
0.
0.
0.
0.
0.
0.
0.
0.
0.
0.
0.
0.
0.
0.
0.
0.
0.
0.
0.
0.
0.
0.
0.
0.
0.
0.
0.
0.
0.
0.
0.
0.
0.
0.
0.
0.
0.
0.
0.
0.
0.
0.
0.
0.
0.
0.
0.
0.
0.
0.
0.
0.
0.
0.
0.
0.
0.
0.
0.
0.
0.
0.
0.
0.
0.
0.
0.
0.
0.
0.
0.
0.
0.
0.
0.
0.
0.
0.
0.
0.
0.
0.
0.
0.
0.
0.
0.
0.
0.
0.
0.
0.
0.
0.
0.
0.
0.
0.
0.
0.
0.
0.
0.
0.
0.
0.
0.
0.
0.
0.
0.
0.
0.
0.
0.
0.
0.
0.
0.
0.
0.
0.
0.
0.
0.
0.
0.
0.
0.
0.
0.
0.
0.
0.
0.
0.
0.
0.
0.
0.
0.
0.
0.
0.
0.
0.
0.
0.
0.
0.
0.
0.
0.
0.
0.
0.
0.
0.
0.
0.
0.
0.
0.
0.
0.
0.
0.
0.
0.
0.
0.
0.
0.
0.
0.
0.
0.
0.
0.
0.
0.
0.
0.
0.
0.
0.
0.
0.
0.
0.
0.
0.
0.
0.
0.
0.
0.
0.
0.
0.
0.
0.
0.
0.
0.
0.
0.
0.
0.
0.
0.
0.
0.
0.
0.
0.
0.
0.
0.
0.
0.
0.
0.
0.
0.
0.
0.
0.
0.
0.
0.
0.
0.
0.
0.
0.
0.
0.
0.
0.
0.
0.
0.
0.
0.
0.
0.
0.
0.
0.
0.
0.
0.
0.
0.
0.
0.
0.
0.
0.
0.
0.
0.
0.
0.
0.
0.
0.
0.
0.
0.
0.
0.
0.
0.
0.
0.
0.
0.
0.
0.
0.
0.
0.
0.
0.
0.
0.
0.
0.
0.
0.
0.
0.
0.
0.
0.
0.
0.
0.
0.
0.
0.
0.
0.
0.
0.
0.
0.
0.
0.
0.
0.
0.
0.
0.
0.
0.
0.
0.
0.
0.
0.
0.
0.
0.
0.
0.
0.
0.
0.
0.
0.
0.
0.
0.
0.
0.
0.
0.
0.
0.
0.
0.
0.
0.
0.
0.
0.
0.
0.
0.
0.
0.
0.
0.
0.
0.
0.
0.
0.
0.
0.
0.
0.
0.
0.
0.
0.
0.
0.
0.
0.
0.
0.
0.
0.
0.
0.
0.
0.
0.
0.
0.
0.
0.
0.
0.
0.
0.
0.
0.
0.
0.
0.
0.
0.
0.
0.
0.
0.
0.
0.
0.
0.
0.
0.
0.
0.
0.
0.
0.
0.
0.
0.
0.
0.
0.
0.
0.
0.
0.
0.
0.
0.
0.
0.
0.
0.
0.
0.
0.
0.
0.
0.
0.
0.
0.
0.
0.
0.
0.
0.
0.
0.
0.
0.
0.
0.
0.
0.
0.
0.
0.
0.
0.
0.
0.
0.
0.
0.
0.
0.
0.
0.
0.
0.
0.
0.
0.
0.
0.
0.
0.
0.
0.
0.
0.
0.
0.
0.
0.
0.
0.
0.
0.
0.
0.
0.
0.
0.
0.
0.
0.
0.
0.
0.
0.
0.
0.
0.
0.
0.
0.
0.
0.
0.
0.
0.
0.
0.
0.
0.
0.
0.
0.
0.
0.
0.
0.
0.
0.
0.
0.
0.
0.
0.
0.
0.
0.
0.
0.
0.
0.
0.
0.
0.
0.
0.
0.
0.
0.
0.
0.
0.
0.
0.
0.
0.
0.
0.
0.
0.
0.
0.
0.
0.
0.
0.
0.
0.
0.
0.
0.
0.
0.
0.
0.
0.
0.
0.
0.
0.
0.
0.
0.
0.
0.
0.
0.
0.
0.
0.
0.
0.
0.
0.
0.
0.
0.
0.
0.
0.
0.
0.
0.
0.
0.
0.
0.
0.
0.
0.
0.
0.
0.
0.
0.
0.
0.
0.
0.
0.
0.
0.
0.
0.
0.
0.
0.
0.
0.
0.
0.
0.
0.
0.
0.
0.
0.
0.
0.
0.
0.
0.
0.
0.
0.
0.
0.
0.
0.
0.
0.
0.
0.
0.
0.
0.
0.
0.
0.
0.
0.
0.
0.
0.
0.
0.
0.
0.
0.
0.
0.
0.
0.
0.
0.
0.
0.
0.
0.
0.
0.
0.
0.
0.
0.
0.
0.
0.
0.
0.
0.
0.
0.
0.
0.
0.
0.
0.
0.
0.
0.
0.
0.
0.
0.
0.
0.
0.
0.
0.
0.
0.
0.
0.
0.
0.
0.
0.
0.
0.
0.
0.
0.
0.
0.
0.
0.
0.
0.
0.
0.
0.
0.
0.
0.
0.
0.
0.
0.
0.
0.
0.
0.
0.
0.
0.
0.
0.
0.
0.
0.
0.
0.
0.
0.
0.
0.
0.
0.
0.
0.
0.
0.
0.
0.
0.
0.
0.
0.
0.
0.
0.
0.
0.
0.
0.
0.
0.
0.
0.
0.
0.
0.
0.
0.
0.
0.
0.
0.
0.
0.
0.
0.
0.
0.
0.
0.
0.
0.
0.
0.
0.
0.
0.
0.
0.
0.
0.
0.
0.
0.
0.
0.
0.
0.
0.
0.
0.
0.
0.
0.
0.
0.
0.
0.
0.
0.
0.
0.
0.
0.
0.
0.
0.
0.
0.
0.
0.
0.
0.
0.
0.
0.
0.
0.
0.
0.
0.
0.
0.
0.
0.
0.
0.
0.
0.
0.
0.
0.
0.
0.
0.
0.
0.
0.
0.
0.
0.
0.
0.
0.
0.
0.
0.
0.
0.
0.
0.
0.
0.
0.
0.
0.
0.
0.
0.
0.
0.
0.
0.
0.
0.
0.
0.
0.
0.
0.
0.
0.
0.
0.
0.
0.
0.
0.
0.
0.
0.
0.
0.
0.
0.
0.
0.
0.
0.
0.
0.
0.
0.
0.
0.
0.
0.
0.
0.
0.
0.
0.
0.
0.
0.
0.
0.
0.
0.
0.
0.
0.
0.
0.
0.
0.
0.
0.
0.
0.
0.
0.
0.
0.
0.
0.
0.
0.
0.
0.003
0.003
0.004
0.004
0.003
0.003
0.
0.
0.
0.
0.
0.
0.
0.
0.
0.
0.
0.
0.
0.
0.
0.
0.
0.
0.
0.
0.
0.
0.
0.
0.
0.
0.
0.
0.
0.
0.
0.
0.
0.
0.
0.
0.
0.
0.
0.
0.
0.
0.
0.
0.
0.
0.
0.003
0.004
0.005
0.010
0.011
0.014
0.014
0.012
0.004
0.003
0.
0.
0.
0.
0.
0.
0.
0.
0.
0.
0.
0.
0.
0.
0.
0.
0.
0.
0.
0.
0.
0.
0.
0.
0.
0.
0.
0.
0.
0.
0.
0.
0.
0.
0.
0.
0.
0.
0.
0.
0.
0.
0.
0.
0.003
0.005
0.016
0.023
0.029
0.031
0.031
0.026
0.021
0.017
0.013
0.006
0.
0.
0.
0.
0.
0.
0.
0.
0.
0.
0.
0.
0.
0.
0.
0.
0.
0.
0.
0.
0.
0.
0.
0.
0.
0.
0.
0.
0.
0.
0.
0.
0.
0.
0.
0.
0.
0.
0.
0.
0.
0.002
0.005
0.012
0.025
0.037
0.045
0.051
0.050
0.050
0.047
0.041
0.030
0.021
0.015
0.006
0.
0.
0.
0.
0.
0.
0.
0.
0.
0.
0.
0.
0.
0.
0.
0.
0.
0.
0.
0.
0.
0.
0.
0.
0.
0.
0.
0.
0.
0.
0.
0.
0.
0.002
0.003
0.003
0.004
0.008
0.006
0.006
0.010
0.023
0.034
0.048
0.060
0.071
0.077
0.083
0.082
0.076
0.062
0.051
0.033
0.021
0.014
0.004
0.
0.
0.
0.
0.
0.
0.
0.
0.
0.
0.
0.
0.
0.
0.
0.
0.
0.
0.
0.
0.
0.
0.
0.
0.
0.
0.
0.
0.
0.
0.
0.003
0.004
0.010
0.014
0.022
0.029
0.036
0.044
0.073
0.079
0.090
0.112
0.118
0.122
0.125
0.128
0.128
0.115
0.100
0.079
0.061
0.038
0.021
0.012
0.003
0.
0.
0.
0.
0.
0.
0.
0.
0.
0.
0.
0.
0.
0.
0.
0.
0.
0.
0.
0.
0.
0.
0.
0.
0.
0.
0.
0.
0.
0.003
0.009
0.015
0.023
0.035
0.047
0.065
0.088
0.107
0.124
0.152
0.168
0.174
0.191
0.195
0.201
0.194
0.182
0.164
0.143
0.110
0.082
0.056
0.038
0.018
0.004
0.
0.
0.
0.
0.
0.
0.
0.
0.
0.
0.
0.
0.
0.
0.
0.
0.
0.
0.
0.
0.
0.
0.
0.
0.
0.
0.
0.
0.003
0.008
0.015
0.026
0.040
0.059
0.086
0.115
0.149
0.178
0.208
0.233
0.260
0.270
0.283
0.290
0.290
0.274
0.251
0.223
0.194
0.150
0.108
0.079
0.049
0.029
0.007
0.
0.
0.
0.
0.
0.
0.
0.
0.
0.
0.
0.
0.
0.
0.
0.
0.
0.
0.
0.
0.
0.
0.
0.
0.
0.
0.
0.
0.003
0.014
0.025
0.041
0.059
0.096
0.141
0.175
0.218
0.261
0.301
0.335
0.364
0.384
0.396
0.394
0.398
0.369
0.334
0.284
0.245
0.193
0.150
0.101
0.064
0.036
0.016
0.005
0.
0.
0.
0.
0.
0.
0.
0.
0.
0.
0.
0.
0.
0.
0.
0.
0.
0.
0.
0.
0.
0.
0.
0.
0.
0.
0.002
0.011
0.018
0.032
0.054
0.089
0.133
0.187
0.240
0.310
0.365
0.434
0.477
0.506
0.529
0.529
0.525
0.506
0.490
0.446
0.399
0.323
0.260
0.201
0.137
0.092
0.053
0.024
0.006
0.005
0.006
0.006
0.006
0.006
0.005
0.
0.
0.
0.
0.
0.
0.
0.
0.
0.
0.
0.
0.
0.
0.
0.
0.
0.
0.
0.
0.003
0.013
0.025
0.040
0.065
0.117
0.177
0.246
0.331
0.415
0.498
0.571
0.635
0.674
0.691
0.702
0.672
0.645
0.616
0.564
0.494
0.415
0.340
0.268
0.194
0.132
0.085
0.053
0.029
0.019
0.022
0.023
0.023
0.018
0.016
0.011
0.005
0.
0.
0.
0.
0.
0.
0.
0.
0.
0.
0.
0.
0.
0.
0.
0.
0.
0.
0.003
0.013
0.027
0.049
0.076
0.142
0.215
0.309
0.405
0.518
0.624
0.719
0.787
0.832
0.869
0.864
0.845
0.799
0.736
0.685
0.605
0.514
0.431
0.349
0.264
0.194
0.133
0.094
0.069
0.048
0.048
0.051
0.042
0.039
0.035
0.026
0.016
0.009
0.
0.
0.
0.
0.
0.
0.
0.
0.
0.
0.
0.
0.
0.
0.
0.
0.
0.003
0.013
0.027
0.050
0.089
0.155
0.252
0.352
0.480
0.612
0.736
0.846
0.919
0.990
1.034
1.029
1.004
0.941
0.879
0.805
0.732
0.641
0.547
0.450
0.357
0.267
0.216
0.159
0.120
0.111
0.092
0.092
0.090
0.072
0.064
0.050
0.033
0.017
0.009
0.
0.
0.
0.
0.
0.
0.
0.
0.
0.
0.
0.
0.
0.
0.
0.
0.002
0.012
0.026
0.048
0.095
0.169
0.269
0.390
0.522
0.685
0.828
0.952
1.049
1.125
1.152
1.170
1.141
1.098
1.031
0.949
0.876
0.775
0.683
0.576
0.463
0.366
0.315
0.250
0.207
0.172
0.170
0.162
0.150
0.125
0.101
0.080
0.062
0.041
0.017
0.
0.
0.
0.
0.
0.
0.
0.
0.
0.
0.
0.
0.
0.
0.
0.
0.
0.011
0.022
0.038
0.085
0.177
0.277
0.422
0.561
0.728
0.895
1.030
1.151
1.225
1.275
1.281
1.267
1.233
1.161
1.099
1.000
0.922
0.822
0.724
0.598
0.501
0.426
0.367
0.319
0.275
0.255
0.239
0.235
0.212
0.171
0.135
0.100
0.061
0.037
0.012
0.
0.
0.
0.
0.
0.
0.
0.
0.
0.
0.
0.
0.
0.
0.
0.
0.002
0.018
0.036
0.084
0.171
0.280
0.421
0.565
0.740
0.920
1.077
1.192
1.285
1.349
1.365
1.355
1.334
1.294
1.236
1.137
1.057
0.980
0.854
0.746
0.644
0.560
0.497
0.436
0.397
0.376
0.361
0.337
0.304
0.265
0.202
0.151
0.100
0.058
0.026
0.
0.
0.
0.
0.
0.
0.
0.
0.
0.
0.
0.
0.
0.
0.
0.
0.
0.010
0.028
0.079
0.158
0.264
0.389
0.554
0.724
0.922
1.074
1.200
1.306
1.385
1.422
1.426
1.411
1.385
1.323
1.253
1.202
1.100
1.002
0.908
0.813
0.723
0.632
0.588
0.543
0.520
0.490
0.444
0.409
0.351
0.278
0.205
0.151
0.091
0.042
0.
0.
0.
0.
0.
0.
0.
0.
0.
0.
0.
0.
0.
0.
0.
0.
0.
0.
0.021
0.074
0.142
0.242
0.356
0.520
0.688
0.877
1.052
1.188
1.294
1.370
1.442
1.460
1.456
1.441
1.391
1.349
1.312
1.225
1.137
1.065
0.975
0.869
0.792
0.724
0.693
0.655
0.615
0.551
0.505
0.428
0.351
0.265
0.187
0.120
0.069
0.
0.
0.
0.
0.
0.
0.
0.
0.
0.
0.
0.
0.
0.
0.
0.
0.
0.
0.002
0.059
0.119
0.202
0.323
0.461
0.649
0.816
0.986
1.143
1.271
1.360
1.424
1.470
1.498
1.482
1.467
1.420
1.392
1.334
1.284
1.202
1.111
1.013
0.935
0.871
0.828
0.789
0.734
0.663
0.585
0.505
0.408
0.311
0.223
0.146
0.088
0.
0.
0.
0.
0.
0.
0.
0.
0.
0.
0.
0.
0.
0.
0.
0.
0.
0.
0.007
0.036
0.086
0.172
0.266
0.412
0.578
0.739
0.912
1.084
1.206
1.306
1.379
1.438
1.454
1.488
1.496
1.494
1.462
1.407
1.359
1.292
1.213
1.140
1.056
1.004
0.944
0.884
0.814
0.753
0.664
0.558
0.449
0.343
0.245
0.164
0.095
0.
0.
0.
0.
0.
0.
0.
0.
0.
0.
0.
0.
0.
0.
0.
0.
0.
0.
0.008
0.023
0.068
0.136
0.222
0.345
0.493
0.653
0.818
0.978
1.105
1.212
1.313
1.384
1.428
1.462
1.488
1.509
1.496
1.457
1.424
1.366
1.295
1.219
1.167
1.109
1.038
0.978
0.885
0.803
0.702
0.587
0.471
0.358
0.257
0.172
0.099
0.
0.
0.
0.
0.
0.
0.003
0.004
0.004
0.004
0.004
0.004
0.003
0.
0.
0.
0.
0.
0.008
0.022
0.049
0.105
0.181
0.292
0.419
0.585
0.743
0.892
1.026
1.145
1.249
1.323
1.383
1.424
1.456
1.477
1.493
1.452
1.439
1.404
1.361
1.302
1.247
1.198
1.135
1.030
0.927
0.838
0.712
0.595
0.463
0.350
0.254
0.165
0.092
0.
0.
0.
0.
0.003
0.004
0.010
0.012
0.013
0.019
0.019
0.017
0.015
0.008
0.
0.
0.
0.
0.007
0.020
0.033
0.076
0.143
0.242
0.371
0.522
0.677
0.836
0.977
1.107
1.210
1.299
1.343
1.381
1.426
1.438
1.460
1.444
1.461
1.448
1.427
1.365
1.304
1.249
1.173
1.066
0.944
0.836
0.708
0.581
0.442
0.329
0.230
0.148
0.078
0.
0.
0.
0.003
0.004
0.011
0.015
0.023
0.027
0.034
0.034
0.033
0.029
0.020
0.015
0.004
0.
0.
0.003
0.013
0.027
0.056
0.102
0.213
0.336
0.478
0.625
0.770
0.922
1.078
1.191
1.268
1.296
1.337
1.369
1.393
1.413
1.433
1.438
1.432
1.430
1.382
1.331
1.254
1.181
1.071
0.938
0.810
0.678
0.546
0.393
0.292
0.201
0.118
0.070
0.
0.
0.
0.004
0.012
0.017
0.027
0.039
0.046
0.051
0.052
0.049
0.043
0.036
0.027
0.015
0.005
0.
0.002
0.011
0.017
0.044
0.099
0.186
0.303
0.446
0.589
0.746
0.907
1.047
1.152
1.217
1.261
1.280
1.321
1.357
1.392
1.401
1.384
1.399
1.416
1.377
1.316
1.253
1.164
1.036
0.908
0.768
0.618
0.494
0.354
0.249
0.149
0.095
0.055
0.
0.
0.003
0.010
0.016
0.028
0.042
0.054
0.069
0.076
0.079
0.075
0.067
0.058
0.046
0.035
0.019
0.007
0.002
0.003
0.013
0.046
0.086
0.197
0.298
0.421
0.583
0.743
0.898
1.024
1.135
1.189
1.231
1.259
1.271
1.312
1.305
1.325
1.333
1.357
1.362
1.351
1.297
1.220
1.112
0.996
0.863
0.728
0.561
0.437
0.305
0.197
0.120
0.068
0.033
0.
0.
0.006
0.015
0.027
0.043
0.062
0.079
0.093
0.109
0.111
0.109
0.099
0.084
0.070
0.055
0.038
0.015
0.004
0.003
0.012
0.041
0.097
0.186
0.305
0.443
0.576
0.738
0.894
1.033
1.107
1.162
1.198
1.234
1.227
1.250
1.241
1.257
1.277
1.291
1.307
1.307
1.262
1.195
1.078
0.953
0.815
0.659
0.501
0.369
0.256
0.163
0.080
0.043
0.016
0.
0.003
0.012
0.024
0.039
0.068
0.089
0.116
0.135
0.158
0.166
0.170
0.164
0.156
0.130
0.090
0.057
0.033
0.019
0.012
0.016
0.048
0.106
0.188
0.297
0.442
0.598
0.745
0.901
1.036
1.118
1.181
1.202
1.227
1.215
1.205
1.201
1.207
1.237
1.265
1.287
1.260
1.213
1.165
1.046
0.907
0.758
0.595
0.436
0.301
0.205
0.126
0.058
0.021
0.012
0.003
0.008
0.021
0.038
0.062
0.088
0.122
0.153
0.193
0.233
0.249
0.253
0.238
0.218
0.187
0.156
0.114
0.056
0.031
0.017
0.026
0.050
0.102
0.196
0.314
0.454
0.615
0.767
0.910
1.037
1.132
1.185
1.193
1.195
1.188
1.169
1.149
1.180
1.195
1.232
1.245
1.223
1.168
1.099
1.005
0.871
0.704
0.551
0.381
0.266
0.171
0.105
0.049
0.015
0.002
0.008
0.015
0.035
0.050
0.086
0.119
0.167
0.220
0.272
0.307
0.339
0.345
0.317
0.286
0.251
0.205
0.153
0.108
0.059
0.032
0.031
0.067
0.122
0.200
0.310
0.462
0.628
0.778
0.909
1.042
1.143
1.188
1.197
1.190
1.155
1.134
1.106
1.113
1.154
1.172
1.175
1.158
1.101
1.030
0.943
0.816
0.661
0.510
0.347
0.234
0.152
0.093
0.031
0.007
0.
0.014
0.026
0.045
0.068
0.120
0.163
0.223
0.293
0.347
0.385
0.421
0.438
0.421
0.380
0.324
0.269
0.204
0.143
0.088
0.047
0.036
0.078
0.142
0.202
0.305
0.462
0.618
0.770
0.919
1.040
1.134
1.179
1.181
1.154
1.131
1.089
1.071
1.075
1.097
1.114
1.107
1.094
1.048
0.974
0.881
0.757
0.608
0.469
0.328
0.215
0.130
0.070
0.020
0.005
0.
0.023
0.034
0.062
0.092
0.150
0.222
0.293
0.369
0.444
0.500
0.546
0.549
0.527
0.481
0.415
0.338
0.264
0.175
0.113
0.070
0.045
0.092
0.141
0.208
0.303
0.437
0.598
0.763
0.895
1.010
1.092
1.143
1.140
1.121
1.084
1.048
1.033
1.030
1.046
1.047
1.045
1.032
0.987
0.905
0.819
0.687
0.555
0.429
0.300
0.191
0.113
0.059
0.019
0.003
0.
0.028
0.047
0.072
0.121
0.187
0.268
0.361
0.450
0.533
0.600
0.651
0.658
0.633
0.582
0.497
0.396
0.314
0.216
0.133
0.087
0.059
0.084
0.136
0.194
0.285
0.409
0.556
0.706
0.834
0.933
1.018
1.067
1.069
1.048
1.018
1.012
0.972
0.969
0.991
0.989
0.978
0.965
0.912
0.842
0.737
0.627
0.499
0.378
0.260
0.170
0.098
0.038
0.013
0.003
0.
0.031
0.055
0.087
0.144
0.222
0.320
0.419
0.524
0.612
0.688
0.738
0.747
0.714
0.658
0.565
0.457
0.343
0.244
0.160
0.102
0.064
0.077
0.125
0.181
0.270
0.377
0.511
0.640
0.752
0.839
0.915
0.954
0.968
0.958
0.943
0.938
0.910
0.897
0.905
0.904
0.906
0.876
0.816
0.747
0.657
0.553
0.425
0.320
0.224
0.150
0.081
0.036
0.009
0.002
0.
0.038
0.063
0.107
0.157
0.243
0.358
0.471
0.585
0.684
0.764
0.806
0.811
0.776
0.711
0.612
0.499
0.367
0.250
0.178
0.110
0.078
0.064
0.104
0.155
0.244
0.335
0.432
0.558
0.665
0.740
0.789
0.836
0.850
0.855
0.843
0.841
0.812
0.794
0.799
0.815
0.795
0.774
0.717
0.654
0.562
0.464
0.355
0.268
0.186
0.118
0.059
0.024
0.003
0.
0.
0.038
0.064
0.110
0.178
0.250
0.371
0.497
0.612
0.720
0.794
0.852
0.855
0.808
0.732
0.624
0.502
0.371
0.254
0.178
0.107
0.082
0.052
0.093
0.133
0.201
0.284
0.363
0.460
0.552
0.610
0.658
0.704
0.725
0.734
0.721
0.712
0.698
0.695
0.703
0.700
0.685
0.658
0.607
0.544
0.471
0.382
0.284
0.209
0.144
0.089
0.042
0.013
0.003
0.
0.
0.035
0.060
0.101
0.174
0.254
0.369
0.487
0.609
0.724
0.803
0.847
0.852
0.814
0.725
0.617
0.484
0.358
0.249
0.162
0.099
0.074
0.052
0.071
0.114
0.157
0.239
0.302
0.359
0.424
0.484
0.531
0.550
0.576
0.593
0.587
0.591
0.581
0.590
0.583
0.580
0.574
0.551
0.508
0.450
0.371
0.294
0.216
0.163
0.105
0.060
0.023
0.003
0.
0.
0.
0.030
0.056
0.092
0.162
0.244
0.351
0.463
0.590
0.690
0.759
0.809
0.822
0.779
0.699
0.593
0.456
0.330
0.231
0.146
0.088
0.052
0.047
0.057
0.088
0.129
0.187
0.234
0.274
0.321
0.350
0.392
0.417
0.432
0.433
0.454
0.458
0.461
0.472
0.482
0.483
0.472
0.446
0.410
0.360
0.295
0.227
0.164
0.116
0.074
0.034
0.014
0.
0.
0.
0.
0.024
0.046
0.074
0.130
0.216
0.304
0.422
0.541
0.633
0.719
0.765
0.756
0.717
0.638
0.538
0.416
0.309
0.202
0.125
0.062
0.034
0.038
0.049
0.065
0.102
0.131
0.174
0.211
0.242
0.267
0.277
0.296
0.318
0.317
0.317
0.319
0.332
0.352
0.371
0.368
0.365
0.348
0.316
0.282
0.235
0.177
0.119
0.074
0.047
0.010
0.
0.
0.
0.
0.
0.009
0.036
0.061
0.107
0.178
0.261
0.365
0.477
0.577
0.649
0.683
0.677
0.638
0.565
0.469
0.359
0.260
0.166
0.099
0.045
0.021
0.024
0.041
0.050
0.076
0.089
0.130
0.146
0.175
0.190
0.198
0.206
0.208
0.225
0.234
0.227
0.241
0.256
0.268
0.277
0.274
0.260
0.239
0.209
0.164
0.121
0.079
0.046
0.013
0.002
0.
0.
0.
0.
0.
0.003
0.014
0.046
0.082
0.138
0.213
0.303
0.397
0.489
0.552
0.592
0.583
0.546
0.485
0.401
0.306
0.213
0.137
0.064
0.035
0.013
0.017
0.026
0.037
0.051
0.068
0.076
0.110
0.118
0.126
0.134
0.131
0.144
0.160
0.159
0.161
0.168
0.176
0.182
0.190
0.196
0.192
0.174
0.138
0.113
0.077
0.044
0.010
0.002
0.
0.
0.
0.
0.
0.
0.
0.003
0.025
0.059
0.106
0.162
0.243
0.317
0.398
0.465
0.493
0.490
0.459
0.396
0.322
0.250
0.162
0.092
0.043
0.020
0.005
0.012
0.011
0.021
0.037
0.043
0.049
0.062
0.075
0.091
0.090
0.087
0.088
0.098
0.103
0.112
0.113
0.111
0.121
0.123
0.128
0.128
0.105
0.088
0.054
0.036
0.005
0.
0.
0.
0.
0.
0.
0.
0.
0.
0.
0.005
0.040
0.071
0.134
0.197
0.253
0.308
0.366
0.390
0.386
0.355
0.310
0.250
0.184
0.111
0.070
0.028
0.013
0.004
0.002
0.007
0.014
0.015
0.021
0.029
0.041
0.040
0.036
0.045
0.049
0.057
0.058
0.063
0.066
0.067
0.075
0.071
0.070
0.067
0.059
0.050
0.040
0.024
0.008
0.
0.
0.
0.
0.
0.
0.
0.
0.
0.
0.
0.002
0.014
0.051
0.098
0.145
0.189
0.236
0.278
0.299
0.298
0.266
0.228
0.178
0.132
0.083
0.042
0.018
0.004
0.003
0.
0.
0.
0.
0.007
0.013
0.020
0.027
0.034
0.040
0.047
0.049
0.043
0.047
0.054
0.050
0.050
0.044
0.041
0.041
0.036
0.025
0.018
0.006
0.002
0.
0.
0.
0.
0.
0.
0.
0.
0.
0.
0.
0.002
0.006
0.025
0.069
0.106
0.147
0.177
0.203
0.218
0.218
0.201
0.173
0.129
0.094
0.059
0.024
0.006
0.003
0.
0.
0.
0.
0.
0.002
0.008
0.019
0.026
0.032
0.037
0.041
0.041
0.040
0.036
0.038
0.031
0.033
0.024
0.024
0.022
0.019
0.012
0.006
0.003
0.
0.
0.
0.
0.
0.
0.
0.
0.
0.
0.
0.
0.
0.005
0.011
0.040
0.078
0.103
0.137
0.153
0.160
0.155
0.144
0.118
0.083
0.054
0.025
0.010
0.002
0.
0.
0.
0.
0.
0.
0.
0.003
0.013
0.022
0.028
0.033
0.036
0.036
0.033
0.029
0.022
0.024
0.021
0.012
0.012
0.012
0.008
0.003
0.002
0.
0.
0.
0.
0.
0.
0.
0.
0.
0.
0.
0.
0.
0.
0.003
0.006
0.014
0.046
0.069
0.089
0.106
0.107
0.102
0.087
0.074
0.049
0.026
0.004
0.002
0.
0.
0.
0.
0.
0.
0.
0.
0.003
0.008
0.015
0.023
0.027
0.029
0.029
0.027
0.020
0.016
0.012
0.005
0.002
0.002
0.002
0.002
0.
0.
0.
0.
0.
0.
0.
0.
0.
0.
0.
0.
0.
0.
0.
0.
0.002
0.003
0.006
0.014
0.038
0.050
0.065
0.069
0.067
0.060
0.049
0.019
0.004
0.003
0.
0.
0.
0.
0.
0.
0.
0.
0.
0.
0.003
0.011
0.014
0.017
0.018
0.019
0.017
0.015
0.012
0.005
0.
0.
0.
0.
0.
0.
0.
0.
0.
0.
0.
0.
0.
0.
0.
0.
0.
0.
0.
0.
0.
0.
0.002
0.003
0.005
0.011
0.020
0.026
0.030
0.025
0.016
0.010
0.004
0.003
0.002
0.
0.
0.
0.
0.
0.
0.
0.
0.
0.
0.
0.003
0.010
0.012
0.013
0.013
0.012
0.011
0.005
0.002
0.
0.
0.
0.
0.
0.
0.
0.
0.
0.
0.
0.
0.
0.
0.
0.
0.
0.
0.
0.
0.
0.
0.
0.
0.
0.005
0.003
0.008
0.009
0.009
0.008
0.004
0.003
0.002
0.
0.
0.
0.
0.
0.
0.
0.
0.
0.
0.
0.
0.
0.
0.002
0.005
0.005
0.005
0.002
0.
0.
0.
0.
0.
0.
0.
0.
0.
0.
0.
0.
0.
0.
0.
0.
0.
0.
0.
0.
0.
0.
0.
0.
0.
0.
0.
0.
0.
0.002
0.003
0.003
0.003
0.002
0.
0.
0.
0.
0.
0.
0.
0.
0.
0.
0.
0.
0.
0.
0.
0.
0.
0.
0.
0.
0.
0.
0.
0.
0.
0.
0.
0.
0.
0.
0.
0.
0.
0.
0.
0.
0.
0.
0.
0.
0.
0.
0.
0.
0.
0.
0.
0.
0.
0.
0.
0.
0.
0.
0.
0.
0.
0.
0.
0.
0.
0.
0.
0.
0.
0.
0.
0.
0.
0.
0.
0.
0.
0.
0.
0.
0.
0.
0.
0.
0.
0.
0.
0.
0.
0.
0.
0.
0.
0.
0.
0.
0.
0.
0.
0.
0.
0.
0.
0.
0.
0.
0.
0.
0.
0.
0.
0.
0.
0.
0.
0.
0.
0.
0.
0.
0.
0.
0.
0.
0.
0.
0.
0.
0.
0.
0.
0.
0.
0.
0.
0.
0.
0.
0.
0.
0.
0.
0.
0.
0.
0.
0.
0.
0.
0.
0.
0.
0.
0.
0.
0.
0.
0.
0.
0.
0.
0.
0.
0.
0.
0.
0.
0.
0.
0.
0.
0.
0.
0.
0.
0.
0.
0.
0.
0.
0.
0.
0.
0.
0.
0.
0.
0.
0.
0.
0.
0.
0.
0.
0.
0.
0.
0.
0.
0.
0.
0.
0.
0.
0.
0.
0.
0.
0.
0.
0.
0.
0.
0.
0.
0.
0.
0.
0.
0.
0.
0.
0.
0.
0.
0.
0.
0.
0.
0.
0.
0.
0.
0.
0.
0.
0.
0.
0.
0.
0.
0.
0.
0.
0.
0.
0.
0.
0.
0.
0.
0.
0.
0.
0.
0.
0.
0.
0.
0.
0.
0.
0.
0.
0.
0.
0.
0.
0.
0.
0.
0.
0.
0.
0.
0.
0.
0.
0.
0.
0.
0.
0.
0.
0.
0.
0.
0.
0.
0.
0.
0.
0.
0.
0.
0.
0.
0.
0.
0.
0.
0.
0.
0.
0.
0.
0.
0.
0.
0.
0.
0.
0.
0.
0.
0.
0.
0.
0.
0.
0.
0.
0.
0.
0.
0.
0.
0.
0.
0.
0.
0.
0.
0.
0.
0.
0.
0.
0.
0.
0.
0.
0.
0.
0.
0.
0.
0.
0.
0.
0.
0.
0.
0.
0.
0.
0.
0.
0.
0.
0.
0.
0.
0.
0.
0.
0.
0.
0.
0.
0.
0.
0.
0.
0.
0.
0.
0.
0.
0.
0.
0.
0.
0.
0.
0.
0.
0.
0.
0.
0.
0.
0.
0.
0.
0.
0.
0.
0.
0.
0.
0.
0.
0.
0.
0.
0.
0.
0.
0.
0.
0.
0.
0.
0.
0.
0.
0.
0.
0.
0.
0.
0.
0.
0.
0.
0.
0.
0.
0.
0.
0.
0.
0.
0.
0.
0.
0.
0.
0.
0.
0.
0.
0.
0.
0.
0.
0.
0.
0.
0.
0.
0.
0.
0.
0.
0.
0.
0.
0.
0.
0.
0.
0.
0.
0.
0.
0.
0.
0.
0.
0.
0.
0.
0.
0.
0.
0.
0.
0.
0.
0.
0.
0.
0.
0.
0.
0.
0.
0.
0.
0.
0.
0.
0.
0.
0.
0.
0.
0.
0.
0.
0.
0.
0.
0.
0.
0.
0.
0.
0.
0.
0.
0.
0.
0.
0.
0.
0.
0.
0.
0.
0.
0.
0.
0.
0.
0.
0.
0.
0.
0.
0.
0.
0.
0.
0.
0.
0.
0.
0.
0.
0.
0.
0.
0.
0.
0.
0.
0.
0.
0.
0.
0.
0.
0.
0.
0.
0.
0.
0.
0.
0.
0.
0.
0.
0.
0.
0.
0.
0.
0.
0.
0.
0.
0.
0.
0.
0.
0.
0.
0.
0.
0.
0.
0.
0.
0.
0.
0.
0.
0.
0.
0.
0.
0.
0.
0.
0.
0.
0.
0.
0.
0.
0.
0.
0.
0.
0.
0.
0.
0.
0.
0.
0.
0.
0.
0.
0.
0.
0.
0.
0.
0.
0.
0.
0.
0.
0.
0.
0.
0.
0.
0.
0.
0.
0.
0.
0.
0.
0.
0.
0.
0.
0.
0.
0.
0.
0.
0.
0.
0.
0.
0.
0.
0.
0.
0.
0.
0.
0.
0.
0.
0.
0.
0.
0.
0.
0.
0.
0.
0.
0.
0.
0.
0.
0.
0.
0.
0.
0.
0.
0.
0.
0.
0.
0.
0.
0.
0.
0.
0.
0.
0.
0.
0.
0.
0.
0.
0.
0.
0.
0.
0.
0.
0.
0.
0.
0.
0.
0.
0.
0.
0.
0.
0.
0.
0.
0.
0.
0.
0.
0.
0.
0.
0.
0.
0.
0.
0.
0.
0.
0.
0.
0.
0.
0.
0.
0.
0.
0.
0.
0.
0.
0.
0.
0.
0.
0.
0.
0.
0.
0.
0.
0.
0.
0.
0.
0.
0.
0.
0.
0.
0.
0.
0.
0.
0.
0.
0.
0.
0.
0.
0.
0.
0.
0.
0.
0.
0.
0.
0.
0.
0.
0.
0.
0.
0.
0.
0.
0.
0.
0.
0.
0.
0.
0.
0.
0.
0.
0.
0.
0.
0.
0.
0.
0.
0.
0.
0.
0.
0.
0.
0.
0.
0.
0.
0.
0.
0.
0.
0.
0.
0.
0.
0.
0.
0.
0.
0.
0.
0.
0.
0.
0.
0.
0.
0.
0.
0.
0.
0.
0.
0.
0.
0.
0.
0.
0.
0.
0.
0.
0.
0.
0.
0.
0.
0.
0.
0.
0.
0.
0.
0.
0.
0.
0.
0.
0.
0.
0.
0.
0.
0.
0.
0.
0.
0.
0.
0.
0.
0.
0.
0.
0.
0.
0.
0.
0.
0.
0.
0.
0.
0.
0.
0.
0.
0.
0.
0.
0.
0.
0.
0.
0.
0.
0.
0.
0.
0.
0.
0.
0.
0.
0.
0.
0.
0.
0.
0.
0.
0.
0.
0.
0.
0.
0.
0.
0.
0.
0.
0.
0.
0.
0.
0.
0.
0.
0.
0.
0.
0.
0.
0.
0.
0.
0.
0.
0.
0.
0.
0.
0.
0.
0.
0.
0.
0.
0.
0.
0.
0.
0.
0.
0.
0.
0.
0.
0.
0.
0.
0.
0.
0.
0.
0.
0.
0.
0.
0.
0.
0.
0.
0.
0.
0.
0.
0.
0.
0.
0.
0.
0.
0.
0.
0.
0.
0.
0.
0.
0.
0.
0.
0.
0.
0.
0.
0.
0.
0.
0.
0.
0.
0.
0.
0.
0.
0.
0.
0.
0.
0.
0.
0.
0.
0.
0.
0.
0.
0.
0.
0.
0.
0.
0.
0.
0.
0.
0.
0.
0.
0.
0.
0.
0.
0.
0.
0.
0.
0.
0.
0.
0.
0.
0.
0.
0.
0.
0.
0.
0.
0.
0.
0.
0.
0.
0.
0.
0.
0.
0.
0.
0.
0.
0.
0.
0.
0.
0.
0.
0.
0.
0.
0.
0.
0.
0.
0.
0.
0.
0.
0.
0.
0.
0.
0.
0.
0.
0.
0.
0.
0.
0.
0.
0.
0.
0.
0.
0.
0.
0.
0.
0.
0.
0.
0.
0.
0.
0.
0.
0.
0.
0.
0.
0.
0.
0.
0.
0.
0.
0.
0.
0.
0.
0.
0.
0.
0.
0.
0.
0.
0.
0.
0.
0.
0.
0.
0.
0.
0.
0.
0.
0.
0.
0.
0.
0.
0.
0.
0.
0.
0.
0.
0.
0.
0.
0.
0.
0.
0.
0.
0.
0.
0.
0.
0.
0.003
0.004
0.004
0.004
0.004
0.003
0.
0.
0.
0.
0.
0.
0.
0.
0.
0.
0.
0.
0.
0.
0.
0.
0.
0.
0.
0.
0.
0.
0.
0.
0.
0.
0.
0.
0.
0.
0.
0.
0.
0.
0.
0.
0.
0.
0.
0.
0.
0.
0.
0.
0.
0.
0.
0.003
0.004
0.005
0.011
0.012
0.015
0.014
0.013
0.004
0.003
0.
0.
0.
0.
0.
0.
0.
0.
0.
0.
0.
0.
0.
0.
0.
0.
0.
0.
0.
0.
0.
0.
0.
0.
0.
0.
0.
0.
0.
0.
0.
0.
0.
0.
0.
0.
0.
0.
0.
0.
0.
0.
0.
0.
0.003
0.009
0.016
0.023
0.030
0.032
0.032
0.026
0.021
0.017
0.013
0.006
0.
0.
0.
0.
0.
0.
0.
0.
0.
0.
0.
0.
0.
0.
0.
0.
0.
0.
0.
0.
0.
0.
0.
0.
0.
0.
0.
0.
0.
0.
0.
0.
0.
0.
0.
0.
0.
0.002
0.002
0.
0.
0.
0.005
0.013
0.023
0.038
0.046
0.052
0.051
0.051
0.047
0.041
0.030
0.021
0.015
0.007
0.
0.
0.
0.
0.
0.
0.
0.
0.
0.
0.
0.
0.
0.
0.
0.
0.
0.
0.
0.
0.
0.
0.
0.
0.
0.
0.
0.
0.
0.
0.
0.
0.
0.002
0.003
0.004
0.008
0.009
0.011
0.015
0.015
0.021
0.037
0.050
0.062
0.071
0.078
0.082
0.083
0.077
0.063
0.051
0.034
0.022
0.014
0.004
0.
0.
0.
0.
0.
0.
0.
0.
0.
0.
0.
0.
0.
0.
0.
0.
0.
0.
0.
0.
0.
0.
0.
0.
0.
0.
0.
0.
0.
0.
0.
0.003
0.008
0.013
0.016
0.029
0.032
0.041
0.051
0.072
0.089
0.099
0.109
0.120
0.127
0.130
0.136
0.130
0.121
0.102
0.080
0.062
0.038
0.022
0.012
0.003
0.
0.
0.
0.
0.
0.
0.
0.
0.
0.
0.
0.
0.
0.
0.
0.
0.
0.
0.
0.
0.
0.
0.
0.
0.
0.
0.
0.
0.
0.003
0.012
0.017
0.026
0.037
0.051
0.068
0.086
0.111
0.132
0.156
0.172
0.177
0.198
0.206
0.209
0.194
0.185
0.171
0.146
0.112
0.083
0.057
0.039
0.018
0.004
0.
0.
0.
0.
0.
0.
0.
0.
0.
0.
0.
0.
0.
0.
0.
0.
0.
0.
0.
0.
0.
0.
0.
0.
0.
0.
0.
0.
0.003
0.012
0.017
0.030
0.044
0.063
0.094
0.117
0.146
0.178
0.208
0.237
0.262
0.279
0.290
0.301
0.300
0.288
0.272
0.238
0.206
0.161
0.111
0.081
0.050
0.030
0.008
0.
0.
0.
0.
0.
0.
0.
0.
0.
0.
0.
0.
0.
0.
0.
0.
0.
0.
0.
0.
0.
0.
0.
0.
0.
0.
0.
0.
0.004
0.016
0.029
0.046
0.066
0.099
0.137
0.182
0.226
0.271
0.322
0.351
0.376
0.397
0.404
0.410
0.407
0.399
0.373
0.325
0.277
0.216
0.162
0.108
0.066
0.037
0.017
0.006
0.
0.
0.
0.
0.
0.
0.
0.
0.
0.
0.
0.
0.
0.
0.
0.
0.
0.
0.
0.
0.
0.
0.
0.
0.
0.
0.003
0.012
0.020
0.036
0.060
0.097
0.144
0.195
0.250
0.329
0.386
0.445
0.491
0.522
0.553
0.564
0.558
0.554
0.538
0.492
0.445
0.371
0.304
0.221
0.148
0.095
0.059
0.025
0.015
0.005
0.006
0.007
0.007
0.007
0.006
0.005
0.
0.
0.
0.
0.
0.
0.
0.
0.
0.
0.
0.
0.
0.
0.
0.
0.
0.
0.
0.003
0.014
0.028
0.047
0.072
0.120
0.183
0.260
0.345
0.421
0.516
0.599
0.655
0.704
0.734
0.745
0.729
0.698
0.672
0.622
0.550
0.468
0.384
0.299
0.216
0.150
0.090
0.050
0.026
0.018
0.023
0.025
0.025
0.020
0.017
0.012
0.006
0.
0.
0.
0.
0.
0.
0.
0.
0.
0.
0.
0.
0.
0.
0.
0.
0.
0.
0.003
0.015
0.031
0.054
0.083
0.145
0.225
0.315
0.420
0.532
0.636
0.740
0.804
0.861
0.895
0.909
0.892
0.861
0.805
0.746
0.665
0.571
0.488
0.393
0.291
0.205
0.143
0.085
0.066
0.054
0.053
0.056
0.045
0.043
0.038
0.031
0.017
0.011
0.
0.
0.
0.
0.
0.
0.
0.
0.
0.
0.
0.
0.
0.
0.
0.
0.
0.003
0.015
0.031
0.055
0.098
0.170
0.252
0.364
0.484
0.627
0.754
0.857
0.942
1.012
1.060
1.066
1.049
1.012
0.943
0.878
0.791
0.704
0.606
0.499
0.382
0.293
0.220
0.169
0.122
0.105
0.100
0.101
0.092
0.077
0.069
0.055
0.042
0.021
0.010
0.
0.
0.
0.
0.
0.
0.
0.
0.
0.
0.
0.
0.
0.
0.
0.
0.002
0.014
0.029
0.052
0.096
0.176
0.273
0.397
0.538
0.687
0.840
0.958
1.053
1.142
1.189
1.208
1.198
1.144
1.107
1.028
0.937
0.830
0.734
0.618
0.487
0.381
0.325
0.272
0.213
0.177
0.170
0.157
0.155
0.134
0.110
0.088
0.065
0.044
0.022
0.004
0.
0.
0.
0.
0.
0.
0.
0.
0.
0.
0.
0.
0.
0.
0.
0.
0.012
0.025
0.049
0.093
0.178
0.285
0.420
0.561
0.725
0.896
1.045
1.149
1.243
1.295
1.315
1.313
1.285
1.245
1.164
1.066
0.982
0.878
0.747
0.618
0.512
0.430
0.365
0.318
0.273
0.257
0.247
0.233
0.214
0.173
0.137
0.101
0.072
0.041
0.020
0.
0.
0.
0.
0.
0.
0.
0.
0.
0.
0.
0.
0.
0.
0.
0.
0.010
0.020
0.039
0.084
0.168
0.277
0.416
0.560
0.744
0.930
1.084
1.202
1.305
1.377
1.385
1.392
1.381
1.343
1.282
1.190
1.105
1.009
0.875
0.746
0.650
0.556
0.488
0.436
0.378
0.369
0.344
0.327
0.306
0.263
0.201
0.157
0.100
0.062
0.032
0.
0.
0.
0.
0.
0.
0.
0.
0.
0.
0.
0.
0.
0.
0.
0.
0.
0.011
0.031
0.078
0.166
0.255
0.391
0.551
0.731
0.922
1.079
1.215
1.343
1.403
1.424
1.441
1.444
1.405
1.367
1.295
1.216
1.120
1.019
0.915
0.790
0.710
0.626
0.559
0.519
0.490
0.467
0.431
0.394
0.345
0.282
0.209
0.142
0.085
0.049
0.
0.
0.
0.
0.
0.
0.
0.
0.
0.
0.
0.
0.
0.
0.
0.
0.
0.
0.019
0.068
0.146
0.224
0.365
0.516
0.689
0.886
1.060
1.205
1.315
1.385
1.446
1.479
1.494
1.464
1.414
1.380
1.307
1.250
1.156
1.063
0.965
0.875
0.770
0.724
0.662
0.623
0.585
0.541
0.483
0.425
0.343
0.262
0.187
0.119
0.058
0.
0.
0.
0.
0.
0.
0.
0.
0.
0.
0.
0.
0.
0.
0.
0.
0.
0.
0.005
0.053
0.120
0.205
0.307
0.474
0.636
0.837
1.008
1.163
1.278
1.381
1.426
1.483
1.503
1.480
1.478
1.439
1.413
1.343
1.271
1.210
1.106
0.999
0.902
0.851
0.809
0.764
0.698
0.627
0.560
0.486
0.400
0.300
0.217
0.144
0.084
0.
0.
0.
0.
0.
0.
0.
0.
0.
0.
0.
0.
0.
0.
0.
0.
0.
0.
0.010
0.028
0.083
0.163
0.275
0.401
0.562
0.754
0.935
1.079
1.219
1.304
1.385
1.447
1.471
1.493
1.488
1.484
1.462
1.409
1.355
1.294
1.206
1.102
1.035
0.983
0.935
0.867
0.799
0.716
0.618
0.526
0.434
0.332
0.237
0.159
0.086
0.
0.
0.
0.
0.
0.
0.
0.
0.003
0.003
0.003
0.
0.
0.
0.
0.
0.
0.
0.008
0.026
0.064
0.130
0.223
0.341
0.486
0.677
0.840
0.988
1.125
1.233
1.326
1.391
1.465
1.476
1.484
1.522
1.492
1.454
1.411
1.351
1.270
1.220
1.139
1.097
1.023
0.946
0.849
0.770
0.667
0.561
0.441
0.341
0.242
0.163
0.093
0.
0.
0.
0.
0.
0.003
0.004
0.005
0.005
0.009
0.009
0.004
0.004
0.
0.
0.
0.
0.
0.008
0.023
0.056
0.112
0.184
0.280
0.439
0.594
0.764
0.909
1.045
1.144
1.258
1.355
1.406
1.437
1.446
1.483
1.481
1.462
1.426
1.389
1.338
1.292
1.225
1.169
1.097
1.004
0.901
0.792
0.690
0.561
0.439
0.333
0.233
0.153
0.088
0.
0.
0.
0.
0.003
0.005
0.011
0.013
0.019
0.021
0.021
0.020
0.017
0.014
0.003
0.
0.
0.
0.008
0.021
0.043
0.081
0.145
0.251
0.395
0.551
0.702
0.859
1.003
1.120
1.227
1.326
1.380
1.383
1.410
1.435
1.442
1.441
1.424
1.406
1.389
1.363
1.297
1.220
1.138
1.026
0.913
0.796
0.681
0.545
0.412
0.303
0.210
0.135
0.074
0.
0.
0.
0.003
0.005
0.013
0.017
0.027
0.036
0.039
0.040
0.042
0.038
0.036
0.026
0.013
0.005
0.
0.003
0.014
0.034
0.067
0.119
0.222
0.349
0.511
0.647
0.830
0.963
1.104
1.220
1.297
1.337
1.344
1.369
1.403
1.407
1.408
1.389
1.410
1.389
1.356
1.323
1.258
1.159
1.034
0.897
0.770
0.641
0.511
0.383
0.274
0.178
0.107
0.059
0.
0.
0.003
0.005
0.013
0.023
0.031
0.045
0.053
0.063
0.069
0.067
0.065
0.052
0.043
0.036
0.014
0.005
0.007
0.011
0.028
0.061
0.118
0.203
0.333
0.474
0.630
0.807
0.969
1.091
1.187
1.263
1.308
1.303
1.326
1.365
1.361
1.363
1.380
1.381
1.383
1.363
1.324
1.231
1.146
1.007
0.877
0.736
0.594
0.465
0.341
0.225
0.135
0.082
0.049
0.
0.
0.004
0.011
0.018
0.035
0.049
0.067
0.080
0.089
0.096
0.097
0.092
0.085
0.071
0.053
0.036
0.015
0.008
0.005
0.028
0.048
0.120
0.209
0.323
0.476
0.625
0.810
0.965
1.105
1.190
1.263
1.276
1.283
1.292
1.300
1.313
1.299
1.345
1.339
1.341
1.325
1.294
1.210
1.128
0.994
0.848
0.687
0.552
0.411
0.298
0.179
0.099
0.059
0.029
0.
0.
0.009
0.017
0.030
0.049
0.071
0.091
0.113
0.130
0.142
0.150
0.145
0.136
0.116
0.088
0.055
0.032
0.016
0.012
0.020
0.045
0.113
0.210
0.328
0.477
0.630
0.802
0.972
1.108
1.197
1.264
1.268
1.278
1.252
1.235
1.243
1.246
1.280
1.295
1.302
1.309
1.279
1.185
1.078
0.949
0.799
0.630
0.494
0.354
0.244
0.154
0.075
0.038
0.017
0.
0.002
0.013
0.020
0.046
0.075
0.103
0.131
0.166
0.182
0.206
0.218
0.225
0.214
0.177
0.135
0.100
0.058
0.034
0.024
0.025
0.055
0.125
0.208
0.323
0.489
0.649
0.813
0.978
1.123
1.211
1.262
1.275
1.272
1.253
1.233
1.208
1.202
1.257
1.278
1.296
1.273
1.239
1.167
1.061
0.918
0.762
0.596
0.446
0.314
0.217
0.130
0.058
0.021
0.006
0.002
0.006
0.021
0.042
0.069
0.099
0.137
0.180
0.224
0.266
0.303
0.314
0.306
0.285
0.249
0.207
0.152
0.092
0.058
0.037
0.031
0.065
0.131
0.218
0.346
0.492
0.669
0.832
0.991
1.114
1.222
1.263
1.273
1.270
1.244
1.204
1.197
1.200
1.214
1.240
1.244
1.238
1.187
1.115
1.024
0.879
0.736
0.549
0.401
0.279
0.178
0.109
0.046
0.010
0.
0.003
0.011
0.034
0.053
0.091
0.141
0.189
0.254
0.317
0.359
0.393
0.400
0.405
0.376
0.330
0.263
0.204
0.147
0.081
0.048
0.045
0.078
0.146
0.220
0.352
0.499
0.669
0.830
1.010
1.140
1.229
1.281
1.294
1.276
1.244
1.201
1.171
1.189
1.196
1.206
1.199
1.177
1.151
1.067
0.957
0.841
0.694
0.529
0.372
0.256
0.160
0.090
0.028
0.005
0.
0.012
0.023
0.043
0.071
0.133
0.184
0.252
0.343
0.416
0.469
0.516
0.523
0.516
0.475
0.412
0.340
0.268
0.196
0.124
0.067
0.061
0.101
0.156
0.226
0.345
0.502
0.669
0.845
0.998
1.135
1.224
1.272
1.281
1.244
1.236
1.193
1.148
1.133
1.146
1.143
1.140
1.127
1.085
1.012
0.917
0.785
0.634
0.481
0.345
0.229
0.146
0.068
0.026
0.005
0.
0.020
0.031
0.062
0.103
0.165
0.242
0.336
0.431
0.508
0.589
0.633
0.654
0.632
0.579
0.507
0.419
0.333
0.243
0.163
0.092
0.074
0.102
0.158
0.224
0.337
0.489
0.666
0.823
0.977
1.091
1.186
1.237
1.246
1.217
1.187
1.136
1.111
1.095
1.096
1.086
1.082
1.062
1.018
0.949
0.848
0.724
0.586
0.445
0.316
0.207
0.122
0.067
0.024
0.005
0.
0.025
0.043
0.079
0.124
0.214
0.303
0.417
0.514
0.603
0.696
0.751
0.766
0.744
0.682
0.596
0.489
0.390
0.285
0.203
0.129
0.089
0.105
0.151
0.225
0.317
0.474
0.625
0.779
0.920
1.025
1.110
1.161
1.179
1.156
1.125
1.100
1.083
1.038
1.043
1.032
1.022
1.001
0.948
0.882
0.771
0.652
0.515
0.389
0.279
0.176
0.102
0.050
0.018
0.003
0.
0.028
0.054
0.097
0.157
0.253
0.361
0.477
0.599
0.696
0.790
0.850
0.858
0.834
0.763
0.668
0.550
0.429
0.327
0.217
0.153
0.108
0.108
0.139
0.213
0.310
0.443
0.581
0.714
0.837
0.935
1.013
1.061
1.075
1.064
1.050
1.024
1.002
0.995
0.984
0.965
0.951
0.919
0.866
0.787
0.683
0.569
0.437
0.338
0.239
0.151
0.088
0.042
0.016
0.002
0.
0.034
0.067
0.117
0.177
0.280
0.405
0.532
0.662
0.770
0.871
0.929
0.942
0.900
0.826
0.713
0.596
0.459
0.336
0.226
0.166
0.120
0.107
0.131
0.190
0.283
0.403
0.528
0.641
0.748
0.828
0.900
0.944
0.951
0.964
0.950
0.926
0.904
0.879
0.869
0.873
0.848
0.830
0.780
0.689
0.594
0.482
0.375
0.278
0.190
0.125
0.064
0.032
0.003
0.
0.
0.034
0.068
0.121
0.199
0.292
0.419
0.564
0.700
0.817
0.918
0.975
0.990
0.944
0.863
0.741
0.604
0.471
0.329
0.224
0.169
0.121
0.090
0.118
0.169
0.246
0.346
0.451
0.551
0.653
0.726
0.770
0.805
0.831
0.834
0.827
0.814
0.797
0.770
0.765
0.751
0.750
0.711
0.664
0.587
0.506
0.403
0.301
0.221
0.150
0.092
0.042
0.021
0.003
0.
0.
0.032
0.064
0.117
0.197
0.288
0.426
0.560
0.700
0.820
0.918
0.983
0.991
0.953
0.862
0.740
0.606
0.458
0.312
0.213
0.154
0.111
0.085
0.101
0.151
0.207
0.291
0.365
0.456
0.516
0.597
0.624
0.658
0.682
0.695
0.685
0.671
0.669
0.673
0.657
0.648
0.634
0.620
0.551
0.489
0.410
0.328
0.243
0.170
0.111
0.060
0.032
0.010
0.
0.
0.
0.027
0.052
0.109
0.188
0.275
0.391
0.539
0.675
0.792
0.891
0.946
0.954
0.913
0.818
0.698
0.569
0.424
0.288
0.188
0.130
0.097
0.080
0.087
0.129
0.177
0.244
0.297
0.366
0.419
0.465
0.496
0.524
0.530
0.530
0.523
0.523
0.536
0.540
0.551
0.548
0.543
0.505
0.452
0.392
0.329
0.259
0.188
0.127
0.079
0.041
0.016
0.
0.
0.
0.
0.022
0.043
0.082
0.170
0.245
0.359
0.493
0.629
0.752
0.836
0.878
0.892
0.847
0.758
0.639
0.506
0.384
0.252
0.166
0.102
0.068
0.063
0.077
0.103
0.134
0.184
0.230
0.279
0.328
0.355
0.371
0.377
0.388
0.397
0.396
0.406
0.406
0.418
0.435
0.442
0.436
0.404
0.359
0.315
0.265
0.206
0.143
0.092
0.042
0.017
0.002
0.
0.
0.
0.
0.008
0.033
0.059
0.132
0.218
0.319
0.430
0.567
0.681
0.760
0.795
0.794
0.742
0.665
0.560
0.439
0.318
0.217
0.128
0.075
0.048
0.049
0.065
0.079
0.104
0.138
0.169
0.217
0.248
0.271
0.285
0.280
0.298
0.300
0.289
0.292
0.305
0.304
0.329
0.342
0.339
0.320
0.287
0.241
0.193
0.148
0.099
0.052
0.013
0.005
0.
0.
0.
0.
0.
0.002
0.013
0.043
0.093
0.176
0.265
0.368
0.497
0.608
0.678
0.710
0.708
0.656
0.572
0.478
0.372
0.272
0.172
0.088
0.044
0.031
0.033
0.053
0.065
0.076
0.100
0.127
0.150
0.175
0.202
0.205
0.201
0.210
0.217
0.219
0.222
0.224
0.233
0.235
0.254
0.258
0.245
0.215
0.174
0.139
0.099
0.054
0.020
0.006
0.002
0.
0.
0.
0.
0.
0.
0.002
0.023
0.069
0.133
0.223
0.306
0.406
0.510
0.578
0.608
0.599
0.560
0.492
0.397
0.300
0.221
0.133
0.056
0.027
0.021
0.025
0.030
0.043
0.054
0.066
0.088
0.113
0.124
0.139
0.143
0.148
0.144
0.153
0.161
0.164
0.162
0.163
0.164
0.174
0.179
0.171
0.139
0.120
0.094
0.045
0.020
0.013
0.003
0.
0.
0.
0.
0.
0.
0.
0.
0.006
0.051
0.104
0.176
0.245
0.319
0.401
0.476
0.497
0.497
0.462
0.392
0.324
0.236
0.155
0.089
0.042
0.015
0.007
0.014
0.019
0.030
0.034
0.043
0.058
0.070
0.082
0.082
0.092
0.094
0.102
0.098
0.106
0.110
0.108
0.106
0.115
0.107
0.104
0.098
0.085
0.065
0.042
0.023
0.015
0.010
0.002
0.
0.
0.
0.
0.
0.
0.
0.
0.006
0.027
0.084
0.136
0.192
0.252
0.314
0.362
0.389
0.387
0.357
0.297
0.239
0.179
0.118
0.064
0.031
0.009
0.003
0.003
0.012
0.017
0.018
0.031
0.043
0.049
0.055
0.065
0.068
0.074
0.077
0.081
0.082
0.088
0.081
0.070
0.070
0.060
0.061
0.060
0.050
0.036
0.023
0.015
0.010
0.002
0.
0.
0.
0.
0.
0.
0.
0.
0.002
0.006
0.018
0.057
0.102
0.153
0.201
0.246
0.284
0.300
0.297
0.272
0.229
0.178
0.134
0.079
0.038
0.013
0.003
0.
0.
0.
0.002
0.011
0.012
0.024
0.032
0.046
0.052
0.064
0.070
0.072
0.069
0.069
0.062
0.062
0.052
0.049
0.041
0.039
0.029
0.029
0.020
0.013
0.007
0.002
0.
0.
0.
0.
0.
0.
0.
0.
0.
0.
0.003
0.012
0.035
0.073
0.112
0.156
0.189
0.215
0.227
0.225
0.211
0.171
0.135
0.097
0.053
0.020
0.005
0.
0.
0.
0.
0.
0.
0.003
0.012
0.024
0.033
0.046
0.053
0.061
0.061
0.057
0.052
0.047
0.034
0.030
0.022
0.016
0.017
0.016
0.011
0.006
0.005
0.
0.
0.
0.
0.
0.
0.
0.
0.
0.
0.
0.
0.003
0.004
0.014
0.044
0.077
0.111
0.127
0.155
0.161
0.161
0.143
0.114
0.087
0.064
0.015
0.003
0.
0.
0.
0.
0.
0.
0.
0.002
0.008
0.019
0.026
0.033
0.043
0.047
0.047
0.044
0.034
0.027
0.022
0.017
0.013
0.010
0.003
0.003
0.003
0.
0.
0.
0.
0.
0.
0.
0.
0.
0.
0.
0.
0.
0.
0.002
0.003
0.009
0.026
0.045
0.077
0.086
0.104
0.110
0.107
0.093
0.071
0.051
0.019
0.004
0.003
0.
0.
0.
0.
0.
0.
0.
0.
0.003
0.011
0.016
0.025
0.029
0.032
0.032
0.030
0.022
0.018
0.013
0.005
0.
0.
0.
0.
0.
0.
0.
0.
0.
0.
0.
0.
0.
0.
0.
0.
0.
0.
0.
0.
0.003
0.003
0.004
0.025
0.033
0.051
0.063
0.065
0.060
0.047
0.029
0.021
0.009
0.003
0.
0.
0.
0.
0.
0.
0.
0.
0.
0.
0.003
0.011
0.014
0.017
0.019
0.019
0.018
0.016
0.013
0.005
0.002
0.
0.
0.
0.
0.
0.
0.
0.
0.
0.
0.
0.
0.
0.
0.
0.
0.
0.
0.
0.
0.
0.002
0.003
0.006
0.016
0.019
0.025
0.026
0.024
0.022
0.019
0.004
0.003
0.002
0.
0.
0.
0.
0.
0.
0.
0.
0.
0.
0.
0.002
0.009
0.011
0.012
0.012
0.012
0.010
0.003
0.002
0.
0.
0.
0.
0.
0.
0.
0.
0.
0.
0.
0.
0.
0.
0.
0.
0.
0.
0.
0.
0.
0.
0.
0.
0.002
0.002
0.005
0.012
0.012
0.008
0.004
0.003
0.003
0.
0.
0.
0.
0.
0.
0.
0.
0.
0.
0.
0.
0.
0.
0.
0.
0.002
0.002
0.002
0.002
0.
0.
0.
0.
0.
0.
0.
0.
0.
0.
0.
0.
0.
0.
0.
0.
0.
0.
0.
0.
0.
0.
0.
0.
0.
0.
0.
0.
0.
0.
0.002
0.002
0.002
0.
0.
0.
0.
0.
0.
0.
0.
0.
0.
0.
0.
0.
0.
0.
0.
0.
0.
0.
0.
0.
0.
0.
0.
0.
0.
0.
0.
0.
0.
0.
0.
0.
0.
0.
0.
0.
0.
0.
0.
0.
0.
0.
0.
0.
0.
0.
0.
0.
0.
0.
0.
0.
0.
0.
0.
0.
0.
0.
0.
0.
0.
0.
0.
0.
0.
0.
0.
0.
0.
0.
0.
0.
0.
0.
0.
0.
0.
0.
0.
0.
0.
0.
0.
0.
0.
0.
0.
0.
0.
0.
0.
0.
0.
0.
0.
0.
0.
0.
0.
0.
0.
0.
0.
0.
0.
0.
0.
0.
0.
0.
0.
0.
0.
0.
0.
0.
0.
0.
0.
0.
0.
0.
0.
0.
0.
0.
0.
0.
0.
0.
0.
0.
0.
0.
0.
0.
0.
0.
0.
0.
0.
0.
0.
0.
0.
0.
0.
0.
0.
0.
0.
0.
0.
0.
0.
0.
0.
0.
0.
0.
0.
0.
0.
0.
0.
0.
0.
0.
0.
0.
0.
0.
0.
0.
0.
0.
0.
0.
0.
0.
0.
0.
0.
0.
0.
0.
0.
0.
0.
0.
0.
0.
0.
0.
0.
0.
0.
0.
0.
0.
0.
0.
0.
0.
0.
0.
0.
0.
0.
0.
0.
0.
0.
0.
0.
0.
0.
0.
0.
0.
0.
0.
0.
0.
0.
0.
0.
0.
0.
0.
0.
0.
0.
0.
0.
0.
0.
0.
0.
0.
0.
0.
0.
0.
0.
0.
0.
0.
0.
0.
0.
0.
0.
0.
0.
0.
0.
0.
0.
0.
0.
0.
0.
0.
0.
0.
0.
0.
0.
0.
0.
0.
0.
0.
0.
0.
0.
0.
0.
0.
0.
0.
0.
0.
0.
0.
0.
0.
0.
0.
0.
0.
0.
0.
0.
0.
0.
0.
0.
0.
0.
0.
0.
0.
0.
0.
0.
0.
0.
0.
0.
0.
0.
0.
0.
0.
0.
0.
0.
0.
0.
0.
0.
0.
0.
0.
0.
0.
0.
0.
0.
0.
0.
0.
0.
0.
0.
0.
0.
0.
0.
0.
0.
0.
0.
0.
0.
0.
0.
0.
0.
0.
0.
0.
0.
0.
0.
0.
0.
0.
0.
0.
0.
0.
0.
0.
0.
0.
0.
0.
0.
0.
0.
0.
0.
0.
0.
0.
0.
0.
0.
0.
0.
0.
0.
0.
0.
0.
0.
0.
0.
0.
0.
0.
0.
0.
0.
0.
0.
0.
0.
0.
0.
0.
0.
0.
0.
0.
0.
0.
0.
0.
0.
0.
0.
0.
0.
0.
0.
0.
0.
0.
0.
0.
0.
0.
0.
0.
0.
0.
0.
0.
0.
0.
0.
0.
0.
0.
0.
0.
0.
0.
0.
0.
0.
0.
0.
0.
0.
0.
0.
0.
0.
0.
0.
0.
0.
0.
0.
0.
0.
0.
0.
0.
0.
0.
0.
0.
0.
0.
0.
0.
0.
0.
0.
0.
0.
0.
0.
0.
0.
0.
0.
0.
0.
0.
0.
0.
0.
0.
0.
0.
0.
0.
0.
0.
0.
0.
0.
0.
0.
0.
0.
0.
0.
0.
0.
0.
0.
0.
0.
0.
0.
0.
0.
0.
0.
0.
0.
0.
0.
0.
0.
0.
0.
0.
0.
0.
0.
0.
0.
0.
0.
0.
0.
0.
0.
0.
0.
0.
0.
0.
0.
0.
0.
0.
0.
0.
0.
0.
0.
0.
0.
0.
0.
0.
0.
0.
0.
0.
0.
0.
0.
0.
0.
0.
0.
0.
0.
0.
0.
0.
0.
0.
0.
0.
0.
0.
0.
0.
0.
0.
0.
0.
0.
0.
0.
0.
0.
0.
0.
0.
0.
0.
0.
0.
0.
0.
0.
0.
0.
0.
0.
0.
0.
0.
0.
0.
0.
0.
0.
0.
0.
0.
0.
0.
0.
0.
0.
0.
0.
0.
0.
0.
0.
0.
0.
0.
0.
0.
0.
0.
0.
0.
0.
0.
0.
0.
0.
0.
0.
0.
0.
0.
0.
0.
0.
0.
0.
0.
0.
0.
0.
0.
0.
0.
0.
0.
0.
0.
0.
0.
0.
0.
0.
0.
0.
0.
0.
0.
0.
0.
0.
0.
0.
0.
0.
0.
0.
0.
0.
0.
0.
0.
0.
0.
0.
0.
0.
0.
0.
0.
0.
0.
0.
0.
0.
0.
0.
0.
0.
0.
0.
0.
0.
0.
0.
0.
0.
0.
0.
0.
0.
0.
0.
0.
0.
0.
0.
0.
0.
0.
0.
0.
0.
0.
0.
0.
0.
0.
0.
0.
0.
0.
0.
0.
0.
0.
0.
0.
0.
0.
0.
0.
0.
0.
0.
0.
0.
0.
0.
0.
0.
0.
0.
0.
0.
0.
0.
0.
0.
0.
0.
0.
0.
0.
0.
0.
0.
0.
0.
0.
0.
0.
0.
0.
0.
0.
0.
0.
0.
0.
0.
0.
0.
0.
0.
0.
0.
0.
0.
0.
0.
0.
0.
0.
0.
0.
0.
0.
0.
0.
0.
0.
0.
0.
0.
0.
0.
0.
0.
0.
0.
0.
0.
0.
0.
0.
0.
0.
0.
0.
0.
0.
0.
0.
0.
0.
0.
0.
0.
0.
0.
0.
0.
0.
0.
0.
0.
0.
0.
0.
0.
0.
0.
0.
0.
0.
0.
0.
0.
0.
0.
0.
0.
0.
0.
0.
0.
0.
0.
0.
0.
0.
0.
0.
0.
0.
0.
0.
0.
0.
0.
0.
0.
0.
0.
0.
0.
0.
0.
0.
0.
0.
0.
0.
0.
0.
0.
0.
0.
0.
0.
0.
0.
0.
0.
0.
0.
0.
0.
0.
0.
0.
0.
0.
0.
0.
0.
0.
0.
0.
0.
0.
0.
0.
0.
0.
0.
0.
0.
0.
0.
0.
0.
0.
0.
0.
0.
0.
0.
0.
0.
0.
0.
0.
0.
0.
0.
0.
0.
0.
0.
0.
0.
0.
0.
0.
0.
0.
0.
0.
0.
0.
0.
0.
0.
0.
0.
0.
0.
0.
0.
0.
0.
0.
0.
0.
0.
0.
0.
0.
0.
0.
0.
0.
0.
0.
0.
0.
0.
0.
0.
0.
0.
0.
0.
0.
0.
0.
0.
0.
0.
0.
0.
0.
0.
0.
0.
0.
0.
0.
0.
0.
0.
0.
0.
0.
0.
0.
0.
0.
0.
0.
0.
0.
0.
0.
0.
0.
0.
0.
0.
0.
0.
0.
0.
0.
0.
0.
0.
0.
0.
0.
0.
0.
0.
0.
0.
0.
0.
0.
0.
0.
0.
0.
0.
0.
0.
0.
0.
0.
0.
0.
0.
0.
0.
0.
0.
0.
0.
0.
0.
0.
0.
0.
0.
0.
0.
0.
0.
0.
0.
0.
0.
0.
0.
0.
0.
0.
0.
0.
0.
0.
0.
0.
0.
0.
0.
0.
0.
0.
0.
0.
0.
0.
0.
0.
0.
0.
0.
0.
0.
0.
0.
0.
0.
0.
0.
0.
0.
0.
0.
0.
0.
0.
0.
0.003
0.003
0.004
0.004
0.003
0.003
0.
0.
0.
0.
0.
0.
0.
0.
0.
0.
0.
0.
0.
0.
0.
0.
0.
0.
0.
0.
0.
0.
0.
0.
0.
0.
0.
0.
0.
0.
0.
0.
0.
0.
0.
0.
0.
0.
0.
0.
0.
0.
0.
0.
0.
0.
0.
0.003
0.004
0.005
0.010
0.011
0.011
0.010
0.005
0.004
0.003
0.
0.
0.
0.
0.
0.
0.
0.
0.
0.
0.
0.
0.
0.
0.
0.
0.
0.
0.
0.
0.
0.
0.
0.
0.
0.
0.
0.
0.
0.
0.
0.
0.
0.
0.
0.
0.
0.
0.
0.
0.
0.
0.
0.
0.003
0.005
0.016
0.019
0.028
0.030
0.026
0.022
0.020
0.016
0.013
0.003
0.
0.
0.
0.
0.
0.
0.
0.
0.
0.
0.
0.
0.
0.
0.
0.
0.
0.
0.
0.
0.
0.
0.
0.
0.
0.
0.
0.
0.
0.
0.
0.
0.
0.
0.
0.
0.
0.
0.
0.
0.
0.
0.003
0.010
0.022
0.031
0.043
0.044
0.048
0.048
0.044
0.039
0.028
0.020
0.014
0.006
0.
0.
0.
0.
0.
0.
0.
0.
0.
0.
0.
0.
0.
0.
0.
0.
0.
0.
0.
0.
0.
0.
0.
0.
0.
0.
0.
0.
0.
0.
0.
0.
0.
0.002
0.003
0.008
0.011
0.011
0.015
0.015
0.017
0.021
0.035
0.045
0.059
0.065
0.073
0.077
0.078
0.068
0.061
0.048
0.032
0.020
0.013
0.003
0.
0.
0.
0.
0.
0.
0.
0.
0.
0.
0.
0.
0.
0.
0.
0.
0.
0.
0.
0.
0.
0.
0.
0.
0.
0.
0.
0.
0.
0.
0.
0.003
0.011
0.014
0.017
0.028
0.033
0.037
0.051
0.065
0.075
0.087
0.100
0.110
0.119
0.123
0.128
0.122
0.109
0.096
0.076
0.058
0.036
0.021
0.007
0.
0.
0.
0.
0.
0.
0.
0.
0.
0.
0.
0.
0.
0.
0.
0.
0.
0.
0.
0.
0.
0.
0.
0.
0.
0.
0.
0.
0.
0.
0.003
0.012
0.017
0.027
0.039
0.048
0.066
0.082
0.105
0.125
0.150
0.165
0.176
0.187
0.199
0.191
0.194
0.184
0.171
0.144
0.108
0.081
0.054
0.037
0.017
0.004
0.
0.
0.
0.
0.
0.
0.
0.
0.
0.
0.
0.
0.
0.
0.
0.
0.
0.
0.
0.
0.
0.
0.
0.
0.
0.
0.
0.
0.003
0.012
0.018
0.031
0.046
0.061
0.089
0.115
0.135
0.170
0.198
0.229
0.247
0.265
0.276
0.289
0.298
0.297
0.286
0.253
0.213
0.168
0.124
0.080
0.047
0.029
0.007
0.
0.
0.
0.
0.
0.
0.
0.
0.
0.
0.
0.
0.
0.
0.
0.
0.
0.
0.
0.
0.
0.
0.
0.
0.
0.
0.
0.
0.010
0.017
0.030
0.048
0.064
0.102
0.137
0.171
0.224
0.263
0.309
0.340
0.363
0.379
0.397
0.420
0.433
0.414
0.381
0.347
0.294
0.236
0.170
0.113
0.072
0.035
0.014
0.003
0.
0.
0.004
0.004
0.
0.
0.
0.
0.
0.
0.
0.
0.
0.
0.
0.
0.
0.
0.
0.
0.
0.
0.
0.
0.
0.
0.002
0.013
0.021
0.038
0.061
0.092
0.136
0.190
0.254
0.315
0.372
0.428
0.481
0.517
0.542
0.567
0.581
0.575
0.555
0.502
0.452
0.383
0.311
0.232
0.163
0.104
0.055
0.024
0.011
0.006
0.007
0.007
0.007
0.007
0.006
0.005
0.
0.
0.
0.
0.
0.
0.
0.
0.
0.
0.
0.
0.
0.
0.
0.
0.
0.
0.
0.005
0.015
0.029
0.050
0.074
0.120
0.185
0.254
0.332
0.425
0.505
0.576
0.639
0.685
0.720
0.757
0.737
0.723
0.696
0.636
0.562
0.485
0.401
0.321
0.229
0.153
0.083
0.050
0.028
0.022
0.021
0.020
0.021
0.020
0.016
0.013
0.006
0.
0.
0.
0.
0.
0.
0.
0.
0.
0.
0.
0.
0.
0.
0.
0.
0.
0.
0.005
0.016
0.032
0.054
0.088
0.145
0.220
0.309
0.404
0.522
0.625
0.709
0.784
0.850
0.897
0.920
0.908
0.874
0.838
0.773
0.696
0.610
0.519
0.407
0.303
0.212
0.148
0.087
0.058
0.053
0.051
0.049
0.045
0.043
0.038
0.031
0.018
0.011
0.
0.
0.
0.
0.
0.
0.
0.
0.
0.
0.
0.
0.
0.
0.
0.
0.
0.005
0.016
0.032
0.055
0.091
0.159
0.251
0.350
0.473
0.610
0.733
0.845
0.931
0.999
1.053
1.064
1.064
1.033
0.982
0.916
0.834
0.754
0.645
0.531
0.392
0.296
0.226
0.162
0.116
0.094
0.098
0.095
0.091
0.078
0.070
0.055
0.043
0.019
0.010
0.
0.
0.
0.
0.
0.
0.
0.
0.
0.
0.
0.
0.
0.
0.
0.
0.005
0.015
0.030
0.057
0.098
0.168
0.269
0.392
0.522
0.680
0.820
0.953
1.046
1.138
1.188
1.200
1.191
1.175
1.139
1.073
0.968
0.882
0.765
0.655
0.515
0.393
0.318
0.255
0.199
0.169
0.157
0.162
0.149
0.134
0.110
0.093
0.067
0.045
0.025
0.009
0.
0.
0.
0.
0.
0.
0.
0.
0.
0.
0.
0.
0.
0.
0.
0.
0.013
0.026
0.051
0.096
0.167
0.273
0.403
0.554
0.727
0.879
1.026
1.134
1.235
1.297
1.325
1.318
1.308
1.276
1.194
1.119
1.013
0.893
0.761
0.632
0.513
0.430
0.351
0.298
0.262
0.248
0.238
0.227
0.209
0.163
0.137
0.102
0.071
0.045
0.021
0.
0.
0.
0.
0.
0.
0.
0.
0.
0.
0.
0.
0.
0.
0.
0.
0.010
0.021
0.036
0.076
0.159
0.275
0.410
0.553
0.735
0.904
1.050
1.176
1.303
1.369
1.420
1.416
1.407
1.377
1.312
1.221
1.128
1.005
0.889
0.736
0.640
0.554
0.467
0.414
0.358
0.342
0.325
0.310
0.290
0.251
0.192
0.142
0.098
0.065
0.036
0.
0.
0.
0.
0.
0.
0.
0.
0.
0.
0.
0.
0.
0.
0.
0.
0.002
0.012
0.028
0.065
0.145
0.255
0.393
0.529
0.710
0.891
1.063
1.195
1.321
1.408
1.436
1.457
1.471
1.442
1.385
1.317
1.237
1.131
1.007
0.894
0.790
0.694
0.614
0.540
0.476
0.456
0.429
0.396
0.369
0.328
0.259
0.193
0.130
0.084
0.052
0.
0.
0.
0.
0.
0.
0.
0.
0.
0.
0.
0.
0.
0.
0.
0.
0.
0.002
0.023
0.055
0.127
0.234
0.352
0.508
0.674
0.869
1.044
1.186
1.295
1.397
1.459
1.494
1.494
1.463
1.428
1.374
1.313
1.255
1.153
1.064
0.939
0.840
0.775
0.689
0.630
0.576
0.528
0.496
0.451
0.396
0.323
0.241
0.174
0.107
0.061
0.
0.
0.
0.
0.
0.
0.
0.
0.
0.
0.
0.
0.
0.
0.
0.
0.
0.
0.008
0.046
0.109
0.200
0.329
0.456
0.625
0.818
0.985
1.156
1.266
1.368
1.434
1.480
1.500
1.489
1.452
1.439
1.392
1.336
1.268
1.162
1.066
0.980
0.882
0.820
0.758
0.706
0.649
0.577
0.525
0.452
0.370
0.287
0.202
0.128
0.075
0.
0.
0.
0.
0.
0.
0.
0.
0.
0.
0.
0.
0.
0.
0.
0.
0.
0.
0.010
0.028
0.087
0.166
0.279
0.418
0.559
0.745
0.932
1.092
1.220
1.315
1.395
1.432
1.475
1.500
1.497
1.494
1.446
1.401
1.335
1.256
1.177
1.084
1.002
0.939
0.875
0.812
0.749
0.666
0.579
0.492
0.396
0.310
0.223
0.141
0.082
0.
0.
0.
0.
0.
0.
0.
0.003
0.003
0.003
0.003
0.
0.
0.
0.
0.
0.
0.
0.008
0.026
0.069
0.134
0.225
0.344
0.504
0.676
0.855
1.011
1.153
1.243
1.318
1.390
1.453
1.477
1.479
1.483
1.476
1.441
1.370
1.311
1.258
1.180
1.111
1.032
0.982
0.883
0.814
0.711
0.609
0.514
0.414
0.313
0.228
0.144
0.082
0.
0.
0.
0.
0.
0.003
0.004
0.005
0.005
0.010
0.010
0.005
0.008
0.007
0.
0.
0.
0.
0.008
0.025
0.052
0.109
0.189
0.298
0.446
0.613
0.761
0.938
1.085
1.196
1.274
1.355
1.425
1.454
1.460
1.457
1.479
1.461
1.411
1.366
1.322
1.264
1.197
1.119
1.046
0.944
0.838
0.749
0.630
0.513
0.405
0.301
0.219
0.134
0.078
0.
0.
0.
0.
0.004
0.005
0.011
0.014
0.020
0.022
0.027
0.026
0.024
0.025
0.018
0.011
0.005
0.005
0.003
0.025
0.048
0.084
0.168
0.270
0.403
0.557
0.714
0.889
1.050
1.158
1.256
1.323
1.388
1.394
1.396
1.419
1.445
1.446
1.408
1.369
1.380
1.317
1.264
1.175
1.084
0.973
0.866
0.748
0.618
0.499
0.386
0.281
0.191
0.119
0.068
0.
0.
0.
0.004
0.005
0.014
0.022
0.028
0.038
0.046
0.048
0.052
0.053
0.048
0.042
0.027
0.013
0.007
0.008
0.022
0.040
0.080
0.141
0.246
0.371
0.526
0.709
0.879
1.031
1.137
1.240
1.311
1.353
1.379
1.358
1.398
1.407
1.407
1.417
1.397
1.369
1.335
1.287
1.199
1.090
0.988
0.858
0.735
0.590
0.472
0.351
0.243
0.157
0.092
0.054
0.
0.
0.003
0.005
0.014
0.024
0.038
0.048
0.061
0.073
0.077
0.085
0.081
0.075
0.061
0.051
0.029
0.020
0.010
0.021
0.029
0.069
0.131
0.221
0.345
0.493
0.682
0.872
1.007
1.144
1.238
1.306
1.323
1.351
1.334
1.355
1.355
1.366
1.376
1.391
1.378
1.355
1.299
1.210
1.112
0.981
0.851
0.686
0.553
0.421
0.302
0.213
0.119
0.068
0.044
0.
0.
0.004
0.012
0.018
0.038
0.052
0.072
0.091
0.109
0.128
0.136
0.131
0.115
0.100
0.081
0.057
0.034
0.012
0.012
0.036
0.063
0.123
0.233
0.339
0.510
0.674
0.864
1.021
1.138
1.247
1.305
1.336
1.309
1.303
1.311
1.315
1.306
1.346
1.351
1.360
1.333
1.274
1.198
1.098
0.972
0.813
0.659
0.524
0.382
0.269
0.170
0.095
0.052
0.027
0.
0.
0.009
0.015
0.035
0.055
0.076
0.102
0.132
0.150
0.182
0.188
0.189
0.175
0.158
0.129
0.104
0.061
0.032
0.022
0.031
0.058
0.121
0.223
0.352
0.510
0.687
0.865
1.034
1.176
1.266
1.314
1.319
1.306
1.269
1.258
1.255
1.270
1.287
1.325
1.320
1.313
1.253
1.176
1.065
0.947
0.771
0.612
0.479
0.348
0.233
0.149
0.067
0.032
0.009
0.
0.003
0.013
0.020
0.043
0.073
0.108
0.149
0.183
0.210
0.248
0.259
0.268
0.252
0.219
0.183
0.148
0.102
0.057
0.036
0.040
0.059
0.134
0.228
0.356
0.523
0.694
0.881
1.038
1.182
1.287
1.329
1.327
1.307
1.251
1.249
1.230
1.237
1.270
1.290
1.312
1.272
1.227
1.156
1.053
0.909
0.738
0.599
0.440
0.313
0.211
0.119
0.048
0.015
0.
0.
0.006
0.019
0.038
0.066
0.101
0.151
0.197
0.248
0.309
0.353
0.380
0.378
0.345
0.300
0.255
0.196
0.140
0.080
0.057
0.050
0.065
0.139
0.240
0.375
0.531
0.720
0.896
1.064
1.208
1.305
1.347
1.337
1.315
1.278
1.258
1.216
1.219
1.230
1.248
1.256
1.238
1.191
1.108
1.013
0.884
0.721
0.552
0.416
0.280
0.184
0.100
0.037
0.004
0.
0.003
0.012
0.030
0.053
0.099
0.149
0.212
0.279
0.350
0.418
0.481
0.505
0.495
0.462
0.406
0.337
0.265
0.185
0.115
0.072
0.065
0.084
0.157
0.234
0.381
0.539
0.715
0.901
1.077
1.221
1.304
1.342
1.362
1.326
1.287
1.240
1.206
1.213
1.212
1.213
1.204
1.184
1.148
1.071
0.959
0.826
0.688
0.525
0.375
0.259
0.163
0.083
0.026
0.006
0.
0.008
0.020
0.042
0.085
0.136
0.205
0.280
0.371
0.457
0.542
0.600
0.618
0.613
0.563
0.500
0.424
0.334
0.263
0.163
0.106
0.085
0.113
0.166
0.245
0.385
0.541
0.728
0.893
1.074
1.201
1.293
1.343
1.351
1.331
1.288
1.250
1.172
1.171
1.164
1.161
1.148
1.126
1.088
1.018
0.920
0.783
0.637
0.485
0.339
0.230
0.140
0.077
0.033
0.006
0.
0.013
0.030
0.062
0.116
0.178
0.268
0.373
0.469
0.571
0.654
0.723
0.740
0.742
0.680
0.595
0.512
0.412
0.306
0.221
0.132
0.105
0.124
0.177
0.250
0.377
0.536
0.721
0.895
1.045
1.165
1.254
1.306
1.308
1.278
1.256
1.210
1.162
1.136
1.126
1.097
1.083
1.057
1.017
0.949
0.846
0.726
0.588
0.444
0.316
0.209
0.124
0.061
0.031
0.005
0.
0.021
0.046
0.081
0.142
0.234
0.340
0.452
0.571
0.676
0.780
0.839
0.870
0.841
0.787
0.696
0.583
0.477
0.354
0.254
0.173
0.120
0.143
0.184
0.254
0.364
0.527
0.687
0.843
0.993
1.104
1.197
1.235
1.245
1.226
1.193
1.156
1.125
1.095
1.093
1.064
1.036
1.004
0.944
0.880
0.774
0.652
0.522
0.388
0.287
0.185
0.104
0.054
0.021
0.003
0.
0.028
0.060
0.105
0.179
0.283
0.390
0.519
0.649
0.773
0.884
0.946
0.967
0.945
0.877
0.767
0.652
0.518
0.396
0.270
0.198
0.148
0.154
0.188
0.251
0.344
0.498
0.650
0.789
0.922
1.030
1.097
1.139
1.140
1.132
1.097
1.070
1.077
1.046
1.023
0.998
0.976
0.941
0.882
0.791
0.694
0.570
0.444
0.344
0.241
0.150
0.086
0.044
0.016
0.002
0.
0.029
0.070
0.133
0.198
0.304
0.433
0.576
0.719
0.850
0.971
1.038
1.060
1.029
0.948
0.827
0.695
0.542
0.413
0.284
0.211
0.163
0.150
0.187
0.237
0.330
0.455
0.592
0.710
0.838
0.928
0.989
1.029
1.037
1.035
1.018
0.980
0.967
0.970
0.939
0.922
0.888
0.855
0.796
0.708
0.619
0.499
0.385
0.274
0.191
0.121
0.062
0.033
0.008
0.
0.
0.033
0.076
0.139
0.207
0.317
0.449
0.612
0.762
0.893
1.011
1.079
1.106
1.068
0.983
0.863
0.720
0.566
0.405
0.281
0.215
0.159
0.145
0.188
0.225
0.294
0.409
0.519
0.637
0.731
0.806
0.864
0.897
0.914
0.910
0.901
0.874
0.860
0.832
0.833
0.816
0.788
0.751
0.677
0.608
0.509
0.418
0.312
0.227
0.156
0.085
0.044
0.022
0.002
0.
0.
0.031
0.077
0.141
0.209
0.314
0.454
0.610
0.776
0.903
1.020
1.091
1.109
1.061
0.979
0.850
0.705
0.554
0.389
0.266
0.198
0.150
0.140
0.165
0.204
0.269
0.351
0.444
0.530
0.608
0.672
0.722
0.765
0.775
0.774
0.755
0.758
0.747
0.741
0.726
0.716
0.688
0.646
0.580
0.500
0.425
0.350
0.257
0.176
0.110
0.063
0.034
0.010
0.
0.
0.
0.023
0.071
0.134
0.200
0.304
0.430
0.590
0.736
0.882
0.978
1.060
1.074
1.024
0.929
0.805
0.654
0.508
0.358
0.241
0.171
0.142
0.135
0.143
0.177
0.229
0.304
0.363
0.447
0.510
0.550
0.582
0.601
0.617
0.615
0.608
0.611
0.603
0.636
0.621
0.608
0.588
0.550
0.488
0.418
0.345
0.271
0.205
0.134
0.078
0.044
0.017
0.002
0.
0.
0.
0.009
0.050
0.114
0.180
0.279
0.399
0.557
0.711
0.836
0.942
0.987
0.991
0.947
0.858
0.740
0.586
0.443
0.312
0.198
0.139
0.109
0.112
0.117
0.144
0.189
0.250
0.302
0.367
0.412
0.441
0.467
0.489
0.488
0.486
0.479
0.504
0.504
0.501
0.510
0.502
0.479
0.449
0.404
0.357
0.291
0.219
0.160
0.094
0.050
0.021
0.003
0.
0.
0.
0.
0.003
0.024
0.082
0.159
0.259
0.363
0.511
0.658
0.779
0.877
0.911
0.909
0.856
0.758
0.632
0.515
0.378
0.262
0.160
0.107
0.087
0.088
0.097
0.123
0.153
0.196
0.243
0.291
0.333
0.363
0.372
0.385
0.389
0.383
0.385
0.386
0.392
0.396
0.399
0.406
0.399
0.369
0.330
0.282
0.222
0.167
0.113
0.061
0.028
0.007
0.002
0.
0.
0.
0.
0.
0.009
0.043
0.130
0.216
0.333
0.442
0.585
0.706
0.785
0.828
0.808
0.761
0.665
0.561
0.430
0.315
0.210
0.125
0.069
0.063
0.065
0.077
0.089
0.115
0.158
0.181
0.218
0.265
0.290
0.295
0.298
0.306
0.311
0.311
0.302
0.305
0.325
0.315
0.316
0.305
0.286
0.258
0.215
0.170
0.116
0.072
0.035
0.016
0.006
0.002
0.
0.
0.
0.
0.
0.005
0.023
0.091
0.186
0.282
0.381
0.506
0.611
0.684
0.710
0.709
0.656
0.567
0.464
0.354
0.255
0.158
0.088
0.055
0.037
0.040
0.053
0.065
0.089
0.113
0.143
0.174
0.197
0.226
0.235
0.238
0.230
0.228
0.232
0.233
0.238
0.237
0.242
0.234
0.223
0.206
0.182
0.154
0.113
0.074
0.035
0.024
0.012
0.003
0.
0.
0.
0.
0.
0.
0.005
0.017
0.070
0.147
0.233
0.316
0.418
0.507
0.584
0.609
0.601
0.557
0.478
0.383
0.285
0.198
0.120
0.062
0.033
0.030
0.030
0.037
0.047
0.055
0.076
0.101
0.125
0.151
0.170
0.172
0.171
0.176
0.181
0.169
0.180
0.178
0.183
0.178
0.162
0.149
0.139
0.125
0.098
0.067
0.051
0.027
0.015
0.011
0.003
0.
0.
0.
0.
0.
0.
0.003
0.018
0.048
0.114
0.189
0.262
0.347
0.426
0.470
0.500
0.487
0.439
0.377
0.301
0.224
0.156
0.098
0.040
0.022
0.018
0.022
0.024
0.033
0.036
0.051
0.069
0.089
0.110
0.121
0.136
0.142
0.147
0.149
0.146
0.134
0.131
0.119
0.114
0.111
0.105
0.096
0.082
0.063
0.048
0.027
0.018
0.012
0.003
0.
0.
0.
0.
0.
0.
0.
0.003
0.017
0.035
0.101
0.159
0.223
0.290
0.343
0.379
0.390
0.376
0.347
0.300
0.237
0.170
0.113
0.060
0.023
0.008
0.004
0.003
0.013
0.017
0.025
0.038
0.049
0.061
0.080
0.095
0.107
0.112
0.121
0.125
0.113
0.107
0.102
0.088
0.076
0.059
0.059
0.053
0.048
0.035
0.025
0.017
0.012
0.005
0.
0.
0.
0.
0.
0.
0.
0.
0.003
0.012
0.028
0.074
0.118
0.179
0.234
0.281
0.307
0.302
0.297
0.269
0.227
0.177
0.129
0.084
0.029
0.010
0.
0.
0.
0.
0.
0.005
0.013
0.027
0.042
0.055
0.074
0.086
0.094
0.098
0.095
0.095
0.083
0.074
0.051
0.040
0.033
0.029
0.027
0.022
0.020
0.014
0.010
0.005
0.
0.
0.
0.
0.
0.
0.
0.
0.
0.003
0.008
0.028
0.060
0.092
0.129
0.181
0.208
0.226
0.231
0.214
0.196
0.165
0.128
0.085
0.045
0.012
0.002
0.
0.
0.
0.
0.
0.
0.003
0.018
0.026
0.040
0.051
0.063
0.069
0.074
0.070
0.061
0.057
0.040
0.027
0.023
0.015
0.014
0.011
0.006
0.005
0.003
0.002
0.
0.
0.
0.
0.
0.
0.
0.
0.
0.
0.002
0.003
0.014
0.038
0.068
0.094
0.129
0.149
0.156
0.157
0.151
0.137
0.109
0.073
0.047
0.018
0.003
0.
0.
0.
0.
0.
0.
0.
0.
0.010
0.020
0.027
0.038
0.045
0.052
0.052
0.049
0.042
0.028
0.018
0.012
0.005
0.002
0.002
0.002
0.
0.
0.
0.
0.
0.
0.
0.
0.
0.
0.
0.
0.
0.
0.
0.003
0.004
0.015
0.034
0.053
0.076
0.094
0.102
0.104
0.095
0.082
0.063
0.044
0.024
0.004
0.003
0.
0.
0.
0.
0.
0.
0.
0.
0.002
0.011
0.015
0.024
0.028
0.030
0.030
0.028
0.021
0.017
0.013
0.003
0.002
0.
0.
0.
0.
0.
0.
0.
0.
0.
0.
0.
0.
0.
0.
0.
0.
0.
0.
0.
0.003
0.008
0.013
0.028
0.041
0.054
0.058
0.055
0.051
0.042
0.034
0.021
0.008
0.003
0.
0.
0.
0.
0.
0.
0.
0.
0.
0.
0.
0.010
0.012
0.015
0.016
0.017
0.016
0.014
0.011
0.003
0.002
0.
0.
0.
0.
0.
0.
0.
0.
0.
0.
0.
0.
0.
0.
0.
0.
0.
0.
0.
0.
0.
0.002
0.003
0.007
0.015
0.026
0.028
0.030
0.027
0.025
0.018
0.003
0.003
0.
0.
0.
0.
0.
0.
0.
0.
0.
0.
0.
0.
0.
0.002
0.005
0.010
0.010
0.006
0.003
0.003
0.
0.
0.
0.
0.
0.
0.
0.
0.
0.
0.
0.
0.
0.
0.
0.
0.
0.
0.
0.
0.
0.
0.
0.
0.
0.
0.
0.002
0.003
0.003
0.003
0.003
0.003
0.
0.
0.
0.
0.
0.
0.
0.
0.
0.
0.
0.
0.
0.
0.
0.
0.
0.
0.
0.
0.
0.
0.
0.
0.
0.
0.
0.
0.
0.
0.
0.
0.
0.
0.
0.
0.
0.
0.
0.
0.
0.
0.
0.
0.
0.
0.
0.
0.
0.
0.
0.
0.
0.
0.
0.
0.
0.
0.
0.
0.
0.
0.
0.
0.
0.
0.
0.
0.
0.
0.
0.
0.
0.
0.
0.
0.
0.
0.
0.
0.
0.
0.
0.
0.
0.
0.
0.
0.
0.
0.
0.
0.
0.
0.
0.
0.
0.
0.
0.
0.
0.
0.
0.
0.
0.
0.
0.
0.
0.
0.
0.
0.
0.
0.
0.
0.
0.
0.
0.
0.
0.
0.
0.
0.
0.
0.
0.
0.
0.
0.
0.
0.
0.
0.
0.
0.
0.
0.
0.
0.
0.
0.
0.
0.
0.
0.
0.
0.
0.
0.
0.
0.
0.
0.
0.
0.
0.
0.
0.
0.
0.
0.
0.
0.
0.
0.
0.
0.
0.
0.
0.
0.
0.
0.
0.
0.
0.
0.
0.
0.
0.
0.
0.
0.
0.
0.
0.
0.
0.
0.
0.
0.
0.
0.
0.
0.
0.
0.
0.
0.
0.
0.
0.
0.
0.
0.
0.
0.
0.
0.
0.
0.
0.
0.
0.
0.
0.
0.
0.
0.
0.
0.
0.
0.
0.
0.
0.
0.
0.
0.
0.
0.
0.
0.
0.
0.
0.
0.
0.
0.
0.
0.
0.
0.
0.
0.
0.
0.
0.
0.
0.
0.
0.
0.
0.
0.
0.
0.
0.
0.
0.
0.
0.
0.
0.
0.
0.
0.
0.
0.
0.
0.
0.
0.
0.
0.
0.
0.
0.
0.
0.
0.
0.
0.
0.
0.
0.
0.
0.
0.
0.
0.
0.
0.
0.
0.
0.
0.
0.
0.
0.
0.
0.
0.
0.
0.
0.
0.
0.
0.
0.
0.
0.
0.
0.
0.
0.
0.
0.
0.
0.
0.
0.
0.
0.
0.
0.
0.
0.
0.
0.
0.
0.
0.
0.
0.
0.
0.
0.
0.
0.
0.
0.
0.
0.
0.
0.
0.
0.
0.
0.
0.
0.
0.
0.
0.
0.
0.
0.
0.
0.
0.
0.
0.
0.
0.
0.
0.
0.
0.
0.
0.
0.
0.
0.
0.
0.
0.
0.
0.
0.
0.
0.
0.
0.
0.
0.
0.
0.
0.
0.
0.
0.
0.
0.
0.
0.
0.
0.
0.
0.
0.
0.
0.
0.
0.
0.
0.
0.
0.
0.
0.
0.
0.
0.
0.
0.
0.
0.
0.
0.
0.
0.
0.
0.
0.
0.
0.
0.
0.
0.
0.
0.
0.
0.
0.
0.
0.
0.
0.
0.
0.
0.
0.
0.
0.
0.
0.
0.
0.
0.
0.
0.
0.
0.
0.
0.
0.
0.
0.
0.
0.
0.
0.
0.
0.
0.
0.
0.
0.
0.
0.
0.
0.
0.
0.
0.
0.
0.
0.
0.
0.
0.
0.
0.
0.
0.
0.
0.
0.
0.
0.
0.
0.
0.
0.
0.
0.
0.
0.
0.
0.
0.
0.
0.
0.
0.
0.
0.
0.
0.
0.
0.
0.
0.
0.
0.
0.
0.
0.
0.
0.
0.
0.
0.
0.
0.
0.
0.
0.
0.
0.
0.
0.
0.
0.
0.
0.
0.
0.
0.
0.
0.
0.
0.
0.
0.
0.
0.
0.
0.
0.
0.
0.
0.
0.
0.
0.
0.
0.
0.
0.
0.
0.
0.
0.
0.
0.
0.
0.
0.
0.
0.
0.
0.
0.
0.
0.
0.
0.
0.
0.
0.
0.
0.
0.
0.
0.
0.
0.
0.
0.
0.
0.
0.
0.
0.
0.
0.
0.
0.
0.
0.
0.
0.
0.
0.
0.
0.
0.
0.
0.
0.
0.
0.
0.
0.
0.
0.
0.
0.
0.
0.
0.
0.
0.
0.
0.
0.
0.
0.
0.
0.
0.
0.
0.
0.
0.
0.
0.
0.
0.
0.
0.
0.
0.
0.
0.
0.
0.
0.
0.
0.
0.
0.
0.
0.
0.
0.
0.
0.
0.
0.
0.
0.
0.
0.
0.
0.
0.
0.
0.
0.
0.
0.
0.
0.
0.
0.
0.
0.
0.
0.
0.
0.
0.
0.
0.
0.
0.
0.
0.
0.
0.
0.
0.
0.
0.
0.
0.
0.
0.
0.
0.
0.
0.
0.
0.
0.
0.
0.
0.
0.
0.
0.
0.
0.
0.
0.
0.
0.
0.
0.
0.
0.
0.
0.
0.
0.
0.
0.
0.
0.
0.
0.
0.
0.
0.
0.
0.
0.
0.
0.
0.
0.
0.
0.
0.
0.
0.
0.
0.
0.
0.
0.
0.
0.
0.
0.
0.
0.
0.
0.
0.
0.
0.
0.
0.
0.
0.
0.
0.
0.
0.
0.
0.
0.
0.
0.
0.
0.
0.
0.
0.
0.
0.
0.
0.
0.
0.
0.
0.
0.
0.
0.
0.
0.
0.
0.
0.
0.
0.
0.
0.
0.
0.
0.
0.
0.
0.
0.
0.
0.
0.
0.
0.
0.
0.
0.
0.
0.
0.
0.
0.
0.
0.
0.
0.
0.
0.
0.
0.
0.
0.
0.
0.
0.
0.
0.
0.
0.
0.
0.
0.
0.
0.
0.
0.
0.
0.
0.
0.
0.
0.
0.
0.
0.
0.
0.
0.
0.
0.
0.
0.
0.
0.
0.
0.
0.
0.
0.
0.
0.
0.
0.
0.
0.
0.
0.
0.
0.
0.
0.
0.
0.
0.
0.
0.
0.
0.
0.
0.
0.
0.
0.
0.
0.
0.
0.
0.
0.
0.
0.
0.
0.
0.
0.
0.
0.
0.
0.
0.
0.
0.
0.
0.
0.
0.
0.
0.
0.
0.
0.
0.
0.
0.
0.
0.
0.
0.
0.
0.
0.
0.
0.
0.
0.
0.
0.
0.
0.
0.
0.
0.
0.
0.
0.
0.
0.
0.
0.
0.
0.
0.
0.
0.
0.
0.
0.
0.
0.
0.
0.
0.
0.
0.
0.
0.
0.
0.
0.
0.
0.
0.
0.
0.
0.
0.
0.
0.
0.
0.
0.
0.
0.
0.
0.
0.
0.
0.
0.
0.
0.
0.
0.
0.
0.
0.
0.
0.
0.
0.
0.
0.
0.
0.
0.
0.
0.
0.
0.
0.
0.
0.
0.
0.
0.
0.
0.
0.
0.
0.
0.
0.
0.
0.
0.
0.
0.
0.
0.
0.
0.
0.
0.
0.
0.
0.
0.
0.
0.
0.
0.
0.
0.
0.
0.
0.
0.
0.
0.
0.
0.
0.
0.
0.
0.
0.
0.
0.
0.
0.
0.
0.
0.
0.
0.
0.
0.
0.
0.
0.
0.
0.
0.
0.
0.
0.
0.
0.
0.
0.
0.
0.
0.
0.
0.
0.
0.
0.
0.
0.
0.
0.
0.
0.
0.
0.
0.
0.
0.
0.
0.
0.
0.
0.
0.
0.
0.
0.
0.
0.
0.
0.
0.
0.
0.
0.003
0.003
0.003
0.003
0.
0.
0.
0.
0.
0.
0.
0.
0.
0.
0.
0.
0.
0.
0.
0.
0.
0.
0.
0.
0.
0.
0.
0.
0.
0.
0.
0.
0.
0.
0.
0.
0.
0.
0.
0.
0.
0.
0.
0.
0.
0.
0.
0.
0.
0.
0.
0.
0.
0.004
0.004
0.005
0.006
0.010
0.005
0.004
0.004
0.
0.
0.
0.
0.
0.
0.
0.
0.
0.
0.
0.
0.
0.
0.
0.
0.
0.
0.
0.
0.
0.
0.
0.
0.
0.
0.
0.
0.
0.
0.
0.
0.
0.
0.
0.
0.
0.
0.
0.
0.
0.
0.
0.
0.
0.003
0.004
0.006
0.017
0.022
0.023
0.020
0.019
0.017
0.014
0.007
0.003
0.
0.
0.
0.
0.
0.
0.
0.
0.
0.
0.
0.
0.
0.
0.
0.
0.
0.
0.
0.
0.
0.
0.
0.
0.
0.
0.
0.
0.
0.
0.
0.
0.
0.
0.
0.
0.
0.
0.
0.
0.
0.
0.
0.009
0.016
0.025
0.034
0.039
0.042
0.042
0.039
0.030
0.022
0.017
0.012
0.
0.
0.
0.
0.
0.
0.
0.
0.
0.
0.
0.
0.
0.
0.
0.
0.
0.
0.
0.
0.
0.
0.
0.
0.
0.
0.
0.
0.
0.
0.
0.
0.
0.
0.002
0.003
0.009
0.010
0.011
0.010
0.014
0.012
0.015
0.031
0.039
0.051
0.058
0.063
0.067
0.066
0.057
0.049
0.036
0.027
0.018
0.008
0.
0.
0.
0.
0.
0.
0.
0.
0.
0.
0.
0.
0.
0.
0.
0.
0.
0.
0.
0.
0.
0.
0.
0.
0.
0.
0.
0.
0.
0.
0.
0.
0.003
0.011
0.014
0.016
0.027
0.032
0.036
0.044
0.054
0.058
0.075
0.086
0.094
0.105
0.108
0.111
0.116
0.105
0.089
0.069
0.050
0.029
0.018
0.004
0.
0.
0.
0.
0.
0.
0.
0.
0.
0.
0.
0.
0.
0.
0.
0.
0.
0.
0.
0.
0.
0.
0.
0.
0.
0.
0.
0.
0.
0.
0.003
0.012
0.017
0.026
0.038
0.046
0.059
0.077
0.089
0.107
0.127
0.138
0.148
0.159
0.165
0.183
0.190
0.176
0.169
0.139
0.105
0.077
0.050
0.030
0.015
0.003
0.
0.
0.
0.
0.
0.
0.
0.
0.
0.
0.
0.
0.
0.
0.
0.
0.
0.
0.
0.
0.
0.
0.
0.
0.
0.
0.
0.
0.002
0.012
0.018
0.030
0.045
0.056
0.081
0.104
0.124
0.154
0.186
0.214
0.232
0.243
0.244
0.275
0.285
0.290
0.281
0.250
0.216
0.170
0.125
0.074
0.045
0.025
0.007
0.
0.
0.
0.
0.
0.
0.
0.
0.
0.
0.
0.
0.
0.
0.
0.
0.
0.
0.
0.
0.
0.
0.
0.
0.
0.
0.
0.
0.010
0.016
0.029
0.046
0.062
0.088
0.123
0.161
0.197
0.240
0.280
0.314
0.341
0.359
0.398
0.412
0.412
0.396
0.378
0.340
0.292
0.235
0.172
0.123
0.076
0.034
0.012
0.003
0.
0.
0.
0.
0.
0.
0.
0.
0.
0.
0.
0.
0.
0.
0.
0.
0.
0.
0.
0.
0.
0.
0.
0.
0.
0.
0.002
0.012
0.020
0.037
0.059
0.084
0.133
0.175
0.232
0.291
0.350
0.407
0.448
0.485
0.517
0.551
0.559
0.559
0.535
0.489
0.449
0.383
0.318
0.237
0.170
0.106
0.061
0.018
0.008
0.006
0.007
0.007
0.007
0.007
0.006
0.005
0.
0.
0.
0.
0.
0.
0.
0.
0.
0.
0.
0.
0.
0.
0.
0.
0.
0.
0.
0.005
0.015
0.028
0.048
0.070
0.108
0.169
0.237
0.302
0.393
0.467
0.534
0.590
0.630
0.695
0.711
0.712
0.706
0.680
0.614
0.563
0.488
0.402
0.318
0.223
0.153
0.087
0.045
0.026
0.017
0.016
0.017
0.018
0.017
0.015
0.012
0.006
0.
0.
0.
0.
0.
0.
0.
0.
0.
0.
0.
0.
0.
0.
0.
0.
0.
0.
0.005
0.016
0.031
0.053
0.079
0.137
0.206
0.283
0.384
0.489
0.589
0.672
0.743
0.807
0.854
0.884
0.878
0.868
0.828
0.784
0.697
0.615
0.515
0.407
0.297
0.209
0.144
0.085
0.048
0.051
0.043
0.045
0.042
0.040
0.035
0.023
0.018
0.010
0.
0.
0.
0.
0.
0.
0.
0.
0.
0.
0.
0.
0.
0.
0.
0.
0.
0.005
0.016
0.031
0.056
0.092
0.147
0.233
0.333
0.450
0.577
0.695
0.796
0.876
0.968
1.025
1.049
1.036
1.019
0.990
0.929
0.843
0.765
0.650
0.533
0.401
0.299
0.207
0.155
0.101
0.086
0.090
0.083
0.080
0.073
0.065
0.052
0.038
0.019
0.010
0.
0.
0.
0.
0.
0.
0.
0.
0.
0.
0.
0.
0.
0.
0.
0.
0.005
0.015
0.029
0.053
0.097
0.151
0.251
0.369
0.494
0.650
0.786
0.901
0.994
1.088
1.160
1.184
1.186
1.162
1.132
1.065
0.992
0.894
0.774
0.655
0.515
0.393
0.300
0.225
0.177
0.151
0.148
0.145
0.138
0.115
0.105
0.088
0.067
0.043
0.024
0.004
0.
0.
0.
0.
0.
0.
0.
0.
0.
0.
0.
0.
0.
0.
0.
0.002
0.012
0.026
0.047
0.090
0.154
0.260
0.388
0.528
0.685
0.828
0.983
1.096
1.206
1.274
1.306
1.308
1.299
1.276
1.192
1.112
1.004
0.891
0.753
0.621
0.494
0.397
0.315
0.256
0.230
0.221
0.218
0.208
0.186
0.151
0.124
0.098
0.069
0.045
0.021
0.
0.
0.
0.
0.
0.
0.
0.
0.
0.
0.
0.
0.
0.
0.
0.
0.010
0.023
0.036
0.075
0.148
0.264
0.384
0.529
0.686
0.871
1.022
1.149
1.273
1.353
1.383
1.401
1.380
1.357
1.306
1.221
1.117
0.999
0.862
0.730
0.622
0.535
0.436
0.361
0.318
0.301
0.293
0.279
0.257
0.217
0.172
0.132
0.095
0.063
0.036
0.
0.
0.
0.
0.
0.
0.
0.
0.
0.
0.
0.
0.
0.
0.
0.
0.002
0.014
0.028
0.063
0.136
0.240
0.367
0.515
0.681
0.878
1.043
1.176
1.302
1.396
1.444
1.464
1.457
1.424
1.367
1.303
1.239
1.122
0.997
0.864
0.763
0.673
0.579
0.503
0.441
0.409
0.387
0.363
0.331
0.286
0.225
0.174
0.122
0.080
0.046
0.
0.
0.
0.
0.
0.
0.
0.
0.
0.
0.
0.
0.
0.
0.
0.
0.
0.005
0.021
0.056
0.114
0.222
0.345
0.499
0.663
0.835
1.024
1.169
1.300
1.376
1.449
1.486
1.493
1.451
1.419
1.379
1.315
1.235
1.113
1.015
0.900
0.809
0.720
0.625
0.578
0.525
0.489
0.452
0.405
0.354
0.285
0.214
0.149
0.100
0.059
0.
0.
0.
0.
0.
0.
0.
0.
0.
0.
0.
0.
0.
0.
0.
0.
0.
0.
0.009
0.042
0.099
0.202
0.310
0.456
0.613
0.792
0.976
1.135
1.239
1.355
1.426
1.470
1.492
1.502
1.475
1.429
1.399
1.324
1.223
1.136
1.027
0.934
0.835
0.748
0.705
0.640
0.579
0.525
0.467
0.404
0.327
0.246
0.183
0.116
0.066
0.
0.
0.
0.
0.
0.
0.
0.
0.
0.
0.
0.
0.
0.
0.
0.
0.
0.
0.006
0.027
0.095
0.170
0.271
0.400
0.564
0.731
0.932
1.087
1.215
1.323
1.405
1.450
1.490
1.508
1.482
1.461
1.449
1.386
1.311
1.215
1.130
1.051
0.948
0.851
0.793
0.720
0.656
0.597
0.524
0.437
0.362
0.272
0.194
0.127
0.073
0.
0.
0.
0.
0.
0.
0.
0.003
0.003
0.003
0.003
0.
0.004
0.004
0.
0.
0.
0.
0.006
0.028
0.072
0.137
0.233
0.349
0.494
0.674
0.827
1.037
1.156
1.268
1.340
1.433
1.471
1.474
1.482
1.478
1.461
1.441
1.341
1.289
1.227
1.151
1.047
0.957
0.895
0.802
0.724
0.640
0.558
0.461
0.371
0.273
0.199
0.130
0.070
0.
0.
0.
0.
0.
0.003
0.004
0.005
0.005
0.006
0.010
0.011
0.010
0.014
0.012
0.011
0.010
0.005
0.004
0.032
0.056
0.109
0.204
0.316
0.466
0.616
0.788
0.969
1.107
1.222
1.314
1.383
1.421
1.464
1.457
1.451
1.472
1.442
1.392
1.352
1.275
1.217
1.150
1.062
0.976
0.866
0.761
0.674
0.566
0.449
0.359
0.267
0.188
0.118
0.066
0.
0.
0.
0.
0.004
0.005
0.011
0.014
0.020
0.027
0.033
0.037
0.042
0.036
0.026
0.021
0.019
0.012
0.009
0.024
0.053
0.093
0.176
0.299
0.426
0.584
0.760
0.924
1.077
1.192
1.267
1.366
1.389
1.399
1.416
1.428
1.439
1.425
1.409
1.381
1.324
1.284
1.208
1.134
1.026
0.918
0.787
0.667
0.558
0.444
0.339
0.250
0.164
0.100
0.060
0.
0.
0.
0.004
0.005
0.013
0.022
0.032
0.043
0.048
0.060
0.063
0.067
0.063
0.057
0.037
0.026
0.021
0.015
0.024
0.050
0.086
0.162
0.264
0.387
0.549
0.732
0.904
1.055
1.177
1.251
1.324
1.384
1.392
1.395
1.403
1.404
1.393
1.401
1.382
1.346
1.306
1.236
1.165
1.067
0.936
0.804
0.678
0.530
0.423
0.313
0.218
0.143
0.078
0.048
0.
0.
0.003
0.005
0.013
0.024
0.037
0.052
0.067
0.080
0.099
0.103
0.102
0.098
0.082
0.070
0.050
0.029
0.025
0.022
0.050
0.076
0.145
0.241
0.375
0.534
0.720
0.894
1.055
1.183
1.262
1.319
1.337
1.345
1.366
1.365
1.358
1.348
1.354
1.366
1.366
1.316
1.251
1.162
1.070
0.939
0.803
0.655
0.508
0.380
0.273
0.188
0.109
0.062
0.032
0.
0.
0.004
0.012
0.018
0.037
0.056
0.077
0.100
0.133
0.147
0.162
0.161
0.155
0.134
0.112
0.082
0.055
0.028
0.029
0.042
0.080
0.139
0.234
0.377
0.545
0.711
0.898
1.057
1.192
1.280
1.336
1.355
1.347
1.333
1.323
1.306
1.315
1.324
1.344
1.341
1.303
1.251
1.160
1.062
0.928
0.788
0.635
0.483
0.359
0.239
0.152
0.083
0.047
0.020
0.
0.
0.005
0.014
0.032
0.053
0.078
0.113
0.141
0.184
0.213
0.227
0.231
0.226
0.203
0.175
0.132
0.089
0.060
0.036
0.042
0.078
0.123
0.231
0.379
0.548
0.724
0.911
1.073
1.196
1.282
1.335
1.328
1.314
1.287
1.278
1.261
1.287
1.284
1.311
1.312
1.286
1.246
1.157
1.055
0.915
0.761
0.609
0.460
0.324
0.216
0.130
0.062
0.023
0.005
0.
0.003
0.010
0.019
0.046
0.072
0.109
0.150
0.194
0.256
0.287
0.318
0.324
0.301
0.270
0.228
0.183
0.136
0.087
0.058
0.051
0.070
0.123
0.248
0.385
0.567
0.740
0.923
1.085
1.227
1.325
1.364
1.346
1.310
1.273
1.257
1.221
1.246
1.235
1.270
1.268
1.269
1.220
1.137
1.000
0.882
0.722
0.575
0.422
0.294
0.199
0.111
0.040
0.007
0.003
0.
0.005
0.014
0.030
0.071
0.111
0.159
0.211
0.284
0.349
0.399
0.431
0.425
0.410
0.367
0.306
0.244
0.181
0.133
0.082
0.063
0.079
0.141
0.246
0.400
0.574
0.766
0.943
1.118
1.253
1.337
1.384
1.354
1.348
1.301
1.248
1.206
1.211
1.211
1.240
1.246
1.234
1.173
1.093
0.975
0.841
0.678
0.541
0.397
0.269
0.172
0.089
0.032
0.004
0.
0.002
0.006
0.025
0.060
0.099
0.147
0.221
0.305
0.385
0.492
0.548
0.578
0.564
0.534
0.479
0.407
0.333
0.241
0.174
0.116
0.086
0.092
0.158
0.245
0.396
0.570
0.762
0.955
1.122
1.264
1.357
1.390
1.379
1.361
1.313
1.260
1.207
1.186
1.188
1.196
1.210
1.174
1.139
1.056
0.949
0.814
0.658
0.514
0.366
0.248
0.149
0.070
0.025
0.004
0.
0.003
0.014
0.043
0.084
0.143
0.218
0.311
0.391
0.504
0.617
0.686
0.723
0.703
0.656
0.597
0.511
0.411
0.313
0.229
0.140
0.116
0.122
0.185
0.270
0.405
0.585
0.773
0.930
1.115
1.253
1.339
1.381
1.388
1.361
1.323
1.262
1.190
1.184
1.166
1.164
1.140
1.118
1.083
0.999
0.910
0.765
0.625
0.485
0.344
0.227
0.139
0.067
0.032
0.005
0.
0.012
0.033
0.061
0.116
0.200
0.296
0.397
0.513
0.635
0.738
0.824
0.854
0.848
0.798
0.705
0.615
0.497
0.375
0.268
0.179
0.143
0.156
0.201
0.278
0.408
0.574
0.743
0.929
1.087
1.224
1.304
1.362
1.345
1.325
1.306
1.242
1.185
1.138
1.138
1.099
1.089
1.054
1.029
0.955
0.842
0.713
0.574
0.436
0.301
0.207
0.125
0.062
0.026
0.005
0.
0.019
0.047
0.080
0.159
0.249
0.357
0.485
0.606
0.737
0.854
0.943
0.966
0.964
0.906
0.798
0.688
0.560
0.431
0.321
0.224
0.177
0.178
0.209
0.282
0.404
0.578
0.730
0.893
1.044
1.177
1.252
1.296
1.298
1.274
1.228
1.196
1.165
1.119
1.097
1.072
1.032
1.018
0.970
0.885
0.781
0.644
0.517
0.395
0.278
0.175
0.108
0.052
0.018
0.002
0.
0.036
0.064
0.115
0.192
0.292
0.415
0.550
0.685
0.838
0.976
1.057
1.089
1.063
0.984
0.882
0.742
0.609
0.472
0.346
0.256
0.216
0.196
0.224
0.296
0.404
0.561
0.712
0.860
0.994
1.097
1.173
1.209
1.219
1.195
1.158
1.142
1.119
1.075
1.048
1.009
0.983
0.948
0.903
0.810
0.707
0.589
0.461
0.339
0.235
0.155
0.088
0.046
0.015
0.
0.
0.039
0.075
0.135
0.206
0.320
0.460
0.613
0.761
0.924
1.056
1.139
1.167
1.137
1.055
0.930
0.790
0.635
0.490
0.357
0.273
0.238
0.207
0.244
0.283
0.395
0.521
0.663
0.797
0.910
1.019
1.086
1.107
1.110
1.094
1.080
1.044
1.033
1.028
0.987
0.950
0.922
0.889
0.818
0.733
0.621
0.507
0.389
0.284
0.201
0.122
0.068
0.032
0.007
0.
0.
0.039
0.087
0.145
0.224
0.330
0.475
0.650
0.809
0.965
1.104
1.188
1.211
1.171
1.068
0.957
0.804
0.651
0.490
0.357
0.283
0.244
0.221
0.243
0.287
0.362
0.463
0.593
0.713
0.812
0.894
0.958
0.974
0.986
0.975
0.963
0.951
0.934
0.912
0.910
0.874
0.844
0.796
0.723
0.637
0.530
0.441
0.327
0.238
0.153
0.093
0.050
0.022
0.002
0.
0.
0.037
0.085
0.143
0.222
0.333
0.482
0.657
0.833
0.979
1.113
1.187
1.204
1.154
1.055
0.942
0.776
0.636
0.487
0.346
0.273
0.236
0.216
0.231
0.276
0.336
0.412
0.508
0.604
0.684
0.764
0.807
0.842
0.851
0.852
0.837
0.824
0.816
0.808
0.806
0.770
0.746
0.690
0.621
0.541
0.450
0.354
0.265
0.189
0.125
0.063
0.032
0.010
0.
0.
0.
0.032
0.078
0.141
0.217
0.321
0.472
0.644
0.822
0.958
1.079
1.160
1.165
1.105
1.019
0.890
0.731
0.590
0.451
0.316
0.248
0.215
0.211
0.208
0.259
0.305
0.361
0.438
0.522
0.583
0.643
0.685
0.702
0.719
0.725
0.712
0.702
0.691
0.704
0.698
0.684
0.638
0.605
0.532
0.454
0.383
0.295
0.221
0.147
0.087
0.041
0.020
0.002
0.
0.
0.
0.014
0.066
0.117
0.193
0.319
0.450
0.620
0.792
0.927
1.027
1.102
1.108
1.041
0.945
0.815
0.669
0.521
0.389
0.282
0.211
0.172
0.182
0.191
0.212
0.266
0.319
0.385
0.442
0.514
0.546
0.571
0.584
0.605
0.612
0.592
0.589
0.595
0.588
0.581
0.578
0.538
0.499
0.439
0.386
0.323
0.243
0.167
0.107
0.058
0.026
0.006
0.
0.
0.
0.
0.
0.040
0.099
0.179
0.290
0.424
0.584
0.735
0.869
0.964
1.020
1.027
0.967
0.849
0.722
0.579
0.451
0.318
0.237
0.173
0.137
0.139
0.152
0.181
0.223
0.279
0.321
0.385
0.436
0.469
0.478
0.482
0.516
0.512
0.488
0.495
0.491
0.484
0.483
0.465
0.454
0.421
0.375
0.319
0.250
0.186
0.126
0.072
0.040
0.016
0.005
0.
0.
0.
0.
0.
0.009
0.079
0.165
0.260
0.388
0.523
0.670
0.798
0.883
0.911
0.910
0.839
0.755
0.622
0.500
0.371
0.266
0.196
0.130
0.117
0.119
0.127
0.143
0.172
0.227
0.272
0.319
0.355
0.383
0.402
0.415
0.422
0.424
0.402
0.397
0.391
0.400
0.397
0.381
0.364
0.340
0.299
0.247
0.204
0.140
0.087
0.051
0.028
0.015
0.003
0.
0.
0.
0.
0.
0.010
0.044
0.132
0.232
0.346
0.469
0.597
0.716
0.782
0.827
0.801
0.753
0.646
0.527
0.409
0.291
0.215
0.145
0.099
0.087
0.086
0.090
0.103
0.132
0.169
0.215
0.264
0.293
0.316
0.334
0.345
0.342
0.334
0.325
0.338
0.319
0.327
0.317
0.296
0.280
0.260
0.223
0.188
0.146
0.096
0.064
0.037
0.023
0.012
0.003
0.
0.
0.
0.
0.002
0.019
0.036
0.103
0.197
0.286
0.394
0.523
0.621
0.690
0.710
0.696
0.638
0.549
0.440
0.329
0.243
0.164
0.098
0.067
0.062
0.058
0.070
0.081
0.090
0.118
0.165
0.206
0.236
0.260
0.266
0.273
0.275
0.273
0.262
0.255
0.261
0.251
0.242
0.231
0.205
0.181
0.159
0.132
0.097
0.069
0.044
0.027
0.016
0.011
0.003
0.
0.
0.
0.
0.002
0.020
0.031
0.092
0.162
0.243
0.349
0.444
0.527
0.592
0.610
0.581
0.531
0.444
0.366
0.273
0.202
0.135
0.070
0.044
0.037
0.043
0.049
0.050
0.070
0.090
0.112
0.160
0.180
0.209
0.218
0.229
0.222
0.222
0.218
0.209
0.193
0.189
0.183
0.170
0.141
0.124
0.112
0.093
0.073
0.048
0.031
0.018
0.013
0.003
0.
0.
0.
0.
0.
0.003
0.018
0.031
0.083
0.143
0.213
0.296
0.375
0.442
0.485
0.498
0.478
0.427
0.360
0.291
0.220
0.150
0.100
0.047
0.033
0.022
0.030
0.034
0.036
0.038
0.057
0.087
0.105
0.130
0.152
0.167
0.177
0.178
0.181
0.172
0.163
0.152
0.138
0.118
0.104
0.094
0.084
0.076
0.059
0.043
0.028
0.017
0.013
0.005
0.002
0.
0.
0.
0.
0.
0.002
0.017
0.033
0.068
0.114
0.180
0.250
0.313
0.367
0.393
0.403
0.389
0.334
0.284
0.219
0.163
0.115
0.064
0.029
0.015
0.012
0.013
0.016
0.013
0.017
0.037
0.055
0.076
0.093
0.115
0.128
0.141
0.148
0.145
0.136
0.118
0.101
0.087
0.073
0.052
0.045
0.040
0.034
0.026
0.019
0.017
0.012
0.005
0.
0.
0.
0.
0.
0.
0.
0.002
0.008
0.027
0.054
0.094
0.146
0.199
0.247
0.292
0.312
0.316
0.290
0.247
0.205
0.160
0.108
0.071
0.029
0.017
0.010
0.010
0.009
0.
0.
0.
0.013
0.027
0.046
0.060
0.079
0.099
0.108
0.115
0.110
0.098
0.086
0.078
0.054
0.038
0.022
0.019
0.017
0.012
0.012
0.012
0.005
0.002
0.
0.
0.
0.
0.
0.
0.
0.
0.
0.003
0.019
0.037
0.071
0.109
0.142
0.183
0.214
0.219
0.227
0.210
0.183
0.147
0.098
0.071
0.042
0.015
0.007
0.
0.
0.
0.
0.
0.
0.002
0.017
0.025
0.039
0.049
0.061
0.074
0.076
0.077
0.069
0.058
0.040
0.022
0.010
0.005
0.003
0.005
0.005
0.003
0.002
0.
0.
0.
0.
0.
0.
0.
0.
0.
0.
0.
0.002
0.008
0.021
0.049
0.072
0.102
0.130
0.148
0.155
0.146
0.134
0.113
0.093
0.060
0.038
0.018
0.003
0.
0.
0.
0.
0.
0.
0.
0.
0.009
0.013
0.024
0.034
0.040
0.047
0.047
0.049
0.043
0.024
0.016
0.011
0.003
0.
0.
0.
0.
0.
0.
0.
0.
0.
0.
0.
0.
0.
0.
0.
0.
0.
0.
0.002
0.009
0.019
0.048
0.067
0.081
0.086
0.092
0.093
0.088
0.068
0.050
0.037
0.028
0.008
0.002
0.
0.
0.
0.
0.
0.
0.
0.
0.
0.005
0.012
0.015
0.023
0.025
0.025
0.019
0.017
0.014
0.008
0.003
0.
0.
0.
0.
0.
0.
0.
0.
0.
0.
0.
0.
0.
0.
0.
0.
0.
0.
0.
0.
0.006
0.008
0.013
0.027
0.047
0.053
0.056
0.052
0.042
0.037
0.032
0.024
0.008
0.002
0.
0.
0.
0.
0.
0.
0.
0.
0.
0.
0.
0.002
0.009
0.011
0.012
0.013
0.012
0.008
0.003
0.003
0.
0.
0.
0.
0.
0.
0.
0.
0.
0.
0.
0.
0.
0.
0.
0.
0.
0.
0.
0.
0.
0.
0.
0.007
0.008
0.015
0.018
0.029
0.024
0.024
0.018
0.012
0.002
0.
0.
0.
0.
0.
0.
0.
0.
0.
0.
0.
0.
0.
0.
0.
0.002
0.002
0.003
0.003
0.002
0.
0.
0.
0.
0.
0.
0.
0.
0.
0.
0.
0.
0.
0.
0.
0.
0.
0.
0.
0.
0.
0.
0.
0.
0.
0.
0.
0.
0.
0.
0.
0.
0.
0.
0.
0.
0.
0.
0.
0.
0.
0.
0.
0.
0.
0.
0.
0.
0.
0.
0.
0.
0.
0.
0.
0.
0.
0.
0.
0.
0.
0.
0.
0.
0.
0.
0.
0.
0.
0.
0.
0.
0.
0.
0.
0.
0.
0.
0.
0.
0.
0.
0.
0.
0.
0.
0.
0.
0.
0.
0.
0.
0.
0.
0.
0.
0.
0.
0.
0.
0.
0.
0.
0.
0.
0.
0.
0.
0.
0.
0.
0.
0.
0.
0.
0.
0.
0.
0.
0.
0.
0.
0.
0.
0.
0.
0.
0.
0.
0.
0.
0.
0.
0.
0.
0.
0.
0.
0.
0.
0.
0.
0.
0.
0.
0.
0.
0.
0.
0.
0.
0.
0.
0.
0.
0.
0.
0.
0.
0.
0.
0.
0.
0.
0.
0.
0.
0.
0.
0.
0.
0.
0.
0.
0.
0.
0.
0.
0.
0.
0.
0.
0.
0.
0.
0.
0.
0.
0.
0.
0.
0.
0.
0.
0.
0.
0.
0.
0.
0.
0.
0.
0.
0.
0.
0.
0.
0.
0.
0.
0.
0.
0.
0.
0.
0.
0.
0.
0.
0.
0.
0.
0.
0.
0.
0.
0.
0.
0.
0.
0.
0.
0.
0.
0.
0.
0.
0.
0.
0.
0.
0.
0.
0.
0.
0.
0.
0.
0.
0.
0.
0.
0.
0.
0.
0.
0.
0.
0.
0.
0.
0.
0.
0.
0.
0.
0.
0.
0.
0.
0.
0.
0.
0.
0.
0.
0.
0.
0.
0.
0.
0.
0.
0.
0.
0.
0.
0.
0.
0.
0.
0.
0.
0.
0.
0.
0.
0.
0.
0.
0.
0.
0.
0.
0.
0.
0.
0.
0.
0.
0.
0.
0.
0.
0.
0.
0.
0.
0.
0.
0.
0.
0.
0.
0.
0.
0.
0.
0.
0.
0.
0.
0.
0.
0.
0.
0.
0.
0.
0.
0.
0.
0.
0.
0.
0.
0.
0.
0.
0.
0.
0.
0.
0.
0.
0.
0.
0.
0.
0.
0.
0.
0.
0.
0.
0.
0.
0.
0.
0.
0.
0.
0.
0.
0.
0.
0.
0.
0.
0.
0.
0.
0.
0.
0.
0.
0.
0.
0.
0.
0.
0.
0.
0.
0.
0.
0.
0.
0.
0.
0.
0.
0.
0.
0.
0.
0.
0.
0.
0.
0.
0.
0.
0.
0.
0.
0.
0.
0.
0.
0.
0.
0.
0.
0.
0.
0.
0.
0.
0.
0.
0.
0.
0.
0.
0.
0.
0.
0.
0.
0.
0.
0.
0.
0.
0.
0.
0.
0.
0.
0.
0.
0.
0.
0.
0.
0.
0.
0.
0.
0.
0.
0.
0.
0.
0.
0.
0.
0.
0.
0.
0.
0.
0.
0.
0.
0.
0.
0.
0.
0.
0.
0.
0.
0.
0.
0.
0.
0.
0.
0.
0.
0.
0.
0.
0.
0.
0.
0.
0.
0.
0.
0.
0.
0.
0.
0.
0.
0.
0.
0.
0.
0.
0.
0.
0.
0.
0.
0.
0.
0.
0.
0.
0.
0.
0.
0.
0.
0.
0.
0.
0.
0.
0.
0.
0.
0.
0.
0.
0.
0.
0.
0.
0.
0.
0.
0.
0.
0.
0.
0.
0.
0.
0.
0.
0.
0.
0.
0.
0.
0.
0.
0.
0.
0.
0.
0.
0.
0.
0.
0.
0.
0.
0.
0.
0.
0.
0.
0.
0.
0.
0.
0.
0.
0.
0.
0.
0.
0.
0.
0.
0.
0.
0.
0.
0.
0.
0.
0.
0.
0.
0.
0.
0.
0.
0.
0.
0.
0.
0.
0.
0.
0.
0.
0.
0.
0.
0.
0.
0.
0.
0.
0.
0.
0.
0.
0.
0.
0.
0.
0.
0.
0.
0.
0.
0.
0.
0.
0.
0.
0.
0.
0.
0.
0.
0.
0.
0.
0.
0.
0.
0.
0.
0.
0.
0.
0.
0.
0.
0.
0.
0.
0.
0.
0.
0.
0.
0.
0.
0.
0.
0.
0.
0.
0.
0.
0.
0.
0.
0.
0.
0.
0.
0.
0.
0.
0.
0.
0.
0.
0.
0.
0.
0.
0.
0.
0.
0.
0.
0.
0.
0.
0.
0.
0.
0.
0.
0.
0.
0.
0.
0.
0.
0.
0.
0.
0.
0.
0.
0.
0.
0.
0.
0.
0.
0.
0.
0.
0.
0.
0.
0.
0.
0.
0.
0.
0.
0.
0.
0.
0.
0.
0.
0.
0.
0.
0.
0.
0.
0.
0.
0.
0.
0.
0.
0.
0.
0.
0.
0.
0.
0.
0.
0.
0.
0.
0.
0.
0.
0.
0.
0.
0.
0.
0.
0.
0.
0.
0.
0.
0.
0.
0.
0.
0.
0.
0.
0.
0.
0.
0.
0.
0.
0.
0.
0.
0.
0.
0.
0.
0.
0.
0.
0.
0.
0.
0.
0.
0.
0.
0.
0.
0.
0.
0.
0.
0.
0.
0.
0.
0.
0.
0.
0.
0.
0.
0.
0.
0.
0.
0.
0.
0.
0.
0.
0.
0.
0.
0.
0.
0.
0.
0.
0.
0.
0.
0.
0.
0.
0.
0.
0.
0.
0.
0.
0.
0.
0.
0.
0.
0.
0.
0.
0.
0.
0.
0.
0.
0.
0.
0.
0.
0.
0.
0.
0.
0.
0.
0.
0.
0.
0.
0.
0.
0.
0.
0.
0.
0.
0.
0.
0.
0.
0.
0.
0.
0.
0.
0.
0.
0.
0.
0.
0.
0.
0.
0.
0.
0.
0.
0.
0.
0.
0.
0.
0.
0.
0.
0.
0.
0.
0.
0.
0.
0.
0.
0.
0.
0.
0.
0.
0.
0.
0.
0.
0.
0.
0.
0.
0.
0.
0.
0.
0.
0.
0.
0.
0.
0.
0.
0.
0.
0.
0.
0.
0.
0.
0.
0.
0.
0.
0.
0.
0.
0.
0.
0.
0.
0.
0.
0.
0.
0.
0.
0.
0.
0.
0.
0.
0.
0.
0.
0.
0.
0.
0.
0.
0.
0.
0.
0.
0.
0.
0.
0.
0.
0.
0.
0.
0.
0.
0.
0.
0.
0.
0.
0.
0.
0.
0.
0.
0.
0.
0.
0.
0.
0.
0.
0.
0.
0.
0.
0.
0.
0.
0.
0.
0.
0.
0.
0.
0.
0.
0.
0.
0.
0.
0.
0.
0.
0.
0.
0.
0.
0.
0.
0.
0.
0.
0.
0.
0.
0.
0.
0.
0.
0.
0.
0.
0.
0.
0.
0.
0.
0.
0.
0.
0.
0.
0.
0.
0.
0.
0.
0.
0.
0.
0.
0.
0.
0.
0.
0.
0.
0.
0.
0.
0.
0.
0.
0.
0.
0.
0.
0.
0.
0.
0.
0.
0.
0.
0.
0.
0.
0.
0.
0.
0.
0.
0.
0.
0.
0.
0.
0.
0.
0.
0.
0.
0.
0.
0.
0.
0.
0.
0.
0.
0.
0.
0.
0.
0.
0.
0.
0.
0.
0.
0.
0.
0.
0.
0.
0.
0.
0.
0.
0.
0.
0.
0.
0.003
0.004
0.004
0.005
0.005
0.004
0.004
0.003
0.
0.
0.
0.
0.
0.
0.
0.
0.
0.
0.
0.
0.
0.
0.
0.
0.
0.
0.
0.
0.
0.
0.
0.
0.
0.
0.
0.
0.
0.
0.
0.
0.
0.
0.
0.
0.
0.
0.
0.
0.
0.
0.
0.
0.
0.
0.003
0.005
0.010
0.012
0.013
0.016
0.015
0.014
0.007
0.003
0.
0.
0.
0.
0.
0.
0.
0.
0.
0.
0.
0.
0.
0.
0.
0.
0.
0.
0.
0.
0.
0.
0.
0.
0.
0.
0.
0.
0.
0.
0.
0.
0.
0.
0.
0.
0.
0.
0.
0.
0.
0.
0.
0.
0.003
0.010
0.017
0.024
0.031
0.034
0.033
0.027
0.021
0.018
0.014
0.006
0.
0.
0.
0.
0.
0.
0.
0.
0.
0.
0.
0.
0.
0.
0.
0.
0.
0.
0.
0.
0.
0.
0.
0.
0.
0.
0.
0.
0.
0.
0.
0.
0.
0.
0.
0.002
0.005
0.009
0.010
0.009
0.002
0.003
0.012
0.014
0.030
0.040
0.047
0.053
0.052
0.054
0.055
0.045
0.031
0.022
0.014
0.006
0.
0.
0.
0.
0.
0.
0.
0.
0.
0.
0.
0.
0.
0.
0.
0.
0.
0.
0.
0.
0.
0.
0.
0.
0.
0.
0.
0.
0.
0.
0.
0.
0.002
0.005
0.012
0.015
0.020
0.026
0.032
0.036
0.039
0.041
0.053
0.065
0.077
0.085
0.095
0.098
0.092
0.091
0.078
0.062
0.043
0.024
0.015
0.003
0.
0.
0.
0.
0.
0.
0.
0.
0.
0.
0.
0.
0.
0.
0.
0.
0.
0.
0.
0.
0.
0.
0.
0.
0.
0.
0.
0.
0.
0.
0.002
0.011
0.015
0.020
0.034
0.039
0.052
0.062
0.069
0.090
0.101
0.117
0.125
0.137
0.148
0.169
0.165
0.155
0.149
0.123
0.101
0.075
0.050
0.022
0.009
0.
0.
0.
0.
0.
0.
0.
0.
0.
0.
0.
0.
0.
0.
0.
0.
0.
0.
0.
0.
0.
0.
0.
0.
0.
0.
0.
0.
0.
0.
0.011
0.016
0.027
0.040
0.050
0.069
0.092
0.107
0.135
0.149
0.178
0.189
0.200
0.225
0.245
0.254
0.261
0.255
0.233
0.202
0.156
0.117
0.075
0.045
0.012
0.005
0.
0.
0.
0.
0.
0.
0.
0.
0.
0.
0.
0.
0.
0.
0.
0.
0.
0.
0.
0.
0.
0.
0.
0.
0.
0.
0.
0.
0.005
0.015
0.022
0.041
0.056
0.077
0.113
0.139
0.161
0.204
0.236
0.277
0.298
0.332
0.358
0.366
0.377
0.368
0.354
0.322
0.277
0.225
0.170
0.122
0.073
0.027
0.009
0.002
0.
0.
0.
0.
0.
0.
0.
0.
0.
0.
0.
0.
0.
0.
0.
0.
0.
0.
0.
0.
0.
0.
0.
0.
0.
0.
0.
0.011
0.018
0.033
0.053
0.071
0.116
0.160
0.202
0.242
0.301
0.358
0.396
0.422
0.461
0.498
0.503
0.511
0.494
0.466
0.429
0.371
0.308
0.227
0.162
0.114
0.061
0.016
0.003
0.005
0.006
0.006
0.007
0.006
0.005
0.004
0.
0.
0.
0.
0.
0.
0.
0.
0.
0.
0.
0.
0.
0.
0.
0.
0.
0.
0.
0.004
0.013
0.025
0.043
0.063
0.097
0.155
0.205
0.266
0.341
0.417
0.473
0.529
0.564
0.615
0.650
0.672
0.663
0.641
0.596
0.543
0.465
0.390
0.296
0.212
0.150
0.091
0.045
0.020
0.010
0.014
0.015
0.016
0.015
0.013
0.007
0.005
0.
0.
0.
0.
0.
0.
0.
0.
0.
0.
0.
0.
0.
0.
0.
0.
0.
0.
0.005
0.014
0.028
0.047
0.072
0.117
0.185
0.255
0.341
0.436
0.527
0.604
0.657
0.725
0.795
0.822
0.817
0.814
0.787
0.745
0.680
0.599
0.487
0.388
0.274
0.195
0.134
0.077
0.034
0.033
0.035
0.035
0.036
0.033
0.025
0.021
0.013
0.005
0.
0.
0.
0.
0.
0.
0.
0.
0.
0.
0.
0.
0.
0.
0.
0.
0.
0.003
0.014
0.028
0.051
0.083
0.130
0.206
0.301
0.403
0.528
0.632
0.722
0.816
0.897
0.969
0.989
0.993
0.982
0.953
0.899
0.821
0.735
0.631
0.513
0.374
0.269
0.187
0.129
0.087
0.074
0.069
0.067
0.064
0.061
0.055
0.043
0.028
0.017
0.005
0.
0.
0.
0.
0.
0.
0.
0.
0.
0.
0.
0.
0.
0.
0.
0.
0.002
0.013
0.027
0.048
0.082
0.142
0.216
0.329
0.453
0.582
0.711
0.834
0.932
1.028
1.117
1.157
1.154
1.144
1.107
1.046
0.971
0.873
0.754
0.629
0.492
0.369
0.256
0.200
0.140
0.123
0.122
0.125
0.107
0.102
0.093
0.078
0.060
0.035
0.016
0.
0.
0.
0.
0.
0.
0.
0.
0.
0.
0.
0.
0.
0.
0.
0.
0.
0.011
0.023
0.039
0.078
0.137
0.237
0.348
0.485
0.629
0.772
0.923
1.044
1.166
1.238
1.277
1.289
1.267
1.230
1.180
1.097
0.980
0.859
0.731
0.573
0.465
0.368
0.284
0.216
0.188
0.187
0.181
0.173
0.156
0.130
0.111
0.087
0.063
0.038
0.020
0.
0.
0.
0.
0.
0.
0.
0.
0.
0.
0.
0.
0.
0.
0.
0.
0.003
0.017
0.033
0.071
0.140
0.228
0.355
0.492
0.643
0.817
0.973
1.112
1.234
1.324
1.354
1.374
1.362
1.325
1.281
1.203
1.095
0.964
0.835
0.699
0.582
0.491
0.391
0.323
0.282
0.270
0.256
0.244
0.222
0.180
0.149
0.116
0.084
0.056
0.034
0.
0.
0.
0.
0.
0.
0.
0.
0.
0.
0.
0.
0.
0.
0.
0.
0.002
0.013
0.026
0.062
0.127
0.219
0.338
0.482
0.658
0.828
0.992
1.132
1.258
1.345
1.400
1.418
1.422
1.397
1.384
1.308
1.213
1.100
0.960
0.831
0.728
0.609
0.523
0.439
0.390
0.366
0.342
0.318
0.287
0.246
0.195
0.148
0.108
0.071
0.043
0.
0.
0.
0.
0.
0.
0.
0.
0.
0.
0.
0.
0.
0.
0.
0.
0.
0.005
0.015
0.050
0.110
0.202
0.323
0.474
0.638
0.812
0.980
1.124
1.259
1.372
1.421
1.446
1.473
1.474
1.425
1.365
1.311
1.195
1.076
0.960
0.843
0.746
0.648
0.563
0.499
0.462
0.434
0.398
0.350
0.294
0.242
0.184
0.131
0.087
0.052
0.
0.
0.
0.
0.
0.
0.
0.
0.
0.
0.
0.
0.
0.
0.
0.
0.
0.
0.008
0.038
0.095
0.184
0.304
0.442
0.598
0.765
0.955
1.098
1.251
1.370
1.422
1.494
1.509
1.493
1.465
1.422
1.360
1.274
1.173
1.052
0.955
0.870
0.772
0.669
0.613
0.564
0.523
0.462
0.413
0.351
0.285
0.212
0.151
0.102
0.059
0.
0.
0.
0.
0.
0.
0.
0.
0.
0.
0.
0.
0.
0.
0.
0.
0.
0.
0.006
0.031
0.087
0.157
0.270
0.392
0.543
0.726
0.907
1.076
1.234
1.331
1.423
1.495
1.515
1.500
1.481
1.438
1.403
1.342
1.250
1.178
1.074
0.995
0.883
0.783
0.707
0.649
0.586
0.528
0.462
0.375
0.313
0.232
0.158
0.110
0.058
0.
0.
0.
0.
0.
0.
0.
0.
0.003
0.003
0.008
0.006
0.006
0.006
0.010
0.010
0.004
0.
0.005
0.028
0.071
0.133
0.227
0.342
0.499
0.689
0.861
1.036
1.187
1.296
1.398
1.460
1.489
1.490
1.470
1.438
1.425
1.402
1.330
1.271
1.180
1.092
1.000
0.889
0.807
0.721
0.642
0.566
0.488
0.399
0.326
0.241
0.168
0.109
0.059
0.
0.
0.
0.
0.
0.003
0.004
0.005
0.005
0.011
0.012
0.017
0.023
0.021
0.022
0.020
0.018
0.011
0.008
0.024
0.062
0.118
0.210
0.326
0.482
0.656
0.823
0.997
1.162
1.273
1.368
1.409
1.452
1.454
1.441
1.439
1.425
1.424
1.377
1.332
1.242
1.186
1.100
0.997
0.892
0.797
0.688
0.591
0.502
0.395
0.311
0.235
0.157
0.096
0.055
0.
0.
0.
0.
0.003
0.005
0.006
0.012
0.020
0.027
0.043
0.047
0.049
0.044
0.039
0.030
0.027
0.022
0.016
0.027
0.056
0.094
0.187
0.311
0.453
0.625
0.796
0.953
1.125
1.236
1.319
1.378
1.414
1.403
1.405
1.417
1.391
1.404
1.389
1.355
1.298
1.245
1.172
1.072
0.971
0.853
0.720
0.600
0.495
0.397
0.298
0.218
0.140
0.081
0.050
0.
0.
0.
0.003
0.005
0.012
0.016
0.034
0.042
0.057
0.070
0.076
0.078
0.076
0.071
0.055
0.041
0.030
0.026
0.024
0.047
0.093
0.170
0.282
0.432
0.590
0.748
0.907
1.096
1.215
1.288
1.344
1.372
1.369
1.387
1.392
1.394
1.376
1.383
1.358
1.332
1.265
1.208
1.114
1.017
0.889
0.743
0.607
0.485
0.370
0.262
0.190
0.114
0.066
0.039
0.
0.
0.003
0.005
0.012
0.017
0.034
0.050
0.069
0.094
0.111
0.124
0.127
0.124
0.106
0.089
0.066
0.047
0.032
0.031
0.053
0.096
0.149
0.264
0.400
0.567
0.738
0.913
1.078
1.214
1.294
1.342
1.340
1.377
1.379
1.357
1.350
1.337
1.334
1.332
1.311
1.275
1.223
1.126
1.027
0.892
0.745
0.608
0.470
0.336
0.238
0.154
0.097
0.049
0.031
0.
0.
0.004
0.011
0.016
0.034
0.056
0.078
0.115
0.147
0.169
0.184
0.192
0.185
0.175
0.146
0.108
0.080
0.053
0.041
0.052
0.089
0.138
0.241
0.392
0.569
0.754
0.925
1.074
1.201
1.294
1.350
1.360
1.360
1.342
1.331
1.291
1.283
1.288
1.301
1.308
1.283
1.201
1.129
1.022
0.888
0.741
0.604
0.431
0.319
0.202
0.129
0.079
0.035
0.015
0.
0.
0.004
0.013
0.030
0.049
0.080
0.113
0.167
0.203
0.237
0.262
0.278
0.269
0.248
0.222
0.175
0.127
0.080
0.067
0.055
0.082
0.129
0.248
0.396
0.583
0.753
0.934
1.094
1.223
1.307
1.332
1.351
1.340
1.294
1.274
1.243
1.233
1.256
1.259
1.275
1.265
1.202
1.100
1.001
0.879
0.726
0.578
0.410
0.295
0.183
0.112
0.062
0.015
0.005
0.
0.
0.009
0.015
0.039
0.070
0.108
0.160
0.226
0.282
0.336
0.367
0.374
0.366
0.331
0.292
0.244
0.175
0.133
0.087
0.071
0.081
0.134
0.253
0.399
0.592
0.774
0.941
1.116
1.252
1.330
1.364
1.359
1.346
1.285
1.245
1.199
1.194
1.211
1.229
1.243
1.236
1.186
1.090
0.975
0.853
0.680
0.541
0.392
0.263
0.160
0.091
0.038
0.008
0.003
0.
0.
0.012
0.028
0.066
0.109
0.167
0.230
0.313
0.394
0.455
0.487
0.501
0.483
0.443
0.368
0.313
0.240
0.176
0.129
0.097
0.095
0.139
0.245
0.407
0.590
0.778
0.966
1.128
1.278
1.369
1.397
1.384
1.347
1.294
1.242
1.198
1.185
1.205
1.225
1.223
1.210
1.144
1.066
0.953
0.792
0.654
0.520
0.372
0.247
0.151
0.081
0.027
0.004
0.
0.
0.006
0.023
0.064
0.100
0.166
0.233
0.326
0.432
0.528
0.610
0.652
0.656
0.630
0.579
0.499
0.402
0.301
0.220
0.157
0.119
0.119
0.178
0.262
0.410
0.598
0.790
0.966
1.130
1.282
1.366
1.411
1.389
1.371
1.319
1.267
1.186
1.176
1.191
1.201
1.188
1.158
1.117
1.049
0.915
0.778
0.642
0.488
0.344
0.234
0.140
0.069
0.023
0.003
0.
0.004
0.016
0.046
0.085
0.149
0.243
0.322
0.441
0.559
0.671
0.750
0.792
0.797
0.761
0.709
0.611
0.495
0.381
0.285
0.198
0.166
0.154
0.196
0.288
0.421
0.584
0.774
0.966
1.121
1.265
1.354
1.392
1.398
1.369
1.327
1.257
1.182
1.169
1.169
1.166
1.146
1.105
1.083
1.005
0.870
0.743
0.602
0.468
0.326
0.224
0.131
0.070
0.022
0.003
0.
0.010
0.032
0.061
0.131
0.218
0.298
0.411
0.534
0.684
0.804
0.896
0.940
0.937
0.892
0.819
0.718
0.594
0.465
0.340
0.244
0.208
0.196
0.226
0.319
0.429
0.599
0.749
0.920
1.101
1.232
1.327
1.361
1.387
1.344
1.289
1.237
1.171
1.136
1.112
1.120
1.081
1.044
1.004
0.928
0.815
0.694
0.563
0.434
0.301
0.200
0.113
0.066
0.024
0.003
0.
0.023
0.048
0.089
0.169
0.261
0.368
0.499
0.645
0.789
0.910
1.013
1.060
1.056
1.009
0.915
0.799
0.656
0.522
0.393
0.303
0.224
0.231
0.267
0.339
0.456
0.600
0.745
0.912
1.057
1.200
1.281
1.325
1.336
1.297
1.238
1.211
1.154
1.123
1.085
1.047
1.025
1.009
0.942
0.859
0.758
0.629
0.511
0.394
0.276
0.177
0.105
0.058
0.023
0.
0.
0.032
0.067
0.120
0.207
0.311
0.430
0.566
0.722
0.892
1.038
1.127
1.162
1.153
1.094
0.976
0.834
0.698
0.561
0.420
0.338
0.280
0.271
0.289
0.365
0.480
0.605
0.741
0.882
1.020
1.137
1.208
1.246
1.239
1.236
1.179
1.158
1.125
1.091
1.071
1.027
0.983
0.947
0.883
0.804
0.695
0.593
0.459
0.343
0.247
0.156
0.092
0.045
0.018
0.
0.
0.042
0.085
0.137
0.226
0.339
0.474
0.634
0.804
0.983
1.113
1.206
1.243
1.226
1.152
1.022
0.871
0.712
0.571
0.445
0.368
0.327
0.289
0.308
0.371
0.474
0.585
0.711
0.841
0.963
1.064
1.133
1.144
1.144
1.141
1.115
1.085
1.059
1.053
1.006
0.966
0.937
0.908
0.829
0.736
0.623
0.520
0.403
0.301
0.202
0.130
0.073
0.040
0.014
0.
0.
0.043
0.094
0.150
0.234
0.347
0.500
0.684
0.864
1.040
1.179
1.258
1.271
1.244
1.157
1.041
0.890
0.726
0.585
0.452
0.380
0.343
0.308
0.327
0.372
0.456
0.565
0.670
0.782
0.887
0.968
1.027
1.050
1.048
1.034
1.018
0.995
0.979
0.965
0.941
0.915
0.862
0.820
0.749
0.660
0.559
0.459
0.348
0.253
0.168
0.103
0.053
0.025
0.
0.
0.
0.048
0.096
0.151
0.239
0.358
0.517
0.707
0.876
1.046
1.186
1.261
1.270
1.235
1.142
1.008
0.866
0.715
0.582
0.443
0.380
0.336
0.300
0.326
0.380
0.426
0.501
0.597
0.714
0.778
0.858
0.899
0.935
0.939
0.936
0.914
0.900
0.881
0.870
0.848
0.838
0.794
0.727
0.655
0.570
0.483
0.377
0.292
0.204
0.129
0.082
0.038
0.015
0.
0.
0.
0.034
0.088
0.137
0.223
0.354
0.538
0.702
0.875
1.034
1.164
1.237
1.246
1.197
1.096
0.970
0.821
0.677
0.527
0.415
0.344
0.309
0.291
0.311
0.352
0.399
0.454
0.543
0.625
0.692
0.751
0.777
0.809
0.821
0.814
0.808
0.794
0.783
0.776
0.762
0.737
0.716
0.661
0.589
0.518
0.419
0.327
0.241
0.161
0.102
0.057
0.022
0.004
0.
0.
0.
0.025
0.062
0.128
0.222
0.350
0.509
0.685
0.849
0.997
1.109
1.197
1.196
1.137
1.029
0.896
0.751
0.617
0.488
0.374
0.304
0.282
0.272
0.275
0.308
0.352
0.410
0.491
0.556
0.621
0.643
0.687
0.706
0.727
0.710
0.698
0.683
0.694
0.683
0.661
0.658
0.613
0.564
0.514
0.433
0.359
0.278
0.192
0.120
0.071
0.041
0.011
0.003
0.
0.
0.
0.017
0.043
0.115
0.211
0.326
0.479
0.646
0.809
0.945
1.050
1.098
1.115
1.055
0.940
0.821
0.663
0.546
0.428
0.316
0.254
0.229
0.227
0.250
0.268
0.306
0.366
0.438
0.497
0.532
0.574
0.583
0.615
0.638
0.622
0.610
0.591
0.585
0.577
0.579
0.558
0.523
0.491
0.435
0.367
0.294
0.219
0.142
0.088
0.048
0.025
0.009
0.003
0.
0.
0.
0.
0.034
0.103
0.185
0.303
0.437
0.603
0.760
0.886
0.970
1.022
1.003
0.944
0.836
0.714
0.573
0.460
0.345
0.270
0.210
0.182
0.174
0.203
0.229
0.256
0.324
0.379
0.420
0.463
0.492
0.513
0.537
0.541
0.534
0.519
0.494
0.497
0.485
0.483
0.458
0.440
0.404
0.350
0.293
0.231
0.169
0.107
0.064
0.036
0.024
0.009
0.003
0.
0.
0.
0.002
0.027
0.073
0.173
0.274
0.402
0.539
0.697
0.816
0.900
0.931
0.916
0.851
0.740
0.623
0.485
0.370
0.292
0.224
0.165
0.147
0.133
0.161
0.170
0.222
0.262
0.302
0.360
0.398
0.420
0.444
0.463
0.461
0.441
0.434
0.418
0.413
0.399
0.403
0.381
0.348
0.317
0.274
0.235
0.179
0.125
0.085
0.053
0.031
0.016
0.008
0.003
0.
0.
0.
0.011
0.026
0.066
0.146
0.245
0.360
0.500
0.620
0.727
0.801
0.825
0.813
0.735
0.641
0.518
0.395
0.309
0.236
0.156
0.122
0.114
0.113
0.116
0.134
0.163
0.204
0.238
0.294
0.324
0.348
0.382
0.392
0.392
0.396
0.360
0.350
0.331
0.325
0.316
0.298
0.264
0.246
0.209
0.169
0.133
0.095
0.058
0.039
0.026
0.014
0.003
0.002
0.
0.
0.
0.012
0.028
0.062
0.121
0.220
0.335
0.443
0.549
0.641
0.703
0.723
0.695
0.626
0.546
0.438
0.340
0.242
0.169
0.117
0.087
0.082
0.080
0.089
0.094
0.116
0.150
0.185
0.216
0.257
0.293
0.319
0.332
0.333
0.306
0.304
0.288
0.275
0.256
0.242
0.218
0.193
0.174
0.148
0.122
0.097
0.067
0.045
0.029
0.017
0.012
0.003
0.
0.
0.
0.
0.012
0.030
0.063
0.118
0.190
0.287
0.382
0.477
0.554
0.596
0.604
0.589
0.530
0.443
0.353
0.269
0.192
0.127
0.085
0.052
0.053
0.061
0.055
0.057
0.082
0.108
0.133
0.167
0.204
0.228
0.257
0.266
0.258
0.251
0.245
0.228
0.214
0.193
0.175
0.158
0.131
0.107
0.096
0.084
0.062
0.042
0.030
0.018
0.013
0.003
0.
0.
0.
0.
0.
0.008
0.033
0.055
0.105
0.169
0.250
0.322
0.405
0.465
0.502
0.511
0.491
0.428
0.350
0.283
0.215
0.143
0.096
0.052
0.039
0.037
0.043
0.036
0.036
0.038
0.063
0.096
0.124
0.153
0.174
0.197
0.197
0.195
0.196
0.190
0.171
0.149
0.130
0.107
0.096
0.081
0.069
0.060
0.044
0.030
0.022
0.016
0.012
0.005
0.
0.
0.
0.
0.
0.
0.007
0.030
0.048
0.087
0.145
0.206
0.272
0.323
0.369
0.398
0.399
0.370
0.323
0.259
0.207
0.145
0.107
0.065
0.039
0.023
0.021
0.017
0.017
0.016
0.011
0.026
0.048
0.072
0.096
0.121
0.133
0.146
0.154
0.148
0.135
0.118
0.100
0.081
0.058
0.039
0.031
0.025
0.020
0.018
0.016
0.012
0.010
0.005
0.
0.
0.
0.
0.
0.
0.
0.002
0.014
0.038
0.066
0.112
0.163
0.213
0.252
0.288
0.309
0.305
0.280
0.235
0.187
0.135
0.099
0.066
0.044
0.020
0.018
0.012
0.013
0.008
0.003
0.003
0.010
0.025
0.040
0.060
0.080
0.094
0.107
0.110
0.106
0.092
0.079
0.063
0.047
0.028
0.015
0.008
0.006
0.006
0.003
0.003
0.003
0.002
0.
0.
0.
0.
0.
0.
0.
0.
0.
0.007
0.026
0.046
0.074
0.119
0.151
0.187
0.204
0.211
0.206
0.188
0.154
0.117
0.084
0.056
0.033
0.015
0.005
0.009
0.009
0.004
0.002
0.002
0.003
0.002
0.012
0.022
0.035
0.044
0.057
0.064
0.066
0.068
0.062
0.052
0.034
0.021
0.003
0.
0.
0.
0.
0.
0.
0.
0.
0.
0.
0.
0.
0.
0.
0.
0.
0.
0.
0.009
0.031
0.052
0.085
0.109
0.125
0.138
0.143
0.131
0.114
0.100
0.067
0.051
0.036
0.017
0.002
0.
0.
0.
0.
0.
0.
0.
0.
0.
0.010
0.018
0.023
0.031
0.034
0.039
0.041
0.030
0.016
0.012
0.003
0.002
0.
0.
0.
0.
0.
0.
0.
0.
0.
0.
0.
0.
0.
0.
0.
0.
0.
0.
0.005
0.012
0.025
0.039
0.065
0.079
0.082
0.090
0.080
0.075
0.054
0.041
0.033
0.017
0.007
0.
0.
0.
0.
0.
0.
0.
0.
0.
0.
0.
0.003
0.011
0.013
0.014
0.014
0.014
0.012
0.004
0.003
0.002
0.
0.
0.
0.
0.
0.
0.
0.
0.
0.
0.
0.
0.
0.
0.
0.
0.
0.
0.
0.
0.005
0.011
0.014
0.020
0.030
0.040
0.043
0.043
0.038
0.028
0.020
0.013
0.
0.
0.
0.
0.
0.
0.
0.
0.
0.
0.
0.
0.
0.
0.
0.003
0.003
0.003
0.003
0.003
0.002
0.
0.
0.
0.
0.
0.
0.
0.
0.
0.
0.
0.
0.
0.
0.
0.
0.
0.
0.
0.
0.
0.
0.
0.
0.005
0.008
0.009
0.009
0.012
0.009
0.012
0.009
0.
0.
0.
0.
0.
0.
0.
0.
0.
0.
0.
0.
0.
0.
0.
0.
0.
0.
0.
0.
0.
0.
0.
0.
0.
0.
0.
0.
0.
0.
0.
0.
0.
0.
0.
0.
0.
0.
0.
0.
0.
0.
0.
0.
0.
0.
0.
0.
0.
0.
0.
0.
0.
0.
0.
0.
0.
0.
0.
0.
0.
0.
0.
0.
0.
0.
0.
0.
0.
0.
0.
0.
0.
0.
0.
0.
0.
0.
0.
0.
0.
0.
0.
0.
0.
0.
0.
0.
0.
0.
0.
0.
0.
0.
0.
0.
0.
0.
0.
0.
0.
0.
0.
0.
0.
0.
0.
0.
0.
0.
0.
0.
0.
0.
0.
0.
0.
0.
0.
0.
0.
0.
0.
0.
0.
0.
0.
0.
0.
0.
0.
0.
0.
0.
0.
0.
0.
0.
0.
0.
0.
0.
0.
0.
0.
0.
0.
0.
0.
0.
0.
0.
0.
0.
0.
0.
0.
0.
0.
0.
0.
0.
0.
0.
0.
0.
0.
0.
0.
0.
0.
0.
0.
0.
0.
0.
0.
0.
0.
0.
0.
0.
0.
0.
0.
0.
0.
0.
0.
0.
0.
0.
0.
0.
0.
0.
0.
0.
0.
0.
0.
0.
0.
0.
0.
0.
0.
0.
0.
0.
0.
0.
0.
0.
0.
0.
0.
0.
0.
0.
0.
0.
0.
0.
0.
0.
0.
0.
0.
0.
0.
0.
0.
0.
0.
0.
0.
0.
0.
0.
0.
0.
0.
0.
0.
0.
0.
0.
0.
0.
0.
0.
0.
0.
0.
0.
0.
0.
0.
0.
0.
0.
0.
0.
0.
0.
0.
0.
0.
0.
0.
0.
0.
0.
0.
0.
0.
0.
0.
0.
0.
0.
0.
0.
0.
0.
0.
0.
0.
0.
0.
0.
0.
0.
0.
0.
0.
0.
0.
0.
0.
0.
0.
0.
0.
0.
0.
0.
0.
0.
0.
0.
0.
0.
0.
0.
0.
0.
0.
0.
0.
0.
0.
0.
0.
0.
0.
0.
0.
0.
0.
0.
0.
0.
0.
0.
0.
0.
0.
0.
0.
0.
0.
0.
0.
0.
0.
0.
0.
0.
0.
0.
0.
0.
0.
0.
0.
0.
0.
0.
0.
0.
0.
0.
0.
0.
0.
0.
0.
0.
0.
0.
0.
0.
0.
0.
0.
0.
0.
0.
0.
0.
0.
0.
0.
0.
0.
0.
0.
0.
0.
0.
0.
0.
0.
0.
0.
0.
0.
0.
0.
0.
0.
0.
0.
0.
0.
0.
0.
0.
0.
0.
0.
0.
0.
0.
0.
0.
0.
0.
0.
0.
0.
0.
0.
0.
0.
0.
0.
0.
0.
0.
0.
0.
0.
0.
0.
0.
0.
0.
0.
0.
0.
0.
0.
0.
0.
0.
0.
0.
0.
0.
0.
0.
0.
0.
0.
0.
0.
0.
0.
0.
0.
0.
0.
0.
0.
0.
0.
0.
0.
0.
0.
0.
0.
0.
0.
0.
0.
0.
0.
0.
0.
0.
0.
0.
0.
0.
0.
0.
0.
0.
0.
0.
0.
0.
0.
0.
0.
0.
0.
0.
0.
0.
0.
0.
0.
0.
0.
0.
0.
0.
0.
0.
0.
0.
0.
0.
0.
0.
0.
0.
0.
0.
0.
0.
0.
0.
0.
0.
0.
0.
0.
0.
0.
0.
0.
0.
0.
0.
0.
0.
0.
0.
0.
0.
0.
0.
0.
0.
0.
0.
0.
0.
0.
0.
0.
0.
0.
0.
0.
0.
0.
0.
0.
0.
0.
0.
0.
0.
0.
0.
0.
0.
0.
0.
0.
0.
0.
0.
0.
0.
0.
0.
0.
0.
0.
0.
0.
0.
0.
0.
0.
0.
0.
0.
0.
0.
0.
0.
0.
0.
0.
0.
0.
0.
0.
0.
0.
0.
0.
0.
0.
0.
0.
0.
0.
0.
0.
0.
0.
0.
0.
0.
0.
0.
0.
0.
0.
0.
0.
0.
0.
0.
0.
0.
0.
0.
0.
0.
0.
0.
0.
0.
0.
0.
0.
0.
0.
0.
0.
0.
0.
0.
0.
0.
0.
0.
0.
0.
0.
0.
0.
0.
0.
0.
0.
0.
0.
0.
0.
0.
0.
0.
0.
0.
0.
0.
0.
0.
0.
0.
0.
0.
0.
0.
0.
0.
0.
0.
0.
0.
0.
0.
0.
0.
0.
0.
0.
0.
0.
0.
0.
0.
0.
0.
0.
0.
0.
0.
0.
0.
0.
0.
0.
0.
0.
0.
0.
0.
0.
0.
0.
0.
0.
0.
0.
0.
0.
0.
0.
0.
0.
0.
0.
0.
0.
0.
0.
0.
0.
0.
0.
0.
0.
0.
0.
0.
0.
0.
0.
0.
0.
0.
0.
0.
0.
0.
0.
0.
0.
0.
0.
0.
0.
0.
0.
0.
0.
0.
0.
0.
0.
0.
0.
0.
0.
0.
0.
0.
0.
0.
0.
0.
0.
0.
0.
0.
0.
0.
0.
0.
0.
0.
0.
0.
0.
0.
0.
0.
0.
0.
0.
0.
0.
0.
0.
0.
0.
0.
0.
0.
0.
0.
0.
0.
0.
0.
0.
0.
0.
0.
0.
0.
0.
0.
0.
0.
0.
0.
0.
0.
0.
0.
0.
0.
0.
0.
0.
0.
0.
0.
0.
0.
0.
0.
0.
0.
0.
0.
0.
0.
0.
0.
0.
0.
0.
0.
0.
0.
0.
0.
0.
0.
0.
0.
0.
0.
0.
0.
0.
0.
0.
0.
0.
0.
0.
0.
0.
0.
0.
0.
0.
0.
0.
0.
0.
0.
0.
0.
0.
0.
0.
0.
0.
0.
0.
0.
0.
0.
0.
0.
0.
0.
0.
0.
0.
0.
0.
0.
0.
0.
0.
0.
0.
0.
0.
0.
0.
0.
0.
0.
0.
0.
0.
0.
0.
0.
0.
0.
0.
0.
0.
0.
0.
0.
0.
0.
0.
0.
0.
0.
0.
0.
0.
0.
0.
0.
0.
0.
0.
0.
0.
0.
0.
0.
0.
0.
0.
0.
0.
0.
0.
0.
0.
0.
0.
0.
0.
0.
0.
0.
0.
0.
0.
0.
0.
0.
0.
0.
0.
0.
0.
0.
0.
0.
0.
0.
0.
0.
0.
0.
0.
0.
0.
0.
0.
0.
0.
0.
0.
0.
0.
0.
0.
0.
0.
0.
0.
0.
0.
0.
0.
0.
0.
0.
0.
0.
0.
0.
0.
0.
0.
0.
0.
0.
0.
0.
0.
0.
0.
0.
0.
0.
0.
0.
0.
0.
0.
0.
0.
0.
0.
0.
0.
0.
0.
0.
0.
0.
0.
0.
0.
0.
0.
0.
0.
0.
0.
0.
0.
0.
0.
0.
0.
0.
0.
0.
0.
0.
0.
0.
0.
0.
0.
0.
0.
0.
0.
0.
0.
0.
0.
0.
0.
0.
0.
0.
0.
0.
0.
0.
0.
0.
0.
0.
0.
0.
0.
0.
0.
0.
0.
0.
0.
0.
0.
0.
0.
0.
0.
0.
0.
0.
0.
0.
0.
0.
0.003
0.003
0.004
0.004
0.003
0.003
0.
0.
0.
0.
0.
0.
0.
0.
0.
0.
0.
0.
0.
0.
0.
0.
0.
0.
0.
0.
0.
0.
0.
0.
0.
0.
0.
0.
0.
0.
0.
0.
0.
0.
0.
0.
0.
0.
0.
0.
0.
0.
0.
0.
0.
0.
0.
0.
0.004
0.004
0.005
0.006
0.010
0.005
0.004
0.004
0.
0.
0.
0.
0.
0.
0.
0.
0.
0.
0.
0.
0.
0.
0.
0.
0.
0.
0.
0.
0.
0.
0.
0.
0.
0.
0.
0.
0.
0.
0.
0.
0.
0.
0.
0.
0.
0.
0.
0.
0.
0.
0.
0.
0.
0.
0.004
0.009
0.016
0.018
0.024
0.021
0.020
0.016
0.013
0.007
0.
0.
0.
0.
0.
0.
0.
0.
0.
0.
0.
0.
0.
0.
0.
0.
0.
0.
0.
0.
0.
0.
0.
0.
0.
0.
0.
0.
0.
0.
0.
0.
0.
0.
0.
0.
0.
0.
0.004
0.004
0.
0.
0.002
0.003
0.011
0.014
0.025
0.033
0.042
0.048
0.049
0.047
0.038
0.030
0.018
0.009
0.
0.
0.
0.
0.
0.
0.
0.
0.
0.
0.
0.
0.
0.
0.
0.
0.
0.
0.
0.
0.
0.
0.
0.
0.
0.
0.
0.
0.
0.
0.
0.
0.
0.
0.005
0.010
0.012
0.014
0.018
0.021
0.021
0.026
0.022
0.028
0.047
0.055
0.064
0.078
0.082
0.080
0.079
0.071
0.052
0.036
0.025
0.006
0.
0.
0.
0.
0.
0.
0.
0.
0.
0.
0.
0.
0.
0.
0.
0.
0.
0.
0.
0.
0.
0.
0.
0.
0.
0.
0.
0.
0.
0.
0.
0.
0.005
0.013
0.016
0.028
0.033
0.038
0.051
0.053
0.057
0.072
0.071
0.090
0.112
0.128
0.139
0.144
0.139
0.122
0.107
0.092
0.070
0.041
0.024
0.006
0.
0.
0.
0.
0.
0.
0.
0.
0.
0.
0.
0.
0.
0.
0.
0.
0.
0.
0.
0.
0.
0.
0.
0.
0.
0.
0.
0.
0.
0.
0.005
0.013
0.019
0.034
0.042
0.052
0.070
0.082
0.102
0.120
0.143
0.157
0.167
0.189
0.203
0.223
0.230
0.222
0.211
0.181
0.144
0.106
0.071
0.042
0.015
0.005
0.
0.
0.
0.
0.
0.
0.
0.
0.
0.
0.
0.
0.
0.
0.
0.
0.
0.
0.
0.
0.
0.
0.
0.
0.
0.
0.
0.
0.002
0.012
0.018
0.031
0.046
0.058
0.089
0.116
0.135
0.163
0.194
0.221
0.241
0.275
0.298
0.320
0.334
0.332
0.324
0.298
0.262
0.199
0.161
0.117
0.068
0.028
0.006
0.
0.
0.
0.
0.
0.
0.
0.
0.
0.
0.
0.
0.
0.
0.
0.
0.
0.
0.
0.
0.
0.
0.
0.
0.
0.
0.
0.
0.006
0.015
0.028
0.044
0.060
0.088
0.131
0.166
0.202
0.245
0.293
0.327
0.369
0.395
0.428
0.444
0.460
0.459
0.436
0.401
0.349
0.287
0.214
0.157
0.108
0.053
0.008
0.005
0.004
0.005
0.005
0.005
0.005
0.004
0.
0.
0.
0.
0.
0.
0.
0.
0.
0.
0.
0.
0.
0.
0.
0.
0.
0.
0.
0.
0.
0.011
0.018
0.033
0.052
0.082
0.127
0.171
0.221
0.282
0.354
0.399
0.445
0.500
0.537
0.574
0.587
0.591
0.570
0.551
0.511
0.450
0.374
0.277
0.200
0.131
0.086
0.032
0.016
0.007
0.008
0.009
0.013
0.008
0.007
0.006
0.004
0.
0.
0.
0.
0.
0.
0.
0.
0.
0.
0.
0.
0.
0.
0.
0.
0.
0.
0.002
0.012
0.019
0.036
0.060
0.098
0.150
0.217
0.280
0.369
0.450
0.517
0.588
0.656
0.706
0.754
0.757
0.765
0.744
0.708
0.654
0.568
0.467
0.355
0.264
0.185
0.117
0.069
0.028
0.025
0.021
0.023
0.024
0.023
0.021
0.017
0.011
0.005
0.
0.
0.
0.
0.
0.
0.
0.
0.
0.
0.
0.
0.
0.
0.
0.
0.
0.002
0.012
0.024
0.039
0.071
0.113
0.176
0.257
0.337
0.441
0.550
0.638
0.717
0.802
0.882
0.928
0.945
0.926
0.901
0.851
0.780
0.692
0.590
0.464
0.336
0.235
0.159
0.096
0.054
0.046
0.050
0.047
0.049
0.048
0.041
0.030
0.020
0.014
0.
0.
0.
0.
0.
0.
0.
0.
0.
0.
0.
0.
0.
0.
0.
0.
0.
0.002
0.011
0.018
0.037
0.074
0.120
0.193
0.282
0.382
0.506
0.635
0.749
0.857
0.959
1.034
1.089
1.096
1.090
1.054
1.011
0.912
0.811
0.700
0.581
0.429
0.319
0.215
0.158
0.114
0.092
0.089
0.089
0.083
0.084
0.077
0.063
0.048
0.027
0.013
0.
0.
0.
0.
0.
0.
0.
0.
0.
0.
0.
0.
0.
0.
0.
0.
0.
0.008
0.016
0.033
0.070
0.127
0.203
0.296
0.423
0.570
0.709
0.840
0.976
1.074
1.163
1.216
1.227
1.214
1.182
1.115
1.046
0.943
0.806
0.668
0.537
0.419
0.305
0.227
0.178
0.162
0.154
0.145
0.133
0.117
0.108
0.092
0.071
0.047
0.033
0.006
0.
0.
0.
0.
0.
0.
0.
0.
0.
0.
0.
0.
0.
0.
0.
0.
0.003
0.015
0.028
0.062
0.120
0.198
0.311
0.444
0.605
0.769
0.921
1.053
1.161
1.261
1.314
1.313
1.318
1.285
1.232
1.168
1.043
0.916
0.788
0.647
0.542
0.419
0.336
0.264
0.238
0.223
0.212
0.192
0.167
0.142
0.122
0.098
0.069
0.045
0.029
0.
0.
0.
0.
0.
0.
0.
0.
0.
0.
0.
0.
0.
0.
0.
0.
0.
0.010
0.024
0.057
0.111
0.199
0.303
0.450
0.624
0.796
0.945
1.097
1.231
1.319
1.362
1.384
1.421
1.398
1.342
1.254
1.153
1.058
0.914
0.776
0.656
0.541
0.444
0.364
0.327
0.305
0.285
0.261
0.228
0.189
0.155
0.123
0.089
0.057
0.038
0.
0.
0.
0.
0.
0.
0.
0.
0.
0.
0.
0.
0.
0.
0.
0.
0.
0.005
0.012
0.054
0.101
0.189
0.294
0.434
0.592
0.794
0.952
1.117
1.238
1.331
1.404
1.443
1.478
1.445
1.371
1.326
1.241
1.145
1.032
0.895
0.776
0.668
0.566
0.475
0.429
0.394
0.364
0.330
0.296
0.244
0.193
0.148
0.109
0.073
0.046
0.
0.
0.
0.
0.
0.
0.
0.
0.
0.
0.
0.
0.
0.
0.
0.
0.
0.
0.006
0.029
0.094
0.163
0.285
0.418
0.588
0.780
0.937
1.107
1.239
1.360
1.442
1.493
1.496
1.480
1.432
1.383
1.297
1.233
1.112
0.997
0.895
0.787
0.696
0.603
0.535
0.490
0.449
0.396
0.337
0.287
0.225
0.174
0.124
0.082
0.048
0.
0.
0.
0.
0.
0.
0.
0.
0.
0.
0.
0.005
0.005
0.005
0.005
0.004
0.
0.
0.005
0.024
0.082
0.146
0.263
0.398
0.562
0.750
0.926
1.092
1.246
1.359
1.425
1.488
1.527
1.503
1.451
1.399
1.363
1.283
1.185
1.087
0.985
0.904
0.808
0.713
0.637
0.558
0.510
0.445
0.385
0.317
0.251
0.192
0.135
0.087
0.052
0.
0.
0.
0.
0.
0.
0.
0.
0.
0.005
0.006
0.007
0.012
0.018
0.018
0.017
0.011
0.005
0.009
0.025
0.072
0.135
0.233
0.375
0.528
0.708
0.907
1.062
1.209
1.333
1.426
1.473
1.512
1.475
1.442
1.415
1.383
1.332
1.278
1.161
1.106
1.022
0.924
0.821
0.724
0.645
0.563
0.493
0.410
0.342
0.271
0.199
0.134
0.078
0.053
0.
0.
0.
0.
0.
0.
0.003
0.004
0.010
0.012
0.018
0.026
0.029
0.028
0.029
0.027
0.024
0.019
0.014
0.028
0.061
0.128
0.215
0.345
0.508
0.705
0.873
1.024
1.188
1.313
1.401
1.454
1.477
1.450
1.424
1.396
1.365
1.344
1.323
1.261
1.194
1.110
1.031
0.926
0.825
0.705
0.600
0.515
0.435
0.345
0.264
0.202
0.130
0.080
0.046
0.
0.
0.
0.
0.003
0.004
0.005
0.011
0.019
0.027
0.042
0.057
0.053
0.051
0.048
0.045
0.040
0.029
0.024
0.024
0.053
0.107
0.195
0.332
0.483
0.673
0.845
1.004
1.163
1.287
1.356
1.418
1.423
1.391
1.402
1.400
1.361
1.359
1.339
1.295
1.245
1.179
1.086
0.999
0.891
0.768
0.617
0.524
0.435
0.341
0.246
0.180
0.108
0.066
0.041
0.
0.
0.
0.003
0.004
0.006
0.013
0.031
0.044
0.063
0.079
0.088
0.094
0.094
0.086
0.063
0.055
0.045
0.034
0.037
0.045
0.108
0.179
0.314
0.457
0.639
0.805
0.976
1.141
1.268
1.339
1.361
1.377
1.380
1.374
1.386
1.341
1.321
1.325
1.307
1.275
1.213
1.134
1.061
0.936
0.786
0.664
0.532
0.421
0.320
0.221
0.150
0.093
0.056
0.032
0.
0.
0.
0.004
0.006
0.014
0.034
0.045
0.075
0.101
0.126
0.140
0.153
0.153
0.134
0.117
0.092
0.066
0.049
0.042
0.057
0.098
0.166
0.280
0.434
0.594
0.784
0.954
1.117
1.241
1.333
1.356
1.361
1.380
1.348
1.335
1.306
1.278
1.286
1.302
1.278
1.240
1.155
1.071
0.961
0.820
0.691
0.546
0.406
0.292
0.193
0.130
0.084
0.041
0.024
0.
0.
0.003
0.005
0.013
0.029
0.050
0.084
0.126
0.155
0.192
0.219
0.231
0.229
0.223
0.200
0.149
0.101
0.064
0.060
0.060
0.091
0.153
0.272
0.409
0.579
0.763
0.945
1.110
1.231
1.310
1.353
1.353
1.341
1.337
1.322
1.270
1.253
1.253
1.266
1.267
1.241
1.162
1.063
0.955
0.838
0.684
0.544
0.391
0.250
0.166
0.111
0.065
0.025
0.012
0.
0.
0.004
0.011
0.021
0.044
0.075
0.128
0.178
0.227
0.271
0.307
0.325
0.324
0.307
0.272
0.227
0.172
0.113
0.088
0.066
0.088
0.150
0.245
0.402
0.585
0.764
0.930
1.109
1.240
1.307
1.359
1.338
1.339
1.300
1.261
1.216
1.203
1.196
1.221
1.225
1.217
1.154
1.063
0.944
0.820
0.666
0.514
0.367
0.238
0.149
0.093
0.047
0.015
0.005
0.
0.
0.004
0.012
0.037
0.065
0.120
0.181
0.247
0.315
0.380
0.422
0.448
0.446
0.401
0.353
0.294
0.229
0.165
0.123
0.096
0.097
0.152
0.243
0.409
0.593
0.772
0.944
1.121
1.238
1.308
1.362
1.347
1.318
1.261
1.221
1.198
1.176
1.164
1.198
1.198
1.186
1.129
1.029
0.935
0.808
0.655
0.498
0.342
0.228
0.138
0.075
0.041
0.007
0.003
0.
0.
0.009
0.026
0.060
0.105
0.176
0.253
0.333
0.420
0.501
0.555
0.578
0.568
0.529
0.473
0.390
0.295
0.222
0.156
0.125
0.124
0.156
0.255
0.416
0.592
0.772
0.956
1.116
1.257
1.350
1.391
1.374
1.327
1.268
1.223
1.191
1.179
1.181
1.173
1.176
1.169
1.116
1.038
0.937
0.788
0.621
0.484
0.337
0.220
0.135
0.073
0.023
0.003
0.
0.
0.005
0.023
0.048
0.102
0.169
0.253
0.354
0.459
0.566
0.647
0.705
0.731
0.714
0.671
0.586
0.491
0.376
0.290
0.210
0.167
0.161
0.191
0.273
0.409
0.594
0.775
0.949
1.112
1.255
1.352
1.390
1.377
1.346
1.288
1.229
1.174
1.156
1.178
1.168
1.139
1.131
1.091
1.018
0.907
0.757
0.607
0.470
0.332
0.218
0.128
0.070
0.017
0.003
0.
0.007
0.021
0.037
0.097
0.163
0.237
0.334
0.461
0.585
0.709
0.798
0.849
0.876
0.857
0.788
0.709
0.601
0.477
0.349
0.258
0.217
0.214
0.242
0.326
0.432
0.593
0.767
0.939
1.116
1.256
1.351
1.398
1.392
1.365
1.296
1.233
1.171
1.161
1.164
1.136
1.114
1.091
1.042
0.967
0.860
0.724
0.581
0.460
0.327
0.220
0.130
0.065
0.020
0.003
0.
0.020
0.032
0.068
0.138
0.219
0.309
0.418
0.563
0.707
0.842
0.943
0.988
1.003
0.979
0.914
0.811
0.685
0.554
0.425
0.304
0.260
0.260
0.279
0.364
0.474
0.615
0.762
0.917
1.102
1.238
1.326
1.380
1.381
1.338
1.289
1.223
1.147
1.120
1.111
1.118
1.075
1.040
0.986
0.914
0.806
0.676
0.565
0.423
0.302
0.209
0.119
0.057
0.020
0.005
0.
0.025
0.051
0.095
0.178
0.274
0.378
0.511
0.666
0.821
0.961
1.065
1.114
1.126
1.079
1.003
0.888
0.752
0.612
0.469
0.374
0.313
0.296
0.317
0.403
0.509
0.637
0.778
0.922
1.080
1.218
1.304
1.342
1.346
1.306
1.262
1.192
1.152
1.108
1.089
1.032
1.016
0.977
0.934
0.858
0.750
0.616
0.508
0.389
0.285
0.184
0.115
0.056
0.021
0.003
0.
0.035
0.076
0.123
0.217
0.316
0.440
0.591
0.756
0.932
1.066
1.157
1.215
1.218
1.169
1.063
0.936
0.808
0.652
0.521
0.446
0.370
0.346
0.363
0.441
0.541
0.649
0.770
0.917
1.063
1.165
1.238
1.261
1.279
1.259
1.206
1.158
1.134
1.103
1.055
1.003
0.978
0.941
0.879
0.789
0.701
0.575
0.469
0.356
0.247
0.166
0.097
0.056
0.020
0.003
0.
0.045
0.086
0.149
0.239
0.345
0.502
0.655
0.852
1.021
1.165
1.248
1.286
1.275
1.222
1.114
0.961
0.826
0.677
0.561
0.477
0.413
0.378
0.404
0.463
0.543
0.665
0.765
0.891
1.015
1.114
1.157
1.203
1.202
1.188
1.148
1.097
1.099
1.058
1.025
0.997
0.952
0.913
0.847
0.744
0.647
0.530
0.421
0.316
0.219
0.132
0.085
0.045
0.015
0.003
0.
0.052
0.096
0.155
0.249
0.376
0.528
0.719
0.905
1.075
1.209
1.284
1.327
1.304
1.229
1.118
0.977
0.818
0.690
0.570
0.484
0.433
0.407
0.432
0.483
0.550
0.645
0.742
0.855
0.957
1.045
1.088
1.121
1.121
1.111
1.069
1.019
1.014
0.999
0.994
0.950
0.906
0.851
0.772
0.691
0.598
0.478
0.365
0.279
0.176
0.118
0.075
0.032
0.010
0.
0.
0.052
0.093
0.152
0.264
0.391
0.550
0.746
0.912
1.093
1.217
1.298
1.318
1.293
1.212
1.089
0.935
0.808
0.657
0.564
0.480
0.432
0.417
0.424
0.473
0.539
0.606
0.697
0.797
0.885
0.965
1.001
1.034
1.039
1.014
0.991
0.960
0.952
0.932
0.917
0.895
0.853
0.797
0.717
0.619
0.525
0.417
0.327
0.227
0.155
0.097
0.055
0.029
0.008
0.
0.
0.048
0.079
0.143
0.254
0.406
0.556
0.745
0.911
1.079
1.216
1.290
1.298
1.258
1.166
1.023
0.889
0.759
0.625
0.515
0.471
0.420
0.405
0.425
0.450
0.520
0.570
0.653
0.734
0.798
0.852
0.900
0.927
0.941
0.913
0.895
0.881
0.883
0.882
0.851
0.828
0.790
0.736
0.650
0.573
0.481
0.378
0.280
0.195
0.124
0.078
0.043
0.011
0.
0.
0.
0.037
0.064
0.136
0.251
0.396
0.549
0.732
0.901
1.052
1.174
1.240
1.248
1.205
1.097
0.970
0.832
0.702
0.577
0.470
0.421
0.381
0.384
0.404
0.434
0.471
0.537
0.604
0.684
0.722
0.767
0.819
0.835
0.839
0.820
0.802
0.789
0.797
0.796
0.764
0.746
0.713
0.660
0.588
0.517
0.423
0.327
0.234
0.155
0.101
0.060
0.021
0.003
0.
0.
0.
0.026
0.061
0.127
0.228
0.371
0.528
0.701
0.865
1.001
1.112
1.167
1.181
1.124
1.022
0.893
0.755
0.626
0.512
0.429
0.358
0.348
0.347
0.367
0.395
0.437
0.489
0.551
0.616
0.649
0.685
0.734
0.758
0.758
0.731
0.718
0.699
0.698
0.687
0.668
0.654
0.618
0.573
0.519
0.435
0.357
0.273
0.183
0.118
0.070
0.031
0.011
0.003
0.
0.
0.
0.017
0.062
0.113
0.219
0.346
0.498
0.665
0.821
0.955
1.056
1.100
1.095
1.022
0.937
0.809
0.666
0.531
0.451
0.368
0.309
0.301
0.300
0.309
0.343
0.381
0.432
0.491
0.536
0.569
0.612
0.648
0.662
0.677
0.660
0.642
0.618
0.598
0.589
0.562
0.551
0.518
0.479
0.429
0.362
0.285
0.210
0.139
0.081
0.049
0.027
0.014
0.003
0.
0.
0.
0.013
0.051
0.101
0.210
0.325
0.472
0.627
0.777
0.902
1.000
1.037
1.011
0.936
0.836
0.692
0.572
0.471
0.375
0.305
0.266
0.244
0.251
0.257
0.279
0.323
0.372
0.411
0.458
0.496
0.540
0.576
0.582
0.582
0.574
0.556
0.527
0.509
0.495
0.470
0.447
0.422
0.385
0.334
0.269
0.223
0.167
0.101
0.065
0.038
0.025
0.013
0.003
0.
0.
0.
0.015
0.043
0.094
0.183
0.301
0.443
0.588
0.718
0.830
0.915
0.949
0.919
0.844
0.727
0.618
0.497
0.399
0.319
0.252
0.212
0.203
0.196
0.210
0.231
0.267
0.303
0.327
0.381
0.421
0.460
0.489
0.512
0.520
0.509
0.474
0.434
0.427
0.404
0.391
0.362
0.331
0.293
0.253
0.208
0.166
0.123
0.077
0.053
0.032
0.018
0.009
0.003
0.
0.
0.
0.021
0.046
0.086
0.168
0.279
0.406
0.532
0.650
0.751
0.820
0.847
0.816
0.739
0.625
0.512
0.425
0.326
0.259
0.197
0.162
0.164
0.160
0.173
0.177
0.208
0.237
0.263
0.302
0.341
0.388
0.421
0.434
0.440
0.423
0.393
0.369
0.341
0.330
0.307
0.278
0.249
0.220
0.185
0.155
0.127
0.086
0.060
0.036
0.026
0.014
0.003
0.
0.
0.
0.
0.021
0.048
0.094
0.161
0.251
0.364
0.474
0.572
0.657
0.711
0.728
0.687
0.636
0.538
0.421
0.325
0.242
0.193
0.142
0.115
0.120
0.125
0.127
0.130
0.158
0.177
0.207
0.238
0.268
0.302
0.331
0.348
0.350
0.331
0.316
0.297
0.269
0.249
0.226
0.202
0.177
0.156
0.127
0.106
0.082
0.056
0.037
0.027
0.016
0.011
0.002
0.
0.
0.
0.
0.019
0.044
0.089
0.147
0.227
0.314
0.409
0.498
0.571
0.609
0.607
0.587
0.529
0.424
0.333
0.254
0.200
0.144
0.092
0.081
0.073
0.084
0.089
0.083
0.100
0.134
0.142
0.174
0.203
0.233
0.258
0.262
0.264
0.256
0.242
0.226
0.196
0.171
0.157
0.133
0.111
0.087
0.074
0.063
0.047
0.031
0.020
0.015
0.011
0.003
0.
0.
0.
0.
0.
0.013
0.041
0.074
0.128
0.198
0.266
0.337
0.412
0.465
0.490
0.496
0.465
0.405
0.339
0.247
0.189
0.145
0.103
0.064
0.048
0.058
0.056
0.052
0.049
0.043
0.076
0.098
0.115
0.144
0.166
0.184
0.195
0.195
0.189
0.176
0.156
0.136
0.111
0.087
0.068
0.049
0.040
0.024
0.023
0.020
0.015
0.013
0.010
0.002
0.
0.
0.
0.
0.
0.
0.012
0.035
0.061
0.100
0.160
0.218
0.272
0.323
0.361
0.381
0.377
0.352
0.300
0.236
0.183
0.131
0.093
0.070
0.045
0.037
0.032
0.029
0.026
0.023
0.018
0.030
0.048
0.066
0.092
0.108
0.130
0.132
0.139
0.135
0.121
0.101
0.081
0.065
0.040
0.026
0.014
0.009
0.011
0.009
0.010
0.005
0.003
0.
0.
0.
0.
0.
0.
0.
0.
0.
0.020
0.045
0.078
0.121
0.161
0.200
0.245
0.267
0.275
0.268
0.245
0.194
0.153
0.102
0.086
0.062
0.036
0.019
0.019
0.020
0.015
0.009
0.015
0.011
0.007
0.022
0.037
0.050
0.065
0.080
0.089
0.092
0.087
0.078
0.067
0.054
0.035
0.014
0.007
0.
0.002
0.003
0.002
0.002
0.
0.
0.
0.
0.
0.
0.
0.
0.
0.
0.
0.008
0.026
0.047
0.079
0.116
0.143
0.166
0.178
0.185
0.178
0.156
0.129
0.094
0.066
0.043
0.030
0.018
0.004
0.009
0.005
0.007
0.003
0.003
0.006
0.006
0.006
0.016
0.027
0.033
0.040
0.049
0.051
0.053
0.049
0.038
0.023
0.008
0.003
0.
0.
0.
0.
0.
0.
0.
0.
0.
0.
0.
0.
0.
0.
0.
0.
0.
0.004
0.012
0.027
0.044
0.074
0.099
0.112
0.125
0.122
0.111
0.102
0.077
0.056
0.040
0.026
0.013
0.
0.
0.
0.
0.
0.
0.002
0.005
0.003
0.003
0.003
0.010
0.014
0.016
0.015
0.015
0.017
0.013
0.009
0.003
0.002
0.
0.
0.
0.
0.
0.
0.
0.
0.
0.
0.
0.
0.
0.
0.
0.
0.
0.
0.
0.005
0.010
0.020
0.024
0.046
0.061
0.070
0.072
0.063
0.053
0.040
0.032
0.016
0.010
0.
0.
0.
0.
0.
0.
0.
0.
0.
0.002
0.002
0.003
0.002
0.002
0.003
0.003
0.003
0.003
0.003
0.003
0.
0.
0.
0.
0.
0.
0.
0.
0.
0.
0.
0.
0.
0.
0.
0.
0.
0.
0.
0.
0.
0.
0.004
0.009
0.011
0.012
0.017
0.022
0.027
0.029
0.022
0.012
0.010
0.004
0.
0.
0.
0.
0.
0.
0.
0.
0.
0.
0.
0.
0.
0.
0.
0.
0.
0.
0.
0.
0.
0.
0.
0.
0.
0.
0.
0.
0.
0.
0.
0.
0.
0.
0.
0.
0.
0.
0.
0.
0.
0.
0.
0.
0.
0.004
0.008
0.008
0.008
0.003
0.
0.
0.
0.
0.
0.
0.
0.
0.
0.
0.
0.
0.
0.
0.
0.
0.
0.
0.
0.
0.
0.
0.
0.
0.
0.
0.
0.
0.
0.
0.
0.
0.
0.
0.
0.
0.
0.
0.
0.
0.
0.
0.
0.
0.
0.
0.
0.
0.
0.
0.
0.
0.
0.
0.
0.
0.
0.
0.
0.
0.
0.
0.
0.
0.
0.
0.
0.
0.
0.
0.
0.
0.
0.
0.
0.
0.
0.
0.
0.
0.
0.
0.
0.
0.
0.
0.
0.
0.
0.
0.
0.
0.
0.
0.
0.
0.
0.
0.
0.
0.
0.
0.
0.
0.
0.
0.
0.
0.
0.
0.
0.
0.
0.
0.
0.
0.
0.
0.
0.
0.
0.
0.
0.
0.
0.
0.
0.
0.
0.
0.
0.
0.
0.
0.
0.
0.
0.
0.
0.
0.
0.
0.
0.
0.
0.
0.
0.
0.
0.
0.
0.
0.
0.
0.
0.
0.
0.
0.
0.
0.
0.
0.
0.
0.
0.
0.
0.
0.
0.
0.
0.
0.
0.
0.
0.
0.
0.
0.
0.
0.
0.
0.
0.
0.
0.
0.
0.
0.
0.
0.
0.
0.
0.
0.
0.
0.
0.
0.
0.
0.
0.
0.
0.
0.
0.
0.
0.
0.
0.
0.
0.
0.
0.
0.
0.
0.
0.
0.
0.
0.
0.
0.
0.
0.
0.
0.
0.
0.
0.
0.
0.
0.
0.
0.
0.
0.
0.
0.
0.
0.
0.
0.
0.
0.
0.
0.
0.
0.
0.
0.
0.
0.
0.
0.
0.
0.
0.
0.
0.
0.
0.
0.
0.
0.
0.
0.
0.
0.
0.
0.
0.
0.
0.
0.
0.
0.
0.
0.
0.
0.
0.
0.
0.
0.
0.
0.
0.
0.
0.
0.
0.
0.
0.
0.
0.
0.
0.
0.
0.
0.
0.
0.
0.
0.
0.
0.
0.
0.
0.
0.
0.
0.
0.
0.
0.
0.
0.
0.
0.
0.
0.
0.
0.
0.
0.
0.
0.
0.
0.
0.
0.
0.
0.
0.
0.
0.
0.
0.
0.
0.
0.
0.
0.
0.
0.
0.
0.
0.
0.
0.
0.
0.
0.
0.
0.
0.
0.
0.
0.
0.
0.
0.
0.
0.
0.
0.
0.
0.
0.
0.
0.
0.
0.
0.
0.
0.
0.
0.
0.
0.
0.
0.
0.
0.
0.
0.
0.
0.
0.
0.
0.
0.
0.
0.
0.
0.
0.
0.
0.
0.
0.
0.
0.
0.
0.
0.
0.
0.
0.
0.
0.
0.
0.
0.
0.
0.
0.
0.
0.
0.
0.
0.
0.
0.
0.
0.
0.
0.
0.
0.
0.
0.
0.
0.
0.
0.
0.
0.
0.
0.
0.
0.
0.
0.
0.
0.
0.
0.
0.
0.
0.
0.
0.
0.
0.
0.
0.
0.
0.
0.
0.
0.
0.
0.
0.
0.
0.
0.
0.
0.
0.
0.
0.
0.
0.
0.
0.
0.
0.
0.
0.
0.
0.
0.
0.
0.
0.
0.
0.
0.
0.
0.
0.
0.
0.
0.
0.
0.
0.
0.
0.
0.
0.
0.
0.
0.
0.
0.
0.
0.
0.
0.
0.
0.
0.
0.
0.
0.
0.
0.
0.
0.
0.
0.
0.
0.
0.
0.
0.
0.
0.
0.
0.
0.
0.
0.
0.
0.
0.
0.
0.
0.
0.
0.
0.
0.
0.
0.
0.
0.
0.
0.
0.
0.
0.
0.
0.
0.
0.
0.
0.
0.
0.
0.
0.
0.
0.
0.
0.
0.
0.
0.
0.
0.
0.
0.
0.
0.
0.
0.
0.
0.
0.
0.
0.
0.
0.
0.
0.
0.
0.
0.
0.
0.
0.
0.
0.
0.
0.
0.
0.
0.
0.
0.
0.
0.
0.
0.
0.
0.
0.
0.
0.
0.
0.
0.
0.
0.
0.
0.
0.
0.
0.
0.
0.
0.
0.
0.
0.
0.
0.
0.
0.
0.
0.
0.
0.
0.
0.
0.
0.
0.
0.
0.
0.
0.
0.
0.
0.
0.
0.
0.
0.
0.
0.
0.
0.
0.
0.
0.
0.
0.
0.
0.
0.
0.
0.
0.
0.
0.
0.
0.
0.
0.
0.
0.
0.
0.
0.
0.
0.
0.
0.
0.
0.
0.
0.
0.
0.
0.
0.
0.
0.
0.
0.
0.
0.
0.
0.
0.
0.
0.
0.
0.
0.
0.
0.
0.
0.
0.
0.
0.
0.
0.
0.
0.
0.
0.
0.
0.
0.
0.
0.
0.
0.
0.
0.
0.
0.
0.
0.
0.
0.
0.
0.
0.
0.
0.
0.
0.
0.
0.
0.
0.
0.
0.
0.
0.
0.
0.
0.
0.
0.
0.
0.
0.
0.
0.
0.
0.
0.
0.
0.
0.
0.
0.
0.
0.
0.
0.
0.
0.
0.
0.
0.
0.
0.
0.
0.
0.
0.
0.
0.
0.
0.
0.
0.
0.
0.
0.
0.
0.
0.
0.
0.
0.
0.
0.
0.
0.
0.
0.
0.
0.
0.
0.
0.
0.
0.
0.
0.
0.
0.
0.
0.
0.
0.
0.
0.
0.
0.
0.
0.
0.
0.
0.
0.
0.
0.
0.
0.
0.
0.
0.
0.
0.
0.
0.
0.
0.
0.
0.
0.
0.
0.
0.
0.
0.
0.
0.
0.
0.
0.
0.
0.
0.
0.
0.
0.
0.
0.
0.
0.
0.
0.
0.
0.
0.
0.
0.
0.
0.
0.
0.
0.
0.
0.
0.
0.
0.
0.
0.
0.
0.
0.
0.
0.
0.
0.
0.
0.
0.
0.
0.
0.
0.
0.
0.
0.
0.
0.
0.
0.
0.
0.
0.
0.
0.
0.
0.
0.
0.
0.
0.
0.
0.
0.
0.
0.
0.
0.
0.
0.
0.
0.
0.
0.
0.
0.
0.
0.
0.
0.
0.
0.
0.
0.
0.
0.
0.
0.
0.
0.
0.
0.
0.
0.
0.
0.
0.
0.
0.
0.
0.
0.
0.
0.
0.
0.
0.
0.
0.
0.
0.
0.
0.
0.
0.
0.
0.
0.
0.
0.
0.
0.
0.
0.
0.
0.
0.
0.
0.
0.
0.
0.
0.
0.
0.
0.
0.
0.
0.
0.
0.
0.
0.
0.
0.
0.
0.
0.
0.
0.
0.
0.
0.
0.
0.
0.
0.
0.
0.
0.
0.
0.
0.
0.
0.
0.
0.
0.
0.
0.
0.
0.
0.
0.
0.
0.
0.
0.
0.
0.
0.
0.
0.
0.
0.
0.
0.
0.
0.
0.
0.
0.
0.
0.
0.
0.
0.
0.
0.
0.
0.
0.
0.
0.
0.
0.
0.
0.
0.
0.
0.
0.
0.
0.
0.
0.
0.
0.
0.
0.
0.
0.
0.
0.
0.
0.
0.
0.
0.
0.
0.
0.
0.
0.
0.
0.
0.
0.
0.
0.
0.
0.
0.
0.
0.
0.
0.
0.
0.
0.
0.
0.
0.
0.
0.
0.
0.
0.
0.
0.
0.
0.
0.
0.
0.
0.
0.
0.003
0.004
0.004
0.004
0.004
0.003
0.
0.
0.
0.
0.
0.
0.
0.
0.
0.
0.
0.
0.
0.
0.
0.
0.
0.
0.
0.
0.
0.
0.
0.
0.
0.
0.
0.
0.
0.
0.
0.
0.
0.
0.
0.
0.
0.
0.
0.
0.
0.
0.
0.
0.
0.
0.
0.
0.004
0.005
0.008
0.013
0.015
0.015
0.010
0.006
0.002
0.
0.
0.
0.
0.
0.
0.
0.
0.
0.
0.
0.
0.
0.
0.
0.
0.
0.
0.
0.
0.
0.
0.
0.
0.
0.
0.
0.
0.
0.
0.
0.
0.
0.
0.
0.
0.
0.
0.
0.
0.
0.
0.
0.002
0.002
0.006
0.012
0.020
0.033
0.039
0.041
0.033
0.031
0.026
0.017
0.003
0.002
0.
0.
0.
0.
0.
0.
0.
0.
0.
0.
0.
0.
0.
0.
0.
0.
0.
0.
0.
0.
0.
0.
0.
0.
0.
0.
0.
0.
0.
0.
0.
0.
0.
0.
0.005
0.010
0.011
0.011
0.014
0.014
0.008
0.008
0.012
0.017
0.033
0.046
0.058
0.067
0.070
0.068
0.059
0.048
0.031
0.019
0.004
0.003
0.
0.
0.
0.
0.
0.
0.
0.
0.
0.
0.
0.
0.
0.
0.
0.
0.
0.
0.
0.
0.
0.
0.
0.
0.
0.
0.
0.
0.
0.
0.
0.002
0.010
0.013
0.015
0.021
0.030
0.031
0.035
0.041
0.037
0.045
0.065
0.080
0.098
0.108
0.109
0.108
0.104
0.091
0.075
0.058
0.043
0.017
0.004
0.002
0.
0.
0.
0.
0.
0.
0.
0.
0.
0.
0.
0.
0.
0.
0.
0.
0.
0.
0.
0.
0.
0.
0.
0.
0.
0.
0.
0.
0.
0.002
0.010
0.015
0.019
0.033
0.040
0.045
0.064
0.072
0.080
0.093
0.110
0.122
0.152
0.158
0.183
0.193
0.192
0.172
0.151
0.130
0.100
0.063
0.035
0.013
0.003
0.
0.
0.
0.
0.
0.
0.
0.
0.
0.
0.
0.
0.
0.
0.
0.
0.
0.
0.
0.
0.
0.
0.
0.
0.
0.
0.
0.
0.
0.006
0.014
0.020
0.036
0.045
0.064
0.084
0.100
0.123
0.142
0.174
0.197
0.228
0.239
0.264
0.274
0.293
0.286
0.264
0.234
0.186
0.143
0.100
0.051
0.024
0.006
0.003
0.
0.
0.
0.
0.
0.
0.
0.
0.
0.
0.
0.
0.
0.
0.
0.
0.
0.
0.
0.
0.
0.
0.
0.
0.
0.
0.
0.003
0.012
0.018
0.030
0.046
0.065
0.101
0.128
0.159
0.189
0.236
0.260
0.302
0.324
0.355
0.379
0.398
0.401
0.393
0.365
0.323
0.242
0.189
0.145
0.091
0.046
0.017
0.003
0.
0.
0.004
0.004
0.
0.
0.
0.
0.
0.
0.
0.
0.
0.
0.
0.
0.
0.
0.
0.
0.
0.
0.
0.
0.
0.
0.
0.003
0.014
0.025
0.041
0.062
0.099
0.133
0.184
0.237
0.280
0.328
0.374
0.429
0.473
0.507
0.536
0.539
0.531
0.518
0.472
0.419
0.345
0.249
0.184
0.124
0.075
0.027
0.014
0.005
0.006
0.007
0.007
0.006
0.006
0.004
0.
0.
0.
0.
0.
0.
0.
0.
0.
0.
0.
0.
0.
0.
0.
0.
0.
0.
0.
0.
0.005
0.015
0.028
0.047
0.077
0.116
0.173
0.241
0.305
0.370
0.442
0.502
0.558
0.607
0.673
0.693
0.703
0.679
0.647
0.603
0.530
0.438
0.330
0.234
0.164
0.103
0.058
0.019
0.013
0.014
0.015
0.019
0.018
0.016
0.007
0.005
0.
0.
0.
0.
0.
0.
0.
0.
0.
0.
0.
0.
0.
0.
0.
0.
0.
0.
0.
0.003
0.015
0.028
0.056
0.093
0.143
0.211
0.289
0.379
0.452
0.544
0.628
0.704
0.768
0.838
0.861
0.869
0.836
0.797
0.731
0.636
0.539
0.422
0.306
0.206
0.144
0.086
0.039
0.032
0.029
0.027
0.028
0.027
0.024
0.020
0.015
0.005
0.
0.
0.
0.
0.
0.
0.
0.
0.
0.
0.
0.
0.
0.
0.
0.
0.
0.
0.003
0.014
0.029
0.061
0.101
0.166
0.236
0.330
0.432
0.541
0.652
0.763
0.848
0.933
0.996
1.024
1.023
0.995
0.933
0.855
0.744
0.630
0.497
0.375
0.273
0.184
0.118
0.074
0.055
0.058
0.062
0.058
0.060
0.055
0.041
0.029
0.015
0.
0.
0.
0.
0.
0.
0.
0.
0.
0.
0.
0.
0.
0.
0.
0.
0.
0.
0.003
0.012
0.029
0.058
0.105
0.172
0.257
0.367
0.495
0.615
0.757
0.871
0.998
1.093
1.148
1.168
1.158
1.127
1.064
0.976
0.850
0.734
0.581
0.462
0.356
0.260
0.188
0.129
0.127
0.114
0.104
0.094
0.090
0.083
0.067
0.050
0.038
0.021
0.
0.
0.
0.
0.
0.
0.
0.
0.
0.
0.
0.
0.
0.
0.
0.
0.
0.002
0.008
0.021
0.057
0.102
0.171
0.271
0.395
0.540
0.690
0.844
0.975
1.119
1.212
1.266
1.277
1.277
1.250
1.173
1.074
0.975
0.859
0.710
0.590
0.453
0.341
0.262
0.210
0.188
0.179
0.158
0.139
0.123
0.113
0.095
0.073
0.051
0.036
0.011
0.
0.
0.
0.
0.
0.
0.
0.
0.
0.
0.
0.
0.
0.
0.
0.
0.
0.003
0.015
0.052
0.094
0.175
0.266
0.409
0.566
0.738
0.909
1.061
1.195
1.278
1.344
1.369
1.363
1.325
1.267
1.187
1.092
0.963
0.847
0.708
0.569
0.457
0.383
0.303
0.267
0.246
0.222
0.192
0.174
0.142
0.123
0.095
0.070
0.047
0.024
0.
0.
0.
0.
0.
0.
0.
0.
0.
0.
0.
0.
0.
0.
0.
0.
0.
0.
0.009
0.040
0.082
0.173
0.280
0.430
0.596
0.772
0.951
1.091
1.218
1.332
1.392
1.421
1.430
1.418
1.326
1.255
1.168
1.064
0.956
0.817
0.696
0.590
0.489
0.408
0.364
0.328
0.296
0.258
0.224
0.183
0.147
0.115
0.083
0.056
0.034
0.
0.
0.
0.
0.
0.
0.
0.
0.
0.
0.
0.
0.
0.
0.
0.
0.
0.
0.005
0.029
0.074
0.165
0.269
0.429
0.589
0.776
0.948
1.108
1.244
1.353
1.439
1.472
1.473
1.452
1.383
1.308
1.250
1.144
1.041
0.907
0.798
0.707
0.606
0.532
0.455
0.414
0.368
0.317
0.268
0.219
0.175
0.133
0.094
0.064
0.040
0.
0.
0.
0.
0.
0.
0.
0.
0.
0.
0.005
0.006
0.006
0.006
0.006
0.005
0.
0.
0.003
0.028
0.077
0.150
0.257
0.402
0.559
0.738
0.917
1.112
1.251
1.367
1.455
1.505
1.503
1.468
1.422
1.362
1.303
1.206
1.110
1.008
0.903
0.825
0.717
0.655
0.567
0.490
0.432
0.364
0.308
0.256
0.200
0.148
0.099
0.064
0.040
0.
0.
0.
0.
0.
0.
0.
0.
0.004
0.006
0.008
0.013
0.020
0.022
0.022
0.021
0.018
0.011
0.005
0.027
0.075
0.149
0.244
0.383
0.544
0.733
0.914
1.088
1.243
1.345
1.444
1.485
1.484
1.476
1.427
1.378
1.328
1.263
1.189
1.101
1.016
0.926
0.835
0.742
0.657
0.562
0.493
0.403
0.341
0.276
0.209
0.155
0.096
0.065
0.041
0.
0.
0.
0.
0.
0.
0.
0.007
0.010
0.013
0.025
0.030
0.036
0.039
0.040
0.033
0.029
0.024
0.018
0.031
0.072
0.134
0.227
0.362
0.537
0.723
0.901
1.048
1.210
1.339
1.428
1.472
1.454
1.456
1.411
1.360
1.342
1.288
1.267
1.200
1.111
1.039
0.956
0.852
0.737
0.623
0.518
0.446
0.357
0.276
0.208
0.153
0.096
0.057
0.039
0.
0.
0.
0.
0.
0.003
0.004
0.011
0.015
0.029
0.042
0.055
0.063
0.066
0.063
0.056
0.049
0.040
0.027
0.039
0.068
0.125
0.210
0.340
0.512
0.694
0.873
1.032
1.200
1.319
1.403
1.431
1.425
1.409
1.359
1.357
1.346
1.290
1.283
1.243
1.181
1.116
1.029
0.921
0.825
0.670
0.554
0.457
0.373
0.281
0.194
0.139
0.088
0.053
0.032
0.
0.
0.
0.
0.003
0.005
0.011
0.021
0.045
0.068
0.084
0.108
0.117
0.113
0.104
0.094
0.077
0.061
0.056
0.059
0.075
0.115
0.212
0.327
0.485
0.667
0.832
0.993
1.156
1.287
1.378
1.376
1.384
1.368
1.360
1.353
1.317
1.306
1.287
1.261
1.220
1.143
1.052
0.962
0.842
0.715
0.580
0.458
0.359
0.257
0.181
0.121
0.077
0.044
0.027
0.
0.
0.
0.003
0.005
0.011
0.025
0.044
0.079
0.108
0.140
0.159
0.171
0.172
0.171
0.150
0.117
0.094
0.076
0.068
0.085
0.126
0.203
0.309
0.455
0.625
0.791
0.976
1.152
1.257
1.347
1.363
1.371
1.337
1.345
1.319
1.288
1.287
1.285
1.274
1.235
1.164
1.078
0.985
0.865
0.734
0.593
0.457
0.334
0.230
0.156
0.113
0.065
0.032
0.015
0.
0.
0.
0.004
0.010
0.019
0.041
0.086
0.131
0.177
0.213
0.244
0.266
0.270
0.261
0.234
0.206
0.150
0.107
0.089
0.091
0.133
0.200
0.300
0.433
0.583
0.781
0.951
1.118
1.240
1.297
1.350
1.353
1.347
1.302
1.284
1.264
1.256
1.255
1.232
1.219
1.183
1.102
1.003
0.882
0.750
0.622
0.443
0.323
0.214
0.144
0.090
0.055
0.016
0.011
0.
0.
0.003
0.005
0.015
0.033
0.078
0.132
0.198
0.255
0.312
0.349
0.377
0.385
0.364
0.332
0.273
0.226
0.160
0.119
0.103
0.134
0.196
0.285
0.407
0.590
0.756
0.939
1.093
1.216
1.290
1.331
1.321
1.301
1.300
1.248
1.210
1.204
1.196
1.184
1.189
1.165
1.095
0.999
0.885
0.760
0.614
0.464
0.324
0.205
0.122
0.072
0.039
0.013
0.004
0.
0.
0.003
0.012
0.028
0.068
0.138
0.198
0.278
0.347
0.419
0.473
0.512
0.516
0.483
0.433
0.362
0.292
0.224
0.171
0.132
0.139
0.188
0.273
0.404
0.571
0.745
0.936
1.094
1.202
1.288
1.331
1.304
1.289
1.235
1.216
1.163
1.165
1.154
1.153
1.170
1.152
1.100
1.013
0.899
0.766
0.621
0.456
0.300
0.203
0.124
0.066
0.030
0.006
0.003
0.
0.
0.008
0.027
0.071
0.119
0.191
0.270
0.367
0.456
0.546
0.605
0.640
0.632
0.605
0.544
0.454
0.368
0.287
0.222
0.178
0.176
0.196
0.282
0.411
0.566
0.766
0.930
1.085
1.216
1.296
1.326
1.330
1.293
1.223
1.199
1.166
1.145
1.161
1.155
1.148
1.125
1.085
1.014
0.906
0.773
0.603
0.443
0.311
0.203
0.128
0.059
0.019
0.003
0.
0.
0.009
0.028
0.052
0.103
0.175
0.266
0.360
0.470
0.593
0.683
0.761
0.793
0.794
0.744
0.669
0.574
0.458
0.360
0.277
0.224
0.219
0.244
0.312
0.427
0.566
0.767
0.921
1.094
1.216
1.313
1.358
1.337
1.318
1.248
1.220
1.166
1.128
1.165
1.140
1.141
1.125
1.059
0.978
0.883
0.754
0.596
0.438
0.324
0.216
0.137
0.062
0.017
0.005
0.
0.013
0.024
0.036
0.084
0.157
0.249
0.338
0.461
0.602
0.727
0.826
0.903
0.935
0.923
0.871
0.792
0.676
0.557
0.430
0.331
0.272
0.259
0.287
0.352
0.449
0.606
0.759
0.930
1.102
1.232
1.324
1.356
1.368
1.325
1.254
1.227
1.161
1.133
1.126
1.123
1.107
1.093
1.029
0.942
0.836
0.711
0.580
0.436
0.321
0.225
0.133
0.067
0.020
0.006
0.
0.023
0.038
0.071
0.136
0.224
0.316
0.420
0.577
0.731
0.855
0.959
1.036
1.067
1.045
0.990
0.901
0.776
0.642
0.511
0.392
0.334
0.314
0.332
0.401
0.489
0.627
0.765
0.919
1.111
1.236
1.309
1.356
1.357
1.326
1.258
1.204
1.143
1.131
1.100
1.084
1.075
1.040
0.993
0.907
0.797
0.683
0.544
0.424
0.307
0.220
0.142
0.062
0.023
0.009
0.
0.034
0.056
0.102
0.175
0.270
0.391
0.518
0.684
0.848
0.991
1.092
1.152
1.178
1.148
1.071
0.969
0.849
0.719
0.588
0.466
0.403
0.383
0.402
0.456
0.550
0.672
0.788
0.936
1.087
1.214
1.293
1.327
1.339
1.311
1.265
1.187
1.153
1.123
1.103
1.072
1.048
1.001
0.954
0.856
0.763
0.637
0.514
0.401
0.293
0.207
0.127
0.057
0.029
0.010
0.003
0.042
0.075
0.131
0.209
0.328
0.459
0.614
0.777
0.944
1.081
1.177
1.239
1.268
1.234
1.143
1.027
0.891
0.765
0.644
0.553
0.464
0.437
0.458
0.512
0.594
0.709
0.810
0.938
1.082
1.179
1.245
1.286
1.277
1.258
1.218
1.182
1.126
1.106
1.079
1.050
1.031
0.988
0.938
0.832
0.730
0.613
0.495
0.378
0.266
0.185
0.112
0.059
0.027
0.015
0.003
0.056
0.086
0.142
0.248
0.366
0.507
0.687
0.863
1.028
1.174
1.254
1.320
1.329
1.274
1.172
1.066
0.933
0.794
0.679
0.588
0.530
0.488
0.504
0.558
0.634
0.723
0.815
0.926
1.056
1.154
1.208
1.227
1.227
1.206
1.178
1.151
1.101
1.082
1.063
1.027
0.995
0.963
0.893
0.796
0.691
0.576
0.447
0.347
0.245
0.160
0.097
0.055
0.030
0.014
0.003
0.060
0.097
0.150
0.264
0.402
0.543
0.734
0.918
1.077
1.210
1.300
1.347
1.345
1.283
1.164
1.047
0.914
0.786
0.690
0.604
0.552
0.523
0.535
0.585
0.665
0.742
0.821
0.907
1.040
1.109
1.173
1.177
1.196
1.174
1.137
1.079
1.048
1.046
1.033
1.010
0.962
0.914
0.846
0.739
0.649
0.534
0.404
0.311
0.218
0.146
0.079
0.048
0.024
0.009
0.
0.060
0.097
0.158
0.276
0.416
0.580
0.760
0.936
1.106
1.239
1.304
1.339
1.316
1.243
1.128
1.014
0.874
0.775
0.674
0.609
0.558
0.533
0.546
0.602
0.652
0.739
0.796
0.896
0.990
1.059
1.101
1.122
1.128
1.104
1.084
1.042
1.012
1.005
0.993
0.957
0.925
0.863
0.790
0.701
0.606
0.493
0.375
0.269
0.191
0.116
0.073
0.035
0.016
0.003
0.
0.056
0.091
0.153
0.276
0.423
0.589
0.761
0.954
1.111
1.225
1.304
1.328
1.294
1.211
1.088
0.952
0.831
0.725
0.650
0.597
0.570
0.532
0.555
0.576
0.643
0.718
0.777
0.859
0.924
0.989
1.042
1.049
1.048
1.037
1.006
0.986
0.974
0.955
0.940
0.900
0.869
0.810
0.733
0.654
0.540
0.442
0.332
0.232
0.155
0.100
0.054
0.029
0.008
0.
0.
0.048
0.081
0.158
0.269
0.419
0.566
0.754
0.934
1.091
1.197
1.272
1.291
1.245
1.155
1.047
0.898
0.778
0.663
0.609
0.557
0.525
0.522
0.536
0.564
0.608
0.670
0.730
0.807
0.875
0.921
0.955
0.976
0.964
0.939
0.929
0.912
0.901
0.894
0.843
0.833
0.801
0.745
0.683
0.584
0.488
0.389
0.295
0.194
0.127
0.078
0.048
0.012
0.002
0.
0.
0.031
0.084
0.149
0.259
0.407
0.563
0.736
0.906
1.061
1.168
1.222
1.223
1.179
1.088
0.972
0.842
0.724
0.614
0.541
0.516
0.501
0.484
0.504
0.534
0.569
0.616
0.677
0.726
0.792
0.837
0.866
0.873
0.882
0.859
0.843
0.833
0.825
0.803
0.778
0.740
0.711
0.666
0.593
0.519
0.420
0.332
0.248
0.154
0.102
0.066
0.024
0.004
0.002
0.
0.
0.030
0.081
0.146
0.241
0.388
0.552
0.717
0.882
1.024
1.124
1.172
1.149
1.083
0.989
0.885
0.768
0.645
0.546
0.481
0.447
0.440
0.436
0.458
0.473
0.508
0.544
0.603
0.655
0.704
0.747
0.780
0.792
0.793
0.772
0.751
0.744
0.706
0.698
0.669
0.637
0.604
0.563
0.508
0.422
0.335
0.257
0.190
0.119
0.075
0.036
0.016
0.004
0.002
0.
0.
0.022
0.069
0.140
0.239
0.377
0.538
0.688
0.851
0.999
1.084
1.111
1.088
1.022
0.892
0.797
0.682
0.570
0.475
0.425
0.381
0.377
0.378
0.387
0.408
0.445
0.475
0.539
0.575
0.619
0.656
0.690
0.701
0.710
0.705
0.675
0.647
0.610
0.592
0.565
0.535
0.496
0.460
0.402
0.331
0.268
0.206
0.144
0.088
0.053
0.029
0.015
0.004
0.
0.
0.
0.023
0.064
0.129
0.220
0.370
0.513
0.667
0.800
0.930
1.011
1.029
0.994
0.930
0.810
0.710
0.605
0.503
0.423
0.369
0.331
0.317
0.316
0.323
0.341
0.378
0.408
0.442
0.494
0.530
0.575
0.609
0.623
0.625
0.619
0.592
0.543
0.511
0.477
0.462
0.428
0.394
0.356
0.310
0.256
0.208
0.159
0.108
0.067
0.038
0.025
0.013
0.003
0.
0.
0.
0.030
0.067
0.121
0.215
0.338
0.474
0.613
0.748
0.856
0.925
0.941
0.908
0.837
0.738
0.615
0.516
0.422
0.358
0.302
0.276
0.258
0.257
0.267
0.282
0.310
0.342
0.364
0.412
0.445
0.476
0.511
0.536
0.539
0.524
0.483
0.448
0.418
0.391
0.366
0.332
0.299
0.260
0.223
0.183
0.147
0.112
0.072
0.046
0.030
0.017
0.008
0.002
0.
0.
0.
0.035
0.066
0.124
0.197
0.321
0.430
0.561
0.667
0.767
0.816
0.827
0.780
0.711
0.619
0.508
0.410
0.343
0.287
0.236
0.204
0.207
0.200
0.221
0.233
0.250
0.279
0.304
0.330
0.362
0.392
0.413
0.430
0.440
0.422
0.392
0.346
0.328
0.305
0.274
0.245
0.212
0.183
0.154
0.122
0.102
0.069
0.045
0.031
0.018
0.012
0.003
0.
0.
0.
0.
0.035
0.065
0.118
0.181
0.279
0.385
0.489
0.583
0.666
0.704
0.705
0.665
0.602
0.512
0.412
0.316
0.248
0.201
0.165
0.155
0.149
0.152
0.161
0.165
0.181
0.205
0.228
0.245
0.280
0.304
0.324
0.330
0.325
0.318
0.296
0.267
0.241
0.211
0.182
0.163
0.142
0.116
0.092
0.074
0.057
0.035
0.027
0.018
0.013
0.003
0.
0.
0.
0.
0.
0.032
0.057
0.103
0.166
0.238
0.327
0.412
0.498
0.551
0.588
0.578
0.541
0.486
0.397
0.316
0.235
0.180
0.150
0.117
0.103
0.100
0.104
0.115
0.115
0.118
0.142
0.160
0.181
0.209
0.227
0.234
0.242
0.241
0.227
0.215
0.197
0.167
0.140
0.116
0.092
0.074
0.058
0.048
0.037
0.020
0.018
0.015
0.011
0.005
0.
0.
0.
0.
0.
0.
0.020
0.047
0.086
0.127
0.201
0.262
0.330
0.391
0.445
0.463
0.454
0.417
0.369
0.304
0.221
0.165
0.130
0.101
0.083
0.065
0.072
0.070
0.068
0.064
0.064
0.086
0.103
0.126
0.145
0.155
0.161
0.172
0.167
0.156
0.148
0.126
0.100
0.081
0.055
0.033
0.019
0.014
0.012
0.012
0.012
0.011
0.005
0.002
0.
0.
0.
0.
0.
0.
0.
0.010
0.038
0.065
0.100
0.152
0.200
0.252
0.293
0.325
0.331
0.326
0.308
0.249
0.197
0.150
0.109
0.087
0.058
0.044
0.040
0.051
0.045
0.039
0.036
0.038
0.040
0.065
0.082
0.093
0.108
0.103
0.109
0.108
0.106
0.094
0.078
0.064
0.040
0.026
0.008
0.006
0.003
0.003
0.003
0.003
0.002
0.
0.
0.
0.
0.
0.
0.
0.
0.
0.004
0.023
0.043
0.073
0.106
0.149
0.183
0.207
0.223
0.230
0.217
0.196
0.164
0.122
0.079
0.061
0.047
0.033
0.018
0.018
0.020
0.014
0.017
0.018
0.023
0.029
0.025
0.033
0.045
0.050
0.065
0.064
0.063
0.060
0.055
0.044
0.030
0.017
0.007
0.
0.
0.
0.
0.
0.
0.
0.
0.
0.
0.
0.
0.
0.
0.
0.
0.
0.006
0.025
0.047
0.065
0.099
0.124
0.140
0.153
0.153
0.141
0.126
0.101
0.071
0.048
0.032
0.017
0.
0.
0.
0.
0.003
0.005
0.006
0.007
0.012
0.013
0.013
0.020
0.018
0.025
0.029
0.027
0.026
0.018
0.016
0.003
0.002
0.
0.
0.
0.
0.
0.
0.
0.
0.
0.
0.
0.
0.
0.
0.
0.
0.
0.
0.
0.009
0.020
0.035
0.050
0.075
0.084
0.095
0.093
0.086
0.070
0.056
0.039
0.026
0.012
0.004
0.
0.
0.
0.
0.
0.
0.005
0.005
0.004
0.004
0.008
0.008
0.006
0.006
0.003
0.004
0.003
0.003
0.003
0.
0.
0.
0.
0.
0.
0.
0.
0.
0.
0.
0.
0.
0.
0.
0.
0.
0.
0.
0.
0.
0.
0.009
0.012
0.023
0.028
0.035
0.045
0.039
0.037
0.030
0.022
0.012
0.010
0.
0.
0.
0.
0.
0.
0.
0.
0.
0.002
0.003
0.003
0.003
0.003
0.003
0.
0.
0.
0.
0.
0.
0.
0.
0.
0.
0.
0.
0.
0.
0.
0.
0.
0.
0.
0.
0.
0.
0.
0.
0.
0.
0.
0.
0.
0.008
0.009
0.010
0.011
0.011
0.014
0.013
0.008
0.005
0.
0.
0.
0.
0.
0.
0.
0.
0.
0.
0.
0.
0.
0.
0.
0.
0.
0.
0.
0.
0.
0.
0.
0.
0.
0.
0.
0.
0.
0.
0.
0.
0.
0.
0.
0.
0.
0.
0.
0.
0.
0.
0.
0.
0.
0.
0.
0.
0.
0.003
0.003
0.
0.
0.
0.
0.
0.
0.
0.
0.
0.
0.
0.
0.
0.
0.
0.
0.
0.
0.
0.
0.
0.
0.
0.
0.
0.
0.
0.
0.
0.
0.
0.
0.
0.
0.
0.
0.
0.
0.
0.
0.
0.
0.
0.
0.
0.
0.
0.
0.
0.
0.
0.
0.
0.
0.
0.
0.
0.
0.
0.
0.
0.
0.
0.
0.
0.
0.
0.
0.
0.
0.
0.
0.
0.
0.
0.
0.
0.
0.
0.
0.
0.
0.
0.
0.
0.
0.
0.
0.
0.
0.
0.
0.
0.
0.
0.
0.
0.
0.
0.
0.
0.
0.
0.
0.
0.
0.
0.
0.
0.
0.
0.
0.
0.
0.
0.
0.
0.
0.
0.
0.
0.
0.
0.
0.
0.
0.
0.
0.
0.
0.
0.
0.
0.
0.
0.
0.
0.
0.
0.
0.
0.
0.
0.
0.
0.
0.
0.
0.
0.
0.
0.
0.
0.
0.
0.
0.
0.
0.
0.
0.
0.
0.
0.
0.
0.
0.
0.
0.
0.
0.
0.
0.
0.
0.
0.
0.
0.
0.
0.
0.
0.
0.
0.
0.
0.
0.
0.
0.
0.
0.
0.
0.
0.
0.
0.
0.
0.
0.
0.
0.
0.
0.
0.
0.
0.
0.
0.
0.
0.
0.
0.
0.
0.
0.
0.
0.
0.
0.
0.
0.
0.
0.
0.
0.
0.
0.
0.
0.
0.
0.
0.
0.
0.
0.
0.
0.
0.
0.
0.
0.
0.
0.
0.
0.
0.
0.
0.
0.
0.
0.
0.
0.
0.
0.
0.
0.
0.
0.
0.
0.
0.
0.
0.
0.
0.
0.
0.
0.
0.
0.
0.
0.
0.
0.
0.
0.
0.
0.
0.
0.
0.
0.
0.
0.
0.
0.
0.
0.
0.
0.
0.
0.
0.
0.
0.
0.
0.
0.
0.
0.
0.
0.
0.
0.
0.
0.
0.
0.
0.
0.
0.
0.
0.
0.
0.
0.
0.
0.
0.
0.
0.
0.
0.
0.
0.
0.
0.
0.
0.
0.
0.
0.
0.
0.
0.
0.
0.
0.
0.
0.
0.
0.
0.
0.
0.
0.
0.
0.
0.
0.
0.
0.
0.
0.
0.
0.
0.
0.
0.
0.
0.
0.
0.
0.
0.
0.
0.
0.
0.
0.
0.
0.
0.
0.
0.
0.
0.
0.
0.
0.
0.
0.
0.
0.
0.
0.
0.
0.
0.
0.
0.
0.
0.
0.
0.
0.
0.
0.
0.
0.
0.
0.
0.
0.
0.
0.
0.
0.
0.
0.
0.
0.
0.
0.
0.
0.
0.
0.
0.
0.
0.
0.
0.
0.
0.
0.
0.
0.
0.
0.
0.
0.
0.
0.
0.
0.
0.
0.
0.
0.
0.
0.
0.
0.
0.
0.
0.
0.
0.
0.
0.
0.
0.
0.
0.
0.
0.
0.
0.
0.
0.
0.
0.
0.
0.
0.
0.
0.
0.
0.
0.
0.
0.
0.
0.
0.
0.
0.
0.
0.
0.
0.
0.
0.
0.
0.
0.
0.
0.
0.
0.
0.
0.
0.
0.
0.
0.
0.
0.
0.
0.
0.
0.
0.
0.
0.
0.
0.
0.
0.
0.
0.
0.
0.
0.
0.
0.
0.
0.
0.
0.
0.
0.
0.
0.
0.
0.
0.
0.
0.
0.
0.
0.
0.
0.
0.
0.
0.
0.
0.
0.
0.
0.
0.
0.
0.
0.
0.
0.
0.
0.
0.
0.
0.
0.
0.
0.
0.
0.
0.
0.
0.
0.
0.
0.
0.
0.
0.
0.
0.
0.
0.
0.
0.
0.
0.
0.
0.
0.
0.
0.
0.
0.
0.
0.
0.
0.
0.
0.
0.
0.
0.
0.
0.
0.
0.
0.
0.
0.
0.
0.
0.
0.
0.
0.
0.
0.
0.
0.
0.
0.
0.
0.
0.
0.
0.
0.
0.
0.
0.
0.
0.
0.
0.
0.
0.
0.
0.
0.
0.
0.
0.
0.
0.
0.
0.
0.
0.
0.
0.
0.
0.
0.
0.
0.
0.
0.
0.
0.
0.
0.
0.
0.
0.
0.
0.
0.
0.
0.
0.
0.
0.
0.
0.
0.
0.
0.
0.
0.
0.
0.
0.
0.
0.
0.
0.
0.
0.
0.
0.
0.
0.
0.
0.
0.
0.
0.
0.
0.
0.
0.
0.
0.
0.
0.
0.
0.
0.
0.
0.
0.
0.
0.
0.
0.
0.
0.
0.
0.
0.
0.
0.
0.
0.
0.
0.
0.
0.
0.
0.
0.
0.
0.
0.
0.
0.
0.
0.
0.
0.
0.
0.
0.
0.
0.
0.
0.
0.
0.
0.
0.
0.
0.
0.
0.
0.
0.
0.
0.
0.
0.
0.
0.
0.
0.
0.
0.
0.
0.
0.
0.
0.
0.
0.
0.
0.
0.
0.
0.
0.
0.
0.
0.
0.
0.
0.
0.
0.
0.
0.
0.
0.
0.
0.
0.
0.
0.
0.
0.
0.
0.
0.
0.
0.
0.
0.
0.
0.
0.
0.
0.
0.
0.
0.
0.
0.
0.
0.
0.
0.
0.
0.
0.
0.
0.
0.
0.
0.
0.
0.
0.
0.
0.
0.
0.
0.
0.
0.
0.
0.
0.
0.
0.
0.
0.
0.
0.
0.
0.
0.
0.
0.
0.
0.
0.
0.
0.
0.
0.
0.
0.
0.
0.
0.
0.
0.
0.
0.
0.
0.
0.
0.
0.
0.
0.
0.
0.
0.
0.
0.
0.
0.
0.
0.
0.
0.
0.
0.
0.
0.
0.
0.
0.
0.
0.
0.
0.
0.
0.
0.
0.
0.
0.
0.
0.
0.
0.
0.
0.
0.
0.
0.
0.
0.
0.
0.
0.
0.
0.
0.
0.
0.
0.
0.
0.
0.
0.
0.
0.
0.
0.
0.
0.
0.
0.
0.
0.
0.
0.
0.
0.
0.
0.
0.
0.
0.
0.
0.
0.
0.
0.
0.
0.
0.
0.
0.
0.
0.
0.
0.
0.
0.
0.
0.
0.
0.
0.
0.
0.
0.
0.
0.
0.
0.
0.
0.
0.
0.
0.
0.
0.
0.
0.
0.
0.
0.
0.
0.
0.
0.
0.
0.
0.
0.
0.
0.
0.
0.
0.
0.
0.
0.
0.
0.
0.
0.
0.
0.
0.
0.
0.
0.
0.
0.
0.
0.
0.
0.
0.
0.
0.
0.
0.
0.
0.
0.
0.
0.
0.
0.
0.
0.
0.
0.
0.
0.
0.
0.
0.
0.
0.
0.
0.
0.
0.
0.
0.
0.
0.
0.
0.
0.
0.
0.
0.
0.
0.
0.
0.
0.
0.
0.
0.
0.
0.
0.
0.
0.
0.
0.
0.
0.
0.
0.
0.
0.
0.
0.
0.
0.
0.
0.
0.
0.
0.
0.
0.
0.
0.
0.
0.
0.
0.
0.
0.
0.
0.
0.
0.
0.
0.
0.
0.
0.
0.
0.
0.
0.
0.
0.
0.
0.
0.
0.
0.
0.
0.
0.
0.
0.
0.
0.
0.
0.
0.
0.
0.
0.
0.
0.
0.
0.005
0.006
0.007
0.014
0.014
0.013
0.005
0.002
0.
0.
0.
0.
0.
0.
0.
0.
0.
0.
0.
0.
0.
0.
0.
0.
0.
0.
0.
0.
0.
0.
0.
0.
0.
0.
0.
0.
0.
0.
0.
0.
0.
0.
0.
0.
0.
0.
0.
0.
0.
0.
0.
0.
0.
0.002
0.006
0.013
0.018
0.025
0.027
0.027
0.021
0.019
0.013
0.010
0.003
0.
0.
0.
0.
0.
0.
0.
0.
0.
0.
0.
0.
0.
0.
0.
0.
0.
0.
0.
0.
0.
0.
0.
0.
0.
0.
0.
0.
0.
0.
0.
0.
0.
0.
0.
0.002
0.002
0.002
0.002
0.002
0.003
0.003
0.005
0.009
0.021
0.037
0.043
0.059
0.056
0.056
0.052
0.045
0.023
0.015
0.011
0.003
0.
0.
0.
0.
0.
0.
0.
0.
0.
0.
0.
0.
0.
0.
0.
0.
0.
0.
0.
0.
0.
0.
0.
0.
0.
0.
0.
0.
0.
0.
0.
0.
0.002
0.005
0.011
0.012
0.017
0.019
0.019
0.012
0.014
0.017
0.028
0.051
0.066
0.079
0.087
0.096
0.093
0.081
0.068
0.051
0.032
0.016
0.009
0.003
0.
0.
0.
0.
0.
0.
0.
0.
0.
0.
0.
0.
0.
0.
0.
0.
0.
0.
0.
0.
0.
0.
0.
0.
0.
0.
0.
0.
0.
0.
0.003
0.011
0.014
0.016
0.027
0.032
0.034
0.052
0.052
0.054
0.061
0.079
0.108
0.126
0.142
0.150
0.150
0.147
0.133
0.106
0.081
0.052
0.035
0.014
0.004
0.002
0.
0.
0.
0.
0.
0.
0.
0.
0.
0.
0.
0.
0.
0.
0.
0.
0.
0.
0.
0.
0.
0.
0.
0.
0.
0.
0.
0.
0.002
0.010
0.014
0.019
0.032
0.040
0.059
0.071
0.075
0.095
0.113
0.142
0.164
0.194
0.212
0.235
0.248
0.243
0.225
0.200
0.168
0.128
0.086
0.046
0.030
0.009
0.003
0.
0.
0.
0.
0.
0.
0.
0.
0.
0.
0.
0.
0.
0.
0.
0.
0.
0.
0.
0.
0.
0.
0.
0.
0.
0.
0.
0.
0.003
0.013
0.018
0.033
0.046
0.069
0.094
0.111
0.137
0.168
0.205
0.241
0.274
0.296
0.323
0.347
0.367
0.353
0.326
0.289
0.228
0.177
0.122
0.074
0.037
0.016
0.003
0.
0.
0.
0.
0.
0.
0.
0.
0.
0.
0.
0.
0.
0.
0.
0.
0.
0.
0.
0.
0.
0.
0.
0.
0.
0.
0.
0.002
0.010
0.015
0.026
0.044
0.066
0.100
0.131
0.181
0.223
0.266
0.332
0.373
0.425
0.440
0.460
0.485
0.487
0.471
0.432
0.383
0.307
0.237
0.158
0.105
0.064
0.025
0.004
0.
0.004
0.005
0.005
0.005
0.
0.
0.
0.
0.
0.
0.
0.
0.
0.
0.
0.
0.
0.
0.
0.
0.
0.
0.
0.
0.
0.
0.003
0.011
0.017
0.028
0.055
0.092
0.134
0.184
0.247
0.313
0.370
0.440
0.500
0.553
0.585
0.612
0.621
0.619
0.588
0.544
0.480
0.396
0.296
0.206
0.136
0.085
0.041
0.014
0.006
0.007
0.007
0.007
0.007
0.006
0.005
0.
0.
0.
0.
0.
0.
0.
0.
0.
0.
0.
0.
0.
0.
0.
0.
0.
0.
0.
0.
0.003
0.011
0.017
0.039
0.065
0.108
0.171
0.239
0.308
0.395
0.471
0.565
0.633
0.695
0.732
0.784
0.785
0.765
0.731
0.678
0.580
0.481
0.370
0.271
0.177
0.107
0.065
0.025
0.014
0.017
0.019
0.020
0.019
0.017
0.014
0.005
0.
0.
0.
0.
0.
0.
0.
0.
0.
0.
0.
0.
0.
0.
0.
0.
0.
0.
0.
0.003
0.009
0.018
0.044
0.081
0.133
0.198
0.278
0.365
0.473
0.575
0.683
0.776
0.847
0.906
0.944
0.941
0.911
0.867
0.786
0.684
0.557
0.452
0.345
0.245
0.154
0.098
0.045
0.037
0.029
0.031
0.032
0.036
0.033
0.024
0.015
0.005
0.
0.
0.
0.
0.
0.
0.
0.
0.
0.
0.
0.
0.
0.
0.
0.
0.
0.
0.002
0.004
0.019
0.047
0.088
0.146
0.217
0.312
0.419
0.545
0.691
0.807
0.932
1.008
1.068
1.093
1.085
1.054
0.995
0.901
0.797
0.653
0.533
0.419
0.316
0.210
0.143
0.087
0.070
0.080
0.072
0.062
0.064
0.057
0.046
0.035
0.026
0.003
0.
0.
0.
0.
0.
0.
0.
0.
0.
0.
0.
0.
0.
0.
0.
0.
0.
0.
0.003
0.015
0.049
0.092
0.149
0.236
0.342
0.470
0.634
0.790
0.945
1.061
1.141
1.197
1.226
1.209
1.181
1.113
1.014
0.888
0.774
0.640
0.506
0.403
0.288
0.224
0.156
0.136
0.122
0.104
0.102
0.089
0.079
0.066
0.051
0.038
0.018
0.003
0.
0.
0.
0.
0.
0.
0.
0.
0.
0.
0.
0.
0.
0.
0.
0.
0.
0.002
0.009
0.040
0.082
0.155
0.250
0.388
0.541
0.693
0.889
1.020
1.161
1.245
1.315
1.325
1.309
1.276
1.189
1.106
0.988
0.879
0.753
0.617
0.498
0.389
0.301
0.249
0.206
0.185
0.157
0.136
0.127
0.108
0.087
0.064
0.049
0.031
0.014
0.
0.
0.
0.
0.
0.
0.
0.
0.
0.
0.
0.
0.
0.
0.
0.
0.
0.
0.008
0.033
0.078
0.153
0.271
0.394
0.566
0.741
0.924
1.065
1.206
1.314
1.369
1.395
1.385
1.347
1.272
1.186
1.096
0.991
0.864
0.732
0.604
0.494
0.411
0.352
0.308
0.258
0.224
0.188
0.162
0.136
0.107
0.085
0.060
0.039
0.024
0.
0.
0.
0.
0.
0.
0.
0.
0.
0.
0.
0.
0.
0.
0.
0.
0.
0.
0.005
0.029
0.077
0.160
0.264
0.404
0.578
0.744
0.930
1.089
1.239
1.339
1.432
1.434
1.418
1.391
1.336
1.248
1.182
1.076
0.963
0.842
0.728
0.622
0.534
0.460
0.392
0.343
0.289
0.236
0.198
0.164
0.135
0.096
0.068
0.046
0.028
0.
0.
0.
0.
0.
0.
0.
0.
0.
0.004
0.005
0.006
0.007
0.007
0.011
0.010
0.009
0.
0.004
0.023
0.081
0.162
0.264
0.400
0.563
0.740
0.926
1.089
1.245
1.353
1.427
1.451
1.450
1.420
1.364
1.318
1.222
1.140
1.055
0.951
0.838
0.733
0.664
0.579
0.485
0.416
0.346
0.288
0.233
0.192
0.147
0.111
0.075
0.050
0.031
0.
0.
0.
0.
0.
0.
0.
0.
0.005
0.007
0.009
0.020
0.023
0.025
0.025
0.024
0.021
0.017
0.010
0.041
0.076
0.155
0.255
0.397
0.558
0.745
0.918
1.082
1.236
1.349
1.437
1.462
1.469
1.453
1.398
1.322
1.268
1.206
1.144
1.045
0.933
0.849
0.761
0.680
0.575
0.484
0.397
0.335
0.258
0.208
0.156
0.110
0.074
0.047
0.032
0.
0.
0.
0.
0.
0.
0.
0.005
0.008
0.015
0.025
0.036
0.041
0.049
0.050
0.047
0.033
0.027
0.030
0.040
0.087
0.158
0.256
0.374
0.540
0.732
0.906
1.066
1.227
1.341
1.414
1.453
1.441
1.432
1.401
1.340
1.305
1.246
1.197
1.126
1.050
0.970
0.872
0.764
0.645
0.540
0.448
0.365
0.286
0.212
0.162
0.103
0.074
0.045
0.029
0.
0.
0.
0.
0.
0.
0.007
0.011
0.019
0.035
0.051
0.065
0.082
0.085
0.090
0.081
0.070
0.060
0.054
0.065
0.091
0.158
0.241
0.384
0.534
0.703
0.892
1.049
1.188
1.320
1.388
1.423
1.413
1.395
1.350
1.324
1.300
1.275
1.239
1.202
1.127
1.035
0.950
0.843
0.716
0.601
0.482
0.397
0.297
0.209
0.144
0.102
0.068
0.040
0.026
0.
0.
0.
0.
0.
0.004
0.010
0.019
0.050
0.077
0.107
0.122
0.131
0.142
0.141
0.129
0.120
0.101
0.078
0.083
0.112
0.150
0.236
0.347
0.517
0.696
0.846
1.013
1.154
1.293
1.357
1.389
1.391
1.341
1.324
1.299
1.291
1.267
1.266
1.224
1.185
1.114
1.014
0.906
0.769
0.629
0.510
0.385
0.288
0.202
0.137
0.094
0.060
0.031
0.016
0.
0.
0.
0.
0.003
0.005
0.022
0.056
0.096
0.133
0.160
0.195
0.212
0.218
0.210
0.200
0.171
0.147
0.116
0.117
0.128
0.157
0.241
0.334
0.482
0.639
0.805
0.974
1.131
1.245
1.318
1.362
1.358
1.326
1.287
1.264
1.263
1.254
1.260
1.243
1.212
1.137
1.054
0.922
0.792
0.659
0.525
0.375
0.272
0.193
0.132
0.085
0.054
0.018
0.013
0.
0.
0.
0.003
0.004
0.020
0.047
0.104
0.163
0.204
0.243
0.286
0.325
0.332
0.307
0.291
0.254
0.212
0.167
0.131
0.137
0.163
0.240
0.330
0.450
0.603
0.782
0.956
1.095
1.213
1.290
1.319
1.341
1.310
1.279
1.251
1.246
1.228
1.234
1.237
1.214
1.133
1.059
0.945
0.811
0.689
0.537
0.402
0.265
0.175
0.113
0.076
0.041
0.013
0.005
0.
0.
0.
0.004
0.010
0.038
0.105
0.161
0.220
0.287
0.339
0.398
0.449
0.463
0.446
0.391
0.340
0.280
0.233
0.188
0.151
0.173
0.223
0.318
0.442
0.578
0.762
0.910
1.056
1.190
1.252
1.293
1.307
1.279
1.236
1.224
1.205
1.179
1.192
1.200
1.179
1.131
1.061
0.942
0.832
0.704
0.564
0.417
0.272
0.178
0.108
0.063
0.035
0.005
0.004
0.
0.
0.
0.006
0.027
0.082
0.155
0.229
0.304
0.389
0.461
0.544
0.588
0.594
0.568
0.520
0.456
0.360
0.294
0.242
0.196
0.166
0.232
0.319
0.418
0.566
0.726
0.885
1.035
1.159
1.243
1.279
1.268
1.229
1.203
1.190
1.175
1.152
1.164
1.172
1.166
1.123
1.068
0.979
0.861
0.714
0.585
0.426
0.285
0.197
0.104
0.063
0.021
0.003
0.
0.
0.
0.008
0.031
0.063
0.129
0.210
0.297
0.405
0.493
0.592
0.674
0.713
0.720
0.699
0.642
0.543
0.462
0.354
0.292
0.245
0.226
0.246
0.324
0.444
0.569
0.747
0.896
1.031
1.136
1.206
1.270
1.276
1.259
1.194
1.172
1.153
1.134
1.149
1.138
1.149
1.121
1.076
0.981
0.877
0.740
0.583
0.422
0.292
0.204
0.115
0.064
0.012
0.
0.
0.002
0.014
0.026
0.050
0.103
0.185
0.273
0.390
0.509
0.626
0.733
0.823
0.846
0.858
0.826
0.753
0.657
0.559
0.427
0.359
0.296
0.285
0.301
0.354
0.447
0.605
0.757
0.900
1.050
1.171
1.241
1.277
1.279
1.241
1.233
1.183
1.148
1.128
1.136
1.132
1.149
1.118
1.049
0.973
0.856
0.727
0.579
0.429
0.315
0.215
0.136
0.061
0.020
0.004
0.
0.014
0.026
0.053
0.081
0.164
0.248
0.345
0.475
0.611
0.753
0.877
0.967
1.005
1.003
0.943
0.874
0.763
0.648
0.528
0.432
0.370
0.335
0.344
0.387
0.494
0.609
0.758
0.920
1.069
1.185
1.278
1.314
1.312
1.278
1.252
1.178
1.136
1.124
1.117
1.108
1.120
1.097
1.025
0.947
0.839
0.720
0.586
0.439
0.323
0.235
0.139
0.065
0.024
0.014
0.003
0.025
0.042
0.082
0.124
0.215
0.309
0.424
0.577
0.725
0.881
1.009
1.096
1.136
1.130
1.054
0.963
0.863
0.727
0.596
0.517
0.433
0.407
0.410
0.447
0.528
0.661
0.789
0.929
1.081
1.207
1.279
1.322
1.316
1.295
1.249
1.198
1.169
1.120
1.117
1.110
1.092
1.066
0.995
0.922
0.821
0.707
0.560
0.436
0.326
0.227
0.143
0.069
0.036
0.017
0.004
0.037
0.064
0.107
0.167
0.268
0.379
0.515
0.677
0.849
0.994
1.100
1.200
1.230
1.214
1.149
1.056
0.937
0.818
0.675
0.604
0.528
0.479
0.483
0.512
0.594
0.715
0.816
0.945
1.081
1.199
1.280
1.326
1.336
1.291
1.261
1.222
1.184
1.174
1.146
1.125
1.094
1.080
1.006
0.920
0.792
0.678
0.562
0.427
0.321
0.218
0.146
0.075
0.038
0.019
0.004
0.045
0.085
0.135
0.210
0.314
0.448
0.600
0.773
0.943
1.092
1.191
1.279
1.319
1.293
1.237
1.118
0.998
0.876
0.768
0.666
0.600
0.553
0.557
0.593
0.642
0.753
0.858
0.987
1.117
1.205
1.272
1.314
1.308
1.269
1.228
1.216
1.199
1.157
1.123
1.114
1.102
1.071
0.989
0.915
0.782
0.656
0.538
0.422
0.305
0.209
0.138
0.069
0.041
0.020
0.004
0.061
0.097
0.158
0.242
0.361
0.500
0.673
0.858
1.018
1.162
1.274
1.329
1.344
1.323
1.234
1.142
1.021
0.914
0.814
0.715
0.646
0.612
0.612
0.650
0.707
0.814
0.910
0.987
1.107
1.182
1.243
1.269
1.274
1.255
1.222
1.200
1.140
1.136
1.129
1.109
1.066
1.036
0.960
0.853
0.760
0.637
0.511
0.390
0.292
0.200
0.128
0.064
0.040
0.019
0.004
0.065
0.100
0.168
0.267
0.400
0.546
0.720
0.911
1.066
1.200
1.305
1.348
1.357
1.313
1.223
1.126
0.993
0.896
0.810
0.743
0.705
0.668
0.660
0.693
0.760
0.842
0.926
1.003
1.100
1.174
1.224
1.227
1.249
1.232
1.200
1.164
1.125
1.105
1.110
1.082
1.057
1.004
0.924
0.814
0.716
0.599
0.467
0.354
0.265
0.192
0.104
0.059
0.036
0.017
0.003
0.065
0.109
0.175
0.284
0.415
0.569
0.747
0.946
1.103
1.229
1.305
1.338
1.344
1.292
1.194
1.086
0.959
0.883
0.810
0.765
0.734
0.678
0.684
0.716
0.772
0.857
0.938
1.001
1.110
1.156
1.200
1.202
1.208
1.198
1.153
1.139
1.111
1.078
1.070
1.035
1.003
0.945
0.874
0.772
0.671
0.555
0.433
0.325
0.235
0.160
0.090
0.052
0.030
0.014
0.
0.061
0.102
0.180
0.280
0.429
0.590
0.758
0.958
1.119
1.241
1.314
1.342
1.304
1.252
1.156
1.015
0.913
0.851
0.803
0.760
0.730
0.686
0.696
0.723
0.774
0.861
0.920
0.982
1.050
1.124
1.156
1.169
1.158
1.140
1.106
1.104
1.081
1.046
1.025
0.980
0.946
0.890
0.818
0.733
0.625
0.509
0.392
0.281
0.200
0.133
0.076
0.042
0.024
0.003
0.
0.053
0.109
0.182
0.275
0.423
0.600
0.762
0.943
1.115
1.235
1.288
1.307
1.270
1.212
1.102
0.997
0.872
0.792
0.765
0.734
0.698
0.683
0.674
0.703
0.761
0.816
0.865
0.928
1.000
1.065
1.094
1.091
1.089
1.069
1.043
1.019
1.004
0.998
0.955
0.908
0.876
0.833
0.757
0.676
0.566
0.455
0.337
0.249
0.159
0.105
0.063
0.029
0.010
0.
0.
0.044
0.102
0.174
0.272
0.434
0.584
0.772
0.943
1.105
1.219
1.264
1.262
1.231
1.141
1.038
0.937
0.830
0.741
0.711
0.676
0.649
0.638
0.659
0.674
0.712
0.758
0.809
0.880
0.911
0.983
0.999
1.011
0.997
0.970
0.951
0.957
0.919
0.909
0.876
0.825
0.799
0.745
0.679
0.584
0.497
0.382
0.291
0.207
0.127
0.087
0.049
0.007
0.002
0.
0.
0.034
0.095
0.172
0.271
0.419
0.591
0.767
0.932
1.085
1.185
1.226
1.197
1.143
1.056
0.975
0.872
0.752
0.678
0.631
0.611
0.593
0.600
0.609
0.620
0.640
0.694
0.741
0.795
0.848
0.884
0.909
0.918
0.899
0.886
0.880
0.859
0.827
0.793
0.778
0.717
0.688
0.637
0.577
0.496
0.392
0.319
0.227
0.167
0.101
0.057
0.025
0.004
0.002
0.
0.
0.038
0.084
0.158
0.270
0.411
0.584
0.751
0.919
1.058
1.143
1.175
1.154
1.065
0.972
0.895
0.777
0.684
0.617
0.565
0.535
0.527
0.525
0.534
0.547
0.568
0.594
0.651
0.714
0.751
0.796
0.830
0.828
0.824
0.816
0.789
0.747
0.721
0.692
0.654
0.610
0.578
0.527
0.468
0.398
0.312
0.252
0.184
0.120
0.064
0.037
0.016
0.004
0.002
0.
0.
0.034
0.080
0.150
0.258
0.410
0.579
0.729
0.889
1.012
1.083
1.103
1.082
0.990
0.913
0.800
0.703
0.610
0.546
0.490
0.472
0.444
0.434
0.452
0.463
0.494
0.515
0.562
0.613
0.671
0.694
0.728
0.736
0.732
0.719
0.689
0.646
0.606
0.574
0.526
0.491
0.453
0.417
0.367
0.302
0.242
0.185
0.135
0.082
0.046
0.027
0.014
0.003
0.
0.
0.
0.042
0.082
0.154
0.242
0.385
0.534
0.696
0.830
0.937
1.004
1.016
0.986
0.917
0.825
0.696
0.601
0.523
0.467
0.431
0.394
0.380
0.378
0.384
0.385
0.424
0.446
0.468
0.512
0.562
0.591
0.616
0.634
0.623
0.604
0.575
0.540
0.502
0.457
0.418
0.377
0.344
0.306
0.269
0.220
0.178
0.135
0.095
0.056
0.032
0.018
0.011
0.003
0.
0.
0.
0.044
0.087
0.143
0.234
0.364
0.495
0.633
0.763
0.854
0.903
0.900
0.859
0.784
0.695
0.598
0.505
0.440
0.383
0.337
0.310
0.303
0.304
0.315
0.330
0.356
0.372
0.397
0.414
0.452
0.487
0.496
0.514
0.513
0.495
0.460
0.409
0.386
0.347
0.316
0.274
0.241
0.212
0.182
0.135
0.108
0.087
0.055
0.033
0.020
0.013
0.003
0.
0.
0.
0.
0.040
0.084
0.140
0.219
0.336
0.444
0.562
0.671
0.746
0.784
0.775
0.736
0.664
0.579
0.501
0.398
0.342
0.293
0.267
0.245
0.232
0.238
0.246
0.263
0.282
0.296
0.313
0.333
0.353
0.368
0.383
0.405
0.385
0.365
0.341
0.310
0.277
0.243
0.211
0.188
0.163
0.135
0.109
0.085
0.070
0.047
0.029
0.019
0.014
0.005
0.
0.
0.
0.
0.
0.037
0.075
0.122
0.192
0.279
0.384
0.482
0.576
0.639
0.665
0.654
0.607
0.543
0.475
0.384
0.294
0.240
0.202
0.187
0.177
0.169
0.182
0.175
0.190
0.185
0.220
0.235
0.246
0.257
0.282
0.282
0.290
0.280
0.261
0.241
0.220
0.190
0.168
0.133
0.111
0.089
0.064
0.052
0.044
0.028
0.019
0.016
0.012
0.005
0.
0.
0.
0.
0.
0.
0.028
0.063
0.103
0.156
0.234
0.307
0.391
0.453
0.507
0.530
0.518
0.474
0.412
0.341
0.272
0.205
0.169
0.143
0.127
0.113
0.119
0.129
0.129
0.139
0.138
0.145
0.157
0.170
0.186
0.204
0.207
0.208
0.196
0.182
0.165
0.147
0.119
0.095
0.074
0.050
0.032
0.022
0.017
0.013
0.013
0.011
0.006
0.002
0.
0.
0.
0.
0.
0.
0.
0.018
0.048
0.079
0.123
0.179
0.242
0.294
0.343
0.372
0.385
0.378
0.347
0.295
0.240
0.180
0.134
0.108
0.085
0.075
0.070
0.077
0.082
0.087
0.083
0.094
0.093
0.102
0.117
0.132
0.136
0.142
0.140
0.130
0.117
0.106
0.089
0.070
0.049
0.032
0.019
0.008
0.003
0.003
0.003
0.003
0.002
0.
0.
0.
0.
0.
0.
0.
0.
0.
0.010
0.028
0.061
0.088
0.130
0.173
0.213
0.242
0.258
0.258
0.253
0.222
0.182
0.153
0.111
0.076
0.066
0.049
0.033
0.040
0.049
0.053
0.050
0.053
0.059
0.056
0.060
0.069
0.079
0.089
0.082
0.083
0.083
0.068
0.059
0.050
0.036
0.020
0.015
0.005
0.
0.
0.
0.
0.
0.
0.
0.
0.
0.
0.
0.
0.
0.
0.
0.
0.019
0.035
0.057
0.091
0.119
0.144
0.165
0.174
0.178
0.167
0.142
0.118
0.084
0.055
0.039
0.024
0.019
0.015
0.015
0.012
0.015
0.017
0.024
0.032
0.037
0.043
0.038
0.035
0.031
0.033
0.043
0.034
0.029
0.027
0.018
0.015
0.007
0.
0.
0.
0.
0.
0.
0.
0.
0.
0.
0.
0.
0.
0.
0.
0.
0.
0.
0.005
0.016
0.032
0.048
0.067
0.090
0.100
0.111
0.112
0.102
0.087
0.068
0.045
0.030
0.016
0.009
0.
0.
0.
0.
0.002
0.005
0.007
0.012
0.016
0.018
0.016
0.016
0.017
0.015
0.013
0.008
0.006
0.005
0.003
0.
0.
0.
0.
0.
0.
0.
0.
0.
0.
0.
0.
0.
0.
0.
0.
0.
0.
0.
0.
0.
0.008
0.011
0.024
0.029
0.041
0.047
0.055
0.052
0.044
0.040
0.029
0.017
0.011
0.005
0.
0.
0.
0.
0.
0.
0.
0.003
0.003
0.004
0.009
0.012
0.012
0.011
0.003
0.002
0.
0.
0.
0.
0.
0.
0.
0.
0.
0.
0.
0.
0.
0.
0.
0.
0.
0.
0.
0.
0.
0.
0.
0.
0.
0.
0.004
0.009
0.011
0.017
0.018
0.023
0.022
0.016
0.010
0.009
0.005
0.
0.
0.
0.
0.
0.
0.
0.
0.
0.
0.002
0.003
0.003
0.003
0.003
0.003
0.002
0.
0.
0.
0.
0.
0.
0.
0.
0.
0.
0.
0.
0.
0.
0.
0.
0.
0.
0.
0.
0.
0.
0.
0.
0.
0.
0.
0.
0.
0.003
0.008
0.008
0.008
0.003
0.003
0.
0.
0.
0.
0.
0.
0.
0.
0.
0.
0.
0.
0.
0.
0.
0.
0.
0.
0.
0.
0.
0.
0.
0.
0.
0.
0.
0.
0.
0.
0.
0.
0.
0.
0.
0.
0.
0.
0.
0.
0.
0.
0.
0.
0.
0.
0.
0.
0.
0.
0.
0.
0.
0.
0.
0.
0.
0.
0.
0.
0.
0.
0.
0.
0.
0.
0.
0.
0.
0.
0.
0.
0.
0.
0.
0.
0.
0.
0.
0.
0.
0.
0.
0.
0.
0.
0.
0.
0.
0.
0.
0.
0.
0.
0.
0.
0.
0.
0.
0.
0.
0.
0.
0.
0.
0.
0.
0.
0.
0.
0.
0.
0.
0.
0.
0.
0.
0.
0.
0.
0.
0.
0.
0.
0.
0.
0.
0.
0.
0.
0.
0.
0.
0.
0.
0.
0.
0.
0.
0.
0.
0.
0.
0.
0.
0.
0.
0.
0.
0.
0.
0.
0.
0.
0.
0.
0.
0.
0.
0.
0.
0.
0.
0.
0.
0.
0.
0.
0.
0.
0.
0.
0.
0.
0.
0.
0.
0.
0.
0.
0.
0.
0.
0.
0.
0.
0.
0.
0.
0.
0.
0.
0.
0.
0.
0.
0.
0.
0.
0.
0.
0.
0.
0.
0.
0.
0.
0.
0.
0.
0.
0.
0.
0.
0.
0.
0.
0.
0.
0.
0.
0.
0.
0.
0.
0.
0.
0.
0.
0.
0.
0.
0.
0.
0.
0.
0.
0.
0.
0.
0.
0.
0.
0.
0.
0.
0.
0.
0.
0.
0.
0.
0.
0.
0.
0.
0.
0.
0.
0.
0.
0.
0.
0.
0.
0.
0.
0.
0.
0.
0.
0.
0.
0.
0.
0.
0.
0.
0.
0.
0.
0.
0.
0.
0.
0.
0.
0.
0.
0.
0.
0.
0.
0.
0.
0.
0.
0.
0.
0.
0.
0.
0.
0.
0.
0.
0.
0.
0.
0.
0.
0.
0.
0.
0.
0.
0.
0.
0.
0.
0.
0.
0.
0.
0.
0.
0.
0.
0.
0.
0.
0.
0.
0.
0.
0.
0.
0.
0.
0.
0.
0.
0.
0.
0.
0.
0.
0.
0.
0.
0.
0.
0.
0.
0.
0.
0.
0.
0.
0.
0.
0.
0.
0.
0.
0.
0.
0.
0.
0.
0.
0.
0.
0.
0.
0.
0.
0.
0.
0.
0.
0.
0.
0.
0.
0.
0.
0.
0.
0.
0.
0.
0.
0.
0.
0.
0.
0.
0.
0.
0.
0.
0.
0.
0.
0.
0.
0.
0.
0.
0.
0.
0.
0.
0.
0.
0.
0.
0.
0.
0.
0.
0.
0.
0.
0.
0.
0.
0.
0.
0.
0.
0.
0.
0.
0.
0.
0.
0.
0.
0.
0.
0.
0.
0.
0.
0.
0.
0.
0.
0.
0.
0.
0.
0.
0.
0.
0.
0.
0.
0.
0.
0.
0.
0.
0.
0.
0.
0.
0.
0.
0.
0.
0.
0.
0.
0.
0.
0.
0.
0.
0.
0.
0.
0.
0.
0.
0.
0.
0.
0.
0.
0.
0.
0.
0.
0.
0.
0.
0.
0.
0.
0.
0.
0.
0.
0.
0.
0.
0.
0.
0.
0.
0.
0.
0.
0.
0.
0.
0.
0.
0.
0.
0.
0.
0.
0.
0.
0.
0.
0.
0.
0.
0.
0.
0.
0.
0.
0.
0.
0.
0.
0.
0.
0.
0.
0.
0.
0.
0.
0.
0.
0.
0.
0.
0.
0.
0.
0.
0.
0.
0.
0.
0.
0.
0.
0.
0.
0.
0.
0.
0.
0.
0.
0.
0.
0.
0.
0.
0.
0.
0.
0.
0.
0.
0.
0.
0.
0.
0.
0.
0.
0.
0.
0.
0.
0.
0.
0.
0.
0.
0.
0.
0.
0.
0.
0.
0.
0.
0.
0.
0.
0.
0.
0.
0.
0.
0.
0.
0.
0.
0.
0.
0.
0.
0.
0.
0.
0.
0.
0.
0.
0.
0.
0.
0.
0.
0.
0.
0.
0.
0.
0.
0.
0.
0.
0.
0.
0.
0.
0.
0.
0.
0.
0.
0.
0.
0.
0.
0.
0.
0.
0.
0.
0.
0.
0.
0.
0.
0.
0.
0.
0.
0.
0.
0.
0.
0.
0.
0.
0.
0.
0.
0.
0.
0.
0.
0.
0.
0.
0.
0.
0.
0.
0.
0.
0.
0.
0.
0.
0.
0.
0.
0.
0.
0.
0.
0.
0.
0.
0.
0.
0.
0.
0.
0.
0.
0.
0.
0.
0.
0.
0.
0.
0.
0.
0.
0.
0.
0.
0.
0.
0.
0.
0.
0.
0.
0.
0.
0.
0.
0.
0.
0.
0.
0.
0.
0.
0.
0.
0.
0.
0.
0.
0.
0.
0.
0.
0.
0.
0.
0.
0.
0.
0.
0.
0.
0.
0.
0.
0.
0.
0.
0.
0.
0.
0.
0.
0.
0.
0.
0.
0.
0.
0.
0.
0.
0.
0.
0.
0.
0.
0.
0.
0.
0.
0.
0.
0.
0.
0.
0.
0.
0.
0.
0.
0.
0.
0.
0.
0.
0.
0.
0.
0.
0.
0.
0.
0.
0.
0.
0.
0.
0.
0.
0.
0.
0.
0.
0.
0.
0.
0.
0.
0.
0.
0.
0.
0.
0.
0.
0.
0.
0.
0.
0.
0.
0.
0.
0.
0.
0.
0.
0.
0.
0.
0.
0.
0.
0.
0.
0.
0.
0.
0.
0.
0.
0.
0.
0.
0.
0.
0.
0.
0.
0.
0.
0.
0.
0.
0.
0.
0.
0.
0.
0.
0.
0.
0.
0.
0.
0.
0.
0.
0.
0.
0.
0.
0.
0.
0.
0.
0.
0.
0.
0.
0.
0.
0.
0.
0.
0.
0.
0.
0.
0.
0.
0.
0.
0.
0.
0.
0.
0.
0.
0.
0.
0.
0.
0.
0.
0.
0.
0.
0.
0.
0.
0.
0.
0.
0.
0.
0.
0.
0.
0.
0.
0.
0.
0.
0.
0.
0.
0.
0.
0.
0.
0.
0.
0.
0.
0.
0.
0.
0.
0.
0.
0.
0.
0.
0.
0.
0.
0.
0.
0.
0.
0.
0.
0.
0.
0.
0.
0.
0.
0.
0.
0.
0.
0.
0.
0.
0.
0.
0.
0.
0.
0.
0.
0.
0.
0.
0.
0.
0.
0.
0.
0.
0.
0.
0.
0.
0.
0.
0.
0.
0.
0.
0.
0.
0.
0.
0.
0.
0.
0.
0.
0.
0.
0.
0.
0.
0.
0.
0.
0.
0.
0.
0.
0.
0.
0.
0.
0.
0.
0.
0.
0.
0.
0.
0.
0.
0.
0.
0.
0.
0.
0.
0.
0.
0.
0.
0.
0.
0.
0.
0.
0.
0.002
0.
0.
0.
0.
0.
0.
0.
0.
0.
0.
0.
0.
0.
0.
0.
0.
0.
0.
0.
0.
0.
0.
0.
0.
0.
0.
0.
0.
0.
0.
0.
0.
0.
0.
0.
0.
0.
0.
0.
0.
0.
0.
0.
0.
0.
0.
0.
0.
0.
0.
0.
0.003
0.003
0.008
0.011
0.012
0.011
0.010
0.003
0.002
0.
0.
0.
0.
0.
0.
0.
0.
0.
0.
0.
0.
0.
0.
0.
0.
0.
0.
0.
0.
0.
0.
0.
0.
0.
0.
0.
0.
0.
0.
0.
0.
0.
0.
0.
0.
0.
0.
0.
0.
0.
0.
0.
0.
0.002
0.003
0.009
0.017
0.020
0.022
0.022
0.019
0.017
0.014
0.010
0.003
0.
0.
0.
0.
0.
0.
0.
0.
0.
0.
0.
0.
0.
0.
0.
0.
0.
0.
0.
0.
0.
0.
0.
0.
0.
0.
0.
0.
0.
0.
0.
0.
0.
0.
0.
0.
0.
0.
0.
0.
0.
0.002
0.005
0.006
0.011
0.025
0.032
0.042
0.046
0.046
0.046
0.038
0.028
0.019
0.012
0.003
0.
0.
0.
0.
0.
0.
0.
0.
0.
0.
0.
0.
0.
0.
0.
0.
0.
0.
0.
0.
0.
0.
0.
0.
0.
0.
0.
0.
0.
0.
0.
0.
0.
0.002
0.003
0.003
0.003
0.003
0.005
0.003
0.003
0.007
0.014
0.030
0.044
0.053
0.067
0.075
0.078
0.071
0.067
0.048
0.037
0.020
0.009
0.003
0.
0.
0.
0.
0.
0.
0.
0.
0.
0.
0.
0.
0.
0.
0.
0.
0.
0.
0.
0.
0.
0.
0.
0.
0.
0.
0.
0.
0.
0.
0.
0.003
0.003
0.011
0.012
0.017
0.019
0.017
0.021
0.024
0.033
0.045
0.067
0.083
0.106
0.116
0.122
0.126
0.122
0.100
0.079
0.058
0.037
0.018
0.004
0.002
0.
0.
0.
0.
0.
0.
0.
0.
0.
0.
0.
0.
0.
0.
0.
0.
0.
0.
0.
0.
0.
0.
0.
0.
0.
0.
0.
0.
0.
0.003
0.004
0.012
0.015
0.021
0.034
0.042
0.057
0.058
0.071
0.090
0.118
0.139
0.168
0.186
0.202
0.205
0.197
0.173
0.150
0.120
0.082
0.052
0.031
0.010
0.003
0.
0.
0.
0.
0.
0.
0.
0.
0.
0.
0.
0.
0.
0.
0.
0.
0.
0.
0.
0.
0.
0.
0.
0.
0.
0.
0.
0.
0.002
0.003
0.012
0.016
0.028
0.040
0.054
0.079
0.099
0.129
0.155
0.187
0.216
0.262
0.290
0.307
0.300
0.314
0.288
0.247
0.213
0.156
0.118
0.080
0.038
0.012
0.004
0.
0.
0.
0.
0.
0.
0.
0.
0.
0.
0.
0.
0.
0.
0.
0.
0.
0.
0.
0.
0.
0.
0.
0.
0.
0.
0.
0.
0.003
0.008
0.014
0.023
0.041
0.066
0.093
0.131
0.179
0.216
0.266
0.316
0.359
0.393
0.411
0.427
0.430
0.424
0.388
0.338
0.274
0.215
0.153
0.106
0.061
0.022
0.004
0.002
0.
0.
0.
0.
0.
0.
0.
0.
0.
0.
0.
0.
0.
0.
0.
0.
0.
0.
0.
0.
0.
0.
0.
0.
0.
0.
0.
0.003
0.009
0.016
0.035
0.065
0.095
0.148
0.200
0.250
0.323
0.383
0.450
0.498
0.521
0.555
0.562
0.562
0.545
0.497
0.434
0.353
0.281
0.200
0.127
0.072
0.032
0.008
0.002
0.004
0.005
0.005
0.005
0.
0.
0.
0.
0.
0.
0.
0.
0.
0.
0.
0.
0.
0.
0.
0.
0.
0.
0.
0.
0.
0.
0.
0.003
0.009
0.019
0.048
0.079
0.134
0.201
0.260
0.341
0.425
0.514
0.586
0.633
0.672
0.696
0.721
0.698
0.661
0.603
0.531
0.440
0.343
0.254
0.157
0.086
0.044
0.014
0.010
0.006
0.007
0.007
0.007
0.006
0.005
0.
0.
0.
0.
0.
0.
0.
0.
0.
0.
0.
0.
0.
0.
0.
0.
0.
0.
0.
0.
0.
0.003
0.011
0.021
0.055
0.099
0.165
0.240
0.326
0.429
0.533
0.632
0.719
0.792
0.846
0.873
0.880
0.863
0.810
0.731
0.637
0.541
0.423
0.308
0.200
0.118
0.063
0.030
0.013
0.020
0.018
0.018
0.018
0.016
0.009
0.004
0.
0.
0.
0.
0.
0.
0.
0.
0.
0.
0.
0.
0.
0.
0.
0.
0.
0.
0.
0.
0.003
0.007
0.028
0.064
0.114
0.186
0.277
0.386
0.509
0.637
0.777
0.882
0.954
1.017
1.040
1.057
1.023
0.942
0.863
0.743
0.617
0.484
0.375
0.265
0.184
0.118
0.056
0.051
0.042
0.045
0.038
0.040
0.034
0.030
0.012
0.003
0.
0.
0.
0.
0.
0.
0.
0.
0.
0.
0.
0.
0.
0.
0.
0.
0.
0.
0.
0.
0.008
0.035
0.068
0.124
0.203
0.314
0.451
0.606
0.753
0.896
0.995
1.097
1.155
1.183
1.179
1.163
1.052
0.963
0.842
0.719
0.583
0.464
0.361
0.246
0.177
0.121
0.095
0.080
0.067
0.065
0.060
0.052
0.041
0.033
0.018
0.004
0.
0.
0.
0.
0.
0.
0.
0.
0.
0.
0.
0.
0.
0.
0.
0.
0.
0.
0.
0.008
0.032
0.069
0.140
0.233
0.355
0.514
0.673
0.841
0.997
1.106
1.216
1.280
1.304
1.280
1.224
1.153
1.044
0.930
0.821
0.682
0.551
0.443
0.326
0.243
0.195
0.164
0.134
0.116
0.101
0.088
0.071
0.058
0.045
0.033
0.018
0.004
0.
0.
0.
0.
0.
0.
0.
0.
0.
0.
0.
0.
0.
0.
0.
0.
0.
0.
0.005
0.032
0.070
0.142
0.258
0.372
0.530
0.710
0.890
1.056
1.186
1.295
1.350
1.373
1.344
1.322
1.210
1.118
1.020
0.914
0.806
0.677
0.550
0.423
0.342
0.289
0.240
0.198
0.165
0.140
0.121
0.096
0.070
0.058
0.038
0.023
0.010
0.
0.
0.
0.
0.
0.
0.
0.
0.
0.
0.
0.
0.004
0.004
0.
0.
0.
0.
0.007
0.030
0.080
0.160
0.269
0.399
0.547
0.719
0.897
1.081
1.240
1.326
1.390
1.415
1.417
1.367
1.292
1.218
1.106
1.016
0.907
0.796
0.687
0.567
0.455
0.398
0.333
0.267
0.216
0.179
0.150
0.125
0.090
0.066
0.045
0.030
0.013
0.
0.
0.
0.
0.
0.
0.
0.
0.
0.004
0.006
0.007
0.007
0.007
0.011
0.011
0.009
0.
0.008
0.034
0.078
0.165
0.272
0.407
0.563
0.738
0.934
1.091
1.254
1.365
1.411
1.474
1.453
1.410
1.350
1.293
1.186
1.102
1.000
0.907
0.788
0.683
0.573
0.503
0.428
0.345
0.279
0.213
0.175
0.140
0.105
0.076
0.047
0.033
0.019
0.
0.
0.
0.
0.
0.
0.
0.
0.005
0.007
0.014
0.021
0.029
0.032
0.032
0.030
0.027
0.026
0.021
0.041
0.089
0.170
0.274
0.407
0.573
0.736
0.915
1.092
1.237
1.348
1.439
1.468
1.451
1.422
1.390
1.326
1.243
1.160
1.080
0.986
0.889
0.786
0.686
0.580
0.492
0.418
0.332
0.254
0.197
0.155
0.111
0.079
0.049
0.034
0.020
0.
0.
0.
0.
0.
0.
0.
0.010
0.013
0.021
0.031
0.043
0.057
0.065
0.067
0.063
0.061
0.050
0.054
0.068
0.114
0.172
0.276
0.403
0.568
0.737
0.901
1.058
1.215
1.339
1.403
1.436
1.444
1.426
1.376
1.321
1.283
1.213
1.153
1.068
0.990
0.903
0.803
0.679
0.577
0.467
0.372
0.287
0.212
0.160
0.118
0.076
0.057
0.030
0.016
0.
0.
0.
0.
0.
0.
0.010
0.013
0.028
0.053
0.070
0.088
0.108
0.108
0.110
0.114
0.104
0.091
0.089
0.094
0.133
0.183
0.269
0.390
0.539
0.717
0.875
1.034
1.164
1.305
1.382
1.406
1.408
1.365
1.334
1.305
1.247
1.216
1.176
1.137
1.070
0.993
0.902
0.770
0.647
0.520
0.393
0.305
0.218
0.156
0.113
0.077
0.053
0.025
0.014
0.
0.
0.
0.
0.
0.011
0.028
0.039
0.067
0.093
0.118
0.138
0.163
0.172
0.166
0.165
0.156
0.140
0.129
0.137
0.155
0.199
0.259
0.380
0.527
0.688
0.837
0.992
1.129
1.239
1.324
1.366
1.355
1.323
1.297
1.268
1.235
1.216
1.209
1.191
1.146
1.072
0.951
0.830
0.696
0.566
0.442
0.317
0.220
0.163
0.108
0.075
0.045
0.017
0.012
0.
0.
0.
0.
0.007
0.026
0.035
0.069
0.115
0.153
0.199
0.225
0.248
0.263
0.258
0.242
0.221
0.201
0.182
0.167
0.169
0.206
0.286
0.363
0.495
0.654
0.817
0.957
1.096
1.205
1.280
1.308
1.318
1.296
1.265
1.231
1.213
1.216
1.226
1.211
1.165
1.100
0.998
0.864
0.738
0.610
0.471
0.345
0.227
0.162
0.103
0.063
0.030
0.014
0.006
0.
0.
0.
0.003
0.016
0.033
0.068
0.121
0.177
0.236
0.287
0.348
0.387
0.389
0.377
0.346
0.307
0.274
0.236
0.213
0.185
0.214
0.283
0.365
0.479
0.612
0.771
0.918
1.070
1.162
1.226
1.283
1.275
1.255
1.239
1.225
1.202
1.198
1.229
1.216
1.174
1.122
1.019
0.903
0.766
0.630
0.494
0.364
0.232
0.148
0.094
0.054
0.029
0.010
0.004
0.
0.
0.
0.003
0.020
0.054
0.106
0.188
0.254
0.314
0.408
0.479
0.517
0.540
0.525
0.479
0.411
0.355
0.296
0.247
0.213
0.223
0.275
0.354
0.467
0.595
0.736
0.889
1.014
1.124
1.206
1.228
1.249
1.240
1.224
1.200
1.169
1.161
1.203
1.202
1.184
1.146
1.037
0.923
0.795
0.648
0.514
0.371
0.248
0.159
0.096
0.047
0.019
0.004
0.003
0.
0.
0.002
0.006
0.036
0.093
0.169
0.249
0.330
0.430
0.530
0.623
0.670
0.681
0.652
0.600
0.528
0.454
0.373
0.305
0.268
0.255
0.283
0.356
0.446
0.586
0.720
0.872
0.994
1.116
1.198
1.224
1.237
1.233
1.206
1.181
1.143
1.159
1.170
1.194
1.169
1.126
1.073
0.957
0.842
0.693
0.531
0.400
0.269
0.168
0.104
0.055
0.009
0.
0.
0.
0.
0.010
0.035
0.075
0.139
0.232
0.319
0.425
0.544
0.661
0.748
0.806
0.828
0.796
0.719
0.637
0.537
0.452
0.373
0.324
0.294
0.315
0.385
0.464
0.586
0.732
0.865
0.988
1.075
1.151
1.208
1.217
1.213
1.207
1.169
1.134
1.142
1.157
1.174
1.175
1.136
1.093
0.971
0.866
0.706
0.560
0.415
0.290
0.187
0.116
0.059
0.017
0.003
0.
0.003
0.014
0.031
0.051
0.099
0.194
0.278
0.411
0.539
0.667
0.808
0.894
0.942
0.960
0.920
0.842
0.750
0.645
0.538
0.457
0.387
0.363
0.373
0.414
0.500
0.596
0.736
0.891
1.017
1.117
1.194
1.216
1.227
1.208
1.190
1.170
1.136
1.133
1.130
1.142
1.144
1.130
1.058
0.958
0.856
0.740
0.569
0.454
0.307
0.209
0.128
0.072
0.027
0.013
0.003
0.015
0.026
0.055
0.083
0.152
0.243
0.362
0.510
0.662
0.806
0.929
1.015
1.079
1.083
1.044
0.960
0.857
0.743
0.627
0.542
0.461
0.424
0.439
0.467
0.535
0.637
0.767
0.907
1.069
1.173
1.240
1.268
1.258
1.256
1.213
1.179
1.136
1.148
1.125
1.144
1.142
1.111
1.044
0.954
0.860
0.747
0.595
0.469
0.342
0.220
0.143
0.076
0.039
0.017
0.004
0.021
0.042
0.084
0.122
0.210
0.305
0.433
0.594
0.758
0.916
1.043
1.141
1.180
1.180
1.125
1.055
0.948
0.848
0.725
0.637
0.559
0.507
0.506
0.519
0.593
0.690
0.798
0.942
1.086
1.190
1.272
1.309
1.302
1.274
1.238
1.214
1.197
1.155
1.153
1.163
1.155
1.125
1.058
0.964
0.875
0.757
0.612
0.470
0.353
0.229
0.150
0.092
0.047
0.021
0.009
0.037
0.069
0.109
0.171
0.256
0.375
0.506
0.681
0.849
1.011
1.139
1.227
1.281
1.257
1.214
1.139
1.035
0.923
0.807
0.720
0.661
0.609
0.586
0.607
0.660
0.748
0.857
1.007
1.124
1.216
1.288
1.334
1.320
1.301
1.275
1.247
1.219
1.199
1.189
1.199
1.165
1.146
1.077
0.973
0.874
0.759
0.597
0.477
0.355
0.244
0.157
0.098
0.052
0.027
0.014
0.046
0.085
0.141
0.206
0.312
0.438
0.585
0.761
0.918
1.074
1.216
1.297
1.337
1.347
1.273
1.181
1.100
0.994
0.887
0.788
0.735
0.697
0.675
0.680
0.745
0.831
0.918
1.035
1.132
1.219
1.286
1.322
1.307
1.274
1.282
1.280
1.243
1.221
1.202
1.201
1.188
1.152
1.073
0.959
0.871
0.742
0.585
0.458
0.355
0.250
0.159
0.099
0.051
0.032
0.015
0.057
0.102
0.161
0.249
0.353
0.499
0.658
0.821
0.984
1.123
1.239
1.324
1.353
1.357
1.280
1.208
1.124
1.021
0.946
0.856
0.803
0.771
0.743
0.747
0.807
0.895
0.959
1.072
1.161
1.235
1.273
1.298
1.304
1.296
1.273
1.255
1.233
1.192
1.215
1.212
1.171
1.130
1.041
0.939
0.827
0.706
0.567
0.441
0.342
0.244
0.163
0.084
0.050
0.032
0.014
0.066
0.110
0.181
0.275
0.394
0.538
0.713
0.886
1.050
1.177
1.288
1.331
1.372
1.339
1.268
1.191
1.112
1.037
0.971
0.900
0.851
0.826
0.795
0.823
0.859
0.938
1.011
1.091
1.173
1.225
1.267
1.307
1.310
1.288
1.286
1.240
1.215
1.205
1.179
1.181
1.135
1.090
1.008
0.903
0.800
0.670
0.535
0.419
0.316
0.229
0.141
0.077
0.045
0.029
0.009
0.066
0.111
0.180
0.299
0.410
0.559
0.760
0.927
1.093
1.210
1.288
1.333
1.349
1.328
1.240
1.143
1.059
1.019
0.968
0.935
0.869
0.846
0.832
0.838
0.908
0.970
1.040
1.085
1.180
1.236
1.278
1.292
1.286
1.275
1.261
1.225
1.192
1.173
1.144
1.120
1.100
1.047
0.967
0.870
0.761
0.640
0.502
0.389
0.287
0.198
0.120
0.069
0.038
0.020
0.003
0.061
0.105
0.196
0.297
0.426
0.601
0.769
0.960
1.114
1.241
1.319
1.353
1.336
1.274
1.206
1.124
1.032
0.990
0.960
0.936
0.903
0.856
0.834
0.873
0.904
0.974
1.030
1.088
1.151
1.226
1.263
1.251
1.248
1.229
1.222
1.192
1.152
1.144
1.105
1.061
1.029
0.990
0.911
0.816
0.710
0.566
0.449
0.346
0.244
0.161
0.105
0.057
0.030
0.013
0.
0.049
0.113
0.195
0.292
0.439
0.597
0.790
0.978
1.124
1.245
1.319
1.334
1.299
1.245
1.180
1.080
0.981
0.944
0.934
0.916
0.872
0.840
0.844
0.860
0.906
0.944
0.999
1.033
1.100
1.168
1.200
1.202
1.177
1.163
1.154
1.125
1.107
1.076
1.048
0.999
0.954
0.906
0.828
0.739
0.620
0.513
0.392
0.287
0.208
0.132
0.085
0.041
0.020
0.
0.
0.046
0.105
0.188
0.289
0.438
0.603
0.794
0.983
1.141
1.240
1.299
1.303
1.258
1.196
1.124
1.028
0.942
0.889
0.878
0.852
0.827
0.822
0.818
0.823
0.846
0.900
0.937
0.999
1.045
1.101
1.121
1.122
1.096
1.094
1.066
1.052
1.032
1.006
0.976
0.920
0.877
0.810
0.736
0.653
0.540
0.438
0.333
0.248
0.175
0.105
0.071
0.030
0.002
0.
0.
0.040
0.104
0.185
0.290
0.442
0.625
0.807
0.983
1.120
1.224
1.269
1.244
1.203
1.133
1.060
0.965
0.892
0.814
0.794
0.793
0.769
0.757
0.767
0.777
0.788
0.822
0.877
0.920
0.969
1.003
1.031
1.035
1.026
1.001
0.973
0.956
0.921
0.894
0.864
0.815
0.758
0.699
0.644
0.562
0.456
0.365
0.283
0.198
0.134
0.082
0.039
0.004
0.002
0.
0.
0.044
0.097
0.182
0.295
0.452
0.625
0.809
0.973
1.108
1.189
1.225
1.201
1.151
1.073
0.976
0.888
0.819
0.740
0.727
0.694
0.693
0.694
0.696
0.688
0.716
0.736
0.775
0.838
0.894
0.918
0.933
0.941
0.929
0.900
0.880
0.844
0.799
0.776
0.741
0.687
0.628
0.585
0.516
0.444
0.359
0.282
0.213
0.144
0.092
0.043
0.021
0.004
0.002
0.
0.
0.037
0.095
0.173
0.290
0.450
0.615
0.794
0.952
1.066
1.140
1.158
1.135
1.086
1.000
0.874
0.802
0.738
0.681
0.641
0.624
0.601
0.597
0.601
0.604
0.624
0.649
0.693
0.719
0.768
0.814
0.832
0.834
0.812
0.800
0.774
0.728
0.685
0.648
0.610
0.548
0.499
0.450
0.398
0.340
0.268
0.205
0.156
0.106
0.052
0.032
0.013
0.003
0.
0.
0.
0.045
0.092
0.166
0.279
0.434
0.589
0.755
0.896
1.012
1.066
1.081
1.046
0.983
0.904
0.802
0.705
0.638
0.605
0.553
0.523
0.518
0.506
0.501
0.511
0.535
0.558
0.591
0.625
0.663
0.693
0.719
0.708
0.709
0.675
0.643
0.602
0.567
0.519
0.466
0.422
0.379
0.344
0.294
0.243
0.193
0.151
0.105
0.067
0.037
0.017
0.011
0.003
0.
0.
0.
0.051
0.100
0.157
0.267
0.403
0.547
0.700
0.827
0.919
0.964
0.952
0.914
0.855
0.786
0.690
0.599
0.534
0.504
0.459
0.432
0.418
0.415
0.447
0.447
0.456
0.480
0.498
0.512
0.546
0.565
0.578
0.584
0.579
0.545
0.518
0.469
0.433
0.384
0.348
0.300
0.268
0.232
0.201
0.160
0.132
0.100
0.065
0.035
0.019
0.013
0.003
0.
0.
0.
0.
0.047
0.093
0.154
0.246
0.366
0.488
0.620
0.733
0.806
0.846
0.841
0.789
0.727
0.651
0.571
0.480
0.428
0.395
0.358
0.335
0.329
0.348
0.355
0.374
0.383
0.391
0.406
0.421
0.429
0.441
0.448
0.451
0.435
0.421
0.383
0.338
0.306
0.274
0.230
0.197
0.171
0.147
0.115
0.088
0.076
0.048
0.032
0.019
0.014
0.005
0.
0.
0.
0.
0.
0.046
0.084
0.140
0.209
0.314
0.426
0.527
0.623
0.685
0.712
0.702
0.660
0.598
0.530
0.450
0.361
0.308
0.284
0.256
0.251
0.256
0.256
0.279
0.285
0.289
0.311
0.319
0.320
0.328
0.330
0.331
0.322
0.317
0.304
0.262
0.234
0.197
0.174
0.136
0.117
0.101
0.082
0.063
0.051
0.033
0.021
0.016
0.012
0.005
0.
0.
0.
0.
0.
0.
0.037
0.071
0.115
0.177
0.257
0.350
0.430
0.504
0.558
0.575
0.557
0.517
0.460
0.384
0.316
0.257
0.209
0.192
0.179
0.174
0.177
0.192
0.204
0.209
0.212
0.218
0.236
0.244
0.237
0.242
0.245
0.233
0.223
0.205
0.176
0.154
0.125
0.099
0.075
0.057
0.039
0.032
0.018
0.016
0.013
0.011
0.005
0.002
0.
0.
0.
0.
0.
0.
0.
0.023
0.059
0.089
0.142
0.197
0.270
0.330
0.381
0.418
0.432
0.414
0.376
0.323
0.263
0.215
0.168
0.138
0.117
0.125
0.107
0.123
0.130
0.152
0.162
0.152
0.150
0.165
0.169
0.173
0.173
0.172
0.160
0.152
0.130
0.109
0.097
0.075
0.057
0.035
0.020
0.008
0.003
0.003
0.003
0.003
0.002
0.
0.
0.
0.
0.
0.
0.
0.
0.
0.015
0.039
0.069
0.100
0.146
0.192
0.233
0.268
0.296
0.300
0.286
0.258
0.208
0.172
0.121
0.095
0.079
0.070
0.053
0.067
0.080
0.083
0.100
0.100
0.105
0.108
0.109
0.106
0.114
0.121
0.108
0.104
0.093
0.082
0.063
0.051
0.043
0.028
0.017
0.005
0.
0.
0.
0.
0.
0.
0.
0.
0.
0.
0.
0.
0.
0.
0.
0.005
0.022
0.044
0.070
0.099
0.133
0.156
0.184
0.195
0.192
0.179
0.155
0.132
0.095
0.073
0.046
0.032
0.033
0.026
0.029
0.033
0.038
0.044
0.053
0.064
0.067
0.070
0.069
0.060
0.060
0.054
0.050
0.042
0.038
0.032
0.019
0.017
0.007
0.
0.
0.
0.
0.
0.
0.
0.
0.
0.
0.
0.
0.
0.
0.
0.
0.
0.
0.008
0.023
0.041
0.056
0.077
0.102
0.112
0.116
0.122
0.112
0.094
0.068
0.053
0.032
0.019
0.012
0.
0.
0.
0.002
0.005
0.019
0.027
0.038
0.049
0.052
0.046
0.038
0.030
0.024
0.022
0.016
0.006
0.005
0.005
0.
0.
0.
0.
0.
0.
0.
0.
0.
0.
0.
0.
0.
0.
0.
0.
0.
0.
0.
0.
0.
0.009
0.021
0.028
0.038
0.049
0.053
0.063
0.062
0.057
0.044
0.032
0.018
0.012
0.005
0.
0.
0.
0.
0.
0.
0.005
0.006
0.012
0.017
0.020
0.021
0.021
0.019
0.017
0.011
0.002
0.
0.
0.
0.
0.
0.
0.
0.
0.
0.
0.
0.
0.
0.
0.
0.
0.
0.
0.
0.
0.
0.
0.
0.
0.
0.008
0.011
0.018
0.021
0.022
0.027
0.026
0.023
0.020
0.010
0.005
0.004
0.
0.
0.
0.
0.
0.
0.
0.
0.003
0.003
[truncated: 719,155 more chars]
