# Supplementary material for: Ferroptosis regulation by traditional chinese medicine for ischemic stroke intervention based on network pharmacology and data mining
Source: PLoS One. 2025 Apr 16;20(4):e0321751. doi: 10.1371/journal.pone.0321751 (PMC12002469; doi:10.1371/journal.pone.0321751)
Supplement: S5 File — (ZIP) [file pone.0321751.s005.zip › 分子对接4/ESR1/ESR1-0006/input/7baa_h.e.map]

GRID_PARAMETER_FILE 7baa_autolig.gpf
GRID_DATA_FILE 7baa_h.maps.fld
MACROMOLECULE 7baa_h.pdbqt
SPACING 1.000
NELEMENTS 54 70 66
CENTER 22.572 12.041 8.979
-0.124
-0.125
-0.126
-0.127
-0.128
-0.128
-0.129
-0.130
-0.130
-0.131
-0.132
-0.132
-0.133
-0.133
-0.134
-0.134
-0.135
-0.135
-0.135
-0.135
-0.136
-0.136
-0.136
-0.136
-0.136
-0.136
-0.136
-0.135
-0.135
-0.135
-0.135
-0.134
-0.134
-0.134
-0.133
-0.133
-0.132
-0.132
-0.131
-0.130
-0.130
-0.129
-0.129
-0.128
-0.127
-0.126
-0.126
-0.125
-0.124
-0.123
-0.123
-0.122
-0.121
-0.120
-0.119
-0.126
-0.127
-0.127
-0.128
-0.129
-0.130
-0.131
-0.131
-0.132
-0.133
-0.133
-0.134
-0.134
-0.135
-0.135
-0.136
-0.136
-0.137
-0.137
-0.137
-0.137
-0.137
-0.137
-0.138
-0.137
-0.137
-0.137
-0.137
-0.137
-0.137
-0.136
-0.136
-0.135
-0.135
-0.135
-0.134
-0.133
-0.133
-0.132
-0.132
-0.131
-0.130
-0.130
-0.129
-0.128
-0.128
-0.127
-0.126
-0.125
-0.124
-0.124
-0.123
-0.122
-0.121
-0.120
-0.127
-0.128
-0.129
-0.130
-0.131
-0.131
-0.132
-0.133
-0.134
-0.134
-0.135
-0.136
-0.136
-0.137
-0.137
-0.138
-0.138
-0.138
-0.139
-0.139
-0.139
-0.139
-0.139
-0.139
-0.139
-0.139
-0.139
-0.139
-0.138
-0.138
-0.138
-0.137
-0.137
-0.136
-0.136
-0.135
-0.135
-0.134
-0.134
-0.133
-0.132
-0.132
-0.131
-0.130
-0.129
-0.129
-0.128
-0.127
-0.126
-0.125
-0.125
-0.124
-0.123
-0.122
-0.121
-0.129
-0.130
-0.130
-0.131
-0.132
-0.133
-0.134
-0.135
-0.135
-0.136
-0.137
-0.137
-0.138
-0.138
-0.139
-0.139
-0.140
-0.140
-0.140
-0.141
-0.141
-0.141
-0.141
-0.141
-0.141
-0.141
-0.141
-0.140
-0.140
-0.140
-0.139
-0.139
-0.138
-0.138
-0.137
-0.137
-0.136
-0.136
-0.135
-0.134
-0.133
-0.133
-0.132
-0.131
-0.130
-0.130
-0.129
-0.128
-0.127
-0.126
-0.126
-0.125
-0.124
-0.123
-0.122
-0.130
-0.131
-0.132
-0.133
-0.134
-0.135
-0.135
-0.136
-0.137
-0.138
-0.138
-0.139
-0.140
-0.140
-0.141
-0.141
-0.142
-0.142
-0.142
-0.143
-0.143
-0.143
-0.143
-0.143
-0.143
-0.143
-0.142
-0.142
-0.142
-0.141
-0.141
-0.140
-0.140
-0.139
-0.139
-0.138
-0.138
-0.137
-0.136
-0.135
-0.135
-0.134
-0.133
-0.132
-0.131
-0.131
-0.130
-0.129
-0.128
-0.127
-0.126
-0.126
-0.125
-0.124
-0.123
-0.131
-0.132
-0.133
-0.134
-0.135
-0.136
-0.137
-0.138
-0.139
-0.139
-0.140
-0.141
-0.141
-0.142
-0.143
-0.143
-0.144
-0.144
-0.144
-0.144
-0.145
-0.145
-0.145
-0.145
-0.145
-0.144
-0.144
-0.144
-0.143
-0.143
-0.143
-0.142
-0.141
-0.141
-0.140
-0.140
-0.139
-0.138
-0.137
-0.137
-0.136
-0.135
-0.134
-0.133
-0.133
-0.132
-0.131
-0.130
-0.129
-0.128
-0.127
-0.126
-0.126
-0.125
-0.124
-0.133
-0.134
-0.135
-0.136
-0.137
-0.138
-0.139
-0.140
-0.140
-0.141
-0.142
-0.143
-0.143
-0.144
-0.144
-0.145
-0.145
-0.146
-0.146
-0.146
-0.146
-0.147
-0.147
-0.147
-0.146
-0.146
-0.146
-0.146
-0.145
-0.145
-0.144
-0.144
-0.143
-0.142
-0.142
-0.141
-0.140
-0.139
-0.139
-0.138
-0.137
-0.136
-0.135
-0.134
-0.134
-0.133
-0.132
-0.131
-0.130
-0.129
-0.128
-0.127
-0.126
-0.125
-0.125
-0.134
-0.135
-0.137
-0.138
-0.139
-0.139
-0.140
-0.141
-0.142
-0.143
-0.144
-0.145
-0.145
-0.146
-0.146
-0.147
-0.147
-0.148
-0.148
-0.148
-0.148
-0.149
-0.149
-0.148
-0.148
-0.148
-0.148
-0.147
-0.147
-0.146
-0.146
-0.145
-0.144
-0.144
-0.143
-0.142
-0.141
-0.141
-0.140
-0.139
-0.138
-0.137
-0.136
-0.135
-0.135
-0.134
-0.133
-0.132
-0.131
-0.130
-0.129
-0.128
-0.127
-0.126
-0.125
-0.136
-0.137
-0.138
-0.139
-0.140
-0.141
-0.142
-0.143
-0.144
-0.145
-0.146
-0.146
-0.147
-0.148
-0.148
-0.149
-0.149
-0.150
-0.150
-0.150
-0.150
-0.151
-0.151
-0.150
-0.150
-0.150
-0.150
-0.149
-0.149
-0.148
-0.147
-0.147
-0.146
-0.145
-0.144
-0.144
-0.143
-0.142
-0.141
-0.140
-0.139
-0.138
-0.137
-0.136
-0.135
-0.135
-0.134
-0.133
-0.132
-0.131
-0.130
-0.129
-0.128
-0.127
-0.126
-0.137
-0.139
-0.140
-0.141
-0.142
-0.143
-0.144
-0.145
-0.146
-0.147
-0.148
-0.148
-0.149
-0.150
-0.150
-0.151
-0.151
-0.152
-0.152
-0.152
-0.153
-0.153
-0.153
-0.152
-0.152
-0.152
-0.151
-0.151
-0.150
-0.150
-0.149
-0.148
-0.147
-0.147
-0.146
-0.145
-0.144
-0.143
-0.142
-0.141
-0.140
-0.139
-0.138
-0.137
-0.136
-0.135
-0.134
-0.134
-0.133
-0.132
-0.131
-0.130
-0.129
-0.128
-0.127
-0.139
-0.140
-0.141
-0.142
-0.144
-0.145
-0.146
-0.147
-0.148
-0.149
-0.150
-0.150
-0.151
-0.152
-0.153
-0.153
-0.154
-0.154
-0.154
-0.155
-0.155
-0.155
-0.155
-0.154
-0.154
-0.154
-0.153
-0.153
-0.152
-0.151
-0.151
-0.150
-0.149
-0.148
-0.147
-0.146
-0.145
-0.144
-0.143
-0.142
-0.141
-0.140
-0.139
-0.138
-0.137
-0.136
-0.135
-0.134
-0.133
-0.132
-0.131
-0.130
-0.129
-0.129
-0.128
-0.141
-0.142
-0.143
-0.144
-0.145
-0.146
-0.148
-0.149
-0.150
-0.151
-0.152
-0.152
-0.153
-0.154
-0.155
-0.155
-0.156
-0.156
-0.157
-0.157
-0.157
-0.157
-0.157
-0.157
-0.156
-0.156
-0.155
-0.155
-0.154
-0.153
-0.152
-0.151
-0.150
-0.149
-0.148
-0.147
-0.146
-0.145
-0.144
-0.143
-0.142
-0.141
-0.140
-0.139
-0.138
-0.137
-0.136
-0.135
-0.134
-0.133
-0.132
-0.131
-0.130
-0.129
-0.128
-0.142
-0.143
-0.145
-0.146
-0.147
-0.148
-0.149
-0.150
-0.152
-0.153
-0.154
-0.154
-0.155
-0.156
-0.157
-0.157
-0.158
-0.158
-0.159
-0.159
-0.159
-0.159
-0.159
-0.159
-0.158
-0.158
-0.157
-0.157
-0.156
-0.155
-0.154
-0.153
-0.152
-0.151
-0.150
-0.149
-0.147
-0.146
-0.145
-0.144
-0.143
-0.142
-0.141
-0.140
-0.139
-0.138
-0.137
-0.136
-0.135
-0.134
-0.133
-0.132
-0.131
-0.130
-0.129
-0.144
-0.145
-0.146
-0.148
-0.149
-0.150
-0.151
-0.152
-0.154
-0.155
-0.156
-0.157
-0.157
-0.158
-0.159
-0.160
-0.160
-0.161
-0.161
-0.161
-0.161
-0.161
-0.161
-0.161
-0.160
-0.160
-0.159
-0.158
-0.158
-0.157
-0.156
-0.154
-0.153
-0.152
-0.151
-0.150
-0.148
-0.147
-0.146
-0.145
-0.144
-0.143
-0.141
-0.140
-0.139
-0.138
-0.137
-0.136
-0.135
-0.134
-0.133
-0.132
-0.131
-0.130
-0.129
-0.145
-0.147
-0.148
-0.149
-0.151
-0.152
-0.153
-0.154
-0.156
-0.157
-0.158
-0.159
-0.160
-0.161
-0.161
-0.162
-0.163
-0.163
-0.163
-0.164
-0.164
-0.164
-0.163
-0.163
-0.163
-0.162
-0.161
-0.160
-0.159
-0.158
-0.157
-0.156
-0.155
-0.153
-0.152
-0.151
-0.149
-0.148
-0.147
-0.145
-0.144
-0.143
-0.142
-0.141
-0.140
-0.139
-0.138
-0.137
-0.136
-0.135
-0.134
-0.133
-0.132
-0.131
-0.130
-0.147
-0.148
-0.150
-0.151
-0.153
-0.154
-0.155
-0.156
-0.158
-0.159
-0.160
-0.161
-0.162
-0.163
-0.164
-0.164
-0.165
-0.165
-0.166
-0.166
-0.166
-0.166
-0.166
-0.165
-0.165
-0.164
-0.163
-0.162
-0.161
-0.160
-0.159
-0.157
-0.156
-0.154
-0.153
-0.152
-0.150
-0.149
-0.147
-0.146
-0.145
-0.144
-0.142
-0.141
-0.140
-0.139
-0.138
-0.137
-0.136
-0.135
-0.134
-0.133
-0.132
-0.132
-0.131
-0.149
-0.150
-0.152
-0.153
-0.154
-0.156
-0.157
-0.158
-0.160
-0.161
-0.162
-0.163
-0.164
-0.165
-0.166
-0.167
-0.167
-0.168
-0.168
-0.168
-0.169
-0.168
-0.168
-0.168
-0.167
-0.166
-0.165
-0.164
-0.163
-0.162
-0.160
-0.159
-0.157
-0.156
-0.154
-0.152
-0.151
-0.149
-0.148
-0.146
-0.145
-0.144
-0.143
-0.142
-0.141
-0.139
-0.139
-0.138
-0.137
-0.136
-0.135
-0.134
-0.133
-0.132
-0.131
-0.150
-0.152
-0.153
-0.155
-0.156
-0.158
-0.159
-0.160
-0.162
-0.163
-0.164
-0.165
-0.166
-0.167
-0.168
-0.169
-0.170
-0.170
-0.171
-0.171
-0.171
-0.171
-0.171
-0.170
-0.169
-0.169
-0.167
-0.166
-0.165
-0.163
-0.162
-0.160
-0.158
-0.157
-0.155
-0.153
-0.151
-0.150
-0.148
-0.147
-0.145
-0.144
-0.143
-0.142
-0.141
-0.140
-0.139
-0.138
-0.137
-0.136
-0.135
-0.134
-0.133
-0.133
-0.132
-0.152
-0.154
-0.155
-0.157
-0.158
-0.160
-0.161
-0.162
-0.164
-0.165
-0.166
-0.168
-0.169
-0.170
-0.171
-0.172
-0.172
-0.173
-0.173
-0.174
-0.174
-0.173
-0.173
-0.172
-0.172
-0.171
-0.170
-0.168
-0.167
-0.165
-0.163
-0.161
-0.159
-0.157
-0.156
-0.154
-0.152
-0.150
-0.148
-0.147
-0.145
-0.144
-0.143
-0.142
-0.141
-0.140
-0.139
-0.138
-0.137
-0.136
-0.135
-0.135
-0.134
-0.133
-0.132
-0.154
-0.155
-0.157
-0.159
-0.160
-0.162
-0.163
-0.165
-0.166
-0.167
-0.169
-0.170
-0.171
-0.172
-0.173
-0.174
-0.175
-0.175
-0.176
-0.176
-0.176
-0.176
-0.176
-0.175
-0.174
-0.173
-0.172
-0.170
-0.168
-0.167
-0.165
-0.163
-0.160
-0.158
-0.156
-0.154
-0.152
-0.150
-0.148
-0.146
-0.145
-0.143
-0.142
-0.141
-0.140
-0.139
-0.139
-0.138
-0.137
-0.136
-0.136
-0.135
-0.134
-0.133
-0.133
-0.155
-0.157
-0.159
-0.160
-0.162
-0.164
-0.165
-0.167
-0.168
-0.170
-0.171
-0.172
-0.174
-0.175
-0.176
-0.177
-0.177
-0.178
-0.178
-0.179
-0.179
-0.178
-0.178
-0.177
-0.176
-0.175
-0.174
-0.172
-0.170
-0.168
-0.166
-0.164
-0.161
-0.159
-0.156
-0.154
-0.152
-0.149
-0.147
-0.146
-0.144
-0.143
-0.141
-0.140
-0.140
-0.139
-0.138
-0.138
-0.137
-0.137
-0.136
-0.135
-0.135
-0.134
-0.133
-0.157
-0.159
-0.161
-0.162
-0.164
-0.166
-0.167
-0.169
-0.170
-0.172
-0.173
-0.175
-0.176
-0.177
-0.178
-0.179
-0.180
-0.181
-0.181
-0.181
-0.181
-0.181
-0.180
-0.180
-0.179
-0.177
-0.176
-0.174
-0.172
-0.170
-0.167
-0.165
-0.162
-0.159
-0.156
-0.154
-0.151
-0.149
-0.146
-0.144
-0.143
-0.141
-0.140
-0.139
-0.139
-0.138
-0.138
-0.137
-0.137
-0.137
-0.136
-0.135
-0.135
-0.134
-0.133
-0.159
-0.161
-0.162
-0.164
-0.166
-0.168
-0.169
-0.171
-0.173
-0.174
-0.176
-0.177
-0.178
-0.180
-0.181
-0.182
-0.182
-0.183
-0.184
-0.184
-0.184
-0.184
-0.183
-0.182
-0.181
-0.180
-0.178
-0.176
-0.174
-0.171
-0.168
-0.165
-0.162
-0.159
-0.156
-0.153
-0.150
-0.147
-0.145
-0.143
-0.141
-0.140
-0.139
-0.138
-0.138
-0.137
-0.137
-0.137
-0.137
-0.136
-0.136
-0.136
-0.135
-0.135
-0.134
-0.161
-0.162
-0.164
-0.166
-0.168
-0.170
-0.171
-0.173
-0.175
-0.176
-0.178
-0.179
-0.181
-0.182
-0.183
-0.184
-0.185
-0.186
-0.186
-0.186
-0.186
-0.186
-0.185
-0.184
-0.183
-0.182
-0.180
-0.178
-0.175
-0.172
-0.169
-0.166
-0.163
-0.159
-0.156
-0.152
-0.149
-0.146
-0.143
-0.141
-0.139
-0.137
-0.137
-0.136
-0.136
-0.136
-0.136
-0.136
-0.136
-0.136
-0.136
-0.136
-0.136
-0.135
-0.134
-0.162
-0.164
-0.166
-0.168
-0.170
-0.172
-0.173
-0.175
-0.177
-0.179
-0.180
-0.182
-0.183
-0.184
-0.186
-0.187
-0.188
-0.188
-0.189
-0.189
-0.189
-0.188
-0.188
-0.187
-0.185
-0.184
-0.182
-0.179
-0.177
-0.174
-0.170
-0.167
-0.163
-0.159
-0.155
-0.151
-0.147
-0.143
-0.140
-0.138
-0.136
-0.135
-0.134
-0.134
-0.134
-0.135
-0.135
-0.136
-0.136
-0.136
-0.136
-0.136
-0.136
-0.136
-0.135
-0.164
-0.166
-0.168
-0.170
-0.172
-0.174
-0.176
-0.177
-0.179
-0.181
-0.183
-0.184
-0.186
-0.187
-0.188
-0.189
-0.190
-0.191
-0.191
-0.191
-0.191
-0.191
-0.190
-0.189
-0.188
-0.186
-0.184
-0.181
-0.178
-0.175
-0.171
-0.167
-0.163
-0.158
-0.154
-0.149
-0.144
-0.140
-0.137
-0.134
-0.132
-0.131
-0.131
-0.131
-0.132
-0.133
-0.134
-0.135
-0.136
-0.136
-0.137
-0.137
-0.137
-0.136
-0.136
-0.166
-0.168
-0.170
-0.172
-0.174
-0.176
-0.178
-0.180
-0.181
-0.183
-0.185
-0.186
-0.188
-0.189
-0.191
-0.192
-0.193
-0.193
-0.194
-0.194
-0.194
-0.193
-0.192
-0.191
-0.190
-0.188
-0.185
-0.183
-0.179
-0.176
-0.172
-0.167
-0.162
-0.157
-0.152
-0.147
-0.142
-0.137
-0.133
-0.130
-0.128
-0.127
-0.127
-0.128
-0.130
-0.131
-0.133
-0.134
-0.136
-0.137
-0.137
-0.137
-0.137
-0.137
-0.136
-0.168
-0.170
-0.172
-0.174
-0.176
-0.178
-0.180
-0.182
-0.184
-0.185
-0.187
-0.189
-0.190
-0.192
-0.193
-0.194
-0.195
-0.196
-0.196
-0.196
-0.196
-0.196
-0.195
-0.193
-0.192
-0.190
-0.187
-0.184
-0.181
-0.177
-0.172
-0.167
-0.162
-0.156
-0.150
-0.144
-0.139
-0.133
-0.129
-0.125
-0.123
-0.123
-0.123
-0.125
-0.127
-0.130
-0.132
-0.134
-0.136
-0.137
-0.138
-0.138
-0.138
-0.138
-0.137
-0.170
-0.172
-0.174
-0.176
-0.178
-0.180
-0.182
-0.184
-0.186
-0.188
-0.190
-0.191
-0.193
-0.194
-0.196
-0.197
-0.197
-0.198
-0.199
-0.199
-0.198
-0.198
-0.197
-0.195
-0.194
-0.191
-0.189
-0.186
-0.182
-0.177
-0.172
-0.167
-0.161
-0.155
-0.148
-0.142
-0.136
-0.130
-0.125
-0.121
-0.119
-0.119
-0.120
-0.122
-0.125
-0.129
-0.132
-0.134
-0.137
-0.138
-0.139
-0.139
-0.139
-0.139
-0.139
-0.171
-0.174
-0.176
-0.178
-0.180
-0.182
-0.184
-0.186
-0.188
-0.190
-0.192
-0.194
-0.195
-0.197
-0.198
-0.199
-0.200
-0.201
-0.201
-0.201
-0.201
-0.200
-0.199
-0.197
-0.196
-0.193
-0.190
-0.187
-0.183
-0.178
-0.172
-0.167
-0.160
-0.154
-0.147
-0.140
-0.133
-0.127
-0.122
-0.118
-0.116
-0.116
-0.118
-0.121
-0.125
-0.129
-0.132
-0.136
-0.138
-0.140
-0.141
-0.141
-0.141
-0.141
-0.140
-0.173
-0.175
-0.178
-0.180
-0.182
-0.184
-0.186
-0.189
-0.191
-0.192
-0.194
-0.196
-0.198
-0.199
-0.200
-0.202
-0.202
-0.203
-0.203
-0.203
-0.203
-0.202
-0.201
-0.199
-0.197
-0.195
-0.192
-0.188
-0.184
-0.178
-0.172
-0.166
-0.159
-0.152
-0.146
-0.139
-0.132
-0.125
-0.120
-0.116
-0.114
-0.115
-0.117
-0.121
-0.126
-0.130
-0.134
-0.138
-0.140
-0.142
-0.143
-0.143
-0.143
-0.143
-0.142
-0.175
-0.177
-0.180
-0.182
-0.184
-0.186
-0.189
-0.191
-0.193
-0.195
-0.197
-0.199
-0.200
-0.202
-0.203
-0.204
-0.205
-0.205
-0.206
-0.206
-0.205
-0.204
-0.203
-0.202
-0.199
-0.197
-0.194
-0.189
-0.185
-0.179
-0.172
-0.165
-0.158
-0.151
-0.144
-0.138
-0.132
-0.126
-0.121
-0.117
-0.116
-0.117
-0.119
-0.124
-0.129
-0.134
-0.138
-0.142
-0.144
-0.146
-0.146
-0.146
-0.146
-0.145
-0.144
-0.177
-0.179
-0.182
-0.184
-0.186
-0.189
-0.191
-0.193
-0.195
-0.197
-0.199
-0.201
-0.203
-0.204
-0.206
-0.207
-0.207
-0.208
-0.208
-0.208
-0.208
-0.207
-0.205
-0.204
-0.201
-0.199
-0.195
-0.191
-0.185
-0.179
-0.172
-0.165
-0.157
-0.150
-0.144
-0.139
-0.134
-0.129
-0.125
-0.122
-0.121
-0.122
-0.125
-0.130
-0.135
-0.140
-0.144
-0.147
-0.149
-0.150
-0.151
-0.150
-0.149
-0.148
-0.146
-0.179
-0.181
-0.184
-0.186
-0.189
-0.191
-0.193
-0.196
-0.198
-0.200
-0.202
-0.204
-0.205
-0.207
-0.208
-0.209
-0.210
-0.211
-0.211
-0.211
-0.210
-0.209
-0.208
-0.206
-0.204
-0.200
-0.197
-0.192
-0.186
-0.180
-0.172
-0.164
-0.156
-0.149
-0.144
-0.141
-0.138
-0.135
-0.133
-0.130
-0.130
-0.132
-0.135
-0.139
-0.144
-0.149
-0.153
-0.155
-0.157
-0.157
-0.156
-0.155
-0.153
-0.151
-0.149
-0.181
-0.183
-0.186
-0.188
-0.191
-0.193
-0.196
-0.198
-0.200
-0.202
-0.204
-0.206
-0.208
-0.210
-0.211
-0.212
-0.213
-0.213
-0.213
-0.213
-0.213
-0.212
-0.210
-0.208
-0.206
-0.202
-0.199
-0.194
-0.188
-0.181
-0.173
-0.164
-0.156
-0.149
-0.145
-0.144
-0.145
-0.145
-0.143
-0.143
-0.143
-0.145
-0.148
-0.153
-0.158
-0.162
-0.165
-0.166
-0.166
-0.165
-0.163
-0.161
-0.158
-0.155
-0.152
-0.183
-0.185
-0.188
-0.191
-0.193
-0.196
-0.198
-0.201
-0.203
-0.205
-0.207
-0.209
-0.211
-0.212
-0.214
-0.215
-0.215
-0.216
-0.216
-0.216
-0.215
-0.214
-0.213
-0.211
-0.208
-0.204
-0.200
-0.195
-0.189
-0.183
-0.175
-0.167
-0.159
-0.152
-0.150
-0.152
-0.155
-0.157
-0.157
-0.157
-0.158
-0.161
-0.165
-0.170
-0.175
-0.178
-0.180
-0.180
-0.178
-0.175
-0.172
-0.167
-0.163
-0.160
-0.156
-0.185
-0.188
-0.190
-0.193
-0.196
-0.198
-0.201
-0.203
-0.206
-0.208
-0.210
-0.212
-0.214
-0.215
-0.216
-0.217
-0.218
-0.219
-0.219
-0.219
-0.218
-0.217
-0.215
-0.213
-0.210
-0.207
-0.202
-0.197
-0.192
-0.185
-0.179
-0.172
-0.165
-0.160
-0.160
-0.164
-0.168
-0.170
-0.171
-0.173
-0.175
-0.180
-0.185
-0.191
-0.196
-0.199
-0.199
-0.197
-0.193
-0.187
-0.181
-0.175
-0.170
-0.165
-0.160
-0.187
-0.190
-0.193
-0.195
-0.198
-0.201
-0.203
-0.206
-0.208
-0.211
-0.213
-0.215
-0.216
-0.218
-0.219
-0.220
-0.221
-0.222
-0.222
-0.221
-0.221
-0.219
-0.218
-0.215
-0.212
-0.209
-0.204
-0.200
-0.194
-0.189
-0.183
-0.178
-0.174
-0.173
-0.174
-0.178
-0.182
-0.184
-0.186
-0.188
-0.193
-0.200
-0.208
-0.215
-0.221
-0.224
-0.223
-0.218
-0.210
-0.201
-0.192
-0.184
-0.176
-0.170
-0.164
-0.189
-0.192
-0.195
-0.198
-0.201
-0.203
-0.206
-0.209
-0.211
-0.214
-0.216
-0.218
-0.219
-0.221
-0.222
-0.223
-0.224
-0.224
-0.224
-0.224
-0.223
-0.222
-0.220
-0.218
-0.215
-0.211
-0.207
-0.202
-0.197
-0.192
-0.188
-0.185
-0.183
-0.184
-0.186
-0.190
-0.193
-0.196
-0.198
-0.203
-0.210
-0.220
-0.232
-0.243
-0.251
-0.254
-0.250
-0.242
-0.230
-0.217
-0.204
-0.193
-0.183
-0.175
-0.169
-0.191
-0.194
-0.197
-0.200
-0.203
-0.206
-0.209
-0.212
-0.214
-0.216
-0.219
-0.221
-0.222
-0.224
-0.225
-0.226
-0.227
-0.227
-0.227
-0.227
-0.226
-0.225
-0.223
-0.220
-0.217
-0.214
-0.209
-0.205
-0.200
-0.196
-0.193
-0.191
-0.190
-0.192
-0.195
-0.198
-0.201
-0.204
-0.209
-0.216
-0.226
-0.240
-0.256
-0.271
-0.282
-0.286
-0.280
-0.267
-0.250
-0.233
-0.216
-0.202
-0.190
-0.181
-0.173
-0.193
-0.196
-0.199
-0.203
-0.206
-0.209
-0.212
-0.215
-0.217
-0.220
-0.222
-0.224
-0.225
-0.227
-0.228
-0.229
-0.230
-0.230
-0.230
-0.230
-0.229
-0.227
-0.226
-0.223
-0.220
-0.216
-0.212
-0.208
-0.203
-0.200
-0.197
-0.195
-0.195
-0.197
-0.200
-0.203
-0.207
-0.211
-0.217
-0.227
-0.241
-0.258
-0.279
-0.298
-0.312
-0.316
-0.308
-0.291
-0.269
-0.247
-0.227
-0.210
-0.196
-0.185
-0.177
-0.195
-0.198
-0.202
-0.205
-0.208
-0.212
-0.215
-0.217
-0.220
-0.223
-0.225
-0.227
-0.229
-0.230
-0.231
-0.232
-0.233
-0.233
-0.233
-0.232
-0.231
-0.230
-0.228
-0.226
-0.223
-0.219
-0.215
-0.211
-0.207
-0.203
-0.201
-0.200
-0.200
-0.201
-0.204
-0.207
-0.211
-0.217
-0.224
-0.236
-0.252
-0.273
-0.296
-0.319
-0.335
-0.338
-0.329
-0.308
-0.283
-0.257
-0.235
-0.216
-0.201
-0.189
-0.180
-0.197
-0.200
-0.204
-0.207
-0.211
-0.214
-0.217
-0.220
-0.223
-0.226
-0.228
-0.230
-0.232
-0.233
-0.234
-0.235
-0.235
-0.235
-0.235
-0.235
-0.234
-0.233
-0.231
-0.229
-0.226
-0.222
-0.219
-0.215
-0.211
-0.208
-0.205
-0.204
-0.204
-0.205
-0.208
-0.211
-0.215
-0.221
-0.230
-0.243
-0.260
-0.281
-0.306
-0.329
-0.345
-0.348
-0.337
-0.316
-0.289
-0.263
-0.240
-0.220
-0.205
-0.192
-0.183
-0.198
-0.202
-0.206
-0.210
-0.213
-0.217
-0.220
-0.223
-0.226
-0.229
-0.231
-0.233
-0.234
-0.236
-0.237
-0.238
-0.238
-0.238
-0.238
-0.237
-0.236
-0.235
-0.233
-0.231
-0.229
-0.225
-0.222
-0.218
-0.215
-0.212
-0.210
-0.209
-0.209
-0.209
-0.211
-0.215
-0.219
-0.225
-0.234
-0.247
-0.264
-0.284
-0.306
-0.327
-0.341
-0.343
-0.333
-0.313
-0.288
-0.263
-0.241
-0.222
-0.207
-0.194
-0.184
-0.200
-0.204
-0.208
-0.212
-0.216
-0.219
-0.223
-0.226
-0.229
-0.231
-0.234
-0.236
-0.237
-0.238
-0.239
-0.240
-0.240
-0.240
-0.240
-0.239
-0.239
-0.237
-0.236
-0.234
-0.231
-0.229
-0.225
-0.222
-0.219
-0.216
-0.214
-0.213
-0.213
-0.214
-0.216
-0.218
-0.223
-0.229
-0.237
-0.249
-0.264
-0.281
-0.300
-0.317
-0.327
-0.329
-0.319
-0.302
-0.280
-0.258
-0.238
-0.221
-0.207
-0.195
-0.185
-0.202
-0.206
-0.210
-0.214
-0.218
-0.221
-0.225
-0.228
-0.231
-0.234
-0.236
-0.238
-0.240
-0.241
-0.242
-0.242
-0.242
-0.242
-0.242
-0.241
-0.240
-0.239
-0.238
-0.236
-0.234
-0.231
-0.229
-0.226
-0.223
-0.221
-0.219
-0.218
-0.217
-0.218
-0.219
-0.222
-0.226
-0.231
-0.239
-0.249
-0.261
-0.275
-0.290
-0.302
-0.309
-0.309
-0.301
-0.287
-0.270
-0.251
-0.234
-0.219
-0.206
-0.195
-0.186
-0.203
-0.207
-0.211
-0.215
-0.219
-0.223
-0.227
-0.230
-0.233
-0.236
-0.238
-0.240
-0.242
-0.243
-0.243
-0.244
-0.244
-0.244
-0.243
-0.243
-0.242
-0.241
-0.239
-0.238
-0.236
-0.234
-0.231
-0.229
-0.227
-0.225
-0.223
-0.222
-0.222
-0.222
-0.223
-0.225
-0.229
-0.233
-0.240
-0.248
-0.257
-0.268
-0.278
-0.287
-0.291
-0.290
-0.283
-0.272
-0.258
-0.243
-0.229
-0.215
-0.204
-0.194
-0.186
-0.204
-0.208
-0.212
-0.216
-0.220
-0.224
-0.228
-0.231
-0.234
-0.237
-0.240
-0.241
-0.243
-0.244
-0.245
-0.245
-0.245
-0.245
-0.244
-0.244
-0.243
-0.242
-0.241
-0.239
-0.237
-0.236
-0.234
-0.232
-0.230
-0.228
-0.226
-0.225
-0.225
-0.225
-0.226
-0.228
-0.231
-0.235
-0.240
-0.246
-0.253
-0.260
-0.267
-0.272
-0.274
-0.273
-0.267
-0.258
-0.247
-0.235
-0.223
-0.212
-0.202
-0.193
-0.185
-0.204
-0.209
-0.213
-0.217
-0.221
-0.225
-0.229
-0.232
-0.235
-0.238
-0.240
-0.242
-0.244
-0.245
-0.246
-0.246
-0.246
-0.245
-0.245
-0.244
-0.243
-0.242
-0.241
-0.240
-0.239
-0.237
-0.235
-0.234
-0.232
-0.230
-0.229
-0.228
-0.228
-0.228
-0.229
-0.230
-0.232
-0.235
-0.239
-0.244
-0.249
-0.254
-0.258
-0.261
-0.261
-0.259
-0.254
-0.246
-0.237
-0.227
-0.218
-0.208
-0.199
-0.192
-0.185
-0.204
-0.209
-0.213
-0.217
-0.222
-0.225
-0.229
-0.233
-0.236
-0.238
-0.241
-0.243
-0.244
-0.245
-0.246
-0.246
-0.246
-0.246
-0.245
-0.244
-0.244
-0.243
-0.242
-0.240
-0.239
-0.238
-0.236
-0.235
-0.233
-0.232
-0.231
-0.230
-0.230
-0.230
-0.230
-0.232
-0.233
-0.235
-0.238
-0.241
-0.245
-0.248
-0.250
-0.251
-0.250
-0.248
-0.243
-0.237
-0.229
-0.221
-0.213
-0.205
-0.197
-0.190
-0.184
-0.204
-0.209
-0.213
-0.217
-0.221
-0.225
-0.229
-0.232
-0.235
-0.238
-0.240
-0.242
-0.244
-0.245
-0.245
-0.245
-0.245
-0.245
-0.245
-0.244
-0.243
-0.242
-0.241
-0.240
-0.239
-0.238
-0.237
-0.235
-0.234
-0.233
-0.232
-0.232
-0.231
-0.231
-0.231
-0.232
-0.233
-0.235
-0.237
-0.239
-0.241
-0.243
-0.244
-0.243
-0.242
-0.239
-0.235
-0.229
-0.223
-0.216
-0.209
-0.202
-0.195
-0.189
-0.183
-0.204
-0.208
-0.212
-0.217
-0.221
-0.224
-0.228
-0.231
-0.234
-0.237
-0.239
-0.241
-0.242
-0.243
-0.244
-0.244
-0.244
-0.244
-0.244
-0.243
-0.242
-0.241
-0.241
-0.240
-0.239
-0.238
-0.237
-0.236
-0.235
-0.234
-0.233
-0.232
-0.232
-0.232
-0.232
-0.232
-0.233
-0.234
-0.235
-0.236
-0.237
-0.238
-0.238
-0.237
-0.235
-0.232
-0.228
-0.223
-0.217
-0.211
-0.205
-0.199
-0.193
-0.187
-0.182
-0.203
-0.207
-0.211
-0.215
-0.219
-0.223
-0.227
-0.230
-0.233
-0.235
-0.238
-0.239
-0.241
-0.242
-0.242
-0.243
-0.243
-0.243
-0.242
-0.242
-0.241
-0.240
-0.240
-0.239
-0.238
-0.237
-0.236
-0.235
-0.234
-0.233
-0.233
-0.232
-0.232
-0.232
-0.232
-0.232
-0.232
-0.233
-0.233
-0.234
-0.234
-0.234
-0.233
-0.232
-0.230
-0.227
-0.223
-0.218
-0.213
-0.207
-0.202
-0.196
-0.191
-0.186
-0.181
-0.202
-0.206
-0.210
-0.214
-0.218
-0.221
-0.225
-0.228
-0.231
-0.233
-0.235
-0.237
-0.239
-0.240
-0.240
-0.241
-0.241
-0.241
-0.240
-0.240
-0.239
-0.239
-0.238
-0.237
-0.237
-0.236
-0.235
-0.234
-0.233
-0.233
-0.232
-0.232
-0.231
-0.231
-0.231
-0.231
-0.231
-0.231
-0.231
-0.231
-0.231
-0.230
-0.229
-0.227
-0.225
-0.222
-0.218
-0.214
-0.209
-0.204
-0.199
-0.194
-0.189
-0.184
-0.179
-0.200
-0.204
-0.208
-0.212
-0.216
-0.219
-0.222
-0.225
-0.228
-0.231
-0.233
-0.235
-0.236
-0.237
-0.238
-0.238
-0.238
-0.238
-0.238
-0.238
-0.237
-0.237
-0.236
-0.236
-0.235
-0.234
-0.234
-0.233
-0.232
-0.232
-0.231
-0.231
-0.230
-0.230
-0.230
-0.229
-0.229
-0.229
-0.229
-0.229
-0.228
-0.227
-0.225
-0.223
-0.221
-0.218
-0.214
-0.210
-0.206
-0.201
-0.196
-0.192
-0.187
-0.183
-0.178
-0.198
-0.202
-0.206
-0.210
-0.213
-0.217
-0.220
-0.223
-0.225
-0.228
-0.230
-0.232
-0.233
-0.234
-0.235
-0.235
-0.236
-0.236
-0.236
-0.236
-0.235
-0.235
-0.234
-0.234
-0.233
-0.233
-0.232
-0.231
-0.231
-0.230
-0.230
-0.229
-0.229
-0.228
-0.228
-0.228
-0.227
-0.227
-0.226
-0.226
-0.225
-0.223
-0.222
-0.220
-0.217
-0.214
-0.210
-0.207
-0.203
-0.198
-0.194
-0.190
-0.185
-0.181
-0.177
-0.197
-0.200
-0.204
-0.207
-0.211
-0.214
-0.217
-0.220
-0.222
-0.225
-0.227
-0.228
-0.230
-0.231
-0.232
-0.232
-0.233
-0.233
-0.233
-0.233
-0.233
-0.232
-0.232
-0.232
-0.231
-0.231
-0.230
-0.230
-0.229
-0.229
-0.228
-0.228
-0.227
-0.227
-0.226
-0.226
-0.225
-0.225
-0.224
-0.223
-0.222
-0.220
-0.218
-0.216
-0.213
-0.210
-0.207
-0.204
-0.200
-0.196
-0.192
-0.188
-0.183
-0.179
-0.176
-0.194
-0.198
-0.201
-0.205
-0.208
-0.211
-0.214
-0.217
-0.219
-0.221
-0.223
-0.225
-0.226
-0.228
-0.229
-0.229
-0.230
-0.230
-0.230
-0.230
-0.230
-0.230
-0.230
-0.229
-0.229
-0.228
-0.228
-0.228
-0.227
-0.227
-0.226
-0.226
-0.225
-0.225
-0.224
-0.223
-0.223
-0.222
-0.221
-0.220
-0.219
-0.217
-0.215
-0.213
-0.210
-0.207
-0.204
-0.201
-0.197
-0.193
-0.189
-0.186
-0.182
-0.178
-0.174
-0.192
-0.196
-0.199
-0.202
-0.205
-0.208
-0.211
-0.213
-0.216
-0.218
-0.220
-0.222
-0.223
-0.224
-0.225
-0.226
-0.226
-0.227
-0.227
-0.227
-0.227
-0.227
-0.227
-0.227
-0.226
-0.226
-0.226
-0.225
-0.225
-0.224
-0.224
-0.223
-0.223
-0.222
-0.222
-0.221
-0.220
-0.219
-0.218
-0.217
-0.215
-0.214
-0.212
-0.209
-0.207
-0.204
-0.201
-0.198
-0.194
-0.191
-0.187
-0.184
-0.180
-0.176
-0.173
-0.190
-0.193
-0.196
-0.199
-0.202
-0.205
-0.208
-0.210
-0.212
-0.215
-0.216
-0.218
-0.219
-0.221
-0.222
-0.223
-0.223
-0.224
-0.224
-0.224
-0.224
-0.224
-0.224
-0.224
-0.224
-0.223
-0.223
-0.223
-0.222
-0.222
-0.221
-0.221
-0.220
-0.220
-0.219
-0.218
-0.217
-0.216
-0.215
-0.214
-0.212
-0.211
-0.209
-0.206
-0.204
-0.201
-0.198
-0.195
-0.192
-0.188
-0.185
-0.182
-0.178
-0.175
-0.171
-0.188
-0.191
-0.194
-0.197
-0.199
-0.202
-0.204
-0.207
-0.209
-0.211
-0.213
-0.215
-0.216
-0.217
-0.218
-0.219
-0.220
-0.220
-0.221
-0.221
-0.221
-0.221
-0.221
-0.221
-0.221
-0.221
-0.220
-0.220
-0.220
-0.219
-0.219
-0.218
-0.218
-0.217
-0.216
-0.216
-0.215
-0.214
-0.212
-0.211
-0.209
-0.207
-0.205
-0.203
-0.201
-0.198
-0.195
-0.192
-0.189
-0.186
-0.183
-0.180
-0.176
-0.173
-0.170
-0.185
-0.188
-0.191
-0.194
-0.196
-0.199
-0.201
-0.204
-0.206
-0.208
-0.209
-0.211
-0.212
-0.214
-0.215
-0.216
-0.216
-0.217
-0.217
-0.218
-0.218
-0.218
-0.218
-0.218
-0.218
-0.218
-0.218
-0.217
-0.217
-0.217
-0.216
-0.216
-0.215
-0.214
-0.214
-0.213
-0.212
-0.211
-0.209
-0.208
-0.206
-0.204
-0.202
-0.200
-0.198
-0.195
-0.193
-0.190
-0.187
-0.184
-0.181
-0.178
-0.174
-0.171
-0.168
-0.183
-0.186
-0.188
-0.191
-0.193
-0.196
-0.198
-0.200
-0.202
-0.204
-0.206
-0.208
-0.209
-0.210
-0.211
-0.212
-0.213
-0.214
-0.214
-0.215
-0.215
-0.215
-0.215
-0.215
-0.215
-0.215
-0.215
-0.214
-0.214
-0.214
-0.213
-0.213
-0.212
-0.211
-0.211
-0.210
-0.209
-0.208
-0.206
-0.205
-0.203
-0.201
-0.199
-0.197
-0.195
-0.192
-0.190
-0.187
-0.184
-0.181
-0.178
-0.175
-0.172
-0.170
-0.167
-0.180
-0.183
-0.186
-0.188
-0.190
-0.193
-0.195
-0.197
-0.199
-0.201
-0.203
-0.204
-0.206
-0.207
-0.208
-0.209
-0.210
-0.210
-0.211
-0.211
-0.212
-0.212
-0.212
-0.212
-0.212
-0.212
-0.212
-0.212
-0.211
-0.211
-0.210
-0.210
-0.209
-0.208
-0.208
-0.207
-0.206
-0.204
-0.203
-0.202
-0.200
-0.198
-0.196
-0.194
-0.192
-0.190
-0.187
-0.184
-0.182
-0.179
-0.176
-0.173
-0.171
-0.168
-0.165
-0.178
-0.180
-0.183
-0.185
-0.188
-0.190
-0.192
-0.194
-0.196
-0.198
-0.199
-0.201
-0.202
-0.203
-0.204
-0.205
-0.206
-0.207
-0.207
-0.208
-0.208
-0.209
-0.209
-0.209
-0.209
-0.209
-0.209
-0.208
-0.208
-0.208
-0.207
-0.207
-0.206
-0.205
-0.205
-0.204
-0.203
-0.201
-0.200
-0.199
-0.197
-0.195
-0.193
-0.191
-0.189
-0.187
-0.184
-0.182
-0.179
-0.177
-0.174
-0.171
-0.169
-0.166
-0.163
-0.175
-0.178
-0.180
-0.183
-0.185
-0.187
-0.189
-0.191
-0.193
-0.194
-0.196
-0.197
-0.199
-0.200
-0.201
-0.202
-0.203
-0.203
-0.204
-0.205
-0.205
-0.205
-0.205
-0.206
-0.206
-0.206
-0.205
-0.205
-0.205
-0.205
-0.204
-0.204
-0.203
-0.202
-0.201
-0.200
-0.199
-0.198
-0.197
-0.195
-0.194
-0.192
-0.190
-0.188
-0.186
-0.184
-0.182
-0.179
-0.177
-0.174
-0.172
-0.169
-0.167
-0.164
-0.161
-0.173
-0.175
-0.178
-0.180
-0.182
-0.184
-0.186
-0.188
-0.189
-0.191
-0.193
-0.194
-0.195
-0.197
-0.198
-0.199
-0.199
-0.200
-0.201
-0.201
-0.202
-0.202
-0.202
-0.202
-0.202
-0.202
-0.202
-0.202
-0.202
-0.201
-0.201
-0.200
-0.200
-0.199
-0.198
-0.197
-0.196
-0.195
-0.194
-0.192
-0.191
-0.189
-0.187
-0.185
-0.183
-0.181
-0.179
-0.177
-0.174
-0.172
-0.170
-0.167
-0.165
-0.162
-0.160
-0.171
-0.173
-0.175
-0.177
-0.179
-0.181
-0.183
-0.185
-0.186
-0.188
-0.189
-0.191
-0.192
-0.193
-0.194
-0.195
-0.196
-0.197
-0.197
-0.198
-0.198
-0.199
-0.199
-0.199
-0.199
-0.199
-0.199
-0.199
-0.199
-0.198
-0.198
-0.197
-0.197
-0.196
-0.195
-0.194
-0.193
-0.192
-0.191
-0.189
-0.188
-0.186
-0.184
-0.183
-0.181
-0.179
-0.176
-0.174
-0.172
-0.170
-0.167
-0.165
-0.163
-0.160
-0.158
-0.168
-0.170
-0.172
-0.174
-0.176
-0.178
-0.180
-0.182
-0.183
-0.185
-0.186
-0.188
-0.189
-0.190
-0.191
-0.192
-0.193
-0.193
-0.194
-0.195
-0.195
-0.195
-0.196
-0.196
-0.196
-0.196
-0.196
-0.196
-0.195
-0.195
-0.195
-0.194
-0.193
-0.193
-0.192
-0.191
-0.190
-0.189
-0.188
-0.186
-0.185
-0.183
-0.181
-0.180
-0.178
-0.176
-0.174
-0.172
-0.170
-0.167
-0.165
-0.163
-0.161
-0.158
-0.156
-0.166
-0.168
-0.170
-0.172
-0.174
-0.175
-0.177
-0.179
-0.180
-0.182
-0.183
-0.184
-0.186
-0.187
-0.188
-0.189
-0.189
-0.190
-0.191
-0.191
-0.192
-0.192
-0.192
-0.193
-0.193
-0.193
-0.193
-0.192
-0.192
-0.192
-0.191
-0.191
-0.190
-0.190
-0.189
-0.188
-0.187
-0.186
-0.184
-0.183
-0.182
-0.180
-0.179
-0.177
-0.175
-0.173
-0.171
-0.169
-0.167
-0.165
-0.163
-0.161
-0.159
-0.156
-0.154
-0.164
-0.165
-0.167
-0.169
-0.171
-0.173
-0.174
-0.176
-0.177
-0.179
-0.180
-0.181
-0.183
-0.184
-0.185
-0.185
-0.186
-0.187
-0.188
-0.188
-0.188
-0.189
-0.189
-0.189
-0.189
-0.189
-0.189
-0.189
-0.189
-0.189
-0.188
-0.188
-0.187
-0.186
-0.186
-0.185
-0.184
-0.183
-0.181
-0.180
-0.179
-0.177
-0.176
-0.174
-0.172
-0.171
-0.169
-0.167
-0.165
-0.163
-0.161
-0.159
-0.157
-0.154
-0.152
-0.126
-0.126
-0.127
-0.128
-0.129
-0.130
-0.130
-0.131
-0.132
-0.132
-0.133
-0.134
-0.134
-0.135
-0.135
-0.136
-0.136
-0.136
-0.137
-0.137
-0.137
-0.137
-0.137
-0.137
-0.137
-0.137
-0.137
-0.137
-0.137
-0.137
-0.136
-0.136
-0.136
-0.135
-0.135
-0.134
-0.134
-0.133
-0.132
-0.132
-0.131
-0.131
-0.130
-0.129
-0.129
-0.128
-0.127
-0.126
-0.125
-0.125
-0.124
-0.123
-0.122
-0.121
-0.121
-0.127
-0.128
-0.129
-0.130
-0.130
-0.131
-0.132
-0.133
-0.133
-0.134
-0.135
-0.135
-0.136
-0.136
-0.137
-0.137
-0.138
-0.138
-0.138
-0.139
-0.139
-0.139
-0.139
-0.139
-0.139
-0.139
-0.139
-0.139
-0.138
-0.138
-0.138
-0.137
-0.137
-0.137
-0.136
-0.136
-0.135
-0.134
-0.134
-0.133
-0.133
-0.132
-0.131
-0.130
-0.130
-0.129
-0.128
-0.127
-0.127
-0.126
-0.125
-0.124
-0.123
-0.122
-0.122
-0.128
-0.129
-0.130
-0.131
-0.132
-0.133
-0.133
-0.134
-0.135
-0.136
-0.136
-0.137
-0.138
-0.138
-0.139
-0.139
-0.140
-0.140
-0.140
-0.140
-0.141
-0.141
-0.141
-0.141
-0.141
-0.141
-0.141
-0.140
-0.140
-0.140
-0.139
-0.139
-0.139
-0.138
-0.138
-0.137
-0.136
-0.136
-0.135
-0.134
-0.134
-0.133
-0.132
-0.132
-0.131
-0.130
-0.129
-0.128
-0.128
-0.127
-0.126
-0.125
-0.124
-0.123
-0.122
-0.130
-0.131
-0.132
-0.133
-0.133
-0.134
-0.135
-0.136
-0.137
-0.137
-0.138
-0.139
-0.139
-0.140
-0.141
-0.141
-0.141
-0.142
-0.142
-0.142
-0.143
-0.143
-0.143
-0.143
-0.143
-0.143
-0.142
-0.142
-0.142
-0.141
-0.141
-0.141
-0.140
-0.140
-0.139
-0.138
-0.138
-0.137
-0.136
-0.136
-0.135
-0.134
-0.133
-0.133
-0.132
-0.131
-0.130
-0.129
-0.129
-0.128
-0.127
-0.126
-0.125
-0.124
-0.123
-0.131
-0.132
-0.133
-0.134
-0.135
-0.136
-0.137
-0.138
-0.138
-0.139
-0.140
-0.141
-0.141
-0.142
-0.142
-0.143
-0.143
-0.144
-0.144
-0.144
-0.144
-0.145
-0.145
-0.145
-0.145
-0.144
-0.144
-0.144
-0.144
-0.143
-0.143
-0.142
-0.142
-0.141
-0.140
-0.140
-0.139
-0.138
-0.138
-0.137
-0.136
-0.135
-0.135
-0.134
-0.133
-0.132
-0.131
-0.130
-0.130
-0.129
-0.128
-0.127
-0.126
-0.125
-0.124
-0.133
-0.134
-0.135
-0.136
-0.137
-0.138
-0.138
-0.139
-0.140
-0.141
-0.142
-0.142
-0.143
-0.144
-0.144
-0.145
-0.145
-0.146
-0.146
-0.146
-0.146
-0.147
-0.147
-0.147
-0.146
-0.146
-0.146
-0.146
-0.145
-0.145
-0.144
-0.144
-0.143
-0.143
-0.142
-0.141
-0.141
-0.140
-0.139
-0.138
-0.137
-0.137
-0.136
-0.135
-0.134
-0.133
-0.132
-0.131
-0.131
-0.130
-0.129
-0.128
-0.127
-0.126
-0.125
-0.134
-0.135
-0.136
-0.137
-0.138
-0.139
-0.140
-0.141
-0.142
-0.143
-0.144
-0.144
-0.145
-0.146
-0.146
-0.147
-0.147
-0.148
-0.148
-0.148
-0.148
-0.149
-0.149
-0.148
-0.148
-0.148
-0.148
-0.147
-0.147
-0.147
-0.146
-0.145
-0.145
-0.144
-0.143
-0.143
-0.142
-0.141
-0.140
-0.139
-0.139
-0.138
-0.137
-0.136
-0.135
-0.134
-0.133
-0.132
-0.131
-0.131
-0.130
-0.129
-0.128
-0.127
-0.126
-0.136
-0.137
-0.138
-0.139
-0.140
-0.141
-0.142
-0.143
-0.144
-0.145
-0.146
-0.146
-0.147
-0.148
-0.148
-0.149
-0.149
-0.150
-0.150
-0.150
-0.150
-0.151
-0.151
-0.150
-0.150
-0.150
-0.150
-0.149
-0.149
-0.148
-0.148
-0.147
-0.146
-0.146
-0.145
-0.144
-0.143
-0.142
-0.141
-0.141
-0.140
-0.139
-0.138
-0.137
-0.136
-0.135
-0.134
-0.133
-0.132
-0.131
-0.130
-0.129
-0.129
-0.128
-0.127
-0.137
-0.138
-0.140
-0.141
-0.142
-0.143
-0.144
-0.145
-0.146
-0.147
-0.147
-0.148
-0.149
-0.150
-0.150
-0.151
-0.151
-0.152
-0.152
-0.152
-0.153
-0.153
-0.153
-0.153
-0.152
-0.152
-0.152
-0.151
-0.151
-0.150
-0.149
-0.149
-0.148
-0.147
-0.146
-0.145
-0.145
-0.144
-0.143
-0.142
-0.141
-0.140
-0.139
-0.138
-0.137
-0.136
-0.135
-0.134
-0.133
-0.132
-0.131
-0.130
-0.129
-0.128
-0.127
-0.139
-0.140
-0.141
-0.142
-0.143
-0.145
-0.146
-0.147
-0.148
-0.149
-0.149
-0.150
-0.151
-0.152
-0.152
-0.153
-0.154
-0.154
-0.154
-0.155
-0.155
-0.155
-0.155
-0.155
-0.154
-0.154
-0.154
-0.153
-0.153
-0.152
-0.151
-0.150
-0.149
-0.149
-0.148
-0.147
-0.146
-0.145
-0.144
-0.143
-0.142
-0.141
-0.140
-0.139
-0.138
-0.137
-0.136
-0.135
-0.134
-0.133
-0.132
-0.131
-0.130
-0.129
-0.128
-0.140
-0.142
-0.143
-0.144
-0.145
-0.146
-0.147
-0.149
-0.150
-0.151
-0.151
-0.152
-0.153
-0.154
-0.155
-0.155
-0.156
-0.156
-0.157
-0.157
-0.157
-0.157
-0.157
-0.157
-0.157
-0.156
-0.156
-0.155
-0.154
-0.154
-0.153
-0.152
-0.151
-0.150
-0.149
-0.148
-0.147
-0.146
-0.145
-0.144
-0.143
-0.142
-0.141
-0.140
-0.139
-0.138
-0.137
-0.136
-0.135
-0.134
-0.133
-0.132
-0.131
-0.130
-0.129
-0.142
-0.143
-0.145
-0.146
-0.147
-0.148
-0.149
-0.150
-0.152
-0.153
-0.154
-0.154
-0.155
-0.156
-0.157
-0.158
-0.158
-0.159
-0.159
-0.159
-0.159
-0.159
-0.159
-0.159
-0.159
-0.158
-0.158
-0.157
-0.156
-0.155
-0.154
-0.154
-0.152
-0.151
-0.150
-0.149
-0.148
-0.147
-0.146
-0.145
-0.144
-0.143
-0.142
-0.141
-0.140
-0.138
-0.137
-0.136
-0.135
-0.134
-0.133
-0.132
-0.131
-0.130
-0.129
-0.144
-0.145
-0.146
-0.148
-0.149
-0.150
-0.151
-0.152
-0.154
-0.155
-0.156
-0.157
-0.158
-0.158
-0.159
-0.160
-0.160
-0.161
-0.161
-0.162
-0.162
-0.162
-0.162
-0.161
-0.161
-0.160
-0.160
-0.159
-0.158
-0.157
-0.156
-0.155
-0.154
-0.153
-0.152
-0.150
-0.149
-0.148
-0.147
-0.146
-0.145
-0.143
-0.142
-0.141
-0.140
-0.139
-0.138
-0.137
-0.136
-0.135
-0.134
-0.133
-0.132
-0.131
-0.130
-0.145
-0.147
-0.148
-0.149
-0.151
-0.152
-0.153
-0.154
-0.156
-0.157
-0.158
-0.159
-0.160
-0.161
-0.162
-0.162
-0.163
-0.163
-0.164
-0.164
-0.164
-0.164
-0.164
-0.164
-0.163
-0.163
-0.162
-0.161
-0.160
-0.159
-0.158
-0.157
-0.155
-0.154
-0.153
-0.152
-0.150
-0.149
-0.148
-0.146
-0.145
-0.144
-0.143
-0.142
-0.141
-0.140
-0.139
-0.138
-0.137
-0.136
-0.135
-0.134
-0.133
-0.132
-0.131
-0.147
-0.148
-0.150
-0.151
-0.153
-0.154
-0.155
-0.156
-0.158
-0.159
-0.160
-0.161
-0.162
-0.163
-0.164
-0.165
-0.165
-0.166
-0.166
-0.166
-0.167
-0.167
-0.166
-0.166
-0.165
-0.165
-0.164
-0.163
-0.162
-0.161
-0.159
-0.158
-0.157
-0.155
-0.154
-0.153
-0.151
-0.150
-0.148
-0.147
-0.146
-0.145
-0.143
-0.142
-0.141
-0.140
-0.139
-0.138
-0.137
-0.136
-0.135
-0.134
-0.133
-0.132
-0.131
-0.149
-0.150
-0.152
-0.153
-0.154
-0.156
-0.157
-0.159
-0.160
-0.161
-0.162
-0.163
-0.164
-0.165
-0.166
-0.167
-0.168
-0.168
-0.169
-0.169
-0.169
-0.169
-0.169
-0.168
-0.168
-0.167
-0.166
-0.165
-0.164
-0.163
-0.161
-0.160
-0.158
-0.157
-0.155
-0.153
-0.152
-0.150
-0.149
-0.148
-0.146
-0.145
-0.144
-0.143
-0.142
-0.141
-0.140
-0.139
-0.138
-0.137
-0.136
-0.135
-0.134
-0.133
-0.132
-0.150
-0.152
-0.153
-0.155
-0.156
-0.158
-0.159
-0.161
-0.162
-0.163
-0.165
-0.166
-0.167
-0.168
-0.169
-0.170
-0.170
-0.171
-0.171
-0.172
-0.172
-0.172
-0.171
-0.171
-0.170
-0.169
-0.168
-0.167
-0.166
-0.164
-0.163
-0.161
-0.159
-0.158
-0.156
-0.154
-0.152
-0.151
-0.149
-0.148
-0.146
-0.145
-0.144
-0.143
-0.142
-0.141
-0.140
-0.139
-0.138
-0.137
-0.136
-0.135
-0.134
-0.133
-0.132
-0.152
-0.154
-0.155
-0.157
-0.158
-0.160
-0.161
-0.163
-0.164
-0.166
-0.167
-0.168
-0.169
-0.170
-0.171
-0.172
-0.173
-0.174
-0.174
-0.174
-0.174
-0.174
-0.174
-0.173
-0.173
-0.172
-0.171
-0.169
-0.168
-0.166
-0.164
-0.162
-0.160
-0.159
-0.157
-0.155
-0.153
-0.151
-0.149
-0.148
-0.146
-0.145
-0.144
-0.143
-0.142
-0.141
-0.140
-0.139
-0.138
-0.137
-0.136
-0.135
-0.135
-0.134
-0.133
-0.154
-0.156
-0.157
-0.159
-0.160
-0.162
-0.163
-0.165
-0.166
-0.168
-0.169
-0.170
-0.172
-0.173
-0.174
-0.175
-0.176
-0.176
-0.177
-0.177
-0.177
-0.177
-0.177
-0.176
-0.175
-0.174
-0.173
-0.171
-0.170
-0.168
-0.166
-0.164
-0.162
-0.159
-0.157
-0.155
-0.153
-0.151
-0.149
-0.148
-0.146
-0.145
-0.144
-0.142
-0.141
-0.141
-0.140
-0.139
-0.138
-0.137
-0.137
-0.136
-0.135
-0.134
-0.133
-0.156
-0.157
-0.159
-0.161
-0.162
-0.164
-0.166
-0.167
-0.169
-0.170
-0.172
-0.173
-0.174
-0.175
-0.177
-0.178
-0.178
-0.179
-0.180
-0.180
-0.180
-0.180
-0.179
-0.179
-0.178
-0.177
-0.175
-0.173
-0.171
-0.169
-0.167
-0.165
-0.162
-0.160
-0.158
-0.155
-0.153
-0.151
-0.149
-0.147
-0.145
-0.144
-0.143
-0.142
-0.141
-0.140
-0.139
-0.139
-0.138
-0.137
-0.137
-0.136
-0.135
-0.134
-0.134
-0.157
-0.159
-0.161
-0.163
-0.164
-0.166
-0.168
-0.169
-0.171
-0.172
-0.174
-0.175
-0.177
-0.178
-0.179
-0.180
-0.181
-0.182
-0.182
-0.183
-0.183
-0.183
-0.182
-0.181
-0.180
-0.179
-0.177
-0.175
-0.173
-0.171
-0.169
-0.166
-0.163
-0.160
-0.158
-0.155
-0.152
-0.150
-0.148
-0.146
-0.144
-0.143
-0.142
-0.141
-0.140
-0.139
-0.139
-0.138
-0.138
-0.137
-0.137
-0.136
-0.135
-0.135
-0.134
-0.159
-0.161
-0.163
-0.165
-0.166
-0.168
-0.170
-0.171
-0.173
-0.175
-0.176
-0.178
-0.179
-0.181
-0.182
-0.183
-0.184
-0.185
-0.185
-0.185
-0.186
-0.185
-0.185
-0.184
-0.183
-0.181
-0.180
-0.177
-0.175
-0.173
-0.170
-0.167
-0.164
-0.161
-0.157
-0.154
-0.151
-0.149
-0.146
-0.144
-0.142
-0.141
-0.140
-0.139
-0.139
-0.138
-0.138
-0.138
-0.137
-0.137
-0.137
-0.136
-0.136
-0.135
-0.134
-0.161
-0.163
-0.165
-0.167
-0.168
-0.170
-0.172
-0.174
-0.175
-0.177
-0.179
-0.180
-0.182
-0.183
-0.184
-0.186
-0.187
-0.187
-0.188
-0.188
-0.188
-0.188
-0.187
-0.187
-0.185
-0.184
-0.182
-0.179
-0.177
-0.174
-0.171
-0.167
-0.164
-0.160
-0.157
-0.153
-0.150
-0.147
-0.144
-0.142
-0.140
-0.138
-0.138
-0.137
-0.137
-0.137
-0.137
-0.137
-0.137
-0.137
-0.137
-0.136
-0.136
-0.135
-0.135
-0.163
-0.165
-0.167
-0.169
-0.170
-0.172
-0.174
-0.176
-0.178
-0.179
-0.181
-0.183
-0.184
-0.186
-0.187
-0.188
-0.189
-0.190
-0.191
-0.191
-0.191
-0.191
-0.190
-0.189
-0.188
-0.186
-0.184
-0.181
-0.178
-0.175
-0.172
-0.168
-0.164
-0.160
-0.156
-0.152
-0.148
-0.144
-0.141
-0.138
-0.136
-0.135
-0.134
-0.134
-0.134
-0.135
-0.135
-0.136
-0.136
-0.136
-0.137
-0.136
-0.136
-0.136
-0.135
-0.165
-0.167
-0.169
-0.171
-0.172
-0.174
-0.176
-0.178
-0.180
-0.182
-0.184
-0.185
-0.187
-0.188
-0.190
-0.191
-0.192
-0.193
-0.193
-0.194
-0.194
-0.193
-0.193
-0.192
-0.190
-0.188
-0.186
-0.183
-0.180
-0.176
-0.173
-0.168
-0.164
-0.159
-0.154
-0.149
-0.145
-0.140
-0.137
-0.134
-0.132
-0.130
-0.130
-0.130
-0.131
-0.132
-0.134
-0.135
-0.135
-0.136
-0.136
-0.137
-0.136
-0.136
-0.136
-0.166
-0.168
-0.171
-0.173
-0.175
-0.177
-0.179
-0.180
-0.182
-0.184
-0.186
-0.188
-0.189
-0.191
-0.192
-0.194
-0.195
-0.196
-0.196
-0.196
-0.196
-0.196
-0.195
-0.194
-0.192
-0.190
-0.188
-0.185
-0.181
-0.178
-0.173
-0.168
-0.163
-0.158
-0.152
-0.146
-0.141
-0.136
-0.131
-0.128
-0.126
-0.125
-0.125
-0.126
-0.128
-0.130
-0.132
-0.133
-0.135
-0.136
-0.136
-0.137
-0.137
-0.137
-0.136
-0.168
-0.170
-0.172
-0.175
-0.177
-0.179
-0.181
-0.183
-0.185
-0.187
-0.188
-0.190
-0.192
-0.194
-0.195
-0.196
-0.197
-0.198
-0.199
-0.199
-0.199
-0.198
-0.198
-0.196
-0.195
-0.192
-0.190
-0.187
-0.183
-0.178
-0.173
-0.168
-0.162
-0.156
-0.149
-0.143
-0.136
-0.130
-0.125
-0.121
-0.119
-0.118
-0.119
-0.121
-0.124
-0.127
-0.129
-0.132
-0.134
-0.136
-0.137
-0.137
-0.137
-0.137
-0.137
-0.170
-0.172
-0.174
-0.177
-0.179
-0.181
-0.183
-0.185
-0.187
-0.189
-0.191
-0.193
-0.195
-0.196
-0.198
-0.199
-0.200
-0.201
-0.201
-0.201
-0.201
-0.201
-0.200
-0.198
-0.197
-0.194
-0.192
-0.188
-0.184
-0.179
-0.174
-0.168
-0.161
-0.154
-0.146
-0.139
-0.131
-0.124
-0.118
-0.113
-0.111
-0.110
-0.112
-0.115
-0.119
-0.124
-0.128
-0.131
-0.134
-0.136
-0.137
-0.138
-0.138
-0.138
-0.138
-0.172
-0.174
-0.176
-0.179
-0.181
-0.183
-0.185
-0.187
-0.189
-0.191
-0.193
-0.195
-0.197
-0.199
-0.200
-0.201
-0.202
-0.203
-0.204
-0.204
-0.204
-0.203
-0.202
-0.201
-0.199
-0.196
-0.193
-0.189
-0.185
-0.180
-0.174
-0.167
-0.159
-0.151
-0.143
-0.134
-0.125
-0.117
-0.110
-0.105
-0.102
-0.103
-0.105
-0.110
-0.115
-0.121
-0.126
-0.131
-0.134
-0.136
-0.138
-0.139
-0.139
-0.139
-0.139
-0.174
-0.176
-0.179
-0.181
-0.183
-0.185
-0.188
-0.190
-0.192
-0.194
-0.196
-0.198
-0.200
-0.201
-0.203
-0.204
-0.205
-0.206
-0.206
-0.206
-0.206
-0.205
-0.204
-0.202
-0.200
-0.198
-0.195
-0.191
-0.186
-0.180
-0.173
-0.166
-0.157
-0.149
-0.140
-0.130
-0.121
-0.111
-0.103
-0.098
-0.095
-0.096
-0.100
-0.106
-0.113
-0.120
-0.126
-0.131
-0.135
-0.138
-0.140
-0.141
-0.141
-0.141
-0.140
-0.176
-0.178
-0.181
-0.183
-0.185
-0.188
-0.190
-0.192
-0.194
-0.196
-0.198
-0.200
-0.202
-0.204
-0.205
-0.207
-0.208
-0.208
-0.209
-0.209
-0.208
-0.207
-0.206
-0.204
-0.202
-0.200
-0.196
-0.192
-0.186
-0.180
-0.172
-0.164
-0.155
-0.146
-0.137
-0.127
-0.117
-0.107
-0.099
-0.093
-0.090
-0.092
-0.097
-0.104
-0.112
-0.120
-0.127
-0.133
-0.137
-0.140
-0.142
-0.143
-0.143
-0.143
-0.142
-0.178
-0.180
-0.183
-0.185
-0.188
-0.190
-0.192
-0.195
-0.197
-0.199
-0.201
-0.203
-0.205
-0.207
-0.208
-0.209
-0.210
-0.211
-0.211
-0.211
-0.211
-0.210
-0.208
-0.206
-0.204
-0.201
-0.198
-0.193
-0.187
-0.180
-0.171
-0.162
-0.152
-0.143
-0.134
-0.125
-0.115
-0.106
-0.098
-0.092
-0.090
-0.092
-0.098
-0.106
-0.115
-0.124
-0.131
-0.137
-0.141
-0.144
-0.146
-0.146
-0.146
-0.145
-0.144
-0.180
-0.182
-0.185
-0.187
-0.190
-0.192
-0.195
-0.197
-0.199
-0.202
-0.204
-0.206
-0.208
-0.209
-0.211
-0.212
-0.213
-0.214
-0.214
-0.214
-0.213
-0.212
-0.211
-0.209
-0.206
-0.203
-0.199
-0.194
-0.187
-0.179
-0.169
-0.159
-0.148
-0.138
-0.130
-0.124
-0.117
-0.110
-0.103
-0.098
-0.096
-0.098
-0.104
-0.113
-0.122
-0.130
-0.138
-0.144
-0.147
-0.150
-0.150
-0.150
-0.149
-0.148
-0.147
-0.182
-0.184
-0.187
-0.190
-0.192
-0.195
-0.197
-0.200
-0.202
-0.204
-0.206
-0.208
-0.210
-0.212
-0.214
-0.215
-0.216
-0.216
-0.217
-0.216
-0.216
-0.215
-0.213
-0.211
-0.208
-0.205
-0.201
-0.195
-0.188
-0.179
-0.168
-0.155
-0.142
-0.132
-0.125
-0.123
-0.121
-0.118
-0.113
-0.109
-0.108
-0.111
-0.117
-0.125
-0.134
-0.142
-0.149
-0.153
-0.156
-0.157
-0.157
-0.156
-0.154
-0.152
-0.150
-0.184
-0.187
-0.189
-0.192
-0.195
-0.197
-0.200
-0.202
-0.205
-0.207
-0.209
-0.211
-0.213
-0.215
-0.216
-0.218
-0.219
-0.219
-0.220
-0.219
-0.219
-0.217
-0.216
-0.213
-0.211
-0.207
-0.202
-0.196
-0.188
-0.178
-0.166
-0.153
-0.138
-0.124
-0.119
-0.124
-0.130
-0.131
-0.129
-0.127
-0.127
-0.130
-0.135
-0.143
-0.151
-0.158
-0.164
-0.167
-0.168
-0.167
-0.165
-0.162
-0.159
-0.156
-0.153
-0.186
-0.189
-0.192
-0.194
-0.197
-0.200
-0.203
-0.205
-0.208
-0.210
-0.212
-0.214
-0.216
-0.218
-0.219
-0.221
-0.222
-0.222
-0.222
-0.222
-0.222
-0.220
-0.218
-0.216
-0.213
-0.209
-0.204
-0.198
-0.189
-0.180
-0.168
-0.154
-0.138
-0.122
-0.119
-0.131
-0.144
-0.150
-0.149
-0.148
-0.149
-0.153
-0.159
-0.167
-0.174
-0.180
-0.184
-0.185
-0.183
-0.180
-0.175
-0.170
-0.166
-0.161
-0.158
-0.188
-0.191
-0.194
-0.197
-0.200
-0.203
-0.205
-0.208
-0.211
-0.213
-0.215
-0.217
-0.219
-0.221
-0.222
-0.224
-0.225
-0.225
-0.225
-0.225
-0.225
-0.223
-0.221
-0.219
-0.215
-0.211
-0.206
-0.199
-0.191
-0.182
-0.173
-0.161
-0.149
-0.136
-0.137
-0.151
-0.166
-0.171
-0.171
-0.171
-0.174
-0.180
-0.188
-0.196
-0.204
-0.209
-0.210
-0.208
-0.203
-0.195
-0.188
-0.180
-0.173
-0.167
-0.162
-0.190
-0.193
-0.197
-0.200
-0.203
-0.205
-0.208
-0.211
-0.214
-0.216
-0.218
-0.221
-0.222
-0.224
-0.226
-0.227
-0.228
-0.228
-0.229
-0.228
-0.228
-0.226
-0.224
-0.221
-0.218
-0.213
-0.207
-0.201
-0.194
-0.186
-0.178
-0.171
-0.166
-0.162
-0.166
-0.178
-0.188
-0.191
-0.190
-0.192
-0.198
-0.207
-0.219
-0.231
-0.241
-0.246
-0.245
-0.238
-0.227
-0.214
-0.202
-0.191
-0.181
-0.173
-0.167
-0.193
-0.196
-0.199
-0.202
-0.205
-0.208
-0.211
-0.214
-0.217
-0.219
-0.222
-0.224
-0.226
-0.228
-0.229
-0.230
-0.231
-0.232
-0.232
-0.231
-0.231
-0.229
-0.227
-0.224
-0.220
-0.215
-0.210
-0.203
-0.196
-0.190
-0.184
-0.181
-0.180
-0.183
-0.190
-0.199
-0.204
-0.205
-0.206
-0.210
-0.221
-0.236
-0.254
-0.273
-0.288
-0.293
-0.288
-0.274
-0.255
-0.236
-0.218
-0.202
-0.190
-0.180
-0.172
-0.195
-0.198
-0.202
-0.205
-0.208
-0.212
-0.215
-0.218
-0.220
-0.223
-0.225
-0.227
-0.229
-0.231
-0.232
-0.234
-0.234
-0.235
-0.235
-0.234
-0.234
-0.232
-0.230
-0.227
-0.223
-0.218
-0.212
-0.206
-0.199
-0.194
-0.189
-0.188
-0.189
-0.194
-0.201
-0.207
-0.212
-0.214
-0.217
-0.226
-0.241
-0.264
-0.292
-0.320
-0.341
-0.349
-0.339
-0.316
-0.287
-0.259
-0.234
-0.214
-0.198
-0.186
-0.177
-0.197
-0.201
-0.204
-0.208
-0.211
-0.215
-0.218
-0.221
-0.224
-0.226
-0.229
-0.231
-0.233
-0.235
-0.236
-0.237
-0.238
-0.238
-0.238
-0.238
-0.237
-0.235
-0.233
-0.230
-0.226
-0.221
-0.215
-0.209
-0.203
-0.197
-0.194
-0.193
-0.195
-0.199
-0.205
-0.210
-0.215
-0.219
-0.226
-0.239
-0.260
-0.291
-0.328
-0.367
-0.397
-0.406
-0.390
-0.356
-0.316
-0.279
-0.248
-0.224
-0.206
-0.192
-0.181
-0.199
-0.203
-0.207
-0.211
-0.214
-0.218
-0.221
-0.224
-0.227
-0.230
-0.233
-0.235
-0.237
-0.238
-0.239
-0.240
-0.241
-0.241
-0.241
-0.241
-0.240
-0.238
-0.236
-0.233
-0.229
-0.224
-0.218
-0.212
-0.207
-0.202
-0.199
-0.198
-0.199
-0.202
-0.207
-0.212
-0.217
-0.223
-0.234
-0.251
-0.276
-0.312
-0.356
-0.403
-0.439
-0.450
-0.429
-0.387
-0.338
-0.295
-0.259
-0.232
-0.212
-0.197
-0.185
-0.202
-0.206
-0.210
-0.214
-0.217
-0.221
-0.225
-0.228
-0.231
-0.234
-0.236
-0.238
-0.240
-0.242
-0.243
-0.244
-0.244
-0.244
-0.244
-0.244
-0.243
-0.241
-0.239
-0.236
-0.232
-0.228
-0.222
-0.217
-0.211
-0.207
-0.204
-0.203
-0.204
-0.206
-0.210
-0.214
-0.220
-0.228
-0.240
-0.259
-0.286
-0.324
-0.370
-0.418
-0.454
-0.464
-0.441
-0.397
-0.347
-0.302
-0.265
-0.237
-0.216
-0.200
-0.188
-0.204
-0.208
-0.212
-0.216
-0.220
-0.224
-0.228
-0.231
-0.235
-0.237
-0.240
-0.242
-0.244
-0.245
-0.246
-0.247
-0.247
-0.247
-0.247
-0.246
-0.245
-0.244
-0.242
-0.239
-0.236
-0.231
-0.227
-0.222
-0.217
-0.213
-0.210
-0.209
-0.209
-0.211
-0.214
-0.218
-0.224
-0.232
-0.245
-0.264
-0.291
-0.326
-0.367
-0.409
-0.441
-0.447
-0.427
-0.387
-0.342
-0.300
-0.265
-0.238
-0.218
-0.202
-0.190
-0.206
-0.210
-0.215
-0.219
-0.223
-0.227
-0.231
-0.235
-0.238
-0.241
-0.243
-0.246
-0.247
-0.249
-0.250
-0.250
-0.250
-0.250
-0.250
-0.249
-0.248
-0.246
-0.245
-0.242
-0.239
-0.235
-0.231
-0.227
-0.222
-0.219
-0.216
-0.215
-0.215
-0.216
-0.219
-0.222
-0.228
-0.236
-0.248
-0.266
-0.289
-0.319
-0.352
-0.385
-0.407
-0.411
-0.394
-0.363
-0.326
-0.291
-0.261
-0.237
-0.218
-0.203
-0.191
-0.208
-0.212
-0.217
-0.221
-0.226
-0.230
-0.234
-0.238
-0.241
-0.244
-0.247
-0.249
-0.250
-0.252
-0.252
-0.253
-0.253
-0.252
-0.252
-0.251
-0.250
-0.249
-0.247
-0.245
-0.242
-0.239
-0.235
-0.232
-0.228
-0.225
-0.222
-0.221
-0.221
-0.222
-0.224
-0.227
-0.232
-0.240
-0.250
-0.265
-0.284
-0.307
-0.332
-0.354
-0.368
-0.370
-0.357
-0.334
-0.306
-0.278
-0.253
-0.233
-0.216
-0.202
-0.191
-0.209
-0.214
-0.219
-0.223
-0.228
-0.232
-0.236
-0.240
-0.244
-0.247
-0.249
-0.251
-0.253
-0.254
-0.255
-0.255
-0.255
-0.254
-0.254
-0.253
-0.252
-0.250
-0.249
-0.247
-0.245
-0.242
-0.239
-0.236
-0.233
-0.230
-0.228
-0.226
-0.226
-0.227
-0.229
-0.231
-0.236
-0.242
-0.251
-0.263
-0.278
-0.294
-0.311
-0.326
-0.334
-0.334
-0.324
-0.307
-0.286
-0.265
-0.245
-0.228
-0.213
-0.201
-0.191
-0.210
-0.215
-0.220
-0.225
-0.230
-0.234
-0.238
-0.242
-0.246
-0.249
-0.251
-0.253
-0.255
-0.256
-0.257
-0.257
-0.256
-0.256
-0.255
-0.254
-0.253
-0.252
-0.250
-0.248
-0.246
-0.244
-0.242
-0.239
-0.237
-0.234
-0.232
-0.231
-0.231
-0.231
-0.233
-0.235
-0.239
-0.244
-0.251
-0.260
-0.271
-0.282
-0.293
-0.302
-0.306
-0.305
-0.297
-0.284
-0.269
-0.252
-0.236
-0.222
-0.210
-0.199
-0.190
-0.211
-0.216
-0.221
-0.226
-0.231
-0.235
-0.239
-0.243
-0.247
-0.250
-0.253
-0.255
-0.256
-0.257
-0.258
-0.258
-0.257
-0.256
-0.256
-0.255
-0.253
-0.252
-0.251
-0.249
-0.248
-0.246
-0.244
-0.242
-0.240
-0.238
-0.236
-0.235
-0.235
-0.235
-0.236
-0.238
-0.241
-0.245
-0.251
-0.257
-0.265
-0.272
-0.279
-0.284
-0.285
-0.283
-0.276
-0.266
-0.254
-0.242
-0.229
-0.217
-0.207
-0.198
-0.189
-0.211
-0.216
-0.221
-0.226
-0.231
-0.236
-0.240
-0.244
-0.247
-0.250
-0.253
-0.255
-0.256
-0.257
-0.258
-0.258
-0.257
-0.257
-0.256
-0.255
-0.253
-0.252
-0.251
-0.250
-0.248
-0.247
-0.245
-0.243
-0.241
-0.240
-0.239
-0.238
-0.237
-0.238
-0.238
-0.240
-0.242
-0.246
-0.250
-0.254
-0.259
-0.264
-0.268
-0.270
-0.270
-0.267
-0.261
-0.253
-0.243
-0.233
-0.223
-0.213
-0.204
-0.196
-0.188
-0.211
-0.216
-0.221
-0.226
-0.231
-0.235
-0.240
-0.243
-0.247
-0.250
-0.252
-0.254
-0.256
-0.257
-0.257
-0.257
-0.257
-0.256
-0.255
-0.254
-0.253
-0.252
-0.251
-0.249
-0.248
-0.247
-0.245
-0.244
-0.242
-0.241
-0.240
-0.239
-0.239
-0.239
-0.240
-0.241
-0.243
-0.245
-0.248
-0.251
-0.254
-0.257
-0.259
-0.259
-0.258
-0.255
-0.249
-0.242
-0.234
-0.226
-0.217
-0.209
-0.201
-0.194
-0.187
-0.210
-0.215
-0.220
-0.225
-0.230
-0.234
-0.238
-0.242
-0.246
-0.249
-0.251
-0.253
-0.254
-0.255
-0.256
-0.256
-0.255
-0.255
-0.254
-0.253
-0.252
-0.251
-0.250
-0.249
-0.247
-0.246
-0.245
-0.244
-0.243
-0.242
-0.241
-0.240
-0.240
-0.240
-0.240
-0.241
-0.242
-0.244
-0.246
-0.248
-0.250
-0.251
-0.252
-0.251
-0.249
-0.245
-0.240
-0.234
-0.227
-0.220
-0.213
-0.205
-0.198
-0.192
-0.186
-0.209
-0.214
-0.219
-0.224
-0.228
-0.233
-0.237
-0.240
-0.244
-0.247
-0.249
-0.251
-0.252
-0.253
-0.254
-0.254
-0.253
-0.253
-0.252
-0.251
-0.250
-0.249
-0.248
-0.247
-0.246
-0.245
-0.244
-0.243
-0.242
-0.241
-0.241
-0.240
-0.240
-0.240
-0.240
-0.241
-0.241
-0.242
-0.244
-0.245
-0.246
-0.246
-0.246
-0.244
-0.242
-0.238
-0.233
-0.228
-0.222
-0.215
-0.209
-0.202
-0.196
-0.190
-0.185
-0.208
-0.213
-0.217
-0.222
-0.226
-0.230
-0.234
-0.238
-0.241
-0.244
-0.246
-0.248
-0.249
-0.250
-0.251
-0.251
-0.251
-0.250
-0.250
-0.249
-0.248
-0.247
-0.247
-0.246
-0.245
-0.244
-0.243
-0.242
-0.241
-0.240
-0.240
-0.239
-0.239
-0.239
-0.239
-0.239
-0.240
-0.240
-0.241
-0.242
-0.242
-0.241
-0.240
-0.238
-0.236
-0.232
-0.228
-0.223
-0.217
-0.211
-0.205
-0.200
-0.194
-0.188
-0.183
-0.206
-0.211
-0.215
-0.220
-0.224
-0.228
-0.231
-0.235
-0.238
-0.241
-0.243
-0.245
-0.246
-0.247
-0.248
-0.248
-0.248
-0.248
-0.247
-0.247
-0.246
-0.245
-0.244
-0.244
-0.243
-0.242
-0.241
-0.241
-0.240
-0.239
-0.239
-0.238
-0.238
-0.238
-0.238
-0.238
-0.238
-0.238
-0.238
-0.238
-0.238
-0.237
-0.235
-0.233
-0.230
-0.227
-0.223
-0.218
-0.213
-0.208
-0.202
-0.197
-0.192
-0.187
-0.182
-0.204
-0.208
-0.213
-0.217
-0.221
-0.225
-0.228
-0.231
-0.234
-0.237
-0.239
-0.241
-0.242
-0.243
-0.244
-0.245
-0.245
-0.245
-0.244
-0.244
-0.243
-0.243
-0.242
-0.241
-0.241
-0.240
-0.239
-0.239
-0.238
-0.238
-0.237
-0.237
-0.236
-0.236
-0.236
-0.236
-0.236
-0.235
-0.235
-0.235
-0.234
-0.233
-0.231
-0.229
-0.226
-0.222
-0.218
-0.214
-0.209
-0.204
-0.200
-0.195
-0.190
-0.185
-0.181
-0.202
-0.206
-0.210
-0.214
-0.218
-0.221
-0.225
-0.228
-0.231
-0.233
-0.235
-0.237
-0.238
-0.240
-0.240
-0.241
-0.241
-0.241
-0.241
-0.241
-0.240
-0.240
-0.239
-0.239
-0.238
-0.238
-0.237
-0.237
-0.236
-0.236
-0.235
-0.235
-0.234
-0.234
-0.234
-0.233
-0.233
-0.233
-0.232
-0.231
-0.230
-0.229
-0.227
-0.224
-0.221
-0.218
-0.214
-0.210
-0.206
-0.201
-0.197
-0.192
-0.188
-0.183
-0.179
-0.200
-0.203
-0.207
-0.211
-0.215
-0.218
-0.221
-0.224
-0.227
-0.229
-0.231
-0.233
-0.234
-0.236
-0.237
-0.237
-0.238
-0.238
-0.238
-0.238
-0.237
-0.237
-0.237
-0.236
-0.236
-0.235
-0.235
-0.234
-0.234
-0.233
-0.233
-0.233
-0.232
-0.232
-0.231
-0.231
-0.230
-0.230
-0.229
-0.228
-0.226
-0.225
-0.223
-0.220
-0.217
-0.214
-0.211
-0.207
-0.203
-0.199
-0.194
-0.190
-0.186
-0.182
-0.178
-0.197
-0.201
-0.204
-0.208
-0.211
-0.214
-0.217
-0.220
-0.223
-0.225
-0.227
-0.229
-0.230
-0.232
-0.233
-0.233
-0.234
-0.234
-0.234
-0.234
-0.234
-0.234
-0.234
-0.233
-0.233
-0.233
-0.232
-0.232
-0.231
-0.231
-0.231
-0.230
-0.230
-0.229
-0.229
-0.228
-0.227
-0.226
-0.225
-0.224
-0.223
-0.221
-0.219
-0.216
-0.214
-0.210
-0.207
-0.203
-0.200
-0.196
-0.192
-0.188
-0.184
-0.180
-0.176
-0.194
-0.198
-0.201
-0.205
-0.208
-0.211
-0.214
-0.216
-0.219
-0.221
-0.223
-0.225
-0.226
-0.228
-0.229
-0.229
-0.230
-0.230
-0.231
-0.231
-0.231
-0.231
-0.231
-0.230
-0.230
-0.230
-0.230
-0.229
-0.229
-0.228
-0.228
-0.227
-0.227
-0.226
-0.226
-0.225
-0.224
-0.223
-0.222
-0.221
-0.219
-0.217
-0.215
-0.213
-0.210
-0.207
-0.204
-0.200
-0.197
-0.193
-0.189
-0.186
-0.182
-0.178
-0.175
-0.192
-0.195
-0.198
-0.201
-0.205
-0.207
-0.210
-0.213
-0.215
-0.217
-0.219
-0.221
-0.222
-0.224
-0.225
-0.226
-0.226
-0.227
-0.227
-0.227
-0.227
-0.227
-0.227
-0.227
-0.227
-0.227
-0.227
-0.226
-0.226
-0.226
-0.225
-0.225
-0.224
-0.223
-0.223
-0.222
-0.221
-0.220
-0.219
-0.217
-0.216
-0.214
-0.212
-0.209
-0.207
-0.204
-0.201
-0.197
-0.194
-0.190
-0.187
-0.183
-0.180
-0.176
-0.173
-0.189
-0.192
-0.195
-0.198
-0.201
-0.204
-0.207
-0.209
-0.211
-0.213
-0.215
-0.217
-0.218
-0.220
-0.221
-0.222
-0.222
-0.223
-0.223
-0.224
-0.224
-0.224
-0.224
-0.224
-0.224
-0.224
-0.224
-0.223
-0.223
-0.223
-0.222
-0.222
-0.221
-0.220
-0.220
-0.219
-0.218
-0.217
-0.215
-0.214
-0.212
-0.210
-0.208
-0.206
-0.203
-0.200
-0.197
-0.194
-0.191
-0.188
-0.185
-0.181
-0.178
-0.174
-0.171
-0.187
-0.190
-0.192
-0.195
-0.198
-0.201
-0.203
-0.205
-0.208
-0.210
-0.211
-0.213
-0.214
-0.216
-0.217
-0.218
-0.219
-0.219
-0.220
-0.220
-0.220
-0.221
-0.221
-0.221
-0.221
-0.221
-0.220
-0.220
-0.220
-0.219
-0.219
-0.218
-0.218
-0.217
-0.216
-0.215
-0.214
-0.213
-0.212
-0.210
-0.209
-0.207
-0.205
-0.202
-0.200
-0.197
-0.194
-0.191
-0.188
-0.185
-0.182
-0.179
-0.176
-0.173
-0.169
-0.184
-0.187
-0.189
-0.192
-0.195
-0.197
-0.200
-0.202
-0.204
-0.206
-0.208
-0.209
-0.211
-0.212
-0.213
-0.214
-0.215
-0.216
-0.216
-0.217
-0.217
-0.217
-0.217
-0.217
-0.217
-0.217
-0.217
-0.217
-0.217
-0.216
-0.216
-0.215
-0.215
-0.214
-0.213
-0.212
-0.211
-0.210
-0.208
-0.207
-0.205
-0.203
-0.201
-0.199
-0.197
-0.194
-0.191
-0.189
-0.186
-0.183
-0.180
-0.177
-0.174
-0.171
-0.168
-0.181
-0.184
-0.187
-0.189
-0.192
-0.194
-0.196
-0.198
-0.200
-0.202
-0.204
-0.205
-0.207
-0.208
-0.209
-0.210
-0.211
-0.212
-0.212
-0.213
-0.213
-0.214
-0.214
-0.214
-0.214
-0.214
-0.214
-0.214
-0.213
-0.213
-0.212
-0.212
-0.211
-0.211
-0.210
-0.209
-0.208
-0.206
-0.205
-0.204
-0.202
-0.200
-0.198
-0.196
-0.193
-0.191
-0.188
-0.186
-0.183
-0.180
-0.177
-0.174
-0.172
-0.169
-0.166
-0.179
-0.181
-0.184
-0.186
-0.188
-0.191
-0.193
-0.195
-0.197
-0.199
-0.200
-0.202
-0.203
-0.205
-0.206
-0.207
-0.207
-0.208
-0.209
-0.209
-0.210
-0.210
-0.210
-0.210
-0.211
-0.210
-0.210
-0.210
-0.210
-0.210
-0.209
-0.209
-0.208
-0.207
-0.206
-0.205
-0.204
-0.203
-0.202
-0.200
-0.198
-0.197
-0.195
-0.193
-0.190
-0.188
-0.186
-0.183
-0.180
-0.178
-0.175
-0.172
-0.169
-0.167
-0.164
-0.176
-0.178
-0.181
-0.183
-0.185
-0.188
-0.190
-0.192
-0.193
-0.195
-0.197
-0.198
-0.200
-0.201
-0.202
-0.203
-0.204
-0.205
-0.205
-0.206
-0.206
-0.207
-0.207
-0.207
-0.207
-0.207
-0.207
-0.207
-0.206
-0.206
-0.206
-0.205
-0.205
-0.204
-0.203
-0.202
-0.201
-0.200
-0.198
-0.197
-0.195
-0.193
-0.191
-0.189
-0.187
-0.185
-0.183
-0.180
-0.178
-0.175
-0.173
-0.170
-0.167
-0.165
-0.162
-0.174
-0.176
-0.178
-0.180
-0.182
-0.184
-0.186
-0.188
-0.190
-0.192
-0.193
-0.195
-0.196
-0.197
-0.198
-0.199
-0.200
-0.201
-0.202
-0.202
-0.203
-0.203
-0.203
-0.203
-0.204
-0.204
-0.203
-0.203
-0.203
-0.203
-0.202
-0.202
-0.201
-0.200
-0.199
-0.199
-0.197
-0.196
-0.195
-0.193
-0.192
-0.190
-0.188
-0.186
-0.184
-0.182
-0.180
-0.178
-0.175
-0.173
-0.170
-0.168
-0.165
-0.163
-0.160
-0.171
-0.173
-0.175
-0.177
-0.179
-0.181
-0.183
-0.185
-0.187
-0.188
-0.190
-0.191
-0.193
-0.194
-0.195
-0.196
-0.197
-0.197
-0.198
-0.199
-0.199
-0.199
-0.200
-0.200
-0.200
-0.200
-0.200
-0.200
-0.200
-0.199
-0.199
-0.198
-0.198
-0.197
-0.196
-0.195
-0.194
-0.193
-0.192
-0.190
-0.189
-0.187
-0.185
-0.183
-0.181
-0.179
-0.177
-0.175
-0.173
-0.170
-0.168
-0.165
-0.163
-0.161
-0.158
-0.168
-0.171
-0.173
-0.175
-0.177
-0.178
-0.180
-0.182
-0.184
-0.185
-0.187
-0.188
-0.189
-0.190
-0.191
-0.192
-0.193
-0.194
-0.195
-0.195
-0.196
-0.196
-0.196
-0.196
-0.197
-0.197
-0.196
-0.196
-0.196
-0.196
-0.195
-0.195
-0.194
-0.193
-0.193
-0.192
-0.191
-0.189
-0.188
-0.187
-0.185
-0.184
-0.182
-0.180
-0.178
-0.176
-0.174
-0.172
-0.170
-0.168
-0.166
-0.163
-0.161
-0.159
-0.156
-0.166
-0.168
-0.170
-0.172
-0.174
-0.176
-0.177
-0.179
-0.180
-0.182
-0.183
-0.185
-0.186
-0.187
-0.188
-0.189
-0.190
-0.190
-0.191
-0.192
-0.192
-0.192
-0.193
-0.193
-0.193
-0.193
-0.193
-0.193
-0.193
-0.192
-0.192
-0.191
-0.191
-0.190
-0.189
-0.188
-0.187
-0.186
-0.185
-0.184
-0.182
-0.181
-0.179
-0.177
-0.175
-0.173
-0.172
-0.170
-0.167
-0.165
-0.163
-0.161
-0.159
-0.157
-0.154
-0.127
-0.127
-0.128
-0.129
-0.130
-0.131
-0.132
-0.132
-0.133
-0.134
-0.134
-0.135
-0.136
-0.136
-0.137
-0.137
-0.137
-0.138
-0.138
-0.138
-0.139
-0.139
-0.139
-0.139
-0.139
-0.139
-0.139
-0.139
-0.138
-0.138
-0.138
-0.137
-0.137
-0.137
-0.136
-0.136
-0.135
-0.135
-0.134
-0.133
-0.133
-0.132
-0.131
-0.131
-0.130
-0.129
-0.128
-0.128
-0.127
-0.126
-0.125
-0.124
-0.124
-0.123
-0.122
-0.128
-0.129
-0.130
-0.131
-0.132
-0.132
-0.133
-0.134
-0.135
-0.135
-0.136
-0.137
-0.137
-0.138
-0.138
-0.139
-0.139
-0.140
-0.140
-0.140
-0.140
-0.141
-0.141
-0.141
-0.141
-0.141
-0.141
-0.140
-0.140
-0.140
-0.139
-0.139
-0.139
-0.138
-0.138
-0.137
-0.137
-0.136
-0.135
-0.135
-0.134
-0.133
-0.133
-0.132
-0.131
-0.130
-0.130
-0.129
-0.128
-0.127
-0.126
-0.125
-0.124
-0.124
-0.123
-0.129
-0.130
-0.131
-0.132
-0.133
-0.134
-0.135
-0.136
-0.136
-0.137
-0.138
-0.139
-0.139
-0.140
-0.140
-0.141
-0.141
-0.142
-0.142
-0.142
-0.142
-0.142
-0.143
-0.143
-0.143
-0.142
-0.142
-0.142
-0.142
-0.142
-0.141
-0.141
-0.140
-0.140
-0.139
-0.139
-0.138
-0.137
-0.137
-0.136
-0.135
-0.135
-0.134
-0.133
-0.132
-0.131
-0.131
-0.130
-0.129
-0.128
-0.127
-0.126
-0.125
-0.125
-0.124
-0.131
-0.132
-0.133
-0.134
-0.135
-0.136
-0.136
-0.137
-0.138
-0.139
-0.140
-0.140
-0.141
-0.142
-0.142
-0.143
-0.143
-0.143
-0.144
-0.144
-0.144
-0.144
-0.144
-0.144
-0.144
-0.144
-0.144
-0.144
-0.144
-0.143
-0.143
-0.142
-0.142
-0.141
-0.141
-0.140
-0.139
-0.139
-0.138
-0.137
-0.137
-0.136
-0.135
-0.134
-0.133
-0.133
-0.132
-0.131
-0.130
-0.129
-0.128
-0.127
-0.126
-0.125
-0.125
-0.132
-0.133
-0.134
-0.135
-0.136
-0.137
-0.138
-0.139
-0.140
-0.141
-0.141
-0.142
-0.143
-0.143
-0.144
-0.145
-0.145
-0.145
-0.146
-0.146
-0.146
-0.146
-0.146
-0.146
-0.146
-0.146
-0.146
-0.146
-0.145
-0.145
-0.145
-0.144
-0.143
-0.143
-0.142
-0.142
-0.141
-0.140
-0.139
-0.139
-0.138
-0.137
-0.136
-0.135
-0.134
-0.134
-0.133
-0.132
-0.131
-0.130
-0.129
-0.128
-0.127
-0.126
-0.125
-0.134
-0.135
-0.136
-0.137
-0.138
-0.139
-0.140
-0.141
-0.142
-0.143
-0.143
-0.144
-0.145
-0.145
-0.146
-0.147
-0.147
-0.147
-0.148
-0.148
-0.148
-0.148
-0.148
-0.148
-0.148
-0.148
-0.148
-0.148
-0.147
-0.147
-0.146
-0.146
-0.145
-0.144
-0.144
-0.143
-0.142
-0.141
-0.141
-0.140
-0.139
-0.138
-0.137
-0.136
-0.136
-0.135
-0.134
-0.133
-0.132
-0.131
-0.130
-0.129
-0.128
-0.127
-0.126
-0.136
-0.137
-0.138
-0.139
-0.140
-0.141
-0.142
-0.143
-0.144
-0.144
-0.145
-0.146
-0.147
-0.147
-0.148
-0.149
-0.149
-0.150
-0.150
-0.150
-0.150
-0.150
-0.151
-0.150
-0.150
-0.150
-0.150
-0.149
-0.149
-0.149
-0.148
-0.147
-0.147
-0.146
-0.145
-0.144
-0.144
-0.143
-0.142
-0.141
-0.140
-0.139
-0.138
-0.138
-0.137
-0.136
-0.135
-0.134
-0.133
-0.132
-0.131
-0.130
-0.129
-0.128
-0.127
-0.137
-0.138
-0.139
-0.140
-0.141
-0.142
-0.144
-0.144
-0.145
-0.146
-0.147
-0.148
-0.149
-0.150
-0.150
-0.151
-0.151
-0.152
-0.152
-0.152
-0.153
-0.153
-0.153
-0.153
-0.152
-0.152
-0.152
-0.151
-0.151
-0.150
-0.150
-0.149
-0.148
-0.148
-0.147
-0.146
-0.145
-0.144
-0.143
-0.142
-0.141
-0.140
-0.140
-0.139
-0.138
-0.137
-0.136
-0.135
-0.134
-0.133
-0.132
-0.131
-0.130
-0.129
-0.128
-0.139
-0.140
-0.141
-0.142
-0.143
-0.144
-0.145
-0.146
-0.147
-0.148
-0.149
-0.150
-0.151
-0.152
-0.152
-0.153
-0.153
-0.154
-0.154
-0.155
-0.155
-0.155
-0.155
-0.155
-0.155
-0.154
-0.154
-0.153
-0.153
-0.152
-0.151
-0.151
-0.150
-0.149
-0.148
-0.147
-0.146
-0.145
-0.144
-0.143
-0.143
-0.142
-0.141
-0.140
-0.139
-0.138
-0.137
-0.136
-0.135
-0.134
-0.133
-0.132
-0.131
-0.130
-0.129
-0.140
-0.141
-0.143
-0.144
-0.145
-0.146
-0.147
-0.148
-0.149
-0.150
-0.151
-0.152
-0.153
-0.154
-0.155
-0.155
-0.156
-0.156
-0.157
-0.157
-0.157
-0.157
-0.157
-0.157
-0.157
-0.156
-0.156
-0.155
-0.155
-0.154
-0.153
-0.152
-0.151
-0.151
-0.150
-0.149
-0.148
-0.147
-0.146
-0.145
-0.144
-0.143
-0.142
-0.141
-0.139
-0.138
-0.137
-0.136
-0.135
-0.134
-0.133
-0.132
-0.131
-0.130
-0.129
-0.142
-0.143
-0.144
-0.146
-0.147
-0.148
-0.149
-0.150
-0.151
-0.152
-0.153
-0.154
-0.155
-0.156
-0.157
-0.157
-0.158
-0.159
-0.159
-0.159
-0.159
-0.159
-0.159
-0.159
-0.159
-0.158
-0.158
-0.157
-0.157
-0.156
-0.155
-0.154
-0.153
-0.152
-0.151
-0.150
-0.149
-0.148
-0.147
-0.146
-0.145
-0.143
-0.142
-0.141
-0.140
-0.139
-0.138
-0.137
-0.136
-0.135
-0.134
-0.133
-0.132
-0.131
-0.130
-0.144
-0.145
-0.146
-0.147
-0.149
-0.150
-0.151
-0.152
-0.153
-0.155
-0.156
-0.157
-0.158
-0.158
-0.159
-0.160
-0.160
-0.161
-0.161
-0.162
-0.162
-0.162
-0.162
-0.162
-0.161
-0.161
-0.160
-0.159
-0.159
-0.158
-0.157
-0.156
-0.155
-0.153
-0.152
-0.151
-0.150
-0.149
-0.148
-0.147
-0.145
-0.144
-0.143
-0.142
-0.141
-0.140
-0.139
-0.138
-0.137
-0.136
-0.135
-0.134
-0.133
-0.132
-0.131
-0.145
-0.147
-0.148
-0.149
-0.151
-0.152
-0.153
-0.154
-0.156
-0.157
-0.158
-0.159
-0.160
-0.161
-0.162
-0.162
-0.163
-0.163
-0.164
-0.164
-0.164
-0.164
-0.164
-0.164
-0.164
-0.163
-0.162
-0.161
-0.161
-0.160
-0.158
-0.157
-0.156
-0.155
-0.154
-0.152
-0.151
-0.150
-0.149
-0.147
-0.146
-0.145
-0.144
-0.143
-0.142
-0.141
-0.140
-0.139
-0.138
-0.137
-0.135
-0.134
-0.133
-0.132
-0.131
-0.147
-0.148
-0.150
-0.151
-0.152
-0.154
-0.155
-0.156
-0.158
-0.159
-0.160
-0.161
-0.162
-0.163
-0.164
-0.165
-0.165
-0.166
-0.166
-0.167
-0.167
-0.167
-0.167
-0.166
-0.166
-0.165
-0.165
-0.164
-0.163
-0.161
-0.160
-0.159
-0.158
-0.156
-0.155
-0.153
-0.152
-0.151
-0.149
-0.148
-0.147
-0.146
-0.145
-0.143
-0.142
-0.141
-0.140
-0.139
-0.138
-0.137
-0.136
-0.135
-0.134
-0.133
-0.132
-0.149
-0.150
-0.152
-0.153
-0.154
-0.156
-0.157
-0.159
-0.160
-0.161
-0.162
-0.164
-0.165
-0.166
-0.167
-0.167
-0.168
-0.169
-0.169
-0.169
-0.170
-0.170
-0.169
-0.169
-0.168
-0.168
-0.167
-0.166
-0.165
-0.163
-0.162
-0.160
-0.159
-0.157
-0.156
-0.154
-0.153
-0.151
-0.150
-0.149
-0.147
-0.146
-0.145
-0.144
-0.143
-0.142
-0.141
-0.140
-0.139
-0.138
-0.137
-0.136
-0.135
-0.134
-0.133
-0.150
-0.152
-0.153
-0.155
-0.156
-0.158
-0.159
-0.161
-0.162
-0.163
-0.165
-0.166
-0.167
-0.168
-0.169
-0.170
-0.171
-0.171
-0.172
-0.172
-0.172
-0.172
-0.172
-0.172
-0.171
-0.170
-0.169
-0.168
-0.167
-0.165
-0.164
-0.162
-0.160
-0.159
-0.157
-0.155
-0.154
-0.152
-0.151
-0.149
-0.148
-0.146
-0.145
-0.144
-0.143
-0.142
-0.141
-0.140
-0.139
-0.138
-0.137
-0.136
-0.135
-0.134
-0.133
-0.152
-0.154
-0.155
-0.157
-0.158
-0.160
-0.161
-0.163
-0.164
-0.166
-0.167
-0.168
-0.170
-0.171
-0.172
-0.173
-0.174
-0.174
-0.175
-0.175
-0.175
-0.175
-0.175
-0.174
-0.174
-0.173
-0.171
-0.170
-0.169
-0.167
-0.165
-0.163
-0.162
-0.160
-0.158
-0.156
-0.154
-0.152
-0.151
-0.149
-0.148
-0.147
-0.145
-0.144
-0.143
-0.142
-0.141
-0.140
-0.139
-0.138
-0.137
-0.136
-0.135
-0.134
-0.133
-0.154
-0.156
-0.157
-0.159
-0.160
-0.162
-0.164
-0.165
-0.167
-0.168
-0.170
-0.171
-0.172
-0.173
-0.174
-0.175
-0.176
-0.177
-0.178
-0.178
-0.178
-0.178
-0.178
-0.177
-0.176
-0.175
-0.174
-0.172
-0.171
-0.169
-0.167
-0.165
-0.163
-0.161
-0.158
-0.156
-0.154
-0.153
-0.151
-0.149
-0.148
-0.146
-0.145
-0.144
-0.143
-0.142
-0.141
-0.140
-0.139
-0.138
-0.137
-0.137
-0.136
-0.135
-0.134
-0.156
-0.157
-0.159
-0.161
-0.162
-0.164
-0.166
-0.167
-0.169
-0.170
-0.172
-0.173
-0.175
-0.176
-0.177
-0.178
-0.179
-0.180
-0.181
-0.181
-0.181
-0.181
-0.181
-0.180
-0.179
-0.178
-0.176
-0.175
-0.173
-0.171
-0.168
-0.166
-0.164
-0.161
-0.159
-0.157
-0.154
-0.152
-0.150
-0.149
-0.147
-0.146
-0.144
-0.143
-0.142
-0.142
-0.141
-0.140
-0.139
-0.138
-0.138
-0.137
-0.136
-0.135
-0.134
-0.158
-0.159
-0.161
-0.163
-0.165
-0.166
-0.168
-0.170
-0.171
-0.173
-0.174
-0.176
-0.177
-0.179
-0.180
-0.181
-0.182
-0.183
-0.184
-0.184
-0.184
-0.184
-0.184
-0.183
-0.182
-0.180
-0.179
-0.177
-0.175
-0.172
-0.170
-0.167
-0.164
-0.162
-0.159
-0.156
-0.154
-0.152
-0.150
-0.148
-0.146
-0.145
-0.143
-0.142
-0.142
-0.141
-0.140
-0.140
-0.139
-0.138
-0.138
-0.137
-0.136
-0.135
-0.135
-0.159
-0.161
-0.163
-0.165
-0.167
-0.168
-0.170
-0.172
-0.174
-0.175
-0.177
-0.179
-0.180
-0.182
-0.183
-0.184
-0.185
-0.186
-0.187
-0.187
-0.187
-0.187
-0.187
-0.186
-0.185
-0.183
-0.181
-0.179
-0.177
-0.174
-0.171
-0.168
-0.165
-0.162
-0.159
-0.156
-0.153
-0.151
-0.148
-0.146
-0.144
-0.143
-0.142
-0.141
-0.140
-0.140
-0.139
-0.139
-0.138
-0.138
-0.138
-0.137
-0.136
-0.136
-0.135
-0.161
-0.163
-0.165
-0.167
-0.169
-0.171
-0.172
-0.174
-0.176
-0.178
-0.179
-0.181
-0.183
-0.184
-0.186
-0.187
-0.188
-0.189
-0.190
-0.190
-0.190
-0.190
-0.190
-0.189
-0.187
-0.186
-0.184
-0.181
-0.179
-0.176
-0.172
-0.169
-0.166
-0.162
-0.158
-0.155
-0.152
-0.149
-0.146
-0.144
-0.142
-0.140
-0.139
-0.139
-0.138
-0.138
-0.138
-0.138
-0.138
-0.138
-0.137
-0.137
-0.136
-0.136
-0.135
-0.163
-0.165
-0.167
-0.169
-0.171
-0.173
-0.175
-0.177
-0.178
-0.180
-0.182
-0.184
-0.185
-0.187
-0.188
-0.190
-0.191
-0.192
-0.193
-0.193
-0.193
-0.193
-0.192
-0.192
-0.190
-0.188
-0.186
-0.183
-0.180
-0.177
-0.173
-0.170
-0.166
-0.162
-0.157
-0.153
-0.149
-0.146
-0.143
-0.140
-0.138
-0.137
-0.136
-0.136
-0.136
-0.136
-0.136
-0.137
-0.137
-0.137
-0.137
-0.137
-0.137
-0.136
-0.135
-0.165
-0.167
-0.169
-0.171
-0.173
-0.175
-0.177
-0.179
-0.181
-0.183
-0.185
-0.186
-0.188
-0.190
-0.191
-0.193
-0.194
-0.195
-0.196
-0.196
-0.196
-0.196
-0.195
-0.194
-0.193
-0.191
-0.188
-0.185
-0.182
-0.178
-0.174
-0.170
-0.165
-0.161
-0.156
-0.151
-0.146
-0.142
-0.138
-0.135
-0.133
-0.132
-0.131
-0.132
-0.132
-0.133
-0.134
-0.135
-0.136
-0.136
-0.137
-0.137
-0.137
-0.136
-0.136
-0.167
-0.169
-0.171
-0.173
-0.175
-0.177
-0.179
-0.181
-0.183
-0.185
-0.187
-0.189
-0.191
-0.193
-0.194
-0.196
-0.197
-0.198
-0.199
-0.199
-0.199
-0.199
-0.198
-0.197
-0.195
-0.193
-0.191
-0.187
-0.184
-0.180
-0.175
-0.170
-0.165
-0.159
-0.153
-0.147
-0.142
-0.136
-0.132
-0.128
-0.126
-0.125
-0.125
-0.126
-0.128
-0.130
-0.132
-0.133
-0.135
-0.136
-0.136
-0.137
-0.137
-0.137
-0.136
-0.169
-0.171
-0.173
-0.175
-0.177
-0.179
-0.181
-0.184
-0.186
-0.188
-0.190
-0.192
-0.193
-0.195
-0.197
-0.198
-0.200
-0.201
-0.201
-0.202
-0.202
-0.202
-0.201
-0.200
-0.198
-0.196
-0.193
-0.189
-0.185
-0.181
-0.175
-0.170
-0.164
-0.157
-0.150
-0.143
-0.136
-0.129
-0.124
-0.120
-0.117
-0.116
-0.117
-0.119
-0.122
-0.125
-0.128
-0.131
-0.133
-0.135
-0.136
-0.137
-0.137
-0.137
-0.137
-0.171
-0.173
-0.175
-0.177
-0.179
-0.182
-0.184
-0.186
-0.188
-0.190
-0.192
-0.194
-0.196
-0.198
-0.200
-0.201
-0.202
-0.203
-0.204
-0.205
-0.205
-0.204
-0.203
-0.202
-0.200
-0.198
-0.195
-0.191
-0.187
-0.181
-0.176
-0.169
-0.162
-0.154
-0.146
-0.137
-0.129
-0.121
-0.114
-0.108
-0.106
-0.105
-0.107
-0.111
-0.116
-0.121
-0.125
-0.129
-0.132
-0.134
-0.136
-0.137
-0.137
-0.138
-0.137
-0.173
-0.175
-0.177
-0.179
-0.182
-0.184
-0.186
-0.188
-0.191
-0.193
-0.195
-0.197
-0.199
-0.201
-0.202
-0.204
-0.205
-0.206
-0.207
-0.207
-0.207
-0.207
-0.206
-0.204
-0.202
-0.200
-0.197
-0.193
-0.188
-0.182
-0.175
-0.168
-0.160
-0.151
-0.141
-0.131
-0.120
-0.110
-0.101
-0.095
-0.092
-0.092
-0.096
-0.102
-0.109
-0.115
-0.122
-0.127
-0.131
-0.134
-0.136
-0.137
-0.138
-0.138
-0.138
-0.175
-0.177
-0.179
-0.182
-0.184
-0.186
-0.188
-0.191
-0.193
-0.195
-0.197
-0.199
-0.201
-0.203
-0.205
-0.207
-0.208
-0.209
-0.209
-0.210
-0.209
-0.209
-0.208
-0.206
-0.204
-0.201
-0.198
-0.194
-0.189
-0.182
-0.175
-0.166
-0.157
-0.147
-0.136
-0.123
-0.111
-0.099
-0.088
-0.080
-0.077
-0.078
-0.084
-0.092
-0.101
-0.111
-0.119
-0.125
-0.131
-0.134
-0.137
-0.138
-0.139
-0.139
-0.139
-0.177
-0.179
-0.181
-0.184
-0.186
-0.189
-0.191
-0.193
-0.196
-0.198
-0.200
-0.202
-0.204
-0.206
-0.208
-0.209
-0.211
-0.211
-0.212
-0.212
-0.212
-0.211
-0.210
-0.208
-0.206
-0.203
-0.200
-0.195
-0.189
-0.182
-0.174
-0.164
-0.154
-0.142
-0.130
-0.116
-0.102
-0.088
-0.075
-0.066
-0.062
-0.065
-0.072
-0.083
-0.095
-0.107
-0.117
-0.125
-0.131
-0.136
-0.138
-0.140
-0.141
-0.141
-0.141
-0.179
-0.181
-0.183
-0.186
-0.188
-0.191
-0.193
-0.196
-0.198
-0.200
-0.203
-0.205
-0.207
-0.209
-0.211
-0.212
-0.213
-0.214
-0.215
-0.214
-0.214
-0.213
-0.211
-0.210
-0.207
-0.205
-0.201
-0.196
-0.190
-0.182
-0.172
-0.161
-0.149
-0.137
-0.124
-0.110
-0.095
-0.079
-0.065
-0.055
-0.051
-0.054
-0.064
-0.078
-0.092
-0.106
-0.117
-0.127
-0.133
-0.138
-0.141
-0.142
-0.143
-0.143
-0.142
-0.181
-0.183
-0.186
-0.188
-0.191
-0.193
-0.196
-0.198
-0.201
-0.203
-0.205
-0.208
-0.210
-0.212
-0.213
-0.215
-0.216
-0.217
-0.217
-0.217
-0.216
-0.215
-0.214
-0.211
-0.209
-0.206
-0.202
-0.197
-0.190
-0.180
-0.169
-0.156
-0.143
-0.131
-0.118
-0.106
-0.091
-0.076
-0.061
-0.050
-0.047
-0.051
-0.062
-0.077
-0.093
-0.108
-0.121
-0.131
-0.137
-0.142
-0.144
-0.146
-0.146
-0.145
-0.144
-0.183
-0.185
-0.188
-0.191
-0.193
-0.196
-0.198
-0.201
-0.203
-0.206
-0.208
-0.210
-0.213
-0.214
-0.216
-0.218
-0.219
-0.220
-0.220
-0.220
-0.219
-0.218
-0.216
-0.214
-0.211
-0.208
-0.204
-0.198
-0.190
-0.179
-0.165
-0.150
-0.134
-0.121
-0.111
-0.102
-0.092
-0.079
-0.066
-0.056
-0.053
-0.058
-0.069
-0.084
-0.101
-0.116
-0.128
-0.138
-0.144
-0.148
-0.150
-0.150
-0.150
-0.148
-0.147
-0.185
-0.188
-0.190
-0.193
-0.196
-0.198
-0.201
-0.204
-0.206
-0.209
-0.211
-0.213
-0.215
-0.217
-0.219
-0.221
-0.222
-0.223
-0.223
-0.223
-0.222
-0.220
-0.219
-0.216
-0.213
-0.210
-0.205
-0.199
-0.189
-0.176
-0.160
-0.141
-0.121
-0.104
-0.096
-0.097
-0.097
-0.091
-0.081
-0.073
-0.071
-0.075
-0.086
-0.100
-0.115
-0.130
-0.141
-0.149
-0.154
-0.157
-0.157
-0.156
-0.154
-0.152
-0.150
-0.187
-0.190
-0.193
-0.196
-0.198
-0.201
-0.204
-0.207
-0.209
-0.212
-0.214
-0.216
-0.219
-0.221
-0.222
-0.224
-0.225
-0.226
-0.226
-0.226
-0.225
-0.224
-0.222
-0.219
-0.216
-0.212
-0.207
-0.199
-0.189
-0.174
-0.156
-0.132
-0.103
-0.070
-0.061
-0.085
-0.108
-0.113
-0.106
-0.100
-0.098
-0.103
-0.112
-0.125
-0.138
-0.150
-0.160
-0.166
-0.169
-0.169
-0.167
-0.164
-0.160
-0.157
-0.154
-0.189
-0.192
-0.195
-0.198
-0.201
-0.204
-0.207
-0.210
-0.212
-0.215
-0.217
-0.220
-0.222
-0.224
-0.225
-0.227
-0.228
-0.229
-0.229
-0.229
-0.228
-0.227
-0.225
-0.222
-0.219
-0.214
-0.208
-0.200
-0.189
-0.175
-0.156
-0.132
-0.094
-0.035
-0.015
-0.079
-0.130
-0.143
-0.138
-0.133
-0.133
-0.138
-0.147
-0.158
-0.169
-0.179
-0.186
-0.189
-0.188
-0.184
-0.179
-0.173
-0.168
-0.163
-0.159
-0.192
-0.195
-0.198
-0.201
-0.204
-0.207
-0.210
-0.213
-0.216
-0.218
-0.221
-0.223
-0.225
-0.227
-0.229
-0.230
-0.231
-0.232
-0.233
-0.232
-0.232
-0.230
-0.228
-0.225
-0.221
-0.216
-0.209
-0.201
-0.190
-0.177
-0.162
-0.144
-0.115
-0.065
-0.052
-0.121
-0.172
-0.179
-0.172
-0.167
-0.170
-0.178
-0.188
-0.199
-0.210
-0.219
-0.222
-0.220
-0.213
-0.204
-0.194
-0.185
-0.176
-0.169
-0.164
-0.194
-0.197
-0.201
-0.204
-0.207
-0.210
-0.213
-0.216
-0.219
-0.222
-0.224
-0.227
-0.229
-0.231
-0.232
-0.234
-0.235
-0.236
-0.236
-0.236
-0.235
-0.233
-0.231
-0.228
-0.223
-0.218
-0.210
-0.202
-0.191
-0.180
-0.170
-0.160
-0.152
-0.142
-0.153
-0.191
-0.214
-0.210
-0.199
-0.196
-0.203
-0.217
-0.232
-0.250
-0.265
-0.273
-0.272
-0.262
-0.246
-0.229
-0.212
-0.198
-0.186
-0.176
-0.169
-0.197
-0.200
-0.204
-0.207
-0.210
-0.214
-0.217
-0.220
-0.223
-0.226
-0.228
-0.231
-0.233
-0.235
-0.236
-0.238
-0.239
-0.239
-0.240
-0.239
-0.238
-0.237
-0.234
-0.231
-0.226
-0.220
-0.212
-0.203
-0.193
-0.184
-0.177
-0.174
-0.176
-0.186
-0.206
-0.227
-0.234
-0.225
-0.216
-0.218
-0.232
-0.254
-0.283
-0.313
-0.338
-0.349
-0.341
-0.318
-0.288
-0.258
-0.232
-0.212
-0.196
-0.184
-0.175
-0.199
-0.203
-0.207
-0.210
-0.214
-0.217
-0.220
-0.224
-0.227
-0.230
-0.232
-0.235
-0.237
-0.239
-0.240
-0.241
-0.242
-0.243
-0.243
-0.243
-0.242
-0.240
-0.237
-0.234
-0.228
-0.222
-0.214
-0.205
-0.196
-0.187
-0.182
-0.181
-0.187
-0.199
-0.215
-0.229
-0.233
-0.228
-0.226
-0.234
-0.257
-0.293
-0.340
-0.391
-0.435
-0.452
-0.433
-0.387
-0.336
-0.290
-0.254
-0.227
-0.206
-0.191
-0.180
-0.202
-0.206
-0.210
-0.213
-0.217
-0.221
-0.224
-0.228
-0.231
-0.234
-0.237
-0.239
-0.241
-0.243
-0.244
-0.246
-0.246
-0.247
-0.247
-0.246
-0.245
-0.244
-0.241
-0.237
-0.231
-0.225
-0.216
-0.208
-0.199
-0.191
-0.187
-0.186
-0.191
-0.200
-0.212
-0.221
-0.226
-0.227
-0.233
-0.250
-0.282
-0.332
-0.400
-0.479
-0.549
-0.573
-0.535
-0.463
-0.386
-0.322
-0.274
-0.240
-0.216
-0.198
-0.185
-0.204
-0.209
-0.213
-0.217
-0.221
-0.225
-0.229
-0.232
-0.235
-0.238
-0.241
-0.243
-0.246
-0.247
-0.249
-0.250
-0.250
-0.251
-0.250
-0.250
-0.249
-0.247
-0.244
-0.240
-0.235
-0.228
-0.220
-0.212
-0.203
-0.196
-0.192
-0.191
-0.194
-0.201
-0.209
-0.216
-0.222
-0.228
-0.240
-0.264
-0.303
-0.365
-0.450
-0.552
-0.644
-0.673
-0.618
-0.520
-0.422
-0.345
-0.289
-0.250
-0.223
-0.204
-0.190
-0.207
-0.212
-0.216
-0.220
-0.225
-0.229
-0.233
-0.236
-0.240
-0.243
-0.246
-0.248
-0.250
-0.252
-0.253
-0.254
-0.254
-0.254
-0.254
-0.253
-0.252
-0.250
-0.248
-0.244
-0.239
-0.233
-0.225
-0.217
-0.209
-0.203
-0.198
-0.197
-0.199
-0.204
-0.210
-0.216
-0.222
-0.232
-0.247
-0.275
-0.318
-0.383
-0.472
-0.578
-0.670
-0.697
-0.639
-0.536
-0.434
-0.354
-0.296
-0.256
-0.228
-0.208
-0.193
-0.210
-0.214
-0.219
-0.224
-0.228
-0.233
-0.237
-0.241
-0.244
-0.248
-0.250
-0.253
-0.255
-0.256
-0.257
-0.258
-0.258
-0.258
-0.257
-0.257
-0.255
-0.254
-0.251
-0.248
-0.244
-0.238
-0.231
-0.224
-0.217
-0.211
-0.207
-0.205
-0.206
-0.209
-0.214
-0.219
-0.226
-0.237
-0.254
-0.281
-0.323
-0.383
-0.461
-0.549
-0.621
-0.640
-0.592
-0.507
-0.420
-0.348
-0.295
-0.257
-0.230
-0.210
-0.195
-0.212
-0.217
-0.222
-0.227
-0.232
-0.237
-0.241
-0.245
-0.249
-0.252
-0.255
-0.257
-0.259
-0.260
-0.261
-0.262
-0.262
-0.261
-0.261
-0.260
-0.258
-0.257
-0.255
-0.252
-0.248
-0.243
-0.237
-0.231
-0.225
-0.219
-0.216
-0.214
-0.214
-0.216
-0.220
-0.225
-0.232
-0.242
-0.259
-0.284
-0.320
-0.368
-0.428
-0.490
-0.537
-0.547
-0.513
-0.453
-0.389
-0.332
-0.287
-0.254
-0.229
-0.210
-0.196
-0.214
-0.220
-0.225
-0.230
-0.235
-0.240
-0.245
-0.249
-0.253
-0.256
-0.259
-0.261
-0.263
-0.264
-0.265
-0.265
-0.265
-0.264
-0.263
-0.262
-0.261
-0.259
-0.257
-0.255
-0.252
-0.248
-0.243
-0.238
-0.232
-0.228
-0.224
-0.223
-0.222
-0.224
-0.227
-0.231
-0.237
-0.247
-0.262
-0.283
-0.312
-0.348
-0.389
-0.429
-0.456
-0.460
-0.438
-0.398
-0.353
-0.311
-0.275
-0.248
-0.226
-0.210
-0.197
-0.216
-0.222
-0.227
-0.233
-0.238
-0.243
-0.248
-0.252
-0.256
-0.260
-0.263
-0.265
-0.267
-0.268
-0.268
-0.268
-0.267
-0.267
-0.265
-0.264
-0.263
-0.261
-0.259
-0.257
-0.255
-0.251
-0.248
-0.243
-0.239
-0.235
-0.232
-0.231
-0.230
-0.231
-0.233
-0.237
-0.243
-0.251
-0.263
-0.280
-0.301
-0.327
-0.354
-0.378
-0.392
-0.392
-0.378
-0.351
-0.320
-0.290
-0.263
-0.241
-0.222
-0.208
-0.196
-0.218
-0.223
-0.229
-0.235
-0.240
-0.246
-0.250
-0.255
-0.259
-0.263
-0.266
-0.268
-0.269
-0.270
-0.270
-0.270
-0.269
-0.268
-0.267
-0.266
-0.264
-0.263
-0.261
-0.259
-0.257
-0.254
-0.251
-0.248
-0.244
-0.241
-0.239
-0.237
-0.237
-0.238
-0.239
-0.243
-0.247
-0.254
-0.264
-0.276
-0.292
-0.309
-0.326
-0.339
-0.346
-0.345
-0.334
-0.316
-0.294
-0.272
-0.251
-0.234
-0.218
-0.206
-0.195
-0.218
-0.224
-0.230
-0.236
-0.242
-0.247
-0.252
-0.257
-0.261
-0.264
-0.267
-0.270
-0.271
-0.272
-0.272
-0.271
-0.270
-0.269
-0.268
-0.266
-0.265
-0.263
-0.262
-0.260
-0.258
-0.256
-0.253
-0.251
-0.248
-0.246
-0.244
-0.242
-0.242
-0.242
-0.244
-0.247
-0.251
-0.256
-0.264
-0.273
-0.283
-0.294
-0.304
-0.312
-0.315
-0.312
-0.303
-0.290
-0.274
-0.257
-0.241
-0.227
-0.214
-0.204
-0.194
-0.219
-0.225
-0.231
-0.237
-0.242
-0.248
-0.253
-0.257
-0.261
-0.265
-0.268
-0.270
-0.271
-0.272
-0.272
-0.272
-0.271
-0.269
-0.268
-0.266
-0.265
-0.263
-0.262
-0.260
-0.258
-0.257
-0.255
-0.253
-0.250
-0.249
-0.247
-0.246
-0.246
-0.246
-0.247
-0.249
-0.253
-0.257
-0.262
-0.269
-0.276
-0.283
-0.289
-0.292
-0.292
-0.289
-0.281
-0.271
-0.259
-0.246
-0.233
-0.221
-0.211
-0.201
-0.193
-0.219
-0.225
-0.231
-0.236
-0.242
-0.247
-0.252
-0.257
-0.261
-0.264
-0.267
-0.269
-0.271
-0.271
-0.271
-0.271
-0.270
-0.268
-0.267
-0.265
-0.264
-0.262
-0.261
-0.259
-0.258
-0.256
-0.255
-0.253
-0.252
-0.250
-0.249
-0.248
-0.248
-0.248
-0.249
-0.251
-0.253
-0.257
-0.261
-0.265
-0.270
-0.274
-0.277
-0.278
-0.277
-0.273
-0.266
-0.257
-0.247
-0.237
-0.226
-0.217
-0.207
-0.199
-0.192
-0.218
-0.224
-0.230
-0.235
-0.241
-0.246
-0.251
-0.255
-0.259
-0.263
-0.265
-0.267
-0.269
-0.269
-0.269
-0.269
-0.268
-0.267
-0.265
-0.264
-0.262
-0.261
-0.260
-0.258
-0.257
-0.256
-0.254
-0.253
-0.252
-0.250
-0.249
-0.249
-0.249
-0.249
-0.250
-0.251
-0.253
-0.255
-0.258
-0.261
-0.264
-0.267
-0.268
-0.267
-0.265
-0.261
-0.254
-0.247
-0.239
-0.230
-0.221
-0.212
-0.204
-0.197
-0.190
-0.217
-0.222
-0.228
-0.233
-0.239
-0.244
-0.249
-0.253
-0.257
-0.260
-0.262
-0.264
-0.266
-0.267
-0.267
-0.266
-0.265
-0.264
-0.263
-0.262
-0.260
-0.259
-0.258
-0.257
-0.255
-0.254
-0.253
-0.252
-0.251
-0.250
-0.249
-0.249
-0.249
-0.249
-0.249
-0.250
-0.252
-0.254
-0.256
-0.258
-0.259
-0.260
-0.260
-0.259
-0.256
-0.251
-0.246
-0.239
-0.232
-0.224
-0.216
-0.209
-0.202
-0.195
-0.189
-0.215
-0.220
-0.226
-0.231
-0.236
-0.241
-0.245
-0.249
-0.253
-0.256
-0.259
-0.261
-0.262
-0.263
-0.263
-0.263
-0.262
-0.261
-0.260
-0.259
-0.258
-0.257
-0.256
-0.255
-0.254
-0.252
-0.251
-0.251
-0.250
-0.249
-0.248
-0.248
-0.248
-0.248
-0.248
-0.249
-0.250
-0.251
-0.252
-0.253
-0.254
-0.254
-0.253
-0.251
-0.248
-0.244
-0.238
-0.232
-0.226
-0.219
-0.212
-0.206
-0.199
-0.193
-0.187
-0.213
-0.218
-0.223
-0.228
-0.233
-0.237
-0.242
-0.246
-0.249
-0.252
-0.254
-0.256
-0.258
-0.259
-0.259
-0.259
-0.259
-0.258
-0.257
-0.256
-0.255
-0.254
-0.253
-0.252
-0.251
-0.250
-0.250
-0.249
-0.248
-0.247
-0.247
-0.246
-0.246
-0.246
-0.247
-0.247
-0.248
-0.248
-0.249
-0.249
-0.249
-0.248
-0.247
-0.245
-0.241
-0.237
-0.232
-0.227
-0.221
-0.215
-0.209
-0.203
-0.197
-0.191
-0.186
-0.210
-0.215
-0.220
-0.225
-0.229
-0.234
-0.238
-0.241
-0.245
-0.247
-0.250
-0.252
-0.253
-0.254
-0.255
-0.255
-0.255
-0.254
-0.254
-0.253
-0.252
-0.251
-0.250
-0.250
-0.249
-0.248
-0.247
-0.247
-0.246
-0.245
-0.245
-0.245
-0.244
-0.244
-0.244
-0.245
-0.245
-0.245
-0.245
-0.245
-0.244
-0.243
-0.241
-0.239
-0.236
-0.232
-0.227
-0.222
-0.217
-0.211
-0.205
-0.200
-0.195
-0.189
-0.184
-0.208
-0.212
-0.217
-0.221
-0.226
-0.230
-0.233
-0.237
-0.240
-0.243
-0.245
-0.247
-0.248
-0.249
-0.250
-0.250
-0.250
-0.250
-0.250
-0.249
-0.249
-0.248
-0.247
-0.247
-0.246
-0.245
-0.245
-0.244
-0.244
-0.243
-0.243
-0.242
-0.242
-0.242
-0.242
-0.242
-0.242
-0.242
-0.241
-0.241
-0.240
-0.238
-0.236
-0.234
-0.230
-0.226
-0.222
-0.217
-0.213
-0.207
-0.202
-0.197
-0.192
-0.187
-0.183
-0.205
-0.209
-0.214
-0.218
-0.222
-0.225
-0.229
-0.232
-0.235
-0.238
-0.240
-0.242
-0.243
-0.244
-0.245
-0.246
-0.246
-0.246
-0.246
-0.246
-0.245
-0.245
-0.244
-0.244
-0.243
-0.243
-0.242
-0.242
-0.241
-0.241
-0.240
-0.240
-0.240
-0.239
-0.239
-0.239
-0.238
-0.238
-0.237
-0.236
-0.235
-0.233
-0.231
-0.229
-0.225
-0.222
-0.218
-0.213
-0.209
-0.204
-0.199
-0.195
-0.190
-0.186
-0.181
-0.202
-0.206
-0.210
-0.214
-0.218
-0.221
-0.225
-0.228
-0.230
-0.233
-0.235
-0.237
-0.238
-0.240
-0.241
-0.241
-0.242
-0.242
-0.242
-0.242
-0.242
-0.241
-0.241
-0.241
-0.240
-0.240
-0.239
-0.239
-0.238
-0.238
-0.238
-0.237
-0.237
-0.236
-0.236
-0.236
-0.235
-0.234
-0.233
-0.232
-0.231
-0.229
-0.227
-0.224
-0.221
-0.217
-0.214
-0.210
-0.205
-0.201
-0.197
-0.192
-0.188
-0.184
-0.180
-0.199
-0.203
-0.207
-0.210
-0.214
-0.217
-0.220
-0.223
-0.226
-0.228
-0.230
-0.232
-0.234
-0.235
-0.236
-0.237
-0.237
-0.238
-0.238
-0.238
-0.238
-0.238
-0.237
-0.237
-0.237
-0.237
-0.236
-0.236
-0.235
-0.235
-0.235
-0.234
-0.234
-0.233
-0.233
-0.232
-0.231
-0.231
-0.230
-0.228
-0.227
-0.225
-0.222
-0.220
-0.217
-0.213
-0.210
-0.206
-0.202
-0.198
-0.194
-0.190
-0.186
-0.182
-0.178
-0.196
-0.200
-0.203
-0.207
-0.210
-0.213
-0.216
-0.219
-0.221
-0.224
-0.226
-0.228
-0.229
-0.230
-0.231
-0.232
-0.233
-0.233
-0.234
-0.234
-0.234
-0.234
-0.234
-0.234
-0.234
-0.233
-0.233
-0.233
-0.232
-0.232
-0.232
-0.231
-0.231
-0.230
-0.230
-0.229
-0.228
-0.227
-0.226
-0.224
-0.222
-0.220
-0.218
-0.216
-0.213
-0.210
-0.206
-0.203
-0.199
-0.195
-0.191
-0.187
-0.184
-0.180
-0.176
-0.193
-0.197
-0.200
-0.203
-0.206
-0.209
-0.212
-0.215
-0.217
-0.219
-0.221
-0.223
-0.225
-0.226
-0.227
-0.228
-0.229
-0.229
-0.230
-0.230
-0.230
-0.230
-0.230
-0.230
-0.230
-0.230
-0.230
-0.229
-0.229
-0.229
-0.228
-0.228
-0.227
-0.227
-0.226
-0.225
-0.224
-0.223
-0.222
-0.220
-0.218
-0.216
-0.214
-0.212
-0.209
-0.206
-0.203
-0.199
-0.196
-0.192
-0.189
-0.185
-0.181
-0.178
-0.174
-0.190
-0.194
-0.197
-0.200
-0.203
-0.205
-0.208
-0.211
-0.213
-0.215
-0.217
-0.219
-0.220
-0.222
-0.223
-0.224
-0.225
-0.225
-0.226
-0.226
-0.226
-0.227
-0.227
-0.227
-0.227
-0.226
-0.226
-0.226
-0.226
-0.225
-0.225
-0.225
-0.224
-0.223
-0.223
-0.222
-0.221
-0.219
-0.218
-0.216
-0.215
-0.213
-0.210
-0.208
-0.205
-0.202
-0.199
-0.196
-0.193
-0.189
-0.186
-0.183
-0.179
-0.176
-0.172
-0.188
-0.191
-0.193
-0.196
-0.199
-0.202
-0.204
-0.207
-0.209
-0.211
-0.213
-0.214
-0.216
-0.217
-0.219
-0.220
-0.220
-0.221
-0.222
-0.222
-0.222
-0.223
-0.223
-0.223
-0.223
-0.223
-0.223
-0.223
-0.222
-0.222
-0.222
-0.221
-0.220
-0.220
-0.219
-0.218
-0.217
-0.216
-0.214
-0.213
-0.211
-0.209
-0.207
-0.204
-0.202
-0.199
-0.196
-0.193
-0.190
-0.187
-0.183
-0.180
-0.177
-0.174
-0.170
-0.185
-0.188
-0.190
-0.193
-0.196
-0.198
-0.201
-0.203
-0.205
-0.207
-0.209
-0.210
-0.212
-0.213
-0.214
-0.215
-0.216
-0.217
-0.218
-0.218
-0.219
-0.219
-0.219
-0.219
-0.219
-0.219
-0.219
-0.219
-0.219
-0.218
-0.218
-0.217
-0.217
-0.216
-0.215
-0.214
-0.213
-0.212
-0.210
-0.209
-0.207
-0.205
-0.203
-0.201
-0.198
-0.195
-0.193
-0.190
-0.187
-0.184
-0.181
-0.178
-0.175
-0.172
-0.168
-0.182
-0.185
-0.187
-0.190
-0.192
-0.195
-0.197
-0.199
-0.201
-0.203
-0.205
-0.206
-0.208
-0.209
-0.210
-0.211
-0.212
-0.213
-0.214
-0.214
-0.215
-0.215
-0.215
-0.215
-0.216
-0.216
-0.215
-0.215
-0.215
-0.215
-0.214
-0.214
-0.213
-0.212
-0.212
-0.211
-0.209
-0.208
-0.207
-0.205
-0.203
-0.201
-0.199
-0.197
-0.195
-0.192
-0.190
-0.187
-0.184
-0.181
-0.178
-0.175
-0.172
-0.169
-0.167
-0.179
-0.182
-0.184
-0.187
-0.189
-0.191
-0.193
-0.196
-0.197
-0.199
-0.201
-0.203
-0.204
-0.205
-0.206
-0.208
-0.208
-0.209
-0.210
-0.210
-0.211
-0.211
-0.212
-0.212
-0.212
-0.212
-0.212
-0.212
-0.211
-0.211
-0.211
-0.210
-0.209
-0.209
-0.208
-0.207
-0.206
-0.204
-0.203
-0.201
-0.200
-0.198
-0.196
-0.194
-0.191
-0.189
-0.186
-0.184
-0.181
-0.178
-0.176
-0.173
-0.170
-0.167
-0.165
-0.176
-0.179
-0.181
-0.184
-0.186
-0.188
-0.190
-0.192
-0.194
-0.196
-0.197
-0.199
-0.200
-0.201
-0.203
-0.204
-0.205
-0.205
-0.206
-0.207
-0.207
-0.207
-0.208
-0.208
-0.208
-0.208
-0.208
-0.208
-0.208
-0.207
-0.207
-0.206
-0.206
-0.205
-0.204
-0.203
-0.202
-0.201
-0.199
-0.198
-0.196
-0.194
-0.192
-0.190
-0.188
-0.186
-0.183
-0.181
-0.178
-0.176
-0.173
-0.171
-0.168
-0.165
-0.163
-0.174
-0.176
-0.178
-0.180
-0.183
-0.185
-0.187
-0.189
-0.190
-0.192
-0.194
-0.195
-0.196
-0.198
-0.199
-0.200
-0.201
-0.202
-0.202
-0.203
-0.203
-0.204
-0.204
-0.204
-0.204
-0.204
-0.204
-0.204
-0.204
-0.204
-0.203
-0.203
-0.202
-0.201
-0.200
-0.199
-0.198
-0.197
-0.196
-0.194
-0.192
-0.191
-0.189
-0.187
-0.185
-0.183
-0.180
-0.178
-0.176
-0.173
-0.171
-0.168
-0.166
-0.163
-0.161
-0.171
-0.173
-0.175
-0.178
-0.180
-0.182
-0.183
-0.185
-0.187
-0.189
-0.190
-0.192
-0.193
-0.194
-0.195
-0.196
-0.197
-0.198
-0.198
-0.199
-0.200
-0.200
-0.200
-0.200
-0.201
-0.201
-0.201
-0.200
-0.200
-0.200
-0.199
-0.199
-0.198
-0.198
-0.197
-0.196
-0.195
-0.193
-0.192
-0.191
-0.189
-0.187
-0.186
-0.184
-0.182
-0.180
-0.177
-0.175
-0.173
-0.171
-0.168
-0.166
-0.163
-0.161
-0.158
-0.168
-0.171
-0.173
-0.175
-0.177
-0.178
-0.180
-0.182
-0.184
-0.185
-0.187
-0.188
-0.189
-0.190
-0.192
-0.192
-0.193
-0.194
-0.195
-0.195
-0.196
-0.196
-0.197
-0.197
-0.197
-0.197
-0.197
-0.197
-0.196
-0.196
-0.196
-0.195
-0.195
-0.194
-0.193
-0.192
-0.191
-0.190
-0.189
-0.187
-0.186
-0.184
-0.182
-0.180
-0.179
-0.177
-0.174
-0.172
-0.170
-0.168
-0.166
-0.163
-0.161
-0.159
-0.156
-0.128
-0.129
-0.129
-0.130
-0.131
-0.132
-0.133
-0.134
-0.134
-0.135
-0.136
-0.136
-0.137
-0.138
-0.138
-0.139
-0.139
-0.139
-0.140
-0.140
-0.140
-0.140
-0.140
-0.141
-0.141
-0.140
-0.140
-0.140
-0.140
-0.140
-0.139
-0.139
-0.139
-0.138
-0.138
-0.137
-0.137
-0.136
-0.136
-0.135
-0.134
-0.134
-0.133
-0.132
-0.131
-0.131
-0.130
-0.129
-0.128
-0.127
-0.126
-0.126
-0.125
-0.124
-0.123
-0.129
-0.130
-0.131
-0.132
-0.133
-0.134
-0.134
-0.135
-0.136
-0.137
-0.137
-0.138
-0.139
-0.139
-0.140
-0.140
-0.141
-0.141
-0.142
-0.142
-0.142
-0.142
-0.142
-0.142
-0.142
-0.142
-0.142
-0.142
-0.142
-0.141
-0.141
-0.141
-0.140
-0.140
-0.139
-0.139
-0.138
-0.138
-0.137
-0.136
-0.136
-0.135
-0.134
-0.133
-0.133
-0.132
-0.131
-0.130
-0.129
-0.128
-0.128
-0.127
-0.126
-0.125
-0.124
-0.131
-0.132
-0.133
-0.133
-0.134
-0.135
-0.136
-0.137
-0.138
-0.139
-0.139
-0.140
-0.141
-0.141
-0.142
-0.142
-0.143
-0.143
-0.144
-0.144
-0.144
-0.144
-0.144
-0.144
-0.144
-0.144
-0.144
-0.144
-0.144
-0.143
-0.143
-0.142
-0.142
-0.141
-0.141
-0.140
-0.140
-0.139
-0.138
-0.138
-0.137
-0.136
-0.135
-0.135
-0.134
-0.133
-0.132
-0.131
-0.130
-0.129
-0.129
-0.128
-0.127
-0.126
-0.125
-0.132
-0.133
-0.134
-0.135
-0.136
-0.137
-0.138
-0.139
-0.140
-0.140
-0.141
-0.142
-0.143
-0.143
-0.144
-0.144
-0.145
-0.145
-0.146
-0.146
-0.146
-0.146
-0.146
-0.146
-0.146
-0.146
-0.146
-0.146
-0.145
-0.145
-0.145
-0.144
-0.144
-0.143
-0.142
-0.142
-0.141
-0.140
-0.140
-0.139
-0.138
-0.137
-0.137
-0.136
-0.135
-0.134
-0.133
-0.132
-0.131
-0.130
-0.130
-0.129
-0.128
-0.127
-0.126
-0.134
-0.135
-0.136
-0.137
-0.138
-0.139
-0.140
-0.140
-0.141
-0.142
-0.143
-0.144
-0.144
-0.145
-0.146
-0.146
-0.147
-0.147
-0.148
-0.148
-0.148
-0.148
-0.148
-0.148
-0.148
-0.148
-0.148
-0.148
-0.147
-0.147
-0.146
-0.146
-0.145
-0.145
-0.144
-0.143
-0.143
-0.142
-0.141
-0.140
-0.139
-0.139
-0.138
-0.137
-0.136
-0.135
-0.134
-0.133
-0.132
-0.131
-0.131
-0.130
-0.129
-0.128
-0.127
-0.135
-0.136
-0.137
-0.138
-0.139
-0.140
-0.141
-0.142
-0.143
-0.144
-0.145
-0.146
-0.146
-0.147
-0.148
-0.148
-0.149
-0.149
-0.150
-0.150
-0.150
-0.150
-0.150
-0.150
-0.150
-0.150
-0.150
-0.149
-0.149
-0.149
-0.148
-0.148
-0.147
-0.146
-0.146
-0.145
-0.144
-0.143
-0.142
-0.142
-0.141
-0.140
-0.139
-0.138
-0.137
-0.136
-0.135
-0.134
-0.133
-0.132
-0.131
-0.131
-0.130
-0.129
-0.128
-0.137
-0.138
-0.139
-0.140
-0.141
-0.142
-0.143
-0.144
-0.145
-0.146
-0.147
-0.148
-0.149
-0.149
-0.150
-0.151
-0.151
-0.151
-0.152
-0.152
-0.152
-0.153
-0.153
-0.152
-0.152
-0.152
-0.152
-0.151
-0.151
-0.150
-0.150
-0.149
-0.149
-0.148
-0.147
-0.146
-0.145
-0.145
-0.144
-0.143
-0.142
-0.141
-0.140
-0.139
-0.138
-0.137
-0.136
-0.135
-0.134
-0.133
-0.132
-0.131
-0.130
-0.129
-0.128
-0.138
-0.140
-0.141
-0.142
-0.143
-0.144
-0.145
-0.146
-0.147
-0.148
-0.149
-0.150
-0.151
-0.151
-0.152
-0.153
-0.153
-0.154
-0.154
-0.154
-0.155
-0.155
-0.155
-0.155
-0.155
-0.154
-0.154
-0.153
-0.153
-0.152
-0.152
-0.151
-0.150
-0.149
-0.149
-0.148
-0.147
-0.146
-0.145
-0.144
-0.143
-0.142
-0.141
-0.140
-0.139
-0.138
-0.137
-0.136
-0.135
-0.134
-0.133
-0.132
-0.131
-0.130
-0.129
-0.140
-0.141
-0.142
-0.144
-0.145
-0.146
-0.147
-0.148
-0.149
-0.150
-0.151
-0.152
-0.153
-0.154
-0.154
-0.155
-0.156
-0.156
-0.156
-0.157
-0.157
-0.157
-0.157
-0.157
-0.157
-0.156
-0.156
-0.156
-0.155
-0.154
-0.154
-0.153
-0.152
-0.151
-0.150
-0.149
-0.148
-0.147
-0.146
-0.145
-0.144
-0.143
-0.142
-0.141
-0.140
-0.139
-0.138
-0.137
-0.136
-0.135
-0.134
-0.133
-0.132
-0.131
-0.130
-0.142
-0.143
-0.144
-0.145
-0.147
-0.148
-0.149
-0.150
-0.151
-0.152
-0.153
-0.154
-0.155
-0.156
-0.157
-0.157
-0.158
-0.158
-0.159
-0.159
-0.159
-0.159
-0.159
-0.159
-0.159
-0.159
-0.158
-0.158
-0.157
-0.156
-0.155
-0.154
-0.154
-0.153
-0.152
-0.151
-0.150
-0.148
-0.147
-0.146
-0.145
-0.144
-0.143
-0.142
-0.141
-0.140
-0.139
-0.138
-0.137
-0.136
-0.135
-0.134
-0.133
-0.132
-0.131
-0.143
-0.145
-0.146
-0.147
-0.148
-0.150
-0.151
-0.152
-0.153
-0.154
-0.155
-0.156
-0.157
-0.158
-0.159
-0.160
-0.160
-0.161
-0.161
-0.162
-0.162
-0.162
-0.162
-0.162
-0.161
-0.161
-0.160
-0.160
-0.159
-0.158
-0.157
-0.156
-0.155
-0.154
-0.153
-0.152
-0.151
-0.150
-0.149
-0.147
-0.146
-0.145
-0.144
-0.143
-0.142
-0.141
-0.140
-0.139
-0.138
-0.137
-0.136
-0.135
-0.134
-0.132
-0.131
-0.145
-0.146
-0.148
-0.149
-0.150
-0.152
-0.153
-0.154
-0.155
-0.157
-0.158
-0.159
-0.160
-0.161
-0.161
-0.162
-0.163
-0.163
-0.164
-0.164
-0.164
-0.164
-0.164
-0.164
-0.164
-0.163
-0.163
-0.162
-0.161
-0.160
-0.159
-0.158
-0.157
-0.156
-0.154
-0.153
-0.152
-0.151
-0.150
-0.148
-0.147
-0.146
-0.145
-0.144
-0.143
-0.142
-0.141
-0.140
-0.138
-0.137
-0.136
-0.135
-0.134
-0.133
-0.132
-0.147
-0.148
-0.150
-0.151
-0.152
-0.154
-0.155
-0.156
-0.158
-0.159
-0.160
-0.161
-0.162
-0.163
-0.164
-0.165
-0.166
-0.166
-0.167
-0.167
-0.167
-0.167
-0.167
-0.167
-0.166
-0.166
-0.165
-0.164
-0.163
-0.162
-0.161
-0.160
-0.158
-0.157
-0.156
-0.154
-0.153
-0.152
-0.150
-0.149
-0.148
-0.147
-0.146
-0.145
-0.143
-0.142
-0.141
-0.140
-0.139
-0.138
-0.137
-0.136
-0.135
-0.134
-0.133
-0.149
-0.150
-0.151
-0.153
-0.154
-0.156
-0.157
-0.158
-0.160
-0.161
-0.162
-0.163
-0.165
-0.166
-0.167
-0.167
-0.168
-0.169
-0.169
-0.170
-0.170
-0.170
-0.170
-0.169
-0.169
-0.168
-0.167
-0.166
-0.165
-0.164
-0.163
-0.161
-0.160
-0.158
-0.157
-0.155
-0.154
-0.153
-0.151
-0.150
-0.149
-0.147
-0.146
-0.145
-0.144
-0.143
-0.142
-0.141
-0.140
-0.139
-0.137
-0.136
-0.135
-0.134
-0.133
-0.150
-0.152
-0.153
-0.155
-0.156
-0.158
-0.159
-0.161
-0.162
-0.163
-0.165
-0.166
-0.167
-0.168
-0.169
-0.170
-0.171
-0.172
-0.172
-0.173
-0.173
-0.173
-0.173
-0.172
-0.172
-0.171
-0.170
-0.169
-0.167
-0.166
-0.164
-0.163
-0.161
-0.160
-0.158
-0.156
-0.155
-0.153
-0.152
-0.150
-0.149
-0.148
-0.147
-0.145
-0.144
-0.143
-0.142
-0.141
-0.140
-0.139
-0.138
-0.137
-0.136
-0.135
-0.134
-0.152
-0.154
-0.155
-0.157
-0.158
-0.160
-0.161
-0.163
-0.164
-0.166
-0.167
-0.168
-0.170
-0.171
-0.172
-0.173
-0.174
-0.175
-0.175
-0.176
-0.176
-0.176
-0.175
-0.175
-0.174
-0.173
-0.172
-0.171
-0.169
-0.168
-0.166
-0.164
-0.162
-0.161
-0.159
-0.157
-0.155
-0.154
-0.152
-0.151
-0.149
-0.148
-0.147
-0.146
-0.144
-0.143
-0.142
-0.141
-0.140
-0.139
-0.138
-0.137
-0.136
-0.135
-0.134
-0.154
-0.156
-0.157
-0.159
-0.160
-0.162
-0.164
-0.165
-0.167
-0.168
-0.170
-0.171
-0.172
-0.174
-0.175
-0.176
-0.177
-0.178
-0.178
-0.179
-0.179
-0.179
-0.178
-0.178
-0.177
-0.176
-0.175
-0.173
-0.172
-0.170
-0.168
-0.166
-0.164
-0.162
-0.160
-0.158
-0.156
-0.154
-0.152
-0.151
-0.149
-0.148
-0.147
-0.146
-0.144
-0.143
-0.142
-0.141
-0.140
-0.140
-0.139
-0.138
-0.137
-0.136
-0.135
-0.156
-0.157
-0.159
-0.161
-0.163
-0.164
-0.166
-0.167
-0.169
-0.171
-0.172
-0.174
-0.175
-0.176
-0.178
-0.179
-0.180
-0.181
-0.181
-0.182
-0.182
-0.182
-0.182
-0.181
-0.180
-0.179
-0.177
-0.176
-0.174
-0.172
-0.169
-0.167
-0.165
-0.162
-0.160
-0.158
-0.156
-0.154
-0.152
-0.150
-0.149
-0.148
-0.146
-0.145
-0.144
-0.143
-0.142
-0.141
-0.140
-0.140
-0.139
-0.138
-0.137
-0.136
-0.135
-0.158
-0.159
-0.161
-0.163
-0.165
-0.166
-0.168
-0.170
-0.172
-0.173
-0.175
-0.176
-0.178
-0.179
-0.181
-0.182
-0.183
-0.184
-0.185
-0.185
-0.185
-0.185
-0.185
-0.184
-0.183
-0.182
-0.180
-0.178
-0.176
-0.174
-0.171
-0.168
-0.166
-0.163
-0.161
-0.158
-0.156
-0.153
-0.151
-0.150
-0.148
-0.147
-0.145
-0.144
-0.143
-0.143
-0.142
-0.141
-0.140
-0.140
-0.139
-0.138
-0.137
-0.136
-0.135
-0.159
-0.161
-0.163
-0.165
-0.167
-0.169
-0.170
-0.172
-0.174
-0.176
-0.177
-0.179
-0.181
-0.182
-0.184
-0.185
-0.186
-0.187
-0.188
-0.188
-0.189
-0.189
-0.188
-0.187
-0.186
-0.185
-0.183
-0.181
-0.178
-0.175
-0.173
-0.170
-0.167
-0.163
-0.161
-0.158
-0.155
-0.153
-0.150
-0.148
-0.147
-0.145
-0.144
-0.143
-0.142
-0.142
-0.141
-0.140
-0.140
-0.139
-0.139
-0.138
-0.137
-0.136
-0.136
-0.161
-0.163
-0.165
-0.167
-0.169
-0.171
-0.173
-0.175
-0.176
-0.178
-0.180
-0.182
-0.184
-0.185
-0.187
-0.188
-0.189
-0.190
-0.191
-0.192
-0.192
-0.192
-0.191
-0.191
-0.189
-0.188
-0.185
-0.183
-0.180
-0.177
-0.174
-0.171
-0.167
-0.164
-0.160
-0.157
-0.154
-0.151
-0.148
-0.146
-0.144
-0.143
-0.142
-0.141
-0.140
-0.140
-0.140
-0.139
-0.139
-0.139
-0.138
-0.138
-0.137
-0.137
-0.136
-0.163
-0.165
-0.167
-0.169
-0.171
-0.173
-0.175
-0.177
-0.179
-0.181
-0.183
-0.185
-0.186
-0.188
-0.190
-0.191
-0.193
-0.194
-0.195
-0.195
-0.195
-0.195
-0.195
-0.194
-0.192
-0.190
-0.188
-0.185
-0.182
-0.179
-0.175
-0.171
-0.167
-0.163
-0.159
-0.155
-0.152
-0.148
-0.145
-0.143
-0.141
-0.140
-0.139
-0.138
-0.138
-0.138
-0.138
-0.138
-0.138
-0.138
-0.138
-0.138
-0.137
-0.137
-0.136
-0.165
-0.167
-0.169
-0.171
-0.173
-0.175
-0.177
-0.179
-0.181
-0.183
-0.185
-0.187
-0.189
-0.191
-0.193
-0.194
-0.196
-0.197
-0.198
-0.199
-0.199
-0.199
-0.198
-0.197
-0.195
-0.193
-0.191
-0.188
-0.184
-0.180
-0.176
-0.172
-0.167
-0.163
-0.158
-0.153
-0.149
-0.145
-0.141
-0.138
-0.136
-0.135
-0.134
-0.134
-0.134
-0.135
-0.136
-0.136
-0.137
-0.137
-0.138
-0.137
-0.137
-0.137
-0.136
-0.167
-0.169
-0.171
-0.173
-0.175
-0.178
-0.180
-0.182
-0.184
-0.186
-0.188
-0.190
-0.192
-0.194
-0.196
-0.197
-0.199
-0.200
-0.201
-0.202
-0.202
-0.202
-0.201
-0.200
-0.199
-0.196
-0.193
-0.190
-0.186
-0.182
-0.177
-0.172
-0.167
-0.161
-0.155
-0.150
-0.144
-0.139
-0.135
-0.131
-0.129
-0.128
-0.128
-0.128
-0.130
-0.131
-0.133
-0.134
-0.135
-0.136
-0.137
-0.137
-0.137
-0.137
-0.137
-0.169
-0.171
-0.173
-0.176
-0.178
-0.180
-0.182
-0.184
-0.186
-0.189
-0.191
-0.193
-0.195
-0.197
-0.199
-0.200
-0.202
-0.203
-0.204
-0.205
-0.205
-0.205
-0.204
-0.203
-0.201
-0.199
-0.196
-0.192
-0.188
-0.183
-0.178
-0.172
-0.166
-0.159
-0.152
-0.145
-0.138
-0.132
-0.126
-0.122
-0.119
-0.118
-0.119
-0.121
-0.124
-0.126
-0.129
-0.132
-0.134
-0.135
-0.136
-0.137
-0.137
-0.137
-0.137
-0.171
-0.173
-0.175
-0.178
-0.180
-0.182
-0.184
-0.187
-0.189
-0.191
-0.193
-0.196
-0.198
-0.200
-0.202
-0.203
-0.205
-0.206
-0.207
-0.208
-0.208
-0.208
-0.207
-0.206
-0.204
-0.202
-0.198
-0.194
-0.190
-0.184
-0.178
-0.171
-0.164
-0.156
-0.147
-0.139
-0.130
-0.121
-0.114
-0.109
-0.106
-0.106
-0.107
-0.111
-0.116
-0.120
-0.125
-0.129
-0.132
-0.134
-0.136
-0.137
-0.137
-0.137
-0.137
-0.173
-0.175
-0.178
-0.180
-0.182
-0.185
-0.187
-0.189
-0.192
-0.194
-0.196
-0.198
-0.201
-0.203
-0.205
-0.206
-0.208
-0.209
-0.210
-0.211
-0.211
-0.211
-0.210
-0.208
-0.206
-0.204
-0.200
-0.196
-0.191
-0.185
-0.178
-0.170
-0.161
-0.152
-0.141
-0.130
-0.119
-0.108
-0.098
-0.092
-0.088
-0.089
-0.092
-0.099
-0.106
-0.113
-0.120
-0.125
-0.130
-0.133
-0.135
-0.137
-0.137
-0.138
-0.138
-0.175
-0.177
-0.180
-0.182
-0.184
-0.187
-0.189
-0.192
-0.194
-0.196
-0.199
-0.201
-0.203
-0.205
-0.207
-0.209
-0.211
-0.212
-0.213
-0.213
-0.213
-0.213
-0.212
-0.211
-0.208
-0.206
-0.202
-0.198
-0.192
-0.185
-0.177
-0.168
-0.158
-0.147
-0.134
-0.120
-0.106
-0.091
-0.079
-0.069
-0.065
-0.067
-0.074
-0.083
-0.094
-0.105
-0.114
-0.122
-0.128
-0.132
-0.135
-0.137
-0.138
-0.138
-0.138
-0.177
-0.179
-0.182
-0.184
-0.187
-0.189
-0.192
-0.194
-0.197
-0.199
-0.201
-0.204
-0.206
-0.208
-0.210
-0.212
-0.214
-0.215
-0.216
-0.216
-0.216
-0.215
-0.214
-0.212
-0.210
-0.208
-0.204
-0.199
-0.193
-0.186
-0.176
-0.166
-0.154
-0.141
-0.126
-0.109
-0.091
-0.072
-0.055
-0.043
-0.038
-0.042
-0.052
-0.066
-0.082
-0.097
-0.109
-0.119
-0.127
-0.132
-0.135
-0.138
-0.139
-0.139
-0.139
-0.179
-0.182
-0.184
-0.187
-0.189
-0.192
-0.194
-0.197
-0.199
-0.202
-0.204
-0.207
-0.209
-0.211
-0.213
-0.215
-0.216
-0.217
-0.218
-0.218
-0.218
-0.217
-0.215
-0.213
-0.211
-0.209
-0.205
-0.201
-0.194
-0.185
-0.175
-0.162
-0.149
-0.134
-0.117
-0.097
-0.075
-0.052
-0.031
-0.015
-0.009
-0.015
-0.030
-0.050
-0.071
-0.090
-0.105
-0.117
-0.126
-0.133
-0.137
-0.139
-0.140
-0.141
-0.140
-0.181
-0.184
-0.186
-0.189
-0.192
-0.194
-0.197
-0.199
-0.202
-0.204
-0.207
-0.209
-0.212
-0.214
-0.216
-0.218
-0.219
-0.220
-0.221
-0.221
-0.220
-0.219
-0.217
-0.215
-0.212
-0.210
-0.207
-0.202
-0.194
-0.184
-0.172
-0.158
-0.142
-0.126
-0.108
-0.087
-0.062
-0.035
-0.010
0.009
0.016
0.008
-0.012
-0.037
-0.063
-0.085
-0.104
-0.118
-0.128
-0.135
-0.139
-0.141
-0.142
-0.142
-0.142
-0.183
-0.186
-0.189
-0.191
-0.194
-0.197
-0.199
-0.202
-0.205
-0.207
-0.210
-0.212
-0.215
-0.217
-0.219
-0.221
-0.222
-0.223
-0.223
-0.223
-0.222
-0.221
-0.218
-0.216
-0.213
-0.211
-0.208
-0.203
-0.194
-0.182
-0.167
-0.150
-0.133
-0.116
-0.099
-0.079
-0.055
-0.027
0.001
0.022
0.029
0.019
-0.003
-0.032
-0.061
-0.086
-0.107
-0.122
-0.132
-0.139
-0.143
-0.145
-0.145
-0.145
-0.144
-0.185
-0.188
-0.191
-0.194
-0.197
-0.199
-0.202
-0.205
-0.208
-0.210
-0.213
-0.215
-0.218
-0.220
-0.222
-0.224
-0.225
-0.226
-0.226
-0.226
-0.225
-0.223
-0.221
-0.218
-0.215
-0.213
-0.209
-0.204
-0.194
-0.179
-0.159
-0.138
-0.116
-0.100
-0.087
-0.074
-0.055
-0.031
-0.004
0.016
0.023
0.014
-0.009
-0.038
-0.068
-0.094
-0.115
-0.130
-0.140
-0.146
-0.149
-0.150
-0.149
-0.148
-0.147
-0.188
-0.191
-0.194
-0.196
-0.199
-0.202
-0.205
-0.208
-0.211
-0.213
-0.216
-0.218
-0.221
-0.223
-0.225
-0.227
-0.228
-0.229
-0.229
-0.229
-0.228
-0.226
-0.224
-0.221
-0.218
-0.215
-0.211
-0.204
-0.192
-0.174
-0.149
-0.118
-0.087
-0.066
-0.060
-0.066
-0.065
-0.049
-0.027
-0.010
-0.004
-0.013
-0.033
-0.059
-0.086
-0.110
-0.129
-0.143
-0.152
-0.156
-0.157
-0.156
-0.154
-0.152
-0.150
-0.190
-0.193
-0.196
-0.199
-0.202
-0.205
-0.208
-0.211
-0.214
-0.216
-0.219
-0.222
-0.224
-0.226
-0.228
-0.230
-0.231
-0.232
-0.233
-0.233
-0.232
-0.230
-0.228
-0.225
-0.222
-0.218
-0.213
-0.204
-0.190
-0.169
-0.138
-0.095
-0.041
0.032
0.056
-0.033
-0.086
-0.086
-0.069
-0.054
-0.050
-0.057
-0.072
-0.093
-0.115
-0.136
-0.152
-0.163
-0.168
-0.169
-0.168
-0.164
-0.161
-0.157
-0.154
-0.193
-0.196
-0.199
-0.202
-0.205
-0.208
-0.211
-0.214
-0.217
-0.220
-0.223
-0.225
-0.228
-0.230
-0.232
-0.234
-0.235
-0.236
-0.236
-0.236
-0.236
-0.234
-0.232
-0.229
-0.225
-0.220
-0.214
-0.204
-0.188
-0.167
-0.135
-0.091
-0.016
0.267
0.495
0.040
-0.131
-0.142
-0.122
-0.110
-0.108
-0.114
-0.125
-0.139
-0.157
-0.173
-0.185
-0.191
-0.192
-0.188
-0.182
-0.175
-0.169
-0.163
-0.159
-0.195
-0.198
-0.202
-0.205
-0.208
-0.211
-0.215
-0.218
-0.221
-0.224
-0.226
-0.229
-0.231
-0.234
-0.236
-0.237
-0.239
-0.240
-0.240
-0.240
-0.239
-0.238
-0.236
-0.232
-0.228
-0.222
-0.214
-0.202
-0.187
-0.168
-0.144
-0.117
-0.075
0.177
0.392
-0.066
-0.224
-0.211
-0.177
-0.163
-0.167
-0.176
-0.185
-0.196
-0.211
-0.225
-0.232
-0.231
-0.224
-0.212
-0.200
-0.188
-0.178
-0.170
-0.164
-0.198
-0.201
-0.205
-0.208
-0.212
-0.215
-0.218
-0.221
-0.225
-0.228
-0.230
-0.233
-0.235
-0.238
-0.240
-0.241
-0.243
-0.244
-0.244
-0.244
-0.243
-0.242
-0.239
-0.235
-0.230
-0.223
-0.214
-0.201
-0.187
-0.171
-0.155
-0.147
-0.149
-0.136
-0.158
-0.283
-0.313
-0.261
-0.215
-0.202
-0.215
-0.232
-0.248
-0.267
-0.287
-0.301
-0.302
-0.289
-0.267
-0.243
-0.222
-0.204
-0.189
-0.178
-0.170
-0.201
-0.204
-0.208
-0.212
-0.215
-0.219
-0.222
-0.226
-0.229
-0.232
-0.235
-0.237
-0.240
-0.242
-0.244
-0.246
-0.247
-0.248
-0.248
-0.248
-0.247
-0.246
-0.243
-0.238
-0.232
-0.224
-0.213
-0.201
-0.187
-0.173
-0.163
-0.162
-0.177
-0.210
-0.266
-0.325
-0.320
-0.269
-0.227
-0.220
-0.243
-0.278
-0.316
-0.358
-0.400
-0.421
-0.410
-0.371
-0.326
-0.282
-0.248
-0.221
-0.201
-0.187
-0.176
-0.204
-0.207
-0.211
-0.215
-0.219
-0.223
-0.227
-0.230
-0.233
-0.237
-0.240
-0.242
-0.245
-0.247
-0.249
-0.250
-0.251
-0.252
-0.252
-0.252
-0.251
-0.249
-0.246
-0.241
-0.235
-0.226
-0.214
-0.201
-0.187
-0.175
-0.167
-0.168
-0.181
-0.210
-0.250
-0.281
-0.278
-0.250
-0.228
-0.232
-0.267
-0.324
-0.397
-0.487
-0.578
-0.615
-0.575
-0.489
-0.399
-0.328
-0.276
-0.239
-0.213
-0.195
-0.183
-0.207
-0.211
-0.215
-0.219
-0.223
-0.227
-0.231
-0.235
-0.238
-0.242
-0.245
-0.247
-0.250
-0.252
-0.253
-0.255
-0.256
-0.256
-0.257
-0.256
-0.255
-0.253
-0.250
-0.245
-0.238
-0.228
-0.216
-0.203
-0.189
-0.177
-0.171
-0.171
-0.181
-0.200
-0.223
-0.241
-0.242
-0.234
-0.231
-0.249
-0.297
-0.377
-0.497
-0.662
-0.837
-0.904
-0.805
-0.631
-0.480
-0.373
-0.303
-0.256
-0.225
-0.203
-0.189
-0.210
-0.214
-0.219
-0.223
-0.228
-0.232
-0.236
-0.240
-0.244
-0.247
-0.250
-0.253
-0.255
-0.257
-0.259
-0.260
-0.260
-0.261
-0.261
-0.260
-0.259
-0.257
-0.254
-0.249
-0.242
-0.233
-0.221
-0.207
-0.194
-0.182
-0.176
-0.176
-0.183
-0.195
-0.209
-0.219
-0.225
-0.227
-0.238
-0.269
-0.328
-0.429
-0.589
-0.826
-1.097
-1.196
-1.017
-0.750
-0.543
-0.407
-0.323
-0.269
-0.233
-0.210
-0.193
-0.213
-0.218
-0.223
-0.228
-0.233
-0.237
-0.242
-0.246
-0.250
-0.253
-0.256
-0.259
-0.261
-0.263
-0.264
-0.265
-0.265
-0.265
-0.265
-0.264
-0.263
-0.261
-0.258
-0.254
-0.247
-0.238
-0.227
-0.215
-0.202
-0.191
-0.185
-0.184
-0.188
-0.196
-0.205
-0.213
-0.220
-0.229
-0.247
-0.285
-0.351
-0.459
-0.630
-0.878
-1.150
-1.247
-1.053
-0.775
-0.560
-0.419
-0.331
-0.275
-0.239
-0.214
-0.197
-0.216
-0.221
-0.227
-0.232
-0.237
-0.242
-0.247
-0.251
-0.256
-0.259
-0.262
-0.265
-0.267
-0.269
-0.269
-0.270
-0.270
-0.270
-0.269
-0.268
-0.267
-0.265
-0.263
-0.259
-0.253
-0.245
-0.235
-0.224
-0.213
-0.203
-0.197
-0.195
-0.198
-0.203
-0.209
-0.216
-0.224
-0.236
-0.257
-0.295
-0.359
-0.457
-0.602
-0.791
-0.975
-1.028
-0.901
-0.698
-0.527
-0.408
-0.328
-0.276
-0.241
-0.217
-0.200
-0.219
-0.225
-0.230
-0.236
-0.242
-0.247
-0.252
-0.257
-0.261
-0.265
-0.268
-0.271
-0.273
-0.274
-0.275
-0.275
-0.275
-0.274
-0.273
-0.272
-0.271
-0.269
-0.266
-0.263
-0.258
-0.252
-0.244
-0.234
-0.225
-0.217
-0.211
-0.209
-0.210
-0.213
-0.218
-0.224
-0.232
-0.244
-0.265
-0.300
-0.354
-0.431
-0.535
-0.655
-0.754
-0.775
-0.703
-0.585
-0.470
-0.380
-0.316
-0.271
-0.240
-0.217
-0.201
-0.222
-0.228
-0.234
-0.240
-0.246
-0.252
-0.257
-0.262
-0.267
-0.271
-0.274
-0.277
-0.278
-0.280
-0.280
-0.279
-0.279
-0.278
-0.276
-0.275
-0.273
-0.272
-0.270
-0.267
-0.263
-0.258
-0.252
-0.244
-0.236
-0.230
-0.225
-0.222
-0.222
-0.224
-0.228
-0.233
-0.241
-0.253
-0.271
-0.300
-0.342
-0.397
-0.465
-0.533
-0.582
-0.590
-0.550
-0.482
-0.410
-0.348
-0.299
-0.263
-0.236
-0.216
-0.202
-0.224
-0.231
-0.237
-0.244
-0.250
-0.256
-0.262
-0.267
-0.272
-0.276
-0.279
-0.282
-0.283
-0.284
-0.284
-0.283
-0.282
-0.281
-0.279
-0.277
-0.276
-0.274
-0.272
-0.270
-0.267
-0.263
-0.258
-0.252
-0.246
-0.241
-0.237
-0.234
-0.234
-0.235
-0.238
-0.242
-0.249
-0.260
-0.275
-0.298
-0.328
-0.365
-0.406
-0.444
-0.468
-0.469
-0.445
-0.405
-0.360
-0.318
-0.282
-0.254
-0.232
-0.214
-0.201
-0.226
-0.233
-0.240
-0.246
-0.253
-0.259
-0.265
-0.271
-0.276
-0.280
-0.283
-0.286
-0.287
-0.288
-0.287
-0.286
-0.285
-0.283
-0.281
-0.279
-0.277
-0.275
-0.274
-0.271
-0.269
-0.266
-0.262
-0.258
-0.254
-0.249
-0.246
-0.244
-0.243
-0.244
-0.246
-0.250
-0.256
-0.265
-0.277
-0.294
-0.315
-0.339
-0.364
-0.384
-0.396
-0.393
-0.377
-0.352
-0.322
-0.293
-0.267
-0.245
-0.227
-0.212
-0.200
-0.227
-0.234
-0.241
-0.248
-0.255
-0.262
-0.268
-0.273
-0.278
-0.282
-0.286
-0.288
-0.290
-0.290
-0.289
-0.288
-0.286
-0.284
-0.282
-0.280
-0.278
-0.276
-0.274
-0.272
-0.270
-0.268
-0.265
-0.262
-0.258
-0.255
-0.253
-0.251
-0.250
-0.251
-0.253
-0.256
-0.261
-0.268
-0.278
-0.290
-0.305
-0.320
-0.335
-0.345
-0.349
-0.345
-0.334
-0.316
-0.295
-0.274
-0.254
-0.237
-0.222
-0.209
-0.199
-0.228
-0.235
-0.242
-0.249
-0.256
-0.262
-0.269
-0.274
-0.279
-0.283
-0.287
-0.289
-0.290
-0.291
-0.290
-0.288
-0.286
-0.284
-0.282
-0.279
-0.277
-0.275
-0.274
-0.272
-0.270
-0.268
-0.266
-0.264
-0.261
-0.259
-0.257
-0.255
-0.255
-0.255
-0.257
-0.260
-0.264
-0.270
-0.277
-0.286
-0.296
-0.306
-0.314
-0.319
-0.319
-0.314
-0.305
-0.291
-0.276
-0.259
-0.244
-0.230
-0.218
-0.207
-0.198
-0.227
-0.235
-0.242
-0.249
-0.256
-0.262
-0.268
-0.273
-0.278
-0.282
-0.286
-0.288
-0.289
-0.289
-0.289
-0.287
-0.285
-0.283
-0.281
-0.278
-0.276
-0.274
-0.272
-0.271
-0.269
-0.268
-0.266
-0.264
-0.262
-0.260
-0.259
-0.258
-0.258
-0.258
-0.259
-0.262
-0.265
-0.270
-0.276
-0.282
-0.289
-0.295
-0.299
-0.301
-0.299
-0.293
-0.285
-0.274
-0.261
-0.249
-0.236
-0.224
-0.214
-0.204
-0.196
-0.227
-0.233
-0.240
-0.247
-0.254
-0.260
-0.266
-0.271
-0.276
-0.280
-0.283
-0.285
-0.286
-0.287
-0.286
-0.285
-0.283
-0.281
-0.279
-0.276
-0.274
-0.272
-0.271
-0.269
-0.268
-0.266
-0.265
-0.263
-0.262
-0.260
-0.259
-0.259
-0.259
-0.259
-0.260
-0.262
-0.265
-0.269
-0.273
-0.278
-0.282
-0.285
-0.287
-0.287
-0.284
-0.278
-0.271
-0.261
-0.251
-0.240
-0.230
-0.220
-0.210
-0.202
-0.195
-0.225
-0.232
-0.238
-0.245
-0.251
-0.257
-0.263
-0.268
-0.272
-0.276
-0.279
-0.281
-0.282
-0.283
-0.282
-0.281
-0.280
-0.278
-0.276
-0.274
-0.272
-0.270
-0.268
-0.267
-0.266
-0.264
-0.263
-0.262
-0.261
-0.260
-0.259
-0.258
-0.258
-0.259
-0.260
-0.261
-0.264
-0.266
-0.269
-0.273
-0.275
-0.277
-0.277
-0.276
-0.272
-0.267
-0.260
-0.251
-0.242
-0.233
-0.224
-0.215
-0.207
-0.200
-0.193
-0.223
-0.229
-0.236
-0.242
-0.248
-0.253
-0.259
-0.263
-0.267
-0.271
-0.274
-0.276
-0.277
-0.278
-0.278
-0.277
-0.276
-0.274
-0.272
-0.270
-0.269
-0.267
-0.266
-0.264
-0.263
-0.262
-0.261
-0.260
-0.259
-0.258
-0.257
-0.257
-0.257
-0.258
-0.258
-0.260
-0.261
-0.263
-0.265
-0.267
-0.269
-0.269
-0.269
-0.266
-0.263
-0.257
-0.251
-0.243
-0.236
-0.227
-0.220
-0.212
-0.205
-0.198
-0.191
-0.220
-0.226
-0.232
-0.238
-0.244
-0.249
-0.254
-0.258
-0.262
-0.265
-0.268
-0.270
-0.271
-0.272
-0.272
-0.272
-0.271
-0.270
-0.268
-0.267
-0.265
-0.264
-0.263
-0.261
-0.260
-0.259
-0.258
-0.258
-0.257
-0.256
-0.256
-0.255
-0.255
-0.256
-0.256
-0.257
-0.258
-0.260
-0.261
-0.262
-0.262
-0.262
-0.261
-0.258
-0.254
-0.249
-0.243
-0.237
-0.230
-0.223
-0.215
-0.209
-0.202
-0.196
-0.190
-0.217
-0.223
-0.228
-0.234
-0.239
-0.244
-0.249
-0.253
-0.256
-0.259
-0.262
-0.264
-0.265
-0.266
-0.266
-0.266
-0.266
-0.265
-0.264
-0.263
-0.262
-0.260
-0.259
-0.258
-0.257
-0.257
-0.256
-0.255
-0.254
-0.254
-0.253
-0.253
-0.253
-0.253
-0.254
-0.254
-0.255
-0.256
-0.256
-0.257
-0.256
-0.255
-0.254
-0.251
-0.247
-0.242
-0.237
-0.231
-0.224
-0.218
-0.212
-0.205
-0.199
-0.194
-0.188
-0.214
-0.219
-0.225
-0.230
-0.234
-0.239
-0.243
-0.247
-0.250
-0.253
-0.256
-0.258
-0.259
-0.260
-0.261
-0.261
-0.261
-0.260
-0.259
-0.258
-0.258
-0.257
-0.256
-0.255
-0.254
-0.254
-0.253
-0.252
-0.252
-0.251
-0.251
-0.251
-0.251
-0.251
-0.251
-0.251
-0.251
-0.251
-0.252
-0.251
-0.250
-0.249
-0.247
-0.244
-0.240
-0.236
-0.231
-0.226
-0.220
-0.214
-0.208
-0.202
-0.197
-0.192
-0.187
-0.211
-0.216
-0.221
-0.225
-0.230
-0.234
-0.238
-0.241
-0.244
-0.247
-0.250
-0.252
-0.253
-0.254
-0.255
-0.255
-0.255
-0.255
-0.255
-0.254
-0.254
-0.253
-0.252
-0.252
-0.251
-0.250
-0.250
-0.249
-0.249
-0.248
-0.248
-0.248
-0.248
-0.248
-0.248
-0.248
-0.247
-0.247
-0.247
-0.246
-0.245
-0.243
-0.241
-0.238
-0.234
-0.230
-0.226
-0.221
-0.215
-0.210
-0.205
-0.200
-0.195
-0.190
-0.185
-0.208
-0.212
-0.216
-0.221
-0.225
-0.229
-0.232
-0.236
-0.239
-0.241
-0.244
-0.246
-0.247
-0.248
-0.249
-0.250
-0.250
-0.250
-0.250
-0.250
-0.249
-0.249
-0.248
-0.248
-0.248
-0.247
-0.247
-0.246
-0.246
-0.245
-0.245
-0.245
-0.245
-0.244
-0.244
-0.244
-0.243
-0.243
-0.242
-0.241
-0.240
-0.238
-0.235
-0.232
-0.229
-0.225
-0.221
-0.216
-0.211
-0.207
-0.202
-0.197
-0.192
-0.187
-0.183
-0.204
-0.208
-0.212
-0.216
-0.220
-0.224
-0.227
-0.230
-0.233
-0.236
-0.238
-0.240
-0.242
-0.243
-0.244
-0.245
-0.245
-0.245
-0.245
-0.245
-0.245
-0.245
-0.245
-0.244
-0.244
-0.244
-0.243
-0.243
-0.243
-0.242
-0.242
-0.242
-0.241
-0.241
-0.241
-0.240
-0.239
-0.239
-0.238
-0.236
-0.235
-0.233
-0.230
-0.227
-0.224
-0.220
-0.216
-0.212
-0.208
-0.203
-0.199
-0.194
-0.190
-0.185
-0.181
-0.201
-0.205
-0.209
-0.212
-0.216
-0.219
-0.222
-0.225
-0.228
-0.231
-0.233
-0.235
-0.236
-0.238
-0.239
-0.240
-0.240
-0.241
-0.241
-0.241
-0.241
-0.241
-0.241
-0.241
-0.240
-0.240
-0.240
-0.240
-0.239
-0.239
-0.239
-0.238
-0.238
-0.237
-0.237
-0.236
-0.235
-0.234
-0.233
-0.232
-0.230
-0.228
-0.225
-0.222
-0.219
-0.216
-0.212
-0.208
-0.204
-0.200
-0.196
-0.191
-0.187
-0.183
-0.179
-0.198
-0.201
-0.205
-0.208
-0.212
-0.215
-0.218
-0.221
-0.223
-0.226
-0.228
-0.229
-0.231
-0.233
-0.234
-0.235
-0.235
-0.236
-0.236
-0.237
-0.237
-0.237
-0.237
-0.237
-0.237
-0.236
-0.236
-0.236
-0.236
-0.235
-0.235
-0.235
-0.234
-0.234
-0.233
-0.232
-0.231
-0.230
-0.229
-0.227
-0.225
-0.223
-0.221
-0.218
-0.215
-0.212
-0.208
-0.204
-0.201
-0.197
-0.193
-0.189
-0.185
-0.181
-0.177
-0.194
-0.198
-0.201
-0.204
-0.208
-0.211
-0.213
-0.216
-0.218
-0.221
-0.223
-0.225
-0.226
-0.228
-0.229
-0.230
-0.231
-0.231
-0.232
-0.232
-0.232
-0.233
-0.233
-0.233
-0.233
-0.233
-0.232
-0.232
-0.232
-0.232
-0.231
-0.231
-0.230
-0.230
-0.229
-0.228
-0.227
-0.226
-0.224
-0.223
-0.221
-0.219
-0.216
-0.214
-0.211
-0.208
-0.204
-0.201
-0.197
-0.194
-0.190
-0.186
-0.183
-0.179
-0.175
-0.191
-0.194
-0.198
-0.201
-0.204
-0.206
-0.209
-0.212
-0.214
-0.216
-0.218
-0.220
-0.222
-0.223
-0.224
-0.225
-0.226
-0.227
-0.227
-0.228
-0.228
-0.228
-0.229
-0.229
-0.229
-0.229
-0.229
-0.228
-0.228
-0.228
-0.228
-0.227
-0.227
-0.226
-0.225
-0.224
-0.223
-0.222
-0.220
-0.219
-0.217
-0.214
-0.212
-0.210
-0.207
-0.204
-0.201
-0.197
-0.194
-0.191
-0.187
-0.184
-0.180
-0.177
-0.173
-0.188
-0.191
-0.194
-0.197
-0.200
-0.203
-0.205
-0.207
-0.210
-0.212
-0.214
-0.215
-0.217
-0.218
-0.220
-0.221
-0.222
-0.222
-0.223
-0.224
-0.224
-0.224
-0.225
-0.225
-0.225
-0.225
-0.225
-0.225
-0.224
-0.224
-0.224
-0.223
-0.223
-0.222
-0.221
-0.220
-0.219
-0.218
-0.216
-0.214
-0.212
-0.210
-0.208
-0.206
-0.203
-0.200
-0.197
-0.194
-0.191
-0.188
-0.184
-0.181
-0.178
-0.174
-0.171
-0.185
-0.188
-0.191
-0.194
-0.196
-0.199
-0.201
-0.203
-0.206
-0.208
-0.209
-0.211
-0.213
-0.214
-0.215
-0.216
-0.217
-0.218
-0.219
-0.219
-0.220
-0.220
-0.220
-0.221
-0.221
-0.221
-0.221
-0.221
-0.220
-0.220
-0.220
-0.219
-0.219
-0.218
-0.217
-0.216
-0.215
-0.213
-0.212
-0.210
-0.208
-0.206
-0.204
-0.202
-0.199
-0.196
-0.194
-0.191
-0.188
-0.185
-0.182
-0.178
-0.175
-0.172
-0.169
-0.182
-0.185
-0.188
-0.190
-0.193
-0.195
-0.197
-0.200
-0.202
-0.204
-0.205
-0.207
-0.208
-0.210
-0.211
-0.212
-0.213
-0.214
-0.215
-0.215
-0.216
-0.216
-0.216
-0.217
-0.217
-0.217
-0.217
-0.217
-0.216
-0.216
-0.216
-0.215
-0.215
-0.214
-0.213
-0.212
-0.211
-0.209
-0.208
-0.206
-0.204
-0.202
-0.200
-0.198
-0.195
-0.193
-0.190
-0.187
-0.185
-0.182
-0.179
-0.176
-0.173
-0.170
-0.167
-0.179
-0.182
-0.184
-0.187
-0.189
-0.191
-0.194
-0.196
-0.198
-0.200
-0.201
-0.203
-0.204
-0.206
-0.207
-0.208
-0.209
-0.210
-0.210
-0.211
-0.212
-0.212
-0.212
-0.213
-0.213
-0.213
-0.213
-0.213
-0.212
-0.212
-0.212
-0.211
-0.210
-0.210
-0.209
-0.208
-0.207
-0.205
-0.204
-0.202
-0.200
-0.199
-0.196
-0.194
-0.192
-0.189
-0.187
-0.184
-0.182
-0.179
-0.176
-0.173
-0.170
-0.168
-0.165
-0.176
-0.179
-0.181
-0.184
-0.186
-0.188
-0.190
-0.192
-0.194
-0.196
-0.197
-0.199
-0.200
-0.202
-0.203
-0.204
-0.205
-0.206
-0.206
-0.207
-0.208
-0.208
-0.208
-0.209
-0.209
-0.209
-0.209
-0.209
-0.208
-0.208
-0.208
-0.207
-0.206
-0.206
-0.205
-0.204
-0.203
-0.201
-0.200
-0.198
-0.197
-0.195
-0.193
-0.191
-0.188
-0.186
-0.184
-0.181
-0.179
-0.176
-0.173
-0.171
-0.168
-0.165
-0.163
-0.174
-0.176
-0.178
-0.180
-0.183
-0.185
-0.187
-0.189
-0.190
-0.192
-0.194
-0.195
-0.197
-0.198
-0.199
-0.200
-0.201
-0.202
-0.202
-0.203
-0.204
-0.204
-0.204
-0.205
-0.205
-0.205
-0.205
-0.205
-0.204
-0.204
-0.204
-0.203
-0.202
-0.202
-0.201
-0.200
-0.199
-0.197
-0.196
-0.194
-0.193
-0.191
-0.189
-0.187
-0.185
-0.183
-0.181
-0.178
-0.176
-0.173
-0.171
-0.168
-0.166
-0.163
-0.161
-0.171
-0.173
-0.175
-0.177
-0.179
-0.181
-0.183
-0.185
-0.187
-0.188
-0.190
-0.191
-0.193
-0.194
-0.195
-0.196
-0.197
-0.198
-0.198
-0.199
-0.200
-0.200
-0.200
-0.201
-0.201
-0.201
-0.201
-0.201
-0.200
-0.200
-0.200
-0.199
-0.199
-0.198
-0.197
-0.196
-0.195
-0.194
-0.192
-0.191
-0.189
-0.187
-0.186
-0.184
-0.182
-0.180
-0.177
-0.175
-0.173
-0.171
-0.168
-0.166
-0.163
-0.161
-0.159
-0.129
-0.130
-0.131
-0.131
-0.132
-0.133
-0.134
-0.135
-0.136
-0.136
-0.137
-0.138
-0.138
-0.139
-0.139
-0.140
-0.140
-0.141
-0.141
-0.141
-0.142
-0.142
-0.142
-0.142
-0.142
-0.142
-0.142
-0.142
-0.142
-0.141
-0.141
-0.141
-0.140
-0.140
-0.139
-0.139
-0.138
-0.138
-0.137
-0.136
-0.136
-0.135
-0.134
-0.134
-0.133
-0.132
-0.131
-0.130
-0.130
-0.129
-0.128
-0.127
-0.126
-0.125
-0.124
-0.130
-0.131
-0.132
-0.133
-0.134
-0.135
-0.136
-0.137
-0.137
-0.138
-0.139
-0.140
-0.140
-0.141
-0.141
-0.142
-0.142
-0.143
-0.143
-0.143
-0.144
-0.144
-0.144
-0.144
-0.144
-0.144
-0.144
-0.144
-0.143
-0.143
-0.143
-0.142
-0.142
-0.142
-0.141
-0.140
-0.140
-0.139
-0.139
-0.138
-0.137
-0.136
-0.136
-0.135
-0.134
-0.133
-0.132
-0.132
-0.131
-0.130
-0.129
-0.128
-0.127
-0.126
-0.125
-0.132
-0.133
-0.134
-0.135
-0.136
-0.137
-0.137
-0.138
-0.139
-0.140
-0.141
-0.141
-0.142
-0.143
-0.143
-0.144
-0.144
-0.145
-0.145
-0.145
-0.146
-0.146
-0.146
-0.146
-0.146
-0.146
-0.146
-0.146
-0.145
-0.145
-0.145
-0.144
-0.144
-0.143
-0.143
-0.142
-0.141
-0.141
-0.140
-0.139
-0.138
-0.138
-0.137
-0.136
-0.135
-0.134
-0.134
-0.133
-0.132
-0.131
-0.130
-0.129
-0.128
-0.127
-0.126
-0.133
-0.134
-0.135
-0.136
-0.137
-0.138
-0.139
-0.140
-0.141
-0.142
-0.143
-0.143
-0.144
-0.145
-0.145
-0.146
-0.146
-0.147
-0.147
-0.148
-0.148
-0.148
-0.148
-0.148
-0.148
-0.148
-0.148
-0.147
-0.147
-0.147
-0.146
-0.146
-0.145
-0.145
-0.144
-0.144
-0.143
-0.142
-0.141
-0.141
-0.140
-0.139
-0.138
-0.137
-0.136
-0.136
-0.135
-0.134
-0.133
-0.132
-0.131
-0.130
-0.129
-0.128
-0.127
-0.135
-0.136
-0.137
-0.138
-0.139
-0.140
-0.141
-0.142
-0.143
-0.144
-0.145
-0.145
-0.146
-0.147
-0.147
-0.148
-0.149
-0.149
-0.149
-0.150
-0.150
-0.150
-0.150
-0.150
-0.150
-0.150
-0.150
-0.149
-0.149
-0.149
-0.148
-0.148
-0.147
-0.146
-0.146
-0.145
-0.144
-0.144
-0.143
-0.142
-0.141
-0.140
-0.139
-0.139
-0.138
-0.137
-0.136
-0.135
-0.134
-0.133
-0.132
-0.131
-0.130
-0.129
-0.128
-0.136
-0.138
-0.139
-0.140
-0.141
-0.142
-0.143
-0.144
-0.145
-0.146
-0.147
-0.147
-0.148
-0.149
-0.150
-0.150
-0.151
-0.151
-0.152
-0.152
-0.152
-0.152
-0.152
-0.152
-0.152
-0.152
-0.152
-0.151
-0.151
-0.151
-0.150
-0.149
-0.149
-0.148
-0.147
-0.147
-0.146
-0.145
-0.144
-0.143
-0.142
-0.142
-0.141
-0.140
-0.139
-0.138
-0.137
-0.136
-0.135
-0.134
-0.133
-0.132
-0.131
-0.130
-0.129
-0.138
-0.139
-0.140
-0.141
-0.143
-0.144
-0.145
-0.146
-0.147
-0.148
-0.149
-0.149
-0.150
-0.151
-0.152
-0.152
-0.153
-0.153
-0.154
-0.154
-0.154
-0.155
-0.155
-0.155
-0.154
-0.154
-0.154
-0.154
-0.153
-0.152
-0.152
-0.151
-0.151
-0.150
-0.149
-0.148
-0.147
-0.146
-0.146
-0.145
-0.144
-0.143
-0.142
-0.141
-0.140
-0.139
-0.138
-0.137
-0.136
-0.135
-0.134
-0.133
-0.132
-0.131
-0.130
-0.140
-0.141
-0.142
-0.143
-0.144
-0.146
-0.147
-0.148
-0.149
-0.150
-0.151
-0.152
-0.152
-0.153
-0.154
-0.155
-0.155
-0.156
-0.156
-0.157
-0.157
-0.157
-0.157
-0.157
-0.157
-0.156
-0.156
-0.156
-0.155
-0.154
-0.154
-0.153
-0.152
-0.151
-0.151
-0.150
-0.149
-0.148
-0.147
-0.146
-0.145
-0.144
-0.143
-0.142
-0.141
-0.140
-0.139
-0.138
-0.137
-0.136
-0.135
-0.134
-0.133
-0.132
-0.131
-0.141
-0.143
-0.144
-0.145
-0.146
-0.147
-0.149
-0.150
-0.151
-0.152
-0.153
-0.154
-0.155
-0.156
-0.156
-0.157
-0.158
-0.158
-0.159
-0.159
-0.159
-0.159
-0.159
-0.159
-0.159
-0.159
-0.158
-0.158
-0.157
-0.156
-0.156
-0.155
-0.154
-0.153
-0.152
-0.151
-0.150
-0.149
-0.148
-0.147
-0.146
-0.145
-0.144
-0.143
-0.142
-0.141
-0.140
-0.139
-0.138
-0.137
-0.136
-0.135
-0.133
-0.132
-0.131
-0.143
-0.144
-0.146
-0.147
-0.148
-0.149
-0.151
-0.152
-0.153
-0.154
-0.155
-0.156
-0.157
-0.158
-0.159
-0.159
-0.160
-0.161
-0.161
-0.161
-0.162
-0.162
-0.162
-0.162
-0.161
-0.161
-0.160
-0.160
-0.159
-0.158
-0.158
-0.157
-0.156
-0.155
-0.154
-0.153
-0.151
-0.150
-0.149
-0.148
-0.147
-0.146
-0.145
-0.144
-0.143
-0.142
-0.141
-0.140
-0.139
-0.137
-0.136
-0.135
-0.134
-0.133
-0.132
-0.145
-0.146
-0.147
-0.149
-0.150
-0.151
-0.153
-0.154
-0.155
-0.156
-0.157
-0.158
-0.159
-0.160
-0.161
-0.162
-0.163
-0.163
-0.164
-0.164
-0.164
-0.164
-0.164
-0.164
-0.164
-0.163
-0.163
-0.162
-0.161
-0.160
-0.159
-0.158
-0.157
-0.156
-0.155
-0.154
-0.153
-0.152
-0.150
-0.149
-0.148
-0.147
-0.146
-0.145
-0.144
-0.143
-0.141
-0.140
-0.139
-0.138
-0.137
-0.136
-0.135
-0.134
-0.133
-0.147
-0.148
-0.149
-0.151
-0.152
-0.153
-0.155
-0.156
-0.157
-0.159
-0.160
-0.161
-0.162
-0.163
-0.164
-0.165
-0.165
-0.166
-0.166
-0.167
-0.167
-0.167
-0.167
-0.167
-0.166
-0.166
-0.165
-0.164
-0.163
-0.162
-0.161
-0.160
-0.159
-0.158
-0.156
-0.155
-0.154
-0.153
-0.151
-0.150
-0.149
-0.148
-0.147
-0.146
-0.144
-0.143
-0.142
-0.141
-0.140
-0.139
-0.138
-0.137
-0.136
-0.135
-0.133
-0.148
-0.150
-0.151
-0.153
-0.154
-0.155
-0.157
-0.158
-0.160
-0.161
-0.162
-0.163
-0.164
-0.165
-0.166
-0.167
-0.168
-0.169
-0.169
-0.170
-0.170
-0.170
-0.170
-0.170
-0.169
-0.168
-0.168
-0.167
-0.166
-0.164
-0.163
-0.162
-0.160
-0.159
-0.158
-0.156
-0.155
-0.154
-0.152
-0.151
-0.150
-0.149
-0.147
-0.146
-0.145
-0.144
-0.143
-0.142
-0.141
-0.140
-0.138
-0.137
-0.136
-0.135
-0.134
-0.150
-0.152
-0.153
-0.155
-0.156
-0.158
-0.159
-0.160
-0.162
-0.163
-0.165
-0.166
-0.167
-0.168
-0.169
-0.170
-0.171
-0.172
-0.172
-0.173
-0.173
-0.173
-0.173
-0.172
-0.172
-0.171
-0.170
-0.169
-0.168
-0.166
-0.165
-0.163
-0.162
-0.160
-0.159
-0.157
-0.156
-0.154
-0.153
-0.152
-0.150
-0.149
-0.148
-0.147
-0.146
-0.144
-0.143
-0.142
-0.141
-0.140
-0.139
-0.138
-0.137
-0.136
-0.135
-0.152
-0.153
-0.155
-0.157
-0.158
-0.160
-0.161
-0.163
-0.164
-0.166
-0.167
-0.168
-0.170
-0.171
-0.172
-0.173
-0.174
-0.175
-0.175
-0.176
-0.176
-0.176
-0.176
-0.175
-0.175
-0.174
-0.173
-0.171
-0.170
-0.168
-0.167
-0.165
-0.163
-0.162
-0.160
-0.158
-0.157
-0.155
-0.154
-0.152
-0.151
-0.149
-0.148
-0.147
-0.146
-0.145
-0.144
-0.143
-0.142
-0.140
-0.139
-0.138
-0.137
-0.136
-0.135
-0.154
-0.155
-0.157
-0.159
-0.160
-0.162
-0.163
-0.165
-0.167
-0.168
-0.170
-0.171
-0.172
-0.174
-0.175
-0.176
-0.177
-0.178
-0.179
-0.179
-0.179
-0.179
-0.179
-0.178
-0.178
-0.177
-0.175
-0.174
-0.172
-0.171
-0.169
-0.167
-0.165
-0.163
-0.161
-0.159
-0.157
-0.155
-0.154
-0.152
-0.151
-0.150
-0.148
-0.147
-0.146
-0.145
-0.144
-0.143
-0.142
-0.141
-0.140
-0.139
-0.138
-0.137
-0.136
-0.156
-0.157
-0.159
-0.161
-0.162
-0.164
-0.166
-0.167
-0.169
-0.171
-0.172
-0.174
-0.175
-0.177
-0.178
-0.179
-0.180
-0.181
-0.182
-0.182
-0.183
-0.183
-0.182
-0.182
-0.181
-0.180
-0.178
-0.177
-0.175
-0.173
-0.170
-0.168
-0.166
-0.164
-0.161
-0.159
-0.157
-0.156
-0.154
-0.152
-0.151
-0.149
-0.148
-0.147
-0.146
-0.145
-0.144
-0.143
-0.142
-0.141
-0.140
-0.139
-0.138
-0.137
-0.136
-0.158
-0.159
-0.161
-0.163
-0.165
-0.166
-0.168
-0.170
-0.172
-0.173
-0.175
-0.177
-0.178
-0.180
-0.181
-0.182
-0.184
-0.185
-0.185
-0.186
-0.186
-0.186
-0.186
-0.185
-0.184
-0.183
-0.181
-0.179
-0.177
-0.175
-0.172
-0.169
-0.167
-0.164
-0.162
-0.160
-0.157
-0.155
-0.153
-0.152
-0.150
-0.149
-0.148
-0.146
-0.145
-0.144
-0.144
-0.143
-0.142
-0.141
-0.140
-0.139
-0.138
-0.137
-0.136
-0.159
-0.161
-0.163
-0.165
-0.167
-0.169
-0.170
-0.172
-0.174
-0.176
-0.178
-0.179
-0.181
-0.183
-0.184
-0.186
-0.187
-0.188
-0.189
-0.189
-0.190
-0.190
-0.189
-0.189
-0.187
-0.186
-0.184
-0.182
-0.179
-0.177
-0.174
-0.171
-0.168
-0.165
-0.162
-0.159
-0.157
-0.155
-0.153
-0.151
-0.149
-0.148
-0.146
-0.145
-0.144
-0.144
-0.143
-0.142
-0.141
-0.141
-0.140
-0.139
-0.138
-0.137
-0.137
-0.161
-0.163
-0.165
-0.167
-0.169
-0.171
-0.173
-0.175
-0.177
-0.179
-0.180
-0.182
-0.184
-0.186
-0.187
-0.189
-0.190
-0.192
-0.192
-0.193
-0.194
-0.194
-0.193
-0.192
-0.191
-0.189
-0.187
-0.184
-0.182
-0.179
-0.175
-0.172
-0.168
-0.165
-0.162
-0.159
-0.156
-0.153
-0.151
-0.149
-0.147
-0.146
-0.145
-0.144
-0.143
-0.142
-0.142
-0.141
-0.141
-0.140
-0.140
-0.139
-0.138
-0.138
-0.137
-0.163
-0.165
-0.167
-0.169
-0.171
-0.173
-0.175
-0.177
-0.179
-0.181
-0.183
-0.185
-0.187
-0.189
-0.191
-0.192
-0.194
-0.195
-0.196
-0.197
-0.197
-0.197
-0.197
-0.196
-0.194
-0.193
-0.190
-0.187
-0.184
-0.180
-0.177
-0.173
-0.169
-0.165
-0.161
-0.158
-0.154
-0.151
-0.149
-0.146
-0.144
-0.143
-0.142
-0.141
-0.141
-0.141
-0.140
-0.140
-0.140
-0.140
-0.139
-0.139
-0.138
-0.138
-0.137
-0.165
-0.167
-0.169
-0.171
-0.173
-0.176
-0.178
-0.180
-0.182
-0.184
-0.186
-0.188
-0.190
-0.192
-0.194
-0.196
-0.197
-0.199
-0.200
-0.201
-0.201
-0.201
-0.201
-0.200
-0.198
-0.196
-0.193
-0.190
-0.186
-0.182
-0.178
-0.174
-0.169
-0.165
-0.160
-0.156
-0.152
-0.148
-0.145
-0.142
-0.140
-0.139
-0.138
-0.138
-0.138
-0.138
-0.138
-0.139
-0.139
-0.139
-0.139
-0.139
-0.138
-0.138
-0.137
-0.167
-0.169
-0.171
-0.174
-0.176
-0.178
-0.180
-0.182
-0.184
-0.187
-0.189
-0.191
-0.193
-0.195
-0.197
-0.199
-0.201
-0.202
-0.204
-0.205
-0.205
-0.205
-0.204
-0.203
-0.202
-0.199
-0.196
-0.193
-0.189
-0.184
-0.179
-0.174
-0.169
-0.163
-0.158
-0.153
-0.148
-0.143
-0.139
-0.136
-0.134
-0.133
-0.132
-0.132
-0.133
-0.134
-0.135
-0.136
-0.137
-0.138
-0.138
-0.138
-0.138
-0.138
-0.137
-0.169
-0.171
-0.174
-0.176
-0.178
-0.180
-0.183
-0.185
-0.187
-0.189
-0.192
-0.194
-0.196
-0.198
-0.200
-0.202
-0.204
-0.206
-0.207
-0.208
-0.209
-0.209
-0.208
-0.207
-0.205
-0.203
-0.199
-0.195
-0.191
-0.186
-0.180
-0.174
-0.168
-0.162
-0.155
-0.148
-0.142
-0.136
-0.131
-0.127
-0.125
-0.124
-0.124
-0.125
-0.127
-0.129
-0.132
-0.134
-0.135
-0.136
-0.137
-0.138
-0.138
-0.138
-0.137
-0.171
-0.173
-0.176
-0.178
-0.180
-0.183
-0.185
-0.187
-0.190
-0.192
-0.194
-0.197
-0.199
-0.201
-0.204
-0.206
-0.208
-0.209
-0.211
-0.212
-0.212
-0.212
-0.212
-0.210
-0.208
-0.206
-0.202
-0.198
-0.193
-0.187
-0.181
-0.174
-0.167
-0.159
-0.151
-0.142
-0.134
-0.126
-0.119
-0.114
-0.111
-0.111
-0.112
-0.115
-0.119
-0.123
-0.127
-0.130
-0.133
-0.135
-0.136
-0.137
-0.137
-0.138
-0.137
-0.173
-0.176
-0.178
-0.180
-0.183
-0.185
-0.187
-0.190
-0.192
-0.195
-0.197
-0.200
-0.202
-0.204
-0.207
-0.209
-0.211
-0.213
-0.214
-0.215
-0.215
-0.215
-0.215
-0.213
-0.211
-0.208
-0.205
-0.200
-0.195
-0.188
-0.181
-0.173
-0.164
-0.155
-0.144
-0.134
-0.123
-0.112
-0.103
-0.096
-0.092
-0.093
-0.096
-0.101
-0.108
-0.115
-0.121
-0.126
-0.130
-0.133
-0.135
-0.137
-0.137
-0.138
-0.138
-0.175
-0.178
-0.180
-0.183
-0.185
-0.187
-0.190
-0.192
-0.195
-0.198
-0.200
-0.203
-0.205
-0.207
-0.210
-0.212
-0.214
-0.216
-0.217
-0.218
-0.218
-0.218
-0.217
-0.216
-0.214
-0.211
-0.207
-0.202
-0.196
-0.189
-0.181
-0.171
-0.161
-0.149
-0.136
-0.122
-0.107
-0.092
-0.079
-0.070
-0.066
-0.067
-0.073
-0.083
-0.094
-0.104
-0.114
-0.121
-0.127
-0.131
-0.134
-0.136
-0.137
-0.138
-0.138
-0.177
-0.180
-0.182
-0.185
-0.187
-0.190
-0.192
-0.195
-0.198
-0.200
-0.203
-0.205
-0.208
-0.210
-0.213
-0.215
-0.217
-0.219
-0.220
-0.221
-0.221
-0.220
-0.219
-0.218
-0.216
-0.213
-0.209
-0.204
-0.198
-0.190
-0.180
-0.169
-0.156
-0.142
-0.126
-0.108
-0.088
-0.067
-0.048
-0.034
-0.028
-0.032
-0.044
-0.060
-0.077
-0.092
-0.106
-0.116
-0.124
-0.130
-0.134
-0.136
-0.138
-0.138
-0.138
-0.179
-0.182
-0.185
-0.187
-0.190
-0.192
-0.195
-0.198
-0.200
-0.203
-0.206
-0.208
-0.211
-0.213
-0.216
-0.218
-0.220
-0.221
-0.222
-0.223
-0.223
-0.222
-0.221
-0.219
-0.217
-0.215
-0.211
-0.206
-0.199
-0.190
-0.179
-0.166
-0.151
-0.134
-0.114
-0.091
-0.064
-0.035
-0.008
0.012
0.020
0.013
-0.006
-0.031
-0.057
-0.079
-0.098
-0.112
-0.122
-0.129
-0.134
-0.137
-0.138
-0.139
-0.139
-0.182
-0.184
-0.187
-0.189
-0.192
-0.195
-0.198
-0.200
-0.203
-0.206
-0.208
-0.211
-0.214
-0.216
-0.219
-0.221
-0.223
-0.224
-0.225
-0.225
-0.225
-0.223
-0.221
-0.219
-0.217
-0.215
-0.213
-0.208
-0.200
-0.189
-0.176
-0.161
-0.144
-0.124
-0.101
-0.072
-0.038
0.
0.038
0.067
0.077
0.065
0.036
-0.001
-0.037
-0.067
-0.091
-0.109
-0.121
-0.130
-0.135
-0.138
-0.140
-0.140
-0.140
-0.184
-0.186
-0.189
-0.192
-0.195
-0.197
-0.200
-0.203
-0.206
-0.209
-0.211
-0.214
-0.217
-0.219
-0.222
-0.224
-0.226
-0.227
-0.227
-0.227
-0.226
-0.224
-0.222
-0.219
-0.216
-0.215
-0.214
-0.210
-0.201
-0.188
-0.172
-0.154
-0.134
-0.113
-0.087
-0.055
-0.015
0.033
0.081
0.119
0.132
0.115
0.074
0.026
-0.020
-0.058
-0.087
-0.108
-0.122
-0.132
-0.137
-0.140
-0.142
-0.142
-0.142
-0.186
-0.189
-0.192
-0.194
-0.197
-0.200
-0.203
-0.206
-0.209
-0.212
-0.214
-0.217
-0.220
-0.222
-0.225
-0.227
-0.229
-0.230
-0.230
-0.230
-0.228
-0.226
-0.222
-0.218
-0.215
-0.215
-0.215
-0.211
-0.202
-0.186
-0.166
-0.143
-0.120
-0.098
-0.074
-0.043
0.000
0.053
0.108
0.153
0.168
0.146
0.098
0.040
-0.013
-0.056
-0.088
-0.111
-0.126
-0.136
-0.141
-0.144
-0.144
-0.144
-0.144
-0.188
-0.191
-0.194
-0.197
-0.200
-0.203
-0.206
-0.209
-0.212
-0.215
-0.217
-0.220
-0.223
-0.225
-0.228
-0.230
-0.232
-0.233
-0.233
-0.233
-0.231
-0.228
-0.224
-0.219
-0.216
-0.216
-0.216
-0.213
-0.202
-0.182
-0.154
-0.122
-0.094
-0.076
-0.062
-0.039
-0.001
0.050
0.106
0.150
0.165
0.143
0.094
0.036
-0.019
-0.063
-0.096
-0.120
-0.135
-0.143
-0.147
-0.148
-0.148
-0.147
-0.146
-0.191
-0.194
-0.197
-0.200
-0.203
-0.206
-0.209
-0.212
-0.215
-0.218
-0.221
-0.223
-0.226
-0.229
-0.231
-0.233
-0.235
-0.236
-0.237
-0.236
-0.235
-0.232
-0.228
-0.223
-0.220
-0.219
-0.219
-0.214
-0.200
-0.174
-0.135
-0.083
-0.035
-0.029
-0.043
-0.045
-0.024
0.018
0.067
0.106
0.119
0.100
0.059
0.008
-0.041
-0.081
-0.113
-0.135
-0.148
-0.154
-0.156
-0.155
-0.153
-0.151
-0.149
-0.193
-0.196
-0.199
-0.203
-0.206
-0.209
-0.212
-0.215
-0.218
-0.221
-0.224
-0.227
-0.230
-0.232
-0.235
-0.237
-0.239
-0.240
-0.240
-0.240
-0.239
-0.237
-0.233
-0.230
-0.227
-0.225
-0.222
-0.214
-0.196
-0.165
-0.111
-0.019
0.099
0.081
0.048
-0.043
-0.077
-0.047
-0.003
0.029
0.037
0.024
-0.004
-0.040
-0.078
-0.113
-0.140
-0.158
-0.168
-0.170
-0.168
-0.164
-0.160
-0.156
-0.153
-0.196
-0.199
-0.202
-0.206
-0.209
-0.212
-0.215
-0.219
-0.222
-0.225
-0.228
-0.231
-0.234
-0.236
-0.239
-0.241
-0.242
-0.244
-0.244
-0.244
-0.244
-0.242
-0.239
-0.236
-0.232
-0.228
-0.222
-0.211
-0.191
-0.157
-0.101
0.010
0.152
0.346
2.533
0.020
-0.197
-0.151
-0.093
-0.068
-0.068
-0.077
-0.087
-0.106
-0.130
-0.157
-0.179
-0.192
-0.196
-0.191
-0.184
-0.176
-0.168
-0.163
-0.158
-0.199
-0.202
-0.206
-0.209
-0.212
-0.216
-0.219
-0.222
-0.226
-0.229
-0.232
-0.235
-0.238
-0.240
-0.243
-0.245
-0.246
-0.248
-0.249
-0.249
-0.248
-0.247
-0.244
-0.241
-0.236
-0.230
-0.221
-0.206
-0.185
-0.156
-0.114
-0.065
-0.140
-0.209
2.009
-0.317
-0.458
-0.287
-0.184
-0.163
-0.181
-0.189
-0.182
-0.183
-0.199
-0.221
-0.237
-0.241
-0.234
-0.220
-0.204
-0.190
-0.179
-0.170
-0.164
-0.201
-0.205
-0.209
-0.213
-0.216
-0.220
-0.223
-0.227
-0.230
-0.233
-0.236
-0.239
-0.242
-0.245
-0.247
-0.249
-0.251
-0.252
-0.253
-0.253
-0.253
-0.251
-0.249
-0.244
-0.238
-0.230
-0.217
-0.201
-0.180
-0.155
-0.130
-0.123
-0.193
-0.344
-0.479
-0.847
-0.688
-0.378
-0.231
-0.212
-0.260
-0.282
-0.272
-0.273
-0.294
-0.318
-0.326
-0.313
-0.287
-0.257
-0.230
-0.208
-0.191
-0.179
-0.170
-0.205
-0.209
-0.213
-0.216
-0.220
-0.224
-0.228
-0.231
-0.235
-0.238
-0.241
-0.244
-0.247
-0.250
-0.252
-0.254
-0.256
-0.257
-0.258
-0.258
-0.257
-0.256
-0.253
-0.248
-0.240
-0.229
-0.214
-0.196
-0.175
-0.154
-0.138
-0.136
-0.169
-0.263
-0.457
-0.664
-0.561
-0.348
-0.220
-0.198
-0.263
-0.321
-0.349
-0.388
-0.448
-0.489
-0.480
-0.427
-0.362
-0.305
-0.260
-0.228
-0.204
-0.188
-0.177
-0.208
-0.212
-0.217
-0.221
-0.225
-0.229
-0.233
-0.237
-0.240
-0.244
-0.247
-0.250
-0.253
-0.255
-0.257
-0.259
-0.261
-0.262
-0.262
-0.262
-0.262
-0.260
-0.257
-0.251
-0.242
-0.229
-0.212
-0.192
-0.170
-0.151
-0.138
-0.139
-0.162
-0.218
-0.313
-0.388
-0.361
-0.273
-0.203
-0.190
-0.254
-0.347
-0.444
-0.577
-0.751
-0.843
-0.766
-0.609
-0.466
-0.364
-0.294
-0.249
-0.218
-0.198
-0.184
-0.211
-0.216
-0.221
-0.225
-0.230
-0.234
-0.239
-0.243
-0.247
-0.250
-0.253
-0.256
-0.259
-0.261
-0.263
-0.265
-0.266
-0.267
-0.267
-0.267
-0.266
-0.265
-0.261
-0.255
-0.245
-0.232
-0.213
-0.192
-0.169
-0.150
-0.138
-0.140
-0.156
-0.190
-0.233
-0.264
-0.259
-0.229
-0.204
-0.217
-0.288
-0.409
-0.596
-0.912
-1.371
-1.597
-1.285
-0.869
-0.590
-0.426
-0.328
-0.269
-0.231
-0.207
-0.190
-0.215
-0.220
-0.225
-0.230
-0.235
-0.240
-0.245
-0.249
-0.253
-0.257
-0.260
-0.263
-0.266
-0.268
-0.270
-0.271
-0.272
-0.272
-0.272
-0.272
-0.271
-0.269
-0.266
-0.260
-0.251
-0.237
-0.218
-0.196
-0.173
-0.154
-0.144
-0.144
-0.156
-0.178
-0.201
-0.217
-0.219
-0.212
-0.215
-0.250
-0.337
-0.491
-0.771
-1.319
-2.294
-2.818
-1.942
-1.123
-0.693
-0.474
-0.354
-0.284
-0.241
-0.214
-0.196
-0.219
-0.225
-0.230
-0.236
-0.241
-0.247
-0.252
-0.256
-0.261
-0.265
-0.268
-0.271
-0.273
-0.275
-0.277
-0.277
-0.278
-0.278
-0.278
-0.277
-0.276
-0.274
-0.271
-0.266
-0.257
-0.244
-0.227
-0.206
-0.185
-0.167
-0.156
-0.156
-0.165
-0.179
-0.194
-0.204
-0.208
-0.212
-0.230
-0.278
-0.374
-0.544
-0.854
-1.438
-2.441
-2.934
-2.023
-1.165
-0.718
-0.490
-0.365
-0.292
-0.248
-0.219
-0.200
-0.223
-0.229
-0.235
-0.241
-0.247
-0.253
-0.259
-0.264
-0.268
-0.273
-0.276
-0.279
-0.281
-0.283
-0.284
-0.284
-0.284
-0.283
-0.283
-0.282
-0.281
-0.279
-0.276
-0.272
-0.264
-0.254
-0.239
-0.221
-0.202
-0.186
-0.176
-0.175
-0.180
-0.189
-0.199
-0.207
-0.213
-0.223
-0.246
-0.297
-0.389
-0.544
-0.799
-1.197
-1.688
-1.864
-1.466
-0.980
-0.658
-0.470
-0.360
-0.293
-0.250
-0.222
-0.203
-0.226
-0.233
-0.240
-0.247
-0.254
-0.260
-0.266
-0.271
-0.276
-0.281
-0.284
-0.287
-0.289
-0.291
-0.291
-0.290
-0.290
-0.288
-0.287
-0.286
-0.285
-0.283
-0.281
-0.277
-0.272
-0.263
-0.252
-0.237
-0.222
-0.208
-0.200
-0.197
-0.199
-0.205
-0.212
-0.219
-0.226
-0.238
-0.263
-0.309
-0.385
-0.504
-0.674
-0.893
-1.091
-1.136
-0.982
-0.753
-0.562
-0.430
-0.343
-0.286
-0.249
-0.223
-0.205
-0.230
-0.237
-0.245
-0.252
-0.259
-0.266
-0.273
-0.279
-0.284
-0.289
-0.293
-0.295
-0.297
-0.298
-0.298
-0.297
-0.295
-0.293
-0.291
-0.290
-0.288
-0.286
-0.285
-0.282
-0.278
-0.272
-0.263
-0.252
-0.241
-0.230
-0.222
-0.219
-0.219
-0.223
-0.228
-0.233
-0.241
-0.254
-0.276
-0.314
-0.371
-0.452
-0.556
-0.667
-0.749
-0.760
-0.690
-0.580
-0.471
-0.384
-0.321
-0.276
-0.245
-0.222
-0.206
-0.233
-0.241
-0.249
-0.257
-0.265
-0.272
-0.279
-0.285
-0.291
-0.296
-0.300
-0.303
-0.304
-0.305
-0.304
-0.302
-0.300
-0.297
-0.295
-0.293
-0.291
-0.289
-0.287
-0.285
-0.282
-0.278
-0.272
-0.264
-0.255
-0.247
-0.241
-0.237
-0.237
-0.239
-0.242
-0.247
-0.255
-0.267
-0.286
-0.315
-0.355
-0.407
-0.467
-0.523
-0.559
-0.560
-0.523
-0.464
-0.401
-0.345
-0.300
-0.266
-0.240
-0.220
-0.205
-0.235
-0.244
-0.252
-0.261
-0.269
-0.277
-0.284
-0.291
-0.296
-0.302
-0.306
-0.308
-0.310
-0.310
-0.309
-0.306
-0.303
-0.300
-0.297
-0.294
-0.292
-0.290
-0.288
-0.287
-0.284
-0.281
-0.277
-0.272
-0.266
-0.260
-0.255
-0.251
-0.251
-0.251
-0.254
-0.259
-0.265
-0.276
-0.291
-0.313
-0.341
-0.374
-0.408
-0.437
-0.451
-0.448
-0.425
-0.390
-0.351
-0.314
-0.281
-0.255
-0.234
-0.217
-0.204
-0.237
-0.246
-0.254
-0.263
-0.272
-0.280
-0.287
-0.294
-0.300
-0.305
-0.309
-0.312
-0.313
-0.313
-0.312
-0.309
-0.306
-0.302
-0.298
-0.295
-0.293
-0.290
-0.288
-0.287
-0.285
-0.283
-0.279
-0.276
-0.271
-0.267
-0.264
-0.261
-0.260
-0.261
-0.263
-0.267
-0.273
-0.282
-0.294
-0.310
-0.330
-0.351
-0.370
-0.384
-0.389
-0.383
-0.367
-0.343
-0.317
-0.290
-0.267
-0.246
-0.229
-0.215
-0.203
-0.238
-0.247
-0.255
-0.264
-0.273
-0.281
-0.289
-0.295
-0.301
-0.306
-0.310
-0.313
-0.314
-0.314
-0.312
-0.309
-0.306
-0.302
-0.298
-0.295
-0.292
-0.289
-0.287
-0.286
-0.284
-0.282
-0.280
-0.277
-0.274
-0.271
-0.268
-0.267
-0.266
-0.267
-0.269
-0.272
-0.277
-0.285
-0.295
-0.307
-0.321
-0.334
-0.344
-0.351
-0.351
-0.344
-0.330
-0.313
-0.293
-0.273
-0.255
-0.238
-0.224
-0.212
-0.202
-0.238
-0.246
-0.255
-0.264
-0.272
-0.280
-0.288
-0.294
-0.300
-0.305
-0.309
-0.312
-0.313
-0.313
-0.311
-0.308
-0.304
-0.300
-0.297
-0.293
-0.290
-0.288
-0.286
-0.284
-0.282
-0.280
-0.279
-0.276
-0.274
-0.272
-0.270
-0.269
-0.269
-0.270
-0.272
-0.275
-0.279
-0.286
-0.294
-0.303
-0.312
-0.320
-0.326
-0.328
-0.325
-0.318
-0.306
-0.292
-0.276
-0.261
-0.246
-0.232
-0.220
-0.209
-0.200
-0.237
-0.245
-0.254
-0.262
-0.270
-0.278
-0.285
-0.291
-0.297
-0.302
-0.305
-0.308
-0.309
-0.309
-0.307
-0.304
-0.301
-0.298
-0.294
-0.291
-0.288
-0.285
-0.283
-0.281
-0.280
-0.278
-0.276
-0.275
-0.273
-0.272
-0.271
-0.270
-0.270
-0.271
-0.272
-0.275
-0.279
-0.284
-0.291
-0.297
-0.304
-0.309
-0.312
-0.311
-0.307
-0.299
-0.289
-0.277
-0.264
-0.251
-0.239
-0.227
-0.216
-0.207
-0.199
-0.235
-0.243
-0.251
-0.259
-0.267
-0.274
-0.281
-0.286
-0.292
-0.296
-0.299
-0.302
-0.303
-0.303
-0.302
-0.299
-0.297
-0.293
-0.290
-0.287
-0.284
-0.282
-0.280
-0.278
-0.277
-0.275
-0.274
-0.272
-0.271
-0.270
-0.269
-0.269
-0.269
-0.270
-0.272
-0.274
-0.277
-0.282
-0.286
-0.291
-0.295
-0.298
-0.299
-0.297
-0.292
-0.285
-0.276
-0.265
-0.254
-0.243
-0.232
-0.222
-0.213
-0.205
-0.197
-0.232
-0.239
-0.247
-0.255
-0.262
-0.269
-0.275
-0.280
-0.285
-0.289
-0.292
-0.294
-0.296
-0.296
-0.295
-0.293
-0.291
-0.288
-0.286
-0.283
-0.281
-0.278
-0.277
-0.275
-0.273
-0.272
-0.271
-0.270
-0.269
-0.268
-0.268
-0.267
-0.268
-0.268
-0.270
-0.272
-0.274
-0.278
-0.281
-0.284
-0.287
-0.288
-0.288
-0.285
-0.280
-0.273
-0.265
-0.256
-0.246
-0.237
-0.227
-0.218
-0.210
-0.202
-0.196
-0.229
-0.236
-0.243
-0.250
-0.256
-0.262
-0.268
-0.273
-0.278
-0.281
-0.284
-0.286
-0.288
-0.288
-0.288
-0.286
-0.285
-0.283
-0.281
-0.278
-0.276
-0.275
-0.273
-0.271
-0.270
-0.269
-0.268
-0.267
-0.266
-0.266
-0.265
-0.265
-0.265
-0.266
-0.267
-0.269
-0.271
-0.273
-0.275
-0.277
-0.278
-0.279
-0.277
-0.274
-0.269
-0.263
-0.256
-0.248
-0.239
-0.231
-0.223
-0.215
-0.207
-0.200
-0.194
-0.225
-0.231
-0.238
-0.244
-0.250
-0.256
-0.261
-0.266
-0.270
-0.273
-0.276
-0.278
-0.280
-0.280
-0.280
-0.279
-0.278
-0.277
-0.275
-0.273
-0.272
-0.270
-0.269
-0.268
-0.267
-0.266
-0.265
-0.264
-0.263
-0.263
-0.263
-0.263
-0.263
-0.263
-0.264
-0.265
-0.267
-0.268
-0.269
-0.270
-0.270
-0.270
-0.268
-0.265
-0.260
-0.254
-0.248
-0.241
-0.233
-0.226
-0.218
-0.211
-0.204
-0.198
-0.192
-0.221
-0.227
-0.233
-0.239
-0.244
-0.249
-0.254
-0.258
-0.262
-0.265
-0.268
-0.270
-0.272
-0.272
-0.273
-0.272
-0.272
-0.271
-0.270
-0.268
-0.267
-0.266
-0.265
-0.264
-0.263
-0.262
-0.261
-0.261
-0.260
-0.260
-0.260
-0.260
-0.260
-0.260
-0.261
-0.261
-0.262
-0.263
-0.263
-0.263
-0.263
-0.262
-0.259
-0.256
-0.252
-0.247
-0.241
-0.234
-0.228
-0.221
-0.214
-0.208
-0.202
-0.196
-0.190
-0.217
-0.223
-0.228
-0.233
-0.238
-0.243
-0.247
-0.251
-0.255
-0.258
-0.260
-0.262
-0.264
-0.265
-0.265
-0.266
-0.265
-0.265
-0.264
-0.263
-0.262
-0.262
-0.261
-0.260
-0.259
-0.259
-0.258
-0.257
-0.257
-0.257
-0.257
-0.256
-0.257
-0.257
-0.257
-0.257
-0.257
-0.258
-0.257
-0.257
-0.256
-0.254
-0.252
-0.249
-0.244
-0.240
-0.234
-0.229
-0.223
-0.217
-0.211
-0.205
-0.199
-0.194
-0.188
-0.213
-0.218
-0.223
-0.228
-0.233
-0.237
-0.241
-0.245
-0.248
-0.251
-0.253
-0.255
-0.257
-0.258
-0.259
-0.259
-0.259
-0.259
-0.259
-0.258
-0.258
-0.257
-0.256
-0.256
-0.255
-0.255
-0.254
-0.254
-0.254
-0.253
-0.253
-0.253
-0.253
-0.253
-0.253
-0.253
-0.253
-0.252
-0.252
-0.251
-0.250
-0.248
-0.245
-0.242
-0.238
-0.233
-0.229
-0.223
-0.218
-0.213
-0.207
-0.202
-0.196
-0.191
-0.187
-0.210
-0.214
-0.219
-0.223
-0.227
-0.231
-0.235
-0.238
-0.241
-0.244
-0.246
-0.248
-0.250
-0.251
-0.252
-0.253
-0.253
-0.253
-0.253
-0.253
-0.253
-0.253
-0.252
-0.252
-0.251
-0.251
-0.251
-0.250
-0.250
-0.250
-0.250
-0.250
-0.249
-0.249
-0.249
-0.249
-0.248
-0.247
-0.246
-0.245
-0.244
-0.241
-0.239
-0.236
-0.232
-0.228
-0.223
-0.219
-0.214
-0.209
-0.204
-0.199
-0.194
-0.189
-0.185
-0.206
-0.210
-0.214
-0.218
-0.222
-0.226
-0.229
-0.232
-0.235
-0.238
-0.240
-0.242
-0.244
-0.245
-0.246
-0.247
-0.248
-0.248
-0.248
-0.248
-0.248
-0.248
-0.248
-0.248
-0.247
-0.247
-0.247
-0.247
-0.246
-0.246
-0.246
-0.246
-0.245
-0.245
-0.245
-0.244
-0.243
-0.242
-0.241
-0.240
-0.238
-0.236
-0.233
-0.230
-0.226
-0.223
-0.218
-0.214
-0.210
-0.205
-0.200
-0.196
-0.191
-0.187
-0.183
-0.202
-0.206
-0.210
-0.214
-0.217
-0.221
-0.224
-0.227
-0.230
-0.232
-0.234
-0.236
-0.238
-0.239
-0.241
-0.242
-0.242
-0.243
-0.243
-0.243
-0.243
-0.243
-0.243
-0.243
-0.243
-0.243
-0.243
-0.243
-0.243
-0.242
-0.242
-0.242
-0.241
-0.241
-0.240
-0.240
-0.239
-0.238
-0.236
-0.235
-0.233
-0.230
-0.228
-0.225
-0.221
-0.218
-0.214
-0.210
-0.206
-0.201
-0.197
-0.193
-0.189
-0.184
-0.180
-0.199
-0.202
-0.206
-0.209
-0.213
-0.216
-0.219
-0.222
-0.224
-0.227
-0.229
-0.231
-0.232
-0.234
-0.235
-0.236
-0.237
-0.238
-0.238
-0.239
-0.239
-0.239
-0.239
-0.239
-0.239
-0.239
-0.239
-0.239
-0.239
-0.238
-0.238
-0.238
-0.237
-0.237
-0.236
-0.235
-0.234
-0.233
-0.231
-0.230
-0.228
-0.225
-0.223
-0.220
-0.217
-0.213
-0.210
-0.206
-0.202
-0.198
-0.194
-0.190
-0.186
-0.182
-0.178
-0.195
-0.199
-0.202
-0.205
-0.208
-0.211
-0.214
-0.217
-0.219
-0.222
-0.224
-0.226
-0.227
-0.229
-0.230
-0.231
-0.232
-0.233
-0.233
-0.234
-0.234
-0.234
-0.235
-0.235
-0.235
-0.235
-0.235
-0.235
-0.234
-0.234
-0.234
-0.234
-0.233
-0.232
-0.232
-0.231
-0.230
-0.228
-0.227
-0.225
-0.223
-0.221
-0.218
-0.215
-0.212
-0.209
-0.206
-0.202
-0.198
-0.195
-0.191
-0.187
-0.183
-0.180
-0.176
-0.192
-0.195
-0.198
-0.201
-0.204
-0.207
-0.210
-0.212
-0.215
-0.217
-0.219
-0.221
-0.222
-0.224
-0.225
-0.226
-0.227
-0.228
-0.229
-0.229
-0.230
-0.230
-0.230
-0.230
-0.230
-0.230
-0.230
-0.230
-0.230
-0.230
-0.230
-0.229
-0.229
-0.228
-0.227
-0.226
-0.225
-0.224
-0.222
-0.220
-0.218
-0.216
-0.213
-0.211
-0.208
-0.205
-0.202
-0.198
-0.195
-0.191
-0.188
-0.184
-0.181
-0.177
-0.174
-0.188
-0.192
-0.194
-0.197
-0.200
-0.203
-0.205
-0.208
-0.210
-0.212
-0.214
-0.216
-0.218
-0.219
-0.220
-0.221
-0.222
-0.223
-0.224
-0.225
-0.225
-0.225
-0.226
-0.226
-0.226
-0.226
-0.226
-0.226
-0.226
-0.226
-0.225
-0.225
-0.224
-0.224
-0.223
-0.222
-0.220
-0.219
-0.217
-0.216
-0.214
-0.211
-0.209
-0.207
-0.204
-0.201
-0.198
-0.195
-0.192
-0.188
-0.185
-0.182
-0.178
-0.175
-0.172
-0.185
-0.188
-0.191
-0.194
-0.196
-0.199
-0.201
-0.204
-0.206
-0.208
-0.210
-0.211
-0.213
-0.214
-0.216
-0.217
-0.218
-0.219
-0.219
-0.220
-0.221
-0.221
-0.221
-0.222
-0.222
-0.222
-0.222
-0.222
-0.222
-0.221
-0.221
-0.220
-0.220
-0.219
-0.218
-0.217
-0.216
-0.215
-0.213
-0.211
-0.209
-0.207
-0.205
-0.202
-0.200
-0.197
-0.194
-0.191
-0.188
-0.185
-0.182
-0.179
-0.176
-0.173
-0.170
-0.182
-0.185
-0.188
-0.190
-0.193
-0.195
-0.197
-0.200
-0.202
-0.204
-0.205
-0.207
-0.209
-0.210
-0.211
-0.212
-0.213
-0.214
-0.215
-0.216
-0.216
-0.217
-0.217
-0.217
-0.217
-0.218
-0.218
-0.217
-0.217
-0.217
-0.217
-0.216
-0.215
-0.215
-0.214
-0.213
-0.212
-0.210
-0.209
-0.207
-0.205
-0.203
-0.201
-0.198
-0.196
-0.193
-0.191
-0.188
-0.185
-0.182
-0.179
-0.176
-0.173
-0.170
-0.167
-0.179
-0.182
-0.184
-0.187
-0.189
-0.191
-0.194
-0.196
-0.198
-0.200
-0.201
-0.203
-0.204
-0.206
-0.207
-0.208
-0.209
-0.210
-0.211
-0.211
-0.212
-0.212
-0.213
-0.213
-0.213
-0.213
-0.213
-0.213
-0.213
-0.213
-0.212
-0.212
-0.211
-0.210
-0.209
-0.208
-0.207
-0.206
-0.204
-0.203
-0.201
-0.199
-0.197
-0.195
-0.192
-0.190
-0.187
-0.185
-0.182
-0.179
-0.176
-0.173
-0.171
-0.168
-0.165
-0.176
-0.179
-0.181
-0.183
-0.186
-0.188
-0.190
-0.192
-0.194
-0.196
-0.197
-0.199
-0.200
-0.202
-0.203
-0.204
-0.205
-0.206
-0.206
-0.207
-0.208
-0.208
-0.208
-0.209
-0.209
-0.209
-0.209
-0.209
-0.209
-0.208
-0.208
-0.207
-0.207
-0.206
-0.205
-0.204
-0.203
-0.202
-0.200
-0.198
-0.197
-0.195
-0.193
-0.191
-0.188
-0.186
-0.184
-0.181
-0.179
-0.176
-0.173
-0.171
-0.168
-0.165
-0.163
-0.173
-0.176
-0.178
-0.180
-0.182
-0.184
-0.186
-0.188
-0.190
-0.192
-0.193
-0.195
-0.196
-0.198
-0.199
-0.200
-0.201
-0.202
-0.202
-0.203
-0.203
-0.204
-0.204
-0.205
-0.205
-0.205
-0.205
-0.205
-0.204
-0.204
-0.204
-0.203
-0.203
-0.202
-0.201
-0.200
-0.199
-0.197
-0.196
-0.194
-0.193
-0.191
-0.189
-0.187
-0.185
-0.183
-0.180
-0.178
-0.176
-0.173
-0.171
-0.168
-0.166
-0.163
-0.161
-0.130
-0.131
-0.132
-0.133
-0.133
-0.134
-0.135
-0.136
-0.137
-0.138
-0.138
-0.139
-0.140
-0.140
-0.141
-0.141
-0.142
-0.142
-0.143
-0.143
-0.143
-0.144
-0.144
-0.144
-0.144
-0.144
-0.144
-0.143
-0.143
-0.143
-0.143
-0.142
-0.142
-0.142
-0.141
-0.140
-0.140
-0.139
-0.139
-0.138
-0.137
-0.137
-0.136
-0.135
-0.134
-0.133
-0.133
-0.132
-0.131
-0.130
-0.129
-0.128
-0.127
-0.126
-0.125
-0.131
-0.132
-0.133
-0.134
-0.135
-0.136
-0.137
-0.138
-0.139
-0.139
-0.140
-0.141
-0.142
-0.142
-0.143
-0.143
-0.144
-0.144
-0.145
-0.145
-0.145
-0.146
-0.146
-0.146
-0.146
-0.146
-0.146
-0.145
-0.145
-0.145
-0.145
-0.144
-0.144
-0.143
-0.143
-0.142
-0.141
-0.141
-0.140
-0.139
-0.139
-0.138
-0.137
-0.136
-0.136
-0.135
-0.134
-0.133
-0.132
-0.131
-0.130
-0.129
-0.128
-0.127
-0.126
-0.133
-0.134
-0.135
-0.136
-0.137
-0.138
-0.139
-0.140
-0.140
-0.141
-0.142
-0.143
-0.144
-0.144
-0.145
-0.145
-0.146
-0.146
-0.147
-0.147
-0.147
-0.148
-0.148
-0.148
-0.148
-0.148
-0.148
-0.147
-0.147
-0.147
-0.146
-0.146
-0.145
-0.145
-0.144
-0.144
-0.143
-0.142
-0.142
-0.141
-0.140
-0.139
-0.139
-0.138
-0.137
-0.136
-0.135
-0.134
-0.133
-0.132
-0.131
-0.130
-0.129
-0.128
-0.127
-0.134
-0.135
-0.136
-0.138
-0.139
-0.140
-0.140
-0.141
-0.142
-0.143
-0.144
-0.145
-0.146
-0.146
-0.147
-0.148
-0.148
-0.149
-0.149
-0.149
-0.150
-0.150
-0.150
-0.150
-0.150
-0.150
-0.150
-0.149
-0.149
-0.149
-0.148
-0.148
-0.147
-0.147
-0.146
-0.145
-0.145
-0.144
-0.143
-0.142
-0.142
-0.141
-0.140
-0.139
-0.138
-0.137
-0.136
-0.135
-0.134
-0.133
-0.132
-0.131
-0.130
-0.129
-0.128
-0.136
-0.137
-0.138
-0.139
-0.140
-0.141
-0.142
-0.143
-0.144
-0.145
-0.146
-0.147
-0.148
-0.148
-0.149
-0.150
-0.150
-0.151
-0.151
-0.151
-0.152
-0.152
-0.152
-0.152
-0.152
-0.152
-0.152
-0.151
-0.151
-0.151
-0.150
-0.150
-0.149
-0.148
-0.148
-0.147
-0.146
-0.145
-0.145
-0.144
-0.143
-0.142
-0.141
-0.140
-0.139
-0.138
-0.137
-0.136
-0.135
-0.134
-0.133
-0.132
-0.131
-0.130
-0.129
-0.138
-0.139
-0.140
-0.141
-0.142
-0.143
-0.144
-0.145
-0.146
-0.147
-0.148
-0.149
-0.150
-0.151
-0.151
-0.152
-0.153
-0.153
-0.153
-0.154
-0.154
-0.154
-0.154
-0.154
-0.154
-0.154
-0.154
-0.153
-0.153
-0.153
-0.152
-0.151
-0.151
-0.150
-0.149
-0.149
-0.148
-0.147
-0.146
-0.145
-0.144
-0.143
-0.142
-0.141
-0.140
-0.139
-0.138
-0.137
-0.136
-0.135
-0.134
-0.133
-0.132
-0.131
-0.130
-0.139
-0.140
-0.142
-0.143
-0.144
-0.145
-0.146
-0.147
-0.148
-0.149
-0.150
-0.151
-0.152
-0.153
-0.154
-0.154
-0.155
-0.155
-0.156
-0.156
-0.156
-0.157
-0.157
-0.157
-0.157
-0.156
-0.156
-0.156
-0.155
-0.155
-0.154
-0.153
-0.153
-0.152
-0.151
-0.150
-0.149
-0.148
-0.147
-0.146
-0.145
-0.145
-0.144
-0.143
-0.142
-0.141
-0.140
-0.138
-0.137
-0.136
-0.135
-0.134
-0.133
-0.132
-0.131
-0.141
-0.142
-0.143
-0.145
-0.146
-0.147
-0.148
-0.149
-0.150
-0.151
-0.152
-0.153
-0.154
-0.155
-0.156
-0.157
-0.157
-0.158
-0.158
-0.159
-0.159
-0.159
-0.159
-0.159
-0.159
-0.159
-0.158
-0.158
-0.157
-0.157
-0.156
-0.155
-0.154
-0.153
-0.153
-0.152
-0.151
-0.150
-0.149
-0.148
-0.147
-0.146
-0.145
-0.144
-0.143
-0.142
-0.141
-0.139
-0.138
-0.137
-0.136
-0.135
-0.134
-0.133
-0.132
-0.143
-0.144
-0.145
-0.146
-0.148
-0.149
-0.150
-0.151
-0.152
-0.154
-0.155
-0.156
-0.157
-0.158
-0.158
-0.159
-0.160
-0.160
-0.161
-0.161
-0.161
-0.162
-0.162
-0.162
-0.161
-0.161
-0.161
-0.160
-0.159
-0.159
-0.158
-0.157
-0.156
-0.155
-0.154
-0.153
-0.152
-0.151
-0.150
-0.149
-0.148
-0.147
-0.146
-0.145
-0.144
-0.143
-0.141
-0.140
-0.139
-0.138
-0.137
-0.136
-0.135
-0.134
-0.133
-0.144
-0.146
-0.147
-0.148
-0.150
-0.151
-0.152
-0.153
-0.155
-0.156
-0.157
-0.158
-0.159
-0.160
-0.161
-0.162
-0.162
-0.163
-0.163
-0.164
-0.164
-0.164
-0.164
-0.164
-0.164
-0.163
-0.163
-0.162
-0.161
-0.161
-0.160
-0.159
-0.158
-0.157
-0.156
-0.155
-0.153
-0.152
-0.151
-0.150
-0.149
-0.148
-0.147
-0.146
-0.145
-0.143
-0.142
-0.141
-0.140
-0.139
-0.138
-0.137
-0.136
-0.135
-0.134
-0.146
-0.148
-0.149
-0.150
-0.152
-0.153
-0.154
-0.156
-0.157
-0.158
-0.159
-0.160
-0.162
-0.163
-0.163
-0.164
-0.165
-0.166
-0.166
-0.167
-0.167
-0.167
-0.167
-0.167
-0.166
-0.166
-0.165
-0.165
-0.164
-0.163
-0.162
-0.161
-0.159
-0.158
-0.157
-0.156
-0.155
-0.154
-0.152
-0.151
-0.150
-0.149
-0.148
-0.147
-0.145
-0.144
-0.143
-0.142
-0.141
-0.140
-0.139
-0.138
-0.136
-0.135
-0.134
-0.148
-0.149
-0.151
-0.152
-0.154
-0.155
-0.157
-0.158
-0.159
-0.160
-0.162
-0.163
-0.164
-0.165
-0.166
-0.167
-0.168
-0.169
-0.169
-0.170
-0.170
-0.170
-0.170
-0.170
-0.169
-0.169
-0.168
-0.167
-0.166
-0.165
-0.164
-0.162
-0.161
-0.160
-0.158
-0.157
-0.156
-0.155
-0.153
-0.152
-0.151
-0.150
-0.149
-0.147
-0.146
-0.145
-0.144
-0.143
-0.142
-0.141
-0.139
-0.138
-0.137
-0.136
-0.135
-0.150
-0.151
-0.153
-0.154
-0.156
-0.157
-0.159
-0.160
-0.162
-0.163
-0.164
-0.166
-0.167
-0.168
-0.169
-0.170
-0.171
-0.172
-0.172
-0.173
-0.173
-0.173
-0.173
-0.172
-0.172
-0.171
-0.170
-0.169
-0.168
-0.167
-0.166
-0.164
-0.163
-0.161
-0.160
-0.158
-0.157
-0.156
-0.154
-0.153
-0.152
-0.150
-0.149
-0.148
-0.147
-0.146
-0.145
-0.143
-0.142
-0.141
-0.140
-0.139
-0.138
-0.137
-0.135
-0.152
-0.153
-0.155
-0.156
-0.158
-0.159
-0.161
-0.162
-0.164
-0.165
-0.167
-0.168
-0.169
-0.171
-0.172
-0.173
-0.174
-0.175
-0.175
-0.176
-0.176
-0.176
-0.176
-0.176
-0.175
-0.174
-0.173
-0.172
-0.171
-0.169
-0.167
-0.166
-0.164
-0.162
-0.161
-0.159
-0.158
-0.156
-0.155
-0.153
-0.152
-0.151
-0.150
-0.148
-0.147
-0.146
-0.145
-0.144
-0.143
-0.142
-0.141
-0.139
-0.138
-0.137
-0.136
-0.154
-0.155
-0.157
-0.158
-0.160
-0.162
-0.163
-0.165
-0.166
-0.168
-0.169
-0.171
-0.172
-0.174
-0.175
-0.176
-0.177
-0.178
-0.179
-0.179
-0.179
-0.179
-0.179
-0.179
-0.178
-0.177
-0.176
-0.174
-0.173
-0.171
-0.169
-0.167
-0.166
-0.164
-0.162
-0.160
-0.158
-0.157
-0.155
-0.154
-0.152
-0.151
-0.150
-0.149
-0.148
-0.146
-0.145
-0.144
-0.143
-0.142
-0.141
-0.140
-0.139
-0.138
-0.137
-0.155
-0.157
-0.159
-0.161
-0.162
-0.164
-0.166
-0.167
-0.169
-0.171
-0.172
-0.174
-0.175
-0.177
-0.178
-0.179
-0.180
-0.181
-0.182
-0.183
-0.183
-0.183
-0.183
-0.182
-0.181
-0.180
-0.179
-0.177
-0.175
-0.173
-0.171
-0.169
-0.167
-0.165
-0.163
-0.161
-0.159
-0.157
-0.155
-0.154
-0.153
-0.151
-0.150
-0.149
-0.148
-0.147
-0.145
-0.144
-0.143
-0.142
-0.141
-0.140
-0.139
-0.138
-0.137
-0.157
-0.159
-0.161
-0.163
-0.164
-0.166
-0.168
-0.170
-0.171
-0.173
-0.175
-0.177
-0.178
-0.180
-0.181
-0.183
-0.184
-0.185
-0.186
-0.186
-0.187
-0.187
-0.186
-0.186
-0.185
-0.183
-0.182
-0.180
-0.178
-0.175
-0.173
-0.170
-0.168
-0.165
-0.163
-0.161
-0.159
-0.157
-0.155
-0.154
-0.152
-0.151
-0.150
-0.149
-0.147
-0.146
-0.145
-0.144
-0.143
-0.142
-0.141
-0.140
-0.139
-0.138
-0.137
-0.159
-0.161
-0.163
-0.165
-0.167
-0.169
-0.170
-0.172
-0.174
-0.176
-0.178
-0.180
-0.181
-0.183
-0.185
-0.186
-0.187
-0.189
-0.190
-0.190
-0.191
-0.191
-0.190
-0.190
-0.188
-0.187
-0.185
-0.183
-0.180
-0.177
-0.175
-0.172
-0.169
-0.166
-0.163
-0.161
-0.159
-0.157
-0.155
-0.153
-0.151
-0.150
-0.149
-0.148
-0.147
-0.146
-0.145
-0.144
-0.143
-0.142
-0.141
-0.140
-0.140
-0.139
-0.138
-0.161
-0.163
-0.165
-0.167
-0.169
-0.171
-0.173
-0.175
-0.177
-0.179
-0.181
-0.183
-0.184
-0.186
-0.188
-0.190
-0.191
-0.192
-0.193
-0.194
-0.195
-0.195
-0.194
-0.194
-0.192
-0.190
-0.188
-0.186
-0.183
-0.180
-0.176
-0.173
-0.170
-0.166
-0.163
-0.161
-0.158
-0.156
-0.154
-0.152
-0.150
-0.149
-0.148
-0.147
-0.146
-0.145
-0.144
-0.143
-0.143
-0.142
-0.141
-0.140
-0.140
-0.139
-0.138
-0.163
-0.165
-0.167
-0.169
-0.171
-0.173
-0.175
-0.177
-0.179
-0.181
-0.184
-0.186
-0.188
-0.190
-0.191
-0.193
-0.195
-0.196
-0.198
-0.198
-0.199
-0.199
-0.199
-0.198
-0.196
-0.194
-0.192
-0.189
-0.185
-0.182
-0.178
-0.174
-0.170
-0.166
-0.163
-0.160
-0.157
-0.154
-0.152
-0.150
-0.148
-0.147
-0.145
-0.145
-0.144
-0.143
-0.143
-0.142
-0.142
-0.141
-0.141
-0.140
-0.140
-0.139
-0.138
-0.165
-0.167
-0.169
-0.171
-0.174
-0.176
-0.178
-0.180
-0.182
-0.184
-0.186
-0.189
-0.191
-0.193
-0.195
-0.197
-0.199
-0.200
-0.202
-0.203
-0.203
-0.203
-0.203
-0.202
-0.200
-0.198
-0.195
-0.192
-0.188
-0.184
-0.179
-0.175
-0.171
-0.166
-0.162
-0.158
-0.155
-0.151
-0.149
-0.146
-0.145
-0.143
-0.142
-0.142
-0.141
-0.141
-0.141
-0.141
-0.141
-0.141
-0.140
-0.140
-0.139
-0.139
-0.138
-0.167
-0.169
-0.171
-0.174
-0.176
-0.178
-0.180
-0.183
-0.185
-0.187
-0.189
-0.192
-0.194
-0.196
-0.198
-0.201
-0.203
-0.204
-0.206
-0.207
-0.208
-0.208
-0.208
-0.206
-0.205
-0.202
-0.199
-0.195
-0.191
-0.186
-0.181
-0.176
-0.171
-0.165
-0.160
-0.156
-0.151
-0.148
-0.144
-0.141
-0.139
-0.138
-0.137
-0.137
-0.138
-0.138
-0.139
-0.139
-0.139
-0.140
-0.140
-0.139
-0.139
-0.139
-0.138
-0.169
-0.171
-0.174
-0.176
-0.178
-0.180
-0.183
-0.185
-0.188
-0.190
-0.192
-0.195
-0.197
-0.200
-0.202
-0.204
-0.206
-0.208
-0.210
-0.211
-0.212
-0.212
-0.212
-0.211
-0.209
-0.206
-0.202
-0.198
-0.193
-0.188
-0.182
-0.176
-0.170
-0.164
-0.158
-0.152
-0.147
-0.142
-0.137
-0.134
-0.132
-0.131
-0.130
-0.131
-0.132
-0.134
-0.135
-0.136
-0.137
-0.138
-0.139
-0.139
-0.139
-0.138
-0.138
-0.171
-0.174
-0.176
-0.178
-0.181
-0.183
-0.185
-0.188
-0.190
-0.193
-0.195
-0.198
-0.200
-0.203
-0.206
-0.208
-0.210
-0.212
-0.214
-0.216
-0.216
-0.217
-0.216
-0.215
-0.213
-0.210
-0.206
-0.201
-0.196
-0.190
-0.183
-0.176
-0.169
-0.162
-0.154
-0.147
-0.140
-0.133
-0.127
-0.123
-0.120
-0.119
-0.120
-0.122
-0.125
-0.128
-0.130
-0.133
-0.135
-0.136
-0.137
-0.138
-0.138
-0.138
-0.138
-0.173
-0.176
-0.178
-0.180
-0.183
-0.185
-0.188
-0.190
-0.193
-0.196
-0.198
-0.201
-0.204
-0.206
-0.209
-0.212
-0.214
-0.216
-0.218
-0.220
-0.220
-0.221
-0.220
-0.219
-0.217
-0.214
-0.209
-0.204
-0.198
-0.192
-0.184
-0.176
-0.168
-0.159
-0.149
-0.139
-0.130
-0.120
-0.112
-0.106
-0.103
-0.103
-0.105
-0.109
-0.114
-0.119
-0.124
-0.129
-0.132
-0.134
-0.136
-0.137
-0.138
-0.138
-0.138
-0.175
-0.178
-0.180
-0.183
-0.185
-0.188
-0.190
-0.193
-0.196
-0.198
-0.201
-0.204
-0.207
-0.210
-0.212
-0.215
-0.217
-0.220
-0.222
-0.223
-0.224
-0.224
-0.224
-0.222
-0.220
-0.217
-0.213
-0.207
-0.201
-0.193
-0.185
-0.175
-0.165
-0.154
-0.141
-0.128
-0.115
-0.102
-0.090
-0.081
-0.077
-0.078
-0.083
-0.091
-0.100
-0.109
-0.117
-0.123
-0.128
-0.132
-0.135
-0.137
-0.137
-0.138
-0.138
-0.177
-0.180
-0.183
-0.185
-0.188
-0.190
-0.193
-0.196
-0.198
-0.201
-0.204
-0.207
-0.210
-0.213
-0.216
-0.218
-0.221
-0.223
-0.225
-0.226
-0.227
-0.227
-0.227
-0.225
-0.223
-0.220
-0.215
-0.210
-0.203
-0.194
-0.184
-0.173
-0.161
-0.147
-0.131
-0.113
-0.094
-0.074
-0.057
-0.044
-0.038
-0.041
-0.051
-0.065
-0.081
-0.095
-0.107
-0.117
-0.125
-0.130
-0.134
-0.136
-0.137
-0.138
-0.138
-0.180
-0.182
-0.185
-0.187
-0.190
-0.193
-0.196
-0.198
-0.201
-0.204
-0.207
-0.210
-0.213
-0.216
-0.219
-0.221
-0.224
-0.226
-0.228
-0.229
-0.229
-0.229
-0.228
-0.227
-0.225
-0.222
-0.218
-0.212
-0.205
-0.195
-0.184
-0.170
-0.155
-0.138
-0.117
-0.093
-0.066
-0.037
-0.009
0.012
0.021
0.014
-0.005
-0.030
-0.056
-0.078
-0.096
-0.110
-0.121
-0.128
-0.133
-0.136
-0.137
-0.138
-0.139
-0.182
-0.184
-0.187
-0.190
-0.193
-0.195
-0.198
-0.201
-0.204
-0.207
-0.210
-0.213
-0.216
-0.219
-0.222
-0.224
-0.227
-0.229
-0.230
-0.231
-0.231
-0.230
-0.229
-0.227
-0.225
-0.223
-0.220
-0.215
-0.207
-0.196
-0.182
-0.166
-0.148
-0.126
-0.101
-0.069
-0.030
0.014
0.058
0.093
0.106
0.091
0.057
0.015
-0.026
-0.059
-0.085
-0.104
-0.117
-0.127
-0.133
-0.136
-0.138
-0.139
-0.139
-0.184
-0.187
-0.189
-0.192
-0.195
-0.198
-0.201
-0.204
-0.207
-0.210
-0.213
-0.216
-0.219
-0.222
-0.225
-0.227
-0.230
-0.232
-0.233
-0.233
-0.232
-0.230
-0.228
-0.225
-0.223
-0.223
-0.222
-0.218
-0.209
-0.196
-0.179
-0.160
-0.138
-0.113
-0.082
-0.041
0.011
0.075
0.143
0.201
0.221
0.195
0.135
0.067
0.007
-0.040
-0.074
-0.099
-0.116
-0.127
-0.133
-0.137
-0.139
-0.140
-0.140
-0.186
-0.189
-0.192
-0.195
-0.198
-0.201
-0.204
-0.207
-0.210
-0.213
-0.216
-0.219
-0.222
-0.225
-0.228
-0.230
-0.233
-0.234
-0.235
-0.235
-0.233
-0.230
-0.225
-0.221
-0.218
-0.219
-0.222
-0.221
-0.212
-0.196
-0.174
-0.151
-0.125
-0.097
-0.062
-0.014
0.052
0.137
0.234
0.319
0.351
0.308
0.216
0.118
0.037
-0.024
-0.067
-0.097
-0.116
-0.129
-0.136
-0.139
-0.141
-0.141
-0.141
-0.189
-0.191
-0.194
-0.197
-0.200
-0.203
-0.206
-0.209
-0.213
-0.216
-0.219
-0.222
-0.225
-0.228
-0.231
-0.233
-0.236
-0.237
-0.238
-0.237
-0.234
-0.230
-0.223
-0.215
-0.210
-0.214
-0.222
-0.225
-0.216
-0.195
-0.167
-0.137
-0.108
-0.079
-0.044
0.006
0.080
0.181
0.301
0.405
0.446
0.390
0.274
0.153
0.055
-0.016
-0.066
-0.099
-0.121
-0.133
-0.140
-0.143
-0.143
-0.143
-0.143
-0.191
-0.194
-0.197
-0.200
-0.203
-0.206
-0.209
-0.213
-0.216
-0.219
-0.222
-0.225
-0.228
-0.231
-0.234
-0.237
-0.239
-0.240
-0.241
-0.240
-0.237
-0.232
-0.223
-0.212
-0.205
-0.209
-0.224
-0.231
-0.219
-0.192
-0.153
-0.111
-0.073
-0.050
-0.031
0.010
0.082
0.185
0.307
0.412
0.451
0.396
0.279
0.154
0.053
-0.021
-0.073
-0.108
-0.130
-0.141
-0.146
-0.147
-0.147
-0.146
-0.145
-0.193
-0.197
-0.200
-0.203
-0.206
-0.209
-0.212
-0.216
-0.219
-0.222
-0.225
-0.229
-0.232
-0.235
-0.238
-0.240
-0.242
-0.244
-0.244
-0.244
-0.241
-0.237
-0.229
-0.219
-0.211
-0.217
-0.231
-0.235
-0.219
-0.184
-0.128
-0.049
0.029
0.014
-0.036
-0.017
0.044
0.137
0.241
0.327
0.358
0.315
0.222
0.117
0.027
-0.042
-0.092
-0.126
-0.145
-0.153
-0.155
-0.154
-0.151
-0.149
-0.148
-0.196
-0.199
-0.203
-0.206
-0.209
-0.213
-0.216
-0.219
-0.222
-0.226
-0.229
-0.232
-0.235
-0.238
-0.241
-0.244
-0.246
-0.248
-0.248
-0.248
-0.247
-0.243
-0.238
-0.232
-0.228
-0.232
-0.239
-0.235
-0.213
-0.169
-0.089
0.090
0.499
0.232
-0.234
-0.126
-0.055
0.032
0.122
0.182
0.198
0.172
0.115
0.047
-0.020
-0.078
-0.123
-0.154
-0.169
-0.171
-0.168
-0.163
-0.158
-0.154
-0.151
-0.199
-0.202
-0.206
-0.209
-0.213
-0.216
-0.220
-0.223
-0.226
-0.230
-0.233
-0.236
-0.239
-0.243
-0.245
-0.248
-0.250
-0.252
-0.253
-0.253
-0.252
-0.250
-0.247
-0.244
-0.241
-0.241
-0.239
-0.228
-0.201
-0.155
-0.063
0.212
2.372
-1.144
-2.680
-0.450
-0.291
-0.133
-0.027
0.005
-0.009
-0.018
-0.023
-0.045
-0.083
-0.129
-0.169
-0.195
-0.202
-0.196
-0.185
-0.174
-0.166
-0.160
-0.156
-0.202
-0.206
-0.209
-0.213
-0.216
-0.220
-0.224
-0.227
-0.231
-0.234
-0.237
-0.241
-0.244
-0.247
-0.250
-0.252
-0.255
-0.257
-0.258
-0.258
-0.258
-0.257
-0.255
-0.252
-0.248
-0.242
-0.233
-0.215
-0.187
-0.144
-0.074
0.055
0.061
-6.546
-3.142
-1.505
-0.985
-0.371
-0.164
-0.182
-0.279
-0.261
-0.182
-0.147
-0.161
-0.198
-0.233
-0.250
-0.246
-0.228
-0.208
-0.190
-0.176
-0.168
-0.161
-0.205
-0.209
-0.213
-0.217
-0.221
-0.224
-0.228
-0.232
-0.235
-0.239
-0.242
-0.246
-0.249
-0.252
-0.255
-0.257
-0.260
-0.261
-0.263
-0.264
-0.264
-0.262
-0.260
-0.256
-0.249
-0.239
-0.223
-0.201
-0.172
-0.135
-0.091
-0.054
-0.135
-0.439
-0.890
-5.920
-1.940
-0.525
-0.201
-0.250
-0.534
-0.501
-0.326
-0.250
-0.261
-0.304
-0.334
-0.331
-0.305
-0.268
-0.235
-0.208
-0.189
-0.177
-0.168
-0.209
-0.213
-0.217
-0.221
-0.225
-0.229
-0.233
-0.237
-0.241
-0.245
-0.248
-0.252
-0.255
-0.258
-0.260
-0.263
-0.265
-0.267
-0.268
-0.269
-0.269
-0.267
-0.265
-0.259
-0.250
-0.235
-0.214
-0.187
-0.155
-0.122
-0.093
-0.077
-0.100
-0.212
-0.721
-1.671
-1.060
-0.415
-0.106
0.003
-0.334
-0.486
-0.387
-0.354
-0.419
-0.506
-0.520
-0.466
-0.391
-0.321
-0.268
-0.230
-0.204
-0.187
-0.175
-0.212
-0.217
-0.222
-0.226
-0.231
-0.235
-0.239
-0.244
-0.247
-0.251
-0.255
-0.258
-0.261
-0.264
-0.267
-0.269
-0.271
-0.272
-0.274
-0.274
-0.274
-0.273
-0.269
-0.262
-0.251
-0.233
-0.208
-0.175
-0.140
-0.107
-0.084
-0.080
-0.104
-0.184
-0.357
-0.523
-0.457
-0.266
-0.080
0.033
-0.151
-0.360
-0.426
-0.522
-0.781
-1.007
-0.925
-0.706
-0.517
-0.388
-0.306
-0.253
-0.219
-0.197
-0.183
-0.216
-0.222
-0.227
-0.232
-0.237
-0.242
-0.246
-0.251
-0.255
-0.259
-0.263
-0.266
-0.269
-0.272
-0.274
-0.276
-0.277
-0.279
-0.279
-0.280
-0.280
-0.278
-0.274
-0.267
-0.255
-0.235
-0.206
-0.169
-0.130
-0.096
-0.076
-0.078
-0.103
-0.154
-0.223
-0.275
-0.263
-0.197
-0.124
-0.110
-0.216
-0.391
-0.601
-1.005
-1.984
-2.699
-1.896
-1.102
-0.679
-0.463
-0.344
-0.275
-0.233
-0.207
-0.190
-0.221
-0.227
-0.232
-0.238
-0.243
-0.249
-0.254
-0.259
-0.263
-0.268
-0.271
-0.275
-0.278
-0.280
-0.282
-0.283
-0.284
-0.285
-0.285
-0.286
-0.285
-0.284
-0.280
-0.274
-0.261
-0.241
-0.211
-0.173
-0.132
-0.097
-0.078
-0.082
-0.105
-0.142
-0.180
-0.203
-0.197
-0.168
-0.152
-0.188
-0.303
-0.514
-0.910
-1.892
-5.579
-10.633
-3.812
-1.548
-0.826
-0.523
-0.374
-0.293
-0.245
-0.215
-0.196
-0.225
-0.232
-0.238
-0.245
-0.251
-0.257
-0.263
-0.268
-0.273
-0.277
-0.281
-0.285
-0.287
-0.289
-0.291
-0.291
-0.292
-0.292
-0.292
-0.291
-0.291
-0.290
-0.287
-0.281
-0.270
-0.252
-0.225
-0.189
-0.149
-0.116
-0.098
-0.101
-0.120
-0.146
-0.172
-0.184
-0.179
-0.165
-0.172
-0.232
-0.367
-0.616
-1.102
-2.254
-6.113
-11.195
-3.975
-1.620
-0.862
-0.544
-0.388
-0.303
-0.253
-0.222
-0.202
-0.230
-0.237
-0.245
-0.252
-0.259
-0.266
-0.272
-0.278
-0.283
-0.288
-0.292
-0.296
-0.298
-0.300
-0.300
-0.300
-0.299
-0.299
-0.298
-0.297
-0.296
-0.295
-0.293
-0.289
-0.280
-0.266
-0.243
-0.213
-0.179
-0.150
-0.134
-0.133
-0.146
-0.165
-0.181
-0.190
-0.189
-0.186
-0.205
-0.271
-0.400
-0.627
-1.035
-1.766
-2.884
-3.360
-2.260
-1.282
-0.775
-0.520
-0.382
-0.303
-0.256
-0.225
-0.205
-0.235
-0.243
-0.251
-0.259
-0.267
-0.275
-0.282
-0.288
-0.294
-0.300
-0.304
-0.307
-0.309
-0.310
-0.310
-0.309
-0.307
-0.305
-0.304
-0.302
-0.301
-0.300
-0.299
-0.296
-0.290
-0.280
-0.263
-0.241
-0.215
-0.191
-0.176
-0.173
-0.180
-0.191
-0.202
-0.209
-0.212
-0.219
-0.244
-0.301
-0.405
-0.575
-0.837
-1.194
-1.532
-1.589
-1.291
-0.917
-0.642
-0.469
-0.363
-0.297
-0.255
-0.227
-0.207
-0.239
-0.248
-0.257
-0.266
-0.275
-0.284
-0.292
-0.299
-0.305
-0.311
-0.315
-0.319
-0.321
-0.321
-0.320
-0.318
-0.315
-0.312
-0.309
-0.307
-0.305
-0.304
-0.303
-0.301
-0.298
-0.291
-0.280
-0.264
-0.246
-0.228
-0.216
-0.211
-0.213
-0.218
-0.225
-0.231
-0.238
-0.249
-0.274
-0.320
-0.395
-0.507
-0.655
-0.818
-0.939
-0.945
-0.831
-0.670
-0.523
-0.414
-0.338
-0.286
-0.251
-0.226
-0.208
-0.243
-0.253
-0.263
-0.273
-0.283
-0.292
-0.301
-0.308
-0.315
-0.321
-0.326
-0.330
-0.331
-0.331
-0.329
-0.325
-0.321
-0.317
-0.313
-0.310
-0.308
-0.306
-0.305
-0.304
-0.302
-0.299
-0.292
-0.281
-0.269
-0.256
-0.246
-0.240
-0.240
-0.243
-0.247
-0.252
-0.259
-0.272
-0.293
-0.329
-0.381
-0.450
-0.531
-0.607
-0.655
-0.652
-0.598
-0.518
-0.436
-0.368
-0.314
-0.275
-0.246
-0.224
-0.208
-0.247
-0.257
-0.268
-0.278
-0.289
-0.299
-0.308
-0.316
-0.324
-0.330
-0.335
-0.338
-0.340
-0.339
-0.336
-0.332
-0.327
-0.321
-0.317
-0.313
-0.310
-0.307
-0.306
-0.305
-0.304
-0.302
-0.297
-0.291
-0.282
-0.274
-0.266
-0.262
-0.260
-0.261
-0.264
-0.269
-0.276
-0.287
-0.306
-0.333
-0.369
-0.412
-0.456
-0.493
-0.511
-0.503
-0.472
-0.427
-0.377
-0.332
-0.294
-0.264
-0.240
-0.222
-0.208
-0.249
-0.260
-0.271
-0.282
-0.293
-0.303
-0.313
-0.321
-0.329
-0.335
-0.341
-0.344
-0.345
-0.344
-0.341
-0.336
-0.330
-0.324
-0.318
-0.313
-0.310
-0.307
-0.305
-0.304
-0.303
-0.301
-0.299
-0.294
-0.289
-0.283
-0.278
-0.274
-0.273
-0.273
-0.276
-0.280
-0.287
-0.298
-0.313
-0.334
-0.360
-0.387
-0.412
-0.429
-0.433
-0.424
-0.401
-0.371
-0.338
-0.306
-0.278
-0.254
-0.235
-0.219
-0.207
-0.250
-0.261
-0.272
-0.284
-0.295
-0.305
-0.315
-0.323
-0.331
-0.337
-0.343
-0.346
-0.347
-0.346
-0.342
-0.337
-0.330
-0.324
-0.318
-0.313
-0.309
-0.306
-0.303
-0.302
-0.301
-0.299
-0.297
-0.294
-0.291
-0.287
-0.283
-0.281
-0.280
-0.280
-0.283
-0.287
-0.294
-0.303
-0.316
-0.333
-0.351
-0.369
-0.383
-0.390
-0.388
-0.377
-0.359
-0.336
-0.311
-0.287
-0.265
-0.246
-0.230
-0.217
-0.206
-0.250
-0.261
-0.272
-0.283
-0.294
-0.304
-0.314
-0.322
-0.329
-0.335
-0.340
-0.343
-0.345
-0.343
-0.340
-0.334
-0.328
-0.322
-0.316
-0.310
-0.306
-0.303
-0.300
-0.299
-0.297
-0.296
-0.294
-0.292
-0.289
-0.287
-0.284
-0.283
-0.283
-0.284
-0.286
-0.290
-0.296
-0.305
-0.316
-0.329
-0.343
-0.354
-0.362
-0.364
-0.359
-0.347
-0.331
-0.312
-0.293
-0.273
-0.256
-0.240
-0.226
-0.214
-0.204
-0.248
-0.259
-0.270
-0.281
-0.291
-0.301
-0.310
-0.317
-0.324
-0.330
-0.334
-0.337
-0.338
-0.337
-0.334
-0.329
-0.323
-0.318
-0.312
-0.307
-0.303
-0.299
-0.297
-0.295
-0.293
-0.291
-0.290
-0.288
-0.287
-0.285
-0.283
-0.283
-0.283
-0.284
-0.287
-0.291
-0.296
-0.304
-0.313
-0.323
-0.332
-0.340
-0.344
-0.343
-0.336
-0.325
-0.311
-0.295
-0.279
-0.263
-0.248
-0.234
-0.222
-0.212
-0.203
-0.246
-0.256
-0.266
-0.276
-0.286
-0.295
-0.303
-0.310
-0.316
-0.322
-0.326
-0.328
-0.329
-0.328
-0.326
-0.322
-0.317
-0.312
-0.307
-0.302
-0.299
-0.295
-0.293
-0.291
-0.289
-0.287
-0.286
-0.284
-0.283
-0.282
-0.281
-0.281
-0.282
-0.283
-0.285
-0.289
-0.294
-0.300
-0.307
-0.314
-0.321
-0.326
-0.327
-0.325
-0.318
-0.308
-0.295
-0.282
-0.268
-0.254
-0.241
-0.229
-0.219
-0.210
-0.201
-0.242
-0.251
-0.261
-0.270
-0.279
-0.287
-0.295
-0.301
-0.307
-0.312
-0.315
-0.318
-0.319
-0.318
-0.316
-0.313
-0.309
-0.305
-0.301
-0.297
-0.294
-0.291
-0.288
-0.286
-0.285
-0.283
-0.282
-0.281
-0.280
-0.279
-0.279
-0.279
-0.279
-0.281
-0.283
-0.286
-0.290
-0.295
-0.300
-0.305
-0.310
-0.312
-0.312
-0.309
-0.302
-0.293
-0.282
-0.270
-0.258
-0.246
-0.235
-0.225
-0.216
-0.207
-0.200
-0.238
-0.247
-0.255
-0.263
-0.271
-0.279
-0.285
-0.291
-0.296
-0.301
-0.304
-0.306
-0.307
-0.307
-0.306
-0.304
-0.301
-0.298
-0.294
-0.291
-0.288
-0.286
-0.284
-0.282
-0.280
-0.279
-0.278
-0.277
-0.276
-0.276
-0.275
-0.276
-0.276
-0.278
-0.279
-0.282
-0.285
-0.288
-0.292
-0.296
-0.298
-0.299
-0.298
-0.294
-0.288
-0.280
-0.270
-0.260
-0.250
-0.240
-0.230
-0.221
-0.213
-0.205
-0.198
-0.234
-0.241
-0.249
-0.256
-0.264
-0.270
-0.276
-0.281
-0.286
-0.290
-0.293
-0.295
-0.296
-0.296
-0.296
-0.294
-0.292
-0.290
-0.288
-0.285
-0.283
-0.281
-0.279
-0.278
-0.276
-0.275
-0.274
-0.273
-0.273
-0.272
-0.272
-0.273
-0.273
-0.274
-0.276
-0.277
-0.280
-0.282
-0.284
-0.286
-0.287
-0.287
-0.285
-0.281
-0.276
-0.269
-0.260
-0.252
-0.243
-0.234
-0.225
-0.217
-0.210
-0.203
-0.196
-0.229
-0.236
-0.243
-0.249
-0.256
-0.261
-0.267
-0.272
-0.276
-0.279
-0.282
-0.284
-0.286
-0.286
-0.286
-0.285
-0.284
-0.283
-0.281
-0.279
-0.277
-0.276
-0.274
-0.273
-0.272
-0.271
-0.270
-0.270
-0.269
-0.269
-0.269
-0.269
-0.270
-0.270
-0.271
-0.273
-0.274
-0.275
-0.277
-0.277
-0.277
-0.276
-0.274
-0.270
-0.265
-0.259
-0.252
-0.244
-0.236
-0.228
-0.221
-0.214
-0.207
-0.200
-0.194
-0.224
-0.230
-0.236
-0.242
-0.248
-0.253
-0.258
-0.262
-0.266
-0.269
-0.272
-0.274
-0.276
-0.277
-0.277
-0.277
-0.276
-0.275
-0.274
-0.273
-0.272
-0.271
-0.270
-0.269
-0.268
-0.267
-0.266
-0.266
-0.266
-0.266
-0.266
-0.266
-0.266
-0.266
-0.267
-0.268
-0.268
-0.269
-0.269
-0.269
-0.269
-0.267
-0.264
-0.261
-0.256
-0.250
-0.244
-0.237
-0.230
-0.223
-0.217
-0.210
-0.204
-0.198
-0.192
-0.219
-0.225
-0.231
-0.236
-0.241
-0.246
-0.250
-0.254
-0.258
-0.261
-0.263
-0.265
-0.267
-0.268
-0.269
-0.269
-0.269
-0.269
-0.268
-0.267
-0.266
-0.266
-0.265
-0.264
-0.264
-0.263
-0.263
-0.262
-0.262
-0.262
-0.262
-0.262
-0.262
-0.262
-0.263
-0.263
-0.263
-0.263
-0.263
-0.262
-0.261
-0.259
-0.256
-0.252
-0.248
-0.243
-0.237
-0.231
-0.225
-0.219
-0.213
-0.207
-0.201
-0.195
-0.190
-0.215
-0.220
-0.225
-0.230
-0.235
-0.239
-0.243
-0.247
-0.250
-0.253
-0.255
-0.257
-0.259
-0.260
-0.261
-0.262
-0.262
-0.262
-0.262
-0.261
-0.261
-0.261
-0.260
-0.260
-0.259
-0.259
-0.259
-0.258
-0.258
-0.258
-0.258
-0.258
-0.258
-0.258
-0.258
-0.258
-0.258
-0.257
-0.256
-0.255
-0.253
-0.251
-0.248
-0.245
-0.241
-0.236
-0.231
-0.226
-0.220
-0.214
-0.209
-0.203
-0.198
-0.193
-0.188
-0.211
-0.215
-0.220
-0.224
-0.229
-0.233
-0.236
-0.240
-0.243
-0.245
-0.248
-0.250
-0.252
-0.253
-0.254
-0.255
-0.256
-0.256
-0.256
-0.256
-0.256
-0.256
-0.255
-0.255
-0.255
-0.255
-0.254
-0.254
-0.254
-0.254
-0.254
-0.254
-0.254
-0.254
-0.253
-0.253
-0.252
-0.251
-0.250
-0.249
-0.247
-0.244
-0.242
-0.238
-0.234
-0.230
-0.225
-0.220
-0.215
-0.210
-0.205
-0.200
-0.195
-0.190
-0.186
-0.207
-0.211
-0.215
-0.219
-0.223
-0.227
-0.230
-0.233
-0.236
-0.239
-0.241
-0.243
-0.245
-0.247
-0.248
-0.249
-0.249
-0.250
-0.250
-0.250
-0.251
-0.250
-0.250
-0.250
-0.250
-0.250
-0.250
-0.250
-0.250
-0.250
-0.250
-0.249
-0.249
-0.249
-0.248
-0.248
-0.247
-0.246
-0.244
-0.243
-0.241
-0.238
-0.235
-0.232
-0.228
-0.224
-0.220
-0.216
-0.211
-0.206
-0.202
-0.197
-0.192
-0.188
-0.184
-0.203
-0.207
-0.211
-0.214
-0.218
-0.221
-0.225
-0.228
-0.230
-0.233
-0.235
-0.237
-0.239
-0.240
-0.242
-0.243
-0.244
-0.244
-0.245
-0.245
-0.245
-0.246
-0.246
-0.246
-0.246
-0.246
-0.246
-0.246
-0.246
-0.245
-0.245
-0.245
-0.245
-0.244
-0.244
-0.243
-0.242
-0.240
-0.239
-0.237
-0.235
-0.233
-0.230
-0.227
-0.223
-0.219
-0.215
-0.211
-0.207
-0.203
-0.198
-0.194
-0.190
-0.185
-0.181
-0.199
-0.203
-0.206
-0.210
-0.213
-0.216
-0.219
-0.222
-0.225
-0.227
-0.229
-0.231
-0.233
-0.235
-0.236
-0.237
-0.238
-0.239
-0.240
-0.240
-0.240
-0.241
-0.241
-0.241
-0.241
-0.241
-0.241
-0.241
-0.241
-0.241
-0.241
-0.240
-0.240
-0.239
-0.239
-0.238
-0.237
-0.235
-0.234
-0.232
-0.230
-0.227
-0.224
-0.221
-0.218
-0.214
-0.211
-0.207
-0.203
-0.199
-0.195
-0.191
-0.187
-0.183
-0.179
-0.195
-0.199
-0.202
-0.205
-0.209
-0.212
-0.214
-0.217
-0.220
-0.222
-0.224
-0.226
-0.228
-0.229
-0.231
-0.232
-0.233
-0.234
-0.234
-0.235
-0.235
-0.236
-0.236
-0.236
-0.236
-0.236
-0.237
-0.237
-0.236
-0.236
-0.236
-0.236
-0.235
-0.234
-0.234
-0.233
-0.231
-0.230
-0.228
-0.226
-0.224
-0.222
-0.219
-0.216
-0.213
-0.210
-0.206
-0.203
-0.199
-0.195
-0.192
-0.188
-0.184
-0.180
-0.177
-0.192
-0.195
-0.198
-0.201
-0.204
-0.207
-0.210
-0.212
-0.215
-0.217
-0.219
-0.221
-0.223
-0.224
-0.226
-0.227
-0.228
-0.229
-0.229
-0.230
-0.230
-0.231
-0.231
-0.232
-0.232
-0.232
-0.232
-0.232
-0.232
-0.232
-0.231
-0.231
-0.230
-0.230
-0.229
-0.228
-0.226
-0.225
-0.223
-0.221
-0.219
-0.217
-0.214
-0.212
-0.209
-0.206
-0.202
-0.199
-0.195
-0.192
-0.188
-0.185
-0.181
-0.178
-0.174
-0.188
-0.191
-0.194
-0.197
-0.200
-0.203
-0.205
-0.208
-0.210
-0.212
-0.214
-0.216
-0.218
-0.219
-0.221
-0.222
-0.223
-0.224
-0.224
-0.225
-0.226
-0.226
-0.227
-0.227
-0.227
-0.227
-0.227
-0.227
-0.227
-0.227
-0.227
-0.226
-0.226
-0.225
-0.224
-0.223
-0.221
-0.220
-0.218
-0.216
-0.214
-0.212
-0.210
-0.207
-0.204
-0.201
-0.198
-0.195
-0.192
-0.189
-0.185
-0.182
-0.179
-0.175
-0.172
-0.185
-0.188
-0.191
-0.193
-0.196
-0.199
-0.201
-0.203
-0.206
-0.208
-0.210
-0.211
-0.213
-0.214
-0.216
-0.217
-0.218
-0.219
-0.220
-0.220
-0.221
-0.221
-0.222
-0.222
-0.222
-0.223
-0.223
-0.223
-0.222
-0.222
-0.222
-0.221
-0.221
-0.220
-0.219
-0.218
-0.217
-0.215
-0.214
-0.212
-0.210
-0.208
-0.205
-0.203
-0.200
-0.197
-0.194
-0.191
-0.188
-0.185
-0.182
-0.179
-0.176
-0.173
-0.170
-0.182
-0.185
-0.187
-0.190
-0.192
-0.195
-0.197
-0.199
-0.201
-0.203
-0.205
-0.207
-0.208
-0.210
-0.211
-0.212
-0.213
-0.214
-0.215
-0.216
-0.216
-0.217
-0.217
-0.218
-0.218
-0.218
-0.218
-0.218
-0.218
-0.217
-0.217
-0.217
-0.216
-0.215
-0.214
-0.213
-0.212
-0.210
-0.209
-0.207
-0.205
-0.203
-0.201
-0.198
-0.196
-0.193
-0.191
-0.188
-0.185
-0.182
-0.179
-0.176
-0.173
-0.170
-0.167
-0.179
-0.181
-0.184
-0.186
-0.189
-0.191
-0.193
-0.195
-0.197
-0.199
-0.201
-0.203
-0.204
-0.205
-0.207
-0.208
-0.209
-0.210
-0.211
-0.211
-0.212
-0.212
-0.213
-0.213
-0.213
-0.213
-0.213
-0.213
-0.213
-0.213
-0.212
-0.212
-0.211
-0.211
-0.210
-0.208
-0.207
-0.206
-0.204
-0.203
-0.201
-0.199
-0.197
-0.194
-0.192
-0.190
-0.187
-0.184
-0.182
-0.179
-0.176
-0.173
-0.171
-0.168
-0.165
-0.176
-0.178
-0.181
-0.183
-0.185
-0.187
-0.189
-0.191
-0.193
-0.195
-0.197
-0.198
-0.200
-0.201
-0.202
-0.203
-0.204
-0.205
-0.206
-0.207
-0.207
-0.208
-0.208
-0.209
-0.209
-0.209
-0.209
-0.209
-0.209
-0.208
-0.208
-0.207
-0.207
-0.206
-0.205
-0.204
-0.203
-0.201
-0.200
-0.198
-0.197
-0.195
-0.193
-0.190
-0.188
-0.186
-0.183
-0.181
-0.178
-0.176
-0.173
-0.171
-0.168
-0.165
-0.163
-0.131
-0.132
-0.133
-0.134
-0.135
-0.136
-0.136
-0.137
-0.138
-0.139
-0.140
-0.140
-0.141
-0.142
-0.142
-0.143
-0.143
-0.144
-0.144
-0.145
-0.145
-0.145
-0.145
-0.145
-0.145
-0.145
-0.145
-0.145
-0.145
-0.145
-0.144
-0.144
-0.144
-0.143
-0.143
-0.142
-0.142
-0.141
-0.140
-0.140
-0.139
-0.138
-0.137
-0.137
-0.136
-0.135
-0.134
-0.133
-0.132
-0.131
-0.131
-0.130
-0.129
-0.128
-0.127
-0.132
-0.133
-0.134
-0.135
-0.136
-0.137
-0.138
-0.139
-0.140
-0.141
-0.142
-0.142
-0.143
-0.144
-0.144
-0.145
-0.145
-0.146
-0.146
-0.147
-0.147
-0.147
-0.147
-0.147
-0.147
-0.147
-0.147
-0.147
-0.147
-0.147
-0.146
-0.146
-0.145
-0.145
-0.144
-0.144
-0.143
-0.143
-0.142
-0.141
-0.140
-0.140
-0.139
-0.138
-0.137
-0.136
-0.135
-0.134
-0.134
-0.133
-0.132
-0.131
-0.130
-0.129
-0.128
-0.134
-0.135
-0.136
-0.137
-0.138
-0.139
-0.140
-0.141
-0.142
-0.143
-0.143
-0.144
-0.145
-0.146
-0.146
-0.147
-0.148
-0.148
-0.148
-0.149
-0.149
-0.149
-0.149
-0.150
-0.150
-0.149
-0.149
-0.149
-0.149
-0.149
-0.148
-0.148
-0.147
-0.147
-0.146
-0.145
-0.145
-0.144
-0.143
-0.143
-0.142
-0.141
-0.140
-0.139
-0.138
-0.138
-0.137
-0.136
-0.135
-0.134
-0.133
-0.132
-0.131
-0.130
-0.129
-0.136
-0.137
-0.138
-0.139
-0.140
-0.141
-0.142
-0.143
-0.144
-0.145
-0.146
-0.146
-0.147
-0.148
-0.149
-0.149
-0.150
-0.150
-0.151
-0.151
-0.151
-0.152
-0.152
-0.152
-0.152
-0.152
-0.151
-0.151
-0.151
-0.151
-0.150
-0.150
-0.149
-0.148
-0.148
-0.147
-0.146
-0.146
-0.145
-0.144
-0.143
-0.142
-0.141
-0.141
-0.140
-0.139
-0.138
-0.137
-0.136
-0.135
-0.134
-0.133
-0.132
-0.131
-0.130
-0.137
-0.138
-0.139
-0.141
-0.142
-0.143
-0.144
-0.145
-0.146
-0.147
-0.148
-0.148
-0.149
-0.150
-0.151
-0.151
-0.152
-0.153
-0.153
-0.153
-0.154
-0.154
-0.154
-0.154
-0.154
-0.154
-0.154
-0.153
-0.153
-0.153
-0.152
-0.151
-0.151
-0.150
-0.150
-0.149
-0.148
-0.147
-0.146
-0.146
-0.145
-0.144
-0.143
-0.142
-0.141
-0.140
-0.139
-0.138
-0.137
-0.136
-0.135
-0.134
-0.133
-0.132
-0.131
-0.139
-0.140
-0.141
-0.142
-0.143
-0.145
-0.146
-0.147
-0.148
-0.149
-0.150
-0.151
-0.151
-0.152
-0.153
-0.154
-0.154
-0.155
-0.155
-0.156
-0.156
-0.156
-0.156
-0.156
-0.156
-0.156
-0.156
-0.155
-0.155
-0.155
-0.154
-0.153
-0.153
-0.152
-0.151
-0.150
-0.150
-0.149
-0.148
-0.147
-0.146
-0.145
-0.144
-0.143
-0.142
-0.141
-0.140
-0.139
-0.138
-0.137
-0.136
-0.135
-0.134
-0.133
-0.132
-0.141
-0.142
-0.143
-0.144
-0.145
-0.146
-0.148
-0.149
-0.150
-0.151
-0.152
-0.153
-0.154
-0.155
-0.155
-0.156
-0.157
-0.157
-0.158
-0.158
-0.158
-0.159
-0.159
-0.159
-0.159
-0.158
-0.158
-0.158
-0.157
-0.157
-0.156
-0.155
-0.155
-0.154
-0.153
-0.152
-0.151
-0.150
-0.149
-0.148
-0.147
-0.146
-0.145
-0.144
-0.143
-0.142
-0.141
-0.140
-0.139
-0.138
-0.137
-0.136
-0.135
-0.134
-0.133
-0.142
-0.143
-0.145
-0.146
-0.147
-0.148
-0.150
-0.151
-0.152
-0.153
-0.154
-0.155
-0.156
-0.157
-0.158
-0.159
-0.159
-0.160
-0.160
-0.161
-0.161
-0.161
-0.161
-0.161
-0.161
-0.161
-0.160
-0.160
-0.159
-0.159
-0.158
-0.157
-0.156
-0.155
-0.155
-0.154
-0.153
-0.152
-0.151
-0.150
-0.149
-0.148
-0.147
-0.145
-0.144
-0.143
-0.142
-0.141
-0.140
-0.139
-0.138
-0.137
-0.136
-0.134
-0.133
-0.144
-0.145
-0.147
-0.148
-0.149
-0.150
-0.152
-0.153
-0.154
-0.155
-0.156
-0.157
-0.159
-0.159
-0.160
-0.161
-0.162
-0.162
-0.163
-0.163
-0.164
-0.164
-0.164
-0.164
-0.164
-0.163
-0.163
-0.162
-0.162
-0.161
-0.160
-0.159
-0.158
-0.157
-0.156
-0.155
-0.154
-0.153
-0.152
-0.151
-0.150
-0.149
-0.148
-0.147
-0.145
-0.144
-0.143
-0.142
-0.141
-0.140
-0.139
-0.138
-0.136
-0.135
-0.134
-0.146
-0.147
-0.149
-0.150
-0.151
-0.153
-0.154
-0.155
-0.156
-0.158
-0.159
-0.160
-0.161
-0.162
-0.163
-0.164
-0.165
-0.165
-0.166
-0.166
-0.167
-0.167
-0.167
-0.167
-0.166
-0.166
-0.165
-0.165
-0.164
-0.163
-0.162
-0.161
-0.160
-0.159
-0.158
-0.157
-0.155
-0.154
-0.153
-0.152
-0.151
-0.150
-0.149
-0.148
-0.146
-0.145
-0.144
-0.143
-0.142
-0.141
-0.140
-0.138
-0.137
-0.136
-0.135
-0.148
-0.149
-0.150
-0.152
-0.153
-0.155
-0.156
-0.157
-0.159
-0.160
-0.161
-0.162
-0.164
-0.165
-0.166
-0.167
-0.167
-0.168
-0.169
-0.169
-0.169
-0.170
-0.170
-0.169
-0.169
-0.169
-0.168
-0.167
-0.166
-0.165
-0.164
-0.163
-0.162
-0.160
-0.159
-0.158
-0.157
-0.156
-0.154
-0.153
-0.152
-0.151
-0.150
-0.148
-0.147
-0.146
-0.145
-0.144
-0.143
-0.141
-0.140
-0.139
-0.138
-0.137
-0.136
-0.149
-0.151
-0.152
-0.154
-0.155
-0.157
-0.158
-0.160
-0.161
-0.162
-0.164
-0.165
-0.166
-0.167
-0.169
-0.170
-0.170
-0.171
-0.172
-0.172
-0.173
-0.173
-0.173
-0.172
-0.172
-0.171
-0.171
-0.170
-0.169
-0.167
-0.166
-0.165
-0.163
-0.162
-0.161
-0.159
-0.158
-0.157
-0.155
-0.154
-0.153
-0.152
-0.150
-0.149
-0.148
-0.147
-0.146
-0.145
-0.143
-0.142
-0.141
-0.140
-0.139
-0.138
-0.136
-0.151
-0.153
-0.154
-0.156
-0.157
-0.159
-0.161
-0.162
-0.164
-0.165
-0.166
-0.168
-0.169
-0.170
-0.171
-0.173
-0.174
-0.174
-0.175
-0.176
-0.176
-0.176
-0.176
-0.176
-0.175
-0.174
-0.173
-0.172
-0.171
-0.169
-0.168
-0.166
-0.165
-0.163
-0.162
-0.160
-0.159
-0.157
-0.156
-0.155
-0.154
-0.152
-0.151
-0.150
-0.149
-0.147
-0.146
-0.145
-0.144
-0.143
-0.142
-0.140
-0.139
-0.138
-0.137
-0.153
-0.155
-0.156
-0.158
-0.160
-0.161
-0.163
-0.164
-0.166
-0.168
-0.169
-0.171
-0.172
-0.173
-0.175
-0.176
-0.177
-0.178
-0.178
-0.179
-0.179
-0.179
-0.179
-0.179
-0.178
-0.177
-0.176
-0.175
-0.173
-0.172
-0.170
-0.168
-0.166
-0.165
-0.163
-0.161
-0.160
-0.158
-0.157
-0.155
-0.154
-0.153
-0.152
-0.150
-0.149
-0.148
-0.147
-0.146
-0.144
-0.143
-0.142
-0.141
-0.140
-0.139
-0.137
-0.155
-0.157
-0.158
-0.160
-0.162
-0.164
-0.165
-0.167
-0.169
-0.170
-0.172
-0.173
-0.175
-0.176
-0.178
-0.179
-0.180
-0.181
-0.182
-0.183
-0.183
-0.183
-0.183
-0.182
-0.182
-0.181
-0.179
-0.178
-0.176
-0.174
-0.172
-0.170
-0.168
-0.166
-0.164
-0.162
-0.160
-0.159
-0.157
-0.156
-0.154
-0.153
-0.152
-0.151
-0.149
-0.148
-0.147
-0.146
-0.145
-0.144
-0.143
-0.141
-0.140
-0.139
-0.138
-0.157
-0.159
-0.161
-0.162
-0.164
-0.166
-0.168
-0.169
-0.171
-0.173
-0.175
-0.176
-0.178
-0.180
-0.181
-0.183
-0.184
-0.185
-0.186
-0.186
-0.187
-0.187
-0.187
-0.186
-0.185
-0.184
-0.182
-0.180
-0.178
-0.176
-0.174
-0.171
-0.169
-0.166
-0.164
-0.162
-0.160
-0.159
-0.157
-0.156
-0.154
-0.153
-0.152
-0.151
-0.149
-0.148
-0.147
-0.146
-0.145
-0.144
-0.143
-0.142
-0.141
-0.139
-0.138
-0.159
-0.161
-0.163
-0.165
-0.166
-0.168
-0.170
-0.172
-0.174
-0.176
-0.178
-0.179
-0.181
-0.183
-0.185
-0.186
-0.188
-0.189
-0.190
-0.191
-0.191
-0.191
-0.191
-0.190
-0.189
-0.188
-0.186
-0.183
-0.181
-0.178
-0.175
-0.173
-0.170
-0.167
-0.165
-0.162
-0.160
-0.158
-0.157
-0.155
-0.154
-0.153
-0.151
-0.150
-0.149
-0.148
-0.147
-0.146
-0.145
-0.144
-0.143
-0.142
-0.141
-0.140
-0.139
-0.161
-0.163
-0.165
-0.167
-0.169
-0.171
-0.173
-0.175
-0.177
-0.179
-0.181
-0.183
-0.184
-0.186
-0.188
-0.190
-0.191
-0.193
-0.194
-0.195
-0.195
-0.196
-0.195
-0.194
-0.193
-0.191
-0.189
-0.187
-0.184
-0.180
-0.177
-0.174
-0.171
-0.167
-0.165
-0.162
-0.160
-0.158
-0.156
-0.154
-0.153
-0.152
-0.150
-0.149
-0.148
-0.147
-0.147
-0.146
-0.145
-0.144
-0.143
-0.142
-0.141
-0.140
-0.139
-0.163
-0.165
-0.167
-0.169
-0.171
-0.173
-0.175
-0.177
-0.179
-0.181
-0.184
-0.186
-0.188
-0.190
-0.192
-0.194
-0.196
-0.197
-0.198
-0.199
-0.200
-0.200
-0.200
-0.199
-0.198
-0.195
-0.193
-0.190
-0.186
-0.183
-0.179
-0.175
-0.171
-0.168
-0.164
-0.161
-0.159
-0.156
-0.154
-0.153
-0.151
-0.150
-0.149
-0.148
-0.147
-0.146
-0.146
-0.145
-0.144
-0.143
-0.143
-0.142
-0.141
-0.140
-0.139
-0.165
-0.167
-0.169
-0.171
-0.173
-0.176
-0.178
-0.180
-0.182
-0.184
-0.187
-0.189
-0.191
-0.193
-0.196
-0.198
-0.200
-0.202
-0.203
-0.204
-0.205
-0.205
-0.205
-0.204
-0.202
-0.200
-0.197
-0.193
-0.189
-0.185
-0.180
-0.176
-0.172
-0.167
-0.164
-0.160
-0.157
-0.154
-0.152
-0.150
-0.149
-0.147
-0.147
-0.146
-0.145
-0.145
-0.144
-0.144
-0.143
-0.143
-0.142
-0.142
-0.141
-0.140
-0.139
-0.167
-0.169
-0.171
-0.174
-0.176
-0.178
-0.180
-0.183
-0.185
-0.187
-0.190
-0.192
-0.195
-0.197
-0.199
-0.202
-0.204
-0.206
-0.208
-0.209
-0.210
-0.211
-0.210
-0.209
-0.207
-0.204
-0.201
-0.197
-0.192
-0.187
-0.182
-0.177
-0.172
-0.167
-0.162
-0.158
-0.155
-0.151
-0.149
-0.147
-0.145
-0.144
-0.143
-0.142
-0.142
-0.142
-0.142
-0.142
-0.142
-0.142
-0.142
-0.141
-0.140
-0.140
-0.139
-0.169
-0.171
-0.174
-0.176
-0.178
-0.181
-0.183
-0.185
-0.188
-0.190
-0.193
-0.195
-0.198
-0.201
-0.203
-0.206
-0.208
-0.211
-0.213
-0.214
-0.215
-0.216
-0.215
-0.214
-0.212
-0.209
-0.205
-0.201
-0.195
-0.190
-0.184
-0.178
-0.172
-0.166
-0.161
-0.156
-0.151
-0.147
-0.144
-0.141
-0.139
-0.138
-0.137
-0.137
-0.138
-0.139
-0.139
-0.140
-0.140
-0.141
-0.141
-0.140
-0.140
-0.140
-0.139
-0.171
-0.173
-0.176
-0.178
-0.181
-0.183
-0.186
-0.188
-0.191
-0.193
-0.196
-0.199
-0.202
-0.204
-0.207
-0.210
-0.213
-0.215
-0.218
-0.219
-0.221
-0.221
-0.221
-0.220
-0.217
-0.214
-0.210
-0.204
-0.198
-0.192
-0.185
-0.178
-0.171
-0.164
-0.158
-0.152
-0.146
-0.140
-0.136
-0.132
-0.130
-0.129
-0.129
-0.130
-0.132
-0.133
-0.135
-0.137
-0.138
-0.139
-0.139
-0.140
-0.140
-0.139
-0.139
-0.173
-0.176
-0.178
-0.181
-0.183
-0.186
-0.188
-0.191
-0.193
-0.196
-0.199
-0.202
-0.205
-0.208
-0.211
-0.214
-0.217
-0.220
-0.222
-0.224
-0.226
-0.226
-0.226
-0.225
-0.222
-0.219
-0.214
-0.208
-0.202
-0.194
-0.187
-0.179
-0.170
-0.162
-0.154
-0.146
-0.138
-0.130
-0.124
-0.119
-0.117
-0.116
-0.117
-0.119
-0.123
-0.126
-0.130
-0.133
-0.135
-0.137
-0.138
-0.139
-0.139
-0.139
-0.139
-0.175
-0.178
-0.180
-0.183
-0.185
-0.188
-0.191
-0.194
-0.196
-0.199
-0.202
-0.205
-0.208
-0.212
-0.215
-0.218
-0.221
-0.224
-0.227
-0.229
-0.230
-0.231
-0.231
-0.230
-0.227
-0.223
-0.218
-0.212
-0.205
-0.197
-0.188
-0.179
-0.169
-0.159
-0.148
-0.137
-0.126
-0.115
-0.106
-0.099
-0.095
-0.095
-0.098
-0.104
-0.110
-0.117
-0.122
-0.127
-0.131
-0.134
-0.136
-0.138
-0.138
-0.139
-0.138
-0.178
-0.180
-0.183
-0.185
-0.188
-0.191
-0.193
-0.196
-0.199
-0.202
-0.205
-0.208
-0.212
-0.215
-0.218
-0.222
-0.225
-0.228
-0.231
-0.233
-0.235
-0.235
-0.235
-0.234
-0.231
-0.227
-0.222
-0.215
-0.208
-0.199
-0.189
-0.178
-0.166
-0.153
-0.139
-0.124
-0.108
-0.092
-0.077
-0.067
-0.062
-0.063
-0.070
-0.081
-0.092
-0.103
-0.113
-0.121
-0.127
-0.132
-0.135
-0.137
-0.138
-0.138
-0.138
-0.180
-0.182
-0.185
-0.188
-0.190
-0.193
-0.196
-0.199
-0.202
-0.205
-0.208
-0.212
-0.215
-0.218
-0.222
-0.225
-0.228
-0.231
-0.234
-0.236
-0.238
-0.238
-0.238
-0.237
-0.234
-0.231
-0.226
-0.219
-0.210
-0.200
-0.189
-0.176
-0.161
-0.145
-0.127
-0.105
-0.082
-0.056
-0.033
-0.016
-0.008
-0.013
-0.027
-0.047
-0.067
-0.086
-0.101
-0.114
-0.123
-0.129
-0.133
-0.136
-0.137
-0.138
-0.138
-0.182
-0.185
-0.187
-0.190
-0.193
-0.196
-0.199
-0.202
-0.205
-0.208
-0.211
-0.215
-0.218
-0.222
-0.225
-0.228
-0.232
-0.235
-0.237
-0.239
-0.240
-0.240
-0.239
-0.238
-0.236
-0.233
-0.229
-0.223
-0.214
-0.202
-0.188
-0.172
-0.155
-0.134
-0.109
-0.080
-0.044
-0.003
0.037
0.068
0.080
0.068
0.038
0.002
-0.034
-0.064
-0.088
-0.105
-0.118
-0.126
-0.132
-0.135
-0.137
-0.138
-0.139
-0.184
-0.187
-0.190
-0.193
-0.195
-0.198
-0.201
-0.204
-0.208
-0.211
-0.214
-0.218
-0.221
-0.225
-0.228
-0.232
-0.235
-0.237
-0.240
-0.241
-0.241
-0.240
-0.238
-0.236
-0.235
-0.234
-0.232
-0.226
-0.217
-0.203
-0.186
-0.167
-0.145
-0.119
-0.087
-0.046
0.007
0.072
0.143
0.203
0.225
0.198
0.138
0.069
0.009
-0.038
-0.072
-0.097
-0.114
-0.125
-0.132
-0.136
-0.138
-0.139
-0.139
-0.186
-0.189
-0.192
-0.195
-0.198
-0.201
-0.204
-0.207
-0.211
-0.214
-0.217
-0.221
-0.224
-0.228
-0.231
-0.234
-0.237
-0.240
-0.242
-0.242
-0.241
-0.238
-0.234
-0.230
-0.230
-0.232
-0.234
-0.232
-0.222
-0.205
-0.183
-0.159
-0.133
-0.102
-0.061
-0.006
0.071
0.174
0.298
0.416
0.464
0.402
0.278
0.155
0.059
-0.010
-0.057
-0.090
-0.111
-0.125
-0.132
-0.137
-0.139
-0.139
-0.140
-0.189
-0.192
-0.195
-0.198
-0.201
-0.204
-0.207
-0.210
-0.213
-0.217
-0.220
-0.224
-0.227
-0.231
-0.234
-0.237
-0.240
-0.242
-0.243
-0.243
-0.240
-0.235
-0.227
-0.218
-0.215
-0.223
-0.235
-0.241
-0.230
-0.206
-0.177
-0.147
-0.116
-0.080
-0.034
0.035
0.139
0.291
0.490
0.704
0.802
0.675
0.446
0.248
0.109
0.016
-0.046
-0.086
-0.112
-0.127
-0.135
-0.139
-0.140
-0.141
-0.140
-0.191
-0.194
-0.197
-0.200
-0.203
-0.207
-0.210
-0.213
-0.216
-0.220
-0.223
-0.227
-0.230
-0.234
-0.237
-0.241
-0.243
-0.245
-0.246
-0.245
-0.240
-0.232
-0.218
-0.199
-0.181
-0.193
-0.232
-0.254
-0.242
-0.209
-0.169
-0.131
-0.094
-0.056
-0.009
0.068
0.194
0.389
0.655
0.945
1.089
0.905
0.584
0.320
0.143
0.031
-0.042
-0.088
-0.117
-0.132
-0.140
-0.142
-0.142
-0.142
-0.142
-0.194
-0.197
-0.200
-0.203
-0.206
-0.209
-0.213
-0.216
-0.220
-0.223
-0.227
-0.230
-0.234
-0.237
-0.241
-0.244
-0.246
-0.248
-0.249
-0.247
-0.243
-0.233
-0.216
-0.183
-0.140
-0.155
-0.230
-0.272
-0.259
-0.212
-0.158
-0.107
-0.060
-0.026
0.009
0.079
0.209
0.416
0.694
0.967
1.095
0.936
0.615
0.336
0.149
0.029
-0.048
-0.098
-0.127
-0.141
-0.146
-0.146
-0.145
-0.144
-0.143
-0.196
-0.199
-0.203
-0.206
-0.209
-0.213
-0.216
-0.219
-0.223
-0.226
-0.230
-0.234
-0.237
-0.241
-0.244
-0.247
-0.250
-0.252
-0.253
-0.252
-0.248
-0.240
-0.225
-0.196
-0.159
-0.176
-0.250
-0.289
-0.268
-0.212
-0.140
-0.052
0.034
0.041
0.014
0.054
0.162
0.341
0.568
0.769
0.861
0.754
0.511
0.283
0.120
0.007
-0.070
-0.119
-0.146
-0.155
-0.154
-0.151
-0.148
-0.146
-0.145
-0.199
-0.202
-0.206
-0.209
-0.213
-0.216
-0.219
-0.223
-0.227
-0.230
-0.234
-0.237
-0.241
-0.245
-0.248
-0.251
-0.254
-0.256
-0.257
-0.257
-0.255
-0.250
-0.242
-0.229
-0.218
-0.236
-0.275
-0.289
-0.259
-0.197
-0.102
0.077
0.406
0.295
-0.049
-0.030
0.048
0.186
0.347
0.468
0.508
0.449
0.317
0.180
0.064
-0.032
-0.107
-0.156
-0.175
-0.175
-0.167
-0.159
-0.153
-0.150
-0.148
-0.202
-0.205
-0.209
-0.213
-0.216
-0.220
-0.223
-0.227
-0.231
-0.234
-0.238
-0.242
-0.245
-0.249
-0.252
-0.256
-0.259
-0.261
-0.262
-0.263
-0.263
-0.261
-0.257
-0.254
-0.254
-0.263
-0.273
-0.266
-0.232
-0.170
-0.063
0.208
1.250
0.679
-0.279
-0.157
-0.186
-0.018
0.124
0.161
0.125
0.104
0.095
0.059
-0.005
-0.086
-0.161
-0.209
-0.220
-0.205
-0.184
-0.169
-0.160
-0.154
-0.151
-0.205
-0.209
-0.213
-0.216
-0.220
-0.224
-0.228
-0.231
-0.235
-0.239
-0.243
-0.247
-0.250
-0.254
-0.257
-0.261
-0.263
-0.266
-0.268
-0.269
-0.270
-0.269
-0.268
-0.266
-0.265
-0.263
-0.256
-0.236
-0.199
-0.141
-0.050
0.133
0.459
0.453
6.003
-0.856
-0.930
-0.268
-0.047
-0.216
-0.581
-0.423
-0.157
-0.059
-0.075
-0.149
-0.230
-0.276
-0.273
-0.241
-0.208
-0.184
-0.170
-0.162
-0.157
-0.209
-0.213
-0.217
-0.221
-0.225
-0.229
-0.233
-0.237
-0.241
-0.244
-0.248
-0.252
-0.256
-0.259
-0.263
-0.266
-0.269
-0.272
-0.274
-0.275
-0.276
-0.276
-0.274
-0.271
-0.265
-0.254
-0.234
-0.204
-0.163
-0.110
-0.043
0.054
0.213
0.762
1.963
-8.627
-2.146
-0.424
-0.032
-0.526
-2.871
-1.373
-0.403
-0.157
-0.146
-0.237
-0.323
-0.353
-0.330
-0.281
-0.235
-0.203
-0.183
-0.171
-0.163
-0.212
-0.217
-0.221
-0.226
-0.230
-0.234
-0.239
-0.243
-0.247
-0.251
-0.255
-0.259
-0.262
-0.266
-0.269
-0.272
-0.275
-0.278
-0.280
-0.281
-0.282
-0.282
-0.280
-0.274
-0.263
-0.244
-0.215
-0.174
-0.125
-0.073
-0.025
0.025
0.081
0.091
-0.436
-1.745
-1.074
-0.315
0.281
2.483
-1.100
-1.214
-0.418
-0.185
-0.238
-0.410
-0.497
-0.476
-0.406
-0.328
-0.267
-0.224
-0.198
-0.181
-0.171
-0.217
-0.222
-0.227
-0.232
-0.236
-0.241
-0.246
-0.250
-0.254
-0.259
-0.263
-0.267
-0.270
-0.274
-0.277
-0.279
-0.282
-0.284
-0.286
-0.288
-0.288
-0.288
-0.285
-0.278
-0.264
-0.239
-0.200
-0.147
-0.086
-0.030
0.009
0.024
0.012
-0.060
-0.259
-0.485
-0.437
-0.199
0.191
1.014
0.294
-0.376
-0.254
0.010
-0.244
-0.848
-0.903
-0.712
-0.525
-0.391
-0.304
-0.248
-0.214
-0.193
-0.179
-0.222
-0.227
-0.233
-0.238
-0.244
-0.249
-0.254
-0.259
-0.263
-0.268
-0.272
-0.276
-0.279
-0.282
-0.285
-0.287
-0.289
-0.291
-0.293
-0.294
-0.295
-0.294
-0.291
-0.284
-0.268
-0.239
-0.193
-0.129
-0.055
0.010
0.045
0.039
-0.003
-0.076
-0.175
-0.255
-0.247
-0.137
0.008
0.093
-0.054
-0.278
-0.350
0.120
-0.700
-2.515
-1.933
-1.133
-0.694
-0.467
-0.342
-0.272
-0.229
-0.203
-0.187
-0.227
-0.233
-0.240
-0.246
-0.252
-0.258
-0.264
-0.269
-0.274
-0.279
-0.283
-0.287
-0.290
-0.293
-0.295
-0.297
-0.298
-0.299
-0.300
-0.301
-0.302
-0.301
-0.299
-0.292
-0.277
-0.248
-0.199
-0.129
-0.047
0.024
0.058
0.044
-0.007
-0.076
-0.142
-0.179
-0.158
-0.074
-0.005
-0.049
-0.202
-0.458
-0.885
-1.640
-3.972
-12.092
-4.069
-1.628
-0.851
-0.531
-0.374
-0.291
-0.242
-0.213
-0.194
-0.232
-0.240
-0.247
-0.254
-0.262
-0.269
-0.275
-0.281
-0.287
-0.292
-0.296
-0.300
-0.303
-0.305
-0.307
-0.307
-0.307
-0.307
-0.308
-0.308
-0.308
-0.309
-0.307
-0.302
-0.290
-0.265
-0.220
-0.154
-0.075
-0.008
0.025
0.012
-0.035
-0.091
-0.137
-0.154
-0.124
-0.047
0.002
-0.100
-0.297
-0.631
-1.324
-2.925
-7.112
-13.633
-4.434
-1.749
-0.903
-0.556
-0.391
-0.302
-0.251
-0.220
-0.200
-0.238
-0.247
-0.255
-0.264
-0.272
-0.280
-0.288
-0.295
-0.301
-0.306
-0.311
-0.315
-0.318
-0.319
-0.319
-0.319
-0.317
-0.316
-0.315
-0.315
-0.315
-0.315
-0.315
-0.313
-0.305
-0.286
-0.251
-0.199
-0.135
-0.077
-0.047
-0.053
-0.086
-0.125
-0.155
-0.164
-0.143
-0.100
-0.088
-0.181
-0.362
-0.677
-1.285
-2.465
-4.006
-4.182
-2.588
-1.401
-0.817
-0.534
-0.387
-0.305
-0.256
-0.225
-0.205
-0.244
-0.254
-0.264
-0.274
-0.284
-0.293
-0.301
-0.309
-0.316
-0.323
-0.328
-0.332
-0.334
-0.334
-0.333
-0.331
-0.328
-0.325
-0.323
-0.321
-0.321
-0.321
-0.322
-0.322
-0.318
-0.307
-0.284
-0.247
-0.202
-0.158
-0.132
-0.130
-0.146
-0.169
-0.188
-0.194
-0.188
-0.178
-0.193
-0.263
-0.397
-0.622
-0.991
-1.525
-1.982
-1.945
-1.479
-1.002
-0.678
-0.485
-0.369
-0.300
-0.256
-0.227
-0.208
-0.250
-0.261
-0.273
-0.284
-0.295
-0.306
-0.315
-0.324
-0.332
-0.339
-0.345
-0.349
-0.351
-0.350
-0.348
-0.343
-0.339
-0.334
-0.330
-0.327
-0.325
-0.325
-0.326
-0.327
-0.327
-0.322
-0.309
-0.287
-0.257
-0.226
-0.205
-0.197
-0.202
-0.213
-0.224
-0.229
-0.230
-0.236
-0.259
-0.312
-0.405
-0.546
-0.741
-0.962
-1.111
-1.092
-0.928
-0.723
-0.551
-0.428
-0.345
-0.290
-0.253
-0.228
-0.210
-0.256
-0.268
-0.281
-0.293
-0.306
-0.318
-0.329
-0.338
-0.347
-0.355
-0.361
-0.365
-0.367
-0.366
-0.361
-0.355
-0.348
-0.341
-0.335
-0.331
-0.328
-0.327
-0.328
-0.330
-0.331
-0.329
-0.323
-0.310
-0.292
-0.272
-0.255
-0.246
-0.245
-0.249
-0.255
-0.259
-0.264
-0.275
-0.298
-0.340
-0.403
-0.489
-0.590
-0.685
-0.739
-0.726
-0.653
-0.554
-0.459
-0.381
-0.322
-0.280
-0.249
-0.227
-0.210
-0.260
-0.273
-0.287
-0.301
-0.315
-0.328
-0.340
-0.350
-0.360
-0.368
-0.375
-0.379
-0.381
-0.379
-0.373
-0.365
-0.356
-0.347
-0.340
-0.334
-0.330
-0.328
-0.328
-0.329
-0.330
-0.330
-0.327
-0.321
-0.309
-0.296
-0.284
-0.277
-0.274
-0.275
-0.278
-0.282
-0.289
-0.300
-0.322
-0.355
-0.401
-0.454
-0.509
-0.552
-0.569
-0.554
-0.512
-0.455
-0.396
-0.345
-0.302
-0.270
-0.244
-0.225
-0.210
-0.263
-0.277
-0.292
-0.307
-0.321
-0.335
-0.347
-0.358
-0.368
-0.377
-0.384
-0.389
-0.390
-0.387
-0.381
-0.371
-0.361
-0.350
-0.342
-0.335
-0.330
-0.327
-0.325
-0.325
-0.326
-0.326
-0.325
-0.321
-0.314
-0.306
-0.298
-0.293
-0.290
-0.291
-0.293
-0.297
-0.305
-0.317
-0.336
-0.364
-0.398
-0.434
-0.464
-0.483
-0.484
-0.467
-0.436
-0.396
-0.356
-0.319
-0.287
-0.261
-0.240
-0.223
-0.210
-0.265
-0.279
-0.294
-0.309
-0.324
-0.338
-0.350
-0.361
-0.371
-0.380
-0.387
-0.392
-0.393
-0.390
-0.383
-0.373
-0.362
-0.351
-0.341
-0.333
-0.328
-0.324
-0.322
-0.321
-0.320
-0.320
-0.319
-0.316
-0.312
-0.307
-0.302
-0.299
-0.298
-0.298
-0.301
-0.306
-0.314
-0.326
-0.344
-0.367
-0.393
-0.418
-0.436
-0.443
-0.436
-0.417
-0.391
-0.360
-0.329
-0.300
-0.275
-0.253
-0.236
-0.221
-0.209
-0.265
-0.279
-0.294
-0.309
-0.323
-0.337
-0.349
-0.359
-0.368
-0.376
-0.383
-0.388
-0.389
-0.386
-0.379
-0.370
-0.359
-0.348
-0.338
-0.331
-0.324
-0.320
-0.317
-0.315
-0.314
-0.313
-0.312
-0.310
-0.307
-0.304
-0.302
-0.300
-0.300
-0.301
-0.304
-0.309
-0.317
-0.329
-0.345
-0.364
-0.385
-0.402
-0.413
-0.413
-0.403
-0.384
-0.361
-0.335
-0.310
-0.286
-0.265
-0.247
-0.232
-0.219
-0.208
-0.262
-0.276
-0.290
-0.305
-0.319
-0.331
-0.342
-0.352
-0.360
-0.368
-0.374
-0.378
-0.379
-0.376
-0.370
-0.362
-0.352
-0.342
-0.333
-0.326
-0.320
-0.315
-0.312
-0.310
-0.308
-0.307
-0.305
-0.304
-0.302
-0.300
-0.298
-0.298
-0.298
-0.300
-0.304
-0.309
-0.317
-0.327
-0.341
-0.357
-0.372
-0.384
-0.390
-0.387
-0.376
-0.359
-0.338
-0.316
-0.295
-0.275
-0.257
-0.242
-0.228
-0.217
-0.207
-0.259
-0.272
-0.285
-0.298
-0.311
-0.322
-0.332
-0.341
-0.348
-0.355
-0.360
-0.363
-0.364
-0.362
-0.357
-0.350
-0.342
-0.334
-0.326
-0.320
-0.314
-0.310
-0.307
-0.304
-0.302
-0.301
-0.299
-0.298
-0.296
-0.295
-0.294
-0.295
-0.296
-0.298
-0.301
-0.306
-0.313
-0.322
-0.333
-0.345
-0.356
-0.364
-0.366
-0.362
-0.352
-0.337
-0.319
-0.300
-0.282
-0.265
-0.250
-0.237
-0.225
-0.214
-0.205
-0.254
-0.266
-0.278
-0.290
-0.301
-0.311
-0.320
-0.328
-0.334
-0.340
-0.344
-0.347
-0.348
-0.346
-0.343
-0.338
-0.331
-0.325
-0.319
-0.313
-0.308
-0.304
-0.301
-0.299
-0.297
-0.295
-0.294
-0.292
-0.291
-0.291
-0.290
-0.291
-0.292
-0.294
-0.297
-0.302
-0.308
-0.315
-0.323
-0.332
-0.339
-0.344
-0.344
-0.339
-0.330
-0.317
-0.302
-0.287
-0.271
-0.257
-0.244
-0.232
-0.221
-0.212
-0.204
-0.249
-0.259
-0.270
-0.280
-0.290
-0.299
-0.307
-0.314
-0.319
-0.324
-0.328
-0.330
-0.331
-0.331
-0.328
-0.324
-0.320
-0.315
-0.310
-0.306
-0.302
-0.298
-0.296
-0.293
-0.291
-0.290
-0.289
-0.288
-0.287
-0.286
-0.286
-0.287
-0.288
-0.290
-0.293
-0.297
-0.301
-0.307
-0.312
-0.318
-0.323
-0.325
-0.324
-0.319
-0.311
-0.300
-0.288
-0.275
-0.262
-0.250
-0.238
-0.228
-0.218
-0.210
-0.202
-0.243
-0.252
-0.261
-0.270
-0.279
-0.287
-0.294
-0.300
-0.305
-0.309
-0.312
-0.314
-0.316
-0.316
-0.314
-0.312
-0.309
-0.305
-0.302
-0.298
-0.295
-0.292
-0.290
-0.288
-0.287
-0.285
-0.284
-0.283
-0.283
-0.283
-0.283
-0.283
-0.284
-0.286
-0.288
-0.291
-0.294
-0.298
-0.302
-0.305
-0.308
-0.308
-0.306
-0.302
-0.294
-0.285
-0.275
-0.264
-0.253
-0.243
-0.233
-0.223
-0.215
-0.207
-0.200
-0.237
-0.245
-0.253
-0.261
-0.269
-0.275
-0.281
-0.287
-0.291
-0.295
-0.298
-0.300
-0.301
-0.302
-0.301
-0.300
-0.298
-0.296
-0.293
-0.291
-0.289
-0.286
-0.285
-0.283
-0.282
-0.281
-0.280
-0.279
-0.279
-0.279
-0.279
-0.279
-0.280
-0.282
-0.283
-0.285
-0.288
-0.290
-0.292
-0.294
-0.295
-0.294
-0.291
-0.287
-0.280
-0.273
-0.264
-0.255
-0.245
-0.236
-0.228
-0.219
-0.212
-0.205
-0.198
-0.231
-0.239
-0.246
-0.252
-0.259
-0.265
-0.270
-0.275
-0.279
-0.282
-0.285
-0.287
-0.289
-0.290
-0.290
-0.289
-0.288
-0.287
-0.285
-0.284
-0.282
-0.281
-0.279
-0.278
-0.277
-0.276
-0.276
-0.275
-0.275
-0.275
-0.275
-0.276
-0.276
-0.277
-0.278
-0.280
-0.281
-0.282
-0.283
-0.284
-0.283
-0.282
-0.279
-0.274
-0.269
-0.262
-0.255
-0.247
-0.239
-0.231
-0.223
-0.216
-0.209
-0.202
-0.196
-0.226
-0.232
-0.238
-0.245
-0.250
-0.255
-0.260
-0.265
-0.268
-0.271
-0.274
-0.276
-0.278
-0.279
-0.280
-0.280
-0.279
-0.279
-0.278
-0.277
-0.276
-0.275
-0.274
-0.273
-0.272
-0.272
-0.271
-0.271
-0.271
-0.271
-0.271
-0.271
-0.272
-0.273
-0.273
-0.274
-0.274
-0.275
-0.275
-0.274
-0.273
-0.271
-0.268
-0.264
-0.259
-0.253
-0.246
-0.239
-0.232
-0.225
-0.218
-0.212
-0.205
-0.199
-0.194
-0.221
-0.226
-0.232
-0.237
-0.242
-0.247
-0.251
-0.255
-0.259
-0.262
-0.265
-0.267
-0.269
-0.270
-0.271
-0.271
-0.271
-0.271
-0.271
-0.270
-0.270
-0.269
-0.268
-0.268
-0.267
-0.267
-0.267
-0.267
-0.267
-0.267
-0.267
-0.267
-0.267
-0.268
-0.268
-0.268
-0.268
-0.268
-0.267
-0.266
-0.264
-0.262
-0.259
-0.255
-0.250
-0.245
-0.239
-0.233
-0.227
-0.220
-0.214
-0.208
-0.202
-0.197
-0.191
-0.216
-0.221
-0.226
-0.231
-0.235
-0.240
-0.244
-0.247
-0.251
-0.253
-0.256
-0.258
-0.260
-0.262
-0.263
-0.263
-0.264
-0.264
-0.264
-0.264
-0.264
-0.263
-0.263
-0.263
-0.263
-0.262
-0.262
-0.262
-0.262
-0.262
-0.263
-0.263
-0.263
-0.263
-0.263
-0.262
-0.262
-0.261
-0.260
-0.259
-0.257
-0.254
-0.251
-0.247
-0.243
-0.238
-0.233
-0.227
-0.221
-0.216
-0.210
-0.205
-0.199
-0.194
-0.189
-0.211
-0.216
-0.220
-0.225
-0.229
-0.233
-0.237
-0.240
-0.243
-0.246
-0.248
-0.251
-0.253
-0.254
-0.255
-0.256
-0.257
-0.257
-0.258
-0.258
-0.258
-0.258
-0.258
-0.258
-0.258
-0.258
-0.258
-0.258
-0.258
-0.258
-0.258
-0.258
-0.258
-0.258
-0.257
-0.257
-0.256
-0.255
-0.253
-0.252
-0.250
-0.247
-0.244
-0.240
-0.236
-0.231
-0.227
-0.222
-0.217
-0.211
-0.206
-0.201
-0.196
-0.191
-0.187
-0.207
-0.211
-0.215
-0.219
-0.223
-0.227
-0.230
-0.234
-0.237
-0.239
-0.242
-0.244
-0.246
-0.247
-0.249
-0.250
-0.251
-0.251
-0.252
-0.252
-0.252
-0.252
-0.252
-0.253
-0.253
-0.253
-0.253
-0.253
-0.253
-0.253
-0.253
-0.253
-0.253
-0.252
-0.252
-0.251
-0.250
-0.249
-0.247
-0.245
-0.243
-0.240
-0.237
-0.234
-0.230
-0.226
-0.221
-0.217
-0.212
-0.207
-0.203
-0.198
-0.193
-0.189
-0.184
-0.203
-0.207
-0.211
-0.214
-0.218
-0.221
-0.225
-0.228
-0.230
-0.233
-0.235
-0.237
-0.239
-0.241
-0.242
-0.244
-0.244
-0.245
-0.246
-0.246
-0.247
-0.247
-0.247
-0.247
-0.248
-0.248
-0.248
-0.248
-0.248
-0.248
-0.248
-0.248
-0.247
-0.247
-0.246
-0.245
-0.244
-0.243
-0.241
-0.239
-0.237
-0.234
-0.231
-0.228
-0.224
-0.220
-0.216
-0.212
-0.208
-0.203
-0.199
-0.195
-0.190
-0.186
-0.182
-0.199
-0.203
-0.206
-0.210
-0.213
-0.216
-0.219
-0.222
-0.225
-0.227
-0.230
-0.232
-0.233
-0.235
-0.236
-0.238
-0.239
-0.240
-0.240
-0.241
-0.241
-0.242
-0.242
-0.242
-0.243
-0.243
-0.243
-0.243
-0.243
-0.243
-0.243
-0.243
-0.242
-0.242
-0.241
-0.240
-0.238
-0.237
-0.235
-0.233
-0.231
-0.228
-0.225
-0.222
-0.219
-0.215
-0.211
-0.208
-0.203
-0.199
-0.195
-0.191
-0.187
-0.183
-0.179
-0.195
-0.199
-0.202
-0.205
-0.208
-0.211
-0.214
-0.217
-0.219
-0.222
-0.224
-0.226
-0.228
-0.229
-0.231
-0.232
-0.233
-0.234
-0.235
-0.236
-0.236
-0.237
-0.237
-0.237
-0.237
-0.238
-0.238
-0.238
-0.238
-0.238
-0.238
-0.237
-0.237
-0.236
-0.235
-0.234
-0.233
-0.231
-0.230
-0.227
-0.225
-0.223
-0.220
-0.217
-0.214
-0.210
-0.207
-0.203
-0.199
-0.196
-0.192
-0.188
-0.184
-0.181
-0.177
-0.192
-0.195
-0.198
-0.201
-0.204
-0.207
-0.209
-0.212
-0.214
-0.217
-0.219
-0.221
-0.222
-0.224
-0.225
-0.227
-0.228
-0.229
-0.230
-0.230
-0.231
-0.231
-0.232
-0.232
-0.232
-0.233
-0.233
-0.233
-0.233
-0.233
-0.232
-0.232
-0.231
-0.231
-0.230
-0.229
-0.227
-0.226
-0.224
-0.222
-0.220
-0.217
-0.215
-0.212
-0.209
-0.206
-0.202
-0.199
-0.196
-0.192
-0.189
-0.185
-0.181
-0.178
-0.175
-0.188
-0.191
-0.194
-0.197
-0.200
-0.202
-0.205
-0.207
-0.210
-0.212
-0.214
-0.216
-0.217
-0.219
-0.220
-0.222
-0.223
-0.224
-0.224
-0.225
-0.226
-0.226
-0.227
-0.227
-0.227
-0.228
-0.228
-0.228
-0.228
-0.228
-0.227
-0.227
-0.226
-0.225
-0.224
-0.223
-0.222
-0.220
-0.219
-0.217
-0.215
-0.212
-0.210
-0.207
-0.204
-0.201
-0.198
-0.195
-0.192
-0.189
-0.185
-0.182
-0.179
-0.175
-0.172
-0.185
-0.188
-0.190
-0.193
-0.196
-0.198
-0.201
-0.203
-0.205
-0.207
-0.209
-0.211
-0.213
-0.214
-0.215
-0.217
-0.218
-0.219
-0.220
-0.220
-0.221
-0.221
-0.222
-0.222
-0.222
-0.223
-0.223
-0.223
-0.223
-0.222
-0.222
-0.222
-0.221
-0.220
-0.219
-0.218
-0.217
-0.215
-0.214
-0.212
-0.210
-0.207
-0.205
-0.203
-0.200
-0.197
-0.194
-0.191
-0.188
-0.185
-0.182
-0.179
-0.176
-0.173
-0.170
-0.181
-0.184
-0.187
-0.189
-0.192
-0.194
-0.196
-0.199
-0.201
-0.203
-0.205
-0.206
-0.208
-0.209
-0.211
-0.212
-0.213
-0.214
-0.215
-0.215
-0.216
-0.217
-0.217
-0.217
-0.218
-0.218
-0.218
-0.218
-0.218
-0.217
-0.217
-0.217
-0.216
-0.215
-0.214
-0.213
-0.212
-0.210
-0.209
-0.207
-0.205
-0.203
-0.201
-0.198
-0.196
-0.193
-0.190
-0.187
-0.185
-0.182
-0.179
-0.176
-0.173
-0.170
-0.167
-0.178
-0.181
-0.183
-0.186
-0.188
-0.190
-0.192
-0.195
-0.197
-0.198
-0.200
-0.202
-0.203
-0.205
-0.206
-0.207
-0.208
-0.209
-0.210
-0.211
-0.211
-0.212
-0.212
-0.213
-0.213
-0.213
-0.213
-0.213
-0.213
-0.213
-0.212
-0.212
-0.211
-0.210
-0.209
-0.208
-0.207
-0.205
-0.204
-0.202
-0.200
-0.198
-0.196
-0.194
-0.192
-0.189
-0.187
-0.184
-0.181
-0.178
-0.176
-0.173
-0.170
-0.167
-0.165
-0.132
-0.133
-0.134
-0.135
-0.136
-0.137
-0.138
-0.138
-0.139
-0.140
-0.141
-0.142
-0.142
-0.143
-0.144
-0.144
-0.145
-0.145
-0.146
-0.146
-0.146
-0.147
-0.147
-0.147
-0.147
-0.147
-0.147
-0.147
-0.147
-0.146
-0.146
-0.146
-0.145
-0.145
-0.144
-0.144
-0.143
-0.143
-0.142
-0.141
-0.141
-0.140
-0.139
-0.138
-0.137
-0.137
-0.136
-0.135
-0.134
-0.133
-0.132
-0.131
-0.130
-0.129
-0.128
-0.133
-0.134
-0.135
-0.136
-0.137
-0.138
-0.139
-0.140
-0.141
-0.142
-0.143
-0.144
-0.144
-0.145
-0.146
-0.146
-0.147
-0.147
-0.148
-0.148
-0.149
-0.149
-0.149
-0.149
-0.149
-0.149
-0.149
-0.149
-0.149
-0.148
-0.148
-0.148
-0.147
-0.147
-0.146
-0.146
-0.145
-0.144
-0.144
-0.143
-0.142
-0.141
-0.140
-0.140
-0.139
-0.138
-0.137
-0.136
-0.135
-0.134
-0.133
-0.132
-0.131
-0.130
-0.129
-0.135
-0.136
-0.137
-0.138
-0.139
-0.140
-0.141
-0.142
-0.143
-0.144
-0.145
-0.146
-0.147
-0.147
-0.148
-0.149
-0.149
-0.150
-0.150
-0.150
-0.151
-0.151
-0.151
-0.151
-0.151
-0.151
-0.151
-0.151
-0.151
-0.150
-0.150
-0.150
-0.149
-0.148
-0.148
-0.147
-0.147
-0.146
-0.145
-0.144
-0.144
-0.143
-0.142
-0.141
-0.140
-0.139
-0.138
-0.137
-0.136
-0.135
-0.134
-0.133
-0.132
-0.131
-0.130
-0.137
-0.138
-0.139
-0.140
-0.141
-0.142
-0.143
-0.144
-0.145
-0.146
-0.147
-0.148
-0.149
-0.149
-0.150
-0.151
-0.151
-0.152
-0.152
-0.153
-0.153
-0.153
-0.153
-0.154
-0.154
-0.153
-0.153
-0.153
-0.153
-0.152
-0.152
-0.151
-0.151
-0.150
-0.150
-0.149
-0.148
-0.147
-0.147
-0.146
-0.145
-0.144
-0.143
-0.142
-0.141
-0.140
-0.139
-0.138
-0.137
-0.136
-0.135
-0.134
-0.133
-0.132
-0.131
-0.138
-0.139
-0.141
-0.142
-0.143
-0.144
-0.145
-0.146
-0.147
-0.148
-0.149
-0.150
-0.151
-0.152
-0.152
-0.153
-0.154
-0.154
-0.155
-0.155
-0.155
-0.156
-0.156
-0.156
-0.156
-0.156
-0.156
-0.155
-0.155
-0.154
-0.154
-0.153
-0.153
-0.152
-0.151
-0.151
-0.150
-0.149
-0.148
-0.147
-0.146
-0.146
-0.145
-0.144
-0.143
-0.142
-0.141
-0.140
-0.139
-0.137
-0.136
-0.135
-0.134
-0.133
-0.132
-0.140
-0.141
-0.142
-0.144
-0.145
-0.146
-0.147
-0.148
-0.149
-0.150
-0.151
-0.152
-0.153
-0.154
-0.155
-0.155
-0.156
-0.157
-0.157
-0.158
-0.158
-0.158
-0.158
-0.158
-0.158
-0.158
-0.158
-0.158
-0.157
-0.157
-0.156
-0.155
-0.155
-0.154
-0.153
-0.152
-0.152
-0.151
-0.150
-0.149
-0.148
-0.147
-0.146
-0.145
-0.144
-0.143
-0.142
-0.141
-0.140
-0.139
-0.137
-0.136
-0.135
-0.134
-0.133
-0.142
-0.143
-0.144
-0.145
-0.147
-0.148
-0.149
-0.150
-0.151
-0.152
-0.153
-0.155
-0.155
-0.156
-0.157
-0.158
-0.159
-0.159
-0.160
-0.160
-0.161
-0.161
-0.161
-0.161
-0.161
-0.161
-0.160
-0.160
-0.159
-0.159
-0.158
-0.157
-0.157
-0.156
-0.155
-0.154
-0.153
-0.152
-0.151
-0.150
-0.149
-0.148
-0.147
-0.146
-0.145
-0.144
-0.143
-0.142
-0.141
-0.140
-0.138
-0.137
-0.136
-0.135
-0.134
-0.143
-0.145
-0.146
-0.147
-0.149
-0.150
-0.151
-0.152
-0.154
-0.155
-0.156
-0.157
-0.158
-0.159
-0.160
-0.161
-0.161
-0.162
-0.162
-0.163
-0.163
-0.163
-0.163
-0.163
-0.163
-0.163
-0.163
-0.162
-0.162
-0.161
-0.160
-0.159
-0.158
-0.158
-0.157
-0.156
-0.155
-0.154
-0.153
-0.152
-0.151
-0.149
-0.148
-0.147
-0.146
-0.145
-0.144
-0.143
-0.142
-0.141
-0.139
-0.138
-0.137
-0.136
-0.135
-0.145
-0.147
-0.148
-0.149
-0.151
-0.152
-0.153
-0.155
-0.156
-0.157
-0.158
-0.159
-0.160
-0.161
-0.162
-0.163
-0.164
-0.165
-0.165
-0.166
-0.166
-0.166
-0.166
-0.166
-0.166
-0.166
-0.165
-0.165
-0.164
-0.163
-0.162
-0.161
-0.160
-0.159
-0.158
-0.157
-0.156
-0.155
-0.154
-0.153
-0.152
-0.151
-0.150
-0.148
-0.147
-0.146
-0.145
-0.144
-0.143
-0.142
-0.140
-0.139
-0.138
-0.137
-0.136
-0.147
-0.149
-0.150
-0.151
-0.153
-0.154
-0.155
-0.157
-0.158
-0.159
-0.161
-0.162
-0.163
-0.164
-0.165
-0.166
-0.167
-0.168
-0.168
-0.169
-0.169
-0.169
-0.169
-0.169
-0.169
-0.168
-0.168
-0.167
-0.166
-0.165
-0.164
-0.163
-0.162
-0.161
-0.160
-0.159
-0.158
-0.156
-0.155
-0.154
-0.153
-0.152
-0.151
-0.149
-0.148
-0.147
-0.146
-0.145
-0.144
-0.142
-0.141
-0.140
-0.139
-0.138
-0.136
-0.149
-0.150
-0.152
-0.153
-0.155
-0.156
-0.158
-0.159
-0.161
-0.162
-0.163
-0.164
-0.166
-0.167
-0.168
-0.169
-0.170
-0.171
-0.171
-0.172
-0.172
-0.172
-0.172
-0.172
-0.172
-0.171
-0.170
-0.170
-0.169
-0.168
-0.166
-0.165
-0.164
-0.163
-0.161
-0.160
-0.159
-0.158
-0.156
-0.155
-0.154
-0.153
-0.152
-0.150
-0.149
-0.148
-0.147
-0.146
-0.144
-0.143
-0.142
-0.141
-0.140
-0.138
-0.137
-0.151
-0.152
-0.154
-0.155
-0.157
-0.159
-0.160
-0.162
-0.163
-0.164
-0.166
-0.167
-0.169
-0.170
-0.171
-0.172
-0.173
-0.174
-0.174
-0.175
-0.175
-0.176
-0.175
-0.175
-0.175
-0.174
-0.173
-0.172
-0.171
-0.170
-0.168
-0.167
-0.166
-0.164
-0.163
-0.161
-0.160
-0.159
-0.157
-0.156
-0.155
-0.154
-0.152
-0.151
-0.150
-0.149
-0.148
-0.146
-0.145
-0.144
-0.143
-0.141
-0.140
-0.139
-0.138
-0.153
-0.154
-0.156
-0.158
-0.159
-0.161
-0.162
-0.164
-0.166
-0.167
-0.169
-0.170
-0.171
-0.173
-0.174
-0.175
-0.176
-0.177
-0.178
-0.179
-0.179
-0.179
-0.179
-0.179
-0.178
-0.177
-0.176
-0.175
-0.174
-0.172
-0.170
-0.169
-0.167
-0.165
-0.164
-0.162
-0.161
-0.159
-0.158
-0.157
-0.155
-0.154
-0.153
-0.152
-0.151
-0.149
-0.148
-0.147
-0.146
-0.145
-0.143
-0.142
-0.141
-0.140
-0.138
-0.155
-0.156
-0.158
-0.160
-0.161
-0.163
-0.165
-0.166
-0.168
-0.170
-0.171
-0.173
-0.174
-0.176
-0.177
-0.179
-0.180
-0.181
-0.182
-0.182
-0.183
-0.183
-0.183
-0.182
-0.182
-0.181
-0.179
-0.178
-0.176
-0.174
-0.172
-0.170
-0.168
-0.167
-0.165
-0.163
-0.161
-0.160
-0.159
-0.157
-0.156
-0.155
-0.153
-0.152
-0.151
-0.150
-0.149
-0.147
-0.146
-0.145
-0.144
-0.143
-0.141
-0.140
-0.139
-0.157
-0.158
-0.160
-0.162
-0.164
-0.165
-0.167
-0.169
-0.171
-0.173
-0.174
-0.176
-0.178
-0.179
-0.181
-0.182
-0.183
-0.185
-0.185
-0.186
-0.187
-0.187
-0.187
-0.186
-0.185
-0.184
-0.183
-0.181
-0.179
-0.177
-0.174
-0.172
-0.170
-0.168
-0.165
-0.164
-0.162
-0.160
-0.159
-0.157
-0.156
-0.155
-0.154
-0.152
-0.151
-0.150
-0.149
-0.148
-0.147
-0.145
-0.144
-0.143
-0.142
-0.141
-0.139
-0.159
-0.160
-0.162
-0.164
-0.166
-0.168
-0.170
-0.172
-0.173
-0.175
-0.177
-0.179
-0.181
-0.183
-0.184
-0.186
-0.187
-0.189
-0.190
-0.190
-0.191
-0.191
-0.191
-0.190
-0.189
-0.188
-0.186
-0.184
-0.181
-0.179
-0.176
-0.173
-0.171
-0.168
-0.166
-0.164
-0.162
-0.160
-0.159
-0.157
-0.156
-0.155
-0.154
-0.152
-0.151
-0.150
-0.149
-0.148
-0.147
-0.146
-0.144
-0.143
-0.142
-0.141
-0.140
-0.161
-0.163
-0.164
-0.166
-0.168
-0.170
-0.172
-0.174
-0.176
-0.178
-0.180
-0.182
-0.184
-0.186
-0.188
-0.190
-0.191
-0.193
-0.194
-0.195
-0.196
-0.196
-0.196
-0.195
-0.194
-0.192
-0.190
-0.187
-0.184
-0.181
-0.178
-0.175
-0.171
-0.168
-0.166
-0.163
-0.161
-0.160
-0.158
-0.157
-0.155
-0.154
-0.153
-0.152
-0.151
-0.150
-0.149
-0.148
-0.147
-0.146
-0.145
-0.143
-0.142
-0.141
-0.140
-0.163
-0.165
-0.167
-0.169
-0.171
-0.173
-0.175
-0.177
-0.179
-0.181
-0.183
-0.186
-0.188
-0.190
-0.192
-0.194
-0.196
-0.197
-0.199
-0.200
-0.201
-0.201
-0.201
-0.200
-0.198
-0.196
-0.194
-0.191
-0.187
-0.183
-0.179
-0.176
-0.172
-0.168
-0.165
-0.163
-0.160
-0.159
-0.157
-0.155
-0.154
-0.153
-0.152
-0.151
-0.150
-0.149
-0.148
-0.147
-0.146
-0.145
-0.144
-0.143
-0.142
-0.141
-0.140
-0.165
-0.167
-0.169
-0.171
-0.173
-0.175
-0.177
-0.180
-0.182
-0.184
-0.187
-0.189
-0.191
-0.194
-0.196
-0.198
-0.200
-0.202
-0.204
-0.205
-0.206
-0.206
-0.206
-0.205
-0.203
-0.201
-0.198
-0.194
-0.190
-0.186
-0.181
-0.176
-0.172
-0.168
-0.165
-0.162
-0.159
-0.157
-0.155
-0.154
-0.152
-0.151
-0.150
-0.150
-0.149
-0.148
-0.147
-0.147
-0.146
-0.145
-0.144
-0.143
-0.142
-0.141
-0.140
-0.167
-0.169
-0.171
-0.173
-0.176
-0.178
-0.180
-0.182
-0.185
-0.187
-0.190
-0.192
-0.195
-0.197
-0.200
-0.203
-0.205
-0.207
-0.209
-0.211
-0.212
-0.212
-0.212
-0.211
-0.209
-0.206
-0.203
-0.198
-0.193
-0.188
-0.183
-0.177
-0.172
-0.167
-0.163
-0.160
-0.157
-0.154
-0.153
-0.151
-0.150
-0.149
-0.148
-0.147
-0.147
-0.146
-0.146
-0.145
-0.145
-0.144
-0.144
-0.143
-0.142
-0.141
-0.140
-0.169
-0.171
-0.173
-0.176
-0.178
-0.180
-0.183
-0.185
-0.188
-0.190
-0.193
-0.196
-0.199
-0.201
-0.204
-0.207
-0.210
-0.212
-0.215
-0.217
-0.218
-0.219
-0.218
-0.217
-0.215
-0.212
-0.207
-0.202
-0.197
-0.191
-0.184
-0.178
-0.172
-0.167
-0.162
-0.158
-0.154
-0.151
-0.149
-0.147
-0.146
-0.145
-0.144
-0.144
-0.144
-0.143
-0.144
-0.144
-0.143
-0.143
-0.143
-0.142
-0.142
-0.141
-0.140
-0.171
-0.173
-0.176
-0.178
-0.180
-0.183
-0.186
-0.188
-0.191
-0.194
-0.196
-0.199
-0.202
-0.205
-0.209
-0.212
-0.215
-0.218
-0.220
-0.223
-0.224
-0.225
-0.225
-0.224
-0.221
-0.218
-0.213
-0.207
-0.200
-0.193
-0.186
-0.179
-0.172
-0.165
-0.160
-0.155
-0.150
-0.146
-0.143
-0.141
-0.139
-0.138
-0.138
-0.138
-0.139
-0.140
-0.140
-0.141
-0.141
-0.142
-0.142
-0.142
-0.141
-0.141
-0.140
-0.173
-0.176
-0.178
-0.180
-0.183
-0.186
-0.188
-0.191
-0.194
-0.197
-0.200
-0.203
-0.206
-0.209
-0.213
-0.216
-0.220
-0.223
-0.226
-0.229
-0.231
-0.232
-0.232
-0.231
-0.228
-0.224
-0.218
-0.211
-0.204
-0.196
-0.188
-0.180
-0.172
-0.164
-0.157
-0.150
-0.144
-0.139
-0.135
-0.132
-0.130
-0.129
-0.129
-0.130
-0.132
-0.134
-0.136
-0.138
-0.139
-0.140
-0.140
-0.141
-0.140
-0.140
-0.140
-0.175
-0.178
-0.180
-0.183
-0.185
-0.188
-0.191
-0.194
-0.197
-0.200
-0.203
-0.206
-0.210
-0.213
-0.217
-0.221
-0.225
-0.228
-0.232
-0.235
-0.237
-0.238
-0.239
-0.237
-0.234
-0.230
-0.224
-0.216
-0.208
-0.199
-0.190
-0.180
-0.171
-0.162
-0.153
-0.144
-0.136
-0.129
-0.122
-0.117
-0.114
-0.114
-0.115
-0.118
-0.122
-0.126
-0.130
-0.133
-0.135
-0.137
-0.139
-0.139
-0.140
-0.140
-0.139
-0.177
-0.180
-0.183
-0.185
-0.188
-0.191
-0.194
-0.197
-0.200
-0.203
-0.206
-0.210
-0.213
-0.217
-0.221
-0.225
-0.229
-0.233
-0.237
-0.240
-0.243
-0.244
-0.245
-0.243
-0.240
-0.236
-0.229
-0.221
-0.212
-0.202
-0.191
-0.181
-0.170
-0.159
-0.147
-0.135
-0.123
-0.112
-0.102
-0.094
-0.090
-0.090
-0.094
-0.100
-0.107
-0.115
-0.121
-0.127
-0.131
-0.135
-0.137
-0.138
-0.139
-0.139
-0.139
-0.180
-0.182
-0.185
-0.188
-0.191
-0.193
-0.196
-0.199
-0.203
-0.206
-0.209
-0.213
-0.217
-0.221
-0.225
-0.229
-0.233
-0.238
-0.242
-0.245
-0.248
-0.249
-0.250
-0.249
-0.246
-0.241
-0.234
-0.226
-0.216
-0.205
-0.193
-0.180
-0.167
-0.153
-0.138
-0.121
-0.103
-0.085
-0.068
-0.056
-0.050
-0.052
-0.060
-0.073
-0.087
-0.100
-0.111
-0.120
-0.127
-0.131
-0.135
-0.137
-0.138
-0.139
-0.139
-0.182
-0.185
-0.187
-0.190
-0.193
-0.196
-0.199
-0.202
-0.206
-0.209
-0.213
-0.216
-0.220
-0.224
-0.228
-0.233
-0.237
-0.241
-0.245
-0.249
-0.251
-0.253
-0.253
-0.252
-0.249
-0.245
-0.239
-0.230
-0.220
-0.208
-0.194
-0.179
-0.163
-0.145
-0.124
-0.100
-0.072
-0.042
-0.013
0.009
0.018
0.012
-0.007
-0.031
-0.057
-0.079
-0.097
-0.111
-0.121
-0.128
-0.133
-0.136
-0.137
-0.138
-0.139
-0.184
-0.187
-0.190
-0.193
-0.196
-0.199
-0.202
-0.205
-0.208
-0.212
-0.216
-0.219
-0.223
-0.228
-0.232
-0.236
-0.241
-0.245
-0.248
-0.251
-0.253
-0.254
-0.254
-0.252
-0.251
-0.248
-0.243
-0.235
-0.225
-0.211
-0.194
-0.176
-0.156
-0.133
-0.104
-0.069
-0.026
0.026
0.079
0.122
0.139
0.122
0.080
0.031
-0.015
-0.052
-0.081
-0.101
-0.116
-0.126
-0.132
-0.135
-0.137
-0.138
-0.138
-0.186
-0.189
-0.192
-0.195
-0.198
-0.201
-0.205
-0.208
-0.211
-0.215
-0.219
-0.223
-0.227
-0.231
-0.235
-0.239
-0.244
-0.247
-0.251
-0.253
-0.253
-0.252
-0.250
-0.248
-0.247
-0.249
-0.247
-0.242
-0.230
-0.213
-0.193
-0.170
-0.144
-0.115
-0.078
-0.027
0.042
0.131
0.234
0.329
0.366
0.321
0.224
0.123
0.042
-0.019
-0.062
-0.092
-0.111
-0.124
-0.131
-0.135
-0.137
-0.138
-0.139
-0.189
-0.192
-0.195
-0.198
-0.201
-0.204
-0.207
-0.211
-0.214
-0.218
-0.222
-0.226
-0.230
-0.234
-0.238
-0.242
-0.246
-0.250
-0.252
-0.253
-0.251
-0.247
-0.241
-0.236
-0.239
-0.246
-0.253
-0.252
-0.239
-0.216
-0.188
-0.158
-0.128
-0.092
-0.044
0.026
0.132
0.284
0.492
0.724
0.838
0.699
0.454
0.251
0.111
0.018
-0.043
-0.083
-0.109
-0.124
-0.133
-0.137
-0.138
-0.139
-0.139
-0.191
-0.194
-0.197
-0.200
-0.203
-0.207
-0.210
-0.214
-0.217
-0.221
-0.225
-0.229
-0.233
-0.237
-0.241
-0.245
-0.249
-0.252
-0.254
-0.253
-0.248
-0.239
-0.224
-0.212
-0.211
-0.232
-0.263
-0.273
-0.256
-0.219
-0.178
-0.141
-0.104
-0.062
-0.006
0.085
0.238
0.486
0.877
1.462
1.889
1.388
0.779
0.403
0.184
0.053
-0.028
-0.079
-0.111
-0.128
-0.136
-0.139
-0.140
-0.140
-0.139
-0.193
-0.197
-0.200
-0.203
-0.206
-0.210
-0.213
-0.216
-0.220
-0.224
-0.228
-0.232
-0.236
-0.240
-0.244
-0.248
-0.252
-0.254
-0.255
-0.253
-0.247
-0.232
-0.205
-0.163
-0.107
-0.140
-0.262
-0.316
-0.291
-0.225
-0.156
-0.119
-0.073
-0.025
0.031
0.137
0.336
0.698
1.303
2.249
3.161
2.124
1.091
0.535
0.242
0.078
-0.021
-0.082
-0.118
-0.136
-0.142
-0.143
-0.142
-0.140
-0.140
-0.196
-0.199
-0.202
-0.206
-0.209
-0.213
-0.216
-0.220
-0.223
-0.227
-0.231
-0.235
-0.239
-0.243
-0.248
-0.252
-0.255
-0.257
-0.258
-0.256
-0.249
-0.233
-0.198
-0.109
0.171
0.192
-0.243
-0.388
-0.347
-0.240
-0.131
-0.105
-0.044
0.010
0.055
0.160
0.379
0.806
1.516
2.257
2.818
2.274
1.208
0.581
0.261
0.082
-0.026
-0.094
-0.132
-0.148
-0.149
-0.146
-0.143
-0.141
-0.140
-0.199
-0.202
-0.205
-0.209
-0.212
-0.216
-0.219
-0.223
-0.227
-0.231
-0.235
-0.239
-0.243
-0.247
-0.251
-0.255
-0.259
-0.261
-0.262
-0.261
-0.256
-0.243
-0.217
-0.143
0.086
0.082
-0.314
-0.454
-0.390
-0.270
-0.167
-0.095
-0.015
0.039
0.071
0.147
0.325
0.676
1.212
1.688
2.044
1.781
1.014
0.508
0.231
0.063
-0.050
-0.121
-0.156
-0.161
-0.155
-0.147
-0.143
-0.141
-0.141
-0.202
-0.205
-0.209
-0.212
-0.216
-0.219
-0.223
-0.226
-0.230
-0.234
-0.238
-0.242
-0.247
-0.251
-0.255
-0.259
-0.263
-0.266
-0.267
-0.268
-0.265
-0.259
-0.248
-0.227
-0.197
-0.243
-0.381
-0.434
-0.370
-0.263
-0.158
-0.037
0.109
0.172
0.136
0.124
0.201
0.408
0.702
0.951
1.071
0.943
0.630
0.362
0.172
0.023
-0.099
-0.175
-0.197
-0.183
-0.161
-0.149
-0.143
-0.142
-0.142
-0.205
-0.208
-0.212
-0.216
-0.219
-0.223
-0.227
-0.231
-0.234
-0.238
-0.243
-0.247
-0.251
-0.255
-0.260
-0.264
-0.267
-0.271
-0.273
-0.275
-0.275
-0.273
-0.272
-0.271
-0.280
-0.310
-0.350
-0.354
-0.301
-0.217
-0.111
0.055
0.348
0.614
0.538
0.184
0.046
0.171
0.368
0.481
0.453
0.372
0.301
0.223
0.114
-0.028
-0.177
-0.272
-0.272
-0.219
-0.176
-0.154
-0.146
-0.145
-0.145
-0.208
-0.212
-0.216
-0.220
-0.224
-0.227
-0.231
-0.235
-0.239
-0.243
-0.248
-0.252
-0.256
-0.261
-0.265
-0.269
-0.273
-0.276
-0.279
-0.282
-0.283
-0.284
-0.285
-0.287
-0.291
-0.297
-0.297
-0.275
-0.226
-0.155
-0.059
0.119
0.590
2.770
2.347
0.249
-0.203
0.016
0.270
0.213
-0.323
-0.268
0.012
0.132
0.103
-0.065
-0.268
-0.388
-0.362
-0.269
-0.200
-0.168
-0.155
-0.151
-0.149
-0.212
-0.216
-0.220
-0.224
-0.229
-0.233
-0.237
-0.241
-0.245
-0.249
-0.254
-0.258
-0.262
-0.267
-0.271
-0.275
-0.279
-0.282
-0.286
-0.289
-0.291
-0.292
-0.293
-0.292
-0.287
-0.276
-0.253
-0.212
-0.154
-0.086
-0.002
0.143
0.537
2.009
1.696
-0.265
-0.482
-0.025
0.428
-0.419
-10.039
-1.973
-0.277
0.117
0.161
-0.094
-0.334
-0.446
-0.406
-0.303
-0.227
-0.187
-0.168
-0.160
-0.156
-0.216
-0.221
-0.226
-0.230
-0.235
-0.239
-0.243
-0.248
-0.252
-0.256
-0.261
-0.265
-0.270
-0.274
-0.278
-0.282
-0.286
-0.289
-0.292
-0.295
-0.298
-0.299
-0.299
-0.294
-0.283
-0.259
-0.217
-0.156
-0.079
-0.003
0.067
0.146
0.285
0.466
0.264
-0.360
-0.444
-0.064
0.598
2.834
-7.273
-1.852
-0.269
0.141
0.114
-0.229
-0.441
-0.486
-0.425
-0.328
-0.254
-0.209
-0.184
-0.171
-0.164
-0.221
-0.226
-0.232
-0.237
-0.242
-0.247
-0.251
-0.256
-0.261
-0.265
-0.270
-0.274
-0.279
-0.283
-0.287
-0.290
-0.293
-0.297
-0.300
-0.303
-0.305
-0.307
-0.306
-0.299
-0.282
-0.249
-0.189
-0.102
0.005
0.104
0.166
0.183
0.170
0.115
-0.051
-0.307
-0.411
-0.204
0.175
1.032
0.312
-0.261
0.125
0.690
0.363
-0.533
-0.729
-0.635
-0.492
-0.369
-0.285
-0.232
-0.201
-0.183
-0.172
-0.227
-0.233
-0.239
-0.245
-0.250
-0.256
-0.261
-0.267
-0.272
-0.276
-0.281
-0.286
-0.290
-0.294
-0.297
-0.300
-0.302
-0.305
-0.308
-0.310
-0.313
-0.315
-0.314
-0.307
-0.289
-0.249
-0.174
-0.056
0.091
0.225
0.292
0.260
0.162
0.038
-0.106
-0.260
-0.325
-0.110
0.111
0.212
0.184
-0.028
0.207
2.018
1.775
-1.376
-1.389
-0.945
-0.620
-0.429
-0.319
-0.255
-0.218
-0.195
-0.181
-0.233
-0.240
-0.247
-0.254
-0.261
-0.267
-0.274
-0.280
-0.285
-0.290
-0.295
-0.300
-0.304
-0.307
-0.309
-0.311
-0.313
-0.314
-0.316
-0.318
-0.321
-0.323
-0.324
-0.319
-0.303
-0.263
-0.182
-0.046
0.134
0.299
0.373
0.312
0.170
0.023
-0.096
-0.174
-0.137
0.134
0.377
0.216
0.003
-0.281
-0.751
-1.672
-0.304
-3.517
-2.469
-1.317
-0.756
-0.488
-0.350
-0.275
-0.232
-0.206
-0.189
-0.240
-0.248
-0.257
-0.265
-0.273
-0.281
-0.288
-0.295
-0.302
-0.307
-0.313
-0.317
-0.321
-0.323
-0.324
-0.325
-0.325
-0.325
-0.325
-0.327
-0.329
-0.332
-0.334
-0.333
-0.323
-0.290
-0.218
-0.091
0.081
0.242
0.311
0.255
0.123
-0.005
-0.093
-0.123
-0.041
0.277
0.877
0.244
-0.119
-0.529
-1.519
-5.149
-19.080
-6.947
-3.026
-1.467
-0.816
-0.518
-0.369
-0.289
-0.243
-0.214
-0.196
-0.247
-0.257
-0.267
-0.278
-0.288
-0.297
-0.306
-0.314
-0.321
-0.328
-0.333
-0.338
-0.341
-0.342
-0.342
-0.340
-0.338
-0.336
-0.335
-0.335
-0.337
-0.340
-0.344
-0.347
-0.344
-0.325
-0.274
-0.180
-0.050
0.074
0.134
0.106
0.021
-0.066
-0.123
-0.134
-0.077
0.083
0.241
0.018
-0.240
-0.626
-1.485
-3.715
-7.074
-4.568
-2.340
-1.278
-0.765
-0.508
-0.371
-0.294
-0.249
-0.221
-0.202
-0.255
-0.267
-0.279
-0.291
-0.303
-0.315
-0.325
-0.335
-0.343
-0.351
-0.357
-0.362
-0.364
-0.364
-0.362
-0.357
-0.353
-0.348
-0.344
-0.343
-0.343
-0.346
-0.352
-0.358
-0.361
-0.355
-0.329
-0.272
-0.188
-0.104
-0.053
-0.055
-0.094
-0.141
-0.174
-0.181
-0.157
-0.115
-0.108
-0.189
-0.344
-0.607
-1.077
-1.808
-2.390
-2.108
-1.467
-0.968
-0.654
-0.469
-0.359
-0.293
-0.252
-0.225
-0.206
-0.263
-0.277
-0.291
-0.306
-0.320
-0.334
-0.346
-0.357
-0.367
-0.375
-0.383
-0.388
-0.390
-0.389
-0.383
-0.376
-0.368
-0.360
-0.354
-0.350
-0.349
-0.351
-0.356
-0.363
-0.371
-0.374
-0.365
-0.336
-0.287
-0.233
-0.192
-0.180
-0.191
-0.212
-0.228
-0.232
-0.225
-0.219
-0.235
-0.292
-0.395
-0.556
-0.785
-1.044
-1.204
-1.148
-0.942
-0.721
-0.545
-0.423
-0.341
-0.287
-0.251
-0.227
-0.209
-0.270
-0.286
-0.303
-0.320
-0.336
-0.352
-0.366
-0.378
-0.389
-0.400
-0.409
-0.415
-0.417
-0.413
-0.405
-0.394
-0.382
-0.371
-0.361
-0.355
-0.352
-0.352
-0.356
-0.363
-0.371
-0.378
-0.378
-0.366
-0.339
-0.305
-0.275
-0.259
-0.258
-0.265
-0.271
-0.274
-0.273
-0.278
-0.300
-0.346
-0.421
-0.521
-0.637
-0.740
-0.792
-0.764
-0.675
-0.564
-0.463
-0.382
-0.323
-0.280
-0.249
-0.227
-0.211
-0.276
-0.294
-0.312
-0.332
-0.350
-0.368
-0.383
-0.396
-0.409
-0.421
-0.431
-0.438
-0.440
-0.435
-0.425
-0.410
-0.394
-0.379
-0.367
-0.358
-0.353
-0.352
-0.354
-0.358
-0.365
-0.372
-0.374
-0.369
-0.355
-0.335
-0.315
-0.302
-0.297
-0.298
-0.301
-0.303
-0.306
-0.316
-0.340
-0.381
-0.440
-0.508
-0.571
-0.616
-0.625
-0.597
-0.541
-0.473
-0.407
-0.351
-0.307
-0.272
-0.246
-0.227
-0.212
-0.281
-0.299
-0.320
-0.340
-0.361
-0.379
-0.395
-0.409
-0.422
-0.435
-0.446
-0.454
-0.456
-0.451
-0.438
-0.420
-0.402
-0.384
-0.370
-0.359
-0.353
-0.349
-0.349
-0.351
-0.355
-0.360
-0.362
-0.360
-0.352
-0.340
-0.328
-0.320
-0.316
-0.316
-0.318
-0.321
-0.328
-0.341
-0.366
-0.404
-0.453
-0.502
-0.541
-0.557
-0.548
-0.516
-0.471
-0.420
-0.371
-0.329
-0.294
-0.266
-0.243
-0.226
-0.212
-0.283
-0.302
-0.323
-0.344
-0.365
-0.384
-0.400
-0.414
-0.427
-0.439
-0.451
-0.459
-0.461
-0.455
-0.442
-0.424
-0.404
-0.385
-0.370
-0.358
-0.350
-0.345
-0.343
-0.343
-0.344
-0.346
-0.347
-0.346
-0.342
-0.335
-0.328
-0.323
-0.322
-0.322
-0.325
-0.330
-0.339
-0.355
-0.380
-0.415
-0.456
-0.494
-0.518
-0.521
-0.503
-0.469
-0.428
-0.386
-0.347
-0.312
-0.283
-0.260
-0.240
-0.225
-0.212
-0.282
-0.302
-0.322
-0.343
-0.364
-0.382
-0.397
-0.411
-0.423
-0.434
-0.444
-0.452
-0.454
-0.448
-0.436
-0.418
-0.399
-0.381
-0.366
-0.354
-0.345
-0.339
-0.336
-0.334
-0.334
-0.334
-0.334
-0.333
-0.330
-0.326
-0.323
-0.320
-0.320
-0.322
-0.326
-0.333
-0.343
-0.360
-0.383
-0.414
-0.448
-0.477
-0.492
-0.488
-0.467
-0.434
-0.397
-0.361
-0.328
-0.299
-0.275
-0.254
-0.237
-0.223
-0.211
-0.280
-0.298
-0.317
-0.337
-0.356
-0.373
-0.387
-0.399
-0.410
-0.419
-0.428
-0.434
-0.436
-0.431
-0.420
-0.405
-0.389
-0.373
-0.359
-0.348
-0.339
-0.333
-0.329
-0.326
-0.325
-0.324
-0.323
-0.321
-0.319
-0.317
-0.316
-0.315
-0.316
-0.319
-0.324
-0.331
-0.342
-0.357
-0.378
-0.403
-0.430
-0.450
-0.459
-0.452
-0.432
-0.403
-0.372
-0.341
-0.313
-0.288
-0.267
-0.249
-0.234
-0.221
-0.210
-0.275
-0.291
-0.309
-0.327
-0.344
-0.359
-0.372
-0.382
-0.391
-0.399
-0.406
-0.411
-0.412
-0.408
-0.400
-0.388
-0.374
-0.361
-0.349
-0.340
-0.332
-0.326
-0.322
-0.319
-0.317
-0.315
-0.313
-0.312
-0.311
-0.309
-0.309
-0.309
-0.311
-0.314
-0.319
-0.326
-0.336
-0.349
-0.367
-0.386
-0.405
-0.419
-0.423
-0.416
-0.398
-0.374
-0.348
-0.322
-0.299
-0.278
-0.260
-0.244
-0.231
-0.219
-0.209
-0.269
-0.283
-0.299
-0.314
-0.329
-0.342
-0.353
-0.362
-0.369
-0.376
-0.381
-0.385
-0.386
-0.383
-0.377
-0.368
-0.358
-0.348
-0.339
-0.331
-0.324
-0.319
-0.315
-0.312
-0.309
-0.308
-0.306
-0.305
-0.304
-0.303
-0.303
-0.304
-0.306
-0.309
-0.314
-0.320
-0.329
-0.339
-0.352
-0.366
-0.379
-0.387
-0.388
-0.381
-0.367
-0.348
-0.327
-0.306
-0.286
-0.269
-0.253
-0.239
-0.227
-0.217
-0.208
-0.261
-0.274
-0.287
-0.301
-0.313
-0.324
-0.333
-0.341
-0.347
-0.352
-0.357
-0.360
-0.361
-0.359
-0.355
-0.349
-0.342
-0.335
-0.328
-0.322
-0.316
-0.312
-0.308
-0.305
-0.303
-0.301
-0.300
-0.299
-0.298
-0.298
-0.298
-0.299
-0.301
-0.304
-0.308
-0.313
-0.320
-0.328
-0.337
-0.346
-0.354
-0.358
-0.358
-0.351
-0.340
-0.325
-0.308
-0.291
-0.275
-0.260
-0.246
-0.234
-0.224
-0.214
-0.206
-0.254
-0.265
-0.276
-0.287
-0.298
-0.307
-0.315
-0.321
-0.327
-0.331
-0.335
-0.337
-0.338
-0.338
-0.335
-0.332
-0.327
-0.322
-0.317
-0.312
-0.308
-0.305
-0.302
-0.299
-0.297
-0.296
-0.294
-0.294
-0.293
-0.293
-0.294
-0.295
-0.297
-0.299
-0.302
-0.306
-0.311
-0.317
-0.323
-0.328
-0.333
-0.334
-0.332
-0.326
-0.317
-0.305
-0.292
-0.278
-0.265
-0.252
-0.240
-0.230
-0.220
-0.212
-0.204
-0.246
-0.256
-0.265
-0.275
-0.283
-0.291
-0.298
-0.304
-0.308
-0.312
-0.315
-0.318
-0.319
-0.319
-0.318
-0.316
-0.313
-0.310
-0.307
-0.303
-0.300
-0.298
-0.295
-0.293
-0.292
-0.291
-0.290
-0.289
-0.289
-0.289
-0.290
-0.291
-0.292
-0.294
-0.297
-0.300
-0.303
-0.306
-0.310
-0.313
-0.315
-0.314
-0.312
-0.306
-0.298
-0.289
-0.278
-0.267
-0.256
-0.245
-0.235
-0.225
-0.217
-0.209
-0.202
-0.239
-0.248
-0.256
-0.264
-0.271
-0.278
-0.283
-0.288
-0.293
-0.296
-0.299
-0.302
-0.303
-0.304
-0.304
-0.303
-0.301
-0.299
-0.297
-0.295
-0.293
-0.291
-0.289
-0.288
-0.287
-0.286
-0.285
-0.285
-0.285
-0.285
-0.285
-0.286
-0.288
-0.289
-0.291
-0.293
-0.295
-0.297
-0.299
-0.300
-0.300
-0.298
-0.295
-0.290
-0.283
-0.275
-0.266
-0.257
-0.247
-0.238
-0.230
-0.221
-0.214
-0.206
-0.200
-0.233
-0.240
-0.247
-0.254
-0.260
-0.266
-0.271
-0.276
-0.279
-0.283
-0.286
-0.288
-0.290
-0.291
-0.291
-0.291
-0.291
-0.290
-0.288
-0.287
-0.286
-0.284
-0.283
-0.282
-0.281
-0.281
-0.280
-0.280
-0.280
-0.281
-0.281
-0.282
-0.283
-0.284
-0.285
-0.286
-0.287
-0.288
-0.289
-0.288
-0.287
-0.285
-0.282
-0.277
-0.271
-0.264
-0.256
-0.248
-0.240
-0.232
-0.225
-0.217
-0.210
-0.204
-0.197
-0.227
-0.233
-0.239
-0.245
-0.251
-0.256
-0.261
-0.265
-0.268
-0.271
-0.274
-0.277
-0.278
-0.280
-0.281
-0.281
-0.281
-0.281
-0.280
-0.279
-0.279
-0.278
-0.277
-0.277
-0.276
-0.276
-0.276
-0.276
-0.276
-0.276
-0.277
-0.277
-0.278
-0.279
-0.279
-0.280
-0.280
-0.280
-0.279
-0.278
-0.277
-0.274
-0.271
-0.266
-0.261
-0.255
-0.248
-0.241
-0.234
-0.227
-0.220
-0.213
-0.207
-0.201
-0.195
-0.221
-0.227
-0.232
-0.237
-0.242
-0.247
-0.251
-0.255
-0.259
-0.262
-0.264
-0.267
-0.269
-0.270
-0.271
-0.272
-0.273
-0.273
-0.273
-0.272
-0.272
-0.272
-0.271
-0.271
-0.271
-0.271
-0.271
-0.271
-0.271
-0.272
-0.272
-0.272
-0.273
-0.273
-0.273
-0.273
-0.273
-0.272
-0.271
-0.270
-0.267
-0.265
-0.261
-0.257
-0.252
-0.246
-0.240
-0.234
-0.228
-0.222
-0.215
-0.209
-0.203
-0.198
-0.193
-0.216
-0.221
-0.226
-0.231
-0.235
-0.240
-0.243
-0.247
-0.250
-0.253
-0.256
-0.258
-0.260
-0.262
-0.263
-0.264
-0.265
-0.265
-0.265
-0.266
-0.266
-0.265
-0.265
-0.265
-0.265
-0.266
-0.266
-0.266
-0.266
-0.267
-0.267
-0.267
-0.267
-0.267
-0.267
-0.267
-0.266
-0.265
-0.263
-0.262
-0.259
-0.256
-0.253
-0.249
-0.244
-0.239
-0.234
-0.228
-0.222
-0.217
-0.211
-0.206
-0.200
-0.195
-0.190
-0.211
-0.216
-0.220
-0.225
-0.229
-0.233
-0.236
-0.240
-0.243
-0.246
-0.248
-0.251
-0.253
-0.254
-0.256
-0.257
-0.258
-0.258
-0.259
-0.259
-0.259
-0.260
-0.260
-0.260
-0.260
-0.260
-0.260
-0.261
-0.261
-0.261
-0.261
-0.262
-0.261
-0.261
-0.261
-0.260
-0.259
-0.258
-0.256
-0.254
-0.252
-0.249
-0.245
-0.241
-0.237
-0.232
-0.228
-0.223
-0.217
-0.212
-0.207
-0.202
-0.197
-0.192
-0.187
-0.207
-0.211
-0.215
-0.219
-0.223
-0.227
-0.230
-0.233
-0.236
-0.239
-0.241
-0.244
-0.246
-0.247
-0.249
-0.250
-0.251
-0.252
-0.252
-0.253
-0.253
-0.254
-0.254
-0.254
-0.255
-0.255
-0.255
-0.255
-0.256
-0.256
-0.256
-0.256
-0.256
-0.255
-0.255
-0.254
-0.252
-0.251
-0.249
-0.247
-0.244
-0.242
-0.238
-0.235
-0.231
-0.226
-0.222
-0.217
-0.213
-0.208
-0.203
-0.198
-0.194
-0.189
-0.185
-0.203
-0.206
-0.210
-0.214
-0.218
-0.221
-0.224
-0.227
-0.230
-0.233
-0.235
-0.237
-0.239
-0.241
-0.242
-0.244
-0.245
-0.246
-0.246
-0.247
-0.247
-0.248
-0.248
-0.249
-0.249
-0.249
-0.250
-0.250
-0.250
-0.250
-0.250
-0.250
-0.250
-0.249
-0.248
-0.247
-0.246
-0.244
-0.243
-0.240
-0.238
-0.235
-0.232
-0.228
-0.225
-0.221
-0.217
-0.212
-0.208
-0.204
-0.199
-0.195
-0.191
-0.186
-0.182
-0.199
-0.202
-0.206
-0.209
-0.212
-0.216
-0.219
-0.222
-0.224
-0.227
-0.229
-0.231
-0.233
-0.235
-0.236
-0.238
-0.239
-0.240
-0.240
-0.241
-0.242
-0.242
-0.243
-0.243
-0.244
-0.244
-0.244
-0.244
-0.244
-0.244
-0.244
-0.244
-0.244
-0.243
-0.242
-0.241
-0.240
-0.238
-0.236
-0.234
-0.232
-0.229
-0.226
-0.223
-0.219
-0.215
-0.212
-0.208
-0.204
-0.200
-0.195
-0.191
-0.187
-0.183
-0.180
-0.195
-0.198
-0.201
-0.205
-0.208
-0.211
-0.214
-0.216
-0.219
-0.221
-0.223
-0.226
-0.227
-0.229
-0.230
-0.232
-0.233
-0.234
-0.235
-0.236
-0.236
-0.237
-0.237
-0.238
-0.238
-0.238
-0.239
-0.239
-0.239
-0.239
-0.239
-0.238
-0.238
-0.237
-0.236
-0.235
-0.234
-0.232
-0.230
-0.228
-0.226
-0.223
-0.220
-0.217
-0.214
-0.210
-0.207
-0.203
-0.199
-0.196
-0.192
-0.188
-0.184
-0.181
-0.177
-0.191
-0.194
-0.197
-0.200
-0.203
-0.206
-0.209
-0.211
-0.214
-0.216
-0.218
-0.220
-0.222
-0.224
-0.225
-0.226
-0.227
-0.228
-0.229
-0.230
-0.231
-0.231
-0.232
-0.232
-0.233
-0.233
-0.233
-0.233
-0.233
-0.233
-0.233
-0.233
-0.232
-0.231
-0.230
-0.229
-0.228
-0.226
-0.224
-0.222
-0.220
-0.217
-0.215
-0.212
-0.209
-0.206
-0.202
-0.199
-0.195
-0.192
-0.188
-0.185
-0.181
-0.178
-0.174
-0.187
-0.190
-0.193
-0.196
-0.199
-0.202
-0.204
-0.207
-0.209
-0.211
-0.213
-0.215
-0.217
-0.218
-0.220
-0.221
-0.222
-0.223
-0.224
-0.225
-0.225
-0.226
-0.227
-0.227
-0.227
-0.228
-0.228
-0.228
-0.228
-0.228
-0.227
-0.227
-0.226
-0.226
-0.225
-0.223
-0.222
-0.220
-0.219
-0.217
-0.214
-0.212
-0.209
-0.207
-0.204
-0.201
-0.198
-0.195
-0.191
-0.188
-0.185
-0.182
-0.178
-0.175
-0.172
-0.184
-0.187
-0.189
-0.192
-0.195
-0.197
-0.200
-0.202
-0.204
-0.206
-0.208
-0.210
-0.212
-0.213
-0.215
-0.216
-0.217
-0.218
-0.219
-0.220
-0.220
-0.221
-0.221
-0.222
-0.222
-0.222
-0.222
-0.222
-0.222
-0.222
-0.222
-0.221
-0.221
-0.220
-0.219
-0.218
-0.216
-0.215
-0.213
-0.211
-0.209
-0.207
-0.205
-0.202
-0.199
-0.197
-0.194
-0.191
-0.188
-0.185
-0.181
-0.178
-0.175
-0.172
-0.169
-0.181
-0.183
-0.186
-0.188
-0.191
-0.193
-0.196
-0.198
-0.200
-0.202
-0.204
-0.205
-0.207
-0.208
-0.210
-0.211
-0.212
-0.213
-0.214
-0.215
-0.215
-0.216
-0.216
-0.217
-0.217
-0.217
-0.217
-0.217
-0.217
-0.217
-0.217
-0.216
-0.215
-0.215
-0.214
-0.212
-0.211
-0.210
-0.208
-0.206
-0.204
-0.202
-0.200
-0.197
-0.195
-0.192
-0.190
-0.187
-0.184
-0.181
-0.178
-0.175
-0.172
-0.169
-0.167
-0.133
-0.134
-0.135
-0.136
-0.137
-0.138
-0.139
-0.140
-0.141
-0.141
-0.142
-0.143
-0.144
-0.144
-0.145
-0.146
-0.146
-0.147
-0.147
-0.148
-0.148
-0.148
-0.148
-0.149
-0.149
-0.149
-0.149
-0.149
-0.148
-0.148
-0.148
-0.147
-0.147
-0.147
-0.146
-0.146
-0.145
-0.144
-0.144
-0.143
-0.142
-0.141
-0.141
-0.140
-0.139
-0.138
-0.137
-0.136
-0.135
-0.134
-0.133
-0.132
-0.131
-0.130
-0.129
-0.134
-0.135
-0.137
-0.138
-0.139
-0.140
-0.141
-0.142
-0.142
-0.143
-0.144
-0.145
-0.146
-0.147
-0.147
-0.148
-0.148
-0.149
-0.149
-0.150
-0.150
-0.150
-0.151
-0.151
-0.151
-0.151
-0.151
-0.151
-0.150
-0.150
-0.150
-0.149
-0.149
-0.148
-0.148
-0.147
-0.147
-0.146
-0.145
-0.145
-0.144
-0.143
-0.142
-0.141
-0.140
-0.139
-0.138
-0.138
-0.137
-0.136
-0.135
-0.134
-0.133
-0.131
-0.130
-0.136
-0.137
-0.138
-0.139
-0.140
-0.141
-0.142
-0.143
-0.144
-0.145
-0.146
-0.147
-0.148
-0.149
-0.149
-0.150
-0.151
-0.151
-0.152
-0.152
-0.153
-0.153
-0.153
-0.153
-0.153
-0.153
-0.153
-0.153
-0.153
-0.152
-0.152
-0.151
-0.151
-0.150
-0.150
-0.149
-0.148
-0.148
-0.147
-0.146
-0.145
-0.144
-0.144
-0.143
-0.142
-0.141
-0.140
-0.139
-0.138
-0.137
-0.136
-0.135
-0.134
-0.133
-0.131
-0.138
-0.139
-0.140
-0.141
-0.142
-0.143
-0.144
-0.145
-0.146
-0.147
-0.148
-0.149
-0.150
-0.151
-0.152
-0.152
-0.153
-0.154
-0.154
-0.155
-0.155
-0.155
-0.155
-0.155
-0.155
-0.155
-0.155
-0.155
-0.155
-0.154
-0.154
-0.153
-0.153
-0.152
-0.152
-0.151
-0.150
-0.149
-0.149
-0.148
-0.147
-0.146
-0.145
-0.144
-0.143
-0.142
-0.141
-0.140
-0.139
-0.138
-0.137
-0.136
-0.135
-0.134
-0.133
-0.139
-0.141
-0.142
-0.143
-0.144
-0.145
-0.146
-0.147
-0.149
-0.150
-0.151
-0.152
-0.152
-0.153
-0.154
-0.155
-0.155
-0.156
-0.157
-0.157
-0.157
-0.158
-0.158
-0.158
-0.158
-0.158
-0.158
-0.157
-0.157
-0.156
-0.156
-0.155
-0.155
-0.154
-0.153
-0.153
-0.152
-0.151
-0.150
-0.149
-0.148
-0.147
-0.146
-0.145
-0.144
-0.143
-0.142
-0.141
-0.140
-0.139
-0.138
-0.137
-0.136
-0.135
-0.134
-0.141
-0.142
-0.144
-0.145
-0.146
-0.147
-0.148
-0.150
-0.151
-0.152
-0.153
-0.154
-0.155
-0.156
-0.156
-0.157
-0.158
-0.159
-0.159
-0.160
-0.160
-0.160
-0.160
-0.160
-0.160
-0.160
-0.160
-0.160
-0.159
-0.159
-0.158
-0.157
-0.157
-0.156
-0.155
-0.154
-0.153
-0.153
-0.152
-0.151
-0.150
-0.149
-0.148
-0.147
-0.146
-0.145
-0.144
-0.142
-0.141
-0.140
-0.139
-0.138
-0.137
-0.136
-0.134
-0.143
-0.144
-0.145
-0.147
-0.148
-0.149
-0.150
-0.152
-0.153
-0.154
-0.155
-0.156
-0.157
-0.158
-0.159
-0.160
-0.161
-0.161
-0.162
-0.162
-0.163
-0.163
-0.163
-0.163
-0.163
-0.163
-0.162
-0.162
-0.161
-0.161
-0.160
-0.159
-0.159
-0.158
-0.157
-0.156
-0.155
-0.154
-0.153
-0.152
-0.151
-0.150
-0.149
-0.148
-0.147
-0.146
-0.145
-0.144
-0.142
-0.141
-0.140
-0.139
-0.138
-0.137
-0.135
-0.145
-0.146
-0.147
-0.149
-0.150
-0.151
-0.153
-0.154
-0.155
-0.156
-0.157
-0.159
-0.160
-0.161
-0.162
-0.162
-0.163
-0.164
-0.165
-0.165
-0.165
-0.166
-0.166
-0.166
-0.166
-0.165
-0.165
-0.164
-0.164
-0.163
-0.162
-0.162
-0.161
-0.160
-0.159
-0.158
-0.157
-0.156
-0.155
-0.154
-0.153
-0.151
-0.150
-0.149
-0.148
-0.147
-0.146
-0.145
-0.143
-0.142
-0.141
-0.140
-0.139
-0.138
-0.136
-0.147
-0.148
-0.149
-0.151
-0.152
-0.153
-0.155
-0.156
-0.157
-0.159
-0.160
-0.161
-0.162
-0.163
-0.164
-0.165
-0.166
-0.167
-0.167
-0.168
-0.168
-0.169
-0.169
-0.169
-0.168
-0.168
-0.168
-0.167
-0.166
-0.165
-0.165
-0.164
-0.163
-0.161
-0.160
-0.159
-0.158
-0.157
-0.156
-0.155
-0.154
-0.153
-0.152
-0.150
-0.149
-0.148
-0.147
-0.146
-0.144
-0.143
-0.142
-0.141
-0.140
-0.138
-0.137
-0.148
-0.150
-0.151
-0.153
-0.154
-0.156
-0.157
-0.158
-0.160
-0.161
-0.163
-0.164
-0.165
-0.166
-0.167
-0.168
-0.169
-0.170
-0.171
-0.171
-0.171
-0.172
-0.172
-0.172
-0.171
-0.171
-0.170
-0.170
-0.169
-0.168
-0.167
-0.166
-0.164
-0.163
-0.162
-0.161
-0.160
-0.158
-0.157
-0.156
-0.155
-0.154
-0.153
-0.151
-0.150
-0.149
-0.148
-0.147
-0.145
-0.144
-0.143
-0.142
-0.140
-0.139
-0.138
-0.150
-0.152
-0.153
-0.155
-0.156
-0.158
-0.159
-0.161
-0.162
-0.164
-0.165
-0.166
-0.168
-0.169
-0.170
-0.171
-0.172
-0.173
-0.174
-0.174
-0.175
-0.175
-0.175
-0.175
-0.174
-0.174
-0.173
-0.172
-0.171
-0.170
-0.169
-0.168
-0.166
-0.165
-0.163
-0.162
-0.161
-0.160
-0.158
-0.157
-0.156
-0.155
-0.154
-0.152
-0.151
-0.150
-0.149
-0.147
-0.146
-0.145
-0.144
-0.142
-0.141
-0.140
-0.139
-0.152
-0.154
-0.155
-0.157
-0.159
-0.160
-0.162
-0.163
-0.165
-0.166
-0.168
-0.169
-0.171
-0.172
-0.173
-0.174
-0.176
-0.176
-0.177
-0.178
-0.178
-0.178
-0.178
-0.178
-0.178
-0.177
-0.176
-0.175
-0.174
-0.172
-0.171
-0.169
-0.168
-0.166
-0.165
-0.163
-0.162
-0.161
-0.159
-0.158
-0.157
-0.156
-0.154
-0.153
-0.152
-0.151
-0.149
-0.148
-0.147
-0.146
-0.144
-0.143
-0.142
-0.141
-0.139
-0.154
-0.156
-0.157
-0.159
-0.161
-0.162
-0.164
-0.166
-0.167
-0.169
-0.171
-0.172
-0.174
-0.175
-0.177
-0.178
-0.179
-0.180
-0.181
-0.182
-0.182
-0.182
-0.182
-0.182
-0.181
-0.180
-0.179
-0.178
-0.176
-0.175
-0.173
-0.171
-0.169
-0.168
-0.166
-0.164
-0.163
-0.161
-0.160
-0.159
-0.158
-0.156
-0.155
-0.154
-0.153
-0.151
-0.150
-0.149
-0.148
-0.146
-0.145
-0.144
-0.143
-0.141
-0.140
-0.156
-0.158
-0.160
-0.161
-0.163
-0.165
-0.167
-0.168
-0.170
-0.172
-0.174
-0.175
-0.177
-0.179
-0.180
-0.181
-0.183
-0.184
-0.185
-0.186
-0.186
-0.186
-0.186
-0.186
-0.185
-0.184
-0.183
-0.181
-0.179
-0.177
-0.175
-0.173
-0.171
-0.169
-0.167
-0.165
-0.163
-0.162
-0.160
-0.159
-0.158
-0.157
-0.156
-0.154
-0.153
-0.152
-0.151
-0.149
-0.148
-0.147
-0.146
-0.144
-0.143
-0.142
-0.141
-0.158
-0.160
-0.162
-0.164
-0.165
-0.167
-0.169
-0.171
-0.173
-0.175
-0.177
-0.178
-0.180
-0.182
-0.184
-0.185
-0.187
-0.188
-0.189
-0.190
-0.191
-0.191
-0.191
-0.190
-0.189
-0.188
-0.186
-0.184
-0.182
-0.179
-0.177
-0.174
-0.172
-0.169
-0.167
-0.165
-0.163
-0.162
-0.160
-0.159
-0.158
-0.157
-0.156
-0.155
-0.153
-0.152
-0.151
-0.150
-0.148
-0.147
-0.146
-0.145
-0.143
-0.142
-0.141
-0.160
-0.162
-0.164
-0.166
-0.168
-0.170
-0.172
-0.174
-0.176
-0.178
-0.180
-0.182
-0.184
-0.186
-0.187
-0.189
-0.191
-0.192
-0.194
-0.195
-0.195
-0.196
-0.195
-0.195
-0.194
-0.192
-0.190
-0.187
-0.185
-0.182
-0.178
-0.175
-0.172
-0.169
-0.167
-0.165
-0.163
-0.161
-0.160
-0.159
-0.158
-0.157
-0.156
-0.154
-0.153
-0.152
-0.151
-0.150
-0.149
-0.147
-0.146
-0.145
-0.144
-0.143
-0.141
-0.162
-0.164
-0.166
-0.168
-0.170
-0.172
-0.174
-0.176
-0.179
-0.181
-0.183
-0.185
-0.187
-0.189
-0.192
-0.194
-0.195
-0.197
-0.199
-0.200
-0.201
-0.201
-0.201
-0.200
-0.198
-0.196
-0.194
-0.191
-0.187
-0.184
-0.180
-0.176
-0.173
-0.169
-0.166
-0.164
-0.162
-0.161
-0.159
-0.158
-0.157
-0.156
-0.155
-0.154
-0.153
-0.152
-0.151
-0.150
-0.149
-0.147
-0.146
-0.145
-0.144
-0.143
-0.142
-0.164
-0.166
-0.168
-0.171
-0.173
-0.175
-0.177
-0.179
-0.182
-0.184
-0.186
-0.189
-0.191
-0.193
-0.196
-0.198
-0.200
-0.202
-0.204
-0.205
-0.206
-0.207
-0.207
-0.206
-0.204
-0.202
-0.198
-0.195
-0.191
-0.186
-0.181
-0.177
-0.173
-0.169
-0.165
-0.163
-0.161
-0.159
-0.158
-0.157
-0.156
-0.155
-0.154
-0.153
-0.152
-0.151
-0.150
-0.149
-0.148
-0.147
-0.146
-0.145
-0.144
-0.143
-0.142
-0.166
-0.169
-0.171
-0.173
-0.175
-0.177
-0.180
-0.182
-0.185
-0.187
-0.190
-0.192
-0.195
-0.197
-0.200
-0.203
-0.205
-0.208
-0.210
-0.212
-0.213
-0.213
-0.213
-0.212
-0.210
-0.207
-0.203
-0.199
-0.194
-0.188
-0.183
-0.177
-0.172
-0.168
-0.164
-0.161
-0.158
-0.157
-0.155
-0.154
-0.154
-0.153
-0.152
-0.151
-0.151
-0.150
-0.149
-0.148
-0.148
-0.147
-0.146
-0.145
-0.144
-0.143
-0.142
-0.169
-0.171
-0.173
-0.175
-0.178
-0.180
-0.183
-0.185
-0.188
-0.190
-0.193
-0.196
-0.199
-0.202
-0.205
-0.208
-0.211
-0.213
-0.216
-0.218
-0.220
-0.220
-0.220
-0.219
-0.217
-0.213
-0.209
-0.203
-0.197
-0.191
-0.184
-0.178
-0.171
-0.166
-0.162
-0.158
-0.156
-0.154
-0.152
-0.152
-0.151
-0.150
-0.150
-0.149
-0.149
-0.148
-0.148
-0.147
-0.147
-0.146
-0.145
-0.144
-0.144
-0.143
-0.142
-0.171
-0.173
-0.175
-0.178
-0.180
-0.183
-0.185
-0.188
-0.191
-0.194
-0.196
-0.199
-0.203
-0.206
-0.209
-0.213
-0.216
-0.220
-0.223
-0.225
-0.227
-0.228
-0.228
-0.227
-0.224
-0.220
-0.215
-0.208
-0.201
-0.193
-0.186
-0.178
-0.171
-0.165
-0.159
-0.155
-0.152
-0.150
-0.148
-0.147
-0.146
-0.146
-0.146
-0.145
-0.145
-0.145
-0.145
-0.145
-0.145
-0.145
-0.144
-0.144
-0.143
-0.142
-0.141
-0.173
-0.175
-0.178
-0.180
-0.183
-0.185
-0.188
-0.191
-0.194
-0.197
-0.200
-0.203
-0.207
-0.210
-0.214
-0.218
-0.222
-0.226
-0.229
-0.233
-0.235
-0.237
-0.237
-0.235
-0.232
-0.228
-0.221
-0.214
-0.206
-0.196
-0.187
-0.179
-0.170
-0.163
-0.157
-0.152
-0.148
-0.145
-0.143
-0.141
-0.140
-0.140
-0.139
-0.140
-0.140
-0.141
-0.142
-0.143
-0.143
-0.143
-0.143
-0.143
-0.142
-0.142
-0.141
-0.175
-0.178
-0.180
-0.183
-0.185
-0.188
-0.191
-0.194
-0.197
-0.200
-0.203
-0.207
-0.211
-0.215
-0.219
-0.223
-0.228
-0.232
-0.236
-0.240
-0.243
-0.245
-0.246
-0.244
-0.241
-0.235
-0.228
-0.220
-0.210
-0.200
-0.189
-0.179
-0.170
-0.162
-0.154
-0.148
-0.143
-0.138
-0.135
-0.132
-0.130
-0.130
-0.130
-0.132
-0.133
-0.135
-0.137
-0.139
-0.140
-0.141
-0.141
-0.142
-0.142
-0.141
-0.141
-0.177
-0.180
-0.182
-0.185
-0.188
-0.191
-0.194
-0.197
-0.200
-0.203
-0.207
-0.211
-0.215
-0.219
-0.223
-0.228
-0.233
-0.238
-0.243
-0.248
-0.251
-0.254
-0.255
-0.253
-0.249
-0.243
-0.235
-0.226
-0.215
-0.203
-0.192
-0.181
-0.170
-0.160
-0.151
-0.143
-0.135
-0.128
-0.122
-0.117
-0.115
-0.114
-0.116
-0.119
-0.123
-0.127
-0.131
-0.134
-0.137
-0.138
-0.140
-0.140
-0.141
-0.141
-0.140
-0.179
-0.182
-0.185
-0.188
-0.190
-0.193
-0.196
-0.200
-0.203
-0.207
-0.210
-0.214
-0.218
-0.223
-0.228
-0.233
-0.238
-0.244
-0.249
-0.254
-0.259
-0.262
-0.263
-0.262
-0.258
-0.251
-0.242
-0.232
-0.220
-0.207
-0.195
-0.182
-0.170
-0.158
-0.146
-0.135
-0.123
-0.111
-0.101
-0.093
-0.089
-0.089
-0.093
-0.099
-0.107
-0.115
-0.122
-0.128
-0.132
-0.135
-0.137
-0.139
-0.140
-0.140
-0.140
-0.182
-0.184
-0.187
-0.190
-0.193
-0.196
-0.199
-0.203
-0.206
-0.210
-0.214
-0.218
-0.222
-0.227
-0.232
-0.237
-0.243
-0.249
-0.255
-0.260
-0.265
-0.268
-0.270
-0.269
-0.265
-0.259
-0.249
-0.238
-0.225
-0.211
-0.197
-0.183
-0.169
-0.154
-0.139
-0.122
-0.103
-0.083
-0.065
-0.052
-0.045
-0.047
-0.056
-0.070
-0.084
-0.098
-0.110
-0.120
-0.127
-0.132
-0.135
-0.137
-0.138
-0.139
-0.139
-0.184
-0.187
-0.190
-0.193
-0.196
-0.199
-0.202
-0.205
-0.209
-0.213
-0.217
-0.221
-0.226
-0.231
-0.236
-0.242
-0.247
-0.253
-0.259
-0.265
-0.269
-0.273
-0.274
-0.274
-0.271
-0.265
-0.256
-0.244
-0.231
-0.216
-0.200
-0.184
-0.166
-0.147
-0.126
-0.100
-0.070
-0.037
-0.004
0.022
0.032
0.026
0.005
-0.023
-0.051
-0.076
-0.095
-0.110
-0.121
-0.129
-0.133
-0.136
-0.138
-0.138
-0.139
-0.186
-0.189
-0.192
-0.195
-0.198
-0.201
-0.205
-0.208
-0.212
-0.216
-0.220
-0.224
-0.229
-0.234
-0.239
-0.245
-0.251
-0.257
-0.262
-0.267
-0.271
-0.273
-0.274
-0.274
-0.271
-0.268
-0.261
-0.251
-0.238
-0.222
-0.202
-0.182
-0.160
-0.135
-0.105
-0.067
-0.018
0.041
0.104
0.156
0.177
0.157
0.108
0.050
-0.003
-0.045
-0.077
-0.100
-0.116
-0.126
-0.132
-0.135
-0.137
-0.138
-0.138
-0.188
-0.191
-0.194
-0.198
-0.201
-0.204
-0.208
-0.211
-0.215
-0.219
-0.223
-0.228
-0.232
-0.237
-0.243
-0.248
-0.254
-0.259
-0.264
-0.268
-0.270
-0.269
-0.267
-0.265
-0.266
-0.267
-0.266
-0.260
-0.247
-0.227
-0.201
-0.175
-0.147
-0.116
-0.075
-0.019
0.061
0.168
0.297
0.421
0.473
0.412
0.287
0.161
0.063
-0.007
-0.056
-0.089
-0.111
-0.125
-0.132
-0.136
-0.137
-0.138
-0.138
-0.191
-0.194
-0.197
-0.200
-0.203
-0.207
-0.210
-0.214
-0.218
-0.222
-0.226
-0.231
-0.235
-0.240
-0.246
-0.251
-0.256
-0.261
-0.265
-0.267
-0.265
-0.259
-0.249
-0.243
-0.250
-0.266
-0.277
-0.276
-0.261
-0.230
-0.193
-0.158
-0.125
-0.087
-0.035
0.046
0.173
0.368
0.651
1.003
1.202
0.965
0.599
0.324
0.148
0.037
-0.035
-0.081
-0.110
-0.127
-0.135
-0.138
-0.138
-0.138
-0.138
-0.193
-0.196
-0.200
-0.203
-0.206
-0.210
-0.213
-0.217
-0.221
-0.225
-0.229
-0.234
-0.238
-0.243
-0.249
-0.254
-0.259
-0.263
-0.266
-0.265
-0.259
-0.243
-0.216
-0.193
-0.219
-0.276
-0.310
-0.318
-0.290
-0.233
-0.172
-0.128
-0.089
-0.047
0.013
0.122
0.317
0.664
1.266
2.469
4.021
2.307
1.094
0.532
0.242
0.080
-0.017
-0.079
-0.116
-0.135
-0.141
-0.142
-0.140
-0.138
-0.138
-0.196
-0.199
-0.202
-0.205
-0.209
-0.212
-0.216
-0.220
-0.224
-0.228
-0.232
-0.237
-0.242
-0.247
-0.252
-0.257
-0.261
-0.265
-0.267
-0.265
-0.254
-0.228
-0.171
-0.101
-0.132
-0.266
-0.399
-0.440
-0.370
-0.238
-0.106
-0.098
-0.023
0.029
0.064
0.194
0.469
1.057
2.252
4.754
15.795
4.326
1.647
0.727
0.321
0.114
-0.008
-0.085
-0.131
-0.151
-0.151
-0.146
-0.141
-0.138
-0.138
-0.198
-0.202
-0.205
-0.208
-0.212
-0.215
-0.219
-0.223
-0.227
-0.231
-0.235
-0.240
-0.245
-0.250
-0.255
-0.260
-0.264
-0.268
-0.269
-0.267
-0.256
-0.227
-0.163
-0.037
1.016
2.146
-0.528
-0.743
-0.538
-0.266
0.285
-0.166
0.092
0.160
0.096
0.234
0.557
1.390
4.074
5.368
7.152
6.041
1.988
0.814
0.356
0.127
-0.012
-0.105
-0.158
-0.171
-0.161
-0.148
-0.140
-0.137
-0.137
-0.201
-0.204
-0.208
-0.211
-0.215
-0.218
-0.222
-0.226
-0.230
-0.234
-0.239
-0.243
-0.248
-0.253
-0.258
-0.263
-0.268
-0.272
-0.274
-0.272
-0.265
-0.246
-0.212
-0.152
0.522
0.922
-0.805
-1.102
-0.696
-0.372
-0.205
-0.212
-0.100
0.017
0.093
0.218
0.487
1.141
2.690
3.535
5.265
4.764
1.662
0.728
0.338
0.116
-0.036
-0.140
-0.190
-0.186
-0.160
-0.142
-0.135
-0.134
-0.135
-0.204
-0.207
-0.211
-0.215
-0.218
-0.222
-0.226
-0.229
-0.234
-0.238
-0.242
-0.247
-0.252
-0.257
-0.262
-0.267
-0.272
-0.276
-0.279
-0.280
-0.277
-0.270
-0.264
-0.264
-0.275
-0.398
-0.752
-0.875
-0.611
-0.378
-0.248
-0.179
-0.090
0.045
0.134
0.179
0.303
0.613
1.108
1.513
1.767
1.551
0.958
0.558
0.298
0.086
-0.100
-0.222
-0.239
-0.189
-0.143
-0.126
-0.126
-0.130
-0.134
-0.207
-0.211
-0.215
-0.218
-0.222
-0.226
-0.229
-0.233
-0.238
-0.242
-0.247
-0.251
-0.257
-0.262
-0.267
-0.272
-0.277
-0.282
-0.285
-0.288
-0.289
-0.290
-0.293
-0.304
-0.336
-0.406
-0.508
-0.527
-0.420
-0.293
-0.200
-0.122
0.051
0.395
0.468
0.242
0.136
0.246
0.555
0.832
0.860
0.690
0.553
0.447
0.293
0.049
-0.257
-0.479
-0.399
-0.221
-0.134
-0.117
-0.122
-0.129
-0.134
-0.211
-0.215
-0.219
-0.223
-0.226
-0.230
-0.234
-0.238
-0.242
-0.247
-0.252
-0.257
-0.262
-0.267
-0.272
-0.278
-0.283
-0.287
-0.292
-0.296
-0.300
-0.303
-0.308
-0.315
-0.329
-0.349
-0.361
-0.337
-0.268
-0.183
-0.103
0.017
0.406
1.588
1.534
0.505
0.059
0.141
0.688
1.395
1.382
0.437
0.328
0.452
0.427
0.059
-0.485
-0.960
-0.687
-0.305
-0.159
-0.126
-0.127
-0.133
-0.138
-0.215
-0.219
-0.223
-0.228
-0.232
-0.236
-0.240
-0.244
-0.248
-0.253
-0.258
-0.263
-0.268
-0.273
-0.279
-0.284
-0.289
-0.294
-0.299
-0.304
-0.308
-0.313
-0.317
-0.319
-0.318
-0.308
-0.280
-0.225
-0.146
-0.061
0.022
0.158
0.561
1.653
2.803
0.801
0.033
0.361
1.891
4.294
6.316
0.126
0.148
0.856
1.413
0.162
-0.491
-0.911
-0.675
-0.337
-0.192
-0.150
-0.142
-0.143
-0.145
-0.220
-0.224
-0.229
-0.234
-0.238
-0.243
-0.247
-0.251
-0.256
-0.261
-0.266
-0.271
-0.276
-0.281
-0.287
-0.292
-0.297
-0.302
-0.307
-0.312
-0.317
-0.321
-0.324
-0.322
-0.311
-0.282
-0.225
-0.134
-0.018
0.095
0.179
0.257
0.424
0.730
0.873
0.212
-0.231
0.152
2.034
2.033
0.475
-0.224
0.060
0.696
1.353
-0.044
-0.421
-0.564
-0.476
-0.316
-0.219
-0.177
-0.161
-0.155
-0.153
-0.225
-0.231
-0.236
-0.241
-0.246
-0.251
-0.256
-0.261
-0.266
-0.271
-0.276
-0.281
-0.287
-0.292
-0.296
-0.301
-0.306
-0.310
-0.315
-0.320
-0.325
-0.330
-0.332
-0.329
-0.312
-0.269
-0.182
-0.039
0.152
0.331
0.427
0.412
0.344
0.271
0.085
-0.328
-1.063
-0.749
-1.202
-1.922
0.822
0.192
0.584
0.796
-0.005
-0.446
-0.556
-0.522
-0.425
-0.319
-0.245
-0.203
-0.181
-0.169
-0.163
-0.232
-0.238
-0.244
-0.251
-0.257
-0.263
-0.268
-0.273
-0.279
-0.284
-0.289
-0.295
-0.300
-0.305
-0.309
-0.313
-0.316
-0.320
-0.324
-0.329
-0.334
-0.339
-0.343
-0.341
-0.324
-0.273
-0.158
0.059
0.375
0.687
0.835
0.705
0.415
0.164
-0.073
-0.456
-1.201
-0.219
0.665
0.234
1.373
0.367
1.201
1.503
-0.273
-1.002
-0.935
-0.688
-0.489
-0.356
-0.275
-0.227
-0.199
-0.182
-0.173
-0.239
-0.247
-0.255
-0.262
-0.270
-0.277
-0.283
-0.289
-0.295
-0.301
-0.307
-0.312
-0.317
-0.321
-0.324
-0.327
-0.329
-0.331
-0.334
-0.338
-0.343
-0.350
-0.356
-0.359
-0.348
-0.300
-0.173
0.102
0.557
1.010
1.233
0.983
0.501
0.162
-0.059
-0.236
-0.251
0.605
1.527
0.569
0.304
0.044
-0.403
-1.736
-3.866
-2.826
-1.597
-0.936
-0.588
-0.404
-0.304
-0.247
-0.214
-0.194
-0.182
-0.247
-0.257
-0.267
-0.277
-0.286
-0.295
-0.303
-0.310
-0.317
-0.324
-0.330
-0.335
-0.340
-0.342
-0.344
-0.344
-0.344
-0.344
-0.345
-0.348
-0.353
-0.360
-0.370
-0.379
-0.380
-0.349
-0.243
0.012
0.449
0.881
1.058
0.835
0.418
0.118
-0.050
-0.108
0.033
0.737
2.462
0.568
0.379
-0.095
-1.234
-5.050
-21.428
-5.851
-2.114
-1.087
-0.650
-0.437
-0.326
-0.264
-0.227
-0.204
-0.190
-0.257
-0.269
-0.281
-0.293
-0.305
-0.316
-0.326
-0.335
-0.344
-0.352
-0.359
-0.364
-0.368
-0.369
-0.368
-0.365
-0.361
-0.358
-0.357
-0.358
-0.362
-0.370
-0.382
-0.397
-0.410
-0.405
-0.346
-0.180
0.105
0.394
0.523
0.417
0.196
0.012
-0.095
-0.117
-0.024
0.250
0.548
0.187
0.055
-0.346
-1.256
-3.456
-6.775
-3.913
-1.834
-1.022
-0.640
-0.443
-0.336
-0.274
-0.236
-0.213
-0.197
-0.267
-0.282
-0.297
-0.313
-0.328
-0.342
-0.354
-0.365
-0.375
-0.385
-0.393
-0.400
-0.403
-0.401
-0.396
-0.389
-0.381
-0.374
-0.369
-0.367
-0.370
-0.377
-0.390
-0.409
-0.431
-0.448
-0.434
-0.356
-0.204
-0.026
0.079
0.064
-0.024
-0.116
-0.174
-0.182
-0.140
-0.066
-0.041
-0.115
-0.239
-0.492
-0.954
-1.652
-2.172
-1.849
-1.255
-0.834
-0.578
-0.425
-0.334
-0.278
-0.242
-0.219
-0.203
-0.278
-0.295
-0.314
-0.334
-0.353
-0.370
-0.385
-0.399
-0.411
-0.423
-0.433
-0.441
-0.443
-0.439
-0.430
-0.417
-0.403
-0.391
-0.381
-0.376
-0.375
-0.381
-0.393
-0.412
-0.437
-0.464
-0.478
-0.454
-0.379
-0.274
-0.192
-0.166
-0.188
-0.225
-0.251
-0.251
-0.228
-0.204
-0.207
-0.260
-0.363
-0.526
-0.753
-0.998
-1.136
-1.062
-0.863
-0.661
-0.506
-0.398
-0.326
-0.278
-0.245
-0.223
-0.207
-0.287
-0.308
-0.331
-0.354
-0.378
-0.398
-0.416
-0.432
-0.447
-0.461
-0.474
-0.485
-0.487
-0.481
-0.466
-0.446
-0.425
-0.406
-0.392
-0.383
-0.379
-0.381
-0.390
-0.406
-0.429
-0.456
-0.477
-0.476
-0.441
-0.381
-0.322
-0.291
-0.289
-0.300
-0.308
-0.304
-0.291
-0.281
-0.296
-0.347
-0.436
-0.554
-0.677
-0.775
-0.808
-0.760
-0.660
-0.548
-0.449
-0.372
-0.316
-0.275
-0.247
-0.226
-0.210
-0.296
-0.320
-0.346
-0.373
-0.400
-0.424
-0.444
-0.462
-0.478
-0.495
-0.512
-0.525
-0.529
-0.521
-0.500
-0.472
-0.444
-0.419
-0.400
-0.387
-0.380
-0.379
-0.384
-0.395
-0.412
-0.432
-0.449
-0.453
-0.437
-0.404
-0.369
-0.346
-0.338
-0.340
-0.343
-0.339
-0.332
-0.334
-0.358
-0.413
-0.495
-0.590
-0.669
-0.706
-0.693
-0.638
-0.562
-0.482
-0.410
-0.352
-0.306
-0.272
-0.246
-0.227
-0.212
-0.302
-0.328
-0.357
-0.387
-0.417
-0.443
-0.465
-0.483
-0.500
-0.519
-0.538
-0.554
-0.560
-0.550
-0.525
-0.491
-0.457
-0.427
-0.405
-0.388
-0.378
-0.374
-0.375
-0.382
-0.392
-0.404
-0.414
-0.418
-0.410
-0.393
-0.374
-0.360
-0.355
-0.355
-0.357
-0.357
-0.358
-0.371
-0.403
-0.461
-0.539
-0.619
-0.674
-0.682
-0.646
-0.582
-0.510
-0.443
-0.384
-0.336
-0.298
-0.268
-0.245
-0.228
-0.214
-0.305
-0.332
-0.362
-0.394
-0.425
-0.452
-0.473
-0.491
-0.507
-0.526
-0.546
-0.564
-0.570
-0.560
-0.533
-0.498
-0.461
-0.429
-0.404
-0.386
-0.375
-0.368
-0.366
-0.368
-0.372
-0.379
-0.384
-0.385
-0.381
-0.372
-0.363
-0.356
-0.354
-0.356
-0.359
-0.363
-0.372
-0.391
-0.428
-0.486
-0.558
-0.625
-0.663
-0.656
-0.609
-0.543
-0.476
-0.415
-0.365
-0.324
-0.291
-0.264
-0.244
-0.227
-0.214
-0.305
-0.331
-0.361
-0.392
-0.422
-0.448
-0.469
-0.485
-0.500
-0.516
-0.534
-0.550
-0.556
-0.546
-0.522
-0.488
-0.453
-0.423
-0.399
-0.381
-0.368
-0.360
-0.356
-0.355
-0.356
-0.358
-0.359
-0.359
-0.356
-0.352
-0.348
-0.345
-0.346
-0.349
-0.354
-0.362
-0.375
-0.398
-0.435
-0.488
-0.549
-0.603
-0.627
-0.613
-0.566
-0.506
-0.446
-0.392
-0.348
-0.312
-0.284
-0.260
-0.242
-0.227
-0.214
-0.301
-0.326
-0.353
-0.382
-0.410
-0.434
-0.452
-0.466
-0.478
-0.491
-0.505
-0.518
-0.522
-0.514
-0.494
-0.466
-0.437
-0.411
-0.389
-0.373
-0.361
-0.352
-0.347
-0.344
-0.342
-0.342
-0.341
-0.340
-0.338
-0.336
-0.334
-0.334
-0.336
-0.341
-0.347
-0.357
-0.372
-0.394
-0.427
-0.471
-0.518
-0.557
-0.572
-0.557
-0.516
-0.466
-0.415
-0.370
-0.332
-0.302
-0.276
-0.256
-0.239
-0.225
-0.214
-0.294
-0.316
-0.341
-0.366
-0.390
-0.410
-0.426
-0.437
-0.448
-0.457
-0.467
-0.476
-0.479
-0.473
-0.458
-0.437
-0.415
-0.394
-0.376
-0.362
-0.352
-0.344
-0.338
-0.334
-0.332
-0.330
-0.328
-0.326
-0.325
-0.324
-0.324
-0.325
-0.328
-0.333
-0.339
-0.349
-0.363
-0.383
-0.409
-0.442
-0.476
-0.501
-0.509
-0.495
-0.464
-0.425
-0.385
-0.348
-0.317
-0.291
-0.269
-0.251
-0.236
-0.224
-0.213
-0.285
-0.305
-0.325
-0.347
-0.366
-0.383
-0.396
-0.406
-0.414
-0.421
-0.428
-0.433
-0.435
-0.431
-0.421
-0.407
-0.391
-0.376
-0.362
-0.351
-0.342
-0.335
-0.330
-0.326
-0.323
-0.320
-0.318
-0.317
-0.316
-0.315
-0.316
-0.317
-0.320
-0.325
-0.332
-0.341
-0.353
-0.368
-0.388
-0.411
-0.432
-0.447
-0.450
-0.439
-0.416
-0.387
-0.356
-0.328
-0.303
-0.281
-0.262
-0.246
-0.233
-0.221
-0.211
-0.276
-0.292
-0.309
-0.326
-0.342
-0.356
-0.366
-0.374
-0.381
-0.386
-0.391
-0.395
-0.396
-0.394
-0.388
-0.379
-0.368
-0.357
-0.348
-0.339
-0.332
-0.326
-0.322
-0.318
-0.315
-0.313
-0.311
-0.310
-0.309
-0.309
-0.310
-0.312
-0.315
-0.319
-0.325
-0.332
-0.341
-0.353
-0.367
-0.381
-0.394
-0.402
-0.402
-0.393
-0.376
-0.354
-0.332
-0.309
-0.289
-0.271
-0.255
-0.241
-0.229
-0.219
-0.210
-0.266
-0.279
-0.293
-0.307
-0.320
-0.331
-0.340
-0.346
-0.352
-0.356
-0.360
-0.363
-0.364
-0.363
-0.360
-0.355
-0.348
-0.341
-0.334
-0.328
-0.322
-0.318
-0.314
-0.311
-0.309
-0.307
-0.305
-0.304
-0.304
-0.304
-0.305
-0.307
-0.310
-0.313
-0.318
-0.324
-0.330
-0.338
-0.347
-0.356
-0.363
-0.366
-0.364
-0.356
-0.344
-0.328
-0.311
-0.293
-0.277
-0.262
-0.249
-0.236
-0.226
-0.216
-0.208
-0.256
-0.268
-0.279
-0.290
-0.300
-0.309
-0.317
-0.322
-0.327
-0.331
-0.334
-0.337
-0.338
-0.339
-0.337
-0.334
-0.330
-0.326
-0.321
-0.317
-0.313
-0.310
-0.307
-0.304
-0.303
-0.301
-0.300
-0.299
-0.299
-0.300
-0.301
-0.302
-0.305
-0.308
-0.311
-0.315
-0.320
-0.325
-0.331
-0.335
-0.338
-0.339
-0.336
-0.329
-0.319
-0.307
-0.293
-0.280
-0.266
-0.254
-0.242
-0.232
-0.222
-0.214
-0.206
-0.248
-0.257
-0.267
-0.276
-0.284
-0.292
-0.298
-0.303
-0.307
-0.311
-0.314
-0.316
-0.318
-0.319
-0.319
-0.317
-0.315
-0.313
-0.310
-0.307
-0.304
-0.302
-0.300
-0.298
-0.297
-0.296
-0.295
-0.295
-0.295
-0.296
-0.297
-0.298
-0.300
-0.302
-0.305
-0.308
-0.311
-0.314
-0.316
-0.318
-0.319
-0.318
-0.314
-0.308
-0.300
-0.290
-0.279
-0.268
-0.257
-0.246
-0.236
-0.227
-0.219
-0.211
-0.203
-0.240
-0.248
-0.256
-0.264
-0.271
-0.277
-0.282
-0.287
-0.291
-0.294
-0.297
-0.300
-0.302
-0.303
-0.303
-0.303
-0.302
-0.301
-0.299
-0.298
-0.296
-0.294
-0.293
-0.292
-0.291
-0.290
-0.290
-0.290
-0.291
-0.291
-0.292
-0.294
-0.295
-0.297
-0.298
-0.300
-0.302
-0.303
-0.304
-0.304
-0.303
-0.301
-0.297
-0.292
-0.285
-0.276
-0.267
-0.258
-0.249
-0.240
-0.231
-0.223
-0.215
-0.208
-0.201
-0.233
-0.240
-0.247
-0.253
-0.259
-0.265
-0.270
-0.274
-0.278
-0.281
-0.284
-0.286
-0.288
-0.290
-0.291
-0.291
-0.291
-0.291
-0.290
-0.289
-0.288
-0.287
-0.286
-0.286
-0.285
-0.285
-0.285
-0.285
-0.286
-0.287
-0.288
-0.289
-0.290
-0.291
-0.292
-0.293
-0.293
-0.293
-0.293
-0.292
-0.291
-0.288
-0.284
-0.278
-0.272
-0.265
-0.257
-0.249
-0.241
-0.233
-0.226
-0.218
-0.211
-0.205
-0.198
-0.227
-0.233
-0.239
-0.244
-0.250
-0.255
-0.259
-0.263
-0.267
-0.270
-0.273
-0.275
-0.277
-0.279
-0.280
-0.281
-0.282
-0.282
-0.281
-0.281
-0.281
-0.280
-0.280
-0.280
-0.280
-0.280
-0.280
-0.280
-0.281
-0.282
-0.282
-0.283
-0.284
-0.285
-0.285
-0.285
-0.285
-0.284
-0.283
-0.282
-0.280
-0.276
-0.272
-0.267
-0.262
-0.255
-0.249
-0.242
-0.235
-0.228
-0.221
-0.214
-0.208
-0.202
-0.196
-0.221
-0.226
-0.232
-0.237
-0.242
-0.246
-0.250
-0.254
-0.258
-0.261
-0.263
-0.266
-0.268
-0.270
-0.271
-0.272
-0.273
-0.273
-0.274
-0.274
-0.274
-0.274
-0.273
-0.274
-0.274
-0.274
-0.274
-0.275
-0.276
-0.276
-0.277
-0.277
-0.278
-0.278
-0.278
-0.278
-0.277
-0.276
-0.274
-0.272
-0.270
-0.266
-0.263
-0.258
-0.253
-0.247
-0.241
-0.235
-0.229
-0.222
-0.216
-0.210
-0.204
-0.199
-0.193
-0.216
-0.220
-0.225
-0.230
-0.234
-0.239
-0.243
-0.246
-0.249
-0.252
-0.255
-0.257
-0.260
-0.261
-0.263
-0.264
-0.265
-0.266
-0.266
-0.266
-0.267
-0.267
-0.267
-0.267
-0.268
-0.268
-0.269
-0.269
-0.270
-0.270
-0.271
-0.271
-0.271
-0.271
-0.271
-0.270
-0.269
-0.268
-0.266
-0.264
-0.261
-0.258
-0.254
-0.250
-0.245
-0.240
-0.234
-0.229
-0.223
-0.217
-0.212
-0.206
-0.201
-0.195
-0.190
-0.211
-0.215
-0.220
-0.224
-0.228
-0.232
-0.236
-0.239
-0.242
-0.245
-0.248
-0.250
-0.252
-0.254
-0.255
-0.257
-0.258
-0.259
-0.259
-0.260
-0.260
-0.261
-0.261
-0.261
-0.262
-0.262
-0.263
-0.263
-0.264
-0.264
-0.265
-0.265
-0.265
-0.264
-0.264
-0.263
-0.262
-0.260
-0.258
-0.256
-0.253
-0.250
-0.246
-0.242
-0.238
-0.233
-0.228
-0.223
-0.218
-0.212
-0.207
-0.202
-0.197
-0.192
-0.188
-0.206
-0.210
-0.214
-0.218
-0.222
-0.226
-0.229
-0.232
-0.235
-0.238
-0.241
-0.243
-0.245
-0.247
-0.248
-0.250
-0.251
-0.252
-0.253
-0.253
-0.254
-0.254
-0.255
-0.255
-0.256
-0.256
-0.257
-0.257
-0.258
-0.258
-0.258
-0.258
-0.258
-0.257
-0.257
-0.256
-0.254
-0.253
-0.251
-0.248
-0.245
-0.242
-0.239
-0.235
-0.231
-0.227
-0.222
-0.217
-0.213
-0.208
-0.203
-0.198
-0.194
-0.189
-0.185
-0.202
-0.206
-0.209
-0.213
-0.217
-0.220
-0.223
-0.226
-0.229
-0.232
-0.234
-0.236
-0.238
-0.240
-0.242
-0.243
-0.244
-0.245
-0.246
-0.247
-0.248
-0.248
-0.249
-0.249
-0.250
-0.250
-0.251
-0.251
-0.251
-0.252
-0.252
-0.252
-0.251
-0.251
-0.250
-0.249
-0.247
-0.245
-0.243
-0.241
-0.238
-0.235
-0.232
-0.228
-0.225
-0.221
-0.216
-0.212
-0.208
-0.203
-0.199
-0.195
-0.190
-0.186
-0.182
-0.198
-0.201
-0.205
-0.208
-0.212
-0.215
-0.218
-0.221
-0.223
-0.226
-0.228
-0.230
-0.232
-0.234
-0.236
-0.237
-0.238
-0.239
-0.240
-0.241
-0.242
-0.242
-0.243
-0.243
-0.244
-0.244
-0.245
-0.245
-0.245
-0.245
-0.245
-0.245
-0.245
-0.244
-0.243
-0.242
-0.240
-0.239
-0.236
-0.234
-0.232
-0.229
-0.226
-0.222
-0.219
-0.215
-0.211
-0.207
-0.203
-0.199
-0.195
-0.191
-0.187
-0.183
-0.179
-0.194
-0.197
-0.200
-0.204
-0.207
-0.210
-0.213
-0.215
-0.218
-0.220
-0.223
-0.225
-0.226
-0.228
-0.230
-0.231
-0.232
-0.233
-0.234
-0.235
-0.236
-0.236
-0.237
-0.238
-0.238
-0.238
-0.239
-0.239
-0.239
-0.239
-0.239
-0.239
-0.238
-0.237
-0.236
-0.235
-0.234
-0.232
-0.230
-0.228
-0.225
-0.223
-0.220
-0.217
-0.213
-0.210
-0.206
-0.203
-0.199
-0.195
-0.191
-0.188
-0.184
-0.180
-0.177
-0.190
-0.193
-0.196
-0.199
-0.202
-0.205
-0.208
-0.210
-0.213
-0.215
-0.217
-0.219
-0.221
-0.223
-0.224
-0.225
-0.227
-0.228
-0.229
-0.229
-0.230
-0.231
-0.231
-0.232
-0.232
-0.233
-0.233
-0.233
-0.233
-0.233
-0.233
-0.232
-0.232
-0.231
-0.230
-0.229
-0.227
-0.226
-0.224
-0.222
-0.219
-0.217
-0.214
-0.211
-0.208
-0.205
-0.202
-0.198
-0.195
-0.191
-0.188
-0.184
-0.181
-0.177
-0.174
-0.186
-0.189
-0.192
-0.195
-0.198
-0.200
-0.203
-0.205
-0.208
-0.210
-0.212
-0.214
-0.216
-0.217
-0.219
-0.220
-0.221
-0.222
-0.223
-0.224
-0.225
-0.225
-0.226
-0.226
-0.227
-0.227
-0.227
-0.227
-0.227
-0.227
-0.227
-0.226
-0.226
-0.225
-0.224
-0.223
-0.221
-0.220
-0.218
-0.216
-0.214
-0.211
-0.209
-0.206
-0.203
-0.200
-0.197
-0.194
-0.191
-0.187
-0.184
-0.181
-0.178
-0.174
-0.171
-0.183
-0.186
-0.188
-0.191
-0.194
-0.196
-0.199
-0.201
-0.203
-0.205
-0.207
-0.209
-0.211
-0.212
-0.213
-0.215
-0.216
-0.217
-0.218
-0.219
-0.219
-0.220
-0.220
-0.221
-0.221
-0.221
-0.222
-0.222
-0.222
-0.221
-0.221
-0.221
-0.220
-0.219
-0.218
-0.217
-0.216
-0.214
-0.212
-0.210
-0.208
-0.206
-0.203
-0.201
-0.198
-0.196
-0.193
-0.190
-0.187
-0.184
-0.181
-0.178
-0.175
-0.172
-0.169
-0.134
-0.135
-0.136
-0.137
-0.138
-0.139
-0.140
-0.141
-0.142
-0.143
-0.143
-0.144
-0.145
-0.146
-0.147
-0.147
-0.148
-0.148
-0.149
-0.149
-0.150
-0.150
-0.150
-0.150
-0.150
-0.150
-0.150
-0.150
-0.150
-0.150
-0.150
-0.149
-0.149
-0.148
-0.148
-0.147
-0.147
-0.146
-0.145
-0.145
-0.144
-0.143
-0.142
-0.141
-0.141
-0.140
-0.139
-0.138
-0.137
-0.136
-0.135
-0.134
-0.133
-0.132
-0.131
-0.135
-0.137
-0.138
-0.139
-0.140
-0.141
-0.142
-0.143
-0.144
-0.145
-0.146
-0.146
-0.147
-0.148
-0.149
-0.149
-0.150
-0.151
-0.151
-0.151
-0.152
-0.152
-0.152
-0.153
-0.153
-0.153
-0.153
-0.152
-0.152
-0.152
-0.152
-0.151
-0.151
-0.150
-0.150
-0.149
-0.148
-0.148
-0.147
-0.146
-0.145
-0.145
-0.144
-0.143
-0.142
-0.141
-0.140
-0.139
-0.138
-0.137
-0.136
-0.135
-0.134
-0.133
-0.132
-0.137
-0.138
-0.139
-0.140
-0.142
-0.143
-0.144
-0.145
-0.146
-0.147
-0.148
-0.149
-0.149
-0.150
-0.151
-0.152
-0.152
-0.153
-0.153
-0.154
-0.154
-0.154
-0.155
-0.155
-0.155
-0.155
-0.155
-0.155
-0.154
-0.154
-0.154
-0.153
-0.153
-0.152
-0.152
-0.151
-0.150
-0.150
-0.149
-0.148
-0.147
-0.146
-0.145
-0.144
-0.143
-0.142
-0.141
-0.140
-0.139
-0.138
-0.137
-0.136
-0.135
-0.134
-0.133
-0.139
-0.140
-0.141
-0.142
-0.143
-0.145
-0.146
-0.147
-0.148
-0.149
-0.150
-0.151
-0.152
-0.152
-0.153
-0.154
-0.155
-0.155
-0.156
-0.156
-0.157
-0.157
-0.157
-0.157
-0.157
-0.157
-0.157
-0.157
-0.157
-0.156
-0.156
-0.155
-0.155
-0.154
-0.153
-0.153
-0.152
-0.151
-0.150
-0.150
-0.149
-0.148
-0.147
-0.146
-0.145
-0.144
-0.143
-0.142
-0.141
-0.140
-0.138
-0.137
-0.136
-0.135
-0.134
-0.140
-0.142
-0.143
-0.144
-0.145
-0.147
-0.148
-0.149
-0.150
-0.151
-0.152
-0.153
-0.154
-0.155
-0.156
-0.156
-0.157
-0.158
-0.158
-0.159
-0.159
-0.159
-0.160
-0.160
-0.160
-0.160
-0.160
-0.159
-0.159
-0.158
-0.158
-0.157
-0.157
-0.156
-0.155
-0.155
-0.154
-0.153
-0.152
-0.151
-0.150
-0.149
-0.148
-0.147
-0.146
-0.145
-0.144
-0.143
-0.142
-0.141
-0.140
-0.138
-0.137
-0.136
-0.135
-0.142
-0.144
-0.145
-0.146
-0.147
-0.149
-0.150
-0.151
-0.152
-0.153
-0.154
-0.155
-0.156
-0.157
-0.158
-0.159
-0.160
-0.160
-0.161
-0.161
-0.162
-0.162
-0.162
-0.162
-0.162
-0.162
-0.162
-0.162
-0.161
-0.161
-0.160
-0.159
-0.159
-0.158
-0.157
-0.156
-0.156
-0.155
-0.154
-0.153
-0.152
-0.151
-0.150
-0.149
-0.148
-0.146
-0.145
-0.144
-0.143
-0.142
-0.141
-0.140
-0.138
-0.137
-0.136
-0.144
-0.145
-0.147
-0.148
-0.149
-0.151
-0.152
-0.153
-0.154
-0.156
-0.157
-0.158
-0.159
-0.160
-0.161
-0.162
-0.162
-0.163
-0.164
-0.164
-0.165
-0.165
-0.165
-0.165
-0.165
-0.165
-0.165
-0.164
-0.164
-0.163
-0.162
-0.162
-0.161
-0.160
-0.159
-0.158
-0.157
-0.156
-0.155
-0.154
-0.153
-0.152
-0.151
-0.150
-0.149
-0.148
-0.147
-0.145
-0.144
-0.143
-0.142
-0.141
-0.139
-0.138
-0.137
-0.146
-0.147
-0.149
-0.150
-0.151
-0.153
-0.154
-0.155
-0.157
-0.158
-0.159
-0.160
-0.161
-0.162
-0.163
-0.164
-0.165
-0.166
-0.167
-0.167
-0.168
-0.168
-0.168
-0.168
-0.168
-0.168
-0.167
-0.167
-0.166
-0.165
-0.165
-0.164
-0.163
-0.162
-0.161
-0.160
-0.159
-0.158
-0.157
-0.156
-0.155
-0.153
-0.152
-0.151
-0.150
-0.149
-0.148
-0.146
-0.145
-0.144
-0.143
-0.142
-0.140
-0.139
-0.138
-0.148
-0.149
-0.151
-0.152
-0.154
-0.155
-0.156
-0.158
-0.159
-0.160
-0.162
-0.163
-0.164
-0.165
-0.166
-0.167
-0.168
-0.169
-0.170
-0.170
-0.171
-0.171
-0.171
-0.171
-0.171
-0.170
-0.170
-0.169
-0.169
-0.168
-0.167
-0.166
-0.165
-0.164
-0.163
-0.162
-0.160
-0.159
-0.158
-0.157
-0.156
-0.155
-0.154
-0.152
-0.151
-0.150
-0.149
-0.148
-0.146
-0.145
-0.144
-0.143
-0.141
-0.140
-0.139
-0.150
-0.151
-0.153
-0.154
-0.156
-0.157
-0.159
-0.160
-0.162
-0.163
-0.164
-0.166
-0.167
-0.168
-0.169
-0.170
-0.171
-0.172
-0.173
-0.173
-0.174
-0.174
-0.174
-0.174
-0.174
-0.173
-0.173
-0.172
-0.171
-0.170
-0.169
-0.168
-0.167
-0.165
-0.164
-0.163
-0.162
-0.161
-0.159
-0.158
-0.157
-0.156
-0.155
-0.154
-0.152
-0.151
-0.150
-0.149
-0.147
-0.146
-0.145
-0.143
-0.142
-0.141
-0.140
-0.152
-0.153
-0.155
-0.156
-0.158
-0.159
-0.161
-0.163
-0.164
-0.166
-0.167
-0.168
-0.170
-0.171
-0.172
-0.174
-0.175
-0.176
-0.176
-0.177
-0.177
-0.178
-0.178
-0.178
-0.177
-0.177
-0.176
-0.175
-0.174
-0.173
-0.171
-0.170
-0.168
-0.167
-0.166
-0.164
-0.163
-0.162
-0.161
-0.159
-0.158
-0.157
-0.156
-0.154
-0.153
-0.152
-0.151
-0.149
-0.148
-0.147
-0.146
-0.144
-0.143
-0.142
-0.140
-0.154
-0.155
-0.157
-0.158
-0.160
-0.162
-0.163
-0.165
-0.167
-0.168
-0.170
-0.171
-0.173
-0.174
-0.176
-0.177
-0.178
-0.179
-0.180
-0.181
-0.181
-0.181
-0.181
-0.181
-0.181
-0.180
-0.179
-0.178
-0.176
-0.175
-0.173
-0.172
-0.170
-0.168
-0.167
-0.165
-0.164
-0.163
-0.161
-0.160
-0.159
-0.158
-0.157
-0.155
-0.154
-0.153
-0.152
-0.150
-0.149
-0.148
-0.146
-0.145
-0.144
-0.142
-0.141
-0.156
-0.157
-0.159
-0.161
-0.162
-0.164
-0.166
-0.168
-0.169
-0.171
-0.173
-0.174
-0.176
-0.178
-0.179
-0.181
-0.182
-0.183
-0.184
-0.185
-0.185
-0.185
-0.185
-0.185
-0.184
-0.184
-0.182
-0.181
-0.179
-0.177
-0.175
-0.173
-0.171
-0.170
-0.168
-0.166
-0.165
-0.163
-0.162
-0.161
-0.160
-0.158
-0.157
-0.156
-0.155
-0.154
-0.152
-0.151
-0.150
-0.148
-0.147
-0.146
-0.144
-0.143
-0.142
-0.158
-0.159
-0.161
-0.163
-0.165
-0.167
-0.168
-0.170
-0.172
-0.174
-0.176
-0.178
-0.179
-0.181
-0.183
-0.184
-0.186
-0.187
-0.188
-0.189
-0.190
-0.190
-0.190
-0.189
-0.189
-0.187
-0.186
-0.184
-0.182
-0.180
-0.177
-0.175
-0.173
-0.170
-0.168
-0.167
-0.165
-0.164
-0.162
-0.161
-0.160
-0.159
-0.158
-0.156
-0.155
-0.154
-0.153
-0.151
-0.150
-0.149
-0.147
-0.146
-0.145
-0.143
-0.142
-0.160
-0.161
-0.163
-0.165
-0.167
-0.169
-0.171
-0.173
-0.175
-0.177
-0.179
-0.181
-0.183
-0.185
-0.187
-0.188
-0.190
-0.192
-0.193
-0.194
-0.195
-0.195
-0.195
-0.194
-0.193
-0.192
-0.190
-0.187
-0.185
-0.182
-0.179
-0.176
-0.173
-0.171
-0.168
-0.166
-0.165
-0.163
-0.162
-0.161
-0.160
-0.159
-0.158
-0.157
-0.156
-0.154
-0.153
-0.152
-0.150
-0.149
-0.148
-0.147
-0.145
-0.144
-0.143
-0.162
-0.164
-0.166
-0.168
-0.170
-0.172
-0.174
-0.176
-0.178
-0.180
-0.182
-0.184
-0.187
-0.189
-0.191
-0.193
-0.195
-0.196
-0.198
-0.199
-0.200
-0.200
-0.200
-0.199
-0.198
-0.196
-0.194
-0.191
-0.188
-0.184
-0.180
-0.177
-0.174
-0.170
-0.168
-0.166
-0.164
-0.163
-0.161
-0.160
-0.160
-0.159
-0.158
-0.157
-0.156
-0.154
-0.153
-0.152
-0.151
-0.149
-0.148
-0.147
-0.146
-0.144
-0.143
-0.164
-0.166
-0.168
-0.170
-0.172
-0.174
-0.176
-0.179
-0.181
-0.183
-0.186
-0.188
-0.190
-0.193
-0.195
-0.197
-0.200
-0.202
-0.203
-0.205
-0.206
-0.206
-0.206
-0.205
-0.204
-0.201
-0.198
-0.195
-0.191
-0.186
-0.182
-0.177
-0.173
-0.169
-0.166
-0.164
-0.162
-0.161
-0.160
-0.159
-0.159
-0.158
-0.157
-0.156
-0.155
-0.154
-0.153
-0.152
-0.151
-0.149
-0.148
-0.147
-0.146
-0.144
-0.143
-0.166
-0.168
-0.170
-0.172
-0.175
-0.177
-0.179
-0.182
-0.184
-0.186
-0.189
-0.192
-0.194
-0.197
-0.200
-0.202
-0.205
-0.207
-0.210
-0.211
-0.213
-0.213
-0.213
-0.212
-0.210
-0.207
-0.204
-0.199
-0.194
-0.188
-0.183
-0.177
-0.172
-0.168
-0.164
-0.162
-0.160
-0.159
-0.158
-0.158
-0.157
-0.157
-0.156
-0.155
-0.154
-0.153
-0.152
-0.151
-0.150
-0.149
-0.148
-0.147
-0.146
-0.144
-0.143
-0.168
-0.170
-0.173
-0.175
-0.177
-0.180
-0.182
-0.185
-0.187
-0.190
-0.193
-0.195
-0.198
-0.201
-0.204
-0.208
-0.211
-0.214
-0.216
-0.219
-0.220
-0.221
-0.221
-0.220
-0.217
-0.214
-0.209
-0.204
-0.197
-0.191
-0.184
-0.177
-0.171
-0.165
-0.161
-0.158
-0.157
-0.156
-0.155
-0.155
-0.155
-0.155
-0.154
-0.154
-0.153
-0.152
-0.151
-0.151
-0.150
-0.149
-0.148
-0.147
-0.145
-0.144
-0.143
-0.170
-0.173
-0.175
-0.177
-0.180
-0.182
-0.185
-0.188
-0.190
-0.193
-0.196
-0.199
-0.203
-0.206
-0.209
-0.213
-0.217
-0.220
-0.224
-0.226
-0.229
-0.230
-0.230
-0.229
-0.226
-0.222
-0.216
-0.209
-0.201
-0.193
-0.184
-0.176
-0.169
-0.162
-0.158
-0.155
-0.153
-0.152
-0.152
-0.152
-0.152
-0.152
-0.152
-0.151
-0.151
-0.150
-0.150
-0.149
-0.149
-0.148
-0.147
-0.146
-0.145
-0.144
-0.143
-0.172
-0.175
-0.177
-0.180
-0.182
-0.185
-0.188
-0.191
-0.194
-0.197
-0.200
-0.203
-0.207
-0.211
-0.215
-0.219
-0.223
-0.227
-0.232
-0.235
-0.238
-0.240
-0.240
-0.239
-0.235
-0.230
-0.223
-0.215
-0.206
-0.196
-0.185
-0.176
-0.167
-0.159
-0.154
-0.150
-0.148
-0.147
-0.147
-0.147
-0.148
-0.148
-0.148
-0.148
-0.148
-0.148
-0.148
-0.147
-0.147
-0.147
-0.146
-0.145
-0.145
-0.144
-0.143
-0.175
-0.177
-0.180
-0.182
-0.185
-0.188
-0.191
-0.194
-0.197
-0.200
-0.204
-0.207
-0.211
-0.215
-0.220
-0.225
-0.230
-0.235
-0.240
-0.244
-0.248
-0.251
-0.251
-0.250
-0.246
-0.240
-0.232
-0.222
-0.211
-0.199
-0.187
-0.176
-0.165
-0.157
-0.150
-0.146
-0.144
-0.142
-0.142
-0.142
-0.142
-0.142
-0.142
-0.142
-0.143
-0.144
-0.144
-0.145
-0.145
-0.145
-0.145
-0.144
-0.144
-0.143
-0.142
-0.177
-0.179
-0.182
-0.185
-0.188
-0.190
-0.193
-0.197
-0.200
-0.203
-0.207
-0.211
-0.216
-0.220
-0.225
-0.231
-0.236
-0.242
-0.248
-0.254
-0.259
-0.262
-0.263
-0.262
-0.258
-0.250
-0.241
-0.229
-0.216
-0.203
-0.189
-0.176
-0.165
-0.155
-0.148
-0.142
-0.139
-0.136
-0.134
-0.133
-0.132
-0.132
-0.133
-0.134
-0.136
-0.138
-0.139
-0.141
-0.142
-0.143
-0.143
-0.143
-0.143
-0.142
-0.142
-0.179
-0.182
-0.185
-0.187
-0.190
-0.193
-0.196
-0.200
-0.203
-0.207
-0.211
-0.215
-0.220
-0.225
-0.230
-0.237
-0.243
-0.250
-0.257
-0.264
-0.270
-0.274
-0.276
-0.274
-0.270
-0.261
-0.250
-0.237
-0.222
-0.207
-0.192
-0.178
-0.166
-0.155
-0.146
-0.139
-0.133
-0.128
-0.123
-0.120
-0.118
-0.118
-0.119
-0.122
-0.126
-0.129
-0.133
-0.136
-0.138
-0.140
-0.141
-0.141
-0.142
-0.141
-0.141
-0.181
-0.184
-0.187
-0.190
-0.193
-0.196
-0.199
-0.203
-0.206
-0.210
-0.214
-0.219
-0.224
-0.229
-0.235
-0.242
-0.249
-0.257
-0.265
-0.273
-0.280
-0.285
-0.288
-0.287
-0.282
-0.273
-0.259
-0.244
-0.228
-0.211
-0.196
-0.181
-0.168
-0.156
-0.145
-0.134
-0.124
-0.114
-0.105
-0.097
-0.093
-0.093
-0.096
-0.103
-0.110
-0.117
-0.124
-0.129
-0.134
-0.137
-0.138
-0.140
-0.140
-0.140
-0.140
-0.184
-0.186
-0.189
-0.192
-0.195
-0.199
-0.202
-0.206
-0.209
-0.213
-0.218
-0.223
-0.228
-0.234
-0.240
-0.247
-0.255
-0.263
-0.272
-0.280
-0.288
-0.295
-0.298
-0.298
-0.293
-0.283
-0.269
-0.252
-0.234
-0.217
-0.200
-0.185
-0.170
-0.156
-0.141
-0.126
-0.108
-0.090
-0.072
-0.057
-0.050
-0.051
-0.060
-0.072
-0.087
-0.100
-0.112
-0.121
-0.128
-0.133
-0.136
-0.138
-0.139
-0.139
-0.139
-0.186
-0.189
-0.192
-0.195
-0.198
-0.201
-0.205
-0.209
-0.212
-0.217
-0.221
-0.226
-0.232
-0.237
-0.244
-0.251
-0.259
-0.268
-0.277
-0.286
-0.294
-0.301
-0.305
-0.306
-0.302
-0.292
-0.278
-0.261
-0.243
-0.224
-0.206
-0.189
-0.171
-0.153
-0.133
-0.108
-0.079
-0.046
-0.012
0.015
0.028
0.022
0.003
-0.025
-0.053
-0.077
-0.097
-0.112
-0.122
-0.130
-0.134
-0.137
-0.138
-0.138
-0.139
-0.188
-0.191
-0.194
-0.197
-0.201
-0.204
-0.208
-0.211
-0.215
-0.220
-0.224
-0.229
-0.235
-0.241
-0.248
-0.255
-0.263
-0.272
-0.280
-0.289
-0.296
-0.302
-0.306
-0.307
-0.304
-0.297
-0.285
-0.271
-0.255
-0.236
-0.214
-0.190
-0.167
-0.143
-0.115
-0.077
-0.028
0.032
0.097
0.152
0.175
0.157
0.108
0.050
-0.003
-0.046
-0.078
-0.101
-0.117
-0.127
-0.133
-0.136
-0.137
-0.138
-0.138
-0.191
-0.194
-0.197
-0.200
-0.203
-0.207
-0.210
-0.214
-0.218
-0.223
-0.227
-0.233
-0.238
-0.244
-0.251
-0.258
-0.266
-0.274
-0.282
-0.288
-0.293
-0.295
-0.295
-0.293
-0.293
-0.292
-0.288
-0.282
-0.271
-0.248
-0.217
-0.185
-0.155
-0.125
-0.086
-0.029
0.053
0.164
0.297
0.423
0.478
0.420
0.294
0.167
0.066
-0.006
-0.057
-0.091
-0.114
-0.127
-0.134
-0.137
-0.137
-0.137
-0.137
-0.193
-0.196
-0.199
-0.203
-0.206
-0.209
-0.213
-0.217
-0.221
-0.226
-0.230
-0.236
-0.241
-0.247
-0.254
-0.261
-0.268
-0.275
-0.282
-0.286
-0.286
-0.279
-0.265
-0.253
-0.260
-0.276
-0.291
-0.298
-0.289
-0.254
-0.203
-0.158
-0.126
-0.093
-0.043
0.041
0.173
0.375
0.665
1.008
1.191
0.982
0.621
0.340
0.156
0.040
-0.035
-0.085
-0.116
-0.133
-0.139
-0.140
-0.139
-0.137
-0.137
-0.195
-0.199
-0.202
-0.205
-0.209
-0.212
-0.216
-0.220
-0.224
-0.229
-0.233
-0.239
-0.244
-0.250
-0.257
-0.263
-0.270
-0.276
-0.281
-0.282
-0.275
-0.252
-0.202
-0.141
-0.194
-0.305
-0.331
-0.345
-0.321
-0.246
-0.150
-0.089
-0.067
-0.044
0.012
0.126
0.333
0.701
1.323
2.349
3.285
2.266
1.158
0.566
0.260
0.088
-0.018
-0.087
-0.129
-0.149
-0.150
-0.146
-0.140
-0.137
-0.136
-0.198
-0.201
-0.204
-0.208
-0.211
-0.215
-0.219
-0.223
-0.227
-0.231
-0.236
-0.242
-0.247
-0.253
-0.260
-0.266
-0.272
-0.278
-0.281
-0.280
-0.267
-0.224
-0.097
0.246
-0.095
-0.871
-0.537
-0.544
-0.438
-0.238
-0.059
-0.001
0.011
0.025
0.073
0.218
0.519
1.180
2.558
4.535
7.972
4.429
1.790
0.786
0.352
0.127
-0.010
-0.105
-0.166
-0.184
-0.172
-0.154
-0.141
-0.136
-0.134
-0.200
-0.204
-0.207
-0.211
-0.214
-0.218
-0.222
-0.226
-0.230
-0.234
-0.239
-0.245
-0.250
-0.256
-0.262
-0.269
-0.275
-0.280
-0.283
-0.281
-0.267
-0.221
-0.067
0.604
-3.605
-7.723
-1.131
-1.560
-0.810
-0.322
-0.080
-0.606
-0.101
0.068
0.118
0.288
0.653
1.670
6.719
7.664
6.701
6.083
2.127
0.890
0.402
0.152
-0.012
-0.147
-0.237
-0.244
-0.195
-0.155
-0.138
-0.132
-0.132
-0.203
-0.207
-0.210
-0.214
-0.217
-0.221
-0.224
-0.229
-0.233
-0.237
-0.242
-0.248
-0.253
-0.259
-0.266
-0.272
-0.278
-0.283
-0.287
-0.286
-0.277
-0.250
-0.193
-0.224
-2.010
-2.413
-3.136
-5.392
-1.285
-0.494
-0.280
-0.444
-0.239
-0.054
0.103
0.282
0.598
1.378
3.601
4.352
5.028
4.370
1.714
0.817
0.413
0.164
-0.026
-0.198
-0.316
-0.282
-0.183
-0.134
-0.124
-0.124
-0.128
-0.206
-0.210
-0.213
-0.217
-0.220
-0.224
-0.228
-0.232
-0.236
-0.241
-0.246
-0.251
-0.257
-0.263
-0.270
-0.276
-0.282
-0.288
-0.293
-0.295
-0.293
-0.285
-0.282
-0.333
-0.534
-0.735
-1.641
-2.109
-0.997
-0.512
-0.363
-0.381
-0.455
-0.242
0.003
0.120
0.309
0.631
1.181
1.580
1.695
1.420
1.019
0.737
0.444
0.174
-0.079
-0.272
-0.314
-0.175
-0.078
-0.079
-0.099
-0.114
-0.123
-0.209
-0.213
-0.217
-0.220
-0.224
-0.228
-0.231
-0.235
-0.240
-0.245
-0.250
-0.255
-0.261
-0.268
-0.274
-0.281
-0.287
-0.293
-0.299
-0.304
-0.307
-0.310
-0.318
-0.344
-0.400
-0.508
-0.696
-0.755
-0.558
-0.374
-0.320
-0.483
-0.851
-0.190
0.201
0.008
-0.021
-0.108
0.345
0.783
0.796
0.659
0.827
0.846
0.580
0.208
-0.349
-0.834
-0.484
-0.048
0.035
-0.029
-0.079
-0.108
-0.122
-0.213
-0.217
-0.221
-0.225
-0.228
-0.232
-0.236
-0.240
-0.244
-0.249
-0.254
-0.260
-0.266
-0.273
-0.279
-0.286
-0.293
-0.300
-0.306
-0.313
-0.319
-0.326
-0.336
-0.350
-0.372
-0.403
-0.429
-0.400
-0.306
-0.204
-0.172
-0.257
-0.215
1.023
1.342
0.410
-0.222
-0.953
0.382
1.274
1.138
0.593
0.614
0.824
0.872
0.345
-1.098
-5.612
-1.632
-0.176
0.007
-0.034
-0.082
-0.109
-0.124
-0.218
-0.222
-0.226
-0.230
-0.234
-0.238
-0.241
-0.246
-0.250
-0.255
-0.261
-0.267
-0.273
-0.279
-0.286
-0.293
-0.300
-0.307
-0.314
-0.321
-0.329
-0.338
-0.346
-0.354
-0.357
-0.349
-0.316
-0.242
-0.131
-0.024
0.036
0.090
0.480
2.287
3.079
0.684
-0.085
0.114
3.330
3.445
2.216
0.523
0.279
0.877
1.861
0.416
-0.923
-3.382
-1.361
-0.268
-0.079
-0.078
-0.102
-0.120
-0.130
-0.223
-0.227
-0.232
-0.237
-0.241
-0.245
-0.249
-0.253
-0.258
-0.263
-0.269
-0.275
-0.281
-0.288
-0.295
-0.301
-0.308
-0.315
-0.322
-0.330
-0.338
-0.347
-0.355
-0.359
-0.352
-0.320
-0.248
-0.119
0.056
0.223
0.310
0.338
0.505
1.161
1.042
0.212
-0.178
0.217
3.922
2.752
0.852
0.030
-0.130
-1.833
-3.977
-0.248
-0.396
-0.673
-0.492
-0.239
-0.144
-0.125
-0.129
-0.135
-0.140
-0.229
-0.234
-0.240
-0.245
-0.250
-0.254
-0.259
-0.264
-0.268
-0.274
-0.280
-0.286
-0.293
-0.299
-0.306
-0.312
-0.318
-0.324
-0.331
-0.339
-0.348
-0.357
-0.366
-0.370
-0.358
-0.312
-0.199
0.019
0.343
0.662
0.804
0.690
0.485
0.308
-0.015
-0.320
-3.066
-2.502
-2.914
-8.441
1.015
-0.075
0.578
1.278
-1.979
-0.574
-0.365
-0.354
-0.301
-0.232
-0.183
-0.161
-0.154
-0.151
-0.151
-0.236
-0.243
-0.250
-0.256
-0.262
-0.268
-0.273
-0.278
-0.283
-0.289
-0.295
-0.302
-0.308
-0.315
-0.320
-0.325
-0.330
-0.336
-0.342
-0.349
-0.358
-0.369
-0.380
-0.388
-0.382
-0.333
-0.179
0.188
0.865
1.582
1.982
1.547
0.741
0.263
-0.069
-0.666
-5.156
-1.255
7.041
-0.208
1.950
0.401
1.518
5.679
0.697
-0.543
-0.516
-0.397
-0.313
-0.253
-0.213
-0.188
-0.174
-0.166
-0.162
-0.245
-0.253
-0.262
-0.270
-0.278
-0.285
-0.292
-0.298
-0.304
-0.310
-0.317
-0.324
-0.330
-0.335
-0.339
-0.343
-0.346
-0.349
-0.353
-0.360
-0.369
-0.381
-0.398
-0.415
-0.424
-0.392
-0.227
0.304
1.687
3.267
4.655
3.196
1.043
0.318
-0.016
-0.296
-0.502
1.243
6.044
-0.667
-0.246
0.244
0.076
-0.149
-1.156
-1.279
-0.854
-0.547
-0.379
-0.291
-0.241
-0.210
-0.191
-0.179
-0.172
-0.255
-0.266
-0.277
-0.289
-0.299
-0.308
-0.317
-0.324
-0.332
-0.339
-0.346
-0.354
-0.359
-0.363
-0.364
-0.365
-0.364
-0.365
-0.367
-0.371
-0.380
-0.394
-0.415
-0.445
-0.476
-0.482
-0.372
0.108
1.412
2.861
3.299
2.314
0.878
0.254
-0.012
-0.110
0.035
1.009
4.323
-1.846
4.580
1.030
-0.477
-1.440
-2.756
-2.104
-1.160
-0.680
-0.447
-0.329
-0.266
-0.229
-0.206
-0.191
-0.181
-0.267
-0.281
-0.296
-0.311
-0.325
-0.338
-0.349
-0.359
-0.368
-0.377
-0.386
-0.393
-0.398
-0.399
-0.397
-0.392
-0.387
-0.383
-0.381
-0.383
-0.390
-0.405
-0.429
-0.468
-0.521
-0.571
-0.555
-0.316
0.294
1.026
1.318
0.969
0.429
0.080
-0.090
-0.130
-0.032
0.224
0.324
-0.080
0.635
0.179
-0.618
-1.483
-2.280
-1.842
-1.130
-0.703
-0.477
-0.354
-0.285
-0.244
-0.219
-0.202
-0.190
-0.280
-0.298
-0.318
-0.338
-0.358
-0.375
-0.390
-0.403
-0.414
-0.426
-0.437
-0.445
-0.449
-0.447
-0.439
-0.427
-0.415
-0.404
-0.397
-0.395
-0.399
-0.412
-0.437
-0.479
-0.542
-0.621
-0.683
-0.635
-0.377
0.007
0.252
0.217
0.038
-0.121
-0.210
-0.219
-0.155
-0.061
-0.034
-0.087
-0.122
-0.301
-0.653
-1.070
-1.342
-1.221
-0.904
-0.640
-0.469
-0.363
-0.297
-0.256
-0.229
-0.210
-0.197
-0.294
-0.317
-0.342
-0.369
-0.395
-0.418
-0.437
-0.453
-0.468
-0.483
-0.499
-0.510
-0.514
-0.507
-0.490
-0.468
-0.446
-0.426
-0.412
-0.405
-0.405
-0.415
-0.436
-0.475
-0.535
-0.620
-0.711
-0.751
-0.658
-0.441
-0.249
-0.184
-0.219
-0.282
-0.320
-0.308
-0.250
-0.186
-0.164
-0.208
-0.309
-0.470
-0.672
-0.853
-0.936
-0.872
-0.721
-0.566
-0.445
-0.360
-0.302
-0.263
-0.236
-0.217
-0.203
-0.308
-0.336
-0.368
-0.402
-0.435
-0.464
-0.487
-0.506
-0.524
-0.545
-0.567
-0.585
-0.591
-0.578
-0.551
-0.515
-0.479
-0.449
-0.427
-0.414
-0.409
-0.413
-0.429
-0.460
-0.509
-0.576
-0.654
-0.703
-0.670
-0.553
-0.429
-0.362
-0.356
-0.379
-0.392
-0.372
-0.321
-0.273
-0.269
-0.330
-0.452
-0.608
-0.752
-0.828
-0.817
-0.738
-0.625
-0.515
-0.424
-0.354
-0.304
-0.268
-0.242
-0.223
-0.208
-0.320
-0.352
-0.390
-0.432
-0.472
-0.508
-0.534
-0.555
-0.576
-0.603
-0.633
-0.661
-0.671
-0.655
-0.614
-0.561
-0.510
-0.469
-0.439
-0.419
-0.409
-0.409
-0.418
-0.438
-0.472
-0.516
-0.565
-0.597
-0.584
-0.528
-0.461
-0.419
-0.409
-0.418
-0.422
-0.405
-0.371
-0.348
-0.367
-0.448
-0.585
-0.747
-0.866
-0.886
-0.813
-0.699
-0.585
-0.487
-0.408
-0.348
-0.303
-0.270
-0.245
-0.226
-0.212
-0.329
-0.365
-0.408
-0.455
-0.502
-0.541
-0.570
-0.591
-0.613
-0.643
-0.681
-0.718
-0.736
-0.718
-0.666
-0.597
-0.533
-0.482
-0.446
-0.421
-0.407
-0.402
-0.405
-0.416
-0.434
-0.460
-0.485
-0.501
-0.495
-0.470
-0.439
-0.419
-0.414
-0.418
-0.421
-0.413
-0.401
-0.404
-0.445
-0.540
-0.687
-0.847
-0.947
-0.931
-0.819
-0.683
-0.563
-0.468
-0.396
-0.341
-0.301
-0.270
-0.246
-0.229
-0.215
-0.333
-0.371
-0.417
-0.467
-0.517
-0.558
-0.586
-0.606
-0.626
-0.655
-0.695
-0.737
-0.760
-0.743
-0.685
-0.610
-0.541
-0.485
-0.446
-0.419
-0.402
-0.393
-0.391
-0.395
-0.403
-0.415
-0.426
-0.433
-0.429
-0.418
-0.405
-0.397
-0.397
-0.402
-0.407
-0.409
-0.414
-0.436
-0.491
-0.591
-0.733
-0.878
-0.952
-0.913
-0.794
-0.657
-0.540
-0.450
-0.384
-0.334
-0.297
-0.269
-0.247
-0.230
-0.216
-0.332
-0.370
-0.415
-0.465
-0.513
-0.553
-0.579
-0.595
-0.611
-0.636
-0.671
-0.708
-0.728
-0.713
-0.662
-0.594
-0.529
-0.476
-0.438
-0.412
-0.394
-0.383
-0.378
-0.377
-0.379
-0.383
-0.386
-0.387
-0.385
-0.380
-0.375
-0.373
-0.376
-0.382
-0.390
-0.399
-0.415
-0.446
-0.504
-0.598
-0.721
-0.836
-0.886
-0.841
-0.731
-0.612
-0.509
-0.429
-0.370
-0.326
-0.292
-0.266
-0.246
-0.230
-0.217
-0.326
-0.362
-0.403
-0.448
-0.491
-0.526
-0.549
-0.562
-0.574
-0.591
-0.617
-0.643
-0.658
-0.646
-0.607
-0.554
-0.501
-0.458
-0.425
-0.401
-0.384
-0.373
-0.366
-0.362
-0.360
-0.360
-0.360
-0.359
-0.357
-0.354
-0.353
-0.354
-0.358
-0.365
-0.375
-0.388
-0.407
-0.439
-0.492
-0.568
-0.661
-0.742
-0.771
-0.732
-0.647
-0.553
-0.470
-0.404
-0.354
-0.316
-0.286
-0.263
-0.244
-0.229
-0.217
-0.317
-0.347
-0.383
-0.421
-0.456
-0.485
-0.504
-0.515
-0.523
-0.535
-0.551
-0.567
-0.574
-0.566
-0.540
-0.504
-0.466
-0.433
-0.407
-0.387
-0.373
-0.362
-0.355
-0.350
-0.347
-0.344
-0.342
-0.340
-0.338
-0.337
-0.337
-0.340
-0.344
-0.352
-0.362
-0.375
-0.395
-0.423
-0.464
-0.519
-0.580
-0.630
-0.646
-0.616
-0.558
-0.491
-0.429
-0.378
-0.337
-0.305
-0.279
-0.258
-0.242
-0.228
-0.216
-0.305
-0.330
-0.359
-0.389
-0.417
-0.440
-0.455
-0.463
-0.469
-0.477
-0.486
-0.495
-0.499
-0.493
-0.478
-0.455
-0.431
-0.408
-0.388
-0.373
-0.361
-0.352
-0.345
-0.340
-0.336
-0.333
-0.330
-0.328
-0.327
-0.326
-0.327
-0.330
-0.335
-0.342
-0.351
-0.363
-0.380
-0.402
-0.432
-0.467
-0.505
-0.532
-0.538
-0.519
-0.481
-0.435
-0.391
-0.353
-0.320
-0.293
-0.271
-0.253
-0.239
-0.226
-0.215
-0.292
-0.313
-0.335
-0.358
-0.379
-0.396
-0.408
-0.415
-0.420
-0.425
-0.431
-0.436
-0.439
-0.436
-0.427
-0.414
-0.398
-0.383
-0.369
-0.358
-0.349
-0.341
-0.336
-0.331
-0.327
-0.325
-0.322
-0.321
-0.320
-0.320
-0.321
-0.324
-0.328
-0.335
-0.343
-0.353
-0.365
-0.382
-0.401
-0.423
-0.444
-0.457
-0.458
-0.444
-0.420
-0.390
-0.358
-0.330
-0.304
-0.282
-0.264
-0.248
-0.235
-0.224
-0.214
-0.279
-0.296
-0.313
-0.331
-0.346
-0.359
-0.369
-0.375
-0.379
-0.383
-0.387
-0.391
-0.393
-0.392
-0.387
-0.380
-0.371
-0.361
-0.352
-0.344
-0.337
-0.332
-0.327
-0.323
-0.320
-0.318
-0.316
-0.315
-0.314
-0.315
-0.317
-0.319
-0.323
-0.328
-0.335
-0.343
-0.352
-0.363
-0.375
-0.388
-0.398
-0.404
-0.402
-0.392
-0.375
-0.354
-0.331
-0.310
-0.290
-0.272
-0.257
-0.243
-0.231
-0.221
-0.212
-0.267
-0.281
-0.294
-0.308
-0.320
-0.330
-0.337
-0.343
-0.347
-0.350
-0.353
-0.356
-0.358
-0.359
-0.357
-0.353
-0.348
-0.343
-0.337
-0.331
-0.326
-0.322
-0.319
-0.316
-0.314
-0.312
-0.311
-0.310
-0.310
-0.311
-0.313
-0.315
-0.319
-0.323
-0.328
-0.334
-0.340
-0.347
-0.354
-0.361
-0.365
-0.366
-0.363
-0.355
-0.342
-0.327
-0.310
-0.293
-0.278
-0.263
-0.250
-0.238
-0.227
-0.218
-0.210
-0.257
-0.267
-0.278
-0.289
-0.299
-0.307
-0.313
-0.318
-0.322
-0.325
-0.328
-0.331
-0.333
-0.334
-0.334
-0.332
-0.330
-0.327
-0.323
-0.320
-0.316
-0.313
-0.311
-0.309
-0.307
-0.306
-0.306
-0.306
-0.306
-0.307
-0.309
-0.311
-0.314
-0.317
-0.321
-0.325
-0.329
-0.333
-0.337
-0.339
-0.341
-0.339
-0.335
-0.328
-0.318
-0.306
-0.293
-0.280
-0.267
-0.255
-0.243
-0.233
-0.224
-0.215
-0.207
-0.247
-0.256
-0.265
-0.274
-0.282
-0.289
-0.294
-0.299
-0.302
-0.305
-0.308
-0.311
-0.313
-0.315
-0.316
-0.316
-0.315
-0.313
-0.311
-0.309
-0.307
-0.305
-0.303
-0.302
-0.301
-0.301
-0.301
-0.301
-0.302
-0.303
-0.305
-0.307
-0.309
-0.311
-0.314
-0.316
-0.318
-0.320
-0.322
-0.322
-0.322
-0.319
-0.314
-0.308
-0.299
-0.290
-0.279
-0.268
-0.257
-0.247
-0.237
-0.228
-0.220
-0.212
-0.205
-0.239
-0.247
-0.254
-0.262
-0.268
-0.274
-0.279
-0.284
-0.287
-0.290
-0.293
-0.296
-0.298
-0.300
-0.301
-0.302
-0.302
-0.301
-0.300
-0.299
-0.298
-0.297
-0.296
-0.296
-0.295
-0.295
-0.296
-0.296
-0.297
-0.299
-0.300
-0.302
-0.303
-0.305
-0.306
-0.308
-0.309
-0.309
-0.309
-0.308
-0.306
-0.303
-0.298
-0.292
-0.285
-0.276
-0.268
-0.258
-0.249
-0.240
-0.232
-0.223
-0.216
-0.209
-0.202
-0.232
-0.239
-0.245
-0.251
-0.257
-0.263
-0.267
-0.271
-0.275
-0.278
-0.281
-0.284
-0.286
-0.288
-0.289
-0.290
-0.291
-0.291
-0.291
-0.290
-0.290
-0.289
-0.289
-0.289
-0.289
-0.289
-0.290
-0.291
-0.292
-0.293
-0.294
-0.296
-0.297
-0.298
-0.299
-0.299
-0.299
-0.299
-0.298
-0.296
-0.293
-0.289
-0.285
-0.279
-0.273
-0.265
-0.258
-0.250
-0.242
-0.234
-0.226
-0.219
-0.212
-0.205
-0.199
-0.226
-0.231
-0.237
-0.243
-0.248
-0.253
-0.257
-0.261
-0.265
-0.268
-0.271
-0.273
-0.276
-0.278
-0.279
-0.280
-0.281
-0.282
-0.282
-0.282
-0.282
-0.282
-0.282
-0.282
-0.283
-0.283
-0.284
-0.285
-0.286
-0.287
-0.288
-0.289
-0.290
-0.291
-0.291
-0.290
-0.290
-0.289
-0.287
-0.285
-0.282
-0.278
-0.273
-0.268
-0.262
-0.256
-0.249
-0.242
-0.235
-0.228
-0.221
-0.215
-0.208
-0.202
-0.196
-0.220
-0.225
-0.230
-0.235
-0.240
-0.245
-0.249
-0.252
-0.256
-0.259
-0.262
-0.264
-0.267
-0.269
-0.270
-0.272
-0.273
-0.273
-0.274
-0.274
-0.274
-0.275
-0.275
-0.276
-0.276
-0.277
-0.278
-0.278
-0.279
-0.280
-0.281
-0.282
-0.283
-0.283
-0.282
-0.282
-0.281
-0.279
-0.277
-0.275
-0.271
-0.268
-0.263
-0.258
-0.253
-0.247
-0.241
-0.235
-0.229
-0.222
-0.216
-0.210
-0.204
-0.199
-0.194
-0.215
-0.219
-0.224
-0.229
-0.233
-0.237
-0.241
-0.245
-0.248
-0.251
-0.254
-0.256
-0.259
-0.260
-0.262
-0.263
-0.265
-0.265
-0.266
-0.267
-0.267
-0.268
-0.268
-0.269
-0.269
-0.270
-0.271
-0.272
-0.273
-0.274
-0.274
-0.275
-0.275
-0.275
-0.274
-0.273
-0.272
-0.270
-0.268
-0.265
-0.262
-0.258
-0.254
-0.250
-0.245
-0.240
-0.234
-0.229
-0.223
-0.217
-0.212
-0.206
-0.201
-0.196
-0.191
-0.210
-0.214
-0.218
-0.223
-0.227
-0.231
-0.234
-0.238
-0.241
-0.244
-0.246
-0.249
-0.251
-0.253
-0.255
-0.256
-0.257
-0.258
-0.259
-0.260
-0.260
-0.261
-0.262
-0.262
-0.263
-0.264
-0.264
-0.265
-0.266
-0.266
-0.267
-0.267
-0.267
-0.267
-0.266
-0.265
-0.263
-0.262
-0.259
-0.257
-0.253
-0.250
-0.246
-0.242
-0.237
-0.233
-0.228
-0.223
-0.217
-0.212
-0.207
-0.202
-0.197
-0.192
-0.188
-0.205
-0.209
-0.213
-0.217
-0.221
-0.224
-0.228
-0.231
-0.234
-0.237
-0.240
-0.242
-0.244
-0.246
-0.247
-0.249
-0.250
-0.251
-0.252
-0.253
-0.254
-0.254
-0.255
-0.256
-0.256
-0.257
-0.258
-0.258
-0.259
-0.259
-0.260
-0.260
-0.259
-0.259
-0.258
-0.257
-0.255
-0.253
-0.251
-0.248
-0.245
-0.242
-0.239
-0.235
-0.230
-0.226
-0.222
-0.217
-0.212
-0.207
-0.203
-0.198
-0.194
-0.189
-0.185
-0.201
-0.205
-0.208
-0.212
-0.215
-0.219
-0.222
-0.225
-0.228
-0.231
-0.233
-0.235
-0.237
-0.239
-0.241
-0.242
-0.244
-0.245
-0.246
-0.246
-0.247
-0.248
-0.249
-0.249
-0.250
-0.251
-0.251
-0.252
-0.252
-0.252
-0.252
-0.252
-0.252
-0.251
-0.250
-0.249
-0.247
-0.246
-0.243
-0.241
-0.238
-0.235
-0.231
-0.228
-0.224
-0.220
-0.216
-0.212
-0.207
-0.203
-0.199
-0.194
-0.190
-0.186
-0.182
-0.197
-0.200
-0.204
-0.207
-0.210
-0.213
-0.217
-0.219
-0.222
-0.225
-0.227
-0.229
-0.231
-0.233
-0.235
-0.236
-0.237
-0.238
-0.239
-0.240
-0.241
-0.242
-0.242
-0.243
-0.244
-0.244
-0.245
-0.245
-0.245
-0.245
-0.245
-0.245
-0.245
-0.244
-0.243
-0.242
-0.240
-0.238
-0.236
-0.234
-0.231
-0.228
-0.225
-0.221
-0.218
-0.214
-0.210
-0.206
-0.202
-0.198
-0.194
-0.191
-0.187
-0.183
-0.179
-0.193
-0.196
-0.199
-0.202
-0.205
-0.208
-0.211
-0.214
-0.217
-0.219
-0.221
-0.223
-0.225
-0.227
-0.228
-0.230
-0.231
-0.232
-0.233
-0.234
-0.235
-0.236
-0.236
-0.237
-0.237
-0.238
-0.238
-0.238
-0.239
-0.239
-0.239
-0.238
-0.238
-0.237
-0.236
-0.235
-0.233
-0.231
-0.229
-0.227
-0.224
-0.222
-0.219
-0.215
-0.212
-0.209
-0.205
-0.202
-0.198
-0.194
-0.191
-0.187
-0.183
-0.180
-0.176
-0.189
-0.192
-0.195
-0.198
-0.201
-0.204
-0.206
-0.209
-0.211
-0.214
-0.216
-0.218
-0.220
-0.221
-0.223
-0.224
-0.225
-0.226
-0.227
-0.228
-0.229
-0.230
-0.230
-0.231
-0.231
-0.232
-0.232
-0.232
-0.232
-0.232
-0.232
-0.232
-0.231
-0.230
-0.229
-0.228
-0.226
-0.225
-0.223
-0.220
-0.218
-0.215
-0.213
-0.210
-0.207
-0.204
-0.200
-0.197
-0.194
-0.190
-0.187
-0.183
-0.180
-0.177
-0.173
-0.185
-0.188
-0.191
-0.194
-0.196
-0.199
-0.202
-0.204
-0.206
-0.208
-0.211
-0.212
-0.214
-0.216
-0.217
-0.218
-0.220
-0.221
-0.222
-0.223
-0.223
-0.224
-0.225
-0.225
-0.225
-0.226
-0.226
-0.226
-0.226
-0.226
-0.226
-0.225
-0.225
-0.224
-0.223
-0.221
-0.220
-0.218
-0.216
-0.214
-0.212
-0.210
-0.207
-0.205
-0.202
-0.199
-0.196
-0.193
-0.189
-0.186
-0.183
-0.180
-0.177
-0.174
-0.170
-0.135
-0.136
-0.137
-0.138
-0.139
-0.140
-0.141
-0.142
-0.143
-0.144
-0.145
-0.146
-0.146
-0.147
-0.148
-0.149
-0.149
-0.150
-0.150
-0.151
-0.151
-0.151
-0.152
-0.152
-0.152
-0.152
-0.152
-0.152
-0.152
-0.152
-0.151
-0.151
-0.151
-0.150
-0.150
-0.149
-0.148
-0.148
-0.147
-0.146
-0.146
-0.145
-0.144
-0.143
-0.142
-0.141
-0.140
-0.139
-0.138
-0.137
-0.136
-0.135
-0.134
-0.133
-0.132
-0.136
-0.138
-0.139
-0.140
-0.141
-0.142
-0.143
-0.144
-0.145
-0.146
-0.147
-0.148
-0.149
-0.149
-0.150
-0.151
-0.151
-0.152
-0.153
-0.153
-0.153
-0.154
-0.154
-0.154
-0.154
-0.154
-0.154
-0.154
-0.154
-0.154
-0.153
-0.153
-0.153
-0.152
-0.152
-0.151
-0.150
-0.150
-0.149
-0.148
-0.147
-0.146
-0.146
-0.145
-0.144
-0.143
-0.142
-0.141
-0.140
-0.139
-0.138
-0.137
-0.135
-0.134
-0.133
-0.138
-0.139
-0.140
-0.142
-0.143
-0.144
-0.145
-0.146
-0.147
-0.148
-0.149
-0.150
-0.151
-0.152
-0.152
-0.153
-0.154
-0.154
-0.155
-0.155
-0.156
-0.156
-0.156
-0.157
-0.157
-0.157
-0.157
-0.156
-0.156
-0.156
-0.156
-0.155
-0.155
-0.154
-0.153
-0.153
-0.152
-0.151
-0.151
-0.150
-0.149
-0.148
-0.147
-0.146
-0.145
-0.144
-0.143
-0.142
-0.141
-0.140
-0.139
-0.138
-0.137
-0.135
-0.134
-0.140
-0.141
-0.142
-0.143
-0.145
-0.146
-0.147
-0.148
-0.149
-0.150
-0.151
-0.152
-0.153
-0.154
-0.155
-0.156
-0.156
-0.157
-0.158
-0.158
-0.158
-0.159
-0.159
-0.159
-0.159
-0.159
-0.159
-0.159
-0.159
-0.158
-0.158
-0.157
-0.157
-0.156
-0.155
-0.155
-0.154
-0.153
-0.152
-0.151
-0.151
-0.150
-0.149
-0.148
-0.147
-0.146
-0.145
-0.143
-0.142
-0.141
-0.140
-0.139
-0.138
-0.137
-0.135
-0.142
-0.143
-0.144
-0.145
-0.147
-0.148
-0.149
-0.150
-0.151
-0.152
-0.153
-0.154
-0.155
-0.156
-0.157
-0.158
-0.159
-0.160
-0.160
-0.161
-0.161
-0.161
-0.162
-0.162
-0.162
-0.162
-0.162
-0.161
-0.161
-0.160
-0.160
-0.159
-0.159
-0.158
-0.157
-0.157
-0.156
-0.155
-0.154
-0.153
-0.152
-0.151
-0.150
-0.149
-0.148
-0.147
-0.146
-0.145
-0.144
-0.142
-0.141
-0.140
-0.139
-0.138
-0.136
-0.143
-0.145
-0.146
-0.147
-0.149
-0.150
-0.151
-0.152
-0.154
-0.155
-0.156
-0.157
-0.158
-0.159
-0.160
-0.161
-0.162
-0.162
-0.163
-0.163
-0.164
-0.164
-0.164
-0.164
-0.164
-0.164
-0.164
-0.164
-0.163
-0.163
-0.162
-0.162
-0.161
-0.160
-0.159
-0.158
-0.158
-0.157
-0.156
-0.155
-0.154
-0.153
-0.152
-0.151
-0.149
-0.148
-0.147
-0.146
-0.145
-0.144
-0.142
-0.141
-0.140
-0.139
-0.138
-0.145
-0.147
-0.148
-0.149
-0.151
-0.152
-0.153
-0.155
-0.156
-0.157
-0.158
-0.159
-0.160
-0.162
-0.163
-0.163
-0.164
-0.165
-0.166
-0.166
-0.167
-0.167
-0.167
-0.167
-0.167
-0.167
-0.167
-0.166
-0.166
-0.165
-0.165
-0.164
-0.163
-0.162
-0.161
-0.160
-0.159
-0.158
-0.157
-0.156
-0.155
-0.154
-0.153
-0.152
-0.151
-0.150
-0.148
-0.147
-0.146
-0.145
-0.144
-0.142
-0.141
-0.140
-0.138
-0.147
-0.148
-0.150
-0.151
-0.153
-0.154
-0.155
-0.157
-0.158
-0.159
-0.161
-0.162
-0.163
-0.164
-0.165
-0.166
-0.167
-0.168
-0.169
-0.169
-0.170
-0.170
-0.170
-0.170
-0.170
-0.170
-0.169
-0.169
-0.168
-0.168
-0.167
-0.166
-0.165
-0.164
-0.163
-0.162
-0.161
-0.160
-0.159
-0.158
-0.157
-0.156
-0.154
-0.153
-0.152
-0.151
-0.150
-0.148
-0.147
-0.146
-0.145
-0.143
-0.142
-0.141
-0.139
-0.149
-0.150
-0.152
-0.153
-0.155
-0.156
-0.158
-0.159
-0.161
-0.162
-0.163
-0.165
-0.166
-0.167
-0.168
-0.169
-0.170
-0.171
-0.172
-0.172
-0.173
-0.173
-0.173
-0.173
-0.173
-0.173
-0.172
-0.172
-0.171
-0.170
-0.169
-0.168
-0.167
-0.166
-0.165
-0.164
-0.163
-0.161
-0.160
-0.159
-0.158
-0.157
-0.156
-0.155
-0.153
-0.152
-0.151
-0.150
-0.148
-0.147
-0.146
-0.144
-0.143
-0.142
-0.140
-0.151
-0.152
-0.154
-0.156
-0.157
-0.159
-0.160
-0.162
-0.163
-0.165
-0.166
-0.167
-0.169
-0.170
-0.171
-0.172
-0.174
-0.174
-0.175
-0.176
-0.176
-0.177
-0.177
-0.177
-0.176
-0.176
-0.175
-0.175
-0.174
-0.173
-0.171
-0.170
-0.169
-0.168
-0.167
-0.165
-0.164
-0.163
-0.162
-0.160
-0.159
-0.158
-0.157
-0.156
-0.154
-0.153
-0.152
-0.151
-0.149
-0.148
-0.147
-0.145
-0.144
-0.143
-0.141
-0.153
-0.154
-0.156
-0.158
-0.159
-0.161
-0.163
-0.164
-0.166
-0.167
-0.169
-0.170
-0.172
-0.173
-0.175
-0.176
-0.177
-0.178
-0.179
-0.180
-0.180
-0.180
-0.180
-0.180
-0.180
-0.179
-0.179
-0.178
-0.176
-0.175
-0.174
-0.172
-0.171
-0.169
-0.168
-0.167
-0.165
-0.164
-0.163
-0.162
-0.160
-0.159
-0.158
-0.157
-0.155
-0.154
-0.153
-0.151
-0.150
-0.149
-0.147
-0.146
-0.145
-0.143
-0.142
-0.155
-0.157
-0.158
-0.160
-0.162
-0.163
-0.165
-0.167
-0.168
-0.170
-0.172
-0.173
-0.175
-0.177
-0.178
-0.179
-0.181
-0.182
-0.183
-0.184
-0.184
-0.184
-0.184
-0.184
-0.184
-0.183
-0.182
-0.181
-0.179
-0.178
-0.176
-0.174
-0.172
-0.171
-0.169
-0.168
-0.166
-0.165
-0.164
-0.162
-0.161
-0.160
-0.159
-0.158
-0.156
-0.155
-0.154
-0.152
-0.151
-0.150
-0.148
-0.147
-0.145
-0.144
-0.143
-0.157
-0.159
-0.160
-0.162
-0.164
-0.166
-0.168
-0.169
-0.171
-0.173
-0.175
-0.177
-0.178
-0.180
-0.182
-0.183
-0.185
-0.186
-0.187
-0.188
-0.188
-0.189
-0.189
-0.188
-0.188
-0.187
-0.185
-0.184
-0.182
-0.180
-0.178
-0.176
-0.174
-0.172
-0.170
-0.168
-0.167
-0.165
-0.164
-0.163
-0.162
-0.161
-0.160
-0.158
-0.157
-0.156
-0.154
-0.153
-0.152
-0.150
-0.149
-0.147
-0.146
-0.145
-0.143
-0.159
-0.161
-0.163
-0.165
-0.166
-0.168
-0.170
-0.172
-0.174
-0.176
-0.178
-0.180
-0.182
-0.184
-0.186
-0.187
-0.189
-0.190
-0.192
-0.193
-0.193
-0.194
-0.194
-0.193
-0.192
-0.191
-0.189
-0.187
-0.185
-0.182
-0.180
-0.177
-0.175
-0.172
-0.170
-0.168
-0.167
-0.165
-0.164
-0.163
-0.162
-0.161
-0.160
-0.159
-0.158
-0.156
-0.155
-0.154
-0.152
-0.151
-0.149
-0.148
-0.147
-0.145
-0.144
-0.161
-0.163
-0.165
-0.167
-0.169
-0.171
-0.173
-0.175
-0.177
-0.179
-0.181
-0.183
-0.185
-0.188
-0.190
-0.192
-0.193
-0.195
-0.197
-0.198
-0.199
-0.199
-0.199
-0.198
-0.197
-0.196
-0.193
-0.191
-0.188
-0.185
-0.181
-0.178
-0.175
-0.172
-0.170
-0.168
-0.166
-0.165
-0.164
-0.163
-0.162
-0.161
-0.160
-0.159
-0.158
-0.157
-0.155
-0.154
-0.153
-0.151
-0.150
-0.148
-0.147
-0.146
-0.144
-0.163
-0.165
-0.167
-0.169
-0.171
-0.174
-0.176
-0.178
-0.180
-0.182
-0.185
-0.187
-0.189
-0.192
-0.194
-0.196
-0.198
-0.200
-0.202
-0.204
-0.205
-0.205
-0.205
-0.204
-0.203
-0.201
-0.198
-0.195
-0.191
-0.187
-0.182
-0.178
-0.174
-0.171
-0.168
-0.166
-0.164
-0.163
-0.163
-0.162
-0.161
-0.161
-0.160
-0.159
-0.158
-0.157
-0.156
-0.154
-0.153
-0.151
-0.150
-0.149
-0.147
-0.146
-0.145
-0.165
-0.167
-0.170
-0.172
-0.174
-0.176
-0.178
-0.181
-0.183
-0.186
-0.188
-0.191
-0.193
-0.196
-0.199
-0.201
-0.204
-0.206
-0.208
-0.210
-0.212
-0.212
-0.212
-0.211
-0.209
-0.207
-0.203
-0.199
-0.194
-0.189
-0.183
-0.178
-0.173
-0.169
-0.165
-0.163
-0.162
-0.161
-0.161
-0.160
-0.160
-0.160
-0.159
-0.159
-0.158
-0.157
-0.155
-0.154
-0.153
-0.152
-0.150
-0.149
-0.147
-0.146
-0.145
-0.167
-0.170
-0.172
-0.174
-0.177
-0.179
-0.181
-0.184
-0.186
-0.189
-0.192
-0.195
-0.198
-0.201
-0.204
-0.207
-0.210
-0.213
-0.215
-0.218
-0.219
-0.220
-0.220
-0.219
-0.217
-0.214
-0.209
-0.204
-0.197
-0.190
-0.183
-0.177
-0.170
-0.165
-0.162
-0.159
-0.158
-0.158
-0.158
-0.158
-0.158
-0.159
-0.158
-0.158
-0.157
-0.156
-0.155
-0.154
-0.153
-0.151
-0.150
-0.149
-0.147
-0.146
-0.145
-0.170
-0.172
-0.174
-0.177
-0.179
-0.182
-0.184
-0.187
-0.190
-0.193
-0.196
-0.199
-0.202
-0.205
-0.209
-0.213
-0.216
-0.220
-0.223
-0.226
-0.229
-0.230
-0.230
-0.229
-0.226
-0.222
-0.216
-0.209
-0.201
-0.192
-0.183
-0.175
-0.167
-0.161
-0.156
-0.154
-0.153
-0.153
-0.154
-0.155
-0.156
-0.157
-0.157
-0.156
-0.156
-0.155
-0.154
-0.153
-0.152
-0.151
-0.150
-0.148
-0.147
-0.146
-0.145
-0.172
-0.174
-0.177
-0.179
-0.182
-0.184
-0.187
-0.190
-0.193
-0.196
-0.199
-0.203
-0.207
-0.210
-0.215
-0.219
-0.223
-0.228
-0.232
-0.236
-0.239
-0.241
-0.241
-0.240
-0.236
-0.231
-0.224
-0.215
-0.205
-0.194
-0.183
-0.172
-0.163
-0.155
-0.150
-0.147
-0.147
-0.148
-0.149
-0.151
-0.153
-0.154
-0.154
-0.154
-0.154
-0.153
-0.153
-0.152
-0.151
-0.150
-0.149
-0.148
-0.147
-0.146
-0.145
-0.174
-0.177
-0.179
-0.182
-0.184
-0.187
-0.190
-0.193
-0.196
-0.200
-0.203
-0.207
-0.211
-0.216
-0.220
-0.225
-0.231
-0.236
-0.242
-0.247
-0.251
-0.254
-0.254
-0.253
-0.249
-0.242
-0.234
-0.223
-0.210
-0.197
-0.183
-0.170
-0.158
-0.149
-0.143
-0.140
-0.140
-0.142
-0.145
-0.147
-0.149
-0.150
-0.151
-0.151
-0.151
-0.151
-0.150
-0.150
-0.149
-0.149
-0.148
-0.147
-0.146
-0.145
-0.144
-0.176
-0.179
-0.182
-0.184
-0.187
-0.190
-0.193
-0.196
-0.200
-0.203
-0.207
-0.211
-0.216
-0.221
-0.226
-0.232
-0.239
-0.245
-0.252
-0.259
-0.264
-0.268
-0.269
-0.268
-0.263
-0.255
-0.244
-0.231
-0.216
-0.200
-0.184
-0.168
-0.154
-0.144
-0.137
-0.134
-0.134
-0.136
-0.139
-0.142
-0.143
-0.145
-0.146
-0.146
-0.147
-0.147
-0.147
-0.147
-0.147
-0.147
-0.146
-0.146
-0.145
-0.144
-0.144
-0.179
-0.181
-0.184
-0.187
-0.190
-0.193
-0.196
-0.199
-0.203
-0.207
-0.211
-0.216
-0.221
-0.226
-0.232
-0.239
-0.247
-0.255
-0.263
-0.271
-0.279
-0.284
-0.286
-0.285
-0.279
-0.270
-0.257
-0.241
-0.223
-0.204
-0.185
-0.168
-0.153
-0.141
-0.134
-0.131
-0.131
-0.132
-0.134
-0.135
-0.136
-0.137
-0.138
-0.139
-0.140
-0.141
-0.143
-0.143
-0.144
-0.144
-0.145
-0.144
-0.144
-0.143
-0.143
-0.181
-0.184
-0.187
-0.189
-0.192
-0.196
-0.199
-0.203
-0.206
-0.210
-0.215
-0.220
-0.225
-0.231
-0.238
-0.246
-0.254
-0.264
-0.274
-0.284
-0.293
-0.301
-0.304
-0.303
-0.297
-0.285
-0.269
-0.250
-0.229
-0.209
-0.188
-0.170
-0.155
-0.142
-0.135
-0.130
-0.128
-0.127
-0.126
-0.125
-0.124
-0.124
-0.125
-0.128
-0.130
-0.133
-0.136
-0.139
-0.140
-0.142
-0.142
-0.143
-0.143
-0.142
-0.142
-0.183
-0.186
-0.189
-0.192
-0.195
-0.198
-0.202
-0.206
-0.210
-0.214
-0.219
-0.224
-0.230
-0.236
-0.244
-0.252
-0.262
-0.273
-0.284
-0.296
-0.308
-0.317
-0.323
-0.323
-0.316
-0.302
-0.282
-0.259
-0.235
-0.213
-0.193
-0.175
-0.160
-0.148
-0.139
-0.132
-0.127
-0.121
-0.114
-0.108
-0.104
-0.103
-0.105
-0.110
-0.116
-0.122
-0.127
-0.132
-0.136
-0.138
-0.140
-0.141
-0.141
-0.141
-0.141
-0.186
-0.188
-0.191
-0.195
-0.198
-0.201
-0.205
-0.209
-0.213
-0.217
-0.222
-0.228
-0.234
-0.241
-0.249
-0.258
-0.268
-0.280
-0.293
-0.306
-0.320
-0.331
-0.340
-0.342
-0.335
-0.318
-0.294
-0.266
-0.240
-0.218
-0.199
-0.182
-0.167
-0.155
-0.144
-0.134
-0.121
-0.105
-0.089
-0.075
-0.067
-0.066
-0.072
-0.082
-0.094
-0.106
-0.116
-0.124
-0.130
-0.134
-0.137
-0.139
-0.139
-0.140
-0.140
-0.188
-0.191
-0.194
-0.197
-0.200
-0.204
-0.208
-0.212
-0.216
-0.220
-0.226
-0.231
-0.238
-0.245
-0.253
-0.263
-0.274
-0.286
-0.299
-0.314
-0.328
-0.342
-0.352
-0.358
-0.353
-0.335
-0.308
-0.277
-0.250
-0.228
-0.209
-0.191
-0.175
-0.160
-0.146
-0.127
-0.103
-0.072
-0.040
-0.012
0.002
0.000
-0.015
-0.038
-0.062
-0.084
-0.102
-0.115
-0.125
-0.131
-0.135
-0.137
-0.138
-0.138
-0.138
-0.190
-0.193
-0.196
-0.200
-0.203
-0.207
-0.210
-0.214
-0.219
-0.224
-0.229
-0.235
-0.241
-0.249
-0.257
-0.267
-0.277
-0.290
-0.303
-0.317
-0.331
-0.345
-0.356
-0.364
-0.363
-0.348
-0.321
-0.295
-0.272
-0.250
-0.226
-0.202
-0.180
-0.159
-0.136
-0.105
-0.062
-0.006
0.054
0.106
0.131
0.119
0.080
0.031
-0.016
-0.054
-0.084
-0.105
-0.120
-0.129
-0.134
-0.136
-0.137
-0.137
-0.137
-0.192
-0.196
-0.199
-0.202
-0.206
-0.209
-0.213
-0.217
-0.222
-0.227
-0.232
-0.238
-0.244
-0.252
-0.260
-0.270
-0.280
-0.292
-0.304
-0.316
-0.327
-0.337
-0.344
-0.349
-0.346
-0.335
-0.321
-0.315
-0.308
-0.287
-0.248
-0.206
-0.174
-0.146
-0.113
-0.063
0.011
0.110
0.226
0.333
0.381
0.341
0.243
0.136
0.048
-0.018
-0.064
-0.097
-0.118
-0.130
-0.136
-0.137
-0.137
-0.136
-0.136
-0.195
-0.198
-0.201
-0.205
-0.208
-0.212
-0.216
-0.220
-0.225
-0.229
-0.235
-0.241
-0.247
-0.255
-0.263
-0.272
-0.282
-0.292
-0.303
-0.311
-0.317
-0.314
-0.304
-0.288
-0.279
-0.277
-0.287
-0.322
-0.348
-0.325
-0.246
-0.175
-0.141
-0.116
-0.073
0.002
0.121
0.294
0.527
0.781
0.910
0.779
0.519
0.291
0.132
0.026
-0.045
-0.094
-0.125
-0.139
-0.143
-0.141
-0.138
-0.136
-0.135
-0.197
-0.201
-0.204
-0.207
-0.211
-0.215
-0.218
-0.223
-0.227
-0.232
-0.238
-0.244
-0.250
-0.257
-0.265
-0.274
-0.283
-0.292
-0.300
-0.305
-0.302
-0.279
-0.220
-0.127
-0.115
-0.178
-0.223
-0.321
-0.374
-0.294
-0.119
-0.018
-0.043
-0.063
-0.019
0.088
0.270
0.567
1.026
1.679
2.195
1.702
0.956
0.493
0.230
0.072
-0.030
-0.103
-0.150
-0.166
-0.162
-0.149
-0.140
-0.135
-0.133
-0.200
-0.203
-0.206
-0.210
-0.213
-0.217
-0.221
-0.225
-0.230
-0.235
-0.240
-0.246
-0.253
-0.260
-0.268
-0.276
-0.285
-0.293
-0.299
-0.301
-0.289
-0.242
-0.088
0.450
0.578
-0.188
-0.133
-0.419
-0.425
-0.127
0.296
0.669
0.186
0.003
0.051
0.198
0.453
0.935
1.769
3.283
8.155
3.682
1.476
0.697
0.323
0.116
-0.024
-0.141
-0.225
-0.241
-0.202
-0.163
-0.141
-0.133
-0.130
-0.202
-0.206
-0.209
-0.213
-0.216
-0.220
-0.224
-0.228
-0.232
-0.237
-0.243
-0.249
-0.256
-0.263
-0.270
-0.278
-0.287
-0.294
-0.300
-0.300
-0.287
-0.235
-0.038
1.193
2.303
-0.012
1.292
-1.304
-0.763
-0.084
0.603
1.228
0.212
0.028
0.152
0.352
0.647
1.347
3.015
3.865
8.568
3.972
1.671
0.810
0.392
0.156
-0.020
-0.230
-0.446
-0.427
-0.267
-0.171
-0.135
-0.126
-0.126
-0.205
-0.208
-0.212
-0.215
-0.219
-0.222
-0.226
-0.231
-0.235
-0.240
-0.246
-0.252
-0.258
-0.266
-0.273
-0.281
-0.289
-0.297
-0.303
-0.305
-0.297
-0.267
-0.184
-0.053
-0.628
1.681
0.285
-5.930
-1.335
-0.500
-0.221
-0.116
-0.147
-0.050
0.309
0.552
0.806
1.293
2.460
2.415
2.541
1.922
1.251
0.784
0.444
0.206
0.007
-0.350
-0.975
-0.752
-0.275
-0.132
-0.111
-0.113
-0.119
-0.208
-0.212
-0.215
-0.218
-0.222
-0.225
-0.229
-0.233
-0.238
-0.243
-0.248
-0.255
-0.262
-0.269
-0.277
-0.285
-0.293
-0.301
-0.308
-0.313
-0.314
-0.307
-0.294
-0.312
-0.405
-0.389
-1.398
-2.183
-1.076
-0.635
-0.567
-0.409
-0.926
-0.624
-0.015
0.160
0.372
0.507
0.819
1.005
0.573
-0.556
0.595
0.895
0.584
0.284
0.045
-0.248
-0.876
-0.225
0.106
0.000
-0.065
-0.095
-0.112
-0.211
-0.215
-0.218
-0.222
-0.225
-0.229
-0.232
-0.236
-0.241
-0.246
-0.252
-0.258
-0.265
-0.273
-0.281
-0.289
-0.298
-0.306
-0.315
-0.323
-0.330
-0.336
-0.344
-0.366
-0.406
-0.495
-0.701
-0.790
-0.591
-0.390
-0.379
-0.935
-7.281
-2.278
-1.221
-2.044
-0.070
-0.788
-0.198
0.358
0.083
-0.432
2.230
2.316
1.067
0.493
-0.118
-0.138
0.295
1.243
0.626
0.133
-0.025
-0.082
-0.107
-0.215
-0.219
-0.223
-0.226
-0.229
-0.233
-0.236
-0.240
-0.245
-0.250
-0.256
-0.262
-0.270
-0.278
-0.286
-0.295
-0.304
-0.313
-0.322
-0.332
-0.343
-0.355
-0.369
-0.388
-0.413
-0.444
-0.470
-0.432
-0.296
-0.144
-0.166
-0.643
-2.382
4.594
3.631
0.645
0.050
-9.707
-1.440
0.506
0.344
0.282
1.002
1.519
2.328
1.887
-0.704
-2.106
0.061
0.812
0.457
0.118
-0.023
-0.081
-0.108
-0.220
-0.224
-0.228
-0.231
-0.235
-0.238
-0.241
-0.245
-0.249
-0.255
-0.261
-0.268
-0.276
-0.284
-0.293
-0.301
-0.311
-0.320
-0.330
-0.342
-0.354
-0.368
-0.384
-0.399
-0.409
-0.404
-0.364
-0.266
-0.102
0.068
0.096
-0.024
0.191
3.053
3.625
-0.090
-0.400
-1.927
10.349
1.408
0.431
0.118
0.206
0.717
2.589
1.906
-0.539
-1.667
-0.283
0.265
0.162
0.025
-0.053
-0.093
-0.114
-0.225
-0.230
-0.234
-0.238
-0.242
-0.245
-0.248
-0.252
-0.256
-0.262
-0.268
-0.276
-0.284
-0.293
-0.302
-0.310
-0.319
-0.329
-0.339
-0.350
-0.364
-0.379
-0.395
-0.408
-0.409
-0.383
-0.301
-0.135
0.120
0.388
0.462
0.345
0.339
0.776
-3.772
-1.254
0.653
0.211
1.674
0.615
0.354
-1.072
-0.667
-1.431
1.157
0.920
-0.075
-0.270
-0.137
-0.024
-0.026
-0.061
-0.092
-0.112
-0.125
-0.232
-0.237
-0.242
-0.247
-0.251
-0.255
-0.259
-0.262
-0.267
-0.273
-0.279
-0.288
-0.296
-0.305
-0.314
-0.322
-0.330
-0.339
-0.349
-0.360
-0.374
-0.390
-0.408
-0.424
-0.426
-0.392
-0.270
0.011
0.497
1.078
1.243
0.887
0.465
0.051
-1.025
1.794
0.117
-0.745
-0.353
-0.352
-0.529
-7.290
-0.215
0.212
-1.257
-0.201
-0.011
-0.043
-0.096
-0.110
-0.113
-0.116
-0.123
-0.131
-0.137
-0.240
-0.247
-0.254
-0.260
-0.265
-0.270
-0.274
-0.278
-0.283
-0.289
-0.296
-0.305
-0.314
-0.322
-0.330
-0.337
-0.344
-0.352
-0.360
-0.371
-0.384
-0.403
-0.425
-0.451
-0.470
-0.453
-0.306
0.175
1.272
2.561
3.130
2.200
0.917
0.295
-0.029
-0.233
-1.235
-0.558
0.536
-0.360
-0.275
-0.469
8.929
2.764
0.483
-0.066
0.004
-0.006
-0.082
-0.131
-0.146
-0.146
-0.146
-0.147
-0.149
-0.250
-0.259
-0.268
-0.277
-0.284
-0.291
-0.296
-0.301
-0.307
-0.314
-0.322
-0.331
-0.339
-0.347
-0.353
-0.358
-0.362
-0.367
-0.374
-0.383
-0.396
-0.417
-0.447
-0.490
-0.544
-0.584
-0.482
0.222
3.580
10.382
10.960
6.021
1.377
0.412
0.057
-0.167
-0.314
0.277
0.627
-2.515
-0.706
-0.557
-2.988
0.740
0.093
-0.224
-0.152
-0.108
-0.131
-0.158
-0.168
-0.168
-0.165
-0.162
-0.161
-0.263
-0.275
-0.288
-0.300
-0.311
-0.321
-0.329
-0.335
-0.342
-0.350
-0.359
-0.368
-0.376
-0.382
-0.385
-0.386
-0.386
-0.386
-0.389
-0.396
-0.409
-0.431
-0.468
-0.530
-0.628
-0.761
-0.816
-0.268
2.749
8.154
6.805
3.908
1.180
0.324
0.006
-0.110
-0.056
0.302
0.271
-6.108
-0.940
0.233
-0.208
3.317
-0.219
-0.547
-0.395
-0.268
-0.220
-0.205
-0.197
-0.189
-0.182
-0.176
-0.171
-0.277
-0.294
-0.312
-0.330
-0.347
-0.362
-0.373
-0.383
-0.392
-0.402
-0.413
-0.423
-0.429
-0.431
-0.428
-0.422
-0.415
-0.410
-0.407
-0.410
-0.420
-0.442
-0.484
-0.558
-0.686
-0.891
-1.120
-1.013
0.024
1.856
3.068
1.629
0.573
0.077
-0.140
-0.187
-0.107
0.050
0.004
-0.381
0.219
0.270
-0.031
-0.124
-0.614
-0.701
-0.536
-0.386
-0.299
-0.253
-0.228
-0.211
-0.198
-0.189
-0.182
-0.294
-0.317
-0.342
-0.369
-0.394
-0.416
-0.432
-0.445
-0.458
-0.471
-0.486
-0.499
-0.504
-0.500
-0.488
-0.470
-0.452
-0.437
-0.427
-0.424
-0.430
-0.449
-0.489
-0.563
-0.696
-0.919
-1.239
-1.484
-1.183
-0.278
0.379
0.319
0.027
-0.208
-0.332
-0.324
-0.205
-0.049
0.022
0.000
0.008
-0.103
-0.342
-0.565
-0.714
-0.695
-0.570
-0.441
-0.349
-0.291
-0.254
-0.230
-0.213
-0.200
-0.191
-0.313
-0.343
-0.377
-0.415
-0.452
-0.483
-0.506
-0.522
-0.539
-0.559
-0.582
-0.601
-0.607
-0.595
-0.567
-0.531
-0.496
-0.467
-0.447
-0.437
-0.437
-0.451
-0.484
-0.548
-0.664
-0.861
-1.172
-1.524
-1.514
-0.965
-0.458
-0.282
-0.325
-0.434
-0.502
-0.455
-0.295
-0.106
-0.013
-0.065
-0.200
-0.399
-0.609
-0.741
-0.762
-0.689
-0.574
-0.463
-0.377
-0.316
-0.275
-0.246
-0.225
-0.210
-0.199
-0.331
-0.369
-0.415
-0.466
-0.517
-0.560
-0.589
-0.610
-0.630
-0.660
-0.698
-0.732
-0.744
-0.722
-0.670
-0.606
-0.546
-0.499
-0.467
-0.448
-0.441
-0.447
-0.471
-0.519
-0.605
-0.747
-0.957
-1.175
-1.195
-0.931
-0.639
-0.495
-0.490
-0.550
-0.589
-0.528
-0.374
-0.211
-0.151
-0.245
-0.454
-0.729
-0.954
-1.004
-0.893
-0.737
-0.593
-0.479
-0.393
-0.332
-0.289
-0.258
-0.235
-0.218
-0.206
-0.348
-0.394
-0.451
-0.517
-0.583
-0.637
-0.672
-0.693
-0.717
-0.759
-0.819
-0.880
-0.909
-0.878
-0.793
-0.688
-0.597
-0.529
-0.483
-0.455
-0.441
-0.440
-0.453
-0.484
-0.538
-0.622
-0.730
-0.827
-0.831
-0.730
-0.602
-0.531
-0.528
-0.561
-0.581
-0.535
-0.431
-0.339
-0.334
-0.464
-0.731
-1.089
-1.362
-1.325
-1.064
-0.806
-0.619
-0.492
-0.403
-0.341
-0.297
-0.266
-0.242
-0.225
-0.211
-0.360
-0.413
-0.480
-0.558
-0.637
-0.702
-0.739
-0.757
-0.780
-0.830
-0.911
-1.005
-1.065
-1.033
-0.909
-0.761
-0.637
-0.550
-0.494
-0.458
-0.438
-0.431
-0.435
-0.451
-0.480
-0.521
-0.570
-0.606
-0.607
-0.570
-0.523
-0.497
-0.500
-0.520
-0.529
-0.507
-0.460
-0.433
-0.480
-0.644
-0.946
-1.336
-1.609
-1.501
-1.158
-0.844
-0.633
-0.497
-0.407
-0.345
-0.302
-0.270
-0.247
-0.229
-0.215
-0.366
-0.422
-0.494
-0.580
-0.667
-0.737
-0.774
-0.785
-0.802
-0.849
-0.939
-1.050
-1.131
-1.104
-0.962
-0.790
-0.650
-0.556
-0.494
-0.455
-0.432
-0.420
-0.417
-0.422
-0.434
-0.452
-0.471
-0.483
-0.482
-0.468
-0.452
-0.445
-0.452
-0.466
-0.475
-0.473
-0.467
-0.485
-0.564
-0.745
-1.049
-1.409
-1.604
-1.453
-1.122
-0.825
-0.621
-0.490
-0.403
-0.344
-0.302
-0.272
-0.249
-0.231
-0.218
-0.365
-0.421
-0.492
-0.576
-0.662
-0.730
-0.762
-0.767
-0.774
-0.811
-0.884
-0.980
-1.052
-1.032
-0.910
-0.758
-0.631
-0.543
-0.484
-0.446
-0.422
-0.408
-0.400
-0.399
-0.401
-0.406
-0.411
-0.414
-0.411
-0.405
-0.400
-0.401
-0.408
-0.421
-0.434
-0.445
-0.461
-0.500
-0.589
-0.760
-1.025
-1.317
-1.442
-1.284
-1.005
-0.759
-0.585
-0.470
-0.392
-0.338
-0.300
-0.271
-0.250
-0.233
-0.219
-0.357
-0.408
-0.471
-0.546
-0.621
-0.679
-0.706
-0.707
-0.708
-0.729
-0.777
-0.840
-0.883
-0.866
-0.786
-0.679
-0.586
-0.515
-0.465
-0.432
-0.410
-0.395
-0.386
-0.380
-0.378
-0.377
-0.376
-0.374
-0.371
-0.368
-0.367
-0.369
-0.378
-0.390
-0.405
-0.422
-0.446
-0.491
-0.572
-0.705
-0.895
-1.086
-1.152
-1.040
-0.846
-0.668
-0.535
-0.441
-0.376
-0.329
-0.295
-0.269
-0.249
-0.233
-0.220
-0.343
-0.386
-0.439
-0.498
-0.557
-0.601
-0.622
-0.624
-0.623
-0.633
-0.659
-0.691
-0.712
-0.700
-0.654
-0.591
-0.529
-0.479
-0.442
-0.415
-0.396
-0.382
-0.373
-0.366
-0.361
-0.358
-0.354
-0.351
-0.348
-0.346
-0.347
-0.351
-0.359
-0.370
-0.385
-0.403
-0.429
-0.468
-0.529
-0.619
-0.733
-0.835
-0.865
-0.802
-0.688
-0.573
-0.480
-0.409
-0.357
-0.318
-0.288
-0.265
-0.247
-0.232
-0.220
-0.327
-0.361
-0.402
-0.446
-0.488
-0.519
-0.535
-0.538
-0.537
-0.541
-0.554
-0.570
-0.580
-0.573
-0.549
-0.513
-0.476
-0.443
-0.417
-0.396
-0.381
-0.370
-0.361
-0.354
-0.349
-0.345
-0.341
-0.338
-0.336
-0.335
-0.336
-0.341
-0.348
-0.358
-0.371
-0.388
-0.410
-0.440
-0.482
-0.537
-0.598
-0.646
-0.657
-0.624
-0.560
-0.491
-0.429
-0.378
-0.338
-0.306
-0.281
-0.260
-0.244
-0.230
-0.219
-0.309
-0.336
-0.366
-0.398
-0.426
-0.448
-0.460
-0.463
-0.464
-0.466
-0.472
-0.481
-0.486
-0.483
-0.471
-0.453
-0.431
-0.411
-0.393
-0.379
-0.367
-0.358
-0.351
-0.345
-0.340
-0.336
-0.333
-0.330
-0.329
-0.329
-0.331
-0.335
-0.342
-0.351
-0.362
-0.375
-0.392
-0.414
-0.440
-0.471
-0.503
-0.524
-0.526
-0.507
-0.470
-0.428
-0.386
-0.350
-0.319
-0.294
-0.273
-0.255
-0.241
-0.228
-0.217
-0.293
-0.314
-0.336
-0.358
-0.378
-0.393
-0.402
-0.406
-0.407
-0.408
-0.412
-0.417
-0.421
-0.422
-0.417
-0.407
-0.396
-0.383
-0.372
-0.362
-0.353
-0.346
-0.341
-0.336
-0.332
-0.329
-0.327
-0.325
-0.325
-0.326
-0.328
-0.332
-0.338
-0.345
-0.354
-0.364
-0.377
-0.391
-0.407
-0.424
-0.439
-0.447
-0.445
-0.432
-0.409
-0.382
-0.353
-0.327
-0.303
-0.283
-0.265
-0.250
-0.237
-0.225
-0.216
-0.278
-0.294
-0.311
-0.327
-0.341
-0.352
-0.359
-0.363
-0.365
-0.366
-0.369
-0.373
-0.377
-0.379
-0.377
-0.373
-0.367
-0.360
-0.353
-0.347
-0.341
-0.336
-0.332
-0.328
-0.325
-0.323
-0.322
-0.321
-0.322
-0.323
-0.326
-0.330
-0.335
-0.340
-0.347
-0.354
-0.363
-0.372
-0.381
-0.389
-0.395
-0.397
-0.393
-0.383
-0.367
-0.348
-0.327
-0.308
-0.289
-0.273
-0.258
-0.244
-0.233
-0.222
-0.213
-0.265
-0.278
-0.291
-0.303
-0.314
-0.322
-0.328
-0.332
-0.334
-0.337
-0.339
-0.343
-0.346
-0.348
-0.349
-0.348
-0.345
-0.341
-0.337
-0.333
-0.329
-0.326
-0.323
-0.321
-0.319
-0.318
-0.317
-0.318
-0.319
-0.321
-0.323
-0.327
-0.331
-0.335
-0.340
-0.345
-0.350
-0.355
-0.360
-0.363
-0.365
-0.364
-0.358
-0.349
-0.337
-0.323
-0.308
-0.292
-0.277
-0.263
-0.251
-0.239
-0.229
-0.219
-0.211
-0.255
-0.265
-0.275
-0.284
-0.293
-0.300
-0.306
-0.310
-0.313
-0.315
-0.318
-0.321
-0.324
-0.326
-0.328
-0.328
-0.327
-0.325
-0.323
-0.321
-0.318
-0.316
-0.315
-0.313
-0.312
-0.312
-0.312
-0.313
-0.315
-0.317
-0.320
-0.323
-0.326
-0.329
-0.332
-0.335
-0.338
-0.341
-0.342
-0.343
-0.342
-0.339
-0.333
-0.325
-0.315
-0.304
-0.292
-0.279
-0.267
-0.255
-0.244
-0.234
-0.225
-0.216
-0.208
-0.245
-0.254
-0.262
-0.270
-0.277
-0.283
-0.289
-0.293
-0.296
-0.299
-0.302
-0.305
-0.307
-0.310
-0.312
-0.313
-0.313
-0.312
-0.311
-0.310
-0.309
-0.307
-0.306
-0.306
-0.306
-0.306
-0.307
-0.308
-0.310
-0.312
-0.315
-0.317
-0.320
-0.322
-0.324
-0.326
-0.327
-0.327
-0.327
-0.326
-0.324
-0.320
-0.314
-0.307
-0.298
-0.289
-0.278
-0.268
-0.257
-0.247
-0.238
-0.229
-0.220
-0.213
-0.205
-0.237
-0.245
-0.252
-0.259
-0.265
-0.270
-0.275
-0.279
-0.283
-0.286
-0.289
-0.292
-0.294
-0.297
-0.299
-0.300
-0.300
-0.301
-0.300
-0.300
-0.299
-0.299
-0.299
-0.299
-0.299
-0.300
-0.301
-0.302
-0.304
-0.306
-0.309
-0.311
-0.313
-0.314
-0.315
-0.316
-0.316
-0.315
-0.314
-0.312
-0.308
-0.304
-0.299
-0.292
-0.284
-0.276
-0.267
-0.258
-0.249
-0.240
-0.232
-0.224
-0.216
-0.209
-0.203
-0.230
-0.237
-0.243
-0.249
-0.255
-0.260
-0.264
-0.268
-0.272
-0.275
-0.278
-0.281
-0.283
-0.286
-0.288
-0.289
-0.290
-0.290
-0.291
-0.291
-0.291
-0.291
-0.291
-0.291
-0.292
-0.293
-0.294
-0.296
-0.298
-0.300
-0.302
-0.303
-0.305
-0.305
-0.306
-0.306
-0.305
-0.303
-0.301
-0.299
-0.295
-0.291
-0.285
-0.279
-0.273
-0.265
-0.258
-0.250
-0.242
-0.234
-0.226
-0.219
-0.212
-0.206
-0.200
-0.224
-0.230
-0.235
-0.241
-0.246
-0.251
-0.255
-0.259
-0.263
-0.266
-0.269
-0.272
-0.274
-0.276
-0.278
-0.279
-0.280
-0.281
-0.282
-0.282
-0.283
-0.283
-0.283
-0.284
-0.285
-0.286
-0.287
-0.289
-0.290
-0.292
-0.294
-0.295
-0.296
-0.296
-0.296
-0.295
-0.294
-0.292
-0.290
-0.287
-0.283
-0.279
-0.274
-0.268
-0.262
-0.256
-0.249
-0.242
-0.235
-0.228
-0.221
-0.215
-0.208
-0.202
-0.197
-0.218
-0.224
-0.229
-0.233
-0.238
-0.243
-0.247
-0.251
-0.254
-0.257
-0.260
-0.263
-0.265
-0.267
-0.269
-0.271
-0.272
-0.273
-0.273
-0.274
-0.275
-0.275
-0.276
-0.277
-0.278
-0.279
-0.280
-0.281
-0.283
-0.284
-0.285
-0.286
-0.287
-0.287
-0.286
-0.285
-0.284
-0.282
-0.279
-0.276
-0.272
-0.268
-0.263
-0.258
-0.253
-0.247
-0.241
-0.235
-0.228
-0.222
-0.216
-0.210
-0.204
-0.199
-0.193
-0.213
-0.218
-0.222
-0.227
-0.231
-0.236
-0.239
-0.243
-0.246
-0.250
-0.252
-0.255
-0.257
-0.259
-0.261
-0.262
-0.264
-0.265
-0.266
-0.266
-0.267
-0.268
-0.269
-0.270
-0.270
-0.272
-0.273
-0.274
-0.275
-0.276
-0.277
-0.277
-0.278
-0.277
-0.277
-0.275
-0.274
-0.271
-0.269
-0.266
-0.262
-0.258
-0.254
-0.249
-0.244
-0.239
-0.234
-0.228
-0.222
-0.217
-0.211
-0.206
-0.200
-0.195
-0.190
-0.208
-0.213
-0.217
-0.221
-0.225
-0.229
-0.233
-0.236
-0.239
-0.242
-0.245
-0.247
-0.250
-0.252
-0.253
-0.255
-0.256
-0.257
-0.258
-0.259
-0.260
-0.261
-0.262
-0.262
-0.263
-0.264
-0.265
-0.266
-0.267
-0.268
-0.268
-0.269
-0.269
-0.268
-0.267
-0.266
-0.264
-0.262
-0.259
-0.256
-0.253
-0.249
-0.245
-0.241
-0.237
-0.232
-0.227
-0.222
-0.217
-0.211
-0.206
-0.201
-0.197
-0.192
-0.187
-0.204
-0.208
-0.212
-0.216
-0.219
-0.223
-0.226
-0.230
-0.233
-0.235
-0.238
-0.240
-0.243
-0.245
-0.246
-0.248
-0.249
-0.250
-0.251
-0.252
-0.253
-0.254
-0.255
-0.255
-0.256
-0.257
-0.258
-0.259
-0.259
-0.260
-0.260
-0.260
-0.260
-0.259
-0.258
-0.257
-0.255
-0.253
-0.251
-0.248
-0.245
-0.241
-0.238
-0.234
-0.229
-0.225
-0.220
-0.216
-0.211
-0.207
-0.202
-0.197
-0.193
-0.188
-0.184
-0.199
-0.203
-0.207
-0.210
-0.214
-0.217
-0.220
-0.224
-0.226
-0.229
-0.232
-0.234
-0.236
-0.238
-0.239
-0.241
-0.242
-0.243
-0.244
-0.245
-0.246
-0.247
-0.248
-0.249
-0.249
-0.250
-0.251
-0.251
-0.252
-0.252
-0.252
-0.252
-0.252
-0.251
-0.250
-0.249
-0.247
-0.245
-0.242
-0.240
-0.237
-0.234
-0.230
-0.227
-0.223
-0.219
-0.215
-0.210
-0.206
-0.202
-0.198
-0.193
-0.189
-0.185
-0.181
-0.195
-0.199
-0.202
-0.205
-0.209
-0.212
-0.215
-0.218
-0.220
-0.223
-0.225
-0.228
-0.230
-0.231
-0.233
-0.234
-0.236
-0.237
-0.238
-0.239
-0.240
-0.240
-0.241
-0.242
-0.243
-0.243
-0.244
-0.244
-0.244
-0.245
-0.245
-0.244
-0.244
-0.243
-0.242
-0.241
-0.239
-0.237
-0.235
-0.232
-0.229
-0.226
-0.223
-0.220
-0.216
-0.213
-0.209
-0.205
-0.201
-0.197
-0.193
-0.190
-0.186
-0.182
-0.178
-0.191
-0.195
-0.198
-0.201
-0.204
-0.207
-0.210
-0.212
-0.215
-0.217
-0.220
-0.222
-0.224
-0.225
-0.227
-0.228
-0.229
-0.231
-0.232
-0.233
-0.233
-0.234
-0.235
-0.235
-0.236
-0.237
-0.237
-0.237
-0.237
-0.237
-0.237
-0.237
-0.236
-0.236
-0.234
-0.233
-0.231
-0.230
-0.227
-0.225
-0.223
-0.220
-0.217
-0.214
-0.211
-0.207
-0.204
-0.200
-0.197
-0.193
-0.189
-0.186
-0.182
-0.179
-0.175
-0.188
-0.191
-0.194
-0.196
-0.199
-0.202
-0.205
-0.207
-0.210
-0.212
-0.214
-0.216
-0.218
-0.219
-0.221
-0.222
-0.224
-0.225
-0.226
-0.227
-0.227
-0.228
-0.229
-0.229
-0.230
-0.230
-0.230
-0.231
-0.231
-0.231
-0.230
-0.230
-0.229
-0.228
-0.227
-0.226
-0.225
-0.223
-0.221
-0.219
-0.216
-0.214
-0.211
-0.208
-0.205
-0.202
-0.199
-0.196
-0.192
-0.189
-0.186
-0.182
-0.179
-0.176
-0.172
-0.136
-0.137
-0.138
-0.139
-0.140
-0.141
-0.142
-0.143
-0.144
-0.145
-0.146
-0.147
-0.148
-0.148
-0.149
-0.150
-0.151
-0.151
-0.152
-0.152
-0.153
-0.153
-0.153
-0.154
-0.154
-0.154
-0.154
-0.154
-0.154
-0.153
-0.153
-0.153
-0.152
-0.152
-0.151
-0.151
-0.150
-0.150
-0.149
-0.148
-0.147
-0.147
-0.146
-0.145
-0.144
-0.143
-0.142
-0.141
-0.140
-0.139
-0.138
-0.137
-0.136
-0.135
-0.133
-0.137
-0.139
-0.140
-0.141
-0.142
-0.143
-0.144
-0.145
-0.146
-0.147
-0.148
-0.149
-0.150
-0.151
-0.152
-0.152
-0.153
-0.154
-0.154
-0.155
-0.155
-0.155
-0.156
-0.156
-0.156
-0.156
-0.156
-0.156
-0.156
-0.156
-0.155
-0.155
-0.154
-0.154
-0.153
-0.153
-0.152
-0.151
-0.151
-0.150
-0.149
-0.148
-0.147
-0.146
-0.145
-0.144
-0.143
-0.142
-0.141
-0.140
-0.139
-0.138
-0.137
-0.136
-0.135
-0.139
-0.140
-0.141
-0.143
-0.144
-0.145
-0.146
-0.147
-0.148
-0.149
-0.150
-0.151
-0.152
-0.153
-0.154
-0.155
-0.155
-0.156
-0.157
-0.157
-0.158
-0.158
-0.158
-0.158
-0.158
-0.159
-0.158
-0.158
-0.158
-0.158
-0.157
-0.157
-0.157
-0.156
-0.155
-0.155
-0.154
-0.153
-0.153
-0.152
-0.151
-0.150
-0.149
-0.148
-0.147
-0.146
-0.145
-0.144
-0.143
-0.142
-0.140
-0.139
-0.138
-0.137
-0.136
-0.141
-0.142
-0.143
-0.145
-0.146
-0.147
-0.148
-0.149
-0.150
-0.151
-0.153
-0.154
-0.155
-0.155
-0.156
-0.157
-0.158
-0.159
-0.159
-0.160
-0.160
-0.161
-0.161
-0.161
-0.161
-0.161
-0.161
-0.161
-0.160
-0.160
-0.160
-0.159
-0.159
-0.158
-0.157
-0.157
-0.156
-0.155
-0.154
-0.153
-0.153
-0.152
-0.151
-0.150
-0.149
-0.147
-0.146
-0.145
-0.144
-0.143
-0.142
-0.141
-0.139
-0.138
-0.137
-0.143
-0.144
-0.145
-0.146
-0.148
-0.149
-0.150
-0.151
-0.153
-0.154
-0.155
-0.156
-0.157
-0.158
-0.159
-0.160
-0.161
-0.161
-0.162
-0.162
-0.163
-0.163
-0.163
-0.164
-0.164
-0.164
-0.164
-0.163
-0.163
-0.163
-0.162
-0.161
-0.161
-0.160
-0.159
-0.159
-0.158
-0.157
-0.156
-0.155
-0.154
-0.153
-0.152
-0.151
-0.150
-0.149
-0.148
-0.147
-0.145
-0.144
-0.143
-0.142
-0.141
-0.139
-0.138
-0.144
-0.146
-0.147
-0.148
-0.150
-0.151
-0.152
-0.154
-0.155
-0.156
-0.157
-0.158
-0.159
-0.161
-0.162
-0.162
-0.163
-0.164
-0.165
-0.165
-0.166
-0.166
-0.166
-0.166
-0.166
-0.166
-0.166
-0.166
-0.165
-0.165
-0.164
-0.164
-0.163
-0.162
-0.161
-0.161
-0.160
-0.159
-0.158
-0.157
-0.156
-0.155
-0.154
-0.153
-0.151
-0.150
-0.149
-0.148
-0.147
-0.145
-0.144
-0.143
-0.142
-0.140
-0.139
-0.146
-0.148
-0.149
-0.150
-0.152
-0.153
-0.155
-0.156
-0.157
-0.159
-0.160
-0.161
-0.162
-0.163
-0.164
-0.165
-0.166
-0.167
-0.168
-0.168
-0.169
-0.169
-0.169
-0.169
-0.169
-0.169
-0.169
-0.169
-0.168
-0.167
-0.167
-0.166
-0.165
-0.164
-0.163
-0.162
-0.162
-0.161
-0.160
-0.158
-0.157
-0.156
-0.155
-0.154
-0.153
-0.152
-0.150
-0.149
-0.148
-0.147
-0.145
-0.144
-0.143
-0.141
-0.140
-0.148
-0.150
-0.151
-0.153
-0.154
-0.155
-0.157
-0.158
-0.160
-0.161
-0.162
-0.164
-0.165
-0.166
-0.167
-0.168
-0.169
-0.170
-0.171
-0.171
-0.172
-0.172
-0.172
-0.172
-0.172
-0.172
-0.172
-0.171
-0.171
-0.170
-0.169
-0.168
-0.167
-0.166
-0.165
-0.164
-0.163
-0.162
-0.161
-0.160
-0.159
-0.158
-0.157
-0.155
-0.154
-0.153
-0.152
-0.150
-0.149
-0.148
-0.146
-0.145
-0.144
-0.142
-0.141
-0.150
-0.152
-0.153
-0.155
-0.156
-0.158
-0.159
-0.161
-0.162
-0.164
-0.165
-0.166
-0.168
-0.169
-0.170
-0.171
-0.172
-0.173
-0.174
-0.175
-0.175
-0.176
-0.176
-0.176
-0.176
-0.175
-0.175
-0.174
-0.173
-0.173
-0.172
-0.171
-0.169
-0.168
-0.167
-0.166
-0.165
-0.164
-0.163
-0.161
-0.160
-0.159
-0.158
-0.157
-0.155
-0.154
-0.153
-0.152
-0.150
-0.149
-0.147
-0.146
-0.145
-0.143
-0.142
-0.152
-0.154
-0.155
-0.157
-0.158
-0.160
-0.162
-0.163
-0.165
-0.166
-0.168
-0.169
-0.171
-0.172
-0.173
-0.175
-0.176
-0.177
-0.178
-0.178
-0.179
-0.179
-0.179
-0.179
-0.179
-0.179
-0.178
-0.177
-0.176
-0.175
-0.174
-0.173
-0.171
-0.170
-0.169
-0.168
-0.166
-0.165
-0.164
-0.163
-0.162
-0.160
-0.159
-0.158
-0.157
-0.155
-0.154
-0.153
-0.151
-0.150
-0.148
-0.147
-0.146
-0.144
-0.143
-0.154
-0.156
-0.157
-0.159
-0.161
-0.162
-0.164
-0.166
-0.167
-0.169
-0.171
-0.172
-0.174
-0.175
-0.177
-0.178
-0.179
-0.180
-0.181
-0.182
-0.183
-0.183
-0.183
-0.183
-0.183
-0.182
-0.181
-0.180
-0.179
-0.178
-0.176
-0.175
-0.173
-0.172
-0.170
-0.169
-0.168
-0.166
-0.165
-0.164
-0.163
-0.161
-0.160
-0.159
-0.158
-0.156
-0.155
-0.154
-0.152
-0.151
-0.149
-0.148
-0.147
-0.145
-0.144
-0.156
-0.158
-0.160
-0.161
-0.163
-0.165
-0.167
-0.168
-0.170
-0.172
-0.174
-0.175
-0.177
-0.179
-0.180
-0.182
-0.183
-0.184
-0.185
-0.186
-0.187
-0.187
-0.187
-0.187
-0.187
-0.186
-0.185
-0.183
-0.182
-0.180
-0.178
-0.177
-0.175
-0.173
-0.171
-0.170
-0.168
-0.167
-0.166
-0.165
-0.164
-0.162
-0.161
-0.160
-0.159
-0.157
-0.156
-0.154
-0.153
-0.152
-0.150
-0.149
-0.147
-0.146
-0.144
-0.158
-0.160
-0.162
-0.164
-0.166
-0.167
-0.169
-0.171
-0.173
-0.175
-0.177
-0.179
-0.181
-0.182
-0.184
-0.186
-0.187
-0.189
-0.190
-0.191
-0.192
-0.192
-0.192
-0.192
-0.191
-0.190
-0.189
-0.187
-0.185
-0.183
-0.180
-0.178
-0.176
-0.174
-0.172
-0.170
-0.169
-0.168
-0.166
-0.165
-0.164
-0.163
-0.162
-0.161
-0.159
-0.158
-0.157
-0.155
-0.154
-0.152
-0.151
-0.149
-0.148
-0.147
-0.145
-0.160
-0.162
-0.164
-0.166
-0.168
-0.170
-0.172
-0.174
-0.176
-0.178
-0.180
-0.182
-0.184
-0.186
-0.188
-0.190
-0.192
-0.194
-0.195
-0.196
-0.197
-0.197
-0.197
-0.197
-0.196
-0.195
-0.193
-0.190
-0.188
-0.185
-0.182
-0.179
-0.176
-0.174
-0.172
-0.170
-0.168
-0.167
-0.166
-0.165
-0.164
-0.163
-0.162
-0.161
-0.160
-0.159
-0.157
-0.156
-0.154
-0.153
-0.151
-0.150
-0.149
-0.147
-0.146
-0.162
-0.164
-0.166
-0.168
-0.171
-0.173
-0.175
-0.177
-0.179
-0.181
-0.184
-0.186
-0.188
-0.190
-0.193
-0.195
-0.197
-0.199
-0.200
-0.202
-0.203
-0.203
-0.203
-0.203
-0.201
-0.200
-0.197
-0.194
-0.191
-0.187
-0.183
-0.180
-0.176
-0.173
-0.171
-0.169
-0.167
-0.166
-0.165
-0.165
-0.164
-0.163
-0.163
-0.162
-0.160
-0.159
-0.158
-0.156
-0.155
-0.153
-0.152
-0.150
-0.149
-0.148
-0.146
-0.165
-0.167
-0.169
-0.171
-0.173
-0.175
-0.178
-0.180
-0.182
-0.185
-0.187
-0.190
-0.192
-0.195
-0.197
-0.200
-0.202
-0.205
-0.207
-0.208
-0.210
-0.210
-0.210
-0.209
-0.208
-0.205
-0.202
-0.198
-0.194
-0.189
-0.184
-0.179
-0.175
-0.171
-0.168
-0.166
-0.165
-0.164
-0.164
-0.164
-0.163
-0.163
-0.162
-0.162
-0.161
-0.159
-0.158
-0.157
-0.155
-0.154
-0.152
-0.151
-0.149
-0.148
-0.146
-0.167
-0.169
-0.171
-0.173
-0.176
-0.178
-0.180
-0.183
-0.185
-0.188
-0.191
-0.194
-0.196
-0.199
-0.202
-0.205
-0.208
-0.211
-0.214
-0.216
-0.217
-0.218
-0.218
-0.217
-0.215
-0.212
-0.208
-0.203
-0.197
-0.191
-0.184
-0.177
-0.172
-0.167
-0.163
-0.161
-0.160
-0.160
-0.161
-0.162
-0.162
-0.162
-0.162
-0.161
-0.160
-0.159
-0.158
-0.157
-0.155
-0.154
-0.152
-0.151
-0.149
-0.148
-0.147
-0.169
-0.171
-0.174
-0.176
-0.178
-0.181
-0.183
-0.186
-0.189
-0.192
-0.195
-0.198
-0.201
-0.204
-0.208
-0.211
-0.215
-0.218
-0.222
-0.225
-0.227
-0.228
-0.228
-0.227
-0.224
-0.220
-0.215
-0.208
-0.200
-0.192
-0.183
-0.174
-0.167
-0.161
-0.157
-0.154
-0.154
-0.155
-0.157
-0.158
-0.160
-0.161
-0.161
-0.160
-0.160
-0.159
-0.158
-0.156
-0.155
-0.154
-0.152
-0.151
-0.149
-0.148
-0.147
-0.171
-0.174
-0.176
-0.178
-0.181
-0.184
-0.186
-0.189
-0.192
-0.195
-0.198
-0.202
-0.206
-0.209
-0.214
-0.218
-0.222
-0.227
-0.231
-0.235
-0.238
-0.240
-0.240
-0.239
-0.235
-0.230
-0.223
-0.214
-0.204
-0.193
-0.181
-0.170
-0.160
-0.152
-0.147
-0.145
-0.146
-0.148
-0.152
-0.155
-0.157
-0.159
-0.159
-0.159
-0.159
-0.158
-0.157
-0.156
-0.154
-0.153
-0.152
-0.150
-0.149
-0.148
-0.147
-0.174
-0.176
-0.178
-0.181
-0.184
-0.186
-0.189
-0.192
-0.196
-0.199
-0.202
-0.206
-0.210
-0.215
-0.220
-0.225
-0.230
-0.236
-0.241
-0.246
-0.251
-0.253
-0.254
-0.253
-0.249
-0.242
-0.233
-0.222
-0.209
-0.194
-0.179
-0.164
-0.151
-0.141
-0.135
-0.134
-0.136
-0.140
-0.145
-0.150
-0.154
-0.156
-0.157
-0.157
-0.157
-0.156
-0.156
-0.155
-0.153
-0.152
-0.151
-0.150
-0.149
-0.147
-0.146
-0.176
-0.178
-0.181
-0.184
-0.186
-0.189
-0.192
-0.196
-0.199
-0.203
-0.207
-0.211
-0.215
-0.221
-0.226
-0.232
-0.239
-0.246
-0.253
-0.260
-0.266
-0.270
-0.272
-0.270
-0.265
-0.257
-0.245
-0.231
-0.215
-0.196
-0.177
-0.158
-0.141
-0.129
-0.122
-0.121
-0.125
-0.132
-0.139
-0.145
-0.150
-0.153
-0.154
-0.155
-0.155
-0.154
-0.154
-0.153
-0.152
-0.151
-0.150
-0.149
-0.148
-0.147
-0.146
-0.178
-0.181
-0.183
-0.186
-0.189
-0.192
-0.195
-0.199
-0.202
-0.206
-0.211
-0.215
-0.221
-0.226
-0.233
-0.240
-0.248
-0.257
-0.266
-0.276
-0.284
-0.290
-0.293
-0.291
-0.285
-0.275
-0.260
-0.242
-0.222
-0.199
-0.175
-0.153
-0.132
-0.118
-0.110
-0.110
-0.116
-0.124
-0.133
-0.141
-0.146
-0.149
-0.150
-0.151
-0.151
-0.151
-0.151
-0.150
-0.150
-0.149
-0.148
-0.148
-0.147
-0.146
-0.145
-0.180
-0.183
-0.186
-0.189
-0.192
-0.195
-0.198
-0.202
-0.206
-0.210
-0.215
-0.220
-0.226
-0.232
-0.240
-0.248
-0.258
-0.269
-0.281
-0.293
-0.304
-0.312
-0.317
-0.316
-0.308
-0.295
-0.277
-0.255
-0.230
-0.203
-0.176
-0.150
-0.127
-0.111
-0.104
-0.105
-0.112
-0.121
-0.130
-0.137
-0.141
-0.143
-0.144
-0.145
-0.145
-0.146
-0.146
-0.147
-0.147
-0.147
-0.146
-0.146
-0.145
-0.145
-0.144
-0.183
-0.186
-0.188
-0.191
-0.195
-0.198
-0.202
-0.205
-0.209
-0.214
-0.219
-0.224
-0.231
-0.238
-0.246
-0.256
-0.268
-0.281
-0.295
-0.310
-0.325
-0.337
-0.344
-0.344
-0.335
-0.318
-0.295
-0.267
-0.237
-0.208
-0.179
-0.152
-0.129
-0.114
-0.107
-0.109
-0.115
-0.123
-0.129
-0.132
-0.134
-0.134
-0.135
-0.136
-0.137
-0.139
-0.141
-0.142
-0.143
-0.144
-0.144
-0.144
-0.144
-0.143
-0.143
-0.185
-0.188
-0.191
-0.194
-0.197
-0.201
-0.205
-0.208
-0.213
-0.217
-0.223
-0.229
-0.235
-0.243
-0.253
-0.264
-0.276
-0.292
-0.309
-0.327
-0.346
-0.362
-0.373
-0.374
-0.364
-0.343
-0.311
-0.275
-0.240
-0.209
-0.182
-0.159
-0.139
-0.127
-0.123
-0.125
-0.128
-0.129
-0.128
-0.124
-0.120
-0.118
-0.119
-0.121
-0.125
-0.129
-0.133
-0.136
-0.138
-0.140
-0.141
-0.142
-0.142
-0.142
-0.141
-0.187
-0.190
-0.193
-0.197
-0.200
-0.204
-0.207
-0.212
-0.216
-0.221
-0.226
-0.233
-0.240
-0.248
-0.258
-0.270
-0.284
-0.301
-0.320
-0.342
-0.364
-0.385
-0.401
-0.407
-0.397
-0.369
-0.326
-0.277
-0.235
-0.207
-0.187
-0.170
-0.156
-0.149
-0.146
-0.146
-0.143
-0.133
-0.119
-0.105
-0.094
-0.090
-0.091
-0.097
-0.106
-0.114
-0.122
-0.128
-0.133
-0.136
-0.138
-0.139
-0.140
-0.140
-0.140
-0.190
-0.193
-0.196
-0.199
-0.203
-0.206
-0.210
-0.215
-0.219
-0.224
-0.230
-0.236
-0.244
-0.253
-0.263
-0.275
-0.290
-0.308
-0.328
-0.352
-0.377
-0.402
-0.425
-0.440
-0.437
-0.404
-0.346
-0.281
-0.232
-0.208
-0.197
-0.186
-0.176
-0.171
-0.168
-0.162
-0.146
-0.121
-0.089
-0.061
-0.042
-0.038
-0.045
-0.061
-0.078
-0.095
-0.109
-0.120
-0.128
-0.133
-0.136
-0.137
-0.138
-0.138
-0.138
-0.192
-0.195
-0.198
-0.202
-0.205
-0.209
-0.213
-0.217
-0.222
-0.227
-0.233
-0.240
-0.247
-0.256
-0.267
-0.279
-0.294
-0.312
-0.332
-0.356
-0.381
-0.409
-0.439
-0.468
-0.480
-0.447
-0.382
-0.314
-0.266
-0.244
-0.231
-0.212
-0.195
-0.184
-0.176
-0.158
-0.125
-0.077
-0.021
0.028
0.055
0.055
0.031
-0.004
-0.039
-0.070
-0.094
-0.112
-0.124
-0.131
-0.134
-0.136
-0.136
-0.136
-0.136
-0.194
-0.198
-0.201
-0.204
-0.208
-0.212
-0.216
-0.220
-0.225
-0.230
-0.236
-0.243
-0.251
-0.260
-0.270
-0.282
-0.297
-0.313
-0.332
-0.353
-0.376
-0.401
-0.430
-0.464
-0.483
-0.446
-0.393
-0.372
-0.365
-0.352
-0.303
-0.242
-0.204
-0.183
-0.163
-0.127
-0.069
0.013
0.107
0.191
0.234
0.216
0.155
0.081
0.014
-0.038
-0.078
-0.106
-0.123
-0.133
-0.136
-0.136
-0.135
-0.134
-0.134
-0.197
-0.200
-0.203
-0.207
-0.210
-0.214
-0.218
-0.223
-0.228
-0.233
-0.239
-0.246
-0.253
-0.262
-0.272
-0.284
-0.298
-0.313
-0.329
-0.346
-0.362
-0.374
-0.384
-0.388
-0.368
-0.298
-0.277
-0.378
-0.512
-0.566
-0.400
-0.239
-0.187
-0.165
-0.132
-0.071
0.022
0.154
0.317
0.479
0.561
0.499
0.350
0.200
0.083
-0.003
-0.064
-0.106
-0.133
-0.144
-0.145
-0.140
-0.135
-0.133
-0.132
-0.199
-0.202
-0.206
-0.209
-0.213
-0.217
-0.221
-0.225
-0.230
-0.236
-0.242
-0.248
-0.256
-0.265
-0.275
-0.286
-0.298
-0.311
-0.325
-0.337
-0.343
-0.334
-0.299
-0.223
-0.115
0.045
0.041
-0.282
-0.627
-0.741
-0.250
-0.038
-0.097
-0.130
-0.091
0.004
0.146
0.348
0.623
0.955
1.170
0.989
0.637
0.354
0.163
0.036
-0.054
-0.122
-0.167
-0.179
-0.167
-0.150
-0.137
-0.131
-0.129
-0.202
-0.205
-0.208
-0.212
-0.215
-0.219
-0.223
-0.228
-0.232
-0.238
-0.244
-0.251
-0.258
-0.267
-0.276
-0.287
-0.299
-0.310
-0.321
-0.329
-0.326
-0.296
-0.200
0.012
0.247
0.623
0.639
-0.169
-0.500
-0.083
1.058
0.758
0.118
-0.096
-0.038
0.115
0.307
0.580
0.982
1.566
2.143
1.671
0.983
0.528
0.251
0.080
-0.046
-0.170
-0.275
-0.285
-0.222
-0.166
-0.137
-0.127
-0.125
-0.204
-0.207
-0.211
-0.214
-0.218
-0.221
-0.225
-0.230
-0.235
-0.240
-0.246
-0.253
-0.261
-0.269
-0.278
-0.289
-0.299
-0.311
-0.320
-0.326
-0.321
-0.285
-0.169
0.119
0.507
2.281
1.477
-0.340
-0.530
0.678
6.715
1.442
0.154
-0.100
0.123
0.394
0.573
0.815
1.266
1.716
2.236
1.937
1.411
0.716
0.339
0.139
-0.012
-0.281
-0.717
-0.664
-0.340
-0.180
-0.129
-0.118
-0.118
-0.207
-0.210
-0.213
-0.217
-0.220
-0.224
-0.228
-0.232
-0.237
-0.242
-0.248
-0.255
-0.263
-0.271
-0.281
-0.291
-0.301
-0.312
-0.323
-0.330
-0.328
-0.308
-0.244
-0.109
0.187
1.585
0.796
-0.973
-1.012
-0.627
-1.589
-0.577
-0.046
0.011
1.060
1.461
1.602
0.877
1.054
1.157
1.114
1.239
2.018
0.814
0.424
0.235
0.153
-0.289
-3.843
-2.252
-0.439
-0.136
-0.098
-0.101
-0.110
-0.210
-0.213
-0.216
-0.219
-0.223
-0.226
-0.230
-0.234
-0.238
-0.244
-0.250
-0.257
-0.265
-0.274
-0.284
-0.294
-0.305
-0.316
-0.327
-0.337
-0.343
-0.342
-0.329
-0.302
-0.229
-0.117
-0.506
-1.059
-1.039
-0.812
-2.710
3.308
0.048
-0.146
3.432
3.591
0.959
0.449
0.461
0.456
-0.452
-5.133
0.075
0.799
0.605
0.351
0.393
1.034
-9.713
-1.810
0.295
0.057
-0.038
-0.078
-0.100
-0.213
-0.216
-0.220
-0.223
-0.226
-0.229
-0.232
-0.236
-0.240
-0.246
-0.252
-0.260
-0.268
-0.277
-0.287
-0.298
-0.309
-0.321
-0.333
-0.346
-0.359
-0.372
-0.383
-0.397
-0.415
-0.465
-0.605
-0.713
-0.546
-0.118
-0.135
-0.081
-2.650
-1.380
-3.895
-5.329
0.155
-0.356
-0.158
0.058
-0.551
-2.459
0.449
1.713
1.445
0.387
-0.120
1.162
1.754
9.825
1.707
0.266
0.016
-0.060
-0.092
-0.217
-0.220
-0.223
-0.226
-0.229
-0.232
-0.235
-0.238
-0.242
-0.248
-0.255
-0.263
-0.272
-0.281
-0.292
-0.303
-0.314
-0.327
-0.340
-0.355
-0.373
-0.392
-0.416
-0.442
-0.472
-0.504
-0.522
-0.461
-0.221
0.224
0.227
-0.416
-1.427
0.620
-0.637
0.400
1.120
-1.896
-0.768
-0.166
-0.102
-0.047
0.628
1.816
3.182
1.028
-8.243
7.432
6.071
3.355
0.973
0.241
0.022
-0.057
-0.092
-0.221
-0.225
-0.228
-0.231
-0.234
-0.236
-0.238
-0.241
-0.245
-0.251
-0.258
-0.267
-0.276
-0.287
-0.298
-0.309
-0.321
-0.334
-0.348
-0.364
-0.383
-0.406
-0.433
-0.461
-0.485
-0.491
-0.449
-0.321
-0.059
0.384
0.403
-0.041
-0.318
-0.054
-0.387
-0.526
-0.233
-0.781
-1.223
-3.637
-0.284
-0.085
0.166
0.932
3.141
1.509
-2.574
2.147
1.964
1.144
0.384
0.101
-0.015
-0.069
-0.098
-0.227
-0.231
-0.235
-0.238
-0.240
-0.242
-0.244
-0.246
-0.250
-0.256
-0.263
-0.273
-0.284
-0.295
-0.307
-0.318
-0.330
-0.343
-0.357
-0.373
-0.393
-0.417
-0.444
-0.473
-0.492
-0.481
-0.404
-0.215
0.121
0.564
0.610
0.232
-0.303
-0.768
-3.139
-2.590
-0.196
-0.287
-3.148
-5.800
1.356
-1.097
-0.641
0.066
4.060
0.661
0.176
0.302
0.225
0.108
0.034
-0.019
-0.061
-0.090
-0.109
-0.234
-0.239
-0.244
-0.247
-0.250
-0.252
-0.253
-0.255
-0.259
-0.264
-0.273
-0.283
-0.295
-0.307
-0.319
-0.331
-0.342
-0.354
-0.367
-0.382
-0.402
-0.427
-0.457
-0.490
-0.517
-0.511
-0.415
-0.127
0.478
1.989
1.968
0.866
0.198
-0.048
0.137
0.319
-0.090
0.079
-0.321
0.563
0.036
-6.114
-1.219
-0.372
-2.847
-0.590
0.615
0.443
0.067
-0.089
-0.090
-0.086
-0.096
-0.110
-0.122
-0.243
-0.250
-0.256
-0.261
-0.265
-0.267
-0.269
-0.271
-0.274
-0.280
-0.289
-0.301
-0.313
-0.326
-0.337
-0.348
-0.358
-0.368
-0.379
-0.393
-0.413
-0.439
-0.476
-0.525
-0.584
-0.633
-0.582
-0.175
0.969
3.448
4.984
2.019
0.771
0.333
0.317
0.277
-0.078
0.089
-1.135
-1.290
-0.123
-1.059
0.906
0.407
0.049
0.578
1.104
0.686
0.196
-0.037
-0.097
-0.111
-0.120
-0.128
-0.135
-0.255
-0.264
-0.273
-0.281
-0.287
-0.292
-0.294
-0.296
-0.300
-0.307
-0.317
-0.329
-0.342
-0.354
-0.364
-0.372
-0.379
-0.386
-0.394
-0.406
-0.425
-0.454
-0.499
-0.573
-0.697
-0.896
-1.106
-0.757
1.302
4.505
5.567
2.946
1.103
0.427
0.203
0.071
-0.110
-0.358
-2.311
1.301
5.174
0.422
-10.408
-0.285
0.463
0.643
0.822
0.528
0.176
-0.018
-0.098
-0.127
-0.138
-0.144
-0.148
-0.269
-0.283
-0.297
-0.310
-0.321
-0.329
-0.334
-0.338
-0.343
-0.351
-0.362
-0.375
-0.387
-0.397
-0.403
-0.406
-0.407
-0.409
-0.412
-0.421
-0.438
-0.468
-0.523
-0.623
-0.820
-1.235
-2.031
-2.428
0.017
4.304
10.952
2.979
0.963
0.272
0.005
-0.101
-0.137
-0.196
-0.466
1.011
2.722
2.350
-1.188
1.807
0.411
0.232
0.260
0.169
0.028
-0.074
-0.127
-0.149
-0.157
-0.160
-0.161
-0.287
-0.307
-0.328
-0.350
-0.369
-0.384
-0.394
-0.401
-0.408
-0.418
-0.432
-0.446
-0.457
-0.461
-0.459
-0.452
-0.444
-0.437
-0.434
-0.437
-0.451
-0.480
-0.538
-0.651
-0.886
-1.402
-2.475
-3.473
-1.973
1.441
5.274
1.667
0.438
-0.054
-0.273
-0.304
-0.197
-0.055
0.026
0.229
0.725
0.930
0.348
0.254
-0.028
-0.125
-0.104
-0.099
-0.124
-0.152
-0.169
-0.176
-0.177
-0.176
-0.173
-0.308
-0.337
-0.369
-0.404
-0.437
-0.463
-0.480
-0.490
-0.500
-0.515
-0.536
-0.554
-0.562
-0.557
-0.540
-0.516
-0.492
-0.472
-0.459
-0.454
-0.461
-0.486
-0.540
-0.649
-0.870
-1.334
-2.283
-3.902
-4.322
-1.601
0.050
0.157
-0.148
-0.447
-0.636
-0.583
-0.287
0.095
0.332
0.339
0.358
0.267
-0.065
-0.287
-0.375
-0.370
-0.316
-0.265
-0.236
-0.221
-0.212
-0.204
-0.197
-0.190
-0.184
-0.332
-0.371
-0.419
-0.473
-0.526
-0.570
-0.596
-0.609
-0.622
-0.648
-0.683
-0.714
-0.723
-0.702
-0.657
-0.602
-0.551
-0.512
-0.485
-0.470
-0.469
-0.486
-0.529
-0.618
-0.795
-1.157
-1.947
-3.754
-4.915
-2.380
-0.904
-0.498
-0.549
-0.786
-1.002
-0.873
-0.378
0.263
0.648
0.368
0.090
-0.247
-0.586
-0.728
-0.680
-0.567
-0.456
-0.371
-0.312
-0.274
-0.247
-0.228
-0.214
-0.203
-0.194
-0.357
-0.409
-0.475
-0.555
-0.637
-0.704
-0.740
-0.753
-0.768
-0.812
-0.880
-0.943
-0.966
-0.922
-0.827
-0.717
-0.624
-0.556
-0.511
-0.484
-0.474
-0.480
-0.509
-0.573
-0.696
-0.930
-1.374
-2.074
-2.345
-1.610
-0.947
-0.694
-0.722
-0.919
-1.103
-0.959
-0.470
0.050
0.308
0.057
-0.362
-0.931
-1.449
-1.442
-1.084
-0.773
-0.573
-0.447
-0.365
-0.310
-0.273
-0.247
-0.228
-0.214
-0.203
-0.379
-0.445
-0.532
-0.640
-0.758
-0.854
-0.898
-0.901
-0.917
-0.983
-1.107
-1.245
-1.319
-1.256
-1.068
-0.860
-0.702
-0.598
-0.533
-0.494
-0.475
-0.472
-0.487
-0.525
-0.598
-0.723
-0.911
-1.118
-1.168
-0.986
-0.772
-0.678
-0.713
-0.833
-0.929
-0.822
-0.533
-0.267
-0.187
-0.400
-0.922
-1.850
-2.879
-2.549
-1.562
-0.968
-0.664
-0.499
-0.399
-0.335
-0.292
-0.261
-0.239
-0.223
-0.210
-0.397
-0.473
-0.578
-0.715
-0.867
-0.988
-1.034
-1.022
-1.026
-1.113
-1.300
-1.547
-1.750
-1.700
-1.356
-1.004
-0.769
-0.629
-0.547
-0.498
-0.471
-0.460
-0.463
-0.481
-0.518
-0.574
-0.646
-0.708
-0.719
-0.669
-0.609
-0.588
-0.618
-0.680
-0.718
-0.668
-0.542
-0.443
-0.479
-0.744
-1.354
-2.444
-3.608
-3.042
-1.788
-1.066
-0.712
-0.525
-0.417
-0.349
-0.302
-0.270
-0.246
-0.229
-0.215
-0.405
-0.487
-0.604
-0.758
-0.933
-1.073
-1.114
-1.079
-1.062
-1.143
-1.346
-1.663
-2.008
-1.993
-1.527
-1.076
-0.795
-0.638
-0.548
-0.495
-0.464
-0.447
-0.441
-0.446
-0.459
-0.481
-0.504
-0.521
-0.521
-0.505
-0.489
-0.490
-0.512
-0.548
-0.571
-0.562
-0.530
-0.529
-0.633
-0.938
-1.582
-2.616
-3.268
-2.627
-1.656
-1.039
-0.708
-0.527
-0.420
-0.353
-0.307
-0.275
-0.251
-0.233
-0.219
-0.404
-0.484
-0.599
-0.753
-0.930
-1.071
-1.102
-1.050
-1.011
-1.058
-1.215
-1.473
-1.749
-1.749
-1.386
-1.008
-0.762
-0.619
-0.535
-0.483
-0.452
-0.433
-0.422
-0.419
-0.420
-0.423
-0.428
-0.428
-0.424
-0.416
-0.411
-0.417
-0.434
-0.459
-0.483
-0.497
-0.511
-0.555
-0.682
-0.975
-1.564
-2.493
-2.905
-2.195
-1.417
-0.937
-0.665
-0.508
-0.412
-0.350
-0.307
-0.276
-0.253
-0.235
-0.221
-0.392
-0.464
-0.565
-0.697
-0.845
-0.959
-0.984
-0.936
-0.892
-0.907
-0.996
-1.138
-1.268
-1.256
-1.070
-0.852
-0.686
-0.578
-0.510
-0.466
-0.437
-0.418
-0.406
-0.398
-0.393
-0.389
-0.385
-0.380
-0.374
-0.369
-0.368
-0.374
-0.388
-0.410
-0.433
-0.457
-0.487
-0.543
-0.657
-0.879
-1.268
-1.779
-1.972
-1.591
-1.123
-0.799
-0.600
-0.476
-0.396
-0.342
-0.303
-0.275
-0.253
-0.236
-0.223
-0.373
-0.433
-0.512
-0.610
-0.714
-0.790
-0.808
-0.780
-0.747
-0.746
-0.785
-0.849
-0.897
-0.886
-0.805
-0.697
-0.600
-0.529
-0.479
-0.444
-0.420
-0.403
-0.391
-0.382
-0.374
-0.368
-0.362
-0.356
-0.350
-0.347
-0.347
-0.354
-0.366
-0.384
-0.406
-0.431
-0.464
-0.514
-0.598
-0.736
-0.937
-1.144
-1.208
-1.064
-0.845
-0.661
-0.529
-0.438
-0.375
-0.330
-0.297
-0.272
-0.252
-0.236
-0.223
-0.350
-0.397
-0.454
-0.520
-0.585
-0.632
-0.645
-0.632
-0.612
-0.606
-0.621
-0.648
-0.670
-0.664
-0.629
-0.577
-0.525
-0.481
-0.447
-0.422
-0.403
-0.389
-0.378
-0.369
-0.362
-0.355
-0.349
-0.344
-0.340
-0.338
-0.340
-0.346
-0.357
-0.372
-0.391
-0.413
-0.441
-0.479
-0.534
-0.611
-0.705
-0.784
-0.803
-0.747
-0.647
-0.548
-0.465
-0.402
-0.354
-0.318
-0.289
-0.267
-0.249
-0.234
-0.222
-0.328
-0.362
-0.402
-0.445
-0.485
-0.512
-0.521
-0.515
-0.505
-0.500
-0.506
-0.519
-0.530
-0.531
-0.518
-0.494
-0.466
-0.440
-0.418
-0.400
-0.386
-0.375
-0.366
-0.359
-0.352
-0.347
-0.342
-0.338
-0.336
-0.336
-0.339
-0.345
-0.354
-0.367
-0.382
-0.400
-0.421
-0.448
-0.482
-0.523
-0.565
-0.597
-0.600
-0.571
-0.522
-0.466
-0.414
-0.370
-0.334
-0.305
-0.281
-0.262
-0.246
-0.232
-0.221
-0.307
-0.332
-0.360
-0.388
-0.413
-0.430
-0.436
-0.435
-0.429
-0.425
-0.428
-0.436
-0.444
-0.449
-0.445
-0.435
-0.421
-0.406
-0.392
-0.380
-0.370
-0.362
-0.355
-0.350
-0.345
-0.341
-0.338
-0.335
-0.335
-0.336
-0.340
-0.345
-0.353
-0.363
-0.375
-0.389
-0.404
-0.422
-0.442
-0.463
-0.481
-0.492
-0.490
-0.472
-0.443
-0.409
-0.375
-0.343
-0.316
-0.293
-0.273
-0.256
-0.242
-0.230
-0.219
-0.289
-0.308
-0.327
-0.347
-0.363
-0.375
-0.380
-0.380
-0.378
-0.376
-0.377
-0.383
-0.390
-0.395
-0.397
-0.393
-0.387
-0.379
-0.370
-0.363
-0.356
-0.350
-0.345
-0.341
-0.338
-0.336
-0.334
-0.333
-0.334
-0.337
-0.341
-0.346
-0.353
-0.361
-0.369
-0.379
-0.389
-0.400
-0.411
-0.421
-0.428
-0.430
-0.425
-0.412
-0.392
-0.369
-0.345
-0.322
-0.301
-0.282
-0.265
-0.251
-0.238
-0.227
-0.217
-0.274
-0.288
-0.303
-0.317
-0.329
-0.337
-0.342
-0.344
-0.344
-0.343
-0.346
-0.350
-0.355
-0.360
-0.363
-0.363
-0.361
-0.356
-0.352
-0.347
-0.343
-0.339
-0.336
-0.333
-0.331
-0.330
-0.330
-0.331
-0.333
-0.336
-0.340
-0.345
-0.351
-0.357
-0.363
-0.369
-0.375
-0.382
-0.387
-0.391
-0.392
-0.390
-0.384
-0.373
-0.358
-0.341
-0.323
-0.305
-0.288
-0.272
-0.258
-0.245
-0.234
-0.224
-0.215
-0.262
-0.273
-0.284
-0.295
-0.304
-0.311
-0.316
-0.319
-0.320
-0.322
-0.324
-0.328
-0.332
-0.336
-0.340
-0.341
-0.340
-0.338
-0.336
-0.333
-0.331
-0.328
-0.327
-0.325
-0.325
-0.325
-0.325
-0.327
-0.330
-0.333
-0.338
-0.342
-0.346
-0.351
-0.355
-0.359
-0.362
-0.365
-0.367
-0.367
-0.366
-0.362
-0.355
-0.345
-0.333
-0.319
-0.305
-0.290
-0.276
-0.263
-0.251
-0.240
-0.230
-0.220
-0.212
-0.251
-0.261
-0.270
-0.278
-0.286
-0.293
-0.297
-0.301
-0.304
-0.306
-0.309
-0.312
-0.315
-0.319
-0.322
-0.323
-0.324
-0.323
-0.322
-0.321
-0.320
-0.318
-0.318
-0.317
-0.317
-0.318
-0.320
-0.322
-0.325
-0.329
-0.333
-0.337
-0.340
-0.343
-0.346
-0.348
-0.349
-0.349
-0.349
-0.348
-0.344
-0.339
-0.332
-0.324
-0.313
-0.302
-0.290
-0.278
-0.266
-0.255
-0.244
-0.234
-0.225
-0.217
-0.209
-0.242
-0.250
-0.258
-0.265
-0.272
-0.278
-0.283
-0.287
-0.290
-0.293
-0.296
-0.299
-0.302
-0.306
-0.308
-0.309
-0.310
-0.311
-0.310
-0.310
-0.309
-0.309
-0.309
-0.309
-0.310
-0.311
-0.313
-0.316
-0.319
-0.323
-0.326
-0.329
-0.332
-0.334
-0.335
-0.336
-0.336
-0.335
-0.333
-0.330
-0.326
-0.321
-0.314
-0.306
-0.298
-0.288
-0.278
-0.267
-0.257
-0.247
-0.238
-0.229
-0.221
-0.213
-0.206
-0.235
-0.242
-0.248
-0.255
-0.261
-0.267
-0.271
-0.276
-0.279
-0.283
-0.286
-0.289
-0.291
-0.294
-0.296
-0.298
-0.299
-0.299
-0.300
-0.300
-0.300
-0.300
-0.301
-0.301
-0.302
-0.304
-0.306
-0.309
-0.312
-0.315
-0.318
-0.320
-0.322
-0.324
-0.324
-0.324
-0.322
-0.321
-0.318
-0.315
-0.310
-0.305
-0.299
-0.292
-0.284
-0.275
-0.267
-0.258
-0.249
-0.240
-0.232
-0.224
-0.216
-0.209
-0.203
-0.228
-0.234
-0.240
-0.246
-0.252
-0.257
-0.261
-0.266
-0.269
-0.273
-0.276
-0.279
-0.281
-0.284
-0.286
-0.287
-0.289
-0.289
-0.290
-0.290
-0.291
-0.291
-0.292
-0.293
-0.294
-0.296
-0.298
-0.301
-0.303
-0.306
-0.308
-0.310
-0.312
-0.312
-0.312
-0.311
-0.310
-0.307
-0.304
-0.301
-0.296
-0.291
-0.285
-0.279
-0.272
-0.265
-0.257
-0.249
-0.241
-0.234
-0.226
-0.219
-0.212
-0.206
-0.200
-0.222
-0.228
-0.233
-0.238
-0.243
-0.248
-0.253
-0.257
-0.261
-0.264
-0.267
-0.270
-0.272
-0.275
-0.276
-0.278
-0.279
-0.280
-0.281
-0.282
-0.282
-0.283
-0.284
-0.285
-0.286
-0.288
-0.290
-0.292
-0.294
-0.296
-0.298
-0.300
-0.301
-0.301
-0.300
-0.299
-0.297
-0.295
-0.291
-0.288
-0.284
-0.279
-0.273
-0.268
-0.261
-0.255
-0.248
-0.241
-0.234
-0.227
-0.221
-0.214
-0.208
-0.202
-0.196
-0.217
-0.222
-0.227
-0.231
-0.236
-0.241
-0.245
-0.249
-0.252
-0.256
-0.259
-0.261
-0.264
-0.266
-0.268
-0.269
-0.270
-0.272
-0.273
-0.273
-0.274
-0.275
-0.276
-0.277
-0.278
-0.280
-0.282
-0.283
-0.285
-0.287
-0.288
-0.289
-0.290
-0.290
-0.289
-0.287
-0.285
-0.283
-0.280
-0.276
-0.272
-0.268
-0.263
-0.257
-0.252
-0.246
-0.240
-0.234
-0.227
-0.221
-0.215
-0.209
-0.204
-0.198
-0.193
-0.212
-0.216
-0.221
-0.225
-0.229
-0.234
-0.237
-0.241
-0.245
-0.248
-0.251
-0.253
-0.256
-0.258
-0.259
-0.261
-0.262
-0.263
-0.265
-0.265
-0.266
-0.267
-0.268
-0.269
-0.271
-0.272
-0.273
-0.275
-0.276
-0.277
-0.278
-0.279
-0.279
-0.279
-0.278
-0.276
-0.274
-0.272
-0.269
-0.265
-0.261
-0.257
-0.253
-0.248
-0.243
-0.238
-0.232
-0.227
-0.221
-0.216
-0.210
-0.205
-0.200
-0.195
-0.190
-0.207
-0.211
-0.215
-0.219
-0.223
-0.227
-0.231
-0.234
-0.237
-0.240
-0.243
-0.246
-0.248
-0.250
-0.252
-0.253
-0.255
-0.256
-0.257
-0.258
-0.259
-0.260
-0.261
-0.262
-0.263
-0.264
-0.265
-0.266
-0.267
-0.268
-0.269
-0.269
-0.269
-0.268
-0.267
-0.266
-0.264
-0.261
-0.258
-0.255
-0.252
-0.248
-0.244
-0.240
-0.235
-0.230
-0.225
-0.220
-0.215
-0.210
-0.205
-0.200
-0.196
-0.191
-0.187
-0.202
-0.206
-0.210
-0.214
-0.217
-0.221
-0.224
-0.228
-0.231
-0.234
-0.236
-0.239
-0.241
-0.243
-0.244
-0.246
-0.247
-0.249
-0.250
-0.251
-0.252
-0.252
-0.253
-0.254
-0.255
-0.256
-0.257
-0.258
-0.259
-0.259
-0.260
-0.260
-0.259
-0.259
-0.257
-0.256
-0.254
-0.252
-0.249
-0.246
-0.243
-0.239
-0.236
-0.232
-0.228
-0.223
-0.219
-0.214
-0.210
-0.205
-0.201
-0.196
-0.192
-0.188
-0.183
-0.198
-0.201
-0.205
-0.209
-0.212
-0.215
-0.219
-0.222
-0.224
-0.227
-0.230
-0.232
-0.234
-0.236
-0.238
-0.239
-0.240
-0.242
-0.243
-0.244
-0.245
-0.245
-0.246
-0.247
-0.248
-0.249
-0.249
-0.250
-0.251
-0.251
-0.251
-0.251
-0.250
-0.250
-0.248
-0.247
-0.245
-0.243
-0.240
-0.238
-0.235
-0.232
-0.228
-0.225
-0.221
-0.217
-0.213
-0.209
-0.205
-0.200
-0.196
-0.192
-0.188
-0.184
-0.180
-0.194
-0.197
-0.200
-0.204
-0.207
-0.210
-0.213
-0.216
-0.219
-0.221
-0.223
-0.226
-0.228
-0.229
-0.231
-0.232
-0.234
-0.235
-0.236
-0.237
-0.238
-0.239
-0.239
-0.240
-0.241
-0.241
-0.242
-0.242
-0.243
-0.243
-0.243
-0.243
-0.242
-0.241
-0.240
-0.239
-0.237
-0.235
-0.233
-0.230
-0.227
-0.224
-0.221
-0.218
-0.214
-0.211
-0.207
-0.203
-0.200
-0.196
-0.192
-0.188
-0.184
-0.181
-0.177
-0.190
-0.193
-0.196
-0.199
-0.202
-0.205
-0.208
-0.210
-0.213
-0.215
-0.217
-0.220
-0.221
-0.223
-0.225
-0.226
-0.227
-0.229
-0.230
-0.231
-0.231
-0.232
-0.233
-0.234
-0.234
-0.235
-0.235
-0.235
-0.235
-0.235
-0.235
-0.235
-0.234
-0.233
-0.232
-0.231
-0.229
-0.227
-0.225
-0.223
-0.220
-0.218
-0.215
-0.212
-0.208
-0.205
-0.202
-0.198
-0.195
-0.191
-0.188
-0.184
-0.181
-0.177
-0.174
-0.137
-0.138
-0.139
-0.140
-0.141
-0.142
-0.143
-0.144
-0.145
-0.146
-0.147
-0.148
-0.149
-0.150
-0.151
-0.151
-0.152
-0.153
-0.153
-0.154
-0.154
-0.155
-0.155
-0.155
-0.155
-0.155
-0.155
-0.155
-0.155
-0.155
-0.155
-0.155
-0.154
-0.154
-0.153
-0.153
-0.152
-0.151
-0.151
-0.150
-0.149
-0.148
-0.148
-0.147
-0.146
-0.145
-0.144
-0.143
-0.142
-0.141
-0.139
-0.138
-0.137
-0.136
-0.135
-0.138
-0.139
-0.141
-0.142
-0.143
-0.144
-0.145
-0.146
-0.147
-0.148
-0.149
-0.150
-0.151
-0.152
-0.153
-0.154
-0.154
-0.155
-0.156
-0.156
-0.157
-0.157
-0.157
-0.158
-0.158
-0.158
-0.158
-0.158
-0.158
-0.157
-0.157
-0.157
-0.156
-0.156
-0.155
-0.155
-0.154
-0.153
-0.153
-0.152
-0.151
-0.150
-0.149
-0.148
-0.147
-0.146
-0.145
-0.144
-0.143
-0.142
-0.141
-0.140
-0.138
-0.137
-0.136
-0.140
-0.141
-0.142
-0.144
-0.145
-0.146
-0.147
-0.148
-0.149
-0.151
-0.152
-0.153
-0.154
-0.154
-0.155
-0.156
-0.157
-0.158
-0.158
-0.159
-0.159
-0.160
-0.160
-0.160
-0.160
-0.160
-0.160
-0.160
-0.160
-0.160
-0.159
-0.159
-0.158
-0.158
-0.157
-0.157
-0.156
-0.155
-0.154
-0.154
-0.153
-0.152
-0.151
-0.150
-0.149
-0.148
-0.147
-0.146
-0.144
-0.143
-0.142
-0.141
-0.140
-0.139
-0.137
-0.142
-0.143
-0.144
-0.146
-0.147
-0.148
-0.149
-0.150
-0.152
-0.153
-0.154
-0.155
-0.156
-0.157
-0.158
-0.159
-0.159
-0.160
-0.161
-0.161
-0.162
-0.162
-0.163
-0.163
-0.163
-0.163
-0.163
-0.163
-0.162
-0.162
-0.162
-0.161
-0.161
-0.160
-0.159
-0.159
-0.158
-0.157
-0.156
-0.155
-0.155
-0.154
-0.153
-0.151
-0.150
-0.149
-0.148
-0.147
-0.146
-0.145
-0.143
-0.142
-0.141
-0.140
-0.138
-0.144
-0.145
-0.146
-0.148
-0.149
-0.150
-0.151
-0.153
-0.154
-0.155
-0.156
-0.157
-0.158
-0.159
-0.160
-0.161
-0.162
-0.163
-0.164
-0.164
-0.165
-0.165
-0.165
-0.166
-0.166
-0.166
-0.166
-0.165
-0.165
-0.165
-0.164
-0.164
-0.163
-0.162
-0.162
-0.161
-0.160
-0.159
-0.158
-0.157
-0.156
-0.155
-0.154
-0.153
-0.152
-0.151
-0.150
-0.148
-0.147
-0.146
-0.145
-0.143
-0.142
-0.141
-0.140
-0.145
-0.147
-0.148
-0.150
-0.151
-0.152
-0.154
-0.155
-0.156
-0.157
-0.159
-0.160
-0.161
-0.162
-0.163
-0.164
-0.165
-0.166
-0.166
-0.167
-0.168
-0.168
-0.168
-0.168
-0.169
-0.168
-0.168
-0.168
-0.168
-0.167
-0.167
-0.166
-0.165
-0.164
-0.164
-0.163
-0.162
-0.161
-0.160
-0.159
-0.158
-0.157
-0.156
-0.155
-0.153
-0.152
-0.151
-0.150
-0.149
-0.147
-0.146
-0.145
-0.143
-0.142
-0.141
-0.147
-0.149
-0.150
-0.152
-0.153
-0.154
-0.156
-0.157
-0.159
-0.160
-0.161
-0.162
-0.164
-0.165
-0.166
-0.167
-0.168
-0.169
-0.170
-0.170
-0.171
-0.171
-0.171
-0.172
-0.172
-0.171
-0.171
-0.171
-0.170
-0.170
-0.169
-0.168
-0.167
-0.167
-0.166
-0.165
-0.164
-0.163
-0.162
-0.161
-0.160
-0.158
-0.157
-0.156
-0.155
-0.154
-0.152
-0.151
-0.150
-0.149
-0.147
-0.146
-0.144
-0.143
-0.142
-0.149
-0.151
-0.152
-0.154
-0.155
-0.157
-0.158
-0.160
-0.161
-0.162
-0.164
-0.165
-0.166
-0.168
-0.169
-0.170
-0.171
-0.172
-0.173
-0.173
-0.174
-0.174
-0.175
-0.175
-0.175
-0.174
-0.174
-0.174
-0.173
-0.172
-0.171
-0.171
-0.170
-0.169
-0.168
-0.167
-0.166
-0.164
-0.163
-0.162
-0.161
-0.160
-0.159
-0.158
-0.156
-0.155
-0.154
-0.152
-0.151
-0.150
-0.148
-0.147
-0.146
-0.144
-0.143
-0.151
-0.153
-0.154
-0.156
-0.158
-0.159
-0.161
-0.162
-0.164
-0.165
-0.167
-0.168
-0.169
-0.171
-0.172
-0.173
-0.174
-0.175
-0.176
-0.177
-0.177
-0.178
-0.178
-0.178
-0.178
-0.178
-0.177
-0.177
-0.176
-0.175
-0.174
-0.173
-0.172
-0.171
-0.170
-0.168
-0.167
-0.166
-0.165
-0.164
-0.163
-0.161
-0.160
-0.159
-0.158
-0.156
-0.155
-0.154
-0.152
-0.151
-0.149
-0.148
-0.147
-0.145
-0.144
-0.153
-0.155
-0.157
-0.158
-0.160
-0.161
-0.163
-0.165
-0.166
-0.168
-0.169
-0.171
-0.173
-0.174
-0.175
-0.177
-0.178
-0.179
-0.180
-0.181
-0.181
-0.182
-0.182
-0.182
-0.182
-0.181
-0.181
-0.180
-0.179
-0.178
-0.176
-0.175
-0.174
-0.173
-0.171
-0.170
-0.169
-0.168
-0.166
-0.165
-0.164
-0.163
-0.162
-0.160
-0.159
-0.158
-0.156
-0.155
-0.153
-0.152
-0.150
-0.149
-0.148
-0.146
-0.145
-0.155
-0.157
-0.159
-0.160
-0.162
-0.164
-0.166
-0.167
-0.169
-0.171
-0.172
-0.174
-0.176
-0.177
-0.179
-0.180
-0.182
-0.183
-0.184
-0.185
-0.185
-0.186
-0.186
-0.186
-0.186
-0.185
-0.184
-0.183
-0.182
-0.180
-0.179
-0.177
-0.176
-0.174
-0.173
-0.171
-0.170
-0.169
-0.168
-0.166
-0.165
-0.164
-0.163
-0.161
-0.160
-0.159
-0.157
-0.156
-0.154
-0.153
-0.151
-0.150
-0.148
-0.147
-0.145
-0.157
-0.159
-0.161
-0.163
-0.165
-0.166
-0.168
-0.170
-0.172
-0.174
-0.176
-0.177
-0.179
-0.181
-0.183
-0.184
-0.186
-0.187
-0.188
-0.189
-0.190
-0.190
-0.190
-0.190
-0.190
-0.189
-0.188
-0.186
-0.185
-0.183
-0.181
-0.179
-0.177
-0.175
-0.174
-0.172
-0.171
-0.170
-0.168
-0.167
-0.166
-0.165
-0.164
-0.162
-0.161
-0.160
-0.158
-0.157
-0.155
-0.154
-0.152
-0.151
-0.149
-0.148
-0.146
-0.159
-0.161
-0.163
-0.165
-0.167
-0.169
-0.171
-0.173
-0.175
-0.177
-0.179
-0.181
-0.183
-0.185
-0.187
-0.188
-0.190
-0.192
-0.193
-0.194
-0.195
-0.195
-0.195
-0.195
-0.194
-0.193
-0.192
-0.190
-0.188
-0.185
-0.183
-0.180
-0.178
-0.176
-0.174
-0.172
-0.171
-0.170
-0.169
-0.168
-0.167
-0.166
-0.164
-0.163
-0.162
-0.161
-0.159
-0.158
-0.156
-0.155
-0.153
-0.151
-0.150
-0.148
-0.147
-0.162
-0.164
-0.166
-0.167
-0.170
-0.172
-0.174
-0.176
-0.178
-0.180
-0.182
-0.184
-0.187
-0.189
-0.191
-0.193
-0.195
-0.197
-0.198
-0.200
-0.201
-0.201
-0.201
-0.201
-0.200
-0.198
-0.196
-0.194
-0.191
-0.188
-0.184
-0.181
-0.178
-0.176
-0.173
-0.172
-0.170
-0.169
-0.168
-0.168
-0.167
-0.166
-0.165
-0.164
-0.163
-0.161
-0.160
-0.158
-0.157
-0.155
-0.154
-0.152
-0.151
-0.149
-0.147
-0.164
-0.166
-0.168
-0.170
-0.172
-0.174
-0.176
-0.179
-0.181
-0.183
-0.186
-0.188
-0.191
-0.193
-0.195
-0.198
-0.200
-0.202
-0.204
-0.206
-0.207
-0.208
-0.208
-0.207
-0.206
-0.204
-0.201
-0.198
-0.194
-0.190
-0.185
-0.181
-0.177
-0.174
-0.171
-0.169
-0.168
-0.168
-0.167
-0.167
-0.167
-0.166
-0.165
-0.164
-0.163
-0.162
-0.160
-0.159
-0.157
-0.156
-0.154
-0.153
-0.151
-0.149
-0.148
-0.166
-0.168
-0.170
-0.172
-0.175
-0.177
-0.179
-0.182
-0.184
-0.187
-0.189
-0.192
-0.195
-0.198
-0.200
-0.203
-0.206
-0.209
-0.211
-0.213
-0.215
-0.215
-0.216
-0.215
-0.213
-0.210
-0.207
-0.202
-0.197
-0.191
-0.185
-0.180
-0.175
-0.170
-0.167
-0.165
-0.164
-0.164
-0.165
-0.165
-0.166
-0.166
-0.165
-0.164
-0.163
-0.162
-0.161
-0.159
-0.158
-0.156
-0.154
-0.153
-0.151
-0.150
-0.148
-0.168
-0.170
-0.173
-0.175
-0.177
-0.180
-0.182
-0.185
-0.188
-0.190
-0.193
-0.196
-0.199
-0.203
-0.206
-0.209
-0.213
-0.216
-0.219
-0.222
-0.224
-0.225
-0.225
-0.224
-0.222
-0.218
-0.213
-0.207
-0.200
-0.192
-0.184
-0.176
-0.169
-0.164
-0.160
-0.158
-0.158
-0.159
-0.161
-0.163
-0.164
-0.164
-0.165
-0.164
-0.163
-0.162
-0.161
-0.159
-0.158
-0.156
-0.155
-0.153
-0.151
-0.150
-0.148
-0.170
-0.173
-0.175
-0.178
-0.180
-0.183
-0.185
-0.188
-0.191
-0.194
-0.197
-0.201
-0.204
-0.208
-0.212
-0.216
-0.220
-0.224
-0.228
-0.232
-0.234
-0.236
-0.236
-0.235
-0.232
-0.228
-0.221
-0.213
-0.203
-0.193
-0.182
-0.171
-0.161
-0.154
-0.149
-0.148
-0.149
-0.152
-0.155
-0.159
-0.161
-0.163
-0.164
-0.164
-0.163
-0.162
-0.161
-0.159
-0.158
-0.156
-0.154
-0.153
-0.151
-0.150
-0.148
-0.173
-0.175
-0.178
-0.180
-0.183
-0.186
-0.188
-0.191
-0.194
-0.198
-0.201
-0.205
-0.209
-0.213
-0.218
-0.223
-0.228
-0.234
-0.239
-0.244
-0.248
-0.250
-0.251
-0.250
-0.246
-0.240
-0.231
-0.220
-0.207
-0.193
-0.177
-0.162
-0.149
-0.139
-0.133
-0.132
-0.135
-0.141
-0.147
-0.153
-0.158
-0.161
-0.162
-0.163
-0.162
-0.161
-0.160
-0.159
-0.157
-0.156
-0.154
-0.153
-0.151
-0.150
-0.148
-0.175
-0.178
-0.180
-0.183
-0.186
-0.188
-0.191
-0.195
-0.198
-0.202
-0.205
-0.210
-0.214
-0.219
-0.225
-0.231
-0.238
-0.245
-0.252
-0.258
-0.264
-0.268
-0.269
-0.268
-0.263
-0.255
-0.244
-0.229
-0.212
-0.193
-0.171
-0.151
-0.132
-0.118
-0.111
-0.111
-0.118
-0.128
-0.138
-0.147
-0.154
-0.158
-0.161
-0.161
-0.161
-0.160
-0.159
-0.158
-0.156
-0.155
-0.153
-0.152
-0.151
-0.149
-0.148
-0.177
-0.180
-0.183
-0.185
-0.188
-0.191
-0.195
-0.198
-0.202
-0.206
-0.210
-0.214
-0.220
-0.226
-0.232
-0.240
-0.248
-0.257
-0.266
-0.276
-0.284
-0.290
-0.293
-0.291
-0.285
-0.275
-0.260
-0.241
-0.219
-0.193
-0.165
-0.137
-0.112
-0.094
-0.085
-0.087
-0.098
-0.113
-0.128
-0.141
-0.150
-0.156
-0.159
-0.159
-0.159
-0.158
-0.157
-0.156
-0.155
-0.153
-0.152
-0.151
-0.150
-0.148
-0.147
-0.180
-0.182
-0.185
-0.188
-0.191
-0.194
-0.198
-0.201
-0.205
-0.209
-0.214
-0.219
-0.225
-0.232
-0.240
-0.249
-0.259
-0.271
-0.283
-0.296
-0.308
-0.317
-0.322
-0.321
-0.313
-0.299
-0.280
-0.256
-0.228
-0.195
-0.160
-0.124
-0.092
-0.068
-0.058
-0.063
-0.079
-0.101
-0.121
-0.137
-0.147
-0.153
-0.156
-0.157
-0.156
-0.156
-0.155
-0.154
-0.153
-0.152
-0.151
-0.149
-0.148
-0.147
-0.146
-0.182
-0.185
-0.188
-0.191
-0.194
-0.197
-0.201
-0.205
-0.209
-0.213
-0.218
-0.224
-0.231
-0.238
-0.248
-0.258
-0.271
-0.285
-0.302
-0.319
-0.336
-0.350
-0.358
-0.357
-0.348
-0.330
-0.305
-0.275
-0.239
-0.200
-0.157
-0.115
-0.077
-0.050
-0.040
-0.049
-0.070
-0.097
-0.120
-0.136
-0.146
-0.151
-0.152
-0.153
-0.152
-0.152
-0.151
-0.150
-0.150
-0.149
-0.148
-0.148
-0.147
-0.146
-0.145
-0.184
-0.187
-0.190
-0.193
-0.197
-0.200
-0.204
-0.208
-0.212
-0.217
-0.223
-0.229
-0.236
-0.245
-0.255
-0.267
-0.282
-0.300
-0.321
-0.344
-0.368
-0.388
-0.400
-0.401
-0.389
-0.365
-0.332
-0.293
-0.250
-0.205
-0.158
-0.114
-0.076
-0.050
-0.044
-0.057
-0.082
-0.108
-0.128
-0.140
-0.146
-0.147
-0.147
-0.146
-0.146
-0.146
-0.146
-0.146
-0.146
-0.146
-0.146
-0.145
-0.145
-0.144
-0.144
-0.187
-0.190
-0.193
-0.196
-0.200
-0.203
-0.207
-0.211
-0.216
-0.221
-0.227
-0.233
-0.241
-0.251
-0.262
-0.276
-0.293
-0.315
-0.340
-0.369
-0.400
-0.428
-0.447
-0.450
-0.435
-0.402
-0.354
-0.301
-0.249
-0.202
-0.160
-0.122
-0.092
-0.076
-0.079
-0.097
-0.120
-0.137
-0.145
-0.146
-0.143
-0.139
-0.136
-0.135
-0.136
-0.137
-0.139
-0.140
-0.141
-0.142
-0.142
-0.142
-0.142
-0.142
-0.142
-0.189
-0.192
-0.195
-0.199
-0.202
-0.206
-0.210
-0.214
-0.219
-0.224
-0.231
-0.238
-0.246
-0.256
-0.268
-0.284
-0.303
-0.326
-0.356
-0.390
-0.428
-0.465
-0.494
-0.506
-0.491
-0.443
-0.364
-0.278
-0.212
-0.176
-0.159
-0.140
-0.125
-0.125
-0.141
-0.164
-0.177
-0.176
-0.163
-0.147
-0.132
-0.122
-0.117
-0.117
-0.121
-0.125
-0.129
-0.133
-0.136
-0.138
-0.139
-0.139
-0.140
-0.140
-0.140
-0.191
-0.195
-0.198
-0.201
-0.205
-0.209
-0.213
-0.217
-0.222
-0.228
-0.234
-0.241
-0.250
-0.261
-0.274
-0.290
-0.310
-0.335
-0.366
-0.404
-0.447
-0.493
-0.537
-0.571
-0.575
-0.510
-0.375
-0.219
-0.119
-0.115
-0.154
-0.166
-0.167
-0.180
-0.206
-0.229
-0.227
-0.202
-0.165
-0.129
-0.101
-0.087
-0.084
-0.089
-0.098
-0.109
-0.118
-0.126
-0.131
-0.134
-0.136
-0.136
-0.137
-0.137
-0.137
-0.194
-0.197
-0.200
-0.204
-0.207
-0.211
-0.216
-0.220
-0.225
-0.231
-0.237
-0.245
-0.254
-0.265
-0.278
-0.294
-0.314
-0.339
-0.370
-0.408
-0.452
-0.504
-0.568
-0.652
-0.727
-0.666
-0.459
-0.250
-0.111
-0.123
-0.194
-0.207
-0.206
-0.221
-0.245
-0.258
-0.239
-0.190
-0.129
-0.073
-0.036
-0.023
-0.029
-0.046
-0.068
-0.089
-0.106
-0.119
-0.127
-0.132
-0.133
-0.134
-0.134
-0.134
-0.134
-0.196
-0.199
-0.203
-0.206
-0.210
-0.214
-0.218
-0.223
-0.228
-0.234
-0.240
-0.248
-0.257
-0.268
-0.280
-0.296
-0.316
-0.339
-0.368
-0.403
-0.444
-0.495
-0.570
-0.709
-0.903
-0.834
-0.596
-0.537
-0.402
-0.378
-0.345
-0.275
-0.238
-0.235
-0.244
-0.235
-0.196
-0.125
-0.041
0.033
0.079
0.084
0.057
0.015
-0.028
-0.065
-0.094
-0.115
-0.128
-0.133
-0.134
-0.133
-0.132
-0.131
-0.131
-0.198
-0.202
-0.205
-0.209
-0.212
-0.216
-0.221
-0.225
-0.231
-0.236
-0.243
-0.251
-0.260
-0.270
-0.283
-0.298
-0.316
-0.337
-0.362
-0.391
-0.423
-0.461
-0.515
-0.614
-0.717
-0.453
-0.252
-0.570
-0.765
-1.127
-0.716
-0.353
-0.258
-0.235
-0.217
-0.180
-0.111
-0.015
0.099
0.204
0.263
0.249
0.181
0.097
0.021
-0.041
-0.088
-0.121
-0.140
-0.145
-0.141
-0.135
-0.130
-0.128
-0.128
-0.201
-0.204
-0.208
-0.211
-0.215
-0.219
-0.223
-0.228
-0.233
-0.239
-0.245
-0.253
-0.262
-0.272
-0.284
-0.298
-0.315
-0.334
-0.355
-0.377
-0.398
-0.413
-0.416
-0.383
-0.192
0.406
0.567
-0.251
-1.472
-5.311
-1.072
-0.273
-0.275
-0.244
-0.199
-0.116
-0.009
0.121
0.276
0.432
0.523
0.480
0.346
0.199
0.077
-0.016
-0.089
-0.142
-0.174
-0.178
-0.161
-0.142
-0.129
-0.124
-0.123
-0.203
-0.207
-0.210
-0.213
-0.217
-0.221
-0.225
-0.230
-0.235
-0.241
-0.247
-0.255
-0.264
-0.274
-0.285
-0.298
-0.314
-0.330
-0.348
-0.365
-0.376
-0.371
-0.328
-0.195
0.180
1.311
2.298
-0.055
-1.062
-1.625
5.162
0.372
-0.243
-0.345
-0.246
-0.046
0.114
0.264
0.449
0.651
0.788
0.747
0.565
0.329
0.143
0.016
-0.087
-0.185
-0.265
-0.268
-0.208
-0.155
-0.128
-0.118
-0.117
-0.206
-0.209
-0.212
-0.216
-0.219
-0.223
-0.227
-0.231
-0.236
-0.242
-0.249
-0.256
-0.265
-0.275
-0.286
-0.299
-0.313
-0.329
-0.345
-0.359
-0.366
-0.354
-0.299
-0.145
0.295
1.805
1.240
-0.167
-0.637
0.387
3.272
0.576
-0.145
-0.887
-0.388
0.165
0.331
0.398
0.533
0.706
0.860
1.076
1.125
0.529
0.229
0.081
-0.022
-0.206
-0.557
-0.558
-0.304
-0.164
-0.117
-0.107
-0.109
-0.208
-0.211
-0.215
-0.218
-0.221
-0.224
-0.228
-0.232
-0.237
-0.243
-0.250
-0.258
-0.267
-0.277
-0.288
-0.300
-0.314
-0.329
-0.345
-0.359
-0.369
-0.366
-0.334
-0.236
0.058
0.941
0.403
-0.869
-2.270
-1.290
-4.283
-1.649
-0.511
-1.417
0.694
1.128
0.962
0.485
0.456
0.518
0.571
1.368
3.226
0.703
0.326
0.211
0.277
0.492
-1.825
-1.558
-0.382
-0.122
-0.085
-0.089
-0.098
-0.211
-0.214
-0.217
-0.220
-0.223
-0.226
-0.229
-0.233
-0.238
-0.244
-0.251
-0.259
-0.268
-0.278
-0.290
-0.303
-0.316
-0.332
-0.348
-0.365
-0.381
-0.394
-0.395
-0.375
-0.310
-0.247
-0.506
-1.311
-3.465
2.379
-3.008
0.096
-0.031
0.698
4.897
2.273
0.742
0.296
0.245
0.230
0.008
-0.117
0.561
0.579
0.454
0.357
0.705
5.734
-1.118
-1.460
0.029
0.030
-0.028
-0.064
-0.087
-0.214
-0.217
-0.220
-0.222
-0.225
-0.227
-0.230
-0.233
-0.238
-0.244
-0.251
-0.260
-0.270
-0.281
-0.293
-0.306
-0.320
-0.336
-0.353
-0.373
-0.395
-0.421
-0.449
-0.478
-0.510
-0.567
-0.693
-0.874
-0.719
1.443
1.392
-0.249
-0.429
-0.279
0.021
0.051
0.009
-0.066
0.060
0.087
-0.143
-0.334
0.213
0.778
0.794
0.379
0.467
1.390
1.187
1.641
0.766
0.199
0.025
-0.044
-0.078
-0.218
-0.221
-0.223
-0.225
-0.227
-0.229
-0.231
-0.233
-0.237
-0.243
-0.251
-0.260
-0.271
-0.283
-0.296
-0.310
-0.325
-0.341
-0.359
-0.381
-0.408
-0.441
-0.482
-0.532
-0.589
-0.644
-0.670
-0.589
-0.174
1.111
1.414
-0.284
0.755
-0.323
-0.364
-0.187
-0.430
-0.170
0.360
0.243
-0.003
-0.008
0.290
0.843
1.006
0.152
1.049
0.885
2.820
1.887
0.625
0.202
0.035
-0.039
-0.076
-0.222
-0.225
-0.228
-0.229
-0.230
-0.231
-0.232
-0.233
-0.237
-0.242
-0.251
-0.261
-0.274
-0.287
-0.301
-0.316
-0.331
-0.348
-0.367
-0.389
-0.418
-0.454
-0.499
-0.553
-0.608
-0.644
-0.619
-0.470
-0.110
0.801
0.817
0.013
-0.383
-2.262
-0.603
-0.301
-0.353
1.387
3.482
0.563
-0.045
-0.048
0.112
0.379
0.552
0.182
-0.133
0.575
0.707
0.580
0.257
0.097
0.005
-0.050
-0.082
-0.228
-0.231
-0.234
-0.235
-0.236
-0.235
-0.234
-0.234
-0.237
-0.242
-0.252
-0.264
-0.278
-0.294
-0.309
-0.325
-0.340
-0.356
-0.375
-0.397
-0.425
-0.461
-0.506
-0.559
-0.607
-0.628
-0.575
-0.392
-0.045
0.444
0.536
-0.003
-1.550
-9.780
5.282
1.064
-1.419
0.616
0.675
-0.513
0.048
-0.271
-0.198
-0.389
-2.728
-0.254
0.904
0.452
-0.692
-0.546
-0.084
-0.015
-0.039
-0.069
-0.093
-0.235
-0.239
-0.243
-0.244
-0.244
-0.243
-0.240
-0.239
-0.240
-0.245
-0.256
-0.270
-0.287
-0.305
-0.322
-0.337
-0.352
-0.368
-0.385
-0.406
-0.433
-0.468
-0.513
-0.568
-0.626
-0.661
-0.612
-0.380
0.151
1.022
1.245
0.520
-0.311
-0.542
3.473
4.033
-5.700
-0.027
0.450
-0.172
-0.085
-0.510
-0.310
-0.521
-3.818
0.432
2.461
1.126
-0.446
-0.556
-0.176
-0.075
-0.073
-0.090
-0.106
-0.245
-0.251
-0.256
-0.259
-0.259
-0.257
-0.254
-0.251
-0.250
-0.256
-0.267
-0.284
-0.304
-0.323
-0.340
-0.356
-0.370
-0.383
-0.398
-0.416
-0.442
-0.477
-0.527
-0.597
-0.698
-0.823
-0.904
-0.678
0.247
2.717
4.680
1.408
0.449
0.332
0.941
1.572
-0.064
1.843
-1.155
-2.046
-0.127
-0.023
-0.083
0.200
0.695
2.957
7.507
2.175
0.458
-0.034
-0.084
-0.084
-0.095
-0.109
-0.121
-0.257
-0.267
-0.275
-0.281
-0.284
-0.284
-0.280
-0.276
-0.275
-0.280
-0.293
-0.312
-0.334
-0.353
-0.370
-0.383
-0.394
-0.404
-0.415
-0.430
-0.453
-0.489
-0.547
-0.646
-0.831
-1.205
-1.913
-2.296
-0.667
2.446
4.400
1.687
0.672
0.617
0.532
0.640
0.014
-0.434
-3.495
-4.482
1.333
2.369
-0.073
0.313
1.080
2.164
3.183
1.577
0.539
0.114
-0.036
-0.090
-0.113
-0.127
-0.136
-0.274
-0.289
-0.303
-0.315
-0.324
-0.328
-0.327
-0.323
-0.322
-0.328
-0.343
-0.364
-0.385
-0.403
-0.416
-0.423
-0.427
-0.431
-0.436
-0.446
-0.466
-0.502
-0.568
-0.697
-0.980
-1.730
-4.440
-12.273
-3.980
0.604
2.213
1.321
0.501
0.163
-0.005
-0.093
-0.153
-0.285
-0.614
0.095
1.948
4.074
0.630
0.438
0.679
0.912
0.966
0.650
0.281
0.052
-0.061
-0.111
-0.133
-0.144
-0.150
-0.295
-0.318
-0.342
-0.366
-0.387
-0.401
-0.405
-0.403
-0.403
-0.411
-0.429
-0.452
-0.471
-0.482
-0.484
-0.480
-0.473
-0.465
-0.462
-0.465
-0.479
-0.512
-0.579
-0.720
-1.039
-1.897
-4.991
-14.904
-5.522
-0.970
0.850
0.586
0.074
-0.284
-0.500
-0.494
-0.286
-0.037
0.175
0.527
1.206
2.706
0.672
0.259
0.222
0.247
0.237
0.151
0.033
-0.061
-0.117
-0.145
-0.157
-0.163
-0.164
-0.321
-0.355
-0.395
-0.440
-0.482
-0.514
-0.527
-0.528
-0.529
-0.543
-0.569
-0.597
-0.612
-0.608
-0.588
-0.560
-0.532
-0.508
-0.492
-0.485
-0.491
-0.517
-0.577
-0.705
-0.984
-1.638
-3.269
-7.590
-14.181
-3.488
-0.726
-0.267
-0.449
-0.871
-1.318
-1.183
-0.454
0.386
0.985
0.894
1.043
0.848
0.174
-0.135
-0.186
-0.159
-0.129
-0.126
-0.142
-0.162
-0.175
-0.181
-0.182
-0.180
-0.178
-0.351
-0.400
-0.464
-0.541
-0.622
-0.686
-0.713
-0.710
-0.709
-0.736
-0.789
-0.835
-0.846
-0.813
-0.747
-0.674
-0.609
-0.559
-0.525
-0.505
-0.501
-0.516
-0.562
-0.663
-0.874
-1.334
-2.555
-8.172
-22.600
-4.291
-1.321
-0.752
-0.878
-1.530
-2.633
-2.323
-0.541
1.527
5.599
1.349
1.080
0.265
-0.523
-0.735
-0.632
-0.479
-0.369
-0.301
-0.262
-0.239
-0.224
-0.213
-0.204
-0.196
-0.190
-0.382
-0.451
-0.547
-0.672
-0.815
-0.933
-0.974
-0.952
-0.939
-0.998
-1.118
-1.229
-1.251
-1.163
-1.001
-0.834
-0.704
-0.615
-0.558
-0.523
-0.507
-0.511
-0.540
-0.607
-0.746
-1.026
-1.641
-2.916
-3.627
-2.185
-1.183
-0.903
-1.060
-1.701
-2.801
-2.435
-0.528
0.632
1.718
0.749
0.094
-0.998
-2.189
-2.064
-1.290
-0.803
-0.556
-0.423
-0.344
-0.294
-0.261
-0.239
-0.222
-0.210
-0.200
-0.412
-0.501
-0.633
-0.819
-1.048
-1.242
-1.297
-1.225
-1.187
-1.298
-1.569
-1.857
-1.982
-1.831
-1.429
-1.055
-0.813
-0.670
-0.586
-0.536
-0.509
-0.501
-0.514
-0.552
-0.630
-0.769
-0.999
-1.277
-1.365
-1.136
-0.901
-0.851
-0.982
-1.318
-1.708
-1.489
-0.680
-0.089
0.140
-0.146
-1.000
-3.125
-8.882
-5.917
-2.193
-1.100
-0.696
-0.503
-0.397
-0.331
-0.287
-0.258
-0.236
-0.221
-0.209
-0.434
-0.541
-0.706
-0.952
-1.272
-1.551
-1.600
-1.456
-1.375
-1.539
-1.993
-2.630
-3.316
-3.274
-2.141
-1.316
-0.912
-0.711
-0.603
-0.542
-0.506
-0.489
-0.488
-0.504
-0.539
-0.597
-0.674
-0.741
-0.754
-0.708
-0.667
-0.685
-0.768
-0.910
-1.022
-0.933
-0.653
-0.415
-0.393
-0.746
-1.738
-4.391
-13.743
-7.768
-2.561
-1.243
-0.766
-0.545
-0.425
-0.352
-0.303
-0.270
-0.246
-0.229
-0.215
-0.446
-0.563
-0.747
-1.037
-1.432
-1.789
-1.816
-1.577
-1.429
-1.567
-2.048
-2.932
-4.745
-5.271
-2.763
-1.464
-0.951
-0.722
-0.604
-0.537
-0.497
-0.475
-0.465
-0.465
-0.475
-0.492
-0.510
-0.521
-0.516
-0.501
-0.493
-0.508
-0.557
-0.633
-0.689
-0.677
-0.603
-0.557
-0.659
-1.084
-2.246
-5.196
-7.588
-4.508
-2.194
-1.200
-0.766
-0.552
-0.433
-0.360
-0.311
-0.277
-0.253
-0.234
-0.220
-0.444
-0.558
-0.741
-1.034
-1.455
-1.850
-1.854
-1.543
-1.332
-1.380
-1.698
-2.337
-3.469
-3.734
-2.287
-1.332
-0.900
-0.695
-0.586
-0.523
-0.484
-0.459
-0.444
-0.435
-0.432
-0.430
-0.427
-0.420
-0.408
-0.396
-0.389
-0.397
-0.428
-0.480
-0.528
-0.553
-0.562
-0.601
-0.751
-1.171
-2.340
-6.186
-9.886
-3.957
-1.837
-1.071
-0.718
-0.533
-0.426
-0.359
-0.313
-0.280
-0.256
-0.238
-0.223
-0.428
-0.528
-0.686
-0.928
-1.258
-1.559
-1.558
-1.314
-1.124
-1.108
-1.253
-1.530
-1.865
-1.875
-1.462
-1.044
-0.787
-0.640
-0.554
-0.501
-0.466
-0.442
-0.426
-0.414
-0.404
-0.394
-0.384
-0.372
-0.359
-0.348
-0.343
-0.351
-0.375
-0.413
-0.454
-0.490
-0.527
-0.589
-0.727
-1.038
-1.724
-3.070
-3.705
-2.390
-1.389
-0.897
-0.644
-0.500
-0.411
-0.351
-0.310
-0.280
-0.257
-0.239
-0.225
-0.403
-0.483
-0.600
-0.764
-0.961
-1.119
-1.120
-0.998
-0.882
-0.849
-0.899
-1.003
-1.099
-1.095
-0.964
-0.801
-0.668
-0.577
-0.516
-0.475
-0.446
-0.426
-0.410
-0.397
-0.386
-0.375
-0.363
-0.351
-0.340
-0.333
-0.331
-0.339
-0.358
-0.388
-0.422
-0.457
-0.497
-0.555
-0.656
-0.836
-1.134
-1.491
-1.609
-1.335
-0.981
-0.727
-0.564
-0.460
-0.390
-0.341
-0.305
-0.277
-0.256
-0.239
-0.226
-0.374
-0.433
-0.512
-0.611
-0.715
-0.788
-0.791
-0.737
-0.675
-0.647
-0.663
-0.706
-0.746
-0.748
-0.705
-0.637
-0.571
-0.518
-0.478
-0.448
-0.426
-0.409
-0.396
-0.385
-0.374
-0.364
-0.354
-0.344
-0.337
-0.333
-0.334
-0.343
-0.359
-0.382
-0.409
-0.439
-0.473
-0.517
-0.582
-0.676
-0.798
-0.909
-0.934
-0.852
-0.717
-0.590
-0.493
-0.421
-0.368
-0.328
-0.297
-0.273
-0.254
-0.238
-0.225
-0.345
-0.388
-0.439
-0.497
-0.551
-0.585
-0.587
-0.561
-0.527
-0.507
-0.511
-0.534
-0.560
-0.572
-0.560
-0.532
-0.499
-0.469
-0.443
-0.423
-0.407
-0.394
-0.383
-0.374
-0.366
-0.357
-0.350
-0.344
-0.340
-0.339
-0.342
-0.351
-0.365
-0.383
-0.404
-0.427
-0.453
-0.484
-0.523
-0.570
-0.621
-0.658
-0.662
-0.625
-0.563
-0.497
-0.437
-0.387
-0.347
-0.315
-0.289
-0.268
-0.251
-0.237
-0.224
-0.320
-0.350
-0.384
-0.418
-0.448
-0.466
-0.467
-0.454
-0.434
-0.419
-0.420
-0.433
-0.453
-0.468
-0.471
-0.462
-0.446
-0.429
-0.414
-0.400
-0.389
-0.379
-0.372
-0.365
-0.358
-0.353
-0.348
-0.345
-0.345
-0.346
-0.351
-0.360
-0.371
-0.385
-0.401
-0.418
-0.437
-0.457
-0.480
-0.503
-0.523
-0.534
-0.530
-0.508
-0.473
-0.433
-0.394
-0.359
-0.329
-0.303
-0.281
-0.263
-0.247
-0.234
-0.223
-0.299
-0.321
-0.344
-0.366
-0.384
-0.395
-0.397
-0.390
-0.379
-0.370
-0.368
-0.377
-0.392
-0.407
-0.414
-0.413
-0.406
-0.398
-0.388
-0.380
-0.372
-0.366
-0.361
-0.356
-0.352
-0.349
-0.347
-0.347
-0.348
-0.352
-0.358
-0.366
-0.375
-0.386
-0.397
-0.410
-0.422
-0.435
-0.447
-0.457
-0.464
-0.465
-0.457
-0.441
-0.417
-0.390
-0.363
-0.337
-0.313
-0.292
-0.273
-0.257
-0.243
-0.231
-0.221
-0.282
-0.298
-0.314
-0.330
-0.343
-0.351
-0.353
-0.351
-0.346
-0.341
-0.341
-0.346
-0.357
-0.368
-0.376
-0.378
-0.377
-0.372
-0.367
-0.362
-0.357
-0.353
-0.350
-0.347
-0.345
-0.344
-0.345
-0.346
-0.350
-0.355
-0.361
-0.369
-0.377
-0.384
-0.392
-0.400
-0.407
-0.414
-0.420
-0.424
-0.424
-0.420
-0.411
-0.398
-0.380
-0.360
-0.339
-0.318
-0.299
-0.281
-0.266
-0.252
-0.239
-0.228
-0.218
-0.268
-0.281
-0.293
-0.305
-0.315
-0.322
-0.325
-0.326
-0.325
-0.324
-0.325
-0.329
-0.336
-0.344
-0.350
-0.353
-0.354
-0.352
-0.350
-0.347
-0.344
-0.342
-0.340
-0.339
-0.338
-0.339
-0.341
-0.344
-0.348
-0.354
-0.361
-0.367
-0.374
-0.379
-0.384
-0.389
-0.392
-0.395
-0.397
-0.396
-0.394
-0.388
-0.379
-0.367
-0.352
-0.336
-0.319
-0.303
-0.287
-0.272
-0.258
-0.246
-0.235
-0.224
-0.215
-0.257
-0.267
-0.277
-0.286
-0.295
-0.301
-0.306
-0.308
-0.310
-0.311
-0.313
-0.317
-0.322
-0.327
-0.332
-0.334
-0.336
-0.335
-0.334
-0.333
-0.332
-0.330
-0.330
-0.330
-0.331
-0.332
-0.335
-0.339
-0.344
-0.350
-0.356
-0.362
-0.367
-0.371
-0.374
-0.376
-0.377
-0.377
-0.376
-0.373
-0.369
-0.362
-0.353
-0.343
-0.330
-0.317
-0.303
-0.289
-0.276
-0.263
-0.251
-0.240
-0.230
-0.221
-0.212
-0.247
-0.256
-0.264
-0.272
-0.280
-0.286
-0.291
-0.295
-0.298
-0.300
-0.303
-0.306
-0.310
-0.314
-0.317
-0.320
-0.321
-0.321
-0.321
-0.321
-0.320
-0.320
-0.320
-0.321
-0.322
-0.325
-0.328
-0.332
-0.337
-0.343
-0.348
-0.353
-0.357
-0.360
-0.361
-0.361
-0.360
-0.359
-0.356
-0.352
-0.347
-0.341
-0.332
-0.323
-0.312
-0.301
-0.289
-0.277
-0.266
-0.255
-0.244
-0.234
-0.225
-0.217
-0.209
-0.239
-0.247
-0.254
-0.261
-0.268
-0.274
-0.279
-0.283
-0.287
-0.290
-0.293
-0.297
-0.300
-0.303
-0.305
-0.307
-0.308
-0.309
-0.309
-0.309
-0.310
-0.310
-0.311
-0.312
-0.314
-0.316
-0.320
-0.324
-0.328
-0.333
-0.338
-0.342
-0.345
-0.347
-0.347
-0.346
-0.344
-0.342
-0.338
-0.334
-0.328
-0.322
-0.314
-0.306
-0.297
-0.287
-0.277
-0.266
-0.256
-0.247
-0.238
-0.229
-0.221
-0.213
-0.206
-0.232
-0.239
-0.245
-0.252
-0.258
-0.263
-0.268
-0.273
-0.277
-0.280
-0.284
-0.287
-0.290
-0.292
-0.294
-0.296
-0.297
-0.298
-0.299
-0.299
-0.300
-0.301
-0.302
-0.303
-0.305
-0.307
-0.311
-0.314
-0.318
-0.323
-0.326
-0.329
-0.331
-0.332
-0.332
-0.330
-0.328
-0.325
-0.321
-0.317
-0.311
-0.305
-0.299
-0.291
-0.283
-0.274
-0.266
-0.257
-0.248
-0.239
-0.231
-0.223
-0.216
-0.209
-0.203
-0.226
-0.232
-0.237
-0.243
-0.249
-0.254
-0.259
-0.263
-0.267
-0.271
-0.274
-0.277
-0.280
-0.282
-0.284
-0.286
-0.287
-0.288
-0.289
-0.290
-0.290
-0.291
-0.293
-0.294
-0.296
-0.298
-0.301
-0.304
-0.308
-0.311
-0.314
-0.316
-0.318
-0.318
-0.317
-0.315
-0.313
-0.310
-0.306
-0.301
-0.296
-0.291
-0.284
-0.278
-0.271
-0.263
-0.255
-0.248
-0.240
-0.232
-0.225
-0.218
-0.211
-0.205
-0.199
-0.220
-0.225
-0.231
-0.236
-0.241
-0.246
-0.250
-0.255
-0.259
-0.262
-0.265
-0.268
-0.271
-0.273
-0.275
-0.276
-0.278
-0.279
-0.280
-0.281
-0.282
-0.283
-0.284
-0.285
-0.287
-0.289
-0.292
-0.294
-0.297
-0.299
-0.301
-0.303
-0.304
-0.304
-0.303
-0.301
-0.298
-0.295
-0.292
-0.287
-0.283
-0.278
-0.272
-0.266
-0.260
-0.253
-0.246
-0.239
-0.233
-0.226
-0.219
-0.213
-0.207
-0.201
-0.196
-0.215
-0.219
-0.224
-0.229
-0.234
-0.238
-0.242
-0.247
-0.250
-0.254
-0.257
-0.260
-0.262
-0.264
-0.266
-0.267
-0.269
-0.270
-0.271
-0.272
-0.273
-0.274
-0.275
-0.277
-0.278
-0.280
-0.282
-0.284
-0.286
-0.288
-0.290
-0.291
-0.291
-0.291
-0.289
-0.288
-0.285
-0.282
-0.279
-0.275
-0.270
-0.266
-0.261
-0.255
-0.250
-0.244
-0.238
-0.232
-0.226
-0.220
-0.214
-0.208
-0.203
-0.197
-0.192
-0.210
-0.214
-0.218
-0.223
-0.227
-0.231
-0.235
-0.239
-0.243
-0.246
-0.249
-0.251
-0.254
-0.256
-0.258
-0.259
-0.260
-0.262
-0.263
-0.264
-0.265
-0.266
-0.267
-0.268
-0.270
-0.271
-0.273
-0.274
-0.276
-0.277
-0.278
-0.279
-0.279
-0.278
-0.277
-0.275
-0.273
-0.270
-0.267
-0.263
-0.259
-0.255
-0.251
-0.246
-0.241
-0.236
-0.230
-0.225
-0.219
-0.214
-0.209
-0.203
-0.198
-0.194
-0.189
-0.205
-0.209
-0.213
-0.217
-0.221
-0.225
-0.228
-0.232
-0.235
-0.238
-0.241
-0.244
-0.246
-0.248
-0.250
-0.251
-0.253
-0.254
-0.255
-0.256
-0.257
-0.258
-0.259
-0.260
-0.261
-0.263
-0.264
-0.265
-0.266
-0.267
-0.268
-0.268
-0.268
-0.267
-0.266
-0.264
-0.262
-0.259
-0.256
-0.253
-0.249
-0.245
-0.241
-0.237
-0.233
-0.228
-0.223
-0.218
-0.213
-0.208
-0.204
-0.199
-0.194
-0.190
-0.185
-0.200
-0.204
-0.208
-0.212
-0.215
-0.219
-0.222
-0.225
-0.228
-0.231
-0.234
-0.236
-0.239
-0.240
-0.242
-0.244
-0.245
-0.246
-0.247
-0.249
-0.250
-0.250
-0.251
-0.252
-0.253
-0.254
-0.255
-0.256
-0.257
-0.257
-0.258
-0.258
-0.257
-0.256
-0.255
-0.254
-0.252
-0.249
-0.246
-0.243
-0.240
-0.237
-0.233
-0.229
-0.225
-0.221
-0.217
-0.212
-0.208
-0.203
-0.199
-0.195
-0.190
-0.186
-0.182
-0.196
-0.200
-0.203
-0.206
-0.210
-0.213
-0.216
-0.219
-0.222
-0.225
-0.227
-0.230
-0.232
-0.233
-0.235
-0.237
-0.238
-0.239
-0.240
-0.241
-0.242
-0.243
-0.244
-0.245
-0.246
-0.247
-0.247
-0.248
-0.248
-0.249
-0.249
-0.248
-0.248
-0.247
-0.246
-0.244
-0.242
-0.240
-0.238
-0.235
-0.232
-0.229
-0.225
-0.222
-0.218
-0.214
-0.210
-0.206
-0.202
-0.198
-0.194
-0.190
-0.187
-0.183
-0.179
-0.192
-0.195
-0.198
-0.202
-0.205
-0.208
-0.211
-0.213
-0.216
-0.219
-0.221
-0.223
-0.225
-0.227
-0.229
-0.230
-0.231
-0.232
-0.234
-0.235
-0.235
-0.236
-0.237
-0.238
-0.238
-0.239
-0.240
-0.240
-0.240
-0.240
-0.240
-0.240
-0.239
-0.238
-0.237
-0.236
-0.234
-0.232
-0.230
-0.227
-0.224
-0.221
-0.218
-0.215
-0.212
-0.208
-0.205
-0.201
-0.197
-0.194
-0.190
-0.186
-0.183
-0.179
-0.176
-0.137
-0.139
-0.140
-0.141
-0.142
-0.143
-0.144
-0.145
-0.146
-0.147
-0.148
-0.149
-0.150
-0.151
-0.152
-0.153
-0.153
-0.154
-0.155
-0.155
-0.156
-0.156
-0.156
-0.157
-0.157
-0.157
-0.157
-0.157
-0.157
-0.157
-0.157
-0.156
-0.156
-0.156
-0.155
-0.155
-0.154
-0.153
-0.153
-0.152
-0.151
-0.150
-0.149
-0.148
-0.147
-0.146
-0.145
-0.144
-0.143
-0.142
-0.141
-0.140
-0.139
-0.138
-0.136
-0.139
-0.140
-0.142
-0.143
-0.144
-0.145
-0.146
-0.147
-0.148
-0.150
-0.151
-0.152
-0.152
-0.153
-0.154
-0.155
-0.156
-0.157
-0.157
-0.158
-0.158
-0.159
-0.159
-0.159
-0.159
-0.160
-0.160
-0.160
-0.159
-0.159
-0.159
-0.159
-0.158
-0.158
-0.157
-0.157
-0.156
-0.155
-0.155
-0.154
-0.153
-0.152
-0.151
-0.150
-0.149
-0.148
-0.147
-0.146
-0.145
-0.144
-0.142
-0.141
-0.140
-0.139
-0.138
-0.141
-0.142
-0.143
-0.145
-0.146
-0.147
-0.148
-0.149
-0.151
-0.152
-0.153
-0.154
-0.155
-0.156
-0.157
-0.158
-0.158
-0.159
-0.160
-0.160
-0.161
-0.161
-0.162
-0.162
-0.162
-0.162
-0.162
-0.162
-0.162
-0.162
-0.161
-0.161
-0.160
-0.160
-0.159
-0.159
-0.158
-0.157
-0.156
-0.156
-0.155
-0.154
-0.153
-0.152
-0.151
-0.150
-0.149
-0.147
-0.146
-0.145
-0.144
-0.143
-0.141
-0.140
-0.139
-0.143
-0.144
-0.145
-0.147
-0.148
-0.149
-0.150
-0.152
-0.153
-0.154
-0.155
-0.156
-0.157
-0.158
-0.159
-0.160
-0.161
-0.162
-0.162
-0.163
-0.164
-0.164
-0.164
-0.165
-0.165
-0.165
-0.165
-0.165
-0.164
-0.164
-0.164
-0.163
-0.163
-0.162
-0.162
-0.161
-0.160
-0.159
-0.158
-0.157
-0.157
-0.156
-0.155
-0.153
-0.152
-0.151
-0.150
-0.149
-0.148
-0.146
-0.145
-0.144
-0.143
-0.141
-0.140
-0.145
-0.146
-0.147
-0.149
-0.150
-0.151
-0.153
-0.154
-0.155
-0.156
-0.158
-0.159
-0.160
-0.161
-0.162
-0.163
-0.164
-0.165
-0.165
-0.166
-0.166
-0.167
-0.167
-0.167
-0.168
-0.168
-0.168
-0.167
-0.167
-0.167
-0.166
-0.166
-0.165
-0.164
-0.164
-0.163
-0.162
-0.161
-0.160
-0.159
-0.158
-0.157
-0.156
-0.155
-0.154
-0.153
-0.152
-0.150
-0.149
-0.148
-0.147
-0.145
-0.144
-0.143
-0.141
-0.147
-0.148
-0.149
-0.151
-0.152
-0.153
-0.155
-0.156
-0.158
-0.159
-0.160
-0.161
-0.162
-0.164
-0.165
-0.166
-0.167
-0.167
-0.168
-0.169
-0.169
-0.170
-0.170
-0.170
-0.171
-0.171
-0.170
-0.170
-0.170
-0.169
-0.169
-0.168
-0.167
-0.167
-0.166
-0.165
-0.164
-0.163
-0.162
-0.161
-0.160
-0.159
-0.158
-0.157
-0.156
-0.154
-0.153
-0.152
-0.150
-0.149
-0.148
-0.146
-0.145
-0.144
-0.142
-0.148
-0.150
-0.151
-0.153
-0.154
-0.156
-0.157
-0.159
-0.160
-0.161
-0.163
-0.164
-0.165
-0.166
-0.168
-0.169
-0.170
-0.171
-0.171
-0.172
-0.173
-0.173
-0.173
-0.174
-0.174
-0.174
-0.173
-0.173
-0.173
-0.172
-0.171
-0.171
-0.170
-0.169
-0.168
-0.167
-0.166
-0.165
-0.164
-0.163
-0.162
-0.161
-0.160
-0.158
-0.157
-0.156
-0.154
-0.153
-0.152
-0.150
-0.149
-0.148
-0.146
-0.145
-0.143
-0.150
-0.152
-0.153
-0.155
-0.156
-0.158
-0.160
-0.161
-0.162
-0.164
-0.165
-0.167
-0.168
-0.169
-0.171
-0.172
-0.173
-0.174
-0.175
-0.175
-0.176
-0.176
-0.177
-0.177
-0.177
-0.177
-0.176
-0.176
-0.175
-0.175
-0.174
-0.173
-0.172
-0.171
-0.170
-0.169
-0.168
-0.167
-0.166
-0.165
-0.163
-0.162
-0.161
-0.160
-0.159
-0.157
-0.156
-0.154
-0.153
-0.152
-0.150
-0.149
-0.147
-0.146
-0.144
-0.152
-0.154
-0.156
-0.157
-0.159
-0.160
-0.162
-0.164
-0.165
-0.167
-0.168
-0.170
-0.171
-0.172
-0.174
-0.175
-0.176
-0.177
-0.178
-0.179
-0.180
-0.180
-0.180
-0.181
-0.180
-0.180
-0.180
-0.179
-0.178
-0.177
-0.176
-0.175
-0.174
-0.173
-0.172
-0.171
-0.170
-0.169
-0.167
-0.166
-0.165
-0.164
-0.163
-0.161
-0.160
-0.159
-0.157
-0.156
-0.154
-0.153
-0.151
-0.150
-0.148
-0.147
-0.145
-0.154
-0.156
-0.158
-0.159
-0.161
-0.163
-0.164
-0.166
-0.168
-0.169
-0.171
-0.173
-0.174
-0.176
-0.177
-0.179
-0.180
-0.181
-0.182
-0.183
-0.184
-0.184
-0.184
-0.184
-0.184
-0.184
-0.183
-0.182
-0.181
-0.180
-0.179
-0.178
-0.176
-0.175
-0.174
-0.172
-0.171
-0.170
-0.169
-0.168
-0.166
-0.165
-0.164
-0.163
-0.161
-0.160
-0.158
-0.157
-0.155
-0.154
-0.152
-0.151
-0.149
-0.148
-0.146
-0.156
-0.158
-0.160
-0.162
-0.163
-0.165
-0.167
-0.169
-0.171
-0.172
-0.174
-0.176
-0.178
-0.179
-0.181
-0.182
-0.184
-0.185
-0.186
-0.187
-0.188
-0.188
-0.189
-0.189
-0.188
-0.188
-0.187
-0.186
-0.184
-0.183
-0.181
-0.180
-0.178
-0.177
-0.175
-0.174
-0.172
-0.171
-0.170
-0.169
-0.168
-0.166
-0.165
-0.164
-0.163
-0.161
-0.160
-0.158
-0.157
-0.155
-0.153
-0.152
-0.150
-0.149
-0.147
-0.159
-0.160
-0.162
-0.164
-0.166
-0.168
-0.170
-0.172
-0.173
-0.175
-0.177
-0.179
-0.181
-0.183
-0.185
-0.186
-0.188
-0.189
-0.191
-0.192
-0.193
-0.193
-0.193
-0.193
-0.193
-0.192
-0.191
-0.189
-0.188
-0.186
-0.184
-0.182
-0.180
-0.178
-0.176
-0.175
-0.173
-0.172
-0.171
-0.170
-0.169
-0.168
-0.166
-0.165
-0.164
-0.162
-0.161
-0.159
-0.158
-0.156
-0.154
-0.153
-0.151
-0.150
-0.148
-0.161
-0.163
-0.165
-0.166
-0.168
-0.170
-0.172
-0.174
-0.176
-0.179
-0.181
-0.183
-0.185
-0.187
-0.189
-0.191
-0.193
-0.194
-0.196
-0.197
-0.198
-0.199
-0.199
-0.198
-0.198
-0.197
-0.195
-0.193
-0.191
-0.188
-0.186
-0.183
-0.180
-0.178
-0.176
-0.175
-0.173
-0.172
-0.171
-0.170
-0.169
-0.168
-0.167
-0.166
-0.165
-0.163
-0.162
-0.160
-0.158
-0.157
-0.155
-0.154
-0.152
-0.150
-0.149
-0.163
-0.165
-0.167
-0.169
-0.171
-0.173
-0.175
-0.177
-0.180
-0.182
-0.184
-0.186
-0.189
-0.191
-0.193
-0.196
-0.198
-0.200
-0.201
-0.203
-0.204
-0.205
-0.205
-0.204
-0.203
-0.202
-0.200
-0.197
-0.194
-0.190
-0.187
-0.183
-0.180
-0.177
-0.175
-0.173
-0.172
-0.171
-0.171
-0.170
-0.170
-0.169
-0.168
-0.167
-0.165
-0.164
-0.162
-0.161
-0.159
-0.158
-0.156
-0.154
-0.153
-0.151
-0.149
-0.165
-0.167
-0.169
-0.171
-0.174
-0.176
-0.178
-0.180
-0.183
-0.185
-0.188
-0.190
-0.193
-0.196
-0.198
-0.201
-0.203
-0.206
-0.208
-0.210
-0.211
-0.212
-0.212
-0.212
-0.210
-0.208
-0.205
-0.201
-0.197
-0.192
-0.187
-0.183
-0.178
-0.175
-0.172
-0.170
-0.169
-0.169
-0.169
-0.169
-0.169
-0.169
-0.168
-0.167
-0.166
-0.165
-0.163
-0.162
-0.160
-0.158
-0.156
-0.155
-0.153
-0.151
-0.150
-0.167
-0.169
-0.172
-0.174
-0.176
-0.179
-0.181
-0.184
-0.186
-0.189
-0.192
-0.194
-0.197
-0.200
-0.203
-0.207
-0.210
-0.213
-0.215
-0.218
-0.220
-0.221
-0.221
-0.220
-0.218
-0.215
-0.211
-0.206
-0.200
-0.194
-0.187
-0.180
-0.174
-0.170
-0.166
-0.165
-0.164
-0.165
-0.166
-0.167
-0.168
-0.168
-0.168
-0.167
-0.166
-0.165
-0.164
-0.162
-0.160
-0.159
-0.157
-0.155
-0.153
-0.152
-0.150
-0.170
-0.172
-0.174
-0.177
-0.179
-0.181
-0.184
-0.187
-0.190
-0.192
-0.196
-0.199
-0.202
-0.206
-0.209
-0.213
-0.217
-0.221
-0.224
-0.227
-0.230
-0.231
-0.232
-0.231
-0.228
-0.224
-0.218
-0.211
-0.203
-0.194
-0.184
-0.175
-0.167
-0.160
-0.156
-0.155
-0.155
-0.158
-0.161
-0.164
-0.166
-0.167
-0.168
-0.167
-0.167
-0.165
-0.164
-0.162
-0.161
-0.159
-0.157
-0.155
-0.154
-0.152
-0.150
-0.172
-0.174
-0.177
-0.179
-0.182
-0.184
-0.187
-0.190
-0.193
-0.196
-0.200
-0.203
-0.207
-0.211
-0.216
-0.220
-0.225
-0.230
-0.235
-0.239
-0.242
-0.245
-0.245
-0.244
-0.241
-0.235
-0.228
-0.218
-0.206
-0.193
-0.179
-0.166
-0.153
-0.144
-0.139
-0.138
-0.141
-0.147
-0.153
-0.159
-0.163
-0.166
-0.167
-0.167
-0.167
-0.165
-0.164
-0.162
-0.160
-0.159
-0.157
-0.155
-0.154
-0.152
-0.150
-0.174
-0.177
-0.179
-0.182
-0.185
-0.187
-0.190
-0.193
-0.197
-0.200
-0.204
-0.208
-0.212
-0.217
-0.223
-0.228
-0.234
-0.241
-0.247
-0.253
-0.258
-0.262
-0.263
-0.261
-0.257
-0.250
-0.239
-0.226
-0.210
-0.191
-0.171
-0.151
-0.133
-0.119
-0.112
-0.113
-0.120
-0.131
-0.142
-0.152
-0.159
-0.163
-0.166
-0.167
-0.166
-0.165
-0.164
-0.162
-0.160
-0.158
-0.157
-0.155
-0.153
-0.152
-0.150
-0.177
-0.179
-0.182
-0.184
-0.187
-0.190
-0.193
-0.197
-0.200
-0.204
-0.208
-0.213
-0.218
-0.224
-0.230
-0.237
-0.245
-0.253
-0.262
-0.271
-0.278
-0.284
-0.286
-0.285
-0.279
-0.269
-0.255
-0.237
-0.215
-0.189
-0.160
-0.130
-0.103
-0.082
-0.073
-0.077
-0.090
-0.109
-0.128
-0.143
-0.155
-0.161
-0.165
-0.166
-0.165
-0.164
-0.163
-0.161
-0.159
-0.158
-0.156
-0.154
-0.153
-0.151
-0.150
-0.179
-0.182
-0.184
-0.187
-0.190
-0.193
-0.197
-0.200
-0.204
-0.208
-0.213
-0.218
-0.224
-0.231
-0.238
-0.247
-0.257
-0.268
-0.280
-0.293
-0.304
-0.313
-0.317
-0.316
-0.309
-0.295
-0.277
-0.252
-0.223
-0.187
-0.146
-0.104
-0.063
-0.033
-0.020
-0.028
-0.052
-0.083
-0.112
-0.135
-0.151
-0.159
-0.164
-0.165
-0.164
-0.163
-0.162
-0.160
-0.158
-0.156
-0.155
-0.153
-0.152
-0.150
-0.149
-0.181
-0.184
-0.187
-0.190
-0.193
-0.196
-0.200
-0.204
-0.208
-0.212
-0.217
-0.223
-0.230
-0.238
-0.247
-0.258
-0.270
-0.285
-0.302
-0.320
-0.337
-0.351
-0.359
-0.358
-0.348
-0.330
-0.306
-0.274
-0.235
-0.188
-0.133
-0.075
-0.019
0.024
0.041
0.028
-0.010
-0.057
-0.099
-0.130
-0.149
-0.159
-0.163
-0.164
-0.163
-0.161
-0.159
-0.158
-0.156
-0.154
-0.153
-0.151
-0.150
-0.149
-0.148
-0.184
-0.186
-0.189
-0.193
-0.196
-0.199
-0.203
-0.207
-0.211
-0.216
-0.222
-0.228
-0.236
-0.245
-0.255
-0.269
-0.284
-0.304
-0.326
-0.352
-0.378
-0.400
-0.413
-0.413
-0.400
-0.376
-0.344
-0.303
-0.253
-0.193
-0.124
-0.050
0.020
0.076
0.095
0.071
0.018
-0.044
-0.097
-0.132
-0.152
-0.160
-0.162
-0.162
-0.160
-0.158
-0.156
-0.155
-0.153
-0.152
-0.151
-0.149
-0.148
-0.147
-0.146
-0.186
-0.189
-0.192
-0.195
-0.199
-0.202
-0.206
-0.210
-0.215
-0.220
-0.226
-0.233
-0.242
-0.252
-0.264
-0.279
-0.299
-0.323
-0.353
-0.388
-0.426
-0.460
-0.482
-0.484
-0.465
-0.431
-0.389
-0.338
-0.276
-0.203
-0.123
-0.041
0.037
0.094
0.106
0.067
0.001
-0.065
-0.117
-0.147
-0.160
-0.163
-0.161
-0.158
-0.156
-0.153
-0.152
-0.150
-0.149
-0.148
-0.147
-0.147
-0.146
-0.145
-0.145
-0.188
-0.191
-0.195
-0.198
-0.202
-0.205
-0.209
-0.214
-0.219
-0.224
-0.231
-0.238
-0.247
-0.258
-0.272
-0.290
-0.312
-0.342
-0.379
-0.425
-0.477
-0.528
-0.562
-0.568
-0.542
-0.491
-0.428
-0.361
-0.285
-0.205
-0.126
-0.052
0.011
0.049
0.039
-0.015
-0.081
-0.134
-0.163
-0.173
-0.171
-0.164
-0.157
-0.152
-0.148
-0.146
-0.145
-0.145
-0.145
-0.144
-0.144
-0.143
-0.143
-0.143
-0.142
-0.191
-0.194
-0.197
-0.201
-0.204
-0.208
-0.212
-0.217
-0.222
-0.228
-0.235
-0.242
-0.252
-0.264
-0.279
-0.298
-0.324
-0.357
-0.401
-0.457
-0.523
-0.591
-0.643
-0.660
-0.630
-0.549
-0.427
-0.298
-0.199
-0.148
-0.118
-0.080
-0.053
-0.059
-0.109
-0.186
-0.232
-0.242
-0.228
-0.204
-0.180
-0.160
-0.147
-0.140
-0.137
-0.137
-0.137
-0.138
-0.139
-0.139
-0.139
-0.139
-0.139
-0.139
-0.140
-0.193
-0.196
-0.200
-0.203
-0.207
-0.211
-0.215
-0.220
-0.225
-0.231
-0.238
-0.246
-0.256
-0.269
-0.285
-0.305
-0.332
-0.367
-0.414
-0.476
-0.550
-0.634
-0.710
-0.766
-0.771
-0.647
-0.344
0.034
0.237
0.126
-0.083
-0.121
-0.134
-0.186
-0.283
-0.379
-0.398
-0.348
-0.280
-0.219
-0.172
-0.142
-0.126
-0.120
-0.120
-0.123
-0.127
-0.131
-0.133
-0.134
-0.135
-0.135
-0.135
-0.136
-0.136
-0.195
-0.199
-0.202
-0.206
-0.209
-0.214
-0.218
-0.223
-0.228
-0.234
-0.241
-0.250
-0.260
-0.273
-0.289
-0.309
-0.336
-0.371
-0.418
-0.478
-0.554
-0.645
-0.756
-0.926
-1.161
-1.061
-0.406
0.594
0.991
0.577
-0.100
-0.179
-0.207
-0.275
-0.389
-0.476
-0.469
-0.383
-0.281
-0.196
-0.137
-0.103
-0.089
-0.090
-0.098
-0.108
-0.117
-0.124
-0.128
-0.130
-0.131
-0.131
-0.131
-0.131
-0.132
-0.198
-0.201
-0.205
-0.208
-0.212
-0.216
-0.220
-0.225
-0.231
-0.237
-0.244
-0.253
-0.263
-0.276
-0.291
-0.311
-0.337
-0.370
-0.412
-0.467
-0.535
-0.623
-0.764
-1.133
-2.431
-2.763
-1.163
-1.569
-0.303
-0.196
-0.297
-0.258
-0.250
-0.301
-0.383
-0.434
-0.410
-0.322
-0.217
-0.126
-0.064
-0.035
-0.033
-0.048
-0.070
-0.092
-0.111
-0.123
-0.129
-0.130
-0.129
-0.127
-0.126
-0.127
-0.128
-0.200
-0.203
-0.207
-0.210
-0.214
-0.218
-0.223
-0.228
-0.233
-0.239
-0.247
-0.255
-0.265
-0.278
-0.293
-0.312
-0.335
-0.365
-0.401
-0.446
-0.501
-0.572
-0.691
-1.021
-2.311
-1.497
1.164
-3.039
0.089
-0.989
-0.721
-0.355
-0.274
-0.289
-0.323
-0.329
-0.288
-0.205
-0.106
-0.015
0.045
0.062
0.042
0.003
-0.041
-0.082
-0.116
-0.136
-0.142
-0.139
-0.132
-0.126
-0.122
-0.121
-0.122
-0.202
-0.206
-0.209
-0.213
-0.216
-0.220
-0.225
-0.230
-0.235
-0.241
-0.249
-0.257
-0.267
-0.279
-0.294
-0.311
-0.332
-0.358
-0.389
-0.424
-0.464
-0.506
-0.556
-0.612
-0.437
1.474
2.294
0.003
-0.633
-6.294
-1.492
-0.732
-0.439
-0.321
-0.300
-0.246
-0.171
-0.081
0.019
0.115
0.174
0.175
0.128
0.056
-0.015
-0.084
-0.143
-0.177
-0.180
-0.164
-0.143
-0.126
-0.117
-0.114
-0.116
-0.205
-0.208
-0.211
-0.215
-0.218
-0.222
-0.226
-0.231
-0.237
-0.243
-0.250
-0.259
-0.269
-0.280
-0.294
-0.310
-0.330
-0.352
-0.378
-0.406
-0.434
-0.455
-0.453
-0.370
0.065
2.511
3.186
-0.614
-1.075
-2.389
2.097
-6.510
-0.870
-0.532
-0.438
-0.221
-0.078
0.021
0.125
0.224
0.287
0.288
0.219
0.110
0.009
-0.092
-0.190
-0.250
-0.252
-0.216
-0.165
-0.128
-0.110
-0.105
-0.108
-0.207
-0.210
-0.213
-0.217
-0.220
-0.224
-0.228
-0.232
-0.237
-0.244
-0.251
-0.259
-0.269
-0.281
-0.294
-0.310
-0.328
-0.348
-0.371
-0.396
-0.418
-0.431
-0.418
-0.334
-0.071
0.365
-0.166
0.638
0.040
-0.323
-0.024
-1.211
2.844
-2.254
-1.194
-0.203
0.019
0.091
0.175
0.264
0.330
0.386
0.347
0.179
0.053
-0.057
-0.180
-0.265
-0.326
-0.298
-0.194
-0.121
-0.095
-0.091
-0.097
-0.209
-0.212
-0.215
-0.218
-0.221
-0.225
-0.228
-0.232
-0.237
-0.244
-0.251
-0.260
-0.270
-0.282
-0.295
-0.310
-0.327
-0.347
-0.369
-0.393
-0.417
-0.437
-0.440
-0.405
-0.304
-0.211
-0.430
-0.770
-3.248
-1.648
-0.716
-0.305
-0.762
-12.044
-1.699
0.139
0.141
0.110
0.151
0.213
0.260
0.383
0.438
0.248
0.145
0.085
0.065
0.092
-0.214
-0.344
-0.173
-0.082
-0.065
-0.072
-0.085
-0.212
-0.215
-0.218
-0.220
-0.222
-0.225
-0.228
-0.232
-0.236
-0.242
-0.250
-0.259
-0.270
-0.282
-0.296
-0.311
-0.328
-0.348
-0.371
-0.397
-0.426
-0.459
-0.491
-0.517
-0.535
-0.586
-0.795
-1.626
-8.150
-0.115
0.894
-0.721
-0.644
-0.247
5.252
0.386
0.082
0.033
0.087
0.129
0.120
0.164
0.260
0.275
0.273
0.293
0.456
0.910
0.575
-0.004
0.014
0.012
-0.018
-0.048
-0.072
-0.215
-0.217
-0.220
-0.222
-0.223
-0.225
-0.227
-0.229
-0.234
-0.240
-0.248
-0.258
-0.269
-0.283
-0.297
-0.313
-0.331
-0.351
-0.375
-0.403
-0.439
-0.484
-0.542
-0.616
-0.711
-0.833
-0.975
-1.154
-1.086
1.557
2.764
-4.157
-1.101
-1.795
-8.646
-0.004
-0.309
-0.201
0.068
0.136
0.083
0.081
0.188
0.318
0.351
0.409
0.732
1.201
2.848
0.287
0.213
0.109
0.024
-0.028
-0.062
-0.218
-0.221
-0.222
-0.223
-0.224
-0.224
-0.224
-0.226
-0.229
-0.235
-0.244
-0.255
-0.268
-0.283
-0.299
-0.316
-0.335
-0.355
-0.380
-0.410
-0.450
-0.503
-0.576
-0.675
-0.806
-0.949
-1.026
-0.916
-0.407
1.482
3.866
-8.922
2.853
-0.433
1.279
2.293
-2.715
-0.759
0.548
0.498
0.170
0.092
0.182
0.308
0.263
0.391
2.230
-0.081
-14.029
-1.516
0.181
0.133
0.040
-0.020
-0.059
-0.222
-0.225
-0.226
-0.226
-0.225
-0.223
-0.221
-0.221
-0.222
-0.228
-0.238
-0.251
-0.267
-0.285
-0.303
-0.321
-0.340
-0.361
-0.386
-0.417
-0.457
-0.512
-0.587
-0.687
-0.814
-0.935
-0.965
-0.801
-0.411
0.149
0.116
-0.451
0.286
-1.301
-0.531
-1.056
-8.021
2.178
3.564
1.821
0.205
-0.256
0.112
0.224
0.222
0.313
1.130
0.653
0.998
0.157
0.140
0.093
0.024
-0.028
-0.063
-0.228
-0.230
-0.231
-0.230
-0.228
-0.223
-0.218
-0.214
-0.214
-0.219
-0.230
-0.247
-0.267
-0.288
-0.309
-0.329
-0.349
-0.370
-0.393
-0.423
-0.461
-0.512
-0.582
-0.671
-0.772
-0.855
-0.849
-0.686
-0.369
-0.018
0.064
-0.216
-1.121
-3.562
-0.401
0.117
-0.860
5.000
1.976
1.832
0.400
-0.061
0.105
0.194
0.503
2.353
2.662
0.794
-6.685
-2.188
-0.147
0.010
-0.010
-0.045
-0.075
-0.235
-0.238
-0.239
-0.238
-0.234
-0.226
-0.217
-0.209
-0.206
-0.210
-0.224
-0.245
-0.270
-0.296
-0.320
-0.341
-0.361
-0.381
-0.403
-0.429
-0.464
-0.511
-0.574
-0.654
-0.745
-0.822
-0.822
-0.655
-0.287
0.167
0.343
0.086
-0.408
-0.613
1.015
5.075
-2.661
-2.010
0.175
0.199
0.112
0.056
0.181
0.459
1.396
6.916
6.973
1.922
-3.062
-1.642
-0.232
-0.042
-0.042
-0.067
-0.090
-0.245
-0.250
-0.252
-0.252
-0.247
-0.237
-0.224
-0.210
-0.203
-0.206
-0.223
-0.249
-0.281
-0.311
-0.338
-0.361
-0.380
-0.398
-0.416
-0.439
-0.469
-0.512
-0.574
-0.660
-0.780
-0.934
-1.066
-0.962
-0.411
0.437
0.842
0.469
0.119
0.132
0.746
1.653
-0.092
-0.318
-0.365
-0.413
0.015
0.213
0.369
1.004
2.875
5.199
11.225
3.642
0.715
-0.025
-0.050
-0.047
-0.066
-0.088
-0.106
-0.258
-0.267
-0.273
-0.275
-0.272
-0.262
-0.246
-0.227
-0.215
-0.217
-0.237
-0.270
-0.307
-0.341
-0.369
-0.391
-0.407
-0.421
-0.435
-0.452
-0.478
-0.519
-0.583
-0.690
-0.884
-1.262
-1.971
-2.476
-1.370
0.135
0.812
0.553
0.244
0.234
0.303
0.343
0.017
-0.259
-0.638
-0.501
0.315
0.642
0.568
1.101
2.803
3.859
4.611
2.438
0.870
0.235
0.023
-0.052
-0.087
-0.108
-0.123
-0.277
-0.291
-0.304
-0.314
-0.317
-0.311
-0.295
-0.274
-0.259
-0.261
-0.283
-0.320
-0.360
-0.395
-0.420
-0.437
-0.446
-0.453
-0.459
-0.470
-0.491
-0.528
-0.595
-0.724
-1.002
-1.715
-4.149
-10.065
-3.999
-0.708
0.269
0.305
0.096
-0.044
-0.129
-0.147
-0.120
-0.167
-0.180
0.102
0.692
0.932
0.644
0.748
1.261
1.590
1.495
1.008
0.477
0.149
-0.009
-0.079
-0.113
-0.130
-0.140
-0.301
-0.324
-0.350
-0.376
-0.395
-0.401
-0.391
-0.370
-0.353
-0.355
-0.380
-0.420
-0.458
-0.486
-0.500
-0.504
-0.501
-0.495
-0.491
-0.492
-0.505
-0.536
-0.601
-0.736
-1.036
-1.812
-4.399
-10.471
-3.270
-1.288
-0.309
-0.093
-0.221
-0.468
-0.709
-0.676
-0.356
0.009
0.303
0.616
1.289
0.974
0.523
0.384
0.476
0.549
0.487
0.324
0.141
0.003
-0.078
-0.121
-0.141
-0.151
-0.157
-0.330
-0.369
-0.416
-0.470
-0.522
-0.556
-0.558
-0.536
-0.517
-0.522
-0.557
-0.600
-0.631
-0.637
-0.624
-0.600
-0.573
-0.548
-0.528
-0.517
-0.519
-0.541
-0.596
-0.714
-0.965
-1.516
-2.634
-2.658
-2.730
-2.252
-0.893
-0.525
-0.651
-1.240
-2.273
-2.111
-0.701
0.341
1.111
1.275
2.131
1.035
0.252
-0.002
-0.020
0.008
0.002
-0.035
-0.082
-0.123
-0.150
-0.164
-0.170
-0.172
-0.172
-0.366
-0.425
-0.506
-0.612
-0.731
-0.823
-0.846
-0.805
-0.767
-0.786
-0.857
-0.924
-0.937
-0.893
-0.816
-0.735
-0.665
-0.610
-0.569
-0.543
-0.532
-0.542
-0.581
-0.670
-0.850
-1.218
-2.024
-4.223
-6.408
-2.743
-1.196
-0.864
-1.120
-2.534
-9.079
-8.320
-0.209
-0.675
2.777
2.107
6.367
1.530
-0.301
-0.596
-0.510
-0.387
-0.307
-0.262
-0.235
-0.219
-0.210
-0.203
-0.197
-0.191
-0.186
-0.404
-0.490
-0.619
-0.810
-1.062
-1.293
-1.341
-1.212
-1.113
-1.177
-1.378
-1.549
-1.529
-1.358
-1.132
-0.927
-0.778
-0.677
-0.610
-0.566
-0.542
-0.538
-0.559
-0.616
-0.730
-0.951
-1.384
-2.158
-2.497
-1.700
-1.130
-1.077
-1.417
-2.862
-9.752
-8.813
2.530
-0.881
1.816
1.694
0.964
-0.458
-1.969
-1.924
-1.193
-0.754
-0.539
-0.417
-0.338
-0.288
-0.255
-0.234
-0.218
-0.207
-0.198
-0.440
-0.555
-0.744
-1.052
-1.526
-2.044
-2.122
-1.741
-1.507
-1.684
-2.299
-2.878
-2.795
-2.354
-1.709
-1.201
-0.905
-0.741
-0.644
-0.583
-0.547
-0.530
-0.534
-0.563
-0.624
-0.730
-0.894
-1.084
-1.127
-0.991
-0.944
-1.122
-1.389
-1.944
-3.022
-2.692
-0.790
0.279
0.925
0.465
-0.673
-2.833
-8.834
-5.748
-2.086
-1.066
-0.695
-0.512
-0.402
-0.332
-0.286
-0.256
-0.235
-0.220
-0.208
-0.468
-0.608
-0.850
-1.276
-1.993
-2.836
-2.892
-2.185
-1.801
-2.130
-3.507
-5.234
-5.825
-5.644
-2.878
-1.542
-1.020
-0.786
-0.663
-0.590
-0.544
-0.519
-0.510
-0.516
-0.538
-0.575
-0.621
-0.653
-0.647
-0.628
-0.681
-0.830
-0.971
-1.162
-1.399
-1.298
-0.798
-0.329
-0.162
-0.515
-1.538
-3.977
-12.216
-7.144
-2.383
-1.201
-0.765
-0.554
-0.432
-0.356
-0.305
-0.271
-0.247
-0.229
-0.216
-0.482
-0.635
-0.908
-1.422
-2.364
-3.529
-3.435
-2.381
-1.853
-2.123
-3.422
-5.435
-13.501
-24.854
-4.355
-1.752
-1.064
-0.795
-0.661
-0.584
-0.535
-0.504
-0.487
-0.479
-0.478
-0.478
-0.477
-0.464
-0.440
-0.422
-0.425
-0.439
-0.498
-0.656
-0.798
-0.809
-0.689
-0.573
-0.622
-1.026
-2.263
-6.007
-5.950
-3.775
-2.052
-1.159
-0.762
-0.558
-0.440
-0.365
-0.315
-0.280
-0.254
-0.236
-0.221
-0.479
-0.628
-0.899
-1.426
-2.537
-4.357
-4.096
-2.395
-1.679
-1.708
-2.292
-3.333
-6.304
-7.982
-3.197
-1.548
-0.992
-0.759
-0.638
-0.566
-0.519
-0.487
-0.466
-0.450
-0.437
-0.422
-0.403
-0.377
-0.347
-0.320
-0.297
-0.283
-0.322
-0.437
-0.549
-0.605
-0.612
-0.635
-0.767
-1.190
-2.547
-9.697
-24.136
-4.558
-1.828
-1.055
-0.717
-0.539
-0.434
-0.365
-0.318
-0.284
-0.259
-0.240
-0.225
-0.459
-0.588
-0.813
-1.231
-2.022
-3.111
-2.973
-1.907
-1.345
-1.248
-1.436
-1.809
-2.310
-2.368
-1.713
-1.157
-0.853
-0.691
-0.598
-0.538
-0.498
-0.469
-0.447
-0.429
-0.412
-0.392
-0.368
-0.341
-0.313
-0.289
-0.271
-0.271
-0.306
-0.379
-0.458
-0.518
-0.563
-0.624
-0.757
-1.069
-1.838
-3.617
-4.611
-2.627
-1.418
-0.902
-0.650
-0.508
-0.418
-0.358
-0.316
-0.284
-0.260
-0.242
-0.227
-0.428
-0.528
-0.687
-0.942
-1.312
-1.660
-1.618
-1.256
-0.974
-0.877
-0.924
-1.058
-1.193
-1.201
-1.050
-0.860
-0.714
-0.617
-0.552
-0.507
-0.475
-0.451
-0.431
-0.414
-0.396
-0.377
-0.355
-0.333
-0.312
-0.295
-0.288
-0.297
-0.327
-0.375
-0.430
-0.481
-0.529
-0.589
-0.688
-0.869
-1.181
-1.586
-1.718
-1.391
-1.003
-0.738
-0.575
-0.470
-0.399
-0.348
-0.311
-0.282
-0.260
-0.243
-0.228
-0.393
-0.464
-0.566
-0.703
-0.858
-0.970
-0.951
-0.818
-0.682
-0.614
-0.627
-0.695
-0.771
-0.795
-0.753
-0.680
-0.608
-0.550
-0.508
-0.476
-0.451
-0.432
-0.416
-0.402
-0.387
-0.371
-0.354
-0.338
-0.324
-0.315
-0.315
-0.327
-0.351
-0.386
-0.425
-0.466
-0.507
-0.554
-0.618
-0.711
-0.833
-0.947
-0.973
-0.879
-0.738
-0.607
-0.507
-0.433
-0.378
-0.337
-0.304
-0.279
-0.259
-0.242
-0.229
-0.359
-0.409
-0.471
-0.543
-0.613
-0.652
-0.639
-0.576
-0.498
-0.448
-0.450
-0.495
-0.558
-0.598
-0.595
-0.566
-0.529
-0.496
-0.469
-0.447
-0.429
-0.415
-0.403
-0.391
-0.380
-0.368
-0.357
-0.347
-0.340
-0.338
-0.342
-0.354
-0.374
-0.400
-0.429
-0.459
-0.491
-0.525
-0.564
-0.610
-0.658
-0.692
-0.692
-0.652
-0.586
-0.516
-0.453
-0.401
-0.359
-0.325
-0.297
-0.275
-0.256
-0.241
-0.228
-0.331
-0.365
-0.403
-0.444
-0.478
-0.495
-0.486
-0.450
-0.402
-0.366
-0.357
-0.382
-0.434
-0.480
-0.495
-0.488
-0.472
-0.453
-0.436
-0.421
-0.409
-0.399
-0.390
-0.382
-0.374
-0.367
-0.360
-0.356
-0.354
-0.357
-0.364
-0.377
-0.393
-0.412
-0.433
-0.455
-0.478
-0.501
-0.524
-0.545
-0.563
-0.571
-0.562
-0.536
-0.498
-0.454
-0.412
-0.374
-0.341
-0.313
-0.289
-0.269
-0.253
-0.238
-0.226
-0.307
-0.331
-0.356
-0.381
-0.401
-0.410
-0.405
-0.386
-0.359
-0.334
-0.323
-0.337
-0.372
-0.408
-0.429
-0.432
-0.427
-0.418
-0.408
-0.398
-0.390
-0.384
-0.378
-0.373
-0.368
-0.364
-0.362
-0.362
-0.365
-0.371
-0.381
-0.392
-0.406
-0.420
-0.435
-0.450
-0.465
-0.479
-0.491
-0.501
-0.505
-0.502
-0.490
-0.469
-0.442
-0.411
-0.380
-0.351
-0.325
-0.302
-0.281
-0.264
-0.249
-0.236
-0.224
-0.289
-0.306
-0.324
-0.341
-0.354
-0.362
-0.361
-0.352
-0.338
-0.324
-0.318
-0.326
-0.346
-0.370
-0.386
-0.393
-0.393
-0.389
-0.384
-0.378
-0.374
-0.369
-0.366
-0.363
-0.361
-0.361
-0.362
-0.365
-0.371
-0.380
-0.390
-0.402
-0.412
-0.423
-0.432
-0.441
-0.450
-0.457
-0.462
-0.465
-0.463
-0.455
-0.443
-0.425
-0.403
-0.380
-0.356
-0.332
-0.311
-0.291
-0.273
-0.258
-0.244
-0.232
-0.222
-0.274
-0.287
-0.301
-0.314
-0.324
-0.331
-0.334
-0.331
-0.326
-0.321
-0.319
-0.324
-0.335
-0.349
-0.360
-0.366
-0.368
-0.366
-0.364
-0.361
-0.358
-0.356
-0.354
-0.354
-0.354
-0.355
-0.359
-0.364
-0.372
-0.382
-0.393
-0.403
-0.412
-0.419
-0.424
-0.429
-0.432
-0.435
-0.435
-0.434
-0.428
-0.420
-0.408
-0.392
-0.374
-0.355
-0.335
-0.316
-0.298
-0.281
-0.266
-0.252
-0.240
-0.229
-0.219
-0.262
-0.273
-0.284
-0.294
-0.303
-0.310
-0.314
-0.316
-0.316
-0.316
-0.316
-0.320
-0.327
-0.335
-0.342
-0.346
-0.348
-0.348
-0.347
-0.346
-0.344
-0.344
-0.343
-0.344
-0.345
-0.348
-0.353
-0.360
-0.368
-0.378
-0.388
-0.397
-0.404
-0.409
-0.412
-0.413
-0.413
-0.412
-0.409
-0.405
-0.399
-0.390
-0.379
-0.365
-0.350
-0.334
-0.317
-0.301
-0.286
-0.271
-0.258
-0.246
-0.235
-0.225
-0.216
-0.252
-0.261
-0.270
-0.279
-0.287
-0.294
-0.300
-0.303
-0.306
-0.308
-0.311
-0.314
-0.319
-0.323
-0.328
-0.330
-0.332
-0.333
-0.332
-0.332
-0.332
-0.332
-0.332
-0.334
-0.336
-0.340
-0.345
-0.352
-0.360
-0.369
-0.378
-0.386
-0.392
-0.394
-0.395
-0.394
-0.392
-0.389
-0.385
-0.380
-0.373
-0.364
-0.354
-0.342
-0.329
-0.316
-0.302
-0.288
-0.275
-0.262
-0.251
-0.240
-0.230
-0.221
-0.213
-0.243
-0.251
-0.259
-0.267
-0.275
-0.281
-0.287
-0.292
-0.296
-0.299
-0.302
-0.306
-0.309
-0.312
-0.315
-0.317
-0.318
-0.319
-0.320
-0.320
-0.320
-0.321
-0.322
-0.324
-0.326
-0.330
-0.335
-0.342
-0.349
-0.357
-0.365
-0.371
-0.375
-0.377
-0.376
-0.374
-0.371
-0.367
-0.362
-0.356
-0.349
-0.341
-0.332
-0.322
-0.311
-0.299
-0.288
-0.276
-0.265
-0.254
-0.243
-0.234
-0.225
-0.217
-0.209
-0.236
-0.243
-0.250
-0.257
-0.264
-0.270
-0.276
-0.281
-0.285
-0.289
-0.293
-0.296
-0.299
-0.302
-0.304
-0.305
-0.306
-0.307
-0.308
-0.308
-0.309
-0.310
-0.312
-0.314
-0.316
-0.320
-0.325
-0.330
-0.337
-0.343
-0.349
-0.354
-0.357
-0.358
-0.357
-0.354
-0.351
-0.346
-0.341
-0.335
-0.329
-0.322
-0.313
-0.304
-0.295
-0.285
-0.275
-0.265
-0.255
-0.246
-0.236
-0.228
-0.220
-0.212
-0.205
-0.229
-0.236
-0.242
-0.248
-0.254
-0.260
-0.266
-0.271
-0.275
-0.279
-0.283
-0.286
-0.289
-0.291
-0.293
-0.294
-0.295
-0.296
-0.297
-0.298
-0.299
-0.300
-0.302
-0.304
-0.306
-0.310
-0.314
-0.318
-0.323
-0.328
-0.333
-0.336
-0.338
-0.339
-0.338
-0.335
-0.331
-0.327
-0.322
-0.317
-0.311
-0.304
-0.297
-0.289
-0.281
-0.272
-0.263
-0.255
-0.246
-0.238
-0.230
-0.222
-0.215
-0.208
-0.202
-0.223
-0.229
-0.235
-0.240
-0.246
-0.251
-0.256
-0.261
-0.265
-0.269
-0.273
-0.276
-0.279
-0.281
-0.283
-0.284
-0.285
-0.286
-0.287
-0.288
-0.289
-0.290
-0.292
-0.294
-0.296
-0.299
-0.302
-0.306
-0.310
-0.314
-0.317
-0.320
-0.321
-0.321
-0.319
-0.317
-0.314
-0.310
-0.305
-0.300
-0.294
-0.288
-0.282
-0.275
-0.268
-0.261
-0.253
-0.246
-0.238
-0.231
-0.224
-0.217
-0.210
-0.204
-0.198
-0.218
-0.223
-0.228
-0.233
-0.238
-0.243
-0.248
-0.252
-0.256
-0.260
-0.263
-0.266
-0.269
-0.271
-0.273
-0.274
-0.276
-0.277
-0.278
-0.279
-0.280
-0.281
-0.283
-0.284
-0.286
-0.289
-0.291
-0.294
-0.297
-0.300
-0.302
-0.304
-0.305
-0.304
-0.303
-0.300
-0.297
-0.294
-0.290
-0.285
-0.280
-0.275
-0.269
-0.263
-0.257
-0.250
-0.244
-0.237
-0.230
-0.224
-0.218
-0.211
-0.206
-0.200
-0.195
-0.212
-0.217
-0.222
-0.226
-0.231
-0.236
-0.240
-0.244
-0.248
-0.251
-0.254
-0.257
-0.260
-0.262
-0.264
-0.265
-0.267
-0.268
-0.269
-0.270
-0.271
-0.272
-0.274
-0.275
-0.277
-0.279
-0.281
-0.283
-0.285
-0.287
-0.289
-0.290
-0.290
-0.289
-0.288
-0.286
-0.283
-0.280
-0.276
-0.272
-0.267
-0.263
-0.257
-0.252
-0.247
-0.241
-0.235
-0.229
-0.223
-0.218
-0.212
-0.206
-0.201
-0.196
-0.191
-0.207
-0.212
-0.216
-0.220
-0.225
-0.229
-0.233
-0.236
-0.240
-0.243
-0.246
-0.249
-0.251
-0.253
-0.255
-0.257
-0.258
-0.259
-0.260
-0.261
-0.263
-0.264
-0.265
-0.266
-0.268
-0.269
-0.271
-0.272
-0.274
-0.275
-0.276
-0.277
-0.277
-0.276
-0.274
-0.272
-0.270
-0.267
-0.264
-0.260
-0.256
-0.252
-0.247
-0.242
-0.238
-0.233
-0.227
-0.222
-0.217
-0.212
-0.207
-0.202
-0.197
-0.192
-0.187
-0.203
-0.207
-0.211
-0.215
-0.218
-0.222
-0.226
-0.229
-0.233
-0.236
-0.238
-0.241
-0.243
-0.245
-0.247
-0.249
-0.250
-0.251
-0.252
-0.253
-0.254
-0.256
-0.257
-0.258
-0.259
-0.260
-0.261
-0.263
-0.264
-0.264
-0.265
-0.265
-0.265
-0.264
-0.262
-0.261
-0.258
-0.256
-0.253
-0.249
-0.246
-0.242
-0.238
-0.234
-0.229
-0.225
-0.220
-0.216
-0.211
-0.206
-0.202
-0.197
-0.193
-0.188
-0.184
-0.198
-0.202
-0.206
-0.209
-0.213
-0.216
-0.220
-0.223
-0.226
-0.229
-0.231
-0.234
-0.236
-0.238
-0.239
-0.241
-0.242
-0.244
-0.245
-0.246
-0.247
-0.248
-0.249
-0.250
-0.251
-0.252
-0.253
-0.253
-0.254
-0.254
-0.255
-0.254
-0.254
-0.253
-0.252
-0.250
-0.248
-0.246
-0.243
-0.240
-0.237
-0.233
-0.230
-0.226
-0.222
-0.218
-0.214
-0.209
-0.205
-0.201
-0.197
-0.193
-0.189
-0.185
-0.181
-0.194
-0.197
-0.201
-0.204
-0.207
-0.211
-0.214
-0.217
-0.219
-0.222
-0.224
-0.227
-0.229
-0.231
-0.232
-0.234
-0.235
-0.236
-0.237
-0.238
-0.239
-0.240
-0.241
-0.242
-0.243
-0.244
-0.244
-0.245
-0.245
-0.245
-0.245
-0.245
-0.244
-0.243
-0.242
-0.241
-0.239
-0.236
-0.234
-0.231
-0.228
-0.225
-0.222
-0.219
-0.215
-0.211
-0.208
-0.204
-0.200
-0.196
-0.192
-0.188
-0.185
-0.181
-0.177
-0.138
-0.140
-0.141
-0.142
-0.143
-0.144
-0.145
-0.146
-0.147
-0.148
-0.149
-0.150
-0.151
-0.152
-0.153
-0.154
-0.155
-0.155
-0.156
-0.157
-0.157
-0.158
-0.158
-0.158
-0.159
-0.159
-0.159
-0.159
-0.159
-0.159
-0.158
-0.158
-0.158
-0.157
-0.157
-0.156
-0.156
-0.155
-0.154
-0.154
-0.153
-0.152
-0.151
-0.150
-0.149
-0.148
-0.147
-0.146
-0.145
-0.144
-0.143
-0.141
-0.140
-0.139
-0.138
-0.140
-0.141
-0.143
-0.144
-0.145
-0.146
-0.147
-0.148
-0.150
-0.151
-0.152
-0.153
-0.154
-0.155
-0.156
-0.156
-0.157
-0.158
-0.159
-0.159
-0.160
-0.160
-0.161
-0.161
-0.161
-0.161
-0.161
-0.161
-0.161
-0.161
-0.161
-0.161
-0.160
-0.160
-0.159
-0.159
-0.158
-0.157
-0.156
-0.156
-0.155
-0.154
-0.153
-0.152
-0.151
-0.150
-0.149
-0.148
-0.147
-0.145
-0.144
-0.143
-0.142
-0.140
-0.139
-0.142
-0.143
-0.144
-0.146
-0.147
-0.148
-0.149
-0.151
-0.152
-0.153
-0.154
-0.155
-0.156
-0.157
-0.158
-0.159
-0.160
-0.161
-0.161
-0.162
-0.162
-0.163
-0.163
-0.164
-0.164
-0.164
-0.164
-0.164
-0.164
-0.164
-0.163
-0.163
-0.162
-0.162
-0.161
-0.161
-0.160
-0.159
-0.158
-0.158
-0.157
-0.156
-0.155
-0.154
-0.153
-0.152
-0.150
-0.149
-0.148
-0.147
-0.146
-0.144
-0.143
-0.142
-0.140
-0.144
-0.145
-0.146
-0.148
-0.149
-0.150
-0.152
-0.153
-0.154
-0.155
-0.156
-0.158
-0.159
-0.160
-0.161
-0.162
-0.162
-0.163
-0.164
-0.165
-0.165
-0.166
-0.166
-0.166
-0.167
-0.167
-0.167
-0.167
-0.166
-0.166
-0.166
-0.165
-0.165
-0.164
-0.164
-0.163
-0.162
-0.161
-0.160
-0.160
-0.159
-0.158
-0.157
-0.155
-0.154
-0.153
-0.152
-0.151
-0.150
-0.148
-0.147
-0.146
-0.144
-0.143
-0.142
-0.146
-0.147
-0.148
-0.150
-0.151
-0.152
-0.154
-0.155
-0.156
-0.158
-0.159
-0.160
-0.161
-0.162
-0.163
-0.164
-0.165
-0.166
-0.167
-0.168
-0.168
-0.169
-0.169
-0.169
-0.170
-0.170
-0.170
-0.169
-0.169
-0.169
-0.168
-0.168
-0.167
-0.167
-0.166
-0.165
-0.164
-0.163
-0.162
-0.162
-0.161
-0.159
-0.158
-0.157
-0.156
-0.155
-0.154
-0.152
-0.151
-0.150
-0.148
-0.147
-0.146
-0.144
-0.143
-0.147
-0.149
-0.150
-0.152
-0.153
-0.155
-0.156
-0.157
-0.159
-0.160
-0.161
-0.163
-0.164
-0.165
-0.166
-0.167
-0.168
-0.169
-0.170
-0.171
-0.171
-0.172
-0.172
-0.172
-0.173
-0.173
-0.172
-0.172
-0.172
-0.171
-0.171
-0.170
-0.170
-0.169
-0.168
-0.167
-0.166
-0.165
-0.164
-0.163
-0.162
-0.161
-0.160
-0.159
-0.158
-0.156
-0.155
-0.154
-0.152
-0.151
-0.150
-0.148
-0.147
-0.145
-0.144
-0.149
-0.151
-0.152
-0.154
-0.155
-0.157
-0.158
-0.160
-0.161
-0.163
-0.164
-0.165
-0.167
-0.168
-0.169
-0.170
-0.171
-0.172
-0.173
-0.174
-0.175
-0.175
-0.175
-0.176
-0.176
-0.176
-0.176
-0.175
-0.175
-0.174
-0.174
-0.173
-0.172
-0.171
-0.170
-0.169
-0.168
-0.167
-0.166
-0.165
-0.164
-0.163
-0.162
-0.161
-0.159
-0.158
-0.157
-0.155
-0.154
-0.152
-0.151
-0.150
-0.148
-0.147
-0.145
-0.151
-0.153
-0.155
-0.156
-0.158
-0.159
-0.161
-0.162
-0.164
-0.165
-0.167
-0.168
-0.170
-0.171
-0.172
-0.173
-0.175
-0.176
-0.177
-0.177
-0.178
-0.179
-0.179
-0.179
-0.179
-0.179
-0.179
-0.178
-0.178
-0.177
-0.176
-0.175
-0.174
-0.174
-0.173
-0.171
-0.170
-0.169
-0.168
-0.167
-0.166
-0.165
-0.163
-0.162
-0.161
-0.159
-0.158
-0.157
-0.155
-0.154
-0.152
-0.151
-0.149
-0.148
-0.146
-0.153
-0.155
-0.157
-0.158
-0.160
-0.162
-0.163
-0.165
-0.166
-0.168
-0.170
-0.171
-0.173
-0.174
-0.176
-0.177
-0.178
-0.179
-0.180
-0.181
-0.182
-0.182
-0.183
-0.183
-0.183
-0.183
-0.182
-0.182
-0.181
-0.180
-0.179
-0.178
-0.177
-0.176
-0.175
-0.173
-0.172
-0.171
-0.170
-0.169
-0.168
-0.166
-0.165
-0.164
-0.162
-0.161
-0.159
-0.158
-0.156
-0.155
-0.153
-0.152
-0.150
-0.149
-0.147
-0.155
-0.157
-0.159
-0.161
-0.162
-0.164
-0.166
-0.167
-0.169
-0.171
-0.173
-0.174
-0.176
-0.177
-0.179
-0.180
-0.182
-0.183
-0.184
-0.185
-0.186
-0.186
-0.187
-0.187
-0.187
-0.186
-0.186
-0.185
-0.184
-0.183
-0.182
-0.180
-0.179
-0.178
-0.176
-0.175
-0.174
-0.173
-0.171
-0.170
-0.169
-0.168
-0.166
-0.165
-0.164
-0.162
-0.161
-0.159
-0.158
-0.156
-0.155
-0.153
-0.151
-0.150
-0.148
-0.158
-0.159
-0.161
-0.163
-0.165
-0.167
-0.168
-0.170
-0.172
-0.174
-0.176
-0.178
-0.179
-0.181
-0.183
-0.184
-0.186
-0.187
-0.188
-0.190
-0.190
-0.191
-0.191
-0.191
-0.191
-0.190
-0.190
-0.188
-0.187
-0.186
-0.184
-0.183
-0.181
-0.179
-0.178
-0.176
-0.175
-0.174
-0.173
-0.172
-0.170
-0.169
-0.168
-0.166
-0.165
-0.164
-0.162
-0.160
-0.159
-0.157
-0.156
-0.154
-0.152
-0.151
-0.149
-0.160
-0.162
-0.163
-0.165
-0.167
-0.169
-0.171
-0.173
-0.175
-0.177
-0.179
-0.181
-0.183
-0.185
-0.187
-0.189
-0.190
-0.192
-0.193
-0.194
-0.195
-0.196
-0.196
-0.196
-0.196
-0.195
-0.194
-0.192
-0.190
-0.189
-0.186
-0.184
-0.182
-0.180
-0.179
-0.177
-0.176
-0.175
-0.174
-0.173
-0.171
-0.170
-0.169
-0.168
-0.166
-0.165
-0.163
-0.162
-0.160
-0.158
-0.157
-0.155
-0.153
-0.152
-0.150
-0.162
-0.164
-0.166
-0.168
-0.170
-0.172
-0.174
-0.176
-0.178
-0.180
-0.182
-0.185
-0.187
-0.189
-0.191
-0.193
-0.195
-0.197
-0.199
-0.200
-0.201
-0.202
-0.202
-0.202
-0.201
-0.200
-0.198
-0.196
-0.194
-0.191
-0.188
-0.186
-0.183
-0.181
-0.179
-0.177
-0.176
-0.175
-0.174
-0.173
-0.172
-0.171
-0.170
-0.169
-0.167
-0.166
-0.164
-0.163
-0.161
-0.159
-0.157
-0.156
-0.154
-0.152
-0.151
-0.164
-0.166
-0.168
-0.170
-0.172
-0.175
-0.177
-0.179
-0.181
-0.184
-0.186
-0.188
-0.191
-0.193
-0.196
-0.198
-0.200
-0.203
-0.205
-0.206
-0.207
-0.208
-0.209
-0.208
-0.207
-0.206
-0.203
-0.200
-0.197
-0.193
-0.190
-0.186
-0.183
-0.180
-0.177
-0.176
-0.175
-0.174
-0.173
-0.173
-0.172
-0.172
-0.171
-0.170
-0.168
-0.167
-0.165
-0.164
-0.162
-0.160
-0.158
-0.156
-0.155
-0.153
-0.151
-0.166
-0.168
-0.171
-0.173
-0.175
-0.177
-0.180
-0.182
-0.185
-0.187
-0.190
-0.192
-0.195
-0.198
-0.201
-0.204
-0.206
-0.209
-0.211
-0.214
-0.215
-0.216
-0.216
-0.216
-0.214
-0.212
-0.209
-0.205
-0.200
-0.195
-0.190
-0.185
-0.180
-0.176
-0.173
-0.172
-0.171
-0.171
-0.172
-0.172
-0.172
-0.172
-0.171
-0.170
-0.169
-0.168
-0.166
-0.164
-0.163
-0.161
-0.159
-0.157
-0.155
-0.154
-0.152
-0.169
-0.171
-0.173
-0.175
-0.178
-0.180
-0.183
-0.185
-0.188
-0.191
-0.194
-0.197
-0.200
-0.203
-0.206
-0.210
-0.213
-0.216
-0.220
-0.222
-0.224
-0.226
-0.226
-0.225
-0.223
-0.220
-0.216
-0.210
-0.203
-0.196
-0.188
-0.181
-0.174
-0.169
-0.166
-0.164
-0.165
-0.166
-0.168
-0.170
-0.171
-0.172
-0.172
-0.171
-0.170
-0.168
-0.167
-0.165
-0.163
-0.161
-0.159
-0.157
-0.156
-0.154
-0.152
-0.171
-0.173
-0.176
-0.178
-0.180
-0.183
-0.186
-0.189
-0.191
-0.194
-0.198
-0.201
-0.205
-0.208
-0.212
-0.217
-0.221
-0.225
-0.229
-0.233
-0.236
-0.238
-0.238
-0.237
-0.235
-0.230
-0.224
-0.216
-0.206
-0.196
-0.185
-0.173
-0.164
-0.156
-0.152
-0.151
-0.153
-0.157
-0.161
-0.166
-0.169
-0.171
-0.171
-0.171
-0.170
-0.169
-0.167
-0.165
-0.163
-0.161
-0.160
-0.158
-0.156
-0.154
-0.152
-0.173
-0.176
-0.178
-0.181
-0.183
-0.186
-0.189
-0.192
-0.195
-0.198
-0.202
-0.206
-0.210
-0.214
-0.219
-0.224
-0.230
-0.235
-0.241
-0.246
-0.250
-0.253
-0.254
-0.253
-0.249
-0.243
-0.234
-0.223
-0.209
-0.194
-0.177
-0.160
-0.144
-0.133
-0.127
-0.128
-0.133
-0.142
-0.151
-0.159
-0.165
-0.169
-0.171
-0.171
-0.171
-0.169
-0.167
-0.166
-0.164
-0.162
-0.160
-0.158
-0.156
-0.154
-0.152
-0.176
-0.178
-0.181
-0.183
-0.186
-0.189
-0.192
-0.195
-0.199
-0.202
-0.206
-0.211
-0.216
-0.221
-0.227
-0.233
-0.240
-0.248
-0.255
-0.263
-0.269
-0.273
-0.275
-0.274
-0.269
-0.260
-0.248
-0.232
-0.213
-0.190
-0.164
-0.138
-0.113
-0.095
-0.086
-0.089
-0.102
-0.119
-0.136
-0.151
-0.161
-0.167
-0.170
-0.171
-0.171
-0.169
-0.167
-0.165
-0.163
-0.161
-0.159
-0.157
-0.155
-0.154
-0.152
-0.178
-0.181
-0.183
-0.186
-0.189
-0.192
-0.195
-0.199
-0.203
-0.207
-0.211
-0.216
-0.222
-0.228
-0.235
-0.243
-0.252
-0.262
-0.273
-0.284
-0.293
-0.301
-0.304
-0.303
-0.296
-0.284
-0.267
-0.246
-0.218
-0.184
-0.145
-0.103
-0.063
-0.032
-0.018
-0.026
-0.052
-0.085
-0.115
-0.139
-0.156
-0.165
-0.170
-0.171
-0.171
-0.169
-0.167
-0.165
-0.163
-0.160
-0.158
-0.157
-0.155
-0.153
-0.152
-0.180
-0.183
-0.186
-0.189
-0.192
-0.195
-0.199
-0.202
-0.206
-0.211
-0.216
-0.221
-0.228
-0.235
-0.244
-0.254
-0.266
-0.280
-0.295
-0.311
-0.326
-0.338
-0.345
-0.344
-0.335
-0.318
-0.295
-0.265
-0.226
-0.178
-0.120
-0.055
0.011
0.062
0.086
0.069
0.021
-0.038
-0.090
-0.128
-0.151
-0.164
-0.170
-0.171
-0.170
-0.169
-0.166
-0.164
-0.161
-0.159
-0.157
-0.155
-0.154
-0.152
-0.151
-0.183
-0.186
-0.188
-0.192
-0.195
-0.198
-0.202
-0.206
-0.210
-0.215
-0.220
-0.227
-0.234
-0.243
-0.253
-0.266
-0.282
-0.300
-0.322
-0.346
-0.370
-0.391
-0.403
-0.402
-0.389
-0.367
-0.335
-0.295
-0.243
-0.176
-0.093
0.005
0.105
0.188
0.226
0.197
0.116
0.018
-0.064
-0.120
-0.151
-0.166
-0.171
-0.172
-0.170
-0.167
-0.165
-0.162
-0.159
-0.157
-0.155
-0.154
-0.152
-0.151
-0.150
-0.185
-0.188
-0.191
-0.194
-0.198
-0.201
-0.205
-0.209
-0.214
-0.219
-0.225
-0.232
-0.240
-0.251
-0.263
-0.279
-0.299
-0.324
-0.354
-0.391
-0.429
-0.464
-0.485
-0.486
-0.467
-0.434
-0.393
-0.342
-0.273
-0.183
-0.070
0.063
0.206
0.332
0.389
0.331
0.206
0.063
-0.054
-0.124
-0.158
-0.171
-0.174
-0.172
-0.169
-0.165
-0.162
-0.159
-0.157
-0.155
-0.153
-0.151
-0.150
-0.149
-0.148
-0.187
-0.191
-0.194
-0.197
-0.201
-0.204
-0.208
-0.213
-0.218
-0.223
-0.230
-0.237
-0.247
-0.258
-0.273
-0.292
-0.316
-0.348
-0.390
-0.443
-0.504
-0.563
-0.602
-0.604
-0.572
-0.524
-0.474
-0.416
-0.328
-0.207
-0.062
0.097
0.268
0.434
0.493
0.384
0.211
0.041
-0.085
-0.151
-0.177
-0.181
-0.178
-0.172
-0.166
-0.162
-0.158
-0.155
-0.153
-0.151
-0.149
-0.148
-0.147
-0.146
-0.146
-0.190
-0.193
-0.196
-0.200
-0.203
-0.207
-0.211
-0.216
-0.221
-0.227
-0.234
-0.242
-0.253
-0.265
-0.282
-0.303
-0.333
-0.372
-0.427
-0.499
-0.590
-0.685
-0.752
-0.757
-0.703
-0.628
-0.570
-0.519
-0.406
-0.241
-0.071
0.090
0.236
0.360
0.381
0.229
0.054
-0.091
-0.177
-0.208
-0.206
-0.194
-0.181
-0.170
-0.162
-0.156
-0.152
-0.149
-0.147
-0.146
-0.145
-0.144
-0.143
-0.143
-0.143
-0.192
-0.196
-0.199
-0.202
-0.206
-0.210
-0.215
-0.219
-0.225
-0.231
-0.238
-0.247
-0.258
-0.272
-0.290
-0.314
-0.347
-0.392
-0.457
-0.548
-0.668
-0.804
-0.911
-0.926
-0.844
-0.719
-0.607
-0.542
-0.410
-0.224
-0.078
0.043
0.118
0.127
0.009
-0.199
-0.313
-0.342
-0.324
-0.282
-0.239
-0.204
-0.179
-0.164
-0.154
-0.148
-0.145
-0.142
-0.141
-0.140
-0.139
-0.139
-0.139
-0.139
-0.139
-0.195
-0.198
-0.201
-0.205
-0.209
-0.213
-0.217
-0.222
-0.228
-0.234
-0.242
-0.251
-0.262
-0.277
-0.296
-0.321
-0.356
-0.405
-0.475
-0.575
-0.711
-0.875
-1.017
-1.069
-1.008
-0.800
-0.341
0.242
0.224
0.066
-0.057
-0.034
-0.038
-0.158
-0.479
-0.825
-0.821
-0.632
-0.464
-0.343
-0.257
-0.203
-0.169
-0.151
-0.141
-0.137
-0.135
-0.134
-0.133
-0.133
-0.133
-0.133
-0.133
-0.134
-0.135
-0.197
-0.200
-0.204
-0.207
-0.211
-0.216
-0.220
-0.225
-0.231
-0.237
-0.245
-0.255
-0.266
-0.281
-0.300
-0.325
-0.360
-0.409
-0.477
-0.573
-0.704
-0.863
-1.032
-1.212
-1.450
-1.251
0.059
6.063
1.881
0.511
-0.072
-0.127
-0.178
-0.366
-0.757
-1.114
-1.051
-0.753
-0.512
-0.351
-0.245
-0.181
-0.145
-0.129
-0.124
-0.124
-0.125
-0.126
-0.127
-0.126
-0.126
-0.126
-0.126
-0.128
-0.129
-0.199
-0.203
-0.206
-0.210
-0.214
-0.218
-0.223
-0.228
-0.233
-0.240
-0.248
-0.257
-0.269
-0.283
-0.302
-0.327
-0.360
-0.404
-0.465
-0.548
-0.656
-0.793
-0.979
-1.416
-3.391
-4.356
-1.391
-1.457
0.062
-0.112
-0.230
-0.192
-0.229
-0.391
-0.656
-0.864
-0.825
-0.632
-0.441
-0.295
-0.194
-0.135
-0.107
-0.101
-0.105
-0.113
-0.121
-0.125
-0.124
-0.122
-0.119
-0.118
-0.119
-0.120
-0.123
-0.202
-0.205
-0.208
-0.212
-0.216
-0.220
-0.225
-0.230
-0.236
-0.242
-0.250
-0.260
-0.271
-0.285
-0.303
-0.326
-0.356
-0.395
-0.447
-0.513
-0.596
-0.698
-0.855
-1.277
-3.486
-3.273
2.417
-9.871
0.796
-0.464
-0.329
-0.058
-0.140
-0.306
-0.449
-0.535
-0.515
-0.424
-0.305
-0.194
-0.114
-0.070
-0.059
-0.071
-0.091
-0.116
-0.137
-0.145
-0.137
-0.125
-0.116
-0.111
-0.110
-0.112
-0.115
-0.204
-0.207
-0.211
-0.214
-0.218
-0.222
-0.226
-0.231
-0.237
-0.244
-0.252
-0.261
-0.272
-0.286
-0.303
-0.324
-0.351
-0.384
-0.426
-0.478
-0.538
-0.607
-0.694
-0.821
-0.827
0.870
1.647
-0.444
0.616
-0.714
0.052
1.043
0.069
-0.233
-0.339
-0.351
-0.318
-0.257
-0.175
-0.089
-0.025
-0.002
-0.021
-0.057
-0.096
-0.151
-0.213
-0.227
-0.189
-0.144
-0.117
-0.104
-0.099
-0.101
-0.106
-0.206
-0.209
-0.213
-0.216
-0.220
-0.223
-0.228
-0.233
-0.238
-0.245
-0.253
-0.262
-0.273
-0.286
-0.302
-0.322
-0.346
-0.375
-0.410
-0.451
-0.496
-0.542
-0.580
-0.574
-0.344
0.824
-1.873
-5.599
-0.818
-0.711
-0.719
-2.322
-0.373
-0.351
-0.406
-0.305
-0.196
-0.155
-0.081
0.002
0.043
0.030
-0.041
-0.097
-0.134
-0.241
-0.434
-0.476
-0.310
-0.181
-0.120
-0.094
-0.086
-0.088
-0.095
-0.208
-0.211
-0.214
-0.218
-0.221
-0.224
-0.228
-0.233
-0.238
-0.245
-0.253
-0.262
-0.273
-0.286
-0.302
-0.320
-0.342
-0.368
-0.399
-0.434
-0.473
-0.512
-0.539
-0.532
-0.457
-0.497
-3.382
-1.578
0.585
-0.841
-1.106
-2.188
-0.019
-0.976
-0.773
-0.334
-0.163
-0.141
-0.039
0.068
0.062
-0.014
-0.199
-0.231
-0.169
-0.316
-0.788
-0.904
-0.435
-0.196
-0.111
-0.075
-0.066
-0.070
-0.081
-0.210
-0.213
-0.216
-0.219
-0.221
-0.224
-0.228
-0.232
-0.237
-0.243
-0.251
-0.261
-0.272
-0.286
-0.301
-0.319
-0.340
-0.364
-0.394
-0.429
-0.469
-0.513
-0.557
-0.592
-0.612
-0.687
-0.882
-0.373
-0.718
-0.658
-0.297
-0.632
-0.584
-1.843
-1.016
-0.318
-0.176
-0.232
-0.064
0.072
0.048
-0.070
-0.316
-0.279
-0.064
-0.117
-0.500
-0.586
-0.225
-0.091
-0.052
-0.033
-0.035
-0.049
-0.066
-0.213
-0.215
-0.218
-0.220
-0.221
-0.223
-0.226
-0.229
-0.234
-0.240
-0.248
-0.259
-0.271
-0.285
-0.301
-0.319
-0.339
-0.364
-0.393
-0.430
-0.476
-0.534
-0.607
-0.697
-0.805
-0.927
-1.036
-1.166
-1.470
-0.873
-0.992
-1.260
0.238
-0.423
-1.138
-0.483
-0.216
-0.177
-0.040
0.058
0.048
-0.013
-0.087
0.006
0.225
0.349
0.274
0.342
0.520
0.227
0.078
0.035
0.004
-0.024
-0.052
-0.215
-0.217
-0.219
-0.220
-0.221
-0.221
-0.222
-0.224
-0.228
-0.234
-0.243
-0.254
-0.268
-0.283
-0.300
-0.319
-0.341
-0.365
-0.396
-0.435
-0.487
-0.560
-0.664
-0.814
-1.033
-1.317
-1.538
-1.466
-1.120
-0.426
-0.721
0.401
5.742
1.538
-5.753
-0.878
-0.446
-0.220
0.028
0.106
0.112
0.120
0.113
0.212
0.339
0.478
0.728
1.110
3.425
0.610
0.206
0.107
0.043
-0.003
-0.040
-0.218
-0.220
-0.221
-0.220
-0.219
-0.217
-0.216
-0.215
-0.218
-0.223
-0.233
-0.247
-0.263
-0.281
-0.301
-0.321
-0.343
-0.369
-0.400
-0.440
-0.496
-0.577
-0.699
-0.888
-1.186
-1.619
-1.960
-1.691
-1.006
-0.273
-0.526
-2.699
0.078
0.374
-0.520
-0.424
-1.931
-0.810
0.106
0.239
0.237
0.409
0.179
0.212
-0.101
-2.586
-0.807
0.516
0.844
0.504
0.302
0.157
0.067
0.007
-0.036
-0.222
-0.223
-0.223
-0.221
-0.217
-0.212
-0.206
-0.202
-0.202
-0.207
-0.219
-0.236
-0.257
-0.279
-0.302
-0.325
-0.348
-0.374
-0.404
-0.444
-0.499
-0.579
-0.699
-0.882
-1.157
-1.529
-1.786
-1.519
-0.943
-0.461
-0.425
-0.663
-0.298
-0.238
-0.280
-1.039
-3.962
-0.889
0.464
0.596
0.164
-0.072
0.178
0.234
-0.125
-4.090
-1.646
1.443
7.806
2.003
0.422
0.166
0.065
0.003
-0.040
-0.227
-0.228
-0.227
-0.223
-0.216
-0.206
-0.194
-0.184
-0.179
-0.183
-0.198
-0.221
-0.249
-0.278
-0.305
-0.331
-0.356
-0.381
-0.411
-0.447
-0.498
-0.569
-0.671
-0.816
-1.011
-1.221
-1.317
-1.134
-0.763
-0.430
-0.291
-0.320
-0.439
-0.540
-0.320
-0.435
-0.816
0.006
0.483
1.076
0.352
0.169
0.485
0.464
0.903
2.106
2.410
1.782
1.677
0.474
0.210
0.108
0.038
-0.014
-0.052
-0.234
-0.235
-0.233
-0.228
-0.217
-0.201
-0.181
-0.161
-0.148
-0.150
-0.170
-0.203
-0.241
-0.279
-0.313
-0.342
-0.368
-0.393
-0.419
-0.452
-0.495
-0.555
-0.637
-0.749
-0.881
-1.003
-1.038
-0.907
-0.623
-0.320
-0.148
-0.158
-0.277
-0.292
0.007
0.149
-0.352
-0.302
0.050
0.208
0.166
0.205
0.416
0.864
2.158
6.092
6.609
2.948
0.120
-0.257
0.033
0.044
0.002
-0.039
-0.070
-0.243
-0.246
-0.245
-0.239
-0.225
-0.203
-0.172
-0.139
-0.115
-0.114
-0.140
-0.186
-0.239
-0.288
-0.330
-0.362
-0.388
-0.411
-0.433
-0.460
-0.495
-0.545
-0.614
-0.709
-0.830
-0.965
-1.055
-0.980
-0.677
-0.283
-0.032
-0.003
-0.086
-0.082
0.085
0.179
-0.122
-0.223
-0.115
-0.004
0.119
0.236
0.493
1.453
5.988
5.950
12.211
6.889
1.220
0.253
0.073
0.013
-0.032
-0.065
-0.090
-0.257
-0.263
-0.265
-0.261
-0.247
-0.220
-0.180
-0.132
-0.095
-0.088
-0.123
-0.184
-0.253
-0.313
-0.360
-0.395
-0.419
-0.438
-0.454
-0.473
-0.501
-0.542
-0.605
-0.702
-0.855
-1.096
-1.410
-1.510
-1.058
-0.444
-0.077
0.011
-0.040
-0.065
-0.029
0.021
-0.058
-0.127
-0.095
0.036
0.224
0.351
0.558
1.484
6.458
5.399
4.251
2.878
1.038
0.330
0.081
-0.015
-0.062
-0.091
-0.110
-0.276
-0.288
-0.298
-0.302
-0.294
-0.268
-0.222
-0.165
-0.116
-0.105
-0.145
-0.219
-0.299
-0.366
-0.415
-0.447
-0.465
-0.476
-0.484
-0.494
-0.512
-0.546
-0.605
-0.710
-0.902
-1.281
-1.957
-2.407
-1.546
-0.678
-0.250
-0.112
-0.122
-0.178
-0.228
-0.187
-0.130
-0.067
0.054
0.212
0.371
0.428
0.499
0.901
1.888
2.374
1.592
1.075
0.534
0.192
0.022
-0.056
-0.096
-0.117
-0.131
-0.302
-0.325
-0.349
-0.371
-0.381
-0.370
-0.330
-0.268
-0.212
-0.198
-0.239
-0.318
-0.400
-0.463
-0.504
-0.524
-0.530
-0.528
-0.522
-0.521
-0.528
-0.553
-0.605
-0.706
-0.902
-1.284
-1.897
-1.778
-0.286
-0.557
-0.419
-0.288
-0.272
-0.392
-0.627
-0.648
-0.343
0.049
0.354
0.520
0.607
0.492
0.385
0.495
0.724
0.780
0.587
0.370
0.171
0.025
-0.061
-0.107
-0.130
-0.143
-0.150
-0.334
-0.375
-0.425
-0.483
-0.537
-0.563
-0.539
-0.475
-0.412
-0.397
-0.443
-0.522
-0.590
-0.630
-0.641
-0.635
-0.617
-0.593
-0.570
-0.553
-0.547
-0.559
-0.599
-0.683
-0.841
-1.111
-1.371
-0.515
2.397
-0.461
-0.584
-0.496
-0.476
-0.749
-1.817
-1.946
-0.710
0.422
1.270
1.145
0.994
0.630
0.238
0.167
0.207
0.161
0.070
-0.011
-0.071
-0.114
-0.141
-0.156
-0.164
-0.167
-0.168
-0.373
-0.439
-0.532
-0.661
-0.817
-0.941
-0.945
-0.839
-0.739
-0.732
-0.815
-0.908
-0.939
-0.907
-0.848
-0.785
-0.725
-0.670
-0.623
-0.587
-0.565
-0.564
-0.587
-0.646
-0.756
-0.932
-1.127
-1.090
-0.583
-0.725
-0.736
-0.752
-0.893
-1.740
-6.503
-6.960
-0.957
1.498
7.199
1.564
0.597
0.755
-0.078
-0.296
-0.283
-0.290
-0.302
-0.277
-0.243
-0.220
-0.207
-0.199
-0.193
-0.188
-0.183
-0.416
-0.514
-0.672
-0.930
-1.331
-1.771
-1.827
-1.467
-1.206
-1.239
-1.508
-1.720
-1.631
-1.391
-1.163
-0.982
-0.849
-0.750
-0.675
-0.618
-0.581
-0.564
-0.571
-0.604
-0.669
-0.773
-0.899
-0.961
-0.800
-0.758
-0.873
-1.270
-1.643
-2.636
-7.524
-8.278
-0.653
2.868
23.924
2.224
-0.727
0.032
-0.857
-1.024
-0.823
-0.685
-0.588
-0.464
-0.361
-0.296
-0.256
-0.232
-0.217
-0.205
-0.197
-0.456
-0.590
-0.827
-1.277
-2.214
-3.887
-4.134
-2.485
-1.755
-1.949
-3.076
-4.177
-3.231
-2.291
-1.659
-1.227
-0.975
-0.820
-0.716
-0.641
-0.590
-0.560
-0.551
-0.562
-0.590
-0.634
-0.677
-0.678
-0.600
-0.602
-0.990
-2.337
-2.741
-2.354
-3.729
-3.850
-1.202
0.863
2.782
1.436
-0.002
-1.010
-2.075
-1.923
-1.276
-0.920
-0.722
-0.553
-0.425
-0.341
-0.290
-0.257
-0.235
-0.219
-0.208
-0.488
-0.652
-0.958
-1.597
-3.103
-6.970
-7.595
-3.325
-2.125
-2.625
-6.680
-21.527
-6.401
-4.150
-2.462
-1.490
-1.071
-0.862
-0.735
-0.649
-0.590
-0.552
-0.531
-0.523
-0.523
-0.523
-0.509
-0.460
-0.372
-0.377
-0.663
-1.391
-1.452
-1.308
-1.722
-1.740
-1.011
-0.291
0.065
-0.142
-0.773
-1.508
-1.365
-1.466
-1.336
-0.977
-0.736
-0.567
-0.445
-0.363
-0.309
-0.273
-0.248
-0.230
-0.216
-0.503
-0.682
-1.028
-1.770
-3.552
-7.054
-6.171
-3.094
-2.059
-2.533
-5.867
-13.571
-2.167
-7.576
-3.171
-1.610
-1.089
-0.859
-0.727
-0.640
-0.579
-0.538
-0.510
-0.491
-0.473
-0.447
-0.406
-0.341
-0.263
-0.220
-0.202
0.045
0.262
-0.406
-0.836
-0.934
-0.796
-0.633
-0.592
-0.791
-1.381
-2.300
-1.173
-1.045
-1.251
-0.944
[truncated: 1,413,375 more chars]
