# Supplementary material for: Ferroptosis regulation by traditional chinese medicine for ischemic stroke intervention based on network pharmacology and data mining
Source: PLoS One. 2025 Apr 16;20(4):e0321751. doi: 10.1371/journal.pone.0321751 (PMC12002469; doi:10.1371/journal.pone.0321751)
Supplement: S5 File — (ZIP) [file pone.0321751.s005.zip › 分子对接4/ESR1/ESR1-0006/input/7baa_h.HD.map]

GRID_PARAMETER_FILE 7baa_autolig.gpf
GRID_DATA_FILE 7baa_h.maps.fld
MACROMOLECULE 7baa_h.pdbqt
SPACING 1.000
NELEMENTS 54 70 66
CENTER 22.572 12.041 8.979
0.
0.
0.
0.
0.
0.
0.
0.
0.
0.
0.
0.
0.
0.
0.
0.
0.
0.
0.
0.
0.
0.
0.
0.
0.
0.
0.
0.
0.
0.
0.
0.
0.
0.
0.
0.
0.
0.
0.
0.
0.
0.
0.
0.
0.
0.
0.
0.
0.
0.
0.
0.
0.
0.
0.
0.
0.
0.
0.
0.
0.
0.
0.
0.
0.
0.
0.
0.
0.
0.
0.
0.
0.
0.
0.
0.
0.
0.
0.
0.
0.
0.
0.
0.
0.
0.
0.
0.
0.
0.
0.
0.
0.
0.
0.
0.
0.
0.
0.
0.
0.
0.
0.
0.
0.
0.
0.
0.
0.
0.
0.
0.
0.
0.
0.
0.
0.
0.
0.
0.
0.
0.
0.
0.
0.
0.
0.
0.
0.
0.
0.
0.
0.
0.
0.
0.
0.
0.
0.
0.
0.
0.
0.
0.
0.
0.
0.
0.
0.
0.
0.
0.
0.
0.
0.
0.
0.
0.
0.
0.
0.
0.
0.
0.
0.
0.
0.
0.
0.
0.
0.
0.
0.
0.
0.
0.
0.
0.
0.
0.
0.
0.
0.
0.
0.
0.
0.
0.
0.
0.
0.
0.
0.
0.
0.
0.
0.
0.
0.
0.
0.
0.
0.
0.
0.
0.
0.
0.
0.
0.
0.
0.
0.
0.
0.
0.
0.
0.
0.
0.
0.
0.
0.
0.
0.
0.
0.
0.
0.
0.
0.
0.
0.
0.
0.
0.
0.
0.
0.
0.
0.
0.
0.
0.
0.
0.
0.
0.
0.
0.
0.
0.
0.
0.
0.
0.
0.
0.
0.
0.
0.
0.
0.
0.
0.
0.
0.
0.
0.
0.
0.
0.
0.
0.
0.
0.
0.
0.
0.
0.
0.
0.
0.
0.
0.
0.
0.
0.
0.
0.
0.
0.
0.
0.
0.
0.
0.
0.
0.
0.
0.
0.
0.
0.
0.
0.
0.
0.
0.
0.
0.
0.
0.
0.
0.
0.
0.
0.
0.
0.
0.
0.
0.
0.
0.
0.
0.
0.
0.
0.
0.
0.
0.
0.
0.
0.
0.
0.
0.
0.
0.
0.
0.
0.
0.
0.
0.
0.
0.
0.
0.
0.
0.
0.
0.
0.
0.
0.
0.
0.
0.
0.
0.
0.
0.
0.
0.
0.
0.
0.
0.
0.
0.
0.
0.
0.
0.
0.
0.
0.
0.
0.
0.
0.
0.
0.
0.
0.
0.
0.
0.
0.
0.
0.
0.
0.
0.
0.
0.
0.
0.
0.
0.
0.
0.
0.
0.
0.
0.
0.
0.
0.
0.
0.
0.
0.
0.
0.
0.
0.
0.
0.
0.
0.
0.
0.
0.
0.
0.
0.
0.
0.
0.
0.
0.
0.
0.
0.
0.
0.
0.
0.
0.
0.
0.
0.
0.
0.
0.
0.
0.
0.
0.
0.
0.
0.
0.
0.
0.
0.
0.
0.
0.
0.
0.
0.
0.
0.
0.
0.
0.
0.
0.
0.
0.
0.
0.
0.
0.
0.
0.
0.
0.
0.
0.
0.
0.
0.
0.
0.
0.
0.
0.
0.
0.
0.
0.
0.
0.
0.
0.
0.
0.
0.
0.
0.
0.
0.
0.
0.
0.
0.
0.
0.
0.
0.
0.
0.
0.
0.
0.
0.
0.
0.
0.
0.
0.
0.
0.
0.
0.
0.
0.
0.
0.
0.
0.
0.
0.
0.
0.
0.
0.
0.
0.
0.
0.
0.
0.
0.
0.
0.
0.
0.
0.
0.
0.
0.
0.
0.
0.
0.
0.
0.
0.
0.
0.
0.
0.
0.
0.
0.
0.
0.
0.
0.
0.
0.
0.
0.
0.
0.
0.
0.
0.
0.
0.
0.
0.
0.
0.
0.
0.
0.
0.
0.
0.
0.
0.
0.
0.
0.
0.
0.
0.
0.
0.
0.
0.
0.
0.
0.
0.
0.
0.
0.
0.
0.
0.
0.
0.
0.
0.
0.
0.
0.
0.
0.
0.
0.
0.
0.
0.
0.
0.
0.
0.
0.
0.
0.
0.
0.
0.
0.
0.
0.
0.
0.
0.
0.
0.
0.
0.
0.
0.
0.
0.
0.
0.
0.
0.
0.
0.
0.
0.
0.
0.
0.
0.
0.
0.
0.
0.
0.
0.
0.
0.
0.
0.
0.
0.
0.
0.
0.
0.
0.
0.
0.
0.
0.
0.
0.
0.
0.
0.
0.
0.
0.
0.
0.
0.
0.
0.
0.
0.
0.
0.
0.
0.
0.
0.
0.
0.
0.
0.
0.
0.
0.
0.
0.
0.
0.
0.
0.
0.
0.
0.
0.
0.
0.
0.
0.
0.
0.
0.
0.
0.
0.
0.
0.
0.
0.
0.
0.
0.
0.
0.
0.
0.
0.
0.
0.
0.
0.
0.
0.
0.
0.
0.
0.
0.
0.
0.
0.
0.
0.
0.
0.
0.
0.
0.
0.
0.
0.
0.
0.
0.
0.
0.
0.
0.
0.
0.
0.
0.
0.
0.
0.
0.
0.
0.
0.
0.
0.
0.
0.
0.
0.
0.
0.
0.
0.
0.
0.
0.
0.
0.
0.
0.
0.
0.
0.
0.
0.
0.
0.
0.
0.
0.
0.
0.
0.
0.
0.
0.
0.
0.
0.
0.
0.
0.
0.
0.
0.
0.
0.
0.
0.
0.
0.
0.
0.
0.
0.
0.
0.
0.
0.
0.
0.
0.
0.
0.
0.
0.
0.
0.
0.
0.
0.
0.
0.
0.
0.
0.
0.
0.
0.
0.
0.
0.
0.
0.
0.
0.
0.
0.
0.
0.
0.
0.
0.
0.
0.
0.
0.
0.
0.
0.
0.
0.
0.
0.
0.
0.
0.
0.
0.
0.
0.
0.
0.
0.
0.
0.
0.
0.
0.
0.
0.
0.
0.
0.
0.
0.
0.
0.
0.
0.
0.
0.
0.
0.
0.
0.
0.
0.
0.
0.
0.
0.
0.
0.
0.
0.
0.
0.
0.
0.
0.
0.
0.
0.
0.
0.
0.
0.
0.
0.
0.
0.
0.
0.
0.
0.
0.
0.
0.
0.
0.
0.
0.
0.
0.
0.
0.
0.
0.
0.
0.
0.
0.
0.
0.
0.
0.
0.
0.
0.
0.
0.
0.
0.
0.
0.
0.
0.
0.
0.
0.
0.
0.
0.
0.
0.
0.
0.
0.
0.
0.
0.
0.
0.
0.
0.
0.
0.
0.
0.
0.
0.
0.
0.
0.
0.
0.
0.
0.
0.
0.
0.
0.
0.
0.
0.
0.
0.
0.
0.
0.
0.
0.
0.
0.
0.
0.
0.
0.
0.
0.
0.
0.
0.
0.
0.
0.
0.
0.
0.
0.
0.
0.
0.
0.
0.
0.
0.
0.
0.
0.
0.
0.
0.
0.
0.
0.
0.
0.
0.
0.
0.
0.
0.
0.
0.
0.
0.
0.
0.
0.
0.
0.
0.
0.
0.
0.
0.
0.
0.
0.
0.
0.
0.
0.
0.
0.
0.
0.
0.
0.
0.
0.
0.
0.
0.
0.
0.
0.
0.
0.
0.
0.
0.
0.
0.
0.
0.
0.
0.
0.
0.
0.
0.
0.
0.
0.
0.
0.
0.
0.
0.
0.
0.
0.
0.
0.
0.
0.
0.
0.
0.
0.
0.
0.
0.
0.
0.
0.
0.
0.
0.
0.
0.
0.
0.
0.
0.
0.
0.
0.
0.
0.
0.
0.
0.
0.
0.
0.
0.
0.
0.
0.
0.
0.
0.
0.
0.
0.
0.
0.
0.
0.
0.
0.
0.
0.
0.
0.
0.
0.
0.
0.
0.
0.
0.
0.
0.
0.
0.
0.
0.
0.
0.
0.
0.
0.
0.
0.
0.
0.
0.
0.
0.
0.
0.
0.
0.
0.
0.
0.
0.
0.
0.
0.
0.
0.
0.
0.
0.
0.
0.
0.
0.
0.
0.
0.
0.
0.
0.
0.
0.
0.
0.
0.
0.
0.
0.
0.
0.
0.
0.
0.
0.
0.
0.
0.
0.
0.
0.
0.
0.
0.
0.
0.
0.
0.
0.
0.
0.
0.
0.
0.
0.
0.
0.
0.
0.
0.
0.
0.
0.
0.
0.
0.
0.
0.
0.
0.
0.
0.
0.
0.
0.
0.
0.
0.
0.
0.
0.
0.
0.
0.
0.
0.
0.
0.
0.
0.
0.
0.
0.
0.
0.
0.
0.
0.
0.
0.
0.
0.
0.
0.
0.
0.
0.
0.
0.
0.
0.
0.
0.
0.
0.
0.
0.
0.
0.
0.
0.
0.
0.
0.
0.
0.
0.
0.
0.
0.
0.
0.
0.
0.
0.
0.
0.
0.
0.
0.
0.
0.
0.
0.
0.
0.
0.
0.
0.
0.
0.
0.
0.
0.
0.
0.
0.
0.
0.
0.
0.
0.
0.
0.
0.
0.
0.
0.
0.
0.
0.
0.
0.
0.
0.
0.
0.
0.
0.
0.
0.
0.
0.
0.
0.
0.
0.
0.
0.
0.
0.
0.
0.
0.
0.
0.
0.
0.
0.
0.
0.
0.
0.
0.
0.
0.
0.
0.
0.
0.
0.
0.
0.
0.
0.
0.
0.
0.
0.
0.
0.
0.
0.
0.
0.
0.
0.
0.
0.
0.
0.
0.
0.
0.
0.
0.
0.
0.
0.
0.
0.
0.
0.
0.
0.
0.
0.
0.
0.
0.
0.
0.
0.
0.
0.
0.
0.
0.
0.
0.
0.
0.
0.
0.
0.
0.
0.
0.
0.
0.
0.
0.
0.
0.
0.
0.
0.
0.
0.
0.
0.
0.
0.
0.
0.
0.
0.
0.
0.
0.
0.
0.
0.
0.
0.
0.
0.
0.
0.
0.
0.
0.
0.
0.
0.
0.
0.
0.
0.
0.
0.
0.
0.
0.
0.
0.
0.
0.
0.
0.
0.
0.
0.
0.
0.
0.
0.
0.
0.
0.
0.
0.
0.
0.
0.
0.
0.
0.
0.
0.
0.
0.
0.
0.
0.
0.
0.
0.
0.
0.
0.
0.
0.
0.
0.
0.
0.
0.
0.
0.
0.
0.
0.
0.
0.
0.
0.
0.
0.
0.
0.
0.
0.
0.
0.
0.
0.
0.
0.
0.
0.
0.
0.
0.
0.
0.
0.
0.
0.
0.
0.
0.
0.
0.
0.
0.
0.
0.
0.
0.
0.
0.
0.
0.
0.
0.
0.
0.
0.
0.
0.
0.
0.
0.
0.
0.
0.
0.
0.
0.
0.
0.
0.
0.
0.
0.
0.
0.
0.
0.
0.
0.
0.
0.
0.
0.
0.
0.
0.
0.
0.
0.
0.
0.
0.
0.
0.
0.
0.
0.
0.
0.
0.
0.
0.
0.
0.
0.
0.
0.
0.
0.
0.
0.
0.000
0.000
0.000
0.000
0.
0.
0.
0.
0.
0.
0.
0.
0.
0.
0.
0.
0.
0.
0.
0.
0.
0.
0.
0.
0.
0.
0.
0.
0.
0.
0.
0.
0.
0.
0.
0.
0.
0.
0.
0.
0.
0.
0.
0.
0.
0.
0.
0.
0.
0.
0.
0.
0.
0.000
0.000
0.000
0.000
0.000
0.000
0.000
0.000
0.
0.
0.
0.
0.
0.
0.
0.
0.
0.
0.
0.
0.
0.
0.
0.
0.
0.
0.
0.
0.
0.
0.
0.
0.
0.
0.
0.
0.
0.
0.
0.
0.
0.
0.
0.
0.
0.
0.
0.
0.
0.
0.
0.
0.
0.
0.000
0.000
0.000
0.000
0.000
0.000
0.000
0.000
0.000
0.000
0.
0.
0.
0.
0.
0.
0.
0.
0.
0.
0.
0.
0.
0.
0.
0.
0.
0.
0.
0.
0.
0.
0.
0.
0.
0.
0.
0.
0.
0.
0.
0.
0.
0.
0.
0.
0.
0.
0.
0.
0.
0.
0.
0.
0.
0.000
0.000
0.000
0.000
0.000
0.000
0.000
0.000
0.000
0.000
0.000
0.
0.
0.
0.
0.
0.
0.
0.
0.
0.
0.
0.
0.
0.
0.
0.
0.
0.
0.
0.
0.
0.
0.
0.
0.
0.
0.
0.
0.
0.
0.
0.
0.
0.
0.
0.
0.
0.
0.
0.
0.
0.
0.
0.000
0.000
0.000
0.000
0.001
0.000
0.000
0.001
0.000
0.001
0.001
0.000
0.000
0.000
0.
0.
0.
0.
0.
0.
0.
0.
0.
0.
0.
0.
0.
0.
0.
0.
0.
0.
0.
0.
0.
0.
0.
0.
0.
0.
0.
0.
0.
0.
0.
0.
0.
0.
0.
0.
0.
0.
0.
0.
0.
0.000
0.000
0.000
0.001
0.000
0.000
0.000
0.000
0.001
0.001
0.001
0.001
0.000
0.000
0.000
0.000
0.
0.
0.
0.
0.
0.
0.
0.
0.
0.
0.
0.
0.
0.
0.
0.
0.
0.
0.
0.
0.
0.
0.
0.
0.
0.
0.
0.
0.
0.
0.
0.
0.
0.
0.
0.
0.
0.
0.
0.000
0.000
0.000
0.001
0.001
0.000
0.000
0.000
0.001
0.001
0.001
0.001
0.000
0.000
0.000
0.000
0.000
0.000
0.
0.
0.
0.
0.
0.
0.
0.
0.
0.
0.
0.
0.
0.
0.
0.
0.
0.
0.
0.
0.
0.
0.
0.
0.
0.
0.
0.
0.
0.
0.
0.
0.
0.
0.
0.
0.
0.000
0.000
0.000
0.001
0.001
0.000
0.000
0.001
0.001
0.001
0.001
0.001
0.000
0.000
0.000
0.001
0.001
0.000
0.000
0.000
0.000
0.
0.
0.
0.
0.
0.
0.
0.
0.
0.
0.
0.
0.
0.
0.
0.
0.
0.
0.
0.
0.
0.
0.
0.
0.
0.
0.
0.
0.
0.
0.
0.
0.
0.
0.
0.000
0.000
0.001
0.001
0.001
0.001
0.001
0.001
0.001
0.001
0.001
0.000
0.000
0.001
0.001
0.001
0.001
0.001
0.000
0.000
0.000
0.
0.
0.
0.
0.
0.
0.
0.
0.
0.
0.
0.
0.
0.
0.
0.
0.
0.
0.
0.
0.
0.
0.
0.
0.
0.
0.
0.
0.
0.
0.
0.
0.
0.
0.000
0.000
0.000
0.001
0.001
0.001
0.001
0.001
0.001
0.001
0.000
0.001
0.001
0.001
0.001
0.001
0.001
0.001
0.001
0.000
0.000
0.
0.
0.
0.
0.
0.
0.
0.
0.
0.
0.
0.
0.
0.
0.
0.
0.
0.
0.
0.
0.
0.
0.
0.
0.
0.
0.
0.
0.
0.
0.
0.
0.
0.
0.
0.000
0.000
0.000
0.001
0.001
0.001
0.001
0.001
0.001
0.000
0.001
0.001
0.001
0.001
0.001
0.001
0.001
0.001
0.000
0.000
0.000
0.
0.
0.
0.
0.
0.
0.
0.
0.
0.
0.
0.
0.
0.
0.
0.
0.
0.
0.
0.
0.
0.
0.
0.
0.
0.
0.
0.
0.
0.
0.
0.
0.
0.
0.
0.000
0.000
0.000
0.000
0.000
0.000
0.000
0.000
0.000
0.001
0.001
0.001
0.001
0.001
0.001
0.001
0.001
0.000
0.000
0.000
0.
0.
0.
0.
0.
0.
0.
0.
0.
0.
0.
0.
0.
0.
0.
0.
0.
0.
0.
0.
0.
0.
0.
0.
0.
0.
0.
0.
0.
0.
0.
0.
0.
0.
0.
0.
0.
0.000
0.000
0.000
0.000
0.000
0.000
0.000
0.001
0.001
0.001
0.001
0.001
0.001
0.001
0.001
0.000
0.000
0.000
0.
0.
0.
0.
0.
0.
0.
0.
0.
0.
0.
0.
0.
0.
0.
0.
0.
0.
0.
0.
0.
0.
0.
0.
0.
0.
0.
0.
0.
0.
0.
0.
0.
0.
0.
0.
0.
0.
0.
0.
0.000
0.000
0.000
0.000
0.000
0.000
0.001
0.001
0.001
0.001
0.001
0.000
0.000
0.000
0.000
0.
0.
0.
0.
0.
0.
0.
0.
0.
0.
0.
0.
0.
0.
0.
0.
0.
0.
0.
0.
0.
0.
0.
0.
0.
0.
0.
0.
0.
0.
0.
0.
0.
0.
0.
0.
0.
0.
0.
0.
0.
0.000
0.000
0.000
0.000
0.000
0.000
0.001
0.001
0.001
0.000
0.000
0.000
0.000
0.
0.
0.
0.
0.
0.
0.
0.
0.
0.
0.
0.
0.
0.
0.
0.
0.
0.
0.
0.
0.
0.
0.
0.
0.
0.
0.
0.
0.
0.
0.
0.
0.
0.
0.
0.
0.
0.
0.
0.
0.
0.
0.
0.
0.
0.
0.000
0.000
0.000
0.000
0.000
0.000
0.000
0.000
0.000
0.
0.
0.
0.
0.
0.
0.
0.
0.
0.
0.
0.
0.
0.
0.
0.
0.
0.
0.
0.
0.
0.
0.
0.
0.
0.
0.
0.
0.
0.
0.
0.
0.
0.
0.
0.
0.
0.
0.
0.
0.
0.
0.
0.
0.
0.
0.
0.000
0.000
0.000
0.000
0.000
0.000
0.000
0.
0.
0.
0.
0.
0.
0.
0.
0.
0.
0.
0.
0.
0.
0.
0.
0.
0.
0.
0.
0.
0.
0.
0.
0.
0.
0.
0.
0.
0.
0.
0.
0.
0.
0.
0.
0.
0.
0.
0.
0.
0.
0.
0.
0.
0.
0.
0.
0.
0.
0.000
0.000
0.
0.
0.
0.
0.
0.
0.
0.
0.
0.
0.
0.
0.
0.
0.
0.
0.
0.
0.
0.
0.
0.
0.
0.
0.
0.
0.
0.
0.
0.
0.
0.
0.
0.
0.
0.
0.
0.
0.
0.
0.
0.
0.
0.
0.
0.
0.
0.
0.
0.
0.
0.
0.
0.
0.
0.
0.
0.
0.
0.
0.
0.
0.
0.
0.
0.
0.
0.
0.
0.
0.
0.
0.
0.
0.
0.
0.
0.
0.
0.
0.
0.
0.
0.
0.
0.
0.
0.
0.
0.
0.
0.
0.
0.
0.
0.
0.
0.
0.
0.
0.
0.
0.
0.
0.
0.
0.
0.
0.
0.
0.
0.
0.
0.
0.
0.
0.
0.
0.
0.
0.
0.
0.
0.
0.
0.
0.
0.
0.
0.
0.
0.
0.
0.
0.
0.
0.
0.
0.
0.
0.
0.
0.
0.
0.
0.
0.
0.
0.
0.
0.
0.
0.
0.
0.
0.
0.
0.
0.
0.
0.
0.
0.
0.
0.
0.
0.
0.
0.
0.
0.
0.
0.
0.
0.
0.
0.
0.
0.
0.
0.
0.
0.
0.
0.
0.
0.
0.
0.
0.
0.
0.
0.
0.
0.
0.
0.
0.
0.
0.
0.
0.
0.
0.
0.
0.
0.
0.
0.
0.
0.
0.
0.
0.
0.
0.
0.
0.
0.
0.
0.
0.
0.
0.
0.
0.
0.
0.
0.
0.
0.
0.
0.
0.
0.
0.
0.
0.
0.
0.
0.
0.
0.
0.
0.
0.
0.
0.
0.
0.
0.
0.
0.
0.
0.
0.
0.
0.
0.
0.
0.
0.
0.
0.
0.
0.
0.
0.
0.
0.
0.
0.
0.
0.
0.
0.
0.
0.
0.
0.
0.
0.
0.
0.
0.
0.
0.
0.
0.
0.
0.
0.
0.
0.
0.
0.
0.
0.
0.
0.
0.
0.
0.
0.
0.
0.
0.
0.
0.
0.
0.
0.
0.
0.
0.
0.
0.
0.
0.
0.
0.
0.
0.
0.
0.
0.
0.
0.
0.
0.
0.
0.
0.
0.
0.
0.
0.
0.
0.
0.
0.
0.
0.
0.
0.
0.
0.
0.
0.
0.
0.
0.
0.
0.
0.
0.
0.
0.
0.
0.
0.
0.
0.
0.
0.
0.
0.
0.
0.
0.
0.
0.
0.
0.
0.
0.
0.
0.
0.
0.
0.
0.
0.
0.
0.
0.
0.
0.
0.
0.
0.
0.
0.
0.
0.
0.
0.
0.
0.
0.
0.
0.
0.
0.
0.
0.
0.
0.
0.
0.
0.
0.
0.
0.
0.
0.
0.
0.
0.
0.
0.
0.
0.
0.
0.
0.
0.
0.
0.
0.
0.
0.
0.
0.
0.
0.
0.
0.
0.
0.
0.
0.
0.
0.
0.
0.
0.
0.
0.
0.
0.
0.
0.
0.
0.
0.
0.
0.
0.
0.
0.
0.
0.
0.
0.
0.
0.
0.
0.
0.
0.
0.
0.
0.
0.
0.
0.
0.
0.
0.
0.
0.
0.
0.
0.
0.
0.
0.
0.
0.
0.
0.
0.
0.
0.
0.
0.
0.
0.
0.
0.
0.
0.
0.
0.
0.
0.
0.
0.
0.
0.
0.
0.
0.
0.
0.
0.
0.
0.
0.
0.
0.
0.
0.
0.
0.
0.
0.
0.
0.
0.
0.
0.
0.
0.
0.
0.
0.
0.
0.
0.
0.
0.
0.
0.
0.
0.
0.
0.
0.
0.
0.
0.
0.
0.
0.
0.
0.
0.
0.
0.
0.
0.
0.
0.
0.
0.
0.
0.
0.
0.
0.
0.
0.
0.
0.
0.
0.
0.
0.
0.
0.
0.
0.
0.
0.
0.
0.
0.
0.
0.
0.
0.
0.
0.
0.
0.
0.
0.
0.
0.
0.
0.
0.
0.
0.
0.
0.
0.
0.
0.
0.
0.
0.
0.
0.
0.
0.
0.
0.
0.
0.
0.
0.
0.
0.
0.
0.
0.
0.
0.
0.
0.
0.
0.
0.
0.
0.
0.
0.
0.
0.
0.
0.
0.
0.
0.
0.
0.
0.
0.
0.
0.
0.
0.
0.
0.
0.
0.
0.
0.
0.
0.
0.
0.
0.
0.
0.
0.
0.
0.
0.
0.
0.
0.
0.
0.
0.
0.
0.
0.
0.
0.
0.
0.
0.
0.
0.
0.
0.
0.
0.
0.
0.
0.
0.
0.
0.
0.
0.
0.
0.
0.
0.
0.
0.
0.
0.
0.
0.
0.
0.
0.
0.
0.
0.
0.
0.
0.
0.
0.
0.
0.
0.
0.
0.
0.
0.
0.
0.
0.
0.
0.
0.
0.
0.
0.
0.
0.
0.
0.
0.
0.
0.
0.
0.
0.
0.
0.
0.
0.
0.
0.
0.
0.
0.
0.
0.
0.
0.
0.
0.
0.
0.
0.
0.
0.
0.
0.
0.
0.
0.
0.
0.
0.
0.
0.
0.
0.
0.
0.
0.
0.
0.
0.
0.
0.
0.
0.
0.
0.
0.
0.
0.
0.
0.
0.
0.
0.
0.
0.
0.
0.
0.
0.
0.
0.
0.
0.
0.
0.
0.
0.
0.
0.
0.
0.
0.
0.
0.
0.
0.
0.
0.
0.
0.
0.
0.
0.
0.
0.
0.
0.
0.
0.
0.
0.
0.
0.
0.
0.
0.
0.
0.
0.
0.
0.
0.
0.
0.
0.
0.
0.
0.
0.
0.
0.
0.
0.
0.
0.
0.
0.
0.
0.
0.
0.
0.
0.
0.
0.
0.
0.
0.
0.
0.
0.
0.
0.
0.
0.
0.
0.
0.
0.
0.
0.
0.
0.
0.
0.
0.
0.
0.
0.
0.
0.
0.
0.
0.
0.
0.
0.
0.
0.
0.
0.
0.
0.
0.
0.
0.
0.
0.
0.
0.
0.
0.
0.
0.
0.
0.
0.
0.
0.
0.
0.
0.
0.
0.
0.
0.
0.
0.
0.
0.
0.
0.
0.
0.
0.
0.
0.
0.
0.
0.
0.
0.
0.
0.
0.
0.
0.
0.
0.
0.
0.
0.
0.
0.
0.
0.
0.
0.
0.
0.
0.
0.
0.
0.
0.
0.
0.
0.
0.
0.
0.
0.
0.
0.
0.
0.
0.
0.
0.
0.
0.
0.
0.
0.
0.
0.
0.
0.
0.
0.
0.
0.
0.
0.
0.
0.
0.
0.
0.
0.
0.
0.
0.
0.
0.
0.
0.
0.
0.
0.
0.
0.
0.
0.
0.
0.
0.
0.
0.
0.
0.
0.
0.
0.
0.
0.
0.
0.
0.
0.
0.
0.
0.
0.
0.
0.
0.
0.
0.
0.
0.
0.
0.
0.
0.
0.
0.
0.
0.
0.
0.
0.
0.
0.
0.
0.
0.
0.
0.
0.
0.
0.
0.
0.
0.
0.
0.
0.
0.
0.
0.
0.
0.
0.
0.
0.
0.
0.
0.
0.
0.
0.
0.
0.
0.
0.
0.
0.
0.
0.
0.
0.
0.
0.
0.
0.
0.
0.
0.
0.
0.
0.
0.
0.
0.
0.
0.
0.
0.
0.
0.
0.
0.
0.
0.
0.
0.
0.
0.
0.
0.
0.
0.
0.
0.
0.
0.
0.
0.
0.
0.
0.
0.
0.
0.
0.
0.
0.
0.
0.
0.
0.
0.
0.
0.
0.
0.
0.
0.
0.
0.
0.
0.
0.
0.
0.
0.
0.
0.
0.
0.
0.
0.
0.
0.
0.
0.
0.
0.
0.
0.
0.
0.
0.
0.
0.
0.
0.
0.
0.
0.
0.
0.
0.
0.
0.
0.
0.
0.
0.
0.
0.
0.
0.
0.
0.
0.
0.
0.
0.
0.
0.
0.
0.
0.
0.
0.
0.
0.
0.
0.
0.
0.
0.
0.
0.
0.
0.
0.
0.
0.
0.
0.
0.
0.
0.
0.
0.
0.
0.
0.
0.
0.
0.
0.
0.
0.
0.
0.
0.
0.
0.
0.
0.
0.
0.
0.
0.
0.
0.
0.
0.
0.
0.
0.
0.
0.
0.
0.
0.
0.
0.
0.
0.
0.
0.
0.
0.
0.
0.
0.
0.
0.
0.
0.
0.
0.
0.
0.
0.
0.
0.
0.
0.
0.
0.
0.
0.
0.
0.
0.
0.
0.
0.
0.
0.
0.
0.
0.
0.
0.
0.
0.
0.
0.
0.
0.
0.
0.
0.
0.
0.
0.
0.
0.
0.
0.
0.
0.
0.
0.
0.
0.
0.
0.
0.
0.
0.
0.
0.
0.
0.
0.
0.
0.
0.
0.
0.
0.
0.
0.
0.
0.
0.
0.
0.
0.
0.
0.
0.
0.
0.
0.
0.
0.
0.
0.
0.
0.
0.
0.
0.
0.
0.
0.
0.
0.
0.
0.
0.
0.
0.
0.
0.
0.
0.
0.
0.
0.
0.
0.
0.
0.
0.
0.
0.
0.
0.
0.
0.
0.
0.
0.
0.
0.
0.
0.
0.
0.
0.
0.
0.
0.
0.
0.
0.
0.
0.
0.
0.
0.
0.
0.
0.
0.
0.
0.
0.
0.
0.
0.
0.
0.
0.
0.
0.
0.
0.
0.
0.
0.
0.
0.
0.
0.
0.
0.
0.
0.
0.
0.
0.
0.
0.
0.
0.
0.
0.
0.
0.
0.
0.
0.
0.
0.
0.
0.
0.
0.
0.
0.
0.
0.
0.
0.
0.
0.
0.
0.
0.
0.
0.
0.
0.
0.
0.
0.
0.
0.
0.
0.
0.
0.
0.
0.
0.
0.
0.
0.
0.
0.
0.
0.
0.
0.
0.
0.
0.
0.
0.
0.
0.
0.
0.
0.
0.
0.
0.
0.
0.
0.
0.
0.
0.
0.
0.
0.
0.
0.
0.
0.
0.
0.
0.
0.
0.
0.
0.
0.
0.
0.
0.
0.
0.
0.
0.
0.
0.
0.
0.
0.
0.
0.
0.
0.
0.
0.
0.
0.
0.
0.
0.
0.
0.
0.
0.
0.
0.
0.
0.
0.
0.
0.
0.
0.
0.
0.
0.
0.
0.
0.
0.
0.
0.
0.
0.
0.
0.
0.
0.
0.
0.
0.
0.
0.
0.
0.
0.
0.
0.
0.
0.
0.
0.
0.
0.
0.
0.
0.
0.
0.
0.
0.
0.
0.
0.
0.
0.
0.
0.
0.
0.
0.
0.
0.
0.
0.
0.
0.
0.
0.
0.
0.
0.
0.
0.
0.
0.
0.
0.
0.
0.
0.
0.
0.
0.
0.
0.
0.
0.
0.
0.
0.
0.
0.
0.
0.
0.
0.
0.
0.
0.
0.
0.
0.
0.
0.
0.
0.
0.
0.
0.
0.
0.
0.
0.
0.
0.
0.
0.
0.
0.
0.
0.
0.
0.
0.
0.
0.
0.
0.
0.
0.
0.
0.
0.
0.
0.
0.
0.
0.
0.
0.
0.
0.
0.
0.
0.
0.
0.
0.
0.
0.
0.
0.
0.
0.
0.
0.
0.
0.
0.
0.
0.
0.
0.
0.
0.
0.
0.
0.
0.
0.
0.
0.
0.
0.
0.
0.
0.
0.
0.
0.
0.
0.
0.
0.
0.
0.
0.
0.
0.
0.
0.
0.
0.
0.
0.
0.
0.
0.
0.
0.
0.
0.
0.
0.
0.
0.
0.
0.
0.
0.
0.
0.
0.
0.
0.
0.
0.
0.
0.
0.
0.
0.
0.
0.
0.
0.
0.
0.
0.
0.
0.
0.
0.
0.
0.
0.
0.
0.
0.
0.
0.
0.
0.
0.
0.
0.
0.
0.
0.
0.
0.
0.
0.
0.
0.
0.
0.
0.
0.
0.
0.
0.
0.
0.
0.
0.
0.
0.
0.
0.
0.
0.
0.
0.
0.
0.
0.
0.
0.
0.
0.
0.
0.
0.
0.
0.
0.
0.
0.
0.
0.
0.
0.
0.
0.
0.
0.
0.
0.
0.
0.
0.
0.
0.
0.
0.
0.
0.
0.
0.
0.
0.
0.
0.
0.
0.
0.
0.
0.
0.
0.
0.
0.
0.
0.
0.
0.
0.
0.
0.
0.
0.
0.
0.
0.
0.
0.
0.
0.
0.
0.
0.
0.
0.
0.
0.
0.
0.
0.
0.
0.
0.
0.
0.
0.
0.
0.
0.
0.
0.
0.
0.
0.
0.
0.
0.
0.
0.
0.
0.
0.
0.
0.
0.
0.
0.
0.
0.
0.
0.
0.
0.
0.
0.
0.
0.
0.
0.
0.
0.
0.
0.
0.
0.
0.
0.
0.
0.
0.
0.
0.
0.
0.
0.
0.
0.
0.
0.
0.
0.
0.
0.
0.
0.
0.
0.
0.
0.
0.
0.
0.
0.
0.
0.
0.
0.
0.
0.
0.
0.
0.
0.
0.
0.
0.
0.
0.
0.
0.
0.
0.
0.
0.
0.
0.
0.
0.
0.
0.
0.
0.
0.
0.
0.
0.
0.
0.
0.
0.
0.
0.
0.
0.
0.
0.
0.
0.
0.
0.
0.
0.
0.
0.
0.
0.
0.
0.
0.
0.
0.
0.
0.
0.
0.
0.
0.
0.
0.
0.
0.
0.
0.
0.
0.
0.
0.
0.
0.
0.
0.
0.
0.
0.
0.
0.
0.
0.
0.
0.
0.
0.
0.
0.
0.
0.
0.
0.
0.
0.
0.
0.
0.
0.
0.
0.
0.
0.
0.
0.
0.
0.
0.
0.
0.
0.
0.
0.
0.
0.
0.
0.
0.
0.
0.
0.
0.
0.
0.
0.
0.
0.
0.
0.
0.
0.
0.
0.
0.
0.
0.
0.
0.
0.
0.
0.
0.
0.
0.
0.
0.
0.
0.
0.
0.
0.
0.
0.
0.
0.
0.
0.
0.
0.
0.
0.
0.
0.
0.
0.
0.
0.
0.
0.
0.
0.
0.
0.
0.
0.
0.
0.
0.
0.
0.
0.
0.
0.
0.
0.
0.
0.
0.
0.
0.
0.
0.
0.
0.
0.
0.
0.
0.
0.
0.
0.
0.
0.
0.
0.
0.
0.
0.
0.
0.
0.
0.
0.
0.
0.
0.
0.
0.
0.
0.
0.
0.
0.
0.
0.
0.
0.
0.
0.
0.
0.
0.
0.
0.
0.
0.
0.
0.
0.
0.
0.
0.
0.
0.
0.
0.
0.
0.
0.
0.
0.
0.
0.
0.
0.
0.
0.
0.
0.
0.
0.
0.
0.
0.
0.
0.
0.
0.
0.
0.
0.
0.
0.
0.
0.
0.
0.
0.
0.
0.
0.
0.
0.
0.
0.
0.
0.
0.
0.
0.
0.
0.
0.
0.
0.
0.
0.
0.
0.
0.
0.
0.
0.
0.
0.
0.
0.
0.
0.
0.
0.
0.
0.
0.
0.
0.
0.
0.
0.
0.
0.
0.
0.
0.
0.
0.
0.
0.
0.
0.
0.
0.
0.
0.
0.
0.
0.
0.
0.
0.
0.
0.
0.
0.
0.
0.
0.
0.
0.
0.
0.
0.
0.
0.
0.
0.
0.
0.
0.
0.
0.
0.
0.
0.
0.
0.
0.
0.
0.
0.
0.
0.
0.
0.
0.
0.
0.
0.
0.
0.
0.
0.
0.
0.
0.
0.
0.
0.
0.
0.
0.
0.
0.
0.
0.
0.
0.
0.
0.
0.
0.
0.
0.
0.
0.
0.
0.
0.
0.
0.
0.
0.
0.
0.
0.
0.
0.
0.
0.
0.
0.
0.
0.
0.
0.
0.
0.
0.
0.
0.
0.
0.
0.
0.
0.
0.
0.
0.
0.
0.
0.
0.
0.
0.
0.
0.
0.
0.
0.
0.
0.
0.
0.
0.
0.
0.
0.
0.
0.
0.
0.
0.
0.
0.
0.
0.
0.
0.
0.
0.
0.
0.
0.
0.
0.
0.
0.
0.
0.
0.
0.
0.
0.
0.
0.
0.
0.
0.
0.
0.
0.
0.
0.
0.
0.
0.
0.
0.
0.
0.
0.
0.
0.
0.
0.
0.
0.
0.
0.
0.
0.
0.
0.
0.
0.
0.
0.
0.
0.
0.
0.
0.
0.
0.
0.
0.
0.
0.
0.
0.
0.
0.
0.
0.
0.
0.
0.
0.
0.
0.
0.
0.
0.
0.
0.
0.
0.
0.
0.
0.
0.
0.
0.
0.
0.
0.
0.
0.
0.
0.
0.
0.
0.
0.
0.
0.
0.
0.
0.
0.
0.
0.
0.
0.
0.
0.
0.
0.
0.
0.
0.
0.
0.
0.
0.
0.
0.
0.
0.
0.
0.
0.
0.
0.
0.
0.
0.
0.
0.
0.
0.
0.
0.
0.
0.
0.
0.
0.
0.
0.
0.
0.
0.
0.
0.
0.
0.
0.
0.
0.
0.
0.
0.
0.
0.
0.
0.
0.
0.
0.
0.
0.
0.
0.
0.
0.
0.
0.
0.
0.
0.
0.
0.
0.
0.
0.
0.
0.
0.
0.
0.
0.
0.
0.
0.
0.
0.
0.
0.
0.
0.
0.
0.
0.
0.
0.
0.
0.
0.
0.
0.
0.
0.
0.
0.
0.
0.
0.
0.
0.
0.
0.
0.
0.
0.
0.
0.
0.
0.
0.
0.
0.
0.
0.
0.
0.
0.
0.
0.
0.
0.
0.
0.
0.
0.
0.
0.
0.
0.
0.
0.
0.
0.
0.
0.
0.
0.
0.
0.
0.
0.
0.
0.
0.
0.
0.
0.
0.
0.
0.
0.
0.
0.
0.
0.
0.
0.
0.
0.
0.
0.
0.
0.
0.
0.
0.
0.
0.
0.
0.
0.
0.
0.
0.
0.
0.
0.
0.
0.
0.
0.
0.
0.
0.
0.
0.
0.
0.
0.
0.
0.
0.
0.
0.
0.
0.
0.
0.
0.
0.
0.
0.
0.
0.
0.
0.
0.
0.
0.
0.
0.
0.
0.
0.
0.
0.
0.
0.
0.
0.
0.
0.
0.
0.
0.
0.
0.
0.
0.
0.
0.
0.
0.
0.
0.
0.
0.
0.
0.
0.
0.
0.
0.
0.
0.
0.
0.
0.
0.
0.
0.
0.
0.
0.
0.
0.
0.
0.
0.
0.
0.
0.
0.
0.
0.
0.
0.
0.
0.
0.
0.
0.
0.
0.
0.
0.
0.
0.
0.
0.
0.
0.
0.
0.
0.
0.
0.
0.
0.
0.
0.
0.
0.
0.
0.
0.
0.
0.
0.
0.
0.
0.
0.
0.
0.
0.
0.
0.
0.
0.
0.
0.
0.
0.
0.
0.
0.
0.
0.
0.
0.
0.
0.
0.
0.
0.
0.
0.
0.
0.
0.
0.
0.
0.
0.000
0.000
0.000
0.000
0.000
0.000
0.000
0.
0.
0.
0.
0.
0.
0.
0.
0.
0.
0.
0.
0.
0.
0.
0.
0.
0.
0.
0.
0.
0.
0.
0.
0.
0.
0.
0.
0.
0.
0.
0.
0.
0.
0.
0.
0.
0.
0.
0.
0.
0.
0.
0.
0.
0.
0.
0.000
0.000
0.000
0.000
0.000
0.000
0.000
0.000
0.000
0.000
0.
0.
0.
0.
0.
0.
0.
0.
0.
0.
0.
0.
0.
0.
0.
0.
0.
0.
0.
0.
0.
0.
0.
0.
0.
0.
0.
0.
0.
0.
0.
0.
0.
0.
0.
0.
0.
0.
0.
0.
0.
0.
0.
0.
0.
0.000
0.000
0.000
0.000
0.001
0.001
0.001
0.001
0.001
0.000
0.001
0.000
0.000
0.000
0.
0.
0.
0.
0.
0.
0.
0.
0.
0.
0.
0.
0.
0.
0.
0.
0.
0.
0.
0.
0.
0.
0.
0.
0.
0.
0.
0.
0.
0.
0.
0.
0.
0.
0.
0.
0.
0.
0.
0.
0.
0.000
0.000
0.000
0.001
0.001
0.001
0.001
0.001
0.001
0.000
0.001
0.001
0.000
0.000
0.
0.
0.
0.
0.
0.
0.
0.
0.
0.
0.
0.
0.
0.
0.
0.
0.
0.
0.
0.
0.
0.
0.
0.
0.
0.
0.
0.
0.
0.
0.
0.
0.
0.
0.
0.
0.
0.
0.
0.
0.
0.000
0.000
0.000
0.001
0.001
0.001
0.000
0.000
0.001
0.001
0.001
0.001
0.001
0.000
0.000
0.000
0.
0.
0.
0.
0.
0.
0.
0.
0.
0.
0.
0.
0.
0.
0.
0.
0.
0.
0.
0.
0.
0.
0.
0.
0.
0.
0.
0.
0.
0.
0.
0.
0.
0.
0.
0.
0.
0.
0.
0.000
0.000
0.000
0.001
0.001
0.
-0.001
-0.001
0.000
0.000
0.001
0.001
0.001
0.001
0.000
0.000
0.000
0.000
0.
0.
0.
0.
0.
0.
0.
0.
0.
0.
0.
0.
0.
0.
0.
0.
0.
0.
0.
0.
0.
0.
0.
0.
0.
0.
0.
0.
0.
0.
0.
0.
0.
0.
0.
0.
0.
0.000
0.000
0.001
0.001
0.000
-0.001
-0.002
-0.002
-0.001
0.000
0.001
0.001
0.001
0.001
0.001
0.000
0.000
0.000
0.000
0.000
0.
0.
0.
0.
0.
0.
0.
0.
0.
0.
0.
0.
0.
0.
0.
0.
0.
0.
0.
0.
0.
0.
0.
0.
0.
0.
0.
0.
0.
0.
0.
0.
0.
0.
0.
0.000
0.000
0.001
0.001
0.
-0.001
-0.002
-0.003
-0.001
0.
0.001
0.001
0.001
0.001
0.001
0.001
0.001
0.001
0.001
0.000
0.000
0.000
0.
0.
0.
0.
0.
0.
0.
0.
0.
0.
0.
0.
0.
0.
0.
0.
0.
0.
0.
0.
0.
0.
0.
0.
0.
0.
0.
0.
0.
0.
0.
0.
0.
0.000
0.000
0.001
0.001
0.000
0.000
-0.001
-0.002
-0.001
0.000
0.001
0.001
0.001
0.001
0.001
0.001
0.001
0.001
0.001
0.001
0.001
0.000
0.000
0.
0.
0.
0.
0.
0.
0.
0.
0.
0.
0.
0.
0.
0.
0.
0.
0.
0.
0.
0.
0.
0.
0.
0.
0.
0.
0.
0.
0.
0.
0.
0.
0.
0.000
0.001
0.001
0.001
0.000
0.000
-0.001
0.000
0.001
0.001
0.002
0.002
0.002
0.001
0.001
0.001
0.001
0.001
0.001
0.001
0.001
0.000
0.000
0.
0.
0.
0.
0.
0.
0.
0.
0.
0.
0.
0.
0.
0.
0.
0.
0.
0.
0.
0.
0.
0.
0.
0.
0.
0.
0.
0.
0.
0.
0.
0.
0.000
0.000
0.001
0.001
0.001
0.001
0.001
0.001
0.001
0.002
0.001
0.002
0.002
0.002
0.001
0.001
0.001
0.001
0.001
0.001
0.001
0.000
0.000
0.
0.
0.
0.
0.
0.
0.
0.
0.
0.
0.
0.
0.
0.
0.
0.
0.
0.
0.
0.
0.
0.
0.
0.
0.
0.
0.
0.
0.
0.
0.
0.
0.
0.000
0.000
0.001
0.001
0.001
0.001
0.001
0.001
0.001
0.001
0.002
0.002
0.002
0.001
0.001
0.001
0.001
0.001
0.001
0.001
0.000
0.000
0.000
0.
0.
0.
0.
0.
0.
0.
0.
0.
0.
0.
0.
0.
0.
0.
0.
0.
0.
0.
0.
0.
0.
0.
0.
0.
0.
0.
0.
0.
0.
0.
0.
0.
0.000
0.000
0.001
0.001
0.001
0.001
0.001
0.001
0.001
0.001
0.001
0.001
0.001
0.001
0.001
0.000
0.001
0.001
0.001
0.001
0.000
0.000
0.
0.
0.
0.
0.
0.
0.
0.
0.
0.
0.
0.
0.
0.
0.
0.
0.
0.
0.
0.
0.
0.
0.
0.
0.
0.
0.
0.
0.
0.
0.
0.
0.
0.
0.000
0.000
0.000
0.001
0.001
0.001
0.000
0.000
0.001
0.001
0.001
0.001
0.001
0.001
0.001
0.001
0.001
0.001
0.000
0.000
0.000
0.
0.
0.
0.
0.
0.
0.
0.
0.
0.
0.
0.
0.
0.
0.
0.
0.
0.
0.
0.
0.
0.
0.
0.
0.
0.
0.
0.
0.
0.
0.
0.
0.
0.
0.
0.
0.000
0.000
0.000
0.000
0.000
0.000
0.001
0.001
0.001
0.001
0.001
0.001
0.001
0.001
0.001
0.001
0.000
0.000
0.000
0.
0.
0.
0.
0.
0.
0.
0.
0.
0.
0.
0.
0.
0.
0.
0.
0.
0.
0.
0.
0.
0.
0.
0.
0.
0.
0.
0.
0.
0.
0.
0.
0.
0.
0.
0.
0.
0.
0.000
0.000
0.000
0.000
0.000
0.001
0.001
0.001
0.001
0.001
0.001
0.001
0.001
0.001
0.000
0.000
0.
0.
0.
0.
0.
0.
0.
0.
0.
0.
0.
0.
0.
0.
0.
0.
0.
0.
0.
0.
0.
0.
0.
0.
0.
0.
0.
0.
0.
0.
0.
0.
0.
0.
0.
0.
0.
0.
0.
0.000
0.000
0.000
0.000
0.000
0.000
0.001
0.001
0.001
0.001
0.001
0.001
0.001
0.000
0.000
0.000
0.
0.
0.
0.
0.
0.
0.
0.
0.
0.
0.
0.
0.
0.
0.
0.
0.
0.
0.
0.
0.
0.
0.
0.
0.
0.
0.
0.
0.
0.
0.
0.
0.
0.
0.
0.
0.
0.
0.
0.
0.000
0.000
0.000
0.000
0.000
0.000
0.000
0.000
0.001
0.001
0.000
0.000
0.000
0.000
0.
0.
0.
0.
0.
0.
0.
0.
0.
0.
0.
0.
0.
0.
0.
0.
0.
0.
0.
0.
0.
0.
0.
0.
0.
0.
0.
0.
0.
0.
0.
0.
0.
0.
0.
0.
0.
0.
0.
0.
0.
0.
0.
0.
0.
0.
0.
0.000
0.000
0.000
0.000
0.000
0.000
0.000
0.
0.
0.
0.
0.
0.
0.
0.
0.
0.
0.
0.
0.
0.
0.
0.
0.
0.
0.
0.
0.
0.
0.
0.
0.
0.
0.
0.
0.
0.
0.
0.
0.
0.
0.
0.
0.
0.
0.
0.
0.
0.
0.
0.
0.
0.
0.
0.
0.
0.
0.
0.
0.
0.
0.
0.
0.
0.
0.
0.
0.
0.
0.
0.
0.
0.
0.
0.
0.
0.
0.
0.
0.
0.
0.
0.
0.
0.
0.
0.
0.
0.
0.
0.
0.
0.
0.
0.
0.
0.
0.
0.
0.
0.
0.
0.
0.
0.
0.
0.
0.
0.
0.
0.
0.
0.
0.
0.
0.
0.
0.
0.
0.
0.
0.
0.
0.
0.
0.
0.
0.
0.
0.
0.
0.
0.
0.
0.
0.
0.
0.
0.
0.
0.
0.
0.
0.
0.
0.
0.
0.
0.
0.
0.
0.
0.
0.
0.
0.
0.
0.
0.
0.
0.
0.
0.
0.
0.
0.
0.
0.
0.
0.
0.
0.
0.
0.
0.
0.
0.
0.
0.
0.
0.
0.
0.
0.
0.
0.
0.
0.
0.
0.
0.
0.
0.
0.
0.
0.
0.
0.
0.
0.
0.
0.
0.
0.
0.
0.
0.
0.
0.
0.
0.
0.
0.
0.
0.
0.
0.
0.
0.
0.
0.
0.
0.
0.
0.
0.
0.
0.
0.
0.
0.
0.
0.
0.
0.
0.
0.
0.
0.
0.
0.
0.
0.
0.
0.
0.
0.
0.
0.
0.
0.
0.
0.
0.
0.
0.
0.
0.
0.
0.
0.
0.
0.
0.
0.
0.
0.
0.
0.
0.
0.
0.
0.
0.
0.
0.
0.
0.
0.
0.
0.
0.
0.
0.
0.
0.
0.
0.
0.
0.
0.
0.
0.
0.
0.
0.
0.
0.
0.
0.
0.
0.
0.
0.
0.
0.
0.
0.
0.
0.
0.
0.
0.
0.
0.
0.
0.
0.
0.
0.
0.
0.
0.
0.
0.
0.
0.
0.
0.
0.
0.
0.
0.
0.
0.
0.
0.
0.
0.
0.
0.
0.
0.
0.
0.
0.
0.
0.
0.
0.
0.
0.
0.
0.
0.
0.
0.
0.
0.
0.
0.
0.
0.
0.
0.
0.
0.
0.
0.
0.
0.
0.
0.
0.
0.
0.
0.
0.
0.
0.
0.
0.
0.
0.
0.
0.
0.
0.
0.
0.
0.
0.
0.
0.
0.
0.
0.
0.
0.
0.
0.
0.
0.
0.
0.
0.
0.
0.
0.
0.
0.
0.
0.
0.
0.
0.
0.
0.
0.
0.
0.
0.
0.
0.
0.
0.
0.
0.
0.
0.
0.
0.
0.
0.
0.
0.
0.
0.
0.
0.
0.
0.
0.
0.
0.
0.
0.
0.
0.
0.
0.
0.
0.
0.
0.
0.
0.
0.
0.
0.
0.
0.
0.
0.
0.
0.
0.
0.
0.
0.
0.
0.
0.
0.
0.
0.
0.
0.
0.
0.
0.
0.
0.
0.
0.
0.
0.
0.
0.
0.
0.
0.
0.
0.
0.
0.
0.
0.
0.
0.
0.
0.
0.
0.
0.
0.
0.
0.
0.
0.
0.
0.
0.
0.
0.
0.
0.
0.
0.
0.
0.
0.
0.
0.
0.
0.
0.
0.
0.
0.
0.
0.
0.
0.
0.
0.
0.
0.
0.
0.
0.
0.
0.
0.
0.
0.
0.
0.
0.
0.
0.
0.
0.
0.
0.
0.
0.
0.
0.
0.
0.
0.
0.
0.
0.
0.
0.
0.
0.
0.
0.
0.
0.
0.
0.
0.
0.
0.
0.
0.
0.
0.
0.
0.
0.
0.
0.
0.
0.
0.
0.
0.
0.
0.
0.
0.
0.
0.
0.
0.
0.
0.
0.
0.
0.
0.
0.
0.
0.
0.
0.
0.
0.
0.
0.
0.
0.
0.
0.
0.
0.
0.
0.
0.
0.
0.
0.
0.
0.
0.
0.
0.
0.
0.
0.
0.
0.
0.
0.
0.
0.
0.
0.
0.
0.
0.
0.
0.
0.
0.
0.
0.
0.
0.
0.
0.
0.
0.
0.
0.
0.
0.
0.
0.
0.
0.
0.
0.
0.
0.
0.
0.
0.
0.
0.
0.
0.
0.
0.
0.
0.
0.
0.
0.
0.
0.
0.
0.
0.
0.
0.
0.
0.
0.
0.
0.
0.
0.
0.
0.
0.
0.
0.
0.
0.
0.
0.
0.
0.
0.
0.
0.
0.
0.
0.
0.
0.
0.
0.
0.
0.
0.
0.
0.
0.
0.
0.
0.
0.
0.
0.
0.
0.
0.
0.
0.
0.
0.
0.
0.
0.
0.
0.
0.
0.
0.
0.
0.
0.
0.
0.
0.
0.
0.
0.
0.
0.
0.
0.
0.
0.
0.
0.
0.
0.
0.
0.
0.
0.
0.
0.
0.
0.
0.
0.
0.
0.
0.
0.
0.
0.
0.
0.
0.
0.
0.
0.
0.
0.
0.
0.
0.
0.
0.
0.
0.
0.
0.
0.
0.
0.
0.
0.
0.
0.
0.
0.
0.
0.
0.
0.
0.
0.
0.
0.
0.
0.
0.
0.
0.
0.
0.
0.
0.
0.
0.
0.
0.
0.
0.
0.
0.
0.
0.
0.
0.
0.
0.
0.
0.
0.
0.
0.
0.
0.
0.
0.
0.
0.
0.
0.
0.
0.
0.
0.
0.
0.
0.
0.
0.
0.
0.
0.
0.
0.
0.
0.
0.
0.
0.
0.
0.
0.
0.
0.
0.
0.
0.
0.
0.
0.
0.
0.
0.
0.
0.
0.
0.
0.
0.
0.
0.
0.
0.
0.
0.
0.
0.
0.
0.
0.
0.
0.
0.
0.
0.
0.
0.
0.
0.
0.
0.
0.
0.
0.
0.
0.
0.
0.
0.
0.
0.
0.
0.
0.
0.
0.
0.
0.
0.
0.
0.
0.
0.
0.
0.
0.
0.
0.
0.
0.
0.
0.
0.
0.
0.
0.
0.
0.
0.
0.
0.
0.
0.
0.
0.
0.
0.
0.
0.
0.
0.
0.
0.
0.
0.
0.
0.
0.
0.
0.
0.
0.
0.
0.
0.
0.
0.
0.
0.
0.
0.
0.
0.
0.
0.
0.
0.
0.
0.
0.
0.
0.
0.
0.
0.
0.
0.
0.
0.
0.
0.
0.
0.
0.
0.
0.
0.
0.
0.
0.
0.
0.
0.
0.
0.
0.
0.
0.
0.
0.
0.
0.
0.
0.
0.
0.
0.
0.
0.
0.
0.
0.
0.
0.
0.
0.
0.
0.
0.
0.
0.
0.
0.
0.
0.
0.
0.
0.
0.
0.
0.
0.
0.
0.
0.
0.
0.
0.
0.
0.
0.
0.
0.
0.
0.
0.
0.
0.
0.
0.
0.
0.
0.
0.
0.
0.
0.
0.
0.
0.
0.
0.
0.
0.
0.
0.
0.
0.
0.
0.
0.
0.
0.
0.
0.
0.
0.
0.
0.
0.
0.
0.
0.
0.
0.
0.
0.
0.
0.
0.
0.
0.
0.
0.
0.
0.
0.
0.
0.
0.
0.
0.
0.
0.
0.
0.
0.
0.
0.
0.
0.
0.
0.
0.
0.
0.
0.
0.
0.
0.
0.
0.
0.
0.
0.
0.
0.
0.
0.
0.
0.
0.
0.
0.
0.
0.
0.
0.
0.
0.
0.
0.
0.
0.
0.
0.
0.
0.
0.
0.
0.
0.
0.
0.
0.
0.
0.
0.
0.
0.
0.
0.
0.
0.
0.
0.
0.
0.
0.
0.
0.
0.
0.
0.
0.
0.
0.
0.
0.
0.
0.
0.
0.
0.
0.
0.
0.
0.
0.
0.
0.
0.
0.
0.
0.
0.
0.
0.
0.
0.
0.
0.
0.
0.
0.
0.
0.
0.
0.
0.
0.
0.
0.
0.
0.
0.
0.
0.
0.
0.
0.
0.
0.
0.
0.
0.
0.
0.
0.
0.
0.
0.
0.
0.
0.
0.
0.
0.
0.
0.
0.
0.
0.
0.
0.
0.
0.
0.
0.
0.
0.
0.
0.
0.
0.
0.
0.
0.
0.
0.
0.
0.
0.
0.
0.
0.
0.
0.
0.
0.
0.
0.
0.
0.
0.
0.
0.
0.
0.
0.
0.
0.
0.
0.
0.
0.
0.
0.
0.
0.
0.
0.
0.
0.
0.
0.
0.
0.
0.
0.
0.
0.
0.
0.
0.
0.
0.
0.
0.
0.
0.
0.
0.
0.
0.
0.
0.
0.
0.
0.
0.
0.
0.
0.
0.
0.
0.
0.
0.
0.
0.
0.
0.
0.
0.
0.
0.
0.
0.
0.
0.
0.
0.
0.
0.
0.
0.
0.
0.
0.
0.
0.
0.
0.
0.
0.
0.
0.
0.
0.
0.
0.
0.
0.
0.
0.
0.
0.
0.
0.
0.
0.
0.
0.
0.
0.
0.
0.
0.
0.
0.
0.
0.
0.
0.
0.
0.
0.
0.
0.
0.
0.
0.
0.
0.
0.
0.
0.
0.
0.
0.
0.
0.
0.
0.
0.
0.
0.
0.
0.
0.
0.
0.
0.
0.
0.
0.
0.
0.
0.
0.
0.
0.
0.
0.
0.
0.
0.
0.
0.
0.
0.
0.
0.
0.
0.
0.
0.
0.
0.
0.
0.
0.
0.
0.
0.
0.
0.
0.
0.
0.
0.
0.
0.
0.
0.
0.
0.
0.
0.
0.
0.
0.
0.
0.
0.
0.
0.
0.
0.
0.
0.
0.
0.
0.
0.
0.
0.
0.
0.
0.
0.
0.
0.
0.
0.
0.
0.
0.
0.
0.
0.
0.
0.
0.
0.
0.
0.
0.
0.
0.
0.
0.
0.
0.
0.
0.
0.
0.
0.
0.
0.
0.
0.
0.
0.
0.
0.
0.
0.
0.
0.
0.
0.
0.
0.
0.
0.
0.
0.
0.
0.
0.
0.
0.
0.
0.
0.
0.
0.
0.
0.
0.
0.
0.
0.
0.
0.
0.
0.
0.
0.
0.
0.
0.
0.
0.
0.
0.
0.
0.
0.
0.
0.
0.
0.
0.
0.
0.
0.
0.
0.
0.
0.
0.
0.
0.
0.
0.
0.
0.
0.
0.
0.
0.
0.
0.
0.
0.
0.
0.
0.
0.
0.
0.
0.
0.
0.
0.
0.
0.
0.
0.
0.
0.
0.
0.
0.
0.
0.
0.
0.
0.
0.
0.
0.
0.
0.
0.
0.
0.
0.
0.
0.
0.
0.
0.
0.
0.
0.
0.
0.
0.
0.
0.
0.
0.
0.
0.
0.
0.
0.
0.
0.
0.
0.
0.
0.
0.
0.
0.
0.
0.
0.
0.
0.
0.
0.
0.
0.
0.
0.
0.
0.
0.
0.
0.
0.
0.
0.
0.
0.
0.
0.
0.
0.
0.
0.
0.
0.
0.
0.
0.
0.
0.
0.
0.
0.
0.
0.
0.
0.
0.
0.
0.
0.
0.
0.
0.
0.
0.
0.
0.
0.
0.
0.
0.
0.
0.
0.
0.
0.
0.
0.
0.
0.
0.
0.
0.
0.
0.
0.
0.
0.
0.
0.
0.
0.
0.
0.
0.
0.
0.
0.
0.
0.
0.
0.
0.
0.
0.
0.
0.
0.
0.
0.
0.
0.
0.
0.
0.
0.
0.
0.
0.
0.
0.
0.
0.
0.
0.
0.
0.
0.
0.
0.
0.
0.
0.
0.
0.
0.
0.
0.
0.
0.
0.
0.
0.
0.
0.
0.
0.
0.
0.
0.
0.
0.
0.
0.
0.
0.
0.
0.
0.
0.
0.
0.
0.
0.
0.
0.
0.
0.
0.
0.
0.
0.
0.
0.
0.
0.
0.
0.
0.
0.
0.
0.
0.
0.
0.
0.
0.
0.
0.
0.
0.
0.
0.
0.
0.
0.
0.
0.
0.
0.
0.
0.
0.
0.
0.
0.
0.
0.
0.
0.
0.
0.
0.
0.
0.
0.
0.
0.
0.
0.
0.
0.
0.
0.
0.
0.
0.
0.
0.
0.
0.
0.
0.
0.
0.
0.
0.
0.
0.
0.
0.
0.
0.
0.
0.
0.
0.
0.
0.
0.
0.
0.
0.
0.
0.
0.
0.
0.
0.
0.
0.
0.
0.
0.
0.
0.
0.
0.
0.
0.
0.
0.
0.
0.
0.
0.
0.
0.
0.
0.
0.
0.
0.
0.
0.
0.
0.
0.
0.
0.
0.
0.
0.
0.
0.
0.
0.
0.
0.
0.
0.
0.
0.
0.
0.
0.
0.
0.
0.
0.
0.
0.
0.
0.
0.
0.
0.
0.
0.
0.
0.
0.
0.
0.
0.
0.
0.
0.
0.
0.
0.
0.
0.
0.
0.
0.
0.
0.
0.
0.
0.
0.
0.
0.
0.
0.
0.
0.
0.
0.
0.
0.
0.
0.
0.
0.
0.
0.
0.
0.
0.
0.
0.
0.
0.
0.
0.
0.
0.
0.
0.
0.
0.
0.
0.
0.
0.
0.
0.
0.
0.
0.
0.
0.
0.
0.
0.
0.
0.
0.
0.
0.
0.
0.
0.
0.
0.
0.
0.
0.
0.
0.
0.
0.
0.
0.
0.
0.
0.
0.
0.
0.
0.
0.
0.
0.
0.
0.
0.
0.
0.
0.
0.
0.
0.
0.
0.
0.
0.
0.
0.
0.
0.
0.
0.
0.
0.
0.
0.
0.
0.
0.
0.
0.
0.
0.
0.
0.
0.
0.
0.
0.
0.
0.
0.
0.
0.
0.
0.
0.
0.
0.
0.
0.
0.
0.
0.
0.
0.
0.
0.
0.
0.
0.
0.
0.
0.
0.
0.
0.
0.
0.
0.
0.
0.
0.
0.
0.
0.
0.
0.
0.
0.
0.
0.
0.
0.
0.
0.
0.
0.
0.
0.
0.
0.
0.
0.
0.
0.
0.
0.
0.
0.
0.
0.
0.
0.
0.
0.
0.
0.
0.
0.
0.
0.
0.
0.
0.
0.
0.
0.
0.
0.
0.
0.
0.
0.
0.
0.
0.
0.
0.
0.
0.
0.
0.
0.
0.
0.
0.
0.
0.
0.
0.
0.
0.
0.
0.
0.
0.
0.
0.
0.
0.
0.
0.
0.
0.
0.
0.
0.
0.
0.
0.
0.
0.
0.
0.
0.
0.
0.
0.
0.
0.
0.
0.
0.
0.
0.
0.
0.
0.
0.
0.
0.
0.
0.
0.
0.
0.
0.
0.
0.
0.
0.
0.
0.
0.
0.
0.
0.
0.
0.
0.
0.
0.
0.
0.
0.
0.
0.
0.
0.
0.
0.
0.
0.
0.
0.
0.
0.
0.
0.
0.
0.
0.
0.
0.
0.
0.
0.
0.
0.
0.
0.
0.
0.
0.
0.
0.
0.
0.
0.
0.
0.
0.
0.
0.
0.
0.
0.
0.
0.
0.
0.
0.
0.
0.
0.
0.
0.
0.
0.
0.
0.
0.
0.
0.
0.
0.
0.
0.
0.
0.
0.
0.
0.
0.
0.
0.
0.
0.
0.
0.
0.
0.
0.
0.
0.
0.
0.
0.
0.
0.
0.
0.
0.
0.
0.
0.
0.
0.
0.
0.
0.
0.
0.
0.
0.
0.
0.
0.
0.
0.
0.
0.
0.
0.
0.
0.
0.
0.
0.
0.
0.
0.
0.
0.
0.
0.
0.
0.
0.
0.
0.
0.
0.
0.
0.
0.
0.
0.
0.
0.
0.
0.
0.
0.
0.
0.
0.
0.
0.
0.
0.
0.
0.
0.
0.
0.
0.
0.
0.
0.
0.
0.
0.
0.
0.
0.
0.
0.
0.
0.
0.
0.
0.
0.
0.
0.
0.
0.
0.
0.
0.
0.
0.
0.
0.
0.
0.
0.
0.
0.
0.
0.
0.
0.
0.
0.
0.
0.
0.
0.
0.
0.
0.
0.
0.
0.
0.
0.
0.
0.
0.
0.
0.
0.
0.
0.
0.
0.
0.
0.
0.
0.
0.
0.
0.
0.
0.
0.
0.
0.
0.
0.
0.
0.
0.
0.
0.
0.
0.
0.
0.
0.
0.
0.
0.
0.
0.
0.
0.
0.
0.
0.
0.
0.
0.
0.
0.
0.
0.
0.
0.
0.
0.
0.
0.
0.
0.
0.
0.
0.
0.
0.
0.
0.
0.
0.
0.
0.
0.
0.
0.
0.
0.
0.
0.
0.
0.
0.
0.
0.
0.
0.
0.
0.
0.
0.
0.
0.
0.
0.
0.
0.
0.
0.
0.
0.
0.
0.
0.
0.
0.
0.
0.
0.
0.
0.
0.
0.
0.
0.
0.
0.
0.
0.
0.
0.
0.
0.
0.
0.
0.
0.
0.
0.
0.
0.
0.
0.
0.
0.
0.
0.
0.
0.
0.
0.
0.
0.
0.
0.
0.
0.
0.
0.
0.
0.
0.
0.
0.
0.
0.
0.
0.
0.
0.
0.
0.
0.
0.
0.
0.
0.
0.
0.
0.
0.
0.
0.
0.
0.
0.
0.
0.
0.
0.
0.
0.
0.
0.
0.
0.
0.
0.
0.
0.
0.
0.
0.
0.
0.
0.
0.
0.
0.
0.
0.
0.
0.
0.
0.
0.
0.
0.
0.
0.
0.
0.
0.
0.
0.
0.
0.
0.
0.
0.
0.
0.
0.
0.
0.
0.
0.
0.
0.
0.
0.
0.
0.
0.
0.
0.
0.
0.
0.
0.
0.
0.
0.
0.
0.
0.
0.
0.
0.
0.
0.
0.
0.
0.
0.
0.
0.
0.
0.
0.
0.
0.
0.
0.
0.
0.
0.
0.
0.
0.
0.
0.
0.
0.
0.
0.
0.
0.
0.
0.
0.
0.
0.
0.
0.
0.
0.
0.
0.
0.
0.
0.
0.
0.
0.
0.
0.
0.
0.
0.
0.
0.
0.
0.
0.
0.
0.
0.
0.
0.
0.
0.
0.
0.
0.
0.
0.000
0.000
0.000
0.000
0.000
0.
0.
0.
0.
0.
0.
0.
0.
0.
0.
0.
0.
0.
0.
0.
0.
0.
0.
0.
0.
0.
0.
0.
0.
0.
0.
0.
0.
0.
0.
0.
0.
0.
0.
0.
0.
0.
0.
0.
0.
0.
0.
0.
0.
0.
0.
0.
0.
0.000
0.000
0.000
0.000
0.000
0.000
0.000
0.000
0.000
0.
0.
0.000
0.000
0.
0.
0.
0.
0.
0.
0.
0.
0.
0.
0.
0.
0.
0.
0.
0.
0.
0.
0.
0.
0.
0.
0.
0.
0.
0.
0.
0.
0.
0.
0.
0.
0.
0.
0.
0.
0.
0.
0.
0.
0.
0.000
0.000
0.000
0.000
0.001
0.001
0.001
0.001
0.000
0.000
0.000
0.000
0.000
0.000
0.000
0.000
0.000
0.
0.
0.
0.
0.
0.
0.
0.
0.
0.
0.
0.
0.
0.
0.
0.
0.
0.
0.
0.
0.
0.
0.
0.
0.
0.
0.
0.
0.
0.
0.
0.
0.
0.
0.
0.000
0.000
0.000
0.000
0.000
0.000
0.001
0.001
0.001
0.001
0.001
0.001
0.001
0.001
0.001
0.000
0.000
0.000
0.000
0.000
0.000
0.
0.
0.
0.
0.
0.
0.
0.
0.
0.
0.
0.
0.
0.
0.
0.
0.
0.
0.
0.
0.
0.
0.
0.
0.
0.
0.
0.
0.
0.
0.
0.
0.
0.
0.000
0.000
0.000
0.000
0.000
0.001
0.001
0.001
0.001
0.001
0.001
0.001
0.001
0.001
0.001
0.001
0.000
0.000
0.000
0.000
0.000
0.
0.
0.
0.
0.
0.
0.
0.
0.
0.
0.
0.
0.
0.
0.
0.
0.
0.
0.
0.
0.
0.
0.
0.
0.
0.
0.
0.
0.
0.
0.
0.
0.
0.000
0.000
0.000
0.000
0.001
0.001
0.001
0.001
0.001
0.001
0.001
0.001
0.001
0.001
0.001
0.001
0.001
0.001
0.001
0.000
0.000
0.000
0.
0.
0.
0.
0.
0.
0.
0.
0.
0.
0.
0.
0.
0.
0.
0.
0.
0.
0.
0.
0.
0.
0.
0.
0.
0.
0.
0.
0.
0.
0.
0.
0.
0.000
0.000
0.000
0.000
0.001
0.001
0.001
0.001
0.001
0.001
0.000
-0.001
-0.001
0.000
0.001
0.001
0.001
0.001
0.001
0.001
0.001
0.000
0.000
0.
0.
0.
0.
0.
0.
0.
0.
0.
0.
0.
0.
0.
0.
0.
0.
0.
0.
0.
0.
0.
0.
0.
0.
0.
0.
0.
0.
0.
0.
0.
0.
0.
0.000
0.000
0.000
0.000
0.001
0.001
0.001
0.001
-0.001
-0.004
-0.007
-0.007
-0.004
-0.001
0.001
0.002
0.002
0.001
0.001
0.001
0.001
0.000
0.000
0.000
0.000
0.
0.
0.
0.
0.
0.
0.
0.
0.
0.
0.
0.
0.
0.
0.
0.
0.
0.
0.
0.
0.
0.
0.
0.
0.
0.
0.
0.
0.
0.
0.
0.000
0.000
0.000
0.000
0.001
0.001
0.001
-0.002
-0.008
-0.012
-0.013
-0.010
-0.004
0.000
0.002
0.002
0.002
0.001
0.001
0.001
0.001
0.001
0.000
0.000
0.000
0.000
0.
0.
0.
0.
0.
0.
0.
0.
0.
0.
0.
0.
0.
0.
0.
0.
0.
0.
0.
0.
0.
0.
0.
0.
0.
0.
0.
0.
0.
0.
0.
0.
0.000
0.001
0.001
0.000
-0.002
-0.008
-0.014
-0.016
-0.015
-0.007
-0.001
0.001
0.002
0.002
0.002
0.002
0.001
0.001
0.001
0.001
0.001
0.001
0.000
0.
0.
0.
0.
0.
0.
0.
0.
0.
0.
0.
0.
0.
0.
0.
0.
0.
0.
0.
0.
0.
0.
0.
0.
0.
0.
0.
0.
0.
0.
0.
0.
0.000
0.001
0.001
0.000
-0.001
-0.005
-0.011
-0.015
-0.014
-0.007
-0.001
0.002
0.003
0.002
0.002
0.002
0.002
0.002
0.001
0.001
0.001
0.001
0.001
0.000
0.
0.
0.
0.
0.
0.
0.
0.
0.
0.
0.
0.
0.
0.
0.
0.
0.
0.
0.
0.
0.
0.
0.
0.
0.
0.
0.
0.
0.
0.
0.
0.000
0.001
0.001
0.001
0.
-0.002
-0.005
-0.007
-0.006
-0.003
0.001
0.003
0.003
0.003
0.002
0.002
0.001
0.001
0.001
0.001
0.001
0.001
0.001
0.000
0.
0.
0.
0.
0.
0.
0.
0.
0.
0.
0.
0.
0.
0.
0.
0.
0.
0.
0.
0.
0.
0.
0.
0.
0.
0.
0.
0.
0.
0.
0.
0.
0.000
0.001
0.001
0.001
0.000
0.000
-0.001
0.000
0.001
0.002
0.003
0.003
0.003
0.003
0.002
0.001
0.
0.000
0.000
0.001
0.001
0.001
0.000
0.000
0.
0.
0.
0.
0.
0.
0.
0.
0.
0.
0.
0.
0.
0.
0.
0.
0.
0.
0.
0.
0.
0.
0.
0.
0.
0.
0.
0.
0.
0.
0.
0.000
0.001
0.001
0.001
0.001
0.001
0.001
0.002
0.002
0.002
0.003
0.003
0.003
0.002
0.001
0.000
-0.003
-0.004
-0.002
0.000
0.001
0.001
0.000
0.000
0.
0.
0.
0.
0.
0.
0.
0.
0.
0.
0.
0.
0.
0.
0.
0.
0.
0.
0.
0.
0.
0.
0.
0.
0.
0.
0.
0.
0.
0.
0.
0.
0.000
0.001
0.001
0.001
0.001
0.001
0.002
0.002
0.002
0.003
0.003
0.003
0.002
0.001
-0.001
-0.006
-0.008
-0.004
-0.001
0.001
0.001
0.000
0.000
0.
0.
0.
0.
0.
0.
0.
0.
0.
0.
0.
0.
0.
0.
0.
0.
0.
0.
0.
0.
0.
0.
0.
0.
0.
0.
0.
0.
0.
0.
0.
0.
0.
0.000
0.000
0.001
0.001
0.001
0.001
0.001
0.001
0.002
0.002
0.002
0.002
0.001
-0.001
-0.005
-0.007
-0.004
0.000
0.001
0.001
0.000
0.000
0.
0.
0.
0.
0.
0.
0.
0.
0.
0.
0.
0.
0.
0.
0.
0.
0.
0.
0.
0.
0.
0.
0.
0.
0.
0.
0.
0.
0.
0.
0.
0.
0.
0.
0.
0.000
0.000
0.001
0.001
0.001
0.001
0.001
0.002
0.002
0.002
0.001
0.001
-0.001
-0.003
-0.001
0.000
0.001
0.001
0.000
0.000
0.
0.
0.
0.
0.
0.
0.
0.
0.
0.
0.
0.
0.
0.
0.
0.
0.
0.
0.
0.
0.
0.
0.
0.
0.
0.
0.
0.
0.
0.
0.
0.
0.
0.
0.
0.
0.000
0.000
0.000
0.000
0.000
0.000
0.001
0.001
0.001
0.001
0.001
0.000
0.000
0.000
0.001
0.001
0.001
0.000
0.000
0.
0.
0.
0.
0.
0.
0.
0.
0.
0.
0.
0.
0.
0.
0.
0.
0.
0.
0.
0.
0.
0.
0.
0.
0.
0.
0.
0.
0.
0.
0.
0.
0.
0.
0.
0.
0.
0.000
0.000
0.000
0.000
0.000
0.001
0.001
0.001
0.001
0.001
0.001
0.001
0.001
0.001
0.001
0.000
0.000
0.
0.
0.
0.
0.
0.
0.
0.
0.
0.
0.
0.
0.
0.
0.
0.
0.
0.
0.
0.
0.
0.
0.
0.
0.
0.
0.
0.
0.
0.
0.
0.
0.
0.
0.
0.
0.
0.
0.000
0.000
0.000
0.000
0.000
0.000
0.001
0.001
0.001
0.001
0.001
0.001
0.001
0.001
0.000
0.000
0.000
0.
0.
0.
0.
0.
0.
0.
0.
0.
0.
0.
0.
0.
0.
0.
0.
0.
0.
0.
0.
0.
0.
0.
0.
0.
0.
0.
0.
0.
0.
0.
0.
0.
0.
0.
0.
0.
0.
0.
0.
0.000
0.000
0.000
0.000
0.000
0.000
0.000
0.000
0.001
0.001
0.000
0.000
0.000
0.000
0.
0.
0.
0.
0.
0.
0.
0.
0.
0.
0.
0.
0.
0.
0.
0.
0.
0.
0.
0.
0.
0.
0.
0.
0.
0.
0.
0.
0.
0.
0.
0.
0.
0.
0.
0.
0.
0.
0.
0.
0.
0.
0.
0.
0.
0.
0.
0.
0.000
0.000
0.000
0.000
0.000
0.
0.
0.
0.
0.
0.
0.
0.
0.
0.
0.
0.
0.
0.
0.
0.
0.
0.
0.
0.
0.
0.
0.
0.
0.
0.
0.
0.
0.
0.
0.
0.
0.
0.
0.
0.
0.
0.
0.
0.
0.
0.
0.
0.
0.
0.
0.
0.
0.
0.
0.
0.
0.
0.
0.
0.
0.
0.
0.
0.
0.
0.
0.
0.
0.
0.
0.
0.
0.
0.
0.
0.
0.
0.
0.
0.
0.
0.
0.
0.
0.
0.
0.
0.
0.
0.
0.
0.
0.
0.
0.
0.
0.
0.
0.
0.
0.
0.
0.
0.
0.
0.
0.
0.
0.
0.
0.
0.
0.
0.
0.
0.
0.
0.
0.
0.
0.
0.
0.
0.
0.
0.
0.
0.
0.
0.
0.
0.
0.
0.
0.
0.
0.
0.
0.
0.
0.
0.
0.
0.
0.
0.
0.
0.
0.
0.
0.
0.
0.
0.
0.
0.
0.
0.
0.
0.
0.
0.
0.
0.
0.
0.
0.
0.
0.
0.
0.
0.
0.
0.
0.
0.
0.
0.
0.
0.
0.
0.
0.
0.
0.
0.
0.
0.
0.
0.
0.
0.
0.
0.
0.
0.
0.
0.
0.
0.
0.
0.
0.
0.
0.
0.
0.
0.
0.
0.
0.
0.
0.
0.
0.
0.
0.
0.
0.
0.
0.
0.
0.
0.
0.
0.
0.
0.
0.
0.
0.
0.
0.
0.
0.
0.
0.
0.
0.
0.
0.
0.
0.
0.
0.
0.
0.
0.
0.
0.
0.
0.
0.
0.
0.
0.
0.
0.
0.
0.
0.
0.
0.
0.
0.
0.
0.
0.
0.
0.
0.
0.
0.
0.
0.
0.
0.
0.
0.
0.
0.
0.
0.
0.
0.
0.
0.
0.
0.
0.
0.
0.
0.
0.
0.
0.
0.
0.
0.
0.
0.
0.
0.
0.
0.
0.
0.
0.
0.
0.
0.
0.
0.
0.
0.
0.
0.
0.
0.
0.
0.
0.
0.
0.
0.
0.
0.
0.
0.
0.
0.
0.
0.
0.
0.
0.
0.
0.
0.
0.
0.
0.
0.
0.
0.
0.
0.
0.
0.
0.
0.
0.
0.
0.
0.
0.
0.
0.
0.
0.
0.
0.
0.
0.
0.
0.
0.
0.
0.
0.
0.
0.
0.
0.
0.
0.
0.
0.
0.
0.
0.
0.
0.
0.
0.
0.
0.
0.
0.
0.
0.
0.
0.
0.
0.
0.
0.
0.
0.
0.
0.
0.
0.
0.
0.
0.
0.
0.
0.
0.
0.
0.
0.
0.
0.
0.
0.
0.
0.
0.
0.
0.
0.
0.
0.
0.
0.
0.
0.
0.
0.
0.
0.
0.
0.
0.
0.
0.
0.
0.
0.
0.
0.
0.
0.
0.
0.
0.
0.
0.
0.
0.
0.
0.
0.
0.
0.
0.
0.
0.
0.
0.
0.
0.
0.
0.
0.
0.
0.
0.
0.
0.
0.
0.
0.
0.
0.
0.
0.
0.
0.
0.
0.
0.
0.
0.
0.
0.
0.
0.
0.
0.
0.
0.
0.
0.
0.
0.
0.
0.
0.
0.
0.
0.
0.
0.
0.
0.
0.
0.
0.
0.
0.
0.
0.
0.
0.
0.
0.
0.
0.
0.
0.
0.
0.
0.
0.
0.
0.
0.
0.
0.
0.
0.
0.
0.
0.
0.
0.
0.
0.
0.
0.
0.
0.
0.
0.
0.
0.
0.
0.
0.
0.
0.
0.
0.
0.
0.
0.
0.
0.
0.
0.
0.
0.
0.
0.
0.
0.
0.
0.
0.
0.
0.
0.
0.
0.
0.
0.
0.
0.
0.
0.
0.
0.
0.
0.
0.
0.
0.
0.
0.
0.
0.
0.
0.
0.
0.
0.
0.
0.
0.
0.
0.
0.
0.
0.
0.
0.
0.
0.
0.
0.
0.
0.
0.
0.
0.
0.
0.
0.
0.
0.
0.
0.
0.
0.
0.
0.
0.
0.
0.
0.
0.
0.
0.
0.
0.
0.
0.
0.
0.
0.
0.
0.
0.
0.
0.
0.
0.
0.
0.
0.
0.
0.
0.
0.
0.
0.
0.
0.
0.
0.
0.
0.
0.
0.
0.
0.
0.
0.
0.
0.
0.
0.
0.
0.
0.
0.
0.
0.
0.
0.
0.
0.
0.
0.
0.
0.
0.
0.
0.
0.
0.
0.
0.
0.
0.
0.
0.
0.
0.
0.
0.
0.
0.
0.
0.
0.
0.
0.
0.
0.
0.
0.
0.
0.
0.
0.
0.
0.
0.
0.
0.
0.
0.
0.
0.
0.
0.
0.
0.
0.
0.
0.
0.
0.
0.
0.
0.
0.
0.
0.
0.
0.
0.
0.
0.
0.
0.
0.
0.
0.
0.
0.
0.
0.
0.
0.
0.
0.
0.
0.
0.
0.
0.
0.
0.
0.
0.
0.
0.
0.
0.
0.
0.
0.
0.
0.
0.
0.
0.
0.
0.
0.
0.
0.
0.
0.
0.
0.
0.
0.
0.
0.
0.
0.
0.
0.
0.
0.
0.
0.
0.
0.
0.
0.
0.
0.
0.
0.
0.
0.
0.
0.
0.
0.
0.
0.
0.
0.
0.
0.
0.
0.
0.
0.
0.
0.
0.
0.
0.
0.
0.
0.
0.
0.
0.
0.
0.
0.
0.
0.
0.
0.
0.
0.
0.
0.
0.
0.
0.
0.
0.
0.
0.
0.
0.
0.
0.
0.
0.
0.
0.
0.
0.
0.
0.
0.
0.
0.
0.
0.
0.
0.
0.
0.
0.
0.
0.
0.
0.
0.
0.
0.
0.
0.
0.
0.
0.
0.
0.
0.
0.
0.
0.
0.
0.
0.
0.
0.
0.
0.
0.
0.
0.
0.
0.
0.
0.
0.
0.
0.
0.
0.
0.
0.
0.
0.
0.
0.
0.
0.
0.
0.
0.
0.
0.
0.
0.
0.
0.
0.
0.
0.
0.
0.
0.
0.
0.
0.
0.
0.
0.
0.
0.
0.
0.
0.
0.
0.
0.
0.
0.
0.
0.
0.
0.
0.
0.
0.
0.
0.
0.
0.
0.
0.
0.
0.
0.
0.
0.
0.
0.
0.
0.
0.
0.
0.
0.
0.
0.
0.
0.
0.
0.
0.
0.
0.
0.
0.
0.
0.
0.
0.
0.
0.
0.
0.
0.
0.
0.
0.
0.
0.
0.
0.
0.
0.
0.
0.
0.
0.
0.
0.
0.
0.
0.
0.
0.
0.
0.
0.
0.
0.
0.
0.
0.
0.
0.
0.
0.
0.
0.
0.
0.
0.
0.
0.
0.
0.
0.
0.
0.
0.
0.
0.
0.
0.
0.
0.
0.
0.
0.
0.
0.
0.
0.
0.
0.
0.
0.
0.
0.
0.
0.
0.
0.
0.
0.
0.
0.
0.
0.
0.
0.
0.
0.
0.
0.
0.
0.
0.
0.
0.
0.
0.
0.
0.
0.
0.
0.
0.
0.
0.
0.
0.
0.
0.
0.
0.
0.
0.
0.
0.
0.
0.
0.
0.
0.
0.
0.
0.
0.
0.
0.
0.
0.
0.
0.
0.
0.
0.
0.
0.
0.
0.
0.
0.
0.
0.
0.
0.
0.
0.
0.
0.
0.
0.
0.
0.
0.
0.
0.
0.
0.
0.
0.
0.
0.
0.
0.
0.
0.
0.
0.
0.
0.
0.
0.
0.
0.
0.
0.
0.
0.
0.
0.
0.
0.
0.
0.
0.
0.
0.
0.
0.
0.
0.
0.
0.
0.
0.
0.
0.
0.
0.
0.
0.
0.
0.
0.
0.
0.
0.
0.
0.
0.
0.
0.
0.
0.
0.
0.
0.
0.
0.
0.
0.
0.
0.
0.
0.
0.
0.
0.
0.
0.
0.
0.
0.
0.
0.
0.
0.
0.
0.
0.
0.
0.
0.
0.
0.
0.
0.
0.
0.
0.
0.
0.
0.
0.
0.
0.
0.
0.
0.
0.
0.
0.
0.
0.
0.
0.
0.
0.
0.
0.
0.
0.
0.
0.
0.
0.
0.
0.
0.
0.
0.
0.
0.
0.
0.
0.
0.
0.
0.
0.
0.
0.
0.
0.
0.
0.
0.
0.
0.
0.
0.
0.
0.
0.
0.
0.
0.
0.
0.
0.
0.
0.
0.
0.
0.
0.
0.
0.
0.
0.
0.
0.
0.
0.
0.
0.
0.
0.
0.
0.
0.
0.
0.
0.
0.
0.
0.
0.
0.
0.
0.
0.
0.
0.
0.
0.
0.
0.
0.
0.
0.
0.
0.
0.
0.
0.
0.
0.
0.
0.
0.
0.
0.
0.
0.
0.
0.
0.
0.
0.
0.
0.
0.
0.
0.
0.
0.
0.
0.
0.
0.
0.
0.
0.
0.
0.
0.
0.
0.
0.
0.
0.
0.
0.
0.
0.
0.
0.
0.
0.
0.
0.
0.
0.
0.
0.
0.
0.
0.
0.
0.
0.
0.
0.
0.
0.
0.
0.
0.
0.
0.
0.
0.
0.
0.
0.
0.
0.
0.
0.
0.
0.
0.
0.
0.
0.
0.
0.
0.
0.
0.
0.
0.
0.
0.
0.
0.
0.
0.
0.
0.
0.
0.
0.
0.
0.
0.
0.
0.
0.
0.
0.
0.
0.
0.
0.
0.
0.
0.
0.
0.
0.
0.
0.
0.
0.
0.
0.
0.
0.
0.
0.
0.
0.
0.
0.
0.
0.
0.
0.
0.
0.
0.
0.
0.
0.
0.
0.
0.
0.
0.
0.
0.
0.
0.
0.
0.
0.
0.
0.
0.
0.
0.
0.
0.
0.
0.
0.
0.
0.
0.
0.
0.
0.
0.
0.
0.
0.
0.
0.
0.
0.
0.
0.
0.
0.
0.
0.
0.
0.
0.
0.
0.
0.
0.
0.
0.
0.
0.
0.
0.
0.
0.
0.
0.
0.
0.
0.
0.
0.
0.
0.
0.
0.
0.
0.
0.
0.
0.
0.
0.
0.
0.
0.
0.
0.
0.
0.
0.
0.
0.
0.
0.
0.
0.
0.
0.
0.
0.
0.
0.
0.
0.
0.
0.
0.
0.
0.
0.
0.
0.
0.
0.
0.
0.
0.
0.
0.
0.
0.
0.
0.
0.
0.
0.
0.
0.
0.
0.
0.
0.
0.
0.
0.
0.
0.
0.
0.
0.
0.
0.
0.
0.
0.
0.
0.
0.
0.
0.
0.
0.
0.
0.
0.
0.
0.
0.
0.
0.
0.
0.
0.
0.
0.
0.
0.
0.
0.
0.
0.
0.
0.
0.
0.
0.
0.
0.
0.
0.
0.
0.
0.
0.
0.
0.
0.
0.
0.
0.
0.
0.
0.
0.
0.
0.
0.
0.
0.
0.
0.
0.
0.
0.
0.
0.
0.
0.
0.
0.
0.
0.
0.
0.
0.
0.
0.
0.
0.
0.
0.
0.
0.
0.
0.
0.
0.
0.
0.
0.
0.
0.
0.
0.
0.
0.
0.
0.
0.
0.
0.
0.
0.
0.
0.
0.
0.
0.
0.
0.
0.
0.
0.
0.
0.
0.
0.
0.
0.
0.
0.
0.
0.
0.
0.
0.
0.
0.
0.
0.
0.
0.
0.
0.
0.
0.
0.
0.
0.
0.
0.
0.
0.
0.
0.
0.
0.
0.
0.
0.
0.
0.
0.
0.
0.
0.
0.
0.
0.
0.
0.
0.
0.
0.
0.
0.
0.
0.
0.
0.
0.
0.
0.
0.
0.
0.
0.
0.
0.
0.
0.
0.
0.
0.
0.
0.
0.
0.
0.
0.
0.
0.
0.
0.
0.
0.
0.
0.
0.
0.
0.
0.
0.
0.
0.
0.
0.
0.
0.
0.
0.
0.
0.
0.
0.
0.
0.
0.
0.
0.
0.
0.
0.
0.
0.
0.
0.
0.
0.
0.
0.
0.
0.
0.
0.
0.
0.
0.
0.
0.
0.
0.
0.
0.
0.
0.
0.
0.
0.
0.
0.
0.
0.
0.
0.
0.
0.
0.
0.
0.
0.
0.
0.
0.
0.
0.
0.
0.
0.
0.
0.
0.
0.
0.
0.
0.
0.
0.
0.
0.
0.
0.
0.
0.
0.
0.
0.
0.
0.
0.
0.
0.
0.
0.
0.
0.
0.
0.
0.
0.
0.
0.
0.
0.
0.
0.
0.
0.
0.
0.
0.
0.
0.
0.
0.
0.
0.
0.
0.
0.
0.
0.
0.
0.
0.
0.
0.
0.
0.
0.
0.
0.
0.
0.
0.
0.
0.
0.
0.
0.
0.
0.
0.
0.
0.
0.
0.
0.
0.
0.
0.
0.
0.
0.
0.
0.
0.
0.
0.
0.
0.
0.
0.
0.
0.
0.
0.
0.
0.
0.
0.
0.
0.
0.
0.
0.
0.
0.
0.
0.
0.
0.
0.
0.
0.
0.
0.
0.
0.
0.
0.
0.
0.
0.
0.
0.
0.
0.
0.
0.
0.
0.
0.
0.
0.
0.
0.
0.
0.
0.
0.
0.
0.
0.
0.
0.
0.
0.
0.
0.
0.
0.
0.
0.
0.
0.
0.
0.
0.
0.
0.
0.
0.
0.
0.
0.
0.
0.
0.
0.
0.
0.
0.
0.
0.
0.
0.
0.
0.
0.
0.
0.
0.
0.
0.
0.
0.
0.
0.
0.
0.
0.
0.
0.
0.
0.
0.
0.
0.
0.
0.
0.
0.
0.
0.
0.
0.
0.
0.
0.
0.
0.
0.
0.
0.
0.
0.
0.
0.
0.
0.
0.
0.
0.
0.
0.
0.
0.
0.
0.
0.
0.
0.
0.
0.
0.
0.
0.
0.
0.
0.
0.
0.
0.
0.
0.
0.
0.
0.
0.
0.
0.
0.
0.
0.
0.
0.
0.
0.
0.
0.
0.
0.
0.
0.
0.
0.
0.
0.
0.
0.
0.
0.
0.
0.
0.
0.
0.
0.
0.
0.
0.
0.
0.
0.
0.
0.
0.
0.
0.
0.
0.
0.
0.
0.
0.
0.
0.
0.
0.
0.
0.
0.
0.
0.
0.
0.
0.
0.
0.
0.
0.
0.
0.
0.
0.
0.
0.
0.
0.
0.
0.
0.
0.
0.
0.
0.
0.
0.
0.
0.
0.
0.
0.
0.
0.
0.
0.
0.
0.
0.
0.
0.
0.
0.
0.
0.
0.
0.
0.
0.
0.
0.
0.
0.
0.
0.
0.
0.
0.
0.
0.
0.
0.
0.
0.
0.
0.
0.
0.
0.
0.
0.
0.
0.
0.
0.
0.
0.
0.
0.
0.
0.
0.
0.
0.
0.
0.
0.
0.
0.
0.
0.
0.
0.
0.
0.
0.
0.
0.
0.
0.
0.
0.
0.
0.
0.
0.
0.
0.
0.
0.
0.
0.
0.
0.
0.
0.
0.
0.
0.
0.
0.
0.
0.
0.
0.
0.
0.
0.
0.
0.
0.
0.
0.
0.
0.
0.
0.
0.
0.
0.
0.
0.
0.
0.
0.
0.
0.
0.
0.
0.
0.
0.
0.
0.
0.
0.
0.
0.
0.
0.
0.
0.
0.
0.
0.
0.
0.
0.
0.
0.
0.
0.
0.
0.
0.
0.
0.
0.
0.
0.
0.
0.
0.
0.
0.
0.
0.
0.
0.
0.
0.
0.
0.
0.
0.
0.
0.
0.
0.
0.
0.
0.
0.
0.
0.
0.
0.
0.
0.
0.
0.
0.
0.
0.
0.
0.
0.
0.
0.
0.
0.
0.
0.
0.
0.
0.
0.
0.
0.
0.
0.
0.
0.
0.
0.
0.
0.
0.
0.
0.
0.
0.
0.
0.
0.
0.
0.
0.
0.
0.
0.
0.
0.
0.
0.
0.
0.
0.
0.
0.
0.
0.
0.
0.
0.
0.
0.
0.
0.
0.
0.
0.
0.
0.
0.
0.
0.
0.
0.
0.
0.
0.
0.
0.
0.
0.
0.
0.
0.
0.
0.
0.
0.
0.
0.
0.
0.
0.
0.
0.
0.
0.
0.
0.
0.
0.
0.
0.
0.
0.
0.
0.
0.
0.
0.
0.
0.
0.
0.
0.
0.
0.
0.
0.
0.
0.
0.
0.
0.
0.
0.
0.
0.
0.
0.
0.
0.
0.
0.
0.
0.
0.
0.
0.
0.
0.
0.
0.
0.
0.
0.
0.
0.
0.
0.
0.
0.
0.
0.
0.
0.
0.
0.
0.
0.
0.
0.
0.
0.
0.
0.
0.
0.
0.
0.
0.
0.
0.
0.
0.
0.
0.
0.
0.
0.
0.
0.
0.
0.
0.
0.
0.
0.
0.
0.
0.
0.
0.
0.
0.
0.
0.
0.
0.
0.
0.
0.
0.
0.
0.
0.
0.
0.
0.
0.
0.
0.
0.
0.
0.
0.
0.
0.
0.
0.
0.
0.
0.
0.
0.
0.
0.
0.
0.
0.
0.
0.
0.
0.
0.
0.
0.
0.
0.
0.
0.
0.
0.
0.
0.
0.
0.
0.
0.
0.
0.
0.
0.
0.
0.
0.
0.
0.
0.
0.
0.
0.
0.
0.
0.
0.
0.
0.
0.
0.
0.
0.
0.
0.
0.
0.
0.
0.
0.
0.
0.
0.
0.
0.
0.
0.
0.000
0.000
0.000
0.000
0.000
0.
0.
0.
0.
0.
0.
0.
0.
0.
0.
0.
0.
0.
0.
0.
0.
0.
0.
0.
0.
0.
0.
0.
0.
0.
0.
0.
0.
0.
0.
0.
0.
0.
0.
0.
0.
0.
0.
0.
0.
0.
0.
0.
0.
0.
0.
0.
0.
0.000
0.000
0.000
0.000
0.001
0.000
0.000
0.000
0.000
0.
0.000
0.000
0.000
0.000
0.000
0.
0.
0.
0.
0.
0.
0.
0.
0.
0.
0.
0.
0.
0.
0.
0.
0.
0.
0.
0.
0.
0.
0.
0.
0.
0.
0.
0.
0.
0.
0.
0.
0.
0.
0.
0.
0.000
0.000
0.000
0.000
0.000
0.000
0.001
0.001
0.001
0.001
0.001
0.001
0.000
0.000
0.000
0.000
0.000
0.000
0.000
0.000
0.000
0.
0.
0.
0.
0.
0.
0.
0.
0.
0.
0.
0.
0.
0.
0.
0.
0.
0.
0.
0.
0.
0.
0.
0.
0.
0.
0.
0.
0.
0.
0.
0.
0.
0.000
0.000
0.000
0.001
0.001
0.001
0.001
0.001
0.001
0.001
0.001
0.001
0.001
0.001
0.001
0.001
0.000
0.000
0.000
0.000
0.000
0.000
0.000
0.
0.
0.
0.
0.
0.
0.
0.
0.
0.
0.
0.
0.
0.
0.
0.
0.
0.
0.
0.
0.
0.
0.
0.
0.
0.
0.
0.
0.
0.
0.
0.000
0.000
0.000
0.000
0.001
0.001
0.001
0.001
0.001
0.001
0.001
0.001
0.001
0.001
0.002
0.001
0.001
0.001
0.000
0.000
0.000
0.000
0.000
0.000
0.
0.
0.
0.
0.
0.
0.
0.
0.
0.
0.
0.
0.
0.
0.
0.
0.
0.
0.
0.
0.
0.
0.
0.
0.
0.
0.
0.
0.
0.
0.
0.000
0.000
0.000
0.001
0.001
0.001
0.001
0.001
0.001
0.001
0.001
0.001
0.001
0.001
0.002
0.002
0.002
0.001
0.001
0.001
0.001
0.000
0.000
0.000
0.
0.
0.
0.
0.
0.
0.
0.
0.
0.
0.
0.
0.
0.
0.
0.
0.
0.
0.
0.
0.
0.
0.
0.
0.
0.
0.
0.
0.
0.
0.000
0.000
0.000
0.000
0.001
0.001
0.001
0.001
0.001
0.001
0.001
0.000
0.
0.000
0.000
0.001
0.002
0.002
0.002
0.001
0.001
0.001
0.001
0.001
0.000
0.
0.
0.000
0.000
0.
0.
0.
0.
0.
0.
0.
0.
0.
0.
0.
0.
0.
0.
0.
0.
0.
0.
0.
0.
0.
0.
0.
0.
0.
0.
0.
0.000
0.000
0.000
0.001
0.001
0.001
0.001
0.001
0.001
0.001
-0.001
-0.005
-0.008
-0.008
-0.004
0.000
0.002
0.002
0.002
0.002
0.002
0.001
0.001
0.001
0.001
0.000
0.000
0.000
0.000
0.000
0.
0.
0.
0.
0.
0.
0.
0.
0.
0.
0.
0.
0.
0.
0.
0.
0.
0.
0.
0.
0.
0.
0.
0.
0.
0.000
0.000
0.000
0.000
0.001
0.001
0.001
0.002
0.001
0.
-0.005
-0.013
-0.016
-0.015
-0.013
-0.006
0.000
0.003
0.003
0.003
0.002
0.002
0.001
0.001
0.001
0.000
0.000
0.000
0.000
0.000
0.
0.
0.
0.
0.
0.
0.
0.
0.
0.
0.
0.
0.
0.
0.
0.
0.
0.
0.
0.
0.
0.
0.
0.
0.
0.000
0.000
0.000
0.000
0.001
0.001
0.001
0.002
0.001
-0.001
-0.010
-0.018
0.024
0.135
-0.029
-0.024
-0.004
0.002
0.003
0.002
0.002
0.002
0.002
0.002
0.002
0.001
0.001
0.001
0.000
0.000
0.000
0.
0.
0.
0.
0.
0.
0.
0.
0.
0.
0.
0.
0.
0.
0.
0.
0.
0.
0.
0.
0.
0.
0.
0.
0.
0.000
0.000
0.000
0.000
0.001
0.001
0.001
0.001
-0.001
-0.010
-0.019
0.030
0.135
-0.119
-0.075
-0.016
0.001
0.002
0.002
0.002
0.002
0.002
0.002
0.002
0.002
0.001
0.001
0.001
0.000
0.000
0.
0.
0.
0.
0.
0.
0.
0.
0.
0.
0.
0.
0.
0.
0.
0.
0.
0.
0.
0.
0.
0.
0.
0.
0.
0.
0.
0.
0.000
0.000
0.001
0.001
0.001
0.000
-0.007
-0.016
-0.019
-0.081
-0.194
-0.119
-0.024
0.000
0.002
0.001
0.001
0.002
0.002
0.002
0.002
0.002
0.002
0.001
0.001
0.000
0.000
0.
0.
0.
0.
0.
0.
0.
0.
0.
0.
0.
0.
0.
0.
0.
0.
0.
0.
0.
0.
0.
0.
0.
0.
0.
0.
0.
0.
0.
0.
0.000
0.001
0.001
0.000
-0.002
-0.009
-0.018
-0.051
-0.092
-0.062
-0.013
0.001
0.003
0.002
0.001
0.001
0.000
-0.001
-0.001
0.001
0.001
0.001
0.001
0.001
0.000
0.
0.
0.
0.
0.
0.
0.
0.
0.
0.
0.
0.
0.
0.
0.
0.
0.
0.
0.
0.
0.
0.
0.
0.
0.
0.
0.
0.
0.
0.
0.000
0.001
0.001
0.001
0.
-0.002
-0.005
-0.010
-0.016
-0.011
-0.001
0.003
0.004
0.003
0.002
0.000
-0.005
-0.010
-0.011
-0.005
-0.001
0.001
0.001
0.001
0.000
0.
0.
0.
0.
0.
0.
0.
0.
0.
0.
0.
0.
0.
0.
0.
0.
0.
0.
0.
0.
0.
0.
0.
0.
0.
0.
0.
0.
0.
0.
0.
0.001
0.001
0.001
0.001
0.001
0.001
0.000
0.000
0.001
0.003
0.003
0.004
0.003
0.002
-0.003
-0.015
-0.045
-0.063
-0.031
-0.006
0.000
0.001
0.001
0.000
0.000
0.
0.
0.
0.
0.
0.
0.
0.
0.
0.
0.
0.
0.
0.
0.
0.
0.
0.
0.
0.
0.
0.
0.
0.
0.
0.
0.
0.
0.
0.
0.000
0.001
0.001
0.001
0.002
0.002
0.002
0.002
0.002
0.003
0.003
0.003
0.003
0.002
-0.004
-0.025
-0.114
-0.185
-0.084
-0.014
-0.001
0.001
0.001
0.000
0.000
0.
0.
0.
0.
0.
0.
0.
0.
0.
0.
0.
0.
0.
0.
0.
0.
0.
0.
0.
0.
0.
0.
0.
0.
0.
0.
0.
0.
0.
0.
0.000
0.000
0.001
0.001
0.001
0.002
0.002
0.002
0.002
0.002
0.002
0.003
0.003
0.002
-0.001
-0.018
-0.093
-0.168
-0.078
-0.014
-0.001
0.001
0.001
0.000
0.000
0.
0.
0.
0.
0.
0.
0.
0.
0.
0.
0.
0.
0.
0.
0.
0.
0.
0.
0.
0.
0.
0.
0.
0.
0.
0.
0.
0.
0.
0.
0.
0.
0.000
0.000
0.001
0.001
0.001
0.001
0.001
0.001
0.002
0.002
0.002
0.002
0.001
-0.005
-0.029
-0.051
-0.028
-0.006
0.
0.001
0.001
0.000
0.000
0.
0.
0.
0.
0.
0.
0.
0.
0.
0.
0.
0.
0.
0.
0.
0.
0.
0.
0.
0.
0.
0.
0.
0.
0.
0.
0.
0.
0.
0.
0.
0.
0.
0.
0.000
0.000
0.001
0.001
0.001
0.001
0.001
0.002
0.002
0.002
0.001
0.000
-0.005
-0.008
-0.005
-0.001
0.001
0.001
0.001
0.000
0.
0.
0.
0.
0.
0.
0.
0.
0.
0.
0.
0.
0.
0.
0.
0.
0.
0.
0.
0.
0.
0.
0.
0.
0.
0.
0.
0.
0.
0.
0.
0.
0.
0.
0.
0.
0.000
0.000
0.000
0.000
0.001
0.001
0.001
0.001
0.002
0.001
0.001
0.000
0.
0.000
0.001
0.001
0.001
0.000
0.000
0.
0.
0.
0.
0.
0.
0.
0.
0.
0.
0.
0.
0.
0.
0.
0.
0.
0.
0.
0.
0.
0.
0.
0.
0.
0.
0.
0.
0.
0.
0.
0.
0.
0.
0.
0.
0.000
0.000
0.000
0.000
0.000
0.000
0.001
0.001
0.001
0.001
0.001
0.001
0.001
0.001
0.001
0.001
0.000
0.000
0.
0.
0.
0.
0.
0.
0.
0.
0.
0.
0.
0.
0.
0.
0.
0.
0.
0.
0.
0.
0.
0.
0.
0.
0.
0.
0.
0.
0.
0.
0.
0.
0.
0.
0.
0.
0.
0.
0.000
0.000
0.000
0.000
0.000
0.000
0.001
0.001
0.001
0.001
0.001
0.001
0.001
0.001
0.000
0.000
0.
0.
0.
0.
0.
0.
0.
0.
0.
0.
0.
0.
0.
0.
0.
0.
0.
0.
0.
0.
0.
0.
0.
0.
0.
0.
0.
0.
0.
0.
0.
0.
0.
0.
0.
0.
0.
0.
0.
0.
0.
0.000
0.000
0.000
0.000
0.000
0.
0.000
0.000
0.000
0.000
0.000
0.000
0.000
0.
0.
0.
0.
0.
0.
0.
0.
0.
0.
0.
0.
0.
0.
0.
0.
0.
0.
0.
0.
0.
0.
0.
0.
0.
0.
0.
0.
0.
0.
0.
0.
0.
0.
0.
0.
0.
0.
0.
0.
0.
0.
0.
0.
0.
0.
0.
0.
0.
0.
0.
0.
0.
0.
0.
0.
0.
0.
0.
0.
0.
0.
0.
0.
0.
0.
0.
0.
0.
0.
0.
0.
0.
0.
0.
0.
0.
0.
0.
0.
0.
0.
0.
0.
0.
0.
0.
0.
0.
0.
0.
0.
0.
0.
0.
0.
0.
0.
0.
0.
0.
0.
0.
0.
0.
0.
0.
0.
0.
0.
0.
0.
0.
0.
0.
0.
0.
0.
0.
0.
0.
0.
0.
0.
0.
0.
0.
0.
0.
0.
0.
0.
0.
0.
0.
0.
0.
0.
0.
0.
0.
0.
0.
0.
0.
0.
0.
0.
0.
0.
0.
0.
0.
0.
0.
0.
0.
0.
0.
0.
0.
0.
0.
0.
0.
0.
0.
0.
0.
0.
0.
0.
0.
0.
0.
0.
0.
0.
0.
0.
0.
0.
0.
0.
0.
0.
0.
0.
0.
0.
0.
0.
0.
0.
0.
0.
0.
0.
0.
0.
0.
0.
0.
0.
0.
0.
0.
0.
0.
0.
0.
0.
0.
0.
0.
0.
0.
0.
0.
0.
0.
0.
0.
0.
0.
0.
0.
0.
0.
0.
0.
0.
0.
0.
0.
0.
0.
0.
0.
0.
0.
0.
0.
0.
0.
0.
0.
0.
0.
0.
0.
0.
0.
0.
0.
0.
0.
0.
0.
0.
0.
0.
0.
0.
0.
0.
0.
0.
0.
0.
0.
0.
0.
0.
0.
0.
0.
0.
0.
0.
0.
0.
0.
0.
0.
0.
0.
0.
0.
0.
0.
0.
0.
0.
0.
0.
0.
0.
0.
0.
0.
0.
0.
0.
0.
0.
0.
0.
0.
0.
0.
0.
0.
0.
0.
0.
0.
0.
0.
0.
0.
0.
0.
0.
0.
0.
0.
0.
0.
0.
0.
0.
0.
0.
0.
0.
0.
0.
0.
0.
0.
0.
0.
0.
0.
0.
0.
0.
0.
0.
0.
0.
0.
0.
0.
0.
0.
0.
0.
0.
0.
0.
0.
0.
0.
0.
0.
0.
0.
0.
0.
0.
0.
0.
0.
0.
0.
0.
0.
0.
0.
0.
0.
0.
0.
0.
0.
0.
0.
0.
0.
0.
0.
0.
0.
0.
0.
0.
0.
0.
0.
0.
0.
0.
0.
0.
0.
0.
0.
0.
0.
0.
0.
0.
0.
0.
0.
0.
0.
0.
0.
0.
0.
0.
0.
0.
0.
0.
0.
0.
0.
0.
0.
0.
0.
0.
0.
0.
0.
0.
0.
0.
0.
0.
0.
0.
0.
0.
0.
0.
0.
0.
0.
0.
0.
0.
0.
0.
0.
0.
0.
0.
0.
0.
0.
0.
0.
0.
0.
0.
0.
0.
0.
0.
0.
0.
0.
0.
0.
0.
0.
0.
0.
0.
0.
0.
0.
0.
0.
0.
0.
0.
0.
0.
0.
0.
0.
0.
0.
0.
0.
0.
0.
0.
0.
0.
0.
0.
0.
0.
0.
0.
0.
0.
0.
0.
0.
0.
0.
0.
0.
0.
0.
0.
0.
0.
0.
0.
0.
0.
0.
0.
0.
0.
0.
0.
0.
0.
0.
0.
0.
0.
0.
0.
0.
0.
0.
0.
0.
0.
0.
0.
0.
0.
0.
0.
0.
0.
0.
0.
0.
0.
0.
0.
0.
0.
0.
0.
0.
0.
0.
0.
0.
0.
0.
0.
0.
0.
0.
0.
0.
0.
0.
0.
0.
0.
0.
0.
0.
0.
0.
0.
0.
0.
0.
0.
0.
0.
0.
0.
0.
0.
0.
0.
0.
0.
0.
0.
0.
0.
0.
0.
0.
0.
0.
0.
0.
0.
0.
0.
0.
0.
0.
0.
0.
0.
0.
0.
0.
0.
0.
0.
0.
0.
0.
0.
0.
0.
0.
0.
0.
0.
0.
0.
0.
0.
0.
0.
0.
0.
0.
0.
0.
0.
0.
0.
0.
0.
0.
0.
0.
0.
0.
0.
0.
0.
0.
0.
0.
0.
0.
0.
0.
0.
0.
0.
0.
0.
0.
0.
0.
0.
0.
0.
0.
0.
0.
0.
0.
0.
0.
0.
0.
0.
0.
0.
0.
0.
0.
0.
0.
0.
0.
0.
0.
0.
0.
0.
0.
0.
0.
0.
0.
0.
0.
0.
0.
0.
0.
0.
0.
0.
0.
0.
0.
0.
0.
0.
0.
0.
0.
0.
0.
0.
0.
0.
0.
0.
0.
0.
0.
0.
0.
0.
0.
0.
0.
0.
0.
0.
0.
0.
0.
0.
0.
0.
0.
0.
0.
0.
0.
0.
0.
0.
0.
0.
0.
0.
0.
0.
0.
0.
0.
0.
0.
0.
0.
0.
0.
0.
0.
0.
0.
0.
0.
0.
0.
0.
0.
0.
0.
0.
0.
0.
0.
0.
0.
0.
0.
0.
0.
0.
0.
0.
0.
0.
0.
0.
0.
0.
0.
0.
0.
0.
0.
0.
0.
0.
0.
0.
0.
0.
0.
0.
0.
0.
0.
0.
0.
0.
0.
0.
0.
0.
0.
0.
0.
0.
0.
0.
0.
0.
0.
0.
0.
0.
0.
0.
0.
0.
0.
0.
0.
0.
0.
0.
0.
0.
0.
0.
0.
0.
0.
0.
0.
0.
0.
0.
0.
0.
0.
0.
0.
0.
0.
0.
0.
0.
0.
0.
0.
0.
0.
0.
0.
0.
0.
0.
0.
0.
0.
0.
0.
0.
0.
0.
0.
0.
0.
0.
0.
0.
0.
0.
0.
0.
0.
0.
0.
0.
0.
0.
0.
0.
0.
0.
0.
0.
0.
0.
0.
0.
0.
0.
0.
0.
0.
0.
0.
0.
0.
0.
0.
0.
0.
0.
0.
0.
0.
0.
0.
0.
0.
0.
0.
0.
0.
0.
0.
0.
0.
0.
0.
0.
0.
0.
0.
0.
0.
0.
0.
0.
0.
0.
0.
0.
0.
0.
0.
0.
0.
0.
0.
0.
0.
0.
0.
0.
0.
0.
0.
0.
0.
0.
0.
0.
0.
0.
0.
0.
0.
0.
0.
0.
0.
0.
0.
0.
0.
0.
0.
0.
0.
0.
0.
0.
0.
0.
0.
0.
0.
0.
0.
0.
0.
0.
0.
0.
0.
0.
0.
0.
0.
0.
0.
0.
0.
0.
0.
0.
0.
0.
0.
0.
0.
0.
0.
0.
0.
0.
0.
0.
0.
0.
0.
0.
0.
0.
0.
0.
0.
0.
0.
0.
0.
0.
0.
0.
0.
0.
0.
0.
0.
0.
0.
0.
0.
0.
0.
0.
0.
0.
0.
0.
0.
0.
0.
0.
0.
0.
0.
0.
0.
0.
0.
0.
0.
0.
0.
0.
0.
0.
0.
0.
0.
0.
0.
0.
0.
0.
0.
0.
0.
0.
0.
0.
0.
0.
0.
0.
0.
0.
0.
0.
0.
0.
0.
0.
0.
0.
0.
0.
0.
0.
0.
0.
0.
0.
0.
0.
0.
0.
0.
0.
0.
0.
0.
0.
0.
0.
0.
0.
0.
0.
0.
0.
0.
0.
0.
0.
0.
0.
0.
0.
0.
0.
0.
0.
0.
0.
0.
0.
0.
0.
0.
0.
0.
0.
0.
0.
0.
0.
0.
0.
0.
0.
0.
0.
0.
0.
0.
0.
0.
0.
0.
0.
0.
0.
0.
0.
0.
0.
0.
0.
0.
0.
0.
0.
0.
0.
0.
0.
0.
0.
0.
0.
0.
0.
0.
0.
0.
0.
0.
0.
0.
0.
0.
0.
0.
0.
0.
0.
0.
0.
0.
0.
0.
0.
0.
0.
0.
0.
0.
0.
0.
0.
0.
0.
0.
0.
0.
0.
0.
0.
0.
0.
0.
0.
0.
0.
0.
0.
0.
0.
0.
0.
0.
0.
0.
0.
0.
0.
0.
0.
0.
0.
0.
0.
0.
0.
0.
0.
0.
0.
0.
0.
0.
0.
0.
0.
0.
0.
0.
0.
0.
0.
0.
0.
0.
0.
0.
0.
0.
0.
0.
0.
0.
0.
0.
0.
0.
0.
0.
0.
0.
0.
0.
0.
0.
0.
0.
0.
0.
0.
0.
0.
0.
0.
0.
0.
0.
0.
0.
0.
0.
0.
0.
0.
0.
0.
0.
0.
0.
0.
0.
0.
0.
0.
0.
0.
0.
0.
0.
0.
0.
0.
0.
0.
0.
0.
0.
0.
0.
0.
0.
0.
0.
0.
0.
0.
0.
0.
0.
0.
0.
0.
0.
0.
0.
0.
0.
0.
0.
0.
0.
0.
0.
0.
0.
0.
0.
0.
0.
0.
0.
0.
0.
0.
0.
0.
0.
0.
0.
0.
0.
0.
0.
0.
0.
0.
0.
0.
0.
0.
0.
0.
0.
0.
0.
0.
0.
0.
0.
0.
0.
0.
0.
0.
0.
0.
0.
0.
0.
0.
0.
0.
0.
0.
0.
0.
0.
0.
0.
0.
0.
0.
0.
0.
0.
0.
0.
0.
0.
0.
0.
0.
0.
0.
0.
0.
0.
0.
0.
0.
0.
0.
0.
0.
0.
0.
0.
0.
0.
0.
0.
0.
0.
0.
0.
0.
0.
0.
0.
0.
0.
0.
0.
0.
0.
0.
0.
0.
0.
0.
0.
0.
0.
0.
0.
0.
0.
0.
0.
0.
0.
0.
0.
0.
0.
0.
0.
0.
0.
0.
0.
0.
0.
0.
0.
0.
0.
0.
0.
0.
0.
0.
0.
0.
0.
0.
0.
0.
0.
0.
0.
0.
0.
0.
0.
0.
0.
0.
0.
0.
0.
0.
0.
0.
0.
0.
0.
0.
0.
0.
0.
0.
0.
0.
0.
0.
0.
0.
0.
0.
0.
0.
0.
0.
0.
0.
0.
0.
0.
0.
0.
0.
0.
0.
0.
0.
0.
0.
0.
0.
0.
0.
0.
0.
0.
0.
0.
0.
0.
0.
0.
0.
0.
0.
0.
0.
0.
0.
0.
0.
0.
0.
0.
0.
0.
0.
0.
0.
0.
0.
0.
0.
0.
0.
0.
0.
0.
0.
0.
0.
0.
0.
0.
0.
0.
0.
0.
0.
0.
0.
0.
0.
0.
0.
0.
0.
0.
0.
0.
0.
0.
0.
0.
0.
0.
0.
0.
0.
0.
0.
0.
0.
0.
0.
0.
0.
0.
0.
0.
0.
0.
0.
0.
0.
0.
0.
0.
0.
0.
0.
0.
0.
0.
0.
0.
0.
0.
0.
0.
0.
0.
0.
0.
0.
0.
0.
0.
0.
0.
0.
0.
0.
0.
0.
0.
0.
0.
0.
0.
0.
0.
0.
0.
0.
0.
0.
0.
0.
0.
0.
0.
0.
0.
0.
0.
0.
0.
0.
0.
0.
0.
0.
0.
0.
0.
0.
0.
0.
0.
0.
0.
0.
0.
0.
0.
0.
0.
0.
0.
0.
0.
0.
0.
0.
0.
0.
0.
0.
0.
0.
0.
0.
0.
0.
0.
0.
0.
0.
0.
0.
0.
0.
0.
0.
0.
0.
0.
0.
0.
0.
0.
0.
0.
0.
0.
0.
0.
0.
0.
0.
0.
0.
0.
0.
0.
0.
0.
0.
0.
0.
0.
0.
0.
0.
0.
0.
0.
0.
0.
0.
0.
0.
0.
0.
0.
0.
0.
0.
0.
0.
0.
0.
0.
0.
0.
0.
0.
0.
0.
0.
0.
0.
0.
0.
0.
0.
0.
0.
0.
0.
0.
0.
0.
0.
0.
0.
0.
0.
0.
0.
0.
0.
0.
0.
0.
0.
0.
0.
0.
0.
0.
0.
0.
0.
0.
0.
0.
0.
0.
0.
0.
0.
0.
0.
0.
0.
0.
0.
0.
0.
0.
0.
0.
0.
0.
0.
0.
0.
0.
0.
0.
0.
0.
0.
0.
0.
0.
0.
0.
0.
0.
0.
0.
0.
0.
0.
0.
0.
0.
0.
0.
0.
0.
0.
0.
0.
0.
0.
0.
0.
0.
0.
0.
0.
0.
0.
0.
0.
0.
0.
0.
0.
0.
0.
0.
0.
0.
0.
0.
0.
0.
0.
0.
0.
0.
0.
0.
0.
0.
0.
0.
0.
0.
0.
0.
0.
0.
0.
0.
0.
0.
0.
0.
0.
0.
0.
0.
0.
0.
0.
0.
0.
0.
0.
0.
0.
0.
0.
0.
0.
0.
0.
0.
0.
0.
0.
0.
0.
0.
0.
0.
0.
0.
0.
0.
0.
0.
0.
0.
0.
0.
0.
0.
0.
0.
0.
0.
0.
0.
0.
0.
0.
0.
0.
0.
0.
0.
0.
0.
0.
0.
0.
0.
0.
0.
0.
0.
0.
0.
0.
0.
0.
0.
0.
0.
0.
0.
0.
0.
0.
0.
0.
0.
0.
0.
0.
0.
0.
0.
0.
0.
0.
0.
0.
0.
0.
0.
0.
0.
0.
0.
0.
0.
0.
0.
0.
0.
0.
0.
0.
0.
0.
0.
0.
0.
0.
0.
0.
0.
0.
0.
0.
0.
0.
0.
0.
0.
0.
0.
0.
0.
0.
0.
0.
0.
0.
0.
0.
0.
0.
0.
0.
0.
0.
0.
0.
0.
0.
0.
0.
0.
0.
0.
0.
0.
0.
0.
0.
0.
0.
0.
0.
0.
0.
0.
0.
0.
0.
0.
0.
0.
0.
0.
0.
0.
0.
0.
0.
0.
0.
0.
0.
0.
0.
0.
0.
0.
0.
0.
0.
0.
0.
0.
0.
0.
0.
0.
0.
0.
0.
0.
0.
0.
0.
0.
0.
0.
0.
0.
0.
0.
0.
0.
0.
0.
0.
0.
0.
0.
0.
0.
0.
0.
0.
0.
0.
0.
0.
0.
0.
0.
0.
0.
0.
0.
0.
0.
0.
0.
0.
0.
0.
0.
0.
0.
0.
0.
0.
0.
0.
0.
0.
0.
0.
0.
0.
0.
0.
0.
0.
0.
0.
0.
0.
0.
0.
0.
0.
0.
0.
0.
0.
0.
0.
0.
0.
0.
0.
0.
0.
0.
0.
0.
0.
0.
0.
0.
0.
0.
0.
0.
0.
0.
0.
0.
0.
0.
0.
0.
0.
0.
0.
0.
0.
0.
0.
0.
0.
0.
0.
0.
0.
0.
0.
0.
0.
0.
0.
0.
0.
0.
0.
0.
0.
0.
0.
0.
0.
0.
0.
0.
0.
0.
0.
0.
0.
0.
0.
0.
0.
0.
0.
0.
0.
0.
0.
0.
0.
0.
0.
0.
0.
0.
0.
0.
0.
0.
0.
0.
0.
0.
0.
0.
0.
0.
0.
0.
0.
0.
0.
0.
0.
0.
0.
0.
0.
0.
0.
0.
0.
0.
0.
0.
0.
0.
0.
0.
0.
0.
0.
0.
0.
0.
0.
0.
0.
0.
0.
0.
0.
0.
0.
0.
0.
0.
0.
0.
0.
0.
0.
0.
0.
0.
0.
0.
0.
0.
0.
0.
0.
0.
0.
0.
0.
0.
0.
0.
0.
0.
0.
0.
0.
0.
0.
0.
0.
0.
0.
0.
0.
0.
0.
0.
0.
0.
0.
0.
0.
0.
0.
0.
0.
0.
0.
0.
0.
0.
0.
0.
0.
0.
0.
0.
0.
0.
0.
0.
0.
0.
0.
0.
0.
0.
0.
0.
0.
0.
0.
0.
0.
0.
0.
0.
0.
0.
0.
0.
0.
0.
0.
0.
0.
0.
0.
0.
0.
0.
0.
0.
0.
0.
0.
0.
0.
0.
0.
0.
0.
0.
0.
0.
0.
0.
0.
0.
0.
0.
0.
0.
0.
0.
0.
0.
0.
0.
0.
0.
0.
0.
0.
0.
0.
0.
0.
0.
0.
0.
0.
0.
0.
0.
0.
0.
0.
0.
0.
0.
0.
0.
0.
0.
0.
0.
0.
0.
0.
0.
0.
0.
0.
0.
0.
0.
0.
0.
0.
0.
0.
0.
0.
0.
0.
0.
0.
0.
0.
0.
0.
0.
0.
0.
0.
0.
0.
0.
0.
0.
0.
0.
0.
0.
0.
0.
0.
0.
0.
0.
0.
0.
0.
0.
0.
0.
0.
0.
0.
0.
0.
0.
0.
0.
0.
0.
0.
0.
0.
0.
0.
0.
0.
0.
0.
0.
0.
0.
0.
0.
0.
0.
0.
0.
0.
0.
0.
0.
0.
0.
0.
0.
0.
0.
0.
0.
0.
0.
0.
0.
0.
0.
0.
0.
0.
0.
0.
0.
0.
0.
0.
0.
0.
0.
0.
0.
0.
0.
0.
0.
0.
0.
0.
0.
0.
0.
0.
0.
0.
0.
0.
0.
0.
0.
0.
0.
0.
0.
0.
0.
0.
0.
0.
0.
0.
0.
0.
0.
0.
0.
0.
0.
0.
0.
0.
0.
0.
0.
0.
0.
0.
0.
0.
0.
0.
0.
0.
0.
0.
0.
0.
0.
0.
0.
0.
0.
0.
0.
0.
0.
0.
0.
0.000
0.000
0.000
0.000
0.000
0.000
0.000
0.000
0.000
0.
0.000
0.000
0.000
0.000
0.000
0.
0.
0.
0.
0.
0.
0.
0.
0.
0.
0.
0.
0.
0.
0.
0.
0.
0.
0.
0.
0.
0.
0.
0.
0.
0.
0.
0.
0.
0.
0.
0.
0.
0.
0.
0.
0.000
0.000
0.000
0.000
0.000
0.000
0.001
0.001
0.001
0.001
0.001
0.001
0.000
0.000
0.000
0.000
0.000
0.000
0.000
0.000
0.000
0.
0.
0.
0.
0.
0.
0.
0.
0.
0.
0.
0.
0.
0.
0.
0.
0.
0.
0.
0.
0.
0.
0.
0.
0.
0.
0.
0.
0.
0.
0.
0.
0.000
0.000
0.000
0.000
0.001
0.001
0.001
0.001
0.001
0.001
0.001
0.001
0.001
0.001
0.001
0.001
0.001
0.001
0.000
0.000
0.000
0.000
0.000
0.000
0.
0.
0.
0.
0.
0.
0.
0.
0.
0.
0.
0.
0.
0.
0.
0.
0.
0.
0.
0.
0.
0.
0.
0.
0.
0.
0.
0.
0.
0.
0.000
0.000
0.000
0.000
0.001
0.001
0.001
0.001
0.001
0.001
0.001
0.001
0.001
0.001
0.001
0.002
0.002
0.001
0.001
0.001
0.000
0.000
0.000
0.000
0.000
0.000
0.
0.
0.
0.
0.
0.
0.
0.
0.
0.
0.
0.
0.
0.
0.
0.
0.
0.
0.
0.
0.
0.
0.
0.
0.
0.
0.
0.
0.
0.000
0.000
0.000
0.000
0.001
0.001
0.001
0.001
0.001
0.000
0.000
0.000
0.
0.001
0.002
0.002
0.002
0.001
0.001
0.000
0.000
0.000
0.000
0.000
0.000
0.000
0.
0.
0.
0.
0.
0.
0.
0.
0.
0.
0.
0.
0.
0.
0.
0.
0.
0.
0.
0.
0.
0.
0.
0.
0.
0.
0.
0.
0.
0.000
0.000
0.000
0.001
0.001
0.001
0.001
0.001
0.001
0.000
-0.001
-0.002
-0.001
0.000
0.001
0.002
0.002
0.002
0.001
0.001
0.001
0.001
0.001
0.001
0.000
0.000
0.000
0.000
0.000
0.000
0.
0.
0.
0.
0.
0.
0.
0.
0.
0.
0.
0.
0.
0.
0.
0.
0.
0.
0.
0.
0.
0.
0.
0.
0.000
0.000
0.000
0.000
0.001
0.001
0.001
0.001
0.001
0.001
0.000
-0.002
-0.003
-0.004
-0.004
-0.002
0.001
0.002
0.002
0.002
0.002
0.001
0.001
0.001
0.001
0.001
0.001
0.001
0.001
0.000
0.000
0.000
0.000
0.
0.
0.
0.
0.
0.
0.
0.
0.
0.
0.
0.
0.
0.
0.
0.
0.
0.
0.
0.
0.
0.
0.000
0.000
0.000
0.000
0.001
0.001
0.001
0.001
0.002
0.001
0.000
-0.002
-0.006
-0.013
-0.015
-0.014
-0.009
-0.001
0.002
0.003
0.002
0.002
0.002
0.002
0.002
0.002
0.002
0.001
0.001
0.001
0.001
0.000
0.000
0.000
0.
0.
0.
0.
0.
0.
0.
0.
0.
0.
0.
0.
0.
0.
0.
0.
0.
0.
0.
0.
0.
0.
0.000
0.000
0.000
0.001
0.001
0.001
0.001
0.002
0.002
0.001
-0.003
-0.014
-0.018
0.085
0.058
-0.017
-0.017
-0.002
0.003
0.003
0.002
0.003
0.003
0.003
0.003
0.003
0.002
0.002
0.001
0.001
0.001
0.000
0.000
0.
0.
0.
0.
0.
0.
0.
0.
0.
0.
0.
0.
0.
0.
0.
0.
0.
0.
0.
0.
0.
0.
0.000
0.000
0.000
0.000
0.001
0.001
0.001
0.002
0.002
0.002
-0.004
-0.017
0.209
20.861
177.754
0.062
-0.121
-0.025
0.
0.000
-0.002
0.000
0.003
0.004
0.004
0.003
0.003
0.003
0.002
0.001
0.001
0.001
0.000
0.
0.
0.
0.
0.
0.
0.
0.
0.
0.
0.
0.
0.
0.
0.
0.
0.
0.
0.
0.
0.
0.
0.
0.000
0.000
0.000
0.001
0.001
0.001
0.001
0.002
0.002
-0.005
-0.019
0.265
32.628
160.197
-0.281
-0.554
-0.128
-0.008
-0.013
-0.023
-0.014
-0.002
0.002
0.003
0.003
0.003
0.003
0.002
0.002
0.001
0.001
0.000
0.
0.
0.
0.
0.
0.
0.
0.
0.
0.
0.
0.
0.
0.
0.
0.
0.
0.
0.
0.
0.
0.
0.
0.
0.000
0.000
0.000
0.000
0.001
0.001
0.002
0.002
-0.003
-0.016
-0.017
0.268
0.316
-0.487
-0.618
-0.251
-0.015
-0.032
-0.059
-0.036
-0.008
-0.001
0.
0.001
0.002
0.003
0.003
0.002
0.001
0.001
0.000
0.
0.
0.
0.
0.
0.
0.
0.
0.
0.
0.
0.
0.
0.
0.
0.
0.
0.
0.
0.
0.
0.
0.
0.
0.
0.
0.000
0.000
0.000
0.001
0.002
0.002
0.000
-0.008
-0.018
-0.021
-0.301
-0.458
-0.570
-0.131
-0.010
-0.019
-0.037
-0.027
-0.012
-0.008
-0.010
-0.008
-0.003
0.001
0.002
0.002
0.001
0.001
0.000
0.
0.
0.
0.
0.
0.
0.
0.
0.
0.
0.
0.
0.
0.
0.
0.
0.
0.
0.
0.
0.
0.
0.
0.
0.
0.
0.
0.
0.000
0.001
0.001
0.002
0.001
-0.001
-0.006
-0.015
-0.046
-0.127
-0.096
-0.022
-0.001
-0.002
-0.005
-0.011
-0.013
-0.023
-0.055
-0.071
-0.033
-0.006
0.001
0.002
0.001
0.001
0.000
0.
0.
0.
0.
0.
0.
0.
0.
0.
0.
0.
0.
0.
0.
0.
0.
0.
0.
0.
0.
0.
0.
0.
0.
0.
0.
0.
0.
0.000
0.000
0.001
0.002
0.002
0.002
0.001
-0.001
-0.003
-0.007
-0.005
-0.001
0.001
0.001
0.000
-0.006
-0.016
-0.085
-0.431
-0.606
-0.290
-0.037
-0.002
0.001
0.001
0.001
0.000
0.
0.
0.
0.
0.
0.
0.
0.
0.
0.
0.
0.
0.
0.
0.
0.
0.
0.
0.
0.
0.
0.
0.
0.
0.
0.
0.
0.
0.000
0.000
0.001
0.001
0.002
0.002
0.002
0.002
0.002
0.002
0.001
0.000
0.000
0.001
0.000
-0.004
-0.023
-0.192
-0.470
-0.599
-0.579
-0.109
-0.006
0.001
0.001
0.001
0.000
0.
0.
0.
0.
0.
0.
0.
0.
0.
0.
0.
0.
0.
0.
0.
0.
0.
0.
0.
0.
0.
0.
0.
0.
0.
0.
0.
0.
0.000
0.000
0.000
0.001
0.001
0.002
0.002
0.002
0.003
0.002
0.001
-0.001
-0.001
0.000
0.001
-0.001
-0.013
-0.097
-0.322
-0.503
-0.561
-0.114
-0.007
0.001
0.001
0.001
0.000
0.
0.
0.
0.
0.
0.
0.
0.
0.
0.
0.
0.
0.
0.
0.
0.
0.
0.
0.
0.
0.
0.
0.
0.
0.
0.
0.
0.
0.000
0.000
0.000
0.000
0.000
0.001
0.001
0.002
0.002
0.002
0.000
-0.001
-0.001
0.
0.002
0.001
-0.003
-0.034
-0.284
-0.526
-0.304
-0.042
-0.003
0.001
0.001
0.000
0.000
0.
0.
0.
0.
0.
0.
0.
0.
0.
0.
0.
0.
0.
0.
0.
0.
0.
0.
0.
0.
0.
0.
0.
0.
0.
0.
0.
0.
0.
0.000
0.000
0.000
0.000
0.000
0.000
0.001
0.001
0.001
0.000
0.000
0.000
0.001
0.002
0.002
0.001
-0.008
-0.035
-0.060
-0.033
-0.007
0.
0.001
0.001
0.000
0.000
0.
0.
0.
0.
0.
0.
0.
0.
0.
0.
0.
0.
0.
0.
0.
0.
0.
0.
0.
0.
0.
0.
0.
0.
0.
0.
0.
0.
0.
0.
0.000
0.000
0.000
0.000
0.000
0.000
0.001
0.001
0.001
0.000
0.001
0.001
0.002
0.002
0.002
0.000
-0.002
-0.004
-0.002
0.
0.001
0.001
0.001
0.000
0.
0.
0.
0.
0.
0.
0.
0.
0.
0.
0.
0.
0.
0.
0.
0.
0.
0.
0.
0.
0.
0.
0.
0.
0.
0.
0.
0.
0.
0.
0.
0.
0.
0.
0.
0.
0.000
0.000
0.000
0.001
0.001
0.001
0.001
0.001
0.002
0.002
0.001
0.001
0.001
0.001
0.001
0.001
0.001
0.000
0.000
0.
0.
0.
0.
0.
0.
0.
0.
0.
0.
0.
0.
0.
0.
0.
0.
0.
0.
0.
0.
0.
0.
0.
0.
0.
0.
0.
0.
0.
0.
0.
0.
0.
0.
0.
0.
0.000
0.000
0.000
0.000
0.000
0.000
0.001
0.001
0.001
0.001
0.001
0.001
0.001
0.001
0.001
0.001
0.000
0.000
0.
0.
0.
0.
0.
0.
0.
0.
0.
0.
0.
0.
0.
0.
0.
0.
0.
0.
0.
0.
0.
0.
0.
0.
0.
0.
0.
0.
0.
0.
0.
0.
0.
0.
0.
0.
0.
0.
0.
0.000
0.000
0.000
0.000
0.000
0.000
0.001
0.000
0.001
0.001
0.001
0.001
0.000
0.000
0.
0.
0.
0.
0.
0.
0.
0.
0.
0.
0.
0.
0.
0.
0.
0.
0.
0.
0.
0.
0.
0.
0.
0.
0.
0.
0.
0.
0.
0.
0.
0.
0.
0.
0.
0.
0.
0.
0.
0.
0.
0.
0.
0.000
0.000
0.000
0.
0.
0.
0.000
0.000
0.000
0.000
0.
0.
0.
0.
0.
0.
0.
0.
0.
0.
0.
0.
0.
0.
0.
0.
0.
0.
0.
0.
0.
0.
0.
0.
0.
0.
0.
0.
0.
0.
0.
0.
0.
0.
0.
0.
0.
0.
0.
0.
0.
0.
0.
0.
0.
0.
0.
0.
0.
0.
0.
0.
0.
0.
0.
0.
0.
0.
0.
0.
0.
0.
0.
0.
0.
0.
0.
0.
0.
0.
0.
0.
0.
0.
0.
0.
0.
0.
0.
0.
0.
0.
0.
0.
0.
0.
0.
0.
0.
0.
0.
0.
0.
0.
0.
0.
0.
0.
0.
0.
0.
0.
0.
0.
0.
0.
0.
0.
0.
0.
0.
0.
0.
0.
0.
0.
0.
0.
0.
0.
0.
0.
0.
0.
0.
0.
0.
0.
0.
0.
0.
0.
0.
0.
0.
0.
0.
0.
0.
0.
0.
0.
0.
0.
0.
0.
0.
0.
0.
0.
0.
0.
0.
0.
0.
0.
0.
0.
0.
0.
0.
0.
0.
0.
0.
0.
0.
0.
0.
0.
0.
0.
0.
0.
0.
0.
0.
0.
0.
0.
0.
0.
0.
0.
0.
0.
0.
0.
0.
0.
0.
0.
0.
0.
0.
0.
0.
0.
0.
0.
0.
0.
0.
0.
0.
0.
0.
0.
0.
0.
0.
0.
0.
0.
0.
0.
0.
0.
0.
0.
0.
0.
0.
0.
0.
0.
0.
0.
0.
0.
0.
0.
0.
0.
0.
0.
0.
0.
0.
0.
0.
0.
0.
0.
0.
0.
0.
0.
0.
0.
0.
0.
0.
0.
0.
0.
0.
0.
0.
0.
0.
0.
0.
0.
0.
0.
0.
0.
0.
0.
0.
0.
0.
0.
0.
0.
0.
0.
0.
0.
0.
0.
0.
0.
0.
0.
0.
0.
0.
0.
0.
0.
0.
0.
0.
0.
0.
0.
0.
0.
0.
0.
0.
0.
0.
0.
0.
0.
0.
0.
0.
0.
0.
0.
0.
0.
0.
0.
0.
0.
0.
0.
0.
0.
0.
0.
0.
0.
0.
0.
0.
0.
0.
0.
0.
0.
0.
0.
0.
0.
0.
0.
0.
0.
0.
0.
0.
0.
0.
0.
0.
0.
0.
0.
0.
0.
0.
0.
0.
0.
0.
0.
0.
0.
0.
0.
0.
0.
0.
0.
0.
0.
0.
0.
0.
0.
0.
0.
0.
0.
0.
0.
0.
0.
0.
0.
0.
0.
0.
0.
0.
0.
0.
0.
0.
0.
0.
0.
0.
0.
0.
0.
0.
0.
0.
0.
0.
0.
0.
0.
0.
0.
0.
0.
0.
0.
0.
0.
0.
0.
0.
0.
0.
0.
0.
0.
0.
0.
0.
0.
0.
0.
0.
0.
0.
0.
0.
0.
0.
0.
0.
0.
0.
0.
0.
0.
0.
0.
0.
0.
0.
0.
0.
0.
0.
0.
0.
0.
0.
0.
0.
0.
0.
0.
0.
0.
0.
0.
0.
0.
0.
0.
0.
0.
0.
0.
0.
0.
0.
0.
0.
0.
0.
0.
0.
0.
0.
0.
0.
0.
0.
0.
0.
0.
0.
0.
0.
0.
0.
0.
0.
0.
0.
0.
0.
0.
0.
0.
0.
0.
0.
0.
0.
0.
0.
0.
0.
0.
0.
0.
0.
0.
0.
0.
0.
0.
0.
0.
0.
0.
0.
0.
0.
0.
0.
0.
0.
0.
0.
0.
0.
0.
0.
0.
0.
0.
0.
0.
0.
0.
0.
0.
0.
0.
0.
0.
0.
0.
0.
0.
0.
0.
0.
0.
0.
0.
0.
0.
0.
0.
0.
0.
0.
0.
0.
0.
0.
0.
0.
0.
0.
0.
0.
0.
0.
0.
0.
0.
0.
0.
0.
0.
0.
0.
0.
0.
0.
0.
0.
0.
0.
0.
0.
0.
0.
0.
0.
0.
0.
0.
0.
0.
0.
0.
0.
0.
0.
0.
0.
0.
0.
0.
0.
0.
0.
0.
0.
0.
0.
0.
0.
0.
0.
0.
0.
0.
0.
0.
0.
0.
0.
0.
0.
0.
0.
0.
0.
0.
0.
0.
0.
0.
0.
0.
0.
0.
0.
0.
0.
0.
0.
0.
0.
0.
0.
0.
0.
0.
0.
0.
0.
0.
0.
0.
0.
0.
0.
0.
0.
0.
0.
0.
0.
0.
0.
0.
0.
0.
0.
0.
0.
0.
0.
0.
0.
0.
0.
0.
0.
0.
0.
0.
0.
0.
0.
0.
0.
0.
0.
0.
0.
0.
0.
0.
0.
0.
0.
0.
0.
0.
0.
0.
0.
0.
0.
0.
0.
0.
0.
0.
0.
0.
0.
0.
0.
0.
0.
0.
0.
0.
0.
0.
0.
0.
0.
0.
0.
0.
0.
0.
0.
0.
0.
0.
0.
0.
0.
0.
0.
0.
0.
0.
0.
0.
0.
0.
0.
0.
0.
0.
0.
0.
0.
0.
0.
0.
0.
0.
0.
0.
0.
0.
0.
0.
0.
0.
0.
0.
0.
0.
0.
0.
0.
0.
0.
0.
0.
0.
0.
0.
0.
0.
0.
0.
0.
0.
0.
0.
0.
0.
0.
0.
0.
0.
0.
0.
0.
0.
0.
0.
0.
0.
0.
0.
0.
0.
0.
0.
0.
0.
0.
0.
0.
0.
0.
0.
0.
0.
0.
0.
0.
0.
0.
0.
0.
0.
0.
0.
0.
0.
0.
0.
0.
0.
0.
0.
0.
0.
0.
0.
0.
0.
0.
0.
0.
0.
0.
0.
0.
0.
0.
0.
0.
0.
0.
0.
0.
0.
0.
0.
0.
0.
0.
0.
0.
0.
0.
0.
0.
0.
0.
0.
0.
0.
0.
0.
0.
0.
0.
0.
0.
0.
0.
0.
0.
0.
0.
0.
0.
0.
0.
0.
0.
0.
0.
0.
0.
0.
0.
0.
0.
0.
0.
0.
0.
0.
0.
0.
0.
0.
0.
0.
0.
0.
0.
0.
0.
0.
0.
0.
0.
0.
0.
0.
0.
0.
0.
0.
0.
0.
0.
0.
0.
0.
0.
0.
0.
0.
0.
0.
0.
0.
0.
0.
0.
0.
0.
0.
0.
0.
0.
0.
0.
0.
0.
0.
0.
0.
0.
0.
0.
0.
0.
0.
0.
0.
0.
0.
0.
0.
0.
0.
0.
0.
0.
0.
0.
0.
0.
0.
0.
0.
0.
0.
0.
0.
0.
0.
0.
0.
0.
0.
0.
0.
0.
0.
0.
0.
0.
0.
0.
0.
0.
0.
0.
0.
0.
0.
0.
0.
0.
0.
0.
0.
0.
0.
0.
0.
0.
0.
0.
0.
0.
0.
0.
0.
0.
0.
0.
0.
0.
0.
0.
0.
0.
0.
0.
0.
0.
0.
0.
0.
0.
0.
0.
0.
0.
0.
0.
0.
0.
0.
0.
0.
0.
0.
0.
0.
0.
0.
0.
0.
0.
0.
0.
0.
0.
0.
0.
0.
0.
0.
0.
0.
0.
0.
0.
0.
0.
0.
0.
0.
0.
0.
0.
0.
0.
0.
0.
0.
0.
0.
0.
0.
0.
0.
0.
0.
0.
0.
0.
0.
0.
0.
0.
0.
0.
0.
0.
0.
0.
0.
0.
0.
0.
0.
0.
0.
0.
0.
0.
0.
0.
0.
0.
0.
0.
0.
0.
0.
0.
0.
0.
0.
0.
0.
0.
0.
0.
0.
0.
0.
0.
0.
0.
0.
0.
0.
0.
0.
0.
0.
0.
0.
0.
0.
0.
0.
0.
0.
0.
0.
0.
0.
0.
0.
0.
0.
0.
0.
0.
0.
0.
0.
0.
0.
0.
0.
0.
0.
0.
0.
0.
0.
0.
0.
0.
0.
0.
0.
0.
0.
0.
0.
0.
0.
0.
0.
0.
0.
0.
0.
0.
0.
0.
0.
0.
0.
0.
0.
0.
0.
0.
0.
0.
0.
0.
0.
0.
0.
0.
0.
0.
0.
0.
0.
0.
0.
0.
0.
0.
0.
0.
0.
0.
0.
0.
0.
0.
0.
0.
0.
0.
0.
0.
0.
0.
0.
0.
0.
0.
0.
0.
0.
0.
0.
0.
0.
0.
0.
0.
0.
0.
0.
0.
0.
0.
0.
0.
0.
0.
0.
0.
0.
0.
0.
0.
0.
0.
0.
0.
0.
0.
0.
0.
0.
0.
0.
0.
0.
0.
0.
0.
0.
0.
0.
0.
0.
0.
0.
0.
0.
0.
0.
0.
0.
0.
0.
0.
0.
0.
0.
0.
0.
0.
0.
0.
0.
0.
0.
0.
0.
0.
0.
0.
0.
0.
0.
0.
0.
0.
0.
0.
0.
0.
0.
0.
0.
0.
0.
0.
0.
0.
0.
0.
0.
0.
0.
0.
0.
0.
0.
0.
0.
0.
0.
0.
0.
0.
0.
0.
0.
0.
0.
0.
0.
0.
0.
0.
0.
0.
0.
0.
0.
0.
0.
0.
0.
0.
0.
0.
0.
0.
0.
0.
0.
0.
0.
0.
0.
0.
0.
0.
0.
0.
0.
0.
0.
0.
0.
0.
0.
0.
0.
0.
0.
0.
0.
0.
0.
0.
0.
0.
0.
0.
0.
0.
0.
0.
0.
0.
0.
0.
0.
0.
0.
0.
0.
0.
0.
0.
0.
0.
0.
0.
0.
0.
0.
0.
0.
0.
0.
0.
0.
0.
0.
0.
0.
0.
0.
0.
0.
0.
0.
0.
0.
0.
0.
0.
0.
0.
0.
0.
0.
0.
0.
0.
0.
0.
0.
0.
0.
0.
0.
0.
0.
0.
0.
0.
0.
0.
0.
0.
0.
0.
0.
0.
0.
0.
0.
0.
0.
0.
0.
0.
0.
0.
0.
0.
0.
0.
0.
0.
0.
0.
0.
0.
0.
0.
0.
0.
0.
0.
0.
0.
0.
0.
0.
0.
0.
0.
0.
0.
0.
0.
0.
0.
0.
0.
0.
0.
0.
0.
0.
0.
0.
0.
0.
0.
0.
0.
0.
0.
0.
0.
0.
0.
0.
0.
0.
0.
0.
0.
0.
0.
0.
0.
0.
0.
0.
0.
0.
0.
0.
0.
0.
0.
0.
0.
0.
0.
0.
0.
0.
0.
0.
0.
0.
0.
0.
0.
0.
0.
0.
0.
0.
0.
0.
0.
0.
0.
0.
0.
0.
0.
0.
0.
0.
0.
0.
0.
0.
0.
0.
0.
0.
0.
0.
0.
0.
0.
0.
0.
0.
0.
0.
0.
0.
0.
0.
0.
0.
0.
0.
0.
0.
0.
0.
0.
0.
0.
0.
0.
0.
0.
0.
0.
0.
0.
0.
0.
0.
0.
0.
0.
0.
0.
0.
0.
0.
0.
0.
0.
0.
0.
0.
0.
0.
0.
0.
0.
0.
0.
0.
0.
0.
0.
0.
0.
0.
0.
0.
0.
0.
0.
0.
0.
0.
0.
0.
0.
0.
0.
0.
0.
0.
0.
0.
0.
0.
0.
0.
0.
0.
0.
0.
0.
0.
0.
0.
0.
0.
0.
0.
0.
0.
0.
0.
0.
0.
0.
0.
0.
0.
0.
0.
0.
0.
0.
0.
0.
0.
0.
0.
0.
0.
0.
0.
0.
0.
0.
0.
0.
0.
0.
0.
0.
0.
0.
0.
0.
0.
0.
0.
0.
0.
0.
0.
0.
0.
0.
0.
0.
0.
0.
0.
0.
0.
0.
0.
0.
0.
0.
0.
0.
0.
0.
0.
0.
0.
0.
0.
0.
0.
0.
0.
0.
0.
0.
0.
0.
0.
0.
0.
0.
0.
0.
0.
0.
0.
0.
0.
0.
0.
0.
0.
0.
0.
0.
0.
0.
0.
0.
0.
0.
0.
0.
0.
0.
0.
0.
0.
0.
0.
0.
0.
0.
0.
0.
0.
0.
0.
0.
0.
0.
0.
0.
0.
0.
0.
0.
0.
0.
0.
0.
0.
0.
0.
0.
0.
0.
0.
0.
0.
0.
0.
0.
0.
0.
0.
0.
0.
0.
0.
0.
0.
0.
0.
0.
0.
0.
0.
0.
0.
0.
0.
0.
0.
0.
0.
0.
0.
0.
0.
0.
0.
0.
0.
0.
0.
0.
0.
0.
0.
0.
0.
0.
0.
0.
0.
0.
0.
0.
0.
0.
0.
0.
0.
0.
0.
0.
0.
0.
0.
0.
0.
0.
0.
0.
0.
0.
0.
0.
0.
0.
0.
0.
0.
0.
0.
0.
0.
0.
0.
0.
0.
0.
0.
0.
0.
0.
0.
0.
0.
0.
0.
0.
0.
0.
0.
0.
0.
0.
0.
0.
0.
0.
0.
0.
0.
0.
0.
0.
0.
0.
0.
0.
0.
0.
0.
0.
0.
0.
0.
0.
0.
0.
0.
0.
0.
0.
0.
0.
0.
0.
0.
0.
0.
0.
0.
0.
0.
0.
0.
0.
0.
0.
0.
0.
0.
0.
0.
0.
0.
0.
0.
0.
0.
0.
0.
0.
0.
0.
0.
0.
0.
0.
0.
0.
0.
0.
0.
0.
0.
0.
0.
0.
0.
0.
0.
0.
0.
0.
0.
0.
0.
0.
0.
0.
0.
0.
0.
0.
0.
0.
0.
0.
0.
0.
0.
0.
0.
0.
0.
0.
0.
0.
0.
0.
0.
0.
0.
0.
0.
0.
0.
0.
0.
0.
0.
0.
0.
0.
0.
0.
0.
0.
0.
0.
0.
0.
0.
0.
0.
0.
0.
0.
0.
0.
0.
0.
0.
0.
0.
0.
0.
0.
0.
0.
0.
0.
0.
0.
0.
0.
0.
0.
0.
0.
0.
0.
0.
0.
0.
0.
0.
0.
0.
0.
0.
0.
0.
0.
0.
0.
0.
0.
0.
0.
0.
0.
0.
0.
0.
0.
0.
0.
0.
0.
0.
0.
0.
0.
0.
0.
0.
0.
0.
0.
0.
0.
0.
0.
0.
0.
0.
0.
0.
0.
0.
0.
0.
0.
0.
0.
0.
0.
0.
0.
0.
0.
0.
0.
0.
0.
0.
0.
0.
0.
0.
0.
0.
0.
0.
0.
0.
0.
0.
0.
0.
0.
0.
0.
0.
0.
0.
0.
0.
0.
0.
0.
0.
0.
0.
0.
0.
0.
0.
0.
0.
0.
0.
0.
0.
0.
0.
0.
0.
0.
0.
0.
0.
0.
0.
0.
0.
0.
0.
0.
0.
0.
0.
0.
0.
0.
0.
0.
0.
0.
0.
0.
0.
0.
0.
0.
0.
0.
0.
0.
0.
0.
0.
0.
0.
0.
0.
0.
0.
0.
0.
0.
0.
0.
0.
0.
0.
0.
0.
0.
0.
0.
0.
0.
0.
0.
0.
0.
0.
0.
0.
0.
0.
0.
0.
0.
0.
0.
0.
0.
0.
0.
0.
0.
0.
0.
0.
0.
0.
0.
0.
0.
0.
0.
0.
0.
0.
0.
0.
0.
0.
0.
0.
0.
0.
0.
0.
0.
0.
0.
0.
0.
0.
0.
0.
0.
0.
0.
0.
0.
0.
0.
0.
0.
0.
0.
0.
0.
0.
0.
0.
0.
0.
0.
0.
0.
0.
0.
0.
0.
0.
0.
0.
0.
0.
0.
0.
0.
0.
0.
0.
0.
0.
0.
0.
0.
0.
0.
0.
0.
0.
0.
0.
0.
0.
0.
0.
0.
0.
0.
0.
0.
0.
0.
0.
0.
0.
0.
0.
0.
0.
0.
0.
0.
0.
0.
0.
0.
0.
0.
0.
0.
0.
0.
0.
0.
0.
0.
0.
0.
0.
0.
0.
0.
0.
0.
0.
0.
0.
0.
0.
0.
0.
0.
0.
0.
0.
0.
0.
0.
0.
0.
0.
0.
0.
0.
0.
0.
0.
0.
0.
0.
0.
0.
0.
0.
0.
0.
0.
0.
0.
0.
0.
0.
0.
0.
0.
0.
0.
0.
0.
0.
0.
0.
0.
0.
0.
0.
0.
0.
0.
0.
0.
0.
0.
0.
0.
0.
0.
0.
0.
0.
0.
0.
0.
0.
0.
0.
0.
0.
0.
0.
0.
0.
0.
0.
0.
0.
0.
0.
0.
0.
0.
0.
0.
0.
0.
0.
0.
0.
0.
0.
0.
0.
0.
0.
0.
0.
0.
0.
0.
0.
0.
0.
0.
0.
0.
0.
0.
0.
0.
0.
0.
0.
0.
0.
0.
0.
0.
0.
0.
0.
0.
0.
0.
0.
0.
0.
0.
0.
0.
0.
0.
0.
0.
0.
0.
0.000
0.000
0.000
0.000
0.000
0.000
0.000
0.
0.
0.
0.
0.
0.
0.
0.
0.
0.
0.
0.
0.
0.
0.
0.
0.
0.
0.
0.
0.
0.
0.
0.
0.
0.
0.
0.
0.
0.
0.
0.
0.
0.
0.
0.
0.
0.
0.
0.
0.
0.
0.
0.000
0.000
0.000
0.000
0.000
0.000
0.001
0.001
0.001
0.001
0.001
0.000
0.000
0.000
0.000
0.000
0.000
0.000
0.000
0.000
0.000
0.
0.
0.
0.
0.
0.
0.
0.
0.
0.
0.
0.
0.
0.
0.
0.
0.
0.
0.
0.
0.
0.
0.
0.
0.
0.
0.
0.
0.
0.
0.
0.
0.000
0.000
0.000
0.000
0.001
0.001
0.001
0.001
0.001
0.001
0.001
0.001
0.001
0.001
0.001
0.001
0.001
0.001
0.000
0.000
0.000
0.000
0.000
0.000
0.
0.
0.
0.
0.
0.
0.
0.
0.
0.
0.
0.
0.
0.
0.
0.
0.
0.
0.
0.
0.
0.
0.
0.
0.
0.
0.
0.
0.
0.
0.000
0.000
0.000
0.001
0.001
0.001
0.001
0.002
0.002
0.001
0.001
0.000
0.001
0.001
0.001
0.002
0.001
0.001
0.001
0.000
0.000
0.000
0.000
0.000
0.000
0.000
0.
0.
0.
0.
0.
0.
0.
0.
0.
0.
0.
0.
0.
0.
0.
0.
0.
0.
0.
0.
0.
0.
0.
0.
0.
0.
0.
0.
0.000
0.000
0.000
0.000
0.001
0.001
0.001
0.001
0.002
0.001
0.000
-0.001
-0.001
-0.001
0.
0.001
0.002
0.002
0.001
0.
0.000
0.000
0.000
0.001
0.000
0.000
0.000
0.
0.
0.
0.
0.
0.
0.
0.
0.
0.
0.
0.
0.
0.
0.
0.
0.
0.
0.
0.
0.
0.
0.
0.
0.
0.
0.
0.
0.000
0.000
0.000
0.001
0.001
0.001
0.001
0.001
0.001
0.000
-0.003
-0.005
-0.006
-0.005
-0.003
0.000
0.002
0.002
0.001
-0.001
-0.002
-0.002
-0.001
0.000
0.001
0.001
0.001
0.000
0.000
0.000
0.000
0.000
0.000
0.
0.
0.
0.
0.
0.
0.
0.
0.
0.
0.
0.
0.
0.
0.
0.
0.
0.
0.
0.
0.
0.
0.000
0.000
0.001
0.001
0.000
0.000
0.000
0.
0.
-0.002
-0.006
-0.009
-0.012
-0.011
-0.007
-0.003
0.001
0.002
0.001
-0.002
-0.004
-0.004
-0.002
0.000
0.001
0.001
0.001
0.001
0.001
0.001
0.001
0.000
0.000
0.000
0.
0.
0.
0.
0.
0.
0.
0.
0.
0.
0.
0.
0.
0.
0.
0.
0.
0.
0.
0.
0.
0.000
0.000
0.001
0.000
0.000
-0.001
-0.002
-0.001
-0.001
-0.003
-0.006
-0.010
-0.015
-0.016
-0.014
-0.009
-0.003
0.000
0.000
-0.003
-0.004
-0.004
-0.001
0.001
0.002
0.002
0.002
0.002
0.002
0.001
0.001
0.001
0.000
0.000
0.000
0.
0.
0.
0.
0.
0.
0.
0.
0.
0.
0.
0.
0.
0.
0.
0.
0.
0.
0.
0.
0.000
0.000
0.001
0.000
0.
-0.001
-0.002
-0.001
0.
-0.002
-0.005
-0.010
-0.020
-0.026
-0.026
-0.022
-0.015
-0.005
-0.001
-0.001
-0.003
-0.002
0.
0.002
0.003
0.004
0.003
0.003
0.002
0.002
0.001
0.001
0.001
0.000
0.000
0.
0.
0.
0.
0.
0.
0.
0.
0.
0.
0.
0.
0.
0.
0.
0.
0.
0.
0.
0.
0.000
0.000
0.001
0.000
0.000
0.000
-0.001
0.000
0.001
0.001
-0.002
-0.010
-0.023
0.080
0.948
0.487
-0.017
-0.021
-0.007
-0.001
-0.002
-0.002
0.000
0.003
0.004
0.004
0.004
0.004
0.003
0.002
0.001
0.001
0.001
0.001
0.000
0.000
0.
0.
0.
0.
0.
0.
0.
0.
0.
0.
0.
0.
0.
0.
0.
0.
0.
0.
0.
0.000
0.000
0.000
0.001
0.001
0.000
0.001
0.001
0.003
0.003
0.001
-0.009
-0.023
64.048
3950.632
696.243
0.839
-0.274
-0.056
-0.008
-0.025
-0.043
-0.024
-0.003
0.003
0.005
0.005
0.004
0.003
0.003
0.002
0.001
0.001
0.001
0.000
0.000
0.
0.
0.
0.
0.
0.
0.
0.
0.
0.
0.
0.
0.
0.
0.
0.
0.
0.
0.
0.
0.000
0.000
0.000
0.001
0.001
0.001
0.002
0.003
0.004
0.002
-0.008
-0.024
2.935
19016.455
2571.027
42.239
0.059
-0.375
-0.038
-0.214
-0.412
-0.226
-0.038
-0.003
0.002
0.003
0.003
0.003
0.003
0.002
0.002
0.001
0.001
0.000
0.000
0.
0.
0.
0.
0.
0.
0.
0.
0.
0.
0.
0.
0.
0.
0.
0.
0.
0.
0.
0.
0.
0.000
0.000
0.000
0.001
0.001
0.002
0.003
0.003
0.003
-0.005
-0.023
0.055
7.947
136.543
35741.828
56.166
-0.533
-0.054
-0.445
-0.481
-0.514
-0.114
-0.017
-0.007
-0.003
0.001
0.003
0.003
0.003
0.002
0.001
0.001
0.000
0.
0.
0.
0.
0.
0.
0.
0.
0.
0.
0.
0.
0.
0.
0.
0.
0.
0.
0.
0.
0.
0.
0.
0.000
0.000
0.000
0.001
0.001
0.002
0.003
0.003
-0.001
-0.015
-0.023
0.057
0.338
16.820
-0.326
-0.461
-0.039
-0.211
-0.238
-0.390
-0.115
-0.024
-0.017
-0.019
-0.010
0.
0.003
0.003
0.002
0.001
0.001
0.000
0.
0.
0.
0.
0.
0.
0.
0.
0.
0.
0.
0.
0.
0.
0.
0.
0.
0.
0.
0.
0.
0.
0.
0.
0.
0.000
0.000
0.001
0.001
0.002
0.003
0.002
-0.003
-0.012
-0.022
-0.074
-0.316
-0.368
-0.079
-0.019
-0.022
-0.082
-0.135
-0.043
0.159
0.123
-0.194
-0.085
-0.014
0.001
0.003
0.002
0.001
0.000
0.000
0.
0.
0.
0.
0.
0.
0.
0.
0.
0.
0.
0.
0.
0.
0.
0.
0.
0.
0.
0.
0.
0.
0.
0.
0.
0.
0.000
0.001
0.001
0.002
0.002
0.002
0.002
0.
-0.003
-0.011
-0.025
-0.024
-0.015
-0.014
-0.014
-0.026
-0.032
0.001
0.706
0.602
-0.462
-0.475
-0.094
-0.004
0.002
0.002
0.001
0.000
0.
0.
0.
0.
0.
0.
0.
0.
0.
0.
0.
0.
0.
0.
0.
0.
0.
0.
0.
0.
0.
0.
0.
0.
0.
0.
0.
0.000
0.001
0.001
0.001
0.002
0.002
0.003
0.003
0.003
0.002
-0.001
-0.006
-0.008
-0.009
-0.010
-0.013
-0.021
-0.016
0.284
66.782
3451.152
1.149
-0.294
-0.013
0.001
0.001
0.001
0.000
0.
0.
0.
0.
0.
0.
0.
0.
0.
0.
0.
0.
0.
0.
0.
0.
0.
0.
0.
0.
0.
0.
0.
0.
0.
0.
0.
0.000
0.001
0.001
0.001
0.001
0.002
0.002
0.003
0.004
0.003
0.001
-0.005
-0.006
-0.006
-0.007
-0.009
-0.013
-0.016
0.053
67.992
3923.944
1.384
-0.370
-0.017
0.000
0.001
0.001
0.000
0.
0.
0.
0.
0.
0.
0.
0.
0.
0.
0.
0.
0.
0.
0.
0.
0.
0.
0.
0.
0.
0.
0.
0.
0.
0.
0.
0.000
0.001
0.001
0.001
0.001
0.001
0.002
0.002
0.003
0.002
0.001
-0.004
-0.005
-0.005
-0.005
-0.005
-0.004
-0.010
-0.104
-0.340
-0.531
-0.607
-0.134
-0.008
0.001
0.001
0.001
0.000
0.
0.
0.
0.
0.
0.
0.
0.
0.
0.
0.
0.
0.
0.
0.
0.
0.
0.
0.
0.
0.
0.
0.
0.
0.
0.
0.
0.000
0.000
0.001
0.001
0.001
0.001
0.001
0.001
0.002
0.002
0.000
-0.002
-0.005
-0.005
-0.004
0.000
0.001
-0.003
-0.023
-0.117
-0.220
-0.103
-0.018
-0.001
0.001
0.001
0.000
0.000
0.
0.
0.
0.
0.
0.
0.
0.
0.
0.
0.
0.
0.
0.
0.
0.
0.
0.
0.
0.
0.
0.
0.
0.
0.
0.
0.
0.000
0.000
0.000
0.001
0.000
0.000
0.000
0.000
0.001
0.001
0.000
0.000
-0.002
-0.001
0.000
0.002
0.003
0.002
-0.001
-0.010
-0.013
-0.007
-0.001
0.001
0.001
0.001
0.000
0.
0.
0.
0.
0.
0.
0.
0.
0.
0.
0.
0.
0.
0.
0.
0.
0.
0.
0.
0.
0.
0.
0.
0.
0.
0.
0.
0.
0.000
0.000
0.000
0.000
0.000
0.000
0.000
0.000
0.000
0.000
0.001
0.001
0.000
0.001
0.001
0.002
0.003
0.002
0.002
0.001
0.
0.000
0.001
0.001
0.001
0.000
0.000
0.
0.
0.
0.
0.
0.
0.
0.
0.
0.
0.
0.
0.
0.
0.
0.
0.
0.
0.
0.
0.
0.
0.
0.
0.
0.
0.
0.
0.
0.000
0.000
0.000
0.000
0.000
0.
0.
0.000
0.000
0.000
0.000
0.000
0.000
0.001
0.001
0.002
0.002
0.001
0.001
0.001
0.001
0.001
0.001
0.000
0.000
0.
0.
0.
0.
0.
0.
0.
0.
0.
0.
0.
0.
0.
0.
0.
0.
0.
0.
0.
0.
0.
0.
0.
0.
0.
0.
0.
0.
0.
0.
0.
0.
0.
0.
0.
0.
0.
0.
0.000
0.000
0.000
0.000
0.000
0.000
0.001
0.001
0.001
0.001
0.001
0.001
0.001
0.001
0.000
0.000
0.
0.
0.
0.
0.
0.
0.
0.
0.
0.
0.
0.
0.
0.
0.
0.
0.
0.
0.
0.
0.
0.
0.
0.
0.
0.
0.
0.
0.
0.
0.
0.
0.
0.
0.
0.
0.
0.
0.
0.
0.000
0.000
0.000
0.000
0.000
0.000
0.000
0.000
0.001
0.001
0.000
0.000
0.000
0.
0.
0.
0.
0.
0.
0.
0.
0.
0.
0.
0.
0.
0.
0.
0.
0.
0.
0.
0.
0.
0.
0.
0.
0.
0.
0.
0.
0.
0.
0.
0.
0.
0.
0.
0.
0.
0.
0.
0.
0.
0.
0.
0.
0.
0.
0.
0.
0.000
0.000
0.000
0.
0.
0.
0.
0.
0.
0.
0.
0.
0.
0.
0.
0.
0.
0.
0.
0.
0.
0.
0.
0.
0.
0.
0.
0.
0.
0.
0.
0.
0.
0.
0.
0.
0.
0.
0.
0.
0.
0.
0.
0.
0.
0.
0.
0.
0.
0.
0.
0.
0.
0.
0.
0.
0.
0.
0.
0.
0.
0.
0.
0.
0.
0.
0.
0.
0.
0.
0.
0.
0.
0.
0.
0.
0.
0.
0.
0.
0.
0.
0.
0.
0.
0.
0.
0.
0.
0.
0.
0.
0.
0.
0.
0.
0.
0.
0.
0.
0.
0.
0.
0.
0.
0.
0.
0.
0.
0.
0.
0.
0.
0.
0.
0.
0.
0.
0.
0.
0.
0.
0.
0.
0.
0.
0.
0.
0.
0.
0.
0.
0.
0.
0.
0.
0.
0.
0.
0.
0.
0.
0.
0.
0.
0.
0.
0.
0.
0.
0.
0.
0.
0.
0.
0.
0.
0.
0.
0.
0.
0.
0.
0.
0.
0.
0.
0.
0.
0.
0.
0.
0.
0.
0.
0.
0.
0.
0.
0.
0.
0.
0.
0.
0.
0.
0.
0.
0.
0.
0.
0.
0.
0.
0.
0.
0.
0.
0.
0.
0.
0.
0.
0.
0.
0.
0.
0.
0.
0.
0.
0.
0.
0.
0.
0.
0.
0.
0.
0.
0.
0.
0.
0.
0.
0.
0.
0.
0.
0.
0.
0.
0.
0.
0.
0.
0.
0.
0.
0.
0.
0.
0.
0.
0.
0.
0.
0.
0.
0.
0.
0.
0.
0.
0.
0.
0.
0.
0.
0.
0.
0.
0.
0.
0.
0.
0.
0.
0.
0.
0.
0.
0.
0.
0.
0.
0.
0.
0.
0.
0.
0.
0.
0.
0.
0.
0.
0.
0.
0.
0.
0.
0.
0.
0.
0.
0.
0.
0.
0.
0.
0.
0.
0.
0.
0.
0.
0.
0.
0.
0.
0.
0.
0.
0.
0.
0.
0.
0.
0.
0.
0.
0.
0.
0.
0.
0.
0.
0.
0.
0.
0.
0.
0.
0.
0.
0.
0.
0.
0.
0.
0.
0.
0.
0.
0.
0.
0.
0.
0.
0.
0.
0.
0.
0.
0.
0.
0.
0.
0.
0.
0.
0.
0.
0.
0.
0.
0.
0.
0.
0.
0.
0.
0.
0.
0.
0.
0.
0.
0.
0.
0.
0.
0.
0.
0.
0.
0.
0.
0.
0.
0.
0.
0.
0.
0.
0.
0.
0.
0.
0.
0.
0.
0.
0.
0.
0.
0.
0.
0.
0.
0.
0.
0.
0.
0.
0.
0.
0.
0.
0.
0.
0.
0.
0.
0.
0.
0.
0.
0.
0.
0.
0.
0.
0.
0.
0.
0.
0.
0.
0.
0.
0.
0.
0.
0.
0.
0.
0.
0.
0.
0.
0.
0.
0.
0.
0.
0.
0.
0.
0.
0.
0.
0.
0.
0.
0.
0.
0.
0.
0.
0.
0.
0.
0.
0.
0.
0.
0.
0.
0.
0.
0.
0.
0.
0.
0.
0.
0.
0.
0.
0.
0.
0.
0.
0.
0.
0.
0.
0.
0.
0.
0.
0.
0.
0.
0.
0.
0.
0.
0.
0.
0.
0.
0.
0.
0.
0.
0.
0.
0.
0.
0.
0.
0.
0.
0.
0.
0.
0.
0.
0.
0.
0.
0.
0.
0.
0.
0.
0.
0.
0.
0.
0.
0.
0.
0.
0.
0.
0.
0.
0.
0.
0.
0.
0.
0.
0.
0.
0.
0.
0.
0.
0.
0.
0.
0.
0.
0.
0.
0.
0.
0.
0.
0.
0.
0.
0.
0.
0.
0.
0.
0.
0.
0.
0.
0.
0.
0.
0.
0.
0.
0.
0.
0.
0.
0.
0.
0.
0.
0.
0.
0.
0.
0.
0.
0.
0.
0.
0.
0.
0.
0.
0.
0.
0.
0.
0.
0.
0.
0.
0.
0.
0.
0.
0.
0.
0.
0.
0.
0.
0.
0.
0.
0.
0.
0.
0.
0.
0.
0.
0.
0.
0.
0.
0.
0.
0.
0.
0.
0.
0.
0.
0.
0.
0.
0.
0.
0.
0.
0.
0.
0.
0.
0.
0.
0.
0.
0.
0.
0.
0.
0.
0.
0.
0.
0.
0.
0.
0.
0.
0.
0.
0.
0.
0.
0.
0.
0.
0.
0.
0.
0.
0.
0.
0.
0.
0.
0.
0.
0.
0.
0.
0.
0.
0.
0.
0.
0.
0.
0.
0.
0.
0.
0.
0.
0.
0.
0.
0.
0.
0.
0.
0.
0.
0.
0.
0.
0.
0.
0.
0.
0.
0.
0.
0.
0.
0.
0.
0.
0.
0.
0.
0.
0.
0.
0.
0.
0.
0.
0.
0.
0.
0.
0.
0.
0.
0.
0.
0.
0.
0.
0.
0.
0.
0.
0.
0.
0.
0.
0.
0.
0.
0.
0.
0.
0.
0.
0.
0.
0.
0.
0.
0.
0.
0.
0.
0.
0.
0.
0.
0.
0.
0.
0.
0.
0.
0.
0.
0.
0.
0.
0.
0.
0.
0.
0.
0.
0.
0.
0.
0.
0.
0.
0.
0.
0.
0.
0.
0.
0.
0.
0.
0.
0.
0.
0.
0.
0.
0.
0.
0.
0.
0.
0.
0.
0.
0.
0.
0.
0.
0.
0.
0.
0.
0.
0.
0.
0.
0.
0.
0.
0.
0.
0.
0.
0.
0.
0.
0.
0.
0.
0.
0.
0.
0.
0.
0.
0.
0.
0.
0.
0.
0.
0.
0.
0.
0.
0.
0.
0.
0.
0.
0.
0.
0.
0.
0.
0.
0.
0.
0.
0.
0.
0.
0.
0.
0.
0.
0.
0.
0.
0.
0.
0.
0.
0.
0.
0.
0.
0.
0.
0.
0.
0.
0.
0.
0.
0.
0.
0.
0.
0.
0.
0.
0.
0.
0.
0.
0.
0.
0.
0.
0.
0.
0.
0.
0.
0.
0.
0.
0.
0.
0.
0.
0.
0.
0.
0.
0.
0.
0.
0.
0.
0.
0.
0.
0.
0.
0.
0.
0.
0.
0.
0.
0.
0.
0.
0.
0.
0.
0.
0.
0.
0.
0.
0.
0.
0.
0.
0.
0.
0.
0.
0.
0.
0.
0.
0.
0.
0.
0.
0.
0.
0.
0.
0.
0.
0.
0.
0.
0.
0.
0.
0.
0.
0.
0.
0.
0.
0.
0.
0.
0.
0.
0.
0.
0.
0.
0.
0.
0.
0.
0.
0.
0.
0.
0.
0.
0.
0.
0.
0.
0.
0.
0.
0.
0.
0.
0.
0.
0.
0.
0.
0.
0.
0.
0.
0.
0.
0.
0.
0.
0.
0.
0.
0.
0.
0.
0.
0.
0.
0.
0.
0.
0.
0.
0.
0.
0.
0.
0.
0.
0.
0.
0.
0.
0.
0.
0.
0.
0.
0.
0.
0.
0.
0.
0.
0.
0.
0.
0.
0.
0.
0.
0.
0.
0.
0.
0.
0.
0.
0.
0.
0.
0.
0.
0.
0.
0.
0.
0.
0.
0.
0.
0.
0.
0.
0.
0.
0.
0.
0.
0.
0.
0.
0.
0.
0.
0.
0.
0.
0.
0.
0.
0.
0.
0.
0.
0.
0.
0.
0.
0.
0.
0.
0.
0.
0.
0.
0.
0.
0.
0.
0.
0.
0.
0.
0.
0.
0.
0.
0.
0.
0.
0.
0.
0.
0.
0.
0.
0.
0.
0.
0.
0.
0.
0.
0.
0.
0.
0.
0.
0.
0.
0.
0.
0.
0.
0.
0.
0.
0.
0.
0.
0.
0.
0.
0.
0.
0.
0.
0.
0.
0.
0.
0.
0.
0.
0.
0.
0.
0.
0.
0.
0.
0.
0.
0.
0.
0.
0.
0.
0.
0.
0.
0.
0.
0.
0.
0.
0.
0.
0.
0.
0.
0.
0.
0.
0.
0.
0.
0.
0.
0.
0.
0.
0.
0.
0.
0.
0.
0.
0.
0.
0.
0.
0.
0.
0.
0.
0.
0.
0.
0.
0.
0.
0.
0.
0.
0.
0.
0.
0.
0.
0.
0.
0.
0.
0.
0.
0.
0.
0.
0.
0.
0.
0.
0.
0.
0.
0.
0.
0.
0.
0.
0.
0.
0.
0.
0.
0.
0.
0.
0.
0.
0.
0.
0.
0.
0.
0.
0.
0.
0.
0.
0.
0.
0.
0.
0.
0.
0.
0.
0.
0.
0.
0.
0.
0.
0.
0.
0.
0.
0.
0.
0.
0.
0.
0.
0.
0.
0.
0.
0.
0.
0.
0.
0.
0.
0.
0.
0.
0.
0.
0.
0.
0.
0.
0.
0.
0.
0.
0.
0.
0.
0.
0.
0.
0.
0.
0.
0.
0.
0.
0.
0.
0.
0.
0.
0.
0.
0.
0.
0.
0.
0.
0.
0.
0.
0.
0.
0.
0.
0.
0.
0.
0.
0.
0.
0.
0.
0.
0.
0.
0.
0.
0.
0.
0.
0.
0.
0.
0.
0.
0.
0.
0.
0.
0.
0.
0.
0.
0.
0.
0.
0.
0.
0.
0.
0.
0.
0.
0.
0.
0.
0.
0.
0.
0.
0.
0.
0.
0.
0.
0.
0.
0.
0.
0.
0.
0.
0.
0.
0.
0.
0.
0.
0.
0.
0.
0.
0.
0.
0.
0.
0.
0.
0.
0.
0.
0.
0.
0.
0.
0.
0.
0.
0.
0.
0.
0.
0.
0.
0.
0.
0.
0.
0.
0.
0.
0.
0.
0.
0.
0.
0.
0.
0.
0.
0.
0.
0.
0.
0.
0.
0.
0.
0.
0.
0.
0.
0.
0.
0.
0.
0.
0.
0.
0.
0.
0.
0.
0.
0.
0.
0.
0.
0.
0.
0.
0.
0.
0.
0.
0.
0.
0.
0.
0.
0.
0.
0.
0.
0.
0.
0.
0.
0.
0.
0.
0.
0.
0.
0.
0.
0.
0.
0.
0.
0.
0.
0.
0.
0.
0.
0.
0.
0.
0.
0.
0.
0.
0.
0.
0.
0.
0.
0.
0.
0.
0.
0.
0.
0.
0.
0.
0.
0.
0.
0.
0.
0.
0.
0.
0.
0.
0.
0.
0.
0.
0.
0.
0.
0.
0.
0.
0.
0.
0.
0.
0.
0.
0.
0.
0.
0.
0.
0.
0.
0.
0.
0.
0.
0.
0.
0.
0.
0.
0.
0.
0.
0.
0.
0.
0.
0.
0.
0.
0.
0.
0.
0.
0.
0.
0.
0.
0.
0.
0.
0.
0.
0.
0.
0.
0.
0.
0.
0.
0.
0.
0.
0.
0.
0.
0.
0.
0.
0.
0.
0.
0.
0.
0.
0.
0.
0.
0.
0.
0.
0.
0.
0.
0.
0.
0.
0.
0.
0.
0.
0.
0.
0.
0.
0.
0.
0.
0.
0.
0.
0.
0.
0.
0.
0.
0.
0.
0.
0.
0.
0.
0.
0.
0.
0.
0.
0.
0.
0.
0.
0.
0.
0.
0.
0.
0.
0.
0.
0.
0.
0.
0.
0.
0.
0.
0.
0.
0.
0.
0.
0.
0.
0.
0.
0.
0.
0.
0.
0.
0.
0.
0.
0.
0.
0.
0.
0.
0.
0.
0.
0.
0.
0.
0.
0.
0.
0.
0.
0.
0.
0.
0.
0.
0.
0.
0.
0.
0.
0.
0.
0.
0.
0.
0.
0.
0.
0.
0.
0.
0.
0.
0.
0.
0.
0.
0.
0.
0.
0.
0.
0.
0.
0.
0.
0.
0.
0.
0.
0.
0.
0.
0.
0.
0.
0.
0.
0.
0.
0.
0.
0.
0.
0.
0.
0.
0.
0.
0.
0.
0.
0.
0.
0.
0.
0.
0.
0.
0.
0.
0.
0.
0.
0.
0.
0.
0.
0.
0.
0.
0.
0.
0.
0.
0.
0.
0.
0.
0.
0.
0.
0.
0.
0.
0.
0.
0.
0.
0.
0.
0.
0.
0.
0.
0.
0.
0.
0.
0.
0.
0.
0.
0.
0.
0.
0.
0.
0.
0.
0.
0.
0.
0.
0.
0.
0.
0.
0.
0.
0.
0.
0.
0.
0.
0.
0.
0.
0.
0.
0.
0.
0.
0.
0.
0.
0.
0.
0.
0.
0.
0.
0.
0.
0.
0.
0.
0.
0.
0.
0.
0.
0.
0.
0.
0.
0.
0.
0.
0.
0.
0.
0.
0.
0.
0.
0.
0.
0.
0.
0.
0.
0.
0.
0.
0.
0.
0.
0.
0.
0.
0.
0.
0.
0.
0.
0.
0.
0.
0.
0.
0.
0.
0.
0.
0.
0.
0.
0.
0.
0.
0.
0.
0.
0.
0.
0.
0.
0.
0.
0.
0.
0.
0.
0.
0.
0.
0.
0.
0.
0.
0.
0.
0.
0.
0.
0.
0.
0.
0.
0.
0.
0.
0.
0.
0.
0.
0.
0.
0.
0.
0.
0.
0.
0.
0.
0.
0.
0.
0.
0.
0.
0.
0.
0.
0.
0.
0.
0.
0.
0.
0.
0.
0.
0.
0.
0.
0.
0.
0.
0.
0.
0.
0.
0.
0.
0.
0.
0.
0.
0.
0.
0.
0.
0.
0.
0.
0.
0.
0.
0.
0.
0.
0.
0.
0.
0.
0.
0.
0.
0.
0.
0.
0.
0.
0.
0.
0.
0.
0.
0.
0.
0.
0.
0.
0.
0.
0.
0.
0.
0.
0.
0.
0.
0.
0.
0.
0.
0.
0.
0.
0.
0.
0.
0.
0.
0.
0.
0.
0.
0.
0.
0.
0.
0.
0.
0.
0.
0.
0.
0.
0.
0.
0.
0.
0.
0.
0.
0.
0.
0.
0.
0.
0.
0.
0.
0.
0.
0.
0.
0.
0.
0.
0.
0.
0.
0.
0.
0.
0.
0.
0.
0.
0.
0.
0.
0.
0.
0.
0.
0.
0.
0.
0.
0.
0.
0.
0.
0.
0.
0.
0.
0.
0.
0.
0.
0.
0.
0.
0.
0.
0.
0.
0.
0.
0.
0.
0.
0.
0.
0.
0.
0.
0.
0.
0.
0.
0.
0.
0.
0.
0.
0.
0.
0.
0.
0.
0.
0.
0.
0.
0.
0.
0.
0.
0.
0.
0.
0.
0.
0.
0.
0.
0.
0.
0.
0.
0.
0.
0.
0.
0.
0.
0.
0.
0.
0.
0.
0.
0.
0.
0.
0.
0.
0.
0.
0.
0.
0.
0.
0.
0.
0.
0.
0.
0.
0.
0.
0.
0.
0.
0.
0.
0.
0.
0.
0.
0.
0.
0.
0.
0.
0.
0.
0.
0.
0.
0.
0.
0.
0.
0.
0.
0.
0.
0.
0.
0.
0.
0.
0.
0.
0.
0.
0.
0.
0.
0.
0.
0.
0.
0.
0.
0.
0.
0.
0.
0.
0.
0.
0.
0.
0.
0.
0.
0.
0.
0.
0.
0.
0.
0.
0.
0.
0.
0.
0.
0.
0.
0.
0.
0.
0.
0.
0.
0.
0.
0.
0.
0.
0.
0.
0.
0.
0.
0.
0.
0.
0.
0.
0.
0.
0.
0.
0.
0.
0.
0.
0.
0.
0.
0.
0.
0.
0.
0.
0.
0.
0.
0.
0.
0.
0.
0.
0.
0.
0.
0.
0.
0.
0.
0.
0.
0.
0.
0.
0.
0.
0.
0.
0.
0.
0.
0.
0.
0.
0.
0.
0.
0.
0.
0.
0.
0.
0.
0.
0.
0.
0.
0.
0.
0.
0.
0.
0.
0.
0.
0.
0.
0.
0.
0.
0.
0.
0.
0.
0.
0.
0.
0.
0.
0.
0.
0.
0.
0.
0.
0.
0.
0.
0.
0.
0.
0.
0.
0.
0.
0.
0.
0.
0.
0.
0.
0.
0.000
0.000
0.
0.
0.
0.
0.
0.
0.
0.
0.
0.
0.
0.
0.
0.
0.
0.
0.
0.
0.
0.
0.
0.
0.
0.
0.
0.
0.
0.
0.
0.
0.
0.
0.
0.
0.
0.
0.
0.
0.
0.
0.
0.
0.
0.
0.
0.
0.
0.
0.
0.
0.
0.
0.000
0.000
0.000
0.001
0.001
0.001
0.000
0.000
0.000
0.
0.000
0.000
0.000
0.000
0.000
0.000
0.
0.
0.
0.
0.
0.
0.
0.
0.
0.
0.
0.
0.
0.
0.
0.
0.
0.
0.
0.
0.
0.
0.
0.
0.
0.
0.
0.
0.
0.
0.
0.
0.
0.
0.000
0.000
0.000
0.000
0.001
0.001
0.001
0.001
0.001
0.001
0.001
0.001
0.001
0.001
0.001
0.001
0.000
0.000
0.000
0.000
0.000
0.000
0.000
0.
0.
0.
0.
0.
0.
0.
0.
0.
0.
0.
0.
0.
0.
0.
0.
0.
0.
0.
0.
0.
0.
0.
0.
0.
0.
0.
0.
0.
0.
0.000
0.000
0.000
0.001
0.001
0.001
0.002
0.002
0.002
0.002
0.001
0.001
0.001
0.001
0.001
0.001
0.001
0.001
0.001
0.001
0.000
0.000
0.000
0.000
0.000
0.000
0.
0.
0.
0.
0.
0.
0.
0.
0.
0.
0.
0.
0.
0.
0.
0.
0.
0.
0.
0.
0.
0.
0.
0.
0.
0.
0.
0.
0.
0.000
0.000
0.001
0.001
0.001
0.002
0.002
0.003
0.002
0.001
0.000
-0.001
-0.001
0.000
0.001
0.002
0.002
0.001
0.000
0.000
0.000
0.000
0.000
0.001
0.000
0.000
0.
0.
0.000
0.000
0.
0.
0.
0.
0.
0.
0.
0.
0.
0.
0.
0.
0.
0.
0.
0.
0.
0.
0.
0.
0.
0.
0.
0.
0.000
0.000
0.001
0.001
0.001
0.001
0.001
0.002
0.002
0.000
-0.003
-0.006
-0.007
-0.006
-0.004
-0.001
0.001
0.001
0.000
-0.002
-0.004
-0.004
-0.002
0.000
0.001
0.001
0.001
0.000
0.000
0.000
0.000
0.000
0.000
0.
0.
0.
0.
0.
0.
0.
0.
0.
0.
0.
0.
0.
0.
0.
0.
0.
0.
0.
0.
0.
0.000
0.000
0.000
0.001
0.000
-0.001
-0.002
-0.001
0.000
-0.001
-0.005
-0.008
-0.012
-0.017
-0.015
-0.009
-0.005
-0.001
-0.001
-0.003
-0.008
-0.013
-0.013
-0.008
-0.002
0.000
0.002
0.001
0.001
0.001
0.001
0.001
0.000
0.000
0.000
0.
0.
0.
0.
0.
0.
0.
0.
0.
0.
0.
0.
0.
0.
0.
0.
0.
0.
0.
0.
0.000
0.000
0.001
0.000
-0.001
-0.003
-0.007
-0.007
-0.006
-0.006
-0.008
-0.004
0.015
-0.014
-0.014
-0.009
-0.008
-0.005
-0.003
-0.008
-0.013
-0.018
-0.018
-0.014
-0.005
0.001
0.002
0.002
0.002
0.002
0.001
0.001
0.001
0.001
0.000
0.000
0.
0.
0.
0.
0.
0.
0.
0.
0.
0.
0.
0.
0.
0.
0.
0.
0.
0.
0.
0.000
0.000
0.001
0.000
-0.001
-0.006
-0.011
-0.013
-0.014
-0.013
-0.010
0.017
0.121
0.006
-0.003
-0.004
-0.014
-0.010
-0.008
-0.009
-0.014
-0.017
-0.019
-0.015
-0.005
0.001
0.003
0.003
0.003
0.002
0.002
0.001
0.001
0.001
0.001
0.000
0.000
0.
0.
0.
0.
0.
0.
0.
0.
0.
0.
0.
0.
0.
0.
0.
0.
0.
0.
0.000
0.000
0.001
0.000
-0.001
-0.005
-0.010
-0.014
-0.016
-0.015
-0.012
-0.007
0.004
-0.023
-0.036
-0.037
-0.031
-0.023
-0.014
-0.011
-0.012
-0.015
-0.017
-0.012
-0.003
0.002
0.004
0.004
0.004
0.003
0.002
0.001
0.001
0.001
0.001
0.001
0.000
0.
0.
0.
0.
0.
0.
0.
0.
0.
0.
0.
0.
0.
0.
0.
0.
0.
0.
0.000
0.000
0.001
0.000
0.000
-0.002
-0.005
-0.008
-0.009
-0.008
-0.007
-0.008
-0.018
-0.039
-0.024
0.098
0.050
-0.027
-0.024
-0.015
-0.014
-0.018
-0.021
-0.011
-0.002
0.003
0.004
0.004
0.003
0.002
0.001
0.001
0.001
0.001
0.001
0.001
0.000
0.
0.
0.
0.
0.
0.
0.
0.
0.
0.
0.
0.
0.
0.
0.
0.
0.
0.
0.
0.000
0.000
0.001
0.000
0.000
-0.002
-0.001
-0.001
0.000
0.001
-0.002
-0.015
-0.033
2.575
24.890
26.459
1.819
-0.080
-0.042
-0.030
-0.107
-0.187
-0.104
-0.022
-0.002
0.002
0.002
0.000
-0.001
-0.001
0.001
0.001
0.001
0.001
0.001
0.001
0.
0.
0.
0.
0.
0.
0.
0.
0.
0.
0.
0.
0.
0.
0.
0.
0.
0.
0.
0.000
0.000
0.001
0.001
0.000
0.001
0.001
0.003
0.004
0.004
0.002
-0.011
-0.027
0.756
211.605
100020.641
345.816
0.353
-0.278
-0.037
-0.558
-0.591
-0.587
-0.180
-0.019
-0.006
-0.003
-0.005
-0.007
-0.005
0.
0.002
0.001
0.001
0.001
0.000
0.
0.
0.
0.
0.
0.
0.
0.
0.
0.
0.
0.
0.
0.
0.
0.
0.
0.
0.
0.
0.000
0.000
0.001
0.001
0.001
0.001
0.003
0.004
0.005
0.003
-0.007
-0.025
0.285
57.145
13173.569
100059.430
157.565
-0.500
-0.068
0.815
391.225
1.997
-0.566
-0.055
-0.021
-0.015
-0.010
-0.008
-0.004
0.001
0.002
0.002
0.001
0.001
0.000
0.
0.
0.
0.
0.
0.
0.
0.
0.
0.
0.
0.
0.
0.
0.
0.
0.
0.
0.
0.
0.
0.000
0.000
0.000
0.001
0.002
0.002
0.004
0.004
0.004
-0.002
-0.018
-0.022
0.347
1.842
58.831
0.255
-0.560
-0.053
41.478
314.965
1.491
-0.566
0.038
0.083
-0.020
-0.015
-0.005
0.000
0.003
0.003
0.002
0.001
0.001
0.000
0.
0.
0.
0.
0.
0.
0.
0.
0.
0.
0.
0.
0.
0.
0.
0.
0.
0.
0.
0.
0.
0.
0.
0.000
0.001
0.001
0.002
0.002
0.003
0.003
0.001
-0.006
-0.019
-0.025
-0.218
-0.441
-0.486
-0.122
-0.047
0.512
-0.040
-0.457
0.279
30.847
39.189
0.455
-0.069
-0.015
0.002
0.003
0.003
0.002
0.001
0.000
0.
0.
0.
0.
0.
0.
0.
0.
0.
0.
0.
0.
0.
0.
0.
0.
0.
0.
0.
0.
0.
0.
0.
0.
0.
0.001
0.001
0.001
0.002
0.002
0.002
0.002
0.001
-0.003
-0.010
-0.024
-0.044
-0.046
-0.036
-0.039
-0.044
-0.061
-0.087
1.743
999.051
1385.418
4.215
-0.264
-0.060
-0.003
0.003
0.003
0.002
0.001
0.000
0.
0.
0.
0.
0.
0.
0.
0.
0.
0.
0.
0.
0.
0.
0.
0.
0.
0.
0.
0.
0.
0.
0.
0.
0.000
0.001
0.001
0.001
0.001
0.001
0.002
0.002
0.003
0.003
0.003
0.000
-0.009
-0.018
0.017
0.167
0.006
-0.037
-0.039
0.223
31.129
11675.524
8821.872
0.618
-0.148
-0.009
0.002
0.002
0.001
0.000
0.
0.
0.
0.
0.
0.
0.
0.
0.
0.
0.
0.
0.
0.
0.
0.
0.
0.
0.
0.
0.
0.
0.
0.
0.
0.000
0.001
0.001
0.001
0.001
0.001
0.001
0.002
0.003
0.004
0.004
0.003
-0.006
-0.010
0.253
1.653
0.247
-0.023
-0.032
-0.005
6.256
678.929
9958.543
2.124
-0.306
-0.015
0.001
0.001
0.001
0.000
0.
0.
0.
0.
0.
0.
0.
0.
0.
0.
0.
0.
0.
0.
0.
0.
0.
0.
0.
0.
0.
0.
0.
0.
0.
0.000
0.001
0.001
0.001
0.001
0.001
0.001
0.002
0.003
0.003
0.004
0.003
-0.003
-0.006
0.068
0.383
0.064
-0.013
-0.016
-0.031
-0.012
0.561
-0.260
-0.548
-0.129
-0.007
0.001
0.001
0.001
0.000
0.
0.
0.
0.
0.
0.
0.
0.
0.
0.
0.
0.
0.
0.
0.
0.
0.
0.
0.
0.
0.
0.
0.
0.
0.
0.000
0.001
0.001
0.001
0.001
0.001
0.001
0.001
0.001
0.003
0.003
0.002
-0.001
-0.006
-0.006
-0.003
-0.007
-0.006
-0.004
-0.015
-0.104
-0.271
-0.226
-0.105
-0.022
-0.002
0.001
0.001
0.001
0.000
0.
0.
0.
0.
0.
0.
0.
0.
0.
0.
0.
0.
0.
0.
0.
0.
0.
0.
0.
0.
0.
0.
0.
0.
0.
0.000
0.000
0.001
0.001
0.001
0.001
0.001
0.001
0.001
0.001
0.001
0.001
0.001
-0.002
-0.005
-0.005
-0.003
0.000
0.002
0.
-0.010
-0.021
-0.015
-0.006
-0.002
0.001
0.001
0.001
0.000
0.
0.
0.
0.
0.
0.
0.
0.
0.
0.
0.
0.
0.
0.
0.
0.000
0.000
0.
0.
0.
0.
0.
0.
0.
0.
0.
0.
0.000
0.001
0.001
0.001
0.001
0.001
0.001
0.000
0.001
0.001
0.001
0.001
0.000
0.000
0.001
0.002
0.003
0.004
0.003
0.002
0.001
0.000
0.001
0.001
0.001
0.001
0.000
0.000
0.
0.
0.
0.
0.
0.
0.
0.
0.
0.
0.
0.
0.
0.
0.000
0.000
0.000
0.000
0.000
0.
0.
0.
0.
0.
0.
0.
0.
0.000
0.000
0.000
0.001
0.001
0.000
0.000
0.000
0.000
0.000
0.000
0.001
0.001
0.001
0.001
0.002
0.003
0.003
0.003
0.002
0.002
0.001
0.001
0.001
0.001
0.000
0.000
0.
0.
0.
0.
0.
0.
0.
0.
0.
0.
0.
0.
0.
0.
0.000
0.000
0.000
0.000
0.000
0.000
0.
0.
0.
0.
0.
0.
0.
0.
0.
0.000
0.000
0.000
0.000
0.000
0.000
0.000
0.
0.000
0.000
0.001
0.001
0.001
0.001
0.001
0.002
0.002
0.002
0.001
0.001
0.001
0.001
0.001
0.000
0.000
0.
0.
0.
0.
0.
0.
0.
0.
0.
0.
0.
0.
0.
0.
0.
0.000
0.000
0.000
0.000
0.000
0.000
0.
0.
0.
0.
0.
0.
0.
0.
0.
0.
0.000
0.000
0.000
0.000
0.000
0.
0.
0.
0.
0.000
0.000
0.000
0.000
0.001
0.001
0.001
0.001
0.001
0.001
0.001
0.001
0.000
0.
0.
0.
0.
0.
0.
0.
0.
0.
0.
0.
0.
0.
0.
0.
0.
0.
0.000
0.000
0.000
0.000
0.000
0.000
0.
0.
0.
0.
0.
0.
0.
0.
0.
0.
0.
0.
0.
0.
0.
0.
0.
0.
0.
0.
0.
0.
0.000
0.000
0.000
0.001
0.001
0.001
0.000
0.000
0.000
0.
0.
0.
0.
0.
0.
0.
0.
0.
0.
0.
0.
0.
0.
0.
0.
0.
0.
0.000
0.000
0.000
0.000
0.000
0.000
0.
0.
0.
0.
0.
0.
0.
0.
0.
0.
0.
0.
0.
0.
0.
0.
0.
0.
0.
0.
0.
0.
0.000
0.000
0.000
0.000
0.000
0.000
0.000
0.000
0.
0.
0.
0.
0.
0.
0.
0.
0.
0.
0.
0.
0.
0.
0.
0.
0.
0.
0.
0.
0.
0.000
0.000
0.000
0.
0.
0.
0.
0.
0.
0.
0.
0.
0.
0.
0.
0.
0.
0.
0.
0.
0.
0.
0.
0.
0.
0.
0.
0.000
0.000
0.000
0.000
0.000
0.000
0.000
0.
0.
0.
0.
0.
0.
0.
0.
0.
0.
0.
0.
0.
0.
0.
0.
0.
0.
0.
0.
0.
0.
0.
0.
0.
0.
0.
0.
0.
0.
0.
0.
0.
0.
0.
0.
0.
0.
0.
0.
0.
0.
0.
0.
0.
0.
0.
0.
0.
0.000
0.000
0.000
0.000
0.000
0.
0.
0.
0.
0.
0.
0.
0.
0.
0.
0.
0.
0.
0.
0.
0.
0.
0.
0.
0.
0.
0.
0.
0.
0.
0.
0.
0.
0.
0.
0.
0.
0.
0.
0.
0.
0.
0.
0.
0.
0.
0.
0.
0.
0.
0.
0.
0.
0.
0.
0.
0.
0.
0.
0.
0.
0.
0.
0.
0.
0.
0.
0.
0.
0.
0.
0.
0.
0.
0.
0.
0.
0.
0.
0.
0.
0.
0.
0.
0.
0.
0.
0.
0.
0.
0.
0.
0.
0.
0.
0.
0.
0.
0.
0.
0.
0.
0.
0.
0.
0.
0.
0.
0.
0.
0.
0.
0.
0.
0.
0.
0.
0.
0.
0.
0.
0.
0.
0.
0.
0.
0.
0.
0.
0.
0.
0.
0.
0.
0.
0.
0.
0.
0.
0.
0.
0.
0.
0.
0.
0.
0.
0.
0.
0.
0.
0.
0.
0.
0.
0.
0.
0.
0.
0.
0.
0.
0.
0.
0.
0.
0.
0.
0.
0.
0.
0.
0.
0.
0.
0.
0.
0.
0.
0.
0.
0.
0.
0.
0.
0.
0.
0.
0.
0.
0.
0.
0.
0.
0.
0.
0.
0.
0.
0.
0.
0.
0.
0.
0.
0.
0.
0.
0.
0.
0.
0.
0.
0.
0.
0.
0.
0.
0.
0.
0.
0.
0.
0.
0.
0.
0.
0.
0.
0.
0.
0.
0.
0.
0.
0.
0.
0.
0.
0.
0.
0.
0.
0.
0.
0.
0.
0.
0.
0.
0.
0.
0.
0.
0.
0.
0.
0.
0.
0.
0.
0.
0.
0.
0.
0.
0.
0.
0.
0.
0.
0.
0.
0.
0.
0.
0.
0.
0.
0.
0.
0.
0.
0.
0.
0.
0.
0.
0.
0.
0.
0.
0.
0.
0.
0.
0.
0.
0.
0.
0.
0.
0.
0.
0.
0.
0.
0.
0.
0.
0.
0.
0.
0.
0.
0.
0.
0.
0.
0.
0.
0.
0.
0.
0.
0.
0.
0.
0.
0.
0.
0.
0.
0.
0.
0.
0.
0.
0.
0.
0.
0.
0.
0.
0.
0.
0.
0.
0.
0.
0.
0.
0.
0.
0.
0.
0.
0.
0.
0.
0.
0.
0.
0.
0.
0.
0.
0.
0.
0.
0.
0.
0.
0.
0.
0.
0.
0.
0.
0.
0.
0.
0.
0.
0.
0.
0.
0.
0.
0.
0.
0.
0.
0.
0.
0.
0.
0.
0.
0.
0.
0.
0.
0.
0.
0.
0.
0.
0.
0.
0.
0.
0.
0.
0.
0.
0.
0.
0.
0.
0.
0.
0.
0.
0.
0.
0.
0.
0.
0.
0.
0.
0.
0.
0.
0.
0.
0.
0.
0.
0.
0.
0.
0.
0.
0.
0.
0.
0.
0.
0.
0.
0.
0.
0.
0.
0.
0.
0.
0.
0.
0.
0.
0.
0.
0.
0.
0.
0.
0.
0.
0.
0.
0.
0.
0.
0.
0.
0.
0.
0.
0.
0.
0.
0.
0.
0.
0.
0.
0.
0.
0.
0.
0.
0.
0.
0.
0.
0.
0.
0.
0.
0.
0.
0.
0.
0.
0.
0.
0.
0.
0.
0.
0.
0.
0.
0.
0.
0.
0.
0.
0.
0.
0.
0.
0.
0.
0.
0.
0.
0.
0.
0.
0.
0.
0.
0.
0.
0.
0.
0.
0.
0.
0.
0.
0.
0.
0.
0.
0.
0.
0.
0.
0.
0.
0.
0.
0.
0.
0.
0.
0.
0.
0.
0.
0.
0.
0.
0.
0.
0.
0.
0.
0.
0.
0.
0.
0.
0.
0.
0.
0.
0.
0.
0.
0.
0.
0.
0.
0.
0.
0.
0.
0.
0.
0.
0.
0.
0.
0.
0.
0.
0.
0.
0.
0.
0.
0.
0.
0.
0.
0.
0.
0.
0.
0.
0.
0.
0.
0.
0.
0.
0.
0.
0.
0.
0.
0.
0.
0.
0.
0.
0.
0.
0.
0.
0.
0.
0.
0.
0.
0.
0.
0.
0.
0.
0.
0.
0.
0.
0.
0.
0.
0.
0.
0.
0.
0.
0.
0.
0.
0.
0.
0.
0.
0.
0.
0.
0.
0.
0.
0.
0.
0.
0.
0.
0.
0.
0.
0.
0.
0.
0.
0.
0.
0.
0.
0.
0.
0.
0.
0.
0.
0.
0.
0.
0.
0.
0.
0.
0.
0.
0.
0.
0.
0.
0.
0.
0.
0.
0.
0.
0.
0.
0.
0.
0.
0.
0.
0.
0.
0.
0.
0.
0.
0.
0.
0.
0.
0.
0.
0.
0.
0.
0.
0.
0.
0.
0.
0.
0.
0.
0.
0.
0.
0.
0.
0.
0.
0.
0.
0.
0.
0.
0.
0.
0.
0.
0.
0.
0.
0.
0.
0.
0.
0.
0.
0.
0.
0.
0.
0.
0.
0.
0.
0.
0.
0.
0.
0.
0.
0.
0.
0.
0.
0.
0.
0.
0.
0.
0.
0.
0.
0.
0.
0.
0.
0.
0.
0.
0.
0.
0.
0.
0.
0.
0.
0.
0.
0.
0.
0.
0.
0.
0.
0.
0.
0.
0.
0.
0.
0.
0.
0.
0.
0.
0.
0.
0.
0.
0.
0.
0.
0.
0.
0.
0.
0.
0.
0.
0.
0.
0.
0.
0.
0.
0.
0.
0.
0.
0.
0.
0.
0.
0.
0.
0.
0.
0.
0.
0.
0.
0.
0.
0.
0.
0.
0.
0.
0.
0.
0.
0.
0.
0.
0.
0.
0.
0.
0.
0.
0.
0.
0.
0.
0.
0.
0.
0.
0.
0.
0.
0.
0.
0.
0.
0.
0.
0.
0.
0.
0.
0.
0.
0.
0.
0.
0.
0.
0.
0.
0.
0.
0.
0.
0.
0.
0.
0.
0.
0.
0.
0.
0.
0.
0.
0.
0.
0.
0.
0.
0.
0.
0.
0.
0.
0.
0.
0.
0.
0.
0.
0.
0.
0.
0.
0.
0.
0.
0.
0.
0.
0.
0.
0.
0.
0.
0.
0.
0.
0.
0.
0.
0.
0.
0.
0.
0.
0.
0.
0.
0.
0.
0.
0.
0.
0.
0.
0.
0.
0.
0.
0.
0.
0.
0.
0.
0.
0.
0.
0.
0.
0.
0.
0.
0.
0.
0.
0.
0.
0.
0.
0.
0.
0.
0.
0.
0.
0.
0.
0.
0.
0.
0.
0.
0.
0.
0.
0.
0.
0.
0.
0.
0.
0.
0.
0.
0.
0.
0.
0.
0.
0.
0.
0.
0.
0.
0.
0.
0.
0.
0.
0.
0.
0.
0.
0.
0.
0.
0.
0.
0.
0.
0.
0.
0.
0.
0.
0.
0.
0.
0.
0.
0.
0.
0.
0.
0.
0.
0.
0.
0.
0.
0.
0.
0.
0.
0.
0.
0.
0.
0.
0.
0.
0.
0.
0.
0.
0.
0.
0.
0.
0.
0.
0.
0.
0.
0.
0.
0.
0.
0.
0.
0.
0.
0.
0.
0.
0.
0.
0.
0.
0.
0.
0.
0.
0.
0.
0.
0.
0.
0.
0.
0.
0.
0.
0.
0.
0.
0.
0.
0.
0.
0.
0.
0.
0.
0.
0.
0.
0.
0.
0.
0.
0.
0.
0.
0.
0.
0.
0.
0.
0.
0.
0.
0.
0.
0.
0.
0.
0.
0.
0.
0.
0.
0.
0.
0.
0.
0.
0.
0.
0.
0.
0.
0.
0.
0.
0.
0.
0.
0.
0.
0.
0.
0.
0.
0.
0.
0.
0.
0.
0.
0.
0.
0.
0.
0.
0.
0.
0.
0.
0.
0.
0.
0.
0.
0.
0.
0.
0.
0.
0.
0.
0.
0.
0.
0.
0.
0.
0.
0.
0.
0.
0.
0.
0.
0.
0.
0.
0.
0.
0.
0.
0.
0.
0.
0.
0.
0.
0.
0.
0.
0.
0.
0.
0.
0.
0.
0.
0.
0.
0.
0.
0.
0.
0.
0.
0.
0.
0.
0.
0.
0.
0.
0.
0.
0.
0.
0.
0.
0.
0.
0.
0.
0.
0.
0.
0.
0.
0.
0.
0.
0.
0.
0.
0.
0.
0.
0.
0.
0.
0.
0.
0.
0.
0.
0.
0.
0.
0.
0.
0.
0.
0.
0.
0.
0.
0.
0.
0.
0.
0.
0.
0.
0.
0.
0.
0.
0.
0.
0.
0.
0.
0.
0.
0.
0.
0.
0.
0.
0.
0.
0.
0.
0.
0.
0.
0.
0.
0.
0.
0.
0.
0.
0.
0.
0.
0.
0.
0.
0.
0.
0.
0.
0.
0.
0.
0.
0.
0.
0.
0.
0.
0.
0.
0.
0.
0.
0.
0.
0.
0.
0.
0.
0.
0.
0.
0.
0.
0.
0.
0.
0.
0.
0.
0.
0.
0.
0.
0.
0.
0.
0.
0.
0.
0.
0.
0.
0.
0.
0.
0.
0.
0.
0.
0.
0.
0.
0.
0.
0.
0.
0.
0.
0.
0.
0.
0.
0.
0.
0.
0.
0.
0.
0.
0.
0.
0.
0.
0.
0.
0.
0.
0.
0.
0.
0.
0.
0.
0.
0.
0.
0.
0.
0.
0.
0.
0.
0.
0.
0.
0.
0.
0.
0.
0.
0.
0.
0.
0.
0.
0.
0.
0.
0.
0.
0.
0.
0.
0.
0.
0.
0.
0.
0.
0.
0.
0.
0.
0.
0.
0.
0.
0.
0.
0.
0.
0.
0.
0.
0.
0.
0.
0.
0.
0.
0.
0.
0.
0.
0.
0.
0.
0.
0.
0.
0.
0.
0.
0.
0.
0.
0.
0.
0.
0.
0.
0.
0.
0.
0.
0.
0.
0.
0.
0.
0.
0.
0.
0.
0.
0.
0.
0.
0.
0.
0.
0.
0.
0.
0.
0.
0.
0.
0.
0.
0.
0.
0.
0.
0.
0.
0.
0.
0.
0.
0.
0.
0.
0.
0.
0.
0.
0.
0.
0.
0.
0.
0.
0.
0.
0.
0.
0.
0.
0.
0.
0.
0.
0.
0.
0.
0.
0.
0.
0.
0.
0.
0.
0.
0.
0.
0.
0.
0.
0.
0.
0.
0.
0.
0.
0.
0.
0.
0.
0.
0.
0.
0.
0.
0.
0.
0.
0.
0.
0.
0.
0.
0.
0.
0.
0.
0.
0.
0.
0.
0.
0.
0.
0.
0.
0.
0.
0.
0.
0.
0.
0.
0.
0.
0.
0.
0.
0.
0.
0.
0.
0.
0.
0.
0.
0.
0.
0.
0.
0.
0.
0.
0.
0.
0.
0.
0.
0.
0.
0.
0.
0.
0.
0.
0.
0.
0.
0.
0.
0.
0.
0.
0.
0.
0.
0.
0.
0.
0.
0.
0.
0.
0.
0.
0.
0.
0.
0.
0.
0.
0.
0.
0.
0.
0.
0.
0.
0.
0.
0.
0.
0.
0.
0.
0.
0.
0.
0.
0.
0.
0.
0.
0.
0.
0.
0.
0.
0.
0.
0.
0.
0.
0.
0.
0.
0.
0.
0.
0.
0.
0.
0.
0.
0.
0.
0.
0.
0.
0.
0.
0.
0.
0.
0.
0.
0.
0.
0.
0.
0.
0.
0.
0.
0.
0.
0.
0.
0.
0.
0.
0.
0.
0.
0.
0.
0.
0.
0.
0.
0.
0.
0.
0.
0.
0.
0.
0.
0.
0.
0.
0.
0.
0.
0.
0.
0.
0.
0.
0.
0.
0.
0.
0.
0.
0.
0.
0.
0.
0.
0.
0.
0.
0.
0.
0.
0.
0.
0.
0.
0.
0.
0.
0.
0.
0.
0.
0.
0.
0.
0.
0.
0.
0.
0.
0.
0.
0.
0.
0.
0.
0.
0.
0.
0.
0.
0.
0.
0.
0.
0.
0.
0.
0.
0.
0.
0.
0.
0.
0.
0.
0.
0.
0.
0.
0.
0.
0.
0.
0.
0.
0.
0.
0.
0.
0.
0.
0.
0.
0.
0.
0.
0.
0.
0.
0.
0.
0.
0.
0.
0.
0.
0.
0.
0.
0.
0.
0.
0.
0.
0.
0.
0.
0.
0.
0.
0.
0.
0.
0.
0.
0.
0.
0.
0.
0.
0.
0.
0.
0.
0.
0.
0.
0.
0.
0.
0.
0.
0.
0.
0.
0.
0.
0.
0.
0.
0.
0.
0.
0.
0.
0.
0.
0.
0.
0.
0.
0.
0.
0.
0.
0.
0.
0.
0.
0.
0.
0.
0.
0.
0.
0.
0.
0.
0.
0.
0.
0.
0.
0.
0.
0.
0.
0.
0.
0.
0.
0.
0.
0.
0.
0.
0.
0.
0.
0.
0.
0.
0.
0.
0.
0.
0.
0.
0.
0.
0.
0.
0.
0.
0.
0.
0.
0.
0.
0.
0.
0.
0.
0.
0.
0.
0.
0.
0.
0.
0.
0.
0.
0.
0.
0.
0.
0.
0.
0.
0.
0.
0.
0.
0.
0.
0.
0.
0.
0.
0.
0.
0.
0.
0.
0.
0.
0.
0.
0.
0.
0.
0.
0.
0.
0.
0.
0.
0.
0.
0.
0.
0.
0.
0.
0.
0.
0.
0.
0.
0.
0.
0.
0.
0.
0.
0.
0.
0.
0.
0.
0.
0.
0.
0.
0.
0.
0.
0.
0.
0.
0.
0.
0.
0.
0.
0.
0.
0.
0.
0.
0.
0.
0.
0.
0.
0.
0.
0.
0.
0.
0.
0.
0.
0.
0.
0.
0.
0.
0.
0.
0.
0.
0.
0.
0.
0.
0.
0.
0.
0.
0.
0.
0.
0.
0.
0.
0.
0.
0.
0.
0.
0.
0.
0.
0.
0.
0.
0.
0.
0.
0.
0.
0.
0.
0.
0.
0.
0.
0.
0.
0.
0.
0.
0.
0.
0.
0.
0.
0.
0.
0.
0.
0.
0.
0.
0.
0.
0.
0.
0.
0.
0.
0.
0.
0.
0.
0.
0.
0.
0.
0.
0.
0.
0.
0.
0.
0.
0.
0.
0.
0.
0.
0.
0.
0.
0.
0.
0.
0.
0.
0.
0.
0.
0.
0.
0.
0.
0.
0.
0.
0.
0.
0.
0.
0.
0.
0.
0.
0.
0.
0.
0.
0.
0.
0.
0.
0.
0.
0.
0.
0.
0.
0.
0.
0.
0.
0.
0.
0.000
0.000
0.000
0.000
0.000
0.000
0.
0.
0.
0.
0.
0.
0.
0.
0.
0.
0.
0.
0.
0.
0.
0.
0.
0.
0.
0.
0.
0.
0.
0.
0.
0.
0.
0.
0.
0.
0.
0.
0.
0.
0.
0.
0.
0.
0.
0.
0.
0.
0.
0.
0.
0.
0.
0.
0.000
0.000
0.000
0.000
0.000
0.000
0.000
0.000
0.000
0.
0.
0.
0.
0.
0.
0.
0.
0.
0.
0.
0.
0.
0.
0.
0.
0.
0.
0.
0.
0.
0.
0.
0.
0.
0.
0.
0.
0.
0.
0.
0.
0.
0.
0.
0.
0.
0.
0.
0.
0.
0.
0.
0.
0.000
0.000
0.001
0.001
0.001
0.001
0.001
0.001
0.001
0.001
0.001
0.000
0.000
0.000
0.000
0.000
0.000
0.000
0.000
0.000
0.
0.
0.
0.
0.
0.
0.
0.
0.
0.
0.
0.
0.
0.
0.
0.
0.
0.
0.
0.
0.
0.
0.
0.
0.
0.
0.
0.
0.
0.
0.
0.
0.
0.000
0.000
0.001
0.001
0.002
0.002
0.002
0.003
0.002
0.002
0.002
0.001
0.001
0.001
0.001
0.001
0.001
0.001
0.001
0.000
0.000
0.000
0.000
0.000
0.
0.
0.
0.
0.
0.
0.
0.
0.
0.
0.
0.
0.
0.
0.
0.
0.
0.
0.
0.
0.
0.
0.
0.
0.
0.
0.
0.
0.
0.
0.000
0.001
0.001
0.001
0.002
0.002
0.003
0.003
0.003
0.003
0.002
0.001
0.001
0.001
0.002
0.002
0.002
0.001
0.001
0.000
0.000
0.000
0.001
0.000
0.000
0.000
0.
0.
0.
0.
0.
0.
0.
0.
0.
0.
0.
0.
0.
0.
0.
0.
0.
0.
0.
0.
0.
0.
0.
0.
0.
0.
0.
0.
0.000
0.000
0.001
0.001
0.001
0.002
0.002
0.003
0.003
0.003
0.001
-0.001
-0.003
-0.002
-0.001
0.001
0.002
0.002
0.001
-0.001
-0.001
-0.002
-0.001
0.000
0.001
0.001
0.001
0.000
0.000
0.000
0.000
0.000
0.000
0.
0.
0.
0.
0.
0.
0.
0.
0.
0.
0.
0.
0.
0.
0.
0.
0.
0.
0.
0.
0.
0.000
0.000
0.001
0.001
0.001
0.
-0.001
0.000
0.001
0.001
-0.002
-0.007
-0.011
-0.016
-0.013
-0.008
-0.004
0.
0.
-0.003
-0.008
-0.012
-0.013
-0.008
-0.002
0.000
0.001
0.001
0.001
0.001
0.001
0.000
0.000
0.000
0.000
0.
0.
0.
0.
0.
0.
0.
0.
0.
0.
0.
0.
0.
0.
0.
0.
0.
0.
0.
0.
0.000
0.000
0.001
0.001
-0.001
-0.005
-0.010
-0.010
-0.008
-0.008
-0.009
-0.004
0.026
-0.014
0.001
0.004
-0.008
-0.007
-0.006
-0.012
-0.019
-0.020
-0.014
-0.016
-0.009
-0.001
0.002
0.002
0.002
0.002
0.001
0.001
0.001
0.001
0.000
0.000
0.
0.
0.
0.
0.
0.
0.
0.
0.
0.
0.
0.
0.
0.
0.
0.
0.
0.
0.
0.000
0.000
0.001
0.000
-0.005
-0.013
-0.016
-0.017
-0.028
-0.031
-0.010
1.177
9.656
1.125
2.499
2.025
0.045
-0.012
-0.016
-0.018
0.047
0.072
0.255
-0.010
-0.014
-0.003
0.002
0.003
0.003
0.002
0.002
0.001
0.001
0.001
0.001
0.000
0.000
0.
0.
0.
0.
0.
0.
0.
0.
0.
0.
0.
0.
0.
0.
0.
0.
0.
0.
0.000
0.000
0.001
-0.001
-0.008
-0.015
0.010
0.041
-0.104
-0.115
-0.012
8.326
204.906
7.699
15.289
12.080
0.172
-0.021
-0.023
0.009
0.835
0.792
0.275
0.003
-0.015
-0.003
0.002
0.003
0.003
0.003
0.002
0.001
0.001
0.001
0.001
0.001
0.000
0.
0.
0.
0.
0.
0.
0.
0.
0.
0.
0.
0.
0.
0.
0.
0.
0.
0.
0.000
0.000
0.001
-0.001
-0.007
-0.015
-0.007
-0.011
-0.201
-0.237
-0.083
0.778
5.800
0.841
0.934
0.762
-0.014
-0.036
-0.028
-0.011
0.319
0.298
-0.001
-0.026
-0.016
-0.004
0.001
0.003
0.003
0.002
-0.001
0.000
0.
0.001
0.001
0.001
0.001
0.
0.
0.
0.
0.
0.
0.
0.
0.
0.
0.
0.
0.
0.
0.
0.
0.
0.
0.000
0.000
0.001
0.
-0.003
-0.011
-0.016
-0.044
-0.120
-0.140
-0.058
-0.018
0.000
-0.037
-0.052
-0.044
-0.046
-0.050
-0.044
-0.034
-0.027
-0.032
-0.036
-0.034
-0.017
-0.007
-0.003
-0.002
-0.005
-0.008
-0.007
-0.004
-0.001
0.001
0.001
0.001
0.001
0.
0.
0.
0.
0.
0.
0.
0.
0.
0.
0.
0.
0.
0.
0.
0.
0.
0.
0.000
0.000
0.001
0.001
-0.001
-0.003
-0.007
-0.014
-0.024
-0.026
-0.013
-0.011
-0.024
-0.052
0.158
6.859
5.091
0.217
-0.061
-0.060
-0.042
-0.134
-0.217
-0.134
-0.038
-0.015
-0.012
-0.016
-0.043
-0.072
-0.052
-0.016
-0.003
0.000
0.001
0.001
0.001
0.
0.
0.
0.
0.
0.
0.
0.
0.
0.
0.
0.
0.
0.
0.
0.
0.
0.
0.
0.000
0.001
0.001
0.001
0.
0.000
0.000
0.000
0.001
0.002
0.000
-0.015
-0.033
7.186
25702.133
3459.855
6.628
-0.289
-0.151
0.008
1.688
4.087
-0.267
-0.248
-0.046
-0.029
-0.041
-0.132
-0.239
-0.155
-0.036
-0.005
0.000
0.001
0.001
0.001
0.
0.
0.
0.
0.
0.
0.
0.
0.
0.
0.
0.
0.
0.
0.
0.
0.
0.
0.
0.000
0.000
0.001
0.001
0.001
0.002
0.002
0.003
0.004
0.004
0.001
-0.010
-0.026
4.051
3805.712
948.858
9.244
-0.472
-0.318
0.638
57.765
100076.656
61.379
-0.597
-0.093
-0.046
-0.056
-0.125
-0.210
-0.130
-0.029
-0.003
0.001
0.001
0.001
0.001
0.
0.
0.
0.
0.
0.
0.
0.
0.
0.
0.
0.
0.
0.
0.
0.
0.
0.
0.
0.
0.000
0.000
0.001
0.001
0.002
0.002
0.003
0.004
0.003
0.001
-0.006
-0.023
0.046
1.943
5.573
0.854
-0.631
-0.189
1.125
118.646
89734.531
51.122
-0.478
0.279
0.180
-0.043
-0.056
-0.056
-0.032
-0.007
0.001
0.002
0.002
0.001
0.000
0.
0.
0.
0.
0.
0.
0.
0.
0.
0.
0.
0.
0.
0.
0.
0.
0.
0.
0.
0.
0.
0.
0.000
0.001
0.001
0.002
0.002
0.002
0.002
0.000
-0.003
-0.012
-0.025
-0.027
-0.087
-0.283
-0.307
-0.121
0.194
1.037
0.173
-0.194
36.531
198.036
205.372
1.015
-0.032
-0.017
-0.003
0.002
0.003
0.003
0.002
0.001
0.000
0.
0.
0.
0.
0.
0.
0.
0.
0.
0.
0.
0.
0.
0.
0.
0.
0.
0.
0.
0.
0.
0.
0.
0.000
0.001
0.002
0.001
0.001
-0.001
-0.003
-0.003
-0.004
-0.009
-0.018
-0.037
-0.137
-0.115
0.079
0.228
0.027
-0.078
0.890
332.455
29925.070
70367.406
8.865
0.010
-0.018
0.000
0.004
0.004
0.002
0.001
0.001
0.
0.
0.
0.
0.
0.
0.
0.
0.
0.
0.
0.
0.
0.
0.
0.
0.
0.
0.
0.
0.
0.
0.
0.000
0.001
0.001
0.001
0.001
0.
-0.002
-0.004
-0.005
-0.002
0.001
-0.001
-0.012
-0.063
-0.110
2.200
26.302
2.016
-0.056
0.015
3.680
82.163
100049.719
441.437
0.330
-0.033
-0.002
0.003
0.003
0.002
0.001
0.
0.
0.
0.
0.
0.
0.
0.
0.
0.
0.
0.
0.
0.
0.
0.
0.
0.
0.
0.
0.
0.
0.
0.
0.000
0.001
0.001
0.001
0.001
0.000
-0.002
-0.004
-0.004
0.000
0.003
0.004
-0.001
-0.018
0.064
54.581
11536.717
50.190
0.044
-0.076
-0.181
31.749
101912.836
97.724
0.126
-0.080
-0.005
0.003
0.002
0.001
0.000
0.
0.
0.
0.
0.
0.
0.
0.
0.
0.
0.
0.
0.
0.
0.
0.
0.
0.
0.
0.
0.
0.
0.
0.
0.000
0.001
0.001
0.001
0.001
0.001
-0.001
-0.002
-0.001
0.001
0.004
0.004
0.002
-0.007
0.016
5.796
118.723
5.786
-0.005
-0.043
-0.147
0.271
158.338
1.171
-0.441
-0.041
-0.002
0.002
0.001
0.001
0.000
0.
0.
0.
0.
0.
0.
0.
0.
0.
0.
0.
0.
0.
0.
0.
0.
0.
0.
0.
0.
0.
0.
0.
0.
0.000
0.001
0.001
0.001
0.001
0.001
0.001
0.000
0.000
0.002
0.003
0.004
0.003
-0.003
-0.007
0.031
0.181
0.023
-0.014
-0.013
-0.050
-0.373
-0.537
-0.575
-0.101
-0.009
-0.001
0.001
0.001
0.001
0.000
0.
0.
0.
0.
0.
0.
0.
0.
0.
0.
0.
0.
0.
0.000
0.000
0.000
0.000
0.000
0.
0.
0.
0.
0.
0.
0.000
0.000
0.001
0.001
0.001
0.001
0.001
0.001
0.001
0.002
0.002
0.002
0.002
0.001
-0.003
-0.006
-0.006
-0.006
-0.004
0.000
-0.004
-0.029
-0.061
-0.040
-0.010
0.000
0.001
0.001
0.001
0.000
0.
0.
0.
0.
0.
0.
0.
0.
0.
0.
0.
0.
0.000
0.000
0.000
0.000
0.000
0.000
0.000
0.000
0.
0.
0.
0.
0.
0.000
0.000
0.001
0.001
0.001
0.001
0.001
0.001
0.001
0.001
0.002
0.002
0.002
0.002
0.001
0.
0.
0.001
0.003
0.004
0.004
0.002
0.
0.
0.001
0.001
0.001
0.001
0.000
0.000
0.
0.
0.
0.
0.
0.
0.
0.
0.000
0.000
0.
0.
0.000
0.000
0.000
0.000
0.000
0.000
0.000
0.000
0.000
0.
0.
0.
0.
0.
0.000
0.000
0.001
0.001
0.001
0.001
0.001
0.001
0.001
0.001
0.001
0.001
0.001
0.002
0.002
0.003
0.003
0.004
0.004
0.004
0.004
0.003
0.002
0.001
0.001
0.001
0.000
0.000
0.
0.
0.
0.
0.
0.
0.
0.
0.000
0.000
0.000
0.000
0.000
0.000
0.000
0.001
0.001
0.001
0.000
0.000
0.000
0.000
0.
0.
0.
0.
0.
0.000
0.000
0.000
0.000
0.001
0.001
0.001
0.000
0.000
0.000
0.000
0.001
0.001
0.001
0.001
0.002
0.002
0.003
0.003
0.003
0.002
0.002
0.001
0.001
0.001
0.001
0.000
0.
0.
0.
0.
0.
0.
0.
0.
0.000
0.000
0.000
0.000
0.000
0.000
0.000
0.000
0.001
0.001
0.001
0.000
0.000
0.000
0.000
0.
0.
0.
0.
0.
0.
0.000
0.000
0.000
0.000
0.000
0.000
0.000
0.000
0.000
0.000
0.000
0.000
0.000
0.001
0.001
0.002
0.002
0.002
0.002
0.002
0.001
0.001
0.001
0.001
0.
0.
0.
0.
0.
0.
0.
0.
0.
0.
0.000
0.000
0.000
0.000
0.000
0.000
0.000
0.000
0.001
0.001
0.001
0.000
0.000
0.000
0.000
0.
0.
0.
0.
0.
0.
0.
0.
0.000
0.000
0.000
0.000
0.000
0.
0.
0.
0.000
0.000
0.000
0.000
0.001
0.001
0.001
0.001
0.001
0.001
0.001
0.001
0.000
0.000
0.
0.
0.
0.
0.
0.
0.
0.
0.
0.
0.000
0.000
0.000
0.000
0.000
0.000
0.000
0.000
0.000
0.000
0.000
0.000
0.000
0.000
0.000
0.
0.
0.
0.
0.
0.
0.
0.
0.
0.
0.
0.
0.
0.
0.
0.
0.
0.
0.
0.000
0.000
0.001
0.001
0.001
0.001
0.001
0.001
0.001
0.000
0.000
0.
0.
0.
0.
0.
0.
0.
0.
0.
0.
0.
0.000
0.000
0.000
0.000
0.
0.000
0.000
0.000
0.000
0.000
0.000
0.000
0.000
0.
0.
0.
0.
0.
0.
0.
0.
0.
0.
0.
0.
0.
0.
0.
0.
0.
0.
0.
0.
0.000
0.000
0.000
0.001
0.001
0.001
0.001
0.001
0.000
0.000
0.
0.
0.
0.
0.
0.
0.
0.
0.
0.
0.
0.
0.
0.000
0.000
0.
0.
0.
0.000
0.000
0.000
0.000
0.000
0.000
0.
0.
0.
0.
0.
0.
0.
0.
0.
0.
0.
0.
0.
0.
0.
0.
0.
0.
0.
0.
0.
0.
0.000
0.000
0.000
0.000
0.000
0.000
0.000
0.000
0.000
0.
0.
0.
0.
0.
0.
0.
0.
0.
0.
0.
0.
0.
0.
0.
0.
0.
0.
0.
0.
0.000
0.000
0.
0.
0.
0.
0.
0.
0.
0.
0.
0.
0.
0.
0.
0.
0.
0.
0.
0.
0.
0.
0.
0.
0.
0.
0.
0.000
0.000
0.000
0.000
0.000
0.000
0.000
0.
0.
0.
0.
0.
0.
0.
0.
0.
0.
0.
0.
0.
0.
0.
0.
0.
0.
0.
0.
0.
0.
0.
0.
0.
0.
0.
0.
0.
0.
0.
0.
0.
0.
0.
0.
0.
0.
0.
0.
0.
0.
0.
0.
0.
0.
0.
0.
0.
0.
0.000
0.000
0.
0.
0.
0.
0.
0.
0.
0.
0.
0.
0.
0.
0.
0.
0.
0.
0.
0.
0.
0.
0.
0.
0.
0.
0.
0.
0.
0.
0.
0.
0.
0.
0.
0.
0.
0.
0.
0.
0.
0.
0.
0.
0.
0.
0.
0.
0.
0.
0.
0.
0.
0.
0.
0.
0.
0.
0.
0.
0.
0.
0.
0.
0.
0.
0.
0.
0.
0.
0.
0.
0.
0.
0.
0.
0.
0.
0.
0.
0.
0.
0.
0.
0.
0.
0.
0.
0.
0.
0.
0.
0.
0.
0.
0.
0.
0.
0.
0.
0.
0.
0.
0.
0.
0.
0.
0.
0.
0.
0.
0.
0.
0.
0.
0.
0.
0.
0.
0.
0.
0.
0.
0.
0.
0.
0.
0.
0.
0.
0.
0.
0.
0.
0.
0.
0.
0.
0.
0.
0.
0.
0.
0.
0.
0.
0.
0.
0.
0.
0.
0.
0.
0.
0.
0.
0.
0.
0.
0.
0.
0.
0.
0.
0.
0.
0.
0.
0.
0.
0.
0.
0.
0.
0.
0.
0.
0.
0.
0.
0.
0.
0.
0.
0.
0.
0.
0.
0.
0.
0.
0.
0.
0.
0.
0.
0.
0.
0.
0.
0.
0.
0.
0.
0.
0.
0.
0.
0.
0.
0.
0.
0.
0.
0.
0.
0.
0.
0.
0.
0.
0.
0.
0.
0.
0.
0.
0.
0.
0.
0.
0.
0.
0.
0.
0.
0.
0.
0.
0.
0.
0.
0.
0.
0.
0.
0.
0.
0.
0.
0.
0.
0.
0.
0.
0.
0.
0.
0.
0.
0.
0.
0.
0.
0.
0.
0.
0.
0.
0.
0.
0.
0.
0.
0.
0.
0.
0.
0.
0.
0.
0.
0.
0.
0.
0.
0.
0.
0.
0.
0.
0.
0.
0.
0.
0.
0.
0.
0.
0.
0.
0.
0.
0.
0.
0.
0.
0.
0.
0.
0.
0.
0.
0.
0.
0.
0.
0.
0.
0.
0.
0.
0.
0.
0.
0.
0.
0.
0.
0.
0.
0.
0.
0.
0.
0.
0.
0.
0.
0.
0.
0.
0.
0.
0.
0.
0.
0.
0.
0.
0.
0.
0.
0.
0.
0.
0.
0.
0.
0.
0.
0.
0.
0.
0.
0.
0.
0.
0.
0.
0.
0.
0.
0.
0.
0.
0.
0.
0.
0.
0.
0.
0.
0.
0.
0.
0.
0.
0.
0.
0.
0.
0.
0.
0.
0.
0.
0.
0.
0.
0.
0.
0.
0.
0.
0.
0.
0.
0.
0.
0.
0.
0.
0.
0.
0.
0.
0.
0.
0.
0.
0.
0.
0.
0.
0.
0.
0.
0.
0.
0.
0.
0.
0.
0.
0.
0.
0.
0.
0.
0.
0.
0.
0.
0.
0.
0.
0.
0.
0.
0.
0.
0.
0.
0.
0.
0.
0.
0.
0.
0.
0.
0.
0.
0.
0.
0.
0.
0.
0.
0.
0.
0.
0.
0.
0.
0.
0.
0.
0.
0.
0.
0.
0.
0.
0.
0.
0.
0.
0.
0.
0.
0.
0.
0.
0.
0.
0.
0.
0.
0.
0.
0.
0.
0.
0.
0.
0.
0.
0.
0.
0.
0.
0.
0.
0.
0.
0.
0.
0.
0.
0.
0.
0.
0.
0.
0.
0.
0.
0.
0.
0.
0.
0.
0.
0.
0.
0.
0.
0.
0.
0.
0.
0.
0.
0.
0.
0.
0.
0.
0.
0.
0.
0.
0.
0.
0.
0.
0.
0.
0.
0.
0.
0.
0.
0.
0.
0.
0.
0.
0.
0.
0.
0.
0.
0.
0.
0.
0.
0.
0.
0.
0.
0.
0.
0.
0.
0.
0.
0.
0.
0.
0.
0.
0.
0.
0.
0.
0.
0.
0.
0.
0.
0.
0.
0.
0.
0.
0.
0.
0.
0.
0.
0.
0.
0.
0.
0.
0.
0.
0.
0.
0.
0.
0.
0.
0.
0.
0.
0.
0.
0.
0.
0.
0.
0.
0.
0.
0.
0.
0.
0.
0.
0.
0.
0.
0.
0.
0.
0.
0.
0.
0.
0.
0.
0.
0.
0.
0.
0.
0.
0.
0.
0.
0.
0.
0.
0.
0.
0.
0.
0.
0.
0.
0.
0.
0.
0.
0.
0.
0.
0.
0.
0.
0.
0.
0.
0.
0.
0.
0.
0.
0.
0.
0.
0.
0.
0.
0.
0.
0.
0.
0.
0.
0.
0.
0.
0.
0.
0.
0.
0.
0.
0.
0.
0.
0.
0.
0.
0.
0.
0.
0.
0.
0.
0.
0.
0.
0.
0.
0.
0.
0.
0.
0.
0.
0.
0.
0.
0.
0.
0.
0.
0.
0.
0.
0.
0.
0.
0.
0.
0.
0.
0.
0.
0.
0.
0.
0.
0.
0.
0.
0.
0.
0.
0.
0.
0.
0.
0.
0.
0.
0.
0.
0.
0.
0.
0.
0.
0.
0.
0.
0.
0.
0.
0.
0.
0.
0.
0.
0.
0.
0.
0.
0.
0.
0.
0.
0.
0.
0.
0.
0.
0.
0.
0.
0.
0.
0.
0.
0.
0.
0.
0.
0.
0.
0.
0.
0.
0.
0.
0.
0.
0.
0.
0.
0.
0.
0.
0.
0.
0.
0.
0.
0.
0.
0.
0.
0.
0.
0.
0.
0.
0.
0.
0.
0.
0.
0.
0.
0.
0.
0.
0.
0.
0.
0.
0.
0.
0.
0.
0.
0.
0.
0.
0.
0.
0.
0.
0.
0.
0.
0.
0.
0.
0.
0.
0.
0.
0.
0.
0.
0.
0.
0.
0.
0.
0.
0.
0.
0.
0.
0.
0.
0.
0.
0.
0.
0.
0.
0.
0.
0.
0.
0.
0.
0.
0.
0.
0.
0.
0.
0.
0.
0.
0.
0.
0.
0.
0.
0.
0.
0.
0.
0.
0.
0.
0.
0.
0.
0.
0.
0.
0.
0.
0.
0.
0.
0.
0.
0.
0.
0.
0.
0.
0.
0.
0.
0.
0.
0.
0.
0.
0.
0.
0.
0.
0.
0.
0.
0.
0.
0.
0.
0.
0.
0.
0.
0.
0.
0.
0.
0.
0.
0.
0.
0.
0.
0.
0.
0.
0.
0.
0.
0.
0.
0.
0.
0.
0.
0.
0.
0.
0.
0.
0.
0.
0.
0.
0.
0.
0.
0.
0.
0.
0.
0.
0.
0.
0.
0.
0.
0.
0.
0.
0.
0.
0.
0.
0.
0.
0.
0.
0.
0.
0.
0.
0.
0.
0.
0.
0.
0.
0.
0.
0.
0.
0.
0.
0.
0.
0.
0.
0.
0.
0.
0.
0.
0.
0.
0.
0.
0.
0.
0.
0.
0.
0.
0.
0.
0.
0.
0.
0.
0.
0.
0.
0.
0.
0.
0.
0.
0.
0.
0.
0.
0.
0.
0.
0.
0.
0.
0.
0.
0.
0.
0.
0.
0.
0.
0.
0.
0.
0.
0.
0.
0.
0.
0.
0.
0.
0.
0.
0.
0.
0.
0.
0.
0.
0.
0.
0.
0.
0.
0.
0.
0.
0.
0.
0.
0.
0.
0.
0.
0.
0.
0.
0.
0.
0.
0.
0.
0.
0.
0.
0.
0.
0.
0.
0.
0.
0.
0.
0.
0.
0.
0.
0.
0.
0.
0.
0.
0.
0.
0.
0.
0.
0.
0.
0.
0.
0.
0.
0.
0.
0.
0.
0.
0.
0.
0.
0.
0.
0.
0.
0.
0.
0.
0.
0.
0.
0.
0.
0.
0.
0.
0.
0.
0.
0.
0.
0.
0.
0.
0.
0.
0.
0.
0.
0.
0.
0.
0.
0.
0.
0.
0.
0.
0.
0.
0.
0.
0.
0.
0.
0.
0.
0.
0.
0.
0.
0.
0.
0.
0.
0.
0.
0.
0.
0.
0.
0.
0.
0.
0.
0.
0.
0.
0.
0.
0.
0.
0.
0.
0.
0.
0.
0.
0.
0.
0.
0.
0.
0.
0.
0.
0.
0.
0.
0.
0.
0.
0.
0.
0.
0.
0.
0.
0.
0.
0.
0.
0.
0.
0.
0.
0.
0.
0.
0.
0.
0.
0.
0.
0.
0.
0.
0.
0.
0.
0.
0.
0.
0.
0.
0.
0.
0.
0.
0.
0.
0.
0.
0.
0.
0.
0.
0.
0.
0.
0.
0.
0.
0.
0.
0.
0.
0.
0.
0.
0.
0.
0.
0.
0.
0.
0.
0.
0.
0.
0.
0.
0.
0.
0.
0.
0.
0.
0.
0.
0.
0.
0.
0.
0.
0.
0.
0.
0.
0.
0.
0.
0.
0.
0.
0.
0.
0.
0.
0.
0.
0.
0.
0.
0.
0.
0.
0.
0.
0.
0.
0.
0.
0.
0.
0.
0.
0.
0.
0.
0.
0.
0.
0.
0.
0.
0.
0.
0.
0.
0.
0.
0.
0.
0.
0.
0.
0.
0.
0.
0.
0.
0.
0.
0.
0.
0.
0.
0.
0.
0.
0.
0.
0.
0.
0.
0.
0.
0.
0.
0.
0.
0.
0.
0.
0.
0.
0.
0.
0.
0.
0.
0.
0.
0.
0.
0.
0.
0.
0.
0.
0.
0.
0.
0.
0.
0.
0.
0.
0.
0.
0.
0.
0.
0.
0.
0.
0.
0.
0.
0.
0.
0.
0.
0.
0.
0.
0.
0.
0.
0.
0.
0.
0.
0.
0.
0.
0.
0.
0.
0.
0.
0.
0.
0.
0.
0.
0.
0.
0.
0.
0.
0.
0.
0.
0.
0.
0.
0.
0.
0.
0.
0.
0.
0.
0.
0.
0.
0.
0.
0.
0.
0.
0.
0.
0.
0.
0.
0.
0.
0.
0.
0.
0.
0.
0.
0.
0.
0.
0.
0.
0.
0.
0.
0.
0.
0.
0.
0.
0.
0.
0.
0.
0.
0.
0.
0.
0.
0.
0.
0.
0.
0.
0.
0.
0.
0.
0.
0.
0.
0.
0.
0.
0.
0.
0.
0.
0.
0.
0.
0.
0.
0.
0.
0.
0.
0.
0.
0.
0.
0.
0.
0.
0.
0.
0.
0.
0.
0.
0.
0.
0.
0.
0.
0.
0.
0.
0.
0.
0.
0.
0.
0.
0.
0.
0.
0.
0.
0.
0.
0.
0.
0.
0.
0.
0.
0.
0.
0.
0.
0.
0.
0.
0.
0.
0.
0.
0.
0.
0.
0.
0.
0.
0.
0.
0.
0.
0.
0.
0.
0.
0.
0.
0.
0.
0.
0.
0.
0.
0.
0.
0.
0.
0.
0.
0.
0.
0.
0.
0.
0.
0.
0.
0.
0.
0.
0.
0.
0.
0.
0.
0.
0.
0.
0.
0.
0.
0.
0.
0.
0.
0.
0.
0.
0.
0.
0.
0.
0.
0.
0.
0.
0.
0.
0.
0.
0.
0.
0.
0.
0.
0.
0.
0.
0.
0.
0.
0.
0.
0.
0.
0.
0.
0.
0.
0.
0.
0.
0.
0.
0.
0.
0.
0.
0.
0.
0.
0.
0.
0.
0.
0.
0.
0.
0.
0.
0.
0.
0.
0.
0.
0.
0.
0.
0.
0.
0.
0.
0.
0.
0.
0.
0.
0.
0.
0.
0.
0.
0.
0.
0.
0.
0.
0.
0.
0.
0.
0.
0.
0.
0.
0.
0.
0.
0.
0.
0.
0.
0.
0.
0.
0.
0.
0.
0.
0.
0.
0.
0.
0.
0.
0.
0.
0.
0.
0.
0.
0.
0.
0.
0.
0.
0.
0.
0.
0.
0.
0.
0.
0.
0.
0.
0.
0.
0.
0.
0.
0.
0.
0.
0.
0.
0.
0.
0.
0.
0.
0.
0.
0.
0.
0.
0.
0.
0.
0.
0.
0.
0.
0.
0.
0.
0.
0.
0.
0.
0.
0.
0.
0.
0.
0.
0.
0.
0.
0.
0.
0.
0.
0.
0.
0.
0.
0.
0.
0.
0.
0.
0.
0.
0.
0.
0.
0.
0.
0.
0.
0.
0.
0.
0.
0.
0.
0.
0.
0.
0.
0.
0.
0.
0.
0.
0.
0.
0.
0.
0.
0.
0.
0.
0.
0.
0.
0.
0.
0.
0.
0.
0.
0.
0.
0.
0.
0.
0.
0.
0.
0.
0.
0.
0.
0.
0.
0.
0.
0.
0.
0.
0.
0.
0.
0.
0.
0.
0.
0.
0.
0.
0.
0.
0.
0.
0.
0.
0.
0.
0.
0.
0.
0.
0.
0.
0.
0.
0.
0.
0.
0.
0.
0.
0.
0.
0.
0.
0.
0.
0.
0.
0.
0.
0.
0.
0.
0.
0.
0.
0.
0.
0.
0.
0.
0.
0.
0.
0.
0.
0.
0.
0.
0.
0.
0.
0.
0.
0.
0.
0.
0.
0.
0.
0.
0.
0.
0.
0.
0.
0.
0.
0.
0.
0.
0.
0.
0.
0.
0.
0.
0.
0.
0.
0.
0.
0.
0.
0.
0.
0.
0.
0.
0.
0.
0.
0.
0.
0.
0.
0.
0.
0.
0.
0.
0.
0.
0.
0.
0.
0.
0.
0.
0.
0.
0.
0.
0.
0.
0.
0.
0.
0.
0.
0.
0.
0.
0.
0.
0.
0.
0.
0.
0.
0.
0.
0.
0.
0.
0.000
0.000
0.000
0.000
0.000
0.000
0.
0.
0.
0.
0.
0.
0.
0.
0.
0.
0.
0.
0.
0.
0.
0.
0.
0.
0.
0.
0.
0.
0.
0.
0.
0.
0.
0.
0.
0.
0.
0.
0.
0.
0.
0.
0.
0.
0.
0.
0.
0.
0.
0.
0.
0.
0.
0.
0.000
0.000
0.000
0.000
0.000
0.000
0.000
0.000
0.
0.
0.
0.
0.
0.
0.
0.
0.
0.
0.
0.
0.
0.
0.
0.
0.
0.
0.
0.
0.
0.
0.
0.
0.
0.
0.
0.
0.
0.
0.
0.
0.
0.
0.
0.
0.
0.
0.
0.
0.
0.
0.
0.
0.000
0.000
0.001
0.001
0.001
0.001
0.001
0.001
0.001
0.000
0.000
0.000
0.
0.
0.
0.
0.
0.
0.
0.
0.
0.
0.
0.
0.
0.
0.
0.
0.
0.
0.
0.
0.
0.
0.
0.
0.
0.
0.
0.
0.
0.
0.
0.
0.
0.
0.
0.
0.
0.
0.
0.
0.
0.
0.000
0.000
0.001
0.001
0.002
0.002
0.002
0.002
0.002
0.002
0.002
0.001
0.001
0.001
0.000
0.000
0.000
0.000
0.000
0.000
0.000
0.000
0.000
0.
0.
0.
0.
0.
0.
0.
0.
0.
0.
0.
0.
0.
0.
0.
0.
0.
0.
0.
0.
0.
0.
0.
0.
0.
0.
0.
0.
0.
0.
0.
0.000
0.000
0.001
0.002
0.002
0.003
0.003
0.003
0.003
0.003
0.003
0.002
0.002
0.002
0.002
0.001
0.001
0.001
0.001
0.001
0.000
0.001
0.001
0.000
0.000
0.
0.
0.
0.
0.
0.
0.
0.
0.
0.
0.
0.
0.
0.
0.
0.
0.
0.
0.
0.
0.
0.
0.
0.
0.
0.
0.
0.
0.
0.
0.000
0.001
0.002
0.002
0.002
0.003
0.004
0.004
0.004
0.004
0.003
0.001
0.001
0.002
0.003
0.003
0.002
0.002
0.001
0.001
0.001
0.001
0.001
0.001
0.000
0.000
0.000
0.000
0.000
0.000
0.000
0.
0.
0.
0.
0.
0.
0.
0.
0.
0.
0.
0.
0.
0.
0.
0.
0.
0.
0.
0.
0.
0.
0.
0.000
0.001
0.001
0.002
0.002
0.001
0.002
0.002
0.003
0.002
0.000
-0.003
-0.004
-0.004
-0.002
0.001
0.002
0.002
0.000
-0.002
-0.003
-0.003
-0.002
0.000
0.001
0.001
0.001
0.000
0.000
0.000
0.000
0.000
0.000
0.000
0.
0.
0.
0.
0.
0.
0.
0.
0.
0.
0.
0.
0.
0.
0.
0.
0.
0.
0.
0.
0.000
0.000
0.001
0.001
0.
-0.002
-0.005
-0.006
-0.004
-0.002
-0.005
-0.011
-0.018
-0.024
-0.020
-0.012
-0.006
-0.002
-0.002
-0.008
-0.015
-0.020
-0.017
-0.013
-0.005
0.
0.001
0.002
0.002
0.001
0.001
0.001
0.000
0.000
0.000
0.000
0.
0.
0.
0.
0.
0.
0.
0.
0.
0.
0.
0.
0.
0.
0.
0.
0.
0.
0.
0.000
0.001
0.001
0.
-0.004
-0.013
-0.019
-0.021
-0.020
-0.022
-0.017
0.035
0.258
0.045
0.244
0.213
-0.005
-0.012
-0.016
-0.022
-0.015
0.035
1.469
0.003
-0.014
-0.003
0.001
0.003
0.003
0.002
0.002
0.001
0.001
0.001
0.001
0.000
0.000
0.
0.
0.
0.
0.
0.
0.
0.
0.
0.
0.
0.
0.
0.
0.
0.
0.
0.
0.000
0.001
0.001
-0.002
-0.012
-0.018
0.199
0.256
-0.021
-0.130
-0.007
15.159
538.306
15.477
272.366
186.770
0.732
-0.024
-0.027
0.112
5.397
10.620
100067.344
2.017
-0.019
-0.008
0.001
0.003
0.003
0.002
0.001
0.000
0.000
0.001
0.001
0.001
0.000
0.
0.
0.
0.
0.
0.
0.
0.
0.
0.
0.
0.
0.
0.
0.
0.
0.
0.000
0.000
0.001
0.000
-0.003
-0.015
0.047
22.197
180.158
0.075
-0.471
-0.133
399.562
100003.523
603.449
70376.969
25698.076
3.270
-0.033
-0.008
1.927
1235.106
921.581
1101.173
12.571
-0.020
-0.013
-0.001
0.002
0.002
-0.001
-0.005
-0.005
-0.002
0.
0.001
0.001
0.001
0.
0.
0.
0.
0.
0.
0.
0.
0.
0.
0.
0.
0.
0.
0.
0.
0.
0.000
0.000
0.001
0.000
-0.003
-0.014
0.005
4.919
17.700
-0.371
-0.545
-0.553
8.244
206.538
72.273
49.600
30.755
0.267
-0.050
0.088
0.881
108.712
91.568
7.589
4.671
-0.027
-0.016
-0.008
-0.003
-0.003
-0.010
-0.019
-0.016
-0.007
-0.002
0.000
0.001
0.001
0.
0.
0.
0.
0.
0.
0.
0.
0.
0.
0.
0.
0.
0.
0.
0.
0.
0.
0.000
0.001
0.001
-0.001
-0.009
-0.019
-0.008
-0.062
-0.497
-0.589
-0.520
-0.048
0.126
0.228
0.053
-0.034
-0.077
-0.081
-0.049
-0.034
0.225
0.197
-0.110
-0.132
-0.030
-0.016
-0.017
-0.023
-0.040
-0.055
-0.050
-0.022
-0.011
-0.004
0.
0.001
0.001
0.
0.
0.
0.
0.
0.
0.
0.
0.
0.
0.
0.
0.
0.
0.
0.
0.
0.
0.000
0.001
0.001
0.000
-0.002
-0.009
-0.015
-0.051
-0.170
-0.227
-0.090
-0.031
-0.050
-0.163
-0.144
2.429
1.559
-0.032
-0.217
-0.356
-0.198
0.024
0.054
-0.091
-0.010
-0.001
-0.036
-0.090
-0.381
-0.388
-0.464
-0.114
-0.019
-0.006
0.000
0.001
0.001
0.
0.
0.
0.
0.
0.
0.
0.
0.
0.
0.
0.
0.
0.
0.
0.
0.
0.
0.000
0.000
0.001
0.001
0.000
-0.001
-0.002
-0.006
-0.010
-0.013
-0.008
-0.010
-0.040
-0.140
2.425
899.918
353.548
11.040
-0.333
-0.586
0.631
50.516
186.591
1.535
-0.107
-0.050
-0.061
-0.242
-0.607
-0.330
-0.599
-0.350
-0.033
-0.005
0.
0.001
0.001
0.
0.
0.
0.
0.
0.
0.
0.
0.
0.
0.
0.
0.
0.
0.
0.
0.
0.
0.
0.000
0.001
0.001
0.001
0.001
0.002
0.002
0.002
0.001
-0.002
-0.008
-0.026
-0.064
1.672
332.968
100120.023
1913.227
0.419
1.090
206.706
11655.400
100001.953
18.782
-0.361
0.239
2.661
-0.220
-0.635
-0.544
-0.578
-0.282
-0.025
-0.003
0.001
0.001
0.001
0.
0.
0.
0.
0.
0.
0.
0.
0.
0.
0.
0.
0.
0.
0.
0.
0.
0.
0.
0.
0.000
0.001
0.001
0.002
0.002
0.003
0.003
0.001
-0.004
-0.010
-0.020
-0.038
0.024
6.096
810.428
70.040
-0.395
2.364
1914.827
868.013
206.914
1.253
0.113
2.488
13.284
-0.005
-0.304
-0.425
-0.295
-0.063
-0.007
0.001
0.002
0.001
0.001
0.
0.
0.
0.
0.
0.
0.
0.
0.
0.
0.
0.
0.
0.
0.
0.
0.
0.
0.
0.
0.
0.000
0.001
0.002
0.002
0.003
0.002
-0.001
-0.009
-0.014
-0.019
-0.028
-0.033
0.005
0.319
-0.347
4.124
4.935
121.775
780.172
3.264
0.924
595.932
745.427
7.039
0.080
-0.066
-0.046
-0.022
-0.004
0.002
0.003
0.002
0.001
0.001
0.
0.
0.
0.
0.
0.
0.
0.
0.
0.
0.
0.
0.
0.
0.
0.
0.
0.
0.
0.
0.
0.
0.000
0.001
0.002
0.002
0.000
-0.004
-0.015
-0.022
-0.024
-0.023
-0.023
-0.034
-0.145
-0.489
9.060
68.171
255.744
28.426
4.335
3.978
39164.578
70388.922
25.035
0.402
-0.037
-0.016
0.000
0.004
0.004
0.003
0.002
0.001
0.000
0.
0.
0.
0.
0.
0.
0.
0.
0.
0.
0.
0.
0.
0.
0.
0.
0.
0.
0.
0.
0.
0.000
0.000
0.001
0.002
0.001
-0.001
-0.007
-0.016
-0.021
-0.021
-0.016
-0.011
-0.011
-0.058
-0.417
-0.306
12.527
175.483
9.883
0.062
0.132
17.456
22.586
15.515
1.919
-0.013
-0.010
0.002
0.005
0.004
0.003
0.001
0.001
0.
0.
0.
0.
0.
0.
0.
0.
0.
0.
0.
0.
0.
0.
0.
0.
0.
0.
0.
0.
0.
0.
0.000
0.000
0.001
0.001
0.001
0.000
-0.006
-0.014
-0.017
-0.016
-0.011
-0.005
0.000
-0.012
-0.062
0.077
208.440
100064.633
191.443
0.390
-0.108
-0.467
53.705
100003.273
57.659
-0.215
-0.025
0.001
0.004
0.003
0.002
0.001
0.000
0.
0.
0.
0.
0.
0.
0.
0.
0.
0.
0.
0.
0.
0.
0.
0.
0.
0.
0.
0.
0.
0.
0.000
0.001
0.001
0.001
0.001
0.000
-0.004
-0.010
-0.012
-0.011
-0.007
0.001
0.003
0.000
-0.014
0.028
14.145
595.721
14.155
0.008
-0.075
-0.383
0.552
197.329
1.107
-0.400
-0.023
0.001
0.003
0.002
0.001
0.000
0.
0.
0.
0.
0.
0.
0.
0.
0.
0.
0.
0.
0.000
0.000
0.000
0.000
0.000
0.000
0.
0.
0.
0.
0.
0.000
0.001
0.001
0.001
0.001
0.000
-0.002
-0.004
-0.005
-0.003
0.000
0.003
0.005
0.003
-0.004
-0.010
0.058
0.326
0.041
-0.031
-0.030
-0.077
-0.467
-0.588
-0.592
-0.100
-0.006
0.002
0.002
0.001
0.000
0.
0.
0.
0.
0.
0.
0.
0.000
0.000
0.000
0.000
0.000
0.000
0.000
0.000
0.001
0.000
0.000
0.000
0.000
0.
0.
0.
0.
0.000
0.000
0.001
0.001
0.001
0.001
-0.001
-0.001
-0.001
0.001
0.002
0.004
0.004
0.004
0.002
-0.004
-0.008
-0.010
-0.012
-0.009
-0.004
-0.006
-0.032
-0.064
-0.038
-0.007
0.001
0.002
0.001
0.001
0.000
0.
0.
0.
0.
0.
0.
0.000
0.000
0.000
0.000
0.001
0.001
0.001
0.001
0.001
0.001
0.001
0.001
0.000
0.000
0.000
0.
0.
0.
0.
0.000
0.001
0.001
0.001
0.001
0.001
0.000
0.001
0.002
0.003
0.003
0.003
0.003
0.003
0.002
0.000
0.000
0.001
0.002
0.003
0.004
0.003
0.001
0.001
0.002
0.002
0.001
0.001
0.000
0.
0.
0.
0.
0.
0.
0.000
0.000
0.000
0.001
0.001
0.001
0.001
0.001
0.001
0.001
0.001
0.001
0.001
0.001
0.000
0.000
0.000
0.
0.
0.
0.000
0.000
0.001
0.001
0.001
0.001
0.001
0.002
0.002
0.002
0.002
0.002
0.003
0.003
0.003
0.003
0.003
0.003
0.004
0.004
0.004
0.004
0.004
0.003
0.002
0.001
0.001
0.000
0.000
0.
0.
0.
0.
0.
0.
0.000
0.000
0.001
0.001
0.001
0.001
0.001
0.001
0.001
0.001
0.001
0.001
0.001
0.001
0.000
0.000
0.000
0.
0.
0.
0.000
0.000
0.000
0.001
0.001
0.001
0.001
0.001
0.001
0.001
0.001
0.002
0.002
0.002
0.002
0.003
0.003
0.004
0.003
0.003
0.003
0.002
0.002
0.002
0.001
0.001
0.001
0.000
0.
0.
0.
0.
0.
0.
0.000
0.000
0.000
0.001
0.001
0.001
0.001
0.001
0.001
0.001
0.001
0.001
0.001
0.001
0.001
0.000
0.000
0.000
0.
0.
0.
0.
0.000
0.000
0.000
0.001
0.001
0.001
0.001
0.001
0.001
0.001
0.001
0.001
0.001
0.002
0.002
0.002
0.003
0.003
0.002
0.002
0.002
0.002
0.001
0.001
0.001
0.000
0.
0.
0.
0.
0.
0.
0.
0.000
0.000
0.000
0.001
0.001
0.001
0.001
0.001
0.001
0.001
0.001
0.001
0.001
0.001
0.001
0.000
0.000
0.000
0.
0.
0.
0.
0.
0.000
0.000
0.000
0.000
0.000
0.000
0.000
0.001
0.001
0.000
0.001
0.000
0.001
0.001
0.001
0.002
0.002
0.001
0.001
0.001
0.001
0.001
0.001
0.001
0.000
0.
0.
0.
0.
0.
0.
0.
0.000
0.000
0.000
0.000
0.001
0.001
0.001
0.001
0.001
0.001
0.001
0.001
0.001
0.001
0.001
0.000
0.000
0.000
0.
0.
0.
0.
0.
0.
0.
0.000
0.000
0.000
0.000
0.000
0.000
0.000
0.000
0.000
0.000
0.000
0.001
0.001
0.001
0.001
0.001
0.001
0.001
0.001
0.001
0.001
0.000
0.
0.
0.
0.
0.
0.
0.
0.
0.
0.000
0.000
0.000
0.000
0.000
0.000
0.001
0.001
0.001
0.001
0.001
0.001
0.001
0.000
0.000
0.000
0.
0.
0.
0.
0.
0.
0.
0.
0.
0.
0.
0.
0.
0.000
0.000
0.000
0.
0.
0.000
0.000
0.001
0.001
0.001
0.001
0.001
0.001
0.001
0.001
0.001
0.000
0.
0.
0.
0.
0.
0.
0.
0.
0.
0.000
0.000
0.000
0.000
0.000
0.000
0.000
0.000
0.000
0.000
0.000
0.000
0.000
0.000
0.000
0.000
0.
0.
0.
0.
0.
0.
0.
0.
0.
0.
0.
0.
0.
0.
0.
0.
0.
0.
0.
0.000
0.000
0.000
0.001
0.001
0.001
0.001
0.001
0.001
0.000
0.000
0.
0.
0.
0.
0.
0.
0.
0.
0.
0.
0.000
0.000
0.000
0.000
0.000
0.000
0.
0.000
0.000
0.000
0.000
0.000
0.000
0.000
0.
0.
0.
0.
0.
0.
0.
0.
0.
0.
0.
0.
0.
0.
0.
0.
0.
0.
0.
0.
0.
0.000
0.000
0.000
0.000
0.000
0.000
0.000
0.000
0.000
0.
0.
0.
0.
0.
0.
0.
0.
0.
0.
0.
0.
0.
0.
0.
0.
0.
0.
0.
0.
0.000
0.000
0.
0.
0.
0.
0.
0.
0.
0.
0.
0.
0.
0.
0.
0.
0.
0.
0.
0.
0.
0.
0.
0.
0.
0.
0.
0.000
0.000
0.000
0.000
0.000
0.000
0.000
0.
0.
0.
0.
0.
0.
0.
0.
0.
0.
0.
0.
0.
0.
0.
0.
0.
0.
0.
0.
0.
0.
0.
0.
0.
0.
0.
0.
0.
0.
0.
0.
0.
0.
0.
0.
0.
0.
0.
0.
0.
0.
0.
0.
0.
0.
0.
0.
0.
0.
0.
0.000
0.
0.
0.
0.
0.
0.
0.
0.
0.
0.
0.
0.
0.
0.
0.
0.
0.
0.
0.
0.
0.
0.
0.
0.
0.
0.
0.
0.
0.
0.
0.
0.
0.
0.
0.
0.
0.
0.
0.
0.
0.
0.
0.
0.
0.
0.
0.
0.
0.
0.
0.
0.
0.
0.
0.
0.
0.
0.
0.
0.
0.
0.
0.
0.
0.
0.
0.
0.
0.
0.
0.
0.
0.
0.
0.
0.
0.
0.
0.
0.
0.
0.
0.
0.
0.
0.
0.
0.
0.
0.
0.
0.
0.
0.
0.
0.
0.
0.
0.
0.
0.
0.
0.
0.
0.
0.
0.
0.
0.
0.
0.
0.
0.
0.
0.
0.
0.
0.
0.
0.
0.
0.
0.
0.
0.
0.
0.
0.
0.
0.
0.
0.
0.
0.
0.
0.
0.
0.
0.
0.
0.
0.
0.
0.
0.
0.
0.
0.
0.
0.
0.
0.
0.
0.
0.
0.
0.
0.
0.
0.
0.
0.
0.
0.
0.
0.
0.
0.
0.
0.
0.
0.
0.
0.
0.
0.
0.
0.
0.
0.
0.
0.
0.
0.
0.
0.
0.
0.
0.
0.
0.
0.
0.
0.
0.
0.
0.
0.
0.
0.
0.
0.
0.
0.
0.
0.
0.
0.
0.
0.
0.
0.
0.
0.
0.
0.
0.
0.
0.
0.
0.
0.
0.
0.
0.
0.
0.
0.
0.
0.
0.
0.
0.
0.
0.
0.
0.
0.
0.
0.
0.
0.
0.
0.
0.
0.
0.
0.
0.
0.
0.
0.
0.
0.
0.
0.
0.
0.
0.
0.
0.
0.
0.
0.
0.
0.
0.
0.
0.
0.
0.
0.
0.
0.
0.
0.
0.
0.
0.
0.
0.
0.
0.
0.
0.
0.
0.
0.
0.
0.
0.
0.
0.
0.
0.
0.
0.
0.
0.
0.
0.
0.
0.
0.
0.
0.
0.
0.
0.
0.
0.
0.
0.
0.
0.
0.
0.
0.
0.
0.
0.
0.
0.
0.
0.
0.
0.
0.
0.
0.
0.
0.
0.
0.
0.
0.
0.
0.
0.
0.
0.
0.
0.
0.
0.
0.
0.
0.
0.
0.
0.
0.
0.
0.
0.
0.
0.
0.
0.
0.
0.
0.
0.
0.
0.
0.
0.
0.
0.
0.
0.
0.
0.
0.
0.
0.
0.
0.
0.
0.
0.
0.
0.
0.
0.
0.
0.
0.
0.
0.
0.
0.
0.
0.
0.
0.
0.
0.
0.
0.
0.
0.
0.
0.
0.
0.
0.
0.
0.
0.
0.
0.
0.
0.
0.
0.
0.
0.
0.
0.
0.
0.
0.
0.
0.
0.
0.
0.
0.
0.
0.
0.
0.
0.
0.
0.
0.
0.
0.
0.
0.
0.
0.
0.
0.
0.
0.
0.
0.
0.
0.
0.
0.
0.
0.
0.
0.
0.
0.
0.
0.
0.
0.
0.
0.
0.
0.
0.
0.
0.
0.
0.
0.
0.
0.
0.
0.
0.
0.
0.
0.
0.
0.
0.
0.
0.
0.
0.
0.
0.
0.
0.
0.
0.
0.
0.
0.
0.
0.
0.
0.
0.
0.
0.
0.
0.
0.
0.
0.
0.
0.
0.
0.
0.
0.
0.
0.
0.
0.
0.
0.
0.
0.
0.
0.
0.
0.
0.
0.
0.
0.
0.
0.
0.
0.
0.
0.
0.
0.
0.
0.
0.
0.
0.
0.
0.
0.
0.
0.
0.
0.
0.
0.
0.
0.
0.
0.
0.
0.
0.
0.
0.
0.
0.
0.
0.
0.
0.
0.
0.
0.
0.
0.
0.
0.
0.
0.
0.
0.
0.
0.
0.
0.
0.
0.
0.
0.
0.
0.
0.
0.
0.
0.
0.
0.
0.
0.
0.
0.
0.
0.
0.
0.
0.
0.
0.
0.
0.
0.
0.
0.
0.
0.
0.
0.
0.
0.
0.
0.
0.
0.
0.
0.
0.
0.
0.
0.
0.
0.
0.
0.
0.
0.
0.
0.
0.
0.
0.
0.
0.
0.
0.
0.
0.
0.
0.
0.
0.
0.
0.
0.
0.
0.
0.
0.
0.
0.
0.
0.
0.
0.
0.
0.
0.
0.
0.
0.
0.
0.
0.
0.
0.
0.
0.
0.
0.
0.
0.
0.
0.
0.
0.
0.
0.
0.
0.
0.
0.
0.
0.
0.
0.
0.
0.
0.
0.
0.
0.
0.
0.
0.
0.
0.
0.
0.
0.
0.
0.
0.
0.
0.
0.
0.
0.
0.
0.
0.
0.
0.
0.
0.
0.
0.
0.
0.
0.
0.
0.
0.
0.
0.
0.
0.
0.
0.
0.
0.
0.
0.
0.
0.
0.
0.
0.
0.
0.
0.
0.
0.
0.
0.
0.
0.
0.
0.
0.
0.
0.
0.
0.
0.
0.
0.
0.
0.
0.
0.
0.
0.
0.
0.
0.
0.
0.
0.
0.
0.
0.
0.
0.
0.
0.
0.
0.
0.
0.
0.
0.
0.
0.
0.
0.
0.
0.
0.
0.
0.
0.
0.
0.
0.
0.
0.
0.
0.
0.
0.
0.
0.
0.
0.
0.
0.
0.
0.
0.
0.
0.
0.
0.
0.
0.
0.
0.
0.
0.
0.
0.
0.
0.
0.
0.
0.
0.
0.
0.
0.
0.
0.
0.
0.
0.
0.
0.
0.
0.
0.
0.
0.
0.
0.
0.
0.
0.
0.
0.
0.
0.
0.
0.
0.
0.
0.
0.
0.
0.
0.
0.
0.
0.
0.
0.
0.
0.
0.
0.
0.
0.
0.
0.
0.
0.
0.
0.
0.
0.
0.
0.
0.
0.
0.
0.
0.
0.
0.
0.
0.
0.
0.
0.
0.
0.
0.
0.
0.
0.
0.
0.
0.
0.
0.
0.
0.
0.
0.
0.
0.
0.
0.
0.
0.
0.
0.
0.
0.
0.
0.
0.
0.
0.
0.
0.
0.
0.
0.
0.
0.
0.
0.
0.
0.
0.
0.
0.
0.
0.
0.
0.
0.
0.
0.
0.
0.
0.
0.
0.
0.
0.
0.
0.
0.
0.
0.
0.
0.
0.
0.
0.
0.
0.
0.
0.
0.
0.
0.
0.
0.
0.
0.
0.
0.
0.
0.
0.
0.
0.
0.
0.
0.
0.
0.
0.
0.
0.
0.
0.
0.
0.
0.
0.
0.
0.
0.
0.
0.
0.
0.
0.
0.
0.
0.
0.
0.
0.
0.
0.
0.
0.
0.
0.
0.
0.
0.
0.
0.
0.
0.
0.
0.
0.
0.
0.
0.
0.
0.
0.
0.
0.
0.
0.
0.
0.
0.
0.
0.
0.
0.
0.
0.
0.
0.
0.
0.
0.
0.
0.
0.
0.
0.
0.
0.
0.
0.
0.
0.
0.
0.
0.
0.
0.
0.
0.
0.
0.
0.
0.
0.
0.
0.
0.
0.
0.
0.
0.
0.
0.
0.
0.
0.
0.
0.
0.
0.
0.
0.
0.
0.
0.
0.
0.
0.
0.
0.
0.
0.
0.
0.
0.
0.
0.
0.
0.
0.
0.
0.
0.
0.
0.
0.
0.
0.
0.
0.
0.
0.
0.
0.
0.
0.
0.
0.
0.
0.
0.
0.
0.
0.
0.
0.
0.
0.
0.
0.
0.
0.
0.
0.
0.
0.
0.
0.
0.
0.
0.
0.
0.
0.
0.
0.
0.
0.
0.
0.
0.
0.
0.
0.
0.
0.
0.
0.
0.
0.
0.
0.
0.
0.
0.
0.
0.
0.
0.
0.
0.
0.
0.
0.
0.
0.
0.
0.
0.
0.
0.
0.
0.
0.
0.
0.
0.
0.
0.
0.
0.
0.
0.
0.
0.
0.
0.
0.
0.
0.
0.
0.
0.
0.
0.
0.
0.
0.
0.
0.
0.
0.
0.
0.
0.
0.
0.
0.
0.
0.
0.
0.
0.
0.
0.
0.
0.
0.
0.
0.
0.
0.
0.
0.
0.
0.
0.
0.
0.
0.
0.
0.
0.
0.
0.
0.
0.
0.
0.
0.
0.
0.
0.
0.
0.
0.
0.
0.
0.
0.
0.
0.
0.
0.
0.
0.
0.
0.
0.
0.
0.
0.
0.
0.
0.
0.
0.
0.
0.
0.
0.
0.
0.
0.
0.
0.
0.
0.
0.
0.
0.
0.
0.
0.
0.
0.
0.
0.
0.
0.
0.
0.
0.
0.
0.
0.
0.
0.
0.
0.
0.
0.
0.
0.
0.
0.
0.
0.
0.
0.
0.
0.
0.
0.
0.
0.
0.
0.
0.
0.
0.
0.
0.
0.
0.
0.
0.
0.
0.
0.
0.
0.
0.
0.
0.
0.
0.
0.
0.
0.
0.
0.
0.
0.
0.
0.
0.
0.
0.
0.
0.
0.
0.
0.
0.
0.
0.
0.
0.
0.
0.
0.
0.
0.
0.
0.
0.
0.
0.
0.
0.
0.
0.
0.
0.
0.
0.
0.
0.
0.
0.
0.
0.
0.
0.
0.
0.
0.
0.
0.
0.
0.
0.
0.
0.
0.
0.
0.
0.
0.
0.
0.
0.
0.
0.
0.
0.
0.
0.
0.
0.
0.
0.
0.
0.
0.
0.
0.
0.
0.
0.
0.
0.
0.
0.
0.
0.
0.
0.
0.
0.
0.
0.
0.
0.
0.
0.
0.
0.
0.
0.
0.
0.
0.
0.
0.
0.
0.
0.
0.
0.
0.
0.
0.
0.
0.
0.
0.
0.
0.
0.
0.
0.
0.
0.
0.
0.
0.
0.
0.
0.
0.
0.
0.
0.
0.
0.
0.
0.
0.
0.
0.
0.
0.
0.
0.
0.
0.
0.
0.
0.
0.
0.
0.
0.
0.
0.
0.
0.
0.
0.
0.
0.
0.
0.
0.
0.
0.
0.
0.
0.
0.
0.
0.
0.
0.
0.
0.
0.
0.
0.
0.
0.
0.
0.
0.
0.
0.
0.
0.
0.
0.
0.
0.
0.
0.
0.
0.
0.
0.
0.
0.
0.
0.
0.
0.
0.
0.
0.
0.
0.
0.
0.
0.
0.
0.
0.
0.
0.
0.
0.
0.
0.
0.
0.
0.
0.
0.
0.
0.
0.
0.
0.
0.
0.
0.
0.
0.
0.
0.
0.
0.
0.
0.
0.
0.
0.
0.
0.
0.
0.
0.
0.
0.
0.
0.
0.
0.
0.
0.
0.
0.
0.
0.
0.
0.
0.
0.
0.
0.
0.
0.
0.
0.
0.
0.
0.
0.
0.
0.
0.
0.
0.
0.
0.
0.
0.
0.
0.
0.
0.
0.
0.
0.
0.
0.
0.
0.
0.
0.
0.
0.
0.
0.
0.
0.
0.
0.
0.
0.
0.
0.
0.
0.
0.
0.
0.
0.
0.
0.
0.
0.
0.
0.
0.
0.
0.
0.
0.
0.
0.
0.
0.
0.
0.
0.
0.
0.
0.
0.
0.
0.
0.
0.
0.
0.
0.
0.
0.
0.
0.
0.
0.
0.
0.
0.
0.
0.
0.
0.
0.
0.
0.
0.
0.
0.
0.
0.
0.
0.
0.
0.
0.
0.
0.
0.
0.
0.
0.
0.
0.
0.
0.
0.
0.
0.
0.
0.
0.
0.
0.
0.
0.
0.
0.
0.
0.
0.
0.
0.
0.
0.
0.
0.
0.
0.
0.
0.
0.
0.
0.
0.
0.
0.
0.
0.
0.
0.
0.
0.
0.
0.
0.
0.
0.
0.
0.
0.
0.
0.
0.
0.
0.
0.
0.
0.
0.
0.
0.
0.
0.
0.
0.
0.
0.
0.
0.
0.
0.
0.
0.
0.
0.
0.
0.
0.
0.
0.
0.
0.
0.
0.
0.
0.
0.
0.
0.
0.
0.
0.
0.
0.
0.
0.
0.
0.
0.
0.
0.
0.
0.
0.
0.
0.
0.
0.
0.
0.
0.
0.
0.
0.
0.
0.
0.
0.
0.
0.
0.
0.
0.
0.
0.
0.
0.
0.
0.
0.
0.
0.
0.
0.
0.
0.
0.
0.
0.
0.
0.
0.
0.
0.
0.
0.
0.
0.
0.
0.
0.
0.
0.
0.
0.
0.
0.
0.
0.
0.
0.
0.
0.
0.
0.
0.
0.
0.
0.
0.
0.
0.
0.
0.
0.
0.
0.
0.
0.
0.
0.
0.
0.
0.
0.
0.
0.
0.
0.
0.
0.
0.
0.
0.
0.
0.
0.
0.
0.
0.
0.
0.
0.
0.
0.
0.
0.
0.
0.
0.
0.
0.
0.
0.
0.
0.
0.
0.
0.
0.
0.
0.
0.000
0.000
0.000
0.000
0.000
0.000
0.
0.
0.
0.
0.
0.
0.
0.
0.
0.
0.
0.
0.
0.
0.
0.
0.
0.
0.
0.
0.
0.
0.
0.
0.
0.
0.
0.
0.
0.
0.
0.
0.
0.
0.
0.
0.
0.
0.
0.
0.
0.
0.
0.
0.
0.
0.
0.000
0.000
0.000
0.000
0.000
0.000
0.000
0.000
0.000
0.001
0.000
0.000
0.000
0.
0.
0.
0.
0.
0.
0.
0.
0.
0.
0.
0.
0.
0.
0.
0.
0.
0.
0.
0.
0.
0.
0.
0.
0.
0.
0.
0.
0.
0.
0.
0.
0.
0.
0.
0.
0.
0.
0.
0.
0.000
0.000
0.001
0.001
0.001
0.001
0.001
0.001
0.001
0.001
0.001
0.001
0.000
0.000
0.000
0.000
0.
0.
0.
0.
0.
0.
0.
0.
0.
0.
0.
0.
0.
0.
0.
0.
0.
0.
0.
0.
0.
0.
0.
0.
0.
0.
0.
0.
0.
0.
0.
0.
0.
0.
0.
0.
0.
0.
0.000
0.000
0.001
0.001
0.001
0.002
0.001
0.001
0.001
0.001
0.001
0.001
0.001
0.001
0.000
0.000
0.000
0.000
0.
0.
0.
0.
0.
0.
0.
0.
0.
0.
0.
0.
0.
0.
0.
0.
0.
0.
0.
0.
0.
0.
0.
0.
0.
0.
0.
0.
0.
0.
0.
0.
0.
0.
0.
0.
0.000
0.000
0.001
0.002
0.002
0.002
0.002
0.002
0.002
0.002
0.003
0.003
0.003
0.002
0.001
0.001
0.001
0.001
0.001
0.001
0.000
0.000
0.000
0.000
0.
0.
0.
0.
0.
0.
0.
0.
0.
0.
0.
0.
0.
0.
0.
0.
0.
0.
0.
0.
0.
0.
0.
0.
0.
0.
0.
0.
0.
0.
0.000
0.000
0.001
0.002
0.002
0.003
0.003
0.003
0.003
0.003
0.003
0.003
0.003
0.003
0.003
0.003
0.002
0.002
0.002
0.001
0.001
0.001
0.001
0.001
0.000
0.000
0.
0.
0.
0.
0.
0.
0.
0.
0.
0.
0.
0.
0.
0.
0.
0.
0.
0.
0.
0.
0.
0.
0.
0.
0.
0.
0.
0.
0.
0.000
0.001
0.002
0.002
0.002
0.002
0.003
0.003
0.003
0.003
0.003
0.003
0.002
0.002
0.004
0.004
0.004
0.003
0.002
0.001
0.001
0.001
0.001
0.001
0.001
0.000
0.000
0.000
0.000
0.000
0.000
0.000
0.000
0.
0.
0.
0.
0.
0.
0.
0.
0.
0.
0.
0.
0.
0.
0.
0.
0.
0.
0.
0.
0.
0.
0.000
0.001
0.002
0.002
0.001
0.000
-0.001
-0.001
0.
0.000
-0.002
-0.005
-0.006
-0.004
-0.001
0.002
0.003
0.002
0.000
-0.002
-0.004
-0.004
-0.002
0.000
0.001
0.001
0.001
0.001
0.001
0.001
0.000
0.000
0.000
0.000
0.000
0.
0.
0.
0.
0.
0.
0.
0.
0.
0.
0.
0.
0.
0.
0.
0.
0.
0.
0.
0.000
0.001
0.001
0.001
-0.001
-0.006
-0.013
-0.017
-0.015
-0.012
-0.014
-0.022
-0.028
-0.029
-0.023
-0.015
-0.007
-0.003
-0.004
-0.011
-0.019
-0.023
-0.019
-0.014
-0.006
0.
0.002
0.002
0.002
0.002
0.001
0.001
0.001
0.001
0.000
0.000
0.000
0.
0.
0.
0.
0.
0.
0.
0.
0.
0.
0.
0.
0.
0.
0.
0.
0.
0.
0.000
0.001
0.001
0.000
-0.008
-0.019
-0.027
-0.029
-0.031
-0.033
-0.036
-0.028
0.043
0.100
0.136
0.091
-0.017
-0.019
-0.024
-0.026
-0.008
0.057
0.332
0.002
-0.017
-0.004
0.001
0.003
0.003
0.002
0.001
0.001
0.001
0.001
0.001
0.000
0.000
0.
0.
0.
0.
0.
0.
0.
0.
0.
0.
0.
0.
0.
0.
0.
0.
0.
0.000
0.000
0.001
0.001
-0.003
-0.016
0.088
4.960
6.478
0.383
-0.129
-0.091
1.863
20.459
28.038
51.459
36.149
0.310
-0.037
-0.014
0.395
14.596
36.268
1101.053
5.425
-0.022
-0.013
-0.001
0.003
0.002
-0.002
-0.007
-0.006
-0.002
0.000
0.001
0.001
0.000
0.
0.
0.
0.
0.
0.
0.
0.
0.
0.
0.
0.
0.
0.
0.
0.
0.
0.000
0.000
0.001
0.000
-0.006
-0.019
2.553
8174.096
29763.447
48.662
6.172
-0.297
15.100
635.341
100028.266
2753.539
899.071
1.313
0.059
4.379
14.957
29579.299
17300.904
100009.992
27.821
-0.016
-0.021
-0.009
-0.002
-0.005
-0.032
-0.074
-0.058
-0.018
-0.003
0.000
0.001
0.001
0.
0.
0.
0.
0.
0.
0.
0.
0.
0.
0.
0.
0.
0.
0.
0.
0.
0.000
0.000
0.001
0.000
-0.005
-0.019
0.338
215.837
472.467
2183.072
15035.294
-0.087
0.904
23.477
7880.401
216.064
9.159
0.080
0.648
108.662
126.500
650.535
490.293
12.825
2.052
-0.030
-0.023
-0.020
-0.017
-0.028
-0.134
-0.321
-0.217
-0.048
-0.011
-0.002
0.001
0.001
0.
0.
0.
0.
0.
0.
0.
0.
0.
0.
0.
0.
0.
0.
0.
0.
0.
0.
0.000
0.001
0.001
-0.002
-0.013
-0.022
0.178
1.056
10.163
40.376
-0.581
-0.222
0.056
1.019
0.133
-0.238
-0.035
0.091
7.048
7.112
1.072
0.405
-0.097
0.706
1.012
0.833
-0.003
-0.049
-0.090
-0.178
-0.397
-0.208
-0.042
-0.011
-0.004
0.000
0.001
0.
0.
0.
0.
0.
0.
0.
0.
0.
0.
0.
0.
0.
0.
0.
0.
0.
0.
0.000
0.001
0.001
0.000
-0.004
-0.013
-0.018
-0.046
-0.211
-0.366
-0.292
-0.077
-0.202
-0.579
1.696
3.279
2.692
0.127
-0.646
-0.561
-0.354
-0.141
-0.099
0.539
26.159
19.119
0.243
-0.151
-0.356
0.192
-0.353
-0.187
-0.006
-0.012
-0.005
0.000
0.001
0.
0.
0.
0.
0.
0.
0.
0.
0.
0.
0.
0.
0.
0.
0.
0.
0.
0.
0.000
0.000
0.001
0.001
0.
-0.002
-0.005
-0.010
-0.020
-0.034
-0.031
-0.033
-0.158
-0.619
0.250
25.105
35.377
3.489
-0.612
50.223
5.488
7.001
13.979
0.462
4.620
3.788
1.016
0.876
11.894
30824.914
89.618
-0.575
-0.074
-0.015
-0.004
0.001
0.001
0.
0.
0.
0.
0.
0.
0.
0.
0.
0.
0.
0.
0.
0.
0.
0.
0.
0.
0.
0.000
0.001
0.001
0.001
0.002
0.002
0.002
0.000
-0.007
-0.017
-0.026
-0.068
-0.283
1.082
819.973
6067.178
173.825
-0.138
9.932
1270.055
581.965
659.798
2.771
-0.165
2.591
16.410
0.863
3.292
2360.351
20.343
-0.565
-0.066
-0.012
-0.001
0.001
0.001
0.
0.
0.
0.
0.
0.
0.
0.
0.
0.
0.
0.
0.
0.
0.
0.
0.
0.
0.
0.
0.000
0.001
0.001
0.002
0.003
0.003
0.000
-0.009
-0.018
-0.014
-0.031
-0.074
0.363
78.567
247.873
16.730
-0.553
6.880
25724.617
6982.776
17.163
-0.142
0.081
779.710
19078.328
4.365
-0.446
-0.268
-0.334
-0.182
-0.024
-0.003
0.001
0.002
0.001
0.
0.
0.
0.
0.
0.
0.
0.
0.
0.
0.
0.
0.
0.
0.
0.
0.
0.
0.
0.
0.
0.000
0.001
0.002
0.003
0.002
-0.002
-0.012
-0.022
0.045
0.021
-0.050
-0.052
0.212
0.491
-0.296
2676.336
2419.913
2468.214
100011.547
13.822
0.705
31.241
10234.296
628.628
1.530
-0.094
-0.075
-0.045
-0.017
-0.002
0.002
0.002
0.002
0.001
0.
0.
0.
0.
0.
0.
0.
0.
0.
0.
0.
0.
0.
0.
0.
0.
0.
0.
0.
0.
0.
0.000
0.001
0.002
0.002
0.001
-0.004
-0.019
-0.027
0.002
0.019
-0.034
-0.050
-0.060
-0.305
-0.466
26628.049
38013.016
100045.664
220.454
32.790
3.157
126.916
100031.922
487.461
0.272
-0.048
-0.017
-0.002
0.002
0.003
0.003
0.002
0.001
0.001
0.
0.
0.
0.
0.
0.
0.
0.
0.
0.
0.
0.
0.
0.
0.
0.
0.
0.
0.
0.
0.
0.000
0.001
0.001
0.002
0.000
-0.008
-0.025
0.004
0.830
4.545
0.689
-0.031
-0.035
-0.124
-0.637
0.613
163.369
100188.688
288.440
30.603
0.451
4.247
13.858
1.864
-0.291
-0.049
-0.007
0.003
0.005
0.004
0.003
0.002
0.001
0.000
0.
0.
0.
0.
0.
0.
0.
0.
0.
0.
0.
0.
0.
0.
0.
0.
0.
0.
0.
0.
0.000
0.000
0.001
0.001
0.001
-0.002
-0.012
-0.030
-0.008
0.621
1.201
0.072
-0.019
-0.014
-0.031
-0.125
-0.141
85.414
95353.711
896.210
55848.211
3.380
-0.192
-0.621
-0.001
-0.342
-0.107
-0.007
0.004
0.005
0.004
0.002
0.001
0.000
0.
0.
0.
0.
0.
0.
0.000
0.000
0.000
0.
0.000
0.000
0.000
0.000
0.000
0.000
0.000
0.
0.
0.
0.
0.000
0.000
0.001
0.001
0.001
-0.002
-0.013
-0.031
-0.029
-0.020
-0.007
-0.016
-0.009
-0.002
-0.006
-0.023
-0.025
0.935
7.259
2.424
1.489
-0.029
-0.213
-0.621
-0.581
-0.477
-0.120
-0.005
0.004
0.004
0.003
0.001
0.000
0.000
0.
0.
0.
0.
0.000
0.000
0.000
0.000
0.000
0.000
0.001
0.000
0.001
0.001
0.001
0.000
0.000
0.000
0.
0.
0.
0.
0.000
0.001
0.001
0.001
-0.002
-0.012
-0.033
-0.039
-0.027
-0.014
-0.006
0.001
0.003
0.003
-0.004
-0.014
-0.017
-0.003
-0.038
-0.050
-0.048
-0.061
-0.189
-0.354
-0.190
-0.030
0.000
0.003
0.002
0.001
0.001
0.
0.
0.
0.
0.
0.000
0.000
0.000
0.001
0.001
0.001
0.001
0.001
0.001
0.001
0.001
0.001
0.001
0.001
0.000
0.000
0.
0.
0.
0.000
0.001
0.001
0.001
-0.001
-0.008
-0.026
-0.036
-0.018
-0.004
0.002
0.004
0.005
0.005
0.002
-0.004
-0.011
-0.018
-0.023
-0.022
-0.015
-0.011
-0.015
-0.021
-0.011
0.000
0.003
0.003
0.001
0.001
0.000
0.
0.
0.
0.
0.000
0.000
0.001
0.001
0.001
0.001
0.001
0.001
0.001
0.001
0.001
0.001
0.001
0.001
0.001
0.001
0.000
0.000
0.
0.
0.000
0.001
0.001
0.001
0.001
-0.003
-0.010
-0.014
-0.006
0.001
0.003
0.004
0.004
0.004
0.004
0.002
0.000
-0.002
-0.003
-0.004
-0.003
-0.002
0.001
0.004
0.004
0.004
0.003
0.002
0.001
0.000
0.
0.
0.
0.
0.
0.000
0.000
0.001
0.001
0.001
0.001
0.002
0.002
0.002
0.001
0.001
0.001
0.001
0.001
0.001
0.001
0.000
0.000
0.000
0.
0.000
0.000
0.001
0.001
0.001
0.000
-0.001
-0.001
0.000
0.002
0.003
0.004
0.004
0.003
0.004
0.004
0.003
0.003
0.002
0.001
-0.002
-0.006
-0.003
0.002
0.004
0.003
0.002
0.001
0.001
0.000
0.
0.
0.
0.
0.
0.000
0.001
0.001
0.001
0.001
0.001
0.002
0.002
0.002
0.002
0.001
0.
0.000
0.000
0.001
0.001
0.001
0.000
0.000
0.
0.
0.000
0.000
0.001
0.001
0.001
0.001
0.001
0.002
0.002
0.003
0.002
0.003
0.003
0.003
0.003
0.003
0.004
0.003
0.001
-0.003
-0.008
-0.006
0.000
0.002
0.002
0.001
0.001
0.000
0.
0.
0.
0.
0.
0.000
0.000
0.001
0.001
0.001
0.001
0.002
0.002
0.002
0.002
0.002
0.001
0.000
-0.001
0.
0.001
0.001
0.001
0.000
0.000
0.
0.
0.
0.000
0.000
0.001
0.001
0.001
0.001
0.002
0.002
0.002
0.002
0.002
0.002
0.002
0.003
0.003
0.003
0.003
0.001
-0.002
-0.004
-0.003
0.000
0.001
0.001
0.001
0.001
0.000
0.
0.
0.
0.
0.
0.000
0.000
0.001
0.001
0.001
0.001
0.001
0.002
0.002
0.002
0.002
0.001
0.
0.000
0.000
0.001
0.001
0.001
0.000
0.000
0.
0.
0.
0.000
0.000
0.000
0.000
0.001
0.001
0.001
0.001
0.001
0.001
0.001
0.001
0.001
0.002
0.002
0.002
0.002
0.000
-0.004
-0.006
-0.003
0.000
0.001
0.001
0.001
0.000
0.
0.
0.
0.
0.
0.
0.000
0.000
0.001
0.001
0.001
0.001
0.001
0.002
0.002
0.002
0.002
0.001
0.001
0.001
0.001
0.001
0.001
0.000
0.000
0.000
0.
0.
0.
0.
0.
0.000
0.000
0.000
0.000
0.000
0.000
0.001
0.001
0.001
0.001
0.001
0.001
0.001
0.002
0.001
0.000
-0.001
-0.002
-0.001
0.000
0.001
0.001
0.001
0.000
0.
0.
0.
0.
0.
0.
0.000
0.000
0.000
0.001
0.001
0.001
0.001
0.001
0.002
0.002
0.002
0.002
0.001
0.001
0.001
0.001
0.001
0.000
0.000
0.
0.
0.
0.
0.
0.
0.
0.
0.
0.000
0.000
0.000
0.000
0.000
0.000
0.000
0.000
0.000
0.001
0.001
0.001
0.001
0.000
0.000
0.001
0.001
0.001
0.001
0.001
0.000
0.
0.
0.
0.
0.
0.
0.
0.000
0.000
0.000
0.001
0.001
0.001
0.001
0.001
0.001
0.001
0.001
0.001
0.001
0.001
0.001
0.000
0.000
0.000
0.
0.
0.
0.
0.
0.
0.
0.
0.
0.
0.000
0.000
0.000
0.000
0.000
0.000
0.
0.000
0.000
0.001
0.001
0.001
0.001
0.001
0.001
0.001
0.001
0.001
0.000
0.
0.
0.
0.
0.
0.
0.
0.
0.
0.000
0.000
0.000
0.000
0.000
0.000
0.001
0.001
0.001
0.001
0.001
0.001
0.001
0.000
0.000
0.000
0.
0.
0.
0.
0.
0.
0.
0.
0.
0.
0.
0.
0.
0.
0.
0.
0.
0.
0.
0.000
0.000
0.000
0.001
0.001
0.001
0.001
0.001
0.000
0.000
0.000
0.
0.
0.
0.
0.
0.
0.
0.
0.
0.
0.000
0.000
0.000
0.000
0.000
0.000
0.000
0.000
0.000
0.001
0.000
0.000
0.000
0.
0.
0.
0.
0.
0.
0.
0.
0.
0.
0.
0.
0.
0.
0.
0.
0.
0.
0.
0.
0.
0.
0.000
0.000
0.000
0.000
0.000
0.000
0.000
0.000
0.000
0.
0.
0.
0.
0.
0.
0.
0.
0.
0.
0.
0.
0.
0.
0.
0.
0.
0.000
0.000
0.000
0.000
0.000
0.000
0.
0.
0.
0.
0.
0.
0.
0.
0.
0.
0.
0.
0.
0.
0.
0.
0.
0.
0.
0.
0.
0.
0.
0.
0.000
0.000
0.000
0.000
0.000
0.000
0.
0.
0.
0.
0.
0.
0.
0.
0.
0.
0.
0.
0.
0.
0.
0.
0.
0.
0.
0.000
0.000
0.000
0.000
0.000
0.
0.
0.
0.
0.
0.
0.
0.
0.
0.
0.
0.
0.
0.
0.
0.
0.
0.
0.
0.
0.
0.
0.
0.
0.
0.
0.
0.
0.
0.
0.
0.
0.
0.
0.
0.
0.
0.
0.
0.
0.
0.
0.
0.
0.
0.
0.
0.
0.
0.
0.
0.
0.000
0.
0.
0.
0.
0.
0.
0.
0.
0.
0.
0.
0.
0.
0.
0.
0.
0.
0.
0.
0.
0.
0.
0.
0.
0.
0.
0.
0.
0.
0.
0.
0.
0.
0.
0.
0.
0.
0.
0.
0.
0.
0.
0.
0.
0.
0.
0.
0.
0.
0.
0.
0.
0.
0.
0.
0.
0.
0.
0.
0.
0.
0.
0.
0.
0.
0.
0.
0.
0.
0.
0.
0.
0.
0.
0.
0.
0.
0.
0.
0.
0.
0.
0.
0.
0.
0.
0.
0.
0.
0.
0.
0.
0.
0.
0.
0.
0.
0.
0.
0.
0.
0.
0.
0.
0.
0.
0.
0.
0.
0.
0.
0.
0.
0.
0.
0.
0.
0.
0.
0.
0.
0.
0.
0.
0.
0.
0.
0.
0.
0.
0.
0.
0.
0.
0.
0.
0.
0.
0.
0.
0.
0.
0.
0.
0.
0.
0.
0.
0.
0.
0.
0.
0.
0.
0.
0.
0.
0.
0.
0.
0.
0.
0.
0.
0.
0.
0.
0.
0.
0.
0.
0.
0.
0.
0.
0.
0.
0.
0.
0.
0.
0.
0.
0.
0.
0.
0.
0.
0.
0.
0.
0.
0.
0.
0.
0.
0.
0.
0.
0.
0.
0.
0.
0.
0.
0.
0.
0.
0.
0.
0.
0.
0.
0.
0.
0.
0.
0.
0.
0.
0.
0.
0.
0.
0.
0.
0.
0.
0.
0.
0.
0.
0.
0.
0.
0.
0.
0.
0.
0.
0.
0.
0.
0.
0.
0.
0.
0.
0.
0.
0.
0.
0.
0.
0.
0.
0.
0.
0.
0.
0.
0.
0.
0.
0.
0.
0.
0.
0.
0.
0.
0.
0.
0.
0.
0.
0.
0.
0.
0.
0.
0.
0.
0.
0.
0.
0.
0.
0.
0.
0.
0.
0.
0.
0.
0.
0.
0.
0.
0.
0.
0.
0.
0.
0.
0.
0.
0.
0.
0.
0.
0.
0.
0.
0.
0.
0.
0.
0.
0.
0.
0.
0.
0.
0.
0.
0.
0.
0.
0.
0.
0.
0.
0.
0.
0.
0.
0.
0.
0.
0.
0.
0.
0.
0.
0.
0.
0.
0.
0.
0.
0.
0.
0.
0.
0.
0.
0.
0.
0.
0.
0.
0.
0.
0.
0.
0.
0.
0.
0.
0.
0.
0.
0.
0.
0.
0.
0.
0.
0.
0.
0.
0.
0.
0.
0.
0.
0.
0.
0.
0.
0.
0.
0.
0.
0.
0.
0.
0.
0.
0.
0.
0.
0.
0.
0.
0.
0.
0.
0.
0.
0.
0.
0.
0.
0.
0.
0.
0.
0.
0.
0.
0.
0.
0.
0.
0.
0.
0.
0.
0.
0.
0.
0.
0.
0.
0.
0.
0.
0.
0.
0.
0.
0.
0.
0.
0.
0.
0.
0.
0.
0.
0.
0.
0.
0.
0.
0.
0.
0.
0.
0.
0.
0.
0.
0.
0.
0.
0.
0.
0.
0.
0.
0.
0.
0.
0.
0.
0.
0.
0.
0.
0.
0.
0.
0.
0.
0.
0.
0.
0.
0.
0.
0.
0.
0.
0.
0.
0.
0.
0.
0.
0.
0.
0.
0.
0.
0.
0.
0.
0.
0.
0.
0.
0.
0.
0.
0.
0.
0.
0.
0.
0.
0.
0.
0.
0.
0.
0.
0.
0.
0.
0.
0.
0.
0.
0.
0.
0.
0.
0.
0.
0.
0.
0.
0.
0.
0.
0.
0.
0.
0.
0.
0.
0.
0.
0.
0.
0.
0.
0.
0.
0.
0.
0.
0.
0.
0.
0.
0.
0.
0.
0.
0.
0.
0.
0.
0.
0.
0.
0.
0.
0.
0.
0.
0.
0.
0.
0.
0.
0.
0.
0.
0.
0.
0.
0.
0.
0.
0.
0.
0.
0.
0.
0.
0.
0.
0.
0.
0.
0.
0.
0.
0.
0.
0.
0.
0.
0.
0.
0.
0.
0.
0.
0.
0.
0.
0.
0.
0.
0.
0.
0.
0.
0.
0.
0.
0.
0.
0.
0.
0.
0.
0.
0.
0.
0.
0.
0.
0.
0.
0.
0.
0.
0.
0.
0.
0.
0.
0.
0.
0.
0.
0.
0.
0.
0.
0.
0.
0.
0.
0.
0.
0.
0.
0.
0.
0.
0.
0.
0.
0.
0.
0.
0.
0.
0.
0.
0.
0.
0.
0.
0.
0.
0.
0.
0.
0.
0.
0.
0.
0.
0.
0.
0.
0.
0.
0.
0.
0.
0.
0.
0.
0.
0.
0.
0.
0.
0.
0.
0.
0.
0.
0.
0.
0.
0.
0.
0.
0.
0.
0.
0.
0.
0.
0.
0.
0.
0.
0.
0.
0.
0.
0.
0.
0.
0.
0.
0.
0.
0.
0.
0.
0.
0.
0.
0.
0.
0.
0.
0.
0.
0.
0.
0.
0.
0.
0.
0.
0.
0.
0.
0.
0.
0.
0.
0.
0.
0.
0.
0.
0.
0.
0.
0.
0.
0.
0.
0.
0.
0.
0.
0.
0.
0.
0.
0.
0.
0.
0.
0.
0.
0.
0.
0.
0.
0.
0.
0.
0.
0.
0.
0.
0.
0.
0.
0.
0.
0.
0.
0.
0.
0.
0.
0.
0.
0.
0.
0.
0.
0.
0.
0.
0.
0.
0.
0.
0.
0.
0.
0.
0.
0.
0.
0.
0.
0.
0.
0.
0.
0.
0.
0.
0.
0.
0.
0.
0.
0.
0.
0.
0.
0.
0.
0.
0.
0.
0.
0.
0.
0.
0.
0.
0.
0.
0.
0.
0.
0.
0.
0.
0.
0.
0.
0.
0.
0.
0.
0.
0.
0.
0.
0.
0.
0.
0.
0.
0.
0.
0.
0.
0.
0.
0.
0.
0.
0.
0.
0.
0.
0.
0.
0.
0.
0.
0.
0.
0.
0.
0.
0.
0.
0.
0.
0.
0.
0.
0.
0.
0.
0.
0.
0.
0.
0.
0.
0.
0.
0.
0.
0.
0.
0.
0.
0.
0.
0.
0.
0.
0.
0.
0.
0.
0.
0.
0.
0.
0.
0.
0.
0.
0.
0.
0.
0.
0.
0.
0.
0.
0.
0.
0.
0.
0.
0.
0.
0.
0.
0.
0.
0.
0.
0.
0.
0.
0.
0.
0.
0.
0.
0.
0.
0.
0.
0.
0.
0.
0.
0.
0.
0.
0.
0.
0.
0.
0.
0.
0.
0.
0.
0.
0.
0.
0.
0.
0.
0.
0.
0.
0.
0.
0.
0.
0.
0.
0.
0.
0.
0.
0.
0.
0.
0.
0.
0.
0.
0.
0.
0.
0.
0.
0.
0.
0.
0.
0.
0.
0.
0.
0.
0.
0.
0.
0.
0.
0.
0.
0.
0.
0.
0.
0.
0.
0.
0.
0.
0.
0.
0.
0.
0.
0.
0.
0.
0.
0.
0.
0.
0.
0.
0.
0.
0.
0.
0.
0.
0.
0.
0.
0.
0.
0.
0.
0.
0.
0.
0.
0.
0.
0.
0.
0.
0.
0.
0.
0.
0.
0.
0.
0.
0.
0.
0.
0.
0.
0.
0.
0.
0.
0.
0.
0.
0.
0.
0.
0.
0.
0.
0.
0.
0.
0.
0.
0.
0.
0.
0.
0.
0.
0.
0.
0.
0.
0.
0.
0.
0.
0.
0.
0.
0.
0.
0.
0.
0.
0.
0.
0.
0.
0.
0.
0.
0.
0.
0.
0.
0.
0.
0.
0.
0.
0.
0.
0.
0.
0.
0.
0.
0.
0.
0.
0.
0.
0.
0.
0.
0.
0.
0.
0.
0.
0.
0.
0.
0.
0.
0.
0.
0.
0.
0.
0.
0.
0.
0.
0.
0.
0.
0.
0.
0.
0.
0.
0.
0.
0.
0.
0.
0.
0.
0.
0.
0.
0.
0.
0.
0.
0.
0.
0.
0.
0.
0.
0.
0.
0.
0.
0.
0.
0.
0.
0.
0.
0.
0.
0.
0.
0.
0.
0.
0.
0.
0.
0.
0.
0.
0.
0.
0.
0.
0.
0.
0.
0.
0.
0.
0.
0.
0.
0.
0.
0.
0.
0.
0.
0.
0.
0.
0.
0.
0.
0.
0.
0.
0.
0.
0.
0.
0.
0.
0.
0.
0.
0.
0.
0.
0.
0.
0.
0.
0.
0.
0.
0.
0.
0.
0.
0.
0.
0.
0.
0.
0.
0.
0.
0.
0.
0.
0.
0.
0.
0.
0.
0.
0.
0.
0.
0.
0.
0.
0.
0.
0.
0.
0.
0.
0.
0.
0.
0.
0.
0.
0.
0.
0.
0.
0.
0.
0.
0.
0.
0.
0.
0.
0.
0.
0.
0.
0.
0.
0.
0.
0.
0.
0.
0.
0.
0.
0.
0.
0.
0.
0.
0.
0.
0.
0.
0.
0.
0.
0.
0.
0.
0.
0.
0.
0.
0.
0.
0.
0.
0.
0.
0.
0.
0.
0.
0.
0.
0.
0.
0.
0.
0.
0.
0.
0.
0.
0.
0.
0.
0.
0.
0.
0.
0.
0.
0.
0.
0.
0.
0.
0.
0.
0.
0.
0.
0.
0.
0.
0.
0.
0.
0.
0.
0.
0.
0.
0.
0.
0.
0.
0.
0.
0.
0.
0.
0.
0.
0.
0.
0.
0.
0.
0.
0.
0.
0.
0.
0.
0.
0.
0.
0.
0.
0.
0.
0.
0.
0.
0.
0.
0.
0.
0.
0.
0.
0.
0.
0.
0.
0.
0.
0.
0.
0.
0.
0.
0.
0.
0.
0.
0.
0.
0.
0.
0.
0.
0.
0.
0.
0.
0.
0.
0.
0.
0.
0.
0.
0.
0.
0.
0.
0.
0.
0.
0.
0.
0.
0.
0.
0.
0.
0.
0.
0.
0.
0.
0.
0.
0.
0.
0.
0.
0.
0.
0.
0.
0.
0.
0.
0.
0.
0.
0.
0.
0.
0.
0.
0.
0.
0.
0.
0.
0.
0.
0.
0.
0.
0.
0.
0.
0.
0.
0.
0.
0.
0.
0.
0.
0.
0.
0.
0.
0.
0.
0.
0.
0.
0.
0.
0.
0.
0.
0.
0.
0.
0.
0.
0.
0.
0.
0.
0.
0.
0.
0.
0.
0.
0.
0.
0.
0.
0.
0.
0.
0.
0.
0.
0.
0.
0.
0.
0.
0.
0.
0.
0.
0.
0.
0.
0.
0.
0.
0.
0.
0.
0.
0.
0.
0.
0.
0.
0.
0.
0.
0.
0.
0.
0.
0.
0.
0.
0.
0.
0.
0.
0.
0.
0.
0.
0.
0.
0.
0.
0.
0.
0.
0.
0.
0.
0.
0.
0.
0.
0.
0.
0.
0.
0.
0.
0.
0.
0.
0.
0.
0.
0.
0.
0.
0.
0.
0.
0.
0.
0.
0.
0.
0.
0.
0.
0.
0.
0.
0.
0.
0.
0.
0.
0.
0.
0.
0.
0.
0.
0.
0.
0.
0.
0.
0.
0.
0.
0.
0.
0.
0.
0.
0.
0.
0.
0.
0.
0.
0.
0.
0.
0.
0.
0.
0.
0.
0.
0.
0.
0.
0.
0.
0.
0.
0.
0.
0.
0.
0.
0.
0.
0.
0.
0.
0.
0.
0.
0.
0.
0.
0.
0.
0.
0.
0.
0.
0.
0.
0.
0.
0.
0.
0.
0.
0.
0.
0.
0.
0.
0.
0.
0.
0.
0.
0.
0.
0.
0.
0.
0.
0.
0.
0.
0.
0.
0.
0.
0.
0.
0.
0.
0.
0.
0.
0.
0.
0.
0.
0.
0.
0.
0.
0.
0.
0.
0.
0.
0.
0.
0.
0.
0.
0.
0.
0.
0.
0.
0.
0.
0.
0.
0.
0.
0.
0.000
0.000
0.000
0.000
0.
0.000
0.000
0.000
0.000
0.000
0.
0.
0.
0.
0.
0.
0.
0.
0.
0.
0.
0.
0.
0.
0.
0.
0.
0.
0.
0.
0.
0.
0.
0.
0.
0.
0.
0.
0.
0.
0.
0.
0.
0.
0.
0.
0.
0.
0.
0.
0.
0.
0.
0.000
0.000
0.000
0.000
0.000
0.001
0.001
0.001
0.001
0.001
0.001
0.000
0.000
0.000
0.
0.
0.
0.
0.
0.
0.
0.
0.
0.
0.
0.
0.
0.
0.
0.
0.
0.
0.
0.
0.
0.
0.
0.
0.
0.
0.
0.
0.
0.
0.
0.
0.
0.
0.
0.
0.
0.
0.
0.000
0.001
0.001
0.001
0.001
0.001
0.001
0.001
0.001
0.001
0.001
0.001
0.001
0.001
0.000
0.000
0.000
0.
0.
0.
0.
0.
0.
0.
0.
0.
0.
0.
0.
0.
0.
0.
0.
0.
0.
0.
0.
0.
0.
0.
0.
0.
0.
0.
0.
0.
0.
0.
0.
0.
0.
0.
0.
0.000
0.000
0.001
0.001
0.001
0.001
0.001
0.001
0.001
0.002
0.002
0.002
0.001
0.001
0.001
0.001
0.001
0.000
0.000
0.
0.
0.
0.
0.
0.
0.
0.
0.
0.
0.
0.
0.
0.
0.
0.
0.
0.
0.
0.
0.
0.
0.
0.
0.
0.
0.
0.
0.
0.
0.
0.
0.
0.
0.
0.000
0.000
0.001
0.002
0.002
0.002
0.002
0.001
0.001
0.001
0.002
0.002
0.002
0.002
0.001
0.001
0.001
0.001
0.001
0.000
0.
0.
0.
0.
0.
0.
0.
0.
0.
0.
0.
0.
0.
0.
0.
0.
0.
0.
0.
0.
0.
0.
0.
0.
0.
0.
0.
0.
0.
0.
0.
0.
0.
0.
0.000
0.000
0.001
0.002
0.002
0.003
0.002
0.001
0.000
0.000
0.001
0.002
0.003
0.004
0.003
0.003
0.002
0.002
0.002
0.002
0.001
0.001
0.000
0.000
0.000
0.
0.
0.
0.
0.
0.
0.
0.
0.
0.
0.
0.
0.
0.
0.
0.
0.
0.
0.
0.
0.
0.
0.
0.
0.
0.
0.
0.
0.
0.
0.000
0.001
0.002
0.002
0.003
0.002
0.001
0.000
-0.002
-0.003
-0.001
0.001
0.004
0.004
0.005
0.005
0.005
0.003
0.003
0.002
0.002
0.001
0.001
0.001
0.000
0.000
0.000
0.
0.
0.000
0.
0.
0.
0.
0.
0.
0.
0.
0.
0.
0.
0.
0.
0.
0.
0.
0.
0.
0.
0.
0.
0.
0.
0.
0.000
0.000
0.001
0.002
0.002
0.002
0.000
-0.002
-0.004
-0.006
-0.006
-0.004
-0.001
0.003
0.004
0.005
0.006
0.006
0.005
0.003
0.003
0.002
0.002
0.001
0.001
0.001
0.001
0.001
0.001
0.000
0.000
0.000
0.000
0.000
0.000
0.
0.
0.
0.
0.
0.
0.
0.
0.
0.
0.
0.
0.
0.
0.
0.
0.
0.
0.
0.
0.000
0.001
0.002
0.002
0.002
-0.001
-0.006
-0.011
-0.014
-0.016
-0.018
-0.018
-0.013
-0.008
-0.003
0.001
0.004
0.005
0.003
0.001
-0.001
-0.002
-0.001
0.000
0.001
0.002
0.002
0.002
0.001
0.001
0.001
0.001
0.001
0.000
0.000
0.000
0.
0.
0.
0.
0.
0.
0.
0.
0.
0.
0.
0.
0.
0.
0.
0.
0.
0.
0.
0.000
0.001
0.002
0.001
-0.002
-0.011
-0.024
-0.030
-0.032
-0.037
-0.066
-0.087
-0.055
-0.033
-0.023
-0.015
-0.005
-0.002
-0.006
-0.012
-0.018
-0.021
-0.018
-0.011
-0.004
0.001
0.002
0.003
0.003
0.002
0.002
0.001
0.001
0.001
0.000
0.000
0.000
0.
0.
0.
0.
0.
0.
0.
0.
0.
0.
0.
0.
0.
0.
0.
0.
0.
0.
0.001
0.001
0.001
0.000
-0.010
-0.029
-0.038
-0.002
0.038
-0.062
-0.159
-0.219
0.134
1.632
0.357
-0.025
-0.026
-0.024
-0.027
-0.030
-0.031
-0.032
-0.016
-0.027
-0.018
-0.005
0.002
0.004
0.004
0.002
-0.001
-0.001
0.000
0.001
0.001
0.001
0.000
0.
0.
0.
0.
0.
0.
0.
0.
0.
0.
0.
0.
0.
0.
0.
0.
0.
0.
0.001
0.001
0.001
-0.003
-0.020
0.119
2.043
2.873
2.169
0.031
-0.152
0.202
22.210
6958.218
91.812
0.314
-0.050
-0.044
0.066
1.124
5.850
1.337
97.054
0.590
-0.021
-0.010
-0.003
0.002
0.000
-0.016
-0.041
-0.034
-0.011
-0.002
0.001
0.001
0.001
0.
0.
0.
0.
0.
0.
0.
0.
0.
0.
0.
0.
0.
0.
0.
0.
0.
0.000
0.000
0.001
0.001
-0.005
-0.023
4.810
464.354
2302.614
4827.646
7.926
-0.402
2.301
83.521
100121.281
315.967
0.975
-0.042
0.627
70.895
348.524
100011.008
57.155
119.285
1.024
0.317
0.009
-0.012
-0.008
-0.028
-0.228
-0.570
-0.454
-0.092
-0.012
-0.001
0.001
0.001
0.
0.
0.
0.
0.
0.
0.
0.
0.
0.
0.
0.
0.
0.
0.
0.
0.
0.000
0.000
0.001
0.001
-0.005
-0.022
0.085
16.804
13160.083
43088.355
30829.119
0.151
0.242
6.600
42.505
7.645
-0.191
1.474
8.577
100009.945
100272.430
100008.828
49.000
1.018
5.462
1.800
0.133
-0.023
-0.034
-0.126
-0.540
-0.356
-0.463
-0.315
-0.027
-0.005
0.000
0.001
0.
0.
0.
0.
0.
0.
0.
0.
0.
0.
0.
0.
0.
0.
0.
0.
0.
0.
0.000
0.001
0.001
-0.002
-0.014
-0.025
0.142
5.898
12.871
66.941
-0.650
-0.229
0.211
-0.243
3.058
0.680
14.459
16.341
175.059
187.850
6.164
0.316
84.520
6275.104
79.037
20.827
0.350
-0.034
-0.052
-0.174
4.084
17.447
1.666
-0.012
-0.008
-0.001
0.001
0.
0.
0.
0.
0.
0.
0.
0.
0.
0.
0.
0.
0.
0.
0.
0.
0.
0.
0.000
0.001
0.001
0.
-0.004
-0.015
-0.020
-0.013
-0.115
-0.376
-0.336
-0.083
-0.448
1.400
100001.344
4286.441
441.212
449.219
0.579
8.994
-0.046
-0.170
28.964
1161.235
100007.711
29532.307
13.065
3.235
1.127
8.376
8.141
205.037
8.924
0.025
-0.008
-0.001
0.001
0.
0.
0.
0.
0.
0.
0.
0.
0.
0.
0.
0.
0.
0.
0.
0.
0.
0.
0.000
0.000
0.001
0.001
0.000
-0.001
-0.005
-0.009
-0.022
-0.048
-0.038
0.266
-0.044
-0.507
1445.832
95540.727
25745.658
63.052
23.868
100003.961
1220.172
5.780
-0.006
1.791
538.269
341.167
606.835
2140.337
42.831
27858.539
99.141
5.649
0.595
-0.015
-0.009
0.000
0.001
0.
0.
0.
0.
0.
0.
0.
0.
0.
0.
0.
0.
0.
0.
0.
0.
0.
0.
0.
0.000
0.001
0.001
0.002
0.002
0.003
0.002
-0.004
-0.019
-0.008
0.458
0.378
-0.576
2.279
6992.761
45257.957
15.611
0.460
3675.459
100047.781
451.956
0.451
-0.661
-0.107
6.908
521.426
749.572
12.513
2111.643
14.653
0.220
-0.050
-0.019
-0.005
0.001
0.002
0.
0.
0.
0.
0.
0.
0.
0.
0.
0.
0.
0.
0.
0.
0.
0.
0.
0.
0.
0.
0.000
0.001
0.001
0.003
0.003
0.003
-0.004
-0.020
0.089
3.321
2.348
-0.046
0.469
273.474
6099.482
1814.906
3.055
17.456
1549.745
58.538
0.316
32.524
1.266
225.898
46970.316
250.044
0.294
0.341
-0.054
-0.133
-0.032
-0.010
-0.001
0.002
0.002
0.
0.
0.
0.
0.
0.
0.
0.
0.
0.
0.
0.
0.
0.
0.
0.
0.
0.
0.
0.
0.
0.000
0.001
0.002
0.003
0.002
-0.008
-0.024
0.674
64.629
39.238
0.255
-0.100
0.648
39.836
148.753
15.148
7.281
11.044
9.111
8.941
100011.992
991.457
345.277
180.720
5.162
-0.045
-0.060
-0.056
-0.040
-0.014
-0.002
0.002
0.002
0.001
0.
0.
0.
0.
0.
0.
0.
0.
0.
0.
0.
0.
0.
0.
0.
0.
0.
0.
0.
0.
0.000
0.000
0.001
0.002
0.002
-0.001
-0.015
-0.037
0.147
6.279
6.657
0.205
-0.067
-0.069
-0.150
-0.584
43.610
72.390
171.552
4.889
1.845
351.365
100016.367
1705.155
50.448
-0.025
-0.073
-0.028
-0.017
-0.009
-0.001
0.002
0.002
0.002
0.001
0.
0.
0.
0.
0.
0.
0.
0.
0.
0.
0.
0.
0.
0.
0.
0.
0.
0.
0.
0.
0.000
0.000
0.001
0.002
0.000
-0.010
-0.052
-0.104
3.497
721.195
3560.181
24.068
-0.044
-0.032
-0.083
-0.564
-0.510
9.756
214.012
1231.023
274.595
27.428
2990.447
24.865
0.674
-0.098
-0.038
-0.007
0.001
0.003
0.004
0.003
0.002
0.001
0.001
0.
0.
0.
0.
0.
0.000
0.000
0.000
0.
0.000
0.000
0.000
0.000
0.000
0.
0.
0.
0.
0.
0.
0.000
0.001
0.001
0.002
-0.001
-0.025
-0.145
-0.299
1.592
253.960
1231.771
2.316
-0.030
-0.022
-0.033
-0.101
-0.181
6.066
159.494
16464.828
811.680
6.122
59.870
313.200
-0.280
-0.142
-0.025
0.000
0.005
0.005
0.004
0.003
0.001
0.000
0.000
0.
0.
0.000
0.000
0.000
0.000
0.000
0.000
0.000
0.001
0.001
0.001
0.001
0.000
0.000
0.000
0.000
0.
0.
0.
0.000
0.001
0.001
0.001
-0.002
-0.026
-0.144
-0.291
-0.165
0.286
1.097
0.004
-0.021
-0.012
-0.016
-0.032
-0.045
0.078
0.801
3.626
1.671
0.506
0.096
-0.093
-0.199
-0.088
-0.014
0.003
0.005
0.005
0.003
0.001
0.001
0.000
0.
0.
0.000
0.000
0.000
0.000
0.001
0.001
0.001
0.001
0.001
0.001
0.001
0.001
0.001
0.001
0.001
0.000
0.000
0.
0.
0.000
0.001
0.001
0.001
-0.001
-0.018
-0.081
-0.423
-0.551
-0.226
-0.039
-0.013
-0.005
-0.004
-0.008
-0.014
-0.023
-0.035
-0.051
-0.060
-0.039
0.056
-0.027
-0.050
-0.047
-0.020
-0.001
0.005
0.004
0.003
0.001
0.000
0.000
0.
0.
0.
0.000
0.000
0.001
0.001
0.001
0.001
0.001
0.002
0.002
0.001
0.001
0.001
0.001
0.001
0.001
0.001
0.000
0.000
0.
0.000
0.001
0.001
0.001
0.000
-0.009
-0.087
-0.472
-0.604
-0.277
-0.035
-0.001
0.003
0.000
-0.007
-0.011
-0.012
-0.021
-0.034
-0.043
-0.039
-0.035
-0.027
-0.016
-0.004
0.002
0.005
0.005
0.004
0.002
0.001
0.000
0.
0.
0.
0.000
0.000
0.001
0.001
0.001
0.001
0.001
0.002
0.002
0.002
0.002
0.001
0.000
0.000
0.001
0.001
0.001
0.001
0.000
0.000
0.
0.000
0.001
0.001
0.001
-0.003
-0.031
-0.152
-0.233
-0.094
-0.012
0.003
0.005
0.001
-0.005
-0.008
-0.008
-0.011
-0.016
-0.019
-0.023
-0.039
-0.060
-0.040
-0.007
0.004
0.005
0.004
0.003
0.001
0.000
0.
0.
0.
0.
0.000
0.001
0.001
0.001
0.001
0.001
0.002
0.002
0.002
0.002
0.002
0.000
-0.004
-0.003
-0.001
0.000
0.001
0.001
0.000
0.000
0.
0.000
0.001
0.001
0.001
0.000
-0.004
-0.018
-0.025
-0.011
0.001
0.004
0.005
0.003
0.000
-0.001
-0.001
-0.003
-0.005
-0.007
-0.019
-0.082
-0.201
-0.137
-0.027
0.001
0.004
0.003
0.002
0.001
0.
0.
0.
0.
0.
0.000
0.001
0.001
0.001
0.001
0.001
0.001
0.002
0.003
0.002
0.001
-0.004
-0.014
-0.016
-0.007
-0.001
0.001
0.001
0.001
0.000
0.
0.000
0.000
0.001
0.001
0.001
0.001
0.000
0.
0.002
0.003
0.004
0.004
0.003
0.003
0.003
0.003
0.002
0.001
-0.002
-0.015
-0.089
-0.229
-0.155
-0.030
-0.001
0.003
0.002
0.001
0.001
0.
0.
0.
0.
0.
0.000
0.001
0.001
0.001
0.001
0.001
0.001
0.002
0.003
0.003
0.001
-0.007
-0.024
-0.029
-0.013
-0.002
0.001
0.001
0.001
0.000
0.
0.
0.000
0.000
0.001
0.001
0.002
0.002
0.002
0.003
0.003
0.003
0.003
0.003
0.003
0.003
0.004
0.003
0.003
0.000
-0.016
-0.059
-0.078
-0.055
-0.014
-0.001
0.002
0.001
0.001
0.001
0.
0.
0.
0.
0.
0.000
0.001
0.001
0.001
0.001
0.000
0.001
0.002
0.003
0.003
0.002
-0.004
-0.015
-0.018
-0.009
-0.001
0.001
0.001
0.001
0.000
0.
0.
0.
0.000
0.000
0.001
0.001
0.001
0.002
0.002
0.002
0.002
0.002
0.002
0.002
0.003
0.003
0.003
0.003
-0.001
-0.021
-0.080
-0.113
-0.047
-0.007
0.
0.001
0.001
0.001
0.000
0.
0.
0.
0.
0.
0.000
0.001
0.001
0.001
0.001
0.001
0.001
0.002
0.003
0.003
0.003
0.001
-0.003
-0.004
-0.002
0.000
0.001
0.001
0.000
0.000
0.
0.
0.
0.
0.000
0.000
0.000
0.001
0.001
0.001
0.001
0.001
0.001
0.001
0.002
0.002
0.003
0.003
0.002
0.000
-0.010
-0.037
-0.046
-0.019
-0.003
0.000
0.001
0.001
0.001
0.000
0.
0.
0.
0.
0.
0.000
0.000
0.001
0.001
0.001
0.001
0.002
0.002
0.003
0.003
0.003
0.003
0.001
0.001
0.001
0.001
0.001
0.001
0.000
0.000
0.
0.
0.
0.
0.
0.
0.
0.000
0.000
0.001
0.001
0.001
0.001
0.001
0.001
0.001
0.001
0.002
0.002
0.001
-0.001
-0.007
-0.008
-0.004
0.000
0.001
0.001
0.001
0.000
0.
0.
0.
0.
0.
0.
0.000
0.000
0.001
0.001
0.001
0.001
0.001
0.002
0.003
0.003
0.003
0.003
0.002
0.002
0.001
0.001
0.001
0.000
0.000
0.
0.
0.
0.
0.
0.
0.
0.
0.
0.000
0.000
0.000
0.000
0.000
0.000
0.000
0.000
0.000
0.000
0.001
0.001
0.001
0.
0.000
0.000
0.001
0.001
0.001
0.001
0.000
0.
0.
0.
0.
0.
0.
0.
0.000
0.000
0.000
0.001
0.001
0.001
0.002
0.002
0.002
0.002
0.002
0.002
0.001
0.001
0.001
0.001
0.000
0.
0.
0.
0.
0.
0.
0.
0.
0.
0.
0.
0.000
0.000
0.000
0.000
0.000
0.000
0.
0.000
0.000
0.000
0.001
0.001
0.001
0.001
0.001
0.001
0.001
0.001
0.000
0.
0.
0.
0.
0.
0.
0.
0.
0.
0.000
0.000
0.000
0.000
0.001
0.001
0.001
0.001
0.002
0.002
0.001
0.001
0.001
0.001
0.000
0.
0.
0.
0.
0.
0.
0.
0.
0.
0.
0.
0.
0.
0.
0.
0.
0.
0.
0.
0.
0.000
0.000
0.000
0.000
0.001
0.001
0.001
0.001
0.000
0.000
0.000
0.
0.
0.
0.
0.
0.
0.
0.
0.
0.
0.000
0.000
0.000
0.000
0.001
0.001
0.001
0.001
0.001
0.001
0.001
0.000
0.000
0.
0.
0.
0.
0.
0.
0.
0.
0.
0.
0.
0.
0.
0.
0.
0.
0.
0.
0.
0.
0.
0.
0.000
0.000
0.000
0.000
0.000
0.000
0.000
0.000
0.
0.
0.
0.
0.
0.
0.
0.
0.
0.
0.
0.
0.
0.
0.
0.
0.000
0.000
0.000
0.000
0.000
0.000
0.000
0.000
0.000
0.
0.
0.
0.
0.
0.
0.
0.
0.
0.
0.
0.
0.
0.
0.
0.
0.
0.
0.
0.
0.
0.
0.
0.
0.
0.000
0.000
0.000
0.
0.
0.
0.
0.
0.
0.
0.
0.
0.
0.
0.
0.
0.
0.
0.
0.
0.
0.
0.000
0.000
0.000
0.000
0.000
0.000
0.000
0.
0.
0.
0.
0.
0.
0.
0.
0.
0.
0.
0.
0.
0.
0.
0.
0.
0.
0.
0.
0.
0.
0.
0.
0.
0.
0.
0.
0.
0.
0.
0.
0.
0.
0.
0.
0.
0.
0.
0.
0.
0.
0.
0.
0.
0.
0.
0.
0.
0.000
0.000
0.000
0.000
0.000
0.
0.
0.
0.
0.
0.
0.
0.
0.
0.
0.
0.
0.
0.
0.
0.
0.
0.
0.
0.
0.
0.
0.
0.
0.
0.
0.
0.
0.
0.
0.
0.
0.
0.
0.
0.
0.
0.
0.
0.
0.
0.
0.
0.
0.
0.
0.
0.
0.
0.
0.
0.
0.
0.
0.
0.
0.
0.
0.
0.
0.
0.
0.
0.
0.
0.
0.
0.
0.
0.
0.
0.
0.
0.
0.
0.
0.
0.
0.
0.
0.
0.
0.
0.
0.
0.
0.
0.
0.
0.
0.
0.
0.
0.
0.
0.
0.
0.
0.
0.
0.
0.
0.
0.
0.
0.
0.
0.
0.
0.
0.
0.
0.
0.
0.
0.
0.
0.
0.
0.
0.
0.
0.
0.
0.
0.
0.
0.
0.
0.
0.
0.
0.
0.
0.
0.
0.
0.
0.
0.
0.
0.
0.
0.
0.
0.
0.
0.
0.
0.
0.
0.
0.
0.
0.
0.
0.
0.
0.
0.
0.
0.
0.
0.
0.
0.
0.
0.
0.
0.
0.
0.
0.
0.
0.
0.
0.
0.
0.
0.
0.
0.
0.
0.
0.
0.
0.
0.
0.
0.
0.
0.
0.
0.
0.
0.
0.
0.
0.
0.
0.
0.
0.
0.
0.
0.
0.
0.
0.
0.
0.
0.
0.
0.
0.
0.
0.
0.
0.
0.
0.
0.
0.
0.
0.
0.
0.
0.
0.
0.
0.
0.
0.
0.
0.
0.
0.
0.
0.
0.
0.
0.
0.
0.
0.
0.
0.
0.
0.
0.
0.
0.
0.
0.
0.
0.
0.
0.
0.
0.
0.
0.
0.
0.
0.
0.
0.
0.
0.
0.
0.
0.
0.
0.
0.
0.
0.
0.
0.
0.
0.
0.
0.
0.
0.
0.
0.
0.
0.
0.
0.
0.
0.
0.
0.
0.
0.
0.
0.
0.
0.
0.
0.
0.
0.
0.
0.
0.
0.
0.
0.
0.
0.
0.
0.
0.
0.
0.
0.
0.
0.
0.
0.
0.
0.
0.
0.
0.
0.
0.
0.
0.
0.
0.
0.
0.
0.
0.
0.
0.
0.
0.
0.
0.
0.
0.
0.
0.
0.
0.
0.
0.
0.
0.
0.
0.
0.
0.
0.
0.
0.
0.
0.
0.
0.
0.
0.
0.
0.
0.
0.
0.
0.
0.
0.
0.
0.
0.
0.
0.
0.
0.
0.
0.
0.
0.
0.
0.
0.
0.
0.
0.
0.
0.
0.
0.
0.
0.
0.
0.
0.
0.
0.
0.
0.
0.
0.
0.
0.
0.
0.
0.
0.
0.
0.
0.
0.
0.
0.
0.
0.
0.
0.
0.
0.
0.
0.
0.
0.
0.
0.
0.
0.
0.
0.
0.
0.
0.
0.
0.
0.
0.
0.
0.
0.
0.
0.
0.
0.
0.
0.
0.
0.
0.
0.
0.
0.
0.
0.
0.
0.
0.
0.
0.
0.
0.
0.
0.
0.
0.
0.
0.
0.
0.
0.
0.
0.
0.
0.
0.
0.
0.
0.
0.
0.
0.
0.
0.
0.
0.
0.
0.
0.
0.
0.
0.
0.
0.
0.
0.
0.
0.
0.
0.
0.
0.
0.
0.
0.
0.
0.
0.
0.
0.
0.
0.
0.
0.
0.
0.
0.
0.
0.
0.
0.
0.
0.
0.
0.
0.
0.
0.
0.
0.
0.
0.
0.
0.
0.
0.
0.
0.
0.
0.
0.
0.
0.
0.
0.
0.
0.
0.
0.
0.
0.
0.
0.
0.
0.
0.
0.
0.
0.
0.
0.
0.
0.
0.
0.
0.
0.
0.
0.
0.
0.
0.
0.
0.
0.
0.
0.
0.
0.
0.
0.
0.
0.
0.
0.
0.
0.
0.
0.
0.
0.
0.
0.
0.
0.
0.
0.
0.
0.
0.
0.
0.
0.
0.
0.
0.
0.
0.
0.
0.
0.
0.
0.
0.
0.
0.
0.
0.
0.
0.
0.
0.
0.
0.
0.
0.
0.
0.
0.
0.
0.
0.
0.
0.
0.
0.
0.
0.
0.
0.
0.
0.
0.
0.
0.
0.
0.
0.
0.
0.
0.
0.
0.
0.
0.
0.
0.
0.
0.
0.
0.
0.
0.
0.
0.
0.
0.
0.
0.
0.
0.
0.
0.
0.
0.
0.
0.
0.
0.
0.
0.
0.
0.
0.
0.
0.
0.
0.
0.
0.
0.
0.
0.
0.
0.
0.
0.
0.
0.
0.
0.
0.
0.
0.
0.
0.
0.
0.
0.
0.
0.
0.
0.
0.
0.
0.
0.
0.
0.
0.
0.
0.
0.
0.
0.
0.
0.
0.
0.
0.
0.
0.
0.
0.
0.
0.
0.
0.
0.
0.
0.
0.
0.
0.
0.
0.
0.
0.
0.
0.
0.
0.
0.
0.
0.
0.
0.
0.
0.
0.
0.
0.
0.
0.
0.
0.
0.
0.
0.
0.
0.
0.
0.
0.
0.
0.
0.
0.
0.
0.
0.
0.
0.
0.
0.
0.
0.
0.
0.
0.
0.
0.
0.
0.
0.
0.
0.
0.
0.
0.
0.
0.
0.
0.
0.
0.
0.
0.
0.
0.
0.
0.
0.
0.
0.
0.
0.
0.
0.
0.
0.
0.
0.
0.
0.
0.
0.
0.
0.
0.
0.
0.
0.
0.
0.
0.
0.
0.
0.
0.
0.
0.
0.
0.
0.
0.
0.
0.
0.
0.
0.
0.
0.
0.
0.
0.
0.
0.
0.
0.
0.
0.
0.
0.
0.
0.
0.
0.
0.
0.
0.
0.
0.
0.
0.
0.
0.
0.
0.
0.
0.
0.
0.
0.
0.
0.
0.
0.
0.
0.
0.
0.
0.
0.
0.
0.
0.
0.
0.
0.
0.
0.
0.
0.
0.
0.
0.
0.
0.
0.
0.
0.
0.
0.
0.
0.
0.
0.
0.
0.
0.
0.
0.
0.
0.
0.
0.
0.
0.
0.
0.
0.
0.
0.
0.
0.
0.
0.
0.
0.
0.
0.
0.
0.
0.
0.
0.
0.
0.
0.
0.
0.
0.
0.
0.
0.
0.
0.
0.
0.
0.
0.
0.
0.
0.
0.
0.
0.
0.
0.
0.
0.
0.
0.
0.
0.
0.
0.
0.
0.
0.
0.
0.
0.
0.
0.
0.
0.
0.
0.
0.
0.
0.
0.
0.
0.
0.
0.
0.
0.
0.
0.
0.
0.
0.
0.
0.
0.
0.
0.
0.
0.
0.
0.
0.
0.
0.
0.
0.
0.
0.
0.
0.
0.
0.
0.
0.
0.
0.
0.
0.
0.
0.
0.
0.
0.
0.
0.
0.
0.
0.
0.
0.
0.
0.
0.
0.
0.
0.
0.
0.
0.
0.
0.
0.
0.
0.
0.
0.
0.
0.
0.
0.
0.
0.
0.
0.
0.
0.
0.
0.
0.
0.
0.
0.
0.
0.
0.
0.
0.
0.
0.
0.
0.
0.
0.
0.
0.
0.
0.
0.
0.
0.
0.
0.
0.
0.
0.
0.
0.
0.
0.
0.
0.
0.
0.
0.
0.
0.
0.
0.
0.
0.
0.
0.
0.
0.
0.
0.
0.
0.
0.
0.
0.
0.
0.
0.
0.
0.
0.
0.
0.
0.
0.
0.
0.
0.
0.
0.
0.
0.
0.
0.
0.
0.
0.
0.
0.
0.
0.
0.
0.
0.
0.
0.
0.
0.
0.
0.
0.
0.
0.
0.
0.
0.
0.
0.
0.
0.
0.
0.
0.
0.
0.
0.
0.
0.
0.
0.
0.
0.
0.
0.
0.
0.
0.
0.
0.
0.
0.
0.
0.
0.
0.
0.
0.
0.
0.
0.
0.
0.
0.
0.
0.
0.
0.
0.
0.
0.
0.
0.
0.
0.
0.
0.
0.
0.
0.
0.
0.
0.
0.
0.
0.
0.
0.
0.
0.
0.
0.
0.
0.
0.
0.
0.
0.
0.
0.
0.
0.
0.
0.
0.
0.
0.
0.
0.
0.
0.
0.
0.
0.
0.
0.
0.
0.
0.
0.
0.
0.
0.
0.
0.
0.
0.
0.
0.
0.
0.
0.
0.
0.
0.
0.
0.
0.
0.
0.
0.
0.
0.
0.
0.
0.
0.
0.
0.
0.
0.
0.
0.
0.
0.
0.
0.
0.
0.
0.
0.
0.
0.
0.
0.
0.
0.
0.
0.
0.
0.
0.
0.
0.
0.
0.
0.
0.
0.
0.
0.
0.
0.
0.
0.
0.
0.
0.
0.
0.
0.
0.
0.
0.
0.
0.
0.
0.
0.
0.
0.
0.
0.
0.
0.
0.
0.
0.
0.
0.
0.
0.
0.
0.
0.
0.
0.
0.
0.
0.
0.
0.
0.
0.
0.
0.
0.
0.
0.
0.
0.
0.
0.
0.
0.
0.
0.
0.
0.
0.
0.
0.
0.
0.
0.
0.
0.
0.
0.
0.
0.
0.
0.
0.
0.
0.
0.
0.
0.
0.
0.
0.
0.
0.
0.
0.
0.
0.
0.
0.
0.
0.
0.
0.
0.
0.
0.
0.
0.
0.
0.
0.
0.
0.
0.
0.
0.
0.
0.
0.
0.
0.
0.
0.
0.
0.
0.
0.
0.
0.
0.
0.
0.
0.
0.
0.
0.
0.
0.
0.
0.
0.
0.
0.
0.
0.
0.
0.
0.
0.
0.
0.
0.
0.
0.
0.
0.
0.
0.
0.
0.
0.
0.
0.
0.
0.
0.
0.
0.
0.
0.
0.
0.
0.
0.
0.
0.
0.
0.
0.
0.
0.
0.
0.
0.
0.
0.
0.
0.
0.
0.
0.
0.
0.
0.
0.
0.
0.
0.
0.
0.
0.
0.
0.
0.
0.
0.
0.
0.
0.
0.
0.
0.
0.
0.
0.
0.
0.
0.
0.
0.
0.
0.
0.
0.
0.
0.
0.
0.
0.
0.
0.
0.
0.
0.
0.
0.
0.
0.
0.
0.
0.
0.
0.
0.
0.
0.
0.
0.
0.
0.
0.
0.
0.
0.
0.
0.
0.
0.
0.
0.
0.
0.
0.
0.
0.
0.
0.
0.
0.
0.
0.
0.
0.
0.
0.
0.
0.
0.
0.
0.
0.
0.
0.
0.
0.
0.
0.
0.
0.
0.
0.
0.
0.
0.
0.
0.
0.
0.
0.
0.
0.
0.
0.
0.
0.
0.
0.
0.
0.
0.
0.
0.
0.
0.
0.
0.
0.
0.
0.
0.
0.
0.
0.
0.
0.
0.
0.
0.
0.
0.
0.
0.
0.
0.
0.
0.
0.
0.
0.
0.
0.
0.
0.
0.
0.
0.
0.
0.
0.
0.
0.
0.
0.
0.
0.
0.000
0.000
0.000
0.000
0.000
0.
0.
0.
0.
0.
0.
0.
0.
0.
0.
0.
0.
0.
0.
0.
0.
0.
0.
0.
0.
0.
0.
0.
0.
0.
0.
0.
0.
0.
0.
0.
0.
0.
0.
0.
0.
0.
0.
0.
0.
0.
0.
0.
0.
0.
0.
0.
0.
0.000
0.000
0.000
0.001
0.001
0.000
0.000
0.000
0.
0.
0.
0.
0.
0.
0.
0.
0.
0.
0.
0.
0.
0.
0.
0.
0.
0.
0.
0.
0.
0.
0.
0.
0.
0.
0.
0.
0.
0.
0.
0.
0.
0.
0.
0.
0.
0.
0.
0.
0.
0.
0.
0.000
0.000
0.000
0.001
0.001
0.001
0.001
0.001
0.001
0.001
0.001
0.000
0.000
0.000
0.
0.
0.
0.
0.
0.
0.
0.
0.
0.
0.
0.
0.
0.
0.
0.
0.
0.
0.
0.
0.
0.
0.
0.
0.
0.
0.
0.
0.
0.
0.
0.
0.
0.
0.
0.
0.
0.
0.
0.000
0.001
0.001
0.001
0.001
0.001
0.001
0.001
0.001
0.001
0.001
0.001
0.001
0.001
0.000
0.000
0.
0.
0.
0.
0.
0.
0.
0.
0.
0.
0.
0.
0.
0.
0.
0.
0.
0.
0.
0.
0.
0.
0.
0.
0.
0.
0.
0.
0.
0.
0.
0.
0.
0.
0.
0.000
0.000
0.000
0.001
0.001
0.001
0.001
0.002
0.001
0.002
0.002
0.002
0.002
0.001
0.001
0.001
0.001
0.001
0.001
0.000
0.000
0.
0.
0.
0.
0.
0.
0.
0.
0.
0.
0.
0.
0.
0.
0.
0.
0.
0.
0.
0.
0.
0.
0.
0.
0.
0.
0.
0.
0.
0.
0.
0.
0.
0.000
0.000
0.000
0.001
0.001
0.002
0.002
0.001
0.001
0.001
0.001
0.002
0.002
0.002
0.002
0.002
0.001
0.001
0.001
0.001
0.000
0.000
0.
0.
0.
0.
0.
0.
0.
0.
0.
0.
0.
0.
0.
0.
0.
0.
0.
0.
0.
0.
0.
0.
0.
0.
0.
0.
0.
0.
0.
0.
0.
0.
0.
0.000
0.000
0.001
0.002
0.002
0.002
0.002
0.000
-0.001
-0.002
-0.001
0.001
0.002
0.003
0.002
0.002
0.002
0.002
0.001
0.001
0.001
0.000
0.
0.
0.
0.
0.
0.
0.
0.
0.
0.
0.
0.
0.
0.
0.
0.
0.
0.
0.
0.
0.
0.
0.
0.
0.
0.
0.
0.
0.
0.
0.
0.
0.000
0.000
0.001
0.002
0.003
0.003
0.002
0.000
-0.004
-0.007
-0.007
-0.005
-0.002
0.002
0.004
0.005
0.004
0.003
0.003
0.003
0.002
0.002
0.001
0.000
0.000
0.
0.
0.
0.
0.
0.
0.
0.
0.
0.
0.
0.
0.
0.
0.
0.
0.
0.
0.
0.
0.
0.
0.
0.
0.
0.
0.
0.
0.
0.
0.000
0.000
0.001
0.002
0.003
0.002
-0.002
-0.008
-0.014
-0.014
-0.010
-0.006
-0.003
0.000
0.005
0.006
0.006
0.006
0.005
0.003
0.003
0.003
0.002
0.001
0.001
0.001
0.000
0.000
0.000
0.000
0.000
0.000
0.
0.
0.
0.
0.
0.
0.
0.
0.
0.
0.
0.
0.
0.
0.
0.
0.
0.
0.
0.
0.
0.
0.
0.000
0.001
0.002
0.003
0.002
-0.005
-0.019
-0.030
-0.031
-0.025
-0.016
-0.011
-0.008
-0.002
0.005
0.007
0.007
0.007
0.006
0.004
0.003
0.003
0.003
0.002
0.002
0.002
0.001
0.001
0.000
0.000
0.000
0.000
0.000
0.000
0.000
0.
0.
0.
0.
0.
0.
0.
0.
0.
0.
0.
0.
0.
0.
0.
0.
0.
0.
0.
0.
0.000
0.001
0.002
0.003
-0.002
-0.021
-0.044
-0.042
-0.041
-0.052
-0.080
-0.088
-0.039
-0.013
-0.003
0.004
0.006
0.006
0.003
0.
-0.001
-0.001
0.000
0.002
0.002
0.002
0.003
0.002
0.002
0.001
0.001
0.001
0.001
0.001
0.000
0.000
0.
0.
0.
0.
0.
0.
0.
0.
0.
0.
0.
0.
0.
0.
0.
0.
0.
0.
0.
0.000
0.001
0.002
0.002
-0.006
-0.036
-0.072
-0.022
-0.004
-0.129
-0.514
-0.434
-0.175
-0.039
-0.025
-0.013
-0.003
-0.002
-0.009
-0.016
-0.018
-0.016
-0.011
-0.006
-0.001
0.002
0.003
0.004
0.004
0.003
0.002
0.002
0.001
0.001
0.001
0.000
0.000
0.
0.
0.
0.
0.
0.
0.
0.
0.
0.
0.
0.
0.
0.
0.
0.
0.
0.
0.001
0.001
0.002
0.000
-0.012
-0.043
-0.002
4.653
16.342
0.306
-0.657
-0.340
0.465
0.880
0.167
-0.045
-0.034
-0.029
-0.037
-0.041
-0.042
-0.044
-0.037
-0.023
-0.010
-0.004
0.002
0.005
0.005
0.002
-0.001
-0.001
0.000
0.001
0.001
0.001
0.000
0.
0.
0.
0.
0.
0.
0.
0.
0.
0.
0.
0.
0.
0.
0.
0.
0.
0.
0.001
0.001
0.001
-0.002
-0.021
-0.041
0.461
105.083
901.370
4.204
-0.594
4.983
90.762
663.820
28.286
-0.078
-0.129
-0.065
-0.019
0.220
0.862
0.054
-0.040
0.027
0.106
0.005
-0.002
0.002
-0.001
-0.031
-0.090
-0.076
-0.021
-0.003
0.001
0.001
0.001
0.
0.
0.
0.
0.
0.
0.
0.
0.
0.
0.
0.
0.
0.
0.
0.
0.
0.
0.001
0.001
0.001
-0.004
-0.024
-0.024
7.087
10172.062
1155.762
1.828
-0.291
205.151
100020.000
4528.324
70.261
-0.454
-0.241
1.986
14.517
20.315
225.001
4.603
0.050
15.153
70.339
1.352
-0.009
-0.011
-0.045
-0.382
-0.503
-0.561
-0.257
-0.024
-0.002
0.001
0.001
0.
0.
0.
0.
0.
0.
0.
0.
0.
0.
0.
0.
0.
0.
0.
0.
0.
0.
0.000
0.001
0.001
-0.003
-0.020
-0.024
4.447
1955.374
421.782
0.824
-0.566
18.538
1346.482
65.160
0.636
0.486
119.269
366.520
100109.383
184.072
225.666
4.553
2.698
442.605
10146.000
10.418
-0.007
-0.038
-0.203
0.046
1439.191
69.489
-0.354
-0.063
-0.007
0.000
0.001
0.
0.
0.
0.
0.
0.
0.
0.
0.
0.
0.
0.
0.
0.
0.
0.
0.
0.
0.000
0.001
0.001
0.000
-0.010
-0.023
0.071
1.998
1.481
-0.499
-0.379
9.162
624.968
4263.155
0.867
4.914
45224.508
45300.352
4836.304
26.256
0.911
0.039
945.880
100009.102
818.660
7.498
1.856
0.015
-0.047
5.004
100018.992
2808.197
25.957
0.016
-0.009
-0.001
0.001
0.
0.
0.
0.
0.
0.
0.
0.
0.
0.
0.
0.
0.
0.
0.
0.
0.
0.
0.000
0.001
0.001
0.001
-0.002
-0.011
-0.017
-0.020
-0.114
-0.258
-0.040
2.409
2.375
0.666
1439.568
248.829
3776.494
14288.490
3.758
-0.274
-0.435
-0.198
248.657
71783.742
868.525
3781.665
3015.206
7.956
8.391
29.656
266.908
100012.094
440.985
0.207
-0.010
-0.002
0.001
0.
0.
0.
0.
0.
0.
0.
0.
0.
0.
0.
0.
0.
0.
0.
0.
0.
0.
0.
0.000
0.001
0.001
0.002
0.000
-0.003
-0.008
-0.024
-0.045
0.762
142.172
142.159
0.258
102.401
1114.175
790.212
471.359
19.601
391.667
8.284
1.242
0.128
3.424
49.425
8969.509
9792.280
9114.079
90705.414
100028.555
45427.918
1467.071
6.640
0.009
-0.011
-0.001
0.001
0.
0.
0.
0.
0.
0.
0.
0.
0.
0.
0.
0.
0.
0.
0.
0.
0.
0.
0.
0.000
0.001
0.001
0.002
0.003
0.004
0.002
-0.009
-0.025
1.201
400.818
401.186
0.837
-0.380
14.403
31.728
8.570
-0.090
16.935
607.004
2540.469
2.017
-0.633
-0.178
11.178
1103.956
2451.121
1121.849
3017.564
203.520
39.169
0.167
-0.026
-0.008
0.000
0.002
0.
0.
0.
0.
0.
0.
0.
0.
0.
0.
0.
0.
0.
0.
0.
0.
0.
0.
0.
0.
0.000
0.001
0.002
0.004
0.005
0.003
-0.010
-0.022
1.134
124.621
83.476
0.493
-0.466
18.854
6911.927
1600.224
1.712
3.460
1579.226
76971.188
40.643
19.834
0.329
42.698
102084.398
427.686
0.776
0.655
-0.230
-0.420
-0.128
-0.024
-0.003
0.001
0.002
0.
0.
0.
0.
0.
0.
0.
0.
0.
0.
0.
0.
0.
0.
0.
0.
0.
0.
0.
0.
0.
0.001
0.002
0.003
0.004
0.001
-0.014
-0.022
9.713
100003.109
45224.277
3.200
-0.281
6.466
334.910
43.543
3.722
2.519
1.480
10.108
11.324
65578.773
301.862
6.495
5846.294
105.937
-0.072
-0.266
-0.605
-0.473
-0.101
-0.012
0.000
0.002
0.002
0.
0.
0.
0.
0.
0.
0.
0.
0.000
0.000
0.000
0.000
0.
0.
0.
0.
0.
0.
0.
0.
0.000
0.000
0.001
0.002
0.002
-0.008
-0.049
-0.092
1.800
567.830
3912.460
6.768
-0.026
1.079
2.864
8.123
0.525
-0.243
46.544
171.155
13.947
112.298
3400.089
37.140
-0.154
-0.435
-0.188
-0.087
-0.158
-0.115
-0.026
-0.002
0.002
0.002
0.001
0.
0.
0.
0.
0.
0.
0.
0.000
0.000
0.000
0.000
0.000
0.000
0.
0.
0.
0.
0.
0.
0.
0.000
0.001
0.001
0.002
-0.003
-0.059
-0.421
-0.587
0.372
406.825
3139.701
6.740
0.302
15.171
13.160
24.225
0.993
-0.595
892.832
56227.445
52367.207
2243.488
100031.258
53.547
-0.272
-0.207
-0.060
-0.023
-0.017
-0.009
-0.001
0.002
0.002
0.002
0.001
0.
0.
0.
0.000
0.000
0.000
0.000
0.000
0.001
0.001
0.001
0.001
0.001
0.001
0.000
0.000
0.
0.
0.
0.
0.000
0.001
0.001
0.001
-0.010
-0.185
-0.588
-0.371
-0.237
100.508
2216.619
1.554
0.057
2.311
1.733
0.708
0.004
-0.453
1.988
1113.566
1356.596
7900.532
423.373
37.194
-0.052
-0.054
-0.023
-0.005
0.002
0.004
0.003
0.002
0.002
0.001
0.000
0.
0.000
0.000
0.000
0.000
0.000
0.001
0.001
0.001
0.001
0.001
0.001
0.001
0.001
0.001
0.000
0.000
0.000
0.
0.
0.000
0.001
0.001
0.001
-0.009
-0.163
-0.508
-0.082
-0.090
0.506
32.329
0.021
-0.027
-0.005
-0.018
-0.038
-0.054
-0.113
-0.040
0.873
21.093
1114.463
21.180
0.041
-0.051
-0.025
-0.006
0.002
0.005
0.005
0.003
0.002
0.001
0.000
0.000
0.
0.000
0.000
0.001
0.001
0.001
0.001
0.002
0.002
0.002
0.002
0.002
0.001
0.001
0.001
0.001
0.001
0.000
0.000
0.
0.000
0.001
0.001
0.001
-0.005
-0.050
-0.352
0.077
8.011
-0.331
-0.105
-0.021
-0.016
-0.037
-0.090
-0.093
-0.057
-0.056
-0.071
-0.021
2.673
33.325
2.461
-0.027
-0.024
-0.006
0.002
0.005
0.005
0.003
0.002
0.001
0.000
0.000
0.
0.000
0.000
0.001
0.001
0.001
0.001
0.001
0.002
0.002
0.002
0.002
0.002
0.001
0.001
0.001
0.001
0.001
0.001
0.000
0.000
0.000
0.001
0.001
0.001
-0.002
-0.029
-0.390
0.706
25.687
-0.442
-0.161
-0.009
-0.009
-0.070
-0.247
-0.240
-0.087
-0.036
-0.027
-0.045
0.079
0.085
-0.051
-0.054
-0.017
0.001
0.005
0.005
0.004
0.002
0.001
0.000
0.
0.
0.
0.000
0.001
0.001
0.001
0.001
0.000
0.001
0.002
0.003
0.002
0.001
0.000
-0.003
-0.003
-0.001
0.001
0.001
0.001
0.001
0.000
0.
0.001
0.001
0.001
0.000
-0.011
-0.151
-0.487
-0.557
-0.528
-0.074
-0.002
-0.004
-0.056
-0.208
-0.243
-0.088
-0.030
-0.031
-0.042
-0.032
-0.204
-0.531
-0.401
-0.075
-0.003
0.005
0.005
0.003
0.002
0.001
0.
0.
0.
0.
0.001
0.001
0.001
0.001
0.
-0.001
0.000
0.002
0.002
0.001
-0.004
-0.012
-0.035
-0.040
-0.016
-0.002
0.001
0.001
0.001
0.000
0.
0.000
0.001
0.001
0.001
-0.001
-0.018
-0.092
-0.159
-0.071
-0.010
0.003
0.001
-0.012
-0.056
-0.072
-0.037
-0.022
-0.025
-0.033
-0.095
-0.532
-0.615
-0.537
-0.255
-0.012
0.003
0.004
0.002
0.002
0.000
0.
0.
0.
0.
0.001
0.001
0.001
0.
-0.001
-0.002
-0.002
0.001
0.002
-0.002
-0.012
-0.061
-0.241
-0.289
-0.094
-0.013
-0.001
0.001
0.001
0.000
0.000
0.000
0.001
0.001
0.002
0.002
0.000
-0.004
-0.006
-0.002
0.003
0.002
0.002
0.001
-0.005
-0.008
-0.006
-0.006
-0.009
-0.017
-0.100
-0.527
-0.505
-0.473
-0.239
-0.013
0.002
0.003
0.002
0.001
0.000
0.
0.
0.
0.
0.001
0.001
0.001
-0.001
-0.004
-0.008
-0.006
-0.001
0.001
-0.001
-0.012
-0.113
-0.498
-0.572
-0.212
-0.028
-0.002
0.001
0.001
0.000
0.000
0.
0.000
0.001
0.001
0.002
0.002
0.003
0.003
0.003
0.003
0.003
0.002
0.002
0.002
0.003
0.003
0.003
0.001
-0.014
-0.151
-0.535
-0.467
-0.360
-0.081
-0.007
0.001
0.002
0.001
0.001
0.000
0.
0.
0.
0.
0.001
0.001
0.001
-0.001
-0.007
-0.014
-0.010
-0.002
0.002
0.001
-0.006
-0.060
-0.266
-0.361
-0.140
-0.021
-0.001
0.001
0.001
0.000
0.000
0.
0.
0.000
0.001
0.001
0.002
0.003
0.003
0.003
0.003
0.002
0.002
0.003
0.003
0.004
0.004
0.005
0.002
-0.015
-0.235
-0.596
-0.565
-0.412
-0.044
-0.004
0.001
0.001
0.001
0.001
0.
0.
0.
0.
0.
0.001
0.001
0.001
-0.001
-0.005
-0.010
-0.007
-0.001
0.002
0.003
0.001
-0.010
-0.039
-0.058
-0.029
-0.006
0.000
0.001
0.001
0.000
0.000
0.
0.
0.
0.000
0.001
0.001
0.002
0.002
0.002
0.002
0.002
0.002
0.002
0.003
0.003
0.004
0.004
0.003
-0.007
-0.100
-0.503
-0.558
-0.205
-0.022
-0.001
0.001
0.001
0.001
0.001
0.
0.
0.
0.
0.
0.000
0.001
0.001
0.000
-0.001
-0.002
-0.001
0.002
0.003
0.004
0.004
0.002
-0.001
-0.004
-0.002
0.000
0.001
0.001
0.001
0.000
0.
0.
0.
0.
0.
0.000
0.000
0.001
0.001
0.001
0.001
0.001
0.001
0.002
0.002
0.002
0.003
0.003
0.003
0.000
-0.016
-0.062
-0.078
-0.029
-0.004
0.001
0.001
0.001
0.001
0.000
0.
0.
0.
0.
0.
0.000
0.001
0.001
0.001
0.001
0.001
0.002
0.003
0.003
0.004
0.004
0.004
0.003
0.002
0.002
0.002
0.001
0.001
0.000
0.000
0.
0.
0.
0.
0.
0.
0.
0.000
0.001
0.001
0.001
0.001
0.001
0.001
0.001
0.001
0.001
0.001
0.001
0.001
-0.001
-0.004
-0.005
-0.002
0.000
0.001
0.001
0.001
0.001
0.
0.
0.
0.
0.
0.
0.000
0.000
0.001
0.001
0.001
0.001
0.002
0.003
0.003
0.004
0.003
0.003
0.003
0.003
0.002
0.002
0.001
0.001
0.000
0.
0.
0.
0.
0.
0.
0.
0.
0.
0.000
0.000
0.000
0.000
0.000
0.000
0.000
0.000
0.000
0.000
0.001
0.001
0.001
0.001
0.001
0.001
0.001
0.001
0.001
0.000
0.000
0.
0.
0.
0.
0.
0.
0.
0.000
0.000
0.000
0.001
0.001
0.002
0.002
0.003
0.003
0.003
0.002
0.002
0.002
0.002
0.001
0.001
0.000
0.
0.
0.
0.
0.
0.
0.
0.
0.
0.
0.
0.
0.000
0.000
0.000
0.000
0.000
0.
0.
0.000
0.000
0.000
0.001
0.001
0.001
0.001
0.001
0.001
0.000
0.000
0.
0.
0.
0.
0.
0.
0.
0.
0.
0.000
0.000
0.000
0.001
0.001
0.001
0.001
0.002
0.002
0.002
0.001
0.001
0.001
0.001
0.000
0.000
0.
0.
0.
0.
0.
0.
0.
0.
0.
0.
0.
0.
0.
0.
0.
0.
0.
0.
0.
0.
0.000
0.000
0.000
0.000
0.000
0.000
0.000
0.000
0.000
0.
0.
0.
0.
0.
0.
0.
0.
0.
0.
0.
0.
0.000
0.000
0.001
0.001
0.001
0.001
0.001
0.001
0.001
0.001
0.001
0.000
0.000
0.
0.
0.
0.
0.
0.
0.
0.
0.
0.
0.
0.
0.
0.
0.
0.
0.
0.
0.
0.
0.
0.
0.
0.000
0.000
0.000
0.000
0.000
0.
0.
0.
0.
0.
0.
0.
0.
0.
0.
0.
0.
0.
0.
0.
0.
0.
0.000
0.000
0.001
0.001
0.001
0.001
0.001
0.000
0.000
0.000
0.
0.
0.
0.
0.
0.
0.
0.
0.
0.
0.
0.
0.
0.
0.
0.
0.
0.
0.
0.
0.
0.
0.
0.
0.
0.
0.
0.
0.
0.
0.
0.
0.
0.
0.
0.
0.
0.
0.
0.
0.
0.
0.
0.
0.
0.000
0.000
0.000
0.000
0.000
0.000
0.000
0.000
0.000
0.
0.
0.
0.
0.
0.
0.
0.
0.
0.
0.
0.
0.
0.
0.
0.
0.
0.
0.
0.
0.
0.
0.
0.
0.
0.
0.
0.
0.
0.
0.
0.
0.
0.
0.
0.
0.
0.
0.
0.
0.
0.
0.
0.
0.
0.
0.
0.
0.000
0.000
0.000
0.000
0.000
0.
0.
0.
0.
0.
0.
0.
0.
0.
0.
0.
0.
0.
0.
0.
0.
0.
0.
0.
0.
0.
0.
0.
0.
0.
0.
0.
0.
0.
0.
0.
0.
0.
0.
0.
0.
0.
0.
0.
0.
0.
0.
0.
0.
0.
0.
0.
0.
0.
0.
0.
0.
0.
0.
0.
0.
0.
0.
0.
0.
0.
0.
0.
0.
0.
0.
0.
0.
0.
0.
0.
0.
0.
0.
0.
0.
0.
0.
0.
0.
0.
0.
0.
0.
0.
0.
0.
0.
0.
0.
0.
0.
0.
0.
0.
0.
0.
0.
0.
0.
0.
0.
0.
0.
0.
0.
0.
0.
0.
0.
0.
0.
0.
0.
0.
0.
0.
0.
0.
0.
0.
0.
0.
0.
0.
0.
0.
0.
0.
0.
0.
0.
0.
0.
0.
0.
0.
0.
0.
0.
0.
0.
0.
0.
0.
0.
0.
0.
0.
0.
0.
0.
0.
0.
0.
0.
0.
0.
0.
0.
0.
0.
0.
0.
0.
0.
0.
0.
0.
0.
0.
0.
0.
0.
0.
0.
0.
0.
0.
0.
0.
0.
0.
0.
0.
0.
0.
0.
0.
0.
0.
0.
0.
0.
0.
0.
0.
0.
0.
0.
0.
0.
0.
0.
0.
0.
0.
0.
0.
0.
0.
0.
0.
0.
0.
0.
0.
0.
0.
0.
0.
0.
0.
0.
0.
0.
0.
0.
0.
0.
0.
0.
0.
0.
0.
0.
0.
0.
0.
0.
0.
0.
0.
0.
0.
0.
0.
0.
0.
0.
0.
0.
0.
0.
0.
0.
0.
0.
0.
0.
0.
0.
0.
0.
0.
0.
0.
0.
0.
0.
0.
0.
0.
0.
0.
0.
0.
0.
0.
0.
0.
0.
0.
0.
0.
0.
0.
0.
0.
0.
0.
0.
0.
0.
0.
0.
0.
0.
0.
0.
0.
0.
0.
0.
0.
0.
0.
0.
0.
0.
0.
0.
0.
0.
0.
0.
0.
0.
0.
0.
0.
0.
0.
0.
0.
0.
0.
0.
0.
0.
0.
0.
0.
0.
0.
0.
0.
0.
0.
0.
0.
0.
0.
0.
0.
0.
0.
0.
0.
0.
0.
0.
0.
0.
0.
0.
0.
0.
0.
0.
0.
0.
0.
0.
0.
0.
0.
0.
0.
0.
0.
0.
0.
0.
0.
0.
0.
0.
0.
0.
0.
0.
0.
0.
0.
0.
0.
0.
0.
0.
0.
0.
0.
0.
0.
0.
0.
0.
0.
0.
0.
0.
0.
0.
0.
0.
0.
0.
0.
0.
0.
0.
0.
0.
0.
0.
0.
0.
0.
0.
0.
0.
0.
0.
0.
0.
0.
0.
0.
0.
0.
0.
0.
0.
0.
0.
0.
0.
0.
0.
0.
0.
0.
0.
0.
0.
0.
0.
0.
0.
0.
0.
0.
0.
0.
0.
0.
0.
0.
0.
0.
0.
0.
0.
0.
0.
0.
0.
0.
0.
0.
0.
0.
0.
0.
0.
0.
0.
0.
0.
0.
0.
0.
0.
0.
0.
0.
0.
0.
0.
0.
0.
0.
0.
0.
0.
0.
0.
0.
0.
0.
0.
0.
0.
0.
0.
0.
0.
0.
0.
0.
0.
0.
0.
0.
0.
0.
0.
0.
0.
0.
0.
0.
0.
0.
0.
0.
0.
0.
0.
0.
0.
0.
0.
0.
0.
0.
0.
0.
0.
0.
0.
0.
0.
0.
0.
0.
0.
0.
0.
0.
0.
0.
0.
0.
0.
0.
0.
0.
0.
0.
0.
0.
0.
0.
0.
0.
0.
0.
0.
0.
0.
0.
0.
0.
0.
0.
0.
0.
0.
0.
0.
0.
0.
0.
0.
0.
0.
0.
0.
0.
0.
0.
0.
0.
0.
0.
0.
0.
0.
0.
0.
0.
0.
0.
0.
0.
0.
0.
0.
0.
0.
0.
0.
0.
0.
0.
0.
0.
0.
0.
0.
0.
0.
0.
0.
0.
0.
0.
0.
0.
0.
0.
0.
0.
0.
0.
0.
0.
0.
0.
0.
0.
0.
0.
0.
0.
0.
0.
0.
0.
0.
0.
0.
0.
0.
0.
0.
0.
0.
0.
0.
0.
0.
0.
0.
0.
0.
0.
0.
0.
0.
0.
0.
0.
0.
0.
0.
0.
0.
0.
0.
0.
0.
0.
0.
0.
0.
0.
0.
0.
0.
0.
0.
0.
0.
0.
0.
0.
0.
0.
0.
0.
0.
0.
0.
0.
0.
0.
0.
0.
0.
0.
0.
0.
0.
0.
0.
0.
0.
0.
0.
0.
0.
0.
0.
0.
0.
0.
0.
0.
0.
0.
0.
0.
0.
0.
0.
0.
0.
0.
0.
0.
0.
0.
0.
0.
0.
0.
0.
0.
0.
0.
0.
0.
0.
0.
0.
0.
0.
0.
0.
0.
0.
0.
0.
0.
0.
0.
0.
0.
0.
0.
0.
0.
0.
0.
0.
0.
0.
0.
0.
0.
0.
0.
0.
0.
0.
0.
0.
0.
0.
0.
0.
0.
0.
0.
0.
0.
0.
0.
0.
0.
0.
0.
0.
0.
0.
0.
0.
0.
0.
0.
0.
0.
0.
0.
0.
0.
0.
0.
0.
0.
0.
0.
0.
0.
0.
0.
0.
0.
0.
0.
0.
0.
0.
0.
0.
0.
0.
0.
0.
0.
0.
0.
0.
0.
0.
0.
0.
0.
0.
0.
0.
0.
0.
0.
0.
0.
0.
0.
0.
0.
0.
0.
0.
0.
0.
0.
0.
0.
0.
0.
0.
0.
0.
0.
0.
0.
0.
0.
0.
0.
0.
0.
0.
0.
0.
0.
0.
0.
0.
0.
0.
0.
0.
0.
0.
0.
0.
0.
0.
0.
0.
0.
0.
0.
0.
0.
0.
0.
0.
0.
0.
0.
0.
0.
0.
0.
0.
0.
0.
0.
0.
0.
0.
0.
0.
0.
0.
0.
0.
0.
0.
0.
0.
0.
0.
0.
0.
0.
0.
0.
0.
0.
0.
0.
0.
0.
0.
0.
0.
0.
0.
0.
0.
0.
0.
0.
0.
0.
0.
0.
0.
0.
0.
0.
0.
0.
0.
0.
0.
0.
0.
0.
0.
0.
0.
0.
0.
0.
0.
0.
0.
0.
0.
0.
0.
0.
0.
0.
0.
0.
0.
0.
0.
0.
0.
0.
0.
0.
0.
0.
0.
0.
0.
0.
0.
0.
0.
0.
0.
0.
0.
0.
0.
0.
0.
0.
0.
0.
0.
0.
0.
0.
0.
0.
0.
0.
0.
0.
0.
0.
0.
0.
0.
0.
0.
0.
0.
0.
0.
0.
0.
0.
0.
0.
0.
0.
0.
0.
0.
0.
0.
0.
0.
0.
0.
0.
0.
0.
0.
0.
0.
0.
0.
0.
0.
0.
0.
0.
0.
0.
0.
0.
0.
0.
0.
0.
0.
0.
0.
0.
0.
0.
0.
0.
0.
0.
0.
0.
0.
0.
0.
0.
0.
0.
0.
0.
0.
0.
0.
0.
0.
0.
0.
0.
0.
0.
0.
0.
0.
0.
0.
0.
0.
0.
0.
0.
0.
0.
0.
0.
0.
0.
0.
0.
0.
0.
0.
0.
0.
0.
0.
0.
0.
0.
0.
0.
0.
0.
0.
0.
0.
0.
0.
0.
0.
0.
0.
0.
0.
0.
0.
0.
0.
0.
0.
0.
0.
0.
0.
0.
0.
0.
0.
0.
0.
0.
0.
0.
0.
0.
0.
0.
0.
0.
0.
0.
0.
0.
0.
0.
0.
0.
0.
0.
0.
0.
0.
0.
0.
0.
0.
0.
0.
0.
0.
0.
0.
0.
0.
0.
0.
0.
0.
0.
0.
0.
0.
0.
0.
0.
0.
0.
0.
0.
0.
0.
0.
0.
0.
0.
0.
0.
0.
0.
0.
0.
0.
0.
0.
0.
0.
0.
0.
0.
0.
0.
0.
0.
0.
0.
0.
0.
0.
0.
0.
0.
0.
0.
0.
0.
0.
0.
0.
0.
0.
0.
0.
0.
0.
0.
0.
0.
0.
0.
0.
0.
0.
0.
0.
0.
0.
0.
0.
0.
0.
0.
0.
0.
0.
0.
0.
0.
0.
0.
0.
0.
0.
0.
0.
0.
0.
0.
0.
0.
0.
0.
0.
0.
0.
0.
0.
0.
0.
0.
0.
0.
0.
0.
0.
0.
0.
0.
0.
0.
0.
0.
0.
0.
0.
0.
0.
0.
0.
0.
0.
0.
0.
0.
0.
0.
0.
0.
0.
0.
0.
0.
0.
0.
0.
0.
0.
0.
0.
0.
0.
0.
0.
0.
0.
0.
0.
0.
0.
0.
0.
0.
0.
0.
0.
0.
0.
0.
0.
0.
0.
0.
0.
0.
0.
0.
0.
0.
0.
0.
0.
0.
0.
0.
0.
0.
0.
0.
0.
0.
0.
0.
0.
0.
0.
0.
0.
0.
0.
0.
0.
0.
0.
0.
0.
0.
0.
0.
0.
0.
0.
0.
0.
0.
0.
0.
0.
0.
0.
0.
0.
0.
0.
0.
0.
0.
0.
0.
0.
0.
0.
0.
0.
0.
0.
0.
0.
0.
0.
0.
0.
0.
0.
0.
0.
0.
0.
0.
0.
0.
0.
0.
0.
0.
0.
0.
0.
0.
0.
0.
0.
0.
0.
0.
0.
0.
0.
0.
0.
0.
0.
0.
0.
0.
0.
0.
0.
0.
0.
0.
0.
0.
0.
0.
0.
0.
0.
0.
0.
0.
0.
0.
0.
0.
0.
0.
0.
0.
0.
0.
0.
0.
0.
0.
0.
0.
0.
0.
0.
0.
0.
0.
0.
0.
0.
0.
0.
0.
0.
0.
0.
0.
0.
0.
0.
0.
0.
0.
0.
0.
0.
0.
0.
0.
0.
0.
0.
0.
0.
0.
0.
0.
0.
0.
0.
0.
0.
0.
0.
0.
0.
0.
0.
0.
0.
0.
0.
0.
0.
0.
0.
0.000
0.000
0.000
0.000
0.
0.
0.
0.
0.
0.
0.
0.
0.
0.
0.
0.
0.
0.
0.
0.
0.
0.
0.
0.
0.
0.
0.
0.
0.
0.
0.
0.
0.
0.
0.
0.
0.
0.
0.
0.
0.
0.
0.
0.
0.
0.
0.
0.
0.
0.
0.
0.
0.
0.000
0.000
0.000
0.000
0.000
0.000
0.000
0.000
0.
0.
0.
0.
0.
0.
0.
0.
0.
0.
0.
0.
0.
0.
0.
0.
0.
0.
0.
0.
0.
0.
0.
0.
0.
0.
0.
0.
0.
0.
0.
0.
0.
0.
0.
0.
0.
0.
0.
0.
0.
0.
0.
0.
0.000
0.
0.000
0.001
0.001
0.001
0.001
0.001
0.001
0.001
0.000
0.000
0.000
0.
0.
0.
0.
0.
0.
0.
0.
0.
0.
0.
0.
0.
0.
0.
0.
0.
0.
0.
0.
0.
0.
0.
0.
0.
0.
0.
0.
0.
0.
0.
0.
0.
0.
0.
0.
0.
0.
0.
0.000
0.000
0.001
0.001
0.001
0.001
0.001
0.001
0.001
0.001
0.001
0.001
0.001
0.001
0.000
0.000
0.000
0.
0.
0.
0.
0.
0.
0.
0.
0.
0.
0.
0.
0.
0.
0.
0.
0.
0.
0.
0.
0.
0.
0.
0.
0.
0.
0.
0.
0.
0.
0.
0.
0.
0.
0.000
0.000
0.000
0.001
0.001
0.001
0.001
0.001
0.002
0.002
0.002
0.002
0.001
0.001
0.001
0.001
0.001
0.001
0.001
0.000
0.000
0.
0.
0.
0.
0.
0.
0.
0.
0.
0.
0.
0.
0.
0.
0.
0.
0.
0.
0.
0.
0.
0.
0.
0.
0.
0.
0.
0.
0.
0.
0.
0.
0.
0.000
0.000
0.000
0.001
0.002
0.002
0.002
0.002
0.002
0.002
0.002
0.002
0.002
0.001
0.001
0.000
0.000
0.001
0.001
0.001
0.001
0.000
0.000
0.
0.
0.
0.
0.
0.
0.
0.
0.
0.
0.
0.
0.
0.
0.
0.
0.
0.
0.
0.
0.
0.
0.
0.
0.
0.
0.
0.
0.
0.
0.
0.000
0.000
0.000
0.001
0.002
0.002
0.003
0.002
0.002
0.001
0.
0.000
0.001
0.001
0.001
0.000
0.000
0.
0.001
0.001
0.001
0.001
0.001
0.000
0.
0.
0.
0.
0.
0.
0.
0.
0.
0.
0.
0.
0.
0.
0.
0.
0.
0.
0.
0.
0.
0.
0.
0.
0.
0.
0.
0.
0.
0.
0.000
0.000
0.000
0.001
0.002
0.003
0.003
0.002
0.001
-0.003
-0.008
-0.008
-0.006
-0.003
0.000
0.001
0.001
0.000
0.
0.001
0.001
0.002
0.001
0.001
0.000
0.
0.
0.
0.
0.
0.
0.
0.
0.
0.
0.
0.
0.
0.
0.
0.
0.
0.
0.
0.
0.
0.
0.
0.
0.
0.
0.
0.
0.
0.
0.000
0.000
0.001
0.001
0.003
0.003
0.002
-0.001
-0.008
-0.015
-0.017
-0.005
-0.001
-0.006
-0.004
0.001
0.002
0.002
0.001
0.002
0.002
0.002
0.002
0.002
0.001
0.001
0.
0.
0.
0.
0.
0.
0.
0.
0.
0.
0.
0.
0.
0.
0.
0.
0.
0.
0.
0.
0.
0.
0.
0.
0.
0.
0.
0.
0.
0.000
0.000
0.001
0.002
0.003
0.002
-0.008
-0.033
-0.049
-0.038
0.027
0.966
0.906
0.023
-0.004
0.001
0.004
0.005
0.004
0.004
0.004
0.003
0.003
0.003
0.002
0.001
0.001
0.001
0.000
0.000
0.000
0.000
0.000
0.000
0.
0.
0.
0.
0.
0.
0.
0.
0.
0.
0.
0.
0.
0.
0.
0.
0.
0.
0.
0.
0.
0.000
0.000
0.001
0.002
0.003
-0.006
-0.070
-0.268
-0.308
-0.088
0.254
5.048
4.339
0.081
-0.008
0.000
0.005
0.007
0.006
0.004
0.003
0.002
0.003
0.003
0.003
0.002
0.002
0.002
0.001
0.001
0.001
0.001
0.001
0.000
0.000
0.000
0.
0.
0.
0.
0.
0.
0.
0.
0.
0.
0.
0.
0.
0.
0.
0.
0.
0.
0.
0.000
0.000
0.002
0.003
0.001
-0.025
-0.263
-0.267
-0.108
0.110
0.157
0.256
0.079
-0.116
-0.036
-0.009
0.002
0.006
0.003
-0.001
-0.005
-0.005
-0.003
0.
0.002
0.003
0.003
0.004
0.003
0.002
0.002
0.002
0.001
0.001
0.001
0.000
0.000
0.
0.
0.
0.
0.
0.
0.
0.
0.
0.
0.
0.
0.
0.
0.
0.
0.
0.
0.
0.001
0.002
0.003
0.
-0.032
-0.319
-0.314
0.916
1.866
0.102
-0.592
0.442
-0.171
-0.080
-0.033
-0.017
-0.006
-0.009
-0.014
-0.019
-0.020
-0.017
-0.011
-0.004
0.000
0.003
0.004
0.005
0.005
0.004
0.003
0.002
0.002
0.001
0.001
0.000
0.000
0.
0.
0.
0.
0.
0.
0.
0.
0.
0.
0.
0.
0.
0.
0.
0.
0.
0.
0.001
0.002
0.003
-0.001
-0.022
-0.128
-0.008
38.236
208.207
1.870
18.264
23036.191
48.847
1.494
-0.052
-0.082
-0.055
-0.037
-0.033
0.060
0.056
-0.032
-0.030
-0.017
-0.007
-0.003
0.002
0.005
0.005
0.004
0.001
0.
0.001
0.002
0.001
0.001
0.000
0.
0.
0.
0.
0.
0.
0.
0.
0.
0.
0.
0.
0.
0.
0.
0.
0.
0.
0.001
0.002
0.002
-0.001
-0.018
-0.050
1.278
5453.529
100010.477
33.079
2.787
1462.391
95350.906
64.190
0.089
-0.673
-0.475
-0.120
-0.020
0.324
0.328
-0.001
-0.045
0.066
0.181
0.009
-0.004
0.000
-0.001
-0.019
-0.070
-0.064
-0.018
-0.001
0.001
0.001
0.001
0.
0.
0.
0.
0.
0.
0.
0.
0.
0.
0.
0.
0.
0.
0.
0.
0.
0.
0.001
0.001
0.002
-0.001
-0.017
-0.031
5.195
4320.276
906.361
2.710
-0.527
61.878
6254.782
53.345
0.015
3.395
-0.294
0.951
5.776
0.583
0.263
0.030
0.117
36.089
204.876
2.321
-0.010
-0.013
-0.019
-0.226
-0.463
-0.595
-0.225
-0.021
-0.001
0.001
0.001
0.
0.
0.
0.
0.
0.
0.
0.
0.
0.
0.
0.
0.
0.
0.
0.
0.
0.
0.001
0.001
0.002
0.
-0.012
-0.026
3.048
998.195
224.900
-0.012
176.581
36.628
4300.984
164.885
0.089
290.539
113.060
121.250
6956.927
22.486
0.176
-0.098
0.802
2139.199
99999.961
22.340
-0.004
-0.038
-0.064
0.327
157.633
13.044
-0.531
-0.062
-0.006
0.001
0.001
0.
0.
0.
0.
0.
0.
0.
0.
0.
0.
0.
0.
0.
0.
0.
0.
0.
0.
0.000
0.001
0.002
0.001
-0.005
-0.017
0.035
1.076
0.353
-0.078
2684.341
45364.445
11929.598
250.277
0.206
300.249
16354.870
1424.327
900.332
9.554
-0.096
-0.178
6.561
208.131
100.239
2.383
0.664
-0.039
-0.061
826.335
3967.219
169.127
2.255
-0.054
-0.010
0.000
0.002
0.
0.
0.
0.
0.
0.
0.
0.
0.
0.
0.
0.
0.
0.
0.
0.
0.
0.
0.000
0.001
0.002
0.002
0.001
-0.006
-0.013
-0.025
-0.127
-0.374
2.041
429.363
319.546
6.986
0.421
8.670
62.419
22.071
0.848
-0.467
-0.348
-0.192
4.037
62.926
1.581
187.161
170.430
1.383
2.578
2.123
52.940
499.441
15.265
0.016
-0.011
-0.001
0.002
0.
0.
0.
0.
0.
0.
0.
0.
0.
0.
0.
0.
0.
0.
0.
0.
0.
0.
0.
0.000
0.001
0.002
0.003
0.002
-0.001
-0.007
-0.032
-0.113
2.378
2189.800
2539.419
14.032
10.059
0.311
1.897
1.276
-0.295
0.893
17.482
6.185
0.118
0.328
1.246
329.108
331.971
45.650
2957.322
43.437
39404.313
1390.136
1.704
-0.022
-0.013
-0.001
0.002
0.
0.
0.
0.
0.
0.
0.
0.
0.
0.
0.
0.
0.
0.
0.
0.
0.
0.
0.
0.000
0.001
0.002
0.003
0.004
0.005
0.002
-0.012
-0.030
3.867
13183.024
11614.942
3.794
2.065
623.888
16.670
2.182
33.229
608.096
52317.031
1404.509
4.640
5.615
0.124
1.572
4.933
12.718
164.391
10.264
182.319
40.690
0.153
-0.036
-0.010
0.000
0.002
0.
0.
0.
0.
0.
0.
0.
0.
0.
0.
0.
0.
0.
0.
0.
0.
0.
0.
0.
0.
0.000
0.001
0.003
0.005
0.006
0.003
-0.011
-0.024
3.030
22417.500
100011.547
8.036
76.515
100070.289
100279.734
383.021
205.914
1796.701
761.442
203.964
3.590
1.820
-0.051
0.701
5810.582
101.971
-0.273
-0.261
31.350
2.764
-0.373
-0.046
-0.005
0.001
0.002
0.
0.
0.
0.
0.
0.
0.
0.000
0.000
0.000
0.000
0.000
0.
0.
0.
0.
0.
0.
0.
0.
0.000
0.001
0.002
0.004
0.004
0.000
-0.017
-0.034
2.067
463.584
377.316
1.782
-0.141
41.196
7933.821
34070.270
14328.375
5074.858
2.956
0.937
-0.416
-0.259
-0.110
2.520
17309.221
176.561
0.069
-0.445
6.622
0.011
-0.420
-0.033
-0.001
0.002
0.002
0.
0.
0.
0.
0.
0.
0.000
0.000
0.000
0.000
0.000
0.000
0.000
0.000
0.
0.
0.
0.
0.
0.
0.000
0.000
0.002
0.003
0.001
-0.018
-0.115
-0.222
0.846
609.422
8943.993
7.835
0.531
50.530
123.128
4244.456
38.320
86.891
158.009
493.991
0.929
1.730
1.093
-0.432
-0.113
0.985
110.458
-0.240
-0.573
-0.556
-0.136
-0.010
0.001
0.002
0.001
0.
0.
0.
0.
0.000
0.000
0.000
0.001
0.001
0.001
0.001
0.001
0.001
0.000
0.000
0.
0.
0.
0.
0.
0.000
0.001
0.002
0.002
-0.007
-0.160
-0.560
-0.530
0.205
362.715
3803.451
6.225
8.298
100000.328
15516.909
100007.438
73.328
-0.055
3924.089
30878.416
153.925
5445.090
24.351
0.414
-0.167
-0.002
0.713
-0.047
-0.082
-0.055
-0.012
0.001
0.002
0.002
0.001
0.
0.
0.000
0.000
0.000
0.001
0.001
0.001
0.001
0.001
0.001
0.001
0.001
0.001
0.001
0.000
0.
0.
0.
0.
0.000
0.001
0.001
0.001
-0.019
-0.374
9.220
9928.110
17.191
1.174
2.581
0.100
1.419
271.622
122.090
30.062
25.297
0.261
0.227
14.458
225.710
29680.578
36.398
0.143
-0.069
-0.043
-0.029
-0.022
-0.007
0.000
0.002
0.002
0.002
0.001
0.000
0.
0.000
0.000
0.000
0.001
0.001
0.001
0.001
0.002
0.002
0.002
0.002
0.002
0.001
0.001
0.001
0.000
0.000
0.
0.
0.000
0.001
0.001
0.000
-0.016
-0.234
9.531
23088.156
110.028
0.675
-0.006
-0.037
-0.024
0.196
0.109
0.159
0.384
-0.072
-0.099
4.328
418.925
100014.555
329.443
0.129
-0.055
-0.032
-0.017
-0.006
0.002
0.004
0.003
0.002
0.001
0.000
0.000
0.000
0.000
0.001
0.001
0.001
0.001
0.001
0.002
0.002
0.002
0.002
0.002
0.002
0.002
0.002
0.001
0.001
0.001
0.000
0.
0.000
0.001
0.001
0.001
-0.008
-0.063
0.648
318.299
20178.420
1.635
-0.100
-0.033
-0.044
-0.250
-0.628
-0.558
-0.193
-0.009
0.040
6.064
243.873
743.159
15.206
-0.008
-0.039
-0.019
-0.006
0.001
0.004
0.003
0.002
0.001
0.000
0.000
0.
0.000
0.001
0.001
0.001
0.000
0.
0.001
0.002
0.003
0.003
0.002
0.001
0.001
0.001
0.001
0.001
0.001
0.001
0.000
0.000
0.000
0.001
0.001
0.001
-0.003
-0.030
-0.119
624.151
100001.547
8.898
-0.320
-0.025
-0.067
-0.542
-0.562
-0.542
-0.385
9.344
828.842
2.702
120.030
15.718
-0.016
-0.141
-0.047
-0.009
0.001
0.004
0.004
0.003
0.002
0.001
0.000
0.
0.
0.001
0.001
0.001
0.
-0.003
-0.007
-0.005
0.
0.002
-0.001
-0.010
-0.016
-0.012
-0.012
-0.004
0.000
0.001
0.001
0.001
0.000
0.000
0.001
0.001
0.001
0.
-0.012
-0.169
-0.382
1.220
-0.585
-0.177
-0.021
-0.049
-0.376
-0.403
-0.551
-0.421
8.017
5.995
0.507
8.900
1.762
-0.550
-0.599
-0.288
-0.020
0.003
0.005
0.004
0.002
0.001
0.000
0.
0.
0.
0.001
0.001
0.001
-0.003
-0.013
-0.031
-0.025
-0.006
-0.001
-0.018
-0.084
-0.132
-0.208
-0.223
-0.068
-0.009
0.000
0.001
0.001
0.001
0.000
0.001
0.001
0.002
0.002
-0.002
-0.033
-0.198
-0.361
-0.164
-0.028
-0.035
-0.041
-0.092
-0.383
-0.561
-0.251
0.053
0.021
-0.043
-0.130
-0.123
1129.140
76.713
-0.341
-0.043
0.001
0.004
0.003
0.002
0.001
0.000
0.
0.
0.
0.001
0.001
0.000
-0.007
-0.021
-0.052
-0.041
-0.013
-0.007
-0.045
-0.235
-0.408
-0.567
-0.520
-0.432
-0.066
-0.004
0.001
0.001
0.001
0.000
0.000
0.001
0.002
0.002
0.002
-0.001
-0.010
-0.015
-0.009
-0.012
-0.026
-0.029
-0.016
-0.049
-0.066
-0.036
-0.022
-0.025
-0.041
-0.178
1.328
11398.794
350.669
-0.062
-0.019
0.001
0.003
0.003
0.002
0.001
0.000
0.
0.
0.
0.001
0.001
-0.001
-0.013
-0.063
-0.155
-0.096
-0.020
-0.009
-0.036
-0.172
-0.488
3.332
17.934
-0.546
-0.175
-0.009
0.001
0.001
0.001
0.000
0.
0.000
0.002
0.002
0.003
0.003
0.003
0.002
0.002
-0.004
-0.009
-0.010
-0.007
-0.004
-0.002
-0.001
-0.002
-0.007
-0.039
-0.314
4.038
72.144
4.362
0.016
-0.011
0.000
0.003
0.002
0.001
0.000
0.000
0.
0.
0.
0.001
0.001
-0.001
-0.018
-0.128
-0.334
-0.197
-0.029
-0.008
-0.013
-0.040
-0.321
-0.334
0.028
-0.592
-0.126
-0.007
0.001
0.001
0.001
0.000
0.
0.000
0.001
0.001
0.003
0.003
0.004
0.004
0.003
0.
-0.003
-0.003
-0.002
0.001
0.004
0.005
0.005
0.001
-0.046
-0.394
69.522
1627.219
0.229
-0.073
-0.008
0.001
0.002
0.002
0.001
0.000
0.
0.
0.
0.
0.001
0.001
0.000
-0.012
-0.080
-0.218
-0.146
-0.036
-0.008
-0.003
-0.009
-0.040
-0.170
-0.382
-0.205
-0.029
-0.002
0.001
0.001
0.001
0.000
0.
0.
0.000
0.001
0.002
0.003
0.003
0.003
0.003
0.002
0.
0.
0.001
0.003
0.005
0.006
0.006
0.003
-0.024
-0.401
-0.559
0.128
-0.306
-0.046
-0.003
0.001
0.002
0.001
0.001
0.
0.
0.
0.
0.
0.001
0.001
0.001
-0.003
-0.018
-0.043
-0.037
-0.013
-0.003
0.
0.000
-0.003
-0.013
-0.025
-0.014
-0.002
0.001
0.002
0.001
0.000
0.
0.
0.
0.000
0.000
0.001
0.001
0.002
0.002
0.002
0.002
0.001
0.001
0.002
0.003
0.004
0.004
0.005
0.004
-0.003
-0.055
-0.265
-0.344
-0.111
-0.013
0.000
0.002
0.001
0.001
0.000
0.
0.
0.
0.
0.
0.000
0.001
0.001
0.001
-0.002
-0.004
-0.004
-0.001
0.001
0.002
0.002
0.002
0.001
0.001
0.002
0.002
0.002
0.002
0.001
0.000
0.
0.
0.
0.
0.000
0.000
0.000
0.001
0.001
0.001
0.001
0.001
0.001
0.002
0.002
0.002
0.003
0.003
0.003
0.002
-0.002
-0.013
-0.017
-0.007
-0.001
0.001
0.001
0.001
0.001
0.
0.
0.
0.
0.
0.
0.000
0.000
0.001
0.001
0.001
0.001
0.002
0.003
0.003
0.003
0.002
0.002
0.002
0.003
0.003
0.003
0.002
0.001
0.001
0.
0.
0.
0.
0.
0.
0.
0.000
0.000
0.001
0.001
0.001
0.001
0.001
0.001
0.001
0.001
0.001
0.001
0.002
0.002
0.001
0.001
0.000
0.001
0.001
0.001
0.001
0.001
0.000
0.
0.
0.
0.
0.
0.
0.000
0.000
0.000
0.001
0.001
0.002
0.002
0.003
0.003
0.003
0.002
0.002
0.002
0.002
0.002
0.002
0.001
0.001
0.000
0.
0.
0.
0.
0.
0.
0.
0.
0.
0.000
0.000
0.000
0.000
0.000
0.000
0.000
0.000
0.000
0.000
0.001
0.001
0.001
0.001
0.001
0.001
0.001
0.001
0.000
0.000
0.
0.
0.
0.
0.
0.
0.
0.
0.000
0.000
0.000
0.001
0.001
0.002
0.002
0.002
0.002
0.002
0.002
0.001
0.001
0.002
0.001
0.001
0.000
0.
0.
0.
0.
0.
0.
0.
0.
0.
0.
0.
0.
0.
0.000
0.000
0.
0.
0.
0.
0.000
0.000
0.000
0.000
0.000
0.001
0.000
0.000
0.000
0.000
0.
0.
0.
0.
0.
0.
0.
0.
0.
0.
0.
0.000
0.000
0.001
0.001
0.002
0.002
0.002
0.001
0.001
0.001
0.001
0.001
0.001
0.000
0.000
0.
0.
0.
0.
0.
0.
0.
0.
0.
0.
0.
0.
0.
0.
0.
0.
0.
0.
0.
0.
0.
0.000
0.000
0.000
0.000
0.000
0.000
0.
0.
0.
0.
0.
0.
0.
0.
0.
0.
0.
0.
0.
0.
0.
0.
0.000
0.001
0.001
0.001
0.001
0.001
0.001
0.001
0.001
0.001
0.000
0.000
0.
0.
0.
0.
0.
0.
0.
0.
0.
0.
0.
0.
0.
0.
0.
0.
0.
0.
0.
0.
0.
0.
0.
0.
0.
0.
0.
0.
0.
0.
0.
0.
0.
0.
0.
0.
0.
0.
0.
0.
0.
0.
0.
0.000
0.000
0.001
0.001
0.001
0.001
0.001
0.001
0.000
0.000
0.000
0.
0.
0.
0.
0.
0.
0.
0.
0.
0.
0.
0.
0.
0.
0.
0.
0.
0.
0.
0.
0.
0.
0.
0.
0.
0.
0.
0.
0.
0.
0.
0.
0.
0.
0.
0.
0.
0.
0.
0.
0.
0.
0.
0.
0.
0.
0.000
0.000
0.000
0.001
0.000
0.000
0.000
0.000
0.
0.
0.
0.
0.
0.
0.
0.
0.
0.
0.
0.
0.
0.
0.
0.
0.
0.
0.
0.
0.
0.
0.
0.
0.
0.
0.
0.
0.
0.
0.
0.
0.
0.
0.
0.
0.
0.
0.
0.
0.
0.
0.
0.
0.
0.
0.
0.
0.000
0.000
0.000
0.000
0.000
0.
0.
0.
0.
0.
0.
0.
0.
0.
0.
0.
0.
0.
0.
0.
0.
0.
0.
0.
0.
0.
0.
0.
0.
0.
0.
0.
0.
0.
0.
0.
0.
0.
0.
0.
0.
0.
0.
0.
0.
0.
0.
0.
0.
0.
0.
0.
0.
0.
0.
0.
0.
0.
0.
0.
0.
0.
0.
0.
0.
0.
0.
0.
0.
0.
0.
0.
0.
0.
0.
0.
0.
0.
0.
0.
0.
0.
0.
0.
0.
0.
0.
0.
0.
0.
0.
0.
0.
0.
0.
0.
0.
0.
0.
0.
0.
0.
0.
0.
0.
0.
0.
0.
0.
0.
0.
0.
0.
0.
0.
0.
0.
0.
0.
0.
0.
0.
0.
0.
0.
0.
0.
0.
0.
0.
0.
0.
0.
0.
0.
0.
0.
0.
0.
0.
0.
0.
0.
0.
0.
0.
0.
0.
0.
0.
0.
0.
0.
0.
0.
0.
0.
0.
0.
0.
0.
0.
0.
0.
0.
0.
0.
0.
0.
0.
0.
0.
0.
0.
0.
0.
0.
0.
0.
0.
0.
0.
0.
0.
0.
0.
0.
0.
0.
0.
0.
0.
0.
0.
0.
0.
0.
0.
0.
0.
0.
0.
0.
0.
0.
0.
0.
0.
0.
0.
0.
0.
0.
0.
0.
0.
0.
0.
0.
0.
0.
0.
0.
0.
0.
0.
0.
0.
0.
0.
0.
0.
0.
0.
0.
0.
0.
0.
0.
0.
0.
0.
0.
0.
0.
0.
0.
0.
0.
0.
0.
0.
0.
0.
0.
0.
0.
0.
0.
0.
0.
0.
0.
0.
0.
0.
0.
0.
0.
0.
0.
0.
0.
0.
0.
0.
0.
0.
0.
0.
0.
0.
0.
0.
0.
0.
0.
0.
0.
0.
0.
0.
0.
0.
0.
0.
0.
0.
0.
0.
0.
0.
0.
0.
0.
0.
0.
0.
0.
0.
0.
0.
0.
0.
0.
0.
0.
0.
0.
0.
0.
0.
0.
0.
0.
0.
0.
0.
0.
0.
0.
0.
0.
0.
0.
0.
0.
0.
0.
0.
0.
0.
0.
0.
0.
0.
0.
0.
0.
0.
0.
0.
0.
0.
0.
0.
0.
0.
0.
0.
0.
0.
0.
0.
0.
0.
0.
0.
0.
0.
0.
0.
0.
0.
0.
0.
0.
0.
0.
0.
0.
0.
0.
0.
0.
0.
0.
0.
0.
0.
0.
0.
0.
0.
0.
0.
0.
0.
0.
0.
0.
0.
0.
0.
0.
0.
0.
0.
0.
0.
0.
0.
0.
0.
0.
0.
0.
0.
0.
0.
0.
0.
0.
0.
0.
0.
0.
0.
0.
0.
0.
0.
0.
0.
0.
0.
0.
0.
0.
0.
0.
0.
0.
0.
0.
0.
0.
0.
0.
0.
0.
0.
0.
0.
0.
0.
0.
0.
0.
0.
0.
0.
0.
0.
0.
0.
0.
0.
0.
0.
0.
0.
0.
0.
0.
0.
0.
0.
0.
0.
0.
0.
0.
0.
0.
0.
0.
0.
0.
0.
0.
0.
0.
0.
0.
0.
0.
0.
0.
0.
0.
0.
0.
0.
0.
0.
0.
0.
0.
0.
0.
0.
0.
0.
0.
0.
0.
0.
0.
0.
0.
0.
0.
0.
0.
0.
0.
0.
0.
0.
0.
0.
0.
0.
0.
0.
0.
0.
0.
0.
0.
0.
0.
0.
0.
0.
0.
0.
0.
0.
0.
0.
0.
0.
0.
0.
0.
0.
0.
0.
0.
0.
0.
0.
0.
0.
0.
0.
0.
0.
0.
0.
0.
0.
0.
0.
0.
0.
0.
0.
0.
0.
0.
0.
0.
0.
0.
0.
0.
0.
0.
0.
0.
0.
0.
0.
0.
0.
0.
0.
0.
0.
0.
0.
0.
0.
0.
0.
0.
0.
0.
0.
0.
0.
0.
0.
0.
0.
0.
0.
0.
0.
0.
0.
0.
0.
0.
0.
0.
0.
0.
0.
0.
0.
0.
0.
0.
0.
0.
0.
0.
0.
0.
0.
0.
0.
0.
0.
0.
0.
0.
0.
0.
0.
0.
0.
0.
0.
0.
0.
0.
0.
0.
0.
0.
0.
0.
0.
0.
0.
0.
0.
0.
0.
0.
0.
0.
0.
0.
0.
0.
0.
0.
0.
0.
0.
0.
0.
0.
0.
0.
0.
0.
0.
0.
0.
0.
0.
0.
0.
0.
0.
0.
0.
0.
0.
0.
0.
0.
0.
0.
0.
0.
0.
0.
0.
0.
0.
0.
0.
0.
0.
0.
0.
0.
0.
0.
0.
0.
0.
0.
0.
0.
0.
0.
0.
0.
0.
0.
0.
0.
0.
0.
0.
0.
0.
0.
0.
0.
0.
0.
0.
0.
0.
0.
0.
0.
0.
0.
0.
0.
0.
0.
0.
0.
0.
0.
0.
0.
0.
0.
0.
0.
0.
0.
0.
0.
0.
0.
0.
0.
0.
0.
0.
0.
0.
0.
0.
0.
0.
0.
0.
0.
0.
0.
0.
0.
0.
0.
0.
0.
0.
0.
0.
0.
0.
0.
0.
0.
0.
0.
0.
0.
0.
0.
0.
0.
0.
0.
0.
0.
0.
0.
0.
0.
0.
0.
0.
0.
0.
0.
0.
0.
0.
0.
0.
0.
0.
0.
0.
0.
0.
0.
0.
0.
0.
0.
0.
0.
0.
0.
0.
0.
0.
0.
0.
0.
0.
0.
0.
0.
0.
0.
0.
0.
0.
0.
0.
0.
0.
0.
0.
0.
0.
0.
0.
0.
0.
0.
0.
0.
0.
0.
0.
0.
0.
0.
0.
0.
0.
0.
0.
0.
0.
0.
0.
0.
0.
0.
0.
0.
0.
0.
0.
0.
0.
0.
0.
0.
0.
0.
0.
0.
0.
0.
0.
0.
0.
0.
0.
0.
0.
0.
0.
0.
0.
0.
0.
0.
0.
0.
0.
0.
0.
0.
0.
0.
0.
0.
0.
0.
0.
0.
0.
0.
0.
0.
0.
0.
0.
0.
0.
0.
0.
0.
0.
0.
0.
0.
0.
0.
0.
0.
0.
0.
0.
0.
0.
0.
0.
0.
0.
0.
0.
0.
0.
0.
0.
0.
0.
0.
0.
0.
0.
0.
0.
0.
0.
0.
0.
0.
0.
0.
0.
0.
0.
0.
0.
0.
0.
0.
0.
0.
0.
0.
0.
0.
0.
0.
0.
0.
0.
0.
0.
0.
0.
0.
0.
0.
0.
0.
0.
0.
0.
0.
0.
0.
0.
0.
0.
0.
0.
0.
0.
0.
0.
0.
0.
0.
0.
0.
0.
0.
0.
0.
0.
0.
0.
0.
0.
0.
0.
0.
0.
0.
0.
0.
0.
0.
0.
0.
0.
0.
0.
0.
0.
0.
0.
0.
0.
0.
0.
0.
0.
0.
0.
0.
0.
0.
0.
0.
0.
0.
0.
0.
0.
0.
0.
0.
0.
0.
0.
0.
0.
0.
0.
0.
0.
0.
0.
0.
0.
0.
0.
0.
0.
0.
0.
0.
0.
0.
0.
0.
0.
0.
0.
0.
0.
0.
0.
0.
0.
0.
0.
0.
0.
0.
0.
0.
0.
0.
0.
0.
0.
0.
0.
0.
0.
0.
0.
0.
0.
0.
0.
0.
0.
0.
0.
0.
0.
0.
0.
0.
0.
0.
0.
0.
0.
0.
0.
0.
0.
0.
0.
0.
0.
0.
0.
0.
0.
0.
0.
0.
0.
0.
0.
0.
0.
0.
0.
0.
0.
0.
0.
0.
0.
0.
0.
0.
0.
0.
0.
0.
0.
0.
0.
0.
0.
0.
0.
0.
0.
0.
0.
0.
0.
0.
0.
0.
0.
0.
0.
0.
0.
0.
0.
0.
0.
0.
0.
0.
0.
0.
0.
0.
0.
0.
0.
0.
0.
0.
0.
0.
0.
0.
0.
0.
0.
0.
0.
0.
0.
0.
0.
0.
0.
0.
0.
0.
0.
0.
0.
0.
0.
0.
0.
0.
0.
0.
0.
0.
0.
0.
0.
0.
0.
0.
0.
0.
0.
0.
0.
0.
0.
0.
0.
0.
0.
0.
0.
0.
0.
0.
0.
0.
0.
0.
0.
0.
0.
0.
0.
0.
0.
0.
0.
0.
0.
0.
0.
0.
0.
0.
0.
0.
0.
0.
0.
0.
0.
0.
0.
0.
0.
0.
0.
0.
0.
0.
0.
0.
0.
0.
0.
0.
0.
0.
0.
0.
0.
0.
0.
0.
0.
0.
0.
0.
0.
0.
0.
0.
0.
0.
0.
0.
0.
0.
0.
0.
0.
0.
0.
0.
0.
0.
0.
0.
0.
0.
0.
0.
0.
0.
0.
0.
0.
0.
0.
0.
0.
0.
0.
0.
0.
0.
0.
0.
0.
0.
0.
0.
0.
0.
0.
0.
0.
0.
0.
0.
0.
0.
0.
0.
0.
0.
0.
0.
0.
0.
0.
0.
0.
0.
0.
0.
0.
0.
0.
0.
0.
0.
0.
0.
0.
0.
0.
0.
0.
0.
0.
0.
0.
0.
0.
0.
0.
0.
0.
0.
0.
0.
0.
0.
0.
0.
0.
0.
0.
0.
0.
0.
0.
0.
0.
0.
0.
0.
0.
0.
0.
0.
0.
0.
0.000
0.000
0.000
0.
0.
0.
0.
0.
0.
0.
0.
0.
0.
0.
0.
0.
0.
0.
0.
0.
0.
0.
0.
0.
0.
0.
0.
0.
0.
0.
0.
0.
0.
0.
0.
0.
0.
0.
0.
0.
0.
0.
0.
0.
0.
0.
0.
0.
0.
0.
0.
0.
0.
0.000
0.000
0.000
0.000
0.000
0.000
0.000
0.000
0.
0.
0.
0.
0.
0.
0.
0.
0.
0.
0.
0.
0.
0.
0.
0.
0.
0.
0.
0.
0.
0.
0.
0.
0.
0.
0.
0.
0.
0.
0.
0.
0.
0.
0.
0.
0.
0.
0.
0.
0.
0.
0.
0.
0.
0.
0.000
0.000
0.001
0.001
0.001
0.001
0.001
0.000
0.000
0.000
0.
0.
0.
0.
0.
0.
0.
0.
0.
0.
0.
0.
0.
0.
0.
0.
0.
0.
0.
0.
0.
0.
0.
0.
0.
0.
0.
0.
0.
0.
0.
0.
0.
0.
0.
0.
0.
0.
0.
0.
0.
0.000
0.000
0.000
0.001
0.001
0.001
0.001
0.001
0.001
0.001
0.001
0.001
0.001
0.000
0.000
0.000
0.
0.
0.
0.
0.
0.
0.
0.
0.
0.
0.
0.
0.
0.
0.
0.
0.
0.
0.
0.
0.
0.
0.
0.
0.
0.
0.
0.
0.
0.
0.
0.
0.
0.
0.000
0.000
0.000
0.000
0.000
0.001
0.001
0.001
0.001
0.002
0.002
0.001
0.001
0.
0.000
0.000
0.000
0.001
0.001
0.000
0.000
0.
0.
0.
0.
0.
0.
0.
0.
0.
0.
0.
0.
0.
0.
0.
0.
0.
0.
0.
0.
0.
0.
0.
0.
0.
0.
0.
0.
0.
0.
0.
0.
0.
0.000
0.000
0.000
0.000
0.001
0.002
0.002
0.002
0.002
0.002
0.002
0.002
0.001
-0.001
-0.002
-0.002
-0.002
-0.001
0.000
0.001
0.001
0.000
0.000
0.
0.
0.
0.
0.
0.
0.
0.
0.
0.
0.
0.
0.
0.
0.
0.
0.
0.
0.
0.
0.
0.
0.
0.
0.
0.
0.
0.
0.
0.
0.
0.000
0.000
0.000
0.001
0.002
0.002
0.003
0.003
0.003
0.003
0.002
0.002
0.001
-0.001
-0.003
-0.006
-0.007
-0.006
-0.003
-0.001
0.001
0.001
0.001
0.000
0.
0.
0.
0.
0.
0.
0.
0.
0.
0.
0.
0.
0.
0.
0.
0.
0.
0.
0.
0.
0.
0.
0.
0.
0.
0.
0.
0.
0.
0.
0.000
0.000
0.000
0.001
0.002
0.002
0.003
0.003
0.002
0.
-0.003
-0.004
-0.003
-0.002
-0.004
-0.007
-0.011
-0.012
-0.010
-0.006
-0.002
0.001
0.001
0.001
0.001
0.000
0.
0.
0.
0.
0.
0.
0.
0.
0.
0.
0.
0.
0.
0.
0.
0.
0.
0.
0.
0.
0.
0.
0.
0.
0.
0.
0.
0.
0.
0.000
0.000
0.001
0.001
0.002
0.003
0.003
0.002
-0.003
-0.015
-0.029
-0.026
-0.016
-0.013
-0.011
-0.012
-0.013
-0.014
-0.013
-0.008
-0.002
0.001
0.002
0.001
0.001
0.000
0.
0.
0.
0.
0.
0.
0.
0.
0.
0.
0.
0.
0.
0.
0.
0.
0.
0.
0.
0.
0.
0.
0.
0.
0.
0.
0.
0.
0.000
0.000
0.001
0.001
0.002
0.003
0.003
0.000
-0.009
-0.020
-0.037
-0.060
0.156
0.174
-0.012
-0.018
-0.015
-0.013
-0.014
-0.015
-0.008
-0.002
0.001
0.002
0.002
0.001
0.001
0.000
0.
0.
0.000
0.000
0.000
0.
0.
0.
0.
0.
0.
0.
0.
0.
0.
0.
0.
0.
0.
0.
0.
0.
0.
0.
0.
0.
0.
0.000
0.000
0.001
0.001
0.003
0.003
-0.002
-0.034
-0.137
-0.172
0.109
2.797
155.977
118.716
0.639
-0.017
-0.014
-0.010
-0.015
-0.019
-0.010
-0.001
0.003
0.003
0.003
0.003
0.002
0.001
0.001
0.001
0.001
0.001
0.001
0.001
0.000
0.
0.
0.
0.
0.
0.
0.
0.
0.
0.
0.
0.
0.
0.
0.
0.
0.
0.
0.
0.
0.000
0.000
0.001
0.002
0.003
0.002
-0.028
-0.356
-0.557
-0.526
3.755
190.948
17119.373
10145.915
2.841
-0.021
-0.013
-0.006
-0.012
-0.019
-0.010
-0.002
0.000
0.002
0.003
0.003
0.003
0.002
0.002
0.002
0.002
0.001
0.001
0.001
0.001
0.001
0.000
0.
0.
0.
0.
0.
0.
0.
0.
0.
0.
0.
0.
0.
0.
0.
0.
0.
0.
0.
0.000
0.001
0.002
0.003
-0.002
-0.101
-0.555
87.201
496.600
15.656
135.897
33.231
22.016
0.071
-0.060
-0.023
-0.008
-0.007
-0.013
-0.015
-0.011
-0.009
-0.007
-0.002
0.002
0.003
0.004
0.004
0.003
0.003
0.002
0.002
0.002
0.001
0.001
0.001
0.000
0.
0.
0.
0.
0.
0.
0.
0.
0.
0.
0.
0.
0.
0.
0.
0.
0.
0.
0.000
0.001
0.002
0.003
-0.003
-0.116
-0.597
176.892
1616.376
5465.566
1234.216
12.974
1.145
-0.443
-0.112
-0.032
-0.026
-0.017
-0.017
-0.015
0.061
0.062
-0.015
-0.013
-0.005
0.000
0.002
0.004
0.005
0.004
0.002
0.002
0.003
0.002
0.002
0.001
0.000
0.000
0.
0.
0.
0.
0.
0.
0.
0.
0.
0.
0.
0.
0.
0.
0.
0.
0.
0.000
0.001
0.002
0.003
-0.001
-0.048
-0.496
0.786
337.756
1033.609
6.870
24.114
56207.605
71.731
5.363
0.253
-0.102
-0.074
0.011
0.852
20.926
19.220
0.395
-0.018
-0.021
-0.014
-0.009
-0.001
0.001
-0.007
-0.010
-0.003
0.002
0.003
0.003
0.002
0.001
0.000
0.
0.
0.
0.
0.
0.
0.
0.
0.
0.
0.
0.
0.
0.
0.
0.
0.
0.
0.001
0.002
0.003
0.001
-0.018
-0.077
1.997
6166.759
39245.914
19.695
1.563
2238.319
52402.605
19055.043
11.633
-0.620
-0.509
0.482
18.938
404.754
372.876
18.791
0.330
-0.038
-0.040
-0.047
-0.024
-0.023
-0.080
-0.097
-0.037
-0.018
-0.005
0.002
0.002
0.002
0.001
0.
0.
0.
0.
0.
0.
0.
0.
0.
0.
0.
0.
0.
0.
0.
0.
0.
0.
0.001
0.002
0.003
0.001
-0.011
-0.031
0.227
13.521
26.279
27.728
1.304
22.105
695.713
2079.674
508.021
391.146
7.827
0.086
5.701
8.774
42.478
64.809
0.711
0.566
1.552
-0.004
-0.071
-0.080
-0.280
-0.297
-0.267
-0.242
-0.060
-0.007
0.002
0.002
0.001
0.
0.
0.
0.
0.
0.
0.
0.
0.
0.
0.
0.
0.
0.
0.
0.
0.
0.
0.000
0.001
0.003
0.002
-0.006
-0.023
0.036
1.326
0.513
0.221
2083.140
126.700
10.248
1.574
27.003
100028.266
1873.792
3.589
1.880
0.278
1.303
1.580
0.020
3.938
12.905
0.375
-0.107
-0.104
-0.285
-0.288
-0.481
-0.596
-0.247
-0.025
-0.001
0.002
0.002
0.
0.
0.
0.
0.
0.
0.
0.
0.
0.
0.
0.
0.
0.
0.
0.
0.
0.
0.000
0.001
0.003
0.003
-0.001
-0.011
-0.025
-0.032
-0.488
4.400
100004.945
7590.033
1114.996
3.478
2.168
1339.764
100047.617
35.491
0.855
-0.022
-0.025
-0.078
-0.113
0.404
0.969
-0.046
-0.088
-0.090
-0.149
-0.102
0.004
-0.115
-0.282
-0.035
-0.005
0.002
0.002
0.
0.
0.
0.
0.
0.
0.
0.
0.
0.
0.
0.
0.
0.
0.
0.
0.
0.
0.000
0.001
0.002
0.003
0.002
-0.002
-0.011
-0.030
-0.202
-0.585
3.625
642.464
19630.824
2882.709
70.418
193.503
100102.031
25.484
-0.576
-0.649
-0.246
-0.105
2.714
8.211
0.281
0.250
0.044
-0.321
-0.088
1.879
243.577
3.877
0.031
-0.031
-0.008
0.001
0.002
0.
0.
0.
0.
0.
0.
0.
0.
0.
0.
0.
0.
0.
0.
0.
0.
0.
0.
0.
0.001
0.002
0.003
0.004
0.003
0.000
-0.016
-0.049
-0.182
0.747
1241.989
100022.055
100024.953
7881.501
5.018
187.080
199.081
1439.579
15.796
13.197
4.830
33.808
141.780
2.090
0.266
-0.170
0.344
32.167
51.895
100018.781
296.917
0.115
-0.032
-0.009
0.001
0.002
0.
0.
0.
0.
0.
0.
0.
0.
0.
0.
0.
0.
0.
0.
0.
0.
0.
0.
0.
0.000
0.001
0.002
0.004
0.004
0.004
-0.007
-0.033
-0.049
0.355
24.987
35.802
5.518
5.007
36.013
0.041
26.858
100170.352
15336.915
13161.838
989.145
2180.801
29530.051
10.298
-0.144
-0.653
0.382
0.979
25.546
11830.522
140.276
0.210
-0.031
-0.008
0.001
0.002
0.
0.
0.
0.
0.
0.
0.
0.000
0.000
0.000
0.000
0.000
0.
0.
0.
0.
0.
0.
0.
0.
0.001
0.001
0.003
0.005
0.005
0.000
-0.015
-0.034
0.953
538.480
1376.011
2.119
7.270
4467.352
33.172
32.004
445.938
100027.836
424.087
95398.148
1014.876
932.279
79.637
0.513
-0.473
-0.131
-0.251
5.625
100329.031
1860.564
-0.024
-0.032
-0.004
0.002
0.002
0.
0.
0.
0.
0.
0.
0.000
0.000
0.000
0.000
0.001
0.000
0.000
0.000
0.
0.
0.
0.
0.
0.
0.000
0.001
0.002
0.004
0.005
0.002
-0.013
-0.037
0.189
19.444
31.010
0.208
-0.501
3.364
101.645
100003.188
1264.230
410.418
2.103
38.918
8.661
7.268
12.934
-0.089
0.511
89.757
129.174
0.950
7573.846
221.029
-0.273
-0.039
-0.001
0.002
0.002
0.
0.
0.
0.
0.
0.000
0.000
0.001
0.001
0.001
0.001
0.001
0.001
0.001
0.000
0.000
0.
0.
0.
0.
0.000
0.001
0.002
0.003
0.002
-0.017
-0.110
-0.219
-0.103
1.737
3.886
0.132
0.102
14.049
40.863
1146.775
32.549
2.067
-0.653
-0.617
-0.554
-0.043
-0.022
0.752
118.552
1019.890
10033.386
2.368
-0.606
-0.572
-0.266
-0.017
0.001
0.002
0.001
0.
0.
0.
0.000
0.000
0.000
0.001
0.001
0.001
0.001
0.001
0.001
0.001
0.001
0.000
0.000
0.
0.
0.
0.
0.000
0.001
0.002
0.002
-0.007
-0.151
-0.595
-0.611
-0.445
1.206
3.024
0.127
3.241
2139.316
801.148
3552.009
11551.468
8.500
-0.415
0.147
0.692
3.732
0.243
1.183
142.601
59.291
9.644
0.068
-0.173
-0.117
-0.025
-0.001
0.002
0.001
0.001
0.
0.000
0.000
0.000
0.001
0.001
0.001
0.001
0.001
0.001
0.001
0.001
0.001
0.001
0.001
0.001
0.000
0.
0.
0.
0.000
0.001
0.002
0.001
-0.018
-0.348
4.753
3038.651
11.872
0.015
0.021
-0.045
0.613
50.172
30.531
1719.763
81816.008
14.992
-0.342
0.011
4.991
10.164
0.899
0.205
4.203
6.751
0.222
-0.029
-0.019
-0.005
0.001
0.002
0.002
0.001
0.000
0.000
0.000
0.000
0.001
0.001
0.001
0.001
0.002
0.002
0.001
0.002
0.002
0.002
0.002
0.002
0.001
0.001
0.000
0.000
0.
0.000
0.001
0.001
0.001
-0.012
-0.121
3.818
8339.100
3394.116
3.328
-0.048
-0.054
-0.043
0.031
-0.057
2.767
7.711
0.268
-0.040
50.154
45224.406
250.876
5.558
0.153
0.436
0.549
0.006
-0.015
-0.003
0.003
0.003
0.002
0.001
0.000
0.000
0.000
0.001
0.001
0.001
0.001
0.001
0.001
0.002
0.003
0.002
0.002
0.002
0.002
0.002
0.002
0.002
0.001
0.001
0.001
0.
0.001
0.001
0.001
0.001
-0.006
-0.018
2.888
13138.876
34068.934
6.060
-0.063
-0.047
-0.085
-0.554
-0.545
-0.416
-0.240
0.816
0.582
86.082
100119.633
294.533
1.249
-0.045
-0.037
-0.028
-0.022
-0.008
0.001
0.003
0.003
0.002
0.001
0.000
0.
0.000
0.001
0.001
0.
-0.003
-0.007
-0.005
0.000
0.003
0.002
-0.002
-0.004
-0.001
0.001
0.002
0.002
0.002
0.001
0.001
0.000
0.000
0.001
0.002
0.001
-0.004
-0.017
0.101
7.841
286.163
0.111
-0.274
-0.062
-0.168
-0.367
1840.680
1439.352
7.858
4772.219
473.200
64.778
100011.648
2140.537
0.493
-0.163
-0.064
-0.027
-0.016
-0.003
0.002
0.003
0.002
0.001
0.000
0.
0.
0.001
0.001
0.000
-0.005
-0.030
-0.086
-0.074
-0.019
-0.001
-0.015
-0.068
-0.100
-0.043
-0.018
-0.006
0.001
0.002
0.002
0.001
0.001
0.001
0.001
0.002
0.002
0.000
-0.015
-0.123
-0.369
-0.387
-0.549
-0.137
-0.273
-0.292
-0.134
2361.003
1840.240
367.004
14246.289
902.179
15.717
662.513
45.830
-0.438
-0.642
-0.324
-0.033
-0.010
-0.001
0.003
0.003
0.002
0.001
0.000
0.
0.
0.001
0.001
-0.001
-0.019
-0.158
-0.492
-0.349
-0.061
-0.016
-0.130
-0.597
-0.514
-0.238
-0.261
-0.075
-0.014
0.000
0.002
0.002
0.001
0.000
0.001
0.002
0.003
0.002
-0.004
-0.032
-0.139
-0.241
-0.123
-0.224
-0.552
-0.597
-0.241
-0.229
-0.525
-0.528
1.905
2.042
0.368
0.356
0.207
1440.644
89.212
-0.407
-0.061
-0.006
0.001
0.003
0.003
0.001
0.000
0.000
0.
0.
0.001
0.001
-0.003
-0.041
-0.278
-0.501
-0.289
-0.062
-0.035
-0.370
-0.591
2.716
3.539
13.237
-0.258
-0.128
-0.008
0.001
0.002
0.001
0.000
0.001
0.002
0.002
0.003
0.002
-0.004
-0.014
-0.022
-0.033
-0.156
-0.405
-0.415
-0.167
-0.135
-0.190
-0.088
-0.039
-0.037
-0.051
-0.010
20.703
22913.822
558.234
0.148
-0.038
-0.004
0.002
0.003
0.002
0.001
0.000
0.000
0.
0.
0.001
0.001
-0.006
-0.074
-0.523
-0.456
0.036
0.011
-0.036
-0.261
-0.408
2.506
8708.648
100003.297
3.441
-0.388
-0.018
0.001
0.002
0.001
0.000
0.
0.001
0.002
0.003
0.003
0.003
0.000
-0.002
-0.012
-0.038
-0.054
-0.024
-0.036
-0.017
-0.014
-0.010
-0.013
-0.020
-0.037
-0.020
111.168
101627.266
538.758
0.353
-0.011
-0.003
0.003
0.003
0.002
0.001
0.000
0.
0.
0.
0.001
0.001
-0.007
-0.113
-0.610
1.383
0.214
-0.080
-0.037
-0.064
-0.201
0.401
56.904
493.623
-0.560
-0.293
-0.014
0.001
0.002
0.001
0.000
0.
0.001
0.002
0.002
0.003
0.004
0.003
0.002
-0.002
-0.009
-0.011
-0.008
-0.010
-0.006
0.001
0.004
0.002
-0.002
-0.048
-0.233
1840.793
100015.211
4.181
-0.007
-0.012
-0.001
0.002
0.003
0.001
0.000
0.000
0.
0.
0.
0.001
0.001
-0.004
-0.072
-0.594
-0.548
-0.422
-0.311
-0.048
-0.025
-0.028
-0.032
-0.117
-0.394
-0.455
-0.061
-0.004
0.002
0.002
0.001
0.000
0.
0.000
0.001
0.002
0.003
0.003
0.003
0.003
0.002
-0.003
-0.006
-0.006
-0.005
0.000
0.004
0.006
0.006
0.003
-0.031
-0.454
0.264
9.456
-0.354
-0.089
-0.008
0.001
0.002
0.002
0.001
0.000
0.
0.
0.
0.
0.001
0.001
0.000
-0.017
-0.127
-0.408
-0.366
-0.098
-0.025
-0.017
-0.016
-0.019
-0.035
-0.059
-0.033
-0.006
0.001
0.003
0.002
0.001
0.
0.
0.000
0.001
0.001
0.002
0.002
0.003
0.003
0.002
0.001
0.000
-0.001
0.001
0.003
0.005
0.006
0.006
0.005
-0.005
-0.078
-0.409
-0.512
-0.175
-0.021
-0.001
0.002
0.002
0.001
0.001
0.
0.
0.
0.
0.
0.001
0.001
0.001
-0.001
-0.011
-0.029
-0.030
-0.017
-0.011
-0.010
-0.010
-0.011
-0.011
-0.006
-0.001
0.002
0.003
0.002
0.001
0.001
0.
0.
0.
0.000
0.000
0.001
0.001
0.002
0.002
0.002
0.002
0.002
0.002
0.002
0.003
0.004
0.004
0.005
0.005
0.003
-0.003
-0.018
-0.023
-0.010
-0.001
0.002
0.002
0.001
0.001
0.000
0.
0.
0.
0.
0.
0.000
0.001
0.001
0.001
0.001
0.000
-0.001
-0.002
-0.003
-0.006
-0.008
-0.008
-0.008
-0.004
0.001
0.003
0.003
0.002
0.001
0.000
0.
0.
0.
0.
0.000
0.000
0.001
0.001
0.001
0.001
0.001
0.002
0.001
0.001
0.002
0.002
0.003
0.003
0.003
0.003
0.003
0.002
0.001
0.001
0.002
0.001
0.001
0.001
0.000
0.
0.
0.
0.
0.
0.
0.000
0.000
0.001
0.001
0.002
0.002
0.002
0.002
0.000
-0.003
-0.005
-0.006
-0.005
-0.002
0.001
0.003
0.002
0.001
0.001
0.000
0.
0.
0.
0.
0.
0.000
0.000
0.000
0.000
0.001
0.001
0.001
0.001
0.001
0.001
0.001
0.001
0.002
0.002
0.003
0.002
0.002
0.002
0.001
0.001
0.001
0.001
0.000
0.
0.
0.
0.
0.
0.
0.
0.
0.000
0.000
0.001
0.002
0.002
0.003
0.002
0.001
0.000
-0.003
-0.004
-0.003
0.
0.001
0.002
0.001
0.001
0.000
0.000
0.
0.
0.
0.
0.
0.
0.
0.
0.
0.000
0.000
0.000
0.000
0.000
0.000
0.000
0.000
0.001
0.001
0.001
0.001
0.001
0.001
0.001
0.000
0.000
0.000
0.
0.
0.
0.
0.
0.
0.
0.
0.
0.
0.000
0.000
0.001
0.001
0.002
0.002
0.002
0.001
0.000
-0.001
0.000
0.001
0.001
0.001
0.001
0.001
0.000
0.
0.
0.
0.
0.
0.
0.
0.
0.
0.
0.000
0.000
0.000
0.000
0.000
0.000
0.
0.000
0.000
0.000
0.000
0.000
0.000
0.000
0.000
0.000
0.
0.
0.
0.
0.
0.
0.
0.
0.
0.
0.
0.
0.
0.
0.
0.001
0.001
0.002
0.002
0.002
0.001
0.001
0.001
0.001
0.001
0.001
0.001
0.000
0.
0.
0.
0.
0.
0.
0.
0.
0.
0.
0.
0.000
0.000
0.000
0.000
0.000
0.000
0.
0.
0.
0.
0.
0.
0.
0.
0.
0.
0.
0.
0.
0.
0.
0.
0.
0.
0.
0.
0.
0.
0.
0.
0.
0.000
0.001
0.001
0.001
0.001
0.001
0.001
0.001
0.001
0.001
0.001
0.000
0.000
0.
0.
0.
0.
0.
0.
0.
0.
0.
0.
0.
0.000
0.000
0.000
0.000
0.000
0.
0.
0.
0.
0.
0.
0.
0.
0.
0.
0.
0.
0.
0.
0.
0.
0.
0.
0.
0.
0.
0.
0.
0.
0.
0.
0.
0.000
0.001
0.001
0.001
0.001
0.001
0.001
0.001
0.001
0.000
0.000
0.
0.
0.
0.
0.
0.
0.
0.
0.
0.
0.
0.
0.
0.000
0.000
0.000
0.000
0.
0.
0.
0.
0.
0.
0.
0.
0.
0.
0.
0.
0.
0.
0.
0.
0.
0.
0.
0.
0.
0.
0.
0.
0.
0.
0.
0.
0.
0.000
0.000
0.001
0.001
0.001
0.000
0.000
0.
0.
0.
0.
0.
0.
0.
0.
0.
0.
0.
0.
0.
0.
0.
0.
0.
0.
0.
0.
0.
0.
0.
0.
0.
0.
0.
0.
0.
0.
0.
0.
0.
0.
0.
0.
0.
0.
0.
0.
0.
0.
0.
0.
0.
0.
0.
0.
0.
0.
0.
0.
0.
0.
0.
0.
0.
0.
0.
0.
0.
0.
0.
0.
0.
0.
0.
0.
0.
0.
0.
0.
0.
0.
0.
0.
0.
0.
0.
0.
0.
0.
0.
0.
0.
0.
0.
0.
0.
0.
0.
0.
0.
0.
0.
0.
0.
0.
0.
0.
0.
0.
0.
0.
0.
0.
0.
0.
0.
0.
0.
0.
0.
0.
0.
0.
0.
0.
0.
0.
0.
0.
0.
0.
0.
0.
0.
0.
0.
0.
0.
0.
0.
0.
0.
0.
0.
0.
0.
0.
0.
0.
0.
0.
0.
0.
0.
0.
0.
0.
0.
0.
0.
0.
0.
0.
0.
0.
0.
0.
0.
0.
0.
0.
0.
0.
0.
0.
0.
0.
0.
0.
0.
0.
0.
0.
0.
0.
0.
0.
0.
0.
0.
0.
0.
0.
0.
0.
0.
0.
0.
0.
0.
0.
0.
0.
0.
0.
0.
0.
0.
0.
0.
0.
0.
0.
0.
0.
0.
0.
0.
0.
0.
0.
0.
0.
0.
0.
0.
0.
0.
0.
0.
0.
0.
0.
0.
0.
0.
0.
0.
0.
0.
0.
0.
0.
0.
0.
0.
0.
0.
0.
0.
0.
0.
0.
0.
0.
0.
0.
0.
0.
0.
0.
0.
0.
0.
0.
0.
0.
0.
0.
0.
0.
0.
0.
0.
0.
0.
0.
0.
0.
0.
0.
0.
0.
0.
0.
0.
0.
0.
0.
0.
0.
0.
0.
0.
0.
0.
0.
0.
0.
0.
0.
0.
0.
0.
0.
0.
0.
0.
0.
0.
0.
0.
0.
0.
0.
0.
0.
0.
0.
0.
0.
0.
0.
0.
0.
0.
0.
0.
0.
0.
0.
0.
0.
0.
0.
0.
0.
0.
0.
0.
0.
0.
0.
0.
0.
0.
0.
0.
0.
0.
0.
0.
0.
0.
0.
0.
0.
0.
0.
0.
0.
0.
0.
0.
0.
0.
0.
0.
0.
0.
0.
0.
0.
0.
0.
0.
0.
0.
0.
0.
0.
0.
0.
0.
0.
0.
0.
0.
0.
0.
0.
0.
0.
0.
0.
0.
0.
0.
0.
0.
0.
0.
0.
0.
0.
0.
0.
0.
0.
0.
0.
0.
0.
0.
0.
0.
0.
0.
0.
0.
0.
0.
0.
0.
0.
0.
0.
0.
0.
0.
0.
0.
0.
0.
0.
0.
0.
0.
0.
0.
0.
0.
0.
0.
0.
0.
0.
0.
0.
0.
0.
0.
0.
0.
0.
0.
0.
0.
0.
0.
0.
0.
0.
0.
0.
0.
0.
0.
0.
0.
0.
0.
0.
0.
0.
0.
0.
0.
0.
0.
0.
0.
0.
0.
0.
0.
0.
0.
0.
0.
0.
0.
0.
0.
0.
0.
0.
0.
0.
0.
0.
0.
0.
0.
0.
0.
0.
0.
0.
0.
0.
0.
0.
0.
0.
0.
0.
0.
0.
0.
0.
0.
0.
0.
0.
0.
0.
0.
0.
0.
0.
0.
0.
0.
0.
0.
0.
0.
0.
0.
0.
0.
0.
0.
0.
0.
0.
0.
0.
0.
0.
0.
0.
0.
0.
0.
0.
0.
0.
0.
0.
0.
0.
0.
0.
0.
0.
0.
0.
0.
0.
0.
0.
0.
0.
0.
0.
0.
0.
0.
0.
0.
0.
0.
0.
0.
0.
0.
0.
0.
0.
0.
0.
0.
0.
0.
0.
0.
0.
0.
0.
0.
0.
0.
0.
0.
0.
0.
0.
0.
0.
0.
0.
0.
0.
0.
0.
0.
0.
0.
0.
0.
0.
0.
0.
0.
0.
0.
0.
0.
0.
0.
0.
0.
0.
0.
0.
0.
0.
0.
0.
0.
0.
0.
0.
0.
0.
0.
0.
0.
0.
0.
0.
0.
0.
0.
0.
0.
0.
0.
0.
0.
0.
0.
0.
0.
0.
0.
0.
0.
0.
0.
0.
0.
0.
0.
0.
0.
0.
0.
0.
0.
0.
0.
0.
0.
0.
0.
0.
0.
0.
0.
0.
0.
0.
0.
0.
0.
0.
0.
0.
0.
0.
0.
0.
0.
0.
0.
0.
0.
0.
0.
0.
0.
0.
0.
0.
0.
0.
0.
0.
0.
0.
0.
0.
0.
0.
0.
0.
0.
0.
0.
0.
0.
0.
0.
0.
0.
0.
0.
0.
0.
0.
0.
0.
0.
0.
0.
0.
0.
0.
0.
0.
0.
0.
0.
0.
0.
0.
0.
0.
0.
0.
0.
0.
0.
0.
0.
0.
0.
0.
0.
0.
0.
0.
0.
0.
0.
0.
0.
0.
0.
0.
0.
0.
0.
0.
0.
0.
0.
0.
0.
0.
0.
0.
0.
0.
0.
0.
0.
0.
0.
0.
0.
0.
0.
0.
0.
0.
0.
0.
0.
0.
0.
0.
0.
0.
0.
0.
0.
0.
0.
0.
0.
0.
0.
0.
0.
0.
0.
0.
0.
0.
0.
0.
0.
0.
0.
0.
0.
0.
0.
0.
0.
0.
0.
0.
0.
0.
0.
0.
0.
0.
0.
0.
0.
0.
0.
0.
0.
0.
0.
0.
0.
0.
0.
0.
0.
0.
0.
0.
0.
0.
0.
0.
0.
0.
0.
0.
0.
0.
0.
0.
0.
0.
0.
0.
0.
0.
0.
0.
0.
0.
0.
0.
0.
0.
0.
0.
0.
0.
0.
0.
0.
0.
0.
0.
0.
0.
0.
0.
0.
0.
0.
0.
0.
0.
0.
0.
0.
0.
0.
0.
0.
0.
0.
0.
0.
0.
0.
0.
0.
0.
0.
0.
0.
0.
0.
0.
0.
0.
0.
0.
0.
0.
0.
0.
0.
0.
0.
0.
0.
0.
0.
0.
0.
0.
0.
0.
0.
0.
0.
0.
0.
0.
0.
0.
0.
0.
0.
0.
0.
0.
0.
0.
0.
0.
0.
0.
0.
0.
0.
0.
0.
0.
0.
0.
0.
0.
0.
0.
0.
0.
0.
0.
0.
0.
0.
0.
0.
0.
0.
0.
0.
0.
0.
0.
0.
0.
0.
0.
0.
0.
0.
0.
0.
0.
0.
0.
0.
0.
0.
0.
0.
0.
0.
0.
0.
0.
0.
0.
0.
0.
0.
0.
0.
0.
0.
0.
0.
0.
0.
0.
0.
0.
0.
0.
0.
0.
0.
0.
0.
0.
0.
0.
0.
0.
0.
0.
0.
0.
0.
0.
0.
0.
0.
0.
0.
0.
0.
0.
0.
0.
0.
0.
0.
0.
0.
0.
0.
0.
0.
0.
0.
0.
0.
0.
0.
0.
0.
0.
0.
0.
0.
0.
0.
0.
0.
0.
0.
0.
0.
0.
0.
0.
0.
0.
0.
0.
0.
0.
0.
0.
0.
0.
0.
0.
0.
0.
0.
0.
0.
0.
0.
0.
0.
0.
0.
0.
0.
0.
0.
0.
0.
0.
0.
0.
0.
0.
0.
0.
0.
0.
0.
0.
0.
0.
0.
0.
0.
0.
0.
0.
0.
0.
0.
0.
0.
0.
0.
0.
0.
0.
0.
0.
0.
0.
0.
0.
0.
0.
0.
0.
0.
0.
0.
0.
0.
0.
0.
0.
0.
0.
0.
0.
0.
0.
0.
0.
0.
0.
0.
0.
0.
0.
0.
0.
0.
0.
0.
0.
0.
0.
0.
0.
0.
0.
0.
0.
0.
0.
0.
0.
0.
0.
0.
0.
0.
0.
0.
0.
0.
0.
0.
0.
0.
0.
0.
0.
0.
0.
0.
0.
0.
0.
0.
0.
0.
0.
0.
0.
0.
0.
0.
0.
0.
0.
0.
0.
0.
0.
0.
0.
0.
0.
0.
0.
0.
0.
0.
0.
0.
0.
0.
0.
0.
0.
0.
0.
0.
0.
0.
0.
0.
0.
0.
0.
0.
0.
0.
0.
0.
0.
0.
0.
0.
0.
0.
0.
0.
0.
0.
0.
0.
0.
0.
0.
0.
0.
0.
0.
0.
0.
0.
0.
0.
0.
0.
0.
0.
0.
0.
0.
0.
0.
0.
0.
0.
0.
0.
0.
0.
0.
0.
0.
0.
0.
0.
0.
0.
0.
0.
0.
0.
0.
0.
0.
0.
0.
0.
0.
0.
0.
0.
0.
0.
0.
0.
0.
0.
0.
0.
0.
0.
0.
0.
0.
0.
0.
0.
0.
0.
0.
0.
0.
0.
0.
0.
0.
0.
0.
0.
0.
0.
0.
0.
0.
0.
0.
0.
0.
0.
0.
0.
0.
0.
0.
0.
0.
0.
0.
0.
0.
0.
0.
0.
0.
0.
0.
0.
0.
0.
0.
0.
0.
0.
0.
0.
0.
0.
0.
0.
0.
0.
0.
0.
0.
0.
0.
0.
0.
0.
0.
0.
0.
0.
0.
0.
0.
0.
0.
0.
0.
0.
0.
0.
0.
0.
0.
0.
0.
0.
0.
0.
0.
0.
0.
0.
0.
0.
0.
0.
0.
0.000
0.000
0.000
0.000
0.000
0.000
0.
0.
0.
0.
0.
0.
0.
0.
0.
0.
0.
0.
0.
0.
0.
0.
0.
0.
0.
0.
0.
0.
0.
0.
0.
0.
0.
0.
0.
0.
0.
0.
0.
0.
0.
0.
0.
0.
0.
0.
0.
0.
0.
0.
0.
0.
0.
0.000
0.000
0.000
0.000
0.000
0.000
0.000
0.000
0.000
0.000
0.
0.
0.
0.
0.
0.
0.
0.
0.
0.
0.
0.
0.
0.
0.
0.
0.
0.
0.
0.
0.
0.
0.
0.
0.
0.
0.
0.
0.
0.
0.
0.
0.
0.
0.
0.
0.
0.
0.
0.
0.
0.
0.
0.
0.000
0.000
0.001
0.001
0.001
0.001
0.001
0.001
0.001
0.000
0.000
0.000
0.
0.
0.
0.
0.
0.
0.
0.
0.
0.
0.
0.
0.
0.
0.
0.
0.
0.
0.
0.
0.
0.
0.
0.
0.
0.
0.
0.
0.
0.
0.
0.
0.
0.
0.
0.
0.000
0.000
0.000
0.000
0.000
0.000
0.000
0.001
0.001
0.001
0.001
0.000
0.
0.000
0.
0.000
0.000
0.001
0.000
0.000
0.
0.
0.
0.
0.
0.
0.
0.
0.
0.
0.
0.
0.
0.
0.
0.
0.
0.
0.
0.
0.
0.
0.
0.
0.
0.
0.
0.
0.
0.
0.
0.
0.
0.000
0.000
0.000
0.000
0.000
0.001
0.001
0.001
0.001
0.002
0.002
0.002
0.000
-0.001
-0.004
-0.004
-0.003
-0.001
0.000
0.001
0.001
0.000
0.000
0.
0.
0.
0.
0.
0.
0.
0.
0.
0.
0.
0.
0.
0.
0.
0.
0.
0.
0.
0.
0.
0.
0.
0.
0.
0.
0.
0.
0.
0.
0.
0.000
0.000
0.000
0.000
0.001
0.002
0.002
0.002
0.003
0.003
0.003
0.002
0.001
-0.002
-0.007
-0.013
-0.015
-0.012
-0.006
-0.002
0.000
0.001
0.001
0.000
0.
0.
0.
0.
0.
0.
0.
0.
0.
0.
0.
0.
0.
0.
0.
0.
0.
0.
0.
0.
0.
0.
0.
0.
0.
0.
0.
0.
0.
0.
0.000
0.000
0.000
0.001
0.001
0.002
0.003
0.003
0.003
0.003
0.002
0.001
0.000
-0.003
-0.009
-0.019
-0.026
-0.027
-0.025
-0.016
-0.007
-0.001
0.001
0.001
0.001
0.000
0.
0.
0.
0.
0.
0.
0.
0.
0.
0.
0.
0.
0.
0.
0.
0.
0.
0.
0.
0.
0.
0.
0.
0.
0.
0.
0.
0.
0.000
0.000
0.000
0.001
0.001
0.002
0.002
0.002
0.003
0.001
-0.006
-0.018
-0.019
-0.012
-0.013
-0.021
-0.033
-0.038
-0.037
-0.030
-0.023
-0.012
-0.003
0.001
0.001
0.001
0.000
0.
0.
0.
0.
0.
0.
0.
0.
0.
0.
0.
0.
0.
0.
0.
0.
0.
0.
0.
0.
0.
0.
0.
0.
0.
0.
0.
0.
0.000
0.000
0.001
0.001
0.001
0.000
-0.001
-0.001
-0.001
-0.011
-0.071
-0.207
-0.179
-0.062
-0.030
-0.028
-0.036
-0.043
-0.043
-0.042
-0.032
-0.016
-0.003
0.001
0.002
0.001
0.001
0.
0.
0.
0.
0.
0.
0.
0.
0.
0.
0.
0.
0.
0.
0.
0.
0.
0.
0.
0.
0.
0.
0.
0.
0.
0.
0.
0.
0.000
0.000
0.001
0.001
0.001
-0.003
-0.011
-0.013
-0.016
-0.038
-0.271
-0.517
-0.395
-0.017
-0.039
-0.025
-0.038
-0.051
-0.086
-0.131
-0.083
-0.025
-0.004
0.002
0.002
0.002
0.001
0.000
0.000
0.000
0.000
0.000
0.000
0.000
0.000
0.
0.
0.
0.
0.
0.
0.
0.
0.
0.
0.
0.
0.
0.
0.
0.
0.
0.
0.
0.
0.000
0.001
0.001
0.001
0.001
-0.005
-0.018
-0.049
-0.185
-0.227
1.210
23.898
94.608
76.543
0.496
-0.010
-0.038
-0.071
-0.236
-0.401
-0.216
-0.040
-0.004
0.003
0.004
0.003
0.002
0.001
0.001
0.001
0.001
0.001
0.001
0.001
0.000
0.000
0.
0.
0.
0.
0.
0.
0.
0.
0.
0.
0.
0.
0.
0.
0.
0.
0.
0.
0.
0.000
0.001
0.001
0.002
0.002
-0.001
-0.038
-0.462
-0.633
-0.544
76.900
100009.383
6174.801
3382.353
2.128
-0.040
-0.037
-0.069
-0.285
-0.437
-0.182
-0.029
-0.005
0.000
0.003
0.004
0.003
0.003
0.002
0.002
0.002
0.002
0.001
0.001
0.001
0.001
0.000
0.
0.
0.
0.
0.
0.
0.
0.
0.
0.
0.
0.
0.
0.
0.
0.
0.
0.
0.000
0.001
0.001
0.002
0.003
-0.003
-0.126
-0.580
554.081
5094.626
58.338
10162.976
142.727
15.213
0.081
-0.069
-0.041
-0.045
-0.115
-0.181
-0.082
-0.025
-0.015
-0.009
-0.003
0.002
0.004
0.003
0.003
0.003
0.002
0.002
0.002
0.002
0.002
0.001
0.001
0.000
0.
0.
0.
0.
0.
0.
0.
0.
0.
0.
0.
0.
0.
0.
0.
0.
0.
0.000
0.000
0.001
0.002
0.003
-0.004
-0.140
-0.604
1275.201
22092.896
70493.141
100016.367
84.008
-0.603
-0.181
1.350
0.128
-0.031
-0.044
-0.051
-0.005
0.232
0.228
-0.010
-0.015
-0.007
-0.002
0.000
0.002
0.002
-0.002
-0.004
-0.002
0.001
0.002
0.002
0.002
0.001
0.
0.
0.
0.
0.
0.
0.
0.
0.
0.
0.
0.
0.
0.
0.
0.
0.
0.
0.000
0.001
0.002
0.004
0.000
-0.053
-0.553
0.569
253.595
1186.753
15.924
10.348
1.650
61.959
1714.046
12.337
0.207
-0.059
0.619
21.702
252.891
225.672
1.871
0.019
-0.028
-0.033
-0.034
-0.015
-0.016
-0.075
-0.099
-0.039
-0.005
0.002
0.003
0.002
0.002
0.001
0.
0.
0.
0.
0.
0.
0.
0.
0.
0.
0.
0.
0.
0.
0.
0.
0.
0.
0.001
0.002
0.003
0.003
-0.014
-0.080
1.002
899.318
4106.151
8145.419
2.368
6.553
153.958
7969.985
29.045
0.629
-0.271
22.383
100006.070
101713.320
82545.719
2399.608
3.259
-0.080
-0.089
-0.111
-0.104
-0.169
-0.493
-0.593
-0.353
-0.037
-0.001
0.003
0.003
0.002
0.001
0.
0.
0.
0.
0.
0.
0.
0.
0.
0.
0.
0.
0.
0.
0.
0.
0.
0.
0.000
0.002
0.004
0.003
-0.004
-0.029
0.032
5.142
982.624
7699.423
15.497
3.245
20.783
503.481
5.608
1.435
-0.297
9.019
2239.170
218.846
15051.652
100021.094
8.493
-0.107
0.749
0.411
-0.147
-0.526
-0.474
-0.072
-0.502
-0.086
-0.009
0.001
0.004
0.003
0.002
0.
0.
0.
0.
0.
0.
0.
0.
0.
0.
0.
0.
0.
0.
0.
0.
0.
0.
0.000
0.002
0.003
0.004
-0.001
-0.018
-0.044
-0.052
0.584
1.319
0.084
0.219
0.113
0.124
-0.252
126.348
3.101
2.621
78.306
31.464
823.978
554.526
1.312
-0.083
7.451
3.731
-0.156
-0.591
-0.635
-0.403
-0.343
-0.104
-0.033
-0.005
0.003
0.003
0.002
0.
0.
0.
0.
0.
0.
0.
0.
0.
0.
0.
0.
0.
0.
0.
0.
0.
0.
0.000
0.002
0.003
0.004
0.001
-0.007
-0.030
-0.067
-0.246
-0.624
2.353
1.345
4.143
140.317
143.361
42.818
41.941
1.367
0.808
8.119
12.412
8.314
0.142
0.092
0.156
-0.030
-0.091
0.115
-0.480
-0.496
-0.154
-0.078
-0.054
-0.013
0.001
0.003
0.002
0.
0.
0.
0.
0.
0.
0.
0.
0.
0.
0.
0.
0.
0.
0.
0.
0.
0.
0.
0.001
0.002
0.003
0.003
-0.001
-0.018
-0.098
-0.315
-0.602
-0.508
5.802
28.173
11646.933
100041.891
19644.277
12462.705
11.561
-0.655
-0.442
-0.129
0.210
64.529
440.816
2.926
-0.131
-0.389
1.885
6.748
1.125
147.403
0.269
-0.052
-0.024
-0.002
0.003
0.002
0.
0.
0.
0.
0.
0.
0.
0.
0.
0.
0.
0.
0.
0.
0.
0.
0.
0.
0.
0.001
0.002
0.003
0.003
0.001
-0.012
-0.165
-0.484
-0.586
-0.094
8.887
42.822
664.039
117.917
128.277
42.659
1.155
157.442
3.138
-0.161
1.541
6960.381
100007.727
28.606
-0.339
-0.235
4472.207
677.473
6.449
87.148
8.011
-0.004
-0.030
-0.005
0.002
0.002
0.
0.
0.
0.
0.
0.
0.
0.000
0.000
0.000
0.000
0.000
0.
0.
0.
0.
0.
0.
0.
0.000
0.001
0.002
0.003
0.002
-0.013
-0.140
-0.443
-0.414
-0.122
0.277
0.726
1.263
-0.027
3.169
1.783
5.173
6627.997
37.103
6.142
227.062
868.781
6294.060
38.275
0.198
0.136
23033.918
1841.933
56.655
100095.055
491.234
0.327
-0.026
-0.005
0.002
0.002
0.
0.
0.
0.
0.
0.000
0.000
0.000
0.000
0.000
0.000
0.000
0.000
0.000
0.
0.
0.
0.
0.
0.000
0.001
0.001
0.003
0.004
-0.002
-0.037
-0.108
-0.099
-0.043
0.508
0.634
-0.184
-0.689
-0.589
-0.358
-0.098
3.263
17.839
19.476
39163.820
648.866
15378.866
100002.148
11.948
-0.541
0.062
-0.267
11.079
1632.133
55.348
0.098
-0.027
-0.003
0.002
0.002
0.
0.
0.
0.
0.000
0.000
0.000
0.000
0.000
0.000
0.001
0.001
0.001
0.001
0.000
0.000
0.
0.
0.
0.000
0.000
0.001
0.002
0.004
0.004
-0.001
-0.014
-0.032
-0.037
0.124
0.269
0.388
-0.422
-0.614
0.665
7.662
1.561
0.604
0.921
30.626
7.656
329.518
1234.984
3.070
3.093
43.976
88.455
0.278
44.410
3.433
-0.332
-0.032
-0.001
0.002
0.002
0.
0.
0.
0.
0.000
0.000
0.000
0.000
0.000
0.000
0.000
0.001
0.001
0.001
0.001
0.000
0.000
0.
0.
0.
0.000
0.001
0.002
0.004
0.004
-0.004
-0.038
-0.084
-0.079
-0.022
2.838
16.337
0.810
-0.026
0.508
4.408
2.119
-0.021
-0.287
-0.273
-0.123
0.303
0.547
6.653
17104.598
2759.800
8983.911
49.269
-0.625
-0.589
-0.175
-0.013
0.001
0.002
0.001
0.
0.
0.
0.000
0.000
0.001
0.001
0.000
0.
0.000
0.000
0.000
0.001
0.001
0.001
0.001
0.000
0.
0.
0.
0.000
0.001
0.002
0.003
0.000
-0.047
-0.333
-0.596
-0.367
-0.086
1.223
5.760
0.437
0.933
4.023
1160.864
570.526
2.886
-0.322
-0.368
-0.174
-0.089
-0.044
8.596
34035.520
3184.658
9.624
0.197
-0.120
-0.080
-0.018
0.000
0.002
0.001
0.001
0.
0.000
0.000
0.001
0.001
0.001
0.001
0.000
-0.001
-0.002
-0.002
-0.001
0.001
0.001
0.002
0.001
0.001
0.000
0.000
0.
0.000
0.001
0.002
0.003
-0.007
-0.129
-0.495
-0.168
0.837
0.039
-0.037
0.020
-0.032
0.203
3.544
1466.941
987.871
4.178
-0.132
-0.103
0.297
0.032
1.043
101.081
3843.908
52304.902
9.009
-0.021
-0.021
-0.004
0.002
0.003
0.002
0.001
0.000
0.000
0.000
0.001
0.001
0.001
0.001
0.001
0.000
-0.001
-0.003
-0.003
-0.002
0.000
0.002
0.002
0.002
0.002
0.001
0.000
0.000
0.000
0.001
0.002
0.002
-0.008
-0.090
0.332
87.874
1727.279
9.230
-0.043
-0.067
-0.034
0.125
0.084
2.852
3.175
0.095
-0.069
2.604
59.340
5.052
1.266
142.569
69.823
46.503
0.715
-0.024
-0.007
0.002
0.003
0.003
0.001
0.000
0.000
0.000
0.001
0.001
0.001
0.000
0.000
0.
0.000
-0.001
-0.002
-0.003
-0.002
0.000
0.002
0.003
0.003
0.002
0.002
0.001
0.000
0.001
0.001
0.002
0.002
-0.006
-0.018
0.671
618.399
100041.141
38.207
-0.002
-0.070
0.864
16.459
3.955
0.276
-0.073
0.264
0.815
4.975
109.500
9.361
0.098
2.770
3.231
0.131
-0.047
-0.025
-0.004
0.002
0.003
0.002
0.001
0.000
0.
0.001
0.001
0.001
-0.001
-0.010
-0.027
-0.026
-0.010
-0.002
-0.004
-0.009
-0.010
-0.004
0.
0.002
0.003
0.003
0.002
0.001
0.001
0.001
0.001
0.003
0.002
-0.004
-0.020
0.065
18.333
1934.049
47.130
0.018
-0.193
1.281
41.857
1515.229
608.616
0.854
95.182
1939.242
1278.927
1178.308
50.781
0.068
0.135
0.241
-0.095
-0.118
-0.042
-0.005
0.002
0.003
0.002
0.001
0.
0.
0.001
0.001
-0.001
-0.016
-0.141
-0.479
-0.433
-0.132
-0.017
-0.037
-0.166
-0.205
-0.065
-0.009
-0.004
0.001
0.003
0.003
0.002
0.001
0.001
0.002
0.002
0.003
-0.001
-0.018
-0.034
2.485
69.990
6.027
-0.486
-0.551
-0.492
9.752
3183.654
731.503
3.143
224.715
100040.148
11264.486
2258.912
5.550
-0.512
-0.492
-0.137
-0.173
-0.198
-0.062
-0.007
0.002
0.002
0.001
0.000
0.
0.
0.001
0.001
-0.004
-0.070
-0.604
0.152
0.772
-0.268
-0.062
-0.347
-0.552
0.516
0.004
0.024
-0.024
-0.011
0.000
0.003
0.002
0.001
0.001
0.002
0.002
0.003
0.002
-0.007
-0.027
-0.035
0.085
-0.121
-0.660
15.579
23.215
-0.365
3.131
0.853
-0.533
2.905
43.515
7.151
1.780
0.050
1.187
0.493
-0.307
-0.105
-0.113
-0.037
-0.003
0.003
0.002
0.001
0.000
0.
0.
0.001
0.000
-0.008
-0.118
-0.562
89.885
224.475
0.339
-0.067
-0.556
100.605
100006.688
215.680
9.009
-0.150
-0.079
-0.006
0.002
0.003
0.002
0.001
0.001
0.002
0.003
0.003
0.
-0.010
-0.026
-0.040
-0.133
-0.533
5.577
15.617
0.078
-0.269
-0.512
-0.312
-0.066
-0.037
-0.067
0.016
6.629
570.707
222.594
0.857
-0.036
-0.028
-0.008
0.001
0.003
0.002
0.000
0.000
0.
0.
0.001
0.000
-0.012
-0.126
-0.450
15.751
247.737
6.346
-0.013
-0.410
23.387
11573.489
100101.633
1064.787
-0.071
-0.240
-0.015
0.001
0.003
0.002
0.001
0.001
0.002
0.003
0.003
0.002
-0.002
-0.009
-0.021
-0.050
-0.124
9.438
50.040
1.100
-0.051
-0.071
-0.044
-0.066
-0.088
-0.070
0.124
14.223
2193.642
491.145
1.165
-0.018
-0.009
0.001
0.003
0.003
0.001
0.000
0.000
0.
0.
0.001
0.000
-0.012
-0.262
0.266
76641.281
13102.122
1.841
0.044
-0.135
-0.045
8.997
331.232
18.596
-0.362
-0.187
-0.013
0.002
0.003
0.002
0.001
0.001
0.001
0.002
0.003
0.003
0.001
-0.002
-0.007
-0.018
-0.025
0.362
1.026
0.063
-0.020
-0.013
-0.008
-0.021
-0.035
-0.041
-0.315
0.771
7.876
2.510
0.037
-0.014
-0.003
0.002
0.003
0.002
0.001
0.000
0.
0.
0.
0.001
0.001
-0.008
-0.159
-0.506
157.505
69.821
-0.163
0.139
-0.053
-0.069
-0.008
0.304
0.034
-0.307
-0.048
-0.004
0.002
0.003
0.002
0.001
0.001
0.001
0.001
0.002
0.003
0.002
0.002
-0.001
-0.006
-0.011
-0.013
-0.011
-0.013
-0.009
0.
0.003
0.000
-0.005
-0.024
-0.249
-0.585
-0.585
-0.470
-0.067
-0.010
0.001
0.003
0.002
0.002
0.000
0.000
0.
0.
0.
0.001
0.001
-0.002
-0.032
-0.332
-0.600
-0.617
-0.242
-0.015
-0.053
-0.063
-0.065
-0.067
-0.052
-0.033
-0.009
0.002
0.003
0.003
0.001
0.001
0.000
0.001
0.001
0.001
0.002
0.002
0.002
0.002
0.001
-0.002
-0.005
-0.006
-0.004
0.001
0.004
0.006
0.005
0.003
-0.004
-0.042
-0.178
-0.233
-0.089
-0.016
-0.001
0.002
0.002
0.002
0.001
0.000
0.
0.
0.
0.
0.001
0.001
0.001
-0.003
-0.024
-0.072
-0.075
-0.044
-0.037
-0.043
-0.052
-0.073
-0.110
-0.076
-0.020
-0.001
0.003
0.003
0.002
0.001
0.000
0.
0.000
0.001
0.001
0.001
0.002
0.002
0.003
0.003
0.002
0.001
0.002
0.002
0.003
0.005
0.005
0.006
0.005
0.003
-0.001
-0.010
-0.013
-0.006
0.
0.002
0.002
0.002
0.001
0.000
0.
0.
0.
0.
0.
0.000
0.001
0.001
0.001
0.
-0.003
-0.008
-0.015
-0.026
-0.032
-0.035
-0.034
-0.085
-0.067
-0.018
0.000
0.003
0.003
0.002
0.001
0.000
0.
0.
0.000
0.000
0.001
0.001
0.002
0.002
0.002
0.002
0.002
0.002
0.003
0.003
0.003
0.004
0.004
0.004
0.004
0.003
0.003
0.002
0.002
0.002
0.002
0.002
0.001
0.000
0.
0.
0.
0.
0.
0.
0.000
0.000
0.001
0.002
0.002
0.002
0.001
-0.003
-0.012
-0.020
-0.018
0.008
-0.019
-0.025
-0.009
0.001
0.003
0.002
0.001
0.000
0.000
0.
0.
0.
0.000
0.000
0.001
0.001
0.001
0.001
0.002
0.002
0.002
0.002
0.002
0.002
0.003
0.003
0.003
0.003
0.003
0.003
0.003
0.002
0.002
0.001
0.001
0.000
0.
0.
0.
0.
0.
0.
0.
0.
0.000
0.000
0.001
0.002
0.003
0.002
0.001
-0.004
-0.011
-0.012
-0.009
-0.010
-0.008
-0.002
0.002
0.002
0.001
0.001
0.000
0.000
0.
0.
0.
0.
0.
0.000
0.000
0.000
0.001
0.001
0.001
0.001
0.001
0.001
0.001
0.001
0.002
0.002
0.002
0.002
0.002
0.002
0.001
0.001
0.000
0.000
0.
0.
0.
0.
0.
0.
0.
0.
0.
0.
0.000
0.000
0.001
0.002
0.002
0.002
0.000
-0.004
-0.007
-0.007
-0.005
-0.002
0.001
0.001
0.001
0.001
0.000
0.000
0.
0.
0.
0.
0.
0.
0.
0.000
0.000
0.000
0.000
0.000
0.000
0.000
0.000
0.001
0.001
0.001
0.001
0.001
0.001
0.001
0.000
0.000
0.000
0.
0.
0.
0.
0.
0.
0.
0.
0.
0.
0.
0.
0.
0.
0.000
0.002
0.002
0.002
0.002
0.001
0.000
-0.001
0.000
0.001
0.002
0.001
0.001
0.001
0.000
0.
0.
0.
0.
0.
0.
0.
0.
0.000
0.000
0.000
0.000
0.000
0.001
0.000
0.000
0.000
0.000
0.000
0.000
0.000
0.000
0.000
0.000
0.
0.
0.
0.
0.
0.
0.
0.
0.
0.
0.
0.
0.
0.
0.
0.
0.000
0.001
0.001
0.002
0.002
0.002
0.002
0.002
0.002
0.002
0.001
0.001
0.001
0.000
0.
0.
0.
0.
0.
0.
0.
0.
0.
0.000
0.000
0.000
0.000
0.000
0.000
0.000
0.000
0.000
0.
0.
0.000
0.000
0.000
0.000
0.
0.
0.
0.
0.
0.
0.
0.
0.
0.
0.
0.
0.
0.
0.
0.
0.
0.
0.000
0.001
0.001
0.001
0.002
0.002
0.002
0.002
0.001
0.001
0.001
0.000
0.
0.
0.
0.
0.
0.
0.
0.
0.
0.
0.
0.000
0.000
0.000
0.000
0.000
0.000
0.000
0.000
0.
0.
0.
0.
0.
0.
0.
0.
0.
0.
0.
0.
0.
0.
0.
0.
0.
0.
0.
0.
0.
0.
0.
0.
0.
0.
0.001
0.001
0.001
0.001
0.001
0.001
0.001
0.000
0.000
0.
0.
0.
0.
0.
0.
0.
0.
0.
0.
0.
0.
0.
0.000
0.000
0.000
0.000
0.000
0.000
0.
0.
0.
0.
0.
0.
0.
0.
0.
0.
0.
0.
0.
0.
0.
0.
0.
0.
0.
0.
0.
0.
0.
0.
0.
0.
0.
0.
0.000
0.000
0.001
0.001
0.000
0.000
0.000
0.
0.
0.
0.
0.
0.
0.
0.
0.
0.
0.
0.
0.
0.
0.
0.000
0.000
0.000
0.
0.
0.
0.
0.
0.
0.
0.
0.
0.
0.
0.
0.
0.
0.
0.
0.
0.
0.
0.
0.
0.
0.
0.
0.
0.
0.
0.
0.
0.
0.
0.
0.000
0.000
0.000
0.
0.
0.
0.
0.
0.
0.
0.
0.
0.
0.
0.
0.
0.
0.
0.
0.
0.
0.
0.
0.
0.
0.
0.
0.
0.
0.
0.
0.
0.
0.
0.
0.
0.
0.
0.
0.
0.
0.
0.
0.
0.
0.
0.
0.
0.
0.
0.
0.
0.
0.
0.
0.
0.
0.
0.
0.
0.
0.
0.
0.
0.
0.
0.
0.
0.
0.
0.
0.
0.
0.
0.
0.
0.
0.
0.
0.
0.
0.
0.
0.
0.
0.
0.
0.
0.
0.
0.
0.
0.
0.
0.
0.
0.
0.
0.
0.
0.
0.
0.
0.
0.
0.
0.
0.
0.
0.
0.
0.
0.
0.
0.
0.
0.
0.
0.
0.
0.
0.
0.
0.
0.
0.
0.
0.
0.
0.
0.
0.
0.
0.
0.
0.
0.
0.
0.
0.
0.
0.
0.
0.
0.
0.
0.
0.
0.
0.
0.
0.
0.
0.
0.
0.
0.
0.
0.
0.
0.
0.
0.
0.
0.
0.
0.
0.
0.
0.
0.
0.
0.
0.
0.
0.
0.
0.
0.
0.
0.
0.
0.
0.
0.
0.
0.
0.
0.
0.
0.
0.
0.
0.
0.
0.
0.
0.
0.
0.
0.
0.
0.
0.
0.
0.
0.
0.
0.
0.
0.
0.
0.
0.
0.
0.
0.
0.
0.
0.
0.
0.
0.
0.
0.
0.
0.
0.
0.
0.
0.
0.
0.
0.
0.
0.
0.
0.
0.
0.
0.
0.
0.
0.
0.
0.
0.
0.
0.
0.
0.
0.
0.
0.
0.
0.
0.
0.
0.
0.
0.
0.
0.
0.
0.
0.
0.
0.
0.
0.
0.
0.
0.
0.
0.
0.
0.
0.
0.
0.
0.
0.
0.
0.
0.
0.
0.
0.
0.
0.
0.
0.
0.
0.
0.
0.
0.
0.
0.
0.
0.
0.
0.
0.
0.
0.
0.
0.
0.
0.
0.
0.
0.
0.
0.
0.
0.
0.
0.
0.
0.
0.
0.
0.
0.
0.
0.
0.
0.
0.
0.
0.
0.
0.
0.
0.
0.
0.
0.
0.
0.
0.
0.
0.
0.
0.
0.
0.
0.
0.
0.
0.
0.
0.
0.
0.
0.
0.
0.
0.
0.
0.
0.
0.
0.
0.
0.
0.
0.
0.
0.
0.
0.
0.
0.
0.
0.
0.
0.
0.
0.
0.
0.
0.
0.
0.
0.
0.
0.
0.
0.
0.
0.
0.
0.
0.
0.
0.
0.
0.
0.
0.
0.
0.
0.
0.
0.
0.
0.
0.
0.
0.
0.
0.
0.
0.
0.
0.
0.
0.
0.
0.
0.
0.
0.
0.
0.
0.
0.
0.
0.
0.
0.
0.
0.
0.
0.
0.
0.
0.
0.
0.
0.
0.
0.
0.
0.
0.
0.
0.
0.
0.
0.
0.
0.
0.
0.
0.
0.
0.
0.
0.
0.
0.
0.
0.
0.
0.
0.
0.
0.
0.
0.
0.
0.
0.
0.
0.
0.
0.
0.
0.
0.
0.
0.
0.
0.
0.
0.
0.
0.
0.
0.
0.
0.
0.
0.
0.
0.
0.
0.
0.
0.
0.
0.
0.
0.
0.
0.
0.
0.
0.
0.
0.
0.
0.
0.
0.
0.
0.
0.
0.
0.
0.
0.
0.
0.
0.
0.
0.
0.
0.
0.
0.
0.
0.
0.
0.
0.
0.
0.
0.
0.
0.
0.
0.
0.
0.
0.
0.
0.
0.
0.
0.
0.
0.
0.
0.
0.
0.
0.
0.
0.
0.
0.
0.
0.
0.
0.
0.
0.
0.
0.
0.
0.
0.
0.
0.
0.
0.
0.
0.
0.
0.
0.
0.
0.
0.
0.
0.
0.
0.
0.
0.
0.
0.
0.
0.
0.
0.
0.
0.
0.
0.
0.
0.
0.
0.
0.
0.
0.
0.
0.
0.
0.
0.
0.
0.
0.
0.
0.
0.
0.
0.
0.
0.
0.
0.
0.
0.
0.
0.
0.
0.
0.
0.
0.
0.
0.
0.
0.
0.
0.
0.
0.
0.
0.
0.
0.
0.
0.
0.
0.
0.
0.
0.
0.
0.
0.
0.
0.
0.
0.
0.
0.
0.
0.
0.
0.
0.
0.
0.
0.
0.
0.
0.
0.
0.
0.
0.
0.
0.
0.
0.
0.
0.
0.
0.
0.
0.
0.
0.
0.
0.
0.
0.
0.
0.
0.
0.
0.
0.
0.
0.
0.
0.
0.
0.
0.
0.
0.
0.
0.
0.
0.
0.
0.
0.
0.
0.
0.
0.
0.
0.
0.
0.
0.
0.
0.
0.
0.
0.
0.
0.
0.
0.
0.
0.
0.
0.
0.
0.
0.
0.
0.
0.
0.
0.
0.
0.
0.
0.
0.
0.
0.
0.
0.
0.
0.
0.
0.
0.
0.
0.
0.
0.
0.
0.
0.
0.
0.
0.
0.
0.
0.
0.
0.
0.
0.
0.
0.
0.
0.
0.
0.
0.
0.
0.
0.
0.
0.
0.
0.
0.
0.
0.
0.
0.
0.
0.
0.
0.
0.
0.
0.
0.
0.
0.
0.
0.
0.
0.
0.
0.
0.
0.
0.
0.
0.
0.
0.
0.
0.
0.
0.
0.
0.
0.
0.
0.
0.
0.
0.
0.
0.
0.
0.
0.
0.
0.
0.
0.
0.
0.
0.
0.
0.
0.
0.
0.
0.
0.
0.
0.
0.
0.
0.
0.
0.
0.
0.
0.
0.
0.
0.
0.
0.
0.
0.
0.
0.
0.
0.
0.
0.
0.
0.
0.
0.
0.
0.
0.
0.
0.
0.
0.
0.
0.
0.
0.
0.
0.
0.
0.
0.
0.
0.
0.
0.
0.
0.
0.
0.
0.
0.
0.
0.
0.
0.
0.
0.
0.
0.
0.
0.
0.
0.
0.
0.
0.
0.
0.
0.
0.
0.
0.
0.
0.
0.
0.
0.
0.
0.
0.
0.
0.
0.
0.
0.
0.
0.
0.
0.
0.
0.
0.
0.
0.
0.
0.
0.
0.
0.
0.
0.
0.
0.
0.
0.
0.
0.
0.
0.
0.
0.
0.
0.
0.
0.
0.
0.
0.
0.
0.
0.
0.
0.
0.
0.
0.
0.
0.
0.
0.
0.
0.
0.
0.
0.
0.
0.
0.
0.
0.
0.
0.
0.
0.
0.
0.
0.
0.
0.
0.
0.
0.
0.
0.
0.
0.
0.
0.
0.
0.
0.
0.
0.
0.
0.
0.
0.
0.
0.
0.
0.
0.
0.
0.
0.
0.
0.
0.
0.
0.
0.
0.
0.
0.
0.
0.
0.
0.
0.
0.
0.
0.
0.
0.
0.
0.
0.
0.
0.
0.
0.
0.
0.
0.
0.
0.
0.
0.
0.
0.
0.
0.
0.
0.
0.
0.
0.
0.
0.
0.
0.
0.
0.
0.
0.
0.
0.
0.
0.
0.
0.
0.
0.
0.
0.
0.
0.
0.
0.
0.
0.
0.
0.
0.
0.
0.
0.
0.
0.
0.
0.
0.
0.
0.
0.
0.
0.
0.
0.
0.
0.
0.
0.
0.
0.
0.
0.
0.
0.
0.
0.
0.
0.
0.
0.
0.
0.
0.
0.
0.
0.
0.
0.
0.
0.
0.
0.
0.
0.
0.
0.
0.
0.
0.
0.
0.
0.
0.
0.
0.
0.
0.
0.
0.
0.
0.
0.
0.
0.
0.
0.
0.
0.
0.
0.
0.
0.
0.
0.
0.
0.
0.
0.
0.
0.
0.
0.
0.
0.
0.
0.
0.
0.
0.
0.
0.
0.
0.
0.
0.
0.
0.
0.
0.
0.
0.
0.
0.
0.
0.
0.
0.
0.
0.
0.
0.
0.
0.
0.
0.
0.
0.
0.
0.
0.
0.
0.
0.
0.
0.
0.
0.
0.
0.
0.
0.
0.
0.
0.
0.
0.
0.
0.
0.
0.
0.
0.
0.
0.
0.
0.
0.
0.
0.
0.
0.
0.
0.
0.
0.
0.
0.
0.
0.
0.
0.
0.
0.
0.
0.
0.
0.
0.
0.
0.
0.
0.
0.
0.
0.
0.
0.
0.
0.
0.
0.
0.
0.
0.
0.
0.
0.
0.
0.
0.000
0.000
0.
0.
0.
0.
0.
0.
0.
0.
0.
0.
0.
0.
0.
0.
0.
0.
0.
0.
0.
0.
0.
0.
0.
0.
0.
0.
0.
0.
0.
0.
0.
0.
0.
0.
0.
0.
0.
0.
0.
0.
0.
0.
0.
0.
0.
0.
0.
0.
0.
0.
0.000
0.000
0.000
0.000
0.000
0.000
0.000
0.000
0.
0.
0.
0.
0.
0.
0.
0.
0.
0.
0.
0.
0.
0.
0.
0.
0.
0.
0.
0.
0.
0.
0.
0.
0.
0.
0.
0.
0.
0.
0.
0.
0.
0.
0.
0.
0.
0.
0.
0.
0.
0.
0.
0.
0.
0.
0.000
0.000
0.000
0.001
0.001
0.001
0.000
0.000
0.000
0.000
0.000
0.
0.
0.
0.
0.
0.
0.
0.
0.
0.
0.
0.
0.
0.
0.
0.
0.
0.
0.
0.
0.
0.
0.
0.
0.
0.
0.
0.
0.
0.
0.
0.
0.
0.
0.
0.
0.
0.
0.
0.
0.
0.
0.
0.000
0.001
0.001
0.001
0.001
0.000
0.000
0.000
0.000
0.001
0.000
0.000
0.
0.
0.
0.
0.
0.
0.
0.
0.
0.
0.
0.
0.
0.
0.
0.
0.
0.
0.
0.
0.
0.
0.
0.
0.
0.
0.
0.
0.
0.
0.
0.
0.
0.
0.
0.000
0.000
0.000
0.000
0.000
0.000
0.000
0.001
0.001
0.001
0.001
0.000
-0.001
-0.002
-0.003
-0.002
0.000
0.000
0.001
0.000
0.000
0.
0.
0.
0.
0.
0.
0.
0.
0.
0.
0.
0.
0.
0.
0.
0.
0.
0.
0.
0.
0.
0.
0.
0.
0.
0.
0.
0.
0.
0.
0.
0.
0.000
0.000
0.000
0.000
0.000
0.001
0.001
0.001
0.002
0.002
0.002
0.002
0.001
-0.002
-0.007
-0.013
-0.014
-0.010
-0.005
-0.001
0.000
0.001
0.000
0.000
0.
0.
0.
0.
0.
0.
0.
0.
0.
0.
0.
0.
0.
0.
0.
0.
0.
0.
0.
0.
0.
0.
0.
0.
0.
0.
0.
0.
0.
0.
0.000
0.000
0.000
0.001
0.001
0.001
0.002
0.002
0.003
0.003
0.003
0.003
0.002
-0.002
-0.010
-0.021
-0.027
-0.028
-0.029
-0.019
-0.007
-0.001
0.001
0.001
0.000
0.000
0.
0.
0.
0.
0.
0.
0.
0.
0.
0.
0.
0.
0.
0.
0.
0.
0.
0.
0.
0.
0.
0.
0.
0.
0.
0.
0.
0.
0.
0.000
0.000
0.001
0.001
0.001
0.002
0.002
0.003
0.003
0.002
0.000
-0.001
-0.003
-0.011
-0.026
-0.037
-0.002
0.022
-0.029
-0.029
-0.017
-0.005
0.
0.001
0.001
0.000
0.
0.
0.
0.
0.
0.
0.
0.
0.
0.
0.
0.
0.
0.
0.
0.
0.
0.
0.
0.
0.
0.
0.
0.
0.
0.
0.
0.
0.000
0.000
0.001
0.001
0.001
0.000
-0.002
-0.002
0.001
-0.002
-0.022
-0.063
-0.058
-0.029
-0.023
-0.030
-0.032
0.288
1.308
0.895
0.178
-0.022
-0.010
-0.001
0.001
0.001
0.001
0.
0.
0.
0.
0.
0.
0.
0.
0.
0.
0.
0.
0.
0.
0.
0.
0.
0.
0.
0.
0.
0.
0.
0.
0.
0.
0.
0.
0.000
0.001
0.001
0.001
-0.002
-0.015
-0.043
-0.042
-0.017
-0.029
-0.272
-0.577
-0.628
-0.213
-0.026
0.245
0.383
1.042
2.268
4.063
0.772
-0.032
-0.013
-0.001
0.002
0.001
0.001
0.000
0.
0.000
0.000
0.000
0.000
0.000
0.
0.
0.
0.
0.
0.
0.
0.
0.
0.
0.
0.
0.
0.
0.
0.
0.
0.
0.
0.
0.000
0.000
0.001
0.001
0.
-0.009
-0.073
-0.250
-0.251
-0.085
-0.082
-0.298
21.079
3.862
-0.472
0.901
5.277
0.917
1.078
-0.120
-0.362
-0.422
-0.108
-0.016
0.000
0.002
0.002
0.001
0.001
0.000
0.000
0.000
0.000
0.000
0.000
0.000
0.
0.
0.
0.
0.
0.
0.
0.
0.
0.
0.
0.
0.
0.
0.
0.
0.
0.
0.
0.000
0.000
0.001
0.001
0.
-0.012
-0.111
-0.419
-0.433
-0.153
-0.100
4.811
780.422
76.329
0.225
3.227
24.200
1.348
-0.212
-0.611
1.334
-0.467
-0.290
-0.024
-0.001
0.003
0.003
0.003
0.002
0.001
0.001
0.001
0.001
0.001
0.001
0.001
0.000
0.000
0.
0.
0.
0.
0.
0.
0.
0.
0.
0.
0.
0.
0.
0.
0.
0.
0.
0.000
0.000
0.001
0.001
0.001
-0.005
-0.048
-0.185
-0.211
-0.560
-0.462
74.644
100225.586
243.456
2.067
0.192
1.031
0.154
-0.349
-0.651
11.815
-0.013
-0.147
-0.016
-0.002
0.003
0.004
0.004
0.003
0.003
0.002
0.002
0.001
0.001
0.001
0.001
0.001
0.000
0.
0.
0.
0.
0.
0.
0.
0.
0.
0.
0.
0.
0.
0.
0.
0.
0.
0.
0.000
0.001
0.001
0.002
0.001
-0.008
-0.053
-0.469
-0.371
0.141
7.359
148.744
13.122
-0.325
-0.588
-0.104
-0.030
-0.158
-0.603
-0.430
-0.159
-0.033
-0.022
-0.011
-0.001
0.002
0.003
0.003
0.002
0.002
0.000
0.000
0.
0.001
0.002
0.001
0.001
0.000
0.
0.
0.
0.
0.
0.
0.
0.
0.
0.
0.
0.
0.
0.
0.
0.
0.
0.000
0.001
0.001
0.002
0.003
-0.001
-0.052
-0.475
-0.171
2.985
10.112
10.749
0.282
14.926
0.713
2.172
0.371
-0.005
-0.121
-0.120
-0.024
-0.006
-0.004
-0.023
-0.018
-0.008
-0.006
-0.005
-0.002
-0.004
-0.013
-0.017
-0.010
-0.002
0.001
0.002
0.002
0.001
0.000
0.
0.
0.
0.
0.
0.
0.
0.
0.
0.
0.
0.
0.
0.
0.
0.
0.
0.001
0.001
0.003
0.004
0.002
-0.021
-0.192
-0.487
1.129
6.934
4.621
1.365
686.040
656.841
7885.936
244.030
12.088
0.002
0.271
6.776
6.369
4.223
0.283
-0.017
-0.015
-0.041
-0.064
-0.039
-0.042
-0.204
-0.296
-0.114
-0.020
-0.001
0.003
0.002
0.002
0.001
0.
0.
0.
0.
0.
0.
0.
0.
0.
0.
0.
0.
0.
0.
0.
0.
0.
0.000
0.001
0.002
0.004
0.004
-0.004
-0.053
-0.482
2.563
865.203
11588.215
13.442
7007.841
29752.758
39239.852
100030.711
247.000
0.144
7.656
3018.228
239.709
58.114
43.064
0.610
0.620
0.439
-0.022
-0.133
-0.242
-0.342
-0.156
-0.606
-0.105
-0.008
0.002
0.003
0.003
0.001
0.
0.
0.
0.
0.
0.
0.
0.
0.
0.
0.
0.
0.
0.
0.
0.
0.
0.
0.000
0.002
0.004
0.005
0.000
-0.029
-0.185
0.734
419.231
3862.531
117.348
100014.289
121.943
9.799
76.843
5.676
-0.212
48.613
100225.641
455.361
330.357
346.986
1.931
3.401
640.540
226.896
0.185
-0.355
1840.383
11387.286
-0.115
-0.239
-0.016
0.000
0.004
0.003
0.002
0.
0.
0.
0.
0.
0.
0.
0.
0.
0.
0.
0.
0.
0.
0.
0.
0.
0.
0.
0.002
0.004
0.005
0.002
-0.014
-0.047
-0.027
1.392
14.988
23.773
79.305
1167.811
3.564
-0.335
-0.516
-0.395
39.155
81845.953
100306.094
100999.867
39165.598
3.486
18.543
82073.563
9888.096
2.188
-0.067
495.485
2085.683
-0.069
-0.138
-0.041
-0.006
0.003
0.004
0.003
0.
0.
0.
0.
0.
0.
0.
0.
0.
0.
0.
0.
0.
0.
0.
0.
0.
0.
0.000
0.001
0.003
0.004
0.002
-0.009
-0.027
0.007
0.777
30.702
25.924
-0.333
700.817
100019.016
47.511
91.391
7.277
0.370
18.759
4352.675
219.245
46.463
0.253
0.693
101.093
33.463
5.655
170.351
11.017
0.196
-0.179
-0.255
-0.111
-0.020
0.001
0.004
0.003
0.
0.
0.
0.
0.
0.
0.
0.
0.
0.
0.
0.
0.
0.
0.
0.
0.
0.
0.000
0.001
0.002
0.003
0.002
-0.006
-0.016
-0.018
-0.155
0.188
0.257
-0.574
67.451
8383.162
3465.915
100009.766
404.305
0.261
6.430
171.342
8.299
0.133
5.291
16.240
0.522
4.473
30.540
2175.806
1041.302
37.198
3.342
-0.228
-0.129
-0.029
-0.001
0.003
0.003
0.
0.
0.
0.
0.
0.
0.
0.
0.
0.000
0.
0.
0.
0.
0.
0.
0.
0.
0.000
0.001
0.002
0.003
0.002
-0.006
-0.053
-0.041
57.529
3.506
-0.615
-0.231
0.099
14.277
38.322
13499.133
2701.664
1.066
-0.316
0.866
0.069
-0.051
64.524
441.010
3.039
1.196
4.448
1164.151
100062.016
14325.323
207.879
4.219
-0.053
-0.028
-0.003
0.003
0.002
0.
0.
0.
0.
0.
0.
0.000
0.000
0.000
0.000
0.000
0.000
0.000
0.
0.
0.
0.
0.
0.000
0.001
0.001
0.002
0.002
-0.005
-0.103
-0.373
2.182
-0.502
-0.508
-0.001
-0.048
-0.027
3.306
2139.349
658.816
0.437
-0.326
-0.227
-0.249
0.394
4.297
12.358
3.956
-0.122
-0.327
896.565
260.759
517.823
100015.438
188.936
0.122
-0.020
-0.003
0.003
0.002
0.
0.
0.
0.
0.000
0.000
0.000
0.000
0.000
0.000
0.001
0.001
0.001
0.000
0.000
0.
0.
0.
0.
0.000
0.001
0.001
0.002
0.001
-0.031
-0.289
-0.591
-0.518
0.791
11.174
1.510
-0.050
-0.070
1.188
0.753
-0.333
-0.292
-0.070
-0.024
3.066
1.902
100.380
298.818
1.663
-0.368
-0.255
-0.281
26.276
1113.003
14.802
0.027
-0.014
-0.001
0.002
0.002
0.
0.
0.
0.
0.000
0.000
0.000
0.000
0.000
0.000
0.000
0.001
0.001
0.001
0.001
0.000
0.
0.
0.
0.000
0.001
0.001
0.002
0.004
0.001
-0.020
-0.054
-0.042
2.469
50.389
8.389
17.822
0.885
-0.179
-0.178
-0.169
-0.183
-0.101
-0.090
0.171
0.201
15.140
33.250
0.568
0.252
0.211
0.104
-0.094
0.108
-0.368
-0.119
-0.016
0.000
0.002
0.002
0.
0.
0.
0.000
0.000
0.000
0.000
0.000
-0.001
-0.001
-0.001
0.000
0.000
0.001
0.001
0.001
0.000
0.
0.
0.
0.001
0.001
0.003
0.005
0.006
0.003
-0.010
-0.028
0.140
2.552
493.410
100000.586
50.130
-0.112
-0.040
2.547
1.425
-0.025
0.734
1.009
0.176
0.072
-0.047
0.457
33.325
15.901
2.707
0.281
-0.255
-0.179
-0.042
-0.004
0.002
0.002
0.001
0.
0.
0.000
0.000
0.000
0.001
0.
-0.002
-0.004
-0.006
-0.005
-0.003
-0.001
0.001
0.001
0.001
0.001
0.000
0.000
0.
0.000
0.001
0.003
0.005
0.004
-0.006
-0.041
-0.083
-0.072
0.296
84.230
3802.841
14.016
-0.061
4.928
5443.880
998.387
1.104
3.485
5.439
0.759
0.030
-0.081
3.799
76.895
117.239
1.354
-0.031
-0.045
-0.022
-0.004
0.002
0.002
0.001
0.001
0.
0.000
0.000
0.001
0.001
0.001
0.000
-0.004
-0.010
-0.013
-0.013
-0.008
-0.003
0.000
0.002
0.002
0.001
0.001
0.000
0.000
0.000
0.001
0.003
0.004
0.001
-0.022
-0.094
0.045
0.386
-0.030
0.233
1.043
0.065
-0.060
5.350
6956.714
1235.491
1.130
0.294
0.403
0.004
-0.237
7.048
17105.383
3246.641
13137.666
6.673
-0.028
-0.015
-0.001
0.003
0.003
0.002
0.001
0.000
0.000
0.000
0.001
0.001
0.001
0.001
-0.001
-0.006
-0.012
-0.014
-0.015
-0.013
-0.007
0.000
0.002
0.003
0.002
0.001
0.001
0.000
0.001
0.002
0.002
0.003
-0.002
-0.022
0.096
28.356
362.450
4.662
-0.051
-0.069
0.152
2.144
0.629
3.278
1.886
-0.013
-0.068
-0.080
-0.177
-0.424
9.089
45269.164
3478.746
33.024
0.541
-0.036
-0.010
0.002
0.004
0.003
0.001
0.000
0.000
0.000
0.001
0.001
0.001
0.000
-0.001
-0.003
-0.006
-0.009
-0.013
-0.015
-0.014
-0.008
-0.001
0.003
0.004
0.003
0.002
0.001
0.001
0.001
0.002
0.003
0.003
-0.003
-0.021
0.253
173.320
9005.722
23.624
0.247
0.050
22.472
14979.345
172.639
0.850
-0.052
-0.025
0.227
0.195
0.118
-0.244
1.691
2689.313
10149.372
5.416
-0.141
-0.075
-0.014
0.001
0.003
0.003
0.001
0.000
0.
0.001
0.001
0.001
-0.002
-0.014
-0.042
-0.048
-0.022
-0.012
-0.013
-0.019
-0.020
-0.010
-0.002
0.002
0.004
0.004
0.003
0.002
0.001
0.001
0.002
0.003
0.003
-0.003
-0.023
0.093
121.515
100023.734
663.237
0.527
0.051
50.181
100015.016
9473.126
205.217
0.339
8.638
147.346
71.855
36.682
0.189
0.106
17.650
28.421
0.132
-0.599
-0.341
-0.034
0.000
0.003
0.002
0.001
0.000
0.
0.001
0.001
-0.001
-0.020
-0.214
-0.558
-0.579
-0.286
-0.039
-0.039
-0.131
-0.143
-0.032
-0.012
-0.004
0.001
0.003
0.003
0.002
0.002
0.001
0.002
0.004
0.004
-0.001
-0.019
-0.003
12.368
1240.145
37.566
-0.409
0.472
1.634
35.855
70843.586
23520.484
14.501
4809.262
9223.690
238.228
100089.250
0.582
-0.132
-0.077
-0.181
-0.409
-0.607
-0.604
-0.057
-0.001
0.002
0.001
0.001
0.000
0.
0.001
0.001
-0.005
-0.095
-0.507
38.154
89.416
-0.469
-0.148
-0.282
-0.534
-0.233
-0.037
-0.004
-0.014
-0.007
0.002
0.003
0.003
0.002
0.001
0.002
0.003
0.004
0.001
-0.012
-0.035
0.031
0.844
0.294
-0.540
26626.873
56207.258
0.408
148.377
3039.213
3.203
148.740
168.859
2.583
0.682
0.370
1.763
1.391
-0.113
-0.384
-0.550
-0.408
-0.035
0.000
0.002
0.001
0.000
0.000
0.
0.001
0.000
-0.008
-0.149
-0.334
48258.473
100059.461
3.278
0.058
-0.613
16.273
2678.148
31.585
3.423
0.044
-0.022
-0.004
0.002
0.003
0.002
0.001
0.002
0.003
0.003
0.002
-0.006
-0.027
-0.047
-0.016
-0.121
-0.260
1315.802
5642.962
9.077
-0.161
-0.556
-0.662
-0.487
-0.446
-0.300
2.983
274.509
3047.652
1534.214
1.579
-0.223
-0.248
-0.073
-0.007
0.002
0.002
0.001
0.000
0.
0.
0.001
0.000
-0.011
-0.072
0.258
551.657
100069.109
246.705
5.498
-0.500
4.815
652.172
4506.315
852.110
2.588
-0.040
-0.010
0.002
0.003
0.002
0.001
0.001
0.002
0.003
0.002
-0.003
-0.015
-0.033
-0.056
-0.105
0.381
1912.953
100002.648
31.395
-0.026
-0.181
-0.235
-0.520
-0.601
-0.454
12.007
10150.057
10475.587
4825.101
2.298
-0.042
-0.027
-0.006
0.002
0.003
0.001
0.000
0.000
0.
0.
0.001
0.001
-0.009
-0.139
-0.113
2402.473
3288.754
157.199
15.691
0.047
0.062
4.744
1755.662
11540.234
6.238
-0.039
-0.009
0.002
0.003
0.003
0.001
0.001
0.002
0.002
0.002
-0.002
-0.008
-0.016
-0.032
-0.048
0.008
5.431
24.625
0.914
-0.032
-0.039
-0.075
-0.271
-0.450
-0.221
0.480
13.009
8.257
3.822
0.054
-0.020
-0.005
0.002
0.003
0.002
0.001
0.000
0.000
0.
0.
0.001
0.001
-0.005
-0.089
-0.278
19.598
15.381
299.549
247.286
0.910
0.915
1.795
4.784
8.311
0.230
-0.025
-0.004
0.003
0.004
0.003
0.001
0.001
0.001
0.002
0.002
0.000
-0.003
-0.007
-0.014
-0.024
-0.030
-0.016
0.007
-0.020
-0.022
-0.014
-0.011
-0.036
-0.066
-0.054
-0.070
-0.164
-0.229
-0.100
-0.031
-0.009
0.000
0.003
0.003
0.002
0.001
0.000
0.
0.
0.
0.001
0.001
-0.001
-0.022
-0.230
-0.542
-0.404
9.417
8.360
0.196
0.041
0.007
-0.420
-0.264
-0.068
-0.015
0.001
0.004
0.003
0.002
0.001
0.001
0.001
0.002
0.002
0.002
0.001
-0.001
-0.002
-0.005
-0.010
-0.013
-0.013
-0.011
-0.005
0.001
0.001
-0.003
-0.009
-0.013
-0.025
-0.046
-0.053
-0.029
-0.009
-0.001
0.002
0.003
0.002
0.001
0.000
0.
0.
0.
0.
0.001
0.001
0.001
-0.002
-0.021
-0.064
-0.077
-0.018
0.149
0.693
-0.079
-0.406
-0.556
-0.602
-0.173
-0.015
0.002
0.004
0.003
0.002
0.000
0.001
0.001
0.001
0.002
0.002
0.002
0.002
0.002
0.002
0.001
0.000
0.
0.001
0.003
0.004
0.005
0.003
0.000
-0.001
-0.003
-0.005
-0.005
-0.002
0.001
0.003
0.003
0.002
0.001
0.000
0.
0.
0.
0.
0.
0.000
0.001
0.001
0.002
0.000
-0.006
-0.017
-0.033
-0.012
0.095
0.612
10.906
1.812
-0.452
-0.204
-0.015
0.002
0.003
0.002
0.001
0.000
0.000
0.001
0.001
0.001
0.001
0.002
0.002
0.003
0.003
0.003
0.003
0.003
0.004
0.004
0.004
0.004
0.004
0.003
0.003
0.003
0.003
0.003
0.003
0.003
0.003
0.002
0.001
0.000
0.
0.
0.
0.
0.
0.
0.000
0.000
0.001
0.002
0.003
0.002
-0.003
-0.016
-0.034
-0.030
1.105
22.317
3.593
-0.270
-0.076
-0.006
0.003
0.003
0.001
0.001
0.000
0.000
0.000
0.001
0.001
0.001
0.001
0.001
0.002
0.002
0.003
0.003
0.003
0.003
0.004
0.003
0.003
0.003
0.003
0.003
0.003
0.003
0.004
0.003
0.003
0.002
0.001
0.000
0.
0.
0.
0.
0.
0.
0.
0.
0.000
0.001
0.002
0.002
0.003
0.001
-0.004
-0.018
-0.023
0.038
0.457
0.118
-0.038
-0.014
0.
0.003
0.002
0.001
0.000
0.000
0.
0.
0.
0.000
0.000
0.000
0.001
0.001
0.001
0.002
0.002
0.002
0.002
0.002
0.003
0.002
0.002
0.002
0.002
0.003
0.003
0.002
0.002
0.001
0.000
0.000
0.
0.
0.
0.
0.
0.
0.
0.
0.
0.
0.000
0.001
0.002
0.003
0.003
0.001
-0.006
-0.015
-0.016
-0.015
-0.013
-0.009
-0.001
0.002
0.002
0.001
0.001
0.000
0.000
0.
0.
0.
0.
0.
0.000
0.000
0.000
0.001
0.001
0.001
0.001
0.001
0.001
0.001
0.001
0.001
0.001
0.001
0.001
0.001
0.001
0.001
0.000
0.
0.
0.
0.
0.
0.
0.
0.
0.
0.
0.
0.
0.
0.000
0.001
0.002
0.003
0.002
0.001
-0.003
-0.006
-0.006
-0.004
-0.001
0.002
0.002
0.001
0.001
0.000
0.000
0.
0.
0.
0.
0.
0.
0.000
0.000
0.000
0.001
0.001
0.001
0.001
0.001
0.001
0.001
0.001
0.001
0.001
0.001
0.001
0.001
0.000
0.000
0.000
0.
0.
0.
0.
0.
0.
0.
0.
0.
0.
0.
0.
0.
0.000
0.000
0.001
0.002
0.003
0.002
0.002
0.001
0.001
0.002
0.002
0.002
0.002
0.001
0.000
0.000
0.
0.
0.
0.
0.
0.
0.
0.000
0.000
0.000
0.001
0.001
0.001
0.001
0.001
0.001
0.001
0.001
0.001
0.000
0.000
0.000
0.000
0.000
0.000
0.
0.
0.
0.
0.
0.
0.
0.
0.
0.
0.
0.
0.
0.
0.
0.000
0.001
0.002
0.002
0.002
0.003
0.002
0.002
0.002
0.002
0.002
0.001
0.001
0.
0.
0.
0.
0.
0.
0.
0.
0.
0.000
0.000
0.000
0.001
0.001
0.001
0.001
0.001
0.001
0.000
0.000
0.000
0.000
0.000
0.000
0.000
0.
0.
0.
0.
0.
0.
0.
0.
0.
0.
0.
0.
0.
0.
0.
0.
0.
0.
0.000
0.001
0.001
0.002
0.002
0.002
0.002
0.002
0.001
0.001
0.000
0.000
0.
0.
0.
0.
0.
0.
0.
0.
0.
0.
0.000
0.000
0.000
0.001
0.001
0.001
0.001
0.000
0.000
0.000
0.
0.
0.
0.
0.
0.
0.
0.
0.
0.
0.
0.
0.
0.
0.
0.
0.
0.
0.
0.
0.
0.
0.
0.
0.000
0.000
0.001
0.001
0.001
0.001
0.001
0.001
0.000
0.000
0.
0.
0.
0.
0.
0.
0.
0.
0.
0.
0.
0.
0.000
0.000
0.000
0.000
0.000
0.000
0.000
0.000
0.
0.
0.
0.
0.
0.
0.
0.
0.
0.
0.
0.
0.
0.
0.
0.
0.
0.
0.
0.
0.
0.
0.
0.
0.
0.
0.
0.000
0.000
0.000
0.000
0.000
0.000
0.000
0.
0.
0.
0.
0.
0.
0.
0.
0.
0.
0.
0.
0.
0.
0.
0.000
0.000
0.000
0.000
0.
0.
0.
0.
0.
0.
0.
0.
0.
0.
0.
0.
0.
0.
0.
0.
0.
0.
0.
0.
0.
0.
0.
0.
0.
0.
0.
0.
0.
0.
0.000
0.000
0.000
0.000
0.000
0.
0.
0.
0.
0.
0.
0.
0.
0.
0.
0.
0.
0.
0.
0.
0.
0.
0.
0.
0.
0.
0.
0.
0.
0.
0.
0.
0.
0.
0.
0.
0.
0.
0.
0.
0.
0.
0.
0.
0.
0.
0.
0.
0.
0.
0.
0.
0.
0.
0.
0.
0.
0.
0.
0.
0.
0.
0.
0.
0.
0.
0.
0.
0.
0.
0.
0.
0.
0.
0.
0.
0.
0.
0.
0.
0.
0.
0.
0.
0.
0.
0.
0.
0.
0.
0.
0.
0.
0.
0.
0.
0.
0.
0.
0.
0.
0.
0.
0.
0.
0.
0.
0.
0.
0.
0.
0.
0.
0.
0.
0.
0.
0.
0.
0.
0.
0.
0.
0.
0.
0.
0.
0.
0.
0.
0.
0.
0.
0.
0.
0.
0.
0.
0.
0.
0.
0.
0.
0.
0.
0.
0.
0.
0.
0.
0.
0.
0.
0.
0.
0.
0.
0.
0.
0.
0.
0.
0.
0.
0.
0.
0.
0.
0.
0.
0.
0.
0.
0.
0.
0.
0.
0.
0.
0.
0.
0.
0.
0.
0.
0.
0.
0.
0.
0.
0.
0.
0.
0.
0.
0.
0.
0.
0.
0.
0.
0.
0.
0.
0.
0.
0.
0.
0.
0.
0.
0.
0.
0.
0.
0.
0.
0.
0.
0.
0.
0.
0.
0.
0.
0.
0.
0.
0.
0.
0.
0.
0.
0.
0.
0.
0.
0.
0.
0.
0.
0.
0.
0.
0.
0.
0.
0.
0.
0.
0.
0.
0.
0.
0.
0.
0.
0.
0.
0.
0.
0.
0.
0.
0.
0.
0.
0.
0.
0.
0.
0.
0.
0.
0.
0.
0.
0.
0.
0.
0.
0.
0.
0.
0.
0.
0.
0.
0.
0.
0.
0.
0.
0.
0.
0.
0.
0.
0.
0.
0.
0.
0.
0.
0.
0.
0.
0.
0.
0.
0.
0.
0.
0.
0.
0.
0.
0.
0.
0.
0.
0.
0.
0.
0.
0.
0.
0.
0.
0.
0.
0.
0.
0.
0.
0.
0.
0.
0.
0.
0.
0.
0.
0.
0.
0.
0.
0.
0.
0.
0.
0.
0.
0.
0.
0.
0.
0.
0.
0.
0.
0.
0.
0.
0.
0.
0.
0.
0.
0.
0.
0.
0.
0.
0.
0.
0.
0.
0.
0.
0.
0.
0.
0.
0.
0.
0.
0.
0.
0.
0.
0.
0.
0.
0.
0.
0.
0.
0.
0.
0.
0.
0.
0.
0.
0.
0.
0.
0.
0.
0.
0.
0.
0.
0.
0.
0.
0.
0.
0.
0.
0.
0.
0.
0.
0.
0.
0.
0.
0.
0.
0.
0.
0.
0.
0.
0.
0.
0.
0.
0.
0.
0.
0.
0.
0.
0.
0.
0.
0.
0.
0.
0.
0.
0.
0.
0.
0.
0.
0.
0.
0.
0.
0.
0.
0.
0.
0.
0.
0.
0.
0.
0.
0.
0.
0.
0.
0.
0.
0.
0.
0.
0.
0.
0.
0.
0.
0.
0.
0.
0.
0.
0.
0.
0.
0.
0.
0.
0.
0.
0.
0.
0.
0.
0.
0.
0.
0.
0.
0.
0.
0.
0.
0.
0.
0.
0.
0.
0.
0.
0.
0.
0.
0.
0.
0.
0.
0.
0.
0.
0.
0.
0.
0.
0.
0.
0.
0.
0.
0.
0.
0.
0.
0.
0.
0.
0.
0.
0.
0.
0.
0.
0.
0.
0.
0.
0.
0.
0.
0.
0.
0.
0.
0.
0.
0.
0.
0.
0.
0.
0.
0.
0.
0.
0.
0.
0.
0.
0.
0.
0.
0.
0.
0.
0.
0.
0.
0.
0.
0.
0.
0.
0.
0.
0.
0.
0.
0.
0.
0.
0.
0.
0.
0.
0.
0.
0.
0.
0.
0.
0.
0.
0.
0.
0.
0.
0.
0.
0.
0.
0.
0.
0.
0.
0.
0.
0.
0.
0.
0.
0.
0.
0.
0.
0.
0.
0.
0.
0.
0.
0.
0.
0.
0.
0.
0.
0.
0.
0.
0.
0.
0.
0.
0.
0.
0.
0.
0.
0.
0.
0.
0.
0.
0.
0.
0.
0.
0.
0.
0.
0.
0.
0.
0.
0.
0.
0.
0.
0.
0.
0.
0.
0.
0.
0.
0.
0.
0.
0.
0.
0.
0.
0.
0.
0.
0.
0.
0.
0.
0.
0.
0.
0.
0.
0.
0.
0.
0.
0.
0.
0.
0.
0.
0.
0.
0.
0.
0.
0.
0.
0.
0.
0.
0.
0.
0.
0.
0.
0.
0.
0.
0.
0.
0.
0.
0.
0.
0.
0.
0.
0.
0.
0.
0.
0.
0.
0.
0.
0.
0.
0.
0.
0.
0.
0.
0.
0.
0.
0.
0.
0.
0.
0.
0.
0.
0.
0.
0.
0.
0.
0.
0.
0.
0.
0.
0.
0.
0.
0.
0.
0.
0.
0.
0.
0.
0.
0.
0.
0.
0.
0.
0.
0.
0.
0.
0.
0.
0.
0.
0.
0.
0.
0.
0.
0.
0.
0.
0.
0.
0.
0.
0.
0.
0.
0.
0.
0.
0.
0.
0.
0.
0.
0.
0.
0.
0.
0.
0.
0.
0.
0.
0.
0.
0.
0.
0.
0.
0.
0.
0.
0.
0.
0.
0.
0.
0.
0.
0.
0.
0.
0.
0.
0.
0.
0.
0.
0.
0.
0.
0.
0.
0.
0.
0.
0.
0.
0.
0.
0.
0.
0.
0.
0.
0.
0.
0.
0.
0.
0.
0.
0.
0.
0.
0.
0.
0.
0.
0.
0.
0.
0.
0.
0.
0.
0.
0.
0.
0.
0.
0.
0.
0.
0.
0.
0.
0.
0.
0.
0.
0.
0.
0.
0.
0.
0.
0.
0.
0.
0.
0.
0.
0.
0.
0.
0.
0.
0.
0.
0.
0.
0.
0.
0.
0.
0.
0.
0.
0.
0.
0.
0.
0.
0.
0.
0.
0.
0.
0.
0.
0.
0.
0.
0.
0.
0.
0.
0.
0.
0.
0.
0.
0.
0.
0.
0.
0.
0.
0.
0.
0.
0.
0.
0.
0.
0.
0.
0.
0.
0.
0.
0.
0.
0.
0.
0.
0.
0.
0.
0.
0.
0.
0.
0.
0.
0.
0.
0.
0.
0.
0.
0.
0.
0.
0.
0.
0.
0.
0.
0.
0.
0.
0.
0.
0.
0.
0.
0.
0.
0.
0.
0.
0.
0.
0.
0.
0.
0.
0.
0.
0.
0.
0.
0.
0.
0.
0.
0.
0.
0.
0.
0.
0.
0.
0.
0.
0.
0.
0.
0.
0.
0.
0.
0.
0.
0.
0.
0.
0.
0.
0.
0.
0.
0.
0.
0.
0.
0.
0.
0.
0.
0.
0.
0.
0.
0.
0.
0.
0.
0.
0.
0.
0.
0.
0.
0.
0.
0.
0.
0.
0.
0.
0.
0.
0.
0.
0.
0.
0.
0.
0.
0.
0.
0.
0.
0.
0.
0.
0.
0.
0.
0.
0.
0.
0.
0.
0.
0.
0.
0.
0.
0.
0.
0.
0.
0.
0.
0.
0.
0.
0.
0.
0.
0.
0.
0.
0.
0.
0.
0.
0.
0.
0.
0.
0.
0.
0.
0.
0.
0.
0.
0.
0.
0.
0.
0.
0.
0.
0.
0.
0.
0.
0.
0.
0.
0.
0.
0.
0.
0.
0.
0.
0.
0.
0.
0.
0.
0.
0.
0.
0.
0.
0.
0.
0.
0.
0.
0.
0.
0.
0.
0.
0.
0.
0.
0.
0.
0.
0.
0.
0.
0.
0.
0.
0.
0.
0.
0.
0.
0.
0.
0.
0.
0.
0.
0.
0.
0.
0.
0.
0.
0.
0.
0.
0.
0.
0.
0.
0.
0.
0.
0.
0.
0.
0.000
0.000
0.000
0.000
0.
0.
0.
0.
0.
0.
0.
0.
0.
0.
0.
0.
0.
0.
0.
0.
0.
0.
0.
0.
0.
0.
0.
0.
0.
0.
0.
0.
0.
0.
0.
0.
0.
0.
0.
0.
0.
0.
0.
0.
0.
0.
0.
0.
0.
0.
0.
0.
0.
0.000
0.000
0.000
0.000
0.000
0.000
0.000
0.000
0.
0.
0.
0.
0.
0.
0.
0.
0.
0.
0.
0.
0.
0.
0.
0.
0.
0.
0.
0.
0.
0.
0.
0.
0.
0.
0.
0.
0.
0.
0.
0.
0.
0.
0.
0.
0.
0.
0.
0.
0.
0.
0.
0.
0.
0.
0.000
0.000
0.001
0.001
0.001
0.001
0.001
0.000
0.000
0.000
0.000
0.
0.
0.
0.
0.
0.
0.
0.
0.
0.
0.
0.
0.
0.
0.
0.
0.
0.
0.
0.
0.
0.
0.
0.
0.
0.
0.
0.
0.
0.
0.
0.
0.
0.
0.
0.
0.
0.
0.
0.
0.
0.
0.000
0.000
0.001
0.001
0.001
0.000
0.000
0.000
0.
0.000
0.001
0.000
0.000
0.000
0.
0.
0.
0.
0.
0.
0.
0.
0.
0.
0.
0.
0.
0.
0.
0.
0.
0.
0.
0.
0.
0.
0.
0.
0.
0.
0.
0.
0.
0.
0.
0.
0.
0.000
0.000
0.000
0.000
0.000
0.000
0.000
0.000
0.001
0.001
0.001
0.001
0.000
-0.003
-0.005
-0.006
-0.004
-0.001
0.
0.000
0.000
0.000
0.000
0.
0.
0.
0.
0.
0.
0.
0.
0.
0.
0.
0.
0.
0.
0.
0.
0.
0.
0.
0.
0.
0.
0.
0.
0.
0.
0.
0.
0.
0.
0.
0.000
0.000
0.000
0.001
0.001
0.001
0.001
0.002
0.002
0.002
0.002
0.002
0.
-0.006
-0.014
-0.019
-0.019
-0.018
-0.010
-0.003
0.000
0.001
0.001
0.000
0.
0.
0.
0.
0.
0.
0.
0.
0.
0.
0.
0.
0.
0.
0.
0.
0.
0.
0.
0.
0.
0.
0.
0.
0.
0.
0.
0.
0.
0.
0.000
0.000
0.001
0.001
0.001
0.001
0.002
0.003
0.003
0.003
0.004
0.003
0.001
-0.005
-0.020
-0.024
0.239
0.331
-0.020
-0.030
-0.013
-0.003
0.000
0.001
0.001
0.000
0.
0.
0.
0.
0.
0.
0.
0.
0.
0.
0.
0.
0.
0.
0.
0.
0.
0.
0.
0.
0.
0.
0.
0.
0.
0.
0.
0.
0.000
0.000
0.001
0.001
0.001
0.001
0.001
0.002
0.003
0.003
0.002
-0.001
-0.002
-0.006
-0.017
-0.034
0.199
32.978
31.405
0.451
0.142
-0.021
-0.009
0.000
0.001
0.001
0.000
0.
0.
0.
0.
0.
0.
0.
0.
0.
0.
0.
0.
0.
0.
0.
0.
0.
0.
0.
0.
0.
0.
0.
0.
0.
0.
0.
0.
0.000
0.001
0.001
0.001
-0.001
-0.008
-0.018
-0.015
-0.005
-0.004
-0.029
-0.087
-0.081
-0.038
-0.014
0.504
1.061
56.059
1253.509
228.810
605.629
0.087
-0.015
-0.002
0.001
0.001
0.001
0.000
0.
0.
0.
0.
0.
0.
0.
0.
0.
0.
0.
0.
0.
0.
0.
0.
0.
0.
0.
0.
0.
0.
0.
0.
0.
0.
0.000
0.000
0.001
0.001
-0.001
-0.015
-0.114
-0.329
-0.287
-0.080
-0.041
-0.351
-0.540
-0.594
-0.285
0.573
100.123
231.892
785.968
8960.621
100026.000
266.769
0.088
-0.023
-0.003
0.001
0.001
0.001
0.000
0.000
0.000
0.000
0.000
0.000
0.000
0.
0.
0.
0.
0.
0.
0.
0.
0.
0.
0.
0.
0.
0.
0.
0.
0.
0.
0.
0.
0.000
0.000
0.001
0.001
-0.003
-0.062
-0.556
-0.574
-0.561
-0.475
-0.090
-0.168
888.380
112.481
-0.293
46.646
1854.136
391.941
8154.803
42.552
160.999
170.879
-0.229
-0.053
-0.007
0.002
0.002
0.002
0.001
0.001
0.001
0.001
0.001
0.001
0.000
0.000
0.000
0.
0.
0.
0.
0.
0.
0.
0.
0.
0.
0.
0.
0.
0.
0.
0.
0.
0.
0.000
0.001
0.001
0.001
-0.005
-0.086
-0.439
2.673
1.848
-0.515
-0.055
4.477
100142.070
6634.955
0.225
538.319
100006.680
81.078
43.923
12.417
5088.759
48.185
-0.275
-0.162
-0.018
0.002
0.003
0.003
0.002
0.001
0.001
0.001
0.001
0.001
0.001
0.001
0.000
0.000
0.
0.
0.
0.
0.
0.
0.
0.
0.
0.
0.
0.
0.
0.
0.
0.
0.
0.000
0.001
0.001
0.001
-0.002
-0.032
-0.249
-0.342
-0.354
0.811
0.444
75.619
100109.867
206.105
0.121
6.056
261.006
66.318
-0.219
26.739
100016.406
481.594
0.736
-0.143
-0.017
0.002
0.004
0.004
0.003
0.002
0.001
0.001
0.001
0.000
0.001
0.001
0.001
0.001
0.000
0.
0.
0.
0.
0.
0.
0.
0.
0.
0.
0.
0.
0.
0.
0.
0.
0.000
0.000
0.001
0.001
0.001
-0.003
-0.027
-0.138
0.
0.588
0.335
502.338
100085.398
18.018
-0.266
-0.248
11.943
5.268
-0.224
-0.063
13.643
20.162
0.463
-0.036
-0.012
-0.001
0.002
0.002
0.002
0.001
-0.001
-0.004
-0.005
-0.003
-0.001
0.001
0.001
0.001
0.001
0.
0.
0.
0.
0.
0.
0.
0.
0.
0.
0.
0.
0.
0.
0.
0.
0.
0.000
0.001
0.001
0.002
0.002
-0.003
-0.018
-0.066
-0.254
-0.586
86.696
1197.329
7.308
2360.141
10.498
-0.236
-0.031
-0.108
1.116
24.271
3.692
-0.005
-0.046
-0.029
-0.014
-0.005
-0.004
-0.008
-0.007
-0.010
-0.019
-0.023
-0.017
-0.008
-0.001
0.002
0.002
0.001
0.000
0.
0.
0.
0.
0.
0.
0.
0.
0.
0.
0.
0.
0.
0.
0.
0.
0.000
0.001
0.001
0.002
0.004
0.003
-0.006
-0.075
-0.628
40.911
3452.062
2.955
141.312
100091.086
392.296
10.358
170.561
10.273
0.072
0.858
0.265
-0.060
-0.065
-0.045
-0.009
0.271
0.163
-0.059
-0.048
-0.040
-0.145
-0.218
-0.103
-0.029
-0.006
0.001
0.002
0.002
0.001
0.
0.
0.
0.
0.
0.
0.
0.
0.
0.
0.
0.
0.
0.
0.
0.
0.
0.000
0.001
0.003
0.004
0.005
-0.001
-0.070
-0.468
701.244
100399.609
3405.747
46.898
1149.077
3015.051
64.526
81815.219
186.689
0.126
0.121
1.790
0.486
0.041
0.066
1.335
186.764
70.367
0.365
-0.140
-0.084
-0.088
-0.107
-0.498
-0.100
-0.017
-0.001
0.003
0.003
0.001
0.
0.
0.
0.
0.
0.
0.
0.
0.
0.
0.
0.
0.
0.
0.
0.
0.
0.
0.001
0.003
0.004
0.006
0.002
-0.027
-0.221
0.417
207.334
3088.726
100022.789
25613.785
69.619
2.846
59.218
5.298
-0.053
3.380
156.052
18.046
4.425
2.660
5.433
7878.865
2279.718
361.893
0.310
0.356
467.863
1736.553
1.425
-0.155
-0.042
-0.007
0.002
0.003
0.002
0.
0.
0.
0.
0.
0.
0.
0.
0.
0.
0.
0.
0.
0.
0.
0.
0.
0.
0.000
0.002
0.004
0.005
0.003
-0.013
-0.034
1.022
27.356
1648.125
3394.125
42.898
2.266
-0.640
-0.545
-0.184
-0.113
2.915
127.167
2153.116
135.276
19.360
0.550
21.630
100010.234
22747.262
3.362
5.089
4432.651
9374.639
3.644
-0.599
-0.267
-0.035
0.
0.003
0.003
0.
0.
0.
0.
0.
0.
0.
0.
0.
0.
0.
0.
0.
0.
0.
0.
0.
0.
0.000
0.001
0.003
0.004
0.001
-0.012
0.005
8.185
1004.743
60652.941
22403.545
2.770
4.524
176.322
-0.020
0.952
0.135
0.062
68.463
29797.240
121.006
3.241
-0.044
0.149
214.577
1761.675
56.286
4317.438
852.647
27.265
-0.183
-0.671
-0.586
-0.108
-0.005
0.003
0.003
0.
0.
0.
0.
0.
0.
0.
0.
0.
0.
0.
0.
0.
0.
0.
0.
0.
0.
0.000
0.001
0.002
0.003
0.000
-0.013
0.121
24.947
206.531
18.437
9.966
-0.336
0.090
13.189
2.242
17.615
4.282
0.084
155.487
100005.875
411.996
13.169
-0.036
0.030
7.523
1963.046
100101.172
100028.953
467.926
162.763
130.592
-0.547
-0.588
-0.133
-0.007
0.003
0.003
0.
0.
0.
0.
0.
0.
0.
0.000
0.000
0.000
0.000
0.000
0.
0.
0.
0.
0.
0.
0.000
0.001
0.001
0.002
-0.002
-0.028
0.092
17.499
100083.602
1841.679
-0.408
-0.135
-0.210
0.053
3.449
1914.797
595.619
0.881
1.142
14.065
10.633
1.158
-0.497
0.114
0.326
129.905
1236.796
85.779
1931.000
100016.250
226.472
0.472
-0.391
-0.064
-0.005
0.003
0.002
0.
0.
0.
0.
0.
0.000
0.000
0.000
0.000
0.000
0.000
0.000
0.000
0.000
0.
0.
0.
0.
0.000
0.001
0.001
0.002
-0.001
-0.026
-0.225
0.497
1439.538
38.987
-0.258
0.828
0.148
-0.067
1.835
486.836
204.792
0.515
-0.146
0.287
3.460
37.771
-0.662
-0.228
-0.032
0.205
0.508
2.072
13.102
80.195
1239.895
15.104
-0.023
-0.022
-0.002
0.003
0.002
0.
0.
0.
0.
0.000
0.000
0.000
0.000
0.000
0.000
0.001
0.001
0.001
0.001
0.000
0.000
0.
0.
0.000
0.001
0.001
0.001
0.001
-0.004
-0.070
-0.549
-0.611
-0.503
20.498
3802.774
54.700
0.100
-0.095
0.706
1.944
1.050
-0.187
-0.232
-0.036
3.202
-0.646
0.009
0.335
-0.039
-0.111
-0.104
-0.008
4.071
46.185
2.480
-0.008
-0.010
0.000
0.002
0.002
0.
0.
0.
0.000
0.000
0.000
0.000
0.
0.000
-0.001
0.000
0.000
0.001
0.001
0.001
0.000
0.000
0.
0.
0.000
0.001
0.001
0.002
0.003
-0.004
-0.041
-0.102
0.028
118.745
100008.977
597.926
11.402
0.359
0.311
76.756
49.296
-0.034
-0.172
-0.309
-0.294
1.210
1.797
1.842
-0.058
-0.363
-0.099
-0.073
-0.015
0.106
-0.004
-0.016
-0.004
0.001
0.002
0.002
0.
0.
0.
0.000
0.000
0.000
0.000
-0.002
-0.005
-0.007
-0.005
-0.003
-0.001
0.001
0.001
0.001
0.001
0.000
0.000
0.000
0.000
0.002
0.003
0.005
0.006
0.002
-0.010
-0.012
2.082
258.411
100094.984
4351.844
15.194
-0.061
8.272
5.542
-0.057
0.350
91.083
173.401
67.738
7.201
0.740
0.253
-0.395
-0.104
-0.046
-0.042
-0.035
-0.021
-0.007
0.001
0.002
0.002
0.001
0.
0.
0.000
0.000
0.001
0.000
-0.002
-0.008
-0.017
-0.020
-0.019
-0.011
-0.004
-0.001
0.001
0.001
0.001
0.000
0.000
0.000
0.001
0.001
0.003
0.005
0.006
0.003
-0.011
-0.046
-0.068
7.194
123.626
403.423
5.340
-0.122
0.135
4.693
2.594
2.041
5443.798
25715.648
2145.122
39.026
-0.442
-0.213
0.065
0.466
-0.022
-0.034
-0.014
-0.002
0.002
0.003
0.002
0.001
0.001
0.
0.000
0.000
0.001
0.001
0.000
-0.004
-0.016
-0.021
-0.023
-0.026
-0.022
-0.013
-0.003
0.001
0.002
0.002
0.001
0.001
0.000
0.001
0.002
0.003
0.005
0.004
-0.004
-0.026
-0.137
-0.442
-0.252
-0.090
0.418
0.005
-0.078
0.114
4.994
2.838
0.241
19.109
31.713
13.184
1.849
0.146
35.829
17.967
2.887
0.057
-0.047
-0.012
0.002
0.004
0.003
0.002
0.001
0.000
0.000
0.000
0.001
0.001
0.001
0.
-0.005
-0.017
-0.013
0.156
0.106
-0.017
-0.016
-0.007
0.001
0.003
0.003
0.002
0.001
0.001
0.001
0.002
0.003
0.004
0.001
-0.013
-0.045
-0.061
0.405
2.531
0.934
1.164
2.826
1.414
0.274
0.087
0.036
-0.047
-0.017
-0.075
-0.329
2.504
0.552
120.640
177.028
32.170
0.315
-0.065
-0.018
0.001
0.004
0.003
0.002
0.001
0.
0.000
0.001
0.001
0.001
0.001
-0.001
-0.006
-0.015
0.023
0.783
0.535
0.032
-0.014
-0.008
0.000
0.003
0.003
0.003
0.002
0.001
0.001
0.002
0.004
0.004
-0.001
-0.021
-0.032
1.395
23.865
404.295
102.161
32.326
63.135
713.467
30.444
0.122
-0.069
-0.064
-0.061
-0.152
-0.462
-0.645
1.412
6151.840
26508.088
1004.438
1.756
-0.156
-0.026
0.000
0.003
0.003
0.001
0.000
0.
0.001
0.001
0.001
0.000
-0.007
-0.024
-0.031
-0.023
-0.014
0.099
0.063
-0.005
-0.019
-0.010
-0.002
0.
0.000
0.002
0.002
0.001
0.001
0.003
0.004
0.004
-0.002
-0.023
0.005
28.546
100056.352
1159.409
237.948
450.796
43.610
4281.038
80.447
1.920
-0.074
2.113
2.598
0.147
-0.086
-0.407
-0.019
24.362
56.263
38.208
4.810
-0.491
-0.083
-0.003
0.003
0.002
0.001
0.000
0.
0.001
0.001
0.000
-0.010
-0.090
-0.398
-0.478
-0.163
-0.036
-0.033
-0.060
-0.071
-0.042
-0.021
-0.008
-0.006
-0.004
0.000
0.002
0.002
0.002
0.003
0.004
0.004
-0.002
-0.024
-0.027
9.229
2463.424
178.263
12.869
314.686
2.585
8.202
209.782
4468.618
3.157
559.103
1674.113
1.662
1.559
-0.097
-0.112
0.003
3.328
5099.583
3924.125
-0.501
-0.162
-0.005
0.002
0.002
0.001
0.000
0.
0.001
0.001
-0.002
-0.036
-0.338
-0.413
-0.339
-0.574
-0.103
-0.103
-0.394
-0.454
-0.188
-0.045
-0.028
-0.014
-0.006
-0.003
0.000
0.002
0.002
0.003
0.004
0.003
-0.003
-0.027
-0.057
0.711
414.673
439.228
0.216
69.625
3541.101
0.061
63.280
888.310
0.664
43.123
128.345
0.300
-0.064
0.472
0.494
0.708
-0.202
27.594
31.263
-0.525
-0.102
-0.003
0.002
0.001
0.000
0.000
0.
0.001
0.001
-0.003
-0.049
-0.149
7.439
25.491
4.746
0.572
-0.247
-0.647
-0.150
1.229
0.745
-0.004
-0.025
-0.020
-0.011
-0.002
0.002
0.002
0.002
0.003
0.003
-0.004
-0.026
-0.055
-0.028
5.952
37.522
0.653
23.595
152.761
56.095
5153.506
-0.144
-0.651
1.206
5.219
-0.548
4.920
901.299
88.727
6.703
-0.097
-0.547
-0.614
-0.273
-0.024
0.001
0.002
0.001
0.000
0.000
0.
0.001
0.001
-0.003
-0.024
0.042
14.172
412.541
95340.289
118.847
0.089
0.136
77.377
550.163
597.773
2.317
-0.029
-0.024
-0.012
-0.001
0.002
0.002
0.002
0.003
0.002
-0.004
-0.016
-0.029
0.036
0.031
0.480
3.374
99.355
30334.793
265.642
25.622
0.025
-0.484
39.239
197.298
-0.623
22.470
100033.570
1226.806
8.692
0.068
-0.093
-0.072
-0.022
-0.001
0.002
0.002
0.001
0.000
0.
0.
0.001
0.001
-0.002
-0.023
-0.030
3.188
140.184
100120.539
255.675
8.003
166.807
674.748
3148.929
7883.574
5.381
-0.025
-0.016
-0.004
0.002
0.003
0.003
0.002
0.002
0.001
-0.003
-0.013
-0.020
0.018
0.009
0.278
4.421
4.023
103.553
10.813
0.178
-0.065
-0.235
-0.192
-0.251
-0.624
0.784
28.676
11.447
0.412
-0.040
-0.031
-0.010
0.000
0.003
0.002
0.001
0.000
0.000
0.
0.
0.001
0.001
-0.001
-0.015
-0.118
-0.270
7.098
100008.008
95384.250
32.037
485.561
1507.600
9.299
7.852
0.190
-0.031
-0.009
0.001
0.003
0.003
0.002
0.002
0.002
0.002
-0.001
-0.007
-0.014
-0.020
-0.031
-0.040
-0.033
-0.019
0.103
0.006
-0.032
-0.034
-0.033
-0.133
-0.293
-0.171
-0.070
-0.012
-0.021
-0.044
-0.034
-0.012
-0.001
0.003
0.003
0.002
0.001
0.000
0.
0.
0.
0.001
0.001
0.001
-0.006
-0.054
-0.188
0.595
119.367
142.015
51.147
4.928
7.927
-0.606
-0.597
-0.201
-0.035
-0.005
0.003
0.004
0.003
0.002
0.002
0.002
0.002
0.001
-0.001
-0.005
-0.009
-0.012
-0.017
-0.021
-0.023
-0.021
-0.021
-0.015
-0.008
-0.012
-0.025
-0.041
-0.046
-0.044
-0.040
-0.031
-0.019
-0.008
0.000
0.003
0.003
0.002
0.001
0.001
0.
0.
0.
0.
0.001
0.001
0.001
0.000
-0.008
-0.030
-0.043
0.145
36.750
1520.335
4.471
1.887
247.919
4.964
-0.568
-0.053
-0.006
0.003
0.003
0.002
0.001
0.001
0.002
0.002
0.002
0.002
0.001
0.001
0.001
0.000
-0.001
-0.001
-0.001
0.000
0.002
0.002
-0.002
-0.009
-0.014
-0.018
-0.015
-0.009
-0.004
0.000
0.003
0.004
0.003
0.002
0.002
0.000
0.
0.
0.
0.
0.
0.000
0.001
0.002
0.002
0.001
-0.006
-0.024
-0.040
1.896
18.529
23.321
10146.612
2831.596
27.866
-0.611
-0.059
-0.009
0.002
0.003
0.001
0.001
0.001
0.001
0.001
0.002
0.002
0.003
0.003
0.004
0.004
0.004
0.004
0.004
0.005
0.005
0.004
0.002
-0.002
-0.005
-0.005
-0.002
0.001
0.003
0.004
0.004
0.004
0.002
0.002
0.000
0.000
0.
0.
0.
0.
0.
0.000
0.000
0.001
0.002
0.003
0.001
-0.008
-0.033
-0.043
1.213
60.238
100002.313
538.052
-0.118
-0.353
-0.025
-0.003
0.002
0.002
0.001
0.000
0.001
0.001
0.001
0.002
0.002
0.002
0.003
0.003
0.003
0.004
0.003
0.004
0.005
0.005
0.004
0.003
0.001
0.000
0.000
0.002
0.003
0.004
0.004
0.004
0.003
0.002
0.000
0.000
0.
0.
0.
0.
0.
0.
0.
0.000
0.001
0.002
0.003
0.003
-0.001
-0.016
-0.039
0.078
1.533
11.406
2.165
-0.145
-0.045
-0.003
0.002
0.002
0.001
0.001
0.000
0.000
0.000
0.001
0.001
0.001
0.002
0.002
0.002
0.003
0.002
0.002
0.002
0.003
0.003
0.003
0.003
0.002
0.002
0.002
0.002
0.003
0.003
0.003
0.002
0.001
0.000
0.
0.
0.
0.
0.
0.
0.
0.
0.
0.
0.000
0.001
0.002
0.003
0.002
-0.004
-0.019
-0.029
-0.024
-0.012
-0.024
-0.019
-0.005
0.002
0.002
0.002
0.001
0.000
0.000
0.
0.000
0.001
0.001
0.001
0.001
0.001
0.001
0.001
0.000
0.
0.000
0.001
0.002
0.002
0.002
0.002
0.002
0.002
0.002
0.002
0.002
0.001
0.001
0.000
0.
0.
0.
0.
0.
0.
0.
0.
0.
0.
0.
0.000
0.001
0.002
0.003
0.003
0.001
-0.003
-0.010
-0.016
-0.016
-0.010
-0.003
0.002
0.003
0.002
0.001
0.001
0.000
0.000
0.
0.
0.
0.
0.000
0.000
0.001
0.001
0.001
0.000
0.000
0.
0.001
0.001
0.002
0.002
0.002
0.001
0.001
0.001
0.001
0.001
0.001
0.000
0.000
0.
0.
0.
0.
0.
0.
0.
0.
0.
0.
0.
0.
0.000
0.001
0.002
0.003
0.003
0.002
0.001
-0.001
-0.001
0.000
0.002
0.003
0.003
0.002
0.001
0.000
0.000
0.
0.
0.
0.
0.
0.000
0.000
0.001
0.001
0.001
0.001
0.000
0.000
0.001
0.001
0.001
0.001
0.001
0.001
0.001
0.001
0.001
0.000
0.000
0.000
0.
0.
0.
0.
0.
0.
0.
0.
0.
0.
0.
0.
0.
0.000
0.000
0.001
0.002
0.003
0.003
0.003
0.003
0.002
0.003
0.003
0.002
0.002
0.001
0.000
0.
0.
0.
0.
0.
0.
0.
0.
0.000
0.000
0.001
0.001
0.001
0.001
0.001
0.001
0.001
0.001
0.001
0.001
0.000
0.000
0.000
0.000
0.000
0.000
0.
0.
0.
0.
0.
0.
0.
0.
0.
0.
0.
0.
0.
0.
0.000
0.000
0.001
0.002
0.002
0.003
0.003
0.003
0.003
0.002
0.002
0.002
0.001
0.000
0.
0.
0.
0.
0.
0.
0.
0.
0.
0.000
0.000
0.001
0.001
0.001
0.001
0.001
0.001
0.001
0.001
0.000
0.000
0.000
0.000
0.000
0.000
0.
0.
0.
0.
0.
0.
0.
0.
0.
0.
0.
0.
0.
0.
0.
0.
0.
0.000
0.000
0.001
0.001
0.002
0.002
0.002
0.002
0.002
0.001
0.001
0.000
0.000
0.
0.
0.
0.
0.
0.
0.
0.
0.
0.
0.000
0.000
0.001
0.001
0.001
0.001
0.001
0.001
0.000
0.000
0.
0.
0.
0.
0.
0.
0.
0.
0.
0.
0.
0.
0.
0.
0.
0.
0.
0.
0.
0.
0.
0.
0.
0.000
0.000
0.000
0.001
0.001
0.001
0.001
0.001
0.000
0.000
0.000
0.
0.
0.
0.
0.
0.
0.
0.
0.
0.
0.
0.
0.000
0.000
0.000
0.000
0.000
0.000
0.000
0.000
0.
0.
0.
0.
0.
0.
0.
0.
0.
0.
0.
0.
0.
0.
0.
0.
0.
0.
0.
0.
0.
0.
0.
0.
0.
0.
0.000
0.000
0.000
0.000
0.000
0.000
0.000
0.000
0.
0.
0.
0.
0.
0.
0.
0.
0.
0.
0.
0.
0.
0.
0.
0.000
0.000
0.000
0.000
0.000
0.
0.
0.
0.
0.
0.
0.
0.
0.
0.
0.
0.
0.
0.
0.
0.
0.
0.
0.
0.
0.
0.
0.
0.
0.
0.
0.
0.
0.
0.000
0.000
0.000
0.000
0.000
0.
0.
0.
0.
0.
0.
0.
0.
0.
0.
0.
0.
0.
0.
0.
0.
0.
0.
0.
0.
0.
0.
0.
0.
0.
0.
0.
0.
0.
0.
0.
0.
0.
0.
0.
0.
0.
0.
0.
0.
0.
0.
0.
0.
0.
0.
0.
0.
0.
0.
0.
0.
0.
0.
0.
0.
0.
0.
0.
0.
0.
0.
0.
0.
0.
0.
0.
0.
0.
0.
0.
0.
0.
0.
0.
0.
0.
0.
0.
0.
0.
0.
0.
0.
0.
0.
0.
0.
0.
0.
0.
0.
0.
0.
0.
0.
0.
0.
0.
0.
0.
0.
0.
0.
0.
0.
0.
0.
0.
0.
0.
0.
0.
0.
0.
0.
0.
0.
0.
0.
0.
0.
0.
0.
0.
0.
0.
0.
0.
0.
0.
0.
0.
0.
0.
0.
0.
0.
0.
0.
0.
0.
0.
0.
0.
0.
0.
0.
0.
0.
0.
0.
0.
0.
0.
0.
0.
0.
0.
0.
0.
0.
0.
0.
0.
0.
0.
0.
0.
0.
0.
0.
0.
0.
0.
0.
0.
0.
0.
0.
0.
0.
0.
0.
0.
0.
0.
0.
0.
0.
0.
0.
0.
0.
0.
0.
0.
0.
0.
0.
0.
0.
0.
0.
0.
0.
0.
0.
0.
0.
0.
0.
0.
0.
0.
0.
0.
0.
0.
0.
0.
0.
0.
0.
0.
0.
0.
0.
0.
0.
0.
0.
0.
0.
0.
0.
0.
0.
0.
0.
0.
0.
0.
0.
0.
0.
0.
0.
0.
0.
0.
0.
0.
0.
0.
0.
0.
0.
0.
0.
0.
0.
0.
0.
0.
0.
0.
0.
0.
0.
0.
0.
0.
0.
0.
0.
0.
0.
0.
0.
0.
0.
0.
0.
0.
0.
0.
0.
0.
0.
0.
0.
0.
0.
0.
0.
0.
0.
0.
0.
0.
0.
0.
0.
0.
0.
0.
0.
0.
0.
0.
0.
0.
0.
0.
0.
0.
0.
0.
0.
0.
0.
0.
0.
0.
0.
0.
0.
0.
0.
0.
0.
0.
0.
0.
0.
0.
0.
0.
0.
0.
0.
0.
0.
0.
0.
0.
0.
0.
0.
0.
0.
0.
0.
0.
0.
0.
0.
0.
0.
0.
0.
0.
0.
0.
0.
0.
0.
0.
0.
0.
0.
0.
0.
0.
0.
0.
0.
0.
0.
0.
0.
0.
0.
0.
0.
0.
0.
0.
0.
0.
0.
0.
0.
0.
0.
0.
0.
0.
0.
0.
0.
0.
0.
0.
0.
0.
0.
0.
0.
0.
0.
0.
0.
0.
0.
0.
0.
0.
0.
0.
0.
0.
0.
0.
0.
0.
0.
0.
0.
0.
0.
0.
0.
0.
0.
0.
0.
0.
0.
0.
0.
0.
0.
0.
0.
0.
0.
0.
0.
0.
0.
0.
0.
0.
0.
0.
0.
0.
0.
0.
0.
0.
0.
0.
0.
0.
0.
0.
0.
0.
0.
0.
0.
0.
0.
0.
0.
0.
0.
0.
0.
0.
0.
0.
0.
0.
0.
0.
0.
0.
0.
0.
0.
0.
0.
0.
0.
0.
0.
0.
0.
0.
0.
0.
0.
0.
0.
0.
0.
0.
0.
0.
0.
0.
0.
0.
0.
0.
0.
0.
0.
0.
0.
0.
0.
0.
0.
0.
0.
0.
0.
0.
0.
0.
0.
0.
0.
0.
0.
0.
0.
0.
0.
0.
0.
0.
0.
0.
0.
0.
0.
0.
0.
0.
0.
0.
0.
0.
0.
0.
0.
0.
0.
0.
0.
0.
0.
0.
0.
0.
0.
0.
0.
0.
0.
0.
0.
0.
0.
0.
0.
0.
0.
0.
0.
0.
0.
0.
0.
0.
0.
0.
0.
0.
0.
0.
0.
0.
0.
0.
0.
0.
0.
0.
0.
0.
0.
0.
0.
0.
0.
0.
0.
0.
0.
0.
0.
0.
0.
0.
0.
0.
0.
0.
0.
0.
0.
0.
0.
0.
0.
0.
0.
0.
0.
0.
0.
0.
0.
0.
0.
0.
0.
0.
0.
0.
0.
0.
0.
0.
0.
0.
0.
0.
0.
0.
0.
0.
0.
0.
0.
0.
0.
0.
0.
0.
0.
0.
0.
0.
0.
0.
0.
0.
0.
0.
0.
0.
0.
0.
0.
0.
0.
0.
0.
0.
0.
0.
0.
0.
0.
0.
0.
0.
0.
0.
0.
0.
0.
0.
0.
0.
0.
0.
0.
0.
0.
0.
0.
0.
0.
0.
0.
0.
0.
0.
0.
0.
0.
0.
0.
0.
0.
0.
0.
0.
0.
0.
0.
0.
0.
0.
0.
0.
0.
0.
0.
0.
0.
0.
0.
0.
0.
0.
0.
0.
0.
0.
0.
0.
0.
0.
0.
0.
0.
0.
0.
0.
0.
0.
0.
0.
0.
0.
0.
0.
0.
0.
0.
0.
0.
0.
0.
0.
0.
0.
0.
0.
0.
0.
0.
0.
0.
0.
0.
0.
0.
0.
0.
0.
0.
0.
0.
0.
0.
0.
0.
0.
0.
0.
0.
0.
0.
0.
0.
0.
0.
0.
0.
0.
0.
0.
0.
0.
0.
0.
0.
0.
0.
0.
0.
0.
0.
0.
0.
0.
0.
0.
0.
0.
0.
0.
0.
0.
0.
0.
0.
0.
0.
0.
0.
0.
0.
0.
0.
0.
0.
0.
0.
0.
0.
0.
0.
0.
0.
0.
0.
0.
0.
0.
0.
0.
0.
0.
0.
0.
0.
0.
0.
0.
0.
0.
0.
0.
0.
0.
0.
0.
0.
0.
0.
0.
0.
0.
0.
0.
0.
0.
0.
0.
0.
0.
0.
0.
0.
0.
0.
0.
0.
0.
0.
0.
0.
0.
0.
0.
0.
0.
0.
0.
0.
0.
0.
0.
0.
0.
0.
0.
0.
0.
0.
0.
0.
0.
0.
0.
0.
0.
0.
0.
0.
0.
0.
0.
0.
0.
0.
0.
0.
0.
0.
0.
0.
0.
0.
0.
0.
0.
0.
0.
0.
0.
0.
0.
0.
0.
0.
0.
0.
0.
0.
0.
0.
0.
0.
0.
0.
0.
0.
0.
0.
0.
0.
0.
0.
0.
0.
0.
0.
0.
0.
0.
0.
0.
0.
0.
0.
0.
0.
0.
0.
0.
0.
0.
0.
0.
0.
0.
0.
0.
0.
0.
0.
0.
0.
0.
0.
0.
0.
0.
0.
0.
0.
0.
0.
0.
0.
0.
0.
0.
0.
0.
0.
0.
0.
0.
0.
0.
0.
0.
0.
0.
0.
0.
0.
0.
0.
0.
0.
0.
0.
0.
0.
0.
0.
0.
0.
0.
0.
0.
0.
0.
0.
0.
0.
0.
0.
0.
0.
0.
0.
0.
0.
0.
0.
0.
0.
0.
0.
0.
0.
0.
0.
0.
0.
0.
0.
0.
0.
0.
0.
0.
0.
0.
0.
0.
0.
0.
0.
0.
0.
0.
0.
0.
0.
0.
0.
0.
0.
0.
0.
0.
0.
0.
0.
0.
0.
0.
0.
0.
0.
0.
0.
0.
0.
0.
0.
0.
0.
0.
0.
0.
0.
0.
0.
0.
0.
0.
0.
0.
0.
0.
0.
0.
0.
0.
0.
0.
0.
0.
0.
0.
0.
0.
0.
0.
0.
0.
0.
0.
0.
0.
0.
0.
0.
0.
0.
0.
0.
0.
0.
0.
0.
0.
0.
0.
0.
0.
0.
0.
0.
0.
0.000
0.000
0.000
0.000
0.
0.
0.
0.
0.
0.
0.
0.
0.
0.
0.
0.
0.
0.
0.
0.
0.
0.
0.
0.
0.
0.
0.
0.
0.
0.
0.
0.
0.
0.
0.
0.
0.
0.
0.
0.
0.
0.
0.
0.
0.
0.
0.
0.
0.
0.
0.
0.
0.
0.000
0.000
0.000
0.000
0.000
0.000
0.000
0.000
0.
0.
0.
0.
0.
0.
0.
0.
0.
0.
0.
0.
0.
0.
0.
0.
0.
0.
0.
0.
0.
0.
0.
0.
0.
0.
0.
0.
0.
0.
0.
0.
0.
0.
0.
0.
0.
0.
0.
0.
0.
0.
0.
0.
0.
0.
0.000
0.000
0.001
0.001
0.001
0.001
0.000
0.000
0.000
0.000
0.000
0.
0.
0.
0.
0.
0.
0.
0.
0.
0.
0.
0.
0.
0.
0.
0.
0.
0.
0.
0.
0.
0.
0.
0.
0.
0.
0.
0.
0.
0.
0.
0.
0.
0.
0.
0.
0.
0.
0.
0.
0.
0.
0.000
0.000
0.001
0.001
0.001
0.000
0.000
0.000
0.000
0.000
0.000
0.000
0.000
0.000
0.
0.
0.
0.
0.
0.
0.
0.
0.
0.
0.
0.
0.
0.
0.
0.
0.
0.
0.
0.
0.
0.
0.
0.
0.
0.
0.
0.
0.
0.
0.
0.
0.
0.000
0.000
0.000
0.000
0.000
0.000
0.001
0.001
0.001
0.001
0.001
0.001
-0.001
-0.004
-0.007
-0.008
-0.005
-0.002
0.
0.000
0.000
0.000
0.000
0.
0.
0.
0.
0.
0.
0.
0.
0.
0.
0.
0.
0.
0.
0.
0.
0.
0.
0.
0.
0.
0.
0.
0.
0.
0.
0.
0.
0.
0.
0.
0.000
0.000
0.001
0.001
0.001
0.001
0.001
0.002
0.002
0.003
0.003
0.002
0.000
-0.007
-0.016
-0.020
-0.020
-0.018
-0.011
-0.003
0.000
0.001
0.001
0.000
0.
0.
0.
0.
0.
0.
0.
0.
0.
0.
0.
0.
0.
0.
0.
0.
0.
0.
0.
0.
0.
0.
0.
0.
0.
0.
0.
0.
0.
0.
0.000
0.000
0.001
0.001
0.001
0.001
0.002
0.002
0.003
0.004
0.004
0.003
0.001
-0.006
-0.021
0.031
2.032
33.837
0.452
-0.030
-0.014
-0.003
0.000
0.001
0.001
0.000
0.
0.
0.
0.
0.
0.
0.
0.
0.
0.
0.
0.
0.
0.
0.
0.
0.
0.
0.
0.
0.
0.
0.
0.
0.
0.
0.
0.
0.000
0.000
0.001
0.001
0.001
0.
0.000
0.001
0.002
0.003
0.002
0.001
0.000
-0.006
-0.018
-0.031
95.847
7333.362
11318.501
3.896
0.084
-0.023
-0.009
0.000
0.001
0.001
0.000
0.
0.
0.
0.
0.
0.
0.
0.
0.
0.
0.
0.
0.
0.
0.
0.
0.
0.
0.
0.
0.
0.
0.
0.
0.
0.
0.
0.
0.000
0.001
0.001
0.000
-0.003
-0.019
-0.040
-0.028
-0.009
-0.005
-0.017
-0.043
-0.042
-0.028
0.008
1.629
5.042
1452.731
6205.305
96.122
132.832
0.043
-0.015
-0.002
0.001
0.001
0.001
0.000
0.
0.
0.
0.
0.
0.
0.
0.
0.
0.
0.
0.
0.
0.
0.
0.
0.
0.
0.
0.
0.
0.
0.
0.
0.
0.
0.000
0.000
0.001
0.001
-0.002
-0.034
-0.308
-0.483
-0.294
-0.117
-0.040
-0.213
-0.578
-0.540
-0.145
1.402
1712.378
8942.992
1302.550
70369.648
5485.729
81.476
0.023
-0.030
-0.005
0.001
0.002
0.001
0.001
0.000
0.000
0.000
0.000
0.000
0.000
0.000
0.
0.
0.
0.
0.
0.
0.
0.
0.
0.
0.
0.
0.
0.
0.
0.
0.
0.
0.
0.000
0.001
0.001
0.000
-0.008
-0.164
-0.605
78.873
39.173
-0.272
-0.071
-0.427
0.385
-0.513
-0.419
14.646
3568.875
22426.625
14236.447
48.313
8.303
1.483
-0.588
-0.217
-0.024
0.001
0.002
0.002
0.001
0.001
0.001
0.001
0.001
0.001
0.000
0.000
0.000
0.
0.
0.
0.
0.
0.
0.
0.
0.
0.
0.
0.
0.
0.
0.
0.
0.
0.
0.000
0.001
0.001
0.000
-0.011
-0.241
0.038
89725.367
30846.299
5.259
4.114
3.969
18.325
3.596
0.060
78.343
4936.628
60.527
4.901
0.942
116.828
9.731
3.301
-0.477
-0.089
-0.002
0.003
0.002
0.002
0.001
0.001
0.001
0.001
0.001
0.001
0.001
0.000
0.000
0.
0.
0.
0.
0.
0.
0.
0.
0.
0.
0.
0.
0.
0.
0.
0.
0.
0.000
0.001
0.001
0.001
-0.005
-0.084
-0.183
16.107
80.474
1918.013
158.597
51.956
178.339
17.374
53.109
38.236
100025.578
14979.609
1.577
1.576
5555.568
100157.648
322.088
-0.223
-0.103
-0.002
0.004
0.004
0.003
0.002
0.001
0.000
-0.001
-0.001
0.000
0.001
0.001
0.001
0.000
0.
0.
0.
0.
0.
0.
0.
0.
0.
0.
0.
0.
0.
0.
0.
0.
0.000
0.001
0.001
0.001
0.000
-0.012
-0.033
0.156
5.101
659.109
77.802
198.829
5299.475
15.596
3202.199
26.989
368.712
90.808
-0.075
11.164
2343.516
7006.758
6.367
-0.173
-0.049
-0.003
0.002
0.003
0.002
0.
-0.004
-0.007
-0.008
-0.007
-0.003
0.000
0.001
0.001
0.001
0.000
0.
0.
0.
0.
0.
0.
0.
0.
0.
0.
0.
0.
0.
0.
0.
0.
0.000
0.001
0.001
0.002
0.
-0.007
-0.011
0.050
0.877
-0.100
3.385
15.939
0.172
86.477
0.128
-0.019
-0.410
-0.596
64.438
100001.914
662.236
0.523
-0.109
-0.033
-0.010
-0.003
-0.001
-0.004
-0.008
-0.011
0.002
0.009
-0.016
-0.012
-0.003
0.001
0.002
0.001
0.001
0.
0.
0.
0.
0.
0.
0.
0.
0.
0.
0.
0.
0.
0.
0.
0.
0.000
0.001
0.001
0.002
0.003
0.001
-0.008
-0.051
-0.556
0.055
23.175
-0.503
-0.139
73.570
0.411
-0.285
0.134
-0.492
1.604
41.288
7.383
-0.168
-0.159
-0.055
0.000
0.362
0.248
-0.002
-0.021
0.025
2.653
5.011
0.167
-0.022
-0.012
0.000
0.002
0.002
0.001
0.
0.
0.
0.
0.
0.
0.
0.
0.
0.
0.
0.
0.
0.
0.
0.
0.
0.000
0.001
0.003
0.005
0.005
0.001
-0.042
-0.437
7.107
391.986
2.890
4.244
1.505
1.403
0.291
3.922
0.633
1.025
9.090
3.201
-0.467
-0.549
-0.097
1.869
362.425
129.824
0.461
-0.038
0.178
26.637
78.873
4.755
0.026
-0.023
-0.005
0.002
0.002
0.002
0.
0.
0.
0.
0.
0.
0.
0.
0.
0.
0.
0.
0.
0.
0.
0.
0.
0.
0.001
0.002
0.005
0.005
0.004
-0.016
-0.169
-0.273
0.972
51.827
659.282
6.664
0.207
0.016
0.765
1.439
2.099
0.944
35.280
0.985
-0.640
-0.112
8.284
39163.020
3802.855
1.635
-0.043
0.540
98.482
3936.126
487.882
0.529
-0.086
-0.017
0.000
0.003
0.002
0.
0.
0.
0.
0.
0.
0.
0.
0.
0.
0.
0.
0.
0.
0.
0.
0.
0.
0.000
0.002
0.004
0.005
0.002
-0.013
-0.018
4.940
441.594
99.765
101.915
1.943
-0.266
0.210
1.376
3.052
4.247
-0.390
-0.301
0.926
1.996
0.215
0.405
22.377
25.666
100.442
2.520
12.605
6259.598
15184.969
58.934
-0.216
-0.440
-0.080
-0.004
0.002
0.002
0.
0.
0.
0.
0.
0.
0.
0.
0.
0.
0.
0.
0.
0.
0.
0.
0.
0.
0.000
0.001
0.003
0.003
-0.002
-0.048
0.060
79.328
100010.852
2011.413
205.511
0.668
-0.382
7.759
7.377
0.237
-0.159
-0.554
3.494
81.827
693.341
25.737
-0.198
0.314
1375.751
100003.055
80.313
785.969
100025.383
44.605
41.415
2083.565
0.647
-0.261
-0.014
0.002
0.002
0.
0.
0.
0.
0.
0.
0.
0.
0.
0.
0.
0.
0.
0.
0.
0.
0.
0.
0.000
0.001
0.002
0.002
-0.008
-0.096
0.575
1245.389
100186.852
48.389
2.165
0.987
0.380
1.519
1.469
-0.025
-0.587
-0.642
6.342
327.046
100016.406
810.333
-0.248
-0.289
42.893
1001.647
4289.531
51.833
78.014
2.316
114.441
8666.405
2.635
-0.406
-0.020
0.001
0.002
0.
0.
0.
0.
0.
0.
0.000
0.000
0.000
0.000
0.000
0.000
0.000
0.
0.
0.
0.
0.
0.000
0.001
0.002
0.001
-0.012
-0.184
0.790
789.591
22794.014
18.644
0.076
6.177
3.228
-0.022
0.017
1.279
0.610
-0.465
0.290
98.418
19730.947
53.337
-0.398
-0.246
0.240
36.452
205.034
3.396
0.985
3.168
0.442
-0.358
-0.647
-0.175
-0.012
0.001
0.002
0.
0.
0.
0.
0.000
0.000
0.000
0.000
0.000
0.000
0.000
0.000
0.000
0.000
0.
0.
0.
0.
0.000
0.001
0.001
0.001
-0.008
-0.147
-0.438
0.777
9.205
0.282
-0.089
0.796
0.373
-0.054
-0.045
0.768
0.687
-0.023
0.222
38.432
7942.946
100019.039
3.596
0.047
3.734
0.736
0.302
-0.002
0.050
0.351
0.388
-0.224
-0.155
-0.034
-0.003
0.002
0.002
0.
0.
0.
0.
0.000
0.000
0.000
0.000
0.000
0.000
0.000
0.001
0.001
0.001
0.001
0.000
0.000
0.
0.000
0.001
0.001
0.001
-0.001
-0.024
-0.148
-0.376
-0.551
-0.440
3.964
118.740
8.566
0.235
-0.135
0.544
132.979
80.463
0.179
0.446
177.483
2083.022
0.869
5.434
49.696
3.816
-0.130
-0.071
-0.042
-0.002
0.102
-0.012
-0.022
-0.008
0.000
0.002
0.002
0.
0.
0.
0.000
0.000
0.000
0.
-0.001
-0.002
-0.003
-0.002
0.000
0.001
0.001
0.001
0.001
0.000
0.000
0.000
0.000
0.001
0.002
0.002
0.001
-0.006
-0.028
-0.067
-0.023
14.079
1542.433
185.133
95.654
1.426
23.839
100000.320
100000.203
7.810
-0.255
-0.459
1.535
1015.107
801.811
6153.141
10.286
-0.524
-0.189
-0.039
-0.021
-0.014
-0.009
-0.006
0.000
0.002
0.002
0.001
0.
0.
0.000
0.000
0.000
0.000
-0.001
-0.006
-0.012
-0.015
-0.013
-0.006
-0.002
0.001
0.001
0.001
0.001
0.000
0.000
0.000
0.001
0.002
0.004
0.005
0.006
0.002
-0.012
-0.030
0.720
192.912
100156.922
1777.868
5.871
3.587
2637.482
1289.805
1.311
0.237
59.260
134.032
3970.988
1190.780
6245.005
76641.422
0.512
-0.402
-0.050
-0.017
-0.007
-0.002
0.002
0.003
0.002
0.002
0.001
0.
0.
0.000
0.000
0.000
-0.001
-0.005
-0.017
-0.019
0.027
-0.026
-0.024
-0.010
-0.002
0.001
0.002
0.002
0.001
0.001
0.000
0.001
0.002
0.003
0.005
0.005
0.001
-0.017
-0.081
-0.253
5.831
86.128
11.529
0.309
0.139
30.814
64.636
0.729
1.484
2394.920
9090.753
100026.836
499.474
50.779
157.424
-0.644
-0.279
-0.063
-0.035
-0.006
0.003
0.005
0.004
0.002
0.001
0.001
0.
0.
0.000
0.000
0.001
-0.001
-0.011
-0.023
0.247
3.982
0.098
-0.027
-0.020
-0.008
0.000
0.003
0.003
0.002
0.001
0.001
0.001
0.002
0.004
0.004
0.001
-0.006
-0.038
-0.366
-0.632
5.974
-0.440
-0.375
-0.237
-0.239
0.841
1.334
0.032
0.140
14.051
28.752
1318.965
457.325
0.160
0.385
5.612
0.685
-0.171
-0.177
-0.034
0.000
0.005
0.004
0.002
0.001
0.000
0.000
0.000
0.001
0.001
0.001
-0.001
-0.014
-0.022
0.939
37.981
19.518
0.919
0.048
-0.012
-0.003
0.002
0.003
0.002
0.002
0.001
0.001
0.002
0.003
0.003
-0.004
-0.019
-0.069
-0.621
44.421
100008.883
201.284
33.236
142.495
3.105
0.197
-0.046
-0.044
-0.044
-0.014
0.426
241.653
100011.141
41.174
13.846
932.073
195.666
0.455
-0.500
-0.086
-0.005
0.003
0.003
0.002
0.000
0.
0.000
0.000
0.001
0.001
0.001
-0.001
-0.012
-0.017
3.297
1712.198
493.155
31.569
1.025
-0.014
-0.009
-0.007
-0.005
0.000
0.001
0.001
0.002
0.003
0.004
0.002
-0.008
-0.033
-0.065
0.112
19.850
97694.867
3089.713
7102.606
100044.164
6979.267
42.621
-0.002
-0.073
-0.037
-0.054
-0.091
0.796
157.450
0.024
8.658
52327.234
70362.664
5.351
-0.411
-0.075
-0.005
0.003
0.003
0.001
0.000
0.
0.000
0.001
0.001
0.001
0.000
-0.005
-0.013
-0.020
0.341
16.401
11.465
9.779
0.483
-0.022
-0.027
-0.056
-0.050
-0.015
-0.001
0.001
0.002
0.003
0.004
0.002
-0.007
-0.032
-0.048
9.515
4288.157
8050.230
7834.877
47376.160
429.910
100002.617
141.844
-0.338
-0.145
0.273
0.022
-0.097
-0.427
-0.606
-0.577
1.517
1582.252
100051.258
23.334
-0.246
-0.060
-0.002
0.003
0.002
0.001
0.000
0.
0.001
0.001
0.001
-0.001
-0.015
-0.057
-0.075
-0.043
-0.031
0.005
0.029
0.057
-0.043
-0.045
-0.059
-0.162
-0.154
-0.043
-0.004
0.001
0.002
0.003
0.004
0.003
-0.007
-0.049
-0.082
4.220
696.177
307.917
11.551
27.039
1.484
14.797
0.821
-0.583
-0.414
0.507
2.227
-0.102
-0.323
-0.270
-0.062
1.053
278.435
21185.504
9937.443
-0.202
-0.114
-0.004
0.002
0.002
0.001
0.000
0.
0.001
0.001
0.001
-0.005
-0.055
-0.276
-0.376
-0.145
-0.050
-0.081
-0.103
-0.101
-0.203
-0.255
-0.105
-0.147
-0.137
-0.075
-0.018
0.000
0.002
0.003
0.004
0.001
-0.024
-0.147
-0.294
2.162
7275.236
3854.550
2.190
3.885
0.855
0.986
1.262
1.595
0.593
-0.373
0.518
-0.194
-0.325
-0.193
34.578
22159.082
1.662
62.841
55.716
-0.467
-0.094
-0.003
0.002
0.002
0.001
0.000
0.
0.001
0.001
0.000
-0.007
-0.045
-0.278
-0.159
0.517
0.005
-0.223
-0.431
0.405
1.156
-0.313
-0.312
-0.144
-0.365
-0.260
-0.052
-0.003
0.002
0.003
0.003
-0.001
-0.025
-0.169
-0.216
1.072
16.112
27.850
67.113
10149.750
187.059
6224.673
2570.112
24.158
7.877
114.003
555.097
-0.070
9.934
69.501
1452.909
12349.089
5.550
-0.475
-0.635
-0.291
-0.027
0.000
0.002
0.001
0.001
0.000
0.
0.001
0.002
0.001
-0.007
-0.015
0.056
4.872
99.469
5.757
2.895
3.648
363.086
3024.033
14.398
0.150
-0.147
-0.364
-0.264
-0.053
-0.002
0.003
0.003
0.002
-0.002
-0.015
-0.021
0.553
54.635
63.004
190.788
100028.063
5510.590
100061.078
3844.061
1678.743
22.632
1.435
17359.053
100039.188
3.942
158.783
15079.556
100013.453
41.732
1.020
-0.074
-0.084
-0.028
-0.003
0.002
0.002
0.001
0.000
0.
0.
0.001
0.002
0.001
-0.005
-0.015
0.025
5.967
145.784
18.387
4284.380
5001.583
2590.458
52460.125
97.843
0.542
-0.074
-0.114
-0.078
-0.017
0.001
0.003
0.003
0.002
-0.001
-0.014
-0.022
0.298
22.350
22.437
12.299
6307.153
7.622
225.300
18.876
4.064
0.768
0.182
10.021
13.986
5.997
37.385
58.898
186.974
1.371
-0.201
-0.061
-0.016
-0.002
0.002
0.002
0.001
0.001
0.000
0.
0.
0.001
0.002
0.002
-0.002
-0.024
-0.034
0.672
64.451
45267.609
6394.154
4302.534
1757.430
16.658
7.356
0.118
-0.047
-0.028
-0.010
0.000
0.004
0.003
0.003
0.002
0.000
-0.009
-0.021
-0.018
0.158
0.150
-0.019
0.091
-0.035
0.060
-0.306
-0.242
-0.064
-0.046
0.074
0.343
0.674
18.813
0.588
0.060
-0.131
-0.105
-0.028
-0.003
0.002
0.003
0.002
0.001
0.000
0.
0.
0.
0.001
0.001
0.002
0.001
-0.012
-0.039
0.059
10.750
19584.594
2536.883
9.898
1.466
7.198
2.275
-0.171
-0.028
-0.013
-0.001
0.003
0.004
0.003
0.003
0.002
0.001
-0.002
-0.010
-0.018
-0.019
-0.022
-0.029
-0.033
-0.035
-0.038
-0.058
-0.051
-0.026
-0.030
0.012
0.191
-0.007
-0.019
-0.048
-0.040
-0.029
-0.016
-0.003
0.002
0.003
0.002
0.001
0.001
0.
0.
0.
0.
0.001
0.001
0.002
0.003
-0.002
-0.016
-0.034
0.244
365.184
100273.617
684.657
3.243
5825.274
34.287
-0.496
-0.135
-0.013
-0.011
0.002
0.003
0.002
0.002
0.002
0.002
0.001
-0.001
-0.003
-0.004
-0.003
-0.003
-0.003
-0.004
-0.004
-0.003
-0.002
-0.004
-0.017
-0.031
-0.021
-0.035
-0.036
-0.025
-0.009
-0.001
0.002
0.004
0.004
0.003
0.001
0.001
0.000
0.
0.
0.
0.
0.000
0.001
0.002
0.003
0.003
-0.003
-0.027
-0.044
2.699
184.085
1444.283
401.590
100028.563
277.115
-0.601
-0.385
-0.159
-0.015
0.001
0.002
0.002
0.002
0.002
0.002
0.002
0.002
0.002
0.003
0.004
0.004
0.004
0.004
0.005
0.006
0.005
0.001
-0.010
-0.022
-0.020
-0.021
-0.019
-0.009
0.001
0.004
0.005
0.004
0.003
0.002
0.000
0.000
0.
0.
0.
0.
0.
0.000
0.000
0.001
0.003
0.004
0.002
-0.015
-0.071
-0.067
91.704
100011.031
1934.497
59.742
-0.401
-0.469
-0.251
-0.062
-0.005
0.001
0.001
0.001
0.001
0.002
0.002
0.002
0.002
0.003
0.004
0.004
0.005
0.004
0.003
0.004
0.005
0.006
0.003
-0.002
-0.006
-0.010
-0.010
-0.008
-0.002
0.003
0.004
0.004
0.003
0.002
0.001
0.000
0.
0.
0.
0.
0.
0.
0.
0.000
0.001
0.002
0.004
0.003
-0.008
-0.072
-0.226
1.996
46.899
8.796
0.881
-0.244
-0.063
-0.024
-0.005
0.001
0.001
0.001
0.001
0.001
0.001
0.001
0.002
0.002
0.003
0.003
0.003
0.002
-0.001
-0.004
-0.003
0.001
0.004
0.004
0.002
-0.001
-0.002
-0.002
-0.001
0.001
0.003
0.003
0.003
0.002
0.001
0.001
0.000
0.
0.
0.
0.
0.
0.
0.
0.
0.000
0.002
0.003
0.004
-0.002
-0.031
-0.096
-0.086
0.022
-0.005
-0.032
-0.031
-0.008
0.001
0.002
0.002
0.001
0.001
0.000
0.001
0.001
0.001
0.001
0.001
0.002
0.002
0.002
0.000
-0.007
-0.018
-0.015
-0.004
0.001
0.003
0.002
0.002
0.001
0.001
0.001
0.002
0.002
0.002
0.001
0.001
0.001
0.000
0.000
0.
0.
0.
0.
0.
0.
0.
0.
0.000
0.001
0.003
0.004
0.002
-0.004
-0.018
-0.029
-0.031
-0.034
-0.023
-0.007
0.001
0.004
0.003
0.002
0.001
0.000
0.000
0.000
0.000
0.001
0.001
0.001
0.001
0.001
0.001
-0.001
-0.008
-0.020
-0.017
-0.005
0.000
0.002
0.002
0.002
0.002
0.001
0.001
0.002
0.002
0.001
0.001
0.001
0.000
0.000
0.
0.
0.
0.
0.
0.
0.
0.
0.
0.000
0.001
0.002
0.003
0.004
0.003
0.000
-0.004
-0.010
-0.012
-0.007
0.
0.003
0.004
0.002
0.001
0.001
0.000
0.
0.
0.
0.
0.000
0.000
0.001
0.001
0.001
0.
-0.003
-0.008
-0.007
-0.002
0.001
0.002
0.002
0.002
0.002
0.001
0.001
0.001
0.001
0.001
0.001
0.000
0.
0.
0.
0.
0.
0.
0.
0.
0.
0.
0.
0.000
0.000
0.001
0.002
0.003
0.004
0.004
0.002
-0.001
-0.002
0.000
0.002
0.003
0.003
0.002
0.001
0.000
0.
0.
0.
0.
0.
0.
0.000
0.000
0.001
0.001
0.001
0.
-0.001
-0.001
0.000
0.001
0.001
0.001
0.001
0.001
0.001
0.001
0.001
0.000
0.000
0.000
0.
0.
0.
0.
0.
0.
0.
0.
0.
0.
0.
0.
0.000
0.000
0.001
0.001
0.002
0.003
0.003
0.003
0.002
0.002
0.002
0.002
0.002
0.002
0.001
0.000
0.
0.
0.
0.
0.
0.
0.
0.
0.000
0.001
0.001
0.001
0.001
0.001
0.001
0.001
0.001
0.001
0.001
0.001
0.001
0.000
0.000
0.000
0.000
0.
0.
0.
0.
0.
0.
0.
0.
0.
0.
0.
0.
0.
0.
0.000
0.000
0.000
0.001
0.002
0.002
0.003
0.003
0.003
0.003
0.002
0.002
0.002
0.001
0.000
0.000
0.
0.
0.
0.
0.
0.
0.
0.
0.000
0.000
0.001
0.001
0.001
0.001
0.001
0.001
0.001
0.001
0.000
0.000
0.
0.
0.
0.
0.
0.
0.
0.
0.
0.
0.
0.
0.
0.
0.
0.
0.
0.
0.
0.
0.000
0.000
0.000
0.001
0.001
0.002
0.002
0.002
0.002
0.001
0.001
0.001
0.000
0.000
0.
0.
0.
0.
0.
0.
0.
0.
0.
0.
0.000
0.000
0.001
0.001
0.001
0.001
0.001
0.001
0.000
0.000
0.000
0.
0.
0.
0.
0.
0.
0.
0.
0.
0.
0.
0.
0.
0.
0.
0.
0.
0.
0.
0.
0.
0.000
0.000
0.000
0.001
0.001
0.001
0.001
0.001
0.001
0.001
0.000
0.000
0.
0.
0.
0.
0.
0.
0.
0.
0.
0.
0.
0.
0.
0.000
0.000
0.000
0.000
0.000
0.000
0.000
0.
0.
0.
0.
0.
0.
0.
0.
0.
0.
0.
0.
0.
0.
0.
0.
0.
0.
0.
0.
0.
0.
0.
0.
0.
0.
0.
0.000
0.000
0.000
0.000
0.000
0.000
0.000
0.
0.
0.
0.
0.
0.
0.
0.
0.
0.
0.
0.
0.
0.
0.
0.
0.000
0.000
0.000
0.
0.
0.
0.
0.
0.
0.
0.
0.
0.
0.
0.
0.
0.
0.
0.
0.
0.
0.
0.
0.
0.
0.
0.
0.
0.
0.
0.
0.
0.
0.
0.
0.000
0.
0.
0.
0.
0.
0.
0.
0.
0.
0.
0.
0.
0.
0.
0.
0.
0.
0.
0.
0.
0.
0.
0.
0.
0.
0.
0.
0.
0.
0.
0.
0.
0.
0.
0.
0.
0.
0.
0.
0.
0.
0.
0.
0.
0.
0.
0.
0.
0.
0.
0.
0.
0.
0.
0.
0.
0.
0.
0.
0.
0.
0.
0.
0.
0.
0.
0.
0.
0.
0.
0.
0.
0.
0.
0.
0.
0.
0.
0.
0.
0.
0.
0.
0.
0.
0.
0.
0.
0.
0.
0.
0.
0.
0.
0.
0.
0.
0.
0.
0.
0.
0.
0.
0.
0.
0.
0.
0.
0.
0.
0.
0.
0.
0.
0.
0.
0.
0.
0.
0.
0.
0.
0.
0.
0.
0.
0.
0.
0.
0.
0.
0.
0.
0.
0.
0.
0.
0.
0.
0.
0.
0.
0.
0.
0.
0.
0.
0.
0.
0.
0.
0.
0.
0.
0.
0.
0.
0.
0.
0.
0.
0.
0.
0.
0.
0.
0.
0.
0.
0.
0.
0.
0.
0.
0.
0.
0.
0.
0.
0.
0.
0.
0.
0.
0.
0.
0.
0.
0.
0.
0.
0.
0.
0.
0.
0.
0.
0.
0.
0.
0.
0.
0.
0.
0.
0.
0.
0.
0.
0.
0.
0.
0.
0.
0.
0.
0.
0.
0.
0.
0.
0.
0.
0.
0.
0.
0.
0.
0.
0.
0.
0.
0.
0.
0.
0.
0.
0.
0.
0.
0.
0.
0.
0.
0.
0.
0.
0.
0.
0.
0.
0.
0.
0.
0.
0.
0.
0.
0.
0.
0.
0.
0.
0.
0.
0.
0.
0.
0.
0.
0.
0.
0.
0.
0.
0.
0.
0.
0.
0.
0.
0.
0.
0.
0.
0.
0.
0.
0.
0.
0.
0.
0.
0.
0.
0.
0.
0.
0.
0.
0.
0.
0.
0.
0.
0.
0.
0.
0.
0.
0.
0.
0.
0.
0.
0.
0.
0.
0.
0.
0.
0.
0.
0.
0.
0.
0.
0.
0.
0.
0.
0.
0.
0.
0.
0.
0.
0.
0.
0.
0.
0.
0.
0.
0.
0.
0.
0.
0.
0.
0.
0.
0.
0.
0.
0.
0.
0.
0.
0.
0.
0.
0.
0.
0.
0.
0.
0.
0.
0.
0.
0.
0.
0.
0.
0.
0.
0.
0.
0.
0.
0.
0.
0.
0.
0.
0.
0.
0.
0.
0.
0.
0.
0.
0.
0.
0.
0.
0.
0.
0.
0.
0.
0.
0.
0.
0.
0.
0.
0.
0.
0.
0.
0.
0.
0.
0.
0.
0.
0.
0.
0.
0.
0.
0.
0.
0.
0.
0.
0.
0.
0.
0.
0.
0.
0.
0.
0.
0.
0.
0.
0.
0.
0.
0.
0.
0.
0.
0.
0.
0.
0.
0.
0.
0.
0.
0.
0.
0.
0.
0.
0.
0.
0.
0.
0.
0.
0.
0.
0.
0.
0.
0.
0.
0.
0.
0.
0.
0.
0.
0.
0.
0.
0.
0.
0.
0.
0.
0.
0.
0.
0.
0.
0.
0.
0.
0.
0.
0.
0.
0.
0.
0.
0.
0.
0.
0.
0.
0.
0.
0.
0.
0.
0.
0.
0.
0.
0.
0.
0.
0.
0.
0.
0.
0.
0.
0.
0.
0.
0.
0.
0.
0.
0.
0.
0.
0.
0.
0.
0.
0.
0.
0.
0.
0.
0.
0.
0.
0.
0.
0.
0.
0.
0.
0.
0.
0.
0.
0.
0.
0.
0.
0.
0.
0.
0.
0.
0.
0.
0.
0.
0.
0.
0.
0.
0.
0.
0.
0.
0.
0.
0.
0.
0.
0.
0.
0.
0.
0.
0.
0.
0.
0.
0.
0.
0.
0.
0.
0.
0.
0.
0.
0.
0.
0.
0.
0.
0.
0.
0.
0.
0.
0.
0.
0.
0.
0.
0.
0.
0.
0.
0.
0.
0.
0.
0.
0.
0.
0.
0.
0.
0.
0.
0.
0.
0.
0.
0.
0.
0.
0.
0.
0.
0.
0.
0.
0.
0.
0.
0.
0.
0.
0.
0.
0.
0.
0.
0.
0.
0.
0.
0.
0.
0.
0.
0.
0.
0.
0.
0.
0.
0.
0.
0.
0.
0.
0.
0.
0.
0.
0.
0.
0.
0.
0.
0.
0.
0.
0.
0.
0.
0.
0.
0.
0.
0.
0.
0.
0.
0.
0.
0.
0.
0.
0.
0.
0.
0.
0.
0.
0.
0.
0.
0.
0.
0.
0.
0.
0.
0.
0.
0.
0.
0.
0.
0.
0.
0.
0.
0.
0.
0.
0.
0.
0.
0.
0.
0.
0.
0.
0.
0.
0.
0.
0.
0.
0.
0.
0.
0.
0.
0.
0.
0.
0.
0.
0.
0.
0.
0.
0.
0.
0.
0.
0.
0.
0.
0.
0.
0.
0.
0.
0.
0.
0.
0.
0.
0.
0.
0.
0.
0.
0.
0.
0.
0.
0.
0.
0.
0.
0.
0.
0.
0.
0.
0.
0.
0.
0.
0.
0.
0.
0.
0.
0.
0.
0.
0.
0.
0.
0.
0.
0.
0.
0.
0.
0.
0.
0.
0.
0.
0.
0.
0.
0.
0.
0.
0.
0.
0.
0.
0.
0.
0.
0.
0.
0.
0.
0.
0.
0.
0.
0.
0.
0.
0.
0.
0.
0.
0.
0.
0.
0.
0.
0.
0.
0.
0.
0.
0.
0.
0.
0.
0.
0.
0.
0.
0.
0.
0.
0.
0.
0.
0.
0.
0.
0.
0.
0.
0.
0.
0.
0.
0.
0.
0.
0.
0.
0.
0.
0.
0.
0.
0.
0.
0.
0.
0.
0.
0.
0.
0.
0.
0.
0.
0.
0.
0.
0.
0.
0.
0.
0.
0.
0.
0.
0.
0.
0.
0.
0.
0.
0.
0.
0.
0.
0.
0.
0.
0.
0.
0.
0.
0.
0.
0.
0.
0.
0.
0.
0.
0.
0.
0.
0.
0.
0.
0.
0.
0.
0.
0.
0.
0.
0.
0.
0.
0.
0.
0.
0.
0.
0.
0.
0.
0.
0.
0.
0.
0.
0.
0.
0.
0.
0.
0.
0.
0.
0.
0.
0.
0.
0.
0.
0.
0.
0.
0.
0.
0.
0.
0.
0.
0.
0.
0.
0.
0.
0.
0.
0.
0.
0.
0.
0.
0.
0.
0.
0.
0.
0.
0.
0.
0.
0.
0.
0.
0.
0.
0.
0.
0.
0.
0.
0.
0.
0.
0.
0.
0.
0.
0.
0.
0.
0.
0.
0.
0.
0.
0.
0.
0.
0.
0.
0.
0.
0.
0.
0.
0.
0.
0.
0.
0.
0.
0.
0.
0.
0.
0.
0.
0.
0.
0.
0.
0.
0.
0.
0.
0.
0.
0.
0.
0.
0.
0.
0.
0.
0.
0.
0.
0.
0.
0.
0.
0.
0.
0.
0.
0.
0.
0.
0.
0.
0.
0.
0.
0.
0.
0.
0.
0.
0.
0.
0.
0.
0.
0.
0.
0.
0.
0.
0.
0.
0.
0.
0.
0.
0.
0.
0.000
0.000
0.000
0.000
0.
0.
0.
0.
0.
0.
0.
0.
0.
0.
0.
0.
0.
0.
0.
0.
0.
0.
0.
0.
0.
0.
0.
0.
0.
0.
0.
0.
0.
0.
0.
0.
0.
0.
0.
0.
0.
0.
0.
0.
0.
0.
0.
0.
0.
0.
0.
0.
0.
0.000
0.000
0.000
0.000
0.000
0.000
0.000
0.000
0.
0.
0.
0.
0.
0.
0.
0.
0.
0.
0.
0.
0.
0.
0.
0.
0.
0.
0.
0.
0.
0.
0.
0.
0.
0.
0.
0.
0.
0.
0.
0.
0.
0.
0.
0.
0.
0.
0.
0.
0.
0.
0.
0.
0.
0.
0.000
0.000
0.000
0.001
0.001
0.000
0.000
0.000
0.000
0.000
0.
0.
0.
0.
0.
0.
0.
0.
0.
0.
0.
0.
0.
0.
0.
0.
0.
0.
0.
0.
0.
0.
0.
0.
0.
0.
0.
0.
0.
0.
0.
0.
0.
0.
0.
0.
0.
0.
0.
0.
0.
0.
0.
0.
0.000
0.001
0.001
0.001
0.000
0.000
0.000
0.
0.000
0.001
0.000
0.000
0.000
0.
0.
0.
0.
0.
0.
0.
0.
0.
0.
0.
0.
0.
0.
0.
0.
0.
0.
0.
0.
0.
0.
0.
0.
0.
0.
0.
0.
0.
0.
0.
0.
0.
0.000
0.000
0.000
0.000
0.000
0.001
0.001
0.001
0.001
0.001
0.001
0.001
0.000
-0.003
-0.005
-0.005
-0.004
-0.001
0.000
0.000
0.000
0.000
0.
0.
0.
0.
0.
0.
0.
0.
0.
0.
0.
0.
0.
0.
0.
0.
0.
0.
0.
0.
0.
0.
0.
0.
0.
0.
0.
0.
0.
0.
0.
0.
0.000
0.000
0.001
0.001
0.001
0.001
0.001
0.002
0.002
0.002
0.002
0.002
0.000
-0.005
-0.014
-0.017
-0.017
-0.016
-0.008
-0.002
0.000
0.001
0.001
0.000
0.
0.
0.
0.
0.
0.
0.
0.
0.
0.
0.
0.
0.
0.
0.
0.
0.
0.
0.
0.
0.
0.
0.
0.
0.
0.
0.
0.
0.
0.
0.000
0.000
0.001
0.001
0.001
0.001
0.002
0.002
0.003
0.004
0.004
0.004
0.002
-0.004
-0.017
-0.021
0.164
0.276
-0.016
-0.024
-0.008
-0.001
0.001
0.001
0.001
0.000
0.
0.
0.
0.
0.
0.
0.
0.
0.
0.
0.
0.
0.
0.
0.
0.
0.
0.
0.
0.
0.
0.
0.
0.
0.
0.
0.
0.
0.000
0.000
0.001
0.001
0.001
0.
0.000
0.001
0.002
0.003
0.003
0.003
0.002
-0.003
-0.014
-0.028
0.707
16.056
15.690
0.141
-0.030
-0.019
-0.004
0.001
0.001
0.001
0.000
0.
0.
0.
0.
0.
0.
0.
0.
0.
0.
0.
0.
0.
0.
0.
0.
0.
0.
0.
0.
0.
0.
0.
0.
0.
0.
0.
0.
0.000
0.001
0.001
0.000
-0.003
-0.015
-0.032
-0.021
-0.006
-0.004
-0.006
-0.011
-0.013
-0.017
-0.022
0.098
0.322
9.444
12.611
0.621
0.019
-0.024
-0.009
0.000
0.002
0.001
0.000
0.000
0.
0.
0.000
0.000
0.
0.
0.
0.
0.
0.
0.
0.
0.
0.
0.
0.
0.
0.
0.
0.
0.
0.
0.
0.
0.
0.
0.000
0.000
0.001
0.001
-0.002
-0.028
-0.228
-0.447
-0.219
-0.024
-0.027
-0.054
-0.114
-0.102
-0.066
0.063
7.713
13.111
2.604
7.958
1.283
0.108
-0.079
-0.031
-0.004
0.002
0.002
0.001
0.000
0.000
0.000
0.000
0.000
0.000
0.000
0.000
0.
0.
0.
0.
0.
0.
0.
0.
0.
0.
0.
0.
0.
0.
0.
0.
0.
0.
0.
0.000
0.001
0.001
0.000
-0.007
-0.129
-0.593
8.680
2.958
0.319
0.260
0.189
-0.459
-0.369
-0.266
0.116
10.038
17.904
2.116
0.375
-0.069
-0.492
-0.608
-0.354
-0.034
0.000
0.002
0.002
0.001
0.001
0.001
0.000
0.000
0.000
0.000
0.000
0.000
0.
0.
0.
0.
0.
0.
0.
0.
0.
0.
0.
0.
0.
0.
0.
0.
0.
0.
0.000
0.001
0.001
0.
-0.010
-0.198
-0.435
1478.291
12325.646
77.856
249.354
441.197
4.231
38.917
4.484
8.343
15.301
3.106
0.032
-0.079
0.920
57.531
125.901
-0.568
-0.161
-0.004
0.003
0.003
0.002
0.001
0.001
0.001
0.000
0.001
0.001
0.001
0.000
0.000
0.
0.
0.
0.
0.
0.
0.
0.
0.
0.
0.
0.
0.
0.
0.
0.
0.
0.000
0.001
0.001
0.000
-0.006
-0.078
0.018
130.013
100015.281
45493.586
26596.988
100205.641
3893.589
100012.773
2564.238
15036.464
25869.047
54.658
0.175
0.309
83.823
56504.242
100002.023
0.434
-0.229
-0.006
0.004
0.004
0.003
0.001
0.000
-0.001
-0.002
-0.001
0.000
0.001
0.001
0.001
0.000
0.
0.
0.
0.
0.
0.
0.
0.
0.
0.
0.
0.
0.
0.
0.
0.
0.000
0.001
0.001
0.001
-0.001
-0.015
-0.012
1.466
28.800
7881.050
387.409
1949.542
100013.094
1039.350
100032.844
1514.974
1620.407
13.051
-0.312
3.870
207.713
131.459
41.966
-0.447
-0.123
-0.005
0.003
0.003
0.002
0.000
-0.005
-0.006
-0.008
-0.008
-0.004
0.
0.001
0.001
0.001
0.000
0.
0.
0.
0.
0.
0.
0.
0.
0.
0.
0.
0.
0.
0.
0.
0.
0.000
0.001
0.001
0.001
-0.002
-0.010
-0.009
0.143
2.125
0.774
5.242
20.664
1.131
7.260
5.147
158.596
19959.701
7.868
16.815
5266.179
1625.669
3.221
-0.231
-0.044
-0.012
-0.005
-0.002
-0.003
-0.007
-0.007
0.118
0.192
-0.002
-0.012
-0.004
0.001
0.002
0.001
0.001
0.
0.
0.
0.
0.
0.
0.
0.
0.
0.
0.
0.
0.
0.
0.
0.
0.000
0.001
0.001
0.002
0.003
0.000
-0.011
-0.062
-0.313
-0.615
-0.660
-0.448
-0.508
-0.443
-0.085
3.720
788.716
1.494
6.071
640.485
1742.447
3.405
-0.242
-0.051
-0.018
0.010
0.007
-0.009
-0.016
0.349
76.642
247.098
1.778
-0.018
-0.014
-0.002
0.001
0.002
0.001
0.
0.
0.
0.
0.
0.
0.
0.
0.
0.
0.
0.
0.
0.
0.
0.
0.
0.000
0.001
0.002
0.004
0.005
-0.004
-0.104
-0.536
-0.637
-0.656
-0.577
-0.217
-0.295
-0.123
-0.297
-0.267
18.386
4207.333
100020.852
3997.767
31.780
-0.661
0.029
0.112
1.652
0.967
0.006
-0.034
2.009
17104.695
100019.117
22.923
0.083
-0.027
-0.007
0.001
0.002
0.002
0.
0.
0.
0.
0.
0.
0.
0.
0.
0.
0.
0.
0.
0.
0.
0.
0.
0.000
0.001
0.002
0.004
0.005
-0.001
-0.067
-0.385
-0.569
-0.437
-0.025
0.195
-0.155
-0.147
3.988
130.475
286.535
953.475
118.653
100022.258
888.324
-0.615
0.124
0.284
6.677
3.522
0.048
-0.052
0.264
58.997
95465.555
3385.796
1.291
-0.059
-0.020
-0.001
0.002
0.002
0.
0.
0.
0.
0.
0.
0.
0.
0.
0.
0.
0.
0.
0.
0.
0.
0.
0.
0.000
0.002
0.003
0.005
0.003
-0.021
-0.079
0.323
6.170
1.573
0.113
1.594
6.676
44.701
4846.822
3076.213
13140.602
7.423
20.728
595.362
112.288
8.722
0.486
0.363
0.837
2.311
0.149
0.361
8.330
1196.978
488.158
3.399
-0.190
-0.050
-0.006
0.001
0.002
0.
0.
0.
0.
0.
0.
0.
0.
0.
0.
0.
0.
0.
0.
0.
0.
0.
0.
0.000
0.001
0.003
0.003
-0.005
-0.111
-0.464
2.764
100.453
11.505
0.283
131.968
1568.760
25699.975
19572.385
11.288
16.295
12.963
-0.536
128.851
100027.820
228.976
4.813
-0.193
7.568
59.376
1.983
6.972
5139.424
25.418
9003.450
4222.638
0.453
-0.157
-0.017
0.000
0.002
0.
0.
0.
0.
0.
0.
0.
0.
0.
0.
0.
0.
0.
0.
0.
0.
0.
0.
0.000
0.001
0.002
0.002
-0.020
-0.360
6.417
5105.086
107.863
2.914
1.314
177.917
249.480
271.985
247.059
0.527
4.099
176.281
-0.007
13.368
604.090
30.596
79.401
-0.347
1.086
6.730
1.686
0.605
8.241
4.448
715.028
20008.301
3.409
-0.355
-0.027
-0.001
0.001
0.
0.
0.
0.
0.
0.
0.000
0.000
0.000
0.000
0.000
0.000
0.000
0.000
0.
0.
0.
0.
0.000
0.001
0.001
0.001
-0.026
-0.366
100.669
100009.664
297.688
1.253
8.313
45218.852
3802.754
1.738
0.245
-0.224
-0.514
-0.616
16.517
1871.629
33997.000
51.044
-0.575
-0.573
0.062
0.265
0.434
-0.022
-0.078
0.000
0.808
0.199
-0.579
-0.174
-0.020
-0.001
0.001
0.
0.
0.
0.
0.000
0.000
0.000
0.000
0.000
0.000
0.001
0.001
0.001
0.001
0.001
0.000
0.000
0.000
0.000
0.001
0.001
0.001
-0.015
-0.310
-0.565
12.523
0.051
-0.030
0.643
46.153
19.054
0.095
-0.073
0.495
18.961
6.111
35.892
22077.330
3052.649
241.437
0.082
15.184
441.564
14.037
0.008
-0.061
-0.067
-0.058
-0.164
-0.310
-0.156
-0.041
-0.009
0.000
0.001
0.
0.
0.
0.000
0.000
0.000
0.000
0.000
0.000
0.000
0.000
0.001
0.001
0.001
0.001
0.001
0.000
0.000
0.000
0.001
0.001
0.002
-0.002
-0.043
-0.286
-0.517
-0.271
-0.112
-0.017
0.294
0.431
0.537
-0.047
6.668
4288.385
334.048
41.071
598.686
9.182
15.383
2.016
216.434
100013.781
362.876
0.132
-0.058
-0.047
-0.034
-0.036
-0.038
-0.026
-0.010
-0.001
0.001
0.001
0.
0.
0.
0.000
0.000
0.000
0.
-0.001
-0.003
-0.004
-0.003
-0.001
0.001
0.001
0.002
0.001
0.001
0.001
0.000
0.001
0.001
0.002
0.002
-0.001
-0.013
-0.027
-0.031
-0.050
0.048
3.059
137.263
1236.461
4.977
1.583
7085.971
2942.643
3.195
12.919
0.498
2.945
697.344
1479.568
60772.926
22.525
-0.541
-0.172
-0.032
-0.017
-0.009
-0.006
-0.002
0.001
0.002
0.001
0.001
0.
0.
0.000
0.000
0.000
0.
-0.002
-0.009
-0.015
-0.017
-0.016
-0.008
-0.002
0.001
0.002
0.002
0.002
0.001
0.000
0.000
0.001
0.002
0.003
0.005
0.003
-0.002
-0.020
-0.051
-0.002
9.733
3158.044
100005.484
26.112
0.821
759.820
1706.674
3.020
-0.482
-0.098
1.634
454.473
365.912
2422.483
5808.361
-0.344
-0.354
-0.043
-0.014
-0.001
0.003
0.004
0.004
0.002
0.001
0.001
0.
0.
0.000
0.000
0.000
-0.001
-0.009
-0.019
0.078
1.301
-0.009
-0.029
-0.014
-0.003
0.002
0.003
0.003
0.002
0.001
0.001
0.001
0.002
0.003
0.004
0.000
-0.009
-0.024
-0.084
-0.143
4.839
14.649
39.268
0.332
1.878
14978.560
99999.969
9.614
-0.193
1.226
6.330
203.650
70.897
11.750
36.302
-0.515
-0.096
-0.040
-0.049
-0.016
0.003
0.005
0.004
0.002
0.001
0.000
0.
0.
0.000
0.000
0.000
-0.003
-0.016
0.014
20.655
100361.547
3.197
-0.006
-0.026
-0.011
-0.001
0.003
0.003
0.003
0.002
0.001
0.001
0.002
0.003
-0.001
-0.017
-0.032
0.034
-0.121
-0.621
3.517
2.332
-0.311
0.659
-0.431
11.823
22.332
0.413
-0.068
0.090
12.548
100063.344
19568.355
2.063
33.574
56.231
41.130
0.917
-0.270
-0.147
-0.007
0.004
0.004
0.002
0.001
0.
0.
0.000
0.001
0.001
0.001
-0.003
-0.017
0.184
129.386
25787.273
107.353
21.120
0.778
-0.016
-0.008
-0.002
0.000
0.002
0.002
0.002
0.002
0.002
0.002
-0.009
-0.052
-0.074
0.235
0.256
6.224
5088.844
24.245
25.864
95.671
1.728
-0.222
-0.032
-0.041
-0.049
-0.056
1.174
176.359
23098.426
8.530
3583.862
100073.227
695.605
281.192
0.485
-0.441
-0.022
0.003
0.003
0.001
0.000
0.
0.000
0.000
0.001
0.001
0.002
-0.001
-0.016
-0.008
11.464
100006.836
16354.873
100002.672
33.332
0.013
-0.033
-0.061
-0.052
-0.014
-0.001
0.002
0.002
0.002
0.002
-0.014
-0.078
-0.102
-0.055
-0.297
0.416
230.307
13.772
534.329
5179.613
18.895
0.859
-0.063
0.254
1.419
0.139
-0.214
0.199
45.484
-0.486
5.313
257.906
31.738
10.078
-0.642
-0.354
-0.018
0.002
0.002
0.001
0.000
0.
0.000
0.001
0.001
0.002
0.002
0.000
-0.009
-0.023
0.824
76.949
192.434
3805.155
9.795
-0.027
-0.207
-0.582
-0.553
-0.139
-0.012
0.001
0.002
0.003
0.003
-0.008
-0.059
-0.127
-0.143
-0.444
1.570
16.450
11.187
22.997
44.012
21.704
1.664
0.002
16.421
399.585
8.297
-0.072
-0.457
-0.655
-0.561
11.574
723.167
1127.298
4.593
-0.448
-0.082
-0.006
0.002
0.002
0.001
0.000
0.
0.000
0.001
0.002
0.002
0.001
-0.003
-0.009
-0.020
-0.034
0.081
1.625
2.849
0.101
-0.097
-0.424
-0.557
-0.594
-0.429
-0.034
-0.001
0.003
0.004
0.004
-0.001
-0.036
-0.228
-0.432
0.456
708.146
111.290
0.450
1.590
-0.292
-0.048
0.539
3.891
12.894
247.094
6.123
-0.425
-0.586
-0.665
-0.189
25.640
100041.680
406.242
2.789
-0.164
-0.029
0.000
0.003
0.002
0.001
0.000
0.
0.001
0.001
0.002
0.002
-0.003
-0.017
-0.027
-0.027
-0.071
-0.142
0.566
0.799
-0.600
-0.645
-0.389
-0.400
-0.415
-0.500
-0.107
-0.008
0.002
0.004
0.004
-0.009
-0.164
-0.468
-0.580
4.880
100012.813
100006.219
7.844
30827.695
701.253
-0.450
5.236
229.122
72.111
1.192
-0.201
-0.095
197.483
3.537
10.761
44.401
426.002
172.463
0.180
-0.337
-0.034
0.000
0.002
0.002
0.001
0.000
0.
0.001
0.002
0.002
0.001
-0.007
-0.028
-0.034
-0.073
-0.405
-0.425
-0.577
-0.502
1.930
48.383
-0.369
-0.244
0.843
-0.558
-0.398
-0.023
0.002
0.004
0.003
-0.015
-0.165
-0.050
8.633
11.368
650.901
25856.432
72.402
39763.301
792.872
25.041
3031.295
100078.094
8954.982
39.726
18.801
11.039
65874.656
302.008
884.815
17250.854
5462.434
11.840
-0.180
-0.099
-0.013
0.001
0.002
0.001
0.001
0.000
0.
0.001
0.002
0.003
0.001
-0.008
-0.016
-0.012
-0.111
-0.311
3451.774
1130.266
3.584
530.627
13262.862
1.106
-0.321
0.866
-0.587
-0.429
-0.024
0.002
0.004
0.002
-0.012
-0.073
0.734
74.418
29567.553
34571.605
34078.316
19045.492
6968.041
81.623
94.885
100164.742
1082.254
255.640
100100.008
39198.738
29.509
100057.469
60702.695
412.657
210.559
150.888
0.696
-0.043
-0.020
-0.002
0.002
0.002
0.001
0.000
0.
0.
0.001
0.002
0.003
0.001
-0.009
-0.023
-0.015
-0.039
1.967
41855.930
7973.480
16.182
100016.078
39178.430
3.294
-0.275
-0.497
-0.559
-0.128
-0.007
0.003
0.004
0.003
-0.007
-0.019
0.208
10.136
2144.250
2396.392
10.738
39.598
3.477
1.356
45.190
1485.328
5.889
3.440
812.323
1083.227
1822.438
100079.188
69.161
10.224
1.489
1.423
-0.097
-0.050
-0.005
0.002
0.002
0.001
0.001
0.000
0.
0.
0.001
0.002
0.003
0.002
-0.006
-0.024
-0.033
1.304
130.826
374.655
329.317
3.112
1445.298
55513.633
5.850
-0.054
-0.104
-0.065
-0.013
0.002
0.004
0.004
0.003
-0.004
-0.018
-0.017
0.127
1.208
1.140
-0.016
-0.039
-0.093
-0.460
-0.561
-0.157
-0.136
-0.043
9.185
227.734
42.922
3607.237
5.314
-0.224
-0.594
-0.447
-0.136
-0.014
0.001
0.002
0.002
0.001
0.000
0.
0.
0.
0.001
0.002
0.004
0.003
-0.001
-0.018
-0.034
1.086
91.761
43.085
13.647
0.070
397.135
188.227
1.901
54.253
0.019
-0.010
0.002
0.004
0.004
0.004
0.003
-0.001
-0.011
-0.022
-0.026
-0.030
-0.041
-0.047
-0.053
-0.049
-0.079
-0.209
-0.193
-0.067
-0.019
9.607
247.285
9.160
0.330
-0.039
-0.059
-0.070
-0.053
-0.014
0.001
0.003
0.002
0.001
0.001
0.
0.
0.
0.
0.000
0.002
0.003
0.004
0.003
-0.007
-0.030
-0.005
4.331
3404.227
17339.316
6.173
311.271
0.463
142.302
738.304
-0.139
-0.113
-0.003
0.003
0.003
0.003
0.002
0.001
-0.002
-0.007
-0.012
-0.013
-0.011
-0.011
-0.011
-0.011
-0.010
-0.011
-0.009
-0.022
-0.105
-0.004
1.208
0.636
0.039
-0.045
-0.018
-0.004
0.001
0.003
0.004
0.003
0.002
0.001
0.000
0.
0.
0.
0.
0.000
0.001
0.003
0.004
0.005
0.000
-0.026
-0.103
1.203
1381.026
5011.903
16.762
12.036
-0.521
31.737
57.497
-0.368
-0.116
-0.003
0.003
0.003
0.003
0.002
0.002
0.001
0.000
0.000
0.001
0.003
0.003
0.002
0.002
0.004
0.006
0.004
-0.020
-0.132
-0.181
0.041
0.057
-0.068
-0.064
-0.011
0.003
0.005
0.004
0.003
0.002
0.001
0.000
0.000
0.
0.
0.
0.
0.
0.000
0.001
0.004
0.005
0.002
-0.038
-0.419
-0.531
30.032
9153.137
1471.847
3.262
-0.393
-0.635
-0.557
-0.370
-0.035
0.
0.002
0.002
0.002
0.002
0.002
0.002
0.002
0.003
0.004
0.005
0.004
-0.003
-0.009
-0.005
0.004
0.006
-0.007
-0.054
-0.064
-0.015
-0.028
-0.104
-0.057
-0.007
0.003
0.004
0.003
0.002
0.001
0.001
0.000
0.
0.
0.
0.
0.
0.
0.000
0.001
0.003
0.005
0.002
-0.047
-0.570
-0.549
2.228
197.369
1230.751
14.775
-0.069
-0.116
-0.102
-0.030
-0.003
0.002
0.002
0.001
0.001
0.002
0.002
0.002
0.002
0.003
0.004
0.003
-0.004
-0.043
-0.109
-0.078
-0.017
0.002
0.001
-0.012
-0.027
-0.016
-0.038
-0.037
-0.018
-0.001
0.003
0.003
0.002
0.001
0.001
0.000
0.000
0.
0.
0.
0.
0.
0.
0.000
0.001
0.002
0.004
0.003
-0.019
-0.236
-0.385
-0.039
0.833
0.793
-0.020
-0.035
-0.013
-0.003
0.001
0.002
0.002
0.001
0.001
0.001
0.001
0.001
0.001
0.002
0.003
0.003
0.001
-0.015
-0.134
-0.392
-0.326
-0.071
-0.006
0.003
0.001
-0.001
-0.004
-0.009
-0.007
-0.002
0.002
0.003
0.002
0.002
0.001
0.001
0.000
0.000
0.
0.
0.
0.
0.
0.
0.000
0.001
0.002
0.003
0.004
-0.001
-0.026
-0.071
-0.063
-0.076
-0.120
-0.082
-0.024
-0.002
0.004
0.004
0.003
0.001
0.001
0.001
0.001
0.001
0.001
0.001
0.002
0.002
0.002
0.001
-0.014
-0.127
-0.417
-0.369
-0.085
-0.008
0.002
0.003
0.003
0.002
0.001
0.001
0.002
0.002
0.002
0.002
0.001
0.001
0.000
0.000
0.
0.
0.
0.
0.
0.
0.
0.000
0.001
0.001
0.003
0.004
0.004
0.001
-0.005
-0.022
-0.083
-0.166
-0.096
-0.020
0.001
0.004
0.003
0.002
0.001
0.000
0.000
0.000
0.000
0.001
0.001
0.001
0.002
0.002
0.001
-0.005
-0.039
-0.124
-0.111
-0.033
-0.004
0.002
0.003
0.003
0.002
0.002
0.002
0.002
0.002
0.001
0.001
0.001
0.000
0.000
0.
0.
0.
0.
0.
0.
0.
0.
0.000
0.000
0.001
0.002
0.003
0.004
0.003
0.002
-0.006
-0.038
-0.083
-0.052
-0.009
0.002
0.003
0.003
0.001
0.000
0.
0.
0.
0.
0.
0.000
0.000
0.001
0.001
0.001
0.000
-0.006
-0.016
-0.015
-0.005
0.000
0.002
0.002
0.002
0.001
0.001
0.001
0.001
0.001
0.001
0.001
0.000
0.000
0.
0.
0.
0.
0.
0.
0.
0.
0.
0.000
0.000
0.001
0.002
0.003
0.003
0.004
0.003
0.001
-0.008
-0.017
-0.010
-0.001
0.003
0.002
0.001
0.000
0.000
0.
0.
0.
0.
0.
0.
0.000
0.001
0.001
0.001
0.001
0.
-0.002
-0.002
-0.001
0.000
0.002
0.001
0.001
0.001
0.001
0.001
0.000
0.000
0.000
0.000
0.
0.
0.
0.
0.
0.
0.
0.
0.
0.
0.
0.
0.000
0.000
0.001
0.002
0.003
0.003
0.004
0.003
0.001
0.
0.001
0.002
0.002
0.001
0.001
0.000
0.
0.
0.
0.
0.
0.
0.
0.
0.000
0.001
0.001
0.001
0.001
0.001
0.001
0.001
0.001
0.001
0.001
0.000
0.000
0.000
0.000
0.
0.
0.
0.
0.
0.
0.
0.
0.
0.
0.
0.
0.
0.
0.
0.
0.000
0.000
0.000
0.001
0.002
0.002
0.003
0.003
0.002
0.002
0.002
0.002
0.001
0.001
0.000
0.000
0.
0.
0.
0.
0.
0.
0.
0.
0.
0.000
0.001
0.001
0.001
0.001
0.001
0.001
0.001
0.001
0.000
0.000
0.
0.
0.
0.
0.
0.
0.
0.
0.
0.
0.
0.
0.
0.
0.
0.
0.
0.
0.
0.
0.000
0.000
0.000
0.001
0.001
0.002
0.002
0.002
0.002
0.001
0.001
0.001
0.000
0.000
0.
0.
0.
0.
0.
0.
0.
0.
0.
0.
0.
0.000
0.000
0.001
0.001
0.001
0.001
0.001
0.000
0.000
0.
0.
0.
0.
0.
0.
0.
0.
0.
0.
0.
0.
0.
0.
0.
0.
0.
0.
0.
0.
0.
0.
0.000
0.000
0.000
0.001
0.001
0.001
0.001
0.001
0.001
0.001
0.000
0.000
0.
0.
0.
0.
0.
0.
0.
0.
0.
0.
0.
0.
0.
0.000
0.000
0.000
0.000
0.000
0.000
0.000
0.
0.
0.
0.
0.
0.
0.
0.
0.
0.
0.
0.
0.
0.
0.
0.
0.
0.
0.
0.
0.
0.
0.
0.
0.
0.
0.
0.
0.000
0.000
0.000
0.000
0.000
0.
0.
0.
0.
0.
0.
0.
0.
0.
0.
0.
0.
0.
0.
0.
0.
0.
0.
0.
0.
0.
0.
0.
0.
0.
0.
0.
0.
0.
0.
0.
0.
0.
0.
0.
0.
0.
0.
0.
0.
0.
0.
0.
0.
0.
0.
0.
0.
0.
0.
0.
0.
0.
0.
0.
0.
0.
0.
0.
0.
0.
0.
0.
0.
0.
0.
0.
0.
0.
0.
0.
0.
0.
0.
0.
0.
0.
0.
0.
0.
0.
0.
0.
0.
0.
0.
0.
0.
0.
0.
0.
0.
0.
0.
0.
0.
0.
0.
0.
0.
0.
0.
0.
0.
0.
0.
0.
0.
0.
0.
0.
0.
0.
0.
0.
0.
0.
0.
0.
0.
0.
0.
0.
0.
0.
0.
0.
0.
0.
0.
0.
0.
0.
0.
0.
0.
0.
0.
0.
0.
0.
0.
0.
0.
0.
0.
0.
0.
0.
0.
0.
0.
0.
0.
0.
0.
0.
0.
0.
0.
0.
0.
0.
0.
0.
0.
0.
0.
0.
0.
0.
0.
0.
0.
0.
0.
0.
0.
0.
0.
0.
0.
0.
0.
0.
0.
0.
0.
0.
0.
0.
0.
0.
0.
0.
0.
0.
0.
0.
0.
0.
0.
0.
0.
0.
0.
0.
0.
0.
0.
0.
0.
0.
0.
0.
0.
0.
0.
0.
0.
0.
0.
0.
0.
0.
0.
0.
0.
0.
0.
0.
0.
0.
0.
0.
0.
0.
0.
0.
0.
0.
0.
0.
0.
0.
0.
0.
0.
0.
0.
0.
0.
0.
0.
0.
0.
0.
0.
0.
0.
0.
0.
0.
0.
0.
0.
0.
0.
0.
0.
0.
0.
0.
0.
0.
0.
0.
0.
0.
0.
0.
0.
0.
0.
0.
0.
0.
0.
0.
0.
0.
0.
0.
0.
0.
0.
0.
0.
0.
0.
0.
0.
0.
0.
0.
0.
0.
0.
0.
0.
0.
0.
0.
0.
0.
0.
0.
0.
0.
0.
0.
0.
0.
0.
0.
0.
0.
0.
0.
0.
0.
0.
0.
0.
0.
0.
0.
0.
0.
0.
0.
0.
0.
0.
0.
0.
0.
0.
0.
0.
0.
0.
0.
0.
0.
0.
0.
0.
0.
0.
0.
0.
0.
0.
0.
0.
0.
0.
0.
0.
0.
0.
0.
0.
0.
0.
0.
0.
0.
0.
0.
0.
0.
0.
0.
0.
0.
0.
0.
0.
0.
0.
0.
0.
0.
0.
0.
0.
0.
0.
0.
0.
0.
0.
0.
0.
0.
0.
0.
0.
0.
0.
0.
0.
0.
0.
0.
0.
0.
0.
0.
0.
0.
0.
0.
0.
0.
0.
0.
0.
0.
0.
0.
0.
0.
0.
0.
0.
0.
0.
0.
0.
0.
0.
0.
0.
0.
0.
0.
0.
0.
0.
0.
0.
0.
0.
0.
0.
0.
0.
0.
0.
0.
0.
0.
0.
0.
0.
0.
0.
0.
0.
0.
0.
0.
0.
0.
0.
0.
0.
0.
0.
0.
0.
0.
0.
0.
0.
0.
0.
0.
0.
0.
0.
0.
0.
0.
0.
0.
0.
0.
0.
0.
0.
0.
0.
0.
0.
0.
0.
0.
0.
0.
0.
0.
0.
0.
0.
0.
0.
0.
0.
0.
0.
0.
0.
0.
0.
0.
0.
0.
0.
0.
0.
0.
0.
0.
0.
0.
0.
0.
0.
0.
0.
0.
0.
0.
0.
0.
0.
0.
0.
0.
0.
0.
0.
0.
0.
0.
0.
0.
0.
0.
0.
0.
0.
0.
0.
0.
0.
0.
0.
0.
0.
0.
0.
0.
0.
0.
0.
0.
0.
0.
0.
0.
0.
0.
0.
0.
0.
0.
0.
0.
0.
0.
0.
0.
0.
0.
0.
0.
0.
0.
0.
0.
0.
0.
0.
0.
0.
0.
0.
0.
0.
0.
0.
0.
0.
0.
0.
0.
0.
0.
0.
0.
0.
0.
0.
0.
0.
0.
0.
0.
0.
0.
0.
0.
0.
0.
0.
0.
0.
0.
0.
0.
0.
0.
0.
0.
0.
0.
0.
0.
0.
0.
0.
0.
0.
0.
0.
0.
0.
0.
0.
0.
0.
0.
0.
0.
0.
0.
0.
0.
0.
0.
0.
0.
0.
0.
0.
0.
0.
0.
0.
0.
0.
0.
0.
0.
0.
0.
0.
0.
0.
0.
0.
0.
0.
0.
0.
0.
0.
0.
0.
0.
0.
0.
0.
0.
0.
0.
0.
0.
0.
0.
0.
0.
0.
0.
0.
0.
0.
0.
0.
0.
0.
0.
0.
0.
0.
0.
0.
0.
0.
0.
0.
0.
0.
0.
0.
0.
0.
0.
0.
0.
0.
0.
0.
0.
0.
0.
0.
0.
0.
0.
0.
0.
0.
0.
0.
0.
0.
0.
0.
0.
0.
0.
0.
0.
0.
0.
0.
0.
0.
0.
0.
0.
0.
0.
0.
0.
0.
0.
0.
0.
0.
0.
0.
0.
0.
0.
0.
0.
0.
0.
0.
0.
0.
0.
0.
0.
0.
0.
0.
0.
0.
0.
0.
0.
0.
0.
0.
0.
0.
0.
0.
0.
0.
0.
0.
0.
0.
0.
0.
0.
0.
0.
0.
0.
0.
0.
0.
0.
0.
0.
0.
0.
0.
0.
0.
0.
0.
0.
0.
0.
0.
0.
0.
0.
0.
0.
0.
0.
0.
0.
0.
0.
0.
0.
0.
0.
0.
0.
0.
0.
0.
0.
0.
0.
0.
0.
0.
0.
0.
0.
0.
0.
0.
0.
0.
0.
0.
0.
0.
0.
0.
0.
0.
0.
0.
0.
0.
0.
0.
0.
0.
0.
0.
0.
0.
0.
0.
0.
0.
0.
0.
0.
0.
0.
0.
0.
0.
0.
0.
0.
0.
0.
0.
0.
0.
0.
0.
0.
0.
0.
0.
0.
0.
0.
0.
0.
0.
0.
0.
0.
0.
0.
0.
0.
0.
0.
0.
0.
0.
0.
0.
0.
0.
0.
0.
0.
0.
0.
0.
0.
0.
0.
0.
0.
0.
0.
0.
0.
0.
0.
0.
0.
0.
0.
0.
0.
0.
0.
0.
0.
0.
0.
0.
0.
0.
0.
0.
0.
0.
0.
0.
0.
0.
0.
0.
0.
0.
0.
0.
0.
0.
0.
0.
0.
0.
0.
0.
0.
0.
0.
0.
0.
0.
0.
0.
0.
0.
0.
0.
0.
0.
0.
0.
0.
0.
0.
0.
0.
0.
0.
0.
0.
0.
0.
0.
0.
0.
0.
0.
0.
0.
0.
0.
0.
0.
0.
0.
0.
0.
0.
0.
0.
0.
0.
0.
0.
0.
0.
0.
0.
0.
0.
0.
0.
0.
0.
0.
0.
0.
0.
0.
0.
0.
0.
0.
0.
0.
0.
0.
0.
0.
0.
0.
0.
0.
0.
0.
0.
0.
0.
0.
0.
0.
0.
0.
0.
0.
0.
0.
0.
0.
0.
0.
0.
0.
0.
0.
0.
0.
0.
0.
0.
0.
0.
0.
0.
0.
0.
0.
0.
0.
0.
0.
0.
0.
0.
0.
0.
0.
0.
0.
0.
0.
0.
0.
0.
0.
0.
0.
0.
0.
0.
0.
0.
0.
0.
0.
0.
0.
0.
0.
0.
0.
0.
0.
0.
0.
0.
0.
0.
0.
0.
0.
0.
0.
0.
0.
0.
0.
0.
0.
0.
0.
0.
0.
0.
0.000
0.000
0.000
0.000
0.000
0.000
0.000
0.000
0.
0.
0.
0.
0.
0.
0.
0.
0.
0.
0.
0.
0.
0.
0.
0.
0.
0.
0.
0.
0.
0.
0.
0.
0.
0.
0.
0.
0.
0.
0.
0.
0.
0.
0.
0.
0.
0.
0.
0.
0.
0.
0.
0.
0.
0.
0.000
0.000
0.000
0.001
0.001
0.000
0.000
0.000
0.000
0.000
0.
0.
0.
0.
0.
0.
0.
0.
0.
0.
0.
0.
0.
0.
0.
0.
0.
0.
0.
0.
0.
0.
0.
0.
0.
0.
0.
0.
0.
0.
0.
0.
0.
0.
0.
0.
0.
0.
0.
0.
0.
0.
0.
0.
0.000
0.000
0.001
0.001
0.001
0.000
0.000
0.000
0.000
0.000
0.000
0.000
0.
0.
0.
0.
0.
0.
0.
0.
0.
0.
0.
0.
0.
0.
0.
0.
0.
0.
0.
0.
0.
0.
0.
0.
0.
0.
0.
0.
0.
0.
0.
0.
0.
0.
0.
0.000
0.000
0.000
0.000
0.000
0.000
0.000
0.001
0.001
0.001
0.001
0.000
-0.001
-0.002
-0.002
-0.001
0.000
0.000
0.001
0.000
0.000
0.
0.
0.
0.
0.
0.
0.
0.
0.
0.
0.
0.
0.
0.
0.
0.
0.
0.
0.
0.
0.
0.
0.
0.
0.
0.
0.
0.
0.
0.
0.
0.
0.000
0.000
0.001
0.001
0.001
0.001
0.001
0.002
0.002
0.002
0.002
0.002
0.001
-0.001
-0.006
-0.010
-0.011
-0.007
-0.002
0.
0.001
0.001
0.001
0.000
0.
0.
0.
0.
0.
0.
0.
0.
0.
0.
0.
0.
0.
0.
0.
0.
0.
0.
0.
0.
0.
0.
0.
0.
0.
0.
0.
0.
0.
0.
0.000
0.000
0.001
0.001
0.001
0.001
0.002
0.002
0.003
0.003
0.004
0.003
0.002
0.000
-0.007
-0.016
-0.020
-0.020
-0.018
-0.009
-0.002
0.001
0.001
0.001
0.000
0.
0.
0.
0.
0.
0.
0.
0.
0.
0.
0.
0.
0.
0.
0.
0.
0.
0.
0.
0.
0.
0.
0.
0.
0.
0.
0.
0.
0.
0.000
0.000
0.001
0.001
0.001
0.000
0.001
0.001
0.002
0.003
0.004
0.004
0.003
0.001
-0.005
-0.018
-0.027
-0.014
-0.013
-0.027
-0.020
-0.006
0.000
0.001
0.001
0.001
0.000
0.
0.
0.
0.
0.
0.
0.
0.
0.
0.
0.
0.
0.
0.
0.
0.
0.
0.
0.
0.
0.
0.
0.
0.
0.
0.
0.
0.
0.000
0.001
0.001
0.001
-0.001
-0.005
-0.011
-0.009
-0.004
-0.002
-0.003
-0.006
-0.009
-0.012
-0.015
-0.026
-0.035
-0.027
-0.024
-0.031
-0.025
-0.011
-0.001
0.002
0.002
0.001
0.000
0.000
0.
0.
0.
0.
0.
0.
0.
0.
0.
0.
0.
0.
0.
0.
0.
0.
0.
0.
0.
0.
0.
0.
0.
0.
0.
0.
0.
0.000
0.001
0.001
-0.001
-0.014
-0.055
-0.128
-0.066
-0.017
-0.020
-0.038
-0.136
-0.214
-0.171
-0.065
-0.028
-0.022
-0.042
-0.036
-0.042
-0.046
-0.039
-0.013
0.
0.002
0.002
0.001
0.000
0.000
0.000
0.000
0.000
0.000
0.000
0.000
0.
0.
0.
0.
0.
0.
0.
0.
0.
0.
0.
0.
0.
0.
0.
0.
0.
0.
0.
0.000
0.001
0.001
0.001
-0.005
-0.036
-0.299
-0.220
0.402
0.077
0.081
-0.093
-0.462
0.707
-0.440
-0.392
-0.053
-0.028
-0.058
-0.058
-0.094
-0.322
-0.445
-0.153
-0.016
0.002
0.002
0.001
0.001
0.000
0.000
0.000
0.000
0.000
0.000
0.000
0.000
0.
0.
0.
0.
0.
0.
0.
0.
0.
0.
0.
0.
0.
0.
0.
0.
0.
0.
0.000
0.001
0.001
0.000
-0.005
-0.098
-0.523
105.627
842.752
8.310
30.835
45.687
22.136
100017.648
223.157
1.780
2.591
0.034
-0.077
-0.076
-0.124
-0.240
-0.349
-0.565
-0.076
-0.001
0.004
0.003
0.001
0.001
0.001
0.001
0.000
0.001
0.001
0.001
0.000
0.000
0.
0.
0.
0.
0.
0.
0.
0.
0.
0.
0.
0.
0.
0.
0.
0.
0.
0.000
0.001
0.001
0.001
-0.006
-0.111
-0.374
3935.781
100659.391
31.377
444.553
812.671
46.083
23645.385
138.604
401.318
543.652
2.385
-0.089
-0.072
0.138
6.552
19.651
-0.593
-0.135
-0.002
0.004
0.004
0.002
0.001
0.000
-0.001
-0.001
-0.001
0.000
0.001
0.001
0.001
0.000
0.
0.
0.
0.
0.
0.
0.
0.
0.
0.
0.
0.
0.
0.
0.
0.
0.000
0.001
0.001
0.001
-0.002
-0.037
-0.195
0.531
4.934
7.796
7.775
15.549
42.047
248.449
31.171
167.711
100120.875
205.746
0.067
11.912
23.847
3.371
-0.475
-0.608
-0.079
-0.004
0.003
0.004
0.003
0.000
-0.004
-0.006
-0.007
-0.007
-0.003
0.000
0.001
0.001
0.001
0.000
0.
0.
0.
0.
0.
0.
0.
0.
0.
0.
0.
0.
0.
0.
0.
0.
0.000
0.001
0.001
0.001
-0.004
-0.021
-0.158
-0.290
0.023
0.013
0.369
0.849
0.308
0.362
66.841
100161.781
76843.328
7.622
20.634
3131.911
3813.125
3.982
-0.150
-0.033
-0.008
-0.005
-0.001
-0.001
-0.005
-0.007
0.028
0.050
-0.010
-0.011
-0.003
0.001
0.002
0.001
0.001
0.
0.
0.
0.
0.
0.
0.
0.
0.
0.
0.
0.
0.
0.
0.
0.
0.000
0.001
0.001
0.002
0.002
-0.001
-0.017
-0.150
0.061
0.138
1.236
0.184
-0.121
-0.134
0.531
10.730
1627.410
34.215
12.264
979.538
4297.823
3.989
-0.131
0.281
0.131
-0.008
-0.009
-0.008
-0.010
0.092
7.741
16.381
0.398
-0.020
-0.012
-0.001
0.001
0.002
0.001
0.
0.
0.
0.
0.
0.
0.
0.
0.
0.
0.
0.
0.
0.
0.
0.
0.000
0.001
0.001
0.002
0.004
0.004
-0.018
-0.255
6.409
126.226
3.562
1.584
0.175
-0.103
-0.153
-0.360
-0.048
130.155
55496.898
17148.469
666.565
0.460
0.906
76.586
16.374
0.097
-0.013
-0.015
-0.021
0.449
142.054
538.601
2.765
-0.024
-0.026
-0.006
0.000
0.002
0.001
0.
0.
0.
0.
0.
0.
0.
0.
0.
0.
0.
0.
0.
0.
0.
0.
0.
0.000
0.001
0.002
0.003
0.004
-0.016
-0.353
-0.534
0.592
0.306
3.443
0.351
-0.157
-0.124
12.947
1376.215
216.505
1628.886
64.602
566.937
8.760
3.229
330.617
46.302
0.182
-0.026
-0.023
-0.038
0.033
5.786
31.775
16.835
0.166
-0.037
-0.016
-0.002
0.001
0.001
0.
0.
0.
0.
0.
0.
0.
0.
0.
0.
0.
0.
0.
0.
0.
0.
0.
0.
0.000
0.002
0.003
0.005
-0.002
-0.076
-0.391
-0.528
-0.159
0.101
-0.131
20.851
132.060
109.461
100010.297
1978.640
7839.716
734.391
0.902
6.343
29.194
296.791
7.760
-0.211
-0.102
-0.027
-0.049
-0.066
1.331
10743.946
34658.590
5.932
-0.002
-0.033
-0.008
0.000
0.001
0.
0.
0.
0.
0.
0.
0.
0.
0.
0.
0.
0.
0.
0.
0.
0.
0.
0.
0.000
0.001
0.003
0.004
-0.002
-0.073
-0.484
-0.583
-0.286
-0.107
0.785
11104.173
100002.266
2104.137
1762.351
16.998
13195.272
11350.167
1.993
9.287
1280.325
100017.188
5244.000
4.011
-0.424
0.003
-0.041
-0.063
0.332
119.008
81964.914
812.041
0.608
-0.060
-0.020
-0.002
0.001
0.
0.
0.
0.
0.
0.
0.
0.
0.
0.
0.
0.
0.000
0.000
0.
0.
0.
0.
0.000
0.001
0.002
0.002
-0.014
-0.312
-0.604
6.600
-0.246
-0.061
1.139
803.858
22774.852
91.919
70.373
0.667
628.631
100003.430
24.463
1.283
25.181
711.700
100007.117
69.408
-0.569
-0.059
-0.045
-0.068
-0.036
12.537
3246.139
250.849
4.668
-0.031
-0.026
-0.004
0.000
0.
0.
0.
0.
0.
0.
0.000
0.000
0.000
0.000
0.000
0.000
0.000
0.000
0.000
0.000
0.000
0.000
0.000
0.001
0.002
0.001
-0.018
-0.390
-0.220
76.857
0.166
-0.036
6.193
13136.139
1712.022
1.254
0.101
-0.187
-0.214
5.478
235.994
603.892
12.513
0.444
11.494
4.255
-0.063
-0.038
-0.054
-0.080
-0.074
1.925
130.740
28.278
508.518
0.709
-0.021
-0.005
0.000
0.
0.
0.
0.
0.000
0.000
0.000
0.000
0.000
0.001
0.001
0.001
0.001
0.001
0.001
0.001
0.001
0.000
0.000
0.001
0.002
0.001
-0.009
-0.171
-0.605
-0.553
-0.359
-0.108
0.516
30.547
13.503
-0.269
-0.181
1.199
70.315
27.804
54.611
4518.778
26.978
0.753
62.230
12427.931
97.253
3.790
-0.095
-0.226
-0.164
-0.035
0.267
0.167
0.493
-0.012
-0.014
-0.002
0.001
0.
0.
0.
0.000
0.000
0.000
0.000
0.000
0.000
0.000
0.001
0.001
0.001
0.001
0.001
0.001
0.001
0.001
0.000
0.001
0.001
0.002
-0.001
-0.027
-0.152
-0.278
-0.145
-0.068
-0.086
-0.041
0.716
0.627
-0.005
20.622
100002.141
5716.102
3448.124
100020.422
880.361
17.781
21.595
40491.090
3877.860
42.556
-0.142
-0.524
-0.353
-0.077
-0.028
-0.026
-0.023
-0.014
-0.004
0.
0.001
0.
0.
0.
0.000
0.000
0.000
0.
-0.001
-0.003
-0.003
-0.002
0.
0.001
0.002
0.002
0.001
0.001
0.001
0.001
0.001
0.002
0.002
0.002
-0.002
-0.013
-0.025
-0.036
-0.089
-0.073
39.171
2690.639
55.241
1.500
2.631
363.162
141.541
93.019
284.201
616.618
19.654
1.373
13.316
33.164
2.070
-0.338
-0.371
-0.244
-0.053
-0.011
-0.005
-0.003
-0.001
0.001
0.001
0.001
0.
0.
0.000
0.000
0.000
0.
-0.002
-0.008
-0.014
-0.016
-0.015
-0.007
-0.002
0.001
0.002
0.002
0.002
0.001
0.001
0.001
0.001
0.002
0.003
0.003
-0.002
-0.014
-0.033
-0.050
0.635
459.164
100018.109
215.888
1.768
0.116
20.898
39.489
0.680
-0.178
623.842
112.782
0.563
1.271
2.532
-0.489
0.180
1.549
0.035
-0.028
-0.005
0.003
0.004
0.003
0.002
0.001
0.001
0.
0.
0.000
0.000
0.000
-0.001
-0.008
-0.018
0.022
0.154
-0.016
-0.028
-0.013
-0.002
0.002
0.003
0.003
0.002
0.002
0.001
0.001
0.002
0.002
-0.001
-0.014
-0.033
-0.005
0.136
7.941
55486.426
2580.473
4.264
-0.381
-0.186
108.468
271.586
1.437
-0.629
-0.648
52.683
1124.620
14.075
2.313
1.952
4.744
8.208
0.304
-0.174
-0.039
0.000
0.005
0.004
0.002
0.001
0.000
0.
0.
0.000
0.000
0.000
-0.002
-0.014
0.039
15.066
277.510
7.618
-0.024
-0.028
-0.013
-0.002
0.002
0.003
0.003
0.002
0.002
0.002
0.002
0.
-0.017
-0.082
-0.024
7.700
42.635
4.000
278.901
201.458
2.804
2083.082
8.823
1.335
2.818
0.061
-0.151
-0.303
56.555
100039.688
237.479
22.233
71.160
219.756
1244.500
21.005
-0.309
-0.309
-0.015
0.004
0.003
0.001
0.000
0.
0.
0.000
0.000
0.001
0.001
-0.002
-0.016
1.595
71125.422
12381.923
24.732
4.909
0.292
-0.020
-0.013
-0.009
-0.005
0.000
0.003
0.002
0.002
0.002
-0.004
-0.056
-0.109
0.573
129.978
3011.266
10.805
0.750
0.049
195.904
100440.953
179.066
-0.212
-0.052
-0.037
-0.053
-0.070
2.180
148.384
71.020
171.787
10.571
4316.018
100394.273
100030.703
100.598
-0.537
-0.037
0.002
0.002
0.001
0.000
0.
0.
0.000
0.001
0.002
0.002
-0.001
-0.015
-0.008
1.680
26.365
125.007
1663.934
8.720
-0.018
-0.091
-0.217
-0.173
-0.039
-0.002
0.002
0.003
0.002
-0.005
-0.079
-0.105
5.845
12.691
23.961
0.641
3.337
1.859
4348.334
100018.422
17.752
-0.027
0.339
1.358
7.192
0.651
0.054
2.626
3.464
19.307
3.879
13.815
56.458
1627.707
3.585
-0.529
-0.027
0.002
0.002
0.001
0.000
0.
0.000
0.000
0.001
0.002
0.003
0.002
-0.006
-0.026
0.032
2.086
425.562
13310.114
14.867
-0.077
-0.538
-0.541
-0.510
-0.361
-0.027
0.000
0.003
0.003
-0.001
-0.048
-0.114
0.319
0.539
-0.513
11.481
2.296
4.845
29755.068
675.190
1.243
0.111
3.788
247.958
100001.766
76.621
0.007
-0.158
-0.482
1.120
313.000
117.193
5.958
-0.269
-0.492
-0.115
-0.007
0.002
0.002
0.001
0.000
0.
0.000
0.001
0.002
0.003
0.004
0.004
-0.001
-0.019
-0.042
1.219
904.434
2163.796
3.624
-0.183
-0.332
1626.758
439.396
-0.333
-0.075
-0.004
0.003
0.004
0.003
-0.013
-0.089
-0.533
-0.628
2.318
100003.656
3927.279
-0.017
55757.547
6.636
-0.376
24.162
751.078
1164.119
60618.793
54.498
-0.478
-0.627
-0.659
-0.559
8.404
2323.491
79.171
0.336
-0.062
-0.018
0.000
0.003
0.002
0.001
0.000
0.
0.001
0.002
0.002
0.004
0.004
0.002
-0.003
-0.022
-0.072
0.662
271.642
538.178
1.163
-0.673
-0.330
908.888
331.892
0.852
-0.185
-0.014
0.002
0.005
0.003
-0.028
-0.473
1.512
112.486
0.352
1515.950
197.137
0.128
439.153
38.675
-0.397
400.304
100044.094
152.420
5.502
-0.053
0.220
310.863
4.655
-0.133
25.919
100016.930
33976.590
2.801
-0.051
-0.010
0.002
0.003
0.002
0.001
0.
0.
0.001
0.002
0.003
0.003
0.002
-0.004
-0.016
-0.072
-0.474
-0.559
0.134
0.501
6.836
247.431
-0.095
36.045
23142.230
222.132
-0.289
-0.038
0.002
0.005
0.002
-0.050
-0.398
493.722
100054.586
67.862
77.123
735.291
4.952
394.836
23.308
0.811
36.242
3092.588
866.580
148.374
2.436
22.663
100008.938
182.954
4.275
7881.435
4552.644
121.034
0.491
-0.026
-0.005
0.002
0.002
0.002
0.001
0.
0.
0.001
0.002
0.003
0.003
-0.001
-0.012
-0.035
-0.214
-0.658
63.442
32.250
-0.146
799.701
100007.664
13.159
0.869
30824.699
220.991
-0.386
-0.045
0.003
0.005
0.002
-0.034
-0.325
9.383
100224.664
39254.820
170.873
899.362
6.519
3.296
0.193
104.533
5293.690
39.816
47332.816
8385.758
225.637
49.071
137.480
83.796
1.664
23204.109
100118.945
1.027
-0.219
-0.019
0.000
0.002
0.002
0.001
0.000
0.
0.
0.001
0.003
0.003
0.003
-0.002
-0.017
-0.049
-0.253
-0.621
247.883
101.008
0.665
144.312
101.997
1.876
-0.348
-0.335
-0.592
-0.352
-0.018
0.004
0.005
0.002
-0.013
-0.014
7.886
1216.802
252.162
34.598
2.061
0.439
3.657
1.602
788.900
100002.813
9.755
8.714
41.012
100026.820
60630.797
301.044
4.540
-0.423
493.315
1274.417
-0.369
-0.159
-0.009
0.002
0.002
0.002
0.001
0.
0.
0.
0.001
0.003
0.003
0.003
-0.001
-0.015
-0.045
-0.108
-0.192
-0.012
-0.091
0.591
223.846
4117.835
331.258
0.466
-0.260
-0.178
-0.036
0.001
0.006
0.005
0.002
-0.013
-0.035
1.263
44.161
10.199
0.188
0.049
0.096
19.067
2.905
-0.490
2.503
-0.435
-0.036
119.869
95558.602
283.836
9.338
0.164
-0.472
-0.633
-0.523
-0.372
-0.038
0.000
0.003
0.002
0.001
0.000
0.
0.
0.
0.001
0.002
0.004
0.004
0.002
-0.008
-0.032
-0.076
-0.337
8.184
554.280
3.289
14.715
790.427
181.703
2.208
-0.023
-0.016
0.001
0.005
0.006
0.005
0.001
-0.012
-0.041
-0.051
0.119
0.070
-0.052
-0.019
-0.043
0.935
0.090
-0.300
-0.324
-0.139
-0.029
141.822
100028.656
2021.709
20.792
-0.001
-0.070
-0.117
-0.101
-0.028
-0.001
0.003
0.002
0.001
0.001
0.
0.
0.
0.
0.000
0.002
0.003
0.005
0.005
-0.001
-0.022
-0.055
-0.035
499.696
100010.305
50.368
0.371
363.451
10042.474
48259.680
0.038
-0.246
-0.006
0.005
0.005
0.004
0.001
-0.007
-0.019
-0.031
-0.033
-0.029
-0.026
-0.023
-0.027
-0.021
-0.016
-0.017
-0.013
-0.106
-0.552
0.592
26.268
339.382
9.178
-0.110
-0.035
-0.007
-0.001
0.002
0.004
0.003
0.002
0.001
0.000
0.
0.
0.
0.
0.
0.001
0.003
0.005
0.006
0.003
-0.026
-0.215
-0.344
4.964
43.642
0.737
-0.278
6.234
901.250
2676.442
-0.479
-0.229
-0.006
0.004
0.004
0.003
0.001
-0.002
-0.005
-0.009
-0.011
-0.007
-0.003
-0.003
-0.005
-0.007
-0.001
0.005
-0.003
-0.164
-0.458
6.154
36.284
46.812
0.488
-0.510
-0.062
-0.003
0.003
0.004
0.003
0.002
0.001
0.001
0.000
0.
0.
0.
0.
0.
0.000
0.003
0.005
0.006
0.002
-0.087
-0.579
20.483
128.168
424.727
1232.973
5.606
-0.446
-0.530
-0.560
-0.572
-0.060
0.000
0.003
0.003
0.003
0.002
0.000
-0.001
-0.002
-0.002
0.001
0.002
-0.004
-0.035
-0.081
-0.053
-0.006
0.001
-0.080
-0.397
-0.197
1.035
1.218
-0.058
-0.475
-0.061
-0.002
0.003
0.003
0.002
0.002
0.001
0.001
0.000
0.
0.
0.
0.
0.
0.000
0.002
0.004
0.006
0.001
-0.134
-0.579
2083.083
35982.887
100159.797
1028.733
96.125
-0.082
-0.153
-0.144
-0.048
-0.004
0.003
0.003
0.003
0.002
0.002
0.001
0.001
0.001
0.002
0.003
0.000
-0.039
-0.379
-0.574
-0.429
-0.101
-0.005
-0.014
-0.121
-0.286
-0.166
-0.304
-0.322
-0.204
-0.022
0.001
0.003
0.002
0.002
0.001
0.001
0.000
0.000
0.
0.
0.
0.
0.
0.001
0.001
0.003
0.005
0.002
-0.057
-0.453
1.166
7.193
50.674
3.072
-0.071
-0.060
-0.021
-0.007
0.000
0.003
0.003
0.002
0.002
0.002
0.002
0.002
0.001
0.002
0.003
0.003
-0.004
-0.111
-0.539
1.174
-0.187
-0.393
-0.033
0.001
-0.006
-0.018
-0.032
-0.086
-0.075
-0.022
-0.002
0.002
0.002
0.002
0.001
0.001
0.001
0.000
0.000
0.
0.
0.
0.
0.000
0.001
0.001
0.003
0.004
0.002
-0.008
-0.086
-0.203
-0.081
-0.387
-0.591
-0.607
-0.114
-0.011
0.003
0.004
0.004
0.002
0.001
0.001
0.001
0.001
0.001
0.002
0.002
0.003
0.003
-0.003
-0.082
-0.386
1.685
-0.145
-0.513
-0.046
0.000
0.003
0.003
0.001
-0.003
-0.003
0.000
0.002
0.003
0.002
0.001
0.001
0.001
0.000
0.000
0.
0.
0.
0.
0.
0.000
0.001
0.001
0.002
0.003
0.
-0.010
-0.025
-0.032
-0.084
-0.339
-0.554
-0.617
-0.184
-0.010
0.003
0.004
0.003
0.001
0.001
0.001
0.001
0.001
0.001
0.001
0.002
0.003
0.002
0.
-0.021
-0.237
-0.494
-0.578
-0.217
-0.025
-0.001
0.004
0.004
0.003
0.003
0.002
0.002
0.002
0.002
0.001
0.001
0.001
0.001
0.000
0.
0.
0.
0.
0.
0.
0.000
0.001
0.001
0.002
0.002
0.001
-0.007
-0.016
-0.017
-0.040
-0.295
-0.478
-0.551
-0.100
-0.005
0.003
0.003
0.002
0.001
0.000
0.000
0.000
0.001
0.000
0.001
0.001
0.002
0.002
0.001
-0.003
-0.027
-0.082
-0.082
-0.051
-0.015
0.000
0.003
0.003
0.003
0.002
0.002
0.001
0.001
0.001
0.001
0.001
0.000
0.000
0.
0.
0.
0.
0.
0.
0.
0.
0.000
0.001
0.002
0.002
0.002
0.000
-0.002
-0.003
-0.016
-0.097
-0.217
-0.124
-0.021
0.000
0.003
0.002
0.001
0.001
0.000
0.000
0.000
0.
0.
0.
0.000
0.001
0.001
0.001
0.000
-0.002
-0.006
-0.013
-0.010
-0.003
0.001
0.002
0.002
0.001
0.001
0.001
0.001
0.000
0.000
0.001
0.000
0.000
0.
0.
0.
0.
0.
0.
0.
0.
0.
0.000
0.001
0.001
0.002
0.003
0.003
0.003
0.002
-0.001
-0.008
-0.016
-0.009
-0.001
0.002
0.002
0.001
0.001
0.000
0.
0.
0.
0.
0.
0.
0.000
0.001
0.001
0.001
0.001
0.001
0.000
-0.001
0.000
0.001
0.001
0.001
0.001
0.000
0.000
0.000
0.000
0.000
0.000
0.000
0.
0.
0.
0.
0.
0.
0.
0.
0.
0.
0.
0.000
0.000
0.001
0.002
0.002
0.003
0.003
0.003
0.003
0.002
0.001
0.001
0.002
0.002
0.001
0.001
0.000
0.
0.
0.
0.
0.
0.
0.
0.
0.000
0.000
0.001
0.001
0.001
0.001
0.001
0.001
0.001
0.001
0.001
0.000
0.000
0.
0.
0.
0.
0.
0.
0.
0.
0.
0.
0.
0.
0.
0.
0.
0.
0.
0.
0.000
0.000
0.001
0.002
0.002
0.002
0.002
0.002
0.002
0.002
0.002
0.001
0.001
0.001
0.000
0.
0.
0.
0.
0.
0.
0.
0.
0.
0.
0.000
0.000
0.001
0.001
0.001
0.001
0.001
0.001
0.001
0.000
0.000
0.
0.
0.
0.
0.
0.
0.
0.
0.
0.
0.
0.
0.
0.
0.
0.
0.
0.
0.
0.
0.000
0.000
0.000
0.001
0.002
0.002
0.002
0.002
0.001
0.001
0.001
0.001
0.000
0.
0.
0.
0.
0.
0.
0.
0.
0.
0.
0.
0.
0.
0.000
0.000
0.000
0.000
0.000
0.000
0.000
0.000
0.
0.
0.
0.
0.
0.
0.
0.
0.
0.
0.
0.
0.
0.
0.
0.
0.
0.
0.
0.
0.
0.
0.
0.000
0.000
0.001
0.001
0.001
0.001
0.001
0.001
0.000
0.000
0.
0.
0.
0.
0.
0.
0.
0.
0.
0.
0.
0.
0.
0.
0.
0.
0.000
0.000
0.000
0.000
0.
0.
0.
0.
0.
0.
0.
0.
0.
0.
0.
0.
0.
0.
0.
0.
0.
0.
0.
0.
0.
0.
0.
0.
0.
0.
0.
0.
0.
0.
0.
0.
0.
0.
0.
0.
0.
0.
0.
0.
0.
0.
0.
0.
0.
0.
0.
0.
0.
0.
0.
0.
0.
0.
0.
0.
0.
0.
0.
0.
0.
0.
0.
0.
0.
0.
0.
0.
0.
0.
0.
0.
0.
0.
0.
0.
0.
0.
0.
0.
0.
0.
0.
0.
0.
0.
0.
0.
0.
0.
0.
0.
0.
0.
0.
0.
0.
0.
0.
0.
0.
0.
0.
0.
0.
0.
0.
0.
0.
0.
0.
0.
0.
0.
0.
0.
0.
0.
0.
0.
0.
0.
0.
0.
0.
0.
0.
0.
0.
0.
0.
0.
0.
0.
0.
0.
0.
0.
0.
0.
0.
0.
0.
0.
0.
0.
0.
0.
0.
0.
0.
0.
0.
0.
0.
0.
0.
0.
0.
0.
0.
0.
0.
0.
0.
0.
0.
0.
0.
0.
0.
0.
0.
0.
0.
0.
0.
0.
0.
0.
0.
0.
0.
0.
0.
0.
0.
0.
0.
0.
0.
0.
0.
0.
0.
0.
0.
0.
0.
0.
0.
0.
0.
0.
0.
0.
0.
0.
0.
0.
0.
0.
0.
0.
0.
0.
0.
0.
0.
0.
0.
0.
0.
0.
0.
0.
0.
0.
0.
0.
0.
0.
0.
0.
0.
0.
0.
0.
0.
0.
0.
0.
0.
0.
0.
0.
0.
0.
0.
0.
0.
0.
0.
0.
0.
0.
0.
0.
0.
0.
0.
0.
0.
0.
0.
0.
0.
0.
0.
0.
0.
0.
0.
0.
0.
0.
0.
0.
0.
0.
0.
0.
0.
0.
0.
0.
0.
0.
0.
0.
0.
0.
0.
0.
0.
0.
0.
0.
0.
0.
0.
0.
0.
0.
0.
0.
0.
0.
0.
0.
0.
0.
0.
0.
0.
0.
0.
0.
0.
0.
0.
0.
0.
0.
0.
0.
0.
0.
0.
0.
0.
0.
0.
0.
0.
0.
0.
0.
0.
0.
0.
0.
0.
0.
0.
0.
0.
0.
0.
0.
0.
0.
0.
0.
0.
0.
0.
0.
0.
0.
0.
0.
0.
0.
0.
0.
0.
0.
0.
0.
0.
0.
0.
0.
0.
0.
0.
0.
0.
0.
0.
0.
0.
0.
0.
0.
0.
0.
0.
0.
0.
0.
0.
0.
0.
0.
0.
0.
0.
0.
0.
0.
0.
0.
0.
0.
0.
0.
0.
0.
0.
0.
0.
0.
0.
0.
0.
0.
0.
0.
0.
0.
0.
0.
0.
0.
0.
0.
0.
0.
0.
0.
0.
0.
0.
0.
0.
0.
0.
0.
0.
0.
0.
0.
0.
0.
0.
0.
0.
0.
0.
0.
0.
0.
0.
0.
0.
0.
0.
0.
0.
0.
0.
0.
0.
0.
0.
0.
0.
0.
0.
0.
0.
0.
0.
0.
0.
0.
0.
0.
0.
0.
0.
0.
0.
0.
0.
0.
0.
0.
0.
0.
0.
0.
0.
0.
0.
0.
0.
0.
0.
0.
0.
0.
0.
0.
0.
0.
0.
0.
0.
0.
0.
0.
0.
0.
0.
0.
0.
0.
0.
0.
0.
0.
0.
0.
0.
0.
0.
0.
0.
0.
0.
0.
0.
0.
0.
0.
0.
0.
0.
0.
0.
0.
0.
0.
0.
0.
0.
0.
0.
0.
0.
0.
0.
0.
0.
0.
0.
0.
0.
0.
0.
0.
0.
0.
0.
0.
0.
0.
0.
0.
0.
0.
0.
0.
0.
0.
0.
0.
0.
0.
0.
0.
0.
0.
0.
0.
0.
0.
0.
0.
0.
0.
0.
0.
0.
0.
0.
0.
0.
0.
0.
0.
0.
0.
0.
0.
0.
0.
0.
0.
0.
0.
0.
0.
0.
0.
0.
0.
0.
0.
0.
0.
0.
0.
0.
0.
0.
0.
0.
0.
0.
0.
0.
0.
0.
0.
0.
0.
0.
0.
0.
0.
0.
0.
0.
0.
0.
0.
0.
0.
0.
0.
0.
0.
0.
0.
0.
0.
0.
0.
0.
0.
0.
0.
0.
0.
0.
0.
0.
0.
0.
0.
0.
0.
0.
0.
0.
0.
0.
0.
0.
0.
0.
0.
0.
0.
0.
0.
0.
0.
0.
0.
0.
0.
0.
0.
0.
0.
0.
0.
0.
0.
0.
0.
0.
0.
0.
0.
0.
0.
0.
0.
0.
0.
0.
0.
0.
0.
0.
0.
0.
0.
0.
0.
0.
0.
0.
0.
0.
0.
0.
0.
0.
0.
0.
0.
0.
0.
0.
0.
0.
0.
0.
0.
0.
0.
0.
0.
0.
0.
0.
0.
0.
0.
0.
0.
0.
0.
0.
0.
0.
0.
0.
0.
0.
0.
0.
0.
0.
0.
0.
0.
0.
0.
0.
0.
0.
0.
0.
0.
0.
0.
0.
0.
0.
0.
0.
0.
0.
0.
0.
0.
0.
0.
0.
0.
0.
0.
0.
0.
0.
0.
0.
0.
0.
0.
0.
0.
0.
0.
0.
0.
0.
0.
0.
0.
0.
0.
0.
0.
0.
0.
0.
0.
0.
0.
0.
0.
0.
0.
0.
0.
0.
0.
0.
0.
0.
0.
0.
0.
0.
0.
0.
0.
0.
0.
0.
0.
0.
0.
0.
0.
0.
0.
0.
0.
0.
0.
0.
0.
0.
0.
0.
0.
0.
0.
0.
0.
0.
0.
0.
0.
0.
0.
0.
0.
0.
0.
0.
0.
0.
0.
0.
0.
0.
0.
0.
0.
0.
0.
0.
0.
0.
0.
0.
0.
0.
0.
0.
0.
0.
0.
0.
0.
0.
0.
0.
0.
0.
0.
0.
0.
0.
0.
0.
0.
0.
0.
0.
0.
0.
0.
0.
0.
0.
0.
0.
0.
0.
0.
0.
0.
0.
0.
0.
0.
0.
0.
0.
0.
0.
0.
0.
0.
0.
0.
0.
0.
0.
0.
0.
0.
0.
0.
0.
0.
0.
0.
0.
0.
0.
0.
0.
0.
0.
0.
0.
0.
0.
0.
0.
0.
0.
0.
0.
0.
0.
0.
0.
0.
0.
0.
0.
0.
0.
0.
0.
0.
0.
0.
0.
0.
0.
0.
0.
0.
0.
0.
0.
0.
0.
0.
0.
0.
0.
0.
0.
0.
0.
0.
0.
0.
0.
0.
0.
0.
0.
0.
0.
0.
0.
0.
0.
0.
0.
0.
0.
0.
0.
0.
0.
0.
0.
0.
0.
0.
0.
0.
0.
0.
0.
0.
0.
0.
0.
0.
0.
0.
0.
0.
0.
0.
0.
0.
0.
0.
0.
0.
0.
0.
0.
0.
0.
0.
0.
0.
0.
0.
0.
0.
0.
0.
0.
0.
0.
0.
0.
0.
0.
0.
0.
0.
0.
0.
0.
0.
0.
0.
0.
0.
0.
0.
0.
0.
0.
0.
0.
0.
0.
0.
0.
0.
0.
0.
0.
0.
0.
0.
0.
0.
0.
0.
0.
0.
0.
0.
0.
0.
0.
0.
0.
0.
0.
0.
0.
0.
0.
0.
0.
0.
0.
0.
0.
0.
0.
0.
0.
0.
0.
0.
0.
0.
0.
0.
0.
0.
0.
0.
0.
0.000
0.000
0.000
0.000
0.000
0.000
0.
0.
0.
0.
0.
0.
0.
0.
0.
0.
0.
0.
0.
0.
0.
0.
0.
0.
0.
0.
0.
0.
0.
0.
0.
0.
0.
0.
0.
0.
0.
0.
0.
0.
0.
0.
0.
0.
0.
0.
0.
0.
0.
0.
0.
0.
0.
0.000
0.000
0.000
0.000
0.000
0.000
0.000
0.000
0.000
0.
0.
0.
0.
0.
0.
0.
0.
0.
0.
0.
0.
0.
0.
0.
0.
0.
0.
0.
0.
0.
0.
0.
0.
0.
0.
0.
0.
0.
0.
0.
0.
0.
0.
0.
0.
0.
0.
0.
0.
0.
0.
0.
0.
0.
0.000
0.000
0.000
0.001
0.001
0.001
0.001
0.000
0.000
0.000
0.000
0.000
0.
0.
0.
0.
0.
0.
0.
0.
0.
0.
0.
0.
0.
0.
0.
0.
0.
0.
0.
0.
0.
0.
0.
0.
0.
0.
0.
0.
0.
0.
0.
0.
0.
0.
0.
0.000
0.000
0.000
0.000
0.000
0.000
0.000
0.000
0.000
0.001
0.001
0.001
0.001
0.
0.000
0.001
0.001
0.001
0.001
0.000
0.000
0.
0.
0.
0.
0.
0.
0.
0.
0.
0.
0.
0.
0.
0.
0.
0.
0.
0.
0.
0.
0.
0.
0.
0.
0.
0.
0.
0.
0.
0.
0.
0.
0.
0.000
0.000
0.001
0.001
0.001
0.001
0.001
0.001
0.001
0.002
0.002
0.002
0.001
0.000
-0.002
-0.002
-0.001
0.001
0.001
0.001
0.001
0.000
0.
0.
0.
0.
0.
0.
0.
0.
0.
0.
0.
0.
0.
0.
0.
0.
0.
0.
0.
0.
0.
0.
0.
0.
0.
0.
0.
0.
0.
0.
0.
0.000
0.000
0.001
0.001
0.001
0.001
0.002
0.002
0.002
0.003
0.003
0.003
0.003
0.002
0.000
-0.003
-0.006
-0.007
-0.004
-0.001
0.001
0.002
0.001
0.001
0.000
0.
0.
0.
0.
0.
0.
0.
0.
0.
0.
0.
0.
0.
0.
0.
0.
0.
0.
0.
0.
0.
0.
0.
0.
0.
0.
0.
0.
0.
0.
0.000
0.001
0.001
0.001
0.001
0.001
0.002
0.002
0.003
0.003
0.004
0.003
0.003
0.002
-0.002
-0.008
-0.012
-0.012
-0.008
-0.002
0.001
0.002
0.002
0.001
0.000
0.000
0.
0.
0.
0.
0.
0.
0.
0.
0.
0.
0.
0.
0.
0.
0.
0.
0.
0.
0.
0.
0.
0.
0.
0.
0.
0.
0.
0.
0.000
0.001
0.001
0.001
0.000
-0.001
-0.002
-0.002
-0.001
0.000
-0.001
-0.004
-0.007
-0.005
-0.004
-0.007
-0.013
-0.018
-0.017
-0.012
-0.005
0.000
0.003
0.003
0.002
0.001
0.000
0.
0.
0.
0.
0.
0.
0.
0.
0.
0.
0.
0.
0.
0.
0.
0.
0.
0.
0.
0.
0.
0.
0.
0.
0.
0.
0.
0.
0.000
0.001
0.001
0.000
-0.005
-0.020
-0.051
-0.043
-0.016
-0.013
-0.030
-0.126
-0.238
-0.161
-0.046
-0.021
-0.020
-0.023
-0.021
-0.016
-0.011
-0.006
0.000
0.003
0.003
0.002
0.001
0.000
0.000
0.000
0.000
0.000
0.000
0.000
0.000
0.
0.
0.
0.
0.
0.
0.
0.
0.
0.
0.
0.
0.
0.
0.
0.
0.
0.
0.
0.000
0.000
0.001
0.001
-0.002
-0.023
-0.238
-0.485
-0.262
-0.034
-0.034
-0.207
-0.600
-0.369
-0.591
-0.360
-0.058
-0.038
-0.033
-0.030
-0.031
-0.051
-0.058
-0.022
-0.001
0.003
0.003
0.002
0.001
0.000
0.000
0.000
0.000
0.000
0.000
0.000
0.000
0.
0.
0.
0.
0.
0.
0.
0.
0.
0.
0.
0.
0.
0.
0.
0.
0.
0.
0.000
0.001
0.001
0.001
-0.004
-0.084
-0.603
15.716
71.576
-0.196
0.008
-0.372
2.986
2360.036
25.939
-0.610
-0.076
-0.063
-0.066
-0.062
-0.069
-0.210
-0.319
-0.114
-0.013
0.003
0.004
0.002
0.001
0.001
0.001
0.001
0.001
0.001
0.000
0.001
0.000
0.000
0.
0.
0.
0.
0.
0.
0.
0.
0.
0.
0.
0.
0.
0.
0.
0.
0.
0.000
0.001
0.001
0.001
-0.004
-0.101
-0.523
277.380
2676.468
-0.094
0.167
0.115
0.549
441.031
5.803
0.732
1.733
0.146
-0.098
-0.009
-0.049
-0.406
-0.564
-0.225
-0.024
0.002
0.004
0.003
0.002
0.002
0.001
0.000
0.000
0.
0.001
0.001
0.001
0.000
0.000
0.
0.
0.
0.
0.
0.
0.
0.
0.
0.
0.
0.
0.
0.
0.
0.
0.000
0.001
0.001
0.001
-0.001
-0.036
-0.358
-0.271
0.742
-0.591
-0.090
0.423
0.339
0.627
0.383
264.866
1550.472
11.969
0.055
1393.924
151.948
3.386
-0.371
-0.143
-0.022
0.000
0.003
0.004
0.003
0.001
-0.001
-0.004
-0.005
-0.004
-0.001
0.001
0.001
0.001
0.000
0.
0.
0.
0.
0.
0.
0.
0.
0.
0.
0.
0.
0.
0.
0.
0.
0.
0.000
0.001
0.001
0.001
-0.004
-0.042
-0.228
-0.375
-0.055
1.015
46.719
14.289
1.571
0.513
980.418
12532.281
15.110
0.283
135.775
100189.023
87.514
0.111
-0.218
-0.030
-0.005
-0.002
0.001
0.002
-0.002
-0.006
-0.008
-0.009
-0.010
-0.007
-0.001
0.001
0.002
0.001
0.001
0.
0.
0.
0.
0.
0.
0.
0.
0.
0.
0.
0.
0.
0.
0.
0.
0.000
0.001
0.001
0.002
0.002
-0.001
-0.017
0.057
22130.201
160.648
718.383
32.751
2.654
1.576
14.498
228.393
9.142
1.505
4.560
144.729
36.586
1.317
-0.455
1.397
0.568
0.003
-0.005
-0.001
-0.005
-0.009
0.036
0.057
-0.016
-0.016
-0.006
0.
0.002
0.001
0.001
0.
0.
0.
0.
0.
0.
0.
0.
0.
0.
0.
0.
0.
0.
0.
0.
0.000
0.001
0.001
0.002
0.003
0.002
-0.042
-0.216
3927.864
100070.617
39186.711
822.894
67.311
10.249
0.817
3.736
0.316
0.281
3.093
3.247
2.877
-0.573
9.173
6956.569
328.962
0.433
-0.010
-0.006
-0.009
-0.013
0.192
0.316
-0.011
-0.031
-0.017
-0.003
0.001
0.001
0.001
0.
0.
0.
0.
0.
0.
0.
0.
0.
0.
0.
0.
0.
0.
0.
0.
0.
0.000
0.001
0.002
0.003
0.003
-0.039
-0.454
13.644
198.874
115.656
39166.059
113.851
9.602
-0.083
0.262
4.510
1.434
9.554
5.265
0.386
25.427
49.695
100108.703
2396.529
0.840
-0.025
-0.011
-0.015
-0.032
0.004
0.802
0.339
-0.038
-0.035
-0.012
-0.002
0.001
0.001
0.
0.
0.
0.
0.
0.
0.
0.
0.
0.
0.
0.
0.
0.
0.
0.
0.
0.
0.000
0.001
0.003
0.004
-0.008
-0.153
-0.606
-0.548
1.487
16.361
1.713
1.294
4.777
1.693
28.306
7.084
1182.659
1566.739
3.804
871.575
3190.011
100034.305
32.049
-0.263
-0.089
-0.020
-0.020
-0.044
0.106
9389.331
11.715
0.203
-0.041
-0.029
-0.009
0.000
0.001
0.
0.
0.
0.
0.
0.
0.
0.
0.
0.
0.
0.
0.
0.
0.
0.
0.
0.
0.000
0.001
0.003
0.004
0.003
-0.017
-0.095
-0.169
-0.083
-0.057
-0.098
83.395
776.676
6.736
2.233
3.560
1742.231
584.804
11.924
54.841
76.108
1408.393
21.736
-0.508
-0.379
-0.039
-0.024
-0.048
-0.036
2.711
35.248
9.493
3.633
0.058
-0.018
-0.004
0.000
0.
0.
0.
0.
0.
0.
0.
0.
0.
0.
0.000
0.000
0.000
0.000
0.000
0.000
0.000
0.
0.000
0.001
0.002
0.003
-0.002
-0.056
-0.350
-0.509
2.051
3.986
0.074
13.309
110.585
0.454
0.949
0.196
3.211
91.098
1.130
4.072
2.896
20.433
312.106
0.548
-0.555
-0.064
-0.033
-0.051
-0.027
24.370
100003.461
2894.375
2243.087
2.019
-0.022
-0.007
0.000
0.
0.
0.
0.
0.
0.
0.000
0.000
0.000
0.000
0.000
0.000
0.001
0.001
0.001
0.001
0.001
0.000
0.000
0.001
0.002
0.002
-0.004
-0.070
-0.444
-0.363
10.967
22.417
0.536
2.546
1.141
-0.386
0.073
-0.062
-0.374
-0.578
-0.554
0.282
1.373
-0.077
-0.058
0.061
-0.174
-0.063
-0.112
-0.238
-0.161
6.649
2139.790
1921.233
10992.344
2.841
-0.021
-0.007
0.000
0.
0.
0.
0.
0.
0.000
0.000
0.000
0.000
0.001
0.001
0.001
0.001
0.001
0.001
0.001
0.001
0.001
0.000
0.001
0.002
0.002
-0.002
-0.035
-0.182
-0.261
0.792
2.380
0.301
-0.296
-0.357
2.623
-0.353
-0.083
1.363
22.660
22.306
9.077
126.890
265.802
10.172
279.672
9.658
-0.031
-0.402
-0.538
-0.569
-0.145
0.783
1.627
2.562
0.042
-0.015
-0.004
0.000
0.
0.
0.
0.
0.000
0.000
0.000
0.001
0.001
0.001
0.001
0.001
0.001
0.001
0.001
0.001
0.001
0.001
0.001
0.001
0.001
0.002
0.000
-0.012
-0.036
0.228
1.487
0.626
-0.075
-0.529
160.228
9940.816
1.392
0.309
23.447
25704.240
22419.281
268.237
100218.273
754.526
325.101
100448.305
72.001
0.102
-0.428
7.573
-0.389
-0.395
-0.041
-0.022
-0.020
-0.015
-0.007
-0.001
0.000
0.
0.
0.
0.000
0.000
0.000
0.000
0.000
-0.001
-0.001
0.000
0.001
0.001
0.001
0.000
0.000
0.000
0.001
0.001
0.001
0.002
0.002
0.002
-0.003
-0.009
0.102
0.494
-0.205
-0.473
3.887
705.314
100129.305
44.888
0.310
3.572
299.907
273.168
83.831
49143.504
523.977
77.701
6451.770
4486.865
-0.377
-0.284
0.302
-0.502
-0.277
-0.025
-0.008
-0.005
-0.002
0.
0.001
0.001
0.
0.
0.000
0.000
0.000
0.000
-0.001
-0.004
-0.008
-0.011
-0.009
-0.004
-0.002
-0.001
-0.001
0.000
0.
0.001
0.001
0.001
0.002
0.002
0.002
-0.001
-0.008
-0.021
-0.056
0.012
8.680
35.250
768.857
9053.061
792.200
1.947
0.063
0.388
0.142
1.129
76641.867
3037.817
-0.214
278.446
623.114
-0.357
64.808
486.793
2.942
-0.069
-0.013
0.001
0.003
0.002
0.002
0.001
0.000
0.
0.
0.000
0.000
0.000
0.000
-0.004
-0.013
-0.020
-0.021
-0.024
-0.021
-0.010
-0.005
-0.003
-0.001
0.
0.001
0.001
0.002
0.002
0.002
0.001
-0.005
-0.034
-0.072
0.042
2.357
4826.981
18658.188
274.619
36.375
1035.596
0.034
0.061
0.183
-0.134
-0.494
0.869
2.086
17.405
1.274
71048.602
53.896
1441.003
95339.867
16.343
-0.133
-0.035
-0.001
0.004
0.003
0.002
0.000
0.000
0.
0.
0.000
0.000
0.001
-0.001
-0.009
-0.018
0.082
1.153
0.369
-0.034
-0.025
-0.014
-0.006
-0.003
0.000
0.001
0.003
0.002
0.002
0.002
-0.002
-0.040
-0.116
0.063
33.333
343.933
961.756
850.229
12.014
0.308
65.215
-0.027
-0.361
-0.046
-0.065
-0.044
2.308
7.453
719.166
204.048
4882.544
100112.094
100018.008
849.102
1.364
-0.546
-0.199
-0.011
0.003
0.003
0.001
0.000
0.
0.
0.
0.000
0.001
0.001
0.000
-0.011
-0.018
0.350
2.508
0.889
0.335
-0.001
-0.023
-0.017
-0.015
-0.009
-0.001
0.003
0.003
0.003
0.002
-0.010
-0.113
0.229
144.817
2241.384
100042.555
6205.262
535.911
16.944
6.950
2085.756
6.259
-0.267
0.171
0.086
0.059
2.456
14.581
100006.609
26696.771
100032.750
252.612
1730.556
137.321
127.468
-0.078
-0.469
-0.023
0.002
0.002
0.001
0.000
0.
0.
0.000
0.001
0.002
0.002
0.002
-0.007
-0.024
-0.024
0.238
50.440
400.240
3.561
-0.042
-0.112
-0.257
-0.185
-0.037
-0.001
0.003
0.003
0.002
-0.013
-0.110
3.643
20123.912
100019.117
147.304
45.155
25830.701
68.607
117.044
37.763
0.559
1.315
118.744
31.070
0.762
0.106
0.775
59.516
64.427
100998.234
7583.223
0.823
2.125
2.658
-0.539
-0.301
-0.015
0.002
0.002
0.001
0.000
0.
0.000
0.001
0.001
0.002
0.004
0.004
-0.001
-0.022
-0.043
0.748
1537.883
100005.727
24.355
-0.100
-0.620
-0.501
-0.438
-0.226
-0.016
0.002
0.004
0.004
-0.006
-0.089
0.129
120.521
272.751
-0.401
0.318
173.718
11.649
8797.071
401.514
0.361
5.837
3816.011
844.942
62.022
2.492
-0.058
-0.231
-0.216
1840.223
247.494
-0.495
-0.126
-0.225
-0.293
-0.056
-0.002
0.003
0.002
0.001
0.000
0.
0.000
0.001
0.002
0.003
0.005
0.004
0.000
-0.016
-0.039
1.808
2699.837
8991.851
6.214
-0.110
-0.264
5089.555
1131.212
0.052
-0.032
-0.002
0.004
0.005
0.002
-0.025
-0.098
-0.408
-0.525
-0.494
22.770
2.060
1.270
20.987
5.466
-0.005
8.275
520.336
100011.984
307.796
2.129
-0.225
-0.410
-0.631
-0.653
-0.444
2.913
2.069
0.001
-0.034
-0.008
0.002
0.003
0.002
0.001
0.000
0.
0.001
0.001
0.002
0.003
0.003
0.
-0.006
-0.024
-0.054
1.597
767.921
1721.225
4.752
2.620
1.217
3470.775
10769.336
6.711
-0.005
-0.008
0.003
0.006
0.005
-0.024
-0.478
-0.482
7.425
-0.433
0.852
-0.398
-0.355
1.577
8.526
0.571
70.264
6966.297
273.449
8.103
-0.121
-0.646
-0.521
-0.425
-0.181
0.859
64.803
36.107
0.260
-0.014
-0.002
0.003
0.003
0.002
0.001
0.
0.
0.001
0.002
0.003
0.002
-0.002
-0.010
-0.019
-0.049
-0.153
0.306
105.568
45.833
0.778
32.731
1.291
4288.407
96465.273
21.242
-0.034
-0.016
0.002
0.006
0.003
-0.048
-0.560
32.407
4471.374
3.976
-0.020
0.467
-0.458
-0.008
1.596
0.001
2.285
20.118
4.386
1.677
-0.241
-0.616
0.088
-0.107
-0.061
3.002
7.889
3.549
0.025
-0.012
0.000
0.003
0.003
0.002
0.001
0.
0.
0.001
0.002
0.002
0.001
-0.007
-0.018
-0.029
-0.071
-0.449
-0.134
11636.180
57.793
-0.098
2.923
-0.559
4.526
1282.917
30.454
-0.334
-0.035
0.002
0.006
0.002
-0.034
-0.438
2.311
320.158
157.209
0.949
0.735
3.090
2.869
0.605
-0.212
0.761
-0.200
513.194
133.063
1.795
0.923
-0.012
0.021
-0.144
48.361
126.549
-0.520
-0.174
-0.013
0.001
0.003
0.002
0.001
0.001
0.
0.
0.001
0.002
0.002
0.000
-0.011
-0.025
-0.033
-0.054
-0.122
0.561
1.091
5.096
20.188
20.576
2.278
-0.426
-0.590
-0.597
-0.279
-0.017
0.004
0.006
0.001
-0.023
-0.019
109.177
100025.641
172.453
0.678
20.486
124.315
3298.240
2680.942
10.562
7.641
-0.633
0.725
1.207
31.220
24.301
0.389
-0.087
-0.432
4.617
12.749
-0.579
-0.129
-0.006
0.003
0.003
0.002
0.001
0.
0.
0.
0.001
0.003
0.003
0.001
-0.008
-0.027
-0.044
-0.011
4.524
22.031
7.258
2250.632
710.118
20001.887
1377.067
0.879
-0.232
-0.154
-0.032
0.000
0.006
0.005
-0.005
-0.072
-0.278
5.782
755.531
76.159
1.386
276.881
37.036
5642.713
978.239
-0.003
-0.614
-0.598
-0.104
3.842
59.753
21.545
1.437
-0.063
-0.269
-0.575
-0.560
-0.306
-0.029
0.001
0.003
0.002
0.001
0.001
0.
0.
0.
0.001
0.002
0.003
0.002
-0.002
-0.016
-0.038
-0.050
0.814
3.209
3.011
6306.569
23.268
4399.203
867.261
2.461
-0.025
-0.015
0.001
0.005
0.006
0.003
-0.011
-0.135
-0.416
-0.370
0.103
0.210
0.056
197.943
1.659
5.058
1.205
-0.126
-0.167
-0.084
-0.349
4.057
251.944
100004.414
129.840
0.081
-0.049
-0.072
-0.063
-0.020
0.
0.003
0.003
0.002
0.001
0.000
0.
0.
0.
0.001
0.002
0.003
0.004
0.003
-0.004
-0.023
-0.054
-0.230
-0.117
19.056
-0.578
1.798
13137.938
100001.016
14.050
-0.544
-0.122
-0.001
0.006
0.006
0.001
-0.015
-0.076
-0.186
-0.188
-0.227
-0.075
-0.042
-0.029
-0.033
-0.032
-0.024
-0.018
-0.013
-0.253
-0.618
90.658
721.046
11144.055
44.427
-0.375
-0.065
-0.014
-0.005
0.001
0.003
0.003
0.002
0.001
0.000
0.000
0.
0.
0.
0.001
0.001
0.003
0.005
0.006
0.003
-0.021
-0.163
-0.249
-0.266
-0.203
-0.189
0.034
28.129
64.589
1.712
-0.600
-0.104
0.000
0.006
0.005
0.
-0.013
-0.022
-0.020
-0.040
-0.054
-0.030
-0.020
-0.018
-0.021
-0.021
-0.012
-0.003
-0.013
-0.433
5.070
100003.781
45789.387
97174.500
560.533
-0.601
-0.172
-0.017
-0.004
-0.001
0.000
0.002
0.001
0.001
0.000
0.000
0.
0.
0.
0.
0.001
0.003
0.005
0.007
0.003
-0.076
-0.493
11.249
96.011
274.366
13.831
0.490
-0.129
-0.333
-0.537
-0.289
-0.028
0.003
0.005
0.004
0.001
-0.004
-0.008
-0.011
-0.013
-0.015
-0.014
-0.011
-0.021
-0.090
-0.207
-0.128
-0.021
-0.008
-0.236
-0.559
140.980
20.701
17329.471
3037.709
-0.603
-0.184
-0.015
-0.006
-0.004
-0.001
0.001
0.001
0.001
0.000
0.000
0.
0.
0.
0.
0.001
0.002
0.005
0.006
0.000
-0.134
-0.599
1439.300
23305.686
100205.438
1286.504
3.901
-0.067
-0.080
-0.071
-0.025
0.000
0.005
0.004
0.004
0.002
0.001
-0.002
-0.005
-0.007
-0.007
-0.005
-0.010
-0.100
-0.600
-0.496
-0.329
-0.104
-0.009
-0.041
-0.368
-0.543
-0.454
0.155
-0.307
-0.540
-0.064
-0.008
-0.004
-0.002
0.000
0.001
0.001
0.001
0.000
0.000
0.
0.
0.
0.000
0.001
0.002
0.004
0.004
-0.001
-0.066
-0.570
1.757
6.959
101.449
188.839
1.305
-0.098
-0.027
-0.009
0.001
0.005
0.004
0.003
0.003
0.003
0.002
0.001
0.001
0.001
0.001
0.001
-0.014
-0.271
0.259
11387.455
1002.145
-0.147
-0.055
-0.005
-0.020
-0.048
-0.097
-0.306
-0.270
-0.068
-0.008
-0.004
-0.001
0.001
0.001
0.001
0.001
0.001
0.000
0.
0.
0.
0.
0.000
0.001
0.002
0.002
0.000
-0.023
-0.116
-0.196
-0.373
0.014
2.458
13.066
-0.530
-0.324
-0.028
0.000
0.004
0.004
0.003
0.002
0.002
0.002
0.002
0.002
0.002
0.003
0.003
0.002
-0.009
-0.159
0.209
19957.283
1280.011
-0.111
-0.120
-0.011
0.003
0.002
-0.002
-0.011
-0.009
-0.002
0.001
0.001
0.001
0.001
0.001
0.001
0.001
0.000
0.000
0.
0.
0.
0.
0.000
0.001
0.002
0.002
-0.003
-0.051
-0.284
-0.488
-0.319
0.045
20.066
17309.676
16.613
-0.467
-0.029
0.002
0.004
0.004
0.002
0.001
0.001
0.002
0.002
0.002
0.002
0.003
0.003
0.003
-0.002
-0.018
-0.141
0.175
0.330
-0.511
-0.276
-0.020
0.003
0.005
0.004
0.004
0.003
0.003
0.002
0.002
0.002
0.001
0.001
0.001
0.000
0.000
0.
0.
0.
0.
0.
0.000
0.001
0.001
0.002
-0.001
-0.032
-0.174
-0.357
-0.213
-0.138
0.067
48.770
-0.350
-0.381
-0.018
0.003
0.004
0.003
0.001
0.001
0.001
0.001
0.001
0.001
0.001
0.002
0.003
0.003
0.002
-0.006
-0.039
-0.189
-0.517
-0.591
-0.153
-0.012
0.002
0.004
0.003
0.003
0.003
0.002
0.002
0.001
0.001
0.001
0.001
0.000
0.000
0.
0.
0.
0.
0.
0.
0.000
0.001
0.001
0.002
0.002
-0.006
-0.033
-0.065
-0.051
-0.067
-0.417
-0.588
-0.514
-0.078
-0.004
0.003
0.003
0.002
0.001
0.001
0.001
0.001
0.001
0.001
0.000
0.001
0.002
0.002
0.002
0.000
-0.007
-0.037
-0.109
-0.099
-0.027
-0.002
0.002
0.003
0.002
0.001
0.001
0.001
0.001
0.001
0.001
0.000
0.000
0.000
0.
0.
0.
0.
0.
0.
0.
0.
0.000
0.001
0.002
0.002
0.002
-0.001
-0.005
-0.006
-0.011
-0.036
-0.059
-0.034
-0.007
0.001
0.002
0.002
0.001
0.001
0.001
0.000
0.000
0.000
0.000
0.000
0.000
0.001
0.001
0.002
0.002
0.000
-0.003
-0.007
-0.006
-0.002
0.001
0.002
0.002
0.001
0.001
0.000
0.000
0.000
0.000
0.000
0.000
0.
0.
0.
0.
0.
0.
0.
0.
0.
0.
0.000
0.001
0.001
0.002
0.003
0.003
0.003
0.002
0.001
-0.001
-0.002
-0.001
0.001
0.002
0.002
0.001
0.001
0.000
0.000
0.000
0.000
0.000
0.000
0.000
0.000
0.000
0.001
0.001
0.001
0.001
0.001
0.001
0.001
0.001
0.002
0.001
0.001
0.000
0.
0.
0.
0.
0.
0.
0.
0.
0.
0.
0.
0.
0.
0.
0.
0.
0.
0.
0.000
0.001
0.002
0.002
0.003
0.003
0.003
0.003
0.002
0.002
0.002
0.001
0.001
0.001
0.001
0.000
0.
0.
0.
0.
0.
0.
0.
0.
0.
0.000
0.001
0.001
0.001
0.001
0.001
0.001
0.001
0.001
0.000
0.000
0.000
0.
0.
0.
0.
0.
0.
0.
0.
0.
0.
0.
0.
0.
0.
0.
0.
0.
0.
0.000
0.000
0.001
0.001
0.002
0.002
0.002
0.003
0.002
0.002
0.001
0.001
0.001
0.001
0.000
0.
0.
0.
0.
0.
0.
0.
0.
0.
0.
0.
0.000
0.000
0.000
0.001
0.001
0.001
0.000
0.000
0.000
0.
0.
0.
0.
0.
0.
0.
0.
0.
0.
0.
0.
0.
0.
0.
0.
0.
0.
0.
0.
0.
0.000
0.000
0.000
0.001
0.001
0.001
0.001
0.001
0.001
0.001
0.001
0.000
0.
0.
0.
0.
0.
0.
0.
0.
0.
0.
0.
0.
0.
0.
0.
0.000
0.000
0.000
0.000
0.000
0.000
0.
0.
0.
0.
0.
0.
0.
0.
0.
0.
0.
0.
0.
0.
0.
0.
0.
0.
0.
0.
0.
0.
0.
0.
0.000
0.000
0.000
0.000
0.000
0.000
0.000
0.000
0.
0.
0.
0.
0.
0.
0.
0.
0.
0.
0.
0.
0.
0.
0.
0.
0.
0.
0.
0.
0.
0.
0.
0.
0.
0.
0.
0.
0.
0.
0.
0.
0.
0.
0.
0.
0.
0.
0.
0.
0.
0.
0.
0.
0.
0.
0.
0.
0.
0.
0.
0.
0.
0.
0.
0.
0.
0.
0.
0.
0.
0.
0.
0.
0.
0.
0.
0.
0.
0.
0.
0.
0.
0.
0.
0.
0.
0.
0.
0.
0.
0.
0.
0.
0.
0.
0.
0.
0.
0.
0.
0.
0.
0.
0.
0.
0.
0.
0.
0.
0.
0.
0.
0.
0.
0.
0.
0.
0.
0.
0.
0.
0.
0.
0.
0.
0.
0.
0.
0.
0.
0.
0.
0.
0.
0.
0.
0.
0.
0.
0.
0.
0.
0.
0.
0.
0.
0.
0.
0.
0.
0.
0.
0.
0.
0.
0.
0.
0.
0.
0.
0.
0.
0.
0.
0.
0.
0.
0.
0.
0.
0.
0.
0.
0.
0.
0.
0.
0.
0.
0.
0.
0.
0.
0.
0.
0.
0.
0.
0.
0.
0.
0.
0.
0.
0.
0.
0.
0.
0.
0.
0.
0.
0.
0.
0.
0.
0.
0.
0.
0.
0.
0.
0.
0.
0.
0.
0.
0.
0.
0.
0.
0.
0.
0.
0.
0.
0.
0.
0.
0.
0.
0.
0.
0.
0.
0.
0.
0.
0.
0.
0.
0.
0.
0.
0.
0.
0.
0.
0.
0.
0.
0.
0.
0.
0.
0.
0.
0.
0.
0.
0.
0.
0.
0.
0.
0.
0.
0.
0.
0.
0.
0.
0.
0.
0.
0.
0.
0.
0.
0.
0.
0.
0.
0.
0.
0.
0.
0.
0.
0.
0.
0.
0.
0.
0.
0.
0.
0.
0.
0.
0.
0.
0.
0.
0.
0.
0.
0.
0.
0.
0.
0.
0.
0.
0.
0.
0.
0.
0.
0.
0.
0.
0.
0.
0.
0.
0.
0.
0.
0.
0.
0.
0.
0.
0.
0.
0.
0.
0.
0.
0.
0.
0.
0.
0.
0.
0.
0.
0.
0.
0.
0.
0.
0.
0.
0.
0.
0.
0.
0.
0.
0.
0.
0.
0.
0.
0.
0.
0.
0.
0.
0.
0.
0.
0.
0.
0.
0.
0.
0.
0.
0.
0.
0.
0.
0.
0.
0.
0.
0.
0.
0.
0.
0.
0.
0.
0.
0.
0.
0.
0.
0.
0.
0.
0.
0.
0.
0.
0.
0.
0.
0.
0.
0.
0.
0.
0.
0.
0.
0.
0.
0.
0.
0.
0.
0.
0.
0.
0.
0.
0.
0.
0.
0.
0.
0.
0.
0.
0.
0.
0.
0.
0.
0.
0.
0.
0.
0.
0.
0.
0.
0.
0.
0.
0.
0.
0.
0.
0.
0.
0.
0.
0.
0.
0.
0.
0.
0.
0.
0.
0.
0.
0.
0.
0.
0.
0.
0.
0.
0.
0.
0.
0.
0.
0.
0.
0.
0.
0.
0.
0.
0.
0.
0.
0.
0.
0.
0.
0.
0.
0.
0.
0.
0.
0.
0.
0.
0.
0.
0.
0.
0.
0.
0.
0.
0.
0.
0.
0.
0.
0.
0.
0.
0.
0.
0.
0.
0.
0.
0.
0.
0.
0.
0.
0.
0.
0.
0.
0.
0.
0.
0.
0.
0.
0.
0.
0.
0.
0.
0.
0.
0.
0.
0.
0.
0.
0.
0.
0.
0.
0.
0.
0.
0.
0.
0.
0.
0.
0.
0.
0.
0.
0.
0.
0.
0.
0.
0.
0.
0.
0.
0.
0.
0.
0.
0.
0.
0.
0.
0.
0.
0.
0.
0.
0.
0.
0.
0.
0.
0.
0.
0.
0.
0.
0.
0.
0.
0.
0.
0.
0.
0.
0.
0.
0.
0.
0.
0.
0.
0.
0.
0.
0.
0.
0.
0.
0.
0.
0.
0.
0.
0.
0.
0.
0.
0.
0.
0.
0.
0.
0.
0.
0.
0.
0.
0.
0.
0.
0.
0.
0.
0.
0.
0.
0.
0.
0.
0.
0.
0.
0.
0.
0.
0.
0.
0.
0.
0.
0.
0.
0.
0.
0.
0.
0.
0.
0.
0.
0.
0.
0.
0.
0.
0.
0.
0.
0.
0.
0.
0.
0.
0.
0.
0.
0.
0.
0.
0.
0.
0.
0.
0.
0.
0.
0.
0.
0.
0.
0.
0.
0.
0.
0.
0.
0.
0.
0.
0.
0.
0.
0.
0.
0.
0.
0.
0.
0.
0.
0.
0.
0.
0.
0.
0.
0.
0.
0.
0.
0.
0.
0.
0.
0.
0.
0.
0.
0.
0.
0.
0.
0.
0.
0.
0.
0.
0.
0.
0.
0.
0.
0.
0.
0.
0.
0.
0.
0.
0.
0.
0.
0.
0.
0.
0.
0.
0.
0.
0.
0.
0.
0.
0.
0.
0.
0.
0.
0.
0.
0.
0.
0.
0.
0.
0.
0.
0.
0.
0.
0.
0.
0.
0.
0.
0.
0.
0.
0.
0.
0.
0.
0.
0.
0.
0.
0.
0.
0.
0.
0.
0.
0.
0.
0.
0.
0.
0.
0.
0.
0.
0.
0.
0.
0.
0.
0.
0.
0.
0.
0.
0.
0.
0.
0.
0.
0.
0.
0.
0.
0.
0.
0.
0.
0.
0.
0.
0.
0.
0.
0.
0.
0.
0.
0.
0.
0.
0.
0.
0.
0.
0.
0.
0.
0.
0.
0.
0.
0.
0.
0.
0.
0.
0.
0.
0.
0.
0.
0.
0.
0.
0.
0.
0.
0.
0.
0.
0.
0.
0.
0.
0.
0.
0.
0.
0.
0.
0.
0.
0.
0.
0.
0.
0.
0.
0.
0.
0.
0.
0.
0.
0.
0.
0.
0.
0.
0.
0.
0.
0.
0.
0.
0.
0.
0.
0.
0.
0.
0.
0.
0.
0.
0.
0.
0.
0.
0.
0.
0.
0.
0.
0.
0.
0.
0.
0.
0.
0.
0.
0.
0.
0.
0.
0.
0.
0.
0.
0.
0.
0.
0.
0.
0.
0.
0.
0.
0.
0.
0.
0.
0.
0.
0.
0.
0.
0.
0.
0.
0.
0.
0.
0.
0.
0.
0.
0.
0.
0.
0.
0.
0.
0.
0.
0.
0.
0.
0.
0.
0.
0.
0.
0.
0.
0.
0.
0.
0.
0.
0.
0.
0.
0.
0.
0.
0.
0.
0.
0.
0.
0.
0.
0.
0.
0.
0.
0.
0.
0.
0.
0.
0.
0.
0.
0.
0.
0.
0.
0.
0.
0.
0.
0.
0.
0.
0.
0.
0.
0.
0.
0.
0.
0.
0.
0.
0.
0.
0.
0.
0.
0.
0.
0.
0.
0.
0.
0.
0.
0.
0.
0.
0.
0.
0.
0.
0.
0.
0.
0.
0.
0.
0.
0.
0.
0.
0.
0.
0.
0.
0.
0.
0.
0.
0.
0.
0.
0.
0.
0.
0.
0.
0.
0.
0.
0.
0.
0.
0.
0.
0.
0.
0.
0.
0.
0.
0.
0.
0.
0.
0.
0.
0.
0.000
0.000
0.
0.
0.
0.
0.
0.
0.
0.
0.
0.
0.
0.
0.
0.
0.
0.
0.
0.
0.
0.
0.
0.
0.
0.
0.
0.
0.
0.
0.
0.
0.
0.
0.
0.
0.
0.
0.
0.
0.
0.
0.
0.
0.
0.
0.
0.
0.
0.
0.
0.
0.000
0.000
0.000
0.000
0.000
0.000
0.000
0.000
0.
0.
0.
0.
0.
0.
0.
0.
0.
0.
0.
0.
0.
0.
0.
0.
0.
0.
0.
0.
0.
0.
0.
0.
0.
0.
0.
0.
0.
0.
0.
0.
0.
0.
0.
0.
0.
0.
0.
0.
0.
0.
0.
0.
0.
0.
0.000
0.000
0.000
0.000
0.001
0.001
0.001
0.000
0.000
0.000
0.
0.
0.
0.
0.
0.
0.
0.
0.
0.
0.
0.
0.
0.
0.
0.
0.
0.
0.
0.
0.
0.
0.
0.
0.
0.
0.
0.
0.
0.
0.
0.
0.
0.
0.
0.
0.
0.
0.000
0.000
0.
0.
0.000
0.000
0.000
0.000
0.001
0.001
0.001
0.001
0.001
0.001
0.001
0.001
0.001
0.000
0.
0.
0.
0.
0.
0.
0.
0.
0.
0.
0.
0.
0.
0.
0.
0.
0.
0.
0.
0.
0.
0.
0.
0.
0.
0.
0.
0.
0.
0.
0.
0.
0.
0.
0.000
0.000
0.000
0.001
0.001
0.001
0.001
0.001
0.001
0.001
0.001
0.002
0.001
0.002
0.001
0.001
0.001
0.002
0.001
0.001
0.001
0.000
0.
0.
0.
0.
0.
0.
0.
0.
0.
0.
0.
0.
0.
0.
0.
0.
0.
0.
0.
0.
0.
0.
0.
0.
0.
0.
0.
0.
0.
0.
0.
0.
0.000
0.000
0.001
0.001
0.001
0.001
0.002
0.002
0.002
0.002
0.002
0.003
0.003
0.003
0.002
0.002
0.001
0.001
0.002
0.002
0.002
0.001
0.001
0.000
0.
0.
0.
0.
0.
0.
0.
0.
0.
0.
0.
0.
0.
0.
0.
0.
0.
0.
0.
0.
0.
0.
0.
0.
0.
0.
0.
0.
0.
0.
0.000
0.001
0.001
0.001
0.001
0.001
0.002
0.002
0.003
0.003
0.004
0.004
0.004
0.004
0.003
0.003
0.001
0.001
0.002
0.002
0.003
0.003
0.002
0.001
0.001
0.000
0.
0.
0.
0.
0.
0.
0.
0.
0.
0.
0.
0.
0.
0.
0.
0.
0.
0.
0.
0.
0.
0.
0.
0.
0.
0.
0.
0.
0.000
0.000
0.001
0.001
0.001
0.
0.000
0.001
0.002
0.002
0.002
0.001
0.
0.001
0.003
0.003
0.002
0.000
-0.001
-0.001
0.001
0.002
0.003
0.003
0.002
0.001
0.000
0.
0.
0.
0.
0.
0.
0.
0.
0.
0.
0.
0.
0.
0.
0.
0.
0.
0.
0.
0.
0.
0.
0.
0.
0.
0.
0.
0.
0.000
0.001
0.001
0.001
-0.001
-0.006
-0.015
-0.013
-0.004
-0.002
-0.008
-0.034
-0.062
-0.042
-0.011
-0.002
-0.002
-0.005
-0.008
-0.008
-0.006
-0.002
0.002
0.003
0.003
0.002
0.000
0.000
0.000
0.000
0.000
0.000
0.000
0.000
0.
0.
0.
0.
0.
0.
0.
0.
0.
0.
0.
0.
0.
0.
0.
0.
0.
0.
0.
0.
0.
0.000
0.001
0.001
0.
-0.008
-0.060
-0.200
-0.170
-0.047
-0.016
-0.060
-0.322
-0.555
-0.420
-0.091
-0.023
-0.017
-0.022
-0.026
-0.025
-0.026
-0.016
-0.003
0.003
0.003
0.003
0.001
0.001
0.000
0.000
0.000
0.000
0.000
0.000
0.000
0.000
0.
0.
0.
0.
0.
0.
0.
0.
0.
0.
0.
0.
0.
0.
0.
0.
0.
0.
0.
0.000
0.001
0.001
-0.001
-0.024
-0.281
-0.557
-0.426
-0.319
-0.058
-0.150
-0.579
-0.518
-0.580
-0.254
-0.061
-0.056
-0.057
-0.047
-0.013
-0.047
-0.035
-0.013
0.001
0.004
0.003
0.002
0.001
0.001
0.000
0.000
0.000
0.000
0.001
0.000
0.000
0.000
0.
0.
0.
0.
0.
0.
0.
0.
0.
0.
0.
0.
0.
0.
0.
0.
0.
0.000
0.000
0.001
0.001
-0.001
-0.029
-0.365
-0.555
-0.584
-0.558
-0.103
-0.128
-0.430
-0.319
-0.438
2.853
0.253
-0.027
0.001
0.218
1.337
0.137
-0.063
-0.028
-0.002
0.004
0.004
0.003
0.001
0.001
0.001
0.000
0.000
0.001
0.001
0.001
0.001
0.000
0.
0.
0.
0.
0.
0.
0.
0.
0.
0.
0.
0.
0.
0.
0.
0.
0.
0.
0.000
0.001
0.001
0.000
-0.012
-0.126
-0.527
-0.618
-0.333
0.112
3.576
6.357
6.157
0.258
2915.996
133.198
4.989
32.006
7.576
14.618
3.043
-0.023
-0.038
-0.007
0.001
0.003
0.003
0.003
0.002
0.001
-0.001
-0.001
0.000
0.001
0.001
0.001
0.001
0.000
0.
0.
0.
0.
0.
0.
0.
0.
0.
0.
0.
0.
0.
0.
0.
0.
0.
0.000
0.001
0.001
0.002
0.000
-0.016
-0.073
-0.117
-0.049
12.166
33977.996
2374.011
2690.056
10.085
141.160
1982.981
122.937
902.194
83.816
100042.594
1379.369
0.659
-0.239
-0.032
-0.004
-0.002
0.002
0.003
0.002
-0.001
-0.004
-0.006
-0.004
-0.001
0.001
0.001
0.001
0.001
0.000
0.
0.
0.
0.
0.
0.
0.
0.
0.
0.
0.
0.
0.
0.
0.
0.
0.000
0.001
0.001
0.002
0.003
0.001
-0.008
-0.019
2.400
31.688
71458.930
1699.336
1764.971
2404.358
809.729
100012.773
29666.799
1919.155
17.756
22411.604
100538.172
1129.508
-0.448
0.108
0.076
-0.004
-0.002
0.002
0.001
-0.004
-0.008
-0.011
-0.012
-0.006
-0.001
0.001
0.001
0.001
0.001
0.
0.
0.
0.
0.
0.
0.
0.
0.
0.
0.
0.
0.
0.
0.
0.
0.
0.000
0.001
0.002
0.003
0.002
-0.037
-0.392
6.898
338.947
100030.016
1266.996
81986.078
782.977
13.636
84.822
165.642
26645.357
6.666
2.338
2360.775
44.739
0.249
26.168
6.696
0.062
-0.005
0.001
0.
-0.008
-0.016
-0.024
-0.026
-0.017
-0.006
-0.001
0.001
0.001
0.001
0.
0.
0.
0.
0.
0.
0.
0.
0.
0.
0.
0.
0.
0.
0.
0.
0.
0.000
0.000
0.002
0.003
0.003
-0.027
-0.475
-0.540
3.198
162.464
100026.188
81898.680
595.614
0.404
-0.538
1.465
61.218
9388.836
8.298
4.356
3531.588
27.474
100.912
17.134
0.107
-0.013
-0.001
-0.001
-0.012
-0.027
-0.035
-0.040
-0.035
-0.019
-0.007
-0.001
0.001
0.001
0.
0.
0.
0.
0.
0.
0.
0.
0.
0.
0.
0.
0.
0.
0.
0.
0.
0.
0.000
0.001
0.003
0.003
-0.005
-0.096
-0.473
-0.531
2.004
20.943
6.447
1.279
-0.170
-0.185
-0.622
0.326
3697.039
9419.038
49.064
100120.734
3957.355
4826.307
8.802
-0.074
-0.037
-0.007
-0.004
-0.016
-0.034
0.016
-0.033
-0.042
-0.035
-0.021
-0.007
0.000
0.001
0.
0.
0.
0.
0.
0.
0.
0.
0.
0.
0.
0.000
0.000
0.000
0.000
0.000
0.
0.
0.000
0.001
0.003
0.004
0.003
-0.010
-0.046
-0.064
0.205
0.333
-0.145
-0.184
0.160
1.224
6.633
1.045
78.053
15078.330
3742.011
100045.508
64.863
54.710
1.093
-0.459
-0.103
-0.024
-0.013
-0.022
-0.035
0.033
0.888
0.486
2.081
0.026
-0.015
-0.003
0.000
0.
0.
0.
0.
0.
0.
0.
0.
0.
0.000
0.000
0.000
0.000
0.001
0.001
0.001
0.000
0.000
0.000
0.001
0.002
0.003
0.002
-0.008
-0.035
0.520
186.724
538.095
2.046
-0.118
0.993
24.741
1912.888
26.134
1.002
39.208
56.996
100399.602
5806.983
-0.456
-0.421
-0.554
-0.140
-0.046
-0.040
-0.051
-0.049
0.820
30.837
40.534
168.515
0.786
-0.018
-0.006
0.
0.
0.
0.
0.
0.
0.
0.
0.000
0.000
0.000
0.000
0.001
0.001
0.001
0.001
0.001
0.001
0.001
0.000
0.001
0.002
0.003
0.001
-0.012
-0.040
1.994
11537.383
100010.383
12.043
0.145
0.638
5.574
129.570
6.145
-0.176
-0.320
-0.406
311.044
79.482
0.707
12.025
3.632
0.027
-0.076
-0.244
-0.559
-0.416
0.270
7.918
195.812
751.026
0.616
-0.019
-0.006
0.000
0.
0.
0.
0.
0.
0.000
0.000
0.000
0.000
0.001
0.001
0.001
0.001
0.001
0.000
0.001
0.001
0.001
0.001
0.001
0.002
0.002
0.000
-0.011
-0.017
1.570
48.797
6187.078
84.219
-0.376
0.401
11.991
-0.290
-0.205
-0.059
0.431
0.034
-0.034
884.583
1011.081
489.330
22.086
0.910
-0.124
-0.361
13.622
-0.161
-0.445
0.033
1.411
2.470
-0.004
-0.014
-0.003
0.
0.
0.
0.
0.
0.000
0.000
0.000
0.001
0.001
0.001
0.001
0.001
0.
-0.001
-0.001
-0.001
0.
0.000
0.001
0.001
0.001
0.002
0.000
-0.006
0.097
59.370
6961.561
277.736
14.857
-0.393
789.410
100003.438
10.057
-0.408
0.116
8.931
8.311
2.809
722.118
4097.532
100072.992
4327.610
19.218
-0.100
9.932
100004.344
554.330
-0.279
-0.054
-0.020
-0.018
-0.014
-0.006
-0.001
0.000
0.
0.
0.
0.000
0.000
0.000
0.001
0.000
0.001
0.001
0.001
-0.001
-0.003
-0.004
-0.005
-0.004
-0.002
0.000
0.000
0.001
0.002
0.002
0.001
-0.004
0.042
12.082
298.762
7.730
1.428
-0.301
64.320
2001.668
32.073
22.499
0.374
1.860
1.874
1.814
21.666
15.407
105.474
2166.627
4473.674
-0.073
12.584
1505.295
18.071
-0.196
-0.028
-0.007
-0.005
-0.002
0.000
0.000
0.000
0.
0.
0.
0.000
0.000
0.000
0.000
0.000
-0.001
-0.003
-0.003
-0.004
-0.008
-0.011
-0.012
-0.009
-0.006
-0.002
0.000
0.001
0.002
0.002
0.002
-0.002
-0.008
0.065
0.154
1.719
100004.273
2088.776
24.743
1679.239
65509.445
601.672
2.769
0.057
-0.019
-0.055
2.353
0.558
-0.420
277.853
622.863
1.849
526.913
392.662
3.215
-0.063
-0.018
-0.001
0.002
0.002
0.001
0.001
0.000
0.
0.
0.000
0.000
0.000
0.000
-0.001
-0.004
-0.009
-0.013
-0.014
-0.013
-0.014
-0.017
-0.015
-0.010
-0.006
-0.004
0.
0.002
0.002
0.002
0.002
-0.006
-0.036
-0.062
-0.246
1.639
7862.253
3322.466
3.312
75.101
510.071
52.712
22.515
0.179
-0.074
-0.146
2.241
1.790
3.796
-0.169
0.572
4.036
743.976
17155.680
12.366
-0.038
-0.020
0.000
0.003
0.002
0.001
0.000
0.000
0.
0.
0.000
0.000
0.001
0.001
-0.002
-0.009
-0.017
-0.024
-0.029
-0.029
-0.026
-0.024
-0.018
-0.011
-0.006
-0.004
0.001
0.003
0.003
0.002
-0.002
-0.039
-0.119
-0.071
1.043
43.080
4980.236
305.223
2.394
-0.212
-0.092
5.640
3.648
0.014
-0.054
4.280
3382.073
801.197
17121.559
36.553
28.447
91.295
905.358
50.171
0.394
-0.230
-0.046
-0.002
0.003
0.002
0.001
0.000
0.
0.
0.
0.000
0.001
0.001
0.001
-0.001
-0.012
-0.025
-0.036
-0.035
-0.029
-0.042
-0.037
-0.025
-0.018
-0.011
-0.004
0.002
0.004
0.004
0.002
-0.009
-0.108
0.217
157.784
335.389
178.198
100008.891
540.166
3819.839
64.936
-0.274
-0.531
-0.101
0.388
0.188
4.023
3011.333
658.378
10354.050
141.739
540.364
13.110
50.267
5.448
-0.510
-0.490
-0.079
-0.004
0.003
0.002
0.001
0.000
0.
0.
0.000
0.001
0.001
0.003
0.003
0.001
-0.011
-0.032
-0.039
0.675
1.902
0.045
-0.076
-0.072
-0.105
-0.073
-0.018
0.001
0.004
0.005
0.003
-0.011
-0.098
3.367
20124.830
100267.266
8.342
45.319
14312.917
100037.250
3498.290
83.656
-0.162
2.978
658.882
118.733
0.436
2.140
2.103
8.934
7.924
303.578
41.737
-0.399
-0.086
-0.430
-0.295
-0.049
-0.001
0.003
0.002
0.001
0.000
0.
0.000
0.001
0.001
0.003
0.004
0.004
0.002
-0.010
-0.035
-0.005
3.471
11.637
0.978
-0.027
-0.324
-0.604
-0.461
-0.105
-0.008
0.003
0.005
0.005
-0.003
-0.072
0.087
120.663
276.858
-0.095
0.139
5.926
99.583
100037.609
1236.668
0.467
15.119
100000.867
3809.457
2.015
-0.045
-0.062
-0.143
-0.456
18.148
4.000
-0.601
-0.114
-0.087
-0.053
-0.010
0.003
0.003
0.002
0.001
0.000
0.
0.001
0.001
0.002
0.003
0.003
0.002
-0.002
-0.016
-0.042
0.475
74.019
146.505
273.141
8.172
4.777
1.415
0.162
-0.078
-0.016
-0.002
0.004
0.006
0.004
-0.016
-0.064
-0.092
-0.130
-0.281
-0.664
-0.149
401.076
39209.688
67.772
2.012
0.625
42.377
141.818
5.514
0.020
-0.045
-0.086
-0.420
-0.586
-0.542
-0.235
-0.040
-0.020
-0.010
0.001
0.004
0.003
0.002
0.001
0.000
0.
0.001
0.001
0.002
0.002
-0.002
-0.009
-0.014
-0.031
-0.056
3.571
60606.195
100080.492
2459.849
34656.469
195.281
212.283
92.518
1.037
-0.016
-0.010
0.001
0.005
0.006
-0.004
-0.108
-0.535
-0.423
-0.196
-0.535
-0.322
22.464
452.060
100003.523
70.120
-0.255
1.506
4.695
0.472
0.050
-0.048
-0.170
-0.089
-0.098
-0.076
0.038
0.032
-0.012
-0.005
0.002
0.004
0.003
0.002
0.001
0.000
0.
0.001
0.002
0.001
-0.002
-0.011
-0.016
0.003
0.048
-0.061
2.940
8249.337
1416.258
28.917
4628.117
32.758
95369.102
3102.350
2.292
-0.052
-0.020
-0.002
0.004
0.004
-0.014
-0.214
-0.571
-0.377
-0.146
-0.170
-0.130
1.686
28.964
671.921
9.743
-0.485
-0.099
-0.290
-0.183
-0.074
-0.162
-0.219
-0.080
-0.037
-0.160
-0.282
-0.118
-0.026
-0.005
0.002
0.004
0.003
0.002
0.001
0.000
0.
0.001
0.002
0.000
-0.007
-0.019
0.011
1.501
9.640
0.758
4.475
4552.073
852.446
0.798
1.010
0.650
64.966
21.560
-0.153
-0.172
-0.026
-0.005
0.002
0.003
-0.015
-0.126
-0.263
0.710
0.220
-0.061
1.211
135.709
105.602
8.876
0.139
-0.448
-0.162
-0.032
-0.030
-0.066
-0.101
-0.113
-0.049
-0.082
-0.331
-0.518
-0.350
-0.043
-0.003
0.003
0.003
0.002
0.002
0.001
0.000
0.
0.001
0.002
0.000
-0.010
-0.025
0.015
3.860
37.607
13.501
54.183
270.298
56.946
172.689
672.717
2.297
-0.480
-0.479
-0.374
-0.084
-0.019
-0.005
0.001
-0.004
-0.058
-0.213
71.987
25.112
1.480
9.525
790.381
100062.664
29649.131
62.605
0.649
-0.546
-0.280
-0.087
-0.054
-0.010
-0.015
-0.043
-0.046
-0.131
-0.439
-0.572
-0.276
-0.030
0.001
0.003
0.003
0.002
0.001
0.000
0.
0.
0.001
0.002
0.
-0.007
-0.027
-0.040
0.278
11.175
1396.510
100010.070
3437.673
100148.813
100264.633
52556.734
7.060
-0.435
-0.086
-0.058
-0.023
-0.010
-0.003
0.000
-0.029
-0.395
-0.622
0.026
2.387
0.216
19.008
100007.625
1630.886
364.443
61.957
0.028
-0.225
-0.115
-0.055
-0.050
0.170
0.604
0.063
-0.045
-0.062
-0.147
-0.177
-0.059
-0.005
0.003
0.004
0.003
0.002
0.001
0.000
0.
0.
0.001
0.001
0.001
-0.003
-0.018
-0.040
-0.023
0.945
60.582
809.772
15.725
449.789
101.658
65.949
6.080
0.118
-0.027
-0.012
-0.005
-0.001
-0.001
-0.010
-0.066
-0.528
9.506
140.793
-0.567
-0.357
0.258
15.165
3.299
0.652
0.266
-0.044
-0.042
-0.042
-0.229
-0.407
2.712
28.512
2.010
-0.036
-0.033
-0.029
-0.023
-0.007
0.001
0.004
0.003
0.002
0.001
0.000
0.
0.
0.
0.001
0.001
0.002
0.002
-0.004
-0.021
-0.033
-0.032
0.087
0.117
-0.521
-0.143
0.189
13.164
26.163
0.236
-0.159
-0.021
0.001
0.003
0.000
-0.031
-0.237
-0.147
1.295
7.405
-0.377
-0.122
-0.039
-0.050
-0.057
-0.062
-0.078
-0.078
-0.032
-0.164
-0.520
3.545
27.538
45.380
1.527
-0.357
-0.060
-0.019
-0.043
-0.041
-0.012
0.001
0.003
0.002
0.001
0.000
0.
0.
0.
0.001
0.002
0.003
0.004
0.004
-0.003
-0.021
-0.073
-0.158
-0.151
5.903
59.173
2.309
0.871
1.252
-0.272
-0.140
-0.015
0.005
0.005
0.000
-0.033
-0.236
-0.187
0.609
0.746
0.205
0.113
-0.008
-0.042
-0.045
-0.052
-0.085
-0.094
-0.039
-0.293
-0.247
1439.803
327.468
494.608
87.493
-0.563
-0.144
-0.014
-0.032
-0.072
-0.030
-0.003
0.001
0.001
0.000
0.000
0.
0.
0.
0.001
0.002
0.003
0.005
0.006
0.002
-0.030
-0.315
-0.450
0.428
231.686
60616.742
43.453
1.013
0.120
-0.101
-0.044
-0.002
0.006
0.006
0.002
-0.012
-0.065
-0.048
0.
0.047
0.059
-0.014
-0.028
-0.041
-0.085
-0.159
-0.106
-0.051
-0.023
-0.171
-0.586
7.317
2.288
1276.856
348.644
-0.596
-0.161
-0.022
-0.074
-0.105
-0.035
-0.004
0.001
0.001
0.001
0.000
0.
0.
0.
0.000
0.002
0.003
0.005
0.005
0.000
-0.051
-0.571
-0.611
2.654
3402.085
100130.695
17.358
3.782
0.620
-0.017
-0.007
0.004
0.006
0.005
0.003
0.
-0.010
-0.023
-0.021
-0.013
-0.017
-0.018
-0.029
-0.090
-0.471
0.193
0.185
-0.029
-0.023
-0.043
-0.278
-0.591
-0.551
-0.507
-0.594
-0.546
-0.168
-0.178
-0.068
-0.044
-0.015
-0.002
0.001
0.001
0.000
0.000
0.
0.
0.
0.000
0.001
0.002
0.003
-0.001
-0.030
-0.116
-0.312
-0.598
30.710
8501.763
2704.335
5.031
0.203
0.043
-0.006
0.001
0.005
0.005
0.004
0.004
0.003
0.002
-0.001
-0.004
-0.005
-0.007
-0.008
-0.024
-0.192
0.734
435.736
212.291
1.172
-0.026
-0.017
-0.022
-0.041
-0.092
-0.283
-0.247
-0.066
-0.107
-0.105
-0.035
-0.007
-0.002
0.000
0.001
0.001
0.000
0.000
0.
0.
0.
0.001
0.001
0.002
0.001
-0.014
-0.196
-0.453
-0.252
-0.307
12.974
2432.708
219.263
0.252
-0.246
-0.029
-0.003
0.004
0.005
0.004
0.003
0.003
0.003
0.004
0.003
0.003
0.003
0.002
0.
-0.015
-0.078
2.009
5883.422
34040.664
6.811
-0.226
-0.036
-0.002
0.001
-0.002
-0.009
-0.009
-0.005
-0.016
-0.015
-0.006
0.000
0.001
0.001
0.001
0.001
0.000
0.
0.
0.
0.
0.001
0.001
0.002
0.000
-0.026
-0.429
-0.517
14.020
-0.466
7.887
5002.116
100298.891
68.924
-0.259
-0.030
0.001
0.004
0.004
0.003
0.002
0.002
0.003
0.003
0.003
0.004
0.004
0.005
0.003
-0.005
-0.016
0.205
20.678
3073.492
176.782
-0.435
-0.070
-0.001
0.004
0.005
0.004
0.004
0.003
0.001
0.001
0.001
0.001
0.001
0.001
0.001
0.000
0.000
0.
0.
0.
0.
0.001
0.001
0.002
0.001
-0.017
-0.250
-0.562
-0.372
-0.632
0.320
4.543
248.898
0.645
-0.366
-0.021
0.002
0.005
0.004
0.002
0.002
0.001
0.002
0.003
0.003
0.003
0.004
0.004
0.004
0.001
-0.008
-0.024
-0.189
2.760
-0.155
-0.566
-0.043
0.000
0.004
0.005
0.004
0.004
0.003
0.002
0.002
0.001
0.001
0.001
0.001
0.000
0.000
0.
0.
0.
0.
0.
0.000
0.001
0.002
0.002
-0.003
-0.043
-0.227
-0.455
-0.296
-0.067
-0.478
-0.599
-0.565
-0.093
-0.007
0.003
0.004
0.003
0.002
0.001
0.001
0.002
0.002
0.002
0.001
0.003
0.003
0.003
0.003
-0.001
-0.012
-0.110
-0.426
-0.420
-0.098
-0.009
0.002
0.003
0.003
0.002
0.002
0.001
0.001
0.001
0.001
0.001
0.000
0.000
0.
0.
0.
0.
0.
0.
0.
0.000
0.001
0.002
0.002
0.002
-0.003
-0.016
-0.031
-0.029
-0.026
-0.056
-0.083
-0.049
-0.012
0.000
0.003
0.003
0.002
0.001
0.001
0.001
0.001
0.001
0.001
0.001
0.001
0.002
0.002
0.002
0.002
0.000
-0.008
-0.022
-0.020
-0.006
0.001
0.002
0.002
0.001
0.001
0.001
0.000
0.000
0.000
0.000
0.000
0.000
0.
0.
0.
0.
0.
0.
0.
0.
0.
0.001
0.001
0.002
0.002
0.002
0.001
-0.001
-0.002
-0.004
-0.007
-0.008
-0.005
0.000
0.001
0.002
0.002
0.001
0.001
0.001
0.001
0.000
0.000
0.001
0.000
0.000
0.001
0.001
0.002
0.002
0.002
0.001
0.001
0.001
0.001
0.002
0.002
0.001
0.000
0.000
0.
0.000
0.000
0.000
0.000
0.
0.
0.
0.
0.
0.
0.
0.
0.
0.
0.
0.000
0.001
0.001
0.002
0.003
0.003
0.003
0.003
0.002
0.001
0.001
0.001
0.002
0.002
0.001
0.001
0.001
0.000
0.000
0.000
0.000
0.000
0.000
0.000
0.000
0.000
0.001
0.001
0.001
0.001
0.001
0.001
0.002
0.002
0.001
0.001
0.000
0.000
0.
0.
0.
0.
0.
0.
0.
0.
0.
0.
0.
0.
0.
0.
0.
0.
0.
0.000
0.000
0.001
0.001
0.002
0.003
0.003
0.003
0.003
0.003
0.002
0.002
0.001
0.001
0.001
0.000
0.
0.
0.
0.
0.
0.
0.
0.000
0.000
0.000
0.000
0.000
0.001
0.001
0.001
0.001
0.001
0.000
0.000
0.000
0.000
0.
0.
0.
0.
0.
0.
0.
0.
0.
0.
0.
0.
0.
0.
0.
0.
0.
0.
0.
0.000
0.000
0.001
0.001
0.001
0.002
0.002
0.002
0.002
0.002
0.001
0.001
0.000
0.000
0.
0.
0.
0.
0.
0.
0.
0.
0.
0.
0.000
0.000
0.000
0.000
0.000
0.000
0.000
0.000
0.000
0.000
0.
0.
0.
0.
0.
0.
0.
0.
0.
0.
0.
0.
0.
0.
0.
0.
0.
0.
0.
0.
0.
0.
0.000
0.000
0.000
0.000
0.001
0.001
0.001
0.001
0.001
0.000
0.000
0.000
0.
0.
0.
0.
0.
0.
0.
0.
0.
0.
0.
0.
0.
0.
0.
0.
0.
0.
0.
0.
0.
0.
0.
0.
0.
0.
0.
0.
0.
0.
0.
0.
0.
0.
0.
0.
0.
0.
0.
0.
0.
0.
0.
0.
0.
0.000
0.000
0.000
0.000
0.000
0.
0.
0.
0.
0.
0.
0.
0.
0.
0.
0.
0.
0.
0.
0.
0.
0.
0.
0.
0.
0.
0.
0.
0.
0.
0.
0.
0.
0.
0.
0.
0.
0.
0.
0.
0.
0.
0.
0.
0.
0.
0.
0.
0.
0.
0.
0.
0.
0.
0.
0.
0.
0.
0.
0.
0.
0.
0.
0.
0.
0.
0.
0.
0.
0.
0.
0.
0.
0.
0.
0.
0.
0.
0.
0.
0.
0.
0.
0.
0.
0.
0.
0.
0.
0.
0.
0.
0.
0.
0.
0.
0.
0.
0.
0.
0.
0.
0.
0.
0.
0.
0.
0.
0.
0.
0.
0.
0.
0.
0.
0.
0.
0.
0.
0.
0.
0.
0.
0.
0.
0.
0.
0.
0.
0.
0.
0.
0.
0.
0.
0.
0.
0.
0.
0.
0.
0.
0.
0.
0.
0.
0.
0.
0.
0.
0.
0.
0.
0.
0.
0.
0.
0.
0.
0.
0.
0.
0.
0.
0.
0.
0.
0.
0.
0.
0.
0.
0.
0.
0.
0.
0.
0.
0.
0.
0.
0.
0.
0.
0.
0.
0.
0.
0.
0.
0.
0.
0.
0.
0.
0.
0.
0.
0.
0.
0.
0.
0.
0.
0.
0.
0.
0.
0.
0.
0.
0.
0.
0.
0.
0.
0.
0.
0.
0.
0.
0.
0.
0.
0.
0.
0.
0.
0.
0.
0.
0.
0.
0.
0.
0.
0.
0.
0.
0.
0.
0.
0.
0.
0.
0.
0.
0.
0.
0.
0.
0.
0.
0.
0.
0.
0.
0.
0.
0.
0.
0.
0.
0.
0.
0.
0.
0.
0.
0.
0.
0.
0.
0.
0.
0.
0.
0.
0.
0.
0.
0.
0.
0.
0.
0.
0.
0.
0.
0.
0.
0.
0.
0.
0.
0.
0.
0.
0.
0.
0.
0.
0.
0.
0.
0.
0.
0.
0.
0.
0.
0.
0.
0.
0.
0.
0.
0.
0.
0.
0.
0.
0.
0.
0.
0.
0.
0.
0.
0.
0.
0.
0.
0.
0.
0.
0.
0.
0.
0.
0.
0.
0.
0.
0.
0.
0.
0.
0.
0.
0.
0.
0.
0.
0.
0.
0.
0.
0.
0.
0.
0.
0.
0.
0.
0.
0.
0.
0.
0.
0.
0.
0.
0.
0.
0.
0.
0.
0.
0.
0.
0.
0.
0.
0.
0.
0.
0.
0.
0.
0.
0.
0.
0.
0.
0.
0.
0.
0.
0.
0.
0.
0.
0.
0.
0.
0.
0.
0.
0.
0.
0.
0.
0.
0.
0.
0.
0.
0.
0.
0.
0.
0.
0.
0.
0.
0.
0.
0.
0.
0.
0.
0.
0.
0.
0.
0.
0.
0.
0.
0.
0.
0.
0.
0.
0.
0.
0.
0.
0.
0.
0.
0.
0.
0.
0.
0.
0.
0.
0.
0.
0.
0.
0.
0.
0.
0.
0.
0.
0.
0.
0.
0.
0.
0.
0.
0.
0.
0.
0.
0.
0.
0.
0.
0.
0.
0.
0.
0.
0.
0.
0.
0.
0.
0.
0.
0.
0.
0.
0.
0.
0.
0.
0.
0.
0.
0.
0.
0.
0.
0.
0.
0.
0.
0.
0.
0.
0.
0.
0.
0.
0.
0.
0.
0.
0.
0.
0.
0.
0.
0.
0.
0.
0.
0.
0.
0.
0.
0.
0.
0.
0.
0.
0.
0.
0.
0.
0.
0.
0.
0.
0.
0.
0.
0.
0.
0.
0.
0.
0.
0.
0.
0.
0.
0.
0.
0.
0.
0.
0.
0.
0.
0.
0.
0.
0.
0.
0.
0.
0.
0.
0.
0.
0.
0.
0.
0.
0.
0.
0.
0.
0.
0.
0.
0.
0.
0.
0.
0.
0.
0.
0.
0.
0.
0.
0.
0.
0.
0.
0.
0.
0.
0.
0.
0.
0.
0.
0.
0.
0.
0.
0.
0.
0.
0.
0.
0.
0.
0.
0.
0.
0.
0.
0.
0.
0.
0.
0.
0.
0.
0.
0.
0.
0.
0.
0.
0.
0.
0.
0.
0.
0.
0.
0.
0.
0.
0.
0.
0.
0.
0.
0.
0.
0.
0.
0.
0.
0.
0.
0.
0.
0.
0.
0.
0.
0.
0.
0.
0.
0.
0.
0.
0.
0.
0.
0.
0.
0.
0.
0.
0.
0.
0.
0.
0.
0.
0.
0.
0.
0.
0.
0.
0.
0.
0.
0.
0.
0.
0.
0.
0.
0.
0.
0.
0.
0.
0.
0.
0.
0.
0.
0.
0.
0.
0.
0.
0.
0.
0.
0.
0.
0.
0.
0.
0.
0.
0.
0.
0.
0.
0.
0.
0.
0.
0.
0.
0.
0.
0.
0.
0.
0.
0.
0.
0.
0.
0.
0.
0.
0.
0.
0.
0.
0.
0.
0.
0.
0.
0.
0.
0.
0.
0.
0.
0.
0.
0.
0.
0.
0.
0.
0.
0.
0.
0.
0.
0.
0.
0.
0.
0.
0.
0.
0.
0.
0.
0.
0.
0.
0.
0.
0.
0.
0.
0.
0.
0.
0.
0.
0.
0.
0.
0.
0.
0.
0.
0.
0.
0.
0.
0.
0.
0.
0.
0.
0.
0.
0.
0.
0.
0.
0.
0.
0.
0.
0.
0.
0.
0.
0.
0.
0.
0.
0.
0.
0.
0.
0.
0.
0.
0.
0.
0.
0.
0.
0.
0.
0.
0.
0.
0.
0.
0.
0.
0.
0.
0.
0.
0.
0.
0.
0.
0.
0.
0.
0.
0.
0.
0.
0.
0.
0.
0.
0.
0.
0.
0.
0.
0.
0.
0.
0.
0.
0.
0.
0.
0.
0.
0.
0.
0.
0.
0.
0.
0.
0.
0.
0.
0.
0.
0.
0.
0.
0.
0.
0.
0.
0.
0.
0.
0.
0.
0.
0.
0.
0.
0.
0.
0.
0.
0.
0.
0.
0.
0.
0.
0.
0.
0.
0.
0.
0.
0.
0.
0.
0.
0.
0.
0.
0.
0.
0.
0.
0.
0.
0.
0.
0.
0.
0.
0.
0.
0.
0.
0.
0.
0.
0.
0.
0.
0.
0.
0.
0.
0.
0.
0.
0.
0.
0.
0.
0.
0.
0.
0.
0.
0.
0.
0.
0.
0.
0.
0.
0.
0.
0.
0.
0.
0.
0.
0.
0.
0.
0.
0.
0.
0.
0.
0.
0.
0.
0.
0.
0.
0.
0.
0.
0.
0.
0.
0.
0.
0.
0.
0.
0.
0.
0.
0.
0.
0.
0.
0.
0.
0.
0.
0.
0.
0.
0.
0.
0.
0.
0.
0.
0.
0.
0.
0.
0.
0.
0.
0.
0.
0.
0.
0.
0.
0.
0.
0.
0.
0.
0.
0.
0.
0.
0.
0.
0.
0.
0.
0.
0.
0.
0.
0.
0.
0.
0.
0.
0.
0.
0.
0.
0.
0.
0.
0.
0.
0.
0.
0.
0.
0.
0.
0.
0.
0.
0.
0.
0.
0.
0.
0.
0.
0.
0.
0.
0.
0.
0.
0.
0.
0.
0.
0.
0.
0.
0.
0.
0.
0.
0.
0.
0.
0.
0.000
0.000
0.000
0.000
0.
0.
0.
0.
0.
0.
0.
0.
0.
0.
0.
0.
0.
0.
0.
0.
0.
0.
0.
0.
0.
0.
0.
0.
0.
0.
0.
0.
0.
0.
0.
0.
0.
0.
0.
0.
0.
0.
0.
0.
0.
0.
0.
0.
0.
0.
0.
0.
0.
0.000
0.000
0.000
0.000
0.001
0.001
0.000
0.000
0.
0.
0.
0.
0.
0.
0.
0.
0.
0.
0.
0.
0.
0.
0.
0.
0.
0.
0.
0.
0.
0.
0.
0.
0.
0.
0.
0.
0.
0.
0.
0.
0.
0.
0.
0.
0.
0.
0.
0.
0.
0.
0.
0.
0.
0.
0.000
0.000
0.001
0.001
0.001
0.001
0.001
0.001
0.001
0.001
0.000
0.000
0.
0.
0.
0.
0.
0.
0.
0.
0.
0.
0.
0.
0.
0.
0.
0.
0.
0.
0.
0.
0.
0.
0.
0.
0.
0.
0.
0.
0.
0.
0.
0.
0.
0.
0.000
0.000
0.000
0.000
0.001
0.001
0.000
0.000
0.000
0.001
0.001
0.001
0.002
0.002
0.002
0.002
0.002
0.001
0.001
0.001
0.000
0.000
0.
0.
0.
0.
0.
0.
0.
0.
0.
0.
0.
0.
0.
0.
0.
0.
0.
0.
0.
0.
0.
0.
0.
0.
0.
0.
0.
0.
0.
0.
0.
0.
0.000
0.000
0.001
0.001
0.001
0.001
0.001
0.001
0.001
0.001
0.002
0.002
0.003
0.003
0.002
0.002
0.002
0.002
0.002
0.002
0.001
0.001
0.000
0.000
0.
0.
0.
0.
0.
0.
0.
0.
0.
0.
0.
0.
0.
0.
0.
0.
0.
0.
0.
0.
0.
0.
0.
0.
0.
0.
0.
0.
0.
0.
0.000
0.001
0.001
0.001
0.001
0.001
0.002
0.002
0.002
0.003
0.003
0.003
0.004
0.004
0.004
0.003
0.001
0.001
0.001
0.001
0.002
0.002
0.001
0.000
0.000
0.
0.
0.
0.
0.
0.
0.
0.
0.
0.
0.
0.
0.
0.
0.
0.
0.
0.
0.
0.
0.
0.
0.
0.
0.
0.
0.
0.
0.
0.000
0.001
0.001
0.001
0.001
0.001
0.002
0.002
0.003
0.003
0.004
0.004
0.005
0.005
0.005
0.003
0.000
-0.005
-0.008
-0.012
-0.008
-0.001
0.002
0.001
0.001
0.000
0.000
0.
0.
0.
0.
0.
0.
0.
0.
0.
0.
0.
0.
0.
0.
0.
0.
0.
0.
0.
0.
0.
0.
0.
0.
0.
0.
0.
0.000
0.000
0.001
0.001
0.001
0.000
-0.001
0.000
0.002
0.003
0.002
-0.001
-0.003
-0.001
0.003
0.004
-0.003
-0.013
-0.015
-0.024
-0.060
-0.062
-0.016
0.000
0.002
0.002
0.001
0.000
0.
0.
0.000
0.000
0.
0.
0.
0.
0.
0.
0.
0.
0.
0.
0.
0.
0.
0.
0.
0.
0.
0.
0.
0.
0.
0.
0.
0.000
0.001
0.001
0.001
0.000
-0.006
-0.017
-0.016
-0.005
-0.001
-0.006
-0.025
-0.042
-0.029
-0.009
-0.005
-0.020
-0.028
-0.020
-0.018
-0.182
-0.227
-0.051
-0.003
0.003
0.002
0.001
0.001
0.000
0.000
0.000
0.000
0.000
0.000
0.000
0.
0.
0.
0.
0.
0.
0.
0.
0.
0.
0.
0.
0.
0.
0.
0.
0.
0.
0.
0.
0.000
0.001
0.001
0.001
-0.003
-0.023
-0.072
-0.076
-0.032
-0.012
-0.024
-0.069
-0.116
-0.088
-0.041
-0.035
-0.048
-0.040
0.351
1.685
-0.101
-0.276
-0.060
-0.004
0.003
0.003
0.002
0.001
0.000
0.000
0.000
0.000
0.000
0.000
0.000
0.000
0.
0.
0.
0.
0.
0.
0.
0.
0.
0.
0.
0.
0.
0.
0.
0.
0.
0.
0.
0.000
0.001
0.001
0.001
-0.003
-0.028
-0.102
-0.131
-0.059
-0.028
-0.033
-0.052
-0.084
-0.095
-0.067
-0.066
0.255
0.473
33.906
1913.146
20.543
-0.061
-0.033
-0.002
0.003
0.004
0.003
0.001
0.001
0.001
0.000
0.000
0.000
0.001
0.001
0.000
0.000
0.
0.
0.
0.
0.
0.
0.
0.
0.
0.
0.
0.
0.
0.
0.
0.
0.
0.
0.000
0.001
0.001
0.001
0.000
-0.012
-0.046
-0.067
-0.044
0.014
0.732
8.602
10.376
0.221
0.237
0.250
318.787
683.360
353.688
4437.126
29.280
0.020
-0.028
-0.004
0.003
0.003
0.003
0.002
0.001
0.001
0.001
0.001
0.001
0.001
0.001
0.001
0.000
0.
0.
0.
0.
0.
0.
0.
0.
0.
0.
0.
0.
0.
0.
0.
0.
0.
0.
0.000
0.000
0.001
0.002
0.002
0.000
-0.009
-0.023
-0.035
1.618
121.052
6982.848
14987.817
28.124
208.299
32.761
191.327
100042.383
100100.242
39249.934
20.073
-0.129
-0.173
-0.021
-0.003
0.001
0.003
0.003
0.003
0.002
0.000
0.000
0.000
0.001
0.001
0.001
0.001
0.001
0.
0.
0.
0.
0.
0.
0.
0.
0.
0.
0.
0.
0.
0.
0.
0.
0.
0.000
0.000
0.001
0.002
0.003
0.003
-0.002
-0.031
-0.103
2.049
158.484
436.018
8539.046
15710.811
100023.180
539.073
39171.500
2184.115
73.885
88.364
633.569
14.655
-0.445
-0.054
-0.008
-0.003
0.001
0.004
0.003
0.002
-0.001
-0.002
-0.002
0.000
0.001
0.001
0.001
0.001
0.000
0.
0.
0.
0.
0.
0.
0.
0.
0.
0.
0.
0.
0.
0.
0.
0.
0.
0.000
0.001
0.002
0.003
0.003
-0.010
-0.085
-0.211
0.494
7.947
7.589
570.935
636.719
402.200
13.460
446.182
100020.609
22.960
-0.267
26.466
0.734
-0.580
-0.009
0.008
-0.007
-0.001
0.004
0.004
0.001
-0.003
-0.006
-0.006
-0.004
-0.001
0.001
0.001
0.001
0.001
0.
0.
0.
0.
0.
0.
0.
0.
0.
0.
0.
0.
0.
0.
0.
0.
0.
0.
0.000
0.001
0.002
0.003
-0.007
-0.097
-0.451
-0.446
1.156
9.157
171.553
22.929
0.247
-0.503
3.911
176.199
0.106
1.745
0.101
0.149
0.284
0.217
0.032
-0.013
-0.007
0.001
0.003
0.
-0.006
-0.013
-0.015
-0.011
-0.006
-0.002
0.000
0.001
0.001
0.
0.
0.
0.
0.
0.
0.
0.
0.
0.
0.
0.
0.
0.
0.
0.
0.
0.
0.000
0.001
0.002
0.004
0.000
-0.029
-0.104
-0.056
0.537
0.413
0.752
0.131
-0.065
0.030
-0.593
-0.595
7.608
413.950
61.362
23.922
4.406
1.109
0.046
-0.036
-0.021
-0.009
-0.006
-0.006
-0.013
-0.023
-0.027
-0.027
-0.020
-0.010
-0.003
0.000
0.001
0.
0.
0.
0.
0.
0.
0.
0.
0.
0.
0.000
0.000
0.000
0.000
0.000
0.000
0.
0.
0.000
0.001
0.002
0.004
0.003
-0.008
-0.032
-0.022
0.195
0.070
-0.218
-0.116
26.114
158.228
38.239
2.790
18.815
100060.133
2531.397
1914.382
7.058
-0.155
-0.085
-0.068
-0.038
-0.030
-0.024
-0.020
-0.024
-0.027
-0.029
-0.029
-0.025
-0.018
-0.009
-0.001
0.000
0.
0.
0.
0.
0.
0.
0.
0.
0.000
0.000
0.000
0.000
0.001
0.001
0.001
0.001
0.001
0.000
0.000
0.001
0.002
0.004
0.003
-0.004
-0.024
0.192
28.293
64.591
2.303
6.287
559.593
17309.822
100013.023
247.048
1.349
70.652
27.489
3073.569
392.085
-0.465
0.872
0.459
0.258
-0.006
-0.041
-0.049
-0.043
-0.031
0.006
0.054
0.078
-0.020
-0.013
-0.003
0.000
0.
0.
0.
0.
0.
0.
0.
0.000
0.000
0.000
0.001
0.001
0.001
0.001
0.001
0.001
0.001
0.001
0.001
0.001
0.002
0.003
0.002
-0.007
-0.021
0.738
401.189
1565.619
24.768
127.472
12351.833
65.265
3382.677
33.216
-0.005
-0.107
-0.548
44.871
9.465
7.220
3382.192
216.253
17.362
0.351
-0.176
-0.455
-0.322
-0.080
-0.013
0.281
0.445
-0.018
-0.013
-0.003
0.000
0.
0.
0.
0.
0.
0.
0.000
0.000
0.000
0.001
0.001
0.000
0.
0.000
0.000
0.
0.000
0.001
0.001
0.001
0.002
0.003
0.001
-0.008
0.001
3.014
103.849
100030.023
584.643
9.027
100035.336
2.616
0.180
-0.204
-0.135
-0.117
-0.455
-0.684
0.262
38.366
100084.266
2601.867
441.818
1.557
-0.323
1.337
-0.543
-0.346
-0.040
-0.001
0.012
-0.015
-0.008
-0.001
0.000
0.
0.
0.
0.
0.
0.000
0.000
0.000
0.001
0.001
0.001
-0.001
-0.003
-0.005
-0.005
-0.003
-0.001
0.
0.001
0.002
0.002
0.002
0.001
-0.005
0.191
247.108
100013.070
2025.177
69.316
4.523
0.176
2.065
0.146
-0.091
-0.230
-0.058
-0.075
-0.116
1.311
172.793
7901.539
26.946
8.525
0.249
30.757
4252.635
33.319
-0.237
-0.039
-0.017
-0.013
-0.008
-0.002
0.000
0.000
0.
0.
0.
0.
0.000
0.000
0.001
0.001
0.001
0.001
-0.001
-0.006
-0.008
-0.012
-0.015
-0.013
-0.008
-0.003
0.000
0.001
0.002
0.003
0.002
-0.003
0.085
36.103
2139.175
20.938
4.845
49.257
-0.031
15.419
225.873
248.480
1.364
3.024
2.278
-0.006
0.026
4.583
24.271
1.518
-0.293
0.637
2148.803
100085.969
54.718
0.015
-0.015
-0.004
-0.002
0.
0.001
0.000
0.000
0.
0.
0.
0.000
0.000
0.000
0.001
0.002
0.002
0.001
-0.004
-0.008
-0.010
-0.012
-0.020
-0.014
-0.010
-0.007
-0.002
0.001
0.002
0.004
0.003
-0.001
-0.005
0.142
0.517
-0.402
439.162
40.443
1.019
22.568
45285.250
100043.984
31.794
60.029
39.147
0.249
-0.322
-0.403
-0.490
-0.661
-0.635
9.277
81837.445
5012.036
4.690
-0.010
-0.013
0.000
0.002
0.002
0.001
0.000
0.000
0.
0.
0.
0.000
0.000
0.001
0.001
0.002
0.001
-0.002
-0.008
-0.013
-0.003
0.015
0.068
0.351
0.050
-0.006
-0.003
0.002
0.003
0.004
0.004
-0.001
-0.018
-0.027
-0.252
-0.559
101.720
5.662
2.015
6.014
58.554
100070.781
19572.234
11.099
3.558
0.118
2.351
1.972
2.916
-0.281
-0.621
4.834
4825.680
812.554
1.077
-0.025
-0.011
0.001
0.002
0.002
0.001
0.000
0.000
0.
0.
0.
0.000
0.001
0.002
0.003
0.001
-0.001
-0.007
-0.015
-0.026
-0.032
-0.022
0.243
1.345
0.181
-0.005
-0.002
0.003
0.003
0.004
0.002
-0.014
-0.085
-0.021
-0.074
0.574
6.043
0.919
277.647
16.916
1.761
595.277
226.426
1.857
0.057
4.317
3011.301
686.439
5447.947
20.536
0.060
0.094
2.010
1.224
-0.008
-0.036
-0.010
0.002
0.003
0.002
0.001
0.000
0.
0.
0.
0.000
0.001
0.002
0.003
0.003
0.001
-0.005
-0.017
-0.036
-0.071
-0.082
-0.058
-0.002
0.114
0.010
-0.006
0.000
0.004
0.005
0.005
-0.001
-0.046
-0.100
-0.011
0.018
1.444
14.020
7.506
100170.359
5099.551
-0.467
0.244
0.355
0.345
0.015
4.018
2394.992
566.254
6487.701
1929.357
2.177
0.006
0.055
-0.006
-0.066
-0.041
-0.007
0.003
0.003
0.002
0.001
0.000
0.
0.
0.000
0.001
0.002
0.003
0.004
0.004
-0.001
-0.015
-0.038
-0.170
-0.458
-0.306
-0.319
-0.096
-0.048
-0.030
-0.012
0.001
0.005
0.006
0.006
-0.001
-0.055
-0.069
1.296
55.882
0.078
0.588
15.473
1955.128
61.861
2.892
-0.076
0.098
3.040
1.407
0.063
2.135
3.561
900.684
659.159
1.349
-0.224
-0.202
-0.047
-0.042
-0.020
-0.001
0.004
0.004
0.002
0.001
0.000
0.
0.000
0.001
0.001
0.002
0.003
0.004
0.002
-0.012
-0.055
-0.083
-0.546
3.810
113.713
-0.205
-0.216
-0.081
-0.089
-0.032
-0.005
0.003
0.005
0.006
0.003
-0.024
-0.036
0.090
1.685
-0.056
-0.079
0.585
16.014
138.368
12.679
-0.004
0.373
15.080
5.738
0.017
0.032
0.051
1.123
0.800
-0.260
-0.317
-0.162
-0.032
-0.011
-0.003
0.003
0.005
0.004
0.002
0.001
0.000
0.
0.001
0.001
0.001
0.002
0.001
-0.002
-0.009
-0.039
-0.159
-0.152
3.654
239.420
17900.783
18.568
130.053
19.132
0.129
-0.035
-0.019
-0.005
0.002
0.005
0.006
0.000
-0.021
-0.038
-0.033
-0.063
-0.103
0.376
659.062
100004.742
53.030
1.416
-0.555
0.140
-0.098
0.286
15.135
7.171
0.053
-0.090
-0.172
-0.135
-0.052
-0.017
-0.006
0.000
0.004
0.005
0.004
0.002
0.001
0.000
0.
0.001
0.001
0.001
-0.002
-0.008
-0.014
-0.021
-0.062
-0.233
0.100
70.550
777.401
100026.195
3336.250
100014.984
3887.135
27.122
0.164
-0.030
-0.017
-0.006
0.001
0.005
0.003
-0.010
-0.043
-0.062
-0.047
-0.085
0.042
30.900
474.068
33987.563
42.203
2.592
125.820
-0.327
0.830
129.767
46.171
0.254
-0.029
-0.030
-0.028
-0.019
-0.014
-0.009
-0.003
0.002
0.004
0.003
0.002
0.001
0.000
0.000
0.001
0.001
-0.001
-0.010
-0.017
0.149
0.764
1.048
0.011
0.733
42.842
23.790
27.911
407.149
609.724
15033.797
998.373
0.829
-0.025
-0.022
-0.014
-0.005
0.001
-0.005
-0.028
-0.084
-0.105
-0.063
-0.072
0.284
15.665
1740.372
52600.824
18.170
125.982
56209.695
10.332
-0.290
2.445
1.424
0.000
-0.019
-0.013
-0.026
-0.035
-0.024
-0.012
-0.004
0.000
0.003
0.003
0.002
0.001
0.001
0.000
0.001
0.001
-0.004
-0.016
0.029
7.862
113.923
4282.678
20.895
19.333
100033.516
6960.533
1.017
0.844
0.651
35.942
12.991
0.136
0.162
0.006
-0.019
-0.011
-0.006
-0.016
-0.035
-0.063
-0.049
-0.055
-0.066
17.011
47521.516
35132.270
6151.924
6.962
0.016
3478.177
6.411
-0.058
-0.038
-0.032
-0.029
-0.016
-0.015
-0.042
-0.060
-0.032
-0.011
-0.003
0.001
0.002
0.002
0.002
0.001
0.001
0.000
0.001
0.000
-0.005
-0.020
0.025
7.546
450.280
100092.867
401.610
29.052
4308.352
366.059
116.113
100002.227
51.100
-0.608
-0.058
-0.008
0.177
0.014
-0.020
-0.014
-0.017
-0.090
-0.351
-0.413
-0.200
-0.087
3.042
8.350
337.162
210.831
2.716
0.031
-0.082
0.018
-0.032
-0.048
-0.045
-0.040
-0.031
-0.020
-0.019
-0.040
-0.047
-0.022
-0.005
0.001
0.003
0.003
0.002
0.001
0.001
0.000
0.
0.001
-0.001
-0.010
-0.022
-0.032
0.223
5.741
8966.791
100173.844
4868.326
100012.234
1117.241
56.462
35759.676
19.327
-0.591
-0.078
-0.026
0.011
-0.002
-0.018
-0.019
-0.056
-0.581
-0.076
5.464
-0.600
-0.272
3.703
31.943
20.984
9.210
0.403
0.044
-0.053
-0.035
-0.032
-0.039
-0.041
-0.043
-0.038
-0.028
-0.021
-0.023
-0.021
-0.008
0.001
0.003
0.004
0.003
0.002
0.001
0.001
0.000
0.
0.001
0.000
-0.003
-0.019
-0.041
-0.026
1.394
72.525
97.136
120.534
24.569
6.414
2.203
1.578
-0.244
-0.175
-0.036
-0.014
-0.010
-0.013
-0.017
-0.057
-0.391
-0.423
2363.432
100004.039
9.898
0.018
0.050
0.516
0.207
0.318
5.266
1.523
-0.066
-0.031
-0.059
-0.099
-0.036
-0.012
0.033
0.116
0.180
0.066
-0.084
-0.068
-0.017
0.001
0.003
0.003
0.002
0.001
0.000
0.
0.
0.001
0.002
0.001
-0.005
-0.020
-0.033
0.094
1.911
0.845
0.142
-0.028
0.375
1.429
0.132
-0.031
-0.043
-0.020
-0.008
-0.006
-0.009
-0.023
-0.184
-0.582
15.444
1375.788
6001.266
9.756
108.422
5.737
-0.043
-0.064
0.075
1.752
0.393
-0.369
-0.067
-0.216
-0.200
0.020
0.054
1.344
3.385
2.862
1.106
-0.257
-0.411
-0.139
-0.011
0.002
0.002
0.002
0.000
0.
0.
0.
0.001
0.002
0.003
0.002
-0.003
-0.016
-0.036
-0.120
-0.348
-0.278
7.671
87.121
15.395
1.094
0.047
-0.037
-0.016
0.000
0.001
-0.004
-0.020
-0.212
-0.482
126.731
238.703
326.227
194.124
157.161
7.169
-0.036
-0.074
-0.231
-0.557
-0.581
-0.518
-0.080
-0.375
-0.410
-0.049
-0.074
0.594
1.699
1.794
7.064
0.817
-0.274
-0.369
-0.030
0.
0.002
0.001
0.000
0.
0.
0.
0.001
0.002
0.004
0.004
0.003
-0.008
-0.069
-0.484
-0.591
-0.360
362.791
100109.273
877.062
366.332
15.169
0.039
-0.007
0.003
0.004
0.000
-0.011
-0.077
-0.387
-0.254
0.628
11.795
30.896
1.544
0.129
-0.070
-0.057
-0.039
-0.384
-0.512
-0.210
-0.067
-0.316
-0.580
-0.197
-0.495
-0.544
-0.413
0.998
7.202
0.810
-0.390
-0.398
-0.031
-0.001
0.001
0.001
0.000
0.
0.
0.
0.001
0.002
0.003
0.004
0.000
-0.014
-0.112
-0.613
-0.669
0.624
27.427
237.540
105.942
52302.938
142.027
0.158
-0.001
0.003
0.004
0.001
-0.003
-0.016
-0.072
-0.171
-0.132
0.077
0.136
-0.025
-0.052
-0.043
4.029
64.702
3.910
-0.058
-0.072
-0.051
-0.103
-0.606
-0.578
-0.629
-0.496
-0.508
2.000
0.861
-0.258
-0.466
-0.120
-0.012
0.
0.001
0.001
0.000
0.
0.
0.
0.001
0.002
0.003
0.001
-0.011
-0.076
-0.270
-0.349
-0.414
34856.996
40457.262
38.225
2.117
26.124
2.846
0.016
0.000
0.003
0.002
0.000
0.000
-0.001
-0.004
-0.011
-0.014
-0.009
-0.013
-0.022
-0.036
0.081
91.479
60652.715
183.170
1.018
-0.064
-0.047
-0.043
-0.117
-0.276
-0.238
-0.069
-0.401
-0.489
-0.521
-0.297
-0.048
-0.014
-0.002
0.001
0.001
0.000
0.000
0.
0.
0.
0.001
0.002
0.002
-0.002
-0.039
-0.480
0.058
59.364
5.406
20.096
4977.006
279.130
0.405
-0.306
-0.050
-0.006
0.001
0.003
0.
-0.001
0.000
0.002
0.003
0.004
0.003
0.002
0.
-0.005
-0.020
-0.001
7.245
2258.021
9251.606
17.434
-0.152
-0.061
-0.021
-0.014
-0.015
-0.012
-0.006
-0.042
-0.129
-0.123
-0.037
-0.005
0.000
0.001
0.001
0.001
0.000
0.000
0.
0.
0.
0.001
0.001
0.002
-0.004
-0.064
-0.618
157.647
100010.359
187.349
198.589
13676.395
494.215
0.677
-0.517
-0.081
-0.006
0.004
0.003
0.000
-0.001
0.000
0.002
0.004
0.005
0.006
0.006
0.006
0.002
-0.009
-0.021
0.190
14.593
100024.211
3450.991
-0.382
-0.095
-0.011
0.000
0.003
0.004
0.004
0.000
-0.005
-0.005
-0.001
0.001
0.001
0.001
0.001
0.000
0.000
0.
0.
0.
0.
0.001
0.002
0.002
-0.003
-0.042
-0.537
1.686
439.311
2.808
108.603
1003.686
15.676
0.484
-0.221
-0.040
-0.001
0.004
0.003
0.001
0.001
0.001
0.002
0.004
0.004
0.005
0.006
0.006
0.004
0.
-0.012
-0.045
-0.106
24.653
3.194
-0.533
-0.058
-0.004
0.003
0.004
0.005
0.004
0.003
0.002
0.002
0.001
0.001
0.001
0.001
0.000
0.000
0.
0.
0.
0.
0.
0.001
0.002
0.002
0.
-0.013
-0.097
-0.367
-0.394
-0.482
0.406
1.431
0.594
-0.073
-0.045
-0.011
0.002
0.004
0.003
0.002
0.001
0.001
0.002
0.003
0.003
0.003
0.004
0.005
0.005
0.004
0.000
-0.013
-0.120
-0.419
-0.494
-0.122
-0.012
0.001
0.003
0.003
0.003
0.003
0.002
0.002
0.001
0.001
0.001
0.001
0.000
0.000
0.
0.
0.
0.
0.
0.
0.001
0.001
0.002
0.001
-0.002
-0.014
-0.034
-0.060
-0.059
-0.043
-0.041
-0.044
-0.034
-0.014
-0.001
0.003
0.003
0.003
0.002
0.001
0.002
0.002
0.002
0.002
0.002
0.003
0.003
0.004
0.004
0.003
0.000
-0.008
-0.025
-0.024
-0.007
0.000
0.002
0.002
0.002
0.001
0.001
0.001
0.000
0.000
0.000
0.000
0.000
0.
0.
0.
0.
0.
0.
0.
0.
0.000
0.001
0.002
0.002
0.001
-0.002
-0.006
-0.010
-0.012
-0.015
-0.018
-0.016
-0.010
-0.003
0.002
0.002
0.003
0.002
0.001
0.001
0.001
0.001
0.001
0.001
0.001
0.001
0.002
0.003
0.003
0.003
0.002
0.002
0.001
0.001
0.002
0.002
0.002
0.001
0.001
0.000
0.000
0.000
0.000
0.000
0.000
0.
0.
0.
0.
0.
0.
0.
0.
0.
0.
0.000
0.001
0.001
0.002
0.002
0.002
0.001
0.000
0.000
-0.001
-0.001
-0.001
0.
0.001
0.001
0.002
0.001
0.001
0.001
0.001
0.001
0.000
0.001
0.001
0.001
0.001
0.001
0.001
0.002
0.002
0.002
0.002
0.002
0.002
0.002
0.001
0.001
0.001
0.000
0.
0.
0.
0.
0.
0.
0.
0.
0.
0.
0.
0.
0.
0.
0.
0.
0.
0.000
0.001
0.001
0.002
0.002
0.002
0.002
0.003
0.003
0.002
0.002
0.002
0.002
0.001
0.001
0.001
0.
0.
0.
0.
0.000
0.000
0.000
0.000
0.000
0.000
0.000
0.001
0.001
0.001
0.001
0.001
0.001
0.001
0.001
0.000
0.000
0.
0.
0.
0.
0.
0.
0.
0.
0.
0.
0.
0.
0.
0.
0.
0.
0.
0.
0.
0.000
0.001
0.001
0.001
0.002
0.002
0.003
0.003
0.002
0.002
0.002
0.001
0.001
0.000
0.000
0.
0.
0.
0.
0.
0.
0.000
0.000
0.000
0.000
0.000
0.000
0.000
0.000
0.000
0.000
0.000
0.000
0.000
0.
0.
0.
0.
0.
0.
0.
0.
0.
0.
0.
0.
0.
0.
0.
0.
0.
0.
0.
0.
0.
0.
0.000
0.000
0.001
0.001
0.001
0.001
0.001
0.001
0.001
0.001
0.000
0.000
0.
0.
0.
0.
0.
0.
0.
0.
0.
0.
0.000
0.000
0.000
0.000
0.000
0.
0.
0.
0.
0.
0.
0.
0.
0.
0.
0.
0.
0.
0.
0.
0.
0.
0.
0.
0.
0.
0.
0.
0.
0.
0.
0.
0.
0.
0.000
0.000
0.000
0.000
0.000
0.000
0.000
0.000
0.000
0.
0.
0.
0.
0.
0.
0.
0.
0.
0.
0.
0.
0.
0.
0.
0.
0.
0.
0.
0.
0.
0.
0.
0.
0.
0.
0.
0.
0.
0.
0.
0.
0.
0.
0.
0.
0.
0.
0.
0.
0.
0.
0.
0.
0.
0.
0.
0.
0.
0.000
0.000
0.
0.
0.
0.
0.
0.
0.
0.
0.
0.
0.
0.
0.
0.
0.
0.
0.
0.
0.
0.
0.
0.
0.
0.
0.
0.
0.
0.
0.
0.
0.
0.
0.
0.
0.
0.
0.
0.
0.
0.
0.
0.
0.
0.
0.
0.
0.
0.
0.
0.
0.
0.
0.
0.
0.
0.
0.
0.
0.
0.
0.
0.
0.
0.
0.
0.
0.
0.
0.
0.
0.
0.
0.
0.
0.
0.
0.
0.
0.
0.
0.
0.
0.
0.
0.
0.
0.
0.
0.
0.
0.
0.
0.
0.
0.
0.
0.
0.
0.
0.
0.
0.
0.
0.
0.
0.
0.
0.
0.
0.
0.
0.
0.
0.
0.
0.
0.
0.
0.
0.
0.
0.
0.
0.
0.
0.
0.
0.
0.
0.
0.
0.
0.
0.
0.
0.
0.
0.
0.
0.
0.
0.
0.
0.
0.
0.
0.
0.
0.
0.
0.
0.
0.
0.
0.
0.
0.
0.
0.
0.
0.
0.
0.
0.
0.
0.
0.
0.
0.
0.
0.
0.
0.
0.
0.
0.
0.
0.
0.
0.
0.
0.
0.
0.
0.
0.
0.
0.
0.
0.
0.
0.
0.
0.
0.
0.
0.
0.
0.
0.
0.
0.
0.
0.
0.
0.
0.
0.
0.
0.
0.
0.
0.
0.
0.
0.
0.
0.
0.
0.
0.
0.
0.
0.
0.
0.
0.
0.
0.
0.
0.
0.
0.
0.
0.
0.
0.
0.
0.
0.
0.
0.
0.
0.
0.
0.
0.
0.
0.
0.
0.
0.
0.
0.
0.
0.
0.
0.
0.
0.
0.
0.
0.
0.
0.
0.
0.
0.
0.
0.
0.
0.
0.
0.
0.
0.
0.
0.
0.
0.
0.
0.
0.
0.
0.
0.
0.
0.
0.
0.
0.
0.
0.
0.
0.
0.
0.
0.
0.
0.
0.
0.
0.
0.
0.
0.
0.
0.
0.
0.
0.
0.
0.
0.
0.
0.
0.
0.
0.
0.
0.
0.
0.
0.
0.
0.
0.
0.
0.
0.
0.
0.
0.
0.
0.
0.
0.
0.
0.
0.
0.
0.
0.
0.
0.
0.
0.
0.
0.
0.
0.
0.
0.
0.
0.
0.
0.
0.
0.
0.
0.
0.
0.
0.
0.
0.
0.
0.
0.
0.
0.
0.
0.
0.
0.
0.
0.
0.
0.
0.
0.
0.
0.
0.
0.
0.
0.
0.
0.
0.
0.
0.
0.
0.
0.
0.
0.
0.
0.
0.
0.
0.
0.
0.
0.
0.
0.
0.
0.
0.
0.
0.
0.
0.
0.
0.
0.
0.
0.
0.
0.
0.
0.
0.
0.
0.
0.
0.
0.
0.
0.
0.
0.
0.
0.
0.
0.
0.
0.
0.
0.
0.
0.
0.
0.
0.
0.
0.
0.
0.
0.
0.
0.
0.
0.
0.
0.
0.
0.
0.
0.
0.
0.
0.
0.
0.
0.
0.
0.
0.
0.
0.
0.
0.
0.
0.
0.
0.
0.
0.
0.
0.
0.
0.
0.
0.
0.
0.
0.
0.
0.
0.
0.
0.
0.
0.
0.
0.
0.
0.
0.
0.
0.
0.
0.
0.
0.
0.
0.
0.
0.
0.
0.
0.
0.
0.
0.
0.
0.
0.
0.
0.
0.
0.
0.
0.
0.
0.
0.
0.
0.
0.
0.
0.
0.
0.
0.
0.
0.
0.
0.
0.
0.
0.
0.
0.
0.
0.
0.
0.
0.
0.
0.
0.
0.
0.
0.
0.
0.
0.
0.
0.
0.
0.
0.
0.
0.
0.
0.
0.
0.
0.
0.
0.
0.
0.
0.
0.
0.
0.
0.
0.
0.
0.
0.
0.
0.
0.
0.
0.
0.
0.
0.
0.
0.
0.
0.
0.
0.
0.
0.
0.
0.
0.
0.
0.
0.
0.
0.
0.
0.
0.
0.
0.
0.
0.
0.
0.
0.
0.
0.
0.
0.
0.
0.
0.
0.
0.
0.
0.
0.
0.
0.
0.
0.
0.
0.
0.
0.
0.
0.
0.
0.
0.
0.
0.
0.
0.
0.
0.
0.
0.
0.
0.
0.
0.
0.
0.
0.
0.
0.
0.
0.
0.
0.
0.
0.
0.
0.
0.
0.
0.
0.
0.
0.
0.
0.
0.
0.
0.
0.
0.
0.
0.
0.
0.
0.
0.
0.
0.
0.
0.
0.
0.
0.
0.
0.
0.
0.
0.
0.
0.
0.
0.
0.
0.
0.
0.
0.
0.
0.
0.
0.
0.
0.
0.
0.
0.
0.
0.
0.
0.
0.
0.
0.
0.
0.
0.
0.
0.
0.
0.
0.
0.
0.
0.
0.
0.
0.
0.
0.
0.
0.
0.
0.
0.
0.
0.
0.
0.
0.
0.
0.
0.
0.
0.
0.
0.
0.
0.
0.
0.
0.
0.
0.
0.
0.
0.
0.
0.
0.
0.
0.
0.
0.
0.
0.
0.
0.
0.
0.
0.
0.
0.
0.
0.
0.
0.
0.
0.
0.
0.
0.
0.
0.
0.
0.
0.
0.
0.
0.
0.
0.
0.
0.
0.
0.
0.
0.
0.
0.
0.
0.
0.
0.
0.
0.
0.
0.
0.
0.
0.
0.
0.
0.
0.
0.
0.
0.
0.
0.
0.
0.
0.
0.
0.
0.
0.
0.
0.
0.
0.
0.
0.
0.
0.
0.
0.
0.
0.
0.
0.
0.
0.
0.
0.
0.
0.
0.
0.
0.
0.
0.
0.
0.
0.
0.
0.
0.
0.
0.
0.
0.
0.
0.
0.
0.
0.
0.
0.
0.
0.
0.
0.
0.
0.
0.
0.
0.
0.
0.
0.
0.
0.
0.
0.
0.
0.
0.
0.
0.
0.
0.
0.
0.
0.
0.
0.
0.
0.
0.
0.
0.
0.
0.
0.
0.
0.
0.
0.
0.
0.
0.
0.
0.
0.
0.
0.
0.
0.
0.
0.
0.
0.
0.
0.
0.
0.
0.
0.
0.
0.
0.
0.
0.
0.
0.
0.
0.
0.
0.
0.
0.
0.
0.
0.
0.
0.
0.
0.
0.
0.
0.
0.
0.
0.
0.
0.
0.
0.
0.
0.
0.
0.
0.
0.
0.
0.
0.
0.
0.
0.
0.
0.
0.
0.
0.
0.
0.
0.
0.
0.
0.
0.
0.
0.
0.
0.
0.
0.
0.
0.
0.
0.
0.
0.
0.
0.
0.
0.
0.
0.
0.
0.
0.
0.
0.
0.
0.
0.
0.
0.
0.
0.
0.
0.
0.
0.
0.
0.
0.
0.
0.
0.
0.
0.
0.
0.
0.
0.
0.
0.
0.
0.
0.
0.
0.
0.
0.
0.
0.
0.
0.
0.
0.
0.
0.
0.
0.
0.
0.
0.
0.
0.
0.
0.
0.
0.
0.
0.
0.
0.
0.
0.
0.
0.
0.
0.
0.
0.
0.
0.
0.
0.
0.
0.
0.
0.
0.
0.
0.
0.
0.
0.
0.
0.
0.
0.
0.
0.
0.
0.
0.
0.
0.
0.
0.
0.
0.
0.
0.
0.
0.
0.
0.
0.
0.
0.
0.
0.
0.
0.
0.000
0.000
0.000
0.001
0.001
0.000
0.000
0.000
0.
0.
0.
0.
0.
0.
0.
0.
0.
0.
0.
0.
0.
0.
0.
0.
0.
0.
0.
0.
0.
0.
0.
0.
0.
0.
0.
0.
0.
0.
0.
0.
0.
0.
0.
0.
0.
0.
0.
0.
0.
0.
0.
0.
0.
0.
0.000
0.000
0.001
0.001
0.001
0.001
0.001
0.001
0.000
0.000
0.000
0.
0.
0.
0.
0.
0.
0.
0.
0.
0.
0.
0.
0.
0.
0.
0.
0.
0.
0.
0.
0.
0.
0.
0.
0.
0.
0.
0.
0.
0.
0.
0.
0.
0.
0.
0.
0.000
0.000
0.000
0.
0.000
0.000
0.000
0.000
0.001
0.001
0.001
0.002
0.001
0.001
0.001
0.001
0.001
0.001
0.000
0.000
0.
0.
0.
0.
0.
0.
0.
0.
0.
0.
0.
0.
0.
0.
0.
0.
0.
0.
0.
0.
0.
0.
0.
0.
0.
0.
0.
0.
0.
0.
0.
0.
0.000
0.000
0.000
0.000
0.001
0.001
0.001
0.000
0.000
0.001
0.001
0.002
0.002
0.002
0.001
0.001
0.001
0.001
0.001
0.001
0.001
0.001
0.000
0.000
0.
0.
0.
0.
0.
0.
0.
0.
0.
0.
0.
0.
0.
0.
0.
0.
0.
0.
0.
0.
0.
0.
0.
0.
0.
0.
0.
0.
0.
0.
0.000
0.000
0.001
0.001
0.001
0.001
0.001
0.002
0.002
0.002
0.002
0.003
0.003
0.003
0.001
-0.003
-0.008
-0.007
-0.006
-0.004
0.000
0.001
0.001
0.001
0.000
0.000
0.
0.
0.
0.
0.
0.
0.
0.
0.
0.
0.
0.
0.
0.
0.
0.
0.
0.
0.
0.
0.
0.
0.
0.
0.
0.
0.
0.
0.000
0.000
0.001
0.001
0.001
0.001
0.002
0.002
0.002
0.003
0.003
0.004
0.005
0.005
0.003
-0.008
-0.036
-0.073
-0.050
-0.100
-0.067
-0.015
-0.001
0.001
0.001
0.000
0.000
0.
0.
0.
0.
0.
0.
0.
0.
0.
0.
0.
0.
0.
0.
0.
0.
0.
0.
0.
0.
0.
0.
0.
0.
0.
0.
0.
0.
0.000
0.000
0.001
0.001
0.001
0.002
0.002
0.003
0.003
0.004
0.004
0.005
0.006
0.006
-0.001
-0.046
-0.131
-0.069
0.037
-0.290
-0.440
-0.125
-0.009
0.001
0.001
0.001
0.000
0.
0.
0.
0.
0.
0.
0.
0.
0.
0.
0.
0.
0.
0.
0.
0.
0.
0.
0.
0.
0.
0.
0.
0.
0.
0.
0.
0.000
0.000
0.001
0.001
0.001
0.001
0.001
0.001
0.003
0.004
0.004
0.003
0.003
0.005
0.004
-0.009
-0.093
-0.214
1.388
5.414
4.819
-0.383
-0.408
-0.025
0.001
0.002
0.001
0.000
0.
0.000
0.000
0.000
0.000
0.
0.
0.
0.
0.
0.
0.
0.
0.
0.
0.
0.
0.
0.
0.
0.
0.
0.
0.
0.
0.
0.
0.000
0.000
0.001
0.001
0.001
0.000
-0.001
-0.001
0.001
0.001
-0.002
-0.006
-0.007
-0.006
-0.007
-0.023
-0.077
0.419
15.433
21.115
6.130
-0.564
-0.415
-0.025
0.001
0.002
0.001
0.000
0.000
0.000
0.000
0.000
0.000
0.000
0.000
0.
0.
0.
0.
0.
0.
0.
0.
0.
0.
0.
0.
0.
0.
0.
0.
0.
0.
0.
0.
0.000
0.000
0.001
0.001
0.001
0.000
-0.002
-0.003
-0.004
-0.009
-0.014
-0.018
-0.024
-0.030
-0.037
-0.054
-0.054
3.392
729.487
13245.344
42.538
-0.519
-0.124
-0.010
0.003
0.003
0.002
0.001
0.000
0.000
0.000
0.000
0.001
0.000
0.000
0.000
0.
0.
0.
0.
0.
0.
0.
0.
0.
0.
0.
0.
0.
0.
0.
0.
0.
0.
0.
0.000
0.000
0.001
0.001
0.002
0.002
0.000
-0.003
-0.017
-0.033
-0.024
0.216
0.246
-0.020
-0.006
-0.060
0.239
3.524
148.731
45239.645
59.552
0.004
-0.030
-0.002
0.004
0.004
0.003
0.001
0.001
0.001
0.001
0.001
0.001
0.001
0.001
0.000
0.000
0.
0.
0.
0.
0.
0.
0.
0.
0.
0.
0.
0.
0.
0.
0.
0.
0.
0.
0.
0.000
0.001
0.002
0.003
0.003
0.001
-0.020
-0.112
-0.248
0.058
4.691
6.038
2.890
19.108
1.247
1.689
19.922
489.016
252.989
1.368
-0.272
-0.063
-0.005
0.003
0.004
0.003
0.002
0.002
0.002
0.001
0.001
0.001
0.001
0.001
0.001
0.001
0.
0.
0.
0.
0.
0.
0.
0.
0.
0.
0.
0.
0.
0.
0.
0.
0.
0.
0.
0.000
0.001
0.002
0.003
0.003
-0.005
-0.102
-0.532
-0.347
-0.012
1.901
7.294
48.367
1712.225
14.430
4.465
2.918
7.632
5.324
-0.443
-0.554
-0.165
-0.017
-0.001
0.002
0.004
0.003
0.003
0.003
0.002
0.001
0.001
0.001
0.001
0.001
0.001
0.001
0.000
0.
0.
0.
0.
0.
0.
0.
0.
0.
0.
0.
0.
0.
0.
0.
0.
0.
0.
0.000
0.001
0.002
0.003
-0.010
-0.211
-0.586
9.341
4.069
1.744
2.761
5.742
28.301
1.435
0.430
0.899
-0.527
-0.366
-0.622
-0.636
-0.154
-0.027
-0.008
-0.001
0.003
0.004
0.004
0.003
0.002
0.001
0.001
0.001
0.001
0.001
0.001
0.001
0.000
0.
0.
0.
0.
0.
0.
0.
0.
0.
0.
0.
0.
0.
0.
0.
0.
0.
0.
0.000
0.001
0.002
0.003
-0.007
-0.139
-0.578
1.967
60.303
10.224
1.165
-0.032
-0.589
-0.600
-0.404
-0.415
0.460
18.951
2.845
-0.155
-0.073
-0.031
-0.017
-0.009
-0.003
0.
0.001
0.001
0.001
-0.001
-0.001
-0.001
0.000
0.001
0.001
0.001
0.001
0.
0.
0.
0.
0.
0.
0.
0.
0.
0.
0.
0.
0.
0.
0.
0.
0.
0.
0.000
0.001
0.002
0.003
-0.001
-0.040
-0.045
124.441
3687.037
22.546
-0.429
-0.589
-0.398
0.838
-0.058
-0.301
64.475
100001.195
730.609
0.438
-0.079
-0.072
-0.040
-0.023
-0.016
-0.017
-0.016
-0.010
-0.006
-0.005
-0.006
-0.006
-0.004
-0.002
0.
0.001
0.001
0.
0.
0.
0.
0.
0.
0.
0.
0.
0.000
0.000
0.000
0.000
0.000
0.000
0.000
0.000
0.
0.000
0.001
0.002
0.004
0.002
-0.012
0.028
56.543
74.726
43.986
4.587
1.128
48.764
420.262
11.965
0.221
20.947
11545.573
145.557
0.707
-0.445
-0.369
-0.105
0.041
0.254
0.010
0.010
-0.006
-0.017
-0.013
-0.013
-0.015
-0.013
-0.007
-0.002
0.000
0.001
0.
0.
0.
0.
0.
0.
0.
0.
0.000
0.000
0.000
0.001
0.001
0.001
0.001
0.001
0.001
0.001
0.000
0.001
0.002
0.004
0.003
-0.004
-0.024
-0.042
-0.041
0.291
1183.608
355.084
1419.829
100095.320
75.303
3.297
0.154
2.397
0.814
-0.105
-0.372
-0.451
0.163
10.684
108.879
3.298
49.418
9.032
-0.023
-0.023
-0.018
-0.019
-0.017
-0.012
-0.004
0.000
0.001
0.
0.
0.
0.
0.
0.
0.
0.000
0.000
0.000
0.000
0.001
0.000
0.001
0.001
0.001
0.001
0.001
0.001
0.001
0.003
0.004
0.004
-0.004
-0.025
-0.035
0.566
11.797
8985.460
100177.445
100031.984
67.370
10.858
0.918
-0.104
-0.042
0.075
-0.274
-0.229
1.525
100.113
199.139
1781.325
13.958
43.968
13.220
-0.030
-0.039
-0.021
-0.018
-0.016
-0.012
-0.004
0.000
0.000
0.
0.
0.
0.
0.
0.
0.000
0.000
0.000
0.001
0.001
0.000
-0.001
-0.002
-0.001
0.000
0.000
0.001
0.001
0.002
0.003
0.004
0.003
-0.005
-0.020
0.125
2.505
2414.414
100043.227
208.917
78.710
1.260
-0.380
-0.643
-0.310
0.089
1.136
0.112
-0.182
4.403
812.902
39247.895
100006.492
10.221
37.793
10.747
-0.523
-0.095
-0.021
-0.014
-0.012
-0.007
-0.002
0.000
0.000
0.
0.
0.
0.
0.
0.000
0.000
0.000
0.001
0.001
0.
-0.004
-0.007
-0.009
-0.010
-0.007
-0.002
0.
0.001
0.002
0.003
0.004
0.003
-0.004
0.002
2.021
18.371
106.211
3889.466
5450.665
2.394
2.177
1845.457
11.081
-0.621
0.023
0.114
-0.052
-0.083
0.608
5.747
51.738
83.526
0.733
202.325
3476.755
0.993
-0.121
-0.016
-0.006
-0.004
-0.002
0.
0.000
0.000
0.
0.
0.
0.
0.000
0.000
0.001
0.002
0.002
0.001
-0.003
-0.007
-0.001
0.003
-0.019
-0.018
-0.011
-0.005
0.
0.002
0.003
0.004
0.004
-0.002
-0.001
0.731
4.636
1.098
562.114
1531.964
5.833
1115.961
82706.164
23.510
0.841
99.470
59.316
0.356
-0.065
0.040
0.146
-0.105
-0.127
0.104
972.341
37269.895
7.785
-0.004
-0.009
-0.001
0.001
0.001
0.001
0.000
0.000
0.
0.
0.
0.
0.000
0.001
0.001
0.003
0.004
0.001
-0.005
0.012
1.348
3.285
0.217
0.201
0.022
-0.008
-0.003
0.001
0.003
0.004
0.005
0.002
-0.003
-0.006
-0.050
-0.578
0.031
2.275
624.894
35452.887
45250.551
60.092
103.803
100024.250
52302.109
3.488
-0.066
0.000
-0.071
0.059
0.124
0.498
30.234
32.174
0.939
-0.013
-0.008
0.001
0.002
0.002
0.001
0.000
0.000
0.
0.
0.
0.000
0.000
0.001
0.003
0.004
0.004
0.000
-0.008
0.081
10.399
36.277
8.906
129.844
4.675
0.010
-0.005
0.002
0.003
0.005
0.005
0.004
0.000
-0.014
-0.087
-0.509
-0.349
0.882
133.215
759.738
9.272
613.734
100206.906
3219.370
119.979
0.540
0.009
0.002
0.007
0.308
0.383
0.291
12.083
6.271
0.080
-0.016
-0.005
0.002
0.003
0.002
0.001
0.000
0.000
0.
0.
0.
0.000
0.001
0.002
0.004
0.005
0.004
-0.001
-0.015
-0.014
0.900
2.995
66.529
7878.882
30.719
0.052
-0.005
0.002
0.004
0.004
0.005
0.002
-0.005
-0.011
-0.050
-0.159
-0.236
-0.383
7.966
0.909
-0.036
38.111
244.081
938.041
7.058
0.081
2.290
1.919
5.462
3.047
0.029
-0.057
0.093
0.065
-0.021
-0.013
0.000
0.004
0.003
0.002
0.001
0.
0.
0.
0.
0.000
0.001
0.002
0.004
0.005
0.005
0.001
-0.007
-0.038
-0.090
0.000
1.119
2.596
17.712
1.342
-0.005
-0.006
0.003
0.005
0.006
0.005
-0.004
-0.029
-0.016
-0.038
-0.064
-0.285
-0.259
788.906
56.782
-0.660
0.119
24.439
271.694
3.756
0.056
2.144
4.215
2685.847
1912.947
1.730
-0.064
-0.055
-0.033
-0.016
-0.004
0.003
0.005
0.003
0.002
0.000
0.
0.
0.000
0.000
0.001
0.001
0.003
0.004
0.004
-0.004
-0.033
-0.061
-0.219
-0.603
-0.445
0.173
0.114
-0.056
-0.050
-0.019
-0.005
0.003
0.006
0.007
0.006
-0.005
-0.043
-0.017
-0.032
0.081
0.183
0.109
1.104
-0.143
-0.575
-0.102
0.170
0.618
0.019
0.022
0.156
1.811
898.492
658.886
1.230
-0.079
-0.100
-0.048
-0.010
0.002
0.005
0.005
0.004
0.002
0.001
0.000
0.
0.000
0.001
0.001
0.002
0.003
0.003
-0.003
-0.063
-0.385
-0.421
-0.649
16.297
493.090
-0.023
-0.421
-0.590
-0.276
-0.050
-0.008
0.001
0.005
0.006
0.007
0.000
-0.018
-0.018
-0.028
0.063
0.242
0.467
0.302
0.564
-0.011
-0.074
-0.088
-0.097
-0.078
0.449
1.633
0.640
1.169
0.995
-0.013
-0.099
-0.135
-0.061
-0.010
0.001
0.004
0.005
0.004
0.002
0.001
0.000
0.000
0.001
0.001
0.002
0.001
-0.001
-0.005
-0.024
-0.247
-0.552
-0.039
-0.423
555.665
100008.227
16.634
12.570
3.385
-0.470
-0.111
-0.026
-0.009
-0.003
0.002
0.005
0.003
-0.004
-0.020
-0.030
-0.042
-0.047
0.026
1.739
6.724
0.604
-0.071
0.053
-0.319
-0.574
3.118
1001.326
251.766
0.688
-0.044
-0.044
-0.063
-0.076
-0.041
-0.013
-0.004
-0.003
0.001
0.003
0.002
0.001
0.001
0.000
0.001
0.001
0.000
-0.005
-0.011
-0.018
-0.035
-0.297
-0.629
0.962
-0.479
3.530
27.434
24.779
11936.475
229.756
0.665
-0.091
-0.031
-0.005
-0.012
-0.007
-0.002
-0.004
-0.011
-0.023
-0.035
-0.049
-0.068
-0.072
0.408
3.159
5.984
0.254
10.568
233.781
0.271
13.643
100001.141
14980.301
1.943
-0.044
-0.040
-0.035
-0.042
-0.031
-0.015
-0.008
-0.008
-0.004
0.001
0.002
0.001
0.001
0.000
0.001
0.001
-0.003
-0.015
-0.008
1.251
5.866
0.642
-0.602
-0.561
2084.015
177.149
0.488
36.935
2199.631
83.779
1.462
0.181
0.954
0.516
0.030
-0.020
-0.015
-0.012
-0.013
-0.020
-0.035
-0.048
-0.071
0.029
1.310
187.554
1376.438
4.361
329.939
100441.461
9.171
0.647
42.522
17.710
0.133
-0.041
-0.038
-0.035
-0.037
-0.029
-0.014
-0.009
-0.008
-0.005
0.001
0.001
0.001
0.001
0.000
0.001
0.000
-0.008
-0.020
0.367
441.629
100011.813
220.126
5.062
1.942
100083.469
5112.355
-0.150
100029.492
60.571
0.902
0.164
11.183
186.951
5.641
0.062
-0.035
-0.027
-0.017
0.122
0.520
0.049
-0.062
-0.106
2.988
38.328
96.100
399.681
2.701
6.682
26.788
0.889
-0.063
-0.023
-0.022
-0.049
-0.045
-0.033
-0.030
-0.031
-0.024
-0.019
-0.013
-0.007
-0.002
0.001
0.001
0.001
0.001
0.000
0.001
-0.006
-0.022
-0.024
0.858
459.101
81912.367
2189.959
66.781
1.704
21.311
6.858
-0.521
12.712
-0.285
-0.431
-0.030
12.173
207.388
6.972
0.019
-0.042
-0.037
-0.047
1.058
7.592
0.600
-0.157
-0.269
-0.282
2.528
2.794
0.779
-0.013
0.317
1.063
0.069
-0.077
-0.130
-0.107
-0.060
-0.074
-0.049
-0.040
-0.024
-0.020
-0.018
-0.011
-0.004
0.001
0.002
0.001
0.001
0.001
0.000
0.001
-0.006
-0.041
-0.281
0.347
38.692
79.864
1111.797
2472.469
6.260
19.267
4.007
-0.472
3.465
-0.499
-0.343
-0.060
0.599
20.025
9.770
0.087
-0.050
-0.080
-0.304
-0.018
1.334
-0.217
-0.302
-0.093
-0.052
0.231
2.827
11.611
3.216
-0.033
-0.030
-0.040
-0.079
-0.152
-0.128
-0.061
-0.063
-0.038
-0.032
-0.032
-0.025
-0.012
-0.003
0.001
0.002
0.002
0.001
0.001
0.000
0.
0.001
-0.002
-0.014
-0.081
-0.163
2.739
130.597
100018.422
3819.320
1.729
0.616
0.240
0.063
-0.574
-0.576
-0.374
-0.067
0.027
1.161
0.714
-0.032
-0.109
-0.576
-0.307
6.702
88.144
0.310
3.895
2.290
4.621
3.955
34.283
33977.961
658.801
0.157
-0.094
-0.037
-0.063
-0.099
-0.052
2.285
6.774
14.326
3.777
-0.232
-0.228
-0.055
-0.005
0.003
0.003
0.002
0.001
0.001
0.000
0.
0.001
0.002
-0.002
-0.017
-0.036
0.076
2.535
76.936
16.309
-0.025
-0.005
24.164
538.122
7.037
-0.275
-0.150
-0.035
-0.025
-0.024
-0.035
-0.052
-0.330
-0.362
2678.769
7395.670
8946.391
113.339
81818.477
115.093
5.536
21.621
8.059
1381.655
329.565
-0.205
-0.301
-0.043
-0.126
0.038
0.779
595.377
11549.718
17113.684
444.488
0.940
-0.566
-0.490
-0.034
0.001
0.003
0.002
0.001
0.000
0.
0.
0.001
0.003
0.003
-0.001
-0.011
-0.024
-0.048
-0.211
-0.506
-0.674
0.291
286.395
100050.336
47.630
0.113
-0.042
-0.019
-0.013
-0.020
-0.033
-0.045
-0.232
1.646
100001.352
9397.695
8777.362
100120.563
100019.453
161.004
0.499
2.955
0.089
39.467
439.340
-0.484
-0.340
-0.122
-0.383
18.053
5.266
171.824
1537.918
468.903
19606.508
26691.148
439.154
-0.548
-0.091
-0.002
0.002
0.002
0.000
0.000
0.
0.
0.001
0.003
0.004
0.003
-0.002
-0.024
-0.166
-0.313
140.755
12.826
1.993
5455.277
100041.000
620.866
19.108
0.013
-0.022
-0.007
-0.010
-0.022
-0.032
-0.085
-0.501
3.139
1.721
329.817
2140.059
12.201
1.311
-0.030
-0.075
-0.108
-0.564
-0.606
-0.595
-0.114
-0.374
1.460
76639.617
2362.204
0.427
1.002
3521.442
30412.975
5158.729
176.356
-0.587
-0.088
-0.002
0.001
0.001
0.000
0.000
0.
0.
0.001
0.002
0.003
0.002
-0.007
-0.035
-0.313
0.838
7573.969
247.603
0.342
130.969
1186.524
100004.336
204.858
0.163
-0.017
-0.007
-0.009
-0.017
-0.024
-0.038
-0.159
-0.408
-0.327
0.423
0.768
0.007
0.027
-0.055
5.398
100.205
5.718
3.238
1.653
1.315
1.987
-0.618
59.554
10.307
-0.577
0.061
41493.641
5807.808
0.522
-0.583
-0.382
-0.029
-0.001
0.001
0.001
0.000
0.
0.
0.
0.001
0.002
0.002
-0.003
-0.020
-0.015
1.131
2.717
3.045
6.737
2.583
0.583
2.504
35.915
3.491
0.009
-0.010
-0.007
-0.009
-0.013
-0.018
-0.017
-0.018
-0.024
-0.023
-0.015
-0.023
-0.045
-0.068
0.081
156.169
100077.180
222.353
55.555
5.926
0.044
-0.004
-0.325
-0.424
-0.466
-0.171
-0.598
0.409
-0.229
-0.576
-0.133
-0.035
-0.004
0.000
0.001
0.001
0.000
0.
0.
0.
0.001
0.002
0.001
-0.009
-0.040
-0.161
10.854
1553.226
1730.033
242.517
11.393
73.164
5.071
-0.479
-0.213
-0.017
-0.006
-0.007
-0.011
-0.012
-0.012
-0.008
-0.002
0.001
0.002
0.000
-0.005
-0.018
-0.042
-0.013
8.859
261.126
61.162
6.475
0.190
-0.021
-0.029
-0.037
-0.041
-0.031
-0.016
-0.103
-0.334
-0.319
-0.085
-0.010
-0.001
0.001
0.001
0.001
0.000
0.000
0.
0.
0.
0.001
0.002
0.000
-0.011
-0.059
-0.489
7.661
14988.651
13269.017
10068.645
25719.951
274.320
560.764
-0.356
-0.360
-0.019
-0.002
-0.007
-0.011
-0.013
-0.011
-0.005
0.001
0.003
0.005
0.005
0.004
-0.002
-0.019
-0.038
0.020
0.606
6.336
0.293
-0.497
-0.069
-0.023
-0.011
-0.002
0.002
0.003
-0.003
-0.012
-0.012
-0.004
0.000
0.001
0.001
0.001
0.000
0.000
0.
0.
0.
0.
0.001
0.002
0.000
-0.009
-0.046
-0.355
-0.112
13.385
8.180
404.866
8104.433
100009.555
99.593
-0.428
-0.153
-0.008
0.001
-0.003
-0.007
-0.008
-0.005
-0.001
0.002
0.003
0.004
0.005
0.006
0.004
-0.002
-0.018
-0.065
-0.388
-0.560
-0.634
-0.367
-0.043
-0.011
-0.001
0.003
0.005
0.005
0.003
0.002
0.001
0.002
0.001
0.001
0.001
0.001
0.000
0.
0.
0.
0.
0.
0.001
0.002
0.001
-0.004
-0.025
-0.078
-0.121
0.034
-0.149
1.002
10.004
101.527
3.959
-0.108
-0.028
0.000
0.003
0.001
0.000
-0.001
0.
0.002
0.003
0.003
0.003
0.005
0.006
0.005
0.003
-0.001
-0.014
-0.079
-0.246
-0.221
-0.059
-0.010
-0.001
0.002
0.003
0.003
0.003
0.002
0.002
0.001
0.001
0.001
0.001
0.000
0.000
0.
0.
0.
0.
0.
0.
0.001
0.002
0.002
-0.001
-0.010
-0.022
0.007
0.063
-0.051
-0.044
0.133
0.252
0.002
-0.018
-0.005
0.003
0.004
0.003
0.002
0.001
0.002
0.003
0.003
0.003
0.003
0.004
0.004
0.004
0.004
0.004
0.002
-0.004
-0.013
-0.012
-0.004
0.001
0.002
0.002
0.002
0.002
0.001
0.001
0.001
0.000
0.000
0.000
0.000
0.000
0.
0.
0.
0.
0.
0.
0.
0.001
0.001
0.002
0.001
-0.003
-0.008
-0.012
-0.019
-0.031
-0.031
-0.022
-0.016
-0.012
-0.006
0.001
0.003
0.003
0.002
0.002
0.002
0.002
0.002
0.003
0.002
0.003
0.003
0.003
0.003
0.004
0.004
0.004
0.003
0.002
0.002
0.002
0.002
0.002
0.001
0.001
0.001
0.000
0.000
0.000
0.000
0.000
0.000
0.
0.
0.
0.
0.
0.
0.
0.
0.
0.000
0.001
0.002
0.002
0.001
-0.002
-0.006
-0.010
-0.012
-0.009
-0.007
-0.005
-0.003
0.001
0.002
0.002
0.002
0.001
0.001
0.001
0.001
0.002
0.002
0.002
0.002
0.002
0.002
0.002
0.003
0.003
0.003
0.003
0.003
0.002
0.002
0.002
0.001
0.001
0.001
0.000
0.
0.
0.
0.
0.
0.
0.
0.
0.
0.
0.
0.
0.
0.
0.
0.
0.001
0.001
0.002
0.002
0.002
0.001
0.000
0.000
0.001
0.001
0.001
0.002
0.002
0.001
0.001
0.001
0.001
0.000
0.000
0.000
0.001
0.001
0.001
0.001
0.001
0.001
0.001
0.001
0.001
0.001
0.002
0.001
0.001
0.001
0.001
0.001
0.000
0.
0.
0.
0.
0.
0.
0.
0.
0.
0.
0.
0.
0.
0.
0.
0.
0.
0.
0.000
0.001
0.001
0.001
0.002
0.002
0.002
0.002
0.003
0.002
0.002
0.002
0.001
0.001
0.000
0.000
0.
0.
0.
0.
0.000
0.000
0.000
0.000
0.001
0.001
0.001
0.001
0.001
0.001
0.001
0.000
0.000
0.000
0.000
0.
0.
0.
0.
0.
0.
0.
0.
0.
0.
0.
0.
0.
0.
0.
0.
0.
0.
0.
0.
0.
0.000
0.000
0.001
0.001
0.001
0.001
0.001
0.001
0.001
0.001
0.001
0.001
0.000
0.000
0.
0.
0.
0.
0.
0.
0.
0.000
0.000
0.000
0.000
0.000
0.000
0.000
0.000
0.000
0.
0.
0.
0.
0.
0.
0.
0.
0.
0.
0.
0.
0.
0.
0.
0.
0.
0.
0.
0.
0.
0.
0.
0.
0.
0.
0.000
0.000
0.000
0.001
0.001
0.001
0.001
0.001
0.000
0.000
0.000
0.
0.
0.
0.
0.
0.
0.
0.
0.
0.
0.000
0.000
0.000
0.000
0.000
0.000
0.
0.
0.
0.
0.
0.
0.
0.
0.
0.
0.
0.
0.
0.
0.
0.
0.
0.
0.
0.
0.
0.
0.
0.
0.
0.
0.
0.
0.
0.
0.000
0.000
0.000
0.000
0.000
0.000
0.
0.
0.
0.
0.
0.
0.
0.
0.
0.
0.
0.
0.
0.
0.
0.
0.
0.
0.
0.
0.
0.
0.
0.
0.
0.
0.
0.
0.
0.
0.
0.
0.
0.
0.
0.
0.
0.
0.
0.
0.
0.
0.
0.
0.
0.
0.
0.
0.
0.
0.
0.
0.
0.
0.
0.
0.
0.
0.
0.
0.
0.
0.
0.
0.
0.
0.
0.
0.
0.
0.
0.
0.
0.
0.
0.
0.
0.
0.
0.
0.
0.
0.
0.
0.
0.
0.
0.
0.
0.
0.
0.
0.
0.
0.
0.
0.
0.
0.
0.
0.
0.
0.
0.
0.
0.
0.
0.
0.
0.
0.
0.
0.
0.
0.
0.
0.
0.
0.
0.
0.
0.
0.
0.
0.
0.
0.
0.
0.
0.
0.
0.
0.
0.
0.
0.
0.
0.
0.
0.
0.
0.
0.
0.
0.
0.
0.
0.
0.
0.
0.
0.
0.
0.
0.
0.
0.
0.
0.
0.
0.
0.
0.
0.
0.
0.
0.
0.
0.
0.
0.
0.
0.
0.
0.
0.
0.
0.
0.
0.
0.
0.
0.
0.
0.
0.
0.
0.
0.
0.
0.
0.
0.
0.
0.
0.
0.
0.
0.
0.
0.
0.
0.
0.
0.
0.
0.
0.
0.
0.
0.
0.
0.
0.
0.
0.
0.
0.
0.
0.
0.
0.
0.
0.
0.
0.
0.
0.
0.
0.
0.
0.
0.
0.
0.
0.
0.
0.
0.
0.
0.
0.
0.
0.
0.
0.
0.
0.
0.
0.
0.
0.
0.
0.
0.
0.
0.
0.
0.
0.
0.
0.
0.
0.
0.
0.
0.
0.
0.
0.
0.
0.
0.
0.
0.
0.
0.
0.
0.
0.
0.
0.
0.
0.
0.
0.
0.
0.
0.
0.
0.
0.
0.
0.
0.
0.
0.
0.
0.
0.
0.
0.
0.
0.
0.
0.
0.
0.
0.
0.
0.
0.
0.
0.
0.
0.
0.
0.
0.
0.
0.
0.
0.
0.
0.
0.
0.
0.
0.
0.
0.
0.
0.
0.
0.
0.
0.
0.
0.
0.
0.
0.
0.
0.
0.
0.
0.
0.
0.
0.
0.
0.
0.
0.
0.
0.
0.
0.
0.
0.
0.
0.
0.
0.
0.
0.
0.
0.
0.
0.
0.
0.
0.
0.
0.
0.
0.
0.
0.
0.
0.
0.
0.
0.
0.
0.
0.
0.
0.
0.
0.
0.
0.
0.
0.
0.
0.
0.
0.
0.
0.
0.
0.
0.
0.
0.
0.
0.
0.
0.
0.
0.
0.
0.
0.
0.
0.
0.
0.
0.
0.
0.
0.
0.
0.
0.
0.
0.
0.
0.
0.
0.
0.
0.
0.
0.
0.
0.
0.
0.
0.
0.
0.
0.
0.
0.
0.
0.
0.
0.
0.
0.
0.
0.
0.
0.
0.
0.
0.
0.
0.
0.
0.
0.
0.
0.
0.
0.
0.
0.
0.
0.
0.
0.
0.
0.
0.
0.
0.
0.
0.
0.
0.
0.
0.
0.
0.
0.
0.
0.
0.
0.
0.
0.
0.
0.
0.
0.
0.
0.
0.
0.
0.
0.
0.
0.
0.
0.
0.
0.
0.
0.
0.
0.
0.
0.
0.
0.
0.
0.
0.
0.
0.
0.
0.
0.
0.
0.
0.
0.
0.
0.
0.
0.
0.
0.
0.
0.
0.
0.
0.
0.
0.
0.
0.
0.
0.
0.
0.
0.
0.
0.
0.
0.
0.
0.
0.
0.
0.
0.
0.
0.
0.
0.
0.
0.
0.
0.
0.
0.
0.
0.
0.
0.
0.
0.
0.
0.
0.
0.
0.
0.
0.
0.
0.
0.
0.
0.
0.
0.
0.
0.
0.
0.
0.
0.
0.
0.
0.
0.
0.
0.
0.
0.
0.
0.
0.
0.
0.
0.
0.
0.
0.
0.
0.
0.
0.
0.
0.
0.
0.
0.
0.
0.
0.
0.
0.
0.
0.
0.
0.
0.
0.
0.
0.
0.
0.
0.
0.
0.
0.
0.
0.
0.
0.
0.
0.
0.
0.
0.
0.
0.
0.
0.
0.
0.
0.
0.
0.
0.
0.
0.
0.
0.
0.
0.
0.
0.
0.
0.
0.
0.
0.
0.
0.
0.
0.
0.
0.
0.
0.
0.
0.
0.
0.
0.
0.
0.
0.
0.
0.
0.
0.
0.
0.
0.
0.
0.
0.
0.
0.
0.
0.
0.
0.
0.
0.
0.
0.
0.
0.
0.
0.
0.
0.
0.
0.
0.
0.
0.
0.
0.
0.
0.
0.
0.
0.
0.
0.
0.
0.
0.
0.
0.
0.
0.
0.
0.
0.
0.
0.
0.
0.
0.
0.
0.
0.
0.
0.
0.
0.
0.
0.
0.
0.
0.
0.
0.
0.
0.
0.
0.
0.
0.
0.
0.
0.
0.
0.
0.
0.
0.
0.
0.
0.
0.
0.
0.
0.
0.
0.
0.
0.
0.
0.
0.
0.
0.
0.
0.
0.
0.
0.
0.
0.
0.
0.
0.
0.
0.
0.
0.
0.
0.
0.
0.
0.
0.
0.
0.
0.
0.
0.
0.
0.
0.
0.
0.
0.
0.
0.
0.
0.
0.
0.
0.
0.
0.
0.
0.
0.
0.
0.
0.
0.
0.
0.
0.
0.
0.
0.
0.
0.
0.
0.
0.
0.
0.
0.
0.
0.
0.
0.
0.
0.
0.
0.
0.
0.
0.
0.
0.
0.
0.
0.
0.
0.
0.
0.
0.
0.
0.
0.
0.
0.
0.
0.
0.
0.
0.
0.
0.
0.
0.
0.
0.
0.
0.
0.
[truncated: 777,738 more chars]
