# Supplementary material for: Ferroptosis regulation by traditional chinese medicine for ischemic stroke intervention based on network pharmacology and data mining
Source: PLoS One. 2025 Apr 16;20(4):e0321751. doi: 10.1371/journal.pone.0321751 (PMC12002469; doi:10.1371/journal.pone.0321751)
Supplement: S5 File — (ZIP) [file pone.0321751.s005.zip › 分子对接4/ESR1/ESR1-0006/input/7baa_h.OA.map]

GRID_PARAMETER_FILE 7baa_autolig.gpf
GRID_DATA_FILE 7baa_h.maps.fld
MACROMOLECULE 7baa_h.pdbqt
SPACING 1.000
NELEMENTS 54 70 66
CENTER 22.572 12.041 8.979
0.
0.
0.
0.
0.
0.
0.
0.
0.
0.
0.
0.
0.
0.
0.
0.
0.
0.
0.
0.
0.
0.
0.
0.
0.
0.
0.
0.
0.
0.
0.
0.
0.
0.
0.
0.
0.
0.
0.
0.
0.
0.
0.
0.
0.
0.
0.
0.
0.
0.
0.
0.
0.
0.
0.
0.
0.
0.
0.
0.
0.
0.
0.
0.
0.
0.
0.
0.
0.
0.
0.
0.
0.
0.
0.
0.
0.
0.
0.
0.
0.
0.
0.
0.
0.
0.
0.
0.
0.
0.
0.
0.
0.
0.
0.
0.
0.
0.
0.
0.
0.
0.
0.
0.
0.
0.
0.
0.
0.
0.
0.
0.
0.
0.
0.
0.
0.
0.
0.
0.
0.
0.
0.
0.
0.
0.
0.
0.
0.
0.
0.
0.
0.
0.
0.
0.
0.
0.
0.
0.
0.
0.
0.
0.
0.
0.
0.
0.
0.
0.
0.
0.
0.
0.
0.
0.
0.
0.
0.
0.
0.
0.
0.
0.
0.
0.
0.
0.
0.
0.
0.
0.
0.
0.
0.
0.
0.
0.
0.
0.
0.
0.
0.
0.
0.
0.
0.
0.
0.
0.
0.
0.
0.
0.
0.
0.
0.
0.
0.
0.
0.
0.
0.
0.
0.
0.
0.
0.
0.
0.
0.
0.
0.
0.
0.
0.
0.
0.
0.
0.
0.
0.
0.
0.
0.
0.
0.
0.
0.
0.
0.
0.
0.
0.
0.
0.
0.
0.
0.
0.
0.
0.
0.
0.
0.
0.
0.
0.
0.
0.
0.
0.
0.
0.
0.
0.
0.
0.
0.
0.
0.
0.
0.
0.
0.
0.
0.
0.
0.
0.
0.
0.
0.
0.
0.
0.
0.
0.
0.
0.
0.
0.
0.
0.
0.
0.
0.
0.
0.
0.
0.
0.
0.
0.
0.
0.
0.
0.
0.
0.
0.
0.
0.
0.
0.
0.
0.
0.
0.
0.
0.
0.
0.
0.
0.
0.
0.
0.
0.
0.
0.
0.
0.
0.
0.
0.
0.
0.
0.
0.
0.
0.
0.
0.
0.
0.
0.
0.
0.
0.
0.
0.
0.
0.
0.
0.
0.
0.
0.
0.
0.
0.
0.
0.
0.
0.
0.
0.
0.
0.
0.
0.
0.
0.
0.
0.
0.
0.
0.
0.
0.
0.
0.
0.
0.
0.
0.
0.
0.
0.
0.
0.
0.
0.
0.
0.
0.
0.
0.
0.
0.
0.
0.
0.
0.
0.
0.
0.
0.
0.
0.
0.
0.
0.
0.
0.
0.
0.
0.
0.
0.
0.
0.
0.
0.
0.
0.
0.
0.
0.
0.
0.
0.
0.
0.
0.
0.
0.
0.
0.
0.
0.
0.
0.
0.
0.
0.
0.
0.
0.
0.
0.
0.
0.
0.
0.
0.
0.
0.
0.
0.
0.
0.
0.
0.
0.
0.
0.
0.
0.
0.
0.
0.
0.
0.
0.
0.
0.
0.
0.
0.
0.
0.
0.
0.
0.
0.
0.
0.
0.
0.
0.
0.
0.
0.
0.
0.
0.
0.
0.
0.
0.
0.
0.
0.
0.
0.
0.
0.
0.
0.
0.
0.
0.
0.
0.
0.
0.
0.
0.
0.
0.
0.
0.
0.
0.
0.
0.
0.
0.
0.
0.
0.
0.
0.
0.
0.
0.
0.
0.
0.
0.
0.
0.
0.
0.
0.
0.
0.
0.
0.
0.
0.
0.
0.
0.
0.
0.
0.
0.
0.
0.
0.
0.
0.
0.
0.
0.
0.
0.
0.
0.
0.
0.
0.
0.
0.
0.
0.
0.
0.
0.
0.
0.
0.
0.
0.
0.
0.
0.
0.
0.
0.
0.
0.
0.
0.
0.
0.
0.
0.
0.
0.
0.
0.
0.
0.
0.
0.
0.
0.
0.
0.
0.
0.
0.
0.
0.
0.
0.
0.
0.
0.
0.
0.
0.
0.
0.
0.
0.
0.
0.
0.
0.
0.
0.
0.
0.
0.
0.
0.
0.
0.
0.
0.
0.
0.
0.
0.
0.
0.
0.
0.
0.
0.
0.
0.
0.
0.
0.
0.
0.
0.
0.
0.
0.
0.
0.
0.
0.
0.
0.
0.
0.
0.
0.
0.
0.
0.
0.
0.
0.
0.
0.
0.
0.
0.
0.
0.
0.
0.
0.
0.
0.
0.
0.
0.
0.
0.
0.
0.
0.
0.
0.
0.
0.
0.
0.
0.
0.
0.
0.
0.
0.
0.
0.
0.
0.
0.
0.
0.
0.
0.
0.
0.
0.
0.
0.
0.
0.
0.
0.
0.
0.
0.
0.
0.
0.
0.
0.
0.
0.
0.
0.
0.
0.
0.
0.
0.
0.
0.
0.
0.
0.
0.
0.
0.
0.
0.
0.
0.
0.
0.
0.
0.
0.
0.
0.
0.
0.
0.
0.
0.
0.
0.
0.
0.
0.
0.
0.
0.
0.
0.
0.
0.
0.
0.
0.
0.
0.
0.
0.
0.
0.
0.
0.
0.
0.
0.
0.
0.
0.
0.
0.
0.
0.
0.
0.
0.
0.
0.
0.
0.
0.
0.
0.
0.
0.
0.
0.
0.
0.
0.
0.
0.
0.
0.
0.
0.
0.
0.
0.
0.
0.
0.
0.
0.
0.
0.
0.
0.
0.
0.
0.
0.
0.
0.
0.
0.
0.
0.
0.
0.
0.
0.
0.
0.
0.
0.
0.
0.
0.
0.
0.
0.
0.
0.
0.
0.
0.
0.
0.
0.
0.
0.
0.
0.
0.
0.
0.
0.
0.
0.
0.
0.
0.
0.
0.
0.
0.
0.
0.
0.
0.
0.
0.
0.
0.
0.
0.
0.
0.
0.
0.
0.
0.
0.
0.
0.
0.
0.
0.
0.
0.
0.
0.
0.
0.
0.
0.
0.
0.
0.
0.
0.
0.
0.
0.
0.
0.
0.
0.
0.
0.
0.
0.
0.
0.
0.
0.
0.
0.
0.
0.
0.
0.
0.
0.
0.
0.
0.
0.
0.
0.
0.
0.
0.
0.
0.
0.
0.
0.
0.
0.
0.
0.
0.
0.
0.
0.
0.
0.
0.
0.
0.
0.
0.
0.
0.
0.
0.
0.
0.
0.
0.
0.
0.
0.
0.
0.
0.
0.
0.
0.
0.
0.
0.
0.
0.
0.
0.
0.
0.
0.
0.
0.
0.
0.
0.
0.
0.
0.
0.
0.
0.
0.
0.
0.
0.
0.
0.
0.
0.
0.
0.
0.
0.
0.
0.
0.
0.
0.
0.
0.
0.
0.
0.
0.
0.
0.
0.
0.
0.
0.
0.
0.
0.
0.
0.
0.
0.
0.
0.
0.
0.
0.
0.
0.
0.
0.
0.
0.
0.
0.
0.
0.
0.
0.
0.
0.
0.
0.
0.
0.
0.
0.
0.
0.
0.
0.
0.
0.
0.
0.
0.
0.
0.
0.
0.
0.
0.
0.
0.
0.
0.
0.
0.
0.
0.
0.
0.
0.
0.
0.
0.
0.
0.
0.
0.
0.
0.
0.
0.
0.
0.
0.
0.
0.
0.
0.
0.
0.
0.
0.
0.
0.
0.
0.
0.
0.
0.
0.
0.
0.
0.
0.
0.
0.
0.
0.
0.
0.
0.
0.
0.
0.
0.
0.
0.
0.
0.
0.
0.
0.
0.
0.
0.
0.
0.
0.
0.
0.
0.
0.
0.
0.
0.
0.
0.
0.
0.
0.
0.
0.
0.
0.
0.
0.
0.
0.
0.
0.
0.
0.
0.
0.
0.
0.
0.
0.
0.
0.
0.
0.
0.
0.
0.
0.
0.
0.
0.
0.
0.
0.
0.
0.
0.
0.
0.
0.
0.
0.
0.
0.
0.
0.
0.
0.
0.
0.
0.
0.
0.
0.
0.
0.
0.
0.
0.
0.
0.
0.
0.
0.
0.
0.
0.
0.
0.
0.
0.
0.
0.
0.
0.
0.
0.
0.
0.
0.
0.
0.
0.
0.
0.
0.
0.
0.
0.
0.
0.
0.
0.
0.
0.
0.
0.
0.
0.
0.
0.
0.
0.
0.
0.
0.
0.
0.
0.
0.
0.
0.
0.
0.
0.
0.
0.
0.
0.
0.
0.
0.
0.
0.
0.
0.
0.
0.
0.
0.
0.
0.
0.
0.
0.
0.
0.
0.
0.
0.
0.
0.
0.
0.
0.
0.
0.
0.
0.
0.
0.
0.
0.
0.
0.
0.
0.
0.
0.
0.
0.
0.
0.
0.
0.
0.
0.
0.
0.
0.
0.
0.
0.
0.
0.
0.
0.
0.
0.
0.
0.
0.
0.
0.
0.
0.
0.
0.
0.
0.
0.
0.
0.
0.
0.
0.
0.
0.
0.
0.
0.
0.
0.
0.
0.
0.
0.
0.
0.
0.
0.
0.
0.
0.
0.
0.
0.
0.
0.
0.
0.
0.
0.
0.
0.
0.
0.
0.
0.
0.
0.
0.
0.
0.
0.
0.
0.
0.
0.
0.
0.
0.
0.
0.
0.
0.
0.
0.
0.
0.
0.
0.
0.
0.
0.
0.
0.
0.
0.
0.
0.
0.
0.
0.
0.
0.
0.
0.
0.
0.
0.
0.
0.
0.
0.
0.
0.
0.
0.
0.
0.
0.
0.
0.
0.
0.
0.
0.
0.
0.
0.
0.
0.
0.
0.
0.
0.
0.
0.
0.
0.
0.
0.
0.
0.
0.
0.
0.
0.
0.
0.
0.
0.
0.
0.
0.
0.
0.
0.
0.
0.
0.
0.
0.
0.
0.
0.
0.
0.
0.
0.
0.
0.
0.
0.
0.
0.
0.
0.
0.
0.
0.
0.
0.
0.
0.
0.
0.
0.
0.
0.
0.
0.
0.
0.
0.
0.
0.
0.
0.
0.
0.
0.
0.
0.
0.
0.
0.
0.
0.
0.
0.
0.
0.
0.
0.
0.
0.
0.
0.
0.
0.
0.
0.
0.
0.
0.
0.
0.
0.
0.
0.
0.
0.
0.
0.
0.
0.
0.
0.
0.
0.
0.
0.
0.
0.
0.
0.
0.
0.
0.
0.
0.
0.
0.
0.
0.
0.
0.
0.
0.
0.
0.
0.
0.
0.
0.
0.
0.
0.
0.
0.
0.
0.
0.
0.
0.
0.
0.
0.
0.
0.
0.
0.
0.
0.
0.
0.
0.
0.
0.
0.
0.
0.
0.
0.
0.
0.
0.
0.
0.
0.
0.
0.
0.
0.
0.
0.000
0.001
0.001
0.001
0.000
0.
0.
0.
0.
0.
0.
0.
0.
0.
0.
0.
0.
0.
0.
0.
0.
0.
0.
0.
0.
0.
0.
0.
0.
0.
0.
0.
0.
0.
0.
0.
0.
0.
0.
0.
0.
0.
0.
0.
0.
0.
0.
0.
0.
0.
0.
0.
0.
0.001
0.001
0.001
0.001
0.001
0.001
0.000
0.001
0.
0.
0.
0.
0.
0.
0.
0.
0.
0.
0.
0.
0.
0.
0.
0.
0.
0.
0.
0.
0.
0.
0.
0.
0.
0.
0.
0.
0.
0.
0.
0.
0.
0.
0.
0.
0.
0.
0.
0.
0.
0.
0.
0.
0.
0.
0.001
0.001
0.001
0.001
0.001
-0.001
0.001
0.001
0.000
0.001
0.
0.
0.
0.
0.
0.
0.
0.
0.
0.
0.
0.
0.
0.
0.
0.
0.
0.
0.
0.
0.
0.
0.
0.
0.
0.
0.
0.
0.
0.
0.
0.
0.
0.
0.
0.
0.
0.
0.
0.
0.
0.
0.
0.
0.001
0.001
0.001
-0.001
-0.001
-0.003
-0.003
-0.003
-0.002
-0.002
0.000
0.001
0.
0.
0.
0.
0.
0.
0.
0.
0.
0.
0.
0.
0.
0.
0.
0.
0.
0.
0.
0.
0.
0.
0.
0.
0.
0.
0.
0.
0.
0.
0.
0.
0.
0.
0.
0.
0.
0.
0.
0.
0.
0.
0.000
0.001
0.001
-0.001
-0.002
-0.004
-0.005
-0.005
-0.005
-0.004
-0.003
-0.002
-0.001
0.000
0.
0.
0.
0.
0.
0.
0.
0.
0.
0.
0.
0.
0.
0.
0.
0.
0.
0.
0.
0.
0.
0.
0.
0.
0.
0.
0.
0.
0.
0.
0.
0.
0.
0.
0.
0.
0.
0.
0.
0.
0.
0.001
0.001
0.001
-0.001
-0.004
-0.008
-0.011
-0.011
-0.010
-0.006
-0.004
-0.003
-0.001
0.001
0.
0.000
0.
0.
0.
0.
0.
0.
0.
0.
0.
0.
0.
0.
0.
0.
0.
0.
0.
0.
0.
0.
0.
0.
0.
0.
0.
0.
0.
0.
0.
0.
0.
0.
0.
0.
0.
0.
0.
0.
0.
0.001
0.001
-0.001
-0.003
-0.007
-0.011
-0.015
-0.016
-0.014
-0.010
-0.006
-0.004
-0.003
0.000
0.
0.
-0.001
0.
0.
0.
0.
0.
0.
0.
0.
0.
0.
0.
0.
0.
0.
0.
0.
0.
0.
0.
0.
0.
0.
0.
0.
0.
0.
0.
0.
0.
0.
0.
0.
0.
0.
0.
0.
0.
0.
0.001
0.001
-0.001
-0.003
-0.008
-0.012
-0.016
-0.018
-0.016
-0.011
-0.006
-0.004
-0.003
0.000
0.
-0.002
-0.002
-0.002
-0.002
0.
0.
0.
0.
0.
0.
0.
0.
0.
0.
0.
0.
0.
0.
0.
0.
0.
0.
0.
0.
0.
0.
0.
0.
0.
0.
0.
0.
0.
0.
0.
0.
0.
0.
0.
0.
0.001
0.001
-0.001
-0.003
-0.007
-0.011
-0.014
-0.016
-0.014
-0.011
-0.006
-0.004
-0.003
0.000
-0.002
-0.002
-0.004
-0.004
-0.004
-0.002
0.
0.
0.
0.
0.
0.
0.
0.
0.
0.
0.
0.
0.
0.
0.
0.
0.
0.
0.
0.
0.
0.
0.
0.
0.
0.
0.
0.
0.
0.
0.
0.
0.
0.
0.
0.
0.001
-0.001
-0.003
-0.006
-0.009
-0.011
-0.012
-0.011
-0.009
-0.005
-0.004
-0.003
-0.002
-0.002
-0.004
-0.005
-0.006
-0.005
-0.004
-0.003
0.
0.
0.
0.
0.
0.
0.
0.
0.
0.
0.
0.
0.
0.
0.
0.
0.
0.
0.
0.
0.
0.
0.
0.
0.
0.
0.
0.
0.
0.
0.
0.
0.
0.
0.
0.000
0.000
-0.002
-0.003
-0.007
-0.008
-0.009
-0.008
-0.005
-0.004
-0.003
0.000
-0.003
-0.004
-0.007
-0.008
-0.007
-0.007
-0.006
-0.004
-0.002
0.
0.
0.
0.
0.
0.
0.
0.
0.
0.
0.
0.
0.
0.
0.
0.
0.
0.
0.
0.
0.
0.
0.
0.
0.
0.
0.
0.
0.
0.
0.
0.
0.
0.
0.
0.
0.000
-0.002
-0.003
-0.004
-0.005
-0.005
-0.004
-0.003
-0.004
-0.001
-0.003
-0.006
-0.008
-0.009
-0.010
-0.008
-0.007
-0.005
-0.002
0.
0.
0.
0.
0.
0.
0.
0.
0.
0.
0.
0.
0.
0.
0.
0.
0.
0.
0.
0.
0.
0.
0.
0.
0.
0.
0.
0.
0.
0.
0.
0.
0.
0.
0.
0.
0.000
0.
-0.002
-0.003
-0.003
-0.003
-0.002
-0.002
-0.003
-0.002
-0.003
-0.005
-0.008
-0.010
-0.009
-0.008
-0.007
-0.005
-0.002
0.
0.
0.
0.
0.
0.
0.
0.
0.
0.
0.
0.
0.
0.
0.
0.
0.
0.
0.
0.
0.
0.
0.
0.
0.
0.
0.
0.
0.
0.
0.
0.
0.
0.
0.
0.
0.
0.
0.000
0.000
0.000
0.000
-0.002
-0.002
-0.001
-0.001
-0.004
-0.004
-0.006
-0.007
-0.008
-0.008
-0.007
-0.005
-0.002
0.
0.
0.
0.
0.
0.
0.
0.
0.
0.
0.
0.
0.
0.
0.
0.
0.
0.
0.
0.
0.
0.
0.
0.
0.
0.
0.
0.
0.
0.
0.
0.
0.
0.
0.
0.
0.
0.
0.
0.
0.
0.
-0.002
-0.002
-0.002
-0.002
-0.003
-0.004
-0.005
-0.006
-0.007
-0.006
-0.005
-0.003
-0.002
0.
0.
0.
0.
0.
0.
0.
0.
0.
0.
0.
0.
0.
0.
0.
0.
0.
0.
0.
0.
0.
0.
0.
0.
0.
0.
0.
0.
0.
0.
0.
0.
0.
0.
0.
0.
0.
0.
0.
0.
0.
0.
0.
-0.002
-0.002
-0.002
0.
-0.002
-0.002
-0.004
-0.005
-0.003
-0.003
-0.002
0.
0.
0.
0.
0.
0.
0.
0.
0.
0.
0.
0.
0.
0.
0.
0.
0.
0.
0.
0.
0.
0.
0.
0.
0.
0.
0.
0.
0.
0.
0.
0.
0.
0.
0.
0.
0.
0.
0.
0.
0.
0.
0.
0.
0.
0.
0.
0.
0.
-0.002
-0.002
-0.002
-0.002
-0.002
0.
0.
0.
0.
0.
0.
0.
0.
0.
0.
0.
0.
0.
0.
0.
0.
0.
0.
0.
0.
0.
0.
0.
0.
0.
0.
0.
0.
0.
0.
0.
0.
0.
0.
0.
0.
0.
0.
0.
0.
0.
0.
0.
0.
0.
0.
0.
0.
0.
0.
0.
0.
0.
0.
0.
0.
0.
0.
0.
0.
0.
0.
0.
0.
0.
0.
0.
0.
0.
0.
0.
0.
0.
0.
0.
0.
0.
0.
0.
0.
0.
0.
0.
0.
0.
0.
0.
0.
0.
0.
0.
0.
0.
0.
0.
0.
0.
0.
0.
0.
0.
0.
0.
0.
0.
0.
0.
0.
0.
0.
0.
0.
0.
0.
0.
0.
0.
0.
0.
0.
0.
0.
0.
0.
0.
0.
0.
0.
0.
0.
0.
0.
0.
0.
0.
0.
0.
0.
0.
0.
0.
0.
0.
0.
0.
0.
0.
0.
0.
0.
0.
0.
0.
0.
0.
0.
0.
0.
0.
0.
0.
0.
0.
0.
0.
0.
0.
0.
0.
0.
0.
0.
0.
0.
0.
0.
0.
0.
0.
0.
0.
0.
0.
0.
0.
0.
0.
0.
0.
0.
0.
0.
0.
0.
0.
0.
0.
0.
0.
0.
0.
0.
0.
0.
0.
0.
0.
0.
0.
0.
0.
0.
0.
0.
0.
0.
0.
0.
0.
0.
0.
0.
0.
0.
0.
0.
0.
0.
0.
0.
0.
0.
0.
0.
0.
0.
0.
0.
0.
0.
0.
0.
0.
0.
0.
0.
0.
0.
0.
0.
0.
0.
0.
0.
0.
0.
0.
0.
0.
0.
0.
0.
0.
0.
0.
0.
0.
0.
0.
0.
0.
0.
0.
0.
0.
0.
0.
0.
0.
0.
0.
0.
0.
0.
0.
0.
0.
0.
0.
0.
0.
0.
0.
0.
0.
0.
0.
0.
0.
0.
0.
0.
0.
0.
0.
0.
0.
0.
0.
0.
0.
0.
0.
0.
0.
0.
0.
0.
0.
0.
0.
0.
0.
0.
0.
0.
0.
0.
0.
0.
0.
0.
0.
0.
0.
0.
0.
0.
0.
0.
0.
0.
0.
0.
0.
0.
0.
0.
0.
0.
0.
0.
0.
0.
0.
0.
0.
0.
0.
0.
0.
0.
0.
0.
0.
0.
0.
0.
0.
0.
0.
0.
0.
0.
0.
0.
0.
0.
0.
0.
0.
0.
0.
0.
0.
0.
0.
0.
0.
0.
0.
0.
0.
0.
0.
0.
0.
0.
0.
0.
0.
0.
0.
0.
0.
0.
0.
0.
0.
0.
0.
0.
0.
0.
0.
0.
0.
0.
0.
0.
0.
0.
0.
0.
0.
0.
0.
0.
0.
0.
0.
0.
0.
0.
0.
0.
0.
0.
0.
0.
0.
0.
0.
0.
0.
0.
0.
0.
0.
0.
0.
0.
0.
0.
0.
0.
0.
0.
0.
0.
0.
0.
0.
0.
0.
0.
0.
0.
0.
0.
0.
0.
0.
0.
0.
0.
0.
0.
0.
0.
0.
0.
0.
0.
0.
0.
0.
0.
0.
0.
0.
0.
0.
0.
0.
0.
0.
0.
0.
0.
0.
0.
0.
0.
0.
0.
0.
0.
0.
0.
0.
0.
0.
0.
0.
0.
0.
0.
0.
0.
0.
0.
0.
0.
0.
0.
0.
0.
0.
0.
0.
0.
0.
0.
0.
0.
0.
0.
0.
0.
0.
0.
0.
0.
0.
0.
0.
0.
0.
0.
0.
0.
0.
0.
0.
0.
0.
0.
0.
0.
0.
0.
0.
0.
0.
0.
0.
0.
0.
0.
0.
0.
0.
0.
0.
0.
0.
0.
0.
0.
0.
0.
0.
0.
0.
0.
0.
0.
0.
0.
0.
0.
0.
0.
0.
0.
0.
0.
0.
0.
0.
0.
0.
0.
0.
0.
0.
0.
0.
0.
0.
0.
0.
0.
0.
0.
0.
0.
0.
0.
0.
0.
0.
0.
0.
0.
0.
0.
0.
0.
0.
0.
0.
0.
0.
0.
0.
0.
0.
0.
0.
0.
0.
0.
0.
0.
0.
0.
0.
0.
0.
0.
0.
0.
0.
0.
0.
0.
0.
0.
0.
0.
0.
0.
0.
0.
0.
0.
0.
0.
0.
0.
0.
0.
0.
0.
0.
0.
0.
0.
0.
0.
0.
0.
0.
0.
0.
0.
0.
0.
0.
0.
0.
0.
0.
0.
0.
0.
0.
0.
0.
0.
0.
0.
0.
0.
0.
0.
0.
0.
0.
0.
0.
0.
0.
0.
0.
0.
0.
0.
0.
0.
0.
0.
0.
0.
0.
0.
0.
0.
0.
0.
0.
0.
0.
0.
0.
0.
0.
0.
0.
0.
0.
0.
0.
0.
0.
0.
0.
0.
0.
0.
0.
0.
0.
0.
0.
0.
0.
0.
0.
0.
0.
0.
0.
0.
0.
0.
0.
0.
0.
0.
0.
0.
0.
0.
0.
0.
0.
0.
0.
0.
0.
0.
0.
0.
0.
0.
0.
0.
0.
0.
0.
0.
0.
0.
0.
0.
0.
0.
0.
0.
0.
0.
0.
0.
0.
0.
0.
0.
0.
0.
0.
0.
0.
0.
0.
0.
0.
0.
0.
0.
0.
0.
0.
0.
0.
0.
0.
0.
0.
0.
0.
0.
0.
0.
0.
0.
0.
0.
0.
0.
0.
0.
0.
0.
0.
0.
0.
0.
0.
0.
0.
0.
0.
0.
0.
0.
0.
0.
0.
0.
0.
0.
0.
0.
0.
0.
0.
0.
0.
0.
0.
0.
0.
0.
0.
0.
0.
0.
0.
0.
0.
0.
0.
0.
0.
0.
0.
0.
0.
0.
0.
0.
0.
0.
0.
0.
0.
0.
0.
0.
0.
0.
0.
0.
0.
0.
0.
0.
0.
0.
0.
0.
0.
0.
0.
0.
0.
0.
0.
0.
0.
0.
0.
0.
0.
0.
0.
0.
0.
0.
0.
0.
0.
0.
0.
0.
0.
0.
0.
0.
0.
0.
0.
0.
0.
0.
0.
0.
0.
0.
0.
0.
0.
0.
0.
0.
0.
0.
0.
0.
0.
0.
0.
0.
0.
0.
0.
0.
0.
0.
0.
0.
0.
0.
0.
0.
0.
0.
0.
0.
0.
0.
0.
0.
0.
0.
0.
0.
0.
0.
0.
0.
0.
0.
0.
0.
0.
0.
0.
0.
0.
0.
0.
0.
0.
0.
0.
0.
0.
0.
0.
0.
0.
0.
0.
0.
0.
0.
0.
0.
0.
0.
0.
0.
0.
0.
0.
0.
0.
0.
0.
0.
0.
0.
0.
0.
0.
0.
0.
0.
0.
0.
0.
0.
0.
0.
0.
0.
0.
0.
0.
0.
0.
0.
0.
0.
0.
0.
0.
0.
0.
0.
0.
0.
0.
0.
0.
0.
0.
0.
0.
0.
0.
0.
0.
0.
0.
0.
0.
0.
0.
0.
0.
0.
0.
0.
0.
0.
0.
0.
0.
0.
0.
0.
0.
0.
0.
0.
0.
0.
0.
0.
0.
0.
0.
0.
0.
0.
0.
0.
0.
0.
0.
0.
0.
0.
0.
0.
0.
0.
0.
0.
0.
0.
0.
0.
0.
0.
0.
0.
0.
0.
0.
0.
0.
0.
0.
0.
0.
0.
0.
0.
0.
0.
0.
0.
0.
0.
0.
0.
0.
0.
0.
0.
0.
0.
0.
0.
0.
0.
0.
0.
0.
0.
0.
0.
0.
0.
0.
0.
0.
0.
0.
0.
0.
0.
0.
0.
0.
0.
0.
0.
0.
0.
0.
0.
0.
0.
0.
0.
0.
0.
0.
0.
0.
0.
0.
0.
0.
0.
0.
0.
0.
0.
0.
0.
0.
0.
0.
0.
0.
0.
0.
0.
0.
0.
0.
0.
0.
0.
0.
0.
0.
0.
0.
0.
0.
0.
0.
0.
0.
0.
0.
0.
0.
0.
0.
0.
0.
0.
0.
0.
0.
0.
0.
0.
0.
0.
0.
0.
0.
0.
0.
0.
0.
0.
0.
0.
0.
0.
0.
0.
0.
0.
0.
0.
0.
0.
0.
0.
0.
0.
0.
0.
0.
0.
0.
0.
0.
0.
0.
0.
0.
0.
0.
0.
0.
0.
0.
0.
0.
0.
0.
0.
0.
0.
0.
0.
0.
0.
0.
0.
0.
0.
0.
0.
0.
0.
0.
0.
0.
0.
0.
0.
0.
0.
0.
0.
0.
0.
0.
0.
0.
0.
0.
0.
0.
0.
0.
0.
0.
0.
0.
0.
0.
0.
0.
0.
0.
0.
0.
0.
0.
0.
0.
0.
0.
0.
0.
0.
0.
0.
0.
0.
0.
0.
0.
0.
0.
0.
0.
0.
0.
0.
0.
0.
0.
0.
0.
0.
0.
0.
0.
0.
0.
0.
0.
0.
0.
0.
0.
0.
0.
0.
0.
0.
0.
0.
0.
0.
0.
0.
0.
0.
0.
0.
0.
0.
0.
0.
0.
0.
0.
0.
0.
0.
0.
0.
0.
0.
0.
0.
0.
0.
0.
0.
0.
0.
0.
0.
0.
0.
0.
0.
0.
0.
0.
0.
0.
0.
0.
0.
0.
0.
0.
0.
0.
0.
0.
0.
0.
0.
0.
0.
0.
0.
0.
0.
0.
0.
0.
0.
0.
0.
0.
0.
0.
0.
0.
0.
0.
0.
0.
0.
0.
0.
0.
0.
0.
0.
0.
0.
0.
0.
0.
0.
0.
0.
0.
0.
0.
0.
0.
0.
0.
0.
0.
0.
0.
0.
0.
0.
0.
0.
0.
0.
0.
0.
0.
0.
0.
0.
0.
0.
0.
0.
0.
0.
0.
0.
0.
0.
0.
0.
0.
0.
0.
0.
0.
0.
0.
0.
0.
0.
0.
0.
0.
0.
0.
0.
0.
0.
0.
0.
0.
0.
0.
0.
0.
0.
0.
0.
0.
0.
0.
0.
0.
0.
0.
0.
0.
0.
0.
0.
0.
0.
0.
0.
0.
0.
0.
0.
0.
0.
0.
0.
0.
0.
0.
0.
0.
0.
0.
0.
0.
0.
0.
0.
0.
0.
0.
0.
0.
0.
0.
0.
0.
0.
0.
0.
0.
0.
0.
0.
0.
0.
0.
0.
0.
0.
0.
0.
0.
0.
0.
0.
0.
0.
0.
0.
0.
0.
0.
0.
0.
0.
0.
0.
0.
0.
0.
0.
0.
0.
0.
0.
0.
0.
0.
0.
0.
0.
0.
0.
0.
0.
0.
0.
0.
0.
0.
0.
0.
0.
0.
0.
0.
0.
0.
0.
0.
0.
0.
0.
0.
0.
0.
0.
0.
0.
0.
0.
0.
0.
0.
0.
0.
0.
0.
0.
0.
0.
0.
0.
0.
0.
0.
0.
0.
0.
0.
0.
0.
0.
0.
0.
0.
0.
0.
0.
0.
0.
0.
0.
0.
0.
0.
0.
0.
0.
0.
0.
0.
0.
0.
0.
0.
0.
0.
0.
0.
0.
0.
0.
0.
0.
0.
0.
0.
0.
0.
0.
0.
0.
0.
0.
0.
0.
0.
0.
0.
0.
0.
0.
0.
0.
0.
0.
0.
0.
0.
0.
0.
0.
0.
0.
0.
0.
0.
0.
0.
0.
0.
0.
0.
0.
0.
0.
0.
0.
0.
0.
0.
0.
0.
0.
0.
0.
0.
0.
0.
0.
0.
0.
0.
0.
0.
0.
0.
0.
0.
0.
0.
0.
0.
0.
0.
0.
0.
0.
0.
0.
0.
0.
0.
0.
0.
0.
0.
0.
0.
0.
0.
0.
0.
0.
0.
0.
0.
0.
0.
0.
0.
0.
0.
0.
0.
0.
0.
0.
0.
0.
0.
0.
0.
0.
0.
0.
0.
0.
0.
0.
0.
0.
0.
0.
0.
0.
0.
0.
0.
0.
0.
0.
0.
0.
0.
0.
0.
0.
0.
0.
0.
0.
0.
0.
0.
0.
0.
0.
0.
0.
0.
0.
0.
0.
0.
0.
0.
0.
0.
0.
0.
0.
0.
0.
0.
0.
0.
0.
0.
0.
0.
0.
0.
0.
0.
0.
0.
0.
0.
0.
0.
0.
0.
0.
0.
0.
0.
0.
0.
0.
0.
0.
0.
0.
0.
0.
0.
0.
0.
0.
0.
0.
0.
0.
0.
0.
0.
0.
0.
0.
0.
0.
0.
0.
0.
0.
0.
0.
0.
0.
0.
0.
0.
0.
0.
0.
0.
0.
0.
0.
0.
0.
0.
0.
0.
0.
0.
0.
0.
0.
0.
0.
0.
0.
0.
0.
0.
0.
0.
0.
0.
0.
0.
0.
0.
0.
0.
0.
0.
0.
0.
0.
0.
0.
0.
0.
0.
0.
0.
0.
0.
0.
0.
0.
0.
0.
0.
0.
0.
0.
0.
0.
0.
0.
0.
0.
0.
0.
0.
0.
0.
0.
0.
0.
0.
0.
0.
0.
0.
0.
0.
0.
0.
0.
0.
0.
0.
0.
0.
0.
0.
0.
0.
0.
0.
0.
0.
0.
0.
0.
0.
0.
0.
0.
0.
0.
0.
0.
0.
0.
0.
0.
0.
0.
0.
0.
0.
0.
0.
0.
0.
0.
0.
0.
0.
0.
0.
0.
0.
0.
0.
0.
0.
0.
0.
0.
0.
0.
0.
0.
0.
0.
0.
0.
0.
0.
0.
0.
0.
0.
0.
0.
0.
0.
0.
0.
0.
0.
0.
0.
0.
0.
0.
0.
0.
0.
0.
0.
0.
0.
0.
0.
0.
0.
0.
0.
0.
0.
0.
0.
0.
0.
0.
0.
0.
0.
0.
0.
0.
0.
0.
0.
0.
0.
0.
0.
0.
0.
0.
0.
0.
0.
0.
0.
0.
0.
0.
0.
0.
0.
0.
0.
0.
0.
0.
0.
0.
0.
0.
0.
0.
0.
0.
0.
0.
0.
0.
0.
0.
0.
0.
0.
0.
0.
0.
0.
0.
0.
0.
0.
0.
0.
0.
0.
0.
0.
0.
0.
0.
0.
0.
0.
0.
0.
0.
0.
0.
0.
0.
0.
0.
0.
0.
0.
0.
0.
0.
0.
0.
0.
0.
0.
0.
0.
0.
0.
0.
0.
0.
0.
0.
0.
0.
0.
0.
0.
0.
0.
0.
0.
0.
0.
0.
0.
0.
0.
0.
0.
0.
0.
0.
0.
0.
0.
0.
0.
0.
0.
0.
0.
0.
0.
0.
0.
0.
0.
0.
0.
0.
0.
0.
0.
0.
0.
0.
0.
0.
0.
0.
0.
0.
0.
0.
0.
0.
0.
0.
0.
0.
0.
0.
0.
0.
0.
0.
0.
0.
0.
0.
0.
0.
0.
0.
0.
0.
0.
0.
0.
0.
0.
0.
0.
0.
0.
0.
0.
0.
0.
0.
0.
0.
0.
0.
0.
0.
0.
0.
0.
0.
0.
0.
0.
0.
0.
0.
0.
0.
0.
0.
0.
0.
0.
0.
0.
0.
0.
0.
0.
0.
0.
0.
0.
0.
0.
0.
0.
0.
0.
0.
0.
0.
0.
0.
0.
0.
0.
0.
0.
0.
0.
0.
0.
0.
0.
0.
0.
0.
0.
0.
0.
0.
0.
0.
0.
0.
0.
0.
0.
0.
0.
0.
0.
0.
0.
0.
0.
0.
0.
0.
0.
0.
0.
0.
0.
0.
0.
0.
0.
0.
0.
0.
0.
0.
0.
0.
0.
0.
0.
0.
0.
0.
0.
0.
0.
0.
0.
0.
0.
0.
0.
0.
0.
0.
0.
0.
0.
0.
0.
0.
0.
0.
0.
0.
0.
0.
0.
0.
0.
0.
0.
0.
0.
0.
0.
0.
0.
0.
0.
0.
0.
0.
0.
0.
0.
0.
0.
0.
0.
0.
0.
0.
0.
0.
0.
0.
0.
0.
0.
0.
0.
0.
0.
0.
0.
0.
0.
0.
0.
0.
0.
0.
0.
0.
0.
0.
0.
0.
0.
0.
0.
0.
0.
0.
0.
0.
0.
0.
0.
0.
0.
0.
0.
0.
0.
0.
0.
0.
0.
0.
0.
0.
0.
0.
0.
0.
0.
0.
0.
0.
0.
0.
0.
0.
0.
0.
0.
0.
0.
0.
0.
0.
0.
0.
0.
0.
0.
0.
0.
0.
0.
0.
0.
0.
0.
0.
0.
0.
0.
0.
0.
0.
0.
0.
0.
0.
0.
0.
0.
0.
0.
0.
0.
0.
0.
0.
0.
0.
0.
0.
0.
0.
0.
0.
0.
0.
0.
0.
0.
0.
0.
0.
0.
0.
0.
0.
0.
0.
0.
0.
0.
0.
0.
0.
0.
0.
0.
0.
0.
0.
0.
0.
0.
0.
0.
0.
0.
0.
0.
0.
0.
0.
0.
0.
0.
0.
0.
0.
0.
0.
0.
0.
0.
0.
0.
0.
0.
0.
0.
0.
0.
0.
0.
0.
0.
0.
0.
0.
0.
0.
0.
0.
0.
0.
0.
0.
0.
0.
0.
0.
0.
0.
0.
0.
0.
0.
0.
0.
0.
0.
0.
0.
0.
0.
0.
0.
0.
0.
0.
0.
0.
0.
0.
0.
0.
0.
0.
0.
0.
0.
0.
0.
0.
0.
0.
0.
0.
0.
0.
0.
0.
0.
0.
0.
0.
0.
0.
0.
0.
0.
0.
0.
0.
0.
0.
0.
0.
0.
0.
0.
0.
0.
0.
0.
0.
0.
0.
0.
0.
0.
0.
0.
0.
0.
0.
0.
0.
0.
0.
0.
0.
0.
0.
0.
0.
0.
0.
0.
0.
0.
0.
0.
0.
0.
0.
0.
0.
0.
0.
0.
0.
0.
0.
0.
0.
0.
0.
0.
0.
0.
0.
0.
0.
0.
0.
0.
0.
0.
0.
0.
0.
0.
0.
0.
0.
0.
0.
0.
0.
0.
0.
0.
0.
0.
0.
0.
0.
0.
0.
0.
0.
0.
0.
0.
0.
0.
0.
0.
0.
0.
0.
0.
0.
0.
0.
0.
0.
0.
0.
0.
0.
0.
0.
0.
0.
0.
0.
0.
0.
0.
0.
0.
0.
0.
0.
0.
0.
0.
0.
0.
0.
0.
0.
0.
0.
0.
0.
0.
0.
0.
0.
0.
0.
0.
0.
0.
0.
0.
0.
0.
0.
0.
0.
0.
0.
0.
0.
0.
0.
0.
0.
0.
0.
0.
0.
0.
0.
0.
0.
0.
0.
0.
0.
0.
0.
0.
0.
0.
0.
0.
0.
0.
0.
0.
0.
0.
0.
0.
0.
0.
0.
0.
0.
0.
0.
0.
0.
0.
0.
0.
0.
0.
0.
0.
0.
0.
0.
0.
0.
0.
0.
0.
0.
0.
0.
0.
0.
0.
0.
0.
0.
0.
0.
0.
0.
0.
0.
0.
0.
0.
0.
0.
0.
0.
0.
0.
0.
0.
0.
0.
0.
0.
0.
0.
0.
0.
0.
0.
0.
0.
0.
0.
0.
0.
0.
0.
0.
0.
0.
0.
0.
0.
0.
0.
0.
0.
0.
0.
0.001
0.001
0.001
0.001
0.
0.
0.
0.
0.
0.
0.
0.
0.
0.
0.
0.
0.
0.
0.
0.
0.
0.
0.
0.
0.
0.
0.
0.
0.
0.
0.
0.
0.
0.
0.
0.
0.
0.
0.
0.
0.
0.000
0.000
0.
0.
-0.002
-0.002
-0.002
-0.003
-0.003
-0.001
-0.001
0.001
0.001
0.001
0.001
0.001
0.001
0.001
0.001
0.
0.
0.
0.
0.
0.
0.
0.
0.
0.
0.
0.
0.
0.
0.
0.
0.
0.
0.
0.
0.
0.
0.
0.
0.
0.
0.
0.
0.
0.
0.
0.
0.
0.
0.000
0.001
0.001
0.001
0.001
-0.001
-0.002
-0.002
-0.004
-0.004
-0.004
-0.004
-0.003
-0.001
0.001
0.001
0.001
0.001
0.001
0.002
0.002
0.001
0.
0.
0.
0.
0.
0.
0.
0.
0.
0.
0.
0.
0.
0.
0.
0.
0.
0.
0.
0.
0.
0.
0.
0.
0.
0.
0.
0.
0.
0.
0.
0.
0.
0.001
0.001
0.001
0.001
0.001
-0.002
-0.002
-0.002
-0.005
-0.006
-0.007
-0.008
-0.005
-0.005
-0.002
-0.002
0.000
0.000
-0.001
0.001
0.002
0.001
0.
0.
0.
0.
0.
0.
0.
0.
0.
0.
0.
0.
0.
0.
0.
0.
0.
0.
0.
0.
0.
0.
0.
0.
0.
0.
0.
0.
0.
0.
0.
0.
0.
0.001
0.001
0.001
0.001
0.001
-0.001
-0.002
-0.002
-0.007
-0.011
-0.014
-0.013
-0.011
-0.010
-0.005
-0.004
-0.003
-0.002
-0.001
0.001
0.002
0.001
0.
0.
0.
0.
0.
0.
0.
0.
0.
0.
0.
0.
0.
0.
0.
0.
0.
0.
0.
0.
0.
0.
0.
0.
0.
0.
0.
0.
0.
0.
0.
0.
0.
0.001
0.001
0.001
0.001
0.001
-0.001
-0.001
-0.004
-0.010
-0.016
-0.018
-0.022
-0.021
-0.018
-0.011
-0.007
-0.004
-0.004
-0.001
0.001
0.001
0.000
0.
0.
0.
0.
0.
0.
0.
0.
0.
0.
0.
0.
0.
0.
0.
0.
0.
0.
0.
0.
0.
0.
0.
0.
0.
0.
0.
0.
0.
0.
0.
0.
0.
0.000
0.001
0.001
0.001
0.001
-0.001
-0.002
-0.004
-0.012
-0.018
-0.027
-0.039
-0.046
-0.035
-0.019
-0.012
-0.008
-0.005
-0.001
0.000
0.001
0.001
0.000
0.
0.
0.
0.
0.
0.
0.
0.
0.
0.
0.
0.
0.
0.
0.
0.
0.
0.
0.
0.
0.
0.
0.
0.
0.
0.
0.
0.
0.
0.
0.
0.
0.
0.000
0.001
0.001
0.001
0.001
-0.003
-0.007
-0.012
-0.020
-0.039
-0.065
-0.080
-0.056
-0.031
-0.018
-0.011
-0.006
-0.005
-0.004
-0.003
-0.002
-0.002
-0.002
-0.002
0.
0.
0.
0.
0.
0.
0.
0.
0.
0.
0.
0.
0.
0.
0.
0.
0.
0.
0.
0.
0.
0.
0.
0.
0.
0.
0.
0.
0.
0.
0.
0.
0.
0.
0.000
0.001
-0.001
-0.005
-0.011
-0.020
-0.038
-0.066
-0.084
-0.060
-0.035
-0.024
-0.015
-0.009
-0.009
-0.007
-0.008
-0.008
-0.006
-0.005
-0.004
-0.002
0.
0.
0.
0.
0.
0.
0.
0.
0.
0.
0.
0.
0.
0.
0.
0.
0.
0.
0.
0.
0.
0.
0.
0.
0.
0.
0.
0.
0.
0.
0.
0.
0.
0.
0.001
-0.001
-0.005
-0.010
-0.020
-0.032
-0.047
-0.055
-0.046
-0.032
-0.024
-0.015
-0.012
-0.013
-0.011
-0.011
-0.011
-0.009
-0.009
-0.005
-0.004
-0.002
0.
0.
0.
0.
0.
0.
0.
0.
0.
0.
0.
0.
0.
0.
0.
0.
0.
0.
0.
0.
0.
0.
0.
0.
0.
0.
0.
0.
0.
0.
0.
0.
0.
0.000
-0.001
-0.005
-0.008
-0.015
-0.023
-0.032
-0.035
-0.032
-0.025
-0.022
-0.016
-0.016
-0.014
-0.013
-0.014
-0.015
-0.014
-0.012
-0.010
-0.006
-0.004
0.
0.
0.
0.
0.
0.
0.
0.
0.
0.
0.
0.
0.
0.
0.
0.
0.
0.
0.
0.
0.
0.
0.
0.
0.
0.
0.
0.
0.
0.
0.
0.
0.
0.
0.000
-0.002
-0.006
-0.010
-0.016
-0.020
-0.022
-0.023
-0.020
-0.019
-0.012
-0.017
-0.016
-0.016
-0.016
-0.017
-0.018
-0.017
-0.014
-0.009
-0.006
-0.003
0.
0.
0.
0.
0.
0.
0.
0.
0.
0.
0.
0.
0.
0.
0.
0.
0.
0.
0.
0.
0.
0.
0.
0.
0.
0.
0.
0.
0.
0.
0.
0.
0.
0.001
-0.001
-0.003
-0.006
-0.009
-0.013
-0.014
-0.015
-0.013
-0.010
-0.012
-0.014
-0.015
-0.016
-0.017
-0.021
-0.023
-0.022
-0.018
-0.011
-0.007
-0.004
0.
0.
0.
0.
0.
0.
0.
0.
0.
0.
0.
0.
0.
0.
0.
0.
0.
0.
0.
0.
0.
0.
0.
0.
0.
0.
0.
0.
0.
0.
0.
0.
0.
0.
0.000
-0.002
-0.003
-0.006
-0.007
-0.009
-0.009
-0.008
-0.008
-0.006
-0.011
-0.012
-0.015
-0.019
-0.022
-0.025
-0.024
-0.020
-0.012
-0.007
-0.004
0.
0.
0.
0.
0.
0.
0.
0.
0.
0.
0.
0.
0.
0.
0.
0.
0.
0.
0.
0.
0.
0.
0.
0.
0.
0.
0.
0.
0.
0.
0.
0.
0.
0.
0.
0.
-0.001
-0.003
-0.003
-0.006
-0.006
-0.005
-0.004
-0.005
-0.008
-0.011
-0.014
-0.018
-0.020
-0.023
-0.023
-0.018
-0.011
-0.007
-0.003
0.
0.
0.
0.
0.
0.
0.
0.
0.
0.
0.
0.
0.
0.
0.
0.
0.
0.
0.
0.
0.
0.
0.
0.
0.
0.
0.
0.
0.
0.
0.
0.
0.
0.
0.
0.
0.
0.
-0.001
-0.003
-0.004
-0.004
-0.004
-0.003
-0.006
-0.009
-0.011
-0.014
-0.016
-0.018
-0.018
-0.013
-0.009
-0.006
-0.002
0.
0.
0.
0.
0.
0.
0.
0.
0.
0.
0.
0.
0.
0.
0.
0.
0.
0.
0.
0.
0.
0.
0.
0.
0.
0.
0.
0.
0.
0.
0.
0.
0.
0.
0.
0.
0.
0.
0.
0.
-0.002
-0.003
-0.003
-0.003
-0.003
-0.007
-0.008
-0.007
-0.009
-0.011
-0.011
-0.009
-0.006
-0.003
-0.002
0.
0.
0.
0.
0.
0.
0.
0.
0.
0.
0.
0.
0.
0.
0.
0.
0.
0.
0.
0.
0.
0.
0.
0.
0.
0.
0.
0.
0.
0.
0.
0.
0.
0.
0.
0.
0.
0.
0.
0.
-0.002
-0.002
-0.003
-0.003
-0.003
-0.004
-0.004
-0.005
-0.006
-0.006
-0.006
-0.004
-0.003
-0.002
0.
0.
0.
0.
0.
0.
0.
0.
0.
0.
0.
0.
0.
0.
0.
0.
0.
0.
0.
0.
0.
0.
0.
0.
0.
0.
0.
0.
0.
0.
0.
0.
0.
0.
0.
0.
0.
0.
0.
0.
0.
0.
-0.002
-0.002
-0.002
-0.002
-0.002
-0.001
-0.002
-0.002
-0.002
-0.002
-0.002
-0.002
0.
0.
0.
0.
0.
0.
0.
0.
0.
0.
0.
0.
0.
0.
0.
0.
0.
0.
0.
0.
0.
0.
0.
0.
0.
0.
0.
0.
0.
0.
0.
0.
0.
0.
0.
0.
0.
0.
0.
0.
0.
0.
0.
0.
0.
0.
0.
0.
0.
0.
0.
0.
0.
0.
0.
0.
0.
0.
0.
0.
0.
0.
0.
0.
0.
0.
0.
0.
0.
0.
0.
0.
0.
0.
0.
0.
0.
0.
0.
0.
0.
0.
0.
0.
0.
0.
0.
0.
0.
0.
0.
0.
0.
0.
0.
0.
0.
0.
0.
0.
0.
0.
0.
0.
0.
0.
0.
0.
0.
0.
0.
0.
0.
0.
0.
0.
0.
0.
0.
0.
0.
0.
0.
0.
0.
0.
0.
0.
0.
0.
0.
0.
0.
0.
0.
0.
0.
0.
0.
0.
0.
0.
0.
0.
0.
0.
0.
0.
0.
0.
0.
0.
0.
0.
0.
0.
0.
0.
0.
0.
0.
0.
0.
0.
0.
0.
0.
0.
0.
0.
0.
0.
0.
0.
0.
0.
0.
0.
0.
0.
0.
0.
0.
0.
0.
0.
0.
0.
0.
0.
0.
0.
0.
0.
0.
0.
0.
0.
0.
0.
0.
0.
0.
0.
0.
0.
0.
0.
0.
0.
0.
0.
0.
0.
0.
0.
0.
0.
0.
0.
0.
0.
0.
0.
0.
0.
0.
0.
0.
0.
0.
0.
0.
0.
0.
0.
0.
0.
0.
0.
0.
0.
0.
0.
0.
0.
0.
0.
0.
0.
0.
0.
0.
0.
0.
0.
0.
0.
0.
0.
0.
0.
0.
0.
0.
0.
0.
0.
0.
0.
0.
0.
0.
0.
0.
0.
0.
0.
0.
0.
0.
0.
0.
0.
0.
0.
0.
0.
0.
0.
0.
0.
0.
0.
0.
0.
0.
0.
0.
0.
0.
0.
0.
0.
0.
0.
0.
0.
0.
0.
0.
0.
0.
0.
0.
0.
0.
0.
0.
0.
0.
0.
0.
0.
0.
0.
0.
0.
0.
0.
0.
0.
0.
0.
0.
0.
0.
0.
0.
0.
0.
0.
0.
0.
0.
0.
0.
0.
0.
0.
0.
0.
0.
0.
0.
0.
0.
0.
0.
0.
0.
0.
0.
0.
0.
0.
0.
0.
0.
0.
0.
0.
0.
0.
0.
0.
0.
0.
0.
0.
0.
0.
0.
0.
0.
0.
0.
0.
0.
0.
0.
0.
0.
0.
0.
0.
0.
0.
0.
0.
0.
0.
0.
0.
0.
0.
0.
0.
0.
0.
0.
0.
0.
0.
0.
0.
0.
0.
0.
0.
0.
0.
0.
0.
0.
0.
0.
0.
0.
0.
0.
0.
0.
0.
0.
0.
0.
0.
0.
0.
0.
0.
0.
0.
0.
0.
0.
0.
0.
0.
0.
0.
0.
0.
0.
0.
0.
0.
0.
0.
0.
0.
0.
0.
0.
0.
0.
0.
0.
0.
0.
0.
0.
0.
0.
0.
0.
0.
0.
0.
0.
0.
0.
0.
0.
0.
0.
0.
0.
0.
0.
0.
0.
0.
0.
0.
0.
0.
0.
0.
0.
0.
0.
0.
0.
0.
0.
0.
0.
0.
0.
0.
0.
0.
0.
0.
0.
0.
0.
0.
0.
0.
0.
0.
0.
0.
0.
0.
0.
0.
0.
0.
0.
0.
0.
0.
0.
0.
0.
0.
0.
0.
0.
0.
0.
0.
0.
0.
0.
0.
0.
0.
0.
0.
0.
0.
0.
0.
0.
0.
0.
0.
0.
0.
0.
0.
0.
0.
0.
0.
0.
0.
0.
0.
0.
0.
0.
0.
0.
0.
0.
0.
0.
0.
0.
0.
0.
0.
0.
0.
0.
0.
0.
0.
0.
0.
0.
0.
0.
0.
0.
0.
0.
0.
0.
0.
0.
0.
0.
0.
0.
0.
0.
0.
0.
0.
0.
0.
0.
0.
0.
0.
0.
0.
0.
0.
0.
0.
0.
0.
0.
0.
0.
0.
0.
0.
0.
0.
0.
0.
0.
0.
0.
0.
0.
0.
0.
0.
0.
0.
0.
0.
0.
0.
0.
0.
0.
0.
0.
0.
0.
0.
0.
0.
0.
0.
0.
0.
0.
0.
0.
0.
0.
0.
0.
0.
0.
0.
0.
0.
0.
0.
0.
0.
0.
0.
0.
0.
0.
0.
0.
0.
0.
0.
0.
0.
0.
0.
0.
0.
0.
0.
0.
0.
0.
0.
0.
0.
0.
0.
0.
0.
0.
0.
0.
0.
0.
0.
0.
0.
0.
0.
0.
0.
0.
0.
0.
0.
0.
0.
0.
0.
0.
0.
0.
0.
0.
0.
0.
0.
0.
0.
0.
0.
0.
0.
0.
0.
0.
0.
0.
0.
0.
0.
0.
0.
0.
0.
0.
0.
0.
0.
0.
0.
0.
0.
0.
0.
0.
0.
0.
0.
0.
0.
0.
0.
0.
0.
0.
0.
0.
0.
0.
0.
0.
0.
0.
0.
0.
0.
0.
0.
0.
0.
0.
0.
0.
0.
0.
0.
0.
0.
0.
0.
0.
0.
0.
0.
0.
0.
0.
0.
0.
0.
0.
0.
0.
0.
0.
0.
0.
0.
0.
0.
0.
0.
0.
0.
0.
0.
0.
0.
0.
0.
0.
0.
0.
0.
0.
0.
0.
0.
0.
0.
0.
0.
0.
0.
0.
0.
0.
0.
0.
0.
0.
0.
0.
0.
0.
0.
0.
0.
0.
0.
0.
0.
0.
0.
0.
0.
0.
0.
0.
0.
0.
0.
0.
0.
0.
0.
0.
0.
0.
0.
0.
0.
0.
0.
0.
0.
0.
0.
0.
0.
0.
0.
0.
0.
0.
0.
0.
0.
0.
0.
0.
0.
0.
0.
0.
0.
0.
0.
0.
0.
0.
0.
0.
0.
0.
0.
0.
0.
0.
0.
0.
0.
0.
0.
0.
0.
0.
0.
0.
0.
0.
0.
0.
0.
0.
0.
0.
0.
0.
0.
0.
0.
0.
0.
0.
0.
0.
0.
0.
0.
0.
0.
0.
0.
0.
0.
0.
0.
0.
0.
0.
0.
0.
0.
0.
0.
0.
0.
0.
0.
0.
0.
0.
0.
0.
0.
0.
0.
0.
0.
0.
0.
0.
0.
0.
0.
0.
0.
0.
0.
0.
0.
0.
0.
0.
0.
0.
0.
0.
0.
0.
0.
0.
0.
0.
0.
0.
0.
0.
0.
0.
0.
0.
0.
0.
0.
0.
0.
0.
0.
0.
0.
0.
0.
0.
0.
0.
0.
0.
0.
0.
0.
0.
0.
0.
0.
0.
0.
0.
0.
0.
0.
0.
0.
0.
0.
0.
0.
0.
0.
0.
0.
0.
0.
0.
0.
0.
0.
0.
0.
0.
0.
0.
0.
0.
0.
0.
0.
0.
0.
0.
0.
0.
0.
0.
0.
0.
0.
0.
0.
0.
0.
0.
0.
0.
0.
0.
0.
0.
0.
0.
0.
0.
0.
0.
0.
0.
0.
0.
0.
0.
0.
0.
0.
0.
0.
0.
0.
0.
0.
0.
0.
0.
0.
0.
0.
0.
0.
0.
0.
0.
0.
0.
0.
0.
0.
0.
0.
0.
0.
0.
0.
0.
0.
0.
0.
0.
0.
0.
0.
0.
0.
0.
0.
0.
0.
0.
0.
0.
0.
0.
0.
0.
0.
0.
0.
0.
0.
0.
0.
0.
0.
0.
0.
0.
0.
0.
0.
0.
0.
0.
0.
0.
0.
0.
0.
0.
0.
0.
0.
0.
0.
0.
0.
0.
0.
0.
0.
0.
0.
0.
0.
0.
0.
0.
0.
0.
0.
0.
0.
0.
0.
0.
0.
0.
0.
0.
0.
0.
0.
0.
0.
0.
0.
0.
0.
0.
0.
0.
0.
0.
0.
0.
0.
0.
0.
0.
0.
0.
0.
0.
0.
0.
0.
0.
0.
0.
0.
0.
0.
0.
0.
0.
0.
0.
0.
0.
0.
0.
0.
0.
0.
0.
0.
0.
0.
0.
0.
0.
0.
0.
0.
0.
0.
0.
0.
0.
0.
0.
0.
0.
0.
0.
0.
0.
0.
0.
0.
0.
0.
0.
0.
0.
0.
0.
0.
0.
0.
0.
0.
0.
0.
0.
0.
0.
0.
0.
0.
0.
0.
0.
0.
0.
0.
0.
0.
0.
0.
0.
0.
0.
0.
0.
0.
0.
0.
0.
0.
0.
0.
0.
0.
0.
0.
0.
0.
0.
0.
0.
0.
0.
0.
0.
0.
0.
0.
0.
0.
0.
0.
0.
0.
0.
0.
0.
0.
0.
0.
0.
0.
0.
0.
0.
0.
0.
0.
0.
0.
0.
0.
0.
0.
0.
0.
0.
0.
0.
0.
0.
0.
0.
0.
0.
0.
0.
0.
0.
0.
0.
0.
0.
0.
0.
0.
0.
0.
0.
0.
0.
0.
0.
0.
0.
0.
0.
0.
0.
0.
0.
0.
0.
0.
0.
0.
0.
0.
0.
0.
0.
0.
0.
0.
0.
0.
0.
0.
0.
0.
0.
0.
0.
0.
0.
0.
0.
0.
0.
0.
0.
0.
0.
0.
0.
0.
0.
0.
0.
0.
0.
0.
0.
0.
0.
0.
0.
0.
0.
0.
0.
0.
0.
0.
0.
0.
0.
0.
0.
0.
0.
0.
0.
0.
0.
0.
0.
0.
0.
0.
0.
0.
0.
0.
0.
0.
0.
0.
0.
0.
0.
0.
0.
0.
0.
0.
0.
0.
0.
0.
0.
0.
0.
0.
0.
0.
0.
0.
0.
0.
0.
0.
0.
0.
0.
0.
0.
0.
0.
0.
0.
0.
0.
0.
0.
0.
0.
0.
0.
0.
0.
0.
0.
0.
0.
0.
0.
0.
0.
0.
0.
0.
0.
0.
0.
0.
0.
0.
0.
0.
0.
0.
0.
0.
0.
0.
0.
0.
0.
0.
0.
0.
0.
0.
0.
0.
0.
0.
0.
0.
0.
0.
0.
0.
0.
0.
0.
0.
0.
0.
0.
0.
0.
0.
0.
0.
0.
0.
0.
0.
0.
0.
0.
0.
0.
0.
0.
0.
0.
0.
0.
0.
0.
0.
0.
0.
0.
0.
0.
0.
0.
0.
0.
0.
0.
0.
0.
0.
0.
0.
0.
0.
0.
0.
0.
0.
0.
0.
0.
0.
0.
0.
0.
0.
0.
0.
0.
0.
0.
0.
0.
0.
0.
0.
0.
0.
0.
0.
0.
0.
0.
0.
0.
0.
0.
0.
0.
0.
0.
0.
0.
0.
0.
0.
0.
0.
0.
0.
0.
0.
0.
0.
0.
0.
0.
0.
0.
0.
0.
0.
0.
0.
0.
0.
0.
0.
0.
0.
0.
0.
0.
0.
0.
0.
0.
0.
0.
0.
0.
0.
0.
0.
0.
0.
0.
0.
0.
0.
0.
0.
0.
0.
0.
0.
0.
0.
0.
0.
0.
0.
0.
0.
0.
0.
0.
0.
0.
0.
0.
0.
0.
0.
0.
0.
0.
0.
0.
0.
0.
0.
0.
0.
0.
0.
0.
0.
0.
0.
0.
0.
0.
0.
0.
0.
0.
0.
0.
0.
0.
0.
0.
0.
0.
0.
0.
0.
0.
0.
0.
0.
0.
0.
0.
0.
0.
0.
0.
0.
0.
0.
0.
0.
0.
0.
0.
0.
0.
0.
0.
0.
0.
0.
0.
0.
0.
0.
0.
0.
0.
0.
0.
0.
0.
0.
0.
0.
0.
0.
0.
0.
0.
0.
0.
0.
0.
0.
0.
0.
0.
0.
0.
0.
0.
0.
0.
0.
0.
0.
0.
0.
0.
0.
0.
0.
0.
0.
0.
0.
0.
0.
0.
0.
0.
0.
0.
0.
0.
0.
0.
0.
0.
0.
0.
0.
0.
0.
0.
0.
0.
0.
0.
0.
0.
0.
0.
0.
0.
0.
0.
0.
0.
0.
0.
0.
0.
0.
0.
0.
0.
0.
0.
0.
0.
0.
0.
0.
0.
0.
0.
0.
0.
0.
0.
0.
0.
0.
0.
0.
0.
0.
0.
0.
0.
0.
0.
0.
0.
0.
0.
0.
0.
0.
0.
0.
0.
0.
0.
0.
0.
0.
0.
0.
0.
0.
0.
0.
0.
0.
0.
0.
0.
0.
0.
0.
0.
0.
0.
0.
0.
0.
0.
0.
0.
0.
0.
0.
0.
0.
0.
0.
0.
0.
0.
0.
0.
0.
0.
0.
0.
0.
0.
0.
0.
0.
0.
0.
0.
0.
0.
0.
0.
0.
0.
0.
0.
0.
0.
0.
0.
0.
0.
0.
0.
0.
0.
0.
0.
0.
0.
0.
0.
0.
0.
0.
0.
0.
0.
0.
0.
0.
0.
0.
0.
0.
0.
0.
0.
0.
0.
0.
0.
0.
0.
0.
0.
0.
0.
0.
0.
0.
0.
0.
0.
0.
0.
0.
0.
0.
0.
0.
0.
0.
0.
0.
0.
0.
0.
0.
0.
0.
0.
0.
0.
0.
0.
0.
0.
0.
0.
0.
0.
0.
0.
0.
0.
0.
0.
0.
0.
0.
0.
0.
0.
0.
0.
0.
0.
0.
0.
0.
0.
0.
0.
0.
0.
0.
0.
0.
0.
0.
0.
0.
0.
0.
0.
0.
0.
0.
0.
0.
0.
0.
0.
0.
0.
0.
0.
0.
0.
0.
0.
0.
0.
0.
0.
0.
0.
0.
0.
0.
0.
0.
0.
0.
0.
0.
0.
0.
0.
0.
0.
0.
0.
0.
0.
0.
0.
0.
0.
0.
0.
0.
0.
0.
0.
0.
0.
0.
0.
0.
0.
0.
0.
0.
0.
0.
0.
0.
0.
0.
0.
0.
0.
0.
0.
0.
0.
0.
0.
0.
0.
0.
0.
0.
0.
0.
0.
0.
0.
0.
0.
0.
0.
0.
0.
0.
0.
0.
0.
0.
0.
0.
0.
0.
0.
0.
0.
0.
0.
0.
0.
0.
0.
0.
0.
0.
0.
0.
0.
0.
0.
0.
0.
0.
0.
0.
0.
0.
0.
0.
0.
0.
0.
0.
0.
0.
0.
0.
0.
0.
0.
0.
0.
0.
0.
0.
0.
0.
0.
0.
0.
0.
0.
0.
0.
0.
0.
0.
0.
0.
0.
0.
0.
0.
0.
0.
0.
0.
0.
0.
0.
0.
0.
0.
0.
0.
0.
0.
0.
0.
0.
0.
0.
0.
0.
0.
0.
0.
0.
0.
0.
0.
0.
0.
0.
0.
0.
0.
0.
0.
0.
0.
0.
0.
0.
0.
0.
0.
0.
0.
0.
0.
0.
0.
0.
0.
0.
0.
0.
0.
0.
0.
0.
0.
0.
0.
0.
0.
0.
0.
0.
0.
0.
0.
0.
0.
0.
0.
0.
0.
0.
0.
0.
0.
0.
0.
0.
0.
0.
0.
0.
0.
0.
0.
0.
0.
0.
0.
0.
0.
0.
0.
0.
0.
0.
0.
0.
0.
0.
0.
0.
0.
0.
0.
0.
0.
0.
0.
0.
0.
0.
0.
0.
0.
0.
0.
0.
0.
0.
0.
0.
0.
0.
0.
0.
0.
0.
0.
0.
0.
0.
0.
0.
0.
0.
0.
0.
0.
0.
0.
0.
0.
0.
0.
0.
0.
0.
0.
0.
0.
0.
0.
0.
0.
0.
0.
0.
0.
0.
0.
0.
0.
0.
0.
0.
0.
0.
0.
0.
0.
0.
0.
0.
0.
0.
0.
0.
0.
0.
0.
0.
0.
0.
0.
0.
0.
0.
0.
0.
0.
0.
0.
0.
0.
0.
0.
0.
0.
0.
0.
0.
0.
0.
0.
0.
0.
0.
0.
0.
0.
0.
0.
0.
0.
0.
0.
0.
0.
0.
0.
0.
0.
0.
0.
0.
0.
0.
0.
0.
0.
0.
0.
0.
0.
0.
0.
0.
0.
0.
0.
0.
0.
0.
0.
0.
0.
0.
0.
0.
0.
0.
0.
0.
0.
0.
0.
0.
0.
0.
0.
0.
0.
0.
0.
0.
0.
0.
0.
0.
0.
0.
0.
0.
0.
0.
0.
0.
0.
0.
0.
0.
0.
0.
0.
0.
0.
0.
0.
0.
0.
0.
0.
0.
0.
0.
0.
0.
0.
0.
0.
0.
0.
0.
0.
0.
0.
0.
0.
0.
0.
0.
0.
0.
0.
0.
0.
0.
0.
0.
0.
0.
0.
0.
0.
0.
0.
0.
0.
0.
0.
0.
0.
0.
0.
0.
0.
0.
0.
0.
0.
0.
0.
0.
0.
0.
0.
0.
0.
0.
0.
0.
0.
0.
0.
0.
0.
0.
0.
0.
0.
0.
0.
0.
0.
0.
0.
0.
0.
0.
0.
0.
0.
0.
0.
0.
0.
0.
0.
0.
0.
0.
0.
0.
0.
0.
0.
0.
0.
0.
0.
0.
0.
0.
0.
0.
0.
0.
0.
0.
0.
0.
0.
0.
0.
0.
0.
0.
0.
0.
0.
0.
0.
0.
0.
0.
0.
0.
0.
0.
0.
0.
0.
0.
0.
0.
0.
0.
0.
0.
0.
0.
0.
0.
0.
0.
0.
0.
0.
0.
0.
0.
0.
0.
0.
0.
0.
0.
0.
0.
0.
0.
0.
0.
0.
0.
0.
0.
0.
0.
0.
0.
0.
0.
0.
0.
0.
0.
0.
0.
0.
0.
0.
0.
0.
0.
0.
0.
0.
0.
0.
0.
0.
0.
0.
0.
0.
0.
0.
0.
0.
0.
0.
0.
0.
0.
0.
0.
0.
0.
0.
0.
0.
0.
0.
0.
0.
0.
0.
0.
0.
0.
0.
0.
0.
0.
0.
0.
0.
0.
0.
0.
0.
0.
0.
0.
0.
0.
0.
0.
0.
0.
0.
0.
0.
0.
0.
0.
0.
0.
0.
0.
0.
0.
0.
0.
0.
0.
0.
0.
0.
0.
0.
0.
0.
0.001
0.001
0.001
0.
0.
0.
0.
0.
0.
0.
0.
0.
0.
0.
0.
0.
0.
0.
0.
0.
0.
0.
0.
0.
0.
0.
0.
0.
0.
0.
0.
0.
0.
0.
0.
0.
0.
0.
0.
0.
0.
0.
0.
0.
0.
-0.002
-0.002
-0.002
-0.002
-0.002
0.
0.
0.
0.001
0.001
0.001
0.001
0.001
0.001
0.001
0.
0.
0.
0.
0.
0.
0.
0.
0.
0.
0.
0.
0.
0.
0.
0.
0.
0.
0.
0.
0.
0.
0.
0.
0.
0.
0.
0.
0.
0.
0.
0.
0.
0.
0.001
0.001
0.001
0.001
-0.002
-0.002
-0.003
-0.005
-0.005
-0.004
-0.004
-0.001
-0.002
0.001
0.001
-0.001
-0.001
0.001
0.001
0.002
0.001
0.001
0.
0.
0.
0.
0.
0.
0.
0.
0.
0.
0.
0.
0.
0.
0.
0.
0.
0.
0.
0.
0.
0.
0.
0.
0.
0.
0.
0.
0.
0.
0.
0.000
0.001
0.001
0.000
0.000
-0.001
-0.002
-0.003
-0.006
-0.008
-0.009
-0.008
-0.007
-0.005
-0.002
-0.002
-0.001
-0.001
-0.001
-0.001
-0.001
0.001
0.001
0.001
0.
0.
0.
0.
0.
0.
0.
0.
0.
0.
0.
0.
0.
0.
0.
0.
0.
0.
0.
0.
0.
0.
0.
0.
0.
0.
0.
0.
0.
0.
0.
0.001
0.000
0.001
0.001
0.001
-0.002
-0.003
-0.007
-0.009
-0.011
-0.011
-0.013
-0.012
-0.011
-0.006
-0.006
-0.003
-0.002
-0.001
-0.001
0.000
-0.001
0.001
0.002
0.
0.
0.
0.
0.
0.
0.
0.
0.
0.
0.
0.
0.
0.
0.
0.
0.
0.
0.
0.
0.
0.
0.
0.
0.
0.
0.
0.
0.
0.
0.000
0.001
0.001
0.001
0.001
-0.002
-0.003
-0.004
-0.009
-0.010
-0.014
-0.018
-0.020
-0.020
-0.018
-0.014
-0.011
-0.007
-0.004
-0.002
-0.001
-0.001
0.000
0.001
0.001
0.001
0.
0.
0.
0.
0.
0.
0.
0.
0.
0.
0.
0.
0.
0.
0.
0.
0.
0.
0.
0.
0.
0.
0.
0.
0.
0.
0.
0.
0.
0.001
0.001
0.001
0.001
0.001
-0.002
-0.004
-0.004
-0.010
-0.013
-0.019
-0.024
-0.028
-0.031
-0.029
-0.025
-0.017
-0.013
-0.006
-0.006
-0.003
-0.001
-0.001
0.000
0.001
0.001
0.
0.
0.
0.
0.
0.
0.
0.
0.
0.
0.
0.
0.
0.
0.
0.
0.
0.
0.
0.
0.
0.
0.
0.
0.
0.
0.
0.
0.
0.001
0.001
0.001
0.001
0.
-0.003
-0.004
-0.004
-0.011
-0.016
-0.023
-0.032
-0.046
-0.059
-0.064
-0.052
-0.032
-0.021
-0.013
-0.008
-0.007
-0.003
-0.003
0.001
0.001
0.001
0.
0.
0.
0.
0.
0.
0.
0.
0.
0.
0.
0.
0.
0.
0.
0.
0.
0.
0.
0.
0.
0.
0.
0.
0.
0.
0.
0.
0.
0.000
0.001
0.000
0.001
0.001
0.000
-0.003
-0.003
-0.011
-0.018
-0.027
-0.046
-0.073
-0.153
-0.240
-0.140
-0.061
-0.033
-0.022
-0.014
-0.011
-0.007
-0.005
-0.003
0.
-0.001
-0.002
-0.001
-0.001
0.
0.
0.
0.
0.
0.
0.
0.
0.
0.
0.
0.
0.
0.
0.
0.
0.
0.
0.
0.
0.
0.
0.
0.
0.
0.
0.
0.001
0.001
0.000
0.000
-0.001
-0.002
-0.002
-0.007
-0.017
-0.032
-0.056
-0.105
-0.421
-0.657
-0.388
-0.106
-0.047
-0.030
-0.020
-0.018
-0.013
-0.008
-0.008
-0.008
-0.007
-0.003
-0.002
-0.001
-0.001
0.
0.
0.
0.
0.
0.
0.
0.
0.
0.
0.
0.
0.
0.
0.
0.
0.
0.
0.
0.
0.
0.
0.
0.
0.
0.
0.
0.001
0.001
0.001
0.001
0.001
-0.001
-0.007
-0.013
-0.032
-0.058
-0.109
-0.398
-0.623
-0.386
-0.117
-0.059
-0.035
-0.029
-0.023
-0.018
-0.017
-0.015
-0.014
-0.011
-0.009
-0.005
-0.004
-0.001
0.
0.
0.
0.
0.
0.
0.
0.
0.
0.
0.
0.
0.
0.
0.
0.
0.
0.
0.
0.
0.
0.
0.
0.
0.
0.
0.
0.
0.000
0.001
0.001
0.001
0.001
-0.005
-0.012
-0.025
-0.047
-0.080
-0.152
-0.233
-0.168
-0.098
-0.061
-0.045
-0.036
-0.030
-0.026
-0.027
-0.024
-0.023
-0.019
-0.015
-0.010
-0.006
-0.004
0.
0.
0.
0.
0.
0.
0.
0.
0.
0.
0.
0.
0.
0.
0.
0.
0.
0.
0.
0.
0.
0.
0.
0.
0.
0.
0.
0.
0.
0.
0.
0.000
0.001
-0.004
-0.008
-0.018
-0.034
-0.058
-0.082
-0.099
-0.098
-0.075
-0.055
-0.045
-0.041
-0.034
-0.035
-0.035
-0.034
-0.035
-0.030
-0.024
-0.015
-0.008
-0.005
0.
0.
0.
0.
0.
0.
0.
0.
0.
0.
0.
0.
0.
0.
0.
0.
0.
0.
0.
0.
0.
0.
0.
0.
0.
0.
0.
0.
0.
0.
0.
0.
0.000
-0.003
-0.006
-0.013
-0.022
-0.034
-0.048
-0.060
-0.063
-0.055
-0.044
-0.041
-0.037
-0.038
-0.039
-0.044
-0.046
-0.049
-0.044
-0.034
-0.021
-0.011
-0.006
-0.002
0.
0.
0.
0.
0.
0.
0.
0.
0.
0.
0.
0.
0.
0.
0.
0.
0.
0.
0.
0.
0.
0.
0.
0.
0.
0.
0.
0.
0.
0.
0.
0.
0.000
-0.004
-0.007
-0.013
-0.020
-0.028
-0.034
-0.039
-0.038
-0.034
-0.038
-0.035
-0.037
-0.042
-0.049
-0.060
-0.064
-0.061
-0.046
-0.027
-0.014
-0.007
-0.002
0.
0.
0.
0.
0.
0.
0.
0.
0.
0.
0.
0.
0.
0.
0.
0.
0.
0.
0.
0.
0.
0.
0.
0.
0.
0.
0.
0.
0.
0.
0.
0.
0.
0.000
-0.004
-0.006
-0.011
-0.017
-0.021
-0.025
-0.027
-0.027
-0.030
-0.031
-0.035
-0.040
-0.048
-0.063
-0.072
-0.069
-0.053
-0.032
-0.016
-0.008
-0.002
0.
0.
0.
0.
0.
0.
0.
0.
0.
0.
0.
0.
0.
0.
0.
0.
0.
0.
0.
0.
0.
0.
0.
0.
0.
0.
0.
0.
0.
0.
0.
0.
0.
0.001
-0.001
-0.002
-0.005
-0.009
-0.013
-0.018
-0.017
-0.017
-0.025
-0.027
-0.028
-0.033
-0.041
-0.056
-0.066
-0.064
-0.049
-0.031
-0.015
-0.007
-0.002
0.
0.
0.
0.
0.
0.
0.
0.
0.
0.
0.
0.
0.
0.
0.
0.
0.
0.
0.
0.
0.
0.
0.
0.
0.
0.
0.
0.
0.
0.
0.
0.
0.
0.
0.001
0.001
-0.002
-0.004
-0.006
-0.009
-0.013
-0.013
-0.017
-0.019
-0.021
-0.024
-0.030
-0.042
-0.048
-0.047
-0.037
-0.022
-0.012
-0.006
-0.002
0.
0.
0.
0.
0.
0.
0.
0.
0.
0.
0.
0.
0.
0.
0.
0.
0.
0.
0.
0.
0.
0.
0.
0.
0.
0.
0.
0.
0.
0.
0.
0.
0.
0.
0.
0.
0.
-0.002
-0.004
-0.005
-0.008
-0.008
-0.008
-0.010
-0.014
-0.016
-0.020
-0.026
-0.029
-0.028
-0.021
-0.014
-0.008
-0.003
-0.002
0.
0.
0.
0.
0.
0.
0.
0.
0.
0.
0.
0.
0.
0.
0.
0.
0.
0.
0.
0.
0.
0.
0.
0.
0.
0.
0.
0.
0.
0.
0.
0.
0.
0.
0.
0.
0.
0.
-0.002
-0.003
-0.004
-0.006
-0.007
-0.007
-0.008
-0.011
-0.013
-0.014
-0.015
-0.013
-0.011
-0.008
-0.004
-0.002
0.
0.
0.
0.
0.
0.
0.
0.
0.
0.
0.
0.
0.
0.
0.
0.
0.
0.
0.
0.
0.
0.
0.
0.
0.
0.
0.
0.
0.
0.
0.
0.
0.
0.
0.
0.
0.
0.
0.
-0.002
-0.002
-0.003
-0.003
-0.004
-0.003
-0.005
-0.005
-0.007
-0.006
-0.007
-0.007
-0.004
-0.003
-0.002
0.
0.
0.
0.
0.
0.
0.
0.
0.
0.
0.
0.
0.
0.
0.
0.
0.
0.
0.
0.
0.
0.
0.
0.
0.
0.
0.
0.
0.
0.
0.
0.
0.
0.
0.
0.
0.
0.
0.
0.
0.
0.
-0.002
-0.002
-0.002
-0.002
-0.002
-0.001
-0.002
-0.002
-0.002
-0.002
-0.002
-0.002
0.
0.
0.
0.
0.
0.
0.
0.
0.
0.
0.
0.
0.
0.
0.
0.
0.
0.
0.
0.
0.
0.
0.
0.
0.
0.
0.
0.
0.
0.
0.
0.
0.
0.
0.
0.
0.
0.
0.
0.
0.
0.
0.
0.
0.
0.
0.
0.
0.
0.
0.
0.
0.
0.
0.
0.
0.
0.
0.
0.
0.
0.
0.
0.
0.
0.
0.
0.
0.
0.
0.
0.
0.
0.
0.
0.
0.
0.
0.
0.
0.
0.
0.
0.
0.
0.
0.
0.
0.
0.
0.
0.
0.
0.
0.
0.
0.
0.
0.
0.
0.
0.
0.
0.
0.
0.
0.
0.
0.
0.
0.
0.
0.
0.
0.
0.
0.
0.
0.
0.
0.
0.
0.
0.
0.
0.
0.
0.
0.
0.
0.
0.
0.
0.
0.
0.
0.
0.
0.
0.
0.
0.
0.
0.
0.
0.
0.
0.
0.
0.
0.
0.
0.
0.
0.
0.
0.
0.
0.
0.
0.
0.
0.
0.
0.
0.
0.
0.
0.
0.
0.
0.
0.
0.
0.
0.
0.
0.
0.
0.
0.
0.
0.
0.
0.
0.
0.
0.
0.
0.
0.
0.
0.
0.
0.
0.
0.
0.
0.
0.
0.
0.
0.
0.
0.
0.
0.
0.
0.
0.
0.
0.
0.
0.
0.
0.
0.
0.
0.
0.
0.
0.
0.
0.
0.
0.
0.
0.
0.
0.
0.
0.
0.
0.
0.
0.
0.
0.
0.
0.
0.
0.
0.
0.
0.
0.
0.
0.
0.
0.
0.
0.
0.
0.
0.
0.
0.
0.
0.
0.
0.
0.
0.
0.
0.
0.
0.
0.
0.
0.
0.
0.
0.
0.
0.
0.
0.
0.
0.
0.
0.
0.
0.
0.
0.
0.
0.
0.
0.
0.
0.
0.
0.
0.
0.
0.
0.
0.
0.
0.
0.
0.
0.
0.
0.
0.
0.
0.
0.
0.
0.
0.
0.
0.
0.
0.
0.
0.
0.
0.
0.
0.
0.
0.
0.
0.
0.
0.
0.
0.
0.
0.
0.
0.
0.
0.
0.
0.
0.
0.
0.
0.
0.
0.
0.
0.
0.
0.
0.
0.
0.
0.
0.
0.
0.
0.
0.
0.
0.
0.
0.
0.
0.
0.
0.
0.
0.
0.
0.
0.
0.
0.
0.
0.
0.
0.
0.
0.
0.
0.
0.
0.
0.
0.
0.
0.
0.
0.
0.
0.
0.
0.
0.
0.
0.
0.
0.
0.
0.
0.
0.
0.
0.
0.
0.
0.
0.
0.
0.
0.
0.
0.
0.
0.
0.
0.
0.
0.
0.
0.
0.
0.
0.
0.
0.
0.
0.
0.
0.
0.
0.
0.
0.
0.
0.
0.
0.
0.
0.
0.
0.
0.
0.
0.
0.
0.
0.
0.
0.
0.
0.
0.
0.
0.
0.
0.
0.
0.
0.
0.
0.
0.
0.
0.
0.
0.
0.
0.
0.
0.
0.
0.
0.
0.
0.
0.
0.
0.
0.
0.
0.
0.
0.
0.
0.
0.
0.
0.
0.
0.
0.
0.
0.
0.
0.
0.
0.
0.
0.
0.
0.
0.
0.
0.
0.
0.
0.
0.
0.
0.
0.
0.
0.
0.
0.
0.
0.
0.
0.
0.
0.
0.
0.
0.
0.
0.
0.
0.
0.
0.
0.
0.
0.
0.
0.
0.
0.
0.
0.
0.
0.
0.
0.
0.
0.
0.
0.
0.
0.
0.
0.
0.
0.
0.
0.
0.
0.
0.
0.
0.
0.
0.
0.
0.
0.
0.
0.
0.
0.
0.
0.
0.
0.
0.
0.
0.
0.
0.
0.
0.
0.
0.
0.
0.
0.
0.
0.
0.
0.
0.
0.
0.
0.
0.
0.
0.
0.
0.
0.
0.
0.
0.
0.
0.
0.
0.
0.
0.
0.
0.
0.
0.
0.
0.
0.
0.
0.
0.
0.
0.
0.
0.
0.
0.
0.
0.
0.
0.
0.
0.
0.
0.
0.
0.
0.
0.
0.
0.
0.
0.
0.
0.
0.
0.
0.
0.
0.
0.
0.
0.
0.
0.
0.
0.
0.
0.
0.
0.
0.
0.
0.
0.
0.
0.
0.
0.
0.
0.
0.
0.
0.
0.
0.
0.
0.
0.
0.
0.
0.
0.
0.
0.
0.
0.
0.
0.
0.
0.
0.
0.
0.
0.
0.
0.
0.
0.
0.
0.
0.
0.
0.
0.
0.
0.
0.
0.
0.
0.
0.
0.
0.
0.
0.
0.
0.
0.
0.
0.
0.
0.
0.
0.
0.
0.
0.
0.
0.
0.
0.
0.
0.
0.
0.
0.
0.
0.
0.
0.
0.
0.
0.
0.
0.
0.
0.
0.
0.
0.
0.
0.
0.
0.
0.
0.
0.
0.
0.
0.
0.
0.
0.
0.
0.
0.
0.
0.
0.
0.
0.
0.
0.
0.
0.
0.
0.
0.
0.
0.
0.
0.
0.
0.
0.
0.
0.
0.
0.
0.
0.
0.
0.
0.
0.
0.
0.
0.
0.
0.
0.
0.
0.
0.
0.
0.
0.
0.
0.
0.
0.
0.
0.
0.
0.
0.
0.
0.
0.
0.
0.
0.
0.
0.
0.
0.
0.
0.
0.
0.
0.
0.
0.
0.
0.
0.
0.
0.
0.
0.
0.
0.
0.
0.
0.
0.
0.
0.
0.
0.
0.
0.
0.
0.
0.
0.
0.
0.
0.
0.
0.
0.
0.
0.
0.
0.
0.
0.
0.
0.
0.
0.
0.
0.
0.
0.
0.
0.
0.
0.
0.
0.
0.
0.
0.
0.
0.
0.
0.
0.
0.
0.
0.
0.
0.
0.
0.
0.
0.
0.
0.
0.
0.
0.
0.
0.
0.
0.
0.
0.
0.
0.
0.
0.
0.
0.
0.
0.
0.
0.
0.
0.
0.
0.
0.
0.
0.
0.
0.
0.
0.
0.
0.
0.
0.
0.
0.
0.
0.
0.
0.
0.
0.
0.
0.
0.
0.
0.
0.
0.
0.
0.
0.
0.
0.
0.
0.
0.
0.
0.
0.
0.
0.
0.
0.
0.
0.
0.
0.
0.
0.
0.
0.
0.
0.
0.
0.
0.
0.
0.
0.
0.
0.
0.
0.
0.
0.
0.
0.
0.
0.
0.
0.
0.
0.
0.
0.
0.
0.
0.
0.
0.
0.
0.
0.
0.
0.
0.
0.
0.
0.
0.
0.
0.
0.
0.
0.
0.
0.
0.
0.
0.
0.
0.
0.
0.
0.
0.
0.
0.
0.
0.
0.
0.
0.
0.
0.
0.
0.
0.
0.
0.
0.
0.
0.
0.
0.
0.
0.
0.
0.
0.
0.
0.
0.
0.
0.
0.
0.
0.
0.
0.
0.
0.
0.
0.
0.
0.
0.
0.
0.
0.
0.
0.
0.
0.
0.
0.
0.
0.
0.
0.
0.
0.
0.
0.
0.
0.
0.
0.
0.
0.
0.
0.
0.
0.
0.
0.
0.
0.
0.
0.
0.
0.
0.
0.
0.
0.
0.
0.
0.
0.
0.
0.
0.
0.
0.
0.
0.
0.
0.
0.
0.
0.
0.
0.
0.
0.
0.
0.
0.
0.
0.
0.
0.
0.
0.
0.
0.
0.
0.
0.
0.
0.
0.
0.
0.
0.
0.
0.
0.
0.
0.
0.
0.
0.
0.
0.
0.
0.
0.
0.
0.
0.
0.
0.
0.
0.
0.
0.
0.
0.
0.
0.
0.
0.
0.
0.
0.
0.
0.
0.
0.
0.
0.
0.
0.
0.
0.
0.
0.
0.
0.
0.
0.
0.
0.
0.
0.
0.
0.
0.
0.
0.
0.
0.
0.
0.
0.
0.
0.
0.
0.
0.
0.
0.
0.
0.
0.
0.
0.
0.
0.
0.
0.
0.
0.
0.
0.
0.
0.
0.
0.
0.
0.
0.
0.
0.
0.
0.
0.
0.
0.
0.
0.
0.
0.
0.
0.
0.
0.
0.
0.
0.
0.
0.
0.
0.
0.
0.
0.
0.
0.
0.
0.
0.
0.
0.
0.
0.
0.
0.
0.
0.
0.
0.
0.
0.
0.
0.
0.
0.
0.
0.
0.
0.
0.
0.
0.
0.
0.
0.
0.
0.
0.
0.
0.
0.
0.
0.
0.
0.
0.
0.
0.
0.
0.
0.
0.
0.
0.
0.
0.
0.
0.
0.
0.
0.
0.
0.
0.
0.
0.
0.
0.
0.
0.
0.
0.
0.
0.
0.
0.
0.
0.
0.
0.
0.
0.
0.
0.
0.
0.
0.
0.
0.
0.
0.
0.
0.
0.
0.
0.
0.
0.
0.
0.
0.
0.
0.
0.
0.
0.
0.
0.
0.
0.
0.
0.
0.
0.
0.
0.
0.
0.
0.
0.
0.
0.
0.
0.
0.
0.
0.
0.
0.
0.
0.
0.
0.
0.
0.
0.
0.
0.
0.
0.
0.
0.
0.
0.
0.
0.
0.
0.
0.
0.
0.
0.
0.
0.
0.
0.
0.
0.
0.
0.
0.
0.
0.
0.
0.
0.
0.
0.
0.
0.
0.
0.
0.
0.
0.
0.
0.
0.
0.
0.
0.
0.
0.
0.
0.
0.
0.
0.
0.
0.
0.
0.
0.
0.
0.
0.
0.
0.
0.
0.
0.
0.
0.
0.
0.
0.
0.
0.
0.
0.
0.
0.
0.
0.
0.
0.
0.
0.
0.
0.
0.
0.
0.
0.
0.
0.
0.
0.
0.
0.
0.
0.
0.
0.
0.
0.
0.
0.
0.
0.
0.
0.
0.
0.
0.
0.
0.
0.
0.
0.
0.
0.
0.
0.
0.
0.
0.
0.
0.
0.
0.
0.
0.
0.
0.
0.
0.
0.
0.
0.
0.
0.
0.
0.
0.
0.
0.
0.
0.
0.
0.
0.
0.
0.
0.
0.
0.
0.
0.
0.
0.
0.
0.
0.
0.
0.
0.
0.
0.
0.
0.
0.
0.
0.
0.
0.
0.
0.
0.
0.
0.
0.
0.
0.
0.
0.
0.
0.
0.
0.
0.
0.
0.
0.
0.
0.
0.
0.
0.
0.
0.
0.
0.
0.
0.
0.
0.
0.
0.
0.
0.
0.
0.
0.
0.
0.
0.
0.
0.
0.
0.
0.
0.
0.
0.
0.
0.
0.
0.
0.
0.
0.
0.
0.
0.
0.
0.
0.
0.
0.
0.
0.
0.
0.
0.
0.
0.
0.
0.
0.
0.
0.
0.
0.
0.
0.
0.
0.
0.
0.
0.
0.
0.
0.
0.
0.
0.
0.
0.
0.
0.
0.
0.
0.
0.
0.
0.
0.
0.
0.
0.
0.
0.
0.
0.
0.
0.
0.
0.
0.
0.
0.
0.
0.
0.
0.
0.
0.
0.
0.
0.
0.
0.
0.
0.
0.
0.
0.
0.
0.
0.
0.
0.
0.
0.
0.
0.
0.
0.
0.
0.
0.
0.
0.
0.
0.
0.
0.
0.
0.
0.
0.
0.
0.
0.
0.
0.
0.
0.
0.
0.
0.
0.
0.
0.
0.
0.
0.
0.
0.
0.
0.
0.
0.
0.
0.
0.
0.
0.
0.
0.
0.
0.
0.
0.
0.
0.
0.
0.
0.
0.
0.
0.
0.
0.
0.
0.
0.
0.
0.
0.
0.
0.
0.
0.
0.
0.
0.
0.
0.
0.
0.
0.
0.
0.
0.
0.
0.
0.
0.
0.
0.
0.
0.
0.
0.
0.
0.
0.
0.
0.
0.
0.
0.
0.
0.
0.
0.
0.
0.
0.
0.
0.
0.
0.
0.
0.
0.
0.
0.
0.
0.
0.
0.
0.
0.
0.
0.
0.
0.
0.
0.
0.
0.
0.
0.
0.
0.
0.
0.
0.
0.
0.
0.
0.
0.
0.
0.
0.
0.
0.
0.
0.
0.
0.
0.
0.
0.
0.
0.
0.
0.
0.
0.
0.
0.
0.
0.
0.
0.
0.
0.
0.
0.
0.
0.
0.
0.
0.
0.
0.
0.
0.
0.
0.
0.
0.
0.
0.
0.
0.
0.
0.
0.
0.
0.
0.
0.
0.
0.
0.
0.
0.
0.
0.
0.
0.
0.
0.
0.
0.
0.
0.
0.
0.
0.
0.
0.
0.
0.
0.
0.
0.
0.
0.
0.
0.
0.
0.
0.
0.
0.
0.
0.
0.
0.
0.
0.
0.
0.
0.
0.
0.
0.
0.
0.
0.
0.
0.
0.
0.
0.
0.
0.
0.
0.
0.
0.
0.
0.
0.
0.
0.
0.
0.
0.
0.
0.
0.
0.
0.
0.
0.
0.
0.
0.
0.
0.
0.
0.
0.
0.
0.
0.
0.
0.
0.
0.
0.
0.
0.
0.
0.
0.
0.
0.
0.
0.
0.
0.
0.
0.
0.
0.
0.
0.
0.
0.
0.
0.
0.
0.
0.
0.
0.
0.
0.
0.
0.
0.
0.
0.
0.
0.
0.
0.
0.
0.
0.
0.
0.
0.
0.
0.
0.
0.
0.
0.
0.
0.
0.
0.
0.
0.
0.
0.
0.
0.
0.
0.
0.
0.
0.
0.
0.
0.
0.
0.
0.
0.
0.
0.
0.
0.
0.
0.
0.
0.
0.
0.
0.
0.
0.
0.
0.
0.
0.
0.
0.
0.
0.
0.
0.
0.
0.
0.
0.
0.
0.
0.
0.
0.
0.
0.
0.
0.
0.
0.
0.
0.
0.
0.
0.
0.
0.
0.
0.
0.
0.
0.
0.
0.
0.
0.
0.
0.
0.
0.
0.
0.
0.
0.
0.
0.
0.
0.
0.
0.
0.
0.
0.
0.
0.
0.
0.
0.
0.
0.
0.
0.
0.
0.
0.
0.
0.
0.
0.
0.
0.
0.
0.
0.
0.
0.
0.
0.
0.
0.
0.
0.
0.
0.
0.
0.
0.
0.
0.
0.
0.
0.
0.
0.
0.
0.
0.
0.
0.
0.
0.
0.
0.
0.
0.
0.
0.
0.
0.
0.
0.
0.
0.
0.
0.
0.
0.
0.
0.
0.
0.
0.
0.
0.
0.
0.
0.
0.
0.
0.
0.
0.
0.
0.
0.
0.
0.
0.
0.
0.
0.
0.
0.
0.
0.
0.
0.
0.
0.
0.
0.
0.
0.
0.
0.
0.
0.
0.
0.
0.
0.
0.
0.
0.
0.
0.
0.
0.
0.
0.
0.
0.
0.
0.
0.
0.
0.
0.
0.
0.
0.
0.
0.
0.
0.
0.
0.
0.
0.
0.
0.
0.
0.
0.
0.
0.
0.
0.
0.
0.
0.
0.
0.
0.
0.
0.
0.
0.
0.
0.
0.
0.
0.
0.
0.
0.
0.
0.
0.
0.
0.
0.
0.
0.
0.
0.
0.
0.
0.
0.
0.
0.
0.
0.
0.
0.
0.
0.
0.
0.
0.
0.
0.
0.
0.
0.
0.
0.
0.
0.
0.
0.
0.
0.
0.
0.
0.
0.
0.
0.
0.
0.
0.
0.
0.
0.
0.
0.
0.
0.
0.
0.
0.
0.
0.
0.
0.
0.
0.
0.
0.
0.
0.
0.
0.
0.
0.
0.
0.
0.
0.
0.
0.
0.
0.
0.
0.
0.
0.
0.
0.
0.
0.
0.
0.
0.
0.
0.
0.
0.
0.
0.
0.
0.
0.
0.
0.
0.
0.
0.
0.
0.
0.
0.
0.
0.
0.
0.
0.
0.
0.
0.
0.
0.
0.
0.
0.
0.
0.
0.
0.
0.
0.
0.
0.
0.
0.
0.
0.
0.
0.
0.
0.
0.
0.
0.
0.
0.
0.
0.
0.
0.
0.
0.
0.
0.
0.
0.
0.
0.
0.
0.
0.
0.
0.
0.
0.
0.
0.
0.
0.
0.
0.
0.
0.
0.
0.
0.
0.
0.
0.
0.
0.
0.
0.
0.
0.
0.
0.
0.
0.
0.
0.
0.
0.
0.
0.
0.
0.
0.
0.
0.
0.
0.
0.
0.
0.
0.
0.
0.
0.
0.
0.
0.
0.
0.
0.
0.
0.
0.
0.
0.
0.
0.
0.
0.
0.
0.
0.
0.
0.
0.
0.
0.
0.
0.
0.
0.
0.
0.
0.
0.
0.
0.
0.
0.
0.
0.
0.
0.
0.
0.
0.
0.
0.
0.
0.
0.
0.
0.
0.
0.
0.
0.
0.
0.
0.
0.
0.
0.
0.
0.
0.
0.
0.
0.
0.
0.
0.
0.
0.
0.
0.
0.
0.
0.
0.
0.
0.
0.
0.
0.
0.
0.
0.
0.
0.
0.
0.
0.
0.
0.
0.
0.
0.
0.
0.
0.
0.
0.
0.
0.
0.
0.
0.
0.
0.
0.
0.
0.
0.
0.
0.
0.
0.
0.
0.
0.
0.
0.
0.
0.
0.
0.
0.
0.
0.
0.
0.
0.
0.
0.
0.
0.
0.
0.
0.
0.
0.
0.
0.
0.
0.
0.
0.
0.
0.
0.
0.
0.
0.
0.
0.
0.
0.
0.
0.
0.
0.
0.
0.
0.
0.
0.
0.
0.
0.
0.
0.
0.
0.
0.
0.
0.
0.
0.
0.
0.
0.
0.
0.
0.
0.
0.
0.
0.
0.
0.
0.
0.
0.
0.
0.
0.001
0.001
0.001
0.
0.
0.
0.
0.
0.
0.
0.
0.
0.
0.
0.
0.
0.
0.
0.
0.
0.
0.
0.
0.
0.
0.
0.
0.
0.
0.
0.
0.
0.
0.
0.
0.
0.
0.
0.
0.
0.
0.
0.
0.
0.
-0.002
-0.002
-0.002
-0.002
-0.002
0.
0.
0.
0.001
0.001
0.001
0.001
0.001
0.001
0.001
0.
0.
0.
0.
0.
0.
0.
0.
0.
0.
0.
0.
0.
0.
0.
0.
0.
0.
0.
0.
0.
0.
0.
0.
0.
0.
0.
0.
0.
0.
0.
0.
0.
0.000
0.001
0.001
0.001
0.001
-0.002
-0.003
-0.005
-0.006
-0.008
-0.006
-0.005
-0.003
-0.002
0.001
-0.001
-0.002
-0.001
-0.001
0.001
0.001
0.001
0.001
0.
0.
0.
0.
0.
0.
0.
0.
0.
0.
0.
0.
0.
0.
0.
0.
0.
0.
0.
0.
0.
0.
0.
0.
0.
0.
0.
0.
0.
0.
0.
0.001
0.001
0.001
0.001
0.001
-0.002
-0.003
-0.005
-0.010
-0.011
-0.011
-0.011
-0.010
-0.008
-0.004
-0.004
-0.004
-0.001
-0.001
-0.001
0.000
0.000
0.001
0.002
0.001
0.
0.
0.
0.
0.
0.
0.
0.
0.
0.
0.
0.
0.
0.
0.
0.
0.
0.
0.
0.
0.
0.
0.
0.
0.
0.
0.
0.
0.
0.001
0.001
0.001
0.001
-0.001
-0.004
-0.005
-0.006
-0.011
-0.013
-0.017
-0.018
-0.018
-0.015
-0.014
-0.011
-0.005
-0.006
-0.004
-0.004
-0.002
-0.001
0.000
0.000
0.001
0.002
0.
0.
0.
0.
0.
0.
0.
0.
0.
0.
0.
0.
0.
0.
0.
0.
0.
0.
0.
0.
0.
0.
0.
0.
0.
0.
0.
0.
0.000
0.001
0.001
0.001
-0.001
-0.002
-0.005
-0.007
-0.012
-0.016
-0.021
-0.024
-0.027
-0.028
-0.027
-0.022
-0.022
-0.016
-0.013
-0.010
-0.005
-0.005
-0.002
-0.001
0.
0.002
0.001
0.001
0.
0.
0.
0.
0.
0.
0.
0.
0.
0.
0.
0.
0.
0.
0.
0.
0.
0.
0.
0.
0.
0.
0.
0.
0.
0.
0.
0.001
0.001
0.001
-0.001
-0.002
-0.005
-0.007
-0.008
-0.015
-0.021
-0.028
-0.034
-0.039
-0.040
-0.039
-0.038
-0.033
-0.027
-0.020
-0.016
-0.014
-0.008
-0.005
-0.002
0.000
0.002
0.001
0.001
0.
0.
0.
0.
0.
0.
0.
0.
0.
0.
0.
0.
0.
0.
0.
0.
0.
0.
0.
0.
0.
0.
0.
0.
0.
0.
0.
0.001
0.001
0.001
-0.001
-0.002
-0.005
-0.007
-0.011
-0.016
-0.024
-0.034
-0.041
-0.051
-0.061
-0.068
-0.065
-0.055
-0.042
-0.032
-0.025
-0.018
-0.015
-0.008
-0.006
-0.003
0.000
0.001
0.
-0.001
-0.001
0.
0.
0.
0.
0.
0.
0.
0.
0.
0.
0.
0.
0.
0.
0.
0.
0.
0.
0.
0.
0.
0.
0.
0.
0.
0.001
0.001
0.001
-0.002
-0.003
-0.005
-0.007
-0.010
-0.015
-0.024
-0.036
-0.051
-0.074
-0.091
-0.109
-0.128
-0.107
-0.075
-0.049
-0.037
-0.026
-0.023
-0.015
-0.010
-0.006
-0.005
-0.003
0.000
-0.001
-0.001
-0.001
-0.001
0.
0.
0.
0.
0.
0.
0.
0.
0.
0.
0.
0.
0.
0.
0.
0.
0.
0.
0.
0.
0.
0.
0.
0.000
0.001
0.001
-0.001
-0.002
-0.003
-0.006
-0.007
-0.015
-0.023
-0.036
-0.061
-0.097
-0.113
-0.136
-0.300
-0.398
-0.145
-0.077
-0.052
-0.038
-0.034
-0.025
-0.019
-0.012
-0.012
-0.009
-0.003
-0.003
-0.001
-0.001
-0.001
-0.001
0.
0.
0.
0.
0.
0.
0.
0.
0.
0.
0.
0.
0.
0.
0.
0.
0.
0.
0.
0.
0.
0.
0.
0.001
0.001
0.001
-0.002
-0.002
-0.005
-0.006
-0.013
-0.021
-0.034
-0.067
-0.100
0.019
2.429
27.713
-0.506
-0.258
-0.115
-0.069
-0.056
-0.043
-0.038
-0.031
-0.027
-0.021
-0.018
-0.013
-0.008
-0.005
-0.002
-0.001
-0.001
0.
0.
0.
0.
0.
0.
0.
0.
0.
0.
0.
0.
0.
0.
0.
0.
0.
0.
0.
0.
0.
0.
0.
0.000
0.001
0.001
0.001
-0.002
-0.002
-0.004
-0.009
-0.015
-0.032
-0.065
-0.099
0.042
2.530
25.275
-0.436
-0.253
-0.132
-0.093
-0.073
-0.067
-0.056
-0.044
-0.040
-0.033
-0.030
-0.022
-0.015
-0.008
-0.004
-0.001
-0.001
0.
0.
0.
0.
0.
0.
0.
0.
0.
0.
0.
0.
0.
0.
0.
0.
0.
0.
0.
0.
0.
0.
0.
0.
0.000
0.001
0.000
0.000
-0.001
0.000
-0.005
-0.011
-0.026
-0.054
-0.094
-0.115
-0.025
-0.150
-0.295
-0.165
-0.130
-0.102
-0.088
-0.085
-0.077
-0.066
-0.061
-0.053
-0.045
-0.033
-0.023
-0.014
-0.007
-0.001
-0.001
0.
0.
0.
0.
0.
0.
0.
0.
0.
0.
0.
0.
0.
0.
0.
0.
0.
0.
0.
0.
0.
0.
0.
0.
0.
0.
0.000
0.001
0.001
0.001
-0.002
-0.005
-0.017
-0.036
-0.073
-0.110
-0.140
-0.159
-0.153
-0.141
-0.122
-0.099
-0.091
-0.090
-0.089
-0.087
-0.090
-0.086
-0.070
-0.052
-0.032
-0.018
-0.008
-0.005
-0.001
0.
0.
0.
0.
0.
0.
0.
0.
0.
0.
0.
0.
0.
0.
0.
0.
0.
0.
0.
0.
0.
0.
0.
0.
0.
0.
0.
0.
0.
0.001
0.002
-0.003
-0.011
-0.024
-0.043
-0.072
-0.109
-0.128
-0.126
-0.115
-0.101
-0.087
-0.088
-0.088
-0.096
-0.109
-0.116
-0.119
-0.108
-0.079
-0.047
-0.025
-0.011
-0.006
0.
0.
0.
0.
0.
0.
0.
0.
0.
0.
0.
0.
0.
0.
0.
0.
0.
0.
0.
0.
0.
0.
0.
0.
0.
0.
0.
0.
0.
0.
0.001
0.002
-0.002
-0.008
-0.014
-0.025
-0.040
-0.057
-0.073
-0.081
-0.078
-0.076
-0.073
-0.079
-0.082
-0.096
-0.122
-0.140
-0.130
-0.121
-0.095
-0.066
-0.033
-0.013
-0.007
-0.002
0.
0.
0.
0.
0.
0.
0.
0.
0.
0.
0.
0.
0.
0.
0.
0.
0.
0.
0.
0.
0.
0.
0.
0.
0.
0.
0.
0.
0.001
0.001
0.001
0.001
-0.003
-0.008
-0.013
-0.023
-0.032
-0.042
-0.048
-0.051
-0.058
-0.063
-0.066
-0.074
-0.091
-0.124
-0.137
-0.117
-0.083
-0.095
-0.071
-0.036
-0.014
-0.006
-0.002
0.
0.
0.
0.
0.
0.
0.
0.
0.
0.
0.
0.
0.
0.
0.
0.
0.
0.
0.
0.
0.
0.
0.
0.
0.
0.
0.
0.
0.001
0.001
0.001
0.001
0.002
-0.003
-0.007
-0.013
-0.019
-0.025
-0.033
-0.038
-0.048
-0.050
-0.055
-0.062
-0.076
-0.107
-0.122
-0.105
-0.070
-0.087
-0.065
-0.034
-0.013
-0.006
-0.002
0.
0.
0.
0.
0.
0.
0.
0.
0.
0.
0.
0.
0.
0.
0.
0.
0.
0.
0.
0.
0.
0.
0.
0.
0.
0.
0.
0.
0.
0.001
0.002
0.001
0.001
0.001
-0.001
-0.006
-0.011
-0.018
-0.021
-0.025
-0.031
-0.039
-0.042
-0.045
-0.055
-0.075
-0.098
-0.097
-0.087
-0.074
-0.053
-0.026
-0.011
-0.003
-0.002
0.
0.
0.
0.
0.
0.
0.
0.
0.
0.
0.
0.
0.
0.
0.
0.
0.
0.
0.
0.
0.
0.
0.
0.
0.
0.
0.
0.
0.
0.001
0.001
0.002
0.001
0.001
0.001
-0.001
-0.003
-0.008
-0.013
-0.018
-0.021
-0.027
-0.029
-0.029
-0.035
-0.044
-0.058
-0.070
-0.066
-0.051
-0.032
-0.015
-0.007
-0.003
0.
0.
0.
0.
0.
0.
0.
0.
0.
0.
0.
0.
0.
0.
0.
0.
0.
0.
0.
0.
0.
0.
0.
0.
0.
0.
0.
0.
0.
0.
0.
0.
0.001
0.001
0.001
0.001
0.001
-0.003
-0.004
-0.007
-0.011
-0.013
-0.013
-0.018
-0.018
-0.020
-0.024
-0.029
-0.031
-0.031
-0.025
-0.015
-0.009
-0.003
-0.002
0.
0.
0.
0.
0.
0.
0.
0.
0.
0.
0.
0.
0.
0.
0.
0.
0.
0.
0.
0.
0.
0.
0.
0.
0.
0.
0.
0.
0.
0.
0.
0.
0.
0.
0.
0.
0.
-0.002
-0.003
-0.004
-0.007
-0.008
-0.008
-0.009
-0.011
-0.009
-0.013
-0.014
-0.013
-0.012
-0.010
-0.007
-0.003
-0.002
0.
0.
0.
0.
0.
0.
0.
0.
0.
0.
0.
0.
0.
0.
0.
0.
0.
0.
0.
0.
0.
0.
0.
0.
0.
0.
0.
0.
0.
0.
0.
0.
0.
0.
0.
0.
0.
0.
0.
-0.002
-0.003
-0.003
-0.004
-0.004
-0.004
-0.004
-0.004
-0.005
-0.004
-0.004
-0.004
-0.003
-0.003
-0.002
0.
0.
0.
0.
0.
0.
0.
0.
0.
0.
0.
0.
0.
0.
0.
0.
0.
0.
0.
0.
0.
0.
0.
0.
0.
0.
0.
0.
0.
0.
0.
0.
0.
0.
0.
0.
0.
0.
0.
0.
0.
0.
-0.002
-0.002
-0.002
-0.002
-0.002
0.
-0.001
-0.002
-0.002
-0.002
-0.002
0.
0.
0.
0.
0.
0.
0.
0.
0.
0.
0.
0.
0.
0.
0.
0.
0.
0.
0.
0.
0.
0.
0.
0.
0.
0.
0.
0.
0.
0.
0.
0.
0.
0.
0.
0.
0.
0.
0.
0.
0.
0.
0.
0.
0.
0.
0.
0.
0.
0.
0.
0.
0.
0.
0.
0.
0.
0.
0.
0.
0.
0.
0.
0.
0.
0.
0.
0.
0.
0.
0.
0.
0.
0.
0.
0.
0.
0.
0.
0.
0.
0.
0.
0.
0.
0.
0.
0.
0.
0.
0.
0.
0.
0.
0.
0.
0.
0.
0.
0.
0.
0.
0.
0.
0.
0.
0.
0.
0.
0.
0.
0.
0.
0.
0.
0.
0.
0.
0.
0.
0.
0.
0.
0.
0.
0.
0.
0.
0.
0.
0.
0.
0.
0.
0.
0.
0.
0.
0.
0.
0.
0.
0.
0.
0.
0.
0.
0.
0.
0.
0.
0.
0.
0.
0.
0.
0.
0.
0.
0.
0.
0.
0.
0.
0.
0.
0.
0.
0.
0.
0.
0.
0.
0.
0.
0.
0.
0.
0.
0.
0.
0.
0.
0.
0.
0.
0.
0.
0.
0.
0.
0.
0.
0.
0.
0.
0.
0.
0.
0.
0.
0.
0.
0.
0.
0.
0.
0.
0.
0.
0.
0.
0.
0.
0.
0.
0.
0.
0.
0.
0.
0.
0.
0.
0.
0.
0.
0.
0.
0.
0.
0.
0.
0.
0.
0.
0.
0.
0.
0.
0.
0.
0.
0.
0.
0.
0.
0.
0.
0.
0.
0.
0.
0.
0.
0.
0.
0.
0.
0.
0.
0.
0.
0.
0.
0.
0.
0.
0.
0.
0.
0.
0.
0.
0.
0.
0.
0.
0.
0.
0.
0.
0.
0.
0.
0.
0.
0.
0.
0.
0.
0.
0.
0.
0.
0.
0.
0.
0.
0.
0.
0.
0.
0.
0.
0.
0.
0.
0.
0.
0.
0.
0.
0.
0.
0.
0.
0.
0.
0.
0.
0.
0.
0.
0.
0.
0.
0.
0.
0.
0.
0.
0.
0.
0.
0.
0.
0.
0.
0.
0.
0.
0.
0.
0.
0.
0.
0.
0.
0.
0.
0.
0.
0.
0.
0.
0.
0.
0.
0.
0.
0.
0.
0.
0.
0.
0.
0.
0.
0.
0.
0.
0.
0.
0.
0.
0.
0.
0.
0.
0.
0.
0.
0.
0.
0.
0.
0.
0.
0.
0.
0.
0.
0.
0.
0.
0.
0.
0.
0.
0.
0.
0.
0.
0.
0.
0.
0.
0.
0.
0.
0.
0.
0.
0.
0.
0.
0.
0.
0.
0.
0.
0.
0.
0.
0.
0.
0.
0.
0.
0.
0.
0.
0.
0.
0.
0.
0.
0.
0.
0.
0.
0.
0.
0.
0.
0.
0.
0.
0.
0.
0.
0.
0.
0.
0.
0.
0.
0.
0.
0.
0.
0.
0.
0.
0.
0.
0.
0.
0.
0.
0.
0.
0.
0.
0.
0.
0.
0.
0.
0.
0.
0.
0.
0.
0.
0.
0.
0.
0.
0.
0.
0.
0.
0.
0.
0.
0.
0.
0.
0.
0.
0.
0.
0.
0.
0.
0.
0.
0.
0.
0.
0.
0.
0.
0.
0.
0.
0.
0.
0.
0.
0.
0.
0.
0.
0.
0.
0.
0.
0.
0.
0.
0.
0.
0.
0.
0.
0.
0.
0.
0.
0.
0.
0.
0.
0.
0.
0.
0.
0.
0.
0.
0.
0.
0.
0.
0.
0.
0.
0.
0.
0.
0.
0.
0.
0.
0.
0.
0.
0.
0.
0.
0.
0.
0.
0.
0.
0.
0.
0.
0.
0.
0.
0.
0.
0.
0.
0.
0.
0.
0.
0.
0.
0.
0.
0.
0.
0.
0.
0.
0.
0.
0.
0.
0.
0.
0.
0.
0.
0.
0.
0.
0.
0.
0.
0.
0.
0.
0.
0.
0.
0.
0.
0.
0.
0.
0.
0.
0.
0.
0.
0.
0.
0.
0.
0.
0.
0.
0.
0.
0.
0.
0.
0.
0.
0.
0.
0.
0.
0.
0.
0.
0.
0.
0.
0.
0.
0.
0.
0.
0.
0.
0.
0.
0.
0.
0.
0.
0.
0.
0.
0.
0.
0.
0.
0.
0.
0.
0.
0.
0.
0.
0.
0.
0.
0.
0.
0.
0.
0.
0.
0.
0.
0.
0.
0.
0.
0.
0.
0.
0.
0.
0.
0.
0.
0.
0.
0.
0.
0.
0.
0.
0.
0.
0.
0.
0.
0.
0.
0.
0.
0.
0.
0.
0.
0.
0.
0.
0.
0.
0.
0.
0.
0.
0.
0.
0.
0.
0.
0.
0.
0.
0.
0.
0.
0.
0.
0.
0.
0.
0.
0.
0.
0.
0.
0.
0.
0.
0.
0.
0.
0.
0.
0.
0.
0.
0.
0.
0.
0.
0.
0.
0.
0.
0.
0.
0.
0.
0.
0.
0.
0.
0.
0.
0.
0.
0.
0.
0.
0.
0.
0.
0.
0.
0.
0.
0.
0.
0.
0.
0.
0.
0.
0.
0.
0.
0.
0.
0.
0.
0.
0.
0.
0.
0.
0.
0.
0.
0.
0.
0.
0.
0.
0.
0.
0.
0.
0.
0.
0.
0.
0.
0.
0.
0.
0.
0.
0.
0.
0.
0.
0.
0.
0.
0.
0.
0.
0.
0.
0.
0.
0.
0.
0.
0.
0.
0.
0.
0.
0.
0.
0.
0.
0.
0.
0.
0.
0.
0.
0.
0.
0.
0.
0.
0.
0.
0.
0.
0.
0.
0.
0.
0.
0.
0.
0.
0.
0.
0.
0.
0.
0.
0.
0.
0.
0.
0.
0.
0.
0.
0.
0.
0.
0.
0.
0.
0.
0.
0.
0.
0.
0.
0.
0.
0.
0.
0.
0.
0.
0.
0.
0.
0.
0.
0.
0.
0.
0.
0.
0.
0.
0.
0.
0.
0.
0.
0.
0.
0.
0.
0.
0.
0.
0.
0.
0.
0.
0.
0.
0.
0.
0.
0.
0.
0.
0.
0.
0.
0.
0.
0.
0.
0.
0.
0.
0.
0.
0.
0.
0.
0.
0.
0.
0.
0.
0.
0.
0.
0.
0.
0.
0.
0.
0.
0.
0.
0.
0.
0.
0.
0.
0.
0.
0.
0.
0.
0.
0.
0.
0.
0.
0.
0.
0.
0.
0.
0.
0.
0.
0.
0.
0.
0.
0.
0.
0.
0.
0.
0.
0.
0.
0.
0.
0.
0.
0.
0.
0.
0.
0.
0.
0.
0.
0.
0.
0.
0.
0.
0.
0.
0.
0.
0.
0.
0.
0.
0.
0.
0.
0.
0.
0.
0.
0.
0.
0.
0.
0.
0.
0.
0.
0.
0.
0.
0.
0.
0.
0.
0.
0.
0.
0.
0.
0.
0.
0.
0.
0.
0.
0.
0.
0.
0.
0.
0.
0.
0.
0.
0.
0.
0.
0.
0.
0.
0.
0.
0.
0.
0.
0.
0.
0.
0.
0.
0.
0.
0.
0.
0.
0.
0.
0.
0.
0.
0.
0.
0.
0.
0.
0.
0.
0.
0.
0.
0.
0.
0.
0.
0.
0.
0.
0.
0.
0.
0.
0.
0.
0.
0.
0.
0.
0.
0.
0.
0.
0.
0.
0.
0.
0.
0.
0.
0.
0.
0.
0.
0.
0.
0.
0.
0.
0.
0.
0.
0.
0.
0.
0.
0.
0.
0.
0.
0.
0.
0.
0.
0.
0.
0.
0.
0.
0.
0.
0.
0.
0.
0.
0.
0.
0.
0.
0.
0.
0.
0.
0.
0.
0.
0.
0.
0.
0.
0.
0.
0.
0.
0.
0.
0.
0.
0.
0.
0.
0.
0.
0.
0.
0.
0.
0.
0.
0.
0.
0.
0.
0.
0.
0.
0.
0.
0.
0.
0.
0.
0.
0.
0.
0.
0.
0.
0.
0.
0.
0.
0.
0.
0.
0.
0.
0.
0.
0.
0.
0.
0.
0.
0.
0.
0.
0.
0.
0.
0.
0.
0.
0.
0.
0.
0.
0.
0.
0.
0.
0.
0.
0.
0.
0.
0.
0.
0.
0.
0.
0.
0.
0.
0.
0.
0.
0.
0.
0.
0.
0.
0.
0.
0.
0.
0.
0.
0.
0.
0.
0.
0.
0.
0.
0.
0.
0.
0.
0.
0.
0.
0.
0.
0.
0.
0.
0.
0.
0.
0.
0.
0.
0.
0.
0.
0.
0.
0.
0.
0.
0.
0.
0.
0.
0.
0.
0.
0.
0.
0.
0.
0.
0.
0.
0.
0.
0.
0.
0.
0.
0.
0.
0.
0.
0.
0.
0.
0.
0.
0.
0.
0.
0.
0.
0.
0.
0.
0.
0.
0.
0.
0.
0.
0.
0.
0.
0.
0.
0.
0.
0.
0.
0.
0.
0.
0.
0.
0.
0.
0.
0.
0.
0.
0.
0.
0.
0.
0.
0.
0.
0.
0.
0.
0.
0.
0.
0.
0.
0.
0.
0.
0.
0.
0.
0.
0.
0.
0.
0.
0.
0.
0.
0.
0.
0.
0.
0.
0.
0.
0.
0.
0.
0.
0.
0.
0.
0.
0.
0.
0.
0.
0.
0.
0.
0.
0.
0.
0.
0.
0.
0.
0.
0.
0.
0.
0.
0.
0.
0.
0.
0.
0.
0.
0.
0.
0.
0.
0.
0.
0.
0.
0.
0.
0.
0.
0.
0.
0.
0.
0.
0.
0.
0.
0.
0.
0.
0.
0.
0.
0.
0.
0.
0.
0.
0.
0.
0.
0.
0.
0.
0.
0.
0.
0.
0.
0.
0.
0.
0.
0.
0.
0.
0.
0.
0.
0.
0.
0.
0.
0.
0.
0.
0.
0.
0.
0.
0.
0.
0.
0.
0.
0.
0.
0.
0.
0.
0.
0.
0.
0.
0.
0.
0.
0.
0.
0.
0.
0.
0.
0.
0.
0.
0.
0.
0.
0.
0.
0.
0.
0.
0.
0.
0.
0.
0.
0.
0.
0.
0.
0.
0.
0.
0.
0.
0.
0.
0.
0.
0.
0.
0.
0.
0.
0.
0.
0.
0.
0.
0.
0.
0.
0.
0.
0.
0.
0.
0.
0.
0.
0.
0.
0.
0.
0.
0.
0.
0.
0.
0.
0.
0.
0.
0.
0.
0.
0.
0.
0.
0.
0.
0.
0.
0.
0.
0.
0.
0.
0.
0.
0.
0.
0.
0.
0.
0.
0.
0.
0.
0.
0.
0.
0.
0.
0.
0.
0.
0.
0.
0.
0.
0.
0.
0.
0.
0.
0.
0.
0.
0.
0.
0.
0.
0.
0.
0.
0.
0.
0.
0.
0.
0.
0.
0.
0.
0.
0.
0.
0.
0.
0.
0.
0.
0.
0.
0.
0.
0.
0.
0.
0.
0.
0.
0.
0.
0.
0.
0.
0.
0.
0.
0.
0.
0.
0.
0.
0.
0.
0.
0.
0.
0.
0.
0.
0.
0.
0.
0.
0.
0.
0.
0.
0.
0.
0.
0.
0.
0.
0.
0.
0.
0.
0.
0.
0.
0.
0.
0.
0.
0.
0.
0.
0.
0.
0.
0.
0.
0.
0.
0.
0.
0.
0.
0.
0.
0.
0.
0.
0.
0.
0.
0.
0.
0.
0.
0.
0.
0.
0.
0.
0.
0.
0.
0.
0.
0.
0.
0.
0.
0.
0.
0.
0.
0.
0.
0.
0.
0.
0.
0.
0.
0.
0.
0.
0.
0.
0.
0.
0.
0.
0.
0.
0.
0.
0.
0.
0.
0.
0.
0.
0.
0.
0.
0.
0.
0.
0.
0.
0.
0.
0.
0.
0.
0.
0.
0.
0.
0.
0.
0.
0.
0.
0.
0.
0.
0.
0.
0.
0.
0.
0.
0.
0.
0.
0.
0.
0.
0.
0.
0.
0.
0.
0.
0.
0.
0.
0.
0.
0.
0.
0.
0.
0.
0.
0.
0.
0.
0.
0.
0.
0.
0.
0.
0.
0.
0.
0.
0.
0.
0.
0.
0.
0.
0.
0.
0.
0.
0.
0.
0.
0.
0.
0.
0.
0.
0.
0.
0.
0.
0.
0.
0.
0.
0.
0.
0.
0.
0.
0.
0.
0.
0.
0.
0.
0.
0.
0.
0.
0.
0.
0.
0.
0.
0.
0.
0.
0.
0.
0.
0.
0.
0.
0.
0.
0.
0.
0.
0.
0.
0.
0.
0.
0.
0.
0.
0.
0.
0.
0.
0.
0.
0.
0.
0.
0.
0.
0.
0.
0.
0.
0.
0.
0.
0.
0.
0.
0.
0.
0.
0.
0.
0.
0.
0.
0.
0.
0.
0.
0.
0.
0.
0.
0.
0.
0.
0.
0.
0.
0.
0.
0.
0.
0.
0.
0.
0.
0.
0.
0.
0.
0.
0.
0.
0.
0.
0.
0.
0.
0.
0.
0.
0.
0.
0.
0.
0.
0.
0.
0.
0.
0.
0.
0.
0.
0.
0.
0.
0.
0.
0.
0.
0.
0.
0.
0.
0.
0.
0.
0.
0.
0.
0.
0.
0.
0.
0.
0.
0.
0.
0.
0.
0.
0.
0.
0.
0.
0.
0.
0.
0.
0.
0.
0.
0.
0.
0.
0.
0.
0.
0.
0.
0.
0.
0.
0.
0.
0.
0.
0.
0.
0.
0.
0.
0.
0.
0.
0.
0.
0.
0.
0.
0.
0.
0.
0.
0.
0.
0.
0.
0.
0.
0.
0.
0.
0.
0.
0.
0.
0.
0.
0.
0.
0.
0.
0.
0.
0.
0.
0.
0.
0.
0.
0.
0.
0.
0.
0.
0.
0.
0.
0.
0.
0.
0.
0.
0.
0.
0.
0.
0.
0.
0.
0.
0.
0.
0.
0.
0.
0.
0.
0.
0.
0.
0.
0.
0.
0.
0.
0.
0.
0.
0.
0.
0.
0.
0.
0.
0.
0.
0.
0.
0.
0.
0.
0.
0.
0.
0.
0.
0.
0.
0.
0.
0.
0.
0.
0.
0.
0.
0.
0.
0.
0.
0.
0.
0.
0.
0.
0.
0.
0.
0.
0.
0.
0.
0.
0.
0.
0.
0.
0.
0.
0.
0.
0.
0.
0.
0.
0.
0.
0.
0.
0.
0.
0.
0.
0.
0.
0.
0.
0.
0.
0.
0.
0.
0.
0.
0.
0.
0.
0.
0.
0.
0.
0.
0.
0.
0.
0.
0.
0.
0.
0.
0.
0.
0.
0.
0.
0.
0.
0.
0.
0.
0.
0.
0.
0.
0.
0.
0.
0.
0.
0.
0.
0.
0.
0.
0.
0.
0.
0.
0.
0.
0.
0.
0.
0.
0.
0.
0.
0.
0.
0.
0.
0.
0.
0.
0.
0.
0.
0.
0.
0.
0.
0.
0.
0.
0.
0.
0.
0.
0.
0.
0.
0.
0.
0.
0.
0.
0.
0.
0.
0.
0.
0.
0.
0.
0.
0.
0.
0.
0.
0.
0.
0.
0.
0.
0.
0.
0.
0.
0.
0.
0.
0.
0.
0.
0.
0.
0.
0.
0.
0.
0.
0.
0.
0.
0.
0.
0.
0.
0.
0.
0.
0.
0.
0.
0.
0.
0.
0.
0.
0.
0.
0.
0.
0.
0.
0.
0.
0.
0.
0.
0.
0.
0.
0.
0.
0.
0.
0.
0.
0.
0.
0.
0.
0.
0.
0.
0.
0.
0.
0.
0.
0.
0.
0.
0.
0.
0.
0.
0.
0.
0.
0.
0.
0.
0.
0.
0.
0.
0.
0.
0.
0.
0.
0.
0.
0.
0.
0.
0.
0.
0.
0.
0.
0.
0.
0.
0.
0.
0.
0.
0.
0.
0.
0.
0.
0.
0.
0.
0.
0.
0.
0.
0.
0.
0.
0.
0.
0.
0.
0.
0.
0.
0.
0.
0.
0.
0.
0.
0.
0.
0.
0.
0.
0.
0.
0.
0.
0.
0.
0.
0.
0.
0.
0.
0.
0.
0.
0.
0.
0.
0.
0.
0.
0.
0.
0.
0.
0.
0.
0.
0.
0.
0.
0.
0.
0.
0.
0.
0.
0.
0.
0.
0.
0.
0.
0.
0.
0.
0.
0.
0.
0.
0.
0.
0.
0.
0.
0.
0.
0.
0.
0.
0.
0.
0.
0.
0.
0.
0.
0.
0.
0.
0.
0.
0.
0.
0.
0.
0.
0.
0.
0.
0.
0.
0.
0.
0.
0.
0.
0.
0.
0.
0.
0.
0.
0.
0.
0.
0.
0.
0.
0.
0.
0.
0.
0.
0.
0.
0.
0.
0.
0.
0.
0.
0.
0.
0.
0.
0.
0.
0.
0.
0.
0.
0.
0.
0.
0.
0.
0.
0.
0.
0.
0.
0.
0.
0.
0.
0.
0.
0.
0.
0.
0.
0.
0.
0.
0.
0.
0.
0.
0.
0.
0.
0.001
0.001
0.001
0.001
0.001
0.001
0.001
0.
0.
0.
0.
0.
0.
0.
0.
0.
0.
0.
0.
0.
0.
0.
0.
0.
0.
0.
0.
0.
0.
0.
0.
0.
0.
0.
0.
0.
0.
0.
0.
0.
0.
0.000
0.001
0.001
0.001
-0.002
-0.003
-0.003
-0.005
-0.006
-0.005
-0.005
-0.003
-0.002
0.001
-0.001
-0.002
0.000
0.
0.001
0.001
0.001
0.001
0.
0.
0.
0.
0.
0.
0.
0.
0.
0.
0.
0.
0.
0.
0.
0.
0.
0.
0.
0.
0.
0.
0.
0.
0.
0.
0.
0.
0.
0.
0.
0.001
0.001
0.001
0.001
0.001
-0.002
-0.003
-0.007
-0.010
-0.013
-0.014
-0.014
-0.011
-0.009
-0.004
-0.005
-0.003
-0.001
-0.001
-0.001
0.000
0.000
0.002
0.001
0.001
0.
0.
0.
0.
0.
0.
0.
0.
0.
0.
0.
0.
0.
0.
0.
0.
0.
0.
0.
0.
0.
0.
0.
0.
0.
0.
0.
0.
0.
0.001
0.001
0.001
-0.001
-0.002
-0.005
-0.006
-0.011
-0.017
-0.019
-0.021
-0.022
-0.021
-0.019
-0.016
-0.014
-0.009
-0.009
-0.007
-0.005
-0.004
-0.001
0.000
0.000
0.002
0.001
0.001
0.
0.
0.
0.
0.
0.
0.
0.
0.
0.
0.
0.
0.
0.
0.
0.
0.
0.
0.
0.
0.
0.
0.
0.
0.
0.
0.
0.001
0.001
0.001
-0.001
-0.002
-0.005
-0.007
-0.011
-0.018
-0.024
-0.032
-0.035
-0.037
-0.035
-0.032
-0.028
-0.026
-0.020
-0.014
-0.014
-0.012
-0.008
-0.006
-0.002
0.000
0.000
0.002
0.002
0.
0.
0.
0.
0.
0.
0.
0.
0.
0.
0.
0.
0.
0.
0.
0.
0.
0.
0.
0.
0.
0.
0.
0.
0.
0.
0.
0.001
0.001
-0.001
-0.002
-0.004
-0.010
-0.014
-0.021
-0.026
-0.035
-0.045
-0.057
-0.060
-0.058
-0.055
-0.049
-0.040
-0.032
-0.026
-0.024
-0.019
-0.017
-0.010
-0.006
-0.001
0.000
0.002
0.001
0.
0.
0.
0.
0.
0.
0.
0.
0.
0.
0.
0.
0.
0.
0.
0.
0.
0.
0.
0.
0.
0.
0.
0.
0.
0.
0.000
0.001
0.001
-0.001
-0.003
-0.008
-0.013
-0.019
-0.026
-0.037
-0.045
-0.062
-0.077
-0.084
-0.089
-0.087
-0.080
-0.065
-0.051
-0.045
-0.038
-0.035
-0.029
-0.024
-0.017
-0.008
-0.002
-0.001
0.000
-0.001
-0.001
-0.001
0.
0.
0.
0.
0.
0.
0.
0.
0.
0.
0.
0.
0.
0.
0.
0.
0.
0.
0.
0.
0.
0.
0.
0.000
0.001
0.001
-0.002
-0.004
-0.009
-0.016
-0.024
-0.029
-0.038
-0.054
-0.072
-0.093
-0.113
-0.133
-0.133
-0.123
-0.106
-0.084
-0.068
-0.059
-0.052
-0.043
-0.032
-0.020
-0.013
-0.009
-0.003
-0.002
-0.004
-0.004
-0.004
-0.003
-0.002
0.
0.
0.
0.
0.
0.
0.
0.
0.
0.
0.
0.
0.
0.
0.
0.
0.
0.
0.
0.
0.
0.000
0.001
0.001
-0.002
-0.004
-0.009
-0.016
-0.022
-0.028
-0.040
-0.055
-0.076
-0.111
-0.171
-0.210
-0.149
-0.151
-0.161
-0.136
-0.099
-0.078
-0.065
-0.052
-0.044
-0.034
-0.026
-0.020
-0.013
-0.011
-0.008
-0.006
-0.006
-0.004
-0.003
-0.002
0.
0.
0.
0.
0.
0.
0.
0.
0.
0.
0.
0.
0.
0.
0.
0.
0.
0.
0.
0.
0.000
0.001
0.001
-0.002
-0.004
-0.008
-0.013
-0.016
-0.021
-0.034
-0.047
-0.076
-0.137
-0.340
0.211
5.083
3.724
-0.044
-0.195
-0.149
-0.107
-0.084
-0.074
-0.064
-0.051
-0.040
-0.033
-0.028
-0.022
-0.016
-0.013
-0.008
-0.008
-0.004
-0.003
0.
0.
0.
0.
0.
0.
0.
0.
0.
0.
0.
0.
0.
0.
0.
0.
0.
0.
0.
0.
0.
0.001
0.001
-0.001
-0.003
-0.004
-0.008
-0.012
-0.016
-0.024
-0.040
-0.073
-0.146
-0.220
9.537
1513.098
65879.828
4.359
-0.217
-0.187
-0.147
-0.116
-0.107
-0.097
-0.077
-0.060
-0.049
-0.041
-0.035
-0.028
-0.018
-0.011
-0.009
-0.006
-0.003
0.
0.
0.
0.
0.
0.
0.
0.
0.
0.
0.
0.
0.
0.
0.
0.
0.
0.
0.
0.
0.
0.000
0.001
0.001
-0.002
-0.003
-0.004
-0.007
-0.008
-0.017
-0.036
-0.064
-0.118
-0.100
12.333
1827.923
56706.313
11.316
0.886
-0.194
-0.188
-0.156
-0.138
-0.126
-0.109
-0.090
-0.076
-0.058
-0.049
-0.037
-0.026
-0.018
-0.009
-0.007
-0.003
0.
0.
0.
0.
0.
0.
0.
0.
0.
0.
0.
0.
0.
0.
0.
0.
0.
0.
0.
0.
0.
0.
0.001
0.
0.001
-0.002
-0.002
-0.003
-0.004
-0.011
-0.028
-0.051
-0.099
-0.141
0.705
12.805
17.991
24.322
4.001
-0.150
-0.211
-0.175
-0.158
-0.153
-0.154
-0.133
-0.115
-0.093
-0.073
-0.049
-0.033
-0.018
-0.012
-0.005
-0.003
0.
0.
0.
0.
0.
0.
0.
0.
0.
0.
0.
0.
0.
0.
0.
0.
0.
0.
0.
0.
0.
0.
0.
0.000
0.001
0.000
-0.001
0.000
-0.001
-0.008
-0.018
-0.040
-0.075
-0.127
-0.165
0.023
0.914
3.188
0.590
-0.197
-0.212
-0.187
-0.176
-0.183
-0.188
-0.174
-0.157
-0.138
-0.107
-0.067
-0.040
-0.021
-0.012
-0.004
-0.001
0.
0.
0.
0.
0.
0.
0.
0.
0.
0.
0.
0.
0.
0.
0.
0.
0.
0.
0.
0.
0.
0.
0.
0.
0.
0.000
0.000
0.001
0.000
-0.005
-0.012
-0.023
-0.045
-0.081
-0.132
-0.171
-0.178
-0.150
-0.177
-0.190
-0.203
-0.196
-0.187
-0.203
-0.211
-0.162
-0.139
-0.157
-0.137
-0.096
-0.049
-0.023
-0.010
-0.005
-0.001
0.
0.
0.
0.
0.
0.
0.
0.
0.
0.
0.
0.
0.
0.
0.
0.
0.
0.
0.
0.
0.
0.
0.
0.
0.
0.
0.001
0.002
-0.001
-0.001
-0.008
-0.017
-0.027
-0.046
-0.076
-0.108
-0.138
-0.145
-0.152
-0.158
-0.168
-0.176
-0.182
-0.202
-0.210
-0.094
0.233
0.494
-0.048
-0.110
-0.063
-0.027
-0.010
-0.005
0.
0.
0.
0.
0.
0.
0.
0.
0.
0.
0.
0.
0.
0.
0.
0.
0.
0.
0.
0.
0.
0.
0.
0.
0.
0.
0.
0.001
0.001
0.002
0.000
-0.005
-0.010
-0.017
-0.027
-0.042
-0.055
-0.072
-0.089
-0.108
-0.124
-0.135
-0.146
-0.156
-0.189
-0.202
0.004
5.402
16.866
1.425
-0.096
-0.068
-0.028
-0.010
-0.003
0.
0.
0.
0.
0.
0.
0.
0.
0.
0.
0.
0.
0.
0.
0.
0.
0.
0.
0.
0.
0.
0.
0.
0.
0.
0.
0.
0.001
0.001
0.002
0.002
-0.001
-0.005
-0.009
-0.017
-0.023
-0.032
-0.044
-0.060
-0.082
-0.096
-0.106
-0.114
-0.127
-0.159
-0.184
-0.030
5.643
16.831
1.529
-0.087
-0.064
-0.024
-0.009
-0.002
0.
0.
0.
0.
0.
0.
0.
0.
0.
0.
0.
0.
0.
0.
0.
0.
0.
0.
0.
0.
0.
0.
0.
0.
0.
0.
0.
0.001
0.001
0.001
0.002
0.002
0.001
0.001
-0.007
-0.011
-0.019
-0.029
-0.040
-0.057
-0.073
-0.080
-0.090
-0.097
-0.116
-0.152
-0.154
0.140
0.538
-0.009
-0.081
-0.049
-0.018
-0.007
-0.002
0.
0.
0.
0.
0.
0.
0.
0.
0.
0.
0.
0.
0.
0.
0.
0.
0.
0.
0.
0.
0.
0.
0.
0.
0.
0.
0.
0.
0.001
0.001
0.002
0.002
0.002
0.002
0.002
-0.002
-0.010
-0.016
-0.024
-0.034
-0.049
-0.058
-0.060
-0.065
-0.071
-0.093
-0.114
-0.112
-0.101
-0.083
-0.060
-0.028
-0.011
-0.004
-0.002
0.
0.
0.
0.
0.
0.
0.
0.
0.
0.
0.
0.
0.
0.
0.
0.
0.
0.
0.
0.
0.
0.
0.
0.
0.
0.
0.
0.
0.001
0.001
0.001
0.002
0.002
0.002
0.002
-0.001
-0.004
-0.010
-0.016
-0.022
-0.027
-0.034
-0.036
-0.035
-0.037
-0.044
-0.057
-0.065
-0.060
-0.045
-0.028
-0.014
-0.007
-0.002
0.
0.
0.
0.
0.
0.
0.
0.
0.
0.
0.
0.
0.
0.
0.
0.
0.
0.
0.
0.
0.
0.
0.
0.
0.
0.
0.
0.
0.
0.
0.
0.001
0.002
0.001
0.001
0.002
0.001
-0.002
-0.006
-0.008
-0.013
-0.015
-0.016
-0.017
-0.018
-0.019
-0.021
-0.023
-0.023
-0.023
-0.017
-0.011
-0.005
-0.003
-0.001
0.
0.
0.
0.
0.
0.
0.
0.
0.
0.
0.
0.
0.
0.
0.
0.
0.
0.
0.
0.
0.
0.
0.
0.
0.
0.
0.
0.
0.
0.
0.
0.
0.
0.
0.
0.
0.
-0.002
-0.003
-0.004
-0.007
-0.007
-0.008
-0.008
-0.008
-0.007
-0.008
-0.009
-0.009
-0.008
-0.007
-0.004
-0.002
-0.001
0.
0.
0.
0.
0.
0.
0.
0.
0.
0.
0.
0.
0.
0.
0.
0.
0.
0.
0.
0.
0.
0.
0.
0.
0.
0.
0.
0.
0.
0.
0.
0.
0.
0.
0.
0.
0.
0.
0.
0.
-0.002
-0.003
-0.003
-0.003
-0.003
-0.002
-0.003
-0.002
-0.002
-0.003
-0.003
-0.002
-0.002
0.000
0.
0.
0.
0.
0.
0.
0.
0.
0.
0.
0.
0.
0.
0.
0.
0.
0.
0.
0.
0.
0.
0.
0.
0.
0.
0.
0.
0.
0.
0.
0.
0.
0.
0.
0.
0.
0.
0.
0.
0.
0.
0.
0.
-0.002
-0.002
-0.002
0.
0.
0.
0.000
0.000
0.000
0.000
0.
0.
0.
0.
0.
0.
0.
0.
0.
0.
0.
0.
0.
0.
0.
0.
0.
0.
0.
0.
0.
0.
0.
0.
0.
0.
0.
0.
0.
0.
0.
0.
0.
0.
0.
0.
0.
0.
0.
0.
0.
0.
0.
0.
0.
0.
0.
0.
0.
0.
0.
0.
0.
0.
0.
0.
0.
0.
0.
0.
0.
0.
0.
0.
0.
0.
0.
0.
0.
0.
0.
0.
0.
0.
0.
0.
0.
0.
0.
0.
0.
0.
0.
0.
0.
0.
0.
0.
0.
0.
0.
0.
0.
0.
0.
0.
0.
0.
0.
0.
0.
0.
0.
0.
0.
0.
0.
0.
0.
0.
0.
0.
0.
0.
0.
0.
0.
0.
0.
0.
0.
0.
0.
0.
0.
0.
0.
0.
0.
0.
0.
0.
0.
0.
0.
0.
0.
0.
0.
0.
0.
0.
0.
0.
0.
0.
0.
0.
0.
0.
0.
0.
0.
0.
0.
0.
0.
0.
0.
0.
0.
0.
0.
0.
0.
0.
0.
0.
0.
0.
0.
0.
0.
0.
0.
0.
0.
0.
0.
0.
0.
0.
0.
0.
0.
0.
0.
0.
0.
0.
0.
0.
0.
0.
0.
0.
0.
0.
0.
0.
0.
0.
0.
0.
0.
0.
0.
0.
0.
0.
0.
0.
0.
0.
0.
0.
0.
0.
0.
0.
0.
0.
0.
0.
0.
0.
0.
0.
0.
0.
0.
0.
0.
0.
0.
0.
0.
0.
0.
0.
0.
0.
0.
0.
0.
0.
0.
0.
0.
0.
0.
0.
0.
0.
0.
0.
0.
0.
0.
0.
0.
0.
0.
0.
0.
0.
0.
0.
0.
0.
0.
0.
0.
0.
0.
0.
0.
0.
0.
0.
0.
0.
0.
0.
0.
0.
0.
0.
0.
0.
0.
0.
0.
0.
0.
0.
0.
0.
0.
0.
0.
0.
0.
0.
0.
0.
0.
0.
0.
0.
0.
0.
0.
0.
0.
0.
0.
0.
0.
0.
0.
0.
0.
0.
0.
0.
0.
0.
0.
0.
0.
0.
0.
0.
0.
0.
0.
0.
0.
0.
0.
0.
0.
0.
0.
0.
0.
0.
0.
0.
0.
0.
0.
0.
0.
0.
0.
0.
0.
0.
0.
0.
0.
0.
0.
0.
0.
0.
0.
0.
0.
0.
0.
0.
0.
0.
0.
0.
0.
0.
0.
0.
0.
0.
0.
0.
0.
0.
0.
0.
0.
0.
0.
0.
0.
0.
0.
0.
0.
0.
0.
0.
0.
0.
0.
0.
0.
0.
0.
0.
0.
0.
0.
0.
0.
0.
0.
0.
0.
0.
0.
0.
0.
0.
0.
0.
0.
0.
0.
0.
0.
0.
0.
0.
0.
0.
0.
0.
0.
0.
0.
0.
0.
0.
0.
0.
0.
0.
0.
0.
0.
0.
0.
0.
0.
0.
0.
0.
0.
0.
0.
0.
0.
0.
0.
0.
0.
0.
0.
0.
0.
0.
0.
0.
0.
0.
0.
0.
0.
0.
0.
0.
0.
0.
0.
0.
0.
0.
0.
0.
0.
0.
0.
0.
0.
0.
0.
0.
0.
0.
0.
0.
0.
0.
0.
0.
0.
0.
0.
0.
0.
0.
0.
0.
0.
0.
0.
0.
0.
0.
0.
0.
0.
0.
0.
0.
0.
0.
0.
0.
0.
0.
0.
0.
0.
0.
0.
0.
0.
0.
0.
0.
0.
0.
0.
0.
0.
0.
0.
0.
0.
0.
0.
0.
0.
0.
0.
0.
0.
0.
0.
0.
0.
0.
0.
0.
0.
0.
0.
0.
0.
0.
0.
0.
0.
0.
0.
0.
0.
0.
0.
0.
0.
0.
0.
0.
0.
0.
0.
0.
0.
0.
0.
0.
0.
0.
0.
0.
0.
0.
0.
0.
0.
0.
0.
0.
0.
0.
0.
0.
0.
0.
0.
0.
0.
0.
0.
0.
0.
0.
0.
0.
0.
0.
0.
0.
0.
0.
0.
0.
0.
0.
0.
0.
0.
0.
0.
0.
0.
0.
0.
0.
0.
0.
0.
0.
0.
0.
0.
0.
0.
0.
0.
0.
0.
0.
0.
0.
0.
0.
0.
0.
0.
0.
0.
0.
0.
0.
0.
0.
0.
0.
0.
0.
0.
0.
0.
0.
0.
0.
0.
0.
0.
0.
0.
0.
0.
0.
0.
0.
0.
0.
0.
0.
0.
0.
0.
0.
0.
0.
0.
0.
0.
0.
0.
0.
0.
0.
0.
0.
0.
0.
0.
0.
0.
0.
0.
0.
0.
0.
0.
0.
0.
0.
0.
0.
0.
0.
0.
0.
0.
0.
0.
0.
0.
0.
0.
0.
0.
0.
0.
0.
0.
0.
0.
0.
0.
0.
0.
0.
0.
0.
0.
0.
0.
0.
0.
0.
0.
0.
0.
0.
0.
0.
0.
0.
0.
0.
0.
0.
0.
0.
0.
0.
0.
0.
0.
0.
0.
0.
0.
0.
0.
0.
0.
0.
0.
0.
0.
0.
0.
0.
0.
0.
0.
0.
0.
0.
0.
0.
0.
0.
0.
0.
0.
0.
0.
0.
0.
0.
0.
0.
0.
0.
0.
0.
0.
0.
0.
0.
0.
0.
0.
0.
0.
0.
0.
0.
0.
0.
0.
0.
0.
0.
0.
0.
0.
0.
0.
0.
0.
0.
0.
0.
0.
0.
0.
0.
0.
0.
0.
0.
0.
0.
0.
0.
0.
0.
0.
0.
0.
0.
0.
0.
0.
0.
0.
0.
0.
0.
0.
0.
0.
0.
0.
0.
0.
0.
0.
0.
0.
0.
0.
0.
0.
0.
0.
0.
0.
0.
0.
0.
0.
0.
0.
0.
0.
0.
0.
0.
0.
0.
0.
0.
0.
0.
0.
0.
0.
0.
0.
0.
0.
0.
0.
0.
0.
0.
0.
0.
0.
0.
0.
0.
0.
0.
0.
0.
0.
0.
0.
0.
0.
0.
0.
0.
0.
0.
0.
0.
0.
0.
0.
0.
0.
0.
0.
0.
0.
0.
0.
0.
0.
0.
0.
0.
0.
0.
0.
0.
0.
0.
0.
0.
0.
0.
0.
0.
0.
0.
0.
0.
0.
0.
0.
0.
0.
0.
0.
0.
0.
0.
0.
0.
0.
0.
0.
0.
0.
0.
0.
0.
0.
0.
0.
0.
0.
0.
0.
0.
0.
0.
0.
0.
0.
0.
0.
0.
0.
0.
0.
0.
0.
0.
0.
0.
0.
0.
0.
0.
0.
0.
0.
0.
0.
0.
0.
0.
0.
0.
0.
0.
0.
0.
0.
0.
0.
0.
0.
0.
0.
0.
0.
0.
0.
0.
0.
0.
0.
0.
0.
0.
0.
0.
0.
0.
0.
0.
0.
0.
0.
0.
0.
0.
0.
0.
0.
0.
0.
0.
0.
0.
0.
0.
0.
0.
0.
0.
0.
0.
0.
0.
0.
0.
0.
0.
0.
0.
0.
0.
0.
0.
0.
0.
0.
0.
0.
0.
0.
0.
0.
0.
0.
0.
0.
0.
0.
0.
0.
0.
0.
0.
0.
0.
0.
0.
0.
0.
0.
0.
0.
0.
0.
0.
0.
0.
0.
0.
0.
0.
0.
0.
0.
0.
0.
0.
0.
0.
0.
0.
0.
0.
0.
0.
0.
0.
0.
0.
0.
0.
0.
0.
0.
0.
0.
0.
0.
0.
0.
0.
0.
0.
0.
0.
0.
0.
0.
0.
0.
0.
0.
0.
0.
0.
0.
0.
0.
0.
0.
0.
0.
0.
0.
0.
0.
0.
0.
0.
0.
0.
0.
0.
0.
0.
0.
0.
0.
0.
0.
0.
0.
0.
0.
0.
0.
0.
0.
0.
0.
0.
0.
0.
0.
0.
0.
0.
0.
0.
0.
0.
0.
0.
0.
0.
0.
0.
0.
0.
0.
0.
0.
0.
0.
0.
0.
0.
0.
0.
0.
0.
0.
0.
0.
0.
0.
0.
0.
0.
0.
0.
0.
0.
0.
0.
0.
0.
0.
0.
0.
0.
0.
0.
0.
0.
0.
0.
0.
0.
0.
0.
0.
0.
0.
0.
0.
0.
0.
0.
0.
0.
0.
0.
0.
0.
0.
0.
0.
0.
0.
0.
0.
0.
0.
0.
0.
0.
0.
0.
0.
0.
0.
0.
0.
0.
0.
0.
0.
0.
0.
0.
0.
0.
0.
0.
0.
0.
0.
0.
0.
0.
0.
0.
0.
0.
0.
0.
0.
0.
0.
0.
0.
0.
0.
0.
0.
0.
0.
0.
0.
0.
0.
0.
0.
0.
0.
0.
0.
0.
0.
0.
0.
0.
0.
0.
0.
0.
0.
0.
0.
0.
0.
0.
0.
0.
0.
0.
0.
0.
0.
0.
0.
0.
0.
0.
0.
0.
0.
0.
0.
0.
0.
0.
0.
0.
0.
0.
0.
0.
0.
0.
0.
0.
0.
0.
0.
0.
0.
0.
0.
0.
0.
0.
0.
0.
0.
0.
0.
0.
0.
0.
0.
0.
0.
0.
0.
0.
0.
0.
0.
0.
0.
0.
0.
0.
0.
0.
0.
0.
0.
0.
0.
0.
0.
0.
0.
0.
0.
0.
0.
0.
0.
0.
0.
0.
0.
0.
0.
0.
0.
0.
0.
0.
0.
0.
0.
0.
0.
0.
0.
0.
0.
0.
0.
0.
0.
0.
0.
0.
0.
0.
0.
0.
0.
0.
0.
0.
0.
0.
0.
0.
0.
0.
0.
0.
0.
0.
0.
0.
0.
0.
0.
0.
0.
0.
0.
0.
0.
0.
0.
0.
0.
0.
0.
0.
0.
0.
0.
0.
0.
0.
0.
0.
0.
0.
0.
0.
0.
0.
0.
0.
0.
0.
0.
0.
0.
0.
0.
0.
0.
0.
0.
0.
0.
0.
0.
0.
0.
0.
0.
0.
0.
0.
0.
0.
0.
0.
0.
0.
0.
0.
0.
0.
0.
0.
0.
0.
0.
0.
0.
0.
0.
0.
0.
0.
0.
0.
0.
0.
0.
0.
0.
0.
0.
0.
0.
0.
0.
0.
0.
0.
0.
0.
0.
0.
0.
0.
0.
0.
0.
0.
0.
0.
0.
0.
0.
0.
0.
0.
0.
0.
0.
0.
0.
0.
0.
0.
0.
0.
0.
0.
0.
0.
0.
0.
0.
0.
0.
0.
0.
0.
0.
0.
0.
0.
0.
0.
0.
0.
0.
0.
0.
0.
0.
0.
0.
0.
0.
0.
0.
0.
0.
0.
0.
0.
0.
0.
0.
0.
0.
0.
0.
0.
0.
0.
0.
0.
0.
0.
0.
0.
0.
0.
0.
0.
0.
0.
0.
0.
0.
0.
0.
0.
0.
0.
0.
0.
0.
0.
0.
0.
0.
0.
0.
0.
0.
0.
0.
0.
0.
0.
0.
0.
0.
0.
0.
0.
0.
0.
0.
0.
0.
0.
0.
0.
0.
0.
0.
0.
0.
0.
0.
0.
0.
0.
0.
0.
0.
0.
0.
0.
0.
0.
0.
0.
0.
0.
0.
0.
0.
0.
0.
0.
0.
0.
0.
0.
0.
0.
0.
0.
0.
0.
0.
0.
0.
0.
0.
0.
0.
0.
0.
0.
0.
0.
0.
0.
0.
0.
0.
0.
0.
0.
0.
0.
0.
0.
0.
0.
0.
0.
0.
0.
0.
0.
0.
0.
0.
0.
0.
0.
0.
0.
0.
0.
0.
0.
0.
0.
0.
0.
0.
0.
0.
0.
0.
0.
0.
0.
0.
0.
0.
0.
0.
0.
0.
0.
0.
0.
0.
0.
0.
0.
0.
0.
0.
0.
0.
0.
0.
0.
0.
0.
0.
0.
0.
0.
0.
0.
0.
0.
0.
0.
0.
0.
0.
0.
0.
0.
0.
0.
0.
0.
0.
0.
0.
0.
0.
0.
0.
0.
0.
0.
0.
0.
0.
0.
0.
0.
0.
0.
0.
0.
0.
0.
0.
0.
0.
0.
0.
0.
0.
0.
0.
0.
0.
0.
0.
0.
0.
0.
0.
0.
0.
0.
0.
0.
0.
0.
0.
0.
0.
0.
0.
0.
0.
0.
0.
0.
0.
0.
0.
0.
0.
0.
0.
0.
0.
0.
0.
0.
0.
0.
0.
0.
0.
0.
0.
0.
0.
0.
0.
0.
0.
0.
0.
0.
0.
0.
0.
0.
0.
0.
0.
0.
0.
0.
0.
0.
0.
0.
0.
0.
0.
0.
0.
0.
0.
0.
0.
0.
0.
0.
0.
0.
0.
0.
0.
0.
0.
0.
0.
0.
0.
0.
0.
0.
0.
0.
0.
0.
0.
0.
0.
0.
0.
0.
0.
0.
0.
0.
0.
0.
0.
0.
0.
0.
0.
0.
0.
0.
0.
0.
0.
0.
0.
0.
0.
0.
0.
0.
0.
0.
0.
0.
0.
0.
0.
0.
0.
0.
0.
0.
0.
0.
0.
0.
0.
0.
0.
0.
0.
0.
0.
0.
0.
0.
0.
0.
0.
0.
0.
0.
0.
0.
0.
0.
0.
0.
0.
0.
0.
0.
0.
0.
0.
0.
0.
0.
0.
0.
0.
0.
0.
0.
0.
0.
0.
0.
0.
0.
0.
0.
0.
0.
0.
0.
0.
0.
0.
0.
0.
0.
0.
0.
0.
0.
0.
0.
0.
0.
0.
0.
0.
0.
0.
0.
0.
0.
0.
0.
0.
0.
0.
0.
0.
0.
0.
0.
0.
0.
0.
0.
0.
0.
0.
0.
0.
0.
0.
0.
0.
0.
0.
0.
0.
0.
0.
0.
0.
0.
0.
0.
0.
0.
0.
0.
0.
0.
0.
0.
0.
0.
0.
0.
0.
0.
0.
0.
0.
0.
0.
0.
0.
0.
0.
0.
0.
0.
0.
0.
0.
0.
0.
0.
0.
0.
0.
0.
0.
0.
0.
0.
0.
0.
0.
0.
0.
0.
0.
0.
0.
0.
0.
0.
0.
0.
0.
0.
0.
0.
0.
0.
0.
0.
0.
0.
0.
0.
0.
0.
0.
0.
0.
0.
0.
0.
0.
0.
0.
0.
0.
0.
0.
0.
0.
0.
0.
0.
0.
0.
0.
0.
0.
0.
0.
0.
0.
0.
0.
0.
0.
0.
0.
0.
0.
0.
0.
0.
0.
0.
0.
0.
0.
0.
0.
0.
0.
0.
0.
0.
0.
0.
0.
0.
0.
0.
0.
0.
0.
0.
0.
0.
0.
0.
0.
0.
0.
0.
0.
0.
0.
0.
0.
0.
0.
0.
0.
0.
0.
0.
0.
0.
0.
0.
0.
0.
0.
0.
0.
0.
0.
0.
0.
0.
0.
0.
0.
0.
0.
0.
0.
0.
0.
0.
0.
0.
0.
0.
0.
0.
0.
0.
0.
0.
0.
0.
0.
0.
0.
0.
0.
0.
0.
0.
0.
0.
0.
0.
0.
0.
0.
0.
0.
0.
0.
0.
0.
0.
0.
0.
0.
0.
0.
0.
0.
0.
0.
0.
0.
0.
0.
0.
0.
0.
0.
0.
0.
0.
0.
0.
0.
0.
0.
0.
0.
0.
0.
0.
0.
0.
0.
0.
0.
0.
0.
0.
0.
0.
0.
0.
0.
0.
0.
0.
0.
0.
0.
0.
0.
0.
0.
0.
0.
0.
0.
0.
0.
0.
0.
0.
0.
0.
0.
0.
0.
0.
0.
0.
0.
0.
0.
0.
0.
0.
0.
0.
0.
0.
0.
0.
0.
0.
0.
0.
0.
0.
0.
0.
0.
0.
0.
0.
0.
0.
0.
0.
0.
0.
0.
0.
0.
0.
0.
0.
0.
0.
0.
0.
0.
0.
0.
0.
0.
0.
0.
0.
0.
0.
0.
0.
0.
0.
0.
0.
0.
0.
0.
0.
0.
0.
0.
0.
0.
0.
0.
0.
0.
0.
0.
0.
0.
0.
0.
0.
0.
0.
0.
0.
0.
0.
0.
0.
0.
0.
0.
0.
0.
0.
0.
0.
0.
0.
0.
0.
0.
0.
0.
0.
0.
0.
0.
0.
0.
0.
0.
0.
0.
0.
0.
0.
0.
0.
0.
0.
0.
0.
0.
0.
0.
0.
0.
0.001
0.001
0.001
0.001
0.001
0.
0.
0.
0.
0.
0.
0.
0.
0.
0.
0.
0.
0.
0.
0.
0.
0.
0.
0.
0.
0.
0.
0.
0.
0.
0.
0.
0.
0.
0.
0.
0.
0.
0.
0.
0.
0.
0.
0.
0.
-0.002
-0.002
-0.002
-0.004
-0.004
-0.002
-0.002
0.
0.001
0.001
0.
0.
0.
0.
0.001
0.001
0.001
0.
0.
0.
0.
0.
0.
0.
0.
0.
0.
0.
0.
0.
0.
0.
0.
0.
0.
0.
0.
0.
0.
0.
0.
0.
0.
0.
0.
0.
0.
0.
0.001
0.001
0.001
0.001
0.001
-0.002
-0.003
-0.003
-0.008
-0.012
-0.012
-0.012
-0.011
-0.008
-0.002
-0.004
-0.001
-0.001
-0.001
0.000
0.
0.002
0.001
0.001
0.001
0.
0.
0.
0.
0.
0.
0.
0.
0.
0.
0.
0.
0.
0.
0.
0.
0.
0.
0.
0.
0.
0.
0.
0.
0.
0.
0.
0.
0.
0.001
0.001
0.001
-0.001
-0.001
-0.006
-0.007
-0.009
-0.016
-0.018
-0.020
-0.022
-0.021
-0.019
-0.016
-0.014
-0.010
-0.009
-0.007
-0.005
-0.004
-0.001
0.000
0.000
0.002
0.001
0.001
0.
0.
0.
0.
0.
0.
0.
0.
0.
0.
0.
0.
0.
0.
0.
0.
0.
0.
0.
0.
0.
0.
0.
0.
0.
0.
0.
0.001
0.001
0.001
-0.001
-0.005
-0.010
-0.012
-0.016
-0.024
-0.030
-0.035
-0.039
-0.040
-0.038
-0.035
-0.031
-0.025
-0.020
-0.016
-0.016
-0.014
-0.012
-0.007
-0.004
0.000
0.001
0.002
0.002
0.
0.
0.
0.
0.
0.
0.
0.
0.
0.
0.
0.
0.
0.
0.
0.
0.
0.
0.
0.
0.
0.
0.
0.
0.
0.
0.000
0.001
0.001
-0.001
-0.003
-0.010
-0.016
-0.019
-0.029
-0.039
-0.049
-0.062
-0.071
-0.075
-0.073
-0.066
-0.057
-0.046
-0.038
-0.033
-0.030
-0.032
-0.032
-0.024
-0.013
-0.004
0.
0.002
0.001
0.001
0.000
0.000
0.
0.
0.
0.
0.
0.
0.
0.
0.
0.
0.
0.
0.
0.
0.
0.
0.
0.
0.
0.
0.
0.
0.
0.001
0.001
-0.001
-0.003
-0.010
-0.018
-0.026
-0.034
-0.045
-0.056
-0.075
-0.088
-0.104
-0.117
-0.120
-0.109
-0.095
-0.076
-0.064
-0.059
-0.061
-0.067
-0.065
-0.048
-0.025
-0.014
-0.007
-0.003
0.001
0.001
-0.003
-0.002
-0.002
-0.002
0.
0.
0.
0.
0.
0.
0.
0.
0.
0.
0.
0.
0.
0.
0.
0.
0.
0.
0.
0.
0.
0.001
0.001
-0.001
-0.006
-0.014
-0.027
-0.042
-0.054
-0.063
-0.075
-0.092
-0.109
-0.129
-0.152
-0.162
-0.150
-0.132
-0.115
-0.100
-0.099
-0.098
-0.097
-0.089
-0.064
-0.041
-0.026
-0.015
-0.011
-0.006
-0.003
-0.005
-0.004
-0.004
-0.003
-0.002
0.
0.
0.
0.
0.
0.
0.
0.
0.
0.
0.
0.
0.
0.
0.
0.
0.
0.
0.
0.
0.001
0.001
-0.001
-0.007
-0.017
-0.035
-0.063
-0.080
-0.079
-0.087
-0.105
-0.124
-0.148
-0.192
-0.220
-0.213
-0.192
-0.175
-0.147
-0.134
-0.123
-0.116
-0.103
-0.081
-0.056
-0.035
-0.027
-0.022
-0.015
-0.014
-0.012
-0.010
-0.008
-0.004
-0.004
-0.002
0.
0.
0.
0.
0.
0.
0.
0.
0.
0.
0.
0.
0.
0.
0.
0.
0.
0.
0.
0.001
0.001
-0.001
-0.007
-0.015
-0.034
-0.062
-0.077
-0.078
-0.089
-0.108
-0.138
-0.195
-0.370
-0.504
-0.213
-0.187
-0.232
-0.216
-0.179
-0.153
-0.135
-0.125
-0.101
-0.078
-0.057
-0.044
-0.038
-0.030
-0.024
-0.019
-0.015
-0.011
-0.009
-0.005
-0.002
0.
0.
0.
0.
0.
0.
0.
0.
0.
0.
0.
0.
0.
0.
0.
0.
0.
0.
0.
0.001
0.001
-0.001
-0.006
-0.012
-0.025
-0.040
-0.051
-0.060
-0.076
-0.102
-0.139
-0.283
-0.722
11.486
41.211
20.856
0.586
-0.256
-0.242
-0.197
-0.179
-0.162
-0.134
-0.107
-0.082
-0.065
-0.056
-0.048
-0.038
-0.031
-0.020
-0.015
-0.011
-0.008
-0.004
-0.002
0.
0.
0.
0.
0.
0.
0.
0.
0.
0.
0.
0.
0.
0.
0.
0.
0.
0.
0.001
0.001
-0.001
-0.003
-0.008
-0.013
-0.022
-0.031
-0.042
-0.058
-0.084
-0.131
-0.323
-0.335
23102.762
200013.906
23656.613
33.503
0.480
-0.283
-0.268
-0.223
-0.194
-0.172
-0.152
-0.118
-0.097
-0.082
-0.066
-0.054
-0.044
-0.029
-0.019
-0.013
-0.009
-0.003
-0.002
0.
0.
0.
0.
0.
0.
0.
0.
0.
0.
0.
0.
0.
0.
0.
0.
0.
0.
0.
0.001
0.001
-0.002
-0.004
-0.008
-0.013
-0.016
-0.026
-0.042
-0.068
-0.109
-0.212
-0.049
126.992
100483.117
83863.523
1258.861
52.811
0.059
-0.302
-0.203
-0.014
-0.156
-0.201
-0.175
-0.146
-0.117
-0.093
-0.071
-0.054
-0.034
-0.021
-0.013
-0.009
-0.003
-0.001
0.
0.
0.
0.
0.
0.
0.
0.
0.
0.
0.
0.
0.
0.
0.
0.
0.
0.
0.
0.000
0.001
0.001
-0.002
-0.004
-0.005
-0.010
-0.017
-0.031
-0.052
-0.089
-0.160
-0.178
4.417
253.541
4186.950
100186.156
867.157
1.022
-0.319
0.475
3.412
0.545
-0.246
-0.241
-0.198
-0.166
-0.127
-0.091
-0.063
-0.040
-0.024
-0.012
-0.008
-0.003
0.
0.
0.
0.
0.
0.
0.
0.
0.
0.
0.
0.
0.
0.
0.
0.
0.
0.
0.
0.
0.
0.000
0.
0.000
-0.002
-0.002
-0.005
-0.013
-0.023
-0.040
-0.064
-0.120
-0.178
-0.089
3.664
37.908
477.477
35.455
-0.086
-0.411
0.393
2.937
0.462
-0.260
-0.046
0.019
-0.188
-0.174
-0.118
-0.068
-0.042
-0.023
-0.013
-0.007
-0.002
0.
0.
0.
0.
0.
0.
0.
0.
0.
0.
0.
0.
0.
0.
0.
0.
0.
0.
0.
0.
0.
0.
0.
0.000
0.001
0.000
-0.002
-0.005
-0.014
-0.029
-0.047
-0.081
-0.142
-0.208
-0.213
0.017
0.591
-0.071
-0.390
-0.679
-0.443
-0.160
-0.274
0.258
6.515
7.425
0.539
-0.179
-0.153
-0.085
-0.044
-0.019
-0.012
-0.003
-0.001
0.
0.
0.
0.
0.
0.
0.
0.
0.
0.
0.
0.
0.
0.
0.
0.
0.
0.
0.
0.
0.
0.
0.
0.
0.001
0.
-0.001
-0.003
-0.012
-0.021
-0.033
-0.050
-0.084
-0.132
-0.183
-0.213
-0.241
-0.275
-0.312
-0.409
-0.475
-0.358
-0.312
1.128
24.046
37.658
24.353
1.698
-0.137
-0.100
-0.047
-0.018
-0.008
-0.001
0.
0.
0.
0.
0.
0.
0.
0.
0.
0.
0.
0.
0.
0.
0.
0.
0.
0.
0.
0.
0.
0.
0.
0.
0.
0.001
0.001
0.000
-0.003
-0.004
-0.012
-0.021
-0.030
-0.051
-0.073
-0.099
-0.133
-0.169
-0.198
-0.211
-0.205
-0.258
-0.295
-0.304
0.252
13.805
1105.561
30173.695
91.015
0.119
-0.097
-0.042
-0.014
-0.006
0.
0.
0.
0.
0.
0.
0.
0.
0.
0.
0.
0.
0.
0.
0.
0.
0.
0.
0.
0.
0.
0.
0.
0.
0.
0.
0.001
0.001
0.002
-0.002
-0.003
-0.004
-0.012
-0.018
-0.028
-0.043
-0.059
-0.078
-0.115
-0.138
-0.105
-0.002
-0.136
-0.224
-0.270
-0.149
6.362
1160.575
33951.973
90.805
0.134
-0.086
-0.038
-0.012
-0.005
0.
0.
0.
0.
0.
0.
0.
0.
0.
0.
0.
0.
0.
0.
0.
0.
0.
0.
0.
0.
0.
0.
0.
0.
0.
0.
0.001
0.001
0.002
0.001
-0.003
-0.004
-0.003
-0.010
-0.018
-0.026
-0.037
-0.052
-0.080
-0.100
-0.096
-0.054
-0.119
-0.165
-0.205
-0.220
0.184
7.669
22.402
1.868
-0.095
-0.070
-0.028
-0.009
-0.003
0.
0.
0.
0.
0.
0.
0.
0.
0.
0.
0.
0.
0.
0.
0.
0.
0.
0.
0.
0.
0.
0.
0.
0.
0.
0.
0.
0.001
0.002
0.002
-0.001
-0.003
-0.002
-0.002
-0.002
-0.013
-0.019
-0.031
-0.046
-0.066
-0.078
-0.093
-0.102
-0.116
-0.129
-0.157
-0.162
-0.128
-0.081
-0.111
-0.083
-0.043
-0.016
-0.007
-0.002
0.
0.
0.
0.
0.
0.
0.
0.
0.
0.
0.
0.
0.
0.
0.
0.
0.
0.
0.
0.
0.
0.
0.
0.
0.
0.
0.
0.001
0.001
0.002
0.002
0.001
0.002
0.001
0.002
-0.001
-0.008
-0.016
-0.025
-0.039
-0.050
-0.065
-0.070
-0.069
-0.069
-0.083
-0.101
-0.108
-0.096
-0.072
-0.042
-0.019
-0.009
-0.003
-0.001
0.
0.
0.
0.
0.
0.
0.
0.
0.
0.
0.
0.
0.
0.
0.
0.
0.
0.
0.
0.
0.
0.
0.
0.
0.
0.
0.
0.
0.001
0.001
0.002
0.002
0.002
0.002
0.002
-0.001
-0.004
-0.008
-0.015
-0.020
-0.027
-0.031
-0.035
-0.035
-0.036
-0.038
-0.041
-0.041
-0.035
-0.026
-0.016
-0.009
-0.004
-0.002
0.
0.
0.
0.
0.
0.
0.
0.
0.
0.
0.
0.
0.
0.
0.
0.
0.
0.
0.
0.
0.
0.
0.
0.
0.
0.
0.
0.
0.
0.
0.001
0.002
0.001
0.001
0.001
0.001
0.002
-0.002
-0.005
-0.007
-0.009
-0.011
-0.012
-0.013
-0.013
-0.016
-0.017
-0.014
-0.013
-0.011
-0.009
-0.005
-0.003
-0.002
0.
0.
0.
0.
0.
0.
0.
0.
0.
0.
0.
0.
0.
0.
0.
0.
0.
0.
0.
0.
0.
0.
0.
0.
0.
0.
0.
0.
0.
0.
0.
0.
0.
0.
0.
0.
0.
0.
0.
-0.002
-0.003
-0.005
-0.005
-0.006
-0.006
-0.005
-0.004
-0.004
-0.003
-0.004
-0.003
-0.003
-0.002
-0.001
0.
0.
0.
0.
0.
0.
0.
0.
0.
0.
0.
0.
0.
0.
0.
0.
0.
0.
0.
0.
0.
0.
0.
0.
0.
0.
0.
0.
0.
0.
0.
0.
0.
0.
0.
0.
0.
0.
0.
0.
0.
-0.002
-0.002
-0.002
-0.003
-0.002
-0.002
-0.002
0.000
-0.001
-0.001
-0.001
0.000
0.000
0.
0.
0.
0.
0.
0.
0.
0.
0.
0.
0.
0.
0.
0.
0.
0.
0.
0.
0.
0.
0.
0.
0.
0.
0.
0.
0.
0.
0.
0.
0.
0.
0.
0.
0.
0.
0.
0.
0.
0.
0.
0.
0.
0.
0.
0.
0.
0.
0.000
0.000
0.000
0.
0.
0.
0.
0.
0.
0.
0.
0.
0.
0.
0.
0.
0.
0.
0.
0.
0.
0.
0.
0.
0.
0.
0.
0.
0.
0.
0.
0.
0.
0.
0.
0.
0.
0.
0.
0.
0.
0.
0.
0.
0.
0.
0.
0.
0.
0.
0.
0.
0.
0.
0.
0.
0.
0.
0.
0.
0.
0.
0.
0.
0.
0.
0.
0.
0.
0.
0.
0.
0.
0.
0.
0.
0.
0.
0.
0.
0.
0.
0.
0.
0.
0.
0.
0.
0.
0.
0.
0.
0.
0.
0.
0.
0.
0.
0.
0.
0.
0.
0.
0.
0.
0.
0.
0.
0.
0.
0.
0.
0.
0.
0.
0.
0.
0.
0.
0.
0.
0.
0.
0.
0.
0.
0.
0.
0.
0.
0.
0.
0.
0.
0.
0.
0.
0.
0.
0.
0.
0.
0.
0.
0.
0.
0.
0.
0.
0.
0.
0.
0.
0.
0.
0.
0.
0.
0.
0.
0.
0.
0.
0.
0.
0.
0.
0.
0.
0.
0.
0.
0.
0.
0.
0.
0.
0.
0.
0.
0.
0.
0.
0.
0.
0.
0.
0.
0.
0.
0.
0.
0.
0.
0.
0.
0.
0.
0.
0.
0.
0.
0.
0.
0.
0.
0.
0.
0.
0.
0.
0.
0.
0.
0.
0.
0.
0.
0.
0.
0.
0.
0.
0.
0.
0.
0.
0.
0.
0.
0.
0.
0.
0.
0.
0.
0.
0.
0.
0.
0.
0.
0.
0.
0.
0.
0.
0.
0.
0.
0.
0.
0.
0.
0.
0.
0.
0.
0.
0.
0.
0.
0.
0.
0.
0.
0.
0.
0.
0.
0.
0.
0.
0.
0.
0.
0.
0.
0.
0.
0.
0.
0.
0.
0.
0.
0.
0.
0.
0.
0.
0.
0.
0.
0.
0.
0.
0.
0.
0.
0.
0.
0.
0.
0.
0.
0.
0.
0.
0.
0.
0.
0.
0.
0.
0.
0.
0.
0.
0.
0.
0.
0.
0.
0.
0.
0.
0.
0.
0.
0.
0.
0.
0.
0.
0.
0.
0.
0.
0.
0.
0.
0.
0.
0.
0.
0.
0.
0.
0.
0.
0.
0.
0.
0.
0.
0.
0.
0.
0.
0.
0.
0.
0.
0.
0.
0.
0.
0.
0.
0.
0.
0.
0.
0.
0.
0.
0.
0.
0.
0.
0.
0.
0.
0.
0.
0.
0.
0.
0.
0.
0.
0.
0.
0.
0.
0.
0.
0.
0.
0.
0.
0.
0.
0.
0.
0.
0.
0.
0.
0.
0.
0.
0.
0.
0.
0.
0.
0.
0.
0.
0.
0.
0.
0.
0.
0.
0.
0.
0.
0.
0.
0.
0.
0.
0.
0.
0.
0.
0.
0.
0.
0.
0.
0.
0.
0.
0.
0.
0.
0.
0.
0.
0.
0.
0.
0.
0.
0.
0.
0.
0.
0.
0.
0.
0.
0.
0.
0.
0.
0.
0.
0.
0.
0.
0.
0.
0.
0.
0.
0.
0.
0.
0.
0.
0.
0.
0.
0.
0.
0.
0.
0.
0.
0.
0.
0.
0.
0.
0.
0.
0.
0.
0.
0.
0.
0.
0.
0.
0.
0.
0.
0.
0.
0.
0.
0.
0.
0.
0.
0.
0.
0.
0.
0.
0.
0.
0.
0.
0.
0.
0.
0.
0.
0.
0.
0.
0.
0.
0.
0.
0.
0.
0.
0.
0.
0.
0.
0.
0.
0.
0.
0.
0.
0.
0.
0.
0.
0.
0.
0.
0.
0.
0.
0.
0.
0.
0.
0.
0.
0.
0.
0.
0.
0.
0.
0.
0.
0.
0.
0.
0.
0.
0.
0.
0.
0.
0.
0.
0.
0.
0.
0.
0.
0.
0.
0.
0.
0.
0.
0.
0.
0.
0.
0.
0.
0.
0.
0.
0.
0.
0.
0.
0.
0.
0.
0.
0.
0.
0.
0.
0.
0.
0.
0.
0.
0.
0.
0.
0.
0.
0.
0.
0.
0.
0.
0.
0.
0.
0.
0.
0.
0.
0.
0.
0.
0.
0.
0.
0.
0.
0.
0.
0.
0.
0.
0.
0.
0.
0.
0.
0.
0.
0.
0.
0.
0.
0.
0.
0.
0.
0.
0.
0.
0.
0.
0.
0.
0.
0.
0.
0.
0.
0.
0.
0.
0.
0.
0.
0.
0.
0.
0.
0.
0.
0.
0.
0.
0.
0.
0.
0.
0.
0.
0.
0.
0.
0.
0.
0.
0.
0.
0.
0.
0.
0.
0.
0.
0.
0.
0.
0.
0.
0.
0.
0.
0.
0.
0.
0.
0.
0.
0.
0.
0.
0.
0.
0.
0.
0.
0.
0.
0.
0.
0.
0.
0.
0.
0.
0.
0.
0.
0.
0.
0.
0.
0.
0.
0.
0.
0.
0.
0.
0.
0.
0.
0.
0.
0.
0.
0.
0.
0.
0.
0.
0.
0.
0.
0.
0.
0.
0.
0.
0.
0.
0.
0.
0.
0.
0.
0.
0.
0.
0.
0.
0.
0.
0.
0.
0.
0.
0.
0.
0.
0.
0.
0.
0.
0.
0.
0.
0.
0.
0.
0.
0.
0.
0.
0.
0.
0.
0.
0.
0.
0.
0.
0.
0.
0.
0.
0.
0.
0.
0.
0.
0.
0.
0.
0.
0.
0.
0.
0.
0.
0.
0.
0.
0.
0.
0.
0.
0.
0.
0.
0.
0.
0.
0.
0.
0.
0.
0.
0.
0.
0.
0.
0.
0.
0.
0.
0.
0.
0.
0.
0.
0.
0.
0.
0.
0.
0.
0.
0.
0.
0.
0.
0.
0.
0.
0.
0.
0.
0.
0.
0.
0.
0.
0.
0.
0.
0.
0.
0.
0.
0.
0.
0.
0.
0.
0.
0.
0.
0.
0.
0.
0.
0.
0.
0.
0.
0.
0.
0.
0.
0.
0.
0.
0.
0.
0.
0.
0.
0.
0.
0.
0.
0.
0.
0.
0.
0.
0.
0.
0.
0.
0.
0.
0.
0.
0.
0.
0.
0.
0.
0.
0.
0.
0.
0.
0.
0.
0.
0.
0.
0.
0.
0.
0.
0.
0.
0.
0.
0.
0.
0.
0.
0.
0.
0.
0.
0.
0.
0.
0.
0.
0.
0.
0.
0.
0.
0.
0.
0.
0.
0.
0.
0.
0.
0.
0.
0.
0.
0.
0.
0.
0.
0.
0.
0.
0.
0.
0.
0.
0.
0.
0.
0.
0.
0.
0.
0.
0.
0.
0.
0.
0.
0.
0.
0.
0.
0.
0.
0.
0.
0.
0.
0.
0.
0.
0.
0.
0.
0.
0.
0.
0.
0.
0.
0.
0.
0.
0.
0.
0.
0.
0.
0.
0.
0.
0.
0.
0.
0.
0.
0.
0.
0.
0.
0.
0.
0.
0.
0.
0.
0.
0.
0.
0.
0.
0.
0.
0.
0.
0.
0.
0.
0.
0.
0.
0.
0.
0.
0.
0.
0.
0.
0.
0.
0.
0.
0.
0.
0.
0.
0.
0.
0.
0.
0.
0.
0.
0.
0.
0.
0.
0.
0.
0.
0.
0.
0.
0.
0.
0.
0.
0.
0.
0.
0.
0.
0.
0.
0.
0.
0.
0.
0.
0.
0.
0.
0.
0.
0.
0.
0.
0.
0.
0.
0.
0.
0.
0.
0.
0.
0.
0.
0.
0.
0.
0.
0.
0.
0.
0.
0.
0.
0.
0.
0.
0.
0.
0.
0.
0.
0.
0.
0.
0.
0.
0.
0.
0.
0.
0.
0.
0.
0.
0.
0.
0.
0.
0.
0.
0.
0.
0.
0.
0.
0.
0.
0.
0.
0.
0.
0.
0.
0.
0.
0.
0.
0.
0.
0.
0.
0.
0.
0.
0.
0.
0.
0.
0.
0.
0.
0.
0.
0.
0.
0.
0.
0.
0.
0.
0.
0.
0.
0.
0.
0.
0.
0.
0.
0.
0.
0.
0.
0.
0.
0.
0.
0.
0.
0.
0.
0.
0.
0.
0.
0.
0.
0.
0.
0.
0.
0.
0.
0.
0.
0.
0.
0.
0.
0.
0.
0.
0.
0.
0.
0.
0.
0.
0.
0.
0.
0.
0.
0.
0.
0.
0.
0.
0.
0.
0.
0.
0.
0.
0.
0.
0.
0.
0.
0.
0.
0.
0.
0.
0.
0.
0.
0.
0.
0.
0.
0.
0.
0.
0.
0.
0.
0.
0.
0.
0.
0.
0.
0.
0.
0.
0.
0.
0.
0.
0.
0.
0.
0.
0.
0.
0.
0.
0.
0.
0.
0.
0.
0.
0.
0.
0.
0.
0.
0.
0.
0.
0.
0.
0.
0.
0.
0.
0.
0.
0.
0.
0.
0.
0.
0.
0.
0.
0.
0.
0.
0.
0.
0.
0.
0.
0.
0.
0.
0.
0.
0.
0.
0.
0.
0.
0.
0.
0.
0.
0.
0.
0.
0.
0.
0.
0.
0.
0.
0.
0.
0.
0.
0.
0.
0.
0.
0.
0.
0.
0.
0.
0.
0.
0.
0.
0.
0.
0.
0.
0.
0.
0.
0.
0.
0.
0.
0.
0.
0.
0.
0.
0.
0.
0.
0.
0.
0.
0.
0.
0.
0.
0.
0.
0.
0.
0.
0.
0.
0.
0.
0.
0.
0.
0.
0.
0.
0.
0.
0.
0.
0.
0.
0.
0.
0.
0.
0.
0.
0.
0.
0.
0.
0.
0.
0.
0.
0.
0.
0.
0.
0.
0.
0.
0.
0.
0.
0.
0.
0.
0.
0.
0.
0.
0.
0.
0.
0.
0.
0.
0.
0.
0.
0.
0.
0.
0.
0.
0.
0.
0.
0.
0.
0.
0.
0.
0.
0.
0.
0.
0.
0.
0.
0.
0.
0.
0.
0.
0.
0.
0.
0.
0.
0.
0.
0.
0.
0.
0.
0.
0.
0.
0.
0.
0.
0.
0.
0.
0.
0.
0.
0.
0.
0.
0.
0.
0.
0.
0.
0.
0.
0.
0.
0.
0.
0.
0.
0.
0.
0.
0.
0.
0.
0.
0.
0.
0.
0.
0.
0.
0.
0.
0.
0.
0.
0.
0.
0.
0.
0.
0.
0.
0.
0.
0.
0.
0.
0.
0.
0.
0.
0.
0.
0.
0.
0.
0.
0.
0.
0.
0.
0.
0.
0.
0.
0.
0.
0.
0.
0.
0.
0.
0.
0.
0.
0.
0.
0.
0.
0.
0.
0.
0.
0.
0.
0.
0.
0.
0.
0.
0.
0.
0.
0.
0.
0.
0.
0.
0.
0.
0.
0.
0.
0.
0.
0.
0.
0.
0.
0.
0.
0.
0.
0.
0.
0.
0.
0.
0.
0.
0.
0.
0.
0.
0.
0.
0.
0.
0.
0.
0.
0.
0.
0.
0.
0.
0.
0.
0.
0.
0.
0.
0.
0.
0.
0.
0.
0.
0.
0.
0.
0.
0.
0.
0.
0.
0.
0.
0.
0.
0.
0.
0.
0.
0.
0.
0.
0.
0.
0.
0.
0.
0.
0.
0.
0.
0.
0.
0.
0.
0.
0.
0.
0.
0.
0.
0.
0.
0.
0.
0.
0.
0.
0.
0.
0.
0.
0.
0.
0.
0.
0.
0.
0.
0.
0.
0.
0.
0.
0.
0.
0.
0.
0.
0.
0.
0.
0.
0.
0.
0.
0.
0.
0.
0.
0.
0.
0.
0.
0.
0.
0.
0.
0.
0.
0.
0.
0.
0.
0.
0.
0.
0.
0.
0.
0.
0.
0.
0.
0.
0.
0.
0.
0.
0.
0.
0.
0.
0.
0.
0.
0.
0.
0.
0.
0.
0.
0.
0.
0.
0.
0.
0.
0.
0.
0.
0.
0.
0.
0.
0.
0.
0.
0.
0.
0.
0.
0.
0.
0.
0.
0.
0.
0.
0.
0.
0.
0.
0.
0.
0.
0.
0.
0.
0.
0.
0.
0.
0.
0.
0.
0.
0.
0.
0.
0.
0.
0.
0.
0.
0.
0.
0.
0.
0.
0.
0.
0.
0.
0.
0.
0.
0.
0.
0.
0.
0.
0.
0.
0.
0.
0.
0.
0.
0.
0.
0.
0.
0.
0.
0.
0.
0.
0.
0.
0.
0.
0.
0.
0.
0.
0.
0.
0.
0.
0.
0.
0.
0.
0.
0.
0.
0.
0.
0.
0.
0.
0.
0.
0.
0.
0.
0.
0.
0.
0.
0.
0.
0.
0.
0.
0.
0.
0.
0.
0.
0.
0.
0.
0.
0.
0.
0.
0.
0.
0.
0.
0.
0.
0.
0.
0.
0.
0.
0.
0.
0.
0.
0.
0.
0.
0.
0.
0.
0.
0.
0.
0.
0.
0.
0.
0.
0.
0.
0.
0.
0.
0.
0.
0.
0.
0.
0.
0.
0.
0.
0.
0.
0.
0.
0.
0.
0.
0.
0.
0.
0.
0.
0.
0.
0.
0.
0.
0.
0.
0.
0.
0.
0.
0.
0.
0.
0.
0.
0.
0.
0.
0.
0.
0.
0.
0.
0.
0.
0.
0.
0.
0.
0.
0.
0.
0.
0.
0.
0.
0.
0.
0.
0.
0.
0.
0.
0.
0.
0.
0.
0.
0.
0.
0.
0.
0.
0.
0.
0.
0.
0.
0.
0.
0.
0.
0.
0.
0.
0.
0.
0.
0.
0.
0.
0.
0.
0.
0.
0.
0.
0.
0.
0.
0.
0.
0.
0.
0.
0.
0.
0.
0.
0.
0.
0.
0.
0.
0.
0.
0.
0.
0.
0.
0.
0.
0.
0.
0.
0.
0.
0.
0.
0.
0.
0.
0.
0.
0.
0.
0.
0.
0.
0.
0.
0.
0.
0.
0.
0.
0.
0.
0.
0.
0.
0.
0.
0.
0.
0.
0.
0.
0.
0.
0.
0.
0.
0.
0.
0.
0.
0.
0.
0.
0.
0.
0.
0.
0.
0.
0.
0.
0.
0.
0.
0.
0.
0.
0.
0.
0.
0.
0.
0.
0.
0.
0.
0.
0.
0.
0.
0.
0.
0.
0.
0.
0.
0.
0.
0.
0.
0.
0.
0.
0.
0.
0.
0.
0.
0.
0.
0.
0.
0.
0.
0.
0.
0.
0.
0.
0.
0.
0.
0.
0.
0.
0.
0.
0.
0.
0.
0.
0.
0.
0.
0.
0.
0.
0.
0.
0.
0.
0.
0.
0.
0.
0.
0.
0.
0.
0.
0.
0.
0.
0.
0.
0.
0.
0.
0.
0.
0.
0.
0.
0.
0.
0.
0.
0.
0.
0.
0.
0.
0.
0.
0.
0.
0.
0.
0.
0.
0.
0.
0.
0.
0.
0.
0.
0.
0.
0.
0.
0.
0.
0.
0.
0.
0.
0.
0.
0.
0.
0.
0.
0.
0.
0.
0.
0.
0.
0.
0.
0.
0.
0.
0.
0.
0.
0.
0.
0.
0.
0.
0.
0.
0.
0.
0.
0.
0.
0.
0.
0.
0.
0.
0.
0.
0.
0.
0.
0.
0.
0.
0.
0.
0.
0.
0.
0.
0.
0.
0.
0.
0.
0.
0.
0.
0.
0.
0.
0.
0.
0.
0.
0.
0.
0.
0.
0.
0.
0.
0.
0.
0.
0.
0.
0.
0.
0.
0.
0.
0.
0.
0.
0.
0.
0.
0.
0.
0.
0.
0.
0.
0.
0.
0.
0.
0.
0.
0.
0.
0.
0.
0.
0.
0.
0.
0.
0.
0.
0.
0.
0.
0.
0.
0.
0.
0.
0.
0.
0.
0.
0.
0.
0.
0.
0.
0.
0.
0.
0.
0.
0.
0.
0.
0.
0.
0.
0.
0.
0.
0.
0.
0.
0.
0.
0.
0.
0.
0.
0.
0.
0.
0.
0.
0.
0.
0.
0.
0.
0.
0.
0.
0.
-0.002
-0.002
0.
0.
0.
0.
0.
0.
0.
0.001
0.001
0.001
0.001
0.001
0.001
0.001
0.
0.
0.
0.
0.
0.
0.
0.
0.
0.
0.
0.
0.
0.
0.
0.
0.
0.
0.
0.
0.
0.
0.
0.
0.
0.
0.
0.
0.
0.
0.
0.
0.
0.000
0.001
0.000
0.000
0.000
-0.004
-0.005
-0.005
-0.009
-0.009
-0.009
-0.005
-0.003
-0.002
0.001
-0.002
-0.001
0.000
0.
0.001
0.001
0.
0.001
0.
0.
0.
0.
0.
0.
0.
0.
0.
0.
0.
0.
0.
0.
0.
0.
0.
0.
0.
0.
0.
0.
0.
0.
0.
0.
0.
0.
0.
0.
0.000
0.001
0.001
0.001
-0.003
-0.003
-0.008
-0.009
-0.014
-0.017
-0.019
-0.019
-0.016
-0.015
-0.012
-0.006
-0.007
-0.005
-0.004
-0.003
-0.003
0.000
0.000
0.002
0.001
0.001
0.
0.
0.
0.
0.
0.
0.
0.
0.
0.
0.
0.
0.
0.
0.
0.
0.
0.
0.
0.
0.
0.
0.
0.
0.
0.
0.
0.
0.001
0.001
0.001
-0.001
-0.005
-0.009
-0.014
-0.020
-0.027
-0.031
-0.037
-0.037
-0.038
-0.033
-0.028
-0.026
-0.023
-0.016
-0.014
-0.014
-0.011
-0.008
-0.006
-0.003
0.
0.002
0.002
0.001
0.
0.
0.
0.
0.
0.
0.
0.
0.
0.
0.
0.
0.
0.
0.
0.
0.
0.
0.
0.
0.
0.
0.
0.
0.
0.
0.000
0.001
0.001
-0.001
-0.008
-0.012
-0.019
-0.025
-0.039
-0.047
-0.054
-0.064
-0.072
-0.073
-0.068
-0.061
-0.052
-0.042
-0.035
-0.031
-0.031
-0.034
-0.032
-0.025
-0.012
-0.006
-0.002
0.002
0.001
0.000
-0.001
-0.001
0.
0.
0.
0.
0.
0.
0.
0.
0.
0.
0.
0.
0.
0.
0.
0.
0.
0.
0.
0.
0.
0.
0.
0.001
0.001
-0.001
-0.007
-0.013
-0.025
-0.036
-0.050
-0.061
-0.074
-0.091
-0.103
-0.119
-0.130
-0.130
-0.111
-0.094
-0.077
-0.066
-0.065
-0.072
-0.104
-0.129
-0.083
-0.037
-0.017
-0.008
-0.003
0.002
0.000
-0.002
-0.002
-0.002
-0.002
0.
0.
0.
0.
0.
0.
0.
0.
0.
0.
0.
0.
0.
0.
0.
0.
0.
0.
0.
0.
0.000
0.001
0.001
-0.002
-0.011
-0.021
-0.042
-0.065
-0.087
-0.099
-0.110
-0.121
-0.118
-0.096
-0.151
-0.153
-0.146
-0.138
-0.127
-0.115
-0.117
-0.130
-0.235
-0.394
-0.219
-0.075
-0.032
-0.020
-0.012
-0.007
-0.004
-0.006
-0.004
-0.004
-0.003
-0.002
0.
0.
0.
0.
0.
0.
0.
0.
0.
0.
0.
0.
0.
0.
0.
0.
0.
0.
0.
0.001
0.001
-0.001
-0.006
-0.015
-0.032
-0.075
-0.173
-0.225
-0.168
-0.151
-0.135
0.405
1.513
0.380
0.325
0.252
-0.145
-0.183
-0.180
-0.169
-0.142
-0.204
-0.295
-0.212
-0.092
-0.054
-0.034
-0.023
-0.020
-0.018
-0.014
-0.011
-0.010
-0.007
-0.003
-0.003
0.
0.
0.
0.
0.
0.
0.
0.
0.
0.
0.
0.
0.
0.
0.
0.
0.
0.
0.001
0.001
-0.001
-0.007
-0.018
-0.042
-0.135
-0.509
-0.630
-0.295
-0.186
-0.124
1.327
5.182
1.368
0.949
0.821
-0.166
-0.258
-0.241
-0.211
-0.076
-0.052
-0.125
-0.156
-0.127
-0.082
-0.054
-0.042
-0.035
-0.030
-0.025
-0.021
-0.015
-0.012
-0.007
-0.003
-0.002
0.
0.
0.
0.
0.
0.
0.
0.
0.
0.
0.
0.
0.
0.
0.
0.
0.
0.001
0.001
-0.001
-0.007
-0.017
-0.041
-0.131
-0.491
-0.621
-0.291
-0.191
-0.175
0.224
1.035
0.036
-0.322
-0.131
-0.308
-0.347
-0.327
-0.279
-0.178
-0.156
-0.224
-0.260
-0.186
-0.117
-0.085
-0.068
-0.060
-0.050
-0.042
-0.031
-0.026
-0.017
-0.011
-0.007
-0.003
0.
0.
0.
0.
0.
0.
0.
0.
0.
0.
0.
0.
0.
0.
0.
0.
0.
0.000
0.001
-0.001
-0.006
-0.012
-0.030
-0.069
-0.159
-0.208
-0.167
-0.164
-0.180
-0.208
-0.326
-0.922
1.493
5.817
4.494
0.182
-0.382
-0.372
-0.324
-0.299
-0.288
-0.289
-0.214
-0.159
-0.125
-0.106
-0.092
-0.083
-0.065
-0.050
-0.033
-0.023
-0.014
-0.009
-0.003
0.
0.
0.
0.
0.
0.
0.
0.
0.
0.
0.
0.
0.
0.
0.
0.
0.
0.
0.001
0.001
-0.003
-0.009
-0.017
-0.035
-0.056
-0.083
-0.101
-0.120
-0.150
-0.206
-0.414
-0.741
711.839
2310.039
825.112
60.438
0.931
-0.442
-0.407
-0.318
-0.244
-0.278
-0.255
-0.223
-0.183
-0.154
-0.134
-0.117
-0.096
-0.069
-0.042
-0.026
-0.016
-0.010
-0.005
0.
0.
0.
0.
0.
0.
0.
0.
0.
0.
0.
0.
0.
0.
0.
0.
0.
0.
0.001
0.001
-0.001
-0.006
-0.010
-0.016
-0.029
-0.043
-0.064
-0.087
-0.113
-0.168
-0.290
-0.266
29.096
6217.852
100741.453
7625.908
90.529
0.026
-0.357
2.520
12.837
2.079
-0.293
-0.335
-0.295
-0.230
-0.180
-0.146
-0.114
-0.084
-0.051
-0.029
-0.016
-0.010
-0.005
0.
0.
0.
0.
0.
0.
0.
0.
0.
0.
0.
0.
0.
0.
0.
0.
0.
0.
0.
0.000
0.001
-0.002
-0.006
-0.009
-0.015
-0.024
-0.041
-0.063
-0.089
-0.135
-0.221
-0.179
12.127
1651.808
100996.891
101705.688
1968.979
1.374
0.229
107.181
4277.222
105.252
0.109
-0.433
-0.423
-0.318
-0.233
-0.169
-0.122
-0.084
-0.049
-0.026
-0.014
-0.009
-0.004
0.
0.
0.
0.
0.
0.
0.
0.
0.
0.
0.
0.
0.
0.
0.
0.
0.
0.
0.
0.
0.
0.000
-0.002
-0.003
-0.009
-0.017
-0.025
-0.046
-0.070
-0.111
-0.179
-0.253
0.471
13.976
97.223
956.849
58.282
-0.174
0.185
15125.496
4778.029
97.349
0.652
3.925
4.172
0.121
-0.271
-0.198
-0.122
-0.076
-0.046
-0.024
-0.012
-0.007
-0.002
0.
0.
0.
0.
0.
0.
0.
0.
0.
0.
0.
0.
0.
0.
0.
0.
0.
0.
0.
0.
0.
0.000
0.
-0.001
-0.005
-0.012
-0.018
-0.034
-0.055
-0.083
-0.130
-0.207
-0.271
-0.214
0.141
0.811
-0.174
-0.664
-0.960
142.103
19.834
1.943
16.311
892.199
1128.899
16.313
-0.112
-0.210
-0.130
-0.068
-0.039
-0.019
-0.009
-0.004
0.
0.
0.
0.
0.
0.
0.
0.
0.
0.
0.
0.
0.
0.
0.
0.
0.
0.
0.
0.
0.
0.
0.
0.001
0.001
-0.002
-0.006
-0.015
-0.025
-0.043
-0.065
-0.091
-0.136
-0.198
-0.261
-0.312
-0.378
-0.423
-0.411
-0.695
-0.736
-0.526
0.552
56.867
28287.449
39214.949
155.106
3.424
-0.179
-0.136
-0.063
-0.033
-0.015
-0.008
-0.001
0.
0.
0.
0.
0.
0.
0.
0.
0.
0.
0.
0.
0.
0.
0.
0.
0.
0.
0.
0.
0.
0.
0.
0.001
0.001
-0.002
-0.005
-0.011
-0.021
-0.035
-0.050
-0.070
-0.093
-0.120
-0.159
-0.215
-0.280
-0.246
1.559
6.780
1.454
-0.409
-0.244
9.882
910.367
102014.852
75263.805
122.250
0.153
-0.128
-0.060
-0.024
-0.010
-0.003
0.
0.
0.
0.
0.
0.
0.
0.
0.
0.
0.
0.
0.
0.
0.
0.
0.
0.
0.
0.
0.
0.
0.
0.
0.001
0.001
0.000
-0.005
-0.008
-0.015
-0.022
-0.038
-0.047
-0.062
-0.075
-0.096
-0.140
-0.184
0.039
9.274
51.594
9.214
-0.117
-0.392
1.016
194.677
17085.322
81313.078
126.991
0.177
-0.111
-0.046
-0.015
-0.006
-0.002
0.
0.
0.
0.
0.
0.
0.
0.
0.
0.
0.
0.
0.
0.
0.
0.
0.
0.
0.
0.
0.
0.
0.
0.
0.
0.001
0.000
-0.004
-0.007
-0.010
-0.013
-0.019
-0.030
-0.038
-0.044
-0.061
-0.091
-0.125
-0.052
3.088
13.297
3.051
-0.155
-0.317
-0.205
4.485
35.095
37.232
2.371
-0.116
-0.088
-0.033
-0.011
-0.003
0.
0.
0.
0.
0.
0.
0.
0.
0.
0.
0.
0.
0.
0.
0.
0.
0.
0.
0.
0.
0.
0.
0.
0.
0.
0.
0.001
0.000
-0.001
-0.005
-0.007
-0.009
-0.009
-0.011
-0.015
-0.027
-0.037
-0.055
-0.084
-0.101
0.010
0.269
-0.016
-0.175
-0.207
-0.218
-0.157
0.059
-0.025
-0.128
-0.105
-0.051
-0.021
-0.007
-0.002
0.
0.
0.
0.
0.
0.
0.
0.
0.
0.
0.
0.
0.
0.
0.
0.
0.
0.
0.
0.
0.
0.
0.
0.
0.
0.
0.001
0.000
-0.001
-0.001
-0.003
-0.005
-0.005
-0.005
-0.006
-0.008
-0.016
-0.026
-0.045
-0.068
-0.083
-0.097
-0.107
-0.114
-0.114
-0.127
-0.141
-0.135
-0.124
-0.096
-0.053
-0.025
-0.010
-0.003
-0.002
0.
0.
0.
0.
0.
0.
0.
0.
0.
0.
0.
0.
0.
0.
0.
0.
0.
0.
0.
0.
0.
0.
0.
0.
0.
0.
0.
0.001
-0.001
-0.001
-0.001
-0.001
-0.002
-0.001
0.001
-0.001
-0.006
-0.014
-0.020
-0.033
-0.049
-0.060
-0.064
-0.065
-0.061
-0.062
-0.066
-0.062
-0.050
-0.034
-0.020
-0.010
-0.004
-0.002
0.
0.
0.
0.
0.
0.
0.
0.
0.
0.
0.
0.
0.
0.
0.
0.
0.
0.
0.
0.
0.
0.
0.
0.
0.
0.
0.
0.
0.
0.001
0.000
0.000
0.000
0.
0.002
0.002
0.000
-0.002
-0.004
-0.009
-0.015
-0.020
-0.025
-0.029
-0.034
-0.031
-0.031
-0.025
-0.023
-0.016
-0.011
-0.008
-0.004
-0.002
0.000
0.
0.
0.
0.
0.
0.
0.
0.
0.
0.
0.
0.
0.
0.
0.
0.
0.
0.
0.
0.
0.
0.
0.
0.
0.
0.
0.
0.
0.
0.
0.
0.001
0.002
0.001
0.001
0.002
0.002
-0.002
-0.002
-0.005
-0.006
-0.008
-0.010
-0.013
-0.014
-0.013
-0.011
-0.009
-0.005
-0.005
-0.003
-0.002
-0.002
0.000
0.
0.
0.
0.
0.
0.
0.
0.
0.
0.
0.
0.
0.
0.
0.
0.
0.
0.
0.
0.
0.
0.
0.
0.
0.
0.
0.
0.
0.
0.
0.
0.
0.
0.
0.
0.
0.
0.
0.
0.
-0.002
-0.002
-0.003
-0.003
-0.003
-0.004
-0.004
-0.002
-0.004
-0.004
-0.003
-0.001
0.000
0.
0.
0.
0.
0.
0.
0.
0.
0.
0.
0.
0.
0.
0.
0.
0.
0.
0.
0.
0.
0.
0.
0.
0.
0.
0.
0.
0.
0.
0.
0.
0.
0.
0.
0.
0.
0.
0.
0.
0.
0.
0.
0.
0.
0.000
0.001
-0.001
-0.002
-0.002
-0.002
-0.002
-0.002
-0.001
0.000
0.
0.
0.
0.
0.
0.
0.
0.
0.
0.
0.
0.
0.
0.
0.
0.
0.
0.
0.
0.
0.
0.
0.
0.
0.
0.
0.
0.
0.
0.
0.
0.
0.
0.
0.
0.
0.
0.
0.
0.
0.
0.
0.
0.
0.
0.
0.
0.
-0.001
-0.002
-0.002
-0.002
-0.002
0.000
0.
0.
0.
0.
0.
0.
0.
0.
0.
0.
0.
0.
0.
0.
0.
0.
0.
0.
0.
0.
0.
0.
0.
0.
0.
0.
0.
0.
0.
0.
0.
0.
0.
0.
0.
0.
0.
0.
0.
0.
0.
0.
0.
0.
0.
0.
0.
0.
0.
0.
0.
-0.001
0.
0.
0.
0.
0.
0.
0.
0.
0.
0.
0.
0.
0.
0.
0.
0.
0.
0.
0.
0.
0.
0.
0.
0.
0.
0.
0.
0.
0.
0.
0.
0.
0.
0.
0.
0.
0.
0.
0.
0.
0.
0.
0.
0.
0.
0.
0.
0.
0.
0.
0.
0.
0.
0.
0.
0.
0.
0.
0.
0.
0.
0.
0.
0.
0.
0.
0.
0.
0.
0.
0.
0.
0.
0.
0.
0.
0.
0.
0.
0.
0.
0.
0.
0.
0.
0.
0.
0.
0.
0.
0.
0.
0.
0.
0.
0.
0.
0.
0.
0.
0.
0.
0.
0.
0.
0.
0.
0.
0.
0.
0.
0.
0.
0.
0.
0.
0.
0.
0.
0.
0.
0.
0.
0.
0.
0.
0.
0.
0.
0.
0.
0.
0.
0.
0.
0.
0.
0.
0.
0.
0.
0.
0.
0.
0.
0.
0.
0.
0.
0.
0.
0.
0.
0.
0.
0.
0.
0.
0.
0.
0.
0.
0.
0.
0.
0.
0.
0.
0.
0.
0.
0.
0.
0.
0.
0.
0.
0.
0.
0.
0.
0.
0.
0.
0.
0.
0.
0.
0.
0.
0.
0.
0.
0.
0.
0.
0.
0.
0.
0.
0.
0.
0.
0.
0.
0.
0.
0.
0.
0.
0.
0.
0.
0.
0.
0.
0.
0.
0.
0.
0.
0.
0.
0.
0.
0.
0.
0.
0.
0.
0.
0.
0.
0.
0.
0.
0.
0.
0.
0.
0.
0.
0.
0.
0.
0.
0.
0.
0.
0.
0.
0.
0.
0.
0.
0.
0.
0.
0.
0.
0.
0.
0.
0.
0.
0.
0.
0.
0.
0.
0.
0.
0.
0.
0.
0.
0.
0.
0.
0.
0.
0.
0.
0.
0.
0.
0.
0.
0.
0.
0.
0.
0.
0.
0.
0.
0.
0.
0.
0.
0.
0.
0.
0.
0.
0.
0.
0.
0.
0.
0.
0.
0.
0.
0.
0.
0.
0.
0.
0.
0.
0.
0.
0.
0.
0.
0.
0.
0.
0.
0.
0.
0.
0.
0.
0.
0.
0.
0.
0.
0.
0.
0.
0.
0.
0.
0.
0.
0.
0.
0.
0.
0.
0.
0.
0.
0.
0.
0.
0.
0.
0.
0.
0.
0.
0.
0.
0.
0.
0.
0.
0.
0.
0.
0.
0.
0.
0.
0.
0.
0.
0.
0.
0.
0.
0.
0.
0.
0.
0.
0.
0.
0.
0.
0.
0.
0.
0.
0.
0.
0.
0.
0.
0.
0.
0.
0.
0.
0.
0.
0.
0.
0.
0.
0.
0.
0.
0.
0.
0.
0.
0.
0.
0.
0.
0.
0.
0.
0.
0.
0.
0.
0.
0.
0.
0.
0.
0.
0.
0.
0.
0.
0.
0.
0.
0.
0.
0.
0.
0.
0.
0.
0.
0.
0.
0.
0.
0.
0.
0.
0.
0.
0.
0.
0.
0.
0.
0.
0.
0.
0.
0.
0.
0.
0.
0.
0.
0.
0.
0.
0.
0.
0.
0.
0.
0.
0.
0.
0.
0.
0.
0.
0.
0.
0.
0.
0.
0.
0.
0.
0.
0.
0.
0.
0.
0.
0.
0.
0.
0.
0.
0.
0.
0.
0.
0.
0.
0.
0.
0.
0.
0.
0.
0.
0.
0.
0.
0.
0.
0.
0.
0.
0.
0.
0.
0.
0.
0.
0.
0.
0.
0.
0.
0.
0.
0.
0.
0.
0.
0.
0.
0.
0.
0.
0.
0.
0.
0.
0.
0.
0.
0.
0.
0.
0.
0.
0.
0.
0.
0.
0.
0.
0.
0.
0.
0.
0.
0.
0.
0.
0.
0.
0.
0.
0.
0.
0.
0.
0.
0.
0.
0.
0.
0.
0.
0.
0.
0.
0.
0.
0.
0.
0.
0.
0.
0.
0.
0.
0.
0.
0.
0.
0.
0.
0.
0.
0.
0.
0.
0.
0.
0.
0.
0.
0.
0.
0.
0.
0.
0.
0.
0.
0.
0.
0.
0.
0.
0.
0.
0.
0.
0.
0.
0.
0.
0.
0.
0.
0.
0.
0.
0.
0.
0.
0.
0.
0.
0.
0.
0.
0.
0.
0.
0.
0.
0.
0.
0.
0.
0.
0.
0.
0.
0.
0.
0.
0.
0.
0.
0.
0.
0.
0.
0.
0.
0.
0.
0.
0.
0.
0.
0.
0.
0.
0.
0.
0.
0.
0.
0.
0.
0.
0.
0.
0.
0.
0.
0.
0.
0.
0.
0.
0.
0.
0.
0.
0.
0.
0.
0.
0.
0.
0.
0.
0.
0.
0.
0.
0.
0.
0.
0.
0.
0.
0.
0.
0.
0.
0.
0.
0.
0.
0.
0.
0.
0.
0.
0.
0.
0.
0.
0.
0.
0.
0.
0.
0.
0.
0.
0.
0.
0.
0.
0.
0.
0.
0.
0.
0.
0.
0.
0.
0.
0.
0.
0.
0.
0.
0.
0.
0.
0.
0.
0.
0.
0.
0.
0.
0.
0.
0.
0.
0.
0.
0.
0.
0.
0.
0.
0.
0.
0.
0.
0.
0.
0.
0.
0.
0.
0.
0.
0.
0.
0.
0.
0.
0.
0.
0.
0.
0.
0.
0.
0.
0.
0.
0.
0.
0.
0.
0.
0.
0.
0.
0.
0.
0.
0.
0.
0.
0.
0.
0.
0.
0.
0.
0.
0.
0.
0.
0.
0.
0.
0.
0.
0.
0.
0.
0.
0.
0.
0.
0.
0.
0.
0.
0.
0.
0.
0.
0.
0.
0.
0.
0.
0.
0.
0.
0.
0.
0.
0.
0.
0.
0.
0.
0.
0.
0.
0.
0.
0.
0.
0.
0.
0.
0.
0.
0.
0.
0.
0.
0.
0.
0.
0.
0.
0.
0.
0.
0.
0.
0.
0.
0.
0.
0.
0.
0.
0.
0.
0.
0.
0.
0.
0.
0.
0.
0.
0.
0.
0.
0.
0.
0.
0.
0.
0.
0.
0.
0.
0.
0.
0.
0.
0.
0.
0.
0.
0.
0.
0.
0.
0.
0.
0.
0.
0.
0.
0.
0.
0.
0.
0.
0.
0.
0.
0.
0.
0.
0.
0.
0.
0.
0.
0.
0.
0.
0.
0.
0.
0.
0.
0.
0.
0.
0.
0.
0.
0.
0.
0.
0.
0.
0.
0.
0.
0.
0.
0.
0.
0.
0.
0.
0.
0.
0.
0.
0.
0.
0.
0.
0.
0.
0.
0.
0.
0.
0.
0.
0.
0.
0.
0.
0.
0.
0.
0.
0.
0.
0.
0.
0.
0.
0.
0.
0.
0.
0.
0.
0.
0.
0.
0.
0.
0.
0.
0.
0.
0.
0.
0.
0.
0.
0.
0.
0.
0.
0.
0.
0.
0.
0.
0.
0.
0.
0.
0.
0.
0.
0.
0.
0.
0.
0.
0.
0.
0.
0.
0.
0.
0.
0.
0.
0.
0.
0.
0.
0.
0.
0.
0.
0.
0.
0.
0.
0.
0.
0.
0.
0.
0.
0.
0.
0.
0.
0.
0.
0.
0.
0.
0.
0.
0.
0.
0.
0.
0.
0.
0.
0.
0.
0.
0.
0.
0.
0.
0.
0.
0.
0.
0.
0.
0.
0.
0.
0.
0.
0.
0.
0.
0.
0.
0.
0.
0.
0.
0.
0.
0.
0.
0.
0.
0.
0.
0.
0.
0.
0.
0.
0.
0.
0.
0.
0.
0.
0.
0.
0.
0.
0.
0.
0.
0.
0.
0.
0.
0.
0.
0.
0.
0.
0.
0.
0.
0.
0.
0.
0.
0.
0.
0.
0.
0.
0.
0.
0.
0.
0.
0.
0.
0.
0.
0.
0.
0.
0.
0.
0.
0.
0.
0.
0.
0.
0.
0.
0.
0.
0.
0.
0.
0.
0.
0.
0.
0.
0.
0.
0.
0.
0.
0.
0.
0.
0.
0.
0.
0.
0.
0.
0.
0.
0.
0.
0.
0.
0.
0.
0.
0.
0.
0.
0.
0.
0.
0.
0.
0.
0.
0.
0.
0.
0.
0.
0.
0.
0.
0.
0.
0.
0.
0.
0.
0.
0.
0.
0.
0.
0.
0.
0.
0.
0.
0.
0.
0.
0.
0.
0.
0.
0.
0.
0.
0.
0.
0.
0.
0.
0.
0.
0.
0.
0.
0.
0.
0.
0.
0.
0.
0.
0.
0.
0.
0.
0.
0.
0.
0.
0.
0.
0.
0.
0.
0.
0.
0.
0.
0.
0.
0.
0.
0.
0.
0.
0.
0.
0.
0.
0.
0.
0.
0.
0.
0.
0.
0.
0.
0.
0.
0.
0.
0.
0.
0.
0.
0.
0.
0.
0.
0.
0.
0.
0.
0.
0.
0.
0.
0.
0.
0.
0.
0.
0.
0.
0.
0.
0.
0.
0.
0.
0.
0.
0.
0.
0.
0.
0.
0.
0.
0.
0.
0.
0.
0.
0.
0.
0.
0.
0.
0.
0.
0.
0.
0.
0.
0.
0.
0.
0.
0.
0.
0.
0.
0.
0.
0.
0.
0.
0.
0.
0.
0.
0.
0.
0.
0.
0.
0.
0.
0.
0.
0.
0.
0.
0.
0.
0.
0.
0.
0.
0.
0.
0.
0.
0.
0.
0.
0.
0.
0.
0.
0.
0.
0.
0.
0.
0.
0.
0.
0.
0.
0.
0.
0.
0.
0.
0.
0.
0.
0.
0.
0.
0.
0.
0.
0.
0.
0.
0.
0.
0.
0.
0.
0.
0.
0.
0.
0.
0.
0.
0.
0.
0.
0.
0.
0.
0.
0.
0.
0.
0.
0.
0.
0.
0.
0.
0.
0.
0.
0.
0.
0.
0.
0.
0.
0.
0.
0.
0.
0.
0.
0.
0.
0.
0.
0.
0.
0.
0.
0.
0.
0.
0.
0.
0.
0.
0.
0.
0.
0.
0.
0.
0.
0.
0.
0.
0.
0.
0.
0.
0.
0.
0.
0.
0.
0.
0.
0.
0.
0.
0.
0.
0.
0.
0.
0.
0.
0.
0.
0.
0.
0.
0.
0.
0.
0.
0.
0.
0.
0.
0.
0.
0.
0.
0.
0.
0.
0.
0.
0.
0.
0.
0.
0.
0.
0.
0.
0.
0.
0.
0.
0.
0.
0.
0.
0.
0.
0.
0.
0.
0.
0.
0.
0.
0.
0.
0.
0.
0.
0.
0.
0.
0.
0.
0.
0.
0.
0.
0.
0.
0.
0.
0.
0.
0.
0.
0.
0.
0.
0.
0.
0.
0.
0.
0.
0.
0.
0.
0.
0.
0.
0.
0.
0.
0.
0.
0.
0.
0.
0.
0.
0.
0.
0.
0.
0.
0.
0.
0.
0.
0.
0.
0.
0.
0.
0.
0.
0.
0.
0.
0.
0.
0.
0.
0.
0.
0.
0.
0.
0.
0.
0.
0.
0.
0.
0.
0.
0.
0.
0.
0.
0.
0.
0.
0.
0.
0.
0.
0.
0.
0.
0.
0.
0.
0.
0.
0.
0.
0.
0.
0.
0.
0.
0.
0.
0.
0.
0.
0.
0.
0.
0.
0.
0.
0.
0.
0.
0.
0.
0.
0.
0.
0.
0.
0.
0.
0.
0.
0.
0.
0.
0.
0.
0.
0.
0.
0.
0.
0.
0.
0.
0.
0.
0.
0.
0.
0.
0.
0.
0.
0.
0.
0.
0.
0.
0.
0.
0.
0.
0.
0.
0.
0.
0.
0.
0.
0.
0.
0.
0.
0.
0.
0.
0.
0.
0.
0.
0.
0.
0.
0.
0.
0.
0.
0.
0.
0.
0.
0.
0.
0.
0.
0.
0.
0.
0.
0.
0.
0.
0.
0.
0.
0.
0.
0.
0.
0.
0.
0.
0.
0.
0.
0.
0.
0.
0.
0.
0.
0.
0.
0.
0.
0.
0.
0.
0.
0.
0.
0.
0.
0.
0.
0.
0.
0.
0.
0.
0.
0.
0.
0.
0.
0.
0.
0.
0.
0.
0.
0.
0.
0.
0.
0.
0.
0.
0.
0.
0.
0.
0.
0.
0.
0.
0.
0.
0.
0.
0.
0.
0.
0.
0.
0.
0.
0.
0.
0.
0.
0.
0.
0.
0.
0.
0.
0.
0.
0.
0.
0.
0.
0.
0.
0.
0.
0.
0.
0.
0.
0.
0.
0.
0.
0.
0.
0.
0.
0.
0.
0.
0.
0.
0.
0.
0.
0.
0.
0.
0.
0.
0.
0.
0.
0.
0.
0.
0.
0.
0.
0.
0.
0.
0.
0.
0.
0.
0.
0.
0.
0.
0.
0.
0.
0.
0.
0.
0.
0.
0.
0.
0.
0.
0.
0.
0.
0.
0.
0.
0.
0.
0.
0.
0.
0.
0.
0.
0.
0.
0.
0.
0.
0.
0.
0.
0.
0.
0.
0.
0.
0.
0.
0.
0.
0.
0.
0.
0.
0.
0.
0.
0.
0.
0.
0.
0.
0.
0.
0.
0.
0.
0.
0.
0.
0.
0.
0.
0.
0.
0.
0.
0.
0.
0.
0.
0.
0.
0.
0.
0.
0.
0.
0.
0.
0.
0.
0.
0.
0.
0.
0.
0.
0.
0.
0.
0.
0.
0.
0.
0.
0.
0.
0.
0.
0.
0.
0.
0.
0.
0.
0.
0.
0.
0.
0.
0.
0.
0.
0.
0.
0.
0.
0.
0.
0.
0.
0.
0.
0.
0.
0.
0.
0.
0.
0.
0.
0.
0.
0.
0.
0.
0.
0.
0.
0.
0.
0.
0.
0.
0.
0.
0.
0.
0.
0.
0.
0.
0.
0.
0.
0.
0.
0.
0.
0.
0.
0.
0.
0.
0.
0.
0.
0.
0.
0.
0.
0.
0.
0.
0.
0.
0.
0.
0.
0.
0.
0.
0.
0.
0.
0.
0.
0.
0.
0.
0.
0.
0.
0.
0.
0.
0.
0.
0.
0.
0.
0.
0.
0.
0.
0.
0.
0.
0.
0.
0.
0.
0.
0.
0.
0.
0.
0.
0.
0.
0.
0.
0.
0.
0.
0.
0.
0.
0.
0.
0.
0.
0.
0.
0.
0.
0.
0.
0.
0.
0.
0.
0.
0.
0.
0.
0.
0.
0.
0.
0.
0.
0.
0.
0.
0.
0.
0.
0.
0.
0.
0.
0.
0.
0.
0.
0.
0.
0.
0.
0.
0.
0.
0.
0.
0.
0.
0.
0.
0.
0.
0.
0.
0.
0.
0.
0.
0.
0.
0.
0.
0.
0.
0.
0.
0.
0.
0.
0.
0.
0.
0.
0.
0.
0.
0.
0.
0.
0.
0.
0.
0.
0.
0.
0.
0.
0.
0.
0.
0.
0.
0.
0.
0.
0.
0.
0.
0.
0.
0.
-0.002
-0.002
-0.002
-0.002
-0.002
-0.002
0.
0.
0.
0.
0.
0.
0.
0.
0.
0.
0.
0.
0.
0.
0.
0.
0.
0.
0.
0.
0.
0.
0.
0.
0.
0.
0.
0.
0.
0.
0.
0.
0.
0.
0.
0.
0.
0.
0.
0.
0.
0.
0.
0.
0.
0.
0.
0.
-0.002
-0.004
-0.005
-0.005
-0.005
-0.003
-0.002
-0.004
-0.002
0.
0.
0.
0.001
0.001
0.
0.001
0.001
0.001
0.001
0.
0.
0.
0.
0.
0.
0.
0.
0.
0.
0.
0.
0.
0.
0.
0.
0.
0.
0.
0.
0.
0.
0.
0.
0.
0.
0.
0.
0.
0.
0.
0.
0.000
0.000
0.000
-0.002
-0.009
-0.010
-0.013
-0.010
-0.017
-0.017
-0.015
-0.013
-0.010
-0.005
-0.002
-0.004
-0.001
-0.001
0.000
0.000
0.000
0.002
0.001
0.001
0.001
0.
0.
0.
0.
0.
0.
0.
0.
0.
0.
0.
0.
0.
0.
0.
0.
0.
0.
0.
0.
0.
0.
0.
0.
0.
0.
0.
0.
0.000
0.001
0.001
-0.002
-0.006
-0.014
-0.020
-0.023
-0.027
-0.033
-0.032
-0.031
-0.030
-0.027
-0.020
-0.016
-0.017
-0.010
-0.009
-0.007
-0.005
-0.004
-0.003
0.000
0.000
0.002
0.001
0.001
0.
0.
0.
0.
0.
0.
0.
0.
0.
0.
0.
0.
0.
0.
0.
0.
0.
0.
0.
0.
0.
0.
0.
0.
0.
0.
0.000
0.001
0.001
-0.004
-0.009
-0.016
-0.025
-0.031
-0.042
-0.049
-0.055
-0.059
-0.060
-0.055
-0.051
-0.048
-0.039
-0.031
-0.028
-0.023
-0.023
-0.018
-0.018
-0.012
-0.008
-0.003
-0.001
0.002
0.001
0.
0.
0.
0.
0.
0.
0.
0.
0.
0.
0.
0.
0.
0.
0.
0.
0.
0.
0.
0.
0.
0.
0.
0.
0.
0.
0.001
0.001
-0.001
-0.009
-0.017
-0.026
-0.041
-0.055
-0.068
-0.078
-0.090
-0.104
-0.112
-0.113
-0.112
-0.096
-0.078
-0.063
-0.057
-0.054
-0.059
-0.075
-0.077
-0.053
-0.026
-0.014
-0.005
-0.001
0.002
0.001
0.000
-0.002
-0.001
-0.001
0.
0.
0.
0.
0.
0.
0.
0.
0.
0.
0.
0.
0.
0.
0.
0.
0.
0.
0.
0.
0.001
0.001
0.001
-0.006
-0.014
-0.029
-0.049
-0.071
-0.097
-0.113
-0.129
-0.142
-0.161
-0.179
-0.190
-0.182
-0.157
-0.135
-0.121
-0.111
-0.115
-0.141
-0.342
-0.612
-0.327
-0.083
-0.032
-0.017
-0.009
-0.005
-0.002
-0.004
-0.004
-0.003
-0.002
-0.002
0.000
0.
0.
0.
0.
0.
0.
0.
0.
0.
0.
0.
0.
0.
0.
0.
0.
0.
0.
0.001
0.001
-0.001
-0.009
-0.023
-0.047
-0.077
-0.115
-0.159
-0.180
-0.196
-0.174
0.499
2.011
0.622
1.105
0.950
-0.082
-0.188
-0.193
-0.187
-0.185
-0.368
0.011
-0.498
-0.186
-0.063
-0.034
-0.024
-0.020
-0.017
-0.012
-0.011
-0.010
-0.005
-0.003
-0.003
0.
0.
0.
0.
0.
0.
0.
0.
0.
0.
0.
0.
0.
0.
0.
0.
0.
0.
0.001
0.001
-0.003
-0.012
-0.032
-0.065
-0.134
-0.177
-0.227
-0.308
-0.249
0.414
37.532
284.132
37.626
77.384
62.686
2.358
-0.250
-0.264
0.077
2.922
4.447
25.756
0.673
-0.168
-0.098
-0.061
-0.044
-0.036
-0.031
-0.028
-0.023
-0.017
-0.013
-0.008
-0.003
-0.003
0.
0.
0.
0.
0.
0.
0.
0.
0.
0.
0.
0.
0.
0.
0.
0.
0.
0.001
0.001
-0.004
-0.014
-0.036
-0.074
-0.206
2.433
7.703
-0.375
-0.274
1.611
245.657
5829.889
231.026
447.455
353.727
6.780
-0.304
-0.315
1.415
27.573
27.778
12.892
1.498
-0.301
-0.166
-0.100
-0.073
-0.061
-0.057
-0.053
-0.044
-0.033
-0.022
-0.014
-0.008
-0.003
0.
0.
0.
0.
0.
0.
0.
0.
0.
0.
0.
0.
0.
0.
0.
0.
0.
0.001
0.001
-0.004
-0.014
-0.033
-0.073
-0.256
0.641
2.825
-0.402
-0.241
0.222
25.777
173.178
29.408
31.690
25.716
0.952
-0.480
-0.424
0.578
11.697
11.466
1.690
-0.322
-0.664
-0.249
-0.157
-0.125
-0.111
-0.102
-0.091
-0.077
-0.052
-0.034
-0.020
-0.012
-0.006
0.
0.
0.
0.
0.
0.
0.
0.
0.
0.
0.
0.
0.
0.
0.
0.
0.
0.001
0.001
-0.003
-0.010
-0.026
-0.059
-0.143
-0.359
-0.424
-0.308
-0.241
-0.266
0.139
1.037
0.120
-0.120
0.622
0.343
-0.428
-0.560
-0.459
0.054
0.049
-0.542
-0.818
-0.522
-0.287
-0.227
-0.201
-0.185
-0.168
-0.149
-0.116
-0.080
-0.049
-0.027
-0.015
-0.008
0.
0.
0.
0.
0.
0.
0.
0.
0.
0.
0.
0.
0.
0.
0.
0.
0.
0.000
0.001
-0.001
-0.007
-0.017
-0.035
-0.070
-0.124
-0.165
-0.179
-0.206
-0.245
-0.304
-0.424
-0.665
7.659
206.475
156.693
10.129
-0.342
-0.624
-0.501
0.363
0.893
-0.257
-0.414
-0.388
-0.350
-0.303
-0.246
-0.209
-0.179
-0.150
-0.100
-0.058
-0.033
-0.017
-0.008
0.
0.
0.
0.
0.
0.
0.
0.
0.
0.
0.
0.
0.
0.
0.
0.
0.
0.
0.001
-0.001
-0.005
-0.009
-0.019
-0.033
-0.061
-0.090
-0.117
-0.147
-0.185
-0.256
-0.376
0.152
214.183
100127.734
97798.461
214.855
4.036
-0.502
2.032
65.519
172.527
13.507
-0.346
-0.813
-0.925
-0.528
-0.309
-0.175
-0.176
-0.158
-0.111
-0.060
-0.033
-0.017
-0.009
0.
0.
0.
0.
0.
0.
0.
0.
0.
0.
0.
0.
0.
0.
0.
0.
0.
0.
0.
0.001
-0.001
-0.005
-0.009
-0.016
-0.033
-0.050
-0.071
-0.105
-0.144
-0.208
-0.312
0.147
123.030
100092.352
26906.520
370.149
15.250
0.983
24.499
1580.441
102193.445
980.873
0.954
-0.864
-0.936
-0.792
-0.390
-0.225
-0.187
-0.152
-0.102
-0.054
-0.029
-0.016
-0.008
0.
0.
0.
0.
0.
0.
0.
0.
0.
0.
0.
0.
0.
0.
0.
0.
0.
0.
0.
0.
0.000
-0.002
-0.005
-0.008
-0.019
-0.032
-0.050
-0.081
-0.124
-0.177
-0.264
-0.306
3.097
62.937
172.488
55.135
2.610
1.817
39.039
36554.090
102214.766
800.158
7.684
13.498
8.240
0.165
-0.407
-0.297
-0.196
-0.137
-0.081
-0.045
-0.024
-0.013
-0.005
0.
0.
0.
0.
0.
0.
0.
0.
0.
0.
0.
0.
0.
0.
0.
0.
0.
0.
0.
0.
0.
0.
-0.001
-0.005
-0.012
-0.022
-0.039
-0.070
-0.110
-0.155
-0.220
-0.302
-0.324
0.169
1.644
0.574
0.104
1.833
10.883
217.294
58.751
18.393
1063.164
5654.136
5846.352
33.689
-0.149
-0.302
-0.188
-0.106
-0.062
-0.034
-0.018
-0.009
-0.004
0.
0.
0.
0.
0.
0.
0.
0.
0.
0.
0.
0.
0.
0.
0.
0.
0.
0.
0.
0.
0.
0.
0.001
-0.001
-0.008
-0.018
-0.031
-0.061
-0.100
-0.138
-0.188
-0.251
-0.297
-0.352
-0.430
-0.462
0.536
5.659
11.290
4.702
-0.082
32.732
9447.593
111370.031
100556.367
267.079
1.860
-0.262
-0.171
-0.084
-0.047
-0.023
-0.012
-0.007
0.
0.
0.
0.
0.
0.
0.
0.
0.
0.
0.
0.
0.
0.
0.
0.
0.
0.
0.
0.
0.
0.
0.
0.001
-0.002
-0.006
-0.016
-0.028
-0.056
-0.097
-0.119
-0.168
-0.217
-0.213
-0.248
-0.328
-0.375
0.684
69.191
762.795
64.008
0.205
2.984
114.622
2395.010
101710.164
12585.157
14.636
-0.162
-0.154
-0.072
-0.038
-0.014
-0.008
-0.001
0.
0.
0.
0.
0.
0.
0.
0.
0.
0.
0.
0.
0.
0.
0.
0.
0.
0.
0.
0.
0.
0.
0.
0.001
-0.001
-0.006
-0.011
-0.027
-0.048
-0.079
-0.091
-0.116
-0.148
-0.141
-0.157
-0.218
-0.272
3.594
1566.363
100003.367
1441.934
3.331
-0.659
2.852
1035.697
154101.016
2752.403
10.156
-0.143
-0.130
-0.056
-0.022
-0.009
-0.002
0.
0.
0.
0.
0.
0.
0.
0.
0.
0.
0.
0.
0.
0.
0.
0.
0.
0.
0.
0.
0.
0.
0.
0.
0.001
-0.001
-0.005
-0.011
-0.019
-0.033
-0.049
-0.062
-0.073
-0.081
-0.085
-0.099
-0.141
-0.191
1.299
172.454
3387.118
172.403
0.976
-0.569
0.033
71.335
1992.973
88.032
0.754
-0.153
-0.095
-0.038
-0.013
-0.003
0.
0.
0.
0.
0.
0.
0.
0.
0.
0.
0.
0.
0.
0.
0.
0.
0.
0.
0.
0.
0.
0.
0.
0.
0.
0.001
-0.002
-0.002
-0.010
-0.015
-0.024
-0.030
-0.036
-0.035
-0.039
-0.047
-0.060
-0.088
-0.126
-0.088
1.819
6.947
1.666
-0.210
-0.321
-0.288
0.288
2.275
0.422
-0.143
-0.119
-0.052
-0.020
-0.007
-0.002
0.
0.
0.
0.
0.
0.
0.
0.
0.
0.
0.
0.
0.
0.
0.
0.
0.
0.
0.
0.
0.
0.
0.
0.
0.
0.000
-0.001
-0.002
-0.006
-0.010
-0.017
-0.019
-0.021
-0.018
-0.018
-0.022
-0.029
-0.046
-0.074
-0.100
-0.117
-0.117
-0.154
-0.166
-0.171
-0.173
-0.164
-0.152
-0.133
-0.102
-0.057
-0.025
-0.010
-0.003
-0.002
0.
0.
0.
0.
0.
0.
0.
0.
0.
0.
0.
0.
0.000
0.000
-0.001
-0.002
-0.002
0.
0.
0.
0.
0.
0.
0.
0.
0.
-0.001
-0.001
-0.002
-0.005
-0.010
-0.011
-0.010
-0.007
-0.005
-0.011
-0.016
-0.025
-0.040
-0.062
-0.078
-0.092
-0.098
-0.097
-0.091
-0.089
-0.086
-0.082
-0.063
-0.042
-0.023
-0.010
-0.004
-0.002
0.
0.
0.
0.
0.
0.
0.
0.
0.
0.000
0.000
0.
0.
0.000
-0.002
-0.002
-0.002
-0.002
-0.002
0.
0.
0.
0.
0.
0.
0.
0.
0.
-0.001
-0.001
-0.002
-0.003
-0.003
-0.002
-0.002
0.
0.000
-0.006
-0.010
-0.015
-0.025
-0.036
-0.045
-0.048
-0.051
-0.052
-0.050
-0.046
-0.036
-0.025
-0.013
-0.007
-0.004
-0.002
0.000
0.
0.
0.
0.
0.
0.
0.
0.
0.
0.000
0.000
0.
0.000
-0.001
-0.002
-0.002
-0.003
-0.003
-0.002
-0.002
0.
0.
0.
0.
0.
0.
0.
0.
0.
-0.002
-0.001
-0.002
-0.001
-0.001
0.000
0.002
0.002
0.
-0.004
-0.006
-0.010
-0.013
-0.023
-0.025
-0.028
-0.030
-0.026
-0.021
-0.014
-0.009
-0.005
-0.004
-0.002
0.000
0.
0.
0.
0.
0.
0.
0.
0.
0.
0.
0.000
0.000
0.
0.000
-0.002
-0.002
-0.003
-0.003
-0.003
-0.002
-0.002
0.
0.
0.
0.
0.
0.
0.
0.
0.
0.
0.
-0.002
-0.001
0.001
0.001
0.001
0.001
0.001
-0.001
-0.002
-0.003
-0.006
-0.010
-0.014
-0.012
-0.015
-0.014
-0.013
-0.009
-0.005
-0.004
-0.001
0.
0.
0.
0.
0.
0.
0.
0.
0.
0.
0.
0.
0.
0.
0.
0.000
-0.001
-0.002
-0.002
-0.003
-0.003
-0.002
-0.002
0.
0.
0.
0.
0.
0.
0.
0.
0.
0.
0.
0.
0.
0.
0.
0.
0.
0.
0.001
0.000
0.000
-0.001
-0.004
-0.007
-0.006
-0.009
-0.008
-0.008
-0.006
-0.003
-0.002
0.000
0.
0.
0.
0.
0.
0.
0.
0.
0.
0.
0.
0.
0.
0.
0.
0.000
0.
-0.002
-0.002
-0.002
-0.002
-0.002
0.
0.
0.
0.
0.
0.
0.
0.
0.
0.
0.
0.
0.
0.
0.
0.
0.
0.
0.
0.
0.
0.
0.001
-0.001
-0.002
-0.004
-0.004
-0.005
-0.004
-0.004
-0.003
-0.002
0.
0.
0.
0.
0.
0.
0.
0.
0.
0.
0.
0.
0.
0.
0.
0.
0.
0.
0.
-0.002
-0.002
-0.002
0.
0.
0.
0.
0.
0.
0.
0.
0.
0.
0.
0.
0.
0.
0.
0.
0.
0.
0.
0.
0.
0.
0.
0.
0.
-0.002
-0.002
-0.003
-0.003
-0.003
-0.002
-0.002
0.000
0.
0.
0.
0.
0.
0.
0.
0.
0.
0.
0.
0.
0.
0.
0.
0.
0.
0.
0.
0.
0.
0.
0.
0.
0.
0.
0.
0.
0.
0.
0.
0.
0.
0.
0.
0.
0.
0.
0.
0.
0.
0.
0.
0.
0.
0.
0.
0.
-0.002
-0.002
-0.002
-0.002
-0.002
0.
0.
0.
0.
0.
0.
0.
0.
0.
0.
0.
0.
0.
0.
0.
0.
0.
0.
0.
0.
0.
0.
0.
0.
0.
0.
0.
0.
0.
0.
0.
0.
0.
0.
0.
0.
0.
0.
0.
0.
0.
0.
0.
0.
0.
0.
0.
0.
0.
0.
0.
0.
0.
0.
0.
0.
0.
0.
0.
0.
0.
0.
0.
0.
0.
0.
0.
0.
0.
0.
0.
0.
0.
0.
0.
0.
0.
0.
0.
0.
0.
0.
0.
0.
0.
0.
0.
0.
0.
0.
0.
0.
0.
0.
0.
0.
0.
0.
0.
0.
0.
0.
0.
0.
0.
0.
0.
0.
0.
0.
0.
0.
0.
0.
0.
0.
0.
0.
0.
0.
0.
0.
0.
0.
0.
0.
0.
0.
0.
0.
0.
0.
0.
0.
0.
0.
0.
0.
0.
0.
0.
0.
0.
0.
0.
0.
0.
0.
0.
0.
0.
0.
0.
0.
0.
0.
0.
0.
0.
0.
0.
0.
0.
0.
0.
0.
0.
0.
0.
0.
0.
0.
0.
0.
0.
0.
0.
0.
0.
0.
0.
0.
0.
0.
0.
0.
0.
0.
0.
0.
0.
0.
0.
0.
0.
0.
0.
0.
0.
0.
0.
0.
0.
0.
0.
0.
0.
0.
0.
0.
0.
0.
0.
0.
0.
0.
0.
0.
0.
0.
0.
0.
0.
0.
0.
0.
0.
0.
0.
0.
0.
0.
0.
0.
0.
0.
0.
0.
0.
0.
0.
0.
0.
0.
0.
0.
0.
0.
0.
0.
0.
0.
0.
0.
0.
0.
0.
0.
0.
0.
0.
0.
0.
0.
0.
0.
0.
0.
0.
0.
0.
0.
0.
0.
0.
0.
0.
0.
0.
0.
0.
0.
0.
0.
0.
0.
0.
0.
0.
0.
0.
0.
0.
0.
0.
0.
0.
0.
0.
0.
0.
0.
0.
0.
0.
0.
0.
0.
0.
0.
0.
0.
0.
0.
0.
0.
0.
0.
0.
0.
0.
0.
0.
0.
0.
0.
0.
0.
0.
0.
0.
0.
0.
0.
0.
0.
0.
0.
0.
0.
0.
0.
0.
0.
0.
0.
0.
0.
0.
0.
0.
0.
0.
0.
0.
0.
0.
0.
0.
0.
0.
0.
0.
0.
0.
0.
0.
0.
0.
0.
0.
0.
0.
0.
0.
0.
0.
0.
0.
0.
0.
0.
0.
0.
0.
0.
0.
0.
0.
0.
0.
0.
0.
0.
0.
0.
0.
0.
0.
0.
0.
0.
0.
0.
0.
0.
0.
0.
0.
0.
0.
0.
0.
0.
0.
0.
0.
0.
0.
0.
0.
0.
0.
0.
0.
0.
0.
0.
0.
0.
0.
0.
0.
0.
0.
0.
0.
0.
0.
0.
0.
0.
0.
0.
0.
0.
0.
0.
0.
0.
0.
0.
0.
0.
0.
0.
0.
0.
0.
0.
0.
0.
0.
0.
0.
0.
0.
0.
0.
0.
0.
0.
0.
0.
0.
0.
0.
0.
0.
0.
0.
0.
0.
0.
0.
0.
0.
0.
0.
0.
0.
0.
0.
0.
0.
0.
0.
0.
0.
0.
0.
0.
0.
0.
0.
0.
0.
0.
0.
0.
0.
0.
0.
0.
0.
0.
0.
0.
0.
0.
0.
0.
0.
0.
0.
0.
0.
0.
0.
0.
0.
0.
0.
0.
0.
0.
0.
0.
0.
0.
0.
0.
0.
0.
0.
0.
0.
0.
0.
0.
0.
0.
0.
0.
0.
0.
0.
0.
0.
0.
0.
0.
0.
0.
0.
0.
0.
0.
0.
0.
0.
0.
0.
0.
0.
0.
0.
0.
0.
0.
0.
0.
0.
0.
0.
0.
0.
0.
0.
0.
0.
0.
0.
0.
0.
0.
0.
0.
0.
0.
0.
0.
0.
0.
0.
0.
0.
0.
0.
0.
0.
0.
0.
0.
0.
0.
0.
0.
0.
0.
0.
0.
0.
0.
0.
0.
0.
0.
0.
0.
0.
0.
0.
0.
0.
0.
0.
0.
0.
0.
0.
0.
0.
0.
0.
0.
0.
0.
0.
0.
0.
0.
0.
0.
0.
0.
0.
0.
0.
0.
0.
0.
0.
0.
0.
0.
0.
0.
0.
0.
0.
0.
0.
0.
0.
0.
0.
0.
0.
0.
0.
0.
0.
0.
0.
0.
0.
0.
0.
0.
0.
0.
0.
0.
0.
0.
0.
0.
0.
0.
0.
0.
0.
0.
0.
0.
0.
0.
0.
0.
0.
0.
0.
0.
0.
0.
0.
0.
0.
0.
0.
0.
0.
0.
0.
0.
0.
0.
0.
0.
0.
0.
0.
0.
0.
0.
0.
0.
0.
0.
0.
0.
0.
0.
0.
0.
0.
0.
0.
0.
0.
0.
0.
0.
0.
0.
0.
0.
0.
0.
0.
0.
0.
0.
0.
0.
0.
0.
0.
0.
0.
0.
0.
0.
0.
0.
0.
0.
0.
0.
0.
0.
0.
0.
0.
0.
0.
0.
0.
0.
0.
0.
0.
0.
0.
0.
0.
0.
0.
0.
0.
0.
0.
0.
0.
0.
0.
0.
0.
0.
0.
0.
0.
0.
0.
0.
0.
0.
0.
0.
0.
0.
0.
0.
0.
0.
0.
0.
0.
0.
0.
0.
0.
0.
0.
0.
0.
0.
0.
0.
0.
0.
0.
0.
0.
0.
0.
0.
0.
0.
0.
0.
0.
0.
0.
0.
0.
0.
0.
0.
0.
0.
0.
0.
0.
0.
0.
0.
0.
0.
0.
0.
0.
0.
0.
0.
0.
0.
0.
0.
0.
0.
0.
0.
0.
0.
0.
0.
0.
0.
0.
0.
0.
0.
0.
0.
0.
0.
0.
0.
0.
0.
0.
0.
0.
0.
0.
0.
0.
0.
0.
0.
0.
0.
0.
0.
0.
0.
0.
0.
0.
0.
0.
0.
0.
0.
0.
0.
0.
0.
0.
0.
0.
0.
0.
0.
0.
0.
0.
0.
0.
0.
0.
0.
0.
0.
0.
0.
0.
0.
0.
0.
0.
0.
0.
0.
0.
0.
0.
0.
0.
0.
0.
0.
0.
0.
0.
0.
0.
0.
0.
0.
0.
0.
0.
0.
0.
0.
0.
0.
0.
0.
0.
0.
0.
0.
0.
0.
0.
0.
0.
0.
0.
0.
0.
0.
0.
0.
0.
0.
0.
0.
0.
0.
0.
0.
0.
0.
0.
0.
0.
0.
0.
0.
0.
0.
0.
0.
0.
0.
0.
0.
0.
0.
0.
0.
0.
0.
0.
0.
0.
0.
0.
0.
0.
0.
0.
0.
0.
0.
0.
0.
0.
0.
0.
0.
0.
0.
0.
0.
0.
0.
0.
0.
0.
0.
0.
0.
0.
0.
0.
0.
0.
0.
0.
0.
0.
0.
0.
0.
0.
0.
0.
0.
0.
0.
0.
0.
0.
0.
0.
0.
0.
0.
0.
0.
0.
0.
0.
0.
0.
0.
0.
0.
0.
0.
0.
0.
0.
0.
0.
0.
0.
0.
0.
0.
0.
0.
0.
0.
0.
0.
0.
0.
0.
0.
0.
0.
0.
0.
0.
0.
0.
0.
0.
0.
0.
0.
0.
0.
0.
0.
0.
0.
0.
0.
0.
0.
0.
0.
0.
0.
0.
0.
0.
0.
0.
0.
0.
0.
0.
0.
0.
0.
0.
0.
0.
0.
0.
0.
0.
0.
0.
0.
0.
0.
0.
0.
0.
0.
0.
0.
0.
0.
0.
0.
0.
0.
0.
0.
0.
0.
0.
0.
0.
0.
0.
0.
0.
0.
0.
0.
0.
0.
0.
0.
0.
0.
0.
0.
0.
0.
0.
0.
0.
0.
0.
0.
0.
0.
0.
0.
0.
0.
0.
0.
0.
0.
0.
0.
0.
0.
0.
0.
0.
0.
0.
0.
0.
0.
0.
0.
0.
0.
0.
0.
0.
0.
0.
0.
0.
0.
0.
0.
0.
0.
0.
0.
0.
0.
0.
0.
0.
0.
0.
0.
0.
0.
0.
0.
0.
0.
0.
0.
0.
0.
0.
0.
0.
0.
0.
0.
0.
0.
0.
0.
0.
0.
0.
0.
0.
0.
0.
0.
0.
0.
0.
0.
0.
0.
0.
0.
0.
0.
0.
0.
0.
0.
0.
0.
0.
0.
0.
0.
0.
0.
0.
0.
0.
0.
0.
0.
0.
0.
0.
0.
0.
0.
0.
0.
0.
0.
0.
0.
0.
0.
0.
0.
0.
0.
0.
0.
0.
0.
0.
0.
0.
0.
0.
0.
0.
0.
0.
0.
0.
0.
0.
0.
0.
0.
0.
0.
0.
0.
0.
0.
0.
0.
0.
0.
0.
0.
0.
0.
0.
0.
0.
0.
0.
0.
0.
0.
0.
0.
0.
0.
0.
0.
0.
0.
0.
0.
0.
0.
0.
0.
0.
0.
0.
0.
0.
0.
0.
0.
0.
0.
0.
0.
0.
0.
0.
0.
0.
0.
0.
0.
0.
0.
0.
0.
0.
0.
0.
0.
0.
0.
0.
0.
0.
0.
0.
0.
0.
0.
0.
0.
0.
0.
0.
0.
0.
0.
0.
0.
0.
0.
0.
0.
0.
0.
0.
0.
0.
0.
0.
0.
0.
0.
0.
0.
0.
0.
0.
0.
0.
0.
0.
0.
0.
0.
0.
0.
0.
0.
0.
0.
0.
0.
0.
0.
0.
0.
0.
0.
0.
0.
0.
0.
0.
0.
0.
0.
0.
0.
0.
0.
0.
0.
0.
0.
0.
0.
0.
0.
0.
0.
0.
0.
0.
0.
0.
0.
0.
0.
0.
0.
0.
0.
0.
0.
0.
0.
0.
0.
0.
0.
0.
0.
0.
0.
0.
0.
0.
0.
0.
0.
0.
0.
0.
0.
0.
0.
0.
0.
0.
0.
0.
0.
0.
0.
0.
0.
0.
0.
0.
0.
0.
0.
0.
0.
0.
0.
0.
0.
0.
0.
0.
0.
0.
0.
0.
0.
0.
0.
0.
0.
0.
0.
0.
0.
0.
0.
0.
0.
0.
0.
0.
0.
0.
0.
0.
0.
0.
0.
0.
0.
0.
0.
0.
0.
0.
0.
0.
0.
0.
0.
0.
0.
0.
0.
0.
0.
0.
0.
0.
0.
0.
0.
0.
0.
0.
0.
0.
0.
0.
0.
0.
0.
0.
0.
0.
0.
0.
0.
0.
0.
0.
0.
0.
0.
0.
0.
0.
0.
0.
0.
0.
0.
0.
0.
0.
0.
0.
0.
0.
0.
0.
0.
0.
0.
0.
0.
0.
0.
0.
0.
0.
0.
0.
0.
0.
0.
0.
0.
0.
0.
0.
0.
0.
0.
0.
0.
0.
0.
0.
0.
0.
0.
0.
0.
0.
0.
0.
0.
0.
0.
0.
0.
0.
0.
0.
0.
0.
0.
0.
0.
0.
0.
0.
0.
0.
0.
0.
0.
0.
0.
0.
0.
0.
0.
0.
0.
0.
0.
0.
0.
0.
0.
0.
0.
0.
0.
0.
0.
0.
0.
0.
0.
0.
0.
0.
0.
0.
0.
0.
0.
0.
0.
0.
0.
0.
0.
0.
0.
0.
0.
0.
0.
0.
0.
0.
0.
0.
0.
0.
0.
0.
0.
0.
0.
0.
0.
0.
0.
0.
0.
0.
0.
0.
0.
0.
0.
0.
0.
0.
0.
0.
0.
0.
0.
0.
0.
0.
0.
0.
0.
0.
0.
0.
0.
0.
0.
0.
0.
0.
0.
0.
0.
0.
0.
0.
0.
0.
0.
0.
0.
0.
0.
0.
0.
0.
0.
0.
0.
0.
0.
0.
0.
0.
0.
0.
0.
0.
0.
0.
0.
0.
0.
0.
0.
0.
0.
0.
0.
0.
0.
0.
0.
0.
0.
0.
0.
0.
0.
0.
0.
0.
0.
0.
0.
0.
0.
0.
0.
0.
0.
0.
0.
0.
0.
0.
0.
0.
0.
0.
0.
0.
0.
0.
0.
0.
0.
0.
0.
0.
0.
0.
0.
0.
0.
0.
0.
0.
0.
0.
0.
0.
0.
0.
0.
0.
0.
0.
0.
0.
0.
0.
0.
0.
0.
0.
0.
0.
0.
0.
0.
0.
0.
0.
0.
0.
0.
0.
0.
0.
0.
0.
0.
0.
0.
0.
0.
0.
0.
0.
0.
0.
0.
0.
0.
0.
0.
0.
0.
0.
0.
0.
0.
0.
0.
0.
0.
0.
0.
0.
0.
0.
0.
0.
0.
0.
0.
0.
0.
0.
0.
0.
0.
0.
0.
0.
0.
0.
0.
0.
0.
0.
0.
0.
0.
0.
0.
0.
0.
0.
0.
0.
0.
0.
0.
0.
0.
0.
0.
0.
0.
0.
0.
0.
0.
0.
0.
0.
0.
0.
0.
0.
0.
0.
0.
0.
0.
0.
0.
0.
0.
0.
0.
0.
0.
0.
0.
0.
0.
0.
0.
0.
0.
0.
0.
0.
0.
0.
0.
0.
0.
0.
0.
0.
0.
0.
0.
0.
0.
0.
0.
0.
0.
0.
0.
0.
0.
0.
0.
0.
0.
0.
0.
0.
0.
0.
0.
0.
0.
0.
0.
0.
0.
0.
0.
0.
0.
0.
0.
0.
0.
0.
0.
0.
0.
0.
0.
0.
0.
0.
0.
0.
0.
0.
0.
0.
0.
0.
0.
0.
0.
0.
0.
0.
0.
0.
0.
0.
0.
0.
0.
0.
0.
0.
0.
0.
0.
0.
0.
0.
0.
0.
0.
0.
0.
0.
0.
0.
0.
0.
0.
0.
0.
0.
0.
0.
0.
0.
0.
0.
0.
0.
0.
0.
0.
0.
0.
0.
0.
0.
0.
0.
0.
0.
0.
0.
0.
0.
0.
0.
0.
0.
0.
0.
0.
0.
0.
0.
0.
0.
0.
0.
0.
0.
0.
0.
0.
0.
0.
0.
0.
0.
0.
0.
0.
0.
0.
0.
0.
0.
0.
0.
0.
0.
0.
0.
-0.002
-0.002
-0.003
-0.003
-0.002
-0.002
0.
0.
0.
0.
0.
0.
0.
0.
0.
0.
0.
0.
0.
0.
0.
0.
0.
0.
0.
0.
0.
0.
0.
0.
0.
0.
0.
0.
0.
0.
0.
0.
0.
0.
0.
0.
0.
0.
0.
0.
0.
0.
0.
0.
0.
0.
0.
-0.001
-0.005
-0.005
-0.006
-0.006
-0.006
-0.005
-0.003
-0.002
0.
0.
0.
0.
0.
0.
0.
0.001
0.
0.
0.
0.
0.
0.
0.
0.
0.
0.
0.
0.
0.
0.
0.
0.
0.
0.
0.
0.
0.
0.
0.
0.
0.
0.
0.
0.
0.
0.
0.
0.
0.
0.
0.
0.
-0.001
-0.001
-0.007
-0.009
-0.010
-0.011
-0.010
-0.010
-0.010
-0.008
-0.005
-0.004
0.
0.
0.001
0.001
0.002
0.001
0.001
0.001
0.002
0.001
0.
0.
0.
0.
0.
0.
0.
0.
0.
0.
0.
0.
0.
0.
0.
0.
0.
0.
0.
0.
0.
0.
0.
0.
0.
0.
0.
0.
0.
0.
0.
0.000
0.000
-0.002
-0.009
-0.012
-0.018
-0.023
-0.027
-0.028
-0.032
-0.027
-0.025
-0.019
-0.014
-0.009
-0.002
-0.003
-0.003
-0.003
-0.002
0.000
0.000
0.002
0.002
0.001
0.001
0.
0.
0.
0.
0.
0.
0.
0.
0.
0.
0.
0.
0.
0.
0.
0.
0.
0.
0.
0.
0.
0.
0.
0.
0.
0.
0.
0.
0.001
0.000
-0.002
-0.007
-0.019
-0.025
-0.034
-0.043
-0.050
-0.055
-0.055
-0.048
-0.042
-0.037
-0.030
-0.026
-0.020
-0.017
-0.014
-0.011
-0.011
-0.006
-0.006
-0.004
-0.001
0.002
0.001
0.001
0.
0.
0.
0.
0.
0.
0.
0.
0.
0.
0.
0.
0.
0.
0.
0.
0.
0.
0.
0.
0.
0.
0.
0.
0.
0.
0.001
0.001
-0.002
-0.011
-0.019
-0.029
-0.042
-0.056
-0.068
-0.079
-0.086
-0.091
-0.091
-0.081
-0.073
-0.068
-0.058
-0.048
-0.041
-0.038
-0.037
-0.033
-0.031
-0.022
-0.012
-0.006
-0.002
0.000
0.001
0.
0.
-0.001
-0.001
0.
0.
0.
0.
0.
0.
0.
0.
0.
0.
0.
0.
0.
0.
0.
0.
0.
0.
0.
0.
0.
0.000
0.001
0.001
-0.007
-0.017
-0.030
-0.049
-0.072
-0.096
-0.113
-0.126
-0.141
-0.158
-0.170
-0.172
-0.156
-0.134
-0.110
-0.090
-0.082
-0.082
-0.089
-0.107
-0.118
-0.080
-0.042
-0.020
-0.011
-0.004
-0.001
0.000
-0.002
-0.002
-0.002
-0.002
-0.001
0.
0.
0.
0.
0.
0.
0.
0.
0.
0.
0.
0.
0.
0.
0.
0.
0.
0.
0.
0.001
0.001
-0.003
-0.013
-0.026
-0.049
-0.087
-0.127
-0.164
-0.194
-0.210
-0.222
-0.234
-0.221
-0.236
-0.197
-0.184
-0.179
-0.169
-0.167
-0.165
-0.190
-0.452
-0.549
-0.467
-0.117
-0.049
-0.026
-0.018
-0.014
-0.009
-0.009
-0.009
-0.005
-0.004
-0.003
-0.002
0.
0.
0.
0.
0.
0.
0.
0.
0.
0.
0.
0.
0.
0.
0.
0.
0.
0.
0.001
0.001
-0.006
-0.017
-0.041
-0.089
-0.130
-0.086
-0.124
-0.254
-0.302
-0.234
2.308
9.906
3.544
9.594
8.232
0.369
-0.264
-0.263
-0.140
0.581
3.532
396.334
1.481
-0.222
-0.093
-0.053
-0.039
-0.031
-0.029
-0.026
-0.019
-0.015
-0.012
-0.006
-0.003
-0.002
0.
0.
0.
0.
0.
0.
0.
0.
0.
0.
0.
0.
0.
0.
0.
0.
0.000
0.001
-0.001
-0.007
-0.022
-0.060
-0.142
0.334
9.509
11.714
0.777
-0.262
2.101
442.256
15263.328
459.285
7743.114
5315.910
24.165
-0.222
-0.243
5.291
162.269
594.543
102313.094
196.688
0.162
-0.146
-0.100
-0.069
-0.058
-0.055
-0.052
-0.045
-0.032
-0.022
-0.014
-0.007
-0.004
0.
0.
0.
0.
0.
0.
0.
0.
0.
0.
0.
0.
0.
0.
0.
0.
0.000
0.001
-0.001
-0.009
-0.024
-0.067
-0.120
3.541
5347.735
65963.063
12.371
3.184
7.834
11339.395
100107.211
17148.064
100825.961
100004.977
99.355
0.009
1.233
61.157
34953.004
26243.342
39536.918
2550.884
0.258
-0.287
-0.173
-0.125
-0.109
-0.109
-0.108
-0.091
-0.066
-0.041
-0.024
-0.013
-0.006
0.
0.
0.
0.
0.
0.
0.
0.
0.
0.
0.
0.
0.
0.
0.
0.
0.000
0.001
-0.001
-0.007
-0.021
-0.057
-0.091
1.680
962.606
5191.941
23.855
25.516
2.628
245.971
5880.294
2079.813
1434.417
889.313
10.685
-0.078
4.778
30.688
3104.858
2623.201
1549.671
1446.932
-0.694
-0.425
-0.264
-0.226
-0.208
-0.202
-0.178
-0.144
-0.104
-0.070
-0.037
-0.019
-0.009
0.
0.
0.
0.
0.
0.
0.
0.
0.
0.
0.
0.
0.
0.
0.
0.
0.
0.001
-0.001
-0.006
-0.017
-0.043
-0.081
-0.059
0.946
1.767
3.927
4.747
-0.007
1.172
6.479
11.222
6.411
2.335
-0.141
-0.538
1.006
2.039
10.016
9.177
0.387
-0.783
-0.615
-0.105
-0.324
-0.335
-0.309
-0.274
-0.238
-0.196
-0.145
-0.090
-0.052
-0.024
-0.013
0.
0.
0.
0.
0.
0.
0.
0.
0.
0.
0.
0.
0.
0.
0.
0.
0.
0.001
0.001
-0.005
-0.012
-0.026
-0.060
-0.103
-0.154
-0.181
-0.162
-0.209
-0.363
-0.452
-0.536
-0.516
3.998
77.361
51.708
2.735
-0.626
-0.584
-0.237
3.339
5.392
0.359
1.229
1.057
-0.383
-0.427
-0.078
1.346
0.255
-0.203
-0.177
-0.106
-0.061
-0.030
-0.014
0.
0.
0.
0.
0.
0.
0.
0.
0.
0.
0.
0.
0.
0.
0.
0.
0.
0.
0.001
-0.001
-0.007
-0.015
-0.030
-0.061
-0.105
-0.150
-0.187
-0.233
-0.304
-0.393
-0.523
-0.181
82.143
25488.355
10060.958
329.542
2.934
1.725
25.619
1453.743
5319.290
55.544
0.491
-0.180
-0.734
-0.568
3.271
35.438
7.038
-0.109
-0.186
-0.114
-0.061
-0.030
-0.014
0.
0.
0.
0.
0.
0.
0.
0.
0.
0.
0.
0.
0.
0.
0.
0.
0.
0.
0.000
0.001
-0.004
-0.008
-0.013
-0.031
-0.055
-0.082
-0.119
-0.173
-0.239
-0.324
-0.455
-0.192
54.616
9475.735
103429.234
54107.156
22.827
39.370
5887.299
103409.578
100284.313
576.986
0.876
56.113
793.344
0.098
1.905
20.344
4.138
-0.150
-0.181
-0.103
-0.052
-0.027
-0.014
0.
0.
0.
0.
0.
0.
0.
0.
0.
0.
0.
0.
0.
0.
0.
0.
0.
0.
0.
0.001
-0.001
-0.004
-0.006
-0.019
-0.031
-0.052
-0.089
-0.144
-0.207
-0.287
-0.396
-0.465
3.060
186.227
22959.150
2015.978
9.526
91.739
54166.262
24654.363
6098.379
75.178
19.193
245.953
3560.674
4.254
-0.374
0.081
-0.119
-0.210
-0.149
-0.079
-0.039
-0.021
-0.011
0.
0.
0.
0.
0.
0.
0.
0.
0.
0.
0.
0.
0.
0.
0.
0.
0.
0.
0.
0.
0.
0.000
-0.001
-0.013
-0.022
-0.041
-0.074
-0.138
-0.197
-0.244
-0.346
-0.467
-0.417
2.212
15.357
8.834
181.785
315.202
4105.324
26585.914
511.426
41.671
16899.467
21139.871
225.743
6.638
-0.445
-0.405
-0.259
-0.170
-0.098
-0.056
-0.026
-0.017
-0.008
0.
0.
0.
0.
0.
0.
0.
0.
0.
0.
0.
0.
0.
0.
0.
0.
0.
0.
0.
0.
0.
0.
0.001
-0.006
-0.019
-0.035
-0.070
-0.156
-0.239
-0.224
-0.429
-0.743
-0.548
-0.484
-0.493
3.572
379.495
2228.054
7333.954
1287.627
1288.813
122.309
100051.375
101176.141
740.244
16.918
-0.122
-0.356
-0.211
-0.115
-0.064
-0.037
-0.018
-0.011
-0.005
0.
0.
0.
0.
0.
0.
0.
0.
0.
0.
0.
0.
0.
0.
0.
0.
0.
0.
0.
0.
0.
0.
0.000
-0.006
-0.018
-0.034
-0.073
-0.222
-0.445
-0.141
-0.235
-0.713
-0.636
-0.398
-0.454
-0.187
10.873
382.287
5026.656
302.275
7.473
8.586
519.933
695.768
735.953
89.984
1.085
-0.279
-0.167
-0.084
-0.044
-0.024
-0.012
-0.005
0.
0.
0.
0.
0.
0.
0.
0.
0.
0.
0.
0.
0.
0.
0.
0.
0.
0.
0.
0.
0.
0.
0.
-0.001
-0.006
-0.014
-0.033
-0.071
-0.201
-0.398
-0.118
-0.125
-0.480
-0.384
-0.263
-0.328
-0.354
7.203
5936.316
101853.320
5460.238
21.119
-0.076
1.822
877.564
100100.180
1059.902
1.814
-0.214
-0.132
-0.063
-0.030
-0.012
-0.003
-0.001
0.
0.
0.
0.
0.
0.
0.
0.
0.
0.
0.
0.
0.
0.
0.
0.
0.
0.
0.
0.
0.
0.
0.
-0.001
-0.004
-0.014
-0.031
-0.056
-0.109
-0.155
-0.124
-0.122
-0.177
-0.167
-0.162
-0.213
-0.271
2.036
413.878
16887.203
415.311
2.442
-1.020
-0.487
72.673
2377.307
84.793
0.260
-0.167
-0.092
-0.041
-0.015
-0.004
-0.001
0.
0.
0.
0.
0.
0.
0.
0.
0.
0.
0.
0.
0.000
0.000
0.
0.
0.
0.
0.
0.
0.
0.
0.
0.000
-0.001
-0.005
-0.013
-0.026
-0.043
-0.066
-0.086
-0.085
-0.083
-0.092
-0.092
-0.098
-0.131
-0.181
-0.113
2.879
11.842
2.657
-0.386
-0.614
-0.435
0.219
2.270
0.379
-0.160
-0.114
-0.052
-0.019
-0.006
-0.001
0.
0.
0.
0.
0.
0.
0.
0.
0.
0.
0.
0.000
0.000
-0.002
-0.002
-0.002
-0.002
-0.002
-0.001
0.
0.
0.
0.
0.
0.000
-0.001
-0.003
-0.010
-0.019
-0.033
-0.045
-0.054
-0.054
-0.051
-0.049
-0.051
-0.059
-0.077
-0.115
-0.147
-0.164
-0.166
-0.219
-0.254
-0.251
-0.237
-0.209
-0.180
-0.147
-0.107
-0.057
-0.025
-0.007
-0.002
-0.001
0.
0.
0.
0.
0.
0.
0.000
-0.001
-0.002
-0.002
-0.002
-0.001
-0.002
-0.003
-0.003
-0.004
-0.004
-0.003
-0.002
-0.002
0.
0.
0.
0.
0.
-0.002
-0.002
-0.008
-0.013
-0.021
-0.030
-0.033
-0.032
-0.031
-0.027
-0.030
-0.034
-0.042
-0.062
-0.086
-0.111
-0.133
-0.145
-0.143
-0.135
-0.129
-0.120
-0.104
-0.078
-0.046
-0.025
-0.008
-0.003
-0.002
0.
0.
0.
0.
0.
0.
0.000
-0.001
-0.002
-0.002
-0.002
-0.002
-0.003
-0.004
-0.004
-0.005
-0.007
-0.007
-0.004
-0.003
-0.002
0.
0.
0.
0.
0.
0.
-0.002
-0.002
-0.009
-0.012
-0.017
-0.018
-0.018
-0.015
-0.016
-0.014
-0.019
-0.025
-0.036
-0.048
-0.060
-0.069
-0.075
-0.083
-0.086
-0.081
-0.070
-0.055
-0.039
-0.021
-0.009
-0.003
-0.002
0.000
0.
0.
0.
0.
0.
0.
0.000
-0.002
-0.002
-0.003
-0.003
-0.002
-0.004
-0.005
-0.005
-0.008
-0.009
-0.009
-0.007
-0.004
-0.003
0.
0.
0.
0.
0.
0.
-0.001
-0.002
-0.002
-0.008
-0.009
-0.010
-0.010
-0.009
-0.007
-0.005
-0.009
-0.010
-0.015
-0.020
-0.030
-0.036
-0.046
-0.052
-0.057
-0.056
-0.045
-0.032
-0.020
-0.010
-0.005
-0.003
0.
0.
0.
0.
0.
0.
0.
0.
0.
-0.002
-0.003
-0.003
-0.003
-0.003
-0.004
-0.005
-0.007
-0.009
-0.010
-0.010
-0.008
-0.006
-0.003
-0.002
0.
0.
0.
0.
0.
0.
0.
-0.002
-0.002
-0.004
-0.003
-0.006
-0.004
-0.002
-0.003
-0.004
-0.006
-0.006
-0.009
-0.015
-0.021
-0.029
-0.035
-0.039
-0.040
-0.034
-0.024
-0.013
-0.007
-0.003
-0.001
0.
0.
0.
0.
0.
0.
0.
0.
0.
-0.002
-0.003
-0.003
-0.003
-0.004
-0.006
-0.005
-0.006
-0.008
-0.010
-0.009
-0.008
-0.006
-0.003
0.000
0.
0.
0.
0.
0.
0.
0.
0.
0.
0.
0.000
-0.002
-0.003
-0.003
-0.003
-0.002
-0.003
-0.001
0.000
-0.007
-0.010
-0.015
-0.023
-0.028
-0.028
-0.024
-0.015
-0.010
-0.006
-0.002
-0.001
0.
0.
0.
0.
0.
0.
0.
0.
0.
-0.002
-0.002
-0.003
-0.003
-0.004
-0.005
-0.004
-0.003
-0.006
-0.007
-0.008
-0.006
-0.005
-0.002
0.
0.
0.
0.
0.
0.
0.
0.
0.
0.
0.
0.
0.
-0.002
-0.002
-0.002
-0.002
-0.001
0.000
0.000
-0.002
-0.003
-0.009
-0.013
-0.018
-0.018
-0.015
-0.011
-0.008
-0.005
-0.002
0.
0.
0.
0.
0.
0.
0.
0.
0.
0.
0.
-0.002
-0.002
-0.002
-0.004
-0.003
-0.002
-0.002
-0.004
-0.005
-0.005
-0.005
-0.002
-0.002
0.
0.
0.
0.
0.
0.
0.
0.
0.
0.
0.
0.
0.
0.
-0.001
-0.001
-0.001
0.
0.
0.
0.
-0.002
-0.004
-0.007
-0.009
-0.010
-0.010
-0.008
-0.005
-0.002
-0.001
0.
0.
0.
0.
0.
0.
0.
0.
0.
0.
0.
0.
0.
-0.001
0.
0.001
-0.001
-0.002
-0.002
-0.002
-0.002
-0.002
-0.002
0.
0.
0.
0.
0.
0.
0.
0.
0.
0.
0.
0.
0.
0.
0.
0.
0.
0.
0.
0.
0.
0.
-0.002
-0.002
-0.003
-0.004
-0.004
-0.004
-0.003
-0.002
-0.002
0.
0.
0.
0.
0.
0.
0.
0.
0.
0.
0.
0.
0.
0.
0.
0.
0.001
0.001
0.
0.
-0.001
0.
0.
0.
0.
0.
0.
0.
0.
0.
0.
0.
0.
0.
0.
0.
0.
0.
0.
0.
0.
0.
0.
0.
0.
0.
0.
0.
-0.002
-0.002
-0.002
-0.002
-0.002
0.
0.
0.
0.
0.
0.
0.
0.
0.
0.
0.
0.
0.
0.
0.
0.
0.
0.
0.
0.
0.
0.
0.
0.
0.
0.
0.
0.
0.
0.
0.
0.
0.
0.
0.
0.
0.
0.
0.
0.
0.
0.
0.
0.
0.
0.
0.
0.
0.
0.
0.
0.
0.
0.
0.
0.
0.
0.
0.
0.
0.
0.
0.
0.
0.
0.
0.
0.
0.
0.
0.
0.
0.
0.
0.
0.
0.
0.
0.
0.
0.
0.
0.
0.
0.
0.
0.
0.
0.
0.
0.
0.
0.
0.
0.
0.
0.
0.
0.
0.
0.
0.
0.
0.
0.
0.
0.
0.
0.
0.
0.
0.
0.
0.
0.
0.
0.
0.
0.
0.
0.
0.
0.
0.
0.
0.
0.
0.
0.
0.
0.
0.
0.
0.
0.
0.
0.
0.
0.
0.
0.
0.
0.
0.
0.
0.
0.
0.
0.
0.
0.
0.
0.
0.
0.
0.
0.
0.
0.
0.
0.
0.
0.
0.
0.
0.
0.
0.
0.
0.
0.
0.
0.
0.
0.
0.
0.
0.
0.
0.
0.
0.
0.
0.
0.
0.
0.
0.
0.
0.
0.
0.
0.
0.
0.
0.
0.
0.
0.
0.
0.
0.
0.
0.
0.
0.
0.
0.
0.
0.
0.
0.
0.
0.
0.
0.
0.
0.
0.
0.
0.
0.
0.
0.
0.
0.
0.
0.
0.
0.
0.
0.
0.
0.
0.
0.
0.
0.
0.
0.
0.
0.
0.
0.
0.
0.
0.
0.
0.
0.
0.
0.
0.
0.
0.
0.
0.
0.
0.
0.
0.
0.
0.
0.
0.
0.
0.
0.
0.
0.
0.
0.
0.
0.
0.
0.
0.
0.
0.
0.
0.
0.
0.
0.
0.
0.
0.
0.
0.
0.
0.
0.
0.
0.
0.
0.
0.
0.
0.
0.
0.
0.
0.
0.
0.
0.
0.
0.
0.
0.
0.
0.
0.
0.
0.
0.
0.
0.
0.
0.
0.
0.
0.
0.
0.
0.
0.
0.
0.
0.
0.
0.
0.
0.
0.
0.
0.
0.
0.
0.
0.
0.
0.
0.
0.
0.
0.
0.
0.
0.
0.
0.
0.
0.
0.
0.
0.
0.
0.
0.
0.
0.
0.
0.
0.
0.
0.
0.
0.
0.
0.
0.
0.
0.
0.
0.
0.
0.
0.
0.
0.
0.
0.
0.
0.
0.
0.
0.
0.
0.
0.
0.
0.
0.
0.
0.
0.
0.
0.
0.
0.
0.
0.
0.
0.
0.
0.
0.
0.
0.
0.
0.
0.
0.
0.
0.
0.
0.
0.
0.
0.
0.
0.
0.
0.
0.
0.
0.
0.
0.
0.
0.
0.
0.
0.
0.
0.
0.
0.
0.
0.
0.
0.
0.
0.
0.
0.
0.
0.
0.
0.
0.
0.
0.
0.
0.
0.
0.
0.
0.
0.
0.
0.
0.
0.
0.
0.
0.
0.
0.
0.
0.
0.
0.
0.
0.
0.
0.
0.
0.
0.
0.
0.
0.
0.
0.
0.
0.
0.
0.
0.
0.
0.
0.
0.
0.
0.
0.
0.
0.
0.
0.
0.
0.
0.
0.
0.
0.
0.
0.
0.
0.
0.
0.
0.
0.
0.
0.
0.
0.
0.
0.
0.
0.
0.
0.
0.
0.
0.
0.
0.
0.
0.
0.
0.
0.
0.
0.
0.
0.
0.
0.
0.
0.
0.
0.
0.
0.
0.
0.
0.
0.
0.
0.
0.
0.
0.
0.
0.
0.
0.
0.
0.
0.
0.
0.
0.
0.
0.
0.
0.
0.
0.
0.
0.
0.
0.
0.
0.
0.
0.
0.
0.
0.
0.
0.
0.
0.
0.
0.
0.
0.
0.
0.
0.
0.
0.
0.
0.
0.
0.
0.
0.
0.
0.
0.
0.
0.
0.
0.
0.
0.
0.
0.
0.
0.
0.
0.
0.
0.
0.
0.
0.
0.
0.
0.
0.
0.
0.
0.
0.
0.
0.
0.
0.
0.
0.
0.
0.
0.
0.
0.
0.
0.
0.
0.
0.
0.
0.
0.
0.
0.
0.
0.
0.
0.
0.
0.
0.
0.
0.
0.
0.
0.
0.
0.
0.
0.
0.
0.
0.
0.
0.
0.
0.
0.
0.
0.
0.
0.
0.
0.
0.
0.
0.
0.
0.
0.
0.
0.
0.
0.
0.
0.
0.
0.
0.
0.
0.
0.
0.
0.
0.
0.
0.
0.
0.
0.
0.
0.
0.
0.
0.
0.
0.
0.
0.
0.
0.
0.
0.
0.
0.
0.
0.
0.
0.
0.
0.
0.
0.
0.
0.
0.
0.
0.
0.
0.
0.
0.
0.
0.
0.
0.
0.
0.
0.
0.
0.
0.
0.
0.
0.
0.
0.
0.
0.
0.
0.
0.
0.
0.
0.
0.
0.
0.
0.
0.
0.
0.
0.
0.
0.
0.
0.
0.
0.
0.
0.
0.
0.
0.
0.
0.
0.
0.
0.
0.
0.
0.
0.
0.
0.
0.
0.
0.
0.
0.
0.
0.
0.
0.
0.
0.
0.
0.
0.
0.
0.
0.
0.
0.
0.
0.
0.
0.
0.
0.
0.
0.
0.
0.
0.
0.
0.
0.
0.
0.
0.
0.
0.
0.
0.
0.
0.
0.
0.
0.
0.
0.
0.
0.
0.
0.
0.
0.
0.
0.
0.
0.
0.
0.
0.
0.
0.
0.
0.
0.
0.
0.
0.
0.
0.
0.
0.
0.
0.
0.
0.
0.
0.
0.
0.
0.
0.
0.
0.
0.
0.
0.
0.
0.
0.
0.
0.
0.
0.
0.
0.
0.
0.
0.
0.
0.
0.
0.
0.
0.
0.
0.
0.
0.
0.
0.
0.
0.
0.
0.
0.
0.
0.
0.
0.
0.
0.
0.
0.
0.
0.
0.
0.
0.
0.
0.
0.
0.
0.
0.
0.
0.
0.
0.
0.
0.
0.
0.
0.
0.
0.
0.
0.
0.
0.
0.
0.
0.
0.
0.
0.
0.
0.
0.
0.
0.
0.
0.
0.
0.
0.
0.
0.
0.
0.
0.
0.
0.
0.
0.
0.
0.
0.
0.
0.
0.
0.
0.
0.
0.
0.
0.
0.
0.
0.
0.
0.
0.
0.
0.
0.
0.
0.
0.
0.
0.
0.
0.
0.
0.
0.
0.
0.
0.
0.
0.
0.
0.
0.
0.
0.
0.
0.
0.
0.
0.
0.
0.
0.
0.
0.
0.
0.
0.
0.
0.
0.
0.
0.
0.
0.
0.
0.
0.
0.
0.
0.
0.
0.
0.
0.
0.
0.
0.
0.
0.
0.
0.
0.
0.
0.
0.
0.
0.
0.
0.
0.
0.
0.
0.
0.
0.
0.
0.
0.
0.
0.
0.
0.
0.
0.
0.
0.
0.
0.
0.
0.
0.
0.
0.
0.
0.
0.
0.
0.
0.
0.
0.
0.
0.
0.
0.
0.
0.
0.
0.
0.
0.
0.
0.
0.
0.
0.
0.
0.
0.
0.
0.
0.
0.
0.
0.
0.
0.
0.
0.
0.
0.
0.
0.
0.
0.
0.
0.
0.
0.
0.
0.
0.
0.
0.
0.
0.
0.
0.
0.
0.
0.
0.
0.
0.
0.
0.
0.
0.
0.
0.
0.
0.
0.
0.
0.
0.
0.
0.
0.
0.
0.
0.
0.
0.
0.
0.
0.
0.
0.
0.
0.
0.
0.
0.
0.
0.
0.
0.
0.
0.
0.
0.
0.
0.
0.
0.
0.
0.
0.
0.
0.
0.
0.
0.
0.
0.
0.
0.
0.
0.
0.
0.
0.
0.
0.
0.
0.
0.
0.
0.
0.
0.
0.
0.
0.
0.
0.
0.
0.
0.
0.
0.
0.
0.
0.
0.
0.
0.
0.
0.
0.
0.
0.
0.
0.
0.
0.
0.
0.
0.
0.
0.
0.
0.
0.
0.
0.
0.
0.
0.
0.
0.
0.
0.
0.
0.
0.
0.
0.
0.
0.
0.
0.
0.
0.
0.
0.
0.
0.
0.
0.
0.
0.
0.
0.
0.
0.
0.
0.
0.
0.
0.
0.
0.
0.
0.
0.
0.
0.
0.
0.
0.
0.
0.
0.
0.
0.
0.
0.
0.
0.
0.
0.
0.
0.
0.
0.
0.
0.
0.
0.
0.
0.
0.
0.
0.
0.
0.
0.
0.
0.
0.
0.
0.
0.
0.
0.
0.
0.
0.
0.
0.
0.
0.
0.
0.
0.
0.
0.
0.
0.
0.
0.
0.
0.
0.
0.
0.
0.
0.
0.
0.
0.
0.
0.
0.
0.
0.
0.
0.
0.
0.
0.
0.
0.
0.
0.
0.
0.
0.
0.
0.
0.
0.
0.
0.
0.
0.
0.
0.
0.
0.
0.
0.
0.
0.
0.
0.
0.
0.
0.
0.
0.
0.
0.
0.
0.
0.
0.
0.
0.
0.
0.
0.
0.
0.
0.
0.
0.
0.
0.
0.
0.
0.
0.
0.
0.
0.
0.
0.
0.
0.
0.
0.
0.
0.
0.
0.
0.
0.
0.
0.
0.
0.
0.
0.
0.
0.
0.
0.
0.
0.
0.
0.
0.
0.
0.
0.
0.
0.
0.
0.
0.
0.
0.
0.
0.
0.
0.
0.
0.
0.
0.
0.
0.
0.
0.
0.
0.
0.
0.
0.
0.
0.
0.
0.
0.
0.
0.
0.
0.
0.
0.
0.
0.
0.
0.
0.
0.
0.
0.
0.
0.
0.
0.
0.
0.
0.
0.
0.
0.
0.
0.
0.
0.
0.
0.
0.
0.
0.
0.
0.
0.
0.
0.
0.
0.
0.
0.
0.
0.
0.
0.
0.
0.
0.
0.
0.
0.
0.
0.
0.
0.
0.
0.
0.
0.
0.
0.
0.
0.
0.
0.
0.
0.
0.
0.
0.
0.
0.
0.
0.
0.
0.
0.
0.
0.
0.
0.
0.
0.
0.
0.
0.
0.
0.
0.
0.
0.
0.
0.
0.
0.
0.
0.
0.
0.
0.
0.
0.
0.
0.
0.
0.
0.
0.
0.
0.
0.
0.
0.
0.
0.
0.
0.
0.
0.
0.
0.
0.
0.
0.
0.
0.
0.
0.
0.
0.
0.
0.
0.
0.
0.
0.
0.
0.
0.
0.
0.
0.
0.
0.
0.
0.
0.
0.
0.
0.
0.
0.
0.
0.
0.
0.
0.
0.
0.
0.
0.
0.
0.
0.
0.
0.
0.
0.
0.
0.
0.
0.
0.
0.
0.
0.
0.
0.
0.
0.
0.
0.
0.
0.
0.
0.
0.
0.
0.
0.
0.
0.
0.
0.
0.
0.
0.
0.
0.
0.
0.
0.
0.
0.
0.
0.
0.
0.
0.
0.
0.
0.
0.
0.
0.
0.
0.
0.
0.
0.
0.
0.
0.
0.
0.
0.
0.
0.
0.
0.
0.
0.
0.
0.
0.
0.
0.
0.
0.
0.
0.
0.
0.
0.
0.
0.
0.
0.
0.
0.
0.
0.
0.
0.
0.
0.
0.
0.
0.
0.
0.
0.
0.
0.
0.
0.
0.
0.
0.
0.
0.
0.
0.
0.
0.
0.
0.
0.
0.
0.
0.
0.
0.
0.
0.
0.
0.
0.
0.
0.
0.
0.
0.
0.
0.
0.
0.
0.
0.
0.
0.
0.
0.
0.
0.
0.
0.
0.
0.
0.
0.
0.
0.
0.
0.
0.
0.
0.
0.
0.
0.
0.
0.
0.
0.
0.
0.
0.
0.
0.
0.
0.
0.
0.
0.
0.
0.
0.
0.
0.
0.
0.
0.
0.
0.
0.
0.
0.
0.
0.
0.
0.
0.
0.
0.
0.
0.
0.
0.
0.
0.
0.
0.
0.
0.
0.
0.
0.
0.
0.
0.
0.
0.
0.
0.
0.
0.
0.
0.
0.
0.
0.
0.
0.
0.
0.
0.
0.
0.
0.
0.
0.
0.
0.
0.
0.
0.
0.
0.
0.
0.
0.
0.
0.
0.
0.
0.
0.
0.
0.
0.
0.
0.
0.
0.
0.
0.
0.
0.
0.
0.
0.
0.
0.
0.
0.
0.
0.
0.
0.
0.
0.
0.
0.
0.
0.
0.
0.
0.
0.
0.
0.
0.
0.
0.
0.
0.
0.
0.
0.
0.
0.
0.
0.
0.
0.
0.
0.
0.
0.
0.
0.
0.
0.
0.
0.
0.
0.
0.
0.
0.
0.
0.
0.
0.
0.
0.
0.
0.
0.
0.
0.
0.
0.
0.
0.
0.
0.
0.
0.
0.
0.
0.
0.
0.
0.
0.
0.
0.
0.
0.
0.
0.
0.
0.
0.
0.
0.
0.
0.
0.
0.
0.
0.
0.
0.
0.
0.
0.
0.
0.
0.
0.
0.
0.
0.
0.
0.
0.
0.
0.
0.
0.
0.
0.
0.
0.
0.
0.
0.
0.
0.
0.
0.
0.
0.
0.
0.
0.
0.
0.
0.
0.
0.
0.
0.
0.
0.
0.
0.
0.
0.
0.
0.
0.
0.
0.
0.
0.
0.
0.
0.
0.
0.
0.
0.
0.
0.
0.
0.
0.
0.
0.
0.
0.
0.
0.
0.
0.
0.
0.
0.
0.
0.
0.
0.
0.
0.
-0.002
-0.002
-0.003
-0.003
-0.002
-0.002
0.
0.
0.000
0.000
0.000
0.001
0.
0.
0.
0.
0.
0.
0.
0.
0.
0.
0.
0.
0.
0.
0.
0.
0.
0.
0.
0.
0.
0.
0.
0.
0.
0.
0.
0.
0.
0.
0.
0.
0.
0.
0.
0.
0.
0.
0.
0.
0.
-0.003
-0.004
-0.006
-0.007
-0.007
-0.006
-0.006
-0.003
-0.003
-0.005
-0.001
0.000
0.000
0.000
0.001
0.
0.
0.
0.
0.
0.
0.
0.
0.
0.
0.
0.
0.
0.
0.
0.
0.
0.
0.
0.
0.
0.
0.
0.
0.
0.
0.
0.
0.
0.
0.
0.
0.
0.
0.
0.
0.
0.
-0.001
-0.003
-0.008
-0.012
-0.015
-0.016
-0.015
-0.013
-0.011
-0.011
-0.008
-0.004
-0.002
-0.001
0.000
0.000
0.000
0.
0.001
0.
0.
0.
0.
0.
0.
0.
0.
0.
0.
0.
0.
0.
0.
0.
0.
0.
0.
0.
0.
0.
0.
0.
0.
0.
0.
0.
0.
0.
0.
0.
0.
0.
0.
0.
-0.001
-0.004
-0.008
-0.016
-0.020
-0.025
-0.027
-0.028
-0.026
-0.023
-0.019
-0.016
-0.012
-0.003
-0.001
0.000
0.001
0.001
0.001
0.001
0.001
0.002
0.001
0.
0.
0.
0.
0.
0.
0.
0.
0.
0.
0.
0.
0.
0.
0.
0.
0.
0.
0.
0.
0.
0.
0.
0.
0.
0.
0.
0.
0.
0.
0.
-0.001
-0.002
-0.009
-0.018
-0.028
-0.036
-0.043
-0.053
-0.056
-0.057
-0.053
-0.043
-0.034
-0.023
-0.013
-0.005
-0.007
-0.005
-0.005
-0.004
-0.002
0.000
0.002
0.002
0.001
0.001
0.
0.
0.
0.
0.
0.
0.
0.
0.
0.
0.
0.
0.
0.
0.
0.
0.
0.
0.
0.
0.
0.
0.
0.
0.
0.
0.
0.
0.000
-0.001
-0.008
-0.021
-0.032
-0.045
-0.061
-0.075
-0.086
-0.096
-0.094
-0.083
-0.069
-0.053
-0.043
-0.041
-0.030
-0.023
-0.022
-0.017
-0.018
-0.015
-0.009
-0.005
-0.002
0.
0.001
0.001
0.
0.
0.
0.
0.
0.
0.
0.
0.
0.
0.
0.
0.
0.
0.
0.
0.
0.
0.
0.
0.
0.
0.
0.
0.
0.
0.001
0.000
-0.008
-0.018
-0.031
-0.050
-0.073
-0.099
-0.120
-0.139
-0.146
-0.146
-0.140
-0.123
-0.103
-0.091
-0.074
-0.063
-0.050
-0.048
-0.045
-0.044
-0.039
-0.028
-0.018
-0.009
-0.003
-0.001
0.000
0.
0.000
0.000
0.000
-0.001
0.
0.
0.
0.
0.
0.
0.
0.
0.
0.
0.
0.
0.
0.
0.
0.
0.
0.
0.
0.
0.000
0.001
-0.002
-0.013
-0.027
-0.048
-0.080
-0.126
-0.167
-0.199
-0.214
-0.225
-0.241
-0.246
-0.237
-0.209
-0.172
-0.139
-0.118
-0.107
-0.111
-0.114
-0.115
-0.109
-0.080
-0.048
-0.029
-0.016
-0.009
-0.004
-0.003
-0.004
-0.003
-0.003
-0.003
-0.002
-0.001
0.
0.
0.
0.
0.
0.
0.
0.
0.
0.
0.
0.
0.
0.
0.
0.
0.
0.
0.001
0.001
-0.007
-0.019
-0.040
-0.082
-0.149
-0.203
-0.247
-0.294
-0.330
-0.356
-0.362
-0.338
-0.297
-0.268
-0.242
-0.235
-0.218
-0.218
-0.210
-0.202
-0.249
-0.288
-0.230
-0.110
-0.067
-0.041
-0.027
-0.022
-0.019
-0.015
-0.013
-0.009
-0.007
-0.004
-0.002
-0.002
0.
0.
0.
0.
0.
0.
0.
0.
0.
0.
0.
0.
0.
0.
0.
0.
0.000
0.000
0.001
-0.010
-0.026
-0.068
-0.216
-0.314
0.214
0.296
-0.211
-0.417
-0.448
0.511
3.681
6.078
6.825
4.310
0.039
-0.350
-0.323
-0.082
1.273
4.492
14.553
1.594
-0.154
-0.127
-0.079
-0.055
-0.044
-0.042
-0.040
-0.032
-0.025
-0.017
-0.009
-0.004
-0.003
0.
0.
0.
0.
0.
0.
0.
0.
0.
0.
0.
0.
0.
0.
0.
0.
0.000
0.001
-0.003
-0.013
-0.033
-0.118
-0.455
7.051
265.445
231.682
16.205
1.145
0.368
59.234
599.824
823.867
1487.694
1042.689
11.538
-0.248
0.990
15.739
429.780
1187.283
39793.984
193.811
0.437
-0.201
-0.152
-0.109
-0.095
-0.095
-0.091
-0.082
-0.060
-0.037
-0.021
-0.010
-0.004
0.
0.
0.
0.
0.
0.
0.
0.
0.
0.
0.
0.
0.
0.
0.
0.
0.001
0.001
-0.003
-0.011
-0.036
-0.129
-0.253
478.856
113138.898
101183.117
1555.087
307.044
7.085
445.027
18028.963
100829.383
77909.188
25461.348
42.373
4.022
132.995
446.540
101574.750
106700.188
102163.281
1664.915
1.015
-0.306
-0.250
-0.205
-0.184
-0.173
-0.155
-0.130
-0.104
-0.074
-0.040
-0.019
-0.008
0.
0.
0.
0.
0.
0.
0.
0.
0.
0.
0.
0.
0.
0.
0.
0.
0.000
0.001
-0.003
-0.011
-0.031
-0.088
-0.134
14.924
7357.260
15730.049
21864.891
100025.758
47.520
38.967
689.260
100056.367
6161.477
275.089
5.915
23.173
3103.677
3620.506
18460.572
13924.135
886.228
514.471
0.749
-0.036
-0.315
-0.340
-0.333
-0.268
-0.103
-0.041
-0.110
-0.104
-0.063
-0.030
-0.014
0.
0.
0.
0.
0.
0.
0.
0.
0.
0.
0.
0.
0.
0.
0.
0.
0.
0.001
-0.003
-0.009
-0.024
-0.059
-0.110
0.251
9.297
39.882
373.900
728.480
7.743
0.087
6.332
46.180
21.732
5.777
2.893
7.781
213.451
219.411
40.648
19.847
6.155
22.410
37.270
27.495
1.119
-0.382
-0.375
-0.102
0.637
2.103
0.562
-0.110
-0.081
-0.041
-0.017
0.
0.
0.
0.
0.
0.
0.
0.
0.
0.
0.
0.
0.
0.
0.
0.
0.
0.001
-0.001
-0.006
-0.015
-0.037
-0.080
-0.137
-0.151
0.068
0.973
1.081
-0.407
-0.624
-0.664
3.268
135.759
160.925
89.882
14.587
3.288
16.148
5.161
1.442
4.988
26.154
759.892
556.209
11.138
2.699
6.655
70.902
13.834
5.738
1.483
-0.097
-0.092
-0.047
-0.021
0.
0.
0.
0.
0.
0.
0.
0.
0.
0.
0.
0.
0.
0.
0.
0.
0.
0.000
0.001
-0.003
-0.008
-0.020
-0.042
-0.088
-0.143
-0.197
-0.256
-0.341
-0.437
-0.505
-0.624
1.257
58.108
759.629
1040.841
120.838
21.061
811.785
264.698
214.988
411.700
19.602
139.958
116.442
36.540
46.500
299.102
100037.578
1246.515
3.199
0.175
-0.154
-0.096
-0.046
-0.021
0.
0.
0.
0.
0.
0.
0.
0.
0.
0.
0.
0.
0.
0.
0.
0.
0.
0.
0.001
-0.001
-0.005
-0.010
-0.023
-0.045
-0.077
-0.119
-0.186
-0.271
-0.340
-0.344
-0.492
-0.405
40.035
23240.131
171468.297
4963.780
20.312
448.911
36015.176
16539.949
18704.045
93.088
3.289
252.113
3665.518
48.318
137.987
21302.254
439.890
1.211
-0.217
-0.159
-0.086
-0.041
-0.019
0.
0.
0.
0.
0.
0.
0.
0.
0.
0.
0.
0.
0.
0.
0.
0.
0.
0.
0.
0.000
-0.001
-0.005
-0.010
-0.025
-0.047
-0.078
-0.142
-0.227
-0.179
0.522
0.253
-0.474
14.312
2254.608
7083.816
517.620
18.754
239.754
100816.570
100878.188
523.410
20.888
27.757
27007.982
126749.156
160.830
2.369
10.850
2.538
-0.228
-0.217
-0.129
-0.063
-0.032
-0.017
0.
0.
0.
0.
0.
0.
0.
0.
0.
0.
0.
0.
0.
0.
0.
0.
0.
0.
0.
0.
0.
-0.001
-0.006
-0.019
-0.035
-0.065
-0.127
-0.218
0.090
2.985
2.215
-0.455
-0.097
10.116
27.927
32.363
23891.168
23015.674
82341.516
100909.438
2893.469
80.497
931.827
103000.906
20651.086
60.272
-0.183
-0.478
-0.340
-0.245
-0.158
-0.085
-0.042
-0.023
-0.013
0.
0.
0.
0.
0.
0.
0.
0.
0.
0.
0.
0.
0.
0.
0.
0.
0.
0.
0.
0.
0.
0.001
-0.004
-0.015
-0.030
-0.064
-0.142
-0.378
-0.223
2.172
2.777
-0.405
-1.019
-0.574
-0.330
32.783
100054.617
200029.375
101577.242
9068.457
11433.245
110.353
3654.705
100933.344
13835.022
12.796
-0.499
-0.442
-0.268
-0.161
-0.095
-0.053
-0.026
-0.015
-0.008
0.
0.
0.
0.
0.
0.
0.
0.
0.
0.
0.
0.
0.
0.
0.
0.
0.
0.
0.
0.
0.
0.001
-0.005
-0.014
-0.030
-0.066
-0.184
-0.761
3.454
52.528
1050.018
178.559
-0.928
-0.603
-0.580
0.871
72.856
4732.480
105385.977
8971.192
1150.328
22.609
143.030
430.024
78.776
2.159
-0.430
-0.329
-0.182
-0.100
-0.059
-0.033
-0.016
-0.010
-0.002
0.
0.
0.
0.
0.
0.
0.
0.
0.
0.
0.
0.
0.
0.
0.
0.
0.
0.
0.
0.
0.
-0.001
-0.004
-0.013
-0.033
-0.072
-0.180
-0.739
1.858
29.723
56.750
6.603
-0.624
-0.404
-0.440
-0.482
4.953
2448.259
100617.406
29775.178
103697.797
1010.881
6.743
8.935
50.753
6.505
-0.265
-0.236
-0.129
-0.068
-0.038
-0.015
-0.006
-0.003
-0.001
0.
0.
0.
0.
0.
0.
0.
0.
0.
0.
0.000
0.000
-0.001
0.000
0.
0.
0.
0.
0.
0.
0.
-0.001
-0.006
-0.014
-0.033
-0.070
-0.141
-0.315
-0.343
0.601
1.023
-0.100
-0.277
-0.257
-0.311
-0.379
0.316
32.042
220.546
88.080
273.009
6.570
-0.447
0.985
9.148
1.466
-0.223
-0.167
-0.088
-0.043
-0.021
-0.007
0.000
-0.001
0.
0.
0.
0.
0.
0.
-0.001
-0.001
0.
0.000
-0.001
-0.002
-0.002
-0.003
-0.002
-0.002
-0.002
0.
0.
0.
0.
0.
-0.002
-0.005
-0.013
-0.030
-0.062
-0.113
-0.155
-0.177
-0.179
-0.192
-0.170
-0.157
-0.161
-0.199
-0.255
-0.290
0.216
1.385
0.338
-0.408
-0.777
-0.564
-0.459
-0.231
-0.213
-0.171
-0.106
-0.054
-0.023
-0.007
-0.001
-0.001
0.
0.
0.
0.
0.
-0.001
-0.002
-0.002
-0.002
-0.002
-0.004
-0.004
-0.004
-0.005
-0.005
-0.005
-0.004
-0.003
-0.002
0.
0.
0.
0.
-0.002
-0.003
-0.011
-0.024
-0.049
-0.085
-0.106
-0.122
-0.133
-0.124
-0.107
-0.095
-0.103
-0.127
-0.163
-0.206
-0.257
-0.311
-0.345
-0.368
-0.361
-0.316
-0.272
-0.214
-0.159
-0.110
-0.061
-0.031
-0.010
-0.001
0.001
0.
0.
0.
0.
0.
-0.002
-0.002
-0.003
-0.004
-0.005
-0.007
-0.007
-0.006
-0.009
-0.010
-0.011
-0.011
-0.009
-0.006
-0.003
-0.002
0.
0.
0.
-0.001
-0.003
-0.008
-0.016
-0.032
-0.056
-0.076
-0.081
-0.083
-0.069
-0.056
-0.057
-0.064
-0.080
-0.100
-0.132
-0.168
-0.206
-0.225
-0.230
-0.226
-0.208
-0.175
-0.138
-0.094
-0.061
-0.036
-0.012
-0.001
-0.001
0.
0.
0.
0.
0.
0.000
-0.002
-0.003
-0.004
-0.007
-0.008
-0.011
-0.011
-0.013
-0.014
-0.016
-0.019
-0.018
-0.014
-0.010
-0.006
-0.002
0.
0.
0.
0.
-0.002
-0.007
-0.010
-0.018
-0.032
-0.046
-0.049
-0.046
-0.039
-0.032
-0.035
-0.040
-0.048
-0.065
-0.082
-0.095
-0.114
-0.130
-0.145
-0.159
-0.155
-0.132
-0.100
-0.065
-0.038
-0.015
-0.003
-0.001
0.
0.
0.
0.
0.
0.
-0.002
-0.003
-0.004
-0.008
-0.011
-0.012
-0.014
-0.014
-0.017
-0.022
-0.025
-0.028
-0.027
-0.020
-0.013
-0.008
-0.004
0.
0.
0.
0.
0.
-0.002
-0.008
-0.010
-0.016
-0.023
-0.025
-0.024
-0.023
-0.020
-0.019
-0.022
-0.030
-0.036
-0.043
-0.055
-0.067
-0.083
-0.101
-0.120
-0.125
-0.107
-0.076
-0.045
-0.022
-0.010
-0.004
0.000
0.
0.
0.
0.
0.
0.
-0.002
-0.003
-0.005
-0.010
-0.013
-0.015
-0.016
-0.017
-0.020
-0.026
-0.030
-0.032
-0.031
-0.023
-0.015
-0.009
-0.005
-0.002
0.
0.
0.
0.
0.
-0.002
-0.005
-0.008
-0.011
-0.013
-0.011
-0.014
-0.013
-0.013
-0.012
-0.014
-0.017
-0.022
-0.032
-0.042
-0.056
-0.078
-0.098
-0.103
-0.088
-0.061
-0.035
-0.015
-0.008
-0.004
0.
0.
0.
0.
0.
0.
0.
-0.002
-0.003
-0.005
-0.011
-0.013
-0.014
-0.015
-0.017
-0.019
-0.024
-0.028
-0.029
-0.029
-0.021
-0.014
-0.008
-0.005
0.
0.
0.
0.
0.
0.
0.
-0.002
-0.004
-0.006
-0.007
-0.007
-0.008
-0.007
-0.008
-0.008
-0.007
-0.006
-0.011
-0.014
-0.024
-0.037
-0.056
-0.073
-0.081
-0.068
-0.046
-0.026
-0.013
-0.007
-0.002
0.
0.
0.
0.
0.
0.
0.
-0.001
-0.002
-0.004
-0.009
-0.012
-0.012
-0.013
-0.013
-0.016
-0.019
-0.020
-0.022
-0.021
-0.015
-0.011
-0.007
-0.004
0.
0.
0.
0.
0.
0.
0.
0.
0.
0.
-0.002
-0.002
-0.003
-0.005
-0.006
-0.007
-0.004
-0.004
-0.003
-0.007
-0.015
-0.023
-0.035
-0.048
-0.051
-0.045
-0.030
-0.019
-0.010
-0.005
-0.002
0.
0.
0.
0.
0.
0.
0.
0.
-0.002
-0.003
-0.006
-0.009
-0.010
-0.010
-0.011
-0.013
-0.014
-0.014
-0.014
-0.014
-0.010
-0.008
-0.005
-0.002
0.
0.
0.
0.
0.
0.
0.
0.
0.
0.
-0.001
-0.002
-0.003
-0.003
-0.003
-0.003
-0.002
-0.001
0.000
-0.002
-0.006
-0.013
-0.019
-0.026
-0.028
-0.025
-0.018
-0.011
-0.007
-0.002
-0.001
0.
0.
0.
0.
0.
0.
0.
0.
0.
-0.002
-0.004
-0.005
-0.007
-0.006
-0.008
-0.008
-0.009
-0.010
-0.009
-0.009
-0.008
-0.005
-0.002
0.
0.
0.
0.
0.
0.
0.
0.
0.
0.
0.
0.
-0.001
-0.002
-0.002
-0.002
-0.002
-0.002
0.
0.
-0.002
-0.003
-0.006
-0.011
-0.014
-0.015
-0.012
-0.009
-0.006
-0.003
-0.002
0.
0.
0.
0.
0.
0.
0.
0.
0.
0.
0.
-0.002
-0.003
-0.003
-0.003
-0.005
-0.005
-0.005
-0.005
-0.006
-0.006
-0.006
-0.002
0.
0.
0.
0.
0.
0.
0.
0.
0.
0.
0.
0.
0.
0.
0.
0.
0.
0.
0.
0.
0.
0.
-0.002
-0.002
-0.003
-0.006
-0.006
-0.006
-0.003
-0.002
-0.002
0.
0.
0.
0.
0.
0.
0.
0.
0.
0.
0.
0.
0.
0.
0.001
-0.001
-0.002
-0.001
-0.001
-0.002
-0.003
-0.002
-0.002
0.
0.
0.
0.
0.
0.
0.
0.
0.
0.
0.
0.
0.
0.
0.
0.
0.
0.
0.
0.
0.
0.
0.
0.
0.
-0.002
-0.002
-0.002
-0.002
-0.002
0.
0.
0.
0.
0.
0.
0.
0.
0.
0.
0.
0.
0.
0.
0.
0.
0.001
0.001
0.001
-0.001
-0.001
-0.002
-0.002
-0.002
-0.001
0.
0.
0.
0.
0.
0.
0.
0.
0.
0.
0.
0.
0.
0.
0.
0.
0.
0.
0.
0.
0.
0.
0.
0.
0.
0.
0.
0.
0.
0.
0.
0.
0.
0.
0.
0.
0.
0.
0.
0.
0.
0.
0.
0.
0.
0.
0.
0.
0.000
-0.001
-0.001
-0.002
-0.002
-0.002
0.
0.
0.
0.
0.
0.
0.
0.
0.
0.
0.
0.
0.
0.
0.
0.
0.
0.
0.
0.
0.
0.
0.
0.
0.
0.
0.
0.
0.
0.
0.
0.
0.
0.
0.
0.
0.
0.
0.
0.
0.
0.
0.
0.
0.
0.
0.
0.
0.
0.
0.
0.
-0.001
0.
0.
0.
0.
0.
0.
0.
0.
0.
0.
0.
0.
0.
0.
0.
0.
0.
0.
0.
0.
0.
0.
0.
0.
0.
0.
0.
0.
0.
0.
0.
0.
0.
0.
0.
0.
0.
0.
0.
0.
0.
0.
0.
0.
0.
0.
0.
0.
0.
0.
0.
0.
0.
0.
0.
0.
0.
0.
0.
0.
0.
0.
0.
0.
0.
0.
0.
0.
0.
0.
0.
0.
0.
0.
0.
0.
0.
0.
0.
0.
0.
0.
0.
0.
0.
0.
0.
0.
0.
0.
0.
0.
0.
0.
0.
0.
0.
0.
0.
0.
0.
0.
0.
0.
0.
0.
0.
0.
0.
0.
0.
0.
0.
0.
0.
0.
0.
0.
0.
0.
0.
0.
0.
0.
0.
0.
0.
0.
0.
0.
0.
0.
0.
0.
0.
0.
0.
0.
0.
0.
0.
0.
0.
0.
0.
0.
0.
0.
0.
0.
0.
0.
0.
0.
0.
0.
0.
0.
0.
0.
0.
0.
0.
0.
0.
0.
0.
0.
0.
0.
0.
0.
0.
0.
0.
0.
0.
0.
0.
0.
0.
0.
0.
0.
0.
0.
0.
0.
0.
0.
0.
0.
0.
0.
0.
0.
0.
0.
0.
0.
0.
0.
0.
0.
0.
0.
0.
0.
0.
0.
0.
0.
0.
0.
0.
0.
0.
0.
0.
0.
0.
0.
0.
0.
0.
0.
0.
0.
0.
0.
0.
0.
0.
0.
0.
0.
0.
0.
0.
0.
0.
0.
0.
0.
0.
0.
0.
0.
0.
0.
0.
0.
0.
0.
0.
0.
0.
0.
0.
0.
0.
0.
0.
0.
0.
0.
0.
0.
0.
0.
0.
0.
0.
0.
0.
0.
0.
0.
0.
0.
0.
0.
0.
0.
0.
0.
0.
0.
0.
0.
0.
0.
0.
0.
0.
0.
0.
0.
0.
0.
0.
0.
0.
0.
0.
0.
0.
0.
0.
0.
0.
0.
0.
0.
0.
0.
0.
0.
0.
0.
0.
0.
0.
0.
0.
0.
0.
0.
0.
0.
0.
0.
0.
0.
0.
0.
0.
0.
0.
0.
0.
0.
0.
0.
0.
0.
0.
0.
0.
0.
0.
0.
0.
0.
0.
0.
0.
0.
0.
0.
0.
0.
0.
0.
0.
0.
0.
0.
0.
0.
0.
0.
0.
0.
0.
0.
0.
0.
0.
0.
0.
0.
0.
0.
0.
0.
0.
0.
0.
0.
0.
0.
0.
0.
0.
0.
0.
0.
0.
0.
0.
0.
0.
0.
0.
0.
0.
0.
0.
0.
0.
0.
0.
0.
0.
0.
0.
0.
0.
0.
0.
0.
0.
0.
0.
0.
0.
0.
0.
0.
0.
0.
0.
0.
0.
0.
0.
0.
0.
0.
0.
0.
0.
0.
0.
0.
0.
0.
0.
0.
0.
0.
0.
0.
0.
0.
0.
0.
0.
0.
0.
0.
0.
0.
0.
0.
0.
0.
0.
0.
0.
0.
0.
0.
0.
0.
0.
0.
0.
0.
0.
0.
0.
0.
0.
0.
0.
0.
0.
0.
0.
0.
0.
0.
0.
0.
0.
0.
0.
0.
0.
0.
0.
0.
0.
0.
0.
0.
0.
0.
0.
0.
0.
0.
0.
0.
0.
0.
0.
0.
0.
0.
0.
0.
0.
0.
0.
0.
0.
0.
0.
0.
0.
0.
0.
0.
0.
0.
0.
0.
0.
0.
0.
0.
0.
0.
0.
0.
0.
0.
0.
0.
0.
0.
0.
0.
0.
0.
0.
0.
0.
0.
0.
0.
0.
0.
0.
0.
0.
0.
0.
0.
0.
0.
0.
0.
0.
0.
0.
0.
0.
0.
0.
0.
0.
0.
0.
0.
0.
0.
0.
0.
0.
0.
0.
0.
0.
0.
0.
0.
0.
0.
0.
0.
0.
0.
0.
0.
0.
0.
0.
0.
0.
0.
0.
0.
0.
0.
0.
0.
0.
0.
0.
0.
0.
0.
0.
0.
0.
0.
0.
0.
0.
0.
0.
0.
0.
0.
0.
0.
0.
0.
0.
0.
0.
0.
0.
0.
0.
0.
0.
0.
0.
0.
0.
0.
0.
0.
0.
0.
0.
0.
0.
0.
0.
0.
0.
0.
0.
0.
0.
0.
0.
0.
0.
0.
0.
0.
0.
0.
0.
0.
0.
0.
0.
0.
0.
0.
0.
0.
0.
0.
0.
0.
0.
0.
0.
0.
0.
0.
0.
0.
0.
0.
0.
0.
0.
0.
0.
0.
0.
0.
0.
0.
0.
0.
0.
0.
0.
0.
0.
0.
0.
0.
0.
0.
0.
0.
0.
0.
0.
0.
0.
0.
0.
0.
0.
0.
0.
0.
0.
0.
0.
0.
0.
0.
0.
0.
0.
0.
0.
0.
0.
0.
0.
0.
0.
0.
0.
0.
0.
0.
0.
0.
0.
0.
0.
0.
0.
0.
0.
0.
0.
0.
0.
0.
0.
0.
0.
0.
0.
0.
0.
0.
0.
0.
0.
0.
0.
0.
0.
0.
0.
0.
0.
0.
0.
0.
0.
0.
0.
0.
0.
0.
0.
0.
0.
0.
0.
0.
0.
0.
0.
0.
0.
0.
0.
0.
0.
0.
0.
0.
0.
0.
0.
0.
0.
0.
0.
0.
0.
0.
0.
0.
0.
0.
0.
0.
0.
0.
0.
0.
0.
0.
0.
0.
0.
0.
0.
0.
0.
0.
0.
0.
0.
0.
0.
0.
0.
0.
0.
0.
0.
0.
0.
0.
0.
0.
0.
0.
0.
0.
0.
0.
0.
0.
0.
0.
0.
0.
0.
0.
0.
0.
0.
0.
0.
0.
0.
0.
0.
0.
0.
0.
0.
0.
0.
0.
0.
0.
0.
0.
0.
0.
0.
0.
0.
0.
0.
0.
0.
0.
0.
0.
0.
0.
0.
0.
0.
0.
0.
0.
0.
0.
0.
0.
0.
0.
0.
0.
0.
0.
0.
0.
0.
0.
0.
0.
0.
0.
0.
0.
0.
0.
0.
0.
0.
0.
0.
0.
0.
0.
0.
0.
0.
0.
0.
0.
0.
0.
0.
0.
0.
0.
0.
0.
0.
0.
0.
0.
0.
0.
0.
0.
0.
0.
0.
0.
0.
0.
0.
0.
0.
0.
0.
0.
0.
0.
0.
0.
0.
0.
0.
0.
0.
0.
0.
0.
0.
0.
0.
0.
0.
0.
0.
0.
0.
0.
0.
0.
0.
0.
0.
0.
0.
0.
0.
0.
0.
0.
0.
0.
0.
0.
0.
0.
0.
0.
0.
0.
0.
0.
0.
0.
0.
0.
0.
0.
0.
0.
0.
0.
0.
0.
0.
0.
0.
0.
0.
0.
0.
0.
0.
0.
0.
0.
0.
0.
0.
0.
0.
0.
0.
0.
0.
0.
0.
0.
0.
0.
0.
0.
0.
0.
0.
0.
0.
0.
0.
0.
0.
0.
0.
0.
0.
0.
0.
0.
0.
0.
0.
0.
0.
0.
0.
0.
0.
0.
0.
0.
0.
0.
0.
0.
0.
0.
0.
0.
0.
0.
0.
0.
0.
0.
0.
0.
0.
0.
0.
0.
0.
0.
0.
0.
0.
0.
0.
0.
0.
0.
0.
0.
0.
0.
0.
0.
0.
0.
0.
0.
0.
0.
0.
0.
0.
0.
0.
0.
0.
0.
0.
0.
0.
0.
0.
0.
0.
0.
0.
0.
0.
0.
0.
0.
0.
0.
0.
0.
0.
0.
0.
0.
0.
0.
0.
0.
0.
0.
0.
0.
0.
0.
0.
0.
0.
0.
0.
0.
0.
0.
0.
0.
0.
0.
0.
0.
0.
0.
0.
0.
0.
0.
0.
0.
0.
0.
0.
0.
0.
0.
0.
0.
0.
0.
0.
0.
0.
0.
0.
0.
0.
0.
0.
0.
0.
0.
0.
0.
0.
0.
0.
0.
0.
0.
0.
0.
0.
0.
0.
0.
0.
0.
0.
0.
0.
0.
0.
0.
0.
0.
0.
0.
0.
0.
0.
0.
0.
0.
0.
0.
0.
0.
0.
0.
0.
0.
0.
0.
0.
0.
0.
0.
0.
0.
0.
0.
0.
0.
0.
0.
0.
0.
0.
0.
0.
0.
0.
0.
0.
0.
0.
0.
0.
0.
0.
0.
0.
0.
0.
0.
0.
0.
0.
0.
0.
0.
0.
0.
0.
0.
0.
0.
0.
0.
0.
0.
0.
0.
0.
0.
0.
0.
0.
0.
0.
0.
0.
0.
0.
0.
0.
0.
0.
0.
0.
0.
0.
0.
0.
0.
0.
0.
0.
0.
0.
0.
0.
0.
0.
0.
0.
0.
0.
0.
0.
0.
0.
0.
0.
0.
0.
0.
0.
0.
0.
0.
0.
0.
0.
0.
0.
0.
0.
0.
0.
0.
0.
0.
0.
0.
0.
0.
0.
0.
0.
0.
0.
0.
0.
0.
0.
0.
0.
0.
0.
0.
0.
0.
0.
0.
0.
0.
0.
0.
0.
0.
0.
0.
0.
0.
0.
0.
0.
0.
0.
0.
0.
0.
0.
0.
0.
0.
0.
0.
0.
0.
0.
0.
0.
0.
0.
0.
0.
0.
0.
0.
0.
0.
0.
0.
0.
0.
0.
0.
0.
0.
0.
0.
0.
0.
0.
0.
0.
0.
0.
0.
0.
0.
0.
0.
0.
0.
0.
0.
0.
0.
0.
0.
0.
0.
0.
0.
0.
0.
0.
0.
0.
0.
0.
0.
0.
0.
0.
0.
0.
0.
0.
0.
0.
0.
0.
0.
0.
0.
0.
0.
0.
0.
0.
0.
0.
0.
0.
0.
0.
0.
0.
0.
0.
0.
0.
0.
0.
0.
0.
0.
0.
0.
0.
0.
0.
0.
0.
0.
0.
0.
0.
0.
0.
0.
0.
0.
0.
0.
0.
0.
0.
0.
0.
0.
0.
0.
0.
0.
0.
0.
0.
0.
0.
0.
0.
0.
0.
0.
0.
0.
0.
0.
0.
0.
0.
0.
0.
0.
0.
0.
0.
0.
0.
0.
0.
0.
0.
0.
0.
0.
0.
0.
0.
0.
0.
0.
0.
0.
0.
0.
0.
0.
0.
0.
0.
0.
0.
0.
0.
0.
0.
0.
0.
0.
0.
0.
0.
0.
0.
0.
0.
0.
0.
0.
0.
0.
0.
0.
0.
0.
0.
0.
0.
0.
0.
0.
0.
0.
0.
0.
0.
0.
0.
0.
0.
0.
0.
0.
0.
0.
0.
0.
0.
0.
0.
0.
0.
0.
0.
0.
0.
0.
0.
0.
0.
0.
0.
0.
0.
0.
0.
0.
0.
0.
0.
0.
0.
0.
0.
0.
0.
0.
0.
0.
0.
0.
0.
0.
0.
0.
0.
0.
0.
0.
0.
0.
0.
0.
0.
0.
0.
0.
0.
0.
0.
0.
0.
0.
0.
0.
0.
0.
0.
0.
0.
0.
0.
0.
0.
0.
0.
0.
0.
0.
0.
0.
0.
0.
0.
0.
0.
0.
0.
0.
0.
0.
0.
0.
0.
0.
0.000
0.000
0.000
0.
0.
0.
0.
0.
0.
0.
0.
0.
0.
0.
0.
0.
0.
0.
0.
0.
0.
0.
0.
0.
0.
0.
0.
0.
0.
0.
0.
0.
0.
0.
0.
0.
0.
0.
0.
0.
0.
0.
0.
0.
0.
0.
0.
0.
0.
0.
0.
0.
0.
0.
0.000
0.000
0.001
0.000
0.001
0.001
0.000
0.
0.
0.
0.
0.
0.
0.
0.
0.
0.
0.
0.
0.
0.
0.
0.
0.
0.
0.
0.
0.
0.
0.
0.
0.
0.
0.
0.
0.
0.
0.
0.
0.
0.
0.
0.
0.
0.
0.
0.
0.
0.
0.
-0.002
-0.002
-0.002
-0.001
0.
0.000
-0.001
-0.001
0.000
-0.001
0.001
0.000
0.001
0.
0.
0.
0.
0.
0.
0.
0.
0.
0.
0.
0.
0.
0.
0.
0.
0.
0.
0.
0.
0.
0.
0.
0.
0.
0.
0.
0.
0.
0.
0.
0.
0.
0.
0.
0.
0.
0.
0.
0.
-0.005
-0.006
-0.006
-0.007
-0.006
-0.007
-0.008
-0.008
-0.003
-0.002
-0.001
-0.001
-0.001
0.000
0.000
0.000
0.
0.
0.
0.
0.
0.
0.
0.
0.
0.
0.
0.
0.
0.
0.
0.
0.
0.
0.
0.
0.
0.
0.
0.
0.
0.
0.
0.
0.
0.
0.
0.
0.
0.
0.
0.
-0.001
-0.003
-0.007
-0.011
-0.013
-0.015
-0.016
-0.017
-0.017
-0.015
-0.011
-0.009
-0.006
-0.002
-0.002
-0.001
0.000
0.000
0.001
0.
0.
0.
0.
0.
0.
0.
0.
0.
0.
0.
0.
0.
0.
0.
0.
0.
0.
0.
0.
0.
0.
0.
0.
0.
0.
0.
0.
0.
0.
0.
0.
0.
0.
0.
-0.001
-0.003
-0.011
-0.015
-0.019
-0.024
-0.029
-0.032
-0.032
-0.027
-0.024
-0.017
-0.012
-0.010
-0.004
-0.002
-0.001
0.000
0.000
0.001
0.
0.
0.
0.
0.
0.
0.
0.
0.
0.
0.
0.
0.
0.
0.
0.
0.
0.
0.
0.
0.
0.
0.
0.
0.
0.
0.
0.
0.
0.
0.
0.
0.
0.
-0.001
-0.003
-0.009
-0.019
-0.027
-0.036
-0.046
-0.054
-0.060
-0.059
-0.049
-0.039
-0.030
-0.021
-0.012
-0.010
-0.004
-0.003
0.000
0.001
0.002
0.001
0.002
0.001
0.
0.
0.
0.
0.
0.
0.
0.
0.
0.
0.
0.
0.
0.
0.
0.
0.
0.
0.
0.
0.
0.
0.
0.
0.
0.
0.
0.
0.
0.
-0.001
-0.002
-0.008
-0.020
-0.031
-0.047
-0.064
-0.081
-0.101
-0.106
-0.104
-0.092
-0.071
-0.054
-0.041
-0.032
-0.020
-0.014
-0.012
-0.012
-0.007
-0.005
-0.002
0.002
0.001
0.002
0.001
0.
0.
0.
0.
0.
0.
0.
0.
0.
0.
0.
0.
0.
0.
0.
0.
0.
0.
0.
0.
0.
0.
0.
0.
0.
0.
0.
0.
-0.001
-0.006
-0.016
-0.033
-0.055
-0.080
-0.112
-0.143
-0.164
-0.162
-0.152
-0.136
-0.113
-0.087
-0.070
-0.062
-0.052
-0.034
-0.029
-0.025
-0.023
-0.018
-0.012
-0.009
-0.002
-0.001
-0.001
0.
0.000
-0.001
0.000
0.
0.
0.
0.
0.
0.
0.
0.
0.
0.
0.
0.
0.
0.
0.
0.
0.
0.
0.
0.
0.
0.
0.
0.000
-0.002
-0.013
-0.025
-0.050
-0.087
-0.132
-0.186
-0.231
-0.247
-0.243
-0.230
-0.211
-0.182
-0.147
-0.122
-0.105
-0.090
-0.076
-0.069
-0.062
-0.055
-0.045
-0.033
-0.021
-0.014
-0.005
-0.002
-0.002
-0.001
-0.002
-0.002
-0.002
-0.001
-0.001
0.
0.
0.
0.
0.
0.
0.
0.
0.
0.
0.
0.
0.
0.
0.
0.
0.
0.
0.
0.001
-0.001
-0.008
-0.018
-0.038
-0.077
-0.137
-0.216
-0.284
-0.332
-0.361
-0.371
-0.359
-0.349
-0.311
-0.264
-0.217
-0.177
-0.153
-0.143
-0.141
-0.138
-0.129
-0.111
-0.085
-0.061
-0.039
-0.024
-0.015
-0.006
-0.006
-0.005
-0.005
-0.005
-0.003
-0.002
-0.002
0.
0.
0.
0.
0.
0.
0.
0.
0.
0.
0.
0.
0.
0.
0.
0.
0.
0.
0.001
0.000
-0.012
-0.025
-0.055
-0.124
-0.234
-0.308
-0.291
-0.316
-0.477
-0.520
-0.490
-0.410
-0.243
-0.311
-0.334
-0.297
-0.268
-0.266
-0.263
-0.246
-0.226
-0.228
-0.187
-0.130
-0.084
-0.056
-0.039
-0.031
-0.026
-0.022
-0.019
-0.014
-0.009
-0.005
-0.003
-0.002
0.
0.
0.
0.
0.
0.
0.
0.
0.
0.
0.
0.
0.
0.
0.
0.
0.000
0.000
-0.003
-0.014
-0.034
-0.091
-0.343
-0.557
-0.050
2.009
3.281
0.022
-0.605
-0.125
7.449
51.991
13.505
0.214
-0.424
-0.432
-0.381
-0.141
0.347
0.440
0.885
-0.134
-0.258
-0.161
-0.114
-0.083
-0.067
-0.066
-0.059
-0.050
-0.036
-0.023
-0.012
-0.007
-0.003
0.
0.
0.
0.
0.
0.
0.
0.
0.
0.
0.
0.
0.
0.
0.
0.
0.000
0.001
-0.005
-0.017
-0.041
-0.164
-0.744
27.323
348.538
101.068
71.932
5.127
-0.285
11.205
650.653
100055.891
2628.519
13.499
0.003
-0.139
4.264
37.977
177.373
49.120
35828.199
120.441
0.033
-0.194
-0.197
-0.159
-0.139
-0.131
-0.124
-0.110
-0.086
-0.054
-0.028
-0.015
-0.007
0.
0.
0.
0.
0.
0.
0.
0.
0.
0.
0.
0.
0.
0.
0.
0.
0.001
0.001
-0.003
-0.016
-0.044
-0.185
-0.559
1450.165
103415.555
66044.266
100270.563
442.219
6.444
77.521
2409.877
103467.656
8990.999
36.032
1.758
23.142
2033.874
9920.552
100326.195
1661.694
41856.781
138.194
11.977
1.195
-0.275
-0.286
-0.254
-0.156
0.331
0.119
-0.117
-0.099
-0.057
-0.025
-0.010
0.
0.
0.
0.
0.
0.
0.
0.
0.
0.
0.
0.
0.
0.
0.
0.
0.000
0.001
-0.003
-0.014
-0.038
-0.113
-0.297
5.165
576.422
100833.125
133996.500
100162.094
58.812
21.695
208.276
1242.168
244.554
8.906
49.963
261.017
100295.492
107745.680
100265.828
1418.481
37.756
147.898
75.425
6.568
-0.104
-0.428
-0.398
1.931
36.378
15.608
1.254
-0.084
-0.084
-0.042
-0.017
0.
0.
0.
0.
0.
0.
0.
0.
0.
0.
0.
0.
0.
0.
0.
0.
0.
0.001
-0.003
-0.010
-0.027
-0.072
-0.139
0.022
7.587
181.110
650.856
1040.777
8.925
2.034
18.101
19.023
135.948
78.357
437.964
498.267
5001.217
5363.930
192.112
19.754
692.842
36285.766
1422.429
608.855
13.982
0.474
0.000
6.406
168.273
547.914
59.256
0.725
-0.105
-0.057
-0.024
0.
0.
0.
0.
0.
0.
0.
0.
0.
0.
0.
0.
0.
0.
0.
0.
0.
0.001
-0.002
-0.006
-0.019
-0.043
-0.100
-0.167
-0.154
0.403
1.449
1.118
-0.384
0.405
1.130
90.356
100044.445
44246.871
13778.996
15306.623
61.434
274.741
50.646
3.103
305.041
7583.411
100270.320
100232.586
391.225
101.912
45.885
313.073
261.345
5839.325
264.498
1.810
-0.115
-0.066
-0.028
0.
0.
0.
0.
0.
0.
0.
0.
0.
0.
0.
0.
0.
0.
0.
0.
0.
0.000
0.000
-0.004
-0.011
-0.024
-0.053
-0.110
-0.177
-0.250
-0.343
-0.454
0.342
10.723
10.716
31.491
13785.914
102688.336
101561.539
6188.581
1724.233
100121.219
13524.029
183.533
9.521
72.433
15268.119
9702.285
17216.234
60527.645
1503.669
200019.313
2403.929
178.509
21.892
0.258
-0.125
-0.066
-0.027
0.
0.
0.
0.
0.
0.
0.
0.
0.
0.
0.
0.
0.
0.
0.
0.
0.
0.
0.001
-0.003
-0.006
-0.012
-0.030
-0.057
-0.098
-0.164
-0.267
-0.347
0.836
16.924
16.720
1.318
85.576
101054.781
101209.977
521.473
101.178
36554.875
101159.609
12891.641
32.076
2.637
16.608
224.288
14842.890
21257.529
498.528
24694.514
702.528
18.097
0.698
-0.196
-0.121
-0.056
-0.026
0.
0.
0.
0.
0.
0.
0.
0.
0.
0.
0.
0.
0.
0.
0.
0.
0.
0.
0.
0.001
-0.003
-0.006
-0.015
-0.038
-0.060
-0.113
-0.209
-0.227
4.486
102.103
74.107
2.379
24.405
7790.077
118708.047
82422.672
921.001
536.040
43908.414
2020.656
107.770
563.500
97.630
7545.916
159354.250
7135.647
18.165
24.166
6.402
0.243
-0.257
-0.181
-0.095
-0.043
-0.021
0.
0.
0.
0.
0.
0.
0.
0.
0.
0.
0.
0.
0.
0.
0.
0.
0.
0.
0.
0.
0.
-0.001
-0.011
-0.024
-0.049
-0.097
-0.185
-0.094
22.958
1853.060
1131.234
11.213
0.248
27.277
1378.964
49065.570
1622.936
418.728
366.218
348.896
311.562
100353.820
21300.900
10014.796
5933.637
170.187
1.407
-0.511
-0.425
-0.321
-0.229
-0.129
-0.063
-0.030
-0.016
0.
0.
0.
0.
0.
0.
0.
0.
0.
0.
0.
0.
0.
0.
0.
0.
0.
0.
0.
0.
0.
0.001
-0.007
-0.022
-0.047
-0.106
-0.222
-0.438
7.534
196.339
212.097
10.329
-0.697
0.097
3.328
8.443
801.907
2126.513
4920.686
182.134
103.869
8054.945
100667.156
48288.430
1459.028
6.600
-0.734
-0.592
-0.361
-0.229
-0.143
-0.078
-0.036
-0.020
-0.012
0.
0.
0.
0.
0.
0.
0.
0.
0.001
0.001
0.
0.
0.
0.
0.
0.
0.
0.
0.
0.
0.
-0.001
-0.010
-0.021
-0.053
-0.118
-0.287
-0.683
1013.730
109998.570
196882.641
7662.878
-0.277
0.532
0.928
1.280
12.251
315.283
6125.950
41020.148
8650.627
925.846
100569.867
1309.683
28.321
-0.062
-0.667
-0.430
-0.228
-0.135
-0.079
-0.045
-0.022
-0.012
-0.006
0.
0.
0.
0.
0.
0.
0.
0.
0.001
-0.001
0.001
0.000
0.000
0.000
0.
0.
0.
0.
0.
0.
0.
-0.002
-0.009
-0.027
-0.063
-0.123
-0.266
-0.592
448.591
41176.922
43078.879
221.966
-0.216
0.005
-0.022
-0.300
0.967
186.364
4576.427
101049.844
29516.930
223.013
3065.880
100075.539
3.496
-0.857
-0.427
-0.263
-0.145
-0.082
-0.045
-0.025
-0.012
-0.004
-0.001
0.
0.
0.
0.
0.
0.
-0.002
0.
-0.001
-0.002
-0.003
-0.004
-0.002
-0.002
-0.002
-0.001
0.
0.
0.
0.
0.
-0.002
-0.008
-0.027
-0.068
-0.127
-0.184
-0.304
0.204
14.010
150.629
1.386
-0.337
-0.325
-0.373
-0.472
-0.409
4.700
29.620
134.216
65.111
21.065
7.798
5.036
-1.059
-0.585
-0.281
-0.169
-0.093
-0.052
-0.025
-0.010
-0.004
-0.001
0.
0.
0.
0.
-0.002
-0.002
-0.003
-0.003
-0.002
-0.005
-0.006
-0.005
-0.006
-0.007
-0.006
-0.004
-0.003
-0.002
0.
0.
0.
0.
-0.003
-0.010
-0.024
-0.063
-0.127
-0.155
0.043
0.272
-0.284
-0.441
-0.490
-0.267
-0.254
-0.299
-0.367
-0.436
-0.509
-0.486
-0.131
1.024
3.995
0.744
-0.682
-0.549
-0.297
-0.184
-0.110
-0.058
-0.028
-0.008
-0.001
0.000
0.
0.
0.
0.
-0.002
-0.003
-0.004
-0.007
-0.007
-0.009
-0.010
-0.011
-0.013
-0.014
-0.013
-0.013
-0.010
-0.007
-0.005
-0.002
0.
0.
0.
-0.002
-0.009
-0.020
-0.049
-0.104
-0.132
0.118
0.474
-0.128
-0.259
-0.213
-0.174
-0.187
-0.216
-0.250
-0.315
-0.506
-0.768
-0.608
-0.392
-0.259
-0.342
-0.353
-0.271
-0.182
-0.116
-0.071
-0.038
-0.014
-0.004
0.001
0.
0.
0.
0.
-0.002
-0.003
-0.005
-0.009
-0.012
-0.016
-0.016
-0.016
-0.020
-0.024
-0.028
-0.030
-0.028
-0.021
-0.013
-0.008
-0.004
-0.002
0.
0.
-0.002
-0.008
-0.014
-0.033
-0.071
-0.105
-0.102
-0.082
-0.139
-0.141
-0.121
-0.119
-0.134
-0.157
-0.182
-0.212
-0.304
-0.441
-0.408
-0.351
-0.328
-0.302
-0.260
-0.198
-0.130
-0.081
-0.050
-0.024
-0.004
0.000
0.
0.
0.
0.
0.000
-0.002
-0.004
-0.009
-0.016
-0.020
-0.024
-0.024
-0.026
-0.032
-0.041
-0.052
-0.055
-0.051
-0.038
-0.024
-0.012
-0.006
-0.002
0.
0.
-0.001
-0.006
-0.011
-0.021
-0.040
-0.070
-0.086
-0.096
-0.100
-0.090
-0.080
-0.082
-0.093
-0.110
-0.128
-0.149
-0.172
-0.212
-0.244
-0.264
-0.260
-0.211
-0.192
-0.162
-0.114
-0.063
-0.031
-0.012
-0.002
0.
0.
0.
0.
0.
-0.002
-0.003
-0.007
-0.014
-0.022
-0.028
-0.033
-0.034
-0.039
-0.045
-0.058
-0.076
-0.078
-0.069
-0.056
-0.035
-0.017
-0.008
-0.004
0.
0.
0.
-0.002
-0.008
-0.012
-0.021
-0.035
-0.045
-0.055
-0.058
-0.054
-0.055
-0.054
-0.058
-0.065
-0.079
-0.092
-0.107
-0.127
-0.164
-0.206
-0.202
-0.142
-0.149
-0.144
-0.102
-0.051
-0.020
-0.008
-0.003
0.
0.
0.
0.
0.
-0.002
-0.003
-0.008
-0.017
-0.026
-0.034
-0.040
-0.043
-0.045
-0.051
-0.068
-0.087
-0.086
-0.073
-0.062
-0.040
-0.020
-0.009
-0.005
0.
0.
0.
0.
-0.004
-0.007
-0.011
-0.018
-0.022
-0.027
-0.033
-0.035
-0.037
-0.033
-0.034
-0.034
-0.039
-0.050
-0.060
-0.078
-0.118
-0.158
-0.162
-0.153
-0.146
-0.129
-0.084
-0.038
-0.014
-0.007
-0.003
0.
0.
0.
0.
0.
-0.002
-0.003
-0.008
-0.017
-0.026
-0.036
-0.042
-0.044
-0.045
-0.050
-0.065
-0.083
-0.083
-0.071
-0.060
-0.037
-0.019
-0.009
-0.004
0.
0.
0.
0.
0.
-0.003
-0.004
-0.009
-0.013
-0.016
-0.019
-0.021
-0.023
-0.022
-0.022
-0.021
-0.023
-0.024
-0.033
-0.047
-0.079
-0.114
-0.131
-0.130
-0.130
-0.111
-0.061
-0.028
-0.012
-0.006
-0.002
0.
0.
0.
0.
0.
-0.001
-0.003
-0.007
-0.015
-0.022
-0.031
-0.036
-0.039
-0.041
-0.044
-0.052
-0.063
-0.068
-0.058
-0.046
-0.028
-0.013
-0.007
-0.004
0.
0.
0.
0.
0.
0.
0.001
-0.001
-0.005
-0.008
-0.009
-0.010
-0.013
-0.014
-0.012
-0.012
-0.011
-0.016
-0.019
-0.027
-0.050
-0.081
-0.095
-0.100
-0.096
-0.074
-0.039
-0.020
-0.009
-0.005
-0.001
0.
0.
0.
0.
0.
0.
-0.002
-0.004
-0.011
-0.016
-0.023
-0.026
-0.030
-0.033
-0.038
-0.041
-0.045
-0.042
-0.035
-0.028
-0.019
-0.009
-0.005
-0.002
0.
0.
0.
0.
0.
0.
0.
0.001
0.000
-0.002
-0.004
-0.006
-0.007
-0.008
-0.006
-0.008
-0.006
-0.004
-0.009
-0.018
-0.029
-0.048
-0.063
-0.067
-0.059
-0.039
-0.023
-0.011
-0.006
-0.002
0.
0.
0.
0.
0.
0.
0.
-0.002
-0.003
-0.006
-0.011
-0.015
-0.017
-0.021
-0.028
-0.030
-0.031
-0.030
-0.025
-0.020
-0.016
-0.011
-0.007
-0.004
0.
0.
0.
0.
0.
0.
0.
0.
0.
0.
-0.001
-0.002
-0.004
-0.005
-0.005
-0.005
-0.005
-0.002
-0.001
-0.002
-0.008
-0.014
-0.021
-0.028
-0.031
-0.027
-0.020
-0.013
-0.007
-0.004
-0.001
0.
0.
0.
0.
0.
0.
0.
0.
-0.002
-0.004
-0.005
-0.009
-0.011
-0.014
-0.019
-0.022
-0.019
-0.019
-0.016
-0.013
-0.009
-0.008
-0.006
0.
0.
0.
0.
0.
0.
0.
0.
0.
0.
0.
0.
-0.001
-0.001
-0.002
-0.002
-0.002
-0.002
0.
0.
0.
-0.002
-0.007
-0.010
-0.013
-0.014
-0.012
-0.008
-0.006
-0.004
-0.001
0.
0.
0.
0.
0.
0.
0.
0.
0.
0.
0.
-0.003
-0.004
-0.005
-0.008
-0.010
-0.013
-0.013
-0.014
-0.011
-0.009
-0.007
-0.006
-0.002
0.
0.
0.
0.
0.
0.
0.
0.
0.
0.
0.
0.
0.
0.
0.
0.
0.
0.
0.
0.
0.
0.
-0.002
-0.003
-0.003
-0.005
-0.005
-0.003
-0.002
0.
0.
0.
0.
0.
0.
0.
0.
0.
0.
0.
0.
0.
0.
0.001
-0.001
-0.004
-0.005
-0.007
-0.006
-0.006
-0.005
-0.005
-0.003
-0.002
0.
0.
0.
0.
0.
0.
0.
0.
0.
0.
0.
0.
0.
0.
0.
0.
0.
0.
0.
0.
0.
0.
0.
0.
0.
0.
0.
0.
0.
0.
0.
0.
0.
0.
0.
0.
0.
0.
0.
0.
0.
0.
0.
0.
0.000
0.001
-0.001
-0.003
-0.004
-0.005
-0.005
-0.005
-0.004
-0.003
-0.002
0.
0.
0.
0.
0.
0.
0.
0.
0.
0.
0.
0.
0.
0.
0.
0.
0.
0.
0.
0.
0.
0.
0.
0.
0.
0.
0.
0.
0.
0.
0.
0.
0.
0.
0.
0.
0.
0.
0.
0.
0.
0.
0.
0.
0.
0.
0.001
-0.001
-0.001
-0.003
-0.002
-0.003
-0.002
-0.002
0.
0.
0.
0.
0.
0.
0.
0.
0.
0.
0.
0.
0.
0.
0.
0.
0.
0.
0.
0.
0.
0.
0.
0.
0.
0.
0.
0.
0.
0.
0.
0.
0.
0.
0.
0.
0.
0.
0.
0.
0.
0.
0.
0.
0.
0.
0.
0.
0.
-0.001
-0.002
-0.002
-0.002
-0.002
0.
0.
0.
0.
0.
0.
0.
0.
0.
0.
0.
0.
0.
0.
0.
0.
0.
0.
0.
0.
0.
0.
0.
0.
0.
0.
0.
0.
0.
0.
0.
0.
0.
0.
0.
0.
0.
0.
0.
0.
0.
0.
0.
0.
0.
0.
0.
0.
0.
0.
0.
0.
0.
0.
0.
0.
0.
0.
0.
0.
0.
0.
0.
0.
0.
0.
0.
0.
0.
0.
0.
0.
0.
0.
0.
0.
0.
0.
0.
0.
0.
0.
0.
0.
0.
0.
0.
0.
0.
0.
0.
0.
0.
0.
0.
0.
0.
0.
0.
0.
0.
0.
0.
0.
0.
0.
0.
0.
0.
0.
0.
0.
0.
0.
0.
0.
0.
0.
0.
0.
0.
0.
0.
0.
0.
0.
0.
0.
0.
0.
0.
0.
0.
0.
0.
0.
0.
0.
0.
0.
0.
0.
0.
0.
0.
0.
0.
0.
0.
0.
0.
0.
0.
0.
0.
0.
0.
0.
0.
0.
0.
0.
0.
0.
0.
0.
0.
0.
0.
0.
0.
0.
0.
0.
0.
0.
0.
0.
0.
0.
0.
0.
0.
0.
0.
0.
0.
0.
0.
0.
0.
0.
0.
0.
0.
0.
0.
0.
0.
0.
0.
0.
0.
0.
0.
0.
0.
0.
0.
0.
0.
0.
0.
0.
0.
0.
0.
0.
0.
0.
0.
0.
0.
0.
0.
0.
0.
0.
0.
0.
0.
0.
0.
0.
0.
0.
0.
0.
0.
0.
0.
0.
0.
0.
0.
0.
0.
0.
0.
0.
0.
0.
0.
0.
0.
0.
0.
0.
0.
0.
0.
0.
0.
0.
0.
0.
0.
0.
0.
0.
0.
0.
0.
0.
0.
0.
0.
0.
0.
0.
0.
0.
0.
0.
0.
0.
0.
0.
0.
0.
0.
0.
0.
0.
0.
0.
0.
0.
0.
0.
0.
0.
0.
0.
0.
0.
0.
0.
0.
0.
0.
0.
0.
0.
0.
0.
0.
0.
0.
0.
0.
0.
0.
0.
0.
0.
0.
0.
0.
0.
0.
0.
0.
0.
0.
0.
0.
0.
0.
0.
0.
0.
0.
0.
0.
0.
0.
0.
0.
0.
0.
0.
0.
0.
0.
0.
0.
0.
0.
0.
0.
0.
0.
0.
0.
0.
0.
0.
0.
0.
0.
0.
0.
0.
0.
0.
0.
0.
0.
0.
0.
0.
0.
0.
0.
0.
0.
0.
0.
0.
0.
0.
0.
0.
0.
0.
0.
0.
0.
0.
0.
0.
0.
0.
0.
0.
0.
0.
0.
0.
0.
0.
0.
0.
0.
0.
0.
0.
0.
0.
0.
0.
0.
0.
0.
0.
0.
0.
0.
0.
0.
0.
0.
0.
0.
0.
0.
0.
0.
0.
0.
0.
0.
0.
0.
0.
0.
0.
0.
0.
0.
0.
0.
0.
0.
0.
0.
0.
0.
0.
0.
0.
0.
0.
0.
0.
0.
0.
0.
0.
0.
0.
0.
0.
0.
0.
0.
0.
0.
0.
0.
0.
0.
0.
0.
0.
0.
0.
0.
0.
0.
0.
0.
0.
0.
0.
0.
0.
0.
0.
0.
0.
0.
0.
0.
0.
0.
0.
0.
0.
0.
0.
0.
0.
0.
0.
0.
0.
0.
0.
0.
0.
0.
0.
0.
0.
0.
0.
0.
0.
0.
0.
0.
0.
0.
0.
0.
0.
0.
0.
0.
0.
0.
0.
0.
0.
0.
0.
0.
0.
0.
0.
0.
0.
0.
0.
0.
0.
0.
0.
0.
0.
0.
0.
0.
0.
0.
0.
0.
0.
0.
0.
0.
0.
0.
0.
0.
0.
0.
0.
0.
0.
0.
0.
0.
0.
0.
0.
0.
0.
0.
0.
0.
0.
0.
0.
0.
0.
0.
0.
0.
0.
0.
0.
0.
0.
0.
0.
0.
0.
0.
0.
0.
0.
0.
0.
0.
0.
0.
0.
0.
0.
0.
0.
0.
0.
0.
0.
0.
0.
0.
0.
0.
0.
0.
0.
0.
0.
0.
0.
0.
0.
0.
0.
0.
0.
0.
0.
0.
0.
0.
0.
0.
0.
0.
0.
0.
0.
0.
0.
0.
0.
0.
0.
0.
0.
0.
0.
0.
0.
0.
0.
0.
0.
0.
0.
0.
0.
0.
0.
0.
0.
0.
0.
0.
0.
0.
0.
0.
0.
0.
0.
0.
0.
0.
0.
0.
0.
0.
0.
0.
0.
0.
0.
0.
0.
0.
0.
0.
0.
0.
0.
0.
0.
0.
0.
0.
0.
0.
0.
0.
0.
0.
0.
0.
0.
0.
0.
0.
0.
0.
0.
0.
0.
0.
0.
0.
0.
0.
0.
0.
0.
0.
0.
0.
0.
0.
0.
0.
0.
0.
0.
0.
0.
0.
0.
0.
0.
0.
0.
0.
0.
0.
0.
0.
0.
0.
0.
0.
0.
0.
0.
0.
0.
0.
0.
0.
0.
0.
0.
0.
0.
0.
0.
0.
0.
0.
0.
0.
0.
0.
0.
0.
0.
0.
0.
0.
0.
0.
0.
0.
0.
0.
0.
0.
0.
0.
0.
0.
0.
0.
0.
0.
0.
0.
0.
0.
0.
0.
0.
0.
0.
0.
0.
0.
0.
0.
0.
0.
0.
0.
0.
0.
0.
0.
0.
0.
0.
0.
0.
0.
0.
0.
0.
0.
0.
0.
0.
0.
0.
0.
0.
0.
0.
0.
0.
0.
0.
0.
0.
0.
0.
0.
0.
0.
0.
0.
0.
0.
0.
0.
0.
0.
0.
0.
0.
0.
0.
0.
0.
0.
0.
0.
0.
0.
0.
0.
0.
0.
0.
0.
0.
0.
0.
0.
0.
0.
0.
0.
0.
0.
0.
0.
0.
0.
0.
0.
0.
0.
0.
0.
0.
0.
0.
0.
0.
0.
0.
0.
0.
0.
0.
0.
0.
0.
0.
0.
0.
0.
0.
0.
0.
0.
0.
0.
0.
0.
0.
0.
0.
0.
0.
0.
0.
0.
0.
0.
0.
0.
0.
0.
0.
0.
0.
0.
0.
0.
0.
0.
0.
0.
0.
0.
0.
0.
0.
0.
0.
0.
0.
0.
0.
0.
0.
0.
0.
0.
0.
0.
0.
0.
0.
0.
0.
0.
0.
0.
0.
0.
0.
0.
0.
0.
0.
0.
0.
0.
0.
0.
0.
0.
0.
0.
0.
0.
0.
0.
0.
0.
0.
0.
0.
0.
0.
0.
0.
0.
0.
0.
0.
0.
0.
0.
0.
0.
0.
0.
0.
0.
0.
0.
0.
0.
0.
0.
0.
0.
0.
0.
0.
0.
0.
0.
0.
0.
0.
0.
0.
0.
0.
0.
0.
0.
0.
0.
0.
0.
0.
0.
0.
0.
0.
0.
0.
0.
0.
0.
0.
0.
0.
0.
0.
0.
0.
0.
0.
0.
0.
0.
0.
0.
0.
0.
0.
0.
0.
0.
0.
0.
0.
0.
0.
0.
0.
0.
0.
0.
0.
0.
0.
0.
0.
0.
0.
0.
0.
0.
0.
0.
0.
0.
0.
0.
0.
0.
0.
0.
0.
0.
0.
0.
0.
0.
0.
0.
0.
0.
0.
0.
0.
0.
0.
0.
0.
0.
0.
0.
0.
0.
0.
0.
0.
0.
0.
0.
0.
0.
0.
0.
0.
0.
0.
0.
0.
0.
0.
0.
0.
0.
0.
0.
0.
0.
0.
0.
0.
0.
0.
0.
0.
0.
0.
0.
0.
0.
0.
0.
0.
0.
0.
0.
0.
0.
0.
0.
0.
0.
0.
0.
0.
0.
0.
0.
0.
0.
0.
0.
0.
0.
0.
0.
0.
0.
0.
0.
0.
0.
0.
0.
0.
0.
0.
0.
0.
0.
0.
0.
0.
0.
0.
0.
0.
0.
0.
0.
0.
0.
0.
0.
0.
0.
0.
0.
0.
0.
0.
0.
0.
0.
0.
0.
0.
0.
0.
0.
0.
0.
0.
0.
0.
0.
0.
0.
0.
0.
0.
0.
0.
0.
0.
0.
0.
0.
0.
0.
0.
0.
0.
0.
0.
0.
0.
0.
0.
0.
0.
0.
0.
0.
0.
0.
0.
0.
0.
0.
0.
0.
0.
0.
0.
0.
0.
0.
0.
0.
0.
0.
0.
0.
0.
0.
0.
0.
0.
0.
0.
0.
0.
0.
0.
0.
0.
0.
0.
0.
0.
0.
0.
0.
0.
0.
0.
0.
0.
0.
0.
0.
0.
0.
0.
0.
0.
0.
0.
0.
0.
0.
0.
0.
0.
0.
0.
0.
0.
0.
0.
0.
0.
0.
0.
0.
0.
0.
0.
0.
0.
0.
0.
0.
0.
0.
0.
0.
0.
0.
0.
0.
0.
0.
0.
0.
0.
0.
0.
0.
0.
0.
0.
0.
0.
0.
0.
0.
0.
0.
0.
0.
0.
0.
0.
0.
0.
0.
0.
0.
0.
0.
0.
0.
0.
0.
0.
0.
0.
0.
0.
0.
0.
0.
0.
0.
0.
0.
0.
0.
0.
0.
0.
0.
0.
0.
0.
0.
0.
0.
0.
0.
0.
0.
0.
0.
0.
0.
0.
0.
0.
0.
0.
0.
0.
0.
0.
0.
0.
0.
0.
0.
0.
0.
0.
0.
0.
0.
0.
0.
0.
0.
0.
0.
0.
0.
0.
0.
0.
0.
0.
0.
0.
0.
0.
0.
0.
0.
0.
0.
0.
0.
0.
0.
0.
0.
0.
0.
0.
0.
0.
0.
0.
0.
0.
0.
0.
0.
0.
0.
0.
0.
0.
0.
0.
0.
0.
0.
0.
0.
0.
0.
0.
0.
0.
0.
0.
0.
0.
0.
0.
0.
0.
0.
0.
0.
0.
0.
0.
0.
0.
0.
0.
0.
0.
0.
0.
0.
0.
0.
0.
0.
0.
0.
0.
0.
0.
0.
0.
0.
0.
0.
0.
0.
0.
0.
0.
0.
0.
0.
0.
0.
0.
0.
0.
0.
0.
0.
0.
0.
0.
0.
0.
0.
0.
0.
0.
0.
0.
0.
0.
0.
0.
0.
0.
0.
0.
0.
0.
0.
0.
0.
0.
0.
0.
0.
0.
0.
0.
0.
0.
0.
0.
0.
0.
0.
0.
0.
0.
0.
0.
0.
0.
0.
0.
0.
0.
0.
0.000
0.001
0.001
0.001
0.001
0.
0.
0.
0.
0.
0.
0.
0.
0.
0.
0.
0.
0.
0.
0.
0.
0.
0.
0.
0.
0.
0.
0.
0.
0.
0.
0.
0.
0.
0.
0.
0.
0.
0.
0.
0.
0.
0.
0.
0.
0.
0.
0.
0.
0.
0.
0.
0.
0.000
0.000
0.000
0.000
0.000
0.
0.000
0.001
0.001
0.
0.
0.
0.
0.
0.
0.
0.
0.
0.
0.
0.
0.
0.
0.
0.
0.
0.
0.
0.
0.
0.
0.
0.
0.
0.
0.
0.
0.
0.
0.
0.
0.
0.
0.
0.
0.
0.
0.
0.
0.
0.
0.
0.
0.
0.001
0.000
0.000
-0.002
-0.002
-0.002
-0.001
0.000
-0.001
0.000
0.001
0.000
0.
0.
0.
0.
0.
0.
0.
0.
0.
0.
0.
0.
0.
0.
0.
0.
0.
0.
0.
0.
0.
0.
0.
0.
0.
0.
0.
0.
0.
0.
0.
0.
0.
0.
0.
0.
0.
0.
0.
-0.001
-0.004
-0.005
-0.005
-0.006
-0.008
-0.009
-0.006
-0.005
-0.005
-0.002
-0.002
-0.001
-0.001
0.001
0.001
0.
0.
0.
0.
0.
0.
0.
0.
0.
0.
0.
0.
0.
0.
0.
0.
0.
0.
0.
0.
0.
0.
0.
0.
0.
0.
0.
0.
0.
0.
0.
0.
0.
0.
0.
0.
0.
0.
-0.005
-0.008
-0.010
-0.011
-0.015
-0.017
-0.016
-0.015
-0.013
-0.012
-0.010
-0.006
-0.003
-0.002
-0.001
0.001
0.000
0.001
0.
0.
0.
0.
0.
0.
0.
0.
0.
0.
0.
0.
0.
0.
0.
0.
0.
0.
0.
0.
0.
0.
0.
0.
0.
0.
0.
0.
0.
0.
0.
0.
0.
0.
-0.001
-0.002
-0.008
-0.013
-0.017
-0.021
-0.028
-0.028
-0.028
-0.030
-0.027
-0.024
-0.019
-0.016
-0.012
-0.007
-0.003
-0.002
0.000
0.000
0.001
0.
0.
0.
0.
0.
0.
0.
0.
0.
0.
0.
0.
0.
0.
0.
0.
0.
0.
0.
0.
0.
0.
0.
0.
0.
0.
0.
0.
0.
0.
0.
0.
0.
-0.001
-0.001
-0.010
-0.015
-0.022
-0.030
-0.041
-0.051
-0.057
-0.057
-0.049
-0.042
-0.036
-0.032
-0.026
-0.019
-0.013
-0.006
-0.004
0.000
0.000
0.000
0.
0.
0.
0.
0.
0.
0.
0.
0.
0.
0.
0.
0.
0.
0.
0.
0.
0.
0.
0.
0.
0.
0.
0.
0.
0.
0.
0.
0.
0.
0.
0.
-0.001
-0.001
-0.008
-0.021
-0.033
-0.047
-0.067
-0.087
-0.105
-0.105
-0.102
-0.090
-0.074
-0.057
-0.045
-0.033
-0.028
-0.021
-0.011
-0.006
-0.002
0.000
0.002
0.002
0.
0.
0.
0.
0.
0.
0.
0.
0.
0.
0.
0.
0.
0.
0.
0.
0.
0.
0.
0.
0.
0.
0.
0.
0.
0.
0.
0.
0.
0.
0.
-0.001
-0.005
-0.019
-0.034
-0.056
-0.088
-0.125
-0.160
-0.173
-0.162
-0.147
-0.139
-0.118
-0.093
-0.074
-0.055
-0.043
-0.031
-0.025
-0.020
-0.014
-0.008
-0.002
-0.002
0.001
0.002
0.
0.
0.
0.
0.
0.
0.
0.
0.
0.
0.
0.
0.
0.
0.
0.
0.
0.
0.
0.
0.
0.
0.
0.
0.
0.
0.
0.
-0.001
-0.003
-0.013
-0.030
-0.056
-0.097
-0.150
-0.213
-0.248
-0.230
-0.021
-0.013
-0.178
-0.165
-0.135
-0.106
-0.091
-0.077
-0.063
-0.044
-0.041
-0.033
-0.023
-0.015
-0.010
-0.005
-0.001
-0.001
-0.001
-0.001
-0.001
-0.001
0.000
0.
0.
0.
0.
0.
0.
0.
0.
0.
0.
0.
0.
0.
0.
0.
0.
0.
0.
0.
0.
0.
0.
-0.001
-0.007
-0.022
-0.045
-0.086
-0.150
-0.221
-0.302
-0.341
-0.282
0.171
0.157
-0.251
-0.259
-0.211
-0.165
-0.134
-0.123
-0.112
-0.094
-0.084
-0.071
-0.058
-0.042
-0.031
-0.021
-0.013
-0.005
-0.002
-0.003
-0.003
-0.003
-0.003
0.000
-0.001
0.
0.
0.
0.
0.
0.
0.
0.
0.
0.
0.
0.
0.
0.
0.
0.
0.
0.
0.
0.000
0.000
-0.010
-0.028
-0.061
-0.122
-0.210
-0.291
-0.338
-0.384
-0.441
-0.350
-0.342
-0.436
-0.411
-0.344
-0.270
-0.217
-0.194
-0.188
-0.180
-0.169
-0.148
-0.123
-0.095
-0.068
-0.046
-0.034
-0.023
-0.015
-0.013
-0.011
-0.007
-0.005
-0.004
-0.002
-0.002
0.
0.
0.
0.
0.
0.
0.
0.
0.
0.
0.
0.
0.
0.
0.
0.
0.
0.
0.001
-0.001
-0.014
-0.034
-0.077
-0.169
-0.285
-0.270
1.097
2.062
-0.129
-0.311
0.908
0.046
-0.347
-0.441
-0.428
-0.363
-0.336
-0.327
-0.315
-0.303
-0.292
-0.278
-0.215
-0.148
-0.103
-0.075
-0.059
-0.048
-0.041
-0.034
-0.027
-0.019
-0.011
-0.005
-0.003
-0.002
0.
0.
0.
0.
0.
0.
0.
0.
0.
0.
0.
0.
0.
0.
0.
0.
0.
0.001
-0.006
-0.017
-0.039
-0.098
-0.275
-0.508
2.292
140.826
477.593
18.724
3.063
31.013
24.014
30.696
7.510
-0.307
-0.571
-0.525
-0.466
-0.340
-0.226
-0.512
-0.712
-0.695
-0.279
-0.179
-0.142
-0.115
-0.096
-0.090
-0.087
-0.074
-0.049
-0.030
-0.014
-0.007
-0.003
0.
0.
0.
0.
0.
0.
0.
0.
0.
0.
0.
0.
0.
0.
0.
0.
0.000
0.000
-0.008
-0.018
-0.045
-0.134
-0.597
-0.526
18.393
3010.649
25531.449
133.513
3.920
168.053
2614.017
18821.064
820.587
3.393
-0.668
-0.147
1.711
9.909
29.307
4.153
1.588
1.775
4.254
0.465
-0.216
-0.202
-0.187
-0.169
-0.147
-0.129
-0.109
-0.069
-0.035
-0.016
-0.007
0.
0.
0.
0.
0.
0.
0.
0.
0.
0.
0.
0.
0.
0.
0.
0.
0.000
0.000
-0.006
-0.019
-0.045
-0.142
-0.625
0.537
214.626
100766.234
32745.553
69.849
6.656
5845.124
100592.445
107044.391
2022.763
6.645
6.521
64.971
430.738
598.941
6401.232
140.748
7.201
443.060
2013.898
42.494
0.044
-0.345
-0.314
0.391
6.618
2.734
-0.050
-0.113
-0.070
-0.030
-0.011
0.
0.
0.
0.
0.
0.
0.
0.
0.
0.
0.
0.
0.
0.
0.
0.
0.000
0.000
-0.003
-0.016
-0.038
-0.109
-0.278
0.485
136.951
55315.641
12016.858
83.395
9.482
563.464
40669.707
2161.084
37.837
30.778
3409.955
10434.951
103126.633
5270.120
6423.151
141.155
77.423
11889.442
100053.227
307.074
0.911
-0.487
-0.316
51.206
13586.085
1050.893
6.812
-0.001
-0.100
-0.051
-0.020
0.
0.
0.
0.
0.
0.
0.
0.
0.
0.
0.
0.
0.
0.
0.
0.
0.
0.000
-0.003
-0.012
-0.030
-0.076
-0.160
-0.163
4.305
64.507
55.104
10.412
18.036
294.515
21224.473
101766.438
327.540
191.156
100195.930
102368.625
100357.016
777.318
36.664
11.153
6140.844
100269.656
6330.244
234.743
59.598
2.725
0.751
1622.691
100866.328
55563.305
763.118
3.091
-0.120
-0.068
-0.029
0.
0.
0.
0.
0.
0.
0.
0.
0.
0.
0.
0.
0.
0.
0.
0.
0.
0.001
-0.003
-0.008
-0.019
-0.048
-0.109
-0.183
-0.219
0.028
-0.059
-0.321
5.015
79.908
93.051
245.809
13605.193
3869.341
102676.563
101923.172
208.224
39.246
9.486
4.457
1807.306
100056.508
20282.064
106910.773
85222.125
249.491
291.874
873.120
7767.353
100398.844
12512.820
8.292
-0.121
-0.078
-0.033
0.
0.
0.
0.
0.
0.
0.
0.
0.
0.
0.
0.
0.
0.
0.
0.
0.
0.
0.
-0.004
-0.011
-0.027
-0.063
-0.120
-0.197
-0.289
-0.419
-0.350
25.992
4054.897
4061.103
39.290
1423.321
31834.934
23525.930
53825.727
6699.284
4295.064
485.771
52.178
13.339
81.538
1437.503
101004.641
154115.844
106105.750
104202.477
100960.000
105962.219
41535.059
200.057
1.472
-0.149
-0.080
-0.034
0.
0.
0.
0.
0.
0.
0.
0.
0.
0.
0.
0.
0.
0.
0.
0.
0.
0.
0.000
-0.003
-0.006
-0.014
-0.035
-0.067
-0.118
-0.200
-0.323
-0.178
39.442
11379.146
11391.739
40.813
18.788
478.377
1010.964
311.574
30.269
776.914
18666.750
85958.945
89.367
1.411
11.398
341.843
31319.744
69504.359
37901.289
85337.930
5817.535
1134.729
8.750
-0.175
-0.151
-0.068
-0.030
0.
0.
0.
0.
0.
0.
0.
0.
0.001
0.001
0.
0.
0.
0.
0.
0.
0.
0.
0.
0.000
-0.003
-0.006
-0.020
-0.044
-0.083
-0.150
-0.258
-0.032
38.637
3570.527
2404.787
29.021
20.346
796.768
160591.750
54147.637
77.383
126.433
53394.785
189823.547
13268.551
436.713
70.002
1311.232
119050.609
12186.087
35.662
32.453
15.008
4.809
-0.025
-0.233
-0.126
-0.053
-0.025
0.
0.
0.
0.
0.
0.
0.001
0.001
0.001
0.001
0.001
0.001
0.
0.
0.
0.
0.
0.
0.
0.
0.
-0.003
-0.016
-0.035
-0.065
-0.135
-0.245
0.426
287.365
100097.555
100164.992
102.996
2.989
211.205
9740.009
1606.734
157.850
261.867
77.856
2242.660
935.339
100092.516
4449.313
292.940
49995.176
1517.500
3.797
-0.626
0.034
-0.110
-0.262
-0.175
-0.084
-0.038
-0.020
0.
0.
0.
0.
0.
0.
0.001
0.001
0.000
-0.002
0.000
0.000
0.001
0.
0.
0.
0.
0.
0.
0.
0.
-0.001
-0.012
-0.029
-0.071
-0.148
-0.255
-0.016
59.846
16137.319
103141.734
205.151
2.639
37.543
95.883
253.722
33.956
63.209
809.167
2377.797
464.426
2162.959
96329.945
1102.747
44.065
9.325
-0.681
-0.973
-0.480
-0.273
-0.181
-0.108
-0.049
-0.026
-0.015
0.
0.
0.
0.
0.
0.001
0.001
-0.002
-0.002
-0.002
-0.004
-0.004
-0.001
0.
0.
0.
0.
0.
0.
0.
0.
-0.002
-0.012
-0.034
-0.080
-0.153
-0.075
0.577
27.059
12519.376
95681.594
214.718
12.296
443.485
390.638
706.751
41.448
12.499
8948.878
134014.469
101918.422
64029.965
100913.414
1995.575
3.088
-0.910
-1.082
-0.945
-0.349
-0.183
-0.109
-0.060
-0.028
-0.017
-0.008
0.
0.
0.
0.
0.
0.001
-0.001
-0.001
-0.002
-0.004
-0.006
-0.006
-0.005
-0.005
-0.001
0.
0.
0.
0.
0.
-0.001
-0.004
-0.016
-0.040
-0.098
-0.115
3.910
35.614
15.437
3889.508
118928.859
59.720
3.638
71.423
55.729
25.482
4.676
2.504
107.582
31617.846
38438.117
100690.547
14570.513
11580.278
0.736
-0.821
-0.680
-0.406
-0.195
-0.107
-0.058
-0.030
-0.016
-0.005
-0.001
0.
0.
0.
-0.002
-0.002
-0.002
-0.003
-0.004
-0.008
-0.009
-0.009
-0.009
-0.008
-0.007
-0.003
-0.002
-0.001
0.
0.
0.
-0.002
-0.005
-0.015
-0.044
-0.106
-0.116
4.949
47.313
15.927
113.134
11407.198
3.202
-0.354
0.717
0.587
-0.074
-0.382
-0.535
1.911
33.675
621.788
31553.574
619.896
4.508
-0.929
-0.585
-0.323
-0.201
-0.115
-0.066
-0.036
-0.015
-0.005
-0.001
-0.001
0.
0.
-0.002
-0.003
-0.004
-0.007
-0.009
-0.011
-0.013
-0.014
-0.017
-0.017
-0.016
-0.015
-0.011
-0.006
-0.004
-0.002
0.
0.
-0.002
-0.006
-0.015
-0.041
-0.107
-0.151
1.183
53.068
236.918
9.630
-0.767
-0.824
-0.425
-0.370
-0.400
-0.461
-0.563
-0.821
-1.029
1.868
84.811
962.986
76.247
0.317
-0.562
-0.342
-0.209
-0.128
-0.075
-0.037
-0.017
-0.004
0.000
-0.001
0.
0.
-0.002
-0.004
-0.008
-0.011
-0.014
-0.021
-0.020
-0.025
-0.029
-0.032
-0.036
-0.035
-0.031
-0.023
-0.013
-0.008
-0.004
-0.002
0.
-0.001
-0.005
-0.013
-0.034
-0.086
-0.145
0.580
73.347
474.827
13.643
-0.358
-0.360
-0.296
-0.295
-0.269
-0.322
-0.362
-0.045
2.245
-0.004
5.371
5.681
0.819
-0.382
-0.345
-0.230
-0.146
-0.089
-0.047
-0.020
-0.008
-0.003
0.
0.
0.
-0.002
-0.003
-0.008
-0.013
-0.023
-0.031
-0.037
-0.036
-0.043
-0.048
-0.061
-0.074
-0.076
-0.066
-0.046
-0.028
-0.014
-0.007
-0.004
0.
0.
-0.004
-0.011
-0.025
-0.059
-0.116
-0.101
2.066
6.215
0.523
-0.231
-0.224
-0.225
-0.234
-0.200
-0.253
-0.240
0.238
-0.107
-0.351
0.969
0.360
0.065
-0.121
-0.271
-0.193
-0.114
-0.066
-0.034
-0.018
-0.003
0.000
0.
0.
0.
-0.002
-0.004
-0.011
-0.024
-0.039
-0.054
-0.062
-0.066
-0.066
-0.078
-0.105
-0.126
-0.119
-0.098
-0.079
-0.052
-0.025
-0.011
-0.005
-0.002
0.
-0.002
-0.009
-0.018
-0.035
-0.075
-0.116
-0.139
-0.142
-0.175
-0.174
-0.171
-0.176
-0.189
-0.204
-0.239
-0.241
-0.206
-0.294
-0.372
-0.320
0.836
14.586
6.168
-0.059
-0.171
-0.101
-0.054
-0.025
-0.013
-0.001
-0.001
0.
0.
0.
-0.003
-0.007
-0.017
-0.033
-0.057
-0.083
-0.093
-0.093
-0.090
-0.105
-0.138
-0.136
-0.078
-0.025
-0.089
-0.070
-0.036
-0.016
-0.007
-0.003
0.
0.
-0.006
-0.012
-0.023
-0.040
-0.068
-0.094
-0.114
-0.122
-0.122
-0.124
-0.135
-0.146
-0.154
-0.167
-0.178
-0.195
-0.228
-0.295
-0.285
1.700
26.339
10.355
0.070
-0.155
-0.092
-0.043
-0.019
-0.007
-0.001
0.
0.
0.
0.
-0.003
-0.008
-0.020
-0.040
-0.072
-0.099
-0.111
-0.112
-0.105
-0.122
-0.150
-0.139
0.196
0.399
-0.051
-0.076
-0.044
-0.018
-0.007
-0.004
0.
0.
-0.001
-0.006
-0.014
-0.022
-0.034
-0.050
-0.063
-0.072
-0.081
-0.092
-0.096
-0.090
-0.088
-0.092
-0.101
-0.121
-0.157
-0.210
-0.185
1.515
5.427
1.533
-0.122
-0.147
-0.077
-0.030
-0.013
-0.006
-0.001
0.
0.
0.
0.
-0.003
-0.008
-0.020
-0.041
-0.071
-0.094
-0.107
-0.115
-0.109
-0.118
-0.150
-0.149
-0.022
0.082
-0.084
-0.075
-0.040
-0.017
-0.007
-0.004
0.
0.
0.
-0.001
-0.006
-0.012
-0.022
-0.030
-0.035
-0.047
-0.055
-0.062
-0.061
-0.060
-0.053
-0.052
-0.055
-0.071
-0.094
-0.143
-0.098
2.589
6.137
0.585
-0.151
-0.119
-0.057
-0.022
-0.010
-0.005
0.
0.
0.
0.
0.
-0.002
-0.007
-0.017
-0.034
-0.060
-0.081
-0.094
-0.101
-0.096
-0.100
-0.122
-0.136
-0.129
-0.114
-0.088
-0.062
-0.030
-0.014
-0.006
-0.003
0.
0.
0.
0.
0.001
-0.003
-0.009
-0.016
-0.021
-0.026
-0.031
-0.034
-0.036
-0.035
-0.031
-0.030
-0.032
-0.041
-0.062
-0.099
-0.117
0.180
0.525
-0.050
-0.115
-0.079
-0.037
-0.017
-0.008
-0.003
0.
0.
0.
0.
0.
-0.002
-0.004
-0.013
-0.023
-0.041
-0.058
-0.070
-0.078
-0.076
-0.078
-0.088
-0.100
-0.103
-0.089
-0.065
-0.039
-0.020
-0.009
-0.004
0.
0.
0.
0.
0.
0.
0.000
-0.002
-0.007
-0.010
-0.014
-0.016
-0.016
-0.020
-0.019
-0.016
-0.014
-0.018
-0.025
-0.033
-0.059
-0.082
-0.096
-0.098
-0.092
-0.075
-0.043
-0.021
-0.009
-0.005
-0.001
0.
0.
0.
0.
0.
0.
-0.003
-0.009
-0.014
-0.025
-0.033
-0.046
-0.052
-0.056
-0.059
-0.063
-0.067
-0.062
-0.054
-0.036
-0.022
-0.013
-0.006
-0.003
0.
0.
0.
0.
0.
0.
0.
0.001
-0.002
-0.004
-0.006
-0.007
-0.010
-0.011
-0.008
-0.007
-0.006
-0.006
-0.009
-0.015
-0.027
-0.041
-0.055
-0.058
-0.051
-0.036
-0.021
-0.012
-0.006
-0.003
0.
0.
0.
0.
0.
0.
0.
-0.002
-0.005
-0.008
-0.014
-0.018
-0.027
-0.035
-0.039
-0.045
-0.047
-0.045
-0.040
-0.032
-0.022
-0.014
-0.007
-0.005
0.
0.
0.
0.
0.
0.
0.
0.
0.
0.001
-0.001
-0.002
-0.004
-0.005
-0.005
-0.005
-0.004
-0.002
-0.001
-0.003
-0.007
-0.011
-0.016
-0.022
-0.023
-0.021
-0.015
-0.011
-0.006
-0.004
0.
0.
0.
0.
0.
0.
0.
0.
0.
0.
-0.004
-0.006
-0.011
-0.018
-0.022
-0.028
-0.033
-0.034
-0.033
-0.029
-0.021
-0.013
-0.008
-0.006
-0.001
0.
0.
0.
0.
0.
0.
0.
0.
0.
0.
0.000
0.000
-0.001
-0.001
-0.002
-0.002
-0.002
0.
0.
0.
-0.002
-0.002
-0.007
-0.008
-0.009
-0.009
-0.006
-0.004
-0.002
0.
0.
0.
0.
0.
0.
0.
0.
0.
0.
0.
0.000
-0.001
-0.004
-0.010
-0.013
-0.016
-0.019
-0.021
-0.021
-0.018
-0.014
-0.009
-0.004
-0.003
-0.002
0.
0.
0.
0.
0.
0.
0.
0.
0.
0.
0.
0.
0.
0.
0.
0.
0.
0.
0.
0.
0.
0.
-0.002
-0.002
-0.002
-0.002
-0.002
0.
0.
0.
0.
0.
0.
0.
0.
0.
0.
0.
0.
0.
0.
0.001
0.001
-0.005
-0.006
-0.010
-0.013
-0.011
-0.012
-0.011
-0.007
-0.006
-0.004
-0.002
0.
0.
0.
0.
0.
0.
0.
0.
0.
0.
0.
0.
0.
0.
0.
0.
0.
0.
0.
0.
0.
0.
0.
0.
0.
0.
0.
0.
0.
0.
0.
0.
0.
0.
0.
0.
0.
0.
0.
0.
0.
0.
0.
0.001
0.001
-0.003
-0.005
-0.006
-0.008
-0.008
-0.007
-0.006
-0.004
-0.003
-0.001
0.
0.
0.
0.
0.
0.
0.
0.
0.
0.
0.
0.
0.
0.
0.
0.
0.
0.
0.
0.
0.
0.
0.
0.
0.
0.
0.
0.
0.
0.
0.
0.
0.
0.
0.
0.
0.
0.
0.
0.
0.
0.
0.
0.
0.000
-0.001
-0.003
-0.004
-0.004
-0.005
-0.005
-0.003
-0.002
-0.002
0.
0.
0.
0.
0.
0.
0.
0.
0.
0.
0.
0.
0.
0.
0.
0.
0.
0.
0.
0.
0.
0.
0.
0.
0.
0.
0.
0.
0.
0.
0.
0.
0.
0.
0.
0.
0.
0.
0.
0.
0.
0.
0.
0.
0.
0.
0.
0.
-0.002
-0.002
-0.002
-0.002
-0.002
0.
0.
0.
0.
0.
0.
0.
0.
0.
0.
0.
0.
0.
0.
0.
0.
0.
0.
0.
0.
0.
0.
0.
0.
0.
0.
0.
0.
0.
0.
0.
0.
0.
0.
0.
0.
0.
0.
0.
0.
0.
0.
0.
0.
0.
0.
0.
0.
0.
0.
0.
0.
0.
0.
0.
0.
0.
0.
0.
0.
0.
0.
0.
0.
0.
0.
0.
0.
0.
0.
0.
0.
0.
0.
0.
0.
0.
0.
0.
0.
0.
0.
0.
0.
0.
0.
0.
0.
0.
0.
0.
0.
0.
0.
0.
0.
0.
0.
0.
0.
0.
0.
0.
0.
0.
0.
0.
0.
0.
0.
0.
0.
0.
0.
0.
0.
0.
0.
0.
0.
0.
0.
0.
0.
0.
0.
0.
0.
0.
0.
0.
0.
0.
0.
0.
0.
0.
0.
0.
0.
0.
0.
0.
0.
0.
0.
0.
0.
0.
0.
0.
0.
0.
0.
0.
0.
0.
0.
0.
0.
0.
0.
0.
0.
0.
0.
0.
0.
0.
0.
0.
0.
0.
0.
0.
0.
0.
0.
0.
0.
0.
0.
0.
0.
0.
0.
0.
0.
0.
0.
0.
0.
0.
0.
0.
0.
0.
0.
0.
0.
0.
0.
0.
0.
0.
0.
0.
0.
0.
0.
0.
0.
0.
0.
0.
0.
0.
0.
0.
0.
0.
0.
0.
0.
0.
0.
0.
0.
0.
0.
0.
0.
0.
0.
0.
0.
0.
0.
0.
0.
0.
0.
0.
0.
0.
0.
0.
0.
0.
0.
0.
0.
0.
0.
0.
0.
0.
0.
0.
0.
0.
0.
0.
0.
0.
0.
0.
0.
0.
0.
0.
0.
0.
0.
0.
0.
0.
0.
0.
0.
0.
0.
0.
0.
0.
0.
0.
0.
0.
0.
0.
0.
0.
0.
0.
0.
0.
0.
0.
0.
0.
0.
0.
0.
0.
0.
0.
0.
0.
0.
0.
0.
0.
0.
0.
0.
0.
0.
0.
0.
0.
0.
0.
0.
0.
0.
0.
0.
0.
0.
0.
0.
0.
0.
0.
0.
0.
0.
0.
0.
0.
0.
0.
0.
0.
0.
0.
0.
0.
0.
0.
0.
0.
0.
0.
0.
0.
0.
0.
0.
0.
0.
0.
0.
0.
0.
0.
0.
0.
0.
0.
0.
0.
0.
0.
0.
0.
0.
0.
0.
0.
0.
0.
0.
0.
0.
0.
0.
0.
0.
0.
0.
0.
0.
0.
0.
0.
0.
0.
0.
0.
0.
0.
0.
0.
0.
0.
0.
0.
0.
0.
0.
0.
0.
0.
0.
0.
0.
0.
0.
0.
0.
0.
0.
0.
0.
0.
0.
0.
0.
0.
0.
0.
0.
0.
0.
0.
0.
0.
0.
0.
0.
0.
0.
0.
0.
0.
0.
0.
0.
0.
0.
0.
0.
0.
0.
0.
0.
0.
0.
0.
0.
0.
0.
0.
0.
0.
0.
0.
0.
0.
0.
0.
0.
0.
0.
0.
0.
0.
0.
0.
0.
0.
0.
0.
0.
0.
0.
0.
0.
0.
0.
0.
0.
0.
0.
0.
0.
0.
0.
0.
0.
0.
0.
0.
0.
0.
0.
0.
0.
0.
0.
0.
0.
0.
0.
0.
0.
0.
0.
0.
0.
0.
0.
0.
0.
0.
0.
0.
0.
0.
0.
0.
0.
0.
0.
0.
0.
0.
0.
0.
0.
0.
0.
0.
0.
0.
0.
0.
0.
0.
0.
0.
0.
0.
0.
0.
0.
0.
0.
0.
0.
0.
0.
0.
0.
0.
0.
0.
0.
0.
0.
0.
0.
0.
0.
0.
0.
0.
0.
0.
0.
0.
0.
0.
0.
0.
0.
0.
0.
0.
0.
0.
0.
0.
0.
0.
0.
0.
0.
0.
0.
0.
0.
0.
0.
0.
0.
0.
0.
0.
0.
0.
0.
0.
0.
0.
0.
0.
0.
0.
0.
0.
0.
0.
0.
0.
0.
0.
0.
0.
0.
0.
0.
0.
0.
0.
0.
0.
0.
0.
0.
0.
0.
0.
0.
0.
0.
0.
0.
0.
0.
0.
0.
0.
0.
0.
0.
0.
0.
0.
0.
0.
0.
0.
0.
0.
0.
0.
0.
0.
0.
0.
0.
0.
0.
0.
0.
0.
0.
0.
0.
0.
0.
0.
0.
0.
0.
0.
0.
0.
0.
0.
0.
0.
0.
0.
0.
0.
0.
0.
0.
0.
0.
0.
0.
0.
0.
0.
0.
0.
0.
0.
0.
0.
0.
0.
0.
0.
0.
0.
0.
0.
0.
0.
0.
0.
0.
0.
0.
0.
0.
0.
0.
0.
0.
0.
0.
0.
0.
0.
0.
0.
0.
0.
0.
0.
0.
0.
0.
0.
0.
0.
0.
0.
0.
0.
0.
0.
0.
0.
0.
0.
0.
0.
0.
0.
0.
0.
0.
0.
0.
0.
0.
0.
0.
0.
0.
0.
0.
0.
0.
0.
0.
0.
0.
0.
0.
0.
0.
0.
0.
0.
0.
0.
0.
0.
0.
0.
0.
0.
0.
0.
0.
0.
0.
0.
0.
0.
0.
0.
0.
0.
0.
0.
0.
0.
0.
0.
0.
0.
0.
0.
0.
0.
0.
0.
0.
0.
0.
0.
0.
0.
0.
0.
0.
0.
0.
0.
0.
0.
0.
0.
0.
0.
0.
0.
0.
0.
0.
0.
0.
0.
0.
0.
0.
0.
0.
0.
0.
0.
0.
0.
0.
0.
0.
0.
0.
0.
0.
0.
0.
0.
0.
0.
0.
0.
0.
0.
0.
0.
0.
0.
0.
0.
0.
0.
0.
0.
0.
0.
0.
0.
0.
0.
0.
0.
0.
0.
0.
0.
0.
0.
0.
0.
0.
0.
0.
0.
0.
0.
0.
0.
0.
0.
0.
0.
0.
0.
0.
0.
0.
0.
0.
0.
0.
0.
0.
0.
0.
0.
0.
0.
0.
0.
0.
0.
0.
0.
0.
0.
0.
0.
0.
0.
0.
0.
0.
0.
0.
0.
0.
0.
0.
0.
0.
0.
0.
0.
0.
0.
0.
0.
0.
0.
0.
0.
0.
0.
0.
0.
0.
0.
0.
0.
0.
0.
0.
0.
0.
0.
0.
0.
0.
0.
0.
0.
0.
0.
0.
0.
0.
0.
0.
0.
0.
0.
0.
0.
0.
0.
0.
0.
0.
0.
0.
0.
0.
0.
0.
0.
0.
0.
0.
0.
0.
0.
0.
0.
0.
0.
0.
0.
0.
0.
0.
0.
0.
0.
0.
0.
0.
0.
0.
0.
0.
0.
0.
0.
0.
0.
0.
0.
0.
0.
0.
0.
0.
0.
0.
0.
0.
0.
0.
0.
0.
0.
0.
0.
0.
0.
0.
0.
0.
0.
0.
0.
0.
0.
0.
0.
0.
0.
0.
0.
0.
0.
0.
0.
0.
0.
0.
0.
0.
0.
0.
0.
0.
0.
0.
0.
0.
0.
0.
0.
0.
0.
0.
0.
0.
0.
0.
0.
0.
0.
0.
0.
0.
0.
0.
0.
0.
0.
0.
0.
0.
0.
0.
0.
0.
0.
0.
0.
0.
0.
0.
0.
0.
0.
0.
0.
0.
0.
0.
0.
0.
0.
0.
0.
0.
0.
0.
0.
0.
0.
0.
0.
0.
0.
0.
0.
0.
0.
0.
0.
0.
0.
0.
0.
0.
0.
0.
0.
0.
0.
0.
0.
0.
0.
0.
0.
0.
0.
0.
0.
0.
0.
0.
0.
0.
0.
0.
0.
0.
0.
0.
0.
0.
0.
0.
0.
0.
0.
0.
0.
0.
0.
0.
0.
0.
0.
0.
0.
0.
0.
0.
0.
0.
0.
0.
0.
0.
0.
0.
0.
0.
0.
0.
0.
0.
0.
0.
0.
0.
0.
0.
0.
0.
0.
0.
0.
0.
0.
0.
0.
0.
0.
0.
0.
0.
0.
0.
0.
0.
0.
0.
0.
0.
0.
0.
0.
0.
0.
0.
0.
0.
0.
0.
0.
0.
0.
0.
0.
0.
0.
0.
0.
0.
0.
0.
0.
0.
0.
0.
0.
0.
0.
0.
0.
0.
0.
0.
0.
0.
0.
0.
0.
0.
0.
0.
0.
0.
0.
0.
0.
0.
0.
0.
0.
0.
0.
0.
0.
0.
0.
0.
0.
0.
0.
0.
0.
0.
0.
0.
0.
0.
0.
0.
0.
0.
0.
0.
0.
0.
0.
0.
0.
0.
0.
0.
0.
0.
0.
0.
0.
0.
0.
0.
0.
0.
0.
0.
0.
0.
0.
0.
0.
0.
0.
0.
0.
0.
0.
0.
0.
0.
0.
0.
0.
0.
0.
0.
0.
0.
0.
0.
0.
0.
0.
0.
0.
0.
0.
0.
0.
0.
0.
0.
0.
0.
0.
0.
0.
0.
0.
0.
0.
0.
0.
0.
0.
0.
0.
0.
0.
0.
0.
0.
0.
0.
0.
0.
0.
0.
0.
0.
0.
0.
0.
0.
0.
0.
0.
0.
0.
0.
0.
0.
0.
0.
0.
0.
0.
0.
0.
0.
0.
0.
0.
0.
0.
0.
0.
0.
0.
0.
0.
0.
0.
0.
0.
0.
0.
0.
0.
0.
0.
0.
0.
0.
0.
0.
0.
0.
0.
0.
0.
0.
0.
0.
0.
0.
0.
0.
0.
0.
0.
0.
0.
0.
0.
0.
0.
0.
0.
0.
0.
0.
0.
0.
0.
0.
0.
0.
0.
0.
0.
0.
0.
0.
0.
0.
0.
0.
0.
0.
0.
0.
0.
0.
0.
0.
0.
0.001
0.001
0.001
0.001
0.001
0.
0.
0.
0.
0.
0.
0.
0.
0.
0.
0.
0.
0.
0.
0.
0.
0.
0.
0.
0.
0.
0.
0.
0.
0.
0.
0.
0.
0.
0.
0.
0.
0.
0.
0.
0.
0.
0.
0.
0.
0.
0.
0.
0.
0.
0.
0.
0.
0.001
0.000
0.000
0.000
0.001
0.001
0.000
0.001
0.001
0.
0.
0.
0.
0.
0.
0.
0.
0.
0.
0.
0.
0.
0.
0.
0.
0.
0.
0.
0.
0.
0.
0.
0.
0.
0.
0.
0.
0.
0.
0.
0.
0.
0.
0.
0.
0.
0.
0.
0.
0.
0.
0.
0.
0.
0.001
0.000
0.000
-0.001
-0.001
-0.001
-0.001
0.000
-0.001
0.001
0.001
0.000
0.
0.
0.
0.
0.
0.
0.
0.
0.
0.
0.
0.
0.
0.
0.
0.
0.
0.
0.
0.
0.
0.
0.
0.
0.
0.
0.
0.
0.
0.
0.
0.
0.
0.
0.
0.
0.
0.
0.
0.
-0.001
-0.001
0.000
-0.002
-0.004
-0.005
-0.005
-0.006
-0.005
-0.003
-0.002
-0.001
-0.001
0.001
0.001
0.000
0.
0.
0.
0.
0.
0.
0.
0.
0.
0.
0.
0.
0.
0.
0.
0.
0.
0.
0.
0.
0.
0.
0.
0.
0.
0.
0.
0.
0.
0.
0.
0.
0.
0.
0.
0.
0.
-0.001
-0.005
-0.007
-0.007
-0.012
-0.013
-0.013
-0.014
-0.014
-0.014
-0.013
-0.009
-0.007
-0.003
-0.001
0.000
0.001
0.001
0.
0.
0.
0.
0.
0.
0.
0.
0.
0.
0.
0.
0.
0.
0.
0.
0.
0.
0.
0.
0.
0.
0.
0.
0.
0.
0.
0.
0.
0.
0.
0.
0.
0.
0.
0.
-0.003
-0.009
-0.011
-0.015
-0.019
-0.024
-0.024
-0.027
-0.029
-0.028
-0.026
-0.023
-0.020
-0.012
-0.006
-0.003
-0.001
0.001
0.000
0.000
0.
0.
0.
0.
0.
0.
0.
0.
0.
0.
0.
0.
0.
0.
0.
0.
0.
0.
0.
0.
0.
0.
0.
0.
0.
0.
0.
0.
0.
0.
0.
0.
0.
-0.002
-0.007
-0.016
-0.022
-0.029
-0.036
-0.040
-0.047
-0.048
-0.047
-0.047
-0.048
-0.048
-0.044
-0.036
-0.025
-0.014
-0.006
-0.002
0.000
0.000
0.001
0.
0.
0.
0.
0.
0.
0.
0.
0.
0.
0.
0.
0.
0.
0.
0.
0.
0.
0.
0.
0.
0.
0.
0.
0.
0.
0.
0.
0.
0.
0.
0.
-0.003
-0.010
-0.018
-0.029
-0.040
-0.058
-0.078
-0.094
-0.099
-0.097
-0.089
-0.079
-0.076
-0.072
-0.064
-0.054
-0.038
-0.021
-0.009
-0.005
0.000
0.000
0.001
0.
0.
0.
0.
0.
0.
0.
0.
0.
0.
0.
0.
0.
0.
0.
0.
0.
0.
0.
0.
0.
0.
0.
0.
0.
0.
0.
0.
0.
0.
0.
-0.003
-0.008
-0.017
-0.035
-0.052
-0.075
-0.113
-0.154
-0.171
-0.171
-0.158
-0.144
-0.135
-0.118
-0.101
-0.089
-0.069
-0.051
-0.033
-0.018
-0.009
-0.003
0.000
0.001
0.
0.
0.
0.
0.
0.
0.
0.
0.
0.
0.
0.
0.
0.
0.
0.
0.
0.
0.
0.
0.
0.
0.
0.
0.
0.
0.
0.
0.
0.
-0.001
-0.004
-0.012
-0.032
-0.053
-0.090
-0.143
-0.204
-0.242
-0.148
0.515
0.490
-0.133
-0.188
-0.165
-0.135
-0.109
-0.088
-0.070
-0.047
-0.032
-0.023
-0.011
-0.007
-0.004
0.002
0.001
0.
0.
0.
0.
0.
0.
0.
0.
0.
0.
0.
0.
0.
0.
0.
0.
0.
0.
0.
0.
0.
0.
0.
0.
0.
0.
0.
0.
-0.003
-0.008
-0.022
-0.048
-0.090
-0.149
-0.226
-0.299
-0.116
2.457
31.379
29.178
1.323
-0.235
-0.212
-0.174
-0.149
-0.126
-0.104
-0.081
-0.060
-0.046
-0.032
-0.025
-0.015
-0.010
-0.006
-0.002
-0.003
-0.003
-0.003
-0.001
-0.001
0.
0.
0.
0.
0.
0.
0.
0.
0.
0.
0.
0.
0.
0.
0.
0.
0.
0.
0.
0.
0.
-0.001
-0.002
-0.012
-0.030
-0.068
-0.129
-0.198
-0.119
-0.007
1.051
10.914
152.031
130.572
3.670
-0.321
-0.300
-0.232
-0.201
-0.178
-0.162
-0.145
-0.114
-0.095
-0.073
-0.052
-0.036
-0.026
-0.018
-0.013
-0.012
-0.010
-0.010
-0.009
-0.003
-0.001
-0.001
0.
0.
0.
0.
0.
0.
0.
0.
0.
0.
0.
0.
0.
0.
0.
0.
0.
0.
0.
-0.001
-0.002
-0.017
-0.038
-0.087
-0.164
-0.122
3.743
9.002
7.471
10.819
16.286
12.377
0.367
-0.504
-0.450
-0.353
-0.291
-0.265
-0.250
-0.234
-0.206
-0.178
-0.141
-0.108
-0.079
-0.061
-0.050
-0.035
-0.026
-0.024
-0.019
-0.014
-0.011
-0.006
-0.003
-0.002
0.
0.
0.
0.
0.
0.
0.
0.
0.
0.
0.
0.
0.
0.
0.
0.
0.
0.
0.000
-0.006
-0.019
-0.044
-0.100
-0.207
-0.133
5.659
40.312
63.575
18.130
8.600
72.706
11.630
0.
-0.560
-0.517
-0.450
-0.393
-0.355
-0.178
-0.161
-0.283
-0.266
-0.216
-0.163
-0.124
-0.098
-0.077
-0.068
-0.058
-0.050
-0.035
-0.025
-0.017
-0.005
-0.004
-0.002
0.
0.
0.
0.
0.
0.
0.
0.
0.
0.
0.
0.
0.
0.
0.
0.
0.
0.000
-0.008
-0.018
-0.048
-0.111
-0.255
-0.296
9.422
1108.798
5933.794
79.519
370.396
100081.180
1443.553
51.652
1.033
-0.671
-0.663
-0.544
0.090
3.746
3.524
0.043
-0.474
-0.388
-0.245
-0.204
-0.168
-0.146
-0.129
-0.125
-0.110
-0.090
-0.060
-0.037
-0.018
-0.008
-0.003
0.
0.
0.
0.
0.
0.
0.
0.
0.
0.
0.
0.
0.
0.
0.
0.
0.
0.001
-0.008
-0.020
-0.048
-0.119
-0.281
-0.195
43.577
100292.148
100314.180
971.547
141.127
17534.293
100746.102
1870.140
18.715
0.164
-0.526
-0.195
2.234
13.507
13.846
2.502
-0.393
3.158
6.735
0.727
-0.250
-0.253
-0.238
-0.219
-0.191
-0.157
-0.123
-0.082
-0.040
-0.015
-0.007
0.
0.
0.
0.
0.
0.
0.
0.
0.
0.
0.
0.
0.
0.
0.
0.
0.
0.001
-0.008
-0.019
-0.045
-0.118
-0.268
0.271
157.794
101139.836
25710.305
104.717
12.115
1811.726
122988.766
1567.360
30.591
133.964
33.894
37.537
174.580
23.630
12.946
4.602
6.389
1039.813
5828.269
71.254
0.132
-0.416
-0.392
0.064
3.372
1.444
-0.120
-0.130
-0.076
-0.034
-0.011
0.
0.
0.
0.
0.
0.
0.
0.
0.
0.
0.
0.
0.
0.
0.
0.
0.
0.001
-0.005
-0.017
-0.042
-0.098
-0.205
0.190
93.490
28261.043
6406.068
40.967
2176.604
1366.041
103215.492
5614.059
53.997
3567.062
3460.221
3479.950
100016.906
655.337
10.322
1.706
33.637
60508.387
100005.719
647.794
1.104
-0.657
-0.587
122.230
1976.651
293.386
2.771
-0.118
-0.110
-0.052
-0.022
0.
0.
0.
0.
0.
0.
0.
0.
0.
0.
0.
0.
0.
0.
0.
0.
0.
0.001
-0.003
-0.011
-0.033
-0.073
-0.153
-0.205
2.465
35.452
21.744
55.348
24125.949
101964.203
200033.516
26644.695
73.849
8617.889
138960.016
40332.719
25501.777
285.315
1.333
0.573
112.064
1967.452
2945.404
77.676
23.090
0.642
0.922
100068.641
49042.820
2609.771
85.035
0.892
-0.143
-0.071
-0.030
0.
0.
0.
0.
0.
0.
0.
0.
0.
0.
0.
0.
0.
0.
0.
0.
0.
0.000
-0.002
-0.008
-0.022
-0.051
-0.106
-0.188
-0.263
-0.256
-0.437
2.266
113.399
12220.959
9124.162
276.126
41.268
276.180
1856.214
685.141
42.900
4.659
0.614
0.835
60.191
555.614
102.138
5330.910
4855.928
52.372
97.336
102.034
1623.427
14200.895
447.398
2.264
-0.161
-0.083
-0.035
0.
0.
0.
0.
0.
0.
0.
0.
0.
0.
0.
0.
0.
0.
0.
0.
0.
0.
0.001
-0.004
-0.014
-0.029
-0.067
-0.124
-0.205
-0.329
-0.482
-0.218
75.786
61937.418
71846.938
486.680
3099.624
36.559
83.600
71.838
47.597
60.263
523.550
191.191
14.102
21.214
44.665
9348.593
9437.766
1750.923
166980.750
1333.479
108213.539
39400.500
56.636
0.412
-0.178
-0.087
-0.036
0.
0.
0.
0.
0.
0.
0.
0.001
0.001
0.001
0.001
0.001
0.
0.
0.
0.
0.
0.
0.
-0.002
-0.006
-0.018
-0.043
-0.078
-0.134
-0.233
-0.375
0.012
119.210
101348.906
102246.609
137.935
165.468
6463.145
665.999
91.988
1110.188
17282.840
100499.813
39918.586
151.964
174.131
10.719
55.073
177.301
450.993
6905.314
332.451
5272.413
1188.600
9.157
-0.220
-0.176
-0.077
-0.033
0.
0.
0.
0.
0.
0.
0.001
0.001
0.001
0.001
0.001
0.001
0.001
0.
0.
0.
0.
0.
0.
0.
-0.002
-0.008
-0.025
-0.058
-0.101
-0.178
-0.299
0.034
95.207
100436.805
100345.258
255.739
1134.080
102015.516
103263.313
10905.865
6710.315
51313.188
21726.139
6342.709
135.759
74.143
9.375
122.422
48971.230
1406.799
12.407
19.541
593.023
134.105
1.331
-0.251
-0.150
-0.060
-0.028
0.
0.
0.
0.
0.
0.001
0.001
-0.001
-0.001
-0.001
-0.002
-0.002
0.001
0.001
0.
0.
0.
0.
0.
0.
0.000
-0.003
-0.019
-0.042
-0.085
-0.160
-0.287
0.044
67.003
13180.693
10745.259
66.175
31.196
1373.428
101633.656
102724.992
102878.969
200094.453
514.261
53.761
13.165
37.431
17.534
146.806
100017.313
2175.719
19.295
7.081
194.421
50.648
0.401
-0.195
-0.104
-0.043
-0.022
0.
0.
0.
0.
0.001
0.002
-0.001
-0.001
-0.001
-0.003
-0.004
-0.004
-0.004
-0.002
0.
0.
0.
0.
0.
0.
0.
-0.002
-0.015
-0.038
-0.090
-0.174
-0.283
-0.113
32.488
17286.932
100272.156
234.723
22.224
1456.066
3541.137
112537.516
1172.194
31025.072
2109.927
5267.205
69.530
74.279
47.722
11.733
48.400
176.069
41553.070
7.232
1.125
0.539
-0.177
-0.131
-0.065
-0.030
-0.013
0.
0.
0.
0.
0.001
-0.001
-0.001
-0.003
-0.004
-0.005
-0.006
-0.005
-0.005
-0.005
-0.003
0.
0.
0.
0.
0.
0.
-0.005
-0.017
-0.045
-0.110
-0.144
2.761
21.893
24.126
10303.652
100028.383
187.151
246.069
100012.203
115262.031
100226.609
2116.395
32.618
33958.563
101571.813
4462.288
100050.813
762.384
25.260
7.126
8.880
181.073
-0.035
-0.449
-0.218
-0.135
-0.076
-0.037
-0.018
-0.009
0.
0.
0.
0.
0.002
-0.003
-0.004
-0.006
-0.006
-0.009
-0.010
-0.010
-0.009
-0.008
-0.005
-0.003
0.
0.
0.
0.
-0.002
-0.006
-0.018
-0.054
-0.124
0.443
267.268
80431.789
576.228
44.900
85.351
5.986
45.144
7718.854
3489.794
877.830
737.575
22.540
75.533
538.119
6445.158
104452.063
1069.787
9.988
0.489
0.429
-0.445
-0.531
-0.256
-0.140
-0.079
-0.037
-0.020
-0.009
-0.003
0.
0.
-0.002
-0.002
-0.003
-0.007
-0.010
-0.012
-0.015
-0.017
-0.019
-0.019
-0.017
-0.014
-0.010
-0.007
-0.002
0.
0.
0.
-0.002
-0.009
-0.021
-0.060
-0.131
0.619
354.441
101571.617
3201.843
26.492
2.951
-0.677
0.325
8.476
7.640
9.297
14.845
0.996
0.818
134.599
11919.898
100431.531
9358.956
6.985
-0.518
-0.321
-0.342
-0.255
-0.152
-0.082
-0.043
-0.019
-0.009
-0.002
-0.001
0.
-0.002
-0.003
-0.007
-0.010
-0.015
-0.019
-0.021
-0.023
-0.031
-0.036
-0.038
-0.032
-0.029
-0.020
-0.011
-0.006
-0.004
0.
0.
-0.002
-0.009
-0.021
-0.059
-0.136
-0.003
28.985
6246.294
106402.906
188.815
-0.433
-0.889
-0.521
-0.389
0.328
0.266
-0.093
2.630
7.610
183.762
6952.290
21068.031
445.431
1.784
-0.523
-0.392
-0.275
-0.176
-0.104
-0.051
-0.025
-0.008
-0.002
-0.001
0.
-0.002
-0.003
-0.008
-0.014
-0.026
-0.035
-0.042
-0.042
-0.047
-0.057
-0.067
-0.076
-0.074
-0.059
-0.043
-0.024
-0.013
-0.006
-0.004
0.
-0.002
-0.008
-0.019
-0.048
-0.122
-0.169
6.101
6466.913
100048.648
291.434
0.009
-0.486
-0.421
0.460
23.239
21.510
6.566
1334.754
100092.867
88.816
3429.875
463.387
6.362
-0.394
-0.450
-0.333
-0.217
-0.128
-0.071
-0.035
-0.017
-0.004
0.001
0.
0.
-0.002
-0.005
-0.014
-0.030
-0.051
-0.072
-0.085
-0.088
-0.085
-0.101
-0.123
-0.140
-0.140
-0.117
-0.088
-0.052
-0.026
-0.012
-0.005
-0.002
-0.001
-0.007
-0.016
-0.034
-0.091
-0.165
0.131
20.716
84.237
4.728
-0.327
-0.393
-0.359
0.569
24.952
23.052
8.518
297.074
912.732
19.750
264.489
67.629
10.346
3.723
-0.252
-0.276
-0.174
-0.104
-0.054
-0.028
-0.011
-0.002
-0.001
0.
0.
-0.003
-0.010
-0.024
-0.052
-0.087
-0.111
-0.125
-0.136
-0.140
-0.151
-0.165
-0.148
-0.080
-0.048
-0.113
-0.088
-0.045
-0.018
-0.007
-0.004
0.
-0.006
-0.012
-0.027
-0.058
-0.120
-0.175
-0.155
-0.098
-0.261
-0.305
-0.306
-0.310
-0.262
0.548
0.275
0.157
4.991
3.251
0.418
2.107
42.717
10920.936
1132.659
2.835
-0.234
-0.158
-0.084
-0.042
-0.020
-0.009
-0.001
0.
0.
0.
-0.004
-0.013
-0.034
-0.076
-0.115
-0.131
-0.152
-0.175
-0.194
-0.199
-0.132
0.443
8.207
14.870
0.827
-0.102
-0.066
-0.028
-0.010
-0.004
0.
-0.001
-0.007
-0.020
-0.038
-0.068
-0.115
-0.158
-0.193
-0.221
-0.226
-0.223
-0.249
-0.269
-0.275
-0.299
-0.303
-0.273
-0.317
-0.394
0.219
109.486
91797.383
3931.084
5.616
-0.206
-0.146
-0.071
-0.037
-0.017
-0.005
-0.001
0.
0.
0.
-0.005
-0.017
-0.041
-0.091
-0.122
-0.107
-0.126
-0.194
-0.229
-0.233
-0.160
1.909
133.779
369.872
7.161
-0.081
-0.076
-0.031
-0.012
-0.005
0.
0.
-0.003
-0.014
-0.026
-0.043
-0.065
-0.089
-0.116
-0.145
-0.161
-0.170
-0.176
-0.195
-0.190
-0.192
-0.196
-0.210
-0.263
-0.321
1.467
214.212
1883.129
165.751
1.935
-0.187
-0.127
-0.061
-0.026
-0.010
-0.003
-0.001
0.
0.
0.
-0.005
-0.017
-0.041
-0.084
-0.106
0.033
-0.025
-0.202
-0.232
-0.247
-0.231
0.477
22.543
50.749
2.102
-0.107
-0.074
-0.031
-0.011
-0.004
0.
0.
0.
-0.007
-0.015
-0.028
-0.040
-0.056
-0.069
-0.093
-0.113
-0.123
-0.129
-0.121
-0.115
-0.107
-0.109
-0.124
-0.169
-0.214
2.539
1037.296
15195.330
61.069
0.246
-0.168
-0.094
-0.043
-0.017
-0.007
-0.001
0.
0.
0.
0.
-0.004
-0.014
-0.034
-0.072
-0.100
-0.068
-0.114
-0.187
-0.209
-0.216
-0.234
-0.214
0.118
0.294
-0.096
-0.104
-0.057
-0.024
-0.010
-0.004
0.
0.
0.
-0.001
-0.006
-0.017
-0.028
-0.034
-0.043
-0.056
-0.073
-0.080
-0.086
-0.080
-0.070
-0.065
-0.067
-0.076
-0.108
-0.149
0.140
17.933
54.460
2.966
-0.140
-0.123
-0.059
-0.027
-0.012
-0.005
0.
0.
0.
0.
0.
-0.003
-0.011
-0.023
-0.051
-0.079
-0.110
-0.141
-0.160
-0.165
-0.166
-0.181
-0.194
-0.182
-0.158
-0.124
-0.078
-0.037
-0.019
-0.006
-0.003
0.
0.
0.
-0.002
-0.001
-0.004
-0.011
-0.018
-0.025
-0.028
-0.037
-0.045
-0.044
-0.041
-0.040
-0.038
-0.039
-0.050
-0.065
-0.096
-0.121
-0.051
0.043
-0.108
-0.110
-0.069
-0.035
-0.017
-0.007
-0.003
0.
0.
0.
0.
0.
-0.002
-0.006
-0.014
-0.029
-0.049
-0.077
-0.098
-0.112
-0.119
-0.125
-0.129
-0.135
-0.133
-0.111
-0.080
-0.047
-0.024
-0.012
-0.005
-0.001
0.
0.
0.
0.
-0.002
-0.001
-0.003
-0.008
-0.012
-0.015
-0.018
-0.020
-0.021
-0.022
-0.020
-0.019
-0.022
-0.026
-0.034
-0.050
-0.076
-0.083
-0.083
-0.077
-0.054
-0.032
-0.018
-0.007
-0.004
0.
0.
0.
0.
0.
0.
0.
-0.002
-0.008
-0.016
-0.025
-0.042
-0.055
-0.073
-0.086
-0.096
-0.103
-0.101
-0.089
-0.072
-0.050
-0.031
-0.015
-0.007
-0.002
0.001
0.
0.
0.
0.
0.
0.000
-0.001
-0.003
-0.005
-0.007
-0.008
-0.011
-0.011
-0.008
-0.008
-0.009
-0.008
-0.011
-0.018
-0.027
-0.030
-0.036
-0.035
-0.031
-0.022
-0.016
-0.009
-0.004
0.
0.
0.
0.
0.
0.
0.
0.
0.
-0.004
-0.008
-0.013
-0.023
-0.035
-0.045
-0.058
-0.070
-0.078
-0.076
-0.068
-0.052
-0.032
-0.019
-0.009
-0.004
0.000
0.001
0.
0.
0.
0.
0.
0.
0.
0.001
-0.001
-0.001
-0.003
-0.004
-0.004
-0.004
-0.004
-0.002
-0.002
-0.002
-0.006
-0.009
-0.012
-0.013
-0.014
-0.013
-0.009
-0.005
-0.004
0.
0.
0.
0.
0.
0.
0.
0.
0.
0.
0.
-0.001
-0.005
-0.015
-0.021
-0.028
-0.039
-0.046
-0.052
-0.055
-0.047
-0.031
-0.021
-0.011
-0.005
-0.003
0.000
0.
0.
0.
0.
0.
0.
0.
0.
0.
0.
0.000
0.000
-0.001
-0.001
0.
0.
0.
0.
0.
0.000
0.000
-0.001
-0.002
-0.004
-0.004
-0.002
-0.001
0.
0.
0.
0.
0.
0.
0.
0.
0.
0.
0.
0.
0.001
-0.001
-0.005
-0.011
-0.017
-0.023
-0.029
-0.033
-0.032
-0.025
-0.018
-0.010
-0.007
-0.003
-0.002
0.
0.
0.
0.
0.
0.
0.
0.
0.
0.
0.
0.
0.
0.
0.
0.
0.
0.
0.
0.
0.
0.
0.
0.
0.
0.
0.
0.
0.
0.
0.
0.
0.
0.
0.
0.
0.
0.
0.
0.
0.
0.001
0.001
-0.004
-0.009
-0.012
-0.016
-0.018
-0.018
-0.015
-0.011
-0.008
-0.005
-0.003
-0.001
0.
0.
0.
0.
0.
0.
0.
0.
0.
0.
0.
0.
0.
0.
0.
0.
0.
0.
0.
0.
0.
0.
0.
0.
0.
0.
0.
0.
0.
0.
0.
0.
0.
0.
0.
0.
0.
0.
0.
0.
0.
0.
0.000
-0.002
-0.003
-0.006
-0.009
-0.010
-0.009
-0.008
-0.007
-0.005
-0.003
-0.002
0.
0.
0.
0.
0.
0.
0.
0.
0.
0.
0.
0.
0.
0.
0.
0.
0.
0.
0.
0.
0.
0.
0.
0.
0.
0.
0.
0.
0.
0.
0.
0.
0.
0.
0.
0.
0.
0.
0.
0.
0.
0.
0.
0.
0.
0.000
-0.003
-0.004
-0.005
-0.006
-0.005
-0.004
-0.002
-0.002
0.
0.
0.
0.
0.
0.
0.
0.
0.
0.
0.
0.
0.
0.
0.
0.
0.
0.
0.
0.
0.
0.
0.
0.
0.
0.
0.
0.
0.
0.
0.
0.
0.
0.
0.
0.
0.
0.
0.
0.
0.
0.
0.
0.
0.
0.
0.
0.
-0.001
-0.002
-0.002
-0.002
-0.001
0.
0.
0.
0.
0.
0.
0.
0.
0.
0.
0.
0.
0.
0.
0.
0.
0.
0.
0.
0.
0.
0.
0.
0.
0.
0.
0.
0.
0.
0.
0.
0.
0.
0.
0.
0.
0.
0.
0.
0.
0.
0.
0.
0.
0.
0.
0.
0.
0.
0.
0.
0.
0.
0.
0.
0.
0.
0.
0.
0.
0.
0.
0.
0.
0.
0.
0.
0.
0.
0.
0.
0.
0.
0.
0.
0.
0.
0.
0.
0.
0.
0.
0.
0.
0.
0.
0.
0.
0.
0.
0.
0.
0.
0.
0.
0.
0.
0.
0.
0.
0.
0.
0.
0.
0.
0.
0.
0.
0.
0.
0.
0.
0.
0.
0.
0.
0.
0.
0.
0.
0.
0.
0.
0.
0.
0.
0.
0.
0.
0.
0.
0.
0.
0.
0.
0.
0.
0.
0.
0.
0.
0.
0.
0.
0.
0.
0.
0.
0.
0.
0.
0.
0.
0.
0.
0.
0.
0.
0.
0.
0.
0.
0.
0.
0.
0.
0.
0.
0.
0.
0.
0.
0.
0.
0.
0.
0.
0.
0.
0.
0.
0.
0.
0.
0.
0.
0.
0.
0.
0.
0.
0.
0.
0.
0.
0.
0.
0.
0.
0.
0.
0.
0.
0.
0.
0.
0.
0.
0.
0.
0.
0.
0.
0.
0.
0.
0.
0.
0.
0.
0.
0.
0.
0.
0.
0.
0.
0.
0.
0.
0.
0.
0.
0.
0.
0.
0.
0.
0.
0.
0.
0.
0.
0.
0.
0.
0.
0.
0.
0.
0.
0.
0.
0.
0.
0.
0.
0.
0.
0.
0.
0.
0.
0.
0.
0.
0.
0.
0.
0.
0.
0.
0.
0.
0.
0.
0.
0.
0.
0.
0.
0.
0.
0.
0.
0.
0.
0.
0.
0.
0.
0.
0.
0.
0.
0.
0.
0.
0.
0.
0.
0.
0.
0.
0.
0.
0.
0.
0.
0.
0.
0.
0.
0.
0.
0.
0.
0.
0.
0.
0.
0.
0.
0.
0.
0.
0.
0.
0.
0.
0.
0.
0.
0.
0.
0.
0.
0.
0.
0.
0.
0.
0.
0.
0.
0.
0.
0.
0.
0.
0.
0.
0.
0.
0.
0.
0.
0.
0.
0.
0.
0.
0.
0.
0.
0.
0.
0.
0.
0.
0.
0.
0.
0.
0.
0.
0.
0.
0.
0.
0.
0.
0.
0.
0.
0.
0.
0.
0.
0.
0.
0.
0.
0.
0.
0.
0.
0.
0.
0.
0.
0.
0.
0.
0.
0.
0.
0.
0.
0.
0.
0.
0.
0.
0.
0.
0.
0.
0.
0.
0.
0.
0.
0.
0.
0.
0.
0.
0.
0.
0.
0.
0.
0.
0.
0.
0.
0.
0.
0.
0.
0.
0.
0.
0.
0.
0.
0.
0.
0.
0.
0.
0.
0.
0.
0.
0.
0.
0.
0.
0.
0.
0.
0.
0.
0.
0.
0.
0.
0.
0.
0.
0.
0.
0.
0.
0.
0.
0.
0.
0.
0.
0.
0.
0.
0.
0.
0.
0.
0.
0.
0.
0.
0.
0.
0.
0.
0.
0.
0.
0.
0.
0.
0.
0.
0.
0.
0.
0.
0.
0.
0.
0.
0.
0.
0.
0.
0.
0.
0.
0.
0.
0.
0.
0.
0.
0.
0.
0.
0.
0.
0.
0.
0.
0.
0.
0.
0.
0.
0.
0.
0.
0.
0.
0.
0.
0.
0.
0.
0.
0.
0.
0.
0.
0.
0.
0.
0.
0.
0.
0.
0.
0.
0.
0.
0.
0.
0.
0.
0.
0.
0.
0.
0.
0.
0.
0.
0.
0.
0.
0.
0.
0.
0.
0.
0.
0.
0.
0.
0.
0.
0.
0.
0.
0.
0.
0.
0.
0.
0.
0.
0.
0.
0.
0.
0.
0.
0.
0.
0.
0.
0.
0.
0.
0.
0.
0.
0.
0.
0.
0.
0.
0.
0.
0.
0.
0.
0.
0.
0.
0.
0.
0.
0.
0.
0.
0.
0.
0.
0.
0.
0.
0.
0.
0.
0.
0.
0.
0.
0.
0.
0.
0.
0.
0.
0.
0.
0.
0.
0.
0.
0.
0.
0.
0.
0.
0.
0.
0.
0.
0.
0.
0.
0.
0.
0.
0.
0.
0.
0.
0.
0.
0.
0.
0.
0.
0.
0.
0.
0.
0.
0.
0.
0.
0.
0.
0.
0.
0.
0.
0.
0.
0.
0.
0.
0.
0.
0.
0.
0.
0.
0.
0.
0.
0.
0.
0.
0.
0.
0.
0.
0.
0.
0.
0.
0.
0.
0.
0.
0.
0.
0.
0.
0.
0.
0.
0.
0.
0.
0.
0.
0.
0.
0.
0.
0.
0.
0.
0.
0.
0.
0.
0.
0.
0.
0.
0.
0.
0.
0.
0.
0.
0.
0.
0.
0.
0.
0.
0.
0.
0.
0.
0.
0.
0.
0.
0.
0.
0.
0.
0.
0.
0.
0.
0.
0.
0.
0.
0.
0.
0.
0.
0.
0.
0.
0.
0.
0.
0.
0.
0.
0.
0.
0.
0.
0.
0.
0.
0.
0.
0.
0.
0.
0.
0.
0.
0.
0.
0.
0.
0.
0.
0.
0.
0.
0.
0.
0.
0.
0.
0.
0.
0.
0.
0.
0.
0.
0.
0.
0.
0.
0.
0.
0.
0.
0.
0.
0.
0.
0.
0.
0.
0.
0.
0.
0.
0.
0.
0.
0.
0.
0.
0.
0.
0.
0.
0.
0.
0.
0.
0.
0.
0.
0.
0.
0.
0.
0.
0.
0.
0.
0.
0.
0.
0.
0.
0.
0.
0.
0.
0.
0.
0.
0.
0.
0.
0.
0.
0.
0.
0.
0.
0.
0.
0.
0.
0.
0.
0.
0.
0.
0.
0.
0.
0.
0.
0.
0.
0.
0.
0.
0.
0.
0.
0.
0.
0.
0.
0.
0.
0.
0.
0.
0.
0.
0.
0.
0.
0.
0.
0.
0.
0.
0.
0.
0.
0.
0.
0.
0.
0.
0.
0.
0.
0.
0.
0.
0.
0.
0.
0.
0.
0.
0.
0.
0.
0.
0.
0.
0.
0.
0.
0.
0.
0.
0.
0.
0.
0.
0.
0.
0.
0.
0.
0.
0.
0.
0.
0.
0.
0.
0.
0.
0.
0.
0.
0.
0.
0.
0.
0.
0.
0.
0.
0.
0.
0.
0.
0.
0.
0.
0.
0.
0.
0.
0.
0.
0.
0.
0.
0.
0.
0.
0.
0.
0.
0.
0.
0.
0.
0.
0.
0.
0.
0.
0.
0.
0.
0.
0.
0.
0.
0.
0.
0.
0.
0.
0.
0.
0.
0.
0.
0.
0.
0.
0.
0.
0.
0.
0.
0.
0.
0.
0.
0.
0.
0.
0.
0.
0.
0.
0.
0.
0.
0.
0.
0.
0.
0.
0.
0.
0.
0.
0.
0.
0.
0.
0.
0.
0.
0.
0.
0.
0.
0.
0.
0.
0.
0.
0.
0.
0.
0.
0.
0.
0.
0.
0.
0.
0.
0.
0.
0.
0.
0.
0.
0.
0.
0.
0.
0.
0.
0.
0.
0.
0.
0.
0.
0.
0.
0.
0.
0.
0.
0.
0.
0.
0.
0.
0.
0.
0.
0.
0.
0.
0.
0.
0.
0.
0.
0.
0.
0.
0.
0.
0.
0.
0.
0.
0.
0.
0.
0.
0.
0.
0.
0.
0.
0.
0.
0.
0.
0.
0.
0.
0.
0.
0.
0.
0.
0.
0.
0.
0.
0.
0.
0.
0.
0.
0.
0.
0.
0.
0.
0.
0.
0.
0.
0.
0.
0.
0.
0.
0.
0.
0.
0.
0.
0.
0.
0.
0.
0.
0.
0.
0.
0.
0.
0.
0.
0.
0.
0.
0.
0.
0.
0.
0.
0.
0.
0.
0.
0.
0.
0.
0.
0.
0.
0.
0.
0.
0.
0.
0.
0.
0.
0.
0.
0.
0.
0.
0.
0.
0.
0.
0.
0.
0.
0.
0.
0.
0.
0.
0.
0.
0.
0.
0.
0.
0.
0.
0.
0.
0.
0.
0.
0.
0.
0.
0.
0.
0.
0.
0.
0.
0.
0.
0.
0.
0.
0.
0.
0.
0.
0.
0.
0.
0.
0.
0.
0.
0.
0.
0.
0.
0.
0.
0.
0.
0.
0.
0.
0.
0.
0.
0.
0.
0.
0.
0.
0.
0.
0.
0.
0.
0.
0.
0.
0.
0.
0.
0.
0.
0.
0.
0.
0.
0.
0.
0.
0.
0.
0.
0.
0.
0.
0.
0.
0.
0.
0.
0.
0.
0.
0.
0.
0.
0.
0.
0.
0.
0.
0.
0.
0.
0.
0.
0.
0.
0.
0.
0.
0.
0.
0.
0.
0.
0.
0.
0.
0.
0.
0.
0.
0.
0.
0.
0.
0.
0.
0.
0.
0.
0.
0.001
0.001
0.001
0.000
0.
0.
0.
0.
0.
0.
0.
0.
0.
0.
0.
0.
0.
0.
0.
0.
0.
0.
0.
0.
0.
0.
0.
0.
0.
0.
0.
0.
0.
0.
0.
0.
0.
0.
0.
0.
0.
0.
0.
0.
0.
0.
0.
0.
0.
0.
0.
0.
0.000
0.000
0.000
0.000
0.000
0.001
0.000
0.001
0.000
0.
0.
0.
0.
0.
0.
0.
0.
0.
0.
0.
0.
0.
0.
0.
0.
0.
0.
0.
0.
0.
0.
0.
0.
0.
0.
0.
0.
0.
0.
0.
0.
0.
0.
0.
0.
0.
0.
0.
0.
0.
0.
0.
0.
0.
0.001
0.000
0.000
0.000
-0.001
-0.001
-0.001
0.000
0.000
0.001
0.001
0.
0.
0.
0.
0.
0.
0.
0.
0.
0.
0.
0.
0.
0.
0.
0.
0.
0.
0.
0.
0.
0.
0.
0.
0.
0.
0.
0.
0.
0.
0.
0.
0.
0.
0.
0.
0.
0.
0.
0.
0.
0.
0.
0.001
0.000
-0.002
-0.004
-0.005
-0.005
-0.005
-0.003
-0.001
0.000
0.000
0.001
0.001
0.
0.
0.
0.
0.
0.
0.
0.
0.
0.
0.
0.
0.
0.
0.
0.
0.
0.
0.
0.
0.
0.
0.
0.
0.
0.
0.
0.
0.
0.
0.
0.
0.
0.
0.
0.
0.
0.
0.
-0.001
-0.001
-0.001
-0.005
-0.009
-0.009
-0.010
-0.012
-0.014
-0.011
-0.010
-0.005
-0.003
-0.001
0.000
0.001
0.001
0.
0.
0.
0.
0.
0.
0.
0.
0.
0.
0.
0.
0.
0.
0.
0.
0.
0.
0.
0.
0.
0.
0.
0.
0.
0.
0.
0.
0.
0.
0.
0.
0.
0.
0.
0.
-0.001
-0.001
-0.007
-0.009
-0.014
-0.017
-0.019
-0.022
-0.024
-0.028
-0.030
-0.030
-0.024
-0.015
-0.007
-0.003
-0.001
0.000
0.000
0.001
0.
0.
0.
0.
0.
0.
0.
0.
0.
0.
0.
0.
0.
0.
0.
0.
0.
0.
0.
0.
0.
0.
0.
0.
0.
0.
0.
0.
0.
0.
0.
0.
0.
-0.002
-0.003
-0.008
-0.016
-0.020
-0.024
-0.030
-0.034
-0.037
-0.043
-0.050
-0.057
-0.065
-0.064
-0.052
-0.036
-0.020
-0.009
-0.003
-0.001
0.001
0.001
0.
0.
0.
0.
0.
0.
0.
0.
0.
0.
0.
0.
0.
0.
0.
0.
0.
0.
0.
0.
0.
0.
0.
0.
0.
0.
0.
0.
0.
0.
0.
0.000
-0.002
-0.007
-0.014
-0.024
-0.033
-0.043
-0.057
-0.071
-0.076
-0.079
-0.082
-0.091
-0.107
-0.115
-0.108
-0.091
-0.065
-0.038
-0.018
-0.007
-0.001
0.001
0.000
0.
0.
0.
0.
0.
0.
0.
0.
0.
0.
0.
0.
0.
0.
0.
0.
0.
0.
0.
0.
0.
0.
0.
0.
0.
0.
0.
0.
0.
0.
0.
-0.003
-0.007
-0.018
-0.029
-0.042
-0.061
-0.088
-0.120
-0.148
-0.154
-0.155
-0.154
-0.158
-0.169
-0.165
-0.149
-0.121
-0.090
-0.058
-0.029
-0.010
-0.004
0.
0.000
0.000
0.
0.
0.
0.
0.
0.
0.
0.
0.
0.
0.
0.
0.
0.
0.
0.
0.
0.
0.
0.
0.
0.
0.
0.
0.
0.
0.
0.
0.
-0.002
-0.007
-0.014
-0.029
-0.051
-0.078
-0.118
-0.175
-0.224
-0.239
-0.217
-0.221
-0.235
-0.232
-0.228
-0.216
-0.191
-0.156
-0.116
-0.082
-0.043
-0.022
-0.010
-0.004
0.000
0.
0.
0.
0.
0.
0.
0.
0.
0.
0.
0.
0.
0.
0.
0.
0.
0.
0.
0.
0.
0.
0.
0.
0.
0.
0.
0.
0.
0.
0.
-0.004
-0.010
-0.025
-0.051
-0.083
-0.137
-0.216
-0.294
-0.209
0.816
7.886
7.252
0.291
-0.287
-0.278
-0.262
-0.236
-0.196
-0.157
-0.104
-0.061
-0.032
-0.020
-0.010
-0.006
-0.001
0.
-0.001
-0.003
-0.003
-0.003
0.
0.
0.
0.
0.
0.
0.
0.
0.
0.
0.
0.
0.
0.
0.
0.
0.
0.
0.
0.
0.
0.
0.
-0.002
-0.006
-0.013
-0.036
-0.072
-0.132
-0.209
-0.295
-0.203
7.009
88.242
4445.616
3387.135
21.326
-0.228
-0.338
-0.307
-0.273
-0.236
-0.197
-0.152
-0.105
-0.066
-0.047
-0.031
-0.021
-0.014
-0.011
-0.011
-0.008
-0.008
-0.008
-0.006
-0.003
0.
0.
0.
0.
0.
0.
0.
0.
0.
0.
0.
0.
0.
0.
0.
0.
0.
0.
0.
0.
0.
-0.002
-0.006
-0.017
-0.045
-0.097
-0.169
-0.085
4.990
10.585
125.834
5443.855
100443.234
100002.727
86.815
-0.162
-0.425
-0.372
-0.319
-0.281
-0.257
-0.220
-0.171
-0.125
-0.091
-0.062
-0.044
-0.031
-0.025
-0.021
-0.021
-0.016
-0.013
-0.011
-0.008
-0.005
-0.001
0.
0.
0.
0.
0.
0.
0.
0.
0.
0.
0.
0.
0.
0.
0.
0.
0.
0.
0.
-0.001
-0.007
-0.021
-0.053
-0.115
-0.196
3.844
1240.157
5340.353
518.483
4402.463
986.806
649.836
9.445
-0.544
-0.559
-0.473
-0.414
-0.372
-0.340
-0.287
-0.240
-0.210
-0.171
-0.126
-0.094
-0.076
-0.060
-0.047
-0.041
-0.037
-0.029
-0.022
-0.015
-0.011
-0.006
-0.001
0.
0.
0.
0.
0.
0.
0.
0.
0.
0.
0.
0.
0.
0.
0.
0.
0.
0.
-0.001
-0.008
-0.023
-0.056
-0.126
-0.227
4.761
2181.968
24741.127
100788.266
42017.059
2595.309
86.783
13.896
1.990
-0.155
-0.591
-0.546
-0.442
0.147
3.213
3.148
0.060
-0.274
-0.243
-0.188
-0.145
-0.118
-0.105
-0.097
-0.086
-0.067
-0.049
-0.033
-0.021
-0.012
-0.003
-0.002
0.
0.
0.
0.
0.
0.
0.
0.
0.
0.
0.
0.
0.
0.
0.
0.
0.
0.000
-0.010
-0.024
-0.053
-0.128
-0.258
0.148
46.217
9636.676
29319.467
314.708
1184.453
100071.609
1622.296
185.108
13.802
-0.429
-0.657
1.810
29.394
609.166
559.806
15.046
0.279
-0.365
-0.303
-0.245
-0.217
-0.194
-0.179
-0.167
-0.147
-0.105
-0.070
-0.042
-0.023
-0.011
-0.003
0.
0.
0.
0.
0.
0.
0.
0.
0.
0.
0.
0.
0.
0.
0.
0.
0.
0.001
-0.008
-0.023
-0.051
-0.124
-0.268
-0.123
64.338
100491.727
102416.570
662.722
169.284
23430.537
103687.930
101503.281
429.454
2.875
0.381
20.066
554.831
11494.590
10595.303
549.844
12.422
0.144
0.432
-0.200
-0.332
-0.322
-0.288
-0.265
-0.239
-0.197
-0.132
-0.081
-0.043
-0.018
-0.008
0.
0.
0.
0.
0.
0.
0.
0.
0.
0.
0.
0.
0.
0.
0.
0.
0.
0.001
-0.007
-0.019
-0.048
-0.111
-0.232
-0.259
10.689
405.157
811.072
6209.876
513.523
671.444
19945.137
102948.664
100255.188
4277.667
296.036
14.355
174.829
266.744
1231.839
1860.099
25.101
21.350
51.478
4.172
-0.404
-0.485
-0.383
-0.298
-0.237
-0.232
-0.202
-0.137
-0.075
-0.034
-0.012
0.
0.
0.
0.
0.
0.
0.
0.
0.
0.
0.
0.
0.
0.
0.
0.
0.
0.001
-0.004
-0.016
-0.040
-0.091
-0.189
-0.268
2.967
44.283
31.844
72.913
19013.543
1907.714
335.435
175.473
841.304
100819.195
22205.236
119.387
63.194
15.278
45.673
53.243
5.182
122.032
380.908
16.717
-0.422
-0.724
-0.788
-0.129
3.827
1.713
-0.169
-0.190
-0.111
-0.051
-0.020
0.
0.
0.
0.
0.
0.
0.
0.
0.
0.
0.
0.
0.
0.
0.
0.
0.
0.000
-0.002
-0.012
-0.032
-0.071
-0.144
-0.260
-0.156
1.127
0.780
153.388
100149.813
113618.383
31599.449
130.912
105.877
36458.258
101768.820
1042.568
34.667
5.547
3.276
2.543
2.099
20.003
36.067
3.792
0.076
-0.764
-1.260
2.153
14.418
8.086
0.891
-0.205
-0.144
-0.068
-0.027
0.
0.
0.
0.
0.
0.
0.
0.
0.
0.
0.
0.
0.
0.
0.
0.
0.
0.
-0.001
-0.009
-0.024
-0.052
-0.103
-0.194
-0.322
-0.490
-0.634
4.552
188.786
18283.682
102068.609
97499.625
2355.166
6525.013
103484.328
1595.474
8.391
1.384
0.302
1.985
87.818
248.197
13.465
11.484
11.288
2.136
3.295
195.331
78263.570
142.612
3.605
-0.189
-0.175
-0.082
-0.031
0.
0.
0.
0.
0.
0.
0.
0.001
0.001
0.001
0.001
0.001
0.
0.
0.
0.
0.
0.
0.000
-0.005
-0.015
-0.034
-0.073
-0.135
-0.238
-0.373
-0.541
-0.462
28.420
35157.703
100737.727
101174.305
108164.273
207.337
50369.820
76785.719
13602.353
491.570
391.409
150.663
986.721
4055.402
68.026
14.961
16.916
95.082
11439.352
1798.705
101186.891
10095.254
7.994
-0.265
-0.197
-0.085
-0.033
0.
0.
0.
0.
0.
0.001
0.001
0.001
0.
0.
0.001
0.001
0.001
0.
0.
0.
0.
0.
0.
-0.001
-0.009
-0.022
-0.051
-0.092
-0.173
-0.273
-0.423
-0.414
14.805
735.517
1051.894
214.041
1505.262
732.677
75.123
536.084
104854.609
104154.688
100751.305
28053.793
61686.152
100169.781
308.884
5.008
4.284
82.173
329.885
790.839
110124.227
4106.528
10.427
-0.250
-0.192
-0.077
-0.032
0.
0.
0.
0.
0.001
0.001
0.001
-0.001
0.000
0.000
0.000
-0.001
0.
0.001
0.
0.
0.
0.
0.
0.
-0.003
-0.010
-0.031
-0.068
-0.124
-0.215
-0.354
-0.292
31.969
15269.932
38935.066
82.884
209.967
38296.773
1251.321
956.226
13138.052
100990.164
12070.876
101873.883
28774.527
26420.000
2285.657
31.470
31.232
139.751
79.543
356.555
109347.430
17570.104
10.903
-0.234
-0.157
-0.063
-0.027
0.
0.
0.
0.
0.001
0.001
0.000
-0.001
-0.003
-0.004
-0.004
-0.004
-0.004
-0.004
0.001
0.
0.
0.
0.
0.
-0.001
-0.003
-0.024
-0.052
-0.098
-0.189
-0.326
-0.366
8.631
568.065
899.002
16.828
10.557
161.754
2932.955
100110.469
41940.398
13933.177
87.496
1136.419
263.736
223.816
382.270
16.023
68.016
21211.348
11264.450
103.530
62469.738
2619.323
4.065
-0.197
-0.112
-0.046
-0.022
0.
0.
0.
0.001
0.001
-0.001
-0.001
-0.004
-0.006
-0.007
-0.007
-0.007
-0.006
-0.005
-0.004
-0.002
0.
0.
0.
0.
0.000
-0.006
-0.017
-0.045
-0.105
-0.192
-0.320
-0.395
1.698
57.176
120.117
8.316
11.018
416.630
1194.823
32506.449
978.546
97.741
13.854
19.921
3.295
5.280
4.031
37.719
3406.317
34585.941
200020.484
105.176
12.850
5.019
-0.077
-0.140
-0.072
-0.031
-0.014
0.
0.
0.
0.002
-0.001
-0.001
-0.004
-0.007
-0.010
-0.014
-0.015
-0.014
-0.011
-0.009
-0.005
-0.003
0.
0.
0.
0.
-0.001
-0.005
-0.018
-0.056
-0.123
-0.174
2.093
17.825
4.798
42.536
93.244
6.896
99.392
60486.664
22721.146
100440.227
100438.297
267.323
33.402
57.578
32.680
114.902
11.607
41.225
4071.482
1732.838
684.869
6.402
-0.331
-0.241
-0.152
-0.085
-0.041
-0.018
-0.009
0.
0.
0.
0.002
-0.003
-0.004
-0.009
-0.012
-0.019
-0.023
-0.026
-0.025
-0.019
-0.015
-0.011
-0.006
-0.002
0.
0.
0.
-0.002
-0.008
-0.021
-0.066
-0.144
0.326
181.218
26860.154
416.921
5.580
2.721
0.023
21.055
1441.515
889.300
48652.867
100040.969
443.108
2.810
18.133
156.074
306.719
32.965
11.135
131.022
203.526
9.683
-0.183
-0.271
-0.167
-0.093
-0.048
-0.022
-0.010
-0.003
0.
0.
-0.002
-0.002
-0.008
-0.012
-0.017
-0.025
-0.033
-0.039
-0.044
-0.040
-0.035
-0.028
-0.020
-0.011
-0.006
-0.001
0.
0.
-0.003
-0.010
-0.024
-0.072
-0.160
0.607
279.843
103601.320
96191.773
104.630
-0.210
-0.760
-0.085
4.642
6.350
89.983
229.958
11.425
2.559
1442.879
100167.070
7157.201
169.243
8.412
17.013
19.268
1.424
-0.268
-0.189
-0.101
-0.053
-0.028
-0.010
-0.002
-0.001
0.
-0.002
-0.005
-0.010
-0.018
-0.028
-0.035
-0.043
-0.056
-0.064
-0.069
-0.070
-0.059
-0.049
-0.036
-0.024
-0.012
-0.006
-0.001
0.
-0.003
-0.010
-0.025
-0.073
-0.169
0.132
93.186
100248.430
101600.180
207.060
0.303
-0.707
-0.254
1.893
18.321
16.213
2.715
34.956
26.008
2469.299
103417.594
8388.880
43.191
0.913
0.482
-0.014
-0.297
-0.244
-0.143
-0.066
-0.036
-0.018
-0.005
0.000
0.
-0.002
-0.005
-0.012
-0.023
-0.046
-0.064
-0.078
-0.088
-0.089
-0.101
-0.117
-0.126
-0.120
-0.099
-0.071
-0.044
-0.024
-0.011
-0.006
0.000
-0.002
-0.011
-0.024
-0.062
-0.158
-0.183
6.232
461.319
3440.522
50.884
-0.061
-0.607
0.038
24.346
16994.570
13592.232
1947.543
100487.172
22032.988
1892.143
100359.148
60526.824
22.656
-0.419
-0.460
-0.421
-0.312
-0.204
-0.105
-0.054
-0.026
-0.011
0.000
0.
0.
-0.003
-0.010
-0.025
-0.054
-0.079
-0.102
-0.117
-0.140
-0.156
-0.162
-0.172
-0.171
-0.174
-0.163
-0.132
-0.085
-0.042
-0.021
-0.009
-0.005
-0.001
-0.009
-0.020
-0.053
-0.123
-0.211
-0.051
7.041
22.533
3.648
-0.411
-0.482
-0.215
24.776
21321.334
16982.266
100131.359
105855.961
30549.279
508.558
18804.059
1330.358
15.695
3.972
-0.366
-0.398
-0.273
-0.163
-0.088
-0.045
-0.021
-0.006
-0.001
0.
0.
-0.005
-0.015
-0.042
-0.087
-0.101
0.301
0.414
-0.152
-0.228
-0.223
0.529
2.955
1.676
0.776
-0.096
-0.125
-0.070
-0.030
-0.014
-0.006
0.000
-0.006
-0.019
-0.042
-0.083
-0.164
-0.237
-0.194
-0.011
-0.310
-0.421
0.295
0.416
0.871
22.606
18.482
4.412
74.170
72.940
17.099
16.237
55.069
13632.057
1252.072
3.361
-0.328
-0.242
-0.135
-0.073
-0.037
-0.014
-0.003
-0.001
0.
0.
-0.008
-0.023
-0.060
-0.114
-0.032
2.208
3.414
0.254
-0.284
-0.144
14.817
126.602
244.730
451.098
7.952
-0.106
-0.099
-0.042
-0.019
-0.007
-0.001
-0.004
-0.016
-0.031
-0.056
-0.102
-0.170
-0.243
-0.323
-0.371
-0.290
0.876
1.532
-0.082
-0.344
-0.423
-0.422
-0.138
0.077
-0.281
1.824
694.203
200024.297
8129.655
13.240
-0.240
-0.209
-0.109
-0.058
-0.028
-0.010
-0.003
-0.001
0.
0.
-0.009
-0.026
-0.073
-0.121
0.369
9.216
12.031
1.547
-0.278
-0.240
10.593
156.841
72054.289
100100.000
143.480
0.083
-0.112
-0.050
-0.020
-0.007
-0.002
0.
-0.012
-0.023
-0.039
-0.066
-0.105
-0.152
-0.215
-0.263
-0.185
1.045
2.225
0.151
-0.332
-0.335
-0.331
-0.327
-0.385
-0.427
5.301
2740.177
115251.031
15350.409
13.473
-0.184
-0.171
-0.086
-0.044
-0.020
-0.007
-0.001
-0.001
0.
0.
-0.009
-0.026
-0.072
-0.112
2.275
91.474
65.581
1.745
-0.308
-0.391
0.279
18.836
1134.182
5250.600
23.916
-0.069
-0.114
-0.048
-0.021
-0.005
-0.001
0.
-0.007
-0.016
-0.027
-0.044
-0.068
-0.094
-0.131
-0.172
-0.186
0.032
0.204
-0.132
-0.214
-0.202
-0.196
-0.211
-0.267
-0.304
6.947
16997.854
100444.219
305.337
1.659
-0.196
-0.128
-0.061
-0.033
-0.010
-0.005
-0.001
0.
0.
0.
-0.007
-0.022
-0.058
-0.101
0.611
15.693
12.109
0.225
-0.286
-0.391
-0.399
0.083
2.902
3.679
0.122
-0.153
-0.095
-0.042
-0.016
-0.005
-0.001
0.
-0.005
-0.007
-0.017
-0.031
-0.043
-0.060
-0.080
-0.112
-0.131
-0.137
-0.138
-0.143
-0.134
-0.120
-0.120
-0.131
-0.168
-0.223
0.432
58.503
247.039
8.020
-0.126
-0.157
-0.085
-0.041
-0.022
-0.006
-0.001
0.
0.
0.
0.
-0.004
-0.016
-0.040
-0.079
-0.107
0.052
-0.023
-0.233
-0.291
-0.327
-0.395
-0.384
-0.308
-0.241
-0.186
-0.131
-0.065
-0.031
-0.011
-0.004
0.001
0.
-0.002
-0.005
-0.008
-0.016
-0.026
-0.033
-0.044
-0.060
-0.075
-0.088
-0.089
-0.088
-0.074
-0.071
-0.072
-0.083
-0.105
-0.142
-0.171
0.004
0.198
-0.122
-0.142
-0.095
-0.048
-0.024
-0.010
-0.005
0.
0.
0.
0.
0.
-0.003
-0.011
-0.024
-0.048
-0.087
-0.125
-0.169
-0.212
-0.259
-0.288
-0.283
-0.287
-0.256
-0.208
-0.144
-0.085
-0.045
-0.023
-0.008
-0.002
0.000
0.
0.
-0.003
-0.003
-0.007
-0.012
-0.019
-0.022
-0.029
-0.035
-0.039
-0.042
-0.043
-0.040
-0.042
-0.045
-0.052
-0.063
-0.078
-0.105
-0.119
-0.118
-0.105
-0.074
-0.045
-0.026
-0.014
-0.005
0.
0.
0.
0.
0.
0.
-0.002
-0.005
-0.014
-0.024
-0.047
-0.074
-0.107
-0.149
-0.208
-0.238
-0.215
-0.196
-0.176
-0.145
-0.102
-0.059
-0.032
-0.015
-0.005
0.000
0.000
0.
0.
0.
-0.001
-0.003
-0.004
-0.009
-0.011
-0.013
-0.016
-0.019
-0.017
-0.018
-0.020
-0.020
-0.025
-0.033
-0.034
-0.041
-0.050
-0.056
-0.055
-0.041
-0.031
-0.020
-0.012
-0.005
-0.003
0.
0.
0.
0.
0.
0.
0.
-0.002
-0.005
-0.013
-0.025
-0.042
-0.062
-0.090
-0.130
-0.159
-0.158
-0.148
-0.132
-0.108
-0.075
-0.042
-0.022
-0.009
-0.003
0.000
0.001
0.
0.
0.
0.
-0.001
-0.001
-0.001
-0.003
-0.005
-0.006
-0.008
-0.008
-0.006
-0.009
-0.009
-0.011
-0.014
-0.019
-0.025
-0.025
-0.024
-0.021
-0.016
-0.012
-0.009
-0.004
-0.001
0.
0.
0.
0.
0.
0.
0.
0.
0.
-0.001
-0.005
-0.016
-0.024
-0.039
-0.056
-0.077
-0.104
-0.111
-0.106
-0.097
-0.080
-0.049
-0.026
-0.012
-0.003
-0.002
0.000
0.
0.
0.
0.
0.
0.
0.
0.001
0.001
0.001
-0.001
-0.003
-0.003
-0.003
-0.001
-0.002
-0.004
-0.005
-0.006
-0.009
-0.011
-0.009
-0.006
-0.006
-0.003
-0.002
0.
0.
0.
0.
0.
0.
0.
0.
0.
0.
0.
0.
0.001
-0.004
-0.013
-0.022
-0.031
-0.046
-0.061
-0.073
-0.074
-0.063
-0.046
-0.028
-0.011
-0.007
-0.002
-0.002
0.
0.
0.
0.
0.
0.
0.
0.
0.
0.
0.
0.
0.
0.
0.
0.
0.
0.
-0.001
-0.001
-0.001
-0.001
0.001
0.000
0.
0.
0.
0.
0.
0.
0.
0.
0.
0.
0.
0.
0.
0.
0.
0.000
0.001
-0.006
-0.013
-0.021
-0.028
-0.036
-0.042
-0.040
-0.034
-0.024
-0.016
-0.009
-0.004
-0.003
0.
0.
0.
0.
0.
0.
0.
0.
0.
0.
0.
0.
0.
0.
0.
0.
0.
0.
0.
0.
0.
0.
0.
0.
0.
0.
0.
0.
0.
0.
0.
0.
0.
0.
0.
0.
0.
0.
0.
0.
0.
0.000
-0.001
-0.005
-0.011
-0.015
-0.019
-0.021
-0.022
-0.019
-0.013
-0.008
-0.005
-0.002
-0.001
0.
0.
0.
0.
0.
0.
0.
0.
0.
0.
0.
0.
0.
0.
0.
0.
0.
0.
0.
0.
0.
0.
0.
0.
0.
0.
0.
0.
0.
0.
0.
0.
0.
0.
0.
0.
0.
0.
0.
0.
0.
0.
0.
-0.001
-0.005
-0.007
-0.010
-0.011
-0.011
-0.010
-0.008
-0.005
-0.002
-0.001
0.
0.
0.
0.
0.
0.
0.
0.
0.
0.
0.
0.
0.
0.
0.
0.
0.
0.
0.
0.
0.
0.
0.
0.
0.
0.
0.
0.
0.
0.
0.
0.
0.
0.
0.
0.
0.
0.
0.
0.
0.
0.
0.
0.
0.
0.
-0.003
-0.004
-0.005
-0.005
-0.005
-0.002
-0.002
0.
0.
0.
0.
0.
0.
0.
0.
0.
0.
0.
0.
0.
0.
0.
0.
0.
0.
0.
0.
0.
0.
0.
0.
0.
0.
0.
0.
0.
0.
0.
0.
0.
0.
0.
0.
0.
0.
0.
0.
0.
0.
0.
0.
0.
0.
0.
0.
0.
0.
0.
0.
0.
0.
0.
0.
0.
0.
0.
0.
0.
0.
0.
0.
0.
0.
0.
0.
0.
0.
0.
0.
0.
0.
0.
0.
0.
0.
0.
0.
0.
0.
0.
0.
0.
0.
0.
0.
0.
0.
0.
0.
0.
0.
0.
0.
0.
0.
0.
0.
0.
0.
0.
0.
0.
0.
0.
0.
0.
0.
0.
0.
0.
0.
0.
0.
0.
0.
0.
0.
0.
0.
0.
0.
0.
0.
0.
0.
0.
0.
0.
0.
0.
0.
0.
0.
0.
0.
0.
0.
0.
0.
0.
0.
0.
0.
0.
0.
0.
0.
0.
0.
0.
0.
0.
0.
0.
0.
0.
0.
0.
0.
0.
0.
0.
0.
0.
0.
0.
0.
0.
0.
0.
0.
0.
0.
0.
0.
0.
0.
0.
0.
0.
0.
0.
0.
0.
0.
0.
0.
0.
0.
0.
0.
0.
0.
0.
0.
0.
0.
0.
0.
0.
0.
0.
0.
0.
0.
0.
0.
0.
0.
0.
0.
0.
0.
0.
0.
0.
0.
0.
0.
0.
0.
0.
0.
0.
0.
0.
0.
0.
0.
0.
0.
0.
0.
0.
0.
0.
0.
0.
0.
0.
0.
0.
0.
0.
0.
0.
0.
0.
0.
0.
0.
0.
0.
0.
0.
0.
0.
0.
0.
0.
0.
0.
0.
0.
0.
0.
0.
0.
0.
0.
0.
0.
0.
0.
0.
0.
0.
0.
0.
0.
0.
0.
0.
0.
0.
0.
0.
0.
0.
0.
0.
0.
0.
0.
0.
0.
0.
0.
0.
0.
0.
0.
0.
0.
0.
0.
0.
0.
0.
0.
0.
0.
0.
0.
0.
0.
0.
0.
0.
0.
0.
0.
0.
0.
0.
0.
0.
0.
0.
0.
0.
0.
0.
0.
0.
0.
0.
0.
0.
0.
0.
0.
0.
0.
0.
0.
0.
0.
0.
0.
0.
0.
0.
0.
0.
0.
0.
0.
0.
0.
0.
0.
0.
0.
0.
0.
0.
0.
0.
0.
0.
0.
0.
0.
0.
0.
0.
0.
0.
0.
0.
0.
0.
0.
0.
0.
0.
0.
0.
0.
0.
0.
0.
0.
0.
0.
0.
0.
0.
0.
0.
0.
0.
0.
0.
0.
0.
0.
0.
0.
0.
0.
0.
0.
0.
0.
0.
0.
0.
0.
0.
0.
0.
0.
0.
0.
0.
0.
0.
0.
0.
0.
0.
0.
0.
0.
0.
0.
0.
0.
0.
0.
0.
0.
0.
0.
0.
0.
0.
0.
0.
0.
0.
0.
0.
0.
0.
0.
0.
0.
0.
0.
0.
0.
0.
0.
0.
0.
0.
0.
0.
0.
0.
0.
0.
0.
0.
0.
0.
0.
0.
0.
0.
0.
0.
0.
0.
0.
0.
0.
0.
0.
0.
0.
0.
0.
0.
0.
0.
0.
0.
0.
0.
0.
0.
0.
0.
0.
0.
0.
0.
0.
0.
0.
0.
0.
0.
0.
0.
0.
0.
0.
0.
0.
0.
0.
0.
0.
0.
0.
0.
0.
0.
0.
0.
0.
0.
0.
0.
0.
0.
0.
0.
0.
0.
0.
0.
0.
0.
0.
0.
0.
0.
0.
0.
0.
0.
0.
0.
0.
0.
0.
0.
0.
0.
0.
0.
0.
0.
0.
0.
0.
0.
0.
0.
0.
0.
0.
0.
0.
0.
0.
0.
0.
0.
0.
0.
0.
0.
0.
0.
0.
0.
0.
0.
0.
0.
0.
0.
0.
0.
0.
0.
0.
0.
0.
0.
0.
0.
0.
0.
0.
0.
0.
0.
0.
0.
0.
0.
0.
0.
0.
0.
0.
0.
0.
0.
0.
0.
0.
0.
0.
0.
0.
0.
0.
0.
0.
0.
0.
0.
0.
0.
0.
0.
0.
0.
0.
0.
0.
0.
0.
0.
0.
0.
0.
0.
0.
0.
0.
0.
0.
0.
0.
0.
0.
0.
0.
0.
0.
0.
0.
0.
0.
0.
0.
0.
0.
0.
0.
0.
0.
0.
0.
0.
0.
0.
0.
0.
0.
0.
0.
0.
0.
0.
0.
0.
0.
0.
0.
0.
0.
0.
0.
0.
0.
0.
0.
0.
0.
0.
0.
0.
0.
0.
0.
0.
0.
0.
0.
0.
0.
0.
0.
0.
0.
0.
0.
0.
0.
0.
0.
0.
0.
0.
0.
0.
0.
0.
0.
0.
0.
0.
0.
0.
0.
0.
0.
0.
0.
0.
0.
0.
0.
0.
0.
0.
0.
0.
0.
0.
0.
0.
0.
0.
0.
0.
0.
0.
0.
0.
0.
0.
0.
0.
0.
0.
0.
0.
0.
0.
0.
0.
0.
0.
0.
0.
0.
0.
0.
0.
0.
0.
0.
0.
0.
0.
0.
0.
0.
0.
0.
0.
0.
0.
0.
0.
0.
0.
0.
0.
0.
0.
0.
0.
0.
0.
0.
0.
0.
0.
0.
0.
0.
0.
0.
0.
0.
0.
0.
0.
0.
0.
0.
0.
0.
0.
0.
0.
0.
0.
0.
0.
0.
0.
0.
0.
0.
0.
0.
0.
0.
0.
0.
0.
0.
0.
0.
0.
0.
0.
0.
0.
0.
0.
0.
0.
0.
0.
0.
0.
0.
0.
0.
0.
0.
0.
0.
0.
0.
0.
0.
0.
0.
0.
0.
0.
0.
0.
0.
0.
0.
0.
0.
0.
0.
0.
0.
0.
0.
0.
0.
0.
0.
0.
0.
0.
0.
0.
0.
0.
0.
0.
0.
0.
0.
0.
0.
0.
0.
0.
0.
0.
0.
0.
0.
0.
0.
0.
0.
0.
0.
0.
0.
0.
0.
0.
0.
0.
0.
0.
0.
0.
0.
0.
0.
0.
0.
0.
0.
0.
0.
0.
0.
0.
0.
0.
0.
0.
0.
0.
0.
0.
0.
0.
0.
0.
0.
0.
0.
0.
0.
0.
0.
0.
0.
0.
0.
0.
0.
0.
0.
0.
0.
0.
0.
0.
0.
0.
0.
0.
0.
0.
0.
0.
0.
0.
0.
0.
0.
0.
0.
0.
0.
0.
0.
0.
0.
0.
0.
0.
0.
0.
0.
0.
0.
0.
0.
0.
0.
0.
0.
0.
0.
0.
0.
0.
0.
0.
0.
0.
0.
0.
0.
0.
0.
0.
0.
0.
0.
0.
0.
0.
0.
0.
0.
0.
0.
0.
0.
0.
0.
0.
0.
0.
0.
0.
0.
0.
0.
0.
0.
0.
0.
0.
0.
0.
0.
0.
0.
0.
0.
0.
0.
0.
0.
0.
0.
0.
0.
0.
0.
0.
0.
0.
0.
0.
0.
0.
0.
0.
0.
0.
0.
0.
0.
0.
0.
0.
0.
0.
0.
0.
0.
0.
0.
0.
0.
0.
0.
0.
0.
0.
0.
0.
0.
0.
0.
0.
0.
0.
0.
0.
0.
0.
0.
0.
0.
0.
0.
0.
0.
0.
0.
0.
0.
0.
0.
0.
0.
0.
0.
0.
0.
0.
0.
0.
0.
0.
0.
0.
0.
0.
0.
0.
0.
0.
0.
0.
0.
0.
0.
0.
0.
0.
0.
0.
0.
0.
0.
0.
0.
0.
0.
0.
0.
0.
0.
0.
0.
0.
0.
0.
0.
0.
0.
0.
0.
0.
0.
0.
0.
0.
0.
0.
0.
0.
0.
0.
0.
0.
0.
0.
0.
0.
0.
0.
0.
0.
0.
0.
0.
0.
0.
0.
0.
0.
0.
0.
0.
0.
0.
0.
0.
0.
0.
0.
0.
0.
0.
0.
0.
0.
0.
0.
0.
0.
0.
0.
0.
0.
0.
0.
0.
0.
0.
0.
0.
0.
0.
0.
0.
0.
0.
0.
0.
0.
0.
0.
0.
0.
0.
0.
0.
0.
0.
0.
0.
0.
0.
0.
0.
0.
0.
0.
0.
0.
0.
0.
0.
0.
0.
0.
0.
0.
0.
0.
0.
0.
0.
0.
0.
0.
0.
0.
0.
0.
0.
0.
0.
0.
0.
0.
0.
0.
0.
0.
0.
0.
0.
0.
0.
0.
0.
0.
0.
0.
0.
0.
0.
0.
0.
0.
0.
0.
0.
0.
0.
0.
0.
0.
0.
0.
0.
0.
0.
0.
0.
0.
0.
0.
0.
0.
0.
0.
0.
0.
0.
0.
0.
0.
0.
0.
0.
0.
0.
0.
0.
0.
0.
0.
0.
0.
0.
0.
0.
0.
0.
0.
0.
0.
0.
0.
0.
0.
0.
0.
0.
0.
0.
0.
0.
0.
0.
0.
0.
0.
0.
0.000
0.001
0.000
0.000
0.001
0.001
0.001
0.
0.
0.
0.
0.
0.
0.
0.
0.
0.
0.
0.
0.
0.
0.
0.
0.
0.
0.
0.
0.
0.
0.
0.
0.
0.
0.
0.
0.
0.
0.
0.
0.
0.
0.
0.
0.
0.
0.
0.
0.
0.
0.
0.
0.
0.
0.001
0.000
0.000
0.000
0.000
0.001
0.001
0.001
0.001
0.001
0.
0.
0.
0.
0.
0.
0.
0.
0.
0.
0.
0.
0.
0.
0.
0.
0.
0.
0.
0.
0.
0.
0.
0.
0.
0.
0.
0.
0.
0.
0.
0.
0.
0.
0.
0.
0.
0.
0.
0.
0.
0.
0.
0.
0.001
0.000
0.000
0.000
-0.001
-0.001
-0.002
-0.001
-0.001
0.000
0.000
0.001
0.001
0.
0.
0.
0.
0.
0.
0.
0.
0.
0.
0.
0.
0.
0.
0.
0.
0.
0.
0.
0.
0.
0.
0.
0.
0.
0.
0.
0.
0.
0.
0.
0.
0.
0.
0.
0.
0.
0.
0.
0.
0.
0.001
-0.001
-0.002
-0.004
-0.006
-0.008
-0.009
-0.008
-0.007
-0.004
-0.001
0.000
0.000
0.001
0.001
0.
0.
0.
0.
0.
0.
0.
0.
0.
0.
0.
0.
0.
0.
0.
0.
0.
0.
0.
0.
0.
0.
0.
0.
0.
0.
0.
0.
0.
0.
0.
0.
0.
0.
0.
0.
0.
-0.001
-0.001
-0.001
-0.003
-0.009
-0.011
-0.013
-0.017
-0.022
-0.026
-0.026
-0.020
-0.013
-0.006
-0.003
0.000
0.000
0.000
0.001
0.
0.
0.
0.
0.
0.
0.
0.
0.
0.
0.
0.
0.
0.
0.
0.
0.
0.
0.
0.
0.
0.
0.
0.
0.
0.
0.
0.
0.
0.
0.
0.
0.
0.
-0.002
-0.003
-0.006
-0.008
-0.013
-0.016
-0.021
-0.025
-0.034
-0.042
-0.056
-0.064
-0.065
-0.055
-0.035
-0.019
-0.007
-0.003
-0.001
0.001
0.001
0.
0.
0.
0.
0.
0.
0.
0.
0.
0.
0.
0.
0.
0.
0.
0.
0.
0.
0.
0.
0.
0.
0.
0.
0.
0.
0.
0.
0.
0.
0.
0.
-0.002
-0.003
-0.008
-0.014
-0.021
-0.029
-0.038
-0.044
-0.050
-0.058
-0.071
-0.092
-0.116
-0.117
-0.113
-0.108
-0.085
-0.048
-0.022
-0.007
-0.001
0.001
0.000
0.001
0.
0.
0.
0.
0.
0.
0.
0.
0.
0.
0.
0.
0.
0.
0.
0.
0.
0.
0.
0.
0.
0.
0.
0.
0.
0.
0.
0.
0.
0.000
-0.003
-0.006
-0.014
-0.022
-0.034
-0.045
-0.061
-0.079
-0.096
-0.108
-0.116
-0.136
-0.168
-0.181
-0.180
-0.147
-0.131
-0.122
-0.091
-0.041
-0.014
-0.005
0.000
0.000
0.001
0.
0.
0.
0.
0.
0.
0.
0.
0.
0.
0.
0.
0.
0.
0.
0.
0.
0.
0.
0.
0.
0.
0.
0.
0.
0.
0.
0.
0.
-0.002
-0.007
-0.014
-0.030
-0.047
-0.064
-0.089
-0.123
-0.167
-0.195
-0.214
-0.230
-0.229
-0.242
-0.235
-0.147
0.003
0.000
-0.081
-0.107
-0.063
-0.023
-0.008
-0.002
0.000
0.001
0.
0.
0.
0.
0.
0.
0.
0.
0.
0.
0.
0.
0.
0.
0.
0.
0.
0.
0.
0.
0.
0.
0.
0.
0.
0.
0.
0.
-0.002
-0.004
-0.011
-0.029
-0.053
-0.084
-0.123
-0.174
-0.244
-0.269
-0.251
-0.264
-0.306
-0.311
-0.233
-0.222
-0.104
0.050
0.128
-0.052
-0.137
-0.087
-0.041
-0.017
-0.005
-0.001
0.001
0.
0.
0.
0.
0.
0.
0.
0.
0.
0.
0.
0.
0.
0.
0.
0.
0.
0.
0.
0.
0.
0.
0.
0.
0.
0.
0.
0.
-0.002
-0.008
-0.018
-0.044
-0.087
-0.136
-0.208
-0.308
-0.365
0.232
3.588
8.060
6.044
0.412
0.422
-0.076
-0.228
-0.259
-0.246
-0.304
-0.221
-0.125
-0.060
-0.031
-0.016
-0.009
-0.001
-0.005
-0.003
-0.004
-0.004
-0.004
-0.003
-0.002
0.
0.
0.
0.
0.
0.
0.
0.
0.
0.
0.
0.
0.
0.
0.
0.
0.
0.
0.
0.
0.
-0.003
-0.009
-0.023
-0.061
-0.116
-0.191
-0.293
-0.396
0.175
42.654
702.197
2713.426
2194.377
18.217
1.099
-0.063
-0.450
-0.441
-0.154
-0.321
-0.273
-0.173
-0.099
-0.060
-0.036
-0.024
-0.017
-0.018
-0.014
-0.015
-0.011
-0.010
-0.009
-0.006
-0.003
0.
0.
0.
0.
0.
0.
0.
0.
0.
0.
0.
0.
0.
0.
0.
0.
0.
0.
0.
0.
-0.003
-0.010
-0.026
-0.067
-0.139
-0.236
-0.078
9.606
21.908
2218.290
100285.859
120713.820
95578.383
66.625
-0.030
-0.480
-0.564
-0.451
0.019
-0.206
-0.317
-0.251
-0.163
-0.108
-0.076
-0.053
-0.043
-0.035
-0.034
-0.031
-0.026
-0.020
-0.016
-0.012
-0.009
-0.004
0.
0.
0.
0.
0.
0.
0.
0.
0.
0.
0.
0.
0.
0.
0.
0.
0.
0.
0.
-0.003
-0.010
-0.028
-0.070
-0.148
-0.247
6.904
5799.256
43348.328
1865.605
141636.719
4129.529
450.210
7.782
-0.461
-0.623
-0.619
-0.549
-0.425
-0.409
-0.352
-0.302
-0.252
-0.200
-0.153
-0.115
-0.088
-0.073
-0.063
-0.063
-0.059
-0.045
-0.034
-0.024
-0.015
-0.008
-0.003
0.
0.
0.
0.
0.
0.
0.
0.
0.
0.
0.
0.
0.
0.
0.
0.
0.
0.
-0.003
-0.010
-0.026
-0.067
-0.148
-0.255
8.541
12204.070
160493.891
105010.047
101289.141
21005.664
7.699
15.236
45.492
6.040
-0.293
-0.640
-0.321
1.600
9.321
8.735
0.496
-0.289
-0.273
-0.224
-0.176
-0.145
-0.141
-0.138
-0.131
-0.105
-0.071
-0.045
-0.028
-0.016
-0.009
0.000
0.
0.
0.
0.
0.
0.
0.
0.
0.
0.
0.
0.
0.
0.
0.
0.
0.
-0.001
-0.009
-0.026
-0.061
-0.140
-0.270
0.242
49.657
7282.808
33648.301
792.125
3480.916
106.824
1800.364
48496.180
367.003
9.712
-0.210
21.258
632.719
7196.648
6421.325
60.411
1.993
-0.347
-0.323
-0.277
-0.270
-0.256
-0.234
-0.213
-0.190
-0.144
-0.087
-0.051
-0.028
-0.014
-0.006
0.
0.
0.
0.
0.
0.
0.
0.
0.
0.
0.
0.
0.
0.
0.
0.
0.
0.
-0.007
-0.025
-0.052
-0.125
-0.266
-0.249
35.829
25475.238
122222.297
100258.516
103.110
229.349
4669.515
185543.328
897.601
37.569
1.609
651.258
100183.547
148461.953
120710.336
67842.430
100.048
0.189
0.346
0.110
-0.366
-0.330
0.871
1.338
-0.147
-0.235
-0.153
-0.086
-0.044
-0.024
-0.007
0.
0.
0.
0.
0.
0.
0.
0.
0.
0.
0.
0.
0.
0.
0.
0.
0.
0.
-0.004
-0.024
-0.048
-0.104
-0.230
-0.367
3.267
161.434
33291.727
200115.984
4571.818
130.543
724.700
17343.318
714.968
96.665
20.906
272.196
63340.320
6263.690
102106.508
100614.727
254.442
2.724
23.615
15.123
0.328
0.192
28.624
46.883
1.348
-0.341
-0.251
-0.135
-0.072
-0.035
-0.014
0.
0.
0.
0.
0.
0.
0.
0.
0.
0.
0.
0.
0.
0.
0.
0.
0.
0.
-0.003
-0.020
-0.041
-0.085
-0.183
-0.348
-0.412
1.339
31.261
210.258
70.216
39.838
80.806
36.042
46.504
1650.912
207.893
85.344
2248.609
925.257
23356.684
15735.283
46.855
5.822
94.710
59.401
1.547
0.403
19.116
30.506
0.365
-0.604
-0.357
-0.200
-0.103
-0.050
-0.021
0.
0.
0.
0.
0.
0.
0.
0.
0.
0.
0.
0.
0.
0.
0.
0.
0.
0.
-0.001
-0.014
-0.032
-0.067
-0.138
-0.288
-0.469
-0.583
-0.303
6.221
127.213
101.614
182.303
2950.407
4138.284
1309.555
1379.568
55.006
33.477
246.909
369.996
247.859
10.058
10.092
11.745
7.345
2.329
11.485
5.289
0.393
3.044
-0.646
-0.457
-0.269
-0.137
-0.063
-0.027
0.
0.
0.
0.
0.
0.
0.
0.
0.
0.001
0.
0.
0.
0.
0.
0.
0.
0.
0.000
-0.008
-0.025
-0.053
-0.109
-0.220
-0.364
-0.485
-0.448
0.097
8.297
194.027
879.161
104005.898
101279.398
102838.063
103428.852
427.676
5.495
9.835
4.286
10.301
1850.628
12507.932
92.915
0.717
6.351
79.278
215.012
143.258
56265.938
14.245
-0.183
-0.303
-0.166
-0.075
-0.029
0.
0.
0.
0.
0.
0.
0.001
0.001
0.001
0.001
0.001
0.001
0.001
0.
0.
0.
0.
0.
0.
-0.005
-0.016
-0.038
-0.085
-0.169
-0.274
-0.244
0.421
-0.231
2.885
265.625
1262.062
22327.258
3522.670
3698.830
1515.444
203.473
1966.567
138.021
9.397
53.091
100118.133
100229.586
829.680
1.513
43.377
38438.277
7997.110
227.505
3396.940
265.989
2.539
-0.301
-0.183
-0.079
-0.031
0.
0.
0.
0.
0.001
0.001
0.001
0.001
0.000
0.
0.
0.001
0.
0.001
0.
0.
0.
0.
0.
-0.002
-0.008
-0.025
-0.061
-0.125
-0.208
-0.255
-0.050
-0.420
0.121
12.703
28.801
54.487
23.821
115.962
76.100
169.166
55209.262
1103.906
191.587
6466.646
24639.416
104116.977
1113.599
19.529
57.925
100014.477
17035.326
1663.525
102766.578
13951.668
13.273
-0.239
-0.176
-0.072
-0.030
0.
0.
0.
0.
0.002
0.001
0.
0.000
-0.001
-0.003
-0.003
-0.003
-0.003
-0.003
0.001
0.
0.
0.
0.
-0.001
-0.005
-0.011
-0.036
-0.089
-0.165
-0.254
-0.386
-0.510
0.800
19.000
23.257
1.327
0.836
10.556
8.147
23.229
192.944
538.871
573.143
100028.375
18422.846
111359.727
100066.922
353.338
2.137
102.613
57.883
371.879
42067.566
1870.007
7.422
-0.221
-0.148
-0.062
-0.026
0.
0.
0.
0.002
0.001
0.000
-0.001
-0.004
-0.006
-0.007
-0.007
-0.007
-0.005
-0.005
-0.003
-0.001
0.
0.
0.
0.
-0.002
-0.006
-0.026
-0.061
-0.125
-0.219
-0.360
-0.482
0.438
6.926
12.501
16.963
2.033
1.105
26.957
230.645
56.798
26.193
34.004
886.961
232.032
9360.529
34948.406
97.815
104.759
6097.869
5220.992
42.098
750.653
149.876
1.185
-0.190
-0.111
-0.044
-0.018
0.
0.
0.
0.001
0.000
-0.001
-0.005
-0.008
-0.015
-0.018
-0.018
-0.016
-0.013
-0.010
-0.006
-0.003
-0.002
0.
0.
0.
-0.001
-0.006
-0.016
-0.054
-0.113
-0.213
-0.348
-0.484
-0.407
1.931
87.990
476.604
29.147
4.882
22.035
140.750
72.190
4.984
-0.225
1.429
0.969
12.608
20.149
200.007
100020.391
81554.391
200040.563
17394.197
2.690
1.116
-0.171
-0.142
-0.071
-0.028
-0.013
0.
0.
0.002
-0.001
-0.001
-0.004
-0.009
-0.018
-0.027
-0.036
-0.036
-0.031
-0.024
-0.015
-0.010
-0.005
-0.002
0.
0.
0.
0.
-0.007
-0.021
-0.060
-0.135
-0.224
-0.214
0.165
-0.259
0.580
40.075
171.961
16.592
31.677
127.573
32881.098
16209.636
92.694
0.174
-0.343
-0.576
-0.415
1.719
258.673
101714.891
90062.172
438.965
19.635
-0.577
-0.299
-0.160
-0.087
-0.038
-0.016
-0.008
0.
0.
0.002
-0.003
-0.004
-0.009
-0.020
-0.033
-0.048
-0.060
-0.060
-0.055
-0.042
-0.030
-0.020
-0.011
-0.005
-0.002
0.
0.
-0.002
-0.008
-0.025
-0.072
-0.159
-0.207
2.698
29.760
34.758
3.707
0.634
2.477
0.815
8.875
111.342
41529.746
28011.180
129.026
0.001
1.999
13.126
4.848
35.505
2893.283
101190.352
100091.266
267.004
0.428
-0.353
-0.189
-0.098
-0.051
-0.021
-0.010
-0.004
0.
-0.002
-0.001
-0.007
-0.011
-0.019
-0.032
-0.050
-0.069
-0.085
-0.091
-0.085
-0.068
-0.049
-0.035
-0.024
-0.014
-0.006
-0.001
0.
-0.003
-0.011
-0.032
-0.080
-0.177
-0.140
16.128
2541.132
48868.352
274.327
0.584
-0.754
0.555
6.447
7.326
92.008
99.963
5.854
0.211
81.374
1703.570
154.115
43.197
4067.743
2013.645
1339.339
24.229
-0.131
-0.232
-0.123
-0.062
-0.034
-0.011
-0.003
-0.001
-0.002
-0.003
-0.007
-0.015
-0.027
-0.041
-0.061
-0.080
-0.099
-0.115
-0.127
-0.126
-0.107
-0.079
-0.055
-0.038
-0.024
-0.011
-0.005
-0.002
-0.003
-0.014
-0.034
-0.081
-0.190
-0.139
24.116
17545.617
101194.156
1107.177
2.607
-0.360
28.849
481.182
135.263
26.126
1.791
14.217
31.521
159.358
3141.250
281.603
7.664
87.970
101.514
7.558
0.072
-0.327
-0.195
-0.088
-0.046
-0.023
-0.008
0.000
0.
-0.003
-0.008
-0.016
-0.038
-0.063
-0.084
-0.110
-0.132
-0.150
-0.167
-0.188
-0.194
-0.182
-0.143
-0.099
-0.064
-0.038
-0.021
-0.009
-0.002
-0.005
-0.012
-0.035
-0.078
-0.175
-0.262
4.379
541.835
54710.617
1360.500
4.607
-0.135
46.067
1226.289
30209.672
7364.772
86.124
3196.430
55013.129
43096.949
35915.199
1466.223
6.590
8.023
10.251
0.553
-0.361
-0.288
-0.168
-0.079
-0.039
-0.016
-0.004
0.
0.
-0.004
-0.013
-0.035
-0.071
-0.087
0.213
0.279
-0.154
-0.228
-0.240
-0.209
-0.124
-0.201
-0.216
-0.176
-0.117
-0.063
-0.032
-0.016
-0.007
-0.003
-0.012
-0.031
-0.070
-0.143
-0.252
0.560
82.446
2016.140
185.272
1.611
6.569
11.913
319.527
75644.000
9574.520
757.887
7301.973
101398.555
115297.516
76462.578
178.330
2.213
-0.064
-0.340
-0.417
-0.316
-0.238
-0.141
-0.070
-0.033
-0.011
-0.003
-0.001
0.
-0.008
-0.022
-0.059
-0.102
1.024
54.574
84.720
2.217
-0.284
-0.194
10.413
73.900
12.438
1.880
-0.128
-0.167
-0.099
-0.045
-0.023
-0.010
-0.004
-0.011
-0.026
-0.057
-0.110
-0.209
-0.273
1.056
5.873
1.556
2.952
341.699
439.874
14.870
125.224
73.156
5.797
104.578
1265.020
233.615
69.640
9.571
62.198
35.831
1.192
-0.417
-0.312
-0.196
-0.115
-0.058
-0.023
-0.007
-0.001
-0.001
0.
-0.010
-0.030
-0.086
-0.117
5.727
1260.242
2722.056
26.665
0.100
1.228
1357.194
100199.008
6420.127
334.103
4.680
-0.175
-0.139
-0.061
-0.028
-0.013
-0.005
-0.008
-0.021
-0.043
-0.084
-0.155
-0.251
-0.393
-0.757
-0.917
3.291
228.497
523.045
21.559
0.412
0.171
-0.474
0.660
2.209
0.588
3.697
205.321
16246.672
6355.662
29.373
-0.216
-0.272
-0.163
-0.088
-0.045
-0.019
-0.004
-0.001
0.
0.
-0.013
-0.035
-0.101
-0.113
8.247
775.628
7312.683
194.369
2.423
0.804
616.839
96761.641
101678.352
17471.764
38.306
-0.039
-0.151
-0.071
-0.033
-0.015
-0.006
-0.005
-0.018
-0.034
-0.062
-0.108
-0.174
-0.287
-0.508
-0.604
3.068
285.079
1442.395
40.032
-0.069
-0.510
-0.491
-0.462
-0.500
-0.446
7.250
441.591
62141.941
13953.533
38.449
-0.120
-0.218
-0.120
-0.061
-0.032
-0.014
-0.003
-0.001
0.
0.
-0.013
-0.034
-0.094
-0.034
59.553
100087.578
100759.141
80.128
4.217
-0.155
4.946
285.617
9532.382
808.098
14.631
-0.097
-0.151
-0.072
-0.031
-0.014
-0.003
-0.004
-0.010
-0.026
-0.045
-0.076
-0.117
-0.173
-0.257
-0.327
0.196
13.201
33.155
3.381
-0.264
-0.345
-0.335
-0.336
-0.393
-0.424
1.540
79.440
426.147
87.213
2.697
-0.223
-0.161
-0.080
-0.043
-0.019
-0.007
-0.001
0.
0.
0.
-0.011
-0.030
-0.078
-0.092
10.579
1966.467
1039.591
15.873
8.812
0.159
-0.531
1.770
13.138
9.936
0.734
-0.197
-0.134
-0.060
-0.028
-0.012
-0.001
-0.003
-0.006
-0.016
-0.028
-0.052
-0.077
-0.109
-0.152
-0.216
-0.244
-0.047
0.108
-0.155
-0.225
-0.222
-0.211
-0.227
-0.270
-0.325
-0.217
3.230
8.975
1.097
-0.201
-0.183
-0.105
-0.053
-0.028
-0.014
-0.003
-0.001
0.
0.
0.
-0.009
-0.022
-0.053
-0.101
0.010
2.044
1.896
2.258
1.909
-0.290
-0.957
-0.946
-0.506
-0.266
-0.269
-0.191
-0.103
-0.047
-0.025
-0.008
-0.001
-0.001
-0.005
-0.008
-0.016
-0.030
-0.045
-0.062
-0.083
-0.111
-0.138
-0.143
-0.145
-0.145
-0.135
-0.125
-0.125
-0.141
-0.167
-0.210
-0.242
-0.222
-0.187
-0.210
-0.178
-0.111
-0.061
-0.032
-0.018
-0.006
-0.001
0.
0.
0.
0.
-0.005
-0.013
-0.031
-0.068
-0.120
-0.177
-0.238
-0.306
-0.616
-0.684
-0.545
-0.604
-0.399
-0.312
-0.235
-0.143
-0.075
-0.036
-0.018
-0.004
0.000
0.001
-0.003
-0.005
-0.009
-0.014
-0.024
-0.032
-0.043
-0.053
-0.062
-0.070
-0.078
-0.072
-0.069
-0.070
-0.076
-0.087
-0.100
-0.118
-0.140
-0.155
-0.149
-0.130
-0.091
-0.054
-0.033
-0.018
-0.008
-0.002
0.
0.
0.
0.
0.
-0.002
-0.008
-0.017
-0.036
-0.069
-0.116
-0.179
-0.354
-0.854
-0.837
-0.245
0.837
0.241
-0.200
-0.174
-0.109
-0.055
-0.028
-0.012
-0.003
0.000
0.001
0.001
-0.003
-0.004
-0.006
-0.010
-0.015
-0.020
-0.024
-0.029
-0.030
-0.030
-0.033
-0.037
-0.038
-0.043
-0.054
-0.059
-0.064
-0.071
-0.074
-0.070
-0.057
-0.039
-0.026
-0.016
-0.009
-0.003
0.
0.
0.
0.
0.
0.
0.
-0.004
-0.010
-0.021
-0.038
-0.064
-0.104
-0.196
-0.386
-0.434
0.043
1.284
0.469
-0.138
-0.134
-0.080
-0.040
-0.019
-0.006
-0.001
0.000
0.001
0.
0.001
-0.002
-0.003
-0.004
-0.006
-0.008
-0.009
-0.012
-0.013
-0.015
-0.015
-0.017
-0.021
-0.025
-0.027
-0.034
-0.038
-0.038
-0.037
-0.033
-0.027
-0.016
-0.011
-0.006
-0.002
0.
0.
0.
0.
0.
0.
0.
0.
0.
-0.003
-0.013
-0.022
-0.040
-0.062
-0.102
-0.164
-0.192
-0.143
0.041
-0.062
-0.134
-0.099
-0.054
-0.024
-0.011
-0.003
0.000
0.000
0.
0.
0.
0.000
0.001
0.000
0.
0.000
-0.001
-0.004
-0.005
-0.005
-0.005
-0.007
-0.008
-0.009
-0.014
-0.016
-0.017
-0.020
-0.017
-0.015
-0.011
-0.005
-0.003
0.
0.
0.
0.
0.
0.
0.
0.
0.
0.
0.
0.001
-0.003
-0.012
-0.025
-0.037
-0.062
-0.092
-0.122
-0.133
-0.130
-0.117
-0.089
-0.060
-0.030
-0.013
-0.007
-0.002
0.
0.001
0.
0.
0.
0.
0.
0.
0.
0.000
-0.001
-0.002
-0.002
-0.002
-0.002
-0.002
-0.003
-0.006
-0.007
-0.007
-0.007
-0.006
-0.005
-0.001
0.001
0.
0.
0.
0.
0.
0.
0.
0.
0.
0.
0.
0.
0.
0.
0.001
-0.003
-0.015
-0.022
-0.036
-0.053
-0.071
-0.083
-0.081
-0.071
-0.050
-0.032
-0.018
-0.007
-0.002
-0.002
0.
0.
0.
0.
0.
0.
0.
0.
0.
0.
-0.002
-0.002
-0.002
-0.002
-0.002
-0.002
0.
-0.001
-0.002
-0.002
-0.002
-0.002
-0.002
0.
0.
0.
0.
0.
0.
0.
0.
0.
0.
0.
0.
0.
0.
0.
0.
0.
0.000
-0.006
-0.012
-0.018
-0.029
-0.038
-0.043
-0.043
-0.037
-0.027
-0.017
-0.009
-0.005
-0.002
0.
0.
0.
0.
0.
0.
0.
0.
0.
0.
0.
-0.002
-0.002
-0.002
-0.002
-0.002
-0.002
0.
0.
0.
0.000
0.
0.
0.
0.
0.
0.
0.
0.
0.
0.
0.
0.
0.
0.
0.
0.
0.
0.
0.
0.
0.
-0.002
-0.006
-0.011
-0.015
-0.022
-0.023
-0.023
-0.020
-0.012
-0.008
-0.006
-0.002
0.
0.
0.
0.
0.
0.
0.
0.
0.
0.
0.
0.
0.
-0.002
-0.002
-0.002
-0.002
0.
0.
0.
0.
0.
0.
0.
0.
0.
0.
0.
0.
0.
0.
0.
0.
0.
0.
0.
0.
0.
0.
0.
0.
0.
0.
0.
-0.001
-0.005
-0.008
-0.009
-0.012
-0.012
-0.009
-0.006
-0.003
-0.001
0.
0.
0.
0.
0.
0.
0.
0.
0.
0.
0.
0.
0.
0.
0.
0.
0.
0.
0.
0.
0.
0.
0.
0.
0.
0.
0.
0.
0.
0.
0.
0.
0.
0.
0.
0.
0.
0.
0.
0.
0.
0.
0.
0.
0.
0.
0.
-0.001
-0.002
-0.004
-0.004
-0.002
-0.002
-0.001
0.
0.
0.
0.
0.
0.
0.
0.
0.
0.
0.
0.
0.
0.
0.
0.
0.
0.
0.
0.
0.
0.
0.
0.
0.
0.
0.
0.
0.
0.
0.
0.
0.
0.
0.
0.
0.
0.
0.
0.
0.
0.
0.
0.
0.
0.
0.
0.
0.
-0.001
-0.001
-0.001
-0.001
-0.001
0.
0.
0.
0.
0.
0.
0.
0.
0.
0.
0.
0.
0.
0.
0.
0.
0.
0.
0.
0.
0.
0.
0.
0.
0.
0.
0.
0.
0.
0.
0.
0.
0.
0.
0.
0.
0.
0.
0.
0.
0.
0.
0.
0.
0.
0.
0.
0.
0.
0.
0.
0.
0.
0.
0.
0.
0.
0.
0.
0.
0.
0.
0.
0.
0.
0.
0.
0.
0.
0.
0.
0.
0.
0.
0.
0.
0.
0.
0.
0.
0.
0.
0.
0.
0.
0.
0.
0.
0.
0.
0.
0.
0.
0.
0.
0.
0.
0.
0.
0.
0.
0.
0.
0.
0.
0.
0.
0.
0.
0.
0.
0.
0.
0.
0.
0.
0.
0.
0.
0.
0.
0.
0.
0.
0.
0.
0.
0.
0.
0.
0.
0.
0.
0.
0.
0.
0.
0.
0.
0.
0.
0.
0.
0.
0.
0.
0.
0.
0.
0.
0.
0.
0.
0.
0.
0.
0.
0.
0.
0.
0.
0.
0.
0.
0.
0.
0.
0.
0.
0.
0.
0.
0.
0.
0.
0.
0.
0.
0.
0.
0.
0.
0.
0.
0.
0.
0.
0.
0.
0.
0.
0.
0.
0.
0.
0.
0.
0.
0.
0.
0.
0.
0.
0.
0.
0.
0.
0.
0.
0.
0.
0.
0.
0.
0.
0.
0.
0.
0.
0.
0.
0.
0.
0.
0.
0.
0.
0.
0.
0.
0.
0.
0.
0.
0.
0.
0.
0.
0.
0.
0.
0.
0.
0.
0.
0.
0.
0.
0.
0.
0.
0.
0.
0.
0.
0.
0.
0.
0.
0.
0.
0.
0.
0.
0.
0.
0.
0.
0.
0.
0.
0.
0.
0.
0.
0.
0.
0.
0.
0.
0.
0.
0.
0.
0.
0.
0.
0.
0.
0.
0.
0.
0.
0.
0.
0.
0.
0.
0.
0.
0.
0.
0.
0.
0.
0.
0.
0.
0.
0.
0.
0.
0.
0.
0.
0.
0.
0.
0.
0.
0.
0.
0.
0.
0.
0.
0.
0.
0.
0.
0.
0.
0.
0.
0.
0.
0.
0.
0.
0.
0.
0.
0.
0.
0.
0.
0.
0.
0.
0.
0.
0.
0.
0.
0.
0.
0.
0.
0.
0.
0.
0.
0.
0.
0.
0.
0.
0.
0.
0.
0.
0.
0.
0.
0.
0.
0.
0.
0.
0.
0.
0.
0.
0.
0.
0.
0.
0.
0.
0.
0.
0.
0.
0.
0.
0.
0.
0.
0.
0.
0.
0.
0.
0.
0.
0.
0.
0.
0.
0.
0.
0.
0.
0.
0.
0.
0.
0.
0.
0.
0.
0.
0.
0.
0.
0.
0.
0.
0.
0.
0.
0.
0.
0.
0.
0.
0.
0.
0.
0.
0.
0.
0.
0.
0.
0.
0.
0.
0.
0.
0.
0.
0.
0.
0.
0.
0.
0.
0.
0.
0.
0.
0.
0.
0.
0.
0.
0.
0.
0.
0.
0.
0.
0.
0.
0.
0.
0.
0.
0.
0.
0.
0.
0.
0.
0.
0.
0.
0.
0.
0.
0.
0.
0.
0.
0.
0.
0.
0.
0.
0.
0.
0.
0.
0.
0.
0.
0.
0.
0.
0.
0.
0.
0.
0.
0.
0.
0.
0.
0.
0.
0.
0.
0.
0.
0.
0.
0.
0.
0.
0.
0.
0.
0.
0.
0.
0.
0.
0.
0.
0.
0.
0.
0.
0.
0.
0.
0.
0.
0.
0.
0.
0.
0.
0.
0.
0.
0.
0.
0.
0.
0.
0.
0.
0.
0.
0.
0.
0.
0.
0.
0.
0.
0.
0.
0.
0.
0.
0.
0.
0.
0.
0.
0.
0.
0.
0.
0.
0.
0.
0.
0.
0.
0.
0.
0.
0.
0.
0.
0.
0.
0.
0.
0.
0.
0.
0.
0.
0.
0.
0.
0.
0.
0.
0.
0.
0.
0.
0.
0.
0.
0.
0.
0.
0.
0.
0.
0.
0.
0.
0.
0.
0.
0.
0.
0.
0.
0.
0.
0.
0.
0.
0.
0.
0.
0.
0.
0.
0.
0.
0.
0.
0.
0.
0.
0.
0.
0.
0.
0.
0.
0.
0.
0.
0.
0.
0.
0.
0.
0.
0.
0.
0.
0.
0.
0.
0.
0.
0.
0.
0.
0.
0.
0.
0.
0.
0.
0.
0.
0.
0.
0.
0.
0.
0.
0.
0.
0.
0.
0.
0.
0.
0.
0.
0.
0.
0.
0.
0.
0.
0.
0.
0.
0.
0.
0.
0.
0.
0.
0.
0.
0.
0.
0.
0.
0.
0.
0.
0.
0.
0.
0.
0.
0.
0.
0.
0.
0.
0.
0.
0.
0.
0.
0.
0.
0.
0.
0.
0.
0.
0.
0.
0.
0.
0.
0.
0.
0.
0.
0.
0.
0.
0.
0.
0.
0.
0.
0.
0.
0.
0.
0.
0.
0.
0.
0.
0.
0.
0.
0.
0.
0.
0.
0.
0.
0.
0.
0.
0.
0.
0.
0.
0.
0.
0.
0.
0.
0.
0.
0.
0.
0.
0.
0.
0.
0.
0.
0.
0.
0.
0.
0.
0.
0.
0.
0.
0.
0.
0.
0.
0.
0.
0.
0.
0.
0.
0.
0.
0.
0.
0.
0.
0.
0.
0.
0.
0.
0.
0.
0.
0.
0.
0.
0.
0.
0.
0.
0.
0.
0.
0.
0.
0.
0.
0.
0.
0.
0.
0.
0.
0.
0.
0.
0.
0.
0.
0.
0.
0.
0.
0.
0.
0.
0.
0.
0.
0.
0.
0.
0.
0.
0.
0.
0.
0.
0.
0.
0.
0.
0.
0.
0.
0.
0.
0.
0.
0.
0.
0.
0.
0.
0.
0.
0.
0.
0.
0.
0.
0.
0.
0.
0.
0.
0.
0.
0.
0.
0.
0.
0.
0.
0.
0.
0.
0.
0.
0.
0.
0.
0.
0.
0.
0.
0.
0.
0.
0.
0.
0.
0.
0.
0.
0.
0.
0.
0.
0.
0.
0.
0.
0.
0.
0.
0.
0.
0.
0.
0.
0.
0.
0.
0.
0.
0.
0.
0.
0.
0.
0.
0.
0.
0.
0.
0.
0.
0.
0.
0.
0.
0.
0.
0.
0.
0.
0.
0.
0.
0.
0.
0.
0.
0.
0.
0.
0.
0.
0.
0.
0.
0.
0.
0.
0.
0.
0.
0.
0.
0.
0.
0.
0.
0.
0.
0.
0.
0.
0.
0.
0.
0.
0.
0.
0.
0.
0.
0.
0.
0.
0.
0.
0.
0.
0.
0.
0.
0.
0.
0.
0.
0.
0.
0.
0.
0.
0.
0.
0.
0.
0.
0.
0.
0.
0.
0.
0.
0.
0.
0.
0.
0.
0.
0.
0.
0.
0.
0.
0.
0.
0.
0.
0.
0.
0.
0.
0.
0.
0.
0.
0.
0.
0.
0.
0.
0.
0.
0.
0.
0.
0.
0.
0.
0.
0.
0.
0.
0.
0.
0.
0.
0.
0.
0.
0.
0.
0.
0.
0.
0.
0.
0.
0.
0.
0.
0.
0.
0.
0.
0.
0.
0.
0.
0.
0.
0.
0.
0.
0.
0.
0.
0.
0.
0.
0.
0.
0.
0.
0.
0.
0.
0.
0.
0.
0.
0.
0.
0.
0.
0.
0.
0.
0.
0.
0.
0.
0.
0.
0.
0.
0.
0.
0.
0.
0.
0.
0.
0.
0.
0.
0.
0.
0.
0.
0.
0.
0.
0.
0.
0.
0.
0.
0.
0.
0.
0.
0.
0.
0.
0.
0.
0.
0.
0.
0.
0.
0.
0.
0.
0.
0.
0.
0.
0.
0.
0.
0.
0.
0.
0.
0.
0.
0.
0.
0.
0.
0.
0.
0.
0.
0.
0.
0.
0.
0.
0.
0.
0.
0.
0.
0.
0.
0.000
0.000
0.
0.
0.
0.
0.
0.
0.
0.
0.
0.
0.
0.
0.
0.
0.
0.
0.
0.
0.
0.
0.
0.
0.
0.
0.
0.
0.
0.
0.
0.
0.
0.
0.
0.
0.
0.
0.
0.
0.
0.
0.
0.
0.
0.
0.
0.
0.
0.
0.
0.000
0.001
0.000
0.000
0.000
0.000
0.001
0.001
0.000
0.
0.
0.
0.
0.
0.
0.
0.
0.
0.
0.
0.
0.
0.
0.
0.
0.
0.
0.
0.
0.
0.
0.
0.
0.
0.
0.
0.
0.
0.
0.
0.
0.
0.
0.
0.
0.
0.
0.
0.
0.
0.
0.
0.
0.
0.001
0.000
0.000
0.000
0.000
0.000
0.000
0.001
0.001
0.001
0.001
0.
0.
0.
0.
0.
0.
0.
0.
0.
0.
0.
0.
0.
0.
0.
0.
0.
0.
0.
0.
0.
0.
0.
0.
0.
0.
0.
0.
0.
0.
0.
0.
0.
0.
0.
0.
0.
0.
0.
0.
0.
0.
0.000
0.000
0.000
-0.002
-0.002
-0.005
-0.005
-0.003
-0.002
-0.001
0.000
0.000
0.
0.001
0.
0.
0.
0.
0.
0.
0.
0.
0.
0.
0.
0.
0.
0.
0.
0.
0.
0.
0.
0.
0.
0.
0.
0.
0.
0.
0.
0.
0.
0.
0.
0.
0.
0.
0.
0.
0.
0.
0.
0.
-0.001
0.
-0.002
-0.004
-0.008
-0.011
-0.013
-0.014
-0.014
-0.012
-0.007
-0.004
-0.001
0.000
0.001
0.001
0.
0.
0.
0.
0.
0.
0.
0.
0.
0.
0.
0.
0.
0.
0.
0.
0.
0.
0.
0.
0.
0.
0.
0.
0.
0.
0.
0.
0.
0.
0.
0.
0.
0.
0.
0.
0.
-0.001
-0.001
-0.001
-0.007
-0.009
-0.013
-0.018
-0.026
-0.036
-0.045
-0.050
-0.041
-0.025
-0.012
-0.005
-0.001
0.000
0.001
0.001
0.
0.
0.
0.
0.
0.
0.
0.
0.
0.
0.
0.
0.
0.
0.
0.
0.
0.
0.
0.
0.
0.
0.
0.
0.
0.
0.
0.
0.
0.
0.
0.
-0.002
-0.002
-0.003
-0.007
-0.009
-0.014
-0.018
-0.022
-0.028
-0.036
-0.048
-0.068
-0.084
-0.090
-0.120
-0.131
-0.080
-0.039
-0.014
-0.004
-0.001
0.001
0.
0.000
0.
0.
0.
0.
0.
0.
0.
0.
0.
0.
0.
0.
0.
0.
0.
0.
0.
0.
0.
0.
0.
0.
0.
0.
0.
0.
0.
0.
0.
0.
-0.002
-0.003
-0.007
-0.013
-0.019
-0.027
-0.037
-0.046
-0.056
-0.066
-0.078
-0.108
-0.150
-0.141
0.058
0.074
-0.189
-0.195
-0.141
-0.047
-0.013
-0.003
0.000
0.000
0.001
0.
0.
0.
0.
0.
0.
0.
0.
0.
0.
0.
0.
0.
0.
0.
0.
0.
0.
0.
0.
0.
0.
0.
0.
0.
0.
0.
0.
0.
-0.002
-0.004
-0.010
-0.021
-0.034
-0.047
-0.061
-0.077
-0.100
-0.118
-0.137
-0.159
-0.193
-0.238
-0.018
2.585
3.615
0.907
-0.024
-0.387
-0.115
-0.026
-0.008
-0.002
0.000
0.001
0.
0.
0.
0.
0.
0.
0.
0.
0.
0.
0.
0.
0.
0.
0.
0.
0.
0.
0.
0.
0.
0.
0.
0.
0.
0.
0.
0.
-0.002
-0.004
-0.011
-0.025
-0.050
-0.075
-0.099
-0.125
-0.166
-0.198
-0.224
-0.257
-0.276
-0.235
0.369
1.192
13.044
44.967
36.510
9.076
-0.008
-0.139
-0.043
-0.014
-0.004
-0.001
0.000
0.
0.
0.
0.
0.
0.
0.
0.
0.
0.
0.
0.
0.
0.
0.
0.
0.
0.
0.
0.
0.
0.
0.
0.
0.
0.
0.
0.
-0.003
-0.008
-0.022
-0.052
-0.084
-0.123
-0.169
-0.246
-0.302
-0.168
1.325
0.646
-0.316
1.117
10.554
16.637
41.332
76.801
150.050
32.587
0.346
-0.132
-0.064
-0.025
-0.010
-0.003
0.000
0.
-0.002
-0.002
-0.002
-0.002
-0.002
0.
0.
0.
0.
0.
0.
0.
0.
0.
0.
0.
0.
0.
0.
0.
0.
0.
0.
0.
0.
0.
-0.002
-0.004
-0.012
-0.032
-0.077
-0.117
-0.111
-0.196
-0.376
-0.370
8.849
442.405
144.709
2.289
31.560
159.989
34.309
45.418
13.164
12.530
6.811
-0.296
-0.213
-0.097
-0.043
-0.021
-0.012
-0.005
-0.006
-0.006
-0.007
-0.007
-0.006
-0.005
-0.002
0.
0.
0.
0.
0.
0.
0.
0.
0.
0.
0.
0.
0.
0.
0.
0.
0.
0.
0.
0.
-0.002
-0.006
-0.015
-0.041
-0.093
-0.138
0.006
-0.139
-0.456
0.878
172.686
10920.573
1447.866
23.301
100.587
702.236
45.074
2.903
6.789
90.280
16.484
-0.384
-0.256
-0.149
-0.079
-0.044
-0.032
-0.022
-0.019
-0.019
-0.019
-0.015
-0.014
-0.012
-0.009
-0.005
-0.002
0.
0.
0.
0.
0.
0.
0.
0.
0.
0.
0.
0.
0.
0.
0.
0.
0.
0.
-0.002
-0.007
-0.015
-0.043
-0.104
-0.176
-0.222
-0.314
0.301
5.377
2155.798
106472.117
6964.111
70.264
11.210
35.536
8.151
-0.418
12.082
314.688
43.031
0.361
-0.306
-0.220
-0.131
-0.087
-0.065
-0.050
-0.044
-0.042
-0.040
-0.036
-0.029
-0.023
-0.017
-0.010
-0.006
0.
0.
0.
0.
0.
0.
0.
0.
0.
0.
0.
0.
0.
0.
0.
0.
0.
0.
-0.002
-0.006
-0.014
-0.037
-0.098
-0.191
-0.305
0.115
23.573
57.223
243.370
4316.602
409.429
12.332
0.639
1.956
0.884
-0.658
0.496
8.690
3.811
-0.117
-0.399
-0.319
-0.233
-0.174
-0.132
-0.106
-0.090
-0.088
-0.092
-0.086
-0.070
-0.049
-0.032
-0.020
-0.012
-0.005
0.
0.
0.
0.
0.
0.
0.
0.
0.
0.
0.
0.
0.
0.
0.
0.
0.
0.
-0.005
-0.013
-0.032
-0.079
-0.174
-0.321
0.162
35.171
175.227
377.392
564.555
49.434
414.451
63.064
69.615
14.808
1.842
-0.294
1.085
1.225
1.614
1.174
-0.203
-0.329
-0.282
-0.231
-0.199
-0.188
-0.186
-0.184
-0.174
-0.153
-0.106
-0.060
-0.034
-0.020
-0.012
-0.002
0.
0.
0.
0.
0.
0.
0.
0.
0.
0.
0.
0.
0.
0.
0.
0.
0.
-0.003
-0.011
-0.029
-0.067
-0.146
-0.297
-0.400
3.068
81.996
331.613
168.043
132.135
11759.155
18767.348
100217.453
6951.100
354.880
2.001
11.015
203.151
193.984
129.475
11.636
0.493
0.309
0.226
-0.227
-0.313
-0.314
-0.204
-0.145
-0.217
-0.194
-0.116
-0.065
-0.031
-0.016
-0.006
0.
0.
0.
0.
0.
0.
0.
0.
0.
0.
0.
0.
0.
0.
0.
0.
0.
0.
-0.007
-0.024
-0.055
-0.121
-0.265
-0.422
1.715
145.095
24575.293
101804.930
427.912
101814.039
106525.773
102213.492
100889.289
7024.597
8.691
229.522
85309.047
6838.822
1682.885
1242.542
22.464
22.403
22.628
6.608
-0.017
0.283
27.215
44.269
1.436
-0.258
-0.194
-0.102
-0.053
-0.027
-0.010
0.
0.
0.
0.
0.
0.
0.
0.
0.
0.
0.
0.
0.
0.
0.
0.
0.
0.
-0.003
-0.022
-0.048
-0.104
-0.220
-0.408
-0.103
32.209
12041.160
101995.148
3537.765
100703.945
5959.518
310.197
2210.434
184.712
4.118
1403.129
106421.063
12959.278
9420.665
9880.566
65.723
110.607
4316.649
1665.251
12.607
12.909
16986.107
91461.336
45.195
-0.255
-0.281
-0.151
-0.076
-0.037
-0.017
0.
0.
0.
0.
0.
0.
0.
0.
0.
0.
0.
0.
0.
0.
0.
0.
0.
0.
0.000
-0.017
-0.041
-0.083
-0.184
-0.368
-0.506
1.817
51.138
454.441
716.923
11713.435
100146.188
185.385
17.085
6.102
3.747
1130.561
100903.719
108707.844
128313.672
100081.609
111.228
220.281
100005.633
55915.191
46.680
25.099
5309.405
19082.408
32.506
-0.444
-0.384
-0.212
-0.103
-0.049
-0.023
0.
0.
0.
0.
0.
0.
0.
0.
0.
0.
0.
0.
0.
0.
0.
0.
0.
0.
0.
-0.010
-0.032
-0.069
-0.150
-0.305
-0.398
2.311
29.053
893.606
761.320
17.223
7143.760
100555.086
1648.619
2626.776
219.977
17.350
557.876
102065.430
6264.554
1339.669
14.590
22.336
816.036
439.069
179.432
4861.929
345.877
30.048
1.667
-0.825
-0.482
-0.268
-0.132
-0.062
-0.027
0.
0.
0.
0.
0.
0.
0.
0.001
0.001
0.001
0.001
0.001
0.
0.
0.
0.
0.
0.
0.
-0.006
-0.027
-0.058
-0.126
-0.254
-0.160
5.043
31.605
32.660
21.158
3.641
1069.022
85391.828
98105.063
100295.438
11490.240
18.197
202.432
4889.410
251.418
9.156
160.373
476.734
24.702
140.228
893.642
61547.766
29512.676
1241.267
127.773
1.601
-0.438
-0.309
-0.154
-0.068
-0.030
0.
0.
0.
0.
0.
0.001
0.001
0.001
0.001
0.001
0.001
0.001
0.001
0.001
0.
0.
0.
0.
0.
-0.005
-0.017
-0.045
-0.106
-0.207
-0.046
20.205
950.637
132.378
0.445
0.521
12.700
433.570
1120.652
110305.672
76380.438
52.650
11.506
43.733
9.544
10.440
1853.704
12512.629
95.220
46.173
164.255
26975.816
101394.156
102797.438
6552.516
133.083
0.939
-0.301
-0.164
-0.070
-0.028
0.
0.
0.
0.
0.001
0.001
0.002
0.000
0.
0.000
0.000
-0.002
-0.001
0.001
0.001
0.
0.
0.
0.
-0.002
-0.010
-0.029
-0.078
-0.169
-0.196
5.537
113.290
26.572
0.643
3.181
1.099
2.618
103.929
60489.598
18672.773
31.809
10.932
3.440
3.689
31.399
143.688
371.247
122.939
5.996
29.068
9053.370
4586.940
14872.243
100477.352
5383.633
6.266
-0.254
-0.153
-0.065
-0.026
0.
0.
0.
0.002
0.001
0.000
0.000
-0.001
-0.004
-0.005
-0.005
-0.005
-0.004
-0.004
-0.003
0.001
0.
0.
0.
-0.002
-0.006
-0.017
-0.043
-0.127
-0.206
-0.174
0.449
0.307
28.826
328.328
49.026
1.409
2.073
41.879
28.805
0.896
0.579
0.685
8.106
107.227
70.245
2872.350
8489.246
54.367
0.557
19.892
18.126
770.469
31511.215
435.950
2.417
-0.216
-0.129
-0.052
-0.022
0.
0.
0.001
0.001
0.000
-0.001
-0.004
-0.008
-0.014
-0.017
-0.017
-0.014
-0.011
-0.008
-0.005
-0.003
0.
0.
0.
-0.001
-0.003
-0.008
-0.031
-0.084
-0.164
-0.256
-0.366
0.303
76.180
1449.110
254.595
520.615
30.561
-0.194
0.977
1.299
-0.333
-0.765
1.172
11.266
11.799
443.225
959.593
20.787
11.637
14.861
11.737
5.001
17.865
4.485
-0.093
-0.173
-0.094
-0.040
-0.016
0.
0.
0.002
-0.001
0.000
-0.004
-0.009
-0.021
-0.037
-0.047
-0.044
-0.033
-0.024
-0.015
-0.010
-0.007
-0.002
0.
0.
0.
-0.002
-0.007
-0.026
-0.065
-0.133
-0.229
-0.367
-0.352
6.502
82.505
14002.400
100020.063
1440.636
1.914
4.596
82.414
48.691
2.249
25.125
34.233
9.109
5.590
5.280
20.998
964.654
471.670
485.471
90.821
-0.817
-0.337
-0.205
-0.130
-0.061
-0.024
-0.011
0.
0.
0.001
0.000
-0.002
-0.008
-0.020
-0.045
-0.083
-0.108
-0.091
-0.067
-0.046
-0.030
-0.019
-0.011
-0.005
-0.002
0.
0.
0.000
-0.010
-0.026
-0.067
-0.133
-0.248
-0.378
-0.490
-0.235
12.809
2411.772
100003.516
409.812
1.447
149.939
100006.133
28266.412
37.283
106.118
164.079
27.151
4.885
4.652
123.805
2219.306
3359.582
45.927
0.437
-0.884
-0.302
-0.154
-0.080
-0.035
-0.014
-0.006
0.
0.001
0.001
-0.003
-0.007
-0.018
-0.038
-0.071
-0.106
-0.133
-0.122
-0.107
-0.086
-0.057
-0.035
-0.021
-0.011
-0.005
-0.002
0.
0.000
-0.012
-0.031
-0.070
-0.160
-0.266
-0.118
6.007
15.612
2.356
11.007
34.768
4.293
0.154
160.774
100007.727
34963.879
37.313
11.331
15.214
4.171
1.135
212.849
100041.023
91833.609
100048.773
198.911
0.050
-0.388
-0.183
-0.095
-0.048
-0.021
-0.007
-0.004
0.
-0.001
-0.003
-0.008
-0.015
-0.031
-0.055
-0.089
-0.114
-0.100
-0.114
-0.135
-0.120
-0.091
-0.059
-0.037
-0.022
-0.010
-0.003
-0.002
-0.005
-0.016
-0.034
-0.081
-0.187
-0.275
4.595
820.997
10291.938
142.366
1.205
0.029
7.708
67.410
23.050
100.617
59.612
1.440
-0.534
0.354
3.052
1.542
276.266
101446.602
98340.469
961.181
19.714
-0.235
-0.274
-0.137
-0.071
-0.035
-0.014
-0.004
-0.001
-0.002
-0.002
-0.009
-0.017
-0.034
-0.059
-0.090
-0.122
-0.141
-0.064
-0.097
-0.173
-0.163
-0.134
-0.091
-0.060
-0.039
-0.022
-0.012
-0.003
-0.007
-0.017
-0.040
-0.085
-0.195
-0.273
10.191
4941.997
102033.344
695.510
13.439
6.457
654.178
100024.539
4922.138
30.499
0.398
1.948
10.577
12.122
12.316
2.472
58.738
76022.039
100109.141
166.669
1.936
-0.362
-0.258
-0.123
-0.056
-0.029
-0.012
-0.001
0.
-0.003
-0.008
-0.018
-0.043
-0.071
-0.102
-0.139
-0.181
-0.207
-0.201
-0.228
-0.256
-0.252
-0.204
-0.144
-0.094
-0.062
-0.037
-0.018
-0.008
-0.008
-0.021
-0.042
-0.088
-0.188
-0.293
5.273
3474.499
100695.781
18805.629
25.839
12.710
1450.208
100444.141
115290.516
5904.523
18.437
290.734
4242.476
2418.452
2273.378
11.520
6.925
514.770
823.634
23.423
2.536
-0.212
-0.226
-0.113
-0.047
-0.022
-0.006
-0.001
0.
-0.006
-0.014
-0.038
-0.078
-0.054
0.939
1.201
-0.125
-0.291
-0.331
-0.323
-0.276
-0.320
-0.296
-0.232
-0.156
-0.094
-0.055
-0.027
-0.014
-0.005
-0.020
-0.042
-0.081
-0.170
-0.294
1.498
365.014
35104.641
1091.720
8.044
79.648
117.675
1064.003
105309.516
113818.305
4087.940
108093.508
185125.891
8196.703
103060.164
111.851
-0.619
1.246
3.260
19.104
16.735
0.335
-0.185
-0.100
-0.045
-0.017
-0.006
-0.001
0.
-0.009
-0.025
-0.066
-0.104
4.032
667.230
1240.398
9.920
-0.283
-0.375
4.881
31.479
6.299
0.756
-0.250
-0.227
-0.143
-0.075
-0.039
-0.020
-0.010
-0.019
-0.038
-0.072
-0.146
-0.272
-0.289
3.797
33.075
36.760
29.518
100038.828
100280.531
66.910
2018.485
26877.012
863.029
6226.109
5722.929
92.940
45.291
15.837
57.748
45.482
1.738
3.982
3.769
-0.049
-0.152
-0.083
-0.038
-0.012
-0.003
-0.001
0.
-0.011
-0.033
-0.094
-0.093
26.866
100150.555
101705.977
178.903
5.131
0.576
340.548
23944.033
1083.246
107.190
2.949
-0.239
-0.182
-0.094
-0.046
-0.024
-0.010
-0.014
-0.033
-0.063
-0.124
-0.231
-0.352
-0.444
4.710
21.731
25.182
16233.229
116980.031
291.798
11.972
12.215
0.575
6.458
7.940
1.015
93.253
7807.776
86151.258
43401.977
51.552
-0.173
-0.270
-0.209
-0.124
-0.065
-0.026
-0.009
-0.001
-0.001
0.
-0.014
-0.038
-0.110
-0.100
16.504
15991.343
101346.125
7046.488
167.262
2.057
183.175
7278.073
106514.828
24156.580
80.669
0.158
-0.201
-0.104
-0.050
-0.025
-0.009
-0.009
-0.026
-0.052
-0.100
-0.180
-0.283
-0.494
-0.913
-0.914
24.793
54104.828
100090.398
910.871
4.154
-0.478
-0.581
0.788
1.499
0.774
354.004
100128.055
109366.195
100021.625
71.562
-0.129
-0.279
-0.163
-0.087
-0.042
-0.018
-0.005
-0.001
0.
0.
-0.014
-0.039
-0.105
-0.080
29.478
22511.943
76676.195
4510.972
464.986
9.218
20.184
162.874
49680.578
100110.703
186.160
0.347
-0.201
-0.101
-0.047
-0.025
-0.008
-0.008
-0.019
-0.039
-0.078
-0.133
-0.194
-0.282
-0.426
-0.654
2.060
163.091
715.097
31.228
0.231
-0.479
-0.479
-0.251
-0.176
-0.272
18.882
387.505
250.214
117.070
3.335
-0.276
-0.197
-0.104
-0.054
-0.029
-0.012
-0.002
-0.001
0.
0.
-0.012
-0.032
-0.087
-0.125
6.037
480.286
379.861
8522.156
7032.773
33.140
135.226
285.618
147.750
247.102
9.172
-0.196
-0.183
-0.089
-0.043
-0.020
-0.006
-0.006
-0.012
-0.028
-0.052
-0.091
-0.133
-0.182
-0.301
-0.720
-0.788
0.404
1.506
0.149
-0.315
-0.346
-0.348
-0.354
-0.398
-0.454
-0.198
0.993
0.988
0.194
-0.246
-0.216
-0.123
-0.067
-0.035
-0.018
-0.007
-0.001
0.
0.
0.
-0.009
-0.023
-0.059
-0.121
-0.081
1.238
8.500
284.457
249.902
11.216
23.282
47.988
0.220
0.425
-0.293
-0.284
-0.160
-0.076
-0.035
-0.017
-0.003
-0.004
-0.007
-0.019
-0.032
-0.056
-0.083
-0.109
-0.154
-0.237
-0.289
-0.238
-0.213
-0.211
-0.217
-0.210
-0.220
-0.249
-0.287
-0.331
-0.369
-0.354
-0.298
-0.261
-0.203
-0.125
-0.070
-0.040
-0.023
-0.010
-0.001
0.
0.
0.
0.
-0.007
-0.015
-0.034
-0.081
-0.149
-0.221
-0.094
1.521
16.612
149.863
1.886
5.069
5.753
0.989
-0.321
-0.236
-0.125
-0.061
-0.029
-0.009
-0.001
-0.001
-0.005
-0.009
-0.017
-0.028
-0.043
-0.058
-0.071
-0.089
-0.101
-0.109
-0.115
-0.116
-0.109
-0.111
-0.130
-0.153
-0.172
-0.191
-0.206
-0.203
-0.182
-0.145
-0.103
-0.064
-0.038
-0.022
-0.014
-0.003
0.
0.
0.
0.
0.
-0.002
-0.008
-0.020
-0.045
-0.088
-0.154
-0.257
-0.588
4.208
23.823
21.984
329.710
74.994
3.199
-0.210
-0.185
-0.098
-0.048
-0.020
-0.008
0.000
0.000
-0.002
-0.007
-0.010
-0.014
-0.022
-0.027
-0.033
-0.041
-0.046
-0.049
-0.053
-0.058
-0.056
-0.059
-0.074
-0.092
-0.105
-0.111
-0.107
-0.100
-0.086
-0.069
-0.050
-0.032
-0.018
-0.012
-0.003
0.
0.
0.
0.
0.
0.
0.
-0.004
-0.011
-0.025
-0.050
-0.088
-0.166
-0.385
-0.751
0.020
36.160
648.191
114.585
1.764
-0.190
-0.145
-0.072
-0.033
-0.012
-0.004
0.
0.000
0.
-0.004
-0.005
-0.005
-0.008
-0.008
-0.015
-0.018
-0.022
-0.025
-0.028
-0.026
-0.033
-0.037
-0.042
-0.054
-0.062
-0.063
-0.062
-0.054
-0.046
-0.036
-0.026
-0.014
-0.008
-0.002
0.
0.
0.
0.
0.
0.
0.
0.
0.
-0.004
-0.016
-0.031
-0.054
-0.098
-0.180
-0.281
-0.188
2.599
15.949
5.805
0.048
-0.156
-0.098
-0.046
-0.019
-0.006
-0.002
0.
0.000
0.
0.001
0.000
-0.002
-0.001
-0.001
-0.004
-0.010
-0.011
-0.013
-0.013
-0.016
-0.017
-0.022
-0.022
-0.026
-0.031
-0.035
-0.035
-0.029
-0.023
-0.017
-0.012
-0.001
0.
0.
0.
0.
0.
0.
0.
0.
0.
0.
0.
0.001
-0.008
-0.018
-0.034
-0.063
-0.107
-0.160
-0.193
-0.164
-0.036
-0.104
-0.149
-0.105
-0.059
-0.027
-0.010
-0.004
-0.001
0.
0.
0.
0.
0.000
0.001
0.001
0.
-0.001
-0.003
-0.006
-0.007
-0.007
-0.006
-0.007
-0.010
-0.011
-0.012
-0.016
-0.016
-0.013
-0.010
-0.007
-0.003
0.001
0.
0.
0.
0.
0.
0.
0.
0.
0.
0.
0.
0.
0.
0.000
-0.010
-0.021
-0.039
-0.061
-0.096
-0.130
-0.146
-0.141
-0.120
-0.092
-0.059
-0.029
-0.014
-0.007
-0.002
0.
0.
0.
0.
0.
0.
0.
0.
-0.002
-0.003
-0.006
-0.008
-0.009
-0.009
-0.007
-0.004
-0.005
-0.008
-0.008
-0.008
-0.008
-0.007
-0.004
-0.003
-0.001
0.
0.
0.
0.
0.
0.
0.
0.
0.
0.
0.
0.
0.
0.
-0.001
-0.003
-0.012
-0.023
-0.036
-0.053
-0.069
-0.079
-0.077
-0.066
-0.049
-0.031
-0.017
-0.007
-0.002
0.
0.
0.
0.
0.
0.
0.
0.
0.
-0.001
-0.002
-0.004
-0.007
-0.008
-0.008
-0.005
-0.004
-0.002
-0.003
-0.002
-0.002
-0.002
-0.002
-0.002
0.
0.
0.
0.
0.
0.
0.
0.
0.
0.
0.
0.
0.
0.
0.
0.
0.
-0.002
-0.005
-0.014
-0.022
-0.031
-0.037
-0.041
-0.040
-0.034
-0.027
-0.017
-0.009
-0.004
0.001
0.
0.
0.
0.
0.
0.
0.
0.
0.
0.
-0.002
-0.003
-0.004
-0.004
-0.004
-0.004
-0.003
-0.002
0.000
0.000
0.000
0.
0.
0.
0.
0.
0.
0.
0.
0.
0.
0.
0.
0.
0.
0.
0.
0.
0.
0.
0.
0.
-0.002
-0.006
-0.011
-0.018
-0.021
-0.023
-0.023
-0.019
-0.014
-0.009
-0.003
0.000
0.
0.
0.
0.
0.
0.
0.
0.
0.
0.
0.
-0.001
-0.002
-0.003
-0.003
-0.003
-0.003
-0.002
-0.001
0.000
0.
0.
0.
0.
0.
0.
0.
0.
0.
0.
0.
0.
0.
0.
0.
0.
0.
0.
0.
0.
0.
0.
0.
0.
-0.001
-0.003
-0.008
-0.010
-0.011
-0.011
-0.009
-0.005
-0.002
-0.001
0.
0.
0.
0.
0.
0.
0.
0.
0.
0.
0.
0.
0.
0.
-0.002
-0.002
-0.002
-0.002
0.
0.000
0.
0.
0.
0.
0.
0.
0.
0.
0.
0.
0.
0.
0.
0.
0.
0.
0.
0.
0.
0.
0.
0.
0.
0.
0.
0.
-0.001
-0.001
-0.001
-0.003
-0.003
-0.002
-0.001
-0.001
-0.001
0.
0.
0.
0.
0.
0.
0.
0.
0.
0.
0.
0.
0.
0.
0.
0.000
0.000
0.000
0.
0.
0.
0.
0.
0.
0.
0.
0.
0.
0.
0.
0.
0.
0.
0.
0.
0.
0.
0.
0.
0.
0.
0.
0.
0.
0.
0.
0.
0.
-0.001
-0.001
-0.001
-0.001
-0.001
0.
0.
0.
0.
0.
0.
0.
0.
0.
0.
0.
0.
0.
0.
0.
0.
0.
0.
0.
0.
0.
0.
0.
0.
0.
0.
0.
0.
0.
0.
0.
0.
0.
0.
0.
0.
0.
0.
0.
0.
0.
0.
0.
0.
0.
0.
0.
0.
0.
0.
0.
0.
0.
0.
0.
0.
0.
0.
0.
0.
0.
0.
0.
0.
0.
0.
0.
0.
0.
0.
0.
0.
0.
0.
0.
0.
0.
0.
0.
0.
0.
0.
0.
0.
0.
0.
0.
0.
0.
0.
0.
0.
0.
0.
0.
0.
0.
0.
0.
0.
0.
0.
0.
0.
0.
0.
0.
0.
0.
0.
0.
0.
0.
0.
0.
0.
0.
0.
0.
0.
0.
0.
0.
0.
0.
0.
0.
0.
0.
0.
0.
0.
0.
0.
0.
0.
0.
0.
0.
0.
0.
0.
0.
0.
0.
0.
0.
0.
0.
0.
0.
0.
0.
0.
0.
0.
0.
0.
0.
0.
0.
0.
0.
0.
0.
0.
0.
0.
0.
0.
0.
0.
0.
0.
0.
0.
0.
0.
0.
0.
0.
0.
0.
0.
0.
0.
0.
0.
0.
0.
0.
0.
0.
0.
0.
0.
0.
0.
0.
0.
0.
0.
0.
0.
0.
0.
0.
0.
0.
0.
0.
0.
0.
0.
0.
0.
0.
0.
0.
0.
0.
0.
0.
0.
0.
0.
0.
0.
0.
0.
0.
0.
0.
0.
0.
0.
0.
0.
0.
0.
0.
0.
0.
0.
0.
0.
0.
0.
0.
0.
0.
0.
0.
0.
0.
0.
0.
0.
0.
0.
0.
0.
0.
0.
0.
0.
0.
0.
0.
0.
0.
0.
0.
0.
0.
0.
0.
0.
0.
0.
0.
0.
0.
0.
0.
0.
0.
0.
0.
0.
0.
0.
0.
0.
0.
0.
0.
0.
0.
0.
0.
0.
0.
0.
0.
0.
0.
0.
0.
0.
0.
0.
0.
0.
0.
0.
0.
0.
0.
0.
0.
0.
0.
0.
0.
0.
0.
0.
0.
0.
0.
0.
0.
0.
0.
0.
0.
0.
0.
0.
0.
0.
0.
0.
0.
0.
0.
0.
0.
0.
0.
0.
0.
0.
0.
0.
0.
0.
0.
0.
0.
0.
0.
0.
0.
0.
0.
0.
0.
0.
0.
0.
0.
0.
0.
0.
0.
0.
0.
0.
0.
0.
0.
0.
0.
0.
0.
0.
0.
0.
0.
0.
0.
0.
0.
0.
0.
0.
0.
0.
0.
0.
0.
0.
0.
0.
0.
0.
0.
0.
0.
0.
0.
0.
0.
0.
0.
0.
0.
0.
0.
0.
0.
0.
0.
0.
0.
0.
0.
0.
0.
0.
0.
0.
0.
0.
0.
0.
0.
0.
0.
0.
0.
0.
0.
0.
0.
0.
0.
0.
0.
0.
0.
0.
0.
0.
0.
0.
0.
0.
0.
0.
0.
0.
0.
0.
0.
0.
0.
0.
0.
0.
0.
0.
0.
0.
0.
0.
0.
0.
0.
0.
0.
0.
0.
0.
0.
0.
0.
0.
0.
0.
0.
0.
0.
0.
0.
0.
0.
0.
0.
0.
0.
0.
0.
0.
0.
0.
0.
0.
0.
0.
0.
0.
0.
0.
0.
0.
0.
0.
0.
0.
0.
0.
0.
0.
0.
0.
0.
0.
0.
0.
0.
0.
0.
0.
0.
0.
0.
0.
0.
0.
0.
0.
0.
0.
0.
0.
0.
0.
0.
0.
0.
0.
0.
0.
0.
0.
0.
0.
0.
0.
0.
0.
0.
0.
0.
0.
0.
0.
0.
0.
0.
0.
0.
0.
0.
0.
0.
0.
0.
0.
0.
0.
0.
0.
0.
0.
0.
0.
0.
0.
0.
0.
0.
0.
0.
0.
0.
0.
0.
0.
0.
0.
0.
0.
0.
0.
0.
0.
0.
0.
0.
0.
0.
0.
0.
0.
0.
0.
0.
0.
0.
0.
0.
0.
0.
0.
0.
0.
0.
0.
0.
0.
0.
0.
0.
0.
0.
0.
0.
0.
0.
0.
0.
0.
0.
0.
0.
0.
0.
0.
0.
0.
0.
0.
0.
0.
0.
0.
0.
0.
0.
0.
0.
0.
0.
0.
0.
0.
0.
0.
0.
0.
0.
0.
0.
0.
0.
0.
0.
0.
0.
0.
0.
0.
0.
0.
0.
0.
0.
0.
0.
0.
0.
0.
0.
0.
0.
0.
0.
0.
0.
0.
0.
0.
0.
0.
0.
0.
0.
0.
0.
0.
0.
0.
0.
0.
0.
0.
0.
0.
0.
0.
0.
0.
0.
0.
0.
0.
0.
0.
0.
0.
0.
0.
0.
0.
0.
0.
0.
0.
0.
0.
0.
0.
0.
0.
0.
0.
0.
0.
0.
0.
0.
0.
0.
0.
0.
0.
0.
0.
0.
0.
0.
0.
0.
0.
0.
0.
0.
0.
0.
0.
0.
0.
0.
0.
0.
0.
0.
0.
0.
0.
0.
0.
0.
0.
0.
0.
0.
0.
0.
0.
0.
0.
0.
0.
0.
0.
0.
0.
0.
0.
0.
0.
0.
0.
0.
0.
0.
0.
0.
0.
0.
0.
0.
0.
0.
0.
0.
0.
0.
0.
0.
0.
0.
0.
0.
0.
0.
0.
0.
0.
0.
0.
0.
0.
0.
0.
0.
0.
0.
0.
0.
0.
0.
0.
0.
0.
0.
0.
0.
0.
0.
0.
0.
0.
0.
0.
0.
0.
0.
0.
0.
0.
0.
0.
0.
0.
0.
0.
0.
0.
0.
0.
0.
0.
0.
0.
0.
0.
0.
0.
0.
0.
0.
0.
0.
0.
0.
0.
0.
0.
0.
0.
0.
0.
0.
0.
0.
0.
0.
0.
0.
0.
0.
0.
0.
0.
0.
0.
0.
0.
0.
0.
0.
0.
0.
0.
0.
0.
0.
0.
0.
0.
0.
0.
0.
0.
0.
0.
0.
0.
0.
0.
0.
0.
0.
0.
0.
0.
0.
0.
0.
0.
0.
0.
0.
0.
0.
0.
0.
0.
0.
0.
0.
0.
0.
0.
0.
0.
0.
0.
0.
0.
0.
0.
0.
0.
0.
0.
0.
0.
0.
0.
0.
0.
0.
0.
0.
0.
0.
0.
0.
0.
0.
0.
0.
0.
0.
0.
0.
0.
0.
0.
0.
0.
0.
0.
0.
0.
0.
0.
0.
0.
0.
0.
0.
0.
0.
0.
0.
0.
0.
0.
0.
0.
0.
0.
0.
0.
0.
0.
0.
0.
0.
0.
0.
0.
0.
0.
0.
0.
0.
0.
0.
0.
0.
0.
0.
0.
0.
0.
0.
0.
0.
0.
0.
0.
0.
0.
0.
0.
0.
0.
0.
0.
0.
0.
0.
0.
0.
0.
0.
0.
0.
0.
0.
0.
0.
0.
0.
0.
0.
0.
0.
0.
0.
0.
0.
0.
0.
0.
0.
0.
0.
0.
0.
0.
0.
0.
0.
0.
0.
0.
0.
0.
0.
0.
0.
0.
0.
0.
0.
0.
0.
0.
0.
0.
0.
0.
0.
0.
0.
0.
0.
0.
0.
0.
0.
0.
0.
0.
0.
0.
0.
0.
0.
0.
0.
0.
0.
0.
0.
0.
0.
0.
0.
0.
0.
0.
0.
0.
0.
0.
0.
0.
0.
0.
0.
0.
0.
0.
0.
0.
0.
0.
0.
0.
0.
0.
0.
0.
0.
0.
0.
0.
0.
0.
0.
0.
0.
0.
0.001
0.001
0.001
0.000
0.
0.
0.
0.
0.
0.
0.
0.
0.
0.
0.
0.
0.
0.
0.
0.
0.
0.
0.
0.
0.
0.
0.
0.
0.
0.
0.
0.
0.
0.
0.
0.
0.
0.
0.
0.
0.
0.
0.
0.
0.
0.
0.
0.
0.
0.
0.
0.
0.001
0.000
0.000
0.000
0.000
0.000
0.
0.001
0.001
0.
0.
0.
0.
0.
0.
0.
0.
0.
0.
0.
0.
0.
0.
0.
0.
0.
0.
0.
0.
0.
0.
0.
0.
0.
0.
0.
0.
0.
0.
0.
0.
0.
0.
0.
0.
0.
0.
0.
0.
0.
0.
0.
0.
0.001
0.000
0.000
0.000
0.000
0.000
-0.001
0.000
0.000
0.001
0.001
0.001
0.
0.
0.
0.
0.
0.
0.
0.
0.
0.
0.
0.
0.
0.
0.
0.
0.
0.
0.
0.
0.
0.
0.
0.
0.
0.
0.
0.
0.
0.
0.
0.
0.
0.
0.
0.
0.
0.
0.
0.
0.
0.
0.001
0.000
0.000
-0.002
-0.003
-0.005
-0.006
-0.006
-0.004
-0.002
-0.001
0.000
0.000
0.001
0.000
0.
0.
0.
0.
0.
0.
0.
0.
0.
0.
0.
0.
0.
0.
0.
0.
0.
0.
0.
0.
0.
0.
0.
0.
0.
0.
0.
0.
0.
0.
0.
0.
0.
0.
0.
0.
0.
0.
0.
0.000
-0.001
-0.003
-0.005
-0.009
-0.013
-0.017
-0.019
-0.021
-0.018
-0.011
-0.005
-0.001
0.
0.000
0.001
0.
0.
0.
0.
0.
0.
0.
0.
0.
0.
0.
0.
0.
0.
0.
0.
0.
0.
0.
0.
0.
0.
0.
0.
0.
0.
0.
0.
0.
0.
0.
0.
0.
0.
0.
0.
-0.001
-0.001
-0.001
-0.002
-0.007
-0.010
-0.014
-0.022
-0.035
-0.049
-0.061
-0.091
-0.090
-0.044
-0.018
-0.007
-0.002
0.000
0.001
0.001
0.
0.
0.
0.
0.
0.
0.
0.
0.
0.
0.
0.
0.
0.
0.
0.
0.
0.
0.
0.
0.
0.
0.
0.
0.
0.
0.
0.
0.
0.
0.
0.
-0.002
-0.003
-0.006
-0.009
-0.011
-0.014
-0.025
-0.027
-0.033
-0.045
-0.065
-0.104
-0.110
-0.054
-0.217
-0.497
-0.208
-0.061
-0.024
-0.006
-0.001
0.000
0.
0.001
0.
0.
0.
0.
0.
0.
0.
0.
0.
0.
0.
0.
0.
0.
0.
0.
0.
0.
0.
0.
0.
0.
0.
0.
0.
0.
0.
0.
0.
-0.002
-0.003
-0.006
-0.012
-0.017
-0.025
-0.034
-0.042
-0.050
-0.062
-0.074
-0.094
-0.160
-0.360
0.431
11.554
16.144
0.642
-0.462
-0.390
-0.090
-0.019
-0.006
-0.001
0.001
0.001
0.
0.
0.
0.
0.
0.
0.
0.
0.
0.
0.
0.
0.
0.
0.
0.
0.
0.
0.
0.
0.
0.
0.
0.
0.
0.
0.
0.
-0.002
-0.003
-0.008
-0.017
-0.030
-0.047
-0.061
-0.075
-0.091
-0.112
-0.131
-0.155
-0.184
-0.279
-0.326
9.906
1140.836
1153.634
19.968
22.514
-0.578
-0.318
-0.044
-0.010
-0.003
0.001
0.001
0.
0.
0.
0.
0.
0.
0.
0.
0.
0.
0.
0.
0.
0.
0.
0.
0.
0.
0.
0.
0.
0.
0.
0.
0.
0.
0.
0.
-0.003
-0.007
-0.018
-0.039
-0.073
-0.101
-0.129
-0.165
-0.199
-0.221
-0.245
-0.286
-0.298
0.664
17.865
39.447
1720.873
35600.023
8086.779
100489.906
9.452
-0.353
-0.065
-0.018
-0.005
-0.001
0.000
0.
0.
0.
0.
0.
0.
0.
0.
0.
0.
0.
0.
0.
0.
0.
0.
0.
0.
0.
0.
0.
0.
0.
0.
0.
0.
0.
-0.002
-0.004
-0.012
-0.034
-0.073
-0.100
0.020
-0.054
-0.278
-0.347
0.027
4.286
2.240
-0.019
21.496
2863.513
6645.966
26189.252
100908.656
101256.219
9775.983
6.076
-0.187
-0.088
-0.033
-0.012
-0.004
0.000
-0.002
-0.002
-0.003
-0.003
-0.003
-0.002
0.
0.
0.
0.
0.
0.
0.
0.
0.
0.
0.
0.
0.
0.
0.
0.
0.
0.
0.
0.
0.
-0.002
-0.007
-0.018
-0.052
-0.097
0.525
14.666
12.050
0.159
-0.274
32.032
8812.609
1487.730
8.845
1345.102
52471.195
11244.829
105178.602
2597.515
56764.895
65664.258
0.736
-0.262
-0.137
-0.058
-0.027
-0.016
-0.009
-0.007
-0.009
-0.010
-0.010
-0.008
-0.007
-0.005
-0.002
0.
0.
0.
0.
0.
0.
0.
0.
0.
0.
0.
0.
0.
0.
0.
0.
0.
0.
0.
-0.002
-0.008
-0.024
-0.065
-0.111
2.376
122.613
99.643
4.292
2.769
265.077
104052.453
55412.465
25.543
15265.932
100201.813
2332.997
15141.874
3194.895
43176.270
819.518
3.813
-0.228
-0.183
-0.100
-0.053
-0.035
-0.026
-0.020
-0.022
-0.024
-0.020
-0.018
-0.015
-0.011
-0.006
-0.004
0.
0.
0.
0.
0.
0.
0.
0.
0.
0.
0.
0.
0.
0.
0.
0.
0.
0.
-0.002
-0.008
-0.024
-0.066
-0.127
0.351
11.319
14.773
32.361
21.232
2248.746
103993.523
5984.362
14.849
188.196
7436.985
1905.760
12.078
521.340
100478.492
5952.794
30.345
0.093
-0.246
-0.153
-0.099
-0.071
-0.055
-0.053
-0.049
-0.053
-0.053
-0.041
-0.032
-0.022
-0.014
-0.007
-0.004
0.
0.
0.
0.
0.
0.
0.
0.
0.
0.
0.
0.
0.
0.
0.
0.
0.
-0.002
-0.007
-0.019
-0.056
-0.131
-0.203
-0.023
2.831
24.200
21.056
17182.656
102802.570
620.180
53.550
17.427
356.037
160.716
2.634
26.240
561.582
615.899
17.323
-0.223
-0.358
-0.245
-0.177
-0.138
-0.118
-0.107
-0.112
-0.112
-0.108
-0.092
-0.066
-0.041
-0.026
-0.015
-0.007
0.
0.
0.
0.
0.
0.
0.
0.
0.
0.
0.
0.
0.
0.
0.
0.
0.
-0.002
-0.006
-0.013
-0.039
-0.105
-0.204
-0.334
-0.269
0.725
4.426
31011.279
101138.516
236.896
21314.854
279.164
8.885
8.815
2.069
37.393
704.534
113.628
1.931
-0.535
-0.491
-0.356
-0.231
-0.192
-0.208
-0.213
-0.210
-0.174
-0.150
-0.169
-0.133
-0.084
-0.045
-0.023
-0.012
-0.005
0.
0.
0.
0.
0.
0.
0.
0.
0.
0.
0.
0.
0.
0.
0.
0.
0.
-0.004
-0.010
-0.031
-0.076
-0.160
-0.309
-0.484
0.906
667.384
30210.109
239.065
1813.124
102606.227
7499.346
316.741
4863.624
304.911
5.785
29.702
12.188
2.419
0.486
-0.227
0.607
9.712
6.879
0.189
-0.336
-0.268
0.555
0.968
-0.016
-0.211
-0.149
-0.079
-0.038
-0.019
-0.008
0.
0.
0.
0.
0.
0.
0.
0.
0.
0.
0.
0.
0.
0.
0.
0.
0.
-0.002
-0.007
-0.025
-0.059
-0.123
-0.249
-0.442
3.140
7151.896
111342.734
96447.156
1396.901
33015.484
85265.633
1864.084
100016.453
5314.735
7.010
8.006
63.339
26.880
7.507
5.323
42.873
5316.111
2024.061
19.684
0.109
0.716
25.363
39.307
4.685
-0.081
-0.233
-0.127
-0.062
-0.029
-0.012
0.
0.
0.
0.
0.
0.
0.
0.
0.
0.
0.
0.
0.
0.
0.
0.
0.
0.
-0.005
-0.022
-0.048
-0.102
-0.208
-0.395
-0.052
57.359
6145.852
87389.594
100775.172
101501.586
2358.350
98.855
1702.262
160.131
1.953
108.180
4456.532
543.610
142.342
85.156
164.334
100052.180
41678.207
2568.911
14.888
25.234
6472.280
18318.393
77.398
0.873
-0.309
-0.191
-0.089
-0.040
-0.019
0.
0.
0.
0.
0.
0.
0.
0.
0.
0.
0.
0.
0.
0.
0.
0.
0.
0.
0.001
-0.016
-0.039
-0.084
-0.185
-0.356
-0.093
34.416
801.092
46660.176
96001.086
1445.424
178.990
19.096
4.965
1.035
0.348
93.818
3645.509
60899.836
3877.485
566.683
21.966
675.601
100304.906
100358.711
83.779
180.566
102182.594
104758.820
142.610
1.023
-0.309
-0.237
-0.121
-0.054
-0.025
0.
0.
0.
0.
0.
0.
0.
0.
0.
0.
0.
0.
0.
0.
0.
0.
0.
0.
-0.001
-0.010
-0.030
-0.077
-0.168
-0.303
1.307
244.232
28456.129
101454.648
100030.172
104.912
166.472
2165.121
48.814
33.892
8.406
7.375
1971.732
107756.484
3482.804
104.888
2.503
31.098
3126.268
49172.273
1642.726
101269.102
28544.006
831.901
21.552
15.312
1.086
-0.261
-0.146
-0.065
-0.027
0.
0.
0.
0.
0.
0.
0.001
0.001
0.001
0.001
0.001
0.001
0.001
0.
0.
0.
0.
0.
-0.002
-0.006
-0.024
-0.066
-0.157
-0.224
5.454
737.816
6170.844
622.505
307.646
6.523
58.856
460.401
89.116
519.045
133.574
8.059
4432.413
100178.992
11724.214
388.964
3.413
4.796
228.681
55534.805
102895.508
100859.078
13363.576
43341.895
48439.094
23.340
1.511
-0.284
-0.160
-0.071
-0.030
0.
0.
0.
0.
0.001
0.001
0.001
0.002
0.002
0.002
0.002
0.001
0.001
0.001
0.
0.
0.
0.
-0.002
-0.006
-0.018
-0.054
-0.137
-0.192
4.826
782.409
102391.727
17025.092
6.843
-0.143
0.625
7.047
107.986
54150.891
16884.420
31.272
40.100
417.800
327.637
58.567
5.979
8.717
13.793
3706.602
35005.465
2479.024
54716.695
100979.008
8175.311
35.922
0.231
-0.292
-0.159
-0.066
-0.028
0.
0.
0.
0.001
0.001
0.002
0.000
0.
0.000
-0.003
-0.003
-0.003
-0.002
-0.001
0.002
0.
0.
0.
-0.001
-0.005
-0.011
-0.039
-0.105
-0.184
0.331
69.183
13597.481
728.370
6.517
28.749
7.215
-0.194
58.438
13808.491
5828.500
21.020
-0.280
14.570
253.568
675.542
11.367
2.700
2.068
10.290
22.878
73.704
398.977
2602.622
35125.512
443.815
1.762
-0.253
-0.136
-0.058
-0.023
0.
0.
0.
0.001
0.002
0.000
-0.001
-0.005
-0.007
-0.011
-0.011
-0.009
-0.007
-0.004
-0.003
0.000
0.
0.
0.
-0.002
-0.008
-0.025
-0.065
-0.158
-0.223
0.325
4.994
3.678
599.273
100001.266
1571.384
6.547
1.505
29.066
51.578
26.717
0.342
0.400
51.543
142.254
5.768
9.744
14.729
1.510
-0.702
0.259
2.864
124.336
1328.160
76.397
0.604
-0.196
-0.106
-0.045
-0.020
0.
0.
0.002
0.001
0.
-0.001
-0.007
-0.017
-0.030
-0.038
-0.033
-0.024
-0.017
-0.012
-0.008
-0.004
-0.001
0.
0.
-0.002
-0.004
-0.015
-0.045
-0.103
-0.194
-0.291
-0.385
3.804
3388.684
100264.820
16984.492
343.017
17.867
13.390
640.741
439.237
6.778
-0.557
6.343
12.210
59.891
68.713
63.941
10.050
-0.166
-0.594
-0.637
0.900
4.893
0.975
-0.187
-0.149
-0.071
-0.032
-0.014
0.
0.
0.001
0.000
-0.001
-0.007
-0.020
-0.051
-0.140
-0.207
-0.124
-0.064
-0.040
-0.026
-0.016
-0.011
-0.005
-0.002
0.
0.
-0.002
-0.014
-0.032
-0.083
-0.148
-0.250
-0.390
0.205
65.954
7363.060
102721.453
102037.758
447.973
6.553
124.314
99.861
5.885
15.376
2604.613
4945.814
1962.504
230.188
69.414
75.017
4.617
1.691
-0.496
-0.957
-0.634
-0.292
-0.181
-0.101
-0.047
-0.020
-0.008
0.
0.001
0.001
0.000
-0.005
-0.015
-0.041
-0.116
-0.463
-0.588
-0.350
-0.129
-0.083
-0.051
-0.032
-0.020
-0.013
-0.004
0.
0.
-0.002
-0.012
-0.034
-0.074
-0.145
-0.261
-0.423
-0.577
1.787
218.468
3543.082
11455.528
161.620
0.680
10.336
144.428
81.807
64.554
100001.344
100514.594
60659.887
1134.167
14.518
25.272
22.111
19.959
1.086
-0.899
-0.503
-0.234
-0.126
-0.066
-0.026
-0.012
-0.004
0.
0.001
-0.001
-0.003
-0.010
-0.030
-0.067
-0.121
-0.219
-0.003
-0.084
-0.133
-0.127
-0.099
-0.062
-0.035
-0.020
-0.011
-0.005
-0.002
-0.004
-0.015
-0.039
-0.080
-0.159
-0.296
-0.458
-0.200
1.161
7.123
11.803
20.142
3.197
-0.336
6.428
150.004
86.760
9.831
555.175
918.967
393.211
73.199
24.436
1047.511
534.264
92.669
4.694
-0.475
-0.348
-0.173
-0.088
-0.045
-0.018
-0.005
-0.003
0.
-0.001
-0.004
-0.008
-0.020
-0.044
-0.089
-0.102
0.684
6.767
5.135
0.515
-0.101
-0.137
-0.099
-0.065
-0.042
-0.021
-0.010
-0.004
-0.007
-0.018
-0.041
-0.090
-0.189
-0.340
-0.144
8.463
39.867
216.147
53.168
40.919
89.415
48.303
11.869
4.715
2.811
-0.437
1.044
2.657
21.541
116.870
47.620
3468.151
5073.379
936.694
14.426
-0.345
-0.317
-0.158
-0.074
-0.037
-0.015
-0.004
-0.001
-0.002
-0.002
-0.009
-0.016
-0.039
-0.069
-0.119
-0.123
1.944
25.962
18.878
2.611
0.165
-0.180
-0.142
-0.098
-0.067
-0.043
-0.022
-0.010
-0.009
-0.022
-0.047
-0.096
-0.205
-0.351
0.567
48.124
709.569
11532.609
3002.747
1049.444
1829.245
20255.391
888.342
7.063
-0.641
-0.414
-0.024
-0.321
2.499
13.254
65.894
100064.047
122950.219
28447.713
58.206
-0.090
-0.300
-0.151
-0.068
-0.033
-0.010
-0.002
0.
-0.003
-0.007
-0.017
-0.038
-0.079
-0.114
-0.170
-0.219
0.292
4.586
3.738
1.069
-0.073
-0.270
-0.208
-0.150
-0.107
-0.070
-0.038
-0.017
-0.011
-0.025
-0.052
-0.098
-0.206
-0.359
2.168
831.237
101624.961
32865.758
7943.423
15756.414
1278.815
121026.195
2335.129
98.091
4.957
80.996
96.290
9.951
6.099
-0.824
7.694
709.254
1634.328
1269.805
187.548
2.357
-0.259
-0.146
-0.061
-0.026
-0.006
-0.002
0.
-0.006
-0.013
-0.036
-0.076
-0.110
0.056
0.051
-0.262
-0.350
-0.294
-0.302
-0.361
-0.429
-0.403
-0.322
-0.232
-0.164
-0.104
-0.057
-0.029
-0.015
-0.029
-0.052
-0.099
-0.203
-0.363
0.956
279.247
70022.203
5369.726
3560.566
100207.336
541.187
254.984
2746.504
38332.922
792.579
19899.377
123560.727
199.982
443.844
0.196
-1.245
4.089
129.103
43489.895
33958.445
20.522
-0.187
-0.128
-0.053
-0.023
-0.007
-0.001
0.
-0.008
-0.022
-0.059
-0.110
0.519
25.416
36.336
1.655
-0.330
-0.570
-0.424
0.106
-0.057
-0.296
-0.406
-0.328
-0.226
-0.141
-0.075
-0.038
-0.020
-0.027
-0.050
-0.095
-0.196
-0.359
-0.291
31.040
17625.932
66196.609
26.562
13959.262
101147.305
30.241
2805.389
8813.742
246.919
1751.101
32434.391
57.786
2.373
18.706
23.764
138.944
8.688
615.900
561.854
4.399
-0.179
-0.107
-0.045
-0.015
-0.005
-0.001
0.
-0.010
-0.030
-0.084
-0.139
3.411
363.481
751.716
151.679
20.273
-0.048
2.235
23.904
44.062
26.608
1.656
-0.363
-0.268
-0.162
-0.090
-0.044
-0.021
-0.024
-0.047
-0.092
-0.188
-0.317
-0.359
2.056
1494.170
13127.948
32.333
910.496
4633.702
2146.664
101139.914
50.522
2.432
88.168
183.762
5.006
153.819
25530.033
2561.064
217.103
6.730
1.088
0.988
-0.182
-0.154
-0.081
-0.034
-0.013
-0.003
-0.001
0.
-0.013
-0.035
-0.101
-0.151
3.354
441.240
11766.920
100219.578
3393.689
12.237
30.456
2239.477
15636.213
16950.406
72.040
0.002
-0.289
-0.163
-0.092
-0.045
-0.024
-0.018
-0.039
-0.081
-0.168
-0.257
-0.002
3.185
4.191
22.173
133.024
2861.956
122956.945
7780.436
892.439
9.199
3.493
729.084
2377.697
17.838
661.957
100971.852
34760.949
265.890
5.816
-0.388
-0.341
-0.206
-0.111
-0.053
-0.023
-0.008
-0.001
0.
0.
-0.013
-0.035
-0.098
-0.171
1.661
108.349
4021.656
103444.016
7295.153
248.639
5669.578
21423.578
89080.469
100146.414
161.584
0.181
-0.294
-0.157
-0.082
-0.039
-0.022
-0.013
-0.033
-0.066
-0.136
-0.201
-0.014
2.126
2.288
47.114
1290.480
126.432
2964.670
322.430
10.246
0.342
0.145
21.529
39.110
2.433
32.124
835.333
343.058
17.185
0.259
-0.365
-0.249
-0.132
-0.069
-0.034
-0.015
-0.005
-0.001
0.
0.
-0.011
-0.029
-0.078
-0.158
0.038
5.152
218.307
100240.273
101478.672
945.629
26783.551
95078.047
294.418
237.081
8.669
-0.401
-0.314
-0.144
-0.067
-0.031
-0.018
-0.012
-0.022
-0.049
-0.096
-0.155
-0.185
-0.081
-0.369
-0.750
0.468
0.842
5.636
1.992
-0.268
-0.464
-0.467
-0.247
-0.166
-0.231
0.263
2.038
1.843
-0.061
-0.340
-0.258
-0.147
-0.080
-0.041
-0.022
-0.008
-0.001
0.
0.
0.
-0.009
-0.022
-0.055
-0.131
-0.209
-0.042
26.190
3411.377
4091.596
1672.453
968.719
2410.528
8.144
1.838
-0.432
-0.543
-0.318
-0.129
-0.057
-0.026
-0.010
-0.009
-0.016
-0.032
-0.061
-0.105
-0.139
-0.175
-0.253
-0.522
-0.665
-0.399
-0.291
-0.295
-0.312
-0.331
-0.343
-0.350
-0.357
-0.496
-0.738
-0.861
-0.455
-0.305
-0.231
-0.144
-0.082
-0.047
-0.027
-0.012
-0.005
0.
0.
0.
0.
-0.007
-0.015
-0.034
-0.079
-0.168
-0.257
0.163
8.557
5286.496
123558.422
162.343
111.836
2896.199
165.688
0.335
-0.349
-0.210
-0.104
-0.047
-0.017
-0.004
-0.006
-0.012
-0.020
-0.037
-0.054
-0.080
-0.100
-0.120
-0.147
-0.163
-0.166
-0.172
-0.169
-0.166
-0.176
-0.207
-0.248
-0.285
-0.321
-0.395
-0.359
-0.241
-0.173
-0.121
-0.078
-0.045
-0.026
-0.016
-0.004
0.
0.
0.
0.
0.
-0.002
-0.010
-0.022
-0.048
-0.099
-0.186
-0.295
-0.007
413.881
5221.031
687.288
100144.898
28309.846
524.228
1.035
-0.259
-0.158
-0.084
-0.036
-0.012
-0.002
-0.003
-0.009
-0.013
-0.022
-0.028
-0.042
-0.048
-0.059
-0.065
-0.070
-0.075
-0.077
-0.082
-0.088
-0.099
-0.130
-0.167
-0.194
-0.205
-0.193
-0.159
-0.121
-0.090
-0.062
-0.041
-0.025
-0.014
-0.004
-0.001
0.
0.
0.
0.
0.
0.
-0.004
-0.014
-0.029
-0.059
-0.116
-0.229
-0.412
0.234
40.971
1738.597
100075.406
15298.238
21.949
-0.108
-0.209
-0.124
-0.061
-0.022
-0.008
-0.002
-0.001
-0.004
-0.009
-0.013
-0.018
-0.019
-0.029
-0.031
-0.034
-0.039
-0.039
-0.044
-0.048
-0.050
-0.059
-0.078
-0.102
-0.120
-0.124
-0.112
-0.092
-0.070
-0.048
-0.036
-0.022
-0.012
-0.003
-0.001
0.
0.
0.
0.
0.
0.
0.
0.
-0.007
-0.019
-0.040
-0.073
-0.148
-0.262
-0.241
4.766
50.515
336.126
71.740
1.047
-0.224
-0.159
-0.080
-0.036
-0.012
-0.004
0.
-0.001
-0.001
-0.004
-0.009
-0.009
-0.010
-0.014
-0.018
-0.025
-0.028
-0.028
-0.029
-0.030
-0.031
-0.037
-0.044
-0.054
-0.067
-0.067
-0.062
-0.053
-0.036
-0.026
-0.014
-0.008
0.000
0.
0.
0.
0.
0.
0.
0.
0.
0.
0.
0.000
-0.012
-0.024
-0.052
-0.098
-0.172
-0.256
-0.197
0.262
0.750
0.156
-0.211
-0.160
-0.093
-0.045
-0.022
-0.006
-0.002
0.
0.
-0.001
-0.003
-0.003
-0.004
-0.007
-0.011
-0.011
-0.012
-0.019
-0.024
-0.025
-0.022
-0.020
-0.019
-0.022
-0.029
-0.032
-0.032
-0.028
-0.020
-0.014
-0.009
-0.005
0.001
0.
0.
0.
0.
0.
0.
0.
0.
0.
0.
0.
-0.001
-0.004
-0.017
-0.035
-0.063
-0.104
-0.164
-0.216
-0.231
-0.223
-0.195
-0.146
-0.092
-0.053
-0.027
-0.011
-0.003
0.000
0.
0.
0.
0.
0.
-0.001
-0.003
-0.004
-0.007
-0.013
-0.020
-0.026
-0.025
-0.019
-0.015
-0.015
-0.014
-0.015
-0.015
-0.015
-0.013
-0.010
-0.005
-0.003
0.
0.
0.
0.
0.
0.
0.
0.
0.
0.
0.
0.
0.
-0.001
-0.002
-0.008
-0.022
-0.040
-0.063
-0.091
-0.121
-0.141
-0.138
-0.115
-0.084
-0.053
-0.032
-0.017
-0.005
0.
0.
0.
0.
0.
0.
0.
0.
-0.002
-0.004
-0.007
-0.012
-0.017
-0.021
-0.021
-0.016
-0.011
-0.009
-0.006
-0.007
-0.006
-0.006
-0.006
-0.005
-0.002
0.
0.
0.
0.
0.
0.
0.
0.
0.
0.
0.
0.
0.
0.
0.
-0.002
-0.004
-0.013
-0.026
-0.038
-0.055
-0.068
-0.076
-0.073
-0.063
-0.047
-0.029
-0.016
-0.006
-0.002
0.000
0.
0.
0.
0.
0.
0.
0.
0.
-0.002
-0.006
-0.009
-0.012
-0.014
-0.014
-0.012
-0.009
-0.004
-0.004
-0.003
-0.002
-0.002
-0.002
-0.002
0.
0.
0.
0.
0.
0.
0.
0.
0.
0.
0.
0.
0.
0.
0.
0.
-0.001
-0.002
-0.005
-0.016
-0.023
-0.032
-0.040
-0.042
-0.041
-0.033
-0.027
-0.016
-0.008
-0.001
0.000
0.
0.
0.
0.
0.
0.
0.
0.
0.
-0.002
-0.003
-0.006
-0.008
-0.009
-0.009
-0.008
-0.005
-0.003
-0.002
0.000
0.
0.
0.
0.
0.
0.
0.
0.
0.
0.
0.
0.
0.
0.
0.
0.
0.
0.
0.
0.
-0.001
-0.001
-0.002
-0.005
-0.013
-0.017
-0.023
-0.025
-0.024
-0.021
-0.016
-0.006
-0.001
-0.001
0.
0.
0.
0.
0.
0.
0.
0.
0.
0.
0.
-0.002
-0.002
-0.003
-0.004
-0.004
-0.003
-0.003
-0.002
0.000
0.
0.
0.
0.
0.
0.
0.
0.
0.
0.
0.
0.
0.
0.
0.
0.
0.
0.
0.
0.
0.
0.
-0.001
-0.001
-0.002
-0.004
-0.007
-0.009
-0.010
-0.008
-0.006
-0.003
-0.002
-0.001
-0.001
0.
0.
0.
0.
0.
0.
0.
0.
0.
0.
0.
0.
-0.001
-0.002
-0.002
-0.002
-0.002
-0.002
0.000
0.
0.
0.
0.
0.
0.
0.
0.
0.
0.
0.
0.
0.
0.
0.
0.
0.
0.
0.
0.
0.
0.
0.
0.
0.
0.
-0.002
-0.001
-0.003
-0.003
-0.003
-0.003
-0.001
-0.001
-0.001
0.
0.
0.
0.
0.
0.
0.
0.
0.
0.
0.
0.
0.
0.
0.
0.000
0.000
0.000
0.
0.
0.
0.
0.
0.
0.
0.
0.
0.
0.
0.
0.
0.
0.
0.
0.
0.
0.
0.
0.
0.
0.
0.
0.
0.
0.
0.
0.
0.
-0.001
-0.001
-0.001
-0.001
-0.001
0.
0.
0.
0.
0.
0.
0.
0.
0.
0.
0.
0.
0.
0.
0.
0.
0.
0.
0.
0.
0.
0.
0.
0.
0.
0.
0.
0.
0.
0.
0.
0.
0.
0.
0.
0.
0.
0.
0.
0.
0.
0.
0.
0.
0.
0.
0.
0.
0.
0.
0.
0.
0.
0.
0.
0.
0.
0.
0.
0.
0.
0.
0.
0.
0.
0.
0.
0.
0.
0.
0.
0.
0.
0.
0.
0.
0.
0.
0.
0.
0.
0.
0.
0.
0.
0.
0.
0.
0.
0.
0.
0.
0.
0.
0.
0.
0.
0.
0.
0.
0.
0.
0.
0.
0.
0.
0.
0.
0.
0.
0.
0.
0.
0.
0.
0.
0.
0.
0.
0.
0.
0.
0.
0.
0.
0.
0.
0.
0.
0.
0.
0.
0.
0.
0.
0.
0.
0.
0.
0.
0.
0.
0.
0.
0.
0.
0.
0.
0.
0.
0.
0.
0.
0.
0.
0.
0.
0.
0.
0.
0.
0.
0.
0.
0.
0.
0.
0.
0.
0.
0.
0.
0.
0.
0.
0.
0.
0.
0.
0.
0.
0.
0.
0.
0.
0.
0.
0.
0.
0.
0.
0.
0.
0.
0.
0.
0.
0.
0.
0.
0.
0.
0.
0.
0.
0.
0.
0.
0.
0.
0.
0.
0.
0.
0.
0.
0.
0.
0.
0.
0.
0.
0.
0.
0.
0.
0.
0.
0.
0.
0.
0.
0.
0.
0.
0.
0.
0.
0.
0.
0.
0.
0.
0.
0.
0.
0.
0.
0.
0.
0.
0.
0.
0.
0.
0.
0.
0.
0.
0.
0.
0.
0.
0.
0.
0.
0.
0.
0.
0.
0.
0.
0.
0.
0.
0.
0.
0.
0.
0.
0.
0.
0.
0.
0.
0.
0.
0.
0.
0.
0.
0.
0.
0.
0.
0.
0.
0.
0.
0.
0.
0.
0.
0.
0.
0.
0.
0.
0.
0.
0.
0.
0.
0.
0.
0.
0.
0.
0.
0.
0.
0.
0.
0.
0.
0.
0.
0.
0.
0.
0.
0.
0.
0.
0.
0.
0.
0.
0.
0.
0.
0.
0.
0.
0.
0.
0.
0.
0.
0.
0.
0.
0.
0.
0.
0.
0.
0.
0.
0.
0.
0.
0.
0.
0.
0.
0.
0.
0.
0.
0.
0.
0.
0.
0.
0.
0.
0.
0.
0.
0.
0.
0.
0.
0.
0.
0.
0.
0.
0.
0.
0.
0.
0.
0.
0.
0.
0.
0.
0.
0.
0.
0.
0.
0.
0.
0.
0.
0.
0.
0.
0.
0.
0.
0.
0.
0.
0.
0.
0.
0.
0.
0.
0.
0.
0.
0.
0.
0.
0.
0.
0.
0.
0.
0.
0.
0.
0.
0.
0.
0.
0.
0.
0.
0.
0.
0.
0.
0.
0.
0.
0.
0.
0.
0.
0.
0.
0.
0.
0.
0.
0.
0.
0.
0.
0.
0.
0.
0.
0.
0.
0.
0.
0.
0.
0.
0.
0.
0.
0.
0.
0.
0.
0.
0.
0.
0.
0.
0.
0.
0.
0.
0.
0.
0.
0.
0.
0.
0.
0.
0.
0.
0.
0.
0.
0.
0.
0.
0.
0.
0.
0.
0.
0.
0.
0.
0.
0.
0.
0.
0.
0.
0.
0.
0.
0.
0.
0.
0.
0.
0.
0.
0.
0.
0.
0.
0.
0.
0.
0.
0.
0.
0.
0.
0.
0.
0.
0.
0.
0.
0.
0.
0.
0.
0.
0.
0.
0.
0.
0.
0.
0.
0.
0.
0.
0.
0.
0.
0.
0.
0.
0.
0.
0.
0.
0.
0.
0.
0.
0.
0.
0.
0.
0.
0.
0.
0.
0.
0.
0.
0.
0.
0.
0.
0.
0.
0.
0.
0.
0.
0.
0.
0.
0.
0.
0.
0.
0.
0.
0.
0.
0.
0.
0.
0.
0.
0.
0.
0.
0.
0.
0.
0.
0.
0.
0.
0.
0.
0.
0.
0.
0.
0.
0.
0.
0.
0.
0.
0.
0.
0.
0.
0.
0.
0.
0.
0.
0.
0.
0.
0.
0.
0.
0.
0.
0.
0.
0.
0.
0.
0.
0.
0.
0.
0.
0.
0.
0.
0.
0.
0.
0.
0.
0.
0.
0.
0.
0.
0.
0.
0.
0.
0.
0.
0.
0.
0.
0.
0.
0.
0.
0.
0.
0.
0.
0.
0.
0.
0.
0.
0.
0.
0.
0.
0.
0.
0.
0.
0.
0.
0.
0.
0.
0.
0.
0.
0.
0.
0.
0.
0.
0.
0.
0.
0.
0.
0.
0.
0.
0.
0.
0.
0.
0.
0.
0.
0.
0.
0.
0.
0.
0.
0.
0.
0.
0.
0.
0.
0.
0.
0.
0.
0.
0.
0.
0.
0.
0.
0.
0.
0.
0.
0.
0.
0.
0.
0.
0.
0.
0.
0.
0.
0.
0.
0.
0.
0.
0.
0.
0.
0.
0.
0.
0.
0.
0.
0.
0.
0.
0.
0.
0.
0.
0.
0.
0.
0.
0.
0.
0.
0.
0.
0.
0.
0.
0.
0.
0.
0.
0.
0.
0.
0.
0.
0.
0.
0.
0.
0.
0.
0.
0.
0.
0.
0.
0.
0.
0.
0.
0.
0.
0.
0.
0.
0.
0.
0.
0.
0.
0.
0.
0.
0.
0.
0.
0.
0.
0.
0.
0.
0.
0.
0.
0.
0.
0.
0.
0.
0.
0.
0.
0.
0.
0.
0.
0.
0.
0.
0.
0.
0.
0.
0.
0.
0.
0.
0.
0.
0.
0.
0.
0.
0.
0.
0.
0.
0.
0.
0.
0.
0.
0.
0.
0.
0.
0.
0.
0.
0.
0.
0.
0.
0.
0.
0.
0.
0.
0.
0.
0.
0.
0.
0.
0.
0.
0.
0.
0.
0.
0.
0.
0.
0.
0.
0.
0.
0.
0.
0.
0.
0.
0.
0.
0.
0.
0.
0.
0.
0.
0.
0.
0.
0.
0.
0.
0.
0.
0.
0.
0.
0.
0.
0.
0.
0.
0.
0.
0.
0.
0.
0.
0.
0.
0.
0.
0.
0.
0.
0.
0.
0.
0.
0.
0.
0.
0.
0.
0.
0.
0.
0.
0.
0.
0.
0.
0.
0.
0.
0.
0.
0.
0.
0.
0.
0.
0.
0.
0.
0.
0.
0.
0.
0.
0.
0.
0.
0.
0.
0.
0.
0.
0.
0.
0.
0.
0.
0.
0.
0.
0.
0.
0.
0.
0.
0.
0.
0.
0.
0.
0.
0.
0.
0.
0.
0.
0.
0.
0.
0.
0.
0.
0.
0.
0.
0.
0.
0.
0.
0.
0.
0.
0.
0.
0.
0.
0.
0.
0.
0.
0.
0.
0.
0.
0.
0.
0.
0.
0.
0.
0.
0.
0.
0.
0.
0.
0.
0.
0.
0.
0.
0.
0.
0.
0.
0.
0.
0.
0.
0.
0.
0.
0.
0.
0.
0.
0.
0.
0.
0.
0.
0.
0.
0.
0.
0.
0.
0.
0.
0.
0.
0.
0.
0.
0.
0.
0.
0.
0.
0.000
0.001
0.001
0.001
0.000
0.
0.
0.
0.
0.
0.
0.
0.
0.
0.
0.
0.
0.
0.
0.
0.
0.
0.
0.
0.
0.
0.
0.
0.
0.
0.
0.
0.
0.
0.
0.
0.
0.
0.
0.
0.
0.
0.
0.
0.
0.
0.
0.
0.
0.
0.
0.
0.
0.001
0.000
0.000
0.000
0.000
0.000
0.
0.001
0.001
0.
0.
0.
0.
0.
0.
0.
0.
0.
0.
0.
0.
0.
0.
0.
0.
0.
0.
0.
0.
0.
0.
0.
0.
0.
0.
0.
0.
0.
0.
0.
0.
0.
0.
0.
0.
0.
0.
0.
0.
0.
0.
0.
0.
0.001
0.000
0.000
0.000
0.000
0.000
-0.001
0.000
0.000
0.001
0.001
0.001
0.
0.
0.
0.
0.
0.
0.
0.
0.
0.
0.
0.
0.
0.
0.
0.
0.
0.
0.
0.
0.
0.
0.
0.
0.
0.
0.
0.
0.
0.
0.
0.
0.
0.
0.
0.
0.
0.
0.
0.
0.
0.
0.001
0.000
-0.001
-0.002
-0.004
-0.006
-0.007
-0.006
-0.004
-0.002
-0.001
0.000
0.000
0.001
0.
0.
0.
0.
0.
0.
0.
0.
0.
0.
0.
0.
0.
0.
0.
0.
0.
0.
0.
0.
0.
0.
0.
0.
0.
0.
0.
0.
0.
0.
0.
0.
0.
0.
0.
0.
0.
0.
0.
0.
0.001
-0.001
-0.003
-0.005
-0.010
-0.014
-0.018
-0.021
-0.024
-0.020
-0.013
-0.005
-0.001
0.
0.000
0.001
0.
0.
0.
0.
0.
0.
0.
0.
0.
0.
0.
0.
0.
0.
0.
0.
0.
0.
0.
0.
0.
0.
0.
0.
0.
0.
0.
0.
0.
0.
0.
0.
0.
0.
0.
-0.002
-0.002
-0.003
-0.004
-0.004
-0.007
-0.011
-0.015
-0.024
-0.039
-0.054
-0.068
-0.136
-0.139
-0.058
-0.020
-0.007
-0.002
0.000
0.001
0.001
0.
0.
0.
0.
0.
0.
0.
0.
0.
0.
0.
0.
0.
0.
0.
0.
0.
0.
0.
0.
0.
0.
0.
0.
0.
0.
0.
0.
0.
0.
0.
-0.002
-0.002
-0.003
-0.008
-0.010
-0.013
-0.016
-0.024
-0.030
-0.036
-0.046
-0.075
-0.146
-0.154
0.073
-0.181
-0.645
-0.375
-0.067
-0.025
-0.006
-0.001
0.000
0.
0.001
0.
0.
0.
0.
0.
0.
0.
0.
0.
0.
0.
0.
0.
0.
0.
0.
0.
0.
0.
0.
0.
0.
0.
0.
0.
0.
0.
0.
0.
-0.002
-0.003
-0.008
-0.014
-0.021
-0.028
-0.035
-0.044
-0.053
-0.062
-0.076
-0.099
-0.217
-0.573
3.022
74.475
11460.864
114.482
-0.567
-0.387
-0.090
-0.020
-0.006
-0.001
0.001
0.001
0.
0.
0.
0.
0.
0.
0.
0.
0.
0.
0.
0.
0.
0.
0.
0.
0.
0.
0.
0.
0.
0.
0.
0.
0.
0.
0.
0.
-0.002
-0.004
-0.010
-0.021
-0.037
-0.058
-0.072
-0.084
-0.095
-0.113
-0.131
-0.156
-0.192
-0.417
-0.301
35784.973
189740.672
200052.359
760.722
14.242
-0.624
-0.316
-0.045
-0.010
-0.003
0.001
0.001
0.
0.
0.
0.
0.
0.
0.
0.
0.
0.
0.
0.
0.
0.
0.
0.
0.
0.
0.
0.
0.
0.
0.
0.
0.
0.
0.
0.
-0.003
-0.009
-0.023
-0.051
-0.084
-0.115
-0.147
-0.186
-0.219
-0.243
-0.267
-0.303
-0.308
1.463
51.441
556.598
49493.434
146806.859
3385.180
48495.461
5.396
-0.373
-0.069
-0.019
-0.006
-0.001
0.000
0.
0.
0.
0.
0.
0.
0.
0.
0.
0.
0.
0.
0.
0.
0.
0.
0.
0.
0.
0.
0.
0.
0.
0.
0.
0.
0.
-0.002
-0.005
-0.016
-0.045
-0.088
-0.021
1.398
1.123
-0.203
-0.355
-0.341
0.182
-0.101
-0.140
46.022
48432.863
100291.391
43033.762
100752.117
101331.836
2864.358
4.149
-0.209
-0.098
-0.036
-0.014
-0.004
-0.003
-0.002
-0.003
-0.003
-0.003
-0.003
-0.002
-0.002
0.
0.
0.
0.
0.
0.
0.
0.
0.
0.
0.
0.
0.
0.
0.
0.
0.
0.
0.
0.
-0.002
-0.008
-0.025
-0.068
-0.092
7.657
1132.612
799.635
7.190
1.503
4.262
63.174
28.932
3.072
433.113
100885.789
100812.883
100479.227
1705.211
485.780
248.788
1.109
-0.200
-0.148
-0.071
-0.029
-0.015
-0.008
-0.007
-0.010
-0.011
-0.011
-0.009
-0.007
-0.005
-0.002
0.
0.
0.
0.
0.
0.
0.
0.
0.
0.
0.
0.
0.
0.
0.
0.
0.
0.
0.
-0.003
-0.010
-0.031
-0.084
-0.045
51.230
100051.836
100654.563
190.713
129.951
141.784
417.286
162.891
19.951
2251.256
103208.484
1758.160
569.626
210.337
1619.337
496.659
142.754
2.692
-0.183
-0.114
-0.058
-0.032
-0.025
-0.024
-0.025
-0.027
-0.024
-0.021
-0.017
-0.013
-0.007
-0.004
0.
0.
0.
0.
0.
0.
0.
0.
0.
0.
0.
0.
0.
0.
0.
0.
0.
0.
-0.003
-0.010
-0.030
-0.088
-0.134
6.517
662.048
2587.808
54249.688
4533.384
1542.321
5291.362
537.671
1827.072
1157.430
100749.570
100033.961
59.399
129.511
112197.086
102372.328
3833.119
13.542
-0.215
-0.172
-0.102
-0.074
-0.056
-0.053
-0.058
-0.064
-0.061
-0.051
-0.038
-0.026
-0.017
-0.008
-0.004
0.
0.
0.
0.
0.
0.
0.
0.
0.
0.
0.
0.
0.
0.
0.
0.
0.
-0.002
-0.009
-0.024
-0.071
-0.150
0.024
7.383
156.035
18679.170
2235.147
6242.969
131441.047
616.225
111090.953
988.910
10480.010
2612.951
13.709
336.003
66358.969
101505.633
263.138
2.237
-0.358
-0.255
-0.178
-0.142
-0.122
-0.115
-0.114
-0.111
-0.109
-0.099
-0.080
-0.050
-0.029
-0.016
-0.008
-0.002
0.
0.
0.
0.
0.
0.
0.
0.
0.
0.
0.
0.
0.
0.
0.
0.
-0.002
-0.006
-0.018
-0.050
-0.127
-0.216
-0.170
3.249
32.842
17.639
135.979
560.384
60.985
31015.705
46.828
21.958
32.244
5.254
1852.755
100062.719
18774.617
20.349
-0.458
-0.523
-0.361
-0.212
-0.178
-0.208
-0.207
-0.119
0.909
1.343
0.058
-0.134
-0.099
-0.052
-0.028
-0.014
-0.006
0.
0.
0.
0.
0.
0.
0.
0.
0.
0.
0.
0.
0.
0.
0.
0.
-0.001
-0.004
-0.012
-0.033
-0.083
-0.174
-0.299
-0.453
-0.031
53.762
475.877
22.474
48.334
1144.474
76.037
9.035
35.143
8.327
57.963
1196.507
226.034
5.491
-0.721
-0.653
0.802
12.358
8.683
0.238
-0.310
2.035
81.667
151.028
7.633
-0.066
-0.157
-0.094
-0.042
-0.021
-0.009
0.
0.
0.
0.
0.
0.
0.
0.
0.
0.
0.
0.
0.
0.
0.
0.
0.
-0.001
-0.008
-0.025
-0.064
-0.122
-0.246
-0.433
0.389
227.634
4303.799
155.628
149.670
73.398
50.976
17.792
130.902
31.359
43.194
279.762
209.898
23.934
-0.518
-0.376
58.343
10287.109
3702.160
16.408
-0.236
8.257
774.392
2267.491
146.030
2.754
-0.236
-0.151
-0.068
-0.029
-0.014
0.
0.
0.
0.
0.
0.
0.
0.
0.
0.
0.
0.
0.
0.
0.
0.
0.
0.
-0.004
-0.019
-0.050
-0.095
-0.206
-0.385
-0.396
9.693
71.704
1498.843
18687.885
213.457
14.279
5.544
29.017
50.135
71.722
57.958
812.762
88.913
2.364
0.802
245.288
100002.477
100042.078
78.462
1.898
21.815
2834.637
103820.227
13843.314
23.181
-0.196
-0.217
-0.105
-0.044
-0.016
0.
0.
0.
0.
0.
0.
0.
0.
0.
0.
0.
0.
0.
0.
0.
0.
0.
0.
0.000
-0.014
-0.040
-0.086
-0.182
-0.350
0.513
150.290
12531.767
2873.783
2930.455
69.456
4.373
23.406
52.467
96.704
131.195
8.776
28.475
57.660
87.336
14.409
16.126
659.049
842.842
2954.559
83.585
435.782
103750.930
105893.922
1713.965
26.064
1.210
-0.243
-0.142
-0.059
-0.025
0.
0.
0.
0.
0.
0.
0.
0.
0.
0.
0.
0.
0.
0.
0.
0.
0.
0.
-0.001
-0.007
-0.030
-0.077
-0.182
-0.272
4.657
2276.653
100322.148
56927.180
5854.100
31.324
15.961
249.263
233.063
13.256
8.162
2.578
118.001
2373.012
19845.910
761.687
5.057
19.948
38943.500
100105.617
2313.717
26638.113
101648.266
1405.574
814.025
19019.486
78.536
-0.037
-0.163
-0.072
-0.026
0.
0.
0.
0.
0.
0.001
0.001
0.001
0.
0.001
0.001
0.001
0.001
0.
0.
0.
0.
0.
-0.002
-0.006
-0.024
-0.070
-0.160
0.027
46.254
35530.930
105395.117
1417.442
70.686
37.326
28.400
61.017
55.340
5.500
2.309
2.489
203.553
9323.369
100498.508
22960.998
12.949
4.784
1237.773
28398.887
100262.805
1552.535
2683.474
312.108
1797.759
70836.484
122.295
-0.002
-0.179
-0.077
-0.029
0.
0.
0.
0.
0.001
0.001
0.002
0.002
0.002
0.000
0.000
0.002
0.001
0.002
0.001
0.
0.
0.
-0.002
-0.006
-0.022
-0.063
-0.140
0.239
93.269
16414.934
104401.555
814.647
10.764
184.472
99.293
3.166
3.071
42.333
28.741
0.874
20.883
2836.712
104938.555
1738.165
10.224
-0.277
12.010
1052.819
5835.456
108.366
38.686
122.022
42.949
36.917
2.390
-0.376
-0.188
-0.071
-0.027
0.
0.
0.
0.002
0.001
0.002
0.000
0.
-0.003
-0.003
-0.003
-0.003
-0.003
-0.003
0.001
0.001
0.
0.
-0.001
-0.005
-0.016
-0.046
-0.115
-0.143
4.587
66.392
394.633
64.800
4.056
27.981
14.387
-0.113
1.100
27.835
27.585
5.631
15.619
1140.208
109252.352
100555.836
155.277
16.290
114.613
26.166
11.803
2.505
4.797
17.664
20.017
3.021
-0.349
-0.337
-0.149
-0.057
-0.021
0.
0.
0.001
0.001
0.002
0.
-0.001
-0.006
-0.013
-0.015
-0.015
-0.014
-0.011
-0.011
-0.008
-0.004
-0.002
0.
0.
-0.003
-0.011
-0.032
-0.083
-0.165
-0.213
0.098
1.208
1.074
121.699
3388.811
255.496
11.161
0.646
22.353
1061.693
710.262
15.141
26.860
2201.276
19008.314
205.931
180.164
1436.698
117.810
0.618
-0.747
-0.506
1.332
5.005
0.980
-0.270
-0.198
-0.094
-0.039
-0.015
0.
0.
0.001
0.002
0.
-0.004
-0.010
-0.027
-0.057
-0.078
-0.060
-0.039
-0.029
-0.020
-0.015
-0.012
-0.003
-0.002
-0.002
-0.002
-0.008
-0.024
-0.057
-0.121
-0.224
-0.329
-0.458
1.298
412.055
43642.348
5300.196
2742.868
50.374
247.276
100012.500
100008.945
102.050
2.582
9.130
303.958
48078.613
25018.465
100247.664
555.925
5.663
-0.802
-0.707
-0.464
-0.176
-0.231
-0.201
-0.121
-0.056
-0.025
-0.011
0.
0.001
0.001
0.
-0.002
-0.012
-0.031
-0.105
-0.462
-0.647
-0.341
-0.109
-0.063
-0.043
-0.029
-0.019
-0.012
-0.005
-0.002
0.000
-0.008
-0.016
-0.047
-0.094
-0.171
-0.295
-0.451
-0.236
25.859
5501.312
104477.047
50310.613
180.953
64.813
16172.968
8490.369
38.945
12.907
1702.818
3849.363
128280.828
39880.695
61291.398
100092.742
67.224
-0.674
-0.713
-0.554
-0.364
-0.226
-0.146
-0.074
-0.033
-0.015
-0.007
0.
0.002
0.000
-0.001
-0.006
-0.023
-0.063
-0.250
-0.139
8.280
-0.333
-0.199
-0.126
-0.088
-0.056
-0.034
-0.019
-0.011
-0.005
-0.003
-0.005
-0.015
-0.043
-0.091
-0.168
-0.290
-0.479
-0.649
1.501
188.260
2478.399
347.336
15.936
10.176
901.423
1862.916
26.714
48.011
67703.453
104445.602
100796.844
14194.769
827.630
1966.627
13.263
-0.151
-0.611
-0.525
-0.345
-0.189
-0.103
-0.053
-0.021
-0.008
-0.004
0.
0.002
0.
-0.002
-0.014
-0.044
-0.097
0.041
15.952
1030.140
5.913
0.362
-0.115
-0.142
-0.098
-0.060
-0.038
-0.021
-0.011
-0.007
-0.007
-0.018
-0.049
-0.097
-0.187
-0.325
-0.507
-0.560
12.296
211.342
28.592
5.404
5.141
1.425
28.800
42.630
2.593
5.976
411.108
842.134
37419.246
12557.894
64.964
152.324
217.855
31.373
1.388
-0.407
-0.329
-0.177
-0.089
-0.044
-0.017
-0.005
-0.001
0.
0.001
-0.002
-0.009
-0.025
-0.064
-0.140
0.355
35.096
1109.750
571.365
31.576
2.950
-0.124
-0.147
-0.104
-0.067
-0.040
-0.023
-0.012
-0.009
-0.024
-0.054
-0.112
-0.216
-0.362
-0.482
0.711
738.149
100263.609
2500.137
975.091
4067.209
98.702
9.140
-0.180
-0.775
-0.725
1.001
18.606
3217.623
100328.727
801.577
1194.385
30783.400
5632.923
33.905
0.180
-0.326
-0.177
-0.080
-0.039
-0.015
-0.002
0.
0.
-0.001
-0.007
-0.015
-0.038
-0.084
-0.155
0.312
101.178
48427.598
13994.085
914.251
33.260
0.121
-0.215
-0.160
-0.116
-0.080
-0.041
-0.019
-0.015
-0.028
-0.060
-0.118
-0.235
-0.394
-0.344
14.560
733.465
121354.641
88042.711
104988.688
101280.641
100662.234
1227.926
2.783
-0.513
0.043
-0.585
0.057
106.807
1966.093
53.962
282.393
100840.977
100429.383
180.703
0.470
-0.323
-0.180
-0.077
-0.034
-0.009
-0.002
0.
-0.002
-0.005
-0.014
-0.031
-0.072
-0.121
-0.191
-0.120
12.468
478.507
340.665
289.137
16.826
-0.116
-0.300
-0.225
-0.168
-0.127
-0.077
-0.033
-0.023
-0.035
-0.063
-0.121
-0.244
-0.434
0.605
285.739
100229.000
104905.484
120706.305
101679.016
12252.980
100084.258
4054.805
6.049
2.650
11.996
3.111
-0.823
-0.731
0.463
-0.016
57.089
44800.246
101682.336
874.905
4.103
-0.295
-0.169
-0.072
-0.027
-0.009
-0.002
0.
-0.005
-0.010
-0.028
-0.064
-0.114
-0.170
-0.245
-0.332
-0.147
1.672
3.223
3.951
0.219
-0.499
-0.431
-0.287
-0.207
-0.169
-0.120
-0.055
-0.029
-0.036
-0.064
-0.123
-0.254
-0.441
0.282
137.019
21811.115
10270.671
802.495
4962.488
65.611
444.485
53.589
17.539
4.928
23.766
571.361
4.601
-1.243
-1.509
6.029
108.515
7994.190
200039.359
80705.375
25.964
-0.214
-0.149
-0.060
-0.026
-0.009
-0.002
0.
-0.007
-0.017
-0.047
-0.102
-0.153
-0.034
-0.017
-0.254
-0.484
-0.614
-0.532
-0.381
-0.432
-0.514
-0.516
-0.373
-0.245
-0.193
-0.147
-0.079
-0.038
-0.038
-0.064
-0.132
-0.244
-0.380
0.003
84.587
104874.727
104884.703
87.167
242.894
103.649
60.778
173.349
81.927
39.086
10.616
207.467
3.663
9.439
12.800
8031.495
101050.078
69.631
1005.724
870.617
5.419
-0.209
-0.120
-0.049
-0.020
-0.006
-0.001
0.
-0.008
-0.024
-0.066
-0.134
-0.147
1.030
6.121
19.233
4.386
1.174
1.638
21.597
44.691
9.847
0.348
-0.426
-0.154
-0.153
-0.146
-0.091
-0.046
-0.038
-0.063
-0.138
-0.231
-0.113
2.514
39.389
503.911
866.279
2151.375
100248.516
5404.094
100387.953
90402.516
728.715
256.957
1538.075
5833.739
35.306
334.532
2017.138
48031.063
100440.953
195.423
7.501
1.535
-0.198
-0.182
-0.089
-0.038
-0.016
-0.005
-0.001
0.
-0.011
-0.031
-0.080
-0.162
-0.120
3.533
147.740
2843.772
179.666
186.932
182.433
10319.993
85482.617
444.471
9.697
-0.387
-0.214
-0.160
-0.140
-0.090
-0.047
-0.036
-0.058
-0.131
-0.209
0.259
20.287
1570.176
1815.785
6456.099
101723.531
102024.766
101768.367
117028.516
55264.066
669.825
71.413
101446.898
101130.891
179.482
4555.675
102896.172
100461.180
1349.530
39.356
1.242
-0.337
-0.240
-0.128
-0.061
-0.025
-0.011
-0.001
0.
0.
-0.011
-0.031
-0.078
-0.171
-0.193
2.363
179.900
4163.093
553.682
100283.914
106160.883
75809.125
104522.609
2816.570
21.543
-0.402
-0.426
-0.229
-0.129
-0.076
-0.041
-0.028
-0.049
-0.112
-0.186
0.030
11.760
648.952
653.020
2293.238
102118.500
241.718
6415.329
562.860
137.973
27.962
11.086
465.126
682.063
236.886
1294.835
1704.133
5327.352
51.335
1.260
-0.258
-0.270
-0.161
-0.079
-0.039
-0.015
-0.007
-0.001
0.
0.
-0.010
-0.027
-0.066
-0.154
-0.239
0.050
24.408
1859.303
101408.039
180706.094
116982.375
59520.906
529.545
253.031
8.509
-0.980
-0.804
-0.249
-0.112
-0.057
-0.033
-0.024
-0.037
-0.086
-0.152
-0.191
0.427
6.881
6.727
1.616
13.005
1.546
6.806
2.786
0.905
-0.138
-0.069
5.679
16.131
31.386
5878.891
121.671
5.286
0.330
-0.336
-0.277
-0.181
-0.094
-0.048
-0.023
-0.011
-0.003
0.
0.
0.
-0.008
-0.019
-0.052
-0.119
-0.224
-0.264
4.452
322.146
100835.484
75271.156
336.148
62.044
2389.653
588.107
1.802
1.377
-0.569
-0.230
-0.091
-0.043
-0.025
-0.021
-0.028
-0.060
-0.110
-0.163
-0.204
-0.221
-0.283
-0.556
-0.654
-0.471
-0.428
-0.379
-0.376
-0.419
-0.366
1.943
8.277
2.171
3.541
-0.681
-0.828
-0.365
-0.257
-0.172
-0.100
-0.053
-0.029
-0.014
-0.005
0.
0.
0.
0.
-0.006
-0.014
-0.033
-0.083
-0.160
-0.275
-0.165
12.513
12408.600
107794.906
19572.684
272.425
56340.055
727.772
3.971
3.722
-0.026
-0.151
-0.078
-0.033
-0.014
-0.013
-0.022
-0.039
-0.064
-0.102
-0.141
-0.167
-0.185
-0.211
-0.226
-0.248
-0.246
-0.230
-0.234
-0.269
-0.305
-0.072
0.413
-0.146
-0.739
-0.746
-0.355
-0.208
-0.141
-0.093
-0.055
-0.032
-0.014
-0.006
-0.001
0.
0.
0.
0.
-0.002
-0.009
-0.020
-0.054
-0.109
-0.211
-0.331
0.571
100.314
5360.441
40924.891
11699.126
101461.195
3178.950
4.117
2.062
-0.038
-0.119
-0.061
-0.022
-0.008
-0.008
-0.017
-0.025
-0.039
-0.054
-0.069
-0.086
-0.096
-0.104
-0.111
-0.115
-0.121
-0.118
-0.123
-0.158
-0.211
-0.240
-0.260
-0.284
-0.292
-0.256
-0.175
-0.114
-0.077
-0.053
-0.031
-0.015
-0.003
-0.001
0.
0.
0.
0.
0.
0.
-0.003
-0.014
-0.033
-0.074
-0.146
-0.284
-0.384
4.868
2628.846
100332.883
54775.066
1844.747
26.515
-0.056
-0.176
-0.162
-0.094
-0.039
-0.011
-0.005
-0.004
-0.012
-0.018
-0.024
-0.031
-0.040
-0.045
-0.052
-0.065
-0.071
-0.075
-0.079
-0.077
-0.080
-0.102
-0.145
-0.183
-0.208
-0.214
-0.196
-0.160
-0.107
-0.069
-0.047
-0.030
-0.014
-0.004
-0.001
0.
0.
0.
0.
0.
0.
0.
0.
-0.006
-0.023
-0.051
-0.106
-0.208
-0.328
0.419
67.864
1355.690
272.385
31.048
0.265
-0.361
-0.212
-0.124
-0.063
-0.021
-0.005
-0.003
-0.003
-0.005
-0.011
-0.015
-0.017
-0.024
-0.030
-0.036
-0.049
-0.064
-0.073
-0.071
-0.065
-0.060
-0.067
-0.086
-0.115
-0.133
-0.140
-0.126
-0.096
-0.062
-0.042
-0.028
-0.012
-0.003
-0.003
0.
0.
0.
0.
0.
0.
0.
0.
0.
-0.002
-0.016
-0.037
-0.076
-0.145
-0.242
-0.307
0.335
3.009
2.222
0.036
-0.394
-0.250
-0.134
-0.070
-0.033
-0.012
-0.003
0.000
-0.001
-0.003
-0.007
-0.009
-0.010
-0.015
-0.018
-0.028
-0.042
-0.061
-0.065
-0.070
-0.061
-0.047
-0.042
-0.046
-0.056
-0.069
-0.070
-0.062
-0.046
-0.032
-0.020
-0.010
-0.004
-0.002
-0.001
0.
0.
0.
0.
0.
0.
0.
0.
0.
-0.002
-0.009
-0.029
-0.054
-0.098
-0.169
-0.250
-0.307
-0.331
-0.321
-0.292
-0.230
-0.139
-0.079
-0.043
-0.020
-0.008
-0.001
0.
0.
-0.003
-0.004
-0.004
-0.008
-0.011
-0.015
-0.023
-0.040
-0.057
-0.067
-0.067
-0.060
-0.041
-0.031
-0.027
-0.025
-0.029
-0.028
-0.026
-0.022
-0.014
-0.008
-0.004
-0.002
-0.001
0.
0.
0.
0.
0.
0.
0.
0.
0.
-0.001
-0.002
-0.006
-0.019
-0.037
-0.066
-0.105
-0.160
-0.217
-0.248
-0.240
-0.195
-0.134
-0.082
-0.050
-0.026
-0.010
-0.002
0.
0.
0.
0.
0.
-0.003
-0.003
-0.006
-0.010
-0.018
-0.031
-0.050
-0.062
-0.063
-0.049
-0.033
-0.020
-0.016
-0.013
-0.014
-0.013
-0.012
-0.007
-0.007
-0.004
-0.001
0.000
0.
0.
0.
0.
0.
0.
0.
0.
0.
0.
0.
-0.001
-0.004
-0.012
-0.026
-0.043
-0.068
-0.094
-0.122
-0.142
-0.140
-0.119
-0.082
-0.054
-0.033
-0.016
-0.005
-0.001
0.
0.
0.
0.
0.
0.
0.
-0.002
-0.006
-0.011
-0.021
-0.032
-0.041
-0.042
-0.033
-0.022
-0.013
-0.006
-0.005
-0.003
-0.003
-0.003
-0.002
-0.002
0.
0.000
0.
0.
0.
0.
0.
0.
0.
0.
0.
0.
0.
0.
-0.001
-0.002
-0.005
-0.015
-0.028
-0.043
-0.053
-0.072
-0.080
-0.082
-0.068
-0.049
-0.032
-0.021
-0.004
-0.001
0.
0.
0.
0.
0.
0.
0.
0.
-0.002
-0.004
-0.007
-0.012
-0.018
-0.022
-0.022
-0.019
-0.012
-0.008
-0.003
-0.002
-0.001
-0.001
0.
0.
0.
0.
0.
0.
0.
0.
0.
0.
0.
0.
0.
0.
0.
0.
0.
-0.001
-0.001
-0.003
-0.009
-0.015
-0.027
-0.032
-0.042
-0.046
-0.045
-0.038
-0.027
-0.018
-0.006
-0.001
-0.001
0.
0.
0.
0.
0.
0.
0.
0.
0.
-0.002
-0.003
-0.007
-0.009
-0.011
-0.011
-0.009
-0.006
-0.004
-0.002
0.000
0.
0.
0.
0.
0.
0.
0.
0.
0.
0.
0.
0.
0.
0.
0.
0.
0.
0.
0.
0.
-0.001
-0.001
-0.002
-0.009
-0.012
-0.018
-0.022
-0.024
-0.023
-0.018
-0.011
-0.007
-0.003
-0.001
0.
0.
0.
0.
0.
0.
0.
0.
0.
0.
0.
-0.002
-0.003
-0.003
-0.004
-0.004
-0.004
-0.003
-0.002
0.
0.
0.
0.
0.
0.
0.
0.
0.
0.
0.
0.
0.
0.
0.
0.
0.
0.
0.
0.
0.
0.
0.
-0.001
-0.001
-0.002
-0.006
-0.007
-0.009
-0.010
-0.009
-0.008
-0.007
-0.002
-0.001
-0.001
0.
0.
0.
0.
0.
0.
0.
0.
0.
0.
0.
0.
-0.001
-0.002
-0.002
-0.002
-0.002
-0.001
0.
0.
0.
0.
0.
0.
0.
0.
0.
0.
0.
0.
0.
0.
0.
0.
0.
0.
0.
0.
0.
0.
0.
0.
0.
0.
-0.001
-0.001
-0.002
-0.004
-0.004
-0.003
-0.001
-0.001
-0.001
0.
0.
0.
0.
0.
0.
0.
0.
0.
0.
0.
0.
0.
0.
0.
0.
0.
0.
0.
0.
0.
0.
0.
0.
0.
0.
0.
0.
0.
0.
0.
0.
0.
0.
0.
0.
0.
0.
0.
0.
0.
0.
0.
0.
0.
0.
0.
0.
0.
0.
-0.001
-0.001
-0.001
0.
0.
0.
0.
0.
0.
0.
0.
0.
0.
0.
0.
0.
0.
0.
0.
0.
0.
0.
0.
0.
0.
0.
0.
0.
0.
0.
0.
0.
0.
0.
0.
0.
0.
0.
0.
0.
0.
0.
0.
0.
0.
0.
0.
0.
0.
0.
0.
0.
0.
0.
0.
0.
0.
0.
0.
0.
0.
0.
0.
0.
0.
0.
0.
0.
0.
0.
0.
0.
0.
0.
0.
0.
0.
0.
0.
0.
0.
0.
0.
0.
0.
0.
0.
0.
0.
0.
0.
0.
0.
0.
0.
0.
0.
0.
0.
0.
0.
0.
0.
0.
0.
0.
0.
0.
0.
0.
0.
0.
0.
0.
0.
0.
0.
0.
0.
0.
0.
0.
0.
0.
0.
0.
0.
0.
0.
0.
0.
0.
0.
0.
0.
0.
0.
0.
0.
0.
0.
0.
0.
0.
0.
0.
0.
0.
0.
0.
0.
0.
0.
0.
0.
0.
0.
0.
0.
0.
0.
0.
0.
0.
0.
0.
0.
0.
0.
0.
0.
0.
0.
0.
0.
0.
0.
0.
0.
0.
0.
0.
0.
0.
0.
0.
0.
0.
0.
0.
0.
0.
0.
0.
0.
0.
0.
0.
0.
0.
0.
0.
0.
0.
0.
0.
0.
0.
0.
0.
0.
0.
0.
0.
0.
0.
0.
0.
0.
0.
0.
0.
0.
0.
0.
0.
0.
0.
0.
0.
0.
0.
0.
0.
0.
0.
0.
0.
0.
0.
0.
0.
0.
0.
0.
0.
0.
0.
0.
0.
0.
0.
0.
0.
0.
0.
0.
0.
0.
0.
0.
0.
0.
0.
0.
0.
0.
0.
0.
0.
0.
0.
0.
0.
0.
0.
0.
0.
0.
0.
0.
0.
0.
0.
0.
0.
0.
0.
0.
0.
0.
0.
0.
0.
0.
0.
0.
0.
0.
0.
0.
0.
0.
0.
0.
0.
0.
0.
0.
0.
0.
0.
0.
0.
0.
0.
0.
0.
0.
0.
0.
0.
0.
0.
0.
0.
0.
0.
0.
0.
0.
0.
0.
0.
0.
0.
0.
0.
0.
0.
0.
0.
0.
0.
0.
0.
0.
0.
0.
0.
0.
0.
0.
0.
0.
0.
0.
0.
0.
0.
0.
0.
0.
0.
0.
0.
0.
0.
0.
0.
0.
0.
0.
0.
0.
0.
0.
0.
0.
0.
0.
0.
0.
0.
0.
0.
0.
0.
0.
0.
0.
0.
0.
0.
0.
0.
0.
0.
0.
0.
0.
0.
0.
0.
0.
0.
0.
0.
0.
0.
0.
0.
0.
0.
0.
0.
0.
0.
0.
0.
0.
0.
0.
0.
0.
0.
0.
0.
0.
0.
0.
0.
0.
0.
0.
0.
0.
0.
0.
0.
0.
0.
0.
0.
0.
0.
0.
0.
0.
0.
0.
0.
0.
0.
0.
0.
0.
0.
0.
0.
0.
0.
0.
0.
0.
0.
0.
0.
0.
0.
0.
0.
0.
0.
0.
0.
0.
0.
0.
0.
0.
0.
0.
0.
0.
0.
0.
0.
0.
0.
0.
0.
0.
0.
0.
0.
0.
0.
0.
0.
0.
0.
0.
0.
0.
0.
0.
0.
0.
0.
0.
0.
0.
0.
0.
0.
0.
0.
0.
0.
0.
0.
0.
0.
0.
0.
0.
0.
0.
0.
0.
0.
0.
0.
0.
0.
0.
0.
0.
0.
0.
0.
0.
0.
0.
0.
0.
0.
0.
0.
0.
0.
0.
0.
0.
0.
0.
0.
0.
0.
0.
0.
0.
0.
0.
0.
0.
0.
0.
0.
0.
0.
0.
0.
0.
0.
0.
0.
0.
0.
0.
0.
0.
0.
0.
0.
0.
0.
0.
0.
0.
0.
0.
0.
0.
0.
0.
0.
0.
0.
0.
0.
0.
0.
0.
0.
0.
0.
0.
0.
0.
0.
0.
0.
0.
0.
0.
0.
0.
0.
0.
0.
0.
0.
0.
0.
0.
0.
0.
0.
0.
0.
0.
0.
0.
0.
0.
0.
0.
0.
0.
0.
0.
0.
0.
0.
0.
0.
0.
0.
0.
0.
0.
0.
0.
0.
0.
0.
0.
0.
0.
0.
0.
0.
0.
0.
0.
0.
0.
0.
0.
0.
0.
0.
0.
0.
0.
0.
0.
0.
0.
0.
0.
0.
0.
0.
0.
0.
0.
0.
0.
0.
0.
0.
0.
0.
0.
0.
0.
0.
0.
0.
0.
0.
0.
0.
0.
0.
0.
0.
0.
0.
0.
0.
0.
0.
0.
0.
0.
0.
0.
0.
0.
0.
0.
0.
0.
0.
0.
0.
0.
0.
0.
0.
0.
0.
0.
0.
0.
0.
0.
0.
0.
0.
0.
0.
0.
0.
0.
0.
0.
0.
0.
0.
0.
0.
0.
0.
0.
0.
0.
0.
0.
0.
0.
0.
0.
0.
0.
0.
0.
0.
0.
0.
0.
0.
0.
0.
0.
0.
0.
0.
0.
0.
0.
0.
0.
0.
0.
0.
0.
0.
0.
0.
0.
0.
0.
0.
0.
0.
0.
0.
0.
0.
0.
0.
0.
0.
0.
0.
0.
0.
0.
0.
0.
0.
0.
0.
0.
0.
0.
0.
0.
0.
0.
0.
0.
0.
0.
0.
0.
0.
0.
0.
0.
0.
0.
0.
0.
0.
0.
0.
0.
0.
0.
0.
0.
0.
0.
0.
0.
0.
0.
0.
0.
0.
0.
0.
0.
0.
0.
0.
0.
0.
0.
0.
0.
0.
0.
0.
0.
0.
0.
0.
0.
0.
0.
0.
0.
0.
0.
0.
0.
0.
0.
0.
0.
0.
0.
0.
0.
0.
0.
0.
0.
0.
0.
0.
0.
0.
0.
0.
0.
0.
0.
0.
0.
0.
0.
0.
0.
0.
0.
0.
0.
0.
0.
0.
0.
0.
0.
0.
0.
0.
0.
0.
0.
0.
0.
0.
0.
0.
0.
0.
0.
0.
0.
0.
0.
0.
0.
0.
0.
0.
0.
0.
0.
0.
0.
0.
0.
0.
0.
0.
0.
0.
0.
0.
0.
0.
0.
0.
0.
0.
0.
0.
0.
0.
0.
0.
0.
0.
0.
0.
0.
0.
0.
0.
0.
0.
0.
0.
0.
0.
0.
0.
0.
0.
0.
0.
0.
0.
0.
0.
0.
0.
0.
0.
0.
0.
0.
0.
0.
0.
0.
0.
0.
0.
0.
0.
0.
0.
0.
0.
0.
0.
0.
0.
0.
0.
0.
0.
0.
0.
0.
0.
0.
0.
0.
0.
0.
0.
0.
0.
0.
0.
0.
0.
0.
0.
0.
0.
0.
0.
0.
0.
0.
0.
0.
0.
0.
0.
0.
0.
0.
0.
0.
0.
0.
0.
0.
0.
0.
0.
0.
0.
0.
0.
0.001
0.001
0.001
0.000
0.
0.
0.
0.
0.
0.
0.
0.
0.
0.
0.
0.
0.
0.
0.
0.
0.
0.
0.
0.
0.
0.
0.
0.
0.
0.
0.
0.
0.
0.
0.
0.
0.
0.
0.
0.
0.
0.
0.
0.
0.
0.
0.
0.
0.
0.
0.
0.
0.001
0.000
0.000
0.000
0.000
0.000
0.
0.001
0.001
0.
0.
0.
0.
0.
0.
0.
0.
0.
0.
0.
0.
0.
0.
0.
0.
0.
0.
0.
0.
0.
0.
0.
0.
0.
0.
0.
0.
0.
0.
0.
0.
0.
0.
0.
0.
0.
0.
0.
0.
0.
0.
0.
0.
0.001
0.000
0.000
0.000
0.000
0.000
0.000
0.000
0.001
0.001
0.001
0.001
0.
0.
0.
0.
0.
0.
0.
0.
0.
0.
0.
0.
0.
0.
0.
0.
0.
0.
0.
0.
0.
0.
0.
0.
0.
0.
0.
0.
0.
0.
0.
0.
0.
0.
0.
0.
0.
0.
0.
0.
0.
0.
0.001
0.000
0.000
-0.002
-0.002
-0.005
-0.006
-0.004
-0.002
-0.001
-0.001
0.000
0.001
0.001
0.
0.
0.
0.
0.
0.
0.
0.
0.
0.
0.
0.
0.
0.
0.
0.
0.
0.
0.
0.
0.
0.
0.
0.
0.
0.
0.
0.
0.
0.
0.
0.
0.
0.
0.
0.
0.
0.
0.
0.
0.001
0.
-0.002
-0.004
-0.007
-0.012
-0.014
-0.018
-0.020
-0.016
-0.011
-0.004
-0.001
0.
0.000
0.001
0.
0.
0.
0.
0.
0.
0.
0.
0.
0.
0.
0.
0.
0.
0.
0.
0.
0.
0.
0.
0.
0.
0.
0.
0.
0.
0.
0.
0.
0.
0.
0.
0.
0.
-0.001
-0.002
-0.002
-0.004
-0.004
-0.005
-0.006
-0.010
-0.014
-0.022
-0.033
-0.047
-0.059
-0.093
-0.089
-0.042
-0.016
-0.005
-0.001
0.000
0.001
0.001
0.
0.
0.
0.
0.
0.
0.
0.
0.
0.
0.
0.
0.
0.
0.
0.
0.
0.
0.
0.
0.
0.
0.
0.
0.
0.
0.
0.
0.
0.
0.
-0.002
-0.003
-0.003
-0.008
-0.010
-0.012
-0.016
-0.022
-0.025
-0.031
-0.040
-0.063
-0.124
-0.147
-0.075
-0.271
-0.553
-0.215
-0.050
-0.018
-0.005
-0.001
0.000
0.001
0.000
0.
0.
0.
0.
0.
0.
0.
0.
0.
0.
0.
0.
0.
0.
0.
0.
0.
0.
0.
0.
0.
0.
0.
0.
0.
0.
0.
0.
0.
-0.002
-0.004
-0.008
-0.014
-0.020
-0.028
-0.033
-0.041
-0.050
-0.058
-0.069
-0.090
-0.179
-0.599
0.183
8.407
16.345
0.625
-0.501
-0.147
-0.049
-0.014
-0.005
0.000
0.001
0.001
0.
0.
0.
0.
0.
0.
0.
0.
0.
0.
0.
0.
0.
0.
0.
0.
0.
0.
0.
0.
0.
0.
0.
0.
0.
0.
0.
0.
-0.002
-0.004
-0.010
-0.022
-0.038
-0.059
-0.074
-0.080
-0.092
-0.104
-0.119
-0.139
-0.173
-0.348
-0.693
163.702
778.268
658.586
7.661
-0.180
-0.445
-0.125
-0.031
-0.009
-0.003
0.001
0.001
0.
0.
0.
0.
0.
0.
0.
0.
0.
0.
0.
0.
0.
0.
0.
0.
0.
0.
0.
0.
0.
0.
0.
0.
0.
0.
0.
-0.001
-0.003
-0.010
-0.024
-0.053
-0.094
-0.123
-0.151
-0.190
-0.211
-0.234
-0.263
-0.294
-0.308
-0.021
4.731
16.331
333.785
426.285
25.981
2.964
-0.224
-0.167
-0.054
-0.018
-0.005
-0.001
0.001
0.
0.
-0.002
-0.002
0.
0.
0.
0.
0.
0.
0.
0.
0.
0.
0.
0.
0.
0.
0.
0.
0.
0.
0.
0.
0.
0.
0.
-0.002
-0.005
-0.017
-0.047
-0.097
-0.080
0.683
0.668
-0.169
-0.310
-0.353
-0.413
-0.450
-0.429
4.305
229.062
386.877
92.413
241.770
49.088
8.606
-0.030
-0.177
-0.094
-0.037
-0.013
-0.004
-0.002
-0.002
-0.003
-0.003
-0.003
-0.003
-0.003
-0.002
0.
0.
0.
0.
0.
0.
0.
0.
0.
0.
0.
0.
0.
0.
0.
0.
0.
0.
0.
0.000
-0.003
-0.009
-0.027
-0.075
-0.114
3.733
254.763
231.716
14.741
10.931
12.359
2.062
5.160
1.636
10.431
299.263
525.933
80.491
19.463
5.029
2.730
1.545
-0.099
-0.140
-0.072
-0.026
-0.015
-0.009
-0.008
-0.010
-0.010
-0.010
-0.009
-0.007
-0.005
-0.003
0.
0.
0.
0.
0.
0.
0.
0.
0.
0.
0.
0.
0.
0.
0.
0.
0.
0.
0.000
-0.003
-0.011
-0.032
-0.096
-0.080
22.609
14725.164
107962.031
2251.389
7095.462
12525.227
159.349
1265.325
165.811
254.208
457.682
100.476
5.773
1.971
38.568
1001.631
1633.621
9.793
-0.155
-0.114
-0.059
-0.032
-0.023
-0.023
-0.025
-0.026
-0.025
-0.022
-0.017
-0.013
-0.007
-0.004
0.
0.
0.
0.
0.
0.
0.
0.
0.
0.
0.
0.
0.
0.
0.
0.
0.
0.000
-0.003
-0.011
-0.032
-0.097
-0.129
8.304
3895.811
100678.164
107816.438
125460.227
105855.930
102613.500
100478.984
85047.164
101985.820
104877.547
1577.841
9.917
14.483
2433.865
108492.500
100062.742
67.598
-0.145
-0.170
-0.103
-0.069
-0.053
-0.049
-0.059
-0.063
-0.063
-0.053
-0.040
-0.027
-0.017
-0.007
-0.004
0.
0.
0.
0.
0.
0.
0.
0.
0.
0.
0.
0.
0.
0.
0.
0.
0.000
-0.003
-0.009
-0.028
-0.081
-0.152
0.587
50.163
845.410
100072.484
11014.316
55154.148
100393.844
29544.318
101113.695
45178.914
45889.270
469.710
11.178
124.461
5935.855
4045.177
770.849
6.733
-0.347
-0.255
-0.174
-0.131
-0.110
-0.106
-0.103
-0.093
-0.082
-0.096
-0.080
-0.054
-0.030
-0.017
-0.008
-0.003
0.
0.
0.
0.
0.
0.
0.
0.
0.
0.
0.
0.
0.
0.
0.
0.
-0.002
-0.007
-0.020
-0.056
-0.134
-0.204
0.164
6.447
67.132
31.559
164.898
605.888
52.378
299.612
177.000
3466.714
100187.289
249.027
507.715
112537.805
46017.070
109.038
-0.034
-0.506
-0.345
-0.250
-0.204
-0.192
-0.185
0.152
4.930
7.409
0.736
-0.115
-0.100
-0.054
-0.028
-0.014
-0.006
0.
0.
0.
0.
0.
0.
0.
0.
0.
0.
0.
0.
0.
0.
0.
0.
-0.002
-0.004
-0.011
-0.033
-0.087
-0.186
-0.307
-0.418
-0.222
0.235
1.394
0.619
-0.553
0.518
4.279
308.608
7926.540
173.101
223.980
18200.826
49309.133
108.406
-0.179
-0.298
-0.086
0.821
0.588
-0.217
-0.219
12.448
2193.012
7024.558
56.066
0.242
-0.156
-0.094
-0.044
-0.021
-0.010
0.
0.
0.
0.
0.
0.
0.
0.
0.
0.
0.
0.
0.
0.
0.
0.
0.
-0.001
-0.007
-0.021
-0.058
-0.129
-0.253
-0.393
0.091
1.651
2.753
0.837
0.768
-0.573
-0.868
3.053
17.448
785.592
100554.758
100814.117
73151.500
591.834
1.719
4.983
5.773
51.559
30.960
0.976
-0.190
62.767
100017.398
100556.242
671.657
4.887
-0.210
-0.157
-0.069
-0.030
-0.014
0.
0.
0.
0.
0.
0.
0.
0.
0.
0.
0.
0.
0.
0.
0.
0.
0.
0.001
-0.004
-0.015
-0.044
-0.103
-0.206
-0.369
-0.369
0.212
1.871
5.905
11.497
1.296
0.853
123.309
3727.875
8192.956
28695.740
3693.795
100648.172
8814.680
8.153
10.695
12.329
198.342
106.843
3.337
-0.229
12.066
1706.260
103801.742
95699.141
43.499
-0.093
-0.222
-0.112
-0.044
-0.018
0.
0.
0.
0.
0.
0.
0.
0.
0.
0.
0.
0.
0.
0.
0.
0.
0.
0.
0.000
-0.012
-0.036
-0.085
-0.193
-0.338
-0.246
14.709
185.348
53.442
11.876
32.627
113.435
1304.306
100650.875
86965.172
100139.258
260.178
411.316
100187.031
4995.778
286.489
20.688
14.961
29.983
72.192
7.502
18.037
267.875
35024.711
15542.770
128.399
3.024
-0.248
-0.158
-0.061
-0.023
0.
0.
0.
0.
0.
0.
0.
0.
0.
0.001
0.
0.
0.
0.
0.
0.
0.
0.
-0.001
-0.007
-0.030
-0.077
-0.181
-0.272
2.237
97.534
2874.678
342.349
19.149
1031.695
9935.955
100152.180
100358.117
341.705
541.471
566.105
24.310
7143.165
100915.516
7175.368
319.711
16.049
228.784
1703.601
64.112
1382.677
100643.867
826.901
101624.297
42438.711
110.911
0.073
-0.182
-0.077
-0.027
0.
0.
0.
0.
0.
0.001
0.001
0.000
0.001
0.001
0.001
0.002
0.001
0.
0.
0.
0.
0.
-0.002
-0.006
-0.026
-0.072
-0.157
0.407
231.531
43647.563
3364.635
94.521
47.847
5114.671
3148.714
7775.130
7024.357
31.434
161.265
2164.253
63.937
435.295
17779.061
992.689
1153.365
35.943
45.759
202.554
55.518
53.697
2401.177
141.591
17439.637
101575.625
161.860
0.041
-0.235
-0.086
-0.028
0.
0.
0.
0.
0.001
0.001
0.002
0.002
0.002
0.001
0.000
0.002
-0.001
-0.001
0.001
0.
0.
0.
-0.002
-0.006
-0.020
-0.064
-0.137
1.093
1359.041
100284.336
4324.880
44.094
245.812
100002.891
100008.203
57.323
9.865
0.340
5.908
19.806
1733.396
63216.316
100710.953
1514.969
22.662
6.568
10.346
11.860
15.983
1.774
0.000
3.881
41.526
58.013
4.175
-0.601
-0.406
-0.085
-0.026
0.
0.
0.
0.002
0.001
0.002
0.000
0.000
-0.003
-0.004
-0.006
-0.006
-0.005
-0.007
-0.006
-0.003
-0.002
-0.002
0.
-0.007
-0.018
-0.048
-0.121
-0.043
18.046
294.272
37.789
1.937
22.422
1326.854
554.873
6.297
-0.730
18.510
556.419
193.206
1234.244
101668.352
86723.266
3216.911
36.727
482.742
12534.925
410.663
2.293
-0.642
-0.683
-0.419
0.191
-0.040
-0.638
-0.817
-0.309
-0.066
-0.020
0.
0.
0.002
0.001
0.002
0.
-0.003
-0.007
-0.014
-0.020
-0.019
-0.019
-0.019
-0.017
-0.015
-0.010
-0.006
-0.003
-0.002
-0.006
-0.014
-0.039
-0.094
-0.177
-0.189
0.034
-0.345
-0.635
1.624
13.089
18.476
20.110
2.261
206.447
100265.539
9580.233
1197.762
17000.512
358.730
407.970
485.039
6219.929
100411.758
10303.547
7.411
-0.752
-0.681
-0.545
-0.414
-0.382
-0.461
-0.336
-0.117
-0.037
-0.014
0.
0.
0.001
0.002
0.000
-0.004
-0.014
-0.032
-0.065
-0.087
-0.068
-0.051
-0.039
-0.031
-0.023
-0.019
-0.011
-0.008
-0.003
-0.006
-0.009
-0.028
-0.066
-0.136
-0.242
-0.376
-0.563
-0.624
4.144
98.938
3930.339
34995.773
151.114
121.366
42221.973
18168.566
138.315
385.299
42.042
919.718
106663.805
42455.551
104940.641
809.374
5.821
-0.754
-0.664
-0.486
-0.355
-0.257
-0.183
-0.113
-0.049
-0.020
-0.009
0.
0.001
0.002
0.000
-0.002
-0.014
-0.037
-0.099
-0.354
-0.407
-0.319
-0.128
-0.089
-0.061
-0.044
-0.033
-0.022
-0.014
-0.004
-0.003
-0.012
-0.024
-0.053
-0.114
-0.202
-0.348
-0.538
-0.657
3.555
297.810
89293.859
100168.094
758.498
54.192
15777.976
44696.152
107.218
3.297
20.999
74.850
15423.477
11531.937
52217.316
48907.031
38.263
-0.385
-0.594
-0.470
-0.321
-0.194
-0.115
-0.063
-0.029
-0.012
-0.005
0.
0.002
0.000
-0.001
-0.009
-0.032
-0.075
-0.060
5.892
319.878
1.133
-0.172
-0.158
-0.118
-0.080
-0.055
-0.041
-0.023
-0.011
-0.007
-0.010
-0.021
-0.051
-0.113
-0.207
-0.335
-0.423
-0.405
5.679
189.031
459.320
1143.551
31.618
71.955
100006.461
100005.375
283.743
1.953
56.024
211.528
5870.726
2058.980
382.910
730.094
13.215
6.070
0.535
-0.406
-0.310
-0.178
-0.091
-0.048
-0.018
-0.006
0.
0.
0.001
0.
-0.002
-0.015
-0.063
-0.267
2.044
1853.404
112297.453
125.565
1.989
0.072
-0.176
-0.132
-0.090
-0.064
-0.041
-0.022
-0.012
-0.014
-0.024
-0.062
-0.129
-0.210
-0.183
2.566
6.165
8.773
795.082
817.005
14.206
75.336
14.985
353.108
647.068
14.285
-0.265
7.696
387.635
102207.219
100546.945
113.280
11474.489
1909.031
1210.593
72.558
4.568
-0.262
-0.180
-0.089
-0.038
-0.013
-0.002
0.002
0.001
0.001
-0.002
-0.008
-0.027
-0.100
-0.442
15.207
7142.545
106510.766
3151.319
616.133
26.025
0.079
-0.199
-0.151
-0.108
-0.071
-0.037
-0.021
-0.018
-0.028
-0.070
-0.139
-0.214
0.207
10.290
27.632
198.716
43179.887
496.095
795.773
3010.745
85.130
2.137
0.658
-0.577
-0.619
-0.299
42.397
4961.240
101863.805
380.483
103702.555
102280.578
20428.035
3295.155
67.822
-0.005
-0.179
-0.086
-0.036
-0.011
-0.001
0.
0.
-0.002
-0.005
-0.014
-0.040
-0.105
-0.399
1.028
345.702
100242.938
138942.125
100084.148
962.213
1.613
-0.289
-0.225
-0.164
-0.120
-0.072
-0.034
-0.025
-0.035
-0.077
-0.139
-0.208
0.099
2.354
5.861
81.315
3337.839
530.527
15202.770
138972.328
563.376
29.977
0.070
9.987
44.813
6.267
0.487
60.240
731.500
32.003
204.994
8702.590
991.814
274.969
15.751
-0.197
-0.183
-0.083
-0.033
-0.009
-0.002
0.
-0.002
-0.004
-0.011
-0.030
-0.059
-0.116
-0.218
-0.107
27.688
2205.008
5497.079
100075.914
289.832
0.826
-0.346
0.320
0.237
-0.156
-0.124
-0.064
-0.036
-0.045
-0.079
-0.145
-0.263
-0.327
-0.303
6.558
101.850
519.724
375.415
745.838
1295.526
637.440
55.420
5.540
480.505
11339.251
244.928
0.456
-0.587
0.235
0.217
2525.263
24572.580
32028.154
158.985
0.841
-0.314
-0.175
-0.072
-0.031
-0.012
-0.002
0.
-0.002
-0.008
-0.022
-0.051
-0.096
-0.162
-0.257
-0.361
0.049
5.620
55.129
91.840
7.575
-0.466
0.189
12.825
9.439
0.158
-0.164
-0.099
-0.050
-0.049
-0.082
-0.159
-0.283
-0.413
-0.125
55.031
8880.944
3236.794
41.903
450.721
27.836
18.767
25.917
127.044
385.169
7026.373
184.078
0.381
1.616
-0.132
2.013
897.798
101210.094
12598.520
125.537
1.243
-0.284
-0.150
-0.061
-0.023
-0.011
-0.002
0.
-0.005
-0.016
-0.035
-0.077
-0.150
-0.221
-0.312
-0.457
-0.562
0.682
24.028
30.956
2.043
0.777
0.410
13.238
13.170
1.258
-0.161
-0.131
-0.063
-0.056
-0.090
-0.166
-0.205
4.056
20.111
178.321
100670.727
100345.398
298.027
100121.945
7154.503
17.127
169.359
6538.360
2075.611
44.894
6.657
46.958
2383.711
143.866
400.939
1584.032
12185.945
4936.264
30.218
0.147
-0.234
-0.122
-0.048
-0.020
-0.007
-0.001
0.
-0.007
-0.022
-0.050
-0.112
-0.197
-0.270
-0.244
-0.079
0.169
12.481
10.557
4.725
111.033
801.134
19.511
7.846
77.706
18.502
0.118
-0.134
-0.074
-0.060
-0.095
-0.170
0.133
36.835
366.995
358.224
18493.621
104542.664
2322.987
200033.375
9774.710
818.085
85744.914
102245.617
100705.031
1271.883
645.720
396.442
108492.344
6660.574
29949.861
200033.500
100573.617
361.488
5.768
-0.248
-0.192
-0.087
-0.036
-0.016
-0.005
-0.001
0.
-0.008
-0.026
-0.064
-0.130
-0.226
-0.276
0.945
4.696
32.126
30193.533
10958.022
144.323
13130.070
105324.258
163.749
5.023
78.321
19.122
0.115
-0.126
-0.075
-0.058
-0.094
-0.171
0.067
30.243
2162.552
101243.547
116892.602
103492.820
101236.773
100438.547
2365.718
2970.272
102221.508
30698.121
8511.419
103657.797
101070.758
950.283
102188.906
102906.563
11783.425
6374.979
4577.061
30.639
0.032
-0.243
-0.135
-0.060
-0.024
-0.012
-0.003
0.
0.
-0.009
-0.028
-0.066
-0.134
-0.243
-0.303
1.195
8.719
115.762
110304.398
73815.961
508.866
100551.281
100750.242
115.524
0.122
1.236
0.409
-0.160
-0.114
-0.062
-0.053
-0.089
-0.161
-0.092
9.401
305.664
60634.230
67749.852
348.732
1369.213
119.477
65.723
799.524
14913.940
241.707
120.680
23036.451
30740.121
59331.391
102623.102
2083.174
321.975
101.434
122.270
3.042
-0.242
-0.176
-0.087
-0.037
-0.016
-0.008
-0.001
0.
0.
-0.009
-0.028
-0.062
-0.122
-0.235
-0.346
0.300
43.493
3739.640
10732.999
9421.251
122.788
48845.504
101131.359
209.218
0.593
-0.747
-0.330
-0.158
-0.088
-0.050
-0.046
-0.073
-0.139
-0.187
0.826
7.536
40.373
37.717
2.892
1.988
0.587
0.784
10.975
37.233
2.891
3.074
275.867
6495.071
1349.008
104486.430
1323.904
1.939
0.800
0.774
-0.191
-0.185
-0.106
-0.051
-0.024
-0.011
-0.003
0.
0.
0.
-0.006
-0.024
-0.053
-0.101
-0.198
-0.321
-0.082
36.231
2632.005
1318.672
626.164
33.764
101136.734
15401.837
194.444
19974.037
2.431
-0.283
-0.132
-0.064
-0.042
-0.043
-0.059
-0.107
-0.166
-0.202
-0.237
-0.392
-0.432
-0.712
-0.791
-0.899
-0.797
-0.479
-0.347
-0.476
1.509
284.257
7032.260
275.063
28.458
1.163
-0.758
-0.377
-0.259
-0.180
-0.116
-0.060
-0.030
-0.015
-0.006
-0.001
0.
0.
0.
-0.002
-0.016
-0.042
-0.079
-0.150
-0.275
-0.397
2.328
151.304
96589.445
121318.516
477.524
100074.445
43.230
2122.814
103504.813
15.762
-0.145
-0.104
-0.048
-0.030
-0.033
-0.045
-0.077
-0.123
-0.183
-0.309
-0.399
-0.327
-0.419
-0.415
-0.678
-0.536
-0.324
-0.300
-0.353
-0.142
7.578
40.436
23.445
2.977
-0.637
-0.411
-0.247
-0.164
-0.108
-0.066
-0.035
-0.017
-0.006
-0.001
0.
0.
0.
0.
0.
-0.007
-0.028
-0.062
-0.117
-0.221
-0.386
-0.168
49.448
39110.473
105462.086
533.823
4099.833
29.635
565.101
946.064
8.043
-0.125
-0.084
-0.036
-0.022
-0.024
-0.035
-0.057
-0.081
-0.108
-0.137
-0.155
-0.161
-0.180
-0.182
-0.205
-0.196
-0.175
-0.187
-0.232
-0.220
0.483
3.098
3.566
0.304
-0.294
-0.241
-0.154
-0.099
-0.065
-0.039
-0.019
-0.008
-0.001
0.
0.
0.
0.
0.
0.
-0.003
-0.013
-0.047
-0.090
-0.177
-0.323
-0.271
8.933
891.684
107433.898
49428.270
431.337
1.289
2.532
3.594
0.073
-0.117
-0.060
-0.020
-0.014
-0.016
-0.025
-0.036
-0.051
-0.067
-0.076
-0.083
-0.098
-0.116
-0.133
-0.141
-0.143
-0.137
-0.136
-0.162
-0.193
-0.066
0.332
0.429
-0.062
-0.204
-0.168
-0.105
-0.067
-0.042
-0.023
-0.009
-0.004
-0.001
0.
0.
0.
0.
0.
0.
-0.002
-0.007
-0.031
-0.073
-0.141
-0.252
0.108
21.462
115.101
6632.604
42062.672
4527.926
-0.275
-0.688
-0.258
-0.149
-0.085
-0.035
-0.014
-0.007
-0.007
-0.014
-0.022
-0.032
-0.041
-0.048
-0.058
-0.073
-0.105
-0.121
-0.121
-0.122
-0.122
-0.116
-0.121
-0.148
-0.174
-0.181
-0.173
-0.165
-0.145
-0.108
-0.068
-0.042
-0.024
-0.009
-0.006
-0.002
0.
0.
0.
0.
0.
0.
0.
-0.002
-0.006
-0.024
-0.056
-0.112
-0.198
-0.220
2.172
8.969
33.598
33.662
1.459
-0.743
-0.403
-0.182
-0.100
-0.050
-0.021
-0.008
-0.005
-0.005
-0.009
-0.013
-0.016
-0.024
-0.030
-0.042
-0.064
-0.096
-0.094
0.089
0.019
-0.116
-0.106
-0.089
-0.094
-0.118
-0.134
-0.125
-0.110
-0.088
-0.060
-0.038
-0.022
-0.015
-0.006
-0.003
-0.002
0.
0.
0.
0.
0.
0.
0.
-0.001
-0.006
-0.017
-0.044
-0.087
-0.157
-0.251
-0.333
-0.253
-0.075
-0.260
-0.409
-0.361
-0.205
-0.110
-0.062
-0.033
-0.011
-0.005
-0.003
-0.004
-0.005
-0.008
-0.009
-0.015
-0.020
-0.031
-0.055
-0.087
-0.087
0.103
0.028
-0.113
-0.103
-0.065
-0.053
-0.052
-0.058
-0.060
-0.055
-0.043
-0.031
-0.019
-0.014
-0.006
-0.003
-0.002
0.
0.
0.
0.
0.
0.
0.
0.
-0.001
-0.006
-0.014
-0.038
-0.068
-0.116
-0.189
-0.278
-0.341
-0.354
-0.310
-0.289
-0.213
-0.131
-0.072
-0.039
-0.019
-0.007
-0.002
0.
0.001
-0.003
-0.004
-0.007
-0.011
-0.014
-0.023
-0.041
-0.075
-0.095
-0.095
-0.109
-0.112
-0.084
-0.049
-0.034
-0.027
-0.024
-0.021
-0.022
-0.017
-0.013
-0.008
-0.005
-0.002
-0.002
0.000
0.
0.
0.
0.
0.
0.
0.
0.
-0.001
-0.004
-0.011
-0.029
-0.049
-0.083
-0.126
-0.181
-0.229
-0.235
-0.218
-0.184
-0.140
-0.087
-0.050
-0.027
-0.008
-0.003
0.
0.
0.
0.
0.
-0.002
-0.004
-0.007
-0.013
-0.025
-0.047
-0.076
-0.094
-0.099
-0.086
-0.058
-0.033
-0.021
-0.011
-0.008
-0.007
-0.007
-0.006
-0.004
-0.003
-0.002
-0.001
0.000
0.
0.
0.
0.
0.
0.
0.
0.
0.
-0.001
-0.003
-0.010
-0.022
-0.037
-0.055
-0.084
-0.110
-0.141
-0.154
-0.142
-0.122
-0.090
-0.056
-0.031
-0.014
-0.004
-0.001
0.
0.
0.
0.
0.
0.
0.
-0.004
-0.007
-0.014
-0.025
-0.039
-0.051
-0.055
-0.046
-0.030
-0.019
-0.009
-0.004
-0.003
-0.002
-0.002
-0.001
0.
0.000
0.
0.
0.
0.
0.
0.
0.
0.
0.
0.
0.
0.
-0.001
-0.001
-0.005
-0.014
-0.025
-0.037
-0.053
-0.065
-0.077
-0.086
-0.085
-0.072
-0.050
-0.030
-0.016
-0.006
-0.001
0.
0.
0.
0.
0.
0.
0.
0.
-0.002
-0.005
-0.007
-0.013
-0.019
-0.024
-0.024
-0.021
-0.015
-0.008
-0.004
-0.002
0.000
0.
0.
0.
0.
0.
0.
0.
0.
0.
0.
0.
0.
0.
0.
0.
0.
0.
0.
-0.001
-0.001
-0.005
-0.012
-0.019
-0.028
-0.037
-0.041
-0.045
-0.042
-0.035
-0.025
-0.016
-0.009
-0.002
-0.001
0.
0.
0.
0.
0.
0.
0.
0.
0.
-0.002
-0.003
-0.006
-0.008
-0.009
-0.010
-0.009
-0.005
-0.003
-0.002
0.
0.
0.
0.
0.
0.
0.
0.
0.
0.
0.
0.
0.
0.
0.
0.
0.
0.
0.
0.
0.
-0.001
-0.003
-0.005
-0.010
-0.014
-0.020
-0.022
-0.022
-0.020
-0.017
-0.013
-0.008
-0.003
-0.001
0.
0.
0.
0.
0.
0.
0.
0.
0.
0.
0.
-0.001
-0.002
-0.003
-0.003
-0.003
-0.003
-0.002
-0.002
0.
0.
0.
0.
0.
0.
0.
0.
0.
0.
0.
0.
0.
0.
0.
0.
0.
0.
0.
0.
0.
0.
0.
-0.001
-0.001
-0.003
-0.005
-0.009
-0.010
-0.011
-0.010
-0.009
-0.006
-0.001
-0.001
0.
0.
0.
0.
0.
0.
0.
0.
0.
0.
0.
0.
0.
0.
0.000
-0.001
-0.001
0.
0.
0.
0.
0.
0.
0.
0.
0.
0.
0.
0.
0.
0.
0.
0.
0.
0.
0.
0.
0.
0.
0.
0.
0.
0.
0.
0.
0.
0.
-0.001
-0.001
-0.001
-0.001
-0.001
-0.001
0.
0.
0.
0.
0.
0.
0.
0.
0.
0.
0.
0.
0.
0.
0.
0.
0.
0.
0.
0.
0.
0.
0.
0.
0.
0.
0.
0.
0.
0.
0.
0.
0.
0.
0.
0.
0.
0.
0.
0.
0.
0.
0.
0.
0.
0.
0.
0.
0.
0.
0.
0.
0.
0.
0.
0.
0.
0.
0.
0.
0.
0.
0.
0.
0.
0.
0.
0.
0.
0.
0.
0.
0.
0.
0.
0.
0.
0.
0.
0.
0.
0.
0.
0.
0.
0.
0.
0.
0.
0.
0.
0.
0.
0.
0.
0.
0.
0.
0.
0.
0.
0.
0.
0.
0.
0.
0.
0.
0.
0.
0.
0.
0.
0.
0.
0.
0.
0.
0.
0.
0.
0.
0.
0.
0.
0.
0.
0.
0.
0.
0.
0.
0.
0.
0.
0.
0.
0.
0.
0.
0.
0.
0.
0.
0.
0.
0.
0.
0.
0.
0.
0.
0.
0.
0.
0.
0.
0.
0.
0.
0.
0.
0.
0.
0.
0.
0.
0.
0.
0.
0.
0.
0.
0.
0.
0.
0.
0.
0.
0.
0.
0.
0.
0.
0.
0.
0.
0.
0.
0.
0.
0.
0.
0.
0.
0.
0.
0.
0.
0.
0.
0.
0.
0.
0.
0.
0.
0.
0.
0.
0.
0.
0.
0.
0.
0.
0.
0.
0.
0.
0.
0.
0.
0.
0.
0.
0.
0.
0.
0.
0.
0.
0.
0.
0.
0.
0.
0.
0.
0.
0.
0.
0.
0.
0.
0.
0.
0.
0.
0.
0.
0.
0.
0.
0.
0.
0.
0.
0.
0.
0.
0.
0.
0.
0.
0.
0.
0.
0.
0.
0.
0.
0.
0.
0.
0.
0.
0.
0.
0.
0.
0.
0.
0.
0.
0.
0.
0.
0.
0.
0.
0.
0.
0.
0.
0.
0.
0.
0.
0.
0.
0.
0.
0.
0.
0.
0.
0.
0.
0.
0.
0.
0.
0.
0.
0.
0.
0.
0.
0.
0.
0.
0.
0.
0.
0.
0.
0.
0.
0.
0.
0.
0.
0.
0.
0.
0.
0.
0.
0.
0.
0.
0.
0.
0.
0.
0.
0.
0.
0.
0.
0.
0.
0.
0.
0.
0.
0.
0.
0.
0.
0.
0.
0.
0.
0.
0.
0.
0.
0.
0.
0.
0.
0.
0.
0.
0.
0.
0.
0.
0.
0.
0.
0.
0.
0.
0.
0.
0.
0.
0.
0.
0.
0.
0.
0.
0.
0.
0.
0.
0.
0.
0.
0.
0.
0.
0.
0.
0.
0.
0.
0.
0.
0.
0.
0.
0.
0.
0.
0.
0.
0.
0.
0.
0.
0.
0.
0.
0.
0.
0.
0.
0.
0.
0.
0.
0.
0.
0.
0.
0.
0.
0.
0.
0.
0.
0.
0.
0.
0.
0.
0.
0.
0.
0.
0.
0.
0.
0.
0.
0.
0.
0.
0.
0.
0.
0.
0.
0.
0.
0.
0.
0.
0.
0.
0.
0.
0.
0.
0.
0.
0.
0.
0.
0.
0.
0.
0.
0.
0.
0.
0.
0.
0.
0.
0.
0.
0.
0.
0.
0.
0.
0.
0.
0.
0.
0.
0.
0.
0.
0.
0.
0.
0.
0.
0.
0.
0.
0.
0.
0.
0.
0.
0.
0.
0.
0.
0.
0.
0.
0.
0.
0.
0.
0.
0.
0.
0.
0.
0.
0.
0.
0.
0.
0.
0.
0.
0.
0.
0.
0.
0.
0.
0.
0.
0.
0.
0.
0.
0.
0.
0.
0.
0.
0.
0.
0.
0.
0.
0.
0.
0.
0.
0.
0.
0.
0.
0.
0.
0.
0.
0.
0.
0.
0.
0.
0.
0.
0.
0.
0.
0.
0.
0.
0.
0.
0.
0.
0.
0.
0.
0.
0.
0.
0.
0.
0.
0.
0.
0.
0.
0.
0.
0.
0.
0.
0.
0.
0.
0.
0.
0.
0.
0.
0.
0.
0.
0.
0.
0.
0.
0.
0.
0.
0.
0.
0.
0.
0.
0.
0.
0.
0.
0.
0.
0.
0.
0.
0.
0.
0.
0.
0.
0.
0.
0.
0.
0.
0.
0.
0.
0.
0.
0.
0.
0.
0.
0.
0.
0.
0.
0.
0.
0.
0.
0.
0.
0.
0.
0.
0.
0.
0.
0.
0.
0.
0.
0.
0.
0.
0.
0.
0.
0.
0.
0.
0.
0.
0.
0.
0.
0.
0.
0.
0.
0.
0.
0.
0.
0.
0.
0.
0.
0.
0.
0.
0.
0.
0.
0.
0.
0.
0.
0.
0.
0.
0.
0.
0.
0.
0.
0.
0.
0.
0.
0.
0.
0.
0.
0.
0.
0.
0.
0.
0.
0.
0.
0.
0.
0.
0.
0.
0.
0.
0.
0.
0.
0.
0.
0.
0.
0.
0.
0.
0.
0.
0.
0.
0.
0.
0.
0.
0.
0.
0.
0.
0.
0.
0.
0.
0.
0.
0.
0.
0.
0.
0.
0.
0.
0.
0.
0.
0.
0.
0.
0.
0.
0.
0.
0.
0.
0.
0.
0.
0.
0.
0.
0.
0.
0.
0.
0.
0.
0.
0.
0.
0.
0.
0.
0.
0.
0.
0.
0.
0.
0.
0.
0.
0.
0.
0.
0.
0.
0.
0.
0.
0.
0.
0.
0.
0.
0.
0.
0.
0.
0.
0.
0.
0.
0.
0.
0.
0.
0.
0.
0.
0.
0.
0.
0.
0.
0.
0.
0.
0.
0.
0.
0.
0.
0.
0.
0.
0.
0.
0.
0.
0.
0.
0.
0.
0.
0.
0.
0.
0.
0.
0.
0.
0.
0.
0.
0.
0.
0.
0.
0.
0.
0.
0.
0.
0.
0.
0.
0.
0.
0.
0.
0.
0.
0.
0.
0.
0.
0.
0.
0.
0.
0.
0.
0.
0.
0.
0.
0.
0.
0.
0.
0.
0.
0.
0.
0.
0.
0.
0.
0.
0.
0.
0.
0.
0.
0.
0.
0.
0.
0.
0.
0.
0.
0.
0.
0.
0.
0.
0.
0.
0.
0.
0.
0.
0.
0.
0.
0.
0.
0.
0.
0.
0.
0.
0.
0.
0.
0.
0.
0.
0.
0.
0.
0.
0.
0.
0.
0.
0.
0.
0.
0.
0.
0.
0.
0.
0.
0.
0.
0.
0.
0.
0.
0.
0.
0.
0.
0.
0.
0.
0.
0.
0.
0.
0.
0.
0.
0.
0.
0.
0.
0.
0.
0.
0.
0.
0.
0.
0.
0.
0.
0.
0.
0.
0.
0.
0.
0.
0.
0.
0.
0.
0.
0.
0.
0.
0.
0.
0.
0.
0.
0.
0.
0.
0.
0.
0.
0.
0.
0.
0.
0.
0.
0.
0.
0.
0.
0.
0.
0.000
0.000
0.
0.
0.
0.
0.
0.
0.
0.
0.
0.
0.
0.
0.
0.
0.
0.
0.
0.
0.
0.
0.
0.
0.
0.
0.
0.
0.
0.
0.
0.
0.
0.
0.
0.
0.
0.
0.
0.
0.
0.
0.
0.
0.
0.
0.
0.
0.
0.
0.
0.000
0.001
0.000
0.000
0.000
0.000
0.001
0.001
0.000
0.
0.
0.
0.
0.
0.
0.
0.
0.
0.
0.
0.
0.
0.
0.
0.
0.
0.
0.
0.
0.
0.
0.
0.
0.
0.
0.
0.
0.
0.
0.
0.
0.
0.
0.
0.
0.
0.
0.
0.
0.
0.
0.
0.
0.000
0.001
0.000
0.000
0.000
0.000
0.000
0.001
0.001
0.001
0.001
0.001
0.
0.
0.
0.
0.
0.
0.
0.
0.
0.
0.
0.
0.
0.
0.
0.
0.
0.
0.
0.
0.
0.
0.
0.
0.
0.
0.
0.
0.
0.
0.
0.
0.
0.
0.
0.
0.
0.
0.
0.
0.
0.
0.001
0.000
0.000
0.000
-0.002
-0.003
-0.003
-0.002
-0.002
-0.001
0.000
0.000
0.001
0.001
0.
0.
0.
0.
0.
0.
0.
0.
0.
0.
0.
0.
0.
0.
0.
0.
0.
0.
0.
0.
0.
0.
0.
0.
0.
0.
0.
0.
0.
0.
0.
0.
0.
0.
0.
0.
0.
0.
0.
0.
0.
0.001
-0.001
-0.002
-0.005
-0.008
-0.011
-0.012
-0.013
-0.010
-0.005
-0.002
0.000
0.000
0.002
0.001
0.
0.
0.
0.
0.
0.
0.
0.
0.
0.
0.
0.
0.
0.
0.
0.
0.
0.
0.
0.
0.
0.
0.
0.
0.
0.
0.
0.
0.
0.
0.
0.
0.
0.
-0.001
-0.002
-0.002
-0.002
-0.004
-0.003
-0.004
-0.008
-0.011
-0.016
-0.023
-0.031
-0.038
-0.044
-0.036
-0.021
-0.008
-0.003
-0.001
0.000
0.001
0.001
0.
0.
0.
0.
0.
0.
0.
0.
0.
0.
0.
0.
0.
0.
0.
0.
0.
0.
0.
0.
0.
0.
0.
0.
0.
0.
0.
0.
0.
0.
0.
-0.002
-0.002
-0.003
-0.008
-0.009
-0.011
-0.014
-0.017
-0.020
-0.025
-0.031
-0.042
-0.068
-0.081
-0.077
-0.121
-0.132
-0.067
-0.027
-0.010
-0.003
-0.001
0.001
0.001
0.
0.
0.
0.
0.
0.
0.
0.
0.
0.
0.
0.
0.
0.
0.
0.
0.
0.
0.
0.
0.
0.
0.
0.
0.
0.
0.
0.
0.
0.
-0.002
-0.003
-0.007
-0.013
-0.018
-0.024
-0.030
-0.034
-0.041
-0.047
-0.053
-0.066
-0.099
-0.193
-0.238
-0.005
-0.032
-0.255
-0.144
-0.060
-0.026
-0.008
-0.003
0.000
0.000
0.000
0.
0.
0.
0.
0.
0.
0.
0.
0.
0.
0.
0.
0.
0.
0.
0.
0.
0.
0.
0.
0.
0.
0.
0.
0.
0.
0.
0.
-0.002
-0.004
-0.009
-0.020
-0.032
-0.050
-0.063
-0.070
-0.078
-0.092
-0.103
-0.117
-0.137
-0.186
-0.409
-0.239
1.100
1.138
-0.081
-0.161
-0.123
-0.057
-0.020
-0.006
-0.002
0.000
0.001
0.
0.
0.
0.
0.
0.
0.
0.
0.
0.
0.
0.
0.
0.
0.
0.
0.
0.
0.
0.
0.
0.
0.
0.
0.
0.
0.
-0.001
-0.003
-0.009
-0.022
-0.046
-0.086
-0.121
-0.148
-0.170
-0.181
-0.198
-0.220
-0.240
-0.263
-0.302
-0.319
-0.148
0.984
1.233
0.013
-0.195
-0.168
-0.094
-0.043
-0.018
-0.004
-0.001
0.001
0.
0.
0.
0.
0.
0.
0.
0.
0.
0.
0.
0.
0.
0.
0.
0.
0.
0.
0.
0.
0.
0.
0.
0.
0.
0.
0.
-0.002
-0.005
-0.015
-0.041
-0.096
-0.132
-0.117
-0.103
-0.225
-0.297
-0.329
-0.337
-0.244
-0.363
-0.344
0.600
0.995
0.249
0.412
-0.093
-0.273
-0.229
-0.151
-0.079
-0.034
-0.014
-0.002
-0.001
-0.002
-0.003
-0.003
-0.003
-0.003
-0.003
-0.002
0.
0.
0.
0.
0.
0.
0.
0.
0.
0.
0.
0.
0.
0.
0.
0.
0.
0.
0.
0.000
-0.003
-0.008
-0.024
-0.067
-0.119
0.155
7.257
20.265
4.517
4.618
5.325
7.354
91.607
14.911
0.276
1.216
1.112
-0.161
-0.419
-0.443
-0.140
-0.003
-0.187
-0.122
-0.065
-0.027
-0.012
-0.009
-0.006
-0.007
-0.008
-0.009
-0.008
-0.007
-0.005
-0.002
0.
0.
0.
0.
0.
0.
0.
0.
0.
0.
0.
0.
0.
0.
0.
0.
0.
0.
0.000
-0.003
-0.010
-0.030
-0.088
-0.127
5.683
1513.384
11187.723
276.158
893.115
1330.341
496.545
100515.273
2686.293
75.897
83.250
4.285
-0.773
-0.970
0.767
25.837
33.044
0.945
-0.174
-0.105
-0.055
-0.029
-0.020
-0.021
-0.021
-0.023
-0.022
-0.020
-0.016
-0.010
-0.007
-0.004
0.
0.
0.
0.
0.
0.
0.
0.
0.
0.
0.
0.
0.
0.
0.
0.
0.
0.000
-0.003
-0.010
-0.030
-0.093
-0.122
13.218
34297.777
118687.797
1020.451
12619.299
23025.223
1507.625
170849.875
3919.525
11406.163
15424.726
78.316
-0.240
1.026
11.411
277.244
401.937
4.628
-0.243
-0.164
-0.092
-0.062
-0.044
-0.043
-0.052
-0.055
-0.055
-0.048
-0.036
-0.024
-0.014
-0.007
-0.004
0.
0.
0.
0.
0.
0.
0.
0.
0.
0.
0.
0.
0.
0.
0.
0.
0.000
-0.003
-0.008
-0.025
-0.078
-0.141
1.184
96.792
309.030
239.357
235.769
461.647
1221.523
7088.211
1013.604
4828.922
103485.648
5963.383
15.379
3514.461
962.683
144.831
27.288
0.475
-0.373
-0.241
-0.157
-0.110
-0.090
-0.090
-0.092
-0.089
-0.084
-0.083
-0.073
-0.049
-0.029
-0.015
-0.007
-0.001
0.
0.
0.
0.
0.
0.
0.
0.
0.
0.
0.
0.
0.
0.
0.
0.
-0.002
-0.006
-0.018
-0.054
-0.125
-0.199
0.052
1.012
4.698
4.650
17.065
31.764
16.004
20.871
1939.284
102121.805
105833.594
349.160
770.588
101081.086
100371.156
132.325
-0.044
-0.425
-0.286
-0.228
-0.186
-0.161
-0.147
0.004
1.749
2.634
0.236
-0.115
-0.089
-0.048
-0.026
-0.014
-0.006
0.
0.
0.
0.
0.
0.
0.
0.
0.
0.
0.
0.
0.
0.
0.
0.
-0.001
-0.005
-0.010
-0.033
-0.083
-0.186
-0.311
-0.121
31.254
65.958
46.681
11.173
0.348
-0.110
23.436
571.400
15204.549
11510.993
1725.934
27837.670
100508.617
136.597
1.369
10.717
5.286
-0.014
-0.262
-0.250
-0.204
4.091
228.756
477.159
14.278
-0.013
-0.144
-0.084
-0.040
-0.020
-0.009
0.
0.
0.
0.
0.
0.
0.
0.
0.
0.
0.
0.
0.
0.
0.
0.
0.
-0.002
-0.006
-0.020
-0.056
-0.130
-0.237
1.001
227.200
1645.893
144.891
58.391
9.843
0.735
-0.363
6.129
28.701
36989.445
103387.172
101540.094
19190.158
83.061
45.902
2193.004
476.763
4.418
-0.129
-0.350
-0.266
15.809
4049.537
15273.069
87.228
0.810
-0.210
-0.144
-0.064
-0.028
-0.012
0.
0.
0.
0.
0.
0.
0.
0.
0.
0.
0.
0.
0.
0.
0.
0.
0.
0.000
-0.004
-0.015
-0.041
-0.103
-0.199
0.021
20.231
69.497
30.688
108.895
17.598
1.806
2.843
381.777
38944.105
6247.990
53010.820
1999.913
6180.086
321.091
119.276
9395.691
1332.613
7.758
0.010
-0.426
-0.449
3.200
176.922
987.284
567.951
9.845
-0.192
-0.226
-0.106
-0.042
-0.017
0.
0.
0.
0.
0.
0.
0.
0.
0.
0.
0.
0.
0.
0.
0.
0.
0.
0.001
0.000
-0.011
-0.032
-0.087
-0.184
-0.329
-0.275
0.179
2.948
7.845
4.322
213.104
1034.450
3165.482
100307.047
56015.398
167746.641
20846.592
83.099
1894.711
992.145
8461.401
244.322
3.371
-0.179
0.034
-0.442
-0.179
53.149
105209.500
100541.273
196.262
2.060
-0.349
-0.181
-0.062
-0.021
0.
0.
0.
0.
0.
0.
0.
0.
0.
0.
0.
0.
0.
0.
0.
0.
0.
0.
0.
-0.006
-0.032
-0.076
-0.169
-0.295
-0.108
1.805
3.901
1.132
25.114
62461.508
100071.313
55571.676
49868.016
511.663
101254.141
146697.750
204.756
477.637
39773.723
100831.375
47595.750
198.283
0.994
1.983
-0.194
0.147
29.433
3967.745
105109.820
23036.453
25.280
0.007
-0.228
-0.082
-0.026
0.
0.
0.
0.
0.
0.
0.001
0.001
0.001
0.001
0.001
0.002
0.000
-0.002
0.
0.
0.
0.
0.
-0.007
-0.026
-0.067
-0.152
-0.116
14.576
196.156
26.069
1.756
46.432
7514.785
101147.289
2555.128
2017.295
29.516
6599.268
100105.555
832.664
191.230
801.578
14186.545
100212.336
1034.337
0.754
0.353
-0.468
-0.915
2.591
375.042
91828.547
7212.369
179.245
4.073
-0.212
-0.089
-0.027
0.
0.
0.
0.
0.001
0.001
0.002
0.002
0.002
0.002
0.000
-0.001
-0.002
-0.004
-0.004
-0.005
-0.004
-0.002
0.
-0.009
-0.021
-0.058
-0.137
0.031
40.766
1132.559
66.927
2.574
185.019
100012.922
48456.922
48.192
5.999
0.445
32.012
183.434
90017.164
36220.063
427.383
56.415
1061.896
1190.898
12.706
0.852
-0.628
-0.936
-0.450
61.584
3733.416
851.865
100228.172
181.366
-0.357
-0.094
-0.025
0.
0.
0.
0.002
0.002
0.002
0.001
0.000
-0.002
-0.006
-0.008
-0.011
-0.014
-0.012
-0.010
-0.009
-0.009
-0.005
-0.003
-0.007
-0.020
-0.048
-0.120
-0.191
2.215
16.661
3.288
0.036
18.472
885.802
410.510
6.837
-0.409
39.213
2020.382
825.166
1706.161
109373.508
906.112
41.929
17845.912
130925.578
3086.897
116.217
0.514
-0.703
-0.625
1.004
10.604
9.060
117.842
1.743
-0.483
-0.075
-0.020
0.
0.
0.001
0.001
0.002
0.000
-0.003
-0.008
-0.015
-0.019
-0.024
-0.025
-0.026
-0.025
-0.023
-0.017
-0.012
-0.010
-0.006
-0.008
-0.019
-0.041
-0.098
-0.190
-0.280
-0.275
-0.388
-0.636
-0.305
8.114
37.042
41.277
5.222
599.589
100070.031
154110.000
97526.992
100616.500
24970.924
542.006
753.351
101268.742
102575.508
1227.597
3.140
-0.389
-0.483
-0.497
-0.328
-0.279
-0.394
-0.493
-0.153
-0.039
-0.013
0.
0.001
0.001
0.002
0.
-0.004
-0.013
-0.029
-0.049
-0.062
-0.066
-0.058
-0.051
-0.045
-0.037
-0.032
-0.023
-0.014
-0.010
-0.008
-0.018
-0.033
-0.074
-0.153
-0.262
-0.379
-0.519
-0.724
3.544
1131.915
76065.477
1608.709
52.268
84.061
10338.785
4075.011
2674.862
8103.185
15560.567
857.682
62.415
437.849
1000.802
85.958
1.169
0.592
-0.321
-0.456
-0.341
-0.232
-0.168
-0.110
-0.049
-0.019
-0.006
0.
0.001
0.002
0.000
-0.002
-0.014
-0.036
-0.061
-0.115
-0.157
-0.150
-0.132
-0.106
-0.084
-0.067
-0.053
-0.039
-0.026
-0.013
-0.011
-0.014
-0.032
-0.065
-0.133
-0.244
-0.397
-0.561
0.007
27.142
13146.304
100582.320
6174.140
66.085
10.493
618.858
1147.309
30.672
36.891
6459.994
1531.350
131.252
68.070
119.237
23.465
23.922
51.519
4.001
-0.369
-0.307
-0.182
-0.098
-0.054
-0.025
-0.011
-0.002
0.
0.002
0.002
0.000
-0.009
-0.033
-0.093
-0.040
2.631
7.904
1.013
-0.278
-0.197
-0.150
-0.111
-0.086
-0.061
-0.040
-0.025
-0.014
-0.015
-0.032
-0.061
-0.138
-0.242
-0.277
1.399
7.705
266.707
100368.586
87155.227
153.845
17.834
17.118
3100.664
7717.360
47.791
0.602
22.264
17531.521
121139.352
501.680
595.519
86.892
159.889
249.099
14.024
-0.086
-0.299
-0.174
-0.085
-0.043
-0.015
-0.004
0.002
0.001
0.001
0.000
-0.001
-0.017
-0.075
-0.443
3.532
799.282
13481.821
1719.334
0.856
-0.128
-0.217
-0.174
-0.127
-0.092
-0.063
-0.037
-0.022
-0.019
-0.032
-0.070
-0.149
-0.186
2.805
229.077
1230.243
143.100
69342.781
66712.766
206.338
19005.465
248.397
55.047
86.390
3.617
-0.848
1.734
1953.309
101166.453
7996.768
764.740
2437.830
6292.533
35279.285
776.363
27.498
-0.105
-0.174
-0.085
-0.037
-0.010
0.000
0.001
0.001
0.001
0.
-0.006
-0.029
-0.126
-0.667
443.114
103055.656
113205.367
4373.262
150.132
11.537
-0.100
-0.263
-0.204
-0.151
-0.105
-0.065
-0.034
-0.024
-0.038
-0.085
-0.143
0.742
24.763
3722.317
85107.820
337.376
63.027
38.046
3880.922
112512.156
2246.710
1.841
0.130
-0.237
-0.196
0.283
78.904
4411.834
2085.518
4934.360
364.733
101164.898
104382.367
100887.766
1357.344
0.920
-0.170
-0.085
-0.033
-0.010
0.000
0.001
0.001
0.
-0.004
-0.017
-0.038
-0.113
-0.655
1.303
131.153
804.181
3593.212
47098.840
261.269
1.088
-0.377
-0.247
-0.181
-0.162
-0.114
-0.059
-0.037
-0.043
-0.090
-0.125
2.654
90.243
281.579
707.072
44.421
631.191
79.119
102346.469
100890.789
547.095
2.337
13.558
45.219
213.701
22.365
5.085
96.770
137.089
857.337
225.675
442.357
1869.886
15211.686
142.328
0.156
-0.168
-0.077
-0.028
-0.009
-0.001
0.
0.
-0.002
-0.010
-0.026
-0.055
-0.112
-0.254
-0.416
3.061
69.496
12097.988
104958.617
439.977
1.390
0.520
20.317
13.664
0.218
-0.165
-0.095
-0.054
-0.054
-0.100
-0.159
0.563
13.507
20.389
10.782
272.451
523.701
187.756
103529.367
22650.025
47.263
8.043
120.923
7066.344
100055.438
2192.961
3.055
-0.005
4.127
107.967
100112.680
15870.239
218.226
8.915
0.532
-0.298
-0.160
-0.068
-0.027
-0.011
-0.002
0.
-0.003
-0.008
-0.019
-0.043
-0.084
-0.146
-0.244
-0.379
-0.165
41.099
25620.406
61196.508
115.050
0.188
25.163
15181.242
4738.857
9.340
-0.167
-0.142
-0.075
-0.066
-0.104
-0.182
-0.259
0.328
1.460
183.109
100113.258
34055.938
63.801
100639.789
753.388
5.190
703.371
21295.352
32994.957
100478.469
1567.062
3.018
2.098
0.040
1.346
466.755
78257.109
2469.063
15.885
-0.268
-0.272
-0.134
-0.057
-0.023
-0.009
-0.002
0.
-0.004
-0.014
-0.029
-0.067
-0.123
-0.203
-0.318
-0.476
-0.442
25.956
7724.358
15264.941
56.618
2.257
27.189
9409.195
4771.825
43.115
0.208
-0.167
-0.098
-0.076
-0.107
-0.190
0.297
97.507
1488.984
104.131
15793.890
3920.602
55.575
4745.996
668.275
12.576
11367.414
101274.227
4373.028
174.035
15.457
58.227
3504.728
167.690
16.240
765.500
100523.469
100031.250
87.526
-0.049
-0.224
-0.105
-0.046
-0.019
-0.006
-0.001
0.
-0.010
-0.022
-0.047
-0.094
-0.170
-0.278
-0.409
-0.576
-0.432
4.996
30.703
33.708
231.412
2881.710
45.088
1206.470
103109.508
2652.685
3.305
-0.174
-0.116
-0.084
-0.119
-0.194
2.766
5253.735
101567.578
1874.751
2227.545
20848.371
191.925
4389.168
633.304
49.551
1072.127
87442.430
26422.328
5056.567
98.083
449.725
100264.703
2360.771
144.547
100196.438
107873.789
3461.549
18.087
-0.179
-0.171
-0.082
-0.035
-0.016
-0.005
0.
0.
-0.011
-0.027
-0.059
-0.110
-0.210
-0.341
-0.499
-0.601
7.580
946.496
843.605
48.593
8251.014
100228.797
345.593
185.522
100031.047
2617.163
3.038
-0.168
-0.117
-0.086
-0.131
-0.194
1.315
417.459
102748.734
102680.547
4892.865
25475.393
210.262
118.590
30.038
1479.454
49005.332
1268.623
100764.953
107293.930
6455.621
1444.326
4220.445
2441.075
83.015
104859.133
103395.695
90.602
0.413
-0.222
-0.130
-0.058
-0.025
-0.011
-0.002
0.
0.
-0.011
-0.032
-0.063
-0.121
-0.227
-0.379
-0.537
-0.510
14.120
2898.048
1376.184
44.516
4228.831
3147.043
87.818
4.043
35.365
9.704
-0.037
-0.157
-0.105
-0.088
-0.129
-0.204
0.883
274.616
38838.246
7278.016
1005.149
70.212
23.465
139.477
85.768
7932.547
100086.797
297.517
320.817
1231.871
100785.398
100985.188
10216.462
155.093
15.510
5241.803
12178.805
21.011
-0.175
-0.175
-0.085
-0.038
-0.018
-0.007
-0.001
0.
0.
-0.010
-0.030
-0.060
-0.114
-0.218
-0.386
-0.539
0.115
8.177
38.698
35.172
89.469
7601.811
127498.219
9427.973
19.624
-0.369
-0.339
-0.213
-0.132
-0.090
-0.084
-0.123
-0.200
0.130
49.651
3920.690
2468.654
9.961
5.796
8.223
5242.015
368.914
30.344
131.868
5.747
6.225
3426.238
106421.727
8111.591
328.632
11.209
-0.065
4.925
6.115
0.133
-0.180
-0.113
-0.056
-0.023
-0.010
-0.003
0.
0.
0.
-0.009
-0.027
-0.055
-0.102
-0.187
-0.344
-0.528
0.012
6.883
238.999
5818.259
876.706
515.355
22669.795
5245.134
420.056
1.980
-0.292
-0.181
-0.101
-0.075
-0.081
-0.113
-0.189
-0.227
0.426
13.180
19.520
-0.639
3.824
0.032
250.760
21.901
-0.324
-0.288
-0.496
5.218
4052.072
100830.633
57200.633
606.330
2.101
-0.532
-0.375
-0.262
-0.187
-0.127
-0.068
-0.033
-0.013
-0.006
-0.001
0.
0.
0.
-0.003
-0.022
-0.043
-0.083
-0.158
-0.286
-0.487
-0.542
7.653
5431.189
100304.867
874.412
30.564
10342.659
109769.141
100988.586
50.871
-0.120
-0.146
-0.079
-0.058
-0.073
-0.105
-0.160
-0.210
-0.309
-0.655
-0.917
-0.829
-0.960
-0.816
-0.859
-0.757
-0.448
-0.372
-0.393
1.495
55.936
783.078
9649.960
272.892
1.426
-0.394
-0.289
-0.197
-0.130
-0.077
-0.041
-0.020
-0.008
-0.001
0.
0.
0.
0.
0.
-0.013
-0.035
-0.069
-0.127
-0.237
-0.427
-0.503
5.226
225.870
1121.570
75.651
6.018
208.720
9187.717
23891.736
26.953
-0.107
-0.119
-0.063
-0.045
-0.054
-0.084
-0.130
-0.171
-0.215
-0.266
-0.289
-0.294
-0.365
-0.330
-0.350
-0.324
-0.265
-0.260
-0.258
6.631
301.920
1144.632
1384.455
46.022
0.568
-0.289
-0.218
-0.141
-0.091
-0.053
-0.026
-0.013
-0.004
-0.001
0.
0.
0.
0.
0.
-0.003
-0.027
-0.060
-0.109
-0.205
-0.351
2.185
439.009
1950.061
13095.251
41920.680
1335.659
0.910
9.201
10.577
0.373
-0.146
-0.089
-0.044
-0.037
-0.044
-0.063
-0.090
-0.121
-0.148
-0.161
-0.167
-0.176
-0.205
-0.219
-0.225
-0.224
-0.219
-0.214
-0.217
1.228
26.747
46.540
100.787
43.006
0.673
-0.229
-0.166
-0.111
-0.067
-0.037
-0.018
-0.008
-0.003
0.
0.
0.
0.
0.
0.
-0.003
-0.015
-0.047
-0.095
-0.181
-0.287
9.602
19003.615
107034.461
105528.820
35915.070
35796.289
0.665
-0.830
-0.288
-0.177
-0.111
-0.058
-0.031
-0.027
-0.028
-0.037
-0.052
-0.072
-0.090
-0.103
-0.119
-0.145
-0.176
-0.029
1.467
0.893
-0.155
-0.195
-0.194
-0.178
0.035
0.425
2.420
1.483
-0.115
-0.163
-0.117
-0.076
-0.045
-0.025
-0.012
-0.006
-0.002
0.
0.
0.
0.
0.
-0.001
-0.007
-0.013
-0.037
-0.084
-0.156
-0.265
0.971
114.659
450.595
1470.399
108.024
3.493
-0.895
-0.504
-0.231
-0.130
-0.070
-0.034
-0.020
-0.017
-0.017
-0.024
-0.031
-0.037
-0.048
-0.065
-0.086
-0.129
-0.146
2.710
84.163
41.070
0.598
-0.176
-0.161
-0.156
-0.169
-0.171
-0.161
-0.144
-0.128
-0.102
-0.069
-0.045
-0.028
-0.015
-0.008
-0.003
-0.002
0.
0.
0.
0.
0.
-0.001
-0.007
-0.012
-0.035
-0.072
-0.136
-0.246
-0.357
-0.045
1.243
3.837
3.313
0.083
-0.449
-0.288
-0.153
-0.087
-0.050
-0.023
-0.013
-0.010
-0.011
-0.015
-0.015
-0.022
-0.028
-0.038
-0.065
-0.109
-0.130
3.113
97.872
44.382
0.714
-0.159
-0.132
-0.095
-0.095
-0.105
-0.103
-0.088
-0.070
-0.053
-0.037
-0.027
-0.016
-0.008
-0.004
-0.002
0.
0.
0.
0.
0.
0.
-0.001
-0.007
-0.012
-0.033
-0.065
-0.118
-0.196
-0.308
-0.412
-0.348
3.070
16.667
2.170
-0.258
-0.193
-0.108
-0.059
-0.035
-0.016
-0.010
-0.006
-0.008
-0.009
-0.010
-0.009
-0.015
-0.027
-0.041
-0.081
-0.122
0.051
2.079
1.310
-0.074
-0.138
-0.102
-0.063
-0.049
-0.043
-0.041
-0.038
-0.031
-0.026
-0.018
-0.012
-0.007
-0.003
-0.002
0.000
0.
0.
0.
0.
0.
0.
-0.001
-0.006
-0.013
-0.027
-0.052
-0.097
-0.152
-0.224
-0.311
-0.328
0.540
3.360
0.446
-0.195
-0.134
-0.074
-0.043
-0.022
-0.011
-0.005
-0.004
-0.004
-0.004
-0.003
-0.004
-0.010
-0.016
-0.028
-0.050
-0.095
-0.122
-0.128
-0.130
-0.128
-0.113
-0.067
-0.036
-0.024
-0.018
-0.013
-0.012
-0.010
-0.007
-0.005
-0.003
-0.002
-0.002
0.000
0.
0.
0.
0.
0.
0.
0.
-0.001
-0.003
-0.010
-0.022
-0.040
-0.071
-0.108
-0.154
-0.209
-0.238
-0.225
-0.159
-0.172
-0.137
-0.088
-0.047
-0.026
-0.010
-0.007
-0.004
-0.004
-0.004
0.
0.
0.
-0.003
-0.006
-0.014
-0.025
-0.047
-0.081
-0.107
-0.111
-0.096
-0.066
-0.038
-0.023
-0.012
-0.007
-0.003
-0.003
-0.003
-0.002
-0.002
-0.001
0.000
0.
0.
0.
0.
0.
0.
0.
0.
0.
0.
-0.001
-0.007
-0.015
-0.028
-0.047
-0.068
-0.093
-0.120
-0.144
-0.159
-0.147
-0.123
-0.086
-0.047
-0.028
-0.015
-0.005
-0.003
0.
0.
0.
0.
0.
0.
0.
-0.003
-0.006
-0.013
-0.021
-0.033
-0.046
-0.050
-0.045
-0.032
-0.020
-0.010
-0.003
-0.001
0.000
0.
0.000
0.000
0.
0.
0.
0.
0.
0.
0.
0.
0.
0.
0.
0.
0.
-0.001
-0.003
-0.008
-0.018
-0.028
-0.041
-0.055
-0.066
-0.076
-0.078
-0.073
-0.058
-0.043
-0.025
-0.014
-0.006
-0.001
0.
0.
0.
0.
0.
0.
0.
0.
-0.001
-0.002
-0.005
-0.010
-0.014
-0.018
-0.019
-0.018
-0.014
-0.006
-0.003
-0.002
0.
0.
0.
0.
0.
0.
0.
0.
0.
0.
0.
0.
0.
0.
0.
0.
0.
0.
0.
-0.001
-0.003
-0.007
-0.017
-0.025
-0.031
-0.034
-0.037
-0.039
-0.037
-0.029
-0.020
-0.015
-0.010
-0.003
-0.001
0.
0.
0.
0.
0.
0.
0.
0.
0.
0.000
-0.002
-0.003
-0.006
-0.006
-0.007
-0.005
-0.004
-0.002
-0.002
0.
0.
0.
0.
0.
0.
0.
0.
0.
0.
0.
0.
0.
0.
0.
0.
0.
0.
0.
0.
0.
-0.002
-0.003
-0.005
-0.009
-0.017
-0.019
-0.021
-0.020
-0.017
-0.015
-0.012
-0.009
-0.003
-0.001
0.
0.
0.
0.
0.
0.
0.
0.
0.
0.
0.
0.
-0.001
-0.002
-0.002
-0.002
-0.002
-0.002
0.
0.
0.
0.
0.
0.
0.
0.
0.
0.
0.
0.
0.
0.
0.
0.
0.
0.
0.
0.
0.
0.
0.
0.
0.
-0.002
-0.003
-0.005
-0.006
-0.010
-0.009
-0.009
-0.007
-0.005
-0.001
0.
0.
0.
0.
0.
0.
0.
0.
0.
0.
0.
0.
0.
0.
0.
0.
0.
0.
0.
0.
0.
0.
0.
0.
0.
0.
0.
0.
0.
0.
0.
0.
0.
0.
0.
0.
0.
0.
0.
0.
0.
0.
0.
0.
0.
0.
0.
0.
0.
0.
0.
0.
0.
0.
0.
0.
0.
0.
0.
0.
0.
0.
0.
0.
0.
0.
0.
0.
0.
0.
0.
0.
0.
0.
0.
0.
0.
0.
0.
0.
0.
0.
0.
0.
0.
0.
0.
0.
0.
0.
0.
0.
0.
0.
0.
0.
0.
0.
0.
0.
0.
0.
0.
0.
0.
0.
0.
0.
0.
0.
0.
0.
0.
0.
0.
0.
0.
0.
0.
0.
0.
0.
0.
0.
0.
0.
0.
0.
0.
0.
0.
0.
0.
0.
0.
0.
0.
0.
0.
0.
0.
0.
0.
0.
0.
0.
0.
0.
0.
0.
0.
0.
0.
0.
0.
0.
0.
0.
0.
0.
0.
0.
0.
0.
0.
0.
0.
0.
0.
0.
0.
0.
0.
0.
0.
0.
0.
0.
0.
0.
0.
0.
0.
0.
0.
0.
0.
0.
0.
0.
0.
0.
0.
0.
0.
0.
0.
0.
0.
0.
0.
0.
0.
0.
0.
0.
0.
0.
0.
0.
0.
0.
0.
0.
0.
0.
0.
0.
0.
0.
0.
0.
0.
0.
0.
0.
0.
0.
0.
0.
0.
0.
0.
0.
0.
0.
0.
0.
0.
0.
0.
0.
0.
0.
0.
0.
0.
0.
0.
0.
0.
0.
0.
0.
0.
0.
0.
0.
0.
0.
0.
0.
0.
0.
0.
0.
0.
0.
0.
0.
0.
0.
0.
0.
0.
0.
0.
0.
0.
0.
0.
0.
0.
0.
0.
0.
0.
0.
0.
0.
0.
0.
0.
0.
0.
0.
0.
0.
0.
0.
0.
0.
0.
0.
0.
0.
0.
0.
0.
0.
0.
0.
0.
0.
0.
0.
0.
0.
0.
0.
0.
0.
0.
0.
0.
0.
0.
0.
0.
0.
0.
0.
0.
0.
0.
0.
0.
0.
0.
0.
0.
0.
0.
0.
0.
0.
0.
0.
0.
0.
0.
0.
0.
0.
0.
0.
0.
0.
0.
0.
0.
0.
0.
0.
0.
0.
0.
0.
0.
0.
0.
0.
0.
0.
0.
0.
0.
0.
0.
0.
0.
0.
0.
0.
0.
0.
0.
0.
0.
0.
0.
0.
0.
0.
0.
0.
0.
0.
0.
0.
0.
0.
0.
0.
0.
0.
0.
0.
0.
0.
0.
0.
0.
0.
0.
0.
0.
0.
0.
0.
0.
0.
0.
0.
0.
0.
0.
0.
0.
0.
0.
0.
0.
0.
0.
0.
0.
0.
0.
0.
0.
0.
0.
0.
0.
0.
0.
0.
0.
0.
0.
0.
0.
0.
0.
0.
0.
0.
0.
0.
0.
0.
0.
0.
0.
0.
0.
0.
0.
0.
0.
0.
0.
0.
0.
0.
0.
0.
0.
0.
0.
0.
0.
0.
0.
0.
0.
0.
0.
0.
0.
0.
0.
0.
0.
0.
0.
0.
0.
0.
0.
0.
0.
0.
0.
0.
0.
0.
0.
0.
0.
0.
0.
0.
0.
0.
0.
0.
0.
0.
0.
0.
0.
0.
0.
0.
0.
0.
0.
0.
0.
0.
0.
0.
0.
0.
0.
0.
0.
0.
0.
0.
0.
0.
0.
0.
0.
0.
0.
0.
0.
0.
0.
0.
0.
0.
0.
0.
0.
0.
0.
0.
0.
0.
0.
0.
0.
0.
0.
0.
0.
0.
0.
0.
0.
0.
0.
0.
0.
0.
0.
0.
0.
0.
0.
0.
0.
0.
0.
0.
0.
0.
0.
0.
0.
0.
0.
0.
0.
0.
0.
0.
0.
0.
0.
0.
0.
0.
0.
0.
0.
0.
0.
0.
0.
0.
0.
0.
0.
0.
0.
0.
0.
0.
0.
0.
0.
0.
0.
0.
0.
0.
0.
0.
0.
0.
0.
0.
0.
0.
0.
0.
0.
0.
0.
0.
0.
0.
0.
0.
0.
0.
0.
0.
0.
0.
0.
0.
0.
0.
0.
0.
0.
0.
0.
0.
0.
0.
0.
0.
0.
0.
0.
0.
0.
0.
0.
0.
0.
0.
0.
0.
0.
0.
0.
0.
0.
0.
0.
0.
0.
0.
0.
0.
0.
0.
0.
0.
0.
0.
0.
0.
0.
0.
0.
0.
0.
0.
0.
0.
0.
0.
0.
0.
0.
0.
0.
0.
0.
0.
0.
0.
0.
0.
0.
0.
0.
0.
0.
0.
0.
0.
0.
0.
0.
0.
0.
0.
0.
0.
0.
0.
0.
0.
0.
0.
0.
0.
0.
0.
0.
0.
0.
0.
0.
0.
0.
0.
0.
0.
0.
0.
0.
0.
0.
0.
0.
0.
0.
0.
0.
0.
0.
0.
0.
0.
0.
0.
0.
0.
0.
0.
0.
0.
0.
0.
0.
0.
0.
0.
0.
0.
0.
0.
0.
0.
0.
0.
0.
0.
0.
0.
0.
0.
0.
0.
0.
0.
0.
0.
0.
0.
0.
0.
0.
0.
0.
0.
0.
0.
0.
0.
0.
0.
0.
0.
0.
0.
0.
0.
0.
0.
0.
0.
0.
0.
0.
0.
0.
0.
0.
0.
0.
0.
0.
0.
0.
0.
0.
0.
0.
0.
0.
0.
0.
0.
0.
0.
0.
0.
0.
0.
0.
0.
0.
0.
0.
0.
0.
0.
0.
0.
0.
0.
0.
0.
0.
0.
0.
0.
0.
0.
0.
0.
0.
0.
0.
0.
0.
0.
0.
0.
0.
0.
0.
0.
0.
0.
0.
0.
0.
0.
0.
0.
0.
0.
0.
0.
0.
0.
0.
0.
0.
0.
0.
0.
0.
0.
0.
0.
0.
0.
0.
0.
0.
0.
0.
0.
0.
0.
0.
0.
0.
0.
0.
0.
0.
0.
0.
0.
0.
0.
0.
0.
0.
0.
0.
0.
0.
0.
0.
0.
0.
0.
0.
0.
0.
0.
0.
0.
0.
0.
0.
0.
0.
0.
0.
0.
0.
0.
0.
0.
0.
0.
0.
0.
0.
0.
0.
0.
0.
0.
0.
0.
0.
0.
0.
0.
0.
0.
0.
0.
0.
0.
0.
0.
0.
0.
0.
0.
0.
0.
0.
0.
0.
0.
0.
0.
0.
0.
0.
0.
0.
0.
0.
0.
0.
0.
0.
0.
0.
0.
0.
0.
0.
0.
0.
0.
0.
0.
0.
0.
0.
0.
0.
0.
0.
0.
0.
0.
0.
0.
0.
0.
0.
0.
0.
0.
0.
0.
0.
0.
0.
0.
0.
0.
0.
0.
0.
0.
0.
0.
0.
0.
0.
0.
0.
0.
0.
0.
0.
0.
0.
0.
0.
0.
0.
0.
0.
0.
0.
0.
0.
0.
0.
0.
0.
0.
0.
0.
0.
0.
0.
0.
0.
0.
0.
0.
0.
0.
0.
0.
0.
0.
0.
0.
0.
0.
0.
0.
0.
0.
0.
0.
0.
0.
0.001
0.001
0.001
0.001
0.001
0.001
0.001
0.
0.
0.
0.
0.
0.
0.
0.
0.
0.
0.
0.
0.
0.
0.
0.
0.
0.
0.
0.
0.
0.
0.
0.
0.
0.
0.
0.
0.
0.
0.
0.
0.
0.
0.
0.
0.
0.
0.
0.
0.
0.
0.
0.
0.
0.
0.001
0.000
0.000
0.000
0.000
0.000
0.001
0.001
0.
0.001
0.
0.
0.
0.
0.
0.
0.
0.
0.
0.
0.
0.
0.
0.
0.
0.
0.
0.
0.
0.
0.
0.
0.
0.
0.
0.
0.
0.
0.
0.
0.
0.
0.
0.
0.
0.
0.
0.
0.
0.
0.
0.
0.
0.
0.001
0.000
0.000
0.
0.000
0.
-0.001
-0.001
0.000
0.000
0.001
0.001
0.
0.
0.
0.
0.
0.
0.
0.
0.
0.
0.
0.
0.
0.
0.
0.
0.
0.
0.
0.
0.
0.
0.
0.
0.
0.
0.
0.
0.
0.
0.
0.
0.
0.
0.
0.
0.
0.
0.
0.
0.
0.
0.001
0.000
-0.001
-0.003
-0.004
-0.006
-0.007
-0.007
-0.004
-0.002
-0.001
0.000
0.000
0.001
0.
0.
0.
0.
0.
0.
0.
0.
0.
0.
0.
0.
0.
0.
0.
0.
0.
0.
0.
0.
0.
0.
0.
0.
0.
0.
0.
0.
0.
0.
0.
0.
0.
0.
0.
0.000
-0.001
-0.001
-0.001
0.
0.000
-0.003
-0.003
-0.008
-0.011
-0.014
-0.017
-0.018
-0.018
-0.016
-0.009
-0.004
-0.001
0.
0.000
0.001
0.
0.
0.
0.
0.
0.
0.
0.
0.
0.
0.
0.
0.
0.
0.
0.
0.
0.
0.
0.
0.
0.
0.
0.
0.
0.
0.
0.
0.
0.
0.
0.
0.000
-0.002
-0.003
-0.005
-0.007
-0.009
-0.011
-0.012
-0.014
-0.017
-0.021
-0.026
-0.034
-0.046
-0.051
-0.049
-0.043
-0.027
-0.013
-0.006
-0.001
0.000
0.000
0.001
0.
0.
0.
0.
0.
0.
0.
0.
0.
0.
0.
0.
0.
0.
0.
0.
0.
0.
0.
0.
0.
0.
0.
0.
0.
0.
0.
0.
0.
0.
-0.002
-0.003
-0.004
-0.011
-0.014
-0.019
-0.023
-0.026
-0.033
-0.036
-0.042
-0.046
-0.058
-0.076
-0.098
-0.095
-0.092
-0.089
-0.060
-0.033
-0.017
-0.007
-0.001
0.001
0.001
0.
0.
0.
0.
0.
0.
0.
0.
0.
0.
0.
0.
0.
0.
0.
0.
0.
0.
0.
0.
0.
0.
0.
0.
0.
0.
0.
0.
0.
-0.002
-0.003
-0.007
-0.015
-0.024
-0.037
-0.048
-0.054
-0.063
-0.069
-0.079
-0.086
-0.094
-0.115
-0.148
-0.167
-0.161
-0.154
-0.142
-0.112
-0.066
-0.036
-0.016
-0.007
0.001
0.
0.
0.
0.
0.
0.
0.
0.
0.
0.
0.
0.
0.
0.
0.
0.
0.
0.
0.
0.
0.
0.
0.
0.
0.
0.
0.
0.
0.
0.000
-0.002
-0.006
-0.017
-0.033
-0.061
-0.095
-0.116
-0.123
-0.134
-0.149
-0.170
-0.181
-0.201
-0.219
-0.235
-0.251
-0.243
-0.236
-0.213
-0.176
-0.117
-0.066
-0.036
-0.016
-0.002
0.000
0.001
0.
0.
0.
0.
0.
0.
0.
0.
0.
0.
0.
0.
0.
0.
0.
0.
0.
0.
0.
0.
0.
0.
0.
0.
0.
0.
0.
-0.002
-0.004
-0.012
-0.031
-0.069
-0.120
-0.149
-0.185
-0.220
-0.257
-0.277
-0.273
-0.210
-0.303
-0.359
-0.369
-0.374
-0.360
-0.355
-0.330
-0.274
-0.194
-0.116
-0.062
-0.034
-0.014
-0.002
0.
-0.002
-0.003
-0.003
-0.003
-0.003
-0.002
-0.002
0.
0.
0.
0.
0.
0.
0.
0.
0.
0.
0.
0.
0.
0.
0.
0.
0.
0.
0.
0.000
-0.002
-0.007
-0.019
-0.049
-0.107
-0.082
1.519
2.777
0.138
-0.125
-0.084
3.099
32.954
6.822
-0.394
-0.514
-0.534
-0.559
-0.554
-0.488
-0.389
-0.284
-0.181
-0.105
-0.055
-0.028
-0.013
-0.007
-0.004
-0.006
-0.007
-0.007
-0.007
-0.006
-0.003
-0.002
0.
0.
0.
0.
0.
0.
0.
0.
0.
0.
0.
0.
0.
0.
0.
0.
0.
0.
0.000
-0.002
-0.008
-0.023
-0.065
-0.118
2.146
341.932
1138.906
14.760
5.481
6.729
123.933
21292.270
475.557
2.383
1.295
-0.523
-0.970
-1.089
-0.698
-0.361
-0.218
-0.264
-0.159
-0.085
-0.048
-0.026
-0.014
-0.014
-0.016
-0.017
-0.018
-0.015
-0.011
-0.008
-0.005
-0.002
0.
0.
0.
0.
0.
0.
0.
0.
0.
0.
0.
0.
0.
0.
0.
0.
0.
0.
-0.002
-0.008
-0.024
-0.071
-0.116
5.578
3178.063
23892.713
46.160
15.530
18.864
73.958
4789.598
225.645
134.745
63.150
8.775
-1.030
9.962
3.603
1.027
0.154
-0.353
-0.245
-0.136
-0.079
-0.050
-0.037
-0.033
-0.037
-0.040
-0.040
-0.036
-0.027
-0.018
-0.010
-0.005
-0.002
0.
0.
0.
0.
0.
0.
0.
0.
0.
0.
0.
0.
0.
0.
0.
0.
0.
-0.002
-0.007
-0.020
-0.060
-0.119
0.453
33.393
73.618
3.617
4.001
18.026
17.686
31.988
22.142
15843.330
51663.281
370.151
10.566
100196.156
7052.727
133.490
1.340
-0.489
-0.362
-0.212
-0.131
-0.091
-0.066
-0.065
-0.074
-0.077
-0.072
-0.070
-0.058
-0.038
-0.024
-0.012
-0.004
0.001
0.
0.
0.
0.
0.
0.
0.
0.
0.
0.
0.
0.
0.
0.
0.
0.
-0.002
-0.005
-0.013
-0.042
-0.104
-0.185
-0.306
-0.650
19.747
36.526
1347.115
423.609
54.118
26.000
33228.094
105418.258
522.731
33.327
5338.607
105408.313
2857.148
16.925
-0.387
-0.277
-0.189
-0.196
-0.155
-0.120
-0.112
-0.110
-0.033
0.005
-0.098
-0.095
-0.067
-0.038
-0.021
-0.011
-0.005
0.
0.
0.
0.
0.
0.
0.
0.
0.
0.
0.
0.
0.
0.
0.
0.
0.
-0.002
-0.009
-0.028
-0.073
-0.163
-0.359
7.259
100268.672
4045.202
20401.344
960.701
89.888
55.461
439.720
6526.778
315.973
74.893
168.834
4462.602
1303.486
94.207
4.356
45.128
18.891
0.471
-0.229
-0.200
-0.174
0.001
2.177
3.097
0.293
-0.148
-0.119
-0.064
-0.032
-0.016
-0.008
0.
0.
0.
0.
0.
0.
0.
0.
0.
0.
0.
0.
0.
0.
0.
0.
0.
-0.002
-0.005
-0.019
-0.052
-0.123
-0.216
7.432
35220.473
102035.328
100914.867
23342.770
1943.178
306.688
30.794
124.260
37.395
46.036
126.269
118.463
150.986
27.743
286.924
100003.742
9340.847
14.819
-0.254
-0.290
-0.262
0.220
7.724
12.006
1.318
-0.183
-0.187
-0.111
-0.052
-0.023
-0.010
0.
0.
0.
0.
0.
0.
0.
0.
0.
0.
0.
0.
0.
0.
0.
0.
0.
0.000
-0.002
-0.013
-0.039
-0.098
-0.191
1.241
313.844
2426.066
3343.581
100096.984
3268.019
287.866
3.421
16.208
152.310
67.847
1352.547
197.137
135.732
5480.676
1477.528
103105.289
67751.367
27.694
-0.331
-0.391
-0.371
-0.282
2.150
140.881
15.361
0.667
-0.302
-0.232
-0.097
-0.037
-0.014
0.
0.
0.
0.
0.
0.
0.
0.
0.
0.
0.
0.
0.
0.
0.
0.
0.
0.001
0.001
-0.009
-0.031
-0.082
-0.176
-0.288
0.395
2.477
56.197
479.096
59.819
33.427
77.876
62.735
825.182
230.683
37477.395
52094.438
148.520
29587.146
91194.320
101002.531
936.686
4.440
-0.527
-0.495
-0.479
-0.561
11.079
100208.172
1546.431
10.991
-0.133
-0.673
-0.262
-0.062
-0.019
0.
0.
0.
0.
0.
0.
0.
0.
0.
0.
0.
0.
0.
0.
0.
0.
0.
0.
0.001
-0.008
-0.028
-0.067
-0.156
-0.297
-0.443
-0.443
1.094
2.343
5.144
692.209
5116.870
137.833
74.144
115.781
49508.301
17090.432
378.612
1650.064
2233.089
39941.672
915.115
23.675
-0.525
-0.602
-0.594
-0.863
1.203
205.737
1035.793
290.108
917.852
9.560
-0.419
-0.088
-0.022
0.
0.
0.
0.
0.
0.
0.001
0.002
0.001
0.001
-0.001
-0.001
-0.002
-0.003
-0.005
-0.004
-0.002
0.
0.
-0.008
-0.024
-0.059
-0.138
-0.256
-0.258
2.376
71.173
121.562
9.567
203.172
886.674
53.118
33.672
10.680
210.291
1314.820
85.442
247.110
146.774
750.678
3545.940
67.159
-0.481
-0.706
-0.688
-0.871
0.724
708.081
100110.742
84669.352
166955.047
196.789
-0.017
-0.079
-0.024
0.
0.
0.
0.
0.001
0.001
0.002
0.002
0.002
-0.001
-0.002
-0.004
-0.008
-0.008
-0.010
-0.010
-0.008
-0.005
-0.002
-0.007
-0.021
-0.054
-0.131
-0.243
-0.062
6.069
329.546
651.600
21.811
84.266
55.038
5.167
8.956
1.645
4.052
16.426
9.430
44.628
467.626
25.381
65.235
49.979
3.893
-0.614
-0.722
-0.641
0.288
198.671
60506.023
64177.020
200045.250
226.036
0.067
-0.067
-0.022
0.
0.
0.
0.001
0.001
0.002
0.002
0.000
-0.002
-0.006
-0.014
-0.017
-0.019
-0.019
-0.018
-0.015
-0.013
-0.010
-0.006
-0.009
-0.021
-0.044
-0.118
-0.226
-0.232
2.356
31.555
76.653
14.048
10.502
35.517
132.278
5.586
2.614
48.030
666.272
657.511
293.474
7845.997
9062.690
622.197
9805.822
340.812
3.195
0.336
7.131
1.899
2.559
27.042
60.684
180.567
2.997
-0.194
-0.058
-0.017
0.
0.
0.001
0.001
0.002
0.001
0.000
-0.009
-0.013
-0.021
-0.028
-0.033
-0.036
-0.038
-0.037
-0.030
-0.024
-0.016
-0.011
-0.009
-0.018
-0.043
-0.100
-0.194
0.002
9.787
48.502
24.325
4.868
5.820
2052.075
80802.492
136.093
19.489
685.410
100187.797
100484.852
7660.107
107442.844
24907.705
9294.874
115266.117
2185.691
12.107
9.975
210.360
32.959
-0.048
-0.225
-0.017
0.013
-0.205
-0.097
-0.032
-0.010
0.
0.
0.001
0.002
0.000
-0.001
-0.010
-0.022
-0.038
-0.054
-0.064
-0.069
-0.071
-0.070
-0.064
-0.054
-0.041
-0.027
-0.016
-0.013
-0.021
-0.042
-0.081
-0.159
-0.099
4.411
17.731
4.305
7.141
141.059
20193.221
101746.727
1337.553
15.640
111.871
8523.380
7768.256
2453.344
133980.000
7169.483
2261.989
115207.578
38862.246
32.525
12.417
60.653
11.855
-0.200
-0.325
-0.209
-0.135
-0.086
-0.045
-0.014
-0.005
0.
0.001
0.001
0.000
-0.001
-0.010
-0.029
-0.053
-0.074
-0.111
-0.153
-0.148
-0.129
-0.120
-0.111
-0.092
-0.069
-0.047
-0.028
-0.018
-0.021
-0.038
-0.071
-0.148
-0.257
-0.178
0.182
11.229
488.436
1148.771
21845.582
104000.109
26808.490
76.131
6.449
15.838
12.209
101.572
100105.758
26840.771
37.870
3217.914
6467.042
29.302
1867.021
13819.627
100.288
0.199
-0.305
-0.173
-0.087
-0.046
-0.024
-0.007
0.000
0.
0.001
0.002
0.
-0.007
-0.025
-0.072
-0.110
0.065
0.222
-0.364
-0.482
-0.245
-0.197
-0.164
-0.134
-0.103
-0.071
-0.040
-0.029
-0.022
-0.037
-0.070
-0.161
-0.267
-0.204
3.572
79.984
100201.961
152701.922
9314.529
7241.454
101934.500
26.058
8.113
8.222
0.036
2.242
81.171
561.202
2273.383
81.561
100463.039
3148.553
40802.504
100207.648
479.742
0.937
-0.294
-0.166
-0.073
-0.035
-0.016
-0.001
0.002
0.
0.001
0.000
-0.001
-0.014
-0.051
-0.269
-0.175
5.095
215.278
90.892
-0.627
-0.372
-0.283
-0.236
-0.182
-0.143
-0.098
-0.064
-0.037
-0.029
-0.039
-0.083
-0.157
0.088
9.339
967.440
9780.941
27288.254
24272.369
426.146
138.849
1505.573
51.422
1.136
0.428
-0.688
3.882
82.666
258.150
21415.158
5876.418
104127.578
103212.984
100576.633
24080.826
83.448
3.804
-0.239
-0.164
-0.070
-0.030
-0.009
0.000
0.001
0.
0.001
0.000
-0.004
-0.024
-0.085
-0.577
-0.129
16.657
398.167
187.628
13.060
1.497
-0.355
-0.354
-0.273
-0.212
-0.149
-0.093
-0.057
-0.040
-0.048
-0.088
-0.070
11.502
1130.108
56417.098
101254.742
101648.305
18024.047
553.181
295.866
19086.406
251.136
0.959
7.589
4.384
4.179
77.390
435.890
100215.234
128289.883
101293.938
8036.720
48971.219
4024.428
1683.452
47.272
-0.012
-0.156
-0.072
-0.030
-0.008
0.000
0.001
0.
0.000
-0.003
-0.018
-0.035
-0.094
-0.379
-0.553
1.105
11.980
1451.870
11360.911
109.127
0.205
-0.496
-0.330
-0.245
-0.212
-0.146
-0.081
-0.052
-0.058
-0.099
0.079
55.976
100003.969
100555.539
4289.243
1649.488
200080.344
2166.428
3647.084
1236.361
31.649
45.101
3388.727
899.472
27.592
6.341
27.773
1710.839
1973.396
128264.359
62746.676
61.729
92.079
159.161
11.089
-0.157
-0.147
-0.066
-0.028
-0.009
-0.001
0.
-0.001
-0.003
-0.012
-0.027
-0.054
-0.112
-0.221
-0.399
-0.223
26.916
43511.449
100173.672
708.363
1.311
0.685
28.715
19.198
0.280
-0.206
-0.129
-0.077
-0.071
-0.107
-0.088
10.125
945.642
1966.837
34.066
144.350
65764.031
386.239
118707.102
13452.133
18.747
176.441
100388.906
23978.855
1789.677
77.741
0.381
2.409
41.507
16981.623
2884.351
13.560
3.297
0.691
-0.194
-0.252
-0.136
-0.060
-0.026
-0.008
-0.001
0.
-0.002
-0.009
-0.020
-0.048
-0.091
-0.147
-0.245
-0.394
-0.224
59.065
76329.352
101645.148
193.657
7.217
38.707
43198.180
10983.487
14.751
-0.167
-0.182
-0.108
-0.086
-0.118
-0.193
-0.009
3.174
4.585
8.761
436.056
114.948
58.490
753.824
204.383
7.536
249.588
14794.890
100360.633
8761.446
68.498
-0.091
-0.689
-0.260
6.493
10.527
105.138
67.350
1.881
-0.342
-0.228
-0.110
-0.048
-0.023
-0.008
-0.001
0.
-0.006
-0.016
-0.035
-0.075
-0.134
-0.213
-0.321
-0.490
-0.329
54.054
21788.934
48728.789
161.120
112.390
79.177
52734.289
106460.563
212.701
0.568
-0.224
-0.130
-0.103
-0.133
-0.216
-0.006
28.710
246.723
17.027
82.155
33.671
11.137
74.214
269.843
29.085
2016.774
100292.945
7790.792
243.937
3.627
0.908
11.398
2.294
0.314
32.828
1860.183
1041.077
9.707
-0.235
-0.181
-0.090
-0.041
-0.020
-0.008
0.
0.
-0.010
-0.024
-0.053
-0.108
-0.188
-0.272
-0.376
-0.519
-0.569
26.109
3766.190
1544.995
174.326
11460.181
66.358
100308.016
111026.273
869.543
2.481
-0.240
-0.161
-0.122
-0.150
-0.233
1.126
567.341
38413.219
281.309
14.685
22.807
4.495
19.940
61.680
9.620
77.472
593.888
156.987
66.160
2.793
5.174
55.543
10.973
4.176
108.123
256.397
110.163
2.799
-0.224
-0.149
-0.073
-0.035
-0.015
-0.006
0.
0.
-0.013
-0.033
-0.067
-0.134
-0.225
-0.319
-0.039
0.459
0.018
21.738
102544.859
10972.980
37.681
166.193
11.927
207.607
12429.543
621.937
1.687
-0.246
-0.177
-0.132
-0.168
-0.282
0.549
117.204
9481.344
4511.806
35.592
29.622
102.130
104.398
62.021
26.251
84.213
20.171
100388.242
48504.586
62.723
47.415
12.476
5.359
6.551
971.753
1654.520
12.425
-0.109
-0.205
-0.114
-0.056
-0.027
-0.013
-0.004
0.
0.
-0.014
-0.037
-0.075
-0.147
-0.252
-0.352
0.213
2.071
12.480
39.408
114.081
195.807
607.581
634.735
91.298
4.059
17.315
5.017
-0.193
-0.238
-0.171
-0.142
-0.190
-0.365
1.683
24653.221
102641.406
5823.479
31.194
713.381
3593.995
101568.094
123545.930
3509.250
209.845
8.795
189.510
143.505
905.699
707.209
17.330
1.268
1.878
179.845
289.440
4.192
-0.210
-0.163
-0.082
-0.040
-0.019
-0.008
0.
0.
0.
-0.016
-0.038
-0.073
-0.144
-0.264
-0.402
-0.330
2.830
140.919
652.202
293.752
81462.758
20399.846
112542.016
38968.809
31.913
-0.370
-0.413
-0.290
-0.205
-0.153
-0.143
-0.205
-0.319
0.523
287.197
46575.566
23524.865
54.387
37466.801
1402.146
176839.703
34593.754
24.876
4.529
-0.124
0.649
118.946
1723.930
635.937
48.313
0.329
-0.480
0.932
1.320
-0.126
-0.182
-0.110
-0.054
-0.030
-0.013
-0.005
0.
0.
0.
-0.012
-0.034
-0.062
-0.122
-0.236
-0.399
-0.524
0.538
35.171
122.567
594.827
102121.664
734.392
103392.055
24606.680
82.282
0.271
-0.350
-0.239
-0.159
-0.134
-0.148
-0.208
-0.241
0.525
2.937
55.574
60.295
5.708
76694.313
334.763
1183.571
115.896
0.493
-0.536
-0.589
0.972
139.700
7186.194
100135.563
3703.918
4.576
-0.513
-0.410
-0.294
-0.209
-0.137
-0.074
-0.038
-0.019
-0.006
-0.001
0.
0.
0.
-0.009
-0.023
-0.052
-0.103
-0.192
-0.339
-0.519
-0.649
0.491
45.589
402.218
23.307
69.461
100057.953
100144.266
520.772
3.973
-0.264
-0.192
-0.126
-0.119
-0.146
-0.189
-0.205
0.332
0.709
-0.520
-0.919
-0.782
-0.213
-0.585
-0.516
-0.496
-0.465
-0.443
-0.387
13.802
1287.044
20706.648
128271.734
1289.541
3.377
-0.429
-0.354
-0.261
-0.180
-0.106
-0.053
-0.026
-0.012
-0.003
0.
0.
0.
0.
-0.005
-0.016
-0.044
-0.087
-0.154
-0.275
-0.465
-0.618
0.696
9.205
33.259
20.309
10.603
819.710
1901.040
105.482
2.039
-0.219
-0.151
-0.100
-0.096
-0.125
-0.171
-0.193
-0.101
-0.117
-0.305
-0.374
-0.433
-0.573
-0.509
-0.466
-0.435
-0.375
-0.351
-0.106
166.140
100114.328
155185.063
117031.328
5990.583
9.184
-0.358
-0.314
-0.221
-0.152
-0.088
-0.043
-0.018
-0.007
-0.002
0.
0.
0.
0.
0.
-0.012
-0.037
-0.071
-0.132
-0.238
-0.398
1.939
371.752
1682.951
7830.216
427.364
21.912
2.117
3.621
1.135
-0.178
-0.183
-0.117
-0.076
-0.072
-0.091
-0.138
-0.175
-0.193
-0.223
-0.239
-0.262
-0.292
-0.332
-0.326
-0.281
-0.298
-0.324
-0.322
-0.233
15.576
1797.423
925.292
100601.938
26831.016
13.627
-0.298
-0.261
-0.186
-0.129
-0.074
-0.034
-0.014
-0.006
-0.002
0.
0.
0.
0.
-0.001
-0.010
-0.027
-0.066
-0.124
-0.230
-0.363
8.867
13591.080
107735.828
105920.555
36437.848
122.101
0.055
-0.449
-0.332
-0.223
-0.143
-0.086
-0.058
-0.054
-0.061
-0.093
-0.124
-0.155
-0.172
-0.186
-0.209
-0.257
-0.260
1.119
25.731
14.379
0.175
-0.300
-0.281
-0.107
1.524
3.914
55.709
35.552
0.518
-0.245
-0.197
-0.148
-0.097
-0.055
-0.025
-0.010
-0.003
-0.002
0.
0.
0.
0.
-0.004
-0.010
-0.025
-0.059
-0.121
-0.230
-0.373
0.778
106.615
423.184
2930.237
5391.208
52.511
-0.322
-0.441
-0.268
-0.167
-0.100
-0.058
-0.042
-0.040
-0.043
-0.051
-0.069
-0.089
-0.109
-0.125
-0.158
-0.212
-0.076
59.586
91465.813
9833.727
10.393
-0.218
-0.257
-0.222
-0.223
-0.215
-0.100
-0.113
-0.192
-0.170
-0.131
-0.096
-0.062
-0.031
-0.015
-0.007
-0.003
0.
0.
0.
0.
0.
-0.004
-0.011
-0.025
-0.055
-0.121
-0.217
-0.323
-0.384
0.012
9.871
109.009
330.457
21.342
-0.308
-0.347
-0.205
-0.116
-0.067
-0.042
-0.030
-0.028
-0.027
-0.031
-0.036
-0.046
-0.059
-0.076
-0.106
-0.173
-0.027
65.954
100114.430
12345.328
16.585
-0.094
-0.207
-0.158
-0.144
-0.148
-0.138
-0.124
-0.110
-0.089
-0.070
-0.051
-0.032
-0.017
-0.009
-0.003
-0.002
0.
0.
0.
0.
0.
-0.005
-0.012
-0.026
-0.055
-0.113
-0.187
-0.174
0.007
-0.298
6.330
678.859
100029.250
369.907
0.423
-0.263
-0.151
-0.083
-0.048
-0.031
-0.019
-0.018
-0.019
-0.017
-0.018
-0.025
-0.034
-0.047
-0.074
-0.136
-0.170
2.224
48.920
43.259
5.584
-0.049
-0.160
-0.107
-0.078
-0.070
-0.065
-0.056
-0.046
-0.040
-0.034
-0.024
-0.014
-0.008
-0.004
-0.002
0.
0.
0.
0.
0.
0.
-0.003
-0.013
-0.023
-0.048
-0.098
-0.160
-0.201
-0.198
-0.374
0.541
53.854
794.581
35.441
-0.032
-0.192
-0.108
-0.059
-0.036
-0.020
-0.016
-0.013
-0.014
-0.011
-0.010
-0.010
-0.017
-0.031
-0.049
-0.089
-0.145
-0.145
0.290
1.326
0.505
-0.132
-0.114
-0.067
-0.043
-0.031
-0.028
-0.024
-0.021
-0.018
-0.013
-0.007
-0.004
-0.003
-0.002
0.000
0.
0.
0.
0.
0.
0.
-0.003
-0.011
-0.019
-0.039
-0.074
-0.127
-0.180
-0.249
-0.317
-0.334
0.134
1.196
0.061
-0.200
-0.133
-0.069
-0.043
-0.025
-0.016
-0.010
-0.009
-0.007
-0.005
-0.004
-0.002
-0.006
-0.014
-0.024
-0.044
-0.082
-0.125
-0.136
-0.129
-0.123
-0.102
-0.068
-0.037
-0.022
-0.012
-0.007
-0.006
-0.005
-0.003
-0.003
-0.002
-0.002
-0.001
0.000
0.
0.
0.
0.
0.
0.
0.
-0.001
-0.005
-0.015
-0.028
-0.050
-0.085
-0.125
-0.166
-0.211
-0.243
-0.240
-0.223
-0.185
-0.133
-0.075
-0.043
-0.026
-0.017
-0.008
-0.007
-0.005
-0.005
-0.003
-0.001
-0.001
-0.002
-0.004
-0.010
-0.020
-0.036
-0.057
-0.080
-0.085
-0.076
-0.054
-0.034
-0.020
-0.010
-0.006
-0.002
-0.001
0.
0.
0.
0.
0.
0.
0.
0.
0.
0.
0.
0.
0.
0.
0.
-0.002
-0.010
-0.018
-0.031
-0.052
-0.072
-0.094
-0.112
-0.127
-0.134
-0.125
-0.098
-0.065
-0.039
-0.023
-0.012
-0.006
-0.002
-0.004
-0.003
-0.002
-0.001
-0.001
-0.001
-0.001
-0.001
-0.004
-0.009
-0.015
-0.022
-0.029
-0.032
-0.030
-0.024
-0.017
-0.009
-0.005
0.
0.
0.
0.
0.
0.
0.
0.
0.
0.
0.
0.
0.
0.
0.
0.
0.
0.
0.
-0.003
-0.011
-0.020
-0.033
-0.043
-0.052
-0.060
-0.065
-0.063
-0.056
-0.047
-0.031
-0.021
-0.013
-0.006
-0.001
0.
0.
0.
0.
0.
0.
0.
0.
0.
-0.002
-0.003
-0.005
-0.009
-0.010
-0.012
-0.013
-0.008
-0.003
-0.002
0.
0.
0.
0.
0.
0.
0.
0.
0.
0.
0.
0.
0.
0.
0.
0.
0.
0.
0.
0.
-0.001
-0.004
-0.009
-0.015
-0.024
-0.030
-0.032
-0.035
-0.032
-0.030
-0.022
-0.017
-0.013
-0.006
-0.002
0.
0.
0.
0.
0.
0.
0.
0.
0.
0.
0.
0.
-0.002
-0.002
-0.003
-0.003
-0.002
-0.002
0.
0.
0.
0.
0.
0.
0.
0.
0.
0.
0.
0.
0.
0.
0.
0.
0.
0.
0.
0.
0.
0.
0.
-0.001
-0.004
-0.005
-0.007
-0.011
-0.015
-0.016
-0.016
-0.014
-0.011
-0.008
-0.005
0.
0.
0.
0.
0.
0.
0.
0.
0.
0.
0.
0.
0.
0.
0.
0.
0.
0.
0.
0.
0.
0.
0.
0.
0.
0.
0.
0.
0.
0.
0.
0.
0.
0.
0.
0.
0.
0.
0.
0.
0.
0.
0.
0.
0.
-0.002
-0.003
-0.003
-0.003
-0.004
-0.004
-0.004
-0.003
0.
0.
0.
0.
0.
0.
0.
0.
0.
0.
0.
0.
0.
0.
0.
0.
0.
0.
0.
0.
0.
0.
0.
0.
0.
0.
0.
0.
0.
0.
0.
0.
0.
0.
0.
0.
0.
0.
0.
0.
0.
0.
0.
0.
0.
0.
0.
0.
0.
0.
0.
0.
0.
0.
0.
0.
0.
0.
0.
0.
0.
0.
0.
0.
0.
0.
0.
0.
0.
0.
0.
0.
0.
0.
0.
0.
0.
0.
0.
0.
0.
0.
0.
0.
0.
0.
0.
0.
0.
0.
0.
0.
0.
0.
0.
0.
0.
0.
0.
0.
0.
0.
0.
0.
0.
0.
0.
0.
0.
0.
0.
0.
0.
0.
0.
0.
0.
0.
0.
0.
0.
0.
0.
0.
0.
0.
0.
0.
0.
0.
0.
0.
0.
0.
0.
0.
0.
0.
0.
0.
0.
0.
0.
0.
0.
0.
0.
0.
0.
0.
0.
0.
0.
0.
0.
0.
0.
0.
0.
0.
0.
0.
0.
0.
0.
0.
0.
0.
0.
0.
0.
0.
0.
0.
0.
0.
0.
0.
0.
0.
0.
0.
0.
0.
0.
0.
0.
0.
0.
0.
0.
0.
0.
0.
0.
0.
0.
0.
0.
0.
0.
0.
0.
0.
0.
0.
0.
0.
0.
0.
0.
0.
0.
0.
0.
0.
0.
0.
0.
0.
0.
0.
0.
0.
0.
0.
0.
0.
0.
0.
0.
0.
0.
0.
0.
0.
0.
0.
0.
0.
0.
0.
0.
0.
0.
0.
0.
0.
0.
0.
0.
0.
0.
0.
0.
0.
0.
0.
0.
0.
0.
0.
0.
0.
0.
0.
0.
0.
0.
0.
0.
0.
0.
0.
0.
0.
0.
0.
0.
0.
0.
0.
0.
0.
0.
0.
0.
0.
0.
0.
0.
0.
0.
0.
0.
0.
0.
0.
0.
0.
0.
0.
0.
0.
0.
0.
0.
0.
0.
0.
0.
0.
0.
0.
0.
0.
0.
0.
0.
0.
0.
0.
0.
0.
0.
0.
0.
0.
0.
0.
0.
0.
0.
0.
0.
0.
0.
0.
0.
0.
0.
0.
0.
0.
0.
0.
0.
0.
0.
0.
0.
0.
0.
0.
0.
0.
0.
0.
0.
0.
0.
0.
0.
0.
0.
0.
0.
0.
0.
0.
0.
0.
0.
0.
0.
0.
0.
0.
0.
0.
0.
0.
0.
0.
0.
0.
0.
0.
0.
0.
0.
0.
0.
0.
0.
0.
0.
0.
0.
0.
0.
0.
0.
0.
0.
0.
0.
0.
0.
0.
0.
0.
0.
0.
0.
0.
0.
0.
0.
0.
0.
0.
0.
0.
0.
0.
0.
0.
0.
0.
0.
0.
0.
0.
0.
0.
0.
0.
0.
0.
0.
0.
0.
0.
0.
0.
0.
0.
0.
0.
0.
0.
0.
0.
0.
0.
0.
0.
0.
0.
0.
0.
0.
0.
0.
0.
0.
0.
0.
0.
0.
0.
0.
0.
0.
0.
0.
0.
0.
0.
0.
0.
0.
0.
0.
0.
0.
0.
0.
0.
0.
0.
0.
0.
0.
0.
0.
0.
0.
0.
0.
0.
0.
0.
0.
0.
0.
0.
0.
0.
0.
0.
0.
0.
0.
0.
0.
0.
0.
0.
0.
0.
0.
0.
0.
0.
0.
0.
0.
0.
0.
0.
0.
0.
0.
0.
0.
0.
0.
0.
0.
0.
0.
0.
0.
0.
0.
0.
0.
0.
0.
0.
0.
0.
0.
0.
0.
0.
0.
0.
0.
0.
0.
0.
0.
0.
0.
0.
0.
0.
0.
0.
0.
0.
0.
0.
0.
0.
0.
0.
0.
0.
0.
0.
0.
0.
0.
0.
0.
0.
0.
0.
0.
0.
0.
0.
0.
0.
0.
0.
0.
0.
0.
0.
0.
0.
0.
0.
0.
0.
0.
0.
0.
0.
0.
0.
0.
0.
0.
0.
0.
0.
0.
0.
0.
0.
0.
0.
0.
0.
0.
0.
0.
0.
0.
0.
0.
0.
0.
0.
0.
0.
0.
0.
0.
0.
0.
0.
0.
0.
0.
0.
0.
0.
0.
0.
0.
0.
0.
0.
0.
0.
0.
0.
0.
0.
0.
0.
0.
0.
0.
0.
0.
0.
0.
0.
0.
0.
0.
0.
0.
0.
0.
0.
0.
0.
0.
0.
0.
0.
0.
0.
0.
0.
0.
0.
0.
0.
0.
0.
0.
0.
0.
0.
0.
0.
0.
0.
0.
0.
0.
0.
0.
0.
0.
0.
0.
0.
0.
0.
0.
0.
0.
0.
0.
0.
0.
0.
0.
0.
0.
0.
0.
0.
0.
0.
0.
0.
0.
0.
0.
0.
0.
0.
0.
0.
0.
0.
0.
0.
0.
0.
0.
0.
0.
0.
0.
0.
0.
0.
0.
0.
0.
0.
0.
0.
0.
0.
0.
0.
0.
0.
0.
0.
0.
0.
0.
0.
0.
0.
0.
0.
0.
0.
0.
0.
0.
0.
0.
0.
0.
0.
0.
0.
0.
0.
0.
0.
0.
0.
0.
0.
0.
0.
0.
0.
0.
0.
0.
0.
0.
0.
0.
0.
0.
0.
0.
0.
0.
0.
0.
0.
0.
0.
0.
0.
0.
0.
0.
0.
0.
0.
0.
0.
0.
0.
0.
0.
0.
0.
0.
0.
0.
0.
0.
0.
0.
0.
0.
0.
0.
0.
0.
0.
0.
0.
0.
0.
0.
0.
0.
0.
0.
0.
0.
0.
0.
0.
0.
0.
0.
0.
0.
0.
0.
0.
0.
0.
0.
0.
0.
0.
0.
0.
0.
0.
0.
0.
0.
0.
0.
0.
0.
0.
0.
0.
0.
0.
0.
0.
0.
0.
0.
0.
0.
0.
0.
0.
0.
0.
0.
0.
0.
0.
0.
0.
0.
0.
0.
0.
0.
0.
0.
0.
0.
0.
0.
0.
0.
0.
0.
0.
0.
0.
0.
0.
0.
0.
0.
0.
0.
0.
0.
0.
0.
0.
0.
0.
0.
0.
0.
0.
0.
0.
0.
0.
0.
0.
0.
0.
0.
0.
0.
0.
0.
0.
0.
0.
0.
0.
0.
0.
0.
0.
0.
0.
0.
0.
0.
0.
0.
0.
0.
0.
0.
0.
0.
0.
0.
0.
0.
0.
0.
0.
0.
0.
0.
0.
0.
0.
0.
0.
0.
0.
0.
0.
0.
0.
0.
0.
0.
0.
0.
0.
0.
0.
0.
0.
0.
0.
0.
0.
0.
0.
0.
0.
0.
0.
0.
0.
0.
0.
0.
0.
0.
0.
0.
0.
0.
0.
0.
0.
0.
0.
0.
0.
0.
0.
0.
0.
0.
0.
0.
0.
0.
0.
0.
0.
0.
0.
0.
0.
0.
0.
0.
0.001
0.001
0.001
0.000
0.
0.
0.
0.
0.
0.
0.
0.
0.
0.
0.
0.
0.
0.
0.
0.
0.
0.
0.
0.
0.
0.
0.
0.
0.
0.
0.
0.
0.
0.
0.
0.
0.
0.
0.
0.
0.
0.
0.
0.
0.
0.
0.
0.
0.
0.
0.
0.
0.001
0.000
0.000
0.000
0.000
0.000
0.
0.001
0.000
0.
0.
0.
0.
0.
0.
0.
0.
0.
0.
0.
0.
0.
0.
0.
0.
0.
0.
0.
0.
0.
0.
0.
0.
0.
0.
0.
0.
0.
0.
0.
0.
0.
0.
0.
0.
0.
0.
0.
0.
0.
0.
0.
0.
0.000
0.001
0.000
0.000
0.000
0.000
0.000
0.001
0.001
0.001
0.001
0.001
0.
0.
0.
0.
0.
0.
0.
0.
0.
0.
0.
0.
0.
0.
0.
0.
0.
0.
0.
0.
0.
0.
0.
0.
0.
0.
0.
0.
0.
0.
0.
0.
0.
0.
0.
0.
0.
0.
0.
0.
0.
0.
0.000
0.001
0.000
-0.001
-0.002
-0.002
-0.003
-0.002
-0.001
-0.001
0.000
0.000
0.001
0.001
0.
0.
0.
0.
0.
0.
0.
0.
0.
0.
0.
0.
0.
0.
0.
0.
0.
0.
0.
0.
0.
0.
0.
0.
0.
0.
0.
0.
0.
0.
0.
0.
0.
0.
0.
0.
0.000
0.000
0.
0.
-0.001
0.000
-0.002
-0.003
-0.005
-0.006
-0.009
-0.010
-0.010
-0.009
-0.005
-0.003
0.000
0.000
0.001
0.
0.
0.
0.
0.
0.
0.
0.
0.
0.
0.
0.
0.
0.
0.
0.
0.
0.
0.
0.
0.
0.
0.
0.
0.
0.
0.
0.
0.
0.
0.
0.
0.
0.000
-0.001
-0.002
-0.002
-0.004
-0.005
-0.006
-0.007
-0.008
-0.009
-0.012
-0.015
-0.018
-0.024
-0.027
-0.026
-0.022
-0.017
-0.009
-0.004
-0.002
0.001
0.001
0.
0.
0.
0.
0.
0.
0.
0.
0.
0.
0.
0.
0.
0.
0.
0.
0.
0.
0.
0.
0.
0.
0.
0.
0.
0.
0.
0.
0.
0.
0.
0.000
-0.002
-0.003
-0.008
-0.010
-0.013
-0.017
-0.018
-0.019
-0.025
-0.025
-0.029
-0.037
-0.044
-0.052
-0.058
-0.056
-0.046
-0.034
-0.024
-0.015
-0.006
-0.002
0.000
0.000
0.
0.
0.
0.
0.
0.
0.
0.
0.
0.
0.
0.
0.
0.
0.
0.
0.
0.
0.
0.
0.
0.
0.
0.
0.
0.
0.
0.
0.
0.000
-0.002
-0.004
-0.011
-0.016
-0.023
-0.031
-0.036
-0.042
-0.049
-0.058
-0.061
-0.066
-0.073
-0.083
-0.098
-0.109
-0.111
-0.100
-0.078
-0.051
-0.030
-0.016
-0.007
-0.001
0.001
0.
0.
0.
0.
0.
0.
0.
0.
0.
0.
0.
0.
0.
0.
0.
0.
0.
0.
0.
0.
0.
0.
0.
0.
0.
0.
0.
0.
0.
-0.002
-0.004
-0.010
-0.021
-0.035
-0.057
-0.073
-0.079
-0.087
-0.101
-0.117
-0.126
-0.138
-0.142
-0.153
-0.171
-0.186
-0.194
-0.181
-0.147
-0.098
-0.062
-0.035
-0.016
-0.006
0.001
0.
0.
0.
0.
0.
0.
0.
0.
0.
0.
0.
0.
0.
0.
0.
0.
0.
0.
0.
0.
0.
0.
0.
0.
0.
0.
0.
0.
0.000
-0.003
-0.008
-0.020
-0.041
-0.079
-0.113
-0.138
-0.163
-0.179
-0.203
-0.214
-0.225
-0.241
-0.261
-0.265
-0.283
-0.308
-0.314
-0.294
-0.248
-0.182
-0.110
-0.060
-0.033
-0.015
0.000
0.000
-0.002
-0.002
-0.002
-0.002
-0.002
-0.002
0.
0.
0.
0.
0.
0.
0.
0.
0.
0.
0.
0.
0.
0.
0.
0.
0.
0.
0.
0.
0.
-0.002
-0.004
-0.012
-0.030
-0.072
-0.112
-0.092
-0.104
-0.229
-0.296
-0.320
-0.229
0.222
-0.221
-0.479
-0.462
-0.490
-0.480
-0.446
-0.401
-0.358
-0.282
-0.181
-0.096
-0.047
-0.026
-0.009
-0.004
-0.003
-0.004
-0.004
-0.006
-0.004
-0.003
-0.003
-0.002
0.
0.
0.
0.
0.
0.
0.
0.
0.
0.
0.
0.
0.
0.
0.
0.
0.
0.
0.
-0.002
-0.004
-0.014
-0.040
-0.087
-0.049
1.937
3.237
0.001
-0.372
-0.397
0.762
8.252
1.267
-0.979
-0.779
-1.130
-0.869
-0.050
1.329
0.067
-0.387
-0.270
-0.147
-0.076
-0.041
-0.024
-0.010
-0.011
-0.009
-0.010
-0.011
-0.010
-0.008
-0.006
-0.004
-0.002
0.
0.
0.
0.
0.
0.
0.
0.
0.
0.
0.
0.
0.
0.
0.
0.
0.
0.
-0.002
-0.006
-0.015
-0.046
-0.093
0.027
5.118
9.157
0.293
-0.361
-0.043
1.288
5.774
2.132
894.142
14.755
5.450
3.844
10.912
44.842
7.646
-0.284
-0.379
-0.217
-0.112
-0.064
-0.036
-0.021
-0.021
-0.024
-0.024
-0.026
-0.024
-0.017
-0.011
-0.006
-0.004
0.
0.
0.
0.
0.
0.
0.
0.
0.
0.
0.
0.
0.
0.
0.
0.
0.
0.
-0.002
-0.003
-0.013
-0.041
-0.090
-0.127
0.338
0.467
-0.459
6.647
110.563
195.329
186.716
23.890
101353.063
4989.059
881.992
1600.004
246.264
447.169
98.984
1.764
-0.454
-0.314
-0.177
-0.106
-0.068
-0.048
-0.043
-0.048
-0.053
-0.053
-0.049
-0.038
-0.026
-0.017
-0.008
-0.003
0.001
0.
0.
0.
0.
0.
0.
0.
0.
0.
0.
0.
0.
0.
0.
0.
0.
-0.001
-0.002
-0.009
-0.030
-0.077
-0.150
-0.345
-0.774
1.018
358.496
100069.867
67185.906
76046.391
309.437
4605.691
58651.250
3594.734
30442.385
2491.714
101318.250
39299.922
73.576
0.080
-0.346
-0.223
-0.159
-0.116
-0.085
-0.081
-0.087
-0.088
-0.086
-0.079
-0.067
-0.044
-0.026
-0.014
-0.008
0.000
0.
0.
0.
0.
0.
0.
0.
0.
0.
0.
0.
0.
0.
0.
0.
0.
0.
-0.002
-0.006
-0.022
-0.056
-0.127
-0.297
0.024
727.369
1004.415
131439.453
48123.359
49973.664
67988.484
22973.789
100389.563
104108.352
54568.445
547.961
100552.688
115261.648
10933.374
5.127
6.697
3.327
-0.019
-0.178
-0.138
-0.127
-0.129
-0.132
-0.133
-0.134
-0.111
-0.075
-0.042
-0.023
-0.011
-0.006
0.
0.
0.
0.
0.
0.
0.
0.
0.
0.
0.
0.
0.
0.
0.
0.
0.
-0.001
-0.004
-0.016
-0.043
-0.107
-0.206
1.336
348.797
5497.193
100902.047
35912.934
104894.031
22219.830
410.242
2434.731
3019.930
100555.531
249.431
172.876
21318.762
748.115
30.273
759.256
198.662
2.789
-0.236
-0.204
-0.184
-0.199
-0.252
-0.324
-0.249
-0.179
-0.128
-0.074
-0.037
-0.017
-0.008
0.
0.
0.
0.
0.
0.
0.
0.
0.
0.
0.
0.
0.
0.
0.
0.
0.
0.000
-0.001
-0.014
-0.035
-0.092
-0.185
0.086
25.612
151.458
4653.867
100763.750
102402.141
16887.570
18.852
3.903
94.240
988.313
100233.008
615.657
1308.918
101933.242
924.592
2897.486
501.210
4.682
-0.327
-0.287
-0.257
-0.339
-0.708
-0.583
-0.340
-0.264
-0.261
-0.180
-0.074
-0.028
-0.011
0.
0.
0.
0.
0.
0.
0.
0.
0.
0.
0.
0.
0.
0.
0.
0.
0.
0.001
0.001
-0.005
-0.031
-0.073
-0.171
-0.313
-0.284
1.287
68.274
610.846
197.962
45.833
1.357
0.362
2.188
39.152
103993.500
102427.234
1471.834
103846.469
107785.219
100063.680
262.343
1.101
-0.486
-0.407
-0.364
-0.502
-0.796
8.811
0.692
-0.071
-0.580
-0.749
-0.252
-0.049
-0.014
0.
0.
0.
0.
0.
0.
0.
0.
0.
0.
0.
-0.002
-0.002
-0.002
-0.002
-0.002
0.
0.
0.001
-0.005
-0.026
-0.060
-0.145
-0.309
-0.539
-0.054
9.282
14.134
1.436
2.595
14.761
45.596
200.459
40.757
2631.428
103411.516
105819.305
101810.234
2104.705
1587.170
41.151
-0.007
-0.610
-0.545
-0.532
-0.540
-0.636
2.866
30.355
19.618
563.526
7.533
-0.488
-0.076
-0.018
0.
0.
0.
0.
0.
0.
0.
0.001
0.002
-0.001
-0.001
-0.002
-0.006
-0.008
-0.008
-0.008
-0.005
-0.002
-0.001
-0.006
-0.024
-0.055
-0.127
-0.265
-0.327
18.693
5315.093
15256.820
67.383
4.700
42.119
725.059
54093.637
757.105
37.081
1142.289
1753.542
111343.930
48866.684
22.239
7.343
2.117
-0.406
-0.645
-0.650
-0.602
-0.175
27.430
893.138
1361.611
38271.961
100.030
-0.124
-0.064
-0.020
0.
0.
0.
0.
0.
0.002
0.001
0.002
-0.001
-0.002
-0.005
-0.009
-0.013
-0.013
-0.015
-0.014
-0.011
-0.009
-0.005
-0.008
-0.020
-0.053
-0.121
-0.240
-0.117
63.227
100025.047
100305.711
359.176
13.663
43.251
185.149
3701.906
183.983
1.053
2.536
24.579
3515.886
6766.206
69.668
365.151
119.112
5.167
-0.309
-0.610
-0.146
-0.127
12.391
237.237
50638.543
105439.203
24.963
0.026
-0.050
-0.017
0.
0.
0.
0.
0.001
0.002
0.002
0.000
-0.003
-0.007
-0.015
-0.024
-0.027
-0.029
-0.028
-0.027
-0.022
-0.015
-0.011
-0.009
-0.019
-0.047
-0.114
-0.220
0.498
51.711
1419.669
101071.328
2414.485
9.708
87.160
292.508
19.634
1.763
0.478
17.256
17.030
27.971
109992.508
34310.195
13915.493
658.494
34.794
0.782
12.916
314.250
43.818
0.597
3.536
294.893
577.511
1.225
-0.065
-0.040
-0.012
0.
0.
0.
0.001
0.002
0.002
0.000
-0.007
-0.013
-0.024
-0.035
-0.046
-0.057
-0.063
-0.062
-0.048
-0.039
-0.028
-0.019
-0.015
-0.019
-0.048
-0.102
-0.178
4.281
1702.621
100151.430
7912.576
447.288
8.336
7950.183
100106.094
279.507
3.439
7.271
264.102
247.897
96.594
24371.740
131857.641
102110.148
101383.641
603.622
4.654
511.579
100130.719
5806.583
3.458
-0.361
-0.312
-0.211
-0.168
-0.058
-0.024
-0.007
0.
0.
0.001
0.002
0.002
0.
-0.009
-0.016
-0.033
-0.050
-0.068
-0.087
-0.102
-0.112
-0.111
-0.097
-0.073
-0.048
-0.031
-0.020
-0.024
-0.043
-0.090
-0.154
2.088
353.552
8489.361
245.411
96.480
42.945
2143.474
45464.574
1032.406
657.209
15.781
59.333
60.191
62.093
712.363
503.592
3053.423
30492.746
38480.426
37.438
461.958
15484.612
528.590
1.656
-0.305
-0.221
-0.135
-0.073
-0.035
-0.011
-0.003
0.
0.001
0.001
0.002
0.
-0.007
-0.019
-0.042
-0.072
-0.106
-0.143
-0.155
-0.162
-0.168
-0.162
-0.143
-0.107
-0.075
-0.044
-0.030
-0.027
-0.041
-0.081
-0.155
-0.130
3.430
14.010
138.103
100130.203
19176.080
745.215
55282.086
109478.031
17096.670
88.865
5.381
3.053
5.975
162.167
71.127
18.547
3197.846
6430.102
92.006
14968.696
11183.752
102.978
0.467
-0.278
-0.151
-0.072
-0.039
-0.018
-0.003
0.001
0.
0.001
0.001
0.000
-0.003
-0.015
-0.041
-0.080
-0.121
-0.297
-0.467
-0.328
-0.265
-0.239
-0.192
-0.120
-0.128
-0.104
-0.070
-0.044
-0.029
-0.040
-0.080
-0.162
-0.273
-0.348
0.763
114.667
90135.648
88626.633
124.783
2755.773
18594.221
1538.977
656.212
8.806
0.136
4.277
85.378
78.474
128.203
22.579
79.794
158.209
21120.561
101482.031
365.219
0.807
-0.281
-0.139
-0.059
-0.029
-0.011
0.000
0.002
0.
0.001
0.002
0.
-0.010
-0.029
-0.087
-0.167
-0.191
-0.424
-0.822
-0.705
-0.404
-0.352
-0.239
-0.095
-0.144
-0.134
-0.094
-0.059
-0.041
-0.047
-0.089
-0.155
0.050
4.508
39.896
1249.019
104454.242
8706.201
128.089
33.141
36.943
187.050
113.820
2.740
-0.203
130.009
95572.148
22731.764
100512.625
1072.515
959.327
3085.787
25654.713
1454.069
26.705
-0.046
-0.263
-0.137
-0.057
-0.024
-0.011
0.001
0.001
0.
0.002
0.001
-0.004
-0.018
-0.048
-0.142
-0.313
-0.253
-0.347
-0.172
0.381
-0.310
-0.498
-0.435
-0.326
-0.263
-0.189
-0.125
-0.074
-0.054
-0.060
-0.095
-0.069
11.426
1203.539
2529.648
5121.652
100312.016
17632.203
100792.961
2010.209
21.535
3.042
2.457
14.488
8.200
121.897
85104.492
18691.807
105932.047
4074.929
15367.928
431.233
1450.435
166.256
3.702
-0.057
-0.246
-0.132
-0.058
-0.026
-0.007
0.001
0.
0.001
0.
-0.005
-0.012
-0.034
-0.073
-0.159
-0.317
-0.365
0.377
24.019
62.572
4.997
-0.507
-0.605
-0.496
-0.377
-0.280
-0.184
-0.106
-0.074
-0.075
-0.106
0.075
59.660
100277.742
200023.344
332.497
1489.353
102437.852
101252.719
98928.430
2406.076
7.285
92.432
18670.316
3388.224
17.104
67.237
69.838
272.560
262.868
3937.440
837.292
9.814
2.488
0.251
-0.243
-0.224
-0.121
-0.054
-0.026
-0.006
-0.001
0.
-0.002
-0.006
-0.011
-0.033
-0.062
-0.106
-0.187
-0.337
-0.437
2.221
109.057
347.463
39.516
3.456
0.731
1.264
0.526
-0.296
-0.253
-0.155
-0.102
-0.097
-0.124
-0.095
10.130
952.387
3239.146
29.063
19.460
215.031
2873.925
101100.234
35006.500
18.762
442.316
100029.008
100198.938
65.909
0.970
0.019
2.641
11.218
439.486
166.152
1.029
-0.556
-0.464
-0.343
-0.207
-0.109
-0.053
-0.023
-0.007
-0.001
0.
-0.006
-0.010
-0.026
-0.057
-0.103
-0.166
-0.260
-0.420
-0.433
18.311
2128.275
4204.423
7790.482
274.479
165.485
90.630
37.052
1.679
-0.301
-0.222
-0.138
-0.119
-0.140
-0.201
-0.017
2.971
3.889
-0.145
-0.204
14.090
11390.464
101350.047
1962.656
66.358
29.592
1236.689
4058.134
167.883
3.438
0.701
-0.675
-0.592
1.336
0.685
0.299
0.149
-0.371
-0.302
-0.179
-0.096
-0.048
-0.020
-0.007
-0.002
0.
-0.008
-0.020
-0.044
-0.095
-0.161
-0.228
-0.330
-0.497
-0.304
111.106
100130.289
102321.078
69893.992
100432.406
5713.722
6092.181
2676.480
35.317
-0.066
-0.289
-0.189
-0.145
-0.158
-0.243
-0.323
0.034
0.937
-0.425
-0.672
3.734
656.615
12859.824
100111.070
2015.533
15.367
71.144
158.208
20.756
4.456
2.645
-0.508
-0.761
-0.719
-0.162
2.813
2.048
-0.149
-0.253
-0.158
-0.083
-0.045
-0.020
-0.007
-0.001
0.
-0.013
-0.033
-0.068
-0.140
-0.207
-0.076
1.285
3.340
0.625
109.330
103210.656
46993.219
1774.387
159341.234
1021.081
101049.547
87711.695
75.735
0.111
-0.322
-0.234
-0.181
-0.192
-0.288
-0.388
1.984
9.658
2.008
-0.733
1.577
68.375
860.865
19053.969
298.245
9.109
36.439
5.329
-0.043
0.057
-0.086
-0.582
-0.685
-0.603
0.103
1.172
0.552
-0.233
-0.224
-0.134
-0.073
-0.038
-0.020
-0.006
-0.001
0.
-0.017
-0.041
-0.093
-0.178
-0.184
1.905
48.533
285.107
28.476
155.527
110349.320
28524.131
46.282
264.785
39.972
1870.476
636.989
11.249
-0.223
-0.330
-0.256
-0.210
-0.235
-0.419
-0.661
8.360
29.645
11.251
1.179
47.308
4351.135
3461.351
273.906
13.739
0.060
4.413
9.347
4.977
-0.419
-0.258
-0.633
-0.673
-0.518
1.222
1.661
-0.146
-0.268
-0.195
-0.111
-0.056
-0.032
-0.016
-0.005
-0.001
0.
-0.021
-0.047
-0.103
-0.200
-0.225
2.452
118.579
1089.100
405.202
1569.224
7722.014
1754.162
5089.463
9190.699
129.956
3.938
2.300
-0.133
-0.360
-0.315
-0.256
-0.235
-0.283
-0.589
0.309
26659.004
2987.172
58.322
2446.203
27777.025
102167.344
104272.242
6162.239
228.780
-0.937
-1.257
-1.337
-0.891
1.376
1.483
-0.421
-0.663
-0.553
0.324
0.585
-0.224
-0.233
-0.155
-0.082
-0.047
-0.026
-0.011
-0.003
0.
0.
-0.020
-0.046
-0.099
-0.209
-0.314
0.060
12.206
334.428
39527.883
100301.422
97290.273
104252.570
109117.758
103099.703
287.270
2.656
-0.617
-0.485
-0.366
-0.279
-0.246
-0.255
-0.301
-0.300
6.298
111.082
113.734
16.005
3059.733
101775.703
52315.352
11278.543
2130.118
7.589
-0.876
-0.991
-1.116
0.275
8.178
21.491
3.786
-0.492
-0.560
-0.427
-0.327
-0.269
-0.192
-0.112
-0.063
-0.035
-0.018
-0.009
-0.002
0.
0.
-0.018
-0.037
-0.085
-0.182
-0.316
-0.391
1.152
33.563
1742.699
22944.330
498.917
15290.018
3025.540
1909.661
188.184
6.904
-0.463
-0.428
-0.303
-0.251
-0.236
-0.267
-0.288
1.529
269.231
1792.077
23.123
0.266
13.550
1151.615
122.689
27.914
13.699
0.187
-0.604
-0.650
-0.539
2.491
85.481
825.666
62.976
0.329
-0.454
-0.392
-0.334
-0.259
-0.164
-0.093
-0.049
-0.027
-0.013
-0.003
0.
0.
0.
-0.014
-0.028
-0.069
-0.145
-0.268
-0.391
-0.387
0.553
6.377
14.715
5.096
11.409
13.434
387.989
759.640
18.125
-0.238
-0.344
-0.254
-0.214
-0.217
-0.254
-0.170
3.414
114.121
380.855
13.547
4.672
0.982
0.144
-0.217
-0.411
-0.161
-0.316
-0.500
-0.506
4.544
177.122
858.794
1320.921
55.063
0.792
-0.103
-0.156
-0.263
-0.217
-0.151
-0.085
-0.042
-0.020
-0.006
0.
0.
0.
0.
-0.009
-0.024
-0.055
-0.109
-0.205
-0.340
-0.517
-0.699
-0.750
1.602
185.819
1703.682
75.237
30.820
45.567
3.019
-0.312
-0.280
-0.206
-0.169
-0.189
-0.225
-0.084
2.914
22.661
27.596
9.388
6.125
1.199
-0.537
-0.620
-0.583
-0.514
-0.468
-0.461
-0.366
37.894
13606.817
7119.619
9912.536
1274.635
5.089
0.020
0.445
0.081
-0.136
-0.133
-0.080
-0.034
-0.010
-0.003
0.
0.
0.
0.
-0.005
-0.022
-0.045
-0.093
-0.172
-0.304
-0.494
-0.561
3.190
26.935
6602.347
100423.219
1256.643
35.643
7.662
-0.089
-0.309
-0.236
-0.161
-0.137
-0.153
-0.190
-0.207
0.043
0.976
2.952
3.253
0.678
-0.218
-0.487
-0.408
-0.147
-0.339
-0.491
-0.517
-0.465
5.186
212.612
172.523
12258.634
3871.482
7.404
0.082
0.558
0.100
-0.125
-0.116
-0.065
-0.025
-0.009
-0.003
0.
0.
0.
0.
-0.005
-0.019
-0.039
-0.090
-0.168
-0.310
-0.499
-0.287
15.202
122.582
96185.898
103735.859
515.162
116.307
21.236
0.141
-0.264
-0.180
-0.126
-0.112
-0.115
-0.142
-0.174
-0.196
-0.210
-0.112
-0.076
-0.283
-0.384
-0.296
4.345
30.843
16.725
0.619
-0.557
-0.506
-0.408
0.368
1.812
27.332
17.743
0.170
0.006
0.072
-0.154
-0.145
-0.096
-0.047
-0.018
-0.007
-0.002
0.
0.
0.
0.
-0.006
-0.017
-0.038
-0.089
-0.182
-0.311
-0.450
-0.401
3.657
1073.331
110358.477
76571.992
156.025
10.216
2.629
-0.191
-0.203
-0.142
-0.104
-0.089
-0.089
-0.094
-0.114
-0.141
-0.166
-0.181
-0.199
-0.253
-0.325
0.216
51.276
6363.990
5814.958
42.199
-0.155
-0.411
-0.368
-0.326
-0.295
-0.216
-0.237
-0.262
-0.199
-0.160
-0.145
-0.118
-0.063
-0.029
-0.012
-0.004
-0.002
0.
0.
0.
0.
-0.008
-0.019
-0.039
-0.092
-0.192
-0.253
2.497
18.232
5.256
434.090
70523.914
6321.107
52.381
0.025
-0.340
-0.253
-0.162
-0.111
-0.084
-0.071
-0.069
-0.068
-0.072
-0.077
-0.094
-0.110
-0.129
-0.175
-0.245
0.157
85.411
104756.156
101651.211
334.293
1.506
-0.313
-0.247
-0.210
-0.200
-0.187
-0.173
-0.159
-0.132
-0.114
-0.096
-0.060
-0.032
-0.014
-0.007
-0.003
0.
0.
0.
0.
0.
-0.008
-0.020
-0.042
-0.092
-0.181
-0.069
25.014
340.763
27.503
250.041
102206.883
108492.875
1146.910
0.850
-0.342
-0.203
-0.115
-0.082
-0.061
-0.053
-0.052
-0.049
-0.047
-0.046
-0.056
-0.064
-0.081
-0.115
-0.187
-0.172
8.945
667.471
27866.805
2177.923
4.037
-0.230
-0.168
-0.119
-0.100
-0.088
-0.079
-0.074
-0.065
-0.056
-0.042
-0.025
-0.013
-0.007
-0.003
-0.002
0.
0.
0.
0.
0.
-0.007
-0.018
-0.040
-0.081
-0.162
-0.181
4.662
35.376
5.374
21.579
243.085
2926.623
73.814
0.016
-0.262
-0.147
-0.087
-0.059
-0.040
-0.037
-0.032
-0.032
-0.032
-0.027
-0.030
-0.041
-0.047
-0.073
-0.126
-0.193
-0.003
6.517
134.357
44.088
0.425
-0.161
-0.106
-0.067
-0.052
-0.043
-0.035
-0.029
-0.026
-0.023
-0.016
-0.009
-0.005
-0.003
-0.002
0.
0.
0.
0.
0.
0.
-0.005
-0.016
-0.032
-0.064
-0.129
-0.200
-0.199
-0.045
-0.285
0.541
2.193
2.756
0.244
-0.271
-0.184
-0.098
-0.060
-0.039
-0.028
-0.023
-0.024
-0.021
-0.018
-0.016
-0.012
-0.022
-0.030
-0.041
-0.067
-0.117
-0.155
-0.125
0.242
0.061
-0.131
-0.100
-0.060
-0.036
-0.023
-0.017
-0.012
-0.009
-0.005
-0.005
-0.004
-0.003
-0.002
-0.001
0.
0.
0.
0.
0.
0.
0.
-0.004
-0.013
-0.025
-0.046
-0.087
-0.145
-0.204
-0.267
-0.321
-0.338
-0.299
-0.276
-0.248
-0.188
-0.112
-0.061
-0.037
-0.028
-0.019
-0.016
-0.013
-0.011
-0.009
-0.008
-0.005
-0.006
-0.012
-0.019
-0.033
-0.052
-0.083
-0.103
-0.106
-0.097
-0.079
-0.050
-0.029
-0.018
-0.010
-0.005
-0.002
-0.001
-0.002
-0.002
-0.002
0.
0.
0.
0.
0.
0.
0.
0.
0.
0.
0.
-0.008
-0.017
-0.032
-0.056
-0.086
-0.121
-0.158
-0.186
-0.203
-0.207
-0.191
-0.147
-0.098
-0.054
-0.036
-0.024
-0.014
-0.008
-0.008
-0.008
-0.006
-0.004
-0.005
-0.003
-0.001
-0.004
-0.008
-0.014
-0.021
-0.032
-0.043
-0.047
-0.042
-0.032
-0.023
-0.015
-0.008
-0.003
-0.001
0.
0.
0.
0.
0.
0.
0.
0.
0.
0.
0.
0.
0.
0.
0.
0.
-0.003
-0.010
-0.019
-0.033
-0.052
-0.069
-0.083
-0.094
-0.101
-0.100
-0.088
-0.069
-0.046
-0.029
-0.017
-0.011
-0.007
-0.002
-0.004
-0.002
-0.002
-0.001
-0.001
-0.001
-0.001
0.000
-0.002
-0.005
-0.008
-0.011
-0.016
-0.017
-0.017
-0.015
-0.010
-0.006
-0.001
0.
0.
0.
0.
0.
0.
0.
0.
0.
0.
0.
0.
0.
0.
0.
0.
0.
0.
-0.001
-0.004
-0.010
-0.017
-0.029
-0.041
-0.047
-0.053
-0.052
-0.048
-0.044
-0.033
-0.023
-0.016
-0.010
-0.005
0.
0.
0.
0.
0.
0.
-0.001
-0.001
0.
0.
0.
-0.001
-0.002
-0.002
-0.003
-0.003
-0.004
-0.002
-0.002
0.
0.
0.
0.
0.
0.
0.
0.
0.
0.
0.
0.
0.
0.
0.
0.
0.
0.
0.
0.
0.
-0.002
-0.003
-0.007
-0.009
-0.017
-0.023
-0.027
-0.027
-0.024
-0.020
-0.016
-0.012
-0.006
-0.004
0.
0.
0.
0.
0.
0.
0.
0.
0.
0.
0.
0.
0.
0.
0.
0.
0.
0.
0.
0.
0.
0.
0.
0.
0.
0.
0.
0.
0.
0.
0.
0.
0.
0.
0.
0.
0.
0.
0.
0.
0.
0.
-0.001
-0.003
-0.004
-0.004
-0.006
-0.008
-0.010
-0.010
-0.008
-0.005
-0.004
-0.002
0.
0.
0.
0.
0.
0.
0.
0.
0.
0.
0.
0.
0.
0.
0.
0.
0.
0.
0.
0.
0.
0.
0.
0.
0.
0.
0.
0.
0.
0.
0.
0.
0.
0.
0.
0.
0.
0.
0.
0.
0.
0.
0.
0.
0.
-0.001
-0.002
-0.003
-0.002
-0.001
0.
0.
0.
0.
0.
0.
0.
0.
0.
0.
0.
0.
0.
0.
0.
0.
0.
0.
0.
0.
0.
0.
0.
0.
0.
0.
0.
0.
0.
0.
0.
0.
0.
0.
0.
0.
0.
0.
0.
0.
0.
0.
0.
0.
0.
0.
0.
0.
0.
0.
0.
0.
0.
0.
0.
0.
0.
0.
0.
0.
0.
0.
0.
0.
0.
0.
0.
0.
0.
0.
0.
0.
0.
0.
0.
0.
0.
0.
0.
0.
0.
0.
0.
0.
0.
0.
0.
0.
0.
0.
0.
0.
0.
0.
0.
0.
0.
0.
0.
0.
0.
0.
0.
0.
0.
0.
0.
0.
0.
0.
0.
0.
0.
0.
0.
0.
0.
0.
0.
0.
0.
0.
0.
0.
0.
0.
0.
0.
0.
0.
0.
0.
0.
0.
0.
0.
0.
0.
0.
0.
0.
0.
0.
0.
0.
0.
0.
0.
0.
0.
0.
0.
0.
0.
0.
0.
0.
0.
0.
0.
0.
0.
0.
0.
0.
0.
0.
0.
0.
0.
0.
0.
0.
0.
0.
0.
0.
0.
0.
0.
0.
0.
0.
0.
0.
0.
0.
0.
0.
0.
0.
0.
0.
0.
0.
0.
0.
0.
0.
0.
0.
0.
0.
0.
0.
0.
0.
0.
0.
0.
0.
0.
0.
0.
0.
0.
0.
0.
0.
0.
0.
0.
0.
0.
0.
0.
0.
0.
0.
0.
0.
0.
0.
0.
0.
0.
0.
0.
0.
0.
0.
0.
0.
0.
0.
0.
0.
0.
0.
0.
0.
0.
0.
0.
0.
0.
0.
0.
0.
0.
0.
0.
0.
0.
0.
0.
0.
0.
0.
0.
0.
0.
0.
0.
0.
0.
0.
0.
0.
0.
0.
0.
0.
0.
0.
0.
0.
0.
0.
0.
0.
0.
0.
0.
0.
0.
0.
0.
0.
0.
0.
0.
0.
0.
0.
0.
0.
0.
0.
0.
0.
0.
0.
0.
0.
0.
0.
0.
0.
0.
0.
0.
0.
0.
0.
0.
0.
0.
0.
0.
0.
0.
0.
0.
0.
0.
0.
0.
0.
0.
0.
0.
0.
0.
0.
0.
0.
0.
0.
0.
0.
0.
0.
0.
0.
0.
0.
0.
0.
0.
0.
0.
0.
0.
0.
0.
0.
0.
0.
0.
0.
0.
0.
0.
0.
0.
0.
0.
0.
0.
0.
0.
0.
0.
0.
0.
0.
0.
0.
0.
0.
0.
0.
0.
0.
0.
0.
0.
0.
0.
0.
0.
0.
0.
0.
0.
0.
0.
0.
0.
0.
0.
0.
0.
0.
0.
0.
0.
0.
0.
0.
0.
0.
0.
0.
0.
0.
0.
0.
0.
0.
0.
0.
0.
0.
0.
0.
0.
0.
0.
0.
0.
0.
0.
0.
0.
0.
0.
0.
0.
0.
0.
0.
0.
0.
0.
0.
0.
0.
0.
0.
0.
0.
0.
0.
0.
0.
0.
0.
0.
0.
0.
0.
0.
0.
0.
0.
0.
0.
0.
0.
0.
0.
0.
0.
0.
0.
0.
0.
0.
0.
0.
0.
0.
0.
0.
0.
0.
0.
0.
0.
0.
0.
0.
0.
0.
0.
0.
0.
0.
0.
0.
0.
0.
0.
0.
0.
0.
0.
0.
0.
0.
0.
0.
0.
0.
0.
0.
0.
0.
0.
0.
0.
0.
0.
0.
0.
0.
0.
0.
0.
0.
0.
0.
0.
0.
0.
0.
0.
0.
0.
0.
0.
0.
0.
0.
0.
0.
0.
0.
0.
0.
0.
0.
0.
0.
0.
0.
0.
0.
0.
0.
0.
0.
0.
0.
0.
0.
0.
0.
0.
0.
0.
0.
0.
0.
0.
0.
0.
0.
0.
0.
0.
0.
0.
0.
0.
0.
0.
0.
0.
0.
0.
0.
0.
0.
0.
0.
0.
0.
0.
0.
0.
0.
0.
0.
0.
0.
0.
0.
0.
0.
0.
0.
0.
0.
0.
0.
0.
0.
0.
0.
0.
0.
0.
0.
0.
0.
0.
0.
0.
0.
0.
0.
0.
0.
0.
0.
0.
0.
0.
0.
0.
0.
0.
0.
0.
0.
0.
0.
0.
0.
0.
0.
0.
0.
0.
0.
0.
0.
0.
0.
0.
0.
0.
0.
0.
0.
0.
0.
0.
0.
0.
0.
0.
0.
0.
0.
0.
0.
0.
0.
0.
0.
0.
0.
0.
0.
0.
0.
0.
0.
0.
0.
0.
0.
0.
0.
0.
0.
0.
0.
0.
0.
0.
0.
0.
0.
0.
0.
0.
0.
0.
0.
0.
0.
0.
0.
0.
0.
0.
0.
0.
0.
0.
0.
0.
0.
0.
0.
0.
0.
0.
0.
0.
0.
0.
0.
0.
0.
0.
0.
0.
0.
0.
0.
0.
0.
0.
0.
0.
0.
0.
0.
0.
0.
0.
0.
0.
0.
0.
0.
0.
0.
0.
0.
0.
0.
0.
0.
0.
0.
0.
0.
0.
0.
0.
0.
0.
0.
0.
0.
0.
0.
0.
0.
0.
0.
0.
0.
0.
0.
0.
0.
0.
0.
0.
0.
0.
0.
0.
0.
0.
0.
0.
0.
0.
0.
0.
0.
0.
0.
0.
0.
0.
0.
0.
0.
0.
0.
0.
0.
0.
0.
0.
0.
0.
0.
0.
0.
0.
0.
0.
0.
0.
0.
0.
0.
0.
0.
0.
0.
0.
0.
0.
0.
0.
0.
0.
0.
0.
0.
0.
0.
0.
0.
0.
0.
0.
0.
0.
0.
0.
0.
0.
0.
0.
0.
0.
0.
0.
0.
0.
0.
0.
0.
0.
0.
0.
0.
0.
0.
0.
0.
0.
0.
0.
0.
0.
0.
0.
0.
0.
0.
0.
0.
0.
0.
0.
0.
0.
0.
0.
0.
0.
0.
0.
0.
0.
0.
0.
0.
0.
0.
0.
0.
0.
0.
0.
0.
0.
0.
0.
0.
0.
0.
0.
0.
0.
0.
0.
0.
0.
0.
0.
0.
0.
0.
0.
0.
0.
0.
0.
0.
0.
0.
0.
0.
0.
0.
0.
0.
0.
0.
0.
0.
0.
0.
0.
0.
0.
0.
0.
0.
0.
0.
0.
0.
0.
0.
0.
0.
0.
0.
0.
0.
0.
0.
0.
0.
0.
0.
0.
0.
0.
0.
0.
0.
0.
0.
0.
0.
0.
0.
0.
0.
0.
0.
0.
0.
0.
0.
0.
0.
0.
0.
0.
0.
0.
0.
0.
0.
0.
0.
0.
0.
0.
0.
0.
0.
0.
0.
0.
0.
0.
0.
0.
0.
0.
0.
0.
0.
0.
0.
0.
0.
0.
0.
0.
0.
0.
0.
0.
0.
0.
0.
0.
0.
0.
0.
0.
0.
0.
0.
0.
0.
0.
0.001
0.001
0.001
0.001
0.001
0.
0.
0.
0.
0.
0.
0.
0.
0.
0.
0.
0.
0.
0.
0.
0.
0.
0.
0.
0.
0.
0.
0.
0.
0.
0.
0.
0.
0.
0.
0.
0.
0.
0.
0.
0.
0.
0.
0.
0.
0.
0.
0.
0.
0.
0.
0.
0.000
0.001
0.000
0.000
0.000
0.000
0.000
0.000
0.001
0.001
0.
0.
0.
0.
0.
0.
0.
0.
0.
0.
0.
0.
0.
0.
0.
0.
0.
0.
0.
0.
0.
0.
0.
0.
0.
0.
0.
0.
0.
0.
0.
0.
0.
0.
0.
0.
0.
0.
0.
0.
0.
0.
0.
0.
0.001
0.001
0.000
0.000
0.000
0.000
0.000
0.001
0.001
0.001
0.001
0.001
0.
0.
0.
0.
0.
0.
0.
0.
0.
0.
0.
0.
0.
0.
0.
0.
0.
0.
0.
0.
0.
0.
0.
0.
0.
0.
0.
0.
0.
0.
0.
0.
0.
0.
0.
0.
0.
0.
0.
0.
0.
0.
-0.001
0.000
0.000
-0.001
-0.002
-0.005
-0.007
-0.007
-0.004
-0.004
-0.003
-0.002
0.001
0.
0.
0.
0.
0.
0.
0.
0.
0.
0.
0.
0.
0.
0.
0.
0.
0.
0.
0.
0.
0.
0.
0.
0.
0.
0.
0.
0.
0.
0.
0.
0.
0.
0.
0.
0.000
-0.001
-0.002
-0.002
-0.003
-0.004
-0.003
-0.003
-0.003
-0.003
-0.007
-0.009
-0.014
-0.017
-0.018
-0.018
-0.014
-0.010
-0.004
-0.003
0.001
0.
0.
0.
0.
0.
0.
0.
0.
0.
0.
0.
0.
0.
0.
0.
0.
0.
0.
0.
0.
0.
0.
0.
0.
0.
0.
0.
0.
0.
0.
0.
0.
0.
-0.001
-0.002
-0.003
-0.005
-0.009
-0.009
-0.011
-0.013
-0.012
-0.014
-0.018
-0.022
-0.028
-0.033
-0.038
-0.039
-0.038
-0.031
-0.023
-0.014
-0.009
-0.002
0.000
0.
0.
0.
0.
0.
0.
0.
0.
0.
0.
0.
0.
0.
0.
0.
0.
0.
0.
0.
0.
0.
0.
0.
0.
0.
0.
0.
0.
0.
0.
0.
-0.001
-0.003
-0.004
-0.010
-0.014
-0.016
-0.024
-0.027
-0.030
-0.035
-0.040
-0.042
-0.051
-0.055
-0.071
-0.088
-0.100
-0.096
-0.080
-0.059
-0.036
-0.019
-0.008
-0.002
0.
0.
0.
0.
0.
0.
0.
0.
0.
0.
0.
0.
0.
0.
0.
0.
0.
0.
0.
0.
0.
0.
0.
0.
0.
0.
0.
0.
0.
0.
0.
-0.002
-0.005
-0.013
-0.020
-0.030
-0.040
-0.046
-0.054
-0.062
-0.075
-0.085
-0.092
-0.097
-0.111
-0.137
-0.176
-0.192
-0.188
-0.159
-0.119
-0.075
-0.039
-0.016
-0.005
0.
0.
0.
0.
0.
0.
0.
0.
0.
0.
0.
0.
0.
0.
0.
0.
0.
0.
0.
0.
0.
0.
0.
0.
0.
0.
0.
0.
0.
0.
-0.002
-0.004
-0.010
-0.021
-0.039
-0.065
-0.082
-0.093
-0.103
-0.126
-0.142
-0.162
-0.169
-0.180
-0.199
-0.249
-0.274
-0.256
-0.208
-0.194
-0.171
-0.122
-0.071
-0.034
-0.013
-0.004
0.
0.
0.
-0.002
-0.002
0.
0.
0.
0.
0.
0.
0.
0.
0.
0.
0.
0.
0.
0.
0.
0.
0.
0.
0.
0.
0.
0.
0.
0.
-0.002
-0.007
-0.016
-0.037
-0.072
-0.099
-0.131
-0.165
-0.190
-0.223
-0.247
-0.275
-0.311
-0.349
-0.368
-0.437
-0.393
0.130
0.744
0.404
-0.115
-0.180
-0.106
-0.050
-0.024
-0.008
-0.003
-0.002
-0.003
-0.003
-0.003
-0.003
-0.002
-0.002
0.
0.
0.
0.
0.
0.
0.
0.
0.
0.
0.
0.
0.
0.
0.
0.
0.
0.
0.
0.
0.
-0.003
-0.008
-0.021
-0.052
-0.088
-0.126
-0.173
-0.235
-0.298
-0.341
-0.376
-0.441
-0.715
-0.942
-0.716
-1.090
-0.016
14.144
54.288
9.352
-0.003
-0.251
-0.147
-0.071
-0.037
-0.020
-0.006
-0.006
-0.006
-0.006
-0.007
-0.007
-0.006
-0.003
-0.002
0.
0.
0.
0.
0.
0.
0.
0.
0.
0.
0.
0.
0.
0.
0.
0.
0.
0.
0.
0.
-0.003
-0.008
-0.025
-0.060
-0.101
-0.146
-0.213
-0.314
-0.362
-0.210
0.523
0.381
-0.927
-0.657
-0.430
71.463
51.309
983.235
54102.879
600.441
1.936
-0.338
-0.199
-0.097
-0.056
-0.031
-0.014
-0.013
-0.013
-0.012
-0.013
-0.012
-0.009
-0.006
-0.004
-0.002
0.
0.
0.
0.
0.
0.
0.
0.
0.
0.
0.
0.
0.
0.
0.
0.
0.
0.
0.
-0.002
-0.008
-0.025
-0.057
-0.109
-0.178
-0.295
-0.364
1.812
25.631
256.103
306.425
10.967
12.314
14.174
100266.219
67181.289
10123.560
104458.797
851.451
2.987
-0.392
-0.267
-0.144
-0.084
-0.048
-0.028
-0.023
-0.025
-0.028
-0.027
-0.027
-0.022
-0.015
-0.009
-0.004
0.001
0.001
0.
0.
0.
0.
0.
0.
0.
0.
0.
0.
0.
0.
0.
0.
0.
0.
0.
-0.001
-0.007
-0.020
-0.048
-0.104
-0.209
-0.392
-0.057
52.100
3459.748
100763.523
100272.922
827.879
5937.205
961.176
5944.575
101234.680
103428.648
102495.344
634.800
15.307
-0.244
-0.328
-0.202
-0.132
-0.088
-0.055
-0.051
-0.051
-0.053
-0.051
-0.046
-0.036
-0.025
-0.015
-0.009
-0.005
0.001
0.
0.
0.
0.
0.
0.
0.
0.
0.
0.
0.
0.
0.
0.
0.
0.
0.
-0.001
-0.004
-0.017
-0.040
-0.093
-0.208
-0.343
0.489
69.893
4524.608
12397.370
118717.578
120749.305
100679.039
15326.219
100334.961
62033.910
2159.047
2605.283
6743.550
372.283
0.857
-0.238
-0.175
-0.180
-0.132
-0.095
-0.082
-0.086
-0.087
-0.086
-0.076
-0.059
-0.041
-0.025
-0.014
-0.008
0.
0.
0.
0.
0.
0.
0.
0.
0.
0.
0.
0.
0.
0.
0.
0.
0.
0.
0.001
-0.002
-0.014
-0.034
-0.088
-0.194
-0.309
1.021
29.911
243.567
239.168
16224.245
18075.350
11422.898
406.147
5857.397
100600.078
446.686
30.864
520.764
72.381
0.710
2.050
0.976
-0.169
-0.203
-0.147
-0.122
-0.127
-0.148
-0.163
-0.141
-0.100
-0.068
-0.041
-0.023
-0.011
-0.003
0.
0.
0.
0.
0.
0.
0.
0.
0.
0.
0.
0.
0.
0.
0.
0.
0.
0.001
0.000
-0.010
-0.028
-0.081
-0.191
-0.356
-0.201
4.712
46.625
278.037
4891.710
669.410
14.006
3.106
156.277
2161.273
60.706
72.046
24.392
30.112
19.550
10.007
2.481
-0.231
-0.296
-0.229
-0.194
-0.202
-0.303
-0.433
-0.290
-0.171
-0.134
-0.086
-0.042
-0.017
-0.006
0.
0.
0.
0.
0.
0.
0.
0.
0.
0.
0.
0.
0.
0.
0.
0.
0.
0.001
0.
-0.005
-0.023
-0.073
-0.174
-0.500
-0.706
3.503
25.493
19.180
29.506
9.973
3.556
7.952
2.800
4.815
258.382
11798.148
1781.696
747.953
158.532
37.538
3.360
-0.432
-0.427
-0.376
-0.430
-0.419
-0.496
-0.691
-0.407
-0.238
-0.399
-0.328
-0.100
-0.029
-0.009
0.
0.
0.
0.
0.
0.
0.
0.
0.
0.
-0.002
-0.002
-0.003
-0.003
-0.003
-0.002
0.
0.
0.001
-0.006
-0.025
-0.062
-0.150
-0.486
-0.876
1.294
11.276
7.961
1.876
7.195
759.839
4515.377
1108.046
89.436
558.378
101732.227
71604.484
54249.816
267.208
10.516
0.642
-0.357
-0.133
-0.546
-0.860
-0.862
-0.561
-0.391
0.054
0.188
-0.066
-0.415
-0.197
-0.041
-0.010
0.
0.
0.
0.
0.
0.
0.
0.
-0.002
-0.003
-0.004
-0.006
-0.010
-0.011
-0.011
-0.010
-0.008
-0.005
-0.002
-0.007
-0.025
-0.059
-0.129
-0.308
-0.638
7.850
819.151
1854.108
81.117
212.561
16006.691
105859.055
100381.914
7023.877
45.762
2026.946
842.304
27864.420
4306.784
9.907
32.963
19.048
11.428
1.528
-0.091
-0.342
-0.516
0.020
1.764
4.347
4.894
0.236
-0.126
-0.043
-0.012
0.
0.
0.
0.
0.
0.
0.002
-0.001
-0.002
-0.003
-0.010
-0.014
-0.018
-0.022
-0.022
-0.018
-0.015
-0.012
-0.008
-0.010
-0.025
-0.055
-0.119
-0.238
-0.222
25.260
11389.673
44309.188
735.889
4117.788
100669.484
1960.208
95590.836
959.277
2.689
2.989
12.642
729.813
268.424
234.037
95576.461
6164.244
510.480
15.043
1.459
0.933
-0.267
-0.158
0.882
35.492
76.609
0.348
-0.065
-0.035
-0.011
0.
0.
0.
0.
0.001
0.001
0.002
-0.001
-0.003
-0.010
-0.019
-0.031
-0.040
-0.046
-0.045
-0.039
-0.031
-0.022
-0.014
-0.015
-0.024
-0.052
-0.115
-0.210
0.886
93.694
2987.258
100879.719
16612.580
346.998
101241.961
672.914
28.447
5.007
-0.969
-0.921
-0.635
1.787
35.554
1130.633
102414.758
73594.570
12538.783
52.096
9.575
92.521
16.646
-0.102
-0.450
1.874
3.920
-0.269
-0.070
-0.026
-0.008
0.
0.
0.
0.001
0.001
0.002
0.000
-0.003
-0.015
-0.029
-0.045
-0.068
-0.082
-0.091
-0.095
-0.085
-0.063
-0.043
-0.031
-0.026
-0.030
-0.051
-0.113
-0.169
7.289
7024.738
100383.516
57306.434
2028.772
171.875
130.986
119.244
40.426
11.825
0.013
0.760
0.617
0.881
53.689
4939.651
100664.672
797.036
256.560
13.513
1014.634
43321.051
850.658
2.211
-0.389
-0.647
-0.567
-0.199
-0.048
-0.015
-0.004
0.
0.
0.001
0.001
0.002
0.001
-0.005
-0.014
-0.031
-0.052
-0.083
-0.103
-0.112
-0.117
-0.141
-0.132
-0.103
-0.077
-0.051
-0.034
-0.036
-0.054
-0.104
-0.156
3.592
1039.998
60484.383
628.579
1103.682
17411.105
25.109
487.127
6464.610
7073.191
46.504
93.545
71.119
2.315
4.767
142.630
708.419
71.012
27.157
32.842
60817.121
101451.219
1685.228
2.840
-0.269
-0.191
-0.116
-0.058
-0.024
-0.006
0.
0.
0.
0.001
0.002
0.001
-0.002
-0.011
-0.032
-0.059
-0.097
-0.134
-0.138
0.224
0.490
0.110
0.269
-0.029
-0.106
-0.077
-0.049
-0.041
-0.057
-0.098
-0.160
-0.057
5.951
25.581
31.787
4745.044
911.884
56.634
708.814
101952.984
101272.570
931.549
1725.688
1127.594
11.178
-0.062
0.778
2.362
10.457
13.074
289.088
100660.898
105344.508
145.556
0.630
-0.244
-0.130
-0.060
-0.029
-0.013
0.000
0.001
0.
0.001
0.
0.002
0.000
-0.007
-0.028
-0.058
-0.105
-0.170
-0.231
-0.185
0.895
1.811
3.822
12.525
2.591
-0.064
-0.101
-0.067
-0.048
-0.059
-0.095
-0.168
-0.270
-0.401
-0.378
17.771
1395.841
338.503
647.779
1364.684
1710.975
102031.844
100355.891
335.098
109.218
6.949
76.251
67.854
94.664
10.608
0.829
151.782
100039.648
23020.678
36.480
-0.078
-0.236
-0.114
-0.047
-0.020
-0.008
0.
0.002
0.
0.001
0.001
0.001
-0.004
-0.021
-0.055
-0.099
-0.167
-0.284
-0.394
-0.390
-0.043
0.608
9.511
42.618
6.915
-0.005
-0.130
-0.091
-0.061
-0.063
-0.098
-0.160
-0.231
-0.003
0.767
25.990
195.807
76.895
3195.643
487.107
72.489
16876.900
6445.241
62.349
4.686
130.258
85103.359
19478.578
100129.344
604.204
8.310
8.486
66.082
41.746
2.200
-0.309
-0.221
-0.105
-0.047
-0.020
-0.007
0.001
0.001
0.001
0.002
0.000
-0.005
-0.021
-0.041
-0.083
-0.149
-0.246
-0.386
-0.530
-0.543
-0.514
-0.270
1.446
5.004
1.045
-0.198
-0.167
-0.112
-0.079
-0.079
-0.109
-0.155
0.674
15.266
23.421
48.862
416.423
421.572
104854.563
43491.086
13.930
13.770
15.012
13.927
2.824
121.575
67704.977
16083.152
175892.984
54573.344
71.308
3.707
4.864
1.627
-0.316
-0.321
-0.207
-0.099
-0.049
-0.019
-0.005
0.001
0.
0.001
-0.001
-0.008
-0.014
-0.035
-0.067
-0.125
-0.218
-0.352
-0.482
-0.357
0.686
1.917
-0.212
-0.562
-0.455
-0.438
-0.342
-0.226
-0.141
-0.101
-0.098
-0.127
-0.147
2.625
213.858
20094.545
11.193
24.465
480.717
55068.227
1965.843
93.176
0.693
5.453
93.158
45.073
4.751
67.226
113.116
25509.736
18681.098
48.549
2.005
-0.374
-0.493
-0.440
-0.306
-0.187
-0.097
-0.052
-0.023
-0.006
-0.002
0.
-0.003
-0.007
-0.012
-0.032
-0.065
-0.114
-0.185
-0.314
-0.463
-0.444
2.320
167.930
1526.130
32.356
3.945
1.509
-0.405
-0.435
-0.312
-0.193
-0.135
-0.121
-0.146
-0.184
0.605
16.346
512.278
1.168
0.473
23.970
478.960
3965.798
376.156
3.081
15.173
442.014
173.056
3.450
3.621
4.535
37.584
32.903
2.489
0.168
-0.640
-0.566
-0.427
-0.282
-0.170
-0.098
-0.052
-0.024
-0.007
-0.002
0.
-0.007
-0.015
-0.032
-0.067
-0.123
-0.186
-0.279
-0.439
-0.559
2.985
117.208
4881.622
200017.891
711.148
3717.005
562.729
8.143
-0.188
-0.401
-0.273
-0.191
-0.159
-0.169
-0.221
-0.275
-0.114
-0.242
-0.810
-0.876
15.522
18678.553
100146.188
1536.282
50.317
3.065
27.163
17.268
14.578
442.196
212.938
3.552
-0.565
-0.730
-0.701
-0.622
-0.510
-0.376
-0.265
-0.167
-0.101
-0.057
-0.023
-0.008
-0.003
0.
-0.012
-0.025
-0.059
-0.119
-0.188
-0.197
-0.194
-0.409
-0.542
15.464
2036.277
22093.459
101058.313
102671.102
100511.031
102416.914
788.763
7.210
-0.401
-0.333
-0.248
-0.214
-0.214
-0.270
-0.370
-0.481
-0.625
-0.826
-1.079
4.422
895.777
13482.642
100350.563
1234.515
117.700
1632.860
39.397
39.977
3701.078
1326.831
9.378
-0.689
-0.765
-0.680
-0.567
-0.456
-0.345
-0.250
-0.168
-0.103
-0.054
-0.023
-0.010
-0.003
-0.001
-0.016
-0.040
-0.095
-0.175
0.015
6.344
26.688
35.514
5.357
37.241
1440.599
787.213
883.725
13832.014
17338.010
101587.266
28266.771
28.048
0.292
-0.142
-0.285
-0.270
-0.276
-0.325
-0.438
-0.544
-0.604
-0.852
-1.233
38.849
701.254
49323.898
108493.766
554.150
1638.413
101284.148
355.267
4.456
75.685
44.902
0.883
-0.707
-0.694
-0.598
-0.513
-0.433
-0.334
-0.238
-0.157
-0.098
-0.050
-0.024
-0.010
-0.005
-0.001
-0.024
-0.053
-0.127
-0.204
2.272
234.121
3267.737
100060.797
610.782
579.984
101043.891
100344.688
61.028
127.760
49.480
1045.974
381.277
7.084
7.188
1.312
-0.272
-0.325
-0.341
-0.420
-0.778
-0.637
-0.465
-1.115
-0.679
5169.042
176781.328
113893.234
100073.453
215.145
40.872
100315.531
2097.932
-1.045
-0.305
-0.299
-0.706
-0.711
-0.642
-0.550
-0.468
-0.399
-0.308
-0.217
-0.142
-0.082
-0.044
-0.022
-0.010
-0.004
-0.001
-0.027
-0.063
-0.145
-0.227
2.606
226.576
12797.668
102660.109
11431.155
860.077
121828.961
10436.178
1602.632
100071.461
795.590
3.088
1.190
2.100
7.650
1.734
-0.275
-0.370
-0.410
-0.513
-0.674
0.315
0.345
-0.960
895.860
728.248
10354.928
6698.381
92.242
4.082
-0.584
7.182
-0.390
-1.341
-0.887
-0.778
-0.743
-0.696
-0.613
-0.516
-0.442
-0.362
-0.265
-0.182
-0.114
-0.068
-0.033
-0.018
-0.008
-0.003
0.
-0.027
-0.061
-0.145
-0.251
0.294
11.041
180.670
100932.359
104959.813
101271.484
100366.688
31677.955
1673.646
100700.297
445.519
0.109
-0.730
-0.117
1.499
0.786
-0.290
-0.417
-0.435
0.187
46.953
194.285
6.739
-0.658
1021.163
1541.912
653.170
278.762
18.475
3.843
-0.641
-1.098
-1.206
-0.887
-0.692
-0.498
-0.586
-0.555
-0.433
-0.416
-0.417
-0.334
-0.226
-0.142
-0.088
-0.049
-0.027
-0.012
-0.005
-0.001
0.
-0.023
-0.051
-0.120
-0.242
-0.288
1.212
47.674
2091.281
2796.846
3447.269
719.468
205.779
79.152
77.938
6.048
-0.556
-0.636
-0.444
-0.045
-0.111
-0.381
-0.422
-0.218
12.793
21394.176
100122.313
255.060
19.041
6.234
23.949
12.661
14.627
161.402
51.372
0.695
-0.713
-0.741
-0.690
0.068
1.429
2.978
5.900
7.434
3.085
-0.139
-0.282
-0.209
-0.126
-0.069
-0.037
-0.018
-0.008
-0.003
0.
0.
-0.019
-0.039
-0.094
-0.196
-0.313
-0.197
5.267
61.083
30.786
8.694
3.820
17.405
47.957
7.943
1.232
-0.416
-0.555
-0.425
-0.357
-0.350
-0.372
-0.363
6.201
424.113
36903.855
81685.852
366.097
3106.419
172.933
1.837
0.622
5.964
68.380
28.909
0.595
-0.628
-0.569
0.779
4.395
6.546
46.156
106.098
89.549
36.692
3.913
0.658
-0.166
-0.119
-0.061
-0.028
-0.015
-0.003
0.
0.
0.
-0.011
-0.034
-0.070
-0.145
-0.263
-0.400
-0.436
-0.087
-0.399
1.365
230.768
2500.686
460.440
39.239
3.882
-0.376
-0.463
-0.364
-0.307
-0.317
-0.332
-0.273
12.750
1659.198
7021.039
9297.230
5536.665
4481.926
213.627
1.186
-0.602
-0.327
3.229
4.493
-0.170
-0.709
-0.241
6.136
17.225
19.245
32.524
62.565
61.104
215.043
80.803
18.368
0.167
-0.106
-0.056
-0.024
-0.006
0.
0.
0.
0.
-0.010
-0.030
-0.061
-0.118
-0.224
-0.393
-0.579
-0.282
4.017
12.349
10310.126
103124.500
24872.641
10406.684
442.657
2.291
-0.376
-0.299
-0.253
-0.260
-0.290
-0.295
0.642
17.725
32.647
348.206
893.675
50.804
6.455
-0.436
0.098
3.025
0.605
-0.604
-1.108
-1.164
-1.004
2.851
52.846
33.757
7.895
4.724
101.220
262.881
66.717
13.352
0.130
-0.094
-0.046
-0.014
-0.003
0.
0.
0.
0.
-0.008
-0.026
-0.058
-0.117
-0.231
-0.399
-0.564
0.262
14.203
148.238
850.352
6786.376
3049.895
100032.023
4047.868
5.968
-0.292
-0.249
-0.219
-0.218
-0.257
-0.284
-0.271
-0.207
0.103
3.643
5.734
0.431
-0.727
0.468
122.070
1856.110
121.188
1.489
-1.036
-1.146
-1.051
-0.218
6.868
4.274
0.130
2.905
143.751
90.379
3.727
0.329
-0.117
-0.076
-0.031
-0.010
-0.003
0.
0.
0.
0.
-0.009
-0.026
-0.058
-0.127
-0.257
-0.360
0.362
4.120
20.044
101615.828
101604.344
1288.010
71.539
757.624
86.863
0.867
-0.264
-0.220
-0.189
-0.182
-0.194
-0.203
-0.210
-0.226
-0.238
-0.238
-0.271
-0.439
-0.637
4.319
2617.104
101450.805
5241.341
37.294
-0.022
-0.781
-0.732
-0.503
-0.305
-0.317
-0.369
-0.092
3.402
2.544
-0.031
-0.139
-0.101
-0.048
-0.017
-0.007
-0.002
0.
0.
0.
0.
-0.012
-0.028
-0.061
-0.143
-0.251
0.084
52.451
1195.752
220.333
838.295
123627.289
7997.896
19.797
1.681
0.245
-0.290
-0.226
-0.185
-0.159
-0.154
-0.148
-0.139
-0.135
-0.141
-0.156
-0.176
-0.204
-0.285
-0.361
1.332
218.825
63902.301
103683.109
714.118
2.695
-0.414
-0.364
-0.299
-0.260
-0.237
-0.229
-0.196
-0.151
-0.131
-0.124
-0.097
-0.050
-0.023
-0.010
-0.003
-0.002
0.
0.
0.
0.
-0.014
-0.028
-0.063
-0.142
-0.250
1.401
1972.033
100305.766
2493.394
5678.461
160519.891
14159.093
40.233
0.231
-0.396
-0.266
-0.180
-0.146
-0.129
-0.120
-0.116
-0.101
-0.098
-0.096
-0.100
-0.113
-0.133
-0.177
-0.268
-0.222
8.477
596.492
100702.258
30169.119
8.617
-0.301
-0.249
-0.181
-0.141
-0.117
-0.103
-0.099
-0.092
-0.080
-0.064
-0.038
-0.020
-0.010
-0.004
-0.002
0.
0.
0.
0.
0.
-0.013
-0.027
-0.059
-0.127
-0.238
0.174
105.557
4737.406
136.291
3114.554
28428.891
483.646
32.596
0.181
-0.323
-0.199
-0.123
-0.100
-0.090
-0.087
-0.080
-0.073
-0.068
-0.063
-0.066
-0.073
-0.085
-0.111
-0.175
-0.249
-0.056
12.236
563.434
131.908
0.941
-0.230
-0.159
-0.101
-0.071
-0.057
-0.049
-0.042
-0.036
-0.031
-0.023
-0.012
-0.008
-0.004
-0.002
0.
0.
0.
0.
0.
0.
-0.012
-0.023
-0.048
-0.102
-0.202
-0.282
0.269
2.376
1.000
18.005
47.639
31.889
4.900
-0.170
-0.236
-0.133
-0.082
-0.067
-0.057
-0.054
-0.050
-0.046
-0.046
-0.043
-0.041
-0.048
-0.055
-0.069
-0.098
-0.152
-0.189
-0.123
0.540
0.205
-0.169
-0.138
-0.086
-0.054
-0.036
-0.026
-0.021
-0.017
-0.014
-0.010
-0.005
-0.004
-0.003
-0.002
0.000
0.
0.
0.
0.
0.
0.
-0.007
-0.019
-0.037
-0.069
-0.140
-0.219
-0.290
-0.356
-0.424
-0.310
0.042
0.249
-0.145
-0.233
-0.148
-0.082
-0.053
-0.041
-0.035
-0.031
-0.031
-0.029
-0.026
-0.023
-0.023
-0.028
-0.033
-0.041
-0.052
-0.071
-0.100
-0.123
-0.124
-0.115
-0.098
-0.066
-0.041
-0.026
-0.015
-0.007
-0.003
-0.003
-0.002
-0.002
-0.002
-0.002
0.000
0.
0.
0.
0.
0.
0.
0.
0.
-0.004
-0.014
-0.027
-0.048
-0.087
-0.136
-0.187
-0.237
-0.278
-0.284
-0.255
-0.227
-0.184
-0.137
-0.082
-0.048
-0.033
-0.022
-0.018
-0.017
-0.020
-0.017
-0.014
-0.012
-0.013
-0.013
-0.019
-0.024
-0.028
-0.036
-0.040
-0.051
-0.055
-0.052
-0.041
-0.029
-0.020
-0.011
-0.006
-0.002
-0.001
0.
0.
0.
0.
0.
0.
0.
0.
0.
0.
0.
0.
0.
0.
-0.001
-0.008
-0.017
-0.030
-0.052
-0.082
-0.112
-0.134
-0.149
-0.154
-0.145
-0.128
-0.100
-0.066
-0.037
-0.025
-0.017
-0.013
-0.008
-0.008
-0.008
-0.006
-0.005
-0.005
-0.007
-0.009
-0.007
-0.007
-0.010
-0.012
-0.018
-0.019
-0.020
-0.020
-0.018
-0.012
-0.008
-0.005
-0.002
0.
0.
0.
0.
0.
0.
0.
0.
0.
0.
0.
0.
0.
0.
0.
0.
0.
-0.002
-0.009
-0.018
-0.028
-0.045
-0.060
-0.071
-0.076
-0.075
-0.070
-0.060
-0.046
-0.031
-0.019
-0.012
-0.006
0.
0.
0.
0.
-0.001
-0.001
-0.001
-0.001
-0.003
-0.003
-0.003
-0.003
-0.003
-0.005
-0.006
-0.007
-0.007
-0.005
-0.004
0.
0.
0.
0.
0.
0.
0.
0.
0.
0.
0.
0.
0.
0.
0.
0.
0.
0.
0.
0.
0.
-0.003
-0.007
-0.014
-0.020
-0.031
-0.035
-0.039
-0.038
-0.035
-0.028
-0.023
-0.016
-0.010
-0.005
-0.002
0.
0.
0.
0.
0.
0.
-0.001
-0.001
0.
0.
-0.002
-0.002
0.
0.000
0.
0.
0.
0.
0.
0.
0.
0.
0.
0.
0.
0.
0.
0.
0.
0.
0.
0.
0.
0.
0.
0.
0.
0.
0.
0.
0.
-0.003
-0.004
-0.008
-0.010
-0.013
-0.017
-0.015
-0.014
-0.011
-0.009
-0.005
-0.004
0.
0.
0.
0.
0.
0.
0.
0.
0.
0.
0.
0.
0.
0.
0.
0.
0.
0.
0.
0.
0.
0.
0.
0.
0.
0.
0.
0.
0.
0.
0.
0.
0.
0.
0.
0.
0.
0.
0.
0.
0.
0.
0.
0.
-0.002
-0.003
-0.003
-0.004
-0.004
-0.005
-0.005
-0.003
-0.002
0.
0.
0.
0.
0.
0.
0.
0.
0.
0.
0.
0.
0.
0.
0.
0.
0.
0.
0.
0.
0.
0.
0.
0.
0.
0.
0.
0.
0.
0.
0.
0.
0.
0.
0.
0.
0.
0.
0.
0.
0.
0.
0.
0.
0.
0.
0.
0.
0.
-0.001
-0.001
0.
0.
0.
0.
0.
0.
0.
0.
0.
0.
0.
0.
0.
0.
0.
0.
0.
0.
0.
0.
0.
0.
0.
0.
0.
0.
0.
0.
0.
0.
0.
0.
0.
0.
0.
0.
0.
0.
0.
0.
0.
0.
0.
0.
0.
0.
0.
0.
0.
0.
0.
0.
0.
0.
0.
0.
0.
0.
0.
0.
0.
0.
0.
0.
0.
0.
0.
0.
0.
0.
0.
0.
0.
0.
0.
0.
0.
0.
0.
0.
0.
0.
0.
0.
0.
0.
0.
0.
0.
0.
0.
0.
0.
0.
0.
0.
0.
0.
0.
0.
0.
0.
0.
0.
0.
0.
0.
0.
0.
0.
0.
0.
0.
0.
0.
0.
0.
0.
0.
0.
0.
0.
0.
0.
0.
0.
0.
0.
0.
0.
0.
0.
0.
0.
0.
0.
0.
0.
0.
0.
0.
0.
0.
0.
0.
0.
0.
0.
0.
0.
0.
0.
0.
0.
0.
0.
0.
0.
0.
0.
0.
0.
0.
0.
0.
0.
0.
0.
0.
0.
0.
0.
0.
0.
0.
0.
0.
0.
0.
0.
0.
0.
0.
0.
0.
0.
0.
0.
0.
0.
0.
0.
0.
0.
0.
0.
0.
0.
0.
0.
0.
0.
0.
0.
0.
0.
0.
0.
0.
0.
0.
0.
0.
0.
0.
0.
0.
0.
0.
0.
0.
0.
0.
0.
0.
0.
0.
0.
0.
0.
0.
0.
0.
0.
0.
0.
0.
0.
0.
0.
0.
0.
0.
0.
0.
0.
0.
0.
0.
0.
0.
0.
0.
0.
0.
0.
0.
0.
0.
0.
0.
0.
0.
0.
0.
0.
0.
0.
0.
0.
0.
0.
0.
0.
0.
0.
0.
0.
0.
0.
0.
0.
0.
0.
0.
0.
0.
0.
0.
0.
0.
0.
0.
0.
0.
0.
0.
0.
0.
0.
0.
0.
0.
0.
0.
0.
0.
0.
0.
0.
0.
0.
0.
0.
0.
0.
0.
0.
0.
0.
0.
0.
0.
0.
0.
0.
0.
0.
0.
0.
0.
0.
0.
0.
0.
0.
0.
0.
0.
0.
0.
0.
0.
0.
0.
0.
0.
0.
0.
0.
0.
0.
0.
0.
0.
0.
0.
0.
0.
0.
0.
0.
0.
0.
0.
0.
0.
0.
0.
0.
0.
0.
0.
0.
0.
0.
0.
0.
0.
0.
0.
0.
0.
0.
0.
0.
0.
0.
0.
0.
0.
0.
0.
0.
0.
0.
0.
0.
0.
0.
0.
0.
0.
0.
0.
0.
0.
0.
0.
0.
0.
0.
0.
0.
0.
0.
0.
0.
0.
0.
0.
0.
0.
0.
0.
0.
0.
0.
0.
0.
0.
0.
0.
0.
0.
0.
0.
0.
0.
0.
0.
0.
0.
0.
0.
0.
0.
0.
0.
0.
0.
0.
0.
0.
0.
0.
0.
0.
0.
0.
0.
0.
0.
0.
0.
0.
0.
0.
0.
0.
0.
0.
0.
0.
0.
0.
0.
0.
0.
0.
[truncated: 852,735 more chars]
