# Supplementary material for: Ferroptosis regulation by traditional chinese medicine for ischemic stroke intervention based on network pharmacology and data mining
Source: PLoS One. 2025 Apr 16;20(4):e0321751. doi: 10.1371/journal.pone.0321751 (PMC12002469; doi:10.1371/journal.pone.0321751)
Supplement: S5 File — (ZIP) [file pone.0321751.s005.zip › 分子对接4/ESR1/ESR1-0006/input/7baa_h.pdbqt]

ATOM      1  N   GLY A  -4      45.171  12.628  -3.805  0.00  0.00    -0.071 N 
ATOM      2  CA  GLY A  -4      43.828  12.293  -4.245  0.00  0.00     0.332 C 
ATOM      3  C   GLY A  -4      43.801  11.336  -5.424  0.00  0.00     0.243 C 
ATOM      4  O   GLY A  -4      44.390  11.622  -6.480  0.00  0.00    -0.272 OA
ATOM      5  H2  GLY A  -4      45.664  13.101  -4.541  0.00  0.00     0.274 HD
ATOM      6  H   GLY A  -4      45.128  13.228  -3.002  0.00  0.00     0.274 HD
ATOM      7  H3  GLY A  -4      45.670  11.791  -3.562  0.00  0.00     0.274 HD
ATOM      8  N   ALA A  -3      43.115  10.200  -5.250  0.00  0.00    -0.347 N 
ATOM      9  CA  ALA A  -3      42.906   9.284  -6.367  0.00  0.00     0.172 C 
ATOM     10  C   ALA A  -3      42.115   9.931  -7.499  0.00  0.00     0.240 C 
ATOM     11  O   ALA A  -3      42.176   9.444  -8.636  0.00  0.00    -0.271 OA
ATOM     12  CB  ALA A  -3      42.215   8.001  -5.902  0.00  0.00     0.042 C 
ATOM     13  H   ALA A  -3      42.764  10.040  -4.297  0.00  0.00     0.163 HD
ATOM     14  N   MET A  -2      41.377  11.020  -7.220  0.00  0.00    -0.346 N 
ATOM     15  CA  MET A  -2      40.647  11.771  -8.241  0.00  0.00     0.177 C 
ATOM     16  C   MET A  -2      41.452  12.909  -8.833  0.00  0.00     0.240 C 
ATOM     17  O   MET A  -2      40.936  13.619  -9.709  0.00  0.00    -0.271 OA
ATOM     18  CB  MET A  -2      39.303  12.275  -7.698  0.00  0.00     0.045 C 
ATOM     19  CG  MET A  -2      38.411  11.153  -7.202  0.00  0.00     0.076 C 
ATOM     20  SD  MET A  -2      37.946   9.920  -8.469  0.00  0.00    -0.173 SA
ATOM     21  CE  MET A  -2      36.947   8.857  -7.441  0.00  0.00     0.089 C 
ATOM     22  H   MET A  -2      41.373  11.280  -6.208  0.00  0.00     0.163 HD
ATOM     23  N   GLY A  -1      42.731  13.041  -8.449  0.00  0.00    -0.351 N 
ATOM     24  CA  GLY A  -1      43.521  14.172  -8.884  0.00  0.00     0.225 C 
ATOM     25  C   GLY A  -1      43.703  14.272 -10.386  0.00  0.00     0.236 C 
ATOM     26  O   GLY A  -1      43.829  15.377 -10.924  0.00  0.00    -0.272 OA
ATOM     27  H   GLY A  -1      43.078  12.285  -7.838  0.00  0.00     0.163 HD
ATOM     28  N   SER A   0      43.660  13.137 -11.094  0.00  0.00    -0.344 N 
ATOM     29  CA  SER A   0      43.870  13.142 -12.523  0.00  0.00     0.200 C 
ATOM     30  C   SER A   0      42.593  13.297 -13.312  0.00  0.00     0.243 C 
ATOM     31  O   SER A   0      42.669  13.403 -14.538  0.00  0.00    -0.271 OA
ATOM     32  CB  SER A   0      44.605  11.896 -12.977  0.00  0.00     0.199 C 
ATOM     33  OG  SER A   0      43.817  10.784 -12.699  0.00  0.00    -0.398 OA
ATOM     34  H   SER A   0      43.468  12.287 -10.534  0.00  0.00     0.163 HD
ATOM     35  HG  SER A   0      42.959  11.009 -12.275  0.00  0.00     0.209 HD
ATOM     36  N   MET A   1      41.428  13.339 -12.685  0.00  0.00    -0.346 N 
ATOM     37  CA  MET A   1      40.175  13.454 -13.425  0.00  0.00     0.177 C 
ATOM     38  C   MET A   1      39.710  14.896 -13.473  0.00  0.00     0.241 C 
ATOM     39  O   MET A   1      39.762  15.603 -12.462  0.00  0.00    -0.271 OA
ATOM     40  CB  MET A   1      39.066  12.606 -12.778  0.00  0.00     0.045 C 
ATOM     41  CG  MET A   1      38.022  12.225 -13.817  0.00  0.00     0.076 C 
ATOM     42  SD  MET A   1      36.559  11.382 -13.208  0.00  0.00    -0.173 SA
ATOM     43  CE  MET A   1      37.310   9.994 -12.378  0.00  0.00     0.089 C 
ATOM     44  H   MET A   1      41.479  13.285 -11.652  0.00  0.00     0.163 HD
ATOM     45  N   GLU A   2      39.244  15.331 -14.641  0.00  0.00    -0.346 N 
ATOM     46  CA  GLU A   2      38.704  16.685 -14.798  0.00  0.00     0.177 C 
ATOM     47  C   GLU A   2      37.592  16.961 -13.804  0.00  0.00     0.241 C 
ATOM     48  O   GLU A   2      36.740  16.112 -13.556  0.00  0.00    -0.271 OA
ATOM     49  CB  GLU A   2      38.092  16.814 -16.187  0.00  0.00     0.045 C 
ATOM     50  CG  GLU A   2      39.106  16.948 -17.304  0.00  0.00     0.116 C 
ATOM     51  CD  GLU A   2      39.721  18.318 -17.415  0.00  0.00     0.172 C 
ATOM     52  OE1 GLU A   2      39.583  19.152 -16.502  0.00  0.00    -0.648 OA
ATOM     53  OE2 GLU A   2      40.380  18.550 -18.468  0.00  0.00    -0.648 OA
ATOM     54  H   GLU A   2      39.294  14.644 -15.416  0.00  0.00     0.163 HD
ATOM     55  N   ARG A   3      37.538  18.212 -13.330  0.00  0.00    -0.346 N 
ATOM     56  CA  ARG A   3      36.435  18.631 -12.457  0.00  0.00     0.176 C 
ATOM     57  C   ARG A   3      35.075  18.321 -13.078  0.00  0.00     0.241 C 
ATOM     58  O   ARG A   3      34.174  17.790 -12.419  0.00  0.00    -0.271 OA
ATOM     59  CB  ARG A   3      36.576  20.123 -12.145  0.00  0.00     0.036 C 
ATOM     60  CG  ARG A   3      35.644  20.615 -11.069  0.00  0.00     0.023 C 
ATOM     61  CD  ARG A   3      35.758  22.134 -10.925  0.00  0.00     0.138 C 
ATOM     62  NE  ARG A   3      34.995  22.655  -9.792  0.00  0.00    -0.227 N 
ATOM     63  CZ  ARG A   3      33.670  22.832  -9.777  0.00  0.00     0.665 C 
ATOM     64  NH1 ARG A   3      32.920  22.593 -10.834  0.00  0.00    -0.235 N 
ATOM     65  NH2 ARG A   3      33.087  23.279  -8.658  0.00  0.00    -0.235 N 
ATOM     66  HE  ARG A   3      35.505  22.901  -8.955  0.00  0.00     0.177 HD
ATOM     67 2HH2 ARG A   3      32.103  23.432  -8.643  0.00  0.00     0.174 HD
ATOM     68 1HH2 ARG A   3      33.639  23.455  -7.847  0.00  0.00     0.174 HD
ATOM     69  H   ARG A   3      38.307  18.827 -13.621  0.00  0.00     0.163 HD
ATOM     70 2HH1 ARG A   3      31.934  22.752 -10.801  0.00  0.00     0.174 HD
ATOM     71 1HH1 ARG A   3      33.337  22.248 -11.680  0.00  0.00     0.174 HD
ATOM     72  N   ALA A   4      34.900  18.690 -14.348  0.00  0.00    -0.346 N 
ATOM     73  CA  ALA A   4      33.593  18.511 -14.965  0.00  0.00     0.172 C 
ATOM     74  C   ALA A   4      33.238  17.034 -15.046  0.00  0.00     0.240 C 
ATOM     75  O   ALA A   4      32.069  16.663 -14.972  0.00  0.00    -0.271 OA
ATOM     76  CB  ALA A   4      33.569  19.154 -16.349  0.00  0.00     0.042 C 
ATOM     77  H   ALA A   4      35.717  19.084 -14.816  0.00  0.00     0.163 HD
ATOM     78  N   SER A   5      34.246  16.185 -15.282  0.00  0.00    -0.344 N 
ATOM     79  CA  SER A   5      34.001  14.748 -15.366  0.00  0.00     0.200 C 
ATOM     80  C   SER A   5      33.608  14.186 -14.010  0.00  0.00     0.243 C 
ATOM     81  O   SER A   5      32.749  13.288 -13.928  0.00  0.00    -0.271 OA
ATOM     82  CB  SER A   5      35.247  14.046 -15.900  0.00  0.00     0.199 C 
ATOM     83  OG  SER A   5      35.576  14.519 -17.193  0.00  0.00    -0.398 OA
ATOM     84  H   SER A   5      35.170  16.622 -15.394  0.00  0.00     0.163 HD
ATOM     85  HG  SER A   5      34.927  15.212 -17.485  0.00  0.00     0.209 HD
ATOM     86  N   LEU A   6      34.246  14.689 -12.939  0.00  0.00    -0.346 N 
ATOM     87  CA  LEU A   6      33.863  14.276 -11.587  0.00  0.00     0.177 C 
ATOM     88  C   LEU A   6      32.423  14.631 -11.294  0.00  0.00     0.241 C 
ATOM     89  O   LEU A   6      31.689  13.814 -10.705  0.00  0.00    -0.271 OA
ATOM     90  CB  LEU A   6      34.799  14.907 -10.559  0.00  0.00     0.038 C 
ATOM     91  CG  LEU A   6      36.220  14.327 -10.599  0.00  0.00    -0.020 C 
ATOM     92  CD1 LEU A   6      37.199  15.257  -9.941  0.00  0.00     0.009 C 
ATOM     93  CD2 LEU A   6      36.291  12.978  -9.956  0.00  0.00     0.009 C 
ATOM     94  H   LEU A   6      34.993  15.360 -13.150  0.00  0.00     0.163 HD
ATOM     95  N   ILE A   7      32.001  15.848 -11.666  0.00  0.00    -0.346 N 
ATOM     96  CA  ILE A   7      30.611  16.249 -11.457  0.00  0.00     0.180 C 
ATOM     97  C   ILE A   7      29.669  15.374 -12.269  0.00  0.00     0.241 C 
ATOM     98  O   ILE A   7      28.628  14.914 -11.767  0.00  0.00    -0.271 OA
ATOM     99  CB  ILE A   7      30.442  17.760 -11.757  0.00  0.00     0.013 C 
ATOM    100  CG1 ILE A   7      31.286  18.633 -10.812  0.00  0.00     0.002 C 
ATOM    101  CG2 ILE A   7      28.979  18.146 -11.727  0.00  0.00     0.012 C 
ATOM    102  CD1 ILE A   7      30.947  18.557  -9.407  0.00  0.00     0.005 C 
ATOM    103  H   ILE A   7      32.718  16.448 -12.095  0.00  0.00     0.163 HD
ATOM    104  N   GLN A   8      30.007  15.128 -13.530  0.00  0.00    -0.346 N 
ATOM    105  CA  GLN A   8      29.165  14.280 -14.369  0.00  0.00     0.177 C 
ATOM    106  C   GLN A   8      29.020  12.893 -13.771  0.00  0.00     0.241 C 
ATOM    107  O   GLN A   8      27.915  12.320 -13.739  0.00  0.00    -0.271 OA
ATOM    108  CB  GLN A   8      29.797  14.199 -15.757  0.00  0.00     0.044 C 
ATOM    109  CG  GLN A   8      28.958  13.435 -16.734  0.00  0.00     0.105 C 
ATOM    110  CD  GLN A   8      29.584  13.379 -18.140  0.00  0.00     0.215 C 
ATOM    111  OE1 GLN A   8      30.619  14.006 -18.419  0.00  0.00    -0.274 OA
ATOM    112  NE2 GLN A   8      28.960  12.612 -19.023  0.00  0.00    -0.370 N 
ATOM    113  H   GLN A   8      30.880  15.570 -13.850  0.00  0.00     0.163 HD
ATOM    114 2HE2 GLN A   8      28.129  12.102 -18.727  0.00  0.00     0.159 HD
ATOM    115 1HE2 GLN A   8      29.304  12.532 -19.982  0.00  0.00     0.159 HD
ATOM    116  N   LYS A   9      30.132  12.322 -13.314  0.00  0.00    -0.346 N 
ATOM    117  CA  LYS A   9      30.072  10.997 -12.726  0.00  0.00     0.176 C 
ATOM    118  C   LYS A   9      29.359  10.990 -11.391  0.00  0.00     0.241 C 
ATOM    119  O   LYS A   9      28.736   9.977 -11.057  0.00  0.00    -0.271 OA
ATOM    120  CB  LYS A   9      31.468  10.397 -12.647  0.00  0.00     0.035 C 
ATOM    121  CG  LYS A   9      32.077  10.097 -14.023  0.00  0.00     0.004 C 
ATOM    122  CD  LYS A   9      33.457   9.541 -13.936  0.00  0.00     0.027 C 
ATOM    123  CE  LYS A   9      34.050   9.290 -15.327  0.00  0.00     0.229 C 
ATOM    124  NZ  LYS A   9      35.454   8.789 -15.272  0.00  0.00    -0.079 N 
ATOM    125  HZ1 LYS A   9      35.539   7.982 -15.855  0.00  0.00     0.274 HD
ATOM    126  HZ3 LYS A   9      36.072   9.504 -15.595  0.00  0.00     0.274 HD
ATOM    127  HZ2 LYS A   9      35.682   8.548 -14.329  0.00  0.00     0.274 HD
ATOM    128  H   LYS A   9      30.989  12.878 -13.412  0.00  0.00     0.163 HD
ATOM    129  N   ALA A  10      29.449  12.055 -10.609  0.00  0.00    -0.346 N 
ATOM    130  CA  ALA A  10      28.663  12.125  -9.386  0.00  0.00     0.172 C 
ATOM    131  C   ALA A  10      27.180  12.017  -9.707  0.00  0.00     0.240 C 
ATOM    132  O   ALA A  10      26.422  11.343  -8.993  0.00  0.00    -0.271 OA
ATOM    133  CB  ALA A  10      28.975  13.426  -8.638  0.00  0.00     0.042 C 
ATOM    134  H   ALA A  10      30.091  12.791 -10.927  0.00  0.00     0.163 HD
ATOM    135  N   LYS A  11      26.734  12.694 -10.778  0.00  0.00    -0.346 N 
ATOM    136  CA  LYS A  11      25.330  12.623 -11.166  0.00  0.00     0.176 C 
ATOM    137  C   LYS A  11      24.952  11.222 -11.620  0.00  0.00     0.241 C 
ATOM    138  O   LYS A  11      23.840  10.747 -11.329  0.00  0.00    -0.271 OA
ATOM    139  CB  LYS A  11      25.068  13.651 -12.264  0.00  0.00     0.035 C 
ATOM    140  CG  LYS A  11      25.152  15.096 -11.772  0.00  0.00     0.004 C 
ATOM    141  CD  LYS A  11      24.994  16.084 -12.917  0.00  0.00     0.027 C 
ATOM    142  CE  LYS A  11      25.265  17.493 -12.474  0.00  0.00     0.229 C 
ATOM    143  NZ  LYS A  11      25.234  18.488 -13.573  0.00  0.00    -0.079 N 
ATOM    144  HZ1 LYS A  11      25.419  19.399 -13.204  0.00  0.00     0.274 HD
ATOM    145  HZ3 LYS A  11      25.930  18.257 -14.253  0.00  0.00     0.274 HD
ATOM    146  HZ2 LYS A  11      24.332  18.481 -14.005  0.00  0.00     0.274 HD
ATOM    147  H   LYS A  11      27.447  13.243 -11.275  0.00  0.00     0.163 HD
ATOM    148  N   LEU A  12      25.828  10.567 -12.376  0.00  0.00    -0.346 N 
ATOM    149  CA  LEU A  12      25.580   9.177 -12.755  0.00  0.00     0.177 C 
ATOM    150  C   LEU A  12      25.498   8.265 -11.545  0.00  0.00     0.241 C 
ATOM    151  O   LEU A  12      24.625   7.373 -11.487  0.00  0.00    -0.271 OA
ATOM    152  CB  LEU A  12      26.680   8.679 -13.691  0.00  0.00     0.038 C 
ATOM    153  CG  LEU A  12      26.771   9.359 -15.074  0.00  0.00    -0.020 C 
ATOM    154  CD1 LEU A  12      28.030   8.919 -15.740  0.00  0.00     0.009 C 
ATOM    155  CD2 LEU A  12      25.555   8.990 -15.964  0.00  0.00     0.009 C 
ATOM    156  H   LEU A  12      26.659  11.101 -12.658  0.00  0.00     0.163 HD
ATOM    157  N   ALA A  13      26.433   8.428 -10.617  0.00  0.00    -0.346 N 
ATOM    158  CA  ALA A  13      26.435   7.618  -9.424  0.00  0.00     0.172 C 
ATOM    159  C   ALA A  13      25.147   7.811  -8.647  0.00  0.00     0.240 C 
ATOM    160  O   ALA A  13      24.593   6.838  -8.099  0.00  0.00    -0.271 OA
ATOM    161  CB  ALA A  13      27.652   7.977  -8.555  0.00  0.00     0.042 C 
ATOM    162  H   ALA A  13      27.132   9.163 -10.824  0.00  0.00     0.163 HD
ATOM    163  N   GLU A  14      24.649   9.042  -8.576  0.00  0.00    -0.346 N 
ATOM    164  CA  GLU A  14      23.374   9.263  -7.909  0.00  0.00     0.177 C 
ATOM    165  C   GLU A  14      22.251   8.477  -8.594  0.00  0.00     0.241 C 
ATOM    166  O   GLU A  14      21.443   7.801  -7.932  0.00  0.00    -0.271 OA
ATOM    167  CB  GLU A  14      23.035  10.745  -7.876  0.00  0.00     0.045 C 
ATOM    168  CG  GLU A  14      21.734  10.999  -7.144  0.00  0.00     0.116 C 
ATOM    169  CD  GLU A  14      21.347  12.445  -7.057  0.00  0.00     0.172 C 
ATOM    170  OE1 GLU A  14      21.777  13.227  -7.939  0.00  0.00    -0.648 OA
ATOM    171  OE2 GLU A  14      20.611  12.787  -6.088  0.00  0.00    -0.648 OA
ATOM    172  H   GLU A  14      25.213   9.778  -9.009  0.00  0.00     0.163 HD
ATOM    173  N   GLN A  15      22.187   8.532  -9.919  0.00  0.00    -0.346 N 
ATOM    174  CA  GLN A  15      21.166   7.793 -10.660  0.00  0.00     0.177 C 
ATOM    175  C   GLN A  15      21.258   6.300 -10.401  0.00  0.00     0.241 C 
ATOM    176  O   GLN A  15      20.226   5.605 -10.357  0.00  0.00    -0.271 OA
ATOM    177  CB  GLN A  15      21.309   8.050 -12.155  0.00  0.00     0.044 C 
ATOM    178  CG  GLN A  15      20.923   9.435 -12.573  0.00  0.00     0.105 C 
ATOM    179  CD  GLN A  15      21.123   9.652 -14.059  0.00  0.00     0.215 C 
ATOM    180  OE1 GLN A  15      22.181  10.113 -14.486  0.00  0.00    -0.274 OA
ATOM    181  NE2 GLN A  15      20.128   9.297 -14.849  0.00  0.00    -0.370 N 
ATOM    182  H   GLN A  15      22.903   9.127 -10.371  0.00  0.00     0.163 HD
ATOM    183 2HE2 GLN A  15      19.293   8.887 -14.427  0.00  0.00     0.159 HD
ATOM    184 1HE2 GLN A  15      20.185   9.426 -15.861  0.00  0.00     0.159 HD
ATOM    185  N   ALA A  16      22.477   5.770 -10.287  0.00  0.00    -0.346 N 
ATOM    186  CA  ALA A  16      22.699   4.352 -10.013  0.00  0.00     0.172 C 
ATOM    187  C   ALA A  16      22.644   4.009  -8.531  0.00  0.00     0.240 C 
ATOM    188  O   ALA A  16      22.898   2.846  -8.185  0.00  0.00    -0.271 OA
ATOM    189  CB  ALA A  16      24.043   3.918 -10.582  0.00  0.00     0.042 C 
ATOM    190  H   ALA A  16      23.256   6.455 -10.410  0.00  0.00     0.163 HD
ATOM    191  N   GLU A  17      22.359   4.973  -7.667  0.00  0.00    -0.346 N 
ATOM    192  CA  GLU A  17      22.326   4.752  -6.219  0.00  0.00     0.177 C 
ATOM    193  C   GLU A  17      23.652   4.231  -5.654  0.00  0.00     0.241 C 
ATOM    194  O   GLU A  17      23.683   3.412  -4.722  0.00  0.00    -0.271 OA
ATOM    195  CB  GLU A  17      21.134   3.881  -5.804  0.00  0.00     0.045 C 
ATOM    196  CG  GLU A  17      19.830   4.459  -6.340  0.00  0.00     0.116 C 
ATOM    197  CD  GLU A  17      18.613   3.709  -5.892  0.00  0.00     0.172 C 
ATOM    198  OE1 GLU A  17      18.238   3.828  -4.710  0.00  0.00    -0.648 OA
ATOM    199  OE2 GLU A  17      18.029   2.998  -6.735  0.00  0.00    -0.648 OA
ATOM    200  H   GLU A  17      22.160   5.902  -8.102  0.00  0.00     0.163 HD
ATOM    201  N   ARG A  18      24.756   4.736  -6.195  0.00  0.00    -0.346 N 
ATOM    202  CA  ARG A  18      26.096   4.375  -5.782  0.00  0.00     0.176 C 
ATOM    203  C   ARG A  18      26.648   5.544  -4.973  0.00  0.00     0.241 C 
ATOM    204  O   ARG A  18      27.458   6.348  -5.470  0.00  0.00    -0.271 OA
ATOM    205  CB  ARG A  18      26.914   4.108  -7.038  0.00  0.00     0.036 C 
ATOM    206  CG  ARG A  18      26.463   2.829  -7.737  0.00  0.00     0.023 C 
ATOM    207  CD  ARG A  18      27.176   1.591  -7.228  0.00  0.00     0.138 C 
ATOM    208  NE  ARG A  18      28.616   1.685  -7.493  0.00  0.00    -0.227 N 
ATOM    209  CZ  ARG A  18      29.473   0.669  -7.426  0.00  0.00     0.665 C 
ATOM    210  NH1 ARG A  18      29.069  -0.550  -7.070  0.00  0.00    -0.235 N 
ATOM    211  NH2 ARG A  18      30.743   0.883  -7.639  0.00  0.00    -0.235 N 
ATOM    212  HE  ARG A  18      28.984   2.592  -7.746  0.00  0.00     0.177 HD
ATOM    213 2HH2 ARG A  18      31.408   0.128  -7.574  0.00  0.00     0.174 HD
ATOM    214 1HH2 ARG A  18      31.078   1.802  -7.872  0.00  0.00     0.174 HD
ATOM    215  H   ARG A  18      24.566   5.434  -6.964  0.00  0.00     0.163 HD
ATOM    216 2HH1 ARG A  18      29.735  -1.295  -7.008  0.00  0.00     0.174 HD
ATOM    217 1HH1 ARG A  18      28.107  -0.718  -6.868  0.00  0.00     0.174 HD
ATOM    218  N   TYR A  19      26.212   5.657  -3.718  0.00  0.00    -0.346 N 
ATOM    219  CA  TYR A  19      26.482   6.894  -2.993  0.00  0.00     0.180 C 
ATOM    220  C   TYR A  19      27.912   6.997  -2.513  0.00  0.00     0.241 C 
ATOM    221  O   TYR A  19      28.439   8.110  -2.416  0.00  0.00    -0.271 OA
ATOM    222  CB  TYR A  19      25.477   7.076  -1.860  0.00  0.00     0.073 C 
ATOM    223  CG  TYR A  19      24.102   7.314  -2.410  0.00  0.00    -0.056 A 
ATOM    224  CD1 TYR A  19      23.777   8.543  -2.947  0.00  0.00     0.010 A 
ATOM    225  CD2 TYR A  19      23.120   6.319  -2.415  0.00  0.00     0.010 A 
ATOM    226  CE1 TYR A  19      22.535   8.797  -3.481  0.00  0.00     0.037 A 
ATOM    227  CE2 TYR A  19      21.858   6.575  -2.960  0.00  0.00     0.037 A 
ATOM    228  CZ  TYR A  19      21.590   7.802  -3.481  0.00  0.00     0.065 A 
ATOM    229  OH  TYR A  19      20.336   8.055  -3.993  0.00  0.00    -0.361 OA
ATOM    230  HH  TYR A  19      19.772   7.216  -3.891  0.00  0.00     0.217 HD
ATOM    231  H   TYR A  19      25.710   4.858  -3.341  0.00  0.00     0.163 HD
ATOM    232  N   GLU A  20      28.584   5.872  -2.224  0.00  0.00    -0.346 N 
ATOM    233  CA  GLU A  20      30.001   5.953  -1.886  0.00  0.00     0.177 C 
ATOM    234  C   GLU A  20      30.819   6.462  -3.071  0.00  0.00     0.241 C 
ATOM    235  O   GLU A  20      31.740   7.261  -2.894  0.00  0.00    -0.271 OA
ATOM    236  CB  GLU A  20      30.533   4.596  -1.405  0.00  0.00     0.045 C 
ATOM    237  CG  GLU A  20      29.874   4.082  -0.138  0.00  0.00     0.116 C 
ATOM    238  CD  GLU A  20      30.393   2.731   0.308  0.00  0.00     0.172 C 
ATOM    239  OE1 GLU A  20      31.604   2.465   0.152  0.00  0.00    -0.648 OA
ATOM    240  OE2 GLU A  20      29.585   1.935   0.840  0.00  0.00    -0.648 OA
ATOM    241  H   GLU A  20      28.041   5.009  -2.262  0.00  0.00     0.163 HD
ATOM    242  N   ASP A  21      30.525   5.985  -4.286  0.00  0.00    -0.346 N 
ATOM    243  CA  ASP A  21      31.186   6.550  -5.459  0.00  0.00     0.186 C 
ATOM    244  C   ASP A  21      30.848   8.017  -5.612  0.00  0.00     0.241 C 
ATOM    245  O   ASP A  21      31.721   8.838  -5.914  0.00  0.00    -0.271 OA
ATOM    246  CB  ASP A  21      30.705   5.840  -6.736  0.00  0.00     0.147 C 
ATOM    247  CG  ASP A  21      31.225   4.420  -6.894  0.00  0.00     0.175 C 
ATOM    248  OD1 ASP A  21      32.133   3.990  -6.155  0.00  0.00    -0.648 OA
ATOM    249  OD2 ASP A  21      30.703   3.743  -7.815  0.00  0.00    -0.648 OA
ATOM    250  H   ASP A  21      29.835   5.232  -4.313  0.00  0.00     0.163 HD
ATOM    251  N   MET A  22      29.582   8.359  -5.419  0.00  0.00    -0.346 N 
ATOM    252  CA  MET A  22      29.162   9.748  -5.573  0.00  0.00     0.177 C 
ATOM    253  C   MET A  22      29.972  10.648  -4.654  0.00  0.00     0.241 C 
ATOM    254  O   MET A  22      30.431  11.735  -5.052  0.00  0.00    -0.271 OA
ATOM    255  CB  MET A  22      27.655   9.861  -5.292  0.00  0.00     0.045 C 
ATOM    256  CG  MET A  22      27.058  11.209  -5.673  0.00  0.00     0.076 C 
ATOM    257  SD  MET A  22      25.367  11.295  -5.055  0.00  0.00    -0.173 SA
ATOM    258  CE  MET A  22      24.940  12.954  -5.582  0.00  0.00     0.089 C 
ATOM    259  H   MET A  22      28.947   7.591  -5.162  0.00  0.00     0.163 HD
ATOM    260  N   ALA A  23      30.117  10.217  -3.415  0.00  0.00    -0.346 N 
ATOM    261  CA  ALA A  23      30.866  10.982  -2.428  0.00  0.00     0.172 C 
ATOM    262  C   ALA A  23      32.334  11.108  -2.824  0.00  0.00     0.240 C 
ATOM    263  O   ALA A  23      32.924  12.190  -2.704  0.00  0.00    -0.271 OA
ATOM    264  CB  ALA A  23      30.708  10.368  -1.039  0.00  0.00     0.042 C 
ATOM    265  H   ALA A  23      29.662   9.307  -3.208  0.00  0.00     0.163 HD
ATOM    266  N   ALA A  24      32.935  10.025  -3.294  0.00  0.00    -0.346 N 
ATOM    267  CA  ALA A  24      34.312  10.100  -3.731  0.00  0.00     0.172 C 
ATOM    268  C   ALA A  24      34.496  11.054  -4.907  0.00  0.00     0.240 C 
ATOM    269  O   ALA A  24      35.502  11.784  -4.956  0.00  0.00    -0.271 OA
ATOM    270  CB  ALA A  24      34.827   8.712  -4.104  0.00  0.00     0.042 C 
ATOM    271  H   ALA A  24      32.361   9.172  -3.318  0.00  0.00     0.163 HD
ATOM    272  N   PHE A  25      33.568  11.040  -5.864  0.00  0.00    -0.346 N 
ATOM    273  CA  PHE A  25      33.657  11.969  -6.979  0.00  0.00     0.180 C 
ATOM    274  C   PHE A  25      33.517  13.405  -6.497  0.00  0.00     0.241 C 
ATOM    275  O   PHE A  25      34.261  14.293  -6.943  0.00  0.00    -0.271 OA
ATOM    276  CB  PHE A  25      32.583  11.657  -8.022  0.00  0.00     0.073 C 
ATOM    277  CG  PHE A  25      32.781  10.352  -8.754  0.00  0.00    -0.056 A 
ATOM    278  CD1 PHE A  25      34.027   9.962  -9.236  0.00  0.00     0.007 A 
ATOM    279  CD2 PHE A  25      31.702   9.514  -8.994  0.00  0.00     0.007 A 
ATOM    280  CE1 PHE A  25      34.162   8.748  -9.950  0.00  0.00     0.001 A 
ATOM    281  CE2 PHE A  25      31.829   8.310  -9.726  0.00  0.00     0.001 A 
ATOM    282  CZ  PHE A  25      33.062   7.936 -10.179  0.00  0.00     0.000 A 
ATOM    283  H   PHE A  25      32.821  10.345  -5.745  0.00  0.00     0.163 HD
ATOM    284  N   MET A  26      32.569  13.669  -5.595  0.00  0.00    -0.346 N 
ATOM    285  CA  MET A  26      32.402  15.030  -5.095  0.00  0.00     0.177 C 
ATOM    286  C   MET A  26      33.578  15.490  -4.227  0.00  0.00     0.241 C 
ATOM    287  O   MET A  26      33.920  16.679  -4.256  0.00  0.00    -0.271 OA
ATOM    288  CB  MET A  26      31.062  15.215  -4.363  0.00  0.00     0.045 C 
ATOM    289  CG  MET A  26      29.862  15.136  -5.322  0.00  0.00     0.076 C 
ATOM    290  SD  MET A  26      30.005  16.213  -6.766  0.00  0.00    -0.173 SA
ATOM    291  CE  MET A  26      30.176  17.790  -5.931  0.00  0.00     0.089 C 
ATOM    292  H   MET A  26      32.000  12.869  -5.302  0.00  0.00     0.163 HD
ATOM    293  N   LYS A  27      34.164  14.610  -3.419  0.00  0.00    -0.346 N 
ATOM    294  CA  LYS A  27      35.388  14.949  -2.710  0.00  0.00     0.176 C 
ATOM    295  C   LYS A  27      36.471  15.371  -3.700  0.00  0.00     0.240 C 
ATOM    296  O   LYS A  27      37.136  16.407  -3.519  0.00  0.00    -0.271 OA
ATOM    297  CB  LYS A  27      35.825  13.764  -1.858  0.00  0.00     0.035 C 
ATOM    298  CG  LYS A  27      37.150  13.974  -1.140  0.00  0.00     0.004 C 
ATOM    299  CD  LYS A  27      37.443  12.809  -0.211  0.00  0.00     0.027 C 
ATOM    300  CE  LYS A  27      38.606  13.065   0.729  0.00  0.00     0.229 C 
ATOM    301  NZ  LYS A  27      39.904  13.035   0.042  0.00  0.00    -0.079 N 
ATOM    302  HZ1 LYS A  27      39.999  13.843  -0.544  0.00  0.00     0.274 HD
ATOM    303  HZ3 LYS A  27      40.647  13.030   0.716  0.00  0.00     0.274 HD
ATOM    304  HZ2 LYS A  27      39.971  12.210  -0.525  0.00  0.00     0.274 HD
ATOM    305  H   LYS A  27      33.687  13.697  -3.344  0.00  0.00     0.163 HD
ATOM    306  N   GLY A  28      36.652  14.585  -4.765  0.00  0.00    -0.351 N 
ATOM    307  CA  GLY A  28      37.602  14.988  -5.792  0.00  0.00     0.225 C 
ATOM    308  C   GLY A  28      37.289  16.336  -6.408  0.00  0.00     0.236 C 
ATOM    309  O   GLY A  28      38.186  17.162  -6.641  0.00  0.00    -0.272 OA
ATOM    310  H   GLY A  28      36.096  13.730  -4.787  0.00  0.00     0.163 HD
ATOM    311  N   ALA A  29      36.006  16.614  -6.655  0.00  0.00    -0.347 N 
ATOM    312  CA  ALA A  29      35.633  17.902  -7.212  0.00  0.00     0.172 C 
ATOM    313  C   ALA A  29      35.968  19.041  -6.247  0.00  0.00     0.240 C 
ATOM    314  O   ALA A  29      36.501  20.082  -6.651  0.00  0.00    -0.271 OA
ATOM    315  CB  ALA A  29      34.153  17.920  -7.576  0.00  0.00     0.042 C 
ATOM    316  H   ALA A  29      35.342  15.864  -6.424  0.00  0.00     0.163 HD
ATOM    317  N   VAL A  30      35.642  18.877  -4.966  0.00  0.00    -0.346 N 
ATOM    318  CA  VAL A  30      35.964  19.913  -3.987  0.00  0.00     0.180 C 
ATOM    319  C   VAL A  30      37.457  20.157  -3.958  0.00  0.00     0.241 C 
ATOM    320  O   VAL A  30      37.914  21.304  -3.905  0.00  0.00    -0.271 OA
ATOM    321  CB  VAL A  30      35.451  19.516  -2.585  0.00  0.00     0.009 C 
ATOM    322  CG1 VAL A  30      36.044  20.457  -1.523  0.00  0.00     0.012 C 
ATOM    323  CG2 VAL A  30      33.939  19.528  -2.532  0.00  0.00     0.012 C 
ATOM    324  H   VAL A  30      35.165  17.996  -4.738  0.00  0.00     0.163 HD
ATOM    325  N   GLU A  31      38.241  19.099  -4.008  0.00  0.00    -0.346 N 
ATOM    326  CA  GLU A  31      39.677  19.213  -3.907  0.00  0.00     0.177 C 
ATOM    327  C   GLU A  31      40.313  19.869  -5.125  0.00  0.00     0.241 C 
ATOM    328  O   GLU A  31      41.511  20.207  -5.057  0.00  0.00    -0.271 OA
ATOM    329  CB  GLU A  31      40.304  17.866  -3.589  0.00  0.00     0.045 C 
ATOM    330  CG  GLU A  31      39.940  17.406  -2.203  0.00  0.00     0.116 C 
ATOM    331  CD  GLU A  31      40.376  16.013  -1.852  0.00  0.00     0.172 C 
ATOM    332  OE1 GLU A  31      40.715  15.251  -2.747  0.00  0.00    -0.648 OA
ATOM    333  OE2 GLU A  31      40.284  15.656  -0.653  0.00  0.00    -0.648 OA
ATOM    334  H   GLU A  31      37.742  18.190  -4.125  0.00  0.00     0.163 HD
ATOM    335  N   LYS A  32      39.564  20.127  -6.203  0.00  0.00    -0.346 N 
ATOM    336  CA  LYS A  32      40.087  20.959  -7.272  0.00  0.00     0.176 C 
ATOM    337  C   LYS A  32      40.324  22.387  -6.799  0.00  0.00     0.240 C 
ATOM    338  O   LYS A  32      41.053  23.143  -7.467  0.00  0.00    -0.271 OA
ATOM    339  CB  LYS A  32      39.150  20.961  -8.471  0.00  0.00     0.035 C 
ATOM    340  CG  LYS A  32      38.935  19.586  -9.092  0.00  0.00     0.004 C 
ATOM    341  CD  LYS A  32      40.210  18.955  -9.588  0.00  0.00     0.027 C 
ATOM    342  CE  LYS A  32      39.941  17.570 -10.109  0.00  0.00     0.229 C 
ATOM    343  NZ  LYS A  32      41.203  16.863 -10.555  0.00  0.00    -0.079 N 
ATOM    344  HZ1 LYS A  32      41.025  15.884 -10.589  0.00  0.00     0.274 HD
ATOM    345  HZ3 LYS A  32      41.455  17.199 -11.458  0.00  0.00     0.274 HD
ATOM    346  HZ2 LYS A  32      41.927  17.059  -9.900  0.00  0.00     0.274 HD
ATOM    347  H   LYS A  32      38.629  19.700  -6.200  0.00  0.00     0.163 HD
ATOM    348  N   GLY A  33      39.683  22.817  -5.708  0.00  0.00    -0.351 N 
ATOM    349  CA  GLY A  33      39.979  24.107  -5.131  0.00  0.00     0.225 C 
ATOM    350  C   GLY A  33      39.038  25.214  -5.535  0.00  0.00     0.236 C 
ATOM    351  O   GLY A  33      39.139  26.305  -4.946  0.00  0.00    -0.272 OA
ATOM    352  H   GLY A  33      38.979  22.157  -5.332  0.00  0.00     0.163 HD
ATOM    353  N   GLU A  34      38.196  25.021  -6.542  0.00  0.00    -0.346 N 
ATOM    354  CA  GLU A  34      37.229  26.031  -6.946  0.00  0.00     0.177 C 
ATOM    355  C   GLU A  34      36.009  25.959  -6.029  0.00  0.00     0.241 C 
ATOM    356  O   GLU A  34      35.672  24.896  -5.482  0.00  0.00    -0.271 OA
ATOM    357  CB  GLU A  34      36.807  25.826  -8.409  0.00  0.00     0.045 C 
ATOM    358  CG  GLU A  34      38.027  25.620  -9.327  0.00  0.00     0.116 C 
ATOM    359  CD  GLU A  34      37.701  25.705 -10.798  0.00  0.00     0.172 C 
ATOM    360  OE1 GLU A  34      37.331  26.809 -11.252  0.00  0.00    -0.648 OA
ATOM    361  OE2 GLU A  34      37.841  24.678 -11.506  0.00  0.00    -0.648 OA
ATOM    362  H   GLU A  34      38.286  24.095  -7.012  0.00  0.00     0.163 HD
ATOM    363  N   GLU A  35      35.332  27.088  -5.901  0.00  0.00    -0.346 N 
ATOM    364  CA  GLU A  35      34.045  27.129  -5.207  0.00  0.00     0.177 C 
ATOM    365  C   GLU A  35      33.029  26.252  -5.921  0.00  0.00     0.241 C 
ATOM    366  O   GLU A  35      33.210  25.892  -7.088  0.00  0.00    -0.271 OA
ATOM    367  CB  GLU A  35      33.555  28.570  -5.105  0.00  0.00     0.045 C 
ATOM    368  CG  GLU A  35      34.547  29.388  -4.259  0.00  0.00     0.116 C 
ATOM    369  CD  GLU A  35      34.108  30.805  -3.916  0.00  0.00     0.172 C 
ATOM    370  OE1 GLU A  35      32.883  31.062  -3.809  0.00  0.00    -0.648 OA
ATOM    371  OE2 GLU A  35      34.978  31.666  -3.678  0.00  0.00    -0.648 OA
ATOM    372  H   GLU A  35      35.778  27.922  -6.323  0.00  0.00     0.163 HD
ATOM    373  N   LEU A  36      32.000  25.822  -5.203  0.00  0.00    -0.346 N 
ATOM    374  CA  LEU A  36      30.931  24.985  -5.733  0.00  0.00     0.177 C 
ATOM    375  C   LEU A  36      29.707  25.822  -6.040  0.00  0.00     0.241 C 
ATOM    376  O   LEU A  36      29.368  26.719  -5.264  0.00  0.00    -0.271 OA
ATOM    377  CB  LEU A  36      30.499  23.911  -4.729  0.00  0.00     0.038 C 
ATOM    378  CG  LEU A  36      31.554  23.010  -4.128  0.00  0.00    -0.020 C 
ATOM    379  CD1 LEU A  36      30.886  21.867  -3.336  0.00  0.00     0.009 C 
ATOM    380  CD2 LEU A  36      32.507  22.497  -5.149  0.00  0.00     0.009 C 
ATOM    381  H   LEU A  36      32.020  26.142  -4.198  0.00  0.00     0.163 HD
ATOM    382  N   SER A  37      29.024  25.506  -7.125  0.00  0.00    -0.344 N 
ATOM    383  CA  SER A  37      27.715  26.086  -7.420  0.00  0.00     0.200 C 
ATOM    384  C   SER A  37      26.642  25.506  -6.505  0.00  0.00     0.243 C 
ATOM    385  O   SER A  37      26.856  24.534  -5.782  0.00  0.00    -0.271 OA
ATOM    386  CB  SER A  37      27.341  25.764  -8.860  0.00  0.00     0.199 C 
ATOM    387  OG  SER A  37      27.103  24.363  -8.958  0.00  0.00    -0.398 OA
ATOM    388  H   SER A  37      29.491  24.814  -7.751  0.00  0.00     0.163 HD
ATOM    389  HG  SER A  37      27.224  23.904  -8.102  0.00  0.00     0.209 HD
ATOM    390  N   ASN A  38      25.428  26.076  -6.576  0.00  0.00    -0.345 N 
ATOM    391  CA  ASN A  38      24.340  25.554  -5.752  0.00  0.00     0.185 C 
ATOM    392  C   ASN A  38      24.074  24.081  -6.067  0.00  0.00     0.241 C 
ATOM    393  O   ASN A  38      23.855  23.263  -5.176  0.00  0.00    -0.271 OA
ATOM    394  CB  ASN A  38      23.074  26.393  -5.990  0.00  0.00     0.137 C 
ATOM    395  CG  ASN A  38      21.995  26.167  -4.933  0.00  0.00     0.217 C 
ATOM    396  OD1 ASN A  38      21.475  25.074  -4.770  0.00  0.00    -0.274 OA
ATOM    397  ND2 ASN A  38      21.638  27.236  -4.224  0.00  0.00    -0.370 N 
ATOM    398 2HD2 ASN A  38      20.941  27.151  -3.514  0.00  0.00     0.159 HD
ATOM    399 1HD2 ASN A  38      22.067  28.120  -4.404  0.00  0.00     0.159 HD
ATOM    400  H   ASN A  38      25.345  26.861  -7.222  0.00  0.00     0.163 HD
ATOM    401  N   GLU A  39      24.041  23.730  -7.342  0.00  0.00    -0.346 N 
ATOM    402  CA  GLU A  39      23.789  22.331  -7.698  0.00  0.00     0.177 C 
ATOM    403  C   GLU A  39      24.896  21.430  -7.182  0.00  0.00     0.241 C 
ATOM    404  O   GLU A  39      24.641  20.303  -6.718  0.00  0.00    -0.271 OA
ATOM    405  CB  GLU A  39      23.664  22.194  -9.209  0.00  0.00     0.045 C 
ATOM    406  CG  GLU A  39      23.401  20.781  -9.658  0.00  0.00     0.116 C 
ATOM    407  CD  GLU A  39      23.120  20.665 -11.154  0.00  0.00     0.172 C 
ATOM    408  OE1 GLU A  39      23.384  21.647 -11.904  0.00  0.00    -0.648 OA
ATOM    409  OE2 GLU A  39      22.630  19.581 -11.582  0.00  0.00    -0.648 OA
ATOM    410  H   GLU A  39      24.198  24.477  -8.023  0.00  0.00     0.163 HD
ATOM    411  N   GLU A  40      26.146  21.895  -7.275  0.00  0.00    -0.346 N 
ATOM    412  CA  GLU A  40      27.269  21.078  -6.835  0.00  0.00     0.177 C 
ATOM    413  C   GLU A  40      27.267  20.916  -5.315  0.00  0.00     0.241 C 
ATOM    414  O   GLU A  40      27.592  19.828  -4.805  0.00  0.00    -0.271 OA
ATOM    415  CB  GLU A  40      28.567  21.710  -7.305  0.00  0.00     0.045 C 
ATOM    416  CG  GLU A  40      28.711  21.662  -8.829  0.00  0.00     0.116 C 
ATOM    417  CD  GLU A  40      29.765  22.634  -9.348  0.00  0.00     0.172 C 
ATOM    418  OE1 GLU A  40      30.308  23.435  -8.604  0.00  0.00    -0.648 OA
ATOM    419  OE2 GLU A  40      30.055  22.556 -10.593  0.00  0.00    -0.648 OA
ATOM    420  H   GLU A  40      26.235  22.841  -7.669  0.00  0.00     0.163 HD
ATOM    421  N   ARG A  41      26.867  21.956  -4.572  0.00  0.00    -0.346 N 
ATOM    422  CA  ARG A  41      26.729  21.818  -3.129  0.00  0.00     0.176 C 
ATOM    423  C   ARG A  41      25.669  20.775  -2.803  0.00  0.00     0.241 C 
ATOM    424  O   ARG A  41      25.844  19.973  -1.876  0.00  0.00    -0.271 OA
ATOM    425  CB  ARG A  41      26.378  23.164  -2.474  0.00  0.00     0.036 C 
ATOM    426  CG  ARG A  41      27.494  24.209  -2.595  0.00  0.00     0.023 C 
ATOM    427  CD  ARG A  41      27.265  25.437  -1.733  0.00  0.00     0.138 C 
ATOM    428  NE  ARG A  41      26.059  26.179  -2.105  0.00  0.00    -0.227 N 
ATOM    429  CZ  ARG A  41      25.970  27.173  -2.990  0.00  0.00     0.665 C 
ATOM    430  NH1 ARG A  41      26.971  27.571  -3.776  0.00  0.00    -0.235 N 
ATOM    431  NH2 ARG A  41      24.817  27.818  -3.130  0.00  0.00    -0.235 N 
ATOM    432  HE  ARG A  41      25.189  25.907  -1.636  0.00  0.00     0.177 HD
ATOM    433 2HH2 ARG A  41      24.745  28.576  -3.777  0.00  0.00     0.174 HD
ATOM    434 1HH2 ARG A  41      24.021  27.545  -2.590  0.00  0.00     0.174 HD
ATOM    435  H   ARG A  41      26.676  22.820  -5.095  0.00  0.00     0.163 HD
ATOM    436 2HH1 ARG A  41      26.862  28.319  -4.398  0.00  0.00     0.174 HD
ATOM    437 1HH1 ARG A  41      27.854  27.084  -3.723  0.00  0.00     0.174 HD
ATOM    438  N   CYS A  42      24.559  20.756  -3.542  0.00  0.00    -0.345 N 
ATOM    439  CA  CYS A  42      23.562  19.720  -3.357  0.00  0.00     0.185 C 
ATOM    440  C   CYS A  42      24.139  18.336  -3.620  0.00  0.00     0.241 C 
ATOM    441  O   CYS A  42      23.865  17.402  -2.840  0.00  0.00    -0.271 OA
ATOM    442  CB  CYS A  42      22.369  19.997  -4.259  0.00  0.00     0.105 C 
ATOM    443  SG  CYS A  42      21.176  21.028  -3.519  0.00  0.00    -0.180 SA
ATOM    444  H   CYS A  42      24.481  21.521  -4.232  0.00  0.00     0.163 HD
ATOM    445  HG  CYS A  42      21.420  21.313  -2.592  0.00  0.00     0.101 HD
ATOM    446  N   LEU A  43      24.932  18.150  -4.687  0.00  0.00    -0.346 N 
ATOM    447  CA  LEU A  43      25.520  16.842  -4.943  0.00  0.00     0.177 C 
ATOM    448  C   LEU A  43      26.407  16.397  -3.794  0.00  0.00     0.241 C 
ATOM    449  O   LEU A  43      26.371  15.223  -3.384  0.00  0.00    -0.271 OA
ATOM    450  CB  LEU A  43      26.310  16.842  -6.248  0.00  0.00     0.038 C 
ATOM    451  CG  LEU A  43      25.503  17.015  -7.541  0.00  0.00    -0.020 C 
ATOM    452  CD1 LEU A  43      26.432  17.345  -8.710  0.00  0.00     0.009 C 
ATOM    453  CD2 LEU A  43      24.645  15.791  -7.837  0.00  0.00     0.009 C 
ATOM    454  H   LEU A  43      25.076  18.979  -5.275  0.00  0.00     0.163 HD
ATOM    455  N   LEU A  44      27.249  17.290  -3.308  0.00  0.00    -0.346 N 
ATOM    456  CA  LEU A  44      28.129  16.961  -2.190  0.00  0.00     0.177 C 
ATOM    457  C   LEU A  44      27.321  16.519  -0.976  0.00  0.00     0.241 C 
ATOM    458  O   LEU A  44      27.616  15.497  -0.330  0.00  0.00    -0.271 OA
ATOM    459  CB  LEU A  44      28.966  18.200  -1.867  0.00  0.00     0.038 C 
ATOM    460  CG  LEU A  44      29.870  18.080  -0.647  0.00  0.00    -0.020 C 
ATOM    461  CD1 LEU A  44      31.008  17.086  -0.914  0.00  0.00     0.009 C 
ATOM    462  CD2 LEU A  44      30.393  19.418  -0.222  0.00  0.00     0.009 C 
ATOM    463  H   LEU A  44      27.234  18.215  -3.771  0.00  0.00     0.163 HD
ATOM    464  N   SER A  45      26.289  17.300  -0.648  0.00  0.00    -0.344 N 
ATOM    465  CA  SER A  45      25.474  17.035   0.529  0.00  0.00     0.200 C 
ATOM    466  C   SER A  45      24.750  15.704   0.399  0.00  0.00     0.243 C 
ATOM    467  O   SER A  45      24.735  14.908   1.349  0.00  0.00    -0.271 OA
ATOM    468  CB  SER A  45      24.477  18.166   0.716  0.00  0.00     0.199 C 
ATOM    469  OG  SER A  45      23.706  17.958   1.878  0.00  0.00    -0.398 OA
ATOM    470  H   SER A  45      26.125  18.095  -1.295  0.00  0.00     0.163 HD
ATOM    471  HG  SER A  45      23.971  17.119   2.336  0.00  0.00     0.209 HD
ATOM    472  N   VAL A  46      24.134  15.457  -0.753  0.00  0.00    -0.346 N 
ATOM    473  CA  VAL A  46      23.363  14.232  -0.959  0.00  0.00     0.180 C 
ATOM    474  C   VAL A  46      24.256  13.020  -0.838  0.00  0.00     0.241 C 
ATOM    475  O   VAL A  46      23.886  12.001  -0.222  0.00  0.00    -0.271 OA
ATOM    476  CB  VAL A  46      22.676  14.275  -2.333  0.00  0.00     0.009 C 
ATOM    477  CG1 VAL A  46      22.190  12.876  -2.774  0.00  0.00     0.012 C 
ATOM    478  CG2 VAL A  46      21.525  15.286  -2.340  0.00  0.00     0.012 C 
ATOM    479  H   VAL A  46      24.245  16.191  -1.476  0.00  0.00     0.163 HD
ATOM    480  N   ALA A  47      25.440  13.076  -1.437  0.00  0.00    -0.346 N 
ATOM    481  CA  ALA A  47      26.319  11.920  -1.434  0.00  0.00     0.172 C 
ATOM    482  C   ALA A  47      26.674  11.545   0.001  0.00  0.00     0.240 C 
ATOM    483  O   ALA A  47      26.498  10.378   0.422  0.00  0.00    -0.271 OA
ATOM    484  CB  ALA A  47      27.581  12.278  -2.219  0.00  0.00     0.042 C 
ATOM    485  H   ALA A  47      25.667  13.976  -1.884  0.00  0.00     0.163 HD
ATOM    486  N   TYR A  48      27.200  12.491   0.766  0.00  0.00    -0.346 N 
ATOM    487  CA  TYR A  48      27.617  12.177   2.127  0.00  0.00     0.180 C 
ATOM    488  C   TYR A  48      26.443  11.902   3.056  0.00  0.00     0.241 C 
ATOM    489  O   TYR A  48      26.565  11.055   3.957  0.00  0.00    -0.271 OA
ATOM    490  CB  TYR A  48      28.555  13.252   2.650  0.00  0.00     0.073 C 
ATOM    491  CG  TYR A  48      29.958  13.086   2.101  0.00  0.00    -0.056 A 
ATOM    492  CD1 TYR A  48      30.754  12.047   2.541  0.00  0.00     0.010 A 
ATOM    493  CD2 TYR A  48      30.476  13.953   1.131  0.00  0.00     0.010 A 
ATOM    494  CE1 TYR A  48      32.051  11.879   2.079  0.00  0.00     0.037 A 
ATOM    495  CE2 TYR A  48      31.780  13.786   0.665  0.00  0.00     0.037 A 
ATOM    496  CZ  TYR A  48      32.536  12.764   1.135  0.00  0.00     0.065 A 
ATOM    497  OH  TYR A  48      33.825  12.632   0.646  0.00  0.00    -0.361 OA
ATOM    498  HH  TYR A  48      33.995  13.376  -0.009  0.00  0.00     0.217 HD
ATOM    499  H   TYR A  48      27.284  13.420   0.336  0.00  0.00     0.163 HD
ATOM    500  N   LYS A  49      25.300  12.558   2.861  0.00  0.00    -0.346 N 
ATOM    501  CA  LYS A  49      24.153  12.278   3.719  0.00  0.00     0.176 C 
ATOM    502  C   LYS A  49      23.738  10.834   3.574  0.00  0.00     0.241 C 
ATOM    503  O   LYS A  49      23.391  10.166   4.569  0.00  0.00    -0.271 OA
ATOM    504  CB  LYS A  49      22.980  13.199   3.357  0.00  0.00     0.035 C 
ATOM    505  CG  LYS A  49      21.637  12.821   3.997  0.00  0.00     0.004 C 
ATOM    506  CD  LYS A  49      20.542  13.829   3.631  0.00  0.00     0.027 C 
ATOM    507  CE  LYS A  49      19.185  13.419   4.224  0.00  0.00     0.229 C 
ATOM    508  NZ  LYS A  49      19.189  13.343   5.713  0.00  0.00    -0.079 N 
ATOM    509  HZ1 LYS A  49      19.135  14.266   6.091  0.00  0.00     0.274 HD
ATOM    510  HZ3 LYS A  49      18.402  12.808   6.019  0.00  0.00     0.274 HD
ATOM    511  HZ2 LYS A  49      20.033  12.904   6.019  0.00  0.00     0.274 HD
ATOM    512  H   LYS A  49      25.300  13.238   2.097  0.00  0.00     0.163 HD
ATOM    513  N   ASN A  50      23.767  10.316   2.354  0.00  0.00    -0.346 N 
ATOM    514  CA  ASN A  50      23.383   8.923   2.127  0.00  0.00     0.185 C 
ATOM    515  C   ASN A  50      24.434   7.972   2.679  0.00  0.00     0.241 C 
ATOM    516  O   ASN A  50      24.084   6.963   3.308  0.00  0.00    -0.271 OA
ATOM    517  CB  ASN A  50      23.148   8.651   0.638  0.00  0.00     0.137 C 
ATOM    518  CG  ASN A  50      21.765   9.001   0.168  0.00  0.00     0.217 C 
ATOM    519  OD1 ASN A  50      20.864   8.149   0.184  0.00  0.00    -0.274 OA
ATOM    520  ND2 ASN A  50      21.593  10.220  -0.355  0.00  0.00    -0.370 N 
ATOM    521 2HD2 ASN A  50      20.698  10.510  -0.678  0.00  0.00     0.159 HD
ATOM    522 1HD2 ASN A  50      22.376  10.844  -0.421  0.00  0.00     0.159 HD
ATOM    523  H   ASN A  50      24.072  10.956   1.606  0.00  0.00     0.163 HD
ATOM    524  N   VAL A  51      25.724   8.265   2.500  0.00  0.00    -0.346 N 
ATOM    525  CA  VAL A  51      26.751   7.375   3.050  0.00  0.00     0.180 C 
ATOM    526  C   VAL A  51      26.641   7.330   4.571  0.00  0.00     0.241 C 
ATOM    527  O   VAL A  51      26.565   6.247   5.186  0.00  0.00    -0.271 OA
ATOM    528  CB  VAL A  51      28.151   7.824   2.615  0.00  0.00     0.009 C 
ATOM    529  CG1 VAL A  51      29.218   7.049   3.379  0.00  0.00     0.012 C 
ATOM    530  CG2 VAL A  51      28.353   7.626   1.094  0.00  0.00     0.012 C 
ATOM    531  H   VAL A  51      25.920   9.118   1.974  0.00  0.00     0.163 HD
ATOM    532  N   VAL A  52      26.654   8.498   5.215  0.00  0.00    -0.346 N 
ATOM    533  CA  VAL A  52      26.645   8.501   6.670  0.00  0.00     0.180 C 
ATOM    534  C   VAL A  52      25.313   8.036   7.196  0.00  0.00     0.241 C 
ATOM    535  O   VAL A  52      25.251   7.439   8.279  0.00  0.00    -0.271 OA
ATOM    536  CB  VAL A  52      27.044   9.882   7.235  0.00  0.00     0.009 C 
ATOM    537  CG1 VAL A  52      25.881  10.875   7.183  0.00  0.00     0.012 C 
ATOM    538  CG2 VAL A  52      27.544   9.774   8.675  0.00  0.00     0.012 C 
ATOM    539  H   VAL A  52      26.670   9.332   4.629  0.00  0.00     0.163 HD
ATOM    540  N   GLY A  53      24.227   8.263   6.470  0.00  0.00    -0.351 N 
ATOM    541  CA  GLY A  53      22.931   7.794   6.925  0.00  0.00     0.225 C 
ATOM    542  C   GLY A  53      22.876   6.277   7.002  0.00  0.00     0.235 C 
ATOM    543  O   GLY A  53      22.330   5.702   7.961  0.00  0.00    -0.272 OA
ATOM    544  H   GLY A  53      24.381   8.780   5.592  0.00  0.00     0.163 HD
ATOM    545  N   GLY A  54      23.501   5.596   6.045  0.00  0.00    -0.351 N 
ATOM    546  CA  GLY A  54      23.564   4.149   6.125  0.00  0.00     0.225 C 
ATOM    547  C   GLY A  54      24.435   3.685   7.276  0.00  0.00     0.236 C 
ATOM    548  O   GLY A  54      24.102   2.694   7.961  0.00  0.00    -0.272 OA
ATOM    549  H   GLY A  54      23.909   6.158   5.292  0.00  0.00     0.163 HD
ATOM    550  N   GLN A  55      25.534   4.395   7.527  0.00  0.00    -0.346 N 
ATOM    551  CA  GLN A  55      26.392   4.044   8.653  0.00  0.00     0.177 C 
ATOM    552  C   GLN A  55      25.663   4.241   9.977  0.00  0.00     0.241 C 
ATOM    553  O   GLN A  55      25.802   3.416  10.902  0.00  0.00    -0.271 OA
ATOM    554  CB  GLN A  55      27.668   4.866   8.612  0.00  0.00     0.044 C 
ATOM    555  CG  GLN A  55      28.553   4.608   7.406  0.00  0.00     0.105 C 
ATOM    556  CD  GLN A  55      29.676   5.581   7.344  0.00  0.00     0.215 C 
ATOM    557  OE1 GLN A  55      29.497   6.780   7.566  0.00  0.00    -0.274 OA
ATOM    558  NE2 GLN A  55      30.875   5.085   7.063  0.00  0.00    -0.370 N 
ATOM    559  H   GLN A  55      25.713   5.176   6.884  0.00  0.00     0.163 HD
ATOM    560 2HE2 GLN A  55      30.965   4.081   6.922  0.00  0.00     0.159 HD
ATOM    561 1HE2 GLN A  55      31.690   5.696   6.991  0.00  0.00     0.159 HD
ATOM    562  N   ARG A  56      24.943   5.370  10.117  0.00  0.00    -0.346 N 
ATOM    563  CA  ARG A  56      24.175   5.616  11.338  0.00  0.00     0.176 C 
ATOM    564  C   ARG A  56      23.140   4.528  11.562  0.00  0.00     0.241 C 
ATOM    565  O   ARG A  56      22.958   4.053  12.693  0.00  0.00    -0.271 OA
ATOM    566  CB  ARG A  56      23.520   7.003  11.245  0.00  0.00     0.036 C 
ATOM    567  CG  ARG A  56      24.525   8.150  11.268  0.00  0.00     0.023 C 
ATOM    568  CD  ARG A  56      23.888   9.430  10.793  0.00  0.00     0.138 C 
ATOM    569  NE  ARG A  56      22.909   9.967  11.750  0.00  0.00    -0.227 N 
ATOM    570  CZ  ARG A  56      21.847  10.689  11.383  0.00  0.00     0.665 C 
ATOM    571  NH1 ARG A  56      21.529  10.862  10.104  0.00  0.00    -0.235 N 
ATOM    572  NH2 ARG A  56      21.068  11.210  12.322  0.00  0.00    -0.235 N 
ATOM    573  HE  ARG A  56      23.047   9.782  12.720  0.00  0.00     0.177 HD
ATOM    574 2HH2 ARG A  56      20.279  11.769  12.061  0.00  0.00     0.174 HD
ATOM    575 1HH2 ARG A  56      21.265  11.046  13.288  0.00  0.00     0.174 HD
ATOM    576  H   ARG A  56      24.983   6.014   9.318  0.00  0.00     0.163 HD
ATOM    577 2HH1 ARG A  56      20.741  11.422   9.858  0.00  0.00     0.174 HD
ATOM    578 1HH1 ARG A  56      22.080  10.429   9.390  0.00  0.00     0.174 HD
ATOM    579  N   ALA A  57      22.425   4.145  10.515  0.00  0.00    -0.346 N 
ATOM    580  CA  ALA A  57      21.413   3.104  10.697  0.00  0.00     0.172 C 
ATOM    581  C   ALA A  57      22.053   1.803  11.165  0.00  0.00     0.240 C 
ATOM    582  O   ALA A  57      21.526   1.113  12.055  0.00  0.00    -0.271 OA
ATOM    583  CB  ALA A  57      20.625   2.899   9.400  0.00  0.00     0.042 C 
ATOM    584  H   ALA A  57      22.627   4.607   9.631  0.00  0.00     0.163 HD
ATOM    585  N   ALA A  58      23.197   1.454  10.585  0.00  0.00    -0.346 N 
ATOM    586  CA  ALA A  58      23.874   0.207  10.968  0.00  0.00     0.172 C 
ATOM    587  C   ALA A  58      24.413   0.303  12.390  0.00  0.00     0.240 C 
ATOM    588  O   ALA A  58      24.275  -0.650  13.190  0.00  0.00    -0.271 OA
ATOM    589  CB  ALA A  58      25.006  -0.090   9.974  0.00  0.00     0.042 C 
ATOM    590  H   ALA A  58      23.554   2.104   9.874  0.00  0.00     0.163 HD
ATOM    591  N   TRP A  59      24.982   1.462  12.747  0.00  0.00    -0.346 N 
ATOM    592  CA  TRP A  59      25.462   1.678  14.110  0.00  0.00     0.181 C 
ATOM    593  C   TRP A  59      24.332   1.528  15.117  0.00  0.00     0.241 C 
ATOM    594  O   TRP A  59      24.527   0.925  16.185  0.00  0.00    -0.271 OA
ATOM    595  CB  TRP A  59      26.106   3.072  14.187  0.00  0.00     0.075 C 
ATOM    596  CG  TRP A  59      26.738   3.361  15.522  0.00  0.00    -0.028 A 
ATOM    597  CD1 TRP A  59      28.050   3.166  15.857  0.00  0.00     0.096 A 
ATOM    598  CD2 TRP A  59      26.096   3.894  16.684  0.00  0.00    -0.002 A 
ATOM    599  NE1 TRP A  59      28.262   3.534  17.160  0.00  0.00    -0.365 N 
ATOM    600  CE2 TRP A  59      27.078   3.981  17.688  0.00  0.00     0.042 A 
ATOM    601  CE3 TRP A  59      24.791   4.312  16.960  0.00  0.00     0.014 A 
ATOM    602  CZ2 TRP A  59      26.806   4.481  18.972  0.00  0.00     0.030 A 
ATOM    603  CZ3 TRP A  59      24.512   4.803  18.237  0.00  0.00     0.001 A 
ATOM    604  CH2 TRP A  59      25.520   4.868  19.224  0.00  0.00     0.002 A 
ATOM    605  HE1 TRP A  59      29.131   3.486  17.647  0.00  0.00     0.165 HD
ATOM    606  H   TRP A  59      25.048   2.165  11.994  0.00  0.00     0.163 HD
ATOM    607  N   ARG A  60      23.145   2.051  14.808  0.00  0.00    -0.346 N 
ATOM    608  CA  ARG A  60      22.026   1.909  15.725  0.00  0.00     0.176 C 
ATOM    609  C   ARG A  60      21.602   0.462  15.892  0.00  0.00     0.241 C 
ATOM    610  O   ARG A  60      21.306   0.027  17.024  0.00  0.00    -0.271 OA
ATOM    611  CB  ARG A  60      20.863   2.763  15.254  0.00  0.00     0.036 C 
ATOM    612  CG  ARG A  60      21.141   4.242  15.344  0.00  0.00     0.023 C 
ATOM    613  CD  ARG A  60      20.004   5.049  14.781  0.00  0.00     0.138 C 
ATOM    614  NE  ARG A  60      20.374   6.462  14.702  0.00  0.00    -0.227 N 
ATOM    615  CZ  ARG A  60      19.716   7.358  13.969  0.00  0.00     0.665 C 
ATOM    616  NH1 ARG A  60      18.664   6.993  13.245  0.00  0.00    -0.235 N 
ATOM    617  NH2 ARG A  60      20.110   8.625  13.963  0.00  0.00    -0.235 N 
ATOM    618  HE  ARG A  60      21.168   6.773  15.229  0.00  0.00     0.177 HD
ATOM    619 2HH2 ARG A  60      19.634   9.297  13.402  0.00  0.00     0.174 HD
ATOM    620 1HH2 ARG A  60      20.890   8.909  14.526  0.00  0.00     0.174 HD
ATOM    621  H   ARG A  60      23.099   2.539  13.905  0.00  0.00     0.163 HD
ATOM    622 2HH1 ARG A  60      18.189   7.679  12.682  0.00  0.00     0.174 HD
ATOM    623 1HH1 ARG A  60      18.345   6.050  13.259  0.00  0.00     0.174 HD
ATOM    624  N   VAL A  61      21.568  -0.299  14.811  0.00  0.00    -0.346 N 
ATOM    625  CA  VAL A  61      21.249  -1.727  14.942  0.00  0.00     0.180 C 
ATOM    626  C   VAL A  61      22.243  -2.419  15.861  0.00  0.00     0.241 C 
ATOM    627  O   VAL A  61      21.860  -3.165  16.781  0.00  0.00    -0.271 OA
ATOM    628  CB  VAL A  61      21.235  -2.397  13.551  0.00  0.00     0.009 C 
ATOM    629  CG1 VAL A  61      21.233  -3.919  13.696  0.00  0.00     0.012 C 
ATOM    630  CG2 VAL A  61      20.042  -1.917  12.703  0.00  0.00     0.012 C 
ATOM    631  H   VAL A  61      21.771   0.163  13.922  0.00  0.00     0.163 HD
ATOM    632  N   LEU A  62      23.537  -2.194  15.628  0.00  0.00    -0.346 N 
ATOM    633  CA  LEU A  62      24.572  -2.872  16.400  0.00  0.00     0.177 C 
ATOM    634  C   LEU A  62      24.581  -2.407  17.843  0.00  0.00     0.241 C 
ATOM    635  O   LEU A  62      24.794  -3.216  18.764  0.00  0.00    -0.271 OA
ATOM    636  CB  LEU A  62      25.938  -2.670  15.754  0.00  0.00     0.038 C 
ATOM    637  CG  LEU A  62      26.050  -3.244  14.341  0.00  0.00    -0.020 C 
ATOM    638  CD1 LEU A  62      27.336  -2.821  13.679  0.00  0.00     0.009 C 
ATOM    639  CD2 LEU A  62      25.896  -4.789  14.328  0.00  0.00     0.009 C 
ATOM    640  H   LEU A  62      23.733  -1.515  14.873  0.00  0.00     0.163 HD
ATOM    641  N   SER A  63      24.388  -1.109  18.073  0.00  0.00    -0.344 N 
ATOM    642  CA  SER A  63      24.341  -0.607  19.441  0.00  0.00     0.200 C 
ATOM    643  C   SER A  63      23.200  -1.235  20.210  0.00  0.00     0.243 C 
ATOM    644  O   SER A  63      23.336  -1.569  21.396  0.00  0.00    -0.271 OA
ATOM    645  CB  SER A  63      24.139   0.896  19.407  0.00  0.00     0.199 C 
ATOM    646  OG  SER A  63      25.338   1.468  19.002  0.00  0.00    -0.398 OA
ATOM    647  H   SER A  63      24.280  -0.522  17.237  0.00  0.00     0.163 HD
ATOM    648  HG  SER A  63      26.056   0.830  18.821  0.00  0.00     0.209 HD
ATOM    649  N   SER A  64      22.057  -1.377  19.564  0.00  0.00    -0.344 N 
ATOM    650  CA  SER A  64      20.923  -1.989  20.244  0.00  0.00     0.200 C 
ATOM    651  C   SER A  64      21.239  -3.436  20.621  0.00  0.00     0.243 C 
ATOM    652  O   SER A  64      20.921  -3.875  21.745  0.00  0.00    -0.271 OA
ATOM    653  CB  SER A  64      19.711  -1.942  19.334  0.00  0.00     0.199 C 
ATOM    654  OG  SER A  64      18.604  -2.604  19.922  0.00  0.00    -0.398 OA
ATOM    655  H   SER A  64      22.038  -1.039  18.598  0.00  0.00     0.163 HD
ATOM    656  HG  SER A  64      18.854  -2.963  20.815  0.00  0.00     0.209 HD
ATOM    657  N   ILE A  65      21.844  -4.201  19.699  0.00  0.00    -0.346 N 
ATOM    658  CA  ILE A  65      22.262  -5.565  20.025  0.00  0.00     0.180 C 
ATOM    659  C   ILE A  65      23.251  -5.548  21.180  0.00  0.00     0.241 C 
ATOM    660  O   ILE A  65      23.162  -6.367  22.112  0.00  0.00    -0.271 OA
ATOM    661  CB  ILE A  65      22.851  -6.243  18.777  0.00  0.00     0.013 C 
ATOM    662  CG1 ILE A  65      21.790  -6.386  17.708  0.00  0.00     0.002 C 
ATOM    663  CG2 ILE A  65      23.500  -7.582  19.131  0.00  0.00     0.012 C 
ATOM    664  CD1 ILE A  65      22.313  -6.772  16.324  0.00  0.00     0.005 C 
ATOM    665  H   ILE A  65      21.980  -3.758  18.782  0.00  0.00     0.163 HD
ATOM    666  N   GLU A  66      24.196  -4.611  21.165  0.00  0.00    -0.346 N 
ATOM    667  CA  GLU A  66      25.195  -4.542  22.215  0.00  0.00     0.177 C 
ATOM    668  C   GLU A  66      24.548  -4.216  23.561  0.00  0.00     0.241 C 
ATOM    669  O   GLU A  66      24.901  -4.808  24.594  0.00  0.00    -0.271 OA
ATOM    670  CB  GLU A  66      26.232  -3.482  21.846  0.00  0.00     0.045 C 
ATOM    671  CG  GLU A  66      27.395  -3.381  22.783  0.00  0.00     0.116 C 
ATOM    672  CD  GLU A  66      28.346  -2.300  22.365  0.00  0.00     0.172 C 
ATOM    673  OE1 GLU A  66      27.939  -1.484  21.486  0.00  0.00    -0.648 OA
ATOM    674  OE2 GLU A  66      29.488  -2.233  22.888  0.00  0.00    -0.648 OA
ATOM    675  H   GLU A  66      24.153  -3.959  20.363  0.00  0.00     0.163 HD
ATOM    676  N   GLN A  67      23.571  -3.314  23.569  0.00  0.00    -0.346 N 
ATOM    677  CA  GLN A  67      22.888  -2.995  24.823  0.00  0.00     0.177 C 
ATOM    678  C   GLN A  67      22.145  -4.209  25.372  0.00  0.00     0.241 C 
ATOM    679  O   GLN A  67      22.211  -4.495  26.577  0.00  0.00    -0.271 OA
ATOM    680  CB  GLN A  67      21.932  -1.819  24.622  0.00  0.00     0.044 C 
ATOM    681  CG  GLN A  67      22.634  -0.498  24.330  0.00  0.00     0.105 C 
ATOM    682  CD  GLN A  67      23.952  -0.334  25.080  0.00  0.00     0.215 C 
ATOM    683  OE1 GLN A  67      24.993  -0.047  24.476  0.00  0.00    -0.274 OA
ATOM    684  NE2 GLN A  67      23.907  -0.477  26.405  0.00  0.00    -0.370 N 
ATOM    685  H   GLN A  67      23.350  -2.884  22.666  0.00  0.00     0.163 HD
ATOM    686 2HE2 GLN A  67      23.003  -0.670  26.833  0.00  0.00     0.159 HD
ATOM    687 1HE2 GLN A  67      24.749  -0.395  26.968  0.00  0.00     0.159 HD
ATOM    688  N   LYS A  68      21.444  -4.943  24.506  0.00  0.00    -0.346 N 
ATOM    689  CA  LYS A  68      20.713  -6.126  24.947  0.00  0.00     0.176 C 
ATOM    690  C   LYS A  68      21.664  -7.179  25.505  0.00  0.00     0.241 C 
ATOM    691  O   LYS A  68      21.349  -7.851  26.496  0.00  0.00    -0.271 OA
ATOM    692  CB  LYS A  68      19.902  -6.683  23.778  0.00  0.00     0.035 C 
ATOM    693  CG  LYS A  68      18.913  -7.781  24.148  0.00  0.00     0.004 C 
ATOM    694  CD  LYS A  68      17.798  -7.863  23.109  0.00  0.00     0.027 C 
ATOM    695  CE  LYS A  68      17.107  -9.218  23.136  0.00  0.00     0.229 C 
ATOM    696  NZ  LYS A  68      16.691  -9.616  24.508  0.00  0.00    -0.079 N 
ATOM    697  HZ1 LYS A  68      16.597 -10.610  24.551  0.00  0.00     0.274 HD
ATOM    698  HZ3 LYS A  68      17.383  -9.317  25.164  0.00  0.00     0.274 HD
ATOM    699  HZ2 LYS A  68      15.815  -9.187  24.727  0.00  0.00     0.274 HD
ATOM    700  H   LYS A  68      21.466  -4.609  23.530  0.00  0.00     0.163 HD
ATOM    701  N   SER A  69      22.840  -7.327  24.891  0.00  0.00    -0.344 N 
ATOM    702  CA  SER A  69      23.835  -8.276  25.377  0.00  0.00     0.200 C 
ATOM    703  C   SER A  69      24.342  -7.918  26.767  0.00  0.00     0.243 C 
ATOM    704  O   SER A  69      24.833  -8.797  27.483  0.00  0.00    -0.271 OA
ATOM    705  CB  SER A  69      25.018  -8.337  24.412  0.00  0.00     0.199 C 
ATOM    706  OG  SER A  69      25.942  -7.284  24.668  0.00  0.00    -0.398 OA
ATOM    707  H   SER A  69      22.977  -6.723  24.061  0.00  0.00     0.163 HD
ATOM    708  HG  SER A  69      25.620  -6.728  25.427  0.00  0.00     0.209 HD
ATOM    709  N   ASN A  70      24.236  -6.657  27.167  0.00  0.00    -0.345 N 
ATOM    710  CA  ASN A  70      24.714  -6.208  28.466  0.00  0.00     0.185 C 
ATOM    711  C   ASN A  70      23.616  -6.163  29.526  0.00  0.00     0.241 C 
ATOM    712  O   ASN A  70      23.851  -5.648  30.622  0.00  0.00    -0.271 OA
ATOM    713  CB  ASN A  70      25.419  -4.856  28.329  0.00  0.00     0.137 C 
ATOM    714  CG  ASN A  70      26.721  -4.959  27.552  0.00  0.00     0.217 C 
ATOM    715  OD1 ASN A  70      27.480  -5.914  27.722  0.00  0.00    -0.274 OA
ATOM    716  ND2 ASN A  70      26.983  -3.977  26.687  0.00  0.00    -0.370 N 
ATOM    717 2HD2 ASN A  70      27.817  -3.995  26.147  0.00  0.00     0.159 HD
ATOM    718 1HD2 ASN A  70      26.334  -3.221  26.585  0.00  0.00     0.159 HD
ATOM    719  H   ASN A  70      23.783  -6.020  26.474  0.00  0.00     0.163 HD
ATOM    720  N   GLU A  71      22.432  -6.700  29.232  0.00  0.00    -0.346 N 
ATOM    721  CA  GLU A  71      21.355  -6.740  30.211  0.00  0.00     0.177 C 
ATOM    722  C   GLU A  71      21.509  -7.955  31.124  0.00  0.00     0.241 C 
ATOM    723  O   GLU A  71      22.289  -8.874  30.859  0.00  0.00    -0.271 OA
ATOM    724  CB  GLU A  71      19.995  -6.784  29.517  0.00  0.00     0.045 C 
ATOM    725  CG  GLU A  71      19.568  -5.467  28.898  0.00  0.00     0.116 C 
ATOM    726  CD  GLU A  71      18.251  -5.582  28.156  0.00  0.00     0.172 C 
ATOM    727  OE1 GLU A  71      17.862  -6.717  27.805  0.00  0.00    -0.648 OA
ATOM    728  OE2 GLU A  71      17.604  -4.537  27.921  0.00  0.00    -0.648 OA
ATOM    729  H   GLU A  71      22.351  -7.076  28.270  0.00  0.00     0.163 HD
ATOM    730  N   GLU A  72      20.745  -7.955  32.215  0.00  0.00    -0.346 N 
ATOM    731  CA  GLU A  72      20.806  -9.063  33.160  0.00  0.00     0.177 C 
ATOM    732  C   GLU A  72      20.152 -10.307  32.573  0.00  0.00     0.240 C 
ATOM    733  O   GLU A  72      19.093 -10.236  31.943  0.00  0.00    -0.271 OA
ATOM    734  CB  GLU A  72      20.124  -8.691  34.477  0.00  0.00     0.045 C 
ATOM    735  CG  GLU A  72      21.073  -8.122  35.528  0.00  0.00     0.116 C 
ATOM    736  CD  GLU A  72      22.029  -9.161  36.106  0.00  0.00     0.172 C 
ATOM    737  OE1 GLU A  72      22.844  -8.793  36.980  0.00  0.00    -0.648 OA
ATOM    738  OE2 GLU A  72      21.970 -10.341  35.696  0.00  0.00    -0.648 OA
ATOM    739  H   GLU A  72      20.133  -7.134  32.325  0.00  0.00     0.163 HD
ATOM    740  N   GLY A  73      20.791 -11.455  32.792  0.00  0.00    -0.351 N 
ATOM    741  CA  GLY A  73      20.320 -12.707  32.240  0.00  0.00     0.225 C 
ATOM    742  C   GLY A  73      20.759 -12.978  30.819  0.00  0.00     0.236 C 
ATOM    743  O   GLY A  73      20.329 -13.983  30.237  0.00  0.00    -0.272 OA
ATOM    744  H   GLY A  73      21.642 -11.368  33.385  0.00  0.00     0.163 HD
ATOM    745  N   SER A  74      21.594 -12.118  30.241  0.00  0.00    -0.344 N 
ATOM    746  CA  SER A  74      22.078 -12.305  28.881  0.00  0.00     0.200 C 
ATOM    747  C   SER A  74      23.305 -13.205  28.896  0.00  0.00     0.243 C 
ATOM    748  O   SER A  74      24.219 -13.011  29.705  0.00  0.00    -0.271 OA
ATOM    749  CB  SER A  74      22.435 -10.964  28.241  0.00  0.00     0.199 C 
ATOM    750  OG  SER A  74      23.060 -11.166  26.981  0.00  0.00    -0.398 OA
ATOM    751  H   SER A  74      21.866 -11.311  30.840  0.00  0.00     0.163 HD
ATOM    752  HG  SER A  74      23.133 -12.134  26.780  0.00  0.00     0.209 HD
ATOM    753  N   GLU A  75      23.318 -14.185  28.000  0.00  0.00    -0.346 N 
ATOM    754  CA  GLU A  75      24.454 -15.085  27.889  0.00  0.00     0.177 C 
ATOM    755  C   GLU A  75      25.632 -14.345  27.265  0.00  0.00     0.241 C 
ATOM    756  O   GLU A  75      25.472 -13.630  26.270  0.00  0.00    -0.271 OA
ATOM    757  CB  GLU A  75      24.061 -16.296  27.040  0.00  0.00     0.045 C 
ATOM    758  CG  GLU A  75      24.948 -17.504  27.245  0.00  0.00     0.116 C 
ATOM    759  CD  GLU A  75      25.176 -17.834  28.718  0.00  0.00     0.172 C 
ATOM    760  OE1 GLU A  75      24.199 -18.088  29.473  0.00  0.00    -0.648 OA
ATOM    761  OE2 GLU A  75      26.356 -17.832  29.135  0.00  0.00    -0.648 OA
ATOM    762  H   GLU A  75      22.472 -14.248  27.406  0.00  0.00     0.163 HD
ATOM    763  N   GLU A  76      26.812 -14.501  27.865  0.00  0.00    -0.346 N 
ATOM    764  CA  GLU A  76      28.011 -13.847  27.354  0.00  0.00     0.177 C 
ATOM    765  C   GLU A  76      28.338 -14.365  25.960  0.00  0.00     0.241 C 
ATOM    766  O   GLU A  76      28.413 -15.577  25.736  0.00  0.00    -0.271 OA
ATOM    767  CB  GLU A  76      29.185 -14.123  28.293  0.00  0.00     0.045 C 
ATOM    768  CG  GLU A  76      30.512 -13.600  27.780  0.00  0.00     0.116 C 
ATOM    769  CD  GLU A  76      30.493 -12.096  27.571  0.00  0.00     0.172 C 
ATOM    770  OE1 GLU A  76      30.081 -11.371  28.503  0.00  0.00    -0.648 OA
ATOM    771  OE2 GLU A  76      30.881 -11.641  26.474  0.00  0.00    -0.648 OA
ATOM    772  H   GLU A  76      26.800 -15.110  28.701  0.00  0.00     0.163 HD
ATOM    773  N   LYS A  77      28.537 -13.445  25.019  0.00  0.00    -0.346 N 
ATOM    774  CA  LYS A  77      28.841 -13.821  23.645  0.00  0.00     0.176 C 
ATOM    775  C   LYS A  77      30.230 -13.401  23.184  0.00  0.00     0.240 C 
ATOM    776  O   LYS A  77      30.556 -13.594  22.003  0.00  0.00    -0.271 OA
ATOM    777  CB  LYS A  77      27.777 -13.281  22.682  0.00  0.00     0.035 C 
ATOM    778  CG  LYS A  77      26.387 -13.846  22.918  0.00  0.00     0.004 C 
ATOM    779  CD  LYS A  77      26.401 -15.371  22.927  0.00  0.00     0.027 C 
ATOM    780  CE  LYS A  77      25.016 -15.930  23.232  0.00  0.00     0.229 C 
ATOM    781  NZ  LYS A  77      23.997 -15.379  22.295  0.00  0.00    -0.079 N 
ATOM    782  HZ1 LYS A  77      23.093 -15.437  22.718  0.00  0.00     0.274 HD
ATOM    783  HZ3 LYS A  77      24.214 -14.424  22.095  0.00  0.00     0.274 HD
ATOM    784  HZ2 LYS A  77      24.005 -15.909  21.448  0.00  0.00     0.274 HD
ATOM    785  H   LYS A  77      28.458 -12.464  25.343  0.00  0.00     0.163 HD
ATOM    786  N   GLY A  78      31.056 -12.840  24.068  0.00  0.00    -0.351 N 
ATOM    787  CA  GLY A  78      32.399 -12.449  23.712  0.00  0.00     0.225 C 
ATOM    788  C   GLY A  78      32.468 -11.010  23.249  0.00  0.00     0.238 C 
ATOM    789  O   GLY A  78      31.486 -10.267  23.306  0.00  0.00    -0.272 OA
ATOM    790  H   GLY A  78      30.647 -12.715  25.018  0.00  0.00     0.163 HD
ATOM    791  N   PRO A  79      33.645 -10.611  22.769  0.00  0.00    -0.337 N 
ATOM    792  CA  PRO A  79      33.887  -9.220  22.374  0.00  0.00     0.179 C 
ATOM    793  C   PRO A  79      33.357  -8.859  20.999  0.00  0.00     0.241 C 
ATOM    794  O   PRO A  79      33.479  -7.694  20.607  0.00  0.00    -0.271 OA
ATOM    795  CB  PRO A  79      35.421  -9.160  22.341  0.00  0.00     0.037 C 
ATOM    796  CG  PRO A  79      35.828 -10.545  21.933  0.00  0.00     0.022 C 
ATOM    797  CD  PRO A  79      34.853 -11.446  22.642  0.00  0.00     0.127 C 
ATOM    798  N   GLU A  80      32.775  -9.783  20.239  0.00  0.00    -0.346 N 
ATOM    799  CA  GLU A  80      32.514  -9.544  18.819  0.00  0.00     0.177 C 
ATOM    800  C   GLU A  80      31.521  -8.418  18.563  0.00  0.00     0.241 C 
ATOM    801  O   GLU A  80      31.677  -7.681  17.589  0.00  0.00    -0.271 OA
ATOM    802  CB  GLU A  80      32.042 -10.822  18.136  0.00  0.00     0.045 C 
ATOM    803  CG  GLU A  80      33.126 -11.911  18.020  0.00  0.00     0.116 C 
ATOM    804  CD  GLU A  80      33.287 -12.792  19.251  0.00  0.00     0.172 C 
ATOM    805  OE1 GLU A  80      32.662 -12.552  20.308  0.00  0.00    -0.648 OA
ATOM    806  OE2 GLU A  80      34.076 -13.765  19.173  0.00  0.00    -0.648 OA
ATOM    807  H   GLU A  80      32.529 -10.662  20.726  0.00  0.00     0.163 HD
ATOM    808  N   VAL A  81      30.428  -8.339  19.328  0.00  0.00    -0.346 N 
ATOM    809  CA  VAL A  81      29.440  -7.285  19.065  0.00  0.00     0.180 C 
ATOM    810  C   VAL A  81      30.056  -5.907  19.275  0.00  0.00     0.241 C 
ATOM    811  O   VAL A  81      29.913  -5.006  18.438  0.00  0.00    -0.271 OA
ATOM    812  CB  VAL A  81      28.209  -7.472  19.978  0.00  0.00     0.009 C 
ATOM    813  CG1 VAL A  81      27.320  -6.226  19.918  0.00  0.00     0.012 C 
ATOM    814  CG2 VAL A  81      27.441  -8.741  19.612  0.00  0.00     0.012 C 
ATOM    815  H   VAL A  81      30.347  -9.036  20.067  0.00  0.00     0.163 HD
ATOM    816  N   ARG A  82      30.763  -5.733  20.382  0.00  0.00    -0.346 N 
ATOM    817  CA  ARG A  82      31.450  -4.470  20.629  0.00  0.00     0.176 C 
ATOM    818  C   ARG A  82      32.450  -4.194  19.525  0.00  0.00     0.241 C 
ATOM    819  O   ARG A  82      32.519  -3.064  19.024  0.00  0.00    -0.271 OA
ATOM    820  CB  ARG A  82      32.167  -4.522  21.985  0.00  0.00     0.036 C 
ATOM    821  CG  ARG A  82      33.001  -3.274  22.244  0.00  0.00     0.023 C 
ATOM    822  CD  ARG A  82      33.846  -3.350  23.533  0.00  0.00     0.138 C 
ATOM    823  NE  ARG A  82      34.655  -4.570  23.643  0.00  0.00    -0.227 N 
ATOM    824  CZ  ARG A  82      35.823  -4.811  23.037  0.00  0.00     0.665 C 
ATOM    825  NH1 ARG A  82      36.391  -3.925  22.236  0.00  0.00    -0.235 N 
ATOM    826  NH2 ARG A  82      36.444  -5.969  23.258  0.00  0.00    -0.235 N 
ATOM    827  HE  ARG A  82      34.290  -5.312  24.243  0.00  0.00     0.177 HD
ATOM    828 2HH2 ARG A  82      37.306  -6.165  22.796  0.00  0.00     0.174 HD
ATOM    829 1HH2 ARG A  82      36.046  -6.637  23.886  0.00  0.00     0.174 HD
ATOM    830  H   ARG A  82      30.785  -6.536  21.028  0.00  0.00     0.163 HD
ATOM    831 2HH1 ARG A  82      37.254  -4.139  21.782  0.00  0.00     0.174 HD
ATOM    832 1HH1 ARG A  82      35.956  -3.035  22.084  0.00  0.00     0.174 HD
ATOM    833  N   GLU A  83      33.243  -5.203  19.143  0.00  0.00    -0.346 N 
ATOM    834  CA  GLU A  83      34.240  -4.975  18.113  0.00  0.00     0.177 C 
ATOM    835  C   GLU A  83      33.595  -4.512  16.825  0.00  0.00     0.241 C 
ATOM    836  O   GLU A  83      34.095  -3.589  16.175  0.00  0.00    -0.271 OA
ATOM    837  CB  GLU A  83      35.003  -6.264  17.822  0.00  0.00     0.045 C 
ATOM    838  CG  GLU A  83      35.979  -6.637  18.944  0.00  0.00     0.116 C 
ATOM    839  CD  GLU A  83      36.561  -8.030  18.804  0.00  0.00     0.172 C 
ATOM    840  OE1 GLU A  83      36.126  -8.806  17.929  0.00  0.00    -0.648 OA
ATOM    841  OE2 GLU A  83      37.477  -8.356  19.600  0.00  0.00    -0.648 OA
ATOM    842  H   GLU A  83      33.085  -6.094  19.620  0.00  0.00     0.163 HD
ATOM    843  N   TYR A  84      32.524  -5.160  16.421  0.00  0.00    -0.346 N 
ATOM    844  CA  TYR A  84      31.942  -4.808  15.137  0.00  0.00     0.180 C 
ATOM    845  C   TYR A  84      31.237  -3.450  15.199  0.00  0.00     0.241 C 
ATOM    846  O   TYR A  84      31.341  -2.644  14.266  0.00  0.00    -0.271 OA
ATOM    847  CB  TYR A  84      31.046  -5.936  14.640  0.00  0.00     0.073 C 
ATOM    848  CG  TYR A  84      30.511  -5.709  13.240  0.00  0.00    -0.056 A 
ATOM    849  CD1 TYR A  84      31.334  -5.278  12.222  0.00  0.00     0.010 A 
ATOM    850  CD2 TYR A  84      29.174  -5.860  12.966  0.00  0.00     0.010 A 
ATOM    851  CE1 TYR A  84      30.832  -5.006  10.942  0.00  0.00     0.037 A 
ATOM    852  CE2 TYR A  84      28.658  -5.611  11.690  0.00  0.00     0.037 A 
ATOM    853  CZ  TYR A  84      29.497  -5.156  10.691  0.00  0.00     0.065 A 
ATOM    854  OH  TYR A  84      28.957  -4.899   9.467  0.00  0.00    -0.361 OA
ATOM    855  HH  TYR A  84      27.963  -5.049   9.492  0.00  0.00     0.217 HD
ATOM    856  H   TYR A  84      32.162  -5.881  17.044  0.00  0.00     0.163 HD
ATOM    857  N   ARG A  85      30.548  -3.165  16.305  0.00  0.00    -0.346 N 
ATOM    858  CA  ARG A  85      30.006  -1.821  16.510  0.00  0.00     0.176 C 
ATOM    859  C   ARG A  85      31.109  -0.777  16.435  0.00  0.00     0.241 C 
ATOM    860  O   ARG A  85      30.944   0.276  15.782  0.00  0.00    -0.271 OA
ATOM    861  CB  ARG A  85      29.218  -1.776  17.819  0.00  0.00     0.036 C 
ATOM    862  CG  ARG A  85      28.459  -0.461  18.076  0.00  0.00     0.023 C 
ATOM    863  CD  ARG A  85      29.266   0.634  18.788  0.00  0.00     0.138 C 
ATOM    864  NE  ARG A  85      29.692   0.156  20.096  0.00  0.00    -0.227 N 
ATOM    865  CZ  ARG A  85      30.725   0.610  20.772  0.00  0.00     0.665 C 
ATOM    866  NH1 ARG A  85      31.484   1.609  20.294  0.00  0.00    -0.235 N 
ATOM    867  NH2 ARG A  85      31.026   0.031  21.941  0.00  0.00    -0.235 N 
ATOM    868  HE  ARG A  85      29.144  -0.590  20.518  0.00  0.00     0.177 HD
ATOM    869 2HH2 ARG A  85      31.823   0.352  22.463  0.00  0.00     0.174 HD
ATOM    870 1HH2 ARG A  85      30.463  -0.712  22.290  0.00  0.00     0.174 HD
ATOM    871  H   ARG A  85      30.437  -3.939  16.970  0.00  0.00     0.163 HD
ATOM    872 2HH1 ARG A  85      32.275   1.925  20.817  0.00  0.00     0.174 HD
ATOM    873 1HH1 ARG A  85      31.253   2.031  19.421  0.00  0.00     0.174 HD
ATOM    874  N   GLU A  86      32.261  -1.055  17.060  0.00  0.00    -0.346 N 
ATOM    875  CA  GLU A  86      33.396  -0.149  17.002  0.00  0.00     0.177 C 
ATOM    876  C   GLU A  86      33.905   0.000  15.584  0.00  0.00     0.241 C 
ATOM    877  O   GLU A  86      34.300   1.104  15.172  0.00  0.00    -0.271 OA
ATOM    878  CB  GLU A  86      34.522  -0.629  17.933  0.00  0.00     0.045 C 
ATOM    879  CG  GLU A  86      34.297  -0.289  19.390  0.00  0.00     0.116 C 
ATOM    880  CD  GLU A  86      35.315  -0.956  20.337  0.00  0.00     0.172 C 
ATOM    881  OE1 GLU A  86      35.355  -0.605  21.543  0.00  0.00    -0.648 OA
ATOM    882  OE2 GLU A  86      36.077  -1.835  19.885  0.00  0.00    -0.648 OA
ATOM    883  H   GLU A  86      32.265  -1.955  17.575  0.00  0.00     0.163 HD
ATOM    884  N   LYS A  87      33.949  -1.078  14.810  0.00  0.00    -0.346 N 
ATOM    885  CA  LYS A  87      34.390  -0.967  13.420  0.00  0.00     0.176 C 
ATOM    886  C   LYS A  87      33.489  -0.017  12.640  0.00  0.00     0.241 C 
ATOM    887  O   LYS A  87      33.974   0.870  11.929  0.00  0.00    -0.271 OA
ATOM    888  CB  LYS A  87      34.363  -2.357  12.778  0.00  0.00     0.035 C 
ATOM    889  CG  LYS A  87      34.837  -2.384  11.309  0.00  0.00     0.004 C 
ATOM    890  CD  LYS A  87      34.478  -3.707  10.580  0.00  0.00     0.027 C 
ATOM    891  CE  LYS A  87      34.953  -3.702   9.125  0.00  0.00     0.229 C 
ATOM    892  NZ  LYS A  87      34.758  -5.028   8.488  0.00  0.00    -0.079 N 
ATOM    893  HZ1 LYS A  87      34.571  -5.713   9.193  0.00  0.00     0.274 HD
ATOM    894  HZ3 LYS A  87      33.986  -4.983   7.854  0.00  0.00     0.274 HD
ATOM    895  HZ2 LYS A  87      35.586  -5.283   7.988  0.00  0.00     0.274 HD
ATOM    896  H   LYS A  87      33.659  -1.958  15.253  0.00  0.00     0.163 HD
ATOM    897  N   VAL A  88      32.180  -0.219  12.722  0.00  0.00    -0.346 N 
ATOM    898  CA  VAL A  88      31.253   0.659  12.016  0.00  0.00     0.180 C 
ATOM    899  C   VAL A  88      31.371   2.084  12.533  0.00  0.00     0.241 C 
ATOM    900  O   VAL A  88      31.405   3.050  11.741  0.00  0.00    -0.271 OA
ATOM    901  CB  VAL A  88      29.820   0.109  12.128  0.00  0.00     0.009 C 
ATOM    902  CG1 VAL A  88      28.807   1.097  11.579  0.00  0.00     0.012 C 
ATOM    903  CG2 VAL A  88      29.684  -1.245  11.444  0.00  0.00     0.012 C 
ATOM    904  H   VAL A  88      31.888  -1.017  13.304  0.00  0.00     0.163 HD
ATOM    905  N   GLU A  89      31.495   2.254  13.846  0.00  0.00    -0.346 N 
ATOM    906  CA  GLU A  89      31.629   3.580  14.438  0.00  0.00     0.177 C 
ATOM    907  C   GLU A  89      32.864   4.291  13.915  0.00  0.00     0.241 C 
ATOM    908  O   GLU A  89      32.809   5.491  13.584  0.00  0.00    -0.271 OA
ATOM    909  CB  GLU A  89      31.740   3.396  15.950  0.00  0.00     0.045 C 
ATOM    910  CG  GLU A  89      31.811   4.700  16.736  0.00  0.00     0.116 C 
ATOM    911  CD  GLU A  89      31.730   4.399  18.216  0.00  0.00     0.172 C 
ATOM    912  OE1 GLU A  89      30.712   3.844  18.629  0.00  0.00    -0.648 OA
ATOM    913  OE2 GLU A  89      32.719   4.701  18.902  0.00  0.00    -0.648 OA
ATOM    914  H   GLU A  89      31.488   1.377  14.402  0.00  0.00     0.163 HD
ATOM    915  N   THR A  90      33.991   3.579  13.811  0.00  0.00    -0.344 N 
ATOM    916  CA  THR A  90      35.220   4.213  13.363  0.00  0.00     0.205 C 
ATOM    917  C   THR A  90      35.107   4.624  11.900  0.00  0.00     0.243 C 
ATOM    918  O   THR A  90      35.620   5.682  11.490  0.00  0.00    -0.271 OA
ATOM    919  CB  THR A  90      36.366   3.235  13.581  0.00  0.00     0.146 C 
ATOM    920  OG1 THR A  90      36.446   2.930  14.985  0.00  0.00    -0.393 OA
ATOM    921  CG2 THR A  90      37.668   3.756  13.059  0.00  0.00     0.042 C 
ATOM    922  HG1 THR A  90      35.724   3.440  15.471  0.00  0.00     0.210 HD
ATOM    923  H   THR A  90      33.908   2.586  14.067  0.00  0.00     0.163 HD
ATOM    924  N   GLU A  91      34.400   3.828  11.095  0.00  0.00    -0.346 N 
ATOM    925  CA  GLU A  91      34.202   4.173   9.686  0.00  0.00     0.177 C 
ATOM    926  C   GLU A  91      33.256   5.364   9.523  0.00  0.00     0.241 C 
ATOM    927  O   GLU A  91      33.414   6.196   8.625  0.00  0.00    -0.271 OA
ATOM    928  CB  GLU A  91      33.649   2.953   8.953  0.00  0.00     0.045 C 
ATOM    929  CG  GLU A  91      33.418   3.143   7.475  0.00  0.00     0.116 C 
ATOM    930  CD  GLU A  91      32.544   2.052   6.852  0.00  0.00     0.172 C 
ATOM    931  OE1 GLU A  91      33.053   0.917   6.764  0.00  0.00    -0.648 OA
ATOM    932  OE2 GLU A  91      31.368   2.310   6.461  0.00  0.00    -0.648 OA
ATOM    933  H   GLU A  91      34.020   2.979  11.538  0.00  0.00     0.163 HD
ATOM    934  N   LEU A  92      32.266   5.454  10.391  0.00  0.00    -0.346 N 
ATOM    935  CA  LEU A  92      31.392   6.614  10.431  0.00  0.00     0.177 C 
ATOM    936  C   LEU A  92      32.161   7.862  10.827  0.00  0.00     0.241 C 
ATOM    937  O   LEU A  92      31.997   8.939  10.212  0.00  0.00    -0.271 OA
ATOM    938  CB  LEU A  92      30.276   6.303  11.425  0.00  0.00     0.038 C 
ATOM    939  CG  LEU A  92      29.146   7.320  11.655  0.00  0.00    -0.020 C 
ATOM    940  CD1 LEU A  92      27.940   6.577  12.220  0.00  0.00     0.009 C 
ATOM    941  CD2 LEU A  92      29.564   8.433  12.612  0.00  0.00     0.009 C 
ATOM    942  H   LEU A  92      32.167   4.640  11.031  0.00  0.00     0.163 HD
ATOM    943  N   GLN A  93      32.959   7.768  11.883  0.00  0.00    -0.346 N 
ATOM    944  CA  GLN A  93      33.752   8.906  12.307  0.00  0.00     0.177 C 
ATOM    945  C   GLN A  93      34.686   9.341  11.200  0.00  0.00     0.240 C 
ATOM    946  O   GLN A  93      34.902  10.552  10.993  0.00  0.00    -0.271 OA
ATOM    947  CB  GLN A  93      34.514   8.557  13.563  0.00  0.00     0.044 C 
ATOM    948  CG  GLN A  93      33.626   8.393  14.770  0.00  0.00     0.105 C 
ATOM    949  CD  GLN A  93      34.348   7.791  15.946  0.00  0.00     0.215 C 
ATOM    950  OE1 GLN A  93      35.201   6.895  15.765  0.00  0.00    -0.274 OA
ATOM    951  NE2 GLN A  93      33.980   8.193  17.152  0.00  0.00    -0.370 N 
ATOM    952  H   GLN A  93      32.963   6.851  12.354  0.00  0.00     0.163 HD
ATOM    953 2HE2 GLN A  93      33.241   8.896  17.218  0.00  0.00     0.159 HD
ATOM    954 1HE2 GLN A  93      34.417   7.817  17.990  0.00  0.00     0.159 HD
ATOM    955  N   GLY A  94      35.252   8.381  10.467  0.00  0.00    -0.351 N 
ATOM    956  CA  GLY A  94      36.128   8.728   9.358  0.00  0.00     0.225 C 
ATOM    957  C   GLY A  94      35.419   9.521   8.279  0.00  0.00     0.236 C 
ATOM    958  O   GLY A  94      35.985  10.481   7.742  0.00  0.00    -0.272 OA
ATOM    959  H   GLY A  94      35.022   7.419  10.746  0.00  0.00     0.163 HD
ATOM    960  N   VAL A  95      34.213   9.131   7.935  0.00  0.00    -0.346 N 
ATOM    961  CA  VAL A  95      33.439   9.891   6.946  0.00  0.00     0.180 C 
ATOM    962  C   VAL A  95      33.136  11.295   7.462  0.00  0.00     0.241 C 
ATOM    963  O   VAL A  95      33.284  12.291   6.731  0.00  0.00    -0.271 OA
ATOM    964  CB  VAL A  95      32.157   9.134   6.540  0.00  0.00     0.009 C 
ATOM    965  CG1 VAL A  95      31.241  10.006   5.682  0.00  0.00     0.012 C 
ATOM    966  CG2 VAL A  95      32.456   7.847   5.749  0.00  0.00     0.012 C 
ATOM    967  H   VAL A  95      33.862   8.279   8.397  0.00  0.00     0.163 HD
ATOM    968  N   CYS A  96      32.714  11.403   8.728  0.00  0.00    -0.345 N 
ATOM    969  CA  CYS A  96      32.434  12.723   9.260  0.00  0.00     0.185 C 
ATOM    970  C   CYS A  96      33.680  13.586   9.230  0.00  0.00     0.241 C 
ATOM    971  O   CYS A  96      33.609  14.774   8.849  0.00  0.00    -0.271 OA
ATOM    972  CB  CYS A  96      31.922  12.619  10.687  0.00  0.00     0.105 C 
ATOM    973  SG  CYS A  96      30.277  11.873  10.858  0.00  0.00    -0.180 SA
ATOM    974  H   CYS A  96      32.617  10.529   9.241  0.00  0.00     0.163 HD
ATOM    975  HG  CYS A  96      29.937  11.630   9.947  0.00  0.00     0.101 HD
ATOM    976  N   ASP A  97      34.836  13.027   9.623  0.00  0.00    -0.345 N 
ATOM    977  CA  ASP A  97      36.068  13.793   9.598  0.00  0.00     0.186 C 
ATOM    978  C   ASP A  97      36.410  14.213   8.178  0.00  0.00     0.241 C 
ATOM    979  O   ASP A  97      36.935  15.311   7.973  0.00  0.00    -0.271 OA
ATOM    980  CB  ASP A  97      37.217  12.963  10.158  0.00  0.00     0.147 C 
ATOM    981  CG  ASP A  97      37.121  12.719  11.661  0.00  0.00     0.175 C 
ATOM    982  OD1 ASP A  97      36.346  13.377  12.348  0.00  0.00    -0.648 OA
ATOM    983  OD2 ASP A  97      37.877  11.835  12.154  0.00  0.00    -0.648 OA
ATOM    984  H   ASP A  97      34.763  12.047   9.929  0.00  0.00     0.163 HD
ATOM    985  N   THR A  98      36.127  13.362   7.196  0.00  0.00    -0.344 N 
ATOM    986  CA  THR A  98      36.399  13.734   5.812  0.00  0.00     0.205 C 
ATOM    987  C   THR A  98      35.559  14.936   5.396  0.00  0.00     0.243 C 
ATOM    988  O   THR A  98      36.064  15.886   4.786  0.00  0.00    -0.271 OA
ATOM    989  CB  THR A  98      36.152  12.536   4.906  0.00  0.00     0.146 C 
ATOM    990  OG1 THR A  98      37.163  11.547   5.138  0.00  0.00    -0.393 OA
ATOM    991  CG2 THR A  98      36.164  12.918   3.442  0.00  0.00     0.042 C 
ATOM    992  HG1 THR A  98      37.793  11.897   5.852  0.00  0.00     0.210 HD
ATOM    993  H   THR A  98      35.721  12.466   7.485  0.00  0.00     0.163 HD
ATOM    994  N   VAL A  99      34.256  14.905   5.697  0.00  0.00    -0.346 N 
ATOM    995  CA  VAL A  99      33.387  16.017   5.325  0.00  0.00     0.180 C 
ATOM    996  C   VAL A  99      33.815  17.279   6.035  0.00  0.00     0.241 C 
ATOM    997  O   VAL A  99      33.913  18.357   5.417  0.00  0.00    -0.271 OA
ATOM    998  CB  VAL A  99      31.914  15.684   5.631  0.00  0.00     0.009 C 
ATOM    999  CG1 VAL A  99      31.037  16.906   5.375  0.00  0.00     0.012 C 
ATOM   1000  CG2 VAL A  99      31.462  14.480   4.832  0.00  0.00     0.012 C 
ATOM   1001  H   VAL A  99      33.939  14.062   6.192  0.00  0.00     0.163 HD
ATOM   1002  N   LEU A 100      34.047  17.179   7.346  0.00  0.00    -0.346 N 
ATOM   1003  CA  LEU A 100      34.476  18.335   8.092  0.00  0.00     0.177 C 
ATOM   1004  C   LEU A 100      35.769  18.878   7.535  0.00  0.00     0.240 C 
ATOM   1005  O   LEU A 100      35.995  20.094   7.518  0.00  0.00    -0.271 OA
ATOM   1006  CB  LEU A 100      34.587  17.996   9.577  0.00  0.00     0.038 C 
ATOM   1007  CG  LEU A 100      33.235  17.691  10.243  0.00  0.00    -0.020 C 
ATOM   1008  CD1 LEU A 100      33.446  17.075  11.620  0.00  0.00     0.009 C 
ATOM   1009  CD2 LEU A 100      32.395  18.970  10.376  0.00  0.00     0.009 C 
ATOM   1010  H   LEU A 100      33.896  16.243   7.746  0.00  0.00     0.163 HD
ATOM   1011  N   GLY A 101      36.655  17.989   7.094  0.00  0.00    -0.351 N 
ATOM   1012  CA  GLY A 101      37.904  18.437   6.493  0.00  0.00     0.225 C 
ATOM   1013  C   GLY A 101      37.700  19.206   5.202  0.00  0.00     0.236 C 
ATOM   1014  O   GLY A 101      38.406  20.187   4.963  0.00  0.00    -0.272 OA
ATOM   1015  H   GLY A 101      36.390  17.003   7.211  0.00  0.00     0.163 HD
ATOM   1016  N   LEU A 102      36.761  18.778   4.361  0.00  0.00    -0.346 N 
ATOM   1017  CA  LEU A 102      36.480  19.527   3.142  0.00  0.00     0.177 C 
ATOM   1018  C   LEU A 102      35.909  20.894   3.471  0.00  0.00     0.241 C 
ATOM   1019  O   LEU A 102      36.228  21.902   2.820  0.00  0.00    -0.271 OA
ATOM   1020  CB  LEU A 102      35.482  18.752   2.286  0.00  0.00     0.038 C 
ATOM   1021  CG  LEU A 102      35.991  17.431   1.718  0.00  0.00    -0.020 C 
ATOM   1022  CD1 LEU A 102      34.867  16.671   1.054  0.00  0.00     0.009 C 
ATOM   1023  CD2 LEU A 102      37.140  17.639   0.734  0.00  0.00     0.009 C 
ATOM   1024  H   LEU A 102      36.277  17.916   4.636  0.00  0.00     0.163 HD
ATOM   1025  N   LEU A 103      35.050  20.956   4.498  0.00  0.00    -0.346 N 
ATOM   1026  CA  LEU A 103      34.463  22.231   4.884  0.00  0.00     0.177 C 
ATOM   1027  C   LEU A 103      35.544  23.172   5.393  0.00  0.00     0.241 C 
ATOM   1028  O   LEU A 103      35.491  24.383   5.146  0.00  0.00    -0.271 OA
ATOM   1029  CB  LEU A 103      33.374  21.970   5.939  0.00  0.00     0.038 C 
ATOM   1030  CG  LEU A 103      32.161  21.195   5.394  0.00  0.00    -0.020 C 
ATOM   1031  CD1 LEU A 103      31.246  20.786   6.557  0.00  0.00     0.009 C 
ATOM   1032  CD2 LEU A 103      31.352  21.991   4.397  0.00  0.00     0.009 C 
ATOM   1033  H   LEU A 103      34.856  20.061   4.962  0.00  0.00     0.163 HD
ATOM   1034  N   ASP A 104      36.476  22.641   6.187  0.00  0.00    -0.346 N 
ATOM   1035  CA  ASP A 104      37.518  23.465   6.756  0.00  0.00     0.186 C 
ATOM   1036  C   ASP A 104      38.632  23.785   5.769  0.00  0.00     0.241 C 
ATOM   1037  O   ASP A 104      39.399  24.726   6.006  0.00  0.00    -0.271 OA
ATOM   1038  CB  ASP A 104      38.109  22.764   7.971  0.00  0.00     0.147 C 
ATOM   1039  CG  ASP A 104      38.822  23.724   8.869  0.00  0.00     0.175 C 
ATOM   1040  OD1 ASP A 104      38.229  24.781   9.170  0.00  0.00    -0.648 OA
ATOM   1041  OD2 ASP A 104      39.962  23.424   9.293  0.00  0.00    -0.648 OA
ATOM   1042  H   ASP A 104      36.382  21.624   6.348  0.00  0.00     0.163 HD
ATOM   1043  N   SER A 105      38.773  23.015   4.719  0.00  0.00    -0.344 N 
ATOM   1044  CA  SER A 105      39.900  23.154   3.773  0.00  0.00     0.200 C 
ATOM   1045  C   SER A 105      39.357  23.001   2.347  0.00  0.00     0.243 C 
ATOM   1046  O   SER A 105      39.526  21.964   1.714  0.00  0.00    -0.271 OA
ATOM   1047  CB  SER A 105      40.991  22.113   4.078  0.00  0.00     0.199 C 
ATOM   1048  OG  SER A 105      41.483  22.258   5.419  0.00  0.00    -0.398 OA
ATOM   1049  H   SER A 105      38.031  22.291   4.593  0.00  0.00     0.163 HD
ATOM   1050  HG  SER A 105      41.006  23.008   5.865  0.00  0.00     0.209 HD
ATOM   1051  N   HIS A 106      38.720  24.016   1.780  0.00  0.00    -0.346 N 
ATOM   1052  CA  HIS A 106      38.592  25.378   2.284  0.00  0.00     0.182 C 
ATOM   1053  C   HIS A 106      37.214  25.938   1.964  0.00  0.00     0.241 C 
ATOM   1054  O   HIS A 106      37.083  27.115   1.703  0.00  0.00    -0.271 OA
ATOM   1055  CB  HIS A 106      39.702  26.271   1.720  0.00  0.00     0.093 C 
ATOM   1056  CG  HIS A 106      41.054  25.794   2.089  0.00  0.00     0.030 A 
ATOM   1057  ND1 HIS A 106      41.648  26.063   3.307  0.00  0.00    -0.353 N 
ATOM   1058  CD2 HIS A 106      41.886  24.956   1.430  0.00  0.00     0.143 A 
ATOM   1059  CE1 HIS A 106      42.807  25.421   3.358  0.00  0.00     0.207 A 
ATOM   1060  NE2 HIS A 106      42.976  24.754   2.227  0.00  0.00    -0.254 NA
ATOM   1061  HD1 HIS A 106      41.269  26.639   4.021  0.00  0.00     0.166 HD
ATOM   1062  H   HIS A 106      38.267  23.733   0.840  0.00  0.00     0.163 HD
ATOM   1063  N   LEU A 107      36.165  25.094   1.996  0.00  0.00    -0.346 N 
ATOM   1064  CA  LEU A 107      34.884  25.544   1.491  0.00  0.00     0.177 C 
ATOM   1065  C   LEU A 107      34.312  26.702   2.294  0.00  0.00     0.241 C 
ATOM   1066  O   LEU A 107      33.856  27.691   1.716  0.00  0.00    -0.271 OA
ATOM   1067  CB  LEU A 107      33.885  24.407   1.447  0.00  0.00     0.038 C 
ATOM   1068  CG  LEU A 107      34.156  23.309   0.423  0.00  0.00    -0.020 C 
ATOM   1069  CD1 LEU A 107      33.275  22.103   0.709  0.00  0.00     0.009 C 
ATOM   1070  CD2 LEU A 107      33.930  23.857  -0.989  0.00  0.00     0.009 C 
ATOM   1071  H   LEU A 107      36.356  24.171   2.386  0.00  0.00     0.163 HD
ATOM   1072  N   ILE A 108      34.291  26.598   3.615  0.00  0.00    -0.346 N 
ATOM   1073  CA  ILE A 108      33.662  27.655   4.421  0.00  0.00     0.180 C 
ATOM   1074  C   ILE A 108      34.373  28.990   4.249  0.00  0.00     0.241 C 
ATOM   1075  O   ILE A 108      33.729  30.028   4.112  0.00  0.00    -0.271 OA
ATOM   1076  CB  ILE A 108      33.533  27.244   5.893  0.00  0.00     0.013 C 
ATOM   1077  CG1 ILE A 108      32.508  26.100   6.015  0.00  0.00     0.002 C 
ATOM   1078  CG2 ILE A 108      33.093  28.440   6.751  0.00  0.00     0.012 C 
ATOM   1079  CD1 ILE A 108      32.454  25.421   7.383  0.00  0.00     0.005 C 
ATOM   1080  H   ILE A 108      34.728  25.761   4.010  0.00  0.00     0.163 HD
ATOM   1081  N   LYS A 109      35.696  28.994   4.306  0.00  0.00    -0.346 N 
ATOM   1082  CA  LYS A 109      36.386  30.277   4.310  0.00  0.00     0.176 C 
ATOM   1083  C   LYS A 109      36.206  31.033   3.011  0.00  0.00     0.241 C 
ATOM   1084  O   LYS A 109      36.339  32.269   3.035  0.00  0.00    -0.271 OA
ATOM   1085  CB  LYS A 109      37.858  30.166   4.701  0.00  0.00     0.035 C 
ATOM   1086  CG  LYS A 109      38.692  29.467   3.687  0.00  0.00     0.004 C 
ATOM   1087  CD  LYS A 109      40.171  29.479   4.064  0.00  0.00     0.027 C 
ATOM   1088  CE  LYS A 109      40.458  28.825   5.408  0.00  0.00     0.229 C 
ATOM   1089  NZ  LYS A 109      40.183  27.381   5.387  0.00  0.00    -0.079 N 
ATOM   1090  HZ1 LYS A 109      41.034  26.870   5.530  0.00  0.00     0.274 HD
ATOM   1091  HZ3 LYS A 109      39.534  27.147   6.115  0.00  0.00     0.274 HD
ATOM   1092  HZ2 LYS A 109      39.790  27.122   4.502  0.00  0.00     0.274 HD
ATOM   1093  H   LYS A 109      36.153  28.087   4.344  0.00  0.00     0.163 HD
ATOM   1094  N   GLU A 110      35.921  30.383   1.900  0.00  0.00    -0.346 N 
ATOM   1095  CA  GLU A 110      35.692  31.141   0.680  0.00  0.00     0.177 C 
ATOM   1096  C   GLU A 110      34.221  31.419   0.435  0.00  0.00     0.241 C 
ATOM   1097  O   GLU A 110      33.902  32.071  -0.573  0.00  0.00    -0.271 OA
ATOM   1098  CB  GLU A 110      36.279  30.412  -0.521  0.00  0.00     0.045 C 
ATOM   1099  CG  GLU A 110      37.811  30.269  -0.451  0.00  0.00     0.116 C 
ATOM   1100  CD  GLU A 110      38.572  31.558  -0.637  0.00  0.00     0.172 C 
ATOM   1101  OE1 GLU A 110      37.979  32.665  -0.794  0.00  0.00    -0.648 OA
ATOM   1102  OE2 GLU A 110      39.824  31.458  -0.630  0.00  0.00    -0.648 OA
ATOM   1103  H   GLU A 110      35.878  29.364   1.967  0.00  0.00     0.163 HD
ATOM   1104  N   ALA A 111      33.316  30.904   1.270  0.00  0.00    -0.346 N 
ATOM   1105  CA  ALA A 111      31.878  31.069   1.058  0.00  0.00     0.172 C 
ATOM   1106  C   ALA A 111      31.412  32.377   1.644  0.00  0.00     0.240 C 
ATOM   1107  O   ALA A 111      31.314  32.522   2.865  0.00  0.00    -0.271 OA
ATOM   1108  CB  ALA A 111      31.119  29.916   1.697  0.00  0.00     0.042 C 
ATOM   1109  H   ALA A 111      33.718  30.381   2.075  0.00  0.00     0.163 HD
ATOM   1110  N   GLY A 112      31.067  33.299   0.766  0.00  0.00    -0.351 N 
ATOM   1111  CA  GLY A 112      30.638  34.627   1.186  0.00  0.00     0.225 C 
ATOM   1112  C   GLY A 112      29.146  34.874   1.028  0.00  0.00     0.236 C 
ATOM   1113  O   GLY A 112      28.576  35.672   1.792  0.00  0.00    -0.272 OA
ATOM   1114  H   GLY A 112      31.125  33.006  -0.229  0.00  0.00     0.163 HD
ATOM   1115  N   ASP A 113      28.489  34.246   0.066  0.00  0.00    -0.346 N 
ATOM   1116  CA  ASP A 113      27.063  34.490  -0.070  0.00  0.00     0.186 C 
ATOM   1117  C   ASP A 113      26.319  33.695   0.970  0.00  0.00     0.241 C 
ATOM   1118  O   ASP A 113      26.741  32.604   1.349  0.00  0.00    -0.271 OA
ATOM   1119  CB  ASP A 113      26.569  34.085  -1.458  0.00  0.00     0.147 C 
ATOM   1120  CG  ASP A 113      27.163  34.936  -2.583  0.00  0.00     0.175 C 
ATOM   1121  OD1 ASP A 113      27.854  35.931  -2.296  0.00  0.00    -0.648 OA
ATOM   1122  OD2 ASP A 113      26.918  34.566  -3.756  0.00  0.00    -0.648 OA
ATOM   1123  H   ASP A 113      29.034  33.623  -0.526  0.00  0.00     0.163 HD
ATOM   1124  N   ALA A 114      25.139  34.177   1.380  0.00  0.00    -0.346 N 
ATOM   1125  CA  ALA A 114      24.424  33.460   2.433  0.00  0.00     0.172 C 
ATOM   1126  C   ALA A 114      24.052  32.047   2.006  0.00  0.00     0.240 C 
ATOM   1127  O   ALA A 114      24.115  31.102   2.812  0.00  0.00    -0.271 OA
ATOM   1128  CB  ALA A 114      23.186  34.264   2.843  0.00  0.00     0.042 C 
ATOM   1129  H   ALA A 114      24.815  35.022   0.924  0.00  0.00     0.163 HD
ATOM   1130  N   GLU A 115      23.651  31.868   0.763  0.00  0.00    -0.346 N 
ATOM   1131  CA  GLU A 115      23.192  30.551   0.350  0.00  0.00     0.177 C 
ATOM   1132  C   GLU A 115      24.299  29.514   0.415  0.00  0.00     0.241 C 
ATOM   1133  O   GLU A 115      24.030  28.347   0.735  0.00  0.00    -0.271 OA
ATOM   1134  CB  GLU A 115      22.587  30.585  -1.032  0.00  0.00     0.045 C 
ATOM   1135  CG  GLU A 115      21.237  31.288  -1.043  0.00  0.00     0.116 C 
ATOM   1136  CD  GLU A 115      20.092  30.379  -1.405  0.00  0.00     0.172 C 
ATOM   1137  OE1 GLU A 115      20.328  29.326  -2.045  0.00  0.00    -0.648 OA
ATOM   1138  OE2 GLU A 115      18.939  30.740  -1.085  0.00  0.00    -0.648 OA
ATOM   1139  H   GLU A 115      23.688  32.687   0.151  0.00  0.00     0.163 HD
ATOM   1140  N   SER A 116      25.534  29.907   0.165  0.00  0.00    -0.344 N 
ATOM   1141  CA  SER A 116      26.636  28.962   0.315  0.00  0.00     0.200 C 
ATOM   1142  C   SER A 116      27.069  28.839   1.761  0.00  0.00     0.243 C 
ATOM   1143  O   SER A 116      27.243  27.718   2.265  0.00  0.00    -0.271 OA
ATOM   1144  CB  SER A 116      27.812  29.344  -0.562  0.00  0.00     0.199 C 
ATOM   1145  OG  SER A 116      28.290  30.598  -0.235  0.00  0.00    -0.398 OA
ATOM   1146  H   SER A 116      25.648  30.883  -0.129  0.00  0.00     0.163 HD
ATOM   1147  HG  SER A 116      27.773  31.008   0.512  0.00  0.00     0.209 HD
ATOM   1148  N   ARG A 117      27.277  29.963   2.438  0.00  0.00    -0.346 N 
ATOM   1149  CA  ARG A 117      27.856  29.916   3.769  0.00  0.00     0.176 C 
ATOM   1150  C   ARG A 117      26.923  29.246   4.771  0.00  0.00     0.241 C 
ATOM   1151  O   ARG A 117      27.363  28.426   5.581  0.00  0.00    -0.271 OA
ATOM   1152  CB  ARG A 117      28.217  31.310   4.204  0.00  0.00     0.036 C 
ATOM   1153  CG  ARG A 117      29.029  31.302   5.468  0.00  0.00     0.023 C 
ATOM   1154  CD  ARG A 117      29.571  32.684   5.779  0.00  0.00     0.138 C 
ATOM   1155  NE  ARG A 117      30.458  32.595   6.934  0.00  0.00    -0.227 N 
ATOM   1156  CZ  ARG A 117      31.715  32.164   6.870  0.00  0.00     0.665 C 
ATOM   1157  NH1 ARG A 117      32.301  31.910   5.700  0.00  0.00    -0.235 N 
ATOM   1158  NH2 ARG A 117      32.404  32.040   8.003  0.00  0.00    -0.235 N 
ATOM   1159  HE  ARG A 117      30.100  32.875   7.829  0.00  0.00     0.177 HD
ATOM   1160 2HH2 ARG A 117      33.348  31.698   7.974  0.00  0.00     0.174 HD
ATOM   1161 1HH2 ARG A 117      31.987  32.286   8.874  0.00  0.00     0.174 HD
ATOM   1162  H   ARG A 117      27.003  30.829   1.954  0.00  0.00     0.163 HD
ATOM   1163 2HH1 ARG A 117      33.240  31.569   5.679  0.00  0.00     0.174 HD
ATOM   1164 1HH1 ARG A 117      31.802  32.062   4.849  0.00  0.00     0.174 HD
ATOM   1165  N   VAL A 118      25.636  29.580   4.727  0.00  0.00    -0.346 N 
ATOM   1166  CA  VAL A 118      24.682  28.924   5.619  0.00  0.00     0.180 C 
ATOM   1167  C   VAL A 118      24.639  27.426   5.354  0.00  0.00     0.241 C 
ATOM   1168  O   VAL A 118      24.595  26.623   6.282  0.00  0.00    -0.271 OA
ATOM   1169  CB  VAL A 118      23.285  29.565   5.485  0.00  0.00     0.009 C 
ATOM   1170  CG1 VAL A 118      22.244  28.771   6.273  0.00  0.00     0.012 C 
ATOM   1171  CG2 VAL A 118      23.292  31.013   5.928  0.00  0.00     0.012 C 
ATOM   1172  H   VAL A 118      25.385  30.303   4.045  0.00  0.00     0.163 HD
ATOM   1173  N   PHE A 119      24.618  27.023   4.080  0.00  0.00    -0.346 N 
ATOM   1174  CA  PHE A 119      24.548  25.590   3.774  0.00  0.00     0.180 C 
ATOM   1175  C   PHE A 119      25.788  24.850   4.272  0.00  0.00     0.241 C 
ATOM   1176  O   PHE A 119      25.678  23.766   4.842  0.00  0.00    -0.271 OA
ATOM   1177  CB  PHE A 119      24.347  25.425   2.256  0.00  0.00     0.073 C 
ATOM   1178  CG  PHE A 119      23.962  24.023   1.806  0.00  0.00    -0.056 A 
ATOM   1179  CD1 PHE A 119      22.659  23.601   1.834  0.00  0.00     0.007 A 
ATOM   1180  CD2 PHE A 119      24.917  23.163   1.279  0.00  0.00     0.007 A 
ATOM   1181  CE1 PHE A 119      22.309  22.329   1.356  0.00  0.00     0.001 A 
ATOM   1182  CE2 PHE A 119      24.591  21.884   0.823  0.00  0.00     0.001 A 
ATOM   1183  CZ  PHE A 119      23.288  21.475   0.860  0.00  0.00     0.000 A 
ATOM   1184  H   PHE A 119      24.653  27.763   3.377  0.00  0.00     0.163 HD
ATOM   1185  N   TYR A 120      26.983  25.439   4.109  0.00  0.00    -0.346 N 
ATOM   1186  CA  TYR A 120      28.179  24.746   4.612  0.00  0.00     0.180 C 
ATOM   1187  C   TYR A 120      28.217  24.700   6.133  0.00  0.00     0.241 C 
ATOM   1188  O   TYR A 120      28.655  23.697   6.728  0.00  0.00    -0.271 OA
ATOM   1189  CB  TYR A 120      29.457  25.386   4.096  0.00  0.00     0.073 C 
ATOM   1190  CG  TYR A 120      29.686  25.258   2.611  0.00  0.00    -0.056 A 
ATOM   1191  CD1 TYR A 120      29.524  24.059   1.947  0.00  0.00     0.010 A 
ATOM   1192  CD2 TYR A 120      30.135  26.357   1.885  0.00  0.00     0.010 A 
ATOM   1193  CE1 TYR A 120      29.773  23.958   0.574  0.00  0.00     0.037 A 
ATOM   1194  CE2 TYR A 120      30.394  26.257   0.525  0.00  0.00     0.037 A 
ATOM   1195  CZ  TYR A 120      30.229  25.047  -0.112  0.00  0.00     0.065 A 
ATOM   1196  OH  TYR A 120      30.465  24.935  -1.470  0.00  0.00    -0.361 OA
ATOM   1197  HH  TYR A 120      30.817  25.830  -1.807  0.00  0.00     0.217 HD
ATOM   1198  H   TYR A 120      26.984  26.336   3.643  0.00  0.00     0.163 HD
ATOM   1199  N   LEU A 121      27.814  25.779   6.794  0.00  0.00    -0.346 N 
ATOM   1200  CA  LEU A 121      27.792  25.780   8.250  0.00  0.00     0.177 C 
ATOM   1201  C   LEU A 121      26.737  24.815   8.788  0.00  0.00     0.241 C 
ATOM   1202  O   LEU A 121      26.966  24.152   9.812  0.00  0.00    -0.271 OA
ATOM   1203  CB  LEU A 121      27.581  27.194   8.785  0.00  0.00     0.038 C 
ATOM   1204  CG  LEU A 121      28.791  28.101   8.622  0.00  0.00    -0.020 C 
ATOM   1205  CD1 LEU A 121      28.401  29.531   8.861  0.00  0.00     0.009 C 
ATOM   1206  CD2 LEU A 121      29.922  27.701   9.577  0.00  0.00     0.009 C 
ATOM   1207  H   LEU A 121      27.532  26.578   6.211  0.00  0.00     0.163 HD
ATOM   1208  N   LYS A 122      25.596  24.695   8.123  0.00  0.00    -0.346 N 
ATOM   1209  CA  LYS A 122      24.630  23.653   8.472  0.00  0.00     0.176 C 
ATOM   1210  C   LYS A 122      25.267  22.277   8.354  0.00  0.00     0.241 C 
ATOM   1211  O   LYS A 122      25.115  21.425   9.234  0.00  0.00    -0.271 OA
ATOM   1212  CB  LYS A 122      23.414  23.753   7.542  0.00  0.00     0.035 C 
ATOM   1213  CG  LYS A 122      22.431  22.629   7.749  0.00  0.00     0.004 C 
ATOM   1214  CD  LYS A 122      21.326  22.642   6.693  0.00  0.00     0.027 C 
ATOM   1215  CE  LYS A 122      20.468  21.387   6.732  0.00  0.00     0.229 C 
ATOM   1216  NZ  LYS A 122      21.253  20.167   6.300  0.00  0.00    -0.079 N 
ATOM   1217  HZ1 LYS A 122      20.742  19.695   5.588  0.00  0.00     0.274 HD
ATOM   1218  HZ3 LYS A 122      22.137  20.464   5.951  0.00  0.00     0.274 HD
ATOM   1219  HZ2 LYS A 122      21.376  19.571   7.088  0.00  0.00     0.274 HD
ATOM   1220  H   LYS A 122      25.452  25.378   7.362  0.00  0.00     0.163 HD
ATOM   1221  N   MET A 123      25.986  22.020   7.253  0.00  0.00    -0.346 N 
ATOM   1222  CA  MET A 123      26.671  20.730   7.106  0.00  0.00     0.177 C 
ATOM   1223  C   MET A 123      27.672  20.515   8.247  0.00  0.00     0.241 C 
ATOM   1224  O   MET A 123      27.784  19.404   8.779  0.00  0.00    -0.271 OA
ATOM   1225  CB  MET A 123      27.404  20.632   5.752  0.00  0.00     0.045 C 
ATOM   1226  CG  MET A 123      26.505  20.479   4.528  0.00  0.00     0.076 C 
ATOM   1227  SD  MET A 123      27.405  20.309   2.996  0.00  0.00    -0.173 SA
ATOM   1228  CE  MET A 123      28.184  18.746   3.235  0.00  0.00     0.089 C 
ATOM   1229  H   MET A 123      26.013  22.770   6.556  0.00  0.00     0.163 HD
ATOM   1230  N   LYS A 124      28.423  21.549   8.597  0.00  0.00    -0.346 N 
ATOM   1231  CA  LYS A 124      29.364  21.406   9.693  0.00  0.00     0.176 C 
ATOM   1232  C   LYS A 124      28.649  21.011  10.976  0.00  0.00     0.240 C 
ATOM   1233  O   LYS A 124      29.082  20.111  11.706  0.00  0.00    -0.271 OA
ATOM   1234  CB  LYS A 124      30.139  22.699   9.849  0.00  0.00     0.035 C 
ATOM   1235  CG  LYS A 124      31.246  22.667  10.901  0.00  0.00     0.004 C 
ATOM   1236  CD  LYS A 124      32.098  23.931  10.911  0.00  0.00     0.027 C 
ATOM   1237  CE  LYS A 124      33.192  23.892  11.937  0.00  0.00     0.229 C 
ATOM   1238  NZ  LYS A 124      34.080  25.103  11.839  0.00  0.00    -0.079 N 
ATOM   1239  HZ1 LYS A 124      33.578  25.899  12.168  0.00  0.00     0.274 HD
ATOM   1240  HZ3 LYS A 124      34.891  24.955  12.399  0.00  0.00     0.274 HD
ATOM   1241  HZ2 LYS A 124      34.343  25.235  10.886  0.00  0.00     0.274 HD
ATOM   1242  H   LYS A 124      28.286  22.407   8.055  0.00  0.00     0.163 HD
ATOM   1243  N   GLY A 125      27.527  21.675  11.273  0.00  0.00    -0.351 N 
ATOM   1244  CA  GLY A 125      26.729  21.279  12.424  0.00  0.00     0.225 C 
ATOM   1245  C   GLY A 125      26.240  19.839  12.337  0.00  0.00     0.236 C 
ATOM   1246  O   GLY A 125      26.298  19.089  13.329  0.00  0.00    -0.272 OA
ATOM   1247  H   GLY A 125      27.295  22.451  10.643  0.00  0.00     0.163 HD
ATOM   1248  N   ASP A 126      25.767  19.441  11.159  0.00  0.00    -0.346 N 
ATOM   1249  CA  ASP A 126      25.245  18.088  10.969  0.00  0.00     0.186 C 
ATOM   1250  C   ASP A 126      26.316  17.042  11.246  0.00  0.00     0.241 C 
ATOM   1251  O   ASP A 126      26.071  16.043  11.934  0.00  0.00    -0.271 OA
ATOM   1252  CB  ASP A 126      24.725  17.904   9.538  0.00  0.00     0.147 C 
ATOM   1253  CG  ASP A 126      23.423  18.645   9.253  0.00  0.00     0.175 C 
ATOM   1254  OD1 ASP A 126      22.664  19.009  10.193  0.00  0.00    -0.648 OA
ATOM   1255  OD2 ASP A 126      23.155  18.866   8.034  0.00  0.00    -0.648 OA
ATOM   1256  H   ASP A 126      25.800  20.153  10.409  0.00  0.00     0.163 HD
ATOM   1257  N   TYR A 127      27.522  17.234  10.692  0.00  0.00    -0.346 N 
ATOM   1258  CA  TYR A 127      28.535  16.184  10.838  0.00  0.00     0.180 C 
ATOM   1259  C   TYR A 127      29.124  16.163  12.238  0.00  0.00     0.241 C 
ATOM   1260  O   TYR A 127      29.480  15.077  12.731  0.00  0.00    -0.271 OA
ATOM   1261  CB  TYR A 127      29.562  16.206   9.679  0.00  0.00     0.073 C 
ATOM   1262  CG  TYR A 127      28.899  15.697   8.421  0.00  0.00    -0.056 A 
ATOM   1263  CD1 TYR A 127      28.922  14.339   8.109  0.00  0.00     0.010 A 
ATOM   1264  CD2 TYR A 127      28.175  16.539   7.598  0.00  0.00     0.010 A 
ATOM   1265  CE1 TYR A 127      28.235  13.856   7.024  0.00  0.00     0.037 A 
ATOM   1266  CE2 TYR A 127      27.474  16.057   6.513  0.00  0.00     0.037 A 
ATOM   1267  CZ  TYR A 127      27.496  14.695   6.243  0.00  0.00     0.065 A 
ATOM   1268  OH  TYR A 127      26.780  14.138   5.208  0.00  0.00    -0.361 OA
ATOM   1269  HH  TYR A 127      26.299  14.903   4.710  0.00  0.00     0.217 HD
ATOM   1270  H   TYR A 127      27.657  18.109  10.199  0.00  0.00     0.163 HD
ATOM   1271  N   TYR A 128      29.214  17.311  12.914  0.00  0.00    -0.346 N 
ATOM   1272  CA  TYR A 128      29.533  17.239  14.332  0.00  0.00     0.180 C 
ATOM   1273  C   TYR A 128      28.413  16.581  15.119  0.00  0.00     0.241 C 
ATOM   1274  O   TYR A 128      28.671  15.859  16.090  0.00  0.00    -0.271 OA
ATOM   1275  CB  TYR A 128      29.860  18.626  14.910  0.00  0.00     0.073 C 
ATOM   1276  CG  TYR A 128      31.297  19.036  14.703  0.00  0.00    -0.056 A 
ATOM   1277  CD1 TYR A 128      32.335  18.344  15.328  0.00  0.00     0.010 A 
ATOM   1278  CD2 TYR A 128      31.630  20.089  13.888  0.00  0.00     0.010 A 
ATOM   1279  CE1 TYR A 128      33.649  18.697  15.168  0.00  0.00     0.037 A 
ATOM   1280  CE2 TYR A 128      32.963  20.461  13.723  0.00  0.00     0.037 A 
ATOM   1281  CZ  TYR A 128      33.963  19.753  14.362  0.00  0.00     0.065 A 
ATOM   1282  OH  TYR A 128      35.288  20.113  14.184  0.00  0.00    -0.361 OA
ATOM   1283  HH  TYR A 128      35.322  20.923  13.576  0.00  0.00     0.217 HD
ATOM   1284  H   TYR A 128      29.053  18.160  12.389  0.00  0.00     0.163 HD
ATOM   1285  N   ARG A 129      27.159  16.802  14.729  0.00  0.00    -0.346 N 
ATOM   1286  CA  ARG A 129      26.043  16.123  15.375  0.00  0.00     0.176 C 
ATOM   1287  C   ARG A 129      26.167  14.601  15.232  0.00  0.00     0.241 C 
ATOM   1288  O   ARG A 129      25.931  13.855  16.198  0.00  0.00    -0.271 OA
ATOM   1289  CB  ARG A 129      24.706  16.644  14.845  0.00  0.00     0.036 C 
ATOM   1290  CG  ARG A 129      23.500  15.817  15.301  0.00  0.00     0.023 C 
ATOM   1291  CD  ARG A 129      22.196  16.597  15.154  0.00  0.00     0.138 C 
ATOM   1292  NE  ARG A 129      21.951  16.975  13.757  0.00  0.00    -0.227 N 
ATOM   1293  CZ  ARG A 129      21.327  16.209  12.869  0.00  0.00     0.665 C 
ATOM   1294  NH1 ARG A 129      20.806  15.002  13.192  0.00  0.00    -0.235 N 
ATOM   1295  NH2 ARG A 129      21.213  16.634  11.614  0.00  0.00    -0.235 N 
ATOM   1296  HE  ARG A 129      22.280  17.878  13.454  0.00  0.00     0.177 HD
ATOM   1297 2HH2 ARG A 129      20.761  16.058  10.931  0.00  0.00     0.174 HD
ATOM   1298 1HH2 ARG A 129      21.576  17.528  11.352  0.00  0.00     0.174 HD
ATOM   1299  H   ARG A 129      27.053  17.476  13.953  0.00  0.00     0.163 HD
ATOM   1300 2HH1 ARG A 129      20.367  14.456  12.501  0.00  0.00     0.174 HD
ATOM   1301 1HH1 ARG A 129      20.875  14.684  14.136  0.00  0.00     0.174 HD
ATOM   1302  N   TYR A 130      26.533  14.123  14.029  0.00  0.00    -0.346 N 
ATOM   1303  CA  TYR A 130      26.712  12.689  13.854  0.00  0.00     0.180 C 
ATOM   1304  C   TYR A 130      27.873  12.176  14.692  0.00  0.00     0.241 C 
ATOM   1305  O   TYR A 130      27.778  11.068  15.268  0.00  0.00    -0.271 OA
ATOM   1306  CB  TYR A 130      26.882  12.330  12.366  0.00  0.00     0.073 C 
ATOM   1307  CG  TYR A 130      25.800  12.866  11.475  0.00  0.00    -0.056 A 
ATOM   1308  CD1 TYR A 130      24.473  13.025  11.894  0.00  0.00     0.010 A 
ATOM   1309  CD2 TYR A 130      26.108  13.232  10.190  0.00  0.00     0.010 A 
ATOM   1310  CE1 TYR A 130      23.503  13.547  11.080  0.00  0.00     0.037 A 
ATOM   1311  CE2 TYR A 130      25.133  13.770   9.342  0.00  0.00     0.037 A 
ATOM   1312  CZ  TYR A 130      23.835  13.916   9.796  0.00  0.00     0.065 A 
ATOM   1313  OH  TYR A 130      22.886  14.505   8.954  0.00  0.00    -0.361 OA
ATOM   1314  HH  TYR A 130      23.316  14.678   8.067  0.00  0.00     0.217 HD
ATOM   1315  H   TYR A 130      26.664  14.824  13.298  0.00  0.00     0.163 HD
ATOM   1316  N   LEU A 131      28.945  12.944  14.812  0.00  0.00    -0.346 N 
ATOM   1317  CA  LEU A 131      29.998  12.553  15.738  0.00  0.00     0.177 C 
ATOM   1318  C   LEU A 131      29.477  12.502  17.174  0.00  0.00     0.241 C 
ATOM   1319  O   LEU A 131      29.850  11.600  17.947  0.00  0.00    -0.271 OA
ATOM   1320  CB  LEU A 131      31.182  13.496  15.642  0.00  0.00     0.038 C 
ATOM   1321  CG  LEU A 131      32.015  13.385  14.365  0.00  0.00    -0.020 C 
ATOM   1322  CD1 LEU A 131      33.064  14.458  14.317  0.00  0.00     0.009 C 
ATOM   1323  CD2 LEU A 131      32.639  11.994  14.193  0.00  0.00     0.009 C 
ATOM   1324  H   LEU A 131      28.965  13.785  14.231  0.00  0.00     0.163 HD
ATOM   1325  N   ALA A 132      28.632  13.464  17.565  0.00  0.00    -0.346 N 
ATOM   1326  CA  ALA A 132      28.091  13.480  18.924  0.00  0.00     0.172 C 
ATOM   1327  C   ALA A 132      27.209  12.285  19.185  0.00  0.00     0.240 C 
ATOM   1328  O   ALA A 132      27.167  11.779  20.326  0.00  0.00    -0.271 OA
ATOM   1329  CB  ALA A 132      27.305  14.779  19.143  0.00  0.00     0.042 C 
ATOM   1330  H   ALA A 132      28.406  14.167  16.846  0.00  0.00     0.163 HD
ATOM   1331  N   GLU A 133      26.488  11.803  18.185  0.00  0.00    -0.346 N 
ATOM   1332  CA  GLU A 133      25.607  10.658  18.397  0.00  0.00     0.177 C 
ATOM   1333  C   GLU A 133      26.370   9.446  18.913  0.00  0.00     0.241 C 
ATOM   1334  O   GLU A 133      25.806   8.615  19.641  0.00  0.00    -0.271 OA
ATOM   1335  CB  GLU A 133      24.884  10.294  17.099  0.00  0.00     0.045 C 
ATOM   1336  CG  GLU A 133      23.823  11.281  16.694  0.00  0.00     0.116 C 
ATOM   1337  CD  GLU A 133      23.147  10.933  15.375  0.00  0.00     0.172 C 
ATOM   1338  OE1 GLU A 133      23.750  10.285  14.493  0.00  0.00    -0.648 OA
ATOM   1339  OE2 GLU A 133      21.955  11.260  15.165  0.00  0.00    -0.648 OA
ATOM   1340  H   GLU A 133      26.597  12.285  17.282  0.00  0.00     0.163 HD
ATOM   1341  N   VAL A 134      27.631   9.292  18.522  0.00  0.00    -0.346 N 
ATOM   1342  CA  VAL A 134      28.427   8.120  18.883  0.00  0.00     0.180 C 
ATOM   1343  C   VAL A 134      29.454   8.430  19.940  0.00  0.00     0.241 C 
ATOM   1344  O   VAL A 134      30.129   7.495  20.415  0.00  0.00    -0.271 OA
ATOM   1345  CB  VAL A 134      29.068   7.426  17.662  0.00  0.00     0.009 C 
ATOM   1346  CG1 VAL A 134      28.044   7.110  16.640  0.00  0.00     0.012 C 
ATOM   1347  CG2 VAL A 134      30.158   8.264  17.057  0.00  0.00     0.012 C 
ATOM   1348  H   VAL A 134      28.002  10.074  17.939  0.00  0.00     0.163 HD
ATOM   1349  N   ALA A 135      29.575   9.679  20.377  0.00  0.00    -0.346 N 
ATOM   1350  CA  ALA A 135      30.585  10.051  21.351  0.00  0.00     0.172 C 
ATOM   1351  C   ALA A 135      30.173   9.643  22.754  0.00  0.00     0.240 C 
ATOM   1352  O   ALA A 135      28.999   9.747  23.139  0.00  0.00    -0.271 OA
ATOM   1353  CB  ALA A 135      30.761  11.563  21.315  0.00  0.00     0.042 C 
ATOM   1354  H   ALA A 135      28.895  10.351  19.967  0.00  0.00     0.163 HD
ATOM   1355  N   THR A 136      31.155   9.102  23.476  0.00  0.00    -0.344 N 
ATOM   1356  CA  THR A 136      31.001   8.681  24.865  0.00  0.00     0.205 C 
ATOM   1357  C   THR A 136      32.186   9.095  25.733  0.00  0.00     0.243 C 
ATOM   1358  O   THR A 136      32.182   8.786  26.929  0.00  0.00    -0.271 OA
ATOM   1359  CB  THR A 136      30.828   7.148  24.969  0.00  0.00     0.146 C 
ATOM   1360  OG1 THR A 136      31.987   6.502  24.422  0.00  0.00    -0.393 OA
ATOM   1361  CG2 THR A 136      29.575   6.687  24.254  0.00  0.00     0.042 C 
ATOM   1362  HG1 THR A 136      32.630   7.221  24.103  0.00  0.00     0.210 HD
ATOM   1363  H   THR A 136      32.061   9.004  22.951  0.00  0.00     0.163 HD
ATOM   1364  N   GLY A 137      33.191   9.783  25.182  0.00  0.00    -0.350 N 
ATOM   1365  CA  GLY A 137      34.439  10.028  25.861  0.00  0.00     0.225 C 
ATOM   1366  C   GLY A 137      34.623  11.458  26.345  0.00  0.00     0.236 C 
ATOM   1367  O   GLY A 137      33.669  12.239  26.468  0.00  0.00    -0.272 OA
ATOM   1368  H   GLY A 137      32.983  10.125  24.212  0.00  0.00     0.163 HD
ATOM   1369  N   ASP A 138      35.874  11.810  26.635  0.00  0.00    -0.346 N 
ATOM   1370  CA  ASP A 138      36.156  13.083  27.299  0.00  0.00     0.186 C 
ATOM   1371  C   ASP A 138      36.054  14.301  26.385  0.00  0.00     0.241 C 
ATOM   1372  O   ASP A 138      36.119  15.438  26.873  0.00  0.00    -0.271 OA
ATOM   1373  CB  ASP A 138      37.522  13.032  27.984  0.00  0.00     0.147 C 
ATOM   1374  CG  ASP A 138      37.547  12.045  29.130  0.00  0.00     0.175 C 
ATOM   1375  OD1 ASP A 138      38.580  11.378  29.329  0.00  0.00    -0.648 OA
ATOM   1376  OD2 ASP A 138      36.506  11.921  29.813  0.00  0.00    -0.648 OA
ATOM   1377  H   ASP A 138      36.599  11.132  26.361  0.00  0.00     0.163 HD
ATOM   1378  N   ASP A 139      35.895  14.103  25.083  0.00  0.00    -0.345 N 
ATOM   1379  CA  ASP A 139      35.695  15.214  24.166  0.00  0.00     0.186 C 
ATOM   1380  C   ASP A 139      34.239  15.406  23.786  0.00  0.00     0.241 C 
ATOM   1381  O   ASP A 139      33.942  16.286  22.971  0.00  0.00    -0.271 OA
ATOM   1382  CB  ASP A 139      36.537  15.025  22.903  0.00  0.00     0.147 C 
ATOM   1383  CG  ASP A 139      38.002  15.250  23.155  0.00  0.00     0.175 C 
ATOM   1384  OD1 ASP A 139      38.326  16.207  23.894  0.00  0.00    -0.648 OA
ATOM   1385  OD2 ASP A 139      38.821  14.472  22.624  0.00  0.00    -0.648 OA
ATOM   1386  H   ASP A 139      35.925  13.110  24.784  0.00  0.00     0.163 HD
ATOM   1387  N   LYS A 140      33.329  14.613  24.358  0.00  0.00    -0.346 N 
ATOM   1388  CA  LYS A 140      31.928  14.668  23.952  0.00  0.00     0.176 C 
ATOM   1389  C   LYS A 140      31.352  16.083  24.075  0.00  0.00     0.241 C 
ATOM   1390  O   LYS A 140      30.659  16.562  23.154  0.00  0.00    -0.271 OA
ATOM   1391  CB  LYS A 140      31.114  13.674  24.768  0.00  0.00     0.035 C 
ATOM   1392  CG  LYS A 140      29.652  13.597  24.433  0.00  0.00     0.004 C 
ATOM   1393  CD  LYS A 140      28.963  12.654  25.417  0.00  0.00     0.027 C 
ATOM   1394  CE  LYS A 140      27.462  12.736  25.313  0.00  0.00     0.229 C 
ATOM   1395  NZ  LYS A 140      27.064  12.339  23.964  0.00  0.00    -0.079 N 
ATOM   1396  HZ1 LYS A 140      27.517  11.480  23.709  0.00  0.00     0.274 HD
ATOM   1397  HZ3 LYS A 140      26.070  12.206  23.923  0.00  0.00     0.274 HD
ATOM   1398  HZ2 LYS A 140      27.323  13.050  23.304  0.00  0.00     0.274 HD
ATOM   1399  H   LYS A 140      33.694  13.981  25.087  0.00  0.00     0.163 HD
ATOM   1400  N   LYS A 141      31.614  16.762  25.202  0.00  0.00    -0.346 N 
ATOM   1401  CA  LYS A 141      31.068  18.106  25.351  0.00  0.00     0.176 C 
ATOM   1402  C   LYS A 141      31.595  19.035  24.274  0.00  0.00     0.241 C 
ATOM   1403  O   LYS A 141      30.843  19.867  23.772  0.00  0.00    -0.271 OA
ATOM   1404  CB  LYS A 141      31.325  18.641  26.771  0.00  0.00     0.035 C 
ATOM   1405  CG  LYS A 141      30.377  17.993  27.747  0.00  0.00     0.004 C 
ATOM   1406  CD  LYS A 141      30.669  18.388  29.186  0.00  0.00     0.027 C 
ATOM   1407  CE  LYS A 141      29.710  17.662  30.122  0.00  0.00     0.229 C 
ATOM   1408  NZ  LYS A 141      30.148  17.755  31.548  0.00  0.00    -0.079 N 
ATOM   1409  HZ1 LYS A 141      31.141  17.661  31.593  0.00  0.00     0.274 HD
ATOM   1410  HZ3 LYS A 141      29.876  18.642  31.918  0.00  0.00     0.274 HD
ATOM   1411  HZ2 LYS A 141      29.716  17.023  32.073  0.00  0.00     0.274 HD
ATOM   1412  H   LYS A 141      32.187  16.282  25.889  0.00  0.00     0.163 HD
ATOM   1413  N   ARG A 142      32.888  18.965  23.951  0.00  0.00    -0.346 N 
ATOM   1414  CA  ARG A 142      33.451  19.810  22.918  0.00  0.00     0.176 C 
ATOM   1415  C   ARG A 142      32.838  19.463  21.568  0.00  0.00     0.241 C 
ATOM   1416  O   ARG A 142      32.622  20.358  20.764  0.00  0.00    -0.271 OA
ATOM   1417  CB  ARG A 142      35.000  19.776  22.922  0.00  0.00     0.036 C 
ATOM   1418  CG  ARG A 142      35.625  20.746  23.948  0.00  0.00     0.023 C 
ATOM   1419  CD  ARG A 142      37.157  20.653  24.006  0.00  0.00     0.138 C 
ATOM   1420  NE  ARG A 142      37.588  19.424  24.665  0.00  0.00    -0.227 N 
ATOM   1421  CZ  ARG A 142      37.844  19.321  25.969  0.00  0.00     0.665 C 
ATOM   1422  NH1 ARG A 142      37.720  20.393  26.745  0.00  0.00    -0.235 N 
ATOM   1423  NH2 ARG A 142      38.226  18.154  26.495  0.00  0.00    -0.235 N 
ATOM   1424  HE  ARG A 142      37.700  18.599  24.099  0.00  0.00     0.177 HD
ATOM   1425 2HH2 ARG A 142      38.433  18.083  27.459  0.00  0.00     0.174 HD
ATOM   1426 1HH2 ARG A 142      38.300  17.347  25.902  0.00  0.00     0.174 HD
ATOM   1427  H   ARG A 142      33.433  18.270  24.493  0.00  0.00     0.163 HD
ATOM   1428 2HH1 ARG A 142      37.935  20.311  27.732  0.00  0.00     0.174 HD
ATOM   1429 1HH1 ARG A 142      37.422  21.260  26.369  0.00  0.00     0.174 HD
ATOM   1430  N   ILE A 143      32.559  18.179  21.309  0.00  0.00    -0.346 N 
ATOM   1431  CA  ILE A 143      31.951  17.820  20.020  0.00  0.00     0.180 C 
ATOM   1432  C   ILE A 143      30.557  18.425  19.918  0.00  0.00     0.241 C 
ATOM   1433  O   ILE A 143      30.190  19.028  18.896  0.00  0.00    -0.271 OA
ATOM   1434  CB  ILE A 143      31.934  16.291  19.838  0.00  0.00     0.013 C 
ATOM   1435  CG1 ILE A 143      33.374  15.763  19.689  0.00  0.00     0.002 C 
ATOM   1436  CG2 ILE A 143      31.073  15.911  18.623  0.00  0.00     0.012 C 
ATOM   1437  CD1 ILE A 143      33.514  14.249  19.811  0.00  0.00     0.005 C 
ATOM   1438  H   ILE A 143      32.793  17.513  22.043  0.00  0.00     0.163 HD
ATOM   1439  N   ILE A 144      29.773  18.306  20.980  0.00  0.00    -0.346 N 
ATOM   1440  CA  ILE A 144      28.453  18.910  21.013  0.00  0.00     0.180 C 
ATOM   1441  C   ILE A 144      28.548  20.407  20.823  0.00  0.00     0.241 C 
ATOM   1442  O   ILE A 144      27.770  21.009  20.065  0.00  0.00    -0.271 OA
ATOM   1443  CB  ILE A 144      27.753  18.526  22.326  0.00  0.00     0.013 C 
ATOM   1444  CG1 ILE A 144      27.435  17.026  22.309  0.00  0.00     0.002 C 
ATOM   1445  CG2 ILE A 144      26.535  19.385  22.563  0.00  0.00     0.012 C 
ATOM   1446  CD1 ILE A 144      26.956  16.524  23.667  0.00  0.00     0.005 C 
ATOM   1447  H   ILE A 144      30.176  17.758  21.763  0.00  0.00     0.163 HD
ATOM   1448  N   ASP A 145      29.503  21.049  21.509  0.00  0.00    -0.345 N 
ATOM   1449  CA  ASP A 145      29.617  22.479  21.378  0.00  0.00     0.186 C 
ATOM   1450  C   ASP A 145      30.040  22.894  19.982  0.00  0.00     0.241 C 
ATOM   1451  O   ASP A 145      29.655  23.960  19.532  0.00  0.00    -0.271 OA
ATOM   1452  CB  ASP A 145      30.544  23.081  22.420  0.00  0.00     0.147 C 
ATOM   1453  CG  ASP A 145      30.214  24.566  22.625  0.00  0.00     0.175 C 
ATOM   1454  OD1 ASP A 145      29.069  24.842  23.094  0.00  0.00    -0.648 OA
ATOM   1455  OD2 ASP A 145      31.040  25.440  22.297  0.00  0.00    -0.648 OA
ATOM   1456  H   ASP A 145      30.098  20.458  22.093  0.00  0.00     0.163 HD
ATOM   1457  N   SER A 146      30.877  22.092  19.320  0.00  0.00    -0.344 N 
ATOM   1458  CA  SER A 146      31.234  22.379  17.945  0.00  0.00     0.200 C 
ATOM   1459  C   SER A 146      30.011  22.346  17.027  0.00  0.00     0.243 C 
ATOM   1460  O   SER A 146      29.888  23.194  16.138  0.00  0.00    -0.271 OA
ATOM   1461  CB  SER A 146      32.270  21.371  17.454  0.00  0.00     0.199 C 
ATOM   1462  OG  SER A 146      33.550  21.673  18.015  0.00  0.00    -0.398 OA
ATOM   1463  H   SER A 146      31.228  21.286  19.858  0.00  0.00     0.163 HD
ATOM   1464  HG  SER A 146      33.494  22.467  18.601  0.00  0.00     0.209 HD
ATOM   1465  N   ALA A 147      29.141  21.351  17.206  0.00  0.00    -0.346 N 
ATOM   1466  CA  ALA A 147      27.910  21.340  16.409  0.00  0.00     0.172 C 
ATOM   1467  C   ALA A 147      27.090  22.582  16.694  0.00  0.00     0.240 C 
ATOM   1468  O   ALA A 147      26.605  23.252  15.774  0.00  0.00    -0.271 OA
ATOM   1469  CB  ALA A 147      27.109  20.077  16.722  0.00  0.00     0.042 C 
ATOM   1470  H   ALA A 147      29.391  20.650  17.897  0.00  0.00     0.163 HD
ATOM   1471  N   ARG A 148      26.883  22.870  17.986  0.00  0.00    -0.346 N 
ATOM   1472  CA  ARG A 148      26.095  24.042  18.369  0.00  0.00     0.176 C 
ATOM   1473  C   ARG A 148      26.641  25.307  17.743  0.00  0.00     0.241 C 
ATOM   1474  O   ARG A 148      25.888  26.144  17.216  0.00  0.00    -0.271 OA
ATOM   1475  CB  ARG A 148      26.089  24.180  19.888  0.00  0.00     0.036 C 
ATOM   1476  CG  ARG A 148      25.233  25.329  20.384  0.00  0.00     0.023 C 
ATOM   1477  CD  ARG A 148      25.706  25.851  21.755  0.00  0.00     0.138 C 
ATOM   1478  NE  ARG A 148      27.132  26.264  21.726  0.00  0.00    -0.227 N 
ATOM   1479  CZ  ARG A 148      27.625  27.362  21.143  0.00  0.00     0.665 C 
ATOM   1480  NH1 ARG A 148      26.824  28.234  20.536  0.00  0.00    -0.235 N 
ATOM   1481  NH2 ARG A 148      28.942  27.587  21.154  0.00  0.00    -0.235 N 
ATOM   1482  HE  ARG A 148      27.792  25.650  22.195  0.00  0.00     0.177 HD
ATOM   1483 2HH2 ARG A 148      29.312  28.391  20.707  0.00  0.00     0.174 HD
ATOM   1484 1HH2 ARG A 148      29.551  26.941  21.617  0.00  0.00     0.174 HD
ATOM   1485  H   ARG A 148      27.311  22.218  18.655  0.00  0.00     0.163 HD
ATOM   1486 2HH1 ARG A 148      27.217  29.039  20.090  0.00  0.00     0.174 HD
ATOM   1487 1HH1 ARG A 148      25.838  28.086  20.527  0.00  0.00     0.174 HD
ATOM   1488  N   SER A 149      27.943  25.509  17.821  0.00  0.00    -0.344 N 
ATOM   1489  CA  SER A 149      28.532  26.748  17.332  0.00  0.00     0.200 C 
ATOM   1490  C   SER A 149      28.357  26.912  15.834  0.00  0.00     0.243 C 
ATOM   1491  O   SER A 149      28.132  28.016  15.352  0.00  0.00    -0.271 OA
ATOM   1492  CB  SER A 149      30.016  26.738  17.684  0.00  0.00     0.199 C 
ATOM   1493  OG  SER A 149      30.642  27.906  17.245  0.00  0.00    -0.398 OA
ATOM   1494  H   SER A 149      28.489  24.741  18.243  0.00  0.00     0.163 HD
ATOM   1495  HG  SER A 149      29.996  28.512  16.791  0.00  0.00     0.209 HD
ATOM   1496  N   ALA A 150      28.515  25.825  15.076  0.00  0.00    -0.346 N 
ATOM   1497  CA  ALA A 150      28.327  25.908  13.635  0.00  0.00     0.172 C 
ATOM   1498  C   ALA A 150      26.874  26.219  13.290  0.00  0.00     0.240 C 
ATOM   1499  O   ALA A 150      26.594  27.101  12.469  0.00  0.00    -0.271 OA
ATOM   1500  CB  ALA A 150      28.757  24.588  12.985  0.00  0.00     0.042 C 
ATOM   1501  H   ALA A 150      28.769  24.968  15.581  0.00  0.00     0.163 HD
ATOM   1502  N   TYR A 151      25.938  25.488  13.921  0.00  0.00    -0.346 N 
ATOM   1503  CA  TYR A 151      24.520  25.779  13.700  0.00  0.00     0.180 C 
ATOM   1504  C   TYR A 151      24.197  27.217  14.062  0.00  0.00     0.241 C 
ATOM   1505  O   TYR A 151      23.427  27.874  13.360  0.00  0.00    -0.271 OA
ATOM   1506  CB  TYR A 151      23.640  24.833  14.507  0.00  0.00     0.073 C 
ATOM   1507  CG  TYR A 151      23.507  23.413  13.999  0.00  0.00    -0.056 A 
ATOM   1508  CD1 TYR A 151      23.196  23.158  12.679  0.00  0.00     0.010 A 
ATOM   1509  CD2 TYR A 151      23.618  22.344  14.872  0.00  0.00     0.010 A 
ATOM   1510  CE1 TYR A 151      23.004  21.865  12.209  0.00  0.00     0.037 A 
ATOM   1511  CE2 TYR A 151      23.441  21.048  14.429  0.00  0.00     0.037 A 
ATOM   1512  CZ  TYR A 151      23.090  20.809  13.109  0.00  0.00     0.065 A 
ATOM   1513  OH  TYR A 151      22.901  19.490  12.710  0.00  0.00    -0.361 OA
ATOM   1514  HH  TYR A 151      22.985  18.901  13.505  0.00  0.00     0.217 HD
ATOM   1515  H   TYR A 151      26.292  24.752  14.534  0.00  0.00     0.163 HD
ATOM   1516  N   GLN A 152      24.751  27.695  15.175  0.00  0.00    -0.346 N 
ATOM   1517  CA  GLN A 152      24.402  29.040  15.632  0.00  0.00     0.177 C 
ATOM   1518  C   GLN A 152      24.892  30.091  14.656  0.00  0.00     0.241 C 
ATOM   1519  O   GLN A 152      24.185  31.068  14.374  0.00  0.00    -0.271 OA
ATOM   1520  CB  GLN A 152      24.977  29.318  17.028  0.00  0.00     0.044 C 
ATOM   1521  CG  GLN A 152      24.472  30.651  17.593  0.00  0.00     0.105 C 
ATOM   1522  CD  GLN A 152      22.979  30.594  17.808  0.00  0.00     0.215 C 
ATOM   1523  OE1 GLN A 152      22.491  29.725  18.518  0.00  0.00    -0.274 OA
ATOM   1524  NE2 GLN A 152      22.239  31.469  17.161  0.00  0.00    -0.370 N 
ATOM   1525  H   GLN A 152      25.405  27.073  15.654  0.00  0.00     0.163 HD
ATOM   1526 2HE2 GLN A 152      22.714  32.149  16.560  0.00  0.00     0.159 HD
ATOM   1527 1HE2 GLN A 152      21.224  31.478  17.250  0.00  0.00     0.159 HD
ATOM   1528  N   GLU A 153      26.106  29.938  14.131  0.00  0.00    -0.346 N 
ATOM   1529  CA  GLU A 153      26.583  30.894  13.139  0.00  0.00     0.177 C 
ATOM   1530  C   GLU A 153      25.715  30.859  11.892  0.00  0.00     0.241 C 
ATOM   1531  O   GLU A 153      25.388  31.916  11.323  0.00  0.00    -0.271 OA
ATOM   1532  CB  GLU A 153      28.049  30.654  12.780  0.00  0.00     0.045 C 
ATOM   1533  CG  GLU A 153      28.538  31.756  11.797  0.00  0.00     0.116 C 
ATOM   1534  CD  GLU A 153      29.960  31.604  11.257  0.00  0.00     0.172 C 
ATOM   1535  OE1 GLU A 153      30.740  30.819  11.833  0.00  0.00    -0.648 OA
ATOM   1536  OE2 GLU A 153      30.293  32.291  10.248  0.00  0.00    -0.648 OA
ATOM   1537  H   GLU A 153      26.641  29.135  14.468  0.00  0.00     0.163 HD
ATOM   1538  N   ALA A 154      25.342  29.665  11.454  0.00  0.00    -0.346 N 
ATOM   1539  CA  ALA A 154      24.450  29.556  10.306  0.00  0.00     0.172 C 
ATOM   1540  C   ALA A 154      23.112  30.226  10.582  0.00  0.00     0.240 C 
ATOM   1541  O   ALA A 154      22.551  30.893   9.707  0.00  0.00    -0.271 OA
ATOM   1542  CB  ALA A 154      24.256  28.072   9.958  0.00  0.00     0.042 C 
ATOM   1543  H   ALA A 154      25.719  28.861  11.970  0.00  0.00     0.163 HD
ATOM   1544  N   MET A 155      22.565  30.045  11.789  0.00  0.00    -0.346 N 
ATOM   1545  CA  MET A 155      21.281  30.672  12.121  0.00  0.00     0.177 C 
ATOM   1546  C   MET A 155      21.404  32.183  12.078  0.00  0.00     0.241 C 
ATOM   1547  O   MET A 155      20.521  32.887  11.557  0.00  0.00    -0.271 OA
ATOM   1548  CB  MET A 155      20.851  30.280  13.536  0.00  0.00     0.045 C 
ATOM   1549  CG  MET A 155      20.404  28.862  13.712  0.00  0.00     0.076 C 
ATOM   1550  SD  MET A 155      18.849  28.441  12.887  0.00  0.00    -0.173 SA
ATOM   1551  CE  MET A 155      17.670  29.402  13.813  0.00  0.00     0.089 C 
ATOM   1552  H   MET A 155      23.101  29.454  12.434  0.00  0.00     0.163 HD
ATOM   1553  N   ASP A 156      22.471  32.705  12.666  0.00  0.00    -0.346 N 
ATOM   1554  CA  ASP A 156      22.590  34.155  12.726  0.00  0.00     0.186 C 
ATOM   1555  C   ASP A 156      22.636  34.748  11.328  0.00  0.00     0.241 C 
ATOM   1556  O   ASP A 156      21.987  35.771  11.044  0.00  0.00    -0.271 OA
ATOM   1557  CB  ASP A 156      23.863  34.538  13.486  0.00  0.00     0.147 C 
ATOM   1558  CG  ASP A 156      23.839  34.153  14.962  0.00  0.00     0.175 C 
ATOM   1559  OD1 ASP A 156      22.778  33.858  15.497  0.00  0.00    -0.648 OA
ATOM   1560  OD2 ASP A 156      24.954  34.174  15.543  0.00  0.00    -0.648 OA
ATOM   1561  H   ASP A 156      23.149  32.048  13.044  0.00  0.00     0.163 HD
ATOM   1562  N   ILE A 157      23.400  34.117  10.428  0.00  0.00    -0.346 N 
ATOM   1563  CA  ILE A 157      23.453  34.593   9.057  0.00  0.00     0.180 C 
ATOM   1564  C   ILE A 157      22.093  34.458   8.387  0.00  0.00     0.241 C 
ATOM   1565  O   ILE A 157      21.632  35.380   7.682  0.00  0.00    -0.271 OA
ATOM   1566  CB  ILE A 157      24.543  33.845   8.254  0.00  0.00     0.013 C 
ATOM   1567  CG1 ILE A 157      25.925  34.103   8.839  0.00  0.00     0.002 C 
ATOM   1568  CG2 ILE A 157      24.492  34.251   6.773  0.00  0.00     0.012 C 
ATOM   1569  CD1 ILE A 157      26.988  33.106   8.360  0.00  0.00     0.005 C 
ATOM   1570  H   ILE A 157      23.918  33.305  10.785  0.00  0.00     0.163 HD
ATOM   1571  N   SER A 158      21.455  33.289   8.559  0.00  0.00    -0.344 N 
ATOM   1572  CA  SER A 158      20.195  33.033   7.866  0.00  0.00     0.200 C 
ATOM   1573  C   SER A 158      19.122  34.034   8.275  0.00  0.00     0.243 C 
ATOM   1574  O   SER A 158      18.310  34.457   7.437  0.00  0.00    -0.271 OA
ATOM   1575  CB  SER A 158      19.715  31.594   8.113  0.00  0.00     0.199 C 
ATOM   1576  OG  SER A 158      19.151  31.373   9.387  0.00  0.00    -0.398 OA
ATOM   1577  H   SER A 158      21.915  32.627   9.192  0.00  0.00     0.163 HD
ATOM   1578  HG  SER A 158      19.185  32.255   9.890  0.00  0.00     0.209 HD
ATOM   1579  N   LYS A 159      19.085  34.425   9.543  0.00  0.00    -0.346 N 
ATOM   1580  CA  LYS A 159      18.059  35.361   9.985  0.00  0.00     0.176 C 
ATOM   1581  C   LYS A 159      18.307  36.748   9.446  0.00  0.00     0.241 C 
ATOM   1582  O   LYS A 159      17.344  37.496   9.197  0.00  0.00    -0.271 OA
ATOM   1583  CB  LYS A 159      17.968  35.361  11.522  0.00  0.00     0.035 C 
ATOM   1584  CG  LYS A 159      17.323  34.080  12.037  0.00  0.00     0.004 C 
ATOM   1585  CD  LYS A 159      17.206  34.156  13.552  0.00  0.00     0.027 C 
ATOM   1586  CE  LYS A 159      16.217  33.165  14.120  0.00  0.00     0.229 C 
ATOM   1587  NZ  LYS A 159      15.924  33.511  15.556  0.00  0.00    -0.079 N 
ATOM   1588  HZ1 LYS A 159      15.813  34.498  15.634  0.00  0.00     0.274 HD
ATOM   1589  HZ3 LYS A 159      15.085  33.050  15.834  0.00  0.00     0.274 HD
ATOM   1590  HZ2 LYS A 159      16.685  33.207  16.123  0.00  0.00     0.274 HD
ATOM   1591  H   LYS A 159      19.808  34.028  10.154  0.00  0.00     0.163 HD
ATOM   1592  N   LYS A 160      19.564  37.121   9.259  0.00  0.00    -0.346 N 
ATOM   1593  CA  LYS A 160      19.872  38.442   8.729  0.00  0.00     0.176 C 
ATOM   1594  C   LYS A 160      19.745  38.517   7.212  0.00  0.00     0.241 C 
ATOM   1595  O   LYS A 160      19.372  39.578   6.676  0.00  0.00    -0.271 OA
ATOM   1596  CB  LYS A 160      21.296  38.813   9.117  0.00  0.00     0.035 C 
ATOM   1597  CG  LYS A 160      21.718  40.203   8.706  0.00  0.00     0.004 C 
ATOM   1598  CD  LYS A 160      23.156  40.506   9.105  0.00  0.00     0.027 C 
ATOM   1599  CE  LYS A 160      23.536  41.941   8.743  0.00  0.00     0.229 C 
ATOM   1600  NZ  LYS A 160      23.543  42.171   7.267  0.00  0.00    -0.079 N 
ATOM   1601  HZ1 LYS A 160      23.625  43.150   7.087  0.00  0.00     0.274 HD
ATOM   1602  HZ3 LYS A 160      24.318  41.688   6.863  0.00  0.00     0.274 HD
ATOM   1603  HZ2 LYS A 160      22.691  41.827   6.877  0.00  0.00     0.274 HD
ATOM   1604  H   LYS A 160      20.278  36.421   9.512  0.00  0.00     0.163 HD
ATOM   1605  N   GLU A 161      20.057  37.433   6.499  0.00  0.00    -0.346 N 
ATOM   1606  CA  GLU A 161      20.281  37.508   5.076  0.00  0.00     0.177 C 
ATOM   1607  C   GLU A 161      19.273  36.762   4.217  0.00  0.00     0.241 C 
ATOM   1608  O   GLU A 161      19.339  36.904   2.991  0.00  0.00    -0.271 OA
ATOM   1609  CB  GLU A 161      21.690  37.009   4.721  0.00  0.00     0.045 C 
ATOM   1610  CG  GLU A 161      22.791  37.785   5.409  0.00  0.00     0.116 C 
ATOM   1611  CD  GLU A 161      22.904  39.227   4.944  0.00  0.00     0.172 C 
ATOM   1612  OE1 GLU A 161      22.382  39.566   3.860  0.00  0.00    -0.648 OA
ATOM   1613  OE2 GLU A 161      23.527  40.026   5.676  0.00  0.00    -0.648 OA
ATOM   1614  H   GLU A 161      20.121  36.557   7.054  0.00  0.00     0.163 HD
ATOM   1615  N   MET A 162      18.383  35.951   4.781  0.00  0.00    -0.346 N 
ATOM   1616  CA  MET A 162      17.477  35.146   3.990  0.00  0.00     0.177 C 
ATOM   1617  C   MET A 162      16.061  35.414   4.445  0.00  0.00     0.243 C 
ATOM   1618  O   MET A 162      15.830  35.645   5.635  0.00  0.00    -0.271 OA
ATOM   1619  CB  MET A 162      17.768  33.658   4.192  0.00  0.00     0.045 C 
ATOM   1620  CG  MET A 162      19.065  33.179   3.595  0.00  0.00     0.076 C 
ATOM   1621  SD  MET A 162      19.409  31.500   4.183  0.00  0.00    -0.173 SA
ATOM   1622  CE  MET A 162      20.524  30.926   2.959  0.00  0.00     0.089 C 
ATOM   1623  H   MET A 162      18.399  35.949   5.822  0.00  0.00     0.163 HD
ATOM   1624  N   PRO A 163      15.084  35.292   3.545  0.00  0.00    -0.337 N 
ATOM   1625  CA  PRO A 163      13.688  35.386   3.981  0.00  0.00     0.179 C 
ATOM   1626  C   PRO A 163      13.314  34.160   4.789  0.00  0.00     0.243 C 
ATOM   1627  O   PRO A 163      13.945  33.093   4.669  0.00  0.00    -0.271 OA
ATOM   1628  CB  PRO A 163      12.904  35.449   2.662  0.00  0.00     0.037 C 
ATOM   1629  CG  PRO A 163      13.789  34.771   1.716  0.00  0.00     0.022 C 
ATOM   1630  CD  PRO A 163      15.210  35.104   2.090  0.00  0.00     0.127 C 
ATOM   1631  N   PRO A 164      12.265  34.261   5.604  0.00  0.00    -0.337 N 
ATOM   1632  CA  PRO A 164      11.911  33.157   6.491  0.00  0.00     0.179 C 
ATOM   1633  C   PRO A 164      11.447  31.920   5.769  0.00  0.00     0.241 C 
ATOM   1634  O   PRO A 164      11.409  30.858   6.400  0.00  0.00    -0.271 OA
ATOM   1635  CB  PRO A 164      10.765  33.716   7.352  0.00  0.00     0.037 C 
ATOM   1636  CG  PRO A 164      10.723  35.181   7.128  0.00  0.00     0.022 C 
ATOM   1637  CD  PRO A 164      11.486  35.488   5.874  0.00  0.00     0.127 C 
ATOM   1638  N   THR A 165      11.093  31.998   4.486  0.00  0.00    -0.344 N 
ATOM   1639  CA  THR A 165      10.703  30.825   3.715  0.00  0.00     0.205 C 
ATOM   1640  C   THR A 165      11.866  30.199   2.950  0.00  0.00     0.243 C 
ATOM   1641  O   THR A 165      11.667  29.197   2.279  0.00  0.00    -0.271 OA
ATOM   1642  CB  THR A 165       9.630  31.197   2.675  0.00  0.00     0.146 C 
ATOM   1643  OG1 THR A 165      10.063  32.376   2.002  0.00  0.00    -0.393 OA
ATOM   1644  CG2 THR A 165       8.256  31.445   3.328  0.00  0.00     0.042 C 
ATOM   1645  HG1 THR A 165      10.953  32.673   2.368  0.00  0.00     0.210 HD
ATOM   1646  H   THR A 165      11.120  32.961   4.089  0.00  0.00     0.163 HD
ATOM   1647  N   ASN A 166      13.067  30.770   3.002  0.00  0.00    -0.345 N 
ATOM   1648  CA  ASN A 166      14.155  30.213   2.209  0.00  0.00     0.185 C 
ATOM   1649  C   ASN A 166      14.378  28.758   2.617  0.00  0.00     0.243 C 
ATOM   1650  O   ASN A 166      14.518  28.466   3.816  0.00  0.00    -0.271 OA
ATOM   1651  CB  ASN A 166      15.407  31.055   2.450  0.00  0.00     0.137 C 
ATOM   1652  CG  ASN A 166      16.606  30.533   1.732  0.00  0.00     0.217 C 
ATOM   1653  OD1 ASN A 166      17.185  29.516   2.148  0.00  0.00    -0.274 OA
ATOM   1654  ND2 ASN A 166      17.076  31.276   0.735  0.00  0.00    -0.370 N 
ATOM   1655 2HD2 ASN A 166      17.876  30.979   0.209  0.00  0.00     0.159 HD
ATOM   1656 1HD2 ASN A 166      16.628  32.144   0.505  0.00  0.00     0.159 HD
ATOM   1657  H   ASN A 166      13.150  31.585   3.612  0.00  0.00     0.163 HD
ATOM   1658  N   PRO A 167      14.393  27.818   1.672  0.00  0.00    -0.337 N 
ATOM   1659  CA  PRO A 167      14.510  26.409   2.077  0.00  0.00     0.179 C 
ATOM   1660  C   PRO A 167      15.747  26.090   2.867  0.00  0.00     0.241 C 
ATOM   1661  O   PRO A 167      15.692  25.191   3.703  0.00  0.00    -0.271 OA
ATOM   1662  CB  PRO A 167      14.431  25.645   0.754  0.00  0.00     0.037 C 
ATOM   1663  CG  PRO A 167      13.491  26.549  -0.089  0.00  0.00     0.022 C 
ATOM   1664  CD  PRO A 167      13.953  27.945   0.256  0.00  0.00     0.127 C 
ATOM   1665  N   ILE A 168      16.875  26.727   2.578  0.00  0.00    -0.346 N 
ATOM   1666  CA  ILE A 168      18.078  26.467   3.363  0.00  0.00     0.180 C 
ATOM   1667  C   ILE A 168      17.910  26.964   4.801  0.00  0.00     0.241 C 
ATOM   1668  O   ILE A 168      18.284  26.284   5.758  0.00  0.00    -0.271 OA
ATOM   1669  CB  ILE A 168      19.297  27.102   2.676  0.00  0.00     0.013 C 
ATOM   1670  CG1 ILE A 168      19.527  26.431   1.324  0.00  0.00     0.002 C 
ATOM   1671  CG2 ILE A 168      20.557  27.008   3.585  0.00  0.00     0.012 C 
ATOM   1672  CD1 ILE A 168      20.498  27.185   0.423  0.00  0.00     0.005 C 
ATOM   1673  H   ILE A 168      16.829  27.386   1.793  0.00  0.00     0.163 HD
ATOM   1674  N   ARG A 169      17.327  28.158   4.975  0.00  0.00    -0.346 N 
ATOM   1675  CA  ARG A 169      17.013  28.633   6.326  0.00  0.00     0.176 C 
ATOM   1676  C   ARG A 169      16.106  27.645   7.042  0.00  0.00     0.241 C 
ATOM   1677  O   ARG A 169      16.314  27.330   8.224  0.00  0.00    -0.271 OA
ATOM   1678  CB  ARG A 169      16.375  30.018   6.232  0.00  0.00     0.036 C 
ATOM   1679  CG  ARG A 169      15.984  30.610   7.571  0.00  0.00     0.023 C 
ATOM   1680  CD  ARG A 169      15.647  32.086   7.488  0.00  0.00     0.138 C 
ATOM   1681  NE  ARG A 169      14.996  32.508   8.734  0.00  0.00    -0.227 N 
ATOM   1682  CZ  ARG A 169      14.600  33.761   8.967  0.00  0.00     0.665 C 
ATOM   1683  NH1 ARG A 169      14.749  34.705   8.058  0.00  0.00    -0.235 N 
ATOM   1684  NH2 ARG A 169      13.980  34.043  10.108  0.00  0.00    -0.235 N 
ATOM   1685  HE  ARG A 169      14.842  31.822   9.443  0.00  0.00     0.177 HD
ATOM   1686 2HH2 ARG A 169      13.695  34.982  10.302  0.00  0.00     0.174 HD
ATOM   1687 1HH2 ARG A 169      13.797  33.318  10.772  0.00  0.00     0.174 HD
ATOM   1688  H   ARG A 169      17.130  28.683   4.118  0.00  0.00     0.163 HD
ATOM   1689 2HH1 ARG A 169      14.461  35.647   8.260  0.00  0.00     0.174 HD
ATOM   1690 1HH1 ARG A 169      15.146  34.491   7.165  0.00  0.00     0.174 HD
ATOM   1691  N   LEU A 170      15.087  27.136   6.351  0.00  0.00    -0.346 N 
ATOM   1692  CA  LEU A 170      14.163  26.193   6.963  0.00  0.00     0.177 C 
ATOM   1693  C   LEU A 170      14.844  24.895   7.337  0.00  0.00     0.240 C 
ATOM   1694  O   LEU A 170      14.582  24.349   8.410  0.00  0.00    -0.271 OA
ATOM   1695  CB  LEU A 170      12.985  25.928   6.029  0.00  0.00     0.038 C 
ATOM   1696  CG  LEU A 170      12.068  27.120   5.755  0.00  0.00    -0.020 C 
ATOM   1697  CD1 LEU A 170      11.029  26.764   4.726  0.00  0.00     0.009 C 
ATOM   1698  CD2 LEU A 170      11.392  27.600   7.038  0.00  0.00     0.009 C 
ATOM   1699  H   LEU A 170      15.016  27.462   5.372  0.00  0.00     0.163 HD
ATOM   1700  N   GLY A 171      15.649  24.344   6.431  0.00  0.00    -0.351 N 
ATOM   1701  CA  GLY A 171      16.325  23.083   6.697  0.00  0.00     0.225 C 
ATOM   1702  C   GLY A 171      17.338  23.195   7.817  0.00  0.00     0.236 C 
ATOM   1703  O   GLY A 171      17.487  22.275   8.627  0.00  0.00    -0.272 OA
ATOM   1704  H   GLY A 171      15.747  24.877   5.550  0.00  0.00     0.163 HD
ATOM   1705  N   LEU A 172      18.067  24.302   7.863  0.00  0.00    -0.346 N 
ATOM   1706  CA  LEU A 172      18.955  24.572   8.991  0.00  0.00     0.177 C 
ATOM   1707  C   LEU A 172      18.178  24.548  10.300  0.00  0.00     0.241 C 
ATOM   1708  O   LEU A 172      18.598  23.932  11.280  0.00  0.00    -0.271 OA
ATOM   1709  CB  LEU A 172      19.624  25.919   8.801  0.00  0.00     0.038 C 
ATOM   1710  CG  LEU A 172      20.315  26.472  10.019  0.00  0.00    -0.020 C 
ATOM   1711  CD1 LEU A 172      21.457  25.608  10.496  0.00  0.00     0.009 C 
ATOM   1712  CD2 LEU A 172      20.715  27.878   9.722  0.00  0.00     0.009 C 
ATOM   1713  H   LEU A 172      17.956  24.938   7.056  0.00  0.00     0.163 HD
ATOM   1714  N   ALA A 173      17.053  25.271  10.354  0.00  0.00    -0.346 N 
ATOM   1715  CA  ALA A 173      16.274  25.329  11.587  0.00  0.00     0.172 C 
ATOM   1716  C   ALA A 173      15.748  23.956  11.978  0.00  0.00     0.240 C 
ATOM   1717  O   ALA A 173      15.758  23.588  13.155  0.00  0.00    -0.271 OA
ATOM   1718  CB  ALA A 173      15.119  26.329  11.438  0.00  0.00     0.042 C 
ATOM   1719  H   ALA A 173      16.801  25.759   9.486  0.00  0.00     0.163 HD
ATOM   1720  N   LEU A 174      15.276  23.200  10.987  0.00  0.00    -0.346 N 
ATOM   1721  CA  LEU A 174      14.821  21.841  11.227  0.00  0.00     0.177 C 
ATOM   1722  C   LEU A 174      15.898  21.018  11.924  0.00  0.00     0.241 C 
ATOM   1723  O   LEU A 174      15.666  20.377  12.957  0.00  0.00    -0.271 OA
ATOM   1724  CB  LEU A 174      14.438  21.199   9.883  0.00  0.00     0.038 C 
ATOM   1725  CG  LEU A 174      13.956  19.753   9.947  0.00  0.00    -0.020 C 
ATOM   1726  CD1 LEU A 174      12.522  19.637  10.455  0.00  0.00     0.009 C 
ATOM   1727  CD2 LEU A 174      14.028  19.107   8.570  0.00  0.00     0.009 C 
ATOM   1728  H   LEU A 174      15.264  23.658  10.058  0.00  0.00     0.163 HD
ATOM   1729  N   ASN A 175      17.108  21.053  11.377  0.00  0.00    -0.346 N 
ATOM   1730  CA  ASN A 175      18.185  20.214  11.892  0.00  0.00     0.185 C 
ATOM   1731  C   ASN A 175      18.703  20.734  13.236  0.00  0.00     0.241 C 
ATOM   1732  O   ASN A 175      19.045  19.943  14.106  0.00  0.00    -0.271 OA
ATOM   1733  CB  ASN A 175      19.304  20.117  10.889  0.00  0.00     0.137 C 
ATOM   1734  CG  ASN A 175      18.949  19.262   9.699  0.00  0.00     0.217 C 
ATOM   1735  OD1 ASN A 175      17.792  18.987   9.396  0.00  0.00    -0.274 OA
ATOM   1736  ND2 ASN A 175      19.985  18.821   8.999  0.00  0.00    -0.370 N 
ATOM   1737 2HD2 ASN A 175      19.826  18.244   8.180  0.00  0.00     0.159 HD
ATOM   1738 1HD2 ASN A 175      20.915  19.050   9.269  0.00  0.00     0.159 HD
ATOM   1739  H   ASN A 175      17.215  21.704  10.583  0.00  0.00     0.163 HD
ATOM   1740  N   PHE A 176      18.808  22.063  13.403  0.00  0.00    -0.346 N 
ATOM   1741  CA  PHE A 176      19.245  22.603  14.689  0.00  0.00     0.180 C 
ATOM   1742  C   PHE A 176      18.231  22.289  15.777  0.00  0.00     0.241 C 
ATOM   1743  O   PHE A 176      18.605  21.957  16.914  0.00  0.00    -0.271 OA
ATOM   1744  CB  PHE A 176      19.492  24.107  14.548  0.00  0.00     0.073 C 
ATOM   1745  CG  PHE A 176      20.193  24.789  15.720  0.00  0.00    -0.056 A 
ATOM   1746  CD1 PHE A 176      21.029  24.130  16.605  0.00  0.00     0.007 A 
ATOM   1747  CD2 PHE A 176      20.069  26.165  15.858  0.00  0.00     0.007 A 
ATOM   1748  CE1 PHE A 176      21.717  24.828  17.595  0.00  0.00     0.001 A 
ATOM   1749  CE2 PHE A 176      20.747  26.872  16.837  0.00  0.00     0.001 A 
ATOM   1750  CZ  PHE A 176      21.578  26.216  17.712  0.00  0.00     0.000 A 
ATOM   1751  H   PHE A 176      18.565  22.630  12.586  0.00  0.00     0.163 HD
ATOM   1752  N   SER A 177      16.945  22.304  15.438  0.00  0.00    -0.344 N 
ATOM   1753  CA  SER A 177      15.916  21.892  16.371  0.00  0.00     0.200 C 
ATOM   1754  C   SER A 177      16.102  20.435  16.783  0.00  0.00     0.243 C 
ATOM   1755  O   SER A 177      16.023  20.115  17.971  0.00  0.00    -0.271 OA
ATOM   1756  CB  SER A 177      14.558  22.190  15.749  0.00  0.00     0.199 C 
ATOM   1757  OG  SER A 177      13.536  21.493  16.378  0.00  0.00    -0.398 OA
ATOM   1758  H   SER A 177      16.754  22.629  14.471  0.00  0.00     0.163 HD
ATOM   1759  HG  SER A 177      13.897  20.929  17.122  0.00  0.00     0.209 HD
ATOM   1760  N   VAL A 178      16.384  19.554  15.824  0.00  0.00    -0.346 N 
ATOM   1761  CA  VAL A 178      16.697  18.159  16.153  0.00  0.00     0.180 C 
ATOM   1762  C   VAL A 178      17.933  18.066  17.047  0.00  0.00     0.241 C 
ATOM   1763  O   VAL A 178      17.952  17.272  18.002  0.00  0.00    -0.271 OA
ATOM   1764  CB  VAL A 178      16.815  17.307  14.876  0.00  0.00     0.009 C 
ATOM   1765  CG1 VAL A 178      17.421  15.931  15.193  0.00  0.00     0.012 C 
ATOM   1766  CG2 VAL A 178      15.441  17.134  14.258  0.00  0.00     0.012 C 
ATOM   1767  H   VAL A 178      16.364  19.925  14.863  0.00  0.00     0.163 HD
ATOM   1768  N   PHE A 179      18.985  18.826  16.744  0.00  0.00    -0.346 N 
ATOM   1769  CA  PHE A 179      20.143  18.896  17.639  0.00  0.00     0.180 C 
ATOM   1770  C   PHE A 179      19.705  19.203  19.067  0.00  0.00     0.241 C 
ATOM   1771  O   PHE A 179      20.138  18.538  20.022  0.00  0.00    -0.271 OA
ATOM   1772  CB  PHE A 179      21.126  19.929  17.104  0.00  0.00     0.073 C 
ATOM   1773  CG  PHE A 179      22.188  20.297  18.105  0.00  0.00    -0.056 A 
ATOM   1774  CD1 PHE A 179      23.347  19.531  18.207  0.00  0.00     0.007 A 
ATOM   1775  CD2 PHE A 179      22.047  21.394  18.920  0.00  0.00     0.007 A 
ATOM   1776  CE1 PHE A 179      24.322  19.833  19.170  0.00  0.00     0.001 A 
ATOM   1777  CE2 PHE A 179      23.019  21.714  19.883  0.00  0.00     0.001 A 
ATOM   1778  CZ  PHE A 179      24.153  20.941  19.989  0.00  0.00     0.000 A 
ATOM   1779  H   PHE A 179      18.915  19.343  15.855  0.00  0.00     0.163 HD
ATOM   1780  N   HIS A 180      18.871  20.244  19.245  0.00  0.00    -0.346 N 
ATOM   1781  CA  HIS A 180      18.448  20.582  20.599  0.00  0.00     0.182 C 
ATOM   1782  C   HIS A 180      17.741  19.405  21.239  0.00  0.00     0.241 C 
ATOM   1783  O   HIS A 180      17.953  19.125  22.428  0.00  0.00    -0.271 OA
ATOM   1784  CB  HIS A 180      17.508  21.793  20.580  0.00  0.00     0.093 C 
ATOM   1785  CG  HIS A 180      18.181  23.076  20.279  0.00  0.00     0.030 A 
ATOM   1786  ND1 HIS A 180      19.267  23.538  20.995  0.00  0.00    -0.353 N 
ATOM   1787  CD2 HIS A 180      17.907  24.012  19.353  0.00  0.00     0.143 A 
ATOM   1788  CE1 HIS A 180      19.600  24.727  20.531  0.00  0.00     0.207 A 
ATOM   1789  NE2 HIS A 180      18.794  25.041  19.538  0.00  0.00    -0.254 NA
ATOM   1790  HD1 HIS A 180      19.719  23.051  21.735  0.00  0.00     0.166 HD
ATOM   1791  H   HIS A 180      18.587  20.734  18.401  0.00  0.00     0.163 HD
ATOM   1792  N   TYR A 181      16.856  18.743  20.510  0.00  0.00    -0.346 N 
ATOM   1793  CA  TYR A 181      16.022  17.703  21.120  0.00  0.00     0.180 C 
ATOM   1794  C   TYR A 181      16.839  16.454  21.432  0.00  0.00     0.241 C 
ATOM   1795  O   TYR A 181      16.718  15.866  22.530  0.00  0.00    -0.271 OA
ATOM   1796  CB  TYR A 181      14.904  17.320  20.150  0.00  0.00     0.073 C 
ATOM   1797  CG  TYR A 181      13.809  16.536  20.818  0.00  0.00    -0.056 A 
ATOM   1798  CD1 TYR A 181      13.901  15.150  20.978  0.00  0.00     0.010 A 
ATOM   1799  CD2 TYR A 181      12.673  17.181  21.301  0.00  0.00     0.010 A 
ATOM   1800  CE1 TYR A 181      12.896  14.427  21.615  0.00  0.00     0.037 A 
ATOM   1801  CE2 TYR A 181      11.649  16.446  21.903  0.00  0.00     0.037 A 
ATOM   1802  CZ  TYR A 181      11.791  15.093  22.059  0.00  0.00     0.065 A 
ATOM   1803  OH  TYR A 181      10.766  14.382  22.691  0.00  0.00    -0.361 OA
ATOM   1804  HH  TYR A 181      10.031  15.035  22.928  0.00  0.00     0.217 HD
ATOM   1805  H   TYR A 181      16.804  19.009  19.517  0.00  0.00     0.163 HD
ATOM   1806  N   GLU A 182      17.642  16.003  20.471  0.00  0.00    -0.346 N 
ATOM   1807  CA  GLU A 182      18.287  14.687  20.529  0.00  0.00     0.177 C 
ATOM   1808  C   GLU A 182      19.683  14.728  21.106  0.00  0.00     0.241 C 
ATOM   1809  O   GLU A 182      20.146  13.699  21.630  0.00  0.00    -0.271 OA
ATOM   1810  CB  GLU A 182      18.350  14.039  19.139  0.00  0.00     0.045 C 
ATOM   1811  CG  GLU A 182      16.998  13.643  18.611  0.00  0.00     0.116 C 
ATOM   1812  CD  GLU A 182      16.367  12.447  19.351  0.00  0.00     0.172 C 
ATOM   1813  OE1 GLU A 182      15.121  12.362  19.461  0.00  0.00    -0.648 OA
ATOM   1814  OE2 GLU A 182      17.125  11.576  19.821  0.00  0.00    -0.648 OA
ATOM   1815  H   GLU A 182      17.774  16.663  19.673  0.00  0.00     0.163 HD
ATOM   1816  N   ILE A 183      20.395  15.825  21.010  0.00  0.00    -0.346 N 
ATOM   1817  CA  ILE A 183      21.798  15.893  21.379  0.00  0.00     0.180 C 
ATOM   1818  C   ILE A 183      21.985  16.734  22.630  0.00  0.00     0.241 C 
ATOM   1819  O   ILE A 183      22.709  16.343  23.565  0.00  0.00    -0.271 OA
ATOM   1820  CB  ILE A 183      22.660  16.448  20.223  0.00  0.00     0.013 C 
ATOM   1821  CG1 ILE A 183      22.407  15.732  18.888  0.00  0.00     0.002 C 
ATOM   1822  CG2 ILE A 183      24.112  16.420  20.631  0.00  0.00     0.012 C 
ATOM   1823  CD1 ILE A 183      22.760  14.244  18.877  0.00  0.00     0.005 C 
ATOM   1824  H   ILE A 183      19.866  16.657  20.642  0.00  0.00     0.163 HD
ATOM   1825  N   ALA A 184      21.357  17.907  22.671  0.00  0.00    -0.346 N 
ATOM   1826  CA  ALA A 184      21.589  18.860  23.744  0.00  0.00     0.172 C 
ATOM   1827  C   ALA A 184      20.621  18.721  24.895  0.00  0.00     0.240 C 
ATOM   1828  O   ALA A 184      20.692  19.535  25.816  0.00  0.00    -0.271 OA
ATOM   1829  CB  ALA A 184      21.536  20.284  23.198  0.00  0.00     0.042 C 
ATOM   1830  H   ALA A 184      20.700  18.075  21.884  0.00  0.00     0.163 HD
ATOM   1831  N   ASN A 185      19.753  17.748  24.926  0.00  0.00    -0.346 N 
ATOM   1832  CA  ASN A 185      18.846  17.629  26.071  0.00  0.00     0.185 C 
ATOM   1833  C   ASN A 185      18.053  18.914  26.281  0.00  0.00     0.241 C 
ATOM   1834  O   ASN A 185      17.871  19.383  27.421  0.00  0.00    -0.271 OA
ATOM   1835  CB  ASN A 185      19.585  17.220  27.356  0.00  0.00     0.137 C 
ATOM   1836  CG  ASN A 185      18.654  16.575  28.379  0.00  0.00     0.217 C 
ATOM   1837  OD1 ASN A 185      17.630  16.010  28.012  0.00  0.00    -0.274 OA
ATOM   1838  ND2 ASN A 185      19.013  16.645  29.658  0.00  0.00    -0.370 N 
ATOM   1839 2HD2 ASN A 185      18.448  16.238  30.362  0.00  0.00     0.159 HD
ATOM   1840 1HD2 ASN A 185      19.865  17.116  29.908  0.00  0.00     0.159 HD
ATOM   1841  H   ASN A 185      19.751  17.103  24.129  0.00  0.00     0.163 HD
ATOM   1842  N   SER A 186      17.563  19.493  25.176  0.00  0.00    -0.344 N 
ATOM   1843  CA  SER A 186      16.831  20.751  25.252  0.00  0.00     0.200 C 
ATOM   1844  C   SER A 186      15.550  20.649  24.438  0.00  0.00     0.245 C 
ATOM   1845  O   SER A 186      15.395  21.361  23.452  0.00  0.00    -0.271 OA
ATOM   1846  CB  SER A 186      17.712  21.866  24.699  0.00  0.00     0.199 C 
ATOM   1847  OG  SER A 186      18.908  22.031  25.488  0.00  0.00    -0.398 OA
ATOM   1848  H   SER A 186      17.747  18.982  24.299  0.00  0.00     0.163 HD
ATOM   1849  HG  SER A 186      18.896  21.370  26.232  0.00  0.00     0.209 HD
ATOM   1850  N   PRO A 187      14.615  19.794  24.837  0.00  0.00    -0.337 N 
ATOM   1851  CA  PRO A 187      13.391  19.641  24.042  0.00  0.00     0.179 C 
ATOM   1852  C   PRO A 187      12.586  20.929  23.968  0.00  0.00     0.241 C 
ATOM   1853  O   PRO A 187      11.960  21.183  22.936  0.00  0.00    -0.271 OA
ATOM   1854  CB  PRO A 187      12.631  18.514  24.752  0.00  0.00     0.037 C 
ATOM   1855  CG  PRO A 187      13.187  18.550  26.177  0.00  0.00     0.022 C 
ATOM   1856  CD  PRO A 187      14.610  18.927  26.022  0.00  0.00     0.127 C 
ATOM   1857  N   GLU A 188      12.551  21.747  25.010  0.00  0.00    -0.346 N 
ATOM   1858  CA  GLU A 188      11.777  22.985  24.903  0.00  0.00     0.177 C 
ATOM   1859  C   GLU A 188      12.359  23.913  23.854  0.00  0.00     0.241 C 
ATOM   1860  O   GLU A 188      11.617  24.548  23.073  0.00  0.00    -0.271 OA
ATOM   1861  CB  GLU A 188      11.699  23.663  26.267  0.00  0.00     0.045 C 
ATOM   1862  CG  GLU A 188      10.797  22.923  27.242  0.00  0.00     0.116 C 
ATOM   1863  CD  GLU A 188      10.735  23.503  28.634  0.00  0.00     0.172 C 
ATOM   1864  OE1 GLU A 188      11.713  24.098  29.097  0.00  0.00    -0.648 OA
ATOM   1865  OE2 GLU A 188       9.665  23.298  29.253  0.00  0.00    -0.648 OA
ATOM   1866  H   GLU A 188      13.073  21.460  25.834  0.00  0.00     0.163 HD
ATOM   1867  N   GLU A 189      13.684  24.033  23.798  0.00  0.00    -0.346 N 
ATOM   1868  CA  GLU A 189      14.297  24.857  22.752  0.00  0.00     0.177 C 
ATOM   1869  C   GLU A 189      13.992  24.279  21.375  0.00  0.00     0.241 C 
ATOM   1870  O   GLU A 189      13.738  25.023  20.428  0.00  0.00    -0.271 OA
ATOM   1871  CB  GLU A 189      15.813  24.965  22.965  0.00  0.00     0.045 C 
ATOM   1872  CG  GLU A 189      16.524  25.943  22.064  0.00  0.00     0.116 C 
ATOM   1873  CD  GLU A 189      16.190  27.396  22.316  0.00  0.00     0.172 C 
ATOM   1874  OE1 GLU A 189      15.651  27.739  23.398  0.00  0.00    -0.648 OA
ATOM   1875  OE2 GLU A 189      16.459  28.218  21.437  0.00  0.00    -0.648 OA
ATOM   1876  H   GLU A 189      14.210  23.525  24.514  0.00  0.00     0.163 HD
ATOM   1877  N   ALA A 190      14.065  22.958  21.250  0.00  0.00    -0.346 N 
ATOM   1878  CA  ALA A 190      13.760  22.308  19.986  0.00  0.00     0.172 C 
ATOM   1879  C   ALA A 190      12.359  22.665  19.502  0.00  0.00     0.240 C 
ATOM   1880  O   ALA A 190      12.142  22.979  18.315  0.00  0.00    -0.271 OA
ATOM   1881  CB  ALA A 190      13.847  20.793  20.147  0.00  0.00     0.042 C 
ATOM   1882  H   ALA A 190      14.349  22.451  22.106  0.00  0.00     0.163 HD
ATOM   1883  N   ILE A 191      11.381  22.564  20.406  0.00  0.00    -0.346 N 
ATOM   1884  CA  ILE A 191       9.985  22.826  20.083  0.00  0.00     0.180 C 
ATOM   1885  C   ILE A 191       9.782  24.298  19.754  0.00  0.00     0.241 C 
ATOM   1886  O   ILE A 191       9.141  24.660  18.749  0.00  0.00    -0.271 OA
ATOM   1887  CB  ILE A 191       9.084  22.354  21.237  0.00  0.00     0.013 C 
ATOM   1888  CG1 ILE A 191       9.106  20.824  21.312  0.00  0.00     0.002 C 
ATOM   1889  CG2 ILE A 191       7.649  22.927  21.077  0.00  0.00     0.012 C 
ATOM   1890  CD1 ILE A 191       8.588  20.269  22.660  0.00  0.00     0.005 C 
ATOM   1891  H   ILE A 191      11.705  22.282  21.358  0.00  0.00     0.163 HD
ATOM   1892  N   SER A 192      10.327  25.176  20.589  0.00  0.00    -0.344 N 
ATOM   1893  CA  SER A 192      10.212  26.606  20.320  0.00  0.00     0.200 C 
ATOM   1894  C   SER A 192      10.774  26.947  18.952  0.00  0.00     0.243 C 
ATOM   1895  O   SER A 192      10.138  27.666  18.174  0.00  0.00    -0.271 OA
ATOM   1896  CB  SER A 192      10.948  27.397  21.398  0.00  0.00     0.199 C 
ATOM   1897  OG  SER A 192      10.686  28.795  21.291  0.00  0.00    -0.398 OA
ATOM   1898  H   SER A 192      10.813  24.778  21.401  0.00  0.00     0.163 HD
ATOM   1899  HG  SER A 192      10.069  28.959  20.525  0.00  0.00     0.209 HD
ATOM   1900  N   LEU A 193      11.984  26.466  18.650  0.00  0.00    -0.346 N 
ATOM   1901  CA  LEU A 193      12.599  26.786  17.367  0.00  0.00     0.177 C 
ATOM   1902  C   LEU A 193      11.745  26.288  16.206  0.00  0.00     0.241 C 
ATOM   1903  O   LEU A 193      11.539  26.999  15.204  0.00  0.00    -0.271 OA
ATOM   1904  CB  LEU A 193      14.025  26.233  17.293  0.00  0.00     0.038 C 
ATOM   1905  CG  LEU A 193      14.751  26.446  15.958  0.00  0.00    -0.020 C 
ATOM   1906  CD1 LEU A 193      14.794  27.904  15.552  0.00  0.00     0.009 C 
ATOM   1907  CD2 LEU A 193      16.157  25.909  16.065  0.00  0.00     0.009 C 
ATOM   1908  H   LEU A 193      12.418  25.879  19.371  0.00  0.00     0.163 HD
ATOM   1909  N   ALA A 194      11.292  25.045  16.270  0.00  0.00    -0.346 N 
ATOM   1910  CA  ALA A 194      10.485  24.526  15.163  0.00  0.00     0.172 C 
ATOM   1911  C   ALA A 194       9.199  25.322  14.988  0.00  0.00     0.240 C 
ATOM   1912  O   ALA A 194       8.798  25.626  13.843  0.00  0.00    -0.271 OA
ATOM   1913  CB  ALA A 194      10.190  23.039  15.385  0.00  0.00     0.042 C 
ATOM   1914  H   ALA A 194      11.538  24.513  17.104  0.00  0.00     0.163 HD
ATOM   1915  N   LYS A 195       8.533  25.670  16.090  0.00  0.00    -0.346 N 
ATOM   1916  CA  LYS A 195       7.275  26.415  16.020  0.00  0.00     0.176 C 
ATOM   1917  C   LYS A 195       7.483  27.810  15.458  0.00  0.00     0.241 C 
ATOM   1918  O   LYS A 195       6.743  28.253  14.555  0.00  0.00    -0.271 OA
ATOM   1919  CB  LYS A 195       6.634  26.481  17.403  0.00  0.00     0.035 C 
ATOM   1920  CG  LYS A 195       5.320  27.212  17.346  0.00  0.00     0.004 C 
ATOM   1921  CD  LYS A 195       4.393  26.855  18.488  0.00  0.00     0.027 C 
ATOM   1922  CE  LYS A 195       2.943  27.116  18.083  0.00  0.00     0.229 C 
ATOM   1923  NZ  LYS A 195       2.761  28.478  17.506  0.00  0.00    -0.079 N 
ATOM   1924  HZ1 LYS A 195       2.606  29.132  18.245  0.00  0.00     0.274 HD
ATOM   1925  HZ3 LYS A 195       3.582  28.734  16.998  0.00  0.00     0.274 HD
ATOM   1926  HZ2 LYS A 195       1.974  28.474  16.891  0.00  0.00     0.274 HD
ATOM   1927  H   LYS A 195       8.974  25.374  16.979  0.00  0.00     0.163 HD
ATOM   1928  N   THR A 196       8.442  28.553  15.987  0.00  0.00    -0.344 N 
ATOM   1929  CA  THR A 196       8.662  29.896  15.480  0.00  0.00     0.205 C 
ATOM   1930  C   THR A 196       9.101  29.901  14.031  0.00  0.00     0.243 C 
ATOM   1931  O   THR A 196       8.647  30.753  13.251  0.00  0.00    -0.271 OA
ATOM   1932  CB  THR A 196       9.616  30.676  16.368  0.00  0.00     0.146 C 
ATOM   1933  OG1 THR A 196      10.907  30.084  16.436  0.00  0.00    -0.393 OA
ATOM   1934  CG2 THR A 196       9.038  30.814  17.738  0.00  0.00     0.042 C 
ATOM   1935  HG1 THR A 196      10.866  29.241  15.841  0.00  0.00     0.210 HD
ATOM   1936  H   THR A 196       8.982  28.120  16.741  0.00  0.00     0.163 HD
ATOM   1937  N   THR A 197       9.944  28.953  13.648  0.00  0.00    -0.344 N 
ATOM   1938  CA  THR A 197      10.349  28.872  12.251  0.00  0.00     0.205 C 
ATOM   1939  C   THR A 197       9.147  28.618  11.355  0.00  0.00     0.243 C 
ATOM   1940  O   THR A 197       8.990  29.264  10.294  0.00  0.00    -0.271 OA
ATOM   1941  CB  THR A 197      11.373  27.748  12.093  0.00  0.00     0.146 C 
ATOM   1942  OG1 THR A 197      12.504  27.987  12.931  0.00  0.00    -0.393 OA
ATOM   1943  CG2 THR A 197      11.843  27.681  10.654  0.00  0.00     0.042 C 
ATOM   1944  HG1 THR A 197      12.341  28.861  13.431  0.00  0.00     0.210 HD
ATOM   1945  H   THR A 197      10.268  28.316  14.383  0.00  0.00     0.163 HD
ATOM   1946  N   PHE A 198       8.301  27.667  11.758  0.00  0.00    -0.346 N 
ATOM   1947  CA  PHE A 198       7.136  27.325  10.947  0.00  0.00     0.180 C 
ATOM   1948  C   PHE A 198       6.222  28.535  10.812  0.00  0.00     0.241 C 
ATOM   1949  O   PHE A 198       5.759  28.875   9.706  0.00  0.00    -0.271 OA
ATOM   1950  CB  PHE A 198       6.404  26.158  11.599  0.00  0.00     0.073 C 
ATOM   1951  CG  PHE A 198       5.166  25.744  10.852  0.00  0.00    -0.056 A 
ATOM   1952  CD1 PHE A 198       3.962  26.443  10.966  0.00  0.00     0.007 A 
ATOM   1953  CD2 PHE A 198       5.217  24.655  10.003  0.00  0.00     0.007 A 
ATOM   1954  CE1 PHE A 198       2.840  26.037  10.180  0.00  0.00     0.001 A 
ATOM   1955  CE2 PHE A 198       4.099  24.230   9.272  0.00  0.00     0.001 A 
ATOM   1956  CZ  PHE A 198       2.920  24.947   9.363  0.00  0.00     0.000 A 
ATOM   1957  H   PHE A 198       8.535  27.218  12.652  0.00  0.00     0.163 HD
ATOM   1958  N   ASP A 199       5.958  29.214  11.930  0.00  0.00    -0.345 N 
ATOM   1959  CA  ASP A 199       5.007  30.312  11.908  0.00  0.00     0.186 C 
ATOM   1960  C   ASP A 199       5.528  31.493  11.094  0.00  0.00     0.241 C 
ATOM   1961  O   ASP A 199       4.757  32.156  10.379  0.00  0.00    -0.271 OA
ATOM   1962  CB  ASP A 199       4.683  30.747  13.342  0.00  0.00     0.147 C 
ATOM   1963  CG  ASP A 199       3.891  29.691  14.139  0.00  0.00     0.175 C 
ATOM   1964  OD1 ASP A 199       3.314  28.730  13.569  0.00  0.00    -0.648 OA
ATOM   1965  OD2 ASP A 199       3.870  29.805  15.381  0.00  0.00    -0.648 OA
ATOM   1966  H   ASP A 199       6.467  28.901  12.766  0.00  0.00     0.163 HD
ATOM   1967  N   GLU A 200       6.818  31.776  11.178  0.00  0.00    -0.346 N 
ATOM   1968  CA  GLU A 200       7.378  32.904  10.442  0.00  0.00     0.177 C 
ATOM   1969  C   GLU A 200       7.473  32.613   8.949  0.00  0.00     0.241 C 
ATOM   1970  O   GLU A 200       7.408  33.529   8.110  0.00  0.00    -0.271 OA
ATOM   1971  CB  GLU A 200       8.717  33.287  11.062  0.00  0.00     0.045 C 
ATOM   1972  CG  GLU A 200       8.449  33.953  12.396  0.00  0.00     0.116 C 
ATOM   1973  CD  GLU A 200       9.597  33.983  13.341  0.00  0.00     0.172 C 
ATOM   1974  OE1 GLU A 200      10.754  33.980  12.884  0.00  0.00    -0.648 OA
ATOM   1975  OE2 GLU A 200       9.328  34.070  14.560  0.00  0.00    -0.648 OA
ATOM   1976  H   GLU A 200       7.372  31.154  11.785  0.00  0.00     0.163 HD
ATOM   1977  N   ALA A 201       7.627  31.338   8.598  0.00  0.00    -0.346 N 
ATOM   1978  CA  ALA A 201       7.551  30.940   7.201  0.00  0.00     0.172 C 
ATOM   1979  C   ALA A 201       6.121  31.052   6.674  0.00  0.00     0.240 C 
ATOM   1980  O   ALA A 201       5.895  31.578   5.568  0.00  0.00    -0.271 OA
ATOM   1981  CB  ALA A 201       8.106  29.517   7.041  0.00  0.00     0.042 C 
ATOM   1982  H   ALA A 201       7.798  30.685   9.377  0.00  0.00     0.163 HD
ATOM   1983  N   MET A 202       5.151  30.552   7.445  0.00  0.00    -0.346 N 
ATOM   1984  CA  MET A 202       3.741  30.643   7.073  0.00  0.00     0.177 C 
ATOM   1985  C   MET A 202       3.377  32.049   6.637  0.00  0.00     0.241 C 
ATOM   1986  O   MET A 202       2.709  32.249   5.614  0.00  0.00    -0.271 OA
ATOM   1987  CB  MET A 202       2.884  30.201   8.266  0.00  0.00     0.045 C 
ATOM   1988  CG  MET A 202       1.380  30.513   8.182  0.00  0.00     0.076 C 
ATOM   1989  SD  MET A 202       0.397  29.035   8.509  0.00  0.00    -0.173 SA
ATOM   1990  CE  MET A 202       1.386  28.066   7.365  0.00  0.00     0.089 C 
ATOM   1991  H   MET A 202       5.484  30.100   8.320  0.00  0.00     0.163 HD
ATOM   1992  N   ALA A 203       3.808  33.030   7.419  0.00  0.00    -0.346 N 
ATOM   1993  CA  ALA A 203       3.464  34.423   7.201  0.00  0.00     0.172 C 
ATOM   1994  C   ALA A 203       4.124  35.025   5.968  0.00  0.00     0.240 C 
ATOM   1995  O   ALA A 203       3.703  36.103   5.535  0.00  0.00    -0.271 OA
ATOM   1996  CB  ALA A 203       3.835  35.223   8.462  0.00  0.00     0.042 C 
ATOM   1997  H   ALA A 203       4.420  32.710   8.209  0.00  0.00     0.163 HD
ATOM   1998  N   ASP A 204       5.150  34.384   5.410  0.00  0.00    -0.346 N 
ATOM   1999  CA  ASP A 204       5.866  34.882   4.249  0.00  0.00     0.186 C 
ATOM   2000  C   ASP A 204       5.509  34.130   2.978  0.00  0.00     0.241 C 
ATOM   2001  O   ASP A 204       5.985  34.518   1.894  0.00  0.00    -0.271 OA
ATOM   2002  CB  ASP A 204       7.384  34.761   4.571  0.00  0.00     0.147 C 
ATOM   2003  CG  ASP A 204       8.309  35.389   3.510  0.00  0.00     0.175 C 
ATOM   2004  OD1 ASP A 204       8.155  36.598   3.242  0.00  0.00    -0.648 OA
ATOM   2005  OD2 ASP A 204       9.245  34.701   2.999  0.00  0.00    -0.648 OA
ATOM   2006  H   ASP A 204       5.396  33.481   5.888  0.00  0.00     0.163 HD
ATOM   2007  N   LEU A 205       4.710  33.075   3.069  0.00  0.00    -0.346 N 
ATOM   2008  CA  LEU A 205       4.382  32.294   1.871  0.00  0.00     0.177 C 
ATOM   2009  C   LEU A 205       3.712  33.140   0.804  0.00  0.00     0.241 C 
ATOM   2010  O   LEU A 205       3.831  32.828  -0.389  0.00  0.00    -0.271 OA
ATOM   2011  CB  LEU A 205       3.479  31.124   2.233  0.00  0.00     0.038 C 
ATOM   2012  CG  LEU A 205       4.125  29.974   3.018  0.00  0.00    -0.020 C 
ATOM   2013  CD1 LEU A 205       3.072  29.008   3.495  0.00  0.00     0.009 C 
ATOM   2014  CD2 LEU A 205       5.210  29.282   2.212  0.00  0.00     0.009 C 
ATOM   2015  H   LEU A 205       4.355  32.860   4.008  0.00  0.00     0.163 HD
ATOM   2016  N   HIS A 206       2.982  34.188   1.209  0.00  0.00    -0.346 N 
ATOM   2017  CA  HIS A 206       2.204  34.987   0.264  0.00  0.00     0.182 C 
ATOM   2018  C   HIS A 206       3.081  35.674  -0.749  0.00  0.00     0.241 C 
ATOM   2019  O   HIS A 206       2.575  36.122  -1.791  0.00  0.00    -0.271 OA
ATOM   2020  CB  HIS A 206       1.369  36.028   1.027  0.00  0.00     0.093 C 
ATOM   2021  CG  HIS A 206       2.148  37.188   1.543  0.00  0.00     0.030 A 
ATOM   2022  ND1 HIS A 206       2.752  37.240   2.787  0.00  0.00    -0.353 N 
ATOM   2023  CD2 HIS A 206       2.406  38.378   0.948  0.00  0.00     0.143 A 
ATOM   2024  CE1 HIS A 206       3.340  38.424   2.928  0.00  0.00     0.207 A 
ATOM   2025  NE2 HIS A 206       3.143  39.124   1.830  0.00  0.00    -0.254 NA
ATOM   2026  HD1 HIS A 206       2.747  36.511   3.462  0.00  0.00     0.166 HD
ATOM   2027  H   HIS A 206       3.019  34.375   2.226  0.00  0.00     0.163 HD
ATOM   2028  N   THR A 207       4.375  35.787  -0.490  0.00  0.00    -0.344 N 
ATOM   2029  CA  THR A 207       5.299  36.479  -1.377  0.00  0.00     0.205 C 
ATOM   2030  C   THR A 207       5.843  35.597  -2.471  0.00  0.00     0.243 C 
ATOM   2031  O   THR A 207       6.536  36.115  -3.375  0.00  0.00    -0.271 OA
ATOM   2032  CB  THR A 207       6.520  36.987  -0.598  0.00  0.00     0.146 C 
ATOM   2033  OG1 THR A 207       7.316  35.877  -0.145  0.00  0.00    -0.393 OA
ATOM   2034  CG2 THR A 207       6.127  37.870   0.567  0.00  0.00     0.042 C 
ATOM   2035  HG1 THR A 207       6.857  35.024  -0.463  0.00  0.00     0.210 HD
ATOM   2036  H   THR A 207       4.677  35.337   0.406  0.00  0.00     0.163 HD
ATOM   2037  N   LEU A 208       5.541  34.326  -2.459  0.00  0.00    -0.346 N 
ATOM   2038  CA  LEU A 208       6.243  33.355  -3.272  0.00  0.00     0.177 C 
ATOM   2039  C   LEU A 208       5.469  32.939  -4.513  0.00  0.00     0.241 C 
ATOM   2040  O   LEU A 208       4.224  32.932  -4.544  0.00  0.00    -0.271 OA
ATOM   2041  CB  LEU A 208       6.463  32.095  -2.470  0.00  0.00     0.038 C 
ATOM   2042  CG  LEU A 208       7.282  32.215  -1.171  0.00  0.00    -0.020 C 
ATOM   2043  CD1 LEU A 208       7.461  30.862  -0.537  0.00  0.00     0.009 C 
ATOM   2044  CD2 LEU A 208       8.633  32.871  -1.475  0.00  0.00     0.009 C 
ATOM   2045  H   LEU A 208       4.754  34.066  -1.817  0.00  0.00     0.163 HD
ATOM   2046  N   SER A 209       6.224  32.527  -5.533  0.00  0.00    -0.344 N 
ATOM   2047  CA  SER A 209       5.656  31.864  -6.694  0.00  0.00     0.200 C 
ATOM   2048  C   SER A 209       5.160  30.478  -6.304  0.00  0.00     0.243 C 
ATOM   2049  O   SER A 209       5.475  29.936  -5.226  0.00  0.00    -0.271 OA
ATOM   2050  CB  SER A 209       6.725  31.671  -7.773  0.00  0.00     0.199 C 
ATOM   2051  OG  SER A 209       7.685  30.717  -7.301  0.00  0.00    -0.398 OA
ATOM   2052  H   SER A 209       7.241  32.722  -5.421  0.00  0.00     0.163 HD
ATOM   2053  HG  SER A 209       7.461  30.392  -6.403  0.00  0.00     0.209 HD
ATOM   2054  N   GLU A 210       4.426  29.846  -7.221  0.00  0.00    -0.346 N 
ATOM   2055  CA  GLU A 210       3.932  28.504  -6.962  0.00  0.00     0.177 C 
ATOM   2056  C   GLU A 210       5.079  27.526  -6.724  0.00  0.00     0.241 C 
ATOM   2057  O   GLU A 210       4.994  26.660  -5.841  0.00  0.00    -0.271 OA
ATOM   2058  CB  GLU A 210       3.049  28.039  -8.128  0.00  0.00     0.045 C 
ATOM   2059  CG  GLU A 210       2.593  26.580  -8.015  0.00  0.00     0.116 C 
ATOM   2060  CD  GLU A 210       1.502  26.233  -9.010  0.00  0.00     0.172 C 
ATOM   2061  OE1 GLU A 210       0.999  27.155  -9.691  0.00  0.00    -0.648 OA
ATOM   2062  OE2 GLU A 210       1.151  25.038  -9.109  0.00  0.00    -0.648 OA
ATOM   2063  H   GLU A 210       4.252  30.373  -8.086  0.00  0.00     0.163 HD
ATOM   2064  N   ASP A 211       6.160  27.633  -7.511  0.00  0.00    -0.346 N 
ATOM   2065  CA  ASP A 211       7.250  26.691  -7.339  0.00  0.00     0.186 C 
ATOM   2066  C   ASP A 211       7.991  26.929  -6.024  0.00  0.00     0.241 C 
ATOM   2067  O   ASP A 211       8.395  25.960  -5.372  0.00  0.00    -0.271 OA
ATOM   2068  CB  ASP A 211       8.197  26.731  -8.544  0.00  0.00     0.147 C 
ATOM   2069  CG  ASP A 211       7.604  26.068  -9.783  0.00  0.00     0.175 C 
ATOM   2070  OD1 ASP A 211       6.517  25.441  -9.707  0.00  0.00    -0.648 OA
ATOM   2071  OD2 ASP A 211       8.243  26.184 -10.849  0.00  0.00    -0.648 OA
ATOM   2072  H   ASP A 211       6.138  28.390  -8.193  0.00  0.00     0.163 HD
ATOM   2073  N   SER A 212       8.248  28.192  -5.671  0.00  0.00    -0.344 N 
ATOM   2074  CA  SER A 212       8.906  28.456  -4.385  0.00  0.00     0.200 C 
ATOM   2075  C   SER A 212       8.034  27.997  -3.215  0.00  0.00     0.243 C 
ATOM   2076  O   SER A 212       8.532  27.470  -2.207  0.00  0.00    -0.271 OA
ATOM   2077  CB  SER A 212       9.195  29.947  -4.253  0.00  0.00     0.199 C 
ATOM   2078  OG  SER A 212      10.148  30.396  -5.223  0.00  0.00    -0.398 OA
ATOM   2079  H   SER A 212       7.964  28.911  -6.334  0.00  0.00     0.163 HD
ATOM   2080  HG  SER A 212      10.422  29.619  -5.788  0.00  0.00     0.209 HD
ATOM   2081  N   TYR A 213       6.719  28.232  -3.330  0.00  0.00    -0.346 N 
ATOM   2082  CA  TYR A 213       5.781  27.779  -2.311  0.00  0.00     0.180 C 
ATOM   2083  C   TYR A 213       5.887  26.276  -2.107  0.00  0.00     0.241 C 
ATOM   2084  O   TYR A 213       5.877  25.790  -0.960  0.00  0.00    -0.271 OA
ATOM   2085  CB  TYR A 213       4.366  28.202  -2.729  0.00  0.00     0.073 C 
ATOM   2086  CG  TYR A 213       3.216  27.952  -1.750  0.00  0.00    -0.056 A 
ATOM   2087  CD1 TYR A 213       2.828  28.920  -0.827  0.00  0.00     0.010 A 
ATOM   2088  CD2 TYR A 213       2.490  26.768  -1.796  0.00  0.00     0.010 A 
ATOM   2089  CE1 TYR A 213       1.730  28.678   0.046  0.00  0.00     0.037 A 
ATOM   2090  CE2 TYR A 213       1.410  26.530  -0.935  0.00  0.00     0.037 A 
ATOM   2091  CZ  TYR A 213       1.055  27.475  -0.017  0.00  0.00     0.065 A 
ATOM   2092  OH  TYR A 213      -0.028  27.240   0.819  0.00  0.00    -0.361 OA
ATOM   2093  HH  TYR A 213      -0.370  26.310   0.639  0.00  0.00     0.217 HD
ATOM   2094  H   TYR A 213       6.444  28.748  -4.182  0.00  0.00     0.163 HD
ATOM   2095  N   LYS A 214       5.961  25.509  -3.193  0.00  0.00    -0.346 N 
ATOM   2096  CA  LYS A 214       6.138  24.070  -3.052  0.00  0.00     0.176 C 
ATOM   2097  C   LYS A 214       7.415  23.733  -2.284  0.00  0.00     0.241 C 
ATOM   2098  O   LYS A 214       7.404  22.881  -1.391  0.00  0.00    -0.271 OA
ATOM   2099  CB  LYS A 214       6.144  23.425  -4.434  0.00  0.00     0.035 C 
ATOM   2100  CG  LYS A 214       6.330  21.917  -4.399  0.00  0.00     0.004 C 
ATOM   2101  CD  LYS A 214       6.360  21.334  -5.801  0.00  0.00     0.027 C 
ATOM   2102  CE  LYS A 214       4.963  20.973  -6.281  0.00  0.00     0.229 C 
ATOM   2103  NZ  LYS A 214       4.424  19.788  -5.548  0.00  0.00    -0.079 N 
ATOM   2104  HZ1 LYS A 214       4.419  18.998  -6.159  0.00  0.00     0.274 HD
ATOM   2105  HZ3 LYS A 214       5.004  19.599  -4.757  0.00  0.00     0.274 HD
ATOM   2106  HZ2 LYS A 214       3.493  19.985  -5.244  0.00  0.00     0.274 HD
ATOM   2107  H   LYS A 214       5.886  26.000  -4.090  0.00  0.00     0.163 HD
ATOM   2108  N   ASP A 215       8.514  24.401  -2.626  0.00  0.00    -0.346 N 
ATOM   2109  CA  ASP A 215       9.797  24.122  -1.977  0.00  0.00     0.186 C 
ATOM   2110  C   ASP A 215       9.733  24.437  -0.489  0.00  0.00     0.241 C 
ATOM   2111  O   ASP A 215      10.240  23.684   0.351  0.00  0.00    -0.271 OA
ATOM   2112  CB  ASP A 215      10.899  24.981  -2.602  0.00  0.00     0.147 C 
ATOM   2113  CG  ASP A 215      11.220  24.639  -4.031  0.00  0.00     0.175 C 
ATOM   2114  OD1 ASP A 215      10.975  23.495  -4.452  0.00  0.00    -0.648 OA
ATOM   2115  OD2 ASP A 215      11.761  25.549  -4.697  0.00  0.00    -0.648 OA
ATOM   2116  H   ASP A 215       8.388  25.110  -3.365  0.00  0.00     0.163 HD
ATOM   2117  N   SER A 216       9.143  25.571  -0.141  0.00  0.00    -0.344 N 
ATOM   2118  CA  SER A 216       9.129  25.969   1.257  0.00  0.00     0.200 C 
ATOM   2119  C   SER A 216       8.173  25.130   2.078  0.00  0.00     0.243 C 
ATOM   2120  O   SER A 216       8.491  24.717   3.194  0.00  0.00    -0.271 OA
ATOM   2121  CB  SER A 216       8.728  27.433   1.355  0.00  0.00     0.199 C 
ATOM   2122  OG  SER A 216       9.686  28.249   0.711  0.00  0.00    -0.398 OA
ATOM   2123  H   SER A 216       8.722  26.111  -0.903  0.00  0.00     0.163 HD
ATOM   2124  HG  SER A 216      10.419  27.703   0.329  0.00  0.00     0.209 HD
ATOM   2125  N   THR A 217       6.971  24.868   1.548  0.00  0.00    -0.344 N 
ATOM   2126  CA  THR A 217       5.999  24.092   2.296  0.00  0.00     0.205 C 
ATOM   2127  C   THR A 217       6.469  22.664   2.527  0.00  0.00     0.243 C 
ATOM   2128  O   THR A 217       6.092  22.070   3.536  0.00  0.00    -0.271 OA
ATOM   2129  CB  THR A 217       4.599  24.144   1.661  0.00  0.00     0.146 C 
ATOM   2130  OG1 THR A 217       4.637  23.659   0.317  0.00  0.00    -0.393 OA
ATOM   2131  CG2 THR A 217       3.990  25.532   1.705  0.00  0.00     0.042 C 
ATOM   2132  HG1 THR A 217       5.605  23.396   0.115  0.00  0.00     0.210 HD
ATOM   2133  H   THR A 217       6.814  25.251   0.608  0.00  0.00     0.163 HD
ATOM   2134  N   LEU A 218       7.289  22.112   1.627  0.00  0.00    -0.346 N 
ATOM   2135  CA  LEU A 218       7.845  20.782   1.845  0.00  0.00     0.177 C 
ATOM   2136  C   LEU A 218       8.626  20.729   3.151  0.00  0.00     0.241 C 
ATOM   2137  O   LEU A 218       8.449  19.822   3.954  0.00  0.00    -0.271 OA
ATOM   2138  CB  LEU A 218       8.753  20.437   0.673  0.00  0.00     0.038 C 
ATOM   2139  CG  LEU A 218       9.328  19.020   0.627  0.00  0.00    -0.020 C 
ATOM   2140  CD1 LEU A 218       8.286  17.994   0.201  0.00  0.00     0.009 C 
ATOM   2141  CD2 LEU A 218      10.515  18.897  -0.320  0.00  0.00     0.009 C 
ATOM   2142  H   LEU A 218       7.483  22.692   0.798  0.00  0.00     0.163 HD
ATOM   2143  N   ILE A 219       9.501  21.693   3.373  0.00  0.00    -0.346 N 
ATOM   2144  CA  ILE A 219      10.299  21.683   4.599  0.00  0.00     0.180 C 
ATOM   2145  C   ILE A 219       9.453  22.083   5.792  0.00  0.00     0.241 C 
ATOM   2146  O   ILE A 219       9.648  21.578   6.899  0.00  0.00    -0.271 OA
ATOM   2147  CB  ILE A 219      11.551  22.557   4.454  0.00  0.00     0.013 C 
ATOM   2148  CG1 ILE A 219      12.305  22.353   3.116  0.00  0.00     0.002 C 
ATOM   2149  CG2 ILE A 219      12.454  22.388   5.675  0.00  0.00     0.012 C 
ATOM   2150  CD1 ILE A 219      12.687  20.915   2.822  0.00  0.00     0.005 C 
ATOM   2151  H   ILE A 219       9.571  22.416   2.648  0.00  0.00     0.163 HD
ATOM   2152  N   MET A 220       8.504  23.026   5.603  0.00  0.00    -0.346 N 
ATOM   2153  CA  MET A 220       7.589  23.348   6.705  0.00  0.00     0.177 C 
ATOM   2154  C   MET A 220       6.857  22.111   7.210  0.00  0.00     0.241 C 
ATOM   2155  O   MET A 220       6.611  21.965   8.410  0.00  0.00    -0.271 OA
ATOM   2156  CB  MET A 220       6.600  24.418   6.280  0.00  0.00     0.045 C 
ATOM   2157  CG  MET A 220       7.218  25.774   6.007  0.00  0.00     0.076 C 
ATOM   2158  SD  MET A 220       6.023  26.919   5.278  0.00  0.00    -0.173 SA
ATOM   2159  CE  MET A 220       4.862  27.047   6.639  0.00  0.00     0.089 C 
ATOM   2160  H   MET A 220       8.488  23.460   4.685  0.00  0.00     0.163 HD
ATOM   2161  N   GLN A 221       6.480  21.212   6.312  0.00  0.00    -0.346 N 
ATOM   2162  CA  GLN A 221       5.776  20.019   6.767  0.00  0.00     0.177 C 
ATOM   2163  C   GLN A 221       6.663  19.135   7.638  0.00  0.00     0.241 C 
ATOM   2164  O   GLN A 221       6.159  18.467   8.547  0.00  0.00    -0.271 OA
ATOM   2165  CB  GLN A 221       5.229  19.232   5.567  0.00  0.00     0.044 C 
ATOM   2166  CG  GLN A 221       4.436  17.985   5.962  0.00  0.00     0.105 C 
ATOM   2167  CD  GLN A 221       3.199  18.331   6.759  0.00  0.00     0.215 C 
ATOM   2168  OE1 GLN A 221       2.400  19.170   6.335  0.00  0.00    -0.274 OA
ATOM   2169  NE2 GLN A 221       3.016  17.683   7.910  0.00  0.00    -0.370 N 
ATOM   2170  H   GLN A 221       6.711  21.416   5.341  0.00  0.00     0.163 HD
ATOM   2171 2HE2 GLN A 221       3.713  16.985   8.174  0.00  0.00     0.159 HD
ATOM   2172 1HE2 GLN A 221       2.214  17.877   8.499  0.00  0.00     0.159 HD
ATOM   2173  N   LEU A 222       7.969  19.091   7.349  0.00  0.00    -0.346 N 
ATOM   2174  CA  LEU A 222       8.906  18.367   8.212  0.00  0.00     0.177 C 
ATOM   2175  C   LEU A 222       8.961  18.978   9.609  0.00  0.00     0.241 C 
ATOM   2176  O   LEU A 222       9.030  18.252  10.602  0.00  0.00    -0.271 OA
ATOM   2177  CB  LEU A 222      10.288  18.326   7.580  0.00  0.00     0.038 C 
ATOM   2178  CG  LEU A 222      10.342  17.640   6.194  0.00  0.00    -0.020 C 
ATOM   2179  CD1 LEU A 222      11.733  17.757   5.675  0.00  0.00     0.009 C 
ATOM   2180  CD2 LEU A 222       9.852  16.186   6.191  0.00  0.00     0.009 C 
ATOM   2181  H   LEU A 222       8.246  19.595   6.494  0.00  0.00     0.163 HD
ATOM   2182  N   LEU A 223       8.962  20.326   9.702  0.00  0.00    -0.346 N 
ATOM   2183  CA  LEU A 223       8.923  20.964  11.006  0.00  0.00     0.177 C 
ATOM   2184  C   LEU A 223       7.660  20.564  11.744  0.00  0.00     0.241 C 
ATOM   2185  O   LEU A 223       7.694  20.247  12.935  0.00  0.00    -0.271 OA
ATOM   2186  CB  LEU A 223       8.970  22.496  10.856  0.00  0.00     0.038 C 
ATOM   2187  CG  LEU A 223      10.305  23.062  10.347  0.00  0.00    -0.020 C 
ATOM   2188  CD1 LEU A 223      10.100  24.489   9.814  0.00  0.00     0.009 C 
ATOM   2189  CD2 LEU A 223      11.336  23.094  11.454  0.00  0.00     0.009 C 
ATOM   2190  H   LEU A 223       8.992  20.821   8.805  0.00  0.00     0.163 HD
ATOM   2191  N   ARG A 224       6.530  20.574  11.029  0.00  0.00    -0.346 N 
ATOM   2192  CA  ARG A 224       5.261  20.173  11.637  0.00  0.00     0.176 C 
ATOM   2193  C   ARG A 224       5.296  18.707  12.076  0.00  0.00     0.241 C 
ATOM   2194  O   ARG A 224       4.785  18.372  13.140  0.00  0.00    -0.271 OA
ATOM   2195  CB  ARG A 224       4.116  20.411  10.641  0.00  0.00     0.036 C 
ATOM   2196  CG  ARG A 224       2.771  19.818  11.085  0.00  0.00     0.023 C 
ATOM   2197  CD  ARG A 224       2.259  20.482  12.343  0.00  0.00     0.138 C 
ATOM   2198  NE  ARG A 224       2.339  21.938  12.239  0.00  0.00    -0.227 N 
ATOM   2199  CZ  ARG A 224       2.341  22.765  13.278  0.00  0.00     0.665 C 
ATOM   2200  NH1 ARG A 224       2.253  22.289  14.518  0.00  0.00    -0.235 N 
ATOM   2201  NH2 ARG A 224       2.422  24.073  13.079  0.00  0.00    -0.235 N 
ATOM   2202  HE  ARG A 224       2.396  22.340  11.317  0.00  0.00     0.177 HD
ATOM   2203 2HH2 ARG A 224       2.406  24.703  13.853  0.00  0.00     0.174 HD
ATOM   2204 1HH2 ARG A 224       2.502  24.435  12.147  0.00  0.00     0.174 HD
ATOM   2205  H   ARG A 224       6.631  20.877  10.051  0.00  0.00     0.163 HD
ATOM   2206 2HH1 ARG A 224       2.237  22.930  15.294  0.00  0.00     0.174 HD
ATOM   2207 1HH1 ARG A 224       2.205  21.308  14.678  0.00  0.00     0.174 HD
ATOM   2208  N   ASP A 225       5.885  17.834  11.272  0.00  0.00    -0.346 N 
ATOM   2209  CA  ASP A 225       5.964  16.422  11.630  0.00  0.00     0.186 C 
ATOM   2210  C   ASP A 225       6.736  16.259  12.926  0.00  0.00     0.241 C 
ATOM   2211  O   ASP A 225       6.338  15.496  13.808  0.00  0.00    -0.271 OA
ATOM   2212  CB  ASP A 225       6.693  15.649  10.527  0.00  0.00     0.147 C 
ATOM   2213  CG  ASP A 225       5.892  15.507   9.234  0.00  0.00     0.175 C 
ATOM   2214  OD1 ASP A 225       4.652  15.694   9.249  0.00  0.00    -0.648 OA
ATOM   2215  OD2 ASP A 225       6.539  15.188   8.226  0.00  0.00    -0.648 OA
ATOM   2216  H   ASP A 225       6.271  18.227  10.398  0.00  0.00     0.163 HD
ATOM   2217  N   ASN A 226       7.863  16.968  13.055  0.00  0.00    -0.346 N 
ATOM   2218  CA  ASN A 226       8.614  16.878  14.308  0.00  0.00     0.185 C 
ATOM   2219  C   ASN A 226       7.824  17.448  15.479  0.00  0.00     0.241 C 
ATOM   2220  O   ASN A 226       7.826  16.866  16.570  0.00  0.00    -0.271 OA
ATOM   2221  CB  ASN A 226       9.972  17.554  14.178  0.00  0.00     0.137 C 
ATOM   2222  CG  ASN A 226      10.927  16.747  13.319  0.00  0.00     0.217 C 
ATOM   2223  OD1 ASN A 226      10.625  15.615  12.919  0.00  0.00    -0.274 OA
ATOM   2224  ND2 ASN A 226      12.091  17.310  13.043  0.00  0.00    -0.370 N 
ATOM   2225 2HD2 ASN A 226      12.763  16.831  12.476  0.00  0.00     0.159 HD
ATOM   2226 1HD2 ASN A 226      12.307  18.222  13.402  0.00  0.00     0.159 HD
ATOM   2227  H   ASN A 226       8.130  17.536  12.256  0.00  0.00     0.163 HD
ATOM   2228  N   LEU A 227       7.149  18.576  15.283  0.00  0.00    -0.346 N 
ATOM   2229  CA  LEU A 227       6.325  19.107  16.369  0.00  0.00     0.177 C 
ATOM   2230  C   LEU A 227       5.278  18.105  16.791  0.00  0.00     0.241 C 
ATOM   2231  O   LEU A 227       4.991  17.958  17.981  0.00  0.00    -0.271 OA
ATOM   2232  CB  LEU A 227       5.669  20.412  15.933  0.00  0.00     0.038 C 
ATOM   2233  CG  LEU A 227       6.649  21.581  15.948  0.00  0.00    -0.020 C 
ATOM   2234  CD1 LEU A 227       6.078  22.755  15.173  0.00  0.00     0.009 C 
ATOM   2235  CD2 LEU A 227       7.011  21.986  17.358  0.00  0.00     0.009 C 
ATOM   2236  H   LEU A 227       7.250  19.010  14.367  0.00  0.00     0.163 HD
ATOM   2237  N   THR A 228       4.673  17.419  15.835  0.00  0.00    -0.344 N 
ATOM   2238  CA  THR A 228       3.665  16.420  16.194  0.00  0.00     0.205 C 
ATOM   2239  C   THR A 228       4.285  15.254  16.957  0.00  0.00     0.243 C 
ATOM   2240  O   THR A 228       3.687  14.728  17.907  0.00  0.00    -0.271 OA
ATOM   2241  CB  THR A 228       2.987  15.941  14.915  0.00  0.00     0.146 C 
ATOM   2242  OG1 THR A 228       2.263  17.033  14.337  0.00  0.00    -0.393 OA
ATOM   2243  CG2 THR A 228       2.038  14.751  15.214  0.00  0.00     0.042 C 
ATOM   2244  HG1 THR A 228       2.382  17.849  14.922  0.00  0.00     0.210 HD
ATOM   2245  H   THR A 228       4.954  17.634  14.875  0.00  0.00     0.163 HD
ATOM   2246  N   LEU A 229       5.489  14.839  16.574  0.00  0.00    -0.346 N 
ATOM   2247  CA  LEU A 229       6.190  13.790  17.299  0.00  0.00     0.177 C 
ATOM   2248  C   LEU A 229       6.496  14.203  18.731  0.00  0.00     0.241 C 
ATOM   2249  O   LEU A 229       6.486  13.361  19.637  0.00  0.00    -0.271 OA
ATOM   2250  CB  LEU A 229       7.512  13.520  16.588  0.00  0.00     0.038 C 
ATOM   2251  CG  LEU A 229       8.408  12.375  17.009  0.00  0.00    -0.020 C 
ATOM   2252  CD1 LEU A 229       7.651  11.061  16.883  0.00  0.00     0.009 C 
ATOM   2253  CD2 LEU A 229       9.623  12.383  16.094  0.00  0.00     0.009 C 
ATOM   2254  H   LEU A 229       5.871  15.316  15.738  0.00  0.00     0.163 HD
ATOM   2255  N   TRP A 230       6.777  15.481  18.964  0.00  0.00    -0.346 N 
ATOM   2256  CA  TRP A 230       7.317  15.935  20.236  0.00  0.00     0.181 C 
ATOM   2257  C   TRP A 230       6.265  16.479  21.193  0.00  0.00     0.241 C 
ATOM   2258  O   TRP A 230       6.601  16.853  22.324  0.00  0.00    -0.271 OA
ATOM   2259  CB  TRP A 230       8.337  17.038  19.970  0.00  0.00     0.075 C 
ATOM   2260  CG  TRP A 230       9.557  16.565  19.254  0.00  0.00    -0.028 A 
ATOM   2261  CD1 TRP A 230      10.013  15.299  19.187  0.00  0.00     0.096 A 
ATOM   2262  CD2 TRP A 230      10.469  17.366  18.500  0.00  0.00    -0.002 A 
ATOM   2263  NE1 TRP A 230      11.181  15.248  18.448  0.00  0.00    -0.365 N 
ATOM   2264  CE2 TRP A 230      11.477  16.516  18.019  0.00  0.00     0.042 A 
ATOM   2265  CE3 TRP A 230      10.522  18.721  18.192  0.00  0.00     0.014 A 
ATOM   2266  CZ2 TRP A 230      12.556  16.989  17.278  0.00  0.00     0.030 A 
ATOM   2267  CZ3 TRP A 230      11.604  19.203  17.436  0.00  0.00     0.001 A 
ATOM   2268  CH2 TRP A 230      12.586  18.325  16.991  0.00  0.00     0.002 A 
ATOM   2269  HE1 TRP A 230      11.713  14.430  18.261  0.00  0.00     0.165 HD
ATOM   2270  H   TRP A 230       6.579  16.120  18.165  0.00  0.00     0.163 HD
ATOM   2271  N   THR A 231       5.012  16.565  20.769  0.00  0.00    -0.343 N 
ATOM   2272  CA  THR A 231       3.976  17.175  21.600  0.00  0.00     0.214 C 
ATOM   2273  C   THR A 231       2.768  16.252  21.703  0.00  0.00     0.199 C 
ATOM   2274  O   THR A 231       2.793  15.119  21.208  0.00  0.00    -0.646 OA
ATOM   2275  CB  THR A 231       3.544  18.524  21.021  0.00  0.00     0.147 C 
ATOM   2276  OG1 THR A 231       3.108  18.342  19.663  0.00  0.00    -0.393 OA
ATOM   2277  CG2 THR A 231       4.698  19.534  21.059  0.00  0.00     0.042 C 
ATOM   2278  OXT THR A 231       1.672  16.437  22.234  0.00  0.00    -0.646 OA
ATOM   2279  HG1 THR A 231       3.198  17.359  19.432  0.00  0.00     0.210 HD
ATOM   2280  H   THR A 231       4.835  16.175  19.828  0.00  0.00     0.163 HD
TER    2281      THR A 231 
ATOM   2281  N   PHE B 591      12.806   8.141  14.537  0.00  0.00    -0.066 N 
ATOM   2282  CA  PHE B 591      13.675   9.318  14.573  0.00  0.00     0.279 C 
ATOM   2283  C   PHE B 591      12.979  10.537  13.962  0.00  0.00     0.251 C 
ATOM   2284  O   PHE B 591      12.108  10.392  13.092  0.00  0.00    -0.271 OA
ATOM   2285  CB  PHE B 591      15.010   9.038  13.859  0.00  0.00     0.081 C 
ATOM   2286  CG  PHE B 591      14.874   8.393  12.496  0.00  0.00    -0.056 A 
ATOM   2287  CD1 PHE B 591      14.646   9.158  11.356  0.00  0.00     0.007 A 
ATOM   2288  CD2 PHE B 591      15.023   7.022  12.347  0.00  0.00     0.007 A 
ATOM   2289  CE1 PHE B 591      14.534   8.560  10.104  0.00  0.00     0.001 A 
ATOM   2290  CE2 PHE B 591      14.911   6.422  11.096  0.00  0.00     0.001 A 
ATOM   2291  CZ  PHE B 591      14.670   7.189   9.974  0.00  0.00     0.000 A 
ATOM   2292  H   PHE B 591      11.846   8.426  14.533  0.00  0.00     0.275 HD
ATOM   2293  H2  PHE B 591      12.992   7.606  13.711  0.00  0.00     0.275 HD
ATOM   2294  H3  PHE B 591      12.974   7.569  15.342  0.00  0.00     0.275 HD
ATOM   2295  N   PRO B 592      13.354  11.732  14.407  0.00  0.00    -0.337 N 
ATOM   2296  CA  PRO B 592      12.773  12.946  13.826  0.00  0.00     0.179 C 
ATOM   2297  C   PRO B 592      13.375  13.246  12.461  0.00  0.00     0.241 C 
ATOM   2298  O   PRO B 592      14.432  12.735  12.083  0.00  0.00    -0.271 OA
ATOM   2299  CB  PRO B 592      13.141  14.018  14.852  0.00  0.00     0.037 C 
ATOM   2300  CG  PRO B 592      14.478  13.543  15.385  0.00  0.00     0.022 C 
ATOM   2301  CD  PRO B 592      14.353  12.031  15.453  0.00  0.00     0.127 C 
ATOM   2302  N   ALA B 593      12.671  14.097  11.704  0.00  0.00    -0.348 N 
ATOM   2303  CA  ALA B 593      13.100  14.461  10.379  0.00  0.00     0.158 C 
ATOM   2304  C   ALA B 593      14.250  15.453  10.359  0.00  0.00     0.219 C 
ATOM   2305  O   ALA B 593      14.212  16.435  11.084  0.00  0.00    -0.287 OA
ATOM   2306  CB  ALA B 593      11.915  15.030   9.602  0.00  0.00     0.041 C 
ATOM   2307  H   ALA B 593      11.808  14.457  12.159  0.00  0.00     0.163 HD
ATOM   2308  N   VAL B 595      17.080  17.196   7.160  0.00  0.00    -0.324 NA
ATOM   2309  CA  VAL B 595      17.382  17.263   5.719  0.00  0.00     0.203 C 
ATOM   2310  C   VAL B 595      18.845  17.464   5.458  0.00  0.00     0.198 C 
ATOM   2311  O   VAL B 595      19.611  17.899   6.334  0.00  0.00    -0.646 OA
ATOM   2312  CB  VAL B 595      16.588  18.334   4.975  0.00  0.00     0.012 C 
ATOM   2313  CG1 VAL B 595      15.164  17.999   5.002  0.00  0.00     0.012 C 
ATOM   2314  CG2 VAL B 595      16.921  19.713   5.516  0.00  0.00     0.012 C 
ATOM   2315  OXT VAL B 595      19.257  17.217   4.289  0.00  0.00    -0.646 OA
ATOM   2316  H   VAL B 595      17.788  17.278   7.872  0.00  0.00     0.180 HD
TER    2317      VAL B 595 
