# Supplementary material for: Ferroptosis regulation by traditional chinese medicine for ischemic stroke intervention based on network pharmacology and data mining
Source: PLoS One. 2025 Apr 16;20(4):e0321751. doi: 10.1371/journal.pone.0321751 (PMC12002469; doi:10.1371/journal.pone.0321751)
Supplement: S5 File — (ZIP) [file pone.0321751.s005.zip › 分子对接4/ESR1/ESR1-0006/input/7baa_h.propka]

propka3.0, revision 182                                                                      2024-11-22
-------------------------------------------------------------------------------------------------------
--                                                                                                   --
--                                   PROPKA: A PROTEIN PKA PREDICTOR                                 --
--                                                                                                   --
--                                VERSION 1.0,  04/25/2004, IOWA CITY                                --
--                                             BY HUI LI                                             --
--                                                                                                   --
--                               VERSION 2.0,  11/05/2007, IOWA CITY/COPENHAGEN                      --
--                                BY DELPHINE C. BAS AND DAVID M. ROGERS                             --
--                                                                                                   --
--                              VERSION 3.0,  xx/xx/2010, COPENHAGEN                                 --
--                              BY MATS H.M. OLSSON AND CHRESTEN R. SONDERGARD                       --
--                                                                                                   --
-------------------------------------------------------------------------------------------------------


-------------------------------------------------------------------------------------------------------
 References:

   Very Fast Empirical Prediction and Rationalization of Protein pKa Values
   Hui Li, Andrew D. Robertson and Jan H. Jensen
   PROTEINS: Structure, Function, and Bioinformatics 61:704-721 (2005)
   
   Very Fast Prediction and Rationalization of pKa Values for Protein-Ligand Complexes
   Delphine C. Bas, David M. Rogers and Jan H. Jensen
   PROTEINS: Structure, Function, and Bioinformatics 73:765-783 (2008)
   
   PROPKA3: Consistent Treatment of Internal and Surface Residues in Empirical pKa predictions
   Mats H.M. Olsson, Chresten R. Sondergard, Michal Rostkowski, and Jan H. Jensen
   Journal of Chemical Theory and Computation, to be submitted (2010)
-------------------------------------------------------------------------------------------------------

-------------------------------------------------------------------------------------------------------
 WARNING !

   Propka3.0 is not identical to propka2.0 and does not work with ligands
-------------------------------------------------------------------------------------------------------

---------  -----   ------   ---------------------    --------------    --------------    --------------
                            DESOLVATION  EFFECTS       SIDECHAIN          BACKBONE        COULOMBIC
 RESIDUE    pKa    BURIED     REGULAR      RE        HYDROGEN BOND     HYDROGEN BOND      INTERACTION
---------  -----   ------   ---------   ---------    --------------    --------------    --------------

ASP  21 A   3.20     0 %    0.39  261   0.00    0   -0.61 ARG  18 A    0.00 XXX   0 X   -0.38 ARG  18 A

ASP  97 A   4.67    24 %    0.63  348   0.23    0    0.00 XXX   0 X    0.00 XXX   0 X    0.00 XXX   0 X

ASP 104 A   3.48     0 %    0.23  266   0.00    0    0.00 XXX   0 X    0.00 XXX   0 X   -0.24 LYS 109 A
ASP 104 A                                            0.00 XXX   0 X    0.00 XXX   0 X   -0.22 LYS 124 A
ASP 104 A                                            0.00 XXX   0 X    0.00 XXX   0 X   -0.09 HIS 106 A

ASP 113 A   3.90     0 %    0.16  225   0.00    0    0.00 XXX   0 X    0.00 XXX   0 X   -0.06 ARG  41 A

ASP 126 A   2.70   100 %    3.84  661   1.00    0   -0.80 ASN 175 A    0.00 XXX   0 X   -0.44 LYS  49 A
ASP 126 A                                           -0.82 LYS 122 A    0.00 XXX   0 X   -0.22 ARG  56 A
ASP 126 A                                           -0.56 ARG 129 A    0.00 XXX   0 X   -2.03 LYS 122 A
ASP 126 A                                           -0.85 TYR 151 A    0.00 XXX   0 X   -1.41 ARG 129 A
ASP 126 A                                            0.00 XXX   0 X    0.00 XXX   0 X    1.19 C-  595 B

ASP 138 A   3.89     0 %    0.09   85   0.00    0    0.00 XXX   0 X    0.00 XXX   0 X    0.00 XXX   0 X

ASP 139 A   3.67     0 %    0.21  160   0.00    0   -0.34 ARG 142 A    0.00 XXX   0 X    0.00 XXX   0 X

ASP 145 A   2.44     0 %    0.38  264   0.00    0   -1.35 ARG 148 A    0.00 XXX   0 X   -0.38 ARG 148 A

ASP 156 A   3.20     0 %    0.40  281   0.00    0   -0.79 GLN 152 A    0.00 XXX   0 X   -0.12 MG  301 A
ASP 156 A                                            0.00 XXX   0 X    0.00 XXX   0 X   -0.01 ARG 148 A
ASP 156 A                                            0.00 XXX   0 X    0.00 XXX   0 X   -0.07 LYS 159 A

ASP 199 A   2.89     0 %    0.45  280   0.00    0   -0.85 LYS 195 A    0.00 XXX   0 X   -0.12 ARG 224 A
ASP 199 A                                            0.00 XXX   0 X    0.00 XXX   0 X   -0.38 LYS 195 A

ASP 204 A   3.16     2 %    0.57  286   0.02    0   -0.84 THR 165 A   -0.12 THR 165 A   -0.05 ARG 169 A
ASP 204 A                                           -0.07 THR 207 A    0.00 XXX   0 X   -0.14 HIS 206 A

ASP 211 A   3.95     0 %    0.15  117   0.00    0    0.00 XXX   0 X    0.00 XXX   0 X    0.00 XXX   0 X

ASP 215 A   4.19     0 %    0.33  276   0.00    0    0.00 XXX   0 X    0.00 XXX   0 X   -0.05 LYS 214 A
ASP 215 A                                            0.00 XXX   0 X    0.00 XXX   0 X    0.10 ASP 211 A

ASP 225 A   3.40     0 %    0.44  282   0.01    0   -0.83 GLN 221 A    0.00 XXX   0 X   -0.02 ARG 224 A

GLU   2 A   3.90     0 %    0.26  148   0.00    0    0.00 XXX   0 X    0.00 XXX   0 X   -0.76 MG  302 A
GLU   2 A                                            0.00 XXX   0 X    0.00 XXX   0 X   -0.09 LYS  32 A

GLU  14 A   5.08    14 %    0.55  320   0.02    0    0.00 XXX   0 X    0.00 XXX   0 X   -0.02 LYS  11 A
GLU  14 A                                            0.00 XXX   0 X    0.00 XXX   0 X    0.02 GLU  39 A

GLU  17 A   4.62     0 %    0.12  145   0.00    0    0.00 XXX   0 X    0.00 XXX   0 X    0.00 XXX   0 X

GLU  20 A   4.87     4 %    0.20  293   0.00    0    0.00 XXX   0 X    0.00 XXX   0 X   -0.06 ARG  18 A
GLU  20 A                                            0.00 XXX   0 X    0.00 XXX   0 X    0.08 ASP  21 A
GLU  20 A                                            0.00 XXX   0 X    0.00 XXX   0 X    0.16 GLU  91 A

GLU  31 A   3.64    10 %    0.57  309   0.06    0   -0.85 LYS  27 A    0.00 XXX   0 X   -0.03 LYS  32 A
GLU  31 A                                            0.00 XXX   0 X    0.00 XXX   0 X   -0.18 N+   -4 A
GLU  31 A                                            0.00 XXX   0 X    0.00 XXX   0 X   -0.42 LYS  27 A

GLU  34 A   4.34     0 %    0.20  212   0.00    0    0.00 XXX   0 X    0.00 XXX   0 X   -0.19 MG  302 A
GLU  34 A                                            0.00 XXX   0 X    0.00 XXX   0 X   -0.24 ARG   3 A
GLU  34 A                                            0.00 XXX   0 X    0.00 XXX   0 X   -0.01 LYS  32 A
GLU  34 A                                            0.00 XXX   0 X    0.00 XXX   0 X    0.01 GLU   2 A
GLU  34 A                                            0.00 XXX   0 X    0.00 XXX   0 X    0.06 GLU  40 A

GLU  35 A   5.01     0 %    0.28  251   0.00    0    0.00 XXX   0 X    0.00 XXX   0 X   -0.03 ARG  41 A
GLU  35 A                                            0.00 XXX   0 X    0.00 XXX   0 X    0.18 GLU 110 A
GLU  35 A                                            0.00 XXX   0 X    0.00 XXX   0 X    0.08 ASP 113 A

GLU  39 A   4.10     0 %    0.24  249   0.00    0   -0.34 LYS  11 A    0.00 XXX   0 X    0.07 GLU  40 A
GLU  39 A                                            0.00 XXX   0 X    0.00 XXX   0 X   -0.38 LYS  11 A

GLU  40 A   2.34    24 %    1.04  349   0.07    0   -0.25 SER  37 A   -0.81 SER  37 A   -0.08 LYS  11 A
GLU  40 A                                           -1.63 ARG   3 A    0.00 XXX   0 X   -0.04 ARG  41 A
GLU  40 A                                            0.00 XXX   0 X    0.00 XXX   0 X   -0.46 ARG   3 A

GLU  66 A   3.16     7 %    0.74  301   0.02    0   -1.56 ARG  85 A    0.00 XXX   0 X   -0.05 MG  303 A
GLU  66 A                                            0.00 XXX   0 X    0.00 XXX   0 X   -0.07 ARG  82 A
GLU  66 A                                            0.00 XXX   0 X    0.00 XXX   0 X   -0.42 ARG  85 A

GLU  71 A   4.70     0 %    0.20  121   0.00    0    0.00 XXX   0 X    0.00 XXX   0 X    0.00 XXX   0 X

GLU  72 A   4.42     0 %    0.06   74   0.00    0    0.00 XXX   0 X   -0.14 GLY  73 A    0.00 XXX   0 X

GLU  75 A   4.52     0 %    0.10   92   0.00    0    0.00 XXX   0 X   -0.08 GLU  76 A    0.00 XXX   0 X

GLU  76 A   3.92     0 %    0.22  167   0.00    0    0.00 XXX   0 X   -0.04 LYS  77 A   -0.02 LYS  77 A
GLU  76 A                                            0.00 XXX   0 X   -0.72 GLY  78 A   -0.01 ARG  82 A

GLU  80 A   4.06     0 %    0.29  150   0.00    0    0.00 XXX   0 X   -0.76 GLU  80 A   -0.00 LYS  77 A
GLU  80 A                                            0.00 XXX   0 X    0.00 XXX   0 X   -0.02 ARG  82 A
GLU  80 A                                            0.00 XXX   0 X    0.00 XXX   0 X    0.05 GLU  76 A

GLU  83 A   4.88     0 %    0.31  155   0.00    0    0.00 XXX   0 X    0.00 XXX   0 X   -0.19 ARG  82 A
GLU  83 A                                            0.00 XXX   0 X    0.00 XXX   0 X    0.18 GLU  80 A
GLU  83 A                                            0.00 XXX   0 X    0.00 XXX   0 X    0.08 GLU  86 A

GLU  86 A   3.97     0 %    0.39  236   0.00    0   -0.19 ARG  82 A    0.00 XXX   0 X   -0.39 MG  303 A
GLU  86 A                                            0.00 XXX   0 X    0.00 XXX   0 X   -0.22 ARG  85 A
GLU  86 A                                            0.00 XXX   0 X    0.00 XXX   0 X    0.10 GLU  66 A
GLU  86 A                                            0.00 XXX   0 X    0.00 XXX   0 X    0.11 GLU  89 A
GLU  86 A                                            0.00 XXX   0 X    0.00 XXX   0 X   -0.34 ARG  82 A

GLU  89 A   3.63    35 %    1.32  379   0.34    0   -0.82 TRP  59 A    0.00 XXX   0 X   -0.94 MG  303 A
GLU  89 A                                           -0.43 ARG  85 A    0.00 XXX   0 X    0.10 GLU  66 A
GLU  89 A                                            0.00 XXX   0 X    0.00 XXX   0 X   -0.42 ARG  85 A

GLU  91 A   3.97    11 %    0.38  312   0.03    0   -0.85 GLN  55 A    0.00 XXX   0 X   -0.09 LYS  87 A

GLU 110 A   4.54     0 %    0.17  183   0.00    0    0.00 XXX   0 X    0.00 XXX   0 X   -0.07 LYS 109 A
GLU 110 A                                            0.00 XXX   0 X    0.00 XXX   0 X   -0.06 HIS 106 A

GLU 115 A   4.34    39 %    0.92  391   0.00    0   -0.16 ASN  38 A    0.00 XXX   0 X   -0.15 ARG  41 A
GLU 115 A                                           -0.78 ASN 166 A    0.00 XXX   0 X    0.02 ASP 113 A

GLU 133 A   3.51    87 %    2.66  526   0.58    0   -1.28 ARG  56 A    0.00 XXX   0 X   -1.27 ARG  56 A
GLU 133 A                                           -0.18 ARG  60 A    0.00 XXX   0 X   -0.59 ARG  60 A
GLU 133 A                                            0.00 XXX   0 X    0.00 XXX   0 X   -0.91 ARG 129 A

GLU 153 A   4.37    25 %    0.71  350   0.00    0   -0.39 ARG 117 A    0.00 XXX   0 X   -0.12 LYS 124 A
GLU 153 A                                            0.00 XXX   0 X    0.00 XXX   0 X    0.05 ASP 156 A
GLU 153 A                                            0.00 XXX   0 X    0.00 XXX   0 X   -0.39 ARG 117 A

GLU 161 A   3.54     0 %    0.27  190   0.00    0   -0.85 LYS 160 A    0.00 XXX   0 X   -0.38 LYS 160 A

GLU 182 A   5.14    33 %    0.75  373   0.01    0    0.00 XXX   0 X    0.00 XXX   0 X   -0.08 ARG  60 A
GLU 182 A                                            0.00 XXX   0 X    0.00 XXX   0 X   -0.03 ARG 129 A
GLU 182 A                                            0.00 XXX   0 X    0.00 XXX   0 X   -0.11 N+  591 B
GLU 182 A                                            0.00 XXX   0 X    0.00 XXX   0 X    0.10 GLU 133 A

GLU 188 A   4.60     0 %    0.09  146   0.00    0    0.00 XXX   0 X    0.00 XXX   0 X    0.01 GLU 189 A

GLU 189 A   3.99    10 %    0.35  309   0.00    0    0.00 XXX   0 X    0.00 XXX   0 X   -0.50 MG  301 A
GLU 189 A                                            0.00 XXX   0 X    0.00 XXX   0 X   -0.04 LYS 159 A
GLU 189 A                                            0.00 XXX   0 X    0.00 XXX   0 X   -0.32 HIS 180 A

GLU 200 A   4.62    10 %    0.40  310   0.07    0    0.00 XXX   0 X    0.00 XXX   0 X   -0.06 MG  301 A
GLU 200 A                                            0.00 XXX   0 X    0.00 XXX   0 X   -0.18 LYS 159 A
GLU 200 A                                            0.00 XXX   0 X    0.00 XXX   0 X   -0.17 ARG 169 A
GLU 200 A                                            0.00 XXX   0 X    0.00 XXX   0 X   -0.00 LYS 195 A
GLU 200 A                                            0.00 XXX   0 X    0.00 XXX   0 X    0.06 ASP 199 A

GLU 210 A   4.58     0 %    0.08   95   0.00    0    0.00 XXX   0 X    0.00 XXX   0 X    0.00 XXX   0 X

C-  231 A   3.24     0 %    0.16  153   0.00    0   -0.12 THR 231 A    0.00 XXX   0 X    0.00 XXX   0 X

HIS 106 A   5.94     0 %   -0.32  206   0.00    0    0.00 XXX   0 X    0.00 XXX   0 X   -0.38 LYS 109 A
HIS 106 A                                            0.00 XXX   0 X    0.00 XXX   0 X    0.09 ASP 104 A
HIS 106 A                                            0.00 XXX   0 X    0.00 XXX   0 X    0.06 GLU 110 A

HIS 180 A   4.68    57 %   -1.98  441   0.00    0    0.00 XXX   0 X    0.00 XXX   0 X   -0.14 MG  301 A
HIS 180 A                                            0.00 XXX   0 X    0.00 XXX   0 X   -0.02 ARG 148 A
HIS 180 A                                            0.00 XXX   0 X    0.00 XXX   0 X    0.32 GLU 189 A

HIS 206 A   6.84     0 %   -0.25  153   0.00    0    0.00 XXX   0 X    0.46 HIS 206 A    0.14 ASP 204 A

CYS  42 A  10.82    51 %    1.78  423   0.00    0    0.00 XXX   0 X    0.00 XXX   0 X   -0.11 ARG  41 A
CYS  42 A                                            0.00 XXX   0 X    0.00 XXX   0 X   -0.01 LYS 122 A
CYS  42 A                                            0.00 XXX   0 X    0.00 XXX   0 X    0.05 GLU  14 A
CYS  42 A                                            0.00 XXX   0 X    0.00 XXX   0 X    0.06 GLU  39 A
CYS  42 A                                            0.00 XXX   0 X    0.00 XXX   0 X    0.03 GLU 115 A
CYS  42 A                                            0.00 XXX   0 X    0.00 XXX   0 X    0.03 C-  595 B

CYS  96 A  12.58    86 %    3.41  521   0.00    0    0.00 XXX   0 X   -0.04 CYS  96 A   -0.14 ARG  56 A
CYS  96 A                                            0.00 XXX   0 X    0.00 XXX   0 X    0.20 ASP  97 A
CYS  96 A                                            0.00 XXX   0 X    0.00 XXX   0 X    0.15 GLU 133 A

TYR  19 A  10.78     0 %    0.38  268   0.00    0    0.00 XXX   0 X    0.00 XXX   0 X    0.19 GLU  14 A
TYR  19 A                                            0.00 XXX   0 X    0.00 XXX   0 X    0.21 GLU  17 A

TYR  48 A  12.51    75 %    2.38  492   0.00    0    0.00 XXX   0 X    0.00 XXX   0 X    0.12 GLU  31 A

TYR  84 A  10.10     0 %    0.21  227   0.00    0    0.00 XXX   0 X    0.00 XXX   0 X    0.07 GLU  91 A
TYR  84 A                                            0.00 XXX   0 X    0.00 XXX   0 X   -0.18 LYS  87 A

TYR 120 A  12.56    68 %    2.83  473   0.00    0   -0.01 ARG  41 A    0.00 XXX   0 X   -0.04 ARG   3 A
TYR 120 A                                            0.00 XXX   0 X    0.00 XXX   0 X    0.10 GLU  35 A
TYR 120 A                                            0.00 XXX   0 X    0.00 XXX   0 X    0.08 GLU  40 A
TYR 120 A                                            0.00 XXX   0 X    0.00 XXX   0 X   -0.41 ARG  41 A

TYR 127 A  16.05   100 %    3.64  582   0.00    0    0.00 XXX   0 X    0.00 XXX   0 X   -0.19 ARG  56 A
TYR 127 A                                            0.00 XXX   0 X    0.00 XXX   0 X    0.51 CYS  96 A
TYR 127 A                                            0.00 XXX   0 X    0.00 XXX   0 X   -0.05 ARG 129 A
TYR 127 A                                            0.00 XXX   0 X    0.00 XXX   0 X    0.32 C-  595 B
TYR 127 A                                            0.00 XXX   0 X    0.00 XXX   0 X    0.17 TYR  48 A
TYR 127 A                                            0.00 XXX   0 X    0.00 XXX   0 X    1.15 TYR 130 A
TYR 127 A                                            0.00 XXX   0 X    0.00 XXX   0 X    0.50 ASP 126 A

TYR 128 A  10.92    39 %    0.74  390   0.00    0   -0.01 SER 146 A    0.00 XXX   0 X    0.09 ASP  97 A
TYR 128 A                                            0.00 XXX   0 X    0.00 XXX   0 X    0.10 ASP 104 A

TYR 130 A  13.92   100 %    3.69  600   0.00    0   -0.00 ARG  56 A    0.00 XXX   0 X   -1.52 ARG  56 A
TYR 130 A                                           -0.14 ARG 129 A    0.00 XXX   0 X   -0.05 ARG  60 A
TYR 130 A                                            0.00 XXX   0 X    0.00 XXX   0 X    0.32 CYS  96 A
TYR 130 A                                            0.00 XXX   0 X    0.00 XXX   0 X   -1.63 ARG 129 A
TYR 130 A                                            0.00 XXX   0 X    0.00 XXX   0 X    1.70 ASP 126 A
TYR 130 A                                            0.00 XXX   0 X    0.00 XXX   0 X    0.59 GLU 133 A
TYR 130 A                                            0.00 XXX   0 X    0.00 XXX   0 X    0.95 C-  595 B

TYR 151 A  15.68   100 %    4.60  615   0.00    0   -0.85 ARG 129 A    0.00 XXX   0 X   -0.16 ARG  56 A
TYR 151 A                                            0.85 ASP 126 A    0.00 XXX   0 X   -2.03 ARG 129 A
TYR 151 A                                            0.00 XXX   0 X    0.00 XXX   0 X    0.16 GLU 133 A
TYR 151 A                                            0.00 XXX   0 X    0.00 XXX   0 X    0.26 C-  595 B
TYR 151 A                                            0.00 XXX   0 X    0.00 XXX   0 X    0.82 TYR 130 A
TYR 151 A                                            0.00 XXX   0 X    0.00 XXX   0 X    2.03 ASP 126 A

TYR 181 A  10.54     0 %    0.36  258   0.00    0    0.00 XXX   0 X    0.00 XXX   0 X    0.14 GLU 182 A
TYR 181 A                                            0.00 XXX   0 X    0.00 XXX   0 X    0.04 C-  231 A

TYR 213 A  10.20     0 %    0.20  219   0.00    0    0.00 XXX   0 X    0.00 XXX   0 X    0.00 XXX   0 X

LYS   9 A  10.22     0 %   -0.28  210   0.00    0    0.00 XXX   0 X    0.00 XXX   0 X    0.00 XXX   0 X

LYS  11 A  10.99     0 %   -0.32  264   0.00    0    0.34 GLU  39 A    0.00 XXX   0 X    0.02 GLU  14 A
LYS  11 A                                            0.00 XXX   0 X    0.00 XXX   0 X    0.08 GLU  40 A
LYS  11 A                                            0.00 XXX   0 X    0.00 XXX   0 X    0.38 GLU  39 A

LYS  27 A  11.25    14 %   -0.52  320   0.00    0    0.85 GLU  31 A    0.00 XXX   0 X    0.42 GLU  31 A

LYS  32 A   9.83     0 %   -0.54  215   0.00    0    0.00 XXX   0 X    0.00 XXX   0 X   -0.26 MG  302 A
LYS  32 A                                            0.00 XXX   0 X    0.00 XXX   0 X    0.09 GLU   2 A
LYS  32 A                                            0.00 XXX   0 X    0.00 XXX   0 X   -0.01 ARG   3 A
LYS  32 A                                            0.00 XXX   0 X    0.00 XXX   0 X    0.03 GLU  31 A
LYS  32 A                                            0.00 XXX   0 X    0.00 XXX   0 X    0.01 GLU  34 A

LYS  49 A   9.38    69 %   -1.67  475   0.00    0    0.00 XXX   0 X    0.00 XXX   0 X   -0.32 ARG  56 A
LYS  49 A                                            0.00 XXX   0 X    0.00 XXX   0 X    0.44 ASP 126 A
LYS  49 A                                            0.00 XXX   0 X    0.00 XXX   0 X   -0.28 ARG 129 A
LYS  49 A                                            0.00 XXX   0 X    0.00 XXX   0 X   -0.48 LYS 122 A
LYS  49 A                                            0.00 XXX   0 X    0.00 XXX   0 X    1.19 C-  595 B

LYS  68 A  10.40     0 %   -0.10  129   0.00    0    0.00 XXX   0 X    0.00 XXX   0 X    0.00 XXX   0 X

LYS  77 A  10.39     0 %   -0.13  146   0.00    0    0.00 XXX   0 X    0.00 XXX   0 X    0.02 GLU  76 A
LYS  77 A                                            0.00 XXX   0 X    0.00 XXX   0 X    0.00 GLU  80 A

LYS  87 A  10.63     0 %   -0.14  174   0.00    0    0.00 XXX   0 X    0.00 XXX   0 X    0.09 GLU  91 A
LYS  87 A                                            0.00 XXX   0 X    0.00 XXX   0 X    0.18 TYR  84 A

LYS 109 A  10.31     0 %   -0.50  217   0.00    0    0.00 XXX   0 X    0.00 XXX   0 X    0.24 ASP 104 A
LYS 109 A                                            0.00 XXX   0 X    0.00 XXX   0 X    0.07 GLU 110 A
LYS 109 A                                            0.00 XXX   0 X    0.00 XXX   0 X   -0.00 ARG 117 A

LYS 122 A  12.28   100 %   -3.57  630   0.00    0    0.82 ASP 126 A    0.00 XXX   0 X    0.01 CYS  42 A
LYS 122 A                                            0.85 C-  595 B    0.00 XXX   0 X   -0.41 ARG 129 A
LYS 122 A                                            0.00 XXX   0 X    0.00 XXX   0 X    2.03 ASP 126 A
LYS 122 A                                            0.00 XXX   0 X    0.00 XXX   0 X    2.03 C-  595 B

LYS 124 A  10.03    40 %   -0.74  393   0.00    0    0.00 XXX   0 X    0.00 XXX   0 X    0.22 ASP 104 A
LYS 124 A                                            0.00 XXX   0 X    0.00 XXX   0 X   -0.04 ARG 117 A
LYS 124 A                                            0.00 XXX   0 X    0.00 XXX   0 X    0.12 GLU 153 A
LYS 124 A                                            0.00 XXX   0 X    0.00 XXX   0 X   -0.02 LYS 109 A

LYS 140 A   9.93    15 %   -0.57  324   0.00    0    0.00 XXX   0 X    0.00 XXX   0 X    0.00 XXX   0 X

LYS 141 A  10.44     0 %   -0.06  122   0.00    0    0.00 XXX   0 X    0.00 XXX   0 X    0.00 XXX   0 X

LYS 159 A   9.34    22 %   -0.44  344   0.00    0    0.00 XXX   0 X    0.00 XXX   0 X   -0.85 MG  301 A
LYS 159 A                                            0.00 XXX   0 X    0.00 XXX   0 X    0.07 ASP 156 A
LYS 159 A                                            0.00 XXX   0 X    0.00 XXX   0 X   -0.17 ARG 169 A
LYS 159 A                                            0.00 XXX   0 X    0.00 XXX   0 X    0.04 GLU 189 A
LYS 159 A                                            0.00 XXX   0 X    0.00 XXX   0 X    0.18 GLU 200 A

LYS 160 A  11.54     0 %   -0.19  138   0.00    0    0.85 GLU 161 A    0.00 XXX   0 X    0.38 GLU 161 A

LYS 195 A  11.37     0 %   -0.26  214   0.00    0    0.85 ASP 199 A    0.00 XXX   0 X    0.00 GLU 200 A
LYS 195 A                                            0.00 XXX   0 X    0.00 XXX   0 X   -0.10 ARG 224 A
LYS 195 A                                            0.00 XXX   0 X    0.00 XXX   0 X    0.38 ASP 199 A

LYS 214 A  10.45     0 %   -0.09  137   0.00    0    0.00 XXX   0 X    0.00 XXX   0 X    0.05 ASP 215 A

ARG   3 A  14.10    18 %   -0.74  333   0.00    0    1.63 GLU  40 A    0.00 XXX   0 X   -0.02 MG  302 A
ARG   3 A                                            0.00 XXX   0 X    0.00 XXX   0 X    0.24 GLU  34 A
ARG   3 A                                            0.00 XXX   0 X    0.00 XXX   0 X    0.04 TYR 120 A
ARG   3 A                                            0.00 XXX   0 X    0.00 XXX   0 X    0.46 GLU  40 A

ARG  18 A  13.38     0 %   -0.17  167   0.00    0    0.61 ASP  21 A    0.00 XXX   0 X    0.06 GLU  20 A
ARG  18 A                                            0.00 XXX   0 X    0.00 XXX   0 X    0.38 ASP  21 A

ARG  41 A  11.95    39 %   -1.37  391   0.00    0    0.01 TYR 120 A    0.00 XXX   0 X    0.03 GLU  35 A
ARG  41 A                                            0.00 XXX   0 X    0.00 XXX   0 X    0.04 GLU  40 A
ARG  41 A                                            0.00 XXX   0 X    0.00 XXX   0 X    0.11 CYS  42 A
ARG  41 A                                            0.00 XXX   0 X    0.00 XXX   0 X    0.06 ASP 113 A
ARG  41 A                                            0.00 XXX   0 X    0.00 XXX   0 X    0.15 GLU 115 A
ARG  41 A                                            0.00 XXX   0 X    0.00 XXX   0 X    0.41 TYR 120 A

ARG  56 A  13.46    84 %   -2.86  516   0.00    0    0.00 TYR 130 A    0.00 XXX   0 X    0.14 CYS  96 A
ARG  56 A                                            1.28 GLU 133 A    0.00 XXX   0 X    0.22 ASP 126 A
ARG  56 A                                            0.00 XXX   0 X    0.00 XXX   0 X    0.19 TYR 127 A
ARG  56 A                                            0.00 XXX   0 X    0.00 XXX   0 X    1.52 TYR 130 A
ARG  56 A                                            0.00 XXX   0 X    0.00 XXX   0 X    0.16 TYR 151 A
ARG  56 A                                            0.00 XXX   0 X    0.00 XXX   0 X    0.06 C-  595 B
ARG  56 A                                            0.00 XXX   0 X    0.00 XXX   0 X   -1.01 ARG 129 A
ARG  56 A                                            0.00 XXX   0 X    0.00 XXX   0 X    1.27 GLU 133 A

ARG  60 A  11.85    39 %   -0.90  390   0.00    0    0.18 GLU 133 A    0.00 XXX   0 X    0.05 TYR 130 A
ARG  60 A                                            0.00 XXX   0 X    0.00 XXX   0 X    0.08 GLU 182 A
ARG  60 A                                            0.00 XXX   0 X    0.00 XXX   0 X   -0.57 ARG  56 A
ARG  60 A                                            0.00 XXX   0 X    0.00 XXX   0 X   -0.07 ARG 129 A
ARG  60 A                                            0.00 XXX   0 X    0.00 XXX   0 X    0.59 GLU 133 A

ARG  82 A  12.97     0 %   -0.26  198   0.00    0    0.19 GLU  86 A    0.00 XXX   0 X   -0.01 MG  303 A
ARG  82 A                                            0.00 XXX   0 X    0.00 XXX   0 X    0.07 GLU  66 A
ARG  82 A                                            0.00 XXX   0 X    0.00 XXX   0 X    0.01 GLU  76 A
ARG  82 A                                            0.00 XXX   0 X    0.00 XXX   0 X    0.02 GLU  80 A
ARG  82 A                                            0.00 XXX   0 X    0.00 XXX   0 X    0.19 GLU  83 A
ARG  82 A                                            0.00 XXX   0 X    0.00 XXX   0 X   -0.07 ARG  85 A
ARG  82 A                                            0.00 XXX   0 X    0.00 XXX   0 X    0.34 GLU  86 A

ARG  85 A  14.42    13 %   -0.73  318   0.00    0    1.56 GLU  66 A    0.00 XXX   0 X   -0.41 MG  303 A
ARG  85 A                                            0.43 GLU  89 A    0.00 XXX   0 X    0.22 GLU  86 A
ARG  85 A                                            0.00 XXX   0 X    0.00 XXX   0 X    0.42 GLU  66 A
ARG  85 A                                            0.00 XXX   0 X    0.00 XXX   0 X    0.42 GLU  89 A

ARG 117 A  12.67    17 %   -0.61  328   0.00    0    0.39 GLU 153 A    0.00 XXX   0 X    0.39 GLU 153 A

ARG 129 A  16.89   100 %   -3.59  617   0.00    0    0.14 TYR 130 A    0.00 XXX   0 X    0.05 TYR 127 A
ARG 129 A                                            0.85 TYR 151 A    0.00 XXX   0 X    1.63 TYR 130 A
ARG 129 A                                            0.56 ASP 126 A    0.00 XXX   0 X    2.03 TYR 151 A
ARG 129 A                                            0.00 XXX   0 X    0.00 XXX   0 X    0.03 GLU 182 A
ARG 129 A                                            0.00 XXX   0 X    0.00 XXX   0 X    0.36 C-  595 B
ARG 129 A                                            0.00 XXX   0 X    0.00 XXX   0 X    1.41 ASP 126 A
ARG 129 A                                            0.00 XXX   0 X    0.00 XXX   0 X    0.91 GLU 133 A

ARG 142 A  12.68     0 %   -0.15  119   0.00    0    0.34 ASP 139 A    0.00 XXX   0 X    0.00 XXX   0 X

ARG 148 A  13.87     2 %   -0.38  287   0.00    0    1.35 ASP 145 A    0.00 XXX   0 X    0.01 ASP 156 A
ARG 148 A                                            0.00 XXX   0 X    0.00 XXX   0 X    0.38 ASP 145 A

ARG 169 A  11.41    42 %   -1.31  398   0.00    0    0.00 XXX   0 X    0.00 XXX   0 X    0.17 GLU 200 A
ARG 169 A                                            0.00 XXX   0 X    0.00 XXX   0 X    0.05 ASP 204 A

ARG 224 A  12.27     0 %   -0.38  278   0.00    0    0.00 XXX   0 X    0.00 XXX   0 X    0.12 ASP 199 A
ARG 224 A                                            0.00 XXX   0 X    0.00 XXX   0 X    0.02 ASP 225 A

N+   -4 A   7.86     0 %   -0.16  161   0.00    0    0.00 XXX   0 X    0.00 XXX   0 X   -0.13 LYS  27 A
N+   -4 A                                            0.00 XXX   0 X    0.00 XXX   0 X    0.18 GLU  31 A
N+   -4 A                                            0.00 XXX   0 X    0.00 XXX   0 X   -0.03 LYS  32 A

C-  595 B   0.87   100 %    2.93  574   0.00    0   -0.77 ASN 175 A    0.00 XXX   0 X   -0.06 ARG  56 A
C-  595 B                                           -0.85 LYS 122 A    0.00 XXX   0 X   -0.36 ARG 129 A
C-  595 B                                            0.00 XXX   0 X    0.00 XXX   0 X   -1.19 LYS  49 A
C-  595 B                                            0.00 XXX   0 X    0.00 XXX   0 X   -2.03 LYS 122 A

N+  591 B   7.76     0 %   -0.22  271   0.00    0    0.00 XXX   0 X    0.00 XXX   0 X   -0.00 ARG  56 A
N+  591 B                                            0.00 XXX   0 X    0.00 XXX   0 X   -0.13 ARG  60 A
N+  591 B                                            0.00 XXX   0 X    0.00 XXX   0 X    0.11 GLU 182 A

--------------------------------------------------------------------------------------------------------
SUMMARY OF THIS PREDICTION
     RESIDUE    pKa   pKmodel   ligand atom-type
   ASP  21 A    3.20      3.80
   ASP  97 A    4.67      3.80
   ASP 104 A    3.48      3.80
   ASP 113 A    3.90      3.80
   ASP 126 A    2.70      3.80
   ASP 138 A    3.89      3.80
   ASP 139 A    3.67      3.80
   ASP 145 A    2.44      3.80
   ASP 156 A    3.20      3.80
   ASP 199 A    2.89      3.80
   ASP 204 A    3.16      3.80
   ASP 211 A    3.95      3.80
   ASP 215 A    4.19      3.80
   ASP 225 A    3.40      3.80
   GLU   2 A    3.90      4.50
   GLU  14 A    5.08      4.50
   GLU  17 A    4.62      4.50
   GLU  20 A    4.87      4.50
   GLU  31 A    3.64      4.50
   GLU  34 A    4.34      4.50
   GLU  35 A    5.01      4.50
   GLU  39 A    4.10      4.50
   GLU  40 A    2.34      4.50
   GLU  66 A    3.16      4.50
   GLU  71 A    4.70      4.50
   GLU  72 A    4.42      4.50
   GLU  75 A    4.52      4.50
   GLU  76 A    3.92      4.50
   GLU  80 A    4.06      4.50
   GLU  83 A    4.88      4.50
   GLU  86 A    3.97      4.50
   GLU  89 A    3.63      4.50
   GLU  91 A    3.97      4.50
   GLU 110 A    4.54      4.50
   GLU 115 A    4.34      4.50
   GLU 133 A    3.51      4.50
   GLU 153 A    4.37      4.50
   GLU 161 A    3.54      4.50
   GLU 182 A    5.14      4.50
   GLU 188 A    4.60      4.50
   GLU 189 A    3.99      4.50
   GLU 200 A    4.62      4.50
   GLU 210 A    4.58      4.50
   C-  231 A    3.24      3.20
   HIS 106 A    5.94      6.50
   HIS 180 A    4.68      6.50
   HIS 206 A    6.84      6.50
   CYS  42 A   10.82      9.00
   CYS  96 A   12.58      9.00
   TYR  19 A   10.78     10.00
   TYR  48 A   12.51     10.00
   TYR  84 A   10.10     10.00
   TYR 120 A   12.56     10.00
   TYR 127 A   16.05     10.00
   TYR 128 A   10.92     10.00
   TYR 130 A   13.92     10.00
   TYR 151 A   15.68     10.00
   TYR 181 A   10.54     10.00
   TYR 213 A   10.20     10.00
   LYS   9 A   10.22     10.50
   LYS  11 A   10.99     10.50
   LYS  27 A   11.25     10.50
   LYS  32 A    9.83     10.50
   LYS  49 A    9.38     10.50
   LYS  68 A   10.40     10.50
   LYS  77 A   10.39     10.50
   LYS  87 A   10.63     10.50
   LYS 109 A   10.31     10.50
   LYS 122 A   12.28     10.50
   LYS 124 A   10.03     10.50
   LYS 140 A    9.93     10.50
   LYS 141 A   10.44     10.50
   LYS 159 A    9.34     10.50
   LYS 160 A   11.54     10.50
   LYS 195 A   11.37     10.50
   LYS 214 A   10.45     10.50
   ARG   3 A   14.10     12.50
   ARG  18 A   13.38     12.50
   ARG  41 A   11.95     12.50
   ARG  56 A   13.46     12.50
   ARG  60 A   11.85     12.50
   ARG  82 A   12.97     12.50
   ARG  85 A   14.42     12.50
   ARG 117 A   12.67     12.50
   ARG 129 A   16.89     12.50
   ARG 142 A   12.68     12.50
   ARG 148 A   13.87     12.50
   ARG 169 A   11.41     12.50
   ARG 224 A   12.27     12.50
   N+   -4 A    7.86      8.00
   C-  595 B    0.87      3.20
   N+  591 B    7.76      8.00
--------------------------------------------------------------------------------------------------------
--------------------------------------------------------------------------------------------------------
Free energy of   folding (kcal/mol) as a function of pH (using neutral reference)
  0.00     24.31
  1.00     23.81
  2.00     22.09
  3.00     17.35
  4.00      8.88
  5.00      3.71
  6.00      2.24
  7.00      1.44
  8.00      1.19
  9.00      1.65
 10.00      4.58
 11.00     13.03
 12.00     23.02
 13.00     32.72
 14.00     41.83

The pH of optimum stability is  8.1 for which the free energy is   1.2 kcal/mol at 298K
Could not determine pH values where the free energy is within 80 % of maximum
Could not determine where the free energy is positive

Protein charge of folded and unfolded state as a function of pH
    pH  unfolded  folded
  0.00     35.00   34.86
  1.00     34.96   34.24
  2.00     34.57   32.55
  3.00     31.42   26.20
  4.00     17.71   11.65
  5.00     -2.26   -3.92
  6.00     -9.76  -10.64
  7.00    -12.40  -12.69
  8.00    -14.23  -14.30
  9.00    -17.24  -16.31
 10.00    -25.92  -21.96
 11.00    -39.38  -31.67
 12.00    -46.50  -39.67
 13.00    -53.81  -46.36
 14.00    -56.60  -51.11
The pI is  4.70 (folded) and  4.85 (unfolded)
