# Supplementary material for: Ferroptosis regulation by traditional chinese medicine for ischemic stroke intervention based on network pharmacology and data mining
Source: PLoS One. 2025 Apr 16;20(4):e0321751. doi: 10.1371/journal.pone.0321751 (PMC12002469; doi:10.1371/journal.pone.0321751)
Supplement: S5 File — (ZIP) [file pone.0321751.s005.zip › 分子对接4/ESR1/ESR1-0006/input/7baa_h_126Results.txt]

Output # 1	Total Volume = 423.00	Total Energy per Vol	EPV = -0.14160341
Output # 2	Total Volume = 433.00	Total Energy per Vol	EPV = -0.14141654
Output # 3	Total Volume = 393.00	Total Energy per Vol	EPV = -0.13842194
Output # 4	Total Volume = 436.00	Total Energy per Vol	EPV = -0.13233832
Output # 5	Total Volume = 451.00	Total Energy per Vol	EPV = -0.12841030
Output # 6	Total Volume = 436.00	Total Energy per Vol	EPV = -0.12822179
Output # 7	Total Volume = 458.00	Total Energy per Vol	EPV = -0.12703573
Output # 8	Total Volume = 455.00	Total Energy per Vol	EPV = -0.12637980
Output # 9	Total Volume = 489.00	Total Energy per Vol	EPV = -0.12164117
Output # 10	Total Volume = 486.00	Total Energy per Vol	EPV = -0.10099151
