# Supplementary material for: Ferroptosis regulation by traditional chinese medicine for ischemic stroke intervention based on network pharmacology and data mining
Source: PLoS One. 2025 Apr 16;20(4):e0321751. doi: 10.1371/journal.pone.0321751 (PMC12002469; doi:10.1371/journal.pone.0321751)
Supplement: S5 File — (ZIP) [file pone.0321751.s005.zip › 分子对接4/ESR1/ESR1-0006/input/FILL_7baa_h_126out02.pdb]

ATOM      1  O   FIL     1      37.572  23.041  -1.021  1.0   0.963     0.001 O
ATOM      2  O   FIL     1      31.572  27.041  -3.021  1.0   0.936     0.001 O
ATOM      3  O   FIL     1      32.572  27.041  -2.021  1.0   0.928     0.001 O
ATOM      4  O   FIL     1      30.572  33.041  -2.021  1.0   0.890     0.001 O
ATOM      5  O   FIL     1      30.572  32.041  -2.021  1.0   0.870     0.001 O
ATOM      6  O   FIL     1      37.572  24.041  -1.021  1.0   0.858     0.001 O
ATOM      7  O   FIL     1      30.572  27.041  -3.021  1.0   0.854     0.001 O
ATOM      8  O   FIL     1      29.572  32.041  -2.021  1.0   0.811     0.001 O
ATOM      9  O   FIL     1      31.572  33.041  -2.021  1.0   0.810     0.001 O
ATOM     10  O   FIL     1      31.572  28.041  -2.021  1.0   0.806     0.001 O
ATOM     11  O   FIL     1      29.572  33.041  -2.021  1.0   0.769     0.001 O
ATOM     12  O   FIL     1      24.572  30.041  -5.021  1.0   0.744     0.001 O
ATOM     13  O   FIL     1      22.572  30.041  -5.021  1.0   0.742     0.001 O
ATOM     14  O   FIL     1      38.572  23.041  -1.021  1.0   0.741     0.001 O
ATOM     15  O   FIL     1      31.572  28.041  -3.021  1.0   0.740     0.001 O
ATOM     16  O   FIL     1      31.572  32.041  -2.021  1.0   0.725     0.001 O
ATOM     17  O   FIL     1      22.572  30.041  -4.021  1.0   0.699     0.001 O
ATOM     18  O   FIL     1      23.572  26.041  -9.021  1.0   0.695     0.001 O
ATOM     19  O   FIL     1      30.572  28.041  -2.021  1.0   0.686     0.001 O
ATOM     20  O   FIL     1      36.572  29.041  -8.021  1.0   0.685     0.001 O
ATOM     21  O   FIL     1      24.572  26.041  -9.021  1.0   0.670     0.001 O
ATOM     22  O   FIL     1      26.572  29.041  -6.021  1.0   0.662     0.001 O
ATOM     23  O   FIL     1      37.572  29.041  -7.021  1.0   0.649     0.001 O
ATOM     24  O   FIL     1      38.572  24.041  -1.021  1.0   0.632     0.001 O
ATOM     25  O   FIL     1      26.572  30.041  -5.021  1.0   0.628     0.001 O
ATOM     26  O   FIL     1      23.572  30.041  -5.021  1.0   0.626     0.001 O
ATOM     27  O   FIL     1      25.572  28.041  -9.021  1.0   0.618     0.001 O
ATOM     28  O   FIL     1      32.572  26.041  -2.021  1.0   0.618     0.001 O
ATOM     29  O   FIL     1      30.572  28.041  -3.021  1.0   0.612     0.001 O
ATOM     30  O   FIL     1      25.572  30.041  -5.021  1.0   0.590     0.001 O
ATOM     31  O   FIL     1      36.572  30.041  -7.021  1.0   0.586     0.001 O
ATOM     32  O   FIL     1      35.572  30.041  -7.021  1.0   0.567     0.001 O
ATOM     33  O   FIL     1      30.572  34.041  -2.021  1.0   0.567     0.001 O
ATOM     34  O   FIL     1      37.572  29.041  -6.021  1.0   0.565     0.001 O
ATOM     35  O   FIL     1      24.572  28.041  -9.021  1.0   0.565     0.001 O
ATOM     36  O   FIL     1      25.572  29.041  -6.021  1.0   0.561     0.001 O
ATOM     37  O   FIL     1      24.572  28.041  -8.021  1.0   0.559     0.001 O
ATOM     38  O   FIL     1      27.572  29.041  -6.021  1.0   0.553     0.001 O
ATOM     39  O   FIL     1      35.572  29.041  -8.021  1.0   0.552     0.001 O
ATOM     40  O   FIL     1      23.572  30.041  -4.021  1.0   0.537     0.001 O
ATOM     41  O   FIL     1      31.572  34.041  -2.021  1.0   0.530     0.001 O
ATOM     42  O   FIL     1      37.572  22.041  -0.021  1.0   0.530     0.001 O
ATOM     43  O   FIL     1      27.572  30.041  -5.021  1.0   0.518     0.001 O
ATOM     44  O   FIL     1      29.572  27.041  -3.021  1.0   0.515     0.001 O
ATOM     45  O   FIL     1      25.572  29.041  -8.021  1.0   0.510     0.001 O
ATOM     46  H   FIL     1      32.572  33.041  -2.021  1.0   0.510     0.001 H
ATOM     47  O   FIL     1      21.572  30.041  -5.021  1.0   0.503     0.001 O
ATOM     48  O   FIL     1      32.572  27.041  -3.021  1.0   0.496     0.001 O
ATOM     49  O   FIL     1      32.572  28.041  -2.021  1.0   0.490     0.001 O
ATOM     50  O   FIL     1      37.572  25.041  -1.021  1.0   0.489     0.001 O
ATOM     51  H   FIL     1      31.572  32.041  -3.021  1.0   0.489     0.001 H
ATOM     52  O   FIL     1      26.572  30.041  -6.021  1.0   0.485     0.001 O
ATOM     53  O   FIL     1      29.572  28.041  -3.021  1.0   0.485     0.001 O
ATOM     54  H   FIL     1      38.572  28.041  -4.021  1.0   0.482     0.001 H
ATOM     55  O   FIL     1      36.572  29.041  -7.021  1.0   0.482     0.001 O
ATOM     56  O   FIL     1      33.572  27.041  -2.021  1.0   0.479     0.001 O
ATOM     57  H   FIL     1      33.572  28.041  -0.021  1.0   0.477     0.001 H
ATOM     58  H   FIL     1      30.572  27.041  -4.021  1.0   0.471     0.001 H
ATOM     59  O   FIL     1      32.572  28.041  -1.021  1.0   0.467     0.001 O
ATOM     60  H   FIL     1      32.572  32.041  -2.021  1.0   0.466     0.001 H
ATOM     61  H   FIL     1      39.572  21.041  -0.021  1.0   0.465     0.001 H
ATOM     62  H   FIL     1      29.572  28.041  -4.021  1.0   0.465     0.001 H
ATOM     63  O   FIL     1      33.572  28.041  -1.021  1.0   0.463     0.001 O
ATOM     64  H   FIL     1      39.572  22.041  -3.021  1.0   0.461     0.001 H
ATOM     65  O   FIL     1      36.572  30.041  -6.021  1.0   0.460     0.001 O
ATOM     66  O   FIL     1      25.572  29.041  -7.021  1.0   0.458     0.001 O
ATOM     67  H   FIL     1      38.572  22.041  -0.021  1.0   0.455     0.001 H
ATOM     68  O   FIL     1      38.572  22.041  -1.021  1.0   0.453     0.001 O
ATOM     69  O   FIL     1      24.572  27.041  -9.021  1.0   0.451     0.001 O
ATOM     70  H   FIL     1      30.572  28.041  -4.021  1.0   0.451     0.001 H
ATOM     71  H   FIL     1      33.572  29.041  -0.021  1.0   0.436     0.001 H
ATOM     72  H   FIL     1      39.572  22.041  -0.021  1.0   0.434     0.001 H
ATOM     73  H   FIL     1      34.572  28.041  -0.021  1.0   0.433     0.001 H
ATOM     74  O   FIL     1      33.572  27.041  -1.021  1.0   0.427     0.001 O
ATOM     75  H   FIL     1      37.572  23.041  -3.021  1.0   0.425     0.001 H
ATOM     76  O   FIL     1      34.572  28.041  -1.021  1.0   0.425     0.001 O
ATOM     77  O   FIL     1      38.572  25.041  -1.021  1.0   0.414     0.001 O
ATOM     78  O   FIL     1      32.572  27.041  -1.021  1.0   0.412     0.001 O
ATOM     79  O   FIL     1      39.572  23.041  -1.021  1.0   0.394     0.001 O
ATOM     80  H   FIL     1      38.572  23.041  -3.021  1.0   0.393     0.001 H
ATOM     81  O   FIL     1      32.572  29.041  -1.021  1.0   0.391     0.001 O
ATOM     82  O   FIL     1      37.572  24.041  -2.021  1.0   0.388     0.001 O
ATOM     83  H   FIL     1      33.572  27.041  -0.021  1.0   0.388     0.001 H
ATOM     84  H   FIL     1      37.572  22.041   0.979  1.0   0.384     0.001 H
ATOM     85  O   FIL     1      24.572  29.041  -8.021  1.0   0.384     0.001 O
ATOM     86  O   FIL     1      34.572  27.041  -1.021  1.0   0.384     0.001 O
ATOM     87  O   FIL     1      30.572  31.041  -2.021  1.0   0.380     0.001 O
ATOM     88  O   FIL     1      34.572  27.041  -2.021  1.0   0.379     0.001 O
ATOM     89  H   FIL     1      32.572  28.041  -0.021  1.0   0.379     0.001 H
ATOM     90  O   FIL     1      36.572  24.041  -3.021  1.0   0.375     0.001 O
ATOM     91  O   FIL     1      35.572  27.041  -1.021  1.0   0.373     0.001 O
ATOM     92  H   FIL     1      37.572  28.041  -5.021  1.0   0.371     0.001 H
ATOM     93  O   FIL     1      35.572  27.041  -2.021  1.0   0.363     0.001 O
ATOM     94  O   FIL     1      33.572  29.041  -1.021  1.0   0.362     0.001 O
ATOM     95  O   FIL     1      39.572  24.041  -1.021  1.0   0.361     0.001 O
ATOM     96  O   FIL     1      31.572  29.041  -2.021  1.0   0.356     0.001 O
ATOM     97  O   FIL     1      37.572  24.041  -3.021  1.0   0.350     0.001 O
ATOM     98  O   FIL     1      24.572  31.041  -4.021  1.0   0.346     0.001 O
ATOM     99  O   FIL     1      36.572  27.041  -1.021  1.0   0.345     0.001 O
ATOM    100  H   FIL     1      39.572  23.041  -0.021  1.0   0.345     0.001 H
ATOM    101  O   FIL     1      38.572  23.041  -2.021  1.0   0.343     0.001 O
ATOM    102  O   FIL     1      38.572  24.041  -2.021  1.0   0.342     0.001 O
ATOM    103  O   FIL     1      37.572  23.041  -2.021  1.0   0.338     0.001 O
ATOM    104  O   FIL     1      36.572  27.041  -2.021  1.0   0.335     0.001 O
ATOM    105  O   FIL     1      36.572  26.041  -2.021  1.0   0.331     0.001 O
ATOM    106  O   FIL     1      25.572  31.041  -3.021  1.0   0.330     0.001 O
ATOM    107  O   FIL     1      36.572  27.041  -3.021  1.0   0.327     0.001 O
ATOM    108  H   FIL     1      38.572  27.041  -3.021  1.0   0.326     0.001 H
ATOM    109  O   FIL     1      30.572  29.041  -2.021  1.0   0.324     0.001 O
ATOM    110  O   FIL     1      37.572  25.041  -2.021  1.0   0.323     0.001 O
ATOM    111  O   FIL     1      37.572  29.041  -5.021  1.0   0.322     0.001 O
ATOM    112  O   FIL     1      36.572  25.041  -2.021  1.0   0.317     0.001 O
ATOM    113  O   FIL     1      39.572  22.041  -1.021  1.0   0.311     0.001 O
ATOM    114  H   FIL     1      37.572  27.041  -4.021  1.0   0.310     0.001 H
ATOM    115  O   FIL     1      39.572  22.041  -2.021  1.0   0.310     0.001 O
ATOM    116  O   FIL     1      30.572  30.041  -2.021  1.0   0.268     0.001 O
ATOM    117  O   FIL     1      24.572  31.041  -3.021  1.0   0.266     0.001 O
ATOM    118  O   FIL     1      29.572  32.041  -3.021  1.0   0.263     0.001 O
ATOM    119  O   FIL     1      37.572  27.041  -3.021  1.0   0.248     0.001 O
ATOM    120  O   FIL     1      28.572  32.041  -3.021  1.0   0.230     0.001 O
ATOM    121  O   FIL     1      23.572  31.041  -4.021  1.0   0.223     0.001 O
ATOM    122  O   FIL     1      37.572  28.041  -4.021  1.0   0.221     0.001 O
ATOM    123  O   FIL     1      27.572  30.041  -4.021  1.0   0.209     0.001 O
ATOM    124  O   FIL     1      28.572  30.041  -4.021  1.0   0.185     0.001 O
ATOM    125  O   FIL     1      28.572  31.041  -3.021  1.0   0.179     0.001 O
ATOM    126  O   FIL     1      28.572  31.041  -4.021  1.0   0.129     0.001 O
