# Supplementary material for: Ferroptosis regulation by traditional chinese medicine for ischemic stroke intervention based on network pharmacology and data mining
Source: PLoS One. 2025 Apr 16;20(4):e0321751. doi: 10.1371/journal.pone.0321751 (PMC12002469; doi:10.1371/journal.pone.0321751)
Supplement: S5 File — (ZIP) [file pone.0321751.s005.zip › 分子对接4/ESR1/ESR1-0006/input/FILL_7baa_h_126out09.pdb]

ATOM      1  O   FIL     1      37.572  27.041   4.979  1.0   0.959     0.001 O
ATOM      2  O   FIL     1      31.572  27.041  -3.021  1.0   0.936     0.001 O
ATOM      3  O   FIL     1      30.572  33.041  -2.021  1.0   0.890     0.001 O
ATOM      4  O   FIL     1      30.572  32.041  -2.021  1.0   0.870     0.001 O
ATOM      5  O   FIL     1      37.572  27.041   6.979  1.0   0.864     0.001 O
ATOM      6  O   FIL     1      30.572  27.041  -3.021  1.0   0.854     0.001 O
ATOM      7  O   FIL     1      29.572  32.041  -2.021  1.0   0.811     0.001 O
ATOM      8  O   FIL     1      31.572  33.041  -2.021  1.0   0.810     0.001 O
ATOM      9  O   FIL     1      31.572  28.041  -2.021  1.0   0.806     0.001 O
ATOM     10  O   FIL     1      37.572  27.041   5.979  1.0   0.806     0.001 O
ATOM     11  O   FIL     1      29.572  33.041  -2.021  1.0   0.769     0.001 O
ATOM     12  O   FIL     1      24.572  30.041  -5.021  1.0   0.744     0.001 O
ATOM     13  O   FIL     1      22.572  30.041  -5.021  1.0   0.742     0.001 O
ATOM     14  O   FIL     1      31.572  28.041  -3.021  1.0   0.740     0.001 O
ATOM     15  O   FIL     1      35.572  25.041   8.979  1.0   0.739     0.001 O
ATOM     16  O   FIL     1      31.572  32.041  -2.021  1.0   0.725     0.001 O
ATOM     17  O   FIL     1      38.572  27.041   7.979  1.0   0.725     0.001 O
ATOM     18  O   FIL     1      36.572  27.041   5.979  1.0   0.703     0.001 O
ATOM     19  O   FIL     1      22.572  30.041  -4.021  1.0   0.699     0.001 O
ATOM     20  O   FIL     1      23.572  26.041  -9.021  1.0   0.695     0.001 O
ATOM     21  O   FIL     1      34.572  25.041   8.979  1.0   0.688     0.001 O
ATOM     22  O   FIL     1      30.572  28.041  -2.021  1.0   0.686     0.001 O
ATOM     23  O   FIL     1      24.572  26.041  -9.021  1.0   0.670     0.001 O
ATOM     24  O   FIL     1      26.572  29.041  -6.021  1.0   0.662     0.001 O
ATOM     25  O   FIL     1      34.572  26.041   8.979  1.0   0.661     0.001 O
ATOM     26  O   FIL     1      34.572  24.041   8.979  1.0   0.643     0.001 O
ATOM     27  O   FIL     1      35.572  31.041   7.979  1.0   0.634     0.001 O
ATOM     28  O   FIL     1      26.572  30.041  -5.021  1.0   0.628     0.001 O
ATOM     29  O   FIL     1      23.572  30.041  -5.021  1.0   0.626     0.001 O
ATOM     30  O   FIL     1      25.572  28.041  -9.021  1.0   0.618     0.001 O
ATOM     31  O   FIL     1      30.572  28.041  -3.021  1.0   0.612     0.001 O
ATOM     32  O   FIL     1      25.572  30.041  -5.021  1.0   0.590     0.001 O
ATOM     33  O   FIL     1      35.572  26.041   8.979  1.0   0.583     0.001 O
ATOM     34  O   FIL     1      30.572  34.041  -2.021  1.0   0.567     0.001 O
ATOM     35  O   FIL     1      24.572  28.041  -9.021  1.0   0.565     0.001 O
ATOM     36  O   FIL     1      25.572  29.041  -6.021  1.0   0.561     0.001 O
ATOM     37  O   FIL     1      24.572  28.041  -8.021  1.0   0.559     0.001 O
ATOM     38  O   FIL     1      27.572  29.041  -6.021  1.0   0.553     0.001 O
ATOM     39  O   FIL     1      35.572  32.041   7.979  1.0   0.539     0.001 O
ATOM     40  O   FIL     1      23.572  30.041  -4.021  1.0   0.537     0.001 O
ATOM     41  H   FIL     1      36.572  34.041   1.979  1.0   0.535     0.001 H
ATOM     42  H   FIL     1      30.572  34.041   3.979  1.0   0.534     0.001 H
ATOM     43  O   FIL     1      34.572  31.041   6.979  1.0   0.534     0.001 O
ATOM     44  O   FIL     1      31.572  34.041  -2.021  1.0   0.530     0.001 O
ATOM     45  H   FIL     1      36.572  34.041  -1.021  1.0   0.530     0.001 H
ATOM     46  O   FIL     1      37.572  28.041   6.979  1.0   0.528     0.001 O
ATOM     47  H   FIL     1      36.572  33.041   4.979  1.0   0.524     0.001 H
ATOM     48  O   FIL     1      27.572  30.041  -5.021  1.0   0.518     0.001 O
ATOM     49  O   FIL     1      29.572  27.041  -3.021  1.0   0.515     0.001 O
ATOM     50  H   FIL     1      36.572  26.041   8.979  1.0   0.511     0.001 H
ATOM     51  O   FIL     1      25.572  29.041  -8.021  1.0   0.510     0.001 O
ATOM     52  H   FIL     1      32.572  33.041  -2.021  1.0   0.510     0.001 H
ATOM     53  O   FIL     1      21.572  30.041  -5.021  1.0   0.503     0.001 O
ATOM     54  O   FIL     1      32.572  27.041  -3.021  1.0   0.496     0.001 O
ATOM     55  H   FIL     1      36.572  26.041   5.979  1.0   0.493     0.001 H
ATOM     56  H   FIL     1      36.572  25.041   8.979  1.0   0.492     0.001 H
ATOM     57  H   FIL     1      36.572  26.041   4.979  1.0   0.488     0.001 H
ATOM     58  H   FIL     1      35.572  34.041   1.979  1.0   0.485     0.001 H
ATOM     59  O   FIL     1      26.572  30.041  -6.021  1.0   0.485     0.001 O
ATOM     60  H   FIL     1      36.572  33.041  -3.021  1.0   0.483     0.001 H
ATOM     61  H   FIL     1      35.572  33.041  -1.021  1.0   0.483     0.001 H
ATOM     62  H   FIL     1      31.572  34.041   3.979  1.0   0.482     0.001 H
ATOM     63  H   FIL     1      36.572  34.041  -0.021  1.0   0.474     0.001 H
ATOM     64  O   FIL     1      38.572  28.041   7.979  1.0   0.473     0.001 O
ATOM     65  O   FIL     1      39.572  27.041   7.979  1.0   0.468     0.001 O
ATOM     66  O   FIL     1      34.572  22.041   8.979  1.0   0.467     0.001 O
ATOM     67  O   FIL     1      25.572  29.041  -7.021  1.0   0.458     0.001 O
ATOM     68  O   FIL     1      36.572  27.041   6.979  1.0   0.456     0.001 O
ATOM     69  O   FIL     1      24.572  27.041  -9.021  1.0   0.451     0.001 O
ATOM     70  O   FIL     1      37.572  26.041   4.979  1.0   0.441     0.001 O
ATOM     71  O   FIL     1      35.572  31.041   6.979  1.0   0.438     0.001 O
ATOM     72  H   FIL     1      36.572  26.041   9.979  1.0   0.437     0.001 H
ATOM     73  O   FIL     1      34.572  23.041   8.979  1.0   0.433     0.001 O
ATOM     74  H   FIL     1      35.572  34.041   3.979  1.0   0.432     0.001 H
ATOM     75  O   FIL     1      35.572  24.041   8.979  1.0   0.425     0.001 O
ATOM     76  O   FIL     1      33.572  22.041   8.979  1.0   0.425     0.001 O
ATOM     77  H   FIL     1      35.572  34.041   2.979  1.0   0.424     0.001 H
ATOM     78  O   FIL     1      35.572  32.041   6.979  1.0   0.418     0.001 O
ATOM     79  H   FIL     1      35.572  33.041  -2.021  1.0   0.415     0.001 H
ATOM     80  O   FIL     1      35.572  26.041   9.979  1.0   0.411     0.001 O
ATOM     81  H   FIL     1      36.572  33.041   0.979  1.0   0.402     0.001 H
ATOM     82  H   FIL     1      35.572  33.041   4.979  1.0   0.398     0.001 H
ATOM     83  H   FIL     1      34.572  34.041  -1.021  1.0   0.386     0.001 H
ATOM     84  O   FIL     1      24.572  29.041  -8.021  1.0   0.384     0.001 O
ATOM     85  O   FIL     1      34.572  31.041   8.979  1.0   0.384     0.001 O
ATOM     86  H   FIL     1      34.572  21.041   8.979  1.0   0.383     0.001 H
ATOM     87  O   FIL     1      34.572  30.041   8.979  1.0   0.382     0.001 O
ATOM     88  O   FIL     1      30.572  31.041  -2.021  1.0   0.380     0.001 O
ATOM     89  O   FIL     1      34.572  21.041  10.979  1.0   0.373     0.001 O
ATOM     90  O   FIL     1      34.572  21.041   9.979  1.0   0.364     0.001 O
ATOM     91  O   FIL     1      37.572  27.041   7.979  1.0   0.357     0.001 O
ATOM     92  H   FIL     1      37.572  26.041   7.979  1.0   0.352     0.001 H
ATOM     93  O   FIL     1      24.572  31.041  -4.021  1.0   0.346     0.001 O
ATOM     94  H   FIL     1      36.572  34.041  -2.021  1.0   0.343     0.001 H
ATOM     95  O   FIL     1      30.572  29.041  -2.021  1.0   0.324     0.001 O
ATOM     96  O   FIL     1      36.572  28.041   6.979  1.0   0.321     0.001 O
ATOM     97  O   FIL     1      32.572  34.041  -2.021  1.0   0.315     0.001 O
ATOM     98  O   FIL     1      34.572  33.041   4.979  1.0   0.298     0.001 O
ATOM     99  O   FIL     1      35.572  30.041   7.979  1.0   0.291     0.001 O
ATOM    100  O   FIL     1      33.572  34.041   3.979  1.0   0.285     0.001 O
ATOM    101  O   FIL     1      35.572  31.041   8.979  1.0   0.277     0.001 O
ATOM    102  O   FIL     1      30.572  30.041  -2.021  1.0   0.268     0.001 O
ATOM    103  O   FIL     1      24.572  31.041  -3.021  1.0   0.266     0.001 O
ATOM    104  H   FIL     1      32.572  34.041   3.979  1.0   0.265     0.001 H
ATOM    105  O   FIL     1      29.572  32.041  -3.021  1.0   0.263     0.001 O
ATOM    106  H   FIL     1      36.572  26.041   7.979  1.0   0.255     0.001 H
ATOM    107  O   FIL     1      35.572  33.041   5.979  1.0   0.245     0.001 O
ATOM    108  O   FIL     1      28.572  32.041  -3.021  1.0   0.230     0.001 O
ATOM    109  O   FIL     1      23.572  31.041  -4.021  1.0   0.223     0.001 O
ATOM    110  O   FIL     1      34.572  34.041   3.979  1.0   0.219     0.001 O
ATOM    111  O   FIL     1      35.572  34.041  -2.021  1.0   0.213     0.001 O
ATOM    112  O   FIL     1      36.572  28.041   7.979  1.0   0.211     0.001 O
ATOM    113  O   FIL     1      27.572  30.041  -4.021  1.0   0.209     0.001 O
ATOM    114  O   FIL     1      36.572  34.041   0.979  1.0   0.204     0.001 O
ATOM    115  O   FIL     1      35.572  32.041   5.979  1.0   0.204     0.001 O
ATOM    116  O   FIL     1      34.572  34.041   4.979  1.0   0.188     0.001 O
ATOM    117  O   FIL     1      28.572  30.041  -4.021  1.0   0.185     0.001 O
ATOM    118  O   FIL     1      28.572  31.041  -3.021  1.0   0.179     0.001 O
ATOM    119  H   FIL     1      34.572  34.041  -2.021  1.0   0.168     0.001 H
ATOM    120  O   FIL     1      36.572  29.041   7.979  1.0   0.167     0.001 O
ATOM    121  O   FIL     1      36.572  34.041  -3.021  1.0   0.146     0.001 O
ATOM    122  O   FIL     1      36.572  30.041   7.979  1.0   0.146     0.001 O
ATOM    123  O   FIL     1      32.572  35.041  -2.021  1.0   0.145     0.001 O
ATOM    124  O   FIL     1      28.572  31.041  -4.021  1.0   0.129     0.001 O
ATOM    125  O   FIL     1      33.572  35.041  -2.021  1.0   0.115     0.001 O
ATOM    126  O   FIL     1      34.572  35.041  -2.021  1.0   0.106     0.001 O
