# Supplementary material for: Ferroptosis regulation by traditional chinese medicine for ischemic stroke intervention based on network pharmacology and data mining
Source: PLoS One. 2025 Apr 16;20(4):e0321751. doi: 10.1371/journal.pone.0321751 (PMC12002469; doi:10.1371/journal.pone.0321751)
Supplement: S5 File — (ZIP) [file pone.0321751.s005.zip › 分子对接4/ESR1/ESR1-0006/results/all_poses_7baa_h.pdb]

REMARK Generated by AMDock from AutoDock Vina result
REMARK Best docking result from each FILL generated by AutoLigand
MODEL        1
REMARK Best docking result from each FILL generated by AutoLigand
REMARK ENERGY   =   -6.0
HETATM   1  C   <1> d   1      31.198  27.661  -9.353  0.00  0.00           C
HETATM   2  C   <1> d   1      32.574  28.146  -9.579  0.00  0.00           C
HETATM   3  O   <1> d   1      30.376  28.280  -8.409  0.00  0.00           O
HETATM   4  C   <1> d   1      30.712  26.573 -10.089  0.00  0.00           C
HETATM   5  C   <1> d   1      32.985  29.320  -8.729  0.00  0.00           C
HETATM   6  C   <1> d   1      33.414  27.522 -10.534  0.00  0.00           C
HETATM   7  C   <1> d   1      30.761  29.328  -7.659  0.00  0.00           C
HETATM   8  C   <1> d   1      31.575  25.906 -11.096  0.00  0.00           C
HETATM   9  C   <1> d   1      31.993  29.849  -7.785  0.00  0.00           C
HETATM  10  O   <1> d   1      34.094  29.825  -8.808  0.00  0.00           O
HETATM  11  C   <1> d   1      32.887  26.370 -11.308  0.00  0.00           C
HETATM  12  C   <1> d   1      29.720  29.859  -6.689  0.00  0.00           C
HETATM  13  C   <1> d   1      30.164  30.178  -5.307  0.00  0.00           C
HETATM  14  C   <1> d   1      29.276  30.672  -4.342  0.00  0.00           C
HETATM  15  C   <1> d   1      27.849  30.894  -4.682  0.00  0.00           C
HETATM  16  C   <1> d   1      27.394  30.599  -5.992  0.00  0.00           C
HETATM  17  C   <1> d   1      28.334  30.076  -7.012  0.00  0.00           C
HETATM  18  O   <1> d   1      29.747  30.956  -3.059  0.00  0.00           O
HETATM  19  H   <1> d   1      30.699  30.950  -3.032  0.00  0.00           H
HETATM  20  O   <1> d   1      26.983  31.387  -3.701  0.00  0.00           O
HETATM  21  H   <1> d   1      27.176  31.089  -2.820  0.00  0.00           H
HETATM  22  O   <1> d   1      34.713  27.992 -10.736  0.00  0.00           O
HETATM  23  H   <1> d   1      35.229  27.459 -11.329  0.00  0.00           H
HETATM  24  O   <1> d   1      31.109  24.820 -11.839  0.00  0.00           O
HETATM  25  H   <1> d   1      31.163  24.948 -12.780  0.00  0.00           H
ENDMDL
MODEL        2
REMARK Best docking result from each FILL generated by AutoLigand
REMARK ENERGY   =   -5.9
HETATM   1  C   <1> d   1      31.141  27.694  -9.315  0.00  0.00           C
HETATM   2  C   <1> d   1      32.526  28.183  -9.468  0.00  0.00           C
HETATM   3  O   <1> d   1      30.266  28.316  -8.422  0.00  0.00           O
HETATM   4  C   <1> d   1      30.700  26.600 -10.069  0.00  0.00           C
HETATM   5  C   <1> d   1      32.885  29.364  -8.605  0.00  0.00           C
HETATM   6  C   <1> d   1      33.420  27.556 -10.371  0.00  0.00           C
HETATM   7  C   <1> d   1      30.606  29.371  -7.659  0.00  0.00           C
HETATM   8  C   <1> d   1      31.620  25.929 -11.023  0.00  0.00           C
HETATM   9  C   <1> d   1      31.840  29.895  -7.720  0.00  0.00           C
HETATM  10  O   <1> d   1      33.995  29.873  -8.626  0.00  0.00           O
HETATM  11  C   <1> d   1      32.940  26.397 -11.166  0.00  0.00           C
HETATM  12  C   <1> d   1      29.511  29.904  -6.752  0.00  0.00           C
HETATM  13  C   <1> d   1      29.886  30.276  -5.363  0.00  0.00           C
HETATM  14  C   <1> d   1      28.945  30.777  -4.453  0.00  0.00           C
HETATM  15  C   <1> d   1      27.530  30.950  -4.860  0.00  0.00           C
HETATM  16  C   <1> d   1      27.139  30.604  -6.178  0.00  0.00           C
HETATM  17  C   <1> d   1      28.135  30.074  -7.140  0.00  0.00           C
HETATM  18  O   <1> d   1      29.354  31.112  -3.160  0.00  0.00           O
HETATM  19  H   <1> d   1      29.133  32.015  -2.952  0.00  0.00           H
HETATM  20  O   <1> d   1      26.610  31.452  -3.933  0.00  0.00           O
HETATM  21  H   <1> d   1      26.446  30.878  -3.193  0.00  0.00           H
HETATM  22  O   <1> d   1      34.726  28.030 -10.504  0.00  0.00           O
HETATM  23  H   <1> d   1      35.391  27.356 -10.424  0.00  0.00           H
HETATM  24  O   <1> d   1      31.199  24.837 -11.784  0.00  0.00           O
HETATM  25  H   <1> d   1      30.611  25.068 -12.494  0.00  0.00           H
ENDMDL
MODEL        3
REMARK Best docking result from each FILL generated by AutoLigand
REMARK ENERGY   =   -5.5
HETATM   1  C   <1> d   1      29.211  -8.063  25.839  0.00  0.00           C
HETATM   2  C   <1> d   1      29.245  -8.442  24.412  0.00  0.00           C
HETATM   3  O   <1> d   1      29.916  -6.946  26.291  0.00  0.00           O
HETATM   4  C   <1> d   1      28.467  -8.828  26.746  0.00  0.00           C
HETATM   5  C   <1> d   1      30.078  -7.546  23.533  0.00  0.00           C
HETATM   6  C   <1> d   1      28.533  -9.575  23.946  0.00  0.00           C
HETATM   7  C   <1> d   1      30.655  -6.158  25.490  0.00  0.00           C
HETATM   8  C   <1> d   1      27.712 -10.018  26.278  0.00  0.00           C
HETATM   9  C   <1> d   1      30.754  -6.412  24.175  0.00  0.00           C
HETATM  10  O   <1> d   1      30.198  -7.739  22.333  0.00  0.00           O
HETATM  11  C   <1> d   1      27.747 -10.377  24.918  0.00  0.00           C
HETATM  12  C   <1> d   1      31.346  -4.991  26.174  0.00  0.00           C
HETATM  13  C   <1> d   1      30.781  -3.633  25.960  0.00  0.00           C
HETATM  14  C   <1> d   1      31.350  -2.495  26.550  0.00  0.00           C
HETATM  15  C   <1> d   1      32.547  -2.621  27.415  0.00  0.00           C
HETATM  16  C   <1> d   1      33.110  -3.902  27.639  0.00  0.00           C
HETATM  17  C   <1> d   1      32.508  -5.105  27.015  0.00  0.00           C
HETATM  18  O   <1> d   1      30.777  -1.244  26.315  0.00  0.00           O
HETATM  19  H   <1> d   1      31.097  -0.866  25.501  0.00  0.00           H
HETATM  20  O   <1> d   1      33.096  -1.471  27.991  0.00  0.00           O
HETATM  21  H   <1> d   1      32.777  -1.279  28.866  0.00  0.00           H
HETATM  22  O   <1> d   1      28.575  -9.920  22.594  0.00  0.00           O
HETATM  23  H   <1> d   1      29.049 -10.724  22.415  0.00  0.00           H
HETATM  24  O   <1> d   1      26.965 -10.793  27.167  0.00  0.00           O
HETATM  25  H   <1> d   1      26.469 -11.487  26.748  0.00  0.00           H
ENDMDL
MODEL        4
REMARK Best docking result from each FILL generated by AutoLigand
REMARK ENERGY   =   -5.9
HETATM   1  C   <1> d   1      29.671  30.014  -6.027  0.00  0.00           C
HETATM   2  C   <1> d   1      28.282  30.280  -6.452  0.00  0.00           C
HETATM   3  O   <1> d   1      30.561  29.365  -6.885  0.00  0.00           O
HETATM   4  C   <1> d   1      30.100  30.414  -4.755  0.00  0.00           C
HETATM   5  C   <1> d   1      27.936  29.804  -7.838  0.00  0.00           C
HETATM   6  C   <1> d   1      27.372  30.936  -5.586  0.00  0.00           C
HETATM   7  C   <1> d   1      30.233  28.948  -8.121  0.00  0.00           C
HETATM   8  C   <1> d   1      29.164  31.104  -3.832  0.00  0.00           C
HETATM   9  C   <1> d   1      28.996  29.139  -8.607  0.00  0.00           C
HETATM  10  O   <1> d   1      26.824  29.955  -8.321  0.00  0.00           O
HETATM  11  C   <1> d   1      27.840  31.356  -4.240  0.00  0.00           C
HETATM  12  C   <1> d   1      31.344  28.263  -8.898  0.00  0.00           C
HETATM  13  C   <1> d   1      31.010  27.006  -9.617  0.00  0.00           C
HETATM  14  C   <1> d   1      31.968  26.304 -10.361  0.00  0.00           C
HETATM  15  C   <1> d   1      33.361  26.806 -10.450  0.00  0.00           C
HETATM  16  C   <1> d   1      33.712  28.002  -9.776  0.00  0.00           C
HETATM  17  C   <1> d   1      32.698  28.744  -8.989  0.00  0.00           C
HETATM  18  O   <1> d   1      31.598  25.128 -11.017  0.00  0.00           O
HETATM  19  H   <1> d   1      31.136  24.537 -10.430  0.00  0.00           H
HETATM  20  O   <1> d   1      34.298  26.086 -11.198  0.00  0.00           O
HETATM  21  H   <1> d   1      35.003  26.614 -11.557  0.00  0.00           H
HETATM  22  O   <1> d   1      26.062  31.180  -6.001  0.00  0.00           O
HETATM  23  H   <1> d   1      25.726  32.029  -5.742  0.00  0.00           H
HETATM  24  O   <1> d   1      29.573  31.511  -2.561  0.00  0.00           O
HETATM  25  H   <1> d   1      30.354  32.053  -2.565  0.00  0.00           H
ENDMDL
MODEL        5
REMARK Best docking result from each FILL generated by AutoLigand
REMARK ENERGY   =   -7.9
HETATM   1  C   <1> d   1      19.010   9.921   7.570  0.00  0.00           C
HETATM   2  C   <1> d   1      18.766   8.627   8.239  0.00  0.00           C
HETATM   3  O   <1> d   1      18.809  11.121   8.256  0.00  0.00           O
HETATM   4  C   <1> d   1      19.446   9.947   6.240  0.00  0.00           C
HETATM   5  C   <1> d   1      18.300   8.725   9.668  0.00  0.00           C
HETATM   6  C   <1> d   1      18.967   7.406   7.549  0.00  0.00           C
HETATM   7  C   <1> d   1      18.393  11.187   9.533  0.00  0.00           C
HETATM   8  C   <1> d   1      19.664   8.679   5.498  0.00  0.00           C
HETATM   9  C   <1> d   1      18.141  10.070  10.235  0.00  0.00           C
HETATM  10  O   <1> d   1      18.059   7.737  10.343  0.00  0.00           O
HETATM  11  C   <1> d   1      19.429   7.448   6.138  0.00  0.00           C
HETATM  12  C   <1> d   1      18.235  12.588  10.100  0.00  0.00           C
HETATM  13  C   <1> d   1      18.765  13.720   9.296  0.00  0.00           C
HETATM  14  C   <1> d   1      18.666  15.048   9.737  0.00  0.00           C
HETATM  15  C   <1> d   1      18.021  15.359  11.035  0.00  0.00           C
HETATM  16  C   <1> d   1      17.506  14.301  11.826  0.00  0.00           C
HETATM  17  C   <1> d   1      17.611  12.897  11.359  0.00  0.00           C
HETATM  18  O   <1> d   1      19.180  16.073   8.941  0.00  0.00           O
HETATM  19  H   <1> d   1      19.999  15.813   8.530  0.00  0.00           H
HETATM  20  O   <1> d   1      17.935  16.691  11.452  0.00  0.00           O
HETATM  21  H   <1> d   1      17.167  16.890  11.975  0.00  0.00           H
HETATM  22  O   <1> d   1      18.731   6.191   8.194  0.00  0.00           O
HETATM  23  H   <1> d   1      18.067   6.236   8.872  0.00  0.00           H
HETATM  24  O   <1> d   1      20.098   8.685   4.172  0.00  0.00           O
HETATM  25  H   <1> d   1      21.006   8.947   4.066  0.00  0.00           H
ENDMDL
MODEL        6
REMARK Best docking result from each FILL generated by AutoLigand
REMARK ENERGY   =   -5.4
HETATM   1  C   <1> d   1       9.482  38.170   8.003  0.00  0.00           C
HETATM   2  C   <1> d   1       8.756  38.373   6.733  0.00  0.00           C
HETATM   3  O   <1> d   1      10.800  38.609   8.143  0.00  0.00           O
HETATM   4  C   <1> d   1       8.846  37.534   9.076  0.00  0.00           C
HETATM   5  C   <1> d   1       9.542  39.068   5.652  0.00  0.00           C
HETATM   6  C   <1> d   1       7.419  37.930   6.584  0.00  0.00           C
HETATM   7  C   <1> d   1      11.486  39.228   7.165  0.00  0.00           C
HETATM   8  C   <1> d   1       7.444  37.062   8.942  0.00  0.00           C
HETATM   9  C   <1> d   1      10.921  39.463   5.970  0.00  0.00           C
HETATM  10  O   <1> d   1       9.070  39.301   4.551  0.00  0.00           O
HETATM  11  C   <1> d   1       6.755  37.256   7.730  0.00  0.00           C
HETATM  12  C   <1> d   1      12.909  39.628   7.514  0.00  0.00           C
HETATM  13  C   <1> d   1      14.015  38.889   6.852  0.00  0.00           C
HETATM  14  C   <1> d   1      15.360  39.186   7.111  0.00  0.00           C
HETATM  15  C   <1> d   1      15.718  40.263   8.065  0.00  0.00           C
HETATM  16  C   <1> d   1      14.686  40.987   8.714  0.00  0.00           C
HETATM  17  C   <1> d   1      13.263  40.672   8.440  0.00  0.00           C
HETATM  18  O   <1> d   1      16.360  38.460   6.460  0.00  0.00           O
HETATM  19  H   <1> d   1      16.856  37.930   7.075  0.00  0.00           H
HETATM  20  O   <1> d   1      17.067  40.541   8.306  0.00  0.00           O
HETATM  21  H   <1> d   1      17.221  41.163   9.009  0.00  0.00           H
HETATM  22  O   <1> d   1       6.746  38.128   5.378  0.00  0.00           O
HETATM  23  H   <1> d   1       6.966  38.943   4.942  0.00  0.00           H
HETATM  24  O   <1> d   1       6.793  36.426  10.000  0.00  0.00           O
HETATM  25  H   <1> d   1       6.592  35.511   9.833  0.00  0.00           H
ENDMDL
MODEL        7
REMARK Best docking result from each FILL generated by AutoLigand
REMARK ENERGY   =   -7.9
HETATM   1  C   <1> d   1      18.931   9.792   7.704  0.00  0.00           C
HETATM   2  C   <1> d   1      18.714   8.516   8.415  0.00  0.00           C
HETATM   3  O   <1> d   1      18.740  11.009   8.361  0.00  0.00           O
HETATM   4  C   <1> d   1      19.330   9.783   6.362  0.00  0.00           C
HETATM   5  C   <1> d   1      18.286   8.651   9.853  0.00  0.00           C
HETATM   6  C   <1> d   1      18.904   7.277   7.754  0.00  0.00           C
HETATM   7  C   <1> d   1      18.358  11.109   9.647  0.00  0.00           C
HETATM   8  C   <1> d   1      19.536   8.496   5.651  0.00  0.00           C
HETATM   9  C   <1> d   1      18.134  10.011  10.386  0.00  0.00           C
HETATM  10  O   <1> d   1      18.070   7.681  10.562  0.00  0.00           O
HETATM  11  C   <1> d   1      19.328   7.282   6.331  0.00  0.00           C
HETATM  12  C   <1> d   1      18.207  12.524  10.178  0.00  0.00           C
HETATM  13  C   <1> d   1      18.646  13.640   9.302  0.00  0.00           C
HETATM  14  C   <1> d   1      18.545  14.979   9.705  0.00  0.00           C
HETATM  15  C   <1> d   1      17.990  15.319  11.037  0.00  0.00           C
HETATM  16  C   <1> d   1      17.562  14.277  11.898  0.00  0.00           C
HETATM  17  C   <1> d   1      17.669  12.861  11.470  0.00  0.00           C
HETATM  18  O   <1> d   1      18.972  15.989   8.840  0.00  0.00           O
HETATM  19  H   <1> d   1      18.313  16.179   8.180  0.00  0.00           H
HETATM  20  O   <1> d   1      17.900  16.662  11.417  0.00  0.00           O
HETATM  21  H   <1> d   1      17.742  16.799  12.344  0.00  0.00           H
HETATM  22  O   <1> d   1      18.694   6.079   8.440  0.00  0.00           O
HETATM  23  H   <1> d   1      17.813   5.976   8.778  0.00  0.00           H
HETATM  24  O   <1> d   1      19.934   8.467   4.313  0.00  0.00           O
HETATM  25  H   <1> d   1      19.737   7.648   3.871  0.00  0.00           H
ENDMDL
MODEL        8
REMARK Best docking result from each FILL generated by AutoLigand
REMARK ENERGY   =   -7.9
HETATM   1  C   <1> d   1      18.980   9.907   7.620  0.00  0.00           C
HETATM   2  C   <1> d   1      18.744   8.619   8.302  0.00  0.00           C
HETATM   3  O   <1> d   1      18.784  11.113   8.298  0.00  0.00           O
HETATM   4  C   <1> d   1      19.403   9.924   6.286  0.00  0.00           C
HETATM   5  C   <1> d   1      18.291   8.727   9.734  0.00  0.00           C
HETATM   6  C   <1> d   1      18.940   7.392   7.620  0.00  0.00           C
HETATM   7  C   <1> d   1      18.379  11.189   9.578  0.00  0.00           C
HETATM   8  C   <1> d   1      19.616   8.650   5.553  0.00  0.00           C
HETATM   9  C   <1> d   1      18.136  10.077  10.292  0.00  0.00           C
HETATM  10  O   <1> d   1      18.058   7.744  10.420  0.00  0.00           O
HETATM  11  C   <1> d   1      19.390   7.423   6.204  0.00  0.00           C
HETATM  12  C   <1> d   1      18.224  12.593  10.135  0.00  0.00           C
HETATM  13  C   <1> d   1      18.750  13.720   9.320  0.00  0.00           C
HETATM  14  C   <1> d   1      18.653  15.050   9.751  0.00  0.00           C
HETATM  15  C   <1> d   1      18.015  15.371  11.050  0.00  0.00           C
HETATM  16  C   <1> d   1      17.504  14.320  11.852  0.00  0.00           C
HETATM  17  C   <1> d   1      17.607  12.912  11.395  0.00  0.00           C
HETATM  18  O   <1> d   1      19.163  16.070   8.944  0.00  0.00           O
HETATM  19  H   <1> d   1      18.497  16.721   8.750  0.00  0.00           H
HETATM  20  O   <1> d   1      17.931  16.707  11.458  0.00  0.00           O
HETATM  21  H   <1> d   1      17.064  16.979  11.737  0.00  0.00           H
HETATM  22  O   <1> d   1      18.712   6.182   8.277  0.00  0.00           O
HETATM  23  H   <1> d   1      17.805   5.901   8.266  0.00  0.00           H
HETATM  24  O   <1> d   1      20.038   8.645   4.222  0.00  0.00           O
HETATM  25  H   <1> d   1      19.489   9.163   3.643  0.00  0.00           H
ENDMDL
MODEL        9
REMARK Best docking result from each FILL generated by AutoLigand
REMARK ENERGY   =   -5.0
HETATM   1  C   <1> d   1      35.684  33.421   7.045  0.00  0.00           C
HETATM   2  C   <1> d   1      36.415  34.376   7.902  0.00  0.00           C
HETATM   3  O   <1> d   1      35.601  32.072   7.399  0.00  0.00           O
HETATM   4  C   <1> d   1      35.069  33.868   5.869  0.00  0.00           C
HETATM   5  C   <1> d   1      37.035  33.779   9.138  0.00  0.00           C
HETATM   6  C   <1> d   1      36.504  35.745   7.548  0.00  0.00           C
HETATM   7  C   <1> d   1      36.161  31.558   8.508  0.00  0.00           C
HETATM   8  C   <1> d   1      35.149  35.299   5.480  0.00  0.00           C
HETATM   9  C   <1> d   1      36.849  32.339   9.358  0.00  0.00           C
HETATM  10  O   <1> d   1      37.669  34.450   9.937  0.00  0.00           O
HETATM  11  C   <1> d   1      35.847  36.207   6.299  0.00  0.00           C
HETATM  12  C   <1> d   1      35.958  30.068   8.716  0.00  0.00           C
HETATM  13  C   <1> d   1      36.765  29.139   7.883  0.00  0.00           C
HETATM  14  C   <1> d   1      36.646  27.747   8.003  0.00  0.00           C
HETATM  15  C   <1> d   1      35.698  27.159   8.979  0.00  0.00           C
HETATM  16  C   <1> d   1      34.913  28.018   9.788  0.00  0.00           C
HETATM  17  C   <1> d   1      35.039  29.490   9.661  0.00  0.00           C
HETATM  18  O   <1> d   1      37.430  26.921   7.195  0.00  0.00           O
HETATM  19  H   <1> d   1      37.142  26.015   7.247  0.00  0.00           H
HETATM  20  O   <1> d   1      35.597  25.767   9.079  0.00  0.00           O
HETATM  21  H   <1> d   1      35.625  25.310   8.246  0.00  0.00           H
HETATM  22  O   <1> d   1      37.199  36.635   8.368  0.00  0.00           O
HETATM  23  H   <1> d   1      37.830  37.174   7.906  0.00  0.00           H
HETATM  24  O   <1> d   1      34.542  35.764   4.312  0.00  0.00           O
HETATM  25  H   <1> d   1      34.174  35.075   3.770  0.00  0.00           H
ENDMDL
MODEL       10
REMARK Best docking result from each FILL generated by AutoLigand
REMARK ENERGY   =   -4.6
HETATM   1  C   <1> d   1      42.065  21.208 -13.182  0.00  0.00           C
HETATM   2  C   <1> d   1      42.501  20.860 -11.815  0.00  0.00           C
HETATM   3  O   <1> d   1      42.299  20.332 -14.244  0.00  0.00           O
HETATM   4  C   <1> d   1      41.414  22.425 -13.418  0.00  0.00           C
HETATM   5  C   <1> d   1      43.191  19.527 -11.685  0.00  0.00           C
HETATM   6  C   <1> d   1      42.269  21.745 -10.734  0.00  0.00           C
HETATM   7  C   <1> d   1      42.917  19.145 -14.108  0.00  0.00           C
HETATM   8  C   <1> d   1      41.159  23.367 -12.298  0.00  0.00           C
HETATM   9  C   <1> d   1      43.353  18.730 -12.908  0.00  0.00           C
HETATM  10  O   <1> d   1      43.605  19.110 -10.615  0.00  0.00           O
HETATM  11  C   <1> d   1      41.576  23.032 -10.997  0.00  0.00           C
HETATM  12  C   <1> d   1      43.074  18.337 -15.384  0.00  0.00           C
HETATM  13  C   <1> d   1      42.405  17.011 -15.448  0.00  0.00           C
HETATM  14  C   <1> d   1      42.493  16.194 -16.583  0.00  0.00           C
HETATM  15  C   <1> d   1      43.269  16.638 -17.767  0.00  0.00           C
HETATM  16  C   <1> d   1      43.919  17.897 -17.737  0.00  0.00           C
HETATM  17  C   <1> d   1      43.826  18.761 -16.536  0.00  0.00           C
HETATM  18  O   <1> d   1      41.844  14.958 -16.589  0.00  0.00           O
HETATM  19  H   <1> d   1      41.346  14.826 -15.788  0.00  0.00           H
HETATM  20  O   <1> d   1      43.342  15.804 -18.887  0.00  0.00           O
HETATM  21  H   <1> d   1      44.211  15.461 -19.065  0.00  0.00           H
HETATM  22  O   <1> d   1      42.687  21.402  -9.447  0.00  0.00           O
HETATM  23  H   <1> d   1      42.078  20.843  -8.978  0.00  0.00           H
HETATM  24  O   <1> d   1      40.510  24.584 -12.513  0.00  0.00           O
HETATM  25  H   <1> d   1      41.003  25.340 -12.213  0.00  0.00           H
ENDMDL
