# Supplementary material for: Ferroptosis regulation by traditional chinese medicine for ischemic stroke intervention based on network pharmacology and data mining
Source: PLoS One. 2025 Apr 16;20(4):e0321751. doi: 10.1371/journal.pone.0321751 (PMC12002469; doi:10.1371/journal.pone.0321751)
Supplement: S5 File — (ZIP) [file pone.0321751.s005.zip › 分子对接4/ESR1/ESR1-0006/results/MOL000006_7baa_out01.pdb]

REMARK Generated by AMDock from AutoDock Vina result
MODEL        1
REMARK ENERGY   =   -6.0
HETATM   1  C   <1> d   1      31.198  27.661  -9.353  0.00  0.00           C
HETATM   2  C   <1> d   1      32.574  28.146  -9.579  0.00  0.00           C
HETATM   3  O   <1> d   1      30.376  28.280  -8.409  0.00  0.00           O
HETATM   4  C   <1> d   1      30.712  26.573 -10.089  0.00  0.00           C
HETATM   5  C   <1> d   1      32.985  29.320  -8.729  0.00  0.00           C
HETATM   6  C   <1> d   1      33.414  27.522 -10.534  0.00  0.00           C
HETATM   7  C   <1> d   1      30.761  29.328  -7.659  0.00  0.00           C
HETATM   8  C   <1> d   1      31.575  25.906 -11.096  0.00  0.00           C
HETATM   9  C   <1> d   1      31.993  29.849  -7.785  0.00  0.00           C
HETATM  10  O   <1> d   1      34.094  29.825  -8.808  0.00  0.00           O
HETATM  11  C   <1> d   1      32.887  26.370 -11.308  0.00  0.00           C
HETATM  12  C   <1> d   1      29.720  29.859  -6.689  0.00  0.00           C
HETATM  13  C   <1> d   1      30.164  30.178  -5.307  0.00  0.00           C
HETATM  14  C   <1> d   1      29.276  30.672  -4.342  0.00  0.00           C
HETATM  15  C   <1> d   1      27.849  30.894  -4.682  0.00  0.00           C
HETATM  16  C   <1> d   1      27.394  30.599  -5.992  0.00  0.00           C
HETATM  17  C   <1> d   1      28.334  30.076  -7.012  0.00  0.00           C
HETATM  18  O   <1> d   1      29.747  30.956  -3.059  0.00  0.00           O
HETATM  19  H   <1> d   1      30.699  30.950  -3.032  0.00  0.00           H
HETATM  20  O   <1> d   1      26.983  31.387  -3.701  0.00  0.00           O
HETATM  21  H   <1> d   1      27.176  31.089  -2.820  0.00  0.00           H
HETATM  22  O   <1> d   1      34.713  27.992 -10.736  0.00  0.00           O
HETATM  23  H   <1> d   1      35.229  27.459 -11.329  0.00  0.00           H
HETATM  24  O   <1> d   1      31.109  24.820 -11.839  0.00  0.00           O
HETATM  25  H   <1> d   1      31.163  24.948 -12.780  0.00  0.00           H
ENDMDL
