# Supplementary material for: Ferroptosis regulation by traditional chinese medicine for ischemic stroke intervention based on network pharmacology and data mining
Source: PLoS One. 2025 Apr 16;20(4):e0321751. doi: 10.1371/journal.pone.0321751 (PMC12002469; doi:10.1371/journal.pone.0321751)
Supplement: S5 File — (ZIP) [file pone.0321751.s005.zip › 分子对接4/ESR1/ESR1-0006/results/MOL000006_7baa_out01.pdbqt]

MODEL 1
REMARK VINA RESULT:      -6.0      0.000      0.000
REMARK  5 active torsions:
REMARK  status: ('A' for Active; 'I' for Inactive)
REMARK    1  A    between atoms: C_6  and  O_12 
REMARK    2  A    between atoms: C_7  and  C_13 
REMARK    3  A    between atoms: C_8  and  O_14 
REMARK    4  A    between atoms: C_17  and  O_20 
REMARK    5  A    between atoms: C_19  and  O_21 
ROOT
ATOM      1  C   <1> d   1      31.198  27.661  -9.353  0.00  0.00     0.095 A 
ATOM      2  C   <1> d   1      32.574  28.146  -9.579  0.00  0.00     0.081 A 
ATOM      3  O   <1> d   1      30.376  28.280  -8.409  0.00  0.00    -0.309 OA
ATOM      4  C   <1> d   1      30.712  26.573 -10.089  0.00  0.00     0.075 A 
ATOM      5  C   <1> d   1      32.985  29.320  -8.729  0.00  0.00     0.190 A 
ATOM      6  C   <1> d   1      33.414  27.522 -10.534  0.00  0.00     0.085 A 
ATOM      7  C   <1> d   1      30.761  29.328  -7.659  0.00  0.00     0.090 A 
ATOM      8  C   <1> d   1      31.575  25.906 -11.096  0.00  0.00     0.071 A 
ATOM      9  C   <1> d   1      31.993  29.849  -7.785  0.00  0.00     0.094 A 
ATOM     10  O   <1> d   1      34.094  29.825  -8.808  0.00  0.00    -0.287 OA
ATOM     11  C   <1> d   1      32.887  26.370 -11.308  0.00  0.00     0.074 A 
ENDROOT
BRANCH   7  12
ATOM     12  C   <1> d   1      29.720  29.859  -6.689  0.00  0.00     0.001 A 
ATOM     13  C   <1> d   1      30.164  30.178  -5.307  0.00  0.00     0.053 A 
ATOM     14  C   <1> d   1      29.276  30.672  -4.342  0.00  0.00     0.099 A 
ATOM     15  C   <1> d   1      27.849  30.894  -4.682  0.00  0.00     0.098 A 
ATOM     16  C   <1> d   1      27.394  30.599  -5.992  0.00  0.00     0.040 A 
ATOM     17  C   <1> d   1      28.334  30.076  -7.012  0.00  0.00     0.017 A 
BRANCH  14  18
ATOM     18  O   <1> d   1      29.747  30.956  -3.059  0.00  0.00    -0.358 OA
ATOM     19  H   <1> d   1      30.699  30.950  -3.032  0.00  0.00     0.217 HD
ENDBRANCH  14  18
BRANCH  15  20
ATOM     20  O   <1> d   1      26.983  31.387  -3.701  0.00  0.00    -0.358 OA
ATOM     21  H   <1> d   1      27.176  31.089  -2.820  0.00  0.00     0.217 HD
ENDBRANCH  15  20
ENDBRANCH   7  12
BRANCH   6  22
ATOM     22  O   <1> d   1      34.713  27.992 -10.736  0.00  0.00    -0.360 OA
ATOM     23  H   <1> d   1      35.229  27.459 -11.329  0.00  0.00     0.217 HD
ENDBRANCH   6  22
BRANCH   8  24
ATOM     24  O   <1> d   1      31.109  24.820 -11.839  0.00  0.00    -0.361 OA
ATOM     25  H   <1> d   1      31.163  24.948 -12.780  0.00  0.00     0.217 HD
ENDBRANCH   8  24
TORSDOF 5
ENDMDL
