# Supplementary material for: Ferroptosis regulation by traditional chinese medicine for ischemic stroke intervention based on network pharmacology and data mining
Source: PLoS One. 2025 Apr 16;20(4):e0321751. doi: 10.1371/journal.pone.0321751 (PMC12002469; doi:10.1371/journal.pone.0321751)
Supplement: S5 File — (ZIP) [file pone.0321751.s005.zip › 分子对接4/ESR1/ESR1-0006/results/MOL000006_7baa_out02.pdb]

REMARK Generated by AMDock from AutoDock Vina result
MODEL        2
REMARK ENERGY   =   -5.9
HETATM   1  C   <1> d   1      31.141  27.694  -9.315  0.00  0.00           C
HETATM   2  C   <1> d   1      32.526  28.183  -9.468  0.00  0.00           C
HETATM   3  O   <1> d   1      30.266  28.316  -8.422  0.00  0.00           O
HETATM   4  C   <1> d   1      30.700  26.600 -10.069  0.00  0.00           C
HETATM   5  C   <1> d   1      32.885  29.364  -8.605  0.00  0.00           C
HETATM   6  C   <1> d   1      33.420  27.556 -10.371  0.00  0.00           C
HETATM   7  C   <1> d   1      30.606  29.371  -7.659  0.00  0.00           C
HETATM   8  C   <1> d   1      31.620  25.929 -11.023  0.00  0.00           C
HETATM   9  C   <1> d   1      31.840  29.895  -7.720  0.00  0.00           C
HETATM  10  O   <1> d   1      33.995  29.873  -8.626  0.00  0.00           O
HETATM  11  C   <1> d   1      32.940  26.397 -11.166  0.00  0.00           C
HETATM  12  C   <1> d   1      29.511  29.904  -6.752  0.00  0.00           C
HETATM  13  C   <1> d   1      29.886  30.276  -5.363  0.00  0.00           C
HETATM  14  C   <1> d   1      28.945  30.777  -4.453  0.00  0.00           C
HETATM  15  C   <1> d   1      27.530  30.950  -4.860  0.00  0.00           C
HETATM  16  C   <1> d   1      27.139  30.604  -6.178  0.00  0.00           C
HETATM  17  C   <1> d   1      28.135  30.074  -7.140  0.00  0.00           C
HETATM  18  O   <1> d   1      29.354  31.112  -3.160  0.00  0.00           O
HETATM  19  H   <1> d   1      29.133  32.015  -2.952  0.00  0.00           H
HETATM  20  O   <1> d   1      26.610  31.452  -3.933  0.00  0.00           O
HETATM  21  H   <1> d   1      26.446  30.878  -3.193  0.00  0.00           H
HETATM  22  O   <1> d   1      34.726  28.030 -10.504  0.00  0.00           O
HETATM  23  H   <1> d   1      35.391  27.356 -10.424  0.00  0.00           H
HETATM  24  O   <1> d   1      31.199  24.837 -11.784  0.00  0.00           O
HETATM  25  H   <1> d   1      30.611  25.068 -12.494  0.00  0.00           H
ENDMDL
