# Supplementary material for: Ferroptosis regulation by traditional chinese medicine for ischemic stroke intervention based on network pharmacology and data mining
Source: PLoS One. 2025 Apr 16;20(4):e0321751. doi: 10.1371/journal.pone.0321751 (PMC12002469; doi:10.1371/journal.pone.0321751)
Supplement: S5 File — (ZIP) [file pone.0321751.s005.zip › 分子对接4/ESR1/ESR1-0006/results/MOL000006_7baa_out02.pdbqt]

MODEL 1
REMARK VINA RESULT:      -5.9      0.000      0.000
REMARK  5 active torsions:
REMARK  status: ('A' for Active; 'I' for Inactive)
REMARK    1  A    between atoms: C_6  and  O_12 
REMARK    2  A    between atoms: C_7  and  C_13 
REMARK    3  A    between atoms: C_8  and  O_14 
REMARK    4  A    between atoms: C_17  and  O_20 
REMARK    5  A    between atoms: C_19  and  O_21 
ROOT
ATOM      1  C   <1> d   1      31.141  27.694  -9.315  0.00  0.00     0.095 A 
ATOM      2  C   <1> d   1      32.526  28.183  -9.468  0.00  0.00     0.081 A 
ATOM      3  O   <1> d   1      30.266  28.316  -8.422  0.00  0.00    -0.309 OA
ATOM      4  C   <1> d   1      30.700  26.600 -10.069  0.00  0.00     0.075 A 
ATOM      5  C   <1> d   1      32.885  29.364  -8.605  0.00  0.00     0.190 A 
ATOM      6  C   <1> d   1      33.420  27.556 -10.371  0.00  0.00     0.085 A 
ATOM      7  C   <1> d   1      30.606  29.371  -7.659  0.00  0.00     0.090 A 
ATOM      8  C   <1> d   1      31.620  25.929 -11.023  0.00  0.00     0.071 A 
ATOM      9  C   <1> d   1      31.840  29.895  -7.720  0.00  0.00     0.094 A 
ATOM     10  O   <1> d   1      33.995  29.873  -8.626  0.00  0.00    -0.287 OA
ATOM     11  C   <1> d   1      32.940  26.397 -11.166  0.00  0.00     0.074 A 
ENDROOT
BRANCH   7  12
ATOM     12  C   <1> d   1      29.511  29.904  -6.752  0.00  0.00     0.001 A 
ATOM     13  C   <1> d   1      29.886  30.276  -5.363  0.00  0.00     0.053 A 
ATOM     14  C   <1> d   1      28.945  30.777  -4.453  0.00  0.00     0.099 A 
ATOM     15  C   <1> d   1      27.530  30.950  -4.860  0.00  0.00     0.098 A 
ATOM     16  C   <1> d   1      27.139  30.604  -6.178  0.00  0.00     0.040 A 
ATOM     17  C   <1> d   1      28.135  30.074  -7.140  0.00  0.00     0.017 A 
BRANCH  14  18
ATOM     18  O   <1> d   1      29.354  31.112  -3.160  0.00  0.00    -0.358 OA
ATOM     19  H   <1> d   1      29.133  32.015  -2.952  0.00  0.00     0.217 HD
ENDBRANCH  14  18
BRANCH  15  20
ATOM     20  O   <1> d   1      26.610  31.452  -3.933  0.00  0.00    -0.358 OA
ATOM     21  H   <1> d   1      26.446  30.878  -3.193  0.00  0.00     0.217 HD
ENDBRANCH  15  20
ENDBRANCH   7  12
BRANCH   6  22
ATOM     22  O   <1> d   1      34.726  28.030 -10.504  0.00  0.00    -0.360 OA
ATOM     23  H   <1> d   1      35.391  27.356 -10.424  0.00  0.00     0.217 HD
ENDBRANCH   6  22
BRANCH   8  24
ATOM     24  O   <1> d   1      31.199  24.837 -11.784  0.00  0.00    -0.361 OA
ATOM     25  H   <1> d   1      30.611  25.068 -12.494  0.00  0.00     0.217 HD
ENDBRANCH   8  24
TORSDOF 5
ENDMDL
