# Supplementary material for: Ferroptosis regulation by traditional chinese medicine for ischemic stroke intervention based on network pharmacology and data mining
Source: PLoS One. 2025 Apr 16;20(4):e0321751. doi: 10.1371/journal.pone.0321751 (PMC12002469; doi:10.1371/journal.pone.0321751)
Supplement: S5 File — (ZIP) [file pone.0321751.s005.zip › 分子对接4/ESR1/ESR1-0006/results/MOL000006_7baa_out03.pdb]

REMARK Generated by AMDock from AutoDock Vina result
MODEL        3
REMARK ENERGY   =   -5.5
HETATM   1  C   <1> d   1      29.211  -8.063  25.839  0.00  0.00           C
HETATM   2  C   <1> d   1      29.245  -8.442  24.412  0.00  0.00           C
HETATM   3  O   <1> d   1      29.916  -6.946  26.291  0.00  0.00           O
HETATM   4  C   <1> d   1      28.467  -8.828  26.746  0.00  0.00           C
HETATM   5  C   <1> d   1      30.078  -7.546  23.533  0.00  0.00           C
HETATM   6  C   <1> d   1      28.533  -9.575  23.946  0.00  0.00           C
HETATM   7  C   <1> d   1      30.655  -6.158  25.490  0.00  0.00           C
HETATM   8  C   <1> d   1      27.712 -10.018  26.278  0.00  0.00           C
HETATM   9  C   <1> d   1      30.754  -6.412  24.175  0.00  0.00           C
HETATM  10  O   <1> d   1      30.198  -7.739  22.333  0.00  0.00           O
HETATM  11  C   <1> d   1      27.747 -10.377  24.918  0.00  0.00           C
HETATM  12  C   <1> d   1      31.346  -4.991  26.174  0.00  0.00           C
HETATM  13  C   <1> d   1      30.781  -3.633  25.960  0.00  0.00           C
HETATM  14  C   <1> d   1      31.350  -2.495  26.550  0.00  0.00           C
HETATM  15  C   <1> d   1      32.547  -2.621  27.415  0.00  0.00           C
HETATM  16  C   <1> d   1      33.110  -3.902  27.639  0.00  0.00           C
HETATM  17  C   <1> d   1      32.508  -5.105  27.015  0.00  0.00           C
HETATM  18  O   <1> d   1      30.777  -1.244  26.315  0.00  0.00           O
HETATM  19  H   <1> d   1      31.097  -0.866  25.501  0.00  0.00           H
HETATM  20  O   <1> d   1      33.096  -1.471  27.991  0.00  0.00           O
HETATM  21  H   <1> d   1      32.777  -1.279  28.866  0.00  0.00           H
HETATM  22  O   <1> d   1      28.575  -9.920  22.594  0.00  0.00           O
HETATM  23  H   <1> d   1      29.049 -10.724  22.415  0.00  0.00           H
HETATM  24  O   <1> d   1      26.965 -10.793  27.167  0.00  0.00           O
HETATM  25  H   <1> d   1      26.469 -11.487  26.748  0.00  0.00           H
ENDMDL
