# Supplementary material for: Ferroptosis regulation by traditional chinese medicine for ischemic stroke intervention based on network pharmacology and data mining
Source: PLoS One. 2025 Apr 16;20(4):e0321751. doi: 10.1371/journal.pone.0321751 (PMC12002469; doi:10.1371/journal.pone.0321751)
Supplement: S5 File — (ZIP) [file pone.0321751.s005.zip › 分子对接4/ESR1/ESR1-0006/results/MOL000006_7baa_out03.pdbqt]

MODEL 1
REMARK VINA RESULT:      -5.5      0.000      0.000
REMARK  5 active torsions:
REMARK  status: ('A' for Active; 'I' for Inactive)
REMARK    1  A    between atoms: C_6  and  O_12 
REMARK    2  A    between atoms: C_7  and  C_13 
REMARK    3  A    between atoms: C_8  and  O_14 
REMARK    4  A    between atoms: C_17  and  O_20 
REMARK    5  A    between atoms: C_19  and  O_21 
ROOT
ATOM      1  C   <1> d   1      29.211  -8.063  25.839  0.00  0.00     0.095 A 
ATOM      2  C   <1> d   1      29.245  -8.442  24.412  0.00  0.00     0.081 A 
ATOM      3  O   <1> d   1      29.916  -6.946  26.291  0.00  0.00    -0.309 OA
ATOM      4  C   <1> d   1      28.467  -8.828  26.746  0.00  0.00     0.075 A 
ATOM      5  C   <1> d   1      30.078  -7.546  23.533  0.00  0.00     0.190 A 
ATOM      6  C   <1> d   1      28.533  -9.575  23.946  0.00  0.00     0.085 A 
ATOM      7  C   <1> d   1      30.655  -6.158  25.490  0.00  0.00     0.090 A 
ATOM      8  C   <1> d   1      27.712 -10.018  26.278  0.00  0.00     0.071 A 
ATOM      9  C   <1> d   1      30.754  -6.412  24.175  0.00  0.00     0.094 A 
ATOM     10  O   <1> d   1      30.198  -7.739  22.333  0.00  0.00    -0.287 OA
ATOM     11  C   <1> d   1      27.747 -10.377  24.918  0.00  0.00     0.074 A 
ENDROOT
BRANCH   7  12
ATOM     12  C   <1> d   1      31.346  -4.991  26.174  0.00  0.00     0.001 A 
ATOM     13  C   <1> d   1      30.781  -3.633  25.960  0.00  0.00     0.053 A 
ATOM     14  C   <1> d   1      31.350  -2.495  26.550  0.00  0.00     0.099 A 
ATOM     15  C   <1> d   1      32.547  -2.621  27.415  0.00  0.00     0.098 A 
ATOM     16  C   <1> d   1      33.110  -3.902  27.639  0.00  0.00     0.040 A 
ATOM     17  C   <1> d   1      32.508  -5.105  27.015  0.00  0.00     0.017 A 
BRANCH  14  18
ATOM     18  O   <1> d   1      30.777  -1.244  26.315  0.00  0.00    -0.358 OA
ATOM     19  H   <1> d   1      31.097  -0.866  25.501  0.00  0.00     0.217 HD
ENDBRANCH  14  18
BRANCH  15  20
ATOM     20  O   <1> d   1      33.096  -1.471  27.991  0.00  0.00    -0.358 OA
ATOM     21  H   <1> d   1      32.777  -1.279  28.866  0.00  0.00     0.217 HD
ENDBRANCH  15  20
ENDBRANCH   7  12
BRANCH   6  22
ATOM     22  O   <1> d   1      28.575  -9.920  22.594  0.00  0.00    -0.360 OA
ATOM     23  H   <1> d   1      29.049 -10.724  22.415  0.00  0.00     0.217 HD
ENDBRANCH   6  22
BRANCH   8  24
ATOM     24  O   <1> d   1      26.965 -10.793  27.167  0.00  0.00    -0.361 OA
ATOM     25  H   <1> d   1      26.469 -11.487  26.748  0.00  0.00     0.217 HD
ENDBRANCH   8  24
TORSDOF 5
ENDMDL
