# Supplementary material for: Ferroptosis regulation by traditional chinese medicine for ischemic stroke intervention based on network pharmacology and data mining
Source: PLoS One. 2025 Apr 16;20(4):e0321751. doi: 10.1371/journal.pone.0321751 (PMC12002469; doi:10.1371/journal.pone.0321751)
Supplement: S5 File — (ZIP) [file pone.0321751.s005.zip › 分子对接4/ESR1/ESR1-0006/results/MOL000006_7baa_out04.pdb]

REMARK Generated by AMDock from AutoDock Vina result
MODEL        4
REMARK ENERGY   =   -5.9
HETATM   1  C   <1> d   1      29.671  30.014  -6.027  0.00  0.00           C
HETATM   2  C   <1> d   1      28.282  30.280  -6.452  0.00  0.00           C
HETATM   3  O   <1> d   1      30.561  29.365  -6.885  0.00  0.00           O
HETATM   4  C   <1> d   1      30.100  30.414  -4.755  0.00  0.00           C
HETATM   5  C   <1> d   1      27.936  29.804  -7.838  0.00  0.00           C
HETATM   6  C   <1> d   1      27.372  30.936  -5.586  0.00  0.00           C
HETATM   7  C   <1> d   1      30.233  28.948  -8.121  0.00  0.00           C
HETATM   8  C   <1> d   1      29.164  31.104  -3.832  0.00  0.00           C
HETATM   9  C   <1> d   1      28.996  29.139  -8.607  0.00  0.00           C
HETATM  10  O   <1> d   1      26.824  29.955  -8.321  0.00  0.00           O
HETATM  11  C   <1> d   1      27.840  31.356  -4.240  0.00  0.00           C
HETATM  12  C   <1> d   1      31.344  28.263  -8.898  0.00  0.00           C
HETATM  13  C   <1> d   1      31.010  27.006  -9.617  0.00  0.00           C
HETATM  14  C   <1> d   1      31.968  26.304 -10.361  0.00  0.00           C
HETATM  15  C   <1> d   1      33.361  26.806 -10.450  0.00  0.00           C
HETATM  16  C   <1> d   1      33.712  28.002  -9.776  0.00  0.00           C
HETATM  17  C   <1> d   1      32.698  28.744  -8.989  0.00  0.00           C
HETATM  18  O   <1> d   1      31.598  25.128 -11.017  0.00  0.00           O
HETATM  19  H   <1> d   1      31.136  24.537 -10.430  0.00  0.00           H
HETATM  20  O   <1> d   1      34.298  26.086 -11.198  0.00  0.00           O
HETATM  21  H   <1> d   1      35.003  26.614 -11.557  0.00  0.00           H
HETATM  22  O   <1> d   1      26.062  31.180  -6.001  0.00  0.00           O
HETATM  23  H   <1> d   1      25.726  32.029  -5.742  0.00  0.00           H
HETATM  24  O   <1> d   1      29.573  31.511  -2.561  0.00  0.00           O
HETATM  25  H   <1> d   1      30.354  32.053  -2.565  0.00  0.00           H
ENDMDL
