# Supplementary material for: Ferroptosis regulation by traditional chinese medicine for ischemic stroke intervention based on network pharmacology and data mining
Source: PLoS One. 2025 Apr 16;20(4):e0321751. doi: 10.1371/journal.pone.0321751 (PMC12002469; doi:10.1371/journal.pone.0321751)
Supplement: S5 File — (ZIP) [file pone.0321751.s005.zip › 分子对接4/ESR1/ESR1-0006/results/MOL000006_7baa_out04.pdbqt]

MODEL 1
REMARK VINA RESULT:      -5.9      0.000      0.000
REMARK  5 active torsions:
REMARK  status: ('A' for Active; 'I' for Inactive)
REMARK    1  A    between atoms: C_6  and  O_12 
REMARK    2  A    between atoms: C_7  and  C_13 
REMARK    3  A    between atoms: C_8  and  O_14 
REMARK    4  A    between atoms: C_17  and  O_20 
REMARK    5  A    between atoms: C_19  and  O_21 
ROOT
ATOM      1  C   <1> d   1      29.671  30.014  -6.027  0.00  0.00     0.095 A 
ATOM      2  C   <1> d   1      28.282  30.280  -6.452  0.00  0.00     0.081 A 
ATOM      3  O   <1> d   1      30.561  29.365  -6.885  0.00  0.00    -0.309 OA
ATOM      4  C   <1> d   1      30.100  30.414  -4.755  0.00  0.00     0.075 A 
ATOM      5  C   <1> d   1      27.936  29.804  -7.838  0.00  0.00     0.190 A 
ATOM      6  C   <1> d   1      27.372  30.936  -5.586  0.00  0.00     0.085 A 
ATOM      7  C   <1> d   1      30.233  28.948  -8.121  0.00  0.00     0.090 A 
ATOM      8  C   <1> d   1      29.164  31.104  -3.832  0.00  0.00     0.071 A 
ATOM      9  C   <1> d   1      28.996  29.139  -8.607  0.00  0.00     0.094 A 
ATOM     10  O   <1> d   1      26.824  29.955  -8.321  0.00  0.00    -0.287 OA
ATOM     11  C   <1> d   1      27.840  31.356  -4.240  0.00  0.00     0.074 A 
ENDROOT
BRANCH   7  12
ATOM     12  C   <1> d   1      31.344  28.263  -8.898  0.00  0.00     0.001 A 
ATOM     13  C   <1> d   1      31.010  27.006  -9.617  0.00  0.00     0.053 A 
ATOM     14  C   <1> d   1      31.968  26.304 -10.361  0.00  0.00     0.099 A 
ATOM     15  C   <1> d   1      33.361  26.806 -10.450  0.00  0.00     0.098 A 
ATOM     16  C   <1> d   1      33.712  28.002  -9.776  0.00  0.00     0.040 A 
ATOM     17  C   <1> d   1      32.698  28.744  -8.989  0.00  0.00     0.017 A 
BRANCH  14  18
ATOM     18  O   <1> d   1      31.598  25.128 -11.017  0.00  0.00    -0.358 OA
ATOM     19  H   <1> d   1      31.136  24.537 -10.430  0.00  0.00     0.217 HD
ENDBRANCH  14  18
BRANCH  15  20
ATOM     20  O   <1> d   1      34.298  26.086 -11.198  0.00  0.00    -0.358 OA
ATOM     21  H   <1> d   1      35.003  26.614 -11.557  0.00  0.00     0.217 HD
ENDBRANCH  15  20
ENDBRANCH   7  12
BRANCH   6  22
ATOM     22  O   <1> d   1      26.062  31.180  -6.001  0.00  0.00    -0.360 OA
ATOM     23  H   <1> d   1      25.726  32.029  -5.742  0.00  0.00     0.217 HD
ENDBRANCH   6  22
BRANCH   8  24
ATOM     24  O   <1> d   1      29.573  31.511  -2.561  0.00  0.00    -0.361 OA
ATOM     25  H   <1> d   1      30.354  32.053  -2.565  0.00  0.00     0.217 HD
ENDBRANCH   8  24
TORSDOF 5
ENDMDL
