# Supplementary material for: Ferroptosis regulation by traditional chinese medicine for ischemic stroke intervention based on network pharmacology and data mining
Source: PLoS One. 2025 Apr 16;20(4):e0321751. doi: 10.1371/journal.pone.0321751 (PMC12002469; doi:10.1371/journal.pone.0321751)
Supplement: S5 File — (ZIP) [file pone.0321751.s005.zip › 分子对接4/ESR1/ESR1-0006/results/MOL000006_7baa_out05.pdb]

REMARK Generated by AMDock from AutoDock Vina result
MODEL        5
REMARK ENERGY   =   -7.9
HETATM   1  C   <1> d   1      19.010   9.921   7.570  0.00  0.00           C
HETATM   2  C   <1> d   1      18.766   8.627   8.239  0.00  0.00           C
HETATM   3  O   <1> d   1      18.809  11.121   8.256  0.00  0.00           O
HETATM   4  C   <1> d   1      19.446   9.947   6.240  0.00  0.00           C
HETATM   5  C   <1> d   1      18.300   8.725   9.668  0.00  0.00           C
HETATM   6  C   <1> d   1      18.967   7.406   7.549  0.00  0.00           C
HETATM   7  C   <1> d   1      18.393  11.187   9.533  0.00  0.00           C
HETATM   8  C   <1> d   1      19.664   8.679   5.498  0.00  0.00           C
HETATM   9  C   <1> d   1      18.141  10.070  10.235  0.00  0.00           C
HETATM  10  O   <1> d   1      18.059   7.737  10.343  0.00  0.00           O
HETATM  11  C   <1> d   1      19.429   7.448   6.138  0.00  0.00           C
HETATM  12  C   <1> d   1      18.235  12.588  10.100  0.00  0.00           C
HETATM  13  C   <1> d   1      18.765  13.720   9.296  0.00  0.00           C
HETATM  14  C   <1> d   1      18.666  15.048   9.737  0.00  0.00           C
HETATM  15  C   <1> d   1      18.021  15.359  11.035  0.00  0.00           C
HETATM  16  C   <1> d   1      17.506  14.301  11.826  0.00  0.00           C
HETATM  17  C   <1> d   1      17.611  12.897  11.359  0.00  0.00           C
HETATM  18  O   <1> d   1      19.180  16.073   8.941  0.00  0.00           O
HETATM  19  H   <1> d   1      19.999  15.813   8.530  0.00  0.00           H
HETATM  20  O   <1> d   1      17.935  16.691  11.452  0.00  0.00           O
HETATM  21  H   <1> d   1      17.167  16.890  11.975  0.00  0.00           H
HETATM  22  O   <1> d   1      18.731   6.191   8.194  0.00  0.00           O
HETATM  23  H   <1> d   1      18.067   6.236   8.872  0.00  0.00           H
HETATM  24  O   <1> d   1      20.098   8.685   4.172  0.00  0.00           O
HETATM  25  H   <1> d   1      21.006   8.947   4.066  0.00  0.00           H
ENDMDL
