# Supplementary material for: Ferroptosis regulation by traditional chinese medicine for ischemic stroke intervention based on network pharmacology and data mining
Source: PLoS One. 2025 Apr 16;20(4):e0321751. doi: 10.1371/journal.pone.0321751 (PMC12002469; doi:10.1371/journal.pone.0321751)
Supplement: S5 File — (ZIP) [file pone.0321751.s005.zip › 分子对接4/ESR1/ESR1-0006/results/MOL000006_7baa_out05.pdbqt]

MODEL 1
REMARK VINA RESULT:      -7.9      0.000      0.000
REMARK  5 active torsions:
REMARK  status: ('A' for Active; 'I' for Inactive)
REMARK    1  A    between atoms: C_6  and  O_12 
REMARK    2  A    between atoms: C_7  and  C_13 
REMARK    3  A    between atoms: C_8  and  O_14 
REMARK    4  A    between atoms: C_17  and  O_20 
REMARK    5  A    between atoms: C_19  and  O_21 
ROOT
ATOM      1  C   <1> d   1      19.010   9.921   7.570  0.00  0.00     0.095 A 
ATOM      2  C   <1> d   1      18.766   8.627   8.239  0.00  0.00     0.081 A 
ATOM      3  O   <1> d   1      18.809  11.121   8.256  0.00  0.00    -0.309 OA
ATOM      4  C   <1> d   1      19.446   9.947   6.240  0.00  0.00     0.075 A 
ATOM      5  C   <1> d   1      18.300   8.725   9.668  0.00  0.00     0.190 A 
ATOM      6  C   <1> d   1      18.967   7.406   7.549  0.00  0.00     0.085 A 
ATOM      7  C   <1> d   1      18.393  11.187   9.533  0.00  0.00     0.090 A 
ATOM      8  C   <1> d   1      19.664   8.679   5.498  0.00  0.00     0.071 A 
ATOM      9  C   <1> d   1      18.141  10.070  10.235  0.00  0.00     0.094 A 
ATOM     10  O   <1> d   1      18.059   7.737  10.343  0.00  0.00    -0.287 OA
ATOM     11  C   <1> d   1      19.429   7.448   6.138  0.00  0.00     0.074 A 
ENDROOT
BRANCH   7  12
ATOM     12  C   <1> d   1      18.235  12.588  10.100  0.00  0.00     0.001 A 
ATOM     13  C   <1> d   1      18.765  13.720   9.296  0.00  0.00     0.053 A 
ATOM     14  C   <1> d   1      18.666  15.048   9.737  0.00  0.00     0.099 A 
ATOM     15  C   <1> d   1      18.021  15.359  11.035  0.00  0.00     0.098 A 
ATOM     16  C   <1> d   1      17.506  14.301  11.826  0.00  0.00     0.040 A 
ATOM     17  C   <1> d   1      17.611  12.897  11.359  0.00  0.00     0.017 A 
BRANCH  14  18
ATOM     18  O   <1> d   1      19.180  16.073   8.941  0.00  0.00    -0.358 OA
ATOM     19  H   <1> d   1      19.999  15.813   8.530  0.00  0.00     0.217 HD
ENDBRANCH  14  18
BRANCH  15  20
ATOM     20  O   <1> d   1      17.935  16.691  11.452  0.00  0.00    -0.358 OA
ATOM     21  H   <1> d   1      17.167  16.890  11.975  0.00  0.00     0.217 HD
ENDBRANCH  15  20
ENDBRANCH   7  12
BRANCH   6  22
ATOM     22  O   <1> d   1      18.731   6.191   8.194  0.00  0.00    -0.360 OA
ATOM     23  H   <1> d   1      18.067   6.236   8.872  0.00  0.00     0.217 HD
ENDBRANCH   6  22
BRANCH   8  24
ATOM     24  O   <1> d   1      20.098   8.685   4.172  0.00  0.00    -0.361 OA
ATOM     25  H   <1> d   1      21.006   8.947   4.066  0.00  0.00     0.217 HD
ENDBRANCH   8  24
TORSDOF 5
ENDMDL
