# Supplementary material for: Ferroptosis regulation by traditional chinese medicine for ischemic stroke intervention based on network pharmacology and data mining
Source: PLoS One. 2025 Apr 16;20(4):e0321751. doi: 10.1371/journal.pone.0321751 (PMC12002469; doi:10.1371/journal.pone.0321751)
Supplement: S5 File — (ZIP) [file pone.0321751.s005.zip › 分子对接4/ESR1/ESR1-0006/results/MOL000006_7baa_out06.pdb]

REMARK Generated by AMDock from AutoDock Vina result
MODEL        6
REMARK ENERGY   =   -5.4
HETATM   1  C   <1> d   1       9.482  38.170   8.003  0.00  0.00           C
HETATM   2  C   <1> d   1       8.756  38.373   6.733  0.00  0.00           C
HETATM   3  O   <1> d   1      10.800  38.609   8.143  0.00  0.00           O
HETATM   4  C   <1> d   1       8.846  37.534   9.076  0.00  0.00           C
HETATM   5  C   <1> d   1       9.542  39.068   5.652  0.00  0.00           C
HETATM   6  C   <1> d   1       7.419  37.930   6.584  0.00  0.00           C
HETATM   7  C   <1> d   1      11.486  39.228   7.165  0.00  0.00           C
HETATM   8  C   <1> d   1       7.444  37.062   8.942  0.00  0.00           C
HETATM   9  C   <1> d   1      10.921  39.463   5.970  0.00  0.00           C
HETATM  10  O   <1> d   1       9.070  39.301   4.551  0.00  0.00           O
HETATM  11  C   <1> d   1       6.755  37.256   7.730  0.00  0.00           C
HETATM  12  C   <1> d   1      12.909  39.628   7.514  0.00  0.00           C
HETATM  13  C   <1> d   1      14.015  38.889   6.852  0.00  0.00           C
HETATM  14  C   <1> d   1      15.360  39.186   7.111  0.00  0.00           C
HETATM  15  C   <1> d   1      15.718  40.263   8.065  0.00  0.00           C
HETATM  16  C   <1> d   1      14.686  40.987   8.714  0.00  0.00           C
HETATM  17  C   <1> d   1      13.263  40.672   8.440  0.00  0.00           C
HETATM  18  O   <1> d   1      16.360  38.460   6.460  0.00  0.00           O
HETATM  19  H   <1> d   1      16.856  37.930   7.075  0.00  0.00           H
HETATM  20  O   <1> d   1      17.067  40.541   8.306  0.00  0.00           O
HETATM  21  H   <1> d   1      17.221  41.163   9.009  0.00  0.00           H
HETATM  22  O   <1> d   1       6.746  38.128   5.378  0.00  0.00           O
HETATM  23  H   <1> d   1       6.966  38.943   4.942  0.00  0.00           H
HETATM  24  O   <1> d   1       6.793  36.426  10.000  0.00  0.00           O
HETATM  25  H   <1> d   1       6.592  35.511   9.833  0.00  0.00           H
ENDMDL
