# Supplementary material for: Ferroptosis regulation by traditional chinese medicine for ischemic stroke intervention based on network pharmacology and data mining
Source: PLoS One. 2025 Apr 16;20(4):e0321751. doi: 10.1371/journal.pone.0321751 (PMC12002469; doi:10.1371/journal.pone.0321751)
Supplement: S5 File — (ZIP) [file pone.0321751.s005.zip › 分子对接4/ESR1/ESR1-0006/results/MOL000006_7baa_out06.pdbqt]

MODEL 1
REMARK VINA RESULT:      -5.4      0.000      0.000
REMARK  5 active torsions:
REMARK  status: ('A' for Active; 'I' for Inactive)
REMARK    1  A    between atoms: C_6  and  O_12 
REMARK    2  A    between atoms: C_7  and  C_13 
REMARK    3  A    between atoms: C_8  and  O_14 
REMARK    4  A    between atoms: C_17  and  O_20 
REMARK    5  A    between atoms: C_19  and  O_21 
ROOT
ATOM      1  C   <1> d   1       9.482  38.170   8.003  0.00  0.00     0.095 A 
ATOM      2  C   <1> d   1       8.756  38.373   6.733  0.00  0.00     0.081 A 
ATOM      3  O   <1> d   1      10.800  38.609   8.143  0.00  0.00    -0.309 OA
ATOM      4  C   <1> d   1       8.846  37.534   9.076  0.00  0.00     0.075 A 
ATOM      5  C   <1> d   1       9.542  39.068   5.652  0.00  0.00     0.190 A 
ATOM      6  C   <1> d   1       7.419  37.930   6.584  0.00  0.00     0.085 A 
ATOM      7  C   <1> d   1      11.486  39.228   7.165  0.00  0.00     0.090 A 
ATOM      8  C   <1> d   1       7.444  37.062   8.942  0.00  0.00     0.071 A 
ATOM      9  C   <1> d   1      10.921  39.463   5.970  0.00  0.00     0.094 A 
ATOM     10  O   <1> d   1       9.070  39.301   4.551  0.00  0.00    -0.287 OA
ATOM     11  C   <1> d   1       6.755  37.256   7.730  0.00  0.00     0.074 A 
ENDROOT
BRANCH   7  12
ATOM     12  C   <1> d   1      12.909  39.628   7.514  0.00  0.00     0.001 A 
ATOM     13  C   <1> d   1      14.015  38.889   6.852  0.00  0.00     0.053 A 
ATOM     14  C   <1> d   1      15.360  39.186   7.111  0.00  0.00     0.099 A 
ATOM     15  C   <1> d   1      15.718  40.263   8.065  0.00  0.00     0.098 A 
ATOM     16  C   <1> d   1      14.686  40.987   8.714  0.00  0.00     0.040 A 
ATOM     17  C   <1> d   1      13.263  40.672   8.440  0.00  0.00     0.017 A 
BRANCH  14  18
ATOM     18  O   <1> d   1      16.360  38.460   6.460  0.00  0.00    -0.358 OA
ATOM     19  H   <1> d   1      16.856  37.930   7.075  0.00  0.00     0.217 HD
ENDBRANCH  14  18
BRANCH  15  20
ATOM     20  O   <1> d   1      17.067  40.541   8.306  0.00  0.00    -0.358 OA
ATOM     21  H   <1> d   1      17.221  41.163   9.009  0.00  0.00     0.217 HD
ENDBRANCH  15  20
ENDBRANCH   7  12
BRANCH   6  22
ATOM     22  O   <1> d   1       6.746  38.128   5.378  0.00  0.00    -0.360 OA
ATOM     23  H   <1> d   1       6.966  38.943   4.942  0.00  0.00     0.217 HD
ENDBRANCH   6  22
BRANCH   8  24
ATOM     24  O   <1> d   1       6.793  36.426  10.000  0.00  0.00    -0.361 OA
ATOM     25  H   <1> d   1       6.592  35.511   9.833  0.00  0.00     0.217 HD
ENDBRANCH   8  24
TORSDOF 5
ENDMDL
