# Supplementary material for: Ferroptosis regulation by traditional chinese medicine for ischemic stroke intervention based on network pharmacology and data mining
Source: PLoS One. 2025 Apr 16;20(4):e0321751. doi: 10.1371/journal.pone.0321751 (PMC12002469; doi:10.1371/journal.pone.0321751)
Supplement: S5 File — (ZIP) [file pone.0321751.s005.zip › 分子对接4/ESR1/ESR1-0006/results/MOL000006_7baa_out07.pdb]

REMARK Generated by AMDock from AutoDock Vina result
MODEL        7
REMARK ENERGY   =   -7.9
HETATM   1  C   <1> d   1      18.931   9.792   7.704  0.00  0.00           C
HETATM   2  C   <1> d   1      18.714   8.516   8.415  0.00  0.00           C
HETATM   3  O   <1> d   1      18.740  11.009   8.361  0.00  0.00           O
HETATM   4  C   <1> d   1      19.330   9.783   6.362  0.00  0.00           C
HETATM   5  C   <1> d   1      18.286   8.651   9.853  0.00  0.00           C
HETATM   6  C   <1> d   1      18.904   7.277   7.754  0.00  0.00           C
HETATM   7  C   <1> d   1      18.358  11.109   9.647  0.00  0.00           C
HETATM   8  C   <1> d   1      19.536   8.496   5.651  0.00  0.00           C
HETATM   9  C   <1> d   1      18.134  10.011  10.386  0.00  0.00           C
HETATM  10  O   <1> d   1      18.070   7.681  10.562  0.00  0.00           O
HETATM  11  C   <1> d   1      19.328   7.282   6.331  0.00  0.00           C
HETATM  12  C   <1> d   1      18.207  12.524  10.178  0.00  0.00           C
HETATM  13  C   <1> d   1      18.646  13.640   9.302  0.00  0.00           C
HETATM  14  C   <1> d   1      18.545  14.979   9.705  0.00  0.00           C
HETATM  15  C   <1> d   1      17.990  15.319  11.037  0.00  0.00           C
HETATM  16  C   <1> d   1      17.562  14.277  11.898  0.00  0.00           C
HETATM  17  C   <1> d   1      17.669  12.861  11.470  0.00  0.00           C
HETATM  18  O   <1> d   1      18.972  15.989   8.840  0.00  0.00           O
HETATM  19  H   <1> d   1      18.313  16.179   8.180  0.00  0.00           H
HETATM  20  O   <1> d   1      17.900  16.662  11.417  0.00  0.00           O
HETATM  21  H   <1> d   1      17.742  16.799  12.344  0.00  0.00           H
HETATM  22  O   <1> d   1      18.694   6.079   8.440  0.00  0.00           O
HETATM  23  H   <1> d   1      17.813   5.976   8.778  0.00  0.00           H
HETATM  24  O   <1> d   1      19.934   8.467   4.313  0.00  0.00           O
HETATM  25  H   <1> d   1      19.737   7.648   3.871  0.00  0.00           H
ENDMDL
