# Supplementary material for: Ferroptosis regulation by traditional chinese medicine for ischemic stroke intervention based on network pharmacology and data mining
Source: PLoS One. 2025 Apr 16;20(4):e0321751. doi: 10.1371/journal.pone.0321751 (PMC12002469; doi:10.1371/journal.pone.0321751)
Supplement: S5 File — (ZIP) [file pone.0321751.s005.zip › 分子对接4/ESR1/ESR1-0006/results/MOL000006_7baa_out07.pdbqt]

MODEL 1
REMARK VINA RESULT:      -7.9      0.000      0.000
REMARK  5 active torsions:
REMARK  status: ('A' for Active; 'I' for Inactive)
REMARK    1  A    between atoms: C_6  and  O_12 
REMARK    2  A    between atoms: C_7  and  C_13 
REMARK    3  A    between atoms: C_8  and  O_14 
REMARK    4  A    between atoms: C_17  and  O_20 
REMARK    5  A    between atoms: C_19  and  O_21 
ROOT
ATOM      1  C   <1> d   1      18.931   9.792   7.704  0.00  0.00     0.095 A 
ATOM      2  C   <1> d   1      18.714   8.516   8.415  0.00  0.00     0.081 A 
ATOM      3  O   <1> d   1      18.740  11.009   8.361  0.00  0.00    -0.309 OA
ATOM      4  C   <1> d   1      19.330   9.783   6.362  0.00  0.00     0.075 A 
ATOM      5  C   <1> d   1      18.286   8.651   9.853  0.00  0.00     0.190 A 
ATOM      6  C   <1> d   1      18.904   7.277   7.754  0.00  0.00     0.085 A 
ATOM      7  C   <1> d   1      18.358  11.109   9.647  0.00  0.00     0.090 A 
ATOM      8  C   <1> d   1      19.536   8.496   5.651  0.00  0.00     0.071 A 
ATOM      9  C   <1> d   1      18.134  10.011  10.386  0.00  0.00     0.094 A 
ATOM     10  O   <1> d   1      18.070   7.681  10.562  0.00  0.00    -0.287 OA
ATOM     11  C   <1> d   1      19.328   7.282   6.331  0.00  0.00     0.074 A 
ENDROOT
BRANCH   7  12
ATOM     12  C   <1> d   1      18.207  12.524  10.178  0.00  0.00     0.001 A 
ATOM     13  C   <1> d   1      18.646  13.640   9.302  0.00  0.00     0.053 A 
ATOM     14  C   <1> d   1      18.545  14.979   9.705  0.00  0.00     0.099 A 
ATOM     15  C   <1> d   1      17.990  15.319  11.037  0.00  0.00     0.098 A 
ATOM     16  C   <1> d   1      17.562  14.277  11.898  0.00  0.00     0.040 A 
ATOM     17  C   <1> d   1      17.669  12.861  11.470  0.00  0.00     0.017 A 
BRANCH  14  18
ATOM     18  O   <1> d   1      18.972  15.989   8.840  0.00  0.00    -0.358 OA
ATOM     19  H   <1> d   1      18.313  16.179   8.180  0.00  0.00     0.217 HD
ENDBRANCH  14  18
BRANCH  15  20
ATOM     20  O   <1> d   1      17.900  16.662  11.417  0.00  0.00    -0.358 OA
ATOM     21  H   <1> d   1      17.742  16.799  12.344  0.00  0.00     0.217 HD
ENDBRANCH  15  20
ENDBRANCH   7  12
BRANCH   6  22
ATOM     22  O   <1> d   1      18.694   6.079   8.440  0.00  0.00    -0.360 OA
ATOM     23  H   <1> d   1      17.813   5.976   8.778  0.00  0.00     0.217 HD
ENDBRANCH   6  22
BRANCH   8  24
ATOM     24  O   <1> d   1      19.934   8.467   4.313  0.00  0.00    -0.361 OA
ATOM     25  H   <1> d   1      19.737   7.648   3.871  0.00  0.00     0.217 HD
ENDBRANCH   8  24
TORSDOF 5
ENDMDL
