# Supplementary material for: Ferroptosis regulation by traditional chinese medicine for ischemic stroke intervention based on network pharmacology and data mining
Source: PLoS One. 2025 Apr 16;20(4):e0321751. doi: 10.1371/journal.pone.0321751 (PMC12002469; doi:10.1371/journal.pone.0321751)
Supplement: S5 File — (ZIP) [file pone.0321751.s005.zip › 分子对接4/ESR1/ESR1-0006/results/MOL000006_7baa_out08.pdb]

REMARK Generated by AMDock from AutoDock Vina result
MODEL        8
REMARK ENERGY   =   -7.9
HETATM   1  C   <1> d   1      18.980   9.907   7.620  0.00  0.00           C
HETATM   2  C   <1> d   1      18.744   8.619   8.302  0.00  0.00           C
HETATM   3  O   <1> d   1      18.784  11.113   8.298  0.00  0.00           O
HETATM   4  C   <1> d   1      19.403   9.924   6.286  0.00  0.00           C
HETATM   5  C   <1> d   1      18.291   8.727   9.734  0.00  0.00           C
HETATM   6  C   <1> d   1      18.940   7.392   7.620  0.00  0.00           C
HETATM   7  C   <1> d   1      18.379  11.189   9.578  0.00  0.00           C
HETATM   8  C   <1> d   1      19.616   8.650   5.553  0.00  0.00           C
HETATM   9  C   <1> d   1      18.136  10.077  10.292  0.00  0.00           C
HETATM  10  O   <1> d   1      18.058   7.744  10.420  0.00  0.00           O
HETATM  11  C   <1> d   1      19.390   7.423   6.204  0.00  0.00           C
HETATM  12  C   <1> d   1      18.224  12.593  10.135  0.00  0.00           C
HETATM  13  C   <1> d   1      18.750  13.720   9.320  0.00  0.00           C
HETATM  14  C   <1> d   1      18.653  15.050   9.751  0.00  0.00           C
HETATM  15  C   <1> d   1      18.015  15.371  11.050  0.00  0.00           C
HETATM  16  C   <1> d   1      17.504  14.320  11.852  0.00  0.00           C
HETATM  17  C   <1> d   1      17.607  12.912  11.395  0.00  0.00           C
HETATM  18  O   <1> d   1      19.163  16.070   8.944  0.00  0.00           O
HETATM  19  H   <1> d   1      18.497  16.721   8.750  0.00  0.00           H
HETATM  20  O   <1> d   1      17.931  16.707  11.458  0.00  0.00           O
HETATM  21  H   <1> d   1      17.064  16.979  11.737  0.00  0.00           H
HETATM  22  O   <1> d   1      18.712   6.182   8.277  0.00  0.00           O
HETATM  23  H   <1> d   1      17.805   5.901   8.266  0.00  0.00           H
HETATM  24  O   <1> d   1      20.038   8.645   4.222  0.00  0.00           O
HETATM  25  H   <1> d   1      19.489   9.163   3.643  0.00  0.00           H
ENDMDL
