# Supplementary material for: Ferroptosis regulation by traditional chinese medicine for ischemic stroke intervention based on network pharmacology and data mining
Source: PLoS One. 2025 Apr 16;20(4):e0321751. doi: 10.1371/journal.pone.0321751 (PMC12002469; doi:10.1371/journal.pone.0321751)
Supplement: S5 File — (ZIP) [file pone.0321751.s005.zip › 分子对接4/ESR1/ESR1-0006/results/MOL000006_7baa_out08.pdbqt]

MODEL 1
REMARK VINA RESULT:      -7.9      0.000      0.000
REMARK  5 active torsions:
REMARK  status: ('A' for Active; 'I' for Inactive)
REMARK    1  A    between atoms: C_6  and  O_12 
REMARK    2  A    between atoms: C_7  and  C_13 
REMARK    3  A    between atoms: C_8  and  O_14 
REMARK    4  A    between atoms: C_17  and  O_20 
REMARK    5  A    between atoms: C_19  and  O_21 
ROOT
ATOM      1  C   <1> d   1      18.980   9.907   7.620  0.00  0.00     0.095 A 
ATOM      2  C   <1> d   1      18.744   8.619   8.302  0.00  0.00     0.081 A 
ATOM      3  O   <1> d   1      18.784  11.113   8.298  0.00  0.00    -0.309 OA
ATOM      4  C   <1> d   1      19.403   9.924   6.286  0.00  0.00     0.075 A 
ATOM      5  C   <1> d   1      18.291   8.727   9.734  0.00  0.00     0.190 A 
ATOM      6  C   <1> d   1      18.940   7.392   7.620  0.00  0.00     0.085 A 
ATOM      7  C   <1> d   1      18.379  11.189   9.578  0.00  0.00     0.090 A 
ATOM      8  C   <1> d   1      19.616   8.650   5.553  0.00  0.00     0.071 A 
ATOM      9  C   <1> d   1      18.136  10.077  10.292  0.00  0.00     0.094 A 
ATOM     10  O   <1> d   1      18.058   7.744  10.420  0.00  0.00    -0.287 OA
ATOM     11  C   <1> d   1      19.390   7.423   6.204  0.00  0.00     0.074 A 
ENDROOT
BRANCH   7  12
ATOM     12  C   <1> d   1      18.224  12.593  10.135  0.00  0.00     0.001 A 
ATOM     13  C   <1> d   1      18.750  13.720   9.320  0.00  0.00     0.053 A 
ATOM     14  C   <1> d   1      18.653  15.050   9.751  0.00  0.00     0.099 A 
ATOM     15  C   <1> d   1      18.015  15.371  11.050  0.00  0.00     0.098 A 
ATOM     16  C   <1> d   1      17.504  14.320  11.852  0.00  0.00     0.040 A 
ATOM     17  C   <1> d   1      17.607  12.912  11.395  0.00  0.00     0.017 A 
BRANCH  14  18
ATOM     18  O   <1> d   1      19.163  16.070   8.944  0.00  0.00    -0.358 OA
ATOM     19  H   <1> d   1      18.497  16.721   8.750  0.00  0.00     0.217 HD
ENDBRANCH  14  18
BRANCH  15  20
ATOM     20  O   <1> d   1      17.931  16.707  11.458  0.00  0.00    -0.358 OA
ATOM     21  H   <1> d   1      17.064  16.979  11.737  0.00  0.00     0.217 HD
ENDBRANCH  15  20
ENDBRANCH   7  12
BRANCH   6  22
ATOM     22  O   <1> d   1      18.712   6.182   8.277  0.00  0.00    -0.360 OA
ATOM     23  H   <1> d   1      17.805   5.901   8.266  0.00  0.00     0.217 HD
ENDBRANCH   6  22
BRANCH   8  24
ATOM     24  O   <1> d   1      20.038   8.645   4.222  0.00  0.00    -0.361 OA
ATOM     25  H   <1> d   1      19.489   9.163   3.643  0.00  0.00     0.217 HD
ENDBRANCH   8  24
TORSDOF 5
ENDMDL
