# Supplementary material for: Ferroptosis regulation by traditional chinese medicine for ischemic stroke intervention based on network pharmacology and data mining
Source: PLoS One. 2025 Apr 16;20(4):e0321751. doi: 10.1371/journal.pone.0321751 (PMC12002469; doi:10.1371/journal.pone.0321751)
Supplement: S5 File — (ZIP) [file pone.0321751.s005.zip › 分子对接4/ESR1/ESR1-0006/results/MOL000006_7baa_out09.pdb]

REMARK Generated by AMDock from AutoDock Vina result
MODEL        9
REMARK ENERGY   =   -5.0
HETATM   1  C   <1> d   1      35.684  33.421   7.045  0.00  0.00           C
HETATM   2  C   <1> d   1      36.415  34.376   7.902  0.00  0.00           C
HETATM   3  O   <1> d   1      35.601  32.072   7.399  0.00  0.00           O
HETATM   4  C   <1> d   1      35.069  33.868   5.869  0.00  0.00           C
HETATM   5  C   <1> d   1      37.035  33.779   9.138  0.00  0.00           C
HETATM   6  C   <1> d   1      36.504  35.745   7.548  0.00  0.00           C
HETATM   7  C   <1> d   1      36.161  31.558   8.508  0.00  0.00           C
HETATM   8  C   <1> d   1      35.149  35.299   5.480  0.00  0.00           C
HETATM   9  C   <1> d   1      36.849  32.339   9.358  0.00  0.00           C
HETATM  10  O   <1> d   1      37.669  34.450   9.937  0.00  0.00           O
HETATM  11  C   <1> d   1      35.847  36.207   6.299  0.00  0.00           C
HETATM  12  C   <1> d   1      35.958  30.068   8.716  0.00  0.00           C
HETATM  13  C   <1> d   1      36.765  29.139   7.883  0.00  0.00           C
HETATM  14  C   <1> d   1      36.646  27.747   8.003  0.00  0.00           C
HETATM  15  C   <1> d   1      35.698  27.159   8.979  0.00  0.00           C
HETATM  16  C   <1> d   1      34.913  28.018   9.788  0.00  0.00           C
HETATM  17  C   <1> d   1      35.039  29.490   9.661  0.00  0.00           C
HETATM  18  O   <1> d   1      37.430  26.921   7.195  0.00  0.00           O
HETATM  19  H   <1> d   1      37.142  26.015   7.247  0.00  0.00           H
HETATM  20  O   <1> d   1      35.597  25.767   9.079  0.00  0.00           O
HETATM  21  H   <1> d   1      35.625  25.310   8.246  0.00  0.00           H
HETATM  22  O   <1> d   1      37.199  36.635   8.368  0.00  0.00           O
HETATM  23  H   <1> d   1      37.830  37.174   7.906  0.00  0.00           H
HETATM  24  O   <1> d   1      34.542  35.764   4.312  0.00  0.00           O
HETATM  25  H   <1> d   1      34.174  35.075   3.770  0.00  0.00           H
ENDMDL
