# Supplementary material for: Ferroptosis regulation by traditional chinese medicine for ischemic stroke intervention based on network pharmacology and data mining
Source: PLoS One. 2025 Apr 16;20(4):e0321751. doi: 10.1371/journal.pone.0321751 (PMC12002469; doi:10.1371/journal.pone.0321751)
Supplement: S5 File — (ZIP) [file pone.0321751.s005.zip › 分子对接4/ESR1/ESR1-0006/results/MOL000006_7baa_out09.pdbqt]

MODEL 1
REMARK VINA RESULT:      -5.0      0.000      0.000
REMARK  5 active torsions:
REMARK  status: ('A' for Active; 'I' for Inactive)
REMARK    1  A    between atoms: C_6  and  O_12 
REMARK    2  A    between atoms: C_7  and  C_13 
REMARK    3  A    between atoms: C_8  and  O_14 
REMARK    4  A    between atoms: C_17  and  O_20 
REMARK    5  A    between atoms: C_19  and  O_21 
ROOT
ATOM      1  C   <1> d   1      35.684  33.421   7.045  0.00  0.00     0.095 A 
ATOM      2  C   <1> d   1      36.415  34.376   7.902  0.00  0.00     0.081 A 
ATOM      3  O   <1> d   1      35.601  32.072   7.399  0.00  0.00    -0.309 OA
ATOM      4  C   <1> d   1      35.069  33.868   5.869  0.00  0.00     0.075 A 
ATOM      5  C   <1> d   1      37.035  33.779   9.138  0.00  0.00     0.190 A 
ATOM      6  C   <1> d   1      36.504  35.745   7.548  0.00  0.00     0.085 A 
ATOM      7  C   <1> d   1      36.161  31.558   8.508  0.00  0.00     0.090 A 
ATOM      8  C   <1> d   1      35.149  35.299   5.480  0.00  0.00     0.071 A 
ATOM      9  C   <1> d   1      36.849  32.339   9.358  0.00  0.00     0.094 A 
ATOM     10  O   <1> d   1      37.669  34.450   9.937  0.00  0.00    -0.287 OA
ATOM     11  C   <1> d   1      35.847  36.207   6.299  0.00  0.00     0.074 A 
ENDROOT
BRANCH   7  12
ATOM     12  C   <1> d   1      35.958  30.068   8.716  0.00  0.00     0.001 A 
ATOM     13  C   <1> d   1      36.765  29.139   7.883  0.00  0.00     0.053 A 
ATOM     14  C   <1> d   1      36.646  27.747   8.003  0.00  0.00     0.099 A 
ATOM     15  C   <1> d   1      35.698  27.159   8.979  0.00  0.00     0.098 A 
ATOM     16  C   <1> d   1      34.913  28.018   9.788  0.00  0.00     0.040 A 
ATOM     17  C   <1> d   1      35.039  29.490   9.661  0.00  0.00     0.017 A 
BRANCH  14  18
ATOM     18  O   <1> d   1      37.430  26.921   7.195  0.00  0.00    -0.358 OA
ATOM     19  H   <1> d   1      37.142  26.015   7.247  0.00  0.00     0.217 HD
ENDBRANCH  14  18
BRANCH  15  20
ATOM     20  O   <1> d   1      35.597  25.767   9.079  0.00  0.00    -0.358 OA
ATOM     21  H   <1> d   1      35.625  25.310   8.246  0.00  0.00     0.217 HD
ENDBRANCH  15  20
ENDBRANCH   7  12
BRANCH   6  22
ATOM     22  O   <1> d   1      37.199  36.635   8.368  0.00  0.00    -0.360 OA
ATOM     23  H   <1> d   1      37.830  37.174   7.906  0.00  0.00     0.217 HD
ENDBRANCH   6  22
BRANCH   8  24
ATOM     24  O   <1> d   1      34.542  35.764   4.312  0.00  0.00    -0.361 OA
ATOM     25  H   <1> d   1      34.174  35.075   3.770  0.00  0.00     0.217 HD
ENDBRANCH   8  24
TORSDOF 5
ENDMDL
