# Supplementary material for: Ferroptosis regulation by traditional chinese medicine for ischemic stroke intervention based on network pharmacology and data mining
Source: PLoS One. 2025 Apr 16;20(4):e0321751. doi: 10.1371/journal.pone.0321751 (PMC12002469; doi:10.1371/journal.pone.0321751)
Supplement: S5 File — (ZIP) [file pone.0321751.s005.zip › 分子对接4/ESR1/ESR1-0006/results/MOL000006_7baa_out10.pdb]

REMARK Generated by AMDock from AutoDock Vina result
MODEL       10
REMARK ENERGY   =   -4.6
HETATM   1  C   <1> d   1      42.065  21.208 -13.182  0.00  0.00           C
HETATM   2  C   <1> d   1      42.501  20.860 -11.815  0.00  0.00           C
HETATM   3  O   <1> d   1      42.299  20.332 -14.244  0.00  0.00           O
HETATM   4  C   <1> d   1      41.414  22.425 -13.418  0.00  0.00           C
HETATM   5  C   <1> d   1      43.191  19.527 -11.685  0.00  0.00           C
HETATM   6  C   <1> d   1      42.269  21.745 -10.734  0.00  0.00           C
HETATM   7  C   <1> d   1      42.917  19.145 -14.108  0.00  0.00           C
HETATM   8  C   <1> d   1      41.159  23.367 -12.298  0.00  0.00           C
HETATM   9  C   <1> d   1      43.353  18.730 -12.908  0.00  0.00           C
HETATM  10  O   <1> d   1      43.605  19.110 -10.615  0.00  0.00           O
HETATM  11  C   <1> d   1      41.576  23.032 -10.997  0.00  0.00           C
HETATM  12  C   <1> d   1      43.074  18.337 -15.384  0.00  0.00           C
HETATM  13  C   <1> d   1      42.405  17.011 -15.448  0.00  0.00           C
HETATM  14  C   <1> d   1      42.493  16.194 -16.583  0.00  0.00           C
HETATM  15  C   <1> d   1      43.269  16.638 -17.767  0.00  0.00           C
HETATM  16  C   <1> d   1      43.919  17.897 -17.737  0.00  0.00           C
HETATM  17  C   <1> d   1      43.826  18.761 -16.536  0.00  0.00           C
HETATM  18  O   <1> d   1      41.844  14.958 -16.589  0.00  0.00           O
HETATM  19  H   <1> d   1      41.346  14.826 -15.788  0.00  0.00           H
HETATM  20  O   <1> d   1      43.342  15.804 -18.887  0.00  0.00           O
HETATM  21  H   <1> d   1      44.211  15.461 -19.065  0.00  0.00           H
HETATM  22  O   <1> d   1      42.687  21.402  -9.447  0.00  0.00           O
HETATM  23  H   <1> d   1      42.078  20.843  -8.978  0.00  0.00           H
HETATM  24  O   <1> d   1      40.510  24.584 -12.513  0.00  0.00           O
HETATM  25  H   <1> d   1      41.003  25.340 -12.213  0.00  0.00           H
ENDMDL
