# Supplementary material for: Ferroptosis regulation by traditional chinese medicine for ischemic stroke intervention based on network pharmacology and data mining
Source: PLoS One. 2025 Apr 16;20(4):e0321751. doi: 10.1371/journal.pone.0321751 (PMC12002469; doi:10.1371/journal.pone.0321751)
Supplement: S5 File — (ZIP) [file pone.0321751.s005.zip › 分子对接4/ESR1/ESR1-0006/results/MOL000006_7baa_out10.pdbqt]

MODEL 1
REMARK VINA RESULT:      -4.6      0.000      0.000
REMARK  5 active torsions:
REMARK  status: ('A' for Active; 'I' for Inactive)
REMARK    1  A    between atoms: C_6  and  O_12 
REMARK    2  A    between atoms: C_7  and  C_13 
REMARK    3  A    between atoms: C_8  and  O_14 
REMARK    4  A    between atoms: C_17  and  O_20 
REMARK    5  A    between atoms: C_19  and  O_21 
ROOT
ATOM      1  C   <1> d   1      42.065  21.208 -13.182  0.00  0.00     0.095 A 
ATOM      2  C   <1> d   1      42.501  20.860 -11.815  0.00  0.00     0.081 A 
ATOM      3  O   <1> d   1      42.299  20.332 -14.244  0.00  0.00    -0.309 OA
ATOM      4  C   <1> d   1      41.414  22.425 -13.418  0.00  0.00     0.075 A 
ATOM      5  C   <1> d   1      43.191  19.527 -11.685  0.00  0.00     0.190 A 
ATOM      6  C   <1> d   1      42.269  21.745 -10.734  0.00  0.00     0.085 A 
ATOM      7  C   <1> d   1      42.917  19.145 -14.108  0.00  0.00     0.090 A 
ATOM      8  C   <1> d   1      41.159  23.367 -12.298  0.00  0.00     0.071 A 
ATOM      9  C   <1> d   1      43.353  18.730 -12.908  0.00  0.00     0.094 A 
ATOM     10  O   <1> d   1      43.605  19.110 -10.615  0.00  0.00    -0.287 OA
ATOM     11  C   <1> d   1      41.576  23.032 -10.997  0.00  0.00     0.074 A 
ENDROOT
BRANCH   7  12
ATOM     12  C   <1> d   1      43.074  18.337 -15.384  0.00  0.00     0.001 A 
ATOM     13  C   <1> d   1      42.405  17.011 -15.448  0.00  0.00     0.053 A 
ATOM     14  C   <1> d   1      42.493  16.194 -16.583  0.00  0.00     0.099 A 
ATOM     15  C   <1> d   1      43.269  16.638 -17.767  0.00  0.00     0.098 A 
ATOM     16  C   <1> d   1      43.919  17.897 -17.737  0.00  0.00     0.040 A 
ATOM     17  C   <1> d   1      43.826  18.761 -16.536  0.00  0.00     0.017 A 
BRANCH  14  18
ATOM     18  O   <1> d   1      41.844  14.958 -16.589  0.00  0.00    -0.358 OA
ATOM     19  H   <1> d   1      41.346  14.826 -15.788  0.00  0.00     0.217 HD
ENDBRANCH  14  18
BRANCH  15  20
ATOM     20  O   <1> d   1      43.342  15.804 -18.887  0.00  0.00    -0.358 OA
ATOM     21  H   <1> d   1      44.211  15.461 -19.065  0.00  0.00     0.217 HD
ENDBRANCH  15  20
ENDBRANCH   7  12
BRANCH   6  22
ATOM     22  O   <1> d   1      42.687  21.402  -9.447  0.00  0.00    -0.360 OA
ATOM     23  H   <1> d   1      42.078  20.843  -8.978  0.00  0.00     0.217 HD
ENDBRANCH   6  22
BRANCH   8  24
ATOM     24  O   <1> d   1      40.510  24.584 -12.513  0.00  0.00    -0.361 OA
ATOM     25  H   <1> d   1      41.003  25.340 -12.213  0.00  0.00     0.217 HD
ENDBRANCH   8  24
TORSDOF 5
ENDMDL
