# Supplementary material for: Ferroptosis regulation by traditional chinese medicine for ischemic stroke intervention based on network pharmacology and data mining
Source: PLoS One. 2025 Apr 16;20(4):e0321751. doi: 10.1371/journal.pone.0321751 (PMC12002469; doi:10.1371/journal.pone.0321751)
Supplement: S5 File — (ZIP) [file pone.0321751.s005.zip › 分子对接4/ESR1/ESR1-0073/input/7baa_h.C.map]

GRID_PARAMETER_FILE 7baa_autolig.gpf
GRID_DATA_FILE 7baa_h.maps.fld
MACROMOLECULE 7baa_h.pdbqt
SPACING 1.000
NELEMENTS 54 70 66
CENTER 22.572 12.041 8.979
0.
0.
0.
0.
0.
0.
0.
0.
0.
0.
0.
0.
0.
0.
0.
0.
0.
0.
0.
0.
0.
0.
0.
0.
0.
0.
0.
0.
0.
0.
0.
0.
0.
0.
0.
0.
0.
0.
0.
0.
0.
0.
0.
0.
0.
0.
0.
0.
0.
0.
0.
0.
0.
0.
0.
0.
0.
0.
0.
0.
0.
0.
0.
0.
0.
0.
0.
0.
0.
0.
0.
0.
0.
0.
0.
0.
0.
0.
0.
0.
0.
0.
0.
0.
0.
0.
0.
0.
0.
0.
0.
0.
0.
0.
0.
0.
0.
0.
0.
0.
0.
0.
0.
0.
0.
0.
0.
0.
0.
0.
0.
0.
0.
0.
0.
0.
0.
0.
0.
0.
0.
0.
0.
0.
0.
0.
0.
0.
0.
0.
0.
0.
0.
0.
0.
0.
0.
0.
0.
0.
0.
0.
0.
0.
0.
0.
0.
0.
0.
0.
0.
0.
0.
0.
0.
0.
0.
0.
0.
0.
0.
0.
0.
0.
0.
0.
0.
0.
0.
0.
0.
0.
0.
0.
0.
0.
0.
0.
0.
0.
0.
0.
0.
0.
0.
0.
0.
0.
0.
0.
0.
0.
0.
0.
0.
0.
0.
0.
0.
0.
0.
0.
0.
0.
0.
0.
0.
0.
0.
0.
0.
0.
0.
0.
0.
0.
0.
0.
0.
0.
0.
0.
0.
0.
0.
0.
0.
0.
0.
0.
0.
0.
0.
0.
0.
0.
0.
0.
0.
0.
0.
0.
0.
0.
0.
0.
0.
0.
0.
0.
0.
0.
0.
0.
0.
0.
0.
0.
0.
0.
0.
0.
0.
0.
0.
0.
0.
0.
0.
0.
0.
0.
0.
0.
0.
0.
0.
0.
0.
0.
0.
0.
0.
0.
0.
0.
0.
0.
0.
0.
0.
0.
0.
0.
0.
0.
0.
0.
0.
0.
0.
0.
0.
0.
0.
0.
0.
0.
0.
0.
0.
0.
0.
0.
0.
0.
0.
0.
0.
0.
0.
0.
0.
0.
0.
0.
0.
0.
0.
0.
0.
0.
0.
0.
0.
0.
0.
0.
0.
0.
0.
0.
0.
0.
0.
0.
0.
0.
0.
0.
0.
0.
0.
0.
0.
0.
0.
0.
0.
0.
0.
0.
0.
0.
0.
0.
0.
0.
0.
0.
0.
0.
0.
0.
0.
0.
0.
0.
0.
0.
0.
0.
0.
0.
0.
0.
0.
0.
0.
0.
0.
0.
0.
0.
0.
0.
0.
0.
0.
0.
0.
0.
0.
0.
0.
0.
0.
0.
0.
0.
0.
0.
0.
0.
0.
0.
0.
0.
0.
0.
0.
0.
0.
0.
0.
0.
0.
0.
0.
0.
0.
0.
0.
0.
0.
0.
0.
0.
0.
0.
0.
0.
0.
0.
0.
0.
0.
0.
0.
0.
0.
0.
0.
0.
0.
0.
0.
0.
0.
0.
0.
0.
0.
0.
0.
0.
0.
0.
0.
0.
0.
0.
0.
0.
0.
0.
0.
0.
0.
0.
0.
0.
0.
0.
0.
0.
0.
0.
0.
0.
0.
0.
0.
0.
0.
0.
0.
0.
0.
0.
0.
0.
0.
0.
0.
0.
0.
0.
0.
0.
0.
0.
0.
0.
0.
0.
0.
0.
0.
0.
0.
0.
0.
0.
0.
0.
0.
0.
0.
0.
0.
0.
0.
0.
0.
0.
0.
0.
0.
0.
0.
0.
0.
0.
0.
0.
0.
0.
0.
0.
0.
0.
0.
0.
0.
0.
0.
0.
0.
0.
0.
0.
0.
0.
0.
0.
0.
0.
0.
0.
0.
0.
0.
0.
0.
0.
0.
0.
0.
0.
0.
0.
0.
0.
0.
0.
0.
0.
0.
0.
0.
0.
0.
0.
0.
0.
0.
0.
0.
0.
0.
0.
0.
0.
0.
0.
0.
0.
0.
0.
0.
0.
0.
0.
0.
0.
0.
0.
0.
0.
0.
0.
0.
0.
0.
0.
0.
0.
0.
0.
0.
0.
0.
0.
0.
0.
0.
0.
0.
0.
0.
0.
0.
0.
0.
0.
0.
0.
0.
0.
0.
0.
0.
0.
0.
0.
0.
0.
0.
0.
0.
0.
0.
0.
0.
0.
0.
0.
0.
0.
0.
0.
0.
0.
0.
0.
0.
0.
0.
0.
0.
0.
0.
0.
0.
0.
0.
0.
0.
0.
0.
0.
0.
0.
0.
0.
0.
0.
0.
0.
0.
0.
0.
0.
0.
0.
0.
0.
0.
0.
0.
0.
0.
0.
0.
0.
0.
0.
0.
0.
0.
0.
0.
0.
0.
0.
0.
0.
0.
0.
0.
0.
0.
0.
0.
0.
0.
0.
0.
0.
0.
0.
0.
0.
0.
0.
0.
0.
0.
0.
0.
0.
0.
0.
0.
0.
0.
0.
0.
0.
0.
0.
0.
0.
0.
0.
0.
0.
0.
0.
0.
0.
0.
0.
0.
0.
0.
0.
0.
0.
0.
0.
0.
0.
0.
0.
0.
0.
0.
0.
0.
0.
0.
0.
0.
0.
0.
0.
0.
0.
0.
0.
0.
0.
0.
0.
0.
0.
0.
0.
0.
0.
0.
0.
0.
0.
0.
0.
0.
0.
0.
0.
0.
0.
0.
0.
0.
0.
0.
0.
0.
0.
0.
0.
0.
0.
0.
0.
0.
0.
0.
0.
0.
0.
0.
0.
0.
0.
0.
0.
0.
0.
0.
0.
0.
0.
0.
0.
0.
0.
0.
0.
0.
0.
0.
0.
0.
0.
0.
0.
0.
0.
0.
0.
0.
0.
0.
0.
0.
0.
0.
0.
0.
0.
0.
0.
0.
0.
0.
0.
0.
0.
0.
0.
0.
0.
0.
0.
0.
0.
0.
0.
0.
0.
0.
0.
0.
0.
0.
0.
0.
0.
0.
0.
0.
0.
0.
0.
0.
0.
0.
0.
0.
0.
0.
0.
0.
0.
0.
0.
0.
0.
0.
0.
0.
0.
0.
0.
0.
0.
0.
0.
0.
0.
0.
0.
0.
0.
0.
0.
0.
0.
0.
0.
0.
0.
0.
0.
0.
0.
0.
0.
0.
0.
0.
0.
0.
0.
0.
0.
0.
0.
0.
0.
0.
0.
0.
0.
0.
0.
0.
0.
0.
0.
0.
0.
0.
0.
0.
0.
0.
0.
0.
0.
0.
0.
0.
0.
0.
0.
0.
0.
0.
0.
0.
0.
0.
0.
0.
0.
0.
0.
0.
0.
0.
0.
0.
0.
0.
0.
0.
0.
0.
0.
0.
0.
0.
0.
0.
0.
0.
0.
0.
0.
0.
0.
0.
0.
0.
0.
0.
0.
0.
0.
0.
0.
0.
0.
0.
0.
0.
0.
0.
0.
0.
0.
0.
0.
0.
0.
0.
0.
0.
0.
0.
0.
0.
0.
0.
0.
0.
0.
0.
0.
0.
0.
0.
0.
0.
0.
0.
0.
0.
0.
0.
0.
0.
0.
0.
0.
0.
0.
0.
0.
0.
0.
0.
0.
0.
0.
0.
0.
0.
0.
0.
0.
0.
0.
0.
0.
0.
0.
0.
0.
0.
0.
0.
0.
0.
0.
0.
0.
0.
0.
0.
0.
0.
0.
0.
0.
0.
0.
0.
0.
0.
0.
0.
0.
0.
0.
0.
0.
0.
0.
0.
0.
0.
0.
0.
0.
0.
0.
0.
0.
0.
0.
0.
0.
0.
0.
0.
0.
0.
0.
0.
0.
0.
0.
0.
0.
0.
0.
0.
0.
0.
0.
0.
0.
0.
0.
0.
0.
0.
0.
0.
0.
0.
0.
0.
0.
0.
0.
0.
0.
0.
0.
0.
0.
0.
0.
0.
0.
0.
0.
0.
0.
0.
0.
0.
0.
0.
0.
0.
0.
0.
0.
0.
0.
0.
0.
0.
0.
0.
0.
0.
0.
0.
0.
0.
0.
0.
0.
0.
0.
0.
0.
0.
0.
0.
0.
0.
0.
0.
0.
0.
0.
0.
0.
0.
0.
0.
0.
0.
0.
0.
0.
0.
0.
0.
0.
0.
0.
0.
0.
0.
0.
0.
0.
0.
0.
0.
0.
0.
0.
0.
0.
0.
0.
0.
0.
0.
0.
0.
0.
0.
0.
0.
0.
0.
0.
0.
0.
0.
0.
0.
0.
0.
0.
0.
0.
0.
0.
0.
0.
0.
0.
0.
0.
0.
0.
0.
0.
0.
0.
0.
0.
0.
0.
0.
0.
0.
0.
0.
0.
0.
0.
0.
0.
0.
0.
0.
0.
0.
0.
0.
0.
0.
0.
0.
0.
0.
0.
0.
0.
0.
0.
0.
0.
0.
0.
0.
0.
0.
0.
0.
0.
0.
0.
0.
0.
0.
0.
0.
0.
0.
0.
0.
0.
0.
0.
0.
0.
0.
0.
0.
0.
0.
0.
0.
0.
0.
0.
0.
0.
0.
0.
0.
0.
0.
0.
0.
0.
0.
0.
0.
0.
0.
0.
0.
0.
0.
0.
0.
0.
0.
0.
0.
0.
0.
0.
0.
0.
0.
0.
0.
0.
0.
0.
0.
0.
0.
0.
0.
0.
0.
0.
0.
0.
0.
0.
0.
0.
0.
0.
0.
0.
0.
0.
0.
0.
0.
0.
0.
0.
0.
0.
0.
0.
0.
0.
0.
0.
0.
0.
0.
0.
0.
0.
0.
0.
0.
0.
0.
0.
0.
0.
0.
0.
0.
0.
0.
0.
0.
0.
0.
0.
0.
0.
0.
0.
0.
0.
0.
0.
0.
0.
0.
0.
0.
0.
0.
0.
0.
0.
0.
0.
0.
0.
0.
0.
0.
0.
0.
0.
0.
0.
0.
0.
0.
0.
0.
0.
0.
0.
0.
0.
0.
0.
0.
0.
0.
0.
0.
0.
0.
0.
0.
0.
0.
0.
0.
0.
0.
0.
0.
0.
0.
0.
0.
0.
0.
0.
0.
0.
0.
0.
0.
0.
0.
0.
0.
0.
0.
0.
0.
0.
0.
0.
0.
0.
0.
0.
0.
0.
0.
0.
0.
0.
0.
0.
0.
0.
0.
0.
0.
0.
0.
0.
0.
0.
0.
0.
0.
0.
0.
0.
0.
0.
0.
0.
0.
0.
0.
0.
0.
0.
0.
0.
0.
0.
0.
0.
0.
0.
0.
0.
0.
0.
0.
0.
0.
0.
0.
0.
0.
0.
0.
0.
0.
0.
0.
0.
0.
0.
0.
0.
0.
0.001
0.001
0.001
0.001
0.001
0.
0.
0.
0.
0.
0.
0.
0.
0.
0.
0.
0.
0.
0.
0.
0.
0.
0.
0.
0.
0.
0.
0.
0.
0.
0.
0.
0.
0.
0.
0.
0.
0.
0.
0.
0.
0.
0.
0.
0.
0.
0.
0.
0.
0.
0.
0.
0.
0.002
0.002
0.002
0.002
0.002
0.002
0.001
0.001
0.
0.
0.
0.
0.
0.
0.
0.
0.
0.
0.
0.
0.
0.
0.
0.
0.
0.
0.
0.
0.
0.
0.
0.
0.
0.
0.
0.
0.
0.
0.
0.
0.
0.
0.
0.
0.
0.
0.
0.
0.
0.
0.
0.
0.
0.
0.002
0.002
0.003
0.003
0.003
0.002
0.003
0.002
0.001
0.001
0.
0.
0.
0.
0.
0.
0.
0.
0.
0.
0.
0.
0.
0.
0.
0.
0.
0.
0.
0.
0.
0.
0.
0.
0.
0.
0.
0.
0.
0.
0.
0.
0.
0.
0.
0.
0.
0.
0.
0.
0.
0.
0.
0.
0.002
0.002
0.003
0.002
0.001
0.000
0.
0.
0.000
0.001
0.001
0.001
0.
0.
0.
0.
0.
0.
0.
0.
0.
0.
0.
0.
0.
0.
0.
0.
0.
0.
0.
0.
0.
0.
0.
0.
0.
0.
0.
0.
0.
0.
0.
0.
0.
0.
0.
0.
0.
0.
0.
0.
0.
0.
0.001
0.002
0.003
0.002
0.000
-0.001
-0.003
-0.003
-0.003
-0.001
0.000
0.
0.000
0.001
0.
0.
0.
0.
0.
0.
0.
0.
0.
0.
0.
0.
0.
0.
0.
0.
0.
0.
0.
0.
0.
0.
0.
0.
0.
0.
0.
0.
0.
0.
0.
0.
0.
0.
0.
0.
0.
0.
0.
0.
0.
0.002
0.002
0.003
0.001
-0.001
-0.006
-0.009
-0.010
-0.008
-0.004
-0.002
0.000
0.001
0.002
0.001
0.000
0.
0.
0.
0.
0.
0.
0.
0.
0.
0.
0.
0.
0.
0.
0.
0.
0.
0.
0.
0.
0.
0.
0.
0.
0.
0.
0.
0.
0.
0.
0.
0.
0.
0.
0.
0.
0.
0.
0.
0.002
0.002
0.002
0.
-0.005
-0.010
-0.014
-0.015
-0.013
-0.009
-0.002
0.000
0.
0.001
0.001
0.001
0.000
0.
0.
0.
0.
0.
0.
0.
0.
0.
0.
0.
0.
0.
0.
0.
0.
0.
0.
0.
0.
0.
0.
0.
0.
0.
0.
0.
0.
0.
0.
0.
0.
0.
0.
0.
0.
0.
0.
0.002
0.002
0.002
-0.001
-0.006
-0.011
-0.016
-0.018
-0.015
-0.009
-0.003
-0.001
0.000
0.001
0.001
-0.001
-0.001
-0.001
-0.001
0.001
0.
0.
0.
0.
0.
0.
0.
0.
0.
0.
0.
0.
0.
0.
0.
0.
0.
0.
0.
0.
0.
0.
0.
0.
0.
0.
0.
0.
0.
0.
0.
0.
0.
0.
0.
0.002
0.002
0.001
0.000
-0.005
-0.010
-0.014
-0.016
-0.013
-0.009
-0.003
-0.001
0.000
0.001
-0.001
0.
-0.002
-0.003
-0.002
-0.001
0.001
0.001
0.
0.
0.
0.
0.
0.
0.
0.
0.
0.
0.
0.
0.
0.
0.
0.
0.
0.
0.
0.
0.
0.
0.
0.
0.
0.
0.
0.
0.
0.
0.
0.
0.
0.
0.002
0.001
0.
-0.004
-0.007
-0.010
-0.011
-0.009
-0.007
-0.003
-0.001
0.
0.000
0.
-0.002
-0.003
-0.004
-0.004
-0.003
-0.002
0.001
0.001
0.
0.
0.
0.
0.
0.
0.
0.
0.
0.
0.
0.
0.
0.
0.
0.
0.
0.
0.
0.
0.
0.
0.
0.
0.
0.
0.
0.
0.
0.
0.
0.
0.
0.001
0.002
0.000
-0.001
-0.004
-0.006
-0.007
-0.006
-0.003
-0.001
-0.001
0.001
0.000
-0.002
-0.005
-0.006
-0.005
-0.005
-0.004
-0.003
0.
0.001
0.
0.
0.
0.
0.
0.
0.
0.
0.
0.
0.
0.
0.
0.
0.
0.
0.
0.
0.
0.
0.
0.
0.
0.
0.
0.
0.
0.
0.
0.
0.
0.
0.
0.
0.001
0.002
0.000
-0.001
-0.002
-0.003
-0.003
-0.002
-0.001
-0.002
0.001
-0.001
-0.004
-0.006
-0.006
-0.008
-0.005
-0.005
-0.003
0.000
0.001
0.001
0.
0.
0.
0.
0.
0.
0.
0.
0.
0.
0.
0.
0.
0.
0.
0.
0.
0.
0.
0.
0.
0.
0.
0.
0.
0.
0.
0.
0.
0.
0.
0.
0.
0.
0.001
0.001
0.000
-0.001
-0.002
-0.002
-0.001
-0.001
-0.002
-0.001
-0.001
-0.002
-0.005
-0.007
-0.006
-0.006
-0.005
-0.003
0.000
0.001
0.001
0.
0.
0.
0.
0.
0.
0.
0.
0.
0.
0.
0.
0.
0.
0.
0.
0.
0.
0.
0.
0.
0.
0.
0.
0.
0.
0.
0.
0.
0.
0.
0.
0.
0.
0.
0.
0.001
0.000
0.
0.
-0.002
-0.002
-0.001
-0.001
-0.003
-0.002
-0.003
-0.005
-0.006
-0.005
-0.004
-0.003
0.000
0.001
0.001
0.
0.
0.
0.
0.
0.
0.
0.
0.
0.
0.
0.
0.
0.
0.
0.
0.
0.
0.
0.
0.
0.
0.
0.
0.
0.
0.
0.
0.
0.
0.
0.
0.
0.
0.
0.
0.
0.
0.
0.
-0.002
-0.002
-0.002
-0.002
-0.002
-0.002
-0.002
-0.003
-0.004
-0.004
-0.003
-0.001
0.000
0.001
0.001
0.
0.
0.
0.
0.
0.
0.
0.
0.
0.
0.
0.
0.
0.
0.
0.
0.
0.
0.
0.
0.
0.
0.
0.
0.
0.
0.
0.
0.
0.
0.
0.
0.
0.
0.
0.
0.
0.
0.
0.
0.
-0.002
-0.002
-0.002
0.001
0.000
-0.001
-0.002
-0.002
0.000
-0.001
0.000
0.001
0.001
0.
0.
0.
0.
0.
0.
0.
0.
0.
0.
0.
0.
0.
0.
0.
0.
0.
0.
0.
0.
0.
0.
0.
0.
0.
0.
0.
0.
0.
0.
0.
0.
0.
0.
0.
0.
0.
0.
0.
0.
0.
0.
0.
0.
0.
0.
0.001
0.000
0.000
0.000
0.000
0.000
0.001
0.001
0.001
0.
0.
0.
0.
0.
0.
0.
0.
0.
0.
0.
0.
0.
0.
0.
0.
0.
0.
0.
0.
0.
0.
0.
0.
0.
0.
0.
0.
0.
0.
0.
0.
0.
0.
0.
0.
0.
0.
0.
0.
0.
0.
0.
0.
0.
0.
0.
0.001
0.001
0.001
0.001
0.001
0.001
0.001
0.
0.
0.
0.
0.
0.
0.
0.
0.
0.
0.
0.
0.
0.
0.
0.
0.
0.
0.
0.
0.
0.
0.
0.
0.
0.
0.
0.
0.
0.
0.
0.
0.
0.
0.
0.
0.
0.
0.
0.
0.
0.
0.
0.
0.
0.
0.
0.
0.
0.
0.001
0.001
0.001
0.
0.
0.
0.
0.
0.
0.
0.
0.
0.
0.
0.
0.
0.
0.
0.
0.
0.
0.
0.
0.
0.
0.
0.
0.
0.
0.
0.
0.
0.
0.
0.
0.
0.
0.
0.
0.
0.
0.
0.
0.
0.
0.
0.
0.
0.
0.
0.
0.
0.
0.
0.
0.
0.
0.
0.
0.
0.
0.
0.
0.
0.
0.
0.
0.
0.
0.
0.
0.
0.
0.
0.
0.
0.
0.
0.
0.
0.
0.
0.
0.
0.
0.
0.
0.
0.
0.
0.
0.
0.
0.
0.
0.
0.
0.
0.
0.
0.
0.
0.
0.
0.
0.
0.
0.
0.
0.
0.
0.
0.
0.
0.
0.
0.
0.
0.
0.
0.
0.
0.
0.
0.
0.
0.
0.
0.
0.
0.
0.
0.
0.
0.
0.
0.
0.
0.
0.
0.
0.
0.
0.
0.
0.
0.
0.
0.
0.
0.
0.
0.
0.
0.
0.
0.
0.
0.
0.
0.
0.
0.
0.
0.
0.
0.
0.
0.
0.
0.
0.
0.
0.
0.
0.
0.
0.
0.
0.
0.
0.
0.
0.
0.
0.
0.
0.
0.
0.
0.
0.
0.
0.
0.
0.
0.
0.
0.
0.
0.
0.
0.
0.
0.
0.
0.
0.
0.
0.
0.
0.
0.
0.
0.
0.
0.
0.
0.
0.
0.
0.
0.
0.
0.
0.
0.
0.
0.
0.
0.
0.
0.
0.
0.
0.
0.
0.
0.
0.
0.
0.
0.
0.
0.
0.
0.
0.
0.
0.
0.
0.
0.
0.
0.
0.
0.
0.
0.
0.
0.
0.
0.
0.
0.
0.
0.
0.
0.
0.
0.
0.
0.
0.
0.
0.
0.
0.
0.
0.
0.
0.
0.
0.
0.
0.
0.
0.
0.
0.
0.
0.
0.
0.
0.
0.
0.
0.
0.
0.
0.
0.
0.
0.
0.
0.
0.
0.
0.
0.
0.
0.
0.
0.
0.
0.
0.
0.
0.
0.
0.
0.
0.
0.
0.
0.
0.
0.
0.
0.
0.
0.
0.
0.
0.
0.
0.
0.
0.
0.
0.
0.
0.
0.
0.
0.
0.
0.
0.
0.
0.
0.
0.
0.
0.
0.
0.
0.
0.
0.
0.
0.
0.
0.
0.
0.
0.
0.
0.
0.
0.
0.
0.
0.
0.
0.
0.
0.
0.
0.
0.
0.
0.
0.
0.
0.
0.
0.
0.
0.
0.
0.
0.
0.
0.
0.
0.
0.
0.
0.
0.
0.
0.
0.
0.
0.
0.
0.
0.
0.
0.
0.
0.
0.
0.
0.
0.
0.
0.
0.
0.
0.
0.
0.
0.
0.
0.
0.
0.
0.
0.
0.
0.
0.
0.
0.
0.
0.
0.
0.
0.
0.
0.
0.
0.
0.
0.
0.
0.
0.
0.
0.
0.
0.
0.
0.
0.
0.
0.
0.
0.
0.
0.
0.
0.
0.
0.
0.
0.
0.
0.
0.
0.
0.
0.
0.
0.
0.
0.
0.
0.
0.
0.
0.
0.
0.
0.
0.
0.
0.
0.
0.
0.
0.
0.
0.
0.
0.
0.
0.
0.
0.
0.
0.
0.
0.
0.
0.
0.
0.
0.
0.
0.
0.
0.
0.
0.
0.
0.
0.
0.
0.
0.
0.
0.
0.
0.
0.
0.
0.
0.
0.
0.
0.
0.
0.
0.
0.
0.
0.
0.
0.
0.
0.
0.
0.
0.
0.
0.
0.
0.
0.
0.
0.
0.
0.
0.
0.
0.
0.
0.
0.
0.
0.
0.
0.
0.
0.
0.
0.
0.
0.
0.
0.
0.
0.
0.
0.
0.
0.
0.
0.
0.
0.
0.
0.
0.
0.
0.
0.
0.
0.
0.
0.
0.
0.
0.
0.
0.
0.
0.
0.
0.
0.
0.
0.
0.
0.
0.
0.
0.
0.
0.
0.
0.
0.
0.
0.
0.
0.
0.
0.
0.
0.
0.
0.
0.
0.
0.
0.
0.
0.
0.
0.
0.
0.
0.
0.
0.
0.
0.
0.
0.
0.
0.
0.
0.
0.
0.
0.
0.
0.
0.
0.
0.
0.
0.
0.
0.
0.
0.
0.
0.
0.
0.
0.
0.
0.
0.
0.
0.
0.
0.
0.
0.
0.
0.
0.
0.
0.
0.
0.
0.
0.
0.
0.
0.
0.
0.
0.
0.
0.
0.
0.
0.
0.
0.
0.
0.
0.
0.
0.
0.
0.
0.
0.
0.
0.
0.
0.
0.
0.
0.
0.
0.
0.
0.
0.
0.
0.
0.
0.
0.
0.
0.
0.
0.
0.
0.
0.
0.
0.
0.
0.
0.
0.
0.
0.
0.
0.
0.
0.
0.
0.
0.
0.
0.
0.
0.
0.
0.
0.
0.
0.
0.
0.
0.
0.
0.
0.
0.
0.
0.
0.
0.
0.
0.
0.
0.
0.
0.
0.
0.
0.
0.
0.
0.
0.
0.
0.
0.
0.
0.
0.
0.
0.
0.
0.
0.
0.
0.
0.
0.
0.
0.
0.
0.
0.
0.
0.
0.
0.
0.
0.
0.
0.
0.
0.
0.
0.
0.
0.
0.
0.
0.
0.
0.
0.
0.
0.
0.
0.
0.
0.
0.
0.
0.
0.
0.
0.
0.
0.
0.
0.
0.
0.
0.
0.
0.
0.
0.
0.
0.
0.
0.
0.
0.
0.
0.
0.
0.
0.
0.
0.
0.
0.
0.
0.
0.
0.
0.
0.
0.
0.
0.
0.
0.
0.
0.
0.
0.
0.
0.
0.
0.
0.
0.
0.
0.
0.
0.
0.
0.
0.
0.
0.
0.
0.
0.
0.
0.
0.
0.
0.
0.
0.
0.
0.
0.
0.
0.
0.
0.
0.
0.
0.
0.
0.
0.
0.
0.
0.
0.
0.
0.
0.
0.
0.
0.
0.
0.
0.
0.
0.
0.
0.
0.
0.
0.
0.
0.
0.
0.
0.
0.
0.
0.
0.
0.
0.
0.
0.
0.
0.
0.
0.
0.
0.
0.
0.
0.
0.
0.
0.
0.
0.
0.
0.
0.
0.
0.
0.
0.
0.
0.
0.
0.
0.
0.
0.
0.
0.
0.
0.
0.
0.
0.
0.
0.
0.
0.
0.
0.
0.
0.
0.
0.
0.
0.
0.
0.
0.
0.
0.
0.
0.
0.
0.
0.
0.
0.
0.
0.
0.
0.
0.
0.
0.
0.
0.
0.
0.
0.
0.
0.
0.
0.
0.
0.
0.
0.
0.
0.
0.
0.
0.
0.
0.
0.
0.
0.
0.
0.
0.
0.
0.
0.
0.
0.
0.
0.
0.
0.
0.
0.
0.
0.
0.
0.
0.
0.
0.
0.
0.
0.
0.
0.
0.
0.
0.
0.
0.
0.
0.
0.
0.
0.
0.
0.
0.
0.
0.
0.
0.
0.
0.
0.
0.
0.
0.
0.
0.
0.
0.
0.
0.
0.
0.
0.
0.
0.
0.
0.
0.
0.
0.
0.
0.
0.
0.
0.
0.
0.
0.
0.
0.
0.
0.
0.
0.
0.
0.
0.
0.
0.
0.
0.
0.
0.
0.
0.
0.
0.
0.
0.
0.
0.
0.
0.
0.
0.
0.
0.
0.
0.
0.
0.
0.
0.
0.
0.
0.
0.
0.
0.
0.
0.
0.
0.
0.
0.
0.
0.
0.
0.
0.
0.
0.
0.
0.
0.
0.
0.
0.
0.
0.
0.
0.
0.
0.
0.
0.
0.
0.
0.
0.
0.
0.
0.
0.
0.
0.
0.
0.
0.
0.
0.
0.
0.
0.
0.
0.
0.
0.
0.
0.
0.
0.
0.
0.
0.
0.
0.
0.
0.
0.
0.
0.
0.
0.
0.
0.
0.
0.
0.
0.
0.
0.
0.
0.
0.
0.
0.
0.
0.
0.
0.
0.
0.
0.
0.
0.
0.
0.
0.
0.
0.
0.
0.
0.
0.
0.
0.
0.
0.
0.
0.
0.
0.
0.
0.
0.
0.
0.
0.
0.
0.
0.
0.
0.
0.
0.
0.
0.
0.
0.
0.
0.
0.
0.
0.
0.
0.
0.
0.
0.
0.
0.
0.
0.
0.
0.
0.
0.
0.
0.
0.
0.
0.
0.
0.
0.
0.
0.
0.
0.
0.
0.
0.
0.
0.
0.
0.
0.
0.
0.
0.
0.
0.
0.
0.
0.
0.
0.
0.
0.
0.
0.
0.
0.
0.
0.
0.
0.
0.
0.
0.
0.
0.
0.
0.
0.
0.
0.
0.
0.
0.
0.
0.
0.
0.
0.
0.
0.
0.
0.
0.
0.
0.
0.
0.
0.
0.
0.
0.
0.
0.
0.
0.
0.
0.
0.
0.
0.
0.
0.
0.
0.
0.
0.
0.
0.
0.
0.
0.
0.
0.
0.
0.
0.
0.
0.
0.
0.
0.
0.
0.
0.
0.
0.
0.
0.
0.
0.
0.
0.
0.
0.
0.
0.
0.
0.
0.
0.
0.
0.
0.
0.
0.
0.
0.
0.
0.
0.
0.
0.
0.
0.
0.
0.
0.
0.
0.
0.
0.
0.
0.
0.
0.
0.
0.
0.
0.
0.
0.
0.
0.
0.
0.
0.
0.
0.
0.
0.
0.
0.
0.
0.
0.
0.
0.
0.
0.
0.
0.
0.
0.
0.
0.
0.
0.
0.
0.
0.
0.
0.
0.
0.
0.
0.
0.
0.
0.
0.
0.
0.
0.
0.
0.
0.
0.
0.
0.
0.
0.
0.
0.
0.
0.
0.
0.
0.
0.
0.
0.
0.
0.
0.
0.
0.
0.
0.
0.
0.
0.
0.
0.
0.
0.
0.
0.
0.
0.
0.
0.
0.
0.
0.
0.
0.
0.
0.
0.
0.
0.
0.
0.
0.
0.
0.
0.
0.
0.
0.
0.
0.
0.
0.
0.
0.
0.
0.
0.
0.
0.
0.
0.
0.
0.
0.
0.
0.
0.
0.
0.
0.
0.
0.
0.
0.
0.
0.
0.
0.
0.
0.
0.
0.
0.
0.
0.
0.
0.
0.
0.
0.
0.
0.
0.
0.
0.
0.
0.
0.
0.
0.
0.
0.
0.
0.
0.
0.
0.
0.
0.
0.
0.
0.
0.
0.
0.
0.
0.
0.
0.
0.
0.
0.
0.
0.
0.
0.
0.
0.
0.
0.
0.
0.
0.
0.
0.
0.
0.
0.
0.
0.
0.
0.
0.
0.
0.
0.
0.
0.
0.
0.
0.
0.
0.
0.
0.
0.
0.
0.
0.
0.
0.
0.
0.
0.
0.
0.
0.
0.
0.
0.
0.
0.
0.
0.
0.
0.
0.
0.
0.
0.
0.
0.
0.
0.
0.
0.
0.
0.
0.
0.
0.
0.
0.
0.
0.
0.
0.
0.
0.
0.
0.
0.
0.
0.
0.
0.
0.
0.
0.
0.
0.
0.
0.
0.
0.
0.
0.
0.
0.
0.
0.
0.
0.
0.
0.
0.
0.
0.
0.
0.
0.
0.
0.
0.
0.
0.
0.
0.
0.
0.
0.
0.
0.
0.
0.
0.
0.
0.
0.
0.
0.
0.
0.
0.
0.
0.
0.
0.
0.
0.
0.
0.
0.
0.
0.
0.
0.
0.
0.
0.
0.
0.
0.
0.
0.
0.
0.
0.
0.
0.
0.
0.
0.
0.
0.
0.
0.
0.
0.
0.
0.
0.
0.
0.
0.
0.
0.
0.
0.
0.
0.
0.
0.
0.
0.
0.
0.
0.
0.
0.
0.
0.
0.
0.
0.
0.
0.
0.
0.
0.
0.
0.
0.
0.
0.
0.
0.
0.
0.
0.
0.
0.
0.
0.
0.
0.
0.
0.
0.
0.
0.
0.
0.
0.
0.
0.
0.
0.
0.
0.
0.
0.
0.
0.
0.
0.
0.
0.
0.
0.
0.
0.
0.
0.
0.
0.
0.
0.
0.
0.
0.
0.
0.
0.
0.
0.
0.
0.
0.
0.
0.
0.
0.
0.
0.
0.
0.
0.
0.
0.
0.
0.
0.
0.
0.
0.
0.
0.
0.
0.
0.
0.
0.
0.
0.
0.
0.
0.
0.
0.
0.
0.
0.
0.
0.
0.
0.
0.
0.
0.
0.
0.
0.
0.
0.
0.
0.
0.
0.
0.
0.
0.
0.
0.
0.
0.
0.
0.
0.
0.
0.
0.
0.
0.
0.
0.
0.
0.
0.
0.
0.
0.
0.
0.
0.
0.
0.
0.
0.
0.
0.
0.
0.
0.
0.
0.
0.
0.
0.
0.
0.
0.
0.
0.
0.
0.
0.
0.
0.
0.
0.
0.
0.
0.
0.
0.
0.
0.
0.
0.
0.
0.
0.
0.
0.
0.
0.
0.
0.
0.
0.
0.
0.
0.
0.
0.
0.
0.
0.
0.
0.
0.
0.
0.
0.
0.
0.
0.
0.
0.
0.
0.
0.
0.
0.
0.
0.
0.
0.
0.
0.
0.
0.
0.
0.
0.
0.
0.
0.
0.
0.
0.
0.
0.
0.
0.
0.
0.
0.
0.
0.
0.
0.
0.
0.
0.
0.
0.
0.
0.
0.
0.
0.
0.
0.
0.
0.
0.
0.
0.
0.
0.
0.
0.
0.
0.
0.
0.
0.
0.
0.
0.
0.
0.
0.
0.
0.
0.
0.
0.
0.
0.
0.
0.
0.
0.
0.
0.
0.
0.
0.
0.
0.
0.
0.
0.
0.
0.
0.
0.
0.
0.
0.
0.
0.
0.
0.
0.
0.
0.
0.
0.
0.
0.
0.
0.
0.
0.
0.
0.
0.
0.
0.
0.
0.
0.
0.
0.
0.
0.
0.
0.
0.
0.
0.
0.
0.
0.
0.
0.
0.
0.
0.
0.
0.
0.
0.
0.
0.
0.
0.
0.
0.
0.
0.
0.
0.
0.
0.
0.
0.
0.
0.
0.
0.
0.
0.
0.
0.
0.
0.
0.
0.
0.
0.
0.
0.
0.
0.
0.
0.
0.
0.
0.
0.
0.
0.
0.
0.
0.
0.
0.
0.
0.
0.
0.
0.
0.
0.
0.
0.
0.
0.
0.
0.
0.
0.
0.
0.
0.
0.
0.
0.
0.
0.
0.
0.
0.
0.
0.
0.
0.
0.
0.
0.
0.
0.
0.
0.
0.
0.
0.
0.
0.
0.
0.
0.
0.
0.
0.
0.
0.
0.
0.
0.
0.
0.
0.
0.
0.
0.
0.
0.
0.
0.
0.
0.
0.
0.
0.
0.
0.
0.
0.
0.
0.
0.
0.
0.
0.
0.
0.
0.
0.
0.
0.
0.
0.
0.
0.
0.
0.
0.
0.
0.
0.
0.
0.
0.
0.
0.
0.
0.
0.
0.
0.
0.
0.
0.
0.
0.
0.
0.
0.
0.
0.
0.
0.
0.
0.
0.
0.
0.
0.
0.
0.
0.
0.
0.
0.
0.
0.
0.
0.
0.
0.
0.
0.
0.
0.
0.
0.
0.
0.
0.
0.
0.
0.
0.
0.
0.
0.
0.
0.
0.
0.
0.
0.
0.
0.
0.
0.
0.
0.
0.
0.
0.
0.
0.
0.
0.
0.
0.
0.
0.
0.
0.
0.
0.
0.
0.
0.
0.
0.
0.
0.
0.
0.
0.
0.
0.
0.
0.
0.
0.
0.
0.
0.
0.
0.
0.
0.
0.
0.
0.
0.
0.
0.
0.
0.
0.
0.
0.
0.
0.
0.
0.
0.
0.
0.
0.
0.
0.
0.
0.
0.
0.
0.
0.
0.
0.
0.
0.
0.
0.
0.
0.
0.
0.
0.
0.
0.
0.
0.
0.
0.
0.
0.
0.
0.
0.
0.
0.
0.
0.
0.
0.
0.
0.
0.
0.
0.
0.
0.
0.
0.
0.
0.
0.
0.
0.
0.
0.
0.
0.
0.
0.
0.
0.
0.
0.
0.
0.
0.
0.
0.
0.
0.
0.
0.
0.
0.
0.
0.
0.
0.
0.
0.
0.
0.
0.
0.
0.
0.
0.
0.
0.
0.
0.
0.
0.
0.
0.
0.
0.
0.
0.
0.
0.
0.
0.
0.
0.
0.
0.
0.
0.
0.
0.
0.
0.
0.
0.
0.
0.
0.
0.
0.
0.
0.
0.
0.
0.
0.
0.
0.
0.
0.
0.
0.
0.
0.
0.
0.
0.
0.
0.
0.
0.
0.
0.
0.
0.
0.
0.
0.
0.
0.
0.
0.
0.
0.
0.
0.
0.
0.
0.
0.
0.
0.
0.
0.
0.
0.
0.
0.
0.
0.
0.
0.
0.
0.
0.
0.
0.
0.
0.
0.
0.
0.
0.
0.
0.
0.
0.
0.
0.
0.
0.
0.
0.
0.
0.
0.
0.
0.
0.
0.
0.
0.
0.
0.
0.
0.
0.
0.
0.
0.
0.
0.
0.
0.
0.
0.
0.
0.
0.
0.
0.
0.
0.
0.
0.
0.
0.
0.
0.
0.
0.
0.
0.
0.
0.
0.
0.
0.
0.
0.
0.
0.
0.
0.
0.
0.
0.
0.
0.
0.
0.
0.
0.
0.
0.
0.
0.
0.
0.
0.
0.
0.
0.
0.
0.
0.
0.
0.
0.
0.
0.
0.
0.
0.
0.
0.
0.
0.
0.
0.
0.
0.
0.
0.
0.
0.
0.
0.
0.
0.
0.
0.
0.
0.
0.
0.
0.
0.
0.
0.
0.
0.
0.
0.
0.
0.
0.
0.
0.
0.
0.
0.
0.
0.
0.
0.
0.
0.
0.
0.
0.
0.
0.
0.
0.
0.
0.
0.
0.
0.
0.
0.
0.
0.
0.
0.
0.
0.
0.
0.
0.
0.
0.
0.
0.
0.
0.
0.
0.
0.
0.
0.
0.
0.
0.
0.
0.
0.
0.
0.
0.
0.
0.
0.
0.
0.
0.
0.
0.
0.
0.
0.
0.
0.
0.
0.
0.
0.
0.
0.
0.
0.
0.
0.
0.
0.
0.
0.
0.
0.
0.
0.
0.
0.
0.
0.
0.
0.
0.
0.
0.
0.
0.
0.
0.
0.
0.
0.
0.
0.
0.
0.
0.
0.
0.
0.
0.
0.
0.
0.
0.
0.
0.
0.
0.
0.
0.
0.
0.
0.
0.
0.
0.
0.
0.
0.
0.
0.
0.
0.
0.
0.
0.
0.
0.
0.
0.
0.
0.
0.
0.001
0.001
0.001
0.001
0.
0.
0.
0.
0.
0.
0.
0.
0.
0.
0.
0.
0.
0.
0.
0.
0.
0.
0.
0.
0.
0.
0.
0.
0.
0.
0.
0.
0.
0.
0.
0.
0.
0.
0.
0.
0.
0.001
0.001
0.
0.
-0.002
-0.002
-0.002
-0.002
-0.002
0.
0.
0.002
0.001
0.002
0.002
0.002
0.002
0.002
0.002
0.
0.
0.
0.
0.
0.
0.
0.
0.
0.
0.
0.
0.
0.
0.
0.
0.
0.
0.
0.
0.
0.
0.
0.
0.
0.
0.
0.
0.
0.
0.
0.
0.
0.
0.001
0.001
0.001
0.001
0.001
-0.001
-0.003
-0.001
-0.003
-0.003
-0.003
-0.002
-0.001
0.001
0.002
0.003
0.003
0.002
0.002
0.003
0.003
0.001
0.
0.
0.
0.
0.
0.
0.
0.
0.
0.
0.
0.
0.
0.
0.
0.
0.
0.
0.
0.
0.
0.
0.
0.
0.
0.
0.
0.
0.
0.
0.
0.
0.
0.001
0.001
0.001
0.001
0.001
-0.001
-0.001
-0.001
-0.003
-0.004
-0.005
-0.005
-0.003
-0.002
0.000
0.001
0.003
0.002
0.001
0.002
0.003
0.003
0.
0.
0.
0.
0.
0.
0.
0.
0.
0.
0.
0.
0.
0.
0.
0.
0.
0.
0.
0.
0.
0.
0.
0.
0.
0.
0.
0.
0.
0.
0.
0.
0.
0.001
0.001
0.001
0.001
0.001
-0.001
0.
-0.001
-0.005
-0.009
-0.013
-0.012
-0.010
-0.008
-0.002
-0.001
0.000
0.001
0.002
0.002
0.003
0.003
0.
0.
0.
0.
0.
0.
0.
0.
0.
0.
0.
0.
0.
0.
0.
0.
0.
0.
0.
0.
0.
0.
0.
0.
0.
0.
0.
0.
0.
0.
0.
0.
0.
0.001
0.001
0.001
0.001
0.001
0.001
0.001
-0.002
-0.008
-0.015
-0.019
-0.024
-0.023
-0.018
-0.010
-0.004
0.001
0.000
0.002
0.003
0.003
0.001
0.
0.
0.
0.
0.
0.
0.
0.
0.
0.
0.
0.
0.
0.
0.
0.
0.
0.
0.
0.
0.
0.
0.
0.
0.
0.
0.
0.
0.
0.
0.
0.
0.
0.001
0.001
0.001
0.001
0.002
0.001
0.000
-0.002
-0.011
-0.020
-0.032
-0.041
-0.042
-0.035
-0.019
-0.009
-0.004
0.
0.003
0.003
0.002
0.002
0.000
0.
0.
0.
0.
0.
0.
0.
0.
0.
0.
0.
0.
0.
0.
0.
0.
0.
0.
0.
0.
0.
0.
0.
0.
0.
0.
0.
0.
0.
0.
0.
0.
0.
0.001
0.001
0.001
0.002
0.003
0.000
-0.005
-0.011
-0.023
-0.044
-0.052
-0.053
-0.047
-0.032
-0.016
-0.008
-0.002
-0.001
-0.001
-0.001
-0.001
0.000
-0.001
-0.002
0.
0.
0.
0.
0.
0.
0.
0.
0.
0.
0.
0.
0.
0.
0.
0.
0.
0.
0.
0.
0.
0.
0.
0.
0.
0.
0.
0.
0.
0.
0.
0.
0.
0.
0.001
0.002
0.001
-0.003
-0.010
-0.023
-0.043
-0.055
-0.060
-0.055
-0.038
-0.023
-0.012
-0.006
-0.006
-0.006
-0.005
-0.005
-0.004
-0.003
-0.003
-0.001
0.001
0.
0.
0.
0.
0.
0.
0.
0.
0.
0.
0.
0.
0.
0.
0.
0.
0.
0.
0.
0.
0.
0.
0.
0.
0.
0.
0.
0.
0.
0.
0.
0.
0.
0.002
0.001
-0.003
-0.008
-0.021
-0.038
-0.052
-0.057
-0.051
-0.035
-0.023
-0.012
-0.008
-0.010
-0.009
-0.008
-0.008
-0.007
-0.006
-0.004
-0.003
-0.001
0.001
0.
0.
0.
0.
0.
0.
0.
0.
0.
0.
0.
0.
0.
0.
0.
0.
0.
0.
0.
0.
0.
0.
0.
0.
0.
0.
0.
0.
0.
0.
0.
0.
0.002
0.001
-0.002
-0.006
-0.015
-0.026
-0.037
-0.041
-0.037
-0.027
-0.021
-0.012
-0.012
-0.010
-0.010
-0.010
-0.011
-0.011
-0.009
-0.008
-0.005
-0.003
0.001
0.001
0.
0.
0.
0.
0.
0.
0.
0.
0.
0.
0.
0.
0.
0.
0.
0.
0.
0.
0.
0.
0.
0.
0.
0.
0.
0.
0.
0.
0.
0.
0.
0.
0.002
0.000
-0.004
-0.008
-0.016
-0.022
-0.024
-0.024
-0.019
-0.016
-0.009
-0.012
-0.012
-0.012
-0.013
-0.015
-0.016
-0.015
-0.013
-0.006
-0.004
-0.002
0.001
0.
0.
0.
0.
0.
0.
0.
0.
0.
0.
0.
0.
0.
0.
0.
0.
0.
0.
0.
0.
0.
0.
0.
0.
0.
0.
0.
0.
0.
0.
0.
0.
0.002
0.001
-0.001
-0.004
-0.007
-0.012
-0.013
-0.014
-0.011
-0.007
-0.009
-0.010
-0.011
-0.013
-0.015
-0.020
-0.022
-0.022
-0.017
-0.009
-0.004
-0.002
0.001
0.001
0.
0.
0.
0.
0.
0.
0.
0.
0.
0.
0.
0.
0.
0.
0.
0.
0.
0.
0.
0.
0.
0.
0.
0.
0.
0.
0.
0.
0.
0.
0.
0.
0.001
0.
-0.001
-0.003
-0.005
-0.008
-0.007
-0.006
-0.006
-0.004
-0.008
-0.009
-0.011
-0.017
-0.022
-0.026
-0.026
-0.019
-0.010
-0.005
-0.002
0.001
0.001
0.
0.
0.
0.
0.
0.
0.
0.
0.
0.
0.
0.
0.
0.
0.
0.
0.
0.
0.
0.
0.
0.
0.
0.
0.
0.
0.
0.
0.
0.
0.
0.
0.
0.
0.000
-0.001
-0.002
-0.004
-0.005
-0.004
-0.004
-0.004
-0.006
-0.008
-0.011
-0.015
-0.019
-0.024
-0.023
-0.018
-0.010
-0.004
-0.001
0.001
0.001
0.
0.
0.
0.
0.
0.
0.
0.
0.
0.
0.
0.
0.
0.
0.
0.
0.
0.
0.
0.
0.
0.
0.
0.
0.
0.
0.
0.
0.
0.
0.
0.
0.
0.
0.
0.
-0.001
-0.003
-0.004
-0.005
-0.004
-0.003
-0.005
-0.007
-0.008
-0.012
-0.015
-0.018
-0.017
-0.012
-0.007
-0.003
0.000
0.001
0.001
0.
0.
0.
0.
0.
0.
0.
0.
0.
0.
0.
0.
0.
0.
0.
0.
0.
0.
0.
0.
0.
0.
0.
0.
0.
0.
0.
0.
0.
0.
0.
0.
0.
0.
0.
0.
0.
0.
-0.003
-0.003
-0.004
-0.004
-0.003
-0.005
-0.005
-0.005
-0.007
-0.009
-0.008
-0.006
-0.004
0.000
0.
0.001
0.
0.
0.
0.
0.
0.
0.
0.
0.
0.
0.
0.
0.
0.
0.
0.
0.
0.
0.
0.
0.
0.
0.
0.
0.
0.
0.
0.
0.
0.
0.
0.
0.
0.
0.
0.
0.
0.
0.
-0.002
-0.003
-0.003
-0.003
-0.003
-0.003
-0.002
-0.002
-0.003
-0.004
-0.003
-0.001
0.000
0.000
0.001
0.001
0.
0.
0.
0.
0.
0.
0.
0.
0.
0.
0.
0.
0.
0.
0.
0.
0.
0.
0.
0.
0.
0.
0.
0.
0.
0.
0.
0.
0.
0.
0.
0.
0.
0.
0.
0.
0.
0.
0.
0.
-0.002
-0.002
-0.002
-0.002
-0.002
0.000
0.001
0.000
0.000
0.000
0.000
0.000
0.001
0.001
0.
0.
0.
0.
0.
0.
0.
0.
0.
0.
0.
0.
0.
0.
0.
0.
0.
0.
0.
0.
0.
0.
0.
0.
0.
0.
0.
0.
0.
0.
0.
0.
0.
0.
0.
0.
0.
0.
0.
0.
0.
0.
0.
0.
0.
0.
0.
0.001
0.001
0.001
0.001
0.001
0.001
0.001
0.
0.
0.
0.
0.
0.
0.
0.
0.
0.
0.
0.
0.
0.
0.
0.
0.
0.
0.
0.
0.
0.
0.
0.
0.
0.
0.
0.
0.
0.
0.
0.
0.
0.
0.
0.
0.
0.
0.
0.
0.
0.
0.
0.
0.
0.
0.
0.
0.
0.
0.001
0.001
0.
0.
0.
0.
0.
0.
0.
0.
0.
0.
0.
0.
0.
0.
0.
0.
0.
0.
0.
0.
0.
0.
0.
0.
0.
0.
0.
0.
0.
0.
0.
0.
0.
0.
0.
0.
0.
0.
0.
0.
0.
0.
0.
0.
0.
0.
0.
0.
0.
0.
0.
0.
0.
0.
0.
0.
0.
0.
0.
0.
0.
0.
0.
0.
0.
0.
0.
0.
0.
0.
0.
0.
0.
0.
0.
0.
0.
0.
0.
0.
0.
0.
0.
0.
0.
0.
0.
0.
0.
0.
0.
0.
0.
0.
0.
0.
0.
0.
0.
0.
0.
0.
0.
0.
0.
0.
0.
0.
0.
0.
0.
0.
0.
0.
0.
0.
0.
0.
0.
0.
0.
0.
0.
0.
0.
0.
0.
0.
0.
0.
0.
0.
0.
0.
0.
0.
0.
0.
0.
0.
0.
0.
0.
0.
0.
0.
0.
0.
0.
0.
0.
0.
0.
0.
0.
0.
0.
0.
0.
0.
0.
0.
0.
0.
0.
0.
0.
0.
0.
0.
0.
0.
0.
0.
0.
0.
0.
0.
0.
0.
0.
0.
0.
0.
0.
0.
0.
0.
0.
0.
0.
0.
0.
0.
0.
0.
0.
0.
0.
0.
0.
0.
0.
0.
0.
0.
0.
0.
0.
0.
0.
0.
0.
0.
0.
0.
0.
0.
0.
0.
0.
0.
0.
0.
0.
0.
0.
0.
0.
0.
0.
0.
0.
0.
0.
0.
0.
0.
0.
0.
0.
0.
0.
0.
0.
0.
0.
0.
0.
0.
0.
0.
0.
0.
0.
0.
0.
0.
0.
0.
0.
0.
0.
0.
0.
0.
0.
0.
0.
0.
0.
0.
0.
0.
0.
0.
0.
0.
0.
0.
0.
0.
0.
0.
0.
0.
0.
0.
0.
0.
0.
0.
0.
0.
0.
0.
0.
0.
0.
0.
0.
0.
0.
0.
0.
0.
0.
0.
0.
0.
0.
0.
0.
0.
0.
0.
0.
0.
0.
0.
0.
0.
0.
0.
0.
0.
0.
0.
0.
0.
0.
0.
0.
0.
0.
0.
0.
0.
0.
0.
0.
0.
0.
0.
0.
0.
0.
0.
0.
0.
0.
0.
0.
0.
0.
0.
0.
0.
0.
0.
0.
0.
0.
0.
0.
0.
0.
0.
0.
0.
0.
0.
0.
0.
0.
0.
0.
0.
0.
0.
0.
0.
0.
0.
0.
0.
0.
0.
0.
0.
0.
0.
0.
0.
0.
0.
0.
0.
0.
0.
0.
0.
0.
0.
0.
0.
0.
0.
0.
0.
0.
0.
0.
0.
0.
0.
0.
0.
0.
0.
0.
0.
0.
0.
0.
0.
0.
0.
0.
0.
0.
0.
0.
0.
0.
0.
0.
0.
0.
0.
0.
0.
0.
0.
0.
0.
0.
0.
0.
0.
0.
0.
0.
0.
0.
0.
0.
0.
0.
0.
0.
0.
0.
0.
0.
0.
0.
0.
0.
0.
0.
0.
0.
0.
0.
0.
0.
0.
0.
0.
0.
0.
0.
0.
0.
0.
0.
0.
0.
0.
0.
0.
0.
0.
0.
0.
0.
0.
0.
0.
0.
0.
0.
0.
0.
0.
0.
0.
0.
0.
0.
0.
0.
0.
0.
0.
0.
0.
0.
0.
0.
0.
0.
0.
0.
0.
0.
0.
0.
0.
0.
0.
0.
0.
0.
0.
0.
0.
0.
0.
0.
0.
0.
0.
0.
0.
0.
0.
0.
0.
0.
0.
0.
0.
0.
0.
0.
0.
0.
0.
0.
0.
0.
0.
0.
0.
0.
0.
0.
0.
0.
0.
0.
0.
0.
0.
0.
0.
0.
0.
0.
0.
0.
0.
0.
0.
0.
0.
0.
0.
0.
0.
0.
0.
0.
0.
0.
0.
0.
0.
0.
0.
0.
0.
0.
0.
0.
0.
0.
0.
0.
0.
0.
0.
0.
0.
0.
0.
0.
0.
0.
0.
0.
0.
0.
0.
0.
0.
0.
0.
0.
0.
0.
0.
0.
0.
0.
0.
0.
0.
0.
0.
0.
0.
0.
0.
0.
0.
0.
0.
0.
0.
0.
0.
0.
0.
0.
0.
0.
0.
0.
0.
0.
0.
0.
0.
0.
0.
0.
0.
0.
0.
0.
0.
0.
0.
0.
0.
0.
0.
0.
0.
0.
0.
0.
0.
0.
0.
0.
0.
0.
0.
0.
0.
0.
0.
0.
0.
0.
0.
0.
0.
0.
0.
0.
0.
0.
0.
0.
0.
0.
0.
0.
0.
0.
0.
0.
0.
0.
0.
0.
0.
0.
0.
0.
0.
0.
0.
0.
0.
0.
0.
0.
0.
0.
0.
0.
0.
0.
0.
0.
0.
0.
0.
0.
0.
0.
0.
0.
0.
0.
0.
0.
0.
0.
0.
0.
0.
0.
0.
0.
0.
0.
0.
0.
0.
0.
0.
0.
0.
0.
0.
0.
0.
0.
0.
0.
0.
0.
0.
0.
0.
0.
0.
0.
0.
0.
0.
0.
0.
0.
0.
0.
0.
0.
0.
0.
0.
0.
0.
0.
0.
0.
0.
0.
0.
0.
0.
0.
0.
0.
0.
0.
0.
0.
0.
0.
0.
0.
0.
0.
0.
0.
0.
0.
0.
0.
0.
0.
0.
0.
0.
0.
0.
0.
0.
0.
0.
0.
0.
0.
0.
0.
0.
0.
0.
0.
0.
0.
0.
0.
0.
0.
0.
0.
0.
0.
0.
0.
0.
0.
0.
0.
0.
0.
0.
0.
0.
0.
0.
0.
0.
0.
0.
0.
0.
0.
0.
0.
0.
0.
0.
0.
0.
0.
0.
0.
0.
0.
0.
0.
0.
0.
0.
0.
0.
0.
0.
0.
0.
0.
0.
0.
0.
0.
0.
0.
0.
0.
0.
0.
0.
0.
0.
0.
0.
0.
0.
0.
0.
0.
0.
0.
0.
0.
0.
0.
0.
0.
0.
0.
0.
0.
0.
0.
0.
0.
0.
0.
0.
0.
0.
0.
0.
0.
0.
0.
0.
0.
0.
0.
0.
0.
0.
0.
0.
0.
0.
0.
0.
0.
0.
0.
0.
0.
0.
0.
0.
0.
0.
0.
0.
0.
0.
0.
0.
0.
0.
0.
0.
0.
0.
0.
0.
0.
0.
0.
0.
0.
0.
0.
0.
0.
0.
0.
0.
0.
0.
0.
0.
0.
0.
0.
0.
0.
0.
0.
0.
0.
0.
0.
0.
0.
0.
0.
0.
0.
0.
0.
0.
0.
0.
0.
0.
0.
0.
0.
0.
0.
0.
0.
0.
0.
0.
0.
0.
0.
0.
0.
0.
0.
0.
0.
0.
0.
0.
0.
0.
0.
0.
0.
0.
0.
0.
0.
0.
0.
0.
0.
0.
0.
0.
0.
0.
0.
0.
0.
0.
0.
0.
0.
0.
0.
0.
0.
0.
0.
0.
0.
0.
0.
0.
0.
0.
0.
0.
0.
0.
0.
0.
0.
0.
0.
0.
0.
0.
0.
0.
0.
0.
0.
0.
0.
0.
0.
0.
0.
0.
0.
0.
0.
0.
0.
0.
0.
0.
0.
0.
0.
0.
0.
0.
0.
0.
0.
0.
0.
0.
0.
0.
0.
0.
0.
0.
0.
0.
0.
0.
0.
0.
0.
0.
0.
0.
0.
0.
0.
0.
0.
0.
0.
0.
0.
0.
0.
0.
0.
0.
0.
0.
0.
0.
0.
0.
0.
0.
0.
0.
0.
0.
0.
0.
0.
0.
0.
0.
0.
0.
0.
0.
0.
0.
0.
0.
0.
0.
0.
0.
0.
0.
0.
0.
0.
0.
0.
0.
0.
0.
0.
0.
0.
0.
0.
0.
0.
0.
0.
0.
0.
0.
0.
0.
0.
0.
0.
0.
0.
0.
0.
0.
0.
0.
0.
0.
0.
0.
0.
0.
0.
0.
0.
0.
0.
0.
0.
0.
0.
0.
0.
0.
0.
0.
0.
0.
0.
0.
0.
0.
0.
0.
0.
0.
0.
0.
0.
0.
0.
0.
0.
0.
0.
0.
0.
0.
0.
0.
0.
0.
0.
0.
0.
0.
0.
0.
0.
0.
0.
0.
0.
0.
0.
0.
0.
0.
0.
0.
0.
0.
0.
0.
0.
0.
0.
0.
0.
0.
0.
0.
0.
0.
0.
0.
0.
0.
0.
0.
0.
0.
0.
0.
0.
0.
0.
0.
0.
0.
0.
0.
0.
0.
0.
0.
0.
0.
0.
0.
0.
0.
0.
0.
0.
0.
0.
0.
0.
0.
0.
0.
0.
0.
0.
0.
0.
0.
0.
0.
0.
0.
0.
0.
0.
0.
0.
0.
0.
0.
0.
0.
0.
0.
0.
0.
0.
0.
0.
0.
0.
0.
0.
0.
0.
0.
0.
0.
0.
0.
0.
0.
0.
0.
0.
0.
0.
0.
0.
0.
0.
0.
0.
0.
0.
0.
0.
0.
0.
0.
0.
0.
0.
0.
0.
0.
0.
0.
0.
0.
0.
0.
0.
0.
0.
0.
0.
0.
0.
0.
0.
0.
0.
0.
0.
0.
0.
0.
0.
0.
0.
0.
0.
0.
0.
0.
0.
0.
0.
0.
0.
0.
0.
0.
0.
0.
0.
0.
0.
0.
0.
0.
0.
0.
0.
0.
0.
0.
0.
0.
0.
0.
0.
0.
0.
0.
0.
0.
0.
0.
0.
0.
0.
0.
0.
0.
0.
0.
0.
0.
0.
0.
0.
0.
0.
0.
0.
0.
0.
0.
0.
0.
0.
0.
0.
0.
0.
0.
0.
0.
0.
0.
0.
0.
0.
0.
0.
0.
0.
0.
0.
0.
0.
0.
0.
0.
0.
0.
0.
0.
0.
0.
0.
0.
0.
0.
0.
0.
0.
0.
0.
0.
0.
0.
0.
0.
0.
0.
0.
0.
0.
0.
0.
0.
0.
0.
0.
0.
0.
0.
0.
0.
0.
0.
0.
0.
0.
0.
0.
0.
0.
0.
0.
0.
0.
0.
0.
0.
0.
0.
0.
0.
0.
0.
0.
0.
0.
0.
0.
0.
0.
0.
0.
0.
0.
0.
0.
0.
0.
0.
0.
0.
0.
0.
0.
0.
0.
0.
0.
0.
0.
0.
0.
0.
0.
0.
0.
0.
0.
0.
0.
0.
0.
0.
0.
0.
0.
0.
0.
0.
0.
0.
0.
0.
0.
0.
0.
0.
0.
0.
0.
0.
0.
0.
0.
0.
0.
0.
0.
0.
0.
0.
0.
0.
0.
0.
0.
0.
0.
0.
0.
0.
0.
0.
0.
0.
0.
0.
0.
0.
0.
0.
0.
0.
0.
0.
0.
0.
0.
0.
0.
0.
0.
0.
0.
0.
0.
0.
0.
0.
0.
0.
0.
0.
0.
0.
0.
0.
0.
0.
0.
0.
0.
0.
0.
0.
0.
0.
0.
0.
0.
0.
0.
0.
0.
0.
0.
0.
0.
0.
0.
0.
0.
0.
0.
0.
0.
0.
0.
0.
0.
0.
0.
0.
0.
0.
0.
0.
0.
0.
0.
0.
0.
0.
0.
0.
0.
0.
0.
0.
0.
0.
0.
0.
0.
0.
0.
0.
0.
0.
0.
0.
0.
0.
0.
0.
0.
0.
0.
0.
0.
0.
0.
0.
0.
0.
0.
0.
0.
0.
0.
0.
0.
0.
0.
0.
0.
0.
0.
0.
0.
0.
0.
0.
0.
0.
0.
0.
0.
0.
0.
0.
0.
0.
0.
0.
0.
0.
0.
0.
0.
0.
0.
0.
0.
0.
0.
0.
0.
0.
0.
0.
0.
0.
0.
0.
0.
0.
0.
0.
0.
0.
0.
0.
0.
0.
0.
0.
0.
0.
0.
0.
0.
0.
0.
0.
0.
0.
0.
0.
0.
0.
0.
0.
0.
0.
0.
0.
0.
0.
0.
0.
0.
0.
0.
0.
0.
0.
0.
0.
0.
0.
0.
0.
0.
0.
0.
0.
0.
0.
0.
0.
0.
0.
0.
0.
0.
0.
0.
0.
0.
0.
0.
0.
0.
0.
0.
0.
0.
0.
0.
0.
0.
0.
0.
0.
0.
0.
0.
0.
0.
0.
0.
0.
0.
0.
0.
0.
0.
0.
0.
0.
0.
0.
0.
0.
0.
0.
0.
0.
0.
0.
0.
0.
0.
0.
0.
0.
0.
0.
0.
0.
0.
0.
0.
0.
0.
0.
0.
0.
0.
0.
0.
0.
0.
0.
0.
0.
0.
0.
0.
0.
0.
0.
0.
0.
0.
0.
0.
0.
0.
0.
0.
0.
0.
0.
0.
0.
0.
0.
0.
0.
0.
0.
0.
0.
0.
0.
0.
0.
0.
0.
0.
0.
0.
0.
0.
0.
0.
0.
0.
0.
0.
0.
0.
0.
0.
0.
0.
0.
0.
0.
0.
0.
0.
0.
0.
0.
0.
0.
0.
0.
0.
0.
0.
0.
0.
0.
0.
0.
0.
0.
0.
0.
0.
0.
0.
0.
0.
0.
0.
0.
0.
0.
0.
0.
0.
0.
0.
0.
0.
0.
0.
0.
0.
0.
0.
0.
0.
0.
0.
0.
0.
0.
0.
0.
0.
0.
0.
0.
0.
0.
0.
0.
0.
0.
0.
0.
0.
0.
0.
0.
0.
0.
0.
0.
0.
0.
0.
0.
0.
0.
0.
0.
0.
0.
0.
0.
0.
0.
0.
0.
0.
0.
0.
0.
0.
0.
0.
0.
0.
0.
0.
0.
0.
0.
0.
0.
0.
0.
0.
0.
0.
0.
0.
0.
0.
0.
0.
0.
0.
0.
0.
0.
0.
0.
0.
0.
0.
0.
0.
0.
0.
0.
0.
0.
0.
0.
0.
0.
0.
0.
0.
0.
0.
0.
0.
0.
0.
0.
0.
0.
0.
0.
0.
0.
0.
0.
0.
0.
0.
0.
0.
0.
0.
0.
0.
0.
0.
0.
0.
0.
0.
0.
0.
0.
0.
0.
0.
0.
0.
0.
0.
0.
0.
0.
0.
0.
0.
0.
0.
0.
0.
0.
0.
0.
0.
0.
0.
0.
0.
0.
0.
0.
0.
0.
0.
0.
0.
0.
0.
0.
0.
0.
0.
0.
0.
0.
0.
0.
0.
0.
0.
0.
0.
0.
0.
0.
0.
0.
0.
0.
0.
0.
0.
0.
0.
0.
0.
0.
0.
0.
0.
0.
0.
0.
0.
0.
0.
0.
0.
0.
0.
0.
0.
0.
0.
0.
0.
0.
0.
0.
0.
0.
0.
0.
0.
0.
0.
0.
0.
0.
0.
0.
0.
0.
0.
0.
0.
0.
0.
0.
0.
0.
0.
0.
0.
0.
0.
0.
0.
0.
0.
0.
0.
0.
0.
0.
0.
0.
0.
0.
0.
0.
0.
0.
0.
0.
0.
0.
0.
0.
0.
0.
0.
0.
0.
0.
0.
0.
0.
0.
0.
0.
0.
0.
0.
0.
0.
0.
0.
0.
0.
0.
0.
0.
0.
0.
0.
0.
0.
0.
0.
0.
0.
0.
0.
0.
0.
0.
0.
0.
0.
0.
0.
0.
0.
0.
0.
0.
0.
0.
0.
0.
0.
0.
0.
0.
0.
0.
0.
0.
0.
0.
0.
0.
0.
0.
0.
0.
0.
0.
0.
0.
0.
0.
0.
0.
0.
0.
0.
0.
0.
0.
0.
0.
0.
0.
0.
0.
0.
0.
0.
0.
0.
0.
0.
0.
0.
0.
0.
0.
0.
0.
0.
0.
0.
0.
0.
0.
0.
0.
0.
0.
0.
0.
0.
0.
0.
0.
0.
0.
0.
0.
0.
0.
0.
0.
0.
0.
0.
0.
0.
0.
0.
0.
0.
0.
0.
0.
0.
0.
0.
0.
0.
0.
0.
0.
0.
0.
0.
0.
0.
0.
0.
0.
0.
0.
0.
0.
0.
0.
0.
0.
0.
0.
0.
0.
0.
0.
0.
0.
0.
0.
0.
0.
0.
0.
0.
0.
0.
0.
0.
0.
0.
0.
0.
0.
0.
0.
0.
0.
0.
0.
0.
0.
0.
0.
0.
0.
0.
0.
0.
0.
0.
0.
0.
0.
0.
0.
0.
0.
0.
0.
0.
0.
0.
0.
0.
0.
0.
0.
0.
0.
0.
0.
0.
0.
0.
0.
0.
0.
0.
0.
0.
0.
0.
0.
0.
0.
0.
0.
0.
0.
0.
0.
0.
0.
0.
0.
0.
0.
0.
0.
0.
0.
0.
0.
0.
0.
0.
0.
0.
0.
0.
0.
0.
0.
0.
0.
0.
0.
0.
0.
0.
0.
0.
0.
0.
0.
0.
0.
0.
0.
0.
0.
0.
0.
0.
0.
0.
0.
0.
0.
0.
0.
0.
0.
0.
0.
0.
0.
0.
0.
0.
0.
0.
0.
0.
0.
0.
0.
0.
0.
0.
0.
0.
0.
0.
0.
0.
0.
0.
0.
0.
0.
0.
0.
0.
0.
0.
0.
0.
0.
0.
0.
0.
0.
0.
0.
0.
0.
0.
0.
0.
0.
0.
0.
0.
0.
0.
0.
0.
0.
0.
0.
0.
0.
0.
0.
0.
0.
0.
0.
0.
0.
0.
0.
0.
0.
0.
0.
0.
0.
0.
0.
0.
0.
0.
0.
0.
0.
0.001
0.001
0.001
0.
0.
0.
0.
0.
0.
0.
0.
0.
0.
0.
0.
0.
0.
0.
0.
0.
0.
0.
0.
0.
0.
0.
0.
0.
0.
0.
0.
0.
0.
0.
0.
0.
0.
0.
0.
0.
0.
0.
0.
0.
0.
-0.002
-0.002
-0.002
-0.002
-0.002
0.
0.
0.
0.001
0.002
0.002
0.002
0.002
0.002
0.001
0.
0.
0.
0.
0.
0.
0.
0.
0.
0.
0.
0.
0.
0.
0.
0.
0.
0.
0.
0.
0.
0.
0.
0.
0.
0.
0.
0.
0.
0.
0.
0.
0.
0.
0.001
0.001
0.001
0.001
-0.001
-0.003
-0.003
-0.006
-0.005
-0.004
-0.003
-0.001
-0.001
0.001
0.002
0.000
0.001
0.002
0.002
0.003
0.002
0.001
0.
0.
0.
0.
0.
0.
0.
0.
0.
0.
0.
0.
0.
0.
0.
0.
0.
0.
0.
0.
0.
0.
0.
0.
0.
0.
0.
0.
0.
0.
0.
0.001
0.001
0.001
0.001
0.001
-0.001
-0.002
-0.003
-0.006
-0.008
-0.008
-0.008
-0.007
-0.003
-0.001
0.000
0.000
0.001
0.001
0.001
0.001
0.002
0.002
0.002
0.
0.
0.
0.
0.
0.
0.
0.
0.
0.
0.
0.
0.
0.
0.
0.
0.
0.
0.
0.
0.
0.
0.
0.
0.
0.
0.
0.
0.
0.
0.
0.001
0.001
0.002
0.002
0.002
-0.001
-0.003
-0.007
-0.008
-0.010
-0.011
-0.012
-0.011
-0.009
-0.003
-0.003
0.000
0.001
0.003
0.002
0.003
0.002
0.002
0.003
0.
0.
0.
0.
0.
0.
0.
0.
0.
0.
0.
0.
0.
0.
0.
0.
0.
0.
0.
0.
0.
0.
0.
0.
0.
0.
0.
0.
0.
0.
0.001
0.001
0.002
0.002
0.003
0.000
-0.002
-0.003
-0.008
-0.010
-0.014
-0.018
-0.020
-0.020
-0.017
-0.012
-0.007
-0.003
0.001
0.003
0.003
0.003
0.003
0.003
0.002
0.003
0.
0.
0.
0.
0.
0.
0.
0.
0.
0.
0.
0.
0.
0.
0.
0.
0.
0.
0.
0.
0.
0.
0.
0.
0.
0.
0.
0.
0.
0.001
0.001
0.002
0.003
0.003
0.000
-0.002
-0.002
-0.008
-0.012
-0.020
-0.026
-0.032
-0.036
-0.034
-0.027
-0.015
-0.009
0.
0.000
0.002
0.003
0.002
0.002
0.002
0.001
0.
0.
0.
0.
0.
0.
0.
0.
0.
0.
0.
0.
0.
0.
0.
0.
0.
0.
0.
0.
0.
0.
0.
0.
0.
0.
0.
0.
0.
0.001
0.001
0.002
0.002
0.002
-0.002
-0.003
-0.002
-0.008
-0.015
-0.025
-0.039
-0.056
-0.063
-0.063
-0.056
-0.033
-0.018
-0.008
-0.002
-0.001
0.002
0.001
0.003
0.003
0.001
0.
0.
0.
0.
0.
0.
0.
0.
0.
0.
0.
0.
0.
0.
0.
0.
0.
0.
0.
0.
0.
0.
0.
0.
0.
0.
0.
0.
0.
0.001
0.001
0.001
0.002
0.002
0.002
-0.001
-0.001
-0.009
-0.017
-0.031
-0.056
-0.071
-0.078
-0.078
-0.073
-0.061
-0.034
-0.018
-0.008
-0.006
-0.003
-0.001
0.000
0.003
0.000
-0.001
-0.001
-0.001
0.
0.
0.
0.
0.
0.
0.
0.
0.
0.
0.
0.
0.
0.
0.
0.
0.
0.
0.
0.
0.
0.
0.
0.
0.
0.
0.
0.001
0.001
0.001
0.001
0.001
-0.001
0.000
-0.005
-0.017
-0.038
-0.064
-0.079
-0.019
0.021
-0.084
-0.085
-0.051
-0.028
-0.015
-0.014
-0.010
-0.005
-0.004
-0.004
-0.004
-0.001
-0.001
-0.001
-0.001
0.
0.
0.
0.
0.
0.
0.
0.
0.
0.
0.
0.
0.
0.
0.
0.
0.
0.
0.
0.
0.
0.
0.
0.
0.
0.
0.
0.001
0.001
0.001
0.001
0.002
0.001
-0.004
-0.012
-0.038
-0.066
-0.085
-0.019
0.021
-0.090
-0.093
-0.066
-0.036
-0.026
-0.019
-0.015
-0.014
-0.011
-0.011
-0.009
-0.007
-0.004
-0.003
0.000
0.
0.
0.
0.
0.
0.
0.
0.
0.
0.
0.
0.
0.
0.
0.
0.
0.
0.
0.
0.
0.
0.
0.
0.
0.
0.
0.
0.
0.001
0.001
0.001
0.002
0.002
-0.002
-0.010
-0.028
-0.057
-0.080
-0.090
-0.093
-0.098
-0.094
-0.068
-0.047
-0.036
-0.027
-0.023
-0.024
-0.021
-0.020
-0.016
-0.012
-0.008
-0.004
-0.003
0.001
0.
0.
0.
0.
0.
0.
0.
0.
0.
0.
0.
0.
0.
0.
0.
0.
0.
0.
0.
0.
0.
0.
0.
0.
0.
0.
0.
0.
0.
0.
0.001
0.002
-0.002
-0.006
-0.019
-0.040
-0.069
-0.087
-0.095
-0.098
-0.080
-0.060
-0.046
-0.039
-0.032
-0.033
-0.033
-0.033
-0.034
-0.029
-0.022
-0.013
-0.005
-0.004
0.001
0.001
0.
0.
0.
0.
0.
0.
0.
0.
0.
0.
0.
0.
0.
0.
0.
0.
0.
0.
0.
0.
0.
0.
0.
0.
0.
0.
0.
0.
0.
0.
0.002
-0.001
-0.004
-0.012
-0.024
-0.040
-0.058
-0.070
-0.071
-0.059
-0.045
-0.040
-0.034
-0.035
-0.037
-0.044
-0.048
-0.052
-0.047
-0.036
-0.021
-0.009
-0.004
0.000
0.001
0.
0.
0.
0.
0.
0.
0.
0.
0.
0.
0.
0.
0.
0.
0.
0.
0.
0.
0.
0.
0.
0.
0.
0.
0.
0.
0.
0.
0.
0.
0.
0.002
-0.001
-0.004
-0.011
-0.020
-0.031
-0.037
-0.041
-0.038
-0.033
-0.034
-0.030
-0.032
-0.040
-0.050
-0.064
-0.066
-0.061
-0.049
-0.029
-0.013
-0.005
-0.001
0.001
0.
0.
0.
0.
0.
0.
0.
0.
0.
0.
0.
0.
0.
0.
0.
0.
0.
0.
0.
0.
0.
0.
0.
0.
0.
0.
0.
0.
0.
0.
0.
0.
0.002
-0.001
-0.003
-0.009
-0.016
-0.020
-0.024
-0.024
-0.024
-0.025
-0.026
-0.030
-0.037
-0.050
-0.066
-0.068
-0.061
-0.051
-0.035
-0.015
-0.005
-0.001
0.001
0.
0.
0.
0.
0.
0.
0.
0.
0.
0.
0.
0.
0.
0.
0.
0.
0.
0.
0.
0.
0.
0.
0.
0.
0.
0.
0.
0.
0.
0.
0.
0.
0.001
0.000
0.000
-0.002
-0.007
-0.011
-0.016
-0.014
-0.015
-0.021
-0.022
-0.023
-0.030
-0.043
-0.059
-0.061
-0.058
-0.047
-0.032
-0.014
-0.005
-0.001
0.001
0.
0.
0.
0.
0.
0.
0.
0.
0.
0.
0.
0.
0.
0.
0.
0.
0.
0.
0.
0.
0.
0.
0.
0.
0.
0.
0.
0.
0.
0.
0.
0.
0.
0.001
0.001
-0.001
-0.004
-0.006
-0.009
-0.013
-0.012
-0.014
-0.015
-0.016
-0.021
-0.030
-0.045
-0.050
-0.047
-0.039
-0.022
-0.010
-0.003
0.000
0.001
0.
0.
0.
0.
0.
0.
0.
0.
0.
0.
0.
0.
0.
0.
0.
0.
0.
0.
0.
0.
0.
0.
0.
0.
0.
0.
0.
0.
0.
0.
0.
0.
0.
0.
0.
0.
-0.002
-0.004
-0.005
-0.009
-0.008
-0.008
-0.008
-0.010
-0.013
-0.018
-0.026
-0.031
-0.030
-0.021
-0.012
-0.005
0.000
0.
0.001
0.
0.
0.
0.
0.
0.
0.
0.
0.
0.
0.
0.
0.
0.
0.
0.
0.
0.
0.
0.
0.
0.
0.
0.
0.
0.
0.
0.
0.
0.
0.
0.
0.
0.
0.
0.
0.
-0.003
-0.004
-0.005
-0.007
-0.007
-0.006
-0.005
-0.008
-0.011
-0.012
-0.014
-0.012
-0.009
-0.005
-0.001
0.000
0.001
0.001
0.
0.
0.
0.
0.
0.
0.
0.
0.
0.
0.
0.
0.
0.
0.
0.
0.
0.
0.
0.
0.
0.
0.
0.
0.
0.
0.
0.
0.
0.
0.
0.
0.
0.
0.
0.
0.
-0.002
-0.003
-0.003
-0.004
-0.004
-0.004
-0.003
-0.002
-0.004
-0.003
-0.004
-0.004
-0.001
0.000
0.001
0.001
0.001
0.
0.
0.
0.
0.
0.
0.
0.
0.
0.
0.
0.
0.
0.
0.
0.
0.
0.
0.
0.
0.
0.
0.
0.
0.
0.
0.
0.
0.
0.
0.
0.
0.
0.
0.
0.
0.
0.
0.
0.
-0.002
-0.003
-0.003
-0.003
-0.002
0.001
0.001
0.000
0.000
0.000
0.001
0.001
0.001
0.001
0.
0.
0.
0.
0.
0.
0.
0.
0.
0.
0.
0.
0.
0.
0.
0.
0.
0.
0.
0.
0.
0.
0.
0.
0.
0.
0.
0.
0.
0.
0.
0.
0.
0.
0.
0.
0.
0.
0.
0.
0.
0.
0.
0.
0.
0.
0.
0.001
0.001
0.001
0.001
0.001
0.001
0.
0.
0.
0.
0.
0.
0.
0.
0.
0.
0.
0.
0.
0.
0.
0.
0.
0.
0.
0.
0.
0.
0.
0.
0.
0.
0.
0.
0.
0.
0.
0.
0.
0.
0.
0.
0.
0.
0.
0.
0.
0.
0.
0.
0.
0.
0.
0.
0.
0.
0.
0.
0.
0.
0.
0.
0.
0.
0.
0.
0.
0.
0.
0.
0.
0.
0.
0.
0.
0.
0.
0.
0.
0.
0.
0.
0.
0.
0.
0.
0.
0.
0.
0.
0.
0.
0.
0.
0.
0.
0.
0.
0.
0.
0.
0.
0.
0.
0.
0.
0.
0.
0.
0.
0.
0.
0.
0.
0.
0.
0.
0.
0.
0.
0.
0.
0.
0.
0.
0.
0.
0.
0.
0.
0.
0.
0.
0.
0.
0.
0.
0.
0.
0.
0.
0.
0.
0.
0.
0.
0.
0.
0.
0.
0.
0.
0.
0.
0.
0.
0.
0.
0.
0.
0.
0.
0.
0.
0.
0.
0.
0.
0.
0.
0.
0.
0.
0.
0.
0.
0.
0.
0.
0.
0.
0.
0.
0.
0.
0.
0.
0.
0.
0.
0.
0.
0.
0.
0.
0.
0.
0.
0.
0.
0.
0.
0.
0.
0.
0.
0.
0.
0.
0.
0.
0.
0.
0.
0.
0.
0.
0.
0.
0.
0.
0.
0.
0.
0.
0.
0.
0.
0.
0.
0.
0.
0.
0.
0.
0.
0.
0.
0.
0.
0.
0.
0.
0.
0.
0.
0.
0.
0.
0.
0.
0.
0.
0.
0.
0.
0.
0.
0.
0.
0.
0.
0.
0.
0.
0.
0.
0.
0.
0.
0.
0.
0.
0.
0.
0.
0.
0.
0.
0.
0.
0.
0.
0.
0.
0.
0.
0.
0.
0.
0.
0.
0.
0.
0.
0.
0.
0.
0.
0.
0.
0.
0.
0.
0.
0.
0.
0.
0.
0.
0.
0.
0.
0.
0.
0.
0.
0.
0.
0.
0.
0.
0.
0.
0.
0.
0.
0.
0.
0.
0.
0.
0.
0.
0.
0.
0.
0.
0.
0.
0.
0.
0.
0.
0.
0.
0.
0.
0.
0.
0.
0.
0.
0.
0.
0.
0.
0.
0.
0.
0.
0.
0.
0.
0.
0.
0.
0.
0.
0.
0.
0.
0.
0.
0.
0.
0.
0.
0.
0.
0.
0.
0.
0.
0.
0.
0.
0.
0.
0.
0.
0.
0.
0.
0.
0.
0.
0.
0.
0.
0.
0.
0.
0.
0.
0.
0.
0.
0.
0.
0.
0.
0.
0.
0.
0.
0.
0.
0.
0.
0.
0.
0.
0.
0.
0.
0.
0.
0.
0.
0.
0.
0.
0.
0.
0.
0.
0.
0.
0.
0.
0.
0.
0.
0.
0.
0.
0.
0.
0.
0.
0.
0.
0.
0.
0.
0.
0.
0.
0.
0.
0.
0.
0.
0.
0.
0.
0.
0.
0.
0.
0.
0.
0.
0.
0.
0.
0.
0.
0.
0.
0.
0.
0.
0.
0.
0.
0.
0.
0.
0.
0.
0.
0.
0.
0.
0.
0.
0.
0.
0.
0.
0.
0.
0.
0.
0.
0.
0.
0.
0.
0.
0.
0.
0.
0.
0.
0.
0.
0.
0.
0.
0.
0.
0.
0.
0.
0.
0.
0.
0.
0.
0.
0.
0.
0.
0.
0.
0.
0.
0.
0.
0.
0.
0.
0.
0.
0.
0.
0.
0.
0.
0.
0.
0.
0.
0.
0.
0.
0.
0.
0.
0.
0.
0.
0.
0.
0.
0.
0.
0.
0.
0.
0.
0.
0.
0.
0.
0.
0.
0.
0.
0.
0.
0.
0.
0.
0.
0.
0.
0.
0.
0.
0.
0.
0.
0.
0.
0.
0.
0.
0.
0.
0.
0.
0.
0.
0.
0.
0.
0.
0.
0.
0.
0.
0.
0.
0.
0.
0.
0.
0.
0.
0.
0.
0.
0.
0.
0.
0.
0.
0.
0.
0.
0.
0.
0.
0.
0.
0.
0.
0.
0.
0.
0.
0.
0.
0.
0.
0.
0.
0.
0.
0.
0.
0.
0.
0.
0.
0.
0.
0.
0.
0.
0.
0.
0.
0.
0.
0.
0.
0.
0.
0.
0.
0.
0.
0.
0.
0.
0.
0.
0.
0.
0.
0.
0.
0.
0.
0.
0.
0.
0.
0.
0.
0.
0.
0.
0.
0.
0.
0.
0.
0.
0.
0.
0.
0.
0.
0.
0.
0.
0.
0.
0.
0.
0.
0.
0.
0.
0.
0.
0.
0.
0.
0.
0.
0.
0.
0.
0.
0.
0.
0.
0.
0.
0.
0.
0.
0.
0.
0.
0.
0.
0.
0.
0.
0.
0.
0.
0.
0.
0.
0.
0.
0.
0.
0.
0.
0.
0.
0.
0.
0.
0.
0.
0.
0.
0.
0.
0.
0.
0.
0.
0.
0.
0.
0.
0.
0.
0.
0.
0.
0.
0.
0.
0.
0.
0.
0.
0.
0.
0.
0.
0.
0.
0.
0.
0.
0.
0.
0.
0.
0.
0.
0.
0.
0.
0.
0.
0.
0.
0.
0.
0.
0.
0.
0.
0.
0.
0.
0.
0.
0.
0.
0.
0.
0.
0.
0.
0.
0.
0.
0.
0.
0.
0.
0.
0.
0.
0.
0.
0.
0.
0.
0.
0.
0.
0.
0.
0.
0.
0.
0.
0.
0.
0.
0.
0.
0.
0.
0.
0.
0.
0.
0.
0.
0.
0.
0.
0.
0.
0.
0.
0.
0.
0.
0.
0.
0.
0.
0.
0.
0.
0.
0.
0.
0.
0.
0.
0.
0.
0.
0.
0.
0.
0.
0.
0.
0.
0.
0.
0.
0.
0.
0.
0.
0.
0.
0.
0.
0.
0.
0.
0.
0.
0.
0.
0.
0.
0.
0.
0.
0.
0.
0.
0.
0.
0.
0.
0.
0.
0.
0.
0.
0.
0.
0.
0.
0.
0.
0.
0.
0.
0.
0.
0.
0.
0.
0.
0.
0.
0.
0.
0.
0.
0.
0.
0.
0.
0.
0.
0.
0.
0.
0.
0.
0.
0.
0.
0.
0.
0.
0.
0.
0.
0.
0.
0.
0.
0.
0.
0.
0.
0.
0.
0.
0.
0.
0.
0.
0.
0.
0.
0.
0.
0.
0.
0.
0.
0.
0.
0.
0.
0.
0.
0.
0.
0.
0.
0.
0.
0.
0.
0.
0.
0.
0.
0.
0.
0.
0.
0.
0.
0.
0.
0.
0.
0.
0.
0.
0.
0.
0.
0.
0.
0.
0.
0.
0.
0.
0.
0.
0.
0.
0.
0.
0.
0.
0.
0.
0.
0.
0.
0.
0.
0.
0.
0.
0.
0.
0.
0.
0.
0.
0.
0.
0.
0.
0.
0.
0.
0.
0.
0.
0.
0.
0.
0.
0.
0.
0.
0.
0.
0.
0.
0.
0.
0.
0.
0.
0.
0.
0.
0.
0.
0.
0.
0.
0.
0.
0.
0.
0.
0.
0.
0.
0.
0.
0.
0.
0.
0.
0.
0.
0.
0.
0.
0.
0.
0.
0.
0.
0.
0.
0.
0.
0.
0.
0.
0.
0.
0.
0.
0.
0.
0.
0.
0.
0.
0.
0.
0.
0.
0.
0.
0.
0.
0.
0.
0.
0.
0.
0.
0.
0.
0.
0.
0.
0.
0.
0.
0.
0.
0.
0.
0.
0.
0.
0.
0.
0.
0.
0.
0.
0.
0.
0.
0.
0.
0.
0.
0.
0.
0.
0.
0.
0.
0.
0.
0.
0.
0.
0.
0.
0.
0.
0.
0.
0.
0.
0.
0.
0.
0.
0.
0.
0.
0.
0.
0.
0.
0.
0.
0.
0.
0.
0.
0.
0.
0.
0.
0.
0.
0.
0.
0.
0.
0.
0.
0.
0.
0.
0.
0.
0.
0.
0.
0.
0.
0.
0.
0.
0.
0.
0.
0.
0.
0.
0.
0.
0.
0.
0.
0.
0.
0.
0.
0.
0.
0.
0.
0.
0.
0.
0.
0.
0.
0.
0.
0.
0.
0.
0.
0.
0.
0.
0.
0.
0.
0.
0.
0.
0.
0.
0.
0.
0.
0.
0.
0.
0.
0.
0.
0.
0.
0.
0.
0.
0.
0.
0.
0.
0.
0.
0.
0.
0.
0.
0.
0.
0.
0.
0.
0.
0.
0.
0.
0.
0.
0.
0.
0.
0.
0.
0.
0.
0.
0.
0.
0.
0.
0.
0.
0.
0.
0.
0.
0.
0.
0.
0.
0.
0.
0.
0.
0.
0.
0.
0.
0.
0.
0.
0.
0.
0.
0.
0.
0.
0.
0.
0.
0.
0.
0.
0.
0.
0.
0.
0.
0.
0.
0.
0.
0.
0.
0.
0.
0.
0.
0.
0.
0.
0.
0.
0.
0.
0.
0.
0.
0.
0.
0.
0.
0.
0.
0.
0.
0.
0.
0.
0.
0.
0.
0.
0.
0.
0.
0.
0.
0.
0.
0.
0.
0.
0.
0.
0.
0.
0.
0.
0.
0.
0.
0.
0.
0.
0.
0.
0.
0.
0.
0.
0.
0.
0.
0.
0.
0.
0.
0.
0.
0.
0.
0.
0.
0.
0.
0.
0.
0.
0.
0.
0.
0.
0.
0.
0.
0.
0.
0.
0.
0.
0.
0.
0.
0.
0.
0.
0.
0.
0.
0.
0.
0.
0.
0.
0.
0.
0.
0.
0.
0.
0.
0.
0.
0.
0.
0.
0.
0.
0.
0.
0.
0.
0.
0.
0.
0.
0.
0.
0.
0.
0.
0.
0.
0.
0.
0.
0.
0.
0.
0.
0.
0.
0.
0.
0.
0.
0.
0.
0.
0.
0.
0.
0.
0.
0.
0.
0.
0.
0.
0.
0.
0.
0.
0.
0.
0.
0.
0.
0.
0.
0.
0.
0.
0.
0.
0.
0.
0.
0.
0.
0.
0.
0.
0.
0.
0.
0.
0.
0.
0.
0.
0.
0.
0.
0.
0.
0.
0.
0.
0.
0.
0.
0.
0.
0.
0.
0.
0.
0.
0.
0.
0.
0.
0.
0.
0.
0.
0.
0.
0.
0.
0.
0.
0.
0.
0.
0.
0.
0.
0.
0.
0.
0.
0.
0.
0.
0.
0.
0.
0.
0.
0.
0.
0.
0.
0.
0.
0.
0.
0.
0.
0.
0.
0.
0.
0.
0.
0.
0.
0.
0.
0.
0.
0.
0.
0.
0.
0.
0.
0.
0.
0.
0.
0.
0.
0.
0.
0.
0.
0.
0.
0.
0.
0.
0.
0.
0.
0.
0.
0.
0.
0.
0.
0.
0.
0.
0.
0.
0.
0.
0.
0.
0.
0.
0.
0.
0.
0.
0.
0.
0.
0.
0.
0.
0.
0.
0.
0.
0.
0.
0.
0.
0.
0.
0.
0.
0.
0.
0.
0.
0.
0.
0.
0.
0.
0.
0.
0.
0.
0.
0.
0.
0.
0.
0.
0.
0.
0.
0.
0.
0.
0.
0.
0.
0.
0.
0.
0.
0.
0.
0.
0.
0.
0.
0.
0.
0.
0.
0.
0.
0.
0.
0.
0.
0.
0.
0.
0.
0.
0.
0.
0.
0.
0.
0.
0.
0.
0.
0.
0.
0.
0.
0.
0.
0.
0.
0.
0.
0.
0.
0.
0.
0.
0.
0.
0.
0.
0.
0.
0.
0.
0.
0.
0.
0.
0.
0.
0.
0.
0.
0.
0.
0.
0.
0.
0.
0.
0.
0.
0.
0.
0.
0.
0.
0.
0.
0.
0.
0.
0.
0.
0.
0.
0.
0.
0.
0.
0.
0.
0.
0.
0.
0.
0.
0.
0.
0.
0.
0.
0.
0.
0.
0.
0.
0.
0.
0.
0.
0.
0.
0.
0.
0.
0.
0.
0.
0.
0.
0.
0.
0.
0.
0.
0.
0.
0.
0.
0.
0.
0.
0.
0.
0.
0.
0.
0.
0.
0.
0.
0.
0.
0.
0.
0.
0.
0.
0.
0.
0.
0.
0.
0.
0.
0.
0.
0.
0.
0.
0.
0.
0.
0.
0.
0.
0.
0.
0.
0.
0.
0.
0.
0.
0.
0.
0.
0.
0.
0.
0.
0.
0.
0.
0.
0.
0.
0.
0.
0.
0.
0.
0.
0.
0.
0.
0.
0.
0.
0.
0.
0.
0.
0.
0.
0.
0.
0.
0.
0.
0.
0.
0.
0.
0.
0.
0.
0.
0.
0.
0.
0.
0.
0.
0.
0.
0.
0.
0.
0.
0.
0.
0.
0.
0.
0.
0.
0.
0.
0.
0.
0.
0.
0.
0.
0.
0.
0.
0.
0.
0.
0.
0.
0.
0.
0.
0.
0.
0.
0.
0.
0.
0.
0.
0.
0.
0.
0.
0.
0.
0.
0.
0.
0.
0.
0.
0.
0.
0.
0.
0.
0.
0.
0.
0.
0.
0.
0.
0.
0.
0.
0.
0.
0.
0.
0.
0.
0.
0.
0.
0.
0.
0.
0.
0.
0.
0.
0.
0.
0.
0.
0.
0.
0.
0.
0.
0.
0.
0.
0.
0.
0.
0.
0.
0.
0.
0.
0.
0.
0.
0.
0.
0.
0.
0.
0.
0.
0.
0.
0.
0.
0.
0.
0.
0.
0.
0.
0.
0.
0.
0.
0.
0.
0.
0.
0.
0.
0.
0.
0.
0.
0.
0.
0.
0.
0.
0.
0.
0.
0.
0.
0.
0.
0.
0.
0.
0.
0.
0.
0.
0.
0.
0.
0.
0.
0.
0.
0.
0.
0.
0.
0.
0.
0.
0.
0.
0.
0.
0.
0.
0.
0.
0.
0.
0.
0.
0.
0.
0.
0.
0.
0.
0.
0.
0.
0.
0.
0.
0.
0.
0.
0.
0.
0.
0.
0.
0.
0.
0.
0.
0.
0.
0.
0.
0.
0.
0.
0.
0.
0.
0.
0.
0.
0.
0.
0.
0.
0.
0.
0.
0.
0.
0.
0.
0.
0.
0.
0.
0.
0.
0.
0.
0.
0.
0.
0.
0.
0.
0.
0.
0.
0.
0.
0.
0.
0.
0.
0.
0.
0.
0.
0.
0.
0.
0.
0.
0.
0.
0.
0.
0.
0.
0.
0.
0.
0.
0.
0.
0.
0.
0.
0.
0.
0.
0.
0.
0.
0.
0.
0.
0.
0.
0.
0.
0.
0.
0.
0.
0.
0.
0.
0.
0.
0.
0.
0.
0.
0.
0.
0.
0.
0.
0.
0.
0.
0.
0.
0.
0.
0.
0.
0.
0.
0.
0.
0.
0.
0.
0.
0.
0.
0.
0.
0.
0.
0.
0.
0.
0.
0.
0.
0.
0.
0.
0.
0.
0.
0.
0.
0.
0.
0.
0.
0.
0.
0.
0.
0.
0.
0.
0.
0.
0.
0.
0.
0.
0.
0.
0.
0.
0.
0.
0.
0.
0.
0.
0.
0.
0.
0.
0.
0.
0.
0.
0.
0.
0.
0.
0.
0.
0.
0.
0.
0.
0.
0.
0.
0.
0.
0.
0.
0.
0.
0.
0.
0.
0.
0.
0.
0.
0.
0.
0.
0.
0.
0.
0.
0.
0.
0.
0.
0.
0.
0.
0.
0.
0.
0.
0.
0.
0.
0.
0.
0.
0.
0.
0.
0.
0.
0.
0.
0.
0.
0.
0.
0.
0.
0.
0.
0.
0.
0.
0.
0.
0.
0.
0.
0.
0.
0.
0.
0.
0.
0.
0.
0.
0.
0.
0.
0.
0.
0.
0.
0.
0.
0.
0.
0.
0.
0.
0.
0.
0.
0.
0.
0.
0.
0.
0.
0.
0.
0.
0.
0.
0.
0.
0.
0.
0.
0.
0.
0.
0.
0.
0.
0.
0.
0.
0.
0.
0.
0.
0.
0.
0.
0.
0.
0.
0.
0.
0.
0.
0.
0.
0.
0.
0.
0.
0.
0.
0.
0.
0.
0.
0.
0.
0.
0.
0.
0.
0.
0.
0.
0.
0.
0.
0.
0.
0.
0.
0.
0.
0.
0.
0.
0.
0.
0.
0.
0.
0.
0.
0.
0.
0.
0.
0.
0.
0.
0.
0.
0.
0.
0.
0.
0.
0.
0.
0.
0.
0.
0.
0.
0.
0.
0.
0.
0.
0.
0.
0.
0.
0.
0.
0.
0.
0.
0.
0.
0.
0.
0.
0.
0.
0.
0.
0.
0.
0.
0.
0.
0.
0.
0.
0.
0.
0.
0.
0.
0.
0.
0.
0.
0.
0.
0.
0.
0.
0.
0.
0.
0.
0.
0.
0.
0.
0.
0.
0.
0.
0.
0.
0.
0.
0.
0.
0.
0.
0.
0.
0.
0.
0.
0.
0.
0.
0.
0.
0.
0.
0.
0.
0.
0.
0.
0.
0.
0.
0.
0.
0.
0.
0.
0.
0.
0.
0.
0.
0.
0.
0.
0.
0.
0.
0.
0.
0.001
0.001
0.001
0.
0.
0.
0.
0.
0.
0.
0.
0.
0.
0.
0.
0.
0.
0.
0.
0.
0.
0.
0.
0.
0.
0.
0.
0.
0.
0.
0.
0.
0.
0.
0.
0.
0.
0.
0.
0.
0.
0.
0.
0.
0.
-0.002
-0.002
-0.002
-0.002
-0.002
0.
0.
0.
0.001
0.002
0.002
0.002
0.002
0.002
0.001
0.
0.
0.
0.
0.
0.
0.
0.
0.
0.
0.
0.
0.
0.
0.
0.
0.
0.
0.
0.
0.
0.
0.
0.
0.
0.
0.
0.
0.
0.
0.
0.
0.
0.001
0.001
0.001
0.001
0.001
-0.002
-0.003
-0.006
-0.006
-0.009
-0.007
-0.006
-0.003
-0.003
0.002
0.000
0.000
0.001
0.001
0.002
0.002
0.002
0.002
0.
0.
0.
0.
0.
0.
0.
0.
0.
0.
0.
0.
0.
0.
0.
0.
0.
0.
0.
0.
0.
0.
0.
0.
0.
0.
0.
0.
0.
0.
0.
0.001
0.002
0.002
0.002
0.002
-0.001
-0.003
-0.006
-0.011
-0.012
-0.013
-0.011
-0.010
-0.008
-0.002
-0.003
-0.002
0.002
0.002
0.003
0.003
0.003
0.003
0.003
0.001
0.
0.
0.
0.
0.
0.
0.
0.
0.
0.
0.
0.
0.
0.
0.
0.
0.
0.
0.
0.
0.
0.
0.
0.
0.
0.
0.
0.
0.
0.001
0.002
0.002
0.003
0.002
-0.002
-0.003
-0.005
-0.012
-0.014
-0.019
-0.020
-0.019
-0.016
-0.014
-0.009
-0.002
-0.002
0.000
-0.001
0.002
0.003
0.003
0.003
0.003
0.003
0.
0.
0.
0.
0.
0.
0.
0.
0.
0.
0.
0.
0.
0.
0.
0.
0.
0.
0.
0.
0.
0.
0.
0.
0.
0.
0.
0.
0.001
0.002
0.002
0.003
0.002
0.001
-0.003
-0.005
-0.011
-0.017
-0.022
-0.026
-0.030
-0.031
-0.028
-0.022
-0.020
-0.012
-0.009
-0.006
-0.002
-0.002
0.002
0.003
0.003
0.004
0.002
0.001
0.
0.
0.
0.
0.
0.
0.
0.
0.
0.
0.
0.
0.
0.
0.
0.
0.
0.
0.
0.
0.
0.
0.
0.
0.
0.
0.
0.001
0.002
0.003
0.002
0.001
-0.002
-0.004
-0.007
-0.014
-0.021
-0.030
-0.037
-0.044
-0.047
-0.045
-0.041
-0.034
-0.025
-0.016
-0.012
-0.009
-0.004
-0.002
0.002
0.003
0.004
0.002
0.003
0.
0.
0.
0.
0.
0.
0.
0.
0.
0.
0.
0.
0.
0.
0.
0.
0.
0.
0.
0.
0.
0.
0.
0.
0.
0.
0.
0.001
0.002
0.003
0.002
0.000
-0.003
-0.005
-0.009
-0.014
-0.023
-0.035
-0.047
-0.062
-0.076
-0.082
-0.077
-0.064
-0.044
-0.029
-0.020
-0.012
-0.010
-0.003
-0.001
0.002
0.004
0.002
0.001
-0.001
-0.001
0.
0.
0.
0.
0.
0.
0.
0.
0.
0.
0.
0.
0.
0.
0.
0.
0.
0.
0.
0.
0.
0.
0.
0.
0.
0.001
0.002
0.003
0.001
0.000
-0.003
-0.005
-0.008
-0.013
-0.023
-0.038
-0.060
-0.088
-0.101
-0.105
-0.107
-0.097
-0.083
-0.051
-0.034
-0.020
-0.018
-0.010
-0.005
-0.001
-0.001
-0.001
0.001
0.000
-0.001
-0.001
-0.001
0.
0.
0.
0.
0.
0.
0.
0.
0.
0.
0.
0.
0.
0.
0.
0.
0.
0.
0.
0.
0.
0.
0.
0.001
0.002
0.003
0.002
0.000
-0.001
-0.004
-0.004
-0.012
-0.022
-0.039
-0.072
-0.101
-0.017
0.673
0.885
-0.031
-0.114
-0.084
-0.052
-0.033
-0.028
-0.021
-0.014
-0.007
-0.007
-0.004
-0.001
-0.002
-0.001
-0.001
-0.001
-0.001
0.
0.
0.
0.
0.
0.
0.
0.
0.
0.
0.
0.
0.
0.
0.
0.
0.
0.
0.
0.
0.
0.
0.
0.001
0.002
0.003
0.001
0.
-0.002
-0.002
-0.010
-0.019
-0.038
-0.076
-0.089
0.816
20.972
69.025
1.577
-0.118
-0.116
-0.074
-0.055
-0.041
-0.033
-0.026
-0.022
-0.016
-0.014
-0.011
-0.005
-0.003
-0.002
-0.001
-0.001
0.
0.
0.
0.
0.
0.
0.
0.
0.
0.
0.
0.
0.
0.
0.
0.
0.
0.
0.
0.
0.
0.
0.
0.001
0.001
0.002
0.002
0.000
0.001
-0.002
-0.005
-0.013
-0.035
-0.075
-0.088
0.880
22.080
70.029
1.806
-0.081
-0.123
-0.103
-0.078
-0.067
-0.055
-0.042
-0.036
-0.029
-0.026
-0.018
-0.013
-0.006
-0.003
0.000
-0.001
0.
0.
0.
0.
0.
0.
0.
0.
0.
0.
0.
0.
0.
0.
0.
0.
0.
0.
0.
0.
0.
0.
0.
0.
0.001
0.001
0.001
0.001
0.000
0.002
-0.003
-0.008
-0.027
-0.064
-0.102
0.016
1.023
1.306
0.339
-0.027
-0.125
-0.113
-0.094
-0.084
-0.078
-0.068
-0.061
-0.053
-0.045
-0.031
-0.020
-0.010
-0.005
0.000
-0.001
0.
0.
0.
0.
0.
0.
0.
0.
0.
0.
0.
0.
0.
0.
0.
0.
0.
0.
0.
0.
0.
0.
0.
0.
0.
0.
0.001
0.001
0.001
0.002
0.
-0.001
-0.015
-0.040
-0.082
-0.110
-0.101
-0.073
-0.039
-0.099
-0.121
-0.111
-0.097
-0.092
-0.093
-0.092
-0.090
-0.085
-0.073
-0.054
-0.032
-0.016
-0.005
-0.003
0.000
0.
0.
0.
0.
0.
0.
0.
0.
0.
0.
0.
0.
0.
0.
0.
0.
0.
0.
0.
0.
0.
0.
0.
0.
0.
0.
0.
0.
0.
0.002
0.005
0.000
-0.008
-0.023
-0.049
-0.083
-0.109
-0.117
-0.117
-0.111
-0.106
-0.096
-0.094
-0.094
-0.104
-0.109
-0.110
-0.101
-0.092
-0.077
-0.051
-0.025
-0.008
-0.004
0.001
0.
0.
0.
0.
0.
0.
0.
0.
0.
0.
0.
0.
0.
0.
0.
0.
0.
0.
0.
0.
0.
0.
0.
0.
0.
0.
0.
0.
0.
0.002
0.004
0.001
-0.004
-0.011
-0.024
-0.045
-0.064
-0.081
-0.087
-0.083
-0.081
-0.076
-0.082
-0.087
-0.102
-0.118
-0.113
-0.090
-0.067
-0.079
-0.061
-0.035
-0.012
-0.004
0.000
0.001
0.
0.
0.
0.
0.
0.
0.
0.
0.
0.
0.
0.
0.
0.
0.
0.
0.
0.
0.
0.
0.
0.
0.
0.
0.
0.
0.
0.001
0.002
0.002
0.003
0.001
-0.003
-0.010
-0.022
-0.032
-0.043
-0.050
-0.052
-0.059
-0.062
-0.066
-0.074
-0.095
-0.114
-0.105
0.038
0.166
-0.023
-0.062
-0.037
-0.013
-0.004
0.000
0.001
0.
0.
0.
0.
0.
0.
0.
0.
0.
0.
0.
0.
0.
0.
0.
0.
0.
0.
0.
0.
0.
0.
0.
0.
0.
0.
0.
0.001
0.002
0.002
0.002
0.004
0.001
-0.003
-0.010
-0.018
-0.023
-0.031
-0.037
-0.048
-0.048
-0.053
-0.061
-0.078
-0.102
-0.096
0.042
0.185
-0.017
-0.056
-0.036
-0.012
-0.003
0.000
0.001
0.
0.
0.
0.
0.
0.
0.
0.
0.
0.
0.
0.
0.
0.
0.
0.
0.
0.
0.
0.
0.
0.
0.
0.
0.
0.
0.
0.
0.002
0.003
0.002
0.004
0.004
0.002
-0.004
-0.009
-0.017
-0.021
-0.024
-0.031
-0.037
-0.039
-0.042
-0.055
-0.078
-0.084
-0.067
-0.044
-0.061
-0.047
-0.027
-0.009
-0.001
0.
0.001
0.
0.
0.
0.
0.
0.
0.
0.
0.
0.
0.
0.
0.
0.
0.
0.
0.
0.
0.
0.
0.
0.
0.
0.
0.
0.
0.
0.
0.001
0.002
0.003
0.002
0.003
0.002
0.000
-0.003
-0.009
-0.014
-0.018
-0.021
-0.025
-0.026
-0.026
-0.032
-0.045
-0.061
-0.065
-0.059
-0.048
-0.033
-0.014
-0.005
0.000
0.001
0.
0.
0.
0.
0.
0.
0.
0.
0.
0.
0.
0.
0.
0.
0.
0.
0.
0.
0.
0.
0.
0.
0.
0.
0.
0.
0.
0.
0.
0.
0.
0.001
0.003
0.003
0.001
0.001
-0.003
-0.004
-0.008
-0.012
-0.014
-0.013
-0.015
-0.014
-0.016
-0.022
-0.030
-0.033
-0.033
-0.025
-0.014
-0.006
0.000
0.000
0.001
0.
0.
0.
0.
0.
0.
0.
0.
0.
0.
0.
0.
0.
0.
0.
0.
0.
0.
0.
0.
0.
0.
0.
0.
0.
0.
0.
0.
0.
0.
0.
0.
0.
0.
0.
0.
-0.002
-0.003
-0.004
-0.007
-0.009
-0.008
-0.007
-0.008
-0.006
-0.010
-0.012
-0.010
-0.010
-0.007
-0.004
0.000
0.001
0.001
0.
0.
0.
0.
0.
0.
0.
0.
0.
0.
0.
0.
0.
0.
0.
0.
0.
0.
0.
0.
0.
0.
0.
0.
0.
0.
0.
0.
0.
0.
0.
0.
0.
0.
0.
0.
0.
0.
-0.002
-0.003
-0.004
-0.004
-0.004
-0.004
-0.002
-0.002
-0.002
-0.001
-0.001
-0.001
0.000
0.000
0.001
0.001
0.001
0.
0.
0.
0.
0.
0.
0.
0.
0.
0.
0.
0.
0.
0.
0.
0.
0.
0.
0.
0.
0.
0.
0.
0.
0.
0.
0.
0.
0.
0.
0.
0.
0.
0.
0.
0.
0.
0.
0.
0.
-0.002
-0.002
-0.003
-0.002
-0.002
0.001
0.001
0.001
0.001
0.001
0.001
0.001
0.001
0.
0.
0.
0.
0.
0.
0.
0.
0.
0.
0.
0.
0.
0.
0.
0.
0.
0.
0.
0.
0.
0.
0.
0.
0.
0.
0.
0.
0.
0.
0.
0.
0.
0.
0.
0.
0.
0.
0.
0.
0.
0.
0.
0.
0.
0.
0.
0.
0.
0.
0.001
0.001
0.
0.
0.
0.
0.
0.
0.
0.
0.
0.
0.
0.
0.
0.
0.
0.
0.
0.
0.
0.
0.
0.
0.
0.
0.
0.
0.
0.
0.
0.
0.
0.
0.
0.
0.
0.
0.
0.
0.
0.
0.
0.
0.
0.
0.
0.
0.
0.
0.
0.
0.
0.
0.
0.
0.
0.
0.
0.
0.
0.
0.
0.
0.
0.
0.
0.
0.
0.
0.
0.
0.
0.
0.
0.
0.
0.
0.
0.
0.
0.
0.
0.
0.
0.
0.
0.
0.
0.
0.
0.
0.
0.
0.
0.
0.
0.
0.
0.
0.
0.
0.
0.
0.
0.
0.
0.
0.
0.
0.
0.
0.
0.
0.
0.
0.
0.
0.
0.
0.
0.
0.
0.
0.
0.
0.
0.
0.
0.
0.
0.
0.
0.
0.
0.
0.
0.
0.
0.
0.
0.
0.
0.
0.
0.
0.
0.
0.
0.
0.
0.
0.
0.
0.
0.
0.
0.
0.
0.
0.
0.
0.
0.
0.
0.
0.
0.
0.
0.
0.
0.
0.
0.
0.
0.
0.
0.
0.
0.
0.
0.
0.
0.
0.
0.
0.
0.
0.
0.
0.
0.
0.
0.
0.
0.
0.
0.
0.
0.
0.
0.
0.
0.
0.
0.
0.
0.
0.
0.
0.
0.
0.
0.
0.
0.
0.
0.
0.
0.
0.
0.
0.
0.
0.
0.
0.
0.
0.
0.
0.
0.
0.
0.
0.
0.
0.
0.
0.
0.
0.
0.
0.
0.
0.
0.
0.
0.
0.
0.
0.
0.
0.
0.
0.
0.
0.
0.
0.
0.
0.
0.
0.
0.
0.
0.
0.
0.
0.
0.
0.
0.
0.
0.
0.
0.
0.
0.
0.
0.
0.
0.
0.
0.
0.
0.
0.
0.
0.
0.
0.
0.
0.
0.
0.
0.
0.
0.
0.
0.
0.
0.
0.
0.
0.
0.
0.
0.
0.
0.
0.
0.
0.
0.
0.
0.
0.
0.
0.
0.
0.
0.
0.
0.
0.
0.
0.
0.
0.
0.
0.
0.
0.
0.
0.
0.
0.
0.
0.
0.
0.
0.
0.
0.
0.
0.
0.
0.
0.
0.
0.
0.
0.
0.
0.
0.
0.
0.
0.
0.
0.
0.
0.
0.
0.
0.
0.
0.
0.
0.
0.
0.
0.
0.
0.
0.
0.
0.
0.
0.
0.
0.
0.
0.
0.
0.
0.
0.
0.
0.
0.
0.
0.
0.
0.
0.
0.
0.
0.
0.
0.
0.
0.
0.
0.
0.
0.
0.
0.
0.
0.
0.
0.
0.
0.
0.
0.
0.
0.
0.
0.
0.
0.
0.
0.
0.
0.
0.
0.
0.
0.
0.
0.
0.
0.
0.
0.
0.
0.
0.
0.
0.
0.
0.
0.
0.
0.
0.
0.
0.
0.
0.
0.
0.
0.
0.
0.
0.
0.
0.
0.
0.
0.
0.
0.
0.
0.
0.
0.
0.
0.
0.
0.
0.
0.
0.
0.
0.
0.
0.
0.
0.
0.
0.
0.
0.
0.
0.
0.
0.
0.
0.
0.
0.
0.
0.
0.
0.
0.
0.
0.
0.
0.
0.
0.
0.
0.
0.
0.
0.
0.
0.
0.
0.
0.
0.
0.
0.
0.
0.
0.
0.
0.
0.
0.
0.
0.
0.
0.
0.
0.
0.
0.
0.
0.
0.
0.
0.
0.
0.
0.
0.
0.
0.
0.
0.
0.
0.
0.
0.
0.
0.
0.
0.
0.
0.
0.
0.
0.
0.
0.
0.
0.
0.
0.
0.
0.
0.
0.
0.
0.
0.
0.
0.
0.
0.
0.
0.
0.
0.
0.
0.
0.
0.
0.
0.
0.
0.
0.
0.
0.
0.
0.
0.
0.
0.
0.
0.
0.
0.
0.
0.
0.
0.
0.
0.
0.
0.
0.
0.
0.
0.
0.
0.
0.
0.
0.
0.
0.
0.
0.
0.
0.
0.
0.
0.
0.
0.
0.
0.
0.
0.
0.
0.
0.
0.
0.
0.
0.
0.
0.
0.
0.
0.
0.
0.
0.
0.
0.
0.
0.
0.
0.
0.
0.
0.
0.
0.
0.
0.
0.
0.
0.
0.
0.
0.
0.
0.
0.
0.
0.
0.
0.
0.
0.
0.
0.
0.
0.
0.
0.
0.
0.
0.
0.
0.
0.
0.
0.
0.
0.
0.
0.
0.
0.
0.
0.
0.
0.
0.
0.
0.
0.
0.
0.
0.
0.
0.
0.
0.
0.
0.
0.
0.
0.
0.
0.
0.
0.
0.
0.
0.
0.
0.
0.
0.
0.
0.
0.
0.
0.
0.
0.
0.
0.
0.
0.
0.
0.
0.
0.
0.
0.
0.
0.
0.
0.
0.
0.
0.
0.
0.
0.
0.
0.
0.
0.
0.
0.
0.
0.
0.
0.
0.
0.
0.
0.
0.
0.
0.
0.
0.
0.
0.
0.
0.
0.
0.
0.
0.
0.
0.
0.
0.
0.
0.
0.
0.
0.
0.
0.
0.
0.
0.
0.
0.
0.
0.
0.
0.
0.
0.
0.
0.
0.
0.
0.
0.
0.
0.
0.
0.
0.
0.
0.
0.
0.
0.
0.
0.
0.
0.
0.
0.
0.
0.
0.
0.
0.
0.
0.
0.
0.
0.
0.
0.
0.
0.
0.
0.
0.
0.
0.
0.
0.
0.
0.
0.
0.
0.
0.
0.
0.
0.
0.
0.
0.
0.
0.
0.
0.
0.
0.
0.
0.
0.
0.
0.
0.
0.
0.
0.
0.
0.
0.
0.
0.
0.
0.
0.
0.
0.
0.
0.
0.
0.
0.
0.
0.
0.
0.
0.
0.
0.
0.
0.
0.
0.
0.
0.
0.
0.
0.
0.
0.
0.
0.
0.
0.
0.
0.
0.
0.
0.
0.
0.
0.
0.
0.
0.
0.
0.
0.
0.
0.
0.
0.
0.
0.
0.
0.
0.
0.
0.
0.
0.
0.
0.
0.
0.
0.
0.
0.
0.
0.
0.
0.
0.
0.
0.
0.
0.
0.
0.
0.
0.
0.
0.
0.
0.
0.
0.
0.
0.
0.
0.
0.
0.
0.
0.
0.
0.
0.
0.
0.
0.
0.
0.
0.
0.
0.
0.
0.
0.
0.
0.
0.
0.
0.
0.
0.
0.
0.
0.
0.
0.
0.
0.
0.
0.
0.
0.
0.
0.
0.
0.
0.
0.
0.
0.
0.
0.
0.
0.
0.
0.
0.
0.
0.
0.
0.
0.
0.
0.
0.
0.
0.
0.
0.
0.
0.
0.
0.
0.
0.
0.
0.
0.
0.
0.
0.
0.
0.
0.
0.
0.
0.
0.
0.
0.
0.
0.
0.
0.
0.
0.
0.
0.
0.
0.
0.
0.
0.
0.
0.
0.
0.
0.
0.
0.
0.
0.
0.
0.
0.
0.
0.
0.
0.
0.
0.
0.
0.
0.
0.
0.
0.
0.
0.
0.
0.
0.
0.
0.
0.
0.
0.
0.
0.
0.
0.
0.
0.
0.
0.
0.
0.
0.
0.
0.
0.
0.
0.
0.
0.
0.
0.
0.
0.
0.
0.
0.
0.
0.
0.
0.
0.
0.
0.
0.
0.
0.
0.
0.
0.
0.
0.
0.
0.
0.
0.
0.
0.
0.
0.
0.
0.
0.
0.
0.
0.
0.
0.
0.
0.
0.
0.
0.
0.
0.
0.
0.
0.
0.
0.
0.
0.
0.
0.
0.
0.
0.
0.
0.
0.
0.
0.
0.
0.
0.
0.
0.
0.
0.
0.
0.
0.
0.
0.
0.
0.
0.
0.
0.
0.
0.
0.
0.
0.
0.
0.
0.
0.
0.
0.
0.
0.
0.
0.
0.
0.
0.
0.
0.
0.
0.
0.
0.
0.
0.
0.
0.
0.
0.
0.
0.
0.
0.
0.
0.
0.
0.
0.
0.
0.
0.
0.
0.
0.
0.
0.
0.
0.
0.
0.
0.
0.
0.
0.
0.
0.
0.
0.
0.
0.
0.
0.
0.
0.
0.
0.
0.
0.
0.
0.
0.
0.
0.
0.
0.
0.
0.
0.
0.
0.
0.
0.
0.
0.
0.
0.
0.
0.
0.
0.
0.
0.
0.
0.
0.
0.
0.
0.
0.
0.
0.
0.
0.
0.
0.
0.
0.
0.
0.
0.
0.
0.
0.
0.
0.
0.
0.
0.
0.
0.
0.
0.
0.
0.
0.
0.
0.
0.
0.
0.
0.
0.
0.
0.
0.
0.
0.
0.
0.
0.
0.
0.
0.
0.
0.
0.
0.
0.
0.
0.
0.
0.
0.
0.
0.
0.
0.
0.
0.
0.
0.
0.
0.
0.
0.
0.
0.
0.
0.
0.
0.
0.
0.
0.
0.
0.
0.
0.
0.
0.
0.
0.
0.
0.
0.
0.
0.
0.
0.
0.
0.
0.
0.
0.
0.
0.
0.
0.
0.
0.
0.
0.
0.
0.
0.
0.
0.
0.
0.
0.
0.
0.
0.
0.
0.
0.
0.
0.
0.
0.
0.
0.
0.
0.
0.
0.
0.
0.
0.
0.
0.
0.
0.
0.
0.
0.
0.
0.
0.
0.
0.
0.
0.
0.
0.
0.
0.
0.
0.
0.
0.
0.
0.
0.
0.
0.
0.
0.
0.
0.
0.
0.
0.
0.
0.
0.
0.
0.
0.
0.
0.
0.
0.
0.
0.
0.
0.
0.
0.
0.
0.
0.
0.
0.
0.
0.
0.
0.
0.
0.
0.
0.
0.
0.
0.
0.
0.
0.
0.
0.
0.
0.
0.
0.
0.
0.
0.
0.
0.
0.
0.
0.
0.
0.
0.
0.
0.
0.
0.
0.
0.
0.
0.
0.
0.
0.
0.
0.
0.
0.
0.
0.
0.
0.
0.
0.
0.
0.
0.
0.
0.
0.
0.
0.
0.
0.
0.
0.
0.
0.
0.
0.
0.
0.
0.
0.
0.
0.
0.
0.
0.
0.
0.
0.
0.
0.
0.
0.
0.
0.
0.
0.
0.
0.
0.
0.
0.
0.
0.
0.
0.
0.
0.
0.
0.
0.
0.
0.
0.
0.
0.
0.
0.
0.
0.
0.
0.
0.
0.
0.
0.
0.
0.
0.
0.
0.
0.
0.
0.
0.
0.
0.
0.
0.
0.
0.
0.
0.
0.
0.
0.
0.
0.
0.
0.
0.
0.
0.
0.
0.
0.
0.
0.
0.
0.
0.
0.
0.
0.
0.
0.
0.
0.
0.
0.
0.
0.
0.
0.
0.
0.
0.
0.
0.
0.
0.
0.
0.
0.
0.
0.
0.
0.
0.
0.
0.
0.
0.
0.
0.
0.
0.
0.
0.
0.
0.
0.
0.
0.
0.
0.
0.
0.
0.
0.
0.
0.
0.
0.
0.
0.
0.
0.
0.
0.
0.
0.
0.
0.
0.
0.
0.
0.
0.
0.
0.
0.
0.
0.
0.
0.
0.
0.
0.
0.
0.
0.
0.
0.
0.
0.
0.
0.
0.
0.
0.
0.
0.
0.
0.
0.
0.
0.
0.
0.
0.
0.
0.
0.
0.
0.
0.
0.
0.
0.
0.
0.
0.
0.
0.
0.
0.
0.
0.
0.
0.
0.
0.
0.
0.
0.
0.
0.
0.
0.
0.
0.
0.
0.
0.
0.
0.
0.
0.
0.
0.
0.
0.
0.
0.
0.
0.
0.
0.
0.
0.
0.
0.
0.
0.
0.
0.
0.
0.
0.
0.
0.
0.
0.
0.
0.
0.
0.
0.
0.
0.
0.
0.
0.
0.
0.
0.
0.
0.
0.
0.
0.
0.
0.
0.
0.
0.
0.
0.
0.
0.
0.
0.
0.
0.
0.
0.
0.
0.
0.
0.
0.
0.
0.
0.
0.
0.
0.
0.
0.
0.
0.
0.
0.
0.
0.
0.
0.
0.
0.
0.
0.
0.
0.
0.
0.
0.
0.
0.
0.
0.
0.
0.
0.
0.
0.
0.
0.
0.
0.
0.
0.
0.
0.
0.
0.
0.
0.
0.
0.
0.
0.
0.
0.
0.
0.
0.
0.
0.
0.
0.
0.
0.
0.
0.
0.
0.
0.
0.
0.
0.
0.
0.
0.
0.
0.
0.
0.
0.
0.
0.
0.
0.
0.
0.
0.
0.
0.
0.
0.
0.
0.
0.
0.
0.
0.
0.
0.
0.
0.
0.
0.
0.
0.
0.
0.
0.
0.
0.
0.
0.
0.
0.
0.
0.
0.
0.
0.
0.
0.
0.
0.
0.
0.
0.
0.
0.
0.
0.
0.
0.
0.
0.
0.
0.
0.
0.
0.
0.
0.
0.
0.
0.
0.
0.
0.
0.
0.
0.
0.
0.
0.
0.
0.
0.
0.
0.
0.
0.
0.
0.
0.
0.
0.
0.
0.
0.
0.
0.
0.
0.
0.
0.
0.
0.
0.
0.
0.
0.
0.
0.
0.
0.
0.
0.
0.
0.
0.
0.
0.
0.
0.
0.
0.
0.
0.
0.
0.
0.
0.
0.
0.
0.
0.
0.
0.
0.
0.
0.
0.
0.
0.
0.
0.
0.
0.
0.
0.
0.
0.
0.
0.
0.
0.
0.
0.
0.
0.
0.
0.
0.
0.
0.
0.
0.
0.
0.
0.
0.
0.
0.
0.
0.
0.
0.
0.
0.
0.
0.
0.
0.
0.
0.
0.
0.
0.
0.
0.
0.
0.
0.
0.
0.
0.
0.
0.
0.
0.
0.
0.
0.
0.
0.
0.
0.
0.
0.
0.
0.
0.
0.
0.
0.
0.
0.
0.
0.
0.
0.
0.
0.
0.
0.
0.
0.
0.
0.
0.
0.
0.
0.
0.
0.
0.
0.
0.
0.
0.
0.
0.
0.
0.
0.
0.
0.
0.
0.
0.
0.
0.
0.
0.
0.
0.
0.
0.
0.
0.
0.
0.
0.
0.
0.
0.
0.
0.
0.
0.
0.
0.
0.
0.
0.
0.
0.
0.
0.
0.
0.
0.
0.
0.
0.
0.
0.
0.
0.
0.
0.
0.
0.
0.
0.
0.
0.
0.
0.
0.
0.
0.
0.
0.
0.
0.
0.
0.
0.
0.
0.
0.
0.
0.
0.
0.
0.
0.
0.
0.
0.
0.
0.
0.
0.
0.
0.
0.
0.
0.
0.
0.
0.
0.
0.
0.
0.
0.
0.
0.
0.
0.
0.
0.
0.
0.
0.
0.
0.
0.
0.
0.
0.
0.
0.
0.
0.
0.
0.
0.
0.
0.
0.
0.
0.
0.
0.
0.
0.
0.
0.
0.
0.
0.
0.
0.
0.
0.
0.
0.
0.
0.
0.
0.
0.
0.
0.
0.
0.
0.
0.
0.
0.
0.
0.
0.
0.
0.
0.
0.
0.
0.
0.
0.
0.
0.
0.
0.
0.
0.
0.
0.
0.
0.
0.
0.
0.
0.
0.
0.
0.
0.
0.
0.
0.
0.
0.
0.
0.
0.
0.
0.
0.
0.
0.
0.
0.
0.
0.
0.
0.
0.
0.
0.
0.
0.
0.
0.
0.
0.
0.
0.
0.
0.
0.
0.
0.
0.
0.
0.
0.
0.
0.
0.
0.
0.
0.
0.
0.
0.
0.
0.
0.
0.
0.
0.
0.
0.
0.
0.
0.
0.
0.
0.
0.
0.
0.
0.
0.
0.
0.
0.
0.
0.
0.
0.
0.
0.
0.
0.
0.
0.
0.
0.
0.
0.
0.
0.
0.
0.
0.
0.
0.
0.
0.
0.
0.
0.
0.
0.
0.
0.
0.
0.
0.
0.
0.
0.
0.
0.
0.
0.
0.
0.
0.
0.
0.
0.
0.
0.
0.
0.
0.
0.
0.
0.
0.
0.
0.
0.
0.
0.
0.
0.
0.
0.
0.
0.
0.
0.
0.
0.
0.
0.
0.
0.
0.
0.
0.
0.
0.
0.
0.
0.
0.
0.
0.
0.
0.
0.
0.
0.
0.
0.
0.
0.
0.
0.
0.
0.
0.
0.
0.
0.
0.
0.
0.
0.
0.
0.
0.
0.
0.
0.
0.
0.
0.
0.
0.
0.
0.
0.
0.
0.
0.
0.
0.
0.
0.
0.
0.
0.
0.
0.
0.
0.
0.
0.
0.
0.
0.
0.
0.
0.
0.
0.
0.
0.
0.
0.
0.
0.
0.
0.
0.
0.
0.
0.
0.
0.
0.
0.
0.
0.
0.
0.
0.
0.
0.
0.
0.
0.
0.
0.
0.
0.
0.
0.
0.
0.
0.
0.
0.
0.
0.
0.
0.
0.
0.
0.
0.001
0.002
0.002
0.002
0.002
0.002
0.001
0.
0.
0.
0.
0.
0.
0.
0.
0.
0.
0.
0.
0.
0.
0.
0.
0.
0.
0.
0.
0.
0.
0.
0.
0.
0.
0.
0.
0.
0.
0.
0.
0.
0.
0.001
0.001
0.001
0.001
-0.001
-0.003
-0.003
-0.006
-0.006
-0.006
-0.005
-0.003
-0.002
0.002
0.000
0.000
0.002
0.003
0.004
0.002
0.002
0.002
0.
0.
0.
0.
0.
0.
0.
0.
0.
0.
0.
0.
0.
0.
0.
0.
0.
0.
0.
0.
0.
0.
0.
0.
0.
0.
0.
0.
0.
0.
0.
0.002
0.002
0.002
0.002
0.002
-0.001
-0.003
-0.008
-0.011
-0.015
-0.016
-0.016
-0.012
-0.010
-0.004
-0.004
-0.001
0.002
0.002
0.003
0.003
0.003
0.004
0.002
0.002
0.
0.
0.
0.
0.
0.
0.
0.
0.
0.
0.
0.
0.
0.
0.
0.
0.
0.
0.
0.
0.
0.
0.
0.
0.
0.
0.
0.
0.
0.002
0.002
0.003
0.002
0.001
-0.002
-0.004
-0.011
-0.018
-0.021
-0.025
-0.025
-0.024
-0.021
-0.016
-0.013
-0.007
-0.007
-0.004
-0.002
-0.001
0.002
0.003
0.004
0.004
0.002
0.001
0.
0.
0.
0.
0.
0.
0.
0.
0.
0.
0.
0.
0.
0.
0.
0.
0.
0.
0.
0.
0.
0.
0.
0.
0.
0.
0.
0.002
0.002
0.003
0.002
0.000
-0.003
-0.005
-0.010
-0.019
-0.026
-0.036
-0.040
-0.043
-0.041
-0.036
-0.030
-0.025
-0.018
-0.011
-0.012
-0.010
-0.006
-0.003
0.002
0.004
0.004
0.004
0.003
0.
0.
0.
0.
0.
0.
0.
0.
0.
0.
0.
0.
0.
0.
0.
0.
0.
0.
0.
0.
0.
0.
0.
0.
0.
0.
0.
0.002
0.003
0.002
0.000
-0.001
-0.008
-0.013
-0.021
-0.028
-0.038
-0.050
-0.063
-0.069
-0.068
-0.062
-0.054
-0.041
-0.031
-0.024
-0.023
-0.019
-0.017
-0.009
-0.003
0.003
0.004
0.004
0.002
0.
0.
0.
0.
0.
0.
0.
0.
0.
0.
0.
0.
0.
0.
0.
0.
0.
0.
0.
0.
0.
0.
0.
0.
0.
0.
0.001
0.002
0.003
0.002
-0.001
-0.006
-0.012
-0.019
-0.027
-0.039
-0.048
-0.064
-0.080
-0.093
-0.103
-0.101
-0.090
-0.071
-0.053
-0.044
-0.037
-0.036
-0.031
-0.024
-0.014
-0.004
0.002
0.002
0.002
0.000
-0.001
-0.001
0.
0.
0.
0.
0.
0.
0.
0.
0.
0.
0.
0.
0.
0.
0.
0.
0.
0.
0.
0.
0.
0.
0.
0.001
0.002
0.003
0.001
-0.002
-0.008
-0.016
-0.025
-0.031
-0.041
-0.058
-0.072
-0.097
-0.125
-0.148
-0.149
-0.138
-0.119
-0.092
-0.070
-0.060
-0.053
-0.044
-0.032
-0.017
-0.009
-0.004
0.001
0.000
-0.002
-0.003
-0.003
-0.003
-0.001
0.
0.
0.
0.
0.
0.
0.
0.
0.
0.
0.
0.
0.
0.
0.
0.
0.
0.
0.
0.
0.
0.001
0.002
0.003
0.001
-0.002
-0.008
-0.015
-0.022
-0.029
-0.042
-0.058
-0.080
-0.119
-0.151
-0.141
0.004
-0.027
-0.150
-0.143
-0.109
-0.081
-0.067
-0.053
-0.044
-0.031
-0.021
-0.015
-0.008
-0.007
-0.005
-0.004
-0.005
-0.004
-0.003
-0.001
0.
0.
0.
0.
0.
0.
0.
0.
0.
0.
0.
0.
0.
0.
0.
0.
0.
0.
0.
0.
0.001
0.002
0.003
0.001
-0.001
-0.006
-0.012
-0.015
-0.021
-0.034
-0.049
-0.084
-0.128
-0.091
2.698
21.771
19.308
1.088
-0.154
-0.155
-0.116
-0.088
-0.076
-0.064
-0.048
-0.035
-0.027
-0.022
-0.016
-0.013
-0.011
-0.007
-0.007
-0.003
-0.002
0.
0.
0.
0.
0.
0.
0.
0.
0.
0.
0.
0.
0.
0.
0.
0.
0.
0.
0.
0.
0.
0.002
0.002
0.002
0.
-0.002
-0.006
-0.010
-0.014
-0.022
-0.041
-0.081
-0.127
0.363
45.312
3234.269
61632.621
31.047
0.234
-0.170
-0.159
-0.122
-0.104
-0.094
-0.077
-0.056
-0.043
-0.036
-0.030
-0.024
-0.014
-0.009
-0.008
-0.005
-0.003
0.
0.
0.
0.
0.
0.
0.
0.
0.
0.
0.
0.
0.
0.
0.
0.
0.
0.
0.
0.
0.
0.001
0.002
0.002
0.001
0.000
-0.002
-0.004
-0.005
-0.014
-0.036
-0.071
-0.119
0.303
46.135
4503.002
53993.621
55.700
4.822
-0.042
-0.188
-0.156
-0.127
-0.116
-0.106
-0.092
-0.075
-0.056
-0.046
-0.034
-0.023
-0.015
-0.007
-0.006
-0.003
0.
0.
0.
0.
0.
0.
0.
0.
0.
0.
0.
0.
0.
0.
0.
0.
0.
0.
0.
0.
0.
0.
0.001
0.001
0.002
0.000
0.000
0.
0.000
-0.007
-0.025
-0.056
-0.108
-0.075
3.500
47.316
67.815
90.540
16.339
0.208
-0.206
-0.156
-0.093
-0.131
-0.147
-0.131
-0.112
-0.092
-0.074
-0.048
-0.029
-0.015
-0.009
-0.004
-0.002
0.
0.
0.
0.
0.
0.
0.
0.
0.
0.
0.
0.
0.
0.
0.
0.
0.
0.
0.
0.
0.
0.
0.
0.001
0.001
0.001
0.000
0.002
0.002
-0.004
-0.014
-0.041
-0.085
-0.126
-0.047
0.948
4.600
13.293
3.316
-0.077
-0.206
-0.169
-0.121
-0.162
-0.175
-0.151
-0.128
-0.127
-0.105
-0.070
-0.039
-0.018
-0.009
-0.003
-0.001
0.
0.
0.
0.
0.
0.
0.
0.
0.
0.
0.
0.
0.
0.
0.
0.
0.
0.
0.
0.
0.
0.
0.
0.
0.
0.001
0.001
0.003
0.002
-0.001
-0.007
-0.020
-0.046
-0.090
-0.128
-0.137
-0.039
0.124
-0.075
-0.198
-0.203
-0.188
-0.189
-0.194
-0.154
0.071
0.124
-0.049
-0.105
-0.091
-0.052
-0.021
-0.007
-0.003
0.000
0.
0.
0.
0.
0.
0.
0.
0.
0.
0.
0.
0.
0.
0.
0.
0.
0.
0.
0.
0.
0.
0.
0.
0.
0.
0.
0.001
0.003
0.001
0.003
-0.003
-0.012
-0.024
-0.048
-0.084
-0.114
-0.133
-0.142
-0.156
-0.171
-0.177
-0.184
-0.195
-0.201
-0.107
0.468
1.940
2.891
0.452
-0.083
-0.062
-0.026
-0.007
-0.003
0.001
0.
0.
0.
0.
0.
0.
0.
0.
0.
0.
0.
0.
0.
0.
0.
0.
0.
0.
0.
0.
0.
0.
0.
0.
0.
0.
0.002
0.002
0.004
0.003
0.000
-0.005
-0.012
-0.023
-0.040
-0.057
-0.078
-0.097
-0.115
-0.122
-0.133
-0.146
-0.169
-0.184
-0.127
1.015
21.518
63.374
6.343
0.041
-0.061
-0.028
-0.008
0.
0.001
0.
0.
0.
0.
0.
0.
0.
0.
0.
0.
0.
0.
0.
0.
0.
0.
0.
0.
0.
0.
0.
0.
0.
0.
0.
0.
0.002
0.002
0.004
0.005
0.002
0.000
-0.004
-0.012
-0.018
-0.028
-0.042
-0.061
-0.079
-0.088
-0.097
-0.106
-0.130
-0.160
-0.146
0.766
22.305
63.183
6.701
0.049
-0.056
-0.025
-0.006
0.000
0.001
0.
0.
0.
0.
0.
0.
0.
0.
0.
0.
0.
0.
0.
0.
0.
0.
0.
0.
0.
0.
0.
0.
0.
0.
0.
0.
0.001
0.002
0.004
0.005
0.005
0.004
0.004
-0.002
-0.007
-0.016
-0.028
-0.040
-0.055
-0.064
-0.069
-0.079
-0.097
-0.122
-0.135
-0.023
1.347
2.882
0.494
-0.057
-0.048
-0.017
-0.004
0.000
0.001
0.
0.
0.
0.
0.
0.
0.
0.
0.
0.
0.
0.
0.
0.
0.
0.
0.
0.
0.
0.
0.
0.
0.
0.
0.
0.
0.
0.002
0.003
0.004
0.005
0.005
0.005
0.005
0.001
-0.008
-0.016
-0.024
-0.036
-0.046
-0.051
-0.054
-0.063
-0.073
-0.096
-0.096
-0.077
-0.050
-0.067
-0.055
-0.030
-0.009
-0.001
0.000
0.001
0.
0.
0.
0.
0.
0.
0.
0.
0.
0.
0.
0.
0.
0.
0.
0.
0.
0.
0.
0.
0.
0.
0.
0.
0.
0.
0.
0.001
0.002
0.003
0.004
0.004
0.004
0.004
0.001
-0.002
-0.010
-0.016
-0.023
-0.028
-0.033
-0.034
-0.031
-0.035
-0.045
-0.061
-0.067
-0.060
-0.047
-0.029
-0.012
-0.004
0.000
0.001
0.
0.
0.
0.
0.
0.
0.
0.
0.
0.
0.
0.
0.
0.
0.
0.
0.
0.
0.
0.
0.
0.
0.
0.
0.
0.
0.
0.
0.
0.
0.001
0.004
0.003
0.003
0.004
0.002
-0.002
-0.006
-0.009
-0.013
-0.016
-0.016
-0.015
-0.016
-0.016
-0.018
-0.021
-0.023
-0.023
-0.016
-0.009
-0.002
0.000
0.001
0.001
0.
0.
0.
0.
0.
0.
0.
0.
0.
0.
0.
0.
0.
0.
0.
0.
0.
0.
0.
0.
0.
0.
0.
0.
0.
0.
0.
0.
0.
0.
0.
0.
0.
0.
0.
0.
-0.002
-0.003
-0.004
-0.007
-0.008
-0.008
-0.007
-0.006
-0.003
-0.005
-0.006
-0.006
-0.005
-0.004
-0.001
0.000
0.001
0.001
0.
0.
0.
0.
0.
0.
0.
0.
0.
0.
0.
0.
0.
0.
0.
0.
0.
0.
0.
0.
0.
0.
0.
0.
0.
0.
0.
0.
0.
0.
0.
0.
0.
0.
0.
0.
0.
0.
0.
-0.003
-0.003
-0.004
-0.004
-0.003
-0.001
-0.001
0.001
0.000
0.000
0.000
0.001
0.001
0.002
0.001
0.
0.
0.
0.
0.
0.
0.
0.
0.
0.
0.
0.
0.
0.
0.
0.
0.
0.
0.
0.
0.
0.
0.
0.
0.
0.
0.
0.
0.
0.
0.
0.
0.
0.
0.
0.
0.
0.
0.
0.
0.
0.
-0.002
-0.002
-0.002
0.
0.
0.001
0.002
0.002
0.002
0.002
0.001
0.
0.
0.
0.
0.
0.
0.
0.
0.
0.
0.
0.
0.
0.
0.
0.
0.
0.
0.
0.
0.
0.
0.
0.
0.
0.
0.
0.
0.
0.
0.
0.
0.
0.
0.
0.
0.
0.
0.
0.
0.
0.
0.
0.
0.
0.
0.
0.
0.
0.
0.
0.
0.
0.
0.
0.
0.
0.
0.
0.
0.
0.
0.
0.
0.
0.
0.
0.
0.
0.
0.
0.
0.
0.
0.
0.
0.
0.
0.
0.
0.
0.
0.
0.
0.
0.
0.
0.
0.
0.
0.
0.
0.
0.
0.
0.
0.
0.
0.
0.
0.
0.
0.
0.
0.
0.
0.
0.
0.
0.
0.
0.
0.
0.
0.
0.
0.
0.
0.
0.
0.
0.
0.
0.
0.
0.
0.
0.
0.
0.
0.
0.
0.
0.
0.
0.
0.
0.
0.
0.
0.
0.
0.
0.
0.
0.
0.
0.
0.
0.
0.
0.
0.
0.
0.
0.
0.
0.
0.
0.
0.
0.
0.
0.
0.
0.
0.
0.
0.
0.
0.
0.
0.
0.
0.
0.
0.
0.
0.
0.
0.
0.
0.
0.
0.
0.
0.
0.
0.
0.
0.
0.
0.
0.
0.
0.
0.
0.
0.
0.
0.
0.
0.
0.
0.
0.
0.
0.
0.
0.
0.
0.
0.
0.
0.
0.
0.
0.
0.
0.
0.
0.
0.
0.
0.
0.
0.
0.
0.
0.
0.
0.
0.
0.
0.
0.
0.
0.
0.
0.
0.
0.
0.
0.
0.
0.
0.
0.
0.
0.
0.
0.
0.
0.
0.
0.
0.
0.
0.
0.
0.
0.
0.
0.
0.
0.
0.
0.
0.
0.
0.
0.
0.
0.
0.
0.
0.
0.
0.
0.
0.
0.
0.
0.
0.
0.
0.
0.
0.
0.
0.
0.
0.
0.
0.
0.
0.
0.
0.
0.
0.
0.
0.
0.
0.
0.
0.
0.
0.
0.
0.
0.
0.
0.
0.
0.
0.
0.
0.
0.
0.
0.
0.
0.
0.
0.
0.
0.
0.
0.
0.
0.
0.
0.
0.
0.
0.
0.
0.
0.
0.
0.
0.
0.
0.
0.
0.
0.
0.
0.
0.
0.
0.
0.
0.
0.
0.
0.
0.
0.
0.
0.
0.
0.
0.
0.
0.
0.
0.
0.
0.
0.
0.
0.
0.
0.
0.
0.
0.
0.
0.
0.
0.
0.
0.
0.
0.
0.
0.
0.
0.
0.
0.
0.
0.
0.
0.
0.
0.
0.
0.
0.
0.
0.
0.
0.
0.
0.
0.
0.
0.
0.
0.
0.
0.
0.
0.
0.
0.
0.
0.
0.
0.
0.
0.
0.
0.
0.
0.
0.
0.
0.
0.
0.
0.
0.
0.
0.
0.
0.
0.
0.
0.
0.
0.
0.
0.
0.
0.
0.
0.
0.
0.
0.
0.
0.
0.
0.
0.
0.
0.
0.
0.
0.
0.
0.
0.
0.
0.
0.
0.
0.
0.
0.
0.
0.
0.
0.
0.
0.
0.
0.
0.
0.
0.
0.
0.
0.
0.
0.
0.
0.
0.
0.
0.
0.
0.
0.
0.
0.
0.
0.
0.
0.
0.
0.
0.
0.
0.
0.
0.
0.
0.
0.
0.
0.
0.
0.
0.
0.
0.
0.
0.
0.
0.
0.
0.
0.
0.
0.
0.
0.
0.
0.
0.
0.
0.
0.
0.
0.
0.
0.
0.
0.
0.
0.
0.
0.
0.
0.
0.
0.
0.
0.
0.
0.
0.
0.
0.
0.
0.
0.
0.
0.
0.
0.
0.
0.
0.
0.
0.
0.
0.
0.
0.
0.
0.
0.
0.
0.
0.
0.
0.
0.
0.
0.
0.
0.
0.
0.
0.
0.
0.
0.
0.
0.
0.
0.
0.
0.
0.
0.
0.
0.
0.
0.
0.
0.
0.
0.
0.
0.
0.
0.
0.
0.
0.
0.
0.
0.
0.
0.
0.
0.
0.
0.
0.
0.
0.
0.
0.
0.
0.
0.
0.
0.
0.
0.
0.
0.
0.
0.
0.
0.
0.
0.
0.
0.
0.
0.
0.
0.
0.
0.
0.
0.
0.
0.
0.
0.
0.
0.
0.
0.
0.
0.
0.
0.
0.
0.
0.
0.
0.
0.
0.
0.
0.
0.
0.
0.
0.
0.
0.
0.
0.
0.
0.
0.
0.
0.
0.
0.
0.
0.
0.
0.
0.
0.
0.
0.
0.
0.
0.
0.
0.
0.
0.
0.
0.
0.
0.
0.
0.
0.
0.
0.
0.
0.
0.
0.
0.
0.
0.
0.
0.
0.
0.
0.
0.
0.
0.
0.
0.
0.
0.
0.
0.
0.
0.
0.
0.
0.
0.
0.
0.
0.
0.
0.
0.
0.
0.
0.
0.
0.
0.
0.
0.
0.
0.
0.
0.
0.
0.
0.
0.
0.
0.
0.
0.
0.
0.
0.
0.
0.
0.
0.
0.
0.
0.
0.
0.
0.
0.
0.
0.
0.
0.
0.
0.
0.
0.
0.
0.
0.
0.
0.
0.
0.
0.
0.
0.
0.
0.
0.
0.
0.
0.
0.
0.
0.
0.
0.
0.
0.
0.
0.
0.
0.
0.
0.
0.
0.
0.
0.
0.
0.
0.
0.
0.
0.
0.
0.
0.
0.
0.
0.
0.
0.
0.
0.
0.
0.
0.
0.
0.
0.
0.
0.
0.
0.
0.
0.
0.
0.
0.
0.
0.
0.
0.
0.
0.
0.
0.
0.
0.
0.
0.
0.
0.
0.
0.
0.
0.
0.
0.
0.
0.
0.
0.
0.
0.
0.
0.
0.
0.
0.
0.
0.
0.
0.
0.
0.
0.
0.
0.
0.
0.
0.
0.
0.
0.
0.
0.
0.
0.
0.
0.
0.
0.
0.
0.
0.
0.
0.
0.
0.
0.
0.
0.
0.
0.
0.
0.
0.
0.
0.
0.
0.
0.
0.
0.
0.
0.
0.
0.
0.
0.
0.
0.
0.
0.
0.
0.
0.
0.
0.
0.
0.
0.
0.
0.
0.
0.
0.
0.
0.
0.
0.
0.
0.
0.
0.
0.
0.
0.
0.
0.
0.
0.
0.
0.
0.
0.
0.
0.
0.
0.
0.
0.
0.
0.
0.
0.
0.
0.
0.
0.
0.
0.
0.
0.
0.
0.
0.
0.
0.
0.
0.
0.
0.
0.
0.
0.
0.
0.
0.
0.
0.
0.
0.
0.
0.
0.
0.
0.
0.
0.
0.
0.
0.
0.
0.
0.
0.
0.
0.
0.
0.
0.
0.
0.
0.
0.
0.
0.
0.
0.
0.
0.
0.
0.
0.
0.
0.
0.
0.
0.
0.
0.
0.
0.
0.
0.
0.
0.
0.
0.
0.
0.
0.
0.
0.
0.
0.
0.
0.
0.
0.
0.
0.
0.
0.
0.
0.
0.
0.
0.
0.
0.
0.
0.
0.
0.
0.
0.
0.
0.
0.
0.
0.
0.
0.
0.
0.
0.
0.
0.
0.
0.
0.
0.
0.
0.
0.
0.
0.
0.
0.
0.
0.
0.
0.
0.
0.
0.
0.
0.
0.
0.
0.
0.
0.
0.
0.
0.
0.
0.
0.
0.
0.
0.
0.
0.
0.
0.
0.
0.
0.
0.
0.
0.
0.
0.
0.
0.
0.
0.
0.
0.
0.
0.
0.
0.
0.
0.
0.
0.
0.
0.
0.
0.
0.
0.
0.
0.
0.
0.
0.
0.
0.
0.
0.
0.
0.
0.
0.
0.
0.
0.
0.
0.
0.
0.
0.
0.
0.
0.
0.
0.
0.
0.
0.
0.
0.
0.
0.
0.
0.
0.
0.
0.
0.
0.
0.
0.
0.
0.
0.
0.
0.
0.
0.
0.
0.
0.
0.
0.
0.
0.
0.
0.
0.
0.
0.
0.
0.
0.
0.
0.
0.
0.
0.
0.
0.
0.
0.
0.
0.
0.
0.
0.
0.
0.
0.
0.
0.
0.
0.
0.
0.
0.
0.
0.
0.
0.
0.
0.
0.
0.
0.
0.
0.
0.
0.
0.
0.
0.
0.
0.
0.
0.
0.
0.
0.
0.
0.
0.
0.
0.
0.
0.
0.
0.
0.
0.
0.
0.
0.
0.
0.
0.
0.
0.
0.
0.
0.
0.
0.
0.
0.
0.
0.
0.
0.
0.
0.
0.
0.
0.
0.
0.
0.
0.
0.
0.
0.
0.
0.
0.
0.
0.
0.
0.
0.
0.
0.
0.
0.
0.
0.
0.
0.
0.
0.
0.
0.
0.
0.
0.
0.
0.
0.
0.
0.
0.
0.
0.
0.
0.
0.
0.
0.
0.
0.
0.
0.
0.
0.
0.
0.
0.
0.
0.
0.
0.
0.
0.
0.
0.
0.
0.
0.
0.
0.
0.
0.
0.
0.
0.
0.
0.
0.
0.
0.
0.
0.
0.
0.
0.
0.
0.
0.
0.
0.
0.
0.
0.
0.
0.
0.
0.
0.
0.
0.
0.
0.
0.
0.
0.
0.
0.
0.
0.
0.
0.
0.
0.
0.
0.
0.
0.
0.
0.
0.
0.
0.
0.
0.
0.
0.
0.
0.
0.
0.
0.
0.
0.
0.
0.
0.
0.
0.
0.
0.
0.
0.
0.
0.
0.
0.
0.
0.
0.
0.
0.
0.
0.
0.
0.
0.
0.
0.
0.
0.
0.
0.
0.
0.
0.
0.
0.
0.
0.
0.
0.
0.
0.
0.
0.
0.
0.
0.
0.
0.
0.
0.
0.
0.
0.
0.
0.
0.
0.
0.
0.
0.
0.
0.
0.
0.
0.
0.
0.
0.
0.
0.
0.
0.
0.
0.
0.
0.
0.
0.
0.
0.
0.
0.
0.
0.
0.
0.
0.
0.
0.
0.
0.
0.
0.
0.
0.
0.
0.
0.
0.
0.
0.
0.
0.
0.
0.
0.
0.
0.
0.
0.
0.
0.
0.
0.
0.
0.
0.
0.
0.
0.
0.
0.
0.
0.
0.
0.
0.
0.
0.
0.
0.
0.
0.
0.
0.
0.
0.
0.
0.
0.
0.
0.
0.
0.
0.
0.
0.
0.
0.
0.
0.
0.
0.
0.
0.
0.
0.
0.
0.
0.
0.
0.
0.
0.
0.
0.
0.
0.
0.
0.
0.
0.
0.
0.
0.
0.
0.
0.
0.
0.
0.
0.
0.
0.
0.
0.
0.
0.
0.
0.
0.
0.
0.
0.
0.
0.
0.
0.
0.
0.
0.
0.
0.
0.
0.
0.
0.
0.
0.
0.
0.
0.
0.
0.
0.
0.
0.
0.
0.
0.
0.
0.
0.
0.
0.
0.
0.
0.
0.
0.
0.
0.
0.
0.
0.
0.
0.
0.
0.
0.
0.
0.
0.
0.
0.
0.
0.
0.
0.
0.
0.
0.
0.
0.
0.
0.
0.
0.
0.
0.
0.
0.
0.
0.
0.
0.
0.
0.
0.
0.
0.
0.
0.
0.
0.
0.
0.
0.
0.
0.
0.
0.
0.
0.
0.
0.
0.
0.
0.
0.
0.
0.
0.
0.
0.
0.
0.
0.
0.
0.
0.
0.
0.
0.
0.
0.
0.
0.
0.
0.
0.
0.
0.
0.
0.
0.
0.
0.
0.
0.
0.
0.
0.
0.
0.
0.
0.
0.
0.
0.
0.
0.
0.
0.
0.
0.
0.
0.
0.
0.
0.
0.
0.
0.
0.
0.
0.
0.
0.
0.
0.
0.
0.
0.
0.
0.
0.
0.
0.
0.
0.
0.
0.
0.
0.
0.
0.
0.
0.
0.
0.
0.
0.
0.
0.
0.
0.
0.
0.
0.
0.
0.
0.
0.
0.
0.
0.
0.
0.
0.
0.
0.
0.
0.
0.
0.
0.
0.
0.
0.
0.
0.
0.
0.
0.
0.
0.
0.
0.
0.
0.
0.
0.
0.
0.
0.
0.
0.
0.
0.
0.
0.
0.
0.
0.
0.
0.
0.
0.
0.
0.
0.
0.
0.
0.
0.
0.
0.
0.
0.
0.
0.
0.
0.
0.
0.
0.
0.
0.
0.
0.
0.
0.
0.
0.
0.
0.
0.
0.
0.
0.
0.
0.
0.
0.
0.
0.
0.
0.
0.
0.
0.
0.
0.
0.
0.
0.
0.
0.
0.
0.
0.
0.
0.
0.
0.
0.
0.
0.
0.
0.
0.
0.
0.
0.
0.
0.
0.
0.
0.
0.
0.
0.
0.
0.
0.
0.
0.
0.
0.
0.
0.
0.
0.
0.
0.
0.
0.
0.
0.
0.
0.
0.
0.
0.
0.
0.
0.
0.
0.
0.
0.
0.
0.
0.
0.
0.
0.
0.
0.
0.
0.
0.
0.
0.
0.
0.
0.
0.
0.
0.
0.
0.
0.
0.
0.
0.
0.
0.
0.
0.
0.
0.
0.
0.
0.
0.
0.
0.
0.
0.
0.
0.
0.
0.
0.
0.
0.
0.
0.
0.
0.
0.
0.
0.
0.
0.
0.
0.
0.
0.
0.
0.
0.
0.
0.
0.
0.
0.
0.
0.
0.
0.
0.
0.
0.
0.
0.
0.
0.
0.
0.
0.
0.
0.
0.
0.
0.
0.
0.
0.
0.
0.
0.
0.
0.
0.
0.
0.
0.
0.
0.
0.
0.
0.
0.
0.
0.
0.
0.
0.
0.
0.
0.
0.
0.
0.
0.
0.
0.
0.
0.
0.
0.
0.
0.
0.
0.
0.
0.
0.
0.
0.
0.
0.
0.
0.
0.
0.
0.
0.
0.
0.
0.
0.
0.
0.
0.
0.
0.
0.
0.
0.
0.
0.
0.
0.
0.
0.
0.
0.
0.
0.
0.
0.
0.
0.
0.
0.
0.
0.
0.
0.
0.
0.
0.
0.
0.
0.
0.
0.
0.
0.
0.
0.
0.
0.
0.
0.
0.
0.
0.
0.
0.
0.
0.
0.
0.
0.
0.
0.
0.
0.
0.
0.
0.
0.
0.
0.
0.
0.
0.
0.
0.
0.
0.
0.
0.
0.
0.
0.
0.
0.
0.
0.
0.
0.
0.
0.
0.
0.
0.
0.
0.
0.
0.
0.
0.
0.
0.
0.
0.
0.
0.
0.
0.
0.
0.
0.
0.
0.
0.
0.
0.
0.
0.
0.
0.
0.
0.
0.
0.
0.
0.
0.
0.
0.
0.
0.
0.
0.
0.
0.
0.
0.
0.
0.
0.
0.
0.
0.
0.
0.
0.
0.
0.
0.
0.
0.
0.
0.
0.
0.
0.
0.
0.
0.
0.
0.
0.
0.
0.
0.
0.
0.
0.
0.
0.
0.
0.
0.
0.
0.
0.
0.
0.
0.
0.
0.
0.
0.
0.
0.
0.
0.
0.
0.
0.
0.
0.
0.
0.
0.
0.
0.
0.
0.
0.
0.
0.
0.
0.
0.
0.
0.
0.
0.
0.
0.
0.
0.
0.
0.
0.
0.
0.
0.
0.
0.
0.
0.
0.
0.
0.
0.
0.
0.
0.
0.
0.
0.
0.
0.
0.
0.
0.
0.
0.
0.
0.
0.
0.
0.
0.
0.
0.
0.
0.
0.
0.
0.
0.
0.
0.
0.
0.
0.
0.
0.
0.
0.
0.
0.
0.
0.
0.
0.
0.
0.
0.
0.
0.
0.
0.
0.
0.
0.
0.
0.
0.
0.
0.
0.
0.
0.
0.
0.
0.
0.
0.
0.
0.
0.
0.
0.
0.
0.
0.
0.
0.
0.
0.
0.
0.
0.
0.
0.
0.
0.
0.
0.
0.
0.
0.
0.
0.
0.
0.
0.
0.
0.
0.
0.
0.
0.
0.
0.
0.
0.
0.
0.
0.
0.
0.
0.
0.
0.
0.
0.
0.
0.
0.
0.
0.
0.
0.
0.
0.
0.
0.
0.
0.
0.
0.
0.
0.
0.
0.
0.
0.
0.
0.
0.
0.
0.
0.
0.
0.
0.
0.
0.
0.
0.
0.
0.
0.
0.
0.
0.
0.
0.
0.
0.
0.
0.
0.
0.
0.
0.
0.
0.
0.
0.
0.
0.
0.
0.
0.
0.
0.
0.
0.
0.
0.
0.
0.
0.
0.
0.
0.
0.
0.
0.
0.
0.001
0.002
0.002
0.002
0.001
0.
0.
0.
0.
0.
0.
0.
0.
0.
0.
0.
0.
0.
0.
0.
0.
0.
0.
0.
0.
0.
0.
0.
0.
0.
0.
0.
0.
0.
0.
0.
0.
0.
0.
0.
0.
0.
0.
0.
0.
-0.002
-0.003
-0.003
-0.005
-0.005
-0.003
-0.002
0.
0.001
0.002
0.001
0.001
0.001
0.001
0.002
0.002
0.001
0.
0.
0.
0.
0.
0.
0.
0.
0.
0.
0.
0.
0.
0.
0.
0.
0.
0.
0.
0.
0.
0.
0.
0.
0.
0.
0.
0.
0.
0.
0.
0.002
0.002
0.002
0.002
0.002
0.000
-0.002
-0.003
-0.010
-0.013
-0.014
-0.014
-0.012
-0.009
-0.002
-0.003
0.000
0.002
0.003
0.003
0.003
0.004
0.004
0.002
0.001
0.
0.
0.
0.
0.
0.
0.
0.
0.
0.
0.
0.
0.
0.
0.
0.
0.
0.
0.
0.
0.
0.
0.
0.
0.
0.
0.
0.
0.
0.002
0.002
0.003
0.002
0.001
-0.004
-0.006
-0.008
-0.016
-0.020
-0.024
-0.026
-0.025
-0.022
-0.017
-0.014
-0.008
-0.007
-0.004
-0.002
-0.001
0.003
0.004
0.004
0.004
0.002
0.001
0.
0.
0.
0.
0.
0.
0.
0.
0.
0.
0.
0.
0.
0.
0.
0.
0.
0.
0.
0.
0.
0.
0.
0.
0.
0.
0.
0.002
0.002
0.003
0.002
-0.002
-0.008
-0.010
-0.015
-0.024
-0.033
-0.039
-0.046
-0.049
-0.045
-0.041
-0.035
-0.026
-0.019
-0.015
-0.015
-0.012
-0.010
-0.004
0.000
0.004
0.004
0.004
0.003
0.
0.
0.
0.
0.
0.
0.
0.
0.
0.
0.
0.
0.
0.
0.
0.
0.
0.
0.
0.
0.
0.
0.
0.
0.
0.
0.001
0.002
0.003
0.002
-0.001
-0.008
-0.015
-0.020
-0.031
-0.042
-0.055
-0.068
-0.077
-0.085
-0.083
-0.074
-0.063
-0.049
-0.039
-0.034
-0.032
-0.034
-0.032
-0.023
-0.011
0.000
0.004
0.005
0.004
0.001
0.000
0.000
0.
0.
0.
0.
0.
0.
0.
0.
0.
0.
0.
0.
0.
0.
0.
0.
0.
0.
0.
0.
0.
0.
0.
0.002
0.003
0.002
0.000
-0.008
-0.019
-0.028
-0.038
-0.051
-0.063
-0.076
-0.087
-0.103
-0.112
-0.117
-0.111
-0.096
-0.082
-0.068
-0.064
-0.064
-0.067
-0.061
-0.049
-0.027
-0.013
-0.003
0.001
0.004
0.003
-0.001
-0.001
-0.002
-0.001
0.
0.
0.
0.
0.
0.
0.
0.
0.
0.
0.
0.
0.
0.
0.
0.
0.
0.
0.
0.
0.
0.002
0.003
0.002
-0.004
-0.014
-0.029
-0.044
-0.057
-0.072
-0.084
-0.092
-0.090
-0.075
-0.122
-0.145
-0.148
-0.140
-0.124
-0.110
-0.101
-0.095
-0.088
-0.079
-0.067
-0.046
-0.025
-0.011
-0.006
-0.001
0.000
-0.004
-0.003
-0.002
-0.002
-0.002
0.
0.
0.
0.
0.
0.
0.
0.
0.
0.
0.
0.
0.
0.
0.
0.
0.
0.
0.
0.
0.002
0.003
0.001
-0.005
-0.017
-0.036
-0.052
-0.068
-0.086
-0.095
-0.105
-0.080
-0.035
-0.133
-0.176
-0.193
-0.203
-0.189
-0.166
-0.138
-0.123
-0.112
-0.100
-0.088
-0.062
-0.035
-0.021
-0.016
-0.010
-0.010
-0.009
-0.008
-0.007
-0.003
-0.003
-0.001
0.
0.
0.
0.
0.
0.
0.
0.
0.
0.
0.
0.
0.
0.
0.
0.
0.
0.
0.
0.002
0.003
0.001
-0.005
-0.015
-0.035
-0.052
-0.067
-0.084
-0.098
-0.109
-0.125
-0.142
-0.198
-0.085
0.319
0.131
-0.203
-0.227
-0.192
-0.159
-0.137
-0.127
-0.111
-0.084
-0.056
-0.039
-0.031
-0.025
-0.020
-0.017
-0.013
-0.010
-0.007
-0.004
-0.002
0.
0.
0.
0.
0.
0.
0.
0.
0.
0.
0.
0.
0.
0.
0.
0.
0.
0.
0.
0.002
0.003
0.001
-0.004
-0.011
-0.026
-0.041
-0.054
-0.067
-0.085
-0.107
-0.143
-0.201
0.254
48.888
178.131
74.856
3.351
-0.161
-0.244
-0.214
-0.188
-0.169
-0.143
-0.114
-0.082
-0.060
-0.050
-0.043
-0.035
-0.030
-0.019
-0.014
-0.010
-0.007
-0.003
-0.001
0.
0.
0.
0.
0.
0.
0.
0.
0.
0.
0.
0.
0.
0.
0.
0.
0.
0.
0.002
0.002
0.002
-0.001
-0.006
-0.013
-0.023
-0.034
-0.046
-0.062
-0.090
-0.142
-0.197
3.850
22640.438
195400.891
79364.828
116.115
3.155
-0.202
-0.267
-0.221
-0.176
-0.159
-0.149
-0.123
-0.096
-0.080
-0.064
-0.054
-0.044
-0.027
-0.018
-0.012
-0.008
-0.003
-0.001
0.
0.
0.
0.
0.
0.
0.
0.
0.
0.
0.
0.
0.
0.
0.
0.
0.
0.
0.
0.002
0.002
0.000
-0.001
-0.006
-0.012
-0.015
-0.025
-0.040
-0.069
-0.121
-0.172
1.571
443.186
101375.563
152038.391
4291.918
193.252
1.560
-0.267
0.133
0.875
0.162
-0.183
-0.178
-0.150
-0.122
-0.096
-0.073
-0.053
-0.032
-0.020
-0.012
-0.008
-0.003
-0.001
0.
0.
0.
0.
0.
0.
0.
0.
0.
0.
0.
0.
0.
0.
0.
0.
0.
0.
0.
0.001
0.002
0.002
0.
-0.001
-0.003
-0.008
-0.013
-0.027
-0.050
-0.096
-0.154
0.051
16.950
814.268
13116.737
100579.234
3106.577
5.437
-0.152
3.319
14.320
3.244
-0.112
-0.213
-0.186
-0.168
-0.132
-0.097
-0.063
-0.037
-0.021
-0.011
-0.007
-0.003
0.
0.
0.
0.
0.
0.
0.
0.
0.
0.
0.
0.
0.
0.
0.
0.
0.
0.
0.
0.
0.
0.001
0.001
0.002
0.
0.001
-0.002
-0.010
-0.018
-0.037
-0.068
-0.130
-0.167
0.576
13.599
134.016
1713.851
131.174
1.101
-0.074
5.916
14.155
3.052
0.026
0.750
0.873
0.002
-0.158
-0.123
-0.070
-0.040
-0.019
-0.011
-0.006
-0.002
0.
0.
0.
0.
0.
0.
0.
0.
0.
0.
0.
0.
0.
0.
0.
0.
0.
0.
0.
0.
0.
0.
0.
0.001
0.001
0.002
0.
-0.002
-0.009
-0.026
-0.046
-0.087
-0.145
-0.177
0.006
1.194
3.582
0.927
-0.301
-0.273
0.793
1.111
0.105
1.957
22.108
25.017
2.885
0.003
-0.129
-0.089
-0.042
-0.015
-0.010
-0.002
-0.001
0.
0.
0.
0.
0.
0.
0.
0.
0.
0.
0.
0.
0.
0.
0.
0.
0.
0.
0.
0.
0.
0.
0.
0.
0.001
0.001
0.002
0.001
-0.007
-0.016
-0.029
-0.050
-0.091
-0.140
-0.175
-0.203
-0.231
-0.273
-0.297
-0.291
-0.303
-0.314
-0.164
4.968
77.740
124.634
89.817
7.668
0.027
-0.091
-0.047
-0.015
-0.005
0.000
0.
0.
0.
0.
0.
0.
0.
0.
0.
0.
0.
0.
0.
0.
0.
0.
0.
0.
0.
0.
0.
0.
0.
0.
0.
0.002
0.002
0.003
0.002
0.000
-0.006
-0.017
-0.027
-0.049
-0.075
-0.106
-0.145
-0.179
-0.201
-0.110
0.023
-0.162
-0.296
-0.250
2.047
47.611
3926.654
100062.977
330.888
1.220
-0.082
-0.044
-0.012
-0.003
0.001
0.
0.
0.
0.
0.
0.
0.
0.
0.
0.
0.
0.
0.
0.
0.
0.
0.
0.
0.
0.
0.
0.
0.
0.
0.
0.002
0.002
0.005
0.004
0.003
0.001
-0.007
-0.012
-0.023
-0.040
-0.057
-0.081
-0.113
-0.114
0.167
0.608
0.126
-0.214
-0.247
0.399
23.561
4142.021
100030.906
330.083
1.219
-0.073
-0.039
-0.010
-0.002
0.001
0.
0.
0.
0.
0.
0.
0.
0.
0.
0.
0.
0.
0.
0.
0.
0.
0.
0.
0.
0.
0.
0.
0.
0.
0.
0.001
0.002
0.006
0.006
0.003
0.002
0.002
-0.005
-0.014
-0.021
-0.033
-0.050
-0.075
-0.084
0.058
0.273
0.031
-0.159
-0.202
-0.126
1.706
29.701
83.507
8.084
0.064
-0.062
-0.029
-0.007
0.
0.001
0.
0.
0.
0.
0.
0.
0.
0.
0.
0.
0.
0.
0.
0.
0.
0.
0.
0.
0.
0.
0.
0.
0.
0.
0.
0.
0.002
0.006
0.007
0.005
0.003
0.004
0.003
0.003
-0.009
-0.017
-0.030
-0.045
-0.057
-0.059
-0.050
-0.082
-0.110
-0.137
-0.142
-0.104
0.135
0.291
-0.008
-0.072
-0.045
-0.014
-0.004
0.001
0.001
0.
0.
0.
0.
0.
0.
0.
0.
0.
0.
0.
0.
0.
0.
0.
0.
0.
0.
0.
0.
0.
0.
0.
0.
0.
0.
0.001
0.003
0.006
0.007
0.006
0.007
0.006
0.006
0.002
-0.006
-0.016
-0.026
-0.040
-0.044
-0.054
-0.060
-0.066
-0.071
-0.086
-0.097
-0.090
-0.081
-0.069
-0.046
-0.019
-0.006
0.
0.001
0.
0.
0.
0.
0.
0.
0.
0.
0.
0.
0.
0.
0.
0.
0.
0.
0.
0.
0.
0.
0.
0.
0.
0.
0.
0.
0.
0.
0.002
0.003
0.005
0.006
0.006
0.006
0.005
0.002
-0.002
-0.008
-0.015
-0.022
-0.028
-0.031
-0.033
-0.032
-0.032
-0.035
-0.041
-0.042
-0.038
-0.027
-0.014
-0.006
0.000
0.001
0.001
0.
0.
0.
0.
0.
0.
0.
0.
0.
0.
0.
0.
0.
0.
0.
0.
0.
0.
0.
0.
0.
0.
0.
0.
0.
0.
0.
0.
0.
0.002
0.004
0.004
0.005
0.004
0.003
0.003
-0.001
-0.005
-0.008
-0.009
-0.012
-0.012
-0.012
-0.009
-0.012
-0.011
-0.010
-0.009
-0.008
-0.006
-0.002
0.
0.001
0.001
0.
0.
0.
0.
0.
0.
0.
0.
0.
0.
0.
0.
0.
0.
0.
0.
0.
0.
0.
0.
0.
0.
0.
0.
0.
0.
0.
0.
0.
0.
0.
0.001
0.001
0.001
0.
0.
0.
0.
-0.002
-0.003
-0.006
-0.005
-0.005
-0.005
-0.003
-0.001
0.001
0.002
0.001
0.000
0.000
0.001
0.001
0.001
0.
0.
0.
0.
0.
0.
0.
0.
0.
0.
0.
0.
0.
0.
0.
0.
0.
0.
0.
0.
0.
0.
0.
0.
0.
0.
0.
0.
0.
0.
0.
0.
0.
0.
0.
0.
0.
0.
0.
0.
-0.002
-0.002
-0.003
-0.003
-0.003
-0.001
0.001
0.003
0.003
0.002
0.001
0.002
0.002
0.
0.
0.
0.
0.
0.
0.
0.
0.
0.
0.
0.
0.
0.
0.
0.
0.
0.
0.
0.
0.
0.
0.
0.
0.
0.
0.
0.
0.
0.
0.
0.
0.
0.
0.
0.
0.
0.
0.
0.
0.
0.
0.
0.
0.
0.
0.
0.001
0.002
0.002
0.002
0.
0.
0.
0.
0.
0.
0.
0.
0.
0.
0.
0.
0.
0.
0.
0.
0.
0.
0.
0.
0.
0.
0.
0.
0.
0.
0.
0.
0.
0.
0.
0.
0.
0.
0.
0.
0.
0.
0.
0.
0.
0.
0.
0.
0.
0.
0.
0.
0.
0.
0.
0.
0.001
0.001
0.001
0.
0.
0.
0.
0.
0.
0.
0.
0.
0.
0.
0.
0.
0.
0.
0.
0.
0.
0.
0.
0.
0.
0.
0.
0.
0.
0.
0.
0.
0.
0.
0.
0.
0.
0.
0.
0.
0.
0.
0.
0.
0.
0.
0.
0.
0.
0.
0.
0.
0.
0.
0.
0.
0.
0.
0.
0.
0.
0.
0.
0.
0.
0.
0.
0.
0.
0.
0.
0.
0.
0.
0.
0.
0.
0.
0.
0.
0.
0.
0.
0.
0.
0.
0.
0.
0.
0.
0.
0.
0.
0.
0.
0.
0.
0.
0.
0.
0.
0.
0.
0.
0.
0.
0.
0.
0.
0.
0.
0.
0.
0.
0.
0.
0.
0.
0.
0.
0.
0.
0.
0.
0.
0.
0.
0.
0.
0.
0.
0.
0.
0.
0.
0.
0.
0.
0.
0.
0.
0.
0.
0.
0.
0.
0.
0.
0.
0.
0.
0.
0.
0.
0.
0.
0.
0.
0.
0.
0.
0.
0.
0.
0.
0.
0.
0.
0.
0.
0.
0.
0.
0.
0.
0.
0.
0.
0.
0.
0.
0.
0.
0.
0.
0.
0.
0.
0.
0.
0.
0.
0.
0.
0.
0.
0.
0.
0.
0.
0.
0.
0.
0.
0.
0.
0.
0.
0.
0.
0.
0.
0.
0.
0.
0.
0.
0.
0.
0.
0.
0.
0.
0.
0.
0.
0.
0.
0.
0.
0.
0.
0.
0.
0.
0.
0.
0.
0.
0.
0.
0.
0.
0.
0.
0.
0.
0.
0.
0.
0.
0.
0.
0.
0.
0.
0.
0.
0.
0.
0.
0.
0.
0.
0.
0.
0.
0.
0.
0.
0.
0.
0.
0.
0.
0.
0.
0.
0.
0.
0.
0.
0.
0.
0.
0.
0.
0.
0.
0.
0.
0.
0.
0.
0.
0.
0.
0.
0.
0.
0.
0.
0.
0.
0.
0.
0.
0.
0.
0.
0.
0.
0.
0.
0.
0.
0.
0.
0.
0.
0.
0.
0.
0.
0.
0.
0.
0.
0.
0.
0.
0.
0.
0.
0.
0.
0.
0.
0.
0.
0.
0.
0.
0.
0.
0.
0.
0.
0.
0.
0.
0.
0.
0.
0.
0.
0.
0.
0.
0.
0.
0.
0.
0.
0.
0.
0.
0.
0.
0.
0.
0.
0.
0.
0.
0.
0.
0.
0.
0.
0.
0.
0.
0.
0.
0.
0.
0.
0.
0.
0.
0.
0.
0.
0.
0.
0.
0.
0.
0.
0.
0.
0.
0.
0.
0.
0.
0.
0.
0.
0.
0.
0.
0.
0.
0.
0.
0.
0.
0.
0.
0.
0.
0.
0.
0.
0.
0.
0.
0.
0.
0.
0.
0.
0.
0.
0.
0.
0.
0.
0.
0.
0.
0.
0.
0.
0.
0.
0.
0.
0.
0.
0.
0.
0.
0.
0.
0.
0.
0.
0.
0.
0.
0.
0.
0.
0.
0.
0.
0.
0.
0.
0.
0.
0.
0.
0.
0.
0.
0.
0.
0.
0.
0.
0.
0.
0.
0.
0.
0.
0.
0.
0.
0.
0.
0.
0.
0.
0.
0.
0.
0.
0.
0.
0.
0.
0.
0.
0.
0.
0.
0.
0.
0.
0.
0.
0.
0.
0.
0.
0.
0.
0.
0.
0.
0.
0.
0.
0.
0.
0.
0.
0.
0.
0.
0.
0.
0.
0.
0.
0.
0.
0.
0.
0.
0.
0.
0.
0.
0.
0.
0.
0.
0.
0.
0.
0.
0.
0.
0.
0.
0.
0.
0.
0.
0.
0.
0.
0.
0.
0.
0.
0.
0.
0.
0.
0.
0.
0.
0.
0.
0.
0.
0.
0.
0.
0.
0.
0.
0.
0.
0.
0.
0.
0.
0.
0.
0.
0.
0.
0.
0.
0.
0.
0.
0.
0.
0.
0.
0.
0.
0.
0.
0.
0.
0.
0.
0.
0.
0.
0.
0.
0.
0.
0.
0.
0.
0.
0.
0.
0.
0.
0.
0.
0.
0.
0.
0.
0.
0.
0.
0.
0.
0.
0.
0.
0.
0.
0.
0.
0.
0.
0.
0.
0.
0.
0.
0.
0.
0.
0.
0.
0.
0.
0.
0.
0.
0.
0.
0.
0.
0.
0.
0.
0.
0.
0.
0.
0.
0.
0.
0.
0.
0.
0.
0.
0.
0.
0.
0.
0.
0.
0.
0.
0.
0.
0.
0.
0.
0.
0.
0.
0.
0.
0.
0.
0.
0.
0.
0.
0.
0.
0.
0.
0.
0.
0.
0.
0.
0.
0.
0.
0.
0.
0.
0.
0.
0.
0.
0.
0.
0.
0.
0.
0.
0.
0.
0.
0.
0.
0.
0.
0.
0.
0.
0.
0.
0.
0.
0.
0.
0.
0.
0.
0.
0.
0.
0.
0.
0.
0.
0.
0.
0.
0.
0.
0.
0.
0.
0.
0.
0.
0.
0.
0.
0.
0.
0.
0.
0.
0.
0.
0.
0.
0.
0.
0.
0.
0.
0.
0.
0.
0.
0.
0.
0.
0.
0.
0.
0.
0.
0.
0.
0.
0.
0.
0.
0.
0.
0.
0.
0.
0.
0.
0.
0.
0.
0.
0.
0.
0.
0.
0.
0.
0.
0.
0.
0.
0.
0.
0.
0.
0.
0.
0.
0.
0.
0.
0.
0.
0.
0.
0.
0.
0.
0.
0.
0.
0.
0.
0.
0.
0.
0.
0.
0.
0.
0.
0.
0.
0.
0.
0.
0.
0.
0.
0.
0.
0.
0.
0.
0.
0.
0.
0.
0.
0.
0.
0.
0.
0.
0.
0.
0.
0.
0.
0.
0.
0.
0.
0.
0.
0.
0.
0.
0.
0.
0.
0.
0.
0.
0.
0.
0.
0.
0.
0.
0.
0.
0.
0.
0.
0.
0.
0.
0.
0.
0.
0.
0.
0.
0.
0.
0.
0.
0.
0.
0.
0.
0.
0.
0.
0.
0.
0.
0.
0.
0.
0.
0.
0.
0.
0.
0.
0.
0.
0.
0.
0.
0.
0.
0.
0.
0.
0.
0.
0.
0.
0.
0.
0.
0.
0.
0.
0.
0.
0.
0.
0.
0.
0.
0.
0.
0.
0.
0.
0.
0.
0.
0.
0.
0.
0.
0.
0.
0.
0.
0.
0.
0.
0.
0.
0.
0.
0.
0.
0.
0.
0.
0.
0.
0.
0.
0.
0.
0.
0.
0.
0.
0.
0.
0.
0.
0.
0.
0.
0.
0.
0.
0.
0.
0.
0.
0.
0.
0.
0.
0.
0.
0.
0.
0.
0.
0.
0.
0.
0.
0.
0.
0.
0.
0.
0.
0.
0.
0.
0.
0.
0.
0.
0.
0.
0.
0.
0.
0.
0.
0.
0.
0.
0.
0.
0.
0.
0.
0.
0.
0.
0.
0.
0.
0.
0.
0.
0.
0.
0.
0.
0.
0.
0.
0.
0.
0.
0.
0.
0.
0.
0.
0.
0.
0.
0.
0.
0.
0.
0.
0.
0.
0.
0.
0.
0.
0.
0.
0.
0.
0.
0.
0.
0.
0.
0.
0.
0.
0.
0.
0.
0.
0.
0.
0.
0.
0.
0.
0.
0.
0.
0.
0.
0.
0.
0.
0.
0.
0.
0.
0.
0.
0.
0.
0.
0.
0.
0.
0.
0.
0.
0.
0.
0.
0.
0.
0.
0.
0.
0.
0.
0.
0.
0.
0.
0.
0.
0.
0.
0.
0.
0.
0.
0.
0.
0.
0.
0.
0.
0.
0.
0.
0.
0.
0.
0.
0.
0.
0.
0.
0.
0.
0.
0.
0.
0.
0.
0.
0.
0.
0.
0.
0.
0.
0.
0.
0.
0.
0.
0.
0.
0.
0.
0.
0.
0.
0.
0.
0.
0.
0.
0.
0.
0.
0.
0.
0.
0.
0.
0.
0.
0.
0.
0.
0.
0.
0.
0.
0.
0.
0.
0.
0.
0.
0.
0.
0.
0.
0.
0.
0.
0.
0.
0.
0.
0.
0.
0.
0.
0.
0.
0.
0.
0.
0.
0.
0.
0.
0.
0.
0.
0.
0.
0.
0.
0.
0.
0.
0.
0.
0.
0.
0.
0.
0.
0.
0.
0.
0.
0.
0.
0.
0.
0.
0.
0.
0.
0.
0.
0.
0.
0.
0.
0.
0.
0.
0.
0.
0.
0.
0.
0.
0.
0.
0.
0.
0.
0.
0.
0.
0.
0.
0.
0.
0.
0.
0.
0.
0.
0.
0.
0.
0.
0.
0.
0.
0.
0.
0.
0.
0.
0.
0.
0.
0.
0.
0.
0.
0.
0.
0.
0.
0.
0.
0.
0.
0.
0.
0.
0.
0.
0.
0.
0.
0.
0.
0.
0.
0.
0.
0.
0.
0.
0.
0.
0.
0.
0.
0.
0.
0.
0.
0.
0.
0.
0.
0.
0.
0.
0.
0.
0.
0.
0.
0.
0.
0.
0.
0.
0.
0.
0.
0.
0.
0.
0.
0.
0.
0.
0.
0.
0.
0.
0.
0.
0.
0.
0.
0.
0.
0.
0.
0.
0.
0.
0.
0.
0.
0.
0.
0.
0.
0.
0.
0.
0.
0.
0.
0.
0.
0.
0.
0.
0.
0.
0.
0.
0.
0.
0.
0.
0.
0.
0.
0.
0.
0.
0.
0.
0.
0.
0.
0.
0.
0.
0.
0.
0.
0.
0.
0.
0.
0.
0.
0.
0.
0.
0.
0.
0.
0.
0.
0.
0.
0.
0.
0.
0.
0.
0.
0.
0.
0.
0.
0.
0.
0.
0.
0.
0.
0.
0.
0.
0.
0.
0.
0.
0.
0.
0.
0.
0.
0.
0.
0.
0.
0.
0.
0.
0.
0.
0.
0.
0.
0.
0.
0.
0.
0.
0.
0.
0.
0.
0.
0.
0.
0.
0.
0.
0.
0.
0.
0.
0.
0.
0.
0.
0.
0.
0.
0.
0.
0.
0.
0.
0.
0.
0.
0.
0.
0.
0.
0.
0.
0.
0.
0.
0.
0.
0.
0.
0.
0.
0.
0.
0.
0.
0.
0.
0.
0.
0.
0.
0.
0.
0.
0.
0.
0.
0.
0.
0.
0.
0.
0.
0.
0.
0.
0.
0.
0.
0.
0.
0.
0.
0.
0.
0.
0.
0.
0.
0.
0.
0.
0.
0.
0.
0.
0.
0.
0.
0.
0.
0.
0.
0.
0.
0.
0.
0.
0.
0.
0.
0.
0.
0.
0.
0.
0.
0.
0.
0.
0.
0.
0.
0.
0.
0.
0.
0.
0.
0.
0.
0.
0.
0.
0.
0.
0.
0.
0.
0.
0.
0.
0.
0.
0.
0.
0.
0.
0.
0.
0.
0.
0.
0.
0.
0.
0.
0.
0.
0.
0.
0.
0.
0.
0.
0.
0.
0.
0.
0.
0.
0.
0.
0.
0.
0.
0.
0.
0.
0.
0.
0.
0.
0.
0.
0.
0.
0.
0.
0.
0.
0.
0.
0.
0.
0.
0.
0.
0.
0.
0.
0.
0.
0.
0.
0.
0.
0.
0.
0.
0.
0.
0.
0.
0.
0.
0.
0.
0.
0.
0.
0.
0.
0.
0.
0.
0.
0.
0.
0.
0.
0.
0.
0.
0.
0.
0.
0.
0.
0.
0.
0.
0.
0.
0.
0.
0.
0.
0.
0.
0.
0.
0.
0.
0.
0.
0.
0.
0.
0.
0.
0.
0.
0.
0.
0.
0.
0.
0.
0.
0.
0.
0.
0.
0.
0.
0.
0.
0.
0.
0.
0.
0.
0.
0.
0.
0.
0.
0.
0.
0.
0.
0.
0.
0.
0.
0.
0.
0.
0.
0.
0.
0.
0.
0.
0.
0.
0.
0.
0.
0.
0.
0.
0.
0.
0.
0.
0.
0.
0.
0.
0.
0.
0.
0.
0.
0.
0.
0.
0.
0.
0.
0.
0.
0.
0.
0.
0.
0.
0.
0.
0.
0.
0.
0.
0.
0.
0.
0.
0.
0.
0.
0.
0.
0.
0.
0.
0.
0.
0.
0.
0.
0.
0.
0.
0.
0.
0.
0.
0.
0.
0.
0.
0.
0.
0.
0.
0.
0.
0.
0.
0.
0.
0.
0.
0.
0.
0.
0.
0.
0.
0.
0.
0.
0.
0.
0.
0.
0.
0.
0.
0.
0.
0.
0.
0.
0.
0.
0.
0.
0.
0.
0.
0.
0.
0.
0.
0.
0.
0.
0.
0.
0.
0.
0.
0.
0.
0.
0.
0.
0.
0.
0.
0.
0.
0.
0.
0.
0.
0.
0.
0.
0.
0.
0.
0.
0.
0.
0.
0.
0.
0.
0.
0.
0.
0.
0.
0.
0.
0.
0.
0.
0.
0.
0.
0.
0.
0.
0.
0.
0.
0.
0.
0.
0.
0.
0.
0.
0.
0.
0.
0.
0.
0.
0.
0.
0.
0.
0.
0.
0.
0.
0.
0.
0.
0.
0.
0.
0.
0.
0.
0.
0.
0.
0.
0.
0.
0.
0.
0.
0.
0.
0.
0.
0.
0.
0.
0.
0.
0.
0.
0.
0.
0.
0.
0.
0.
0.
0.
0.
0.
0.
0.
0.
0.
0.
0.
0.
0.
0.
0.
0.
0.
0.
0.
0.
0.
0.
0.
0.
0.
0.
0.
0.
0.
0.
0.
0.
0.
0.
0.
0.
0.
0.
0.
0.
0.
0.
0.
0.
0.
0.
0.
0.
0.
0.
0.
0.
0.
0.
0.
0.
0.
0.
0.
0.
0.
0.
0.
0.
0.
0.
0.
0.
0.
0.
0.
0.
0.
0.
0.
0.
0.
0.
0.
0.
0.
0.
0.
0.
0.
0.
0.
0.
0.
0.
0.
0.
0.
0.
0.
0.
0.
0.
0.
0.
0.
0.
0.
0.
0.
0.
0.
0.
0.
0.
0.
0.
0.
0.
0.
0.
0.
0.
0.
0.
0.
0.
0.
0.
0.
0.
0.
0.
0.
0.
0.
0.
0.
0.
0.
0.
0.
0.
0.
0.
0.
0.
0.
0.
0.
0.
0.
0.
0.
0.
0.
0.
0.
0.
0.
0.
0.
0.
0.
0.
0.
0.
0.
0.
0.
0.
0.
0.
0.
0.
0.
0.
0.
0.
0.
0.
0.
0.
0.
0.
0.
0.
0.
0.
0.
0.
0.
0.
0.
0.
0.
0.
0.
0.
0.
0.
0.
0.
0.
0.
0.
0.
0.
0.
0.
0.
0.
0.
0.
0.
0.
0.
0.
0.
0.
0.
0.
0.
0.
0.
0.
0.
0.
0.
0.
0.
0.
0.
0.
0.
0.
0.
0.
0.
0.
0.
0.
0.
0.
0.
0.
0.
0.
0.
0.
0.
0.
0.
0.
0.
0.
0.
0.
0.
0.
0.
0.
0.
0.
0.
0.
0.
0.
0.
0.
0.
0.
0.
0.
0.
0.
0.
0.
0.
0.
0.
0.
0.
0.
0.
0.
0.
0.
0.
0.
0.
0.
0.
0.
0.
0.
0.
0.
0.
0.
0.
0.
0.
0.
0.
0.
0.
0.
0.
0.
0.
0.
0.
0.
0.
0.
0.
0.
0.
0.
0.
0.
0.
0.
0.
0.
0.
0.
0.
0.
0.
0.
0.
0.
0.
0.
0.
0.
0.
0.
0.
0.
0.
0.
0.
0.
0.
0.
0.
0.
0.
0.
0.
0.
0.
0.
0.
0.
0.
0.
0.
0.
0.
0.
0.
0.
0.
-0.002
-0.002
0.
0.
0.
0.
0.
0.
0.
0.001
0.002
0.002
0.002
0.002
0.002
0.001
0.
0.
0.
0.
0.
0.
0.
0.
0.
0.
0.
0.
0.
0.
0.
0.
0.
0.
0.
0.
0.
0.
0.
0.
0.
0.
0.
0.
0.
0.
0.
0.
0.
0.001
0.002
0.002
0.002
0.001
-0.004
-0.005
-0.005
-0.010
-0.010
-0.010
-0.005
-0.003
-0.002
0.002
0.000
0.001
0.003
0.003
0.004
0.004
0.001
0.002
0.
0.
0.
0.
0.
0.
0.
0.
0.
0.
0.
0.
0.
0.
0.
0.
0.
0.
0.
0.
0.
0.
0.
0.
0.
0.
0.
0.
0.
0.
0.001
0.002
0.002
0.002
-0.001
-0.001
-0.007
-0.009
-0.015
-0.019
-0.021
-0.022
-0.019
-0.017
-0.014
-0.006
-0.005
-0.003
-0.001
0.
0.001
0.003
0.004
0.005
0.004
0.002
0.
0.
0.
0.
0.
0.
0.
0.
0.
0.
0.
0.
0.
0.
0.
0.
0.
0.
0.
0.
0.
0.
0.
0.
0.
0.
0.
0.
0.001
0.002
0.003
0.002
-0.003
-0.006
-0.012
-0.019
-0.027
-0.032
-0.041
-0.043
-0.045
-0.040
-0.034
-0.030
-0.025
-0.015
-0.012
-0.012
-0.009
-0.005
-0.002
0.001
0.004
0.005
0.004
0.002
0.
0.
0.
0.
0.
0.
0.
0.
0.
0.
0.
0.
0.
0.
0.
0.
0.
0.
0.
0.
0.
0.
0.
0.
0.
0.
0.001
0.002
0.003
0.001
-0.005
-0.010
-0.019
-0.025
-0.039
-0.049
-0.059
-0.071
-0.083
-0.086
-0.080
-0.070
-0.059
-0.045
-0.038
-0.033
-0.034
-0.035
-0.030
-0.023
-0.009
-0.002
0.002
0.005
0.004
0.001
0.000
0.000
0.
0.
0.
0.
0.
0.
0.
0.
0.
0.
0.
0.
0.
0.
0.
0.
0.
0.
0.
0.
0.
0.
0.
0.002
0.003
0.002
-0.005
-0.012
-0.027
-0.041
-0.056
-0.068
-0.082
-0.092
-0.104
-0.118
-0.124
-0.127
-0.114
-0.094
-0.084
-0.073
-0.072
-0.075
-0.074
-0.064
-0.054
-0.037
-0.016
-0.004
0.001
0.005
0.003
-0.001
-0.001
-0.002
-0.001
0.
0.
0.
0.
0.
0.
0.
0.
0.
0.
0.
0.
0.
0.
0.
0.
0.
0.
0.
0.
0.001
0.002
0.003
0.001
-0.010
-0.025
-0.050
-0.068
-0.091
-0.114
-0.120
-0.118
0.018
0.211
0.021
0.008
-0.007
-0.120
-0.130
-0.125
-0.120
-0.107
-0.091
-0.066
-0.076
-0.064
-0.036
-0.017
-0.008
-0.002
0.000
-0.004
-0.003
-0.003
-0.002
-0.002
0.
0.
0.
0.
0.
0.
0.
0.
0.
0.
0.
0.
0.
0.
0.
0.
0.
0.
0.
0.001
0.003
0.002
-0.003
-0.016
-0.039
-0.063
-0.085
-0.113
-0.144
-0.160
-0.020
2.004
5.734
2.164
1.925
1.580
0.075
-0.190
-0.185
-0.147
0.003
0.081
0.090
-0.061
-0.087
-0.062
-0.032
-0.018
-0.015
-0.013
-0.012
-0.010
-0.008
-0.005
-0.002
-0.002
0.
0.
0.
0.
0.
0.
0.
0.
0.
0.
0.
0.
0.
0.
0.
0.
0.
0.
0.002
0.003
0.002
-0.004
-0.020
-0.047
-0.069
-0.056
-0.069
-0.149
-0.175
0.131
5.125
17.588
5.646
4.260
3.665
0.240
-0.266
-0.249
-0.121
0.369
0.458
0.147
-0.071
-0.118
-0.089
-0.053
-0.036
-0.030
-0.026
-0.023
-0.020
-0.015
-0.010
-0.006
-0.003
-0.002
0.
0.
0.
0.
0.
0.
0.
0.
0.
0.
0.
0.
0.
0.
0.
0.
0.
0.002
0.003
0.002
-0.004
-0.019
-0.045
-0.068
-0.069
-0.085
-0.147
-0.177
-0.073
1.483
4.364
1.682
1.157
1.049
-0.011
-0.332
-0.328
-0.230
0.111
0.134
-0.106
-0.172
-0.160
-0.124
-0.087
-0.066
-0.058
-0.049
-0.042
-0.031
-0.026
-0.016
-0.010
-0.006
-0.002
0.
0.
0.
0.
0.
0.
0.
0.
0.
0.
0.
0.
0.
0.
0.
0.
0.
0.001
0.002
0.002
-0.003
-0.012
-0.035
-0.061
-0.084
-0.111
-0.138
-0.166
-0.184
-0.116
-0.026
0.040
13.976
38.354
17.827
2.109
-0.262
-0.372
-0.302
-0.257
-0.254
-0.243
-0.216
-0.168
-0.131
-0.110
-0.095
-0.087
-0.070
-0.054
-0.034
-0.023
-0.013
-0.008
-0.002
0.
0.
0.
0.
0.
0.
0.
0.
0.
0.
0.
0.
0.
0.
0.
0.
0.
0.
0.002
0.003
0.
-0.007
-0.018
-0.041
-0.063
-0.090
-0.114
-0.134
-0.160
-0.217
-0.280
1.448
939.078
4207.539
2643.457
193.988
5.054
-0.307
-0.377
-0.093
0.167
-0.145
-0.250
-0.235
-0.196
-0.167
-0.140
-0.117
-0.099
-0.073
-0.045
-0.027
-0.015
-0.009
-0.005
0.
0.
0.
0.
0.
0.
0.
0.
0.
0.
0.
0.
0.
0.
0.
0.
0.
0.
0.002
0.002
0.001
-0.003
-0.008
-0.017
-0.033
-0.048
-0.069
-0.092
-0.121
-0.186
-0.252
1.046
120.670
19456.359
102466.227
24335.150
327.639
1.952
0.161
11.109
48.927
9.386
-0.037
-0.299
-0.272
-0.234
-0.187
-0.143
-0.110
-0.087
-0.052
-0.029
-0.016
-0.009
-0.004
0.
0.
0.
0.
0.
0.
0.
0.
0.
0.
0.
0.
0.
0.
0.
0.
0.
0.
0.
0.002
0.002
0.000
-0.003
-0.007
-0.013
-0.023
-0.039
-0.060
-0.091
-0.147
-0.218
0.371
41.148
5097.900
103513.555
105252.992
7037.672
7.338
3.316
407.504
15276.126
382.644
1.982
-0.197
-0.181
-0.262
-0.236
-0.172
-0.120
-0.085
-0.049
-0.025
-0.014
-0.008
-0.004
0.
0.
0.
0.
0.
0.
0.
0.
0.
0.
0.
0.
0.
0.
0.
0.
0.
0.
0.
0.
0.001
0.002
0.
0.000
-0.006
-0.014
-0.021
-0.041
-0.068
-0.117
-0.186
-0.169
2.834
47.014
327.011
3423.721
214.091
1.585
9.764
15310.177
14045.205
355.549
4.248
14.349
14.980
1.510
-0.212
-0.203
-0.129
-0.077
-0.044
-0.021
-0.012
-0.007
-0.002
0.
0.
0.
0.
0.
0.
0.
0.
0.
0.
0.
0.
0.
0.
0.
0.
0.
0.
0.
0.
0.
0.001
0.001
0.001
-0.001
-0.007
-0.013
-0.030
-0.054
-0.087
-0.142
-0.207
-0.179
0.371
2.137
4.946
1.132
-0.295
1.836
232.177
105.752
9.776
54.012
2752.759
3479.842
53.347
0.607
-0.193
-0.138
-0.068
-0.035
-0.016
-0.007
-0.004
0.
0.
0.
0.
0.
0.
0.
0.
0.
0.
0.
0.
0.
0.
0.
0.
0.
0.
0.
0.
0.
0.
0.
0.001
0.002
0.002
-0.002
-0.010
-0.022
-0.042
-0.068
-0.099
-0.149
-0.200
-0.244
-0.293
-0.331
-0.341
0.029
0.567
0.377
0.039
3.619
180.655
86826.281
100912.578
500.159
13.977
0.050
-0.123
-0.064
-0.028
-0.012
-0.006
-0.001
0.
0.
0.
0.
0.
0.
0.
0.
0.
0.
0.
0.
0.
0.
0.
0.
0.
0.
0.
0.
0.
0.
0.
0.001
0.003
0.002
0.000
-0.006
-0.018
-0.035
-0.052
-0.073
-0.097
-0.129
-0.174
-0.235
-0.274
0.065
6.297
23.102
6.183
-0.058
0.667
33.934
2816.903
107021.852
113648.547
440.052
1.540
-0.109
-0.061
-0.020
-0.007
-0.001
0.
0.
0.
0.
0.
0.
0.
0.
0.
0.
0.
0.
0.
0.
0.
0.
0.
0.
0.
0.
0.
0.
0.
0.
0.001
0.003
0.005
0.001
-0.002
-0.010
-0.021
-0.039
-0.047
-0.060
-0.075
-0.099
-0.146
-0.171
0.889
30.552
162.420
30.482
0.684
-0.274
5.021
611.758
53383.703
102755.836
458.783
1.564
-0.093
-0.048
-0.012
-0.003
0.000
0.
0.
0.
0.
0.
0.
0.
0.
0.
0.
0.
0.
0.
0.
0.
0.
0.
0.
0.
0.
0.
0.
0.
0.
0.
0.004
0.005
0.002
0.000
-0.004
-0.009
-0.018
-0.028
-0.034
-0.040
-0.058
-0.090
-0.114
0.381
10.794
43.050
10.747
0.261
-0.288
0.307
17.187
122.027
135.470
10.185
0.087
-0.077
-0.033
-0.008
0.000
0.001
0.
0.
0.
0.
0.
0.
0.
0.
0.
0.
0.
0.
0.
0.
0.
0.
0.
0.
0.
0.
0.
0.
0.
0.
0.
0.004
0.004
0.005
0.002
0.
-0.002
-0.004
-0.006
-0.010
-0.022
-0.034
-0.052
-0.074
-0.047
0.526
1.486
0.495
-0.134
-0.207
-0.192
0.224
1.223
0.776
0.017
-0.082
-0.054
-0.020
-0.004
0.000
0.001
0.
0.
0.
0.
0.
0.
0.
0.
0.
0.
0.
0.
0.
0.
0.
0.
0.
0.
0.
0.
0.
0.
0.
0.
0.
0.003
0.003
0.005
0.005
0.004
0.002
0.001
0.002
0.000
-0.003
-0.012
-0.023
-0.044
-0.059
-0.067
-0.066
-0.091
-0.107
-0.119
-0.127
-0.121
-0.104
-0.092
-0.082
-0.058
-0.025
-0.007
0.000
0.001
0.
0.
0.
0.
0.
0.
0.
0.
0.
0.
0.
0.
0.
0.
0.
0.001
0.001
0.001
0.
0.
0.
0.
0.
0.
0.
0.
0.001
0.004
0.003
0.005
0.005
0.006
0.005
0.005
0.006
0.004
-0.003
-0.011
-0.018
-0.033
-0.048
-0.055
-0.059
-0.060
-0.056
-0.059
-0.066
-0.064
-0.052
-0.035
-0.019
-0.008
-0.001
0.001
0.001
0.
0.
0.
0.
0.
0.
0.
0.
0.
0.
0.
0.
0.
0.001
0.001
0.001
0.001
0.001
0.001
0.
0.
0.
0.
0.
0.
0.
0.
0.001
0.003
0.004
0.004
0.005
0.004
0.006
0.006
0.004
0.000
-0.001
-0.008
-0.014
-0.019
-0.023
-0.025
-0.027
-0.023
-0.023
-0.019
-0.017
-0.011
-0.006
-0.004
0.000
0.001
0.002
0.
0.
0.
0.
0.
0.
0.
0.
0.
0.
0.
0.
0.
0.
0.001
0.001
0.001
0.001
0.001
0.001
0.001
0.
0.
0.
0.
0.
0.
0.
0.001
0.001
0.001
0.004
0.004
0.004
0.004
0.004
0.003
-0.001
0.000
-0.003
-0.004
-0.007
-0.007
-0.009
-0.009
-0.006
-0.004
-0.002
0.001
0.001
0.001
0.000
0.001
0.002
0.
0.
0.
0.
0.
0.
0.
0.
0.
0.
0.
0.
0.
0.
0.
0.001
0.001
0.001
0.001
0.001
0.001
0.001
0.
0.
0.
0.
0.
0.
0.
0.
0.
0.001
0.001
0.001
0.001
0.001
0.
0.
0.
0.
-0.001
-0.001
-0.002
0.000
0.000
0.000
0.000
0.002
0.001
0.001
0.002
0.002
0.002
0.
0.
0.
0.
0.
0.
0.
0.
0.
0.
0.
0.
0.
0.
0.
0.
0.
0.001
0.001
0.001
0.001
0.001
0.001
0.001
0.
0.
0.
0.
0.
0.
0.
0.
0.
0.
0.
0.
0.
0.
0.
0.
0.
0.
0.
0.
0.001
0.002
0.001
0.001
0.001
0.000
0.001
0.001
0.001
0.002
0.
0.
0.
0.
0.
0.
0.
0.
0.
0.
0.
0.
0.
0.
0.
0.
0.
0.
0.001
0.001
0.001
0.001
0.001
0.001
0.
0.
0.
0.
0.
0.
0.
0.
0.
0.
0.
0.
0.
0.
0.
0.
0.
0.
0.
0.
0.
0.
0.001
0.001
0.001
0.001
0.001
0.001
0.001
0.002
0.
0.
0.
0.
0.
0.
0.
0.
0.
0.
0.
0.
0.
0.
0.
0.
0.
0.
0.
0.
0.001
0.001
0.001
0.001
0.
0.
0.
0.
0.
0.
0.
0.
0.
0.
0.
0.
0.
0.
0.
0.
0.
0.
0.
0.
0.
0.
0.
0.
0.001
0.001
0.002
0.001
0.002
0.001
0.001
0.
0.
0.
0.
0.
0.
0.
0.
0.
0.
0.
0.
0.
0.
0.
0.
0.
0.
0.
0.
0.
0.
0.
0.
0.
0.
0.
0.
0.
0.
0.
0.
0.
0.
0.
0.
0.
0.
0.
0.
0.
0.
0.
0.
0.
0.
0.
0.
0.001
0.001
0.001
0.001
0.001
0.001
0.
0.
0.
0.
0.
0.
0.
0.
0.
0.
0.
0.
0.
0.
0.
0.
0.
0.
0.
0.
0.
0.
0.
0.
0.
0.
0.
0.
0.
0.
0.
0.
0.
0.
0.
0.
0.
0.
0.
0.
0.
0.
0.
0.
0.
0.
0.
0.
0.
0.
0.
0.
0.001
0.
0.
0.
0.
0.
0.
0.
0.
0.
0.
0.
0.
0.
0.
0.
0.
0.
0.
0.
0.
0.
0.
0.
0.
0.
0.
0.
0.
0.
0.
0.
0.
0.
0.
0.
0.
0.
0.
0.
0.
0.
0.
0.
0.
0.
0.
0.
0.
0.
0.
0.
0.
0.
0.
0.
0.
0.
0.
0.
0.
0.
0.
0.
0.
0.
0.
0.
0.
0.
0.
0.
0.
0.
0.
0.
0.
0.
0.
0.
0.
0.
0.
0.
0.
0.
0.
0.
0.
0.
0.
0.
0.
0.
0.
0.
0.
0.
0.
0.
0.
0.
0.
0.
0.
0.
0.
0.
0.
0.
0.
0.
0.
0.
0.
0.
0.
0.
0.
0.
0.
0.
0.
0.
0.
0.
0.
0.
0.
0.
0.
0.
0.
0.
0.
0.
0.
0.
0.
0.
0.
0.
0.
0.
0.
0.
0.
0.
0.
0.
0.
0.
0.
0.
0.
0.
0.
0.
0.
0.
0.
0.
0.
0.
0.
0.
0.
0.
0.
0.
0.
0.
0.
0.
0.
0.
0.
0.
0.
0.
0.
0.
0.
0.
0.
0.
0.
0.
0.
0.
0.
0.
0.
0.
0.
0.
0.
0.
0.
0.
0.
0.
0.
0.
0.
0.
0.
0.
0.
0.
0.
0.
0.
0.
0.
0.
0.
0.
0.
0.
0.
0.
0.
0.
0.
0.
0.
0.
0.
0.
0.
0.
0.
0.
0.
0.
0.
0.
0.
0.
0.
0.
0.
0.
0.
0.
0.
0.
0.
0.
0.
0.
0.
0.
0.
0.
0.
0.
0.
0.
0.
0.
0.
0.
0.
0.
0.
0.
0.
0.
0.
0.
0.
0.
0.
0.
0.
0.
0.
0.
0.
0.
0.
0.
0.
0.
0.
0.
0.
0.
0.
0.
0.
0.
0.
0.
0.
0.
0.
0.
0.
0.
0.
0.
0.
0.
0.
0.
0.
0.
0.
0.
0.
0.
0.
0.
0.
0.
0.
0.
0.
0.
0.
0.
0.
0.
0.
0.
0.
0.
0.
0.
0.
0.
0.
0.
0.
0.
0.
0.
0.
0.
0.
0.
0.
0.
0.
0.
0.
0.
0.
0.
0.
0.
0.
0.
0.
0.
0.
0.
0.
0.
0.
0.
0.
0.
0.
0.
0.
0.
0.
0.
0.
0.
0.
0.
0.
0.
0.
0.
0.
0.
0.
0.
0.
0.
0.
0.
0.
0.
0.
0.
0.
0.
0.
0.
0.
0.
0.
0.
0.
0.
0.
0.
0.
0.
0.
0.
0.
0.
0.
0.
0.
0.
0.
0.
0.
0.
0.
0.
0.
0.
0.
0.
0.
0.
0.
0.
0.
0.
0.
0.
0.
0.
0.
0.
0.
0.
0.
0.
0.
0.
0.
0.
0.
0.
0.
0.
0.
0.
0.
0.
0.
0.
0.
0.
0.
0.
0.
0.
0.
0.
0.
0.
0.
0.
0.
0.
0.
0.
0.
0.
0.
0.
0.
0.
0.
0.
0.
0.
0.
0.
0.
0.
0.
0.
0.
0.
0.
0.
0.
0.
0.
0.
0.
0.
0.
0.
0.
0.
0.
0.
0.
0.
0.
0.
0.
0.
0.
0.
0.
0.
0.
0.
0.
0.
0.
0.
0.
0.
0.
0.
0.
0.
0.
0.
0.
0.
0.
0.
0.
0.
0.
0.
0.
0.
0.
0.
0.
0.
0.
0.
0.
0.
0.
0.
0.
0.
0.
0.
0.
0.
0.
0.
0.
0.
0.
0.
0.
0.
0.
0.
0.
0.
0.
0.
0.
0.
0.
0.
0.
0.
0.
0.
0.
0.
0.
0.
0.
0.
0.
0.
0.
0.
0.
0.
0.
0.
0.
0.
0.
0.
0.
0.
0.
0.
0.
0.
0.
0.
0.
0.
0.
0.
0.
0.
0.
0.
0.
0.
0.
0.
0.
0.
0.
0.
0.
0.
0.
0.
0.
0.
0.
0.
0.
0.
0.
0.
0.
0.
0.
0.
0.
0.
0.
0.
0.
0.
0.
0.
0.
0.
0.
0.
0.
0.
0.
0.
0.
0.
0.
0.
0.
0.
0.
0.
0.
0.
0.
0.
0.
0.
0.
0.
0.
0.
0.
0.
0.
0.
0.
0.
0.
0.
0.
0.
0.
0.
0.
0.
0.
0.
0.
0.
0.
0.
0.
0.
0.
0.
0.
0.
0.
0.
0.
0.
0.
0.
0.
0.
0.
0.
0.
0.
0.
0.
0.
0.
0.
0.
0.
0.
0.
0.
0.
0.
0.
0.
0.
0.
0.
0.
0.
0.
0.
0.
0.
0.
0.
0.
0.
0.
0.
0.
0.
0.
0.
0.
0.
0.
0.
0.
0.
0.
0.
0.
0.
0.
0.
0.
0.
0.
0.
0.
0.
0.
0.
0.
0.
0.
0.
0.
0.
0.
0.
0.
0.
0.
0.
0.
0.
0.
0.
0.
0.
0.
0.
0.
0.
0.
0.
0.
0.
0.
0.
0.
0.
0.
0.
0.
0.
0.
0.
0.
0.
0.
0.
0.
0.
0.
0.
0.
0.
0.
0.
0.
0.
0.
0.
0.
0.
0.
0.
0.
0.
0.
0.
0.
0.
0.
0.
0.
0.
0.
0.
0.
0.
0.
0.
0.
0.
0.
0.
0.
0.
0.
0.
0.
0.
0.
0.
0.
0.
0.
0.
0.
0.
0.
0.
0.
0.
0.
0.
0.
0.
0.
0.
0.
0.
0.
0.
0.
0.
0.
0.
0.
0.
0.
0.
0.
0.
0.
0.
0.
0.
0.
0.
0.
0.
0.
0.
0.
0.
0.
0.
0.
0.
0.
0.
0.
0.
0.
0.
0.
0.
0.
0.
0.
0.
0.
0.
0.
0.
0.
0.
0.
0.
0.
0.
0.
0.
0.
0.
0.
0.
0.
0.
0.
0.
0.
0.
0.
0.
0.
0.
0.
0.
0.
0.
0.
0.
0.
0.
0.
0.
0.
0.
0.
0.
0.
0.
0.
0.
0.
0.
0.
0.
0.
0.
0.
0.
0.
0.
0.
0.
0.
0.
0.
0.
0.
0.
0.
0.
0.
0.
0.
0.
0.
0.
0.
0.
0.
0.
0.
0.
0.
0.
0.
0.
0.
0.
0.
0.
0.
0.
0.
0.
0.
0.
0.
0.
0.
0.
0.
0.
0.
0.
0.
0.
0.
0.
0.
0.
0.
0.
0.
0.
0.
0.
0.
0.
0.
0.
0.
0.
0.
0.
0.
0.
0.
0.
0.
0.
0.
0.
0.
0.
0.
0.
0.
0.
0.
0.
0.
0.
0.
0.
0.
0.
0.
0.
0.
0.
0.
0.
0.
0.
0.
0.
0.
0.
0.
0.
0.
0.
0.
0.
0.
0.
0.
0.
0.
0.
0.
0.
0.
0.
0.
0.
0.
0.
0.
0.
0.
0.
0.
0.
0.
0.
0.
0.
0.
0.
0.
0.
0.
0.
0.
0.
0.
0.
0.
0.
0.
0.
0.
0.
0.
0.
0.
0.
0.
0.
0.
0.
0.
0.
0.
0.
0.
0.
0.
0.
0.
0.
0.
0.
0.
0.
0.
0.
0.
0.
0.
0.
0.
0.
0.
0.
0.
0.
0.
0.
0.
0.
0.
0.
0.
0.
0.
0.
0.
0.
0.
0.
0.
0.
0.
0.
0.
0.
0.
0.
0.
0.
0.
0.
0.
0.
0.
0.
0.
0.
0.
0.
0.
0.
0.
0.
0.
0.
0.
0.
0.
0.
0.
0.
0.
0.
0.
0.
0.
0.
0.
0.
0.
0.
0.
0.
0.
0.
0.
0.
0.
0.
0.
0.
0.
0.
0.
0.
0.
0.
0.
0.
0.
0.
0.
0.
0.
0.
0.
0.
0.
0.
0.
0.
0.
0.
0.
0.
0.
0.
0.
0.
0.
0.
0.
0.
0.
0.
0.
0.
0.
0.
0.
0.
0.
0.
0.
0.
0.
0.
0.
0.
0.
0.
0.
0.
0.
0.
0.
0.
0.
0.
0.
0.
0.
0.
0.
0.
0.
0.
0.
0.
0.
0.
0.
0.
0.
0.
0.
0.
0.
0.
0.
0.
0.
0.
0.
0.
0.
0.
0.
0.
0.
0.
0.
0.
0.
0.
0.
0.
0.
0.
0.
0.
0.
0.
0.
0.
0.
0.
0.
0.
0.
0.
0.
0.
0.
0.
0.
0.
0.
0.
0.
0.
0.
0.
0.
0.
0.
0.
0.
0.
0.
0.
0.
0.
0.
0.
0.
0.
0.
0.
0.
0.
0.
0.
0.
0.
0.
0.
0.
0.
0.
0.
0.
0.
0.
0.
0.
0.
0.
0.
0.
0.
0.
0.
0.
0.
0.
0.
0.
0.
0.
0.
0.
0.
0.
0.
0.
0.
0.
0.
0.
0.
0.
0.
0.
0.
0.
0.
0.
0.
0.
0.
0.
0.
0.
0.
0.
0.
0.
0.
0.
0.
0.
0.
0.
0.
0.
0.
0.
0.
0.
0.
0.
0.
0.
0.
0.
0.
0.
0.
0.
0.
0.
0.
0.
0.
0.
0.
0.
0.
0.
0.
0.
0.
0.
0.
0.
0.
0.
0.
0.
0.
0.
0.
0.
0.
0.
0.
0.
0.
0.
0.
0.
0.
0.
0.
0.
0.
0.
0.
0.
0.
0.
0.
0.
0.
0.
0.
0.
0.
0.
0.
0.
0.
0.
0.
0.
0.
0.
0.
0.
0.
0.
0.
0.
0.
0.
0.
0.
0.
0.
0.
0.
0.
0.
0.
0.
0.
0.
0.
0.
0.
0.
0.
0.
0.
0.
0.
0.
0.
0.
0.
0.
0.
0.
0.
0.
0.
0.
0.
0.
0.
0.
0.
0.
0.
0.
0.
0.
0.
0.
0.
0.
0.
0.
0.
0.
0.
0.
0.
0.
0.
0.
0.
0.
0.
0.
0.
0.
0.
0.
0.
0.
0.
0.
0.
0.
0.
0.
0.
0.
0.
0.
0.
0.
0.
0.
0.
0.
0.
0.
0.
0.
0.
0.
0.
0.
0.
0.
0.
0.
0.
0.
0.
0.
0.
0.
0.
0.
0.
0.
0.
0.
0.
0.
0.
0.
0.
0.
0.
0.
0.
0.
0.
0.
0.
0.
0.
0.
0.
0.
0.
0.
0.
0.
0.
0.
0.
0.
0.
0.
0.
0.
0.
0.
0.
0.
0.
0.
0.
0.
0.
0.
0.
0.
0.
0.
0.
0.
0.
0.
0.
0.
0.
0.
0.
0.
0.
0.
0.
0.
0.
0.
0.
0.
0.
0.
0.
0.
0.
0.
0.
0.
0.
0.
0.
0.
0.
0.
0.
0.
0.
0.
0.
0.
0.
0.
0.
0.
0.
0.
0.
0.
0.
0.
0.
0.
0.
0.
0.
0.
0.
0.
0.
0.
0.
0.
0.
0.
0.
0.
0.
0.
0.
0.
0.
0.
0.
0.
0.
0.
0.
0.
0.
0.
0.
0.
0.
0.
0.
0.
0.
0.
0.
0.
0.
0.
0.
0.
0.
0.
0.
0.
0.
0.
0.
0.
0.
0.
0.
0.
0.
0.
0.
0.
0.
0.
0.
0.
0.
0.
0.
0.
0.
0.
0.
0.
0.
0.
0.
0.
0.
0.
0.
0.
0.
0.
0.
0.
0.
0.
0.
0.
0.
0.
0.
0.
0.
0.
0.
0.
0.
0.
0.
0.
0.
0.
0.
0.
0.
0.
0.
0.
0.
0.
0.
0.
0.
0.
0.
0.
0.
0.
0.
0.
0.
0.
0.
0.
0.
0.
0.
0.
0.
0.
0.
0.
0.
0.
0.
0.
0.
0.
0.
0.
0.
0.
0.
0.
0.
0.
0.
0.
0.
0.
0.
0.
0.
0.
0.
0.
0.
0.
0.
0.
0.
0.
0.
0.
0.
0.
0.
0.
0.
0.
0.
0.
0.
0.
0.
0.
0.
0.
0.
0.
0.
0.
0.
0.
0.
0.
0.
0.
0.
0.
0.
0.
0.
0.
0.
0.
0.
0.
0.
0.
0.
0.
0.
0.
0.
0.
0.
0.
0.
0.
0.
0.
0.
0.
0.
0.
0.
0.
0.
0.
0.
0.
0.
0.
0.
0.
0.
0.
0.
0.
0.
0.
0.
0.
0.
0.
0.
0.
0.
0.
0.
0.
0.
0.
0.
0.
0.
0.
0.
0.
0.
0.
0.
0.
0.
0.
0.
0.
0.
0.
0.
0.
0.
0.
0.
0.
0.
0.
0.
0.
0.
0.
0.
0.
0.
0.
0.
0.
0.
0.
0.
0.
0.
0.
0.
0.
0.
0.
0.
0.
0.
0.
0.
0.
0.
0.
0.
0.
0.
0.
0.
0.
0.
0.
0.
0.
0.
0.
0.
0.
0.
0.
0.
0.
0.
0.
0.
0.
0.
0.
0.
0.
0.
0.
0.
0.
0.
0.
0.
0.
0.
0.
0.
0.
0.
0.
0.
0.
0.
0.
0.
0.
0.
0.
0.
0.
0.
0.
0.
0.
0.
0.
0.
0.
0.
0.
0.
0.
0.
0.
0.
0.
0.
0.
0.
0.
0.
0.
0.
0.
0.
0.
0.
0.
0.
0.
0.
0.
0.
0.
0.
0.
0.
0.
0.
0.
0.
0.
0.
0.
0.
0.
0.
0.
0.
0.
0.
0.
0.
0.
0.
0.
0.
0.
0.
0.
0.
0.
0.
0.
0.
0.
0.
0.
0.
0.
0.
0.
0.
0.
0.
0.
0.
0.
0.
0.
0.
0.
0.
0.
0.
0.
0.
0.
0.
0.
0.
0.
0.
0.
0.
0.
0.
0.
0.
0.
0.
0.
0.
0.
0.
0.
0.
0.
0.
0.
0.
0.
0.
0.
0.
0.
0.
0.
0.
0.
0.
0.
0.
0.
0.
0.
0.
0.
0.
0.
0.
0.
0.
0.
0.
0.
0.
0.
0.
0.
0.
0.
0.
0.
0.
0.
0.
0.
0.
0.
0.
0.
0.
0.
0.
0.
0.
0.
-0.002
-0.002
-0.003
-0.003
-0.002
-0.002
0.
0.
0.
0.
0.
0.
0.
0.
0.
0.
0.
0.
0.
0.
0.
0.
0.
0.
0.
0.
0.
0.
0.
0.
0.
0.
0.
0.
0.
0.
0.
0.
0.
0.
0.
0.
0.
0.
0.
0.
0.
0.
0.
0.
0.
0.
0.
0.
-0.002
-0.004
-0.005
-0.005
-0.005
-0.003
-0.003
-0.004
-0.002
0.
0.
0.
0.002
0.002
0.001
0.002
0.002
0.002
0.002
0.
0.
0.
0.
0.
0.
0.
0.
0.
0.
0.
0.
0.
0.
0.
0.
0.
0.
0.
0.
0.
0.
0.
0.
0.
0.
0.
0.
0.
0.
0.
0.
0.001
0.002
0.001
-0.001
-0.007
-0.008
-0.012
-0.010
-0.018
-0.018
-0.017
-0.015
-0.011
-0.005
-0.002
-0.003
0.001
0.002
0.003
0.003
0.003
0.004
0.004
0.002
0.001
0.
0.
0.
0.
0.
0.
0.
0.
0.
0.
0.
0.
0.
0.
0.
0.
0.
0.
0.
0.
0.
0.
0.
0.
0.
0.
0.
0.
0.001
0.002
0.002
0.000
-0.004
-0.011
-0.017
-0.020
-0.025
-0.032
-0.033
-0.034
-0.033
-0.031
-0.023
-0.017
-0.017
-0.009
-0.007
-0.004
-0.002
-0.001
0.001
0.004
0.004
0.004
0.002
0.001
0.
0.
0.
0.
0.
0.
0.
0.
0.
0.
0.
0.
0.
0.
0.
0.
0.
0.
0.
0.
0.
0.
0.
0.
0.
0.
0.001
0.002
0.003
-0.001
-0.006
-0.013
-0.022
-0.029
-0.040
-0.049
-0.057
-0.063
-0.067
-0.065
-0.061
-0.056
-0.045
-0.034
-0.028
-0.023
-0.024
-0.018
-0.017
-0.010
-0.004
0.001
0.003
0.005
0.003
0.
0.
0.
0.
0.
0.
0.
0.
0.
0.
0.
0.
0.
0.
0.
0.
0.
0.
0.
0.
0.
0.
0.
0.
0.
0.
0.001
0.003
0.002
-0.006
-0.016
-0.026
-0.044
-0.060
-0.072
-0.084
-0.098
-0.110
-0.119
-0.122
-0.120
-0.102
-0.086
-0.070
-0.063
-0.061
-0.065
-0.070
-0.057
-0.045
-0.026
-0.012
-0.001
0.003
0.005
0.002
0.001
-0.001
0.000
0.000
0.
0.
0.
0.
0.
0.
0.
0.
0.
0.
0.
0.
0.
0.
0.
0.
0.
0.
0.
0.
0.001
0.002
0.003
-0.003
-0.013
-0.032
-0.058
-0.080
-0.108
-0.130
-0.144
-0.148
-0.136
-0.096
-0.135
-0.111
-0.105
-0.132
-0.125
-0.124
-0.121
-0.114
-0.095
-0.051
-0.074
-0.060
-0.035
-0.015
-0.005
-0.001
0.002
-0.002
-0.002
-0.002
-0.001
-0.002
0.000
0.
0.
0.
0.
0.
0.
0.
0.
0.
0.
0.
0.
0.
0.
0.
0.
0.
0.
0.001
0.003
0.002
-0.008
-0.026
-0.056
-0.084
-0.099
-0.134
-0.182
-0.204
-0.039
2.432
7.470
3.123
4.610
3.941
0.352
-0.184
-0.194
-0.125
0.196
1.380
6.619
0.803
-0.085
-0.069
-0.035
-0.019
-0.015
-0.013
-0.010
-0.010
-0.008
-0.004
-0.002
-0.002
0.
0.
0.
0.
0.
0.
0.
0.
0.
0.
0.
0.
0.
0.
0.
0.
0.
0.
0.002
0.003
-0.001
-0.012
-0.038
-0.069
-0.023
0.767
1.009
-0.060
-0.204
2.254
118.733
880.448
120.255
242.929
196.815
8.614
-0.099
-0.212
1.050
10.559
21.280
96.742
7.402
0.011
-0.106
-0.066
-0.041
-0.031
-0.028
-0.026
-0.022
-0.017
-0.012
-0.007
-0.002
-0.002
0.
0.
0.
0.
0.
0.
0.
0.
0.
0.
0.
0.
0.
0.
0.
0.
0.
0.002
0.003
-0.001
-0.014
-0.045
-0.072
0.365
17.853
31.404
0.943
-0.057
6.259
761.713
17915.098
719.217
1384.653
1094.876
22.910
-0.030
-0.139
5.695
87.974
90.856
52.291
9.966
0.107
-0.157
-0.109
-0.074
-0.061
-0.058
-0.056
-0.047
-0.034
-0.022
-0.013
-0.006
-0.003
0.
0.
0.
0.
0.
0.
0.
0.
0.
0.
0.
0.
0.
0.
0.
0.
0.
0.002
0.003
-0.001
-0.013
-0.041
-0.072
0.198
9.802
17.013
0.833
0.144
1.727
82.339
538.765
95.251
102.087
82.668
4.591
-0.347
-0.230
3.168
38.436
38.145
10.194
3.635
-0.122
-0.211
-0.166
-0.135
-0.121
-0.112
-0.102
-0.084
-0.056
-0.036
-0.020
-0.011
-0.005
0.
0.
0.
0.
0.
0.
0.
0.
0.
0.
0.
0.
0.
0.
0.
0.
0.
0.002
0.003
-0.001
-0.008
-0.031
-0.064
-0.080
0.117
0.191
-0.024
-0.091
-0.138
1.470
4.782
2.706
2.669
4.627
3.277
0.251
-0.437
-0.135
1.528
1.552
0.146
-0.228
-0.304
-0.277
-0.236
-0.214
-0.191
-0.169
-0.147
-0.120
-0.084
-0.052
-0.027
-0.014
-0.007
0.
0.
0.
0.
0.
0.
0.
0.
0.
0.
0.
0.
0.
0.
0.
0.
0.
0.001
0.002
0.001
-0.005
-0.018
-0.043
-0.075
-0.109
-0.131
-0.162
-0.205
-0.250
-0.306
-0.357
0.117
27.919
644.834
491.492
35.325
0.893
-0.541
-0.110
2.845
4.661
0.634
-0.317
-0.331
-0.320
-0.285
-0.226
-0.138
-0.142
-0.140
-0.104
-0.062
-0.034
-0.016
-0.008
0.
0.
0.
0.
0.
0.
0.
0.
0.
0.
0.
0.
0.
0.
0.
0.
0.
0.
0.002
0.001
-0.002
-0.007
-0.020
-0.039
-0.072
-0.102
-0.128
-0.159
-0.207
-0.286
-0.375
2.152
666.334
100400.969
106879.047
679.759
17.349
0.379
8.946
211.126
565.366
48.897
0.579
-0.397
-0.370
-0.349
-0.172
0.202
0.007
-0.140
-0.112
-0.066
-0.034
-0.016
-0.008
0.
0.
0.
0.
0.
0.
0.
0.
0.
0.
0.
0.
0.
0.
0.
0.
0.
0.
0.
0.002
0.001
-0.003
-0.007
-0.015
-0.035
-0.053
-0.074
-0.110
-0.156
-0.232
-0.326
1.720
384.577
100291.516
82616.688
1204.404
58.194
5.746
81.892
5331.215
106760.680
3498.604
6.360
0.615
1.152
-0.225
-0.244
0.063
-0.048
-0.141
-0.104
-0.057
-0.029
-0.015
-0.007
0.
0.
0.
0.
0.
0.
0.
0.
0.
0.
0.
0.
0.
0.
0.
0.
0.
0.
0.
0.
0.002
0.000
-0.003
-0.006
-0.016
-0.029
-0.048
-0.081
-0.129
-0.192
-0.281
-0.076
11.707
200.027
541.535
181.681
12.454
8.679
135.443
36870.789
102807.172
2867.524
28.375
46.871
30.948
2.674
-0.268
-0.269
-0.188
-0.131
-0.083
-0.044
-0.023
-0.012
-0.005
0.
0.
0.
0.
0.
0.
0.
0.
0.
0.
0.
0.
0.
0.
0.
0.
0.
0.
0.
0.
0.
0.001
0.001
-0.001
-0.007
-0.018
-0.035
-0.071
-0.115
-0.164
-0.236
-0.295
-0.085
2.092
7.289
4.106
3.035
9.453
42.923
373.036
232.271
65.309
3280.247
17389.455
17968.590
107.960
0.763
-0.285
-0.197
-0.110
-0.059
-0.029
-0.016
-0.009
-0.004
0.
0.
0.
0.
0.
0.
0.
0.
0.
0.
0.
0.
0.
0.
0.
0.
0.
0.
0.
0.
0.
0.
0.003
0.002
-0.003
-0.013
-0.029
-0.064
-0.105
-0.139
-0.180
-0.245
-0.291
-0.323
-0.321
-0.049
4.204
21.585
40.838
20.883
4.218
106.346
29024.002
134921.266
101723.164
832.949
7.853
-0.146
-0.170
-0.085
-0.041
-0.018
-0.010
-0.006
0.
0.
0.
0.
0.
0.
0.
0.
0.
0.
0.
0.
0.
0.
0.
0.
0.
0.
0.
0.
0.
0.
0.
0.003
0.002
0.000
-0.010
-0.026
-0.056
-0.090
-0.116
-0.138
-0.170
-0.214
-0.271
-0.334
-0.270
3.981
218.511
2355.478
202.687
3.497
12.218
360.780
7399.444
105465.211
38684.949
50.247
0.262
-0.137
-0.070
-0.032
-0.010
-0.006
-0.001
0.
0.
0.
0.
0.
0.
0.
0.
0.
0.
0.
0.
0.
0.
0.
0.
0.
0.
0.
0.
0.
0.
0.
0.003
0.004
0.000
-0.005
-0.023
-0.047
-0.073
-0.091
-0.103
-0.120
-0.139
-0.168
-0.226
-0.152
12.820
4823.756
100012.250
4441.684
12.852
0.101
12.528
3562.994
200047.891
8929.508
36.834
0.237
-0.111
-0.054
-0.018
-0.005
-0.001
0.
0.
0.
0.
0.
0.
0.
0.
0.
0.
0.
0.
0.
0.
0.
0.
0.
0.
0.
0.
0.
0.
0.
0.
0.004
0.003
0.001
-0.005
-0.014
-0.033
-0.052
-0.066
-0.075
-0.081
-0.086
-0.100
-0.142
-0.128
5.147
536.010
10415.413
536.012
4.767
-0.335
1.918
259.398
7112.961
317.614
4.111
-0.076
-0.088
-0.037
-0.009
0.
0.001
0.
0.
0.
0.
0.
0.
0.
0.
0.
0.
0.
0.
0.
0.
0.
0.
0.
0.
0.
0.
0.
0.
0.
0.
0.003
0.001
0.004
-0.003
-0.009
-0.020
-0.030
-0.040
-0.038
-0.039
-0.043
-0.056
-0.086
-0.115
0.233
6.710
23.131
6.322
0.103
-0.293
-0.194
2.303
9.901
2.679
0.009
-0.091
-0.055
-0.018
-0.003
0.000
0.001
0.
0.
0.
0.
0.
0.
0.
0.
0.
0.
0.
0.
0.001
0.001
0.001
0.001
0.001
0.001
0.
0.
0.
0.
0.
0.
0.002
0.002
0.004
0.000
-0.003
-0.011
-0.015
-0.018
-0.013
-0.013
-0.015
-0.022
-0.043
-0.068
-0.087
-0.031
0.057
-0.070
-0.162
-0.179
-0.170
-0.139
-0.093
-0.097
-0.084
-0.059
-0.024
-0.006
0.000
0.001
0.
0.
0.
0.
0.
0.
0.
0.
0.
0.
0.
0.
0.002
0.002
0.001
0.001
0.001
0.001
0.001
0.001
0.
0.
0.
0.
0.
0.001
0.002
0.004
0.003
0.001
-0.004
-0.005
-0.004
0.001
0.002
-0.004
-0.009
-0.020
-0.037
-0.060
-0.070
-0.079
-0.087
-0.093
-0.089
-0.089
-0.085
-0.079
-0.062
-0.042
-0.020
-0.007
-0.001
0.001
0.001
0.
0.
0.
0.
0.
0.
0.
0.
0.002
0.002
0.
0.
0.002
0.001
0.001
0.001
0.001
0.000
0.001
0.001
0.001
0.
0.
0.
0.
0.
0.001
0.002
0.003
0.003
0.003
0.003
0.004
0.005
0.006
0.006
0.000
-0.007
-0.009
-0.022
-0.032
-0.039
-0.041
-0.043
-0.043
-0.042
-0.039
-0.030
-0.019
-0.007
-0.002
0.000
0.001
0.002
0.
0.
0.
0.
0.
0.
0.
0.
0.001
0.002
0.002
0.001
0.002
0.001
0.001
0.000
0.000
0.000
0.000
0.
0.001
0.001
0.
0.
0.
0.
0.
0.001
0.001
0.001
0.003
0.002
0.004
0.004
0.004
0.006
0.007
0.004
0.000
-0.003
-0.006
-0.007
-0.016
-0.018
-0.020
-0.022
-0.018
-0.013
-0.007
-0.002
0.001
0.001
0.002
0.002
0.
0.
0.
0.
0.
0.
0.
0.
0.001
0.001
0.002
0.002
0.001
0.003
0.001
0.001
0.000
0.
0.
0.000
0.000
0.001
0.001
0.
0.
0.
0.
0.
0.
0.001
0.001
0.001
0.
0.001
0.003
0.003
0.003
0.003
0.002
0.001
0.000
0.000
0.000
-0.003
-0.007
-0.006
-0.010
-0.009
-0.007
-0.003
0.000
0.001
0.003
0.001
0.
0.
0.
0.
0.
0.
0.
0.
0.
0.001
0.001
0.001
0.001
0.001
0.002
0.001
0.001
0.000
0.
0.
-0.001
0.
0.001
0.001
0.
0.
0.
0.
0.
0.
0.
0.001
0.001
0.001
0.001
0.001
0.001
0.
0.
0.001
0.002
0.002
0.002
0.002
0.000
-0.003
-0.002
-0.005
-0.005
-0.004
-0.002
0.001
0.001
0.002
0.
0.
0.
0.
0.
0.
0.
0.
0.
0.
0.001
0.001
0.001
0.001
0.001
0.002
0.001
0.001
0.001
0.000
-0.001
0.000
0.001
0.001
0.001
0.
0.
0.
0.
0.
0.
0.
0.
0.
0.
0.
0.
0.
0.
0.
0.
0.
0.
0.
0.002
0.002
0.001
0.000
-0.001
-0.002
-0.001
0.000
0.000
0.001
0.001
0.
0.
0.
0.
0.
0.
0.
0.
0.
0.
0.001
0.001
0.001
0.001
0.001
0.001
0.001
0.001
0.000
0.000
0.
0.001
0.001
0.001
0.
0.
0.
0.
0.
0.
0.
0.
0.
0.
0.
0.
0.
0.
0.
0.
0.
0.
0.
0.
0.001
0.001
0.001
0.000
0.
0.000
0.
0.000
0.001
0.002
0.
0.
0.
0.
0.
0.
0.
0.
0.
0.
0.
0.
0.
0.001
0.001
0.
0.
0.
0.001
0.001
0.001
0.001
0.001
0.001
0.
0.
0.
0.
0.
0.
0.
0.
0.
0.
0.
0.
0.
0.
0.
0.
0.
0.
0.
0.
0.
0.
0.001
0.001
0.000
0.001
0.001
0.001
0.001
0.001
0.001
0.
0.
0.
0.
0.
0.
0.
0.
0.
0.
0.
0.
0.
0.
0.
0.
0.
0.
0.
0.
0.001
0.001
0.001
0.
0.
0.
0.
0.
0.
0.
0.
0.
0.
0.
0.
0.
0.
0.
0.
0.
0.
0.
0.
0.
0.
0.
0.
0.001
0.001
0.001
0.001
0.001
0.001
0.001
0.
0.
0.
0.
0.
0.
0.
0.
0.
0.
0.
0.
0.
0.
0.
0.
0.
0.
0.
0.
0.
0.
0.
0.
0.
0.
0.
0.
0.
0.
0.
0.
0.
0.
0.
0.
0.
0.
0.
0.
0.
0.
0.
0.
0.
0.
0.
0.
0.
0.001
0.001
0.001
0.001
0.
0.
0.
0.
0.
0.
0.
0.
0.
0.
0.
0.
0.
0.
0.
0.
0.
0.
0.
0.
0.
0.
0.
0.
0.
0.
0.
0.
0.
0.
0.
0.
0.
0.
0.
0.
0.
0.
0.
0.
0.
0.
0.
0.
0.
0.
0.
0.
0.
0.
0.
0.
0.
0.
0.
0.
0.
0.
0.
0.
0.
0.
0.
0.
0.
0.
0.
0.
0.
0.
0.
0.
0.
0.
0.
0.
0.
0.
0.
0.
0.
0.
0.
0.
0.
0.
0.
0.
0.
0.
0.
0.
0.
0.
0.
0.
0.
0.
0.
0.
0.
0.
0.
0.
0.
0.
0.
0.
0.
0.
0.
0.
0.
0.
0.
0.
0.
0.
0.
0.
0.
0.
0.
0.
0.
0.
0.
0.
0.
0.
0.
0.
0.
0.
0.
0.
0.
0.
0.
0.
0.
0.
0.
0.
0.
0.
0.
0.
0.
0.
0.
0.
0.
0.
0.
0.
0.
0.
0.
0.
0.
0.
0.
0.
0.
0.
0.
0.
0.
0.
0.
0.
0.
0.
0.
0.
0.
0.
0.
0.
0.
0.
0.
0.
0.
0.
0.
0.
0.
0.
0.
0.
0.
0.
0.
0.
0.
0.
0.
0.
0.
0.
0.
0.
0.
0.
0.
0.
0.
0.
0.
0.
0.
0.
0.
0.
0.
0.
0.
0.
0.
0.
0.
0.
0.
0.
0.
0.
0.
0.
0.
0.
0.
0.
0.
0.
0.
0.
0.
0.
0.
0.
0.
0.
0.
0.
0.
0.
0.
0.
0.
0.
0.
0.
0.
0.
0.
0.
0.
0.
0.
0.
0.
0.
0.
0.
0.
0.
0.
0.
0.
0.
0.
0.
0.
0.
0.
0.
0.
0.
0.
0.
0.
0.
0.
0.
0.
0.
0.
0.
0.
0.
0.
0.
0.
0.
0.
0.
0.
0.
0.
0.
0.
0.
0.
0.
0.
0.
0.
0.
0.
0.
0.
0.
0.
0.
0.
0.
0.
0.
0.
0.
0.
0.
0.
0.
0.
0.
0.
0.
0.
0.
0.
0.
0.
0.
0.
0.
0.
0.
0.
0.
0.
0.
0.
0.
0.
0.
0.
0.
0.
0.
0.
0.
0.
0.
0.
0.
0.
0.
0.
0.
0.
0.
0.
0.
0.
0.
0.
0.
0.
0.
0.
0.
0.
0.
0.
0.
0.
0.
0.
0.
0.
0.
0.
0.
0.
0.
0.
0.
0.
0.
0.
0.
0.
0.
0.
0.
0.
0.
0.
0.
0.
0.
0.
0.
0.
0.
0.
0.
0.
0.
0.
0.
0.
0.
0.
0.
0.
0.
0.
0.
0.
0.
0.
0.
0.
0.
0.
0.
0.
0.
0.
0.
0.
0.
0.
0.
0.
0.
0.
0.
0.
0.
0.
0.
0.
0.
0.
0.
0.
0.
0.
0.
0.
0.
0.
0.
0.
0.
0.
0.
0.
0.
0.
0.
0.
0.
0.
0.
0.
0.
0.
0.
0.
0.
0.
0.
0.
0.
0.
0.
0.
0.
0.
0.
0.
0.
0.
0.
0.
0.
0.
0.
0.
0.
0.
0.
0.
0.
0.
0.
0.
0.
0.
0.
0.
0.
0.
0.
0.
0.
0.
0.
0.
0.
0.
0.
0.
0.
0.
0.
0.
0.
0.
0.
0.
0.
0.
0.
0.
0.
0.
0.
0.
0.
0.
0.
0.
0.
0.
0.
0.
0.
0.
0.
0.
0.
0.
0.
0.
0.
0.
0.
0.
0.
0.
0.
0.
0.
0.
0.
0.
0.
0.
0.
0.
0.
0.
0.
0.
0.
0.
0.
0.
0.
0.
0.
0.
0.
0.
0.
0.
0.
0.
0.
0.
0.
0.
0.
0.
0.
0.
0.
0.
0.
0.
0.
0.
0.
0.
0.
0.
0.
0.
0.
0.
0.
0.
0.
0.
0.
0.
0.
0.
0.
0.
0.
0.
0.
0.
0.
0.
0.
0.
0.
0.
0.
0.
0.
0.
0.
0.
0.
0.
0.
0.
0.
0.
0.
0.
0.
0.
0.
0.
0.
0.
0.
0.
0.
0.
0.
0.
0.
0.
0.
0.
0.
0.
0.
0.
0.
0.
0.
0.
0.
0.
0.
0.
0.
0.
0.
0.
0.
0.
0.
0.
0.
0.
0.
0.
0.
0.
0.
0.
0.
0.
0.
0.
0.
0.
0.
0.
0.
0.
0.
0.
0.
0.
0.
0.
0.
0.
0.
0.
0.
0.
0.
0.
0.
0.
0.
0.
0.
0.
0.
0.
0.
0.
0.
0.
0.
0.
0.
0.
0.
0.
0.
0.
0.
0.
0.
0.
0.
0.
0.
0.
0.
0.
0.
0.
0.
0.
0.
0.
0.
0.
0.
0.
0.
0.
0.
0.
0.
0.
0.
0.
0.
0.
0.
0.
0.
0.
0.
0.
0.
0.
0.
0.
0.
0.
0.
0.
0.
0.
0.
0.
0.
0.
0.
0.
0.
0.
0.
0.
0.
0.
0.
0.
0.
0.
0.
0.
0.
0.
0.
0.
0.
0.
0.
0.
0.
0.
0.
0.
0.
0.
0.
0.
0.
0.
0.
0.
0.
0.
0.
0.
0.
0.
0.
0.
0.
0.
0.
0.
0.
0.
0.
0.
0.
0.
0.
0.
0.
0.
0.
0.
0.
0.
0.
0.
0.
0.
0.
0.
0.
0.
0.
0.
0.
0.
0.
0.
0.
0.
0.
0.
0.
0.
0.
0.
0.
0.
0.
0.
0.
0.
0.
0.
0.
0.
0.
0.
0.
0.
0.
0.
0.
0.
0.
0.
0.
0.
0.
0.
0.
0.
0.
0.
0.
0.
0.
0.
0.
0.
0.
0.
0.
0.
0.
0.
0.
0.
0.
0.
0.
0.
0.
0.
0.
0.
0.
0.
0.
0.
0.
0.
0.
0.
0.
0.
0.
0.
0.
0.
0.
0.
0.
0.
0.
0.
0.
0.
0.
0.
0.
0.
0.
0.
0.
0.
0.
0.
0.
0.
0.
0.
0.
0.
0.
0.
0.
0.
0.
0.
0.
0.
0.
0.
0.
0.
0.
0.
0.
0.
0.
0.
0.
0.
0.
0.
0.
0.
0.
0.
0.
0.
0.
0.
0.
0.
0.
0.
0.
0.
0.
0.
0.
0.
0.
0.
0.
0.
0.
0.
0.
0.
0.
0.
0.
0.
0.
0.
0.
0.
0.
0.
0.
0.
0.
0.
0.
0.
0.
0.
0.
0.
0.
0.
0.
0.
0.
0.
0.
0.
0.
0.
0.
0.
0.
0.
0.
0.
0.
0.
0.
0.
0.
0.
0.
0.
0.
0.
0.
0.
0.
0.
0.
0.
0.
0.
0.
0.
0.
0.
0.
0.
0.
0.
0.
0.
0.
0.
0.
0.
0.
0.
0.
0.
0.
0.
0.
0.
0.
0.
0.
0.
0.
0.
0.
0.
0.
0.
0.
0.
0.
0.
0.
0.
0.
0.
0.
0.
0.
0.
0.
0.
0.
0.
0.
0.
0.
0.
0.
0.
0.
0.
0.
0.
0.
0.
0.
0.
0.
0.
0.
0.
0.
0.
0.
0.
0.
0.
0.
0.
0.
0.
0.
0.
0.
0.
0.
0.
0.
0.
0.
0.
0.
0.
0.
0.
0.
0.
0.
0.
0.
0.
0.
0.
0.
0.
0.
0.
0.
0.
0.
0.
0.
0.
0.
0.
0.
0.
0.
0.
0.
0.
0.
0.
0.
0.
0.
0.
0.
0.
0.
0.
0.
0.
0.
0.
0.
0.
0.
0.
0.
0.
0.
0.
0.
0.
0.
0.
0.
0.
0.
0.
0.
0.
0.
0.
0.
0.
0.
0.
0.
0.
0.
0.
0.
0.
0.
0.
0.
0.
0.
0.
0.
0.
0.
0.
0.
0.
0.
0.
0.
0.
0.
0.
0.
0.
0.
0.
0.
0.
0.
0.
0.
0.
0.
0.
0.
0.
0.
0.
0.
0.
0.
0.
0.
0.
0.
0.
0.
0.
0.
0.
0.
0.
0.
0.
0.
0.
0.
0.
0.
0.
0.
0.
0.
0.
0.
0.
0.
0.
0.
0.
0.
0.
0.
0.
0.
0.
0.
0.
0.
0.
0.
0.
0.
0.
0.
0.
0.
0.
0.
0.
0.
0.
0.
0.
0.
0.
0.
0.
0.
0.
0.
0.
0.
0.
0.
0.
0.
0.
0.
0.
0.
0.
0.
0.
0.
0.
0.
0.
0.
0.
0.
0.
0.
0.
0.
0.
0.
0.
0.
0.
0.
0.
0.
0.
0.
0.
0.
0.
0.
0.
0.
0.
0.
0.
0.
0.
0.
0.
0.
0.
0.
0.
0.
0.
0.
0.
0.
0.
0.
0.
0.
0.
0.
0.
0.
0.
0.
0.
0.
0.
0.
0.
0.
0.
0.
0.
0.
0.
0.
0.
0.
0.
0.
0.
0.
0.
0.
0.
0.
0.
0.
0.
0.
0.
0.
0.
0.
0.
0.
0.
0.
0.
0.
0.
0.
0.
0.
0.
0.
0.
0.
0.
0.
0.
0.
0.
0.
0.
0.
0.
0.
0.
0.
0.
0.
0.
0.
0.
0.
0.
0.
0.
0.
0.
0.
0.
0.
0.
0.
0.
0.
0.
0.
0.
0.
0.
0.
0.
0.
0.
0.
0.
0.
0.
0.
0.
0.
0.
0.
0.
0.
0.
0.
0.
0.
0.
0.
0.
0.
0.
0.
0.
0.
0.
0.
0.
0.
0.
0.
0.
0.
0.
0.
0.
0.
0.
0.
0.
0.
0.
0.
0.
0.
0.
0.
0.
0.
0.
0.
0.
0.
0.
0.
0.
0.
0.
0.
0.
0.
0.
0.
0.
0.
0.
0.
0.
0.
0.
0.
0.
0.
0.
0.
0.
0.
0.
0.
0.
0.
0.
0.
0.
0.
0.
0.
0.
0.
0.
0.
0.
0.
0.
0.
0.
0.
0.
0.
0.
0.
0.
0.
0.
0.
0.
0.
0.
0.
0.
0.
0.
0.
0.
0.
0.
0.
0.
0.
0.
0.
0.
0.
0.
0.
0.
0.
0.
0.
0.
0.
0.
0.
0.
0.
0.
0.
0.
0.
0.
0.
0.
0.
0.
0.
0.
0.
0.
0.
0.
0.
0.
0.
0.
0.
0.
0.
0.
0.
0.
0.
0.
0.
0.
0.
0.
0.
0.
0.
0.
0.
0.
0.
0.
0.
0.
0.
0.
0.
0.
0.
0.
0.
0.
0.
0.
0.
0.
0.
0.
0.
0.
0.
0.
0.
0.
0.
0.
0.
0.
0.
0.
0.
0.
0.
0.
0.
0.
0.
0.
0.
0.
0.
0.
0.
0.
0.
0.
0.
0.
0.
0.
0.
0.
0.
0.
0.
0.
0.
0.
0.
0.
0.
0.
0.
0.
0.
0.
0.
0.
0.
0.
0.
0.
0.
0.
0.
0.
0.
0.
0.
0.
0.
0.
0.
0.
0.
0.
0.
0.
0.
0.
0.
0.
0.
0.
0.
0.
0.
0.
0.
0.
0.
0.
0.
0.
0.
0.
0.
0.
0.
0.
0.
0.
0.
0.
0.
0.
0.
0.
0.
0.
0.
0.
0.
0.
0.
0.
0.
0.
0.
0.
0.
0.
0.
0.
0.
0.
0.
0.
0.
0.
0.
0.
0.
0.
0.
0.
0.
0.
0.
0.
0.
0.
0.
0.
0.
0.
0.
0.
0.
0.
0.
0.
0.
0.
0.
0.
0.
0.
0.
0.
0.
0.
0.
0.
0.
0.
0.
0.
0.
0.
0.
0.
0.
0.
0.
0.
0.
0.
0.
0.
0.
0.
0.
0.
0.
0.
0.
0.
0.
0.
0.
0.
0.
0.
0.
0.
0.
0.
0.
0.
0.
0.
0.
0.
0.
0.
0.
0.
0.
0.
0.
0.
0.
0.
0.
0.
0.
0.
0.
0.
0.
0.
0.
0.
0.
0.
0.
0.
0.
0.
0.
0.
0.
0.
0.
0.
0.
0.
0.
0.
0.
0.
0.
0.
0.
0.
0.
0.
0.
0.
0.
0.
0.
0.
0.
0.
0.
0.
0.
0.
0.
0.
0.
0.
0.
0.
0.
0.
0.
0.
0.
0.
0.
0.
0.
0.
0.
0.
0.
0.
0.
0.
0.
0.
0.
0.
0.
0.
0.
0.
0.
0.
0.
0.
0.
0.
0.
0.
0.
0.
0.
0.
0.
0.
0.
0.
0.
0.
0.
0.
0.
0.
0.
0.
0.
0.
0.
0.
0.
0.
0.
0.
0.
0.
0.
0.
0.
0.
0.
0.
0.
0.
0.
0.
0.
0.
0.
0.
0.
0.
0.
0.
0.
0.
0.
0.
0.
0.
0.
0.
0.
0.
0.
0.
0.
0.
0.
0.
0.
0.
0.
0.
0.
0.
0.
0.
0.
0.
0.
0.
0.
0.
0.
0.
0.
0.
0.
0.
0.
0.
0.
0.
0.
0.
0.
0.
0.
0.
0.
0.
0.
0.
0.
0.
0.
0.
0.
0.
0.
0.
0.
0.
0.
0.
0.
0.
0.
0.
0.
0.
0.
0.
0.
0.
0.
0.
0.
0.
0.
0.
0.
0.
0.
0.
0.
0.
0.
0.
0.
0.
0.
0.
0.
0.
0.
-0.002
-0.003
-0.003
-0.003
-0.003
-0.002
0.
0.
0.
0.
0.
0.
0.
0.
0.
0.
0.
0.
0.
0.
0.
0.
0.
0.
0.
0.
0.
0.
0.
0.
0.
0.
0.
0.
0.
0.
0.
0.
0.
0.
0.
0.
0.
0.
0.
0.
0.
0.
0.
0.
0.
0.
0.
-0.001
-0.005
-0.005
-0.006
-0.007
-0.006
-0.006
-0.003
-0.003
0.
0.
0.
0.
0.
0.
0.
0.001
0.
0.
0.
0.
0.
0.
0.
0.
0.
0.
0.
0.
0.
0.
0.
0.
0.
0.
0.
0.
0.
0.
0.
0.
0.
0.
0.
0.
0.
0.
0.
0.
0.
0.
0.
0.
-0.001
-0.001
-0.007
-0.009
-0.010
-0.011
-0.010
-0.010
-0.011
-0.008
-0.006
-0.004
0.
0.
0.001
0.002
0.003
0.002
0.002
0.002
0.003
0.002
0.
0.
0.
0.
0.
0.
0.
0.
0.
0.
0.
0.
0.
0.
0.
0.
0.
0.
0.
0.
0.
0.
0.
0.
0.
0.
0.
0.
0.
0.
0.
0.001
0.000
0.000
-0.007
-0.010
-0.015
-0.021
-0.025
-0.029
-0.033
-0.028
-0.026
-0.021
-0.015
-0.010
-0.002
-0.002
-0.001
0.
0.001
0.003
0.003
0.005
0.004
0.002
0.001
0.
0.
0.
0.
0.
0.
0.
0.
0.
0.
0.
0.
0.
0.
0.
0.
0.
0.
0.
0.
0.
0.
0.
0.
0.
0.
0.
0.
0.001
0.001
-0.001
-0.005
-0.016
-0.022
-0.032
-0.042
-0.050
-0.057
-0.057
-0.053
-0.046
-0.041
-0.033
-0.028
-0.020
-0.016
-0.012
-0.009
-0.008
-0.002
-0.002
0.000
0.002
0.005
0.004
0.001
0.
0.
0.
0.
0.
0.
0.
0.
0.
0.
0.
0.
0.
0.
0.
0.
0.
0.
0.
0.
0.
0.
0.
0.
0.
0.
0.001
0.002
0.000
-0.008
-0.016
-0.028
-0.042
-0.056
-0.071
-0.083
-0.092
-0.099
-0.101
-0.093
-0.084
-0.077
-0.064
-0.051
-0.043
-0.040
-0.039
-0.036
-0.032
-0.022
-0.010
-0.003
0.002
0.003
0.003
0.001
0.001
0.000
0.000
0.
0.
0.
0.
0.
0.
0.
0.
0.
0.
0.
0.
0.
0.
0.
0.
0.
0.
0.
0.
0.
0.001
0.002
0.003
-0.004
-0.015
-0.030
-0.054
-0.081
-0.109
-0.127
-0.141
-0.156
-0.169
-0.178
-0.173
-0.162
-0.140
-0.116
-0.099
-0.093
-0.094
-0.098
-0.094
-0.081
-0.065
-0.046
-0.020
-0.008
0.000
0.003
0.004
-0.001
-0.001
-0.001
-0.001
0.000
0.
0.
0.
0.
0.
0.
0.
0.
0.
0.
0.
0.
0.
0.
0.
0.
0.
0.
0.
0.001
0.003
0.
-0.011
-0.027
-0.057
-0.095
-0.139
-0.175
-0.206
-0.233
-0.241
-0.156
-0.027
-0.083
0.024
0.006
-0.155
-0.178
-0.178
-0.168
-0.134
-0.004
0.281
-0.023
-0.085
-0.057
-0.026
-0.013
-0.010
-0.005
-0.007
-0.007
-0.003
-0.002
-0.002
-0.002
0.
0.
0.
0.
0.
0.
0.
0.
0.
0.
0.
0.
0.
0.
0.
0.
0.
0.
0.002
0.003
-0.003
-0.016
-0.047
-0.083
-0.065
0.298
0.328
-0.143
-0.289
0.128
8.609
32.937
13.271
32.076
27.358
2.121
-0.209
-0.237
0.271
3.126
25.556
557.423
14.716
0.029
-0.102
-0.058
-0.035
-0.025
-0.024
-0.024
-0.018
-0.014
-0.010
-0.005
-0.002
-0.002
0.
0.
0.
0.
0.
0.
0.
0.
0.
0.
0.
0.
0.
0.
0.
0.
0.001
0.002
0.002
-0.005
-0.024
-0.061
-0.064
2.264
39.560
50.419
4.406
0.305
8.122
1367.469
46865.395
1425.764
23790.037
16337.277
77.373
0.360
0.284
18.366
505.905
1437.289
107785.852
420.261
1.606
-0.156
-0.113
-0.071
-0.057
-0.056
-0.056
-0.048
-0.034
-0.022
-0.013
-0.006
-0.003
0.
0.
0.
0.
0.
0.
0.
0.
0.
0.
0.
0.
0.
0.
0.
0.
0.001
0.002
0.002
-0.007
-0.027
-0.066
0.055
16.129
6325.509
61912.691
53.258
13.800
26.865
34823.867
100335.328
52679.555
102549.156
100017.539
310.745
1.581
5.703
193.267
100019.984
80806.539
102998.508
3339.435
4.767
-0.215
-0.186
-0.139
-0.121
-0.119
-0.109
-0.089
-0.068
-0.044
-0.024
-0.012
-0.005
0.
0.
0.
0.
0.
0.
0.
0.
0.
0.
0.
0.
0.
0.
0.
0.
0.001
0.002
0.002
-0.004
-0.024
-0.063
-0.009
8.041
1364.761
5797.512
91.908
95.341
11.033
763.331
18073.127
6408.860
4425.383
2743.837
36.010
1.652
17.330
99.293
9550.369
8079.649
2086.178
1741.132
2.371
-0.219
-0.257
-0.239
-0.225
-0.194
-0.166
-0.132
-0.100
-0.068
-0.039
-0.018
-0.008
0.
0.
0.
0.
0.
0.
0.
0.
0.
0.
0.
0.
0.
0.
0.
0.
0.
0.002
0.002
-0.003
-0.018
-0.052
-0.086
0.336
5.530
9.523
16.361
19.387
1.549
5.390
22.849
38.240
23.478
10.325
1.976
0.469
5.395
8.997
34.120
31.488
5.659
2.416
1.307
0.969
-0.139
-0.309
-0.274
-0.159
-0.146
-0.103
-0.113
-0.089
-0.053
-0.025
-0.011
0.
0.
0.
0.
0.
0.
0.
0.
0.
0.
0.
0.
0.
0.
0.
0.
0.
0.001
0.002
-0.002
-0.011
-0.031
-0.068
-0.104
-0.093
-0.020
0.263
0.215
-0.304
-0.417
-0.337
0.304
15.763
244.639
165.515
12.007
0.418
0.540
1.685
13.038
19.580
3.635
5.925
5.185
0.420
-0.142
1.208
6.647
2.245
0.041
-0.103
-0.105
-0.062
-0.030
-0.013
0.
0.
0.
0.
0.
0.
0.
0.
0.
0.
0.
0.
0.
0.
0.
0.
0.
0.
0.002
0.001
-0.004
-0.015
-0.034
-0.073
-0.112
-0.145
-0.184
-0.241
-0.321
-0.427
-0.517
1.218
258.986
78240.789
30918.863
1024.509
12.775
9.431
84.932
4480.869
16351.416
176.674
4.185
3.115
2.109
0.914
14.372
131.203
27.756
0.541
-0.142
-0.114
-0.064
-0.030
-0.012
0.
0.
0.
0.
0.
0.
0.
0.
0.
0.
0.
0.
0.
0.
0.
0.
0.
0.
0.001
0.002
-0.002
-0.005
-0.012
-0.033
-0.060
-0.090
-0.131
-0.189
-0.247
-0.342
-0.447
0.962
173.822
29120.674
110549.539
100063.492
75.489
127.544
18097.523
110499.773
101018.297
1796.723
6.462
130.194
1017.080
7.369
9.522
76.599
17.016
0.306
-0.150
-0.106
-0.055
-0.026
-0.012
0.
0.
0.
0.
0.
0.
0.
0.
0.
0.
0.
0.
0.
0.
0.
0.
0.
0.
0.
0.002
0.001
-0.002
-0.003
-0.016
-0.028
-0.051
-0.092
-0.146
-0.207
-0.268
-0.373
-0.210
12.215
582.770
70480.484
6207.280
35.523
292.076
100267.914
75759.922
18870.592
249.848
65.574
507.832
4180.167
24.737
0.517
1.905
0.634
-0.150
-0.142
-0.083
-0.040
-0.020
-0.010
0.
0.
0.
0.
0.
0.
0.
0.
0.
0.
0.
0.
0.
0.
0.
0.
0.
0.
0.
0.
0.
0.002
0.002
-0.009
-0.016
-0.037
-0.076
-0.136
-0.176
-0.168
-0.263
-0.406
0.153
9.321
51.209
33.032
658.534
1076.551
13698.064
88949.633
846.743
138.405
51889.680
64917.203
724.718
25.406
0.077
-0.358
-0.260
-0.166
-0.101
-0.053
-0.023
-0.015
-0.007
0.
0.
0.
0.
0.
0.
0.
0.
0.
0.
0.
0.
0.
0.
0.
0.
0.
0.
0.
0.
0.
0.001
0.003
0.000
-0.012
-0.032
-0.072
-0.125
-0.146
-0.072
-0.044
-0.271
-0.408
-0.361
-0.053
16.096
1362.083
7052.689
22628.684
3641.283
1588.628
388.163
100165.633
103633.195
2296.613
57.351
1.115
-0.321
-0.229
-0.119
-0.060
-0.030
-0.015
-0.010
-0.004
0.
0.
0.
0.
0.
0.
0.
0.
0.
0.
0.
0.
0.
0.
0.
0.
0.
0.
0.
0.
0.
0.001
0.003
0.000
-0.012
-0.031
-0.071
-0.116
-0.039
0.529
1.207
0.287
-0.313
-0.397
-0.430
1.193
41.112
1194.742
15472.714
949.643
34.842
31.856
1610.235
2170.947
2483.043
299.947
5.357
-0.192
-0.170
-0.082
-0.036
-0.018
-0.009
-0.005
0.
0.
0.
0.
0.
0.
0.
0.
0.
0.
0.
0.
0.
0.
0.
0.
0.
0.
0.
0.
0.
0.
0.001
0.003
0.000
-0.008
-0.030
-0.070
-0.107
-0.046
0.445
0.751
0.096
-0.219
-0.277
-0.331
-0.150
25.084
18246.840
105706.641
16793.754
102.994
8.506
11.059
3141.303
100314.055
3784.720
8.235
-0.129
-0.127
-0.057
-0.021
-0.007
-0.001
-0.001
0.
0.
0.
0.
0.
0.
0.
0.
0.
0.
0.
0.
0.
0.
0.
0.
0.
0.
0.
0.
0.
0.
0.001
0.002
0.002
-0.008
-0.028
-0.059
-0.097
-0.114
-0.067
-0.042
-0.129
-0.153
-0.174
-0.220
-0.187
7.881
1280.787
51848.488
1286.621
14.648
0.757
1.496
265.835
8494.412
308.781
2.110
-0.131
-0.092
-0.035
-0.009
0.000
0.000
0.
0.
0.
0.
0.
0.
0.
0.
0.001
0.
0.
0.001
0.002
0.002
0.002
0.002
0.001
0.001
0.
0.
0.
0.
0.
0.002
0.002
0.000
-0.007
-0.022
-0.044
-0.075
-0.095
-0.097
-0.092
-0.095
-0.096
-0.097
-0.133
-0.166
0.311
10.393
38.857
9.897
0.235
-0.376
-0.296
2.207
9.960
2.511
-0.039
-0.098
-0.051
-0.015
-0.001
0.002
0.001
0.
0.
0.
0.
0.
0.001
0.001
0.001
0.001
0.001
0.002
0.002
0.001
0.001
0.001
0.001
0.001
0.
0.001
0.001
0.
0.
0.
0.002
0.002
0.001
-0.004
-0.014
-0.031
-0.047
-0.060
-0.060
-0.056
-0.049
-0.045
-0.051
-0.071
-0.109
-0.130
-0.055
0.057
-0.112
-0.240
-0.260
-0.244
-0.195
-0.128
-0.119
-0.094
-0.056
-0.022
-0.003
0.001
0.001
0.
0.
0.
0.
0.
0.
0.002
0.001
0.001
0.001
0.002
0.003
0.002
0.000
0.000
-0.001
0.000
0.
0.000
0.
0.001
0.
0.
0.
0.
0.001
0.002
-0.004
-0.008
-0.017
-0.028
-0.031
-0.029
-0.026
-0.019
-0.020
-0.025
-0.033
-0.057
-0.083
-0.103
-0.126
-0.141
-0.148
-0.142
-0.135
-0.121
-0.101
-0.075
-0.043
-0.021
-0.002
0.000
0.001
0.
0.
0.
0.
0.
0.
0.002
0.001
0.001
0.001
0.000
0.002
0.001
0.001
-0.001
-0.002
-0.004
-0.004
-0.001
0.000
0.000
0.001
0.001
0.
0.
0.
0.001
0.000
0.002
-0.005
-0.008
-0.012
-0.014
-0.011
-0.007
-0.006
-0.004
-0.010
-0.016
-0.029
-0.043
-0.055
-0.063
-0.070
-0.078
-0.082
-0.077
-0.066
-0.050
-0.032
-0.014
-0.002
0.002
0.001
0.002
0.
0.
0.
0.
0.
0.
0.002
0.001
0.000
0.000
0.
0.002
0.001
0.000
-0.002
-0.005
-0.006
-0.006
-0.005
-0.001
-0.001
0.001
0.001
0.
0.
0.
0.001
0.000
0.000
0.002
-0.004
-0.004
-0.004
-0.004
-0.001
0.
0.002
-0.001
-0.002
-0.007
-0.011
-0.020
-0.027
-0.037
-0.046
-0.051
-0.052
-0.042
-0.027
-0.013
-0.003
0.001
0.001
0.001
0.
0.
0.
0.
0.
0.
0.001
0.002
0.001
0.000
0.
0.000
0.002
0.001
0.000
-0.003
-0.006
-0.008
-0.008
-0.006
-0.003
-0.001
0.
0.001
0.
0.
0.
0.
0.001
0.001
0.000
0.000
-0.001
0.001
-0.003
0.002
0.002
0.001
0.001
-0.002
0.000
-0.001
-0.006
-0.011
-0.021
-0.030
-0.035
-0.040
-0.033
-0.020
-0.008
-0.002
0.001
0.002
0.
0.
0.
0.
0.
0.
0.
0.001
0.001
0.001
0.000
0.
0.000
0.000
-0.001
0.000
-0.001
-0.005
-0.007
-0.007
-0.005
-0.003
-0.001
0.001
0.001
0.
0.
0.
0.
0.
0.001
0.001
0.001
0.001
0.001
0.000
-0.001
0.000
0.000
0.000
0.000
0.002
0.005
0.
-0.002
-0.009
-0.019
-0.027
-0.028
-0.023
-0.013
-0.007
-0.003
0.000
0.001
0.
0.
0.
0.
0.
0.
0.
0.001
0.001
0.001
0.000
0.000
0.
0.
-0.001
0.001
0.001
-0.003
-0.004
-0.005
-0.004
-0.002
0.000
0.001
0.001
0.
0.
0.
0.
0.
0.
0.
0.001
0.001
0.001
0.001
-0.001
-0.002
-0.002
-0.001
0.001
0.002
0.003
0.002
0.001
-0.005
-0.010
-0.016
-0.017
-0.013
-0.009
-0.005
-0.002
0.001
0.001
0.
0.
0.
0.
0.
0.
0.
0.001
0.001
0.001
0.000
0.000
0.000
-0.002
0.
0.002
0.001
-0.001
-0.002
-0.003
-0.002
-0.001
0.
0.001
0.001
0.
0.
0.
0.
0.
0.
0.
0.
0.
0.
0.
0.
-0.001
-0.001
-0.001
0.
0.
0.001
0.001
0.000
-0.001
-0.004
-0.007
-0.008
-0.007
-0.005
-0.002
0.000
0.001
0.
0.
0.
0.
0.
0.
0.
0.
0.
0.001
0.001
0.001
0.001
0.
0.001
0.003
0.002
0.001
0.000
0.000
-0.001
0.000
0.
0.001
0.001
0.
0.
0.
0.
0.
0.
0.
0.
0.
0.
0.
0.
0.
0.
0.
0.
0.
0.
0.
0.001
0.
0.000
0.000
-0.001
-0.002
-0.001
0.000
0.000
0.001
0.001
0.
0.
0.
0.
0.
0.
0.
0.
0.
0.
0.001
0.001
0.001
0.001
0.001
0.002
0.002
0.001
0.001
0.
0.001
0.001
0.001
0.001
0.
0.
0.
0.
0.
0.
0.
0.
0.
0.
0.
0.
0.
0.
0.
0.
0.
0.
0.
0.
0.001
0.001
0.001
0.000
0.000
0.000
0.000
0.001
0.001
0.001
0.
0.
0.
0.
0.
0.
0.
0.
0.
0.
0.
0.
0.
0.
0.
0.
0.
0.
0.
0.001
0.001
0.001
0.001
0.
0.
0.
0.
0.
0.
0.
0.
0.
0.
0.
0.
0.
0.
0.
0.
0.
0.
0.
0.
0.
0.
0.
0.
0.001
0.001
0.001
0.001
0.001
0.001
0.001
0.
0.
0.
0.
0.
0.
0.
0.
0.
0.
0.
0.
0.
0.
0.
0.
0.
0.
0.
0.
0.
0.
0.
0.
0.
0.
0.
0.
0.
0.
0.
0.
0.
0.
0.
0.
0.
0.
0.
0.
0.
0.
0.
0.
0.
0.
0.
0.
0.
0.
0.001
0.001
0.001
0.
0.
0.
0.
0.
0.
0.
0.
0.
0.
0.
0.
0.
0.
0.
0.
0.
0.
0.
0.
0.
0.
0.
0.
0.
0.
0.
0.
0.
0.
0.
0.
0.
0.
0.
0.
0.
0.
0.
0.
0.
0.
0.
0.
0.
0.
0.
0.
0.
0.
0.
0.
0.
0.
0.
0.
0.
0.
0.
0.
0.
0.
0.
0.
0.
0.
0.
0.
0.
0.
0.
0.
0.
0.
0.
0.
0.
0.
0.
0.
0.
0.
0.
0.
0.
0.
0.
0.
0.
0.
0.
0.
0.
0.
0.
0.
0.
0.
0.
0.
0.
0.
0.
0.
0.
0.
0.
0.
0.
0.
0.
0.
0.
0.
0.
0.
0.
0.
0.
0.
0.
0.
0.
0.
0.
0.
0.
0.
0.
0.
0.
0.
0.
0.
0.
0.
0.
0.
0.
0.
0.
0.
0.
0.
0.
0.
0.
0.
0.
0.
0.
0.
0.
0.
0.
0.
0.
0.
0.
0.
0.
0.
0.
0.
0.
0.
0.
0.
0.
0.
0.
0.
0.
0.
0.
0.
0.
0.
0.
0.
0.
0.
0.
0.
0.
0.
0.
0.
0.
0.
0.
0.
0.
0.
0.
0.
0.
0.
0.
0.
0.
0.
0.
0.
0.
0.
0.
0.
0.
0.
0.
0.
0.
0.
0.
0.
0.
0.
0.
0.
0.
0.
0.
0.
0.
0.
0.
0.
0.
0.
0.
0.
0.
0.
0.
0.
0.
0.
0.
0.
0.
0.
0.
0.
0.
0.
0.
0.
0.
0.
0.
0.
0.
0.
0.
0.
0.
0.
0.
0.
0.
0.
0.
0.
0.
0.
0.
0.
0.
0.
0.
0.
0.
0.
0.
0.
0.
0.
0.
0.
0.
0.
0.
0.
0.
0.
0.
0.
0.
0.
0.
0.
0.
0.
0.
0.
0.
0.
0.
0.
0.
0.
0.
0.
0.
0.
0.
0.
0.
0.
0.
0.
0.
0.
0.
0.
0.
0.
0.
0.
0.
0.
0.
0.
0.
0.
0.
0.
0.
0.
0.
0.
0.
0.
0.
0.
0.
0.
0.
0.
0.
0.
0.
0.
0.
0.
0.
0.
0.
0.
0.
0.
0.
0.
0.
0.
0.
0.
0.
0.
0.
0.
0.
0.
0.
0.
0.
0.
0.
0.
0.
0.
0.
0.
0.
0.
0.
0.
0.
0.
0.
0.
0.
0.
0.
0.
0.
0.
0.
0.
0.
0.
0.
0.
0.
0.
0.
0.
0.
0.
0.
0.
0.
0.
0.
0.
0.
0.
0.
0.
0.
0.
0.
0.
0.
0.
0.
0.
0.
0.
0.
0.
0.
0.
0.
0.
0.
0.
0.
0.
0.
0.
0.
0.
0.
0.
0.
0.
0.
0.
0.
0.
0.
0.
0.
0.
0.
0.
0.
0.
0.
0.
0.
0.
0.
0.
0.
0.
0.
0.
0.
0.
0.
0.
0.
0.
0.
0.
0.
0.
0.
0.
0.
0.
0.
0.
0.
0.
0.
0.
0.
0.
0.
0.
0.
0.
0.
0.
0.
0.
0.
0.
0.
0.
0.
0.
0.
0.
0.
0.
0.
0.
0.
0.
0.
0.
0.
0.
0.
0.
0.
0.
0.
0.
0.
0.
0.
0.
0.
0.
0.
0.
0.
0.
0.
0.
0.
0.
0.
0.
0.
0.
0.
0.
0.
0.
0.
0.
0.
0.
0.
0.
0.
0.
0.
0.
0.
0.
0.
0.
0.
0.
0.
0.
0.
0.
0.
0.
0.
0.
0.
0.
0.
0.
0.
0.
0.
0.
0.
0.
0.
0.
0.
0.
0.
0.
0.
0.
0.
0.
0.
0.
0.
0.
0.
0.
0.
0.
0.
0.
0.
0.
0.
0.
0.
0.
0.
0.
0.
0.
0.
0.
0.
0.
0.
0.
0.
0.
0.
0.
0.
0.
0.
0.
0.
0.
0.
0.
0.
0.
0.
0.
0.
0.
0.
0.
0.
0.
0.
0.
0.
0.
0.
0.
0.
0.
0.
0.
0.
0.
0.
0.
0.
0.
0.
0.
0.
0.
0.
0.
0.
0.
0.
0.
0.
0.
0.
0.
0.
0.
0.
0.
0.
0.
0.
0.
0.
0.
0.
0.
0.
0.
0.
0.
0.
0.
0.
0.
0.
0.
0.
0.
0.
0.
0.
0.
0.
0.
0.
0.
0.
0.
0.
0.
0.
0.
0.
0.
0.
0.
0.
0.
0.
0.
0.
0.
0.
0.
0.
0.
0.
0.
0.
0.
0.
0.
0.
0.
0.
0.
0.
0.
0.
0.
0.
0.
0.
0.
0.
0.
0.
0.
0.
0.
0.
0.
0.
0.
0.
0.
0.
0.
0.
0.
0.
0.
0.
0.
0.
0.
0.
0.
0.
0.
0.
0.
0.
0.
0.
0.
0.
0.
0.
0.
0.
0.
0.
0.
0.
0.
0.
0.
0.
0.
0.
0.
0.
0.
0.
0.
0.
0.
0.
0.
0.
0.
0.
0.
0.
0.
0.
0.
0.
0.
0.
0.
0.
0.
0.
0.
0.
0.
0.
0.
0.
0.
0.
0.
0.
0.
0.
0.
0.
0.
0.
0.
0.
0.
0.
0.
0.
0.
0.
0.
0.
0.
0.
0.
0.
0.
0.
0.
0.
0.
0.
0.
0.
0.
0.
0.
0.
0.
0.
0.
0.
0.
0.
0.
0.
0.
0.
0.
0.
0.
0.
0.
0.
0.
0.
0.
0.
0.
0.
0.
0.
0.
0.
0.
0.
0.
0.
0.
0.
0.
0.
0.
0.
0.
0.
0.
0.
0.
0.
0.
0.
0.
0.
0.
0.
0.
0.
0.
0.
0.
0.
0.
0.
0.
0.
0.
0.
0.
0.
0.
0.
0.
0.
0.
0.
0.
0.
0.
0.
0.
0.
0.
0.
0.
0.
0.
0.
0.
0.
0.
0.
0.
0.
0.
0.
0.
0.
0.
0.
0.
0.
0.
0.
0.
0.
0.
0.
0.
0.
0.
0.
0.
0.
0.
0.
0.
0.
0.
0.
0.
0.
0.
0.
0.
0.
0.
0.
0.
0.
0.
0.
0.
0.
0.
0.
0.
0.
0.
0.
0.
0.
0.
0.
0.
0.
0.
0.
0.
0.
0.
0.
0.
0.
0.
0.
0.
0.
0.
0.
0.
0.
0.
0.
0.
0.
0.
0.
0.
0.
0.
0.
0.
0.
0.
0.
0.
0.
0.
0.
0.
0.
0.
0.
0.
0.
0.
0.
0.
0.
0.
0.
0.
0.
0.
0.
0.
0.
0.
0.
0.
0.
0.
0.
0.
0.
0.
0.
0.
0.
0.
0.
0.
0.
0.
0.
0.
0.
0.
0.
0.
0.
0.
0.
0.
0.
0.
0.
0.
0.
0.
0.
0.
0.
0.
0.
0.
0.
0.
0.
0.
0.
0.
0.
0.
0.
0.
0.
0.
0.
0.
0.
0.
0.
0.
0.
0.
0.
0.
0.
0.
0.
0.
0.
0.
0.
0.
0.
0.
0.
0.
0.
0.
0.
0.
0.
0.
0.
0.
0.
0.
0.
0.
0.
0.
0.
0.
0.
0.
0.
0.
0.
0.
0.
0.
0.
0.
0.
0.
0.
0.
0.
0.
0.
0.
0.
0.
0.
0.
0.
0.
0.
0.
0.
0.
0.
0.
0.
0.
0.
0.
0.
0.
0.
0.
0.
0.
0.
0.
0.
0.
0.
0.
0.
0.
0.
0.
0.
0.
0.
0.
0.
0.
0.
0.
0.
0.
0.
0.
0.
0.
0.
0.
0.
0.
0.
0.
0.
0.
0.
0.
0.
0.
0.
0.
0.
0.
0.
0.
0.
0.
0.
0.
0.
0.
0.
0.
0.
0.
0.
0.
0.
0.
0.
0.
0.
0.
0.
0.
0.
0.
0.
0.
0.
0.
0.
0.
0.
0.
0.
0.
0.
0.
0.
0.
0.
0.
0.
0.
0.
0.
0.
0.
0.
0.
0.
0.
0.
0.
0.
0.
0.
0.
0.
0.
0.
0.
0.
0.
0.
0.
0.
0.
0.
0.
0.
0.
0.
0.
0.
0.
0.
0.
0.
0.
0.
0.
0.
0.
0.
0.
0.
0.
0.
0.
0.
0.
0.
0.
0.
0.
0.
0.
0.
0.
0.
0.
0.
0.
0.
0.
0.
0.
0.
0.
0.
0.
0.
0.
0.
0.
0.
0.
0.
0.
0.
0.
0.
0.
0.
0.
0.
0.
0.
0.
0.
0.
0.
0.
0.
0.
0.
0.
0.
0.
0.
0.
0.
0.
0.
0.
0.
0.
0.
0.
0.
0.
0.
0.
0.
0.
0.
0.
0.
0.
0.
0.
0.
0.
0.
0.
0.
0.
0.
0.
0.
0.
0.
0.
0.
0.
0.
0.
0.
0.
0.
0.
0.
0.
0.
0.
0.
0.
0.
0.
0.
0.
0.
0.
0.
0.
0.
0.
0.
0.
0.
0.
0.
0.
0.
0.
0.
0.
0.
0.
0.
0.
0.
0.
0.
0.
0.
0.
0.
0.
0.
0.
0.
0.
0.
0.
0.
0.
0.
0.
0.
0.
0.
0.
0.
0.
0.
0.
0.
0.
0.
0.
0.
0.
0.
0.
0.
0.
0.
0.
0.
0.
0.
0.
0.
0.
0.
0.
0.
0.
0.
0.
0.
0.
0.
0.
0.
0.
0.
0.
0.
0.
0.
0.
0.
0.
0.
0.
0.
0.
0.
0.
0.
0.
0.
0.
0.
0.
0.
0.
0.
0.
0.
0.
0.
0.
0.
0.
0.
0.
0.
0.
0.
0.
0.
0.
0.
0.
0.
0.
0.
0.
0.
0.
0.
0.
0.
0.
0.
0.
0.
0.
0.
0.
0.
0.
0.
0.
0.
0.
0.
0.
0.
0.
0.
0.
0.
0.
0.
0.
0.
0.
0.
0.
0.
0.
0.
0.
0.
0.
0.
0.
0.
0.
0.
0.
0.
0.
0.
0.
0.
0.
0.
0.
0.
0.
0.
0.
0.
0.
0.
0.
0.
0.
0.
0.
0.
0.
0.
0.
0.
0.
0.
0.
0.
0.
0.
0.
0.
0.
0.
0.
0.
0.
0.
0.
0.
0.
0.
0.
0.
0.
0.
0.
0.
0.
0.
0.
0.
0.
0.
0.
0.
0.
0.
0.
0.
0.
0.
0.
0.
0.
0.
0.
0.
0.
0.
0.
0.
0.
0.
0.
0.
0.
0.
0.
0.
0.
0.
0.
0.
0.
0.
0.
0.
0.
0.
0.
0.
0.
0.
0.
0.
0.
0.
0.
0.
0.
0.
0.
0.
0.
0.
0.
0.
0.
0.
0.
0.
0.
0.
0.
0.
0.
0.
0.
0.
0.
0.
0.
0.
0.
0.
0.
0.
0.
0.
0.
0.
0.
0.
0.
0.
0.
0.
0.
0.
0.
0.
0.
0.
0.
0.
0.
0.
0.
0.
0.
0.
0.
0.
0.
0.
0.
0.
0.
0.
0.
0.
0.
0.
0.
0.
0.
0.
0.
0.
0.
0.
0.
0.
0.
0.
0.
0.
0.
0.
0.
0.
0.
0.
0.
0.
0.
0.
0.
0.
0.
0.
0.
0.
0.
0.
0.
0.
0.
0.
0.
0.
0.
0.
0.
0.
0.
0.
0.
0.
0.
0.
0.
0.
0.
0.
0.
0.
0.
0.
0.
0.
0.
0.
0.
0.
0.
0.
0.
0.
0.
0.
0.
0.
0.
0.
0.
0.
0.
0.
0.
0.
0.
0.
0.
0.
0.
0.
0.
0.
0.
0.
0.
0.
0.
0.
0.
0.
0.
0.
0.
0.
0.
0.
0.
0.
0.
0.
0.
0.
0.
0.
0.
0.
0.
0.
0.
0.
0.
0.
0.
0.
0.
0.
0.
0.
0.
0.
0.
0.
0.
0.
0.
0.
0.
0.
0.
0.
0.
0.
0.
0.
0.
0.
0.
0.
0.
0.
0.
0.
0.
0.
0.
0.
0.
0.
0.
0.
0.
0.
0.
0.
0.
0.
0.
0.
0.
0.
0.
0.
0.
0.
0.
0.
0.
0.
0.
0.
0.
0.
0.
0.
0.
0.
0.
0.
0.
0.
0.
0.
0.
0.
0.
0.
0.
0.
0.
0.
0.
0.
0.
0.
0.
0.
0.
0.
0.
0.
0.
0.
0.
0.
0.
0.
0.
0.
0.
0.
0.
0.
0.
0.
0.
0.
0.
0.
0.
0.
0.
0.
0.
0.
0.
0.
0.
0.
0.
0.
0.
0.
0.
0.
0.
0.
0.
0.
0.
-0.002
-0.003
-0.003
-0.003
-0.003
-0.002
0.
0.
0.000
0.000
0.000
0.001
0.
0.
0.
0.
0.
0.
0.
0.
0.
0.
0.
0.
0.
0.
0.
0.
0.
0.
0.
0.
0.
0.
0.
0.
0.
0.
0.
0.
0.
0.
0.
0.
0.
0.
0.
0.
0.
0.
0.
0.
0.
-0.003
-0.004
-0.006
-0.007
-0.008
-0.007
-0.006
-0.004
-0.002
-0.003
0.001
0.002
0.001
0.001
0.001
0.
0.
0.
0.
0.
0.
0.
0.
0.
0.
0.
0.
0.
0.
0.
0.
0.
0.
0.
0.
0.
0.
0.
0.
0.
0.
0.
0.
0.
0.
0.
0.
0.
0.
0.
0.
0.
0.
-0.001
-0.003
-0.007
-0.012
-0.014
-0.015
-0.015
-0.014
-0.013
-0.012
-0.007
-0.001
0.002
0.002
0.002
0.001
0.001
0.
0.001
0.
0.
0.
0.
0.
0.
0.
0.
0.
0.
0.
0.
0.
0.
0.
0.
0.
0.
0.
0.
0.
0.
0.
0.
0.
0.
0.
0.
0.
0.
0.
0.
0.
0.
0.
-0.001
-0.004
-0.007
-0.015
-0.019
-0.025
-0.029
-0.029
-0.027
-0.025
-0.019
-0.015
-0.009
0.001
0.003
0.004
0.004
0.003
0.003
0.002
0.002
0.003
0.002
0.
0.
0.
0.
0.
0.
0.
0.
0.
0.
0.
0.
0.
0.
0.
0.
0.
0.
0.
0.
0.
0.
0.
0.
0.
0.
0.
0.
0.
0.
0.
0.000
-0.002
-0.007
-0.015
-0.027
-0.036
-0.044
-0.054
-0.061
-0.061
-0.056
-0.044
-0.033
-0.022
-0.010
0.000
-0.002
-0.001
0.000
-0.001
0.001
0.003
0.005
0.004
0.002
0.001
0.
0.
0.
0.
0.
0.
0.
0.
0.
0.
0.
0.
0.
0.
0.
0.
0.
0.
0.
0.
0.
0.
0.
0.
0.
0.
0.
0.
0.000
0.001
-0.006
-0.018
-0.030
-0.045
-0.063
-0.079
-0.091
-0.101
-0.099
-0.090
-0.074
-0.056
-0.044
-0.039
-0.029
-0.020
-0.019
-0.014
-0.016
-0.012
-0.005
-0.001
0.002
0.003
0.004
0.001
0.
0.
0.
0.
0.
0.
0.
0.
0.
0.
0.
0.
0.
0.
0.
0.
0.
0.
0.
0.
0.
0.
0.
0.
0.
0.
0.001
0.001
-0.006
-0.015
-0.030
-0.052
-0.078
-0.109
-0.133
-0.153
-0.160
-0.160
-0.156
-0.139
-0.116
-0.099
-0.078
-0.064
-0.052
-0.051
-0.049
-0.049
-0.043
-0.030
-0.017
-0.006
0.001
0.003
0.003
0.001
0.001
0.001
0.001
0.000
0.
0.
0.
0.
0.
0.
0.
0.
0.
0.
0.
0.
0.
0.
0.
0.
0.
0.
0.
0.
0.001
0.002
0.000
-0.011
-0.026
-0.052
-0.091
-0.144
-0.187
-0.222
-0.243
-0.257
-0.266
-0.258
-0.240
-0.211
-0.177
-0.148
-0.130
-0.120
-0.126
-0.129
-0.119
-0.104
-0.083
-0.056
-0.030
-0.013
-0.004
0.000
0.000
-0.002
-0.002
-0.002
-0.001
-0.002
0.000
0.
0.
0.
0.
0.
0.
0.
0.
0.
0.
0.
0.
0.
0.
0.
0.
0.
0.
0.001
0.003
-0.004
-0.017
-0.042
-0.088
-0.148
-0.197
-0.243
-0.296
-0.355
-0.382
-0.315
-0.157
-0.018
-0.017
-0.103
-0.221
-0.233
-0.225
-0.208
-0.164
-0.032
0.129
-0.067
-0.113
-0.079
-0.042
-0.023
-0.016
-0.015
-0.014
-0.011
-0.008
-0.005
-0.003
-0.001
-0.001
0.
0.
0.
0.
0.
0.
0.
0.
0.
0.
0.
0.
0.
0.
0.
0.
0.001
0.001
0.003
-0.008
-0.026
-0.068
-0.115
0.176
2.038
2.340
0.480
-0.301
-0.229
3.213
13.907
21.913
23.980
15.302
1.190
-0.301
-0.232
0.739
5.461
20.335
81.931
9.488
0.045
-0.139
-0.088
-0.055
-0.041
-0.041
-0.041
-0.034
-0.026
-0.016
-0.008
-0.003
-0.003
0.
0.
0.
0.
0.
0.
0.
0.
0.
0.
0.
0.
0.
0.
0.
0.
0.001
0.002
0.
-0.011
-0.035
-0.079
0.181
43.987
732.358
788.910
55.765
6.083
3.096
187.384
1857.005
2551.514
4589.484
3215.227
38.237
0.623
4.899
52.320
1332.351
3936.241
103315.352
713.664
2.814
-0.195
-0.162
-0.118
-0.101
-0.096
-0.087
-0.078
-0.062
-0.040
-0.021
-0.010
-0.003
0.
0.
0.
0.
0.
0.
0.
0.
0.
0.
0.
0.
0.
0.
0.
0.
0.001
0.002
0.000
-0.010
-0.040
-0.085
1.023
733.400
113302.734
103307.586
4896.966
1098.874
28.077
1377.745
55367.566
102567.820
200203.688
78155.180
134.924
15.141
415.789
1388.248
104852.711
122510.102
102863.289
3988.691
6.979
-0.143
-0.246
-0.224
-0.201
-0.169
-0.108
-0.093
-0.089
-0.069
-0.042
-0.019
-0.007
0.
0.
0.
0.
0.
0.
0.
0.
0.
0.
0.
0.
0.
0.
0.
0.
0.001
0.002
0.000
-0.009
-0.035
-0.081
0.281
59.441
24768.150
52233.195
76538.547
100082.805
175.572
125.189
2134.488
100180.734
18942.506
855.355
21.873
75.888
9547.078
11141.703
56693.387
42778.637
1983.679
735.309
6.772
1.452
-0.095
-0.330
-0.308
-0.113
0.613
0.685
0.114
-0.078
-0.060
-0.031
-0.012
0.
0.
0.
0.
0.
0.
0.
0.
0.
0.
0.
0.
0.
0.
0.
0.
0.
0.002
0.000
-0.007
-0.026
-0.068
-0.084
1.724
33.978
133.030
1330.683
2611.574
31.183
2.513
23.135
148.252
75.498
24.316
13.505
28.911
664.599
683.746
131.754
66.047
24.448
75.723
120.824
88.459
5.302
0.039
0.058
1.189
3.765
8.068
2.650
0.062
-0.077
-0.042
-0.016
0.
0.
0.
0.
0.
0.
0.
0.
0.
0.
0.
0.
0.
0.
0.
0.
0.
0.001
0.001
-0.003
-0.015
-0.043
-0.087
-0.120
0.139
1.252
5.103
5.837
0.187
-0.505
-0.150
15.555
492.686
536.237
289.347
54.690
15.953
62.863
22.682
7.965
19.171
86.055
2346.222
1719.329
38.246
11.059
26.874
258.366
52.542
20.142
5.762
0.193
-0.087
-0.048
-0.020
0.
0.
0.
0.
0.
0.
0.
0.
0.
0.
0.
0.
0.
0.
0.
0.
0.
0.001
0.002
-0.001
-0.006
-0.021
-0.049
-0.096
-0.139
-0.181
-0.236
-0.323
-0.382
-0.241
-0.231
7.818
208.099
2366.647
3225.938
385.881
82.945
2904.747
877.662
673.320
1275.668
65.583
437.616
366.648
120.753
149.672
1074.834
100119.734
4458.605
13.409
1.516
-0.039
-0.093
-0.047
-0.020
0.
0.
0.
0.
0.
0.
0.
0.
0.
0.
0.
0.
0.
0.
0.
0.
0.
0.
0.001
0.001
-0.003
-0.008
-0.024
-0.047
-0.083
-0.131
-0.203
-0.272
-0.246
0.115
-0.027
0.925
130.067
71351.719
200141.578
15266.563
74.029
1475.432
110582.758
50814.871
57426.473
293.372
15.292
533.275
4523.397
165.376
499.546
75912.094
1579.693
6.225
-0.026
-0.145
-0.087
-0.042
-0.018
0.
0.
0.
0.
0.
0.
0.
0.
0.
0.
0.
0.
0.
0.
0.
0.
0.
0.
0.
0.002
0.001
-0.003
-0.006
-0.022
-0.044
-0.080
-0.147
-0.200
0.288
2.961
2.402
0.301
48.071
6943.932
21800.162
1637.767
79.319
760.857
102589.531
102901.914
1631.510
74.315
99.559
89346.711
126084.297
554.783
11.605
42.300
11.362
0.212
-0.185
-0.128
-0.066
-0.032
-0.016
0.
0.
0.
0.
0.
0.
0.
0.
0.
0.
0.
0.
0.
0.
0.
0.
0.
0.
0.
0.
0.
0.002
-0.002
-0.013
-0.030
-0.066
-0.127
-0.146
1.252
10.904
8.831
0.552
1.823
35.392
95.957
142.343
85143.703
81196.711
120756.164
101703.844
3753.717
290.017
2896.817
110041.781
68284.352
207.470
1.488
-0.236
-0.258
-0.231
-0.160
-0.088
-0.041
-0.022
-0.011
0.
0.
0.
0.
0.
0.
0.
0.
0.
0.
0.
0.
0.
0.
0.
0.
0.
0.
0.
0.
0.
0.002
-0.002
-0.009
-0.026
-0.066
-0.134
-0.157
1.252
10.098
17.611
4.606
-0.385
-0.104
1.307
123.797
100174.883
200098.547
105273.625
26271.230
11702.382
361.360
11263.744
102887.492
42490.410
44.003
-0.057
-0.425
-0.291
-0.172
-0.096
-0.049
-0.023
-0.013
-0.007
0.
0.
0.
0.
0.
0.
0.
0.
0.
0.
0.
0.
0.
0.
0.
0.
0.
0.
0.
0.
0.
0.003
-0.001
-0.008
-0.027
-0.071
-0.139
-0.023
20.584
190.495
1405.732
281.200
0.386
-0.469
-0.446
5.931
261.925
14595.312
116571.258
28876.434
3715.236
94.446
458.941
1340.393
253.180
10.268
-0.080
-0.329
-0.199
-0.099
-0.052
-0.025
-0.012
-0.009
-0.002
0.
0.
0.
0.
0.
0.
0.
0.
0.
0.
0.
0.
0.
0.
0.
0.
0.
0.
0.
0.
0.001
0.002
0.000
-0.008
-0.031
-0.076
-0.133
-0.048
15.369
137.522
222.850
39.191
0.082
-0.362
-0.423
-0.230
18.473
7537.643
101928.070
98993.828
112433.422
1273.003
30.317
43.855
189.053
26.753
0.279
-0.229
-0.133
-0.060
-0.029
-0.009
-0.003
-0.002
-0.001
0.
0.
0.
0.
0.001
0.001
0.001
0.001
0.
0.001
0.002
0.002
0.001
0.002
0.001
0.001
0.
0.
0.
0.
0.001
0.002
-0.002
-0.008
-0.031
-0.074
-0.127
-0.157
0.285
3.626
5.111
0.706
-0.205
-0.261
-0.314
-0.324
2.547
103.415
689.524
300.304
453.124
29.473
1.069
7.537
37.667
7.371
-0.002
-0.154
-0.086
-0.034
-0.013
-0.002
0.000
-0.001
0.
0.
0.
0.001
0.001
0.001
0.
0.000
0.002
0.002
0.002
0.001
0.000
0.000
0.000
0.001
0.000
0.001
0.001
0.
0.
0.001
0.001
-0.001
-0.008
-0.028
-0.065
-0.103
-0.132
-0.147
-0.114
-0.094
-0.150
-0.161
-0.168
-0.210
-0.255
-0.148
1.969
6.141
2.920
0.695
-0.163
-0.366
-0.112
0.493
0.050
-0.149
-0.101
-0.049
-0.016
-0.002
0.003
-0.001
0.
0.
0.
0.
0.001
0.001
0.001
0.000
0.000
0.001
0.001
0.000
0.000
-0.001
-0.002
-0.002
-0.001
0.
0.000
0.001
0.001
0.
0.
0.001
0.001
-0.007
-0.020
-0.050
-0.077
-0.094
-0.109
-0.124
-0.119
-0.109
-0.095
-0.098
-0.128
-0.169
-0.204
-0.228
-0.233
-0.301
-0.333
-0.340
-0.328
-0.273
-0.210
-0.149
-0.102
-0.057
-0.025
-0.004
0.002
0.003
0.
0.
0.
0.
0.001
0.001
0.001
0.
-0.001
-0.001
-0.001
-0.001
-0.001
-0.005
-0.007
-0.009
-0.008
-0.006
-0.003
0.000
0.000
0.001
0.
0.
0.001
0.000
-0.004
-0.013
-0.031
-0.052
-0.065
-0.068
-0.073
-0.066
-0.050
-0.048
-0.054
-0.074
-0.099
-0.137
-0.173
-0.210
-0.235
-0.242
-0.235
-0.216
-0.184
-0.143
-0.094
-0.056
-0.028
-0.005
0.004
0.002
0.
0.
0.
0.
0.
0.002
0.001
0.
-0.001
-0.004
-0.004
-0.005
-0.005
-0.007
-0.009
-0.015
-0.018
-0.017
-0.013
-0.007
-0.003
-0.001
0.001
0.001
0.
0.001
0.001
-0.004
-0.006
-0.015
-0.030
-0.042
-0.042
-0.041
-0.031
-0.020
-0.023
-0.028
-0.039
-0.060
-0.079
-0.096
-0.117
-0.135
-0.152
-0.161
-0.149
-0.125
-0.098
-0.062
-0.031
-0.008
0.003
0.002
0.001
0.
0.
0.
0.
0.001
0.001
0.000
-0.001
-0.004
-0.007
-0.007
-0.008
-0.008
-0.011
-0.017
-0.024
-0.028
-0.027
-0.020
-0.011
-0.005
-0.003
0.001
0.001
0.
0.
0.001
0.000
-0.005
-0.006
-0.012
-0.019
-0.020
-0.016
-0.014
-0.009
-0.008
-0.010
-0.019
-0.026
-0.034
-0.047
-0.061
-0.080
-0.104
-0.116
-0.111
-0.096
-0.074
-0.044
-0.017
-0.004
0.000
0.002
0.
0.
0.
0.
0.
0.001
0.001
0.000
-0.001
-0.008
-0.010
-0.011
-0.011
-0.011
-0.013
-0.021
-0.029
-0.033
-0.032
-0.023
-0.014
-0.006
-0.003
0.
0.001
0.
0.
0.001
0.001
0.000
-0.003
-0.004
-0.006
-0.008
-0.004
-0.006
-0.004
-0.004
-0.002
-0.005
-0.007
-0.010
-0.020
-0.033
-0.052
-0.079
-0.095
-0.091
-0.084
-0.065
-0.035
-0.012
-0.004
-0.001
0.001
0.
0.
0.
0.
0.
0.001
0.001
0.000
-0.001
-0.008
-0.011
-0.010
-0.009
-0.010
-0.012
-0.018
-0.026
-0.030
-0.029
-0.021
-0.013
-0.006
-0.003
0.001
0.001
0.
0.
0.
0.001
0.001
0.000
-0.002
-0.003
-0.004
-0.003
-0.003
-0.001
-0.002
-0.002
0.000
0.002
0.
-0.003
-0.016
-0.033
-0.056
-0.073
-0.079
-0.072
-0.051
-0.027
-0.010
-0.004
0.000
0.001
0.
0.
0.
0.
0.
0.001
0.
0.000
-0.001
-0.007
-0.009
-0.009
-0.007
-0.007
-0.009
-0.013
-0.016
-0.020
-0.020
-0.014
-0.009
-0.004
-0.002
0.001
0.001
0.
0.
0.
0.
0.
0.001
0.001
0.001
0.000
0.000
-0.001
-0.003
-0.004
-0.004
0.
0.001
0.004
0.001
-0.008
-0.019
-0.034
-0.049
-0.054
-0.049
-0.032
-0.018
-0.007
-0.002
0.000
0.
0.
0.
0.
0.
0.
0.001
0.001
0.001
0.000
-0.003
-0.006
-0.007
-0.005
-0.004
-0.006
-0.008
-0.009
-0.010
-0.011
-0.007
-0.005
-0.003
0.000
0.001
0.
0.
0.
0.
0.
0.
0.
0.
0.
-0.001
-0.002
-0.002
-0.003
-0.003
-0.002
0.000
0.000
0.003
0.002
-0.002
-0.010
-0.018
-0.027
-0.030
-0.026
-0.018
-0.008
-0.004
0.000
0.000
0.
0.
0.
0.
0.
0.
0.
0.001
0.001
0.000
-0.002
-0.002
-0.004
-0.003
-0.003
-0.002
-0.003
-0.005
-0.004
-0.005
-0.004
-0.003
0.000
0.001
0.001
0.
0.
0.
0.
0.
0.
0.
0.
0.
0.
-0.001
-0.001
-0.002
-0.002
-0.002
-0.001
0.
0.001
0.
0.
-0.003
-0.009
-0.012
-0.013
-0.010
-0.006
-0.003
0.
0.001
0.001
0.
0.
0.
0.
0.
0.
0.
0.001
0.001
0.001
0.
-0.001
-0.002
-0.001
-0.001
0.
-0.001
-0.001
-0.002
-0.003
-0.004
0.000
0.001
0.001
0.
0.
0.
0.
0.
0.
0.
0.
0.
0.
0.
0.
0.
0.
0.
0.
0.
0.
0.
0.001
0.
0.000
-0.001
-0.003
-0.004
-0.003
-0.001
0.000
0.000
0.001
0.
0.
0.
0.
0.
0.
0.
0.
0.
0.
0.001
0.001
0.001
0.002
0.000
-0.001
0.001
0.001
0.001
-0.001
-0.001
0.000
0.001
0.001
0.
0.
0.
0.
0.
0.
0.
0.
0.
0.
0.
0.
0.
0.
0.
0.
0.
0.
0.
0.
0.
0.001
0.001
0.
0.000
0.000
0.000
0.000
0.001
0.001
0.
0.
0.
0.
0.
0.
0.
0.
0.
0.
0.
0.
0.
0.001
0.002
0.001
0.001
0.000
-0.001
-0.001
-0.002
-0.002
-0.001
0.
0.
0.
0.
0.
0.
0.
0.
0.
0.
0.
0.
0.
0.
0.
0.
0.
0.
0.
0.
0.
0.
0.
0.
0.001
0.001
0.001
0.001
0.001
0.001
0.001
0.
0.
0.
0.
0.
0.
0.
0.
0.
0.
0.
0.
0.
0.
0.
0.
0.
0.001
0.000
-0.001
-0.002
-0.002
-0.001
0.
0.
0.
0.
0.
0.
0.
0.
0.
0.
0.
0.
0.
0.
0.
0.
0.
0.
0.
0.
0.
0.
0.
0.
0.
0.
0.
0.
0.
0.
0.
0.
0.
0.
0.
0.
0.
0.
0.
0.
0.
0.
0.
0.
0.
0.
0.
0.
0.
0.
0.
0.
-0.001
0.
0.
0.
0.
0.
0.
0.
0.
0.
0.
0.
0.
0.
0.
0.
0.
0.
0.
0.
0.
0.
0.
0.
0.
0.
0.
0.
0.
0.
0.
0.
0.
0.
0.
0.
0.
0.
0.
0.
0.
0.
0.
0.
0.
0.
0.
0.
0.
0.
0.
0.
0.
0.
0.
0.
0.
0.
0.
0.
0.
0.
0.
0.
0.
0.
0.
0.
0.
0.
0.
0.
0.
0.
0.
0.
0.
0.
0.
0.
0.
0.
0.
0.
0.
0.
0.
0.
0.
0.
0.
0.
0.
0.
0.
0.
0.
0.
0.
0.
0.
0.
0.
0.
0.
0.
0.
0.
0.
0.
0.
0.
0.
0.
0.
0.
0.
0.
0.
0.
0.
0.
0.
0.
0.
0.
0.
0.
0.
0.
0.
0.
0.
0.
0.
0.
0.
0.
0.
0.
0.
0.
0.
0.
0.
0.
0.
0.
0.
0.
0.
0.
0.
0.
0.
0.
0.
0.
0.
0.
0.
0.
0.
0.
0.
0.
0.
0.
0.
0.
0.
0.
0.
0.
0.
0.
0.
0.
0.
0.
0.
0.
0.
0.
0.
0.
0.
0.
0.
0.
0.
0.
0.
0.
0.
0.
0.
0.
0.
0.
0.
0.
0.
0.
0.
0.
0.
0.
0.
0.
0.
0.
0.
0.
0.
0.
0.
0.
0.
0.
0.
0.
0.
0.
0.
0.
0.
0.
0.
0.
0.
0.
0.
0.
0.
0.
0.
0.
0.
0.
0.
0.
0.
0.
0.
0.
0.
0.
0.
0.
0.
0.
0.
0.
0.
0.
0.
0.
0.
0.
0.
0.
0.
0.
0.
0.
0.
0.
0.
0.
0.
0.
0.
0.
0.
0.
0.
0.
0.
0.
0.
0.
0.
0.
0.
0.
0.
0.
0.
0.
0.
0.
0.
0.
0.
0.
0.
0.
0.
0.
0.
0.
0.
0.
0.
0.
0.
0.
0.
0.
0.
0.
0.
0.
0.
0.
0.
0.
0.
0.
0.
0.
0.
0.
0.
0.
0.
0.
0.
0.
0.
0.
0.
0.
0.
0.
0.
0.
0.
0.
0.
0.
0.
0.
0.
0.
0.
0.
0.
0.
0.
0.
0.
0.
0.
0.
0.
0.
0.
0.
0.
0.
0.
0.
0.
0.
0.
0.
0.
0.
0.
0.
0.
0.
0.
0.
0.
0.
0.
0.
0.
0.
0.
0.
0.
0.
0.
0.
0.
0.
0.
0.
0.
0.
0.
0.
0.
0.
0.
0.
0.
0.
0.
0.
0.
0.
0.
0.
0.
0.
0.
0.
0.
0.
0.
0.
0.
0.
0.
0.
0.
0.
0.
0.
0.
0.
0.
0.
0.
0.
0.
0.
0.
0.
0.
0.
0.
0.
0.
0.
0.
0.
0.
0.
0.
0.
0.
0.
0.
0.
0.
0.
0.
0.
0.
0.
0.
0.
0.
0.
0.
0.
0.
0.
0.
0.
0.
0.
0.
0.
0.
0.
0.
0.
0.
0.
0.
0.
0.
0.
0.
0.
0.
0.
0.
0.
0.
0.
0.
0.
0.
0.
0.
0.
0.
0.
0.
0.
0.
0.
0.
0.
0.
0.
0.
0.
0.
0.
0.
0.
0.
0.
0.
0.
0.
0.
0.
0.
0.
0.
0.
0.
0.
0.
0.
0.
0.
0.
0.
0.
0.
0.
0.
0.
0.
0.
0.
0.
0.
0.
0.
0.
0.
0.
0.
0.
0.
0.
0.
0.
0.
0.
0.
0.
0.
0.
0.
0.
0.
0.
0.
0.
0.
0.
0.
0.
0.
0.
0.
0.
0.
0.
0.
0.
0.
0.
0.
0.
0.
0.
0.
0.
0.
0.
0.
0.
0.
0.
0.
0.
0.
0.
0.
0.
0.
0.
0.
0.
0.
0.
0.
0.
0.
0.
0.
0.
0.
0.
0.
0.
0.
0.
0.
0.
0.
0.
0.
0.
0.
0.
0.
0.
0.
0.
0.
0.
0.
0.
0.
0.
0.
0.
0.
0.
0.
0.
0.
0.
0.
0.
0.
0.
0.
0.
0.
0.
0.
0.
0.
0.
0.
0.
0.
0.
0.
0.
0.
0.
0.
0.
0.
0.
0.
0.
0.
0.
0.
0.
0.
0.
0.
0.
0.
0.
0.
0.
0.
0.
0.
0.
0.
0.
0.
0.
0.
0.
0.
0.
0.
0.
0.
0.
0.
0.
0.
0.
0.
0.
0.
0.
0.
0.
0.
0.
0.
0.
0.
0.
0.
0.
0.
0.
0.
0.
0.
0.
0.
0.
0.
0.
0.
0.
0.
0.
0.
0.
0.
0.
0.
0.
0.
0.
0.
0.
0.
0.
0.
0.
0.
0.
0.
0.
0.
0.
0.
0.
0.
0.
0.
0.
0.
0.
0.
0.
0.
0.
0.
0.
0.
0.
0.
0.
0.
0.
0.
0.
0.
0.
0.
0.
0.
0.
0.
0.
0.
0.
0.
0.
0.
0.
0.
0.
0.
0.
0.
0.
0.
0.
0.
0.
0.
0.
0.
0.
0.
0.
0.
0.
0.
0.
0.
0.
0.
0.
0.
0.
0.
0.
0.
0.
0.
0.
0.
0.
0.
0.
0.
0.
0.
0.
0.
0.
0.
0.
0.
0.
0.
0.
0.
0.
0.
0.
0.
0.
0.
0.
0.
0.
0.
0.
0.
0.
0.
0.
0.
0.
0.
0.
0.
0.
0.
0.
0.
0.
0.
0.
0.
0.
0.
0.
0.
0.
0.
0.
0.
0.
0.
0.
0.
0.
0.
0.
0.
0.
0.
0.
0.
0.
0.
0.
0.
0.
0.
0.
0.
0.
0.
0.
0.
0.
0.
0.
0.
0.
0.
0.
0.
0.
0.
0.
0.
0.
0.
0.
0.
0.
0.
0.
0.
0.
0.
0.
0.
0.
0.
0.
0.
0.
0.
0.
0.
0.
0.
0.
0.
0.
0.
0.
0.
0.
0.
0.
0.
0.
0.
0.
0.
0.
0.
0.
0.
0.
0.
0.
0.
0.
0.
0.
0.
0.
0.
0.
0.
0.
0.
0.
0.
0.
0.
0.
0.
0.
0.
0.
0.
0.
0.
0.
0.
0.
0.
0.
0.
0.
0.
0.
0.
0.
0.
0.
0.
0.
0.
0.
0.
0.
0.
0.
0.
0.
0.
0.
0.
0.
0.
0.
0.
0.
0.
0.
0.
0.
0.
0.
0.
0.
0.
0.
0.
0.
0.
0.
0.
0.
0.
0.
0.
0.
0.
0.
0.
0.
0.
0.
0.
0.
0.
0.
0.
0.
0.
0.
0.
0.
0.
0.
0.
0.
0.
0.
0.
0.
0.
0.
0.
0.
0.
0.
0.
0.
0.
0.
0.
0.
0.
0.
0.
0.
0.
0.
0.
0.
0.
0.
0.
0.
0.
0.
0.
0.
0.
0.
0.
0.
0.
0.
0.
0.
0.
0.
0.
0.
0.
0.
0.
0.
0.
0.
0.
0.
0.
0.
0.
0.
0.
0.
0.
0.
0.
0.
0.
0.
0.
0.
0.
0.
0.
0.
0.
0.
0.
0.
0.
0.
0.
0.
0.
0.
0.
0.
0.
0.
0.
0.
0.
0.
0.
0.
0.
0.
0.
0.
0.
0.
0.
0.
0.
0.
0.
0.
0.
0.
0.
0.
0.
0.
0.
0.
0.
0.
0.
0.
0.
0.
0.
0.
0.
0.
0.
0.
0.
0.
0.
0.
0.
0.
0.
0.
0.
0.
0.
0.
0.
0.
0.
0.
0.
0.
0.
0.
0.
0.
0.
0.
0.
0.
0.
0.
0.
0.
0.
0.
0.
0.
0.
0.
0.
0.
0.
0.
0.
0.
0.
0.
0.
0.
0.
0.
0.
0.
0.
0.
0.
0.
0.
0.
0.
0.
0.
0.
0.
0.
0.
0.
0.
0.
0.
0.
0.
0.
0.
0.
0.
0.
0.
0.
0.
0.
0.
0.
0.
0.
0.
0.
0.
0.
0.
0.
0.
0.
0.
0.
0.
0.
0.
0.
0.
0.
0.
0.
0.
0.
0.
0.
0.
0.
0.
0.
0.
0.
0.
0.
0.
0.
0.
0.
0.
0.
0.
0.
0.
0.
0.
0.
0.
0.
0.
0.
0.
0.
0.
0.
0.
0.
0.
0.
0.
0.
0.
0.
0.
0.
0.
0.
0.
0.
0.
0.
0.
0.
0.
0.
0.
0.
0.
0.
0.
0.
0.
0.
0.
0.
0.
0.
0.
0.
0.
0.
0.
0.
0.
0.
0.
0.
0.
0.
0.
0.
0.
0.
0.
0.
0.
0.
0.
0.
0.
0.
0.
0.
0.
0.
0.
0.
0.
0.
0.
0.
0.
0.
0.
0.
0.
0.
0.
0.
0.
0.
0.
0.
0.
0.
0.
0.
0.
0.
0.
0.
0.
0.
0.
0.
0.
0.
0.
0.
0.
0.
0.
0.
0.
0.
0.
0.
0.
0.
0.
0.
0.
0.
0.
0.
0.
0.
0.
0.
0.
0.
0.
0.
0.
0.
0.
0.
0.
0.
0.
0.
0.
0.
0.
0.
0.
0.
0.
0.
0.
0.
0.
0.
0.
0.
0.
0.
0.
0.
0.
0.
0.
0.
0.
0.
0.
0.
0.
0.
0.
0.
0.
0.
0.
0.
0.
0.
0.
0.
0.
0.
0.
0.
0.
0.
0.
0.
0.
0.
0.
0.
0.
0.
0.
0.
0.
0.
0.
0.
0.
0.
0.
0.
0.
0.
0.
0.
0.
0.
0.
0.
0.
0.
0.
0.
0.
0.
0.
0.
0.
0.
0.
0.
0.
0.
0.
0.
0.
0.
0.
0.
0.
0.
0.
0.
0.
0.
0.
0.
0.
0.
0.
0.
0.
0.
0.
0.
0.
0.
0.
0.
0.
0.
0.
0.
0.
0.
0.
0.
0.
0.
0.
0.
0.
0.
0.
0.
0.
0.
0.
0.
0.
0.
0.
0.
0.
0.
0.
0.
0.
0.
0.
0.
0.
0.
0.
0.
0.
0.
0.
0.
0.
0.
0.
0.
0.
0.
0.
0.
0.
0.
0.
0.
0.
0.
0.
0.
0.
0.
0.
0.
0.
0.
0.
0.
0.
0.
0.
0.
0.
0.
0.
0.
0.
0.
0.
0.
0.
0.
0.
0.
0.
0.
0.
0.
0.
0.
0.
0.
0.
0.
0.
0.
0.
0.
0.
0.
0.
0.
0.
0.
0.
0.
0.
0.
0.
0.
0.
0.
0.
0.
0.
0.
0.
0.
0.
0.
0.
0.
0.
0.
0.
0.
0.
0.
0.
0.
0.
0.
0.
0.
0.
0.
0.
0.
0.
0.
0.
0.
0.
0.
0.
0.
0.
0.
0.
0.
0.
0.
0.
0.
0.
0.
0.
0.
0.
0.
0.
0.
0.
0.
0.
0.
0.
0.
0.
0.
0.
0.
0.
0.
0.
0.
0.
0.
0.
0.
0.
0.
0.
0.
0.
0.
0.
0.
0.
0.
0.
0.
0.
0.
0.
0.
0.
0.
0.
0.
0.
0.
0.
0.001
0.001
0.001
0.
0.
0.
0.
0.
0.
0.
0.
0.
0.
0.
0.
0.
0.
0.
0.
0.
0.
0.
0.
0.
0.
0.
0.
0.
0.
0.
0.
0.
0.
0.
0.
0.
0.
0.
0.
0.
0.
0.
0.
0.
0.
0.
0.
0.
0.
0.
0.
0.
0.
0.
0.001
0.001
0.002
0.001
0.002
0.001
0.001
0.
0.
0.
0.
0.
0.
0.
0.
0.
0.
0.
0.
0.
0.
0.
0.
0.
0.
0.
0.
0.
0.
0.
0.
0.
0.
0.
0.
0.
0.
0.
0.
0.
0.
0.
0.
0.
0.
0.
0.
0.
0.
0.
-0.002
-0.002
-0.002
-0.001
0.001
0.002
0.002
0.003
0.003
0.003
0.002
0.000
0.001
0.
0.
0.
0.
0.
0.
0.
0.
0.
0.
0.
0.
0.
0.
0.
0.
0.
0.
0.
0.
0.
0.
0.
0.
0.
0.
0.
0.
0.
0.
0.
0.
0.
0.
0.
0.
0.
0.
0.
0.
-0.005
-0.006
-0.007
-0.007
-0.007
-0.007
-0.006
-0.004
0.002
0.003
0.004
0.003
0.003
0.002
0.000
0.001
0.
0.
0.
0.
0.
0.
0.
0.
0.
0.
0.
0.
0.
0.
0.
0.
0.
0.
0.
0.
0.
0.
0.
0.
0.
0.
0.
0.
0.
0.
0.
0.
0.
0.
0.
0.
-0.001
-0.002
-0.007
-0.010
-0.013
-0.015
-0.017
-0.017
-0.015
-0.012
-0.006
-0.004
0.000
0.004
0.005
0.003
0.002
0.002
0.001
0.
0.
0.
0.
0.
0.
0.
0.
0.
0.
0.
0.
0.
0.
0.
0.
0.
0.
0.
0.
0.
0.
0.
0.
0.
0.
0.
0.
0.
0.
0.
0.
0.
0.
0.
0.
-0.002
-0.009
-0.015
-0.019
-0.024
-0.031
-0.034
-0.034
-0.026
-0.021
-0.012
-0.006
-0.003
0.003
0.005
0.004
0.004
0.002
0.002
0.
0.
0.
0.
0.
0.
0.
0.
0.
0.
0.
0.
0.
0.
0.
0.
0.
0.
0.
0.
0.
0.
0.
0.
0.
0.
0.
0.
0.
0.
0.
0.
0.
0.
0.000
-0.002
-0.008
-0.018
-0.026
-0.037
-0.049
-0.060
-0.064
-0.062
-0.051
-0.037
-0.026
-0.016
-0.005
-0.003
0.003
0.004
0.006
0.005
0.004
0.002
0.003
0.001
0.
0.
0.
0.
0.
0.
0.
0.
0.
0.
0.
0.
0.
0.
0.
0.
0.
0.
0.
0.
0.
0.
0.
0.
0.
0.
0.
0.
0.
0.
-0.001
-0.001
-0.006
-0.018
-0.029
-0.048
-0.068
-0.089
-0.103
-0.104
-0.101
-0.090
-0.071
-0.051
-0.036
-0.026
-0.013
-0.007
-0.005
-0.005
-0.002
-0.001
0.002
0.004
0.003
0.003
0.001
0.
0.
0.
0.
0.
0.
0.
0.
0.
0.
0.
0.
0.
0.
0.
0.
0.
0.
0.
0.
0.
0.
0.
0.
0.
0.
0.
0.
0.000
-0.004
-0.013
-0.031
-0.056
-0.086
-0.124
-0.155
-0.164
-0.160
-0.150
-0.136
-0.116
-0.089
-0.069
-0.058
-0.047
-0.028
-0.023
-0.021
-0.019
-0.015
-0.009
-0.006
0.001
0.002
0.000
0.
0.000
0.000
0.000
0.
0.
0.
0.
0.
0.
0.
0.
0.
0.
0.
0.
0.
0.
0.
0.
0.
0.
0.
0.
0.
0.
0.
0.000
-0.001
-0.010
-0.023
-0.051
-0.095
-0.147
-0.204
-0.242
-0.253
-0.245
-0.237
-0.224
-0.196
-0.160
-0.130
-0.106
-0.090
-0.074
-0.070
-0.065
-0.060
-0.049
-0.035
-0.020
-0.012
-0.001
0.002
0.001
0.000
-0.001
-0.001
0.000
0.000
0.000
0.
0.
0.
0.
0.
0.
0.
0.
0.
0.
0.
0.
0.
0.
0.
0.
0.
0.
0.
0.001
0.000
-0.006
-0.015
-0.037
-0.084
-0.154
-0.222
-0.286
-0.333
-0.362
-0.380
-0.368
-0.343
-0.322
-0.279
-0.227
-0.192
-0.166
-0.157
-0.158
-0.159
-0.150
-0.128
-0.101
-0.071
-0.040
-0.022
-0.011
-0.002
-0.003
-0.004
-0.004
-0.003
-0.002
-0.001
-0.001
0.
0.
0.
0.
0.
0.
0.
0.
0.
0.
0.
0.
0.
0.
0.
0.
0.
0.
0.001
0.002
-0.009
-0.024
-0.059
-0.132
-0.214
-0.230
0.027
0.119
-0.341
-0.493
-0.395
-0.091
0.443
0.061
-0.290
-0.311
-0.295
-0.277
-0.264
-0.241
-0.204
-0.159
-0.168
-0.139
-0.096
-0.057
-0.035
-0.026
-0.022
-0.020
-0.018
-0.013
-0.007
-0.003
-0.002
-0.002
0.
0.
0.
0.
0.
0.
0.
0.
0.
0.
0.
0.
0.
0.
0.
0.
0.001
0.001
-0.001
-0.012
-0.034
-0.088
-0.159
0.067
1.792
8.460
12.471
1.849
-0.297
1.757
26.325
164.935
44.868
2.325
-0.252
-0.412
-0.218
0.758
2.487
3.482
8.825
1.797
-0.140
-0.164
-0.116
-0.084
-0.067
-0.067
-0.062
-0.052
-0.039
-0.024
-0.011
-0.006
-0.002
0.
0.
0.
0.
0.
0.
0.
0.
0.
0.
0.
0.
0.
0.
0.
0.
0.001
0.002
-0.003
-0.015
-0.043
-0.101
0.152
69.145
571.953
336.644
230.071
19.881
1.604
39.099
2014.178
100178.586
8089.978
45.751
1.900
1.347
15.862
121.929
553.818
193.509
34293.762
216.219
1.802
0.091
-0.194
-0.169
-0.146
-0.129
-0.101
-0.090
-0.071
-0.057
-0.030
-0.013
-0.005
0.
0.
0.
0.
0.
0.
0.
0.
0.
0.
0.
0.
0.
0.
0.
0.
0.001
0.002
-0.001
-0.014
-0.047
-0.106
0.991
1751.996
111471.945
118682.742
100941.500
1543.539
26.977
246.161
7430.954
110669.336
27630.055
117.327
8.674
76.227
6263.270
30488.893
101012.945
5171.723
40395.406
277.645
40.323
5.111
-0.092
-0.291
-0.264
0.221
2.226
1.283
0.030
-0.080
-0.057
-0.025
-0.009
0.
0.
0.
0.
0.
0.
0.
0.
0.
0.
0.
0.
0.
0.
0.
0.
0.001
0.002
-0.001
-0.012
-0.042
-0.097
0.127
28.994
1957.259
102796.977
200173.906
100505.422
216.950
73.186
658.864
3841.687
764.946
33.219
160.404
815.933
100918.391
123798.719
100828.227
4376.598
132.688
466.526
239.358
23.295
1.078
-0.326
-0.198
9.083
134.354
57.660
5.281
0.158
-0.077
-0.043
-0.016
0.
0.
0.
0.
0.
0.
0.
0.
0.
0.
0.
0.
0.
0.
0.
0.
0.
0.002
-0.001
-0.008
-0.029
-0.081
-0.113
0.992
27.146
567.928
2233.575
3725.133
36.206
10.380
67.104
84.143
497.121
282.034
1375.170
1567.186
15380.903
16490.965
601.248
66.303
2141.146
100060.547
4391.643
1882.770
47.063
3.658
2.077
26.820
588.947
1712.376
186.785
3.087
-0.063
-0.054
-0.024
0.
0.
0.
0.
0.
0.
0.
0.
0.
0.
0.
0.
0.
0.
0.
0.
0.
0.001
0.000
-0.004
-0.018
-0.049
-0.104
-0.147
0.247
2.603
7.098
6.376
0.869
3.977
7.586
333.695
100144.172
131656.922
44453.098
51356.855
251.274
990.575
187.335
14.149
947.245
23307.494
100840.477
100723.594
1217.544
322.232
153.612
1008.157
825.296
17947.576
820.184
6.728
-0.042
-0.062
-0.027
0.
0.
0.
0.
0.
0.
0.
0.
0.
0.
0.
0.
0.
0.
0.
0.
0.
0.001
0.002
-0.002
-0.009
-0.025
-0.059
-0.116
-0.168
-0.223
-0.303
-0.316
2.765
36.228
36.832
119.060
49055.395
109461.758
105126.984
10601.274
3152.766
100383.188
46948.988
578.828
35.096
230.742
46882.398
29812.289
52869.734
100162.172
4833.307
200067.484
7928.302
560.093
70.783
1.683
-0.095
-0.066
-0.027
0.
0.
0.
0.
0.
0.
0.
0.
0.
0.
0.
0.
0.
0.
0.
0.
0.
0.
0.001
-0.001
-0.003
-0.011
-0.029
-0.059
-0.105
-0.180
-0.274
-0.224
4.334
55.875
55.620
7.923
276.369
103261.078
103863.422
1722.510
377.936
119673.297
104089.344
39693.953
111.179
13.466
57.928
718.185
45637.863
65277.246
1629.218
84220.164
2361.660
60.778
3.617
-0.054
-0.112
-0.059
-0.025
0.
0.
0.
0.
0.
0.
0.
0.
0.
0.
0.
0.
0.
0.
0.
0.
0.
0.
0.
0.001
-0.001
-0.003
-0.011
-0.034
-0.058
-0.119
-0.204
0.086
16.028
320.195
234.031
10.490
80.433
23958.031
157448.906
122654.742
1229.179
1671.876
101688.773
6166.995
291.231
2026.133
351.693
25108.088
200157.781
21957.033
63.647
85.123
24.439
2.337
-0.030
-0.173
-0.099
-0.043
-0.019
0.
0.
0.
0.
0.
0.
0.
0.
0.
0.
0.
0.
0.
0.
0.
0.
0.
0.
0.
0.
0.
0.002
-0.006
-0.017
-0.045
-0.102
-0.182
0.594
73.881
5705.296
3487.873
38.332
3.666
93.896
4652.349
47962.938
2791.044
1464.369
1183.467
1217.024
1128.632
101100.305
67542.086
31089.701
19553.178
546.728
7.532
0.094
-0.150
-0.259
-0.212
-0.136
-0.065
-0.027
-0.014
0.
0.
0.
0.
0.
0.
0.
0.
0.
0.
0.
0.
0.
0.
0.
0.
0.
0.
0.
0.
0.001
0.003
-0.003
-0.016
-0.045
-0.115
-0.188
0.279
28.923
629.770
704.376
47.564
0.678
3.009
15.232
40.089
2876.581
6953.757
15147.587
604.117
358.256
25584.102
102209.234
128781.875
4501.680
25.068
-0.005
-0.490
-0.360
-0.231
-0.148
-0.079
-0.034
-0.017
-0.010
0.
0.
0.
0.
0.
0.
0.
0.
0.001
0.001
0.
0.
0.
0.
0.
0.
0.
0.
0.
0.
0.001
0.002
-0.006
-0.017
-0.054
-0.116
-0.174
0.804
1280.467
133585.734
200191.891
8185.027
3.394
3.787
5.314
7.336
47.854
988.731
18864.029
112285.023
28035.678
3072.594
111531.695
3202.546
97.274
2.175
-0.467
-0.400
-0.247
-0.140
-0.076
-0.040
-0.018
-0.009
-0.005
0.
0.
0.
0.
0.001
0.001
0.001
0.001
0.001
0.001
0.002
0.002
0.002
0.002
0.001
0.
0.
0.
0.
0.
0.001
0.002
-0.004
-0.024
-0.064
-0.113
-0.040
1.056
630.116
52297.355
101919.148
476.639
1.659
1.469
1.577
0.853
5.633
581.515
14115.275
103256.617
93599.477
766.848
7895.562
100260.797
21.120
-0.201
-0.408
-0.275
-0.152
-0.077
-0.037
-0.019
-0.009
-0.003
-0.001
0.
0.
0.001
0.001
0.001
0.001
0.
0.002
0.002
0.002
0.000
-0.001
0.000
0.001
0.001
0.000
0.001
0.
0.
0.
0.001
0.001
-0.004
-0.025
-0.069
-0.107
0.028
0.633
3.619
70.349
292.522
10.432
-0.130
-0.193
-0.243
-0.386
0.227
17.319
98.112
458.902
254.458
76.826
35.894
27.941
0.660
-0.318
-0.287
-0.177
-0.090
-0.043
-0.017
-0.005
-0.002
-0.001
0.
0.
0.001
0.001
0.001
0.000
0.
0.001
0.001
0.
-0.001
-0.001
-0.003
-0.003
-0.003
-0.001
0.000
0.001
0.001
0.
0.
0.001
0.
-0.006
-0.022
-0.066
-0.098
-0.024
1.209
2.324
0.775
0.747
-0.099
-0.243
-0.261
-0.295
-0.359
-0.413
-0.130
0.629
1.789
5.709
15.173
4.295
-0.103
-0.359
-0.283
-0.185
-0.110
-0.051
-0.020
-0.002
0.002
0.001
0.
0.
0.
0.001
0.001
0.
-0.001
-0.004
-0.003
-0.003
-0.004
-0.005
-0.008
-0.010
-0.011
-0.010
-0.007
-0.004
-0.002
0.000
0.001
0.
0.001
0.000
-0.005
-0.018
-0.051
-0.088
-0.025
1.284
2.821
0.436
-0.170
-0.187
-0.180
-0.184
-0.212
-0.259
-0.313
-0.356
-0.372
-0.350
0.012
0.404
-0.069
-0.324
-0.276
-0.191
-0.116
-0.065
-0.030
-0.007
0.001
0.003
0.
0.
0.
0.001
0.001
0.
-0.002
-0.006
-0.008
-0.012
-0.011
-0.011
-0.015
-0.020
-0.027
-0.031
-0.029
-0.021
-0.011
-0.005
-0.002
0.
0.001
0.
0.001
-0.005
-0.011
-0.033
-0.067
-0.079
0.090
0.259
-0.036
-0.129
-0.121
-0.117
-0.123
-0.144
-0.176
-0.213
-0.253
-0.285
-0.316
-0.295
-0.277
-0.261
-0.238
-0.195
-0.132
-0.076
-0.042
-0.016
0.001
0.002
0.
0.
0.
0.
0.002
0.001
-0.001
-0.007
-0.014
-0.019
-0.021
-0.020
-0.021
-0.028
-0.040
-0.054
-0.055
-0.050
-0.040
-0.024
-0.010
-0.004
0.000
0.001
0.
0.001
-0.003
-0.009
-0.019
-0.040
-0.061
-0.071
-0.077
-0.082
-0.080
-0.072
-0.073
-0.085
-0.100
-0.123
-0.151
-0.172
-0.201
-0.240
-0.254
-0.190
0.050
-0.028
-0.138
-0.108
-0.060
-0.025
-0.006
0.001
0.
0.
0.
0.
0.
0.001
0.000
-0.004
-0.012
-0.022
-0.029
-0.032
-0.031
-0.034
-0.042
-0.059
-0.071
-0.068
-0.059
-0.048
-0.036
-0.016
-0.006
-0.002
0.001
0.
0.001
0.000
-0.005
-0.009
-0.018
-0.034
-0.042
-0.049
-0.051
-0.044
-0.043
-0.041
-0.049
-0.059
-0.076
-0.091
-0.108
-0.133
-0.176
-0.182
-0.101
0.224
0.088
-0.111
-0.095
-0.051
-0.017
-0.004
0.000
0.
0.
0.
0.
0.
0.001
0.000
-0.005
-0.015
-0.027
-0.036
-0.040
-0.040
-0.040
-0.049
-0.068
-0.075
-0.071
-0.058
-0.051
-0.039
-0.020
-0.007
-0.003
0.001
0.001
0.
0.001
-0.002
-0.004
-0.008
-0.014
-0.017
-0.021
-0.024
-0.023
-0.025
-0.023
-0.023
-0.024
-0.029
-0.040
-0.053
-0.076
-0.120
-0.129
-0.086
0.022
-0.057
-0.101
-0.085
-0.040
-0.012
-0.004
0.000
0.
0.
0.
0.
0.
0.001
0.000
-0.005
-0.016
-0.027
-0.037
-0.041
-0.041
-0.040
-0.046
-0.064
-0.073
-0.069
-0.059
-0.049
-0.037
-0.019
-0.006
-0.003
0.001
0.
0.
0.
0.001
-0.001
-0.002
-0.005
-0.009
-0.010
-0.012
-0.014
-0.014
-0.013
-0.011
-0.012
-0.011
-0.010
-0.021
-0.041
-0.075
-0.095
-0.052
-0.002
-0.082
-0.093
-0.068
-0.029
-0.010
-0.003
0.000
0.
0.
0.
0.
0.
0.
0.
-0.004
-0.013
-0.022
-0.031
-0.034
-0.035
-0.035
-0.038
-0.049
-0.061
-0.059
-0.050
-0.044
-0.028
-0.012
-0.005
-0.002
0.001
0.
0.
0.
0.
0.001
0.002
0.001
-0.002
-0.004
-0.005
-0.006
-0.008
-0.007
-0.006
-0.004
-0.001
-0.004
-0.008
-0.019
-0.046
-0.068
-0.072
-0.068
-0.082
-0.073
-0.043
-0.019
-0.006
-0.002
0.000
0.
0.
0.
0.
0.
0.001
0.000
-0.001
-0.009
-0.015
-0.022
-0.023
-0.024
-0.026
-0.030
-0.034
-0.040
-0.040
-0.033
-0.027
-0.017
-0.006
-0.004
0.
0.001
0.
0.
0.
0.
0.
0.
0.002
0.001
0.001
-0.002
-0.003
-0.005
-0.004
-0.002
-0.004
0.001
0.003
-0.002
-0.013
-0.026
-0.045
-0.056
-0.060
-0.057
-0.043
-0.023
-0.009
-0.003
0.000
0.
0.
0.
0.
0.
0.
0.001
0.
0.
-0.004
-0.008
-0.013
-0.014
-0.014
-0.019
-0.021
-0.023
-0.022
-0.020
-0.015
-0.011
-0.008
-0.004
-0.002
0.001
0.
0.
0.
0.
0.
0.
0.
0.
0.
-0.001
-0.001
-0.003
-0.004
-0.004
-0.005
-0.004
-0.001
0.001
0.001
-0.006
-0.012
-0.020
-0.030
-0.032
-0.028
-0.019
-0.011
-0.004
-0.002
0.000
0.
0.
0.
0.
0.
0.
0.001
0.001
0.
-0.002
-0.002
-0.005
-0.007
-0.010
-0.012
-0.014
-0.011
-0.013
-0.009
-0.007
-0.004
-0.005
-0.004
0.001
0.001
0.
0.
0.
0.
0.
0.
0.
0.
0.
0.
-0.001
-0.001
-0.002
-0.002
-0.002
-0.001
0.
0.001
0.001
-0.001
-0.005
-0.008
-0.011
-0.012
-0.010
-0.006
-0.003
-0.001
0.000
0.
0.
0.
0.
0.
0.
0.
0.
0.001
0.001
0.001
-0.001
-0.002
-0.002
-0.004
-0.006
-0.008
-0.006
-0.008
-0.005
-0.005
-0.004
-0.004
0.000
0.001
0.
0.
0.
0.
0.
0.
0.
0.
0.
0.
0.
0.
0.
0.
0.
0.
0.
0.
0.
0.001
0.001
0.000
-0.001
-0.001
-0.002
-0.002
0.
0.000
0.001
0.001
0.
0.
0.
0.
0.
0.
0.
0.
0.
0.
0.001
0.001
0.002
0.001
-0.001
-0.003
-0.005
-0.004
-0.003
-0.003
-0.002
-0.002
-0.001
0.
0.
0.
0.
0.
0.
0.
0.
0.
0.
0.
0.
0.
0.
0.
0.
0.
0.
0.
0.
0.
0.
0.001
0.001
0.001
0.001
0.001
0.001
0.001
0.001
0.
0.
0.
0.
0.
0.
0.
0.
0.
0.
0.
0.
0.
0.
0.001
0.001
0.
-0.002
-0.003
-0.003
-0.004
-0.004
-0.003
-0.002
-0.001
0.
0.
0.
0.
0.
0.
0.
0.
0.
0.
0.
0.
0.
0.
0.
0.
0.
0.
0.
0.
0.
0.
0.
0.
0.001
0.001
0.001
0.001
0.
0.
0.
0.
0.
0.
0.
0.
0.
0.
0.
0.
0.
0.
0.
0.
0.
0.
0.001
0.000
-0.001
-0.002
-0.002
-0.002
-0.002
-0.002
0.
0.
0.
0.
0.
0.
0.
0.
0.
0.
0.
0.
0.
0.
0.
0.
0.
0.
0.
0.
0.
0.
0.
0.
0.
0.
0.
0.
0.
0.
0.
0.
0.
0.
0.
0.
0.
0.
0.
0.
0.
0.
0.
0.
0.
0.
0.
0.
0.
-0.001
-0.001
-0.002
-0.002
-0.001
0.
0.
0.
0.
0.
0.
0.
0.
0.
0.
0.
0.
0.
0.
0.
0.
0.
0.
0.
0.
0.
0.
0.
0.
0.
0.
0.
0.
0.
0.
0.
0.
0.
0.
0.
0.
0.
0.
0.
0.
0.
0.
0.
0.
0.
0.
0.
0.
0.
0.
0.
0.
0.
0.
0.
0.
0.
0.
0.
0.
0.
0.
0.
0.
0.
0.
0.
0.
0.
0.
0.
0.
0.
0.
0.
0.
0.
0.
0.
0.
0.
0.
0.
0.
0.
0.
0.
0.
0.
0.
0.
0.
0.
0.
0.
0.
0.
0.
0.
0.
0.
0.
0.
0.
0.
0.
0.
0.
0.
0.
0.
0.
0.
0.
0.
0.
0.
0.
0.
0.
0.
0.
0.
0.
0.
0.
0.
0.
0.
0.
0.
0.
0.
0.
0.
0.
0.
0.
0.
0.
0.
0.
0.
0.
0.
0.
0.
0.
0.
0.
0.
0.
0.
0.
0.
0.
0.
0.
0.
0.
0.
0.
0.
0.
0.
0.
0.
0.
0.
0.
0.
0.
0.
0.
0.
0.
0.
0.
0.
0.
0.
0.
0.
0.
0.
0.
0.
0.
0.
0.
0.
0.
0.
0.
0.
0.
0.
0.
0.
0.
0.
0.
0.
0.
0.
0.
0.
0.
0.
0.
0.
0.
0.
0.
0.
0.
0.
0.
0.
0.
0.
0.
0.
0.
0.
0.
0.
0.
0.
0.
0.
0.
0.
0.
0.
0.
0.
0.
0.
0.
0.
0.
0.
0.
0.
0.
0.
0.
0.
0.
0.
0.
0.
0.
0.
0.
0.
0.
0.
0.
0.
0.
0.
0.
0.
0.
0.
0.
0.
0.
0.
0.
0.
0.
0.
0.
0.
0.
0.
0.
0.
0.
0.
0.
0.
0.
0.
0.
0.
0.
0.
0.
0.
0.
0.
0.
0.
0.
0.
0.
0.
0.
0.
0.
0.
0.
0.
0.
0.
0.
0.
0.
0.
0.
0.
0.
0.
0.
0.
0.
0.
0.
0.
0.
0.
0.
0.
0.
0.
0.
0.
0.
0.
0.
0.
0.
0.
0.
0.
0.
0.
0.
0.
0.
0.
0.
0.
0.
0.
0.
0.
0.
0.
0.
0.
0.
0.
0.
0.
0.
0.
0.
0.
0.
0.
0.
0.
0.
0.
0.
0.
0.
0.
0.
0.
0.
0.
0.
0.
0.
0.
0.
0.
0.
0.
0.
0.
0.
0.
0.
0.
0.
0.
0.
0.
0.
0.
0.
0.
0.
0.
0.
0.
0.
0.
0.
0.
0.
0.
0.
0.
0.
0.
0.
0.
0.
0.
0.
0.
0.
0.
0.
0.
0.
0.
0.
0.
0.
0.
0.
0.
0.
0.
0.
0.
0.
0.
0.
0.
0.
0.
0.
0.
0.
0.
0.
0.
0.
0.
0.
0.
0.
0.
0.
0.
0.
0.
0.
0.
0.
0.
0.
0.
0.
0.
0.
0.
0.
0.
0.
0.
0.
0.
0.
0.
0.
0.
0.
0.
0.
0.
0.
0.
0.
0.
0.
0.
0.
0.
0.
0.
0.
0.
0.
0.
0.
0.
0.
0.
0.
0.
0.
0.
0.
0.
0.
0.
0.
0.
0.
0.
0.
0.
0.
0.
0.
0.
0.
0.
0.
0.
0.
0.
0.
0.
0.
0.
0.
0.
0.
0.
0.
0.
0.
0.
0.
0.
0.
0.
0.
0.
0.
0.
0.
0.
0.
0.
0.
0.
0.
0.
0.
0.
0.
0.
0.
0.
0.
0.
0.
0.
0.
0.
0.
0.
0.
0.
0.
0.
0.
0.
0.
0.
0.
0.
0.
0.
0.
0.
0.
0.
0.
0.
0.
0.
0.
0.
0.
0.
0.
0.
0.
0.
0.
0.
0.
0.
0.
0.
0.
0.
0.
0.
0.
0.
0.
0.
0.
0.
0.
0.
0.
0.
0.
0.
0.
0.
0.
0.
0.
0.
0.
0.
0.
0.
0.
0.
0.
0.
0.
0.
0.
0.
0.
0.
0.
0.
0.
0.
0.
0.
0.
0.
0.
0.
0.
0.
0.
0.
0.
0.
0.
0.
0.
0.
0.
0.
0.
0.
0.
0.
0.
0.
0.
0.
0.
0.
0.
0.
0.
0.
0.
0.
0.
0.
0.
0.
0.
0.
0.
0.
0.
0.
0.
0.
0.
0.
0.
0.
0.
0.
0.
0.
0.
0.
0.
0.
0.
0.
0.
0.
0.
0.
0.
0.
0.
0.
0.
0.
0.
0.
0.
0.
0.
0.
0.
0.
0.
0.
0.
0.
0.
0.
0.
0.
0.
0.
0.
0.
0.
0.
0.
0.
0.
0.
0.
0.
0.
0.
0.
0.
0.
0.
0.
0.
0.
0.
0.
0.
0.
0.
0.
0.
0.
0.
0.
0.
0.
0.
0.
0.
0.
0.
0.
0.
0.
0.
0.
0.
0.
0.
0.
0.
0.
0.
0.
0.
0.
0.
0.
0.
0.
0.
0.
0.
0.
0.
0.
0.
0.
0.
0.
0.
0.
0.
0.
0.
0.
0.
0.
0.
0.
0.
0.
0.
0.
0.
0.
0.
0.
0.
0.
0.
0.
0.
0.
0.
0.
0.
0.
0.
0.
0.
0.
0.
0.
0.
0.
0.
0.
0.
0.
0.
0.
0.
0.
0.
0.
0.
0.
0.
0.
0.
0.
0.
0.
0.
0.
0.
0.
0.
0.
0.
0.
0.
0.
0.
0.
0.
0.
0.
0.
0.
0.
0.
0.
0.
0.
0.
0.
0.
0.
0.
0.
0.
0.
0.
0.
0.
0.
0.
0.
0.
0.
0.
0.
0.
0.
0.
0.
0.
0.
0.
0.
0.
0.
0.
0.
0.
0.
0.
0.
0.
0.
0.
0.
0.
0.
0.
0.
0.
0.
0.
0.
0.
0.
0.
0.
0.
0.
0.
0.
0.
0.
0.
0.
0.
0.
0.
0.
0.
0.
0.
0.
0.
0.
0.
0.
0.
0.
0.
0.
0.
0.
0.
0.
0.
0.
0.
0.
0.
0.
0.
0.
0.
0.
0.
0.
0.
0.
0.
0.
0.
0.
0.
0.
0.
0.
0.
0.
0.
0.
0.
0.
0.
0.
0.
0.
0.
0.
0.
0.
0.
0.
0.
0.
0.
0.
0.
0.
0.
0.
0.
0.
0.
0.
0.
0.
0.
0.
0.
0.
0.
0.
0.
0.
0.
0.
0.
0.
0.
0.
0.
0.
0.
0.
0.
0.
0.
0.
0.
0.
0.
0.
0.
0.
0.
0.
0.
0.
0.
0.
0.
0.
0.
0.
0.
0.
0.
0.
0.
0.
0.
0.
0.
0.
0.
0.
0.
0.
0.
0.
0.
0.
0.
0.
0.
0.
0.
0.
0.
0.
0.
0.
0.
0.
0.
0.
0.
0.
0.
0.
0.
0.
0.
0.
0.
0.
0.
0.
0.
0.
0.
0.
0.
0.
0.
0.
0.
0.
0.
0.
0.
0.
0.
0.
0.
0.
0.
0.
0.
0.
0.
0.
0.
0.
0.
0.
0.
0.
0.
0.
0.
0.
0.
0.
0.
0.
0.
0.
0.
0.
0.
0.
0.
0.
0.
0.
0.
0.
0.
0.
0.
0.
0.
0.
0.
0.
0.
0.
0.
0.
0.
0.
0.
0.
0.
0.
0.
0.
0.
0.
0.
0.
0.
0.
0.
0.
0.
0.
0.
0.
0.
0.
0.
0.
0.
0.
0.
0.
0.
0.
0.
0.
0.
0.
0.
0.
0.
0.
0.
0.
0.
0.
0.
0.
0.
0.
0.
0.
0.
0.
0.
0.
0.
0.
0.
0.
0.
0.
0.
0.
0.
0.
0.
0.
0.
0.
0.
0.
0.
0.
0.
0.
0.
0.
0.
0.
0.
0.
0.
0.
0.
0.
0.
0.
0.
0.
0.
0.
0.
0.
0.
0.
0.
0.
0.
0.
0.
0.
0.
0.
0.
0.
0.
0.
0.
0.
0.
0.
0.
0.
0.
0.
0.
0.
0.
0.
0.
0.
0.
0.
0.
0.
0.
0.
0.
0.
0.
0.
0.
0.
0.
0.
0.
0.
0.
0.
0.
0.
0.
0.
0.
0.
0.
0.
0.
0.
0.
0.
0.
0.
0.
0.
0.
0.
0.
0.
0.
0.
0.
0.
0.
0.
0.
0.
0.
0.
0.
0.
0.
0.
0.
0.
0.
0.
0.
0.
0.
0.
0.
0.
0.
0.
0.
0.
0.
0.
0.
0.
0.
0.
0.
0.
0.
0.
0.
0.
0.
0.
0.
0.
0.
0.
0.
0.
0.
0.
0.
0.
0.
0.
0.
0.
0.
0.
0.
0.
0.
0.
0.
0.
0.
0.
0.
0.
0.
0.
0.
0.
0.
0.
0.
0.
0.
0.
0.
0.
0.
0.
0.
0.
0.
0.
0.
0.
0.
0.
0.
0.
0.
0.
0.
0.
0.
0.
0.
0.
0.
0.
0.
0.
0.
0.
0.
0.
0.
0.
0.
0.
0.
0.
0.
0.
0.
0.
0.
0.
0.
0.
0.
0.
0.
0.
0.
0.
0.
0.
0.
0.
0.
0.
0.
0.
0.
0.
0.
0.
0.
0.
0.
0.
0.
0.
0.
0.
0.
0.
0.
0.
0.
0.
0.
0.
0.
0.
0.
0.
0.
0.
0.
0.
0.
0.
0.
0.
0.
0.
0.
0.
0.
0.
0.
0.
0.
0.
0.
0.
0.
0.
0.
0.
0.
0.
0.
0.
0.
0.
0.
0.
0.
0.
0.
0.
0.
0.
0.
0.
0.
0.
0.
0.
0.
0.
0.
0.
0.
0.
0.
0.
0.
0.
0.
0.
0.
0.
0.
0.
0.
0.
0.
0.
0.
0.
0.
0.
0.
0.
0.
0.
0.
0.
0.
0.
0.
0.
0.
0.
0.
0.
0.
0.
0.
0.
0.
0.
0.
0.
0.
0.
0.
0.
0.
0.
0.
0.
0.
0.
0.
0.
0.
0.
0.
0.
0.
0.
0.
0.
0.
0.
0.
0.
0.
0.
0.
0.
0.
0.
0.
0.
0.
0.
0.
0.
0.
0.
0.
0.
0.
0.
0.
0.
0.
0.
0.
0.
0.
0.
0.
0.
0.
0.
0.
0.
0.
0.
0.
0.
0.
0.
0.
0.
0.
0.001
0.001
0.001
0.001
0.001
0.
0.
0.
0.
0.
0.
0.
0.
0.
0.
0.
0.
0.
0.
0.
0.
0.
0.
0.
0.
0.
0.
0.
0.
0.
0.
0.
0.
0.
0.
0.
0.
0.
0.
0.
0.
0.
0.
0.
0.
0.
0.
0.
0.
0.
0.
0.
0.
0.001
0.001
0.001
0.003
0.003
0.002
0.001
0.002
0.001
0.
0.
0.
0.
0.
0.
0.
0.
0.
0.
0.
0.
0.
0.
0.
0.
0.
0.
0.
0.
0.
0.
0.
0.
0.
0.
0.
0.
0.
0.
0.
0.
0.
0.
0.
0.
0.
0.
0.
0.
0.
0.
0.
0.
0.
0.001
0.001
0.002
0.002
0.002
0.003
0.004
0.004
0.003
0.002
0.001
0.001
0.
0.
0.
0.
0.
0.
0.
0.
0.
0.
0.
0.
0.
0.
0.
0.
0.
0.
0.
0.
0.
0.
0.
0.
0.
0.
0.
0.
0.
0.
0.
0.
0.
0.
0.
0.
0.
0.
0.
-0.001
-0.004
-0.005
-0.004
-0.005
-0.005
-0.005
-0.001
0.001
0.001
0.003
0.003
0.004
0.003
0.002
0.001
0.
0.
0.
0.
0.
0.
0.
0.
0.
0.
0.
0.
0.
0.
0.
0.
0.
0.
0.
0.
0.
0.
0.
0.
0.
0.
0.
0.
0.
0.
0.
0.
0.
0.
0.
0.
0.
0.
-0.005
-0.008
-0.010
-0.011
-0.015
-0.015
-0.013
-0.011
-0.008
-0.007
-0.003
0.001
0.004
0.005
0.003
0.003
0.002
0.001
0.
0.
0.
0.
0.
0.
0.
0.
0.
0.
0.
0.
0.
0.
0.
0.
0.
0.
0.
0.
0.
0.
0.
0.
0.
0.
0.
0.
0.
0.
0.
0.
0.
0.001
0.000
-0.001
-0.007
-0.012
-0.016
-0.022
-0.029
-0.030
-0.027
-0.029
-0.024
-0.019
-0.012
-0.010
-0.005
0.000
0.004
0.004
0.004
0.002
0.001
0.
0.
0.
0.
0.
0.
0.
0.
0.
0.
0.
0.
0.
0.
0.
0.
0.
0.
0.
0.
0.
0.
0.
0.
0.
0.
0.
0.
0.
0.
0.
0.
0.001
0.000
0.
-0.008
-0.014
-0.021
-0.030
-0.043
-0.056
-0.061
-0.059
-0.049
-0.040
-0.032
-0.026
-0.020
-0.012
-0.005
0.002
0.003
0.005
0.002
0.001
0.
0.
0.
0.
0.
0.
0.
0.
0.
0.
0.
0.
0.
0.
0.
0.
0.
0.
0.
0.
0.
0.
0.
0.
0.
0.
0.
0.
0.
0.
0.
0.001
0.000
0.000
-0.006
-0.019
-0.031
-0.049
-0.073
-0.096
-0.106
-0.103
-0.096
-0.083
-0.072
-0.055
-0.042
-0.027
-0.021
-0.013
-0.003
0.003
0.005
0.004
0.005
0.003
0.
0.
0.
0.
0.
0.
0.
0.
0.
0.
0.
0.
0.
0.
0.
0.
0.
0.
0.
0.
0.
0.
0.
0.
0.
0.
0.
0.
0.
0.
0.001
0.
-0.003
-0.016
-0.031
-0.058
-0.095
-0.137
-0.156
-0.155
-0.077
-0.068
-0.124
-0.110
-0.092
-0.070
-0.050
-0.037
-0.022
-0.016
-0.011
-0.006
-0.002
0.002
-0.001
0.002
0.003
0.
0.
0.
0.
0.
0.
0.
0.
0.
0.
0.
0.
0.
0.
0.
0.
0.
0.
0.
0.
0.
0.
0.
0.
0.
0.
0.
0.
0.
-0.001
-0.011
-0.028
-0.056
-0.103
-0.157
-0.208
-0.228
-0.048
0.718
0.680
-0.047
-0.162
-0.137
-0.106
-0.088
-0.072
-0.057
-0.038
-0.035
-0.027
-0.018
-0.011
-0.007
-0.002
0.001
0.001
-0.001
-0.001
-0.001
0.000
0.000
0.
0.
0.
0.
0.
0.
0.
0.
0.
0.
0.
0.
0.
0.
0.
0.
0.
0.
0.
0.
0.
0.
0.001
-0.005
-0.019
-0.043
-0.090
-0.149
-0.212
-0.262
-0.249
0.122
1.690
1.543
-0.029
-0.268
-0.225
-0.174
-0.137
-0.125
-0.112
-0.095
-0.086
-0.074
-0.060
-0.043
-0.030
-0.019
-0.009
-0.002
0.000
-0.002
-0.002
-0.002
-0.001
0.001
0.000
0.
0.
0.
0.
0.
0.
0.
0.
0.
0.
0.
0.
0.
0.
0.
0.
0.
0.
0.
0.001
0.001
-0.007
-0.026
-0.062
-0.127
-0.199
-0.173
-0.003
0.006
-0.036
0.255
0.207
-0.309
-0.401
-0.360
-0.291
-0.236
-0.210
-0.200
-0.190
-0.183
-0.168
-0.143
-0.111
-0.076
-0.048
-0.032
-0.020
-0.012
-0.011
-0.010
-0.005
-0.003
-0.003
-0.001
-0.002
0.
0.
0.
0.
0.
0.
0.
0.
0.
0.
0.
0.
0.
0.
0.
0.
0.
0.
0.001
0.001
-0.011
-0.032
-0.083
-0.176
-0.241
0.312
5.332
8.697
1.578
1.130
5.894
2.421
0.514
-0.141
-0.416
-0.395
-0.363
-0.328
-0.301
-0.289
-0.276
-0.254
-0.208
-0.157
-0.108
-0.077
-0.056
-0.044
-0.039
-0.033
-0.026
-0.018
-0.009
-0.004
-0.002
-0.002
0.
0.
0.
0.
0.
0.
0.
0.
0.
0.
0.
0.
0.
0.
0.
0.
0.
0.001
-0.004
-0.014
-0.039
-0.105
-0.205
-0.109
9.413
439.749
1477.485
61.725
14.663
115.231
82.789
99.791
26.146
0.643
-0.547
-0.502
-0.336
0.186
0.608
0.046
0.007
-0.133
-0.116
-0.156
-0.141
-0.118
-0.101
-0.093
-0.086
-0.072
-0.051
-0.031
-0.013
-0.005
-0.002
0.
0.
0.
0.
0.
0.
0.
0.
0.
0.
0.
0.
0.
0.
0.
0.
0.001
0.001
-0.005
-0.016
-0.046
-0.121
-0.183
1.611
63.451
9267.577
78374.063
418.473
17.592
535.428
8057.317
57789.023
2533.364
13.420
-0.174
1.593
7.953
34.135
94.443
16.990
13.704
10.727
15.604
2.489
-0.124
-0.215
-0.198
-0.156
-0.047
-0.062
-0.092
-0.067
-0.037
-0.015
-0.005
0.
0.
0.
0.
0.
0.
0.
0.
0.
0.
0.
0.
0.
0.
0.
0.
0.001
0.001
-0.004
-0.017
-0.048
-0.120
-0.109
7.191
679.022
102372.508
100525.266
226.674
26.003
17967.395
101843.523
121650.766
6229.937
25.651
24.619
207.131
1337.669
1856.768
19670.947
441.146
34.369
1373.898
6199.107
134.433
1.200
-0.345
-0.276
2.747
26.043
11.483
0.501
-0.087
-0.066
-0.031
-0.010
0.
0.
0.
0.
0.
0.
0.
0.
0.
0.
0.
0.
0.
0.
0.
0.
0.001
0.001
-0.001
-0.014
-0.041
-0.109
-0.142
3.395
430.061
103784.781
36935.688
287.588
38.615
1769.757
129215.859
7097.203
134.754
104.035
10491.761
32072.137
109619.852
16219.407
19740.082
441.845
246.419
36523.441
100168.781
952.378
4.757
-0.263
1.014
213.711
48448.199
3756.138
24.809
0.594
-0.085
-0.050
-0.019
0.
0.
0.
0.
0.
0.
0.
0.
0.
0.
0.
0.
0.
0.
0.
0.
0.
0.001
-0.001
-0.010
-0.031
-0.085
-0.142
0.232
15.553
204.866
179.215
41.243
66.739
943.310
71229.383
105950.547
587.141
616.075
100652.016
107345.602
101113.063
2406.669
119.585
39.103
18874.174
100837.633
19472.537
734.750
189.416
11.638
8.850
2375.568
102087.641
143397.938
2358.812
10.895
-0.019
-0.063
-0.028
0.
0.
0.
0.
0.
0.
0.
0.
0.
0.
0.
0.
0.
0.
0.
0.
0.
0.001
-0.001
-0.006
-0.019
-0.052
-0.115
-0.167
0.066
1.348
1.572
1.261
19.803
255.926
312.777
478.069
48502.738
13107.091
108253.188
105618.242
619.642
145.845
39.521
18.214
5566.863
100179.734
62285.785
134846.234
100392.242
791.778
976.118
2727.265
23980.674
101260.227
38425.828
27.509
0.041
-0.073
-0.033
0.
0.
0.
0.
0.
0.
0.
0.
0.
0.
0.
0.
0.
0.
0.
0.
0.
0.
0.001
-0.002
-0.010
-0.026
-0.067
-0.124
-0.193
-0.283
-0.387
0.361
84.237
12468.607
12489.020
136.604
5066.686
97927.406
74163.063
80568.281
7223.319
15330.585
1671.813
176.587
47.395
259.262
4434.901
103101.984
200092.719
120495.078
112940.867
103153.289
118334.648
108040.398
623.538
5.932
-0.088
-0.078
-0.033
0.
0.
0.
0.
0.
0.
0.
0.
0.
0.
0.
0.
0.
0.
0.
0.
0.
0.
0.001
-0.001
-0.004
-0.011
-0.032
-0.067
-0.125
-0.219
-0.320
0.727
126.180
34950.055
34989.633
133.019
71.024
1515.598
3254.170
1077.362
122.165
2652.476
59715.109
101434.586
317.294
9.781
41.498
1068.826
96178.898
105871.586
102696.250
100809.680
17894.811
3499.805
29.741
0.284
-0.143
-0.071
-0.030
0.
0.
0.
0.
0.
0.
0.
0.
0.001
0.001
0.
0.
0.
0.
0.
0.
0.
0.
0.
0.001
-0.001
-0.002
-0.015
-0.039
-0.080
-0.159
-0.244
1.132
124.268
10990.746
7411.996
95.971
78.406
2623.808
200367.688
104409.680
304.731
418.553
102375.367
182132.156
13799.235
1575.242
257.104
4089.584
167884.438
37837.578
123.577
106.964
51.713
17.902
1.070
-0.178
-0.129
-0.055
-0.024
0.
0.
0.
0.
0.
0.
0.001
0.002
0.002
0.002
0.002
0.001
0.
0.
0.
0.
0.
0.
0.
0.
0.
0.
-0.011
-0.027
-0.062
-0.143
-0.219
2.594
891.702
100307.406
100516.563
324.741
14.492
671.750
30294.523
4845.865
562.042
570.199
289.839
2945.023
1748.203
100295.016
15123.440
975.795
103824.625
5355.787
17.720
0.749
2.270
1.080
-0.138
-0.164
-0.090
-0.036
-0.018
0.
0.
0.
0.
0.
0.
0.002
0.002
0.001
0.000
0.001
0.001
0.001
0.
0.
0.
0.
0.
0.
0.
0.001
0.001
-0.008
-0.025
-0.072
-0.150
-0.218
1.360
190.793
49580.191
109678.406
641.559
11.565
121.997
306.912
795.478
119.898
175.433
2904.937
8306.386
1467.128
7308.061
102616.477
3420.341
160.122
39.303
4.707
-0.026
-0.241
-0.170
-0.171
-0.109
-0.050
-0.024
-0.013
0.
0.
0.
0.
0.
0.001
0.002
-0.001
-0.001
-0.001
-0.003
-0.003
0.000
0.
0.
0.
0.
0.
0.
0.
0.001
0.001
-0.008
-0.032
-0.076
-0.116
0.830
4.685
111.808
40003.859
200058.703
700.989
41.794
1372.431
1213.330
2184.197
134.287
51.353
31857.281
200248.094
105941.281
111890.813
102859.727
6384.397
16.768
0.478
0.555
-0.280
-0.288
-0.183
-0.107
-0.058
-0.025
-0.014
-0.007
0.
0.
0.
0.001
0.001
0.003
0.002
0.001
0.002
-0.001
-0.003
-0.003
-0.002
-0.002
0.001
0.001
0.
0.
0.
0.
0.000
-0.001
-0.012
-0.040
-0.088
0.189
16.150
132.604
72.569
12101.939
163533.969
242.945
13.776
224.607
177.077
83.227
17.926
12.379
364.331
97125.258
110762.367
102224.133
48159.355
12196.108
13.621
-0.468
-0.419
-0.299
-0.195
-0.109
-0.055
-0.025
-0.012
-0.003
-0.001
0.
0.001
0.001
0.
0.000
0.002
0.000
0.000
-0.003
-0.003
-0.004
-0.005
-0.004
-0.004
0.
0.000
0.000
0.001
0.
0.
0.000
-0.001
-0.012
-0.045
-0.091
0.261
19.946
172.605
59.166
216.844
11609.310
24.601
0.448
3.744
3.549
1.581
0.728
0.621
9.946
112.488
1928.522
96850.789
1923.971
28.968
0.275
-0.446
-0.329
-0.209
-0.116
-0.060
-0.029
-0.011
-0.003
0.000
-0.001
0.001
0.001
0.001
0.000
-0.001
-0.004
-0.004
-0.004
-0.006
-0.008
-0.012
-0.012
-0.012
-0.012
-0.008
-0.003
-0.001
0.000
0.001
0.
0.001
-0.003
-0.012
-0.042
-0.094
-0.012
5.736
192.220
851.572
39.182
2.489
-0.096
-0.352
-0.298
-0.286
-0.369
-0.446
-0.012
0.871
10.594
268.166
2970.856
239.909
3.166
-0.402
-0.342
-0.222
-0.131
-0.070
-0.030
-0.012
-0.002
0.002
-0.001
0.
0.001
0.001
0.000
-0.005
-0.009
-0.012
-0.018
-0.015
-0.019
-0.024
-0.028
-0.034
-0.036
-0.032
-0.022
-0.010
-0.005
-0.002
0.000
0.001
0.001
-0.002
-0.010
-0.034
-0.086
-0.092
3.277
267.410
1705.168
52.222
0.261
-0.296
-0.292
-0.230
0.110
0.058
0.108
5.730
15.558
4.234
20.006
20.508
4.294
-0.132
-0.347
-0.249
-0.152
-0.085
-0.041
-0.014
-0.005
-0.002
0.001
0.
0.
0.001
0.
-0.005
-0.012
-0.024
-0.032
-0.037
-0.035
-0.039
-0.045
-0.062
-0.076
-0.076
-0.065
-0.048
-0.029
-0.012
-0.004
-0.002
0.001
0.001
-0.001
-0.009
-0.022
-0.063
-0.099
0.260
8.960
24.487
3.103
-0.144
-0.227
-0.219
-0.166
0.182
0.171
0.249
3.454
4.974
1.346
4.816
2.763
1.847
0.803
-0.190
-0.189
-0.116
-0.061
-0.027
-0.014
-0.001
0.001
0.
0.
0.
0.001
-0.001
-0.009
-0.024
-0.042
-0.058
-0.064
-0.067
-0.067
-0.080
-0.097
-0.095
-0.085
-0.068
-0.067
-0.050
-0.026
-0.009
-0.003
0.
0.001
0.000
-0.006
-0.016
-0.036
-0.073
-0.097
-0.015
0.077
-0.109
-0.165
-0.174
-0.169
-0.169
-0.135
-0.156
-0.152
0.126
0.030
-0.177
0.110
4.887
55.525
24.540
0.709
-0.150
-0.102
-0.051
-0.020
-0.009
0.000
-0.001
0.
0.
0.
0.000
-0.004
-0.016
-0.037
-0.063
-0.083
-0.088
-0.095
-0.096
-0.106
-0.107
-0.069
0.293
0.462
0.014
-0.060
-0.038
-0.014
-0.004
-0.002
0.001
0.001
-0.004
-0.009
-0.020
-0.038
-0.067
-0.084
-0.101
-0.114
-0.120
-0.118
-0.127
-0.137
-0.142
-0.157
-0.173
-0.191
-0.222
-0.258
-0.063
7.994
97.967
39.781
1.244
-0.131
-0.095
-0.042
-0.016
-0.005
0.000
0.
0.
0.
0.
0.000
-0.005
-0.020
-0.045
-0.071
-0.084
-0.095
-0.108
-0.113
-0.126
-0.117
0.024
1.555
2.281
0.276
-0.061
-0.044
-0.017
-0.005
-0.002
0.001
0.
0.000
-0.003
-0.010
-0.019
-0.030
-0.044
-0.058
-0.065
-0.074
-0.079
-0.084
-0.083
-0.083
-0.089
-0.100
-0.119
-0.164
-0.195
0.167
7.158
21.545
7.028
0.306
-0.124
-0.082
-0.030
-0.010
-0.003
0.
0.
0.
0.
0.
0.000
-0.005
-0.020
-0.044
-0.065
-0.081
-0.092
-0.107
-0.115
-0.125
-0.126
-0.061
0.587
0.959
0.094
-0.062
-0.040
-0.015
-0.005
-0.002
0.001
0.
0.
0.000
-0.004
-0.008
-0.016
-0.023
-0.029
-0.039
-0.047
-0.053
-0.051
-0.051
-0.044
-0.040
-0.042
-0.059
-0.092
-0.124
0.347
10.948
24.195
3.287
-0.008
-0.106
-0.062
-0.021
-0.007
-0.003
0.
0.
0.
0.
0.
0.000
-0.004
-0.016
-0.036
-0.056
-0.071
-0.083
-0.097
-0.100
-0.104
-0.120
-0.115
-0.071
-0.038
-0.066
-0.053
-0.029
-0.011
-0.004
-0.002
0.001
0.
0.
0.
0.002
-0.001
-0.005
-0.011
-0.015
-0.020
-0.024
-0.027
-0.029
-0.026
-0.022
-0.017
-0.017
-0.027
-0.054
-0.083
-0.006
1.432
2.873
0.435
-0.090
-0.080
-0.039
-0.015
-0.005
-0.001
0.
0.
0.
0.
0.
0.001
-0.001
-0.011
-0.023
-0.043
-0.055
-0.068
-0.077
-0.074
-0.075
-0.087
-0.097
-0.091
-0.077
-0.058
-0.037
-0.016
-0.005
-0.002
0.001
0.
0.
0.
0.
0.
0.001
0.000
-0.003
-0.005
-0.010
-0.011
-0.013
-0.014
-0.013
-0.009
-0.004
-0.006
-0.013
-0.024
-0.054
-0.068
-0.046
-0.022
-0.070
-0.069
-0.047
-0.020
-0.007
-0.002
0.000
0.
0.
0.
0.
0.
0.001
0.
-0.006
-0.012
-0.024
-0.033
-0.045
-0.049
-0.050
-0.052
-0.056
-0.062
-0.058
-0.050
-0.031
-0.017
-0.007
-0.003
-0.001
0.001
0.
0.
0.
0.
0.
0.
0.002
-0.001
-0.002
-0.003
-0.005
-0.007
-0.008
-0.006
-0.003
-0.001
-0.003
-0.004
-0.009
-0.025
-0.042
-0.050
-0.053
-0.051
-0.038
-0.021
-0.010
-0.003
-0.001
0.
0.
0.
0.
0.
0.
0.001
0.
-0.003
-0.005
-0.011
-0.015
-0.024
-0.028
-0.032
-0.036
-0.038
-0.038
-0.033
-0.024
-0.015
-0.008
-0.003
-0.003
0.001
0.
0.
0.
0.
0.
0.
0.
0.
0.001
0.000
-0.001
-0.003
-0.004
-0.004
-0.004
-0.004
-0.002
0.
-0.001
-0.004
-0.009
-0.014
-0.021
-0.023
-0.020
-0.014
-0.008
-0.003
-0.002
0.001
0.
0.
0.
0.
0.
0.
0.
0.001
0.001
-0.002
-0.003
-0.008
-0.014
-0.018
-0.021
-0.025
-0.026
-0.025
-0.022
-0.013
-0.006
-0.003
-0.002
0.001
0.
0.
0.
0.
0.
0.
0.
0.
0.
0.
0.001
0.001
-0.001
-0.001
-0.002
-0.002
-0.001
0.
0.001
0.001
0.000
0.
-0.004
-0.006
-0.007
-0.006
-0.003
-0.002
0.000
0.001
0.
0.
0.
0.
0.
0.
0.
0.
0.
0.001
0.002
0.000
-0.001
-0.007
-0.009
-0.012
-0.014
-0.016
-0.016
-0.012
-0.009
-0.006
-0.002
-0.002
-0.001
0.
0.
0.
0.
0.
0.
0.
0.
0.
0.
0.
0.
0.
0.
0.
0.
0.
0.
0.
0.
0.001
0.001
0.
0.000
0.000
0.000
0.000
0.001
0.001
0.
0.
0.
0.
0.
0.
0.
0.
0.
0.
0.
0.
0.002
0.002
-0.002
-0.004
-0.007
-0.010
-0.008
-0.008
-0.008
-0.005
-0.005
-0.003
-0.002
0.
0.
0.
0.
0.
0.
0.
0.
0.
0.
0.
0.
0.
0.
0.
0.
0.
0.
0.
0.
0.
0.
0.001
0.001
0.001
0.001
0.001
0.001
0.
0.
0.
0.
0.
0.
0.
0.
0.
0.
0.
0.
0.
0.
0.
0.001
0.001
-0.002
-0.003
-0.005
-0.006
-0.006
-0.005
-0.006
-0.003
-0.002
-0.001
0.
0.
0.
0.
0.
0.
0.
0.
0.
0.
0.
0.
0.
0.
0.
0.
0.
0.
0.
0.
0.
0.
0.
0.
0.
0.
0.
0.
0.
0.
0.
0.
0.
0.
0.
0.
0.
0.
0.
0.
0.
0.
0.
0.
0.001
0.000
-0.002
-0.003
-0.003
-0.004
-0.004
-0.003
-0.002
-0.001
0.
0.
0.
0.
0.
0.
0.
0.
0.
0.
0.
0.
0.
0.
0.
0.
0.
0.
0.
0.
0.
0.
0.
0.
0.
0.
0.
0.
0.
0.
0.
0.
0.
0.
0.
0.
0.
0.
0.
0.
0.
0.
0.
0.
0.
0.
0.
0.
-0.001
-0.002
-0.002
-0.002
-0.001
0.
0.
0.
0.
0.
0.
0.
0.
0.
0.
0.
0.
0.
0.
0.
0.
0.
0.
0.
0.
0.
0.
0.
0.
0.
0.
0.
0.
0.
0.
0.
0.
0.
0.
0.
0.
0.
0.
0.
0.
0.
0.
0.
0.
0.
0.
0.
0.
0.
0.
0.
0.
0.
0.
0.
0.
0.
0.
0.
0.
0.
0.
0.
0.
0.
0.
0.
0.
0.
0.
0.
0.
0.
0.
0.
0.
0.
0.
0.
0.
0.
0.
0.
0.
0.
0.
0.
0.
0.
0.
0.
0.
0.
0.
0.
0.
0.
0.
0.
0.
0.
0.
0.
0.
0.
0.
0.
0.
0.
0.
0.
0.
0.
0.
0.
0.
0.
0.
0.
0.
0.
0.
0.
0.
0.
0.
0.
0.
0.
0.
0.
0.
0.
0.
0.
0.
0.
0.
0.
0.
0.
0.
0.
0.
0.
0.
0.
0.
0.
0.
0.
0.
0.
0.
0.
0.
0.
0.
0.
0.
0.
0.
0.
0.
0.
0.
0.
0.
0.
0.
0.
0.
0.
0.
0.
0.
0.
0.
0.
0.
0.
0.
0.
0.
0.
0.
0.
0.
0.
0.
0.
0.
0.
0.
0.
0.
0.
0.
0.
0.
0.
0.
0.
0.
0.
0.
0.
0.
0.
0.
0.
0.
0.
0.
0.
0.
0.
0.
0.
0.
0.
0.
0.
0.
0.
0.
0.
0.
0.
0.
0.
0.
0.
0.
0.
0.
0.
0.
0.
0.
0.
0.
0.
0.
0.
0.
0.
0.
0.
0.
0.
0.
0.
0.
0.
0.
0.
0.
0.
0.
0.
0.
0.
0.
0.
0.
0.
0.
0.
0.
0.
0.
0.
0.
0.
0.
0.
0.
0.
0.
0.
0.
0.
0.
0.
0.
0.
0.
0.
0.
0.
0.
0.
0.
0.
0.
0.
0.
0.
0.
0.
0.
0.
0.
0.
0.
0.
0.
0.
0.
0.
0.
0.
0.
0.
0.
0.
0.
0.
0.
0.
0.
0.
0.
0.
0.
0.
0.
0.
0.
0.
0.
0.
0.
0.
0.
0.
0.
0.
0.
0.
0.
0.
0.
0.
0.
0.
0.
0.
0.
0.
0.
0.
0.
0.
0.
0.
0.
0.
0.
0.
0.
0.
0.
0.
0.
0.
0.
0.
0.
0.
0.
0.
0.
0.
0.
0.
0.
0.
0.
0.
0.
0.
0.
0.
0.
0.
0.
0.
0.
0.
0.
0.
0.
0.
0.
0.
0.
0.
0.
0.
0.
0.
0.
0.
0.
0.
0.
0.
0.
0.
0.
0.
0.
0.
0.
0.
0.
0.
0.
0.
0.
0.
0.
0.
0.
0.
0.
0.
0.
0.
0.
0.
0.
0.
0.
0.
0.
0.
0.
0.
0.
0.
0.
0.
0.
0.
0.
0.
0.
0.
0.
0.
0.
0.
0.
0.
0.
0.
0.
0.
0.
0.
0.
0.
0.
0.
0.
0.
0.
0.
0.
0.
0.
0.
0.
0.
0.
0.
0.
0.
0.
0.
0.
0.
0.
0.
0.
0.
0.
0.
0.
0.
0.
0.
0.
0.
0.
0.
0.
0.
0.
0.
0.
0.
0.
0.
0.
0.
0.
0.
0.
0.
0.
0.
0.
0.
0.
0.
0.
0.
0.
0.
0.
0.
0.
0.
0.
0.
0.
0.
0.
0.
0.
0.
0.
0.
0.
0.
0.
0.
0.
0.
0.
0.
0.
0.
0.
0.
0.
0.
0.
0.
0.
0.
0.
0.
0.
0.
0.
0.
0.
0.
0.
0.
0.
0.
0.
0.
0.
0.
0.
0.
0.
0.
0.
0.
0.
0.
0.
0.
0.
0.
0.
0.
0.
0.
0.
0.
0.
0.
0.
0.
0.
0.
0.
0.
0.
0.
0.
0.
0.
0.
0.
0.
0.
0.
0.
0.
0.
0.
0.
0.
0.
0.
0.
0.
0.
0.
0.
0.
0.
0.
0.
0.
0.
0.
0.
0.
0.
0.
0.
0.
0.
0.
0.
0.
0.
0.
0.
0.
0.
0.
0.
0.
0.
0.
0.
0.
0.
0.
0.
0.
0.
0.
0.
0.
0.
0.
0.
0.
0.
0.
0.
0.
0.
0.
0.
0.
0.
0.
0.
0.
0.
0.
0.
0.
0.
0.
0.
0.
0.
0.
0.
0.
0.
0.
0.
0.
0.
0.
0.
0.
0.
0.
0.
0.
0.
0.
0.
0.
0.
0.
0.
0.
0.
0.
0.
0.
0.
0.
0.
0.
0.
0.
0.
0.
0.
0.
0.
0.
0.
0.
0.
0.
0.
0.
0.
0.
0.
0.
0.
0.
0.
0.
0.
0.
0.
0.
0.
0.
0.
0.
0.
0.
0.
0.
0.
0.
0.
0.
0.
0.
0.
0.
0.
0.
0.
0.
0.
0.
0.
0.
0.
0.
0.
0.
0.
0.
0.
0.
0.
0.
0.
0.
0.
0.
0.
0.
0.
0.
0.
0.
0.
0.
0.
0.
0.
0.
0.
0.
0.
0.
0.
0.
0.
0.
0.
0.
0.
0.
0.
0.
0.
0.
0.
0.
0.
0.
0.
0.
0.
0.
0.
0.
0.
0.
0.
0.
0.
0.
0.
0.
0.
0.
0.
0.
0.
0.
0.
0.
0.
0.
0.
0.
0.
0.
0.
0.
0.
0.
0.
0.
0.
0.
0.
0.
0.
0.
0.
0.
0.
0.
0.
0.
0.
0.
0.
0.
0.
0.
0.
0.
0.
0.
0.
0.
0.
0.
0.
0.
0.
0.
0.
0.
0.
0.
0.
0.
0.
0.
0.
0.
0.
0.
0.
0.
0.
0.
0.
0.
0.
0.
0.
0.
0.
0.
0.
0.
0.
0.
0.
0.
0.
0.
0.
0.
0.
0.
0.
0.
0.
0.
0.
0.
0.
0.
0.
0.
0.
0.
0.
0.
0.
0.
0.
0.
0.
0.
0.
0.
0.
0.
0.
0.
0.
0.
0.
0.
0.
0.
0.
0.
0.
0.
0.
0.
0.
0.
0.
0.
0.
0.
0.
0.
0.
0.
0.
0.
0.
0.
0.
0.
0.
0.
0.
0.
0.
0.
0.
0.
0.
0.
0.
0.
0.
0.
0.
0.
0.
0.
0.
0.
0.
0.
0.
0.
0.
0.
0.
0.
0.
0.
0.
0.
0.
0.
0.
0.
0.
0.
0.
0.
0.
0.
0.
0.
0.
0.
0.
0.
0.
0.
0.
0.
0.
0.
0.
0.
0.
0.
0.
0.
0.
0.
0.
0.
0.
0.
0.
0.
0.
0.
0.
0.
0.
0.
0.
0.
0.
0.
0.
0.
0.
0.
0.
0.
0.
0.
0.
0.
0.
0.
0.
0.
0.
0.
0.
0.
0.
0.
0.
0.
0.
0.
0.
0.
0.
0.
0.
0.
0.
0.
0.
0.
0.
0.
0.
0.
0.
0.
0.
0.
0.
0.
0.
0.
0.
0.
0.
0.
0.
0.
0.
0.
0.
0.
0.
0.
0.
0.
0.
0.
0.
0.
0.
0.
0.
0.
0.
0.
0.
0.
0.
0.
0.
0.
0.
0.
0.
0.
0.
0.
0.
0.
0.
0.
0.
0.
0.
0.
0.
0.
0.
0.
0.
0.
0.
0.
0.
0.
0.
0.
0.
0.
0.
0.
0.
0.
0.
0.
0.
0.
0.
0.
0.
0.
0.
0.
0.
0.
0.
0.
0.
0.
0.
0.
0.
0.
0.
0.
0.
0.
0.
0.
0.
0.
0.
0.
0.
0.
0.
0.
0.
0.
0.
0.
0.
0.
0.
0.
0.
0.
0.
0.
0.
0.
0.
0.
0.
0.
0.
0.
0.
0.
0.
0.
0.
0.
0.
0.
0.
0.
0.
0.
0.
0.
0.
0.
0.
0.
0.
0.
0.
0.
0.
0.
0.
0.
0.
0.
0.
0.
0.
0.
0.
0.
0.
0.
0.
0.
0.
0.
0.
0.
0.
0.
0.
0.
0.
0.
0.
0.
0.
0.
0.
0.
0.
0.
0.
0.
0.
0.
0.
0.
0.
0.
0.
0.
0.
0.
0.
0.
0.
0.
0.
0.
0.
0.
0.
0.
0.
0.
0.
0.
0.
0.
0.
0.
0.
0.
0.
0.
0.
0.
0.
0.
0.
0.
0.
0.
0.
0.
0.
0.
0.
0.
0.
0.
0.
0.
0.
0.
0.
0.
0.
0.
0.
0.
0.
0.
0.
0.
0.
0.
0.
0.
0.
0.
0.
0.
0.
0.
0.
0.
0.
0.
0.
0.
0.
0.
0.
0.
0.
0.
0.
0.
0.
0.
0.
0.
0.
0.
0.
0.
0.
0.
0.
0.
0.
0.
0.
0.
0.
0.
0.
0.
0.
0.
0.
0.
0.
0.
0.
0.
0.
0.
0.
0.
0.
0.
0.
0.
0.
0.
0.
0.
0.
0.
0.
0.
0.
0.
0.
0.
0.
0.
0.
0.
0.
0.
0.
0.
0.
0.
0.
0.
0.
0.
0.
0.
0.
0.
0.
0.
0.
0.
0.
0.
0.
0.
0.
0.
0.
0.
0.
0.
0.
0.
0.
0.
0.
0.
0.
0.
0.
0.
0.
0.
0.
0.
0.
0.
0.
0.
0.
0.
0.
0.
0.
0.
0.
0.
0.
0.
0.
0.
0.
0.
0.
0.
0.
0.
0.
0.
0.
0.
0.
0.
0.
0.
0.
0.
0.
0.
0.
0.
0.
0.
0.
0.
0.
0.
0.
0.
0.
0.
0.
0.
0.
0.
0.
0.
0.
0.
0.
0.
0.
0.
0.
0.
0.
0.
0.001
0.001
0.001
0.001
0.001
0.
0.
0.
0.
0.
0.
0.
0.
0.
0.
0.
0.
0.
0.
0.
0.
0.
0.
0.
0.
0.
0.
0.
0.
0.
0.
0.
0.
0.
0.
0.
0.
0.
0.
0.
0.
0.
0.
0.
0.
0.
0.
0.
0.
0.
0.
0.
0.
0.001
0.001
0.002
0.002
0.003
0.003
0.002
0.002
0.002
0.
0.
0.
0.
0.
0.
0.
0.
0.
0.
0.
0.
0.
0.
0.
0.
0.
0.
0.
0.
0.
0.
0.
0.
0.
0.
0.
0.
0.
0.
0.
0.
0.
0.
0.
0.
0.
0.
0.
0.
0.
0.
0.
0.
0.
0.001
0.002
0.003
0.003
0.003
0.003
0.004
0.004
0.002
0.002
0.002
0.001
0.
0.
0.
0.
0.
0.
0.
0.
0.
0.
0.
0.
0.
0.
0.
0.
0.
0.
0.
0.
0.
0.
0.
0.
0.
0.
0.
0.
0.
0.
0.
0.
0.
0.
0.
0.
0.
0.
0.
0.
-0.001
-0.001
0.000
-0.001
0.000
-0.001
0.001
0.000
0.001
0.003
0.003
0.004
0.003
0.003
0.001
0.001
0.
0.
0.
0.
0.
0.
0.
0.
0.
0.
0.
0.
0.
0.
0.
0.
0.
0.
0.
0.
0.
0.
0.
0.
0.
0.
0.
0.
0.
0.
0.
0.
0.
0.
0.
0.001
0.001
-0.001
-0.005
-0.007
-0.007
-0.012
-0.011
-0.009
-0.009
-0.009
-0.008
-0.007
-0.002
0.001
0.003
0.004
0.003
0.003
0.001
0.
0.
0.
0.
0.
0.
0.
0.
0.
0.
0.
0.
0.
0.
0.
0.
0.
0.
0.
0.
0.
0.
0.
0.
0.
0.
0.
0.
0.
0.
0.
0.
0.
0.001
0.001
0.001
-0.002
-0.007
-0.011
-0.015
-0.020
-0.022
-0.022
-0.024
-0.025
-0.024
-0.022
-0.019
-0.015
-0.006
0.001
0.004
0.003
0.003
0.002
0.001
0.
0.
0.
0.
0.
0.
0.
0.
0.
0.
0.
0.
0.
0.
0.
0.
0.
0.
0.
0.
0.
0.
0.
0.
0.
0.
0.
0.
0.
0.
0.001
0.001
0.001
-0.001
-0.005
-0.013
-0.020
-0.029
-0.037
-0.043
-0.049
-0.049
-0.047
-0.047
-0.048
-0.048
-0.044
-0.033
-0.020
-0.007
0.002
0.004
0.005
0.002
0.001
0.
0.
0.
0.
0.
0.
0.
0.
0.
0.
0.
0.
0.
0.
0.
0.
0.
0.
0.
0.
0.
0.
0.
0.
0.
0.
0.
0.
0.
0.
0.001
0.001
-0.001
-0.007
-0.016
-0.027
-0.040
-0.062
-0.085
-0.101
-0.101
-0.097
-0.090
-0.082
-0.080
-0.076
-0.066
-0.054
-0.035
-0.015
-0.001
0.003
0.006
0.002
0.002
0.
0.
0.
0.
0.
0.
0.
0.
0.
0.
0.
0.
0.
0.
0.
0.
0.
0.
0.
0.
0.
0.
0.
0.
0.
0.
0.
0.
0.
0.001
0.001
-0.001
-0.006
-0.014
-0.032
-0.052
-0.082
-0.125
-0.154
-0.161
-0.127
-0.119
-0.138
-0.134
-0.124
-0.107
-0.095
-0.073
-0.051
-0.029
-0.011
0.000
0.004
0.005
0.002
0.
0.
0.
0.
0.
0.
0.
0.
0.
0.
0.
0.
0.
0.
0.
0.
0.
0.
0.
0.
0.
0.
0.
0.
0.
0.
0.
0.
0.
0.001
0.000
-0.002
-0.010
-0.030
-0.054
-0.097
-0.155
-0.207
-0.191
0.326
2.598
2.422
0.188
-0.179
-0.168
-0.143
-0.117
-0.094
-0.072
-0.043
-0.024
-0.014
-0.003
-0.002
-0.001
0.003
0.001
0.
0.
0.
0.
0.
0.
0.
0.
0.
0.
0.
0.
0.
0.
0.
0.
0.
0.
0.
0.
0.
0.
0.
0.
0.
0.
0.
0.001
-0.001
-0.006
-0.019
-0.046
-0.093
-0.149
-0.209
-0.207
0.721
9.475
100.014
92.903
5.304
-0.127
-0.215
-0.186
-0.159
-0.132
-0.108
-0.081
-0.056
-0.040
-0.025
-0.020
-0.013
-0.008
-0.005
-0.002
-0.003
-0.002
-0.002
-0.001
-0.001
0.
0.
0.
0.
0.
0.
0.
0.
0.
0.
0.
0.
0.
0.
0.
0.
0.
0.
0.
0.
0.
0.000
-0.001
-0.010
-0.027
-0.069
-0.124
-0.122
0.705
1.588
5.346
37.219
474.075
407.100
13.134
-0.138
-0.317
-0.252
-0.213
-0.188
-0.170
-0.149
-0.117
-0.097
-0.075
-0.051
-0.036
-0.025
-0.016
-0.010
-0.011
-0.009
-0.008
-0.007
-0.002
0.000
0.000
0.
0.
0.
0.
0.
0.
0.
0.
0.
0.
0.
0.
0.
0.
0.
0.
0.
0.
0.
0.000
0.000
-0.014
-0.035
-0.089
-0.156
0.535
15.754
34.651
27.838
39.556
54.937
41.612
3.038
-0.389
-0.440
-0.382
-0.319
-0.277
-0.249
-0.226
-0.201
-0.182
-0.153
-0.121
-0.088
-0.064
-0.049
-0.033
-0.024
-0.023
-0.017
-0.013
-0.010
-0.004
-0.002
-0.002
0.
0.
0.
0.
0.
0.
0.
0.
0.
0.
0.
0.
0.
0.
0.
0.
0.
0.
0.000
-0.004
-0.016
-0.043
-0.107
-0.191
0.710
22.975
135.062
204.824
66.152
36.841
267.300
45.584
2.267
-0.320
-0.520
-0.483
-0.406
-0.208
0.430
0.403
-0.167
-0.271
-0.228
-0.175
-0.130
-0.101
-0.077
-0.067
-0.058
-0.050
-0.034
-0.024
-0.015
-0.004
-0.002
-0.002
0.
0.
0.
0.
0.
0.
0.
0.
0.
0.
0.
0.
0.
0.
0.
0.
0.
0.000
-0.007
-0.015
-0.048
-0.122
-0.226
0.230
33.037
3423.547
18241.836
254.417
1335.635
100256.930
4852.376
168.017
6.329
-0.393
-0.624
-0.270
2.000
13.834
13.107
1.718
-0.206
-0.232
-0.115
-0.176
-0.172
-0.156
-0.139
-0.134
-0.114
-0.091
-0.062
-0.037
-0.017
-0.006
-0.002
0.
0.
0.
0.
0.
0.
0.
0.
0.
0.
0.
0.
0.
0.
0.
0.
0.
0.001
-0.006
-0.018
-0.048
-0.130
-0.235
0.920
140.086
100909.664
100978.133
3000.626
510.908
59880.199
102441.680
5796.827
67.703
4.026
0.934
1.751
10.035
45.826
46.801
10.750
1.701
12.445
22.899
3.414
-0.136
-0.273
-0.251
-0.213
-0.125
-0.114
-0.110
-0.081
-0.040
-0.014
-0.005
0.
0.
0.
0.
0.
0.
0.
0.
0.
0.
0.
0.
0.
0.
0.
0.
0.
0.001
-0.006
-0.016
-0.046
-0.127
-0.200
2.434
492.965
103515.328
78949.336
334.317
48.960
5598.732
170592.547
4884.166
131.215
488.504
124.607
122.277
545.464
79.028
45.048
18.005
23.874
3206.389
17910.049
223.586
1.652
-0.425
-0.365
1.722
14.215
6.688
0.236
-0.111
-0.074
-0.033
-0.009
0.
0.
0.
0.
0.
0.
0.
0.
0.
0.
0.
0.
0.
0.
0.
0.
0.
0.001
-0.003
-0.014
-0.042
-0.105
-0.178
1.663
292.933
86743.320
19686.896
146.122
7776.920
4453.723
109904.672
18863.406
207.795
12556.202
10784.076
10717.418
100057.570
2026.569
36.758
8.828
109.228
100089.164
100020.313
2000.538
5.432
-0.448
1.308
251.934
7097.766
1055.548
11.239
0.185
-0.101
-0.052
-0.020
0.
0.
0.
0.
0.
0.
0.
0.
0.
0.
0.
0.
0.
0.
0.
0.
0.
0.001
-0.001
-0.009
-0.030
-0.078
-0.155
0.024
9.284
113.107
71.316
204.702
85862.523
106991.836
200141.938
42032.402
217.383
26520.762
200138.375
104358.063
78283.195
886.899
7.963
5.149
352.385
6066.292
9065.852
246.910
75.485
5.454
12.967
100252.250
115187.008
8930.291
269.021
3.815
-0.093
-0.068
-0.028
0.
0.
0.
0.
0.
0.
0.
0.
0.
0.
0.
0.
0.
0.
0.
0.
0.
0.001
-0.001
-0.006
-0.018
-0.050
-0.111
-0.184
-0.118
0.381
0.229
11.364
383.092
37558.230
28077.178
927.117
168.046
877.213
5816.557
2186.812
144.029
20.163
6.039
6.375
191.913
1720.322
324.831
16386.883
14927.920
177.985
358.776
341.878
5123.977
43634.320
1385.038
8.428
-0.073
-0.080
-0.034
0.
0.
0.
0.
0.
0.
0.
0.
0.
0.
0.
0.
0.
0.
0.
0.
0.
0.
0.001
-0.002
-0.010
-0.025
-0.067
-0.130
-0.211
-0.347
-0.455
1.195
240.366
104490.102
134916.141
1637.581
3602.090
138.079
320.743
271.642
180.740
202.222
1624.343
599.893
50.250
72.164
145.184
28717.859
28996.637
5438.621
200201.531
4257.335
127572.039
101572.063
181.068
2.520
-0.143
-0.089
-0.035
0.
0.
0.
0.
0.
0.
0.
0.001
0.001
0.002
0.001
0.001
0.
0.
0.
0.
0.
0.
0.
-0.001
-0.002
-0.013
-0.038
-0.078
-0.142
-0.257
-0.369
1.603
374.281
104158.500
106918.727
449.519
500.186
23052.195
2160.603
305.538
3506.796
53092.027
101642.430
103353.164
485.650
544.953
38.834
178.766
570.012
1536.432
20079.205
1082.250
16320.056
3683.163
31.893
0.179
-0.163
-0.081
-0.032
0.
0.
0.
0.
0.
0.
0.002
0.002
0.002
0.002
0.002
0.002
0.001
0.
0.
0.
0.
0.
0.
0.
0.
-0.002
-0.019
-0.053
-0.101
-0.191
-0.290
1.539
300.159
101355.516
101073.820
798.112
4062.668
106208.398
111631.578
33531.508
22061.881
109717.102
66937.453
20424.596
461.381
239.722
36.023
439.844
100670.406
5017.136
50.709
73.647
2117.550
482.891
6.725
-0.150
-0.149
-0.063
-0.027
0.
0.
0.
0.
0.
0.002
0.002
0.001
0.001
0.001
-0.001
0.000
0.002
0.001
0.
0.
0.
0.
0.
0.
0.002
0.000
-0.013
-0.036
-0.085
-0.172
-0.267
1.490
212.689
40497.145
33026.910
211.987
117.438
4574.823
105065.734
108419.039
108899.094
200300.203
854.035
198.961
58.686
141.332
66.083
533.173
100058.648
7783.775
99.257
31.027
702.974
186.260
2.831
-0.158
-0.110
-0.043
-0.019
0.
0.
0.
0.
0.001
0.003
0.001
0.001
0.002
-0.001
-0.001
-0.003
-0.003
-0.002
0.
0.
0.
0.
0.
0.
0.001
0.001
-0.010
-0.034
-0.092
-0.175
-0.170
1.054
105.081
53083.977
100846.094
730.786
73.517
4489.434
10910.784
138508.438
3733.395
30213.805
7266.974
18786.271
234.940
243.151
160.944
44.819
177.919
383.584
39371.246
44.108
6.612
3.387
0.023
-0.123
-0.067
-0.028
-0.011
0.
0.
0.
0.
0.003
0.002
0.002
0.000
-0.001
-0.002
-0.002
-0.002
-0.003
-0.004
-0.002
0.
0.
0.
0.
0.
0.001
-0.002
-0.013
-0.045
-0.100
0.100
11.823
82.368
81.765
31652.809
100100.383
583.907
764.371
100041.070
146862.375
100708.953
6524.071
118.616
100056.070
104844.070
13763.909
100173.516
2442.601
91.163
26.396
47.188
290.669
6.971
-0.205
-0.187
-0.130
-0.076
-0.035
-0.015
-0.008
0.
0.
0.001
0.001
0.004
0.000
0.000
-0.001
-0.001
-0.004
-0.005
-0.005
-0.004
-0.005
-0.002
-0.001
0.001
0.
0.
0.
0.000
-0.003
-0.015
-0.055
-0.103
2.689
962.876
100036.508
2063.446
154.770
307.605
23.696
143.355
23713.561
10736.635
2715.177
2279.809
75.425
274.831
1728.417
19824.127
113692.852
3323.613
39.793
4.476
3.888
0.921
-0.189
-0.231
-0.147
-0.080
-0.035
-0.017
-0.007
-0.003
0.
0.001
0.
0.000
0.001
-0.003
-0.005
-0.005
-0.008
-0.010
-0.014
-0.013
-0.013
-0.011
-0.007
-0.004
0.000
0.001
0.
0.
0.000
-0.006
-0.019
-0.063
-0.107
3.456
1269.549
104843.969
10265.276
92.196
21.277
1.232
2.874
28.791
26.744
32.294
49.415
5.886
6.383
423.833
36630.438
101340.133
28750.100
25.247
0.444
0.366
-0.177
-0.236
-0.157
-0.083
-0.039
-0.016
-0.006
0.
-0.001
0.001
0.001
0.000
-0.004
-0.006
-0.010
-0.014
-0.014
-0.016
-0.024
-0.031
-0.034
-0.030
-0.027
-0.018
-0.008
-0.002
-0.001
0.001
0.
0.000
-0.006
-0.020
-0.062
-0.116
0.884
98.065
20303.529
119678.773
668.600
2.463
-0.447
-0.425
0.190
3.366
3.385
2.026
18.988
43.834
576.101
21374.813
64685.809
1378.993
7.708
-0.336
-0.335
-0.270
-0.177
-0.105
-0.048
-0.021
-0.005
0.000
-0.001
0.
0.001
0.000
-0.005
-0.013
-0.026
-0.034
-0.041
-0.040
-0.043
-0.053
-0.065
-0.077
-0.078
-0.063
-0.044
-0.023
-0.009
-0.003
-0.002
0.001
0.000
-0.006
-0.017
-0.051
-0.113
0.062
23.658
23054.658
100153.742
1049.325
1.955
-0.433
-0.354
3.485
87.548
82.220
33.922
2079.275
100318.977
295.388
10551.890
1435.826
22.931
0.259
-0.412
-0.332
-0.226
-0.132
-0.068
-0.031
-0.015
-0.003
0.002
0.
0.
0.000
-0.002
-0.012
-0.032
-0.051
-0.063
-0.072
-0.083
-0.088
-0.100
-0.110
-0.113
-0.109
-0.097
-0.078
-0.053
-0.024
-0.007
-0.002
0.000
0.001
-0.005
-0.013
-0.034
-0.096
-0.134
1.558
77.662
306.932
19.343
-0.042
-0.366
-0.282
3.746
93.695
88.234
53.112
1044.884
1422.033
71.571
821.310
213.987
40.257
15.912
0.342
-0.274
-0.188
-0.106
-0.050
-0.025
-0.009
0.000
-0.001
0.
0.
0.000
-0.007
-0.025
-0.056
-0.075
-0.084
-0.095
-0.119
-0.142
-0.144
-0.079
0.108
0.464
0.528
-0.001
-0.073
-0.045
-0.015
-0.004
-0.001
0.001
-0.003
-0.009
-0.025
-0.060
-0.114
-0.126
0.226
0.615
-0.066
-0.276
-0.291
-0.262
0.165
3.717
3.534
2.872
19.791
13.760
3.357
8.947
157.596
38939.258
4054.376
12.206
-0.155
-0.162
-0.086
-0.039
-0.018
-0.008
-0.001
0.
0.
0.
-0.001
-0.011
-0.037
-0.077
-0.085
-0.049
-0.041
-0.132
-0.185
-0.174
0.293
2.919
31.855
56.107
4.056
-0.016
-0.057
-0.026
-0.006
-0.002
0.001
0.000
-0.004
-0.017
-0.036
-0.069
-0.114
-0.145
-0.179
-0.209
-0.213
-0.184
-0.183
-0.221
-0.203
-0.218
-0.229
-0.056
-0.093
-0.257
2.554
387.951
101104.695
14006.911
22.184
-0.045
-0.142
-0.074
-0.035
-0.015
-0.003
-0.001
0.
0.
0.
-0.002
-0.015
-0.045
-0.081
-0.058
0.220
0.238
-0.092
-0.209
-0.211
0.301
8.575
484.144
1329.728
27.796
0.170
-0.064
-0.029
-0.008
-0.002
0.001
0.
-0.002
-0.011
-0.021
-0.038
-0.061
-0.089
-0.119
-0.145
-0.147
-0.114
-0.101
-0.168
-0.180
-0.195
-0.202
-0.211
-0.259
-0.237
7.078
753.748
6305.892
537.394
7.999
-0.069
-0.127
-0.063
-0.023
-0.007
-0.002
-0.001
0.
0.
0.
-0.001
-0.015
-0.044
-0.074
0.033
0.866
0.749
-0.062
-0.212
-0.239
-0.109
3.001
84.039
186.008
8.964
0.033
-0.063
-0.027
-0.007
-0.001
0.001
0.
0.001
-0.005
-0.011
-0.021
-0.032
-0.049
-0.065
-0.088
-0.100
-0.103
-0.102
-0.107
-0.105
-0.103
-0.103
-0.122
-0.171
-0.145
10.942
3713.191
54157.859
221.051
1.885
-0.118
-0.099
-0.043
-0.014
-0.004
-0.001
0.
0.
0.
0.
-0.001
-0.013
-0.036
-0.063
-0.032
0.308
0.222
-0.126
-0.195
-0.229
-0.216
-0.017
1.457
2.056
0.230
-0.081
-0.054
-0.018
-0.005
-0.001
0.001
0.
0.
-0.001
-0.003
-0.012
-0.021
-0.027
-0.037
-0.051
-0.065
-0.065
-0.070
-0.066
-0.061
-0.053
-0.052
-0.063
-0.102
-0.121
1.396
67.318
199.409
12.365
0.096
-0.107
-0.064
-0.025
-0.009
-0.003
0.
0.
0.
0.
0.
0.
-0.009
-0.023
-0.050
-0.070
-0.080
-0.109
-0.143
-0.167
-0.181
-0.193
-0.183
-0.158
-0.124
-0.105
-0.073
-0.034
-0.012
-0.003
-0.001
0.001
0.
0.
-0.001
0.000
0.000
-0.006
-0.012
-0.019
-0.023
-0.033
-0.040
-0.038
-0.035
-0.031
-0.026
-0.024
-0.036
-0.057
-0.083
-0.071
0.408
0.832
0.084
-0.093
-0.073
-0.036
-0.015
-0.004
-0.002
0.
0.
0.
0.
0.
0.000
-0.003
-0.012
-0.029
-0.050
-0.072
-0.095
-0.114
-0.123
-0.132
-0.138
-0.141
-0.137
-0.113
-0.079
-0.041
-0.017
-0.005
-0.002
0.001
0.
0.
0.
0.
-0.002
0.001
-0.001
-0.004
-0.008
-0.012
-0.014
-0.016
-0.016
-0.018
-0.013
-0.012
-0.013
-0.017
-0.028
-0.047
-0.070
-0.073
-0.073
-0.069
-0.056
-0.033
-0.016
-0.005
-0.002
0.001
0.
0.
0.
0.
0.
0.001
-0.001
-0.005
-0.013
-0.024
-0.041
-0.055
-0.072
-0.084
-0.095
-0.102
-0.097
-0.085
-0.068
-0.043
-0.022
-0.008
-0.002
0.001
0.001
0.
0.
0.
0.
0.
0.001
-0.001
-0.001
-0.003
-0.004
-0.006
-0.008
-0.008
-0.006
-0.006
-0.008
-0.005
-0.009
-0.015
-0.024
-0.029
-0.037
-0.036
-0.031
-0.022
-0.014
-0.006
-0.002
0.001
0.
0.
0.
0.
0.
0.
0.001
0.001
-0.002
-0.006
-0.010
-0.019
-0.030
-0.041
-0.053
-0.067
-0.072
-0.067
-0.060
-0.045
-0.024
-0.012
-0.004
0.
0.001
0.001
0.
0.
0.
0.
0.
0.
0.
0.001
0.
0.000
-0.002
-0.003
-0.003
-0.003
-0.003
-0.001
-0.001
-0.001
-0.004
-0.007
-0.008
-0.010
-0.011
-0.010
-0.006
-0.003
-0.002
0.001
0.
0.
0.
0.
0.
0.
0.
0.
0.001
0.001
0.000
-0.002
-0.012
-0.017
-0.024
-0.034
-0.042
-0.048
-0.049
-0.042
-0.026
-0.015
-0.006
-0.001
-0.001
0.001
0.
0.
0.
0.
0.
0.
0.
0.
0.
0.
0.001
0.001
0.000
-0.001
0.
0.
0.
0.
0.001
0.002
0.002
0.001
0.000
-0.002
-0.002
0.000
0.
0.001
0.
0.
0.
0.
0.
0.
0.
0.
0.
0.
0.
0.002
0.001
-0.003
-0.008
-0.013
-0.018
-0.026
-0.031
-0.029
-0.021
-0.013
-0.007
-0.005
-0.001
-0.001
0.
0.
0.
0.
0.
0.
0.
0.
0.
0.
0.
0.
0.
0.
0.
0.
0.
0.
0.
0.
0.
0.001
0.001
0.001
0.001
0.001
0.001
0.001
0.
0.
0.
0.
0.
0.
0.
0.
0.
0.
0.
0.
0.
0.001
0.001
-0.002
-0.006
-0.009
-0.012
-0.015
-0.015
-0.012
-0.009
-0.006
-0.003
-0.002
-0.001
0.
0.
0.
0.
0.
0.
0.
0.
0.
0.
0.
0.
0.
0.
0.
0.
0.
0.
0.
0.
0.
0.
0.
0.
0.
0.
0.
0.
0.
0.
0.
0.
0.
0.
0.
0.
0.
0.
0.
0.
0.
0.
0.001
-0.001
-0.002
-0.004
-0.006
-0.008
-0.007
-0.006
-0.006
-0.004
-0.002
-0.001
0.
0.
0.
0.
0.
0.
0.
0.
0.
0.
0.
0.
0.
0.
0.
0.
0.
0.
0.
0.
0.
0.
0.
0.
0.
0.
0.
0.
0.
0.
0.
0.
0.
0.
0.
0.
0.
0.
0.
0.
0.
0.
0.
0.
0.
0.001
-0.002
-0.003
-0.004
-0.004
-0.004
-0.003
-0.002
-0.001
0.
0.
0.
0.
0.
0.
0.
0.
0.
0.
0.
0.
0.
0.
0.
0.
0.
0.
0.
0.
0.
0.
0.
0.
0.
0.
0.
0.
0.
0.
0.
0.
0.
0.
0.
0.
0.
0.
0.
0.
0.
0.
0.
0.
0.
0.
0.
0.
-0.001
-0.001
-0.002
-0.001
-0.001
0.
0.
0.
0.
0.
0.
0.
0.
0.
0.
0.
0.
0.
0.
0.
0.
0.
0.
0.
0.
0.
0.
0.
0.
0.
0.
0.
0.
0.
0.
0.
0.
0.
0.
0.
0.
0.
0.
0.
0.
0.
0.
0.
0.
0.
0.
0.
0.
0.
0.
0.
0.
0.
0.
0.
0.
0.
0.
0.
0.
0.
0.
0.
0.
0.
0.
0.
0.
0.
0.
0.
0.
0.
0.
0.
0.
0.
0.
0.
0.
0.
0.
0.
0.
0.
0.
0.
0.
0.
0.
0.
0.
0.
0.
0.
0.
0.
0.
0.
0.
0.
0.
0.
0.
0.
0.
0.
0.
0.
0.
0.
0.
0.
0.
0.
0.
0.
0.
0.
0.
0.
0.
0.
0.
0.
0.
0.
0.
0.
0.
0.
0.
0.
0.
0.
0.
0.
0.
0.
0.
0.
0.
0.
0.
0.
0.
0.
0.
0.
0.
0.
0.
0.
0.
0.
0.
0.
0.
0.
0.
0.
0.
0.
0.
0.
0.
0.
0.
0.
0.
0.
0.
0.
0.
0.
0.
0.
0.
0.
0.
0.
0.
0.
0.
0.
0.
0.
0.
0.
0.
0.
0.
0.
0.
0.
0.
0.
0.
0.
0.
0.
0.
0.
0.
0.
0.
0.
0.
0.
0.
0.
0.
0.
0.
0.
0.
0.
0.
0.
0.
0.
0.
0.
0.
0.
0.
0.
0.
0.
0.
0.
0.
0.
0.
0.
0.
0.
0.
0.
0.
0.
0.
0.
0.
0.
0.
0.
0.
0.
0.
0.
0.
0.
0.
0.
0.
0.
0.
0.
0.
0.
0.
0.
0.
0.
0.
0.
0.
0.
0.
0.
0.
0.
0.
0.
0.
0.
0.
0.
0.
0.
0.
0.
0.
0.
0.
0.
0.
0.
0.
0.
0.
0.
0.
0.
0.
0.
0.
0.
0.
0.
0.
0.
0.
0.
0.
0.
0.
0.
0.
0.
0.
0.
0.
0.
0.
0.
0.
0.
0.
0.
0.
0.
0.
0.
0.
0.
0.
0.
0.
0.
0.
0.
0.
0.
0.
0.
0.
0.
0.
0.
0.
0.
0.
0.
0.
0.
0.
0.
0.
0.
0.
0.
0.
0.
0.
0.
0.
0.
0.
0.
0.
0.
0.
0.
0.
0.
0.
0.
0.
0.
0.
0.
0.
0.
0.
0.
0.
0.
0.
0.
0.
0.
0.
0.
0.
0.
0.
0.
0.
0.
0.
0.
0.
0.
0.
0.
0.
0.
0.
0.
0.
0.
0.
0.
0.
0.
0.
0.
0.
0.
0.
0.
0.
0.
0.
0.
0.
0.
0.
0.
0.
0.
0.
0.
0.
0.
0.
0.
0.
0.
0.
0.
0.
0.
0.
0.
0.
0.
0.
0.
0.
0.
0.
0.
0.
0.
0.
0.
0.
0.
0.
0.
0.
0.
0.
0.
0.
0.
0.
0.
0.
0.
0.
0.
0.
0.
0.
0.
0.
0.
0.
0.
0.
0.
0.
0.
0.
0.
0.
0.
0.
0.
0.
0.
0.
0.
0.
0.
0.
0.
0.
0.
0.
0.
0.
0.
0.
0.
0.
0.
0.
0.
0.
0.
0.
0.
0.
0.
0.
0.
0.
0.
0.
0.
0.
0.
0.
0.
0.
0.
0.
0.
0.
0.
0.
0.
0.
0.
0.
0.
0.
0.
0.
0.
0.
0.
0.
0.
0.
0.
0.
0.
0.
0.
0.
0.
0.
0.
0.
0.
0.
0.
0.
0.
0.
0.
0.
0.
0.
0.
0.
0.
0.
0.
0.
0.
0.
0.
0.
0.
0.
0.
0.
0.
0.
0.
0.
0.
0.
0.
0.
0.
0.
0.
0.
0.
0.
0.
0.
0.
0.
0.
0.
0.
0.
0.
0.
0.
0.
0.
0.
0.
0.
0.
0.
0.
0.
0.
0.
0.
0.
0.
0.
0.
0.
0.
0.
0.
0.
0.
0.
0.
0.
0.
0.
0.
0.
0.
0.
0.
0.
0.
0.
0.
0.
0.
0.
0.
0.
0.
0.
0.
0.
0.
0.
0.
0.
0.
0.
0.
0.
0.
0.
0.
0.
0.
0.
0.
0.
0.
0.
0.
0.
0.
0.
0.
0.
0.
0.
0.
0.
0.
0.
0.
0.
0.
0.
0.
0.
0.
0.
0.
0.
0.
0.
0.
0.
0.
0.
0.
0.
0.
0.
0.
0.
0.
0.
0.
0.
0.
0.
0.
0.
0.
0.
0.
0.
0.
0.
0.
0.
0.
0.
0.
0.
0.
0.
0.
0.
0.
0.
0.
0.
0.
0.
0.
0.
0.
0.
0.
0.
0.
0.
0.
0.
0.
0.
0.
0.
0.
0.
0.
0.
0.
0.
0.
0.
0.
0.
0.
0.
0.
0.
0.
0.
0.
0.
0.
0.
0.
0.
0.
0.
0.
0.
0.
0.
0.
0.
0.
0.
0.
0.
0.
0.
0.
0.
0.
0.
0.
0.
0.
0.
0.
0.
0.
0.
0.
0.
0.
0.
0.
0.
0.
0.
0.
0.
0.
0.
0.
0.
0.
0.
0.
0.
0.
0.
0.
0.
0.
0.
0.
0.
0.
0.
0.
0.
0.
0.
0.
0.
0.
0.
0.
0.
0.
0.
0.
0.
0.
0.
0.
0.
0.
0.
0.
0.
0.
0.
0.
0.
0.
0.
0.
0.
0.
0.
0.
0.
0.
0.
0.
0.
0.
0.
0.
0.
0.
0.
0.
0.
0.
0.
0.
0.
0.
0.
0.
0.
0.
0.
0.
0.
0.
0.
0.
0.
0.
0.
0.
0.
0.
0.
0.
0.
0.
0.
0.
0.
0.
0.
0.
0.
0.
0.
0.
0.
0.
0.
0.
0.
0.
0.
0.
0.
0.
0.
0.
0.
0.
0.
0.
0.
0.
0.
0.
0.
0.
0.
0.
0.
0.
0.
0.
0.
0.
0.
0.
0.
0.
0.
0.
0.
0.
0.
0.
0.
0.
0.
0.
0.
0.
0.
0.
0.
0.
0.
0.
0.
0.
0.
0.
0.
0.
0.
0.
0.
0.
0.
0.
0.
0.
0.
0.
0.
0.
0.
0.
0.
0.
0.
0.
0.
0.
0.
0.
0.
0.
0.
0.
0.
0.
0.
0.
0.
0.
0.
0.
0.
0.
0.
0.
0.
0.
0.
0.
0.
0.
0.
0.
0.
0.
0.
0.
0.
0.
0.
0.
0.
0.
0.
0.
0.
0.
0.
0.
0.
0.
0.
0.
0.
0.
0.
0.
0.
0.
0.
0.
0.
0.
0.
0.
0.
0.
0.
0.
0.
0.
0.
0.
0.
0.
0.
0.
0.
0.
0.
0.
0.
0.
0.
0.
0.
0.
0.
0.
0.
0.
0.
0.
0.
0.
0.
0.
0.
0.
0.
0.
0.
0.
0.
0.
0.
0.
0.
0.
0.
0.
0.
0.
0.
0.
0.
0.
0.
0.
0.
0.
0.
0.
0.
0.
0.
0.
0.
0.
0.
0.
0.
0.
0.
0.
0.
0.
0.
0.
0.
0.
0.
0.
0.
0.
0.
0.
0.
0.
0.
0.
0.
0.
0.
0.
0.
0.
0.
0.
0.
0.
0.
0.
0.
0.
0.
0.
0.
0.
0.
0.
0.
0.
0.
0.
0.
0.
0.
0.
0.
0.
0.
0.
0.
0.
0.
0.
0.
0.
0.
0.
0.
0.
0.
0.
0.
0.
0.
0.
0.
0.
0.
0.
0.
0.
0.
0.
0.
0.
0.
0.
0.
0.
0.
0.
0.
0.
0.
0.
0.
0.
0.
0.
0.
0.
0.
0.
0.
0.
0.
0.
0.
0.
0.
0.
0.
0.
0.
0.
0.
0.
0.
0.
0.
0.
0.
0.
0.
0.
0.
0.
0.
0.
0.
0.
0.
0.
0.
0.
0.
0.
0.
0.
0.
0.
0.
0.
0.
0.
0.
0.
0.
0.
0.
0.
0.
0.
0.
0.
0.
0.
0.
0.
0.
0.
0.
0.
0.
0.
0.
0.
0.
0.
0.
0.
0.
0.
0.
0.
0.
0.
0.
0.
0.
0.
0.
0.
0.
0.
0.
0.
0.
0.
0.
0.
0.
0.
0.
0.
0.
0.
0.
0.
0.
0.
0.
0.
0.
0.
0.
0.
0.
0.
0.
0.
0.
0.
0.
0.
0.
0.
0.
0.
0.
0.
0.
0.
0.
0.
0.
0.
0.
0.
0.
0.
0.
0.
0.
0.
0.
0.
0.
0.
0.
0.
0.
0.
0.
0.
0.
0.
0.
0.
0.
0.
0.
0.
0.
0.
0.
0.
0.
0.
0.
0.
0.
0.
0.
0.
0.
0.
0.
0.
0.
0.
0.
0.
0.
0.
0.
0.
0.
0.
0.
0.
0.
0.
0.
0.
0.
0.
0.
0.
0.
0.
0.
0.
0.
0.
0.
0.
0.
0.
0.
0.
0.
0.001
0.001
0.001
0.001
0.
0.
0.
0.
0.
0.
0.
0.
0.
0.
0.
0.
0.
0.
0.
0.
0.
0.
0.
0.
0.
0.
0.
0.
0.
0.
0.
0.
0.
0.
0.
0.
0.
0.
0.
0.
0.
0.
0.
0.
0.
0.
0.
0.
0.
0.
0.
0.
0.001
0.001
0.002
0.002
0.002
0.002
0.002
0.002
0.001
0.
0.
0.
0.
0.
0.
0.
0.
0.
0.
0.
0.
0.
0.
0.
0.
0.
0.
0.
0.
0.
0.
0.
0.
0.
0.
0.
0.
0.
0.
0.
0.
0.
0.
0.
0.
0.
0.
0.
0.
0.
0.
0.
0.
0.
0.001
0.002
0.002
0.004
0.003
0.003
0.003
0.003
0.001
0.003
0.002
0.
0.
0.
0.
0.
0.
0.
0.
0.
0.
0.
0.
0.
0.
0.
0.
0.
0.
0.
0.
0.
0.
0.
0.
0.
0.
0.
0.
0.
0.
0.
0.
0.
0.
0.
0.
0.
0.
0.
0.
0.
0.
0.
0.001
0.002
0.001
0.000
0.000
0.000
0.000
0.003
0.004
0.004
0.003
0.002
0.002
0.
0.
0.
0.
0.
0.
0.
0.
0.
0.
0.
0.
0.
0.
0.
0.
0.
0.
0.
0.
0.
0.
0.
0.
0.
0.
0.
0.
0.
0.
0.
0.
0.
0.
0.
0.
0.
0.
0.
-0.001
-0.001
0.
-0.003
-0.006
-0.005
-0.005
-0.007
-0.009
-0.007
-0.004
0.001
0.002
0.004
0.003
0.003
0.001
0.
0.
0.
0.
0.
0.
0.
0.
0.
0.
0.
0.
0.
0.
0.
0.
0.
0.
0.
0.
0.
0.
0.
0.
0.
0.
0.
0.
0.
0.
0.
0.
0.
0.001
0.001
0.001
0.000
0.
-0.006
-0.009
-0.013
-0.015
-0.016
-0.018
-0.020
-0.027
-0.029
-0.029
-0.022
-0.011
-0.001
0.003
0.003
0.003
0.002
0.001
0.
0.
0.
0.
0.
0.
0.
0.
0.
0.
0.
0.
0.
0.
0.
0.
0.
0.
0.
0.
0.
0.
0.
0.
0.
0.
0.
0.
0.
0.
0.001
0.001
0.001
0.
-0.001
-0.006
-0.014
-0.019
-0.024
-0.031
-0.033
-0.037
-0.042
-0.052
-0.062
-0.070
-0.068
-0.055
-0.037
-0.016
-0.002
0.004
0.003
0.003
0.001
0.
0.
0.
0.
0.
0.
0.
0.
0.
0.
0.
0.
0.
0.
0.
0.
0.
0.
0.
0.
0.
0.
0.
0.
0.
0.
0.
0.
0.
0.001
0.001
0.001
-0.001
-0.005
-0.011
-0.021
-0.031
-0.044
-0.060
-0.075
-0.080
-0.083
-0.087
-0.099
-0.116
-0.115
-0.103
-0.086
-0.065
-0.037
-0.012
0.001
0.005
0.003
0.002
0.
0.
0.
0.
0.
0.
0.
0.
0.
0.
0.
0.
0.
0.
0.
0.
0.
0.
0.
0.
0.
0.
0.
0.
0.
0.
0.
0.
0.
0.001
0.001
-0.001
-0.004
-0.015
-0.027
-0.041
-0.063
-0.096
-0.132
-0.152
-0.156
-0.158
-0.159
-0.162
-0.165
-0.157
-0.139
-0.116
-0.087
-0.057
-0.026
-0.002
0.003
0.005
0.002
0.001
0.
0.
0.
0.
0.
0.
0.
0.
0.
0.
0.
0.
0.
0.
0.
0.
0.
0.
0.
0.
0.
0.
0.
0.
0.
0.
0.
0.001
0.001
0.000
-0.004
-0.012
-0.027
-0.051
-0.084
-0.132
-0.185
-0.203
-0.171
-0.015
-0.038
-0.196
-0.217
-0.209
-0.202
-0.182
-0.155
-0.118
-0.083
-0.042
-0.015
-0.002
0.002
0.003
0.
0.
0.
0.
0.
0.
0.
0.
0.
0.
0.
0.
0.
0.
0.
0.
0.
0.
0.
0.
0.
0.
0.
0.
0.
0.
0.
0.
0.001
0.001
-0.002
-0.008
-0.023
-0.052
-0.091
-0.153
-0.224
-0.246
0.307
4.054
26.573
24.381
1.983
-0.202
-0.255
-0.250
-0.226
-0.187
-0.153
-0.109
-0.061
-0.025
-0.011
-0.005
-0.001
0.000
0.
-0.001
-0.003
-0.003
-0.003
0.
0.
0.
0.
0.
0.
0.
0.
0.
0.
0.
0.
0.
0.
0.
0.
0.
0.
0.
0.
0.
0.
0.001
0.
-0.003
-0.010
-0.034
-0.076
-0.137
-0.209
-0.156
0.582
24.198
278.344
13667.394
10415.835
68.596
0.307
-0.320
-0.308
-0.276
-0.240
-0.195
-0.156
-0.110
-0.064
-0.041
-0.027
-0.017
-0.013
-0.011
-0.011
-0.008
-0.008
-0.007
-0.005
-0.003
0.
0.
0.
0.
0.
0.
0.
0.
0.
0.
0.
0.
0.
0.
0.
0.
0.
0.
0.
0.
0.001
-0.001
-0.004
-0.015
-0.044
-0.102
-0.165
0.682
20.428
41.247
395.654
16738.654
101371.797
100010.625
272.054
0.843
-0.427
-0.393
-0.337
-0.287
-0.252
-0.215
-0.175
-0.128
-0.093
-0.062
-0.044
-0.032
-0.024
-0.020
-0.021
-0.015
-0.012
-0.010
-0.007
-0.004
-0.001
0.
0.
0.
0.
0.
0.
0.
0.
0.
0.
0.
0.
0.
0.
0.
0.
0.
0.
0.
0.000
-0.004
-0.018
-0.051
-0.115
-0.107
15.949
4438.008
19009.844
1675.632
14428.926
3075.548
2008.480
32.419
-0.036
-0.500
-0.495
-0.432
-0.363
-0.304
-0.174
-0.126
-0.189
-0.169
-0.138
-0.103
-0.081
-0.063
-0.047
-0.042
-0.037
-0.029
-0.021
-0.014
-0.009
-0.005
0.000
0.
0.
0.
0.
0.
0.
0.
0.
0.
0.
0.
0.
0.
0.
0.
0.
0.
0.
0.000
-0.006
-0.020
-0.054
-0.126
-0.118
19.527
7789.859
81376.891
102667.188
100980.680
3487.898
323.413
54.758
9.480
1.550
-0.473
-0.548
-0.196
1.953
11.838
11.465
1.241
-0.207
-0.248
-0.204
-0.159
-0.129
-0.111
-0.101
-0.091
-0.070
-0.050
-0.032
-0.018
-0.010
-0.002
-0.002
0.
0.
0.
0.
0.
0.
0.
0.
0.
0.
0.
0.
0.
0.
0.
0.
0.
0.000
-0.007
-0.020
-0.051
-0.136
-0.226
2.208
154.944
29631.340
90037.094
918.070
2638.423
100232.250
5530.501
611.768
49.853
0.881
-0.363
7.879
95.215
1882.871
1730.498
49.860
2.308
-0.263
-0.260
-0.239
-0.223
-0.206
-0.182
-0.169
-0.150
-0.114
-0.072
-0.040
-0.020
-0.009
-0.002
0.
0.
0.
0.
0.
0.
0.
0.
0.
0.
0.
0.
0.
0.
0.
0.
0.
0.001
-0.006
-0.020
-0.050
-0.132
-0.241
0.916
204.241
101524.320
107505.758
2201.003
622.662
81339.539
112473.625
104665.492
1488.603
15.084
4.651
66.172
1717.697
35307.316
32549.303
1701.620
41.530
2.094
2.720
0.386
-0.308
-0.326
-0.238
-0.182
-0.227
-0.194
-0.133
-0.083
-0.041
-0.015
-0.005
0.
0.
0.
0.
0.
0.
0.
0.
0.
0.
0.
0.
0.
0.
0.
0.
0.
0.001
-0.005
-0.016
-0.047
-0.119
-0.224
0.333
36.771
1261.549
2577.325
7524.881
737.734
2090.497
61612.238
134895.813
100881.945
15278.220
1066.174
51.021
547.967
833.623
3803.571
5728.703
81.855
69.498
162.802
15.128
-0.002
-0.448
0.018
0.344
0.428
0.119
-0.178
-0.127
-0.075
-0.032
-0.009
0.
0.
0.
0.
0.
0.
0.
0.
0.
0.
0.
0.
0.
0.
0.
0.
0.
0.001
-0.002
-0.014
-0.037
-0.096
-0.191
-0.016
11.299
141.742
106.808
280.351
67765.227
6627.533
1079.684
408.581
2556.759
102533.344
75696.617
381.555
203.063
54.065
148.291
170.645
19.965
381.881
1179.556
55.085
0.547
-0.581
-0.073
4.399
18.509
8.411
0.432
-0.160
-0.107
-0.049
-0.017
0.
0.
0.
0.
0.
0.
0.
0.
0.
0.
0.
0.
0.
0.
0.
0.
0.
0.001
-0.001
-0.009
-0.028
-0.072
-0.148
-0.225
0.643
5.433
5.325
557.828
100469.852
148539.438
97030.906
437.773
357.366
105378.391
105986.250
3237.832
114.205
22.059
14.396
11.644
10.341
66.833
116.428
15.108
2.729
0.235
0.591
30.645
80.671
32.667
4.485
0.027
-0.143
-0.068
-0.023
0.
0.
0.
0.
0.
0.
0.
0.
0.
0.
0.
0.
0.
0.
0.
0.
0.
0.
0.000
-0.005
-0.019
-0.049
-0.108
-0.205
-0.317
-0.370
-0.283
20.174
659.035
56182.590
106438.805
102085.219
7850.925
21795.969
109617.195
3708.837
37.807
10.047
4.892
10.208
277.270
772.346
46.600
39.597
39.190
13.800
27.334
418.787
75821.648
518.085
14.154
0.275
-0.166
-0.084
-0.029
0.
0.
0.
0.
0.
0.
0.
0.001
0.001
0.002
0.001
0.001
0.
0.
0.
0.
0.
0.
0.001
-0.002
-0.010
-0.029
-0.073
-0.145
-0.249
-0.384
-0.501
0.495
93.465
100656.336
102438.906
102767.344
127418.344
728.499
52345.031
70877.641
48493.242
1727.967
1216.169
474.250
3050.209
12477.160
217.223
50.959
59.222
327.098
11729.592
6106.178
102407.664
33885.410
29.832
0.124
-0.178
-0.089
-0.031
0.
0.
0.
0.
0.
0.001
0.002
0.002
0.001
0.001
0.002
0.002
0.002
0.
0.
0.
0.
0.
0.
0.001
-0.005
-0.018
-0.047
-0.095
-0.181
-0.287
-0.413
0.250
50.151
2279.521
3259.864
759.624
1951.437
2637.308
282.856
1928.224
114927.914
114700.664
102327.719
86144.617
103721.695
100532.633
962.483
20.487
21.211
319.930
595.605
2498.668
134028.141
12759.128
36.755
0.072
-0.177
-0.081
-0.029
0.
0.
0.
0.
0.001
0.002
0.002
0.001
0.003
0.002
0.002
0.001
0.001
0.002
0.
0.
0.
0.
0.
0.
0.000
-0.005
-0.026
-0.066
-0.127
-0.227
-0.345
0.429
102.874
46887.430
100043.805
263.132
761.588
100145.852
4086.978
2972.322
40920.180
103332.344
37099.965
105774.688
88349.938
81110.953
7039.136
104.578
120.623
261.247
174.174
1209.589
128714.797
62340.629
40.874
0.028
-0.151
-0.065
-0.024
0.
0.
0.
0.
0.002
0.002
0.003
0.002
0.000
0.000
-0.001
-0.001
-0.002
-0.003
0.002
0.
0.
0.
0.
0.
0.002
0.001
-0.019
-0.047
-0.101
-0.207
-0.324
0.045
29.851
1757.448
2775.665
56.897
43.107
575.355
9042.385
100364.047
115098.547
46744.750
295.434
3507.255
822.550
699.295
1185.385
56.854
245.672
23806.832
20326.227
380.142
100046.453
9356.414
16.743
-0.091
-0.110
-0.044
-0.019
0.
0.
0.
0.001
0.002
0.001
0.002
-0.001
-0.003
-0.004
-0.005
-0.004
-0.003
-0.003
-0.004
-0.002
0.
0.
0.
0.
0.002
-0.002
-0.012
-0.042
-0.109
-0.195
-0.223
0.033
7.689
182.027
377.164
29.807
38.266
1292.206
3696.797
99803.852
3069.081
369.821
61.552
77.497
15.667
21.181
16.876
122.119
10485.438
104478.195
200119.453
421.417
50.023
20.354
0.573
-0.123
-0.074
-0.029
-0.012
0.
0.
0.
0.004
0.002
0.003
0.000
-0.003
-0.007
-0.012
-0.013
-0.011
-0.009
-0.006
-0.004
-0.003
0.
0.
0.
0.
0.000
-0.002
-0.013
-0.056
-0.114
0.043
9.371
67.665
19.995
135.749
292.809
24.822
311.804
100021.547
69768.586
147116.234
101359.906
833.006
126.541
212.495
108.494
361.243
40.969
133.013
12521.452
5405.883
1536.488
33.778
0.233
-0.125
-0.144
-0.084
-0.039
-0.015
-0.007
0.
0.001
0.001
0.004
0.001
0.001
-0.004
-0.008
-0.016
-0.021
-0.024
-0.022
-0.016
-0.011
-0.008
-0.002
0.000
0.
0.
0.
0.000
-0.006
-0.018
-0.068
-0.122
2.315
654.535
95694.703
1478.642
21.686
11.271
2.383
68.502
4440.995
2748.978
100723.758
100131.969
1372.062
13.917
63.647
491.771
956.912
108.232
39.467
411.884
634.959
33.689
0.741
-0.240
-0.174
-0.097
-0.047
-0.019
-0.008
-0.002
0.001
0.001
0.000
0.002
-0.003
-0.007
-0.011
-0.020
-0.029
-0.036
-0.043
-0.038
-0.033
-0.024
-0.015
-0.006
-0.003
0.001
0.001
0.
-0.002
-0.007
-0.023
-0.076
-0.131
3.498
984.954
200105.969
102201.531
330.974
2.148
-0.511
1.722
17.153
23.527
283.646
715.123
39.096
11.329
4446.393
100522.305
22008.510
529.421
30.079
56.780
62.871
5.974
-0.095
-0.194
-0.108
-0.053
-0.026
-0.007
0.
-0.001
0.001
0.000
-0.002
-0.006
-0.015
-0.025
-0.032
-0.041
-0.052
-0.062
-0.069
-0.071
-0.060
-0.048
-0.034
-0.020
-0.007
-0.001
0.002
0.001
-0.001
-0.008
-0.024
-0.079
-0.143
1.482
295.908
100863.195
105555.352
660.391
3.656
-0.528
0.967
8.970
69.865
63.064
13.713
126.734
103.946
7604.908
110513.539
25785.635
139.442
5.527
3.634
1.444
-0.026
-0.240
-0.150
-0.068
-0.034
-0.014
-0.004
0.000
0.
0.001
-0.001
-0.010
-0.023
-0.043
-0.054
-0.066
-0.083
-0.092
-0.104
-0.115
-0.120
-0.116
-0.101
-0.074
-0.043
-0.019
-0.006
-0.001
0.003
0.000
-0.008
-0.023
-0.066
-0.149
0.133
22.810
1566.640
12164.770
181.989
1.986
-0.455
2.024
89.974
60566.051
48458.445
2513.833
100749.602
58632.129
5883.895
101138.078
100147.953
74.290
0.606
-0.011
-0.306
-0.295
-0.211
-0.112
-0.053
-0.024
-0.009
0.001
0.
0.
0.000
-0.007
-0.026
-0.052
-0.063
-0.012
-0.011
-0.114
-0.151
-0.158
-0.110
-0.012
-0.070
-0.113
-0.114
-0.084
-0.041
-0.015
-0.003
-0.001
0.002
-0.007
-0.018
-0.054
-0.128
-0.168
1.067
27.520
81.836
14.826
0.216
-0.016
1.194
91.643
75972.766
60533.559
100454.750
106342.227
102042.078
1649.291
57773.227
4101.638
58.147
17.301
0.302
-0.362
-0.278
-0.172
-0.091
-0.044
-0.020
-0.004
-0.001
0.
0.
-0.002
-0.014
-0.046
-0.075
0.094
1.990
2.550
0.203
-0.196
-0.093
3.157
12.508
7.531
4.055
0.393
-0.098
-0.068
-0.027
-0.009
-0.002
0.002
-0.004
-0.016
-0.040
-0.086
-0.155
-0.175
0.356
1.269
0.266
-0.061
2.961
3.495
5.317
84.901
71.974
32.124
262.331
243.090
59.557
56.018
199.144
48577.926
4476.093
14.518
-0.214
-0.242
-0.145
-0.075
-0.035
-0.012
-0.003
-0.001
0.
0.
-0.005
-0.023
-0.066
-0.084
0.605
9.566
13.873
2.026
-0.147
0.622
56.249
454.990
846.150
1614.679
30.857
0.193
-0.083
-0.039
-0.013
-0.003
0.001
-0.002
-0.012
-0.026
-0.054
-0.107
-0.172
-0.231
-0.280
-0.322
0.128
4.571
6.837
1.157
0.270
0.104
-0.117
1.018
1.818
0.731
8.513
2195.913
200082.391
27335.719
47.214
0.110
-0.202
-0.119
-0.059
-0.025
-0.009
-0.003
-0.001
0.
0.
-0.006
-0.027
-0.075
-0.064
2.412
35.208
43.604
6.650
0.057
0.427
40.903
533.522
103794.461
100312.508
519.180
1.109
-0.088
-0.048
-0.014
-0.003
0.001
0.001
-0.010
-0.017
-0.033
-0.063
-0.109
-0.162
-0.222
-0.251
0.170
4.466
8.334
1.524
-0.212
-0.319
-0.328
-0.334
-0.362
-0.237
20.799
8957.649
154360.438
47176.977
45.217
0.167
-0.166
-0.093
-0.042
-0.017
-0.006
-0.001
-0.001
0.
0.
-0.006
-0.027
-0.069
0.006
9.673
332.479
238.813
7.900
0.051
-0.261
2.643
64.858
4015.005
18729.914
89.160
0.432
-0.091
-0.044
-0.014
-0.002
0.002
0.
-0.005
-0.011
-0.022
-0.037
-0.064
-0.094
-0.136
-0.172
-0.078
0.815
1.435
0.239
-0.188
-0.208
-0.211
-0.226
-0.277
-0.178
27.540
60574.934
101374.086
1064.064
7.071
-0.090
-0.126
-0.064
-0.029
-0.008
-0.005
-0.001
0.
0.
0.
-0.004
-0.022
-0.056
-0.043
3.185
59.158
46.222
2.171
-0.053
-0.324
-0.238
1.717
12.218
15.294
1.489
-0.094
-0.087
-0.037
-0.009
-0.001
0.002
0.
-0.004
-0.005
-0.011
-0.024
-0.036
-0.055
-0.079
-0.106
-0.119
-0.082
-0.054
-0.110
-0.119
-0.115
-0.113
-0.127
-0.171
-0.184
2.803
214.159
890.395
31.256
0.351
-0.132
-0.090
-0.040
-0.018
-0.004
-0.001
0.
0.
0.
0.
-0.001
-0.015
-0.042
-0.070
0.041
0.975
0.798
-0.031
-0.182
-0.324
-0.356
-0.308
-0.191
-0.141
-0.155
-0.114
-0.062
-0.024
-0.005
0.000
0.002
0.
-0.002
-0.003
-0.004
-0.011
-0.020
-0.026
-0.038
-0.055
-0.067
-0.076
-0.075
-0.077
-0.065
-0.060
-0.058
-0.071
-0.098
-0.129
-0.092
0.846
1.670
0.203
-0.116
-0.097
-0.050
-0.022
-0.008
-0.004
0.
0.
0.
0.
0.
0.
-0.008
-0.023
-0.050
-0.079
-0.113
-0.151
-0.193
-0.232
-0.264
-0.293
-0.285
-0.244
-0.198
-0.147
-0.084
-0.037
-0.014
-0.002
0.001
0.001
0.
0.
-0.002
-0.001
-0.004
-0.007
-0.013
-0.016
-0.022
-0.030
-0.035
-0.037
-0.037
-0.034
-0.030
-0.032
-0.038
-0.054
-0.075
-0.097
-0.109
-0.107
-0.097
-0.077
-0.047
-0.023
-0.012
-0.003
0.001
0.
0.
0.
0.
0.
0.
-0.003
-0.011
-0.023
-0.048
-0.078
-0.113
-0.147
-0.180
-0.200
-0.205
-0.174
-0.155
-0.134
-0.100
-0.054
-0.024
-0.008
-0.001
0.002
0.001
0.
0.
0.
-0.001
-0.001
-0.001
-0.005
-0.007
-0.008
-0.011
-0.014
-0.013
-0.014
-0.016
-0.014
-0.019
-0.025
-0.028
-0.037
-0.047
-0.056
-0.056
-0.042
-0.030
-0.018
-0.010
-0.003
-0.002
0.
0.
0.
0.
0.
0.
0.001
0.000
-0.003
-0.010
-0.022
-0.039
-0.061
-0.090
-0.127
-0.145
-0.141
-0.108
-0.104
-0.094
-0.068
-0.035
-0.015
-0.003
0.001
0.001
0.001
0.
0.
0.
0.
-0.001
0.000
0.000
-0.001
-0.003
-0.003
-0.004
-0.004
-0.003
-0.006
-0.007
-0.008
-0.009
-0.014
-0.019
-0.020
-0.020
-0.017
-0.013
-0.010
-0.006
-0.003
0.000
0.
0.
0.
0.
0.
0.
0.
0.
0.001
0.000
-0.002
-0.013
-0.020
-0.034
-0.054
-0.078
-0.098
-0.100
-0.091
-0.083
-0.066
-0.044
-0.020
-0.006
0.001
-0.001
0.001
0.
0.
0.
0.
0.
0.
0.
0.001
0.001
0.002
0.001
-0.001
-0.001
-0.001
0.000
-0.001
-0.003
-0.002
-0.002
-0.005
-0.007
-0.006
-0.003
-0.004
-0.001
0.000
0.001
0.
0.
0.
0.
0.
0.
0.
0.
0.
0.
0.001
0.002
-0.001
-0.009
-0.017
-0.027
-0.044
-0.060
-0.068
-0.065
-0.054
-0.041
-0.024
-0.008
-0.003
0.000
0.000
0.
0.
0.
0.
0.
0.
0.
0.
0.
0.
0.001
0.001
0.001
0.001
0.001
0.001
0.
0.001
0.000
0.000
0.002
0.002
0.003
0.002
0.001
0.001
0.001
0.
0.
0.
0.
0.
0.
0.
0.
0.
0.
0.
0.
0.001
0.001
-0.005
-0.011
-0.018
-0.024
-0.034
-0.041
-0.038
-0.031
-0.021
-0.012
-0.006
-0.002
-0.001
0.
0.
0.
0.
0.
0.
0.
0.
0.
0.
0.
0.001
0.001
0.001
0.001
0.001
0.001
0.
0.
0.
0.
0.
0.
0.
0.
0.
0.
0.
0.
0.
0.
0.
0.
0.
0.
0.
0.
0.
0.
0.
0.
0.001
0.000
-0.003
-0.009
-0.012
-0.016
-0.019
-0.019
-0.016
-0.011
-0.006
-0.003
-0.001
-0.001
0.
0.
0.
0.
0.
0.
0.
0.
0.
0.
0.
0.001
0.001
0.001
0.001
0.001
0.001
0.
0.
0.
0.
0.
0.
0.
0.
0.
0.
0.
0.
0.
0.
0.
0.
0.
0.
0.
0.
0.
0.
0.
0.
0.
0.
0.000
-0.003
-0.005
-0.008
-0.009
-0.008
-0.008
-0.006
-0.004
-0.001
-0.001
0.
0.
0.
0.
0.
0.
0.
0.
0.
0.
0.
0.
0.
0.001
0.001
0.001
0.001
0.
0.
0.
0.
0.
0.
0.
0.
0.
0.
0.
0.
0.
0.
0.
0.
0.
0.
0.
0.
0.
0.
0.
0.
0.
0.
0.
0.
0.
-0.003
-0.004
-0.004
-0.004
-0.004
-0.001
-0.001
0.
0.
0.
0.
0.
0.
0.
0.
0.
0.
0.
0.
0.
0.
0.
0.
0.
0.
0.
0.
0.
0.
0.
0.
0.
0.
0.
0.
0.
0.
0.
0.
0.
0.
0.
0.
0.
0.
0.
0.
0.
0.
0.
0.
0.
0.
0.
0.
0.
0.
0.
0.
0.
0.
0.
0.
0.
0.
0.
0.
0.
0.
0.
0.
0.
0.
0.
0.
0.
0.
0.
0.
0.
0.
0.
0.
0.
0.
0.
0.
0.
0.
0.
0.
0.
0.
0.
0.
0.
0.
0.
0.
0.
0.
0.
0.
0.
0.
0.
0.
0.
0.
0.
0.
0.
0.
0.
0.
0.
0.
0.
0.
0.
0.
0.
0.
0.
0.
0.
0.
0.
0.
0.
0.
0.
0.
0.
0.
0.
0.
0.
0.
0.
0.
0.
0.
0.
0.
0.
0.
0.
0.
0.
0.
0.
0.
0.
0.
0.
0.
0.
0.
0.
0.
0.
0.
0.
0.
0.
0.
0.
0.
0.
0.
0.
0.
0.
0.
0.
0.
0.
0.
0.
0.
0.
0.
0.
0.
0.
0.
0.
0.
0.
0.
0.
0.
0.
0.
0.
0.
0.
0.
0.
0.
0.
0.
0.
0.
0.
0.
0.
0.
0.
0.
0.
0.
0.
0.
0.
0.
0.
0.
0.
0.
0.
0.
0.
0.
0.
0.
0.
0.
0.
0.
0.
0.
0.
0.
0.
0.
0.
0.
0.
0.
0.
0.
0.
0.
0.
0.
0.
0.
0.
0.
0.
0.
0.
0.
0.
0.
0.
0.
0.
0.
0.
0.
0.
0.
0.
0.
0.
0.
0.
0.
0.
0.
0.
0.
0.
0.
0.
0.
0.
0.
0.
0.
0.
0.
0.
0.
0.
0.
0.
0.
0.
0.
0.
0.
0.
0.
0.
0.
0.
0.
0.
0.
0.
0.
0.
0.
0.
0.
0.
0.
0.
0.
0.
0.
0.
0.
0.
0.
0.
0.
0.
0.
0.
0.
0.
0.
0.
0.
0.
0.
0.
0.
0.
0.
0.
0.
0.
0.
0.
0.
0.
0.
0.
0.
0.
0.
0.
0.
0.
0.
0.
0.
0.
0.
0.
0.
0.
0.
0.
0.
0.
0.
0.
0.
0.
0.
0.
0.
0.
0.
0.
0.
0.
0.
0.
0.
0.
0.
0.
0.
0.
0.
0.
0.
0.
0.
0.
0.
0.
0.
0.
0.
0.
0.
0.
0.
0.
0.
0.
0.
0.
0.
0.
0.
0.
0.
0.
0.
0.
0.
0.
0.
0.
0.
0.
0.
0.
0.
0.
0.
0.
0.
0.
0.
0.
0.
0.
0.
0.
0.
0.
0.
0.
0.
0.
0.
0.
0.
0.
0.
0.
0.
0.
0.
0.
0.
0.
0.
0.
0.
0.
0.
0.
0.
0.
0.
0.
0.
0.
0.
0.
0.
0.
0.
0.
0.
0.
0.
0.
0.
0.
0.
0.
0.
0.
0.
0.
0.
0.
0.
0.
0.
0.
0.
0.
0.
0.
0.
0.
0.
0.
0.
0.
0.
0.
0.
0.
0.
0.
0.
0.
0.
0.
0.
0.
0.
0.
0.
0.
0.
0.
0.
0.
0.
0.
0.
0.
0.
0.
0.
0.
0.
0.
0.
0.
0.
0.
0.
0.
0.
0.
0.
0.
0.
0.
0.
0.
0.
0.
0.
0.
0.
0.
0.
0.
0.
0.
0.
0.
0.
0.
0.
0.
0.
0.
0.
0.
0.
0.
0.
0.
0.
0.
0.
0.
0.
0.
0.
0.
0.
0.
0.
0.
0.
0.
0.
0.
0.
0.
0.
0.
0.
0.
0.
0.
0.
0.
0.
0.
0.
0.
0.
0.
0.
0.
0.
0.
0.
0.
0.
0.
0.
0.
0.
0.
0.
0.
0.
0.
0.
0.
0.
0.
0.
0.
0.
0.
0.
0.
0.
0.
0.
0.
0.
0.
0.
0.
0.
0.
0.
0.
0.
0.
0.
0.
0.
0.
0.
0.
0.
0.
0.
0.
0.
0.
0.
0.
0.
0.
0.
0.
0.
0.
0.
0.
0.
0.
0.
0.
0.
0.
0.
0.
0.
0.
0.
0.
0.
0.
0.
0.
0.
0.
0.
0.
0.
0.
0.
0.
0.
0.
0.
0.
0.
0.
0.
0.
0.
0.
0.
0.
0.
0.
0.
0.
0.
0.
0.
0.
0.
0.
0.
0.
0.
0.
0.
0.
0.
0.
0.
0.
0.
0.
0.
0.
0.
0.
0.
0.
0.
0.
0.
0.
0.
0.
0.
0.
0.
0.
0.
0.
0.
0.
0.
0.
0.
0.
0.
0.
0.
0.
0.
0.
0.
0.
0.
0.
0.
0.
0.
0.
0.
0.
0.
0.
0.
0.
0.
0.
0.
0.
0.
0.
0.
0.
0.
0.
0.
0.
0.
0.
0.
0.
0.
0.
0.
0.
0.
0.
0.
0.
0.
0.
0.
0.
0.
0.
0.
0.
0.
0.
0.
0.
0.
0.
0.
0.
0.
0.
0.
0.
0.
0.
0.
0.
0.
0.
0.
0.
0.
0.
0.
0.
0.
0.
0.
0.
0.
0.
0.
0.
0.
0.
0.
0.
0.
0.
0.
0.
0.
0.
0.
0.
0.
0.
0.
0.
0.
0.
0.
0.
0.
0.
0.
0.
0.
0.
0.
0.
0.
0.
0.
0.
0.
0.
0.
0.
0.
0.
0.
0.
0.
0.
0.
0.
0.
0.
0.
0.
0.
0.
0.
0.
0.
0.
0.
0.
0.
0.
0.
0.
0.
0.
0.
0.
0.
0.
0.
0.
0.
0.
0.
0.
0.
0.
0.
0.
0.
0.
0.
0.
0.
0.
0.
0.
0.
0.
0.
0.
0.
0.
0.
0.
0.
0.
0.
0.
0.
0.
0.
0.
0.
0.
0.
0.
0.
0.
0.
0.
0.
0.
0.
0.
0.
0.
0.
0.
0.
0.
0.
0.
0.
0.
0.
0.
0.
0.
0.
0.
0.
0.
0.
0.
0.
0.
0.
0.
0.
0.
0.
0.
0.
0.
0.
0.
0.
0.
0.
0.
0.
0.
0.
0.
0.
0.
0.
0.
0.
0.
0.
0.
0.
0.
0.
0.
0.
0.
0.
0.
0.
0.
0.
0.
0.
0.
0.
0.
0.
0.
0.
0.
0.
0.
0.
0.
0.
0.
0.
0.
0.
0.
0.
0.
0.
0.
0.
0.
0.
0.
0.
0.
0.
0.
0.
0.
0.
0.
0.
0.
0.
0.
0.
0.
0.
0.
0.
0.
0.
0.
0.
0.
0.
0.
0.
0.
0.
0.
0.
0.
0.
0.
0.
0.
0.
0.
0.
0.
0.
0.
0.
0.
0.
0.
0.
0.
0.
0.
0.
0.
0.
0.
0.
0.
0.
0.
0.
0.
0.
0.
0.
0.
0.
0.
0.
0.
0.
0.
0.
0.
0.
0.
0.
0.
0.
0.
0.
0.
0.
0.
0.
0.
0.
0.
0.
0.
0.
0.
0.
0.
0.
0.
0.
0.
0.
0.
0.
0.
0.
0.
0.
0.
0.
0.
0.
0.
0.
0.
0.
0.
0.
0.
0.
0.
0.
0.
0.
0.
0.
0.
0.
0.
0.
0.
0.
0.
0.
0.
0.
0.
0.
0.
0.
0.
0.
0.
0.
0.
0.
0.
0.
0.
0.
0.
0.
0.
0.
0.
0.
0.
0.
0.
0.
0.
0.
0.
0.
0.
0.
0.
0.
0.
0.
0.
0.
0.
0.
0.
0.
0.
0.
0.
0.
0.
0.
0.
0.
0.
0.
0.
0.
0.
0.
0.
0.
0.
0.
0.
0.
0.
0.
0.
0.
0.
0.
0.
0.
0.
0.
0.
0.
0.
0.
0.
0.
0.
0.
0.
0.
0.
0.
0.
0.
0.
0.
0.
0.
0.
0.
0.
0.
0.
0.
0.
0.
0.
0.
0.
0.
0.
0.
0.
0.
0.
0.
0.
0.
0.
0.
0.
0.
0.
0.
0.
0.
0.
0.
0.
0.
0.
0.
0.
0.
0.
0.
0.
0.
0.
0.
0.
0.
0.
0.
0.
0.
0.
0.
0.
0.
0.
0.
0.
0.
0.
0.
0.
0.
0.
0.
0.
0.
0.
0.
0.
0.
0.
0.
0.
0.
0.
0.
0.
0.
0.
0.
0.
0.
0.
0.
0.
0.
0.
0.
0.
0.
0.
0.
0.
0.
0.
0.
0.
0.
0.
0.
0.
0.
0.
0.
0.
0.
0.
0.
0.
0.
0.
0.
0.
0.
0.
0.
0.
0.
0.
0.
0.
0.
0.
0.
0.
0.
0.
0.
0.
0.
0.
0.
0.
0.
0.
0.
0.
0.
0.
0.
0.
0.
0.
0.
0.
0.
0.
0.
0.
0.
0.
0.
0.
0.
0.
0.
0.
0.
0.
0.
0.
0.
0.
0.001
0.002
0.001
0.001
0.001
0.001
0.001
0.
0.
0.
0.
0.
0.
0.
0.
0.
0.
0.
0.
0.
0.
0.
0.
0.
0.
0.
0.
0.
0.
0.
0.
0.
0.
0.
0.
0.
0.
0.
0.
0.
0.
0.
0.
0.
0.
0.
0.
0.
0.
0.
0.
0.
0.
0.001
0.001
0.002
0.002
0.002
0.003
0.003
0.003
0.002
0.002
0.
0.
0.
0.
0.
0.
0.
0.
0.
0.
0.
0.
0.
0.
0.
0.
0.
0.
0.
0.
0.
0.
0.
0.
0.
0.
0.
0.
0.
0.
0.
0.
0.
0.
0.
0.
0.
0.
0.
0.
0.
0.
0.
0.
0.001
0.002
0.002
0.003
0.003
0.003
0.003
0.003
0.003
0.003
0.002
0.003
0.001
0.
0.
0.
0.
0.
0.
0.
0.
0.
0.
0.
0.
0.
0.
0.
0.
0.
0.
0.
0.
0.
0.
0.
0.
0.
0.
0.
0.
0.
0.
0.
0.
0.
0.
0.
0.
0.
0.
0.
0.
0.
0.001
0.000
0.001
-0.001
-0.002
-0.003
-0.004
-0.003
-0.002
0.002
0.004
0.004
0.002
0.002
0.001
0.
0.
0.
0.
0.
0.
0.
0.
0.
0.
0.
0.
0.
0.
0.
0.
0.
0.
0.
0.
0.
0.
0.
0.
0.
0.
0.
0.
0.
0.
0.
0.
0.
0.
0.001
0.001
0.001
0.000
-0.001
0.000
-0.003
-0.006
-0.008
-0.009
-0.014
-0.020
-0.026
-0.026
-0.019
-0.010
-0.001
0.003
0.004
0.003
0.002
0.001
0.
0.
0.
0.
0.
0.
0.
0.
0.
0.
0.
0.
0.
0.
0.
0.
0.
0.
0.
0.
0.
0.
0.
0.
0.
0.
0.
0.
0.
0.
0.
0.001
0.001
0.001
0.
-0.001
-0.004
-0.007
-0.012
-0.016
-0.019
-0.022
-0.032
-0.045
-0.061
-0.066
-0.065
-0.060
-0.037
-0.016
-0.001
0.002
0.004
0.003
0.001
0.
0.
0.
0.
0.
0.
0.
0.
0.
0.
0.
0.
0.
0.
0.
0.
0.
0.
0.
0.
0.
0.
0.
0.
0.
0.
0.
0.
0.
0.
0.001
0.001
0.000
-0.001
-0.005
-0.012
-0.018
-0.028
-0.038
-0.043
-0.051
-0.059
-0.076
-0.101
-0.116
-0.112
-0.100
-0.091
-0.077
-0.047
-0.017
0.
0.005
0.003
0.002
0.001
0.
0.
0.
0.
0.
0.
0.
0.
0.
0.
0.
0.
0.
0.
0.
0.
0.
0.
0.
0.
0.
0.
0.
0.
0.
0.
0.
0.
0.001
0.001
-0.001
-0.003
-0.011
-0.019
-0.032
-0.044
-0.063
-0.084
-0.102
-0.117
-0.127
-0.142
-0.162
-0.158
-0.062
0.015
-0.038
-0.079
-0.070
-0.037
-0.007
0.003
0.006
0.002
0.001
0.
0.
0.
0.
0.
0.
0.
0.
0.
0.
0.
0.
0.
0.
0.
0.
0.
0.
0.
0.
0.
0.
0.
0.
0.
0.
0.
0.001
0.001
-0.001
-0.004
-0.012
-0.029
-0.047
-0.067
-0.098
-0.137
-0.169
-0.186
-0.206
-0.218
-0.223
-0.180
-0.113
0.284
0.821
0.771
0.237
-0.074
-0.058
-0.019
0.
0.005
0.003
0.002
0.
0.
0.
0.
0.
0.
0.
0.
0.
0.
0.
0.
0.
0.
0.
0.
0.
0.
0.
0.
0.
0.
0.
0.
0.
0.
0.
0.001
0.000
-0.001
-0.009
-0.029
-0.054
-0.086
-0.133
-0.198
-0.240
-0.194
0.097
0.115
-0.095
-0.117
0.209
0.305
0.750
1.291
1.495
0.550
-0.087
-0.090
-0.039
-0.009
0.002
0.003
0.002
0.
0.
0.
0.
0.
0.
0.
0.
0.
0.
0.
0.
0.
0.
0.
0.
0.
0.
0.
0.
0.
0.
0.
0.
0.
0.
0.
0.001
0.000
-0.005
-0.016
-0.045
-0.085
-0.135
-0.217
-0.303
-0.226
2.483
14.810
28.651
21.095
2.895
2.742
1.063
0.515
0.295
0.316
0.056
-0.161
-0.128
-0.061
-0.024
-0.009
-0.005
0.000
-0.005
-0.004
-0.004
-0.004
-0.004
-0.003
-0.002
0.
0.
0.
0.
0.
0.
0.
0.
0.
0.
0.
0.
0.
0.
0.
0.
0.
0.
0.
0.
0.001
0.
-0.007
-0.023
-0.063
-0.113
-0.185
-0.268
-0.169
2.356
136.956
2175.117
8354.759
6753.992
59.544
5.281
1.190
-0.148
0.035
1.013
0.298
-0.195
-0.169
-0.105
-0.058
-0.031
-0.021
-0.016
-0.018
-0.015
-0.015
-0.012
-0.011
-0.009
-0.006
-0.003
0.
0.
0.
0.
0.
0.
0.
0.
0.
0.
0.
0.
0.
0.
0.
0.
0.
0.
0.
0.001
-0.001
-0.007
-0.026
-0.071
-0.141
-0.215
1.046
37.785
82.064
6833.083
100896.398
163592.125
100045.492
210.222
1.893
-0.033
-0.441
0.056
1.664
0.621
-0.234
-0.239
-0.171
-0.113
-0.078
-0.053
-0.045
-0.037
-0.035
-0.032
-0.027
-0.021
-0.016
-0.011
-0.008
-0.004
0.
0.
0.
0.
0.
0.
0.
0.
0.
0.
0.
0.
0.
0.
0.
0.
0.
0.
0.001
-0.001
-0.007
-0.026
-0.072
-0.152
-0.125
27.510
20691.988
100589.703
6000.999
200162.141
12783.728
1395.685
27.650
0.721
-0.266
-0.566
-0.433
-0.063
-0.125
-0.100
-0.105
-0.216
-0.197
-0.165
-0.125
-0.096
-0.079
-0.068
-0.069
-0.064
-0.048
-0.034
-0.023
-0.014
-0.007
-0.002
0.
0.
0.
0.
0.
0.
0.
0.
0.
0.
0.
0.
0.
0.
0.
0.
0.
0.001
-0.001
-0.007
-0.023
-0.067
-0.151
-0.118
33.639
43498.297
200046.266
116856.008
102356.133
23108.672
40.759
53.679
145.647
21.953
1.067
-0.477
0.601
7.109
31.626
29.460
2.890
-0.116
-0.266
-0.227
-0.184
-0.161
-0.155
-0.143
-0.132
-0.111
-0.077
-0.045
-0.025
-0.013
-0.008
0.000
0.
0.
0.
0.
0.
0.
0.
0.
0.
0.
0.
0.
0.
0.
0.
0.
0.
0.000
-0.005
-0.022
-0.058
-0.148
-0.243
2.726
170.707
22418.051
103329.484
2107.358
3915.352
371.307
5562.369
100258.633
1142.133
33.775
1.552
69.400
1956.627
22116.648
19733.373
191.836
8.051
-0.091
-0.231
-0.245
-0.273
-0.255
-0.162
-0.121
-0.174
-0.146
-0.093
-0.049
-0.024
-0.011
-0.005
0.
0.
0.
0.
0.
0.
0.
0.
0.
0.
0.
0.
0.
0.
0.
0.
0.
0.
-0.005
-0.021
-0.047
-0.132
-0.256
0.458
115.103
78207.234
200299.828
100847.930
378.381
738.670
14808.449
200144.438
2853.221
122.513
8.623
2012.684
100573.422
200131.625
163580.297
100446.711
313.600
2.426
2.677
1.646
-0.127
0.004
4.815
6.509
0.493
-0.221
-0.165
-0.088
-0.039
-0.019
-0.005
0.
0.
0.
0.
0.
0.
0.
0.
0.
0.
0.
0.
0.
0.
0.
0.
0.
0.
-0.003
-0.021
-0.042
-0.107
-0.235
-0.145
12.653
512.025
100891.453
200366.203
5190.501
459.350
2457.335
57661.484
1276.223
354.477
80.663
849.149
108799.734
19275.936
106495.984
101900.922
791.360
11.570
76.747
49.860
2.746
2.804
106.918
172.796
6.870
-0.250
-0.257
-0.147
-0.069
-0.029
-0.010
0.
0.
0.
0.
0.
0.
0.
0.
0.
0.
0.
0.
0.
0.
0.
0.
0.
0.
-0.002
-0.016
-0.036
-0.086
-0.193
-0.331
0.170
7.410
112.888
432.751
255.974
178.278
199.743
155.777
188.163
5900.965
730.197
272.620
6926.592
2866.792
71711.563
48323.746
150.606
21.768
297.759
188.116
7.345
4.100
73.303
115.119
5.247
-0.317
-0.348
-0.215
-0.106
-0.045
-0.015
0.
0.
0.
0.
0.
0.
0.
0.
0.
0.
0.
0.
0.
0.
0.
0.
0.
0.
-0.001
-0.011
-0.028
-0.066
-0.150
-0.297
-0.402
-0.192
1.729
26.778
463.432
345.458
641.470
9711.615
12751.214
4101.937
4523.075
188.136
111.019
771.106
1150.751
771.526
35.656
35.430
40.583
26.535
10.609
39.772
21.911
9.204
18.684
1.493
-0.307
-0.271
-0.144
-0.060
-0.021
0.
0.
0.
0.
0.
0.
0.
0.
0.
0.001
0.
0.
0.
0.
0.
0.
0.
0.
0.001
-0.004
-0.020
-0.051
-0.116
-0.230
-0.345
-0.181
0.737
3.531
32.967
609.726
2764.474
113533.898
104050.078
109471.992
110575.875
1477.676
25.239
36.820
18.250
36.894
5698.640
38410.965
292.435
5.744
25.020
262.982
678.971
293.272
52512.941
81.937
1.055
-0.276
-0.173
-0.073
-0.024
0.
0.
0.
0.
0.
0.
0.002
0.002
0.002
0.002
0.002
0.002
0.001
0.
0.
0.
0.
0.
0.
-0.002
-0.012
-0.034
-0.088
-0.171
-0.244
0.461
3.702
1.659
12.222
826.353
3933.337
74603.039
11110.525
11422.651
4840.724
484.063
7033.798
500.998
35.387
171.743
100371.188
100714.320
2562.540
8.713
161.689
100583.922
27771.898
778.221
9916.755
878.035
10.642
-0.168
-0.180
-0.079
-0.026
0.
0.
0.
0.
0.001
0.002
0.002
0.002
0.003
0.003
0.003
0.002
0.001
0.002
0.
0.
0.
0.
0.
0.000
-0.005
-0.021
-0.060
-0.128
-0.194
0.073
1.476
0.466
2.912
44.109
96.974
191.077
90.889
369.009
246.624
617.370
100197.781
3807.642
603.311
19877.590
75659.164
112666.906
3441.570
65.523
215.484
100051.773
60698.168
5147.515
108571.297
42859.078
44.668
0.062
-0.168
-0.072
-0.026
0.
0.
0.
0.
0.003
0.003
0.003
0.003
0.003
0.000
0.
0.000
0.000
-0.001
0.002
0.
0.
0.
0.
0.001
-0.002
-0.008
-0.033
-0.091
-0.158
-0.234
-0.279
-0.273
4.809
63.033
76.722
7.888
7.406
42.529
32.191
82.817
654.176
1680.781
1777.338
100093.867
56585.504
134889.984
100211.969
1095.644
13.453
292.245
203.601
1172.361
111109.875
5967.660
26.903
0.019
-0.139
-0.061
-0.023
0.
0.
0.
0.003
0.002
0.003
0.003
0.000
-0.003
-0.004
-0.004
-0.004
-0.003
-0.003
-0.002
-0.001
0.
0.
0.
0.001
0.000
-0.002
-0.023
-0.061
-0.131
-0.231
-0.365
-0.297
3.427
25.151
43.380
56.744
9.948
8.087
89.202
719.420
188.872
91.754
111.493
2737.902
724.928
28755.035
100005.719
308.307
335.213
8836.755
12193.116
187.050
2683.008
540.334
5.908
-0.120
-0.107
-0.043
-0.015
0.
0.
0.
0.002
0.003
0.003
-0.001
-0.006
-0.013
-0.017
-0.018
-0.015
-0.011
-0.008
-0.004
-0.003
-0.002
0.
0.
0.
0.002
-0.002
-0.010
-0.051
-0.119
-0.222
-0.342
-0.376
0.478
9.121
277.158
1474.390
94.460
19.169
74.697
445.274
232.697
20.846
2.941
8.160
6.801
43.392
67.007
623.567
100072.859
170764.063
200148.813
17398.676
15.298
6.019
0.143
-0.123
-0.072
-0.025
-0.010
0.
0.
0.004
0.002
0.004
0.000
-0.005
-0.017
-0.028
-0.038
-0.039
-0.033
-0.024
-0.014
-0.008
-0.003
-0.002
0.001
0.
0.
0.001
-0.002
-0.016
-0.059
-0.133
-0.185
0.417
2.584
1.351
4.365
128.181
535.769
55.386
102.769
403.147
100935.219
49795.500
293.155
3.861
2.190
1.450
1.959
9.147
806.505
105283.180
115300.047
1246.819
87.847
0.391
-0.193
-0.152
-0.087
-0.036
-0.013
-0.007
0.
0.001
0.004
0.001
0.001
-0.004
-0.017
-0.034
-0.051
-0.060
-0.061
-0.058
-0.043
-0.028
-0.017
-0.008
-0.003
-0.001
0.001
0.001
0.000
-0.006
-0.021
-0.074
-0.139
0.081
11.788
105.378
114.538
14.779
4.625
10.348
5.189
31.200
351.380
108022.977
86007.859
405.064
3.030
9.517
44.954
19.210
114.992
8904.602
103673.672
100287.594
829.422
3.221
-0.255
-0.195
-0.104
-0.050
-0.018
-0.007
-0.003
0.001
0.
0.003
-0.002
-0.005
-0.014
-0.030
-0.050
-0.065
-0.079
-0.086
-0.082
-0.070
-0.049
-0.030
-0.019
-0.009
-0.002
0.001
0.001
-0.002
-0.009
-0.031
-0.085
-0.153
0.553
55.246
7837.623
101387.289
852.972
4.444
-0.332
4.170
23.276
27.058
290.997
315.294
21.772
3.587
256.574
5247.206
482.367
139.347
12509.177
6208.459
4128.427
78.035
0.624
-0.239
-0.134
-0.064
-0.031
-0.008
-0.001
-0.001
0.
0.000
-0.004
-0.012
-0.025
-0.040
-0.062
-0.082
-0.094
-0.110
-0.120
-0.121
-0.110
-0.082
-0.053
-0.033
-0.018
-0.006
-0.001
0.001
0.000
-0.011
-0.033
-0.087
-0.171
0.526
78.962
53882.246
103688.594
3418.465
11.319
1.147
93.102
1489.665
432.984
93.317
10.133
52.034
106.076
507.936
9675.637
877.791
28.352
278.166
320.056
26.796
1.696
-0.243
-0.206
-0.096
-0.046
-0.021
-0.006
0.000
0.
0.000
-0.005
-0.014
-0.038
-0.050
-0.067
-0.092
-0.123
-0.152
-0.167
-0.173
-0.178
-0.171
-0.144
-0.103
-0.064
-0.034
-0.014
-0.004
0.002
-0.001
-0.009
-0.033
-0.082
-0.165
-0.006
16.276
1681.066
101926.617
4195.398
17.557
2.052
147.120
3793.553
96287.328
25515.869
273.555
10676.059
103126.453
104660.250
114638.008
4526.488
24.112
27.980
34.781
3.546
-0.113
-0.252
-0.175
-0.084
-0.039
-0.015
-0.002
0.
0.
-0.001
-0.011
-0.037
-0.061
0.072
1.522
1.901
0.098
-0.208
-0.231
0.049
0.543
0.152
-0.119
-0.150
-0.115
-0.061
-0.028
-0.010
-0.003
-0.001
-0.007
-0.028
-0.072
-0.147
-0.190
3.174
259.294
6206.979
577.077
8.099
27.817
45.926
1002.937
128338.969
32640.867
1105.775
23563.457
104721.969
146986.219
102542.836
571.317
10.520
2.451
0.718
0.071
-0.055
-0.204
-0.140
-0.073
-0.032
-0.010
-0.003
-0.001
0.
-0.005
-0.022
-0.060
-0.044
4.827
199.743
308.236
9.744
-0.088
0.456
40.231
269.433
45.505
7.805
0.406
-0.136
-0.099
-0.041
-0.017
-0.005
-0.001
-0.006
-0.022
-0.055
-0.117
-0.209
-0.024
4.842
21.052
7.726
14.067
1230.329
1580.669
54.379
409.438
257.536
31.752
350.114
3915.718
757.801
243.751
36.458
209.065
120.332
6.100
-0.169
-0.196
-0.191
-0.114
-0.059
-0.023
-0.007
-0.001
-0.001
0.
-0.007
-0.033
-0.080
0.057
22.654
4501.383
9675.868
93.498
1.813
6.503
4855.889
100618.898
20035.146
1073.572
18.339
0.082
-0.114
-0.058
-0.021
-0.008
-0.001
-0.005
-0.016
-0.039
-0.085
-0.166
-0.253
-0.264
-0.111
-0.064
14.414
774.663
1692.878
72.435
4.538
3.887
0.684
4.461
9.577
4.341
14.979
644.750
49928.309
19546.973
95.075
0.450
-0.265
-0.167
-0.093
-0.045
-0.018
-0.004
-0.001
0.
0.
-0.010
-0.039
-0.085
0.187
31.512
2600.074
22622.760
608.978
9.899
5.255
2211.648
116354.891
105996.602
57200.258
137.222
0.839
-0.119
-0.068
-0.026
-0.008
-0.001
-0.003
-0.013
-0.029
-0.060
-0.113
-0.187
-0.265
-0.338
-0.221
11.661
884.853
4444.062
127.349
1.269
-0.414
-0.457
-0.410
-0.393
0.087
26.079
1383.396
157599.391
42864.512
123.025
0.646
-0.219
-0.131
-0.063
-0.030
-0.012
-0.003
-0.001
0.
0.
-0.010
-0.038
-0.082
0.554
217.599
100274.297
102343.281
265.297
15.947
1.432
20.461
899.071
29351.744
2673.225
52.596
0.548
-0.121
-0.068
-0.022
-0.007
0.000
-0.001
-0.007
-0.021
-0.042
-0.075
-0.120
-0.179
-0.251
-0.252
1.793
43.149
105.414
12.150
0.085
-0.339
-0.355
-0.349
-0.393
-0.248
7.463
282.212
1449.332
280.258
10.351
-0.033
-0.161
-0.086
-0.041
-0.015
-0.007
-0.001
0.
0.
0.
-0.009
-0.032
-0.071
0.161
40.477
7028.937
3721.040
55.875
29.957
2.412
0.826
8.945
45.152
34.784
3.823
-0.068
-0.120
-0.055
-0.018
-0.005
0.002
0.
-0.004
-0.012
-0.024
-0.049
-0.075
-0.109
-0.155
-0.190
-0.114
0.624
1.164
0.174
-0.190
-0.223
-0.221
-0.230
-0.278
-0.307
0.447
13.928
35.039
5.596
0.151
-0.165
-0.111
-0.053
-0.025
-0.010
-0.003
-0.001
0.
0.
0.
-0.006
-0.021
-0.055
-0.081
0.765
8.942
8.650
8.853
7.817
0.728
-0.159
-0.001
0.214
0.276
-0.144
-0.179
-0.101
-0.040
-0.015
-0.002
0.002
0.002
-0.003
-0.005
-0.012
-0.025
-0.039
-0.057
-0.079
-0.106
-0.121
-0.120
-0.117
-0.125
-0.125
-0.122
-0.120
-0.140
-0.175
-0.213
-0.213
-0.004
0.155
-0.102
-0.156
-0.116
-0.062
-0.029
-0.014
-0.005
-0.001
0.
0.
0.
0.
-0.002
-0.010
-0.032
-0.066
-0.111
-0.121
-0.100
0.177
0.288
0.083
-0.186
0.076
-0.033
-0.241
-0.222
-0.149
-0.072
-0.028
-0.010
0.002
0.003
0.001
-0.001
-0.003
-0.005
-0.009
-0.018
-0.025
-0.035
-0.046
-0.055
-0.064
-0.071
-0.066
-0.062
-0.058
-0.065
-0.079
-0.096
-0.121
-0.145
-0.151
-0.143
-0.128
-0.096
-0.056
-0.030
-0.015
-0.006
-0.002
0.
0.
0.
0.
0.
0.000
-0.005
-0.015
-0.036
-0.073
-0.121
-0.176
-0.223
-0.170
-0.072
0.809
3.863
1.812
0.010
-0.158
-0.108
-0.050
-0.020
-0.005
-0.001
0.002
0.001
0.001
-0.001
-0.001
-0.002
-0.005
-0.009
-0.013
-0.016
-0.021
-0.023
-0.024
-0.025
-0.028
-0.029
-0.035
-0.047
-0.054
-0.062
-0.071
-0.075
-0.070
-0.057
-0.036
-0.023
-0.013
-0.008
-0.002
0.
0.
0.
0.
0.
0.
0.001
-0.002
-0.007
-0.017
-0.035
-0.065
-0.111
-0.171
-0.204
-0.145
1.186
5.109
2.344
0.069
-0.112
-0.076
-0.034
-0.012
-0.001
0.001
0.001
0.001
0.
0.001
-0.001
-0.001
-0.001
-0.001
-0.002
-0.003
-0.005
-0.008
-0.009
-0.009
-0.012
-0.014
-0.019
-0.022
-0.029
-0.033
-0.033
-0.031
-0.027
-0.022
-0.011
-0.008
-0.005
-0.001
0.
0.
0.
0.
0.
0.
0.
0.
0.001
-0.001
-0.010
-0.019
-0.037
-0.063
-0.107
-0.150
-0.156
0.116
0.784
0.364
-0.069
-0.086
-0.050
-0.018
-0.006
0.000
0.001
0.001
0.
0.
0.
0.001
0.001
0.000
0.002
0.003
0.003
0.000
-0.001
-0.002
-0.001
-0.003
-0.005
-0.005
-0.010
-0.011
-0.012
-0.015
-0.012
-0.011
-0.008
-0.002
-0.001
0.001
0.
0.
0.
0.
0.
0.
0.
0.
0.
0.
0.002
-0.001
-0.008
-0.021
-0.034
-0.062
-0.094
-0.112
-0.111
-0.085
-0.090
-0.079
-0.055
-0.025
-0.009
-0.002
0.001
0.001
0.001
0.
0.
0.
0.
0.
0.
0.001
0.002
0.001
0.001
0.000
0.000
0.000
0.001
-0.001
-0.003
-0.004
-0.004
-0.003
-0.002
-0.001
0.002
0.003
0.001
0.
0.
0.
0.
0.
0.
0.
0.
0.
0.
0.
0.
0.
0.001
-0.001
-0.011
-0.018
-0.033
-0.053
-0.072
-0.080
-0.074
-0.064
-0.048
-0.028
-0.014
-0.004
0.000
0.000
0.
0.
0.
0.
0.
0.
0.
0.
0.001
0.001
0.
0.000
0.000
0.000
0.000
0.001
0.002
0.002
0.000
0.000
0.000
0.000
0.000
0.001
0.
0.
0.
0.
0.
0.
0.
0.
0.
0.
0.
0.
0.
0.
0.
0.
0.000
-0.004
-0.009
-0.015
-0.026
-0.036
-0.041
-0.042
-0.035
-0.024
-0.014
-0.005
-0.001
0.
0.
0.
0.
0.
0.
0.
0.
0.
0.
0.001
0.001
0.
0.000
0.000
0.000
0.001
0.001
0.001
0.001
0.001
0.002
0.001
0.001
0.001
0.
0.
0.
0.
0.
0.
0.
0.
0.
0.
0.
0.
0.
0.
0.
0.
0.
0.
-0.001
-0.005
-0.008
-0.012
-0.018
-0.020
-0.020
-0.017
-0.010
-0.005
-0.004
-0.001
0.
0.
0.
0.
0.
0.
0.
0.
0.
0.
0.
0.001
0.001
0.
0.001
0.001
0.001
0.002
0.001
0.
0.
0.
0.
0.
0.
0.
0.
0.
0.
0.
0.
0.
0.
0.
0.
0.
0.
0.
0.
0.
0.
0.
0.
0.
-0.001
-0.005
-0.006
-0.007
-0.010
-0.010
-0.007
-0.005
-0.002
0.000
0.
0.
0.
0.
0.
0.
0.
0.
0.
0.
0.
0.
0.001
0.001
0.001
0.001
0.001
0.001
0.001
0.
0.
0.
0.
0.
0.
0.
0.
0.
0.
0.
0.
0.
0.
0.
0.
0.
0.
0.
0.
0.
0.
0.
0.
0.
0.
0.
0.
-0.001
-0.002
-0.003
-0.003
-0.002
-0.001
-0.001
0.
0.
0.
0.
0.
0.
0.
0.
0.
0.
0.
0.
0.
0.
0.
0.001
0.001
0.001
0.001
0.
0.
0.
0.
0.
0.
0.
0.
0.
0.
0.
0.
0.
0.
0.
0.
0.
0.
0.
0.
0.
0.
0.
0.
0.
0.
0.
0.
0.
0.
-0.001
-0.001
-0.001
-0.001
-0.001
0.
0.
0.
0.
0.
0.
0.
0.
0.
0.
0.
0.
0.
0.
0.
0.
0.
0.
0.
0.
0.
0.
0.
0.
0.
0.
0.
0.
0.
0.
0.
0.
0.
0.
0.
0.
0.
0.
0.
0.
0.
0.
0.
0.
0.
0.
0.
0.
0.
0.
0.
0.
0.
0.
0.
0.
0.
0.
0.
0.
0.
0.
0.
0.
0.
0.
0.
0.
0.
0.
0.
0.
0.
0.
0.
0.
0.
0.
0.
0.
0.
0.
0.
0.
0.
0.
0.
0.
0.
0.
0.
0.
0.
0.
0.
0.
0.
0.
0.
0.
0.
0.
0.
0.
0.
0.
0.
0.
0.
0.
0.
0.
0.
0.
0.
0.
0.
0.
0.
0.
0.
0.
0.
0.
0.
0.
0.
0.
0.
0.
0.
0.
0.
0.
0.
0.
0.
0.
0.
0.
0.
0.
0.
0.
0.
0.
0.
0.
0.
0.
0.
0.
0.
0.
0.
0.
0.
0.
0.
0.
0.
0.
0.
0.
0.
0.
0.
0.
0.
0.
0.
0.
0.
0.
0.
0.
0.
0.
0.
0.
0.
0.
0.
0.
0.
0.
0.
0.
0.
0.
0.
0.
0.
0.
0.
0.
0.
0.
0.
0.
0.
0.
0.
0.
0.
0.
0.
0.
0.
0.
0.
0.
0.
0.
0.
0.
0.
0.
0.
0.
0.
0.
0.
0.
0.
0.
0.
0.
0.
0.
0.
0.
0.
0.
0.
0.
0.
0.
0.
0.
0.
0.
0.
0.
0.
0.
0.
0.
0.
0.
0.
0.
0.
0.
0.
0.
0.
0.
0.
0.
0.
0.
0.
0.
0.
0.
0.
0.
0.
0.
0.
0.
0.
0.
0.
0.
0.
0.
0.
0.
0.
0.
0.
0.
0.
0.
0.
0.
0.
0.
0.
0.
0.
0.
0.
0.
0.
0.
0.
0.
0.
0.
0.
0.
0.
0.
0.
0.
0.
0.
0.
0.
0.
0.
0.
0.
0.
0.
0.
0.
0.
0.
0.
0.
0.
0.
0.
0.
0.
0.
0.
0.
0.
0.
0.
0.
0.
0.
0.
0.
0.
0.
0.
0.
0.
0.
0.
0.
0.
0.
0.
0.
0.
0.
0.
0.
0.
0.
0.
0.
0.
0.
0.
0.
0.
0.
0.
0.
0.
0.
0.
0.
0.
0.
0.
0.
0.
0.
0.
0.
0.
0.
0.
0.
0.
0.
0.
0.
0.
0.
0.
0.
0.
0.
0.
0.
0.
0.
0.
0.
0.
0.
0.
0.
0.
0.
0.
0.
0.
0.
0.
0.
0.
0.
0.
0.
0.
0.
0.
0.
0.
0.
0.
0.
0.
0.
0.
0.
0.
0.
0.
0.
0.
0.
0.
0.
0.
0.
0.
0.
0.
0.
0.
0.
0.
0.
0.
0.
0.
0.
0.
0.
0.
0.
0.
0.
0.
0.
0.
0.
0.
0.
0.
0.
0.
0.
0.
0.
0.
0.
0.
0.
0.
0.
0.
0.
0.
0.
0.
0.
0.
0.
0.
0.
0.
0.
0.
0.
0.
0.
0.
0.
0.
0.
0.
0.
0.
0.
0.
0.
0.
0.
0.
0.
0.
0.
0.
0.
0.
0.
0.
0.
0.
0.
0.
0.
0.
0.
0.
0.
0.
0.
0.
0.
0.
0.
0.
0.
0.
0.
0.
0.
0.
0.
0.
0.
0.
0.
0.
0.
0.
0.
0.
0.
0.
0.
0.
0.
0.
0.
0.
0.
0.
0.
0.
0.
0.
0.
0.
0.
0.
0.
0.
0.
0.
0.
0.
0.
0.
0.
0.
0.
0.
0.
0.
0.
0.
0.
0.
0.
0.
0.
0.
0.
0.
0.
0.
0.
0.
0.
0.
0.
0.
0.
0.
0.
0.
0.
0.
0.
0.
0.
0.
0.
0.
0.
0.
0.
0.
0.
0.
0.
0.
0.
0.
0.
0.
0.
0.
0.
0.
0.
0.
0.
0.
0.
0.
0.
0.
0.
0.
0.
0.
0.
0.
0.
0.
0.
0.
0.
0.
0.
0.
0.
0.
0.
0.
0.
0.
0.
0.
0.
0.
0.
0.
0.
0.
0.
0.
0.
0.
0.
0.
0.
0.
0.
0.
0.
0.
0.
0.
0.
0.
0.
0.
0.
0.
0.
0.
0.
0.
0.
0.
0.
0.
0.
0.
0.
0.
0.
0.
0.
0.
0.
0.
0.
0.
0.
0.
0.
0.
0.
0.
0.
0.
0.
0.
0.
0.
0.
0.
0.
0.
0.
0.
0.
0.
0.
0.
0.
0.
0.
0.
0.
0.
0.
0.
0.
0.
0.
0.
0.
0.
0.
0.
0.
0.
0.
0.
0.
0.
0.
0.
0.
0.
0.
0.
0.
0.
0.
0.
0.
0.
0.
0.
0.
0.
0.
0.
0.
0.
0.
0.
0.
0.
0.
0.
0.
0.
0.
0.
0.
0.
0.
0.
0.
0.
0.
0.
0.
0.
0.
0.
0.
0.
0.
0.
0.
0.
0.
0.
0.
0.
0.
0.
0.
0.
0.
0.
0.
0.
0.
0.
0.
0.
0.
0.
0.
0.
0.
0.
0.
0.
0.
0.
0.
0.
0.
0.
0.
0.
0.
0.
0.
0.
0.
0.
0.
0.
0.
0.
0.
0.
0.
0.
0.
0.
0.
0.
0.
0.
0.
0.
0.
0.
0.
0.
0.
0.
0.
0.
0.
0.
0.
0.
0.
0.
0.
0.
0.
0.
0.
0.
0.
0.
0.
0.
0.
0.
0.
0.
0.
0.
0.
0.
0.
0.
0.
0.
0.
0.
0.
0.
0.
0.
0.
0.
0.
0.
0.
0.
0.
0.
0.
0.
0.
0.
0.
0.
0.
0.
0.
0.
0.
0.
0.
0.
0.
0.
0.
0.
0.
0.
0.
0.
0.
0.
0.
0.
0.
0.
0.
0.
0.
0.
0.
0.
0.
0.
0.
0.
0.
0.
0.
0.
0.
0.
0.
0.
0.
0.
0.
0.
0.
0.
0.
0.
0.
0.
0.
0.
0.
0.
0.
0.
0.
0.
0.
0.
0.
0.
0.
0.
0.
0.
0.
0.
0.
0.
0.
0.
0.
0.
0.
0.
0.
0.
0.
0.
0.
0.
0.
0.
0.
0.
0.
0.
0.
0.
0.
0.
0.
0.
0.
0.
0.
0.
0.
0.
0.
0.
0.
0.
0.
0.
0.
0.
0.
0.
0.
0.
0.
0.
0.
0.
0.
0.
0.
0.
0.
0.
0.
0.
0.
0.
0.
0.
0.
0.
0.
0.
0.
0.
0.
0.
0.
0.
0.
0.
0.
0.
0.
0.
0.
0.
0.
0.
0.
0.
0.
0.
0.
0.
0.
0.
0.
0.
0.
0.
0.
0.
0.
0.
0.
0.
0.
0.
0.
0.
0.
0.
0.
0.
0.
0.
0.
0.
0.
0.
0.
0.
0.
0.
0.
0.
0.
0.
0.
0.
0.
0.
0.
0.
0.
0.
0.
0.
0.
0.
0.
0.
0.
0.
0.
0.
0.
0.
0.
0.
0.
0.
0.
0.
0.
0.
0.
0.
0.
0.
0.
0.
0.
0.
0.
0.
0.
0.
0.
0.
0.
0.
0.
0.
0.
0.
0.
0.
0.
0.
0.
0.
0.
0.
0.
0.
0.
0.
0.
0.
0.
0.
0.
0.
0.
0.
0.
0.
0.
0.
0.
0.
0.
0.
0.
0.
0.
0.
0.
0.
0.
0.
0.
0.
0.
0.
0.
0.
0.
0.
0.
0.
0.
0.
0.
0.
0.
0.
0.
0.
0.
0.
0.
0.
0.
0.
0.
0.
0.
0.
0.
0.
0.
0.
0.
0.
0.
0.
0.
0.
0.
0.
0.
0.
0.
0.
0.
0.
0.
0.
0.
0.
0.
0.
0.
0.
0.
0.
0.
0.
0.
0.001
0.001
0.
0.
0.
0.
0.
0.
0.
0.
0.
0.
0.
0.
0.
0.
0.
0.
0.
0.
0.
0.
0.
0.
0.
0.
0.
0.
0.
0.
0.
0.
0.
0.
0.
0.
0.
0.
0.
0.
0.
0.
0.
0.
0.
0.
0.
0.
0.
0.
0.
0.001
0.002
0.002
0.002
0.002
0.002
0.001
0.001
0.001
0.
0.
0.
0.
0.
0.
0.
0.
0.
0.
0.
0.
0.
0.
0.
0.
0.
0.
0.
0.
0.
0.
0.
0.
0.
0.
0.
0.
0.
0.
0.
0.
0.
0.
0.
0.
0.
0.
0.
0.
0.
0.
0.
0.
0.
0.002
0.002
0.002
0.002
0.004
0.004
0.003
0.003
0.003
0.002
0.002
0.
0.
0.
0.
0.
0.
0.
0.
0.
0.
0.
0.
0.
0.
0.
0.
0.
0.
0.
0.
0.
0.
0.
0.
0.
0.
0.
0.
0.
0.
0.
0.
0.
0.
0.
0.
0.
0.
0.
0.
0.
0.
0.001
0.001
0.002
0.001
0.002
0.
0.000
0.002
0.003
0.004
0.004
0.003
0.002
0.002
0.
0.
0.
0.
0.
0.
0.
0.
0.
0.
0.
0.
0.
0.
0.
0.
0.
0.
0.
0.
0.
0.
0.
0.
0.
0.
0.
0.
0.
0.
0.
0.
0.
0.
0.
0.
0.
0.
0.
0.
-0.001
0.001
-0.001
0.000
-0.004
-0.007
-0.010
-0.011
-0.011
-0.008
-0.002
0.002
0.004
0.003
0.002
0.001
0.
0.
0.
0.
0.
0.
0.
0.
0.
0.
0.
0.
0.
0.
0.
0.
0.
0.
0.
0.
0.
0.
0.
0.
0.
0.
0.
0.
0.
0.
0.
0.
0.
0.001
0.001
0.001
0.001
0.000
0.000
0.000
-0.005
-0.006
-0.010
-0.015
-0.026
-0.040
-0.048
-0.047
-0.039
-0.024
-0.009
0.000
0.004
0.004
0.002
0.001
0.
0.
0.
0.
0.
0.
0.
0.
0.
0.
0.
0.
0.
0.
0.
0.
0.
0.
0.
0.
0.
0.
0.
0.
0.
0.
0.
0.
0.
0.
0.001
0.001
0.
0.000
-0.001
-0.005
-0.008
-0.013
-0.017
-0.020
-0.025
-0.034
-0.051
-0.073
-0.088
-0.069
-0.069
-0.079
-0.070
-0.038
-0.008
0.003
0.003
0.003
0.001
0.001
0.
0.
0.
0.
0.
0.
0.
0.
0.
0.
0.
0.
0.
0.
0.
0.
0.
0.
0.
0.
0.
0.
0.
0.
0.
0.
0.
0.
0.001
0.001
0.000
-0.001
-0.005
-0.011
-0.016
-0.025
-0.036
-0.045
-0.055
-0.066
-0.083
-0.113
-0.131
-0.004
0.911
1.053
0.107
-0.077
-0.071
-0.036
-0.006
0.004
0.004
0.002
0.001
0.
0.
0.
0.
0.
0.
0.
0.
0.
0.
0.
0.
0.
0.
0.
0.
0.
0.
0.
0.
0.
0.
0.
0.
0.
0.
0.
0.001
0.001
0.000
-0.001
-0.008
-0.020
-0.033
-0.047
-0.063
-0.082
-0.107
-0.124
-0.148
-0.165
-0.181
-0.110
0.928
10.382
13.979
4.599
1.688
0.046
-0.055
-0.020
0.000
0.004
0.003
0.001
0.
0.
0.
0.
0.
0.
0.
0.
0.
0.
0.
0.
0.
0.
0.
0.
0.
0.
0.
0.
0.
0.
0.
0.
0.
0.
0.
0.001
0.000
-0.001
-0.009
-0.026
-0.051
-0.072
-0.101
-0.139
-0.178
-0.197
-0.190
-0.227
-0.257
0.081
2.317
5.647
44.491
145.039
127.591
40.605
1.421
-0.076
-0.040
-0.006
0.003
0.003
0.002
0.
0.
0.
0.
0.
0.
0.
0.
0.
0.
0.
0.
0.
0.
0.
0.
0.
0.
0.
0.
0.
0.
0.
0.
0.
0.
0.
0.001
0.
-0.006
-0.022
-0.051
-0.075
-0.099
-0.152
-0.248
-0.287
0.583
6.593
4.075
0.249
5.194
35.594
56.558
140.678
247.712
517.433
121.818
2.372
-0.112
-0.068
-0.019
-0.003
0.001
0.003
0.
-0.002
-0.002
-0.002
-0.002
-0.002
0.
0.
0.
0.
0.
0.
0.
0.
0.
0.
0.
0.
0.
0.
0.
0.
0.
0.
0.
0.
0.001
0.000
-0.001
-0.010
-0.034
-0.067
-0.050
0.259
0.154
-0.295
0.181
34.659
1588.088
524.315
10.793
101.285
499.529
113.486
166.090
53.436
71.550
44.554
0.835
-0.164
-0.105
-0.040
-0.015
-0.008
-0.004
-0.006
-0.007
-0.007
-0.007
-0.007
-0.006
-0.003
0.
0.
0.
0.
0.
0.
0.
0.
0.
0.
0.
0.
0.
0.
0.
0.
0.
0.
0.
0.001
0.001
-0.003
-0.013
-0.043
-0.083
0.009
0.980
0.812
-0.080
5.144
554.231
36745.762
5033.317
79.762
315.821
2168.762
144.567
22.342
34.310
331.320
65.248
1.276
-0.192
-0.151
-0.080
-0.040
-0.029
-0.021
-0.020
-0.020
-0.020
-0.017
-0.015
-0.012
-0.009
-0.005
-0.002
0.
0.
0.
0.
0.
0.
0.
0.
0.
0.
0.
0.
0.
0.
0.
0.
0.
0.001
0.001
-0.004
-0.013
-0.045
-0.096
-0.118
0.136
0.403
3.504
21.550
6647.035
119926.523
21425.926
224.716
39.149
114.750
28.923
2.189
49.126
1133.733
158.891
3.099
-0.209
-0.218
-0.141
-0.091
-0.067
-0.052
-0.047
-0.045
-0.044
-0.039
-0.031
-0.024
-0.017
-0.011
-0.006
0.
0.
0.
0.
0.
0.
0.
0.
0.
0.
0.
0.
0.
0.
0.
0.
0.
0.
0.000
-0.003
-0.012
-0.038
-0.101
-0.178
-0.249
2.265
89.157
208.751
797.336
13393.339
1282.949
46.098
6.469
9.468
5.550
0.153
4.762
34.399
15.863
1.271
-0.244
-0.304
-0.234
-0.181
-0.137
-0.117
-0.102
-0.099
-0.100
-0.093
-0.077
-0.053
-0.033
-0.019
-0.012
-0.005
0.
0.
0.
0.
0.
0.
0.
0.
0.
0.
0.
0.
0.
0.
0.
0.
0.
0.001
-0.002
-0.010
-0.030
-0.083
-0.185
-0.283
2.483
130.630
585.992
1143.348
1546.473
189.162
1488.864
218.789
221.555
50.287
8.512
1.357
6.008
6.568
7.461
5.575
0.608
-0.245
-0.237
-0.198
-0.197
-0.201
-0.193
-0.172
-0.154
-0.140
-0.112
-0.064
-0.032
-0.017
-0.011
-0.001
0.
0.
0.
0.
0.
0.
0.
0.
0.
0.
0.
0.
0.
0.
0.
0.
0.001
0.000
-0.008
-0.025
-0.065
-0.158
-0.293
0.065
13.860
278.285
1124.602
550.191
474.968
38481.395
57707.922
100680.820
21367.686
1100.091
9.276
37.903
633.166
606.552
405.759
39.363
3.251
2.295
1.871
0.132
-0.276
-0.250
0.259
0.430
-0.096
-0.167
-0.123
-0.064
-0.026
-0.012
-0.005
0.
0.
0.
0.
0.
0.
0.
0.
0.
0.
0.
0.
0.
0.
0.
0.
0.
0.001
-0.004
-0.019
-0.050
-0.126
-0.271
-0.276
8.538
502.957
76109.883
106085.383
1362.692
106120.930
120100.828
106829.828
102746.016
21583.910
31.088
715.445
100659.922
21029.725
5193.949
3831.953
73.681
72.871
73.784
22.961
1.374
2.892
101.560
163.126
7.001
-0.133
-0.188
-0.108
-0.049
-0.020
-0.006
0.
0.
0.
0.
0.
0.
0.
0.
0.
0.
0.
0.
0.
0.
0.
0.
0.
0.
-0.002
-0.017
-0.041
-0.104
-0.235
-0.356
1.730
109.843
37198.637
106628.820
11186.154
101663.891
15295.273
981.374
6808.017
576.837
17.455
4327.419
119733.984
39826.387
28965.523
30368.971
210.007
348.521
13275.163
5129.652
42.247
50.088
60538.707
100065.414
166.455
0.453
-0.275
-0.166
-0.074
-0.030
-0.011
0.
0.
0.
0.
0.
0.
0.
0.
0.
0.
0.
0.
0.
0.
0.
0.
0.
0.
0.001
-0.012
-0.035
-0.081
-0.199
-0.356
-0.175
9.006
168.345
1420.476
2243.865
16155.972
100510.820
681.984
65.414
25.588
17.071
3487.617
102791.297
126759.328
186909.922
100258.797
350.067
686.714
100020.461
100013.461
149.944
88.422
18915.447
67974.086
120.253
0.348
-0.376
-0.232
-0.107
-0.041
-0.016
0.
0.
0.
0.
0.
0.
0.
0.
0.
0.
0.
0.
0.
0.
0.
0.
0.
0.
0.001
-0.007
-0.027
-0.068
-0.162
-0.309
0.054
9.882
95.704
2759.462
2352.908
72.870
25490.484
101719.422
5348.540
8087.819
688.992
60.665
1733.308
106363.102
19271.217
4131.098
50.101
74.308
2521.138
1363.049
562.819
14949.254
1085.198
108.739
10.624
0.195
-0.372
-0.288
-0.142
-0.055
-0.019
0.
0.
0.
0.
0.
0.
0.
0.001
0.002
0.002
0.002
0.001
0.
0.
0.
0.
0.
0.
0.001
-0.003
-0.022
-0.057
-0.132
-0.220
0.708
19.681
114.318
110.387
70.325
17.624
3816.954
170411.188
107896.547
100925.258
35307.621
64.534
632.395
15033.542
785.014
34.084
500.973
1475.443
82.339
440.469
2765.362
103298.773
90614.422
4131.174
464.494
9.447
-0.053
-0.298
-0.166
-0.064
-0.022
0.
0.
0.
0.
0.
0.002
0.002
0.002
0.004
0.004
0.002
0.002
0.002
0.001
0.
0.
0.
0.
0.001
-0.002
-0.013
-0.044
-0.111
-0.171
0.984
75.438
3404.049
480.934
4.951
4.996
47.324
1355.565
3468.828
131656.281
101611.977
170.617
43.644
142.303
35.160
37.878
5709.000
38426.430
300.393
148.410
526.750
84749.422
104915.883
108622.578
21222.008
419.628
4.784
-0.233
-0.168
-0.067
-0.020
0.
0.
0.
0.
0.002
0.002
0.004
0.003
0.003
0.003
0.003
0.001
0.001
0.002
0.002
0.
0.
0.
0.001
0.000
-0.007
-0.028
-0.083
-0.149
0.180
22.343
411.617
99.852
4.879
13.021
6.996
12.610
327.938
100031.539
57327.477
104.958
44.869
17.206
16.877
104.277
453.367
1156.343
387.146
22.904
109.090
32175.236
15200.048
45963.727
101517.242
16550.332
21.878
-0.070
-0.146
-0.061
-0.020
0.
0.
0.
0.003
0.002
0.003
0.003
0.003
-0.001
-0.002
-0.002
-0.002
-0.001
-0.002
-0.001
0.001
0.
0.
0.001
0.000
-0.003
-0.015
-0.046
-0.127
-0.176
0.427
3.317
3.064
92.693
1017.857
156.618
7.918
9.924
134.339
93.965
6.870
6.383
6.338
30.038
337.997
225.433
8839.753
26079.232
172.903
6.131
77.533
68.878
2382.195
96719.938
1351.550
9.388
-0.099
-0.120
-0.048
-0.016
0.
0.
0.001
0.002
0.003
0.003
0.000
-0.005
-0.012
-0.016
-0.016
-0.013
-0.009
-0.006
-0.003
-0.002
0.
0.
0.
0.001
0.
-0.004
-0.029
-0.088
-0.166
-0.254
-0.326
2.443
239.524
4465.519
795.491
1611.283
98.952
2.467
6.496
7.769
2.469
0.838
7.373
39.622
42.095
1373.067
2960.486
68.926
40.220
55.289
57.444
25.168
61.184
16.992
0.688
-0.140
-0.092
-0.035
-0.011
0.
0.
0.003
0.002
0.003
-0.001
-0.008
-0.022
-0.037
-0.045
-0.046
-0.037
-0.026
-0.015
-0.009
-0.005
-0.001
0.
0.
0.001
0.002
-0.002
-0.022
-0.063
-0.141
-0.250
-0.373
0.238
23.060
262.061
43003.324
100065.836
4438.411
9.143
18.170
260.460
155.770
10.605
82.170
111.121
33.196
21.871
20.661
70.049
2976.992
1471.712
755.822
163.349
1.004
0.123
-0.160
-0.114
-0.059
-0.019
-0.007
0.
0.
0.003
0.004
0.003
-0.004
-0.021
-0.048
-0.064
-0.072
-0.079
-0.073
-0.051
-0.031
-0.017
-0.009
-0.003
-0.001
0.001
0.001
0.003
-0.006
-0.021
-0.064
-0.140
-0.244
-0.346
-0.208
1.401
43.830
7423.523
100013.648
1268.732
7.646
468.450
100022.313
86760.281
120.591
332.967
512.529
89.258
19.056
18.557
390.497
6842.857
10342.817
162.100
9.765
-0.195
-0.237
-0.149
-0.080
-0.032
-0.010
-0.004
0.
0.002
0.004
0.002
-0.002
-0.016
-0.042
-0.068
-0.079
-0.078
-0.081
-0.096
-0.082
-0.059
-0.033
-0.017
-0.008
-0.002
0.000
0.001
0.002
-0.009
-0.027
-0.069
-0.163
-0.236
0.886
21.241
51.801
10.608
37.884
111.746
16.534
3.419
501.697
100026.992
100053.820
120.268
38.786
51.357
16.966
7.288
662.863
100132.453
200070.406
100156.227
619.102
2.243
-0.300
-0.196
-0.100
-0.045
-0.017
-0.004
-0.003
0.001
0.001
0.001
-0.002
-0.010
-0.030
-0.059
-0.084
-0.057
0.114
0.077
-0.088
-0.105
-0.085
-0.056
-0.032
-0.017
-0.007
0.
0.001
-0.002
-0.014
-0.033
-0.084
-0.182
-0.090
16.469
2533.966
31611.805
446.097
7.370
3.210
27.755
213.508
76.374
316.294
189.028
7.349
0.808
4.155
13.108
8.668
859.330
104457.750
108547.328
2970.344
64.663
0.500
-0.281
-0.153
-0.072
-0.032
-0.011
-0.002
-0.001
0.000
0.001
-0.005
-0.013
-0.033
-0.060
-0.094
-0.121
-0.038
0.352
0.275
-0.068
-0.142
-0.128
-0.091
-0.057
-0.033
-0.017
-0.007
0.000
-0.003
-0.013
-0.038
-0.091
-0.191
0.009
34.563
15195.186
106261.680
2155.878
48.166
25.670
2022.657
100080.844
15134.738
100.501
4.418
9.551
37.366
44.923
45.431
11.763
187.341
100504.461
100343.820
522.397
8.623
-0.132
-0.250
-0.138
-0.057
-0.026
-0.009
0.000
0.
0.
-0.005
-0.017
-0.042
-0.059
-0.076
-0.110
-0.167
-0.172
-0.039
-0.068
-0.189
-0.225
-0.204
-0.152
-0.096
-0.059
-0.032
-0.013
-0.004
-0.004
-0.016
-0.040
-0.092
-0.184
-0.124
19.085
10690.321
102154.250
57742.500
90.356
50.521
4470.937
101377.938
146968.141
18185.568
70.765
961.235
13109.064
8085.833
5231.876
55.882
25.523
1592.405
2543.206
78.914
11.601
0.479
-0.212
-0.122
-0.048
-0.020
-0.005
-0.001
0.
-0.003
-0.013
-0.040
-0.066
0.288
4.477
5.617
0.428
-0.262
-0.306
-0.126
0.210
-0.062
-0.226
-0.222
-0.162
-0.097
-0.052
-0.022
-0.010
-0.002
-0.014
-0.038
-0.082
-0.178
-0.226
6.514
1132.143
100493.492
3373.149
36.927
312.831
441.330
3295.387
118923.414
142443.391
4865.179
109492.117
200136.813
26190.059
110292.367
212.583
2.146
7.884
14.293
72.568
63.625
2.550
-0.149
-0.103
-0.046
-0.017
-0.005
-0.001
0.
-0.006
-0.025
-0.064
0.015
16.244
2392.432
4438.373
38.364
0.304
0.097
20.238
117.040
24.388
4.024
0.097
-0.209
-0.149
-0.074
-0.034
-0.015
-0.006
-0.013
-0.033
-0.073
-0.160
-0.269
0.215
15.000
140.699
144.072
113.684
100143.508
100470.477
243.879
7116.779
95753.680
1269.847
18175.031
19181.152
317.797
173.267
58.114
185.201
145.957
8.500
17.265
15.882
0.802
-0.139
-0.086
-0.038
-0.012
-0.003
-0.001
0.
-0.008
-0.036
-0.083
0.261
99.393
100468.883
105253.328
600.495
18.713
4.400
1225.990
85299.414
3437.592
338.236
11.319
0.002
-0.175
-0.095
-0.041
-0.018
-0.005
-0.008
-0.027
-0.063
-0.134
-0.241
-0.314
0.475
28.311
58.942
92.268
55267.980
160525.891
924.260
64.505
52.004
7.154
26.995
31.163
6.529
293.475
23991.951
103251.438
100037.320
163.403
1.051
0.127
-0.164
-0.122
-0.067
-0.026
-0.009
-0.002
-0.001
0.
-0.012
-0.043
-0.092
0.325
58.344
49481.613
104761.406
21673.787
522.344
9.945
662.641
25557.910
120076.000
74169.047
254.211
1.584
-0.179
-0.104
-0.043
-0.018
-0.003
-0.004
-0.021
-0.051
-0.104
-0.185
-0.260
-0.236
0.089
1.150
81.359
100059.680
100289.695
2813.773
17.792
0.698
-0.084
5.339
8.160
4.850
1097.036
100401.477
128772.109
100071.234
225.155
0.794
-0.282
-0.170
-0.093
-0.042
-0.016
-0.005
-0.001
0.
0.
-0.012
-0.043
-0.092
0.421
107.943
79637.648
131938.641
13890.024
1443.246
33.238
75.581
527.905
103887.039
100348.094
579.426
2.190
-0.179
-0.100
-0.039
-0.017
-0.002
-0.004
-0.014
-0.037
-0.078
-0.130
-0.185
-0.196
-0.237
0.218
9.953
508.898
2208.806
100.708
2.603
-0.302
-0.368
0.729
1.172
0.818
61.701
1201.283
781.031
366.797
12.240
-0.079
-0.211
-0.114
-0.055
-0.026
-0.011
-0.002
-0.001
0.
0.
-0.010
-0.034
-0.080
0.074
23.858
1723.067
1338.417
26184.242
21609.715
108.948
268.431
495.868
464.889
767.648
30.773
0.251
-0.181
-0.087
-0.034
-0.012
0.001
-0.001
-0.008
-0.024
-0.051
-0.088
-0.128
-0.174
-0.221
-0.221
0.112
3.132
6.319
1.694
-0.163
-0.325
-0.343
-0.317
-0.330
-0.341
0.757
5.022
5.116
1.990
0.025
-0.214
-0.133
-0.068
-0.032
-0.014
-0.006
-0.001
0.
0.
0.
-0.007
-0.023
-0.062
-0.103
0.473
6.122
29.738
882.445
778.140
42.527
67.997
106.332
4.798
3.254
0.223
-0.265
-0.164
-0.073
-0.026
-0.010
0.001
0.001
-0.004
-0.014
-0.028
-0.054
-0.078
-0.101
-0.139
-0.173
-0.182
-0.170
-0.146
-0.179
-0.199
-0.217
-0.230
-0.242
-0.282
-0.323
-0.315
-0.259
-0.229
-0.218
-0.197
-0.134
-0.073
-0.037
-0.019
-0.008
-0.001
0.
0.
0.
0.
-0.004
-0.013
-0.035
-0.082
-0.136
-0.144
0.679
7.199
72.356
259.133
11.443
21.179
23.910
5.808
-0.122
-0.235
-0.135
-0.059
-0.021
-0.003
0.002
0.004
-0.001
-0.004
-0.011
-0.022
-0.036
-0.051
-0.064
-0.083
-0.095
-0.103
-0.105
-0.109
-0.105
-0.107
-0.129
-0.155
-0.179
-0.206
-0.222
-0.213
-0.191
-0.155
-0.111
-0.065
-0.035
-0.018
-0.012
-0.003
0.
0.
0.
0.
0.
0.000
-0.006
-0.017
-0.045
-0.094
-0.159
-0.222
0.064
20.926
65.903
73.183
1022.533
240.995
13.229
0.118
-0.177
-0.102
-0.044
-0.014
-0.003
0.002
0.002
0.001
-0.003
-0.004
-0.008
-0.015
-0.016
-0.021
-0.030
-0.035
-0.039
-0.044
-0.048
-0.047
-0.051
-0.068
-0.092
-0.109
-0.118
-0.114
-0.106
-0.089
-0.068
-0.047
-0.027
-0.014
-0.010
-0.002
0.
0.
0.
0.
0.
0.
0.001
-0.002
-0.008
-0.022
-0.049
-0.095
-0.172
-0.229
0.040
3.141
115.777
2001.452
358.207
7.066
-0.060
-0.132
-0.073
-0.028
-0.008
0.000
0.001
0.001
0.002
-0.001
-0.001
-0.001
-0.002
0.000
-0.007
-0.008
-0.012
-0.014
-0.017
-0.017
-0.022
-0.028
-0.037
-0.051
-0.061
-0.063
-0.061
-0.050
-0.041
-0.029
-0.021
-0.010
-0.007
-0.001
0.
0.
0.
0.
0.
0.
0.
0.
0.001
-0.002
-0.012
-0.028
-0.053
-0.106
-0.178
-0.201
0.466
9.740
51.684
19.634
0.880
-0.124
-0.096
-0.043
-0.014
-0.002
0.000
0.001
0.001
0.
0.001
0.002
0.000
0.002
0.004
0.002
-0.004
-0.005
-0.007
-0.006
-0.009
-0.009
-0.015
-0.017
-0.023
-0.029
-0.031
-0.031
-0.024
-0.018
-0.012
-0.008
0.001
0.001
0.
0.
0.
0.
0.
0.
0.
0.
0.
0.
0.002
-0.005
-0.014
-0.031
-0.062
-0.113
-0.157
-0.158
0.102
0.581
0.248
-0.103
-0.098
-0.057
-0.022
-0.005
-0.001
0.001
0.001
0.
0.
0.
0.001
0.001
0.002
0.003
0.002
0.001
-0.001
-0.003
-0.004
-0.002
-0.002
-0.005
-0.006
-0.009
-0.013
-0.013
-0.009
-0.006
-0.003
0.
0.003
0.
0.
0.
0.
0.
0.
0.
0.
0.
0.
0.
0.
0.
0.000
-0.008
-0.017
-0.035
-0.062
-0.101
-0.127
-0.135
-0.129
-0.115
-0.087
-0.058
-0.025
-0.009
-0.003
0.000
0.001
0.
0.
0.
0.
0.
0.
0.001
0.
-0.001
-0.003
-0.005
-0.006
-0.006
-0.003
0.000
0.001
-0.003
-0.004
-0.005
-0.005
-0.004
-0.001
-0.001
0.000
0.001
0.
0.
0.
0.
0.
0.
0.
0.
0.
0.
0.
0.
0.
-0.001
-0.002
-0.009
-0.019
-0.033
-0.052
-0.072
-0.083
-0.080
-0.067
-0.048
-0.027
-0.013
-0.003
0.
0.001
0.
0.
0.
0.
0.
0.
0.
0.001
0.
0.000
-0.001
-0.004
-0.005
-0.005
-0.002
0.000
0.002
0.001
0.001
0.000
0.000
0.000
0.000
0.001
0.001
0.
0.
0.
0.
0.
0.
0.
0.
0.
0.
0.
0.
0.
0.
0.
-0.002
-0.004
-0.011
-0.019
-0.027
-0.034
-0.039
-0.038
-0.032
-0.023
-0.014
-0.006
-0.002
0.001
0.
0.
0.
0.
0.
0.
0.
0.
0.001
0.001
0.000
0.
-0.001
-0.001
-0.001
-0.001
0.000
0.001
0.002
0.002
0.002
0.001
0.001
0.001
0.
0.
0.
0.
0.
0.
0.
0.
0.
0.
0.
0.
0.
0.
0.
0.
0.
0.
-0.002
-0.006
-0.009
-0.015
-0.018
-0.020
-0.020
-0.017
-0.012
-0.007
-0.002
0.000
0.
0.
0.
0.
0.
0.
0.
0.
0.
0.
0.001
0.
0.001
0.000
0.
0.
0.000
0.001
0.001
0.002
0.
0.
0.
0.
0.
0.
0.
0.
0.
0.
0.
0.
0.
0.
0.
0.
0.
0.
0.
0.
0.
0.
0.
0.
-0.001
-0.003
-0.007
-0.008
-0.009
-0.009
-0.007
-0.004
-0.002
0.000
0.
0.
0.
0.
0.
0.
0.
0.
0.
0.
0.
0.
0.001
0.001
0.001
0.001
0.001
0.001
0.002
0.002
0.
0.
0.
0.
0.
0.
0.
0.
0.
0.
0.
0.
0.
0.
0.
0.
0.
0.
0.
0.
0.
0.
0.
0.
0.
0.
-0.001
-0.001
-0.001
-0.003
-0.003
-0.002
-0.001
-0.001
-0.001
0.
0.
0.
0.
0.
0.
0.
0.
0.
0.
0.
0.
0.
0.001
0.001
0.002
0.002
0.002
0.
0.
0.
0.
0.
0.
0.
0.
0.
0.
0.
0.
0.
0.
0.
0.
0.
0.
0.
0.
0.
0.
0.
0.
0.
0.
0.
0.
0.
0.
-0.001
-0.001
-0.001
-0.001
-0.001
0.
0.
0.
0.
0.
0.
0.
0.
0.
0.
0.
0.
0.
0.
0.
0.
0.
0.
0.
0.
0.
0.
0.
0.
0.
0.
0.
0.
0.
0.
0.
0.
0.
0.
0.
0.
0.
0.
0.
0.
0.
0.
0.
0.
0.
0.
0.
0.
0.
0.
0.
0.
0.
0.
0.
0.
0.
0.
0.
0.
0.
0.
0.
0.
0.
0.
0.
0.
0.
0.
0.
0.
0.
0.
0.
0.
0.
0.
0.
0.
0.
0.
0.
0.
0.
0.
0.
0.
0.
0.
0.
0.
0.
0.
0.
0.
0.
0.
0.
0.
0.
0.
0.
0.
0.
0.
0.
0.
0.
0.
0.
0.
0.
0.
0.
0.
0.
0.
0.
0.
0.
0.
0.
0.
0.
0.
0.
0.
0.
0.
0.
0.
0.
0.
0.
0.
0.
0.
0.
0.
0.
0.
0.
0.
0.
0.
0.
0.
0.
0.
0.
0.
0.
0.
0.
0.
0.
0.
0.
0.
0.
0.
0.
0.
0.
0.
0.
0.
0.
0.
0.
0.
0.
0.
0.
0.
0.
0.
0.
0.
0.
0.
0.
0.
0.
0.
0.
0.
0.
0.
0.
0.
0.
0.
0.
0.
0.
0.
0.
0.
0.
0.
0.
0.
0.
0.
0.
0.
0.
0.
0.
0.
0.
0.
0.
0.
0.
0.
0.
0.
0.
0.
0.
0.
0.
0.
0.
0.
0.
0.
0.
0.
0.
0.
0.
0.
0.
0.
0.
0.
0.
0.
0.
0.
0.
0.
0.
0.
0.
0.
0.
0.
0.
0.
0.
0.
0.
0.
0.
0.
0.
0.
0.
0.
0.
0.
0.
0.
0.
0.
0.
0.
0.
0.
0.
0.
0.
0.
0.
0.
0.
0.
0.
0.
0.
0.
0.
0.
0.
0.
0.
0.
0.
0.
0.
0.
0.
0.
0.
0.
0.
0.
0.
0.
0.
0.
0.
0.
0.
0.
0.
0.
0.
0.
0.
0.
0.
0.
0.
0.
0.
0.
0.
0.
0.
0.
0.
0.
0.
0.
0.
0.
0.
0.
0.
0.
0.
0.
0.
0.
0.
0.
0.
0.
0.
0.
0.
0.
0.
0.
0.
0.
0.
0.
0.
0.
0.
0.
0.
0.
0.
0.
0.
0.
0.
0.
0.
0.
0.
0.
0.
0.
0.
0.
0.
0.
0.
0.
0.
0.
0.
0.
0.
0.
0.
0.
0.
0.
0.
0.
0.
0.
0.
0.
0.
0.
0.
0.
0.
0.
0.
0.
0.
0.
0.
0.
0.
0.
0.
0.
0.
0.
0.
0.
0.
0.
0.
0.
0.
0.
0.
0.
0.
0.
0.
0.
0.
0.
0.
0.
0.
0.
0.
0.
0.
0.
0.
0.
0.
0.
0.
0.
0.
0.
0.
0.
0.
0.
0.
0.
0.
0.
0.
0.
0.
0.
0.
0.
0.
0.
0.
0.
0.
0.
0.
0.
0.
0.
0.
0.
0.
0.
0.
0.
0.
0.
0.
0.
0.
0.
0.
0.
0.
0.
0.
0.
0.
0.
0.
0.
0.
0.
0.
0.
0.
0.
0.
0.
0.
0.
0.
0.
0.
0.
0.
0.
0.
0.
0.
0.
0.
0.
0.
0.
0.
0.
0.
0.
0.
0.
0.
0.
0.
0.
0.
0.
0.
0.
0.
0.
0.
0.
0.
0.
0.
0.
0.
0.
0.
0.
0.
0.
0.
0.
0.
0.
0.
0.
0.
0.
0.
0.
0.
0.
0.
0.
0.
0.
0.
0.
0.
0.
0.
0.
0.
0.
0.
0.
0.
0.
0.
0.
0.
0.
0.
0.
0.
0.
0.
0.
0.
0.
0.
0.
0.
0.
0.
0.
0.
0.
0.
0.
0.
0.
0.
0.
0.
0.
0.
0.
0.
0.
0.
0.
0.
0.
0.
0.
0.
0.
0.
0.
0.
0.
0.
0.
0.
0.
0.
0.
0.
0.
0.
0.
0.
0.
0.
0.
0.
0.
0.
0.
0.
0.
0.
0.
0.
0.
0.
0.
0.
0.
0.
0.
0.
0.
0.
0.
0.
0.
0.
0.
0.
0.
0.
0.
0.
0.
0.
0.
0.
0.
0.
0.
0.
0.
0.
0.
0.
0.
0.
0.
0.
0.
0.
0.
0.
0.
0.
0.
0.
0.
0.
0.
0.
0.
0.
0.
0.
0.
0.
0.
0.
0.
0.
0.
0.
0.
0.
0.
0.
0.
0.
0.
0.
0.
0.
0.
0.
0.
0.
0.
0.
0.
0.
0.
0.
0.
0.
0.
0.
0.
0.
0.
0.
0.
0.
0.
0.
0.
0.
0.
0.
0.
0.
0.
0.
0.
0.
0.
0.
0.
0.
0.
0.
0.
0.
0.
0.
0.
0.
0.
0.
0.
0.
0.
0.
0.
0.
0.
0.
0.
0.
0.
0.
0.
0.
0.
0.
0.
0.
0.
0.
0.
0.
0.
0.
0.
0.
0.
0.
0.
0.
0.
0.
0.
0.
0.
0.
0.
0.
0.
0.
0.
0.
0.
0.
0.
0.
0.
0.
0.
0.
0.
0.
0.
0.
0.
0.
0.
0.
0.
0.
0.
0.
0.
0.
0.
0.
0.
0.
0.
0.
0.
0.
0.
0.
0.
0.
0.
0.
0.
0.
0.
0.
0.
0.
0.
0.
0.
0.
0.
0.
0.
0.
0.
0.
0.
0.
0.
0.
0.
0.
0.
0.
0.
0.
0.
0.
0.
0.
0.
0.
0.
0.
0.
0.
0.
0.
0.
0.
0.
0.
0.
0.
0.
0.
0.
0.
0.
0.
0.
0.
0.
0.
0.
0.
0.
0.
0.
0.
0.
0.
0.
0.
0.
0.
0.
0.
0.
0.
0.
0.
0.
0.
0.
0.
0.
0.
0.
0.
0.
0.
0.
0.
0.
0.
0.
0.
0.
0.
0.
0.
0.
0.
0.
0.
0.
0.
0.
0.
0.
0.
0.
0.
0.
0.
0.
0.
0.
0.
0.
0.
0.
0.
0.
0.
0.
0.
0.
0.
0.
0.
0.
0.
0.
0.
0.
0.
0.
0.
0.
0.
0.
0.
0.
0.
0.
0.
0.
0.
0.
0.
0.
0.
0.
0.
0.
0.
0.
0.
0.
0.
0.
0.
0.
0.
0.
0.
0.
0.
0.
0.
0.
0.
0.
0.
0.
0.
0.
0.
0.
0.
0.
0.
0.
0.
0.
0.
0.
0.
0.
0.
0.
0.
0.
0.
0.
0.
0.
0.
0.
0.
0.
0.
0.
0.
0.
0.
0.
0.
0.
0.
0.
0.
0.
0.
0.
0.
0.
0.
0.
0.
0.
0.
0.
0.
0.
0.
0.
0.
0.
0.
0.
0.
0.
0.
0.
0.
0.
0.
0.
0.
0.
0.
0.
0.
0.
0.
0.
0.
0.
0.
0.
0.
0.
0.
0.
0.
0.
0.
0.
0.
0.
0.
0.
0.
0.
0.
0.
0.
0.
0.
0.
0.
0.
0.
0.
0.
0.
0.
0.
0.
0.
0.
0.
0.
0.
0.
0.
0.
0.
0.
0.
0.
0.
0.
0.
0.
0.
0.
0.
0.
0.
0.
0.
0.
0.
0.
0.
0.
0.
0.
0.
0.
0.
0.
0.
0.
0.
0.
0.
0.
0.
0.
0.
0.
0.
0.
0.
0.
0.
0.
0.
0.
0.
0.
0.
0.
0.
0.
0.
0.
0.
0.
0.
0.
0.
0.
0.
0.
0.
0.
0.
0.001
0.001
0.001
0.001
0.
0.
0.
0.
0.
0.
0.
0.
0.
0.
0.
0.
0.
0.
0.
0.
0.
0.
0.
0.
0.
0.
0.
0.
0.
0.
0.
0.
0.
0.
0.
0.
0.
0.
0.
0.
0.
0.
0.
0.
0.
0.
0.
0.
0.
0.
0.
0.
0.002
0.002
0.002
0.002
0.002
0.002
0.001
0.001
0.001
0.
0.
0.
0.
0.
0.
0.
0.
0.
0.
0.
0.
0.
0.
0.
0.
0.
0.
0.
0.
0.
0.
0.
0.
0.
0.
0.
0.
0.
0.
0.
0.
0.
0.
0.
0.
0.
0.
0.
0.
0.
0.
0.
0.
0.001
0.002
0.002
0.002
0.003
0.004
0.003
0.004
0.003
0.003
0.002
0.002
0.
0.
0.
0.
0.
0.
0.
0.
0.
0.
0.
0.
0.
0.
0.
0.
0.
0.
0.
0.
0.
0.
0.
0.
0.
0.
0.
0.
0.
0.
0.
0.
0.
0.
0.
0.
0.
0.
0.
0.
0.
0.
0.001
0.002
0.002
0.001
0.001
-0.001
-0.002
-0.001
0.002
0.004
0.004
0.004
0.002
0.002
0.001
0.
0.
0.
0.
0.
0.
0.
0.
0.
0.
0.
0.
0.
0.
0.
0.
0.
0.
0.
0.
0.
0.
0.
0.
0.
0.
0.
0.
0.
0.
0.
0.
0.
0.
0.
0.
0.
0.
0.
0.000
0.
-0.001
-0.002
-0.005
-0.010
-0.016
-0.019
-0.020
-0.014
-0.006
0.001
0.004
0.004
0.002
0.002
0.
0.
0.
0.
0.
0.
0.
0.
0.
0.
0.
0.
0.
0.
0.
0.
0.
0.
0.
0.
0.
0.
0.
0.
0.
0.
0.
0.
0.
0.
0.
0.
0.001
0.001
0.001
0.001
0.
0.000
0.000
-0.001
-0.006
-0.007
-0.011
-0.020
-0.038
-0.052
-0.056
-0.055
-0.050
-0.037
-0.015
-0.002
0.004
0.004
0.003
0.001
0.
0.
0.
0.
0.
0.
0.
0.
0.
0.
0.
0.
0.
0.
0.
0.
0.
0.
0.
0.
0.
0.
0.
0.
0.
0.
0.
0.
0.
0.
0.001
0.001
0.000
0.
-0.003
-0.006
-0.009
-0.011
-0.023
-0.024
-0.031
-0.045
-0.068
-0.088
-0.044
0.323
0.559
0.060
-0.074
-0.055
-0.018
0.001
0.005
0.004
0.001
0.001
0.
0.
0.
0.
0.
0.
0.
0.
0.
0.
0.
0.
0.
0.
0.
0.
0.
0.
0.
0.
0.
0.
0.
0.
0.
0.
0.
0.
0.001
0.000
0.
-0.004
-0.010
-0.015
-0.023
-0.032
-0.041
-0.050
-0.061
-0.076
-0.100
-0.130
-0.073
3.390
43.917
87.917
9.620
0.143
-0.067
-0.046
-0.012
0.002
0.005
0.003
0.001
0.
0.
0.
0.
0.
0.
0.
0.
0.
0.
0.
0.
0.
0.
0.
0.
0.
0.
0.
0.
0.
0.
0.
0.
0.
0.
0.
0.001
0.
0.000
-0.005
-0.016
-0.031
-0.049
-0.065
-0.081
-0.098
-0.121
-0.137
-0.164
-0.186
-0.119
0.981
58.479
3875.574
3764.429
94.040
73.603
2.221
-0.061
-0.033
-0.002
0.004
0.004
0.002
0.
0.
0.
0.
0.
0.
0.
0.
0.
0.
0.
0.
0.
0.
0.
0.
0.
0.
0.
0.
0.
0.
0.
0.
0.
0.
0.
0.001
0.000
-0.005
-0.017
-0.041
-0.064
-0.090
-0.122
-0.169
-0.212
-0.219
-0.181
-0.230
-0.210
3.468
58.739
136.513
5487.943
102209.813
26297.594
101656.398
47.723
0.002
-0.052
-0.012
0.002
0.003
0.003
0.
0.
0.
0.
0.
0.
0.
0.
0.
0.
0.
0.
0.
0.
0.
0.
0.
0.
0.
0.
0.
0.
0.
0.
0.
0.
0.001
0.001
-0.001
-0.010
-0.036
-0.063
0.022
0.765
0.632
-0.170
-0.280
1.592
17.907
10.358
1.676
70.174
8810.753
20498.979
87161.695
103075.922
102919.648
31269.229
28.111
-0.023
-0.089
-0.029
-0.004
0.001
0.003
-0.002
-0.003
-0.003
-0.003
-0.003
-0.002
0.
0.
0.
0.
0.
0.
0.
0.
0.
0.
0.
0.
0.
0.
0.
0.
0.
0.
0.
0.
0.001
0.001
-0.004
-0.018
-0.051
-0.046
2.834
55.407
46.144
2.312
0.817
119.191
31428.178
5322.213
33.454
4146.093
112453.047
34723.805
105729.211
5955.998
54195.980
60907.500
9.384
-0.132
-0.131
-0.058
-0.020
-0.012
-0.007
-0.007
-0.010
-0.010
-0.010
-0.008
-0.007
-0.005
-0.002
0.
0.
0.
0.
0.
0.
0.
0.
0.
0.
0.
0.
0.
0.
0.
0.
0.
0.
0.001
0.000
-0.005
-0.024
-0.060
0.001
10.092
444.546
362.010
17.407
12.193
894.798
112462.008
100823.805
91.819
46875.137
100629.914
7196.150
15346.462
3952.164
100068.258
2932.396
17.627
0.385
-0.166
-0.102
-0.050
-0.033
-0.024
-0.021
-0.025
-0.026
-0.022
-0.019
-0.016
-0.011
-0.007
-0.004
0.
0.
0.
0.
0.
0.
0.
0.
0.
0.
0.
0.
0.
0.
0.
0.
0.
0.001
0.000
-0.005
-0.024
-0.065
-0.082
2.385
43.411
54.385
104.764
72.296
7047.071
113495.000
18467.938
55.922
590.577
22861.951
5871.193
47.326
1875.966
101481.742
20651.088
102.371
1.751
-0.221
-0.160
-0.103
-0.074
-0.058
-0.057
-0.055
-0.058
-0.057
-0.046
-0.035
-0.023
-0.014
-0.007
-0.004
0.
0.
0.
0.
0.
0.
0.
0.
0.
0.
0.
0.
0.
0.
0.
0.
0.001
0.000
-0.004
-0.018
-0.059
-0.115
-0.068
1.260
11.233
78.902
74.618
57410.762
107963.297
2053.710
169.293
66.940
1104.770
501.817
12.150
92.526
1827.942
1921.835
58.084
0.733
-0.341
-0.257
-0.181
-0.138
-0.124
-0.121
-0.117
-0.114
-0.107
-0.091
-0.071
-0.044
-0.027
-0.015
-0.007
0.
0.
0.
0.
0.
0.
0.
0.
0.
0.
0.
0.
0.
0.
0.
0.
0.
0.001
-0.003
-0.010
-0.039
-0.109
-0.191
-0.252
0.639
4.974
23.254
30168.215
103841.398
867.554
75943.445
1007.796
33.916
31.912
9.878
120.337
2176.898
357.175
8.879
-0.055
-0.403
-0.307
-0.012
-0.015
-0.181
-0.212
-0.188
0.017
0.091
-0.093
-0.123
-0.087
-0.045
-0.021
-0.011
-0.005
0.
0.
0.
0.
0.
0.
0.
0.
0.
0.
0.
0.
0.
0.
0.
0.
0.001
-0.002
-0.006
-0.027
-0.075
-0.172
-0.315
-0.413
6.253
2396.267
100186.820
821.565
6478.844
108023.563
24359.869
990.241
14952.049
946.254
22.009
96.905
42.675
11.063
4.024
1.159
3.510
32.213
23.216
1.680
-0.243
0.097
3.134
4.547
0.909
-0.117
-0.142
-0.083
-0.035
-0.015
-0.007
0.
0.
0.
0.
0.
0.
0.
0.
0.
0.
0.
0.
0.
0.
0.
0.
0.
0.000
-0.003
-0.019
-0.054
-0.128
-0.271
-0.384
14.328
25506.236
134838.797
103064.945
4345.187
101901.250
100573.688
5750.868
100055.336
16335.243
26.108
29.956
203.538
89.898
28.094
20.179
136.660
16338.294
6231.017
64.540
1.982
4.616
92.139
140.375
18.012
0.805
-0.196
-0.133
-0.060
-0.022
-0.008
0.
0.
0.
0.
0.
0.
0.
0.
0.
0.
0.
0.
0.
0.
0.
0.
0.
0.
-0.002
-0.016
-0.040
-0.101
-0.227
-0.383
1.967
204.827
19043.547
200159.203
102582.313
104645.898
7899.181
315.747
5243.613
500.370
10.347
341.007
13705.333
1688.538
449.429
269.867
513.510
100165.430
120683.016
7908.325
49.962
87.636
22022.748
63763.395
260.372
4.565
-0.196
-0.190
-0.091
-0.033
-0.012
0.
0.
0.
0.
0.
0.
0.
0.
0.
0.
0.
0.
0.
0.
0.
0.
0.
0.
0.002
-0.010
-0.032
-0.082
-0.198
-0.333
1.343
111.305
2480.161
110062.672
186884.984
4827.370
496.131
76.618
21.884
7.496
5.020
296.453
11219.803
101303.594
11936.959
1754.628
73.579
2092.546
100948.164
101112.188
267.607
593.537
107727.133
116978.570
458.871
6.233
0.180
-0.225
-0.123
-0.048
-0.016
0.
0.
0.
0.
0.
0.
0.
0.
0.
0.
0.
0.
0.
0.
0.
0.
0.
0.
0.000
-0.006
-0.025
-0.078
-0.168
-0.223
6.014
760.316
87350.406
104484.141
100099.164
333.835
607.481
7739.543
177.177
110.965
30.810
28.212
6077.372
123834.617
10733.323
333.594
12.032
102.180
9628.810
102325.281
5076.178
104271.906
95188.563
2627.926
86.859
60.431
6.055
-0.151
-0.144
-0.061
-0.019
0.
0.
0.
0.
0.
0.
0.001
0.002
0.002
0.002
0.002
0.002
0.001
0.
0.
0.
0.
0.
0.000
-0.003
-0.021
-0.068
-0.146
0.021
19.658
2288.560
19199.398
1973.432
956.141
24.910
218.139
1646.336
293.289
1610.255
420.577
30.195
13628.218
100560.820
36031.016
1207.818
14.837
19.160
713.949
104457.781
108911.664
102677.906
41162.262
45373.488
45854.785
93.366
7.791
-0.141
-0.160
-0.068
-0.021
0.
0.
0.
0.
0.001
0.002
0.002
0.004
0.004
0.004
0.004
0.003
0.002
0.002
0.
0.
0.
0.
0.000
-0.003
-0.016
-0.056
-0.126
0.057
18.002
2607.194
107360.523
60660.840
28.664
2.649
6.007
27.888
341.538
100198.727
51841.320
102.038
129.845
1298.338
1027.020
196.339
23.995
31.211
47.640
11399.153
100185.195
7647.643
102104.336
102048.922
26258.654
120.109
2.437
-0.238
-0.161
-0.063
-0.020
0.
0.
0.
0.001
0.002
0.004
0.004
0.004
0.004
0.001
0.001
0.001
0.001
0.001
0.003
0.
0.
0.
0.000
-0.002
-0.008
-0.042
-0.104
-0.124
2.524
250.908
48469.703
2611.735
24.985
93.088
25.988
2.566
185.690
42401.867
17912.523
69.782
2.976
51.824
889.969
2422.220
46.457
12.732
10.511
36.019
76.100
238.916
1253.450
8526.628
100606.586
1373.727
7.080
-0.179
-0.135
-0.053
-0.017
0.
0.
0.
0.002
0.004
0.004
0.003
-0.001
-0.004
-0.008
-0.008
-0.007
-0.005
-0.001
-0.002
0.001
0.
0.
0.001
0.000
-0.005
-0.025
-0.072
-0.137
-0.106
2.665
20.620
15.243
1851.365
100006.398
4841.367
24.664
8.113
94.829
165.817
87.665
4.536
5.613
191.635
518.513
26.783
36.212
51.097
8.366
0.547
3.924
12.619
390.106
4092.759
239.827
3.038
-0.154
-0.101
-0.040
-0.013
0.
0.
0.003
0.003
0.004
0.003
-0.004
-0.016
-0.028
-0.034
-0.033
-0.025
-0.016
-0.010
-0.006
-0.003
-0.001
0.
0.001
0.001
-0.001
-0.012
-0.046
-0.111
-0.189
-0.265
-0.218
13.891
10421.412
100822.188
52173.230
1069.081
60.201
45.744
1980.628
1360.533
24.899
1.564
24.575
45.693
210.390
232.819
207.519
39.072
2.556
0.384
0.249
5.580
17.551
4.385
0.055
-0.132
-0.068
-0.025
-0.007
0.
0.
0.002
0.003
0.003
-0.005
-0.022
-0.045
-0.061
-0.070
-0.075
-0.070
-0.047
-0.026
-0.015
-0.010
-0.003
-0.001
0.001
0.001
0.001
-0.010
-0.029
-0.084
-0.160
-0.274
-0.386
2.271
208.860
22635.027
108378.125
106275.055
1387.804
24.409
390.016
315.082
22.406
51.758
8014.401
15208.426
6070.966
738.118
244.203
275.185
19.671
8.259
1.297
-0.099
-0.208
-0.198
-0.158
-0.096
-0.043
-0.014
-0.004
0.
0.002
0.004
0.004
0.000
-0.015
-0.047
-0.067
-0.027
0.063
-0.068
-0.096
-0.086
-0.056
-0.033
-0.019
-0.011
-0.003
0.001
0.001
0.001
-0.008
-0.029
-0.071
-0.153
-0.285
-0.437
-0.365
8.259
680.765
10906.210
35186.703
504.788
5.378
36.511
452.212
257.995
204.625
100006.906
101591.695
100560.820
3500.464
56.064
91.397
74.822
66.229
6.302
-0.226
-0.359
-0.230
-0.127
-0.062
-0.020
-0.007
-0.002
0.
0.003
0.003
0.002
-0.005
-0.033
-0.069
-0.065
0.494
1.863
0.886
0.051
-0.103
-0.093
-0.061
-0.032
-0.018
-0.009
-0.002
0.001
-0.002
-0.011
-0.035
-0.079
-0.170
-0.309
-0.297
1.178
7.201
29.686
42.745
67.400
13.660
2.011
23.586
468.352
272.788
34.176
1716.260
2837.933
1223.574
239.867
83.495
3233.560
1657.997
293.593
17.527
-0.033
-0.336
-0.190
-0.089
-0.040
-0.013
-0.003
-0.002
0.001
0.002
0.000
-0.002
-0.016
-0.048
-0.084
0.008
3.087
22.853
17.624
2.592
0.226
-0.109
-0.094
-0.062
-0.037
-0.019
-0.007
-0.001
-0.003
-0.016
-0.040
-0.093
-0.200
-0.307
0.988
29.681
136.219
754.484
182.737
133.752
283.276
156.053
41.444
18.086
11.500
1.016
5.929
12.001
80.592
425.424
160.267
10681.189
15619.446
2895.584
48.533
0.269
-0.312
-0.177
-0.075
-0.033
-0.012
-0.003
-0.001
0.
0.001
-0.004
-0.012
-0.038
-0.075
-0.119
0.047
7.152
82.813
61.018
9.711
1.349
-0.103
-0.139
-0.099
-0.065
-0.041
-0.019
-0.007
-0.005
-0.017
-0.045
-0.101
-0.217
-0.295
3.758
155.353
2204.176
35455.656
9363.804
3426.887
5648.546
62212.703
2747.793
26.362
0.534
1.268
2.711
1.958
13.191
52.973
211.099
100204.906
170453.938
87324.453
185.401
1.258
-0.282
-0.170
-0.071
-0.031
-0.008
-0.001
0.
0.000
-0.003
-0.015
-0.037
-0.069
-0.104
-0.156
-0.142
1.816
15.868
13.455
4.796
0.728
-0.227
-0.217
-0.155
-0.105
-0.071
-0.037
-0.015
-0.008
-0.020
-0.048
-0.104
-0.218
-0.283
9.080
2569.428
105011.922
100911.336
26269.059
51891.262
3967.647
178157.125
7210.460
330.917
24.189
282.866
338.724
42.146
44.726
3.377
29.121
2193.891
5048.592
4010.197
664.390
10.778
-0.166
-0.153
-0.065
-0.025
-0.006
-0.002
0.
-0.003
-0.011
-0.038
-0.065
0.010
0.984
1.138
-0.074
-0.219
0.206
0.334
0.123
-0.257
-0.371
-0.323
-0.237
-0.159
-0.104
-0.057
-0.027
-0.012
-0.022
-0.047
-0.104
-0.221
-0.313
5.071
873.940
107765.320
16994.578
4179.932
100594.078
836.158
804.579
9642.986
100260.781
1231.779
64698.848
179073.813
415.948
615.523
10.748
3.741
23.106
421.768
101024.758
100051.930
77.158
0.086
-0.127
-0.056
-0.022
-0.007
-0.001
0.
-0.005
-0.022
-0.060
-0.068
2.919
94.538
134.197
7.887
0.314
-0.409
0.454
2.754
1.896
0.560
-0.238
-0.301
-0.209
-0.132
-0.074
-0.036
-0.016
-0.021
-0.046
-0.101
-0.214
-0.322
0.681
110.527
50279.277
85855.055
115.970
16300.213
104106.648
159.468
5596.125
31444.188
483.459
5399.231
34951.457
165.602
17.797
65.259
110.457
253.381
37.336
2209.106
2016.678
17.994
-0.055
-0.106
-0.048
-0.015
-0.004
-0.001
0.
-0.007
-0.032
-0.081
0.000
13.977
1297.764
2631.090
478.706
66.151
2.086
11.295
84.511
143.705
86.864
7.129
-0.146
-0.249
-0.151
-0.084
-0.042
-0.016
-0.018
-0.043
-0.096
-0.186
-0.278
0.102
10.875
1903.480
13318.517
120.247
2969.817
14468.630
6632.440
103845.836
173.714
14.510
323.915
668.561
23.016
481.939
78371.047
7907.932
708.391
26.153
6.556
5.429
0.241
-0.152
-0.087
-0.034
-0.013
-0.003
-0.001
0.
-0.011
-0.038
-0.097
0.002
12.853
1381.815
36176.344
100684.313
10438.405
43.300
105.774
6907.138
48038.133
52046.793
227.013
1.295
-0.266
-0.155
-0.084
-0.040
-0.017
-0.011
-0.036
-0.085
-0.158
-0.187
1.168
12.353
18.798
95.251
483.090
8824.594
170478.750
24281.926
3039.469
36.682
16.289
2614.319
8496.585
68.591
2047.353
102999.680
106715.023
833.186
21.507
0.100
-0.293
-0.213
-0.118
-0.054
-0.022
-0.007
-0.001
0.
0.
-0.011
-0.037
-0.095
-0.053
7.126
346.424
12383.125
110595.063
22433.307
782.309
19002.271
69728.016
200154.141
100458.305
503.775
1.954
-0.269
-0.156
-0.078
-0.032
-0.013
-0.007
-0.028
-0.068
-0.128
-0.149
0.881
8.196
9.770
126.166
1592.782
405.352
9124.710
1004.322
37.802
3.373
2.908
81.171
145.074
12.125
105.380
2582.029
1067.708
57.659
2.514
-0.265
-0.257
-0.149
-0.073
-0.032
-0.013
-0.004
-0.001
0.
0.
-0.009
-0.031
-0.082
-0.128
1.220
20.310
682.850
100748.609
104559.148
2938.187
63180.730
145433.656
941.237
738.850
29.868
0.136
-0.273
-0.149
-0.063
-0.024
-0.009
-0.005
-0.015
-0.047
-0.097
-0.138
-0.044
0.578
0.590
2.672
9.437
5.923
20.008
8.159
0.550
-0.284
-0.269
0.833
1.342
1.262
4.659
9.980
8.315
1.298
-0.200
-0.251
-0.166
-0.086
-0.040
-0.020
-0.007
-0.001
0.
0.
0.
-0.006
-0.021
-0.059
-0.123
-0.128
1.040
84.430
10493.784
12637.933
5503.591
1388.134
2861.876
38.022
11.174
0.578
-0.300
-0.235
-0.126
-0.054
-0.018
-0.002
-0.002
-0.009
-0.027
-0.062
-0.101
-0.129
-0.154
-0.187
-0.226
-0.229
-0.212
-0.117
-0.186
-0.274
-0.316
-0.328
-0.245
-0.137
-0.205
-0.125
-0.217
-0.264
-0.287
-0.231
-0.159
-0.086
-0.045
-0.024
-0.011
-0.004
0.
0.
0.
0.
-0.004
-0.012
-0.034
-0.085
-0.160
-0.168
1.783
31.955
7590.820
179065.484
565.007
382.536
10344.050
601.730
3.345
-0.205
-0.193
-0.099
-0.044
-0.011
0.004
0.001
-0.006
-0.014
-0.032
-0.051
-0.077
-0.093
-0.114
-0.139
-0.154
-0.159
-0.166
-0.163
-0.168
-0.184
-0.212
-0.236
-0.237
-0.274
-0.297
-0.282
-0.238
-0.185
-0.128
-0.079
-0.042
-0.023
-0.014
-0.003
0.
0.
0.
0.
0.
0.000
-0.007
-0.019
-0.048
-0.107
-0.193
-0.240
2.398
618.903
5892.307
2138.256
100516.898
98716.133
1879.620
5.624
-0.180
-0.154
-0.082
-0.033
-0.007
0.003
0.003
-0.003
-0.007
-0.016
-0.022
-0.032
-0.038
-0.050
-0.054
-0.060
-0.065
-0.068
-0.071
-0.079
-0.096
-0.132
-0.165
-0.190
-0.200
-0.198
-0.170
-0.127
-0.089
-0.057
-0.034
-0.019
-0.011
-0.004
-0.001
0.
0.
0.
0.
0.
0.001
-0.002
-0.010
-0.026
-0.059
-0.127
-0.227
-0.205
3.715
133.214
5361.653
100240.023
46995.910
76.309
0.759
-0.191
-0.121
-0.060
-0.019
-0.003
0.001
0.004
0.001
-0.004
-0.007
-0.011
-0.011
-0.017
-0.019
-0.021
-0.027
-0.026
-0.031
-0.034
-0.037
-0.051
-0.077
-0.106
-0.128
-0.132
-0.119
-0.096
-0.067
-0.041
-0.028
-0.015
-0.008
-0.002
-0.001
0.
0.
0.
0.
0.
0.
0.
0.001
-0.004
-0.016
-0.038
-0.076
-0.164
-0.244
0.311
17.033
160.989
1042.082
225.514
4.603
-0.143
-0.152
-0.083
-0.034
-0.008
0.000
0.001
0.002
0.001
0.000
-0.005
-0.003
-0.003
-0.006
-0.009
-0.016
-0.019
-0.020
-0.020
-0.022
-0.022
-0.028
-0.040
-0.055
-0.071
-0.071
-0.064
-0.050
-0.030
-0.019
-0.008
-0.003
0.001
0.
0.
0.
0.
0.
0.
0.
0.
0.
0.
0.001
-0.009
-0.021
-0.049
-0.104
-0.179
-0.205
0.269
2.077
3.706
1.448
-0.059
-0.159
-0.097
-0.044
-0.018
-0.002
0.000
0.001
0.001
0.000
0.000
-0.001
0.000
-0.003
-0.006
-0.006
-0.008
-0.017
-0.023
-0.022
-0.018
-0.014
-0.013
-0.016
-0.025
-0.031
-0.032
-0.026
-0.016
-0.009
-0.004
0.000
0.004
0.
0.
0.
0.
0.
0.
0.
0.
0.
0.
0.
-0.001
-0.003
-0.015
-0.032
-0.064
-0.113
-0.169
-0.202
-0.201
-0.191
-0.178
-0.148
-0.096
-0.050
-0.022
-0.007
0.000
0.001
0.001
0.
0.
0.
0.
0.000
-0.001
-0.001
-0.004
-0.011
-0.019
-0.026
-0.024
-0.017
-0.010
-0.008
-0.008
-0.009
-0.011
-0.012
-0.009
-0.006
-0.001
0.000
0.002
0.001
0.
0.
0.
0.
0.
0.
0.
0.
0.
0.
0.
-0.001
-0.002
-0.006
-0.018
-0.037
-0.064
-0.099
-0.133
-0.153
-0.149
-0.125
-0.088
-0.052
-0.028
-0.013
-0.001
0.002
0.001
0.
0.
0.
0.
0.
0.001
0.000
-0.002
-0.005
-0.010
-0.016
-0.021
-0.021
-0.014
-0.007
-0.003
0.
-0.001
-0.003
-0.003
-0.003
-0.002
0.000
0.002
0.001
0.
0.
0.
0.
0.
0.
0.
0.
0.
0.
0.
0.
0.
-0.002
-0.004
-0.011
-0.022
-0.035
-0.054
-0.070
-0.079
-0.077
-0.065
-0.046
-0.026
-0.011
-0.002
-0.001
0.000
0.
0.
0.
0.
0.
0.
0.
0.001
0.000
-0.003
-0.006
-0.010
-0.013
-0.013
-0.010
-0.006
0.
0.001
0.001
0.001
0.000
0.001
0.000
0.001
0.001
0.
0.
0.
0.
0.
0.
0.
0.
0.
0.
0.
0.
0.
0.
-0.001
-0.002
-0.005
-0.014
-0.020
-0.028
-0.037
-0.041
-0.040
-0.032
-0.024
-0.014
-0.006
0.000
0.
0.
0.
0.
0.
0.
0.
0.
0.
0.001
0.000
0.
-0.003
-0.004
-0.006
-0.006
-0.004
-0.001
0.000
0.001
0.002
0.001
0.001
0.001
0.001
0.
0.
0.
0.
0.
0.
0.
0.
0.
0.
0.
0.
0.
0.
0.
0.
-0.001
-0.001
-0.002
-0.005
-0.011
-0.015
-0.020
-0.022
-0.022
-0.019
-0.014
-0.005
-0.001
-0.001
0.
0.
0.
0.
0.
0.
0.
0.
0.
0.
0.001
0.001
0.000
0.000
-0.001
-0.001
0.000
0.000
0.001
0.002
0.
0.
0.
0.
0.
0.
0.
0.
0.
0.
0.
0.
0.
0.
0.
0.
0.
0.
0.
0.
0.
0.
-0.001
-0.001
-0.002
-0.003
-0.007
-0.009
-0.008
-0.007
-0.005
-0.003
-0.002
-0.001
-0.001
0.
0.
0.
0.
0.
0.
0.
0.
0.
0.
0.
0.001
0.001
0.001
0.001
0.001
0.001
0.001
0.002
0.001
0.
0.
0.
0.
0.
0.
0.
0.
0.
0.
0.
0.
0.
0.
0.
0.
0.
0.
0.
0.
0.
0.
0.
0.
0.
-0.001
-0.001
-0.003
-0.003
-0.003
-0.003
-0.001
-0.001
-0.001
0.
0.
0.
0.
0.
0.
0.
0.
0.
0.
0.
0.
0.
0.
0.001
0.002
0.002
0.002
0.001
0.
0.
0.
0.
0.
0.
0.
0.
0.
0.
0.
0.
0.
0.
0.
0.
0.
0.
0.
0.
0.
0.
0.
0.
0.
0.
0.
0.
0.
-0.001
-0.001
-0.001
-0.001
-0.001
0.
0.
0.
0.
0.
0.
0.
0.
0.
0.
0.
0.
0.
0.
0.
0.
0.
0.
0.
0.
0.
0.
0.
0.
0.
0.
0.
0.
0.
0.
0.
0.
0.
0.
0.
0.
0.
0.
0.
0.
0.
0.
0.
0.
0.
0.
0.
0.
0.
0.
0.
0.
0.
0.
0.
0.
0.
0.
0.
0.
0.
0.
0.
0.
0.
0.
0.
0.
0.
0.
0.
0.
0.
0.
0.
0.
0.
0.
0.
0.
0.
0.
0.
0.
0.
0.
0.
0.
0.
0.
0.
0.
0.
0.
0.
0.
0.
0.
0.
0.
0.
0.
0.
0.
0.
0.
0.
0.
0.
0.
0.
0.
0.
0.
0.
0.
0.
0.
0.
0.
0.
0.
0.
0.
0.
0.
0.
0.
0.
0.
0.
0.
0.
0.
0.
0.
0.
0.
0.
0.
0.
0.
0.
0.
0.
0.
0.
0.
0.
0.
0.
0.
0.
0.
0.
0.
0.
0.
0.
0.
0.
0.
0.
0.
0.
0.
0.
0.
0.
0.
0.
0.
0.
0.
0.
0.
0.
0.
0.
0.
0.
0.
0.
0.
0.
0.
0.
0.
0.
0.
0.
0.
0.
0.
0.
0.
0.
0.
0.
0.
0.
0.
0.
0.
0.
0.
0.
0.
0.
0.
0.
0.
0.
0.
0.
0.
0.
0.
0.
0.
0.
0.
0.
0.
0.
0.
0.
0.
0.
0.
0.
0.
0.
0.
0.
0.
0.
0.
0.
0.
0.
0.
0.
0.
0.
0.
0.
0.
0.
0.
0.
0.
0.
0.
0.
0.
0.
0.
0.
0.
0.
0.
0.
0.
0.
0.
0.
0.
0.
0.
0.
0.
0.
0.
0.
0.
0.
0.
0.
0.
0.
0.
0.
0.
0.
0.
0.
0.
0.
0.
0.
0.
0.
0.
0.
0.
0.
0.
0.
0.
0.
0.
0.
0.
0.
0.
0.
0.
0.
0.
0.
0.
0.
0.
0.
0.
0.
0.
0.
0.
0.
0.
0.
0.
0.
0.
0.
0.
0.
0.
0.
0.
0.
0.
0.
0.
0.
0.
0.
0.
0.
0.
0.
0.
0.
0.
0.
0.
0.
0.
0.
0.
0.
0.
0.
0.
0.
0.
0.
0.
0.
0.
0.
0.
0.
0.
0.
0.
0.
0.
0.
0.
0.
0.
0.
0.
0.
0.
0.
0.
0.
0.
0.
0.
0.
0.
0.
0.
0.
0.
0.
0.
0.
0.
0.
0.
0.
0.
0.
0.
0.
0.
0.
0.
0.
0.
0.
0.
0.
0.
0.
0.
0.
0.
0.
0.
0.
0.
0.
0.
0.
0.
0.
0.
0.
0.
0.
0.
0.
0.
0.
0.
0.
0.
0.
0.
0.
0.
0.
0.
0.
0.
0.
0.
0.
0.
0.
0.
0.
0.
0.
0.
0.
0.
0.
0.
0.
0.
0.
0.
0.
0.
0.
0.
0.
0.
0.
0.
0.
0.
0.
0.
0.
0.
0.
0.
0.
0.
0.
0.
0.
0.
0.
0.
0.
0.
0.
0.
0.
0.
0.
0.
0.
0.
0.
0.
0.
0.
0.
0.
0.
0.
0.
0.
0.
0.
0.
0.
0.
0.
0.
0.
0.
0.
0.
0.
0.
0.
0.
0.
0.
0.
0.
0.
0.
0.
0.
0.
0.
0.
0.
0.
0.
0.
0.
0.
0.
0.
0.
0.
0.
0.
0.
0.
0.
0.
0.
0.
0.
0.
0.
0.
0.
0.
0.
0.
0.
0.
0.
0.
0.
0.
0.
0.
0.
0.
0.
0.
0.
0.
0.
0.
0.
0.
0.
0.
0.
0.
0.
0.
0.
0.
0.
0.
0.
0.
0.
0.
0.
0.
0.
0.
0.
0.
0.
0.
0.
0.
0.
0.
0.
0.
0.
0.
0.
0.
0.
0.
0.
0.
0.
0.
0.
0.
0.
0.
0.
0.
0.
0.
0.
0.
0.
0.
0.
0.
0.
0.
0.
0.
0.
0.
0.
0.
0.
0.
0.
0.
0.
0.
0.
0.
0.
0.
0.
0.
0.
0.
0.
0.
0.
0.
0.
0.
0.
0.
0.
0.
0.
0.
0.
0.
0.
0.
0.
0.
0.
0.
0.
0.
0.
0.
0.
0.
0.
0.
0.
0.
0.
0.
0.
0.
0.
0.
0.
0.
0.
0.
0.
0.
0.
0.
0.
0.
0.
0.
0.
0.
0.
0.
0.
0.
0.
0.
0.
0.
0.
0.
0.
0.
0.
0.
0.
0.
0.
0.
0.
0.
0.
0.
0.
0.
0.
0.
0.
0.
0.
0.
0.
0.
0.
0.
0.
0.
0.
0.
0.
0.
0.
0.
0.
0.
0.
0.
0.
0.
0.
0.
0.
0.
0.
0.
0.
0.
0.
0.
0.
0.
0.
0.
0.
0.
0.
0.
0.
0.
0.
0.
0.
0.
0.
0.
0.
0.
0.
0.
0.
0.
0.
0.
0.
0.
0.
0.
0.
0.
0.
0.
0.
0.
0.
0.
0.
0.
0.
0.
0.
0.
0.
0.
0.
0.
0.
0.
0.
0.
0.
0.
0.
0.
0.
0.
0.
0.
0.
0.
0.
0.
0.
0.
0.
0.
0.
0.
0.
0.
0.
0.
0.
0.
0.
0.
0.
0.
0.
0.
0.
0.
0.
0.
0.
0.
0.
0.
0.
0.
0.
0.
0.
0.
0.
0.
0.
0.
0.
0.
0.
0.
0.
0.
0.
0.
0.
0.
0.
0.
0.
0.
0.
0.
0.
0.
0.
0.
0.
0.
0.
0.
0.
0.
0.
0.
0.
0.
0.
0.
0.
0.
0.
0.
0.
0.
0.
0.
0.
0.
0.
0.
0.
0.
0.
0.
0.
0.
0.
0.
0.
0.
0.
0.
0.
0.
0.
0.
0.
0.
0.
0.
0.
0.
0.
0.
0.
0.
0.
0.
0.
0.
0.
0.
0.
0.
0.
0.
0.
0.
0.
0.
0.
0.
0.
0.
0.
0.
0.
0.
0.
0.
0.
0.
0.
0.
0.
0.
0.
0.
0.
0.
0.
0.
0.
0.
0.
0.
0.
0.
0.
0.
0.
0.
0.
0.
0.
0.
0.
0.
0.
0.
0.
0.
0.
0.
0.
0.
0.
0.
0.
0.
0.
0.
0.
0.
0.
0.
0.
0.
0.
0.
0.
0.
0.
0.
0.
0.
0.
0.
0.
0.
0.
0.
0.
0.
0.
0.
0.
0.
0.
0.
0.
0.
0.
0.
0.
0.
0.
0.
0.
0.
0.
0.
0.
0.
0.
0.
0.
0.
0.
0.
0.
0.
0.
0.
0.
0.
0.
0.
0.
0.
0.
0.
0.
0.
0.
0.
0.
0.
0.
0.
0.
0.
0.
0.
0.
0.
0.
0.
0.
0.
0.
0.
0.
0.
0.
0.
0.
0.
0.
0.
0.
0.
0.
0.
0.
0.
0.
0.
0.
0.
0.
0.
0.
0.
0.
0.
0.
0.
0.
0.
0.
0.
0.
0.
0.
0.
0.
0.
0.
0.
0.
0.
0.
0.
0.
0.
0.
0.
0.
0.
0.001
0.001
0.001
0.001
0.001
0.
0.
0.
0.
0.
0.
0.
0.
0.
0.
0.
0.
0.
0.
0.
0.
0.
0.
0.
0.
0.
0.
0.
0.
0.
0.
0.
0.
0.
0.
0.
0.
0.
0.
0.
0.
0.
0.
0.
0.
0.
0.
0.
0.
0.
0.
0.
0.
0.002
0.002
0.002
0.002
0.002
0.002
0.001
0.001
0.001
0.
0.
0.
0.
0.
0.
0.
0.
0.
0.
0.
0.
0.
0.
0.
0.
0.
0.
0.
0.
0.
0.
0.
0.
0.
0.
0.
0.
0.
0.
0.
0.
0.
0.
0.
0.
0.
0.
0.
0.
0.
0.
0.
0.
0.001
0.002
0.002
0.002
0.003
0.004
0.003
0.004
0.004
0.003
0.002
0.002
0.
0.
0.
0.
0.
0.
0.
0.
0.
0.
0.
0.
0.
0.
0.
0.
0.
0.
0.
0.
0.
0.
0.
0.
0.
0.
0.
0.
0.
0.
0.
0.
0.
0.
0.
0.
0.
0.
0.
0.
0.
0.
0.001
0.002
0.001
0.001
0.000
-0.002
-0.003
-0.002
0.001
0.003
0.004
0.004
0.002
0.002
0.
0.
0.
0.
0.
0.
0.
0.
0.
0.
0.
0.
0.
0.
0.
0.
0.
0.
0.
0.
0.
0.
0.
0.
0.
0.
0.
0.
0.
0.
0.
0.
0.
0.
0.
0.
0.001
0.001
0.
0.
0.001
0.
-0.001
-0.001
-0.006
-0.011
-0.018
-0.022
-0.023
-0.017
-0.008
0.000
0.004
0.005
0.002
0.002
0.
0.
0.
0.
0.
0.
0.
0.
0.
0.
0.
0.
0.
0.
0.
0.
0.
0.
0.
0.
0.
0.
0.
0.
0.
0.
0.
0.
0.
0.
0.
0.
0.001
0.001
0.001
0.000
0.000
-0.001
-0.003
-0.003
-0.005
-0.008
-0.012
-0.023
-0.042
-0.054
-0.058
-0.056
-0.051
-0.039
-0.016
-0.002
0.004
0.004
0.002
0.001
0.
0.
0.
0.
0.
0.
0.
0.
0.
0.
0.
0.
0.
0.
0.
0.
0.
0.
0.
0.
0.
0.
0.
0.
0.
0.
0.
0.
0.
0.
0.001
0.000
0.000
0.000
-0.006
-0.007
-0.010
-0.013
-0.021
-0.026
-0.033
-0.045
-0.072
-0.089
0.058
1.070
2.510
0.523
-0.069
-0.057
-0.019
0.001
0.005
0.004
0.001
0.001
0.
0.
0.
0.
0.
0.
0.
0.
0.
0.
0.
0.
0.
0.
0.
0.
0.
0.
0.
0.
0.
0.
0.
0.
0.
0.
0.
0.
0.001
0.001
0.000
-0.005
-0.012
-0.019
-0.026
-0.033
-0.043
-0.051
-0.061
-0.078
-0.102
-0.131
0.203
24.477
291.970
11791.100
194.781
0.404
-0.069
-0.049
-0.012
0.002
0.005
0.003
0.001
0.
0.
0.
0.
0.
0.
0.
0.
0.
0.
0.
0.
0.
0.
0.
0.
0.
0.
0.
0.
0.
0.
0.
0.
0.
0.
0.
0.001
0.001
-0.001
-0.007
-0.021
-0.040
-0.061
-0.076
-0.092
-0.105
-0.125
-0.142
-0.169
-0.192
-0.060
5.016
34146.496
181906.313
200171.094
1111.375
53.817
1.791
-0.066
-0.034
-0.002
0.004
0.004
0.001
0.
0.
0.
0.
0.
0.
0.
0.
0.
0.
0.
0.
0.
0.
0.
0.
0.
0.
0.
0.
0.
0.
0.
0.
0.
0.
0.
0.001
0.
-0.006
-0.023
-0.051
-0.075
-0.080
-0.116
-0.179
-0.226
-0.249
-0.264
-0.295
-0.182
6.360
164.946
976.292
107172.008
200191.359
10813.594
46040.160
32.295
-0.027
-0.057
-0.013
0.002
0.004
0.003
0.
0.
0.
0.
0.
0.
0.
0.
0.
0.
0.
0.
0.
0.
0.
0.
0.
0.
0.
0.
0.
0.
0.
0.
0.
0.
0.001
0.001
-0.002
-0.014
-0.047
-0.071
0.511
6.362
5.489
0.335
-0.237
0.129
2.407
1.395
1.221
146.466
100040.250
100987.758
118462.453
102548.078
104153.172
9549.834
19.603
-0.055
-0.096
-0.032
-0.007
0.000
-0.001
-0.003
-0.003
-0.004
-0.004
-0.003
-0.003
-0.002
0.
0.
0.
0.
0.
0.
0.
0.
0.
0.
0.
0.
0.
0.
0.
0.
0.
0.
0.
0.001
0.000
-0.006
-0.026
-0.062
0.111
29.680
4053.865
2863.543
28.129
6.990
17.837
232.250
108.841
13.233
1343.259
116354.953
102711.344
101085.320
5559.638
1275.998
478.652
7.269
0.169
-0.134
-0.069
-0.023
-0.010
-0.006
-0.007
-0.011
-0.011
-0.012
-0.010
-0.008
-0.005
-0.003
0.
0.
0.
0.
0.
0.
0.
0.
0.
0.
0.
0.
0.
0.
0.
0.
0.
0.
0.001
0.
-0.007
-0.033
-0.073
0.470
187.679
100163.367
102021.891
613.399
408.901
450.920
1483.988
579.949
71.274
6935.201
109874.086
5433.856
1039.951
439.751
5737.532
1655.114
514.759
11.724
-0.060
-0.106
-0.056
-0.030
-0.023
-0.025
-0.027
-0.030
-0.026
-0.023
-0.018
-0.013
-0.008
-0.004
0.
0.
0.
0.
0.
0.
0.
0.
0.
0.
0.
0.
0.
0.
0.
0.
0.
0.001
0.
-0.007
-0.031
-0.079
0.089
25.416
2328.771
8175.850
100506.938
13947.509
4815.934
16592.617
1697.024
6151.135
3644.619
102320.969
100110.906
191.977
453.366
143482.031
108486.305
13531.181
51.622
0.078
-0.167
-0.105
-0.076
-0.058
-0.057
-0.063
-0.063
-0.060
-0.053
-0.042
-0.028
-0.017
-0.008
-0.004
0.
0.
0.
0.
0.
0.
0.
0.
0.
0.
0.
0.
0.
0.
0.
0.
0.001
0.000
-0.006
-0.024
-0.074
-0.115
1.020
26.174
488.930
57347.117
6885.827
20174.898
196511.578
1854.914
137243.375
3163.005
32197.744
8043.019
47.997
1047.150
170527.484
104675.148
857.963
10.333
-0.250
-0.262
-0.181
-0.139
-0.127
-0.121
-0.115
-0.069
-0.053
-0.085
-0.077
-0.054
-0.030
-0.015
-0.008
-0.001
0.
0.
0.
0.
0.
0.
0.
0.
0.
0.
0.
0.
0.
0.
0.
0.
0.001
-0.003
-0.016
-0.052
-0.122
-0.155
0.481
12.260
105.518
60.948
489.487
1894.331
225.353
30213.541
199.432
78.822
119.669
22.689
5706.152
100200.641
57645.879
68.335
0.497
-0.493
-0.317
0.020
0.021
-0.177
-0.202
0.229
3.756
5.180
0.811
-0.090
-0.093
-0.054
-0.026
-0.012
-0.005
0.
0.
0.
0.
0.
0.
0.
0.
0.
0.
0.
0.
0.
0.
0.
0.
0.001
-0.001
-0.008
-0.031
-0.086
-0.176
-0.306
-0.278
2.351
199.346
1713.263
88.851
182.406
4098.137
273.848
36.066
121.351
32.263
187.106
3694.447
708.260
21.568
-0.178
-0.457
4.083
40.454
28.809
1.800
-0.120
7.771
255.823
470.353
25.760
0.597
-0.145
-0.097
-0.040
-0.018
-0.007
0.
0.
0.
0.
0.
0.
0.
0.
0.
0.
0.
0.
0.
0.
0.
0.
0.
0.001
-0.004
-0.019
-0.061
-0.129
-0.271
-0.424
3.794
822.508
15352.756
521.224
473.316
249.597
167.570
61.105
411.096
105.289
149.868
877.984
715.812
91.516
1.511
1.214
184.201
31594.588
11383.235
53.718
0.780
28.438
2392.504
6985.555
457.244
10.316
-0.070
-0.153
-0.069
-0.024
-0.009
0.
0.
0.
0.
0.
0.
0.
0.
0.
0.
0.
0.
0.
0.
0.
0.
0.
0.
0.000
-0.013
-0.043
-0.095
-0.226
-0.384
0.495
38.286
247.593
4625.322
57378.500
683.116
53.232
22.423
96.396
163.425
234.091
200.519
2909.306
326.346
12.767
6.138
761.998
100010.102
100134.188
248.876
8.795
73.080
8735.586
111758.820
42512.477
75.221
0.351
-0.200
-0.110
-0.039
-0.011
0.
0.
0.
0.
0.
0.
0.
0.
0.
0.
0.
0.
0.
0.
0.
0.
0.
0.
0.002
-0.008
-0.033
-0.085
-0.193
-0.311
3.303
469.277
38487.328
8858.031
9027.826
225.233
19.699
78.686
169.603
306.317
412.249
34.843
106.285
211.519
302.528
53.526
54.754
2037.581
2610.913
9094.191
265.792
1458.312
112608.297
118140.594
5292.387
93.364
6.416
-0.108
-0.139
-0.057
-0.018
0.
0.
0.
0.
0.
0.
0.
0.
0.
0.
0.
0.
0.
0.
0.
0.
0.
0.
0.001
-0.003
-0.026
-0.078
-0.168
-0.060
17.399
7011.919
101001.977
126132.750
17994.254
103.409
55.914
777.569
726.725
46.898
30.719
13.798
373.332
7340.468
61248.871
2374.043
21.160
67.096
100070.117
100332.547
7133.768
89353.781
103238.695
4536.805
2888.566
67780.336
286.747
1.015
-0.157
-0.072
-0.020
0.
0.
0.
0.
0.
0.001
0.002
0.002
0.001
0.002
0.002
0.002
0.002
0.
0.
0.
0.
0.
0.000
-0.003
-0.022
-0.074
-0.143
1.220
161.198
102045.484
116626.992
4386.181
225.704
121.264
94.287
195.603
177.093
21.907
12.093
13.732
637.104
28666.502
101567.484
70491.328
46.363
19.057
3816.809
87196.172
100819.898
4890.682
9011.958
591.267
5827.789
100042.891
444.167
1.297
-0.166
-0.078
-0.022
0.
0.
0.
0.
0.001
0.002
0.004
0.005
0.005
0.004
0.004
0.004
0.003
0.003
0.001
0.
0.
0.
0.000
-0.003
-0.020
-0.067
-0.123
1.985
333.420
52360.285
115716.594
2706.528
38.973
574.797
312.158
13.806
13.500
135.993
93.916
7.129
74.522
8755.022
115226.883
5472.210
40.776
2.858
42.045
3248.249
17934.811
343.469
130.706
452.989
188.545
138.017
11.412
-0.043
-0.161
-0.070
-0.020
0.
0.
0.
0.003
0.002
0.005
0.004
0.004
0.001
0.000
0.000
0.000
0.001
-0.001
0.002
0.001
0.
0.
0.000
-0.002
-0.015
-0.051
-0.104
0.223
18.610
231.929
1385.723
235.759
16.572
91.471
48.956
2.753
6.638
90.994
91.138
22.412
57.977
3553.866
200056.188
101720.992
565.392
56.149
360.080
86.074
40.463
11.062
19.065
63.188
67.615
11.812
0.306
-0.219
-0.138
-0.053
-0.014
0.
0.
0.003
0.002
0.005
0.004
0.003
-0.004
-0.011
-0.014
-0.014
-0.012
-0.009
-0.009
-0.007
-0.003
-0.002
0.
0.001
0.000
-0.009
-0.034
-0.089
-0.145
0.078
1.962
6.641
6.101
380.544
10422.735
795.704
39.359
5.473
74.496
3278.023
2196.743
53.189
94.105
7853.856
67756.914
462.642
575.002
4433.580
371.007
4.880
-0.382
0.351
6.399
17.761
4.490
-0.014
-0.181
-0.092
-0.034
-0.008
0.
0.
0.002
0.005
0.004
-0.001
-0.010
-0.028
-0.042
-0.051
-0.055
-0.044
-0.031
-0.020
-0.014
-0.010
-0.002
-0.003
-0.001
0.001
-0.005
-0.023
-0.060
-0.129
-0.213
-0.315
-0.370
6.025
1275.830
100780.914
16312.213
8445.367
161.579
769.795
100042.758
100031.844
321.797
12.508
36.848
561.189
115090.797
80764.156
100857.859
1882.404
24.273
-0.561
-0.650
-0.121
0.553
0.056
-0.174
-0.112
-0.051
-0.018
-0.005
0.
0.001
0.003
0.004
0.002
-0.012
-0.037
-0.058
-0.041
0.013
-0.080
-0.095
-0.075
-0.047
-0.029
-0.017
-0.011
-0.005
-0.001
0.002
-0.006
-0.012
-0.045
-0.098
-0.188
-0.327
-0.463
0.973
84.633
16915.395
113768.055
105821.102
566.005
206.777
49667.703
26093.387
126.376
44.229
5245.161
11868.536
196551.891
108788.188
138504.891
100291.945
247.466
0.114
-0.646
-0.515
-0.359
-0.222
-0.137
-0.068
-0.025
-0.008
-0.003
0.
0.003
0.003
0.004
-0.003
-0.027
-0.060
0.029
5.095
28.593
1.767
-0.081
-0.118
-0.092
-0.059
-0.033
-0.017
-0.010
-0.003
-0.002
-0.002
-0.012
-0.040
-0.092
-0.179
-0.312
-0.486
-0.456
7.741
588.717
7632.816
1082.210
54.619
35.890
2782.840
5737.389
87.314
153.066
100015.844
113670.000
102485.422
43617.340
2957.421
7033.065
53.271
2.441
-0.107
-0.457
-0.347
-0.199
-0.101
-0.045
-0.013
-0.003
-0.002
0.
0.004
0.004
0.003
-0.012
-0.050
-0.072
1.014
81.955
1335.508
29.444
2.239
0.179
-0.124
-0.097
-0.061
-0.036
-0.019
-0.009
-0.004
-0.005
-0.015
-0.047
-0.100
-0.189
-0.325
-0.373
0.272
49.128
766.084
108.976
22.889
20.668
8.200
93.462
136.312
11.068
21.681
1273.322
2607.580
107647.172
39101.348
235.126
301.879
751.551
109.414
7.565
0.187
-0.311
-0.186
-0.087
-0.038
-0.013
-0.002
0.000
0.001
0.003
0.002
-0.003
-0.022
-0.066
-0.080
2.292
120.704
3458.931
1769.537
101.289
10.535
0.185
-0.144
-0.108
-0.067
-0.039
-0.021
-0.009
-0.007
-0.022
-0.052
-0.115
-0.212
-0.323
-0.138
5.664
2644.231
100820.938
8882.799
3015.338
12509.241
313.015
32.545
2.172
-0.200
-0.065
5.958
64.338
11204.652
101021.102
2883.817
2363.972
102079.039
17410.463
111.994
2.666
-0.252
-0.184
-0.083
-0.036
-0.012
0.000
0.
0.001
0.001
-0.001
-0.010
-0.038
-0.089
-0.120
1.963
316.994
100023.898
42976.023
2821.357
105.712
1.236
-0.201
-0.155
-0.108
-0.078
-0.042
-0.018
-0.012
-0.025
-0.057
-0.123
-0.236
-0.363
0.586
49.768
2352.420
176080.609
109986.141
116757.773
103958.898
102048.109
3786.314
11.939
0.775
2.651
0.555
3.369
389.233
7029.930
200.173
900.179
102772.492
101346.336
566.453
3.666
-0.259
-0.191
-0.082
-0.033
-0.008
-0.002
0.
0.000
-0.002
-0.010
-0.030
-0.073
-0.121
-0.182
0.374
40.772
1479.473
1057.908
897.082
54.674
0.665
-0.288
-0.191
-0.132
-0.112
-0.077
-0.034
-0.020
-0.031
-0.061
-0.129
-0.255
-0.380
3.846
888.101
100719.891
115103.844
163607.219
105083.594
37688.527
100268.109
12469.614
23.944
11.885
41.928
15.828
0.939
1.689
6.745
5.402
189.082
104369.352
105307.656
2812.261
16.967
-0.153
-0.177
-0.078
-0.026
-0.009
-0.002
0.
-0.002
-0.006
-0.027
-0.063
-0.100
-0.117
-0.181
-0.271
0.720
7.095
12.635
14.848
2.437
-0.335
-0.381
-0.076
-0.003
-0.121
-0.103
-0.058
-0.027
-0.031
-0.062
-0.134
-0.265
-0.375
3.055
439.043
70520.922
34155.219
1823.206
6512.816
228.118
1379.505
177.693
69.873
22.176
94.780
792.941
25.805
0.534
0.368
36.912
251.900
24659.201
200137.188
100883.148
96.847
0.126
-0.151
-0.065
-0.026
-0.008
-0.002
0.
-0.004
-0.016
-0.050
-0.090
-0.043
0.815
1.208
0.449
-0.206
-0.344
0.299
0.907
0.723
0.196
-0.320
-0.051
0.121
-0.077
-0.116
-0.078
-0.037
-0.033
-0.063
-0.135
-0.236
-0.103
2.282
285.828
115019.422
115051.414
301.895
859.206
347.668
225.786
399.814
273.497
129.120
49.213
339.312
23.044
39.421
50.115
9429.101
103541.102
261.691
3579.058
3118.481
21.929
-0.067
-0.124
-0.052
-0.019
-0.006
-0.001
0.
-0.005
-0.024
-0.071
-0.118
0.242
5.214
22.235
62.738
16.355
7.295
9.161
71.576
144.729
36.963
3.651
0.012
0.745
0.280
-0.098
-0.081
-0.044
-0.032
-0.063
-0.132
-0.167
1.050
10.815
129.542
1627.555
2793.392
6997.024
100855.102
16675.580
101245.648
107300.461
2287.909
805.290
5482.748
20802.945
131.220
1060.247
6232.540
119842.727
100913.258
644.402
28.398
7.745
0.311
-0.173
-0.098
-0.038
-0.015
-0.005
-0.001
0.
-0.008
-0.031
-0.086
-0.134
0.430
13.298
461.756
8748.770
563.035
635.962
610.267
31708.059
101199.648
1391.427
35.165
0.440
0.585
0.232
-0.096
-0.078
-0.042
-0.029
-0.057
-0.124
-0.121
2.156
66.485
4837.265
5599.264
21600.701
103469.070
106417.336
105467.156
152291.359
126146.273
2083.914
240.795
104460.492
103487.875
628.874
14030.656
108920.891
101535.938
4401.514
131.645
6.052
-0.090
-0.228
-0.138
-0.066
-0.024
-0.010
-0.001
0.
0.
-0.008
-0.031
-0.085
-0.151
0.147
9.386
561.281
12805.025
1725.164
100981.672
120727.375
151435.547
113923.648
8682.479
72.430
0.575
-0.245
-0.167
-0.116
-0.069
-0.033
-0.021
-0.046
-0.111
-0.130
1.079
39.137
2004.161
2019.043
3107.212
107129.375
800.840
19716.787
1756.281
446.698
92.393
40.309
1534.879
2332.859
806.719
4349.458
5276.375
16376.432
164.732
6.609
0.337
-0.247
-0.174
-0.086
-0.039
-0.013
-0.007
-0.001
0.
0.
-0.007
-0.026
-0.072
-0.148
-0.169
1.527
79.842
5733.078
104344.727
200153.500
157020.891
100686.641
1720.740
865.572
33.068
0.378
-0.308
-0.214
-0.112
-0.050
-0.023
-0.015
-0.032
-0.089
-0.135
-0.021
2.492
23.360
23.532
15.993
60.204
9.016
23.877
11.498
5.506
1.417
1.767
21.327
55.484
122.019
6410.169
220.511
20.042
2.680
-0.052
-0.239
-0.181
-0.102
-0.049
-0.021
-0.009
-0.003
0.
0.
0.
-0.005
-0.016
-0.053
-0.128
-0.198
0.032
16.231
1003.283
102796.977
171077.813
1111.492
233.651
2801.082
852.605
13.253
15.387
0.705
-0.176
-0.095
-0.036
-0.014
-0.012
-0.022
-0.060
-0.108
-0.142
-0.122
0.058
0.003
-0.239
-0.243
-0.289
-0.174
-0.223
-0.289
-0.368
0.060
7.906
28.330
10.351
22.104
4.641
-0.186
-0.288
-0.248
-0.177
-0.106
-0.053
-0.026
-0.013
-0.005
0.
0.
0.
0.
-0.004
-0.010
-0.031
-0.088
-0.169
-0.244
0.757
44.810
41660.961
123984.891
60362.719
951.540
107921.211
2638.840
22.104
36.484
2.115
-0.121
-0.078
-0.026
-0.003
-0.003
-0.014
-0.035
-0.066
-0.104
-0.126
-0.151
-0.182
-0.211
-0.230
-0.229
-0.229
-0.220
-0.234
-0.275
-0.209
0.809
2.661
1.084
-0.060
-0.301
-0.289
-0.222
-0.151
-0.095
-0.051
-0.028
-0.012
-0.005
-0.001
0.
0.
0.
0.
0.000
-0.006
-0.017
-0.053
-0.116
-0.217
-0.281
4.067
349.574
16683.975
125643.961
36222.109
103248.313
11363.361
18.314
9.729
0.750
-0.103
-0.061
-0.016
0.002
0.001
-0.009
-0.018
-0.035
-0.049
-0.065
-0.078
-0.088
-0.096
-0.104
-0.106
-0.112
-0.108
-0.118
-0.156
-0.184
-0.168
-0.070
-0.100
-0.224
-0.231
-0.184
-0.118
-0.073
-0.047
-0.025
-0.011
-0.002
0.
0.
0.
0.
0.
0.
0.001
-0.002
-0.011
-0.029
-0.074
-0.161
-0.273
-0.073
18.289
8091.897
101041.813
134980.891
5755.495
97.560
1.544
0.303
-0.086
-0.086
-0.038
-0.006
0.002
0.003
-0.005
-0.011
-0.018
-0.023
-0.030
-0.033
-0.038
-0.051
-0.059
-0.062
-0.066
-0.064
-0.069
-0.095
-0.130
-0.156
-0.150
-0.160
-0.172
-0.151
-0.110
-0.065
-0.040
-0.023
-0.008
-0.001
0.000
0.001
0.
0.
0.
0.
0.
0.
0.001
-0.004
-0.020
-0.048
-0.112
-0.213
-0.249
2.961
214.661
4185.731
860.957
103.049
3.185
-0.228
-0.202
-0.119
-0.063
-0.019
-0.001
0.002
0.002
0.000
-0.005
-0.010
-0.009
-0.015
-0.017
-0.024
-0.038
-0.051
-0.052
-0.052
-0.054
-0.051
-0.061
-0.083
-0.107
-0.122
-0.127
-0.115
-0.096
-0.060
-0.036
-0.020
-0.007
0.001
0.000
0.001
0.
0.
0.
0.
0.
0.
0.
0.
-0.001
-0.013
-0.033
-0.077
-0.151
-0.226
-0.050
2.659
12.040
9.724
1.727
-0.174
-0.235
-0.143
-0.073
-0.031
-0.009
-0.001
0.003
0.003
0.000
-0.003
-0.005
-0.004
-0.009
-0.010
-0.022
-0.038
-0.046
-0.048
-0.053
-0.049
-0.043
-0.037
-0.042
-0.057
-0.071
-0.074
-0.065
-0.046
-0.028
-0.014
-0.004
0.001
0.001
0.001
0.001
0.
0.
0.
0.
0.
0.
0.
0.
-0.002
-0.007
-0.026
-0.053
-0.105
-0.172
-0.236
-0.250
-0.169
-0.193
-0.260
-0.225
-0.151
-0.081
-0.040
-0.015
-0.004
0.001
0.001
0.001
-0.002
-0.002
-0.002
-0.004
-0.005
-0.010
-0.021
-0.039
-0.046
-0.055
-0.054
-0.051
-0.038
-0.025
-0.020
-0.021
-0.026
-0.027
-0.025
-0.019
-0.009
-0.002
0.000
0.002
0.001
0.001
0.
0.
0.
0.
0.
0.
0.
0.
-0.001
-0.002
-0.006
-0.016
-0.034
-0.068
-0.114
-0.176
-0.230
-0.247
-0.239
-0.208
-0.149
-0.086
-0.047
-0.021
-0.007
0.
0.001
0.
0.
0.
0.001
-0.002
-0.002
-0.004
-0.007
-0.017
-0.032
-0.048
-0.054
-0.055
-0.049
-0.031
-0.013
-0.009
-0.007
-0.009
-0.010
-0.008
-0.003
-0.003
0.000
0.002
0.003
0.001
0.
0.
0.
0.
0.
0.
0.
0.
0.
0.
-0.001
-0.004
-0.011
-0.023
-0.041
-0.069
-0.101
-0.136
-0.155
-0.148
-0.126
-0.087
-0.052
-0.028
-0.012
-0.003
0.
0.
0.
0.
0.
0.
0.
0.001
0.000
-0.003
-0.009
-0.021
-0.034
-0.043
-0.044
-0.035
-0.020
-0.007
0.001
0.001
0.002
0.000
0.001
0.001
0.001
0.002
0.002
0.
0.
0.
0.
0.
0.
0.
0.
0.
0.
0.
0.
-0.001
-0.002
-0.005
-0.013
-0.025
-0.041
-0.054
-0.075
-0.085
-0.086
-0.071
-0.049
-0.029
-0.018
-0.003
0.000
0.
0.
0.
0.
0.
0.
0.
0.001
0.000
-0.002
-0.004
-0.009
-0.017
-0.022
-0.022
-0.017
-0.009
-0.004
0.002
0.003
0.002
0.001
0.001
0.001
0.001
0.
0.
0.
0.
0.
0.
0.
0.
0.
0.
0.
0.
0.
0.
-0.001
-0.001
-0.003
-0.009
-0.013
-0.025
-0.031
-0.042
-0.046
-0.045
-0.037
-0.025
-0.016
-0.005
-0.001
-0.001
0.
0.
0.
0.
0.
0.
0.
0.
0.001
0.001
0.000
-0.003
-0.006
-0.008
-0.008
-0.006
-0.002
0.000
0.001
0.002
0.
0.
0.
0.
0.
0.
0.
0.
0.
0.
0.
0.
0.
0.
0.
0.
0.
0.
0.
0.
-0.001
-0.001
-0.002
-0.008
-0.011
-0.017
-0.020
-0.023
-0.023
-0.017
-0.010
-0.007
-0.003
-0.001
0.
0.
0.
0.
0.
0.
0.
0.
0.
0.
0.001
0.001
0.000
0.000
-0.001
-0.001
0.000
0.000
0.001
0.002
0.001
0.
0.
0.
0.
0.
0.
0.
0.
0.
0.
0.
0.
0.
0.
0.
0.
0.
0.
0.
0.
0.
-0.001
-0.001
-0.002
-0.005
-0.006
-0.009
-0.010
-0.009
-0.008
-0.007
-0.002
-0.001
-0.001
0.
0.
0.
0.
0.
0.
0.
0.
0.
0.
0.
0.001
0.001
0.001
0.001
0.001
0.001
0.001
0.001
0.001
0.
0.
0.
0.
0.
0.
0.
0.
0.
0.
0.
0.
0.
0.
0.
0.
0.
0.
0.
0.
0.
0.
0.
0.
-0.001
-0.001
-0.002
-0.003
-0.004
-0.003
-0.001
-0.001
-0.001
0.
0.
0.
0.
0.
0.
0.
0.
0.
0.
0.
0.
0.
0.
0.
0.
0.001
0.001
0.001
0.001
0.
0.
0.
0.
0.
0.
0.
0.
0.
0.
0.
0.
0.
0.
0.
0.
0.
0.
0.
0.
0.
0.
0.
0.
0.
0.
0.
0.
0.
0.
-0.001
-0.001
-0.001
0.
0.
0.
0.
0.
0.
0.
0.
0.
0.
0.
0.
0.
0.
0.
0.
0.
0.
0.
0.
0.
0.
0.
0.
0.
0.
0.
0.
0.
0.
0.
0.
0.
0.
0.
0.
0.
0.
0.
0.
0.
0.
0.
0.
0.
0.
0.
0.
0.
0.
0.
0.
0.
0.
0.
0.
0.
0.
0.
0.
0.
0.
0.
0.
0.
0.
0.
0.
0.
0.
0.
0.
0.
0.
0.
0.
0.
0.
0.
0.
0.
0.
0.
0.
0.
0.
0.
0.
0.
0.
0.
0.
0.
0.
0.
0.
0.
0.
0.
0.
0.
0.
0.
0.
0.
0.
0.
0.
0.
0.
0.
0.
0.
0.
0.
0.
0.
0.
0.
0.
0.
0.
0.
0.
0.
0.
0.
0.
0.
0.
0.
0.
0.
0.
0.
0.
0.
0.
0.
0.
0.
0.
0.
0.
0.
0.
0.
0.
0.
0.
0.
0.
0.
0.
0.
0.
0.
0.
0.
0.
0.
0.
0.
0.
0.
0.
0.
0.
0.
0.
0.
0.
0.
0.
0.
0.
0.
0.
0.
0.
0.
0.
0.
0.
0.
0.
0.
0.
0.
0.
0.
0.
0.
0.
0.
0.
0.
0.
0.
0.
0.
0.
0.
0.
0.
0.
0.
0.
0.
0.
0.
0.
0.
0.
0.
0.
0.
0.
0.
0.
0.
0.
0.
0.
0.
0.
0.
0.
0.
0.
0.
0.
0.
0.
0.
0.
0.
0.
0.
0.
0.
0.
0.
0.
0.
0.
0.
0.
0.
0.
0.
0.
0.
0.
0.
0.
0.
0.
0.
0.
0.
0.
0.
0.
0.
0.
0.
0.
0.
0.
0.
0.
0.
0.
0.
0.
0.
0.
0.
0.
0.
0.
0.
0.
0.
0.
0.
0.
0.
0.
0.
0.
0.
0.
0.
0.
0.
0.
0.
0.
0.
0.
0.
0.
0.
0.
0.
0.
0.
0.
0.
0.
0.
0.
0.
0.
0.
0.
0.
0.
0.
0.
0.
0.
0.
0.
0.
0.
0.
0.
0.
0.
0.
0.
0.
0.
0.
0.
0.
0.
0.
0.
0.
0.
0.
0.
0.
0.
0.
0.
0.
0.
0.
0.
0.
0.
0.
0.
0.
0.
0.
0.
0.
0.
0.
0.
0.
0.
0.
0.
0.
0.
0.
0.
0.
0.
0.
0.
0.
0.
0.
0.
0.
0.
0.
0.
0.
0.
0.
0.
0.
0.
0.
0.
0.
0.
0.
0.
0.
0.
0.
0.
0.
0.
0.
0.
0.
0.
0.
0.
0.
0.
0.
0.
0.
0.
0.
0.
0.
0.
0.
0.
0.
0.
0.
0.
0.
0.
0.
0.
0.
0.
0.
0.
0.
0.
0.
0.
0.
0.
0.
0.
0.
0.
0.
0.
0.
0.
0.
0.
0.
0.
0.
0.
0.
0.
0.
0.
0.
0.
0.
0.
0.
0.
0.
0.
0.
0.
0.
0.
0.
0.
0.
0.
0.
0.
0.
0.
0.
0.
0.
0.
0.
0.
0.
0.
0.
0.
0.
0.
0.
0.
0.
0.
0.
0.
0.
0.
0.
0.
0.
0.
0.
0.
0.
0.
0.
0.
0.
0.
0.
0.
0.
0.
0.
0.
0.
0.
0.
0.
0.
0.
0.
0.
0.
0.
0.
0.
0.
0.
0.
0.
0.
0.
0.
0.
0.
0.
0.
0.
0.
0.
0.
0.
0.
0.
0.
0.
0.
0.
0.
0.
0.
0.
0.
0.
0.
0.
0.
0.
0.
0.
0.
0.
0.
0.
0.
0.
0.
0.
0.
0.
0.
0.
0.
0.
0.
0.
0.
0.
0.
0.
0.
0.
0.
0.
0.
0.
0.
0.
0.
0.
0.
0.
0.
0.
0.
0.
0.
0.
0.
0.
0.
0.
0.
0.
0.
0.
0.
0.
0.
0.
0.
0.
0.
0.
0.
0.
0.
0.
0.
0.
0.
0.
0.
0.
0.
0.
0.
0.
0.
0.
0.
0.
0.
0.
0.
0.
0.
0.
0.
0.
0.
0.
0.
0.
0.
0.
0.
0.
0.
0.
0.
0.
0.
0.
0.
0.
0.
0.
0.
0.
0.
0.
0.
0.
0.
0.
0.
0.
0.
0.
0.
0.
0.
0.
0.
0.
0.
0.
0.
0.
0.
0.
0.
0.
0.
0.
0.
0.
0.
0.
0.
0.
0.
0.
0.
0.
0.
0.
0.
0.
0.
0.
0.
0.
0.
0.
0.
0.
0.
0.
0.
0.
0.
0.
0.
0.
0.
0.
0.
0.
0.
0.
0.
0.
0.
0.
0.
0.
0.
0.
0.
0.
0.
0.
0.
0.
0.
0.
0.
0.
0.
0.
0.
0.
0.
0.
0.
0.
0.
0.
0.
0.
0.
0.
0.
0.
0.
0.
0.
0.
0.
0.
0.
0.
0.
0.
0.
0.
0.
0.
0.
0.
0.
0.
0.
0.
0.
0.
0.
0.
0.
0.
0.
0.
0.
0.
0.
0.
0.
0.
0.
0.
0.
0.
0.
0.
0.
0.
0.
0.
0.
0.
0.
0.
0.
0.
0.
0.
0.
0.
0.
0.
0.
0.
0.
0.
0.
0.
0.
0.
0.
0.
0.
0.
0.
0.
0.
0.
0.
0.
0.
0.
0.
0.
0.
0.
0.
0.
0.
0.
0.
0.
0.
0.
0.
0.
0.
0.
0.
0.
0.
0.
0.
0.
0.
0.
0.
0.
0.
0.
0.
0.
0.
0.
0.
0.
0.
0.
0.
0.
0.
0.
0.
0.
0.
0.
0.
0.
0.
0.
0.
0.
0.
0.
0.
0.
0.
0.
0.
0.
0.
0.
0.
0.
0.
0.
0.
0.
0.
0.
0.
0.
0.
0.
0.
0.
0.
0.
0.
0.
0.
0.
0.
0.
0.
0.
0.
0.
0.
0.
0.
0.
0.
0.
0.
0.
0.
0.
0.
0.
0.
0.
0.
0.
0.
0.
0.
0.
0.
0.
0.
0.
0.
0.
0.
0.
0.
0.
0.
0.
0.
0.
0.
0.
0.
0.
0.
0.
0.
0.
0.
0.
0.
0.
0.
0.
0.
0.
0.
0.
0.
0.
0.
0.
0.
0.
0.
0.
0.
0.
0.
0.
0.
0.
0.
0.
0.
0.
0.
0.
0.
0.
0.
0.
0.
0.
0.
0.
0.
0.
0.
0.
0.
0.
0.
0.
0.
0.
0.
0.
0.
0.
0.
0.
0.
0.
0.
0.
0.
0.
0.
0.
0.
0.
0.
0.
0.
0.
0.
0.
0.
0.
0.
0.
0.
0.
0.
0.
0.
0.
0.
0.
0.
0.
0.
0.
0.
0.
0.
0.
0.
0.
0.
0.
0.
0.
0.
0.
0.
0.
0.
0.
0.
0.001
0.001
0.001
0.001
0.
0.
0.
0.
0.
0.
0.
0.
0.
0.
0.
0.
0.
0.
0.
0.
0.
0.
0.
0.
0.
0.
0.
0.
0.
0.
0.
0.
0.
0.
0.
0.
0.
0.
0.
0.
0.
0.
0.
0.
0.
0.
0.
0.
0.
0.
0.
0.
0.002
0.002
0.002
0.002
0.002
0.002
0.001
0.001
0.001
0.
0.
0.
0.
0.
0.
0.
0.
0.
0.
0.
0.
0.
0.
0.
0.
0.
0.
0.
0.
0.
0.
0.
0.
0.
0.
0.
0.
0.
0.
0.
0.
0.
0.
0.
0.
0.
0.
0.
0.
0.
0.
0.
0.
0.001
0.002
0.002
0.002
0.003
0.004
0.004
0.004
0.003
0.003
0.002
0.002
0.
0.
0.
0.
0.
0.
0.
0.
0.
0.
0.
0.
0.
0.
0.
0.
0.
0.
0.
0.
0.
0.
0.
0.
0.
0.
0.
0.
0.
0.
0.
0.
0.
0.
0.
0.
0.
0.
0.
0.
0.
0.
0.001
0.002
0.002
0.001
0.002
-0.001
-0.002
0.
0.003
0.004
0.004
0.004
0.002
0.002
0.
0.
0.
0.
0.
0.
0.
0.
0.
0.
0.
0.
0.
0.
0.
0.
0.
0.
0.
0.
0.
0.
0.
0.
0.
0.
0.
0.
0.
0.
0.
0.
0.
0.
0.
0.
0.
0.
0.
0.
0.001
0.001
0.
-0.001
-0.003
-0.010
-0.013
-0.018
-0.018
-0.013
-0.006
0.001
0.004
0.004
0.002
0.002
0.
0.
0.
0.
0.
0.
0.
0.
0.
0.
0.
0.
0.
0.
0.
0.
0.
0.
0.
0.
0.
0.
0.
0.
0.
0.
0.
0.
0.
0.
0.
0.
0.001
0.001
0.000
0.001
0.001
-0.003
-0.003
-0.003
-0.005
-0.007
-0.011
-0.020
-0.035
-0.048
-0.053
-0.050
-0.043
-0.031
-0.011
0.000
0.004
0.004
0.002
0.001
0.
0.
0.
0.
0.
0.
0.
0.
0.
0.
0.
0.
0.
0.
0.
0.
0.
0.
0.
0.
0.
0.
0.
0.
0.
0.
0.
0.
0.
0.
0.001
0.001
0.000
0.000
-0.005
-0.007
-0.009
-0.013
-0.019
-0.022
-0.028
-0.038
-0.061
-0.081
-0.041
0.268
0.512
0.062
-0.070
-0.045
-0.013
0.002
0.005
0.003
0.001
0.001
0.
0.
0.
0.
0.
0.
0.
0.
0.
0.
0.
0.
0.
0.
0.
0.
0.
0.
0.
0.
0.
0.
0.
0.
0.
0.
0.
0.
0.001
0.001
-0.001
-0.005
-0.012
-0.019
-0.027
-0.032
-0.040
-0.049
-0.056
-0.068
-0.093
-0.118
-0.024
4.897
35.425
85.114
9.750
0.007
-0.074
-0.039
-0.007
0.003
0.005
0.003
0.001
0.
0.
0.
0.
0.
0.
0.
0.
0.
0.
0.
0.
0.
0.
0.
0.
0.
0.
0.
0.
0.
0.
0.
0.
0.
0.
0.
0.001
0.001
-0.001
-0.008
-0.022
-0.041
-0.063
-0.080
-0.089
-0.101
-0.115
-0.130
-0.153
-0.175
-0.157
1.237
270.178
2159.374
2006.084
45.482
1.200
-0.026
-0.068
-0.023
0.000
0.004
0.004
0.001
0.
0.
0.
0.
0.
0.
0.
0.
0.
0.
0.
0.
0.
0.
0.
0.
0.
0.
0.
0.
0.
0.
0.
0.
0.
0.
0.
0.001
0.000
-0.007
-0.025
-0.055
-0.083
-0.096
-0.128
-0.177
-0.218
-0.246
-0.264
-0.289
-0.271
1.246
18.089
79.520
1160.465
1413.437
90.049
15.378
0.631
-0.109
-0.051
-0.009
0.002
0.002
0.003
0.
0.
-0.002
-0.002
0.
0.
0.
0.
0.
0.
0.
0.
0.
0.
0.
0.
0.
0.
0.
0.
0.
0.
0.
0.
0.
0.
0.001
0.001
-0.002
-0.015
-0.051
-0.080
0.290
3.645
3.726
0.454
-0.034
-0.069
-0.214
-0.161
-0.023
15.631
711.708
1200.772
305.055
757.166
165.782
32.405
0.939
-0.147
-0.092
-0.031
-0.006
0.000
0.001
-0.003
-0.003
-0.004
-0.004
-0.003
-0.003
-0.002
0.
0.
0.
0.
0.
0.
0.
0.
0.
0.
0.
0.
0.
0.
0.
0.
0.
0.
0.
0.002
0.000
-0.006
-0.028
-0.070
0.043
15.256
915.351
812.889
50.886
36.915
41.334
9.960
21.428
8.803
36.552
930.260
1630.618
274.691
68.574
20.454
12.691
7.495
0.528
-0.121
-0.066
-0.019
-0.011
-0.007
-0.008
-0.010
-0.011
-0.011
-0.010
-0.008
-0.006
-0.003
0.
0.
0.
0.
0.
0.
0.
0.
0.
0.
0.
0.
0.
0.
0.
0.
0.
0.
0.002
0.
-0.008
-0.035
-0.081
0.347
83.679
51951.359
128398.133
6945.322
21804.988
38466.371
508.175
3974.080
537.922
796.141
1423.848
318.977
23.702
10.743
129.339
3564.112
5841.426
37.876
0.086
-0.101
-0.055
-0.030
-0.022
-0.024
-0.027
-0.028
-0.027
-0.024
-0.018
-0.013
-0.007
-0.004
0.
0.
0.
0.
0.
0.
0.
0.
0.
0.
0.
0.
0.
0.
0.
0.
0.
0.002
0.
-0.008
-0.034
-0.084
0.132
30.601
12084.510
102221.273
124021.570
178152.469
118000.430
108054.906
101573.445
129052.383
106673.742
114997.930
4866.625
35.947
51.149
7512.804
126090.117
100197.727
247.172
0.415
-0.163
-0.105
-0.070
-0.056
-0.053
-0.060
-0.059
-0.058
-0.052
-0.043
-0.029
-0.017
-0.007
-0.004
0.
0.
0.
0.
0.
0.
0.
0.
0.
0.
0.
0.
0.
0.
0.
0.
0.002
0.000
-0.005
-0.028
-0.082
-0.092
3.174
161.838
2618.186
100229.922
33841.152
103292.984
101232.031
90868.469
103168.555
142615.859
107706.727
1503.751
44.344
393.781
18262.307
12695.432
2745.929
27.322
-0.142
-0.255
-0.177
-0.130
-0.117
-0.108
-0.089
0.023
0.069
-0.053
-0.075
-0.057
-0.031
-0.015
-0.006
-0.003
0.
0.
0.
0.
0.
0.
0.
0.
0.
0.
0.
0.
0.
0.
0.
0.
0.000
-0.003
-0.017
-0.060
-0.122
-0.076
1.804
22.736
211.990
103.035
516.863
1876.048
179.845
1015.243
580.349
11293.790
100586.039
901.548
1577.364
138511.641
108083.953
344.326
2.047
-0.451
-0.335
-0.194
-0.160
-0.189
-0.160
1.149
16.627
24.486
3.100
-0.006
-0.092
-0.056
-0.027
-0.012
-0.005
0.
0.
0.
0.
0.
0.
0.
0.
0.
0.
0.
0.
0.
0.
0.
0.
0.001
-0.001
-0.007
-0.032
-0.092
-0.183
-0.279
-0.090
1.506
4.278
9.071
6.096
2.639
7.328
19.497
1105.898
28275.533
487.879
774.143
55918.535
102748.883
343.063
2.065
0.790
1.154
3.877
2.927
0.108
0.116
40.578
6748.255
21581.785
176.609
1.679
-0.135
-0.099
-0.043
-0.017
-0.007
0.
0.
0.
0.
0.
0.
0.
0.
0.
0.
0.
0.
0.
0.
0.
0.
0.001
0.002
-0.002
-0.017
-0.056
-0.140
-0.264
-0.237
2.607
9.574
14.277
6.843
6.326
2.152
1.039
15.355
66.493
2402.646
101750.570
102763.805
167916.969
2114.048
10.106
18.429
20.854
162.927
98.654
4.521
0.642
197.652
100056.688
101718.742
2078.631
17.324
0.001
-0.155
-0.074
-0.026
-0.009
0.
0.
0.
0.
0.
0.
0.
0.
0.
0.
0.
0.
0.
0.
0.
0.
0.
0.002
0.001
-0.010
-0.038
-0.105
-0.217
-0.316
0.502
3.582
9.874
22.971
40.251
8.054
6.742
387.368
11467.474
25240.785
90977.109
11724.882
102006.836
31446.926
38.750
38.214
42.493
616.964
334.484
12.928
1.130
41.270
5264.474
111717.445
100448.734
139.957
0.847
-0.197
-0.121
-0.042
-0.013
0.
0.
0.
0.
0.
0.
0.
0.
0.
0.
0.
0.
0.
0.
0.
0.
0.
0.
0.003
-0.007
-0.030
-0.085
-0.206
-0.317
0.724
48.847
577.804
171.601
42.122
106.592
358.106
4028.558
102014.219
105754.945
100443.070
826.924
1488.145
100654.109
14043.489
931.391
70.944
50.884
97.612
227.749
26.715
71.245
887.693
109438.563
50620.031
421.579
12.695
-0.013
-0.153
-0.064
-0.018
0.
0.
0.
0.
0.
0.
0.
0.
0.
0.001
0.
0.
0.
0.
0.
0.
0.
0.
0.001
-0.003
-0.026
-0.079
-0.171
-0.055
10.133
312.815
8847.528
1063.530
65.341
3184.736
30528.162
100477.719
101111.250
1067.522
1713.038
1975.216
101.167
17178.955
102672.828
23143.199
1095.592
61.740
711.596
5246.566
204.860
1906.305
102175.023
2725.940
105694.969
126103.133
397.814
1.528
-0.161
-0.085
-0.023
0.
0.
0.
0.
0.
0.001
0.002
0.001
0.003
0.002
0.002
0.003
0.002
0.
0.
0.
0.
0.
0.000
-0.003
-0.023
-0.075
-0.137
2.733
834.034
101510.172
10561.702
300.573
154.175
15728.300
9699.887
23891.744
21583.539
103.908
583.558
7737.726
241.898
1435.188
55681.707
3150.825
4124.258
135.628
146.589
631.650
177.936
172.724
2829.082
458.244
54638.457
104854.844
584.187
2.199
-0.151
-0.092
-0.024
0.
0.
0.
0.
0.002
0.002
0.004
0.005
0.005
0.004
0.004
0.005
0.001
0.000
0.001
0.
0.
0.
0.000
-0.003
-0.018
-0.067
-0.110
5.346
4861.668
100881.836
14739.526
144.052
764.123
100011.938
100029.195
183.604
34.699
4.736
25.669
80.136
3090.302
111160.766
102343.352
4692.082
92.848
33.465
37.224
41.197
53.408
9.021
3.915
16.237
141.056
208.960
23.725
1.520
-0.134
-0.079
-0.022
0.
0.
0.
0.003
0.004
0.005
0.004
0.004
0.001
0.
-0.002
-0.002
-0.002
-0.005
-0.005
-0.003
-0.003
-0.002
0.001
-0.004
-0.017
-0.052
-0.113
0.681
68.012
1058.496
135.838
9.589
73.345
4088.839
1715.554
23.271
0.761
61.762
1721.257
605.534
4146.024
105155.234
105599.344
11204.995
150.525
1566.784
38504.766
1272.087
10.036
0.045
-0.324
0.601
2.630
2.169
1.359
0.103
-0.127
-0.059
-0.015
0.
0.
0.003
0.004
0.005
0.004
0.
-0.005
-0.014
-0.020
-0.020
-0.019
-0.017
-0.015
-0.014
-0.010
-0.007
-0.003
-0.002
-0.004
-0.012
-0.042
-0.097
-0.154
0.294
1.731
0.731
-0.029
8.046
45.552
63.345
67.489
10.876
644.039
100825.773
29437.461
3704.249
52238.746
1185.495
1433.348
760.995
19206.199
101287.586
31648.816
26.380
-0.559
-0.649
-0.446
-0.209
-0.220
-0.212
-0.159
-0.087
-0.032
-0.009
0.
0.
0.002
0.005
0.004
-0.002
-0.015
-0.035
-0.048
-0.059
-0.063
-0.061
-0.044
-0.032
-0.023
-0.019
-0.010
-0.008
-0.003
-0.004
-0.007
-0.028
-0.072
-0.146
-0.243
-0.372
-0.545
-0.119
16.357
314.560
12097.487
100155.195
473.236
383.156
105753.391
55798.402
437.790
1196.474
142.155
1224.493
122386.656
111863.242
115236.930
2585.874
24.201
-0.412
-0.629
-0.497
-0.354
-0.256
-0.172
-0.107
-0.043
-0.014
-0.003
0.
0.002
0.004
0.004
0.002
-0.015
-0.043
-0.062
0.083
0.318
-0.036
-0.118
-0.105
-0.069
-0.047
-0.033
-0.022
-0.014
-0.004
-0.001
-0.010
-0.023
-0.054
-0.123
-0.225
-0.375
-0.532
-0.270
15.300
934.125
112911.477
100527.023
2343.399
174.747
48464.547
104023.445
338.582
15.101
74.371
261.040
51760.063
37355.070
131478.250
100471.680
143.360
1.297
-0.271
-0.459
-0.327
-0.196
-0.112
-0.055
-0.021
-0.005
0.000
0.
0.003
0.003
0.003
-0.007
-0.036
-0.062
0.562
39.168
473.422
10.544
0.076
-0.145
-0.124
-0.086
-0.056
-0.040
-0.022
-0.010
-0.006
-0.009
-0.019
-0.052
-0.119
-0.208
-0.291
0.008
0.841
23.827
663.833
1478.239
3530.336
104.389
228.348
100023.383
100019.719
880.696
9.547
179.696
681.936
18157.818
6369.670
1364.818
2622.358
52.261
23.156
4.177
0.000
-0.295
-0.180
-0.086
-0.038
-0.012
-0.001
0.003
0.
0.002
0.004
0.003
-0.014
-0.053
0.003
13.020
3524.886
141300.344
464.297
8.166
0.969
-0.115
-0.133
-0.096
-0.066
-0.041
-0.021
-0.009
-0.012
-0.024
-0.064
-0.124
-0.189
0.404
9.946
22.332
37.832
1241.055
1104.068
57.223
275.368
56.889
1094.557
1998.634
47.684
1.774
28.280
1227.096
107427.531
101940.203
369.492
11842.103
6384.867
3762.999
252.093
19.104
0.063
-0.174
-0.086
-0.031
-0.009
0.000
0.003
0.001
0.003
0.003
-0.003
-0.026
-0.070
0.111
72.728
17187.795
119875.898
9836.212
1905.002
83.231
1.064
-0.189
-0.156
-0.110
-0.074
-0.037
-0.019
-0.015
-0.028
-0.070
-0.126
-0.100
1.944
34.647
90.215
719.500
100076.398
1783.833
2479.355
9448.954
286.430
10.730
4.780
0.504
0.360
1.954
140.177
15709.913
105745.891
1309.082
112451.258
106717.313
63774.973
11715.930
248.333
1.243
-0.177
-0.089
-0.033
-0.008
0.000
0.
0.001
0.001
0.000
-0.009
-0.038
-0.092
-0.084
7.801
1105.595
100822.008
200068.484
100265.109
2967.357
6.472
-0.235
-0.186
-0.127
-0.111
-0.073
-0.034
-0.023
-0.035
-0.076
-0.131
-0.026
1.669
9.788
22.409
288.245
11459.302
1719.392
46729.820
200170.906
1752.286
97.942
3.247
34.453
142.745
22.561
5.110
220.669
2623.943
123.493
728.942
29095.867
3141.730
981.884
60.389
0.425
-0.188
-0.090
-0.033
-0.008
-0.002
0.
0.000
0.000
-0.006
-0.026
-0.059
-0.122
-0.185
0.776
88.743
6787.846
16908.453
100240.008
899.599
4.268
0.009
2.506
1.946
0.042
-0.110
-0.069
-0.036
-0.043
-0.079
-0.143
-0.187
0.193
1.160
26.364
348.340
1628.832
1224.625
2448.707
4024.374
1974.665
177.196
21.848
1487.487
34824.508
761.212
4.550
1.233
5.177
9.151
3248.521
80393.578
98485.297
501.776
5.046
-0.217
-0.184
-0.079
-0.030
-0.010
-0.002
0.
0.000
-0.005
-0.018
-0.050
-0.098
-0.163
-0.255
-0.291
1.549
20.508
176.830
290.966
27.033
0.335
2.765
49.260
36.604
1.673
-0.112
-0.097
-0.051
-0.047
-0.084
-0.155
-0.262
-0.011
2.130
194.063
30499.313
10380.075
154.676
759.724
125.007
65.041
86.478
400.630
1197.175
21590.092
574.891
6.212
9.992
3.305
14.559
3071.727
103767.359
40463.828
415.792
6.449
-0.203
-0.162
-0.067
-0.022
-0.010
-0.002
0.
-0.002
-0.013
-0.034
-0.080
-0.139
-0.199
-0.290
-0.392
-0.379
4.370
78.316
100.113
9.998
5.890
4.259
50.403
49.520
6.192
0.095
-0.110
-0.065
-0.054
-0.094
-0.160
0.212
17.206
76.679
567.238
102370.859
101175.156
987.474
100390.047
25518.945
66.158
536.009
20104.398
6396.570
148.206
27.704
176.773
8516.454
520.337
1392.290
4913.680
37570.527
15200.012
102.806
2.062
-0.208
-0.133
-0.051
-0.019
-0.006
-0.001
0.
-0.004
-0.019
-0.051
-0.117
-0.175
-0.184
0.334
1.269
3.171
49.513
43.256
20.591
400.028
2870.076
74.926
30.780
282.286
69.590
1.392
-0.108
-0.073
-0.057
-0.098
-0.152
1.667
135.179
1286.056
1126.389
56813.543
114004.055
7451.024
200119.156
33578.848
2651.919
102093.164
106921.406
102378.547
4076.525
2046.163
1406.703
126090.211
21304.400
100389.016
200126.172
101809.523
1124.059
20.474
0.081
-0.186
-0.096
-0.037
-0.015
-0.005
-0.001
0.
-0.004
-0.024
-0.068
-0.135
-0.207
0.051
4.611
17.336
119.693
100127.211
39059.551
466.016
41153.188
116366.297
585.050
21.643
285.938
71.891
1.309
-0.100
-0.071
-0.054
-0.096
-0.147
1.270
100.788
6676.399
103836.875
151869.188
111714.578
103828.023
101490.461
7301.790
9349.292
107887.633
94267.766
28275.695
112367.570
103709.992
3056.467
107424.734
108973.945
36293.691
19964.754
14342.256
102.591
1.431
-0.201
-0.146
-0.065
-0.023
-0.010
-0.002
0.
0.
-0.006
-0.026
-0.069
-0.143
-0.233
0.023
5.721
31.101
393.074
131651.938
134899.797
1605.334
101788.195
102589.664
373.813
3.478
6.840
2.834
0.005
-0.097
-0.056
-0.047
-0.090
-0.145
0.490
32.602
954.751
100480.234
100161.523
1137.445
4644.309
390.044
212.453
2837.628
52525.520
788.539
400.030
70742.414
94405.281
138625.531
107411.531
6602.843
1002.885
361.203
440.825
13.001
-0.052
-0.165
-0.095
-0.038
-0.014
-0.007
-0.001
0.
0.
-0.006
-0.025
-0.063
-0.133
-0.228
-0.237
2.810
139.519
11504.847
33017.238
28979.697
411.314
106083.039
103462.797
707.698
8.273
0.070
-0.228
-0.152
-0.081
-0.040
-0.037
-0.073
-0.135
-0.025
4.232
28.798
130.942
120.788
12.576
11.173
7.035
6.442
43.387
137.917
13.287
12.955
859.516
19971.764
4368.997
115079.555
1706.385
9.645
5.009
4.545
0.287
-0.170
-0.113
-0.053
-0.022
-0.010
-0.003
0.
0.
0.
-0.004
-0.021
-0.052
-0.108
-0.207
-0.297
1.246
116.539
8108.865
4131.400
2168.384
137.218
103845.430
28537.879
444.263
19637.998
27.691
-0.132
-0.131
-0.058
-0.030
-0.034
-0.057
-0.113
-0.158
0.023
0.913
1.073
0.410
-0.180
-0.221
0.573
0.192
-0.006
0.233
-0.219
6.569
881.771
21607.947
858.797
106.789
13.716
-0.187
-0.304
-0.223
-0.174
-0.115
-0.061
-0.029
-0.012
-0.005
-0.001
0.
0.
0.
0.000
-0.013
-0.038
-0.081
-0.161
-0.278
-0.171
10.233
500.821
103553.281
175974.094
1285.670
100291.898
206.808
6912.059
112514.547
91.001
0.199
-0.095
-0.041
-0.019
-0.023
-0.040
-0.083
-0.130
-0.168
-0.185
-0.222
-0.259
-0.285
-0.287
-0.281
-0.278
-0.274
-0.297
-0.319
0.744
26.173
129.681
77.031
12.459
0.233
-0.330
-0.265
-0.174
-0.112
-0.064
-0.031
-0.015
-0.005
-0.001
0.
0.
0.
0.
0.001
-0.006
-0.025
-0.060
-0.122
-0.238
-0.361
1.285
160.750
100605.828
116865.016
1717.736
4919.047
129.716
2029.667
3396.978
31.764
0.094
-0.075
-0.030
-0.011
-0.014
-0.029
-0.058
-0.086
-0.113
-0.134
-0.149
-0.158
-0.168
-0.179
-0.179
-0.175
-0.171
-0.187
-0.203
0.150
3.296
12.090
13.480
2.516
-0.114
-0.229
-0.167
-0.101
-0.062
-0.033
-0.014
-0.005
0.
0.001
0.
0.
0.
0.
0.
-0.002
-0.011
-0.043
-0.090
-0.190
-0.306
0.715
34.474
2765.879
124953.742
108229.813
773.310
11.496
12.341
15.014
1.123
-0.093
-0.056
-0.014
-0.005
-0.008
-0.018
-0.032
-0.049
-0.063
-0.071
-0.074
-0.086
-0.104
-0.113
-0.116
-0.117
-0.119
-0.128
-0.141
-0.049
0.786
2.275
2.670
0.814
-0.114
-0.158
-0.108
-0.063
-0.037
-0.017
-0.005
-0.001
0.001
0.001
0.
0.
0.
0.
0.
-0.001
-0.005
-0.026
-0.071
-0.146
-0.237
1.935
81.089
387.914
22120.979
100804.172
5038.809
6.754
-0.284
-0.167
-0.137
-0.079
-0.032
-0.008
-0.001
0.000
-0.008
-0.017
-0.026
-0.034
-0.037
-0.046
-0.062
-0.082
-0.076
0.020
-0.007
-0.090
-0.105
-0.111
-0.123
-0.105
-0.035
0.060
-0.040
-0.123
-0.104
-0.067
-0.037
-0.019
-0.004
-0.003
0.000
0.001
0.
0.
0.
0.
0.
0.
-0.002
-0.005
-0.021
-0.053
-0.116
-0.199
0.258
10.095
33.712
114.733
120.704
13.467
-0.006
-0.316
-0.191
-0.104
-0.050
-0.017
-0.003
0.000
0.000
-0.004
-0.008
-0.009
-0.017
-0.021
-0.032
-0.055
-0.074
0.091
0.971
0.676
-0.027
-0.089
-0.088
-0.091
-0.104
-0.109
-0.105
-0.095
-0.082
-0.060
-0.034
-0.016
-0.010
-0.002
0.000
0.001
0.001
0.
0.
0.
0.
0.
0.
-0.001
-0.006
-0.015
-0.042
-0.091
-0.162
-0.243
-0.085
0.550
1.331
0.645
-0.205
-0.306
-0.223
-0.119
-0.060
-0.029
-0.008
-0.002
0.001
0.000
-0.001
-0.004
-0.004
-0.010
-0.013
-0.025
-0.052
-0.071
0.101
1.028
0.724
-0.021
-0.084
-0.064
-0.049
-0.049
-0.057
-0.060
-0.054
-0.042
-0.027
-0.014
-0.009
-0.001
0.001
0.001
0.001
0.
0.
0.
0.
0.
0.
0.
-0.001
-0.006
-0.013
-0.036
-0.069
-0.126
-0.206
-0.284
-0.312
-0.232
-0.094
-0.212
-0.222
-0.143
-0.073
-0.035
-0.015
-0.006
0.000
0.002
0.002
-0.001
-0.001
-0.004
-0.007
-0.008
-0.020
-0.042
-0.064
-0.057
0.054
0.012
-0.079
-0.076
-0.046
-0.026
-0.019
-0.018
-0.017
-0.018
-0.012
-0.008
-0.002
0.000
0.001
0.001
0.002
0.
0.
0.
0.
0.
0.
0.
0.
-0.001
-0.004
-0.011
-0.028
-0.049
-0.087
-0.140
-0.203
-0.234
-0.209
-0.139
-0.162
-0.139
-0.091
-0.048
-0.022
-0.006
-0.002
0.
0.
0.
0.
0.
-0.002
-0.002
-0.003
-0.010
-0.024
-0.048
-0.067
-0.078
-0.079
-0.077
-0.058
-0.028
-0.012
-0.002
-0.002
-0.002
-0.003
-0.001
0.
0.001
0.002
0.001
0.002
0.
0.
0.
0.
0.
0.
0.
0.
0.
-0.001
-0.003
-0.010
-0.020
-0.036
-0.056
-0.089
-0.121
-0.149
-0.152
-0.139
-0.118
-0.091
-0.057
-0.029
-0.012
-0.004
-0.001
0.
0.
0.
0.
0.
0.
0.001
-0.001
-0.003
-0.011
-0.025
-0.042
-0.055
-0.059
-0.049
-0.030
-0.014
-0.002
0.003
0.001
0.001
0.002
0.001
0.002
0.002
0.001
0.001
0.
0.
0.
0.
0.
0.
0.
0.
0.
0.
-0.001
-0.001
-0.005
-0.014
-0.023
-0.036
-0.052
-0.068
-0.082
-0.091
-0.089
-0.075
-0.052
-0.030
-0.015
-0.005
-0.001
0.
0.
0.
0.
0.
0.
0.
0.
0.001
-0.002
-0.004
-0.011
-0.017
-0.023
-0.024
-0.019
-0.012
-0.004
-0.001
0.001
0.002
0.001
0.001
0.001
0.
0.
0.
0.
0.
0.
0.
0.
0.
0.
0.
0.
0.
0.
0.
-0.001
-0.001
-0.005
-0.011
-0.017
-0.027
-0.036
-0.040
-0.045
-0.043
-0.035
-0.025
-0.015
-0.008
-0.002
-0.001
0.
0.
0.
0.
0.
0.
0.
0.
0.001
0.001
0.
-0.003
-0.005
-0.006
-0.007
-0.005
-0.002
0.000
0.001
0.001
0.001
0.
0.
0.
0.
0.
0.
0.
0.
0.
0.
0.
0.
0.
0.
0.
0.
0.
0.
0.
-0.001
-0.002
-0.004
-0.009
-0.013
-0.018
-0.021
-0.022
-0.020
-0.017
-0.013
-0.008
-0.003
-0.001
0.
0.
0.
0.
0.
0.
0.
0.
0.
0.
0.
0.001
0.001
0.000
0.
0.000
0.
0.000
0.001
0.001
0.001
0.
0.
0.
0.
0.
0.
0.
0.
0.
0.
0.
0.
0.
0.
0.
0.
0.
0.
0.
0.
0.
-0.001
-0.001
-0.002
-0.005
-0.008
-0.010
-0.011
-0.010
-0.009
-0.006
-0.001
-0.001
0.
0.
0.
0.
0.
0.
0.
0.
0.
0.
0.
0.
0.
0.001
0.002
0.001
0.001
0.002
0.001
0.001
0.
0.
0.
0.
0.
0.
0.
0.
0.
0.
0.
0.
0.
0.
0.
0.
0.
0.
0.
0.
0.
0.
0.
0.
0.
0.
0.
-0.001
-0.001
-0.001
-0.001
-0.001
-0.001
0.
0.
0.
0.
0.
0.
0.
0.
0.
0.
0.
0.
0.
0.
0.
0.
0.
0.
0.
0.
0.
0.
0.
0.
0.
0.
0.
0.
0.
0.
0.
0.
0.
0.
0.
0.
0.
0.
0.
0.
0.
0.
0.
0.
0.
0.
0.
0.
0.
0.
0.
0.
0.
0.
0.
0.
0.
0.
0.
0.
0.
0.
0.
0.
0.
0.
0.
0.
0.
0.
0.
0.
0.
0.
0.
0.
0.
0.
0.
0.
0.
0.
0.
0.
0.
0.
0.
0.
0.
0.
0.
0.
0.
0.
0.
0.
0.
0.
0.
0.
0.
0.
0.
0.
0.
0.
0.
0.
0.
0.
0.
0.
0.
0.
0.
0.
0.
0.
0.
0.
0.
0.
0.
0.
0.
0.
0.
0.
0.
0.
0.
0.
0.
0.
0.
0.
0.
0.
0.
0.
0.
0.
0.
0.
0.
0.
0.
0.
0.
0.
0.
0.
0.
0.
0.
0.
0.
0.
0.
0.
0.
0.
0.
0.
0.
0.
0.
0.
0.
0.
0.
0.
0.
0.
0.
0.
0.
0.
0.
0.
0.
0.
0.
0.
0.
0.
0.
0.
0.
0.
0.
0.
0.
0.
0.
0.
0.
0.
0.
0.
0.
0.
0.
0.
0.
0.
0.
0.
0.
0.
0.
0.
0.
0.
0.
0.
0.
0.
0.
0.
0.
0.
0.
0.
0.
0.
0.
0.
0.
0.
0.
0.
0.
0.
0.
0.
0.
0.
0.
0.
0.
0.
0.
0.
0.
0.
0.
0.
0.
0.
0.
0.
0.
0.
0.
0.
0.
0.
0.
0.
0.
0.
0.
0.
0.
0.
0.
0.
0.
0.
0.
0.
0.
0.
0.
0.
0.
0.
0.
0.
0.
0.
0.
0.
0.
0.
0.
0.
0.
0.
0.
0.
0.
0.
0.
0.
0.
0.
0.
0.
0.
0.
0.
0.
0.
0.
0.
0.
0.
0.
0.
0.
0.
0.
0.
0.
0.
0.
0.
0.
0.
0.
0.
0.
0.
0.
0.
0.
0.
0.
0.
0.
0.
0.
0.
0.
0.
0.
0.
0.
0.
0.
0.
0.
0.
0.
0.
0.
0.
0.
0.
0.
0.
0.
0.
0.
0.
0.
0.
0.
0.
0.
0.
0.
0.
0.
0.
0.
0.
0.
0.
0.
0.
0.
0.
0.
0.
0.
0.
0.
0.
0.
0.
0.
0.
0.
0.
0.
0.
0.
0.
0.
0.
0.
0.
0.
0.
0.
0.
0.
0.
0.
0.
0.
0.
0.
0.
0.
0.
0.
0.
0.
0.
0.
0.
0.
0.
0.
0.
0.
0.
0.
0.
0.
0.
0.
0.
0.
0.
0.
0.
0.
0.
0.
0.
0.
0.
0.
0.
0.
0.
0.
0.
0.
0.
0.
0.
0.
0.
0.
0.
0.
0.
0.
0.
0.
0.
0.
0.
0.
0.
0.
0.
0.
0.
0.
0.
0.
0.
0.
0.
0.
0.
0.
0.
0.
0.
0.
0.
0.
0.
0.
0.
0.
0.
0.
0.
0.
0.
0.
0.
0.
0.
0.
0.
0.
0.
0.
0.
0.
0.
0.
0.
0.
0.
0.
0.
0.
0.
0.
0.
0.
0.
0.
0.
0.
0.
0.
0.
0.
0.
0.
0.
0.
0.
0.
0.
0.
0.
0.
0.
0.
0.
0.
0.
0.
0.
0.
0.
0.
0.
0.
0.
0.
0.
0.
0.
0.
0.
0.
0.
0.
0.
0.
0.
0.
0.
0.
0.
0.
0.
0.
0.
0.
0.
0.
0.
0.
0.
0.
0.
0.
0.
0.
0.
0.
0.
0.
0.
0.
0.
0.
0.
0.
0.
0.
0.
0.
0.
0.
0.
0.
0.
0.
0.
0.
0.
0.
0.
0.
0.
0.
0.
0.
0.
0.
0.
0.
0.
0.
0.
0.
0.
0.
0.
0.
0.
0.
0.
0.
0.
0.
0.
0.
0.
0.
0.
0.
0.
0.
0.
0.
0.
0.
0.
0.
0.
0.
0.
0.
0.
0.
0.
0.
0.
0.
0.
0.
0.
0.
0.
0.
0.
0.
0.
0.
0.
0.
0.
0.
0.
0.
0.
0.
0.
0.
0.
0.
0.
0.
0.
0.
0.
0.
0.
0.
0.
0.
0.
0.
0.
0.
0.
0.
0.
0.
0.
0.
0.
0.
0.
0.
0.
0.
0.
0.
0.
0.
0.
0.
0.
0.
0.
0.
0.
0.
0.
0.
0.
0.
0.
0.
0.
0.
0.
0.
0.
0.
0.
0.
0.
0.
0.
0.
0.
0.
0.
0.
0.
0.
0.
0.
0.
0.
0.
0.
0.
0.
0.
0.
0.
0.
0.
0.
0.
0.
0.
0.
0.
0.
0.
0.
0.
0.
0.
0.
0.
0.
0.
0.
0.
0.
0.
0.
0.
0.
0.
0.
0.
0.
0.
0.
0.
0.
0.
0.
0.
0.
0.
0.
0.
0.
0.
0.
0.
0.
0.
0.
0.
0.
0.
0.
0.
0.
0.
0.
0.
0.
0.
0.
0.
0.
0.
0.
0.
0.
0.
0.
0.
0.
0.
0.
0.
0.
0.
0.
0.
0.
0.
0.
0.
0.
0.
0.
0.
0.
0.
0.
0.
0.
0.
0.
0.
0.
0.
0.
0.
0.
0.
0.
0.
0.
0.
0.
0.
0.
0.
0.
0.
0.
0.
0.
0.
0.
0.
0.
0.
0.
0.
0.
0.
0.
0.
0.
0.
0.
0.
0.
0.
0.
0.
0.
0.
0.
0.
0.
0.
0.
0.
0.
0.
0.
0.
0.
0.
0.
0.
0.
0.
0.
0.
0.
0.
0.
0.
0.
0.
0.
0.
0.
0.
0.
0.
0.
0.
0.
0.
0.
0.
0.
0.
0.
0.
0.
0.
0.
0.
0.
0.
0.
0.
0.
0.
0.
0.
0.
0.
0.
0.
0.
0.
0.
0.
0.
0.
0.
0.
0.
0.
0.
0.
0.
0.
0.
0.
0.
0.
0.
0.
0.
0.
0.
0.
0.
0.
0.
0.
0.
0.
0.
0.
0.
0.
0.
0.
0.
0.
0.
0.
0.
0.
0.
0.
0.
0.
0.
0.
0.
0.
0.
0.
0.
0.
0.
0.
0.
0.
0.
0.
0.
0.
0.
0.
0.
0.
0.
0.
0.
0.
0.
0.
0.
0.
0.
0.
0.
0.
0.
0.
0.
0.
0.
0.
0.
0.
0.
0.
0.
0.
0.
0.
0.
0.
0.
0.
0.
0.
0.
0.
0.
0.
0.
0.
0.
0.
0.
0.
0.
0.
0.
0.
0.
0.
0.
0.
0.
0.
0.
0.
0.
0.
0.
0.
0.
0.
0.
0.
0.
0.
0.
0.
0.
0.
0.
0.
0.001
0.001
0.
0.
0.
0.
0.
0.
0.
0.
0.
0.
0.
0.
0.
0.
0.
0.
0.
0.
0.
0.
0.
0.
0.
0.
0.
0.
0.
0.
0.
0.
0.
0.
0.
0.
0.
0.
0.
0.
0.
0.
0.
0.
0.
0.
0.
0.
0.
0.
0.
0.001
0.002
0.002
0.002
0.002
0.002
0.001
0.001
0.001
0.
0.
0.
0.
0.
0.
0.
0.
0.
0.
0.
0.
0.
0.
0.
0.
0.
0.
0.
0.
0.
0.
0.
0.
0.
0.
0.
0.
0.
0.
0.
0.
0.
0.
0.
0.
0.
0.
0.
0.
0.
0.
0.
0.
0.001
0.002
0.002
0.002
0.002
0.002
0.004
0.003
0.003
0.003
0.002
0.001
0.
0.
0.
0.
0.
0.
0.
0.
0.
0.
0.
0.
0.
0.
0.
0.
0.
0.
0.
0.
0.
0.
0.
0.
0.
0.
0.
0.
0.
0.
0.
0.
0.
0.
0.
0.
0.
0.
0.
0.
0.
0.
0.001
0.002
0.002
0.002
0.001
0.001
0.001
0.002
0.003
0.003
0.004
0.003
0.002
0.002
0.
0.
0.
0.
0.
0.
0.
0.
0.
0.
0.
0.
0.
0.
0.
0.
0.
0.
0.
0.
0.
0.
0.
0.
0.
0.
0.
0.
0.
0.
0.
0.
0.
0.
0.
0.
0.
0.
0.
0.
0.
0.001
0.000
0.001
-0.001
-0.004
-0.008
-0.010
-0.010
-0.006
0.000
0.003
0.004
0.003
0.003
0.001
0.
0.
0.
0.
0.
0.
0.
0.
0.
0.
0.
0.
0.
0.
0.
0.
0.
0.
0.
0.
0.
0.
0.
0.
0.
0.
0.
0.
0.
0.
0.
0.
0.001
0.001
0.001
0.001
0.001
0.001
-0.003
-0.002
-0.002
-0.005
-0.008
-0.013
-0.022
-0.035
-0.041
-0.040
-0.032
-0.018
-0.003
0.002
0.004
0.003
0.003
0.001
0.
0.
0.
0.
0.
0.
0.
0.
0.
0.
0.
0.
0.
0.
0.
0.
0.
0.
0.
0.
0.
0.
0.
0.
0.
0.
0.
0.
0.
0.
0.001
0.001
0.000
0.000
-0.005
-0.007
-0.008
-0.012
-0.014
-0.017
-0.022
-0.028
-0.041
-0.064
-0.071
-0.062
-0.060
-0.063
-0.049
-0.023
-0.002
0.004
0.005
0.003
0.001
0.
0.
0.
0.
0.
0.
0.
0.
0.
0.
0.
0.
0.
0.
0.
0.
0.
0.
0.
0.
0.
0.
0.
0.
0.
0.
0.
0.
0.
0.001
0.001
0.000
-0.004
-0.011
-0.017
-0.023
-0.028
-0.031
-0.039
-0.044
-0.051
-0.067
-0.094
-0.106
0.002
0.574
0.641
0.021
-0.085
-0.060
-0.020
0.001
0.005
0.005
0.001
0.001
0.
0.
0.
0.
0.
0.
0.
0.
0.
0.
0.
0.
0.
0.
0.
0.
0.
0.
0.
0.
0.
0.
0.
0.
0.
0.
0.
0.001
0.001
0.000
-0.006
-0.019
-0.035
-0.056
-0.070
-0.076
-0.084
-0.098
-0.110
-0.125
-0.144
-0.162
-0.146
0.685
5.317
5.269
0.540
-0.108
-0.098
-0.051
-0.011
0.004
0.004
0.003
0.001
0.
0.
0.
0.
0.
0.
0.
0.
0.
0.
0.
0.
0.
0.
0.
0.
0.
0.
0.
0.
0.
0.
0.
0.
0.
0.
0.
0.001
0.
-0.006
-0.022
-0.051
-0.082
-0.103
-0.131
-0.162
-0.190
-0.210
-0.224
-0.248
-0.260
-0.217
0.243
1.037
5.033
5.654
1.082
-0.043
-0.146
-0.090
-0.036
-0.007
0.004
0.002
0.002
0.
0.
0.
0.
0.
0.
0.
0.
0.
0.
0.
0.
0.
0.
0.
0.
0.
0.
0.
0.
0.
0.
0.
0.
0.
0.
0.001
0.001
-0.001
-0.013
-0.046
-0.081
-0.070
0.294
0.531
0.021
-0.120
-0.148
-0.074
0.508
0.013
0.101
3.407
4.807
2.562
2.890
0.963
-0.018
-0.195
-0.140
-0.074
-0.025
-0.005
0.002
0.000
-0.003
-0.003
-0.004
-0.004
-0.003
-0.003
-0.002
0.
0.
0.
0.
0.
0.
0.
0.
0.
0.
0.
0.
0.
0.
0.
0.
0.
0.
0.
0.002
0.000
-0.005
-0.025
-0.071
-0.078
1.593
27.732
69.992
16.925
16.567
18.949
29.602
333.763
57.462
3.300
6.158
5.706
1.445
0.348
0.062
1.047
1.193
-0.010
-0.107
-0.059
-0.019
-0.008
-0.007
-0.006
-0.008
-0.010
-0.010
-0.009
-0.007
-0.005
-0.003
0.
0.
0.
0.
0.
0.
0.
0.
0.
0.
0.
0.
0.
0.
0.
0.
0.
0.
0.002
0.000
-0.007
-0.031
-0.078
0.053
22.475
5345.253
37913.832
875.517
2756.552
4100.714
1758.910
101593.750
9567.795
242.809
262.800
16.752
0.335
-0.167
5.457
96.727
122.665
4.873
-0.098
-0.095
-0.050
-0.025
-0.020
-0.021
-0.022
-0.025
-0.025
-0.022
-0.017
-0.010
-0.007
-0.004
0.
0.
0.
0.
0.
0.
0.
0.
0.
0.
0.
0.
0.
0.
0.
0.
0.
0.002
0.
-0.006
-0.032
-0.083
0.115
49.812
101100.547
157373.984
3212.131
38758.066
70685.711
4749.897
200087.203
12554.911
35050.883
47369.316
249.841
4.615
14.571
46.094
996.460
1445.312
19.079
-0.074
-0.160
-0.093
-0.060
-0.046
-0.045
-0.054
-0.051
-0.051
-0.048
-0.038
-0.024
-0.013
-0.006
-0.004
0.
0.
0.
0.
0.
0.
0.
0.
0.
0.
0.
0.
0.
0.
0.
0.
0.002
0.000
-0.005
-0.025
-0.078
-0.069
5.641
347.105
1068.322
749.916
736.439
1433.961
3773.794
21799.328
3306.284
14907.318
110759.734
18389.719
64.413
4024.781
2952.167
479.232
101.302
3.882
-0.304
-0.241
-0.158
-0.114
-0.097
-0.089
-0.083
-0.023
0.002
-0.061
-0.068
-0.052
-0.029
-0.013
-0.005
-0.001
0.
0.
0.
0.
0.
0.
0.
0.
0.
0.
0.
0.
0.
0.
0.
0.001
0.000
-0.002
-0.016
-0.057
-0.112
-0.038
1.725
6.318
20.123
19.501
58.653
104.700
56.212
76.190
6001.697
107556.797
117933.273
1262.989
2553.552
178261.375
101256.484
415.319
1.815
-0.109
-0.106
-0.198
-0.177
-0.163
-0.138
0.528
6.382
9.236
1.344
-0.050
-0.084
-0.050
-0.023
-0.010
-0.003
0.
0.
0.
0.
0.
0.
0.
0.
0.
0.
0.
0.
0.
0.
0.
0.
0.001
-0.001
-0.006
-0.032
-0.089
-0.182
-0.257
3.137
144.497
251.727
152.631
40.056
5.404
3.971
81.023
1976.589
54196.375
11988.995
2673.864
85586.469
101586.930
429.836
7.142
35.869
18.300
1.008
-0.153
-0.237
-0.034
14.069
709.447
1474.549
46.330
0.633
-0.131
-0.090
-0.039
-0.016
-0.004
0.
0.
0.
0.
0.
0.
0.
0.
0.
0.
0.
0.
0.
0.
0.
0.
0.001
0.002
-0.002
-0.015
-0.056
-0.141
-0.211
5.900
830.528
5883.456
467.298
187.461
35.613
6.143
2.878
25.957
109.061
38201.520
104470.625
105185.453
59149.590
295.656
147.646
6749.420
1474.123
15.883
0.801
-0.214
0.115
51.286
12449.887
46896.215
274.813
3.987
-0.137
-0.147
-0.069
-0.024
-0.007
0.
0.
0.
0.
0.
0.
0.
0.
0.
0.
0.
0.
0.
0.
0.
0.
0.
0.002
0.000
-0.009
-0.037
-0.106
-0.198
1.370
76.537
254.459
102.794
342.501
59.594
9.631
13.151
1184.073
100073.539
19330.193
135095.250
6326.656
21873.881
1164.434
381.403
28864.775
4107.436
27.092
1.637
-0.105
-0.211
12.140
555.301
3183.106
1887.700
35.746
0.402
-0.192
-0.116
-0.042
-0.011
0.
0.
0.
0.
0.
0.
0.
0.
0.
0.
0.
0.
0.
0.
0.
0.
0.
0.001
0.003
-0.006
-0.026
-0.089
-0.190
-0.252
0.634
3.204
12.580
28.341
17.605
664.045
3193.559
9746.683
100955.953
138776.172
200167.234
64024.797
298.504
2336.471
3070.973
26020.426
769.317
14.898
1.409
1.811
0.236
2.400
197.063
105824.797
101582.609
638.016
8.913
-0.065
-0.150
-0.067
-0.018
0.
0.
0.
0.
0.
0.
0.
0.
0.
0.
0.
0.
0.
0.
0.
0.
0.
0.
0.002
-0.003
-0.027
-0.077
-0.174
-0.230
1.302
9.022
15.811
6.838
82.569
100021.328
100226.211
104575.023
104459.984
1595.532
104390.367
200049.484
724.966
1334.941
128177.711
102894.883
113640.414
716.434
6.078
8.391
1.860
9.621
99.495
13207.779
117139.211
70741.836
87.050
1.964
-0.122
-0.087
-0.024
0.
0.
0.
0.
0.
0.
0.002
0.003
0.003
0.002
0.002
0.003
0.001
-0.002
0.
0.
0.
0.
0.002
-0.003
-0.022
-0.070
-0.148
0.529
55.592
708.653
96.522
9.218
149.418
23107.033
103538.633
7871.725
6211.899
100.425
23466.824
100335.594
2317.354
405.090
2576.987
45514.855
100664.117
3707.353
6.148
3.374
1.074
2.658
17.982
1169.309
200062.047
22231.094
644.939
23.531
0.117
-0.088
-0.028
0.
0.
0.
0.
0.003
0.003
0.004
0.005
0.005
0.005
0.003
0.002
-0.001
-0.004
-0.003
-0.005
-0.005
-0.002
0.001
-0.005
-0.019
-0.061
-0.131
1.090
150.423
4054.434
244.431
11.813
576.697
100043.719
100115.773
155.569
22.627
5.404
120.322
672.180
82816.125
80581.344
1417.062
203.452
1985.261
1596.068
48.880
5.489
0.092
-0.459
1.708
195.458
11483.777
2711.783
100774.734
290.813
0.362
-0.075
-0.025
0.
0.
0.
0.003
0.004
0.005
0.004
0.004
0.001
-0.002
-0.005
-0.008
-0.012
-0.011
-0.010
-0.009
-0.010
-0.006
-0.002
-0.005
-0.018
-0.051
-0.117
0.035
9.894
63.480
14.916
2.859
61.117
2733.266
1272.287
26.645
2.241
126.043
6221.317
2555.413
5494.101
128816.391
2995.846
150.326
18923.041
129846.320
10017.994
365.513
4.002
-0.342
-0.263
4.996
35.621
37.182
206.874
13.804
-0.014
-0.057
-0.017
0.
0.
0.003
0.004
0.005
0.004
0.001
-0.007
-0.016
-0.021
-0.026
-0.026
-0.027
-0.026
-0.024
-0.018
-0.014
-0.012
-0.005
-0.006
-0.018
-0.043
-0.104
-0.179
-0.094
0.457
0.564
0.138
1.793
29.889
124.753
143.606
21.967
1853.749
100222.195
200072.234
200156.781
101937.023
76683.984
1692.900
2541.512
103930.820
108658.898
3786.605
12.779
1.036
0.109
-0.363
-0.036
0.162
0.257
-0.038
-0.078
-0.037
-0.008
0.
0.001
0.002
0.005
0.004
-0.001
-0.014
-0.035
-0.052
-0.063
-0.075
-0.071
-0.059
-0.049
-0.040
-0.035
-0.025
-0.016
-0.010
-0.007
-0.017
-0.034
-0.081
-0.160
-0.253
-0.205
-0.108
-0.217
14.624
3492.387
100643.781
4972.524
170.381
266.648
31760.020
12546.052
8242.080
24913.639
48611.477
2896.499
221.114
1404.304
3116.993
275.646
7.227
4.396
0.716
-0.386
-0.334
-0.226
-0.146
-0.091
-0.044
-0.015
-0.001
0.
0.002
0.004
0.004
0.002
-0.015
-0.043
-0.064
0.001
0.079
-0.081
-0.136
-0.126
-0.097
-0.074
-0.058
-0.042
-0.028
-0.014
-0.010
-0.012
-0.032
-0.069
-0.144
-0.252
-0.379
-0.368
2.581
93.943
40564.660
101884.813
18999.320
218.314
38.698
1915.402
3540.601
101.640
133.745
23037.248
5433.744
284.661
232.997
397.862
90.158
79.915
163.786
14.795
0.014
-0.304
-0.190
-0.095
-0.047
-0.018
-0.005
0.002
0.
0.003
0.005
0.003
-0.007
-0.036
-0.065
0.467
11.689
36.574
6.716
0.041
-0.177
-0.162
-0.124
-0.092
-0.065
-0.041
-0.025
-0.014
-0.014
-0.032
-0.066
-0.141
-0.231
0.157
6.343
28.117
875.420
101089.508
105042.844
505.909
88.322
60.085
9537.692
23709.484
152.318
6.133
88.933
17867.547
170941.625
1705.203
879.540
334.540
505.695
777.683
47.990
1.387
-0.249
-0.170
-0.080
-0.036
-0.008
0.001
0.005
0.001
0.002
0.003
0.003
-0.015
-0.051
0.039
26.829
2105.631
35132.660
2232.809
6.301
0.518
-0.187
-0.184
-0.141
-0.100
-0.066
-0.038
-0.020
-0.018
-0.034
-0.072
-0.134
0.108
10.559
711.686
3793.379
465.117
73253.727
64438.371
753.403
67741.578
898.233
175.758
271.581
14.168
-0.147
10.251
6606.101
103636.000
26698.313
2586.809
8199.740
19378.410
101059.766
2707.537
102.694
0.743
-0.165
-0.081
-0.032
-0.006
0.003
0.002
0.001
0.003
0.004
0.000
-0.027
-0.069
0.279
610.521
110281.477
113513.539
5780.127
471.781
38.408
0.649
-0.261
-0.212
-0.153
-0.109
-0.069
-0.033
-0.023
-0.040
-0.079
-0.061
3.413
80.322
11447.492
100036.273
1054.954
243.553
144.518
12689.963
138427.938
7992.663
10.587
3.205
1.835
1.908
4.246
263.838
13857.231
6469.463
15204.073
1233.028
103839.711
115612.109
102739.297
4856.451
4.860
-0.154
-0.088
-0.030
-0.009
0.002
0.001
0.002
0.002
0.001
-0.012
-0.034
-0.084
-0.073
13.157
324.742
2553.174
11073.945
111401.219
813.122
5.142
-0.276
0.060
0.086
-0.127
-0.110
-0.062
-0.037
-0.044
-0.082
0.037
9.612
283.225
876.880
2185.396
172.427
1000.567
277.511
107904.672
103082.109
1711.238
11.563
46.390
145.586
665.014
73.224
19.883
306.886
440.402
2894.130
794.802
1422.657
5916.315
54210.215
515.898
1.834
-0.168
-0.082
-0.028
-0.009
-0.001
0.
0.001
0.001
-0.004
-0.020
-0.051
-0.113
-0.192
0.090
11.868
221.797
37169.367
115245.672
1365.195
6.655
3.965
76.510
52.032
1.909
-0.132
-0.098
-0.055
-0.054
-0.094
-0.095
2.793
44.486
67.033
42.784
993.891
906.858
666.947
104908.211
75627.313
157.845
30.244
383.003
21724.098
100175.922
6749.660
12.569
2.942
19.555
400.685
100400.211
22536.906
741.612
35.150
3.924
-0.168
-0.167
-0.074
-0.026
-0.010
-0.002
0.
-0.001
-0.004
-0.015
-0.038
-0.084
-0.156
-0.263
-0.353
0.979
131.908
78648.664
102211.883
362.628
3.358
94.795
54114.059
16909.070
35.940
0.151
-0.124
-0.079
-0.067
-0.107
-0.171
0.002
2.999
8.368
662.853
100357.367
100359.898
214.679
102168.477
1413.025
22.646
2174.176
65386.465
101300.391
101480.797
4827.422
13.097
11.279
3.798
10.603
1252.481
108166.438
7935.558
54.198
0.413
-0.249
-0.152
-0.060
-0.022
-0.008
-0.002
0.
-0.001
-0.011
-0.026
-0.067
-0.130
-0.218
-0.342
-0.477
0.169
84.325
23732.512
46872.426
181.836
12.586
100.557
33270.672
16273.788
146.962
1.906
-0.132
-0.102
-0.077
-0.112
-0.170
2.404
354.934
5326.571
373.712
55230.094
12810.979
200.487
16938.723
2405.009
46.780
34915.160
103931.695
13467.388
550.020
53.221
215.238
12515.242
607.827
58.107
2377.377
101665.102
100108.539
274.888
0.898
-0.217
-0.117
-0.047
-0.017
-0.006
-0.001
0.
-0.006
-0.018
-0.046
-0.099
-0.184
-0.282
-0.414
-0.522
0.871
22.502
118.064
118.487
837.849
10297.687
165.739
3809.743
109569.266
9461.000
13.774
-0.093
-0.112
-0.084
-0.122
-0.134
11.887
18739.980
104828.578
6217.899
6870.921
64012.352
620.857
15619.692
2266.760
165.934
3324.274
107234.352
84323.969
16973.082
315.843
1613.420
100822.594
8344.746
466.552
100683.273
124273.789
10650.944
58.806
0.279
-0.178
-0.089
-0.034
-0.015
-0.005
0.
0.
-0.007
-0.024
-0.060
-0.120
-0.225
-0.341
-0.402
-0.194
31.488
3395.295
2434.526
160.411
29277.748
100714.711
1245.340
664.345
100099.320
9349.344
12.778
-0.093
-0.111
-0.084
-0.135
-0.148
6.262
1372.473
109793.398
108284.266
15059.322
78205.219
674.091
383.828
107.351
5240.357
117968.945
4002.459
101609.758
122016.320
19868.197
4481.508
13209.325
7539.440
280.303
114939.508
110443.844
318.502
2.807
-0.166
-0.136
-0.061
-0.024
-0.010
-0.002
0.
0.
-0.008
-0.029
-0.065
-0.133
-0.247
-0.369
-0.403
0.518
55.392
10348.199
4926.050
156.847
13083.745
10089.245
292.091
18.022
131.584
37.695
0.796
-0.136
-0.099
-0.084
-0.135
-0.166
4.581
923.544
126793.766
22541.037
3105.490
226.479
84.293
485.630
320.865
28298.713
100273.953
1063.163
1110.532
3888.113
102432.891
103317.984
34254.383
505.901
58.307
18703.199
43418.746
78.829
0.246
-0.156
-0.091
-0.037
-0.016
-0.007
-0.001
0.
0.
-0.007
-0.028
-0.060
-0.125
-0.243
-0.380
-0.399
2.652
30.430
136.453
136.519
260.369
25482.637
200317.563
28989.473
66.098
0.766
-0.105
-0.199
-0.123
-0.082
-0.079
-0.132
-0.183
1.579
174.810
7203.688
3053.132
38.583
37.060
42.557
5968.341
716.818
115.339
479.071
24.294
23.354
10540.911
119735.984
24966.154
1124.754
46.413
2.105
20.414
24.466
1.609
-0.139
-0.115
-0.057
-0.021
-0.009
-0.003
0.
0.
0.
-0.006
-0.024
-0.054
-0.108
-0.209
-0.359
-0.415
2.182
26.488
861.991
20759.021
1323.540
1746.906
70050.086
16196.102
822.849
15.210
-0.153
-0.180
-0.097
-0.065
-0.075
-0.119
-0.179
-0.089
3.235
62.928
54.404
1.999
21.536
9.131
375.977
74.425
1.153
0.643
-0.101
18.660
12459.380
102564.938
109575.023
1876.440
9.515
-0.320
-0.275
-0.167
-0.172
-0.122
-0.070
-0.030
-0.011
-0.004
-0.001
0.
0.
0.
-0.001
-0.019
-0.041
-0.085
-0.170
-0.312
-0.469
0.143
29.916
19291.832
100949.727
3141.018
111.842
31784.922
200108.578
101423.648
195.130
0.441
-0.137
-0.072
-0.048
-0.068
-0.107
-0.150
-0.187
-0.189
-0.063
-0.166
-0.290
0.028
-0.123
0.337
0.034
-0.331
-0.358
-0.256
7.473
190.210
2432.924
29650.439
848.452
6.472
-0.319
-0.311
-0.210
-0.137
-0.079
-0.038
-0.017
-0.006
0.000
0.
0.
0.
0.
0.
-0.012
-0.032
-0.066
-0.132
-0.260
-0.425
0.055
21.301
743.848
3906.860
270.647
30.556
657.655
32587.449
85138.031
100.436
0.289
-0.108
-0.056
-0.035
-0.049
-0.085
-0.122
-0.154
-0.187
-0.207
-0.242
-0.255
-0.267
-0.266
-0.263
-0.264
-0.260
-0.255
-0.002
26.378
1082.533
3583.958
4289.064
160.021
3.729
-0.254
-0.235
-0.152
-0.095
-0.052
-0.022
-0.010
-0.001
0.001
0.
0.
0.
0.
0.
-0.003
-0.024
-0.056
-0.110
-0.215
-0.290
10.351
1577.806
6757.281
41974.930
100797.820
1747.715
10.820
36.777
40.900
2.465
-0.095
-0.081
-0.037
-0.029
-0.039
-0.062
-0.090
-0.115
-0.133
-0.147
-0.158
-0.174
-0.192
-0.184
-0.125
-0.141
-0.190
-0.198
-0.103
5.976
99.187
156.101
349.633
157.815
3.829
-0.184
-0.176
-0.117
-0.068
-0.035
-0.015
-0.005
0.000
0.001
0.
0.
0.
0.
0.
-0.003
-0.013
-0.043
-0.096
-0.184
-0.149
37.569
67728.516
121618.000
118598.477
106230.523
34185.766
10.489
-0.227
-0.115
-0.148
-0.100
-0.055
-0.024
-0.020
-0.022
-0.034
-0.052
-0.072
-0.086
-0.094
-0.112
-0.137
-0.130
0.715
6.694
4.506
0.158
-0.169
-0.180
0.023
1.173
2.840
10.421
6.855
0.320
-0.157
-0.125
-0.080
-0.045
-0.023
-0.008
-0.003
0.000
0.001
0.
0.
0.
0.
-0.001
-0.006
-0.012
-0.034
-0.085
-0.165
-0.233
5.379
416.369
1544.082
4542.085
354.584
24.023
0.186
-0.375
-0.235
-0.135
-0.071
-0.030
-0.016
-0.011
-0.011
-0.019
-0.027
-0.033
-0.043
-0.056
-0.080
-0.111
0.025
11.339
306.286
151.091
3.345
-0.117
-0.159
-0.142
-0.134
-0.117
-0.015
-0.043
-0.113
-0.102
-0.073
-0.044
-0.026
-0.012
-0.005
0.000
0.001
0.001
0.
0.
0.
0.
-0.001
-0.007
-0.012
-0.034
-0.075
-0.146
-0.246
-0.225
1.679
6.692
15.738
14.751
2.524
-0.281
-0.290
-0.168
-0.089
-0.046
-0.019
-0.009
-0.005
-0.007
-0.010
-0.011
-0.016
-0.020
-0.030
-0.060
-0.094
0.044
12.864
355.503
163.004
3.777
-0.084
-0.125
-0.097
-0.094
-0.100
-0.092
-0.081
-0.070
-0.053
-0.035
-0.023
-0.012
-0.004
-0.001
0.001
0.001
0.
0.
0.
0.
0.
-0.001
-0.006
-0.013
-0.033
-0.068
-0.121
-0.204
-0.305
-0.358
0.264
13.570
63.368
9.843
-0.034
-0.200
-0.116
-0.058
-0.031
-0.015
-0.008
-0.003
-0.005
-0.005
-0.006
-0.004
-0.009
-0.020
-0.037
-0.079
-0.086
0.976
8.972
6.099
0.462
-0.097
-0.095
-0.058
-0.040
-0.037
-0.036
-0.035
-0.027
-0.021
-0.013
-0.008
-0.002
0.000
0.001
0.002
0.001
0.
0.
0.
0.
0.
-0.001
-0.006
-0.013
-0.027
-0.055
-0.101
-0.153
-0.236
-0.302
-0.141
3.547
14.163
2.857
-0.101
-0.135
-0.077
-0.041
-0.019
-0.010
-0.005
-0.004
-0.003
-0.003
-0.002
-0.001
-0.006
-0.011
-0.024
-0.050
-0.082
-0.082
0.021
0.033
-0.069
-0.088
-0.064
-0.030
-0.015
-0.008
-0.006
-0.007
-0.004
-0.002
-0.001
0.001
0.001
0.001
0.002
0.
0.
0.
0.
0.
0.
0.
-0.001
-0.003
-0.010
-0.022
-0.041
-0.075
-0.113
-0.163
-0.219
-0.231
-0.081
0.190
-0.048
-0.134
-0.093
-0.048
-0.024
-0.009
-0.007
-0.004
-0.004
-0.004
0.
0.
0.
-0.001
-0.003
-0.010
-0.023
-0.049
-0.079
-0.085
-0.085
-0.081
-0.064
-0.035
-0.016
-0.003
0.000
0.002
0.001
0.001
0.001
0.001
0.002
0.002
0.001
0.
0.
0.
0.
0.
0.
0.
0.
0.
-0.001
-0.007
-0.015
-0.028
-0.048
-0.072
-0.100
-0.133
-0.155
-0.157
-0.144
-0.121
-0.091
-0.050
-0.028
-0.014
-0.005
-0.003
0.
0.
0.
0.
0.
0.
0.001
0.000
-0.002
-0.009
-0.020
-0.034
-0.049
-0.052
-0.046
-0.031
-0.016
-0.005
0.002
0.001
0.002
0.001
0.002
0.002
0.001
0.001
0.
0.
0.
0.
0.
0.
0.
0.
0.
0.
0.
-0.001
-0.003
-0.008
-0.017
-0.027
-0.041
-0.057
-0.069
-0.081
-0.084
-0.079
-0.063
-0.045
-0.026
-0.014
-0.006
-0.001
0.
0.
0.
0.
0.
0.
0.
0.
0.001
0.000
-0.002
-0.006
-0.011
-0.015
-0.017
-0.015
-0.010
-0.002
0.000
0.001
0.001
0.
0.
0.
0.
0.
0.
0.
0.
0.
0.
0.
0.
0.
0.
0.
0.
0.
0.
-0.001
-0.003
-0.006
-0.016
-0.024
-0.029
-0.033
-0.037
-0.039
-0.038
-0.030
-0.021
-0.015
-0.010
-0.003
-0.001
0.
0.
0.
0.
0.
0.
0.
0.
0.
0.002
0.000
0.
-0.002
-0.003
-0.004
-0.002
-0.001
0.000
0.
0.001
0.
0.
0.
0.
0.
0.
0.
0.
0.
0.
0.
0.
0.
0.
0.
0.
0.
0.
0.
0.
-0.002
-0.003
-0.004
-0.008
-0.015
-0.018
-0.020
-0.019
-0.017
-0.015
-0.012
-0.008
-0.003
-0.001
0.
0.
0.
0.
0.
0.
0.
0.
0.
0.
0.
0.001
0.001
0.001
0.001
0.001
0.001
0.000
0.001
0.001
0.
0.
0.
0.
0.
0.
0.
0.
0.
0.
0.
0.
0.
0.
0.
0.
0.
0.
0.
0.
0.
0.
0.
-0.002
-0.002
-0.004
-0.005
-0.010
-0.008
-0.008
-0.007
-0.005
-0.001
0.
0.
0.
0.
0.
0.
0.
0.
0.
0.
0.
0.
0.
0.
0.
0.001
0.001
0.001
0.001
0.001
0.
0.
0.
0.
0.
0.
0.
0.
0.
0.
0.
0.
0.
0.
0.
0.
0.
0.
0.
0.
0.
0.
0.
0.
0.
0.
0.
0.
0.
0.
0.
0.
0.
0.
0.
0.
0.
0.
0.
0.
0.
0.
0.
0.
0.
0.
0.
0.
0.
0.
0.
0.
0.
0.
0.
0.
0.
0.
0.
0.
0.
0.
0.
0.
0.
0.
0.
0.
0.
0.
0.
0.
0.
0.
0.
0.
0.
0.
0.
0.
0.
0.
0.
0.
0.
0.
0.
0.
0.
0.
0.
0.
0.
0.
0.
0.
0.
0.
0.
0.
0.
0.
0.
0.
0.
0.
0.
0.
0.
0.
0.
0.
0.
0.
0.
0.
0.
0.
0.
0.
0.
0.
0.
0.
0.
0.
0.
0.
0.
0.
0.
0.
0.
0.
0.
0.
0.
0.
0.
0.
0.
0.
0.
0.
0.
0.
0.
0.
0.
0.
0.
0.
0.
0.
0.
0.
0.
0.
0.
0.
0.
0.
0.
0.
0.
0.
0.
0.
0.
0.
0.
0.
0.
0.
0.
0.
0.
0.
0.
0.
0.
0.
0.
0.
0.
0.
0.
0.
0.
0.
0.
0.
0.
0.
0.
0.
0.
0.
0.
0.
0.
0.
0.
0.
0.
0.
0.
0.
0.
0.
0.
0.
0.
0.
0.
0.
0.
0.
0.
0.
0.
0.
0.
0.
0.
0.
0.
0.
0.
0.
0.
0.
0.
0.
0.
0.
0.
0.
0.
0.
0.
0.
0.
0.
0.
0.
0.
0.
0.
0.
0.
0.
0.
0.
0.
0.
0.
0.
0.
0.
0.
0.
0.
0.
0.
0.
0.
0.
0.
0.
0.
0.
0.
0.
0.
0.
0.
0.
0.
0.
0.
0.
0.
0.
0.
0.
0.
0.
0.
0.
0.
0.
0.
0.
0.
0.
0.
0.
0.
0.
0.
0.
0.
0.
0.
0.
0.
0.
0.
0.
0.
0.
0.
0.
0.
0.
0.
0.
0.
0.
0.
0.
0.
0.
0.
0.
0.
0.
0.
0.
0.
0.
0.
0.
0.
0.
0.
0.
0.
0.
0.
0.
0.
0.
0.
0.
0.
0.
0.
0.
0.
0.
0.
0.
0.
0.
0.
0.
0.
0.
0.
0.
0.
0.
0.
0.
0.
0.
0.
0.
0.
0.
0.
0.
0.
0.
0.
0.
0.
0.
0.
0.
0.
0.
0.
0.
0.
0.
0.
0.
0.
0.
0.
0.
0.
0.
0.
0.
0.
0.
0.
0.
0.
0.
0.
0.
0.
0.
0.
0.
0.
0.
0.
0.
0.
0.
0.
0.
0.
0.
0.
0.
0.
0.
0.
0.
0.
0.
0.
0.
0.
0.
0.
0.
0.
0.
0.
0.
0.
0.
0.
0.
0.
0.
0.
0.
0.
0.
0.
0.
0.
0.
0.
0.
0.
0.
0.
0.
0.
0.
0.
0.
0.
0.
0.
0.
0.
0.
0.
0.
0.
0.
0.
0.
0.
0.
0.
0.
0.
0.
0.
0.
0.
0.
0.
0.
0.
0.
0.
0.
0.
0.
0.
0.
0.
0.
0.
0.
0.
0.
0.
0.
0.
0.
0.
0.
0.
0.
0.
0.
0.
0.
0.
0.
0.
0.
0.
0.
0.
0.
0.
0.
0.
0.
0.
0.
0.
0.
0.
0.
0.
0.
0.
0.
0.
0.
0.
0.
0.
0.
0.
0.
0.
0.
0.
0.
0.
0.
0.
0.
0.
0.
0.
0.
0.
0.
0.
0.
0.
0.
0.
0.
0.
0.
0.
0.
0.
0.
0.
0.
0.
0.
0.
0.
0.
0.
0.
0.
0.
0.
0.
0.
0.
0.
0.
0.
0.
0.
0.
0.
0.
0.
0.
0.
0.
0.
0.
0.
0.
0.
0.
0.
0.
0.
0.
0.
0.
0.
0.
0.
0.
0.
0.
0.
0.
0.
0.
0.
0.
0.
0.
0.
0.
0.
0.
0.
0.
0.
0.
0.
0.
0.
0.
0.
0.
0.
0.
0.
0.
0.
0.
0.
0.
0.
0.
0.
0.
0.
0.
0.
0.
0.
0.
0.
0.
0.
0.
0.
0.
0.
0.
0.
0.
0.
0.
0.
0.
0.
0.
0.
0.
0.
0.
0.
0.
0.
0.
0.
0.
0.
0.
0.
0.
0.
0.
0.
0.
0.
0.
0.
0.
0.
0.
0.
0.
0.
0.
0.
0.
0.
0.
0.
0.
0.
0.
0.
0.
0.
0.
0.
0.
0.
0.
0.
0.
0.
0.
0.
0.
0.
0.
0.
0.
0.
0.
0.
0.
0.
0.
0.
0.
0.
0.
0.
0.
0.
0.
0.
0.
0.
0.
0.
0.
0.
0.
0.
0.
0.
0.
0.
0.
0.
0.
0.
0.
0.
0.
0.
0.
0.
0.
0.
0.
0.
0.
0.
0.
0.
0.
0.
0.
0.
0.
0.
0.
0.
0.
0.
0.
0.
0.
0.
0.
0.
0.
0.
0.
0.
0.
0.
0.
0.
0.
0.
0.
0.
0.
0.
0.
0.
0.
0.
0.
0.
0.
0.
0.
0.
0.
0.
0.
0.
0.
0.
0.
0.
0.
0.
0.
0.
0.
0.
0.
0.
0.
0.
0.
0.
0.
0.
0.
0.
0.
0.
0.
0.
0.
0.
0.
0.
0.
0.
0.
0.
0.
0.
0.
0.
0.
0.
0.
0.
0.
0.
0.
0.
0.
0.
0.
0.
0.
0.
0.
0.
0.
0.
0.
0.
0.
0.
0.
0.
0.
0.
0.
0.
0.
0.
0.
0.
0.
0.
0.
0.
0.
0.
0.
0.
0.
0.
0.
0.
0.
0.
0.
0.
0.
0.
0.
0.
0.
0.
0.
0.
0.
0.
0.
0.
0.
0.
0.
0.
0.
0.
0.
0.
0.
0.
0.
0.
0.
0.
0.
0.
0.
0.
0.
0.
0.
0.
0.
0.
0.
0.
0.
0.
0.
0.
0.
0.
0.
0.
0.
0.
0.
0.
0.
0.
0.
0.
0.
0.
0.
0.
0.
0.
0.
0.
0.
0.
0.
0.
0.
0.
0.
0.
0.
0.
0.
0.
0.
0.
0.
0.
0.
0.
0.
0.
0.
0.
0.
0.
0.
0.
0.
0.
0.
0.
0.
0.
0.
0.
0.
0.
0.
0.
0.
0.
0.
0.
0.
0.
0.
0.
0.
0.
0.
0.
0.
0.
0.
0.
0.
0.
0.
0.
0.
0.
0.
0.
0.
0.
0.
0.
0.
0.
0.
0.
0.
0.
0.
0.
0.
0.
0.
0.
0.
0.
0.
0.
0.
0.
0.
0.
0.
0.
0.
0.
0.
0.
0.
0.
0.
0.
0.
0.
0.
0.
0.
0.
0.
0.
0.
0.
0.
0.
0.
0.
0.
0.
0.
0.
0.
0.
0.
0.
0.
0.
0.
0.
0.
0.
0.
0.
0.
0.
0.
0.
0.
0.
0.
0.
0.
0.
0.
0.
0.002
0.002
0.002
0.002
0.001
0.001
0.001
0.
0.
0.
0.
0.
0.
0.
0.
0.
0.
0.
0.
0.
0.
0.
0.
0.
0.
0.
0.
0.
0.
0.
0.
0.
0.
0.
0.
0.
0.
0.
0.
0.
0.
0.
0.
0.
0.
0.
0.
0.
0.
0.
0.
0.
0.
0.001
0.002
0.002
0.002
0.002
0.002
0.003
0.003
0.001
0.001
0.
0.
0.
0.
0.
0.
0.
0.
0.
0.
0.
0.
0.
0.
0.
0.
0.
0.
0.
0.
0.
0.
0.
0.
0.
0.
0.
0.
0.
0.
0.
0.
0.
0.
0.
0.
0.
0.
0.
0.
0.
0.
0.
0.
0.001
0.002
0.002
0.003
0.003
0.004
0.003
0.003
0.004
0.003
0.002
0.002
0.
0.
0.
0.
0.
0.
0.
0.
0.
0.
0.
0.
0.
0.
0.
0.
0.
0.
0.
0.
0.
0.
0.
0.
0.
0.
0.
0.
0.
0.
0.
0.
0.
0.
0.
0.
0.
0.
0.
0.
0.
0.
0.001
0.002
0.000
0.001
0.000
-0.002
-0.004
-0.002
0.001
0.003
0.004
0.003
0.002
0.002
0.
0.
0.
0.
0.
0.
0.
0.
0.
0.
0.
0.
0.
0.
0.
0.
0.
0.
0.
0.
0.
0.
0.
0.
0.
0.
0.
0.
0.
0.
0.
0.
0.
0.
0.001
0.002
0.001
0.001
0.001
0.001
0.
-0.002
-0.001
-0.004
-0.007
-0.011
-0.014
-0.017
-0.015
-0.011
-0.003
0.002
0.005
0.004
0.002
0.002
0.
0.
0.
0.
0.
0.
0.
0.
0.
0.
0.
0.
0.
0.
0.
0.
0.
0.
0.
0.
0.
0.
0.
0.
0.
0.
0.
0.
0.
0.
0.
0.001
0.002
0.001
0.000
-0.002
-0.005
-0.007
-0.008
-0.009
-0.012
-0.014
-0.017
-0.023
-0.034
-0.047
-0.051
-0.045
-0.039
-0.021
-0.005
0.003
0.006
0.004
0.002
0.001
0.
0.
0.
0.
0.
0.
0.
0.
0.
0.
0.
0.
0.
0.
0.
0.
0.
0.
0.
0.
0.
0.
0.
0.
0.
0.
0.
0.
0.
0.001
0.001
0.000
-0.001
-0.008
-0.012
-0.017
-0.021
-0.024
-0.030
-0.033
-0.038
-0.042
-0.056
-0.074
-0.089
-0.091
-0.086
-0.078
-0.059
-0.027
-0.007
0.003
0.006
0.005
0.001
0.
0.
0.
0.
0.
0.
0.
0.
0.
0.
0.
0.
0.
0.
0.
0.
0.
0.
0.
0.
0.
0.
0.
0.
0.
0.
0.
0.
0.
0.001
0.000
-0.004
-0.013
-0.025
-0.039
-0.051
-0.058
-0.066
-0.072
-0.080
-0.088
-0.098
-0.117
-0.135
-0.143
-0.127
-0.123
-0.128
-0.110
-0.064
-0.026
-0.004
0.002
0.006
0.002
0.
0.
0.
0.
0.
0.
0.
0.
0.
0.
0.
0.
0.
0.
0.
0.
0.
0.
0.
0.
0.
0.
0.
0.
0.
0.
0.
0.
0.002
0.000
-0.002
-0.015
-0.036
-0.067
-0.095
-0.115
-0.131
-0.146
-0.160
-0.171
-0.181
-0.202
-0.222
-0.232
-0.226
-0.204
-0.198
-0.203
-0.172
-0.121
-0.061
-0.024
-0.004
0.005
0.004
0.002
0.
0.
0.
0.
0.
0.
0.
0.
0.
0.
0.
0.
0.
0.
0.
0.
0.
0.
0.
0.
0.
0.
0.
0.
0.
0.
0.
0.001
-0.001
-0.009
-0.033
-0.072
-0.093
-0.077
-0.066
-0.169
-0.233
-0.256
-0.132
0.254
-0.081
-0.333
-0.337
-0.325
-0.351
-0.340
-0.330
-0.274
-0.197
-0.116
-0.054
-0.023
-0.005
0.003
0.001
-0.002
-0.003
-0.003
-0.003
-0.003
-0.002
-0.002
0.
0.
0.
0.
0.
0.
0.
0.
0.
0.
0.
0.
0.
0.
0.
0.
0.
0.
0.
0.002
0.001
-0.004
-0.018
-0.054
-0.084
0.331
6.942
11.750
1.844
0.762
1.052
13.542
122.437
27.585
0.438
-0.274
-0.461
-0.551
-0.545
-0.475
-0.352
-0.245
-0.174
-0.096
-0.047
-0.020
-0.010
-0.006
-0.003
-0.007
-0.008
-0.008
-0.008
-0.006
-0.003
-0.002
0.
0.
0.
0.
0.
0.
0.
0.
0.
0.
0.
0.
0.
0.
0.
0.
0.
0.
0.002
0.000
-0.005
-0.023
-0.065
-0.034
9.228
1229.627
4074.202
55.700
19.558
23.972
450.007
75880.969
1709.833
12.414
6.881
0.635
-0.640
-0.545
-0.241
0.454
0.589
-0.143
-0.151
-0.081
-0.043
-0.022
-0.014
-0.014
-0.017
-0.018
-0.019
-0.016
-0.012
-0.008
-0.005
-0.003
0.
0.
0.
0.
0.
0.
0.
0.
0.
0.
0.
0.
0.
0.
0.
0.
0.
0.001
0.000
-0.004
-0.024
-0.068
0.010
22.066
11348.818
85138.883
168.970
51.861
62.823
267.515
17068.744
814.874
287.378
223.715
32.838
2.420
40.583
25.183
6.699
2.680
-0.032
-0.244
-0.138
-0.077
-0.047
-0.037
-0.035
-0.040
-0.042
-0.041
-0.038
-0.029
-0.018
-0.009
-0.004
-0.002
0.
0.
0.
0.
0.
0.
0.
0.
0.
0.
0.
0.
0.
0.
0.
0.
0.001
0.000
-0.003
-0.019
-0.061
-0.083
2.735
123.692
269.735
17.024
16.058
60.943
61.722
110.145
99.146
35622.602
115075.180
1172.547
51.780
100669.109
19091.369
454.363
7.393
-0.208
-0.341
-0.217
-0.127
-0.091
-0.070
-0.068
-0.068
-0.069
-0.062
-0.064
-0.057
-0.039
-0.023
-0.010
-0.003
0.001
0.
0.
0.
0.
0.
0.
0.
0.
0.
0.
0.
0.
0.
0.
0.
0.
0.001
-0.001
-0.010
-0.044
-0.095
-0.112
0.571
2.778
64.582
128.819
4154.028
1315.683
174.896
94.156
100696.320
116673.008
1686.899
124.141
16278.138
116646.680
9367.929
60.932
0.807
0.313
0.179
-0.144
-0.151
-0.129
-0.112
-0.052
0.320
0.472
0.026
-0.088
-0.069
-0.037
-0.018
-0.007
-0.003
0.
0.
0.
0.
0.
0.
0.
0.
0.
0.
0.
0.
0.
0.
0.
0.
0.001
0.001
-0.004
-0.026
-0.077
-0.164
-0.176
51.977
100968.297
9825.371
62663.305
2974.786
288.385
180.330
1381.830
20095.068
1004.040
257.231
577.358
14257.592
4358.912
342.571
17.270
142.943
60.913
2.504
-0.178
-0.198
-0.166
0.605
7.855
10.836
1.655
-0.072
-0.115
-0.068
-0.029
-0.011
-0.003
0.
0.
0.
0.
0.
0.
0.
0.
0.
0.
0.
0.
0.
0.
0.
0.
0.001
0.002
-0.001
-0.014
-0.053
-0.131
-0.102
36.478
101547.414
106297.477
103001.164
71680.328
5993.211
954.954
102.041
391.725
128.427
192.554
454.767
388.142
537.099
117.526
892.966
100014.086
28690.867
48.254
0.063
-0.286
-0.237
1.624
26.053
39.911
5.703
0.131
-0.169
-0.123
-0.054
-0.019
-0.005
0.
0.
0.
0.
0.
0.
0.
0.
0.
0.
0.
0.
0.
0.
0.
0.
0.
0.002
0.002
-0.007
-0.036
-0.102
-0.159
6.166
1130.609
8648.323
10307.232
100306.727
10063.477
895.122
15.242
55.534
479.257
237.894
2128.354
701.302
273.826
6774.947
4628.052
109553.078
100164.578
89.024
0.118
-0.392
-0.362
0.408
12.594
258.488
75.969
3.941
-0.096
-0.171
-0.097
-0.035
-0.009
0.
0.
0.
0.
0.
0.
0.
0.
0.
0.
0.
0.
0.
0.
0.
0.
0.
0.001
0.004
-0.003
-0.026
-0.084
-0.182
-0.114
3.362
11.523
178.901
1482.931
191.463
109.344
246.853
201.081
2549.544
736.751
121750.641
116420.148
515.386
99282.641
120470.648
103103.922
2898.192
17.421
-0.295
-0.486
-0.470
-0.159
59.605
100707.820
2455.556
39.893
2.493
0.085
-0.125
-0.060
-0.015
0.
0.
0.
0.
0.
0.
0.
0.
0.
0.
0.
0.
0.
0.
0.
0.
0.
0.
0.003
-0.004
-0.023
-0.068
-0.172
-0.296
-0.348
0.340
6.082
10.611
20.068
2139.258
15731.274
434.988
237.658
370.237
103678.969
53070.039
1196.560
5187.207
6939.536
122636.672
3070.594
89.635
0.327
-0.569
-0.561
-0.378
9.820
470.471
3237.870
921.732
1212.789
41.774
0.078
-0.073
-0.021
0.
0.
0.
0.
0.
0.
0.001
0.003
0.002
0.002
0.000
0.000
-0.002
-0.003
-0.005
-0.005
-0.002
0.
0.002
-0.005
-0.020
-0.060
-0.146
-0.231
0.452
10.068
224.468
380.406
34.279
634.757
2739.253
171.948
110.605
39.513
717.904
4677.607
295.970
835.612
496.852
2398.774
12647.045
248.472
1.041
-0.657
-0.658
-0.534
5.761
2187.502
100353.297
157000.156
195491.078
424.031
0.996
-0.075
-0.026
0.
0.
0.
0.
0.001
0.003
0.004
0.005
0.005
0.002
0.001
-0.002
-0.008
-0.008
-0.012
-0.011
-0.009
-0.006
-0.001
-0.004
-0.018
-0.056
-0.133
-0.185
1.180
22.278
1021.979
2013.509
72.911
266.513
176.779
21.274
32.160
8.965
19.486
65.665
52.610
182.067
703.673
119.238
216.898
180.063
17.879
0.288
-0.587
-0.260
2.923
617.583
100089.070
115034.219
195499.563
520.188
1.186
-0.066
-0.024
0.
0.
0.
0.003
0.004
0.005
0.006
0.005
0.001
-0.003
-0.011
-0.015
-0.019
-0.020
-0.020
-0.018
-0.016
-0.012
-0.006
-0.008
-0.020
-0.046
-0.124
-0.201
0.331
9.840
102.742
243.440
48.299
37.601
131.639
482.185
24.996
11.995
154.576
2060.992
2039.121
949.682
17413.988
30463.445
1463.797
32049.766
1149.959
14.032
4.174
29.068
9.374
9.897
87.470
221.140
458.142
22.188
0.135
-0.052
-0.016
0.
0.
0.001
0.004
0.005
0.005
0.004
-0.006
-0.013
-0.023
-0.030
-0.035
-0.040
-0.042
-0.042
-0.036
-0.029
-0.020
-0.012
-0.009
-0.017
-0.045
-0.106
-0.173
0.940
32.740
154.471
80.076
19.071
25.016
7299.447
101184.203
486.119
65.775
2121.411
100585.906
101502.375
23564.572
124992.766
82533.445
28635.039
151259.125
6882.704
44.405
40.322
760.280
122.705
1.492
0.294
1.005
1.144
0.121
-0.067
-0.033
-0.008
0.
0.
0.002
0.005
0.004
0.003
-0.009
-0.027
-0.047
-0.066
-0.078
-0.082
-0.082
-0.080
-0.073
-0.063
-0.048
-0.032
-0.019
-0.014
-0.021
-0.043
-0.084
-0.156
0.475
15.540
58.010
17.248
30.183
447.561
62113.281
106208.836
4168.262
56.296
353.500
26186.691
23870.537
7584.279
200129.219
24404.707
6984.621
154209.344
101893.039
123.079
45.954
216.770
45.728
0.836
-0.288
-0.201
-0.118
-0.075
-0.045
-0.012
-0.001
0.
0.002
0.004
0.004
0.003
-0.010
-0.036
-0.062
-0.081
-0.097
-0.135
-0.152
-0.149
-0.134
-0.119
-0.096
-0.074
-0.054
-0.032
-0.019
-0.020
-0.040
-0.076
-0.151
-0.183
0.652
2.618
42.989
1653.637
3663.158
67130.469
113385.664
89875.945
261.802
25.344
54.292
42.888
364.582
100334.086
95643.352
153.859
11481.825
23032.043
116.844
5751.783
42437.949
314.758
2.065
-0.263
-0.181
-0.088
-0.043
-0.019
-0.002
0.004
0.
0.002
0.004
0.004
-0.005
-0.027
-0.058
-0.023
0.831
2.655
0.986
-0.172
-0.229
-0.212
-0.170
-0.136
-0.102
-0.074
-0.044
-0.031
-0.022
-0.039
-0.076
-0.159
-0.230
0.585
13.839
257.072
100710.664
200253.344
31212.801
9023.928
106515.086
107.737
29.816
29.282
3.030
12.252
298.904
905.567
3606.910
300.506
101572.172
7447.537
105799.164
100647.773
1484.735
4.670
-0.224
-0.166
-0.069
-0.027
-0.010
0.003
0.005
0.
0.002
0.003
0.003
-0.012
-0.043
-0.070
1.360
24.330
362.615
163.894
1.128
-0.156
-0.287
-0.249
-0.192
-0.146
-0.103
-0.069
-0.038
-0.029
-0.042
-0.083
-0.119
1.214
31.774
2985.021
30054.119
83804.570
74826.336
1448.471
351.253
4141.092
194.887
7.559
4.258
0.387
15.218
261.899
855.150
67517.570
18162.965
110856.859
109927.430
101861.680
73943.453
281.297
16.278
0.064
-0.156
-0.068
-0.024
-0.005
0.003
0.002
0.
0.002
0.004
0.001
-0.020
-0.060
-0.072
5.433
91.855
660.416
311.847
45.521
6.647
-0.115
-0.360
-0.283
-0.212
-0.157
-0.103
-0.059
-0.041
-0.051
-0.083
0.273
37.754
3486.015
107168.797
103870.547
105174.867
60220.160
1798.553
1028.288
67991.391
907.006
7.117
26.915
16.787
16.293
244.771
1357.939
100695.492
186845.234
104388.523
26046.326
101715.656
12436.900
5998.267
174.147
1.060
-0.150
-0.073
-0.027
-0.007
0.002
0.001
0.
0.003
0.001
-0.012
-0.030
-0.083
-0.142
0.554
8.170
43.848
4475.952
34892.902
341.902
2.382
-0.383
0.033
0.055
-0.177
-0.145
-0.088
-0.054
-0.061
-0.091
0.847
176.210
100015.516
101723.734
13197.474
5238.601
195589.531
7029.167
11708.855
3973.170
110.780
144.662
10422.460
2776.963
90.833
23.743
91.451
5271.570
6147.236
186757.203
100908.523
207.956
302.286
574.787
42.985
0.353
-0.145
-0.068
-0.028
-0.009
-0.001
0.
0.000
0.000
-0.007
-0.021
-0.049
-0.114
-0.203
-0.276
0.772
87.751
100377.070
100542.703
2189.063
6.790
5.075
107.300
72.392
2.349
-0.166
-0.133
-0.081
-0.074
-0.101
0.244
33.334
2917.530
6058.909
112.429
304.065
61247.309
1286.472
157455.953
44854.703
67.829
551.560
101205.891
73641.766
5519.224
245.483
4.107
10.936
152.981
60527.098
10314.728
60.847
14.897
5.024
0.718
-0.218
-0.141
-0.063
-0.025
-0.007
-0.001
0.
0.000
-0.006
-0.016
-0.044
-0.090
-0.156
-0.268
-0.387
0.865
188.086
101454.859
105073.430
608.820
28.522
144.079
100123.828
39134.340
54.643
0.315
-0.166
-0.116
-0.087
-0.117
-0.163
0.923
12.112
17.706
36.179
1570.399
424.934
198.482
2439.077
694.329
29.727
778.624
45457.320
101123.859
26927.371
217.162
2.392
0.277
2.272
28.041
42.617
338.399
214.740
7.895
-0.187
-0.230
-0.121
-0.050
-0.021
-0.007
-0.001
0.
-0.004
-0.013
-0.033
-0.075
-0.138
-0.211
-0.335
-0.488
0.813
173.487
66916.078
116412.117
520.017
415.189
273.845
172383.391
123044.180
670.475
3.258
-0.179
-0.137
-0.106
-0.140
-0.199
1.192
107.125
890.247
66.608
300.611
125.913
41.777
243.742
842.980
96.249
6210.391
100911.133
23949.053
761.139
14.939
6.615
45.254
11.710
3.768
106.911
5729.273
3210.289
32.364
0.080
-0.190
-0.096
-0.040
-0.017
-0.007
0.
0.
-0.007
-0.022
-0.054
-0.114
-0.184
-0.258
-0.220
-0.166
0.455
95.010
12247.374
5164.028
345.989
11797.435
233.263
101000.906
139273.547
2969.494
10.702
-0.159
-0.164
-0.125
-0.158
-0.190
5.844
2034.580
100503.500
961.304
52.058
76.535
20.137
71.786
199.434
36.650
247.723
1841.645
558.041
261.476
13.420
22.583
204.642
43.170
16.923
348.834
810.406
345.739
10.342
-0.062
-0.151
-0.076
-0.033
-0.014
-0.005
0.
0.
-0.010
-0.032
-0.072
-0.141
-0.224
-0.158
1.313
3.569
3.212
101.184
108564.063
13672.770
149.905
549.373
49.887
683.022
44196.004
2227.748
7.950
-0.178
-0.176
-0.136
-0.179
-0.212
4.493
426.691
29521.033
13903.007
117.486
99.330
325.987
345.850
208.762
105.227
308.985
81.028
101315.711
46071.191
205.084
152.878
46.369
21.030
26.727
3470.373
5907.455
47.112
0.669
-0.175
-0.117
-0.056
-0.025
-0.011
-0.004
0.
0.
-0.011
-0.037
-0.081
-0.158
-0.253
-0.132
2.440
9.326
43.446
133.162
304.094
696.687
1898.786
1980.370
291.832
17.631
66.318
20.744
0.394
-0.212
-0.171
-0.147
-0.201
-0.203
14.498
27855.342
104154.102
19499.619
113.291
2408.716
11124.025
104867.977
179031.578
4017.203
761.648
37.852
321.168
292.284
2798.105
2186.688
60.414
6.949
9.621
650.353
1042.559
17.268
-0.036
-0.149
-0.086
-0.038
-0.018
-0.007
0.
0.
0.
-0.015
-0.037
-0.079
-0.159
-0.266
-0.321
0.614
11.894
441.062
2017.874
996.281
106361.086
63096.895
138530.125
100151.141
103.220
0.577
-0.236
-0.270
-0.197
-0.151
-0.149
-0.206
-0.203
4.853
860.782
101452.000
24064.666
217.299
51844.934
4289.569
170978.813
101951.203
122.850
20.508
2.355
5.119
373.923
5316.109
1972.288
155.493
3.364
0.031
5.330
6.480
0.454
-0.161
-0.113
-0.053
-0.027
-0.011
-0.004
0.
0.
0.
-0.011
-0.032
-0.065
-0.136
-0.254
-0.382
-0.288
4.119
113.596
391.116
1019.421
107144.477
2374.501
110443.672
75566.492
263.850
2.924
-0.307
-0.245
-0.157
-0.132
-0.152
-0.188
-0.001
3.581
13.808
151.957
127.382
42.569
70541.883
530.484
1564.941
276.395
4.134
-0.285
-0.438
5.331
438.678
22096.813
100425.227
11389.993
16.550
-0.356
-0.374
-0.256
-0.207
-0.138
-0.076
-0.036
-0.017
-0.004
0.000
0.
0.
0.
-0.008
-0.022
-0.052
-0.109
-0.209
-0.354
-0.510
-0.280
4.779
169.826
1452.754
110.144
224.932
100186.273
100509.977
1698.738
16.535
-0.104
-0.184
-0.122
-0.118
-0.144
-0.160
0.064
2.534
4.433
0.858
-0.001
0.288
6.644
1.923
1.256
0.539
-0.342
-0.430
-0.022
53.151
4586.261
63750.840
186784.672
3982.031
13.130
-0.307
-0.348
-0.252
-0.179
-0.112
-0.053
-0.024
-0.009
-0.001
0.001
0.
0.
0.
-0.004
-0.015
-0.042
-0.087
-0.165
-0.303
-0.480
-0.284
5.871
37.464
120.970
71.766
38.330
2531.291
5881.611
371.462
9.210
-0.108
-0.140
-0.095
-0.094
-0.122
-0.148
-0.040
0.532
0.688
0.086
-0.148
-0.307
-0.386
-0.390
-0.382
-0.373
-0.364
-0.351
0.906
601.011
100357.242
200134.688
160686.188
21285.703
36.072
-0.138
-0.270
-0.200
-0.137
-0.087
-0.043
-0.016
-0.004
0.000
0.001
0.
0.
0.
0.
-0.011
-0.035
-0.068
-0.137
-0.256
-0.364
9.599
1337.284
5808.173
24077.520
1343.338
77.491
10.809
14.677
5.922
0.336
-0.160
-0.112
-0.069
-0.068
-0.093
-0.122
-0.134
-0.077
-0.034
-0.096
-0.196
-0.279
-0.308
-0.243
0.091
-0.011
-0.277
-0.303
0.150
59.086
6423.807
3087.654
101860.797
95603.508
52.116
-0.053
-0.214
-0.159
-0.113
-0.073
-0.035
-0.012
-0.004
0.000
0.001
0.
0.
0.
-0.001
-0.009
-0.026
-0.064
-0.131
-0.245
-0.246
35.161
48450.102
123768.820
118242.133
104607.648
391.400
4.027
0.300
-0.223
-0.199
-0.136
-0.081
-0.052
-0.050
-0.062
-0.095
-0.112
-0.131
-0.146
-0.151
-0.190
-0.230
-0.138
5.686
95.937
54.623
1.979
-0.242
-0.259
0.656
7.264
16.250
203.981
131.432
3.236
-0.189
-0.181
-0.128
-0.092
-0.058
-0.025
-0.008
-0.001
0.
0.001
0.
0.
0.
-0.004
-0.009
-0.024
-0.058
-0.130
-0.238
-0.333
4.990
388.108
1442.632
9045.048
16578.387
168.190
1.511
-0.212
-0.263
-0.166
-0.099
-0.054
-0.036
-0.036
-0.040
-0.051
-0.071
-0.086
-0.099
-0.115
-0.155
-0.182
0.704
217.914
100078.930
35053.434
39.419
0.137
-0.244
-0.218
-0.173
-0.051
0.525
0.360
-0.130
-0.155
-0.124
-0.095
-0.066
-0.032
-0.012
-0.004
0.000
0.001
0.001
0.
0.
0.
-0.004
-0.011
-0.025
-0.058
-0.127
-0.216
-0.158
0.245
2.577
37.010
365.027
1175.021
80.526
0.671
-0.333
-0.215
-0.120
-0.065
-0.039
-0.026
-0.023
-0.023
-0.028
-0.032
-0.042
-0.052
-0.070
-0.106
-0.144
0.844
240.020
100357.258
43936.055
60.375
0.665
-0.189
-0.170
-0.148
-0.137
-0.125
-0.116
-0.109
-0.093
-0.072
-0.053
-0.031
-0.015
-0.006
0.000
0.001
0.001
0.
0.
0.
0.
-0.004
-0.012
-0.026
-0.058
-0.115
-0.162
0.354
1.633
0.793
23.663
2405.542
100093.938
1330.600
3.174
-0.255
-0.163
-0.085
-0.045
-0.028
-0.018
-0.016
-0.015
-0.013
-0.014
-0.019
-0.026
-0.039
-0.072
-0.119
0.019
9.480
174.751
152.906
22.118
0.690
-0.138
-0.107
-0.074
-0.065
-0.060
-0.053
-0.044
-0.038
-0.031
-0.021
-0.010
-0.004
0.000
0.001
0.001
0.
0.
0.
0.
0.
-0.003
-0.012
-0.024
-0.051
-0.102
-0.152
0.021
0.435
0.016
3.819
196.958
2847.602
131.180
0.975
-0.194
-0.116
-0.059
-0.034
-0.020
-0.017
-0.011
-0.012
-0.008
-0.007
-0.005
-0.010
-0.025
-0.045
-0.090
-0.120
0.110
2.129
6.239
2.924
0.068
-0.099
-0.063
-0.033
-0.020
-0.019
-0.017
-0.015
-0.012
-0.009
-0.003
0.000
0.
0.001
0.002
0.
0.
0.
0.
0.
0.
-0.003
-0.011
-0.020
-0.040
-0.080
-0.125
-0.174
-0.215
-0.286
-0.118
1.943
5.964
1.313
-0.137
-0.136
-0.073
-0.044
-0.025
-0.017
-0.011
-0.009
-0.007
-0.004
-0.003
0.
-0.003
-0.009
-0.020
-0.043
-0.084
-0.101
-0.078
0.025
-0.023
-0.084
-0.062
-0.031
-0.013
-0.002
0.
-0.001
-0.001
0.001
0.001
0.001
0.001
0.001
0.002
0.
0.
0.
0.
0.
0.
0.
-0.001
-0.005
-0.015
-0.028
-0.052
-0.091
-0.130
-0.174
-0.221
-0.238
-0.217
-0.177
-0.170
-0.135
-0.083
-0.045
-0.025
-0.017
-0.009
-0.008
-0.005
-0.005
-0.003
-0.001
-0.001
0.000
0.
-0.004
-0.015
-0.035
-0.060
-0.075
-0.075
-0.066
-0.052
-0.031
-0.014
-0.003
-0.001
0.002
0.002
0.002
0.002
0.001
0.001
0.001
0.001
0.
0.
0.
0.
0.
0.
0.
0.
0.
-0.002
-0.009
-0.018
-0.032
-0.053
-0.077
-0.102
-0.125
-0.141
-0.147
-0.136
-0.108
-0.073
-0.042
-0.023
-0.011
-0.005
-0.002
-0.004
-0.004
-0.002
-0.001
-0.001
-0.001
-0.001
0.002
0.
-0.004
-0.011
-0.020
-0.028
-0.031
-0.028
-0.021
-0.012
-0.004
-0.002
0.001
0.
0.
0.
0.
0.
0.
0.
0.
0.
0.
0.
0.
0.
0.
0.
0.
0.
0.
-0.003
-0.011
-0.019
-0.033
-0.043
-0.053
-0.061
-0.068
-0.067
-0.061
-0.049
-0.033
-0.021
-0.013
-0.006
-0.001
0.
0.
0.
0.
0.
0.
0.
0.
0.
0.001
0.000
-0.002
-0.005
-0.007
-0.009
-0.009
-0.005
0.000
0.001
0.001
0.001
0.
0.
0.
0.
0.
0.
0.
0.
0.
0.
0.
0.
0.
0.
0.
0.
0.
0.
-0.001
-0.004
-0.008
-0.014
-0.023
-0.029
-0.031
-0.034
-0.031
-0.029
-0.022
-0.017
-0.012
-0.006
-0.002
0.
0.
0.
0.
0.
0.
0.
0.
0.
0.
0.
0.001
0.001
0.000
0.000
0.
0.000
0.001
0.001
0.001
0.001
0.
0.
0.
0.
0.
0.
0.
0.
0.
0.
0.
0.
0.
0.
0.
0.
0.
0.
0.
0.
-0.001
-0.003
-0.004
-0.006
-0.010
-0.014
-0.015
-0.015
-0.014
-0.011
-0.008
-0.005
0.
0.
0.
0.
0.
0.
0.
0.
0.
0.
0.
0.
0.
0.
0.
0.001
0.001
0.001
0.001
0.001
0.001
0.
0.
0.
0.
0.
0.
0.
0.
0.
0.
0.
0.
0.
0.
0.
0.
0.
0.
0.
0.
0.
0.
0.
0.
-0.001
-0.002
-0.002
-0.002
-0.004
-0.004
-0.005
-0.004
0.
0.
0.
0.
0.
0.
0.
0.
0.
0.
0.
0.
0.
0.
0.
0.
0.
0.
0.
0.
0.
0.
0.
0.
0.
0.
0.
0.
0.
0.
0.
0.
0.
0.
0.
0.
0.
0.
0.
0.
0.
0.
0.
0.
0.
0.
0.
0.
0.
0.
0.
0.
0.
0.
0.
0.
0.
0.
0.
0.
0.
0.
0.
0.
0.
0.
0.
0.
0.
0.
0.
0.
0.
0.
0.
0.
0.
0.
0.
0.
0.
0.
0.
0.
0.
0.
0.
0.
0.
0.
0.
0.
0.
0.
0.
0.
0.
0.
0.
0.
0.
0.
0.
0.
0.
0.
0.
0.
0.
0.
0.
0.
0.
0.
0.
0.
0.
0.
0.
0.
0.
0.
0.
0.
0.
0.
0.
0.
0.
0.
0.
0.
0.
0.
0.
0.
0.
0.
0.
0.
0.
0.
0.
0.
0.
0.
0.
0.
0.
0.
0.
0.
0.
0.
0.
0.
0.
0.
0.
0.
0.
0.
0.
0.
0.
0.
0.
0.
0.
0.
0.
0.
0.
0.
0.
0.
0.
0.
0.
0.
0.
0.
0.
0.
0.
0.
0.
0.
0.
0.
0.
0.
0.
0.
0.
0.
0.
0.
0.
0.
0.
0.
0.
0.
0.
0.
0.
0.
0.
0.
0.
0.
0.
0.
0.
0.
0.
0.
0.
0.
0.
0.
0.
0.
0.
0.
0.
0.
0.
0.
0.
0.
0.
0.
0.
0.
0.
0.
0.
0.
0.
0.
0.
0.
0.
0.
0.
0.
0.
0.
0.
0.
0.
0.
0.
0.
0.
0.
0.
0.
0.
0.
0.
0.
0.
0.
0.
0.
0.
0.
0.
0.
0.
0.
0.
0.
0.
0.
0.
0.
0.
0.
0.
0.
0.
0.
0.
0.
0.
0.
0.
0.
0.
0.
0.
0.
0.
0.
0.
0.
0.
0.
0.
0.
0.
0.
0.
0.
0.
0.
0.
0.
0.
0.
0.
0.
0.
0.
0.
0.
0.
0.
0.
0.
0.
0.
0.
0.
0.
0.
0.
0.
0.
0.
0.
0.
0.
0.
0.
0.
0.
0.
0.
0.
0.
0.
0.
0.
0.
0.
0.
0.
0.
0.
0.
0.
0.
0.
0.
0.
0.
0.
0.
0.
0.
0.
0.
0.
0.
0.
0.
0.
0.
0.
0.
0.
0.
0.
0.
0.
0.
0.
0.
0.
0.
0.
0.
0.
0.
0.
0.
0.
0.
0.
0.
0.
0.
0.
0.
0.
0.
0.
0.
0.
0.
0.
0.
0.
0.
0.
0.
0.
0.
0.
0.
0.
0.
0.
0.
0.
0.
0.
0.
0.
0.
0.
0.
0.
0.
0.
0.
0.
0.
0.
0.
0.
0.
0.
0.
0.
0.
0.
0.
0.
0.
0.
0.
0.
0.
0.
0.
0.
0.
0.
0.
0.
0.
0.
0.
0.
0.
0.
0.
0.
0.
0.
0.
0.
0.
0.
0.
0.
0.
0.
0.
0.
0.
0.
0.
0.
0.
0.
0.
0.
0.
0.
0.
0.
0.
0.
0.
0.
0.
0.
0.
0.
0.
0.
0.
0.
0.
0.
0.
0.
0.
0.
0.
0.
0.
0.
0.
0.
0.
0.
0.
0.
0.
0.
0.
0.
0.
0.
0.
0.
0.
0.
0.
0.
0.
0.
0.
0.
0.
0.
0.
0.
0.
0.
0.
0.
0.
0.
0.
0.
0.
0.
0.
0.
0.
0.
0.
0.
0.
0.
0.
0.
0.
0.
0.
0.
0.
0.
0.
0.
0.
0.
0.
0.
0.
0.
0.
0.
0.
0.
0.
0.
0.
0.
0.
0.
0.
0.
0.
0.
0.
0.
0.
0.
0.
0.
0.
0.
0.
0.
0.
0.
0.
0.
0.
0.
0.
0.
0.
0.
0.
0.
0.
0.
0.
0.
0.
0.
0.
0.
0.
0.
0.
0.
0.
0.
0.
0.
0.
0.
0.
0.
0.
0.
0.
0.
0.
0.
0.
0.
0.
0.
0.
0.
0.
0.
0.
0.
0.
0.
0.
0.
0.
0.
0.
0.
0.
0.
0.
0.
0.
0.
0.
0.
0.
0.
0.
0.
0.
0.
0.
0.
0.
0.
0.
0.
0.
0.
0.
0.
0.
0.
0.
0.
0.
0.
0.
0.
0.
0.
0.
0.
0.
0.
0.
0.
0.
0.
0.
0.
0.
0.
0.
0.
0.
0.
0.
0.
0.
0.
0.
0.
0.
0.
0.
0.
0.
0.
0.
0.
0.
0.
0.
0.
0.
0.
0.
0.
0.
0.
0.
0.
0.
0.
0.
0.
0.
0.
0.
0.
0.
0.
0.
0.
0.
0.
0.
0.
0.
0.
0.
0.
0.
0.
0.
0.
0.
0.
0.
0.
0.
0.
0.
0.
0.
0.
0.
0.
0.
0.
0.
0.
0.
0.
0.
0.
0.
0.
0.
0.
0.
0.
0.
0.
0.
0.
0.
0.
0.
0.
0.
0.
0.
0.
0.
0.
0.
0.
0.
0.
0.
0.
0.
0.
0.
0.
0.
0.
0.
0.
0.
0.
0.
0.
0.
0.
0.
0.
0.
0.
0.
0.
0.
0.
0.
0.
0.
0.
0.
0.
0.
0.
0.
0.
0.
0.
0.
0.
0.
0.
0.
0.
0.
0.
0.
0.
0.
0.
0.
0.
0.
0.
0.
0.
0.
0.
0.
0.
0.
0.
0.
0.
0.
0.
0.
0.
0.
0.
0.
0.
0.
0.
0.
0.
0.
0.
0.
0.
0.
0.
0.
0.
0.
0.
0.
0.
0.
0.
0.
0.
0.
0.
0.
0.
0.
0.
0.
0.
0.
0.
0.
0.
0.
0.
0.
0.
0.
0.
0.
0.
0.
0.
0.
0.
0.
0.
0.
0.
0.
0.
0.
0.
0.
0.
0.
0.
0.
0.
0.
0.
0.
0.
0.
0.
0.
0.
0.
0.
0.
0.
0.
0.
0.
0.
0.
0.
0.
0.
0.
0.
0.
0.
0.
0.
0.
0.
0.
0.
0.
0.
0.
0.
0.
0.
0.
0.
0.
0.
0.
0.
0.
0.
0.
0.
0.
0.
0.
0.
0.
0.
0.
0.
0.
0.
0.
0.
0.
0.
0.
0.
0.
0.
0.
0.
0.
0.
0.
0.
0.
0.
0.
0.
0.
0.
0.
0.
0.
0.
0.
0.
0.
0.
0.
0.
0.
0.
0.
0.
0.
0.
0.
0.
0.
0.
0.
0.
0.
0.
0.
0.
0.
0.
0.
0.
0.
0.
0.
0.
0.
0.
0.
0.
0.
0.
0.
0.
0.
0.
0.
0.
0.
0.
0.
0.
0.
0.
0.
0.
0.
0.
0.
0.
0.
0.
0.
0.
0.
0.
0.
0.
0.
0.001
0.001
0.001
0.001
0.
0.
0.
0.
0.
0.
0.
0.
0.
0.
0.
0.
0.
0.
0.
0.
0.
0.
0.
0.
0.
0.
0.
0.
0.
0.
0.
0.
0.
0.
0.
0.
0.
0.
0.
0.
0.
0.
0.
0.
0.
0.
0.
0.
0.
0.
0.
0.
0.001
0.002
0.002
0.002
0.002
0.002
0.001
0.001
0.001
0.
0.
0.
0.
0.
0.
0.
0.
0.
0.
0.
0.
0.
0.
0.
0.
0.
0.
0.
0.
0.
0.
0.
0.
0.
0.
0.
0.
0.
0.
0.
0.
0.
0.
0.
0.
0.
0.
0.
0.
0.
0.
0.
0.
0.001
0.001
0.002
0.002
0.002
0.002
0.004
0.003
0.003
0.003
0.002
0.001
0.
0.
0.
0.
0.
0.
0.
0.
0.
0.
0.
0.
0.
0.
0.
0.
0.
0.
0.
0.
0.
0.
0.
0.
0.
0.
0.
0.
0.
0.
0.
0.
0.
0.
0.
0.
0.
0.
0.
0.
0.
0.
0.001
0.001
0.002
0.001
0.001
0.002
0.002
0.004
0.004
0.003
0.003
0.002
0.002
0.002
0.
0.
0.
0.
0.
0.
0.
0.
0.
0.
0.
0.
0.
0.
0.
0.
0.
0.
0.
0.
0.
0.
0.
0.
0.
0.
0.
0.
0.
0.
0.
0.
0.
0.
0.
0.
0.002
0.002
0.
0.
-0.001
0.000
-0.001
-0.001
-0.002
-0.001
-0.004
-0.004
-0.003
-0.001
0.003
0.005
0.005
0.002
0.002
0.
0.
0.
0.
0.
0.
0.
0.
0.
0.
0.
0.
0.
0.
0.
0.
0.
0.
0.
0.
0.
0.
0.
0.
0.
0.
0.
0.
0.
0.
0.
0.
0.
0.002
0.001
0.001
0.000
-0.002
-0.003
-0.004
-0.005
-0.007
-0.007
-0.008
-0.010
-0.013
-0.019
-0.023
-0.021
-0.015
-0.008
0.000
0.005
0.005
0.003
0.001
0.
0.
0.
0.
0.
0.
0.
0.
0.
0.
0.
0.
0.
0.
0.
0.
0.
0.
0.
0.
0.
0.
0.
0.
0.
0.
0.
0.
0.
0.
0.
0.002
0.001
0.
-0.005
-0.007
-0.010
-0.014
-0.016
-0.017
-0.022
-0.022
-0.024
-0.031
-0.038
-0.048
-0.054
-0.053
-0.042
-0.026
-0.013
-0.004
0.003
0.004
0.003
0.001
0.
0.
0.
0.
0.
0.
0.
0.
0.
0.
0.
0.
0.
0.
0.
0.
0.
0.
0.
0.
0.
0.
0.
0.
0.
0.
0.
0.
0.
0.002
0.001
-0.001
-0.008
-0.014
-0.022
-0.031
-0.036
-0.041
-0.049
-0.057
-0.058
-0.063
-0.069
-0.079
-0.097
-0.109
-0.112
-0.101
-0.075
-0.043
-0.019
-0.005
0.001
0.004
0.003
0.
0.
0.
0.
0.
0.
0.
0.
0.
0.
0.
0.
0.
0.
0.
0.
0.
0.
0.
0.
0.
0.
0.
0.
0.
0.
0.
0.
0.001
0.001
-0.001
-0.007
-0.021
-0.038
-0.062
-0.080
-0.087
-0.095
-0.109
-0.122
-0.124
-0.140
-0.147
-0.157
-0.179
-0.197
-0.203
-0.189
-0.151
-0.097
-0.054
-0.024
-0.005
-0.001
0.003
0.
0.
0.
0.
0.
0.
0.
0.
0.
0.
0.
0.
0.
0.
0.
0.
0.
0.
0.
0.
0.
0.
0.
0.
0.
0.
0.
0.
0.002
0.000
-0.005
-0.019
-0.044
-0.074
-0.100
-0.125
-0.153
-0.187
-0.202
-0.205
-0.182
-0.226
-0.265
-0.287
-0.310
-0.328
-0.315
-0.282
-0.233
-0.175
-0.109
-0.052
-0.023
-0.009
0.004
0.002
-0.002
-0.002
-0.003
-0.003
-0.002
-0.002
0.
0.
0.
0.
0.
0.
0.
0.
0.
0.
0.
0.
0.
0.
0.
0.
0.
0.
0.
0.
0.
0.001
-0.001
-0.009
-0.032
-0.066
-0.067
0.256
0.382
-0.115
-0.264
-0.280
0.291
2.284
0.668
-0.359
-0.448
-0.482
-0.477
-0.381
-0.250
-0.277
-0.258
-0.178
-0.096
-0.040
-0.019
-0.005
-0.003
-0.003
-0.004
-0.005
-0.006
-0.004
-0.004
-0.003
-0.002
0.
0.
0.
0.
0.
0.
0.
0.
0.
0.
0.
0.
0.
0.
0.
0.
0.
0.
0.001
0.001
-0.001
-0.011
-0.042
-0.075
0.386
8.425
13.513
1.295
-0.136
-0.046
4.818
33.180
9.230
0.604
-0.066
-0.452
-0.273
2.020
6.201
1.672
-0.217
-0.259
-0.154
-0.073
-0.035
-0.021
-0.009
-0.011
-0.009
-0.011
-0.011
-0.010
-0.008
-0.006
-0.005
-0.002
0.
0.
0.
0.
0.
0.
0.
0.
0.
0.
0.
0.
0.
0.
0.
0.
0.
0.001
0.001
-0.002
-0.012
-0.047
-0.076
0.775
20.392
35.540
2.795
0.326
1.781
7.256
25.301
17.497
1133.306
85.265
29.469
32.266
40.313
144.406
26.935
0.611
-0.338
-0.231
-0.115
-0.061
-0.034
-0.021
-0.022
-0.025
-0.026
-0.027
-0.025
-0.017
-0.011
-0.005
-0.003
0.
0.
0.
0.
0.
0.
0.
0.
0.
0.
0.
0.
0.
0.
0.
0.
0.
0.001
0.001
0.000
-0.009
-0.042
-0.081
0.058
2.437
3.857
0.770
23.349
346.830
610.458
583.265
107.548
104559.703
15771.319
1320.659
4258.399
812.816
1411.899
315.640
8.337
-0.265
-0.308
-0.178
-0.104
-0.066
-0.048
-0.045
-0.050
-0.049
-0.049
-0.049
-0.039
-0.026
-0.015
-0.007
-0.001
0.001
0.
0.
0.
0.
0.
0.
0.
0.
0.
0.
0.
0.
0.
0.
0.
0.
0.000
0.001
-0.005
-0.029
-0.078
-0.144
-0.181
0.240
11.863
1113.606
100221.891
186751.984
100582.133
971.917
15175.717
151228.250
11197.302
101909.930
7807.549
104201.266
101352.383
259.895
2.408
-0.107
-0.076
-0.138
-0.109
-0.089
-0.083
-0.081
-0.079
-0.075
-0.074
-0.066
-0.044
-0.024
-0.010
-0.004
0.001
0.
0.
0.
0.
0.
0.
0.
0.
0.
0.
0.
0.
0.
0.
0.
0.
0.001
0.002
-0.002
-0.018
-0.059
-0.140
-0.216
7.362
997.564
3185.377
196499.391
114562.727
120236.203
100904.297
70555.445
101225.211
112665.750
101702.117
1719.915
101960.656
146864.641
38980.609
21.799
22.966
11.870
0.680
-0.160
-0.142
-0.126
-0.118
-0.043
-0.011
-0.097
-0.109
-0.081
-0.042
-0.019
-0.006
-0.001
0.
0.
0.
0.
0.
0.
0.
0.
0.
0.
0.
0.
0.
0.
0.
0.
0.
0.001
0.
-0.011
-0.041
-0.117
-0.172
8.018
1288.732
18348.465
102805.000
110260.578
115055.617
68239.492
1278.769
7499.483
10045.532
101722.758
899.158
591.801
75972.469
2683.264
102.304
2343.825
617.297
10.167
-0.109
-0.209
-0.188
-0.160
0.017
0.113
-0.082
-0.154
-0.136
-0.080
-0.035
-0.012
-0.002
0.
0.
0.
0.
0.
0.
0.
0.
0.
0.
0.
0.
0.
0.
0.
0.
0.
0.002
0.002
-0.008
-0.031
-0.099
-0.183
1.629
96.064
521.863
14319.717
102361.609
107394.219
51852.160
64.163
17.536
345.430
3508.763
100802.391
1396.887
1660.925
106510.469
3087.893
8924.792
1551.304
16.661
-0.158
-0.302
-0.273
-0.251
0.094
2.646
1.148
-0.076
-0.168
-0.128
-0.068
-0.024
-0.005
0.
0.
0.
0.
0.
0.
0.
0.
0.
0.
0.
0.
0.
0.
0.
0.
0.
0.001
0.003
0.
-0.026
-0.077
-0.180
-0.246
0.885
7.044
216.355
1889.286
619.052
147.349
8.303
5.236
12.016
159.563
104504.781
107512.781
4652.552
111078.742
123928.063
100211.258
816.294
5.663
-0.406
-0.426
-0.388
-0.348
1.012
30.855
9.433
1.629
0.766
0.047
-0.091
-0.044
-0.009
0.
0.
0.
0.
0.
0.
0.
0.
0.
0.
0.
-0.002
-0.002
-0.002
-0.002
-0.002
0.
0.
0.003
-0.001
-0.022
-0.060
-0.160
-0.308
-0.395
1.915
32.209
48.047
8.283
12.222
51.275
148.044
625.763
136.878
8773.238
111463.547
163633.344
106166.258
6733.211
4895.574
133.576
2.601
-0.504
-0.526
-0.487
-0.438
0.280
13.971
98.619
75.268
764.410
28.886
0.045
-0.055
-0.016
0.
0.
0.
0.
0.
0.
0.
0.001
0.003
0.001
0.000
-0.001
-0.007
-0.009
-0.009
-0.009
-0.006
-0.003
0.001
-0.003
-0.020
-0.055
-0.141
-0.273
0.121
60.812
16335.377
46845.523
214.035
20.278
139.425
2243.904
100020.602
2338.691
123.657
3528.386
5462.787
134843.734
100351.836
84.444
29.454
10.423
0.894
-0.410
-0.554
-0.496
0.860
87.995
2757.828
4579.790
42537.512
219.455
0.592
-0.056
-0.021
0.
0.
0.
0.
0.
0.003
0.004
0.004
0.002
0.000
-0.003
-0.009
-0.014
-0.015
-0.018
-0.016
-0.013
-0.010
-0.004
-0.006
-0.016
-0.053
-0.131
-0.228
0.737
199.484
100081.203
100948.492
1117.097
52.042
158.830
582.616
11384.569
573.575
7.200
12.497
93.625
12561.068
9599.771
256.631
1135.920
375.515
20.058
1.222
-0.033
1.543
1.241
40.775
743.289
53226.699
118297.016
97.747
0.540
-0.056
-0.019
0.
0.
0.
0.
0.003
0.004
0.005
0.003
0.000
-0.004
-0.014
-0.025
-0.030
-0.034
-0.034
-0.033
-0.026
-0.018
-0.011
-0.008
-0.017
-0.048
-0.118
-0.173
2.838
164.785
4386.248
103305.953
7433.942
40.387
315.996
1063.032
72.260
9.240
5.050
57.915
58.465
134.977
133558.891
103660.742
42766.535
2049.003
115.776
5.863
50.863
1132.062
161.874
3.816
14.189
461.593
812.836
7.293
0.031
-0.043
-0.012
0.
0.
0.
0.002
0.004
0.006
0.004
-0.004
-0.012
-0.024
-0.038
-0.051
-0.063
-0.071
-0.073
-0.058
-0.048
-0.034
-0.022
-0.016
-0.020
-0.049
-0.099
-0.061
14.854
5242.582
100472.305
24321.258
1386.947
36.128
28352.533
100336.477
1005.896
15.608
26.890
820.970
771.719
314.253
81586.898
200258.797
106522.094
104289.172
1892.769
20.622
1822.427
100408.570
20715.141
14.820
-0.002
0.748
0.935
0.040
-0.053
-0.026
-0.004
0.
0.
0.002
0.004
0.005
0.004
-0.006
-0.016
-0.039
-0.059
-0.078
-0.092
-0.105
-0.112
-0.106
-0.099
-0.078
-0.056
-0.037
-0.023
-0.025
-0.043
-0.086
-0.079
7.751
1094.358
26078.473
767.164
353.898
163.206
6828.717
123322.945
3299.077
2035.791
54.416
189.126
192.008
201.164
2255.565
1601.460
9414.106
101129.844
100712.820
138.410
1480.113
54280.559
1874.780
7.994
-0.214
-0.184
-0.101
-0.062
-0.035
-0.009
0.001
0.
0.001
0.002
0.005
0.004
-0.004
-0.022
-0.050
-0.081
-0.110
-0.144
-0.163
-0.160
-0.142
-0.136
-0.103
-0.100
-0.075
-0.051
-0.034
-0.029
-0.043
-0.084
-0.150
0.368
12.449
46.850
500.386
100409.969
68269.805
2320.666
126200.258
129129.977
52553.059
282.651
21.327
13.320
25.411
586.249
262.963
70.070
11415.137
22945.480
303.190
45979.281
34376.391
326.445
3.230
-0.231
-0.158
-0.072
-0.035
-0.013
0.001
0.005
0.
0.002
0.004
0.004
0.001
-0.014
-0.046
-0.084
-0.113
-0.132
-0.201
-0.250
-0.235
-0.180
-0.026
0.185
-0.008
-0.098
-0.071
-0.049
-0.031
-0.043
-0.087
-0.156
-0.239
0.116
5.093
394.998
200131.781
112600.750
407.861
8906.613
59248.313
4770.332
2029.287
31.710
3.404
17.148
272.559
252.887
405.721
84.036
275.587
536.616
64868.770
104568.305
1132.657
4.095
-0.218
-0.143
-0.054
-0.023
-0.006
0.004
0.005
0.
0.002
0.004
0.004
-0.006
-0.028
-0.071
-0.112
0.051
0.611
0.217
-0.276
-0.343
-0.298
0.025
0.436
0.061
-0.122
-0.094
-0.063
-0.043
-0.051
-0.090
-0.122
1.067
16.308
128.732
3856.841
113705.797
26772.588
433.428
144.387
152.846
586.180
357.249
11.934
2.145
406.417
100026.070
69806.102
101591.164
3320.794
3192.066
10303.931
78764.938
4488.883
87.436
1.279
-0.216
-0.140
-0.055
-0.019
-0.006
0.003
0.002
0.
0.003
0.004
0.001
-0.014
-0.045
-0.100
-0.141
0.147
1.122
2.721
3.830
0.508
-0.417
-0.335
-0.147
-0.198
-0.198
-0.133
-0.080
-0.057
-0.065
-0.092
0.287
37.478
3713.416
7807.372
15758.428
101048.320
58095.270
102801.750
6266.692
79.388
15.063
11.328
48.699
28.906
381.561
100025.297
57410.527
118237.203
12554.729
47229.352
1392.586
4473.179
519.966
15.333
1.272
-0.178
-0.130
-0.058
-0.023
-0.005
0.002
0.
0.001
0.002
-0.001
-0.006
-0.029
-0.071
-0.145
-0.240
-0.187
2.969
78.097
197.824
18.402
0.189
-0.499
-0.386
-0.318
-0.269
-0.198
-0.116
-0.078
-0.079
-0.101
0.838
187.909
100402.078
195408.453
1068.692
4900.172
107530.227
104137.859
142484.328
7410.506
27.572
290.666
57318.629
10420.607
57.695
213.025
223.507
852.788
834.825
13693.803
2983.870
37.032
10.702
3.032
0.334
-0.201
-0.122
-0.054
-0.024
-0.006
-0.001
0.
0.000
-0.004
-0.008
-0.028
-0.059
-0.109
-0.204
-0.330
-0.256
9.371
343.343
1081.178
131.636
14.890
5.031
7.082
4.004
0.083
-0.243
-0.168
-0.109
-0.101
-0.119
0.236
33.475
2975.818
7584.019
104.489
73.823
741.444
8867.256
103412.391
100195.313
63.933
1369.609
100093.984
100619.320
210.438
6.289
3.033
11.814
43.757
1579.611
602.538
6.902
-0.022
-0.276
-0.300
-0.211
-0.114
-0.053
-0.021
-0.006
-0.001
0.
-0.005
-0.007
-0.024
-0.057
-0.105
-0.168
-0.271
-0.425
0.188
60.933
6557.624
12947.582
23956.672
897.436
523.649
304.673
131.214
7.716
-0.097
-0.223
-0.150
-0.126
-0.142
-0.180
0.857
11.282
15.255
2.061
2.969
49.534
34987.027
104167.906
6058.114
211.904
97.598
3818.642
12485.737
525.088
14.227
4.736
-0.012
0.435
7.901
5.372
3.102
2.126
-0.081
-0.303
-0.193
-0.101
-0.047
-0.017
-0.006
-0.001
0.
-0.007
-0.019
-0.047
-0.099
-0.156
-0.203
-0.235
-0.337
1.092
350.282
100429.094
107164.273
107332.055
101361.172
17811.117
18757.623
8256.661
114.475
1.061
-0.254
-0.197
-0.154
-0.170
-0.242
-0.222
1.829
5.867
1.131
0.849
15.628
2030.897
39515.727
100350.234
6206.256
54.485
231.596
496.472
68.964
17.094
10.857
0.515
-0.622
-0.526
1.371
10.888
8.085
0.541
-0.247
-0.165
-0.086
-0.043
-0.018
-0.006
-0.001
0.
-0.012
-0.034
-0.076
-0.142
-0.136
0.747
5.723
12.707
4.886
371.206
109888.680
116626.422
4057.501
200103.547
3291.937
103242.813
108049.719
242.004
1.967
-0.269
-0.226
-0.191
-0.210
-0.275
-0.002
9.809
37.814
9.858
0.593
10.367
237.593
2681.939
58506.926
928.551
37.514
142.316
27.168
4.915
3.082
2.032
0.215
-0.394
-0.263
2.408
5.851
3.199
0.116
-0.221
-0.138
-0.074
-0.036
-0.018
-0.005
-0.001
0.
-0.017
-0.045
-0.105
-0.174
0.167
7.715
154.257
884.998
93.678
513.627
131783.156
95145.781
184.829
488.876
138.110
5762.622
1975.532
40.279
0.768
-0.218
-0.241
-0.220
-0.258
-0.302
0.760
49.360
118.331
40.758
10.114
167.019
14201.188
11395.795
887.211
55.055
6.978
50.165
46.822
26.802
2.136
1.379
-0.092
-0.472
0.063
6.706
8.152
0.785
-0.209
-0.194
-0.116
-0.055
-0.031
-0.015
-0.004
-0.001
0.
-0.021
-0.052
-0.118
-0.194
0.178
9.730
371.693
3361.553
1261.456
4843.372
23768.408
5586.084
15757.268
31123.676
463.633
16.553
10.221
1.457
-0.088
-0.209
-0.239
-0.248
-0.296
-0.299
9.080
25812.406
4803.269
207.631
2981.533
90725.133
107306.883
114378.039
10518.330
359.852
1.883
1.197
4.580
4.492
7.981
7.269
0.673
-0.528
-0.247
3.068
3.787
0.195
-0.210
-0.161
-0.084
-0.045
-0.024
-0.010
-0.003
0.
0.
-0.020
-0.052
-0.115
-0.209
-0.193
1.781
41.766
1040.795
101872.742
100938.414
105522.539
113098.055
130651.281
110973.188
935.310
11.843
-0.333
-0.425
-0.286
-0.237
-0.237
-0.270
-0.290
0.620
28.058
259.210
433.069
68.733
4316.780
102326.609
146974.516
36237.258
7204.025
42.061
-0.126
-0.677
-0.403
4.136
29.218
70.629
14.355
0.044
-0.502
-0.235
-0.106
-0.237
-0.191
-0.117
-0.060
-0.032
-0.015
-0.007
-0.002
0.
0.
-0.018
-0.041
-0.098
-0.195
-0.282
-0.110
5.909
109.229
5369.815
70434.969
1591.642
51352.461
9502.997
5894.514
591.388
24.885
-0.004
-0.407
-0.294
-0.235
-0.238
-0.264
-0.169
7.517
970.004
6407.604
88.955
5.214
58.735
2426.190
453.651
100.571
51.504
2.844
-0.461
-0.636
0.108
11.214
270.574
2549.147
199.056
2.998
-0.068
-0.186
-0.285
-0.231
-0.167
-0.096
-0.047
-0.023
-0.010
-0.001
0.
0.
0.
-0.013
-0.029
-0.077
-0.161
-0.268
-0.339
0.241
4.219
23.450
50.379
21.990
44.679
48.824
1203.772
2345.973
59.765
0.579
-0.331
-0.254
-0.212
-0.226
-0.239
0.460
14.050
399.075
1352.401
51.400
17.629
5.590
4.809
2.008
0.635
1.253
0.417
-0.414
-0.300
19.267
637.013
2686.102
4082.183
179.092
5.083
1.279
0.759
0.063
-0.133
-0.136
-0.085
-0.041
-0.017
-0.003
0.001
0.
0.
0.
-0.008
-0.023
-0.057
-0.117
-0.222
-0.355
-0.496
-0.522
0.094
8.757
580.325
5248.378
239.272
100.602
145.331
11.791
0.075
-0.269
-0.212
-0.176
-0.198
-0.202
0.779
12.159
75.185
90.934
32.638
21.536
5.541
-0.169
-0.534
-0.473
-0.295
-0.307
-0.444
0.190
140.471
48499.012
22787.758
31897.141
4546.964
21.505
1.800
2.896
1.433
0.300
-0.093
-0.075
-0.034
-0.008
-0.001
0.001
0.
0.
0.
-0.004
-0.021
-0.044
-0.096
-0.188
-0.341
-0.515
0.106
15.325
93.688
20297.119
101312.906
3877.684
115.804
26.738
1.175
-0.255
-0.223
-0.161
-0.141
-0.161
-0.183
-0.038
1.282
4.670
11.112
12.047
3.637
0.524
-0.359
0.089
1.168
0.412
-0.340
-0.449
-0.223
21.516
767.246
590.981
43668.102
13821.155
29.803
2.012
3.319
1.406
0.255
-0.080
-0.059
-0.026
-0.006
0.
0.001
0.
0.
0.
-0.005
-0.018
-0.038
-0.092
-0.183
-0.331
-0.480
1.354
59.783
413.202
101971.539
111496.797
1599.951
364.883
68.672
1.617
-0.224
-0.178
-0.124
-0.113
-0.122
-0.148
-0.166
-0.150
-0.031
0.474
0.612
-0.041
-0.312
0.261
16.436
105.734
59.004
4.120
-0.303
-0.418
0.092
3.184
8.895
102.091
67.235
2.259
1.378
1.391
0.179
-0.076
-0.081
-0.049
-0.017
-0.005
0.000
0.001
0.
0.
0.
-0.006
-0.016
-0.038
-0.094
-0.190
-0.304
-0.149
1.061
18.644
3652.381
131829.156
102398.914
489.796
34.998
9.971
0.237
-0.196
-0.140
-0.101
-0.088
-0.090
-0.101
-0.122
-0.138
-0.147
-0.155
-0.172
-0.242
-0.276
2.154
174.451
21491.957
18355.598
137.765
1.078
-0.356
-0.347
-0.285
-0.174
0.248
0.130
-0.180
0.004
0.025
-0.101
-0.094
-0.065
-0.030
-0.010
-0.001
0.000
0.001
0.
0.
0.
-0.007
-0.019
-0.040
-0.100
-0.185
0.027
11.335
69.500
22.971
1428.588
133741.656
19891.182
187.258
2.251
-0.012
-0.238
-0.158
-0.110
-0.082
-0.071
-0.069
-0.069
-0.072
-0.077
-0.093
-0.104
-0.126
-0.182
-0.221
1.822
281.640
116969.344
105913.922
1108.788
7.220
-0.248
-0.267
-0.229
-0.198
-0.180
-0.171
-0.152
-0.125
-0.102
-0.087
-0.064
-0.033
-0.013
-0.004
0.000
0.001
0.
0.
0.
0.
-0.008
-0.020
-0.044
-0.100
-0.174
0.807
93.539
1226.488
103.285
781.928
107871.711
126091.086
4100.263
5.142
-0.308
-0.215
-0.121
-0.083
-0.061
-0.054
-0.053
-0.048
-0.044
-0.041
-0.050
-0.056
-0.075
-0.118
-0.169
0.241
31.044
2100.160
98798.883
7776.726
16.648
-0.144
-0.174
-0.123
-0.099
-0.085
-0.077
-0.074
-0.064
-0.055
-0.042
-0.024
-0.010
-0.004
0.
0.001
0.001
0.
0.
0.
0.
-0.007
-0.019
-0.042
-0.089
-0.161
0.187
19.070
131.217
22.432
71.818
813.411
10434.848
269.710
1.519
-0.249
-0.163
-0.090
-0.059
-0.042
-0.038
-0.032
-0.031
-0.029
-0.022
-0.023
-0.032
-0.038
-0.070
-0.126
-0.136
0.896
25.158
486.076
162.098
2.648
-0.132
-0.106
-0.061
-0.042
-0.034
-0.027
-0.023
-0.022
-0.019
-0.012
-0.005
-0.001
0.000
0.001
0.001
0.
0.
0.
0.
0.
-0.005
-0.016
-0.033
-0.069
-0.135
-0.183
0.223
1.216
0.498
3.400
9.619
12.296
2.463
-0.152
-0.184
-0.107
-0.060
-0.037
-0.030
-0.025
-0.025
-0.019
-0.016
-0.013
-0.009
-0.015
-0.022
-0.035
-0.067
-0.112
-0.122
0.235
1.827
0.982
-0.040
-0.090
-0.057
-0.027
-0.012
-0.008
-0.006
-0.003
-0.001
-0.001
0.000
0.000
0.001
0.001
0.001
0.
0.
0.
0.
0.
0.
-0.004
-0.013
-0.025
-0.049
-0.095
-0.151
-0.204
-0.257
-0.306
-0.241
-0.131
-0.125
-0.187
-0.181
-0.123
-0.064
-0.037
-0.028
-0.019
-0.017
-0.014
-0.012
-0.009
-0.007
-0.004
-0.001
-0.006
-0.012
-0.027
-0.051
-0.082
-0.089
-0.088
-0.084
-0.069
-0.049
-0.025
-0.011
-0.004
0.
0.001
0.002
0.001
0.000
0.001
0.002
0.001
0.
0.
0.
0.
0.
0.
0.
0.
0.
-0.007
-0.017
-0.033
-0.060
-0.094
-0.132
-0.174
-0.206
-0.216
-0.203
-0.183
-0.151
-0.107
-0.060
-0.037
-0.023
-0.015
-0.009
-0.009
-0.009
-0.006
-0.004
-0.003
-0.002
0.001
0.000
-0.003
-0.008
-0.016
-0.028
-0.042
-0.046
-0.041
-0.030
-0.018
-0.010
-0.003
-0.001
0.000
0.
0.001
0.001
0.001
0.001
0.
0.
0.
0.
0.
0.
0.
0.
0.
0.
0.
-0.002
-0.009
-0.019
-0.033
-0.054
-0.073
-0.090
-0.103
-0.112
-0.111
-0.096
-0.075
-0.049
-0.029
-0.017
-0.010
-0.007
-0.002
-0.004
-0.002
-0.002
-0.001
-0.001
0.
0.000
0.001
0.002
-0.001
-0.003
-0.006
-0.012
-0.013
-0.013
-0.010
-0.006
-0.004
0.000
0.001
0.
0.
0.
0.
0.
0.
0.
0.
0.
0.
0.
0.
0.
0.
0.
0.
0.
-0.001
-0.003
-0.010
-0.016
-0.028
-0.040
-0.048
-0.053
-0.053
-0.050
-0.045
-0.034
-0.024
-0.015
-0.010
-0.005
0.
0.
0.
0.
0.
0.
-0.001
0.000
0.001
0.001
0.001
0.001
0.001
0.001
0.000
0.000
-0.001
0.000
0.
0.001
0.001
0.
0.
0.
0.
0.
0.
0.
0.
0.
0.
0.
0.
0.
0.
0.
0.
0.
0.
0.
-0.001
-0.003
-0.007
-0.009
-0.017
-0.022
-0.025
-0.026
-0.023
-0.020
-0.016
-0.012
-0.007
-0.004
0.
0.
0.
0.
0.
0.
0.
0.
0.
0.001
0.001
0.001
0.001
0.001
0.001
0.001
0.001
0.001
0.001
0.001
0.
0.
0.
0.
0.
0.
0.
0.
0.
0.
0.
0.
0.
0.
0.
0.
0.
0.
0.
0.
0.
0.
-0.001
-0.002
-0.003
-0.004
-0.006
-0.007
-0.009
-0.010
-0.008
-0.005
-0.004
-0.002
0.
0.
0.
0.
0.
0.
0.
0.
0.
0.
0.
0.
0.
0.
0.
0.
0.
0.
0.
0.
0.
0.
0.
0.
0.
0.
0.
0.
0.
0.
0.
0.
0.
0.
0.
0.
0.
0.
0.
0.
0.
0.
0.
0.
0.
-0.001
-0.002
-0.002
-0.002
-0.001
0.
0.
0.
0.
0.
0.
0.
0.
0.
0.
0.
0.
0.
0.
0.
0.
0.
0.
0.
0.
0.
0.
0.
0.
0.
0.
0.
0.
0.
0.
0.
0.
0.
0.
0.
0.
0.
0.
0.
0.
0.
0.
0.
0.
0.
0.
0.
0.
0.
0.
0.
0.
0.
0.
0.
0.
0.
0.
0.
0.
0.
0.
0.
0.
0.
0.
0.
0.
0.
0.
0.
0.
0.
0.
0.
0.
0.
0.
0.
0.
0.
0.
0.
0.
0.
0.
0.
0.
0.
0.
0.
0.
0.
0.
0.
0.
0.
0.
0.
0.
0.
0.
0.
0.
0.
0.
0.
0.
0.
0.
0.
0.
0.
0.
0.
0.
0.
0.
0.
0.
0.
0.
0.
0.
0.
0.
0.
0.
0.
0.
0.
0.
0.
0.
0.
0.
0.
0.
0.
0.
0.
0.
0.
0.
0.
0.
0.
0.
0.
0.
0.
0.
0.
0.
0.
0.
0.
0.
0.
0.
0.
0.
0.
0.
0.
0.
0.
0.
0.
0.
0.
0.
0.
0.
0.
0.
0.
0.
0.
0.
0.
0.
0.
0.
0.
0.
0.
0.
0.
0.
0.
0.
0.
0.
0.
0.
0.
0.
0.
0.
0.
0.
0.
0.
0.
0.
0.
0.
0.
0.
0.
0.
0.
0.
0.
0.
0.
0.
0.
0.
0.
0.
0.
0.
0.
0.
0.
0.
0.
0.
0.
0.
0.
0.
0.
0.
0.
0.
0.
0.
0.
0.
0.
0.
0.
0.
0.
0.
0.
0.
0.
0.
0.
0.
0.
0.
0.
0.
0.
0.
0.
0.
0.
0.
0.
0.
0.
0.
0.
0.
0.
0.
0.
0.
0.
0.
0.
0.
0.
0.
0.
0.
0.
0.
0.
0.
0.
0.
0.
0.
0.
0.
0.
0.
0.
0.
0.
0.
0.
0.
0.
0.
0.
0.
0.
0.
0.
0.
0.
0.
0.
0.
0.
0.
0.
0.
0.
0.
0.
0.
0.
0.
0.
0.
0.
0.
0.
0.
0.
0.
0.
0.
0.
0.
0.
0.
0.
0.
0.
0.
0.
0.
0.
0.
0.
0.
0.
0.
0.
0.
0.
0.
0.
0.
0.
0.
0.
0.
0.
0.
0.
0.
0.
0.
0.
0.
0.
0.
0.
0.
0.
0.
0.
0.
0.
0.
0.
0.
0.
0.
0.
0.
0.
0.
0.
0.
0.
0.
0.
0.
0.
0.
0.
0.
0.
0.
0.
0.
0.
0.
0.
0.
0.
0.
0.
0.
0.
0.
0.
0.
0.
0.
0.
0.
0.
0.
0.
0.
0.
0.
0.
0.
0.
0.
0.
0.
0.
0.
0.
0.
0.
0.
0.
0.
0.
0.
0.
0.
0.
0.
0.
0.
0.
0.
0.
0.
0.
0.
0.
0.
0.
0.
0.
0.
0.
0.
0.
0.
0.
0.
0.
0.
0.
0.
0.
0.
0.
0.
0.
0.
0.
0.
0.
0.
0.
0.
0.
0.
0.
0.
0.
0.
0.
0.
0.
0.
0.
0.
0.
0.
0.
0.
0.
0.
0.
0.
0.
0.
0.
0.
0.
0.
0.
0.
0.
0.
0.
0.
0.
0.
0.
0.
0.
0.
0.
0.
0.
0.
0.
0.
0.
0.
0.
0.
0.
0.
0.
0.
0.
0.
0.
0.
0.
0.
0.
0.
0.
0.
0.
0.
0.
0.
0.
0.
0.
0.
0.
0.
0.
0.
0.
0.
0.
0.
0.
0.
0.
0.
0.
0.
0.
0.
0.
0.
0.
0.
0.
0.
0.
0.
0.
0.
0.
0.
0.
0.
0.
0.
0.
0.
0.
0.
0.
0.
0.
0.
0.
0.
0.
0.
0.
0.
0.
0.
0.
0.
0.
0.
0.
0.
0.
0.
0.
0.
0.
0.
0.
0.
0.
0.
0.
0.
0.
0.
0.
0.
0.
0.
0.
0.
0.
0.
0.
0.
0.
0.
0.
0.
0.
0.
0.
0.
0.
0.
0.
0.
0.
0.
0.
0.
0.
0.
0.
0.
0.
0.
0.
0.
0.
0.
0.
0.
0.
0.
0.
0.
0.
0.
0.
0.
0.
0.
0.
0.
0.
0.
0.
0.
0.
0.
0.
0.
0.
0.
0.
0.
0.
0.
0.
0.
0.
0.
0.
0.
0.
0.
0.
0.
0.
0.
0.
0.
0.
0.
0.
0.
0.
0.
0.
0.
0.
0.
0.
0.
0.
0.
0.
0.
0.
0.
0.
0.
0.
0.
0.
0.
0.
0.
0.
0.
0.
0.
0.
0.
0.
0.
0.
0.
0.
0.
0.
0.
0.
0.
0.
0.
0.
0.
0.
0.
0.
0.
0.
0.
0.
0.
0.
0.
0.
0.
0.
0.
0.
0.
0.
0.
0.
0.
0.
0.
0.
0.
0.
0.
0.
0.
0.
0.
0.
0.
0.
0.
0.
0.
0.
0.
0.
0.
0.
0.
0.
0.
0.
0.
0.
0.
0.
0.
0.
0.
0.
0.
0.
0.
0.
0.
0.
0.
0.
0.
0.
0.
0.
0.
0.
0.
0.
0.
0.
0.
0.
0.
0.
0.
0.
0.
0.
0.
0.
0.
0.
0.
0.
0.
0.
0.
0.
0.
0.
0.
0.
0.
0.
0.
0.
0.
0.
0.
0.
0.
0.
0.
0.
0.
0.
0.
0.
0.
0.
0.
0.
0.
0.
0.
0.
0.
0.
0.
0.
0.
0.
0.
0.
0.
0.
0.
0.
0.
0.
0.
0.
0.
0.
0.
0.
0.
0.
0.
0.
0.
0.
0.
0.
0.
0.
0.
0.
0.
0.
0.
0.
0.
0.
0.
0.
0.
0.
0.
0.
0.
0.
0.
0.
0.
0.
0.
0.
0.
0.
0.
0.
0.
0.
0.
0.
0.
0.
0.
0.
0.
0.
0.
0.
0.
0.
0.
0.
0.
0.
0.
0.
0.
0.
0.
0.
0.
0.
0.
0.
0.
0.
0.
0.
0.
0.
0.
0.
0.
0.
0.
0.
0.
0.
0.
0.
0.
0.
0.
0.
0.
0.
0.
0.
0.
0.
0.
0.
0.
0.
0.
0.
0.
0.
0.
0.
0.
0.
0.
0.
0.
0.
0.
0.
0.
0.
0.
0.
0.
0.
0.
0.
0.
0.
0.
0.
0.
0.
0.
0.
0.
0.
0.
0.
0.
0.
0.
0.
0.
0.
0.
0.
0.
0.
0.
0.
0.
0.
0.
0.
0.
0.
0.
0.
0.
0.
0.
0.
0.
0.
0.
0.
0.
0.
0.
0.
0.
0.
0.
0.
0.
0.
0.
0.
0.
0.
0.
0.
0.
0.
0.
0.
0.
0.
0.
0.
0.
0.
0.
0.
0.
0.
0.
0.
0.
0.
0.
0.
0.002
0.002
0.001
0.001
0.001
0.
0.
0.
0.
0.
0.
0.
0.
0.
0.
0.
0.
0.
0.
0.
0.
0.
0.
0.
0.
0.
0.
0.
0.
0.
0.
0.
0.
0.
0.
0.
0.
0.
0.
0.
0.
0.
0.
0.
0.
0.
0.
0.
0.
0.
0.
0.
0.001
0.002
0.002
0.002
0.002
0.002
0.002
0.002
0.001
0.001
0.
0.
0.
0.
0.
0.
0.
0.
0.
0.
0.
0.
0.
0.
0.
0.
0.
0.
0.
0.
0.
0.
0.
0.
0.
0.
0.
0.
0.
0.
0.
0.
0.
0.
0.
0.
0.
0.
0.
0.
0.
0.
0.
0.
0.001
0.001
0.002
0.002
0.003
0.004
0.006
0.006
0.005
0.004
0.003
0.001
0.
0.
0.
0.
0.
0.
0.
0.
0.
0.
0.
0.
0.
0.
0.
0.
0.
0.
0.
0.
0.
0.
0.
0.
0.
0.
0.
0.
0.
0.
0.
0.
0.
0.
0.
0.
0.
0.
0.
0.
0.
0.
-0.001
0.000
0.001
0.001
0.002
0.001
0.001
0.001
0.003
0.003
0.004
0.003
0.003
0.001
0.
0.
0.
0.
0.
0.
0.
0.
0.
0.
0.
0.
0.
0.
0.
0.
0.
0.
0.
0.
0.
0.
0.
0.
0.
0.
0.
0.
0.
0.
0.
0.
0.
0.
0.002
0.001
0.001
0.001
-0.001
-0.003
-0.003
-0.002
-0.003
-0.001
-0.001
-0.002
-0.006
-0.008
-0.010
-0.010
-0.005
-0.002
0.003
0.002
0.003
0.001
0.
0.
0.
0.
0.
0.
0.
0.
0.
0.
0.
0.
0.
0.
0.
0.
0.
0.
0.
0.
0.
0.
0.
0.
0.
0.
0.
0.
0.
0.
0.
0.001
0.001
0.001
0.000
-0.002
-0.006
-0.007
-0.009
-0.011
-0.011
-0.011
-0.012
-0.014
-0.020
-0.025
-0.031
-0.032
-0.032
-0.024
-0.015
-0.006
-0.002
0.002
0.002
0.001
0.
0.
0.
0.
0.
0.
0.
0.
0.
0.
0.
0.
0.
0.
0.
0.
0.
0.
0.
0.
0.
0.
0.
0.
0.
0.
0.
0.
0.
0.001
0.001
0.000
-0.001
-0.007
-0.011
-0.014
-0.021
-0.025
-0.028
-0.033
-0.036
-0.037
-0.042
-0.047
-0.065
-0.085
-0.097
-0.092
-0.076
-0.053
-0.029
-0.012
-0.002
0.001
0.001
0.
0.
0.
0.
0.
0.
0.
0.
0.
0.
0.
0.
0.
0.
0.
0.
0.
0.
0.
0.
0.
0.
0.
0.
0.
0.
0.
0.
0.
0.002
0.000
-0.001
-0.010
-0.019
-0.030
-0.041
-0.047
-0.055
-0.063
-0.075
-0.085
-0.089
-0.094
-0.109
-0.136
-0.158
-0.165
-0.151
-0.132
-0.099
-0.064
-0.033
-0.011
-0.001
0.002
0.001
0.
0.
0.
0.
0.
0.
0.
0.
0.
0.
0.
0.
0.
0.
0.
0.
0.
0.
0.
0.
0.
0.
0.
0.
0.
0.
0.
0.001
0.001
-0.001
-0.007
-0.021
-0.042
-0.066
-0.085
-0.101
-0.112
-0.136
-0.145
-0.159
-0.169
-0.192
-0.215
-0.241
-0.227
-0.044
0.168
0.189
-0.047
-0.104
-0.066
-0.029
-0.009
-0.001
0.001
0.
0.
-0.002
-0.002
0.
0.
0.
0.
0.
0.
0.
0.
0.
0.
0.
0.
0.
0.
0.
0.
0.
0.
0.
0.
0.
0.
0.
0.001
0.000
-0.004
-0.015
-0.038
-0.066
-0.089
-0.121
-0.163
-0.206
-0.233
-0.249
-0.261
-0.302
-0.343
-0.394
-0.389
-0.075
1.952
4.193
3.068
0.603
-0.127
-0.099
-0.047
-0.019
-0.005
-0.002
-0.002
-0.003
-0.003
-0.003
-0.003
-0.003
-0.002
0.
0.
0.
0.
0.
0.
0.
0.
0.
0.
0.
0.
0.
0.
0.
0.
0.
0.
0.
0.
0.002
0.
-0.004
-0.020
-0.051
-0.077
-0.061
-0.093
-0.220
-0.291
-0.329
-0.308
-0.256
-0.389
-0.450
-0.503
-0.240
2.957
47.615
172.584
32.207
1.357
-0.196
-0.146
-0.070
-0.032
-0.017
-0.004
-0.007
-0.006
-0.007
-0.007
-0.006
-0.005
-0.003
-0.002
0.
0.
0.
0.
0.
0.
0.
0.
0.
0.
0.
0.
0.
0.
0.
0.
0.
0.
0.
0.001
0.
-0.005
-0.024
-0.057
-0.087
-0.042
-0.074
-0.276
-0.207
0.671
3.370
3.393
0.619
4.563
3.049
136.242
155.498
3036.949
100049.492
1855.389
7.860
-0.235
-0.209
-0.100
-0.054
-0.028
-0.013
-0.014
-0.013
-0.013
-0.014
-0.012
-0.008
-0.005
-0.003
-0.002
0.
0.
0.
0.
0.
0.
0.
0.
0.
0.
0.
0.
0.
0.
0.
0.
0.
0.
0.001
0.001
-0.004
-0.023
-0.057
-0.103
-0.160
-0.248
-0.111
7.480
83.268
796.174
950.936
39.915
61.591
61.289
100904.469
108745.688
31209.604
113710.828
2630.811
11.919
-0.243
-0.264
-0.149
-0.085
-0.047
-0.026
-0.023
-0.025
-0.028
-0.027
-0.027
-0.022
-0.013
-0.007
-0.002
0.002
0.001
0.
0.
0.
0.
0.
0.
0.
0.
0.
0.
0.
0.
0.
0.
0.
0.
0.001
0.002
-0.002
-0.016
-0.049
-0.112
-0.211
-0.294
1.424
165.163
10643.486
102358.023
100848.945
2565.633
18255.949
2979.976
19119.814
103851.656
111516.336
107687.563
1991.892
57.348
0.755
-0.304
-0.196
-0.126
-0.086
-0.055
-0.050
-0.050
-0.052
-0.049
-0.045
-0.035
-0.022
-0.011
-0.005
-0.003
0.002
0.
0.
0.
0.
0.
0.
0.
0.
0.
0.
0.
0.
0.
0.
0.
0.
0.001
0.001
0.001
-0.011
-0.039
-0.107
-0.216
-0.179
4.020
222.384
13915.865
38091.199
157469.250
163702.953
102102.805
47089.871
101096.367
105390.070
6684.290
8059.172
23911.568
1339.346
5.546
0.384
0.209
-0.117
-0.124
-0.097
-0.083
-0.084
-0.080
-0.080
-0.075
-0.062
-0.040
-0.021
-0.009
-0.003
0.004
0.
0.
0.
0.
0.
0.
0.
0.
0.
0.
0.
0.
0.
0.
0.
0.
0.
0.002
0.001
-0.008
-0.032
-0.099
-0.205
-0.061
6.100
99.604
762.418
753.503
49842.688
55516.016
35088.410
1267.024
20135.914
101857.820
1606.965
112.309
1871.452
267.594
5.435
8.409
4.422
0.191
-0.190
-0.150
-0.125
-0.124
-0.129
-0.125
-0.124
-0.108
-0.074
-0.040
-0.019
-0.005
0.003
0.
0.
0.
0.
0.
0.
0.
0.
0.
0.
0.
0.
0.
0.
0.
0.
0.
0.001
0.003
-0.006
-0.024
-0.089
-0.205
-0.238
1.619
19.418
152.603
868.826
15041.237
2071.021
49.055
15.031
567.627
7729.384
246.341
238.095
89.079
128.676
71.022
34.815
9.823
0.353
-0.283
-0.238
-0.200
-0.196
-0.187
-0.168
-0.161
-0.148
-0.120
-0.076
-0.038
-0.012
0.000
0.
0.
0.
0.
0.
0.
0.
0.
0.
0.
0.
0.
0.
0.
0.
0.
0.
0.001
0.002
-0.001
-0.019
-0.077
-0.187
-0.317
0.739
24.263
92.707
67.248
97.099
35.552
15.411
29.578
13.881
22.977
841.573
36286.688
5504.955
2396.163
534.488
121.718
12.949
0.023
-0.380
-0.331
-0.277
-0.275
-0.249
-0.171
-0.106
-0.102
-0.091
-0.089
-0.060
-0.026
-0.003
0.
0.
0.
0.
0.
0.
0.
0.
0.
0.
-0.002
-0.003
-0.003
-0.003
-0.003
-0.003
0.
0.
0.002
-0.002
-0.021
-0.063
-0.158
-0.299
0.388
14.204
43.429
32.290
11.770
28.403
2348.586
13886.830
3420.767
283.596
1737.725
105344.523
112017.922
100569.430
865.529
38.004
4.576
0.812
1.184
0.126
0.055
-0.069
-0.291
0.092
1.253
1.810
2.404
0.402
-0.064
-0.038
-0.007
0.
0.
0.
0.
0.
0.
0.
0.
-0.002
-0.003
-0.004
-0.007
-0.011
-0.012
-0.012
-0.011
-0.009
-0.006
-0.001
-0.003
-0.021
-0.059
-0.138
-0.267
-0.036
27.534
2528.291
5711.342
263.621
694.356
49374.836
118017.508
101184.117
21582.230
148.379
6242.939
2628.647
98790.430
15363.246
39.834
106.616
63.584
39.153
7.547
5.819
3.378
-0.124
1.045
6.977
18.874
24.398
2.456
-0.021
-0.042
-0.010
0.
0.
0.
0.
0.
0.
0.004
0.001
0.000
-0.002
-0.009
-0.016
-0.021
-0.026
-0.027
-0.022
-0.018
-0.013
-0.008
-0.008
-0.022
-0.054
-0.127
-0.232
0.442
81.830
34982.617
102835.445
2286.915
13484.268
101315.352
6185.177
100085.891
2959.619
12.163
13.250
49.986
2619.221
976.315
732.969
100040.641
18951.492
1581.865
50.921
9.764
7.036
0.657
0.546
4.951
110.133
165.014
3.110
-0.013
-0.039
-0.009
0.
0.
0.
0.
0.001
0.004
0.004
0.002
0.000
-0.009
-0.021
-0.034
-0.046
-0.054
-0.055
-0.049
-0.038
-0.027
-0.016
-0.015
-0.023
-0.051
-0.115
-0.153
4.105
294.746
9204.207
102723.289
51035.828
1092.250
104188.891
986.844
95.483
19.856
-0.042
0.117
1.548
12.112
141.147
3512.500
107435.070
118121.180
38508.949
166.821
42.118
338.869
63.942
1.159
0.451
13.816
19.675
0.571
-0.046
-0.030
-0.006
0.
0.
0.
0.002
0.004
0.005
0.003
0.
-0.013
-0.030
-0.049
-0.067
-0.082
-0.094
-0.097
-0.093
-0.075
-0.052
-0.037
-0.028
-0.030
-0.053
-0.108
-0.015
24.398
21582.910
101187.984
109904.398
6299.635
608.661
287.386
439.966
141.859
43.219
3.540
5.756
5.384
7.046
186.318
15209.741
102057.273
2473.320
800.621
48.399
3202.628
128831.180
2993.525
9.924
-0.176
-0.048
0.049
-0.053
-0.038
-0.015
0.000
0.
0.
0.001
0.003
0.005
0.005
-0.001
-0.012
-0.031
-0.056
-0.082
-0.092
-0.004
0.049
-0.073
-0.097
-0.100
-0.081
-0.060
-0.039
-0.038
-0.056
-0.098
-0.054
12.584
3205.838
100013.742
1948.021
1592.990
17461.363
101.379
1532.532
19892.740
21739.080
150.663
294.837
224.899
11.009
20.101
448.255
2190.765
237.231
101.959
109.352
101074.813
105127.602
5254.510
11.407
-0.156
-0.159
-0.082
-0.047
-0.023
-0.002
0.004
0.
0.
0.002
0.004
0.004
0.002
-0.008
-0.033
-0.065
-0.108
-0.139
0.016
1.441
2.412
1.187
1.572
0.441
-0.074
-0.079
-0.057
-0.044
-0.059
-0.100
-0.150
0.625
20.453
82.712
118.541
16938.947
3054.401
213.775
2280.918
106090.414
103929.523
2884.018
5317.660
3476.709
38.503
3.468
6.471
11.871
42.863
52.474
899.439
102044.336
116431.883
457.807
3.578
-0.184
-0.134
-0.057
-0.023
-0.007
0.004
0.005
0.
0.001
0.001
0.005
0.004
-0.003
-0.027
-0.065
-0.117
-0.175
-0.224
0.151
3.909
7.131
13.660
40.779
9.195
0.266
-0.102
-0.074
-0.053
-0.063
-0.102
-0.168
-0.251
-0.172
0.824
68.389
4980.590
1201.719
902.853
1846.492
5304.444
106259.250
101106.211
1045.592
343.333
25.404
240.808
216.251
298.638
37.953
7.136
475.377
100127.820
70670.719
117.440
1.022
-0.215
-0.119
-0.044
-0.014
-0.002
0.004
0.004
0.
0.002
0.002
0.005
0.001
-0.018
-0.056
-0.109
-0.178
-0.257
-0.336
-0.225
1.128
3.581
31.855
134.651
23.063
0.593
-0.128
-0.099
-0.067
-0.069
-0.104
-0.162
-0.044
1.310
4.759
85.623
615.765
263.867
11412.862
1754.138
234.662
51818.488
19809.344
200.330
18.545
407.316
100021.492
59819.461
100407.008
1872.036
31.624
32.070
211.064
134.575
9.133
-0.036
-0.206
-0.109
-0.043
-0.014
-0.003
0.003
0.002
0.001
0.003
0.002
0.
-0.015
-0.037
-0.086
-0.162
-0.261
-0.366
-0.380
-0.345
-0.140
0.846
6.443
17.445
4.476
-0.006
-0.175
-0.122
-0.085
-0.085
-0.110
-0.090
3.145
52.055
87.627
157.301
1293.208
1435.441
114927.172
101031.148
54.422
47.216
51.415
47.638
12.189
380.392
100020.445
49403.262
200105.688
101502.352
227.993
15.937
18.443
7.438
0.332
-0.279
-0.204
-0.103
-0.046
-0.016
-0.004
0.002
0.
0.002
0.001
-0.005
-0.009
-0.031
-0.064
-0.134
-0.245
-0.365
-0.365
0.604
5.125
10.101
1.847
0.112
0.142
-0.223
-0.345
-0.248
-0.155
-0.109
-0.105
-0.124
-0.001
9.765
480.666
20000.672
58.490
84.375
1516.707
103500.805
6164.559
295.804
5.525
20.559
292.871
143.849
18.187
212.841
357.808
78306.461
57354.082
157.559
10.389
0.951
-0.051
-0.382
-0.297
-0.194
-0.099
-0.048
-0.022
-0.005
-0.001
0.
-0.002
-0.005
-0.011
-0.029
-0.065
-0.118
-0.205
-0.338
-0.446
0.288
11.100
603.674
5443.433
119.983
15.736
7.108
0.276
-0.388
-0.323
-0.215
-0.147
-0.130
-0.148
-0.128
3.057
82.873
721.423
12.926
5.207
81.548
1491.125
12209.708
1169.255
13.560
50.931
1368.123
539.640
14.344
14.714
17.895
120.698
106.085
11.572
3.314
-0.380
-0.558
-0.436
-0.300
-0.183
-0.100
-0.051
-0.023
-0.006
-0.002
0.
-0.006
-0.014
-0.034
-0.071
-0.123
-0.185
-0.286
-0.441
-0.158
12.285
370.860
15835.307
200064.391
2309.142
11436.308
1741.474
29.022
1.013
-0.347
-0.275
-0.197
-0.170
-0.182
-0.234
-0.120
1.139
1.727
-0.294
-0.300
52.488
57346.184
100459.406
4742.481
161.441
14.138
90.773
58.647
49.598
1368.582
662.266
13.934
0.234
-0.327
-0.486
-0.594
-0.515
-0.401
-0.278
-0.177
-0.104
-0.055
-0.021
-0.007
-0.002
0.
-0.011
-0.028
-0.067
-0.122
-0.149
0.103
0.507
0.245
0.445
52.927
6275.696
67866.703
103603.008
108237.570
101699.445
107441.391
2437.766
25.273
0.015
-0.253
-0.233
-0.219
-0.233
-0.289
-0.373
-0.454
-0.575
-0.790
-0.711
17.772
2766.799
41428.645
101090.313
3808.037
428.292
5841.593
147.519
128.546
11380.593
4088.233
32.002
-0.423
-0.743
-0.650
-0.502
-0.413
-0.353
-0.253
-0.168
-0.106
-0.054
-0.022
-0.010
-0.003
-0.001
-0.017
-0.047
-0.108
-0.150
0.887
21.760
86.471
114.126
20.314
127.092
4608.392
2517.258
2845.913
46424.516
53303.586
104892.508
86762.180
90.785
2.711
0.770
-0.131
-0.269
-0.291
-0.332
-0.373
-0.382
-0.413
-0.687
-0.147
123.446
2040.786
102925.414
126095.578
1720.213
5865.158
101568.563
1250.587
18.284
238.326
142.695
4.878
-0.631
-0.704
-0.596
-0.472
-0.389
-0.322
-0.232
-0.156
-0.100
-0.051
-0.024
-0.009
-0.004
-0.001
-0.026
-0.064
-0.136
-0.086
8.632
727.643
10061.274
100193.063
1890.080
1805.931
103688.734
101217.648
211.444
419.678
179.029
3227.926
1181.498
25.253
24.787
5.781
0.107
-0.319
-0.353
-0.354
-0.032
0.919
0.892
-0.129
5.046
5723.202
170797.281
142674.906
100251.969
671.672
177.995
101137.156
2455.031
1.215
1.576
1.094
-0.519
-0.728
-0.666
-0.532
-0.430
-0.368
-0.291
-0.219
-0.141
-0.085
-0.046
-0.022
-0.009
-0.004
-0.001
-0.029
-0.076
-0.147
-0.070
9.999
705.696
39317.039
108188.555
35131.469
2669.386
200144.922
32087.781
5688.352
100233.430
2855.480
14.092
6.451
8.924
26.301
7.229
0.179
-0.375
-0.414
-0.277
1.642
8.430
6.333
3.366
1139.445
1468.064
33160.758
21771.678
300.755
17.345
2.472
39.176
8.527
-0.695
-0.733
-0.690
-0.731
-0.707
-0.623
-0.506
-0.420
-0.353
-0.266
-0.187
-0.117
-0.070
-0.033
-0.017
-0.007
-0.002
0.
-0.029
-0.073
-0.153
-0.178
2.363
38.337
568.950
102883.219
115252.477
103927.039
101144.875
97307.766
5577.344
102165.219
1599.534
3.693
-0.492
1.352
6.535
3.973
0.112
-0.417
-0.404
2.779
174.883
704.544
28.841
3.949
1307.397
4194.725
2087.034
872.949
64.786
15.384
0.256
-0.652
-0.742
-0.721
-0.215
0.385
-0.030
-0.102
0.104
-0.105
-0.358
-0.325
-0.242
-0.152
-0.090
-0.049
-0.024
-0.009
-0.004
-0.001
0.
-0.024
-0.059
-0.138
-0.226
0.095
6.084
153.561
6447.708
8619.800
10607.574
2228.356
660.552
259.818
261.898
24.996
0.439
-0.592
-0.207
1.055
0.745
-0.247
-0.397
0.872
48.676
76198.445
100382.625
917.802
63.830
25.703
87.950
47.339
50.672
503.991
163.131
4.279
-0.635
-0.688
-0.218
2.605
7.147
12.080
21.201
25.811
11.548
0.738
-0.196
-0.197
-0.131
-0.070
-0.034
-0.014
-0.006
-0.002
0.
0.
-0.019
-0.043
-0.108
-0.204
-0.262
0.697
19.079
193.879
100.759
31.550
16.619
60.211
154.783
29.300
6.740
0.422
-0.515
-0.426
-0.288
-0.288
-0.360
-0.119
25.333
1503.161
107000.508
200137.922
1179.710
9556.164
539.183
9.123
5.343
22.106
217.151
95.434
4.158
-0.519
0.101
5.633
17.638
24.662
147.714
333.239
282.155
117.955
15.604
3.808
0.052
-0.110
-0.062
-0.025
-0.012
-0.001
0.001
0.
0.
-0.011
-0.034
-0.076
-0.159
-0.271
-0.364
0.094
1.903
1.590
7.742
718.780
7701.612
1432.712
128.109
15.179
0.421
-0.451
-0.380
-0.320
-0.321
-0.308
0.162
49.314
5922.472
21891.643
28581.688
17024.781
13781.002
664.421
6.460
0.901
1.759
14.149
19.062
1.643
-0.481
1.867
26.014
63.957
70.655
108.477
199.025
196.172
672.811
283.197
68.983
1.494
-0.085
-0.056
-0.022
-0.003
0.001
0.001
0.
0.
-0.009
-0.029
-0.062
-0.128
-0.249
-0.408
-0.532
1.688
19.035
45.194
31670.627
109614.016
76373.656
31968.459
1369.555
8.937
-0.296
-0.314
-0.273
-0.272
-0.273
-0.128
3.995
67.014
111.288
1080.465
2757.668
162.122
23.009
0.700
3.439
12.579
4.529
1.158
-0.293
-0.419
0.513
14.416
195.557
127.269
32.194
19.671
356.300
844.322
231.937
50.620
1.271
-0.076
-0.048
-0.013
-0.001
0.001
0.001
0.
0.
-0.008
-0.024
-0.058
-0.126
-0.246
-0.384
-0.325
4.627
60.384
315.250
2716.150
20879.117
9399.466
100103.211
12444.673
20.458
-0.162
-0.249
-0.225
-0.223
-0.237
-0.244
-0.179
0.288
1.621
13.091
19.874
3.308
0.153
3.942
381.928
5715.958
380.599
9.908
1.482
0.111
0.258
2.318
28.066
18.595
2.714
13.062
520.420
326.875
15.109
2.264
0.026
-0.067
-0.033
-0.008
0.000
0.001
0.
0.
0.
-0.009
-0.025
-0.060
-0.137
-0.242
-0.104
3.461
18.120
84.194
105443.867
102232.156
4280.810
230.329
2338.862
272.117
3.971
-0.219
-0.211
-0.184
-0.175
-0.190
-0.203
-0.214
-0.214
-0.201
-0.082
-0.080
-0.308
-0.293
15.993
8053.770
104473.820
16129.550
125.149
4.764
-0.113
-0.237
-0.275
0.221
0.093
-0.240
0.950
14.222
10.862
0.723
-0.080
-0.086
-0.051
-0.016
-0.004
0.000
0.001
0.
0.
0.
-0.012
-0.028
-0.065
-0.149
-0.218
1.902
191.479
4206.523
723.034
2398.233
179308.031
24666.346
70.636
7.951
2.219
-0.147
-0.226
-0.179
-0.150
-0.141
-0.142
-0.147
-0.146
-0.152
-0.157
-0.172
-0.206
-0.289
-0.291
5.918
682.950
110541.875
113070.914
2491.252
12.397
-0.187
-0.315
-0.293
-0.265
-0.237
-0.223
-0.178
-0.001
0.004
-0.094
-0.088
-0.054
-0.023
-0.007
0.000
0.
0.001
0.
0.
0.
-0.013
-0.028
-0.068
-0.147
-0.201
7.028
7047.495
100948.406
8759.895
17480.535
200140.984
43561.539
139.645
3.175
-0.317
-0.275
-0.189
-0.144
-0.121
-0.112
-0.115
-0.104
-0.101
-0.095
-0.097
-0.109
-0.134
-0.188
-0.257
0.353
29.509
1939.173
102168.492
100049.133
33.864
-0.140
-0.240
-0.186
-0.147
-0.120
-0.106
-0.097
-0.082
-0.072
-0.064
-0.040
-0.020
-0.007
-0.001
0.001
0.001
0.
0.
0.
0.
-0.013
-0.028
-0.063
-0.137
-0.207
2.067
383.796
16905.070
486.819
9584.275
87268.469
1513.409
107.846
2.240
-0.281
-0.216
-0.133
-0.103
-0.093
-0.090
-0.085
-0.076
-0.069
-0.059
-0.060
-0.066
-0.078
-0.113
-0.176
-0.196
0.905
46.430
2021.599
478.072
4.912
-0.175
-0.158
-0.101
-0.065
-0.049
-0.040
-0.037
-0.033
-0.030
-0.021
-0.009
-0.005
0.000
0.001
0.001
0.
0.
0.
0.
0.
-0.011
-0.024
-0.051
-0.113
-0.193
-0.153
2.642
11.088
5.889
59.274
152.481
103.287
17.520
0.391
-0.226
-0.146
-0.086
-0.069
-0.060
-0.059
-0.054
-0.047
-0.045
-0.040
-0.037
-0.041
-0.048
-0.064
-0.099
-0.149
-0.155
0.392
3.150
1.722
-0.041
-0.133
-0.089
-0.048
-0.027
-0.017
-0.014
-0.011
-0.010
-0.006
-0.002
-0.001
0.000
0.001
0.002
0.
0.
0.
0.
0.
0.
-0.007
-0.019
-0.038
-0.076
-0.149
-0.210
-0.203
-0.184
-0.265
0.280
1.560
2.097
0.461
-0.174
-0.152
-0.088
-0.054
-0.040
-0.036
-0.033
-0.033
-0.029
-0.025
-0.021
-0.021
-0.024
-0.027
-0.032
-0.045
-0.070
-0.099
-0.110
-0.105
-0.105
-0.092
-0.068
-0.039
-0.020
-0.008
-0.002
0.000
0.
0.001
0.001
0.001
0.001
0.002
0.001
0.
0.
0.
0.
0.
0.
0.
-0.003
-0.014
-0.027
-0.051
-0.094
-0.142
-0.191
-0.235
-0.279
-0.275
-0.232
[truncated: 865,460 more chars]
