# Supplementary material for: Ferroptosis regulation by traditional chinese medicine for ischemic stroke intervention based on network pharmacology and data mining
Source: PLoS One. 2025 Apr 16;20(4):e0321751. doi: 10.1371/journal.pone.0321751 (PMC12002469; doi:10.1371/journal.pone.0321751)
Supplement: S5 File — (ZIP) [file pone.0321751.s005.zip › 分子对接4/ESR1/ESR1-0073/input/7baa_h_126Results.txt]

Output # 1	Total Volume = 384.00	Total Energy per Vol	EPV = -0.18249798
Output # 2	Total Volume = 402.00	Total Energy per Vol	EPV = -0.18191197
Output # 3	Total Volume = 404.00	Total Energy per Vol	EPV = -0.17975427
Output # 4	Total Volume = 406.00	Total Energy per Vol	EPV = -0.17891667
Output # 5	Total Volume = 396.00	Total Energy per Vol	EPV = -0.17739266
Output # 6	Total Volume = 363.00	Total Energy per Vol	EPV = -0.17089652
Output # 7	Total Volume = 400.00	Total Energy per Vol	EPV = -0.16480645
Output # 8	Total Volume = 395.00	Total Energy per Vol	EPV = -0.16250917
Output # 9	Total Volume = 438.00	Total Energy per Vol	EPV = -0.13000282
Output # 10	Total Volume = 451.00	Total Energy per Vol	EPV = -0.12184351
