# Supplementary material for: Ferroptosis regulation by traditional chinese medicine for ischemic stroke intervention based on network pharmacology and data mining
Source: PLoS One. 2025 Apr 16;20(4):e0321751. doi: 10.1371/journal.pone.0321751 (PMC12002469; doi:10.1371/journal.pone.0321751)
Supplement: S5 File — (ZIP) [file pone.0321751.s005.zip › 分子对接4/ESR1/ESR1-0073/input/FILL_7baa_h_126out04.pdb]

ATOM      1  O   FIL     1      37.572  23.041  -1.021  1.0   0.963     0.001 O
ATOM      2  O   FIL     1      31.572  27.041  -3.021  1.0   0.936     0.001 O
ATOM      3  O   FIL     1      32.572  27.041  -2.021  1.0   0.928     0.001 O
ATOM      4  O   FIL     1      30.572  33.041  -2.021  1.0   0.890     0.001 O
ATOM      5  O   FIL     1      30.572  32.041  -2.021  1.0   0.870     0.001 O
ATOM      6  O   FIL     1      37.572  24.041  -1.021  1.0   0.858     0.001 O
ATOM      7  O   FIL     1      30.572  27.041  -3.021  1.0   0.854     0.001 O
ATOM      8  O   FIL     1      29.572  32.041  -2.021  1.0   0.811     0.001 O
ATOM      9  O   FIL     1      31.572  33.041  -2.021  1.0   0.810     0.001 O
ATOM     10  O   FIL     1      31.572  28.041  -2.021  1.0   0.806     0.001 O
ATOM     11  C   FIL     1      32.572  28.041  -1.021  1.0   0.789     0.001 C
ATOM     12  O   FIL     1      29.572  33.041  -2.021  1.0   0.769     0.001 O
ATOM     13  C   FIL     1      33.572  28.041  -1.021  1.0   0.760     0.001 C
ATOM     14  O   FIL     1      24.572  30.041  -5.021  1.0   0.744     0.001 O
ATOM     15  C   FIL     1      37.572  24.041  -2.021  1.0   0.743     0.001 C
ATOM     16  O   FIL     1      22.572  30.041  -5.021  1.0   0.742     0.001 O
ATOM     17  O   FIL     1      38.572  23.041  -1.021  1.0   0.741     0.001 O
ATOM     18  O   FIL     1      31.572  28.041  -3.021  1.0   0.740     0.001 O
ATOM     19  C   FIL     1      33.572  27.041  -2.021  1.0   0.733     0.001 C
ATOM     20  C   FIL     1      35.572  27.041  -2.021  1.0   0.731     0.001 C
ATOM     21  C   FIL     1      36.572  26.041  -2.021  1.0   0.728     0.001 C
ATOM     22  O   FIL     1      31.572  32.041  -2.021  1.0   0.725     0.001 O
ATOM     23  C   FIL     1      32.572  28.041  -2.021  1.0   0.721     0.001 C
ATOM     24  C   FIL     1      36.572  27.041  -2.021  1.0   0.707     0.001 C
ATOM     25  C   FIL     1      37.572  25.041  -2.021  1.0   0.704     0.001 C
ATOM     26  O   FIL     1      22.572  30.041  -4.021  1.0   0.699     0.001 O
ATOM     27  O   FIL     1      23.572  26.041  -9.021  1.0   0.695     0.001 O
ATOM     28  C   FIL     1      34.572  27.041  -2.021  1.0   0.690     0.001 C
ATOM     29  C   FIL     1      31.572  29.041  -2.021  1.0   0.688     0.001 C
ATOM     30  O   FIL     1      30.572  28.041  -2.021  1.0   0.686     0.001 O
ATOM     31  C   FIL     1      33.572  27.041  -1.021  1.0   0.681     0.001 C
ATOM     32  C   FIL     1      30.572  28.041  -3.021  1.0   0.677     0.001 C
ATOM     33  O   FIL     1      24.572  26.041  -9.021  1.0   0.670     0.001 O
ATOM     34  C   FIL     1      37.572  26.041  -2.021  1.0   0.666     0.001 C
ATOM     35  O   FIL     1      26.572  29.041  -6.021  1.0   0.662     0.001 O
ATOM     36  C   FIL     1      38.572  24.041  -2.021  1.0   0.650     0.001 C
ATOM     37  C   FIL     1      30.572  29.041  -3.021  1.0   0.636     0.001 C
ATOM     38  C   FIL     1      30.572  29.041  -2.021  1.0   0.635     0.001 C
ATOM     39  O   FIL     1      38.572  24.041  -1.021  1.0   0.632     0.001 O
ATOM     40  C   FIL     1      36.572  25.041  -2.021  1.0   0.631     0.001 C
ATOM     41  O   FIL     1      26.572  30.041  -5.021  1.0   0.628     0.001 O
ATOM     42  O   FIL     1      23.572  30.041  -5.021  1.0   0.626     0.001 O
ATOM     43  C   FIL     1      37.572  27.041  -2.021  1.0   0.623     0.001 C
ATOM     44  C   FIL     1      36.572  24.041  -3.021  1.0   0.622     0.001 C
ATOM     45  O   FIL     1      25.572  28.041  -9.021  1.0   0.618     0.001 O
ATOM     46  O   FIL     1      32.572  26.041  -2.021  1.0   0.618     0.001 O
ATOM     47  C   FIL     1      35.572  27.041  -1.021  1.0   0.603     0.001 C
ATOM     48  C   FIL     1      38.572  25.041  -2.021  1.0   0.596     0.001 C
ATOM     49  C   FIL     1      39.572  23.041  -2.021  1.0   0.594     0.001 C
ATOM     50  O   FIL     1      25.572  30.041  -5.021  1.0   0.590     0.001 O
ATOM     51  C   FIL     1      34.572  28.041  -1.021  1.0   0.584     0.001 C
ATOM     52  C   FIL     1      37.572  25.041  -1.021  1.0   0.576     0.001 C
ATOM     53  C   FIL     1      39.572  21.041  -1.021  1.0   0.574     0.001 C
ATOM     54  O   FIL     1      30.572  34.041  -2.021  1.0   0.567     0.001 O
ATOM     55  O   FIL     1      24.572  28.041  -9.021  1.0   0.565     0.001 O
ATOM     56  O   FIL     1      25.572  29.041  -6.021  1.0   0.561     0.001 O
ATOM     57  O   FIL     1      24.572  28.041  -8.021  1.0   0.559     0.001 O
ATOM     58  C   FIL     1      40.572  22.041  -2.021  1.0   0.558     0.001 C
ATOM     59  C   FIL     1      36.572  27.041  -1.021  1.0   0.556     0.001 C
ATOM     60  O   FIL     1      27.572  29.041  -6.021  1.0   0.553     0.001 O
ATOM     61  O   FIL     1      23.572  30.041  -4.021  1.0   0.537     0.001 O
ATOM     62  C   FIL     1      25.572  31.041  -3.021  1.0   0.534     0.001 C
ATOM     63  C   FIL     1      38.572  26.041  -2.021  1.0   0.532     0.001 C
ATOM     64  O   FIL     1      31.572  34.041  -2.021  1.0   0.530     0.001 O
ATOM     65  O   FIL     1      37.572  22.041  -0.021  1.0   0.530     0.001 O
ATOM     66  C   FIL     1      36.572  27.041  -3.021  1.0   0.528     0.001 C
ATOM     67  C   FIL     1      37.572  24.041  -3.021  1.0   0.526     0.001 C
ATOM     68  C   FIL     1      40.572  21.041  -1.021  1.0   0.525     0.001 C
ATOM     69  C   FIL     1      34.572  27.041  -1.021  1.0   0.524     0.001 C
ATOM     70  C   FIL     1      30.572  30.041  -2.021  1.0   0.519     0.001 C
ATOM     71  C   FIL     1      35.572  26.041  -2.021  1.0   0.519     0.001 C
ATOM     72  O   FIL     1      27.572  30.041  -5.021  1.0   0.518     0.001 O
ATOM     73  C   FIL     1      39.572  23.041  -1.021  1.0   0.517     0.001 C
ATOM     74  C   FIL     1      40.572  23.041  -2.021  1.0   0.515     0.001 C
ATOM     75  O   FIL     1      29.572  27.041  -3.021  1.0   0.515     0.001 O
ATOM     76  O   FIL     1      25.572  29.041  -8.021  1.0   0.510     0.001 O
ATOM     77  H   FIL     1      32.572  33.041  -2.021  1.0   0.510     0.001 H
ATOM     78  C   FIL     1      38.572  22.041  -1.021  1.0   0.508     0.001 C
ATOM     79  C   FIL     1      38.572  27.041  -2.021  1.0   0.506     0.001 C
ATOM     80  O   FIL     1      21.572  30.041  -5.021  1.0   0.503     0.001 O
ATOM     81  C   FIL     1      39.572  24.041  -2.021  1.0   0.502     0.001 C
ATOM     82  C   FIL     1      40.572  22.041  -1.021  1.0   0.500     0.001 C
ATOM     83  O   FIL     1      32.572  27.041  -3.021  1.0   0.496     0.001 O
ATOM     84  O   FIL     1      24.572  29.041  -6.021  1.0   0.495     0.001 O
ATOM     85  C   FIL     1      39.572  22.041  -1.021  1.0   0.493     0.001 C
ATOM     86  C   FIL     1      40.572  23.041  -1.021  1.0   0.490     0.001 C
ATOM     87  H   FIL     1      31.572  32.041  -3.021  1.0   0.489     0.001 H
ATOM     88  C   FIL     1      38.572  23.041  -2.021  1.0   0.486     0.001 C
ATOM     89  C   FIL     1      32.572  29.041  -1.021  1.0   0.485     0.001 C
ATOM     90  O   FIL     1      26.572  30.041  -6.021  1.0   0.485     0.001 O
ATOM     91  O   FIL     1      29.572  28.041  -3.021  1.0   0.485     0.001 O
ATOM     92  C   FIL     1      30.572  31.041  -2.021  1.0   0.481     0.001 C
ATOM     93  H   FIL     1      33.572  28.041  -0.021  1.0   0.477     0.001 H
ATOM     94  C   FIL     1      37.572  26.041  -1.021  1.0   0.476     0.001 C
ATOM     95  H   FIL     1      39.572  27.041  -3.021  1.0   0.475     0.001 H
ATOM     96  C   FIL     1      26.572  31.041  -3.021  1.0   0.473     0.001 C
ATOM     97  C   FIL     1      36.572  26.041  -3.021  1.0   0.472     0.001 C
ATOM     98  C   FIL     1      39.572  25.041  -2.021  1.0   0.472     0.001 C
ATOM     99  H   FIL     1      30.572  27.041  -4.021  1.0   0.471     0.001 H
ATOM    100  C   FIL     1      38.572  25.041  -1.021  1.0   0.469     0.001 C
ATOM    101  H   FIL     1      32.572  32.041  -2.021  1.0   0.466     0.001 H
ATOM    102  H   FIL     1      39.572  21.041  -0.021  1.0   0.465     0.001 H
ATOM    103  H   FIL     1      29.572  28.041  -4.021  1.0   0.465     0.001 H
ATOM    104  C   FIL     1      29.572  29.041  -3.021  1.0   0.461     0.001 C
ATOM    105  O   FIL     1      25.572  29.041  -7.021  1.0   0.458     0.001 O
ATOM    106  C   FIL     1      37.572  27.041  -1.021  1.0   0.456     0.001 C
ATOM    107  H   FIL     1      38.572  22.041  -0.021  1.0   0.455     0.001 H
ATOM    108  H   FIL     1      29.572  32.041  -1.021  1.0   0.452     0.001 H
ATOM    109  O   FIL     1      24.572  27.041  -9.021  1.0   0.451     0.001 O
ATOM    110  H   FIL     1      30.572  28.041  -4.021  1.0   0.451     0.001 H
ATOM    111  C   FIL     1      29.572  32.041  -3.021  1.0   0.449     0.001 C
ATOM    112  C   FIL     1      29.572  31.041  -3.021  1.0   0.444     0.001 C
ATOM    113  C   FIL     1      39.572  24.041  -1.021  1.0   0.444     0.001 C
ATOM    114  C   FIL     1      36.572  26.041  -1.021  1.0   0.441     0.001 C
ATOM    115  H   FIL     1      28.572  31.041  -2.021  1.0   0.441     0.001 H
ATOM    116  C   FIL     1      30.572  29.041  -4.021  1.0   0.438     0.001 C
ATOM    117  C   FIL     1      41.572  22.041  -2.021  1.0   0.436     0.001 C
ATOM    118  H   FIL     1      39.572  22.041  -0.021  1.0   0.434     0.001 H
ATOM    119  H   FIL     1      34.572  28.041  -0.021  1.0   0.433     0.001 H
ATOM    120  C   FIL     1      39.572  27.041  -2.021  1.0   0.420     0.001 C
ATOM    121  C   FIL     1      25.572  31.041  -4.021  1.0   0.390     0.001 C
ATOM    122  C   FIL     1      24.572  31.041  -4.021  1.0   0.386     0.001 C
ATOM    123  O   FIL     1      24.572  29.041  -8.021  1.0   0.384     0.001 O
ATOM    124  C   FIL     1      28.572  31.041  -3.021  1.0   0.307     0.001 C
ATOM    125  C   FIL     1      27.572  31.041  -3.021  1.0   0.295     0.001 C
ATOM    126  C   FIL     1      24.572  31.041  -5.021  1.0   0.267     0.001 C
