# Supplementary material for: Ferroptosis regulation by traditional chinese medicine for ischemic stroke intervention based on network pharmacology and data mining
Source: PLoS One. 2025 Apr 16;20(4):e0321751. doi: 10.1371/journal.pone.0321751 (PMC12002469; doi:10.1371/journal.pone.0321751)
Supplement: S5 File — (ZIP) [file pone.0321751.s005.zip › 分子对接4/ESR1/ESR1-0073/input/FILL_7baa_h_126out06.pdb]

ATOM      1  O   FIL     1      30.572  -7.959  21.979  1.0   0.937     0.001 O
ATOM      2  O   FIL     1      27.572 -10.959  25.979  1.0   0.900     0.001 O
ATOM      3  O   FIL     1      29.572  -3.959  24.979  1.0   0.790     0.001 O
ATOM      4  O   FIL     1      33.572  -6.959  24.979  1.0   0.780     0.001 O
ATOM      5  O   FIL     1      35.572  -7.959  24.979  1.0   0.712     0.001 O
ATOM      6  O   FIL     1      28.572 -10.959  25.979  1.0   0.691     0.001 O
ATOM      7  O   FIL     1      30.572  -6.959  22.979  1.0   0.689     0.001 O
ATOM      8  O   FIL     1      29.572  -9.959  21.979  1.0   0.686     0.001 O
ATOM      9  O   FIL     1      27.572 -10.959  24.979  1.0   0.685     0.001 O
ATOM     10  O   FIL     1      23.572 -11.959  33.979  1.0   0.680     0.001 O
ATOM     11  O   FIL     1      34.572  -7.959  24.979  1.0   0.666     0.001 O
ATOM     12  O   FIL     1      23.572 -10.959  33.979  1.0   0.666     0.001 O
ATOM     13  C   FIL     1      26.572 -10.959  25.979  1.0   0.629     0.001 C
ATOM     14  C   FIL     1      29.572  -7.959  22.979  1.0   0.626     0.001 C
ATOM     15  C   FIL     1      28.572  -9.959  24.979  1.0   0.614     0.001 C
ATOM     16  O   FIL     1      23.572 -10.959  32.979  1.0   0.613     0.001 O
ATOM     17  O   FIL     1      27.572 -10.959  26.979  1.0   0.612     0.001 O
ATOM     18  O   FIL     1      29.572  -4.959  24.979  1.0   0.609     0.001 O
ATOM     19  O   FIL     1      30.572  -7.959  22.979  1.0   0.609     0.001 O
ATOM     20  C   FIL     1      27.572  -9.959  25.979  1.0   0.608     0.001 C
ATOM     21  C   FIL     1      28.572  -9.959  23.979  1.0   0.606     0.001 C
ATOM     22  C   FIL     1      29.572  -6.959  22.979  1.0   0.601     0.001 C
ATOM     23  C   FIL     1      28.572  -9.959  22.979  1.0   0.600     0.001 C
ATOM     24  C   FIL     1      28.572  -8.959  22.979  1.0   0.600     0.001 C
ATOM     25  O   FIL     1      23.572 -10.959  31.979  1.0   0.599     0.001 O
ATOM     26  O   FIL     1      29.572  -3.959  25.979  1.0   0.585     0.001 O
ATOM     27  C   FIL     1      29.572  -5.959  23.979  1.0   0.580     0.001 C
ATOM     28  C   FIL     1      27.572  -9.959  26.979  1.0   0.576     0.001 C
ATOM     29  O   FIL     1      29.572  -8.959  21.979  1.0   0.567     0.001 O
ATOM     30  C   FIL     1      28.572  -8.959  23.979  1.0   0.566     0.001 C
ATOM     31  C   FIL     1      29.572  -6.959  23.979  1.0   0.566     0.001 C
ATOM     32  O   FIL     1      33.572  -5.959  25.979  1.0   0.565     0.001 O
ATOM     33  C   FIL     1      26.572 -10.959  28.979  1.0   0.564     0.001 C
ATOM     34  C   FIL     1      26.572 -10.959  26.979  1.0   0.556     0.001 C
ATOM     35  O   FIL     1      31.572  -6.959  22.979  1.0   0.548     0.001 O
ATOM     36  C   FIL     1      30.572  -6.959  23.979  1.0   0.545     0.001 C
ATOM     37  O   FIL     1      34.572  -6.959  24.979  1.0   0.544     0.001 O
ATOM     38  C   FIL     1      29.572  -7.959  23.979  1.0   0.544     0.001 C
ATOM     39  C   FIL     1      26.572 -10.959  27.979  1.0   0.542     0.001 C
ATOM     40  C   FIL     1      28.572  -8.959  24.979  1.0   0.534     0.001 C
ATOM     41  C   FIL     1      27.572  -9.959  22.979  1.0   0.533     0.001 C
ATOM     42  C   FIL     1      28.572  -6.959  22.979  1.0   0.529     0.001 C
ATOM     43  C   FIL     1      28.572  -5.959  23.979  1.0   0.526     0.001 C
ATOM     44  O   FIL     1      28.572 -10.959  24.979  1.0   0.525     0.001 O
ATOM     45  C   FIL     1      26.572 -10.959  24.979  1.0   0.521     0.001 C
ATOM     46  C   FIL     1      27.572  -9.959  24.979  1.0   0.518     0.001 C
ATOM     47  C   FIL     1      31.572  -6.959  23.979  1.0   0.518     0.001 C
ATOM     48  C   FIL     1      28.572  -9.959  25.979  1.0   0.514     0.001 C
ATOM     49  C   FIL     1      28.572  -8.959  25.979  1.0   0.513     0.001 C
ATOM     50  C   FIL     1      28.572  -7.959  22.979  1.0   0.499     0.001 C
ATOM     51  O   FIL     1      32.572  -5.959  24.979  1.0   0.498     0.001 O
ATOM     52  O   FIL     1      29.572  -4.959  25.979  1.0   0.492     0.001 O
ATOM     53  O   FIL     1      32.572  -6.959  23.979  1.0   0.486     0.001 O
ATOM     54  H   FIL     1      29.572  -9.959  23.979  1.0   0.485     0.001 H
ATOM     55  C   FIL     1      28.572  -6.959  23.979  1.0   0.485     0.001 C
ATOM     56  C   FIL     1      27.572  -9.959  23.979  1.0   0.482     0.001 C
ATOM     57  O   FIL     1      35.572  -6.959  25.979  1.0   0.481     0.001 O
ATOM     58  O   FIL     1      29.572  -2.959  25.979  1.0   0.480     0.001 O
ATOM     59  H   FIL     1      27.572  -7.959  24.979  1.0   0.476     0.001 H
ATOM     60  H   FIL     1      28.572 -10.959  29.979  1.0   0.475     0.001 H
ATOM     61  C   FIL     1      25.572  -9.959  29.979  1.0   0.472     0.001 C
ATOM     62  C   FIL     1      28.572  -7.959  23.979  1.0   0.471     0.001 C
ATOM     63  O   FIL     1      33.572  -6.959  23.979  1.0   0.469     0.001 O
ATOM     64  H   FIL     1      27.572  -7.959  27.979  1.0   0.467     0.001 H
ATOM     65  C   FIL     1      27.572  -9.959  27.979  1.0   0.464     0.001 C
ATOM     66  H   FIL     1      30.572  -8.959  22.979  1.0   0.461     0.001 H
ATOM     67  H   FIL     1      26.572 -11.959  25.979  1.0   0.460     0.001 H
ATOM     68  H   FIL     1      29.572  -3.959  23.979  1.0   0.459     0.001 H
ATOM     69  H   FIL     1      25.572  -9.959  28.979  1.0   0.459     0.001 H
ATOM     70  C   FIL     1      24.572 -10.959  31.979  1.0   0.458     0.001 C
ATOM     71  O   FIL     1      28.572  -4.959  24.979  1.0   0.457     0.001 O
ATOM     72  C   FIL     1      26.572 -10.959  29.979  1.0   0.456     0.001 C
ATOM     73  C   FIL     1      29.572  -7.959  24.979  1.0   0.453     0.001 C
ATOM     74  C   FIL     1      29.572  -5.959  24.979  1.0   0.451     0.001 C
ATOM     75  C   FIL     1      28.572  -8.959  26.979  1.0   0.450     0.001 C
ATOM     76  C   FIL     1      29.572  -8.959  24.979  1.0   0.450     0.001 C
ATOM     77  C   FIL     1      29.572  -6.959  24.979  1.0   0.448     0.001 C
ATOM     78  C   FIL     1      25.572  -8.959  30.979  1.0   0.447     0.001 C
ATOM     79  C   FIL     1      25.572  -9.959  30.979  1.0   0.444     0.001 C
ATOM     80  H   FIL     1      28.572  -5.959  25.979  1.0   0.441     0.001 H
ATOM     81  H   FIL     1      27.572  -7.959  23.979  1.0   0.437     0.001 H
ATOM     82  H   FIL     1      27.572  -7.959  25.979  1.0   0.432     0.001 H
ATOM     83  H   FIL     1      29.572  -9.959  22.979  1.0   0.431     0.001 H
ATOM     84  H   FIL     1      30.572  -8.959  21.979  1.0   0.428     0.001 H
ATOM     85  C   FIL     1      26.572  -9.959  29.979  1.0   0.426     0.001 C
ATOM     86  C   FIL     1      32.572  -6.959  24.979  1.0   0.426     0.001 C
ATOM     87  C   FIL     1      29.572  -8.959  25.979  1.0   0.425     0.001 C
ATOM     88  C   FIL     1      29.572  -5.959  22.979  1.0   0.423     0.001 C
ATOM     89  H   FIL     1      29.572  -2.959  24.979  1.0   0.420     0.001 H
ATOM     90  O   FIL     1      36.572  -7.959  24.979  1.0   0.418     0.001 O
ATOM     91  H   FIL     1      27.572  -6.959  23.979  1.0   0.416     0.001 H
ATOM     92  C   FIL     1      31.572  -6.959  24.979  1.0   0.416     0.001 C
ATOM     93  H   FIL     1      28.572  -9.959  28.979  1.0   0.416     0.001 H
ATOM     94  C   FIL     1      30.572  -5.959  24.979  1.0   0.408     0.001 C
ATOM     95  C   FIL     1      27.572  -8.959  26.979  1.0   0.407     0.001 C
ATOM     96  C   FIL     1      30.572  -7.959  24.979  1.0   0.405     0.001 C
ATOM     97  C   FIL     1      24.572 -10.959  32.979  1.0   0.404     0.001 C
ATOM     98  O   FIL     1      34.572  -6.959  25.979  1.0   0.404     0.001 O
ATOM     99  C   FIL     1      24.572  -9.959  31.979  1.0   0.403     0.001 C
ATOM    100  C   FIL     1      26.572  -8.959  29.979  1.0   0.403     0.001 C
ATOM    101  C   FIL     1      28.572  -5.959  24.979  1.0   0.402     0.001 C
ATOM    102  C   FIL     1      30.572  -6.959  24.979  1.0   0.402     0.001 C
ATOM    103  O   FIL     1      34.572  -5.959  25.979  1.0   0.398     0.001 O
ATOM    104  C   FIL     1      28.572  -7.959  25.979  1.0   0.397     0.001 C
ATOM    105  C   FIL     1      30.572  -4.959  24.979  1.0   0.396     0.001 C
ATOM    106  C   FIL     1      29.572  -7.959  25.979  1.0   0.395     0.001 C
ATOM    107  C   FIL     1      27.572  -8.959  28.979  1.0   0.387     0.001 C
ATOM    108  O   FIL     1      33.572  -6.959  25.979  1.0   0.383     0.001 O
ATOM    109  C   FIL     1      27.572  -9.959  28.979  1.0   0.382     0.001 C
ATOM    110  C   FIL     1      31.572  -7.959  24.979  1.0   0.377     0.001 C
ATOM    111  C   FIL     1      32.572  -7.959  24.979  1.0   0.374     0.001 C
ATOM    112  H   FIL     1      29.572  -9.959  25.979  1.0   0.369     0.001 H
ATOM    113  C   FIL     1      28.572  -7.959  24.979  1.0   0.366     0.001 C
ATOM    114  H   FIL     1      24.572 -10.959  25.979  1.0   0.363     0.001 H
ATOM    115  C   FIL     1      27.572  -8.959  27.979  1.0   0.361     0.001 C
ATOM    116  H   FIL     1      25.572 -11.959  25.979  1.0   0.360     0.001 H
ATOM    117  H   FIL     1      26.572  -9.959  27.979  1.0   0.355     0.001 H
ATOM    118  C   FIL     1      31.572  -5.959  24.979  1.0   0.354     0.001 C
ATOM    119  H   FIL     1      26.572  -8.959  28.979  1.0   0.352     0.001 H
ATOM    120  O   FIL     1      25.572 -10.959  25.979  1.0   0.344     0.001 O
ATOM    121  C   FIL     1      27.572 -10.959  29.979  1.0   0.332     0.001 C
ATOM    122  C   FIL     1      25.572  -9.959  31.979  1.0   0.330     0.001 C
ATOM    123  C   FIL     1      26.572  -8.959  30.979  1.0   0.322     0.001 C
ATOM    124  C   FIL     1      25.572 -10.959  31.979  1.0   0.316     0.001 C
ATOM    125  C   FIL     1      26.572  -9.959  30.979  1.0   0.308     0.001 C
ATOM    126  C   FIL     1      26.572 -10.959  31.979  1.0   0.200     0.001 C
