# Supplementary material for: Ferroptosis regulation by traditional chinese medicine for ischemic stroke intervention based on network pharmacology and data mining
Source: PLoS One. 2025 Apr 16;20(4):e0321751. doi: 10.1371/journal.pone.0321751 (PMC12002469; doi:10.1371/journal.pone.0321751)
Supplement: S5 File — (ZIP) [file pone.0321751.s005.zip › 分子对接4/ESR1/ESR1-0073/input/FILL_7baa_h_126out08.pdb]

ATOM      1  O   FIL     1      19.572  13.041  10.979  1.0   0.900     0.001 O
ATOM      2  O   FIL     1      20.572  14.041  15.979  1.0   0.890     0.001 O
ATOM      3  O   FIL     1      18.572  13.041  11.979  1.0   0.889     0.001 O
ATOM      4  O   FIL     1      19.572  16.041   8.979  1.0   0.818     0.001 O
ATOM      5  O   FIL     1      22.572   8.041  15.979  1.0   0.809     0.001 O
ATOM      6  O   FIL     1      22.572   7.041  15.979  1.0   0.805     0.001 O
ATOM      7  O   FIL     1      19.572  15.041   9.979  1.0   0.747     0.001 O
ATOM      8  O   FIL     1      19.572  14.041  10.979  1.0   0.746     0.001 O
ATOM      9  O   FIL     1      18.572  10.041  11.979  1.0   0.721     0.001 O
ATOM     10  O   FIL     1      19.572  16.041   7.979  1.0   0.683     0.001 O
ATOM     11  O   FIL     1      17.572   9.041  10.979  1.0   0.679     0.001 O
ATOM     12  O   FIL     1      17.572   9.041  11.979  1.0   0.669     0.001 O
ATOM     13  O   FIL     1      19.572  13.041   9.979  1.0   0.663     0.001 O
ATOM     14  O   FIL     1      19.572  13.041   8.979  1.0   0.652     0.001 O
ATOM     15  C   FIL     1      24.572  13.041  21.979  1.0   0.620     0.001 C
ATOM     16  O   FIL     1      21.572  14.041  15.979  1.0   0.620     0.001 O
ATOM     17  C   FIL     1      17.572  16.041  10.979  1.0   0.610     0.001 C
ATOM     18  O   FIL     1      20.572  16.041   8.979  1.0   0.610     0.001 O
ATOM     19  O   FIL     1      20.572  14.041   9.979  1.0   0.608     0.001 O
ATOM     20  O   FIL     1      18.572   9.041  10.979  1.0   0.577     0.001 O
ATOM     21  O   FIL     1      24.572  12.041  22.979  1.0   0.567     0.001 O
ATOM     22  O   FIL     1      18.572  12.041  11.979  1.0   0.564     0.001 O
ATOM     23  C   FIL     1      19.572  13.041  15.979  1.0   0.562     0.001 C
ATOM     24  O   FIL     1      18.572  12.041  10.979  1.0   0.561     0.001 O
ATOM     25  O   FIL     1      21.572   8.041  16.979  1.0   0.561     0.001 O
ATOM     26  C   FIL     1      20.572   7.041   9.979  1.0   0.559     0.001 C
ATOM     27  O   FIL     1      18.572  13.041  10.979  1.0   0.555     0.001 O
ATOM     28  C   FIL     1      17.572  12.041  13.979  1.0   0.546     0.001 C
ATOM     29  C   FIL     1      23.572  13.041  21.979  1.0   0.544     0.001 C
ATOM     30  O   FIL     1      17.572  10.041  12.979  1.0   0.543     0.001 O
ATOM     31  O   FIL     1      20.572  15.041   8.979  1.0   0.543     0.001 O
ATOM     32  O   FIL     1      19.572  14.041  15.979  1.0   0.542     0.001 O
ATOM     33  O   FIL     1      18.572  16.041   9.979  1.0   0.542     0.001 O
ATOM     34  C   FIL     1      17.572  16.041  11.979  1.0   0.541     0.001 C
ATOM     35  O   FIL     1      17.572   8.041  10.979  1.0   0.539     0.001 O
ATOM     36  C   FIL     1      19.572   7.041   9.979  1.0   0.534     0.001 C
ATOM     37  C   FIL     1      17.572  12.041  12.979  1.0   0.532     0.001 C
ATOM     38  C   FIL     1      17.572  15.041  11.979  1.0   0.532     0.001 C
ATOM     39  O   FIL     1      19.572  15.041   7.979  1.0   0.524     0.001 O
ATOM     40  C   FIL     1      17.572  11.041  12.979  1.0   0.522     0.001 C
ATOM     41  C   FIL     1      17.572  13.041  12.979  1.0   0.521     0.001 C
ATOM     42  C   FIL     1      19.572  15.041   8.979  1.0   0.521     0.001 C
ATOM     43  C   FIL     1      18.572  12.041  14.979  1.0   0.520     0.001 C
ATOM     44  C   FIL     1      17.572  15.041  10.979  1.0   0.519     0.001 C
ATOM     45  O   FIL     1      24.572  13.041  22.979  1.0   0.517     0.001 O
ATOM     46  O   FIL     1      18.572  13.041  12.979  1.0   0.517     0.001 O
ATOM     47  C   FIL     1      24.572  12.041  21.979  1.0   0.515     0.001 C
ATOM     48  C   FIL     1      17.572  11.041  13.979  1.0   0.512     0.001 C
ATOM     49  C   FIL     1      17.572  14.041  11.979  1.0   0.510     0.001 C
ATOM     50  O   FIL     1      18.572  12.041   9.979  1.0   0.507     0.001 O
ATOM     51  C   FIL     1      23.572  12.041  20.979  1.0   0.507     0.001 C
ATOM     52  O   FIL     1      24.572  11.041  23.979  1.0   0.507     0.001 O
ATOM     53  C   FIL     1      24.572  14.041  22.979  1.0   0.506     0.001 C
ATOM     54  O   FIL     1      24.572  11.041  22.979  1.0   0.504     0.001 O
ATOM     55  C   FIL     1      19.572   8.041   9.979  1.0   0.499     0.001 C
ATOM     56  O   FIL     1      18.572  16.041   8.979  1.0   0.499     0.001 O
ATOM     57  C   FIL     1      17.572  11.041  14.979  1.0   0.498     0.001 C
ATOM     58  C   FIL     1      17.572  16.041   9.979  1.0   0.497     0.001 C
ATOM     59  C   FIL     1      22.572   8.041  16.979  1.0   0.496     0.001 C
ATOM     60  C   FIL     1      17.572  11.041  11.979  1.0   0.492     0.001 C
ATOM     61  H   FIL     1      21.572  13.041   8.979  1.0   0.492     0.001 H
ATOM     62  C   FIL     1      18.572  12.041  15.979  1.0   0.490     0.001 C
ATOM     63  C   FIL     1      17.572  12.041  14.979  1.0   0.489     0.001 C
ATOM     64  C   FIL     1      18.572  15.041   9.979  1.0   0.489     0.001 C
ATOM     65  C   FIL     1      18.572  12.041  13.979  1.0   0.487     0.001 C
ATOM     66  C   FIL     1      19.572   6.041   9.979  1.0   0.485     0.001 C
ATOM     67  C   FIL     1      23.572  12.041  21.979  1.0   0.485     0.001 C
ATOM     68  O   FIL     1      20.572  16.041   7.979  1.0   0.485     0.001 O
ATOM     69  O   FIL     1      18.572  14.041  11.979  1.0   0.482     0.001 O
ATOM     70  C   FIL     1      17.572  12.041  11.979  1.0   0.478     0.001 C
ATOM     71  C   FIL     1      20.572   8.041   9.979  1.0   0.476     0.001 C
ATOM     72  C   FIL     1      17.572  13.041  11.979  1.0   0.474     0.001 C
ATOM     73  C   FIL     1      23.572  13.041  22.979  1.0   0.474     0.001 C
ATOM     74  C   FIL     1      17.572  17.041  11.979  1.0   0.473     0.001 C
ATOM     75  C   FIL     1      17.572  13.041  13.979  1.0   0.470     0.001 C
ATOM     76  C   FIL     1      18.572  11.041  15.979  1.0   0.470     0.001 C
ATOM     77  C   FIL     1      17.572  15.041   9.979  1.0   0.469     0.001 C
ATOM     78  C   FIL     1      17.572  11.041  15.979  1.0   0.467     0.001 C
ATOM     79  C   FIL     1      18.572  15.041   8.979  1.0   0.466     0.001 C
ATOM     80  C   FIL     1      24.572  13.041  20.979  1.0   0.465     0.001 C
ATOM     81  C   FIL     1      18.572  13.041  14.979  1.0   0.462     0.001 C
ATOM     82  C   FIL     1      18.572  13.041  13.979  1.0   0.461     0.001 C
ATOM     83  C   FIL     1      24.572  11.041  21.979  1.0   0.461     0.001 C
ATOM     84  O   FIL     1      18.572  15.041   7.979  1.0   0.458     0.001 O
ATOM     85  C   FIL     1      17.572  14.041  10.979  1.0   0.453     0.001 C
ATOM     86  O   FIL     1      19.572  12.041   8.979  1.0   0.453     0.001 O
ATOM     87  O   FIL     1      17.572  10.041  11.979  1.0   0.450     0.001 O
ATOM     88  C   FIL     1      18.572  11.041  14.979  1.0   0.448     0.001 C
ATOM     89  C   FIL     1      19.572  14.041   8.979  1.0   0.447     0.001 C
ATOM     90  C   FIL     1      19.572  14.041   9.979  1.0   0.444     0.001 C
ATOM     91  O   FIL     1      18.572  14.041  10.979  1.0   0.443     0.001 O
ATOM     92  C   FIL     1      18.572  15.041  10.979  1.0   0.440     0.001 C
ATOM     93  O   FIL     1      24.572  13.041  23.979  1.0   0.440     0.001 O
ATOM     94  C   FIL     1      23.572  11.041  20.979  1.0   0.439     0.001 C
ATOM     95  O   FIL     1      18.572  11.041  13.979  1.0   0.435     0.001 O
ATOM     96  C   FIL     1      18.572   8.041   9.979  1.0   0.433     0.001 C
ATOM     97  C   FIL     1      17.572  10.041  15.979  1.0   0.429     0.001 C
ATOM     98  C   FIL     1      18.572   6.041   9.979  1.0   0.428     0.001 C
ATOM     99  C   FIL     1      19.572   7.041   8.979  1.0   0.428     0.001 C
ATOM    100  C   FIL     1      18.572   7.041   9.979  1.0   0.426     0.001 C
ATOM    101  C   FIL     1      20.572  12.041  17.979  1.0   0.424     0.001 C
ATOM    102  C   FIL     1      22.572  11.041  19.979  1.0   0.423     0.001 C
ATOM    103  C   FIL     1      20.572  11.041  17.979  1.0   0.422     0.001 C
ATOM    104  C   FIL     1      20.572  11.041  18.979  1.0   0.422     0.001 C
ATOM    105  H   FIL     1      21.572  16.041   8.979  1.0   0.421     0.001 H
ATOM    106  C   FIL     1      19.572  13.041  14.979  1.0   0.420     0.001 C
ATOM    107  C   FIL     1      19.572  12.041  16.979  1.0   0.419     0.001 C
ATOM    108  C   FIL     1      18.572  14.041   9.979  1.0   0.418     0.001 C
ATOM    109  C   FIL     1      17.572  11.041  10.979  1.0   0.416     0.001 C
ATOM    110  C   FIL     1      19.572   8.041   8.979  1.0   0.415     0.001 C
ATOM    111  C   FIL     1      20.572   8.041   8.979  1.0   0.414     0.001 C
ATOM    112  C   FIL     1      18.572   9.041   9.979  1.0   0.412     0.001 C
ATOM    113  C   FIL     1      19.572  11.041  16.979  1.0   0.410     0.001 C
ATOM    114  C   FIL     1      17.572  13.041  10.979  1.0   0.408     0.001 C
ATOM    115  C   FIL     1      18.572  13.041  15.979  1.0   0.405     0.001 C
ATOM    116  H   FIL     1      16.572  12.041  11.979  1.0   0.401     0.001 H
ATOM    117  C   FIL     1      21.572  11.041  19.979  1.0   0.394     0.001 C
ATOM    118  C   FIL     1      18.572  11.041  16.979  1.0   0.391     0.001 C
ATOM    119  O   FIL     1      20.572  13.041   8.979  1.0   0.390     0.001 O
ATOM    120  C   FIL     1      22.572  11.041  20.979  1.0   0.385     0.001 C
ATOM    121  C   FIL     1      21.572  11.041  18.979  1.0   0.383     0.001 C
ATOM    122  C   FIL     1      19.572  11.041  17.979  1.0   0.378     0.001 C
ATOM    123  C   FIL     1      21.572   9.041  17.979  1.0   0.376     0.001 C
ATOM    124  C   FIL     1      20.572  10.041  17.979  1.0   0.363     0.001 C
ATOM    125  C   FIL     1      20.572   9.041  17.979  1.0   0.334     0.001 C
ATOM    126  O   FIL     1      21.572   9.041  16.979  1.0   0.311     0.001 O
