# Supplementary material for: Ferroptosis regulation by traditional chinese medicine for ischemic stroke intervention based on network pharmacology and data mining
Source: PLoS One. 2025 Apr 16;20(4):e0321751. doi: 10.1371/journal.pone.0321751 (PMC12002469; doi:10.1371/journal.pone.0321751)
Supplement: S5 File — (ZIP) [file pone.0321751.s005.zip › 分子对接4/ESR1/ESR1-0073/input/FILL_7baa_h_126out09.pdb]

ATOM      1  O   FIL     1      30.572  -7.959  21.979  1.0   0.937     0.001 O
ATOM      2  O   FIL     1      27.572 -10.959  25.979  1.0   0.900     0.001 O
ATOM      3  O   FIL     1      18.572  -8.959  26.979  1.0   0.766     0.001 O
ATOM      4  O   FIL     1      21.572 -13.959  25.979  1.0   0.714     0.001 O
ATOM      5  O   FIL     1      28.572 -10.959  25.979  1.0   0.691     0.001 O
ATOM      6  O   FIL     1      30.572  -6.959  22.979  1.0   0.689     0.001 O
ATOM      7  O   FIL     1      27.572 -10.959  24.979  1.0   0.685     0.001 O
ATOM      8  O   FIL     1      20.572 -13.959  26.979  1.0   0.673     0.001 O
ATOM      9  O   FIL     1      20.572 -14.959  26.979  1.0   0.664     0.001 O
ATOM     10  O   FIL     1      21.572 -14.959  25.979  1.0   0.634     0.001 O
ATOM     11  O   FIL     1      21.572 -15.959  23.979  1.0   0.629     0.001 O
ATOM     12  C   FIL     1      26.572 -10.959  25.979  1.0   0.629     0.001 C
ATOM     13  C   FIL     1      29.572  -7.959  22.979  1.0   0.626     0.001 C
ATOM     14  C   FIL     1      28.572  -9.959  24.979  1.0   0.614     0.001 C
ATOM     15  O   FIL     1      27.572 -10.959  26.979  1.0   0.612     0.001 O
ATOM     16  O   FIL     1      21.572 -14.959  23.979  1.0   0.610     0.001 O
ATOM     17  O   FIL     1      30.572  -7.959  22.979  1.0   0.609     0.001 O
ATOM     18  C   FIL     1      27.572  -9.959  25.979  1.0   0.608     0.001 C
ATOM     19  C   FIL     1      28.572  -9.959  23.979  1.0   0.606     0.001 C
ATOM     20  C   FIL     1      28.572  -9.959  22.979  1.0   0.600     0.001 C
ATOM     21  C   FIL     1      28.572  -8.959  22.979  1.0   0.600     0.001 C
ATOM     22  O   FIL     1      18.572  -9.959  26.979  1.0   0.581     0.001 O
ATOM     23  C   FIL     1      27.572  -9.959  26.979  1.0   0.576     0.001 C
ATOM     24  C   FIL     1      28.572  -8.959  23.979  1.0   0.566     0.001 C
ATOM     25  H   FIL     1      20.572 -14.959  28.979  1.0   0.545     0.001 H
ATOM     26  C   FIL     1      29.572  -7.959  23.979  1.0   0.544     0.001 C
ATOM     27  C   FIL     1      28.572  -8.959  24.979  1.0   0.534     0.001 C
ATOM     28  C   FIL     1      27.572  -9.959  22.979  1.0   0.533     0.001 C
ATOM     29  H   FIL     1      19.572   1.041  12.979  1.0   0.531     0.001 H
ATOM     30  C   FIL     1      18.572  -9.959  27.979  1.0   0.519     0.001 C
ATOM     31  C   FIL     1      27.572  -9.959  24.979  1.0   0.518     0.001 C
ATOM     32  C   FIL     1      19.572  -9.959  27.979  1.0   0.517     0.001 C
ATOM     33  O   FIL     1      20.572 -13.959  25.979  1.0   0.517     0.001 O
ATOM     34  C   FIL     1      18.572  -9.959  28.979  1.0   0.515     0.001 C
ATOM     35  C   FIL     1      28.572  -9.959  25.979  1.0   0.514     0.001 C
ATOM     36  C   FIL     1      28.572  -8.959  25.979  1.0   0.513     0.001 C
ATOM     37  C   FIL     1      21.572  -8.959  21.979  1.0   0.507     0.001 C
ATOM     38  C   FIL     1      23.572 -11.959  23.979  1.0   0.504     0.001 C
ATOM     39  C   FIL     1      19.572  -9.959  28.979  1.0   0.489     0.001 C
ATOM     40  C   FIL     1      27.572  -9.959  23.979  1.0   0.482     0.001 C
ATOM     41  O   FIL     1      21.572 -15.959  22.979  1.0   0.477     0.001 O
ATOM     42  C   FIL     1      21.572  -9.959  22.979  1.0   0.476     0.001 C
ATOM     43  H   FIL     1      22.572  -7.959  21.979  1.0   0.472     0.001 H
ATOM     44  C   FIL     1      28.572  -7.959  23.979  1.0   0.471     0.001 C
ATOM     45  C   FIL     1      19.572  -9.959  26.979  1.0   0.467     0.001 C
ATOM     46  C   FIL     1      18.572  -5.959  19.979  1.0   0.466     0.001 C
ATOM     47  H   FIL     1      21.572  -7.959  21.979  1.0   0.460     0.001 H
ATOM     48  C   FIL     1      20.572 -10.959  24.979  1.0   0.455     0.001 C
ATOM     49  O   FIL     1      19.572  -9.959  25.979  1.0   0.447     0.001 O
ATOM     50  C   FIL     1      21.572 -10.959  23.979  1.0   0.445     0.001 C
ATOM     51  C   FIL     1      18.572   2.041  12.979  1.0   0.441     0.001 C
ATOM     52  C   FIL     1      22.572  -9.959  21.979  1.0   0.440     0.001 C
ATOM     53  H   FIL     1      20.572 -13.959  27.979  1.0   0.439     0.001 H
ATOM     54  C   FIL     1      22.572 -11.959  23.979  1.0   0.436     0.001 C
ATOM     55  C   FIL     1      18.572 -10.959  27.979  1.0   0.434     0.001 C
ATOM     56  H   FIL     1      18.572  -7.959  26.979  1.0   0.432     0.001 H
ATOM     57  C   FIL     1      22.572 -10.959  23.979  1.0   0.432     0.001 C
ATOM     58  C   FIL     1      18.572 -10.959  28.979  1.0   0.430     0.001 C
ATOM     59  C   FIL     1      20.572  -8.959  20.979  1.0   0.429     0.001 C
ATOM     60  O   FIL     1      22.572 -13.959  24.979  1.0   0.428     0.001 O
ATOM     61  C   FIL     1      18.572  -3.959  16.979  1.0   0.428     0.001 C
ATOM     62  C   FIL     1      21.572  -9.959  21.979  1.0   0.426     0.001 C
ATOM     63  C   FIL     1      19.572 -10.959  25.979  1.0   0.425     0.001 C
ATOM     64  C   FIL     1      23.572  -9.959  21.979  1.0   0.425     0.001 C
ATOM     65  C   FIL     1      18.572   1.041  12.979  1.0   0.424     0.001 C
ATOM     66  H   FIL     1      17.572  -8.959  27.979  1.0   0.424     0.001 H
ATOM     67  H   FIL     1      18.572 -10.959  29.979  1.0   0.421     0.001 H
ATOM     68  H   FIL     1      19.572  -8.959  26.979  1.0   0.420     0.001 H
ATOM     69  O   FIL     1      21.572 -14.959  22.979  1.0   0.419     0.001 O
ATOM     70  C   FIL     1      22.572  -9.959  22.979  1.0   0.416     0.001 C
ATOM     71  C   FIL     1      23.572 -10.959  22.979  1.0   0.414     0.001 C
ATOM     72  C   FIL     1      18.572  -5.959  18.979  1.0   0.413     0.001 C
ATOM     73  C   FIL     1      19.572  -7.959  19.979  1.0   0.409     0.001 C
ATOM     74  C   FIL     1      22.572 -12.959  23.979  1.0   0.408     0.001 C
ATOM     75  C   FIL     1      27.572  -8.959  26.979  1.0   0.407     0.001 C
ATOM     76  C   FIL     1      18.572  -4.959  16.979  1.0   0.402     0.001 C
ATOM     77  C   FIL     1      18.572  -4.959  17.979  1.0   0.400     0.001 C
ATOM     78  C   FIL     1      24.572 -10.959  21.979  1.0   0.399     0.001 C
ATOM     79  O   FIL     1      20.572 -14.959  25.979  1.0   0.398     0.001 O
ATOM     80  C   FIL     1      18.572  -3.959  15.979  1.0   0.397     0.001 C
ATOM     81  C   FIL     1      20.572 -10.959  23.979  1.0   0.397     0.001 C
ATOM     82  C   FIL     1      22.572 -10.959  22.979  1.0   0.397     0.001 C
ATOM     83  H   FIL     1      22.572 -10.959  24.979  1.0   0.397     0.001 H
ATOM     84  H   FIL     1      23.572 -13.959  24.979  1.0   0.394     0.001 H
ATOM     85  C   FIL     1      19.572 -10.959  26.979  1.0   0.394     0.001 C
ATOM     86  C   FIL     1      23.572 -11.959  22.979  1.0   0.393     0.001 C
ATOM     87  O   FIL     1      17.572  -8.959  26.979  1.0   0.388     0.001 O
ATOM     88  C   FIL     1      18.572  -6.959  19.979  1.0   0.386     0.001 C
ATOM     89  C   FIL     1      18.572 -10.959  26.979  1.0   0.385     0.001 C
ATOM     90  C   FIL     1      18.572   1.041  13.979  1.0   0.382     0.001 C
ATOM     91  C   FIL     1      21.572 -13.959  24.979  1.0   0.380     0.001 C
ATOM     92  C   FIL     1      21.572 -12.959  24.979  1.0   0.373     0.001 C
ATOM     93  C   FIL     1      23.572 -10.959  21.979  1.0   0.372     0.001 C
ATOM     94  C   FIL     1      17.572  -9.959  28.979  1.0   0.370     0.001 C
ATOM     95  O   FIL     1      22.572 -14.959  24.979  1.0   0.367     0.001 O
ATOM     96  O   FIL     1      21.572 -16.959  22.979  1.0   0.365     0.001 O
ATOM     97  C   FIL     1      18.572  -2.959  15.979  1.0   0.361     0.001 C
ATOM     98  C   FIL     1      21.572 -10.959  22.979  1.0   0.361     0.001 C
ATOM     99  C   FIL     1      24.572  -9.959  20.979  1.0   0.358     0.001 C
ATOM    100  C   FIL     1      17.572  -9.959  27.979  1.0   0.357     0.001 C
ATOM    101  C   FIL     1      20.572 -11.959  24.979  1.0   0.355     0.001 C
ATOM    102  C   FIL     1      18.572  -4.959  15.979  1.0   0.354     0.001 C
ATOM    103  C   FIL     1      20.572  -7.959  20.979  1.0   0.353     0.001 C
ATOM    104  C   FIL     1      21.572 -11.959  23.979  1.0   0.349     0.001 C
ATOM    105  C   FIL     1      21.572  -9.959  20.979  1.0   0.348     0.001 C
ATOM    106  C   FIL     1      20.572  -8.959  19.979  1.0   0.347     0.001 C
ATOM    107  C   FIL     1      19.572 -10.959  24.979  1.0   0.344     0.001 C
ATOM    108  C   FIL     1      24.572 -10.959  20.979  1.0   0.341     0.001 C
ATOM    109  O   FIL     1      22.572 -12.959  24.979  1.0   0.336     0.001 O
ATOM    110  C   FIL     1      19.572  -6.959  19.979  1.0   0.335     0.001 C
ATOM    111  O   FIL     1      20.572 -14.959  27.979  1.0   0.334     0.001 O
ATOM    112  C   FIL     1      18.572  -5.959  17.979  1.0   0.331     0.001 C
ATOM    113  C   FIL     1      17.572  -0.959  15.979  1.0   0.327     0.001 C
ATOM    114  C   FIL     1      21.572 -14.959  24.979  1.0   0.326     0.001 C
ATOM    115  C   FIL     1      17.572  -1.959  15.979  1.0   0.323     0.001 C
ATOM    116  C   FIL     1      21.572  -8.959  20.979  1.0   0.320     0.001 C
ATOM    117  C   FIL     1      25.572 -10.959  21.979  1.0   0.320     0.001 C
ATOM    118  C   FIL     1      19.572  -8.959  19.979  1.0   0.318     0.001 C
ATOM    119  C   FIL     1      17.572   0.041  15.979  1.0   0.314     0.001 C
ATOM    120  C   FIL     1      17.572   0.041  14.979  1.0   0.310     0.001 C
ATOM    121  C   FIL     1      17.572   1.041  13.979  1.0   0.310     0.001 C
ATOM    122  C   FIL     1      17.572   1.041  14.979  1.0   0.304     0.001 C
ATOM    123  C   FIL     1      17.572  -2.959  15.979  1.0   0.298     0.001 C
ATOM    124  C   FIL     1      25.572  -9.959  21.979  1.0   0.271     0.001 C
ATOM    125  O   FIL     1      26.572  -9.959  21.979  1.0   0.114     0.001 O
ATOM    126  O   FIL     1      26.572  -9.959  22.979  1.0   0.028     0.001 O
