# Supplementary material for: Ferroptosis regulation by traditional chinese medicine for ischemic stroke intervention based on network pharmacology and data mining
Source: PLoS One. 2025 Apr 16;20(4):e0321751. doi: 10.1371/journal.pone.0321751 (PMC12002469; doi:10.1371/journal.pone.0321751)
Supplement: S5 File — (ZIP) [file pone.0321751.s005.zip › 分子对接4/ESR1/ESR1-0073/input/FILL_7baa_h_126out10.pdb]

ATOM      1  O   FIL     1      30.572  -7.959  21.979  1.0   0.937     0.001 O
ATOM      2  O   FIL     1      27.572 -10.959  25.979  1.0   0.900     0.001 O
ATOM      3  O   FIL     1      29.572  -3.959  24.979  1.0   0.790     0.001 O
ATOM      4  O   FIL     1      33.572  -6.959  24.979  1.0   0.780     0.001 O
ATOM      5  O   FIL     1      35.572  -7.959  24.979  1.0   0.712     0.001 O
ATOM      6  O   FIL     1      28.572 -10.959  25.979  1.0   0.691     0.001 O
ATOM      7  O   FIL     1      30.572  -6.959  22.979  1.0   0.689     0.001 O
ATOM      8  O   FIL     1      27.572 -10.959  24.979  1.0   0.685     0.001 O
ATOM      9  O   FIL     1      23.572 -11.959  33.979  1.0   0.680     0.001 O
ATOM     10  O   FIL     1      34.572  -7.959  24.979  1.0   0.666     0.001 O
ATOM     11  O   FIL     1      23.572 -10.959  33.979  1.0   0.666     0.001 O
ATOM     12  C   FIL     1      26.572 -10.959  25.979  1.0   0.629     0.001 C
ATOM     13  C   FIL     1      29.572  -7.959  22.979  1.0   0.626     0.001 C
ATOM     14  C   FIL     1      28.572  -9.959  24.979  1.0   0.614     0.001 C
ATOM     15  O   FIL     1      23.572 -10.959  32.979  1.0   0.613     0.001 O
ATOM     16  O   FIL     1      27.572 -10.959  26.979  1.0   0.612     0.001 O
ATOM     17  O   FIL     1      29.572  -4.959  24.979  1.0   0.609     0.001 O
ATOM     18  O   FIL     1      30.572  -7.959  22.979  1.0   0.609     0.001 O
ATOM     19  C   FIL     1      27.572  -9.959  25.979  1.0   0.608     0.001 C
ATOM     20  C   FIL     1      28.572  -9.959  23.979  1.0   0.606     0.001 C
ATOM     21  C   FIL     1      29.572  -6.959  22.979  1.0   0.601     0.001 C
ATOM     22  C   FIL     1      28.572  -9.959  22.979  1.0   0.600     0.001 C
ATOM     23  C   FIL     1      28.572  -8.959  22.979  1.0   0.600     0.001 C
ATOM     24  O   FIL     1      23.572 -10.959  31.979  1.0   0.599     0.001 O
ATOM     25  O   FIL     1      29.572  -3.959  25.979  1.0   0.585     0.001 O
ATOM     26  C   FIL     1      29.572  -5.959  23.979  1.0   0.580     0.001 C
ATOM     27  C   FIL     1      27.572  -9.959  26.979  1.0   0.576     0.001 C
ATOM     28  C   FIL     1      28.572  -8.959  23.979  1.0   0.566     0.001 C
ATOM     29  C   FIL     1      29.572  -6.959  23.979  1.0   0.566     0.001 C
ATOM     30  C   FIL     1      26.572 -10.959  28.979  1.0   0.564     0.001 C
ATOM     31  C   FIL     1      26.572 -10.959  26.979  1.0   0.556     0.001 C
ATOM     32  O   FIL     1      31.572  -6.959  22.979  1.0   0.548     0.001 O
ATOM     33  H   FIL     1      28.572 -16.959  26.979  1.0   0.548     0.001 H
ATOM     34  C   FIL     1      30.572  -6.959  23.979  1.0   0.545     0.001 C
ATOM     35  O   FIL     1      34.572  -6.959  24.979  1.0   0.544     0.001 O
ATOM     36  C   FIL     1      29.572  -7.959  23.979  1.0   0.544     0.001 C
ATOM     37  C   FIL     1      26.572 -10.959  27.979  1.0   0.542     0.001 C
ATOM     38  C   FIL     1      28.572  -8.959  24.979  1.0   0.534     0.001 C
ATOM     39  C   FIL     1      27.572  -9.959  22.979  1.0   0.533     0.001 C
ATOM     40  C   FIL     1      28.572  -6.959  22.979  1.0   0.529     0.001 C
ATOM     41  C   FIL     1      28.572  -5.959  23.979  1.0   0.526     0.001 C
ATOM     42  O   FIL     1      28.572 -10.959  24.979  1.0   0.525     0.001 O
ATOM     43  C   FIL     1      26.572 -10.959  24.979  1.0   0.521     0.001 C
ATOM     44  C   FIL     1      27.572  -9.959  24.979  1.0   0.518     0.001 C
ATOM     45  C   FIL     1      31.572  -6.959  23.979  1.0   0.518     0.001 C
ATOM     46  C   FIL     1      28.572  -9.959  25.979  1.0   0.514     0.001 C
ATOM     47  C   FIL     1      28.572  -8.959  25.979  1.0   0.513     0.001 C
ATOM     48  H   FIL     1      34.572 -14.959  20.979  1.0   0.509     0.001 H
ATOM     49  H   FIL     1      28.572 -17.959  28.979  1.0   0.500     0.001 H
ATOM     50  H   FIL     1      28.572 -16.959  23.979  1.0   0.500     0.001 H
ATOM     51  C   FIL     1      28.572  -7.959  22.979  1.0   0.499     0.001 C
ATOM     52  O   FIL     1      32.572  -5.959  24.979  1.0   0.498     0.001 O
ATOM     53  O   FIL     1      29.572  -4.959  25.979  1.0   0.492     0.001 O
ATOM     54  O   FIL     1      32.572  -6.959  23.979  1.0   0.486     0.001 O
ATOM     55  H   FIL     1      29.572  -9.959  23.979  1.0   0.485     0.001 H
ATOM     56  C   FIL     1      28.572  -6.959  23.979  1.0   0.485     0.001 C
ATOM     57  C   FIL     1      27.572  -9.959  23.979  1.0   0.482     0.001 C
ATOM     58  C   FIL     1      28.572  -7.959  23.979  1.0   0.471     0.001 C
ATOM     59  O   FIL     1      33.572  -6.959  23.979  1.0   0.469     0.001 O
ATOM     60  H   FIL     1      33.572 -14.959  20.979  1.0   0.464     0.001 H
ATOM     61  C   FIL     1      27.572  -9.959  27.979  1.0   0.464     0.001 C
ATOM     62  H   FIL     1      30.572  -8.959  22.979  1.0   0.461     0.001 H
ATOM     63  H   FIL     1      26.572 -11.959  25.979  1.0   0.460     0.001 H
ATOM     64  C   FIL     1      24.572 -10.959  31.979  1.0   0.458     0.001 C
ATOM     65  C   FIL     1      26.572 -10.959  29.979  1.0   0.456     0.001 C
ATOM     66  C   FIL     1      32.572  -6.959  24.979  1.0   0.426     0.001 C
ATOM     67  H   FIL     1      27.572 -16.959  24.979  1.0   0.425     0.001 H
ATOM     68  H   FIL     1      29.572 -16.959  26.979  1.0   0.414     0.001 H
ATOM     69  C   FIL     1      24.572 -10.959  32.979  1.0   0.404     0.001 C
ATOM     70  O   FIL     1      34.572  -6.959  25.979  1.0   0.404     0.001 O
ATOM     71  O   FIL     1      33.572  -6.959  25.979  1.0   0.383     0.001 O
ATOM     72  C   FIL     1      32.572  -7.959  24.979  1.0   0.374     0.001 C
ATOM     73  C   FIL     1      31.572 -15.959  24.979  1.0   0.373     0.001 C
ATOM     74  C   FIL     1      33.572  -8.959  25.979  1.0   0.343     0.001 C
ATOM     75  H   FIL     1      33.572 -13.959  21.979  1.0   0.340     0.001 H
ATOM     76  C   FIL     1      32.572  -8.959  25.979  1.0   0.340     0.001 C
ATOM     77  C   FIL     1      30.572 -16.959  23.979  1.0   0.324     0.001 C
ATOM     78  C   FIL     1      32.572  -7.959  25.979  1.0   0.323     0.001 C
ATOM     79  C   FIL     1      25.572 -10.959  30.979  1.0   0.319     0.001 C
ATOM     80  C   FIL     1      25.572 -10.959  31.979  1.0   0.316     0.001 C
ATOM     81  C   FIL     1      34.572  -9.959  25.979  1.0   0.312     0.001 C
ATOM     82  C   FIL     1      29.572 -16.959  22.979  1.0   0.307     0.001 C
ATOM     83  C   FIL     1      31.572 -15.959  25.979  1.0   0.307     0.001 C
ATOM     84  C   FIL     1      34.572  -8.959  25.979  1.0   0.307     0.001 C
ATOM     85  C   FIL     1      32.572 -15.959  24.979  1.0   0.306     0.001 C
ATOM     86  C   FIL     1      30.572 -16.959  22.979  1.0   0.302     0.001 C
ATOM     87  H   FIL     1      28.572 -17.959  25.979  1.0   0.301     0.001 H
ATOM     88  C   FIL     1      30.572  -4.959  25.979  1.0   0.300     0.001 C
ATOM     89  C   FIL     1      32.572 -15.959  21.979  1.0   0.296     0.001 C
ATOM     90  C   FIL     1      32.572 -15.959  23.979  1.0   0.295     0.001 C
ATOM     91  C   FIL     1      33.572 -14.959  21.979  1.0   0.295     0.001 C
ATOM     92  C   FIL     1      34.572 -10.959  25.979  1.0   0.292     0.001 C
ATOM     93  C   FIL     1      32.572 -15.959  22.979  1.0   0.290     0.001 C
ATOM     94  C   FIL     1      32.572 -15.959  25.979  1.0   0.290     0.001 C
ATOM     95  C   FIL     1      30.572  -5.959  25.979  1.0   0.289     0.001 C
ATOM     96  C   FIL     1      34.572 -14.959  21.979  1.0   0.289     0.001 C
ATOM     97  O   FIL     1      25.572 -10.959  28.979  1.0   0.289     0.001 O
ATOM     98  C   FIL     1      31.572 -16.959  24.979  1.0   0.285     0.001 C
ATOM     99  C   FIL     1      29.572 -17.959  27.979  1.0   0.283     0.001 C
ATOM    100  C   FIL     1      31.572  -6.959  25.979  1.0   0.279     0.001 C
ATOM    101  C   FIL     1      31.572 -16.959  23.979  1.0   0.277     0.001 C
ATOM    102  C   FIL     1      32.572  -6.959  25.979  1.0   0.277     0.001 C
ATOM    103  C   FIL     1      28.572 -17.959  23.979  1.0   0.272     0.001 C
ATOM    104  C   FIL     1      31.572 -16.959  25.979  1.0   0.268     0.001 C
ATOM    105  C   FIL     1      27.572 -18.959  24.979  1.0   0.266     0.001 C
ATOM    106  C   FIL     1      33.572 -15.959  21.979  1.0   0.266     0.001 C
ATOM    107  C   FIL     1      33.572 -14.959  25.979  1.0   0.266     0.001 C
ATOM    108  C   FIL     1      29.572 -17.959  26.979  1.0   0.265     0.001 C
ATOM    109  C   FIL     1      29.572 -17.959  23.979  1.0   0.259     0.001 C
ATOM    110  C   FIL     1      31.572  -5.959  25.979  1.0   0.259     0.001 C
ATOM    111  C   FIL     1      34.572 -10.959  26.979  1.0   0.256     0.001 C
ATOM    112  C   FIL     1      34.572 -11.959  26.979  1.0   0.255     0.001 C
ATOM    113  C   FIL     1      27.572 -18.959  25.979  1.0   0.250     0.001 C
ATOM    114  C   FIL     1      28.572 -18.959  25.979  1.0   0.244     0.001 C
ATOM    115  C   FIL     1      29.572 -17.959  22.979  1.0   0.237     0.001 C
ATOM    116  C   FIL     1      32.572 -14.959  25.979  1.0   0.235     0.001 C
ATOM    117  C   FIL     1      29.572 -17.959  28.979  1.0   0.234     0.001 C
ATOM    118  C   FIL     1      31.572 -16.959  26.979  1.0   0.233     0.001 C
ATOM    119  C   FIL     1      34.572 -12.959  26.979  1.0   0.231     0.001 C
ATOM    120  C   FIL     1      30.572 -16.959  26.979  1.0   0.214     0.001 C
ATOM    121  C   FIL     1      33.572 -13.959  26.979  1.0   0.214     0.001 C
ATOM    122  C   FIL     1      33.572 -14.959  26.979  1.0   0.209     0.001 C
ATOM    123  O   FIL     1      28.572 -17.959  26.979  1.0   0.208     0.001 O
ATOM    124  O   FIL     1      27.572 -17.959  24.979  1.0   0.200     0.001 O
ATOM    125  C   FIL     1      33.572 -12.959  26.979  1.0   0.200     0.001 C
ATOM    126  O   FIL     1      25.572 -10.959  29.979  1.0   0.178     0.001 O
