# Supplementary material for: Ferroptosis regulation by traditional chinese medicine for ischemic stroke intervention based on network pharmacology and data mining
Source: PLoS One. 2025 Apr 16;20(4):e0321751. doi: 10.1371/journal.pone.0321751 (PMC12002469; doi:10.1371/journal.pone.0321751)
Supplement: S5 File — (ZIP) [file pone.0321751.s005.zip › 分子对接4/ESR1/ESR1-0073/results/all_poses_7baa_h.pdb]

REMARK Generated by AMDock from AutoDock Vina result
REMARK Best docking result from each FILL generated by AutoLigand
MODEL        1
REMARK Best docking result from each FILL generated by AutoLigand
REMARK ENERGY   =   -5.4
HETATM   1  C   <1> d   1      38.500  31.912  -4.809  0.00  0.00           C
HETATM   2  C   <1> d   1      39.768  32.471  -5.006  0.00  0.00           C
HETATM   3  C   <1> d   1      40.910  31.807  -4.553  0.00  0.00           C
HETATM   4  C   <1> d   1      40.801  30.556  -3.931  0.00  0.00           C
HETATM   5  C   <1> d   1      39.532  29.996  -3.730  0.00  0.00           C
HETATM   6  C   <1> d   1      38.394  30.679  -4.165  0.00  0.00           C
HETATM   7  C   <1> d   1      42.067  29.814  -3.483  0.00  0.00           C
HETATM   8  C   <1> d   1      41.771  28.312  -3.249  0.00  0.00           C
HETATM   9  C   <1> d   1      40.490  28.217  -2.385  0.00  0.00           C
HETATM  10  O   <1> d   1      39.373  28.754  -3.112  0.00  0.00           O
HETATM  11  C   <1> d   1      40.206  26.748  -2.041  0.00  0.00           C
HETATM  12  C   <1> d   1      41.248  25.815  -2.038  0.00  0.00           C
HETATM  13  C   <1> d   1      40.998  24.473  -1.741  0.00  0.00           C
HETATM  14  C   <1> d   1      39.698  24.051  -1.435  0.00  0.00           C
HETATM  15  C   <1> d   1      38.654  24.984  -1.425  0.00  0.00           C
HETATM  16  C   <1> d   1      38.910  26.324  -1.726  0.00  0.00           C
HETATM  17  O   <1> d   1      39.417  22.712  -1.136  0.00  0.00           O
HETATM  18  H   <1> d   1      40.142  22.233  -0.751  0.00  0.00           H
HETATM  19  O   <1> d   1      37.350  24.590  -1.115  0.00  0.00           O
HETATM  20  H   <1> d   1      37.108  24.836  -0.228  0.00  0.00           H
HETATM  21  O   <1> d   1      41.555  27.628  -4.498  0.00  0.00           O
HETATM  22  H   <1> d   1      42.037  26.812  -4.573  0.00  0.00           H
HETATM  23  O   <1> d   1      42.155  32.408  -4.733  0.00  0.00           O
HETATM  24  H   <1> d   1      42.590  32.578  -3.904  0.00  0.00           H
HETATM  25  O   <1> d   1      37.339  32.561  -5.242  0.00  0.00           O
HETATM  26  H   <1> d   1      36.868  32.111  -5.934  0.00  0.00           H
ENDMDL
MODEL        2
REMARK Best docking result from each FILL generated by AutoLigand
REMARK ENERGY   =   -5.2
HETATM   1  C   <1> d   1      26.674  30.230  -6.087  0.00  0.00           C
HETATM   2  C   <1> d   1      26.975  31.587  -5.924  0.00  0.00           C
HETATM   3  C   <1> d   1      28.211  32.090  -6.337  0.00  0.00           C
HETATM   4  C   <1> d   1      29.147  31.250  -6.954  0.00  0.00           C
HETATM   5  C   <1> d   1      28.849  29.890  -7.115  0.00  0.00           C
HETATM   6  C   <1> d   1      27.621  29.390  -6.677  0.00  0.00           C
HETATM   7  C   <1> d   1      30.481  31.825  -7.448  0.00  0.00           C
HETATM   8  C   <1> d   1      31.147  30.871  -8.469  0.00  0.00           C
HETATM   9  C   <1> d   1      31.114  29.446  -7.867  0.00  0.00           C
HETATM  10  O   <1> d   1      29.752  29.013  -7.721  0.00  0.00           O
HETATM  11  C   <1> d   1      31.851  28.474  -8.799  0.00  0.00           C
HETATM  12  C   <1> d   1      33.174  28.731  -9.175  0.00  0.00           C
HETATM  13  C   <1> d   1      33.850  27.861 -10.034  0.00  0.00           C
HETATM  14  C   <1> d   1      33.208  26.716 -10.522  0.00  0.00           C
HETATM  15  C   <1> d   1      31.889  26.448 -10.139  0.00  0.00           C
HETATM  16  C   <1> d   1      31.217  27.324  -9.282  0.00  0.00           C
HETATM  17  O   <1> d   1      33.859  25.826 -11.386  0.00  0.00           O
HETATM  18  H   <1> d   1      34.452  25.221 -10.956  0.00  0.00           H
HETATM  19  O   <1> d   1      31.229  25.308 -10.605  0.00  0.00           O
HETATM  20  H   <1> d   1      30.657  24.934  -9.942  0.00  0.00           H
HETATM  21  O   <1> d   1      30.436  30.877  -9.722  0.00  0.00           O
HETATM  22  H   <1> d   1      30.292  30.008 -10.081  0.00  0.00           H
HETATM  23  O   <1> d   1      28.493  33.439  -6.127  0.00  0.00           O
HETATM  24  H   <1> d   1      27.733  33.917  -5.814  0.00  0.00           H
HETATM  25  O   <1> d   1      25.451  29.696  -5.672  0.00  0.00           O
HETATM  26  H   <1> d   1      25.409  29.469  -4.750  0.00  0.00           H
ENDMDL
MODEL        3
REMARK Best docking result from each FILL generated by AutoLigand
REMARK ENERGY   =   -5.2
HETATM   1  C   <1> d   1      26.798  30.283  -6.036  0.00  0.00           C
HETATM   2  C   <1> d   1      27.114  31.639  -5.889  0.00  0.00           C
HETATM   3  C   <1> d   1      28.347  32.127  -6.327  0.00  0.00           C
HETATM   4  C   <1> d   1      29.265  31.274  -6.954  0.00  0.00           C
HETATM   5  C   <1> d   1      28.952  29.916  -7.100  0.00  0.00           C
HETATM   6  C   <1> d   1      27.727  29.431  -6.636  0.00  0.00           C
HETATM   7  C   <1> d   1      30.595  31.834  -7.476  0.00  0.00           C
HETATM   8  C   <1> d   1      31.235  30.866  -8.501  0.00  0.00           C
HETATM   9  C   <1> d   1      31.199  29.445  -7.888  0.00  0.00           C
HETATM  10  O   <1> d   1      29.836  29.026  -7.714  0.00  0.00           O
HETATM  11  C   <1> d   1      31.911  28.460  -8.825  0.00  0.00           C
HETATM  12  C   <1> d   1      33.235  28.692  -9.211  0.00  0.00           C
HETATM  13  C   <1> d   1      33.889  27.809 -10.074  0.00  0.00           C
HETATM  14  C   <1> d   1      33.222  26.676 -10.557  0.00  0.00           C
HETATM  15  C   <1> d   1      31.901  26.433 -10.164  0.00  0.00           C
HETATM  16  C   <1> d   1      31.252  27.321  -9.302  0.00  0.00           C
HETATM  17  O   <1> d   1      33.850  25.775 -11.426  0.00  0.00           O
HETATM  18  H   <1> d   1      33.703  24.859 -11.217  0.00  0.00           H
HETATM  19  O   <1> d   1      31.216  25.306 -10.625  0.00  0.00           O
HETATM  20  H   <1> d   1      31.688  24.869 -11.329  0.00  0.00           H
HETATM  21  O   <1> d   1      30.502  30.869  -9.741  0.00  0.00           O
HETATM  22  H   <1> d   1      30.745  30.160 -10.327  0.00  0.00           H
HETATM  23  O   <1> d   1      28.645  33.476  -6.133  0.00  0.00           O
HETATM  24  H   <1> d   1      28.104  33.865  -5.454  0.00  0.00           H
HETATM  25  O   <1> d   1      25.577  29.764  -5.596  0.00  0.00           O
HETATM  26  H   <1> d   1      24.871  29.818  -6.229  0.00  0.00           H
ENDMDL
MODEL        4
REMARK Best docking result from each FILL generated by AutoLigand
REMARK ENERGY   =   -5.2
HETATM   1  C   <1> d   1      26.751  30.247  -6.077  0.00  0.00           C
HETATM   2  C   <1> d   1      27.045  31.609  -5.940  0.00  0.00           C
HETATM   3  C   <1> d   1      28.272  32.113  -6.376  0.00  0.00           C
HETATM   4  C   <1> d   1      29.207  31.269  -6.991  0.00  0.00           C
HETATM   5  C   <1> d   1      28.915  29.905  -7.126  0.00  0.00           C
HETATM   6  C   <1> d   1      27.696  29.405  -6.665  0.00  0.00           C
HETATM   7  C   <1> d   1      30.530  31.845  -7.511  0.00  0.00           C
HETATM   8  C   <1> d   1      31.190  30.879  -8.524  0.00  0.00           C
HETATM   9  C   <1> d   1      31.174  29.463  -7.899  0.00  0.00           C
HETATM  10  O   <1> d   1      29.817  29.024  -7.729  0.00  0.00           O
HETATM  11  C   <1> d   1      31.906  28.481  -8.824  0.00  0.00           C
HETATM  12  C   <1> d   1      33.232  28.724  -9.195  0.00  0.00           C
HETATM  13  C   <1> d   1      33.905  27.844 -10.048  0.00  0.00           C
HETATM  14  C   <1> d   1      33.254  26.703 -10.533  0.00  0.00           C
HETATM  15  C   <1> d   1      31.931  26.449 -10.155  0.00  0.00           C
HETATM  16  C   <1> d   1      31.264  27.334  -9.304  0.00  0.00           C
HETATM  17  O   <1> d   1      33.901  25.804 -11.391  0.00  0.00           O
HETATM  18  H   <1> d   1      33.778  25.985 -12.316  0.00  0.00           H
HETATM  19  O   <1> d   1      31.263  25.313 -10.619  0.00  0.00           O
HETATM  20  H   <1> d   1      31.698  24.932 -11.376  0.00  0.00           H
HETATM  21  O   <1> d   1      30.464  30.859  -9.768  0.00  0.00           O
HETATM  22  H   <1> d   1      31.005  31.054 -10.526  0.00  0.00           H
HETATM  23  O   <1> d   1      28.548  33.468  -6.192  0.00  0.00           O
HETATM  24  H   <1> d   1      28.018  34.018  -6.758  0.00  0.00           H
HETATM  25  O   <1> d   1      25.536  29.713  -5.638  0.00  0.00           O
HETATM  26  H   <1> d   1      25.616  28.930  -5.105  0.00  0.00           H
ENDMDL
MODEL        5
REMARK Best docking result from each FILL generated by AutoLigand
REMARK ENERGY   =   -5.4
HETATM   1  C   <1> d   1      38.413  31.856  -4.968  0.00  0.00           C
HETATM   2  C   <1> d   1      39.676  32.445  -5.099  0.00  0.00           C
HETATM   3  C   <1> d   1      40.806  31.816  -4.572  0.00  0.00           C
HETATM   4  C   <1> d   1      40.692  30.570  -3.940  0.00  0.00           C
HETATM   5  C   <1> d   1      39.428  29.980  -3.806  0.00  0.00           C
HETATM   6  C   <1> d   1      38.300  30.628  -4.315  0.00  0.00           C
HETATM   7  C   <1> d   1      41.948  29.866  -3.409  0.00  0.00           C
HETATM   8  C   <1> d   1      41.676  28.360  -3.173  0.00  0.00           C
HETATM   9  C   <1> d   1      40.351  28.243  -2.383  0.00  0.00           C
HETATM  10  O   <1> d   1      39.265  28.741  -3.181  0.00  0.00           O
HETATM  11  C   <1> d   1      40.083  26.771  -2.037  0.00  0.00           C
HETATM  12  C   <1> d   1      41.130  25.844  -2.065  0.00  0.00           C
HETATM  13  C   <1> d   1      40.896  24.499  -1.765  0.00  0.00           C
HETATM  14  C   <1> d   1      39.607  24.069  -1.427  0.00  0.00           C
HETATM  15  C   <1> d   1      38.558  24.996  -1.386  0.00  0.00           C
HETATM  16  C   <1> d   1      38.798  26.339  -1.690  0.00  0.00           C
HETATM  17  O   <1> d   1      39.340  22.728  -1.125  0.00  0.00           O
HETATM  18  H   <1> d   1      39.478  22.126  -1.847  0.00  0.00           H
HETATM  19  O   <1> d   1      37.264  24.594  -1.044  0.00  0.00           O
HETATM  20  H   <1> d   1      37.037  24.854  -0.157  0.00  0.00           H
HETATM  21  O   <1> d   1      41.550  27.656  -4.423  0.00  0.00           O
HETATM  22  H   <1> d   1      41.350  26.731  -4.320  0.00  0.00           H
HETATM  23  O   <1> d   1      42.044  32.446  -4.687  0.00  0.00           O
HETATM  24  H   <1> d   1      41.954  33.370  -4.894  0.00  0.00           H
HETATM  25  O   <1> d   1      37.263  32.469  -5.476  0.00  0.00           O
HETATM  26  H   <1> d   1      37.176  33.390  -5.258  0.00  0.00           H
ENDMDL
MODEL        6
REMARK Best docking result from each FILL generated by AutoLigand
REMARK ENERGY   =   -5.7
HETATM   1  C   <1> d   1      31.841  -1.514  26.276  0.00  0.00           C
HETATM   2  C   <1> d   1      32.952  -1.810  27.074  0.00  0.00           C
HETATM   3  C   <1> d   1      33.252  -3.134  27.401  0.00  0.00           C
HETATM   4  C   <1> d   1      32.467  -4.183  26.903  0.00  0.00           C
HETATM   5  C   <1> d   1      31.352  -3.888  26.106  0.00  0.00           C
HETATM   6  C   <1> d   1      31.045  -2.559  25.804  0.00  0.00           C
HETATM   7  C   <1> d   1      32.837  -5.635  27.229  0.00  0.00           C
HETATM   8  C   <1> d   1      32.148  -6.613  26.246  0.00  0.00           C
HETATM   9  C   <1> d   1      30.655  -6.212  26.159  0.00  0.00           C
HETATM  10  O   <1> d   1      30.538  -4.898  25.590  0.00  0.00           O
HETATM  11  C   <1> d   1      29.902  -7.212  25.270  0.00  0.00           C
HETATM  12  C   <1> d   1      29.682  -6.922  23.920  0.00  0.00           C
HETATM  13  C   <1> d   1      28.985  -7.818  23.104  0.00  0.00           C
HETATM  14  C   <1> d   1      28.508  -9.023  23.634  0.00  0.00           C
HETATM  15  C   <1> d   1      28.736  -9.324  24.983  0.00  0.00           C
HETATM  16  C   <1> d   1      29.431  -8.422  25.793  0.00  0.00           C
HETATM  17  O   <1> d   1      27.804  -9.940  22.843  0.00  0.00           O
HETATM  18  H   <1> d   1      27.971  -9.866  21.911  0.00  0.00           H
HETATM  19  O   <1> d   1      28.277 -10.523  25.533  0.00  0.00           O
HETATM  20  H   <1> d   1      28.132 -11.186  24.864  0.00  0.00           H
HETATM  21  O   <1> d   1      32.740  -6.532  24.936  0.00  0.00           O
HETATM  22  H   <1> d   1      33.686  -6.426  24.952  0.00  0.00           H
HETATM  23  O   <1> d   1      34.345  -3.393  28.228  0.00  0.00           O
HETATM  24  H   <1> d   1      34.347  -4.290  28.543  0.00  0.00           H
HETATM  25  O   <1> d   1      31.509  -0.197  25.943  0.00  0.00           O
HETATM  26  H   <1> d   1      31.786   0.075  25.075  0.00  0.00           H
ENDMDL
MODEL        7
REMARK Best docking result from each FILL generated by AutoLigand
REMARK ENERGY   =   -7.0
HETATM   1  C   <1> d   1      18.686   6.711   9.705  0.00  0.00           C
HETATM   2  C   <1> d   1      18.606   6.523   8.320  0.00  0.00           C
HETATM   3  C   <1> d   1      18.333   7.602   7.476  0.00  0.00           C
HETATM   4  C   <1> d   1      18.175   8.891   8.003  0.00  0.00           C
HETATM   5  C   <1> d   1      18.252   9.080   9.389  0.00  0.00           C
HETATM   6  C   <1> d   1      18.501   7.992  10.228  0.00  0.00           C
HETATM   7  C   <1> d   1      17.926  10.075   7.061  0.00  0.00           C
HETATM   8  C   <1> d   1      18.229  11.417   7.771  0.00  0.00           C
HETATM   9  C   <1> d   1      17.526  11.384   9.150  0.00  0.00           C
HETATM  10  O   <1> d   1      18.097  10.346   9.961  0.00  0.00           O
HETATM  11  C   <1> d   1      17.714  12.734   9.858  0.00  0.00           C
HETATM  12  C   <1> d   1      17.381  12.868  11.209  0.00  0.00           C
HETATM  13  C   <1> d   1      17.535  14.095  11.861  0.00  0.00           C
HETATM  14  C   <1> d   1      18.032  15.203  11.163  0.00  0.00           C
HETATM  15  C   <1> d   1      18.377  15.071   9.812  0.00  0.00           C
HETATM  16  C   <1> d   1      18.219  13.841   9.167  0.00  0.00           C
HETATM  17  O   <1> d   1      18.194  16.446  11.787  0.00  0.00           O
HETATM  18  H   <1> d   1      17.734  17.162  11.364  0.00  0.00           H
HETATM  19  O   <1> d   1      18.882  16.158   9.096  0.00  0.00           O
HETATM  20  H   <1> d   1      18.481  16.978   9.369  0.00  0.00           H
HETATM  21  O   <1> d   1      19.646  11.592   7.962  0.00  0.00           O
HETATM  22  H   <1> d   1      20.138  11.620   7.149  0.00  0.00           H
HETATM  23  O   <1> d   1      18.224   7.374   6.104  0.00  0.00           O
HETATM  24  H   <1> d   1      19.049   7.091   5.725  0.00  0.00           H
HETATM  25  O   <1> d   1      18.945   5.647  10.574  0.00  0.00           O
HETATM  26  H   <1> d   1      18.173   5.267  10.977  0.00  0.00           H
ENDMDL
MODEL        8
REMARK Best docking result from each FILL generated by AutoLigand
REMARK ENERGY   =   -7.0
HETATM   1  C   <1> d   1      19.016  14.496   9.665  0.00  0.00           C
HETATM   2  C   <1> d   1      18.401  14.546  10.921  0.00  0.00           C
HETATM   3  C   <1> d   1      17.833  13.397  11.475  0.00  0.00           C
HETATM   4  C   <1> d   1      17.907  12.173  10.797  0.00  0.00           C
HETATM   5  C   <1> d   1      18.519  12.121   9.537  0.00  0.00           C
HETATM   6  C   <1> d   1      19.063  13.281   8.980  0.00  0.00           C
HETATM   7  C   <1> d   1      17.322  10.908  11.438  0.00  0.00           C
HETATM   8  C   <1> d   1      17.892   9.636  10.765  0.00  0.00           C
HETATM   9  C   <1> d   1      17.782   9.829   9.233  0.00  0.00           C
HETATM  10  O   <1> d   1      18.613  10.925   8.821  0.00  0.00           O
HETATM  11  C   <1> d   1      18.245   8.552   8.517  0.00  0.00           C
HETATM  12  C   <1> d   1      18.104   7.309   9.141  0.00  0.00           C
HETATM  13  C   <1> d   1      18.535   6.141   8.504  0.00  0.00           C
HETATM  14  C   <1> d   1      19.107   6.208   7.227  0.00  0.00           C
HETATM  15  C   <1> d   1      19.239   7.450   6.594  0.00  0.00           C
HETATM  16  C   <1> d   1      18.809   8.613   7.237  0.00  0.00           C
HETATM  17  O   <1> d   1      19.551   5.057   6.565  0.00  0.00           O
HETATM  18  H   <1> d   1      19.049   4.830   5.790  0.00  0.00           H
HETATM  19  O   <1> d   1      19.799   7.542   5.317  0.00  0.00           O
HETATM  20  H   <1> d   1      20.735   7.715   5.353  0.00  0.00           H
HETATM  21  O   <1> d   1      19.273   9.437  11.122  0.00  0.00           O
HETATM  22  H   <1> d   1      19.678   8.699  10.678  0.00  0.00           H
HETATM  23  O   <1> d   1      17.196  13.489  12.712  0.00  0.00           O
HETATM  24  H   <1> d   1      16.306  13.814  12.630  0.00  0.00           H
HETATM  25  O   <1> d   1      19.583  15.633   9.081  0.00  0.00           O
HETATM  26  H   <1> d   1      19.551  15.649   8.131  0.00  0.00           H
ENDMDL
MODEL        9
REMARK Best docking result from each FILL generated by AutoLigand
REMARK ENERGY   =   -5.7
HETATM   1  C   <1> d   1      18.284 -10.456  28.405  0.00  0.00           C
HETATM   2  C   <1> d   1      17.953 -11.766  28.769  0.00  0.00           C
HETATM   3  C   <1> d   1      18.280 -12.834  27.930  0.00  0.00           C
HETATM   4  C   <1> d   1      18.977 -12.609  26.735  0.00  0.00           C
HETATM   5  C   <1> d   1      19.306 -11.298  26.369  0.00  0.00           C
HETATM   6  C   <1> d   1      18.953 -10.233  27.201  0.00  0.00           C
HETATM   7  C   <1> d   1      19.374 -13.796  25.848  0.00  0.00           C
HETATM   8  C   <1> d   1      20.490 -13.391  24.854  0.00  0.00           C
HETATM   9  C   <1> d   1      20.065 -12.059  24.192  0.00  0.00           C
HETATM  10  O   <1> d   1      19.996 -11.023  25.185  0.00  0.00           O
HETATM  11  C   <1> d   1      21.093 -11.661  23.124  0.00  0.00           C
HETATM  12  C   <1> d   1      21.540 -10.339  23.039  0.00  0.00           C
HETATM  13  C   <1> d   1      22.466  -9.962  22.062  0.00  0.00           C
HETATM  14  C   <1> d   1      22.960 -10.913  21.160  0.00  0.00           C
HETATM  15  C   <1> d   1      22.524 -12.241  21.248  0.00  0.00           C
HETATM  16  C   <1> d   1      21.597 -12.610  22.226  0.00  0.00           C
HETATM  17  O   <1> d   1      23.885 -10.566  20.168  0.00  0.00           O
HETATM  18  H   <1> d   1      23.520 -10.070  19.444  0.00  0.00           H
HETATM  19  O   <1> d   1      23.008 -13.209  20.365  0.00  0.00           O
HETATM  20  H   <1> d   1      23.871 -13.521  20.621  0.00  0.00           H
HETATM  21  O   <1> d   1      21.745 -13.206  25.535  0.00  0.00           O
HETATM  22  H   <1> d   1      22.484 -13.606  25.087  0.00  0.00           H
HETATM  23  O   <1> d   1      17.904 -14.124  28.304  0.00  0.00           O
HETATM  24  H   <1> d   1      18.043 -14.752  27.603  0.00  0.00           H
HETATM  25  O   <1> d   1      17.958  -9.366  29.219  0.00  0.00           O
HETATM  26  H   <1> d   1      18.518  -9.257  29.979  0.00  0.00           H
ENDMDL
MODEL       10
REMARK Best docking result from each FILL generated by AutoLigand
REMARK ENERGY   =   -5.3
HETATM   1  C   <1> d   1      28.865  -9.138  25.576  0.00  0.00           C
HETATM   2  C   <1> d   1      30.061  -8.431  25.748  0.00  0.00           C
HETATM   3  C   <1> d   1      30.413  -7.938  27.006  0.00  0.00           C
HETATM   4  C   <1> d   1      29.593  -8.178  28.117  0.00  0.00           C
HETATM   5  C   <1> d   1      28.394  -8.882  27.945  0.00  0.00           C
HETATM   6  C   <1> d   1      28.037  -9.351  26.679  0.00  0.00           C
HETATM   7  C   <1> d   1      30.016  -7.673  29.502  0.00  0.00           C
HETATM   8  C   <1> d   1      29.236  -8.410  30.618  0.00  0.00           C
HETATM   9  C   <1> d   1      27.738  -8.393  30.231  0.00  0.00           C
HETATM  10  O   <1> d   1      27.541  -9.142  29.021  0.00  0.00           O
HETATM  11  C   <1> d   1      26.906  -9.027  31.355  0.00  0.00           C
HETATM  12  C   <1> d   1      27.298  -8.873  32.688  0.00  0.00           C
HETATM  13  C   <1> d   1      26.556  -9.458  33.719  0.00  0.00           C
HETATM  14  C   <1> d   1      25.406 -10.200  33.422  0.00  0.00           C
HETATM  15  C   <1> d   1      25.004 -10.348  32.089  0.00  0.00           C
HETATM  16  C   <1> d   1      25.752  -9.763  31.063  0.00  0.00           C
HETATM  17  O   <1> d   1      24.644 -10.801  34.432  0.00  0.00           O
HETATM  18  H   <1> d   1      24.370 -11.691  34.243  0.00  0.00           H
HETATM  19  O   <1> d   1      23.857 -11.077  31.767  0.00  0.00           O
HETATM  20  H   <1> d   1      23.210 -10.539  31.320  0.00  0.00           H
HETATM  21  O   <1> d   1      29.681  -9.774  30.745  0.00  0.00           O
HETATM  22  H   <1> d   1      30.101  -9.962  31.578  0.00  0.00           H
HETATM  23  O   <1> d   1      31.594  -7.207  27.137  0.00  0.00           O
HETATM  24  H   <1> d   1      32.294  -7.564  26.601  0.00  0.00           H
HETATM  25  O   <1> d   1      28.481  -9.633  24.326  0.00  0.00           O
HETATM  26  H   <1> d   1      28.721  -9.082  23.590  0.00  0.00           H
ENDMDL
