# Supplementary material for: Ferroptosis regulation by traditional chinese medicine for ischemic stroke intervention based on network pharmacology and data mining
Source: PLoS One. 2025 Apr 16;20(4):e0321751. doi: 10.1371/journal.pone.0321751 (PMC12002469; doi:10.1371/journal.pone.0321751)
Supplement: S5 File — (ZIP) [file pone.0321751.s005.zip › 分子对接4/ESR1/ESR1-0073/results/MOL000073_7baa_out01.pdb]

REMARK Generated by AMDock from AutoDock Vina result
MODEL        1
REMARK ENERGY   =   -5.4
HETATM   1  C   <1> d   1      38.500  31.912  -4.809  0.00  0.00           C
HETATM   2  C   <1> d   1      39.768  32.471  -5.006  0.00  0.00           C
HETATM   3  C   <1> d   1      40.910  31.807  -4.553  0.00  0.00           C
HETATM   4  C   <1> d   1      40.801  30.556  -3.931  0.00  0.00           C
HETATM   5  C   <1> d   1      39.532  29.996  -3.730  0.00  0.00           C
HETATM   6  C   <1> d   1      38.394  30.679  -4.165  0.00  0.00           C
HETATM   7  C   <1> d   1      42.067  29.814  -3.483  0.00  0.00           C
HETATM   8  C   <1> d   1      41.771  28.312  -3.249  0.00  0.00           C
HETATM   9  C   <1> d   1      40.490  28.217  -2.385  0.00  0.00           C
HETATM  10  O   <1> d   1      39.373  28.754  -3.112  0.00  0.00           O
HETATM  11  C   <1> d   1      40.206  26.748  -2.041  0.00  0.00           C
HETATM  12  C   <1> d   1      41.248  25.815  -2.038  0.00  0.00           C
HETATM  13  C   <1> d   1      40.998  24.473  -1.741  0.00  0.00           C
HETATM  14  C   <1> d   1      39.698  24.051  -1.435  0.00  0.00           C
HETATM  15  C   <1> d   1      38.654  24.984  -1.425  0.00  0.00           C
HETATM  16  C   <1> d   1      38.910  26.324  -1.726  0.00  0.00           C
HETATM  17  O   <1> d   1      39.417  22.712  -1.136  0.00  0.00           O
HETATM  18  H   <1> d   1      40.142  22.233  -0.751  0.00  0.00           H
HETATM  19  O   <1> d   1      37.350  24.590  -1.115  0.00  0.00           O
HETATM  20  H   <1> d   1      37.108  24.836  -0.228  0.00  0.00           H
HETATM  21  O   <1> d   1      41.555  27.628  -4.498  0.00  0.00           O
HETATM  22  H   <1> d   1      42.037  26.812  -4.573  0.00  0.00           H
HETATM  23  O   <1> d   1      42.155  32.408  -4.733  0.00  0.00           O
HETATM  24  H   <1> d   1      42.590  32.578  -3.904  0.00  0.00           H
HETATM  25  O   <1> d   1      37.339  32.561  -5.242  0.00  0.00           O
HETATM  26  H   <1> d   1      36.868  32.111  -5.934  0.00  0.00           H
ENDMDL
