# Supplementary material for: Ferroptosis regulation by traditional chinese medicine for ischemic stroke intervention based on network pharmacology and data mining
Source: PLoS One. 2025 Apr 16;20(4):e0321751. doi: 10.1371/journal.pone.0321751 (PMC12002469; doi:10.1371/journal.pone.0321751)
Supplement: S5 File — (ZIP) [file pone.0321751.s005.zip › 分子对接4/ESR1/ESR1-0073/results/MOL000073_7baa_out01.pdbqt]

MODEL 1
REMARK VINA RESULT:      -5.4      0.000      0.000
REMARK  6 active torsions:
REMARK  status: ('A' for Active; 'I' for Inactive)
REMARK    1  A    between atoms: C_1  and  O_11 
REMARK    2  A    between atoms: C_3  and  O_12 
REMARK    3  A    between atoms: C_8  and  O_13 
REMARK    4  A    between atoms: C_9  and  C_14 
REMARK    5  A    between atoms: C_17  and  O_21 
REMARK    6  A    between atoms: C_18  and  O_20 
ROOT
ATOM      1  C   <1> d   1      38.500  31.912  -4.809  0.00  0.00     0.071 A 
ATOM      2  C   <1> d   1      39.768  32.471  -5.006  0.00  0.00     0.073 A 
ATOM      3  C   <1> d   1      40.910  31.807  -4.553  0.00  0.00     0.077 A 
ATOM      4  C   <1> d   1      40.801  30.556  -3.931  0.00  0.00     0.011 A 
ATOM      5  C   <1> d   1      39.532  29.996  -3.730  0.00  0.00     0.081 A 
ATOM      6  C   <1> d   1      38.394  30.679  -4.165  0.00  0.00     0.074 A 
ATOM      7  C   <1> d   1      42.067  29.814  -3.483  0.00  0.00     0.079 C 
ATOM      8  C   <1> d   1      41.771  28.312  -3.249  0.00  0.00     0.156 C 
ATOM      9  C   <1> d   1      40.490  28.217  -2.385  0.00  0.00     0.191 C 
ATOM     10  O   <1> d   1      39.373  28.754  -3.112  0.00  0.00    -0.338 OA
ENDROOT
BRANCH   9  11
ATOM     11  C   <1> d   1      40.206  26.748  -2.041  0.00  0.00    -0.024 A 
ATOM     12  C   <1> d   1      41.248  25.815  -2.038  0.00  0.00     0.013 A 
ATOM     13  C   <1> d   1      40.998  24.473  -1.741  0.00  0.00     0.040 A 
ATOM     14  C   <1> d   1      39.698  24.051  -1.435  0.00  0.00     0.098 A 
ATOM     15  C   <1> d   1      38.654  24.984  -1.425  0.00  0.00     0.099 A 
ATOM     16  C   <1> d   1      38.910  26.324  -1.726  0.00  0.00     0.049 A 
BRANCH  14  17
ATOM     17  O   <1> d   1      39.417  22.712  -1.136  0.00  0.00    -0.358 OA
ATOM     18  H   <1> d   1      40.142  22.233  -0.751  0.00  0.00     0.217 HD
ENDBRANCH  14  17
BRANCH  15  19
ATOM     19  O   <1> d   1      37.350  24.590  -1.115  0.00  0.00    -0.358 OA
ATOM     20  H   <1> d   1      37.108  24.836  -0.228  0.00  0.00     0.217 HD
ENDBRANCH  15  19
ENDBRANCH   9  11
BRANCH   8  21
ATOM     21  O   <1> d   1      41.555  27.628  -4.498  0.00  0.00    -0.392 OA
ATOM     22  H   <1> d   1      42.037  26.812  -4.573  0.00  0.00     0.210 HD
ENDBRANCH   8  21
BRANCH   3  23
ATOM     23  O   <1> d   1      42.155  32.408  -4.733  0.00  0.00    -0.360 OA
ATOM     24  H   <1> d   1      42.590  32.578  -3.904  0.00  0.00     0.217 HD
ENDBRANCH   3  23
BRANCH   1  25
ATOM     25  O   <1> d   1      37.339  32.561  -5.242  0.00  0.00    -0.361 OA
ATOM     26  H   <1> d   1      36.868  32.111  -5.934  0.00  0.00     0.217 HD
ENDBRANCH   1  25
TORSDOF 6
ENDMDL
