# Supplementary material for: Ferroptosis regulation by traditional chinese medicine for ischemic stroke intervention based on network pharmacology and data mining
Source: PLoS One. 2025 Apr 16;20(4):e0321751. doi: 10.1371/journal.pone.0321751 (PMC12002469; doi:10.1371/journal.pone.0321751)
Supplement: S5 File — (ZIP) [file pone.0321751.s005.zip › 分子对接4/ESR1/ESR1-0073/results/MOL000073_7baa_out02.pdb]

REMARK Generated by AMDock from AutoDock Vina result
MODEL        2
REMARK ENERGY   =   -5.2
HETATM   1  C   <1> d   1      26.674  30.230  -6.087  0.00  0.00           C
HETATM   2  C   <1> d   1      26.975  31.587  -5.924  0.00  0.00           C
HETATM   3  C   <1> d   1      28.211  32.090  -6.337  0.00  0.00           C
HETATM   4  C   <1> d   1      29.147  31.250  -6.954  0.00  0.00           C
HETATM   5  C   <1> d   1      28.849  29.890  -7.115  0.00  0.00           C
HETATM   6  C   <1> d   1      27.621  29.390  -6.677  0.00  0.00           C
HETATM   7  C   <1> d   1      30.481  31.825  -7.448  0.00  0.00           C
HETATM   8  C   <1> d   1      31.147  30.871  -8.469  0.00  0.00           C
HETATM   9  C   <1> d   1      31.114  29.446  -7.867  0.00  0.00           C
HETATM  10  O   <1> d   1      29.752  29.013  -7.721  0.00  0.00           O
HETATM  11  C   <1> d   1      31.851  28.474  -8.799  0.00  0.00           C
HETATM  12  C   <1> d   1      33.174  28.731  -9.175  0.00  0.00           C
HETATM  13  C   <1> d   1      33.850  27.861 -10.034  0.00  0.00           C
HETATM  14  C   <1> d   1      33.208  26.716 -10.522  0.00  0.00           C
HETATM  15  C   <1> d   1      31.889  26.448 -10.139  0.00  0.00           C
HETATM  16  C   <1> d   1      31.217  27.324  -9.282  0.00  0.00           C
HETATM  17  O   <1> d   1      33.859  25.826 -11.386  0.00  0.00           O
HETATM  18  H   <1> d   1      34.452  25.221 -10.956  0.00  0.00           H
HETATM  19  O   <1> d   1      31.229  25.308 -10.605  0.00  0.00           O
HETATM  20  H   <1> d   1      30.657  24.934  -9.942  0.00  0.00           H
HETATM  21  O   <1> d   1      30.436  30.877  -9.722  0.00  0.00           O
HETATM  22  H   <1> d   1      30.292  30.008 -10.081  0.00  0.00           H
HETATM  23  O   <1> d   1      28.493  33.439  -6.127  0.00  0.00           O
HETATM  24  H   <1> d   1      27.733  33.917  -5.814  0.00  0.00           H
HETATM  25  O   <1> d   1      25.451  29.696  -5.672  0.00  0.00           O
HETATM  26  H   <1> d   1      25.409  29.469  -4.750  0.00  0.00           H
ENDMDL
