# Supplementary material for: Ferroptosis regulation by traditional chinese medicine for ischemic stroke intervention based on network pharmacology and data mining
Source: PLoS One. 2025 Apr 16;20(4):e0321751. doi: 10.1371/journal.pone.0321751 (PMC12002469; doi:10.1371/journal.pone.0321751)
Supplement: S5 File — (ZIP) [file pone.0321751.s005.zip › 分子对接4/ESR1/ESR1-0073/results/MOL000073_7baa_out02.pdbqt]

MODEL 1
REMARK VINA RESULT:      -5.2      0.000      0.000
REMARK  6 active torsions:
REMARK  status: ('A' for Active; 'I' for Inactive)
REMARK    1  A    between atoms: C_1  and  O_11 
REMARK    2  A    between atoms: C_3  and  O_12 
REMARK    3  A    between atoms: C_8  and  O_13 
REMARK    4  A    between atoms: C_9  and  C_14 
REMARK    5  A    between atoms: C_17  and  O_21 
REMARK    6  A    between atoms: C_18  and  O_20 
ROOT
ATOM      1  C   <1> d   1      26.674  30.230  -6.087  0.00  0.00     0.071 A 
ATOM      2  C   <1> d   1      26.975  31.587  -5.924  0.00  0.00     0.073 A 
ATOM      3  C   <1> d   1      28.211  32.090  -6.337  0.00  0.00     0.077 A 
ATOM      4  C   <1> d   1      29.147  31.250  -6.954  0.00  0.00     0.011 A 
ATOM      5  C   <1> d   1      28.849  29.890  -7.115  0.00  0.00     0.081 A 
ATOM      6  C   <1> d   1      27.621  29.390  -6.677  0.00  0.00     0.074 A 
ATOM      7  C   <1> d   1      30.481  31.825  -7.448  0.00  0.00     0.079 C 
ATOM      8  C   <1> d   1      31.147  30.871  -8.469  0.00  0.00     0.156 C 
ATOM      9  C   <1> d   1      31.114  29.446  -7.867  0.00  0.00     0.191 C 
ATOM     10  O   <1> d   1      29.752  29.013  -7.721  0.00  0.00    -0.338 OA
ENDROOT
BRANCH   9  11
ATOM     11  C   <1> d   1      31.851  28.474  -8.799  0.00  0.00    -0.024 A 
ATOM     12  C   <1> d   1      33.174  28.731  -9.175  0.00  0.00     0.013 A 
ATOM     13  C   <1> d   1      33.850  27.861 -10.034  0.00  0.00     0.040 A 
ATOM     14  C   <1> d   1      33.208  26.716 -10.522  0.00  0.00     0.098 A 
ATOM     15  C   <1> d   1      31.889  26.448 -10.139  0.00  0.00     0.099 A 
ATOM     16  C   <1> d   1      31.217  27.324  -9.282  0.00  0.00     0.049 A 
BRANCH  14  17
ATOM     17  O   <1> d   1      33.859  25.826 -11.386  0.00  0.00    -0.358 OA
ATOM     18  H   <1> d   1      34.452  25.221 -10.956  0.00  0.00     0.217 HD
ENDBRANCH  14  17
BRANCH  15  19
ATOM     19  O   <1> d   1      31.229  25.308 -10.605  0.00  0.00    -0.358 OA
ATOM     20  H   <1> d   1      30.657  24.934  -9.942  0.00  0.00     0.217 HD
ENDBRANCH  15  19
ENDBRANCH   9  11
BRANCH   8  21
ATOM     21  O   <1> d   1      30.436  30.877  -9.722  0.00  0.00    -0.392 OA
ATOM     22  H   <1> d   1      30.292  30.008 -10.081  0.00  0.00     0.210 HD
ENDBRANCH   8  21
BRANCH   3  23
ATOM     23  O   <1> d   1      28.493  33.439  -6.127  0.00  0.00    -0.360 OA
ATOM     24  H   <1> d   1      27.733  33.917  -5.814  0.00  0.00     0.217 HD
ENDBRANCH   3  23
BRANCH   1  25
ATOM     25  O   <1> d   1      25.451  29.696  -5.672  0.00  0.00    -0.361 OA
ATOM     26  H   <1> d   1      25.409  29.469  -4.750  0.00  0.00     0.217 HD
ENDBRANCH   1  25
TORSDOF 6
ENDMDL
