# Supplementary material for: Ferroptosis regulation by traditional chinese medicine for ischemic stroke intervention based on network pharmacology and data mining
Source: PLoS One. 2025 Apr 16;20(4):e0321751. doi: 10.1371/journal.pone.0321751 (PMC12002469; doi:10.1371/journal.pone.0321751)
Supplement: S5 File — (ZIP) [file pone.0321751.s005.zip › 分子对接4/ESR1/ESR1-0073/results/MOL000073_7baa_out03.pdb]

REMARK Generated by AMDock from AutoDock Vina result
MODEL        3
REMARK ENERGY   =   -5.2
HETATM   1  C   <1> d   1      26.798  30.283  -6.036  0.00  0.00           C
HETATM   2  C   <1> d   1      27.114  31.639  -5.889  0.00  0.00           C
HETATM   3  C   <1> d   1      28.347  32.127  -6.327  0.00  0.00           C
HETATM   4  C   <1> d   1      29.265  31.274  -6.954  0.00  0.00           C
HETATM   5  C   <1> d   1      28.952  29.916  -7.100  0.00  0.00           C
HETATM   6  C   <1> d   1      27.727  29.431  -6.636  0.00  0.00           C
HETATM   7  C   <1> d   1      30.595  31.834  -7.476  0.00  0.00           C
HETATM   8  C   <1> d   1      31.235  30.866  -8.501  0.00  0.00           C
HETATM   9  C   <1> d   1      31.199  29.445  -7.888  0.00  0.00           C
HETATM  10  O   <1> d   1      29.836  29.026  -7.714  0.00  0.00           O
HETATM  11  C   <1> d   1      31.911  28.460  -8.825  0.00  0.00           C
HETATM  12  C   <1> d   1      33.235  28.692  -9.211  0.00  0.00           C
HETATM  13  C   <1> d   1      33.889  27.809 -10.074  0.00  0.00           C
HETATM  14  C   <1> d   1      33.222  26.676 -10.557  0.00  0.00           C
HETATM  15  C   <1> d   1      31.901  26.433 -10.164  0.00  0.00           C
HETATM  16  C   <1> d   1      31.252  27.321  -9.302  0.00  0.00           C
HETATM  17  O   <1> d   1      33.850  25.775 -11.426  0.00  0.00           O
HETATM  18  H   <1> d   1      33.703  24.859 -11.217  0.00  0.00           H
HETATM  19  O   <1> d   1      31.216  25.306 -10.625  0.00  0.00           O
HETATM  20  H   <1> d   1      31.688  24.869 -11.329  0.00  0.00           H
HETATM  21  O   <1> d   1      30.502  30.869  -9.741  0.00  0.00           O
HETATM  22  H   <1> d   1      30.745  30.160 -10.327  0.00  0.00           H
HETATM  23  O   <1> d   1      28.645  33.476  -6.133  0.00  0.00           O
HETATM  24  H   <1> d   1      28.104  33.865  -5.454  0.00  0.00           H
HETATM  25  O   <1> d   1      25.577  29.764  -5.596  0.00  0.00           O
HETATM  26  H   <1> d   1      24.871  29.818  -6.229  0.00  0.00           H
ENDMDL
