# Supplementary material for: Ferroptosis regulation by traditional chinese medicine for ischemic stroke intervention based on network pharmacology and data mining
Source: PLoS One. 2025 Apr 16;20(4):e0321751. doi: 10.1371/journal.pone.0321751 (PMC12002469; doi:10.1371/journal.pone.0321751)
Supplement: S5 File — (ZIP) [file pone.0321751.s005.zip › 分子对接4/ESR1/ESR1-0073/results/MOL000073_7baa_out03.pdbqt]

MODEL 1
REMARK VINA RESULT:      -5.2      0.000      0.000
REMARK  6 active torsions:
REMARK  status: ('A' for Active; 'I' for Inactive)
REMARK    1  A    between atoms: C_1  and  O_11 
REMARK    2  A    between atoms: C_3  and  O_12 
REMARK    3  A    between atoms: C_8  and  O_13 
REMARK    4  A    between atoms: C_9  and  C_14 
REMARK    5  A    between atoms: C_17  and  O_21 
REMARK    6  A    between atoms: C_18  and  O_20 
ROOT
ATOM      1  C   <1> d   1      26.798  30.283  -6.036  0.00  0.00     0.071 A 
ATOM      2  C   <1> d   1      27.114  31.639  -5.889  0.00  0.00     0.073 A 
ATOM      3  C   <1> d   1      28.347  32.127  -6.327  0.00  0.00     0.077 A 
ATOM      4  C   <1> d   1      29.265  31.274  -6.954  0.00  0.00     0.011 A 
ATOM      5  C   <1> d   1      28.952  29.916  -7.100  0.00  0.00     0.081 A 
ATOM      6  C   <1> d   1      27.727  29.431  -6.636  0.00  0.00     0.074 A 
ATOM      7  C   <1> d   1      30.595  31.834  -7.476  0.00  0.00     0.079 C 
ATOM      8  C   <1> d   1      31.235  30.866  -8.501  0.00  0.00     0.156 C 
ATOM      9  C   <1> d   1      31.199  29.445  -7.888  0.00  0.00     0.191 C 
ATOM     10  O   <1> d   1      29.836  29.026  -7.714  0.00  0.00    -0.338 OA
ENDROOT
BRANCH   9  11
ATOM     11  C   <1> d   1      31.911  28.460  -8.825  0.00  0.00    -0.024 A 
ATOM     12  C   <1> d   1      33.235  28.692  -9.211  0.00  0.00     0.013 A 
ATOM     13  C   <1> d   1      33.889  27.809 -10.074  0.00  0.00     0.040 A 
ATOM     14  C   <1> d   1      33.222  26.676 -10.557  0.00  0.00     0.098 A 
ATOM     15  C   <1> d   1      31.901  26.433 -10.164  0.00  0.00     0.099 A 
ATOM     16  C   <1> d   1      31.252  27.321  -9.302  0.00  0.00     0.049 A 
BRANCH  14  17
ATOM     17  O   <1> d   1      33.850  25.775 -11.426  0.00  0.00    -0.358 OA
ATOM     18  H   <1> d   1      33.703  24.859 -11.217  0.00  0.00     0.217 HD
ENDBRANCH  14  17
BRANCH  15  19
ATOM     19  O   <1> d   1      31.216  25.306 -10.625  0.00  0.00    -0.358 OA
ATOM     20  H   <1> d   1      31.688  24.869 -11.329  0.00  0.00     0.217 HD
ENDBRANCH  15  19
ENDBRANCH   9  11
BRANCH   8  21
ATOM     21  O   <1> d   1      30.502  30.869  -9.741  0.00  0.00    -0.392 OA
ATOM     22  H   <1> d   1      30.745  30.160 -10.327  0.00  0.00     0.210 HD
ENDBRANCH   8  21
BRANCH   3  23
ATOM     23  O   <1> d   1      28.645  33.476  -6.133  0.00  0.00    -0.360 OA
ATOM     24  H   <1> d   1      28.104  33.865  -5.454  0.00  0.00     0.217 HD
ENDBRANCH   3  23
BRANCH   1  25
ATOM     25  O   <1> d   1      25.577  29.764  -5.596  0.00  0.00    -0.361 OA
ATOM     26  H   <1> d   1      24.871  29.818  -6.229  0.00  0.00     0.217 HD
ENDBRANCH   1  25
TORSDOF 6
ENDMDL
