# Supplementary material for: Ferroptosis regulation by traditional chinese medicine for ischemic stroke intervention based on network pharmacology and data mining
Source: PLoS One. 2025 Apr 16;20(4):e0321751. doi: 10.1371/journal.pone.0321751 (PMC12002469; doi:10.1371/journal.pone.0321751)
Supplement: S5 File — (ZIP) [file pone.0321751.s005.zip › 分子对接4/ESR1/ESR1-0073/results/MOL000073_7baa_out04.pdb]

REMARK Generated by AMDock from AutoDock Vina result
MODEL        4
REMARK ENERGY   =   -5.2
HETATM   1  C   <1> d   1      26.751  30.247  -6.077  0.00  0.00           C
HETATM   2  C   <1> d   1      27.045  31.609  -5.940  0.00  0.00           C
HETATM   3  C   <1> d   1      28.272  32.113  -6.376  0.00  0.00           C
HETATM   4  C   <1> d   1      29.207  31.269  -6.991  0.00  0.00           C
HETATM   5  C   <1> d   1      28.915  29.905  -7.126  0.00  0.00           C
HETATM   6  C   <1> d   1      27.696  29.405  -6.665  0.00  0.00           C
HETATM   7  C   <1> d   1      30.530  31.845  -7.511  0.00  0.00           C
HETATM   8  C   <1> d   1      31.190  30.879  -8.524  0.00  0.00           C
HETATM   9  C   <1> d   1      31.174  29.463  -7.899  0.00  0.00           C
HETATM  10  O   <1> d   1      29.817  29.024  -7.729  0.00  0.00           O
HETATM  11  C   <1> d   1      31.906  28.481  -8.824  0.00  0.00           C
HETATM  12  C   <1> d   1      33.232  28.724  -9.195  0.00  0.00           C
HETATM  13  C   <1> d   1      33.905  27.844 -10.048  0.00  0.00           C
HETATM  14  C   <1> d   1      33.254  26.703 -10.533  0.00  0.00           C
HETATM  15  C   <1> d   1      31.931  26.449 -10.155  0.00  0.00           C
HETATM  16  C   <1> d   1      31.264  27.334  -9.304  0.00  0.00           C
HETATM  17  O   <1> d   1      33.901  25.804 -11.391  0.00  0.00           O
HETATM  18  H   <1> d   1      33.778  25.985 -12.316  0.00  0.00           H
HETATM  19  O   <1> d   1      31.263  25.313 -10.619  0.00  0.00           O
HETATM  20  H   <1> d   1      31.698  24.932 -11.376  0.00  0.00           H
HETATM  21  O   <1> d   1      30.464  30.859  -9.768  0.00  0.00           O
HETATM  22  H   <1> d   1      31.005  31.054 -10.526  0.00  0.00           H
HETATM  23  O   <1> d   1      28.548  33.468  -6.192  0.00  0.00           O
HETATM  24  H   <1> d   1      28.018  34.018  -6.758  0.00  0.00           H
HETATM  25  O   <1> d   1      25.536  29.713  -5.638  0.00  0.00           O
HETATM  26  H   <1> d   1      25.616  28.930  -5.105  0.00  0.00           H
ENDMDL
