# Supplementary material for: Ferroptosis regulation by traditional chinese medicine for ischemic stroke intervention based on network pharmacology and data mining
Source: PLoS One. 2025 Apr 16;20(4):e0321751. doi: 10.1371/journal.pone.0321751 (PMC12002469; doi:10.1371/journal.pone.0321751)
Supplement: S5 File — (ZIP) [file pone.0321751.s005.zip › 分子对接4/ESR1/ESR1-0073/results/MOL000073_7baa_out04.pdbqt]

MODEL 1
REMARK VINA RESULT:      -5.2      0.000      0.000
REMARK  6 active torsions:
REMARK  status: ('A' for Active; 'I' for Inactive)
REMARK    1  A    between atoms: C_1  and  O_11 
REMARK    2  A    between atoms: C_3  and  O_12 
REMARK    3  A    between atoms: C_8  and  O_13 
REMARK    4  A    between atoms: C_9  and  C_14 
REMARK    5  A    between atoms: C_17  and  O_21 
REMARK    6  A    between atoms: C_18  and  O_20 
ROOT
ATOM      1  C   <1> d   1      26.751  30.247  -6.077  0.00  0.00     0.071 A 
ATOM      2  C   <1> d   1      27.045  31.609  -5.940  0.00  0.00     0.073 A 
ATOM      3  C   <1> d   1      28.272  32.113  -6.376  0.00  0.00     0.077 A 
ATOM      4  C   <1> d   1      29.207  31.269  -6.991  0.00  0.00     0.011 A 
ATOM      5  C   <1> d   1      28.915  29.905  -7.126  0.00  0.00     0.081 A 
ATOM      6  C   <1> d   1      27.696  29.405  -6.665  0.00  0.00     0.074 A 
ATOM      7  C   <1> d   1      30.530  31.845  -7.511  0.00  0.00     0.079 C 
ATOM      8  C   <1> d   1      31.190  30.879  -8.524  0.00  0.00     0.156 C 
ATOM      9  C   <1> d   1      31.174  29.463  -7.899  0.00  0.00     0.191 C 
ATOM     10  O   <1> d   1      29.817  29.024  -7.729  0.00  0.00    -0.338 OA
ENDROOT
BRANCH   9  11
ATOM     11  C   <1> d   1      31.906  28.481  -8.824  0.00  0.00    -0.024 A 
ATOM     12  C   <1> d   1      33.232  28.724  -9.195  0.00  0.00     0.013 A 
ATOM     13  C   <1> d   1      33.905  27.844 -10.048  0.00  0.00     0.040 A 
ATOM     14  C   <1> d   1      33.254  26.703 -10.533  0.00  0.00     0.098 A 
ATOM     15  C   <1> d   1      31.931  26.449 -10.155  0.00  0.00     0.099 A 
ATOM     16  C   <1> d   1      31.264  27.334  -9.304  0.00  0.00     0.049 A 
BRANCH  14  17
ATOM     17  O   <1> d   1      33.901  25.804 -11.391  0.00  0.00    -0.358 OA
ATOM     18  H   <1> d   1      33.778  25.985 -12.316  0.00  0.00     0.217 HD
ENDBRANCH  14  17
BRANCH  15  19
ATOM     19  O   <1> d   1      31.263  25.313 -10.619  0.00  0.00    -0.358 OA
ATOM     20  H   <1> d   1      31.698  24.932 -11.376  0.00  0.00     0.217 HD
ENDBRANCH  15  19
ENDBRANCH   9  11
BRANCH   8  21
ATOM     21  O   <1> d   1      30.464  30.859  -9.768  0.00  0.00    -0.392 OA
ATOM     22  H   <1> d   1      31.005  31.054 -10.526  0.00  0.00     0.210 HD
ENDBRANCH   8  21
BRANCH   3  23
ATOM     23  O   <1> d   1      28.548  33.468  -6.192  0.00  0.00    -0.360 OA
ATOM     24  H   <1> d   1      28.018  34.018  -6.758  0.00  0.00     0.217 HD
ENDBRANCH   3  23
BRANCH   1  25
ATOM     25  O   <1> d   1      25.536  29.713  -5.638  0.00  0.00    -0.361 OA
ATOM     26  H   <1> d   1      25.616  28.930  -5.105  0.00  0.00     0.217 HD
ENDBRANCH   1  25
TORSDOF 6
ENDMDL
