# Supplementary material for: Ferroptosis regulation by traditional chinese medicine for ischemic stroke intervention based on network pharmacology and data mining
Source: PLoS One. 2025 Apr 16;20(4):e0321751. doi: 10.1371/journal.pone.0321751 (PMC12002469; doi:10.1371/journal.pone.0321751)
Supplement: S5 File — (ZIP) [file pone.0321751.s005.zip › 分子对接4/ESR1/ESR1-0073/results/MOL000073_7baa_out05.pdb]

REMARK Generated by AMDock from AutoDock Vina result
MODEL        5
REMARK ENERGY   =   -5.4
HETATM   1  C   <1> d   1      38.413  31.856  -4.968  0.00  0.00           C
HETATM   2  C   <1> d   1      39.676  32.445  -5.099  0.00  0.00           C
HETATM   3  C   <1> d   1      40.806  31.816  -4.572  0.00  0.00           C
HETATM   4  C   <1> d   1      40.692  30.570  -3.940  0.00  0.00           C
HETATM   5  C   <1> d   1      39.428  29.980  -3.806  0.00  0.00           C
HETATM   6  C   <1> d   1      38.300  30.628  -4.315  0.00  0.00           C
HETATM   7  C   <1> d   1      41.948  29.866  -3.409  0.00  0.00           C
HETATM   8  C   <1> d   1      41.676  28.360  -3.173  0.00  0.00           C
HETATM   9  C   <1> d   1      40.351  28.243  -2.383  0.00  0.00           C
HETATM  10  O   <1> d   1      39.265  28.741  -3.181  0.00  0.00           O
HETATM  11  C   <1> d   1      40.083  26.771  -2.037  0.00  0.00           C
HETATM  12  C   <1> d   1      41.130  25.844  -2.065  0.00  0.00           C
HETATM  13  C   <1> d   1      40.896  24.499  -1.765  0.00  0.00           C
HETATM  14  C   <1> d   1      39.607  24.069  -1.427  0.00  0.00           C
HETATM  15  C   <1> d   1      38.558  24.996  -1.386  0.00  0.00           C
HETATM  16  C   <1> d   1      38.798  26.339  -1.690  0.00  0.00           C
HETATM  17  O   <1> d   1      39.340  22.728  -1.125  0.00  0.00           O
HETATM  18  H   <1> d   1      39.478  22.126  -1.847  0.00  0.00           H
HETATM  19  O   <1> d   1      37.264  24.594  -1.044  0.00  0.00           O
HETATM  20  H   <1> d   1      37.037  24.854  -0.157  0.00  0.00           H
HETATM  21  O   <1> d   1      41.550  27.656  -4.423  0.00  0.00           O
HETATM  22  H   <1> d   1      41.350  26.731  -4.320  0.00  0.00           H
HETATM  23  O   <1> d   1      42.044  32.446  -4.687  0.00  0.00           O
HETATM  24  H   <1> d   1      41.954  33.370  -4.894  0.00  0.00           H
HETATM  25  O   <1> d   1      37.263  32.469  -5.476  0.00  0.00           O
HETATM  26  H   <1> d   1      37.176  33.390  -5.258  0.00  0.00           H
ENDMDL
