# Supplementary material for: Ferroptosis regulation by traditional chinese medicine for ischemic stroke intervention based on network pharmacology and data mining
Source: PLoS One. 2025 Apr 16;20(4):e0321751. doi: 10.1371/journal.pone.0321751 (PMC12002469; doi:10.1371/journal.pone.0321751)
Supplement: S5 File — (ZIP) [file pone.0321751.s005.zip › 分子对接4/ESR1/ESR1-0073/results/MOL000073_7baa_out05.pdbqt]

MODEL 1
REMARK VINA RESULT:      -5.4      0.000      0.000
REMARK  6 active torsions:
REMARK  status: ('A' for Active; 'I' for Inactive)
REMARK    1  A    between atoms: C_1  and  O_11 
REMARK    2  A    between atoms: C_3  and  O_12 
REMARK    3  A    between atoms: C_8  and  O_13 
REMARK    4  A    between atoms: C_9  and  C_14 
REMARK    5  A    between atoms: C_17  and  O_21 
REMARK    6  A    between atoms: C_18  and  O_20 
ROOT
ATOM      1  C   <1> d   1      38.413  31.856  -4.968  0.00  0.00     0.071 A 
ATOM      2  C   <1> d   1      39.676  32.445  -5.099  0.00  0.00     0.073 A 
ATOM      3  C   <1> d   1      40.806  31.816  -4.572  0.00  0.00     0.077 A 
ATOM      4  C   <1> d   1      40.692  30.570  -3.940  0.00  0.00     0.011 A 
ATOM      5  C   <1> d   1      39.428  29.980  -3.806  0.00  0.00     0.081 A 
ATOM      6  C   <1> d   1      38.300  30.628  -4.315  0.00  0.00     0.074 A 
ATOM      7  C   <1> d   1      41.948  29.866  -3.409  0.00  0.00     0.079 C 
ATOM      8  C   <1> d   1      41.676  28.360  -3.173  0.00  0.00     0.156 C 
ATOM      9  C   <1> d   1      40.351  28.243  -2.383  0.00  0.00     0.191 C 
ATOM     10  O   <1> d   1      39.265  28.741  -3.181  0.00  0.00    -0.338 OA
ENDROOT
BRANCH   9  11
ATOM     11  C   <1> d   1      40.083  26.771  -2.037  0.00  0.00    -0.024 A 
ATOM     12  C   <1> d   1      41.130  25.844  -2.065  0.00  0.00     0.013 A 
ATOM     13  C   <1> d   1      40.896  24.499  -1.765  0.00  0.00     0.040 A 
ATOM     14  C   <1> d   1      39.607  24.069  -1.427  0.00  0.00     0.098 A 
ATOM     15  C   <1> d   1      38.558  24.996  -1.386  0.00  0.00     0.099 A 
ATOM     16  C   <1> d   1      38.798  26.339  -1.690  0.00  0.00     0.049 A 
BRANCH  14  17
ATOM     17  O   <1> d   1      39.340  22.728  -1.125  0.00  0.00    -0.358 OA
ATOM     18  H   <1> d   1      39.478  22.126  -1.847  0.00  0.00     0.217 HD
ENDBRANCH  14  17
BRANCH  15  19
ATOM     19  O   <1> d   1      37.264  24.594  -1.044  0.00  0.00    -0.358 OA
ATOM     20  H   <1> d   1      37.037  24.854  -0.157  0.00  0.00     0.217 HD
ENDBRANCH  15  19
ENDBRANCH   9  11
BRANCH   8  21
ATOM     21  O   <1> d   1      41.550  27.656  -4.423  0.00  0.00    -0.392 OA
ATOM     22  H   <1> d   1      41.350  26.731  -4.320  0.00  0.00     0.210 HD
ENDBRANCH   8  21
BRANCH   3  23
ATOM     23  O   <1> d   1      42.044  32.446  -4.687  0.00  0.00    -0.360 OA
ATOM     24  H   <1> d   1      41.954  33.370  -4.894  0.00  0.00     0.217 HD
ENDBRANCH   3  23
BRANCH   1  25
ATOM     25  O   <1> d   1      37.263  32.469  -5.476  0.00  0.00    -0.361 OA
ATOM     26  H   <1> d   1      37.176  33.390  -5.258  0.00  0.00     0.217 HD
ENDBRANCH   1  25
TORSDOF 6
ENDMDL
