# Supplementary material for: Ferroptosis regulation by traditional chinese medicine for ischemic stroke intervention based on network pharmacology and data mining
Source: PLoS One. 2025 Apr 16;20(4):e0321751. doi: 10.1371/journal.pone.0321751 (PMC12002469; doi:10.1371/journal.pone.0321751)
Supplement: S5 File — (ZIP) [file pone.0321751.s005.zip › 分子对接4/ESR1/ESR1-0073/results/MOL000073_7baa_out06.pdb]

REMARK Generated by AMDock from AutoDock Vina result
MODEL        6
REMARK ENERGY   =   -5.7
HETATM   1  C   <1> d   1      31.841  -1.514  26.276  0.00  0.00           C
HETATM   2  C   <1> d   1      32.952  -1.810  27.074  0.00  0.00           C
HETATM   3  C   <1> d   1      33.252  -3.134  27.401  0.00  0.00           C
HETATM   4  C   <1> d   1      32.467  -4.183  26.903  0.00  0.00           C
HETATM   5  C   <1> d   1      31.352  -3.888  26.106  0.00  0.00           C
HETATM   6  C   <1> d   1      31.045  -2.559  25.804  0.00  0.00           C
HETATM   7  C   <1> d   1      32.837  -5.635  27.229  0.00  0.00           C
HETATM   8  C   <1> d   1      32.148  -6.613  26.246  0.00  0.00           C
HETATM   9  C   <1> d   1      30.655  -6.212  26.159  0.00  0.00           C
HETATM  10  O   <1> d   1      30.538  -4.898  25.590  0.00  0.00           O
HETATM  11  C   <1> d   1      29.902  -7.212  25.270  0.00  0.00           C
HETATM  12  C   <1> d   1      29.682  -6.922  23.920  0.00  0.00           C
HETATM  13  C   <1> d   1      28.985  -7.818  23.104  0.00  0.00           C
HETATM  14  C   <1> d   1      28.508  -9.023  23.634  0.00  0.00           C
HETATM  15  C   <1> d   1      28.736  -9.324  24.983  0.00  0.00           C
HETATM  16  C   <1> d   1      29.431  -8.422  25.793  0.00  0.00           C
HETATM  17  O   <1> d   1      27.804  -9.940  22.843  0.00  0.00           O
HETATM  18  H   <1> d   1      27.971  -9.866  21.911  0.00  0.00           H
HETATM  19  O   <1> d   1      28.277 -10.523  25.533  0.00  0.00           O
HETATM  20  H   <1> d   1      28.132 -11.186  24.864  0.00  0.00           H
HETATM  21  O   <1> d   1      32.740  -6.532  24.936  0.00  0.00           O
HETATM  22  H   <1> d   1      33.686  -6.426  24.952  0.00  0.00           H
HETATM  23  O   <1> d   1      34.345  -3.393  28.228  0.00  0.00           O
HETATM  24  H   <1> d   1      34.347  -4.290  28.543  0.00  0.00           H
HETATM  25  O   <1> d   1      31.509  -0.197  25.943  0.00  0.00           O
HETATM  26  H   <1> d   1      31.786   0.075  25.075  0.00  0.00           H
ENDMDL
