# Supplementary material for: Ferroptosis regulation by traditional chinese medicine for ischemic stroke intervention based on network pharmacology and data mining
Source: PLoS One. 2025 Apr 16;20(4):e0321751. doi: 10.1371/journal.pone.0321751 (PMC12002469; doi:10.1371/journal.pone.0321751)
Supplement: S5 File — (ZIP) [file pone.0321751.s005.zip › 分子对接4/ESR1/ESR1-0073/results/MOL000073_7baa_out06.pdbqt]

MODEL 1
REMARK VINA RESULT:      -5.7      0.000      0.000
REMARK  6 active torsions:
REMARK  status: ('A' for Active; 'I' for Inactive)
REMARK    1  A    between atoms: C_1  and  O_11 
REMARK    2  A    between atoms: C_3  and  O_12 
REMARK    3  A    between atoms: C_8  and  O_13 
REMARK    4  A    between atoms: C_9  and  C_14 
REMARK    5  A    between atoms: C_17  and  O_21 
REMARK    6  A    between atoms: C_18  and  O_20 
ROOT
ATOM      1  C   <1> d   1      31.841  -1.514  26.276  0.00  0.00     0.071 A 
ATOM      2  C   <1> d   1      32.952  -1.810  27.074  0.00  0.00     0.073 A 
ATOM      3  C   <1> d   1      33.252  -3.134  27.401  0.00  0.00     0.077 A 
ATOM      4  C   <1> d   1      32.467  -4.183  26.903  0.00  0.00     0.011 A 
ATOM      5  C   <1> d   1      31.352  -3.888  26.106  0.00  0.00     0.081 A 
ATOM      6  C   <1> d   1      31.045  -2.559  25.804  0.00  0.00     0.074 A 
ATOM      7  C   <1> d   1      32.837  -5.635  27.229  0.00  0.00     0.079 C 
ATOM      8  C   <1> d   1      32.148  -6.613  26.246  0.00  0.00     0.156 C 
ATOM      9  C   <1> d   1      30.655  -6.212  26.159  0.00  0.00     0.191 C 
ATOM     10  O   <1> d   1      30.538  -4.898  25.590  0.00  0.00    -0.338 OA
ENDROOT
BRANCH   9  11
ATOM     11  C   <1> d   1      29.902  -7.212  25.270  0.00  0.00    -0.024 A 
ATOM     12  C   <1> d   1      29.682  -6.922  23.920  0.00  0.00     0.013 A 
ATOM     13  C   <1> d   1      28.985  -7.818  23.104  0.00  0.00     0.040 A 
ATOM     14  C   <1> d   1      28.508  -9.023  23.634  0.00  0.00     0.098 A 
ATOM     15  C   <1> d   1      28.736  -9.324  24.983  0.00  0.00     0.099 A 
ATOM     16  C   <1> d   1      29.431  -8.422  25.793  0.00  0.00     0.049 A 
BRANCH  14  17
ATOM     17  O   <1> d   1      27.804  -9.940  22.843  0.00  0.00    -0.358 OA
ATOM     18  H   <1> d   1      27.971  -9.866  21.911  0.00  0.00     0.217 HD
ENDBRANCH  14  17
BRANCH  15  19
ATOM     19  O   <1> d   1      28.277 -10.523  25.533  0.00  0.00    -0.358 OA
ATOM     20  H   <1> d   1      28.132 -11.186  24.864  0.00  0.00     0.217 HD
ENDBRANCH  15  19
ENDBRANCH   9  11
BRANCH   8  21
ATOM     21  O   <1> d   1      32.740  -6.532  24.936  0.00  0.00    -0.392 OA
ATOM     22  H   <1> d   1      33.686  -6.426  24.952  0.00  0.00     0.210 HD
ENDBRANCH   8  21
BRANCH   3  23
ATOM     23  O   <1> d   1      34.345  -3.393  28.228  0.00  0.00    -0.360 OA
ATOM     24  H   <1> d   1      34.347  -4.290  28.543  0.00  0.00     0.217 HD
ENDBRANCH   3  23
BRANCH   1  25
ATOM     25  O   <1> d   1      31.509  -0.197  25.943  0.00  0.00    -0.361 OA
ATOM     26  H   <1> d   1      31.786   0.075  25.075  0.00  0.00     0.217 HD
ENDBRANCH   1  25
TORSDOF 6
ENDMDL
