# Supplementary material for: Ferroptosis regulation by traditional chinese medicine for ischemic stroke intervention based on network pharmacology and data mining
Source: PLoS One. 2025 Apr 16;20(4):e0321751. doi: 10.1371/journal.pone.0321751 (PMC12002469; doi:10.1371/journal.pone.0321751)
Supplement: S5 File — (ZIP) [file pone.0321751.s005.zip › 分子对接4/ESR1/ESR1-0073/results/MOL000073_7baa_out07.pdb]

REMARK Generated by AMDock from AutoDock Vina result
MODEL        7
REMARK ENERGY   =   -7.0
HETATM   1  C   <1> d   1      18.686   6.711   9.705  0.00  0.00           C
HETATM   2  C   <1> d   1      18.606   6.523   8.320  0.00  0.00           C
HETATM   3  C   <1> d   1      18.333   7.602   7.476  0.00  0.00           C
HETATM   4  C   <1> d   1      18.175   8.891   8.003  0.00  0.00           C
HETATM   5  C   <1> d   1      18.252   9.080   9.389  0.00  0.00           C
HETATM   6  C   <1> d   1      18.501   7.992  10.228  0.00  0.00           C
HETATM   7  C   <1> d   1      17.926  10.075   7.061  0.00  0.00           C
HETATM   8  C   <1> d   1      18.229  11.417   7.771  0.00  0.00           C
HETATM   9  C   <1> d   1      17.526  11.384   9.150  0.00  0.00           C
HETATM  10  O   <1> d   1      18.097  10.346   9.961  0.00  0.00           O
HETATM  11  C   <1> d   1      17.714  12.734   9.858  0.00  0.00           C
HETATM  12  C   <1> d   1      17.381  12.868  11.209  0.00  0.00           C
HETATM  13  C   <1> d   1      17.535  14.095  11.861  0.00  0.00           C
HETATM  14  C   <1> d   1      18.032  15.203  11.163  0.00  0.00           C
HETATM  15  C   <1> d   1      18.377  15.071   9.812  0.00  0.00           C
HETATM  16  C   <1> d   1      18.219  13.841   9.167  0.00  0.00           C
HETATM  17  O   <1> d   1      18.194  16.446  11.787  0.00  0.00           O
HETATM  18  H   <1> d   1      17.734  17.162  11.364  0.00  0.00           H
HETATM  19  O   <1> d   1      18.882  16.158   9.096  0.00  0.00           O
HETATM  20  H   <1> d   1      18.481  16.978   9.369  0.00  0.00           H
HETATM  21  O   <1> d   1      19.646  11.592   7.962  0.00  0.00           O
HETATM  22  H   <1> d   1      20.138  11.620   7.149  0.00  0.00           H
HETATM  23  O   <1> d   1      18.224   7.374   6.104  0.00  0.00           O
HETATM  24  H   <1> d   1      19.049   7.091   5.725  0.00  0.00           H
HETATM  25  O   <1> d   1      18.945   5.647  10.574  0.00  0.00           O
HETATM  26  H   <1> d   1      18.173   5.267  10.977  0.00  0.00           H
ENDMDL
