# Supplementary material for: Ferroptosis regulation by traditional chinese medicine for ischemic stroke intervention based on network pharmacology and data mining
Source: PLoS One. 2025 Apr 16;20(4):e0321751. doi: 10.1371/journal.pone.0321751 (PMC12002469; doi:10.1371/journal.pone.0321751)
Supplement: S5 File — (ZIP) [file pone.0321751.s005.zip › 分子对接4/ESR1/ESR1-0073/results/MOL000073_7baa_out07.pdbqt]

MODEL 1
REMARK VINA RESULT:      -7.0      0.000      0.000
REMARK  6 active torsions:
REMARK  status: ('A' for Active; 'I' for Inactive)
REMARK    1  A    between atoms: C_1  and  O_11 
REMARK    2  A    between atoms: C_3  and  O_12 
REMARK    3  A    between atoms: C_8  and  O_13 
REMARK    4  A    between atoms: C_9  and  C_14 
REMARK    5  A    between atoms: C_17  and  O_21 
REMARK    6  A    between atoms: C_18  and  O_20 
ROOT
ATOM      1  C   <1> d   1      18.686   6.711   9.705  0.00  0.00     0.071 A 
ATOM      2  C   <1> d   1      18.606   6.523   8.320  0.00  0.00     0.073 A 
ATOM      3  C   <1> d   1      18.333   7.602   7.476  0.00  0.00     0.077 A 
ATOM      4  C   <1> d   1      18.175   8.891   8.003  0.00  0.00     0.011 A 
ATOM      5  C   <1> d   1      18.252   9.080   9.389  0.00  0.00     0.081 A 
ATOM      6  C   <1> d   1      18.501   7.992  10.228  0.00  0.00     0.074 A 
ATOM      7  C   <1> d   1      17.926  10.075   7.061  0.00  0.00     0.079 C 
ATOM      8  C   <1> d   1      18.229  11.417   7.771  0.00  0.00     0.156 C 
ATOM      9  C   <1> d   1      17.526  11.384   9.150  0.00  0.00     0.191 C 
ATOM     10  O   <1> d   1      18.097  10.346   9.961  0.00  0.00    -0.338 OA
ENDROOT
BRANCH   9  11
ATOM     11  C   <1> d   1      17.714  12.734   9.858  0.00  0.00    -0.024 A 
ATOM     12  C   <1> d   1      17.381  12.868  11.209  0.00  0.00     0.013 A 
ATOM     13  C   <1> d   1      17.535  14.095  11.861  0.00  0.00     0.040 A 
ATOM     14  C   <1> d   1      18.032  15.203  11.163  0.00  0.00     0.098 A 
ATOM     15  C   <1> d   1      18.377  15.071   9.812  0.00  0.00     0.099 A 
ATOM     16  C   <1> d   1      18.219  13.841   9.167  0.00  0.00     0.049 A 
BRANCH  14  17
ATOM     17  O   <1> d   1      18.194  16.446  11.787  0.00  0.00    -0.358 OA
ATOM     18  H   <1> d   1      17.734  17.162  11.364  0.00  0.00     0.217 HD
ENDBRANCH  14  17
BRANCH  15  19
ATOM     19  O   <1> d   1      18.882  16.158   9.096  0.00  0.00    -0.358 OA
ATOM     20  H   <1> d   1      18.481  16.978   9.369  0.00  0.00     0.217 HD
ENDBRANCH  15  19
ENDBRANCH   9  11
BRANCH   8  21
ATOM     21  O   <1> d   1      19.646  11.592   7.962  0.00  0.00    -0.392 OA
ATOM     22  H   <1> d   1      20.138  11.620   7.149  0.00  0.00     0.210 HD
ENDBRANCH   8  21
BRANCH   3  23
ATOM     23  O   <1> d   1      18.224   7.374   6.104  0.00  0.00    -0.360 OA
ATOM     24  H   <1> d   1      19.049   7.091   5.725  0.00  0.00     0.217 HD
ENDBRANCH   3  23
BRANCH   1  25
ATOM     25  O   <1> d   1      18.945   5.647  10.574  0.00  0.00    -0.361 OA
ATOM     26  H   <1> d   1      18.173   5.267  10.977  0.00  0.00     0.217 HD
ENDBRANCH   1  25
TORSDOF 6
ENDMDL
