# Supplementary material for: Ferroptosis regulation by traditional chinese medicine for ischemic stroke intervention based on network pharmacology and data mining
Source: PLoS One. 2025 Apr 16;20(4):e0321751. doi: 10.1371/journal.pone.0321751 (PMC12002469; doi:10.1371/journal.pone.0321751)
Supplement: S5 File — (ZIP) [file pone.0321751.s005.zip › 分子对接4/ESR1/ESR1-0073/results/MOL000073_7baa_out08.pdb]

REMARK Generated by AMDock from AutoDock Vina result
MODEL        8
REMARK ENERGY   =   -7.0
HETATM   1  C   <1> d   1      19.016  14.496   9.665  0.00  0.00           C
HETATM   2  C   <1> d   1      18.401  14.546  10.921  0.00  0.00           C
HETATM   3  C   <1> d   1      17.833  13.397  11.475  0.00  0.00           C
HETATM   4  C   <1> d   1      17.907  12.173  10.797  0.00  0.00           C
HETATM   5  C   <1> d   1      18.519  12.121   9.537  0.00  0.00           C
HETATM   6  C   <1> d   1      19.063  13.281   8.980  0.00  0.00           C
HETATM   7  C   <1> d   1      17.322  10.908  11.438  0.00  0.00           C
HETATM   8  C   <1> d   1      17.892   9.636  10.765  0.00  0.00           C
HETATM   9  C   <1> d   1      17.782   9.829   9.233  0.00  0.00           C
HETATM  10  O   <1> d   1      18.613  10.925   8.821  0.00  0.00           O
HETATM  11  C   <1> d   1      18.245   8.552   8.517  0.00  0.00           C
HETATM  12  C   <1> d   1      18.104   7.309   9.141  0.00  0.00           C
HETATM  13  C   <1> d   1      18.535   6.141   8.504  0.00  0.00           C
HETATM  14  C   <1> d   1      19.107   6.208   7.227  0.00  0.00           C
HETATM  15  C   <1> d   1      19.239   7.450   6.594  0.00  0.00           C
HETATM  16  C   <1> d   1      18.809   8.613   7.237  0.00  0.00           C
HETATM  17  O   <1> d   1      19.551   5.057   6.565  0.00  0.00           O
HETATM  18  H   <1> d   1      19.049   4.830   5.790  0.00  0.00           H
HETATM  19  O   <1> d   1      19.799   7.542   5.317  0.00  0.00           O
HETATM  20  H   <1> d   1      20.735   7.715   5.353  0.00  0.00           H
HETATM  21  O   <1> d   1      19.273   9.437  11.122  0.00  0.00           O
HETATM  22  H   <1> d   1      19.678   8.699  10.678  0.00  0.00           H
HETATM  23  O   <1> d   1      17.196  13.489  12.712  0.00  0.00           O
HETATM  24  H   <1> d   1      16.306  13.814  12.630  0.00  0.00           H
HETATM  25  O   <1> d   1      19.583  15.633   9.081  0.00  0.00           O
HETATM  26  H   <1> d   1      19.551  15.649   8.131  0.00  0.00           H
ENDMDL
