# Supplementary material for: Ferroptosis regulation by traditional chinese medicine for ischemic stroke intervention based on network pharmacology and data mining
Source: PLoS One. 2025 Apr 16;20(4):e0321751. doi: 10.1371/journal.pone.0321751 (PMC12002469; doi:10.1371/journal.pone.0321751)
Supplement: S5 File — (ZIP) [file pone.0321751.s005.zip › 分子对接4/ESR1/ESR1-0073/results/MOL000073_7baa_out08.pdbqt]

MODEL 1
REMARK VINA RESULT:      -7.0      0.000      0.000
REMARK  6 active torsions:
REMARK  status: ('A' for Active; 'I' for Inactive)
REMARK    1  A    between atoms: C_1  and  O_11 
REMARK    2  A    between atoms: C_3  and  O_12 
REMARK    3  A    between atoms: C_8  and  O_13 
REMARK    4  A    between atoms: C_9  and  C_14 
REMARK    5  A    between atoms: C_17  and  O_21 
REMARK    6  A    between atoms: C_18  and  O_20 
ROOT
ATOM      1  C   <1> d   1      19.016  14.496   9.665  0.00  0.00     0.071 A 
ATOM      2  C   <1> d   1      18.401  14.546  10.921  0.00  0.00     0.073 A 
ATOM      3  C   <1> d   1      17.833  13.397  11.475  0.00  0.00     0.077 A 
ATOM      4  C   <1> d   1      17.907  12.173  10.797  0.00  0.00     0.011 A 
ATOM      5  C   <1> d   1      18.519  12.121   9.537  0.00  0.00     0.081 A 
ATOM      6  C   <1> d   1      19.063  13.281   8.980  0.00  0.00     0.074 A 
ATOM      7  C   <1> d   1      17.322  10.908  11.438  0.00  0.00     0.079 C 
ATOM      8  C   <1> d   1      17.892   9.636  10.765  0.00  0.00     0.156 C 
ATOM      9  C   <1> d   1      17.782   9.829   9.233  0.00  0.00     0.191 C 
ATOM     10  O   <1> d   1      18.613  10.925   8.821  0.00  0.00    -0.338 OA
ENDROOT
BRANCH   9  11
ATOM     11  C   <1> d   1      18.245   8.552   8.517  0.00  0.00    -0.024 A 
ATOM     12  C   <1> d   1      18.104   7.309   9.141  0.00  0.00     0.013 A 
ATOM     13  C   <1> d   1      18.535   6.141   8.504  0.00  0.00     0.040 A 
ATOM     14  C   <1> d   1      19.107   6.208   7.227  0.00  0.00     0.098 A 
ATOM     15  C   <1> d   1      19.239   7.450   6.594  0.00  0.00     0.099 A 
ATOM     16  C   <1> d   1      18.809   8.613   7.237  0.00  0.00     0.049 A 
BRANCH  14  17
ATOM     17  O   <1> d   1      19.551   5.057   6.565  0.00  0.00    -0.358 OA
ATOM     18  H   <1> d   1      19.049   4.830   5.790  0.00  0.00     0.217 HD
ENDBRANCH  14  17
BRANCH  15  19
ATOM     19  O   <1> d   1      19.799   7.542   5.317  0.00  0.00    -0.358 OA
ATOM     20  H   <1> d   1      20.735   7.715   5.353  0.00  0.00     0.217 HD
ENDBRANCH  15  19
ENDBRANCH   9  11
BRANCH   8  21
ATOM     21  O   <1> d   1      19.273   9.437  11.122  0.00  0.00    -0.392 OA
ATOM     22  H   <1> d   1      19.678   8.699  10.678  0.00  0.00     0.210 HD
ENDBRANCH   8  21
BRANCH   3  23
ATOM     23  O   <1> d   1      17.196  13.489  12.712  0.00  0.00    -0.360 OA
ATOM     24  H   <1> d   1      16.306  13.814  12.630  0.00  0.00     0.217 HD
ENDBRANCH   3  23
BRANCH   1  25
ATOM     25  O   <1> d   1      19.583  15.633   9.081  0.00  0.00    -0.361 OA
ATOM     26  H   <1> d   1      19.551  15.649   8.131  0.00  0.00     0.217 HD
ENDBRANCH   1  25
TORSDOF 6
ENDMDL
