# Supplementary material for: Ferroptosis regulation by traditional chinese medicine for ischemic stroke intervention based on network pharmacology and data mining
Source: PLoS One. 2025 Apr 16;20(4):e0321751. doi: 10.1371/journal.pone.0321751 (PMC12002469; doi:10.1371/journal.pone.0321751)
Supplement: S5 File — (ZIP) [file pone.0321751.s005.zip › 分子对接4/ESR1/ESR1-0073/results/MOL000073_7baa_out09.pdb]

REMARK Generated by AMDock from AutoDock Vina result
MODEL        9
REMARK ENERGY   =   -5.7
HETATM   1  C   <1> d   1      18.284 -10.456  28.405  0.00  0.00           C
HETATM   2  C   <1> d   1      17.953 -11.766  28.769  0.00  0.00           C
HETATM   3  C   <1> d   1      18.280 -12.834  27.930  0.00  0.00           C
HETATM   4  C   <1> d   1      18.977 -12.609  26.735  0.00  0.00           C
HETATM   5  C   <1> d   1      19.306 -11.298  26.369  0.00  0.00           C
HETATM   6  C   <1> d   1      18.953 -10.233  27.201  0.00  0.00           C
HETATM   7  C   <1> d   1      19.374 -13.796  25.848  0.00  0.00           C
HETATM   8  C   <1> d   1      20.490 -13.391  24.854  0.00  0.00           C
HETATM   9  C   <1> d   1      20.065 -12.059  24.192  0.00  0.00           C
HETATM  10  O   <1> d   1      19.996 -11.023  25.185  0.00  0.00           O
HETATM  11  C   <1> d   1      21.093 -11.661  23.124  0.00  0.00           C
HETATM  12  C   <1> d   1      21.540 -10.339  23.039  0.00  0.00           C
HETATM  13  C   <1> d   1      22.466  -9.962  22.062  0.00  0.00           C
HETATM  14  C   <1> d   1      22.960 -10.913  21.160  0.00  0.00           C
HETATM  15  C   <1> d   1      22.524 -12.241  21.248  0.00  0.00           C
HETATM  16  C   <1> d   1      21.597 -12.610  22.226  0.00  0.00           C
HETATM  17  O   <1> d   1      23.885 -10.566  20.168  0.00  0.00           O
HETATM  18  H   <1> d   1      23.520 -10.070  19.444  0.00  0.00           H
HETATM  19  O   <1> d   1      23.008 -13.209  20.365  0.00  0.00           O
HETATM  20  H   <1> d   1      23.871 -13.521  20.621  0.00  0.00           H
HETATM  21  O   <1> d   1      21.745 -13.206  25.535  0.00  0.00           O
HETATM  22  H   <1> d   1      22.484 -13.606  25.087  0.00  0.00           H
HETATM  23  O   <1> d   1      17.904 -14.124  28.304  0.00  0.00           O
HETATM  24  H   <1> d   1      18.043 -14.752  27.603  0.00  0.00           H
HETATM  25  O   <1> d   1      17.958  -9.366  29.219  0.00  0.00           O
HETATM  26  H   <1> d   1      18.518  -9.257  29.979  0.00  0.00           H
ENDMDL
