# Supplementary material for: Ferroptosis regulation by traditional chinese medicine for ischemic stroke intervention based on network pharmacology and data mining
Source: PLoS One. 2025 Apr 16;20(4):e0321751. doi: 10.1371/journal.pone.0321751 (PMC12002469; doi:10.1371/journal.pone.0321751)
Supplement: S5 File — (ZIP) [file pone.0321751.s005.zip › 分子对接4/ESR1/ESR1-0073/results/MOL000073_7baa_out09.pdbqt]

MODEL 1
REMARK VINA RESULT:      -5.7      0.000      0.000
REMARK  6 active torsions:
REMARK  status: ('A' for Active; 'I' for Inactive)
REMARK    1  A    between atoms: C_1  and  O_11 
REMARK    2  A    between atoms: C_3  and  O_12 
REMARK    3  A    between atoms: C_8  and  O_13 
REMARK    4  A    between atoms: C_9  and  C_14 
REMARK    5  A    between atoms: C_17  and  O_21 
REMARK    6  A    between atoms: C_18  and  O_20 
ROOT
ATOM      1  C   <1> d   1      18.284 -10.456  28.405  0.00  0.00     0.071 A 
ATOM      2  C   <1> d   1      17.953 -11.766  28.769  0.00  0.00     0.073 A 
ATOM      3  C   <1> d   1      18.280 -12.834  27.930  0.00  0.00     0.077 A 
ATOM      4  C   <1> d   1      18.977 -12.609  26.735  0.00  0.00     0.011 A 
ATOM      5  C   <1> d   1      19.306 -11.298  26.369  0.00  0.00     0.081 A 
ATOM      6  C   <1> d   1      18.953 -10.233  27.201  0.00  0.00     0.074 A 
ATOM      7  C   <1> d   1      19.374 -13.796  25.848  0.00  0.00     0.079 C 
ATOM      8  C   <1> d   1      20.490 -13.391  24.854  0.00  0.00     0.156 C 
ATOM      9  C   <1> d   1      20.065 -12.059  24.192  0.00  0.00     0.191 C 
ATOM     10  O   <1> d   1      19.996 -11.023  25.185  0.00  0.00    -0.338 OA
ENDROOT
BRANCH   9  11
ATOM     11  C   <1> d   1      21.093 -11.661  23.124  0.00  0.00    -0.024 A 
ATOM     12  C   <1> d   1      21.540 -10.339  23.039  0.00  0.00     0.013 A 
ATOM     13  C   <1> d   1      22.466  -9.962  22.062  0.00  0.00     0.040 A 
ATOM     14  C   <1> d   1      22.960 -10.913  21.160  0.00  0.00     0.098 A 
ATOM     15  C   <1> d   1      22.524 -12.241  21.248  0.00  0.00     0.099 A 
ATOM     16  C   <1> d   1      21.597 -12.610  22.226  0.00  0.00     0.049 A 
BRANCH  14  17
ATOM     17  O   <1> d   1      23.885 -10.566  20.168  0.00  0.00    -0.358 OA
ATOM     18  H   <1> d   1      23.520 -10.070  19.444  0.00  0.00     0.217 HD
ENDBRANCH  14  17
BRANCH  15  19
ATOM     19  O   <1> d   1      23.008 -13.209  20.365  0.00  0.00    -0.358 OA
ATOM     20  H   <1> d   1      23.871 -13.521  20.621  0.00  0.00     0.217 HD
ENDBRANCH  15  19
ENDBRANCH   9  11
BRANCH   8  21
ATOM     21  O   <1> d   1      21.745 -13.206  25.535  0.00  0.00    -0.392 OA
ATOM     22  H   <1> d   1      22.484 -13.606  25.087  0.00  0.00     0.210 HD
ENDBRANCH   8  21
BRANCH   3  23
ATOM     23  O   <1> d   1      17.904 -14.124  28.304  0.00  0.00    -0.360 OA
ATOM     24  H   <1> d   1      18.043 -14.752  27.603  0.00  0.00     0.217 HD
ENDBRANCH   3  23
BRANCH   1  25
ATOM     25  O   <1> d   1      17.958  -9.366  29.219  0.00  0.00    -0.361 OA
ATOM     26  H   <1> d   1      18.518  -9.257  29.979  0.00  0.00     0.217 HD
ENDBRANCH   1  25
TORSDOF 6
ENDMDL
