# Supplementary material for: Ferroptosis regulation by traditional chinese medicine for ischemic stroke intervention based on network pharmacology and data mining
Source: PLoS One. 2025 Apr 16;20(4):e0321751. doi: 10.1371/journal.pone.0321751 (PMC12002469; doi:10.1371/journal.pone.0321751)
Supplement: S5 File — (ZIP) [file pone.0321751.s005.zip › 分子对接4/ESR1/ESR1-0073/results/MOL000073_7baa_out10.pdb]

REMARK Generated by AMDock from AutoDock Vina result
MODEL       10
REMARK ENERGY   =   -5.3
HETATM   1  C   <1> d   1      28.865  -9.138  25.576  0.00  0.00           C
HETATM   2  C   <1> d   1      30.061  -8.431  25.748  0.00  0.00           C
HETATM   3  C   <1> d   1      30.413  -7.938  27.006  0.00  0.00           C
HETATM   4  C   <1> d   1      29.593  -8.178  28.117  0.00  0.00           C
HETATM   5  C   <1> d   1      28.394  -8.882  27.945  0.00  0.00           C
HETATM   6  C   <1> d   1      28.037  -9.351  26.679  0.00  0.00           C
HETATM   7  C   <1> d   1      30.016  -7.673  29.502  0.00  0.00           C
HETATM   8  C   <1> d   1      29.236  -8.410  30.618  0.00  0.00           C
HETATM   9  C   <1> d   1      27.738  -8.393  30.231  0.00  0.00           C
HETATM  10  O   <1> d   1      27.541  -9.142  29.021  0.00  0.00           O
HETATM  11  C   <1> d   1      26.906  -9.027  31.355  0.00  0.00           C
HETATM  12  C   <1> d   1      27.298  -8.873  32.688  0.00  0.00           C
HETATM  13  C   <1> d   1      26.556  -9.458  33.719  0.00  0.00           C
HETATM  14  C   <1> d   1      25.406 -10.200  33.422  0.00  0.00           C
HETATM  15  C   <1> d   1      25.004 -10.348  32.089  0.00  0.00           C
HETATM  16  C   <1> d   1      25.752  -9.763  31.063  0.00  0.00           C
HETATM  17  O   <1> d   1      24.644 -10.801  34.432  0.00  0.00           O
HETATM  18  H   <1> d   1      24.370 -11.691  34.243  0.00  0.00           H
HETATM  19  O   <1> d   1      23.857 -11.077  31.767  0.00  0.00           O
HETATM  20  H   <1> d   1      23.210 -10.539  31.320  0.00  0.00           H
HETATM  21  O   <1> d   1      29.681  -9.774  30.745  0.00  0.00           O
HETATM  22  H   <1> d   1      30.101  -9.962  31.578  0.00  0.00           H
HETATM  23  O   <1> d   1      31.594  -7.207  27.137  0.00  0.00           O
HETATM  24  H   <1> d   1      32.294  -7.564  26.601  0.00  0.00           H
HETATM  25  O   <1> d   1      28.481  -9.633  24.326  0.00  0.00           O
HETATM  26  H   <1> d   1      28.721  -9.082  23.590  0.00  0.00           H
ENDMDL
