# Supplementary material for: Ferroptosis regulation by traditional chinese medicine for ischemic stroke intervention based on network pharmacology and data mining
Source: PLoS One. 2025 Apr 16;20(4):e0321751. doi: 10.1371/journal.pone.0321751 (PMC12002469; doi:10.1371/journal.pone.0321751)
Supplement: S5 File — (ZIP) [file pone.0321751.s005.zip › 分子对接4/ESR1/ESR1-0073/results/MOL000073_7baa_out10.pdbqt]

MODEL 1
REMARK VINA RESULT:      -5.3      0.000      0.000
REMARK  6 active torsions:
REMARK  status: ('A' for Active; 'I' for Inactive)
REMARK    1  A    between atoms: C_1  and  O_11 
REMARK    2  A    between atoms: C_3  and  O_12 
REMARK    3  A    between atoms: C_8  and  O_13 
REMARK    4  A    between atoms: C_9  and  C_14 
REMARK    5  A    between atoms: C_17  and  O_21 
REMARK    6  A    between atoms: C_18  and  O_20 
ROOT
ATOM      1  C   <1> d   1      28.865  -9.138  25.576  0.00  0.00     0.071 A 
ATOM      2  C   <1> d   1      30.061  -8.431  25.748  0.00  0.00     0.073 A 
ATOM      3  C   <1> d   1      30.413  -7.938  27.006  0.00  0.00     0.077 A 
ATOM      4  C   <1> d   1      29.593  -8.178  28.117  0.00  0.00     0.011 A 
ATOM      5  C   <1> d   1      28.394  -8.882  27.945  0.00  0.00     0.081 A 
ATOM      6  C   <1> d   1      28.037  -9.351  26.679  0.00  0.00     0.074 A 
ATOM      7  C   <1> d   1      30.016  -7.673  29.502  0.00  0.00     0.079 C 
ATOM      8  C   <1> d   1      29.236  -8.410  30.618  0.00  0.00     0.156 C 
ATOM      9  C   <1> d   1      27.738  -8.393  30.231  0.00  0.00     0.191 C 
ATOM     10  O   <1> d   1      27.541  -9.142  29.021  0.00  0.00    -0.338 OA
ENDROOT
BRANCH   9  11
ATOM     11  C   <1> d   1      26.906  -9.027  31.355  0.00  0.00    -0.024 A 
ATOM     12  C   <1> d   1      27.298  -8.873  32.688  0.00  0.00     0.013 A 
ATOM     13  C   <1> d   1      26.556  -9.458  33.719  0.00  0.00     0.040 A 
ATOM     14  C   <1> d   1      25.406 -10.200  33.422  0.00  0.00     0.098 A 
ATOM     15  C   <1> d   1      25.004 -10.348  32.089  0.00  0.00     0.099 A 
ATOM     16  C   <1> d   1      25.752  -9.763  31.063  0.00  0.00     0.049 A 
BRANCH  14  17
ATOM     17  O   <1> d   1      24.644 -10.801  34.432  0.00  0.00    -0.358 OA
ATOM     18  H   <1> d   1      24.370 -11.691  34.243  0.00  0.00     0.217 HD
ENDBRANCH  14  17
BRANCH  15  19
ATOM     19  O   <1> d   1      23.857 -11.077  31.767  0.00  0.00    -0.358 OA
ATOM     20  H   <1> d   1      23.210 -10.539  31.320  0.00  0.00     0.217 HD
ENDBRANCH  15  19
ENDBRANCH   9  11
BRANCH   8  21
ATOM     21  O   <1> d   1      29.681  -9.774  30.745  0.00  0.00    -0.392 OA
ATOM     22  H   <1> d   1      30.101  -9.962  31.578  0.00  0.00     0.210 HD
ENDBRANCH   8  21
BRANCH   3  23
ATOM     23  O   <1> d   1      31.594  -7.207  27.137  0.00  0.00    -0.360 OA
ATOM     24  H   <1> d   1      32.294  -7.564  26.601  0.00  0.00     0.217 HD
ENDBRANCH   3  23
BRANCH   1  25
ATOM     25  O   <1> d   1      28.481  -9.633  24.326  0.00  0.00    -0.361 OA
ATOM     26  H   <1> d   1      28.721  -9.082  23.590  0.00  0.00     0.217 HD
ENDBRANCH   1  25
TORSDOF 6
ENDMDL
