# Supplementary material for: Ferroptosis regulation by traditional chinese medicine for ischemic stroke intervention based on network pharmacology and data mining
Source: PLoS One. 2025 Apr 16;20(4):e0321751. doi: 10.1371/journal.pone.0321751 (PMC12002469; doi:10.1371/journal.pone.0321751)
Supplement: S5 File — (ZIP) [file pone.0321751.s005.zip › 分子对接4/ESR1/ESR1-0098/input/7baa_h_132Results.txt]

Output # 1	Total Volume = 437.00	Total Energy per Vol	EPV = -0.14236079
Output # 2	Total Volume = 448.00	Total Energy per Vol	EPV = -0.14166127
Output # 3	Total Volume = 408.00	Total Energy per Vol	EPV = -0.13728943
Output # 4	Total Volume = 448.00	Total Energy per Vol	EPV = -0.13637134
Output # 5	Total Volume = 431.00	Total Energy per Vol	EPV = -0.13595579
Output # 6	Total Volume = 451.00	Total Energy per Vol	EPV = -0.12895892
Output # 7	Total Volume = 481.00	Total Energy per Vol	EPV = -0.12737745
Output # 8	Total Volume = 453.00	Total Energy per Vol	EPV = -0.11694527
Output # 9	Total Volume = 525.00	Total Energy per Vol	EPV = -0.11103294
Output # 10	Total Volume = 504.00	Total Energy per Vol	EPV = -0.10207388
