# Supplementary material for: Ferroptosis regulation by traditional chinese medicine for ischemic stroke intervention based on network pharmacology and data mining
Source: PLoS One. 2025 Apr 16;20(4):e0321751. doi: 10.1371/journal.pone.0321751 (PMC12002469; doi:10.1371/journal.pone.0321751)
Supplement: S5 File — (ZIP) [file pone.0321751.s005.zip › 分子对接4/ESR1/ESR1-0098/input/combine.pdb]

HETATM    1  C  <1> d    1      19.497   8.337   5.462  0.00  0.00           C  
HETATM    2  C  <1> d    1      19.284   7.103   6.254  0.00  0.00           C  
HETATM    3  C  <1> d    1      18.928   7.184   7.632  0.00  0.00           C  
HETATM    4  C  <1> d    1      18.772   8.520   8.259  0.00  0.00           C  
HETATM    5  C  <1> d    1      18.971   9.687   7.521  0.00  0.00           C  
HETATM    6  C  <1> d    1      19.343   9.604   6.089  0.00  0.00           C  
HETATM    7  C  <1> d    1      18.396   8.699   9.707  0.00  0.00           C  
HETATM    8  C  <1> d    1      18.260  10.075  10.220  0.00  0.00           C  
HETATM    9  C  <1> d    1      18.493  11.117   9.407  0.00  0.00           C  
HETATM   10  C  <1> d    1      18.383  12.551   9.882  0.00  0.00           C  
HETATM   11  C  <1> d    1      17.715  12.804  11.183  0.00  0.00           C  
HETATM   12  C  <1> d    1      17.586  14.113  11.681  0.00  0.00           C  
HETATM   13  C  <1> d    1      18.116  15.262  10.912  0.00  0.00           C  
HETATM   14  C  <1> d    1      18.753  15.040   9.659  0.00  0.00           C  
HETATM   15  C  <1> d    1      18.878  13.657   9.131  0.00  0.00           C  
HETATM   16  O  <1> d    1      18.826  10.944   8.115  0.00  0.00           O  
HETATM   17  O  <1> d    1      18.203   7.752  10.452  0.00  0.00           O  
HETATM   18  O  <1> d    1      17.985  16.553  11.428  0.00  0.00           O  
HETATM   19  O  <1> d    1      19.250  16.135   8.945  0.00  0.00           O  
HETATM   20  O  <1> d    1      17.890  10.283  11.492  0.00  0.00           O  
HETATM   21  O  <1> d    1      18.722   6.033   8.396  0.00  0.00           O  
HETATM   22  O  <1> d    1      19.847   8.228   4.113  0.00  0.00           O  
HETATM   23  H  <1> d    1      17.794  17.187  10.744  0.00  0.00           H  
HETATM   24  H  <1> d    1      20.199  16.176   8.920  0.00  0.00           H  
HETATM   25  H  <1> d    1      17.491  11.138  11.627  0.00  0.00           H  
HETATM   26  H  <1> d    1      18.195   5.364   7.972  0.00  0.00           H  
HETATM   27  H  <1> d    1      19.972   7.336   3.810  0.00  0.00           H  
ATOM     28  N   GLY A  -4      45.171  12.628  -3.805  0.00  0.00      7baa N  
ATOM     29  CA  GLY A  -4      43.828  12.293  -4.245  0.00  0.00      7baa C  
ATOM     30  C   GLY A  -4      43.801  11.336  -5.424  0.00  0.00      7baa C  
ATOM     31  O   GLY A  -4      44.390  11.622  -6.480  0.00  0.00      7baa O  
ATOM     32  H   GLY A  -4      45.128  13.228  -3.002  0.00  0.00      7baa H  
ATOM     33  HA2 GLY A  -4      43.313  11.880  -3.469  0.00  0.00      7baa H  
ATOM     34  HA3 GLY A  -4      43.334  13.147  -4.498  0.00  0.00      7baa H  
ATOM     35  H2  GLY A  -4      45.664  13.101  -4.541  0.00  0.00      7baa H  
ATOM     36  H3  GLY A  -4      45.670  11.791  -3.562  0.00  0.00      7baa H  
ATOM     37  N   ALA A  -3      43.115  10.200  -5.250  0.00  0.00      7baa N  
ATOM     38  CA  ALA A  -3      42.906   9.284  -6.367  0.00  0.00      7baa C  
ATOM     39  C   ALA A  -3      42.115   9.931  -7.499  0.00  0.00      7baa C  
ATOM     40  O   ALA A  -3      42.176   9.444  -8.636  0.00  0.00      7baa O  
ATOM     41  CB  ALA A  -3      42.215   8.001  -5.902  0.00  0.00      7baa C  
ATOM     42  H   ALA A  -3      42.764  10.040  -4.297  0.00  0.00      7baa H  
ATOM     43  HA  ALA A  -3      43.808   9.001  -6.727  0.00  0.00      7baa H  
ATOM     44  HB1 ALA A  -3      41.225   8.122  -5.952  0.00  0.00      7baa H  
ATOM     45  HB2 ALA A  -3      42.481   7.805  -4.960  0.00  0.00      7baa H  
ATOM     46  HB3 ALA A  -3      42.491   7.245  -6.492  0.00  0.00      7baa H  
ATOM     47  N   MET A  -2      41.377  11.020  -7.220  0.00  0.00      7baa N  
ATOM     48  CA  MET A  -2      40.647  11.771  -8.241  0.00  0.00      7baa C  
ATOM     49  C   MET A  -2      41.452  12.909  -8.833  0.00  0.00      7baa C  
ATOM     50  O   MET A  -2      40.936  13.619  -9.709  0.00  0.00      7baa O  
ATOM     51  CB  MET A  -2      39.303  12.275  -7.698  0.00  0.00      7baa C  
ATOM     52  CG  MET A  -2      38.411  11.153  -7.202  0.00  0.00      7baa C  
ATOM     53  SD  MET A  -2      37.946   9.920  -8.469  0.00  0.00      7baa S  
ATOM     54  CE  MET A  -2      36.947   8.857  -7.441  0.00  0.00      7baa C  
ATOM     55  H   MET A  -2      41.373  11.280  -6.208  0.00  0.00      7baa H  
ATOM     56  HA  MET A  -2      40.412  11.127  -8.990  0.00  0.00      7baa H  
ATOM     57  HB2 MET A  -2      39.477  12.907  -6.939  0.00  0.00      7baa H  
ATOM     58  HB3 MET A  -2      38.823  12.768  -8.429  0.00  0.00      7baa H  
ATOM     59  HG2 MET A  -2      38.881  10.684  -6.409  0.00  0.00      7baa H  
ATOM     60  HG3 MET A  -2      37.560  11.567  -6.784  0.00  0.00      7baa H  
ATOM     61  HE1 MET A  -2      36.134   8.562  -7.947  0.00  0.00      7baa H  
ATOM     62  HE2 MET A  -2      37.477   8.050  -7.171  0.00  0.00      7baa H  
ATOM     63  HE3 MET A  -2      36.660   9.353  -6.618  0.00  0.00      7baa H  
ATOM     64  N   GLY A  -1      42.731  13.041  -8.449  0.00  0.00      7baa N  
ATOM     65  CA  GLY A  -1      43.521  14.172  -8.884  0.00  0.00      7baa C  
ATOM     66  C   GLY A  -1      43.703  14.272 -10.386  0.00  0.00      7baa C  
ATOM     67  O   GLY A  -1      43.829  15.377 -10.924  0.00  0.00      7baa O  
ATOM     68  H   GLY A  -1      43.078  12.285  -7.838  0.00  0.00      7baa H  
ATOM     69  HA2 GLY A  -1      43.089  15.036  -8.544  0.00  0.00      7baa H  
ATOM     70  HA3 GLY A  -1      44.443  14.130  -8.440  0.00  0.00      7baa H  
ATOM     71  N   SER A   0      43.660  13.137 -11.094  0.00  0.00      7baa N  
ATOM     72  CA  SER A   0      43.870  13.142 -12.523  0.00  0.00      7baa C  
ATOM     73  C   SER A   0      42.593  13.297 -13.312  0.00  0.00      7baa C  
ATOM     74  O   SER A   0      42.669  13.403 -14.538  0.00  0.00      7baa O  
ATOM     75  CB  SER A   0      44.605  11.896 -12.977  0.00  0.00      7baa C  
ATOM     76  OG  SER A   0      43.817  10.784 -12.699  0.00  0.00      7baa O  
ATOM     77  H   SER A   0      43.468  12.287 -10.534  0.00  0.00      7baa H  
ATOM     78  HA  SER A   0      44.475  13.929 -12.750  0.00  0.00      7baa H  
ATOM     79  HB2 SER A   0      44.765  11.957 -13.953  0.00  0.00      7baa H  
ATOM     80  HB3 SER A   0      45.461  11.831 -12.481  0.00  0.00      7baa H  
ATOM     81  HG  SER A   0      42.959  11.009 -12.275  0.00  0.00      7baa H  
ATOM     82  N   MET A   1      41.428  13.339 -12.685  0.00  0.00      7baa N  
ATOM     83  CA  MET A   1      40.175  13.454 -13.425  0.00  0.00      7baa C  
ATOM     84  C   MET A   1      39.710  14.896 -13.473  0.00  0.00      7baa C  
ATOM     85  O   MET A   1      39.762  15.603 -12.462  0.00  0.00      7baa O  
ATOM     86  CB  MET A   1      39.066  12.606 -12.778  0.00  0.00      7baa C  
ATOM     87  CG  MET A   1      38.022  12.225 -13.817  0.00  0.00      7baa C  
ATOM     88  SD  MET A   1      36.559  11.382 -13.208  0.00  0.00      7baa S  
ATOM     89  CE  MET A   1      37.310   9.994 -12.378  0.00  0.00      7baa C  
ATOM     90  H   MET A   1      41.479  13.285 -11.652  0.00  0.00      7baa H  
ATOM     91  HA  MET A   1      40.340  13.145 -14.369  0.00  0.00      7baa H  
ATOM     92  HB2 MET A   1      39.467  11.778 -12.408  0.00  0.00      7baa H  
ATOM     93  HB3 MET A   1      38.629  13.137 -12.064  0.00  0.00      7baa H  
ATOM     94  HG2 MET A   1      37.759  13.094 -14.335  0.00  0.00      7baa H  
ATOM     95  HG3 MET A   1      38.498  11.654 -14.552  0.00  0.00      7baa H  
ATOM     96  HE1 MET A   1      36.689   9.642 -11.674  0.00  0.00      7baa H  
ATOM     97  HE2 MET A   1      37.502   9.266 -13.040  0.00  0.00      7baa H  
ATOM     98  HE3 MET A   1      38.168  10.280 -11.946  0.00  0.00      7baa H  
ATOM     99  N   GLU A   2      39.244  15.331 -14.641  0.00  0.00      7baa N  
ATOM    100  CA  GLU A   2      38.704  16.685 -14.798  0.00  0.00      7baa C  
ATOM    101  C   GLU A   2      37.592  16.961 -13.804  0.00  0.00      7baa C  
ATOM    102  O   GLU A   2      36.740  16.112 -13.556  0.00  0.00      7baa O  
ATOM    103  CB  GLU A   2      38.092  16.814 -16.187  0.00  0.00      7baa C  
ATOM    104  CG  GLU A   2      39.106  16.948 -17.304  0.00  0.00      7baa C  
ATOM    105  CD  GLU A   2      39.721  18.318 -17.415  0.00  0.00      7baa C  
ATOM    106  OE1 GLU A   2      39.583  19.152 -16.502  0.00  0.00      7baa O  
ATOM    107  OE2 GLU A   2      40.380  18.550 -18.468  0.00  0.00      7baa O1-
ATOM    108  H   GLU A   2      39.294  14.644 -15.416  0.00  0.00      7baa H  
ATOM    109  HA  GLU A   2      39.447  17.357 -14.672  0.00  0.00      7baa H  
ATOM    110  HB2 GLU A   2      37.563  16.000 -16.359  0.00  0.00      7baa H  
ATOM    111  HB3 GLU A   2      37.529  17.624 -16.195  0.00  0.00      7baa H  
ATOM    112  HG2 GLU A   2      39.837  16.303 -17.135  0.00  0.00      7baa H  
ATOM    113  HG3 GLU A   2      38.650  16.753 -18.161  0.00  0.00      7baa H  
ATOM    114  N   ARG A   3      37.538  18.212 -13.330  0.00  0.00      7baa N  
ATOM    115  CA  ARG A   3      36.435  18.631 -12.457  0.00  0.00      7baa C  
ATOM    116  C   ARG A   3      35.075  18.321 -13.078  0.00  0.00      7baa C  
ATOM    117  O   ARG A   3      34.174  17.790 -12.419  0.00  0.00      7baa O  
ATOM    118  CB  ARG A   3      36.576  20.123 -12.145  0.00  0.00      7baa C  
ATOM    119  CG  ARG A   3      35.644  20.615 -11.069  0.00  0.00      7baa C  
ATOM    120  CD  ARG A   3      35.758  22.134 -10.925  0.00  0.00      7baa C  
ATOM    121  NE  ARG A   3      34.995  22.655  -9.792  0.00  0.00      7baa N  
ATOM    122  CZ  ARG A   3      33.670  22.832  -9.777  0.00  0.00      7baa C  
ATOM    123  NH1 ARG A   3      32.920  22.593 -10.834  0.00  0.00      7baa N1+
ATOM    124  NH2 ARG A   3      33.087  23.279  -8.658  0.00  0.00      7baa N  
ATOM    125  H   ARG A   3      38.307  18.827 -13.621  0.00  0.00      7baa H  
ATOM    126  HA  ARG A   3      36.511  18.134 -11.582  0.00  0.00      7baa H  
ATOM    127  HB2 ARG A   3      37.514  20.288 -11.850  0.00  0.00      7baa H  
ATOM    128  HB3 ARG A   3      36.388  20.631 -12.982  0.00  0.00      7baa H  
ATOM    129  HG2 ARG A   3      34.705  20.403 -11.307  0.00  0.00      7baa H  
ATOM    130  HG3 ARG A   3      35.886  20.210 -10.197  0.00  0.00      7baa H  
ATOM    131  HD2 ARG A   3      36.724  22.358 -10.805  0.00  0.00      7baa H  
ATOM    132  HD3 ARG A   3      35.420  22.546 -11.770  0.00  0.00      7baa H  
ATOM    133  HE  ARG A   3      35.505  22.901  -8.955  0.00  0.00      7baa H  
ATOM    134 1HH1 ARG A   3      33.337  22.248 -11.680  0.00  0.00      7baa H  
ATOM    135 2HH1 ARG A   3      31.934  22.752 -10.801  0.00  0.00      7baa H  
ATOM    136 1HH2 ARG A   3      33.639  23.455  -7.847  0.00  0.00      7baa H  
ATOM    137 2HH2 ARG A   3      32.103  23.432  -8.643  0.00  0.00      7baa H  
ATOM    138  N   ALA A   4      34.900  18.690 -14.348  0.00  0.00      7baa N  
ATOM    139  CA  ALA A   4      33.593  18.511 -14.965  0.00  0.00      7baa C  
ATOM    140  C   ALA A   4      33.238  17.034 -15.046  0.00  0.00      7baa C  
ATOM    141  O   ALA A   4      32.069  16.663 -14.972  0.00  0.00      7baa O  
ATOM    142  CB  ALA A   4      33.569  19.154 -16.349  0.00  0.00      7baa C  
ATOM    143  H   ALA A   4      35.717  19.084 -14.816  0.00  0.00      7baa H  
ATOM    144  HA  ALA A   4      32.901  18.978 -14.402  0.00  0.00      7baa H  
ATOM    145  HB1 ALA A   4      34.349  19.771 -16.442  0.00  0.00      7baa H  
ATOM    146  HB2 ALA A   4      32.721  19.669 -16.461  0.00  0.00      7baa H  
ATOM    147  HB3 ALA A   4      33.622  18.441 -17.047  0.00  0.00      7baa H  
ATOM    148  N   SER A   5      34.246  16.185 -15.282  0.00  0.00      7baa N  
ATOM    149  CA  SER A   5      34.001  14.748 -15.366  0.00  0.00      7baa C  
ATOM    150  C   SER A   5      33.608  14.186 -14.010  0.00  0.00      7baa C  
ATOM    151  O   SER A   5      32.749  13.288 -13.928  0.00  0.00      7baa O  
ATOM    152  CB  SER A   5      35.247  14.046 -15.900  0.00  0.00      7baa C  
ATOM    153  OG  SER A   5      35.576  14.519 -17.193  0.00  0.00      7baa O  
ATOM    154  H   SER A   5      35.170  16.622 -15.394  0.00  0.00      7baa H  
ATOM    155  HA  SER A   5      33.233  14.600 -15.999  0.00  0.00      7baa H  
ATOM    156  HB2 SER A   5      36.007  14.228 -15.285  0.00  0.00      7baa H  
ATOM    157  HB3 SER A   5      35.069  13.068 -15.948  0.00  0.00      7baa H  
ATOM    158  HG  SER A   5      34.927  15.212 -17.485  0.00  0.00      7baa H  
ATOM    159  N   LEU A   6      34.246  14.689 -12.939  0.00  0.00      7baa N  
ATOM    160  CA  LEU A   6      33.863  14.276 -11.587  0.00  0.00      7baa C  
ATOM    161  C   LEU A   6      32.423  14.631 -11.294  0.00  0.00      7baa C  
ATOM    162  O   LEU A   6      31.689  13.814 -10.705  0.00  0.00      7baa O  
ATOM    163  CB  LEU A   6      34.799  14.907 -10.559  0.00  0.00      7baa C  
ATOM    164  CG  LEU A   6      36.220  14.327 -10.599  0.00  0.00      7baa C  
ATOM    165  CD1 LEU A   6      37.199  15.257  -9.941  0.00  0.00      7baa C  
ATOM    166  CD2 LEU A   6      36.291  12.978  -9.956  0.00  0.00      7baa C  
ATOM    167  H   LEU A   6      34.993  15.360 -13.150  0.00  0.00      7baa H  
ATOM    168  HA  LEU A   6      33.971  13.276 -11.520  0.00  0.00      7baa H  
ATOM    169  HB2 LEU A   6      34.869  15.869 -10.755  0.00  0.00      7baa H  
ATOM    170  HB3 LEU A   6      34.435  14.734  -9.663  0.00  0.00      7baa H  
ATOM    171  HG  LEU A   6      36.477  14.182 -11.558  0.00  0.00      7baa H  
ATOM    172 1HD1 LEU A   6      37.205  16.142 -10.414  0.00  0.00      7baa H  
ATOM    173 2HD1 LEU A   6      38.123  14.865  -9.975  0.00  0.00      7baa H  
ATOM    174 3HD1 LEU A   6      36.943  15.404  -8.981  0.00  0.00      7baa H  
ATOM    175 1HD2 LEU A   6      36.010  13.036  -8.993  0.00  0.00      7baa H  
ATOM    176 2HD2 LEU A   6      35.683  12.334 -10.430  0.00  0.00      7baa H  
ATOM    177 3HD2 LEU A   6      37.230  12.623  -9.996  0.00  0.00      7baa H  
ATOM    178  N   ILE A   7      32.001  15.848 -11.666  0.00  0.00      7baa N  
ATOM    179  CA  ILE A   7      30.611  16.249 -11.457  0.00  0.00      7baa C  
ATOM    180  C   ILE A   7      29.669  15.374 -12.269  0.00  0.00      7baa C  
ATOM    181  O   ILE A   7      28.628  14.914 -11.767  0.00  0.00      7baa O  
ATOM    182  CB  ILE A   7      30.442  17.760 -11.757  0.00  0.00      7baa C  
ATOM    183  CG1 ILE A   7      31.286  18.633 -10.812  0.00  0.00      7baa C  
ATOM    184  CG2 ILE A   7      28.979  18.146 -11.727  0.00  0.00      7baa C  
ATOM    185  CD1 ILE A   7      30.947  18.557  -9.407  0.00  0.00      7baa C  
ATOM    186  H   ILE A   7      32.718  16.448 -12.095  0.00  0.00      7baa H  
ATOM    187  HA  ILE A   7      30.410  16.070 -10.490  0.00  0.00      7baa H  
ATOM    188  HB  ILE A   7      30.758  17.923 -12.690  0.00  0.00      7baa H  
ATOM    189 2HG1 ILE A   7      32.256  18.372 -10.959  0.00  0.00      7baa H  
ATOM    190 3HG1 ILE A   7      31.198  19.589 -11.144  0.00  0.00      7baa H  
ATOM    191 1HG2 ILE A   7      28.471  17.555 -12.353  0.00  0.00      7baa H  
ATOM    192 2HG2 ILE A   7      28.886  19.100 -12.011  0.00  0.00      7baa H  
ATOM    193 3HG2 ILE A   7      28.629  18.034 -10.797  0.00  0.00      7baa H  
ATOM    194 1HD1 ILE A   7      29.991  18.842  -9.247  0.00  0.00      7baa H  
ATOM    195 2HD1 ILE A   7      31.544  19.157  -8.855  0.00  0.00      7baa H  
ATOM    196 3HD1 ILE A   7      31.050  17.614  -9.058  0.00  0.00      7baa H  
ATOM    197  N   GLN A   8      30.007  15.128 -13.530  0.00  0.00      7baa N  
ATOM    198  CA  GLN A   8      29.165  14.280 -14.369  0.00  0.00      7baa C  
ATOM    199  C   GLN A   8      29.020  12.893 -13.771  0.00  0.00      7baa C  
ATOM    200  O   GLN A   8      27.915  12.320 -13.739  0.00  0.00      7baa O  
ATOM    201  CB  GLN A   8      29.797  14.199 -15.757  0.00  0.00      7baa C  
ATOM    202  CG  GLN A   8      28.958  13.435 -16.734  0.00  0.00      7baa C  
ATOM    203  CD  GLN A   8      29.584  13.379 -18.140  0.00  0.00      7baa C  
ATOM    204  NE2 GLN A   8      28.960  12.612 -19.023  0.00  0.00      7baa N  
ATOM    205  OE1 GLN A   8      30.619  14.006 -18.419  0.00  0.00      7baa O  
ATOM    206  H   GLN A   8      30.880  15.570 -13.850  0.00  0.00      7baa H  
ATOM    207  HA  GLN A   8      28.249  14.698 -14.410  0.00  0.00      7baa H  
ATOM    208  HB2 GLN A   8      29.925  15.128 -16.101  0.00  0.00      7baa H  
ATOM    209  HB3 GLN A   8      30.686  13.748 -15.674  0.00  0.00      7baa H  
ATOM    210  HG2 GLN A   8      28.844  12.493 -16.416  0.00  0.00      7baa H  
ATOM    211  HG3 GLN A   8      28.061  13.869 -16.819  0.00  0.00      7baa H  
ATOM    212 1HE2 GLN A   8      29.304  12.532 -19.982  0.00  0.00      7baa H  
ATOM    213 2HE2 GLN A   8      28.129  12.102 -18.727  0.00  0.00      7baa H  
ATOM    214  N   LYS A   9      30.132  12.322 -13.314  0.00  0.00      7baa N  
ATOM    215  CA  LYS A   9      30.072  10.997 -12.726  0.00  0.00      7baa C  
ATOM    216  C   LYS A   9      29.359  10.990 -11.391  0.00  0.00      7baa C  
ATOM    217  O   LYS A   9      28.736   9.977 -11.057  0.00  0.00      7baa O  
ATOM    218  CB  LYS A   9      31.468  10.397 -12.647  0.00  0.00      7baa C  
ATOM    219  CG  LYS A   9      32.077  10.097 -14.023  0.00  0.00      7baa C  
ATOM    220  CD  LYS A   9      33.457   9.541 -13.936  0.00  0.00      7baa C  
ATOM    221  CE  LYS A   9      34.050   9.290 -15.327  0.00  0.00      7baa C  
ATOM    222  NZ  LYS A   9      35.454   8.789 -15.272  0.00  0.00      7baa N1+
ATOM    223  H   LYS A   9      30.989  12.878 -13.412  0.00  0.00      7baa H  
ATOM    224  HA  LYS A   9      29.578  10.379 -13.362  0.00  0.00      7baa H  
ATOM    225  HB2 LYS A   9      32.066  11.041 -12.182  0.00  0.00      7baa H  
ATOM    226  HB3 LYS A   9      31.419   9.542 -12.141  0.00  0.00      7baa H  
ATOM    227  HG2 LYS A   9      31.475   9.440 -14.495  0.00  0.00      7baa H  
ATOM    228  HG3 LYS A   9      32.088  10.953 -14.554  0.00  0.00      7baa H  
ATOM    229  HD2 LYS A   9      34.053  10.186 -13.463  0.00  0.00      7baa H  
ATOM    230  HD3 LYS A   9      33.443   8.671 -13.450  0.00  0.00      7baa H  
ATOM    231  HE2 LYS A   9      33.476   8.615 -15.803  0.00  0.00      7baa H  
ATOM    232  HE3 LYS A   9      34.027  10.151 -15.846  0.00  0.00      7baa H  
ATOM    233  HZ1 LYS A   9      35.539   7.982 -15.855  0.00  0.00      7baa H  
ATOM    234  HZ2 LYS A   9      35.682   8.548 -14.329  0.00  0.00      7baa H  
ATOM    235  HZ3 LYS A   9      36.072   9.504 -15.595  0.00  0.00      7baa H  
ATOM    236  N   ALA A  10      29.449  12.055 -10.609  0.00  0.00      7baa N  
ATOM    237  CA  ALA A  10      28.663  12.125  -9.386  0.00  0.00      7baa C  
ATOM    238  C   ALA A  10      27.180  12.017  -9.707  0.00  0.00      7baa C  
ATOM    239  O   ALA A  10      26.422  11.343  -8.993  0.00  0.00      7baa O  
ATOM    240  CB  ALA A  10      28.975  13.426  -8.638  0.00  0.00      7baa C  
ATOM    241  H   ALA A  10      30.091  12.791 -10.927  0.00  0.00      7baa H  
ATOM    242  HA  ALA A  10      28.919  11.357  -8.790  0.00  0.00      7baa H  
ATOM    243  HB1 ALA A  10      28.220  14.067  -8.764  0.00  0.00      7baa H  
ATOM    244  HB2 ALA A  10      29.816  13.821  -9.002  0.00  0.00      7baa H  
ATOM    245  HB3 ALA A  10      29.090  13.228  -7.667  0.00  0.00      7baa H  
ATOM    246  N   LYS A  11      26.734  12.694 -10.778  0.00  0.00      7baa N  
ATOM    247  CA  LYS A  11      25.330  12.623 -11.166  0.00  0.00      7baa C  
ATOM    248  C   LYS A  11      24.952  11.222 -11.620  0.00  0.00      7baa C  
ATOM    249  O   LYS A  11      23.840  10.747 -11.329  0.00  0.00      7baa O  
ATOM    250  CB  LYS A  11      25.068  13.651 -12.264  0.00  0.00      7baa C  
ATOM    251  CG  LYS A  11      25.152  15.096 -11.772  0.00  0.00      7baa C  
ATOM    252  CD  LYS A  11      24.994  16.084 -12.917  0.00  0.00      7baa C  
ATOM    253  CE  LYS A  11      25.265  17.493 -12.474  0.00  0.00      7baa C  
ATOM    254  NZ  LYS A  11      25.234  18.488 -13.573  0.00  0.00      7baa N1+
ATOM    255  H   LYS A  11      27.447  13.243 -11.275  0.00  0.00      7baa H  
ATOM    256  HA  LYS A  11      24.760  12.871 -10.371  0.00  0.00      7baa H  
ATOM    257  HB2 LYS A  11      25.747  13.528 -12.980  0.00  0.00      7baa H  
ATOM    258  HB3 LYS A  11      24.154  13.499 -12.626  0.00  0.00      7baa H  
ATOM    259  HG2 LYS A  11      24.425  15.253 -11.105  0.00  0.00      7baa H  
ATOM    260  HG3 LYS A  11      26.041  15.239 -11.339  0.00  0.00      7baa H  
ATOM    261  HD2 LYS A  11      25.638  15.840 -13.638  0.00  0.00      7baa H  
ATOM    262  HD3 LYS A  11      24.060  16.025 -13.262  0.00  0.00      7baa H  
ATOM    263  HE2 LYS A  11      24.579  17.758 -11.774  0.00  0.00      7baa H  
ATOM    264  HE3 LYS A  11      26.176  17.531 -12.025  0.00  0.00      7baa H  
ATOM    265  HZ1 LYS A  11      25.419  19.399 -13.204  0.00  0.00      7baa H  
ATOM    266  HZ2 LYS A  11      24.332  18.481 -14.005  0.00  0.00      7baa H  
ATOM    267  HZ3 LYS A  11      25.930  18.257 -14.253  0.00  0.00      7baa H  
ATOM    268  N   LEU A  12      25.828  10.567 -12.376  0.00  0.00      7baa N  
ATOM    269  CA  LEU A  12      25.580   9.177 -12.755  0.00  0.00      7baa C  
ATOM    270  C   LEU A  12      25.498   8.265 -11.545  0.00  0.00      7baa C  
ATOM    271  O   LEU A  12      24.625   7.373 -11.487  0.00  0.00      7baa O  
ATOM    272  CB  LEU A  12      26.680   8.679 -13.691  0.00  0.00      7baa C  
ATOM    273  CG  LEU A  12      26.771   9.359 -15.074  0.00  0.00      7baa C  
ATOM    274  CD1 LEU A  12      28.030   8.919 -15.740  0.00  0.00      7baa C  
ATOM    275  CD2 LEU A  12      25.555   8.990 -15.964  0.00  0.00      7baa C  
ATOM    276  H   LEU A  12      26.659  11.101 -12.658  0.00  0.00      7baa H  
ATOM    277  HA  LEU A  12      24.699   9.135 -13.250  0.00  0.00      7baa H  
ATOM    278  HB2 LEU A  12      27.558   8.820 -13.240  0.00  0.00      7baa H  
ATOM    279  HB3 LEU A  12      26.532   7.707 -13.854  0.00  0.00      7baa H  
ATOM    280  HG  LEU A  12      26.774  10.343 -14.937  0.00  0.00      7baa H  
ATOM    281 1HD1 LEU A  12      28.828   9.179 -15.186  0.00  0.00      7baa H  
ATOM    282 2HD1 LEU A  12      28.116   9.348 -16.646  0.00  0.00      7baa H  
ATOM    283 3HD1 LEU A  12      28.034   7.920 -15.857  0.00  0.00      7baa H  
ATOM    284 1HD2 LEU A  12      25.538   8.003 -16.090  0.00  0.00      7baa H  
ATOM    285 2HD2 LEU A  12      24.722   9.292 -15.510  0.00  0.00      7baa H  
ATOM    286 3HD2 LEU A  12      25.651   9.447 -16.843  0.00  0.00      7baa H  
ATOM    287  N   ALA A  13      26.433   8.428 -10.617  0.00  0.00      7baa N  
ATOM    288  CA  ALA A  13      26.435   7.618  -9.424  0.00  0.00      7baa C  
ATOM    289  C   ALA A  13      25.147   7.811  -8.647  0.00  0.00      7baa C  
ATOM    290  O   ALA A  13      24.593   6.838  -8.099  0.00  0.00      7baa O  
ATOM    291  CB  ALA A  13      27.652   7.977  -8.555  0.00  0.00      7baa C  
ATOM    292  H   ALA A  13      27.132   9.163 -10.824  0.00  0.00      7baa H  
ATOM    293  HA  ALA A  13      26.510   6.646  -9.684  0.00  0.00      7baa H  
ATOM    294  HB1 ALA A  13      27.344   8.493  -7.760  0.00  0.00      7baa H  
ATOM    295  HB2 ALA A  13      28.285   8.529  -9.092  0.00  0.00      7baa H  
ATOM    296  HB3 ALA A  13      28.101   7.137  -8.260  0.00  0.00      7baa H  
ATOM    297  N   GLU A  14      24.649   9.042  -8.576  0.00  0.00      7baa N  
ATOM    298  CA  GLU A  14      23.374   9.263  -7.909  0.00  0.00      7baa C  
ATOM    299  C   GLU A  14      22.251   8.477  -8.594  0.00  0.00      7baa C  
ATOM    300  O   GLU A  14      21.443   7.801  -7.932  0.00  0.00      7baa O  
ATOM    301  CB  GLU A  14      23.035  10.745  -7.876  0.00  0.00      7baa C  
ATOM    302  CG  GLU A  14      21.734  10.999  -7.144  0.00  0.00      7baa C  
ATOM    303  CD  GLU A  14      21.347  12.445  -7.057  0.00  0.00      7baa C  
ATOM    304  OE1 GLU A  14      21.777  13.227  -7.939  0.00  0.00      7baa O  
ATOM    305  OE2 GLU A  14      20.611  12.787  -6.088  0.00  0.00      7baa O1-
ATOM    306  H   GLU A  14      25.213   9.778  -9.009  0.00  0.00      7baa H  
ATOM    307  HA  GLU A  14      23.438   8.977  -6.946  0.00  0.00      7baa H  
ATOM    308  HB2 GLU A  14      23.745  11.206  -7.392  0.00  0.00      7baa H  
ATOM    309  HB3 GLU A  14      22.925  11.050  -8.795  0.00  0.00      7baa H  
ATOM    310  HG2 GLU A  14      21.012  10.520  -7.626  0.00  0.00      7baa H  
ATOM    311  HG3 GLU A  14      21.828  10.654  -6.219  0.00  0.00      7baa H  
ATOM    312  N   GLN A  15      22.187   8.532  -9.919  0.00  0.00      7baa N  
ATOM    313  CA  GLN A  15      21.166   7.793 -10.660  0.00  0.00      7baa C  
ATOM    314  C   GLN A  15      21.258   6.300 -10.401  0.00  0.00      7baa C  
ATOM    315  O   GLN A  15      20.226   5.605 -10.357  0.00  0.00      7baa O  
ATOM    316  CB  GLN A  15      21.309   8.050 -12.155  0.00  0.00      7baa C  
ATOM    317  CG  GLN A  15      20.923   9.435 -12.573  0.00  0.00      7baa C  
ATOM    318  CD  GLN A  15      21.123   9.652 -14.059  0.00  0.00      7baa C  
ATOM    319  NE2 GLN A  15      20.128   9.297 -14.849  0.00  0.00      7baa N  
ATOM    320  OE1 GLN A  15      22.181  10.113 -14.486  0.00  0.00      7baa O  
ATOM    321  H   GLN A  15      22.903   9.127 -10.371  0.00  0.00      7baa H  
ATOM    322  HA  GLN A  15      20.263   8.109 -10.339  0.00  0.00      7baa H  
ATOM    323  HB2 GLN A  15      22.266   7.892 -12.415  0.00  0.00      7baa H  
ATOM    324  HB3 GLN A  15      20.729   7.393 -12.648  0.00  0.00      7baa H  
ATOM    325  HG2 GLN A  15      19.959   9.588 -12.361  0.00  0.00      7baa H  
ATOM    326  HG3 GLN A  15      21.485  10.098 -12.080  0.00  0.00      7baa H  
ATOM    327 1HE2 GLN A  15      20.185   9.426 -15.861  0.00  0.00      7baa H  
ATOM    328 2HE2 GLN A  15      19.293   8.887 -14.427  0.00  0.00      7baa H  
ATOM    329  N   ALA A  16      22.477   5.770 -10.287  0.00  0.00      7baa N  
ATOM    330  CA  ALA A  16      22.699   4.352 -10.013  0.00  0.00      7baa C  
ATOM    331  C   ALA A  16      22.644   4.009  -8.531  0.00  0.00      7baa C  
ATOM    332  O   ALA A  16      22.898   2.846  -8.185  0.00  0.00      7baa O  
ATOM    333  CB  ALA A  16      24.043   3.918 -10.582  0.00  0.00      7baa C  
ATOM    334  H   ALA A  16      23.256   6.455 -10.410  0.00  0.00      7baa H  
ATOM    335  HA  ALA A  16      21.983   3.815 -10.495  0.00  0.00      7baa H  
ATOM    336  HB1 ALA A  16      24.014   2.943 -10.799  0.00  0.00      7baa H  
ATOM    337  HB2 ALA A  16      24.761   4.087  -9.908  0.00  0.00      7baa H  
ATOM    338  HB3 ALA A  16      24.237   4.438 -11.413  0.00  0.00      7baa H  
ATOM    339  N   GLU A  17      22.359   4.973  -7.667  0.00  0.00      7baa N  
ATOM    340  CA  GLU A  17      22.326   4.752  -6.219  0.00  0.00      7baa C  
ATOM    341  C   GLU A  17      23.652   4.231  -5.654  0.00  0.00      7baa C  
ATOM    342  O   GLU A  17      23.683   3.412  -4.722  0.00  0.00      7baa O  
ATOM    343  CB  GLU A  17      21.134   3.881  -5.804  0.00  0.00      7baa C  
ATOM    344  CG  GLU A  17      19.830   4.459  -6.340  0.00  0.00      7baa C  
ATOM    345  CD  GLU A  17      18.613   3.709  -5.892  0.00  0.00      7baa C  
ATOM    346  OE1 GLU A  17      18.238   3.828  -4.710  0.00  0.00      7baa O  
ATOM    347  OE2 GLU A  17      18.029   2.998  -6.735  0.00  0.00      7baa O1-
ATOM    348  H   GLU A  17      22.160   5.902  -8.102  0.00  0.00      7baa H  
ATOM    349  HA  GLU A  17      22.084   5.620  -5.751  0.00  0.00      7baa H  
ATOM    350  HB2 GLU A  17      21.255   3.003  -6.200  0.00  0.00      7baa H  
ATOM    351  HB3 GLU A  17      21.085   3.884  -4.836  0.00  0.00      7baa H  
ATOM    352  HG2 GLU A  17      19.755   5.388  -6.014  0.00  0.00      7baa H  
ATOM    353  HG3 GLU A  17      19.865   4.424  -7.327  0.00  0.00      7baa H  
ATOM    354  N   ARG A  18      24.756   4.736  -6.195  0.00  0.00      7baa N  
ATOM    355  CA  ARG A  18      26.096   4.375  -5.782  0.00  0.00      7baa C  
ATOM    356  C   ARG A  18      26.648   5.544  -4.973  0.00  0.00      7baa C  
ATOM    357  O   ARG A  18      27.458   6.348  -5.470  0.00  0.00      7baa O  
ATOM    358  CB  ARG A  18      26.914   4.108  -7.038  0.00  0.00      7baa C  
ATOM    359  CG  ARG A  18      26.463   2.829  -7.737  0.00  0.00      7baa C  
ATOM    360  CD  ARG A  18      27.176   1.591  -7.228  0.00  0.00      7baa C  
ATOM    361  NE  ARG A  18      28.616   1.685  -7.493  0.00  0.00      7baa N  
ATOM    362  CZ  ARG A  18      29.473   0.669  -7.426  0.00  0.00      7baa C  
ATOM    363  NH1 ARG A  18      29.069  -0.550  -7.070  0.00  0.00      7baa N1+
ATOM    364  NH2 ARG A  18      30.743   0.883  -7.639  0.00  0.00      7baa N  
ATOM    365  H   ARG A  18      24.566   5.434  -6.964  0.00  0.00      7baa H  
ATOM    366  HA  ARG A  18      26.057   3.574  -5.196  0.00  0.00      7baa H  
ATOM    367  HB2 ARG A  18      26.787   4.858  -7.663  0.00  0.00      7baa H  
ATOM    368  HB3 ARG A  18      27.859   3.999  -6.783  0.00  0.00      7baa H  
ATOM    369  HG2 ARG A  18      25.478   2.705  -7.594  0.00  0.00      7baa H  
ATOM    370  HG3 ARG A  18      26.642   2.911  -8.720  0.00  0.00      7baa H  
ATOM    371  HD2 ARG A  18      27.028   1.524  -6.252  0.00  0.00      7baa H  
ATOM    372  HD3 ARG A  18      26.808   0.803  -7.701  0.00  0.00      7baa H  
ATOM    373  HE  ARG A  18      28.984   2.592  -7.746  0.00  0.00      7baa H  
ATOM    374 1HH1 ARG A  18      28.107  -0.718  -6.868  0.00  0.00      7baa H  
ATOM    375 2HH1 ARG A  18      29.735  -1.295  -7.008  0.00  0.00      7baa H  
ATOM    376 1HH2 ARG A  18      31.078   1.802  -7.872  0.00  0.00      7baa H  
ATOM    377 2HH2 ARG A  18      31.408   0.128  -7.574  0.00  0.00      7baa H  
ATOM    378  N   TYR A  19      26.212   5.657  -3.718  0.00  0.00      7baa N  
ATOM    379  CA  TYR A  19      26.482   6.894  -2.993  0.00  0.00      7baa C  
ATOM    380  C   TYR A  19      27.912   6.997  -2.513  0.00  0.00      7baa C  
ATOM    381  O   TYR A  19      28.439   8.110  -2.416  0.00  0.00      7baa O  
ATOM    382  CB  TYR A  19      25.477   7.076  -1.860  0.00  0.00      7baa C  
ATOM    383  CG  TYR A  19      24.102   7.314  -2.410  0.00  0.00      7baa C  
ATOM    384  CD1 TYR A  19      23.777   8.543  -2.947  0.00  0.00      7baa C  
ATOM    385  CD2 TYR A  19      23.120   6.319  -2.415  0.00  0.00      7baa C  
ATOM    386  CE1 TYR A  19      22.535   8.797  -3.481  0.00  0.00      7baa C  
ATOM    387  CE2 TYR A  19      21.858   6.575  -2.960  0.00  0.00      7baa C  
ATOM    388  CZ  TYR A  19      21.590   7.802  -3.481  0.00  0.00      7baa C  
ATOM    389  OH  TYR A  19      20.336   8.055  -3.993  0.00  0.00      7baa O  
ATOM    390  H   TYR A  19      25.710   4.858  -3.341  0.00  0.00      7baa H  
ATOM    391  HA  TYR A  19      26.300   7.672  -3.622  0.00  0.00      7baa H  
ATOM    392  HB2 TYR A  19      25.464   6.253  -1.320  0.00  0.00      7baa H  
ATOM    393  HB3 TYR A  19      25.745   7.861  -1.329  0.00  0.00      7baa H  
ATOM    394  HD1 TYR A  19      24.470   9.279  -2.948  0.00  0.00      7baa H  
ATOM    395  HD2 TYR A  19      23.318   5.427  -2.032  0.00  0.00      7baa H  
ATOM    396  HE1 TYR A  19      22.324   9.698  -3.867  0.00  0.00      7baa H  
ATOM    397  HE2 TYR A  19      21.167   5.850  -2.959  0.00  0.00      7baa H  
ATOM    398  HH  TYR A  19      19.772   7.216  -3.891  0.00  0.00      7baa H  
ATOM    399  N   GLU A  20      28.584   5.872  -2.224  0.00  0.00      7baa N  
ATOM    400  CA  GLU A  20      30.001   5.953  -1.886  0.00  0.00      7baa C  
ATOM    401  C   GLU A  20      30.819   6.462  -3.071  0.00  0.00      7baa C  
ATOM    402  O   GLU A  20      31.740   7.261  -2.894  0.00  0.00      7baa O  
ATOM    403  CB  GLU A  20      30.533   4.596  -1.405  0.00  0.00      7baa C  
ATOM    404  CG  GLU A  20      29.874   4.082  -0.138  0.00  0.00      7baa C  
ATOM    405  CD  GLU A  20      30.393   2.731   0.308  0.00  0.00      7baa C  
ATOM    406  OE1 GLU A  20      31.604   2.465   0.152  0.00  0.00      7baa O  
ATOM    407  OE2 GLU A  20      29.585   1.935   0.840  0.00  0.00      7baa O1-
ATOM    408  H   GLU A  20      28.041   5.009  -2.262  0.00  0.00      7baa H  
ATOM    409  HA  GLU A  20      30.128   6.572  -1.102  0.00  0.00      7baa H  
ATOM    410  HB2 GLU A  20      30.362   3.941  -2.120  0.00  0.00      7baa H  
ATOM    411  HB3 GLU A  20      31.494   4.702  -1.223  0.00  0.00      7baa H  
ATOM    412  HG2 GLU A  20      30.056   4.725   0.587  0.00  0.00      7baa H  
ATOM    413  HG3 GLU A  20      28.907   3.988  -0.308  0.00  0.00      7baa H  
ATOM    414  N   ASP A  21      30.525   5.985  -4.286  0.00  0.00      7baa N  
ATOM    415  CA  ASP A  21      31.186   6.550  -5.459  0.00  0.00      7baa C  
ATOM    416  C   ASP A  21      30.848   8.017  -5.612  0.00  0.00      7baa C  
ATOM    417  O   ASP A  21      31.721   8.838  -5.914  0.00  0.00      7baa O  
ATOM    418  CB  ASP A  21      30.705   5.840  -6.736  0.00  0.00      7baa C  
ATOM    419  CG  ASP A  21      31.225   4.420  -6.894  0.00  0.00      7baa C  
ATOM    420  OD1 ASP A  21      32.133   3.990  -6.155  0.00  0.00      7baa O  
ATOM    421  OD2 ASP A  21      30.703   3.743  -7.815  0.00  0.00      7baa O1-
ATOM    422  H   ASP A  21      29.835   5.232  -4.313  0.00  0.00      7baa H  
ATOM    423  HA  ASP A  21      32.178   6.486  -5.298  0.00  0.00      7baa H  
ATOM    424  HB2 ASP A  21      29.707   5.814  -6.712  0.00  0.00      7baa H  
ATOM    425  HB3 ASP A  21      31.008   6.381  -7.518  0.00  0.00      7baa H  
ATOM    426  N   MET A  22      29.582   8.359  -5.419  0.00  0.00      7baa N  
ATOM    427  CA  MET A  22      29.162   9.748  -5.573  0.00  0.00      7baa C  
ATOM    428  C   MET A  22      29.972  10.648  -4.654  0.00  0.00      7baa C  
ATOM    429  O   MET A  22      30.431  11.735  -5.052  0.00  0.00      7baa O  
ATOM    430  CB  MET A  22      27.655   9.861  -5.292  0.00  0.00      7baa C  
ATOM    431  CG  MET A  22      27.058  11.209  -5.673  0.00  0.00      7baa C  
ATOM    432  SD  MET A  22      25.367  11.295  -5.055  0.00  0.00      7baa S  
ATOM    433  CE  MET A  22      24.940  12.954  -5.582  0.00  0.00      7baa C  
ATOM    434  H   MET A  22      28.947   7.591  -5.162  0.00  0.00      7baa H  
ATOM    435  HA  MET A  22      29.342  10.026  -6.521  0.00  0.00      7baa H  
ATOM    436  HB2 MET A  22      27.174   9.142  -5.807  0.00  0.00      7baa H  
ATOM    437  HB3 MET A  22      27.496   9.708  -4.309  0.00  0.00      7baa H  
ATOM    438  HG2 MET A  22      27.624  11.942  -5.275  0.00  0.00      7baa H  
ATOM    439  HG3 MET A  22      27.079  11.306  -6.676  0.00  0.00      7baa H  
ATOM    440  HE1 MET A  22      25.247  13.096  -6.524  0.00  0.00      7baa H  
ATOM    441  HE2 MET A  22      23.948  13.076  -5.535  0.00  0.00      7baa H  
ATOM    442  HE3 MET A  22      25.385  13.621  -4.983  0.00  0.00      7baa H  
ATOM    443  N   ALA A  23      30.117  10.217  -3.415  0.00  0.00      7baa N  
ATOM    444  CA  ALA A  23      30.866  10.982  -2.428  0.00  0.00      7baa C  
ATOM    445  C   ALA A  23      32.334  11.108  -2.824  0.00  0.00      7baa C  
ATOM    446  O   ALA A  23      32.924  12.190  -2.704  0.00  0.00      7baa O  
ATOM    447  CB  ALA A  23      30.708  10.368  -1.039  0.00  0.00      7baa C  
ATOM    448  H   ALA A  23      29.662   9.307  -3.208  0.00  0.00      7baa H  
ATOM    449  HA  ALA A  23      30.471  11.908  -2.365  0.00  0.00      7baa H  
ATOM    450  HB1 ALA A  23      31.409   9.670  -0.903  0.00  0.00      7baa H  
ATOM    451  HB2 ALA A  23      29.803   9.953  -0.961  0.00  0.00      7baa H  
ATOM    452  HB3 ALA A  23      30.809  11.082  -0.347  0.00  0.00      7baa H  
ATOM    453  N   ALA A  24      32.935  10.025  -3.294  0.00  0.00      7baa N  
ATOM    454  CA  ALA A  24      34.312  10.100  -3.731  0.00  0.00      7baa C  
ATOM    455  C   ALA A  24      34.496  11.054  -4.907  0.00  0.00      7baa C  
ATOM    456  O   ALA A  24      35.502  11.784  -4.956  0.00  0.00      7baa O  
ATOM    457  CB  ALA A  24      34.827   8.712  -4.104  0.00  0.00      7baa C  
ATOM    458  H   ALA A  24      32.361   9.172  -3.318  0.00  0.00      7baa H  
ATOM    459  HA  ALA A  24      34.885  10.430  -2.962  0.00  0.00      7baa H  
ATOM    460  HB1 ALA A  24      34.095   8.193  -4.543  0.00  0.00      7baa H  
ATOM    461  HB2 ALA A  24      35.125   8.235  -3.278  0.00  0.00      7baa H  
ATOM    462  HB3 ALA A  24      35.597   8.802  -4.734  0.00  0.00      7baa H  
ATOM    463  N   PHE A  25      33.568  11.040  -5.864  0.00  0.00      7baa N  
ATOM    464  CA  PHE A  25      33.657  11.969  -6.979  0.00  0.00      7baa C  
ATOM    465  C   PHE A  25      33.517  13.405  -6.497  0.00  0.00      7baa C  
ATOM    466  O   PHE A  25      34.261  14.293  -6.943  0.00  0.00      7baa O  
ATOM    467  CB  PHE A  25      32.583  11.657  -8.022  0.00  0.00      7baa C  
ATOM    468  CG  PHE A  25      32.781  10.352  -8.754  0.00  0.00      7baa C  
ATOM    469  CD1 PHE A  25      34.027   9.962  -9.236  0.00  0.00      7baa C  
ATOM    470  CD2 PHE A  25      31.702   9.514  -8.994  0.00  0.00      7baa C  
ATOM    471  CE1 PHE A  25      34.162   8.748  -9.950  0.00  0.00      7baa C  
ATOM    472  CE2 PHE A  25      31.829   8.310  -9.726  0.00  0.00      7baa C  
ATOM    473  CZ  PHE A  25      33.062   7.936 -10.179  0.00  0.00      7baa C  
ATOM    474  H   PHE A  25      32.821  10.345  -5.745  0.00  0.00      7baa H  
ATOM    475  HA  PHE A  25      34.582  11.881  -7.364  0.00  0.00      7baa H  
ATOM    476  HB2 PHE A  25      31.710  11.614  -7.556  0.00  0.00      7baa H  
ATOM    477  HB3 PHE A  25      32.591  12.385  -8.694  0.00  0.00      7baa H  
ATOM    478  HD1 PHE A  25      34.826  10.521  -9.086  0.00  0.00      7baa H  
ATOM    479  HD2 PHE A  25      30.792   9.760  -8.639  0.00  0.00      7baa H  
ATOM    480  HE1 PHE A  25      35.075   8.488 -10.289  0.00  0.00      7baa H  
ATOM    481  HE2 PHE A  25      31.006   7.757  -9.897  0.00  0.00      7baa H  
ATOM    482  HZ  PHE A  25      33.185   7.074 -10.680  0.00  0.00      7baa H  
ATOM    483  N   MET A  26      32.569  13.669  -5.595  0.00  0.00      7baa N  
ATOM    484  CA  MET A  26      32.402  15.030  -5.095  0.00  0.00      7baa C  
ATOM    485  C   MET A  26      33.578  15.490  -4.227  0.00  0.00      7baa C  
ATOM    486  O   MET A  26      33.920  16.679  -4.256  0.00  0.00      7baa O  
ATOM    487  CB  MET A  26      31.062  15.215  -4.363  0.00  0.00      7baa C  
ATOM    488  CG  MET A  26      29.862  15.136  -5.322  0.00  0.00      7baa C  
ATOM    489  SD  MET A  26      30.005  16.213  -6.766  0.00  0.00      7baa S  
ATOM    490  CE  MET A  26      30.176  17.790  -5.931  0.00  0.00      7baa C  
ATOM    491  H   MET A  26      32.000  12.869  -5.302  0.00  0.00      7baa H  
ATOM    492  HA  MET A  26      32.344  15.654  -5.891  0.00  0.00      7baa H  
ATOM    493  HB2 MET A  26      30.962  14.498  -3.677  0.00  0.00      7baa H  
ATOM    494  HB3 MET A  26      31.051  16.110  -3.921  0.00  0.00      7baa H  
ATOM    495  HG2 MET A  26      29.750  14.153  -5.607  0.00  0.00      7baa H  
ATOM    496  HG3 MET A  26      29.012  15.355  -4.784  0.00  0.00      7baa H  
ATOM    497  HE1 MET A  26      30.612  17.652  -5.041  0.00  0.00      7baa H  
ATOM    498  HE2 MET A  26      30.739  18.404  -6.486  0.00  0.00      7baa H  
ATOM    499  HE3 MET A  26      29.272  18.199  -5.798  0.00  0.00      7baa H  
ATOM    500  N   LYS A  27      34.164  14.610  -3.419  0.00  0.00      7baa N  
ATOM    501  CA  LYS A  27      35.388  14.949  -2.710  0.00  0.00      7baa C  
ATOM    502  C   LYS A  27      36.471  15.371  -3.700  0.00  0.00      7baa C  
ATOM    503  O   LYS A  27      37.136  16.407  -3.519  0.00  0.00      7baa O  
ATOM    504  CB  LYS A  27      35.825  13.764  -1.858  0.00  0.00      7baa C  
ATOM    505  CG  LYS A  27      37.150  13.974  -1.140  0.00  0.00      7baa C  
ATOM    506  CD  LYS A  27      37.443  12.809  -0.211  0.00  0.00      7baa C  
ATOM    507  CE  LYS A  27      38.606  13.065   0.729  0.00  0.00      7baa C  
ATOM    508  NZ  LYS A  27      39.904  13.035   0.042  0.00  0.00      7baa N1+
ATOM    509  H   LYS A  27      33.687  13.697  -3.344  0.00  0.00      7baa H  
ATOM    510  HA  LYS A  27      35.206  15.717  -2.088  0.00  0.00      7baa H  
ATOM    511  HB2 LYS A  27      35.121  13.594  -1.171  0.00  0.00      7baa H  
ATOM    512  HB3 LYS A  27      35.914  12.966  -2.452  0.00  0.00      7baa H  
ATOM    513  HG2 LYS A  27      37.879  14.041  -1.816  0.00  0.00      7baa H  
ATOM    514  HG3 LYS A  27      37.102  14.812  -0.604  0.00  0.00      7baa H  
ATOM    515  HD2 LYS A  27      36.625  12.622   0.339  0.00  0.00      7baa H  
ATOM    516  HD3 LYS A  27      37.654  12.000  -0.765  0.00  0.00      7baa H  
ATOM    517  HE2 LYS A  27      38.475  13.966   1.164  0.00  0.00      7baa H  
ATOM    518  HE3 LYS A  27      38.593  12.364   1.456  0.00  0.00      7baa H  
ATOM    519  HZ1 LYS A  27      39.999  13.843  -0.544  0.00  0.00      7baa H  
ATOM    520  HZ2 LYS A  27      39.971  12.210  -0.525  0.00  0.00      7baa H  
ATOM    521  HZ3 LYS A  27      40.647  13.030   0.716  0.00  0.00      7baa H  
ATOM    522  N   GLY A  28      36.652  14.585  -4.765  0.00  0.00      7baa N  
ATOM    523  CA  GLY A  28      37.602  14.988  -5.792  0.00  0.00      7baa C  
ATOM    524  C   GLY A  28      37.289  16.336  -6.408  0.00  0.00      7baa C  
ATOM    525  O   GLY A  28      38.186  17.162  -6.641  0.00  0.00      7baa O  
ATOM    526  H   GLY A  28      36.096  13.730  -4.787  0.00  0.00      7baa H  
ATOM    527  HA2 GLY A  28      38.538  15.012  -5.390  0.00  0.00      7baa H  
ATOM    528  HA3 GLY A  28      37.621  14.281  -6.525  0.00  0.00      7baa H  
ATOM    529  N   ALA A  29      36.006  16.614  -6.655  0.00  0.00      7baa N  
ATOM    530  CA  ALA A  29      35.633  17.902  -7.212  0.00  0.00      7baa C  
ATOM    531  C   ALA A  29      35.968  19.041  -6.247  0.00  0.00      7baa C  
ATOM    532  O   ALA A  29      36.501  20.082  -6.651  0.00  0.00      7baa O  
ATOM    533  CB  ALA A  29      34.153  17.920  -7.576  0.00  0.00      7baa C  
ATOM    534  H   ALA A  29      35.342  15.864  -6.424  0.00  0.00      7baa H  
ATOM    535  HA  ALA A  29      36.145  18.051  -8.068  0.00  0.00      7baa H  
ATOM    536  HB1 ALA A  29      34.040  17.635  -8.527  0.00  0.00      7baa H  
ATOM    537  HB2 ALA A  29      33.793  18.845  -7.461  0.00  0.00      7baa H  
ATOM    538  HB3 ALA A  29      33.655  17.292  -6.979  0.00  0.00      7baa H  
ATOM    539  N   VAL A  30      35.642  18.877  -4.966  0.00  0.00      7baa N  
ATOM    540  CA  VAL A  30      35.964  19.913  -3.987  0.00  0.00      7baa C  
ATOM    541  C   VAL A  30      37.457  20.157  -3.958  0.00  0.00      7baa C  
ATOM    542  O   VAL A  30      37.914  21.304  -3.905  0.00  0.00      7baa O  
ATOM    543  CB  VAL A  30      35.451  19.516  -2.585  0.00  0.00      7baa C  
ATOM    544  CG1 VAL A  30      36.044  20.457  -1.523  0.00  0.00      7baa C  
ATOM    545  CG2 VAL A  30      33.939  19.528  -2.532  0.00  0.00      7baa C  
ATOM    546  H   VAL A  30      35.165  17.996  -4.738  0.00  0.00      7baa H  
ATOM    547  HA  VAL A  30      35.511  20.762  -4.274  0.00  0.00      7baa H  
ATOM    548  HB  VAL A  30      35.791  18.608  -2.383  0.00  0.00      7baa H  
ATOM    549 1HG1 VAL A  30      36.436  19.911  -0.786  0.00  0.00      7baa H  
ATOM    550 2HG1 VAL A  30      36.754  21.017  -1.944  0.00  0.00      7baa H  
ATOM    551 3HG1 VAL A  30      35.320  21.041  -1.164  0.00  0.00      7baa H  
ATOM    552 1HG2 VAL A  30      33.581  20.036  -3.317  0.00  0.00      7baa H  
ATOM    553 2HG2 VAL A  30      33.637  19.968  -1.685  0.00  0.00      7baa H  
ATOM    554 3HG2 VAL A  30      33.596  18.588  -2.559  0.00  0.00      7baa H  
ATOM    555  N   GLU A  31      38.241  19.099  -4.008  0.00  0.00      7baa N  
ATOM    556  CA  GLU A  31      39.677  19.213  -3.907  0.00  0.00      7baa C  
ATOM    557  C   GLU A  31      40.313  19.869  -5.125  0.00  0.00      7baa C  
ATOM    558  O   GLU A  31      41.511  20.207  -5.057  0.00  0.00      7baa O  
ATOM    559  CB  GLU A  31      40.304  17.866  -3.589  0.00  0.00      7baa C  
ATOM    560  CG  GLU A  31      39.940  17.406  -2.203  0.00  0.00      7baa C  
ATOM    561  CD  GLU A  31      40.376  16.013  -1.852  0.00  0.00      7baa C  
ATOM    562  OE1 GLU A  31      40.715  15.251  -2.747  0.00  0.00      7baa O  
ATOM    563  OE2 GLU A  31      40.284  15.656  -0.653  0.00  0.00      7baa O1-
ATOM    564  H   GLU A  31      37.742  18.190  -4.125  0.00  0.00      7baa H  
ATOM    565  HA  GLU A  31      39.922  19.749  -3.076  0.00  0.00      7baa H  
ATOM    566  HB2 GLU A  31      39.954  17.215  -4.226  0.00  0.00      7baa H  
ATOM    567  HB3 GLU A  31      41.273  17.969  -3.629  0.00  0.00      7baa H  
ATOM    568  HG2 GLU A  31      40.363  18.027  -1.548  0.00  0.00      7baa H  
ATOM    569  HG3 GLU A  31      38.948  17.441  -2.112  0.00  0.00      7baa H  
ATOM    570  N   LYS A  32      39.564  20.127  -6.203  0.00  0.00      7baa N  
ATOM    571  CA  LYS A  32      40.087  20.959  -7.272  0.00  0.00      7baa C  
ATOM    572  C   LYS A  32      40.324  22.387  -6.799  0.00  0.00      7baa C  
ATOM    573  O   LYS A  32      41.053  23.143  -7.467  0.00  0.00      7baa O  
ATOM    574  CB  LYS A  32      39.150  20.961  -8.471  0.00  0.00      7baa C  
ATOM    575  CG  LYS A  32      38.935  19.586  -9.092  0.00  0.00      7baa C  
ATOM    576  CD  LYS A  32      40.210  18.955  -9.588  0.00  0.00      7baa C  
ATOM    577  CE  LYS A  32      39.941  17.570 -10.109  0.00  0.00      7baa C  
ATOM    578  NZ  LYS A  32      41.203  16.863 -10.555  0.00  0.00      7baa N1+
ATOM    579  H   LYS A  32      38.629  19.700  -6.200  0.00  0.00      7baa H  
ATOM    580  HA  LYS A  32      40.966  20.575  -7.588  0.00  0.00      7baa H  
ATOM    581  HB2 LYS A  32      38.262  21.311  -8.178  0.00  0.00      7baa H  
ATOM    582  HB3 LYS A  32      39.534  21.562  -9.171  0.00  0.00      7baa H  
ATOM    583  HG2 LYS A  32      38.516  18.983  -8.401  0.00  0.00      7baa H  
ATOM    584  HG3 LYS A  32      38.290  19.677  -9.862  0.00  0.00      7baa H  
ATOM    585  HD2 LYS A  32      40.581  19.509 -10.325  0.00  0.00      7baa H  
ATOM    586  HD3 LYS A  32      40.857  18.895  -8.837  0.00  0.00      7baa H  
ATOM    587  HE2 LYS A  32      39.508  17.016  -9.390  0.00  0.00      7baa H  
ATOM    588  HE3 LYS A  32      39.315  17.619 -10.895  0.00  0.00      7baa H  
ATOM    589  HZ1 LYS A  32      41.025  15.884 -10.589  0.00  0.00      7baa H  
ATOM    590  HZ2 LYS A  32      41.927  17.059  -9.900  0.00  0.00      7baa H  
ATOM    591  HZ3 LYS A  32      41.455  17.199 -11.458  0.00  0.00      7baa H  
ATOM    592  N   GLY A  33      39.683  22.817  -5.708  0.00  0.00      7baa N  
ATOM    593  CA  GLY A  33      39.979  24.107  -5.131  0.00  0.00      7baa C  
ATOM    594  C   GLY A  33      39.038  25.214  -5.535  0.00  0.00      7baa C  
ATOM    595  O   GLY A  33      39.139  26.305  -4.946  0.00  0.00      7baa O  
ATOM    596  H   GLY A  33      38.979  22.157  -5.332  0.00  0.00      7baa H  
ATOM    597  HA2 GLY A  33      39.980  24.025  -4.107  0.00  0.00      7baa H  
ATOM    598  HA3 GLY A  33      40.938  24.375  -5.381  0.00  0.00      7baa H  
ATOM    599  N   GLU A  34      38.196  25.021  -6.542  0.00  0.00      7baa N  
ATOM    600  CA  GLU A  34      37.229  26.031  -6.946  0.00  0.00      7baa C  
ATOM    601  C   GLU A  34      36.009  25.959  -6.029  0.00  0.00      7baa C  
ATOM    602  O   GLU A  34      35.672  24.896  -5.482  0.00  0.00      7baa O  
ATOM    603  CB  GLU A  34      36.807  25.826  -8.409  0.00  0.00      7baa C  
ATOM    604  CG  GLU A  34      38.027  25.620  -9.327  0.00  0.00      7baa C  
ATOM    605  CD  GLU A  34      37.701  25.705 -10.798  0.00  0.00      7baa C  
ATOM    606  OE1 GLU A  34      37.331  26.809 -11.252  0.00  0.00      7baa O  
ATOM    607  OE2 GLU A  34      37.841  24.678 -11.506  0.00  0.00      7baa O1-
ATOM    608  H   GLU A  34      38.286  24.095  -7.012  0.00  0.00      7baa H  
ATOM    609  HA  GLU A  34      37.639  26.941  -6.883  0.00  0.00      7baa H  
ATOM    610  HB2 GLU A  34      36.268  25.019  -8.456  0.00  0.00      7baa H  
ATOM    611  HB3 GLU A  34      36.352  26.630  -8.707  0.00  0.00      7baa H  
ATOM    612  HG2 GLU A  34      38.680  26.327  -9.117  0.00  0.00      7baa H  
ATOM    613  HG3 GLU A  34      38.389  24.721  -9.146  0.00  0.00      7baa H  
ATOM    614  N   GLU A  35      35.332  27.088  -5.901  0.00  0.00      7baa N  
ATOM    615  CA  GLU A  35      34.045  27.129  -5.207  0.00  0.00      7baa C  
ATOM    616  C   GLU A  35      33.029  26.252  -5.921  0.00  0.00      7baa C  
ATOM    617  O   GLU A  35      33.210  25.892  -7.088  0.00  0.00      7baa O  
ATOM    618  CB  GLU A  35      33.555  28.570  -5.105  0.00  0.00      7baa C  
ATOM    619  CG  GLU A  35      34.547  29.388  -4.259  0.00  0.00      7baa C  
ATOM    620  CD  GLU A  35      34.108  30.805  -3.916  0.00  0.00      7baa C  
ATOM    621  OE1 GLU A  35      32.883  31.062  -3.809  0.00  0.00      7baa O  
ATOM    622  OE2 GLU A  35      34.978  31.666  -3.678  0.00  0.00      7baa O1-
ATOM    623  H   GLU A  35      35.778  27.922  -6.323  0.00  0.00      7baa H  
ATOM    624  HA  GLU A  35      34.162  26.809  -4.262  0.00  0.00      7baa H  
ATOM    625  HB2 GLU A  35      33.548  28.953  -5.990  0.00  0.00      7baa H  
ATOM    626  HB3 GLU A  35      32.711  28.573  -4.641  0.00  0.00      7baa H  
ATOM    627  HG2 GLU A  35      34.686  28.903  -3.405  0.00  0.00      7baa H  
ATOM    628  HG3 GLU A  35      35.397  29.453  -4.767  0.00  0.00      7baa H  
ATOM    629  N   LEU A  36      32.000  25.822  -5.203  0.00  0.00      7baa N  
ATOM    630  CA  LEU A  36      30.931  24.985  -5.733  0.00  0.00      7baa C  
ATOM    631  C   LEU A  36      29.707  25.822  -6.040  0.00  0.00      7baa C  
ATOM    632  O   LEU A  36      29.368  26.719  -5.264  0.00  0.00      7baa O  
ATOM    633  CB  LEU A  36      30.499  23.911  -4.729  0.00  0.00      7baa C  
ATOM    634  CG  LEU A  36      31.554  23.010  -4.128  0.00  0.00      7baa C  
ATOM    635  CD1 LEU A  36      30.886  21.867  -3.336  0.00  0.00      7baa C  
ATOM    636  CD2 LEU A  36      32.507  22.497  -5.149  0.00  0.00      7baa C  
ATOM    637  H   LEU A  36      32.020  26.142  -4.198  0.00  0.00      7baa H  
ATOM    638  HA  LEU A  36      31.252  24.559  -6.586  0.00  0.00      7baa H  
ATOM    639  HB2 LEU A  36      30.033  24.383  -3.968  0.00  0.00      7baa H  
ATOM    640  HB3 LEU A  36      29.824  23.323  -5.192  0.00  0.00      7baa H  
ATOM    641  HG  LEU A  36      32.131  23.534  -3.506  0.00  0.00      7baa H  
ATOM    642 1HD1 LEU A  36      30.331  22.259  -2.607  0.00  0.00      7baa H  
ATOM    643 2HD1 LEU A  36      31.595  21.284  -2.947  0.00  0.00      7baa H  
ATOM    644 3HD1 LEU A  36      30.311  21.337  -3.954  0.00  0.00      7baa H  
ATOM    645 1HD2 LEU A  36      32.019  21.966  -5.850  0.00  0.00      7baa H  
ATOM    646 2HD2 LEU A  36      32.983  23.260  -5.601  0.00  0.00      7baa H  
ATOM    647 3HD2 LEU A  36      33.196  21.902  -4.720  0.00  0.00      7baa H  
ATOM    648  N   SER A  37      29.024  25.506  -7.125  0.00  0.00      7baa N  
ATOM    649  CA  SER A  37      27.715  26.086  -7.420  0.00  0.00      7baa C  
ATOM    650  C   SER A  37      26.642  25.506  -6.505  0.00  0.00      7baa C  
ATOM    651  O   SER A  37      26.856  24.534  -5.782  0.00  0.00      7baa O  
ATOM    652  CB  SER A  37      27.341  25.764  -8.860  0.00  0.00      7baa C  
ATOM    653  OG  SER A  37      27.103  24.363  -8.958  0.00  0.00      7baa O  
ATOM    654  H   SER A  37      29.491  24.814  -7.751  0.00  0.00      7baa H  
ATOM    655  HA  SER A  37      27.767  27.076  -7.247  0.00  0.00      7baa H  
ATOM    656  HB2 SER A  37      26.516  26.246  -9.097  0.00  0.00      7baa H  
ATOM    657  HB3 SER A  37      28.091  26.003  -9.451  0.00  0.00      7baa H  
ATOM    658  HG  SER A  37      27.224  23.904  -8.102  0.00  0.00      7baa H  
ATOM    659  N   ASN A  38      25.428  26.076  -6.576  0.00  0.00      7baa N  
ATOM    660  CA  ASN A  38      24.340  25.554  -5.752  0.00  0.00      7baa C  
ATOM    661  C   ASN A  38      24.074  24.081  -6.067  0.00  0.00      7baa C  
ATOM    662  O   ASN A  38      23.855  23.263  -5.176  0.00  0.00      7baa O  
ATOM    663  CB  ASN A  38      23.074  26.393  -5.990  0.00  0.00      7baa C  
ATOM    664  CG  ASN A  38      21.995  26.167  -4.933  0.00  0.00      7baa C  
ATOM    665  ND2 ASN A  38      21.638  27.236  -4.224  0.00  0.00      7baa N  
ATOM    666  OD1 ASN A  38      21.475  25.074  -4.770  0.00  0.00      7baa O  
ATOM    667  H   ASN A  38      25.345  26.861  -7.222  0.00  0.00      7baa H  
ATOM    668  HA  ASN A  38      24.644  25.598  -4.795  0.00  0.00      7baa H  
ATOM    669  HB2 ASN A  38      23.329  27.356  -5.979  0.00  0.00      7baa H  
ATOM    670  HB3 ASN A  38      22.699  26.149  -6.881  0.00  0.00      7baa H  
ATOM    671 1HD2 ASN A  38      22.067  28.120  -4.404  0.00  0.00      7baa H  
ATOM    672 2HD2 ASN A  38      20.941  27.151  -3.514  0.00  0.00      7baa H  
ATOM    673  N   GLU A  39      24.041  23.730  -7.342  0.00  0.00      7baa N  
ATOM    674  CA  GLU A  39      23.789  22.331  -7.698  0.00  0.00      7baa C  
ATOM    675  C   GLU A  39      24.896  21.430  -7.182  0.00  0.00      7baa C  
ATOM    676  O   GLU A  39      24.641  20.303  -6.718  0.00  0.00      7baa O  
ATOM    677  CB  GLU A  39      23.664  22.194  -9.209  0.00  0.00      7baa C  
ATOM    678  CG  GLU A  39      23.401  20.781  -9.658  0.00  0.00      7baa C  
ATOM    679  CD  GLU A  39      23.120  20.665 -11.154  0.00  0.00      7baa C  
ATOM    680  OE1 GLU A  39      23.384  21.647 -11.904  0.00  0.00      7baa O  
ATOM    681  OE2 GLU A  39      22.630  19.581 -11.582  0.00  0.00      7baa O1-
ATOM    682  H   GLU A  39      24.198  24.477  -8.023  0.00  0.00      7baa H  
ATOM    683  HA  GLU A  39      22.906  22.041  -7.309  0.00  0.00      7baa H  
ATOM    684  HB2 GLU A  39      22.906  22.750  -9.498  0.00  0.00      7baa H  
ATOM    685  HB3 GLU A  39      24.514  22.486  -9.608  0.00  0.00      7baa H  
ATOM    686  HG2 GLU A  39      24.199  20.235  -9.471  0.00  0.00      7baa H  
ATOM    687  HG3 GLU A  39      22.605  20.440  -9.187  0.00  0.00      7baa H  
ATOM    688  N   GLU A  40      26.146  21.895  -7.275  0.00  0.00      7baa N  
ATOM    689  CA  GLU A  40      27.269  21.078  -6.835  0.00  0.00      7baa C  
ATOM    690  C   GLU A  40      27.267  20.916  -5.315  0.00  0.00      7baa C  
ATOM    691  O   GLU A  40      27.592  19.828  -4.805  0.00  0.00      7baa O  
ATOM    692  CB  GLU A  40      28.567  21.710  -7.305  0.00  0.00      7baa C  
ATOM    693  CG  GLU A  40      28.711  21.662  -8.829  0.00  0.00      7baa C  
ATOM    694  CD  GLU A  40      29.765  22.634  -9.348  0.00  0.00      7baa C  
ATOM    695  OE1 GLU A  40      30.308  23.435  -8.604  0.00  0.00      7baa O  
ATOM    696  OE2 GLU A  40      30.055  22.556 -10.593  0.00  0.00      7baa O1-
ATOM    697  H   GLU A  40      26.235  22.841  -7.669  0.00  0.00      7baa H  
ATOM    698  HA  GLU A  40      27.219  20.169  -7.266  0.00  0.00      7baa H  
ATOM    699  HB2 GLU A  40      28.563  22.650  -7.043  0.00  0.00      7baa H  
ATOM    700  HB3 GLU A  40      29.310  21.204  -6.927  0.00  0.00      7baa H  
ATOM    701  HG2 GLU A  40      28.992  20.758  -9.081  0.00  0.00      7baa H  
ATOM    702  HG3 GLU A  40      27.852  21.917  -9.226  0.00  0.00      7baa H  
ATOM    703  N   ARG A  41      26.867  21.956  -4.572  0.00  0.00      7baa N  
ATOM    704  CA  ARG A  41      26.729  21.818  -3.129  0.00  0.00      7baa C  
ATOM    705  C   ARG A  41      25.669  20.775  -2.803  0.00  0.00      7baa C  
ATOM    706  O   ARG A  41      25.844  19.973  -1.876  0.00  0.00      7baa O  
ATOM    707  CB  ARG A  41      26.378  23.164  -2.474  0.00  0.00      7baa C  
ATOM    708  CG  ARG A  41      27.494  24.209  -2.595  0.00  0.00      7baa C  
ATOM    709  CD  ARG A  41      27.265  25.437  -1.733  0.00  0.00      7baa C  
ATOM    710  NE  ARG A  41      26.059  26.179  -2.105  0.00  0.00      7baa N  
ATOM    711  CZ  ARG A  41      25.970  27.173  -2.990  0.00  0.00      7baa C  
ATOM    712  NH1 ARG A  41      26.971  27.571  -3.776  0.00  0.00      7baa N1+
ATOM    713  NH2 ARG A  41      24.817  27.818  -3.130  0.00  0.00      7baa N  
ATOM    714  H   ARG A  41      26.676  22.820  -5.095  0.00  0.00      7baa H  
ATOM    715  HA  ARG A  41      27.606  21.516  -2.745  0.00  0.00      7baa H  
ATOM    716  HB2 ARG A  41      25.571  23.526  -2.920  0.00  0.00      7baa H  
ATOM    717  HB3 ARG A  41      26.210  23.007  -1.511  0.00  0.00      7baa H  
ATOM    718  HG2 ARG A  41      28.364  23.790  -2.322  0.00  0.00      7baa H  
ATOM    719  HG3 ARG A  41      27.561  24.505  -3.551  0.00  0.00      7baa H  
ATOM    720  HD2 ARG A  41      27.185  25.139  -0.781  0.00  0.00      7baa H  
ATOM    721  HD3 ARG A  41      28.060  26.036  -1.829  0.00  0.00      7baa H  
ATOM    722  HE  ARG A  41      25.189  25.907  -1.636  0.00  0.00      7baa H  
ATOM    723 1HH1 ARG A  41      27.854  27.084  -3.723  0.00  0.00      7baa H  
ATOM    724 2HH1 ARG A  41      26.862  28.319  -4.398  0.00  0.00      7baa H  
ATOM    725 1HH2 ARG A  41      24.021  27.545  -2.590  0.00  0.00      7baa H  
ATOM    726 2HH2 ARG A  41      24.745  28.576  -3.777  0.00  0.00      7baa H  
ATOM    727  N   CYS A  42      24.559  20.756  -3.542  0.00  0.00      7baa N  
ATOM    728  CA  CYS A  42      23.562  19.720  -3.357  0.00  0.00      7baa C  
ATOM    729  C   CYS A  42      24.139  18.336  -3.620  0.00  0.00      7baa C  
ATOM    730  O   CYS A  42      23.865  17.402  -2.840  0.00  0.00      7baa O  
ATOM    731  CB  CYS A  42      22.369  19.997  -4.259  0.00  0.00      7baa C  
ATOM    732  SG  CYS A  42      21.176  21.028  -3.519  0.00  0.00      7baa S  
ATOM    733  H   CYS A  42      24.481  21.521  -4.232  0.00  0.00      7baa H  
ATOM    734  HA  CYS A  42      23.246  19.748  -2.398  0.00  0.00      7baa H  
ATOM    735  HB2 CYS A  42      22.718  20.426  -5.093  0.00  0.00      7baa H  
ATOM    736  HB3 CYS A  42      21.958  19.113  -4.489  0.00  0.00      7baa H  
ATOM    737  HG  CYS A  42      21.420  21.313  -2.592  0.00  0.00      7baa H  
ATOM    738  N   LEU A  43      24.932  18.150  -4.687  0.00  0.00      7baa N  
ATOM    739  CA  LEU A  43      25.520  16.842  -4.943  0.00  0.00      7baa C  
ATOM    740  C   LEU A  43      26.407  16.397  -3.794  0.00  0.00      7baa C  
ATOM    741  O   LEU A  43      26.371  15.223  -3.384  0.00  0.00      7baa O  
ATOM    742  CB  LEU A  43      26.310  16.842  -6.248  0.00  0.00      7baa C  
ATOM    743  CG  LEU A  43      25.503  17.015  -7.541  0.00  0.00      7baa C  
ATOM    744  CD1 LEU A  43      26.432  17.345  -8.710  0.00  0.00      7baa C  
ATOM    745  CD2 LEU A  43      24.645  15.791  -7.837  0.00  0.00      7baa C  
ATOM    746  H   LEU A  43      25.076  18.979  -5.275  0.00  0.00      7baa H  
ATOM    747  HA  LEU A  43      24.774  16.170  -5.050  0.00  0.00      7baa H  
ATOM    748  HB2 LEU A  43      26.968  17.592  -6.210  0.00  0.00      7baa H  
ATOM    749  HB3 LEU A  43      26.793  15.972  -6.317  0.00  0.00      7baa H  
ATOM    750  HG  LEU A  43      24.850  17.759  -7.419  0.00  0.00      7baa H  
ATOM    751 1HD1 LEU A  43      26.921  18.194  -8.515  0.00  0.00      7baa H  
ATOM    752 2HD1 LEU A  43      25.890  17.454  -9.543  0.00  0.00      7baa H  
ATOM    753 3HD1 LEU A  43      27.088  16.601  -8.832  0.00  0.00      7baa H  
ATOM    754 1HD2 LEU A  43      25.232  14.988  -7.938  0.00  0.00      7baa H  
ATOM    755 2HD2 LEU A  43      24.004  15.642  -7.084  0.00  0.00      7baa H  
ATOM    756 3HD2 LEU A  43      24.134  15.938  -8.684  0.00  0.00      7baa H  
ATOM    757  N   LEU A  44      27.249  17.290  -3.308  0.00  0.00      7baa N  
ATOM    758  CA  LEU A  44      28.129  16.961  -2.190  0.00  0.00      7baa C  
ATOM    759  C   LEU A  44      27.321  16.519  -0.976  0.00  0.00      7baa C  
ATOM    760  O   LEU A  44      27.616  15.497  -0.330  0.00  0.00      7baa O  
ATOM    761  CB  LEU A  44      28.966  18.200  -1.867  0.00  0.00      7baa C  
ATOM    762  CG  LEU A  44      29.870  18.080  -0.647  0.00  0.00      7baa C  
ATOM    763  CD1 LEU A  44      31.008  17.086  -0.914  0.00  0.00      7baa C  
ATOM    764  CD2 LEU A  44      30.393  19.418  -0.222  0.00  0.00      7baa C  
ATOM    765  H   LEU A  44      27.234  18.215  -3.771  0.00  0.00      7baa H  
ATOM    766  HA  LEU A  44      28.728  16.202  -2.467  0.00  0.00      7baa H  
ATOM    767  HB2 LEU A  44      29.546  18.388  -2.652  0.00  0.00      7baa H  
ATOM    768  HB3 LEU A  44      28.342  18.955  -1.706  0.00  0.00      7baa H  
ATOM    769  HG  LEU A  44      29.334  17.758   0.132  0.00  0.00      7baa H  
ATOM    770 1HD1 LEU A  44      30.620  16.190  -1.121  0.00  0.00      7baa H  
ATOM    771 2HD1 LEU A  44      31.587  17.023  -0.103  0.00  0.00      7baa H  
ATOM    772 3HD1 LEU A  44      31.549  17.406  -1.690  0.00  0.00      7baa H  
ATOM    773 1HD2 LEU A  44      30.925  19.835  -0.965  0.00  0.00      7baa H  
ATOM    774 2HD2 LEU A  44      29.632  20.030   0.012  0.00  0.00      7baa H  
ATOM    775 3HD2 LEU A  44      30.986  19.319   0.582  0.00  0.00      7baa H  
ATOM    776  N   SER A  45      26.289  17.300  -0.648  0.00  0.00      7baa N  
ATOM    777  CA  SER A  45      25.474  17.035   0.529  0.00  0.00      7baa C  
ATOM    778  C   SER A  45      24.750  15.704   0.399  0.00  0.00      7baa C  
ATOM    779  O   SER A  45      24.735  14.908   1.349  0.00  0.00      7baa O  
ATOM    780  CB  SER A  45      24.477  18.166   0.716  0.00  0.00      7baa C  
ATOM    781  OG  SER A  45      23.706  17.958   1.878  0.00  0.00      7baa O  
ATOM    782  H   SER A  45      26.125  18.095  -1.295  0.00  0.00      7baa H  
ATOM    783  HA  SER A  45      26.085  16.978   1.327  0.00  0.00      7baa H  
ATOM    784  HB2 SER A  45      24.973  19.024   0.804  0.00  0.00      7baa H  
ATOM    785  HB3 SER A  45      23.872  18.198  -0.074  0.00  0.00      7baa H  
ATOM    786  HG  SER A  45      23.971  17.119   2.336  0.00  0.00      7baa H  
ATOM    787  N   VAL A  46      24.134  15.457  -0.753  0.00  0.00      7baa N  
ATOM    788  CA  VAL A  46      23.363  14.232  -0.959  0.00  0.00      7baa C  
ATOM    789  C   VAL A  46      24.256  13.020  -0.838  0.00  0.00      7baa C  
ATOM    790  O   VAL A  46      23.886  12.001  -0.222  0.00  0.00      7baa O  
ATOM    791  CB  VAL A  46      22.676  14.275  -2.333  0.00  0.00      7baa C  
ATOM    792  CG1 VAL A  46      22.190  12.876  -2.774  0.00  0.00      7baa C  
ATOM    793  CG2 VAL A  46      21.525  15.286  -2.340  0.00  0.00      7baa C  
ATOM    794  H   VAL A  46      24.245  16.191  -1.476  0.00  0.00      7baa H  
ATOM    795  HA  VAL A  46      22.663  14.183  -0.239  0.00  0.00      7baa H  
ATOM    796  HB  VAL A  46      23.351  14.563  -3.009  0.00  0.00      7baa H  
ATOM    797 1HG1 VAL A  46      21.198  12.839  -2.694  0.00  0.00      7baa H  
ATOM    798 2HG1 VAL A  46      22.462  12.724  -3.720  0.00  0.00      7baa H  
ATOM    799 3HG1 VAL A  46      22.606  12.190  -2.184  0.00  0.00      7baa H  
ATOM    800 1HG2 VAL A  46      20.725  14.864  -2.762  0.00  0.00      7baa H  
ATOM    801 2HG2 VAL A  46      21.802  16.090  -2.863  0.00  0.00      7baa H  
ATOM    802 3HG2 VAL A  46      21.316  15.547  -1.400  0.00  0.00      7baa H  
ATOM    803  N   ALA A  47      25.440  13.076  -1.437  0.00  0.00      7baa N  
ATOM    804  CA  ALA A  47      26.319  11.920  -1.434  0.00  0.00      7baa C  
ATOM    805  C   ALA A  47      26.674  11.545   0.001  0.00  0.00      7baa C  
ATOM    806  O   ALA A  47      26.498  10.378   0.422  0.00  0.00      7baa O  
ATOM    807  CB  ALA A  47      27.581  12.278  -2.219  0.00  0.00      7baa C  
ATOM    808  H   ALA A  47      25.667  13.976  -1.884  0.00  0.00      7baa H  
ATOM    809  HA  ALA A  47      25.843  11.145  -1.857  0.00  0.00      7baa H  
ATOM    810  HB1 ALA A  47      27.427  12.104  -3.190  0.00  0.00      7baa H  
ATOM    811  HB2 ALA A  47      28.342  11.718  -1.895  0.00  0.00      7baa H  
ATOM    812  HB3 ALA A  47      27.793  13.244  -2.081  0.00  0.00      7baa H  
ATOM    813  N   TYR A  48      27.200  12.491   0.766  0.00  0.00      7baa N  
ATOM    814  CA  TYR A  48      27.617  12.177   2.127  0.00  0.00      7baa C  
ATOM    815  C   TYR A  48      26.443  11.902   3.056  0.00  0.00      7baa C  
ATOM    816  O   TYR A  48      26.565  11.055   3.957  0.00  0.00      7baa O  
ATOM    817  CB  TYR A  48      28.555  13.252   2.650  0.00  0.00      7baa C  
ATOM    818  CG  TYR A  48      29.958  13.086   2.101  0.00  0.00      7baa C  
ATOM    819  CD1 TYR A  48      30.754  12.047   2.541  0.00  0.00      7baa C  
ATOM    820  CD2 TYR A  48      30.476  13.953   1.131  0.00  0.00      7baa C  
ATOM    821  CE1 TYR A  48      32.051  11.879   2.079  0.00  0.00      7baa C  
ATOM    822  CE2 TYR A  48      31.780  13.786   0.665  0.00  0.00      7baa C  
ATOM    823  CZ  TYR A  48      32.536  12.764   1.135  0.00  0.00      7baa C  
ATOM    824  OH  TYR A  48      33.825  12.632   0.646  0.00  0.00      7baa O  
ATOM    825  H   TYR A  48      27.284  13.420   0.336  0.00  0.00      7baa H  
ATOM    826  HA  TYR A  48      28.195  11.343   2.096  0.00  0.00      7baa H  
ATOM    827  HB2 TYR A  48      28.215  14.136   2.366  0.00  0.00      7baa H  
ATOM    828  HB3 TYR A  48      28.601  13.182   3.635  0.00  0.00      7baa H  
ATOM    829  HD1 TYR A  48      30.390  11.392   3.214  0.00  0.00      7baa H  
ATOM    830  HD2 TYR A  48      29.914  14.686   0.775  0.00  0.00      7baa H  
ATOM    831  HE1 TYR A  48      32.618  11.136   2.420  0.00  0.00      7baa H  
ATOM    832  HE2 TYR A  48      32.143  14.429  -0.016  0.00  0.00      7baa H  
ATOM    833  HH  TYR A  48      33.995  13.376  -0.009  0.00  0.00      7baa H  
ATOM    834  N   LYS A  49      25.300  12.558   2.861  0.00  0.00      7baa N  
ATOM    835  CA  LYS A  49      24.153  12.278   3.719  0.00  0.00      7baa C  
ATOM    836  C   LYS A  49      23.738  10.834   3.574  0.00  0.00      7baa C  
ATOM    837  O   LYS A  49      23.391  10.166   4.569  0.00  0.00      7baa O  
ATOM    838  CB  LYS A  49      22.980  13.199   3.357  0.00  0.00      7baa C  
ATOM    839  CG  LYS A  49      21.637  12.821   3.997  0.00  0.00      7baa C  
ATOM    840  CD  LYS A  49      20.542  13.829   3.631  0.00  0.00      7baa C  
ATOM    841  CE  LYS A  49      19.185  13.419   4.224  0.00  0.00      7baa C  
ATOM    842  NZ  LYS A  49      19.189  13.343   5.713  0.00  0.00      7baa N1+
ATOM    843  H   LYS A  49      25.300  13.238   2.097  0.00  0.00      7baa H  
ATOM    844  HA  LYS A  49      24.415  12.451   4.674  0.00  0.00      7baa H  
ATOM    845  HB2 LYS A  49      23.210  14.128   3.648  0.00  0.00      7baa H  
ATOM    846  HB3 LYS A  49      22.864  13.182   2.363  0.00  0.00      7baa H  
ATOM    847  HG2 LYS A  49      21.366  11.919   3.670  0.00  0.00      7baa H  
ATOM    848  HG3 LYS A  49      21.743  12.807   4.988  0.00  0.00      7baa H  
ATOM    849  HD2 LYS A  49      20.788  14.716   3.997  0.00  0.00      7baa H  
ATOM    850  HD3 LYS A  49      20.454  13.864   2.645  0.00  0.00      7baa H  
ATOM    851  HE2 LYS A  49      18.493  14.089   3.928  0.00  0.00      7baa H  
ATOM    852  HE3 LYS A  49      18.931  12.519   3.847  0.00  0.00      7baa H  
ATOM    853  HZ1 LYS A  49      19.135  14.266   6.091  0.00  0.00      7baa H  
ATOM    854  HZ2 LYS A  49      20.033  12.904   6.019  0.00  0.00      7baa H  
ATOM    855  HZ3 LYS A  49      18.402  12.808   6.019  0.00  0.00      7baa H  
ATOM    856  N   ASN A  50      23.767  10.316   2.354  0.00  0.00      7baa N  
ATOM    857  CA  ASN A  50      23.383   8.923   2.127  0.00  0.00      7baa C  
ATOM    858  C   ASN A  50      24.434   7.972   2.679  0.00  0.00      7baa C  
ATOM    859  O   ASN A  50      24.084   6.963   3.308  0.00  0.00      7baa O  
ATOM    860  CB  ASN A  50      23.148   8.651   0.638  0.00  0.00      7baa C  
ATOM    861  CG  ASN A  50      21.765   9.001   0.168  0.00  0.00      7baa C  
ATOM    862  ND2 ASN A  50      21.593  10.220  -0.355  0.00  0.00      7baa N  
ATOM    863  OD1 ASN A  50      20.864   8.149   0.184  0.00  0.00      7baa O  
ATOM    864  H   ASN A  50      24.072  10.956   1.606  0.00  0.00      7baa H  
ATOM    865  HA  ASN A  50      22.536   8.762   2.645  0.00  0.00      7baa H  
ATOM    866  HB2 ASN A  50      23.814   9.188   0.116  0.00  0.00      7baa H  
ATOM    867  HB3 ASN A  50      23.311   7.676   0.472  0.00  0.00      7baa H  
ATOM    868 1HD2 ASN A  50      22.376  10.844  -0.421  0.00  0.00      7baa H  
ATOM    869 2HD2 ASN A  50      20.698  10.510  -0.678  0.00  0.00      7baa H  
ATOM    870  N   VAL A  51      25.724   8.265   2.500  0.00  0.00      7baa N  
ATOM    871  CA  VAL A  51      26.751   7.375   3.050  0.00  0.00      7baa C  
ATOM    872  C   VAL A  51      26.641   7.330   4.571  0.00  0.00      7baa C  
ATOM    873  O   VAL A  51      26.565   6.247   5.186  0.00  0.00      7baa O  
ATOM    874  CB  VAL A  51      28.151   7.824   2.615  0.00  0.00      7baa C  
ATOM    875  CG1 VAL A  51      29.218   7.049   3.379  0.00  0.00      7baa C  
ATOM    876  CG2 VAL A  51      28.353   7.626   1.094  0.00  0.00      7baa C  
ATOM    877  H   VAL A  51      25.920   9.118   1.974  0.00  0.00      7baa H  
ATOM    878  HA  VAL A  51      26.583   6.452   2.699  0.00  0.00      7baa H  
ATOM    879  HB  VAL A  51      28.256   8.782   2.863  0.00  0.00      7baa H  
ATOM    880 1HG1 VAL A  51      28.908   6.891   4.316  0.00  0.00      7baa H  
ATOM    881 2HG1 VAL A  51      29.379   6.171   2.928  0.00  0.00      7baa H  
ATOM    882 3HG1 VAL A  51      30.067   7.577   3.393  0.00  0.00      7baa H  
ATOM    883 1HG2 VAL A  51      28.987   6.871   0.954  0.00  0.00      7baa H  
ATOM    884 2HG2 VAL A  51      28.726   8.466   0.711  0.00  0.00      7baa H  
ATOM    885 3HG2 VAL A  51      27.471   7.419   0.681  0.00  0.00      7baa H  
ATOM    886  N   VAL A  52      26.654   8.498   5.215  0.00  0.00      7baa N  
ATOM    887  CA  VAL A  52      26.645   8.501   6.670  0.00  0.00      7baa C  
ATOM    888  C   VAL A  52      25.313   8.036   7.196  0.00  0.00      7baa C  
ATOM    889  O   VAL A  52      25.251   7.439   8.279  0.00  0.00      7baa O  
ATOM    890  CB  VAL A  52      27.044   9.882   7.235  0.00  0.00      7baa C  
ATOM    891  CG1 VAL A  52      25.881  10.875   7.183  0.00  0.00      7baa C  
ATOM    892  CG2 VAL A  52      27.544   9.774   8.675  0.00  0.00      7baa C  
ATOM    893  H   VAL A  52      26.670   9.332   4.629  0.00  0.00      7baa H  
ATOM    894  HA  VAL A  52      27.354   7.858   6.987  0.00  0.00      7baa H  
ATOM    895  HB  VAL A  52      27.766  10.251   6.652  0.00  0.00      7baa H  
ATOM    896 1HG1 VAL A  52      26.236  11.804   7.273  0.00  0.00      7baa H  
ATOM    897 2HG1 VAL A  52      25.405  10.781   6.310  0.00  0.00      7baa H  
ATOM    898 3HG1 VAL A  52      25.249  10.683   7.932  0.00  0.00      7baa H  
ATOM    899 1HG2 VAL A  52      27.908  10.659   8.962  0.00  0.00      7baa H  
ATOM    900 2HG2 VAL A  52      28.262   9.082   8.721  0.00  0.00      7baa H  
ATOM    901 3HG2 VAL A  52      26.783   9.512   9.267  0.00  0.00      7baa H  
ATOM    902  N   GLY A  53      24.227   8.263   6.470  0.00  0.00      7baa N  
ATOM    903  CA  GLY A  53      22.931   7.794   6.925  0.00  0.00      7baa C  
ATOM    904  C   GLY A  53      22.876   6.277   7.002  0.00  0.00      7baa C  
ATOM    905  O   GLY A  53      22.330   5.702   7.961  0.00  0.00      7baa O  
ATOM    906  H   GLY A  53      24.381   8.780   5.592  0.00  0.00      7baa H  
ATOM    907  HA2 GLY A  53      22.733   8.180   7.838  0.00  0.00      7baa H  
ATOM    908  HA3 GLY A  53      22.212   8.121   6.293  0.00  0.00      7baa H  
ATOM    909  N   GLY A  54      23.501   5.596   6.045  0.00  0.00      7baa N  
ATOM    910  CA  GLY A  54      23.564   4.149   6.125  0.00  0.00      7baa C  
ATOM    911  C   GLY A  54      24.435   3.685   7.276  0.00  0.00      7baa C  
ATOM    912  O   GLY A  54      24.102   2.694   7.961  0.00  0.00      7baa O  
ATOM    913  H   GLY A  54      23.909   6.158   5.292  0.00  0.00      7baa H  
ATOM    914  HA2 GLY A  54      22.630   3.777   6.242  0.00  0.00      7baa H  
ATOM    915  HA3 GLY A  54      23.932   3.779   5.258  0.00  0.00      7baa H  
ATOM    916  N   GLN A  55      25.534   4.395   7.527  0.00  0.00      7baa N  
ATOM    917  CA  GLN A  55      26.392   4.044   8.653  0.00  0.00      7baa C  
ATOM    918  C   GLN A  55      25.663   4.241   9.977  0.00  0.00      7baa C  
ATOM    919  O   GLN A  55      25.802   3.416  10.902  0.00  0.00      7baa O  
ATOM    920  CB  GLN A  55      27.668   4.866   8.612  0.00  0.00      7baa C  
ATOM    921  CG  GLN A  55      28.553   4.608   7.406  0.00  0.00      7baa C  
ATOM    922  CD  GLN A  55      29.676   5.581   7.344  0.00  0.00      7baa C  
ATOM    923  NE2 GLN A  55      30.875   5.085   7.063  0.00  0.00      7baa N  
ATOM    924  OE1 GLN A  55      29.497   6.780   7.566  0.00  0.00      7baa O  
ATOM    925  H   GLN A  55      25.713   5.176   6.884  0.00  0.00      7baa H  
ATOM    926  HA  GLN A  55      26.626   3.068   8.573  0.00  0.00      7baa H  
ATOM    927  HB2 GLN A  55      27.426   5.843   8.615  0.00  0.00      7baa H  
ATOM    928  HB3 GLN A  55      28.208   4.670   9.440  0.00  0.00      7baa H  
ATOM    929  HG2 GLN A  55      28.919   3.683   7.477  0.00  0.00      7baa H  
ATOM    930  HG3 GLN A  55      27.996   4.691   6.583  0.00  0.00      7baa H  
ATOM    931 1HE2 GLN A  55      31.690   5.696   6.991  0.00  0.00      7baa H  
ATOM    932 2HE2 GLN A  55      30.965   4.081   6.922  0.00  0.00      7baa H  
ATOM    933  N   ARG A  56      24.943   5.370  10.117  0.00  0.00      7baa N  
ATOM    934  CA  ARG A  56      24.175   5.616  11.338  0.00  0.00      7baa C  
ATOM    935  C   ARG A  56      23.140   4.528  11.562  0.00  0.00      7baa C  
ATOM    936  O   ARG A  56      22.958   4.053  12.693  0.00  0.00      7baa O  
ATOM    937  CB  ARG A  56      23.520   7.003  11.245  0.00  0.00      7baa C  
ATOM    938  CG  ARG A  56      24.525   8.150  11.268  0.00  0.00      7baa C  
ATOM    939  CD  ARG A  56      23.888   9.430  10.793  0.00  0.00      7baa C  
ATOM    940  NE  ARG A  56      22.909   9.967  11.750  0.00  0.00      7baa N  
ATOM    941  CZ  ARG A  56      21.847  10.689  11.383  0.00  0.00      7baa C  
ATOM    942  NH1 ARG A  56      21.529  10.862  10.104  0.00  0.00      7baa N1+
ATOM    943  NH2 ARG A  56      21.068  11.210  12.322  0.00  0.00      7baa N  
ATOM    944  H   ARG A  56      24.983   6.014   9.318  0.00  0.00      7baa H  
ATOM    945  HA  ARG A  56      24.810   5.627  12.121  0.00  0.00      7baa H  
ATOM    946  HB2 ARG A  56      23.016   7.051  10.392  0.00  0.00      7baa H  
ATOM    947  HB3 ARG A  56      22.911   7.111  12.020  0.00  0.00      7baa H  
ATOM    948  HG2 ARG A  56      24.850   8.282  12.199  0.00  0.00      7baa H  
ATOM    949  HG3 ARG A  56      25.285   7.931  10.665  0.00  0.00      7baa H  
ATOM    950  HD2 ARG A  56      24.607  10.111  10.653  0.00  0.00      7baa H  
ATOM    951  HD3 ARG A  56      23.424   9.251   9.925  0.00  0.00      7baa H  
ATOM    952  HE  ARG A  56      23.047   9.782  12.720  0.00  0.00      7baa H  
ATOM    953 1HH1 ARG A  56      22.080  10.429   9.390  0.00  0.00      7baa H  
ATOM    954 2HH1 ARG A  56      20.741  11.422   9.858  0.00  0.00      7baa H  
ATOM    955 1HH2 ARG A  56      21.265  11.046  13.288  0.00  0.00      7baa H  
ATOM    956 2HH2 ARG A  56      20.279  11.769  12.061  0.00  0.00      7baa H  
ATOM    957  N   ALA A  57      22.425   4.145  10.515  0.00  0.00      7baa N  
ATOM    958  CA  ALA A  57      21.413   3.104  10.697  0.00  0.00      7baa C  
ATOM    959  C   ALA A  57      22.053   1.803  11.165  0.00  0.00      7baa C  
ATOM    960  O   ALA A  57      21.526   1.113  12.055  0.00  0.00      7baa O  
ATOM    961  CB  ALA A  57      20.625   2.899   9.400  0.00  0.00      7baa C  
ATOM    962  H   ALA A  57      22.627   4.607   9.631  0.00  0.00      7baa H  
ATOM    963  HA  ALA A  57      20.757   3.410  11.396  0.00  0.00      7baa H  
ATOM    964  HB1 ALA A  57      19.742   3.357   9.475  0.00  0.00      7baa H  
ATOM    965  HB2 ALA A  57      20.485   1.922   9.250  0.00  0.00      7baa H  
ATOM    966  HB3 ALA A  57      21.140   3.285   8.637  0.00  0.00      7baa H  
ATOM    967  N   ALA A  58      23.197   1.454  10.585  0.00  0.00      7baa N  
ATOM    968  CA  ALA A  58      23.874   0.207  10.968  0.00  0.00      7baa C  
ATOM    969  C   ALA A  58      24.413   0.303  12.390  0.00  0.00      7baa C  
ATOM    970  O   ALA A  58      24.275  -0.650  13.190  0.00  0.00      7baa O  
ATOM    971  CB  ALA A  58      25.006  -0.090   9.974  0.00  0.00      7baa C  
ATOM    972  H   ALA A  58      23.554   2.104   9.874  0.00  0.00      7baa H  
ATOM    973  HA  ALA A  58      23.208  -0.545  10.924  0.00  0.00      7baa H  
ATOM    974  HB1 ALA A  58      25.770   0.525  10.155  0.00  0.00      7baa H  
ATOM    975  HB2 ALA A  58      24.672   0.051   9.045  0.00  0.00      7baa H  
ATOM    976  HB3 ALA A  58      25.301  -1.036  10.086  0.00  0.00      7baa H  
ATOM    977  N   TRP A  59      24.982   1.462  12.747  0.00  0.00      7baa N  
ATOM    978  CA  TRP A  59      25.462   1.678  14.110  0.00  0.00      7baa C  
ATOM    979  C   TRP A  59      24.332   1.528  15.117  0.00  0.00      7baa C  
ATOM    980  O   TRP A  59      24.527   0.925  16.185  0.00  0.00      7baa O  
ATOM    981  CB  TRP A  59      26.106   3.072  14.187  0.00  0.00      7baa C  
ATOM    982  CG  TRP A  59      26.738   3.361  15.522  0.00  0.00      7baa C  
ATOM    983  CD1 TRP A  59      28.050   3.166  15.857  0.00  0.00      7baa C  
ATOM    984  CD2 TRP A  59      26.096   3.894  16.684  0.00  0.00      7baa C  
ATOM    985  CE2 TRP A  59      27.078   3.981  17.688  0.00  0.00      7baa C  
ATOM    986  CE3 TRP A  59      24.791   4.312  16.960  0.00  0.00      7baa C  
ATOM    987  NE1 TRP A  59      28.262   3.534  17.160  0.00  0.00      7baa N  
ATOM    988  CZ2 TRP A  59      26.806   4.481  18.972  0.00  0.00      7baa C  
ATOM    989  CZ3 TRP A  59      24.512   4.803  18.237  0.00  0.00      7baa C  
ATOM    990  CH2 TRP A  59      25.520   4.868  19.224  0.00  0.00      7baa C  
ATOM    991  H   TRP A  59      25.048   2.165  11.994  0.00  0.00      7baa H  
ATOM    992  HA  TRP A  59      26.145   0.966  14.309  0.00  0.00      7baa H  
ATOM    993  HB2 TRP A  59      26.819   3.133  13.504  0.00  0.00      7baa H  
ATOM    994  HB3 TRP A  59      25.407   3.757  14.037  0.00  0.00      7baa H  
ATOM    995  HD1 TRP A  59      28.750   2.808  15.242  0.00  0.00      7baa H  
ATOM    996  HE1 TRP A  59      29.131   3.486  17.647  0.00  0.00      7baa H  
ATOM    997  HE3 TRP A  59      24.076   4.266  16.275  0.00  0.00      7baa H  
ATOM    998  HZ2 TRP A  59      27.534   4.541  19.653  0.00  0.00      7baa H  
ATOM    999  HZ3 TRP A  59      23.594   5.108  18.449  0.00  0.00      7baa H  
ATOM   1000  HH2 TRP A  59      25.268   5.211  20.133  0.00  0.00      7baa H  
ATOM   1001  N   ARG A  60      23.145   2.051  14.808  0.00  0.00      7baa N  
ATOM   1002  CA  ARG A  60      22.026   1.909  15.725  0.00  0.00      7baa C  
ATOM   1003  C   ARG A  60      21.602   0.462  15.892  0.00  0.00      7baa C  
ATOM   1004  O   ARG A  60      21.306   0.027  17.024  0.00  0.00      7baa O  
ATOM   1005  CB  ARG A  60      20.863   2.763  15.254  0.00  0.00      7baa C  
ATOM   1006  CG  ARG A  60      21.141   4.242  15.344  0.00  0.00      7baa C  
ATOM   1007  CD  ARG A  60      20.004   5.049  14.781  0.00  0.00      7baa C  
ATOM   1008  NE  ARG A  60      20.374   6.462  14.702  0.00  0.00      7baa N  
ATOM   1009  CZ  ARG A  60      19.716   7.358  13.969  0.00  0.00      7baa C  
ATOM   1010  NH1 ARG A  60      18.664   6.993  13.245  0.00  0.00      7baa N1+
ATOM   1011  NH2 ARG A  60      20.110   8.625  13.963  0.00  0.00      7baa N  
ATOM   1012  H   ARG A  60      23.099   2.539  13.905  0.00  0.00      7baa H  
ATOM   1013  HA  ARG A  60      22.299   2.273  16.631  0.00  0.00      7baa H  
ATOM   1014  HB2 ARG A  60      20.673   2.538  14.304  0.00  0.00      7baa H  
ATOM   1015  HB3 ARG A  60      20.073   2.559  15.822  0.00  0.00      7baa H  
ATOM   1016  HG2 ARG A  60      21.268   4.501  16.301  0.00  0.00      7baa H  
ATOM   1017  HG3 ARG A  60      21.967   4.459  14.826  0.00  0.00      7baa H  
ATOM   1018  HD2 ARG A  60      19.798   4.716  13.870  0.00  0.00      7baa H  
ATOM   1019  HD3 ARG A  60      19.220   4.952  15.380  0.00  0.00      7baa H  
ATOM   1020  HE  ARG A  60      21.168   6.773  15.229  0.00  0.00      7baa H  
ATOM   1021 1HH1 ARG A  60      18.345   6.050  13.259  0.00  0.00      7baa H  
ATOM   1022 2HH1 ARG A  60      18.189   7.679  12.682  0.00  0.00      7baa H  
ATOM   1023 1HH2 ARG A  60      20.890   8.909  14.526  0.00  0.00      7baa H  
ATOM   1024 2HH2 ARG A  60      19.634   9.297  13.402  0.00  0.00      7baa H  
ATOM   1025  N   VAL A  61      21.568  -0.299  14.811  0.00  0.00      7baa N  
ATOM   1026  CA  VAL A  61      21.249  -1.727  14.942  0.00  0.00      7baa C  
ATOM   1027  C   VAL A  61      22.243  -2.419  15.861  0.00  0.00      7baa C  
ATOM   1028  O   VAL A  61      21.860  -3.165  16.781  0.00  0.00      7baa O  
ATOM   1029  CB  VAL A  61      21.235  -2.397  13.551  0.00  0.00      7baa C  
ATOM   1030  CG1 VAL A  61      21.233  -3.919  13.696  0.00  0.00      7baa C  
ATOM   1031  CG2 VAL A  61      20.042  -1.917  12.703  0.00  0.00      7baa C  
ATOM   1032  H   VAL A  61      21.771   0.163  13.922  0.00  0.00      7baa H  
ATOM   1033  HA  VAL A  61      20.335  -1.802  15.354  0.00  0.00      7baa H  
ATOM   1034  HB  VAL A  61      22.079  -2.152  13.089  0.00  0.00      7baa H  
ATOM   1035 1HG1 VAL A  61      21.256  -4.159  14.665  0.00  0.00      7baa H  
ATOM   1036 2HG1 VAL A  61      20.405  -4.290  13.278  0.00  0.00      7baa H  
ATOM   1037 3HG1 VAL A  61      22.037  -4.296  13.238  0.00  0.00      7baa H  
ATOM   1038 1HG2 VAL A  61      19.198  -2.122  13.192  0.00  0.00      7baa H  
ATOM   1039 2HG2 VAL A  61      20.057  -2.395  11.828  0.00  0.00      7baa H  
ATOM   1040 3HG2 VAL A  61      20.125  -0.934  12.559  0.00  0.00      7baa H  
ATOM   1041  N   LEU A  62      23.537  -2.194  15.628  0.00  0.00      7baa N  
ATOM   1042  CA  LEU A  62      24.572  -2.872  16.400  0.00  0.00      7baa C  
ATOM   1043  C   LEU A  62      24.581  -2.407  17.843  0.00  0.00      7baa C  
ATOM   1044  O   LEU A  62      24.794  -3.216  18.764  0.00  0.00      7baa O  
ATOM   1045  CB  LEU A  62      25.938  -2.670  15.754  0.00  0.00      7baa C  
ATOM   1046  CG  LEU A  62      26.050  -3.244  14.341  0.00  0.00      7baa C  
ATOM   1047  CD1 LEU A  62      27.336  -2.821  13.679  0.00  0.00      7baa C  
ATOM   1048  CD2 LEU A  62      25.896  -4.789  14.328  0.00  0.00      7baa C  
ATOM   1049  H   LEU A  62      23.733  -1.515  14.873  0.00  0.00      7baa H  
ATOM   1050  HA  LEU A  62      24.385  -3.864  16.383  0.00  0.00      7baa H  
ATOM   1051  HB2 LEU A  62      26.109  -1.699  15.693  0.00  0.00      7baa H  
ATOM   1052  HB3 LEU A  62      26.613  -3.123  16.313  0.00  0.00      7baa H  
ATOM   1053  HG  LEU A  62      25.268  -2.921  13.800  0.00  0.00      7baa H  
ATOM   1054 1HD1 LEU A  62      27.376  -1.821  13.617  0.00  0.00      7baa H  
ATOM   1055 2HD1 LEU A  62      27.389  -3.208  12.755  0.00  0.00      7baa H  
ATOM   1056 3HD1 LEU A  62      28.119  -3.146  14.214  0.00  0.00      7baa H  
ATOM   1057 1HD2 LEU A  62      26.615  -5.186  14.890  0.00  0.00      7baa H  
ATOM   1058 2HD2 LEU A  62      25.002  -5.024  14.696  0.00  0.00      7baa H  
ATOM   1059 3HD2 LEU A  62      25.976  -5.110  13.390  0.00  0.00      7baa H  
ATOM   1060  N   SER A  63      24.388  -1.109  18.073  0.00  0.00      7baa N  
ATOM   1061  CA  SER A  63      24.341  -0.607  19.441  0.00  0.00      7baa C  
ATOM   1062  C   SER A  63      23.200  -1.235  20.210  0.00  0.00      7baa C  
ATOM   1063  O   SER A  63      23.336  -1.569  21.396  0.00  0.00      7baa O  
ATOM   1064  CB  SER A  63      24.139   0.896  19.407  0.00  0.00      7baa C  
ATOM   1065  OG  SER A  63      25.338   1.468  19.002  0.00  0.00      7baa O  
ATOM   1066  H   SER A  63      24.280  -0.522  17.237  0.00  0.00      7baa H  
ATOM   1067  HA  SER A  63      25.204  -0.862  19.895  0.00  0.00      7baa H  
ATOM   1068  HB2 SER A  63      23.429   1.107  18.757  0.00  0.00      7baa H  
ATOM   1069  HB3 SER A  63      23.909   1.206  20.314  0.00  0.00      7baa H  
ATOM   1070  HG  SER A  63      26.056   0.830  18.821  0.00  0.00      7baa H  
ATOM   1071  N   SER A  64      22.057  -1.377  19.564  0.00  0.00      7baa N  
ATOM   1072  CA  SER A  64      20.923  -1.989  20.244  0.00  0.00      7baa C  
ATOM   1073  C   SER A  64      21.239  -3.436  20.621  0.00  0.00      7baa C  
ATOM   1074  O   SER A  64      20.921  -3.875  21.745  0.00  0.00      7baa O  
ATOM   1075  CB  SER A  64      19.711  -1.942  19.334  0.00  0.00      7baa C  
ATOM   1076  OG  SER A  64      18.604  -2.604  19.922  0.00  0.00      7baa O  
ATOM   1077  H   SER A  64      22.038  -1.039  18.598  0.00  0.00      7baa H  
ATOM   1078  HA  SER A  64      20.754  -1.480  21.094  0.00  0.00      7baa H  
ATOM   1079  HB2 SER A  64      19.464  -0.991  19.167  0.00  0.00      7baa H  
ATOM   1080  HB3 SER A  64      19.933  -2.392  18.472  0.00  0.00      7baa H  
ATOM   1081  HG  SER A  64      18.854  -2.963  20.815  0.00  0.00      7baa H  
ATOM   1082  N   ILE A  65      21.844  -4.201  19.699  0.00  0.00      7baa N  
ATOM   1083  CA  ILE A  65      22.262  -5.565  20.025  0.00  0.00      7baa C  
ATOM   1084  C   ILE A  65      23.251  -5.548  21.180  0.00  0.00      7baa C  
ATOM   1085  O   ILE A  65      23.162  -6.367  22.112  0.00  0.00      7baa O  
ATOM   1086  CB  ILE A  65      22.851  -6.243  18.777  0.00  0.00      7baa C  
ATOM   1087  CG1 ILE A  65      21.790  -6.386  17.708  0.00  0.00      7baa C  
ATOM   1088  CG2 ILE A  65      23.500  -7.582  19.131  0.00  0.00      7baa C  
ATOM   1089  CD1 ILE A  65      22.313  -6.772  16.324  0.00  0.00      7baa C  
ATOM   1090  H   ILE A  65      21.980  -3.758  18.782  0.00  0.00      7baa H  
ATOM   1091  HA  ILE A  65      21.442  -6.038  20.353  0.00  0.00      7baa H  
ATOM   1092  HB  ILE A  65      23.575  -5.657  18.426  0.00  0.00      7baa H  
ATOM   1093 2HG1 ILE A  65      21.126  -7.082  17.997  0.00  0.00      7baa H  
ATOM   1094 3HG1 ILE A  65      21.299  -5.513  17.620  0.00  0.00      7baa H  
ATOM   1095 1HG2 ILE A  65      24.187  -7.428  19.836  0.00  0.00      7baa H  
ATOM   1096 2HG2 ILE A  65      23.926  -7.958  18.312  0.00  0.00      7baa H  
ATOM   1097 3HG2 ILE A  65      22.794  -8.201  19.467  0.00  0.00      7baa H  
ATOM   1098 1HD1 ILE A  65      22.947  -6.070  16.011  0.00  0.00      7baa H  
ATOM   1099 2HD1 ILE A  65      21.543  -6.841  15.695  0.00  0.00      7baa H  
ATOM   1100 3HD1 ILE A  65      22.780  -7.650  16.388  0.00  0.00      7baa H  
ATOM   1101  N   GLU A  66      24.196  -4.611  21.165  0.00  0.00      7baa N  
ATOM   1102  CA  GLU A  66      25.195  -4.542  22.215  0.00  0.00      7baa C  
ATOM   1103  C   GLU A  66      24.548  -4.216  23.561  0.00  0.00      7baa C  
ATOM   1104  O   GLU A  66      24.901  -4.808  24.594  0.00  0.00      7baa O  
ATOM   1105  CB  GLU A  66      26.232  -3.482  21.846  0.00  0.00      7baa C  
ATOM   1106  CG  GLU A  66      27.395  -3.381  22.783  0.00  0.00      7baa C  
ATOM   1107  CD  GLU A  66      28.346  -2.300  22.365  0.00  0.00      7baa C  
ATOM   1108  OE1 GLU A  66      27.939  -1.484  21.486  0.00  0.00      7baa O  
ATOM   1109  OE2 GLU A  66      29.488  -2.233  22.888  0.00  0.00      7baa O1-
ATOM   1110  H   GLU A  66      24.153  -3.959  20.363  0.00  0.00      7baa H  
ATOM   1111  HA  GLU A  66      25.681  -5.422  22.285  0.00  0.00      7baa H  
ATOM   1112  HB2 GLU A  66      26.579  -3.711  20.947  0.00  0.00      7baa H  
ATOM   1113  HB3 GLU A  66      25.768  -2.607  21.835  0.00  0.00      7baa H  
ATOM   1114  HG2 GLU A  66      27.059  -3.155  23.678  0.00  0.00      7baa H  
ATOM   1115  HG3 GLU A  66      27.885  -4.232  22.771  0.00  0.00      7baa H  
ATOM   1116  N   GLN A  67      23.571  -3.314  23.569  0.00  0.00      7baa N  
ATOM   1117  CA  GLN A  67      22.888  -2.995  24.823  0.00  0.00      7baa C  
ATOM   1118  C   GLN A  67      22.145  -4.209  25.372  0.00  0.00      7baa C  
ATOM   1119  O   GLN A  67      22.211  -4.495  26.577  0.00  0.00      7baa O  
ATOM   1120  CB  GLN A  67      21.932  -1.819  24.622  0.00  0.00      7baa C  
ATOM   1121  CG  GLN A  67      22.634  -0.498  24.330  0.00  0.00      7baa C  
ATOM   1122  CD  GLN A  67      23.952  -0.334  25.080  0.00  0.00      7baa C  
ATOM   1123  NE2 GLN A  67      23.907  -0.477  26.405  0.00  0.00      7baa N  
ATOM   1124  OE1 GLN A  67      24.993  -0.047  24.476  0.00  0.00      7baa O  
ATOM   1125  H   GLN A  67      23.350  -2.884  22.666  0.00  0.00      7baa H  
ATOM   1126  HA  GLN A  67      23.588  -2.731  25.498  0.00  0.00      7baa H  
ATOM   1127  HB2 GLN A  67      21.326  -2.024  23.853  0.00  0.00      7baa H  
ATOM   1128  HB3 GLN A  67      21.385  -1.702  25.453  0.00  0.00      7baa H  
ATOM   1129  HG2 GLN A  67      22.822  -0.444  23.348  0.00  0.00      7baa H  
ATOM   1130  HG3 GLN A  67      22.026   0.254  24.591  0.00  0.00      7baa H  
ATOM   1131 1HE2 GLN A  67      24.749  -0.395  26.968  0.00  0.00      7baa H  
ATOM   1132 2HE2 GLN A  67      23.003  -0.670  26.833  0.00  0.00      7baa H  
ATOM   1133  N   LYS A  68      21.444  -4.943  24.506  0.00  0.00      7baa N  
ATOM   1134  CA  LYS A  68      20.713  -6.126  24.947  0.00  0.00      7baa C  
ATOM   1135  C   LYS A  68      21.664  -7.179  25.505  0.00  0.00      7baa C  
ATOM   1136  O   LYS A  68      21.349  -7.851  26.496  0.00  0.00      7baa O  
ATOM   1137  CB  LYS A  68      19.902  -6.683  23.778  0.00  0.00      7baa C  
ATOM   1138  CG  LYS A  68      18.913  -7.781  24.148  0.00  0.00      7baa C  
ATOM   1139  CD  LYS A  68      17.798  -7.863  23.109  0.00  0.00      7baa C  
ATOM   1140  CE  LYS A  68      17.107  -9.218  23.136  0.00  0.00      7baa C  
ATOM   1141  NZ  LYS A  68      16.691  -9.616  24.508  0.00  0.00      7baa N1+
ATOM   1142  H   LYS A  68      21.466  -4.609  23.530  0.00  0.00      7baa H  
ATOM   1143  HA  LYS A  68      20.067  -5.859  25.672  0.00  0.00      7baa H  
ATOM   1144  HB2 LYS A  68      19.390  -5.928  23.364  0.00  0.00      7baa H  
ATOM   1145  HB3 LYS A  68      20.542  -7.054  23.102  0.00  0.00      7baa H  
ATOM   1146  HG2 LYS A  68      19.390  -8.654  24.177  0.00  0.00      7baa H  
ATOM   1147  HG3 LYS A  68      18.512  -7.576  25.034  0.00  0.00      7baa H  
ATOM   1148  HD2 LYS A  68      17.125  -7.158  23.307  0.00  0.00      7baa H  
ATOM   1149  HD3 LYS A  68      18.190  -7.724  22.206  0.00  0.00      7baa H  
ATOM   1150  HE2 LYS A  68      16.295  -9.180  22.543  0.00  0.00      7baa H  
ATOM   1151  HE3 LYS A  68      17.737  -9.911  22.769  0.00  0.00      7baa H  
ATOM   1152  HZ1 LYS A  68      16.597 -10.610  24.551  0.00  0.00      7baa H  
ATOM   1153  HZ2 LYS A  68      15.815  -9.187  24.727  0.00  0.00      7baa H  
ATOM   1154  HZ3 LYS A  68      17.383  -9.317  25.164  0.00  0.00      7baa H  
ATOM   1155  N   SER A  69      22.840  -7.327  24.891  0.00  0.00      7baa N  
ATOM   1156  CA  SER A  69      23.835  -8.276  25.377  0.00  0.00      7baa C  
ATOM   1157  C   SER A  69      24.342  -7.918  26.767  0.00  0.00      7baa C  
ATOM   1158  O   SER A  69      24.833  -8.797  27.483  0.00  0.00      7baa O  
ATOM   1159  CB  SER A  69      25.018  -8.337  24.412  0.00  0.00      7baa C  
ATOM   1160  OG  SER A  69      25.942  -7.284  24.668  0.00  0.00      7baa O  
ATOM   1161  H   SER A  69      22.977  -6.723  24.061  0.00  0.00      7baa H  
ATOM   1162  HA  SER A  69      23.397  -9.187  25.432  0.00  0.00      7baa H  
ATOM   1163  HB2 SER A  69      25.484  -9.208  24.527  0.00  0.00      7baa H  
ATOM   1164  HB3 SER A  69      24.680  -8.247  23.480  0.00  0.00      7baa H  
ATOM   1165  HG  SER A  69      25.620  -6.728  25.427  0.00  0.00      7baa H  
ATOM   1166  N   ASN A  70      24.236  -6.657  27.167  0.00  0.00      7baa N  
ATOM   1167  CA  ASN A  70      24.714  -6.208  28.466  0.00  0.00      7baa C  
ATOM   1168  C   ASN A  70      23.616  -6.163  29.526  0.00  0.00      7baa C  
ATOM   1169  O   ASN A  70      23.851  -5.648  30.622  0.00  0.00      7baa O  
ATOM   1170  CB  ASN A  70      25.419  -4.856  28.329  0.00  0.00      7baa C  
ATOM   1171  CG  ASN A  70      26.721  -4.959  27.552  0.00  0.00      7baa C  
ATOM   1172  ND2 ASN A  70      26.983  -3.977  26.687  0.00  0.00      7baa N  
ATOM   1173  OD1 ASN A  70      27.480  -5.914  27.722  0.00  0.00      7baa O  
ATOM   1174  H   ASN A  70      23.783  -6.020  26.474  0.00  0.00      7baa H  
ATOM   1175  HA  ASN A  70      25.400  -6.884  28.784  0.00  0.00      7baa H  
ATOM   1176  HB2 ASN A  70      24.812  -4.231  27.849  0.00  0.00      7baa H  
ATOM   1177  HB3 ASN A  70      25.620  -4.512  29.241  0.00  0.00      7baa H  
ATOM   1178 1HD2 ASN A  70      26.334  -3.221  26.585  0.00  0.00      7baa H  
ATOM   1179 2HD2 ASN A  70      27.817  -3.995  26.147  0.00  0.00      7baa H  
ATOM   1180  N   GLU A  71      22.432  -6.700  29.232  0.00  0.00      7baa N  
ATOM   1181  CA  GLU A  71      21.355  -6.740  30.211  0.00  0.00      7baa C  
ATOM   1182  C   GLU A  71      21.509  -7.955  31.124  0.00  0.00      7baa C  
ATOM   1183  O   GLU A  71      22.289  -8.874  30.859  0.00  0.00      7baa O  
ATOM   1184  CB  GLU A  71      19.995  -6.784  29.517  0.00  0.00      7baa C  
ATOM   1185  CG  GLU A  71      19.568  -5.467  28.898  0.00  0.00      7baa C  
ATOM   1186  CD  GLU A  71      18.251  -5.582  28.156  0.00  0.00      7baa C  
ATOM   1187  OE1 GLU A  71      17.862  -6.717  27.805  0.00  0.00      7baa O  
ATOM   1188  OE2 GLU A  71      17.604  -4.537  27.921  0.00  0.00      7baa O1-
ATOM   1189  H   GLU A  71      22.351  -7.076  28.270  0.00  0.00      7baa H  
ATOM   1190  HA  GLU A  71      21.368  -5.903  30.766  0.00  0.00      7baa H  
ATOM   1191  HB2 GLU A  71      20.050  -7.451  28.793  0.00  0.00      7baa H  
ATOM   1192  HB3 GLU A  71      19.321  -7.030  30.192  0.00  0.00      7baa H  
ATOM   1193  HG2 GLU A  71      19.447  -4.811  29.618  0.00  0.00      7baa H  
ATOM   1194  HG3 GLU A  71      20.251  -5.192  28.249  0.00  0.00      7baa H  
ATOM   1195  N   GLU A  72      20.745  -7.955  32.215  0.00  0.00      7baa N  
ATOM   1196  CA  GLU A  72      20.806  -9.063  33.160  0.00  0.00      7baa C  
ATOM   1197  C   GLU A  72      20.152 -10.307  32.573  0.00  0.00      7baa C  
ATOM   1198  O   GLU A  72      19.093 -10.236  31.943  0.00  0.00      7baa O  
ATOM   1199  CB  GLU A  72      20.124  -8.691  34.477  0.00  0.00      7baa C  
ATOM   1200  CG  GLU A  72      21.073  -8.122  35.528  0.00  0.00      7baa C  
ATOM   1201  CD  GLU A  72      22.029  -9.161  36.106  0.00  0.00      7baa C  
ATOM   1202  OE1 GLU A  72      22.844  -8.793  36.980  0.00  0.00      7baa O  
ATOM   1203  OE2 GLU A  72      21.970 -10.341  35.696  0.00  0.00      7baa O1-
ATOM   1204  H   GLU A  72      20.133  -7.134  32.325  0.00  0.00      7baa H  
ATOM   1205  HA  GLU A  72      21.766  -9.264  33.386  0.00  0.00      7baa H  
ATOM   1206  HB2 GLU A  72      19.450  -8.001  34.283  0.00  0.00      7baa H  
ATOM   1207  HB3 GLU A  72      19.724  -9.507  34.851  0.00  0.00      7baa H  
ATOM   1208  HG2 GLU A  72      21.619  -7.423  35.103  0.00  0.00      7baa H  
ATOM   1209  HG3 GLU A  72      20.535  -7.771  36.273  0.00  0.00      7baa H  
ATOM   1210  N   GLY A  73      20.791 -11.455  32.792  0.00  0.00      7baa N  
ATOM   1211  CA  GLY A  73      20.320 -12.707  32.240  0.00  0.00      7baa C  
ATOM   1212  C   GLY A  73      20.759 -12.978  30.819  0.00  0.00      7baa C  
ATOM   1213  O   GLY A  73      20.329 -13.983  30.237  0.00  0.00      7baa O  
ATOM   1214  H   GLY A  73      21.642 -11.368  33.385  0.00  0.00      7baa H  
ATOM   1215  HA2 GLY A  73      20.634 -13.478  32.839  0.00  0.00      7baa H  
ATOM   1216  HA3 GLY A  73      19.295 -12.729  32.283  0.00  0.00      7baa H  
ATOM   1217  N   SER A  74      21.594 -12.118  30.241  0.00  0.00      7baa N  
ATOM   1218  CA  SER A  74      22.078 -12.305  28.881  0.00  0.00      7baa C  
ATOM   1219  C   SER A  74      23.305 -13.205  28.896  0.00  0.00      7baa C  
ATOM   1220  O   SER A  74      24.219 -13.011  29.705  0.00  0.00      7baa O  
ATOM   1221  CB  SER A  74      22.435 -10.964  28.241  0.00  0.00      7baa C  
ATOM   1222  OG  SER A  74      23.060 -11.166  26.981  0.00  0.00      7baa O  
ATOM   1223  H   SER A  74      21.866 -11.311  30.840  0.00  0.00      7baa H  
ATOM   1224  HA  SER A  74      21.362 -12.767  28.354  0.00  0.00      7baa H  
ATOM   1225  HB2 SER A  74      21.603 -10.439  28.108  0.00  0.00      7baa H  
ATOM   1226  HB3 SER A  74      23.063 -10.480  28.838  0.00  0.00      7baa H  
ATOM   1227  HG  SER A  74      23.133 -12.134  26.780  0.00  0.00      7baa H  
ATOM   1228  N   GLU A  75      23.318 -14.185  28.000  0.00  0.00      7baa N  
ATOM   1229  CA  GLU A  75      24.454 -15.085  27.889  0.00  0.00      7baa C  
ATOM   1230  C   GLU A  75      25.632 -14.345  27.265  0.00  0.00      7baa C  
ATOM   1231  O   GLU A  75      25.472 -13.630  26.270  0.00  0.00      7baa O  
ATOM   1232  CB  GLU A  75      24.061 -16.296  27.040  0.00  0.00      7baa C  
ATOM   1233  CG  GLU A  75      24.948 -17.504  27.245  0.00  0.00      7baa C  
ATOM   1234  CD  GLU A  75      25.176 -17.834  28.718  0.00  0.00      7baa C  
ATOM   1235  OE1 GLU A  75      24.199 -18.088  29.473  0.00  0.00      7baa O  
ATOM   1236  OE2 GLU A  75      26.356 -17.832  29.135  0.00  0.00      7baa O1-
ATOM   1237  H   GLU A  75      22.472 -14.248  27.406  0.00  0.00      7baa H  
ATOM   1238  HA  GLU A  75      24.714 -15.421  28.796  0.00  0.00      7baa H  
ATOM   1239  HB2 GLU A  75      23.143 -16.549  27.291  0.00  0.00      7baa H  
ATOM   1240  HB3 GLU A  75      24.126 -16.031  26.095  0.00  0.00      7baa H  
ATOM   1241  HG2 GLU A  75      24.514 -18.286  26.836  0.00  0.00      7baa H  
ATOM   1242  HG3 GLU A  75      25.829 -17.319  26.849  0.00  0.00      7baa H  
ATOM   1243  N   GLU A  76      26.812 -14.501  27.865  0.00  0.00      7baa N  
ATOM   1244  CA  GLU A  76      28.011 -13.847  27.354  0.00  0.00      7baa C  
ATOM   1245  C   GLU A  76      28.338 -14.365  25.960  0.00  0.00      7baa C  
ATOM   1246  O   GLU A  76      28.413 -15.577  25.736  0.00  0.00      7baa O  
ATOM   1247  CB  GLU A  76      29.185 -14.123  28.293  0.00  0.00      7baa C  
ATOM   1248  CG  GLU A  76      30.512 -13.600  27.780  0.00  0.00      7baa C  
ATOM   1249  CD  GLU A  76      30.493 -12.096  27.571  0.00  0.00      7baa C  
ATOM   1250  OE1 GLU A  76      30.081 -11.371  28.503  0.00  0.00      7baa O  
ATOM   1251  OE2 GLU A  76      30.881 -11.641  26.474  0.00  0.00      7baa O1-
ATOM   1252  H   GLU A  76      26.800 -15.110  28.701  0.00  0.00      7baa H  
ATOM   1253  HA  GLU A  76      27.866 -12.854  27.318  0.00  0.00      7baa H  
ATOM   1254  HB2 GLU A  76      28.996 -13.674  29.148  0.00  0.00      7baa H  
ATOM   1255  HB3 GLU A  76      29.265 -15.097  28.394  0.00  0.00      7baa H  
ATOM   1256  HG2 GLU A  76      31.203 -13.797  28.448  0.00  0.00      7baa H  
ATOM   1257  HG3 GLU A  76      30.697 -14.016  26.911  0.00  0.00      7baa H  
ATOM   1258  N   LYS A  77      28.537 -13.445  25.019  0.00  0.00      7baa N  
ATOM   1259  CA  LYS A  77      28.841 -13.821  23.645  0.00  0.00      7baa C  
ATOM   1260  C   LYS A  77      30.230 -13.401  23.184  0.00  0.00      7baa C  
ATOM   1261  O   LYS A  77      30.556 -13.594  22.003  0.00  0.00      7baa O  
ATOM   1262  CB  LYS A  77      27.777 -13.281  22.682  0.00  0.00      7baa C  
ATOM   1263  CG  LYS A  77      26.387 -13.846  22.918  0.00  0.00      7baa C  
ATOM   1264  CD  LYS A  77      26.401 -15.371  22.927  0.00  0.00      7baa C  
ATOM   1265  CE  LYS A  77      25.016 -15.930  23.232  0.00  0.00      7baa C  
ATOM   1266  NZ  LYS A  77      23.997 -15.379  22.295  0.00  0.00      7baa N1+
ATOM   1267  H   LYS A  77      28.458 -12.464  25.343  0.00  0.00      7baa H  
ATOM   1268  HA  LYS A  77      28.766 -14.835  23.560  0.00  0.00      7baa H  
ATOM   1269  HB2 LYS A  77      27.737 -12.290  22.789  0.00  0.00      7baa H  
ATOM   1270  HB3 LYS A  77      28.057 -13.509  21.752  0.00  0.00      7baa H  
ATOM   1271  HG2 LYS A  77      26.047 -13.523  23.801  0.00  0.00      7baa H  
ATOM   1272  HG3 LYS A  77      25.777 -13.535  22.190  0.00  0.00      7baa H  
ATOM   1273  HD2 LYS A  77      26.683 -15.694  22.032  0.00  0.00      7baa H  
ATOM   1274  HD3 LYS A  77      27.029 -15.683  23.628  0.00  0.00      7baa H  
ATOM   1275  HE2 LYS A  77      25.042 -16.926  23.143  0.00  0.00      7baa H  
ATOM   1276  HE3 LYS A  77      24.768 -15.686  24.170  0.00  0.00      7baa H  
ATOM   1277  HZ1 LYS A  77      23.093 -15.437  22.718  0.00  0.00      7baa H  
ATOM   1278  HZ2 LYS A  77      24.005 -15.909  21.448  0.00  0.00      7baa H  
ATOM   1279  HZ3 LYS A  77      24.214 -14.424  22.095  0.00  0.00      7baa H  
ATOM   1280  N   GLY A  78      31.056 -12.840  24.068  0.00  0.00      7baa N  
ATOM   1281  CA  GLY A  78      32.399 -12.449  23.712  0.00  0.00      7baa C  
ATOM   1282  C   GLY A  78      32.468 -11.010  23.249  0.00  0.00      7baa C  
ATOM   1283  O   GLY A  78      31.486 -10.267  23.306  0.00  0.00      7baa O  
ATOM   1284  H   GLY A  78      30.647 -12.715  25.018  0.00  0.00      7baa H  
ATOM   1285  HA2 GLY A  78      33.012 -12.572  24.511  0.00  0.00      7baa H  
ATOM   1286  HA3 GLY A  78      32.745 -13.053  22.974  0.00  0.00      7baa H  
ATOM   1287  N   PRO A  79      33.645 -10.611  22.769  0.00  0.00      7baa N  
ATOM   1288  CA  PRO A  79      33.887  -9.220  22.374  0.00  0.00      7baa C  
ATOM   1289  C   PRO A  79      33.357  -8.859  20.999  0.00  0.00      7baa C  
ATOM   1290  O   PRO A  79      33.479  -7.694  20.607  0.00  0.00      7baa O  
ATOM   1291  CB  PRO A  79      35.421  -9.160  22.341  0.00  0.00      7baa C  
ATOM   1292  CG  PRO A  79      35.828 -10.545  21.933  0.00  0.00      7baa C  
ATOM   1293  CD  PRO A  79      34.853 -11.446  22.642  0.00  0.00      7baa C  
ATOM   1294  HA  PRO A  79      33.513  -8.583  23.082  0.00  0.00      7baa H  
ATOM   1295  HB2 PRO A  79      35.733  -8.485  21.673  0.00  0.00      7baa H  
ATOM   1296  HB3 PRO A  79      35.785  -8.932  23.243  0.00  0.00      7baa H  
ATOM   1297  HG2 PRO A  79      35.759 -10.652  20.941  0.00  0.00      7baa H  
ATOM   1298  HG3 PRO A  79      36.767 -10.733  22.223  0.00  0.00      7baa H  
ATOM   1299  HD2 PRO A  79      34.657 -12.267  22.106  0.00  0.00      7baa H  
ATOM   1300  HD3 PRO A  79      35.192 -11.714  23.546  0.00  0.00      7baa H  
ATOM   1301  N   GLU A  80      32.775  -9.783  20.239  0.00  0.00      7baa N  
ATOM   1302  CA  GLU A  80      32.514  -9.544  18.819  0.00  0.00      7baa C  
ATOM   1303  C   GLU A  80      31.521  -8.418  18.563  0.00  0.00      7baa C  
ATOM   1304  O   GLU A  80      31.677  -7.681  17.589  0.00  0.00      7baa O  
ATOM   1305  CB  GLU A  80      32.042 -10.822  18.136  0.00  0.00      7baa C  
ATOM   1306  CG  GLU A  80      33.126 -11.911  18.020  0.00  0.00      7baa C  
ATOM   1307  CD  GLU A  80      33.287 -12.792  19.251  0.00  0.00      7baa C  
ATOM   1308  OE1 GLU A  80      32.662 -12.552  20.308  0.00  0.00      7baa O  
ATOM   1309  OE2 GLU A  80      34.076 -13.765  19.173  0.00  0.00      7baa O1-
ATOM   1310  H   GLU A  80      32.529 -10.662  20.726  0.00  0.00      7baa H  
ATOM   1311  HA  GLU A  80      33.391  -9.332  18.348  0.00  0.00      7baa H  
ATOM   1312  HB2 GLU A  80      31.308 -11.202  18.669  0.00  0.00      7baa H  
ATOM   1313  HB3 GLU A  80      31.761 -10.597  17.222  0.00  0.00      7baa H  
ATOM   1314  HG2 GLU A  80      32.883 -12.497  17.261  0.00  0.00      7baa H  
ATOM   1315  HG3 GLU A  80      33.992 -11.460  17.860  0.00  0.00      7baa H  
ATOM   1316  N   VAL A  81      30.428  -8.339  19.328  0.00  0.00      7baa N  
ATOM   1317  CA  VAL A  81      29.440  -7.285  19.065  0.00  0.00      7baa C  
ATOM   1318  C   VAL A  81      30.056  -5.907  19.275  0.00  0.00      7baa C  
ATOM   1319  O   VAL A  81      29.913  -5.006  18.438  0.00  0.00      7baa O  
ATOM   1320  CB  VAL A  81      28.209  -7.472  19.978  0.00  0.00      7baa C  
ATOM   1321  CG1 VAL A  81      27.320  -6.226  19.918  0.00  0.00      7baa C  
ATOM   1322  CG2 VAL A  81      27.441  -8.741  19.612  0.00  0.00      7baa C  
ATOM   1323  H   VAL A  81      30.347  -9.036  20.067  0.00  0.00      7baa H  
ATOM   1324  HA  VAL A  81      29.158  -7.358  18.104  0.00  0.00      7baa H  
ATOM   1325  HB  VAL A  81      28.533  -7.549  20.912  0.00  0.00      7baa H  
ATOM   1326 1HG1 VAL A  81      27.891  -5.410  19.989  0.00  0.00      7baa H  
ATOM   1327 2HG1 VAL A  81      26.826  -6.216  19.051  0.00  0.00      7baa H  
ATOM   1328 3HG1 VAL A  81      26.670  -6.249  20.675  0.00  0.00      7baa H  
ATOM   1329 1HG2 VAL A  81      26.461  -8.568  19.701  0.00  0.00      7baa H  
ATOM   1330 2HG2 VAL A  81      27.712  -9.477  20.230  0.00  0.00      7baa H  
ATOM   1331 3HG2 VAL A  81      27.656  -8.993  18.670  0.00  0.00      7baa H  
ATOM   1332  N   ARG A  82      30.763  -5.733  20.382  0.00  0.00      7baa N  
ATOM   1333  CA  ARG A  82      31.450  -4.470  20.629  0.00  0.00      7baa C  
ATOM   1334  C   ARG A  82      32.450  -4.194  19.525  0.00  0.00      7baa C  
ATOM   1335  O   ARG A  82      32.519  -3.064  19.024  0.00  0.00      7baa O  
ATOM   1336  CB  ARG A  82      32.167  -4.522  21.985  0.00  0.00      7baa C  
ATOM   1337  CG  ARG A  82      33.001  -3.274  22.244  0.00  0.00      7baa C  
ATOM   1338  CD  ARG A  82      33.846  -3.350  23.533  0.00  0.00      7baa C  
ATOM   1339  NE  ARG A  82      34.655  -4.570  23.643  0.00  0.00      7baa N  
ATOM   1340  CZ  ARG A  82      35.823  -4.811  23.037  0.00  0.00      7baa C  
ATOM   1341  NH1 ARG A  82      36.391  -3.925  22.236  0.00  0.00      7baa N1+
ATOM   1342  NH2 ARG A  82      36.444  -5.969  23.258  0.00  0.00      7baa N  
ATOM   1343  H   ARG A  82      30.785  -6.536  21.028  0.00  0.00      7baa H  
ATOM   1344  HA  ARG A  82      30.770  -3.730  20.645  0.00  0.00      7baa H  
ATOM   1345  HB2 ARG A  82      31.484  -4.590  22.694  0.00  0.00      7baa H  
ATOM   1346  HB3 ARG A  82      32.771  -5.303  21.987  0.00  0.00      7baa H  
ATOM   1347  HG2 ARG A  82      33.632  -3.126  21.479  0.00  0.00      7baa H  
ATOM   1348  HG3 ARG A  82      32.397  -2.477  22.328  0.00  0.00      7baa H  
ATOM   1349  HD2 ARG A  82      34.449  -2.551  23.545  0.00  0.00      7baa H  
ATOM   1350  HD3 ARG A  82      33.215  -3.300  24.309  0.00  0.00      7baa H  
ATOM   1351  HE  ARG A  82      34.290  -5.312  24.243  0.00  0.00      7baa H  
ATOM   1352 1HH1 ARG A  82      35.956  -3.035  22.084  0.00  0.00      7baa H  
ATOM   1353 2HH1 ARG A  82      37.254  -4.139  21.782  0.00  0.00      7baa H  
ATOM   1354 1HH2 ARG A  82      36.046  -6.637  23.886  0.00  0.00      7baa H  
ATOM   1355 2HH2 ARG A  82      37.306  -6.165  22.796  0.00  0.00      7baa H  
ATOM   1356  N   GLU A  83      33.243  -5.203  19.143  0.00  0.00      7baa N  
ATOM   1357  CA  GLU A  83      34.240  -4.975  18.113  0.00  0.00      7baa C  
ATOM   1358  C   GLU A  83      33.595  -4.512  16.825  0.00  0.00      7baa C  
ATOM   1359  O   GLU A  83      34.095  -3.589  16.175  0.00  0.00      7baa O  
ATOM   1360  CB  GLU A  83      35.003  -6.264  17.822  0.00  0.00      7baa C  
ATOM   1361  CG  GLU A  83      35.979  -6.637  18.944  0.00  0.00      7baa C  
ATOM   1362  CD  GLU A  83      36.561  -8.030  18.804  0.00  0.00      7baa C  
ATOM   1363  OE1 GLU A  83      36.126  -8.806  17.929  0.00  0.00      7baa O  
ATOM   1364  OE2 GLU A  83      37.477  -8.356  19.600  0.00  0.00      7baa O1-
ATOM   1365  H   GLU A  83      33.085  -6.094  19.620  0.00  0.00      7baa H  
ATOM   1366  HA  GLU A  83      34.902  -4.281  18.429  0.00  0.00      7baa H  
ATOM   1367  HB2 GLU A  83      34.354  -6.991  17.747  0.00  0.00      7baa H  
ATOM   1368  HB3 GLU A  83      35.530  -6.130  17.010  0.00  0.00      7baa H  
ATOM   1369  HG2 GLU A  83      36.726  -5.995  18.921  0.00  0.00      7baa H  
ATOM   1370  HG3 GLU A  83      35.489  -6.601  19.798  0.00  0.00      7baa H  
ATOM   1371  N   TYR A  84      32.524  -5.160  16.421  0.00  0.00      7baa N  
ATOM   1372  CA  TYR A  84      31.942  -4.808  15.137  0.00  0.00      7baa C  
ATOM   1373  C   TYR A  84      31.237  -3.450  15.199  0.00  0.00      7baa C  
ATOM   1374  O   TYR A  84      31.341  -2.644  14.266  0.00  0.00      7baa O  
ATOM   1375  CB  TYR A  84      31.046  -5.936  14.640  0.00  0.00      7baa C  
ATOM   1376  CG  TYR A  84      30.511  -5.709  13.240  0.00  0.00      7baa C  
ATOM   1377  CD1 TYR A  84      31.334  -5.278  12.222  0.00  0.00      7baa C  
ATOM   1378  CD2 TYR A  84      29.174  -5.860  12.966  0.00  0.00      7baa C  
ATOM   1379  CE1 TYR A  84      30.832  -5.006  10.942  0.00  0.00      7baa C  
ATOM   1380  CE2 TYR A  84      28.658  -5.611  11.690  0.00  0.00      7baa C  
ATOM   1381  CZ  TYR A  84      29.497  -5.156  10.691  0.00  0.00      7baa C  
ATOM   1382  OH  TYR A  84      28.957  -4.899   9.467  0.00  0.00      7baa O  
ATOM   1383  H   TYR A  84      32.162  -5.881  17.044  0.00  0.00      7baa H  
ATOM   1384  HA  TYR A  84      32.683  -4.740  14.457  0.00  0.00      7baa H  
ATOM   1385  HB2 TYR A  84      31.573  -6.780  14.637  0.00  0.00      7baa H  
ATOM   1386  HB3 TYR A  84      30.269  -6.018  15.257  0.00  0.00      7baa H  
ATOM   1387  HD1 TYR A  84      32.316  -5.151  12.387  0.00  0.00      7baa H  
ATOM   1388  HD2 TYR A  84      28.544  -6.156  13.687  0.00  0.00      7baa H  
ATOM   1389  HE1 TYR A  84      31.462  -4.704  10.222  0.00  0.00      7baa H  
ATOM   1390  HE2 TYR A  84      27.688  -5.763  11.508  0.00  0.00      7baa H  
ATOM   1391  HH  TYR A  84      27.963  -5.049   9.492  0.00  0.00      7baa H  
ATOM   1392  N   ARG A  85      30.548  -3.165  16.305  0.00  0.00      7baa N  
ATOM   1393  CA  ARG A  85      30.006  -1.821  16.510  0.00  0.00      7baa C  
ATOM   1394  C   ARG A  85      31.109  -0.777  16.435  0.00  0.00      7baa C  
ATOM   1395  O   ARG A  85      30.944   0.276  15.782  0.00  0.00      7baa O  
ATOM   1396  CB  ARG A  85      29.218  -1.776  17.819  0.00  0.00      7baa C  
ATOM   1397  CG  ARG A  85      28.459  -0.461  18.076  0.00  0.00      7baa C  
ATOM   1398  CD  ARG A  85      29.266   0.634  18.788  0.00  0.00      7baa C  
ATOM   1399  NE  ARG A  85      29.692   0.156  20.096  0.00  0.00      7baa N  
ATOM   1400  CZ  ARG A  85      30.725   0.610  20.772  0.00  0.00      7baa C  
ATOM   1401  NH1 ARG A  85      31.484   1.609  20.294  0.00  0.00      7baa N1+
ATOM   1402  NH2 ARG A  85      31.026   0.031  21.941  0.00  0.00      7baa N  
ATOM   1403  H   ARG A  85      30.437  -3.939  16.970  0.00  0.00      7baa H  
ATOM   1404  HA  ARG A  85      29.331  -1.632  15.788  0.00  0.00      7baa H  
ATOM   1405  HB2 ARG A  85      28.546  -2.513  17.810  0.00  0.00      7baa H  
ATOM   1406  HB3 ARG A  85      29.854  -1.908  18.577  0.00  0.00      7baa H  
ATOM   1407  HG2 ARG A  85      28.144  -0.087  17.193  0.00  0.00      7baa H  
ATOM   1408  HG3 ARG A  85      27.645  -0.658  18.639  0.00  0.00      7baa H  
ATOM   1409  HD2 ARG A  85      30.055   0.837  18.232  0.00  0.00      7baa H  
ATOM   1410  HD3 ARG A  85      28.679   1.420  18.893  0.00  0.00      7baa H  
ATOM   1411  HE  ARG A  85      29.144  -0.590  20.518  0.00  0.00      7baa H  
ATOM   1412 1HH1 ARG A  85      31.253   2.031  19.421  0.00  0.00      7baa H  
ATOM   1413 2HH1 ARG A  85      32.275   1.925  20.817  0.00  0.00      7baa H  
ATOM   1414 1HH2 ARG A  85      30.463  -0.712  22.290  0.00  0.00      7baa H  
ATOM   1415 2HH2 ARG A  85      31.823   0.352  22.463  0.00  0.00      7baa H  
ATOM   1416  N   GLU A  86      32.261  -1.055  17.060  0.00  0.00      7baa N  
ATOM   1417  CA  GLU A  86      33.396  -0.149  17.002  0.00  0.00      7baa C  
ATOM   1418  C   GLU A  86      33.905   0.000  15.584  0.00  0.00      7baa C  
ATOM   1419  O   GLU A  86      34.300   1.104  15.172  0.00  0.00      7baa O  
ATOM   1420  CB  GLU A  86      34.522  -0.629  17.933  0.00  0.00      7baa C  
ATOM   1421  CG  GLU A  86      34.297  -0.289  19.390  0.00  0.00      7baa C  
ATOM   1422  CD  GLU A  86      35.315  -0.956  20.337  0.00  0.00      7baa C  
ATOM   1423  OE1 GLU A  86      35.355  -0.605  21.543  0.00  0.00      7baa O  
ATOM   1424  OE2 GLU A  86      36.077  -1.835  19.885  0.00  0.00      7baa O1-
ATOM   1425  H   GLU A  86      32.265  -1.955  17.575  0.00  0.00      7baa H  
ATOM   1426  HA  GLU A  86      33.126   0.755  17.361  0.00  0.00      7baa H  
ATOM   1427  HB2 GLU A  86      34.571  -1.608  17.854  0.00  0.00      7baa H  
ATOM   1428  HB3 GLU A  86      35.352  -0.189  17.643  0.00  0.00      7baa H  
ATOM   1429  HG2 GLU A  86      34.393   0.682  19.508  0.00  0.00      7baa H  
ATOM   1430  HG3 GLU A  86      33.407  -0.610  19.659  0.00  0.00      7baa H  
ATOM   1431  N   LYS A  87      33.949  -1.078  14.810  0.00  0.00      7baa N  
ATOM   1432  CA  LYS A  87      34.390  -0.967  13.420  0.00  0.00      7baa C  
ATOM   1433  C   LYS A  87      33.489  -0.017  12.640  0.00  0.00      7baa C  
ATOM   1434  O   LYS A  87      33.974   0.870  11.929  0.00  0.00      7baa O  
ATOM   1435  CB  LYS A  87      34.363  -2.357  12.778  0.00  0.00      7baa C  
ATOM   1436  CG  LYS A  87      34.837  -2.384  11.309  0.00  0.00      7baa C  
ATOM   1437  CD  LYS A  87      34.478  -3.707  10.580  0.00  0.00      7baa C  
ATOM   1438  CE  LYS A  87      34.953  -3.702   9.125  0.00  0.00      7baa C  
ATOM   1439  NZ  LYS A  87      34.758  -5.028   8.488  0.00  0.00      7baa N1+
ATOM   1440  H   LYS A  87      33.659  -1.958  15.253  0.00  0.00      7baa H  
ATOM   1441  HA  LYS A  87      35.330  -0.607  13.405  0.00  0.00      7baa H  
ATOM   1442  HB2 LYS A  87      34.960  -2.959  13.301  0.00  0.00      7baa H  
ATOM   1443  HB3 LYS A  87      33.427  -2.699  12.802  0.00  0.00      7baa H  
ATOM   1444  HG2 LYS A  87      34.407  -1.627  10.816  0.00  0.00      7baa H  
ATOM   1445  HG3 LYS A  87      35.831  -2.272  11.287  0.00  0.00      7baa H  
ATOM   1446  HD2 LYS A  87      34.920  -4.455  11.059  0.00  0.00      7baa H  
ATOM   1447  HD3 LYS A  87      33.492  -3.812  10.595  0.00  0.00      7baa H  
ATOM   1448  HE2 LYS A  87      34.433  -3.010   8.622  0.00  0.00      7baa H  
ATOM   1449  HE3 LYS A  87      35.925  -3.463   9.107  0.00  0.00      7baa H  
ATOM   1450  HZ1 LYS A  87      34.571  -5.713   9.193  0.00  0.00      7baa H  
ATOM   1451  HZ2 LYS A  87      35.586  -5.283   7.988  0.00  0.00      7baa H  
ATOM   1452  HZ3 LYS A  87      33.986  -4.983   7.854  0.00  0.00      7baa H  
ATOM   1453  N   VAL A  88      32.180  -0.219  12.722  0.00  0.00      7baa N  
ATOM   1454  CA  VAL A  88      31.253   0.659  12.016  0.00  0.00      7baa C  
ATOM   1455  C   VAL A  88      31.371   2.084  12.533  0.00  0.00      7baa C  
ATOM   1456  O   VAL A  88      31.405   3.050  11.741  0.00  0.00      7baa O  
ATOM   1457  CB  VAL A  88      29.820   0.109  12.128  0.00  0.00      7baa C  
ATOM   1458  CG1 VAL A  88      28.807   1.097  11.579  0.00  0.00      7baa C  
ATOM   1459  CG2 VAL A  88      29.684  -1.245  11.444  0.00  0.00      7baa C  
ATOM   1460  H   VAL A  88      31.888  -1.017  13.304  0.00  0.00      7baa H  
ATOM   1461  HA  VAL A  88      31.502   0.659  11.042  0.00  0.00      7baa H  
ATOM   1462  HB  VAL A  88      29.617  -0.011  13.098  0.00  0.00      7baa H  
ATOM   1463 1HG1 VAL A  88      29.277   1.927  11.277  0.00  0.00      7baa H  
ATOM   1464 2HG1 VAL A  88      28.325   0.688  10.803  0.00  0.00      7baa H  
ATOM   1465 3HG1 VAL A  88      28.146   1.332  12.292  0.00  0.00      7baa H  
ATOM   1466 1HG2 VAL A  88      28.854  -1.697  11.770  0.00  0.00      7baa H  
ATOM   1467 2HG2 VAL A  88      30.481  -1.807  11.663  0.00  0.00      7baa H  
ATOM   1468 3HG2 VAL A  88      29.628  -1.110  10.455  0.00  0.00      7baa H  
ATOM   1469  N   GLU A  89      31.495   2.254  13.846  0.00  0.00      7baa N  
ATOM   1470  CA  GLU A  89      31.629   3.580  14.438  0.00  0.00      7baa C  
ATOM   1471  C   GLU A  89      32.864   4.291  13.915  0.00  0.00      7baa C  
ATOM   1472  O   GLU A  89      32.809   5.491  13.584  0.00  0.00      7baa O  
ATOM   1473  CB  GLU A  89      31.740   3.396  15.950  0.00  0.00      7baa C  
ATOM   1474  CG  GLU A  89      31.811   4.700  16.736  0.00  0.00      7baa C  
ATOM   1475  CD  GLU A  89      31.730   4.399  18.216  0.00  0.00      7baa C  
ATOM   1476  OE1 GLU A  89      30.712   3.844  18.629  0.00  0.00      7baa O  
ATOM   1477  OE2 GLU A  89      32.719   4.701  18.902  0.00  0.00      7baa O1-
ATOM   1478  H   GLU A  89      31.488   1.377  14.402  0.00  0.00      7baa H  
ATOM   1479  HA  GLU A  89      30.809   4.128  14.227  0.00  0.00      7baa H  
ATOM   1480  HB2 GLU A  89      30.939   2.910  16.254  0.00  0.00      7baa H  
ATOM   1481  HB3 GLU A  89      32.567   2.894  16.133  0.00  0.00      7baa H  
ATOM   1482  HG2 GLU A  89      32.670   5.114  16.561  0.00  0.00      7baa H  
ATOM   1483  HG3 GLU A  89      31.043   5.242  16.499  0.00  0.00      7baa H  
ATOM   1484  N   THR A  90      33.991   3.579  13.811  0.00  0.00      7baa N  
ATOM   1485  CA  THR A  90      35.220   4.213  13.363  0.00  0.00      7baa C  
ATOM   1486  C   THR A  90      35.107   4.624  11.900  0.00  0.00      7baa C  
ATOM   1487  O   THR A  90      35.620   5.682  11.490  0.00  0.00      7baa O  
ATOM   1488  CB  THR A  90      36.366   3.235  13.581  0.00  0.00      7baa C  
ATOM   1489  CG2 THR A  90      37.668   3.756  13.059  0.00  0.00      7baa C  
ATOM   1490  OG1 THR A  90      36.446   2.930  14.985  0.00  0.00      7baa O  
ATOM   1491  H   THR A  90      33.908   2.586  14.067  0.00  0.00      7baa H  
ATOM   1492  HA  THR A  90      35.374   5.042  13.912  0.00  0.00      7baa H  
ATOM   1493  HB  THR A  90      36.170   2.369  13.084  0.00  0.00      7baa H  
ATOM   1494  HG1 THR A  90      35.724   3.440  15.471  0.00  0.00      7baa H  
ATOM   1495 1HG2 THR A  90      38.092   4.380  13.727  0.00  0.00      7baa H  
ATOM   1496 2HG2 THR A  90      37.527   4.260  12.198  0.00  0.00      7baa H  
ATOM   1497 3HG2 THR A  90      38.306   2.997  12.882  0.00  0.00      7baa H  
ATOM   1498  N   GLU A  91      34.400   3.828  11.095  0.00  0.00      7baa N  
ATOM   1499  CA  GLU A  91      34.202   4.173   9.686  0.00  0.00      7baa C  
ATOM   1500  C   GLU A  91      33.256   5.364   9.523  0.00  0.00      7baa C  
ATOM   1501  O   GLU A  91      33.414   6.196   8.625  0.00  0.00      7baa O  
ATOM   1502  CB  GLU A  91      33.649   2.953   8.953  0.00  0.00      7baa C  
ATOM   1503  CG  GLU A  91      33.418   3.143   7.475  0.00  0.00      7baa C  
ATOM   1504  CD  GLU A  91      32.544   2.052   6.852  0.00  0.00      7baa C  
ATOM   1505  OE1 GLU A  91      33.053   0.917   6.764  0.00  0.00      7baa O  
ATOM   1506  OE2 GLU A  91      31.368   2.310   6.461  0.00  0.00      7baa O1-
ATOM   1507  H   GLU A  91      34.020   2.979  11.538  0.00  0.00      7baa H  
ATOM   1508  HA  GLU A  91      35.092   4.393   9.264  0.00  0.00      7baa H  
ATOM   1509  HB2 GLU A  91      34.302   2.217   9.066  0.00  0.00      7baa H  
ATOM   1510  HB3 GLU A  91      32.780   2.724   9.369  0.00  0.00      7baa H  
ATOM   1511  HG2 GLU A  91      32.953   4.000   7.334  0.00  0.00      7baa H  
ATOM   1512  HG3 GLU A  91      34.286   3.116   7.010  0.00  0.00      7baa H  
ATOM   1513  N   LEU A  92      32.266   5.454  10.391  0.00  0.00      7baa N  
ATOM   1514  CA  LEU A  92      31.392   6.614  10.431  0.00  0.00      7baa C  
ATOM   1515  C   LEU A  92      32.161   7.862  10.827  0.00  0.00      7baa C  
ATOM   1516  O   LEU A  92      31.997   8.939  10.212  0.00  0.00      7baa O  
ATOM   1517  CB  LEU A  92      30.276   6.303  11.425  0.00  0.00      7baa C  
ATOM   1518  CG  LEU A  92      29.146   7.320  11.655  0.00  0.00      7baa C  
ATOM   1519  CD1 LEU A  92      27.940   6.577  12.220  0.00  0.00      7baa C  
ATOM   1520  CD2 LEU A  92      29.564   8.433  12.612  0.00  0.00      7baa C  
ATOM   1521  H   LEU A  92      32.167   4.640  11.031  0.00  0.00      7baa H  
ATOM   1522  HA  LEU A  92      31.004   6.757   9.512  0.00  0.00      7baa H  
ATOM   1523  HB2 LEU A  92      29.835   5.440  11.131  0.00  0.00      7baa H  
ATOM   1524  HB3 LEU A  92      30.705   6.135  12.326  0.00  0.00      7baa H  
ATOM   1525  HG  LEU A  92      28.905   7.734  10.790  0.00  0.00      7baa H  
ATOM   1526 1HD1 LEU A  92      27.645   5.878  11.569  0.00  0.00      7baa H  
ATOM   1527 2HD1 LEU A  92      27.194   7.224  12.376  0.00  0.00      7baa H  
ATOM   1528 3HD1 LEU A  92      28.192   6.143  13.085  0.00  0.00      7baa H  
ATOM   1529 1HD2 LEU A  92      29.812   8.037  13.495  0.00  0.00      7baa H  
ATOM   1530 2HD2 LEU A  92      30.350   8.920  12.233  0.00  0.00      7baa H  
ATOM   1531 3HD2 LEU A  92      28.804   9.070  12.734  0.00  0.00      7baa H  
ATOM   1532  N   GLN A  93      32.959   7.768  11.883  0.00  0.00      7baa N  
ATOM   1533  CA  GLN A  93      33.752   8.906  12.307  0.00  0.00      7baa C  
ATOM   1534  C   GLN A  93      34.686   9.341  11.200  0.00  0.00      7baa C  
ATOM   1535  O   GLN A  93      34.902  10.552  10.993  0.00  0.00      7baa O  
ATOM   1536  CB  GLN A  93      34.514   8.557  13.563  0.00  0.00      7baa C  
ATOM   1537  CG  GLN A  93      33.626   8.393  14.770  0.00  0.00      7baa C  
ATOM   1538  CD  GLN A  93      34.348   7.791  15.946  0.00  0.00      7baa C  
ATOM   1539  NE2 GLN A  93      33.980   8.193  17.152  0.00  0.00      7baa N  
ATOM   1540  OE1 GLN A  93      35.201   6.895  15.765  0.00  0.00      7baa O  
ATOM   1541  H   GLN A  93      32.963   6.851  12.354  0.00  0.00      7baa H  
ATOM   1542  HA  GLN A  93      33.124   9.669  12.501  0.00  0.00      7baa H  
ATOM   1543  HB2 GLN A  93      35.007   7.697  13.418  0.00  0.00      7baa H  
ATOM   1544  HB3 GLN A  93      35.175   9.286  13.758  0.00  0.00      7baa H  
ATOM   1545  HG2 GLN A  93      33.273   9.293  15.037  0.00  0.00      7baa H  
ATOM   1546  HG3 GLN A  93      32.856   7.798  14.527  0.00  0.00      7baa H  
ATOM   1547 1HE2 GLN A  93      34.417   7.817  17.990  0.00  0.00      7baa H  
ATOM   1548 2HE2 GLN A  93      33.241   8.896  17.218  0.00  0.00      7baa H  
ATOM   1549  N   GLY A  94      35.252   8.381  10.467  0.00  0.00      7baa N  
ATOM   1550  CA  GLY A  94      36.128   8.728   9.358  0.00  0.00      7baa C  
ATOM   1551  C   GLY A  94      35.419   9.521   8.279  0.00  0.00      7baa C  
ATOM   1552  O   GLY A  94      35.985  10.481   7.742  0.00  0.00      7baa O  
ATOM   1553  H   GLY A  94      35.022   7.419  10.746  0.00  0.00      7baa H  
ATOM   1554  HA2 GLY A  94      36.914   9.267   9.708  0.00  0.00      7baa H  
ATOM   1555  HA3 GLY A  94      36.509   7.878   8.954  0.00  0.00      7baa H  
ATOM   1556  N   VAL A  95      34.213   9.131   7.935  0.00  0.00      7baa N  
ATOM   1557  CA  VAL A  95      33.439   9.891   6.946  0.00  0.00      7baa C  
ATOM   1558  C   VAL A  95      33.136  11.295   7.462  0.00  0.00      7baa C  
ATOM   1559  O   VAL A  95      33.284  12.291   6.731  0.00  0.00      7baa O  
ATOM   1560  CB  VAL A  95      32.157   9.134   6.540  0.00  0.00      7baa C  
ATOM   1561  CG1 VAL A  95      31.241  10.006   5.682  0.00  0.00      7baa C  
ATOM   1562  CG2 VAL A  95      32.456   7.847   5.749  0.00  0.00      7baa C  
ATOM   1563  H   VAL A  95      33.862   8.279   8.397  0.00  0.00      7baa H  
ATOM   1564  HA  VAL A  95      33.998   9.978   6.116  0.00  0.00      7baa H  
ATOM   1565  HB  VAL A  95      31.654   8.920   7.375  0.00  0.00      7baa H  
ATOM   1566 1HG1 VAL A  95      31.789  10.691   5.205  0.00  0.00      7baa H  
ATOM   1567 2HG1 VAL A  95      30.767   9.432   5.016  0.00  0.00      7baa H  
ATOM   1568 3HG1 VAL A  95      30.572  10.461   6.269  0.00  0.00      7baa H  
ATOM   1569 1HG2 VAL A  95      33.023   7.249   6.311  0.00  0.00      7baa H  
ATOM   1570 2HG2 VAL A  95      32.939   8.090   4.911  0.00  0.00      7baa H  
ATOM   1571 3HG2 VAL A  95      31.594   7.397   5.530  0.00  0.00      7baa H  
ATOM   1572  N   CYS A  96      32.714  11.403   8.728  0.00  0.00      7baa N  
ATOM   1573  CA  CYS A  96      32.434  12.723   9.260  0.00  0.00      7baa C  
ATOM   1574  C   CYS A  96      33.680  13.586   9.230  0.00  0.00      7baa C  
ATOM   1575  O   CYS A  96      33.609  14.774   8.849  0.00  0.00      7baa O  
ATOM   1576  CB  CYS A  96      31.922  12.619  10.687  0.00  0.00      7baa C  
ATOM   1577  SG  CYS A  96      30.277  11.873  10.858  0.00  0.00      7baa S  
ATOM   1578  H   CYS A  96      32.617  10.529   9.241  0.00  0.00      7baa H  
ATOM   1579  HA  CYS A  96      31.736  13.159   8.679  0.00  0.00      7baa H  
ATOM   1580  HB2 CYS A  96      32.569  12.066  11.215  0.00  0.00      7baa H  
ATOM   1581  HB3 CYS A  96      31.885  13.542  11.076  0.00  0.00      7baa H  
ATOM   1582  HG  CYS A  96      29.937  11.630   9.947  0.00  0.00      7baa H  
ATOM   1583  N   ASP A  97      34.836  13.027   9.623  0.00  0.00      7baa N  
ATOM   1584  CA  ASP A  97      36.068  13.793   9.598  0.00  0.00      7baa C  
ATOM   1585  C   ASP A  97      36.410  14.213   8.178  0.00  0.00      7baa C  
ATOM   1586  O   ASP A  97      36.935  15.311   7.973  0.00  0.00      7baa O  
ATOM   1587  CB  ASP A  97      37.217  12.963  10.158  0.00  0.00      7baa C  
ATOM   1588  CG  ASP A  97      37.121  12.719  11.661  0.00  0.00      7baa C  
ATOM   1589  OD1 ASP A  97      36.346  13.377  12.348  0.00  0.00      7baa O  
ATOM   1590  OD2 ASP A  97      37.877  11.835  12.154  0.00  0.00      7baa O1-
ATOM   1591  H   ASP A  97      34.763  12.047   9.929  0.00  0.00      7baa H  
ATOM   1592  HA  ASP A  97      35.909  14.636  10.125  0.00  0.00      7baa H  
ATOM   1593  HB2 ASP A  97      37.218  12.079   9.696  0.00  0.00      7baa H  
ATOM   1594  HB3 ASP A  97      38.070  13.444   9.971  0.00  0.00      7baa H  
ATOM   1595  N   THR A  98      36.127  13.362   7.196  0.00  0.00      7baa N  
ATOM   1596  CA  THR A  98      36.399  13.734   5.812  0.00  0.00      7baa C  
ATOM   1597  C   THR A  98      35.559  14.936   5.396  0.00  0.00      7baa C  
ATOM   1598  O   THR A  98      36.064  15.886   4.786  0.00  0.00      7baa O  
ATOM   1599  CB  THR A  98      36.152  12.536   4.906  0.00  0.00      7baa C  
ATOM   1600  CG2 THR A  98      36.164  12.918   3.442  0.00  0.00      7baa C  
ATOM   1601  OG1 THR A  98      37.163  11.547   5.138  0.00  0.00      7baa O  
ATOM   1602  H   THR A  98      35.721  12.466   7.485  0.00  0.00      7baa H  
ATOM   1603  HA  THR A  98      37.371  13.985   5.733  0.00  0.00      7baa H  
ATOM   1604  HB  THR A  98      35.248  12.121   5.136  0.00  0.00      7baa H  
ATOM   1605  HG1 THR A  98      37.793  11.897   5.852  0.00  0.00      7baa H  
ATOM   1606 1HG2 THR A  98      36.568  13.831   3.327  0.00  0.00      7baa H  
ATOM   1607 2HG2 THR A  98      35.226  12.930   3.081  0.00  0.00      7baa H  
ATOM   1608 3HG2 THR A  98      36.706  12.254   2.917  0.00  0.00      7baa H  
ATOM   1609  N   VAL A  99      34.256  14.905   5.697  0.00  0.00      7baa N  
ATOM   1610  CA  VAL A  99      33.387  16.017   5.325  0.00  0.00      7baa C  
ATOM   1611  C   VAL A  99      33.815  17.279   6.035  0.00  0.00      7baa C  
ATOM   1612  O   VAL A  99      33.913  18.357   5.417  0.00  0.00      7baa O  
ATOM   1613  CB  VAL A  99      31.914  15.684   5.631  0.00  0.00      7baa C  
ATOM   1614  CG1 VAL A  99      31.037  16.906   5.375  0.00  0.00      7baa C  
ATOM   1615  CG2 VAL A  99      31.462  14.480   4.832  0.00  0.00      7baa C  
ATOM   1616  H   VAL A  99      33.939  14.062   6.192  0.00  0.00      7baa H  
ATOM   1617  HA  VAL A  99      33.479  16.165   4.334  0.00  0.00      7baa H  
ATOM   1618  HB  VAL A  99      31.845  15.476   6.599  0.00  0.00      7baa H  
ATOM   1619 1HG1 VAL A  99      31.603  17.730   5.390  0.00  0.00      7baa H  
ATOM   1620 2HG1 VAL A  99      30.598  16.818   4.482  0.00  0.00      7baa H  
ATOM   1621 3HG1 VAL A  99      30.338  16.968   6.086  0.00  0.00      7baa H  
ATOM   1622 1HG2 VAL A  99      30.601  14.692   4.366  0.00  0.00      7baa H  
ATOM   1623 2HG2 VAL A  99      31.325  13.703   5.448  0.00  0.00      7baa H  
ATOM   1624 3HG2 VAL A  99      32.160  14.249   4.153  0.00  0.00      7baa H  
ATOM   1625  N   LEU A 100      34.047  17.179   7.346  0.00  0.00      7baa N  
ATOM   1626  CA  LEU A 100      34.476  18.335   8.092  0.00  0.00      7baa C  
ATOM   1627  C   LEU A 100      35.769  18.878   7.535  0.00  0.00      7baa C  
ATOM   1628  O   LEU A 100      35.995  20.094   7.518  0.00  0.00      7baa O  
ATOM   1629  CB  LEU A 100      34.587  17.996   9.577  0.00  0.00      7baa C  
ATOM   1630  CG  LEU A 100      33.235  17.691  10.243  0.00  0.00      7baa C  
ATOM   1631  CD1 LEU A 100      33.446  17.075  11.620  0.00  0.00      7baa C  
ATOM   1632  CD2 LEU A 100      32.395  18.970  10.376  0.00  0.00      7baa C  
ATOM   1633  H   LEU A 100      33.896  16.243   7.746  0.00  0.00      7baa H  
ATOM   1634  HA  LEU A 100      33.770  19.051   8.018  0.00  0.00      7baa H  
ATOM   1635  HB2 LEU A 100      35.147  17.190   9.669  0.00  0.00      7baa H  
ATOM   1636  HB3 LEU A 100      34.976  18.771  10.043  0.00  0.00      7baa H  
ATOM   1637  HG  LEU A 100      32.729  17.052   9.666  0.00  0.00      7baa H  
ATOM   1638 1HD1 LEU A 100      33.963  16.223  11.529  0.00  0.00      7baa H  
ATOM   1639 2HD1 LEU A 100      32.559  16.883  12.039  0.00  0.00      7baa H  
ATOM   1640 3HD1 LEU A 100      33.956  17.714  12.197  0.00  0.00      7baa H  
ATOM   1641 1HD2 LEU A 100      32.891  19.631  10.935  0.00  0.00      7baa H  
ATOM   1642 2HD2 LEU A 100      32.232  19.351   9.468  0.00  0.00      7baa H  
ATOM   1643 3HD2 LEU A 100      31.525  18.747  10.810  0.00  0.00      7baa H  
ATOM   1644  N   GLY A 101      36.655  17.989   7.094  0.00  0.00      7baa N  
ATOM   1645  CA  GLY A 101      37.904  18.437   6.493  0.00  0.00      7baa C  
ATOM   1646  C   GLY A 101      37.700  19.206   5.202  0.00  0.00      7baa C  
ATOM   1647  O   GLY A 101      38.406  20.187   4.963  0.00  0.00      7baa O  
ATOM   1648  H   GLY A 101      36.390  17.003   7.211  0.00  0.00      7baa H  
ATOM   1649  HA2 GLY A 101      38.403  19.024   7.157  0.00  0.00      7baa H  
ATOM   1650  HA3 GLY A 101      38.496  17.630   6.312  0.00  0.00      7baa H  
ATOM   1651  N   LEU A 102      36.761  18.778   4.361  0.00  0.00      7baa N  
ATOM   1652  CA  LEU A 102      36.480  19.527   3.142  0.00  0.00      7baa C  
ATOM   1653  C   LEU A 102      35.909  20.894   3.471  0.00  0.00      7baa C  
ATOM   1654  O   LEU A 102      36.228  21.902   2.820  0.00  0.00      7baa O  
ATOM   1655  CB  LEU A 102      35.482  18.752   2.286  0.00  0.00      7baa C  
ATOM   1656  CG  LEU A 102      35.991  17.431   1.718  0.00  0.00      7baa C  
ATOM   1657  CD1 LEU A 102      34.867  16.671   1.054  0.00  0.00      7baa C  
ATOM   1658  CD2 LEU A 102      37.140  17.639   0.734  0.00  0.00      7baa C  
ATOM   1659  H   LEU A 102      36.277  17.916   4.636  0.00  0.00      7baa H  
ATOM   1660  HA  LEU A 102      37.342  19.653   2.638  0.00  0.00      7baa H  
ATOM   1661  HB2 LEU A 102      34.689  18.548   2.850  0.00  0.00      7baa H  
ATOM   1662  HB3 LEU A 102      35.225  19.328   1.519  0.00  0.00      7baa H  
ATOM   1663  HG  LEU A 102      36.373  16.883   2.464  0.00  0.00      7baa H  
ATOM   1664 1HD1 LEU A 102      34.146  16.477   1.722  0.00  0.00      7baa H  
ATOM   1665 2HD1 LEU A 102      35.213  15.806   0.685  0.00  0.00      7baa H  
ATOM   1666 3HD1 LEU A 102      34.483  17.216   0.306  0.00  0.00      7baa H  
ATOM   1667 1HD2 LEU A 102      36.828  18.207  -0.026  0.00  0.00      7baa H  
ATOM   1668 2HD2 LEU A 102      37.899  18.093   1.200  0.00  0.00      7baa H  
ATOM   1669 3HD2 LEU A 102      37.444  16.753   0.386  0.00  0.00      7baa H  
ATOM   1670  N   LEU A 103      35.050  20.956   4.498  0.00  0.00      7baa N  
ATOM   1671  CA  LEU A 103      34.463  22.231   4.884  0.00  0.00      7baa C  
ATOM   1672  C   LEU A 103      35.544  23.172   5.393  0.00  0.00      7baa C  
ATOM   1673  O   LEU A 103      35.491  24.383   5.146  0.00  0.00      7baa O  
ATOM   1674  CB  LEU A 103      33.374  21.970   5.939  0.00  0.00      7baa C  
ATOM   1675  CG  LEU A 103      32.161  21.195   5.394  0.00  0.00      7baa C  
ATOM   1676  CD1 LEU A 103      31.246  20.786   6.557  0.00  0.00      7baa C  
ATOM   1677  CD2 LEU A 103      31.352  21.991   4.397  0.00  0.00      7baa C  
ATOM   1678  H   LEU A 103      34.856  20.061   4.962  0.00  0.00      7baa H  
ATOM   1679  HA  LEU A 103      34.035  22.646   4.076  0.00  0.00      7baa H  
ATOM   1680  HB2 LEU A 103      33.771  21.429   6.658  0.00  0.00      7baa H  
ATOM   1681  HB3 LEU A 103      33.049  22.839   6.262  0.00  0.00      7baa H  
ATOM   1682  HG  LEU A 103      32.481  20.380   4.926  0.00  0.00      7baa H  
ATOM   1683 1HD1 LEU A 103      31.757  20.205   7.188  0.00  0.00      7baa H  
ATOM   1684 2HD1 LEU A 103      30.462  20.284   6.197  0.00  0.00      7baa H  
ATOM   1685 3HD1 LEU A 103      30.932  21.606   7.032  0.00  0.00      7baa H  
ATOM   1686 1HD2 LEU A 103      31.006  22.826   4.829  0.00  0.00      7baa H  
ATOM   1687 2HD2 LEU A 103      31.926  22.240   3.614  0.00  0.00      7baa H  
ATOM   1688 3HD2 LEU A 103      30.577  21.444   4.074  0.00  0.00      7baa H  
ATOM   1689  N   ASP A 104      36.476  22.641   6.187  0.00  0.00      7baa N  
ATOM   1690  CA  ASP A 104      37.518  23.465   6.756  0.00  0.00      7baa C  
ATOM   1691  C   ASP A 104      38.632  23.785   5.769  0.00  0.00      7baa C  
ATOM   1692  O   ASP A 104      39.399  24.726   6.006  0.00  0.00      7baa O  
ATOM   1693  CB  ASP A 104      38.109  22.764   7.971  0.00  0.00      7baa C  
ATOM   1694  CG  ASP A 104      38.822  23.724   8.869  0.00  0.00      7baa C  
ATOM   1695  OD1 ASP A 104      38.229  24.781   9.170  0.00  0.00      7baa O  
ATOM   1696  OD2 ASP A 104      39.962  23.424   9.293  0.00  0.00      7baa O1-
ATOM   1697  H   ASP A 104      36.382  21.624   6.348  0.00  0.00      7baa H  
ATOM   1698  HA  ASP A 104      37.096  24.351   7.019  0.00  0.00      7baa H  
ATOM   1699  HB2 ASP A 104      37.364  22.340   8.471  0.00  0.00      7baa H  
ATOM   1700  HB3 ASP A 104      38.750  22.080   7.648  0.00  0.00      7baa H  
ATOM   1701  N   SER A 105      38.773  23.015   4.719  0.00  0.00      7baa N  
ATOM   1702  CA  SER A 105      39.900  23.154   3.773  0.00  0.00      7baa C  
ATOM   1703  C   SER A 105      39.357  23.001   2.347  0.00  0.00      7baa C  
ATOM   1704  O   SER A 105      39.526  21.964   1.714  0.00  0.00      7baa O  
ATOM   1705  CB  SER A 105      40.991  22.113   4.078  0.00  0.00      7baa C  
ATOM   1706  OG  SER A 105      41.483  22.258   5.419  0.00  0.00      7baa O  
ATOM   1707  H   SER A 105      38.031  22.291   4.593  0.00  0.00      7baa H  
ATOM   1708  HA  SER A 105      40.266  24.073   3.866  0.00  0.00      7baa H  
ATOM   1709  HB2 SER A 105      40.605  21.204   3.977  0.00  0.00      7baa H  
ATOM   1710  HB3 SER A 105      41.746  22.245   3.447  0.00  0.00      7baa H  
ATOM   1711  HG  SER A 105      41.006  23.008   5.865  0.00  0.00      7baa H  
ATOM   1712  N   HIS A 106      38.720  24.016   1.780  0.00  0.00      7baa N  
ATOM   1713  CA  HIS A 106      38.592  25.378   2.284  0.00  0.00      7baa C  
ATOM   1714  C   HIS A 106      37.214  25.938   1.964  0.00  0.00      7baa C  
ATOM   1715  O   HIS A 106      37.083  27.115   1.703  0.00  0.00      7baa O  
ATOM   1716  CB  HIS A 106      39.702  26.271   1.720  0.00  0.00      7baa C  
ATOM   1717  CG  HIS A 106      41.054  25.794   2.089  0.00  0.00      7baa C  
ATOM   1718  CD2 HIS A 106      41.886  24.956   1.430  0.00  0.00      7baa C  
ATOM   1719  ND1 HIS A 106      41.648  26.063   3.307  0.00  0.00      7baa N  
ATOM   1720  CE1 HIS A 106      42.807  25.421   3.358  0.00  0.00      7baa C  
ATOM   1721  NE2 HIS A 106      42.976  24.754   2.227  0.00  0.00      7baa N  
ATOM   1722  H   HIS A 106      38.267  23.733   0.840  0.00  0.00      7baa H  
ATOM   1723  HA  HIS A 106      38.702  25.360   3.283  0.00  0.00      7baa H  
ATOM   1724  HB2 HIS A 106      39.625  26.288   0.721  0.00  0.00      7baa H  
ATOM   1725  HB3 HIS A 106      39.578  27.200   2.074  0.00  0.00      7baa H  
ATOM   1726  HD1 HIS A 106      41.269  26.639   4.021  0.00  0.00      7baa H  
ATOM   1727  HD2 HIS A 106      41.730  24.560   0.526  0.00  0.00      7baa H  
ATOM   1728  HE1 HIS A 106      43.447  25.439   4.122  0.00  0.00      7baa H  
ATOM   1729  N   LEU A 107      36.165  25.094   1.996  0.00  0.00      7baa N  
ATOM   1730  CA  LEU A 107      34.884  25.544   1.491  0.00  0.00      7baa C  
ATOM   1731  C   LEU A 107      34.312  26.702   2.294  0.00  0.00      7baa C  
ATOM   1732  O   LEU A 107      33.856  27.691   1.716  0.00  0.00      7baa O  
ATOM   1733  CB  LEU A 107      33.885  24.407   1.447  0.00  0.00      7baa C  
ATOM   1734  CG  LEU A 107      34.156  23.309   0.423  0.00  0.00      7baa C  
ATOM   1735  CD1 LEU A 107      33.275  22.103   0.709  0.00  0.00      7baa C  
ATOM   1736  CD2 LEU A 107      33.930  23.857  -0.989  0.00  0.00      7baa C  
ATOM   1737  H   LEU A 107      36.356  24.171   2.386  0.00  0.00      7baa H  
ATOM   1738  HA  LEU A 107      35.004  25.852   0.532  0.00  0.00      7baa H  
ATOM   1739  HB2 LEU A 107      33.868  23.973   2.347  0.00  0.00      7baa H  
ATOM   1740  HB3 LEU A 107      32.987  24.789   1.240  0.00  0.00      7baa H  
ATOM   1741  HG  LEU A 107      35.115  23.040   0.479  0.00  0.00      7baa H  
ATOM   1742 1HD1 LEU A 107      33.472  21.753   1.626  0.00  0.00      7baa H  
ATOM   1743 2HD1 LEU A 107      33.457  21.387   0.034  0.00  0.00      7baa H  
ATOM   1744 3HD1 LEU A 107      32.312  22.371   0.656  0.00  0.00      7baa H  
ATOM   1745 1HD2 LEU A 107      32.985  24.167  -1.075  0.00  0.00      7baa H  
ATOM   1746 2HD2 LEU A 107      34.551  24.623  -1.149  0.00  0.00      7baa H  
ATOM   1747 3HD2 LEU A 107      34.108  23.135  -1.656  0.00  0.00      7baa H  
ATOM   1748  N   ILE A 108      34.291  26.598   3.615  0.00  0.00      7baa N  
ATOM   1749  CA  ILE A 108      33.662  27.655   4.421  0.00  0.00      7baa C  
ATOM   1750  C   ILE A 108      34.373  28.990   4.249  0.00  0.00      7baa C  
ATOM   1751  O   ILE A 108      33.729  30.028   4.112  0.00  0.00      7baa O  
ATOM   1752  CB  ILE A 108      33.533  27.244   5.893  0.00  0.00      7baa C  
ATOM   1753  CG1 ILE A 108      32.508  26.100   6.015  0.00  0.00      7baa C  
ATOM   1754  CG2 ILE A 108      33.093  28.440   6.751  0.00  0.00      7baa C  
ATOM   1755  CD1 ILE A 108      32.454  25.421   7.383  0.00  0.00      7baa C  
ATOM   1756  H   ILE A 108      34.728  25.761   4.010  0.00  0.00      7baa H  
ATOM   1757  HA  ILE A 108      32.733  27.770   4.051  0.00  0.00      7baa H  
ATOM   1758  HB  ILE A 108      34.408  26.898   6.198  0.00  0.00      7baa H  
ATOM   1759 2HG1 ILE A 108      31.600  26.467   5.803  0.00  0.00      7baa H  
ATOM   1760 3HG1 ILE A 108      32.733  25.407   5.326  0.00  0.00      7baa H  
ATOM   1761 1HG2 ILE A 108      33.770  29.164   6.655  0.00  0.00      7baa H  
ATOM   1762 2HG2 ILE A 108      33.033  28.144   7.700  0.00  0.00      7baa H  
ATOM   1763 3HG2 ILE A 108      32.204  28.751   6.428  0.00  0.00      7baa H  
ATOM   1764 1HD1 ILE A 108      33.348  25.031   7.586  0.00  0.00      7baa H  
ATOM   1765 2HD1 ILE A 108      31.766  24.701   7.360  0.00  0.00      7baa H  
ATOM   1766 3HD1 ILE A 108      32.214  26.100   8.072  0.00  0.00      7baa H  
ATOM   1767  N   LYS A 109      35.696  28.994   4.306  0.00  0.00      7baa N  
ATOM   1768  CA  LYS A 109      36.386  30.277   4.310  0.00  0.00      7baa C  
ATOM   1769  C   LYS A 109      36.206  31.033   3.011  0.00  0.00      7baa C  
ATOM   1770  O   LYS A 109      36.339  32.269   3.035  0.00  0.00      7baa O  
ATOM   1771  CB  LYS A 109      37.858  30.166   4.701  0.00  0.00      7baa C  
ATOM   1772  CG  LYS A 109      38.692  29.467   3.687  0.00  0.00      7baa C  
ATOM   1773  CD  LYS A 109      40.171  29.479   4.064  0.00  0.00      7baa C  
ATOM   1774  CE  LYS A 109      40.458  28.825   5.408  0.00  0.00      7baa C  
ATOM   1775  NZ  LYS A 109      40.183  27.381   5.387  0.00  0.00      7baa N1+
ATOM   1776  H   LYS A 109      36.153  28.087   4.344  0.00  0.00      7baa H  
ATOM   1777  HA  LYS A 109      36.018  30.840   5.070  0.00  0.00      7baa H  
ATOM   1778  HB2 LYS A 109      38.209  31.093   4.832  0.00  0.00      7baa H  
ATOM   1779  HB3 LYS A 109      37.906  29.667   5.567  0.00  0.00      7baa H  
ATOM   1780  HG2 LYS A 109      38.399  28.510   3.603  0.00  0.00      7baa H  
ATOM   1781  HG3 LYS A 109      38.593  29.914   2.793  0.00  0.00      7baa H  
ATOM   1782  HD2 LYS A 109      40.685  28.990   3.356  0.00  0.00      7baa H  
ATOM   1783  HD3 LYS A 109      40.485  30.430   4.100  0.00  0.00      7baa H  
ATOM   1784  HE2 LYS A 109      41.424  28.982   5.640  0.00  0.00      7baa H  
ATOM   1785  HE3 LYS A 109      39.887  29.268   6.108  0.00  0.00      7baa H  
ATOM   1786  HZ1 LYS A 109      41.034  26.870   5.530  0.00  0.00      7baa H  
ATOM   1787  HZ2 LYS A 109      39.790  27.122   4.502  0.00  0.00      7baa H  
ATOM   1788  HZ3 LYS A 109      39.534  27.147   6.115  0.00  0.00      7baa H  
ATOM   1789  N   GLU A 110      35.921  30.383   1.900  0.00  0.00      7baa N  
ATOM   1790  CA  GLU A 110      35.692  31.141   0.680  0.00  0.00      7baa C  
ATOM   1791  C   GLU A 110      34.221  31.419   0.435  0.00  0.00      7baa C  
ATOM   1792  O   GLU A 110      33.902  32.071  -0.573  0.00  0.00      7baa O  
ATOM   1793  CB  GLU A 110      36.279  30.412  -0.521  0.00  0.00      7baa C  
ATOM   1794  CG  GLU A 110      37.811  30.269  -0.451  0.00  0.00      7baa C  
ATOM   1795  CD  GLU A 110      38.572  31.558  -0.637  0.00  0.00      7baa C  
ATOM   1796  OE1 GLU A 110      37.979  32.665  -0.794  0.00  0.00      7baa O  
ATOM   1797  OE2 GLU A 110      39.824  31.458  -0.630  0.00  0.00      7baa O1-
ATOM   1798  H   GLU A 110      35.878  29.364   1.967  0.00  0.00      7baa H  
ATOM   1799  HA  GLU A 110      36.198  32.020   0.728  0.00  0.00      7baa H  
ATOM   1800  HB2 GLU A 110      35.907  29.507  -0.543  0.00  0.00      7baa H  
ATOM   1801  HB3 GLU A 110      36.075  30.930  -1.326  0.00  0.00      7baa H  
ATOM   1802  HG2 GLU A 110      38.035  29.907   0.442  0.00  0.00      7baa H  
ATOM   1803  HG3 GLU A 110      38.086  29.646  -1.168  0.00  0.00      7baa H  
ATOM   1804  N   ALA A 111      33.316  30.904   1.270  0.00  0.00      7baa N  
ATOM   1805  CA  ALA A 111      31.878  31.069   1.058  0.00  0.00      7baa C  
ATOM   1806  C   ALA A 111      31.412  32.377   1.644  0.00  0.00      7baa C  
ATOM   1807  O   ALA A 111      31.314  32.522   2.865  0.00  0.00      7baa O  
ATOM   1808  CB  ALA A 111      31.119  29.916   1.697  0.00  0.00      7baa C  
ATOM   1809  H   ALA A 111      33.718  30.381   2.075  0.00  0.00      7baa H  
ATOM   1810  HA  ALA A 111      31.700  31.069   0.068  0.00  0.00      7baa H  
ATOM   1811  HB1 ALA A 111      30.138  30.109   1.677  0.00  0.00      7baa H  
ATOM   1812  HB2 ALA A 111      31.416  29.804   2.645  0.00  0.00      7baa H  
ATOM   1813  HB3 ALA A 111      31.301  29.074   1.190  0.00  0.00      7baa H  
ATOM   1814  N   GLY A 112      31.067  33.299   0.766  0.00  0.00      7baa N  
ATOM   1815  CA  GLY A 112      30.638  34.627   1.186  0.00  0.00      7baa C  
ATOM   1816  C   GLY A 112      29.146  34.874   1.028  0.00  0.00      7baa C  
ATOM   1817  O   GLY A 112      28.576  35.672   1.792  0.00  0.00      7baa O  
ATOM   1818  H   GLY A 112      31.125  33.006  -0.229  0.00  0.00      7baa H  
ATOM   1819  HA2 GLY A 112      30.897  34.768   2.163  0.00  0.00      7baa H  
ATOM   1820  HA3 GLY A 112      31.150  35.328   0.651  0.00  0.00      7baa H  
ATOM   1821  N   ASP A 113      28.489  34.246   0.066  0.00  0.00      7baa N  
ATOM   1822  CA  ASP A 113      27.063  34.490  -0.070  0.00  0.00      7baa C  
ATOM   1823  C   ASP A 113      26.319  33.695   0.970  0.00  0.00      7baa C  
ATOM   1824  O   ASP A 113      26.741  32.604   1.349  0.00  0.00      7baa O  
ATOM   1825  CB  ASP A 113      26.569  34.085  -1.458  0.00  0.00      7baa C  
ATOM   1826  CG  ASP A 113      27.163  34.936  -2.583  0.00  0.00      7baa C  
ATOM   1827  OD1 ASP A 113      27.854  35.931  -2.296  0.00  0.00      7baa O  
ATOM   1828  OD2 ASP A 113      26.918  34.566  -3.756  0.00  0.00      7baa O1-
ATOM   1829  H   ASP A 113      29.034  33.623  -0.526  0.00  0.00      7baa H  
ATOM   1830  HA  ASP A 113      26.908  35.462   0.126  0.00  0.00      7baa H  
ATOM   1831  HB2 ASP A 113      26.824  33.137  -1.615  0.00  0.00      7baa H  
ATOM   1832  HB3 ASP A 113      25.580  34.185  -1.478  0.00  0.00      7baa H  
ATOM   1833  N   ALA A 114      25.139  34.177   1.380  0.00  0.00      7baa N  
ATOM   1834  CA  ALA A 114      24.424  33.460   2.433  0.00  0.00      7baa C  
ATOM   1835  C   ALA A 114      24.052  32.047   2.006  0.00  0.00      7baa C  
ATOM   1836  O   ALA A 114      24.115  31.102   2.812  0.00  0.00      7baa O  
ATOM   1837  CB  ALA A 114      23.186  34.264   2.843  0.00  0.00      7baa C  
ATOM   1838  H   ALA A 114      24.815  35.022   0.924  0.00  0.00      7baa H  
ATOM   1839  HA  ALA A 114      25.020  33.404   3.248  0.00  0.00      7baa H  
ATOM   1840  HB1 ALA A 114      22.711  34.578   2.023  0.00  0.00      7baa H  
ATOM   1841  HB2 ALA A 114      23.470  35.050   3.389  0.00  0.00      7baa H  
ATOM   1842  HB3 ALA A 114      22.579  33.682   3.381  0.00  0.00      7baa H  
ATOM   1843  N   GLU A 115      23.651  31.868   0.763  0.00  0.00      7baa N  
ATOM   1844  CA  GLU A 115      23.192  30.551   0.350  0.00  0.00      7baa C  
ATOM   1845  C   GLU A 115      24.299  29.514   0.415  0.00  0.00      7baa C  
ATOM   1846  O   GLU A 115      24.030  28.347   0.735  0.00  0.00      7baa O  
ATOM   1847  CB  GLU A 115      22.587  30.585  -1.032  0.00  0.00      7baa C  
ATOM   1848  CG  GLU A 115      21.237  31.288  -1.043  0.00  0.00      7baa C  
ATOM   1849  CD  GLU A 115      20.092  30.379  -1.405  0.00  0.00      7baa C  
ATOM   1850  OE1 GLU A 115      20.328  29.326  -2.045  0.00  0.00      7baa O  
ATOM   1851  OE2 GLU A 115      18.939  30.740  -1.085  0.00  0.00      7baa O1-
ATOM   1852  H   GLU A 115      23.688  32.687   0.151  0.00  0.00      7baa H  
ATOM   1853  HA  GLU A 115      22.423  30.260   0.941  0.00  0.00      7baa H  
ATOM   1854  HB2 GLU A 115      23.184  31.090  -1.618  0.00  0.00      7baa H  
ATOM   1855  HB3 GLU A 115      22.440  29.666  -1.328  0.00  0.00      7baa H  
ATOM   1856  HG2 GLU A 115      21.069  31.640  -0.137  0.00  0.00      7baa H  
ATOM   1857  HG3 GLU A 115      21.273  32.010  -1.714  0.00  0.00      7baa H  
ATOM   1858  N   SER A 116      25.534  29.907   0.165  0.00  0.00      7baa N  
ATOM   1859  CA  SER A 116      26.636  28.962   0.315  0.00  0.00      7baa C  
ATOM   1860  C   SER A 116      27.069  28.839   1.761  0.00  0.00      7baa C  
ATOM   1861  O   SER A 116      27.243  27.718   2.265  0.00  0.00      7baa O  
ATOM   1862  CB  SER A 116      27.812  29.344  -0.562  0.00  0.00      7baa C  
ATOM   1863  OG  SER A 116      28.290  30.598  -0.235  0.00  0.00      7baa O  
ATOM   1864  H   SER A 116      25.648  30.883  -0.129  0.00  0.00      7baa H  
ATOM   1865  HA  SER A 116      26.312  28.057   0.006  0.00  0.00      7baa H  
ATOM   1866  HB2 SER A 116      28.536  28.664  -0.438  0.00  0.00      7baa H  
ATOM   1867  HB3 SER A 116      27.512  29.336  -1.517  0.00  0.00      7baa H  
ATOM   1868  HG  SER A 116      27.773  31.008   0.512  0.00  0.00      7baa H  
ATOM   1869  N   ARG A 117      27.277  29.963   2.438  0.00  0.00      7baa N  
ATOM   1870  CA  ARG A 117      27.856  29.916   3.769  0.00  0.00      7baa C  
ATOM   1871  C   ARG A 117      26.923  29.246   4.771  0.00  0.00      7baa C  
ATOM   1872  O   ARG A 117      27.363  28.426   5.581  0.00  0.00      7baa O  
ATOM   1873  CB  ARG A 117      28.217  31.310   4.204  0.00  0.00      7baa C  
ATOM   1874  CG  ARG A 117      29.029  31.302   5.468  0.00  0.00      7baa C  
ATOM   1875  CD  ARG A 117      29.571  32.684   5.779  0.00  0.00      7baa C  
ATOM   1876  NE  ARG A 117      30.458  32.595   6.934  0.00  0.00      7baa N  
ATOM   1877  CZ  ARG A 117      31.715  32.164   6.870  0.00  0.00      7baa C  
ATOM   1878  NH1 ARG A 117      32.301  31.910   5.700  0.00  0.00      7baa N1+
ATOM   1879  NH2 ARG A 117      32.404  32.040   8.003  0.00  0.00      7baa N  
ATOM   1880  H   ARG A 117      27.003  30.829   1.954  0.00  0.00      7baa H  
ATOM   1881  HA  ARG A 117      28.719  29.389   3.733  0.00  0.00      7baa H  
ATOM   1882  HB2 ARG A 117      28.755  31.737   3.491  0.00  0.00      7baa H  
ATOM   1883  HB3 ARG A 117      27.384  31.817   4.373  0.00  0.00      7baa H  
ATOM   1884  HG2 ARG A 117      28.461  31.014   6.235  0.00  0.00      7baa H  
ATOM   1885  HG3 ARG A 117      29.805  30.683   5.369  0.00  0.00      7baa H  
ATOM   1886  HD2 ARG A 117      30.079  33.002   4.998  0.00  0.00      7baa H  
ATOM   1887  HD3 ARG A 117      28.811  33.274   5.991  0.00  0.00      7baa H  
ATOM   1888  HE  ARG A 117      30.100  32.875   7.829  0.00  0.00      7baa H  
ATOM   1889 1HH1 ARG A 117      31.802  32.062   4.849  0.00  0.00      7baa H  
ATOM   1890 2HH1 ARG A 117      33.240  31.569   5.679  0.00  0.00      7baa H  
ATOM   1891 1HH2 ARG A 117      31.987  32.286   8.874  0.00  0.00      7baa H  
ATOM   1892 2HH2 ARG A 117      33.348  31.698   7.974  0.00  0.00      7baa H  
ATOM   1893  N   VAL A 118      25.636  29.580   4.727  0.00  0.00      7baa N  
ATOM   1894  CA  VAL A 118      24.682  28.924   5.619  0.00  0.00      7baa C  
ATOM   1895  C   VAL A 118      24.639  27.426   5.354  0.00  0.00      7baa C  
ATOM   1896  O   VAL A 118      24.595  26.623   6.282  0.00  0.00      7baa O  
ATOM   1897  CB  VAL A 118      23.285  29.565   5.485  0.00  0.00      7baa C  
ATOM   1898  CG1 VAL A 118      22.244  28.771   6.273  0.00  0.00      7baa C  
ATOM   1899  CG2 VAL A 118      23.292  31.013   5.928  0.00  0.00      7baa C  
ATOM   1900  H   VAL A 118      25.385  30.303   4.045  0.00  0.00      7baa H  
ATOM   1901  HA  VAL A 118      24.992  29.064   6.565  0.00  0.00      7baa H  
ATOM   1902  HB  VAL A 118      23.020  29.517   4.527  0.00  0.00      7baa H  
ATOM   1903 1HG1 VAL A 118      22.698  28.034   6.772  0.00  0.00      7baa H  
ATOM   1904 2HG1 VAL A 118      21.784  29.378   6.919  0.00  0.00      7baa H  
ATOM   1905 3HG1 VAL A 118      21.574  28.385   5.641  0.00  0.00      7baa H  
ATOM   1906 1HG2 VAL A 118      23.205  31.608   5.127  0.00  0.00      7baa H  
ATOM   1907 2HG2 VAL A 118      24.152  31.213   6.400  0.00  0.00      7baa H  
ATOM   1908 3HG2 VAL A 118      22.524  31.176   6.549  0.00  0.00      7baa H  
ATOM   1909  N   PHE A 119      24.618  27.023   4.080  0.00  0.00      7baa N  
ATOM   1910  CA  PHE A 119      24.548  25.590   3.774  0.00  0.00      7baa C  
ATOM   1911  C   PHE A 119      25.788  24.850   4.272  0.00  0.00      7baa C  
ATOM   1912  O   PHE A 119      25.678  23.766   4.842  0.00  0.00      7baa O  
ATOM   1913  CB  PHE A 119      24.347  25.425   2.256  0.00  0.00      7baa C  
ATOM   1914  CG  PHE A 119      23.962  24.023   1.806  0.00  0.00      7baa C  
ATOM   1915  CD1 PHE A 119      22.659  23.601   1.834  0.00  0.00      7baa C  
ATOM   1916  CD2 PHE A 119      24.917  23.163   1.279  0.00  0.00      7baa C  
ATOM   1917  CE1 PHE A 119      22.309  22.329   1.356  0.00  0.00      7baa C  
ATOM   1918  CE2 PHE A 119      24.591  21.884   0.823  0.00  0.00      7baa C  
ATOM   1919  CZ  PHE A 119      23.288  21.475   0.860  0.00  0.00      7baa C  
ATOM   1920  H   PHE A 119      24.653  27.763   3.377  0.00  0.00      7baa H  
ATOM   1921  HA  PHE A 119      23.763  25.221   4.286  0.00  0.00      7baa H  
ATOM   1922  HB2 PHE A 119      23.621  26.039   1.978  0.00  0.00      7baa H  
ATOM   1923  HB3 PHE A 119      25.200  25.659   1.810  0.00  0.00      7baa H  
ATOM   1924  HD1 PHE A 119      21.939  24.189   2.192  0.00  0.00      7baa H  
ATOM   1925  HD2 PHE A 119      25.876  23.469   1.222  0.00  0.00      7baa H  
ATOM   1926  HE1 PHE A 119      21.345  22.045   1.379  0.00  0.00      7baa H  
ATOM   1927  HE2 PHE A 119      25.324  21.282   0.475  0.00  0.00      7baa H  
ATOM   1928  HZ  PHE A 119      23.024  20.565   0.534  0.00  0.00      7baa H  
ATOM   1929  N   TYR A 120      26.983  25.439   4.109  0.00  0.00      7baa N  
ATOM   1930  CA  TYR A 120      28.179  24.746   4.612  0.00  0.00      7baa C  
ATOM   1931  C   TYR A 120      28.217  24.700   6.133  0.00  0.00      7baa C  
ATOM   1932  O   TYR A 120      28.655  23.697   6.728  0.00  0.00      7baa O  
ATOM   1933  CB  TYR A 120      29.457  25.386   4.096  0.00  0.00      7baa C  
ATOM   1934  CG  TYR A 120      29.686  25.258   2.611  0.00  0.00      7baa C  
ATOM   1935  CD1 TYR A 120      29.524  24.059   1.947  0.00  0.00      7baa C  
ATOM   1936  CD2 TYR A 120      30.135  26.357   1.885  0.00  0.00      7baa C  
ATOM   1937  CE1 TYR A 120      29.773  23.958   0.574  0.00  0.00      7baa C  
ATOM   1938  CE2 TYR A 120      30.394  26.257   0.525  0.00  0.00      7baa C  
ATOM   1939  CZ  TYR A 120      30.229  25.047  -0.112  0.00  0.00      7baa C  
ATOM   1940  OH  TYR A 120      30.465  24.935  -1.470  0.00  0.00      7baa O  
ATOM   1941  H   TYR A 120      26.984  26.336   3.643  0.00  0.00      7baa H  
ATOM   1942  HA  TYR A 120      28.156  23.797   4.267  0.00  0.00      7baa H  
ATOM   1943  HB2 TYR A 120      29.435  26.364   4.324  0.00  0.00      7baa H  
ATOM   1944  HB3 TYR A 120      30.236  24.961   4.567  0.00  0.00      7baa H  
ATOM   1945  HD1 TYR A 120      29.225  23.244   2.444  0.00  0.00      7baa H  
ATOM   1946  HD2 TYR A 120      30.272  27.230   2.349  0.00  0.00      7baa H  
ATOM   1947  HE1 TYR A 120      29.612  23.084   0.108  0.00  0.00      7baa H  
ATOM   1948  HE2 TYR A 120      30.699  27.061   0.013  0.00  0.00      7baa H  
ATOM   1949  HH  TYR A 120      30.817  25.830  -1.807  0.00  0.00      7baa H  
ATOM   1950  N   LEU A 121      27.814  25.779   6.794  0.00  0.00      7baa N  
ATOM   1951  CA  LEU A 121      27.792  25.780   8.250  0.00  0.00      7baa C  
ATOM   1952  C   LEU A 121      26.737  24.815   8.788  0.00  0.00      7baa C  
ATOM   1953  O   LEU A 121      26.966  24.152   9.812  0.00  0.00      7baa O  
ATOM   1954  CB  LEU A 121      27.581  27.194   8.785  0.00  0.00      7baa C  
ATOM   1955  CG  LEU A 121      28.791  28.101   8.622  0.00  0.00      7baa C  
ATOM   1956  CD1 LEU A 121      28.401  29.531   8.861  0.00  0.00      7baa C  
ATOM   1957  CD2 LEU A 121      29.922  27.701   9.577  0.00  0.00      7baa C  
ATOM   1958  H   LEU A 121      27.532  26.578   6.211  0.00  0.00      7baa H  
ATOM   1959  HA  LEU A 121      28.693  25.482   8.587  0.00  0.00      7baa H  
ATOM   1960  HB2 LEU A 121      26.832  27.600   8.285  0.00  0.00      7baa H  
ATOM   1961  HB3 LEU A 121      27.381  27.129   9.749  0.00  0.00      7baa H  
ATOM   1962  HG  LEU A 121      29.150  27.998   7.693  0.00  0.00      7baa H  
ATOM   1963 1HD1 LEU A 121      27.696  29.811   8.204  0.00  0.00      7baa H  
ATOM   1964 2HD1 LEU A 121      29.200  30.129   8.753  0.00  0.00      7baa H  
ATOM   1965 3HD1 LEU A 121      28.038  29.639   9.791  0.00  0.00      7baa H  
ATOM   1966 1HD2 LEU A 121      29.597  27.769  10.519  0.00  0.00      7baa H  
ATOM   1967 2HD2 LEU A 121      30.199  26.762   9.384  0.00  0.00      7baa H  
ATOM   1968 3HD2 LEU A 121      30.698  28.315   9.444  0.00  0.00      7baa H  
ATOM   1969  N   LYS A 122      25.596  24.695   8.123  0.00  0.00      7baa N  
ATOM   1970  CA  LYS A 122      24.630  23.653   8.472  0.00  0.00      7baa C  
ATOM   1971  C   LYS A 122      25.267  22.277   8.354  0.00  0.00      7baa C  
ATOM   1972  O   LYS A 122      25.115  21.425   9.234  0.00  0.00      7baa O  
ATOM   1973  CB  LYS A 122      23.414  23.753   7.542  0.00  0.00      7baa C  
ATOM   1974  CG  LYS A 122      22.431  22.629   7.749  0.00  0.00      7baa C  
ATOM   1975  CD  LYS A 122      21.326  22.642   6.693  0.00  0.00      7baa C  
ATOM   1976  CE  LYS A 122      20.468  21.387   6.732  0.00  0.00      7baa C  
ATOM   1977  NZ  LYS A 122      21.253  20.167   6.300  0.00  0.00      7baa N1+
ATOM   1978  H   LYS A 122      25.452  25.378   7.362  0.00  0.00      7baa H  
ATOM   1979  HA  LYS A 122      24.332  23.793   9.422  0.00  0.00      7baa H  
ATOM   1980  HB2 LYS A 122      22.958  24.616   7.725  0.00  0.00      7baa H  
ATOM   1981  HB3 LYS A 122      23.742  23.725   6.605  0.00  0.00      7baa H  
ATOM   1982  HG2 LYS A 122      22.911  21.751   7.694  0.00  0.00      7baa H  
ATOM   1983  HG3 LYS A 122      22.007  22.717   8.652  0.00  0.00      7baa H  
ATOM   1984  HD2 LYS A 122      20.740  23.434   6.855  0.00  0.00      7baa H  
ATOM   1985  HD3 LYS A 122      21.747  22.712   5.791  0.00  0.00      7baa H  
ATOM   1986  HE2 LYS A 122      20.139  21.240   7.664  0.00  0.00      7baa H  
ATOM   1987  HE3 LYS A 122      19.689  21.499   6.116  0.00  0.00      7baa H  
ATOM   1988  HZ1 LYS A 122      20.742  19.695   5.588  0.00  0.00      7baa H  
ATOM   1989  HZ2 LYS A 122      21.376  19.571   7.088  0.00  0.00      7baa H  
ATOM   1990  HZ3 LYS A 122      22.137  20.464   5.951  0.00  0.00      7baa H  
ATOM   1991  N   MET A 123      25.986  22.020   7.253  0.00  0.00      7baa N  
ATOM   1992  CA  MET A 123      26.671  20.730   7.106  0.00  0.00      7baa C  
ATOM   1993  C   MET A 123      27.672  20.515   8.247  0.00  0.00      7baa C  
ATOM   1994  O   MET A 123      27.784  19.404   8.779  0.00  0.00      7baa O  
ATOM   1995  CB  MET A 123      27.404  20.632   5.752  0.00  0.00      7baa C  
ATOM   1996  CG  MET A 123      26.505  20.479   4.528  0.00  0.00      7baa C  
ATOM   1997  SD  MET A 123      27.405  20.309   2.996  0.00  0.00      7baa S  
ATOM   1998  CE  MET A 123      28.184  18.746   3.235  0.00  0.00      7baa C  
ATOM   1999  H   MET A 123      26.013  22.770   6.556  0.00  0.00      7baa H  
ATOM   2000  HA  MET A 123      25.982  20.003   7.159  0.00  0.00      7baa H  
ATOM   2001  HB2 MET A 123      27.969  21.464   5.630  0.00  0.00      7baa H  
ATOM   2002  HB3 MET A 123      28.035  19.840   5.784  0.00  0.00      7baa H  
ATOM   2003  HG2 MET A 123      25.886  19.669   4.689  0.00  0.00      7baa H  
ATOM   2004  HG3 MET A 123      25.868  21.291   4.498  0.00  0.00      7baa H  
ATOM   2005  HE1 MET A 123      28.160  18.209   2.384  0.00  0.00      7baa H  
ATOM   2006  HE2 MET A 123      29.144  18.871   3.508  0.00  0.00      7baa H  
ATOM   2007  HE3 MET A 123      27.712  18.226   3.955  0.00  0.00      7baa H  
ATOM   2008  N   LYS A 124      28.423  21.549   8.597  0.00  0.00      7baa N  
ATOM   2009  CA  LYS A 124      29.364  21.406   9.693  0.00  0.00      7baa C  
ATOM   2010  C   LYS A 124      28.649  21.011  10.976  0.00  0.00      7baa C  
ATOM   2011  O   LYS A 124      29.082  20.111  11.706  0.00  0.00      7baa O  
ATOM   2012  CB  LYS A 124      30.139  22.699   9.849  0.00  0.00      7baa C  
ATOM   2013  CG  LYS A 124      31.246  22.667  10.901  0.00  0.00      7baa C  
ATOM   2014  CD  LYS A 124      32.098  23.931  10.911  0.00  0.00      7baa C  
ATOM   2015  CE  LYS A 124      33.192  23.892  11.937  0.00  0.00      7baa C  
ATOM   2016  NZ  LYS A 124      34.080  25.103  11.839  0.00  0.00      7baa N1+
ATOM   2017  H   LYS A 124      28.286  22.407   8.055  0.00  0.00      7baa H  
ATOM   2018  HA  LYS A 124      30.032  20.686   9.461  0.00  0.00      7baa H  
ATOM   2019  HB2 LYS A 124      30.560  22.928   8.968  0.00  0.00      7baa H  
ATOM   2020  HB3 LYS A 124      29.496  23.428  10.101  0.00  0.00      7baa H  
ATOM   2021  HG2 LYS A 124      30.827  22.553  11.809  0.00  0.00      7baa H  
ATOM   2022  HG3 LYS A 124      31.842  21.877  10.722  0.00  0.00      7baa H  
ATOM   2023  HD2 LYS A 124      32.506  24.043  10.002  0.00  0.00      7baa H  
ATOM   2024  HD3 LYS A 124      31.500  24.714  11.100  0.00  0.00      7baa H  
ATOM   2025  HE2 LYS A 124      32.793  23.865  12.856  0.00  0.00      7baa H  
ATOM   2026  HE3 LYS A 124      33.755  23.074  11.800  0.00  0.00      7baa H  
ATOM   2027  HZ1 LYS A 124      33.578  25.899  12.168  0.00  0.00      7baa H  
ATOM   2028  HZ2 LYS A 124      34.343  25.235  10.886  0.00  0.00      7baa H  
ATOM   2029  HZ3 LYS A 124      34.891  24.955  12.399  0.00  0.00      7baa H  
ATOM   2030  N   GLY A 125      27.527  21.675  11.273  0.00  0.00      7baa N  
ATOM   2031  CA  GLY A 125      26.729  21.279  12.424  0.00  0.00      7baa C  
ATOM   2032  C   GLY A 125      26.240  19.839  12.337  0.00  0.00      7baa C  
ATOM   2033  O   GLY A 125      26.298  19.089  13.329  0.00  0.00      7baa O  
ATOM   2034  H   GLY A 125      27.295  22.451  10.643  0.00  0.00      7baa H  
ATOM   2035  HA2 GLY A 125      27.279  21.392  13.270  0.00  0.00      7baa H  
ATOM   2036  HA3 GLY A 125      25.928  21.897  12.506  0.00  0.00      7baa H  
ATOM   2037  N   ASP A 126      25.767  19.441  11.159  0.00  0.00      7baa N  
ATOM   2038  CA  ASP A 126      25.245  18.088  10.969  0.00  0.00      7baa C  
ATOM   2039  C   ASP A 126      26.316  17.042  11.246  0.00  0.00      7baa C  
ATOM   2040  O   ASP A 126      26.071  16.043  11.934  0.00  0.00      7baa O  
ATOM   2041  CB  ASP A 126      24.725  17.904   9.538  0.00  0.00      7baa C  
ATOM   2042  CG  ASP A 126      23.423  18.645   9.253  0.00  0.00      7baa C  
ATOM   2043  OD1 ASP A 126      22.664  19.009  10.193  0.00  0.00      7baa O  
ATOM   2044  OD2 ASP A 126      23.155  18.866   8.034  0.00  0.00      7baa O1-
ATOM   2045  H   ASP A 126      25.800  20.153  10.409  0.00  0.00      7baa H  
ATOM   2046  HA  ASP A 126      24.516  17.953  11.651  0.00  0.00      7baa H  
ATOM   2047  HB2 ASP A 126      25.424  18.240   8.911  0.00  0.00      7baa H  
ATOM   2048  HB3 ASP A 126      24.575  16.930   9.388  0.00  0.00      7baa H  
ATOM   2049  N   TYR A 127      27.522  17.234  10.692  0.00  0.00      7baa N  
ATOM   2050  CA  TYR A 127      28.535  16.184  10.838  0.00  0.00      7baa C  
ATOM   2051  C   TYR A 127      29.124  16.163  12.238  0.00  0.00      7baa C  
ATOM   2052  O   TYR A 127      29.480  15.077  12.731  0.00  0.00      7baa O  
ATOM   2053  CB  TYR A 127      29.562  16.206   9.679  0.00  0.00      7baa C  
ATOM   2054  CG  TYR A 127      28.899  15.697   8.421  0.00  0.00      7baa C  
ATOM   2055  CD1 TYR A 127      28.922  14.339   8.109  0.00  0.00      7baa C  
ATOM   2056  CD2 TYR A 127      28.175  16.539   7.598  0.00  0.00      7baa C  
ATOM   2057  CE1 TYR A 127      28.235  13.856   7.024  0.00  0.00      7baa C  
ATOM   2058  CE2 TYR A 127      27.474  16.057   6.513  0.00  0.00      7baa C  
ATOM   2059  CZ  TYR A 127      27.496  14.695   6.243  0.00  0.00      7baa C  
ATOM   2060  OH  TYR A 127      26.780  14.138   5.208  0.00  0.00      7baa O  
ATOM   2061  H   TYR A 127      27.657  18.109  10.199  0.00  0.00      7baa H  
ATOM   2062  HA  TYR A 127      28.089  15.294  10.668  0.00  0.00      7baa H  
ATOM   2063  HB2 TYR A 127      29.841  17.130   9.539  0.00  0.00      7baa H  
ATOM   2064  HB3 TYR A 127      30.296  15.608   9.914  0.00  0.00      7baa H  
ATOM   2065  HD1 TYR A 127      29.449  13.713   8.687  0.00  0.00      7baa H  
ATOM   2066  HD2 TYR A 127      28.158  17.523   7.795  0.00  0.00      7baa H  
ATOM   2067  HE1 TYR A 127      28.278  12.867   6.804  0.00  0.00      7baa H  
ATOM   2068  HE2 TYR A 127      26.956  16.674   5.925  0.00  0.00      7baa H  
ATOM   2069  HH  TYR A 127      26.299  14.903   4.710  0.00  0.00      7baa H  
ATOM   2070  N   TYR A 128      29.214  17.311  12.914  0.00  0.00      7baa N  
ATOM   2071  CA  TYR A 128      29.533  17.239  14.332  0.00  0.00      7baa C  
ATOM   2072  C   TYR A 128      28.413  16.581  15.119  0.00  0.00      7baa C  
ATOM   2073  O   TYR A 128      28.671  15.859  16.090  0.00  0.00      7baa O  
ATOM   2074  CB  TYR A 128      29.860  18.626  14.910  0.00  0.00      7baa C  
ATOM   2075  CG  TYR A 128      31.297  19.036  14.703  0.00  0.00      7baa C  
ATOM   2076  CD1 TYR A 128      32.335  18.344  15.328  0.00  0.00      7baa C  
ATOM   2077  CD2 TYR A 128      31.630  20.089  13.888  0.00  0.00      7baa C  
ATOM   2078  CE1 TYR A 128      33.649  18.697  15.168  0.00  0.00      7baa C  
ATOM   2079  CE2 TYR A 128      32.963  20.461  13.723  0.00  0.00      7baa C  
ATOM   2080  CZ  TYR A 128      33.963  19.753  14.362  0.00  0.00      7baa C  
ATOM   2081  OH  TYR A 128      35.288  20.113  14.184  0.00  0.00      7baa O  
ATOM   2082  H   TYR A 128      29.053  18.160  12.389  0.00  0.00      7baa H  
ATOM   2083  HA  TYR A 128      30.366  16.679  14.441  0.00  0.00      7baa H  
ATOM   2084  HB2 TYR A 128      29.274  19.292  14.462  0.00  0.00      7baa H  
ATOM   2085  HB3 TYR A 128      29.677  18.604  15.887  0.00  0.00      7baa H  
ATOM   2086  HD1 TYR A 128      32.102  17.556  15.919  0.00  0.00      7baa H  
ATOM   2087  HD2 TYR A 128      30.922  20.597  13.405  0.00  0.00      7baa H  
ATOM   2088  HE1 TYR A 128      34.373  18.182  15.638  0.00  0.00      7baa H  
ATOM   2089  HE2 TYR A 128      33.193  21.243  13.140  0.00  0.00      7baa H  
ATOM   2090  HH  TYR A 128      35.322  20.923  13.576  0.00  0.00      7baa H  
ATOM   2091  N   ARG A 129      27.159  16.802  14.729  0.00  0.00      7baa N  
ATOM   2092  CA  ARG A 129      26.043  16.123  15.375  0.00  0.00      7baa C  
ATOM   2093  C   ARG A 129      26.167  14.601  15.232  0.00  0.00      7baa C  
ATOM   2094  O   ARG A 129      25.931  13.855  16.198  0.00  0.00      7baa O  
ATOM   2095  CB  ARG A 129      24.706  16.644  14.845  0.00  0.00      7baa C  
ATOM   2096  CG  ARG A 129      23.500  15.817  15.301  0.00  0.00      7baa C  
ATOM   2097  CD  ARG A 129      22.196  16.597  15.154  0.00  0.00      7baa C  
ATOM   2098  NE  ARG A 129      21.951  16.975  13.757  0.00  0.00      7baa N  
ATOM   2099  CZ  ARG A 129      21.327  16.209  12.869  0.00  0.00      7baa C  
ATOM   2100  NH1 ARG A 129      20.806  15.002  13.192  0.00  0.00      7baa N1+
ATOM   2101  NH2 ARG A 129      21.213  16.634  11.614  0.00  0.00      7baa N  
ATOM   2102  H   ARG A 129      27.053  17.476  13.953  0.00  0.00      7baa H  
ATOM   2103  HA  ARG A 129      26.044  16.350  16.356  0.00  0.00      7baa H  
ATOM   2104  HB2 ARG A 129      24.579  17.573  15.172  0.00  0.00      7baa H  
ATOM   2105  HB3 ARG A 129      24.731  16.623  13.853  0.00  0.00      7baa H  
ATOM   2106  HG2 ARG A 129      23.435  14.995  14.744  0.00  0.00      7baa H  
ATOM   2107  HG3 ARG A 129      23.611  15.576  16.260  0.00  0.00      7baa H  
ATOM   2108  HD2 ARG A 129      21.454  16.020  15.472  0.00  0.00      7baa H  
ATOM   2109  HD3 ARG A 129      22.264  17.418  15.709  0.00  0.00      7baa H  
ATOM   2110  HE  ARG A 129      22.280  17.878  13.454  0.00  0.00      7baa H  
ATOM   2111 1HH1 ARG A 129      20.875  14.684  14.136  0.00  0.00      7baa H  
ATOM   2112 2HH1 ARG A 129      20.367  14.456  12.501  0.00  0.00      7baa H  
ATOM   2113 1HH2 ARG A 129      21.576  17.528  11.352  0.00  0.00      7baa H  
ATOM   2114 2HH2 ARG A 129      20.761  16.058  10.931  0.00  0.00      7baa H  
ATOM   2115  N   TYR A 130      26.533  14.123  14.029  0.00  0.00      7baa N  
ATOM   2116  CA  TYR A 130      26.712  12.689  13.854  0.00  0.00      7baa C  
ATOM   2117  C   TYR A 130      27.873  12.176  14.692  0.00  0.00      7baa C  
ATOM   2118  O   TYR A 130      27.778  11.068  15.268  0.00  0.00      7baa O  
ATOM   2119  CB  TYR A 130      26.882  12.330  12.366  0.00  0.00      7baa C  
ATOM   2120  CG  TYR A 130      25.800  12.866  11.475  0.00  0.00      7baa C  
ATOM   2121  CD1 TYR A 130      24.473  13.025  11.894  0.00  0.00      7baa C  
ATOM   2122  CD2 TYR A 130      26.108  13.232  10.190  0.00  0.00      7baa C  
ATOM   2123  CE1 TYR A 130      23.503  13.547  11.080  0.00  0.00      7baa C  
ATOM   2124  CE2 TYR A 130      25.133  13.770   9.342  0.00  0.00      7baa C  
ATOM   2125  CZ  TYR A 130      23.835  13.916   9.796  0.00  0.00      7baa C  
ATOM   2126  OH  TYR A 130      22.886  14.505   8.954  0.00  0.00      7baa O  
ATOM   2127  H   TYR A 130      26.664  14.824  13.298  0.00  0.00      7baa H  
ATOM   2128  HA  TYR A 130      25.872  12.224  14.163  0.00  0.00      7baa H  
ATOM   2129  HB2 TYR A 130      27.759  12.698  12.062  0.00  0.00      7baa H  
ATOM   2130  HB3 TYR A 130      26.892  11.334  12.292  0.00  0.00      7baa H  
ATOM   2131  HD1 TYR A 130      24.231  12.740  12.835  0.00  0.00      7baa H  
ATOM   2132  HD2 TYR A 130      27.037  13.120   9.841  0.00  0.00      7baa H  
ATOM   2133  HE1 TYR A 130      22.564  13.662  11.411  0.00  0.00      7baa H  
ATOM   2134  HE2 TYR A 130      25.379  14.045   8.414  0.00  0.00      7baa H  
ATOM   2135  HH  TYR A 130      23.316  14.678   8.067  0.00  0.00      7baa H  
ATOM   2136  N   LEU A 131      28.945  12.944  14.812  0.00  0.00      7baa N  
ATOM   2137  CA  LEU A 131      29.998  12.553  15.738  0.00  0.00      7baa C  
ATOM   2138  C   LEU A 131      29.477  12.502  17.174  0.00  0.00      7baa C  
ATOM   2139  O   LEU A 131      29.850  11.600  17.947  0.00  0.00      7baa O  
ATOM   2140  CB  LEU A 131      31.182  13.496  15.642  0.00  0.00      7baa C  
ATOM   2141  CG  LEU A 131      32.015  13.385  14.365  0.00  0.00      7baa C  
ATOM   2142  CD1 LEU A 131      33.064  14.458  14.317  0.00  0.00      7baa C  
ATOM   2143  CD2 LEU A 131      32.639  11.994  14.193  0.00  0.00      7baa C  
ATOM   2144  H   LEU A 131      28.965  13.785  14.231  0.00  0.00      7baa H  
ATOM   2145  HA  LEU A 131      30.323  11.633  15.488  0.00  0.00      7baa H  
ATOM   2146  HB2 LEU A 131      30.840  14.430  15.690  0.00  0.00      7baa H  
ATOM   2147  HB3 LEU A 131      31.790  13.312  16.407  0.00  0.00      7baa H  
ATOM   2148  HG  LEU A 131      31.403  13.471  13.575  0.00  0.00      7baa H  
ATOM   2149 1HD1 LEU A 131      32.632  15.364  14.337  0.00  0.00      7baa H  
ATOM   2150 2HD1 LEU A 131      33.604  14.375  13.475  0.00  0.00      7baa H  
ATOM   2151 3HD1 LEU A 131      33.679  14.375  15.106  0.00  0.00      7baa H  
ATOM   2152 1HD2 LEU A 131      33.235  11.803  14.970  0.00  0.00      7baa H  
ATOM   2153 2HD2 LEU A 131      31.913  11.311  14.150  0.00  0.00      7baa H  
ATOM   2154 3HD2 LEU A 131      33.170  11.974  13.348  0.00  0.00      7baa H  
ATOM   2155  N   ALA A 132      28.632  13.464  17.565  0.00  0.00      7baa N  
ATOM   2156  CA  ALA A 132      28.091  13.480  18.924  0.00  0.00      7baa C  
ATOM   2157  C   ALA A 132      27.209  12.285  19.185  0.00  0.00      7baa C  
ATOM   2158  O   ALA A 132      27.167  11.779  20.326  0.00  0.00      7baa O  
ATOM   2159  CB  ALA A 132      27.305  14.779  19.143  0.00  0.00      7baa C  
ATOM   2160  H   ALA A 132      28.406  14.167  16.846  0.00  0.00      7baa H  
ATOM   2161  HA  ALA A 132      28.865  13.467  19.575  0.00  0.00      7baa H  
ATOM   2162  HB1 ALA A 132      27.511  15.138  20.051  0.00  0.00      7baa H  
ATOM   2163  HB2 ALA A 132      26.328  14.588  19.070  0.00  0.00      7baa H  
ATOM   2164  HB3 ALA A 132      27.571  15.445  18.449  0.00  0.00      7baa H  
ATOM   2165  N   GLU A 133      26.488  11.803  18.185  0.00  0.00      7baa N  
ATOM   2166  CA  GLU A 133      25.607  10.658  18.397  0.00  0.00      7baa C  
ATOM   2167  C   GLU A 133      26.370   9.446  18.913  0.00  0.00      7baa C  
ATOM   2168  O   GLU A 133      25.806   8.615  19.641  0.00  0.00      7baa O  
ATOM   2169  CB  GLU A 133      24.884  10.294  17.099  0.00  0.00      7baa C  
ATOM   2170  CG  GLU A 133      23.823  11.281  16.694  0.00  0.00      7baa C  
ATOM   2171  CD  GLU A 133      23.147  10.933  15.375  0.00  0.00      7baa C  
ATOM   2172  OE1 GLU A 133      23.750  10.285  14.493  0.00  0.00      7baa O  
ATOM   2173  OE2 GLU A 133      21.955  11.260  15.165  0.00  0.00      7baa O1-
ATOM   2174  H   GLU A 133      26.597  12.285  17.282  0.00  0.00      7baa H  
ATOM   2175  HA  GLU A 133      24.884  10.907  19.058  0.00  0.00      7baa H  
ATOM   2176  HB2 GLU A 133      25.560  10.262  16.383  0.00  0.00      7baa H  
ATOM   2177  HB3 GLU A 133      24.452   9.420  17.236  0.00  0.00      7baa H  
ATOM   2178  HG2 GLU A 133      23.121  11.293  17.386  0.00  0.00      7baa H  
ATOM   2179  HG3 GLU A 133      24.240  12.168  16.581  0.00  0.00      7baa H  
ATOM   2180  N   VAL A 134      27.631   9.292  18.522  0.00  0.00      7baa N  
ATOM   2181  CA  VAL A 134      28.427   8.120  18.883  0.00  0.00      7baa C  
ATOM   2182  C   VAL A 134      29.454   8.430  19.940  0.00  0.00      7baa C  
ATOM   2183  O   VAL A 134      30.129   7.495  20.415  0.00  0.00      7baa O  
ATOM   2184  CB  VAL A 134      29.068   7.426  17.662  0.00  0.00      7baa C  
ATOM   2185  CG1 VAL A 134      28.044   7.110  16.640  0.00  0.00      7baa C  
ATOM   2186  CG2 VAL A 134      30.158   8.264  17.057  0.00  0.00      7baa C  
ATOM   2187  H   VAL A 134      28.002  10.074  17.939  0.00  0.00      7baa H  
ATOM   2188  HA  VAL A 134      27.793   7.419  19.249  0.00  0.00      7baa H  
ATOM   2189  HB  VAL A 134      29.458   6.565  17.988  0.00  0.00      7baa H  
ATOM   2190 1HG1 VAL A 134      27.123   7.115  17.047  0.00  0.00      7baa H  
ATOM   2191 2HG1 VAL A 134      28.065   7.788  15.896  0.00  0.00      7baa H  
ATOM   2192 3HG1 VAL A 134      28.209   6.200  16.243  0.00  0.00      7baa H  
ATOM   2193 1HG2 VAL A 134      30.698   7.710  16.419  0.00  0.00      7baa H  
ATOM   2194 2HG2 VAL A 134      30.760   8.613  17.780  0.00  0.00      7baa H  
ATOM   2195 3HG2 VAL A 134      29.756   9.038  16.562  0.00  0.00      7baa H  
ATOM   2196  N   ALA A 135      29.575   9.679  20.377  0.00  0.00      7baa N  
ATOM   2197  CA  ALA A 135      30.585  10.051  21.351  0.00  0.00      7baa C  
ATOM   2198  C   ALA A 135      30.173   9.643  22.754  0.00  0.00      7baa C  
ATOM   2199  O   ALA A 135      28.999   9.747  23.139  0.00  0.00      7baa O  
ATOM   2200  CB  ALA A 135      30.761  11.563  21.315  0.00  0.00      7baa C  
ATOM   2201  H   ALA A 135      28.895  10.351  19.967  0.00  0.00      7baa H  
ATOM   2202  HA  ALA A 135      31.449   9.582  21.120  0.00  0.00      7baa H  
ATOM   2203  HB1 ALA A 135      30.362  11.965  22.139  0.00  0.00      7baa H  
ATOM   2204  HB2 ALA A 135      30.302  11.933  20.508  0.00  0.00      7baa H  
ATOM   2205  HB3 ALA A 135      31.735  11.785  21.275  0.00  0.00      7baa H  
ATOM   2206  N   THR A 136      31.155   9.102  23.476  0.00  0.00      7baa N  
ATOM   2207  CA  THR A 136      31.001   8.681  24.865  0.00  0.00      7baa C  
ATOM   2208  C   THR A 136      32.186   9.095  25.733  0.00  0.00      7baa C  
ATOM   2209  O   THR A 136      32.182   8.786  26.929  0.00  0.00      7baa O  
ATOM   2210  CB  THR A 136      30.828   7.148  24.969  0.00  0.00      7baa C  
ATOM   2211  CG2 THR A 136      29.575   6.687  24.254  0.00  0.00      7baa C  
ATOM   2212  OG1 THR A 136      31.987   6.502  24.422  0.00  0.00      7baa O  
ATOM   2213  H   THR A 136      32.061   9.004  22.951  0.00  0.00      7baa H  
ATOM   2214  HA  THR A 136      30.167   9.116  25.240  0.00  0.00      7baa H  
ATOM   2215  HB  THR A 136      30.755   6.894  25.952  0.00  0.00      7baa H  
ATOM   2216  HG1 THR A 136      32.630   7.221  24.103  0.00  0.00      7baa H  
ATOM   2217 1HG2 THR A 136      29.617   5.697  24.091  0.00  0.00      7baa H  
ATOM   2218 2HG2 THR A 136      29.489   7.159  23.372  0.00  0.00      7baa H  
ATOM   2219 3HG2 THR A 136      28.766   6.891  24.813  0.00  0.00      7baa H  
ATOM   2220  N   GLY A 137      33.191   9.783  25.182  0.00  0.00      7baa N  
ATOM   2221  CA  GLY A 137      34.439  10.028  25.861  0.00  0.00      7baa C  
ATOM   2222  C   GLY A 137      34.623  11.458  26.345  0.00  0.00      7baa C  
ATOM   2223  O   GLY A 137      33.669  12.239  26.468  0.00  0.00      7baa O  
ATOM   2224  H   GLY A 137      32.983  10.125  24.212  0.00  0.00      7baa H  
ATOM   2225  HA2 GLY A 137      34.520   9.396  26.663  0.00  0.00      7baa H  
ATOM   2226  HA3 GLY A 137      35.217   9.788  25.240  0.00  0.00      7baa H  
ATOM   2227  N   ASP A 138      35.874  11.810  26.635  0.00  0.00      7baa N  
ATOM   2228  CA  ASP A 138      36.156  13.083  27.299  0.00  0.00      7baa C  
ATOM   2229  C   ASP A 138      36.054  14.301  26.385  0.00  0.00      7baa C  
ATOM   2230  O   ASP A 138      36.119  15.438  26.873  0.00  0.00      7baa O  
ATOM   2231  CB  ASP A 138      37.522  13.032  27.984  0.00  0.00      7baa C  
ATOM   2232  CG  ASP A 138      37.547  12.045  29.130  0.00  0.00      7baa C  
ATOM   2233  OD1 ASP A 138      38.580  11.378  29.329  0.00  0.00      7baa O  
ATOM   2234  OD2 ASP A 138      36.506  11.921  29.813  0.00  0.00      7baa O1-
ATOM   2235  H   ASP A 138      36.599  11.132  26.361  0.00  0.00      7baa H  
ATOM   2236  HA  ASP A 138      35.454  13.200  28.027  0.00  0.00      7baa H  
ATOM   2237  HB2 ASP A 138      38.193  12.757  27.308  0.00  0.00      7baa H  
ATOM   2238  HB3 ASP A 138      37.724  13.937  28.334  0.00  0.00      7baa H  
ATOM   2239  N   ASP A 139      35.895  14.103  25.083  0.00  0.00      7baa N  
ATOM   2240  CA  ASP A 139      35.695  15.214  24.166  0.00  0.00      7baa C  
ATOM   2241  C   ASP A 139      34.239  15.406  23.786  0.00  0.00      7baa C  
ATOM   2242  O   ASP A 139      33.942  16.286  22.971  0.00  0.00      7baa O  
ATOM   2243  CB  ASP A 139      36.537  15.025  22.903  0.00  0.00      7baa C  
ATOM   2244  CG  ASP A 139      38.002  15.250  23.155  0.00  0.00      7baa C  
ATOM   2245  OD1 ASP A 139      38.326  16.207  23.894  0.00  0.00      7baa O  
ATOM   2246  OD2 ASP A 139      38.821  14.472  22.624  0.00  0.00      7baa O1-
ATOM   2247  H   ASP A 139      35.925  13.110  24.784  0.00  0.00      7baa H  
ATOM   2248  HA  ASP A 139      35.990  16.056  24.648  0.00  0.00      7baa H  
ATOM   2249  HB2 ASP A 139      36.401  14.094  22.583  0.00  0.00      7baa H  
ATOM   2250  HB3 ASP A 139      36.219  15.677  22.225  0.00  0.00      7baa H  
ATOM   2251  N   LYS A 140      33.329  14.613  24.358  0.00  0.00      7baa N  
ATOM   2252  CA  LYS A 140      31.928  14.668  23.952  0.00  0.00      7baa C  
ATOM   2253  C   LYS A 140      31.352  16.083  24.075  0.00  0.00      7baa C  
ATOM   2254  O   LYS A 140      30.659  16.562  23.154  0.00  0.00      7baa O  
ATOM   2255  CB  LYS A 140      31.114  13.674  24.768  0.00  0.00      7baa C  
ATOM   2256  CG  LYS A 140      29.652  13.597  24.433  0.00  0.00      7baa C  
ATOM   2257  CD  LYS A 140      28.963  12.654  25.417  0.00  0.00      7baa C  
ATOM   2258  CE  LYS A 140      27.462  12.736  25.313  0.00  0.00      7baa C  
ATOM   2259  NZ  LYS A 140      27.064  12.339  23.964  0.00  0.00      7baa N1+
ATOM   2260  H   LYS A 140      33.694  13.981  25.087  0.00  0.00      7baa H  
ATOM   2261  HA  LYS A 140      31.855  14.376  22.987  0.00  0.00      7baa H  
ATOM   2262  HB2 LYS A 140      31.520  12.760  24.639  0.00  0.00      7baa H  
ATOM   2263  HB3 LYS A 140      31.207  13.923  25.741  0.00  0.00      7baa H  
ATOM   2264  HG2 LYS A 140      29.240  14.496  24.516  0.00  0.00      7baa H  
ATOM   2265  HG3 LYS A 140      29.534  13.238  23.516  0.00  0.00      7baa H  
ATOM   2266  HD2 LYS A 140      29.252  11.721  25.216  0.00  0.00      7baa H  
ATOM   2267  HD3 LYS A 140      29.239  12.905  26.341  0.00  0.00      7baa H  
ATOM   2268  HE2 LYS A 140      27.056  12.120  25.981  0.00  0.00      7baa H  
ATOM   2269  HE3 LYS A 140      27.175  13.672  25.489  0.00  0.00      7baa H  
ATOM   2270  HZ1 LYS A 140      27.517  11.480  23.709  0.00  0.00      7baa H  
ATOM   2271  HZ2 LYS A 140      27.323  13.050  23.304  0.00  0.00      7baa H  
ATOM   2272  HZ3 LYS A 140      26.070  12.206  23.923  0.00  0.00      7baa H  
ATOM   2273  N   LYS A 141      31.614  16.762  25.202  0.00  0.00      7baa N  
ATOM   2274  CA  LYS A 141      31.068  18.106  25.351  0.00  0.00      7baa C  
ATOM   2275  C   LYS A 141      31.595  19.035  24.274  0.00  0.00      7baa C  
ATOM   2276  O   LYS A 141      30.843  19.867  23.772  0.00  0.00      7baa O  
ATOM   2277  CB  LYS A 141      31.325  18.641  26.771  0.00  0.00      7baa C  
ATOM   2278  CG  LYS A 141      30.377  17.993  27.747  0.00  0.00      7baa C  
ATOM   2279  CD  LYS A 141      30.669  18.388  29.186  0.00  0.00      7baa C  
ATOM   2280  CE  LYS A 141      29.710  17.662  30.122  0.00  0.00      7baa C  
ATOM   2281  NZ  LYS A 141      30.148  17.755  31.548  0.00  0.00      7baa N1+
ATOM   2282  H   LYS A 141      32.187  16.282  25.889  0.00  0.00      7baa H  
ATOM   2283  HA  LYS A 141      30.063  18.058  25.277  0.00  0.00      7baa H  
ATOM   2284  HB2 LYS A 141      32.248  18.414  27.019  0.00  0.00      7baa H  
ATOM   2285  HB3 LYS A 141      31.167  19.611  26.763  0.00  0.00      7baa H  
ATOM   2286  HG2 LYS A 141      29.435  18.265  27.526  0.00  0.00      7baa H  
ATOM   2287  HG3 LYS A 141      30.449  16.994  27.668  0.00  0.00      7baa H  
ATOM   2288  HD2 LYS A 141      31.592  18.122  29.412  0.00  0.00      7baa H  
ATOM   2289  HD3 LYS A 141      30.534  19.360  29.288  0.00  0.00      7baa H  
ATOM   2290  HE2 LYS A 141      28.798  18.069  30.032  0.00  0.00      7baa H  
ATOM   2291  HE3 LYS A 141      29.664  16.696  29.856  0.00  0.00      7baa H  
ATOM   2292  HZ1 LYS A 141      31.141  17.661  31.593  0.00  0.00      7baa H  
ATOM   2293  HZ2 LYS A 141      29.716  17.023  32.073  0.00  0.00      7baa H  
ATOM   2294  HZ3 LYS A 141      29.876  18.642  31.918  0.00  0.00      7baa H  
ATOM   2295  N   ARG A 142      32.888  18.965  23.951  0.00  0.00      7baa N  
ATOM   2296  CA  ARG A 142      33.451  19.810  22.918  0.00  0.00      7baa C  
ATOM   2297  C   ARG A 142      32.838  19.463  21.568  0.00  0.00      7baa C  
ATOM   2298  O   ARG A 142      32.622  20.358  20.764  0.00  0.00      7baa O  
ATOM   2299  CB  ARG A 142      35.000  19.776  22.922  0.00  0.00      7baa C  
ATOM   2300  CG  ARG A 142      35.625  20.746  23.948  0.00  0.00      7baa C  
ATOM   2301  CD  ARG A 142      37.157  20.653  24.006  0.00  0.00      7baa C  
ATOM   2302  NE  ARG A 142      37.588  19.424  24.665  0.00  0.00      7baa N  
ATOM   2303  CZ  ARG A 142      37.844  19.321  25.969  0.00  0.00      7baa C  
ATOM   2304  NH1 ARG A 142      37.720  20.393  26.745  0.00  0.00      7baa N1+
ATOM   2305  NH2 ARG A 142      38.226  18.154  26.495  0.00  0.00      7baa N  
ATOM   2306  H   ARG A 142      33.433  18.270  24.493  0.00  0.00      7baa H  
ATOM   2307  HA  ARG A 142      33.241  20.770  23.127  0.00  0.00      7baa H  
ATOM   2308  HB2 ARG A 142      35.288  18.861  23.155  0.00  0.00      7baa H  
ATOM   2309  HB3 ARG A 142      35.317  20.038  22.025  0.00  0.00      7baa H  
ATOM   2310  HG2 ARG A 142      35.381  21.683  23.702  0.00  0.00      7baa H  
ATOM   2311  HG3 ARG A 142      35.268  20.533  24.856  0.00  0.00      7baa H  
ATOM   2312  HD2 ARG A 142      37.496  20.669  23.074  0.00  0.00      7baa H  
ATOM   2313  HD3 ARG A 142      37.488  21.438  24.515  0.00  0.00      7baa H  
ATOM   2314  HE  ARG A 142      37.700  18.599  24.099  0.00  0.00      7baa H  
ATOM   2315 1HH1 ARG A 142      37.422  21.260  26.369  0.00  0.00      7baa H  
ATOM   2316 2HH1 ARG A 142      37.935  20.311  27.732  0.00  0.00      7baa H  
ATOM   2317 1HH2 ARG A 142      38.300  17.347  25.902  0.00  0.00      7baa H  
ATOM   2318 2HH2 ARG A 142      38.433  18.083  27.459  0.00  0.00      7baa H  
ATOM   2319  N   ILE A 143      32.559  18.179  21.309  0.00  0.00      7baa N  
ATOM   2320  CA  ILE A 143      31.951  17.820  20.020  0.00  0.00      7baa C  
ATOM   2321  C   ILE A 143      30.557  18.425  19.918  0.00  0.00      7baa C  
ATOM   2322  O   ILE A 143      30.190  19.028  18.896  0.00  0.00      7baa O  
ATOM   2323  CB  ILE A 143      31.934  16.291  19.838  0.00  0.00      7baa C  
ATOM   2324  CG1 ILE A 143      33.374  15.763  19.689  0.00  0.00      7baa C  
ATOM   2325  CG2 ILE A 143      31.073  15.911  18.623  0.00  0.00      7baa C  
ATOM   2326  CD1 ILE A 143      33.514  14.249  19.811  0.00  0.00      7baa C  
ATOM   2327  H   ILE A 143      32.793  17.513  22.043  0.00  0.00      7baa H  
ATOM   2328  HA  ILE A 143      32.510  18.261  19.318  0.00  0.00      7baa H  
ATOM   2329  HB  ILE A 143      31.546  15.887  20.655  0.00  0.00      7baa H  
ATOM   2330 2HG1 ILE A 143      33.721  16.048  18.795  0.00  0.00      7baa H  
ATOM   2331 3HG1 ILE A 143      33.937  16.192  20.397  0.00  0.00      7baa H  
ATOM   2332 1HG2 ILE A 143      30.155  16.271  18.761  0.00  0.00      7baa H  
ATOM   2333 2HG2 ILE A 143      31.050  14.918  18.550  0.00  0.00      7baa H  
ATOM   2334 3HG2 ILE A 143      31.483  16.310  17.808  0.00  0.00      7baa H  
ATOM   2335 1HD1 ILE A 143      33.190  13.964  20.710  0.00  0.00      7baa H  
ATOM   2336 2HD1 ILE A 143      34.473  14.001  19.702  0.00  0.00      7baa H  
ATOM   2337 3HD1 ILE A 143      32.968  13.814  19.099  0.00  0.00      7baa H  
ATOM   2338  N   ILE A 144      29.773  18.306  20.980  0.00  0.00      7baa N  
ATOM   2339  CA  ILE A 144      28.453  18.910  21.013  0.00  0.00      7baa C  
ATOM   2340  C   ILE A 144      28.548  20.407  20.823  0.00  0.00      7baa C  
ATOM   2341  O   ILE A 144      27.770  21.009  20.065  0.00  0.00      7baa O  
ATOM   2342  CB  ILE A 144      27.753  18.526  22.326  0.00  0.00      7baa C  
ATOM   2343  CG1 ILE A 144      27.435  17.026  22.309  0.00  0.00      7baa C  
ATOM   2344  CG2 ILE A 144      26.535  19.385  22.563  0.00  0.00      7baa C  
ATOM   2345  CD1 ILE A 144      26.956  16.524  23.667  0.00  0.00      7baa C  
ATOM   2346  H   ILE A 144      30.176  17.758  21.763  0.00  0.00      7baa H  
ATOM   2347  HA  ILE A 144      27.956  18.547  20.218  0.00  0.00      7baa H  
ATOM   2348  HB  ILE A 144      28.380  18.697  23.072  0.00  0.00      7baa H  
ATOM   2349 2HG1 ILE A 144      26.727  16.859  21.638  0.00  0.00      7baa H  
ATOM   2350 3HG1 ILE A 144      28.259  16.534  22.062  0.00  0.00      7baa H  
ATOM   2351 1HG2 ILE A 144      26.805  20.348  22.563  0.00  0.00      7baa H  
ATOM   2352 2HG2 ILE A 144      26.131  19.148  23.447  0.00  0.00      7baa H  
ATOM   2353 3HG2 ILE A 144      25.869  19.222  21.834  0.00  0.00      7baa H  
ATOM   2354 1HD1 ILE A 144      27.670  16.686  24.344  0.00  0.00      7baa H  
ATOM   2355 2HD1 ILE A 144      26.763  15.548  23.604  0.00  0.00      7baa H  
ATOM   2356 3HD1 ILE A 144      26.128  17.017  23.923  0.00  0.00      7baa H  
ATOM   2357  N   ASP A 145      29.503  21.049  21.509  0.00  0.00      7baa N  
ATOM   2358  CA  ASP A 145      29.617  22.479  21.378  0.00  0.00      7baa C  
ATOM   2359  C   ASP A 145      30.040  22.894  19.982  0.00  0.00      7baa C  
ATOM   2360  O   ASP A 145      29.655  23.960  19.532  0.00  0.00      7baa O  
ATOM   2361  CB  ASP A 145      30.544  23.081  22.420  0.00  0.00      7baa C  
ATOM   2362  CG  ASP A 145      30.214  24.566  22.625  0.00  0.00      7baa C  
ATOM   2363  OD1 ASP A 145      29.069  24.842  23.094  0.00  0.00      7baa O  
ATOM   2364  OD2 ASP A 145      31.040  25.440  22.297  0.00  0.00      7baa O1-
ATOM   2365  H   ASP A 145      30.098  20.458  22.093  0.00  0.00      7baa H  
ATOM   2366  HA  ASP A 145      28.697  22.874  21.536  0.00  0.00      7baa H  
ATOM   2367  HB2 ASP A 145      30.407  22.614  23.273  0.00  0.00      7baa H  
ATOM   2368  HB3 ASP A 145      31.469  23.012  22.099  0.00  0.00      7baa H  
ATOM   2369  N   SER A 146      30.877  22.092  19.320  0.00  0.00      7baa N  
ATOM   2370  CA  SER A 146      31.234  22.379  17.945  0.00  0.00      7baa C  
ATOM   2371  C   SER A 146      30.011  22.346  17.027  0.00  0.00      7baa C  
ATOM   2372  O   SER A 146      29.888  23.194  16.138  0.00  0.00      7baa O  
ATOM   2373  CB  SER A 146      32.270  21.371  17.454  0.00  0.00      7baa C  
ATOM   2374  OG  SER A 146      33.550  21.673  18.015  0.00  0.00      7baa O  
ATOM   2375  H   SER A 146      31.228  21.286  19.858  0.00  0.00      7baa H  
ATOM   2376  HA  SER A 146      31.620  23.311  17.904  0.00  0.00      7baa H  
ATOM   2377  HB2 SER A 146      32.002  20.463  17.743  0.00  0.00      7baa H  
ATOM   2378  HB3 SER A 146      32.334  21.426  16.467  0.00  0.00      7baa H  
ATOM   2379  HG  SER A 146      33.494  22.467  18.601  0.00  0.00      7baa H  
ATOM   2380  N   ALA A 147      29.141  21.351  17.206  0.00  0.00      7baa N  
ATOM   2381  CA  ALA A 147      27.910  21.340  16.409  0.00  0.00      7baa C  
ATOM   2382  C   ALA A 147      27.090  22.582  16.694  0.00  0.00      7baa C  
ATOM   2383  O   ALA A 147      26.605  23.252  15.774  0.00  0.00      7baa O  
ATOM   2384  CB  ALA A 147      27.109  20.077  16.722  0.00  0.00      7baa C  
ATOM   2385  H   ALA A 147      29.391  20.650  17.897  0.00  0.00      7baa H  
ATOM   2386  HA  ALA A 147      28.160  21.330  15.436  0.00  0.00      7baa H  
ATOM   2387  HB1 ALA A 147      27.735  19.345  16.988  0.00  0.00      7baa H  
ATOM   2388  HB2 ALA A 147      26.596  19.801  15.911  0.00  0.00      7baa H  
ATOM   2389  HB3 ALA A 147      26.475  20.264  17.471  0.00  0.00      7baa H  
ATOM   2390  N   ARG A 148      26.883  22.870  17.986  0.00  0.00      7baa N  
ATOM   2391  CA  ARG A 148      26.095  24.042  18.369  0.00  0.00      7baa C  
ATOM   2392  C   ARG A 148      26.641  25.307  17.743  0.00  0.00      7baa C  
ATOM   2393  O   ARG A 148      25.888  26.144  17.216  0.00  0.00      7baa O  
ATOM   2394  CB  ARG A 148      26.089  24.180  19.888  0.00  0.00      7baa C  
ATOM   2395  CG  ARG A 148      25.233  25.329  20.384  0.00  0.00      7baa C  
ATOM   2396  CD  ARG A 148      25.706  25.851  21.755  0.00  0.00      7baa C  
ATOM   2397  NE  ARG A 148      27.132  26.264  21.726  0.00  0.00      7baa N  
ATOM   2398  CZ  ARG A 148      27.625  27.362  21.143  0.00  0.00      7baa C  
ATOM   2399  NH1 ARG A 148      26.824  28.234  20.536  0.00  0.00      7baa N1+
ATOM   2400  NH2 ARG A 148      28.942  27.587  21.154  0.00  0.00      7baa N  
ATOM   2401  H   ARG A 148      27.311  22.218  18.655  0.00  0.00      7baa H  
ATOM   2402  HA  ARG A 148      25.145  23.905  18.056  0.00  0.00      7baa H  
ATOM   2403  HB2 ARG A 148      25.733  23.338  20.277  0.00  0.00      7baa H  
ATOM   2404  HB3 ARG A 148      27.022  24.336  20.192  0.00  0.00      7baa H  
ATOM   2405  HG2 ARG A 148      25.279  26.089  19.741  0.00  0.00      7baa H  
ATOM   2406  HG3 ARG A 148      24.288  25.028  20.488  0.00  0.00      7baa H  
ATOM   2407  HD2 ARG A 148      25.147  26.634  21.994  0.00  0.00      7baa H  
ATOM   2408  HD3 ARG A 148      25.594  25.120  22.415  0.00  0.00      7baa H  
ATOM   2409  HE  ARG A 148      27.792  25.650  22.195  0.00  0.00      7baa H  
ATOM   2410 1HH1 ARG A 148      25.838  28.086  20.527  0.00  0.00      7baa H  
ATOM   2411 2HH1 ARG A 148      27.217  29.039  20.090  0.00  0.00      7baa H  
ATOM   2412 1HH2 ARG A 148      29.551  26.941  21.617  0.00  0.00      7baa H  
ATOM   2413 2HH2 ARG A 148      29.312  28.391  20.707  0.00  0.00      7baa H  
ATOM   2414  N   SER A 149      27.943  25.509  17.821  0.00  0.00      7baa N  
ATOM   2415  CA  SER A 149      28.532  26.748  17.332  0.00  0.00      7baa C  
ATOM   2416  C   SER A 149      28.357  26.912  15.834  0.00  0.00      7baa C  
ATOM   2417  O   SER A 149      28.132  28.016  15.352  0.00  0.00      7baa O  
ATOM   2418  CB  SER A 149      30.016  26.738  17.684  0.00  0.00      7baa C  
ATOM   2419  OG  SER A 149      30.642  27.906  17.245  0.00  0.00      7baa O  
ATOM   2420  H   SER A 149      28.489  24.741  18.243  0.00  0.00      7baa H  
ATOM   2421  HA  SER A 149      28.060  27.519  17.787  0.00  0.00      7baa H  
ATOM   2422  HB2 SER A 149      30.107  26.663  18.675  0.00  0.00      7baa H  
ATOM   2423  HB3 SER A 149      30.441  25.948  17.246  0.00  0.00      7baa H  
ATOM   2424  HG  SER A 149      29.996  28.512  16.791  0.00  0.00      7baa H  
ATOM   2425  N   ALA A 150      28.515  25.825  15.076  0.00  0.00      7baa N  
ATOM   2426  CA  ALA A 150      28.327  25.908  13.635  0.00  0.00      7baa C  
ATOM   2427  C   ALA A 150      26.874  26.219  13.290  0.00  0.00      7baa C  
ATOM   2428  O   ALA A 150      26.594  27.101  12.469  0.00  0.00      7baa O  
ATOM   2429  CB  ALA A 150      28.757  24.588  12.985  0.00  0.00      7baa C  
ATOM   2430  H   ALA A 150      28.769  24.968  15.581  0.00  0.00      7baa H  
ATOM   2431  HA  ALA A 150      28.907  26.648  13.272  0.00  0.00      7baa H  
ATOM   2432  HB1 ALA A 150      28.443  23.827  13.548  0.00  0.00      7baa H  
ATOM   2433  HB2 ALA A 150      29.752  24.566  12.913  0.00  0.00      7baa H  
ATOM   2434  HB3 ALA A 150      28.353  24.523  12.075  0.00  0.00      7baa H  
ATOM   2435  N   TYR A 151      25.938  25.488  13.921  0.00  0.00      7baa N  
ATOM   2436  CA  TYR A 151      24.520  25.779  13.700  0.00  0.00      7baa C  
ATOM   2437  C   TYR A 151      24.197  27.217  14.062  0.00  0.00      7baa C  
ATOM   2438  O   TYR A 151      23.427  27.874  13.360  0.00  0.00      7baa O  
ATOM   2439  CB  TYR A 151      23.640  24.833  14.507  0.00  0.00      7baa C  
ATOM   2440  CG  TYR A 151      23.507  23.413  13.999  0.00  0.00      7baa C  
ATOM   2441  CD1 TYR A 151      23.196  23.158  12.679  0.00  0.00      7baa C  
ATOM   2442  CD2 TYR A 151      23.618  22.344  14.872  0.00  0.00      7baa C  
ATOM   2443  CE1 TYR A 151      23.004  21.865  12.209  0.00  0.00      7baa C  
ATOM   2444  CE2 TYR A 151      23.441  21.048  14.429  0.00  0.00      7baa C  
ATOM   2445  CZ  TYR A 151      23.090  20.809  13.109  0.00  0.00      7baa C  
ATOM   2446  OH  TYR A 151      22.901  19.490  12.710  0.00  0.00      7baa O  
ATOM   2447  H   TYR A 151      26.292  24.752  14.534  0.00  0.00      7baa H  
ATOM   2448  HA  TYR A 151      24.323  25.646  12.721  0.00  0.00      7baa H  
ATOM   2449  HB2 TYR A 151      24.004  24.791  15.450  0.00  0.00      7baa H  
ATOM   2450  HB3 TYR A 151      22.711  25.231  14.555  0.00  0.00      7baa H  
ATOM   2451  HD1 TYR A 151      23.103  23.926  12.032  0.00  0.00      7baa H  
ATOM   2452  HD2 TYR A 151      23.830  22.512  15.833  0.00  0.00      7baa H  
ATOM   2453  HE1 TYR A 151      22.810  21.697  11.249  0.00  0.00      7baa H  
ATOM   2454  HE2 TYR A 151      23.565  20.277  15.059  0.00  0.00      7baa H  
ATOM   2455  HH  TYR A 151      22.985  18.901  13.505  0.00  0.00      7baa H  
ATOM   2456  N   GLN A 152      24.751  27.695  15.175  0.00  0.00      7baa N  
ATOM   2457  CA  GLN A 152      24.402  29.040  15.632  0.00  0.00      7baa C  
ATOM   2458  C   GLN A 152      24.892  30.091  14.656  0.00  0.00      7baa C  
ATOM   2459  O   GLN A 152      24.185  31.068  14.374  0.00  0.00      7baa O  
ATOM   2460  CB  GLN A 152      24.977  29.318  17.028  0.00  0.00      7baa C  
ATOM   2461  CG  GLN A 152      24.472  30.651  17.593  0.00  0.00      7baa C  
ATOM   2462  CD  GLN A 152      22.979  30.594  17.808  0.00  0.00      7baa C  
ATOM   2463  NE2 GLN A 152      22.239  31.469  17.161  0.00  0.00      7baa N  
ATOM   2464  OE1 GLN A 152      22.491  29.725  18.518  0.00  0.00      7baa O  
ATOM   2465  H   GLN A 152      25.405  27.073  15.654  0.00  0.00      7baa H  
ATOM   2466  HA  GLN A 152      23.397  29.099  15.675  0.00  0.00      7baa H  
ATOM   2467  HB2 GLN A 152      24.693  28.596  17.643  0.00  0.00      7baa H  
ATOM   2468  HB3 GLN A 152      25.965  29.365  16.966  0.00  0.00      7baa H  
ATOM   2469  HG2 GLN A 152      24.919  30.813  18.460  0.00  0.00      7baa H  
ATOM   2470  HG3 GLN A 152      24.680  31.366  16.942  0.00  0.00      7baa H  
ATOM   2471 1HE2 GLN A 152      21.224  31.478  17.250  0.00  0.00      7baa H  
ATOM   2472 2HE2 GLN A 152      22.714  32.149  16.560  0.00  0.00      7baa H  
ATOM   2473  N   GLU A 153      26.106  29.938  14.131  0.00  0.00      7baa N  
ATOM   2474  CA  GLU A 153      26.583  30.894  13.139  0.00  0.00      7baa C  
ATOM   2475  C   GLU A 153      25.715  30.859  11.892  0.00  0.00      7baa C  
ATOM   2476  O   GLU A 153      25.388  31.916  11.323  0.00  0.00      7baa O  
ATOM   2477  CB  GLU A 153      28.049  30.654  12.780  0.00  0.00      7baa C  
ATOM   2478  CG  GLU A 153      28.538  31.756  11.797  0.00  0.00      7baa C  
ATOM   2479  CD  GLU A 153      29.960  31.604  11.257  0.00  0.00      7baa C  
ATOM   2480  OE1 GLU A 153      30.740  30.819  11.833  0.00  0.00      7baa O  
ATOM   2481  OE2 GLU A 153      30.293  32.291  10.248  0.00  0.00      7baa O1-
ATOM   2482  H   GLU A 153      26.641  29.135  14.468  0.00  0.00      7baa H  
ATOM   2483  HA  GLU A 153      26.572  31.822  13.531  0.00  0.00      7baa H  
ATOM   2484  HB2 GLU A 153      28.579  30.737  13.581  0.00  0.00      7baa H  
ATOM   2485  HB3 GLU A 153      28.119  29.813  12.316  0.00  0.00      7baa H  
ATOM   2486  HG2 GLU A 153      27.919  31.754  11.020  0.00  0.00      7baa H  
ATOM   2487  HG3 GLU A 153      28.491  32.625  12.277  0.00  0.00      7baa H  
ATOM   2488  N   ALA A 154      25.342  29.665  11.454  0.00  0.00      7baa N  
ATOM   2489  CA  ALA A 154      24.450  29.556  10.306  0.00  0.00      7baa C  
ATOM   2490  C   ALA A 154      23.112  30.226  10.582  0.00  0.00      7baa C  
ATOM   2491  O   ALA A 154      22.551  30.893   9.707  0.00  0.00      7baa O  
ATOM   2492  CB  ALA A 154      24.256  28.072   9.958  0.00  0.00      7baa C  
ATOM   2493  H   ALA A 154      25.719  28.861  11.970  0.00  0.00      7baa H  
ATOM   2494  HA  ALA A 154      24.881  30.012   9.516  0.00  0.00      7baa H  
ATOM   2495  HB1 ALA A 154      24.062  27.987   8.983  0.00  0.00      7baa H  
ATOM   2496  HB2 ALA A 154      23.492  27.709  10.487  0.00  0.00      7baa H  
ATOM   2497  HB3 ALA A 154      25.089  27.572  10.182  0.00  0.00      7baa H  
ATOM   2498  N   MET A 155      22.565  30.045  11.789  0.00  0.00      7baa N  
ATOM   2499  CA  MET A 155      21.281  30.672  12.121  0.00  0.00      7baa C  
ATOM   2500  C   MET A 155      21.404  32.183  12.078  0.00  0.00      7baa C  
ATOM   2501  O   MET A 155      20.521  32.887  11.557  0.00  0.00      7baa O  
ATOM   2502  CB  MET A 155      20.851  30.280  13.536  0.00  0.00      7baa C  
ATOM   2503  CG  MET A 155      20.404  28.862  13.712  0.00  0.00      7baa C  
ATOM   2504  SD  MET A 155      18.849  28.441  12.887  0.00  0.00      7baa S  
ATOM   2505  CE  MET A 155      17.670  29.402  13.813  0.00  0.00      7baa C  
ATOM   2506  H   MET A 155      23.101  29.454  12.434  0.00  0.00      7baa H  
ATOM   2507  HA  MET A 155      20.611  30.390  11.428  0.00  0.00      7baa H  
ATOM   2508  HB2 MET A 155      21.630  30.460  14.169  0.00  0.00      7baa H  
ATOM   2509  HB3 MET A 155      20.095  30.900  13.824  0.00  0.00      7baa H  
ATOM   2510  HG2 MET A 155      21.162  28.230  13.387  0.00  0.00      7baa H  
ATOM   2511  HG3 MET A 155      20.335  28.656  14.728  0.00  0.00      7baa H  
ATOM   2512  HE1 MET A 155      16.919  28.814  14.123  0.00  0.00      7baa H  
ATOM   2513  HE2 MET A 155      18.116  29.811  14.612  0.00  0.00      7baa H  
ATOM   2514  HE3 MET A 155      17.297  30.133  13.236  0.00  0.00      7baa H  
ATOM   2515  N   ASP A 156      22.471  32.705  12.666  0.00  0.00      7baa N  
ATOM   2516  CA  ASP A 156      22.590  34.155  12.726  0.00  0.00      7baa C  
ATOM   2517  C   ASP A 156      22.636  34.748  11.328  0.00  0.00      7baa C  
ATOM   2518  O   ASP A 156      21.987  35.771  11.044  0.00  0.00      7baa O  
ATOM   2519  CB  ASP A 156      23.863  34.538  13.486  0.00  0.00      7baa C  
ATOM   2520  CG  ASP A 156      23.839  34.153  14.962  0.00  0.00      7baa C  
ATOM   2521  OD1 ASP A 156      22.778  33.858  15.497  0.00  0.00      7baa O  
ATOM   2522  OD2 ASP A 156      24.954  34.174  15.543  0.00  0.00      7baa O1-
ATOM   2523  H   ASP A 156      23.149  32.048  13.044  0.00  0.00      7baa H  
ATOM   2524  HA  ASP A 156      21.757  34.505  13.169  0.00  0.00      7baa H  
ATOM   2525  HB2 ASP A 156      24.632  34.076  13.052  0.00  0.00      7baa H  
ATOM   2526  HB3 ASP A 156      23.978  35.526  13.419  0.00  0.00      7baa H  
ATOM   2527  N   ILE A 157      23.400  34.117  10.428  0.00  0.00      7baa N  
ATOM   2528  CA  ILE A 157      23.453  34.593   9.057  0.00  0.00      7baa C  
ATOM   2529  C   ILE A 157      22.093  34.458   8.387  0.00  0.00      7baa C  
ATOM   2530  O   ILE A 157      21.632  35.380   7.682  0.00  0.00      7baa O  
ATOM   2531  CB  ILE A 157      24.543  33.845   8.254  0.00  0.00      7baa C  
ATOM   2532  CG1 ILE A 157      25.925  34.103   8.839  0.00  0.00      7baa C  
ATOM   2533  CG2 ILE A 157      24.492  34.251   6.773  0.00  0.00      7baa C  
ATOM   2534  CD1 ILE A 157      26.988  33.106   8.360  0.00  0.00      7baa C  
ATOM   2535  H   ILE A 157      23.918  33.305  10.785  0.00  0.00      7baa H  
ATOM   2536  HA  ILE A 157      23.652  35.577   9.104  0.00  0.00      7baa H  
ATOM   2537  HB  ILE A 157      24.351  32.869   8.321  0.00  0.00      7baa H  
ATOM   2538 2HG1 ILE A 157      26.218  35.020   8.586  0.00  0.00      7baa H  
ATOM   2539 3HG1 ILE A 157      25.869  34.042   9.833  0.00  0.00      7baa H  
ATOM   2540 1HG2 ILE A 157      23.577  34.069   6.426  0.00  0.00      7baa H  
ATOM   2541 2HG2 ILE A 157      25.166  33.713   6.274  0.00  0.00      7baa H  
ATOM   2542 3HG2 ILE A 157      24.702  35.222   6.704  0.00  0.00      7baa H  
ATOM   2543 1HD1 ILE A 157      26.711  32.188   8.628  0.00  0.00      7baa H  
ATOM   2544 2HD1 ILE A 157      27.859  33.338   8.783  0.00  0.00      7baa H  
ATOM   2545 3HD1 ILE A 157      27.061  33.166   7.369  0.00  0.00      7baa H  
ATOM   2546  N   SER A 158      21.455  33.289   8.559  0.00  0.00      7baa N  
ATOM   2547  CA  SER A 158      20.195  33.033   7.866  0.00  0.00      7baa C  
ATOM   2548  C   SER A 158      19.122  34.034   8.275  0.00  0.00      7baa C  
ATOM   2549  O   SER A 158      18.310  34.457   7.437  0.00  0.00      7baa O  
ATOM   2550  CB  SER A 158      19.715  31.594   8.113  0.00  0.00      7baa C  
ATOM   2551  OG  SER A 158      19.151  31.373   9.387  0.00  0.00      7baa O  
ATOM   2552  H   SER A 158      21.915  32.627   9.192  0.00  0.00      7baa H  
ATOM   2553  HA  SER A 158      20.357  33.139   6.876  0.00  0.00      7baa H  
ATOM   2554  HB2 SER A 158      19.030  31.364   7.408  0.00  0.00      7baa H  
ATOM   2555  HB3 SER A 158      20.503  30.973   7.993  0.00  0.00      7baa H  
ATOM   2556  HG  SER A 158      19.185  32.255   9.890  0.00  0.00      7baa H  
ATOM   2557  N   LYS A 159      19.085  34.425   9.543  0.00  0.00      7baa N  
ATOM   2558  CA  LYS A 159      18.059  35.361   9.985  0.00  0.00      7baa C  
ATOM   2559  C   LYS A 159      18.307  36.748   9.446  0.00  0.00      7baa C  
ATOM   2560  O   LYS A 159      17.344  37.496   9.197  0.00  0.00      7baa O  
ATOM   2561  CB  LYS A 159      17.968  35.361  11.522  0.00  0.00      7baa C  
ATOM   2562  CG  LYS A 159      17.323  34.080  12.037  0.00  0.00      7baa C  
ATOM   2563  CD  LYS A 159      17.206  34.156  13.552  0.00  0.00      7baa C  
ATOM   2564  CE  LYS A 159      16.217  33.165  14.120  0.00  0.00      7baa C  
ATOM   2565  NZ  LYS A 159      15.924  33.511  15.556  0.00  0.00      7baa N1+
ATOM   2566  H   LYS A 159      19.808  34.028  10.154  0.00  0.00      7baa H  
ATOM   2567  HA  LYS A 159      17.160  35.035   9.654  0.00  0.00      7baa H  
ATOM   2568  HB2 LYS A 159      18.882  35.421  11.885  0.00  0.00      7baa H  
ATOM   2569  HB3 LYS A 159      17.412  36.127  11.797  0.00  0.00      7baa H  
ATOM   2570  HG2 LYS A 159      16.417  33.993  11.647  0.00  0.00      7baa H  
ATOM   2571  HG3 LYS A 159      17.893  33.308  11.794  0.00  0.00      7baa H  
ATOM   2572  HD2 LYS A 159      18.108  33.975  13.951  0.00  0.00      7baa H  
ATOM   2573  HD3 LYS A 159      16.915  35.081  13.805  0.00  0.00      7baa H  
ATOM   2574  HE2 LYS A 159      15.370  33.205  13.603  0.00  0.00      7baa H  
ATOM   2575  HE3 LYS A 159      16.603  32.250  14.085  0.00  0.00      7baa H  
ATOM   2576  HZ1 LYS A 159      15.813  34.498  15.634  0.00  0.00      7baa H  
ATOM   2577  HZ2 LYS A 159      16.685  33.207  16.123  0.00  0.00      7baa H  
ATOM   2578  HZ3 LYS A 159      15.085  33.050  15.834  0.00  0.00      7baa H  
ATOM   2579  N   LYS A 160      19.564  37.121   9.259  0.00  0.00      7baa N  
ATOM   2580  CA  LYS A 160      19.872  38.442   8.729  0.00  0.00      7baa C  
ATOM   2581  C   LYS A 160      19.745  38.517   7.212  0.00  0.00      7baa C  
ATOM   2582  O   LYS A 160      19.372  39.578   6.676  0.00  0.00      7baa O  
ATOM   2583  CB  LYS A 160      21.296  38.813   9.117  0.00  0.00      7baa C  
ATOM   2584  CG  LYS A 160      21.718  40.203   8.706  0.00  0.00      7baa C  
ATOM   2585  CD  LYS A 160      23.156  40.506   9.105  0.00  0.00      7baa C  
ATOM   2586  CE  LYS A 160      23.536  41.941   8.743  0.00  0.00      7baa C  
ATOM   2587  NZ  LYS A 160      23.543  42.171   7.267  0.00  0.00      7baa N1+
ATOM   2588  H   LYS A 160      20.278  36.421   9.512  0.00  0.00      7baa H  
ATOM   2589  HA  LYS A 160      19.232  39.116   9.139  0.00  0.00      7baa H  
ATOM   2590  HB2 LYS A 160      21.378  38.739  10.113  0.00  0.00      7baa H  
ATOM   2591  HB3 LYS A 160      21.918  38.153   8.689  0.00  0.00      7baa H  
ATOM   2592  HG2 LYS A 160      21.637  40.293   7.709  0.00  0.00      7baa H  
ATOM   2593  HG3 LYS A 160      21.116  40.876   9.143  0.00  0.00      7baa H  
ATOM   2594  HD2 LYS A 160      23.249  40.394  10.086  0.00  0.00      7baa H  
ATOM   2595  HD3 LYS A 160      23.763  39.889   8.621  0.00  0.00      7baa H  
ATOM   2596  HE2 LYS A 160      22.877  42.567   9.170  0.00  0.00      7baa H  
ATOM   2597  HE3 LYS A 160      24.450  42.136   9.110  0.00  0.00      7baa H  
ATOM   2598  HZ1 LYS A 160      23.625  43.150   7.087  0.00  0.00      7baa H  
ATOM   2599  HZ2 LYS A 160      22.691  41.827   6.877  0.00  0.00      7baa H  
ATOM   2600  HZ3 LYS A 160      24.318  41.688   6.863  0.00  0.00      7baa H  
ATOM   2601  N   GLU A 161      20.057  37.433   6.499  0.00  0.00      7baa N  
ATOM   2602  CA  GLU A 161      20.281  37.508   5.076  0.00  0.00      7baa C  
ATOM   2603  C   GLU A 161      19.273  36.762   4.217  0.00  0.00      7baa C  
ATOM   2604  O   GLU A 161      19.339  36.904   2.991  0.00  0.00      7baa O  
ATOM   2605  CB  GLU A 161      21.690  37.009   4.721  0.00  0.00      7baa C  
ATOM   2606  CG  GLU A 161      22.791  37.785   5.409  0.00  0.00      7baa C  
ATOM   2607  CD  GLU A 161      22.904  39.227   4.944  0.00  0.00      7baa C  
ATOM   2608  OE1 GLU A 161      22.382  39.566   3.860  0.00  0.00      7baa O  
ATOM   2609  OE2 GLU A 161      23.527  40.026   5.676  0.00  0.00      7baa O1-
ATOM   2610  H   GLU A 161      20.121  36.557   7.054  0.00  0.00      7baa H  
ATOM   2611  HA  GLU A 161      20.300  38.494   4.784  0.00  0.00      7baa H  
ATOM   2612  HB2 GLU A 161      21.752  36.073   5.010  0.00  0.00      7baa H  
ATOM   2613  HB3 GLU A 161      21.805  37.113   3.752  0.00  0.00      7baa H  
ATOM   2614  HG2 GLU A 161      22.603  37.802   6.378  0.00  0.00      7baa H  
ATOM   2615  HG3 GLU A 161      23.653  37.345   5.215  0.00  0.00      7baa H  
ATOM   2616  N   MET A 162      18.383  35.951   4.781  0.00  0.00      7baa N  
ATOM   2617  CA  MET A 162      17.477  35.146   3.990  0.00  0.00      7baa C  
ATOM   2618  C   MET A 162      16.061  35.414   4.445  0.00  0.00      7baa C  
ATOM   2619  O   MET A 162      15.830  35.645   5.635  0.00  0.00      7baa O  
ATOM   2620  CB  MET A 162      17.768  33.658   4.192  0.00  0.00      7baa C  
ATOM   2621  CG  MET A 162      19.065  33.179   3.595  0.00  0.00      7baa C  
ATOM   2622  SD  MET A 162      19.409  31.500   4.183  0.00  0.00      7baa S  
ATOM   2623  CE  MET A 162      20.524  30.926   2.959  0.00  0.00      7baa C  
ATOM   2624  H   MET A 162      18.399  35.949   5.822  0.00  0.00      7baa H  
ATOM   2625  HA  MET A 162      17.557  35.427   3.033  0.00  0.00      7baa H  
ATOM   2626  HB2 MET A 162      17.777  33.463   5.187  0.00  0.00      7baa H  
ATOM   2627  HB3 MET A 162      17.007  33.123   3.788  0.00  0.00      7baa H  
ATOM   2628  HG2 MET A 162      18.997  33.192   2.587  0.00  0.00      7baa H  
ATOM   2629  HG3 MET A 162      19.812  33.805   3.862  0.00  0.00      7baa H  
ATOM   2630  HE1 MET A 162      20.282  29.992   2.668  0.00  0.00      7baa H  
ATOM   2631  HE2 MET A 162      20.502  31.525   2.149  0.00  0.00      7baa H  
ATOM   2632  HE3 MET A 162      21.466  30.912   3.316  0.00  0.00      7baa H  
ATOM   2633  N   PRO A 163      15.084  35.292   3.545  0.00  0.00      7baa N  
ATOM   2634  CA  PRO A 163      13.688  35.386   3.981  0.00  0.00      7baa C  
ATOM   2635  C   PRO A 163      13.314  34.160   4.789  0.00  0.00      7baa C  
ATOM   2636  O   PRO A 163      13.945  33.093   4.669  0.00  0.00      7baa O  
ATOM   2637  CB  PRO A 163      12.904  35.449   2.662  0.00  0.00      7baa C  
ATOM   2638  CG  PRO A 163      13.789  34.771   1.716  0.00  0.00      7baa C  
ATOM   2639  CD  PRO A 163      15.210  35.104   2.090  0.00  0.00      7baa C  
ATOM   2640  HA  PRO A 163      13.536  36.227   4.507  0.00  0.00      7baa H  
ATOM   2641  HB2 PRO A 163      12.027  34.976   2.760  0.00  0.00      7baa H  
ATOM   2642  HB3 PRO A 163      12.739  36.401   2.405  0.00  0.00      7baa H  
ATOM   2643  HG2 PRO A 163      13.648  33.762   1.739  0.00  0.00      7baa H  
ATOM   2644  HG3 PRO A 163      13.600  35.067   0.760  0.00  0.00      7baa H  
ATOM   2645  HD2 PRO A 163      15.825  34.355   1.885  0.00  0.00      7baa H  
ATOM   2646  HD3 PRO A 163      15.515  35.941   1.652  0.00  0.00      7baa H  
ATOM   2647  N   PRO A 164      12.265  34.261   5.604  0.00  0.00      7baa N  
ATOM   2648  CA  PRO A 164      11.911  33.157   6.491  0.00  0.00      7baa C  
ATOM   2649  C   PRO A 164      11.447  31.920   5.769  0.00  0.00      7baa C  
ATOM   2650  O   PRO A 164      11.409  30.858   6.400  0.00  0.00      7baa O  
ATOM   2651  CB  PRO A 164      10.765  33.716   7.352  0.00  0.00      7baa C  
ATOM   2652  CG  PRO A 164      10.723  35.181   7.128  0.00  0.00      7baa C  
ATOM   2653  CD  PRO A 164      11.486  35.488   5.874  0.00  0.00      7baa C  
ATOM   2654  HA  PRO A 164      12.693  32.942   7.115  0.00  0.00      7baa H  
ATOM   2655  HB2 PRO A 164       9.887  33.280   7.089  0.00  0.00      7baa H  
ATOM   2656  HB3 PRO A 164      10.926  33.499   8.329  0.00  0.00      7baa H  
ATOM   2657  HG2 PRO A 164       9.759  35.502   7.048  0.00  0.00      7baa H  
ATOM   2658  HG3 PRO A 164      11.127  35.674   7.923  0.00  0.00      7baa H  
ATOM   2659  HD2 PRO A 164      10.870  35.685   5.105  0.00  0.00      7baa H  
ATOM   2660  HD3 PRO A 164      12.104  36.272   5.999  0.00  0.00      7baa H  
ATOM   2661  N   THR A 165      11.093  31.998   4.486  0.00  0.00      7baa N  
ATOM   2662  CA  THR A 165      10.703  30.825   3.715  0.00  0.00      7baa C  
ATOM   2663  C   THR A 165      11.866  30.199   2.950  0.00  0.00      7baa C  
ATOM   2664  O   THR A 165      11.667  29.197   2.279  0.00  0.00      7baa O  
ATOM   2665  CB  THR A 165       9.630  31.197   2.675  0.00  0.00      7baa C  
ATOM   2666  CG2 THR A 165       8.256  31.445   3.328  0.00  0.00      7baa C  
ATOM   2667  OG1 THR A 165      10.063  32.376   2.002  0.00  0.00      7baa O  
ATOM   2668  H   THR A 165      11.120  32.961   4.089  0.00  0.00      7baa H  
ATOM   2669  HA  THR A 165      10.335  30.128   4.355  0.00  0.00      7baa H  
ATOM   2670  HB  THR A 165       9.559  30.446   1.997  0.00  0.00      7baa H  
ATOM   2671  HG1 THR A 165      10.953  32.673   2.368  0.00  0.00      7baa H  
ATOM   2672 1HG2 THR A 165       7.699  30.619   3.249  0.00  0.00      7baa H  
ATOM   2673 2HG2 THR A 165       7.801  32.203   2.862  0.00  0.00      7baa H  
ATOM   2674 3HG2 THR A 165       8.385  31.673   4.293  0.00  0.00      7baa H  
ATOM   2675  N   ASN A 166      13.067  30.770   3.002  0.00  0.00      7baa N  
ATOM   2676  CA  ASN A 166      14.155  30.213   2.209  0.00  0.00      7baa C  
ATOM   2677  C   ASN A 166      14.378  28.758   2.617  0.00  0.00      7baa C  
ATOM   2678  O   ASN A 166      14.518  28.466   3.816  0.00  0.00      7baa O  
ATOM   2679  CB  ASN A 166      15.407  31.055   2.450  0.00  0.00      7baa C  
ATOM   2680  CG  ASN A 166      16.606  30.533   1.732  0.00  0.00      7baa C  
ATOM   2681  ND2 ASN A 166      17.076  31.276   0.735  0.00  0.00      7baa N  
ATOM   2682  OD1 ASN A 166      17.185  29.516   2.148  0.00  0.00      7baa O  
ATOM   2683  H   ASN A 166      13.150  31.585   3.612  0.00  0.00      7baa H  
ATOM   2684  HA  ASN A 166      13.857  30.206   1.255  0.00  0.00      7baa H  
ATOM   2685  HB2 ASN A 166      15.218  31.987   2.139  0.00  0.00      7baa H  
ATOM   2686  HB3 ASN A 166      15.590  31.062   3.434  0.00  0.00      7baa H  
ATOM   2687 1HD2 ASN A 166      16.628  32.144   0.505  0.00  0.00      7baa H  
ATOM   2688 2HD2 ASN A 166      17.876  30.979   0.209  0.00  0.00      7baa H  
ATOM   2689  N   PRO A 167      14.393  27.818   1.672  0.00  0.00      7baa N  
ATOM   2690  CA  PRO A 167      14.510  26.409   2.077  0.00  0.00      7baa C  
ATOM   2691  C   PRO A 167      15.747  26.090   2.867  0.00  0.00      7baa C  
ATOM   2692  O   PRO A 167      15.692  25.191   3.703  0.00  0.00      7baa O  
ATOM   2693  CB  PRO A 167      14.431  25.645   0.754  0.00  0.00      7baa C  
ATOM   2694  CG  PRO A 167      13.491  26.549  -0.089  0.00  0.00      7baa C  
ATOM   2695  CD  PRO A 167      13.953  27.945   0.256  0.00  0.00      7baa C  
ATOM   2696  HA  PRO A 167      13.666  26.124   2.584  0.00  0.00      7baa H  
ATOM   2697  HB2 PRO A 167      15.312  25.584   0.314  0.00  0.00      7baa H  
ATOM   2698  HB3 PRO A 167      14.019  24.756   0.869  0.00  0.00      7baa H  
ATOM   2699  HG2 PRO A 167      13.619  26.347  -1.049  0.00  0.00      7baa H  
ATOM   2700  HG3 PRO A 167      12.555  26.393   0.189  0.00  0.00      7baa H  
ATOM   2701  HD2 PRO A 167      14.716  28.231  -0.318  0.00  0.00      7baa H  
ATOM   2702  HD3 PRO A 167      13.209  28.606   0.183  0.00  0.00      7baa H  
ATOM   2703  N   ILE A 168      16.875  26.727   2.578  0.00  0.00      7baa N  
ATOM   2704  CA  ILE A 168      18.078  26.467   3.363  0.00  0.00      7baa C  
ATOM   2705  C   ILE A 168      17.910  26.964   4.801  0.00  0.00      7baa C  
ATOM   2706  O   ILE A 168      18.284  26.284   5.758  0.00  0.00      7baa O  
ATOM   2707  CB  ILE A 168      19.297  27.102   2.676  0.00  0.00      7baa C  
ATOM   2708  CG1 ILE A 168      19.527  26.431   1.324  0.00  0.00      7baa C  
ATOM   2709  CG2 ILE A 168      20.557  27.008   3.585  0.00  0.00      7baa C  
ATOM   2710  CD1 ILE A 168      20.498  27.185   0.423  0.00  0.00      7baa C  
ATOM   2711  H   ILE A 168      16.829  27.386   1.793  0.00  0.00      7baa H  
ATOM   2712  HA  ILE A 168      18.172  25.469   3.416  0.00  0.00      7baa H  
ATOM   2713  HB  ILE A 168      19.095  28.059   2.515  0.00  0.00      7baa H  
ATOM   2714 2HG1 ILE A 168      19.883  25.512   1.479  0.00  0.00      7baa H  
ATOM   2715 3HG1 ILE A 168      18.650  26.361   0.852  0.00  0.00      7baa H  
ATOM   2716 1HG2 ILE A 168      20.349  27.459   4.445  0.00  0.00      7baa H  
ATOM   2717 2HG2 ILE A 168      21.306  27.463   3.119  0.00  0.00      7baa H  
ATOM   2718 3HG2 ILE A 168      20.760  26.047   3.729  0.00  0.00      7baa H  
ATOM   2719 1HD1 ILE A 168      20.138  28.098   0.248  0.00  0.00      7baa H  
ATOM   2720 2HD1 ILE A 168      20.597  26.689  -0.436  0.00  0.00      7baa H  
ATOM   2721 3HD1 ILE A 168      21.382  27.251   0.880  0.00  0.00      7baa H  
ATOM   2722  N   ARG A 169      17.327  28.158   4.975  0.00  0.00      7baa N  
ATOM   2723  CA  ARG A 169      17.013  28.633   6.326  0.00  0.00      7baa C  
ATOM   2724  C   ARG A 169      16.106  27.645   7.042  0.00  0.00      7baa C  
ATOM   2725  O   ARG A 169      16.314  27.330   8.224  0.00  0.00      7baa O  
ATOM   2726  CB  ARG A 169      16.375  30.018   6.232  0.00  0.00      7baa C  
ATOM   2727  CG  ARG A 169      15.984  30.610   7.571  0.00  0.00      7baa C  
ATOM   2728  CD  ARG A 169      15.647  32.086   7.488  0.00  0.00      7baa C  
ATOM   2729  NE  ARG A 169      14.996  32.508   8.734  0.00  0.00      7baa N  
ATOM   2730  CZ  ARG A 169      14.600  33.761   8.967  0.00  0.00      7baa C  
ATOM   2731  NH1 ARG A 169      14.749  34.705   8.058  0.00  0.00      7baa N1+
ATOM   2732  NH2 ARG A 169      13.980  34.043  10.108  0.00  0.00      7baa N  
ATOM   2733  H   ARG A 169      17.130  28.683   4.118  0.00  0.00      7baa H  
ATOM   2734  HA  ARG A 169      17.871  28.720   6.843  0.00  0.00      7baa H  
ATOM   2735  HB2 ARG A 169      17.029  30.633   5.799  0.00  0.00      7baa H  
ATOM   2736  HB3 ARG A 169      15.554  29.945   5.673  0.00  0.00      7baa H  
ATOM   2737  HG2 ARG A 169      15.180  30.127   7.928  0.00  0.00      7baa H  
ATOM   2738  HG3 ARG A 169      16.743  30.501   8.218  0.00  0.00      7baa H  
ATOM   2739  HD2 ARG A 169      16.484  32.592   7.371  0.00  0.00      7baa H  
ATOM   2740  HD3 ARG A 169      15.026  32.222   6.734  0.00  0.00      7baa H  
ATOM   2741  HE  ARG A 169      14.842  31.822   9.443  0.00  0.00      7baa H  
ATOM   2742 1HH1 ARG A 169      15.146  34.491   7.165  0.00  0.00      7baa H  
ATOM   2743 2HH1 ARG A 169      14.461  35.647   8.260  0.00  0.00      7baa H  
ATOM   2744 1HH2 ARG A 169      13.797  33.318  10.772  0.00  0.00      7baa H  
ATOM   2745 2HH2 ARG A 169      13.695  34.982  10.302  0.00  0.00      7baa H  
ATOM   2746  N   LEU A 170      15.087  27.136   6.351  0.00  0.00      7baa N  
ATOM   2747  CA  LEU A 170      14.163  26.193   6.963  0.00  0.00      7baa C  
ATOM   2748  C   LEU A 170      14.844  24.895   7.337  0.00  0.00      7baa C  
ATOM   2749  O   LEU A 170      14.582  24.349   8.410  0.00  0.00      7baa O  
ATOM   2750  CB  LEU A 170      12.985  25.928   6.029  0.00  0.00      7baa C  
ATOM   2751  CG  LEU A 170      12.068  27.120   5.755  0.00  0.00      7baa C  
ATOM   2752  CD1 LEU A 170      11.029  26.764   4.726  0.00  0.00      7baa C  
ATOM   2753  CD2 LEU A 170      11.392  27.600   7.038  0.00  0.00      7baa C  
ATOM   2754  H   LEU A 170      15.016  27.462   5.372  0.00  0.00      7baa H  
ATOM   2755  HA  LEU A 170      13.787  26.613   7.804  0.00  0.00      7baa H  
ATOM   2756  HB2 LEU A 170      13.350  25.627   5.153  0.00  0.00      7baa H  
ATOM   2757  HB3 LEU A 170      12.427  25.211   6.434  0.00  0.00      7baa H  
ATOM   2758  HG  LEU A 170      12.625  27.884   5.425  0.00  0.00      7baa H  
ATOM   2759 1HD1 LEU A 170      11.474  26.498   3.867  0.00  0.00      7baa H  
ATOM   2760 2HD1 LEU A 170      10.433  27.552   4.553  0.00  0.00      7baa H  
ATOM   2761 3HD1 LEU A 170      10.470  25.998   5.054  0.00  0.00      7baa H  
ATOM   2762 1HD2 LEU A 170      10.845  26.858   7.423  0.00  0.00      7baa H  
ATOM   2763 2HD2 LEU A 170      12.090  27.878   7.697  0.00  0.00      7baa H  
ATOM   2764 3HD2 LEU A 170      10.800  28.378   6.830  0.00  0.00      7baa H  
ATOM   2765  N   GLY A 171      15.649  24.344   6.431  0.00  0.00      7baa N  
ATOM   2766  CA  GLY A 171      16.325  23.083   6.697  0.00  0.00      7baa C  
ATOM   2767  C   GLY A 171      17.338  23.195   7.817  0.00  0.00      7baa C  
ATOM   2768  O   GLY A 171      17.487  22.275   8.627  0.00  0.00      7baa O  
ATOM   2769  H   GLY A 171      15.747  24.877   5.550  0.00  0.00      7baa H  
ATOM   2770  HA2 GLY A 171      15.636  22.378   6.937  0.00  0.00      7baa H  
ATOM   2771  HA3 GLY A 171      16.791  22.769   5.853  0.00  0.00      7baa H  
ATOM   2772  N   LEU A 172      18.067  24.302   7.863  0.00  0.00      7baa N  
ATOM   2773  CA  LEU A 172      18.955  24.572   8.991  0.00  0.00      7baa C  
ATOM   2774  C   LEU A 172      18.178  24.548  10.300  0.00  0.00      7baa C  
ATOM   2775  O   LEU A 172      18.598  23.932  11.280  0.00  0.00      7baa O  
ATOM   2776  CB  LEU A 172      19.624  25.919   8.801  0.00  0.00      7baa C  
ATOM   2777  CG  LEU A 172      20.315  26.472  10.019  0.00  0.00      7baa C  
ATOM   2778  CD1 LEU A 172      21.457  25.608  10.496  0.00  0.00      7baa C  
ATOM   2779  CD2 LEU A 172      20.715  27.878   9.722  0.00  0.00      7baa C  
ATOM   2780  H   LEU A 172      17.956  24.938   7.056  0.00  0.00      7baa H  
ATOM   2781  HA  LEU A 172      19.657  23.854   9.024  0.00  0.00      7baa H  
ATOM   2782  HB2 LEU A 172      20.307  25.822   8.081  0.00  0.00      7baa H  
ATOM   2783  HB3 LEU A 172      18.925  26.572   8.524  0.00  0.00      7baa H  
ATOM   2784  HG  LEU A 172      19.639  26.571  10.769  0.00  0.00      7baa H  
ATOM   2785 1HD1 LEU A 172      21.118  24.695  10.733  0.00  0.00      7baa H  
ATOM   2786 2HD1 LEU A 172      21.881  26.020  11.306  0.00  0.00      7baa H  
ATOM   2787 3HD1 LEU A 172      22.146  25.524   9.773  0.00  0.00      7baa H  
ATOM   2788 1HD2 LEU A 172      21.339  27.905   8.935  0.00  0.00      7baa H  
ATOM   2789 2HD2 LEU A 172      19.906  28.434   9.508  0.00  0.00      7baa H  
ATOM   2790 3HD2 LEU A 172      21.182  28.284  10.514  0.00  0.00      7baa H  
ATOM   2791  N   ALA A 173      17.053  25.271  10.354  0.00  0.00      7baa N  
ATOM   2792  CA  ALA A 173      16.274  25.329  11.587  0.00  0.00      7baa C  
ATOM   2793  C   ALA A 173      15.748  23.956  11.978  0.00  0.00      7baa C  
ATOM   2794  O   ALA A 173      15.758  23.588  13.155  0.00  0.00      7baa O  
ATOM   2795  CB  ALA A 173      15.119  26.329  11.438  0.00  0.00      7baa C  
ATOM   2796  H   ALA A 173      16.801  25.759   9.486  0.00  0.00      7baa H  
ATOM   2797  HA  ALA A 173      16.868  25.670  12.329  0.00  0.00      7baa H  
ATOM   2798  HB1 ALA A 173      15.113  26.942  12.225  0.00  0.00      7baa H  
ATOM   2799  HB2 ALA A 173      14.257  25.829  11.393  0.00  0.00      7baa H  
ATOM   2800  HB3 ALA A 173      15.248  26.856  10.601  0.00  0.00      7baa H  
ATOM   2801  N   LEU A 174      15.276  23.200  10.987  0.00  0.00      7baa N  
ATOM   2802  CA  LEU A 174      14.821  21.841  11.227  0.00  0.00      7baa C  
ATOM   2803  C   LEU A 174      15.898  21.018  11.924  0.00  0.00      7baa C  
ATOM   2804  O   LEU A 174      15.666  20.377  12.957  0.00  0.00      7baa O  
ATOM   2805  CB  LEU A 174      14.438  21.199   9.883  0.00  0.00      7baa C  
ATOM   2806  CG  LEU A 174      13.956  19.753   9.947  0.00  0.00      7baa C  
ATOM   2807  CD1 LEU A 174      12.522  19.637  10.455  0.00  0.00      7baa C  
ATOM   2808  CD2 LEU A 174      14.028  19.107   8.570  0.00  0.00      7baa C  
ATOM   2809  H   LEU A 174      15.264  23.658  10.058  0.00  0.00      7baa H  
ATOM   2810  HA  LEU A 174      14.010  21.872  11.825  0.00  0.00      7baa H  
ATOM   2811  HB2 LEU A 174      13.704  21.743   9.488  0.00  0.00      7baa H  
ATOM   2812  HB3 LEU A 174      15.241  21.224   9.298  0.00  0.00      7baa H  
ATOM   2813  HG  LEU A 174      14.565  19.232  10.558  0.00  0.00      7baa H  
ATOM   2814 1HD1 LEU A 174      12.463  20.022  11.376  0.00  0.00      7baa H  
ATOM   2815 2HD1 LEU A 174      12.254  18.674  10.478  0.00  0.00      7baa H  
ATOM   2816 3HD1 LEU A 174      11.911  20.139   9.843  0.00  0.00      7baa H  
ATOM   2817 1HD2 LEU A 174      13.449  19.614   7.932  0.00  0.00      7baa H  
ATOM   2818 2HD2 LEU A 174      14.973  19.120   8.243  0.00  0.00      7baa H  
ATOM   2819 3HD2 LEU A 174      13.709  18.161   8.627  0.00  0.00      7baa H  
ATOM   2820  N   ASN A 175      17.108  21.053  11.377  0.00  0.00      7baa N  
ATOM   2821  CA  ASN A 175      18.185  20.214  11.892  0.00  0.00      7baa C  
ATOM   2822  C   ASN A 175      18.703  20.734  13.236  0.00  0.00      7baa C  
ATOM   2823  O   ASN A 175      19.045  19.943  14.106  0.00  0.00      7baa O  
ATOM   2824  CB  ASN A 175      19.304  20.117  10.889  0.00  0.00      7baa C  
ATOM   2825  CG  ASN A 175      18.949  19.262   9.699  0.00  0.00      7baa C  
ATOM   2826  ND2 ASN A 175      19.985  18.821   8.999  0.00  0.00      7baa N  
ATOM   2827  OD1 ASN A 175      17.792  18.987   9.396  0.00  0.00      7baa O  
ATOM   2828  H   ASN A 175      17.215  21.704  10.583  0.00  0.00      7baa H  
ATOM   2829  HA  ASN A 175      17.797  19.300  12.063  0.00  0.00      7baa H  
ATOM   2830  HB2 ASN A 175      19.526  21.036  10.563  0.00  0.00      7baa H  
ATOM   2831  HB3 ASN A 175      20.105  19.719  11.337  0.00  0.00      7baa H  
ATOM   2832 1HD2 ASN A 175      20.915  19.050   9.269  0.00  0.00      7baa H  
ATOM   2833 2HD2 ASN A 175      19.826  18.244   8.180  0.00  0.00      7baa H  
ATOM   2834  N   PHE A 176      18.808  22.063  13.403  0.00  0.00      7baa N  
ATOM   2835  CA  PHE A 176      19.245  22.603  14.689  0.00  0.00      7baa C  
ATOM   2836  C   PHE A 176      18.231  22.289  15.777  0.00  0.00      7baa C  
ATOM   2837  O   PHE A 176      18.605  21.957  16.914  0.00  0.00      7baa O  
ATOM   2838  CB  PHE A 176      19.492  24.107  14.548  0.00  0.00      7baa C  
ATOM   2839  CG  PHE A 176      20.193  24.789  15.720  0.00  0.00      7baa C  
ATOM   2840  CD1 PHE A 176      21.029  24.130  16.605  0.00  0.00      7baa C  
ATOM   2841  CD2 PHE A 176      20.069  26.165  15.858  0.00  0.00      7baa C  
ATOM   2842  CE1 PHE A 176      21.717  24.828  17.595  0.00  0.00      7baa C  
ATOM   2843  CE2 PHE A 176      20.747  26.872  16.837  0.00  0.00      7baa C  
ATOM   2844  CZ  PHE A 176      21.578  26.216  17.712  0.00  0.00      7baa C  
ATOM   2845  H   PHE A 176      18.565  22.630  12.586  0.00  0.00      7baa H  
ATOM   2846  HA  PHE A 176      20.094  22.124  14.933  0.00  0.00      7baa H  
ATOM   2847  HB2 PHE A 176      20.058  24.252  13.741  0.00  0.00      7baa H  
ATOM   2848  HB3 PHE A 176      18.609  24.554  14.431  0.00  0.00      7baa H  
ATOM   2849  HD1 PHE A 176      21.147  23.142  16.539  0.00  0.00      7baa H  
ATOM   2850  HD2 PHE A 176      19.464  26.666  15.222  0.00  0.00      7baa H  
ATOM   2851  HE1 PHE A 176      22.317  24.326  18.230  0.00  0.00      7baa H  
ATOM   2852  HE2 PHE A 176      20.621  27.879  16.900  0.00  0.00      7baa H  
ATOM   2853  HZ  PHE A 176      22.077  26.702  18.418  0.00  0.00      7baa H  
ATOM   2854  N   SER A 177      16.945  22.304  15.438  0.00  0.00      7baa N  
ATOM   2855  CA  SER A 177      15.916  21.892  16.371  0.00  0.00      7baa C  
ATOM   2856  C   SER A 177      16.102  20.435  16.783  0.00  0.00      7baa C  
ATOM   2857  O   SER A 177      16.023  20.115  17.971  0.00  0.00      7baa O  
ATOM   2858  CB  SER A 177      14.558  22.190  15.749  0.00  0.00      7baa C  
ATOM   2859  OG  SER A 177      13.536  21.493  16.378  0.00  0.00      7baa O  
ATOM   2860  H   SER A 177      16.754  22.629  14.471  0.00  0.00      7baa H  
ATOM   2861  HA  SER A 177      15.995  22.457  17.201  0.00  0.00      7baa H  
ATOM   2862  HB2 SER A 177      14.386  23.175  15.820  0.00  0.00      7baa H  
ATOM   2863  HB3 SER A 177      14.591  21.934  14.780  0.00  0.00      7baa H  
ATOM   2864  HG  SER A 177      13.897  20.929  17.122  0.00  0.00      7baa H  
ATOM   2865  N   VAL A 178      16.384  19.554  15.824  0.00  0.00      7baa N  
ATOM   2866  CA  VAL A 178      16.697  18.159  16.153  0.00  0.00      7baa C  
ATOM   2867  C   VAL A 178      17.933  18.066  17.047  0.00  0.00      7baa C  
ATOM   2868  O   VAL A 178      17.952  17.272  18.002  0.00  0.00      7baa O  
ATOM   2869  CB  VAL A 178      16.815  17.307  14.876  0.00  0.00      7baa C  
ATOM   2870  CG1 VAL A 178      17.421  15.931  15.193  0.00  0.00      7baa C  
ATOM   2871  CG2 VAL A 178      15.441  17.134  14.258  0.00  0.00      7baa C  
ATOM   2872  H   VAL A 178      16.364  19.925  14.863  0.00  0.00      7baa H  
ATOM   2873  HA  VAL A 178      15.917  17.777  16.661  0.00  0.00      7baa H  
ATOM   2874  HB  VAL A 178      17.450  17.763  14.261  0.00  0.00      7baa H  
ATOM   2875 1HG1 VAL A 178      16.743  15.224  15.005  0.00  0.00      7baa H  
ATOM   2876 2HG1 VAL A 178      18.226  15.789  14.621  0.00  0.00      7baa H  
ATOM   2877 3HG1 VAL A 178      17.681  15.902  16.156  0.00  0.00      7baa H  
ATOM   2878 1HG2 VAL A 178      14.789  16.863  14.967  0.00  0.00      7baa H  
ATOM   2879 2HG2 VAL A 178      15.480  16.426  13.552  0.00  0.00      7baa H  
ATOM   2880 3HG2 VAL A 178      15.149  17.999  13.848  0.00  0.00      7baa H  
ATOM   2881  N   PHE A 179      18.985  18.826  16.744  0.00  0.00      7baa N  
ATOM   2882  CA  PHE A 179      20.143  18.896  17.639  0.00  0.00      7baa C  
ATOM   2883  C   PHE A 179      19.705  19.203  19.067  0.00  0.00      7baa C  
ATOM   2884  O   PHE A 179      20.138  18.538  20.022  0.00  0.00      7baa O  
ATOM   2885  CB  PHE A 179      21.126  19.929  17.104  0.00  0.00      7baa C  
ATOM   2886  CG  PHE A 179      22.188  20.297  18.105  0.00  0.00      7baa C  
ATOM   2887  CD1 PHE A 179      23.347  19.531  18.207  0.00  0.00      7baa C  
ATOM   2888  CD2 PHE A 179      22.047  21.394  18.920  0.00  0.00      7baa C  
ATOM   2889  CE1 PHE A 179      24.322  19.833  19.170  0.00  0.00      7baa C  
ATOM   2890  CE2 PHE A 179      23.019  21.714  19.883  0.00  0.00      7baa C  
ATOM   2891  CZ  PHE A 179      24.153  20.941  19.989  0.00  0.00      7baa C  
ATOM   2892  H   PHE A 179      18.915  19.343  15.855  0.00  0.00      7baa H  
ATOM   2893  HA  PHE A 179      20.557  17.981  17.652  0.00  0.00      7baa H  
ATOM   2894  HB2 PHE A 179      21.573  19.546  16.314  0.00  0.00      7baa H  
ATOM   2895  HB3 PHE A 179      20.622  20.746  16.883  0.00  0.00      7baa H  
ATOM   2896  HD1 PHE A 179      23.494  18.763  17.596  0.00  0.00      7baa H  
ATOM   2897  HD2 PHE A 179      21.242  21.986  18.836  0.00  0.00      7baa H  
ATOM   2898  HE1 PHE A 179      25.128  19.245  19.256  0.00  0.00      7baa H  
ATOM   2899  HE2 PHE A 179      22.869  22.510  20.486  0.00  0.00      7baa H  
ATOM   2900  HZ  PHE A 179      24.865  21.172  20.657  0.00  0.00      7baa H  
ATOM   2901  N   HIS A 180      18.871  20.244  19.245  0.00  0.00      7baa N  
ATOM   2902  CA  HIS A 180      18.448  20.582  20.599  0.00  0.00      7baa C  
ATOM   2903  C   HIS A 180      17.741  19.405  21.239  0.00  0.00      7baa C  
ATOM   2904  O   HIS A 180      17.953  19.125  22.428  0.00  0.00      7baa O  
ATOM   2905  CB  HIS A 180      17.508  21.793  20.580  0.00  0.00      7baa C  
ATOM   2906  CG  HIS A 180      18.181  23.076  20.279  0.00  0.00      7baa C  
ATOM   2907  CD2 HIS A 180      17.907  24.012  19.353  0.00  0.00      7baa C  
ATOM   2908  ND1 HIS A 180      19.267  23.538  20.995  0.00  0.00      7baa N  
ATOM   2909  CE1 HIS A 180      19.600  24.727  20.531  0.00  0.00      7baa C  
ATOM   2910  NE2 HIS A 180      18.794  25.041  19.538  0.00  0.00      7baa N  
ATOM   2911  H   HIS A 180      18.587  20.734  18.401  0.00  0.00      7baa H  
ATOM   2912  HA  HIS A 180      19.266  20.797  21.142  0.00  0.00      7baa H  
ATOM   2913  HB2 HIS A 180      16.791  21.632  19.888  0.00  0.00      7baa H  
ATOM   2914  HB3 HIS A 180      17.060  21.865  21.482  0.00  0.00      7baa H  
ATOM   2915  HD1 HIS A 180      19.719  23.051  21.735  0.00  0.00      7baa H  
ATOM   2916  HD2 HIS A 180      17.191  23.971  18.657  0.00  0.00      7baa H  
ATOM   2917  HE1 HIS A 180      20.344  25.299  20.879  0.00  0.00      7baa H  
ATOM   2918  N   TYR A 181      16.856  18.743  20.510  0.00  0.00      7baa N  
ATOM   2919  CA  TYR A 181      16.022  17.703  21.120  0.00  0.00      7baa C  
ATOM   2920  C   TYR A 181      16.839  16.454  21.432  0.00  0.00      7baa C  
ATOM   2921  O   TYR A 181      16.718  15.866  22.530  0.00  0.00      7baa O  
ATOM   2922  CB  TYR A 181      14.904  17.320  20.150  0.00  0.00      7baa C  
ATOM   2923  CG  TYR A 181      13.809  16.536  20.818  0.00  0.00      7baa C  
ATOM   2924  CD1 TYR A 181      13.901  15.150  20.978  0.00  0.00      7baa C  
ATOM   2925  CD2 TYR A 181      12.673  17.181  21.301  0.00  0.00      7baa C  
ATOM   2926  CE1 TYR A 181      12.896  14.427  21.615  0.00  0.00      7baa C  
ATOM   2927  CE2 TYR A 181      11.649  16.446  21.903  0.00  0.00      7baa C  
ATOM   2928  CZ  TYR A 181      11.791  15.093  22.059  0.00  0.00      7baa C  
ATOM   2929  OH  TYR A 181      10.766  14.382  22.691  0.00  0.00      7baa O  
ATOM   2930  H   TYR A 181      16.804  19.009  19.517  0.00  0.00      7baa H  
ATOM   2931  HA  TYR A 181      15.655  18.063  21.986  0.00  0.00      7baa H  
ATOM   2932  HB2 TYR A 181      14.515  18.154  19.779  0.00  0.00      7baa H  
ATOM   2933  HB3 TYR A 181      15.296  16.763  19.429  0.00  0.00      7baa H  
ATOM   2934  HD1 TYR A 181      14.705  14.667  20.627  0.00  0.00      7baa H  
ATOM   2935  HD2 TYR A 181      12.588  18.165  21.220  0.00  0.00      7baa H  
ATOM   2936  HE1 TYR A 181      12.993  13.442  21.740  0.00  0.00      7baa H  
ATOM   2937  HE2 TYR A 181      10.822  16.914  22.214  0.00  0.00      7baa H  
ATOM   2938  HH  TYR A 181      10.031  15.035  22.928  0.00  0.00      7baa H  
ATOM   2939  N   GLU A 182      17.642  16.003  20.471  0.00  0.00      7baa N  
ATOM   2940  CA  GLU A 182      18.287  14.687  20.529  0.00  0.00      7baa C  
ATOM   2941  C   GLU A 182      19.683  14.728  21.106  0.00  0.00      7baa C  
ATOM   2942  O   GLU A 182      20.146  13.699  21.630  0.00  0.00      7baa O  
ATOM   2943  CB  GLU A 182      18.350  14.039  19.139  0.00  0.00      7baa C  
ATOM   2944  CG  GLU A 182      16.998  13.643  18.611  0.00  0.00      7baa C  
ATOM   2945  CD  GLU A 182      16.367  12.447  19.351  0.00  0.00      7baa C  
ATOM   2946  OE1 GLU A 182      15.121  12.362  19.461  0.00  0.00      7baa O  
ATOM   2947  OE2 GLU A 182      17.125  11.576  19.821  0.00  0.00      7baa O1-
ATOM   2948  H   GLU A 182      17.774  16.663  19.673  0.00  0.00      7baa H  
ATOM   2949  HA  GLU A 182      17.707  14.058  21.081  0.00  0.00      7baa H  
ATOM   2950  HB2 GLU A 182      18.738  14.700  18.525  0.00  0.00      7baa H  
ATOM   2951  HB3 GLU A 182      18.898  13.229  19.217  0.00  0.00      7baa H  
ATOM   2952  HG2 GLU A 182      16.376  14.401  18.718  0.00  0.00      7baa H  
ATOM   2953  HG3 GLU A 182      17.086  13.375  17.666  0.00  0.00      7baa H  
ATOM   2954  N   ILE A 183      20.395  15.825  21.010  0.00  0.00      7baa N  
ATOM   2955  CA  ILE A 183      21.798  15.893  21.379  0.00  0.00      7baa C  
ATOM   2956  C   ILE A 183      21.985  16.734  22.630  0.00  0.00      7baa C  
ATOM   2957  O   ILE A 183      22.709  16.343  23.565  0.00  0.00      7baa O  
ATOM   2958  CB  ILE A 183      22.660  16.448  20.223  0.00  0.00      7baa C  
ATOM   2959  CG1 ILE A 183      22.407  15.732  18.888  0.00  0.00      7baa C  
ATOM   2960  CG2 ILE A 183      24.112  16.420  20.631  0.00  0.00      7baa C  
ATOM   2961  CD1 ILE A 183      22.760  14.244  18.877  0.00  0.00      7baa C  
ATOM   2962  H   ILE A 183      19.866  16.657  20.642  0.00  0.00      7baa H  
ATOM   2963  HA  ILE A 183      22.075  14.957  21.618  0.00  0.00      7baa H  
ATOM   2964  HB  ILE A 183      22.424  17.416  20.102  0.00  0.00      7baa H  
ATOM   2965 2HG1 ILE A 183      21.439  15.832  18.653  0.00  0.00      7baa H  
ATOM   2966 3HG1 ILE A 183      22.949  16.189  18.180  0.00  0.00      7baa H  
ATOM   2967 1HG2 ILE A 183      24.219  16.898  21.503  0.00  0.00      7baa H  
ATOM   2968 2HG2 ILE A 183      24.661  16.874  19.929  0.00  0.00      7baa H  
ATOM   2969 3HG2 ILE A 183      24.409  15.470  20.729  0.00  0.00      7baa H  
ATOM   2970 1HD1 ILE A 183      23.729  14.140  19.084  0.00  0.00      7baa H  
ATOM   2971 2HD1 ILE A 183      22.562  13.872  17.974  0.00  0.00      7baa H  
ATOM   2972 3HD1 ILE A 183      22.213  13.777  19.566  0.00  0.00      7baa H  
ATOM   2973  N   ALA A 184      21.357  17.907  22.671  0.00  0.00      7baa N  
ATOM   2974  CA  ALA A 184      21.589  18.860  23.744  0.00  0.00      7baa C  
ATOM   2975  C   ALA A 184      20.621  18.721  24.895  0.00  0.00      7baa C  
ATOM   2976  O   ALA A 184      20.692  19.535  25.816  0.00  0.00      7baa O  
ATOM   2977  CB  ALA A 184      21.536  20.284  23.198  0.00  0.00      7baa C  
ATOM   2978  H   ALA A 184      20.700  18.075  21.884  0.00  0.00      7baa H  
ATOM   2979  HA  ALA A 184      22.536  18.724  24.097  0.00  0.00      7baa H  
ATOM   2980  HB1 ALA A 184      22.310  20.805  23.554  0.00  0.00      7baa H  
ATOM   2981  HB2 ALA A 184      20.682  20.718  23.483  0.00  0.00      7baa H  
ATOM   2982  HB3 ALA A 184      21.581  20.259  22.200  0.00  0.00      7baa H  
ATOM   2983  N   ASN A 185      19.753  17.748  24.926  0.00  0.00      7baa N  
ATOM   2984  CA  ASN A 185      18.846  17.629  26.071  0.00  0.00      7baa C  
ATOM   2985  C   ASN A 185      18.053  18.914  26.281  0.00  0.00      7baa C  
ATOM   2986  O   ASN A 185      17.871  19.383  27.421  0.00  0.00      7baa O  
ATOM   2987  CB  ASN A 185      19.585  17.220  27.356  0.00  0.00      7baa C  
ATOM   2988  CG  ASN A 185      18.654  16.575  28.379  0.00  0.00      7baa C  
ATOM   2989  ND2 ASN A 185      19.013  16.645  29.658  0.00  0.00      7baa N  
ATOM   2990  OD1 ASN A 185      17.630  16.010  28.012  0.00  0.00      7baa O  
ATOM   2991  H   ASN A 185      19.751  17.103  24.129  0.00  0.00      7baa H  
ATOM   2992  HA  ASN A 185      18.183  16.905  25.848  0.00  0.00      7baa H  
ATOM   2993  HB2 ASN A 185      20.292  16.566  27.116  0.00  0.00      7baa H  
ATOM   2994  HB3 ASN A 185      19.983  18.035  27.761  0.00  0.00      7baa H  
ATOM   2995 1HD2 ASN A 185      19.865  17.116  29.908  0.00  0.00      7baa H  
ATOM   2996 2HD2 ASN A 185      18.448  16.238  30.362  0.00  0.00      7baa H  
ATOM   2997  N   SER A 186      17.563  19.493  25.176  0.00  0.00      7baa N  
ATOM   2998  CA  SER A 186      16.831  20.751  25.252  0.00  0.00      7baa C  
ATOM   2999  C   SER A 186      15.550  20.649  24.438  0.00  0.00      7baa C  
ATOM   3000  O   SER A 186      15.395  21.361  23.452  0.00  0.00      7baa O  
ATOM   3001  CB  SER A 186      17.712  21.866  24.699  0.00  0.00      7baa C  
ATOM   3002  OG  SER A 186      18.908  22.031  25.488  0.00  0.00      7baa O  
ATOM   3003  H   SER A 186      17.747  18.982  24.299  0.00  0.00      7baa H  
ATOM   3004  HA  SER A 186      16.578  20.908  26.209  0.00  0.00      7baa H  
ATOM   3005  HB2 SER A 186      17.981  21.642  23.768  0.00  0.00      7baa H  
ATOM   3006  HB3 SER A 186      17.207  22.723  24.716  0.00  0.00      7baa H  
ATOM   3007  HG  SER A 186      18.896  21.370  26.232  0.00  0.00      7baa H  
ATOM   3008  N   PRO A 187      14.615  19.794  24.837  0.00  0.00      7baa N  
ATOM   3009  CA  PRO A 187      13.391  19.641  24.042  0.00  0.00      7baa C  
ATOM   3010  C   PRO A 187      12.586  20.929  23.968  0.00  0.00      7baa C  
ATOM   3011  O   PRO A 187      11.960  21.183  22.936  0.00  0.00      7baa O  
ATOM   3012  CB  PRO A 187      12.631  18.514  24.752  0.00  0.00      7baa C  
ATOM   3013  CG  PRO A 187      13.187  18.550  26.177  0.00  0.00      7baa C  
ATOM   3014  CD  PRO A 187      14.610  18.927  26.022  0.00  0.00      7baa C  
ATOM   3015  HA  PRO A 187      13.612  19.302  23.114  0.00  0.00      7baa H  
ATOM   3016  HB2 PRO A 187      11.652  18.691  24.762  0.00  0.00      7baa H  
ATOM   3017  HB3 PRO A 187      12.819  17.633  24.333  0.00  0.00      7baa H  
ATOM   3018  HG2 PRO A 187      12.675  19.223  26.715  0.00  0.00      7baa H  
ATOM   3019  HG3 PRO A 187      13.080  17.646  26.596  0.00  0.00      7baa H  
ATOM   3020  HD2 PRO A 187      14.956  19.429  26.821  0.00  0.00      7baa H  
ATOM   3021  HD3 PRO A 187      15.198  18.125  25.869  0.00  0.00      7baa H  
ATOM   3022  N   GLU A 188      12.551  21.747  25.010  0.00  0.00      7baa N  
ATOM   3023  CA  GLU A 188      11.777  22.985  24.903  0.00  0.00      7baa C  
ATOM   3024  C   GLU A 188      12.359  23.913  23.854  0.00  0.00      7baa C  
ATOM   3025  O   GLU A 188      11.617  24.548  23.073  0.00  0.00      7baa O  
ATOM   3026  CB  GLU A 188      11.699  23.663  26.267  0.00  0.00      7baa C  
ATOM   3027  CG  GLU A 188      10.797  22.923  27.242  0.00  0.00      7baa C  
ATOM   3028  CD  GLU A 188      10.735  23.503  28.634  0.00  0.00      7baa C  
ATOM   3029  OE1 GLU A 188      11.713  24.098  29.097  0.00  0.00      7baa O  
ATOM   3030  OE2 GLU A 188       9.665  23.298  29.253  0.00  0.00      7baa O1-
ATOM   3031  H   GLU A 188      13.073  21.460  25.834  0.00  0.00      7baa H  
ATOM   3032  HA  GLU A 188      10.821  22.762  24.667  0.00  0.00      7baa H  
ATOM   3033  HB2 GLU A 188      12.601  23.677  26.649  0.00  0.00      7baa H  
ATOM   3034  HB3 GLU A 188      11.326  24.559  26.138  0.00  0.00      7baa H  
ATOM   3035  HG2 GLU A 188       9.874  22.931  26.872  0.00  0.00      7baa H  
ATOM   3036  HG3 GLU A 188      11.130  21.989  27.321  0.00  0.00      7baa H  
ATOM   3037  N   GLU A 189      13.684  24.033  23.798  0.00  0.00      7baa N  
ATOM   3038  CA  GLU A 189      14.297  24.857  22.752  0.00  0.00      7baa C  
ATOM   3039  C   GLU A 189      13.992  24.279  21.375  0.00  0.00      7baa C  
ATOM   3040  O   GLU A 189      13.738  25.023  20.428  0.00  0.00      7baa O  
ATOM   3041  CB  GLU A 189      15.813  24.965  22.965  0.00  0.00      7baa C  
ATOM   3042  CG  GLU A 189      16.524  25.943  22.064  0.00  0.00      7baa C  
ATOM   3043  CD  GLU A 189      16.190  27.396  22.316  0.00  0.00      7baa C  
ATOM   3044  OE1 GLU A 189      15.651  27.739  23.398  0.00  0.00      7baa O  
ATOM   3045  OE2 GLU A 189      16.459  28.218  21.437  0.00  0.00      7baa O1-
ATOM   3046  H   GLU A 189      14.210  23.525  24.514  0.00  0.00      7baa H  
ATOM   3047  HA  GLU A 189      13.941  25.794  22.811  0.00  0.00      7baa H  
ATOM   3048  HB2 GLU A 189      15.958  25.252  23.902  0.00  0.00      7baa H  
ATOM   3049  HB3 GLU A 189      16.198  24.067  22.805  0.00  0.00      7baa H  
ATOM   3050  HG2 GLU A 189      17.502  25.837  22.197  0.00  0.00      7baa H  
ATOM   3051  HG3 GLU A 189      16.276  25.742  21.124  0.00  0.00      7baa H  
ATOM   3052  N   ALA A 190      14.065  22.958  21.250  0.00  0.00      7baa N  
ATOM   3053  CA  ALA A 190      13.760  22.308  19.986  0.00  0.00      7baa C  
ATOM   3054  C   ALA A 190      12.359  22.665  19.502  0.00  0.00      7baa C  
ATOM   3055  O   ALA A 190      12.142  22.979  18.315  0.00  0.00      7baa O  
ATOM   3056  CB  ALA A 190      13.847  20.793  20.147  0.00  0.00      7baa C  
ATOM   3057  H   ALA A 190      14.349  22.451  22.106  0.00  0.00      7baa H  
ATOM   3058  HA  ALA A 190      14.426  22.615  19.292  0.00  0.00      7baa H  
ATOM   3059  HB1 ALA A 190      14.630  20.449  19.631  0.00  0.00      7baa H  
ATOM   3060  HB2 ALA A 190      13.009  20.373  19.801  0.00  0.00      7baa H  
ATOM   3061  HB3 ALA A 190      13.958  20.568  21.114  0.00  0.00      7baa H  
ATOM   3062  N   ILE A 191      11.381  22.564  20.406  0.00  0.00      7baa N  
ATOM   3063  CA  ILE A 191       9.985  22.826  20.083  0.00  0.00      7baa C  
ATOM   3064  C   ILE A 191       9.782  24.298  19.754  0.00  0.00      7baa C  
ATOM   3065  O   ILE A 191       9.141  24.660  18.749  0.00  0.00      7baa O  
ATOM   3066  CB  ILE A 191       9.084  22.354  21.237  0.00  0.00      7baa C  
ATOM   3067  CG1 ILE A 191       9.106  20.824  21.312  0.00  0.00      7baa C  
ATOM   3068  CG2 ILE A 191       7.649  22.927  21.077  0.00  0.00      7baa C  
ATOM   3069  CD1 ILE A 191       8.588  20.269  22.660  0.00  0.00      7baa C  
ATOM   3070  H   ILE A 191      11.705  22.282  21.358  0.00  0.00      7baa H  
ATOM   3071  HA  ILE A 191       9.788  22.314  19.243  0.00  0.00      7baa H  
ATOM   3072  HB  ILE A 191       9.458  22.708  22.083  0.00  0.00      7baa H  
ATOM   3073 2HG1 ILE A 191       8.537  20.456  20.586  0.00  0.00      7baa H  
ATOM   3074 3HG1 ILE A 191      10.042  20.511  21.192  0.00  0.00      7baa H  
ATOM   3075 1HG2 ILE A 191       7.716  23.917  21.036  0.00  0.00      7baa H  
ATOM   3076 2HG2 ILE A 191       7.114  22.641  21.863  0.00  0.00      7baa H  
ATOM   3077 3HG2 ILE A 191       7.264  22.564  20.237  0.00  0.00      7baa H  
ATOM   3078 1HD1 ILE A 191       9.165  20.622  23.388  0.00  0.00      7baa H  
ATOM   3079 2HD1 ILE A 191       8.634  19.277  22.630  0.00  0.00      7baa H  
ATOM   3080 3HD1 ILE A 191       7.650  20.570  22.784  0.00  0.00      7baa H  
ATOM   3081  N   SER A 192      10.327  25.176  20.589  0.00  0.00      7baa N  
ATOM   3082  CA  SER A 192      10.212  26.606  20.320  0.00  0.00      7baa C  
ATOM   3083  C   SER A 192      10.774  26.947  18.952  0.00  0.00      7baa C  
ATOM   3084  O   SER A 192      10.138  27.666  18.174  0.00  0.00      7baa O  
ATOM   3085  CB  SER A 192      10.948  27.397  21.398  0.00  0.00      7baa C  
ATOM   3086  OG  SER A 192      10.686  28.795  21.291  0.00  0.00      7baa O  
ATOM   3087  H   SER A 192      10.813  24.778  21.401  0.00  0.00      7baa H  
ATOM   3088  HA  SER A 192       9.234  26.845  20.324  0.00  0.00      7baa H  
ATOM   3089  HB2 SER A 192      10.646  27.083  22.294  0.00  0.00      7baa H  
ATOM   3090  HB3 SER A 192      11.928  27.248  21.297  0.00  0.00      7baa H  
ATOM   3091  HG  SER A 192      10.069  28.959  20.525  0.00  0.00      7baa H  
ATOM   3092  N   LEU A 193      11.984  26.466  18.650  0.00  0.00      7baa N  
ATOM   3093  CA  LEU A 193      12.599  26.786  17.367  0.00  0.00      7baa C  
ATOM   3094  C   LEU A 193      11.745  26.288  16.206  0.00  0.00      7baa C  
ATOM   3095  O   LEU A 193      11.539  26.999  15.204  0.00  0.00      7baa O  
ATOM   3096  CB  LEU A 193      14.025  26.233  17.293  0.00  0.00      7baa C  
ATOM   3097  CG  LEU A 193      14.751  26.446  15.958  0.00  0.00      7baa C  
ATOM   3098  CD1 LEU A 193      14.794  27.904  15.552  0.00  0.00      7baa C  
ATOM   3099  CD2 LEU A 193      16.157  25.909  16.065  0.00  0.00      7baa C  
ATOM   3100  H   LEU A 193      12.418  25.879  19.371  0.00  0.00      7baa H  
ATOM   3101  HA  LEU A 193      12.684  27.787  17.292  0.00  0.00      7baa H  
ATOM   3102  HB2 LEU A 193      14.564  26.681  17.997  0.00  0.00      7baa H  
ATOM   3103  HB3 LEU A 193      13.983  25.255  17.454  0.00  0.00      7baa H  
ATOM   3104  HG  LEU A 193      14.277  25.912  15.247  0.00  0.00      7baa H  
ATOM   3105 1HD1 LEU A 193      13.861  28.256  15.454  0.00  0.00      7baa H  
ATOM   3106 2HD1 LEU A 193      15.275  27.998  14.678  0.00  0.00      7baa H  
ATOM   3107 3HD1 LEU A 193      15.275  28.436  16.251  0.00  0.00      7baa H  
ATOM   3108 1HD2 LEU A 193      16.652  26.389  16.793  0.00  0.00      7baa H  
ATOM   3109 2HD2 LEU A 193      16.133  24.930  16.278  0.00  0.00      7baa H  
ATOM   3110 3HD2 LEU A 193      16.641  26.043  15.197  0.00  0.00      7baa H  
ATOM   3111  N   ALA A 194      11.292  25.045  16.270  0.00  0.00      7baa N  
ATOM   3112  CA  ALA A 194      10.485  24.526  15.163  0.00  0.00      7baa C  
ATOM   3113  C   ALA A 194       9.199  25.322  14.988  0.00  0.00      7baa C  
ATOM   3114  O   ALA A 194       8.798  25.626  13.843  0.00  0.00      7baa O  
ATOM   3115  CB  ALA A 194      10.190  23.039  15.385  0.00  0.00      7baa C  
ATOM   3116  H   ALA A 194      11.538  24.513  17.104  0.00  0.00      7baa H  
ATOM   3117  HA  ALA A 194      11.025  24.593  14.313  0.00  0.00      7baa H  
ATOM   3118  HB1 ALA A 194      11.030  22.514  15.259  0.00  0.00      7baa H  
ATOM   3119  HB2 ALA A 194       9.503  22.738  14.726  0.00  0.00      7baa H  
ATOM   3120  HB3 ALA A 194       9.847  22.906  16.313  0.00  0.00      7baa H  
ATOM   3121  N   LYS A 195       8.533  25.670  16.090  0.00  0.00      7baa N  
ATOM   3122  CA  LYS A 195       7.275  26.415  16.020  0.00  0.00      7baa C  
ATOM   3123  C   LYS A 195       7.483  27.810  15.458  0.00  0.00      7baa C  
ATOM   3124  O   LYS A 195       6.743  28.253  14.555  0.00  0.00      7baa O  
ATOM   3125  CB  LYS A 195       6.634  26.481  17.403  0.00  0.00      7baa C  
ATOM   3126  CG  LYS A 195       5.320  27.212  17.346  0.00  0.00      7baa C  
ATOM   3127  CD  LYS A 195       4.393  26.855  18.488  0.00  0.00      7baa C  
ATOM   3128  CE  LYS A 195       2.943  27.116  18.083  0.00  0.00      7baa C  
ATOM   3129  NZ  LYS A 195       2.761  28.478  17.506  0.00  0.00      7baa N1+
ATOM   3130  H   LYS A 195       8.974  25.374  16.979  0.00  0.00      7baa H  
ATOM   3131  HA  LYS A 195       6.636  25.913  15.420  0.00  0.00      7baa H  
ATOM   3132  HB2 LYS A 195       6.474  25.559  17.714  0.00  0.00      7baa H  
ATOM   3133  HB3 LYS A 195       7.246  26.968  18.005  0.00  0.00      7baa H  
ATOM   3134  HG2 LYS A 195       5.492  28.207  17.370  0.00  0.00      7baa H  
ATOM   3135  HG3 LYS A 195       4.857  26.997  16.475  0.00  0.00      7baa H  
ATOM   3136  HD2 LYS A 195       4.490  25.894  18.699  0.00  0.00      7baa H  
ATOM   3137  HD3 LYS A 195       4.605  27.420  19.271  0.00  0.00      7baa H  
ATOM   3138  HE2 LYS A 195       2.670  26.430  17.404  0.00  0.00      7baa H  
ATOM   3139  HE3 LYS A 195       2.360  27.020  18.894  0.00  0.00      7baa H  
ATOM   3140  HZ1 LYS A 195       2.606  29.132  18.245  0.00  0.00      7baa H  
ATOM   3141  HZ2 LYS A 195       1.974  28.474  16.891  0.00  0.00      7baa H  
ATOM   3142  HZ3 LYS A 195       3.582  28.734  16.998  0.00  0.00      7baa H  
ATOM   3143  N   THR A 196       8.442  28.553  15.987  0.00  0.00      7baa N  
ATOM   3144  CA  THR A 196       8.662  29.896  15.480  0.00  0.00      7baa C  
ATOM   3145  C   THR A 196       9.101  29.901  14.031  0.00  0.00      7baa C  
ATOM   3146  O   THR A 196       8.647  30.753  13.251  0.00  0.00      7baa O  
ATOM   3147  CB  THR A 196       9.616  30.676  16.368  0.00  0.00      7baa C  
ATOM   3148  CG2 THR A 196       9.038  30.814  17.738  0.00  0.00      7baa C  
ATOM   3149  OG1 THR A 196      10.907  30.084  16.436  0.00  0.00      7baa O  
ATOM   3150  H   THR A 196       8.982  28.120  16.741  0.00  0.00      7baa H  
ATOM   3151  HA  THR A 196       7.791  30.412  15.552  0.00  0.00      7baa H  
ATOM   3152  HB  THR A 196       9.726  31.632  15.986  0.00  0.00      7baa H  
ATOM   3153  HG1 THR A 196      10.866  29.241  15.841  0.00  0.00      7baa H  
ATOM   3154 1HG2 THR A 196       9.429  31.615  18.208  0.00  0.00      7baa H  
ATOM   3155 2HG2 THR A 196       9.236  29.994  18.290  0.00  0.00      7baa H  
ATOM   3156 3HG2 THR A 196       8.038  30.930  17.691  0.00  0.00      7baa H  
ATOM   3157  N   THR A 197       9.944  28.953  13.648  0.00  0.00      7baa N  
ATOM   3158  CA  THR A 197      10.349  28.872  12.251  0.00  0.00      7baa C  
ATOM   3159  C   THR A 197       9.147  28.618  11.355  0.00  0.00      7baa C  
ATOM   3160  O   THR A 197       8.990  29.264  10.294  0.00  0.00      7baa O  
ATOM   3161  CB  THR A 197      11.373  27.748  12.093  0.00  0.00      7baa C  
ATOM   3162  CG2 THR A 197      11.843  27.681  10.654  0.00  0.00      7baa C  
ATOM   3163  OG1 THR A 197      12.504  27.987  12.931  0.00  0.00      7baa O  
ATOM   3164  H   THR A 197      10.268  28.316  14.383  0.00  0.00      7baa H  
ATOM   3165  HA  THR A 197      10.762  29.751  11.986  0.00  0.00      7baa H  
ATOM   3166  HB  THR A 197      10.944  26.864  12.383  0.00  0.00      7baa H  
ATOM   3167  HG1 THR A 197      12.341  28.861  13.431  0.00  0.00      7baa H  
ATOM   3168 1HG2 THR A 197      11.215  28.197  10.063  0.00  0.00      7baa H  
ATOM   3169 2HG2 THR A 197      11.870  26.726  10.346  0.00  0.00      7baa H  
ATOM   3170 3HG2 THR A 197      12.763  28.075  10.575  0.00  0.00      7baa H  
ATOM   3171  N   PHE A 198       8.301  27.667  11.758  0.00  0.00      7baa N  
ATOM   3172  CA  PHE A 198       7.136  27.325  10.947  0.00  0.00      7baa C  
ATOM   3173  C   PHE A 198       6.222  28.535  10.812  0.00  0.00      7baa C  
ATOM   3174  O   PHE A 198       5.759  28.875   9.706  0.00  0.00      7baa O  
ATOM   3175  CB  PHE A 198       6.404  26.158  11.599  0.00  0.00      7baa C  
ATOM   3176  CG  PHE A 198       5.166  25.744  10.852  0.00  0.00      7baa C  
ATOM   3177  CD1 PHE A 198       3.962  26.443  10.966  0.00  0.00      7baa C  
ATOM   3178  CD2 PHE A 198       5.217  24.655  10.003  0.00  0.00      7baa C  
ATOM   3179  CE1 PHE A 198       2.840  26.037  10.180  0.00  0.00      7baa C  
ATOM   3180  CE2 PHE A 198       4.099  24.230   9.272  0.00  0.00      7baa C  
ATOM   3181  CZ  PHE A 198       2.920  24.947   9.363  0.00  0.00      7baa C  
ATOM   3182  H   PHE A 198       8.535  27.218  12.652  0.00  0.00      7baa H  
ATOM   3183  HA  PHE A 198       7.472  27.111  10.027  0.00  0.00      7baa H  
ATOM   3184  HB2 PHE A 198       7.018  25.386  11.621  0.00  0.00      7baa H  
ATOM   3185  HB3 PHE A 198       6.133  26.436  12.506  0.00  0.00      7baa H  
ATOM   3186  HD1 PHE A 198       3.869  27.206  11.571  0.00  0.00      7baa H  
ATOM   3187  HD2 PHE A 198       6.081  24.145   9.900  0.00  0.00      7baa H  
ATOM   3188  HE1 PHE A 198       1.995  26.584  10.255  0.00  0.00      7baa H  
ATOM   3189  HE2 PHE A 198       4.167  23.410   8.693  0.00  0.00      7baa H  
ATOM   3190  HZ  PHE A 198       2.121  24.660   8.822  0.00  0.00      7baa H  
ATOM   3191  N   ASP A 199       5.958  29.214  11.930  0.00  0.00      7baa N  
ATOM   3192  CA  ASP A 199       5.007  30.312  11.908  0.00  0.00      7baa C  
ATOM   3193  C   ASP A 199       5.528  31.493  11.094  0.00  0.00      7baa C  
ATOM   3194  O   ASP A 199       4.757  32.156  10.379  0.00  0.00      7baa O  
ATOM   3195  CB  ASP A 199       4.683  30.747  13.342  0.00  0.00      7baa C  
ATOM   3196  CG  ASP A 199       3.891  29.691  14.139  0.00  0.00      7baa C  
ATOM   3197  OD1 ASP A 199       3.314  28.730  13.569  0.00  0.00      7baa O  
ATOM   3198  OD2 ASP A 199       3.870  29.805  15.381  0.00  0.00      7baa O1-
ATOM   3199  H   ASP A 199       6.467  28.901  12.766  0.00  0.00      7baa H  
ATOM   3200  HA  ASP A 199       4.174  29.980  11.443  0.00  0.00      7baa H  
ATOM   3201  HB2 ASP A 199       5.539  30.915  13.818  0.00  0.00      7baa H  
ATOM   3202  HB3 ASP A 199       4.139  31.576  13.301  0.00  0.00      7baa H  
ATOM   3203  N   GLU A 200       6.818  31.776  11.178  0.00  0.00      7baa N  
ATOM   3204  CA  GLU A 200       7.378  32.904  10.442  0.00  0.00      7baa C  
ATOM   3205  C   GLU A 200       7.473  32.613   8.949  0.00  0.00      7baa C  
ATOM   3206  O   GLU A 200       7.408  33.529   8.110  0.00  0.00      7baa O  
ATOM   3207  CB  GLU A 200       8.717  33.287  11.062  0.00  0.00      7baa C  
ATOM   3208  CG  GLU A 200       8.449  33.953  12.396  0.00  0.00      7baa C  
ATOM   3209  CD  GLU A 200       9.597  33.983  13.341  0.00  0.00      7baa C  
ATOM   3210  OE1 GLU A 200      10.754  33.980  12.884  0.00  0.00      7baa O  
ATOM   3211  OE2 GLU A 200       9.328  34.070  14.560  0.00  0.00      7baa O1-
ATOM   3212  H   GLU A 200       7.372  31.154  11.785  0.00  0.00      7baa H  
ATOM   3213  HA  GLU A 200       6.803  33.722  10.588  0.00  0.00      7baa H  
ATOM   3214  HB2 GLU A 200       9.212  32.478  11.227  0.00  0.00      7baa H  
ATOM   3215  HB3 GLU A 200       9.140  33.931  10.487  0.00  0.00      7baa H  
ATOM   3216  HG2 GLU A 200       8.174  34.895  12.214  0.00  0.00      7baa H  
ATOM   3217  HG3 GLU A 200       7.700  33.462  12.836  0.00  0.00      7baa H  
ATOM   3218  N   ALA A 201       7.627  31.338   8.598  0.00  0.00      7baa N  
ATOM   3219  CA  ALA A 201       7.551  30.940   7.201  0.00  0.00      7baa C  
ATOM   3220  C   ALA A 201       6.121  31.052   6.674  0.00  0.00      7baa C  
ATOM   3221  O   ALA A 201       5.895  31.578   5.568  0.00  0.00      7baa O  
ATOM   3222  CB  ALA A 201       8.106  29.517   7.041  0.00  0.00      7baa C  
ATOM   3223  H   ALA A 201       7.798  30.685   9.377  0.00  0.00      7baa H  
ATOM   3224  HA  ALA A 201       8.140  31.549   6.655  0.00  0.00      7baa H  
ATOM   3225  HB1 ALA A 201       8.417  29.391   6.102  0.00  0.00      7baa H  
ATOM   3226  HB2 ALA A 201       7.386  28.859   7.250  0.00  0.00      7baa H  
ATOM   3227  HB3 ALA A 201       8.870  29.391   7.669  0.00  0.00      7baa H  
ATOM   3228  N   MET A 202       5.151  30.552   7.445  0.00  0.00      7baa N  
ATOM   3229  CA  MET A 202       3.741  30.643   7.073  0.00  0.00      7baa C  
ATOM   3230  C   MET A 202       3.377  32.049   6.637  0.00  0.00      7baa C  
ATOM   3231  O   MET A 202       2.709  32.249   5.614  0.00  0.00      7baa O  
ATOM   3232  CB  MET A 202       2.884  30.201   8.266  0.00  0.00      7baa C  
ATOM   3233  CG  MET A 202       1.380  30.513   8.182  0.00  0.00      7baa C  
ATOM   3234  SD  MET A 202       0.397  29.035   8.509  0.00  0.00      7baa S  
ATOM   3235  CE  MET A 202       1.386  28.066   7.365  0.00  0.00      7baa C  
ATOM   3236  H   MET A 202       5.484  30.100   8.320  0.00  0.00      7baa H  
ATOM   3237  HA  MET A 202       3.583  30.021   6.295  0.00  0.00      7baa H  
ATOM   3238  HB2 MET A 202       2.986  29.197   8.390  0.00  0.00      7baa H  
ATOM   3239  HB3 MET A 202       3.245  30.639   9.110  0.00  0.00      7baa H  
ATOM   3240  HG2 MET A 202       1.169  31.247   8.851  0.00  0.00      7baa H  
ATOM   3241  HG3 MET A 202       1.182  30.886   7.259  0.00  0.00      7baa H  
ATOM   3242  HE1 MET A 202       2.149  28.621   7.031  0.00  0.00      7baa H  
ATOM   3243  HE2 MET A 202       1.742  27.257   7.834  0.00  0.00      7baa H  
ATOM   3244  HE3 MET A 202       0.818  27.780   6.593  0.00  0.00      7baa H  
ATOM   3245  N   ALA A 203       3.808  33.030   7.419  0.00  0.00      7baa N  
ATOM   3246  CA  ALA A 203       3.464  34.423   7.201  0.00  0.00      7baa C  
ATOM   3247  C   ALA A 203       4.124  35.025   5.968  0.00  0.00      7baa C  
ATOM   3248  O   ALA A 203       3.703  36.103   5.535  0.00  0.00      7baa O  
ATOM   3249  CB  ALA A 203       3.835  35.223   8.462  0.00  0.00      7baa C  
ATOM   3250  H   ALA A 203       4.420  32.710   8.209  0.00  0.00      7baa H  
ATOM   3251  HA  ALA A 203       2.454  34.497   7.091  0.00  0.00      7baa H  
ATOM   3252  HB1 ALA A 203       3.444  34.773   9.261  0.00  0.00      7baa H  
ATOM   3253  HB2 ALA A 203       3.469  36.147   8.381  0.00  0.00      7baa H  
ATOM   3254  HB3 ALA A 203       4.828  35.258   8.545  0.00  0.00      7baa H  
ATOM   3255  N   ASP A 204       5.150  34.384   5.410  0.00  0.00      7baa N  
ATOM   3256  CA  ASP A 204       5.866  34.882   4.249  0.00  0.00      7baa C  
ATOM   3257  C   ASP A 204       5.509  34.130   2.978  0.00  0.00      7baa C  
ATOM   3258  O   ASP A 204       5.985  34.518   1.894  0.00  0.00      7baa O  
ATOM   3259  CB  ASP A 204       7.384  34.761   4.571  0.00  0.00      7baa C  
ATOM   3260  CG  ASP A 204       8.309  35.389   3.510  0.00  0.00      7baa C  
ATOM   3261  OD1 ASP A 204       8.155  36.598   3.242  0.00  0.00      7baa O  
ATOM   3262  OD2 ASP A 204       9.245  34.701   2.999  0.00  0.00      7baa O1-
ATOM   3263  H   ASP A 204       5.396  33.481   5.888  0.00  0.00      7baa H  
ATOM   3264  HA  ASP A 204       5.583  35.846   4.112  0.00  0.00      7baa H  
ATOM   3265  HB2 ASP A 204       7.545  35.218   5.440  0.00  0.00      7baa H  
ATOM   3266  HB3 ASP A 204       7.600  33.793   4.645  0.00  0.00      7baa H  
ATOM   3267  N   LEU A 205       4.710  33.075   3.069  0.00  0.00      7baa N  
ATOM   3268  CA  LEU A 205       4.382  32.294   1.871  0.00  0.00      7baa C  
ATOM   3269  C   LEU A 205       3.712  33.140   0.804  0.00  0.00      7baa C  
ATOM   3270  O   LEU A 205       3.831  32.828  -0.389  0.00  0.00      7baa O  
ATOM   3271  CB  LEU A 205       3.479  31.124   2.233  0.00  0.00      7baa C  
ATOM   3272  CG  LEU A 205       4.125  29.974   3.018  0.00  0.00      7baa C  
ATOM   3273  CD1 LEU A 205       3.072  29.008   3.495  0.00  0.00      7baa C  
ATOM   3274  CD2 LEU A 205       5.210  29.282   2.212  0.00  0.00      7baa C  
ATOM   3275  H   LEU A 205       4.355  32.860   4.008  0.00  0.00      7baa H  
ATOM   3276  HA  LEU A 205       5.242  31.920   1.493  0.00  0.00      7baa H  
ATOM   3277  HB2 LEU A 205       2.728  31.473   2.791  0.00  0.00      7baa H  
ATOM   3278  HB3 LEU A 205       3.119  30.736   1.387  0.00  0.00      7baa H  
ATOM   3279  HG  LEU A 205       4.614  30.358   3.801  0.00  0.00      7baa H  
ATOM   3280 1HD1 LEU A 205       2.420  29.480   4.093  0.00  0.00      7baa H  
ATOM   3281 2HD1 LEU A 205       3.501  28.259   4.007  0.00  0.00      7baa H  
ATOM   3282 3HD1 LEU A 205       2.578  28.626   2.710  0.00  0.00      7baa H  
ATOM   3283 1HD2 LEU A 205       4.817  28.906   1.372  0.00  0.00      7baa H  
ATOM   3284 2HD2 LEU A 205       5.926  29.940   1.976  0.00  0.00      7baa H  
ATOM   3285 3HD2 LEU A 205       5.609  28.540   2.752  0.00  0.00      7baa H  
ATOM   3286  N   HIS A 206       2.982  34.188   1.209  0.00  0.00      7baa N  
ATOM   3287  CA  HIS A 206       2.204  34.987   0.264  0.00  0.00      7baa C  
ATOM   3288  C   HIS A 206       3.081  35.674  -0.749  0.00  0.00      7baa C  
ATOM   3289  O   HIS A 206       2.575  36.122  -1.791  0.00  0.00      7baa O  
ATOM   3290  CB  HIS A 206       1.369  36.028   1.027  0.00  0.00      7baa C  
ATOM   3291  CG  HIS A 206       2.148  37.188   1.543  0.00  0.00      7baa C  
ATOM   3292  CD2 HIS A 206       2.406  38.378   0.948  0.00  0.00      7baa C  
ATOM   3293  ND1 HIS A 206       2.752  37.240   2.787  0.00  0.00      7baa N  
ATOM   3294  CE1 HIS A 206       3.340  38.424   2.928  0.00  0.00      7baa C  
ATOM   3295  NE2 HIS A 206       3.143  39.124   1.830  0.00  0.00      7baa N  
ATOM   3296  H   HIS A 206       3.019  34.375   2.226  0.00  0.00      7baa H  
ATOM   3297  HA  HIS A 206       1.570  34.366  -0.224  0.00  0.00      7baa H  
ATOM   3298  HB2 HIS A 206       0.646  36.374   0.413  0.00  0.00      7baa H  
ATOM   3299  HB3 HIS A 206       0.920  35.570   1.807  0.00  0.00      7baa H  
ATOM   3300  HD1 HIS A 206       2.747  36.511   3.462  0.00  0.00      7baa H  
ATOM   3301  HD2 HIS A 206       2.112  38.659   0.037  0.00  0.00      7baa H  
ATOM   3302  HE1 HIS A 206       3.843  38.726   3.733  0.00  0.00      7baa H  
ATOM   3303  N   THR A 207       4.375  35.787  -0.490  0.00  0.00      7baa N  
ATOM   3304  CA  THR A 207       5.299  36.479  -1.377  0.00  0.00      7baa C  
ATOM   3305  C   THR A 207       5.843  35.597  -2.471  0.00  0.00      7baa C  
ATOM   3306  O   THR A 207       6.536  36.115  -3.375  0.00  0.00      7baa O  
ATOM   3307  CB  THR A 207       6.520  36.987  -0.598  0.00  0.00      7baa C  
ATOM   3308  CG2 THR A 207       6.127  37.870   0.567  0.00  0.00      7baa C  
ATOM   3309  OG1 THR A 207       7.316  35.877  -0.145  0.00  0.00      7baa O  
ATOM   3310  H   THR A 207       4.677  35.337   0.406  0.00  0.00      7baa H  
ATOM   3311  HA  THR A 207       4.803  37.258  -1.806  0.00  0.00      7baa H  
ATOM   3312  HB  THR A 207       7.099  37.555  -1.220  0.00  0.00      7baa H  
ATOM   3313  HG1 THR A 207       6.857  35.024  -0.463  0.00  0.00      7baa H  
ATOM   3314 1HG2 THR A 207       6.777  37.751   1.323  0.00  0.00      7baa H  
ATOM   3315 2HG2 THR A 207       5.207  37.627   0.888  0.00  0.00      7baa H  
ATOM   3316 3HG2 THR A 207       6.129  38.834   0.284  0.00  0.00      7baa H  
ATOM   3317  N   LEU A 208       5.541  34.326  -2.459  0.00  0.00      7baa N  
ATOM   3318  CA  LEU A 208       6.243  33.355  -3.272  0.00  0.00      7baa C  
ATOM   3319  C   LEU A 208       5.469  32.939  -4.513  0.00  0.00      7baa C  
ATOM   3320  O   LEU A 208       4.224  32.932  -4.544  0.00  0.00      7baa O  
ATOM   3321  CB  LEU A 208       6.463  32.095  -2.470  0.00  0.00      7baa C  
ATOM   3322  CG  LEU A 208       7.282  32.215  -1.171  0.00  0.00      7baa C  
ATOM   3323  CD1 LEU A 208       7.461  30.862  -0.537  0.00  0.00      7baa C  
ATOM   3324  CD2 LEU A 208       8.633  32.871  -1.475  0.00  0.00      7baa C  
ATOM   3325  H   LEU A 208       4.754  34.066  -1.817  0.00  0.00      7baa H  
ATOM   3326  HA  LEU A 208       7.127  33.761  -3.571  0.00  0.00      7baa H  
ATOM   3327  HB2 LEU A 208       5.568  31.724  -2.211  0.00  0.00      7baa H  
ATOM   3328  HB3 LEU A 208       6.939  31.430  -3.049  0.00  0.00      7baa H  
ATOM   3329  HG  LEU A 208       6.795  32.824  -0.546  0.00  0.00      7baa H  
ATOM   3330 1HD1 LEU A 208       6.566  30.464  -0.318  0.00  0.00      7baa H  
ATOM   3331 2HD1 LEU A 208       7.995  30.947   0.308  0.00  0.00      7baa H  
ATOM   3332 3HD1 LEU A 208       7.944  30.249  -1.167  0.00  0.00      7baa H  
ATOM   3333 1HD2 LEU A 208       9.132  32.309  -2.133  0.00  0.00      7baa H  
ATOM   3334 2HD2 LEU A 208       8.479  33.780  -1.858  0.00  0.00      7baa H  
ATOM   3335 3HD2 LEU A 208       9.160  32.947  -0.631  0.00  0.00      7baa H  
ATOM   3336  N   SER A 209       6.224  32.527  -5.533  0.00  0.00      7baa N  
ATOM   3337  CA  SER A 209       5.656  31.864  -6.694  0.00  0.00      7baa C  
ATOM   3338  C   SER A 209       5.160  30.478  -6.304  0.00  0.00      7baa C  
ATOM   3339  O   SER A 209       5.475  29.936  -5.226  0.00  0.00      7baa O  
ATOM   3340  CB  SER A 209       6.725  31.671  -7.773  0.00  0.00      7baa C  
ATOM   3341  OG  SER A 209       7.685  30.717  -7.301  0.00  0.00      7baa O  
ATOM   3342  H   SER A 209       7.241  32.722  -5.421  0.00  0.00      7baa H  
ATOM   3343  HA  SER A 209       4.866  32.397  -7.006  0.00  0.00      7baa H  
ATOM   3344  HB2 SER A 209       6.302  31.319  -8.588  0.00  0.00      7baa H  
ATOM   3345  HB3 SER A 209       7.181  32.528  -7.932  0.00  0.00      7baa H  
ATOM   3346  HG  SER A 209       7.461  30.392  -6.403  0.00  0.00      7baa H  
ATOM   3347  N   GLU A 210       4.426  29.846  -7.221  0.00  0.00      7baa N  
ATOM   3348  CA  GLU A 210       3.932  28.504  -6.962  0.00  0.00      7baa C  
ATOM   3349  C   GLU A 210       5.079  27.526  -6.724  0.00  0.00      7baa C  
ATOM   3350  O   GLU A 210       4.994  26.660  -5.841  0.00  0.00      7baa O  
ATOM   3351  CB  GLU A 210       3.049  28.039  -8.128  0.00  0.00      7baa C  
ATOM   3352  CG  GLU A 210       2.593  26.580  -8.015  0.00  0.00      7baa C  
ATOM   3353  CD  GLU A 210       1.502  26.233  -9.010  0.00  0.00      7baa C  
ATOM   3354  OE1 GLU A 210       0.999  27.155  -9.691  0.00  0.00      7baa O  
ATOM   3355  OE2 GLU A 210       1.151  25.038  -9.109  0.00  0.00      7baa O1-
ATOM   3356  H   GLU A 210       4.252  30.373  -8.086  0.00  0.00      7baa H  
ATOM   3357  HA  GLU A 210       3.328  28.512  -6.153  0.00  0.00      7baa H  
ATOM   3358  HB2 GLU A 210       2.243  28.599  -8.136  0.00  0.00      7baa H  
ATOM   3359  HB3 GLU A 210       3.573  28.120  -8.953  0.00  0.00      7baa H  
ATOM   3360  HG2 GLU A 210       3.365  26.006  -8.204  0.00  0.00      7baa H  
ATOM   3361  HG3 GLU A 210       2.231  26.443  -7.114  0.00  0.00      7baa H  
ATOM   3362  N   ASP A 211       6.160  27.633  -7.511  0.00  0.00      7baa N  
ATOM   3363  CA  ASP A 211       7.250  26.691  -7.339  0.00  0.00      7baa C  
ATOM   3364  C   ASP A 211       7.991  26.929  -6.024  0.00  0.00      7baa C  
ATOM   3365  O   ASP A 211       8.395  25.960  -5.372  0.00  0.00      7baa O  
ATOM   3366  CB  ASP A 211       8.197  26.731  -8.544  0.00  0.00      7baa C  
ATOM   3367  CG  ASP A 211       7.604  26.068  -9.783  0.00  0.00      7baa C  
ATOM   3368  OD1 ASP A 211       6.517  25.441  -9.707  0.00  0.00      7baa O  
ATOM   3369  OD2 ASP A 211       8.243  26.184 -10.849  0.00  0.00      7baa O1-
ATOM   3370  H   ASP A 211       6.138  28.390  -8.193  0.00  0.00      7baa H  
ATOM   3371  HA  ASP A 211       6.847  25.768  -7.283  0.00  0.00      7baa H  
ATOM   3372  HB2 ASP A 211       8.387  27.682  -8.754  0.00  0.00      7baa H  
ATOM   3373  HB3 ASP A 211       9.030  26.253  -8.297  0.00  0.00      7baa H  
ATOM   3374  N   SER A 212       8.248  28.192  -5.671  0.00  0.00      7baa N  
ATOM   3375  CA  SER A 212       8.906  28.456  -4.385  0.00  0.00      7baa C  
ATOM   3376  C   SER A 212       8.034  27.997  -3.215  0.00  0.00      7baa C  
ATOM   3377  O   SER A 212       8.532  27.470  -2.207  0.00  0.00      7baa O  
ATOM   3378  CB  SER A 212       9.195  29.947  -4.253  0.00  0.00      7baa C  
ATOM   3379  OG  SER A 212      10.148  30.396  -5.223  0.00  0.00      7baa O  
ATOM   3380  H   SER A 212       7.964  28.911  -6.334  0.00  0.00      7baa H  
ATOM   3381  HA  SER A 212       9.760  27.926  -4.360  0.00  0.00      7baa H  
ATOM   3382  HB2 SER A 212       8.347  30.457  -4.383  0.00  0.00      7baa H  
ATOM   3383  HB3 SER A 212       9.562  30.129  -3.343  0.00  0.00      7baa H  
ATOM   3384  HG  SER A 212      10.422  29.619  -5.788  0.00  0.00      7baa H  
ATOM   3385  N   TYR A 213       6.719  28.232  -3.330  0.00  0.00      7baa N  
ATOM   3386  CA  TYR A 213       5.781  27.779  -2.311  0.00  0.00      7baa C  
ATOM   3387  C   TYR A 213       5.887  26.276  -2.107  0.00  0.00      7baa C  
ATOM   3388  O   TYR A 213       5.877  25.790  -0.960  0.00  0.00      7baa O  
ATOM   3389  CB  TYR A 213       4.366  28.202  -2.729  0.00  0.00      7baa C  
ATOM   3390  CG  TYR A 213       3.216  27.952  -1.750  0.00  0.00      7baa C  
ATOM   3391  CD1 TYR A 213       2.828  28.920  -0.827  0.00  0.00      7baa C  
ATOM   3392  CD2 TYR A 213       2.490  26.768  -1.796  0.00  0.00      7baa C  
ATOM   3393  CE1 TYR A 213       1.730  28.678   0.046  0.00  0.00      7baa C  
ATOM   3394  CE2 TYR A 213       1.410  26.530  -0.935  0.00  0.00      7baa C  
ATOM   3395  CZ  TYR A 213       1.055  27.475  -0.017  0.00  0.00      7baa C  
ATOM   3396  OH  TYR A 213      -0.028  27.240   0.819  0.00  0.00      7baa O  
ATOM   3397  H   TYR A 213       6.444  28.748  -4.182  0.00  0.00      7baa H  
ATOM   3398  HA  TYR A 213       6.015  28.231  -1.442  0.00  0.00      7baa H  
ATOM   3399  HB2 TYR A 213       4.382  29.195  -2.931  0.00  0.00      7baa H  
ATOM   3400  HB3 TYR A 213       4.137  27.723  -3.593  0.00  0.00      7baa H  
ATOM   3401  HD1 TYR A 213       3.306  29.784  -0.764  0.00  0.00      7baa H  
ATOM   3402  HD2 TYR A 213       2.740  26.062  -2.461  0.00  0.00      7baa H  
ATOM   3403  HE1 TYR A 213       1.462  29.387   0.694  0.00  0.00      7baa H  
ATOM   3404  HE2 TYR A 213       0.910  25.665  -1.005  0.00  0.00      7baa H  
ATOM   3405  HH  TYR A 213      -0.370  26.310   0.639  0.00  0.00      7baa H  
ATOM   3406  N   LYS A 214       5.961  25.509  -3.193  0.00  0.00      7baa N  
ATOM   3407  CA  LYS A 214       6.138  24.070  -3.052  0.00  0.00      7baa C  
ATOM   3408  C   LYS A 214       7.415  23.733  -2.284  0.00  0.00      7baa C  
ATOM   3409  O   LYS A 214       7.404  22.881  -1.391  0.00  0.00      7baa O  
ATOM   3410  CB  LYS A 214       6.144  23.425  -4.434  0.00  0.00      7baa C  
ATOM   3411  CG  LYS A 214       6.330  21.917  -4.399  0.00  0.00      7baa C  
ATOM   3412  CD  LYS A 214       6.360  21.334  -5.801  0.00  0.00      7baa C  
ATOM   3413  CE  LYS A 214       4.963  20.973  -6.281  0.00  0.00      7baa C  
ATOM   3414  NZ  LYS A 214       4.424  19.788  -5.548  0.00  0.00      7baa N1+
ATOM   3415  H   LYS A 214       5.886  26.000  -4.090  0.00  0.00      7baa H  
ATOM   3416  HA  LYS A 214       5.350  23.691  -2.546  0.00  0.00      7baa H  
ATOM   3417  HB2 LYS A 214       5.273  23.623  -4.876  0.00  0.00      7baa H  
ATOM   3418  HB3 LYS A 214       6.892  23.821  -4.961  0.00  0.00      7baa H  
ATOM   3419  HG2 LYS A 214       7.193  21.705  -3.942  0.00  0.00      7baa H  
ATOM   3420  HG3 LYS A 214       5.573  21.506  -3.893  0.00  0.00      7baa H  
ATOM   3421  HD2 LYS A 214       6.744  22.008  -6.423  0.00  0.00      7baa H  
ATOM   3422  HD3 LYS A 214       6.916  20.510  -5.797  0.00  0.00      7baa H  
ATOM   3423  HE2 LYS A 214       4.355  21.754  -6.132  0.00  0.00      7baa H  
ATOM   3424  HE3 LYS A 214       4.998  20.764  -7.260  0.00  0.00      7baa H  
ATOM   3425  HZ1 LYS A 214       4.419  18.998  -6.159  0.00  0.00      7baa H  
ATOM   3426  HZ2 LYS A 214       3.493  19.985  -5.244  0.00  0.00      7baa H  
ATOM   3427  HZ3 LYS A 214       5.004  19.599  -4.757  0.00  0.00      7baa H  
ATOM   3428  N   ASP A 215       8.514  24.401  -2.626  0.00  0.00      7baa N  
ATOM   3429  CA  ASP A 215       9.797  24.122  -1.977  0.00  0.00      7baa C  
ATOM   3430  C   ASP A 215       9.733  24.437  -0.489  0.00  0.00      7baa C  
ATOM   3431  O   ASP A 215      10.240  23.684   0.351  0.00  0.00      7baa O  
ATOM   3432  CB  ASP A 215      10.899  24.981  -2.602  0.00  0.00      7baa C  
ATOM   3433  CG  ASP A 215      11.220  24.639  -4.031  0.00  0.00      7baa C  
ATOM   3434  OD1 ASP A 215      10.975  23.495  -4.452  0.00  0.00      7baa O  
ATOM   3435  OD2 ASP A 215      11.761  25.549  -4.697  0.00  0.00      7baa O1-
ATOM   3436  H   ASP A 215       8.388  25.110  -3.365  0.00  0.00      7baa H  
ATOM   3437  HA  ASP A 215       9.964  23.134  -2.064  0.00  0.00      7baa H  
ATOM   3438  HB2 ASP A 215      10.602  25.937  -2.555  0.00  0.00      7baa H  
ATOM   3439  HB3 ASP A 215      11.725  24.867  -2.046  0.00  0.00      7baa H  
ATOM   3440  N   SER A 216       9.143  25.571  -0.141  0.00  0.00      7baa N  
ATOM   3441  CA  SER A 216       9.129  25.969   1.257  0.00  0.00      7baa C  
ATOM   3442  C   SER A 216       8.173  25.130   2.078  0.00  0.00      7baa C  
ATOM   3443  O   SER A 216       8.491  24.717   3.194  0.00  0.00      7baa O  
ATOM   3444  CB  SER A 216       8.728  27.433   1.355  0.00  0.00      7baa C  
ATOM   3445  OG  SER A 216       9.686  28.249   0.711  0.00  0.00      7baa O  
ATOM   3446  H   SER A 216       8.722  26.111  -0.903  0.00  0.00      7baa H  
ATOM   3447  HA  SER A 216      10.061  25.835   1.629  0.00  0.00      7baa H  
ATOM   3448  HB2 SER A 216       7.846  27.558   0.914  0.00  0.00      7baa H  
ATOM   3449  HB3 SER A 216       8.675  27.690   2.314  0.00  0.00      7baa H  
ATOM   3450  HG  SER A 216      10.419  27.703   0.329  0.00  0.00      7baa H  
ATOM   3451  N   THR A 217       6.971  24.868   1.548  0.00  0.00      7baa N  
ATOM   3452  CA  THR A 217       5.999  24.092   2.296  0.00  0.00      7baa C  
ATOM   3453  C   THR A 217       6.469  22.664   2.527  0.00  0.00      7baa C  
ATOM   3454  O   THR A 217       6.092  22.070   3.536  0.00  0.00      7baa O  
ATOM   3455  CB  THR A 217       4.599  24.144   1.661  0.00  0.00      7baa C  
ATOM   3456  CG2 THR A 217       3.990  25.532   1.705  0.00  0.00      7baa C  
ATOM   3457  OG1 THR A 217       4.637  23.659   0.317  0.00  0.00      7baa O  
ATOM   3458  H   THR A 217       6.814  25.251   0.608  0.00  0.00      7baa H  
ATOM   3459  HA  THR A 217       5.862  24.530   3.198  0.00  0.00      7baa H  
ATOM   3460  HB  THR A 217       3.970  23.541   2.200  0.00  0.00      7baa H  
ATOM   3461  HG1 THR A 217       5.605  23.396   0.115  0.00  0.00      7baa H  
ATOM   3462 1HG2 THR A 217       3.478  25.655   2.560  0.00  0.00      7baa H  
ATOM   3463 2HG2 THR A 217       3.365  25.657   0.929  0.00  0.00      7baa H  
ATOM   3464 3HG2 THR A 217       4.714  26.226   1.656  0.00  0.00      7baa H  
ATOM   3465  N   LEU A 218       7.289  22.112   1.627  0.00  0.00      7baa N  
ATOM   3466  CA  LEU A 218       7.845  20.782   1.845  0.00  0.00      7baa C  
ATOM   3467  C   LEU A 218       8.626  20.729   3.151  0.00  0.00      7baa C  
ATOM   3468  O   LEU A 218       8.449  19.822   3.954  0.00  0.00      7baa O  
ATOM   3469  CB  LEU A 218       8.753  20.437   0.673  0.00  0.00      7baa C  
ATOM   3470  CG  LEU A 218       9.328  19.020   0.627  0.00  0.00      7baa C  
ATOM   3471  CD1 LEU A 218       8.286  17.994   0.201  0.00  0.00      7baa C  
ATOM   3472  CD2 LEU A 218      10.515  18.897  -0.320  0.00  0.00      7baa C  
ATOM   3473  H   LEU A 218       7.483  22.692   0.798  0.00  0.00      7baa H  
ATOM   3474  HA  LEU A 218       7.087  20.122   1.901  0.00  0.00      7baa H  
ATOM   3475  HB2 LEU A 218       8.231  20.570  -0.172  0.00  0.00      7baa H  
ATOM   3476  HB3 LEU A 218       9.528  21.070   0.686  0.00  0.00      7baa H  
ATOM   3477  HG  LEU A 218       9.675  18.780   1.540  0.00  0.00      7baa H  
ATOM   3478 1HD1 LEU A 218       7.525  18.001   0.851  0.00  0.00      7baa H  
ATOM   3479 2HD1 LEU A 218       8.701  17.084   0.184  0.00  0.00      7baa H  
ATOM   3480 3HD1 LEU A 218       7.946  18.222  -0.712  0.00  0.00      7baa H  
ATOM   3481 1HD2 LEU A 218      10.230  19.141  -1.247  0.00  0.00      7baa H  
ATOM   3482 2HD2 LEU A 218      11.244  19.513  -0.023  0.00  0.00      7baa H  
ATOM   3483 3HD2 LEU A 218      10.852  17.956  -0.313  0.00  0.00      7baa H  
ATOM   3484  N   ILE A 219       9.501  21.693   3.373  0.00  0.00      7baa N  
ATOM   3485  CA  ILE A 219      10.299  21.683   4.599  0.00  0.00      7baa C  
ATOM   3486  C   ILE A 219       9.453  22.083   5.792  0.00  0.00      7baa C  
ATOM   3487  O   ILE A 219       9.648  21.578   6.899  0.00  0.00      7baa O  
ATOM   3488  CB  ILE A 219      11.551  22.557   4.454  0.00  0.00      7baa C  
ATOM   3489  CG1 ILE A 219      12.305  22.353   3.116  0.00  0.00      7baa C  
ATOM   3490  CG2 ILE A 219      12.454  22.388   5.675  0.00  0.00      7baa C  
ATOM   3491  CD1 ILE A 219      12.687  20.915   2.822  0.00  0.00      7baa C  
ATOM   3492  H   ILE A 219       9.571  22.416   2.648  0.00  0.00      7baa H  
ATOM   3493  HA  ILE A 219      10.575  20.729   4.744  0.00  0.00      7baa H  
ATOM   3494  HB  ILE A 219      11.267  23.522   4.493  0.00  0.00      7baa H  
ATOM   3495 2HG1 ILE A 219      11.723  22.695   2.379  0.00  0.00      7baa H  
ATOM   3496 3HG1 ILE A 219      13.136  22.909   3.147  0.00  0.00      7baa H  
ATOM   3497 1HG2 ILE A 219      11.910  22.531   6.498  0.00  0.00      7baa H  
ATOM   3498 2HG2 ILE A 219      13.188  23.061   5.626  0.00  0.00      7baa H  
ATOM   3499 3HG2 ILE A 219      12.832  21.465   5.669  0.00  0.00      7baa H  
ATOM   3500 1HD1 ILE A 219      13.284  20.578   3.548  0.00  0.00      7baa H  
ATOM   3501 2HD1 ILE A 219      13.166  20.874   1.947  0.00  0.00      7baa H  
ATOM   3502 3HD1 ILE A 219      11.861  20.357   2.780  0.00  0.00      7baa H  
ATOM   3503  N   MET A 220       8.504  23.026   5.603  0.00  0.00      7baa N  
ATOM   3504  CA  MET A 220       7.589  23.348   6.705  0.00  0.00      7baa C  
ATOM   3505  C   MET A 220       6.857  22.111   7.210  0.00  0.00      7baa C  
ATOM   3506  O   MET A 220       6.611  21.965   8.410  0.00  0.00      7baa O  
ATOM   3507  CB  MET A 220       6.600  24.418   6.280  0.00  0.00      7baa C  
ATOM   3508  CG  MET A 220       7.218  25.774   6.007  0.00  0.00      7baa C  
ATOM   3509  SD  MET A 220       6.023  26.919   5.278  0.00  0.00      7baa S  
ATOM   3510  CE  MET A 220       4.862  27.047   6.639  0.00  0.00      7baa C  
ATOM   3511  H   MET A 220       8.488  23.460   4.685  0.00  0.00      7baa H  
ATOM   3512  HA  MET A 220       8.138  23.719   7.465  0.00  0.00      7baa H  
ATOM   3513  HB2 MET A 220       6.122  24.112   5.441  0.00  0.00      7baa H  
ATOM   3514  HB3 MET A 220       5.900  24.528   7.005  0.00  0.00      7baa H  
ATOM   3515  HG2 MET A 220       7.587  26.150   6.882  0.00  0.00      7baa H  
ATOM   3516  HG3 MET A 220       8.021  25.653   5.388  0.00  0.00      7baa H  
ATOM   3517  HE1 MET A 220       5.191  27.726   7.296  0.00  0.00      7baa H  
ATOM   3518  HE2 MET A 220       3.967  27.328   6.290  0.00  0.00      7baa H  
ATOM   3519  HE3 MET A 220       4.778  26.159   7.092  0.00  0.00      7baa H  
ATOM   3520  N   GLN A 221       6.480  21.212   6.312  0.00  0.00      7baa N  
ATOM   3521  CA  GLN A 221       5.776  20.019   6.767  0.00  0.00      7baa C  
ATOM   3522  C   GLN A 221       6.663  19.135   7.638  0.00  0.00      7baa C  
ATOM   3523  O   GLN A 221       6.159  18.467   8.547  0.00  0.00      7baa O  
ATOM   3524  CB  GLN A 221       5.229  19.232   5.567  0.00  0.00      7baa C  
ATOM   3525  CG  GLN A 221       4.436  17.985   5.962  0.00  0.00      7baa C  
ATOM   3526  CD  GLN A 221       3.199  18.331   6.759  0.00  0.00      7baa C  
ATOM   3527  NE2 GLN A 221       3.016  17.683   7.910  0.00  0.00      7baa N  
ATOM   3528  OE1 GLN A 221       2.400  19.170   6.335  0.00  0.00      7baa O  
ATOM   3529  H   GLN A 221       6.711  21.416   5.341  0.00  0.00      7baa H  
ATOM   3530  HA  GLN A 221       4.992  20.316   7.330  0.00  0.00      7baa H  
ATOM   3531  HB2 GLN A 221       4.625  19.828   5.041  0.00  0.00      7baa H  
ATOM   3532  HB3 GLN A 221       5.997  18.942   4.996  0.00  0.00      7baa H  
ATOM   3533  HG2 GLN A 221       4.162  17.509   5.131  0.00  0.00      7baa H  
ATOM   3534  HG3 GLN A 221       5.024  17.399   6.514  0.00  0.00      7baa H  
ATOM   3535 1HE2 GLN A 221       2.214  17.877   8.499  0.00  0.00      7baa H  
ATOM   3536 2HE2 GLN A 221       3.713  16.985   8.174  0.00  0.00      7baa H  
ATOM   3537  N   LEU A 222       7.969  19.091   7.349  0.00  0.00      7baa N  
ATOM   3538  CA  LEU A 222       8.906  18.367   8.212  0.00  0.00      7baa C  
ATOM   3539  C   LEU A 222       8.961  18.978   9.609  0.00  0.00      7baa C  
ATOM   3540  O   LEU A 222       9.030  18.252  10.602  0.00  0.00      7baa O  
ATOM   3541  CB  LEU A 222      10.288  18.326   7.580  0.00  0.00      7baa C  
ATOM   3542  CG  LEU A 222      10.342  17.640   6.194  0.00  0.00      7baa C  
ATOM   3543  CD1 LEU A 222      11.733  17.757   5.675  0.00  0.00      7baa C  
ATOM   3544  CD2 LEU A 222       9.852  16.186   6.191  0.00  0.00      7baa C  
ATOM   3545  H   LEU A 222       8.246  19.595   6.494  0.00  0.00      7baa H  
ATOM   3546  HA  LEU A 222       8.592  17.413   8.294  0.00  0.00      7baa H  
ATOM   3547  HB2 LEU A 222      10.603  19.255   7.453  0.00  0.00      7baa H  
ATOM   3548  HB3 LEU A 222      10.892  17.819   8.175  0.00  0.00      7baa H  
ATOM   3549  HG  LEU A 222       9.704  18.104   5.595  0.00  0.00      7baa H  
ATOM   3550 1HD1 LEU A 222      11.994  18.724   5.585  0.00  0.00      7baa H  
ATOM   3551 2HD1 LEU A 222      11.808  17.321   4.772  0.00  0.00      7baa H  
ATOM   3552 3HD1 LEU A 222      12.380  17.308   6.301  0.00  0.00      7baa H  
ATOM   3553 1HD2 LEU A 222      10.420  15.646   6.809  0.00  0.00      7baa H  
ATOM   3554 2HD2 LEU A 222       8.902  16.159   6.497  0.00  0.00      7baa H  
ATOM   3555 3HD2 LEU A 222       9.919  15.819   5.265  0.00  0.00      7baa H  
ATOM   3556  N   LEU A 223       8.962  20.326   9.702  0.00  0.00      7baa N  
ATOM   3557  CA  LEU A 223       8.923  20.964  11.006  0.00  0.00      7baa C  
ATOM   3558  C   LEU A 223       7.660  20.564  11.744  0.00  0.00      7baa C  
ATOM   3559  O   LEU A 223       7.694  20.247  12.935  0.00  0.00      7baa O  
ATOM   3560  CB  LEU A 223       8.970  22.496  10.856  0.00  0.00      7baa C  
ATOM   3561  CG  LEU A 223      10.305  23.062  10.347  0.00  0.00      7baa C  
ATOM   3562  CD1 LEU A 223      10.100  24.489   9.814  0.00  0.00      7baa C  
ATOM   3563  CD2 LEU A 223      11.336  23.094  11.454  0.00  0.00      7baa C  
ATOM   3564  H   LEU A 223       8.992  20.821   8.805  0.00  0.00      7baa H  
ATOM   3565  HA  LEU A 223       9.716  20.655  11.540  0.00  0.00      7baa H  
ATOM   3566  HB2 LEU A 223       8.270  22.758  10.206  0.00  0.00      7baa H  
ATOM   3567  HB3 LEU A 223       8.799  22.893  11.746  0.00  0.00      7baa H  
ATOM   3568  HG  LEU A 223      10.644  22.484   9.612  0.00  0.00      7baa H  
ATOM   3569 1HD1 LEU A 223       9.442  24.467   9.064  0.00  0.00      7baa H  
ATOM   3570 2HD1 LEU A 223      10.973  24.845   9.487  0.00  0.00      7baa H  
ATOM   3571 3HD1 LEU A 223       9.754  25.067  10.551  0.00  0.00      7baa H  
ATOM   3572 1HD2 LEU A 223      11.010  23.672  12.205  0.00  0.00      7baa H  
ATOM   3573 2HD2 LEU A 223      11.493  22.167  11.798  0.00  0.00      7baa H  
ATOM   3574 3HD2 LEU A 223      12.198  23.465  11.104  0.00  0.00      7baa H  
ATOM   3575  N   ARG A 224       6.530  20.574  11.029  0.00  0.00      7baa N  
ATOM   3576  CA  ARG A 224       5.261  20.173  11.637  0.00  0.00      7baa C  
ATOM   3577  C   ARG A 224       5.296  18.707  12.076  0.00  0.00      7baa C  
ATOM   3578  O   ARG A 224       4.785  18.372  13.140  0.00  0.00      7baa O  
ATOM   3579  CB  ARG A 224       4.116  20.411  10.641  0.00  0.00      7baa C  
ATOM   3580  CG  ARG A 224       2.771  19.818  11.085  0.00  0.00      7baa C  
ATOM   3581  CD  ARG A 224       2.259  20.482  12.343  0.00  0.00      7baa C  
ATOM   3582  NE  ARG A 224       2.339  21.938  12.239  0.00  0.00      7baa N  
ATOM   3583  CZ  ARG A 224       2.341  22.765  13.278  0.00  0.00      7baa C  
ATOM   3584  NH1 ARG A 224       2.253  22.289  14.518  0.00  0.00      7baa N1+
ATOM   3585  NH2 ARG A 224       2.422  24.073  13.079  0.00  0.00      7baa N  
ATOM   3586  H   ARG A 224       6.631  20.877  10.051  0.00  0.00      7baa H  
ATOM   3587  HA  ARG A 224       5.094  20.746  12.448  0.00  0.00      7baa H  
ATOM   3588  HB2 ARG A 224       3.995  21.390  10.532  0.00  0.00      7baa H  
ATOM   3589  HB3 ARG A 224       4.362  19.991   9.776  0.00  0.00      7baa H  
ATOM   3590  HG2 ARG A 224       2.103  19.952  10.359  0.00  0.00      7baa H  
ATOM   3591  HG3 ARG A 224       2.890  18.846  11.265  0.00  0.00      7baa H  
ATOM   3592  HD2 ARG A 224       1.311  20.215  12.475  0.00  0.00      7baa H  
ATOM   3593  HD3 ARG A 224       2.817  20.177  13.107  0.00  0.00      7baa H  
ATOM   3594  HE  ARG A 224       2.396  22.340  11.317  0.00  0.00      7baa H  
ATOM   3595 1HH1 ARG A 224       2.205  21.308  14.678  0.00  0.00      7baa H  
ATOM   3596 2HH1 ARG A 224       2.237  22.930  15.294  0.00  0.00      7baa H  
ATOM   3597 1HH2 ARG A 224       2.502  24.435  12.147  0.00  0.00      7baa H  
ATOM   3598 2HH2 ARG A 224       2.406  24.703  13.853  0.00  0.00      7baa H  
ATOM   3599  N   ASP A 225       5.885  17.834  11.272  0.00  0.00      7baa N  
ATOM   3600  CA  ASP A 225       5.964  16.422  11.630  0.00  0.00      7baa C  
ATOM   3601  C   ASP A 225       6.736  16.259  12.926  0.00  0.00      7baa C  
ATOM   3602  O   ASP A 225       6.338  15.496  13.808  0.00  0.00      7baa O  
ATOM   3603  CB  ASP A 225       6.693  15.649  10.527  0.00  0.00      7baa C  
ATOM   3604  CG  ASP A 225       5.892  15.507   9.234  0.00  0.00      7baa C  
ATOM   3605  OD1 ASP A 225       4.652  15.694   9.249  0.00  0.00      7baa O  
ATOM   3606  OD2 ASP A 225       6.539  15.188   8.226  0.00  0.00      7baa O1-
ATOM   3607  H   ASP A 225       6.271  18.227  10.398  0.00  0.00      7baa H  
ATOM   3608  HA  ASP A 225       5.027  16.106  11.800  0.00  0.00      7baa H  
ATOM   3609  HB2 ASP A 225       7.541  16.132  10.321  0.00  0.00      7baa H  
ATOM   3610  HB3 ASP A 225       6.898  14.737  10.873  0.00  0.00      7baa H  
ATOM   3611  N   ASN A 226       7.863  16.968  13.055  0.00  0.00      7baa N  
ATOM   3612  CA  ASN A 226       8.614  16.878  14.308  0.00  0.00      7baa C  
ATOM   3613  C   ASN A 226       7.824  17.448  15.479  0.00  0.00      7baa C  
ATOM   3614  O   ASN A 226       7.826  16.866  16.570  0.00  0.00      7baa O  
ATOM   3615  CB  ASN A 226       9.972  17.554  14.178  0.00  0.00      7baa C  
ATOM   3616  CG  ASN A 226      10.927  16.747  13.319  0.00  0.00      7baa C  
ATOM   3617  ND2 ASN A 226      12.091  17.310  13.043  0.00  0.00      7baa N  
ATOM   3618  OD1 ASN A 226      10.625  15.615  12.919  0.00  0.00      7baa O  
ATOM   3619  H   ASN A 226       8.130  17.536  12.256  0.00  0.00      7baa H  
ATOM   3620  HA  ASN A 226       8.758  15.898  14.497  0.00  0.00      7baa H  
ATOM   3621  HB2 ASN A 226       9.845  18.445  13.757  0.00  0.00      7baa H  
ATOM   3622  HB3 ASN A 226      10.367  17.651  15.085  0.00  0.00      7baa H  
ATOM   3623 1HD2 ASN A 226      12.307  18.222  13.402  0.00  0.00      7baa H  
ATOM   3624 2HD2 ASN A 226      12.763  16.831  12.476  0.00  0.00      7baa H  
ATOM   3625  N   LEU A 227       7.149  18.576  15.283  0.00  0.00      7baa N  
ATOM   3626  CA  LEU A 227       6.325  19.107  16.369  0.00  0.00      7baa C  
ATOM   3627  C   LEU A 227       5.278  18.105  16.791  0.00  0.00      7baa C  
ATOM   3628  O   LEU A 227       4.991  17.958  17.981  0.00  0.00      7baa O  
ATOM   3629  CB  LEU A 227       5.669  20.412  15.933  0.00  0.00      7baa C  
ATOM   3630  CG  LEU A 227       6.649  21.581  15.948  0.00  0.00      7baa C  
ATOM   3631  CD1 LEU A 227       6.078  22.755  15.173  0.00  0.00      7baa C  
ATOM   3632  CD2 LEU A 227       7.011  21.986  17.358  0.00  0.00      7baa C  
ATOM   3633  H   LEU A 227       7.250  19.010  14.367  0.00  0.00      7baa H  
ATOM   3634  HA  LEU A 227       6.925  19.301  17.155  0.00  0.00      7baa H  
ATOM   3635  HB2 LEU A 227       5.351  20.303  15.012  0.00  0.00      7baa H  
ATOM   3636  HB3 LEU A 227       4.948  20.619  16.563  0.00  0.00      7baa H  
ATOM   3637  HG  LEU A 227       7.508  21.291  15.528  0.00  0.00      7baa H  
ATOM   3638 1HD1 LEU A 227       5.910  22.482  14.224  0.00  0.00      7baa H  
ATOM   3639 2HD1 LEU A 227       6.728  23.516  15.189  0.00  0.00      7baa H  
ATOM   3640 3HD1 LEU A 227       5.216  23.047  15.591  0.00  0.00      7baa H  
ATOM   3641 1HD2 LEU A 227       6.186  22.263  17.855  0.00  0.00      7baa H  
ATOM   3642 2HD2 LEU A 227       7.437  21.215  17.835  0.00  0.00      7baa H  
ATOM   3643 3HD2 LEU A 227       7.654  22.754  17.337  0.00  0.00      7baa H  
ATOM   3644  N   THR A 228       4.673  17.419  15.835  0.00  0.00      7baa N  
ATOM   3645  CA  THR A 228       3.665  16.420  16.194  0.00  0.00      7baa C  
ATOM   3646  C   THR A 228       4.285  15.254  16.957  0.00  0.00      7baa C  
ATOM   3647  O   THR A 228       3.687  14.728  17.907  0.00  0.00      7baa O  
ATOM   3648  CB  THR A 228       2.987  15.941  14.915  0.00  0.00      7baa C  
ATOM   3649  CG2 THR A 228       2.038  14.751  15.214  0.00  0.00      7baa C  
ATOM   3650  OG1 THR A 228       2.263  17.033  14.337  0.00  0.00      7baa O  
ATOM   3651  H   THR A 228       4.954  17.634  14.875  0.00  0.00      7baa H  
ATOM   3652  HA  THR A 228       2.980  16.859  16.788  0.00  0.00      7baa H  
ATOM   3653  HB  THR A 228       3.699  15.647  14.248  0.00  0.00      7baa H  
ATOM   3654  HG1 THR A 228       2.382  17.849  14.922  0.00  0.00      7baa H  
ATOM   3655 1HG2 THR A 228       1.362  14.682  14.482  0.00  0.00      7baa H  
ATOM   3656 2HG2 THR A 228       1.579  14.912  16.086  0.00  0.00      7baa H  
ATOM   3657 3HG2 THR A 228       2.575  13.911  15.262  0.00  0.00      7baa H  
ATOM   3658  N   LEU A 229       5.489  14.839  16.574  0.00  0.00      7baa N  
ATOM   3659  CA  LEU A 229       6.190  13.790  17.299  0.00  0.00      7baa C  
ATOM   3660  C   LEU A 229       6.496  14.203  18.731  0.00  0.00      7baa C  
ATOM   3661  O   LEU A 229       6.486  13.361  19.637  0.00  0.00      7baa O  
ATOM   3662  CB  LEU A 229       7.512  13.520  16.588  0.00  0.00      7baa C  
ATOM   3663  CG  LEU A 229       8.408  12.375  17.009  0.00  0.00      7baa C  
ATOM   3664  CD1 LEU A 229       7.651  11.061  16.883  0.00  0.00      7baa C  
ATOM   3665  CD2 LEU A 229       9.623  12.383  16.094  0.00  0.00      7baa C  
ATOM   3666  H   LEU A 229       5.871  15.316  15.738  0.00  0.00      7baa H  
ATOM   3667  HA  LEU A 229       5.603  12.968  17.324  0.00  0.00      7baa H  
ATOM   3668  HB2 LEU A 229       7.299  13.386  15.598  0.00  0.00      7baa H  
ATOM   3669  HB3 LEU A 229       8.066  14.374  16.649  0.00  0.00      7baa H  
ATOM   3670  HG  LEU A 229       8.687  12.503  17.958  0.00  0.00      7baa H  
ATOM   3671 1HD1 LEU A 229       6.842  11.083  17.471  0.00  0.00      7baa H  
ATOM   3672 2HD1 LEU A 229       8.244  10.305  17.161  0.00  0.00      7baa H  
ATOM   3673 3HD1 LEU A 229       7.367  10.928  15.933  0.00  0.00      7baa H  
ATOM   3674 1HD2 LEU A 229       9.329  12.264  15.145  0.00  0.00      7baa H  
ATOM   3675 2HD2 LEU A 229      10.106  13.254  16.185  0.00  0.00      7baa H  
ATOM   3676 3HD2 LEU A 229      10.238  11.636  16.346  0.00  0.00      7baa H  
ATOM   3677  N   TRP A 230       6.777  15.481  18.964  0.00  0.00      7baa N  
ATOM   3678  CA  TRP A 230       7.317  15.935  20.236  0.00  0.00      7baa C  
ATOM   3679  C   TRP A 230       6.265  16.479  21.193  0.00  0.00      7baa C  
ATOM   3680  O   TRP A 230       6.601  16.853  22.324  0.00  0.00      7baa O  
ATOM   3681  CB  TRP A 230       8.337  17.038  19.970  0.00  0.00      7baa C  
ATOM   3682  CG  TRP A 230       9.557  16.565  19.254  0.00  0.00      7baa C  
ATOM   3683  CD1 TRP A 230      10.013  15.299  19.187  0.00  0.00      7baa C  
ATOM   3684  CD2 TRP A 230      10.469  17.366  18.500  0.00  0.00      7baa C  
ATOM   3685  CE2 TRP A 230      11.477  16.516  18.019  0.00  0.00      7baa C  
ATOM   3686  CE3 TRP A 230      10.522  18.721  18.192  0.00  0.00      7baa C  
ATOM   3687  NE1 TRP A 230      11.181  15.248  18.448  0.00  0.00      7baa N  
ATOM   3688  CZ2 TRP A 230      12.556  16.989  17.278  0.00  0.00      7baa C  
ATOM   3689  CZ3 TRP A 230      11.604  19.203  17.436  0.00  0.00      7baa C  
ATOM   3690  CH2 TRP A 230      12.586  18.325  16.991  0.00  0.00      7baa C  
ATOM   3691  H   TRP A 230       6.579  16.120  18.165  0.00  0.00      7baa H  
ATOM   3692  HA  TRP A 230       7.754  15.134  20.688  0.00  0.00      7baa H  
ATOM   3693  HB2 TRP A 230       7.914  17.739  19.406  0.00  0.00      7baa H  
ATOM   3694  HB3 TRP A 230       8.631  17.421  20.839  0.00  0.00      7baa H  
ATOM   3695  HD1 TRP A 230       9.581  14.498  19.606  0.00  0.00      7baa H  
ATOM   3696  HE1 TRP A 230      11.713  14.430  18.261  0.00  0.00      7baa H  
ATOM   3697  HE3 TRP A 230       9.814  19.354  18.493  0.00  0.00      7baa H  
ATOM   3698  HZ2 TRP A 230      13.278  16.359  16.974  0.00  0.00      7baa H  
ATOM   3699  HZ3 TRP A 230      11.651  20.167  17.231  0.00  0.00      7baa H  
ATOM   3700  HH2 TRP A 230      13.345  18.693  16.437  0.00  0.00      7baa H  
ATOM   3701  N   THR A 231       5.012  16.565  20.769  0.00  0.00      7baa N  
ATOM   3702  CA  THR A 231       3.976  17.175  21.600  0.00  0.00      7baa C  
ATOM   3703  C   THR A 231       2.768  16.252  21.703  0.00  0.00      7baa C  
ATOM   3704  O   THR A 231       2.793  15.119  21.208  0.00  0.00      7baa O  
ATOM   3705  CB  THR A 231       3.544  18.524  21.021  0.00  0.00      7baa C  
ATOM   3706  CG2 THR A 231       4.698  19.534  21.059  0.00  0.00      7baa C  
ATOM   3707  OG1 THR A 231       3.108  18.342  19.663  0.00  0.00      7baa O  
ATOM   3708  OXT THR A 231       1.672  16.437  22.234  0.00  0.00      7baa O1-
ATOM   3709  H   THR A 231       4.835  16.175  19.828  0.00  0.00      7baa H  
ATOM   3710  HA  THR A 231       4.348  17.314  22.522  0.00  0.00      7baa H  
ATOM   3711  HB  THR A 231       2.755  18.881  21.559  0.00  0.00      7baa H  
ATOM   3712  HG1 THR A 231       3.198  17.359  19.432  0.00  0.00      7baa H  
ATOM   3713 1HG2 THR A 231       4.443  20.353  20.543  0.00  0.00      7baa H  
ATOM   3714 2HG2 THR A 231       5.515  19.124  20.651  0.00  0.00      7baa H  
ATOM   3715 3HG2 THR A 231       4.891  19.786  22.009  0.00  0.00      7baa H  
TER   
ATOM   3716  N   PHE B 591      12.806   8.141  14.537  0.00  0.00      7baa N  
ATOM   3717  CA  PHE B 591      13.675   9.318  14.573  0.00  0.00      7baa C  
ATOM   3718  C   PHE B 591      12.979  10.537  13.962  0.00  0.00      7baa C  
ATOM   3719  O   PHE B 591      12.108  10.392  13.092  0.00  0.00      7baa O  
ATOM   3720  CB  PHE B 591      15.010   9.038  13.859  0.00  0.00      7baa C  
ATOM   3721  CG  PHE B 591      14.874   8.393  12.496  0.00  0.00      7baa C  
ATOM   3722  CD1 PHE B 591      14.646   9.158  11.356  0.00  0.00      7baa C  
ATOM   3723  CD2 PHE B 591      15.023   7.022  12.347  0.00  0.00      7baa C  
ATOM   3724  CE1 PHE B 591      14.534   8.560  10.104  0.00  0.00      7baa C  
ATOM   3725  CE2 PHE B 591      14.911   6.422  11.096  0.00  0.00      7baa C  
ATOM   3726  CZ  PHE B 591      14.670   7.189   9.974  0.00  0.00      7baa C  
ATOM   3727  H   PHE B 591      11.846   8.426  14.533  0.00  0.00      7baa H  
ATOM   3728  HA  PHE B 591      13.837   9.534  15.542  0.00  0.00      7baa H  
ATOM   3729  HB2 PHE B 591      15.475   9.904  13.740  0.00  0.00      7baa H  
ATOM   3730  HB3 PHE B 591      15.536   8.426  14.433  0.00  0.00      7baa H  
ATOM   3731  HD1 PHE B 591      14.562  10.148  11.432  0.00  0.00      7baa H  
ATOM   3732  HD2 PHE B 591      15.215   6.454  13.149  0.00  0.00      7baa H  
ATOM   3733  HE1 PHE B 591      14.352   9.136   9.297  0.00  0.00      7baa H  
ATOM   3734  HE2 PHE B 591      15.007   5.413  11.020  0.00  0.00      7baa H  
ATOM   3735  HZ  PHE B 591      14.594   6.763   9.074  0.00  0.00      7baa H  
ATOM   3736  H2  PHE B 591      12.992   7.606  13.711  0.00  0.00      7baa H  
ATOM   3737  H3  PHE B 591      12.974   7.569  15.342  0.00  0.00      7baa H  
ATOM   3738  N   PRO B 592      13.354  11.732  14.407  0.00  0.00      7baa N  
ATOM   3739  CA  PRO B 592      12.773  12.946  13.826  0.00  0.00      7baa C  
ATOM   3740  C   PRO B 592      13.375  13.246  12.461  0.00  0.00      7baa C  
ATOM   3741  O   PRO B 592      14.432  12.735  12.083  0.00  0.00      7baa O  
ATOM   3742  CB  PRO B 592      13.141  14.018  14.852  0.00  0.00      7baa C  
ATOM   3743  CG  PRO B 592      14.478  13.543  15.385  0.00  0.00      7baa C  
ATOM   3744  CD  PRO B 592      14.353  12.031  15.453  0.00  0.00      7baa C  
ATOM   3745  HA  PRO B 592      11.770  12.867  13.766  0.00  0.00      7baa H  
ATOM   3746  HB2 PRO B 592      13.236  14.910  14.420  0.00  0.00      7baa H  
ATOM   3747  HB3 PRO B 592      12.469  14.060  15.584  0.00  0.00      7baa H  
ATOM   3748  HG2 PRO B 592      15.213  13.812  14.765  0.00  0.00      7baa H  
ATOM   3749  HG3 PRO B 592      14.644  13.928  16.291  0.00  0.00      7baa H  
ATOM   3750  HD2 PRO B 592      15.222  11.588  15.247  0.00  0.00      7baa H  
ATOM   3751  HD3 PRO B 592      14.025  11.736  16.348  0.00  0.00      7baa H  
ATOM   3752  N   ALA B 593      12.671  14.097  11.704  0.00  0.00      7baa N  
ATOM   3753  CA  ALA B 593      13.100  14.461  10.379  0.00  0.00      7baa C  
ATOM   3754  C   ALA B 593      14.250  15.453  10.359  0.00  0.00      7baa C  
ATOM   3755  O   ALA B 593      14.212  16.435  11.084  0.00  0.00      7baa O  
ATOM   3756  CB  ALA B 593      11.915  15.030   9.602  0.00  0.00      7baa C  
ATOM   3757  H   ALA B 593      11.808  14.457  12.159  0.00  0.00      7baa H  
ATOM   3758  HA  ALA B 593      13.398  13.618   9.884  0.00  0.00      7baa H  
ATOM   3759  HB1 ALA B 593      11.896  16.023   9.706  0.00  0.00      7baa H  
ATOM   3760  HB2 ALA B 593      11.067  14.641   9.958  0.00  0.00      7baa H  
ATOM   3761  HB3 ALA B 593      12.009  14.797   8.635  0.00  0.00      7baa H  
ATOM   3762  N   VAL B 595      17.080  17.196   7.160  0.00  0.00      7baa N  
ATOM   3763  CA  VAL B 595      17.382  17.263   5.719  0.00  0.00      7baa C  
ATOM   3764  C   VAL B 595      18.845  17.464   5.458  0.00  0.00      7baa C  
ATOM   3765  O   VAL B 595      19.611  17.899   6.334  0.00  0.00      7baa O  
ATOM   3766  CB  VAL B 595      16.588  18.334   4.975  0.00  0.00      7baa C  
ATOM   3767  CG1 VAL B 595      15.164  17.999   5.002  0.00  0.00      7baa C  
ATOM   3768  CG2 VAL B 595      16.921  19.713   5.516  0.00  0.00      7baa C  
ATOM   3769  OXT VAL B 595      19.257  17.217   4.289  0.00  0.00      7baa O1-
ATOM   3770  H   VAL B 595      17.788  17.278   7.872  0.00  0.00      7baa H  
ATOM   3771  HA  VAL B 595      17.097  16.382   5.311  0.00  0.00      7baa H  
ATOM   3772  HB  VAL B 595      16.896  18.322   4.025  0.00  0.00      7baa H  
ATOM   3773 1HG1 VAL B 595      14.596  18.831   5.071  0.00  0.00      7baa H  
ATOM   3774 2HG1 VAL B 595      14.890  17.507   4.163  0.00  0.00      7baa H  
ATOM   3775 3HG1 VAL B 595      14.944  17.409   5.792  0.00  0.00      7baa H  
ATOM   3776 1HG2 VAL B 595      16.932  20.372   4.765  0.00  0.00      7baa H  
ATOM   3777 2HG2 VAL B 595      17.820  19.692   5.953  0.00  0.00      7baa H  
ATOM   3778 3HG2 VAL B 595      16.231  19.984   6.187  0.00  0.00      7baa H  
TER   
CONECT    1    2    6   22
CONECT    2    1    3
CONECT    3    2    4   21
CONECT    4    3    5    7
CONECT    5    4    6   16
CONECT    6    1    5
CONECT    7    4    8   17
CONECT    8    7    9   20
CONECT    9    8   10   16
CONECT   10    9   11   15
CONECT   11   10   12
CONECT   12   11   13
CONECT   13   12   14   18
CONECT   14   13   15   19
CONECT   15   10   14
CONECT   16    5    9
CONECT   17    7
CONECT   18   13   23
CONECT   19   14   24
CONECT   20    8   25
CONECT   21    3   26
CONECT   22    1   27
CONECT   23   18
CONECT   24   19
CONECT   25   20
CONECT   26   21
CONECT   27   22
END
