# Supplementary material for: Ferroptosis regulation by traditional chinese medicine for ischemic stroke intervention based on network pharmacology and data mining
Source: PLoS One. 2025 Apr 16;20(4):e0321751. doi: 10.1371/journal.pone.0321751 (PMC12002469; doi:10.1371/journal.pone.0321751)
Supplement: S5 File — (ZIP) [file pone.0321751.s005.zip › 分子对接4/ESR1/ESR1-0098/input/FILL_7baa_h_132out03.pdb]

ATOM      1  O   FIL     1      30.572  -7.959  21.979  1.0   0.937     0.001 O
ATOM      2  O   FIL     1      27.572 -10.959  25.979  1.0   0.900     0.001 O
ATOM      3  O   FIL     1      29.572 -10.959  20.979  1.0   0.896     0.001 O
ATOM      4  O   FIL     1      29.572  -3.959  24.979  1.0   0.790     0.001 O
ATOM      5  O   FIL     1      33.572  -6.959  24.979  1.0   0.780     0.001 O
ATOM      6  O   FIL     1      35.572  -7.959  24.979  1.0   0.712     0.001 O
ATOM      7  O   FIL     1      28.572 -10.959  25.979  1.0   0.691     0.001 O
ATOM      8  O   FIL     1      30.572  -6.959  22.979  1.0   0.689     0.001 O
ATOM      9  O   FIL     1      29.572  -9.959  21.979  1.0   0.686     0.001 O
ATOM     10  O   FIL     1      27.572 -10.959  24.979  1.0   0.685     0.001 O
ATOM     11  O   FIL     1      23.572 -11.959  33.979  1.0   0.680     0.001 O
ATOM     12  O   FIL     1      34.572  -7.959  24.979  1.0   0.666     0.001 O
ATOM     13  O   FIL     1      23.572 -10.959  33.979  1.0   0.666     0.001 O
ATOM     14  O   FIL     1      29.572 -10.959  19.979  1.0   0.624     0.001 O
ATOM     15  O   FIL     1      23.572 -10.959  32.979  1.0   0.613     0.001 O
ATOM     16  O   FIL     1      27.572 -10.959  26.979  1.0   0.612     0.001 O
ATOM     17  O   FIL     1      29.572  -4.959  24.979  1.0   0.609     0.001 O
ATOM     18  O   FIL     1      30.572  -7.959  22.979  1.0   0.609     0.001 O
ATOM     19  O   FIL     1      23.572 -10.959  31.979  1.0   0.599     0.001 O
ATOM     20  O   FIL     1      29.572  -3.959  25.979  1.0   0.585     0.001 O
ATOM     21  O   FIL     1      29.572  -8.959  21.979  1.0   0.567     0.001 O
ATOM     22  O   FIL     1      33.572  -5.959  25.979  1.0   0.565     0.001 O
ATOM     23  O   FIL     1      26.572 -10.959  25.979  1.0   0.549     0.001 O
ATOM     24  O   FIL     1      31.572  -6.959  22.979  1.0   0.548     0.001 O
ATOM     25  O   FIL     1      34.572  -6.959  24.979  1.0   0.544     0.001 O
ATOM     26  O   FIL     1      28.572 -10.959  24.979  1.0   0.525     0.001 O
ATOM     27  H   FIL     1      29.572 -10.959  23.979  1.0   0.520     0.001 H
ATOM     28  O   FIL     1      28.572  -9.959  24.979  1.0   0.512     0.001 O
ATOM     29  O   FIL     1      29.572  -6.959  22.979  1.0   0.509     0.001 O
ATOM     30  H   FIL     1      25.572  -8.959  28.979  1.0   0.508     0.001 H
ATOM     31  O   FIL     1      23.572 -11.959  32.979  1.0   0.508     0.001 O
ATOM     32  O   FIL     1      32.572  -5.959  24.979  1.0   0.498     0.001 O
ATOM     33  O   FIL     1      28.572  -9.959  25.979  1.0   0.497     0.001 O
ATOM     34  O   FIL     1      29.572  -4.959  25.979  1.0   0.492     0.001 O
ATOM     35  O   FIL     1      30.572 -10.959  20.979  1.0   0.492     0.001 O
ATOM     36  O   FIL     1      32.572  -6.959  23.979  1.0   0.486     0.001 O
ATOM     37  H   FIL     1      29.572  -9.959  23.979  1.0   0.485     0.001 H
ATOM     38  O   FIL     1      35.572  -6.959  25.979  1.0   0.481     0.001 O
ATOM     39  O   FIL     1      29.572  -2.959  25.979  1.0   0.480     0.001 O
ATOM     40  H   FIL     1      23.572  -9.959  30.979  1.0   0.473     0.001 H
ATOM     41  H   FIL     1      23.572  -9.959  29.979  1.0   0.472     0.001 H
ATOM     42  O   FIL     1      26.572 -10.959  24.979  1.0   0.471     0.001 O
ATOM     43  O   FIL     1      33.572  -6.959  23.979  1.0   0.469     0.001 O
ATOM     44  H   FIL     1      23.572  -9.959  31.979  1.0   0.464     0.001 H
ATOM     45  H   FIL     1      30.572  -8.959  22.979  1.0   0.461     0.001 H
ATOM     46  H   FIL     1      26.572 -11.959  25.979  1.0   0.460     0.001 H
ATOM     47  H   FIL     1      29.572  -3.959  23.979  1.0   0.459     0.001 H
ATOM     48  H   FIL     1      25.572  -9.959  28.979  1.0   0.459     0.001 H
ATOM     49  O   FIL     1      28.572  -4.959  24.979  1.0   0.457     0.001 O
ATOM     50  O   FIL     1      26.572 -10.959  26.979  1.0   0.455     0.001 O
ATOM     51  O   FIL     1      27.572  -9.959  25.979  1.0   0.444     0.001 O
ATOM     52  H   FIL     1      28.572  -5.959  25.979  1.0   0.441     0.001 H
ATOM     53  H   FIL     1      29.572 -10.959  22.979  1.0   0.433     0.001 H
ATOM     54  H   FIL     1      29.572  -9.959  22.979  1.0   0.431     0.001 H
ATOM     55  H   FIL     1      30.572  -8.959  21.979  1.0   0.428     0.001 H
ATOM     56  O   FIL     1      32.572  -6.959  24.979  1.0   0.421     0.001 O
ATOM     57  H   FIL     1      29.572  -2.959  24.979  1.0   0.420     0.001 H
ATOM     58  O   FIL     1      36.572  -7.959  24.979  1.0   0.418     0.001 O
ATOM     59  O   FIL     1      29.572  -7.959  22.979  1.0   0.416     0.001 O
ATOM     60  O   FIL     1      23.572  -9.959  32.979  1.0   0.412     0.001 O
ATOM     61  H   FIL     1      30.572 -11.959  19.979  1.0   0.404     0.001 H
ATOM     62  O   FIL     1      34.572  -6.959  25.979  1.0   0.404     0.001 O
ATOM     63  H   FIL     1      30.572 -11.959  20.979  1.0   0.403     0.001 H
ATOM     64  O   FIL     1      34.572  -5.959  25.979  1.0   0.398     0.001 O
ATOM     65  H   FIL     1      30.572  -9.959  24.979  1.0   0.396     0.001 H
ATOM     66  O   FIL     1      26.572 -10.959  27.979  1.0   0.396     0.001 O
ATOM     67  O   FIL     1      29.572 -11.959  19.979  1.0   0.394     0.001 O
ATOM     68  O   FIL     1      27.572  -9.959  24.979  1.0   0.392     0.001 O
ATOM     69  H   FIL     1      24.572 -10.959  29.979  1.0   0.385     0.001 H
ATOM     70  O   FIL     1      33.572  -6.959  25.979  1.0   0.383     0.001 O
ATOM     71  H   FIL     1      29.572  -9.959  25.979  1.0   0.369     0.001 H
ATOM     72  H   FIL     1      24.572  -9.959  28.979  1.0   0.364     0.001 H
ATOM     73  H   FIL     1      24.572 -10.959  25.979  1.0   0.363     0.001 H
ATOM     74  H   FIL     1      25.572 -11.959  25.979  1.0   0.360     0.001 H
ATOM     75  H   FIL     1      26.572  -9.959  27.979  1.0   0.355     0.001 H
ATOM     76  O   FIL     1      29.572  -5.959  22.979  1.0   0.353     0.001 O
ATOM     77  O   FIL     1      28.572  -9.959  23.979  1.0   0.352     0.001 O
ATOM     78  O   FIL     1      35.572  -7.959  25.979  1.0   0.348     0.001 O
ATOM     79  O   FIL     1      27.572  -9.959  26.979  1.0   0.346     0.001 O
ATOM     80  O   FIL     1      28.572  -5.959  24.979  1.0   0.344     0.001 O
ATOM     81  H   FIL     1      27.572  -5.959  23.979  1.0   0.344     0.001 H
ATOM     82  O   FIL     1      25.572 -10.959  25.979  1.0   0.344     0.001 O
ATOM     83  O   FIL     1      28.572  -9.959  21.979  1.0   0.342     0.001 O
ATOM     84  H   FIL     1      28.572  -9.959  27.979  1.0   0.341     0.001 H
ATOM     85  H   FIL     1      23.572 -10.959  34.979  1.0   0.340     0.001 H
ATOM     86  H   FIL     1      31.572  -7.959  22.979  1.0   0.339     0.001 H
ATOM     87  H   FIL     1      25.572 -10.959  27.979  1.0   0.337     0.001 H
ATOM     88  H   FIL     1      25.572 -10.959  26.979  1.0   0.336     0.001 H
ATOM     89  O   FIL     1      28.572  -5.959  23.979  1.0   0.331     0.001 O
ATOM     90  H   FIL     1      25.572  -9.959  25.979  1.0   0.331     0.001 H
ATOM     91  O   FIL     1      24.572  -9.959  29.979  1.0   0.327     0.001 O
ATOM     92  O   FIL     1      28.572  -9.959  22.979  1.0   0.325     0.001 O
ATOM     93  O   FIL     1      28.572  -6.959  22.979  1.0   0.323     0.001 O
ATOM     94  O   FIL     1      26.572 -10.959  28.979  1.0   0.323     0.001 O
ATOM     95  O   FIL     1      29.572  -9.959  20.979  1.0   0.315     0.001 O
ATOM     96  H   FIL     1      26.572 -11.959  24.979  1.0   0.311     0.001 H
ATOM     97  H   FIL     1      26.572  -9.959  26.979  1.0   0.310     0.001 H
ATOM     98  O   FIL     1      28.572  -5.959  22.979  1.0   0.307     0.001 O
ATOM     99  H   FIL     1      27.572  -7.959  26.979  1.0   0.306     0.001 H
ATOM    100  H   FIL     1      26.572 -11.959  26.979  1.0   0.305     0.001 H
ATOM    101  O   FIL     1      28.572 -10.959  20.979  1.0   0.304     0.001 O
ATOM    102  O   FIL     1      28.572 -10.959  23.979  1.0   0.299     0.001 O
ATOM    103  O   FIL     1      29.572  -9.959  24.979  1.0   0.296     0.001 O
ATOM    104  O   FIL     1      36.572  -6.959  25.979  1.0   0.293     0.001 O
ATOM    105  H   FIL     1      23.572 -11.959  34.979  1.0   0.292     0.001 H
ATOM    106  O   FIL     1      29.572 -10.959  21.979  1.0   0.291     0.001 O
ATOM    107  O   FIL     1      25.572 -10.959  28.979  1.0   0.289     0.001 O
ATOM    108  O   FIL     1      31.572  -6.959  23.979  1.0   0.285     0.001 O
ATOM    109  O   FIL     1      29.572  -4.959  23.979  1.0   0.284     0.001 O
ATOM    110  H   FIL     1      29.572 -12.959  19.979  1.0   0.283     0.001 H
ATOM    111  O   FIL     1      33.572  -7.959  24.979  1.0   0.282     0.001 O
ATOM    112  O   FIL     1      27.572 -10.959  27.979  1.0   0.281     0.001 O
ATOM    113  O   FIL     1      24.572  -9.959  30.979  1.0   0.279     0.001 O
ATOM    114  H   FIL     1      22.572 -10.959  31.979  1.0   0.278     0.001 H
ATOM    115  O   FIL     1      25.572  -9.959  29.979  1.0   0.275     0.001 O
ATOM    116  H   FIL     1      29.572 -10.959  24.979  1.0   0.273     0.001 H
ATOM    117  O   FIL     1      28.572  -8.959  22.979  1.0   0.273     0.001 O
ATOM    118  O   FIL     1      27.572  -9.959  23.979  1.0   0.272     0.001 O
ATOM    119  H   FIL     1      27.572  -6.959  22.979  1.0   0.268     0.001 H
ATOM    120  O   FIL     1      27.572  -8.959  26.979  1.0   0.267     0.001 O
ATOM    121  O   FIL     1      28.572  -7.959  22.979  1.0   0.266     0.001 O
ATOM    122  O   FIL     1      24.572 -10.959  31.979  1.0   0.266     0.001 O
ATOM    123  O   FIL     1      23.572 -12.959  32.979  1.0   0.265     0.001 O
ATOM    124  H   FIL     1      27.572  -8.959  24.979  1.0   0.265     0.001 H
ATOM    125  O   FIL     1      28.572 -11.959  19.979  1.0   0.264     0.001 O
ATOM    126  O   FIL     1      29.572  -5.959  23.979  1.0   0.264     0.001 O
ATOM    127  O   FIL     1      27.572  -9.959  27.979  1.0   0.263     0.001 O
ATOM    128  O   FIL     1      25.572  -8.959  29.979  1.0   0.260     0.001 O
ATOM    129  O   FIL     1      32.572  -5.959  25.979  1.0   0.260     0.001 O
ATOM    130  O   FIL     1      27.572  -9.959  22.979  1.0   0.259     0.001 O
ATOM    131  H   FIL     1      29.572  -8.959  22.979  1.0   0.258     0.001 H
ATOM    132  O   FIL     1      24.572  -9.959  31.979  1.0   0.256     0.001 O
