# Supplementary material for: Ferroptosis regulation by traditional chinese medicine for ischemic stroke intervention based on network pharmacology and data mining
Source: PLoS One. 2025 Apr 16;20(4):e0321751. doi: 10.1371/journal.pone.0321751 (PMC12002469; doi:10.1371/journal.pone.0321751)
Supplement: S5 File — (ZIP) [file pone.0321751.s005.zip › 分子对接4/ESR1/ESR1-0098/input/FILL_7baa_h_132out06.pdb]

ATOM      1  O   FIL     1      13.572  32.041  11.979  1.0   0.804     0.001 O
ATOM      2  O   FIL     1      12.572  32.041  11.979  1.0   0.769     0.001 O
ATOM      3  O   FIL     1      14.572  31.041  10.979  1.0   0.766     0.001 O
ATOM      4  O   FIL     1      12.572  31.041  13.979  1.0   0.736     0.001 O
ATOM      5  O   FIL     1      19.572  31.041  16.979  1.0   0.712     0.001 O
ATOM      6  O   FIL     1      13.572  37.041   8.979  1.0   0.711     0.001 O
ATOM      7  O   FIL     1      14.572  30.041  10.979  1.0   0.694     0.001 O
ATOM      8  O   FIL     1      13.572  31.041  10.979  1.0   0.692     0.001 O
ATOM      9  O   FIL     1      13.572  32.041  15.979  1.0   0.692     0.001 O
ATOM     10  O   FIL     1      14.572  30.041   9.979  1.0   0.691     0.001 O
ATOM     11  O   FIL     1      18.572  33.041  16.979  1.0   0.687     0.001 O
ATOM     12  O   FIL     1      19.572  32.041  16.979  1.0   0.685     0.001 O
ATOM     13  O   FIL     1      13.572  37.041   7.979  1.0   0.674     0.001 O
ATOM     14  O   FIL     1      13.572  37.041  10.979  1.0   0.673     0.001 O
ATOM     15  O   FIL     1      13.572  32.041  16.979  1.0   0.664     0.001 O
ATOM     16  O   FIL     1      15.572  31.041  10.979  1.0   0.659     0.001 O
ATOM     17  O   FIL     1      13.572  37.041   9.979  1.0   0.644     0.001 O
ATOM     18  O   FIL     1      13.572  30.041   9.979  1.0   0.640     0.001 O
ATOM     19  O   FIL     1      18.572  32.041  16.979  1.0   0.637     0.001 O
ATOM     20  O   FIL     1      19.572  31.041  17.979  1.0   0.632     0.001 O
ATOM     21  O   FIL     1      19.572  32.041  15.979  1.0   0.611     0.001 O
ATOM     22  O   FIL     1      19.572  32.041  17.979  1.0   0.595     0.001 O
ATOM     23  O   FIL     1      18.572  32.041  15.979  1.0   0.576     0.001 O
ATOM     24  O   FIL     1      19.572  30.041  16.979  1.0   0.571     0.001 O
ATOM     25  O   FIL     1      14.572  32.041  11.979  1.0   0.570     0.001 O
ATOM     26  O   FIL     1      15.572  30.041  10.979  1.0   0.553     0.001 O
ATOM     27  O   FIL     1      19.572  31.041  15.979  1.0   0.537     0.001 O
ATOM     28  O   FIL     1      17.572  32.041  16.979  1.0   0.521     0.001 O
ATOM     29  O   FIL     1      12.572  36.041  10.979  1.0   0.516     0.001 O
ATOM     30  H   FIL     1      12.572  34.041  12.979  1.0   0.516     0.001 H
ATOM     31  H   FIL     1      15.572  37.041   9.979  1.0   0.512     0.001 H
ATOM     32  H   FIL     1      13.572  27.041  20.979  1.0   0.509     0.001 H
ATOM     33  O   FIL     1      12.572  32.041  10.979  1.0   0.509     0.001 O
ATOM     34  H   FIL     1      15.572  37.041   8.979  1.0   0.507     0.001 H
ATOM     35  O   FIL     1      14.572  37.041   8.979  1.0   0.504     0.001 O
ATOM     36  O   FIL     1      14.572  37.041   9.979  1.0   0.502     0.001 O
ATOM     37  O   FIL     1      17.572  33.041  17.979  1.0   0.498     0.001 O
ATOM     38  H   FIL     1      20.572  30.041  18.979  1.0   0.498     0.001 H
ATOM     39  H   FIL     1      13.572  27.041  19.979  1.0   0.495     0.001 H
ATOM     40  H   FIL     1      12.572  31.041  15.979  1.0   0.494     0.001 H
ATOM     41  H   FIL     1      12.572  31.041  16.979  1.0   0.487     0.001 H
ATOM     42  O   FIL     1      12.572  37.041   9.979  1.0   0.481     0.001 O
ATOM     43  O   FIL     1      14.572  36.041  15.979  1.0   0.481     0.001 O
ATOM     44  O   FIL     1      11.572  31.041  13.979  1.0   0.479     0.001 O
ATOM     45  O   FIL     1      13.572  33.041  16.979  1.0   0.477     0.001 O
ATOM     46  O   FIL     1      12.572  31.041  12.979  1.0   0.473     0.001 O
ATOM     47  H   FIL     1      12.572  29.041  20.979  1.0   0.472     0.001 H
ATOM     48  O   FIL     1      13.572  33.041  12.979  1.0   0.472     0.001 O
ATOM     49  O   FIL     1      13.572  32.041  14.979  1.0   0.470     0.001 O
ATOM     50  O   FIL     1      16.572  31.041  10.979  1.0   0.469     0.001 O
ATOM     51  O   FIL     1      17.572  29.041   9.979  1.0   0.463     0.001 O
ATOM     52  O   FIL     1      14.572  37.041  10.979  1.0   0.457     0.001 O
ATOM     53  H   FIL     1      12.572  35.041  12.979  1.0   0.457     0.001 H
ATOM     54  H   FIL     1      11.572  32.041  15.979  1.0   0.454     0.001 H
ATOM     55  O   FIL     1      13.572  31.041  11.979  1.0   0.453     0.001 O
ATOM     56  O   FIL     1      13.572  30.041   8.979  1.0   0.447     0.001 O
ATOM     57  H   FIL     1      11.572  31.041  14.979  1.0   0.446     0.001 H
ATOM     58  O   FIL     1      19.572  33.041  16.979  1.0   0.446     0.001 O
ATOM     59  O   FIL     1      10.572  31.041   8.979  1.0   0.445     0.001 O
ATOM     60  H   FIL     1      11.572  30.041   7.979  1.0   0.444     0.001 H
ATOM     61  O   FIL     1      11.572  32.041  10.979  1.0   0.437     0.001 O
ATOM     62  H   FIL     1       9.572  31.041   9.979  1.0   0.435     0.001 H
ATOM     63  H   FIL     1      10.572  33.041  15.979  1.0   0.434     0.001 H
ATOM     64  O   FIL     1      11.572  31.041   9.979  1.0   0.433     0.001 O
ATOM     65  O   FIL     1      14.572  36.041  14.979  1.0   0.432     0.001 O
ATOM     66  O   FIL     1      11.572  32.041   9.979  1.0   0.431     0.001 O
ATOM     67  O   FIL     1      12.572  31.041   9.979  1.0   0.431     0.001 O
ATOM     68  O   FIL     1      12.572  31.041  10.979  1.0   0.429     0.001 O
ATOM     69  H   FIL     1      12.572  33.041  12.979  1.0   0.422     0.001 H
ATOM     70  O   FIL     1      13.572  32.041  12.979  1.0   0.419     0.001 O
ATOM     71  H   FIL     1      17.572  30.041   9.979  1.0   0.416     0.001 H
ATOM     72  O   FIL     1      11.572  31.041   8.979  1.0   0.413     0.001 O
ATOM     73  O   FIL     1      13.572  36.041  11.979  1.0   0.411     0.001 O
ATOM     74  H   FIL     1      12.572  31.041   7.979  1.0   0.411     0.001 H
ATOM     75  H   FIL     1      12.572  30.041   7.979  1.0   0.408     0.001 H
ATOM     76  O   FIL     1      14.572  31.041  15.979  1.0   0.407     0.001 O
ATOM     77  O   FIL     1      14.572  29.041   9.979  1.0   0.406     0.001 O
ATOM     78  O   FIL     1      13.572  31.041  15.979  1.0   0.402     0.001 O
ATOM     79  H   FIL     1      12.572  30.041  17.979  1.0   0.400     0.001 H
ATOM     80  O   FIL     1      12.572  37.041  10.979  1.0   0.400     0.001 O
ATOM     81  H   FIL     1      10.572  30.041   9.979  1.0   0.398     0.001 H
ATOM     82  O   FIL     1      12.572  30.041   8.979  1.0   0.390     0.001 O
ATOM     83  O   FIL     1      12.572  36.041  11.979  1.0   0.390     0.001 O
ATOM     84  H   FIL     1      10.572  30.041   8.979  1.0   0.389     0.001 H
ATOM     85  H   FIL     1      13.572  29.041  11.979  1.0   0.385     0.001 H
ATOM     86  O   FIL     1      17.572  32.041  17.979  1.0   0.384     0.001 O
ATOM     87  H   FIL     1      11.572  33.041  10.979  1.0   0.383     0.001 H
ATOM     88  O   FIL     1      14.572  31.041  11.979  1.0   0.380     0.001 O
ATOM     89  H   FIL     1      17.572  28.041   9.979  1.0   0.380     0.001 H
ATOM     90  O   FIL     1      12.572  31.041   8.979  1.0   0.376     0.001 O
ATOM     91  O   FIL     1      12.572  31.041  11.979  1.0   0.375     0.001 O
ATOM     92  H   FIL     1      16.572  28.041   9.979  1.0   0.375     0.001 H
ATOM     93  H   FIL     1      12.572  33.041  11.979  1.0   0.374     0.001 H
ATOM     94  H   FIL     1      12.572  30.041  16.979  1.0   0.374     0.001 H
ATOM     95  O   FIL     1      16.572  30.041  10.979  1.0   0.373     0.001 O
ATOM     96  H   FIL     1      11.572  31.041   7.979  1.0   0.373     0.001 H
ATOM     97  O   FIL     1      12.572  37.041   8.979  1.0   0.370     0.001 O
ATOM     98  O   FIL     1      12.572  33.041  15.979  1.0   0.366     0.001 O
ATOM     99  O   FIL     1      13.572  30.041  10.979  1.0   0.363     0.001 O
ATOM    100  O   FIL     1      19.572  33.041  15.979  1.0   0.359     0.001 O
ATOM    101  O   FIL     1      11.572  30.041   8.979  1.0   0.350     0.001 O
ATOM    102  H   FIL     1      12.572  29.041  19.979  1.0   0.348     0.001 H
ATOM    103  O   FIL     1      12.572  32.041  12.979  1.0   0.342     0.001 O
ATOM    104  O   FIL     1      13.572  31.041  14.979  1.0   0.338     0.001 O
ATOM    105  O   FIL     1      10.572  31.041   9.979  1.0   0.337     0.001 O
ATOM    106  H   FIL     1      18.572  30.041  10.979  1.0   0.336     0.001 H
ATOM    107  O   FIL     1      14.572  31.041  16.979  1.0   0.336     0.001 O
ATOM    108  H   FIL     1      12.572  33.041  13.979  1.0   0.333     0.001 H
ATOM    109  O   FIL     1      13.572  31.041  13.979  1.0   0.332     0.001 O
ATOM    110  O   FIL     1      13.572  29.041   8.979  1.0   0.330     0.001 O
ATOM    111  H   FIL     1      12.572  35.041  11.979  1.0   0.328     0.001 H
ATOM    112  O   FIL     1      15.572  31.041  11.979  1.0   0.326     0.001 O
ATOM    113  O   FIL     1      14.572  36.041  11.979  1.0   0.326     0.001 O
ATOM    114  O   FIL     1      15.572  29.041   9.979  1.0   0.324     0.001 O
ATOM    115  O   FIL     1      19.572  33.041  17.979  1.0   0.296     0.001 O
ATOM    116  O   FIL     1      13.572  29.041  19.979  1.0   0.294     0.001 O
ATOM    117  O   FIL     1      13.572  28.041  19.979  1.0   0.286     0.001 O
ATOM    118  O   FIL     1      13.572  29.041  18.979  1.0   0.277     0.001 O
ATOM    119  O   FIL     1      19.572  31.041  18.979  1.0   0.275     0.001 O
ATOM    120  O   FIL     1      12.572  30.041  18.979  1.0   0.270     0.001 O
ATOM    121  O   FIL     1      16.572  32.041  17.979  1.0   0.256     0.001 O
ATOM    122  O   FIL     1      17.572  30.041  10.979  1.0   0.228     0.001 O
ATOM    123  O   FIL     1      13.572  30.041  18.979  1.0   0.208     0.001 O
ATOM    124  O   FIL     1      19.572  30.041  18.979  1.0   0.188     0.001 O
ATOM    125  O   FIL     1      11.572  33.041  15.979  1.0   0.186     0.001 O
ATOM    126  O   FIL     1      14.572  36.041  13.979  1.0   0.186     0.001 O
ATOM    127  O   FIL     1      13.572  30.041  11.979  1.0   0.182     0.001 O
ATOM    128  O   FIL     1      14.572  32.041  17.979  1.0   0.177     0.001 O
ATOM    129  O   FIL     1      14.572  36.041  12.979  1.0   0.165     0.001 O
ATOM    130  O   FIL     1      14.572  33.041  17.979  1.0   0.140     0.001 O
ATOM    131  O   FIL     1      13.572  33.041  17.979  1.0   0.131     0.001 O
ATOM    132  O   FIL     1      15.572  32.041  17.979  1.0   0.072     0.001 O
