# Supplementary material for: Ferroptosis regulation by traditional chinese medicine for ischemic stroke intervention based on network pharmacology and data mining
Source: PLoS One. 2025 Apr 16;20(4):e0321751. doi: 10.1371/journal.pone.0321751 (PMC12002469; doi:10.1371/journal.pone.0321751)
Supplement: S5 File — (ZIP) [file pone.0321751.s005.zip › 分子对接4/ESR1/ESR1-0098/input/FILL_7baa_h_132out07.pdb]

ATOM      1  O   FIL     1      24.572  16.041   3.979  1.0   1.092     0.001 O
ATOM      2  O   FIL     1      23.572  21.041   4.979  1.0   1.003     0.001 O
ATOM      3  O   FIL     1      19.572  13.041  10.979  1.0   0.900     0.001 O
ATOM      4  O   FIL     1      20.572  14.041  15.979  1.0   0.890     0.001 O
ATOM      5  O   FIL     1      18.572  13.041  11.979  1.0   0.889     0.001 O
ATOM      6  O   FIL     1      21.572  12.041   6.979  1.0   0.862     0.001 O
ATOM      7  O   FIL     1      19.572  16.041   8.979  1.0   0.818     0.001 O
ATOM      8  O   FIL     1      25.572  16.041   3.979  1.0   0.814     0.001 O
ATOM      9  O   FIL     1      22.572   8.041  15.979  1.0   0.809     0.001 O
ATOM     10  O   FIL     1      22.572   7.041  15.979  1.0   0.805     0.001 O
ATOM     11  O   FIL     1      23.572  15.041   5.979  1.0   0.795     0.001 O
ATOM     12  O   FIL     1      17.572   4.041  12.979  1.0   0.781     0.001 O
ATOM     13  O   FIL     1      23.572  22.041   4.979  1.0   0.773     0.001 O
ATOM     14  O   FIL     1      22.572   7.041  16.979  1.0   0.748     0.001 O
ATOM     15  O   FIL     1      19.572  15.041   9.979  1.0   0.747     0.001 O
ATOM     16  O   FIL     1      19.572  14.041  10.979  1.0   0.746     0.001 O
ATOM     17  O   FIL     1      23.572  20.041   4.979  1.0   0.728     0.001 O
ATOM     18  O   FIL     1      18.572  10.041  11.979  1.0   0.721     0.001 O
ATOM     19  O   FIL     1      25.572  17.041   3.979  1.0   0.697     0.001 O
ATOM     20  O   FIL     1      19.572  16.041   7.979  1.0   0.683     0.001 O
ATOM     21  O   FIL     1      17.572   9.041  10.979  1.0   0.679     0.001 O
ATOM     22  O   FIL     1      17.572   9.041  11.979  1.0   0.669     0.001 O
ATOM     23  O   FIL     1      19.572  13.041   9.979  1.0   0.663     0.001 O
ATOM     24  O   FIL     1      19.572  13.041   8.979  1.0   0.652     0.001 O
ATOM     25  O   FIL     1      23.572   7.041  14.979  1.0   0.636     0.001 O
ATOM     26  O   FIL     1      24.572  15.041   6.979  1.0   0.628     0.001 O
ATOM     27  O   FIL     1      21.572  14.041  15.979  1.0   0.620     0.001 O
ATOM     28  O   FIL     1      20.572  16.041   8.979  1.0   0.610     0.001 O
ATOM     29  O   FIL     1      23.572  21.041   3.979  1.0   0.609     0.001 O
ATOM     30  O   FIL     1      20.572  14.041   9.979  1.0   0.608     0.001 O
ATOM     31  O   FIL     1      21.572  13.041   6.979  1.0   0.607     0.001 O
ATOM     32  O   FIL     1      23.572   7.041  15.979  1.0   0.589     0.001 O
ATOM     33  O   FIL     1      18.572   9.041  10.979  1.0   0.577     0.001 O
ATOM     34  O   FIL     1      24.572  16.041   6.979  1.0   0.565     0.001 O
ATOM     35  O   FIL     1      18.572  12.041  11.979  1.0   0.564     0.001 O
ATOM     36  O   FIL     1      18.572  12.041  10.979  1.0   0.561     0.001 O
ATOM     37  O   FIL     1      21.572   8.041  16.979  1.0   0.561     0.001 O
ATOM     38  O   FIL     1      18.572  13.041  10.979  1.0   0.555     0.001 O
ATOM     39  O   FIL     1      17.572  10.041  12.979  1.0   0.543     0.001 O
ATOM     40  O   FIL     1      20.572  15.041   8.979  1.0   0.543     0.001 O
ATOM     41  O   FIL     1      19.572  14.041  15.979  1.0   0.542     0.001 O
ATOM     42  O   FIL     1      18.572  16.041   9.979  1.0   0.542     0.001 O
ATOM     43  O   FIL     1      17.572   8.041  10.979  1.0   0.539     0.001 O
ATOM     44  O   FIL     1      19.572  15.041   7.979  1.0   0.524     0.001 O
ATOM     45  O   FIL     1      18.572  13.041  12.979  1.0   0.517     0.001 O
ATOM     46  O   FIL     1      19.572  15.041   8.979  1.0   0.514     0.001 O
ATOM     47  O   FIL     1      23.572  16.041   3.979  1.0   0.512     0.001 O
ATOM     48  O   FIL     1      24.572  16.041   4.979  1.0   0.508     0.001 O
ATOM     49  O   FIL     1      18.572  12.041   9.979  1.0   0.507     0.001 O
ATOM     50  O   FIL     1      18.572  16.041   8.979  1.0   0.499     0.001 O
ATOM     51  O   FIL     1      20.572  11.041   6.979  1.0   0.498     0.001 O
ATOM     52  H   FIL     1      21.572  13.041   8.979  1.0   0.492     0.001 H
ATOM     53  O   FIL     1      22.572  11.041   6.979  1.0   0.488     0.001 O
ATOM     54  O   FIL     1      20.572  16.041   7.979  1.0   0.485     0.001 O
ATOM     55  H   FIL     1      20.572  12.041  15.979  1.0   0.483     0.001 H
ATOM     56  O   FIL     1      22.572   8.041  16.979  1.0   0.482     0.001 O
ATOM     57  O   FIL     1      18.572  14.041  11.979  1.0   0.482     0.001 O
ATOM     58  O   FIL     1      21.572   7.041  16.979  1.0   0.469     0.001 O
ATOM     59  O   FIL     1      22.572  12.041   6.979  1.0   0.459     0.001 O
ATOM     60  O   FIL     1      23.572  16.041   5.979  1.0   0.459     0.001 O
ATOM     61  O   FIL     1      18.572  15.041   7.979  1.0   0.458     0.001 O
ATOM     62  O   FIL     1      19.572  12.041   8.979  1.0   0.453     0.001 O
ATOM     63  O   FIL     1      17.572  10.041  11.979  1.0   0.450     0.001 O
ATOM     64  H   FIL     1      21.572  13.041   7.979  1.0   0.446     0.001 H
ATOM     65  O   FIL     1      18.572  14.041  10.979  1.0   0.443     0.001 O
ATOM     66  O   FIL     1      19.572  14.041   9.979  1.0   0.442     0.001 O
ATOM     67  O   FIL     1      23.572  19.041   4.979  1.0   0.440     0.001 O
ATOM     68  H   FIL     1      22.572  11.041   5.979  1.0   0.436     0.001 H
ATOM     69  O   FIL     1      18.572  11.041  13.979  1.0   0.435     0.001 O
ATOM     70  O   FIL     1      20.572  12.041   7.979  1.0   0.432     0.001 O
ATOM     71  O   FIL     1      23.572  16.041   6.979  1.0   0.429     0.001 O
ATOM     72  O   FIL     1      21.572  11.041   6.979  1.0   0.422     0.001 O
ATOM     73  H   FIL     1      21.572  16.041   8.979  1.0   0.421     0.001 H
ATOM     74  H   FIL     1      16.572  12.041  11.979  1.0   0.401     0.001 H
ATOM     75  O   FIL     1      18.572  12.041  12.979  1.0   0.392     0.001 O
ATOM     76  O   FIL     1      20.572  13.041   8.979  1.0   0.390     0.001 O
ATOM     77  O   FIL     1      22.572  15.041   5.979  1.0   0.389     0.001 O
ATOM     78  O   FIL     1      17.572   4.041  11.979  1.0   0.386     0.001 O
ATOM     79  H   FIL     1      21.572   9.041   4.979  1.0   0.381     0.001 H
ATOM     80  O   FIL     1      17.572  17.041  11.979  1.0   0.379     0.001 O
ATOM     81  H   FIL     1      21.572  13.041  15.979  1.0   0.375     0.001 H
ATOM     82  H   FIL     1      21.572  14.041   9.979  1.0   0.371     0.001 H
ATOM     83  O   FIL     1      19.572  13.041  14.979  1.0   0.369     0.001 O
ATOM     84  O   FIL     1      18.572  12.041   8.979  1.0   0.368     0.001 O
ATOM     85  O   FIL     1      20.572  14.041  16.979  1.0   0.367     0.001 O
ATOM     86  O   FIL     1      17.572   5.041  11.979  1.0   0.366     0.001 O
ATOM     87  O   FIL     1      24.572  17.041   4.979  1.0   0.361     0.001 O
ATOM     88  O   FIL     1      17.572  11.041  12.979  1.0   0.358     0.001 O
ATOM     89  O   FIL     1      20.572  11.041   5.979  1.0   0.357     0.001 O
ATOM     90  O   FIL     1      20.572  13.041   7.979  1.0   0.356     0.001 O
ATOM     91  O   FIL     1      20.572  13.041  15.979  1.0   0.355     0.001 O
ATOM     92  O   FIL     1      18.572  16.041  10.979  1.0   0.351     0.001 O
ATOM     93  O   FIL     1      24.572  16.041   5.979  1.0   0.343     0.001 O
ATOM     94  H   FIL     1      16.572  13.041  11.979  1.0   0.339     0.001 H
ATOM     95  O   FIL     1      18.572  11.041   9.979  1.0   0.338     0.001 O
ATOM     96  O   FIL     1      17.572  16.041   9.979  1.0   0.334     0.001 O
ATOM     97  H   FIL     1      21.572   9.041   3.979  1.0   0.329     0.001 H
ATOM     98  O   FIL     1      23.572   8.041  15.979  1.0   0.328     0.001 O
ATOM     99  O   FIL     1      24.572  17.041   3.979  1.0   0.327     0.001 O
ATOM    100  H   FIL     1      20.572  13.041  14.979  1.0   0.323     0.001 H
ATOM    101  O   FIL     1      20.572  15.041   7.979  1.0   0.314     0.001 O
ATOM    102  O   FIL     1      21.572  16.041   6.979  1.0   0.312     0.001 O
ATOM    103  O   FIL     1      21.572   9.041  16.979  1.0   0.311     0.001 O
ATOM    104  O   FIL     1      17.572  16.041  10.979  1.0   0.306     0.001 O
ATOM    105  O   FIL     1      17.572  11.041  13.979  1.0   0.303     0.001 O
ATOM    106  O   FIL     1      17.572  16.041  11.979  1.0   0.302     0.001 O
ATOM    107  O   FIL     1      20.572   9.041   3.979  1.0   0.283     0.001 O
ATOM    108  O   FIL     1      20.572  15.041   6.979  1.0   0.283     0.001 O
ATOM    109  O   FIL     1      18.572   8.041  10.979  1.0   0.283     0.001 O
ATOM    110  O   FIL     1      17.572  12.041  11.979  1.0   0.277     0.001 O
ATOM    111  O   FIL     1      20.572  10.041   3.979  1.0   0.270     0.001 O
ATOM    112  O   FIL     1      23.572  17.041   4.979  1.0   0.261     0.001 O
ATOM    113  O   FIL     1      18.572   5.041  10.979  1.0   0.258     0.001 O
ATOM    114  O   FIL     1      20.572  12.041  17.979  1.0   0.255     0.001 O
ATOM    115  O   FIL     1      20.572  10.041   4.979  1.0   0.252     0.001 O
ATOM    116  O   FIL     1      23.572  18.041   4.979  1.0   0.252     0.001 O
ATOM    117  O   FIL     1      22.572  16.041   6.979  1.0   0.241     0.001 O
ATOM    118  O   FIL     1      20.572   9.041  16.979  1.0   0.237     0.001 O
ATOM    119  O   FIL     1      20.572  10.041   5.979  1.0   0.233     0.001 O
ATOM    120  H   FIL     1      20.572  12.041  16.979  1.0   0.232     0.001 H
ATOM    121  O   FIL     1      19.572   6.041  10.979  1.0   0.222     0.001 O
ATOM    122  O   FIL     1      18.572  12.041  13.979  1.0   0.222     0.001 O
ATOM    123  O   FIL     1      19.572   8.041  10.979  1.0   0.213     0.001 O
ATOM    124  O   FIL     1      18.572  13.041  14.979  1.0   0.208     0.001 O
ATOM    125  O   FIL     1      18.572  12.041  14.979  1.0   0.205     0.001 O
ATOM    126  O   FIL     1      17.572   5.041  10.979  1.0   0.202     0.001 O
ATOM    127  O   FIL     1      20.572  11.041  17.979  1.0   0.198     0.001 O
ATOM    128  O   FIL     1      20.572  10.041  16.979  1.0   0.159     0.001 O
ATOM    129  O   FIL     1      21.572  15.041   6.979  1.0   0.157     0.001 O
ATOM    130  O   FIL     1      20.572  10.041  17.979  1.0   0.149     0.001 O
ATOM    131  O   FIL     1      19.572   5.041  10.979  1.0   0.060     0.001 O
ATOM    132  O   FIL     1      19.572   7.041  10.979  1.0   0.031     0.001 O
