# Supplementary material for: Ferroptosis regulation by traditional chinese medicine for ischemic stroke intervention based on network pharmacology and data mining
Source: PLoS One. 2025 Apr 16;20(4):e0321751. doi: 10.1371/journal.pone.0321751 (PMC12002469; doi:10.1371/journal.pone.0321751)
Supplement: S5 File — (ZIP) [file pone.0321751.s005.zip › 分子对接4/ESR1/ESR1-0098/input/FILL_7baa_h_132out08.pdb]

ATOM      1  O   FIL     1      37.572  27.041   4.979  1.0   0.959     0.001 O
ATOM      2  O   FIL     1      37.572  27.041   6.979  1.0   0.864     0.001 O
ATOM      3  O   FIL     1      33.572  24.041  19.979  1.0   0.824     0.001 O
ATOM      4  O   FIL     1      37.572  27.041   5.979  1.0   0.806     0.001 O
ATOM      5  O   FIL     1      35.572  25.041   8.979  1.0   0.739     0.001 O
ATOM      6  O   FIL     1      38.572  27.041   7.979  1.0   0.725     0.001 O
ATOM      7  O   FIL     1      36.572  27.041   5.979  1.0   0.703     0.001 O
ATOM      8  O   FIL     1      34.572  25.041   8.979  1.0   0.688     0.001 O
ATOM      9  O   FIL     1      35.572  22.041  11.979  1.0   0.687     0.001 O
ATOM     10  O   FIL     1      32.572  27.041  12.979  1.0   0.676     0.001 O
ATOM     11  O   FIL     1      34.572  26.041   8.979  1.0   0.661     0.001 O
ATOM     12  O   FIL     1      42.572  26.041   5.979  1.0   0.657     0.001 O
ATOM     13  O   FIL     1      34.572  24.041   8.979  1.0   0.643     0.001 O
ATOM     14  O   FIL     1      35.572  31.041   7.979  1.0   0.634     0.001 O
ATOM     15  O   FIL     1      35.572  23.041  12.979  1.0   0.602     0.001 O
ATOM     16  O   FIL     1      36.572  24.041  12.979  1.0   0.592     0.001 O
ATOM     17  O   FIL     1      35.572  26.041   8.979  1.0   0.583     0.001 O
ATOM     18  O   FIL     1      36.572  25.041  12.979  1.0   0.569     0.001 O
ATOM     19  O   FIL     1      28.572  30.041  16.979  1.0   0.563     0.001 O
ATOM     20  O   FIL     1      42.572  26.041   6.979  1.0   0.555     0.001 O
ATOM     21  O   FIL     1      29.572  30.041  15.979  1.0   0.545     0.001 O
ATOM     22  O   FIL     1      33.572  24.041  18.979  1.0   0.544     0.001 O
ATOM     23  O   FIL     1      35.572  32.041   7.979  1.0   0.539     0.001 O
ATOM     24  O   FIL     1      37.572  28.041   6.979  1.0   0.528     0.001 O
ATOM     25  O   FIL     1      31.572  27.041  11.979  1.0   0.516     0.001 O
ATOM     26  H   FIL     1      36.572  26.041   8.979  1.0   0.511     0.001 H
ATOM     27  O   FIL     1      31.572  27.041  12.979  1.0   0.502     0.001 O
ATOM     28  H   FIL     1      36.572  26.041   5.979  1.0   0.493     0.001 H
ATOM     29  H   FIL     1      36.572  25.041   8.979  1.0   0.492     0.001 H
ATOM     30  O   FIL     1      36.572  25.041  13.979  1.0   0.491     0.001 O
ATOM     31  H   FIL     1      36.572  26.041   4.979  1.0   0.488     0.001 H
ATOM     32  H   FIL     1      28.572  30.041  15.979  1.0   0.485     0.001 H
ATOM     33  H   FIL     1      40.572  26.041   6.979  1.0   0.481     0.001 H
ATOM     34  O   FIL     1      32.572  28.041  11.979  1.0   0.480     0.001 O
ATOM     35  O   FIL     1      35.572  24.041  13.979  1.0   0.476     0.001 O
ATOM     36  H   FIL     1      41.572  25.041   5.979  1.0   0.473     0.001 H
ATOM     37  O   FIL     1      38.572  28.041   7.979  1.0   0.473     0.001 O
ATOM     38  O   FIL     1      39.572  27.041   7.979  1.0   0.468     0.001 O
ATOM     39  O   FIL     1      34.572  22.041   8.979  1.0   0.467     0.001 O
ATOM     40  H   FIL     1      35.572  22.041   7.979  1.0   0.457     0.001 H
ATOM     41  O   FIL     1      36.572  27.041   6.979  1.0   0.456     0.001 O
ATOM     42  O   FIL     1      41.572  25.041   6.979  1.0   0.445     0.001 O
ATOM     43  O   FIL     1      33.572  28.041  11.979  1.0   0.443     0.001 O
ATOM     44  O   FIL     1      32.572  27.041  13.979  1.0   0.441     0.001 O
ATOM     45  O   FIL     1      37.572  26.041   4.979  1.0   0.441     0.001 O
ATOM     46  H   FIL     1      36.572  26.041   9.979  1.0   0.437     0.001 H
ATOM     47  O   FIL     1      34.572  23.041   8.979  1.0   0.433     0.001 O
ATOM     48  O   FIL     1      33.572  28.041  12.979  1.0   0.429     0.001 O
ATOM     49  O   FIL     1      35.572  24.041   8.979  1.0   0.425     0.001 O
ATOM     50  O   FIL     1      33.572  22.041   8.979  1.0   0.425     0.001 O
ATOM     51  H   FIL     1      36.572  25.041   7.979  1.0   0.424     0.001 H
ATOM     52  O   FIL     1      35.572  26.041   9.979  1.0   0.411     0.001 O
ATOM     53  O   FIL     1      31.572  26.041  12.979  1.0   0.404     0.001 O
ATOM     54  O   FIL     1      32.572  28.041  12.979  1.0   0.396     0.001 O
ATOM     55  H   FIL     1      31.572  24.041  14.979  1.0   0.393     0.001 H
ATOM     56  O   FIL     1      36.572  22.041  11.979  1.0   0.392     0.001 O
ATOM     57  O   FIL     1      42.572  27.041   6.979  1.0   0.391     0.001 O
ATOM     58  O   FIL     1      34.572  31.041   8.979  1.0   0.384     0.001 O
ATOM     59  O   FIL     1      35.572  25.041  13.979  1.0   0.383     0.001 O
ATOM     60  H   FIL     1      34.572  21.041   8.979  1.0   0.383     0.001 H
ATOM     61  O   FIL     1      34.572  30.041   8.979  1.0   0.382     0.001 O
ATOM     62  O   FIL     1      34.572  21.041  10.979  1.0   0.373     0.001 O
ATOM     63  O   FIL     1      42.572  25.041   5.979  1.0   0.371     0.001 O
ATOM     64  H   FIL     1      30.572  25.041  14.979  1.0   0.370     0.001 H
ATOM     65  O   FIL     1      42.572  27.041   5.979  1.0   0.369     0.001 O
ATOM     66  O   FIL     1      34.572  21.041   9.979  1.0   0.364     0.001 O
ATOM     67  H   FIL     1      35.572  21.041   8.979  1.0   0.364     0.001 H
ATOM     68  O   FIL     1      34.572  22.041   9.979  1.0   0.363     0.001 O
ATOM     69  O   FIL     1      33.572  27.041  13.979  1.0   0.362     0.001 O
ATOM     70  O   FIL     1      35.572  21.041  10.979  1.0   0.361     0.001 O
ATOM     71  O   FIL     1      35.572  23.041  13.979  1.0   0.361     0.001 O
ATOM     72  O   FIL     1      36.572  26.041  12.979  1.0   0.358     0.001 O
ATOM     73  O   FIL     1      37.572  27.041   7.979  1.0   0.357     0.001 O
ATOM     74  O   FIL     1      35.572  22.041   9.979  1.0   0.355     0.001 O
ATOM     75  H   FIL     1      37.572  26.041   7.979  1.0   0.352     0.001 H
ATOM     76  O   FIL     1      35.572  26.041   7.979  1.0   0.351     0.001 O
ATOM     77  O   FIL     1      36.572  24.041  11.979  1.0   0.348     0.001 O
ATOM     78  O   FIL     1      36.572  23.041  12.979  1.0   0.342     0.001 O
ATOM     79  O   FIL     1      41.572  26.041   6.979  1.0   0.337     0.001 O
ATOM     80  O   FIL     1      36.572  24.041  13.979  1.0   0.336     0.001 O
ATOM     81  O   FIL     1      32.572  26.041  13.979  1.0   0.336     0.001 O
ATOM     82  O   FIL     1      35.572  22.041  10.979  1.0   0.335     0.001 O
ATOM     83  O   FIL     1      31.572  25.041  14.979  1.0   0.334     0.001 O
ATOM     84  O   FIL     1      33.572  21.041   8.979  1.0   0.330     0.001 O
ATOM     85  H   FIL     1      39.572  26.041   7.979  1.0   0.330     0.001 H
ATOM     86  O   FIL     1      35.572  21.041   9.979  1.0   0.328     0.001 O
ATOM     87  O   FIL     1      35.572  24.041   9.979  1.0   0.327     0.001 O
ATOM     88  O   FIL     1      31.572  26.041  13.979  1.0   0.325     0.001 O
ATOM     89  O   FIL     1      34.572  27.041   9.979  1.0   0.323     0.001 O
ATOM     90  H   FIL     1      38.572  27.041   8.979  1.0   0.322     0.001 H
ATOM     91  O   FIL     1      36.572  26.041   6.979  1.0   0.321     0.001 O
ATOM     92  O   FIL     1      36.572  28.041   6.979  1.0   0.321     0.001 O
ATOM     93  H   FIL     1      42.572  24.041   5.979  1.0   0.318     0.001 H
ATOM     94  H   FIL     1      36.572  24.041   8.979  1.0   0.313     0.001 H
ATOM     95  O   FIL     1      35.572  23.041   9.979  1.0   0.307     0.001 O
ATOM     96  O   FIL     1      31.572  27.041  13.979  1.0   0.303     0.001 O
ATOM     97  O   FIL     1      32.572  24.041  14.979  1.0   0.303     0.001 O
ATOM     98  O   FIL     1      42.572  25.041   6.979  1.0   0.301     0.001 O
ATOM     99  O   FIL     1      35.572  25.041   7.979  1.0   0.296     0.001 O
ATOM    100  O   FIL     1      29.572  30.041  14.979  1.0   0.296     0.001 O
ATOM    101  O   FIL     1      32.572  23.041  14.979  1.0   0.292     0.001 O
ATOM    102  O   FIL     1      30.572  28.041  13.979  1.0   0.292     0.001 O
ATOM    103  H   FIL     1      41.572  25.041   8.979  1.0   0.284     0.001 H
ATOM    104  O   FIL     1      31.572  26.041  14.979  1.0   0.281     0.001 O
ATOM    105  O   FIL     1      30.572  29.041  13.979  1.0   0.281     0.001 O
ATOM    106  O   FIL     1      36.572  22.041  12.979  1.0   0.279     0.001 O
ATOM    107  O   FIL     1      36.572  27.041   7.979  1.0   0.277     0.001 O
ATOM    108  O   FIL     1      35.572  31.041   8.979  1.0   0.277     0.001 O
ATOM    109  O   FIL     1      33.572  25.041  18.979  1.0   0.275     0.001 O
ATOM    110  H   FIL     1      40.572  25.041   7.979  1.0   0.275     0.001 H
ATOM    111  O   FIL     1      35.572  27.041   9.979  1.0   0.274     0.001 O
ATOM    112  O   FIL     1      34.572  27.041   8.979  1.0   0.272     0.001 O
ATOM    113  O   FIL     1      31.572  28.041  12.979  1.0   0.269     0.001 O
ATOM    114  O   FIL     1      36.572  23.041  11.979  1.0   0.268     0.001 O
ATOM    115  O   FIL     1      36.572  21.041   9.979  1.0   0.265     0.001 O
ATOM    116  O   FIL     1      33.572  27.041   9.979  1.0   0.261     0.001 O
ATOM    117  O   FIL     1      30.572  30.041  14.979  1.0   0.250     0.001 O
ATOM    118  O   FIL     1      35.572  22.041   8.979  1.0   0.240     0.001 O
ATOM    119  O   FIL     1      40.572  26.041   7.979  1.0   0.234     0.001 O
ATOM    120  O   FIL     1      31.572  28.041  13.979  1.0   0.232     0.001 O
ATOM    121  O   FIL     1      32.572  24.041  15.979  1.0   0.222     0.001 O
ATOM    122  O   FIL     1      33.572  28.041  10.979  1.0   0.219     0.001 O
ATOM    123  O   FIL     1      41.572  25.041   7.979  1.0   0.218     0.001 O
ATOM    124  O   FIL     1      33.572  24.041  15.979  1.0   0.208     0.001 O
ATOM    125  O   FIL     1      30.572  29.041  14.979  1.0   0.183     0.001 O
ATOM    126  O   FIL     1      33.572  28.041   9.979  1.0   0.179     0.001 O
ATOM    127  O   FIL     1      33.572  25.041  17.979  1.0   0.174     0.001 O
ATOM    128  O   FIL     1      33.572  30.041   9.979  1.0   0.173     0.001 O
ATOM    129  O   FIL     1      33.572  29.041   9.979  1.0   0.161     0.001 O
ATOM    130  O   FIL     1      33.572  25.041  16.979  1.0   0.143     0.001 O
ATOM    131  O   FIL     1      34.572  30.041   9.979  1.0   0.105     0.001 O
ATOM    132  O   FIL     1      33.572  24.041  16.979  1.0   0.095     0.001 O
