# Supplementary material for: Ferroptosis regulation by traditional chinese medicine for ischemic stroke intervention based on network pharmacology and data mining
Source: PLoS One. 2025 Apr 16;20(4):e0321751. doi: 10.1371/journal.pone.0321751 (PMC12002469; doi:10.1371/journal.pone.0321751)
Supplement: S5 File — (ZIP) [file pone.0321751.s005.zip › 分子对接4/ESR1/ESR1-0098/input/FILL_7baa_h_132out10.pdb]

ATOM      1  O   FIL     1      41.572  11.041 -11.021  1.0   0.950     0.001 O
ATOM      2  O   FIL     1      41.572  18.041 -13.021  1.0   0.826     0.001 O
ATOM      3  O   FIL     1      39.572  20.041 -14.021  1.0   0.811     0.001 O
ATOM      4  O   FIL     1      36.572  20.041 -16.021  1.0   0.782     0.001 O
ATOM      5  O   FIL     1      27.572  17.041 -15.021  1.0   0.753     0.001 O
ATOM      6  O   FIL     1      42.572  17.041 -13.021  1.0   0.737     0.001 O
ATOM      7  O   FIL     1      42.572  18.041 -13.021  1.0   0.736     0.001 O
ATOM      8  O   FIL     1      33.572  21.041 -13.021  1.0   0.729     0.001 O
ATOM      9  O   FIL     1      33.572  16.041 -18.021  1.0   0.721     0.001 O
ATOM     10  O   FIL     1      39.572  13.041 -17.021  1.0   0.721     0.001 O
ATOM     11  O   FIL     1      39.572  14.041 -17.021  1.0   0.709     0.001 O
ATOM     12  O   FIL     1      27.572  18.041 -15.021  1.0   0.708     0.001 O
ATOM     13  O   FIL     1      22.572  18.041 -15.021  1.0   0.675     0.001 O
ATOM     14  O   FIL     1      22.572  19.041 -15.021  1.0   0.666     0.001 O
ATOM     15  O   FIL     1      39.572  20.041 -13.021  1.0   0.653     0.001 O
ATOM     16  O   FIL     1      36.572  11.041 -17.021  1.0   0.631     0.001 O
ATOM     17  O   FIL     1      38.572  14.041 -17.021  1.0   0.616     0.001 O
ATOM     18  O   FIL     1      40.572  19.041 -14.021  1.0   0.608     0.001 O
ATOM     19  O   FIL     1      40.572  14.041 -17.021  1.0   0.596     0.001 O
ATOM     20  O   FIL     1      40.572  18.041 -13.021  1.0   0.593     0.001 O
ATOM     21  O   FIL     1      38.572  13.041 -17.021  1.0   0.587     0.001 O
ATOM     22  O   FIL     1      26.572  17.041 -16.021  1.0   0.564     0.001 O
ATOM     23  O   FIL     1      33.572  22.041 -14.021  1.0   0.557     0.001 O
ATOM     24  O   FIL     1      40.572  19.041 -13.021  1.0   0.547     0.001 O
ATOM     25  H   FIL     1      41.572  14.041 -16.021  1.0   0.547     0.001 H
ATOM     26  O   FIL     1      36.572  11.041 -16.021  1.0   0.546     0.001 O
ATOM     27  O   FIL     1      36.572  21.041 -15.021  1.0   0.546     0.001 O
ATOM     28  O   FIL     1      32.572  21.041 -13.021  1.0   0.543     0.001 O
ATOM     29  O   FIL     1      37.572  10.041 -17.021  1.0   0.529     0.001 O
ATOM     30  H   FIL     1      41.572  13.041 -16.021  1.0   0.525     0.001 H
ATOM     31  O   FIL     1      41.572  10.041 -11.021  1.0   0.524     0.001 O
ATOM     32  H   FIL     1      41.572  10.041 -10.021  1.0   0.519     0.001 H
ATOM     33  H   FIL     1      38.572  20.041 -15.021  1.0   0.519     0.001 H
ATOM     34  O   FIL     1      37.572  10.041 -16.021  1.0   0.516     0.001 O
ATOM     35  H   FIL     1      43.572  16.041 -13.021  1.0   0.516     0.001 H
ATOM     36  O   FIL     1      34.572  17.041 -18.021  1.0   0.512     0.001 O
ATOM     37  O   FIL     1      33.572  16.041 -19.021  1.0   0.508     0.001 O
ATOM     38  H   FIL     1      39.572  20.041 -15.021  1.0   0.493     0.001 H
ATOM     39  H   FIL     1      43.572  17.041 -12.021  1.0   0.488     0.001 H
ATOM     40  H   FIL     1      37.572  14.041 -17.021  1.0   0.488     0.001 H
ATOM     41  H   FIL     1      37.572  14.041 -18.021  1.0   0.484     0.001 H
ATOM     42  O   FIL     1      39.572  13.041 -16.021  1.0   0.478     0.001 O
ATOM     43  O   FIL     1      33.572  17.041 -18.021  1.0   0.475     0.001 O
ATOM     44  H   FIL     1      42.572  10.041 -14.021  1.0   0.474     0.001 H
ATOM     45  H   FIL     1      40.572  10.041 -10.021  1.0   0.468     0.001 H
ATOM     46  O   FIL     1      41.572  17.041 -14.021  1.0   0.467     0.001 O
ATOM     47  O   FIL     1      41.572  19.041 -13.021  1.0   0.463     0.001 O
ATOM     48  H   FIL     1      32.572  15.041 -18.021  1.0   0.460     0.001 H
ATOM     49  O   FIL     1      38.572  21.041 -14.021  1.0   0.449     0.001 O
ATOM     50  H   FIL     1      37.572  23.041 -13.021  1.0   0.444     0.001 H
ATOM     51  O   FIL     1      40.572  10.041 -11.021  1.0   0.438     0.001 O
ATOM     52  O   FIL     1      27.572  19.041 -15.021  1.0   0.438     0.001 O
ATOM     53  O   FIL     1      36.572  19.041 -17.021  1.0   0.436     0.001 O
ATOM     54  O   FIL     1      41.572  18.041 -14.021  1.0   0.434     0.001 O
ATOM     55  O   FIL     1      40.572  11.041 -11.021  1.0   0.433     0.001 O
ATOM     56  O   FIL     1      32.572  16.041 -18.021  1.0   0.429     0.001 O
ATOM     57  H   FIL     1      40.572   9.041 -10.021  1.0   0.425     0.001 H
ATOM     58  O   FIL     1      36.572  21.041 -16.021  1.0   0.424     0.001 O
ATOM     59  H   FIL     1      40.572  20.041 -15.021  1.0   0.404     0.001 H
ATOM     60  H   FIL     1      38.572  21.041 -16.021  1.0   0.398     0.001 H
ATOM     61  O   FIL     1      37.572  11.041 -16.021  1.0   0.397     0.001 O
ATOM     62  O   FIL     1      41.572  17.041 -13.021  1.0   0.391     0.001 O
ATOM     63  O   FIL     1      40.572  10.041 -12.021  1.0   0.390     0.001 O
ATOM     64  O   FIL     1      34.572  22.041 -14.021  1.0   0.388     0.001 O
ATOM     65  O   FIL     1      36.572  20.041 -17.021  1.0   0.387     0.001 O
ATOM     66  O   FIL     1      40.572  20.041 -14.021  1.0   0.380     0.001 O
ATOM     67  O   FIL     1      42.572  17.041 -14.021  1.0   0.378     0.001 O
ATOM     68  O   FIL     1      23.572  18.041 -16.021  1.0   0.362     0.001 O
ATOM     69  O   FIL     1      42.572  16.041 -13.021  1.0   0.361     0.001 O
ATOM     70  O   FIL     1      37.572  11.041 -17.021  1.0   0.358     0.001 O
ATOM     71  O   FIL     1      40.572  20.041 -13.021  1.0   0.356     0.001 O
ATOM     72  O   FIL     1      40.572  13.041 -17.021  1.0   0.353     0.001 O
ATOM     73  O   FIL     1      39.572  21.041 -14.021  1.0   0.351     0.001 O
ATOM     74  H   FIL     1      42.572  15.041 -16.021  1.0   0.349     0.001 H
ATOM     75  O   FIL     1      37.572  21.041 -15.021  1.0   0.348     0.001 O
ATOM     76  H   FIL     1      41.572  11.041 -10.021  1.0   0.347     0.001 H
ATOM     77  O   FIL     1      41.572  10.041 -12.021  1.0   0.344     0.001 O
ATOM     78  O   FIL     1      42.572  19.041 -12.021  1.0   0.341     0.001 O
ATOM     79  O   FIL     1      40.572  13.041 -16.021  1.0   0.339     0.001 O
ATOM     80  O   FIL     1      35.572  11.041 -17.021  1.0   0.335     0.001 O
ATOM     81  O   FIL     1      39.572  21.041 -13.021  1.0   0.333     0.001 O
ATOM     82  H   FIL     1      42.572  16.041 -12.021  1.0   0.328     0.001 H
ATOM     83  O   FIL     1      32.572  22.041 -14.021  1.0   0.313     0.001 O
ATOM     84  O   FIL     1      34.572  17.041 -19.021  1.0   0.312     0.001 O
ATOM     85  H   FIL     1      41.572  12.041 -16.021  1.0   0.309     0.001 H
ATOM     86  H   FIL     1      40.572  23.041  -9.021  1.0   0.305     0.001 H
ATOM     87  O   FIL     1      43.572  17.041 -13.021  1.0   0.289     0.001 O
ATOM     88  O   FIL     1      25.572  17.041 -16.021  1.0   0.282     0.001 O
ATOM     89  O   FIL     1      42.572  16.041 -14.021  1.0   0.272     0.001 O
ATOM     90  O   FIL     1      32.572  21.041 -14.021  1.0   0.267     0.001 O
ATOM     91  O   FIL     1      42.572  16.041 -15.021  1.0   0.266     0.001 O
ATOM     92  H   FIL     1      41.572  12.041 -15.021  1.0   0.264     0.001 H
ATOM     93  O   FIL     1      38.572  21.041 -15.021  1.0   0.259     0.001 O
ATOM     94  O   FIL     1      39.572  21.041 -12.021  1.0   0.258     0.001 O
ATOM     95  O   FIL     1      40.572  10.041 -13.021  1.0   0.248     0.001 O
ATOM     96  O   FIL     1      34.572  23.041 -14.021  1.0   0.234     0.001 O
ATOM     97  O   FIL     1      42.572  19.041 -13.021  1.0   0.229     0.001 O
ATOM     98  H   FIL     1      39.572  23.041 -11.021  1.0   0.229     0.001 H
ATOM     99  O   FIL     1      40.572  10.041 -14.021  1.0   0.223     0.001 O
ATOM    100  O   FIL     1      39.572  22.041 -12.021  1.0   0.220     0.001 O
ATOM    101  O   FIL     1      30.572  20.041 -14.021  1.0   0.217     0.001 O
ATOM    102  O   FIL     1      31.572  21.041 -14.021  1.0   0.216     0.001 O
ATOM    103  O   FIL     1      41.572  10.041 -14.021  1.0   0.213     0.001 O
ATOM    104  H   FIL     1      41.572  15.041 -16.021  1.0   0.212     0.001 H
ATOM    105  O   FIL     1      37.572  12.041 -17.021  1.0   0.209     0.001 O
ATOM    106  H   FIL     1      39.572  23.041 -12.021  1.0   0.207     0.001 H
ATOM    107  O   FIL     1      40.572  23.041 -11.021  1.0   0.205     0.001 O
ATOM    108  O   FIL     1      38.572  12.041 -17.021  1.0   0.200     0.001 O
ATOM    109  O   FIL     1      35.572  17.041 -19.021  1.0   0.196     0.001 O
ATOM    110  O   FIL     1      40.572  23.041 -10.021  1.0   0.193     0.001 O
ATOM    111  O   FIL     1      41.572  11.041 -15.021  1.0   0.185     0.001 O
ATOM    112  O   FIL     1      41.572  10.041 -15.021  1.0   0.183     0.001 O
ATOM    113  O   FIL     1      36.572  22.041 -15.021  1.0   0.177     0.001 O
ATOM    114  H   FIL     1      42.572  15.041 -15.021  1.0   0.176     0.001 H
ATOM    115  O   FIL     1      26.572  17.041 -15.021  1.0   0.173     0.001 O
ATOM    116  O   FIL     1      35.572  23.041 -14.021  1.0   0.171     0.001 O
ATOM    117  O   FIL     1      36.572  20.041 -18.021  1.0   0.170     0.001 O
ATOM    118  O   FIL     1      30.572  21.041 -14.021  1.0   0.164     0.001 O
ATOM    119  O   FIL     1      22.572  18.041 -16.021  1.0   0.164     0.001 O
ATOM    120  O   FIL     1      36.572  23.041 -14.021  1.0   0.151     0.001 O
ATOM    121  O   FIL     1      35.572  18.041 -19.021  1.0   0.148     0.001 O
ATOM    122  O   FIL     1      27.572  20.041 -14.021  1.0   0.143     0.001 O
ATOM    123  O   FIL     1      23.572  17.041 -16.021  1.0   0.142     0.001 O
ATOM    124  O   FIL     1      29.572  20.041 -14.021  1.0   0.139     0.001 O
ATOM    125  O   FIL     1      37.572  23.041 -14.021  1.0   0.131     0.001 O
ATOM    126  O   FIL     1      27.572  20.041 -15.021  1.0   0.127     0.001 O
ATOM    127  O   FIL     1      28.572  20.041 -14.021  1.0   0.109     0.001 O
ATOM    128  O   FIL     1      24.572  17.041 -16.021  1.0   0.101     0.001 O
ATOM    129  O   FIL     1      35.572  19.041 -19.021  1.0   0.098     0.001 O
ATOM    130  O   FIL     1      35.572  20.041 -19.021  1.0   0.057     0.001 O
ATOM    131  O   FIL     1      36.572  22.041 -14.021  1.0   0.042     0.001 O
ATOM    132  O   FIL     1      35.572  20.041 -18.021  1.0   0.013     0.001 O
