# Supplementary material for: Ferroptosis regulation by traditional chinese medicine for ischemic stroke intervention based on network pharmacology and data mining
Source: PLoS One. 2025 Apr 16;20(4):e0321751. doi: 10.1371/journal.pone.0321751 (PMC12002469; doi:10.1371/journal.pone.0321751)
Supplement: S5 File — (ZIP) [file pone.0321751.s005.zip › 分子对接4/ESR1/ESR1-0098/results/all_poses_7baa_h.pdb]

REMARK Generated by AMDock from AutoDock Vina result
REMARK Best docking result from each FILL generated by AutoLigand
MODEL        1
REMARK Best docking result from each FILL generated by AutoLigand
REMARK ENERGY   =   -5.8
HETATM   1  C   <1> d   1      31.737  26.093 -10.710  0.00  0.00           C
HETATM   2  C   <1> d   1      33.101  26.644 -10.886  0.00  0.00           C
HETATM   3  C   <1> d   1      33.505  27.809 -10.172  0.00  0.00           C
HETATM   4  C   <1> d   1      32.542  28.462  -9.251  0.00  0.00           C
HETATM   5  C   <1> d   1      31.255  27.950  -9.079  0.00  0.00           C
HETATM   6  C   <1> d   1      30.833  26.740  -9.821  0.00  0.00           C
HETATM   7  C   <1> d   1      32.884  29.695  -8.456  0.00  0.00           C
HETATM   8  C   <1> d   1      31.850  30.251  -7.564  0.00  0.00           C
HETATM   9  C   <1> d   1      30.642  29.670  -7.499  0.00  0.00           C
HETATM  10  O   <1> d   1      30.349  28.568  -8.212  0.00  0.00           O
HETATM  11  O   <1> d   1      33.976  30.234  -8.529  0.00  0.00           O
HETATM  12  C   <1> d   1      29.536  30.206  -6.612  0.00  0.00           C
HETATM  13  C   <1> d   1      28.200  30.421  -7.221  0.00  0.00           C
HETATM  14  C   <1> d   1      27.131  30.912  -6.449  0.00  0.00           C
HETATM  15  C   <1> d   1      27.325  31.222  -5.014  0.00  0.00           C
HETATM  16  C   <1> d   1      28.601  31.029  -4.416  0.00  0.00           C
HETATM  17  C   <1> d   1      29.730  30.521  -5.235  0.00  0.00           C
HETATM  18  O   <1> d   1      26.248  31.700  -4.264  0.00  0.00           O
HETATM  19  H   <1> d   1      26.405  31.611  -3.329  0.00  0.00           H
HETATM  20  O   <1> d   1      28.768  31.325  -3.059  0.00  0.00           O
HETATM  21  H   <1> d   1      28.489  32.203  -2.822  0.00  0.00           H
HETATM  22  O   <1> d   1      32.122  31.325  -6.809  0.00  0.00           O
HETATM  23  H   <1> d   1      32.659  31.118  -6.049  0.00  0.00           H
HETATM  24  O   <1> d   1      34.787  28.344 -10.324  0.00  0.00           O
HETATM  25  H   <1> d   1      35.474  27.860  -9.880  0.00  0.00           H
HETATM  26  O   <1> d   1      31.367  24.950 -11.422  0.00  0.00           O
HETATM  27  H   <1> d   1      31.833  24.829 -12.242  0.00  0.00           H
ENDMDL
MODEL        2
REMARK Best docking result from each FILL generated by AutoLigand
REMARK ENERGY   =   -5.8
HETATM   1  C   <1> d   1      31.810  26.071 -10.764  0.00  0.00           C
HETATM   2  C   <1> d   1      33.176  26.621 -10.926  0.00  0.00           C
HETATM   3  C   <1> d   1      33.573  27.787 -10.208  0.00  0.00           C
HETATM   4  C   <1> d   1      32.599  28.439  -9.297  0.00  0.00           C
HETATM   5  C   <1> d   1      31.311  27.928  -9.139  0.00  0.00           C
HETATM   6  C   <1> d   1      30.897  26.717  -9.885  0.00  0.00           C
HETATM   7  C   <1> d   1      32.934  29.672  -8.498  0.00  0.00           C
HETATM   8  C   <1> d   1      31.890  30.228  -7.617  0.00  0.00           C
HETATM   9  C   <1> d   1      30.681  29.648  -7.565  0.00  0.00           C
HETATM  10  O   <1> d   1      30.396  28.546  -8.281  0.00  0.00           O
HETATM  11  O   <1> d   1      34.027  30.212  -8.560  0.00  0.00           O
HETATM  12  C   <1> d   1      29.566  30.183  -6.690  0.00  0.00           C
HETATM  13  C   <1> d   1      28.236  30.398  -7.312  0.00  0.00           C
HETATM  14  C   <1> d   1      27.160  30.889  -6.551  0.00  0.00           C
HETATM  15  C   <1> d   1      27.339  31.199  -5.115  0.00  0.00           C
HETATM  16  C   <1> d   1      28.608  31.006  -4.503  0.00  0.00           C
HETATM  17  C   <1> d   1      29.746  30.498  -5.311  0.00  0.00           C
HETATM  18  O   <1> d   1      26.254  31.677  -4.376  0.00  0.00           O
HETATM  19  H   <1> d   1      26.310  32.618  -4.238  0.00  0.00           H
HETATM  20  O   <1> d   1      28.761  31.302  -3.145  0.00  0.00           O
HETATM  21  H   <1> d   1      28.095  31.890  -2.805  0.00  0.00           H
HETATM  22  O   <1> d   1      32.154  31.302  -6.859  0.00  0.00           O
HETATM  23  H   <1> d   1      32.567  32.009  -7.349  0.00  0.00           H
HETATM  24  O   <1> d   1      34.856  28.321 -10.347  0.00  0.00           O
HETATM  25  H   <1> d   1      34.986  29.159  -9.916  0.00  0.00           H
HETATM  26  O   <1> d   1      31.447  24.927 -11.480  0.00  0.00           O
HETATM  27  H   <1> d   1      30.510  24.806 -11.580  0.00  0.00           H
ENDMDL
MODEL        3
REMARK Best docking result from each FILL generated by AutoLigand
REMARK ENERGY   =   -5.4
HETATM   1  C   <1> d   1      30.575  -2.067  29.183  0.00  0.00           C
HETATM   2  C   <1> d   1      32.049  -1.917  29.214  0.00  0.00           C
HETATM   3  C   <1> d   1      32.878  -2.795  28.457  0.00  0.00           C
HETATM   4  C   <1> d   1      32.245  -3.860  27.640  0.00  0.00           C
HETATM   5  C   <1> d   1      30.858  -4.008  27.605  0.00  0.00           C
HETATM   6  C   <1> d   1      29.995  -3.097  28.392  0.00  0.00           C
HETATM   7  C   <1> d   1      33.043  -4.830  26.809  0.00  0.00           C
HETATM   8  C   <1> d   1      32.306  -5.840  26.027  0.00  0.00           C
HETATM   9  C   <1> d   1      30.967  -5.887  26.091  0.00  0.00           C
HETATM  10  O   <1> d   1      30.265  -5.013  26.835  0.00  0.00           O
HETATM  11  O   <1> d   1      34.263  -4.801  26.765  0.00  0.00           O
HETATM  12  C   <1> d   1      30.157  -6.911  25.323  0.00  0.00           C
HETATM  13  C   <1> d   1      29.855  -6.631  23.897  0.00  0.00           C
HETATM  14  C   <1> d   1      29.111  -7.545  23.129  0.00  0.00           C
HETATM  15  C   <1> d   1      28.618  -8.804  23.733  0.00  0.00           C
HETATM  16  C   <1> d   1      28.893  -9.086  25.101  0.00  0.00           C
HETATM  17  C   <1> d   1      29.669  -8.114  25.912  0.00  0.00           C
HETATM  18  O   <1> d   1      27.890  -9.702  22.950  0.00  0.00           O
HETATM  19  H   <1> d   1      27.889 -10.576  23.327  0.00  0.00           H
HETATM  20  O   <1> d   1      28.422 -10.280  25.656  0.00  0.00           O
HETATM  21  H   <1> d   1      28.194 -10.939  25.010  0.00  0.00           H
HETATM  22  O   <1> d   1      32.973  -6.701  25.244  0.00  0.00           O
HETATM  23  H   <1> d   1      32.440  -7.442  24.969  0.00  0.00           H
HETATM  24  O   <1> d   1      34.270  -2.671  28.473  0.00  0.00           O
HETATM  25  H   <1> d   1      34.729  -3.286  27.913  0.00  0.00           H
HETATM  26  O   <1> d   1      29.786  -1.192  29.934  0.00  0.00           O
HETATM  27  H   <1> d   1      28.974  -1.570  30.252  0.00  0.00           H
ENDMDL
MODEL        4
REMARK Best docking result from each FILL generated by AutoLigand
REMARK ENERGY   =   -5.8
HETATM   1  C   <1> d   1      31.757  26.091 -10.635  0.00  0.00           C
HETATM   2  C   <1> d   1      33.124  26.634 -10.807  0.00  0.00           C
HETATM   3  C   <1> d   1      33.525  27.811 -10.108  0.00  0.00           C
HETATM   4  C   <1> d   1      32.554  28.481  -9.208  0.00  0.00           C
HETATM   5  C   <1> d   1      31.263  27.976  -9.041  0.00  0.00           C
HETATM   6  C   <1> d   1      30.846  26.754  -9.767  0.00  0.00           C
HETATM   7  C   <1> d   1      32.892  29.727  -8.431  0.00  0.00           C
HETATM   8  C   <1> d   1      31.850  30.301  -7.559  0.00  0.00           C
HETATM   9  C   <1> d   1      30.640  29.725  -7.496  0.00  0.00           C
HETATM  10  O   <1> d   1      30.351  28.612  -8.194  0.00  0.00           O
HETATM  11  O   <1> d   1      33.986  30.262  -8.502  0.00  0.00           O
HETATM  12  C   <1> d   1      29.527  30.278  -6.630  0.00  0.00           C
HETATM  13  C   <1> d   1      28.202  30.504  -7.261  0.00  0.00           C
HETATM  14  C   <1> d   1      27.128  31.013  -6.508  0.00  0.00           C
HETATM  15  C   <1> d   1      27.303  31.329  -5.072  0.00  0.00           C
HETATM  16  C   <1> d   1      28.567  31.125  -4.453  0.00  0.00           C
HETATM  17  C   <1> d   1      29.703  30.599  -5.252  0.00  0.00           C
HETATM  18  O   <1> d   1      26.220  31.824  -4.342  0.00  0.00           O
HETATM  19  H   <1> d   1      26.342  31.700  -3.406  0.00  0.00           H
HETATM  20  O   <1> d   1      28.716  31.428  -3.096  0.00  0.00           O
HETATM  21  H   <1> d   1      29.427  30.958  -2.675  0.00  0.00           H
HETATM  22  O   <1> d   1      32.118  31.387  -6.819  0.00  0.00           O
HETATM  23  H   <1> d   1      31.333  31.799  -6.468  0.00  0.00           H
HETATM  24  O   <1> d   1      34.809  28.339 -10.257  0.00  0.00           O
HETATM  25  H   <1> d   1      35.510  27.769  -9.959  0.00  0.00           H
HETATM  26  O   <1> d   1      31.391  24.936 -11.331  0.00  0.00           O
HETATM  27  H   <1> d   1      30.589  25.019 -11.836  0.00  0.00           H
ENDMDL
MODEL        5
REMARK Best docking result from each FILL generated by AutoLigand
REMARK ENERGY   =   -7.2
HETATM   1  C   <1> d   1      17.734  14.813  10.424  0.00  0.00           C
HETATM   2  C   <1> d   1      17.693  14.364  11.835  0.00  0.00           C
HETATM   3  C   <1> d   1      17.787  12.978  12.154  0.00  0.00           C
HETATM   4  C   <1> d   1      17.926  11.993  11.053  0.00  0.00           C
HETATM   5  C   <1> d   1      17.965  12.406   9.720  0.00  0.00           C
HETATM   6  C   <1> d   1      17.867  13.846   9.388  0.00  0.00           C
HETATM   7  C   <1> d   1      18.033  10.510  11.297  0.00  0.00           C
HETATM   8  C   <1> d   1      18.179   9.625  10.126  0.00  0.00           C
HETATM   9  C   <1> d   1      18.189  10.149   8.891  0.00  0.00           C
HETATM  10  O   <1> d   1      18.095  11.475   8.686  0.00  0.00           O
HETATM  11  O   <1> d   1      18.005  10.031  12.419  0.00  0.00           O
HETATM  12  C   <1> d   1      18.321   9.289   7.651  0.00  0.00           C
HETATM  13  C   <1> d   1      17.235   8.321   7.357  0.00  0.00           C
HETATM  14  C   <1> d   1      17.297   7.497   6.219  0.00  0.00           C
HETATM  15  C   <1> d   1      18.450   7.584   5.294  0.00  0.00           C
HETATM  16  C   <1> d   1      19.504   8.501   5.563  0.00  0.00           C
HETATM  17  C   <1> d   1      19.441   9.362   6.771  0.00  0.00           C
HETATM  18  O   <1> d   1      18.487   6.763   4.165  0.00  0.00           O
HETATM  19  H   <1> d   1      19.380   6.605   3.875  0.00  0.00           H
HETATM  20  O   <1> d   1      20.585   8.572   4.679  0.00  0.00           O
HETATM  21  H   <1> d   1      20.527   7.960   3.954  0.00  0.00           H
HETATM  22  O   <1> d   1      18.315   8.302  10.297  0.00  0.00           O
HETATM  23  H   <1> d   1      18.996   7.925   9.747  0.00  0.00           H
HETATM  24  O   <1> d   1      17.750  12.535  13.478  0.00  0.00           O
HETATM  25  H   <1> d   1      17.280  13.107  14.075  0.00  0.00           H
HETATM  26  O   <1> d   1      17.641  16.177  10.140  0.00  0.00           O
HETATM  27  H   <1> d   1      17.378  16.376   9.249  0.00  0.00           H
ENDMDL
MODEL        6
REMARK Best docking result from each FILL generated by AutoLigand
REMARK ENERGY   =   -5.3
HETATM   1  C   <1> d   1       7.417  37.098   8.816  0.00  0.00           C
HETATM   2  C   <1> d   1       6.659  37.389   7.577  0.00  0.00           C
HETATM   3  C   <1> d   1       7.297  38.034   6.477  0.00  0.00           C
HETATM   4  C   <1> d   1       8.728  38.409   6.592  0.00  0.00           C
HETATM   5  C   <1> d   1       9.450  38.139   7.756  0.00  0.00           C
HETATM   6  C   <1> d   1       8.788  37.470   8.899  0.00  0.00           C
HETATM   7  C   <1> d   1       9.481  39.091   5.480  0.00  0.00           C
HETATM   8  C   <1> d   1      10.905  39.407   5.702  0.00  0.00           C
HETATM   9  C   <1> d   1      11.480  39.107   6.876  0.00  0.00           C
HETATM  10  O   <1> d   1      10.797  38.495   7.861  0.00  0.00           O
HETATM  11  O   <1> d   1       8.954  39.382   4.418  0.00  0.00           O
HETATM  12  C   <1> d   1      12.933  39.421   7.167  0.00  0.00           C
HETATM  13  C   <1> d   1      13.231  40.554   8.077  0.00  0.00           C
HETATM  14  C   <1> d   1      14.560  40.893   8.389  0.00  0.00           C
HETATM  15  C   <1> d   1      15.685  40.122   7.812  0.00  0.00           C
HETATM  16  C   <1> d   1      15.418  39.037   6.931  0.00  0.00           C
HETATM  17  C   <1> d   1      14.015  38.688   6.595  0.00  0.00           C
HETATM  18  O   <1> d   1      16.996  40.470   8.142  0.00  0.00           O
HETATM  19  H   <1> d   1      17.299  41.217   7.636  0.00  0.00           H
HETATM  20  O   <1> d   1      16.491  38.317   6.396  0.00  0.00           O
HETATM  21  H   <1> d   1      16.241  37.479   6.024  0.00  0.00           H
HETATM  22  O   <1> d   1      11.625  39.980   4.727  0.00  0.00           O
HETATM  23  H   <1> d   1      12.403  39.481   4.498  0.00  0.00           H
HETATM  24  O   <1> d   1       6.599  38.317   5.300  0.00  0.00           O
HETATM  25  H   <1> d   1       5.707  38.617   5.430  0.00  0.00           H
HETATM  26  O   <1> d   1       6.768  36.465   9.879  0.00  0.00           O
HETATM  27  H   <1> d   1       7.280  36.412  10.678  0.00  0.00           H
ENDMDL
MODEL        7
REMARK Best docking result from each FILL generated by AutoLigand
REMARK ENERGY   =   -7.8
HETATM   1  C   <1> d   1      19.497   8.337   5.462  0.00  0.00           C
HETATM   2  C   <1> d   1      19.284   7.103   6.254  0.00  0.00           C
HETATM   3  C   <1> d   1      18.928   7.184   7.632  0.00  0.00           C
HETATM   4  C   <1> d   1      18.772   8.520   8.259  0.00  0.00           C
HETATM   5  C   <1> d   1      18.971   9.687   7.521  0.00  0.00           C
HETATM   6  C   <1> d   1      19.343   9.604   6.089  0.00  0.00           C
HETATM   7  C   <1> d   1      18.396   8.699   9.707  0.00  0.00           C
HETATM   8  C   <1> d   1      18.260  10.075  10.220  0.00  0.00           C
HETATM   9  C   <1> d   1      18.493  11.117   9.407  0.00  0.00           C
HETATM  10  O   <1> d   1      18.826  10.944   8.115  0.00  0.00           O
HETATM  11  O   <1> d   1      18.203   7.752  10.452  0.00  0.00           O
HETATM  12  C   <1> d   1      18.383  12.551   9.882  0.00  0.00           C
HETATM  13  C   <1> d   1      17.715  12.804  11.183  0.00  0.00           C
HETATM  14  C   <1> d   1      17.586  14.113  11.681  0.00  0.00           C
HETATM  15  C   <1> d   1      18.116  15.262  10.912  0.00  0.00           C
HETATM  16  C   <1> d   1      18.753  15.040   9.659  0.00  0.00           C
HETATM  17  C   <1> d   1      18.878  13.657   9.131  0.00  0.00           C
HETATM  18  O   <1> d   1      17.985  16.553  11.428  0.00  0.00           O
HETATM  19  H   <1> d   1      17.794  17.187  10.744  0.00  0.00           H
HETATM  20  O   <1> d   1      19.250  16.135   8.945  0.00  0.00           O
HETATM  21  H   <1> d   1      20.199  16.176   8.920  0.00  0.00           H
HETATM  22  O   <1> d   1      17.890  10.283  11.492  0.00  0.00           O
HETATM  23  H   <1> d   1      17.491  11.138  11.627  0.00  0.00           H
HETATM  24  O   <1> d   1      18.722   6.033   8.396  0.00  0.00           O
HETATM  25  H   <1> d   1      18.195   5.364   7.972  0.00  0.00           H
HETATM  26  O   <1> d   1      19.847   8.228   4.113  0.00  0.00           O
HETATM  27  H   <1> d   1      19.972   7.336   3.810  0.00  0.00           H
ENDMDL
MODEL        8
REMARK Best docking result from each FILL generated by AutoLigand
REMARK ENERGY   =   -5.3
HETATM   1  C   <1> d   1      36.961  28.002   8.220  0.00  0.00           C
HETATM   2  C   <1> d   1      36.555  29.351   7.760  0.00  0.00           C
HETATM   3  C   <1> d   1      35.744  30.181   8.587  0.00  0.00           C
HETATM   4  C   <1> d   1      35.312  29.675   9.914  0.00  0.00           C
HETATM   5  C   <1> d   1      35.688  28.405  10.355  0.00  0.00           C
HETATM   6  C   <1> d   1      36.532  27.542   9.496  0.00  0.00           C
HETATM   7  C   <1> d   1      34.455  30.484  10.853  0.00  0.00           C
HETATM   8  C   <1> d   1      34.096  29.883  12.151  0.00  0.00           C
HETATM   9  C   <1> d   1      34.512  28.643  12.451  0.00  0.00           C
HETATM  10  O   <1> d   1      35.278  27.932  11.605  0.00  0.00           O
HETATM  11  O   <1> d   1      34.060  31.604  10.573  0.00  0.00           O
HETATM  12  C   <1> d   1      34.162  27.969  13.762  0.00  0.00           C
HETATM  13  C   <1> d   1      35.020  28.250  14.940  0.00  0.00           C
HETATM  14  C   <1> d   1      34.744  27.658  16.185  0.00  0.00           C
HETATM  15  C   <1> d   1      33.589  26.744  16.341  0.00  0.00           C
HETATM  16  C   <1> d   1      32.760  26.458  15.221  0.00  0.00           C
HETATM  17  C   <1> d   1      33.060  27.075  13.904  0.00  0.00           C
HETATM  18  O   <1> d   1      33.328  26.174  17.589  0.00  0.00           O
HETATM  19  H   <1> d   1      33.344  26.826  18.282  0.00  0.00           H
HETATM  20  O   <1> d   1      31.672  25.594  15.384  0.00  0.00           O
HETATM  21  H   <1> d   1      31.138  25.500  14.603  0.00  0.00           H
HETATM  22  O   <1> d   1      33.366  30.580  13.034  0.00  0.00           O
HETATM  23  H   <1> d   1      33.773  31.406  13.282  0.00  0.00           H
HETATM  24  O   <1> d   1      35.351  31.455   8.171  0.00  0.00           O
HETATM  25  H   <1> d   1      34.410  31.592   8.146  0.00  0.00           H
HETATM  26  O   <1> d   1      37.757  27.210   7.390  0.00  0.00           O
HETATM  27  H   <1> d   1      38.685  27.237   7.592  0.00  0.00           H
ENDMDL
MODEL        9
REMARK Best docking result from each FILL generated by AutoLigand
REMARK ENERGY   =   -4.9
HETATM   1  C   <1> d   1      35.157  35.315   5.664  0.00  0.00           C
HETATM   2  C   <1> d   1      35.578  36.265   6.720  0.00  0.00           C
HETATM   3  C   <1> d   1      36.003  35.785   7.993  0.00  0.00           C
HETATM   4  C   <1> d   1      36.019  34.322   8.243  0.00  0.00           C
HETATM   5  C   <1> d   1      35.623  33.420   7.254  0.00  0.00           C
HETATM   6  C   <1> d   1      35.180  33.918   5.932  0.00  0.00           C
HETATM   7  C   <1> d   1      36.455  33.727   9.557  0.00  0.00           C
HETATM   8  C   <1> d   1      36.439  32.258   9.689  0.00  0.00           C
HETATM   9  C   <1> d   1      36.022  31.500   8.663  0.00  0.00           C
HETATM  10  O   <1> d   1      35.637  32.043   7.495  0.00  0.00           O
HETATM  11  O   <1> d   1      36.816  34.416  10.497  0.00  0.00           O
HETATM  12  C   <1> d   1      35.970  29.988   8.747  0.00  0.00           C
HETATM  13  C   <1> d   1      35.022  29.377   9.712  0.00  0.00           C
HETATM  14  C   <1> d   1      34.924  27.979   9.833  0.00  0.00           C
HETATM  15  C   <1> d   1      35.767  27.094   8.997  0.00  0.00           C
HETATM  16  C   <1> d   1      36.687  27.662   8.071  0.00  0.00           C
HETATM  17  C   <1> d   1      36.796  29.138   7.953  0.00  0.00           C
HETATM  18  O   <1> d   1      35.647  25.709   9.127  0.00  0.00           O
HETATM  19  H   <1> d   1      35.048  25.473   9.828  0.00  0.00           H
HETATM  20  O   <1> d   1      37.475  26.813   7.288  0.00  0.00           O
HETATM  21  H   <1> d   1      37.011  26.047   6.969  0.00  0.00           H
HETATM  22  O   <1> d   1      36.854  31.682  10.827  0.00  0.00           O
HETATM  23  H   <1> d   1      36.318  30.937  11.082  0.00  0.00           H
HETATM  24  O   <1> d   1      36.405  36.664   9.002  0.00  0.00           O
HETATM  25  H   <1> d   1      36.326  37.585   8.779  0.00  0.00           H
HETATM  26  O   <1> d   1      34.744  35.813   4.425  0.00  0.00           O
HETATM  27  H   <1> d   1      35.425  36.257   3.933  0.00  0.00           H
ENDMDL
MODEL       10
REMARK Best docking result from each FILL generated by AutoLigand
REMARK ENERGY   =   -4.6
HETATM   1  C   <1> d   1      40.861  23.411 -12.730  0.00  0.00           C
HETATM   2  C   <1> d   1      41.326  23.267 -11.330  0.00  0.00           C
HETATM   3  C   <1> d   1      42.075  22.120 -10.935  0.00  0.00           C
HETATM   4  C   <1> d   1      42.382  21.076 -11.943  0.00  0.00           C
HETATM   5  C   <1> d   1      41.947  21.203 -13.263  0.00  0.00           C
HETATM   6  C   <1> d   1      41.168  22.394 -13.675  0.00  0.00           C
HETATM   7  C   <1> d   1      43.168  19.833 -11.614  0.00  0.00           C
HETATM   8  C   <1> d   1      43.421  18.868 -12.700  0.00  0.00           C
HETATM   9  C   <1> d   1      42.934  19.102 -13.928  0.00  0.00           C
HETATM  10  O   <1> d   1      42.235  20.216 -14.210  0.00  0.00           O
HETATM  11  O   <1> d   1      43.594  19.610 -10.493  0.00  0.00           O
HETATM  12  C   <1> d   1      43.149  18.139 -15.078  0.00  0.00           C
HETATM  13  C   <1> d   1      44.268  18.413 -16.014  0.00  0.00           C
HETATM  14  C   <1> d   1      44.522  17.554 -17.099  0.00  0.00           C
HETATM  15  C   <1> d   1      43.674  16.361 -17.323  0.00  0.00           C
HETATM  16  C   <1> d   1      42.593  16.087 -16.440  0.00  0.00           C
HETATM  17  C   <1> d   1      42.321  17.001 -15.302  0.00  0.00           C
HETATM  18  O   <1> d   1      43.949  15.517 -18.401  0.00  0.00           O
HETATM  19  H   <1> d   1      44.035  16.003 -19.214  0.00  0.00           H
HETATM  20  O   <1> d   1      41.803  14.955 -16.664  0.00  0.00           O
HETATM  21  H   <1> d   1      42.297  14.144 -16.698  0.00  0.00           H
HETATM  22  O   <1> d   1      44.148  17.766 -12.462  0.00  0.00           O
HETATM  23  H   <1> d   1      43.635  16.965 -12.516  0.00  0.00           H
HETATM  24  O   <1> d   1      42.523  21.966  -9.621  0.00  0.00           O
HETATM  25  H   <1> d   1      43.462  22.065  -9.507  0.00  0.00           H
HETATM  26  O   <1> d   1      40.129  24.545 -13.090  0.00  0.00           O
HETATM  27  H   <1> d   1      39.335  24.678 -12.584  0.00  0.00           H
ENDMDL
