# Supplementary material for: Ferroptosis regulation by traditional chinese medicine for ischemic stroke intervention based on network pharmacology and data mining
Source: PLoS One. 2025 Apr 16;20(4):e0321751. doi: 10.1371/journal.pone.0321751 (PMC12002469; doi:10.1371/journal.pone.0321751)
Supplement: S5 File — (ZIP) [file pone.0321751.s005.zip › 分子对接4/ESR1/ESR1-0098/results/MOL000098_7baa_out01.pdb]

REMARK Generated by AMDock from AutoDock Vina result
MODEL        1
REMARK ENERGY   =   -5.8
HETATM   1  C   <1> d   1      31.737  26.093 -10.710  0.00  0.00           C
HETATM   2  C   <1> d   1      33.101  26.644 -10.886  0.00  0.00           C
HETATM   3  C   <1> d   1      33.505  27.809 -10.172  0.00  0.00           C
HETATM   4  C   <1> d   1      32.542  28.462  -9.251  0.00  0.00           C
HETATM   5  C   <1> d   1      31.255  27.950  -9.079  0.00  0.00           C
HETATM   6  C   <1> d   1      30.833  26.740  -9.821  0.00  0.00           C
HETATM   7  C   <1> d   1      32.884  29.695  -8.456  0.00  0.00           C
HETATM   8  C   <1> d   1      31.850  30.251  -7.564  0.00  0.00           C
HETATM   9  C   <1> d   1      30.642  29.670  -7.499  0.00  0.00           C
HETATM  10  O   <1> d   1      30.349  28.568  -8.212  0.00  0.00           O
HETATM  11  O   <1> d   1      33.976  30.234  -8.529  0.00  0.00           O
HETATM  12  C   <1> d   1      29.536  30.206  -6.612  0.00  0.00           C
HETATM  13  C   <1> d   1      28.200  30.421  -7.221  0.00  0.00           C
HETATM  14  C   <1> d   1      27.131  30.912  -6.449  0.00  0.00           C
HETATM  15  C   <1> d   1      27.325  31.222  -5.014  0.00  0.00           C
HETATM  16  C   <1> d   1      28.601  31.029  -4.416  0.00  0.00           C
HETATM  17  C   <1> d   1      29.730  30.521  -5.235  0.00  0.00           C
HETATM  18  O   <1> d   1      26.248  31.700  -4.264  0.00  0.00           O
HETATM  19  H   <1> d   1      26.405  31.611  -3.329  0.00  0.00           H
HETATM  20  O   <1> d   1      28.768  31.325  -3.059  0.00  0.00           O
HETATM  21  H   <1> d   1      28.489  32.203  -2.822  0.00  0.00           H
HETATM  22  O   <1> d   1      32.122  31.325  -6.809  0.00  0.00           O
HETATM  23  H   <1> d   1      32.659  31.118  -6.049  0.00  0.00           H
HETATM  24  O   <1> d   1      34.787  28.344 -10.324  0.00  0.00           O
HETATM  25  H   <1> d   1      35.474  27.860  -9.880  0.00  0.00           H
HETATM  26  O   <1> d   1      31.367  24.950 -11.422  0.00  0.00           O
HETATM  27  H   <1> d   1      31.833  24.829 -12.242  0.00  0.00           H
ENDMDL
