# Supplementary material for: Ferroptosis regulation by traditional chinese medicine for ischemic stroke intervention based on network pharmacology and data mining
Source: PLoS One. 2025 Apr 16;20(4):e0321751. doi: 10.1371/journal.pone.0321751 (PMC12002469; doi:10.1371/journal.pone.0321751)
Supplement: S5 File — (ZIP) [file pone.0321751.s005.zip › 分子对接4/ESR1/ESR1-0098/results/MOL000098_7baa_out01.pdbqt]

MODEL 1
REMARK VINA RESULT:      -5.8      0.000      0.000
REMARK  6 active torsions:
REMARK  status: ('A' for Active; 'I' for Inactive)
REMARK    1  A    between atoms: C_1  and  O_17 
REMARK    2  A    between atoms: C_3  and  O_18 
REMARK    3  A    between atoms: C_8  and  O_20 
REMARK    4  A    between atoms: C_9  and  C_11 
REMARK    5  A    between atoms: C_14  and  O_19 
REMARK    6  A    between atoms: C_15  and  O_21 
ROOT
ATOM      1  C   <1> d   1      31.737  26.093 -10.710  0.00  0.00     0.071 A 
ATOM      2  C   <1> d   1      33.101  26.644 -10.886  0.00  0.00     0.074 A 
ATOM      3  C   <1> d   1      33.505  27.809 -10.172  0.00  0.00     0.085 A 
ATOM      4  C   <1> d   1      32.542  28.462  -9.251  0.00  0.00     0.084 A 
ATOM      5  C   <1> d   1      31.255  27.950  -9.079  0.00  0.00     0.096 A 
ATOM      6  C   <1> d   1      30.833  26.740  -9.821  0.00  0.00     0.075 A 
ATOM      7  C   <1> d   1      32.884  29.695  -8.456  0.00  0.00     0.223 A 
ATOM      8  C   <1> d   1      31.850  30.251  -7.564  0.00  0.00     0.152 A 
ATOM      9  C   <1> d   1      30.642  29.670  -7.499  0.00  0.00     0.123 A 
ATOM     10  O   <1> d   1      30.349  28.568  -8.212  0.00  0.00    -0.306 OA
ATOM     11  O   <1> d   1      33.976  30.234  -8.529  0.00  0.00    -0.284 OA
ENDROOT
BRANCH   9  12
ATOM     12  C   <1> d   1      29.536  30.206  -6.612  0.00  0.00     0.004 A 
ATOM     13  C   <1> d   1      28.200  30.421  -7.221  0.00  0.00     0.017 A 
ATOM     14  C   <1> d   1      27.131  30.912  -6.449  0.00  0.00     0.040 A 
ATOM     15  C   <1> d   1      27.325  31.222  -5.014  0.00  0.00     0.098 A 
ATOM     16  C   <1> d   1      28.601  31.029  -4.416  0.00  0.00     0.099 A 
ATOM     17  C   <1> d   1      29.730  30.521  -5.235  0.00  0.00     0.053 A 
BRANCH  15  18
ATOM     18  O   <1> d   1      26.248  31.700  -4.264  0.00  0.00    -0.358 OA
ATOM     19  H   <1> d   1      26.405  31.611  -3.329  0.00  0.00     0.217 HD
ENDBRANCH  15  18
BRANCH  16  20
ATOM     20  O   <1> d   1      28.768  31.325  -3.059  0.00  0.00    -0.358 OA
ATOM     21  H   <1> d   1      28.489  32.203  -2.822  0.00  0.00     0.217 HD
ENDBRANCH  16  20
ENDBRANCH   9  12
BRANCH   8  22
ATOM     22  O   <1> d   1      32.122  31.325  -6.809  0.00  0.00    -0.355 OA
ATOM     23  H   <1> d   1      32.659  31.118  -6.049  0.00  0.00     0.218 HD
ENDBRANCH   8  22
BRANCH   3  24
ATOM     24  O   <1> d   1      34.787  28.344 -10.324  0.00  0.00    -0.360 OA
ATOM     25  H   <1> d   1      35.474  27.860  -9.880  0.00  0.00     0.217 HD
ENDBRANCH   3  24
BRANCH   1  26
ATOM     26  O   <1> d   1      31.367  24.950 -11.422  0.00  0.00    -0.361 OA
ATOM     27  H   <1> d   1      31.833  24.829 -12.242  0.00  0.00     0.217 HD
ENDBRANCH   1  26
TORSDOF 6
ENDMDL
