# Supplementary material for: Ferroptosis regulation by traditional chinese medicine for ischemic stroke intervention based on network pharmacology and data mining
Source: PLoS One. 2025 Apr 16;20(4):e0321751. doi: 10.1371/journal.pone.0321751 (PMC12002469; doi:10.1371/journal.pone.0321751)
Supplement: S5 File — (ZIP) [file pone.0321751.s005.zip › 分子对接4/ESR1/ESR1-0098/results/MOL000098_7baa_out02.pdb]

REMARK Generated by AMDock from AutoDock Vina result
MODEL        2
REMARK ENERGY   =   -5.8
HETATM   1  C   <1> d   1      31.810  26.071 -10.764  0.00  0.00           C
HETATM   2  C   <1> d   1      33.176  26.621 -10.926  0.00  0.00           C
HETATM   3  C   <1> d   1      33.573  27.787 -10.208  0.00  0.00           C
HETATM   4  C   <1> d   1      32.599  28.439  -9.297  0.00  0.00           C
HETATM   5  C   <1> d   1      31.311  27.928  -9.139  0.00  0.00           C
HETATM   6  C   <1> d   1      30.897  26.717  -9.885  0.00  0.00           C
HETATM   7  C   <1> d   1      32.934  29.672  -8.498  0.00  0.00           C
HETATM   8  C   <1> d   1      31.890  30.228  -7.617  0.00  0.00           C
HETATM   9  C   <1> d   1      30.681  29.648  -7.565  0.00  0.00           C
HETATM  10  O   <1> d   1      30.396  28.546  -8.281  0.00  0.00           O
HETATM  11  O   <1> d   1      34.027  30.212  -8.560  0.00  0.00           O
HETATM  12  C   <1> d   1      29.566  30.183  -6.690  0.00  0.00           C
HETATM  13  C   <1> d   1      28.236  30.398  -7.312  0.00  0.00           C
HETATM  14  C   <1> d   1      27.160  30.889  -6.551  0.00  0.00           C
HETATM  15  C   <1> d   1      27.339  31.199  -5.115  0.00  0.00           C
HETATM  16  C   <1> d   1      28.608  31.006  -4.503  0.00  0.00           C
HETATM  17  C   <1> d   1      29.746  30.498  -5.311  0.00  0.00           C
HETATM  18  O   <1> d   1      26.254  31.677  -4.376  0.00  0.00           O
HETATM  19  H   <1> d   1      26.310  32.618  -4.238  0.00  0.00           H
HETATM  20  O   <1> d   1      28.761  31.302  -3.145  0.00  0.00           O
HETATM  21  H   <1> d   1      28.095  31.890  -2.805  0.00  0.00           H
HETATM  22  O   <1> d   1      32.154  31.302  -6.859  0.00  0.00           O
HETATM  23  H   <1> d   1      32.567  32.009  -7.349  0.00  0.00           H
HETATM  24  O   <1> d   1      34.856  28.321 -10.347  0.00  0.00           O
HETATM  25  H   <1> d   1      34.986  29.159  -9.916  0.00  0.00           H
HETATM  26  O   <1> d   1      31.447  24.927 -11.480  0.00  0.00           O
HETATM  27  H   <1> d   1      30.510  24.806 -11.580  0.00  0.00           H
ENDMDL
