# Supplementary material for: Ferroptosis regulation by traditional chinese medicine for ischemic stroke intervention based on network pharmacology and data mining
Source: PLoS One. 2025 Apr 16;20(4):e0321751. doi: 10.1371/journal.pone.0321751 (PMC12002469; doi:10.1371/journal.pone.0321751)
Supplement: S5 File — (ZIP) [file pone.0321751.s005.zip › 分子对接4/ESR1/ESR1-0098/results/MOL000098_7baa_out02.pdbqt]

MODEL 1
REMARK VINA RESULT:      -5.8      0.000      0.000
REMARK  6 active torsions:
REMARK  status: ('A' for Active; 'I' for Inactive)
REMARK    1  A    between atoms: C_1  and  O_17 
REMARK    2  A    between atoms: C_3  and  O_18 
REMARK    3  A    between atoms: C_8  and  O_20 
REMARK    4  A    between atoms: C_9  and  C_11 
REMARK    5  A    between atoms: C_14  and  O_19 
REMARK    6  A    between atoms: C_15  and  O_21 
ROOT
ATOM      1  C   <1> d   1      31.810  26.071 -10.764  0.00  0.00     0.071 A 
ATOM      2  C   <1> d   1      33.176  26.621 -10.926  0.00  0.00     0.074 A 
ATOM      3  C   <1> d   1      33.573  27.787 -10.208  0.00  0.00     0.085 A 
ATOM      4  C   <1> d   1      32.599  28.439  -9.297  0.00  0.00     0.084 A 
ATOM      5  C   <1> d   1      31.311  27.928  -9.139  0.00  0.00     0.096 A 
ATOM      6  C   <1> d   1      30.897  26.717  -9.885  0.00  0.00     0.075 A 
ATOM      7  C   <1> d   1      32.934  29.672  -8.498  0.00  0.00     0.223 A 
ATOM      8  C   <1> d   1      31.890  30.228  -7.617  0.00  0.00     0.152 A 
ATOM      9  C   <1> d   1      30.681  29.648  -7.565  0.00  0.00     0.123 A 
ATOM     10  O   <1> d   1      30.396  28.546  -8.281  0.00  0.00    -0.306 OA
ATOM     11  O   <1> d   1      34.027  30.212  -8.560  0.00  0.00    -0.284 OA
ENDROOT
BRANCH   9  12
ATOM     12  C   <1> d   1      29.566  30.183  -6.690  0.00  0.00     0.004 A 
ATOM     13  C   <1> d   1      28.236  30.398  -7.312  0.00  0.00     0.017 A 
ATOM     14  C   <1> d   1      27.160  30.889  -6.551  0.00  0.00     0.040 A 
ATOM     15  C   <1> d   1      27.339  31.199  -5.115  0.00  0.00     0.098 A 
ATOM     16  C   <1> d   1      28.608  31.006  -4.503  0.00  0.00     0.099 A 
ATOM     17  C   <1> d   1      29.746  30.498  -5.311  0.00  0.00     0.053 A 
BRANCH  15  18
ATOM     18  O   <1> d   1      26.254  31.677  -4.376  0.00  0.00    -0.358 OA
ATOM     19  H   <1> d   1      26.310  32.618  -4.238  0.00  0.00     0.217 HD
ENDBRANCH  15  18
BRANCH  16  20
ATOM     20  O   <1> d   1      28.761  31.302  -3.145  0.00  0.00    -0.358 OA
ATOM     21  H   <1> d   1      28.095  31.890  -2.805  0.00  0.00     0.217 HD
ENDBRANCH  16  20
ENDBRANCH   9  12
BRANCH   8  22
ATOM     22  O   <1> d   1      32.154  31.302  -6.859  0.00  0.00    -0.355 OA
ATOM     23  H   <1> d   1      32.567  32.009  -7.349  0.00  0.00     0.218 HD
ENDBRANCH   8  22
BRANCH   3  24
ATOM     24  O   <1> d   1      34.856  28.321 -10.347  0.00  0.00    -0.360 OA
ATOM     25  H   <1> d   1      34.986  29.159  -9.916  0.00  0.00     0.217 HD
ENDBRANCH   3  24
BRANCH   1  26
ATOM     26  O   <1> d   1      31.447  24.927 -11.480  0.00  0.00    -0.361 OA
ATOM     27  H   <1> d   1      30.510  24.806 -11.580  0.00  0.00     0.217 HD
ENDBRANCH   1  26
TORSDOF 6
ENDMDL
