# Supplementary material for: Ferroptosis regulation by traditional chinese medicine for ischemic stroke intervention based on network pharmacology and data mining
Source: PLoS One. 2025 Apr 16;20(4):e0321751. doi: 10.1371/journal.pone.0321751 (PMC12002469; doi:10.1371/journal.pone.0321751)
Supplement: S5 File — (ZIP) [file pone.0321751.s005.zip › 分子对接4/ESR1/ESR1-0098/results/MOL000098_7baa_out03.pdb]

REMARK Generated by AMDock from AutoDock Vina result
MODEL        3
REMARK ENERGY   =   -5.4
HETATM   1  C   <1> d   1      30.575  -2.067  29.183  0.00  0.00           C
HETATM   2  C   <1> d   1      32.049  -1.917  29.214  0.00  0.00           C
HETATM   3  C   <1> d   1      32.878  -2.795  28.457  0.00  0.00           C
HETATM   4  C   <1> d   1      32.245  -3.860  27.640  0.00  0.00           C
HETATM   5  C   <1> d   1      30.858  -4.008  27.605  0.00  0.00           C
HETATM   6  C   <1> d   1      29.995  -3.097  28.392  0.00  0.00           C
HETATM   7  C   <1> d   1      33.043  -4.830  26.809  0.00  0.00           C
HETATM   8  C   <1> d   1      32.306  -5.840  26.027  0.00  0.00           C
HETATM   9  C   <1> d   1      30.967  -5.887  26.091  0.00  0.00           C
HETATM  10  O   <1> d   1      30.265  -5.013  26.835  0.00  0.00           O
HETATM  11  O   <1> d   1      34.263  -4.801  26.765  0.00  0.00           O
HETATM  12  C   <1> d   1      30.157  -6.911  25.323  0.00  0.00           C
HETATM  13  C   <1> d   1      29.855  -6.631  23.897  0.00  0.00           C
HETATM  14  C   <1> d   1      29.111  -7.545  23.129  0.00  0.00           C
HETATM  15  C   <1> d   1      28.618  -8.804  23.733  0.00  0.00           C
HETATM  16  C   <1> d   1      28.893  -9.086  25.101  0.00  0.00           C
HETATM  17  C   <1> d   1      29.669  -8.114  25.912  0.00  0.00           C
HETATM  18  O   <1> d   1      27.890  -9.702  22.950  0.00  0.00           O
HETATM  19  H   <1> d   1      27.889 -10.576  23.327  0.00  0.00           H
HETATM  20  O   <1> d   1      28.422 -10.280  25.656  0.00  0.00           O
HETATM  21  H   <1> d   1      28.194 -10.939  25.010  0.00  0.00           H
HETATM  22  O   <1> d   1      32.973  -6.701  25.244  0.00  0.00           O
HETATM  23  H   <1> d   1      32.440  -7.442  24.969  0.00  0.00           H
HETATM  24  O   <1> d   1      34.270  -2.671  28.473  0.00  0.00           O
HETATM  25  H   <1> d   1      34.729  -3.286  27.913  0.00  0.00           H
HETATM  26  O   <1> d   1      29.786  -1.192  29.934  0.00  0.00           O
HETATM  27  H   <1> d   1      28.974  -1.570  30.252  0.00  0.00           H
ENDMDL
