# Supplementary material for: Ferroptosis regulation by traditional chinese medicine for ischemic stroke intervention based on network pharmacology and data mining
Source: PLoS One. 2025 Apr 16;20(4):e0321751. doi: 10.1371/journal.pone.0321751 (PMC12002469; doi:10.1371/journal.pone.0321751)
Supplement: S5 File — (ZIP) [file pone.0321751.s005.zip › 分子对接4/ESR1/ESR1-0098/results/MOL000098_7baa_out03.pdbqt]

MODEL 1
REMARK VINA RESULT:      -5.4      0.000      0.000
REMARK  6 active torsions:
REMARK  status: ('A' for Active; 'I' for Inactive)
REMARK    1  A    between atoms: C_1  and  O_17 
REMARK    2  A    between atoms: C_3  and  O_18 
REMARK    3  A    between atoms: C_8  and  O_20 
REMARK    4  A    between atoms: C_9  and  C_11 
REMARK    5  A    between atoms: C_14  and  O_19 
REMARK    6  A    between atoms: C_15  and  O_21 
ROOT
ATOM      1  C   <1> d   1      30.575  -2.067  29.183  0.00  0.00     0.071 A 
ATOM      2  C   <1> d   1      32.049  -1.917  29.214  0.00  0.00     0.074 A 
ATOM      3  C   <1> d   1      32.878  -2.795  28.457  0.00  0.00     0.085 A 
ATOM      4  C   <1> d   1      32.245  -3.860  27.640  0.00  0.00     0.084 A 
ATOM      5  C   <1> d   1      30.858  -4.008  27.605  0.00  0.00     0.096 A 
ATOM      6  C   <1> d   1      29.995  -3.097  28.392  0.00  0.00     0.075 A 
ATOM      7  C   <1> d   1      33.043  -4.830  26.809  0.00  0.00     0.223 A 
ATOM      8  C   <1> d   1      32.306  -5.840  26.027  0.00  0.00     0.152 A 
ATOM      9  C   <1> d   1      30.967  -5.887  26.091  0.00  0.00     0.123 A 
ATOM     10  O   <1> d   1      30.265  -5.013  26.835  0.00  0.00    -0.306 OA
ATOM     11  O   <1> d   1      34.263  -4.801  26.765  0.00  0.00    -0.284 OA
ENDROOT
BRANCH   9  12
ATOM     12  C   <1> d   1      30.157  -6.911  25.323  0.00  0.00     0.004 A 
ATOM     13  C   <1> d   1      29.855  -6.631  23.897  0.00  0.00     0.017 A 
ATOM     14  C   <1> d   1      29.111  -7.545  23.129  0.00  0.00     0.040 A 
ATOM     15  C   <1> d   1      28.618  -8.804  23.733  0.00  0.00     0.098 A 
ATOM     16  C   <1> d   1      28.893  -9.086  25.101  0.00  0.00     0.099 A 
ATOM     17  C   <1> d   1      29.669  -8.114  25.912  0.00  0.00     0.053 A 
BRANCH  15  18
ATOM     18  O   <1> d   1      27.890  -9.702  22.950  0.00  0.00    -0.358 OA
ATOM     19  H   <1> d   1      27.889 -10.576  23.327  0.00  0.00     0.217 HD
ENDBRANCH  15  18
BRANCH  16  20
ATOM     20  O   <1> d   1      28.422 -10.280  25.656  0.00  0.00    -0.358 OA
ATOM     21  H   <1> d   1      28.194 -10.939  25.010  0.00  0.00     0.217 HD
ENDBRANCH  16  20
ENDBRANCH   9  12
BRANCH   8  22
ATOM     22  O   <1> d   1      32.973  -6.701  25.244  0.00  0.00    -0.355 OA
ATOM     23  H   <1> d   1      32.440  -7.442  24.969  0.00  0.00     0.218 HD
ENDBRANCH   8  22
BRANCH   3  24
ATOM     24  O   <1> d   1      34.270  -2.671  28.473  0.00  0.00    -0.360 OA
ATOM     25  H   <1> d   1      34.729  -3.286  27.913  0.00  0.00     0.217 HD
ENDBRANCH   3  24
BRANCH   1  26
ATOM     26  O   <1> d   1      29.786  -1.192  29.934  0.00  0.00    -0.361 OA
ATOM     27  H   <1> d   1      28.974  -1.570  30.252  0.00  0.00     0.217 HD
ENDBRANCH   1  26
TORSDOF 6
ENDMDL
