# Supplementary material for: Ferroptosis regulation by traditional chinese medicine for ischemic stroke intervention based on network pharmacology and data mining
Source: PLoS One. 2025 Apr 16;20(4):e0321751. doi: 10.1371/journal.pone.0321751 (PMC12002469; doi:10.1371/journal.pone.0321751)
Supplement: S5 File — (ZIP) [file pone.0321751.s005.zip › 分子对接4/ESR1/ESR1-0098/results/MOL000098_7baa_out04.pdb]

REMARK Generated by AMDock from AutoDock Vina result
MODEL        4
REMARK ENERGY   =   -5.8
HETATM   1  C   <1> d   1      31.757  26.091 -10.635  0.00  0.00           C
HETATM   2  C   <1> d   1      33.124  26.634 -10.807  0.00  0.00           C
HETATM   3  C   <1> d   1      33.525  27.811 -10.108  0.00  0.00           C
HETATM   4  C   <1> d   1      32.554  28.481  -9.208  0.00  0.00           C
HETATM   5  C   <1> d   1      31.263  27.976  -9.041  0.00  0.00           C
HETATM   6  C   <1> d   1      30.846  26.754  -9.767  0.00  0.00           C
HETATM   7  C   <1> d   1      32.892  29.727  -8.431  0.00  0.00           C
HETATM   8  C   <1> d   1      31.850  30.301  -7.559  0.00  0.00           C
HETATM   9  C   <1> d   1      30.640  29.725  -7.496  0.00  0.00           C
HETATM  10  O   <1> d   1      30.351  28.612  -8.194  0.00  0.00           O
HETATM  11  O   <1> d   1      33.986  30.262  -8.502  0.00  0.00           O
HETATM  12  C   <1> d   1      29.527  30.278  -6.630  0.00  0.00           C
HETATM  13  C   <1> d   1      28.202  30.504  -7.261  0.00  0.00           C
HETATM  14  C   <1> d   1      27.128  31.013  -6.508  0.00  0.00           C
HETATM  15  C   <1> d   1      27.303  31.329  -5.072  0.00  0.00           C
HETATM  16  C   <1> d   1      28.567  31.125  -4.453  0.00  0.00           C
HETATM  17  C   <1> d   1      29.703  30.599  -5.252  0.00  0.00           C
HETATM  18  O   <1> d   1      26.220  31.824  -4.342  0.00  0.00           O
HETATM  19  H   <1> d   1      26.342  31.700  -3.406  0.00  0.00           H
HETATM  20  O   <1> d   1      28.716  31.428  -3.096  0.00  0.00           O
HETATM  21  H   <1> d   1      29.427  30.958  -2.675  0.00  0.00           H
HETATM  22  O   <1> d   1      32.118  31.387  -6.819  0.00  0.00           O
HETATM  23  H   <1> d   1      31.333  31.799  -6.468  0.00  0.00           H
HETATM  24  O   <1> d   1      34.809  28.339 -10.257  0.00  0.00           O
HETATM  25  H   <1> d   1      35.510  27.769  -9.959  0.00  0.00           H
HETATM  26  O   <1> d   1      31.391  24.936 -11.331  0.00  0.00           O
HETATM  27  H   <1> d   1      30.589  25.019 -11.836  0.00  0.00           H
ENDMDL
