# Supplementary material for: Ferroptosis regulation by traditional chinese medicine for ischemic stroke intervention based on network pharmacology and data mining
Source: PLoS One. 2025 Apr 16;20(4):e0321751. doi: 10.1371/journal.pone.0321751 (PMC12002469; doi:10.1371/journal.pone.0321751)
Supplement: S5 File — (ZIP) [file pone.0321751.s005.zip › 分子对接4/ESR1/ESR1-0098/results/MOL000098_7baa_out04.pdbqt]

MODEL 1
REMARK VINA RESULT:      -5.8      0.000      0.000
REMARK  6 active torsions:
REMARK  status: ('A' for Active; 'I' for Inactive)
REMARK    1  A    between atoms: C_1  and  O_17 
REMARK    2  A    between atoms: C_3  and  O_18 
REMARK    3  A    between atoms: C_8  and  O_20 
REMARK    4  A    between atoms: C_9  and  C_11 
REMARK    5  A    between atoms: C_14  and  O_19 
REMARK    6  A    between atoms: C_15  and  O_21 
ROOT
ATOM      1  C   <1> d   1      31.757  26.091 -10.635  0.00  0.00     0.071 A 
ATOM      2  C   <1> d   1      33.124  26.634 -10.807  0.00  0.00     0.074 A 
ATOM      3  C   <1> d   1      33.525  27.811 -10.108  0.00  0.00     0.085 A 
ATOM      4  C   <1> d   1      32.554  28.481  -9.208  0.00  0.00     0.084 A 
ATOM      5  C   <1> d   1      31.263  27.976  -9.041  0.00  0.00     0.096 A 
ATOM      6  C   <1> d   1      30.846  26.754  -9.767  0.00  0.00     0.075 A 
ATOM      7  C   <1> d   1      32.892  29.727  -8.431  0.00  0.00     0.223 A 
ATOM      8  C   <1> d   1      31.850  30.301  -7.559  0.00  0.00     0.152 A 
ATOM      9  C   <1> d   1      30.640  29.725  -7.496  0.00  0.00     0.123 A 
ATOM     10  O   <1> d   1      30.351  28.612  -8.194  0.00  0.00    -0.306 OA
ATOM     11  O   <1> d   1      33.986  30.262  -8.502  0.00  0.00    -0.284 OA
ENDROOT
BRANCH   9  12
ATOM     12  C   <1> d   1      29.527  30.278  -6.630  0.00  0.00     0.004 A 
ATOM     13  C   <1> d   1      28.202  30.504  -7.261  0.00  0.00     0.017 A 
ATOM     14  C   <1> d   1      27.128  31.013  -6.508  0.00  0.00     0.040 A 
ATOM     15  C   <1> d   1      27.303  31.329  -5.072  0.00  0.00     0.098 A 
ATOM     16  C   <1> d   1      28.567  31.125  -4.453  0.00  0.00     0.099 A 
ATOM     17  C   <1> d   1      29.703  30.599  -5.252  0.00  0.00     0.053 A 
BRANCH  15  18
ATOM     18  O   <1> d   1      26.220  31.824  -4.342  0.00  0.00    -0.358 OA
ATOM     19  H   <1> d   1      26.342  31.700  -3.406  0.00  0.00     0.217 HD
ENDBRANCH  15  18
BRANCH  16  20
ATOM     20  O   <1> d   1      28.716  31.428  -3.096  0.00  0.00    -0.358 OA
ATOM     21  H   <1> d   1      29.427  30.958  -2.675  0.00  0.00     0.217 HD
ENDBRANCH  16  20
ENDBRANCH   9  12
BRANCH   8  22
ATOM     22  O   <1> d   1      32.118  31.387  -6.819  0.00  0.00    -0.355 OA
ATOM     23  H   <1> d   1      31.333  31.799  -6.468  0.00  0.00     0.218 HD
ENDBRANCH   8  22
BRANCH   3  24
ATOM     24  O   <1> d   1      34.809  28.339 -10.257  0.00  0.00    -0.360 OA
ATOM     25  H   <1> d   1      35.510  27.769  -9.959  0.00  0.00     0.217 HD
ENDBRANCH   3  24
BRANCH   1  26
ATOM     26  O   <1> d   1      31.391  24.936 -11.331  0.00  0.00    -0.361 OA
ATOM     27  H   <1> d   1      30.589  25.019 -11.836  0.00  0.00     0.217 HD
ENDBRANCH   1  26
TORSDOF 6
ENDMDL
