# Supplementary material for: Ferroptosis regulation by traditional chinese medicine for ischemic stroke intervention based on network pharmacology and data mining
Source: PLoS One. 2025 Apr 16;20(4):e0321751. doi: 10.1371/journal.pone.0321751 (PMC12002469; doi:10.1371/journal.pone.0321751)
Supplement: S5 File — (ZIP) [file pone.0321751.s005.zip › 分子对接4/ESR1/ESR1-0098/results/MOL000098_7baa_out05.pdb]

REMARK Generated by AMDock from AutoDock Vina result
MODEL        5
REMARK ENERGY   =   -7.2
HETATM   1  C   <1> d   1      17.734  14.813  10.424  0.00  0.00           C
HETATM   2  C   <1> d   1      17.693  14.364  11.835  0.00  0.00           C
HETATM   3  C   <1> d   1      17.787  12.978  12.154  0.00  0.00           C
HETATM   4  C   <1> d   1      17.926  11.993  11.053  0.00  0.00           C
HETATM   5  C   <1> d   1      17.965  12.406   9.720  0.00  0.00           C
HETATM   6  C   <1> d   1      17.867  13.846   9.388  0.00  0.00           C
HETATM   7  C   <1> d   1      18.033  10.510  11.297  0.00  0.00           C
HETATM   8  C   <1> d   1      18.179   9.625  10.126  0.00  0.00           C
HETATM   9  C   <1> d   1      18.189  10.149   8.891  0.00  0.00           C
HETATM  10  O   <1> d   1      18.095  11.475   8.686  0.00  0.00           O
HETATM  11  O   <1> d   1      18.005  10.031  12.419  0.00  0.00           O
HETATM  12  C   <1> d   1      18.321   9.289   7.651  0.00  0.00           C
HETATM  13  C   <1> d   1      17.235   8.321   7.357  0.00  0.00           C
HETATM  14  C   <1> d   1      17.297   7.497   6.219  0.00  0.00           C
HETATM  15  C   <1> d   1      18.450   7.584   5.294  0.00  0.00           C
HETATM  16  C   <1> d   1      19.504   8.501   5.563  0.00  0.00           C
HETATM  17  C   <1> d   1      19.441   9.362   6.771  0.00  0.00           C
HETATM  18  O   <1> d   1      18.487   6.763   4.165  0.00  0.00           O
HETATM  19  H   <1> d   1      19.380   6.605   3.875  0.00  0.00           H
HETATM  20  O   <1> d   1      20.585   8.572   4.679  0.00  0.00           O
HETATM  21  H   <1> d   1      20.527   7.960   3.954  0.00  0.00           H
HETATM  22  O   <1> d   1      18.315   8.302  10.297  0.00  0.00           O
HETATM  23  H   <1> d   1      18.996   7.925   9.747  0.00  0.00           H
HETATM  24  O   <1> d   1      17.750  12.535  13.478  0.00  0.00           O
HETATM  25  H   <1> d   1      17.280  13.107  14.075  0.00  0.00           H
HETATM  26  O   <1> d   1      17.641  16.177  10.140  0.00  0.00           O
HETATM  27  H   <1> d   1      17.378  16.376   9.249  0.00  0.00           H
ENDMDL
