# Supplementary material for: Ferroptosis regulation by traditional chinese medicine for ischemic stroke intervention based on network pharmacology and data mining
Source: PLoS One. 2025 Apr 16;20(4):e0321751. doi: 10.1371/journal.pone.0321751 (PMC12002469; doi:10.1371/journal.pone.0321751)
Supplement: S5 File — (ZIP) [file pone.0321751.s005.zip › 分子对接4/ESR1/ESR1-0098/results/MOL000098_7baa_out05.pdbqt]

MODEL 1
REMARK VINA RESULT:      -7.2      0.000      0.000
REMARK  6 active torsions:
REMARK  status: ('A' for Active; 'I' for Inactive)
REMARK    1  A    between atoms: C_1  and  O_17 
REMARK    2  A    between atoms: C_3  and  O_18 
REMARK    3  A    between atoms: C_8  and  O_20 
REMARK    4  A    between atoms: C_9  and  C_11 
REMARK    5  A    between atoms: C_14  and  O_19 
REMARK    6  A    between atoms: C_15  and  O_21 
ROOT
ATOM      1  C   <1> d   1      17.734  14.813  10.424  0.00  0.00     0.071 A 
ATOM      2  C   <1> d   1      17.693  14.364  11.835  0.00  0.00     0.074 A 
ATOM      3  C   <1> d   1      17.787  12.978  12.154  0.00  0.00     0.085 A 
ATOM      4  C   <1> d   1      17.926  11.993  11.053  0.00  0.00     0.084 A 
ATOM      5  C   <1> d   1      17.965  12.406   9.720  0.00  0.00     0.096 A 
ATOM      6  C   <1> d   1      17.867  13.846   9.388  0.00  0.00     0.075 A 
ATOM      7  C   <1> d   1      18.033  10.510  11.297  0.00  0.00     0.223 A 
ATOM      8  C   <1> d   1      18.179   9.625  10.126  0.00  0.00     0.152 A 
ATOM      9  C   <1> d   1      18.189  10.149   8.891  0.00  0.00     0.123 A 
ATOM     10  O   <1> d   1      18.095  11.475   8.686  0.00  0.00    -0.306 OA
ATOM     11  O   <1> d   1      18.005  10.031  12.419  0.00  0.00    -0.284 OA
ENDROOT
BRANCH   9  12
ATOM     12  C   <1> d   1      18.321   9.289   7.651  0.00  0.00     0.004 A 
ATOM     13  C   <1> d   1      17.235   8.321   7.357  0.00  0.00     0.017 A 
ATOM     14  C   <1> d   1      17.297   7.497   6.219  0.00  0.00     0.040 A 
ATOM     15  C   <1> d   1      18.450   7.584   5.294  0.00  0.00     0.098 A 
ATOM     16  C   <1> d   1      19.504   8.501   5.563  0.00  0.00     0.099 A 
ATOM     17  C   <1> d   1      19.441   9.362   6.771  0.00  0.00     0.053 A 
BRANCH  15  18
ATOM     18  O   <1> d   1      18.487   6.763   4.165  0.00  0.00    -0.358 OA
ATOM     19  H   <1> d   1      19.380   6.605   3.875  0.00  0.00     0.217 HD
ENDBRANCH  15  18
BRANCH  16  20
ATOM     20  O   <1> d   1      20.585   8.572   4.679  0.00  0.00    -0.358 OA
ATOM     21  H   <1> d   1      20.527   7.960   3.954  0.00  0.00     0.217 HD
ENDBRANCH  16  20
ENDBRANCH   9  12
BRANCH   8  22
ATOM     22  O   <1> d   1      18.315   8.302  10.297  0.00  0.00    -0.355 OA
ATOM     23  H   <1> d   1      18.996   7.925   9.747  0.00  0.00     0.218 HD
ENDBRANCH   8  22
BRANCH   3  24
ATOM     24  O   <1> d   1      17.750  12.535  13.478  0.00  0.00    -0.360 OA
ATOM     25  H   <1> d   1      17.280  13.107  14.075  0.00  0.00     0.217 HD
ENDBRANCH   3  24
BRANCH   1  26
ATOM     26  O   <1> d   1      17.641  16.177  10.140  0.00  0.00    -0.361 OA
ATOM     27  H   <1> d   1      17.378  16.376   9.249  0.00  0.00     0.217 HD
ENDBRANCH   1  26
TORSDOF 6
ENDMDL
