# Supplementary material for: Ferroptosis regulation by traditional chinese medicine for ischemic stroke intervention based on network pharmacology and data mining
Source: PLoS One. 2025 Apr 16;20(4):e0321751. doi: 10.1371/journal.pone.0321751 (PMC12002469; doi:10.1371/journal.pone.0321751)
Supplement: S5 File — (ZIP) [file pone.0321751.s005.zip › 分子对接4/ESR1/ESR1-0098/results/MOL000098_7baa_out06.pdb]

REMARK Generated by AMDock from AutoDock Vina result
MODEL        6
REMARK ENERGY   =   -5.3
HETATM   1  C   <1> d   1       7.417  37.098   8.816  0.00  0.00           C
HETATM   2  C   <1> d   1       6.659  37.389   7.577  0.00  0.00           C
HETATM   3  C   <1> d   1       7.297  38.034   6.477  0.00  0.00           C
HETATM   4  C   <1> d   1       8.728  38.409   6.592  0.00  0.00           C
HETATM   5  C   <1> d   1       9.450  38.139   7.756  0.00  0.00           C
HETATM   6  C   <1> d   1       8.788  37.470   8.899  0.00  0.00           C
HETATM   7  C   <1> d   1       9.481  39.091   5.480  0.00  0.00           C
HETATM   8  C   <1> d   1      10.905  39.407   5.702  0.00  0.00           C
HETATM   9  C   <1> d   1      11.480  39.107   6.876  0.00  0.00           C
HETATM  10  O   <1> d   1      10.797  38.495   7.861  0.00  0.00           O
HETATM  11  O   <1> d   1       8.954  39.382   4.418  0.00  0.00           O
HETATM  12  C   <1> d   1      12.933  39.421   7.167  0.00  0.00           C
HETATM  13  C   <1> d   1      13.231  40.554   8.077  0.00  0.00           C
HETATM  14  C   <1> d   1      14.560  40.893   8.389  0.00  0.00           C
HETATM  15  C   <1> d   1      15.685  40.122   7.812  0.00  0.00           C
HETATM  16  C   <1> d   1      15.418  39.037   6.931  0.00  0.00           C
HETATM  17  C   <1> d   1      14.015  38.688   6.595  0.00  0.00           C
HETATM  18  O   <1> d   1      16.996  40.470   8.142  0.00  0.00           O
HETATM  19  H   <1> d   1      17.299  41.217   7.636  0.00  0.00           H
HETATM  20  O   <1> d   1      16.491  38.317   6.396  0.00  0.00           O
HETATM  21  H   <1> d   1      16.241  37.479   6.024  0.00  0.00           H
HETATM  22  O   <1> d   1      11.625  39.980   4.727  0.00  0.00           O
HETATM  23  H   <1> d   1      12.403  39.481   4.498  0.00  0.00           H
HETATM  24  O   <1> d   1       6.599  38.317   5.300  0.00  0.00           O
HETATM  25  H   <1> d   1       5.707  38.617   5.430  0.00  0.00           H
HETATM  26  O   <1> d   1       6.768  36.465   9.879  0.00  0.00           O
HETATM  27  H   <1> d   1       7.280  36.412  10.678  0.00  0.00           H
ENDMDL
