# Supplementary material for: Ferroptosis regulation by traditional chinese medicine for ischemic stroke intervention based on network pharmacology and data mining
Source: PLoS One. 2025 Apr 16;20(4):e0321751. doi: 10.1371/journal.pone.0321751 (PMC12002469; doi:10.1371/journal.pone.0321751)
Supplement: S5 File — (ZIP) [file pone.0321751.s005.zip › 分子对接4/ESR1/ESR1-0098/results/MOL000098_7baa_out06.pdbqt]

MODEL 1
REMARK VINA RESULT:      -5.3      0.000      0.000
REMARK  6 active torsions:
REMARK  status: ('A' for Active; 'I' for Inactive)
REMARK    1  A    between atoms: C_1  and  O_17 
REMARK    2  A    between atoms: C_3  and  O_18 
REMARK    3  A    between atoms: C_8  and  O_20 
REMARK    4  A    between atoms: C_9  and  C_11 
REMARK    5  A    between atoms: C_14  and  O_19 
REMARK    6  A    between atoms: C_15  and  O_21 
ROOT
ATOM      1  C   <1> d   1       7.417  37.098   8.816  0.00  0.00     0.071 A 
ATOM      2  C   <1> d   1       6.659  37.389   7.577  0.00  0.00     0.074 A 
ATOM      3  C   <1> d   1       7.297  38.034   6.477  0.00  0.00     0.085 A 
ATOM      4  C   <1> d   1       8.728  38.409   6.592  0.00  0.00     0.084 A 
ATOM      5  C   <1> d   1       9.450  38.139   7.756  0.00  0.00     0.096 A 
ATOM      6  C   <1> d   1       8.788  37.470   8.899  0.00  0.00     0.075 A 
ATOM      7  C   <1> d   1       9.481  39.091   5.480  0.00  0.00     0.223 A 
ATOM      8  C   <1> d   1      10.905  39.407   5.702  0.00  0.00     0.152 A 
ATOM      9  C   <1> d   1      11.480  39.107   6.876  0.00  0.00     0.123 A 
ATOM     10  O   <1> d   1      10.797  38.495   7.861  0.00  0.00    -0.306 OA
ATOM     11  O   <1> d   1       8.954  39.382   4.418  0.00  0.00    -0.284 OA
ENDROOT
BRANCH   9  12
ATOM     12  C   <1> d   1      12.933  39.421   7.167  0.00  0.00     0.004 A 
ATOM     13  C   <1> d   1      13.231  40.554   8.077  0.00  0.00     0.017 A 
ATOM     14  C   <1> d   1      14.560  40.893   8.389  0.00  0.00     0.040 A 
ATOM     15  C   <1> d   1      15.685  40.122   7.812  0.00  0.00     0.098 A 
ATOM     16  C   <1> d   1      15.418  39.037   6.931  0.00  0.00     0.099 A 
ATOM     17  C   <1> d   1      14.015  38.688   6.595  0.00  0.00     0.053 A 
BRANCH  15  18
ATOM     18  O   <1> d   1      16.996  40.470   8.142  0.00  0.00    -0.358 OA
ATOM     19  H   <1> d   1      17.299  41.217   7.636  0.00  0.00     0.217 HD
ENDBRANCH  15  18
BRANCH  16  20
ATOM     20  O   <1> d   1      16.491  38.317   6.396  0.00  0.00    -0.358 OA
ATOM     21  H   <1> d   1      16.241  37.479   6.024  0.00  0.00     0.217 HD
ENDBRANCH  16  20
ENDBRANCH   9  12
BRANCH   8  22
ATOM     22  O   <1> d   1      11.625  39.980   4.727  0.00  0.00    -0.355 OA
ATOM     23  H   <1> d   1      12.403  39.481   4.498  0.00  0.00     0.218 HD
ENDBRANCH   8  22
BRANCH   3  24
ATOM     24  O   <1> d   1       6.599  38.317   5.300  0.00  0.00    -0.360 OA
ATOM     25  H   <1> d   1       5.707  38.617   5.430  0.00  0.00     0.217 HD
ENDBRANCH   3  24
BRANCH   1  26
ATOM     26  O   <1> d   1       6.768  36.465   9.879  0.00  0.00    -0.361 OA
ATOM     27  H   <1> d   1       7.280  36.412  10.678  0.00  0.00     0.217 HD
ENDBRANCH   1  26
TORSDOF 6
ENDMDL
