# Supplementary material for: Ferroptosis regulation by traditional chinese medicine for ischemic stroke intervention based on network pharmacology and data mining
Source: PLoS One. 2025 Apr 16;20(4):e0321751. doi: 10.1371/journal.pone.0321751 (PMC12002469; doi:10.1371/journal.pone.0321751)
Supplement: S5 File — (ZIP) [file pone.0321751.s005.zip › 分子对接4/ESR1/ESR1-0098/results/MOL000098_7baa_out07.pdb]

REMARK Generated by AMDock from AutoDock Vina result
MODEL        7
REMARK ENERGY   =   -7.8
HETATM   1  C   <1> d   1      19.497   8.337   5.462  0.00  0.00           C
HETATM   2  C   <1> d   1      19.284   7.103   6.254  0.00  0.00           C
HETATM   3  C   <1> d   1      18.928   7.184   7.632  0.00  0.00           C
HETATM   4  C   <1> d   1      18.772   8.520   8.259  0.00  0.00           C
HETATM   5  C   <1> d   1      18.971   9.687   7.521  0.00  0.00           C
HETATM   6  C   <1> d   1      19.343   9.604   6.089  0.00  0.00           C
HETATM   7  C   <1> d   1      18.396   8.699   9.707  0.00  0.00           C
HETATM   8  C   <1> d   1      18.260  10.075  10.220  0.00  0.00           C
HETATM   9  C   <1> d   1      18.493  11.117   9.407  0.00  0.00           C
HETATM  10  O   <1> d   1      18.826  10.944   8.115  0.00  0.00           O
HETATM  11  O   <1> d   1      18.203   7.752  10.452  0.00  0.00           O
HETATM  12  C   <1> d   1      18.383  12.551   9.882  0.00  0.00           C
HETATM  13  C   <1> d   1      17.715  12.804  11.183  0.00  0.00           C
HETATM  14  C   <1> d   1      17.586  14.113  11.681  0.00  0.00           C
HETATM  15  C   <1> d   1      18.116  15.262  10.912  0.00  0.00           C
HETATM  16  C   <1> d   1      18.753  15.040   9.659  0.00  0.00           C
HETATM  17  C   <1> d   1      18.878  13.657   9.131  0.00  0.00           C
HETATM  18  O   <1> d   1      17.985  16.553  11.428  0.00  0.00           O
HETATM  19  H   <1> d   1      17.794  17.187  10.744  0.00  0.00           H
HETATM  20  O   <1> d   1      19.250  16.135   8.945  0.00  0.00           O
HETATM  21  H   <1> d   1      20.199  16.176   8.920  0.00  0.00           H
HETATM  22  O   <1> d   1      17.890  10.283  11.492  0.00  0.00           O
HETATM  23  H   <1> d   1      17.491  11.138  11.627  0.00  0.00           H
HETATM  24  O   <1> d   1      18.722   6.033   8.396  0.00  0.00           O
HETATM  25  H   <1> d   1      18.195   5.364   7.972  0.00  0.00           H
HETATM  26  O   <1> d   1      19.847   8.228   4.113  0.00  0.00           O
HETATM  27  H   <1> d   1      19.972   7.336   3.810  0.00  0.00           H
ENDMDL
