# Supplementary material for: Ferroptosis regulation by traditional chinese medicine for ischemic stroke intervention based on network pharmacology and data mining
Source: PLoS One. 2025 Apr 16;20(4):e0321751. doi: 10.1371/journal.pone.0321751 (PMC12002469; doi:10.1371/journal.pone.0321751)
Supplement: S5 File — (ZIP) [file pone.0321751.s005.zip › 分子对接4/ESR1/ESR1-0098/results/MOL000098_7baa_out07.pdbqt]

MODEL 1
REMARK VINA RESULT:      -7.8      0.000      0.000
REMARK  6 active torsions:
REMARK  status: ('A' for Active; 'I' for Inactive)
REMARK    1  A    between atoms: C_1  and  O_17 
REMARK    2  A    between atoms: C_3  and  O_18 
REMARK    3  A    between atoms: C_8  and  O_20 
REMARK    4  A    between atoms: C_9  and  C_11 
REMARK    5  A    between atoms: C_14  and  O_19 
REMARK    6  A    between atoms: C_15  and  O_21 
ROOT
ATOM      1  C   <1> d   1      19.497   8.337   5.462  0.00  0.00     0.071 A 
ATOM      2  C   <1> d   1      19.284   7.103   6.254  0.00  0.00     0.074 A 
ATOM      3  C   <1> d   1      18.928   7.184   7.632  0.00  0.00     0.085 A 
ATOM      4  C   <1> d   1      18.772   8.520   8.259  0.00  0.00     0.084 A 
ATOM      5  C   <1> d   1      18.971   9.687   7.521  0.00  0.00     0.096 A 
ATOM      6  C   <1> d   1      19.343   9.604   6.089  0.00  0.00     0.075 A 
ATOM      7  C   <1> d   1      18.396   8.699   9.707  0.00  0.00     0.223 A 
ATOM      8  C   <1> d   1      18.260  10.075  10.220  0.00  0.00     0.152 A 
ATOM      9  C   <1> d   1      18.493  11.117   9.407  0.00  0.00     0.123 A 
ATOM     10  O   <1> d   1      18.826  10.944   8.115  0.00  0.00    -0.306 OA
ATOM     11  O   <1> d   1      18.203   7.752  10.452  0.00  0.00    -0.284 OA
ENDROOT
BRANCH   9  12
ATOM     12  C   <1> d   1      18.383  12.551   9.882  0.00  0.00     0.004 A 
ATOM     13  C   <1> d   1      17.715  12.804  11.183  0.00  0.00     0.017 A 
ATOM     14  C   <1> d   1      17.586  14.113  11.681  0.00  0.00     0.040 A 
ATOM     15  C   <1> d   1      18.116  15.262  10.912  0.00  0.00     0.098 A 
ATOM     16  C   <1> d   1      18.753  15.040   9.659  0.00  0.00     0.099 A 
ATOM     17  C   <1> d   1      18.878  13.657   9.131  0.00  0.00     0.053 A 
BRANCH  15  18
ATOM     18  O   <1> d   1      17.985  16.553  11.428  0.00  0.00    -0.358 OA
ATOM     19  H   <1> d   1      17.794  17.187  10.744  0.00  0.00     0.217 HD
ENDBRANCH  15  18
BRANCH  16  20
ATOM     20  O   <1> d   1      19.250  16.135   8.945  0.00  0.00    -0.358 OA
ATOM     21  H   <1> d   1      20.199  16.176   8.920  0.00  0.00     0.217 HD
ENDBRANCH  16  20
ENDBRANCH   9  12
BRANCH   8  22
ATOM     22  O   <1> d   1      17.890  10.283  11.492  0.00  0.00    -0.355 OA
ATOM     23  H   <1> d   1      17.491  11.138  11.627  0.00  0.00     0.218 HD
ENDBRANCH   8  22
BRANCH   3  24
ATOM     24  O   <1> d   1      18.722   6.033   8.396  0.00  0.00    -0.360 OA
ATOM     25  H   <1> d   1      18.195   5.364   7.972  0.00  0.00     0.217 HD
ENDBRANCH   3  24
BRANCH   1  26
ATOM     26  O   <1> d   1      19.847   8.228   4.113  0.00  0.00    -0.361 OA
ATOM     27  H   <1> d   1      19.972   7.336   3.810  0.00  0.00     0.217 HD
ENDBRANCH   1  26
TORSDOF 6
ENDMDL
