# Supplementary material for: Ferroptosis regulation by traditional chinese medicine for ischemic stroke intervention based on network pharmacology and data mining
Source: PLoS One. 2025 Apr 16;20(4):e0321751. doi: 10.1371/journal.pone.0321751 (PMC12002469; doi:10.1371/journal.pone.0321751)
Supplement: S5 File — (ZIP) [file pone.0321751.s005.zip › 分子对接4/ESR1/ESR1-0098/results/MOL000098_7baa_out08.pdb]

REMARK Generated by AMDock from AutoDock Vina result
MODEL        8
REMARK ENERGY   =   -5.3
HETATM   1  C   <1> d   1      36.961  28.002   8.220  0.00  0.00           C
HETATM   2  C   <1> d   1      36.555  29.351   7.760  0.00  0.00           C
HETATM   3  C   <1> d   1      35.744  30.181   8.587  0.00  0.00           C
HETATM   4  C   <1> d   1      35.312  29.675   9.914  0.00  0.00           C
HETATM   5  C   <1> d   1      35.688  28.405  10.355  0.00  0.00           C
HETATM   6  C   <1> d   1      36.532  27.542   9.496  0.00  0.00           C
HETATM   7  C   <1> d   1      34.455  30.484  10.853  0.00  0.00           C
HETATM   8  C   <1> d   1      34.096  29.883  12.151  0.00  0.00           C
HETATM   9  C   <1> d   1      34.512  28.643  12.451  0.00  0.00           C
HETATM  10  O   <1> d   1      35.278  27.932  11.605  0.00  0.00           O
HETATM  11  O   <1> d   1      34.060  31.604  10.573  0.00  0.00           O
HETATM  12  C   <1> d   1      34.162  27.969  13.762  0.00  0.00           C
HETATM  13  C   <1> d   1      35.020  28.250  14.940  0.00  0.00           C
HETATM  14  C   <1> d   1      34.744  27.658  16.185  0.00  0.00           C
HETATM  15  C   <1> d   1      33.589  26.744  16.341  0.00  0.00           C
HETATM  16  C   <1> d   1      32.760  26.458  15.221  0.00  0.00           C
HETATM  17  C   <1> d   1      33.060  27.075  13.904  0.00  0.00           C
HETATM  18  O   <1> d   1      33.328  26.174  17.589  0.00  0.00           O
HETATM  19  H   <1> d   1      33.344  26.826  18.282  0.00  0.00           H
HETATM  20  O   <1> d   1      31.672  25.594  15.384  0.00  0.00           O
HETATM  21  H   <1> d   1      31.138  25.500  14.603  0.00  0.00           H
HETATM  22  O   <1> d   1      33.366  30.580  13.034  0.00  0.00           O
HETATM  23  H   <1> d   1      33.773  31.406  13.282  0.00  0.00           H
HETATM  24  O   <1> d   1      35.351  31.455   8.171  0.00  0.00           O
HETATM  25  H   <1> d   1      34.410  31.592   8.146  0.00  0.00           H
HETATM  26  O   <1> d   1      37.757  27.210   7.390  0.00  0.00           O
HETATM  27  H   <1> d   1      38.685  27.237   7.592  0.00  0.00           H
ENDMDL
