# Supplementary material for: Ferroptosis regulation by traditional chinese medicine for ischemic stroke intervention based on network pharmacology and data mining
Source: PLoS One. 2025 Apr 16;20(4):e0321751. doi: 10.1371/journal.pone.0321751 (PMC12002469; doi:10.1371/journal.pone.0321751)
Supplement: S5 File — (ZIP) [file pone.0321751.s005.zip › 分子对接4/ESR1/ESR1-0098/results/MOL000098_7baa_out08.pdbqt]

MODEL 1
REMARK VINA RESULT:      -5.3      0.000      0.000
REMARK  6 active torsions:
REMARK  status: ('A' for Active; 'I' for Inactive)
REMARK    1  A    between atoms: C_1  and  O_17 
REMARK    2  A    between atoms: C_3  and  O_18 
REMARK    3  A    between atoms: C_8  and  O_20 
REMARK    4  A    between atoms: C_9  and  C_11 
REMARK    5  A    between atoms: C_14  and  O_19 
REMARK    6  A    between atoms: C_15  and  O_21 
ROOT
ATOM      1  C   <1> d   1      36.961  28.002   8.220  0.00  0.00     0.071 A 
ATOM      2  C   <1> d   1      36.555  29.351   7.760  0.00  0.00     0.074 A 
ATOM      3  C   <1> d   1      35.744  30.181   8.587  0.00  0.00     0.085 A 
ATOM      4  C   <1> d   1      35.312  29.675   9.914  0.00  0.00     0.084 A 
ATOM      5  C   <1> d   1      35.688  28.405  10.355  0.00  0.00     0.096 A 
ATOM      6  C   <1> d   1      36.532  27.542   9.496  0.00  0.00     0.075 A 
ATOM      7  C   <1> d   1      34.455  30.484  10.853  0.00  0.00     0.223 A 
ATOM      8  C   <1> d   1      34.096  29.883  12.151  0.00  0.00     0.152 A 
ATOM      9  C   <1> d   1      34.512  28.643  12.451  0.00  0.00     0.123 A 
ATOM     10  O   <1> d   1      35.278  27.932  11.605  0.00  0.00    -0.306 OA
ATOM     11  O   <1> d   1      34.060  31.604  10.573  0.00  0.00    -0.284 OA
ENDROOT
BRANCH   9  12
ATOM     12  C   <1> d   1      34.162  27.969  13.762  0.00  0.00     0.004 A 
ATOM     13  C   <1> d   1      35.020  28.250  14.940  0.00  0.00     0.017 A 
ATOM     14  C   <1> d   1      34.744  27.658  16.185  0.00  0.00     0.040 A 
ATOM     15  C   <1> d   1      33.589  26.744  16.341  0.00  0.00     0.098 A 
ATOM     16  C   <1> d   1      32.760  26.458  15.221  0.00  0.00     0.099 A 
ATOM     17  C   <1> d   1      33.060  27.075  13.904  0.00  0.00     0.053 A 
BRANCH  15  18
ATOM     18  O   <1> d   1      33.328  26.174  17.589  0.00  0.00    -0.358 OA
ATOM     19  H   <1> d   1      33.344  26.826  18.282  0.00  0.00     0.217 HD
ENDBRANCH  15  18
BRANCH  16  20
ATOM     20  O   <1> d   1      31.672  25.594  15.384  0.00  0.00    -0.358 OA
ATOM     21  H   <1> d   1      31.138  25.500  14.603  0.00  0.00     0.217 HD
ENDBRANCH  16  20
ENDBRANCH   9  12
BRANCH   8  22
ATOM     22  O   <1> d   1      33.366  30.580  13.034  0.00  0.00    -0.355 OA
ATOM     23  H   <1> d   1      33.773  31.406  13.282  0.00  0.00     0.218 HD
ENDBRANCH   8  22
BRANCH   3  24
ATOM     24  O   <1> d   1      35.351  31.455   8.171  0.00  0.00    -0.360 OA
ATOM     25  H   <1> d   1      34.410  31.592   8.146  0.00  0.00     0.217 HD
ENDBRANCH   3  24
BRANCH   1  26
ATOM     26  O   <1> d   1      37.757  27.210   7.390  0.00  0.00    -0.361 OA
ATOM     27  H   <1> d   1      38.685  27.237   7.592  0.00  0.00     0.217 HD
ENDBRANCH   1  26
TORSDOF 6
ENDMDL
