# Supplementary material for: Ferroptosis regulation by traditional chinese medicine for ischemic stroke intervention based on network pharmacology and data mining
Source: PLoS One. 2025 Apr 16;20(4):e0321751. doi: 10.1371/journal.pone.0321751 (PMC12002469; doi:10.1371/journal.pone.0321751)
Supplement: S5 File — (ZIP) [file pone.0321751.s005.zip › 分子对接4/ESR1/ESR1-0098/results/MOL000098_7baa_out09.pdb]

REMARK Generated by AMDock from AutoDock Vina result
MODEL        9
REMARK ENERGY   =   -4.9
HETATM   1  C   <1> d   1      35.157  35.315   5.664  0.00  0.00           C
HETATM   2  C   <1> d   1      35.578  36.265   6.720  0.00  0.00           C
HETATM   3  C   <1> d   1      36.003  35.785   7.993  0.00  0.00           C
HETATM   4  C   <1> d   1      36.019  34.322   8.243  0.00  0.00           C
HETATM   5  C   <1> d   1      35.623  33.420   7.254  0.00  0.00           C
HETATM   6  C   <1> d   1      35.180  33.918   5.932  0.00  0.00           C
HETATM   7  C   <1> d   1      36.455  33.727   9.557  0.00  0.00           C
HETATM   8  C   <1> d   1      36.439  32.258   9.689  0.00  0.00           C
HETATM   9  C   <1> d   1      36.022  31.500   8.663  0.00  0.00           C
HETATM  10  O   <1> d   1      35.637  32.043   7.495  0.00  0.00           O
HETATM  11  O   <1> d   1      36.816  34.416  10.497  0.00  0.00           O
HETATM  12  C   <1> d   1      35.970  29.988   8.747  0.00  0.00           C
HETATM  13  C   <1> d   1      35.022  29.377   9.712  0.00  0.00           C
HETATM  14  C   <1> d   1      34.924  27.979   9.833  0.00  0.00           C
HETATM  15  C   <1> d   1      35.767  27.094   8.997  0.00  0.00           C
HETATM  16  C   <1> d   1      36.687  27.662   8.071  0.00  0.00           C
HETATM  17  C   <1> d   1      36.796  29.138   7.953  0.00  0.00           C
HETATM  18  O   <1> d   1      35.647  25.709   9.127  0.00  0.00           O
HETATM  19  H   <1> d   1      35.048  25.473   9.828  0.00  0.00           H
HETATM  20  O   <1> d   1      37.475  26.813   7.288  0.00  0.00           O
HETATM  21  H   <1> d   1      37.011  26.047   6.969  0.00  0.00           H
HETATM  22  O   <1> d   1      36.854  31.682  10.827  0.00  0.00           O
HETATM  23  H   <1> d   1      36.318  30.937  11.082  0.00  0.00           H
HETATM  24  O   <1> d   1      36.405  36.664   9.002  0.00  0.00           O
HETATM  25  H   <1> d   1      36.326  37.585   8.779  0.00  0.00           H
HETATM  26  O   <1> d   1      34.744  35.813   4.425  0.00  0.00           O
HETATM  27  H   <1> d   1      35.425  36.257   3.933  0.00  0.00           H
ENDMDL
