# Supplementary material for: Ferroptosis regulation by traditional chinese medicine for ischemic stroke intervention based on network pharmacology and data mining
Source: PLoS One. 2025 Apr 16;20(4):e0321751. doi: 10.1371/journal.pone.0321751 (PMC12002469; doi:10.1371/journal.pone.0321751)
Supplement: S5 File — (ZIP) [file pone.0321751.s005.zip › 分子对接4/ESR1/ESR1-0098/results/MOL000098_7baa_out09.pdbqt]

MODEL 1
REMARK VINA RESULT:      -4.9      0.000      0.000
REMARK  6 active torsions:
REMARK  status: ('A' for Active; 'I' for Inactive)
REMARK    1  A    between atoms: C_1  and  O_17 
REMARK    2  A    between atoms: C_3  and  O_18 
REMARK    3  A    between atoms: C_8  and  O_20 
REMARK    4  A    between atoms: C_9  and  C_11 
REMARK    5  A    between atoms: C_14  and  O_19 
REMARK    6  A    between atoms: C_15  and  O_21 
ROOT
ATOM      1  C   <1> d   1      35.157  35.315   5.664  0.00  0.00     0.071 A 
ATOM      2  C   <1> d   1      35.578  36.265   6.720  0.00  0.00     0.074 A 
ATOM      3  C   <1> d   1      36.003  35.785   7.993  0.00  0.00     0.085 A 
ATOM      4  C   <1> d   1      36.019  34.322   8.243  0.00  0.00     0.084 A 
ATOM      5  C   <1> d   1      35.623  33.420   7.254  0.00  0.00     0.096 A 
ATOM      6  C   <1> d   1      35.180  33.918   5.932  0.00  0.00     0.075 A 
ATOM      7  C   <1> d   1      36.455  33.727   9.557  0.00  0.00     0.223 A 
ATOM      8  C   <1> d   1      36.439  32.258   9.689  0.00  0.00     0.152 A 
ATOM      9  C   <1> d   1      36.022  31.500   8.663  0.00  0.00     0.123 A 
ATOM     10  O   <1> d   1      35.637  32.043   7.495  0.00  0.00    -0.306 OA
ATOM     11  O   <1> d   1      36.816  34.416  10.497  0.00  0.00    -0.284 OA
ENDROOT
BRANCH   9  12
ATOM     12  C   <1> d   1      35.970  29.988   8.747  0.00  0.00     0.004 A 
ATOM     13  C   <1> d   1      35.022  29.377   9.712  0.00  0.00     0.017 A 
ATOM     14  C   <1> d   1      34.924  27.979   9.833  0.00  0.00     0.040 A 
ATOM     15  C   <1> d   1      35.767  27.094   8.997  0.00  0.00     0.098 A 
ATOM     16  C   <1> d   1      36.687  27.662   8.071  0.00  0.00     0.099 A 
ATOM     17  C   <1> d   1      36.796  29.138   7.953  0.00  0.00     0.053 A 
BRANCH  15  18
ATOM     18  O   <1> d   1      35.647  25.709   9.127  0.00  0.00    -0.358 OA
ATOM     19  H   <1> d   1      35.048  25.473   9.828  0.00  0.00     0.217 HD
ENDBRANCH  15  18
BRANCH  16  20
ATOM     20  O   <1> d   1      37.475  26.813   7.288  0.00  0.00    -0.358 OA
ATOM     21  H   <1> d   1      37.011  26.047   6.969  0.00  0.00     0.217 HD
ENDBRANCH  16  20
ENDBRANCH   9  12
BRANCH   8  22
ATOM     22  O   <1> d   1      36.854  31.682  10.827  0.00  0.00    -0.355 OA
ATOM     23  H   <1> d   1      36.318  30.937  11.082  0.00  0.00     0.218 HD
ENDBRANCH   8  22
BRANCH   3  24
ATOM     24  O   <1> d   1      36.405  36.664   9.002  0.00  0.00    -0.360 OA
ATOM     25  H   <1> d   1      36.326  37.585   8.779  0.00  0.00     0.217 HD
ENDBRANCH   3  24
BRANCH   1  26
ATOM     26  O   <1> d   1      34.744  35.813   4.425  0.00  0.00    -0.361 OA
ATOM     27  H   <1> d   1      35.425  36.257   3.933  0.00  0.00     0.217 HD
ENDBRANCH   1  26
TORSDOF 6
ENDMDL
