# Supplementary material for: Ferroptosis regulation by traditional chinese medicine for ischemic stroke intervention based on network pharmacology and data mining
Source: PLoS One. 2025 Apr 16;20(4):e0321751. doi: 10.1371/journal.pone.0321751 (PMC12002469; doi:10.1371/journal.pone.0321751)
Supplement: S5 File — (ZIP) [file pone.0321751.s005.zip › 分子对接4/ESR1/ESR1-0098/results/MOL000098_7baa_out10.pdb]

REMARK Generated by AMDock from AutoDock Vina result
MODEL       10
REMARK ENERGY   =   -4.6
HETATM   1  C   <1> d   1      40.861  23.411 -12.730  0.00  0.00           C
HETATM   2  C   <1> d   1      41.326  23.267 -11.330  0.00  0.00           C
HETATM   3  C   <1> d   1      42.075  22.120 -10.935  0.00  0.00           C
HETATM   4  C   <1> d   1      42.382  21.076 -11.943  0.00  0.00           C
HETATM   5  C   <1> d   1      41.947  21.203 -13.263  0.00  0.00           C
HETATM   6  C   <1> d   1      41.168  22.394 -13.675  0.00  0.00           C
HETATM   7  C   <1> d   1      43.168  19.833 -11.614  0.00  0.00           C
HETATM   8  C   <1> d   1      43.421  18.868 -12.700  0.00  0.00           C
HETATM   9  C   <1> d   1      42.934  19.102 -13.928  0.00  0.00           C
HETATM  10  O   <1> d   1      42.235  20.216 -14.210  0.00  0.00           O
HETATM  11  O   <1> d   1      43.594  19.610 -10.493  0.00  0.00           O
HETATM  12  C   <1> d   1      43.149  18.139 -15.078  0.00  0.00           C
HETATM  13  C   <1> d   1      44.268  18.413 -16.014  0.00  0.00           C
HETATM  14  C   <1> d   1      44.522  17.554 -17.099  0.00  0.00           C
HETATM  15  C   <1> d   1      43.674  16.361 -17.323  0.00  0.00           C
HETATM  16  C   <1> d   1      42.593  16.087 -16.440  0.00  0.00           C
HETATM  17  C   <1> d   1      42.321  17.001 -15.302  0.00  0.00           C
HETATM  18  O   <1> d   1      43.949  15.517 -18.401  0.00  0.00           O
HETATM  19  H   <1> d   1      44.035  16.003 -19.214  0.00  0.00           H
HETATM  20  O   <1> d   1      41.803  14.955 -16.664  0.00  0.00           O
HETATM  21  H   <1> d   1      42.297  14.144 -16.698  0.00  0.00           H
HETATM  22  O   <1> d   1      44.148  17.766 -12.462  0.00  0.00           O
HETATM  23  H   <1> d   1      43.635  16.965 -12.516  0.00  0.00           H
HETATM  24  O   <1> d   1      42.523  21.966  -9.621  0.00  0.00           O
HETATM  25  H   <1> d   1      43.462  22.065  -9.507  0.00  0.00           H
HETATM  26  O   <1> d   1      40.129  24.545 -13.090  0.00  0.00           O
HETATM  27  H   <1> d   1      39.335  24.678 -12.584  0.00  0.00           H
ENDMDL
