# Supplementary material for: Ferroptosis regulation by traditional chinese medicine for ischemic stroke intervention based on network pharmacology and data mining
Source: PLoS One. 2025 Apr 16;20(4):e0321751. doi: 10.1371/journal.pone.0321751 (PMC12002469; doi:10.1371/journal.pone.0321751)
Supplement: S5 File — (ZIP) [file pone.0321751.s005.zip › 分子对接4/ESR1/ESR1-0098/results/MOL000098_7baa_out10.pdbqt]

MODEL 1
REMARK VINA RESULT:      -4.6      0.000      0.000
REMARK  6 active torsions:
REMARK  status: ('A' for Active; 'I' for Inactive)
REMARK    1  A    between atoms: C_1  and  O_17 
REMARK    2  A    between atoms: C_3  and  O_18 
REMARK    3  A    between atoms: C_8  and  O_20 
REMARK    4  A    between atoms: C_9  and  C_11 
REMARK    5  A    between atoms: C_14  and  O_19 
REMARK    6  A    between atoms: C_15  and  O_21 
ROOT
ATOM      1  C   <1> d   1      40.861  23.411 -12.730  0.00  0.00     0.071 A 
ATOM      2  C   <1> d   1      41.326  23.267 -11.330  0.00  0.00     0.074 A 
ATOM      3  C   <1> d   1      42.075  22.120 -10.935  0.00  0.00     0.085 A 
ATOM      4  C   <1> d   1      42.382  21.076 -11.943  0.00  0.00     0.084 A 
ATOM      5  C   <1> d   1      41.947  21.203 -13.263  0.00  0.00     0.096 A 
ATOM      6  C   <1> d   1      41.168  22.394 -13.675  0.00  0.00     0.075 A 
ATOM      7  C   <1> d   1      43.168  19.833 -11.614  0.00  0.00     0.223 A 
ATOM      8  C   <1> d   1      43.421  18.868 -12.700  0.00  0.00     0.152 A 
ATOM      9  C   <1> d   1      42.934  19.102 -13.928  0.00  0.00     0.123 A 
ATOM     10  O   <1> d   1      42.235  20.216 -14.210  0.00  0.00    -0.306 OA
ATOM     11  O   <1> d   1      43.594  19.610 -10.493  0.00  0.00    -0.284 OA
ENDROOT
BRANCH   9  12
ATOM     12  C   <1> d   1      43.149  18.139 -15.078  0.00  0.00     0.004 A 
ATOM     13  C   <1> d   1      44.268  18.413 -16.014  0.00  0.00     0.017 A 
ATOM     14  C   <1> d   1      44.522  17.554 -17.099  0.00  0.00     0.040 A 
ATOM     15  C   <1> d   1      43.674  16.361 -17.323  0.00  0.00     0.098 A 
ATOM     16  C   <1> d   1      42.593  16.087 -16.440  0.00  0.00     0.099 A 
ATOM     17  C   <1> d   1      42.321  17.001 -15.302  0.00  0.00     0.053 A 
BRANCH  15  18
ATOM     18  O   <1> d   1      43.949  15.517 -18.401  0.00  0.00    -0.358 OA
ATOM     19  H   <1> d   1      44.035  16.003 -19.214  0.00  0.00     0.217 HD
ENDBRANCH  15  18
BRANCH  16  20
ATOM     20  O   <1> d   1      41.803  14.955 -16.664  0.00  0.00    -0.358 OA
ATOM     21  H   <1> d   1      42.297  14.144 -16.698  0.00  0.00     0.217 HD
ENDBRANCH  16  20
ENDBRANCH   9  12
BRANCH   8  22
ATOM     22  O   <1> d   1      44.148  17.766 -12.462  0.00  0.00    -0.355 OA
ATOM     23  H   <1> d   1      43.635  16.965 -12.516  0.00  0.00     0.218 HD
ENDBRANCH   8  22
BRANCH   3  24
ATOM     24  O   <1> d   1      42.523  21.966  -9.621  0.00  0.00    -0.360 OA
ATOM     25  H   <1> d   1      43.462  22.065  -9.507  0.00  0.00     0.217 HD
ENDBRANCH   3  24
BRANCH   1  26
ATOM     26  O   <1> d   1      40.129  24.545 -13.090  0.00  0.00    -0.361 OA
ATOM     27  H   <1> d   1      39.335  24.678 -12.584  0.00  0.00     0.217 HD
ENDBRANCH   1  26
TORSDOF 6
ENDMDL
