# Supplementary material for: Ferroptosis regulation by traditional chinese medicine for ischemic stroke intervention based on network pharmacology and data mining
Source: PLoS One. 2025 Apr 16;20(4):e0321751. doi: 10.1371/journal.pone.0321751 (PMC12002469; doi:10.1371/journal.pone.0321751)
Supplement: S5 File — (ZIP) [file pone.0321751.s005.zip › 分子对接4/ESR1/ESR1-0173/results/all_poses_7baa_h.pdb]

REMARK Generated by AMDock from AutoDock Vina result
REMARK Best docking result from each FILL generated by AutoLigand
MODEL        1
REMARK Best docking result from each FILL generated by AutoLigand
REMARK ENERGY   =   -4.8
HETATM   1  C   <1> d   1      27.680  30.257  -6.747  0.00  0.00           C
HETATM   2  C   <1> d   1      28.737  30.569  -5.761  0.00  0.00           C
HETATM   3  C   <1> d   1      28.161  29.953  -8.140  0.00  0.00           C
HETATM   4  C   <1> d   1      26.308  30.247  -6.397  0.00  0.00           C
HETATM   5  C   <1> d   1      28.323  30.873  -4.383  0.00  0.00           C
HETATM   6  O   <1> d   1      30.088  30.567  -6.157  0.00  0.00           O
HETATM   7  C   <1> d   1      29.606  29.996  -8.378  0.00  0.00           C
HETATM   8  O   <1> d   1      27.396  29.680  -9.051  0.00  0.00           O
HETATM   9  C   <1> d   1      25.914  30.557  -5.002  0.00  0.00           C
HETATM  10  C   <1> d   1      26.877  30.855  -4.041  0.00  0.00           C
HETATM  11  C   <1> d   1      30.497  30.291  -7.417  0.00  0.00           C
HETATM  12  C   <1> d   1      31.993  30.325  -7.699  0.00  0.00           C
HETATM  13  C   <1> d   1      32.621  29.159  -8.373  0.00  0.00           C
HETATM  14  C   <1> d   1      33.998  29.120  -8.665  0.00  0.00           C
HETATM  15  C   <1> d   1      34.871  30.257  -8.302  0.00  0.00           C
HETATM  16  C   <1> d   1      34.324  31.373  -7.667  0.00  0.00           C
HETATM  17  C   <1> d   1      32.876  31.427  -7.354  0.00  0.00           C
HETATM  18  O   <1> d   1      29.218  31.185  -3.350  0.00  0.00           O
HETATM  19  C   <1> d   1      29.744  32.501  -3.157  0.00  0.00           C
HETATM  20  O   <1> d   1      25.344  29.947  -7.362  0.00  0.00           O
HETATM  21  H   <1> d   1      25.697  29.804  -8.233  0.00  0.00           H
HETATM  22  O   <1> d   1      26.465  31.143  -2.738  0.00  0.00           O
HETATM  23  H   <1> d   1      26.809  30.506  -2.119  0.00  0.00           H
ENDMDL
MODEL        2
REMARK Best docking result from each FILL generated by AutoLigand
REMARK ENERGY   =   -5.2
HETATM   1  C   <1> d   1      27.082  30.257  -6.468  0.00  0.00           C
HETATM   2  C   <1> d   1      28.194  30.607  -5.558  0.00  0.00           C
HETATM   3  C   <1> d   1      27.485  29.867  -7.865  0.00  0.00           C
HETATM   4  C   <1> d   1      25.731  30.290  -6.048  0.00  0.00           C
HETATM   5  C   <1> d   1      27.858  30.995  -4.181  0.00  0.00           C
HETATM   6  O   <1> d   1      29.522  30.561  -6.023  0.00  0.00           O
HETATM   7  C   <1> d   1      28.915  29.873  -8.180  0.00  0.00           C
HETATM   8  O   <1> d   1      26.669  29.556  -8.718  0.00  0.00           O
HETATM   9  C   <1> d   1      25.416  30.684  -4.654  0.00  0.00           C
HETATM  10  C   <1> d   1      26.432  31.021  -3.764  0.00  0.00           C
HETATM  11  C   <1> d   1      29.861  30.207  -7.285  0.00  0.00           C
HETATM  12  C   <1> d   1      31.340  30.201  -7.646  0.00  0.00           C
HETATM  13  C   <1> d   1      31.886  29.044  -8.402  0.00  0.00           C
HETATM  14  C   <1> d   1      33.244  28.969  -8.770  0.00  0.00           C
HETATM  15  C   <1> d   1      34.177  30.057  -8.407  0.00  0.00           C
HETATM  16  C   <1> d   1      33.707  31.162  -7.697  0.00  0.00           C
HETATM  17  C   <1> d   1      32.281  31.254  -7.303  0.00  0.00           C
HETATM  18  O   <1> d   1      28.810  31.350  -3.215  0.00  0.00           O
HETATM  19  C   <1> d   1      29.677  32.479  -3.365  0.00  0.00           C
HETATM  20  O   <1> d   1      24.714  29.951  -6.942  0.00  0.00           O
HETATM  21  H   <1> d   1      23.878  29.766  -6.530  0.00  0.00           H
HETATM  22  O   <1> d   1      26.094  31.388  -2.460  0.00  0.00           O
HETATM  23  H   <1> d   1      25.266  31.858  -2.437  0.00  0.00           H
ENDMDL
MODEL        3
REMARK Best docking result from each FILL generated by AutoLigand
REMARK ENERGY   =   -5.1
HETATM   1  C   <1> d   1      28.061  30.458  -5.571  0.00  0.00           C
HETATM   2  C   <1> d   1      27.783  29.724  -6.825  0.00  0.00           C
HETATM   3  C   <1> d   1      29.517  30.648  -5.240  0.00  0.00           C
HETATM   4  C   <1> d   1      27.022  30.945  -4.742  0.00  0.00           C
HETATM   5  C   <1> d   1      26.377  29.511  -7.198  0.00  0.00           C
HETATM   6  O   <1> d   1      28.850  29.259  -7.617  0.00  0.00           O
HETATM   7  C   <1> d   1      30.498  30.097  -6.177  0.00  0.00           C
HETATM   8  O   <1> d   1      29.888  31.234  -4.236  0.00  0.00           O
HETATM   9  C   <1> d   1      25.612  30.717  -5.138  0.00  0.00           C
HETATM  10  C   <1> d   1      25.305  30.032  -6.311  0.00  0.00           C
HETATM  11  C   <1> d   1      30.152  29.442  -7.298  0.00  0.00           C
HETATM  12  C   <1> d   1      31.199  28.883  -8.252  0.00  0.00           C
HETATM  13  C   <1> d   1      30.822  27.760  -9.150  0.00  0.00           C
HETATM  14  C   <1> d   1      31.737  27.192 -10.057  0.00  0.00           C
HETATM  15  C   <1> d   1      33.122  27.705 -10.141  0.00  0.00           C
HETATM  16  C   <1> d   1      33.519  28.757  -9.316  0.00  0.00           C
HETATM  17  C   <1> d   1      32.566  29.365  -8.356  0.00  0.00           C
HETATM  18  O   <1> d   1      25.971  28.834  -8.357  0.00  0.00           O
HETATM  19  C   <1> d   1      25.909  29.468  -9.638  0.00  0.00           C
HETATM  20  O   <1> d   1      27.332  31.632  -3.566  0.00  0.00           O
HETATM  21  H   <1> d   1      27.592  31.071  -2.845  0.00  0.00           H
HETATM  22  O   <1> d   1      23.964  29.837  -6.648  0.00  0.00           O
HETATM  23  H   <1> d   1      23.736  28.913  -6.638  0.00  0.00           H
ENDMDL
MODEL        4
REMARK Best docking result from each FILL generated by AutoLigand
REMARK ENERGY   =   -5.1
HETATM   1  C   <1> d   1      27.103  30.279  -6.528  0.00  0.00           C
HETATM   2  C   <1> d   1      28.239  30.549  -5.619  0.00  0.00           C
HETATM   3  C   <1> d   1      27.475  29.910  -7.939  0.00  0.00           C
HETATM   4  C   <1> d   1      25.759  30.365  -6.093  0.00  0.00           C
HETATM   5  C   <1> d   1      27.934  30.913  -4.228  0.00  0.00           C
HETATM   6  O   <1> d   1      29.559  30.451  -6.099  0.00  0.00           O
HETATM   7  C   <1> d   1      28.901  29.856  -8.268  0.00  0.00           C
HETATM   8  O   <1> d   1      26.637  29.663  -8.792  0.00  0.00           O
HETATM   9  C   <1> d   1      25.476  30.735  -4.685  0.00  0.00           C
HETATM  10  C   <1> d   1      26.514  30.996  -3.796  0.00  0.00           C
HETATM  11  C   <1> d   1      29.869  30.118  -7.373  0.00  0.00           C
HETATM  12  C   <1> d   1      31.343  30.050  -7.749  0.00  0.00           C
HETATM  13  C   <1> d   1      32.227  31.187  -7.382  0.00  0.00           C
HETATM  14  C   <1> d   1      33.599  31.195  -7.697  0.00  0.00           C
HETATM  15  C   <1> d   1      34.208  30.054  -8.414  0.00  0.00           C
HETATM  16  C   <1> d   1      33.415  28.965  -8.779  0.00  0.00           C
HETATM  17  C   <1> d   1      31.969  28.944  -8.453  0.00  0.00           C
HETATM  18  O   <1> d   1      28.911  31.194  -3.262  0.00  0.00           O
HETATM  19  C   <1> d   1      29.631  32.430  -3.231  0.00  0.00           C
HETATM  20  O   <1> d   1      24.719  30.102  -6.986  0.00  0.00           O
HETATM  21  H   <1> d   1      24.503  30.830  -7.557  0.00  0.00           H
HETATM  22  O   <1> d   1      26.206  31.342  -2.479  0.00  0.00           O
HETATM  23  H   <1> d   1      26.462  32.239  -2.288  0.00  0.00           H
ENDMDL
MODEL        5
REMARK Best docking result from each FILL generated by AutoLigand
REMARK ENERGY   =   -6.2
HETATM   1  C   <1> d   1      39.219  25.152  -1.664  0.00  0.00           C
HETATM   2  C   <1> d   1      40.677  25.256  -1.885  0.00  0.00           C
HETATM   3  C   <1> d   1      38.686  23.755  -1.488  0.00  0.00           C
HETATM   4  C   <1> d   1      38.384  26.295  -1.624  0.00  0.00           C
HETATM   5  C   <1> d   1      41.251  26.598  -2.063  0.00  0.00           C
HETATM   6  O   <1> d   1      41.466  24.090  -1.918  0.00  0.00           O
HETATM   7  C   <1> d   1      39.650  22.655  -1.552  0.00  0.00           C
HETATM   8  O   <1> d   1      37.503  23.525  -1.300  0.00  0.00           O
HETATM   9  C   <1> d   1      38.985  27.638  -1.806  0.00  0.00           C
HETATM  10  C   <1> d   1      40.354  27.781  -2.015  0.00  0.00           C
HETATM  11  C   <1> d   1      40.965  22.843  -1.757  0.00  0.00           C
HETATM  12  C   <1> d   1      41.940  21.675  -1.816  0.00  0.00           C
HETATM  13  C   <1> d   1      41.694  20.495  -0.948  0.00  0.00           C
HETATM  14  C   <1> d   1      42.553  19.379  -0.948  0.00  0.00           C
HETATM  15  C   <1> d   1      43.742  19.351  -1.827  0.00  0.00           C
HETATM  16  C   <1> d   1      44.011  20.438  -2.658  0.00  0.00           C
HETATM  17  C   <1> d   1      43.116  21.620  -2.668  0.00  0.00           C
HETATM  18  O   <1> d   1      42.615  26.841  -2.279  0.00  0.00           O
HETATM  19  C   <1> d   1      43.549  26.999  -1.207  0.00  0.00           C
HETATM  20  O   <1> d   1      37.011  26.149  -1.413  0.00  0.00           O
HETATM  21  H   <1> d   1      36.484  26.255  -2.196  0.00  0.00           H
HETATM  22  O   <1> d   1      40.881  29.063  -2.184  0.00  0.00           O
HETATM  23  H   <1> d   1      41.040  29.484  -1.345  0.00  0.00           H
ENDMDL
MODEL        6
REMARK Best docking result from each FILL generated by AutoLigand
REMARK ENERGY   =   -5.6
HETATM   1  C   <1> d   1      32.322  -5.708  26.049  0.00  0.00           C
HETATM   2  C   <1> d   1      31.792  -7.023  25.628  0.00  0.00           C
HETATM   3  C   <1> d   1      33.750  -5.706  26.525  0.00  0.00           C
HETATM   4  C   <1> d   1      31.532  -4.534  26.007  0.00  0.00           C
HETATM   5  C   <1> d   1      30.402  -7.083  25.153  0.00  0.00           C
HETATM   6  O   <1> d   1      32.616  -8.163  25.688  0.00  0.00           O
HETATM   7  C   <1> d   1      34.462  -6.985  26.523  0.00  0.00           C
HETATM   8  O   <1> d   1      34.312  -4.690  26.903  0.00  0.00           O
HETATM   9  C   <1> d   1      30.133  -4.619  25.526  0.00  0.00           C
HETATM  10  C   <1> d   1      29.595  -5.836  25.117  0.00  0.00           C
HETATM  11  C   <1> d   1      33.899  -8.137  26.120  0.00  0.00           C
HETATM  12  C   <1> d   1      34.670  -9.450  26.130  0.00  0.00           C
HETATM  13  C   <1> d   1      36.105  -9.439  25.743  0.00  0.00           C
HETATM  14  C   <1> d   1      36.880 -10.614  25.728  0.00  0.00           C
HETATM  15  C   <1> d   1      36.278 -11.912  26.102  0.00  0.00           C
HETATM  16  C   <1> d   1      34.934 -11.968  26.472  0.00  0.00           C
HETATM  17  C   <1> d   1      34.105 -10.739  26.492  0.00  0.00           C
HETATM  18  O   <1> d   1      29.775  -8.261  24.723  0.00  0.00           O
HETATM  19  C   <1> d   1      28.931  -9.040  25.576  0.00  0.00           C
HETATM  20  O   <1> d   1      32.075  -3.314  26.416  0.00  0.00           O
HETATM  21  H   <1> d   1      32.256  -3.261  27.348  0.00  0.00           H
HETATM  22  O   <1> d   1      28.272  -5.875  24.671  0.00  0.00           O
HETATM  23  H   <1> d   1      27.688  -6.200  25.349  0.00  0.00           H
ENDMDL
MODEL        7
REMARK Best docking result from each FILL generated by AutoLigand
REMARK ENERGY   =   -5.8
HETATM   1  C   <1> d   1      22.220   9.629  20.518  0.00  0.00           C
HETATM   2  C   <1> d   1      21.925   8.353  19.832  0.00  0.00           C
HETATM   3  C   <1> d   1      23.027   9.515  21.783  0.00  0.00           C
HETATM   4  C   <1> d   1      21.768  10.873  20.013  0.00  0.00           C
HETATM   5  C   <1> d   1      21.140   8.406  18.590  0.00  0.00           C
HETATM   6  O   <1> d   1      22.395   7.141  20.373  0.00  0.00           O
HETATM   7  C   <1> d   1      23.434   8.173  22.203  0.00  0.00           C
HETATM   8  O   <1> d   1      23.340  10.489  22.449  0.00  0.00           O
HETATM   9  C   <1> d   1      20.977  10.901  18.759  0.00  0.00           C
HETATM  10  C   <1> d   1      20.679   9.723  18.081  0.00  0.00           C
HETATM  11  C   <1> d   1      23.120   7.063  21.514  0.00  0.00           C
HETATM  12  C   <1> d   1      23.561   5.682  21.979  0.00  0.00           C
HETATM  13  C   <1> d   1      24.878   5.542  22.653  0.00  0.00           C
HETATM  14  C   <1> d   1      25.352   4.297  23.110  0.00  0.00           C
HETATM  15  C   <1> d   1      24.540   3.075  22.926  0.00  0.00           C
HETATM  16  C   <1> d   1      23.297   3.160  22.298  0.00  0.00           C
HETATM  17  C   <1> d   1      22.785   4.465  21.813  0.00  0.00           C
HETATM  18  O   <1> d   1      20.790   7.274  17.839  0.00  0.00           O
HETATM  19  C   <1> d   1      19.687   6.432  18.184  0.00  0.00           C
HETATM  20  O   <1> d   1      22.070  12.053  20.695  0.00  0.00           O
HETATM  21  H   <1> d   1      22.639  12.645  20.216  0.00  0.00           H
HETATM  22  O   <1> d   1      19.931   9.792  16.904  0.00  0.00           O
HETATM  23  H   <1> d   1      18.999   9.716  17.082  0.00  0.00           H
ENDMDL
MODEL        8
REMARK Best docking result from each FILL generated by AutoLigand
REMARK ENERGY   =   -7.3
HETATM   1  C   <1> d   1      17.847  12.046  11.210  0.00  0.00           C
HETATM   2  C   <1> d   1      17.686  12.307   9.763  0.00  0.00           C
HETATM   3  C   <1> d   1      18.025  10.601  11.593  0.00  0.00           C
HETATM   4  C   <1> d   1      17.831  13.090  12.167  0.00  0.00           C
HETATM   5  C   <1> d   1      17.509  13.702   9.333  0.00  0.00           C
HETATM   6  O   <1> d   1      17.708  11.235   8.850  0.00  0.00           O
HETATM   7  C   <1> d   1      18.023   9.613  10.512  0.00  0.00           C
HETATM   8  O   <1> d   1      18.167  10.244  12.751  0.00  0.00           O
HETATM   9  C   <1> d   1      17.650  14.488  11.709  0.00  0.00           C
HETATM  10  C   <1> d   1      17.497  14.779  10.356  0.00  0.00           C
HETATM  11  C   <1> d   1      17.870   9.943   9.218  0.00  0.00           C
HETATM  12  C   <1> d   1      17.873   8.890   8.119  0.00  0.00           C
HETATM  13  C   <1> d   1      19.047   7.985   7.999  0.00  0.00           C
HETATM  14  C   <1> d   1      19.120   6.988   7.008  0.00  0.00           C
HETATM  15  C   <1> d   1      18.014   6.812   6.042  0.00  0.00           C
HETATM  16  C   <1> d   1      16.893   7.639   6.118  0.00  0.00           C
HETATM  17  C   <1> d   1      16.802   8.692   7.157  0.00  0.00           C
HETATM  18  O   <1> d   1      17.346  14.092   7.996  0.00  0.00           O
HETATM  19  C   <1> d   1      16.117  13.916   7.286  0.00  0.00           C
HETATM  20  O   <1> d   1      17.986  12.795  13.523  0.00  0.00           O
HETATM  21  H   <1> d   1      17.663  13.471  14.107  0.00  0.00           H
HETATM  22  O   <1> d   1      17.328  16.109   9.966  0.00  0.00           O
HETATM  23  H   <1> d   1      17.455  16.213   9.028  0.00  0.00           H
ENDMDL
MODEL        9
REMARK Best docking result from each FILL generated by AutoLigand
REMARK ENERGY   =   -5.1
HETATM   1  C   <1> d   1      20.221 -13.122  25.491  0.00  0.00           C
HETATM   2  C   <1> d   1      21.050 -14.060  24.703  0.00  0.00           C
HETATM   3  C   <1> d   1      20.279 -11.682  25.057  0.00  0.00           C
HETATM   4  C   <1> d   1      19.431 -13.557  26.583  0.00  0.00           C
HETATM   5  C   <1> d   1      21.030 -15.480  25.084  0.00  0.00           C
HETATM   6  O   <1> d   1      21.820 -13.581  23.626  0.00  0.00           O
HETATM   7  C   <1> d   1      21.136 -11.358  23.914  0.00  0.00           C
HETATM   8  O   <1> d   1      19.647 -10.804  25.620  0.00  0.00           O
HETATM   9  C   <1> d   1      19.428 -14.993  26.948  0.00  0.00           C
HETATM  10  C   <1> d   1      20.191 -15.911  26.232  0.00  0.00           C
HETATM  11  C   <1> d   1      21.856 -12.280  23.254  0.00  0.00           C
HETATM  12  C   <1> d   1      22.736 -11.908  22.068  0.00  0.00           C
HETATM  13  C   <1> d   1      23.996 -11.161  22.319  0.00  0.00           C
HETATM  14  C   <1> d   1      24.858 -10.782  21.273  0.00  0.00           C
HETATM  15  C   <1> d   1      24.528 -11.123  19.872  0.00  0.00           C
HETATM  16  C   <1> d   1      23.355 -11.823  19.590  0.00  0.00           C
HETATM  17  C   <1> d   1      22.438 -12.228  20.682  0.00  0.00           C
HETATM  18  O   <1> d   1      21.765 -16.476  24.423  0.00  0.00           O
HETATM  19  C   <1> d   1      21.219 -17.258  23.358  0.00  0.00           C
HETATM  20  O   <1> d   1      18.665 -12.635  27.299  0.00  0.00           O
HETATM  21  H   <1> d   1      19.131 -12.211  28.011  0.00  0.00           H
HETATM  22  O   <1> d   1      20.162 -17.255  26.609  0.00  0.00           O
HETATM  23  H   <1> d   1      19.361 -17.465  27.078  0.00  0.00           H
ENDMDL
MODEL       10
REMARK Best docking result from each FILL generated by AutoLigand
REMARK ENERGY   =   -5.6
HETATM   1  C   <1> d   1      32.422  -5.746  26.100  0.00  0.00           C
HETATM   2  C   <1> d   1      31.875  -7.053  25.674  0.00  0.00           C
HETATM   3  C   <1> d   1      33.854  -5.761  26.564  0.00  0.00           C
HETATM   4  C   <1> d   1      31.644  -4.563  26.072  0.00  0.00           C
HETATM   5  C   <1> d   1      30.481  -7.096  25.211  0.00  0.00           C
HETATM   6  O   <1> d   1      32.688  -8.202  25.721  0.00  0.00           O
HETATM   7  C   <1> d   1      34.553  -7.048  26.547  0.00  0.00           C
HETATM   8  O   <1> d   1      34.429  -4.754  26.943  0.00  0.00           O
HETATM   9  C   <1> d   1      30.240  -4.632  25.601  0.00  0.00           C
HETATM  10  C   <1> d   1      29.686  -5.841  25.190  0.00  0.00           C
HETATM  11  C   <1> d   1      33.974  -8.191  26.142  0.00  0.00           C
HETATM  12  C   <1> d   1      34.731  -9.512  26.137  0.00  0.00           C
HETATM  13  C   <1> d   1      36.169  -9.510  25.761  0.00  0.00           C
HETATM  14  C   <1> d   1      36.933 -10.692  25.734  0.00  0.00           C
HETATM  15  C   <1> d   1      36.315 -11.990  26.083  0.00  0.00           C
HETATM  16  C   <1> d   1      34.968 -12.038  26.442  0.00  0.00           C
HETATM  17  C   <1> d   1      34.152 -10.801  26.475  0.00  0.00           C
HETATM  18  O   <1> d   1      29.837  -8.265  24.779  0.00  0.00           O
HETATM  19  C   <1> d   1      28.941  -9.004  25.613  0.00  0.00           C
HETATM  20  O   <1> d   1      32.202  -3.352  26.483  0.00  0.00           O
HETATM  21  H   <1> d   1      32.581  -2.838  25.779  0.00  0.00           H
HETATM  22  O   <1> d   1      28.359  -5.863  24.754  0.00  0.00           O
HETATM  23  H   <1> d   1      27.823  -5.251  25.248  0.00  0.00           H
ENDMDL
