# Supplementary material for: Ferroptosis regulation by traditional chinese medicine for ischemic stroke intervention based on network pharmacology and data mining
Source: PLoS One. 2025 Apr 16;20(4):e0321751. doi: 10.1371/journal.pone.0321751 (PMC12002469; doi:10.1371/journal.pone.0321751)
Supplement: S6 File — (ZIP) [file pone.0321751.s006.zip]

Archive with 1,176 entries (1,114 files):
- 分子对接2/
- 分子对接2/HIF1A/
- 分子对接2/HIF1A/4h6j.pdb
- 分子对接2/HIF1A/4h6j_HIF_QU.pdb
- 分子对接2/HIF1A/EGFR-4328/
- 分子对接2/HIF1A/EGFR-4328/EGFR-4328.amdock
- 分子对接2/HIF1A/EGFR-4328/input/
- 分子对接2/HIF1A/EGFR-4328/input/4h6j_autolig.gpf
- 分子对接2/HIF1A/EGFR-4328/input/4h6j_h.A.map
- 分子对接2/HIF1A/EGFR-4328/input/4h6j_h.C.map
- 分子对接2/HIF1A/EGFR-4328/input/4h6j_h.d.map
- 分子对接2/HIF1A/EGFR-4328/input/4h6j_h.e.map
- 分子对接2/HIF1A/EGFR-4328/input/4h6j_h.HD.map
- 分子对接2/HIF1A/EGFR-4328/input/4h6j_h.maps.fld
- 分子对接2/HIF1A/EGFR-4328/input/4h6j_h.maps.xyz
- 分子对接2/HIF1A/EGFR-4328/input/4h6j_h.OA.map
- 分子对接2/HIF1A/EGFR-4328/input/4h6j_h.pdb
- 分子对接2/HIF1A/EGFR-4328/input/4h6j_h.pdbqt
- 分子对接2/HIF1A/EGFR-4328/input/4h6j_h.pqr
- 分子对接2/HIF1A/EGFR-4328/input/4h6j_h.propka
- 分子对接2/HIF1A/EGFR-4328/input/4h6j_h_120Results.txt
- 分子对接2/HIF1A/EGFR-4328/input/FILL_4h6j_h_120out01.pdb
- 分子对接2/HIF1A/EGFR-4328/input/FILL_4h6j_h_120out02.pdb
- 分子对接2/HIF1A/EGFR-4328/input/FILL_4h6j_h_120out03.pdb
- 分子对接2/HIF1A/EGFR-4328/input/FILL_4h6j_h_120out04.pdb
- 分子对接2/HIF1A/EGFR-4328/input/FILL_4h6j_h_120out05.pdb
- 分子对接2/HIF1A/EGFR-4328/input/FILL_4h6j_h_120out06.pdb
- 分子对接2/HIF1A/EGFR-4328/input/FILL_4h6j_h_120out07.pdb
- 分子对接2/HIF1A/EGFR-4328/input/FILL_4h6j_h_120out08.pdb
- 分子对接2/HIF1A/EGFR-4328/input/FILL_4h6j_h_120out09.pdb
- 分子对接2/HIF1A/EGFR-4328/input/MOL004328.pdbqt
- 分子对接2/HIF1A/EGFR-4328/results/
- 分子对接2/HIF1A/EGFR-4328/results/all_poses_4h6j_h.pdb
- 分子对接2/HIF1A/EGFR-4328/results/MOL004328_4h6j_out01.pdb
- 分子对接2/HIF1A/EGFR-4328/results/MOL004328_4h6j_out01.pdbqt
- 分子对接2/HIF1A/EGFR-4328/results/MOL004328_4h6j_out02.pdb
- 分子对接2/HIF1A/EGFR-4328/results/MOL004328_4h6j_out02.pdbqt
- 分子对接2/HIF1A/EGFR-4328/results/MOL004328_4h6j_out03.pdb
- 分子对接2/HIF1A/EGFR-4328/results/MOL004328_4h6j_out03.pdbqt
- 分子对接2/HIF1A/EGFR-4328/results/MOL004328_4h6j_out04.pdb
- 分子对接2/HIF1A/EGFR-4328/results/MOL004328_4h6j_out04.pdbqt
- 分子对接2/HIF1A/EGFR-4328/results/MOL004328_4h6j_out05.pdb
- 分子对接2/HIF1A/EGFR-4328/results/MOL004328_4h6j_out05.pdbqt
- 分子对接2/HIF1A/EGFR-4328/results/MOL004328_4h6j_out06.pdb
- 分子对接2/HIF1A/EGFR-4328/results/MOL004328_4h6j_out06.pdbqt
- 分子对接2/HIF1A/EGFR-4328/results/MOL004328_4h6j_out07.pdb
- 分子对接2/HIF1A/EGFR-4328/results/MOL004328_4h6j_out07.pdbqt
- 分子对接2/HIF1A/EGFR-4328/results/MOL004328_4h6j_out08.pdb
- 分子对接2/HIF1A/EGFR-4328/results/MOL004328_4h6j_out08.pdbqt
- 分子对接2/HIF1A/EGFR-4328/results/MOL004328_4h6j_out09.pdb
- 分子对接2/HIF1A/EGFR-4328/results/MOL004328_4h6j_out09.pdbqt
- 分子对接2/HIF1A/EGFR-4328/results/MOL004328_4h6j_out1.log
- 分子对接2/HIF1A/EGFR-4328/results/MOL004328_4h6j_out2.log
- 分子对接2/HIF1A/EGFR-4328/results/MOL004328_4h6j_out3.log
- 分子对接2/HIF1A/EGFR-4328/results/MOL004328_4h6j_out4.log
- 分子对接2/HIF1A/EGFR-4328/results/MOL004328_4h6j_out5.log
- 分子对接2/HIF1A/EGFR-4328/results/MOL004328_4h6j_out6.log
- 分子对接2/HIF1A/EGFR-4328/results/MOL004328_4h6j_out7.log
- 分子对接2/HIF1A/EGFR-4328/results/MOL004328_4h6j_out8.log
- 分子对接2/HIF1A/EGFR-4328/results/MOL004328_4h6j_out9.log
- 分子对接2/HIF1A/HIF-0006/
- 分子对接2/HIF1A/HIF-0006/HIF-0006.amdock
- 分子对接2/HIF1A/HIF-0006/input/
- 分子对接2/HIF1A/HIF-0006/input/4h6j_autolig.gpf
- 分子对接2/HIF1A/HIF-0006/input/4h6j_h.A.map
- 分子对接2/HIF1A/HIF-0006/input/4h6j_h.d.map
- 分子对接2/HIF1A/HIF-0006/input/4h6j_h.e.map
- 分子对接2/HIF1A/HIF-0006/input/4h6j_h.HD.map
- 分子对接2/HIF1A/HIF-0006/input/4h6j_h.maps.fld
- 分子对接2/HIF1A/HIF-0006/input/4h6j_h.maps.xyz
- 分子对接2/HIF1A/HIF-0006/input/4h6j_h.OA.map
- 分子对接2/HIF1A/HIF-0006/input/4h6j_h.pdb
- 分子对接2/HIF1A/HIF-0006/input/4h6j_h.pdbqt
- 分子对接2/HIF1A/HIF-0006/input/4h6j_h.pqr
- 分子对接2/HIF1A/HIF-0006/input/4h6j_h.propka
- 分子对接2/HIF1A/HIF-0006/input/4h6j_h_126Results.txt
- 分子对接2/HIF1A/HIF-0006/input/cOMBIN.pdb
- 分子对接2/HIF1A/HIF-0006/input/FILL_4h6j_h_126out01.pdb
- 分子对接2/HIF1A/HIF-0006/input/FILL_4h6j_h_126out02.pdb
- 分子对接2/HIF1A/HIF-0006/input/FILL_4h6j_h_126out03.pdb
- 分子对接2/HIF1A/HIF-0006/input/FILL_4h6j_h_126out04.pdb
- 分子对接2/HIF1A/HIF-0006/input/FILL_4h6j_h_126out05.pdb
- 分子对接2/HIF1A/HIF-0006/input/FILL_4h6j_h_126out06.pdb
- 分子对接2/HIF1A/HIF-0006/input/FILL_4h6j_h_126out07.pdb
- 分子对接2/HIF1A/HIF-0006/input/FILL_4h6j_h_126out08.pdb
- 分子对接2/HIF1A/HIF-0006/input/HIF-0006-1.png
- 分子对接2/HIF1A/HIF-0006/input/HIF-0006-2.png
- 分子对接2/HIF1A/HIF-0006/input/MOL000006.pdbqt
- 分子对接2/HIF1A/HIF-0006/results/
- 分子对接2/HIF1A/HIF-0006/results/all_poses_4h6j_h.pdb
- 分子对接2/HIF1A/HIF-0006/results/MOL000006_4h6j_out01.pdb
- 分子对接2/HIF1A/HIF-0006/results/MOL000006_4h6j_out01.pdbqt
- 分子对接2/HIF1A/HIF-0006/results/MOL000006_4h6j_out02.pdb
- 分子对接2/HIF1A/HIF-0006/results/MOL000006_4h6j_out02.pdbqt
- 分子对接2/HIF1A/HIF-0006/results/MOL000006_4h6j_out03.pdb
- 分子对接2/HIF1A/HIF-0006/results/MOL000006_4h6j_out03.pdbqt
- 分子对接2/HIF1A/HIF-0006/results/MOL000006_4h6j_out04.pdb
- 分子对接2/HIF1A/HIF-0006/results/MOL000006_4h6j_out04.pdbqt
- 分子对接2/HIF1A/HIF-0006/results/MOL000006_4h6j_out05.pdb
- 分子对接2/HIF1A/HIF-0006/results/MOL000006_4h6j_out05.pdbqt
- 分子对接2/HIF1A/HIF-0006/results/MOL000006_4h6j_out06.pdb
- 分子对接2/HIF1A/HIF-0006/results/MOL000006_4h6j_out06.pdbqt
- 分子对接2/HIF1A/HIF-0006/results/MOL000006_4h6j_out07.pdb
- 分子对接2/HIF1A/HIF-0006/results/MOL000006_4h6j_out07.pdbqt
- 分子对接2/HIF1A/HIF-0006/results/MOL000006_4h6j_out08.pdb
- 分子对接2/HIF1A/HIF-0006/results/MOL000006_4h6j_out08.pdbqt
- 分子对接2/HIF1A/HIF-0006/results/MOL000006_4h6j_out1.log
- 分子对接2/HIF1A/HIF-0006/results/MOL000006_4h6j_out2.log
- 分子对接2/HIF1A/HIF-0006/results/MOL000006_4h6j_out3.log
- 分子对接2/HIF1A/HIF-0006/results/MOL000006_4h6j_out4.log
- 分子对接2/HIF1A/HIF-0006/results/MOL000006_4h6j_out5.log
- 分子对接2/HIF1A/HIF-0006/results/MOL000006_4h6j_out6.log
- 分子对接2/HIF1A/HIF-0006/results/MOL000006_4h6j_out7.log
- 分子对接2/HIF1A/HIF-0006/results/MOL000006_4h6j_out8.log
- 分子对接2/HIF1A/HIF-0073/
- 分子对接2/HIF1A/HIF-0073/HIF-0073.amdock
- 分子对接2/HIF1A/HIF-0073/input/
- 分子对接2/HIF1A/HIF-0073/input/4h6j_autolig.gpf
- 分子对接2/HIF1A/HIF-0073/input/4h6j_h.A.map
- 分子对接2/HIF1A/HIF-0073/input/4h6j_h.C.map
- 分子对接2/HIF1A/HIF-0073/input/4h6j_h.d.map
- 分子对接2/HIF1A/HIF-0073/input/4h6j_h.e.map
- 分子对接2/HIF1A/HIF-0073/input/4h6j_h.HD.map
- 分子对接2/HIF1A/HIF-0073/input/4h6j_h.maps.fld
- 分子对接2/HIF1A/HIF-0073/input/4h6j_h.maps.xyz
- 分子对接2/HIF1A/HIF-0073/input/4h6j_h.OA.map
- 分子对接2/HIF1A/HIF-0073/input/4h6j_h.pdb
- 分子对接2/HIF1A/HIF-0073/input/4h6j_h.pdbqt
- 分子对接2/HIF1A/HIF-0073/input/4h6j_h.pqr
- 分子对接2/HIF1A/HIF-0073/input/4h6j_h.propka
- 分子对接2/HIF1A/HIF-0073/input/4h6j_h_126Results.txt
- 分子对接2/HIF1A/HIF-0073/input/FILL_4h6j_h_126out01.pdb
- 分子对接2/HIF1A/HIF-0073/input/FILL_4h6j_h_126out02.pdb
- 分子对接2/HIF1A/HIF-0073/input/FILL_4h6j_h_126out03.pdb
- 分子对接2/HIF1A/HIF-0073/input/FILL_4h6j_h_126out04.pdb
- 分子对接2/HIF1A/HIF-0073/input/FILL_4h6j_h_126out05.pdb
- 分子对接2/HIF1A/HIF-0073/input/FILL_4h6j_h_126out06.pdb
- 分子对接2/HIF1A/HIF-0073/input/FILL_4h6j_h_126out07.pdb
- 分子对接2/HIF1A/HIF-0073/input/FILL_4h6j_h_126out08.pdb
- 分子对接2/HIF1A/HIF-0073/input/FILL_4h6j_h_126out09.pdb
- 分子对接2/HIF1A/HIF-0073/input/FILL_4h6j_h_126out10.pdb
- 分子对接2/HIF1A/HIF-0073/input/MOL000073.pdbqt
- 分子对接2/HIF1A/HIF-0073/results/
- 分子对接2/HIF1A/HIF-0073/results/all_poses_4h6j_h.pdb
- 分子对接2/HIF1A/HIF-0073/results/MOL000073_4h6j_out01.pdb
- 分子对接2/HIF1A/HIF-0073/results/MOL000073_4h6j_out01.pdbqt
- 分子对接2/HIF1A/HIF-0073/results/MOL000073_4h6j_out02.pdb
- 分子对接2/HIF1A/HIF-0073/results/MOL000073_4h6j_out02.pdbqt
- 分子对接2/HIF1A/HIF-0073/results/MOL000073_4h6j_out03.pdb
- 分子对接2/HIF1A/HIF-0073/results/MOL000073_4h6j_out03.pdbqt
- 分子对接2/HIF1A/HIF-0073/results/MOL000073_4h6j_out04.pdb
- 分子对接2/HIF1A/HIF-0073/results/MOL000073_4h6j_out04.pdbqt
- 分子对接2/HIF1A/HIF-0073/results/MOL000073_4h6j_out05.pdb
- 分子对接2/HIF1A/HIF-0073/results/MOL000073_4h6j_out05.pdbqt
- 分子对接2/HIF1A/HIF-0073/results/MOL000073_4h6j_out06.pdb
- 分子对接2/HIF1A/HIF-0073/results/MOL000073_4h6j_out06.pdbqt
- 分子对接2/HIF1A/HIF-0073/results/MOL000073_4h6j_out07.pdb
- 分子对接2/HIF1A/HIF-0073/results/MOL000073_4h6j_out07.pdbqt
- 分子对接2/HIF1A/HIF-0073/results/MOL000073_4h6j_out08.pdb
- 分子对接2/HIF1A/HIF-0073/results/MOL000073_4h6j_out08.pdbqt
- 分子对接2/HIF1A/HIF-0073/results/MOL000073_4h6j_out09.pdb
- 分子对接2/HIF1A/HIF-0073/results/MOL000073_4h6j_out09.pdbqt
- 分子对接2/HIF1A/HIF-0073/results/MOL000073_4h6j_out1.log
- 分子对接2/HIF1A/HIF-0073/results/MOL000073_4h6j_out10.log
- 分子对接2/HIF1A/HIF-0073/results/MOL000073_4h6j_out10.pdb
- 分子对接2/HIF1A/HIF-0073/results/MOL000073_4h6j_out10.pdbqt
- 分子对接2/HIF1A/HIF-0073/results/MOL000073_4h6j_out2.log
- 分子对接2/HIF1A/HIF-0073/results/MOL000073_4h6j_out3.log
- 分子对接2/HIF1A/HIF-0073/results/MOL000073_4h6j_out4.log
- 分子对接2/HIF1A/HIF-0073/results/MOL000073_4h6j_out5.log
- 分子对接2/HIF1A/HIF-0073/results/MOL000073_4h6j_out6.log
- 分子对接2/HIF1A/HIF-0073/results/MOL000073_4h6j_out7.log
- 分子对接2/HIF1A/HIF-0073/results/MOL000073_4h6j_out8.log
- 分子对接2/HIF1A/HIF-0073/results/MOL000073_4h6j_out9.log
- 分子对接2/HIF1A/HIF-0098/
- 分子对接2/HIF1A/HIF-0098/HIF-0098.amdock
- 分子对接2/HIF1A/HIF-0098/input/
- 分子对接2/HIF1A/HIF-0098/input/4h6j_autolig.gpf
- 分子对接2/HIF1A/HIF-0098/input/4h6j_h.A.map
- 分子对接2/HIF1A/HIF-0098/input/4h6j_h.d.map
- 分子对接2/HIF1A/HIF-0098/input/4h6j_h.e.map
- 分子对接2/HIF1A/HIF-0098/input/4h6j_h.HD.map
- 分子对接2/HIF1A/HIF-0098/input/4h6j_h.maps.fld
- 分子对接2/HIF1A/HIF-0098/input/4h6j_h.maps.xyz
- 分子对接2/HIF1A/HIF-0098/input/4h6j_h.OA.map
- 分子对接2/HIF1A/HIF-0098/input/4h6j_h.pdb
- 分子对接2/HIF1A/HIF-0098/input/4h6j_h.pdbqt
- 分子对接2/HIF1A/HIF-0098/input/4h6j_h.pqr
- 分子对接2/HIF1A/HIF-0098/input/4h6j_h.propka
- 分子对接2/HIF1A/HIF-0098/input/4h6j_h_132Results.txt
- 分子对接2/HIF1A/HIF-0098/input/Combine.pdb
- 分子对接2/HIF1A/HIF-0098/input/FILL_4h6j_h_132out01.pdb
- 分子对接2/HIF1A/HIF-0098/input/FILL_4h6j_h_132out02.pdb
- 分子对接2/HIF1A/HIF-0098/input/FILL_4h6j_h_132out03.pdb
- 分子对接2/HIF1A/HIF-0098/input/FILL_4h6j_h_132out04.pdb
- 分子对接2/HIF1A/HIF-0098/input/FILL_4h6j_h_132out05.pdb
- 分子对接2/HIF1A/HIF-0098/input/FILL_4h6j_h_132out06.pdb
- 分子对接2/HIF1A/HIF-0098/input/FILL_4h6j_h_132out07.pdb
- 分子对接2/HIF1A/HIF-0098/input/FILL_4h6j_h_132out08.pdb
- 分子对接2/HIF1A/HIF-0098/input/FILL_4h6j_h_132out09.pdb
- 分子对接2/HIF1A/HIF-0098/input/FILL_4h6j_h_132out10.pdb
- 分子对接2/HIF1A/HIF-0098/input/HIF-0098-1.png
- 分子对接2/HIF1A/HIF-0098/input/HIF-0098-2.png
- 分子对接2/HIF1A/HIF-0098/input/MOL000098.pdbqt
- 分子对接2/HIF1A/HIF-0098/results/
- 分子对接2/HIF1A/HIF-0098/results/all_poses_4h6j_h.pdb
- 分子对接2/HIF1A/HIF-0098/results/MOL000098_4h6j_out01.pdb
- 分子对接2/HIF1A/HIF-0098/results/MOL000098_4h6j_out01.pdbqt
- 分子对接2/HIF1A/HIF-0098/results/MOL000098_4h6j_out02.pdb
- 分子对接2/HIF1A/HIF-0098/results/MOL000098_4h6j_out02.pdbqt
- 分子对接2/HIF1A/HIF-0098/results/MOL000098_4h6j_out03.pdb
- 分子对接2/HIF1A/HIF-0098/results/MOL000098_4h6j_out03.pdbqt
- 分子对接2/HIF1A/HIF-0098/results/MOL000098_4h6j_out04.pdb
- 分子对接2/HIF1A/HIF-0098/results/MOL000098_4h6j_out04.pdbqt
- 分子对接2/HIF1A/HIF-0098/results/MOL000098_4h6j_out05.pdb
- 分子对接2/HIF1A/HIF-0098/results/MOL000098_4h6j_out05.pdbqt
- 分子对接2/HIF1A/HIF-0098/results/MOL000098_4h6j_out06.pdb
- 分子对接2/HIF1A/HIF-0098/results/MOL000098_4h6j_out06.pdbqt
- 分子对接2/HIF1A/HIF-0098/results/MOL000098_4h6j_out07.pdb
- 分子对接2/HIF1A/HIF-0098/results/MOL000098_4h6j_out07.pdbqt
- 分子对接2/HIF1A/HIF-0098/results/MOL000098_4h6j_out08.pdb
- 分子对接2/HIF1A/HIF-0098/results/MOL000098_4h6j_out08.pdbqt
- 分子对接2/HIF1A/HIF-0098/results/MOL000098_4h6j_out09.pdb
- 分子对接2/HIF1A/HIF-0098/results/MOL000098_4h6j_out09.pdbqt
- 分子对接2/HIF1A/HIF-0098/results/MOL000098_4h6j_out1.log
- 分子对接2/HIF1A/HIF-0098/results/MOL000098_4h6j_out10.log
- 分子对接2/HIF1A/HIF-0098/results/MOL000098_4h6j_out10.pdb
- 分子对接2/HIF1A/HIF-0098/results/MOL000098_4h6j_out10.pdbqt
- 分子对接2/HIF1A/HIF-0098/results/MOL000098_4h6j_out2.log
- 分子对接2/HIF1A/HIF-0098/results/MOL000098_4h6j_out3.log
- 分子对接2/HIF1A/HIF-0098/results/MOL000098_4h6j_out4.log
- 分子对接2/HIF1A/HIF-0098/results/MOL000098_4h6j_out5.log
- 分子对接2/HIF1A/HIF-0098/results/MOL000098_4h6j_out6.log
- 分子对接2/HIF1A/HIF-0098/results/MOL000098_4h6j_out7.log
- 分子对接2/HIF1A/HIF-0098/results/MOL000098_4h6j_out8.log
- 分子对接2/HIF1A/HIF-0098/results/MOL000098_4h6j_out9.log
- 分子对接2/HIF1A/HIF-0173/
- 分子对接2/HIF1A/HIF-0173/HIF-0173.amdock
- 分子对接2/HIF1A/HIF-0173/input/
- 分子对接2/HIF1A/HIF-0173/input/4h6j_autolig.gpf
- 分子对接2/HIF1A/HIF-0173/input/4h6j_h.A.map
- 分子对接2/HIF1A/HIF-0173/input/4h6j_h.C.map
- 分子对接2/HIF1A/HIF-0173/input/4h6j_h.d.map
- 分子对接2/HIF1A/HIF-0173/input/4h6j_h.e.map
- 分子对接2/HIF1A/HIF-0173/input/4h6j_h.HD.map
- 分子对接2/HIF1A/HIF-0173/input/4h6j_h.maps.fld
- 分子对接2/HIF1A/HIF-0173/input/4h6j_h.maps.xyz
- 分子对接2/HIF1A/HIF-0173/input/4h6j_h.OA.map
- 分子对接2/HIF1A/HIF-0173/input/4h6j_h.pdb
- 分子对接2/HIF1A/HIF-0173/input/4h6j_h.pdbqt
- 分子对接2/HIF1A/HIF-0173/input/4h6j_h.pqr
- 分子对接2/HIF1A/HIF-0173/input/4h6j_h.propka
- 分子对接2/HIF1A/HIF-0173/input/4h6j_h_126Results.txt
- 分子对接2/HIF1A/HIF-0173/input/FILL_4h6j_h_126out01.pdb
- 分子对接2/HIF1A/HIF-0173/input/FILL_4h6j_h_126out02.pdb
- 分子对接2/HIF1A/HIF-0173/input/FILL_4h6j_h_126out03.pdb
- 分子对接2/HIF1A/HIF-0173/input/FILL_4h6j_h_126out04.pdb
- 分子对接2/HIF1A/HIF-0173/input/FILL_4h6j_h_126out05.pdb
- 分子对接2/HIF1A/HIF-0173/input/FILL_4h6j_h_126out06.pdb
- 分子对接2/HIF1A/HIF-0173/input/FILL_4h6j_h_126out07.pdb
- 分子对接2/HIF1A/HIF-0173/input/FILL_4h6j_h_126out08.pdb
- 分子对接2/HIF1A/HIF-0173/input/FILL_4h6j_h_126out09.pdb
- 分子对接2/HIF1A/HIF-0173/input/FILL_4h6j_h_126out10.pdb
- 分子对接2/HIF1A/HIF-0173/input/MOL000173.pdbqt
- 分子对接2/HIF1A/HIF-0173/results/
- 分子对接2/HIF1A/HIF-0173/results/all_poses_4h6j_h.pdb
- 分子对接2/HIF1A/HIF-0173/results/MOL000173_4h6j_out01.pdb
- 分子对接2/HIF1A/HIF-0173/results/MOL000173_4h6j_out01.pdbqt
- 分子对接2/HIF1A/HIF-0173/results/MOL000173_4h6j_out02.pdb
- 分子对接2/HIF1A/HIF-0173/results/MOL000173_4h6j_out02.pdbqt
- 分子对接2/HIF1A/HIF-0173/results/MOL000173_4h6j_out03.pdb
- 分子对接2/HIF1A/HIF-0173/results/MOL000173_4h6j_out03.pdbqt
- 分子对接2/HIF1A/HIF-0173/results/MOL000173_4h6j_out04.pdb
- 分子对接2/HIF1A/HIF-0173/results/MOL000173_4h6j_out04.pdbqt
- 分子对接2/HIF1A/HIF-0173/results/MOL000173_4h6j_out05.pdb
- 分子对接2/HIF1A/HIF-0173/results/MOL000173_4h6j_out05.pdbqt
- 分子对接2/HIF1A/HIF-0173/results/MOL000173_4h6j_out06.pdb
- 分子对接2/HIF1A/HIF-0173/results/MOL000173_4h6j_out06.pdbqt
- 分子对接2/HIF1A/HIF-0173/results/MOL000173_4h6j_out07.pdb
- 分子对接2/HIF1A/HIF-0173/results/MOL000173_4h6j_out07.pdbqt
- 分子对接2/HIF1A/HIF-0173/results/MOL000173_4h6j_out08.pdb
- 分子对接2/HIF1A/HIF-0173/results/MOL000173_4h6j_out08.pdbqt
- 分子对接2/HIF1A/HIF-0173/results/MOL000173_4h6j_out09.pdb
- 分子对接2/HIF1A/HIF-0173/results/MOL000173_4h6j_out09.pdbqt
- 分子对接2/HIF1A/HIF-0173/results/MOL000173_4h6j_out1.log
- 分子对接2/HIF1A/HIF-0173/results/MOL000173_4h6j_out10.log
- 分子对接2/HIF1A/HIF-0173/results/MOL000173_4h6j_out10.pdb
- 分子对接2/HIF1A/HIF-0173/results/MOL000173_4h6j_out10.pdbqt
- 分子对接2/HIF1A/HIF-0173/results/MOL000173_4h6j_out2.log
- 分子对接2/HIF1A/HIF-0173/results/MOL000173_4h6j_out3.log
- 分子对接2/HIF1A/HIF-0173/results/MOL000173_4h6j_out4.log
- 分子对接2/HIF1A/HIF-0173/results/MOL000173_4h6j_out5.log
- 分子对接2/HIF1A/HIF-0173/results/MOL000173_4h6j_out6.log
- 分子对接2/HIF1A/HIF-0173/results/MOL000173_4h6j_out7.log
- 分子对接2/HIF1A/HIF-0173/results/MOL000173_4h6j_out8.log
- 分子对接2/HIF1A/HIF-0173/results/MOL000173_4h6j_out9.log
- 分子对接2/HIF1A/HIF-0354/
- 分子对接2/HIF1A/HIF-0354/HIF-0354.amdock
- 分子对接2/HIF1A/HIF-0354/input/
- 分子对接2/HIF1A/HIF-0354/input/4h6j_autolig.gpf
[truncated: 876 more entries]
