# Supplementary material for: Ferroptosis regulation by traditional chinese medicine for ischemic stroke intervention based on network pharmacology and data mining
Source: PLoS One. 2025 Apr 16;20(4):e0321751. doi: 10.1371/journal.pone.0321751 (PMC12002469; doi:10.1371/journal.pone.0321751)
Supplement: S6 File — (ZIP) [file pone.0321751.s006.zip › 分子对接2/HIF1A/4h6j.pdb]

HEADER    TRANSCRIPTION                           19-SEP-12   4H6J              
TITLE     IDENTIFICATION OF CYS 255 IN HIF-1 AS A NOVEL SITE FOR DEVELOPMENT OF 
TITLE    2 COVALENT INHIBITORS OF HIF-1 /ARNT PASB DOMAIN PROTEIN-PROTEIN       
TITLE    3 INTERACTION.                                                         
COMPND    MOL_ID: 1;                                                            
COMPND   2 MOLECULE: HYPOXIA INDUCIBLE FACTOR 1-ALPHA;                          
COMPND   3 CHAIN: A;                                                            
COMPND   4 FRAGMENT: PAS-B DOMAIN, UNP RESIDUES 238-348;                        
COMPND   5 ENGINEERED: YES;                                                     
COMPND   6 MUTATION: YES;                                                       
COMPND   7 MOL_ID: 2;                                                           
COMPND   8 MOLECULE: ARYL HYDROCARBON NUCLEAR TRANSLOCATOR;                     
COMPND   9 CHAIN: B;                                                            
COMPND  10 FRAGMENT: PAS-B DOMAIN, UNP RESIDUES 357-470;                        
COMPND  11 ENGINEERED: YES;                                                     
COMPND  12 MUTATION: YES                                                        
SOURCE    MOL_ID: 1;                                                            
SOURCE   2 ORGANISM_SCIENTIFIC: HOMO SAPIENS;                                   
SOURCE   3 ORGANISM_TAXID: 9606;                                                
SOURCE   4 GENE: HIF-1 ALPHA;                                                   
SOURCE   5 EXPRESSION_SYSTEM: ESCHERICHIA COLI;                                 
SOURCE   6 EXPRESSION_SYSTEM_TAXID: 511693;                                     
SOURCE   7 EXPRESSION_SYSTEM_STRAIN: BL21 (AI);                                 
SOURCE   8 EXPRESSION_SYSTEM_VECTOR_TYPE: T7 PROMOTER;                          
SOURCE   9 EXPRESSION_SYSTEM_PLASMID: PCECC-N1;                                 
SOURCE  10 MOL_ID: 2;                                                           
SOURCE  11 ORGANISM_SCIENTIFIC: HOMO SAPIENS;                                   
SOURCE  12 ORGANISM_TAXID: 9606;                                                
SOURCE  13 GENE: ARNT;                                                          
SOURCE  14 EXPRESSION_SYSTEM: ESCHERICHIA COLI;                                 
SOURCE  15 EXPRESSION_SYSTEM_TAXID: 511693;                                     
SOURCE  16 EXPRESSION_SYSTEM_STRAIN: BL21 (AI);                                 
SOURCE  17 EXPRESSION_SYSTEM_VECTOR_TYPE: T7 PROMOTER;                          
SOURCE  18 EXPRESSION_SYSTEM_PLASMID: PCECC-N1                                  
KEYWDS    PAS DOMAIN, HETERODIMER, HYPOXIA INDUCIBLE FACTOR, TRANSCRIPTION      
KEYWDS   2 FACTOR, ARNT, TRANSCRIPTION                                          
EXPDTA    X-RAY DIFFRACTION                                                     
AUTHOR    R.CARDOSO,R.A.LOVE,C.NILSSON,S.BERGQVIST,D.NOWLIN,J.YAN,K.LIU,J.ZHU,  
AUTHOR   2 P.CHEN,Y.-L.DENG,H.J.DYSON,M.J.GREIG,A.BROOUN                        
REVDAT   4   28-FEB-24 4H6J    1       SEQADV                                   
REVDAT   3   24-JAN-18 4H6J    1       AUTHOR                                   
REVDAT   2   28-AUG-13 4H6J    1       JRNL                                     
REVDAT   1   05-DEC-12 4H6J    0                                                
JRNL        AUTH   R.CARDOSO,R.LOVE,C.L.NILSSON,S.BERGQVIST,D.NOWLIN,J.YAN,     
JRNL        AUTH 2 K.K.LIU,J.ZHU,P.CHEN,Y.L.DENG,H.J.DYSON,M.J.GREIG,A.BROOUN   
JRNL        TITL   IDENTIFICATION OF CYS255 IN HIF-1 ALPHA AS A NOVEL SITE FOR  
JRNL        TITL 2 DEVELOPMENT OF COVALENT INHIBITORS OF HIF-1 ALPHA /ARNT PASB 
JRNL        TITL 3 DOMAIN PROTEIN-PROTEIN INTERACTION.                          
JRNL        REF    PROTEIN SCI.                  V.  21  1885 2012              
JRNL        REFN                   ISSN 0961-8368                               
JRNL        PMID   23033253                                                     
JRNL        DOI    10.1002/PRO.2172                                             
REMARK   2                                                                      
REMARK   2 RESOLUTION.    1.52 ANGSTROMS.                                       
REMARK   3                                                                      
REMARK   3 REFINEMENT.                                                          
REMARK   3   PROGRAM     : CNS                                                  
REMARK   3   AUTHORS     : BRUNGER,ADAMS,CLORE,DELANO,GROS,GROSSE-              
REMARK   3               : KUNSTLEVE,JIANG,KUSZEWSKI,NILGES,PANNU,              
REMARK   3               : READ,RICE,SIMONSON,WARREN                            
REMARK   3                                                                      
REMARK   3  DATA USED IN REFINEMENT.                                            
REMARK   3   RESOLUTION RANGE HIGH (ANGSTROMS) : 1.52                           
REMARK   3   RESOLUTION RANGE LOW  (ANGSTROMS) : 38.79                          
REMARK   3   DATA CUTOFF            (SIGMA(F)) : 0.000                          
REMARK   3   DATA CUTOFF HIGH         (ABS(F)) : 1013880.240                    
REMARK   3   DATA CUTOFF LOW          (ABS(F)) : 0.0000                         
REMARK   3   COMPLETENESS (WORKING+TEST)   (%) : 93.7                           
REMARK   3   NUMBER OF REFLECTIONS             : 35782                          
REMARK   3                                                                      
REMARK   3  FIT TO DATA USED IN REFINEMENT.                                     
REMARK   3   CROSS-VALIDATION METHOD          : THROUGHOUT                      
REMARK   3   FREE R VALUE TEST SET SELECTION  : RANDOM                          
REMARK   3   R VALUE     (WORKING + TEST SET) : 0.216                           
REMARK   3   R VALUE            (WORKING SET) : 0.215                           
REMARK   3   FREE R VALUE                     : 0.248                           
REMARK   3   FREE R VALUE TEST SET SIZE   (%) : 5.000                           
REMARK   3   FREE R VALUE TEST SET COUNT      : 1776                            
REMARK   3   ESTIMATED ERROR OF FREE R VALUE  : 0.006                           
REMARK   3                                                                      
REMARK   3  FIT/AGREEMENT OF MODEL WITH ALL DATA.                               
REMARK   3   R VALUE     (WORKING + TEST SET, NO CUTOFF) : 0.2160               
REMARK   3   R VALUE            (WORKING SET, NO CUTOFF) : 0.2150               
REMARK   3   FREE R VALUE                    (NO CUTOFF) : 0.248                
REMARK   3   FREE R VALUE TEST SET SIZE   (%, NO CUTOFF) : 5.000                
REMARK   3   FREE R VALUE TEST SET COUNT     (NO CUTOFF) : 1776                 
REMARK   3   ESTIMATED ERROR OF FREE R VALUE (NO CUTOFF) : 0.0060               
REMARK   3   TOTAL NUMBER OF REFLECTIONS     (NO CUTOFF) : 35782                
REMARK   3                                                                      
REMARK   3  FIT IN THE HIGHEST RESOLUTION BIN.                                  
REMARK   3   TOTAL NUMBER OF BINS USED           : 6                            
REMARK   3   BIN RESOLUTION RANGE HIGH       (A) : 1.50                         
REMARK   3   BIN RESOLUTION RANGE LOW        (A) : 1.59                         
REMARK   3   BIN COMPLETENESS (WORKING+TEST) (%) : 63.50                        
REMARK   3   REFLECTIONS IN BIN    (WORKING SET) : 3806                         
REMARK   3   BIN R VALUE           (WORKING SET) : 0.2890                       
REMARK   3   BIN FREE R VALUE                    : 0.3350                       
REMARK   3   BIN FREE R VALUE TEST SET SIZE  (%) : 5.30                         
REMARK   3   BIN FREE R VALUE TEST SET COUNT     : 213                          
REMARK   3   ESTIMATED ERROR OF BIN FREE R VALUE : 0.023                        
REMARK   3                                                                      
REMARK   3  NUMBER OF NON-HYDROGEN ATOMS USED IN REFINEMENT.                    
REMARK   3   PROTEIN ATOMS            : 1783                                    
REMARK   3   NUCLEIC ACID ATOMS       : 0                                       
REMARK   3   HETEROGEN ATOMS          : 0                                       
REMARK   3   SOLVENT ATOMS            : 154                                     
REMARK   3                                                                      
REMARK   3  B VALUES.                                                           
REMARK   3   FROM WILSON PLOT           (A**2) : 22.70                          
REMARK   3   MEAN B VALUE      (OVERALL, A**2) : 25.00                          
REMARK   3   OVERALL ANISOTROPIC B VALUE.                                       
REMARK   3    B11 (A**2) : 1.86000                                              
REMARK   3    B22 (A**2) : 0.16000                                              
REMARK   3    B33 (A**2) : -2.02000                                             
REMARK   3    B12 (A**2) : 0.00000                                              
REMARK   3    B13 (A**2) : 3.77000                                              
REMARK   3    B23 (A**2) : 0.00000                                              
REMARK   3                                                                      
REMARK   3  ESTIMATED COORDINATE ERROR.                                         
REMARK   3   ESD FROM LUZZATI PLOT        (A) : 0.20                            
REMARK   3   ESD FROM SIGMAA              (A) : 0.15                            
REMARK   3   LOW RESOLUTION CUTOFF        (A) : 5.00                            
REMARK   3                                                                      
REMARK   3  CROSS-VALIDATED ESTIMATED COORDINATE ERROR.                         
REMARK   3   ESD FROM C-V LUZZATI PLOT    (A) : 0.24                            
REMARK   3   ESD FROM C-V SIGMAA          (A) : 0.17                            
REMARK   3                                                                      
REMARK   3  RMS DEVIATIONS FROM IDEAL VALUES.                                   
REMARK   3   BOND LENGTHS                 (A) : 0.004                           
REMARK   3   BOND ANGLES            (DEGREES) : 0.800                           
REMARK   3   DIHEDRAL ANGLES        (DEGREES) : 19.10                           
REMARK   3   IMPROPER ANGLES        (DEGREES) : 0.580                           
REMARK   3                                                                      
REMARK   3  ISOTROPIC THERMAL MODEL : RESTRAINED                                
REMARK   3                                                                      
REMARK   3  ISOTROPIC THERMAL FACTOR RESTRAINTS.    RMS    SIGMA                
REMARK   3   MAIN-CHAIN BOND              (A**2) : 1.330 ; 1.500                
REMARK   3   MAIN-CHAIN ANGLE             (A**2) : 2.130 ; 2.000                
REMARK   3   SIDE-CHAIN BOND              (A**2) : 2.070 ; 2.000                
REMARK   3   SIDE-CHAIN ANGLE             (A**2) : 3.110 ; 2.500                
REMARK   3                                                                      
REMARK   3  BULK SOLVENT MODELING.                                              
REMARK   3   METHOD USED : FLAT MODEL                                           
REMARK   3   KSOL        : 0.40                                                 
REMARK   3   BSOL        : 50.41                                                
REMARK   3                                                                      
REMARK   3  NCS MODEL : NONE                                                    
REMARK   3                                                                      
REMARK   3  NCS RESTRAINTS.                         RMS   SIGMA/WEIGHT          
REMARK   3   GROUP  1  POSITIONAL            (A) : NULL  ; NULL                 
REMARK   3   GROUP  1  B-FACTOR           (A**2) : NULL  ; NULL                 
REMARK   3                                                                      
REMARK   3  PARAMETER FILE  1  : PROTEIN_REP.PARA                               
REMARK   3  PARAMETER FILE  2  : DNA-RNA_REP.PARA                               
REMARK   3  PARAMETER FILE  3  : WATER_REP.PARAM                                
REMARK   3  PARAMETER FILE  4  : ION.PARAM                                      
REMARK   3  PARAMETER FILE  5  : NULL                                           
REMARK   3  TOPOLOGY FILE  1   : PROTEIN.TOP                                    
REMARK   3  TOPOLOGY FILE  2   : DNA-RNA.TOP                                    
REMARK   3  TOPOLOGY FILE  3   : WATER.TOP                                      
REMARK   3  TOPOLOGY FILE  4   : ION.TOP                                        
REMARK   3  TOPOLOGY FILE  5   : NULL                                           
REMARK   3                                                                      
REMARK   3  OTHER REFINEMENT REMARKS: NULL                                      
REMARK   4                                                                      
REMARK   4 4H6J COMPLIES WITH FORMAT V. 3.30, 13-JUL-11                         
REMARK 100                                                                      
REMARK 100 THIS ENTRY HAS BEEN PROCESSED BY RCSB ON 28-SEP-12.                  
REMARK 100 THE DEPOSITION ID IS D_1000075081.                                   
REMARK 200                                                                      
REMARK 200 EXPERIMENTAL DETAILS                                                 
REMARK 200  EXPERIMENT TYPE                : X-RAY DIFFRACTION                  
REMARK 200  DATE OF DATA COLLECTION        : 10-JAN-11                          
REMARK 200  TEMPERATURE           (KELVIN) : 100                                
REMARK 200  PH                             : 8.5                                
REMARK 200  NUMBER OF CRYSTALS USED        : 1                                  
REMARK 200                                                                      
REMARK 200  SYNCHROTRON              (Y/N) : Y                                  
REMARK 200  RADIATION SOURCE               : APS                                
REMARK 200  BEAMLINE                       : 17-ID                              
REMARK 200  X-RAY GENERATOR MODEL          : NULL                               
REMARK 200  MONOCHROMATIC OR LAUE    (M/L) : M                                  
REMARK 200  WAVELENGTH OR RANGE        (A) : 1.0                                
REMARK 200  MONOCHROMATOR                  : CUSTOM                             
REMARK 200  OPTICS                         : NULL                               
REMARK 200                                                                      
REMARK 200  DETECTOR TYPE                  : PIXEL                              
REMARK 200  DETECTOR MANUFACTURER          : DECTRIS PILATUS 6M                 
REMARK 200  INTENSITY-INTEGRATION SOFTWARE : PROCESS                            
REMARK 200  DATA SCALING SOFTWARE          : SCALA                              
REMARK 200                                                                      
REMARK 200  NUMBER OF UNIQUE REFLECTIONS   : 35783                              
REMARK 200  RESOLUTION RANGE HIGH      (A) : 1.520                              
REMARK 200  RESOLUTION RANGE LOW       (A) : 38.800                             
REMARK 200  REJECTION CRITERIA  (SIGMA(I)) : 0.000                              
REMARK 200                                                                      
REMARK 200 OVERALL.                                                             
REMARK 200  COMPLETENESS FOR RANGE     (%) : 96.9                               
REMARK 200  DATA REDUNDANCY                : 6.400                              
REMARK 200  R MERGE                    (I) : 0.04700                            
REMARK 200  R SYM                      (I) : 0.04700                            
REMARK 200  <I/SIGMA(I)> FOR THE DATA SET  : 20.9000                            
REMARK 200                                                                      
REMARK 200 IN THE HIGHEST RESOLUTION SHELL.                                     
REMARK 200  HIGHEST RESOLUTION SHELL, RANGE HIGH (A) : 1.52                     
REMARK 200  HIGHEST RESOLUTION SHELL, RANGE LOW  (A) : 1.60                     
REMARK 200  COMPLETENESS FOR SHELL     (%) : 80.0                               
REMARK 200  DATA REDUNDANCY IN SHELL       : 5.00                               
REMARK 200  R MERGE FOR SHELL          (I) : 0.43000                            
REMARK 200  R SYM FOR SHELL            (I) : 0.43000                            
REMARK 200  <I/SIGMA(I)> FOR SHELL         : 3.500                              
REMARK 200                                                                      
REMARK 200 DIFFRACTION PROTOCOL: SINGLE WAVELENGTH                              
REMARK 200 METHOD USED TO DETERMINE THE STRUCTURE: MOLECULAR REPLACEMENT        
REMARK 200 SOFTWARE USED: CNS                                                   
REMARK 200 STARTING MODEL: NULL                                                 
REMARK 200                                                                      
REMARK 200 REMARK: NULL                                                         
REMARK 280                                                                      
REMARK 280 CRYSTAL                                                              
REMARK 280 SOLVENT CONTENT, VS   (%): 45.28                                     
REMARK 280 MATTHEWS COEFFICIENT, VM (ANGSTROMS**3/DA): 2.25                     
REMARK 280                                                                      
REMARK 280 CRYSTALLIZATION CONDITIONS: 20% PEG 8000, 0.2M MGCL2, 0.1M TRIS PH   
REMARK 280  8.5 , VAPOR DIFFUSION, HANGING DROP, TEMPERATURE 277K               
REMARK 290                                                                      
REMARK 290 CRYSTALLOGRAPHIC SYMMETRY                                            
REMARK 290 SYMMETRY OPERATORS FOR SPACE GROUP: C 1 2 1                          
REMARK 290                                                                      
REMARK 290      SYMOP   SYMMETRY                                                
REMARK 290     NNNMMM   OPERATOR                                                
REMARK 290       1555   X,Y,Z                                                   
REMARK 290       2555   -X,Y,-Z                                                 
REMARK 290       3555   X+1/2,Y+1/2,Z                                           
REMARK 290       4555   -X+1/2,Y+1/2,-Z                                         
REMARK 290                                                                      
REMARK 290     WHERE NNN -> OPERATOR NUMBER                                     
REMARK 290           MMM -> TRANSLATION VECTOR                                  
REMARK 290                                                                      
REMARK 290 CRYSTALLOGRAPHIC SYMMETRY TRANSFORMATIONS                            
REMARK 290 THE FOLLOWING TRANSFORMATIONS OPERATE ON THE ATOM/HETATM             
REMARK 290 RECORDS IN THIS ENTRY TO PRODUCE CRYSTALLOGRAPHICALLY                
REMARK 290 RELATED MOLECULES.                                                   
REMARK 290   SMTRY1   1  1.000000  0.000000  0.000000        0.00000            
REMARK 290   SMTRY2   1  0.000000  1.000000  0.000000        0.00000            
REMARK 290   SMTRY3   1  0.000000  0.000000  1.000000        0.00000            
REMARK 290   SMTRY1   2 -1.000000  0.000000  0.000000        0.00000            
REMARK 290   SMTRY2   2  0.000000  1.000000  0.000000        0.00000            
REMARK 290   SMTRY3   2  0.000000  0.000000 -1.000000        0.00000            
REMARK 290   SMTRY1   3  1.000000  0.000000  0.000000       34.42050            
REMARK 290   SMTRY2   3  0.000000  1.000000  0.000000       22.47000            
REMARK 290   SMTRY3   3  0.000000  0.000000  1.000000        0.00000            
REMARK 290   SMTRY1   4 -1.000000  0.000000  0.000000       34.42050            
REMARK 290   SMTRY2   4  0.000000  1.000000  0.000000       22.47000            
REMARK 290   SMTRY3   4  0.000000  0.000000 -1.000000        0.00000            
REMARK 290                                                                      
REMARK 290 REMARK: NULL                                                         
REMARK 300                                                                      
REMARK 300 BIOMOLECULE: 1                                                       
REMARK 300 SEE REMARK 350 FOR THE AUTHOR PROVIDED AND/OR PROGRAM                
REMARK 300 GENERATED ASSEMBLY INFORMATION FOR THE STRUCTURE IN                  
REMARK 300 THIS ENTRY. THE REMARK MAY ALSO PROVIDE INFORMATION ON               
REMARK 300 BURIED SURFACE AREA.                                                 
REMARK 350                                                                      
REMARK 350 COORDINATES FOR A COMPLETE MULTIMER REPRESENTING THE KNOWN           
REMARK 350 BIOLOGICALLY SIGNIFICANT OLIGOMERIZATION STATE OF THE                
REMARK 350 MOLECULE CAN BE GENERATED BY APPLYING BIOMT TRANSFORMATIONS          
REMARK 350 GIVEN BELOW.  BOTH NON-CRYSTALLOGRAPHIC AND                          
REMARK 350 CRYSTALLOGRAPHIC OPERATIONS ARE GIVEN.                               
REMARK 350                                                                      
REMARK 350 BIOMOLECULE: 1                                                       
REMARK 350 AUTHOR DETERMINED BIOLOGICAL UNIT: DIMERIC                           
REMARK 350 SOFTWARE DETERMINED QUATERNARY STRUCTURE: DIMERIC                    
REMARK 350 SOFTWARE USED: PISA                                                  
REMARK 350 TOTAL BURIED SURFACE AREA: 1770 ANGSTROM**2                          
REMARK 350 SURFACE AREA OF THE COMPLEX: 11040 ANGSTROM**2                       
REMARK 350 CHANGE IN SOLVENT FREE ENERGY: -9.0 KCAL/MOL                         
REMARK 350 APPLY THE FOLLOWING TO CHAINS: A, B                                  
REMARK 350   BIOMT1   1  1.000000  0.000000  0.000000        0.00000            
REMARK 350   BIOMT2   1  0.000000  1.000000  0.000000        0.00000            
REMARK 350   BIOMT3   1  0.000000  0.000000  1.000000        0.00000            
REMARK 375                                                                      
REMARK 375 SPECIAL POSITION                                                     
REMARK 375 THE FOLLOWING ATOMS ARE FOUND TO BE WITHIN 0.15 ANGSTROMS            
REMARK 375 OF A SYMMETRY RELATED ATOM AND ARE ASSUMED TO BE ON SPECIAL          
REMARK 375 POSITIONS.                                                           
REMARK 375                                                                      
REMARK 375 ATOM RES CSSEQI                                                      
REMARK 375      HOH B 576  LIES ON A SPECIAL POSITION.                          
REMARK 465                                                                      
REMARK 465 MISSING RESIDUES                                                     
REMARK 465 THE FOLLOWING RESIDUES WERE NOT LOCATED IN THE                       
REMARK 465 EXPERIMENT. (M=MODEL NUMBER; RES=RESIDUE NAME; C=CHAIN               
REMARK 465 IDENTIFIER; SSSEQ=SEQUENCE NUMBER; I=INSERTION CODE.)                
REMARK 465                                                                      
REMARK 465   M RES C SSSEQI                                                     
REMARK 465     GLY A   236                                                      
REMARK 465     SER A   237                                                      
REMARK 465     GLY A   344                                                      
REMARK 465     ILE A   345                                                      
REMARK 465     ILE A   346                                                      
REMARK 465     GLN A   347                                                      
REMARK 465     HIS A   348                                                      
REMARK 465     GLY B   355                                                      
REMARK 465     SER B   467                                                      
REMARK 465     SER B   468                                                      
REMARK 465     GLN B   469                                                      
REMARK 465     GLU B   470                                                      
REMARK 470                                                                      
REMARK 470 MISSING ATOM                                                         
REMARK 470 THE FOLLOWING RESIDUES HAVE MISSING ATOMS (M=MODEL NUMBER;           
REMARK 470 RES=RESIDUE NAME; C=CHAIN IDENTIFIER; SSEQ=SEQUENCE NUMBER;          
REMARK 470 I=INSERTION CODE):                                                   
REMARK 470   M RES CSSEQI  ATOMS                                                
REMARK 470     THR A 327    OG1  CG2                                            
REMARK 470     LYS A 328    CG   CD   CE   NZ                                   
REMARK 900                                                                      
REMARK 900 RELATED ENTRIES                                                      
REMARK 900 RELATED ID: 3F1P   RELATED DB: PDB                                   
REMARK 900 HIF-2ALPHA + ARNT HETERODIMER                                        
DBREF  4H6J A  238   348  UNP    Q16665   HIF1A_HUMAN    238    348             
DBREF  4H6J B  357   470  UNP    P27540   ARNT_HUMAN     357    470             
SEQADV 4H6J GLY A  236  UNP  Q16665              EXPRESSION TAG                 
SEQADV 4H6J SER A  237  UNP  Q16665              EXPRESSION TAG                 
SEQADV 4H6J GLU A  245  UNP  Q16665    ARG   245 ENGINEERED MUTATION            
SEQADV 4H6J GLY B  355  UNP  P27540              EXPRESSION TAG                 
SEQADV 4H6J SER B  356  UNP  P27540              EXPRESSION TAG                 
SEQADV 4H6J ARG B  362  UNP  P27540    GLU   362 ENGINEERED MUTATION            
SEQRES   1 A  113  GLY SER ASP SER LYS THR PHE LEU SER GLU HIS SER LEU          
SEQRES   2 A  113  ASP MET LYS PHE SER TYR CYS ASP GLU ARG ILE THR GLU          
SEQRES   3 A  113  LEU MET GLY TYR GLU PRO GLU GLU LEU LEU GLY ARG SER          
SEQRES   4 A  113  ILE TYR GLU TYR TYR HIS ALA LEU ASP SER ASP HIS LEU          
SEQRES   5 A  113  THR LYS THR HIS HIS ASP MET PHE THR LYS GLY GLN VAL          
SEQRES   6 A  113  THR THR GLY GLN TYR ARG MET LEU ALA LYS ARG GLY GLY          
SEQRES   7 A  113  TYR VAL TRP VAL GLU THR GLN ALA THR VAL ILE TYR ASN          
SEQRES   8 A  113  THR LYS ASN SER GLN PRO GLN CYS ILE VAL CYS VAL ASN          
SEQRES   9 A  113  TYR VAL VAL SER GLY ILE ILE GLN HIS                          
SEQRES   1 B  116  GLY SER VAL CYS GLN PRO THR ARG PHE ILE SER ARG HIS          
SEQRES   2 B  116  ASN ILE GLU GLY ILE PHE THR PHE VAL ASP HIS ARG CYS          
SEQRES   3 B  116  VAL ALA THR VAL GLY TYR GLN PRO GLN GLU LEU LEU GLY          
SEQRES   4 B  116  LYS ASN ILE VAL GLU PHE CYS HIS PRO GLU ASP GLN GLN          
SEQRES   5 B  116  LEU LEU ARG ASP SER PHE GLN GLN VAL VAL LYS LEU LYS          
SEQRES   6 B  116  GLY GLN VAL LEU SER VAL MET PHE ARG PHE ARG SER LYS          
SEQRES   7 B  116  ASN GLN GLU TRP LEU TRP MET ARG THR SER SER PHE THR          
SEQRES   8 B  116  PHE GLN ASN PRO TYR SER ASP GLU ILE GLU TYR ILE ILE          
SEQRES   9 B  116  CYS THR ASN THR ASN VAL LYS ASN SER SER GLN GLU              
FORMUL   3  HOH   *154(H2 O)                                                    
HELIX    1   1 GLU A  257  GLY A  264  1                                   8    
HELIX    2   2 GLU A  266  LEU A  271  1                                   6    
HELIX    3   3 SER A  274  TYR A  278  5                                   5    
HELIX    4   4 ASP A  283  GLY A  298  1                                  16    
HELIX    5   5 ARG B  379  GLY B  385  1                                   7    
HELIX    6   6 GLN B  387  LEU B  391  5                                   5    
HELIX    7   7 ASN B  395  CYS B  400  5                                   6    
HELIX    8   8 ASP B  404  LEU B  418  1                                  15    
SHEET    1   A 5 PHE A 252  CYS A 255  0                                        
SHEET    2   A 5 THR A 241  HIS A 246 -1  N  GLU A 245   O  SER A 253           
SHEET    3   A 5 PRO A 332  VAL A 341 -1  O  CYS A 337   N  SER A 244           
SHEET    4   A 5 TYR A 314  TYR A 325 -1  N  ILE A 324   O  GLN A 333           
SHEET    5   A 5 GLN A 299  THR A 301 -1  N  VAL A 300   O  ALA A 321           
SHEET    1   B 5 PHE A 252  CYS A 255  0                                        
SHEET    2   B 5 THR A 241  HIS A 246 -1  N  GLU A 245   O  SER A 253           
SHEET    3   B 5 PRO A 332  VAL A 341 -1  O  CYS A 337   N  SER A 244           
SHEET    4   B 5 TYR A 314  TYR A 325 -1  N  ILE A 324   O  GLN A 333           
SHEET    5   B 5 TYR A 305  LEU A 308 -1  N  TYR A 305   O  VAL A 317           
SHEET    1   C 5 PHE B 373  VAL B 376  0                                        
SHEET    2   C 5 ARG B 362  HIS B 367 -1  N  ARG B 366   O  THR B 374           
SHEET    3   C 5 TYR B 456  ASN B 463 -1  O  CYS B 459   N  SER B 365           
SHEET    4   C 5 TRP B 436  PHE B 446 -1  N  PHE B 444   O  ILE B 458           
SHEET    5   C 5 LEU B 423  ARG B 430 -1  N  PHE B 427   O  MET B 439           
CRYST1   68.841   44.940   78.087  90.00  96.54  90.00 C 1 2 1       4          
ORIGX1      1.000000  0.000000  0.000000        0.00000                         
ORIGX2      0.000000  1.000000  0.000000        0.00000                         
ORIGX3      0.000000  0.000000  1.000000        0.00000                         
SCALE1      0.014526  0.000000  0.001665        0.00000                         
SCALE2      0.000000  0.022252  0.000000        0.00000                         
SCALE3      0.000000  0.000000  0.012890        0.00000                         
ATOM      1  N   ASP A 238      21.966  -3.260 -14.355  1.00 41.27           N  
ATOM      2  CA  ASP A 238      20.848  -2.578 -13.644  1.00 40.56           C  
ATOM      3  C   ASP A 238      20.137  -1.573 -14.546  1.00 38.61           C  
ATOM      4  O   ASP A 238      19.088  -1.864 -15.124  1.00 38.30           O  
ATOM      5  CB  ASP A 238      21.381  -1.864 -12.394  1.00 42.70           C  
ATOM      6  CG  ASP A 238      22.737  -1.205 -12.624  1.00 45.13           C  
ATOM      7  OD1 ASP A 238      23.768  -1.859 -12.356  1.00 45.29           O  
ATOM      8  OD2 ASP A 238      22.775  -0.036 -13.067  1.00 45.16           O  
ATOM      9  N   SER A 239      20.724  -0.389 -14.662  1.00 36.52           N  
ATOM     10  CA  SER A 239      20.137   0.700 -15.426  1.00 35.01           C  
ATOM     11  C   SER A 239      20.459   0.580 -16.913  1.00 32.89           C  
ATOM     12  O   SER A 239      19.892   1.297 -17.737  1.00 34.45           O  
ATOM     13  CB  SER A 239      20.656   2.037 -14.892  1.00 36.61           C  
ATOM     14  OG  SER A 239      22.065   1.990 -14.722  1.00 38.90           O  
ATOM     15  N   LYS A 240      21.371  -0.325 -17.252  1.00 29.56           N  
ATOM     16  CA  LYS A 240      21.812  -0.476 -18.633  1.00 27.11           C  
ATOM     17  C   LYS A 240      21.292  -1.757 -19.275  1.00 24.95           C  
ATOM     18  O   LYS A 240      21.728  -2.127 -20.363  1.00 23.48           O  
ATOM     19  CB  LYS A 240      23.341  -0.470 -18.705  1.00 28.19           C  
ATOM     20  CG  LYS A 240      23.980   0.835 -18.264  1.00 30.08           C  
ATOM     21  CD  LYS A 240      25.477   0.827 -18.522  1.00 32.17           C  
ATOM     22  CE  LYS A 240      26.098   2.170 -18.172  1.00 33.49           C  
ATOM     23  NZ  LYS A 240      27.574   2.178 -18.378  1.00 34.10           N  
ATOM     24  N   THR A 241      20.363  -2.431 -18.605  1.00 23.15           N  
ATOM     25  CA  THR A 241      19.950  -3.770 -19.019  1.00 22.19           C  
ATOM     26  C   THR A 241      18.460  -3.851 -19.328  1.00 21.19           C  
ATOM     27  O   THR A 241      17.644  -3.200 -18.680  1.00 21.71           O  
ATOM     28  CB  THR A 241      20.276  -4.801 -17.922  1.00 23.91           C  
ATOM     29  OG1 THR A 241      21.684  -4.793 -17.667  1.00 25.82           O  
ATOM     30  CG2 THR A 241      19.852  -6.200 -18.353  1.00 24.39           C  
ATOM     31  N   PHE A 242      18.105  -4.648 -20.332  1.00 19.65           N  
ATOM     32  CA  PHE A 242      16.712  -5.019 -20.523  1.00 19.20           C  
ATOM     33  C   PHE A 242      16.614  -6.466 -20.981  1.00 17.65           C  
ATOM     34  O   PHE A 242      17.459  -6.951 -21.737  1.00 17.31           O  
ATOM     35  CB  PHE A 242      16.025  -4.087 -21.531  1.00 20.37           C  
ATOM     36  CG  PHE A 242      16.589  -4.156 -22.924  1.00 21.50           C  
ATOM     37  CD1 PHE A 242      15.931  -4.873 -23.914  1.00 23.03           C  
ATOM     38  CD2 PHE A 242      17.753  -3.480 -23.252  1.00 22.72           C  
ATOM     39  CE1 PHE A 242      16.421  -4.911 -25.207  1.00 23.23           C  
ATOM     40  CE2 PHE A 242      18.250  -3.514 -24.544  1.00 23.59           C  
ATOM     41  CZ  PHE A 242      17.581  -4.230 -25.522  1.00 21.88           C  
ATOM     42  N   LEU A 243      15.584  -7.147 -20.491  1.00 17.34           N  
ATOM     43  CA  LEU A 243      15.313  -8.529 -20.866  1.00 17.01           C  
ATOM     44  C   LEU A 243      14.415  -8.571 -22.092  1.00 17.52           C  
ATOM     45  O   LEU A 243      13.531  -7.732 -22.262  1.00 18.92           O  
ATOM     46  CB  LEU A 243      14.607  -9.253 -19.719  1.00 19.57           C  
ATOM     47  CG  LEU A 243      15.327  -9.246 -18.374  1.00 23.27           C  
ATOM     48  CD1 LEU A 243      14.467  -9.940 -17.325  1.00 24.71           C  
ATOM     49  CD2 LEU A 243      16.665  -9.938 -18.523  1.00 24.68           C  
ATOM     50  N   SER A 244      14.630  -9.557 -22.952  1.00 16.91           N  
ATOM     51  CA  SER A 244      13.675  -9.809 -24.022  1.00 15.66           C  
ATOM     52  C   SER A 244      13.463 -11.299 -24.198  1.00 16.55           C  
ATOM     53  O   SER A 244      14.272 -12.110 -23.755  1.00 16.66           O  
ATOM     54  CB  SER A 244      14.157  -9.192 -25.340  1.00 17.09           C  
ATOM     55  OG  SER A 244      15.440  -9.669 -25.705  1.00 16.17           O  
ATOM     56  N   GLU A 245      12.350 -11.649 -24.825  1.00 15.62           N  
ATOM     57  CA  GLU A 245      12.092 -13.031 -25.210  1.00 15.49           C  
ATOM     58  C   GLU A 245      11.824 -13.039 -26.698  1.00 14.84           C  
ATOM     59  O   GLU A 245      11.231 -12.103 -27.226  1.00 16.32           O  
ATOM     60  CB  GLU A 245      10.869 -13.568 -24.473  1.00 15.04           C  
ATOM     61  CG  GLU A 245      10.614 -15.049 -24.694  1.00 17.07           C  
ATOM     62  CD  GLU A 245       9.256 -15.455 -24.176  1.00 19.50           C  
ATOM     63  OE1 GLU A 245       8.273 -15.354 -24.943  1.00 20.82           O  
ATOM     64  OE2 GLU A 245       9.171 -15.868 -22.998  1.00 20.21           O  
ATOM     65  N   HIS A 246      12.268 -14.095 -27.372  1.00 15.51           N  
ATOM     66  CA  HIS A 246      12.102 -14.195 -28.816  1.00 15.44           C  
ATOM     67  C   HIS A 246      11.603 -15.574 -29.207  1.00 16.91           C  
ATOM     68  O   HIS A 246      11.911 -16.568 -28.545  1.00 18.06           O  
ATOM     69  CB  HIS A 246      13.435 -13.935 -29.524  1.00 16.02           C  
ATOM     70  CG  HIS A 246      14.048 -12.615 -29.180  1.00 16.22           C  
ATOM     71  ND1 HIS A 246      13.989 -11.526 -30.022  1.00 17.03           N  
ATOM     72  CD2 HIS A 246      14.685 -12.195 -28.062  1.00 17.03           C  
ATOM     73  CE1 HIS A 246      14.561 -10.489 -29.435  1.00 16.98           C  
ATOM     74  NE2 HIS A 246      14.990 -10.868 -28.245  1.00 17.60           N  
ATOM     75  N   SER A 247      10.830 -15.633 -30.283  1.00 17.40           N  
ATOM     76  CA  SER A 247      10.548 -16.914 -30.912  1.00 19.13           C  
ATOM     77  C   SER A 247      11.823 -17.385 -31.597  1.00 20.21           C  
ATOM     78  O   SER A 247      12.817 -16.661 -31.625  1.00 19.61           O  
ATOM     79  CB  SER A 247       9.403 -16.767 -31.915  1.00 19.64           C  
ATOM     80  OG  SER A 247       9.549 -15.598 -32.697  1.00 22.67           O  
ATOM     81  N   LEU A 248      11.816 -18.602 -32.131  1.00 20.35           N  
ATOM     82  CA  LEU A 248      13.057 -19.213 -32.590  1.00 20.74           C  
ATOM     83  C   LEU A 248      13.640 -18.537 -33.830  1.00 20.36           C  
ATOM     84  O   LEU A 248      14.801 -18.754 -34.171  1.00 21.67           O  
ATOM     85  CB  LEU A 248      12.837 -20.702 -32.856  1.00 21.57           C  
ATOM     86  CG  LEU A 248      12.346 -21.512 -31.653  1.00 21.67           C  
ATOM     87  CD1 LEU A 248      12.151 -22.959 -32.087  1.00 23.02           C  
ATOM     88  CD2 LEU A 248      13.341 -21.431 -30.498  1.00 22.90           C  
ATOM     89  N   ASP A 249      12.832 -17.717 -34.495  1.00 20.79           N  
ATOM     90  CA  ASP A 249      13.297 -16.894 -35.607  1.00 21.98           C  
ATOM     91  C   ASP A 249      13.788 -15.525 -35.126  1.00 21.68           C  
ATOM     92  O   ASP A 249      14.112 -14.652 -35.928  1.00 22.61           O  
ATOM     93  CB  ASP A 249      12.170 -16.716 -36.629  1.00 24.85           C  
ATOM     94  CG  ASP A 249      10.906 -16.144 -36.016  1.00 26.35           C  
ATOM     95  OD1 ASP A 249      10.947 -15.713 -34.844  1.00 26.50           O  
ATOM     96  OD2 ASP A 249       9.866 -16.128 -36.707  1.00 29.80           O  
ATOM     97  N   MET A 250      13.827 -15.353 -33.807  1.00 19.32           N  
ATOM     98  CA  MET A 250      14.310 -14.130 -33.161  1.00 19.92           C  
ATOM     99  C   MET A 250      13.389 -12.911 -33.291  1.00 19.96           C  
ATOM    100  O   MET A 250      13.810 -11.778 -33.047  1.00 19.42           O  
ATOM    101  CB  MET A 250      15.720 -13.779 -33.656  1.00 20.25           C  
ATOM    102  CG  MET A 250      16.820 -14.694 -33.109  1.00 21.08           C  
ATOM    103  SD  MET A 250      16.888 -14.788 -31.292  1.00 24.38           S  
ATOM    104  CE  MET A 250      17.280 -13.101 -30.861  1.00 24.07           C  
ATOM    105  N   LYS A 251      12.129 -13.139 -33.650  1.00 19.04           N  
ATOM    106  CA  LYS A 251      11.112 -12.101 -33.508  1.00 19.45           C  
ATOM    107  C   LYS A 251      10.799 -11.891 -32.027  1.00 19.44           C  
ATOM    108  O   LYS A 251      10.744 -12.849 -31.262  1.00 19.70           O  
ATOM    109  CB  LYS A 251       9.832 -12.493 -34.255  1.00 21.29           C  
ATOM    110  CG  LYS A 251       9.981 -12.506 -35.771  1.00 25.31           C  
ATOM    111  CD  LYS A 251       8.634 -12.701 -36.455  1.00 27.64           C  
ATOM    112  CE  LYS A 251       8.739 -12.480 -37.956  1.00 30.70           C  
ATOM    113  NZ  LYS A 251       7.407 -12.602 -38.618  1.00 33.26           N  
ATOM    114  N   PHE A 252      10.597 -10.640 -31.625  1.00 18.58           N  
ATOM    115  CA  PHE A 252      10.271 -10.335 -30.234  1.00 18.55           C  
ATOM    116  C   PHE A 252       8.939 -10.970 -29.857  1.00 18.96           C  
ATOM    117  O   PHE A 252       7.943 -10.783 -30.556  1.00 20.20           O  
ATOM    118  CB  PHE A 252      10.152  -8.826 -30.022  1.00 18.02           C  
ATOM    119  CG  PHE A 252      11.464  -8.114 -29.890  1.00 19.05           C  
ATOM    120  CD1 PHE A 252      12.087  -8.002 -28.655  1.00 20.17           C  
ATOM    121  CD2 PHE A 252      12.055  -7.518 -30.992  1.00 20.17           C  
ATOM    122  CE1 PHE A 252      13.274  -7.307 -28.522  1.00 19.81           C  
ATOM    123  CE2 PHE A 252      13.245  -6.819 -30.864  1.00 20.18           C  
ATOM    124  CZ  PHE A 252      13.855  -6.713 -29.632  1.00 20.95           C  
ATOM    125  N   SER A 253       8.920 -11.706 -28.750  1.00 19.20           N  
ATOM    126  CA  SER A 253       7.665 -12.144 -28.148  1.00 19.83           C  
ATOM    127  C   SER A 253       7.441 -11.465 -26.796  1.00 19.86           C  
ATOM    128  O   SER A 253       6.334 -11.486 -26.255  1.00 21.29           O  
ATOM    129  CB  SER A 253       7.648 -13.670 -27.987  1.00 19.46           C  
ATOM    130  OG  SER A 253       8.800 -14.145 -27.313  1.00 20.40           O  
ATOM    131  N   TYR A 254       8.498 -10.863 -26.258  1.00 18.87           N  
ATOM    132  CA  TYR A 254       8.402 -10.033 -25.058  1.00 19.29           C  
ATOM    133  C   TYR A 254       9.563  -9.052 -25.001  1.00 18.12           C  
ATOM    134  O   TYR A 254      10.685  -9.389 -25.383  1.00 18.87           O  
ATOM    135  CB  TYR A 254       8.425 -10.894 -23.787  1.00 18.37           C  
ATOM    136  CG  TYR A 254       8.559 -10.075 -22.518  1.00 18.44           C  
ATOM    137  CD1 TYR A 254       7.462  -9.423 -21.973  1.00 20.38           C  
ATOM    138  CD2 TYR A 254       9.786  -9.929 -21.887  1.00 19.03           C  
ATOM    139  CE1 TYR A 254       7.586  -8.640 -20.833  1.00 21.11           C  
ATOM    140  CE2 TYR A 254       9.920  -9.151 -20.749  1.00 20.93           C  
ATOM    141  CZ  TYR A 254       8.818  -8.509 -20.230  1.00 20.70           C  
ATOM    142  OH  TYR A 254       8.953  -7.722 -19.107  1.00 24.49           O  
ATOM    143  N   CYS A 255       9.302  -7.839 -24.524  1.00 19.89           N  
ATOM    144  CA  CYS A 255      10.387  -6.925 -24.209  1.00 21.66           C  
ATOM    145  C   CYS A 255      10.157  -6.137 -22.928  1.00 22.43           C  
ATOM    146  O   CYS A 255       9.083  -5.592 -22.691  1.00 23.70           O  
ATOM    147  CB  CYS A 255      10.644  -5.956 -25.367  1.00 22.53           C  
ATOM    148  SG  CYS A 255      12.256  -5.133 -25.242  1.00 24.68           S  
ATOM    149  N   ASP A 256      11.209  -6.105 -22.121  1.00 22.63           N  
ATOM    150  CA  ASP A 256      11.319  -5.348 -20.881  1.00 24.29           C  
ATOM    151  C   ASP A 256      11.060  -3.855 -21.113  1.00 24.92           C  
ATOM    152  O   ASP A 256      11.568  -3.282 -22.071  1.00 23.80           O  
ATOM    153  CB  ASP A 256      12.741  -5.563 -20.369  1.00 25.65           C  
ATOM    154  CG  ASP A 256      12.962  -5.040 -18.983  1.00 24.97           C  
ATOM    155  OD1 ASP A 256      12.171  -4.200 -18.509  1.00 28.08           O  
ATOM    156  OD2 ASP A 256      13.954  -5.484 -18.376  1.00 25.28           O  
ATOM    157  N   GLU A 257      10.290  -3.227 -20.227  1.00 25.90           N  
ATOM    158  CA  GLU A 257       9.984  -1.803 -20.361  1.00 26.47           C  
ATOM    159  C   GLU A 257      11.219  -0.922 -20.187  1.00 24.39           C  
ATOM    160  O   GLU A 257      11.201   0.253 -20.551  1.00 25.42           O  
ATOM    161  CB  GLU A 257       8.916  -1.384 -19.344  1.00 30.39           C  
ATOM    162  CG  GLU A 257       7.514  -1.870 -19.674  1.00 37.23           C  
ATOM    163  CD  GLU A 257       6.446  -1.195 -18.827  1.00 41.59           C  
ATOM    164  OE1 GLU A 257       5.329  -0.973 -19.342  1.00 44.74           O  
ATOM    165  OE2 GLU A 257       6.723  -0.885 -17.647  1.00 44.74           O  
ATOM    166  N   ARG A 258      12.291  -1.487 -19.638  1.00 23.54           N  
ATOM    167  CA  ARG A 258      13.526  -0.738 -19.464  1.00 24.22           C  
ATOM    168  C   ARG A 258      14.136  -0.339 -20.804  1.00 24.35           C  
ATOM    169  O   ARG A 258      15.024   0.512 -20.856  1.00 24.77           O  
ATOM    170  CB  ARG A 258      14.541  -1.555 -18.655  1.00 23.41           C  
ATOM    171  CG  ARG A 258      14.227  -1.629 -17.164  1.00 25.53           C  
ATOM    172  CD  ARG A 258      15.315  -2.360 -16.391  1.00 27.05           C  
ATOM    173  NE  ARG A 258      15.330  -3.789 -16.690  1.00 26.24           N  
ATOM    174  CZ  ARG A 258      16.282  -4.627 -16.294  1.00 26.89           C  
ATOM    175  NH1 ARG A 258      17.307  -4.187 -15.576  1.00 28.25           N  
ATOM    176  NH2 ARG A 258      16.216  -5.908 -16.625  1.00 27.10           N  
ATOM    177  N   ILE A 259      13.663  -0.947 -21.888  1.00 25.29           N  
ATOM    178  CA  ILE A 259      14.216  -0.651 -23.206  1.00 25.53           C  
ATOM    179  C   ILE A 259      13.838   0.755 -23.658  1.00 27.19           C  
ATOM    180  O   ILE A 259      14.576   1.388 -24.412  1.00 27.66           O  
ATOM    181  CB  ILE A 259      13.727  -1.649 -24.275  1.00 25.53           C  
ATOM    182  CG1 ILE A 259      14.488  -1.411 -25.581  1.00 25.02           C  
ATOM    183  CG2 ILE A 259      12.236  -1.478 -24.512  1.00 26.16           C  
ATOM    184  CD1 ILE A 259      14.160  -2.397 -26.676  1.00 27.35           C  
ATOM    185  N   THR A 260      12.691   1.240 -23.192  1.00 27.73           N  
ATOM    186  CA  THR A 260      12.198   2.553 -23.593  1.00 29.73           C  
ATOM    187  C   THR A 260      13.168   3.656 -23.185  1.00 31.05           C  
ATOM    188  O   THR A 260      13.428   4.579 -23.956  1.00 30.65           O  
ATOM    189  CB  THR A 260      10.822   2.848 -22.966  1.00 29.74           C  
ATOM    190  OG1 THR A 260       9.892   1.827 -23.348  1.00 30.66           O  
ATOM    191  CG2 THR A 260      10.301   4.191 -23.441  1.00 30.64           C  
ATOM    192  N   GLU A 261      13.709   3.555 -21.976  1.00 31.27           N  
ATOM    193  CA  GLU A 261      14.641   4.562 -21.481  1.00 32.56           C  
ATOM    194  C   GLU A 261      16.001   4.448 -22.160  1.00 32.21           C  
ATOM    195  O   GLU A 261      16.761   5.418 -22.214  1.00 31.19           O  
ATOM    196  CB  GLU A 261      14.816   4.428 -19.965  1.00 35.21           C  
ATOM    197  CG  GLU A 261      15.788   5.439 -19.371  1.00 39.89           C  
ATOM    198  CD  GLU A 261      16.039   5.216 -17.890  1.00 42.51           C  
ATOM    199  OE1 GLU A 261      17.221   5.114 -17.495  1.00 43.63           O  
ATOM    200  OE2 GLU A 261      15.057   5.144 -17.122  1.00 44.27           O  
ATOM    201  N   LEU A 262      16.308   3.264 -22.679  1.00 30.60           N  
ATOM    202  CA  LEU A 262      17.618   3.017 -23.268  1.00 29.13           C  
ATOM    203  C   LEU A 262      17.649   3.232 -24.779  1.00 29.30           C  
ATOM    204  O   LEU A 262      18.673   3.634 -25.329  1.00 29.17           O  
ATOM    205  CB  LEU A 262      18.082   1.593 -22.944  1.00 28.97           C  
ATOM    206  CG  LEU A 262      18.471   1.331 -21.487  1.00 28.98           C  
ATOM    207  CD1 LEU A 262      18.748  -0.150 -21.283  1.00 29.67           C  
ATOM    208  CD2 LEU A 262      19.697   2.153 -21.133  1.00 30.51           C  
ATOM    209  N   MET A 263      16.531   2.964 -25.447  1.00 28.83           N  
ATOM    210  CA  MET A 263      16.498   3.001 -26.906  1.00 29.30           C  
ATOM    211  C   MET A 263      15.249   3.649 -27.483  1.00 28.19           C  
ATOM    212  O   MET A 263      15.109   3.741 -28.702  1.00 29.03           O  
ATOM    213  CB  MET A 263      16.629   1.591 -27.473  1.00 29.30           C  
ATOM    214  CG  MET A 263      17.982   0.960 -27.239  1.00 33.32           C  
ATOM    215  SD  MET A 263      18.075  -0.662 -27.993  1.00 37.42           S  
ATOM    216  CE  MET A 263      19.640  -1.235 -27.353  1.00 37.26           C  
ATOM    217  N   GLY A 264      14.337   4.076 -26.614  1.00 27.59           N  
ATOM    218  CA  GLY A 264      13.197   4.852 -27.063  1.00 27.71           C  
ATOM    219  C   GLY A 264      11.953   4.061 -27.424  1.00 28.06           C  
ATOM    220  O   GLY A 264      10.851   4.606 -27.417  1.00 30.20           O  
ATOM    221  N   TYR A 265      12.113   2.779 -27.738  1.00 27.05           N  
ATOM    222  CA  TYR A 265      10.976   1.967 -28.162  1.00 27.07           C  
ATOM    223  C   TYR A 265      10.057   1.617 -27.006  1.00 27.73           C  
ATOM    224  O   TYR A 265      10.517   1.367 -25.892  1.00 27.48           O  
ATOM    225  CB  TYR A 265      11.449   0.663 -28.806  1.00 24.55           C  
ATOM    226  CG  TYR A 265      12.315   0.853 -30.023  1.00 24.67           C  
ATOM    227  CD1 TYR A 265      13.672   0.576 -29.978  1.00 23.05           C  
ATOM    228  CD2 TYR A 265      11.777   1.313 -31.218  1.00 25.03           C  
ATOM    229  CE1 TYR A 265      14.474   0.751 -31.086  1.00 23.89           C  
ATOM    230  CE2 TYR A 265      12.574   1.491 -32.336  1.00 25.04           C  
ATOM    231  CZ  TYR A 265      13.923   1.208 -32.259  1.00 24.26           C  
ATOM    232  OH  TYR A 265      14.734   1.391 -33.355  1.00 24.48           O  
ATOM    233  N   GLU A 266       8.759   1.594 -27.292  1.00 29.43           N  
ATOM    234  CA  GLU A 266       7.785   0.923 -26.443  1.00 30.67           C  
ATOM    235  C   GLU A 266       7.770  -0.557 -26.815  1.00 30.07           C  
ATOM    236  O   GLU A 266       7.807  -0.912 -27.993  1.00 28.94           O  
ATOM    237  CB  GLU A 266       6.391   1.514 -26.665  1.00 33.55           C  
ATOM    238  CG  GLU A 266       6.283   3.000 -26.371  1.00 37.20           C  
ATOM    239  CD  GLU A 266       6.409   3.310 -24.894  1.00 39.78           C  
ATOM    240  OE1 GLU A 266       6.218   2.389 -24.072  1.00 40.84           O  
ATOM    241  OE2 GLU A 266       6.700   4.477 -24.553  1.00 42.75           O  
ATOM    242  N   PRO A 267       7.706  -1.442 -25.813  1.00 29.14           N  
ATOM    243  CA  PRO A 267       7.715  -2.885 -26.077  1.00 29.32           C  
ATOM    244  C   PRO A 267       6.675  -3.323 -27.108  1.00 29.38           C  
ATOM    245  O   PRO A 267       6.936  -4.204 -27.927  1.00 27.61           O  
ATOM    246  CB  PRO A 267       7.461  -3.499 -24.701  1.00 28.12           C  
ATOM    247  CG  PRO A 267       7.986  -2.474 -23.747  1.00 29.33           C  
ATOM    248  CD  PRO A 267       7.649  -1.147 -24.372  1.00 29.39           C  
ATOM    249  N   GLU A 268       5.502  -2.700 -27.078  1.00 30.99           N  
ATOM    250  CA  GLU A 268       4.445  -3.048 -28.019  1.00 33.34           C  
ATOM    251  C   GLU A 268       4.853  -2.803 -29.471  1.00 33.05           C  
ATOM    252  O   GLU A 268       4.355  -3.469 -30.377  1.00 33.64           O  
ATOM    253  CB  GLU A 268       3.170  -2.260 -27.705  1.00 36.09           C  
ATOM    254  CG  GLU A 268       2.455  -2.716 -26.443  1.00 40.13           C  
ATOM    255  CD  GLU A 268       0.971  -2.397 -26.467  1.00 42.17           C  
ATOM    256  OE1 GLU A 268       0.462  -2.006 -27.540  1.00 42.54           O  
ATOM    257  OE2 GLU A 268       0.313  -2.539 -25.413  1.00 44.70           O  
ATOM    258  N   GLU A 269       5.756  -1.850 -29.685  1.00 33.03           N  
ATOM    259  CA  GLU A 269       6.249  -1.543 -31.027  1.00 33.17           C  
ATOM    260  C   GLU A 269       7.034  -2.714 -31.603  1.00 31.64           C  
ATOM    261  O   GLU A 269       6.988  -2.974 -32.806  1.00 32.22           O  
ATOM    262  CB  GLU A 269       7.169  -0.321 -31.002  1.00 35.16           C  
ATOM    263  CG  GLU A 269       6.527   0.973 -30.549  1.00 39.78           C  
ATOM    264  CD  GLU A 269       7.492   2.140 -30.639  1.00 41.08           C  
ATOM    265  OE1 GLU A 269       7.669   2.851 -29.627  1.00 42.69           O  
ATOM    266  OE2 GLU A 269       8.077   2.343 -31.725  1.00 43.15           O  
ATOM    267  N   LEU A 270       7.766  -3.407 -30.736  1.00 29.37           N  
ATOM    268  CA  LEU A 270       8.727  -4.415 -31.170  1.00 27.35           C  
ATOM    269  C   LEU A 270       8.097  -5.799 -31.309  1.00 25.53           C  
ATOM    270  O   LEU A 270       8.596  -6.644 -32.054  1.00 24.03           O  
ATOM    271  CB  LEU A 270       9.898  -4.479 -30.181  1.00 26.37           C  
ATOM    272  CG  LEU A 270      10.663  -3.174 -29.942  1.00 26.71           C  
ATOM    273  CD1 LEU A 270      11.620  -3.344 -28.775  1.00 26.33           C  
ATOM    274  CD2 LEU A 270      11.413  -2.780 -31.201  1.00 26.95           C  
ATOM    275  N   LEU A 271       7.001  -6.032 -30.594  1.00 26.12           N  
ATOM    276  CA  LEU A 271       6.354  -7.338 -30.620  1.00 26.37           C  
ATOM    277  C   LEU A 271       6.082  -7.812 -32.042  1.00 26.87           C  
ATOM    278  O   LEU A 271       5.501  -7.087 -32.855  1.00 28.26           O  
ATOM    279  CB  LEU A 271       5.047  -7.298 -29.830  1.00 29.91           C  
ATOM    280  CG  LEU A 271       5.197  -7.307 -28.310  1.00 31.88           C  
ATOM    281  CD1 LEU A 271       3.840  -7.100 -27.664  1.00 33.07           C  
ATOM    282  CD2 LEU A 271       5.807  -8.631 -27.864  1.00 33.15           C  
ATOM    283  N   GLY A 272       6.511  -9.036 -32.334  1.00 25.48           N  
ATOM    284  CA  GLY A 272       6.244  -9.628 -33.632  1.00 25.10           C  
ATOM    285  C   GLY A 272       7.264  -9.284 -34.700  1.00 25.09           C  
ATOM    286  O   GLY A 272       7.210  -9.821 -35.804  1.00 27.07           O  
ATOM    287  N   ARG A 273       8.200  -8.398 -34.380  1.00 23.95           N  
ATOM    288  CA  ARG A 273       9.200  -7.978 -35.350  1.00 23.22           C  
ATOM    289  C   ARG A 273      10.544  -8.655 -35.120  1.00 21.91           C  
ATOM    290  O   ARG A 273      10.941  -8.896 -33.982  1.00 22.01           O  
ATOM    291  CB  ARG A 273       9.371  -6.460 -35.303  1.00 26.92           C  
ATOM    292  CG  ARG A 273       8.122  -5.698 -35.704  1.00 30.01           C  
ATOM    293  CD  ARG A 273       8.460  -4.274 -36.105  1.00 35.76           C  
ATOM    294  NE  ARG A 273       7.395  -3.662 -36.892  1.00 41.40           N  
ATOM    295  CZ  ARG A 273       7.478  -2.459 -37.450  1.00 42.87           C  
ATOM    296  NH1 ARG A 273       6.459  -1.977 -38.151  1.00 44.82           N  
ATOM    297  NH2 ARG A 273       8.581  -1.736 -37.305  1.00 44.59           N  
ATOM    298  N   SER A 274      11.244  -8.959 -36.205  1.00 21.64           N  
ATOM    299  CA  SER A 274      12.551  -9.588 -36.094  1.00 20.47           C  
ATOM    300  C   SER A 274      13.556  -8.575 -35.566  1.00 20.77           C  
ATOM    301  O   SER A 274      13.600  -7.437 -36.028  1.00 20.31           O  
ATOM    302  CB  SER A 274      13.016 -10.101 -37.459  1.00 21.49           C  
ATOM    303  OG  SER A 274      14.336 -10.617 -37.377  1.00 22.96           O  
ATOM    304  N   ILE A 275      14.363  -8.984 -34.596  1.00 20.60           N  
ATOM    305  CA  ILE A 275      15.373  -8.087 -34.061  1.00 20.51           C  
ATOM    306  C   ILE A 275      16.407  -7.758 -35.139  1.00 20.05           C  
ATOM    307  O   ILE A 275      17.106  -6.754 -35.046  1.00 19.27           O  
ATOM    308  CB  ILE A 275      16.068  -8.704 -32.822  1.00 22.26           C  
ATOM    309  CG1 ILE A 275      17.026  -7.687 -32.200  1.00 25.33           C  
ATOM    310  CG2 ILE A 275      16.801  -9.972 -33.213  1.00 22.01           C  
ATOM    311  CD1 ILE A 275      17.450  -8.045 -30.793  1.00 26.38           C  
ATOM    312  N   TYR A 276      16.486  -8.591 -36.175  1.00 18.09           N  
ATOM    313  CA  TYR A 276      17.429  -8.345 -37.260  1.00 17.87           C  
ATOM    314  C   TYR A 276      17.116  -7.056 -38.010  1.00 19.03           C  
ATOM    315  O   TYR A 276      17.975  -6.513 -38.704  1.00 20.78           O  
ATOM    316  CB  TYR A 276      17.446  -9.525 -38.237  1.00 18.23           C  
ATOM    317  CG  TYR A 276      18.308 -10.667 -37.761  1.00 18.94           C  
ATOM    318  CD1 TYR A 276      19.638 -10.764 -38.149  1.00 19.99           C  
ATOM    319  CD2 TYR A 276      17.803 -11.631 -36.902  1.00 23.06           C  
ATOM    320  CE1 TYR A 276      20.441 -11.787 -37.694  1.00 22.48           C  
ATOM    321  CE2 TYR A 276      18.601 -12.662 -36.440  1.00 23.64           C  
ATOM    322  CZ  TYR A 276      19.921 -12.733 -36.839  1.00 24.15           C  
ATOM    323  OH  TYR A 276      20.730 -13.749 -36.380  1.00 26.30           O  
ATOM    324  N   GLU A 277      15.891  -6.565 -37.862  1.00 19.97           N  
ATOM    325  CA  GLU A 277      15.501  -5.303 -38.483  1.00 21.72           C  
ATOM    326  C   GLU A 277      16.180  -4.124 -37.797  1.00 22.05           C  
ATOM    327  O   GLU A 277      16.169  -3.007 -38.315  1.00 24.59           O  
ATOM    328  CB  GLU A 277      13.984  -5.125 -38.414  1.00 23.54           C  
ATOM    329  CG  GLU A 277      13.207  -6.163 -39.211  1.00 27.73           C  
ATOM    330  CD  GLU A 277      11.712  -5.914 -39.182  1.00 31.32           C  
ATOM    331  OE1 GLU A 277      11.264  -5.086 -38.362  1.00 35.45           O  
ATOM    332  OE2 GLU A 277      10.986  -6.545 -39.979  1.00 34.63           O  
ATOM    333  N   TYR A 278      16.770  -4.375 -36.632  1.00 20.92           N  
ATOM    334  CA  TYR A 278      17.345  -3.303 -35.823  1.00 21.42           C  
ATOM    335  C   TYR A 278      18.872  -3.347 -35.732  1.00 20.64           C  
ATOM    336  O   TYR A 278      19.509  -2.341 -35.396  1.00 21.00           O  
ATOM    337  CB  TYR A 278      16.733  -3.338 -34.419  1.00 21.24           C  
ATOM    338  CG  TYR A 278      15.231  -3.165 -34.426  1.00 23.99           C  
ATOM    339  CD1 TYR A 278      14.658  -1.905 -34.338  1.00 24.86           C  
ATOM    340  CD2 TYR A 278      14.388  -4.257 -34.576  1.00 23.90           C  
ATOM    341  CE1 TYR A 278      13.289  -1.735 -34.407  1.00 26.03           C  
ATOM    342  CE2 TYR A 278      13.019  -4.099 -34.645  1.00 25.77           C  
ATOM    343  CZ  TYR A 278      12.473  -2.836 -34.564  1.00 26.10           C  
ATOM    344  OH  TYR A 278      11.108  -2.672 -34.666  1.00 29.05           O  
ATOM    345  N   TYR A 279      19.463  -4.501 -36.030  1.00 18.83           N  
ATOM    346  CA  TYR A 279      20.918  -4.634 -36.042  1.00 18.96           C  
ATOM    347  C   TYR A 279      21.544  -3.764 -37.124  1.00 19.23           C  
ATOM    348  O   TYR A 279      20.998  -3.640 -38.220  1.00 22.26           O  
ATOM    349  CB  TYR A 279      21.344  -6.073 -36.321  1.00 18.51           C  
ATOM    350  CG  TYR A 279      20.946  -7.109 -35.297  1.00 18.95           C  
ATOM    351  CD1 TYR A 279      20.789  -6.788 -33.956  1.00 19.03           C  
ATOM    352  CD2 TYR A 279      20.789  -8.431 -35.673  1.00 17.01           C  
ATOM    353  CE1 TYR A 279      20.490  -7.769 -33.018  1.00 18.89           C  
ATOM    354  CE2 TYR A 279      20.495  -9.411 -34.749  1.00 16.58           C  
ATOM    355  CZ  TYR A 279      20.349  -9.077 -33.426  1.00 17.69           C  
ATOM    356  OH  TYR A 279      20.079 -10.070 -32.512  1.00 17.27           O  
ATOM    357  N   HIS A 280      22.701  -3.185 -36.822  1.00 19.68           N  
ATOM    358  CA  HIS A 280      23.479  -2.472 -37.830  1.00 21.79           C  
ATOM    359  C   HIS A 280      23.908  -3.463 -38.912  1.00 23.47           C  
ATOM    360  O   HIS A 280      24.260  -4.603 -38.614  1.00 23.99           O  
ATOM    361  CB  HIS A 280      24.714  -1.840 -37.185  1.00 22.99           C  
ATOM    362  CG  HIS A 280      25.413  -0.848 -38.059  1.00 24.79           C  
ATOM    363  ND1 HIS A 280      26.262  -1.221 -39.079  1.00 26.33           N  
ATOM    364  CD2 HIS A 280      25.394   0.506 -38.060  1.00 26.76           C  
ATOM    365  CE1 HIS A 280      26.736  -0.139 -39.671  1.00 27.12           C  
ATOM    366  NE2 HIS A 280      26.224   0.922 -39.072  1.00 25.19           N  
ATOM    367  N   ALA A 281      23.876  -3.025 -40.165  1.00 25.60           N  
ATOM    368  CA  ALA A 281      24.182  -3.898 -41.294  1.00 27.43           C  
ATOM    369  C   ALA A 281      25.535  -4.593 -41.162  1.00 27.42           C  
ATOM    370  O   ALA A 281      25.708  -5.721 -41.625  1.00 28.84           O  
ATOM    371  CB  ALA A 281      24.140  -3.096 -42.589  1.00 27.74           C  
ATOM    372  N   LEU A 282      26.495  -3.921 -40.538  1.00 27.13           N  
ATOM    373  CA  LEU A 282      27.843  -4.463 -40.413  1.00 27.55           C  
ATOM    374  C   LEU A 282      27.952  -5.514 -39.315  1.00 25.71           C  
ATOM    375  O   LEU A 282      28.967  -6.199 -39.198  1.00 26.98           O  
ATOM    376  CB  LEU A 282      28.841  -3.338 -40.141  1.00 30.57           C  
ATOM    377  CG  LEU A 282      29.048  -2.364 -41.302  1.00 32.94           C  
ATOM    378  CD1 LEU A 282      30.077  -1.317 -40.913  1.00 34.76           C  
ATOM    379  CD2 LEU A 282      29.499  -3.133 -42.537  1.00 33.64           C  
ATOM    380  N   ASP A 283      26.907  -5.640 -38.505  1.00 24.06           N  
ATOM    381  CA  ASP A 283      26.917  -6.614 -37.420  1.00 22.50           C  
ATOM    382  C   ASP A 283      26.077  -7.848 -37.715  1.00 21.94           C  
ATOM    383  O   ASP A 283      26.176  -8.853 -37.010  1.00 21.25           O  
ATOM    384  CB  ASP A 283      26.421  -5.967 -36.130  1.00 23.19           C  
ATOM    385  CG  ASP A 283      27.423  -4.998 -35.547  1.00 22.46           C  
ATOM    386  OD1 ASP A 283      28.578  -5.415 -35.315  1.00 25.38           O  
ATOM    387  OD2 ASP A 283      27.054  -3.827 -35.323  1.00 22.33           O  
ATOM    388  N   SER A 284      25.258  -7.768 -38.756  1.00 22.16           N  
ATOM    389  CA  SER A 284      24.282  -8.814 -39.049  1.00 22.71           C  
ATOM    390  C   SER A 284      24.927 -10.186 -39.220  1.00 22.45           C  
ATOM    391  O   SER A 284      24.409 -11.193 -38.730  1.00 21.22           O  
ATOM    392  CB  SER A 284      23.503  -8.464 -40.319  1.00 25.65           C  
ATOM    393  OG  SER A 284      22.957  -7.160 -40.243  1.00 29.97           O  
ATOM    394  N   ASP A 285      26.056 -10.232 -39.916  1.00 24.25           N  
ATOM    395  CA  ASP A 285      26.658 -11.513 -40.251  1.00 24.35           C  
ATOM    396  C   ASP A 285      27.192 -12.256 -39.035  1.00 22.58           C  
ATOM    397  O   ASP A 285      26.951 -13.452 -38.886  1.00 23.72           O  
ATOM    398  CB  ASP A 285      27.774 -11.325 -41.283  1.00 26.06           C  
ATOM    399  CG  ASP A 285      27.236 -11.152 -42.691  1.00 29.04           C  
ATOM    400  OD1 ASP A 285      26.113 -11.626 -42.961  1.00 30.49           O  
ATOM    401  OD2 ASP A 285      27.935 -10.541 -43.528  1.00 30.56           O  
ATOM    402  N   HIS A 286      27.911 -11.566 -38.156  1.00 21.31           N  
ATOM    403  CA  HIS A 286      28.462 -12.272 -37.010  1.00 21.26           C  
ATOM    404  C   HIS A 286      27.376 -12.614 -35.992  1.00 19.80           C  
ATOM    405  O   HIS A 286      27.491 -13.604 -35.273  1.00 20.15           O  
ATOM    406  CB  HIS A 286      29.624 -11.489 -36.369  1.00 22.95           C  
ATOM    407  CG  HIS A 286      29.220 -10.257 -35.618  1.00 23.74           C  
ATOM    408  ND1 HIS A 286      28.785 -10.292 -34.310  1.00 25.00           N  
ATOM    409  CD2 HIS A 286      29.272  -8.948 -35.961  1.00 24.07           C  
ATOM    410  CE1 HIS A 286      28.590  -9.058 -33.879  1.00 23.82           C  
ATOM    411  NE2 HIS A 286      28.881  -8.223 -34.861  1.00 24.26           N  
ATOM    412  N   LEU A 287      26.303 -11.829 -35.962  1.00 19.20           N  
ATOM    413  CA  LEU A 287      25.174 -12.159 -35.095  1.00 17.82           C  
ATOM    414  C   LEU A 287      24.433 -13.378 -35.634  1.00 17.14           C  
ATOM    415  O   LEU A 287      23.964 -14.219 -34.872  1.00 17.25           O  
ATOM    416  CB  LEU A 287      24.224 -10.960 -34.978  1.00 18.75           C  
ATOM    417  CG  LEU A 287      24.808  -9.787 -34.179  1.00 18.82           C  
ATOM    418  CD1 LEU A 287      23.947  -8.548 -34.334  1.00 18.36           C  
ATOM    419  CD2 LEU A 287      24.909 -10.191 -32.719  1.00 21.33           C  
ATOM    420  N   THR A 288      24.340 -13.485 -36.954  1.00 16.81           N  
ATOM    421  CA  THR A 288      23.725 -14.663 -37.549  1.00 17.84           C  
ATOM    422  C   THR A 288      24.529 -15.906 -37.198  1.00 17.98           C  
ATOM    423  O   THR A 288      23.966 -16.956 -36.884  1.00 19.30           O  
ATOM    424  CB  THR A 288      23.639 -14.534 -39.076  1.00 19.08           C  
ATOM    425  OG1 THR A 288      22.721 -13.484 -39.406  1.00 20.09           O  
ATOM    426  CG2 THR A 288      23.154 -15.836 -39.697  1.00 20.97           C  
ATOM    427  N   LYS A 289      25.849 -15.783 -37.235  1.00 19.41           N  
ATOM    428  CA  LYS A 289      26.705 -16.905 -36.886  1.00 21.50           C  
ATOM    429  C   LYS A 289      26.521 -17.275 -35.416  1.00 20.72           C  
ATOM    430  O   LYS A 289      26.442 -18.453 -35.068  1.00 20.46           O  
ATOM    431  CB  LYS A 289      28.171 -16.558 -37.166  1.00 24.45           C  
ATOM    432  CG  LYS A 289      29.151 -17.654 -36.783  1.00 27.33           C  
ATOM    433  CD  LYS A 289      28.697 -19.012 -37.290  1.00 30.51           C  
ATOM    434  CE  LYS A 289      29.637 -20.112 -36.814  1.00 33.95           C  
ATOM    435  NZ  LYS A 289      29.135 -21.467 -37.182  1.00 35.82           N  
ATOM    436  N   THR A 290      26.443 -16.269 -34.555  1.00 18.80           N  
ATOM    437  CA  THR A 290      26.261 -16.516 -33.129  1.00 19.15           C  
ATOM    438  C   THR A 290      24.956 -17.253 -32.854  1.00 19.62           C  
ATOM    439  O   THR A 290      24.923 -18.191 -32.056  1.00 20.31           O  
ATOM    440  CB  THR A 290      26.265 -15.201 -32.329  1.00 20.70           C  
ATOM    441  OG1 THR A 290      27.576 -14.622 -32.371  1.00 21.57           O  
ATOM    442  CG2 THR A 290      25.881 -15.455 -30.876  1.00 20.37           C  
ATOM    443  N   HIS A 291      23.883 -16.836 -33.516  1.00 18.15           N  
ATOM    444  CA  HIS A 291      22.586 -17.461 -33.299  1.00 17.71           C  
ATOM    445  C   HIS A 291      22.538 -18.858 -33.894  1.00 19.93           C  
ATOM    446  O   HIS A 291      21.776 -19.709 -33.435  1.00 20.40           O  
ATOM    447  CB  HIS A 291      21.469 -16.605 -33.894  1.00 19.80           C  
ATOM    448  CG  HIS A 291      21.246 -15.322 -33.158  1.00 19.34           C  
ATOM    449  ND1 HIS A 291      20.962 -14.136 -33.798  1.00 19.86           N  
ATOM    450  CD2 HIS A 291      21.295 -15.033 -31.835  1.00 22.10           C  
ATOM    451  CE1 HIS A 291      20.849 -13.170 -32.903  1.00 21.33           C  
ATOM    452  NE2 HIS A 291      21.046 -13.688 -31.704  1.00 21.25           N  
ATOM    453  N   HIS A 292      23.357 -19.099 -34.909  1.00 19.08           N  
ATOM    454  CA  HIS A 292      23.460 -20.442 -35.458  1.00 21.61           C  
ATOM    455  C   HIS A 292      24.034 -21.375 -34.394  1.00 23.45           C  
ATOM    456  O   HIS A 292      23.494 -22.455 -34.139  1.00 26.85           O  
ATOM    457  CB  HIS A 292      24.356 -20.434 -36.694  1.00 20.25           C  
ATOM    458  CG  HIS A 292      24.407 -21.747 -37.409  1.00 23.41           C  
ATOM    459  ND1 HIS A 292      25.485 -22.601 -37.320  1.00 25.22           N  
ATOM    460  CD2 HIS A 292      23.512 -22.353 -38.223  1.00 22.73           C  
ATOM    461  CE1 HIS A 292      25.251 -23.677 -38.050  1.00 23.79           C  
ATOM    462  NE2 HIS A 292      24.061 -23.552 -38.607  1.00 24.51           N  
ATOM    463  N   ASP A 293      25.116 -20.940 -33.760  1.00 26.11           N  
ATOM    464  CA  ASP A 293      25.786 -21.737 -32.736  1.00 28.44           C  
ATOM    465  C   ASP A 293      24.929 -21.862 -31.476  1.00 28.04           C  
ATOM    466  O   ASP A 293      25.078 -22.808 -30.703  1.00 28.18           O  
ATOM    467  CB  ASP A 293      27.131 -21.100 -32.378  1.00 31.30           C  
ATOM    468  CG  ASP A 293      28.049 -20.949 -33.580  1.00 32.94           C  
ATOM    469  OD1 ASP A 293      27.885 -21.705 -34.564  1.00 34.79           O  
ATOM    470  OD2 ASP A 293      28.940 -20.071 -33.536  1.00 34.00           O  
ATOM    471  N   MET A 294      24.035 -20.898 -31.282  1.00 28.21           N  
ATOM    472  CA  MET A 294      23.169 -20.843 -30.104  1.00 26.86           C  
ATOM    473  C   MET A 294      22.405 -22.145 -29.860  1.00 27.78           C  
ATOM    474  O   MET A 294      22.288 -22.608 -28.724  1.00 25.03           O  
ATOM    475  CB  MET A 294      22.180 -19.686 -30.262  1.00 27.10           C  
ATOM    476  CG  MET A 294      21.279 -19.435 -29.070  1.00 26.74           C  
ATOM    477  SD  MET A 294      20.142 -18.083 -29.431  1.00 27.01           S  
ATOM    478  CE  MET A 294      19.384 -18.661 -30.927  1.00 27.38           C  
ATOM    479  N   PHE A 295      21.886 -22.740 -30.927  1.00 29.11           N  
ATOM    480  CA  PHE A 295      21.089 -23.949 -30.792  1.00 31.00           C  
ATOM    481  C   PHE A 295      21.963 -25.170 -30.533  1.00 32.46           C  
ATOM    482  O   PHE A 295      21.509 -26.161 -29.967  1.00 33.34           O  
ATOM    483  CB  PHE A 295      20.241 -24.160 -32.048  1.00 30.85           C  
ATOM    484  CG  PHE A 295      19.139 -23.154 -32.202  1.00 30.89           C  
ATOM    485  CD1 PHE A 295      18.001 -23.234 -31.415  1.00 30.51           C  
ATOM    486  CD2 PHE A 295      19.242 -22.122 -33.120  1.00 31.10           C  
ATOM    487  CE1 PHE A 295      16.989 -22.303 -31.539  1.00 32.10           C  
ATOM    488  CE2 PHE A 295      18.232 -21.188 -33.249  1.00 31.95           C  
ATOM    489  CZ  PHE A 295      17.103 -21.278 -32.457  1.00 31.21           C  
ATOM    490  N   THR A 296      23.223 -25.087 -30.941  1.00 33.77           N  
ATOM    491  CA  THR A 296      24.170 -26.166 -30.704  1.00 35.02           C  
ATOM    492  C   THR A 296      24.759 -26.077 -29.298  1.00 34.33           C  
ATOM    493  O   THR A 296      25.065 -27.098 -28.681  1.00 35.59           O  
ATOM    494  CB  THR A 296      25.323 -26.121 -31.728  1.00 35.84           C  
ATOM    495  OG1 THR A 296      24.788 -26.208 -33.055  1.00 38.31           O  
ATOM    496  CG2 THR A 296      26.287 -27.276 -31.496  1.00 38.17           C  
ATOM    497  N   LYS A 297      24.912 -24.856 -28.794  1.00 31.91           N  
ATOM    498  CA  LYS A 297      25.581 -24.634 -27.516  1.00 29.60           C  
ATOM    499  C   LYS A 297      24.606 -24.445 -26.356  1.00 28.65           C  
ATOM    500  O   LYS A 297      24.956 -24.677 -25.198  1.00 30.18           O  
ATOM    501  CB  LYS A 297      26.498 -23.412 -27.607  1.00 30.66           C  
ATOM    502  CG  LYS A 297      27.643 -23.563 -28.591  1.00 33.31           C  
ATOM    503  CD  LYS A 297      28.518 -22.318 -28.608  1.00 34.30           C  
ATOM    504  CE  LYS A 297      29.704 -22.485 -29.544  1.00 35.91           C  
ATOM    505  NZ  LYS A 297      30.615 -21.306 -29.500  1.00 38.60           N  
ATOM    506  N   GLY A 298      23.389 -24.015 -26.669  1.00 26.70           N  
ATOM    507  CA  GLY A 298      22.392 -23.804 -25.635  1.00 24.22           C  
ATOM    508  C   GLY A 298      22.394 -22.391 -25.080  1.00 23.15           C  
ATOM    509  O   GLY A 298      21.345 -21.847 -24.732  1.00 21.36           O  
ATOM    510  N   GLN A 299      23.577 -21.794 -24.995  1.00 22.15           N  
ATOM    511  CA  GLN A 299      23.715 -20.437 -24.479  1.00 22.25           C  
ATOM    512  C   GLN A 299      24.930 -19.783 -25.116  1.00 22.20           C  
ATOM    513  O   GLN A 299      25.995 -20.394 -25.213  1.00 24.81           O  
ATOM    514  CB  GLN A 299      23.883 -20.466 -22.959  1.00 24.42           C  
ATOM    515  CG  GLN A 299      24.112 -19.104 -22.327  1.00 27.70           C  
ATOM    516  CD  GLN A 299      24.212 -19.181 -20.815  1.00 30.63           C  
ATOM    517  OE1 GLN A 299      25.308 -19.245 -20.258  1.00 31.92           O  
ATOM    518  NE2 GLN A 299      23.063 -19.177 -20.142  1.00 30.39           N  
ATOM    519  N   VAL A 300      24.769 -18.540 -25.550  1.00 20.97           N  
ATOM    520  CA  VAL A 300      25.850 -17.838 -26.226  1.00 20.58           C  
ATOM    521  C   VAL A 300      25.879 -16.370 -25.834  1.00 20.57           C  
ATOM    522  O   VAL A 300      24.868 -15.807 -25.421  1.00 18.52           O  
ATOM    523  CB  VAL A 300      25.708 -17.938 -27.760  1.00 21.18           C  
ATOM    524  CG1 VAL A 300      25.833 -19.389 -28.202  1.00 23.37           C  
ATOM    525  CG2 VAL A 300      24.369 -17.370 -28.196  1.00 21.57           C  
ATOM    526  N   THR A 301      27.047 -15.748 -25.957  1.00 19.63           N  
ATOM    527  CA  THR A 301      27.133 -14.298 -25.823  1.00 20.28           C  
ATOM    528  C   THR A 301      27.556 -13.707 -27.163  1.00 20.47           C  
ATOM    529  O   THR A 301      28.431 -14.250 -27.835  1.00 21.56           O  
ATOM    530  CB  THR A 301      28.155 -13.894 -24.741  1.00 23.25           C  
ATOM    531  OG1 THR A 301      27.765 -14.464 -23.484  1.00 26.75           O  
ATOM    532  CG2 THR A 301      28.221 -12.377 -24.605  1.00 25.37           C  
ATOM    533  N   THR A 302      26.924 -12.602 -27.550  1.00 19.00           N  
ATOM    534  CA  THR A 302      27.132 -12.022 -28.875  1.00 19.90           C  
ATOM    535  C   THR A 302      28.433 -11.240 -29.002  1.00 24.11           C  
ATOM    536  O   THR A 302      28.998 -11.131 -30.090  1.00 24.80           O  
ATOM    537  CB  THR A 302      26.000 -11.053 -29.253  1.00 19.76           C  
ATOM    538  OG1 THR A 302      25.969  -9.966 -28.316  1.00 19.63           O  
ATOM    539  CG2 THR A 302      24.661 -11.761 -29.246  1.00 19.89           C  
ATOM    540  N   GLY A 303      28.902 -10.672 -27.900  1.00 24.63           N  
ATOM    541  CA  GLY A 303      29.889  -9.617 -28.032  1.00 28.30           C  
ATOM    542  C   GLY A 303      29.202  -8.382 -28.585  1.00 28.84           C  
ATOM    543  O   GLY A 303      27.974  -8.337 -28.677  1.00 29.67           O  
ATOM    544  N   GLN A 304      29.976  -7.375 -28.971  1.00 27.50           N  
ATOM    545  CA  GLN A 304      29.394  -6.061 -29.195  1.00 25.86           C  
ATOM    546  C   GLN A 304      28.816  -5.863 -30.588  1.00 23.44           C  
ATOM    547  O   GLN A 304      29.420  -6.241 -31.588  1.00 25.22           O  
ATOM    548  CB  GLN A 304      30.434  -4.981 -28.894  1.00 27.50           C  
ATOM    549  CG  GLN A 304      30.880  -5.003 -27.444  1.00 31.25           C  
ATOM    550  CD  GLN A 304      32.001  -4.031 -27.152  1.00 33.51           C  
ATOM    551  OE1 GLN A 304      32.877  -3.805 -27.987  1.00 36.16           O  
ATOM    552  NE2 GLN A 304      31.980  -3.449 -25.959  1.00 33.76           N  
ATOM    553  N   TYR A 305      27.629  -5.273 -30.634  1.00 20.93           N  
ATOM    554  CA  TYR A 305      27.001  -4.912 -31.895  1.00 18.83           C  
ATOM    555  C   TYR A 305      26.257  -3.597 -31.742  1.00 18.38           C  
ATOM    556  O   TYR A 305      25.936  -3.176 -30.628  1.00 19.59           O  
ATOM    557  CB  TYR A 305      26.040  -6.021 -32.356  1.00 17.38           C  
ATOM    558  CG  TYR A 305      24.891  -6.319 -31.418  1.00 17.34           C  
ATOM    559  CD1 TYR A 305      23.641  -5.758 -31.627  1.00 16.23           C  
ATOM    560  CD2 TYR A 305      25.040  -7.212 -30.360  1.00 17.75           C  
ATOM    561  CE1 TYR A 305      22.557  -6.078 -30.813  1.00 17.44           C  
ATOM    562  CE2 TYR A 305      23.964  -7.541 -29.540  1.00 16.77           C  
ATOM    563  CZ  TYR A 305      22.727  -6.974 -29.773  1.00 16.00           C  
ATOM    564  OH  TYR A 305      21.651  -7.320 -28.978  1.00 18.66           O  
ATOM    565  N   ARG A 306      25.989  -2.930 -32.857  1.00 19.19           N  
ATOM    566  CA  ARG A 306      25.182  -1.726 -32.802  1.00 19.68           C  
ATOM    567  C   ARG A 306      23.721  -2.026 -33.104  1.00 19.81           C  
ATOM    568  O   ARG A 306      23.403  -2.822 -33.986  1.00 20.44           O  
ATOM    569  CB  ARG A 306      25.735  -0.677 -33.769  1.00 21.41           C  
ATOM    570  CG  ARG A 306      26.951   0.051 -33.210  1.00 24.52           C  
ATOM    571  CD  ARG A 306      27.430   1.143 -34.144  1.00 26.45           C  
ATOM    572  NE  ARG A 306      28.039   0.595 -35.347  1.00 29.00           N  
ATOM    573  CZ  ARG A 306      28.364   1.317 -36.414  1.00 30.46           C  
ATOM    574  NH1 ARG A 306      28.136   2.625 -36.425  1.00 31.02           N  
ATOM    575  NH2 ARG A 306      28.918   0.732 -37.466  1.00 31.34           N  
ATOM    576  N   MET A 307      22.836  -1.400 -32.342  1.00 18.85           N  
ATOM    577  CA  MET A 307      21.408  -1.568 -32.534  1.00 20.49           C  
ATOM    578  C   MET A 307      20.790  -0.195 -32.744  1.00 21.19           C  
ATOM    579  O   MET A 307      21.121   0.751 -32.031  1.00 21.08           O  
ATOM    580  CB  MET A 307      20.795  -2.242 -31.305  1.00 22.96           C  
ATOM    581  CG  MET A 307      19.332  -2.597 -31.454  1.00 24.10           C  
ATOM    582  SD  MET A 307      18.774  -3.631 -30.091  1.00 30.35           S  
ATOM    583  CE  MET A 307      17.023  -3.690 -30.420  1.00 27.44           C  
ATOM    584  N   LEU A 308      19.896  -0.089 -33.721  1.00 21.48           N  
ATOM    585  CA  LEU A 308      19.258   1.182 -34.041  1.00 23.37           C  
ATOM    586  C   LEU A 308      18.219   1.557 -32.991  1.00 23.98           C  
ATOM    587  O   LEU A 308      17.268   0.815 -32.754  1.00 23.81           O  
ATOM    588  CB  LEU A 308      18.587   1.107 -35.418  1.00 25.03           C  
ATOM    589  CG  LEU A 308      17.887   2.382 -35.896  1.00 26.73           C  
ATOM    590  CD1 LEU A 308      18.903   3.502 -36.029  1.00 26.73           C  
ATOM    591  CD2 LEU A 308      17.198   2.126 -37.224  1.00 27.68           C  
ATOM    592  N   ALA A 309      18.405   2.716 -32.367  1.00 24.04           N  
ATOM    593  CA  ALA A 309      17.435   3.235 -31.412  1.00 25.00           C  
ATOM    594  C   ALA A 309      16.329   3.974 -32.155  1.00 26.34           C  
ATOM    595  O   ALA A 309      16.467   4.281 -33.340  1.00 26.29           O  
ATOM    596  CB  ALA A 309      18.123   4.172 -30.427  1.00 25.73           C  
ATOM    597  N   LYS A 310      15.232   4.259 -31.461  1.00 26.87           N  
ATOM    598  CA  LYS A 310      14.108   4.938 -32.092  1.00 29.43           C  
ATOM    599  C   LYS A 310      14.531   6.314 -32.587  1.00 30.05           C  
ATOM    600  O   LYS A 310      14.119   6.751 -33.660  1.00 31.23           O  
ATOM    601  CB  LYS A 310      12.941   5.087 -31.114  1.00 30.28           C  
ATOM    602  CG  LYS A 310      11.684   5.619 -31.778  1.00 32.21           C  
ATOM    603  CD  LYS A 310      10.491   5.644 -30.841  1.00 35.30           C  
ATOM    604  CE  LYS A 310       9.240   6.064 -31.596  1.00 36.41           C  
ATOM    605  NZ  LYS A 310       8.096   6.353 -30.691  1.00 39.15           N  
ATOM    606  N   ARG A 311      15.354   6.989 -31.792  1.00 30.60           N  
ATOM    607  CA  ARG A 311      15.931   8.270 -32.173  1.00 31.02           C  
ATOM    608  C   ARG A 311      17.384   8.319 -31.722  1.00 30.97           C  
ATOM    609  O   ARG A 311      17.778   7.612 -30.792  1.00 31.51           O  
ATOM    610  CB  ARG A 311      15.154   9.419 -31.525  1.00 32.94           C  
ATOM    611  CG  ARG A 311      13.711   9.541 -31.988  1.00 36.25           C  
ATOM    612  CD  ARG A 311      13.057  10.796 -31.426  1.00 38.85           C  
ATOM    613  NE  ARG A 311      11.739  11.040 -32.009  1.00 41.27           N  
ATOM    614  CZ  ARG A 311      11.537  11.632 -33.183  1.00 42.02           C  
ATOM    615  NH1 ARG A 311      12.569  12.043 -33.911  1.00 42.19           N  
ATOM    616  NH2 ARG A 311      10.302  11.816 -33.630  1.00 42.10           N  
ATOM    617  N   GLY A 312      18.181   9.148 -32.388  1.00 31.14           N  
ATOM    618  CA  GLY A 312      19.529   9.412 -31.922  1.00 30.24           C  
ATOM    619  C   GLY A 312      20.606   8.509 -32.490  1.00 29.77           C  
ATOM    620  O   GLY A 312      21.786   8.683 -32.179  1.00 31.28           O  
ATOM    621  N   GLY A 313      20.216   7.544 -33.319  1.00 27.38           N  
ATOM    622  CA  GLY A 313      21.199   6.685 -33.953  1.00 25.59           C  
ATOM    623  C   GLY A 313      21.333   5.327 -33.289  1.00 24.51           C  
ATOM    624  O   GLY A 313      20.359   4.788 -32.768  1.00 25.50           O  
ATOM    625  N   TYR A 314      22.542   4.779 -33.305  1.00 24.21           N  
ATOM    626  CA  TYR A 314      22.786   3.439 -32.776  1.00 23.93           C  
ATOM    627  C   TYR A 314      23.295   3.436 -31.344  1.00 24.72           C  
ATOM    628  O   TYR A 314      23.924   4.390 -30.886  1.00 24.69           O  
ATOM    629  CB  TYR A 314      23.791   2.695 -33.653  1.00 24.09           C  
ATOM    630  CG  TYR A 314      23.298   2.476 -35.060  1.00 24.34           C  
ATOM    631  CD1 TYR A 314      22.582   1.335 -35.396  1.00 25.53           C  
ATOM    632  CD2 TYR A 314      23.518   3.429 -36.046  1.00 25.08           C  
ATOM    633  CE1 TYR A 314      22.093   1.150 -36.674  1.00 24.82           C  
ATOM    634  CE2 TYR A 314      23.035   3.254 -37.322  1.00 24.82           C  
ATOM    635  CZ  TYR A 314      22.323   2.116 -37.633  1.00 25.11           C  
ATOM    636  OH  TYR A 314      21.830   1.957 -38.906  1.00 22.79           O  
ATOM    637  N   VAL A 315      23.009   2.342 -30.646  1.00 23.72           N  
ATOM    638  CA  VAL A 315      23.589   2.075 -29.338  1.00 23.40           C  
ATOM    639  C   VAL A 315      24.405   0.795 -29.425  1.00 23.05           C  
ATOM    640  O   VAL A 315      24.068  -0.111 -30.185  1.00 23.28           O  
ATOM    641  CB  VAL A 315      22.491   1.890 -28.275  1.00 25.17           C  
ATOM    642  CG1 VAL A 315      23.117   1.560 -26.928  1.00 26.52           C  
ATOM    643  CG2 VAL A 315      21.650   3.151 -28.180  1.00 25.63           C  
ATOM    644  N   TRP A 316      25.484   0.721 -28.655  1.00 21.50           N  
ATOM    645  CA  TRP A 316      26.273  -0.499 -28.583  1.00 21.22           C  
ATOM    646  C   TRP A 316      25.709  -1.441 -27.528  1.00 21.72           C  
ATOM    647  O   TRP A 316      25.464  -1.043 -26.393  1.00 21.18           O  
ATOM    648  CB  TRP A 316      27.731  -0.175 -28.260  1.00 23.09           C  
ATOM    649  CG  TRP A 316      28.507   0.344 -29.431  1.00 23.41           C  
ATOM    650  CD1 TRP A 316      28.784   1.649 -29.718  1.00 25.57           C  
ATOM    651  CD2 TRP A 316      29.125  -0.435 -30.461  1.00 23.52           C  
ATOM    652  NE1 TRP A 316      29.540   1.731 -30.862  1.00 24.61           N  
ATOM    653  CE2 TRP A 316      29.764   0.467 -31.339  1.00 25.44           C  
ATOM    654  CE3 TRP A 316      29.203  -1.806 -30.727  1.00 24.19           C  
ATOM    655  CZ2 TRP A 316      30.471   0.042 -32.463  1.00 26.55           C  
ATOM    656  CZ3 TRP A 316      29.906  -2.227 -31.845  1.00 25.17           C  
ATOM    657  CH2 TRP A 316      30.531  -1.305 -32.699  1.00 27.58           C  
ATOM    658  N   VAL A 317      25.512  -2.695 -27.923  1.00 19.90           N  
ATOM    659  CA  VAL A 317      24.862  -3.688 -27.077  1.00 19.58           C  
ATOM    660  C   VAL A 317      25.691  -4.969 -27.026  1.00 17.95           C  
ATOM    661  O   VAL A 317      26.418  -5.297 -27.961  1.00 19.30           O  
ATOM    662  CB  VAL A 317      23.454  -4.034 -27.620  1.00 19.36           C  
ATOM    663  CG1 VAL A 317      22.714  -4.943 -26.636  1.00 17.75           C  
ATOM    664  CG2 VAL A 317      22.659  -2.763 -27.853  1.00 21.78           C  
ATOM    665  N   GLU A 318      25.587  -5.687 -25.913  1.00 17.67           N  
ATOM    666  CA  GLU A 318      26.037  -7.068 -25.863  1.00 18.44           C  
ATOM    667  C   GLU A 318      24.898  -7.875 -25.256  1.00 16.52           C  
ATOM    668  O   GLU A 318      24.239  -7.421 -24.329  1.00 16.23           O  
ATOM    669  CB  GLU A 318      27.290  -7.191 -24.997  1.00 23.08           C  
ATOM    670  CG  GLU A 318      27.907  -8.581 -24.986  1.00 28.97           C  
ATOM    671  CD  GLU A 318      29.225  -8.623 -24.237  1.00 32.12           C  
ATOM    672  OE1 GLU A 318      29.327  -9.388 -23.254  1.00 33.81           O  
ATOM    673  OE2 GLU A 318      30.159  -7.892 -24.632  1.00 33.36           O  
ATOM    674  N   THR A 319      24.661  -9.062 -25.800  1.00 16.45           N  
ATOM    675  CA  THR A 319      23.529  -9.870 -25.375  1.00 17.20           C  
ATOM    676  C   THR A 319      23.978 -11.271 -25.017  1.00 16.18           C  
ATOM    677  O   THR A 319      24.789 -11.867 -25.719  1.00 17.55           O  
ATOM    678  CB  THR A 319      22.477  -9.956 -26.492  1.00 15.73           C  
ATOM    679  OG1 THR A 319      21.922  -8.658 -26.720  1.00 16.39           O  
ATOM    680  CG2 THR A 319      21.366 -10.945 -26.122  1.00 15.53           C  
ATOM    681  N   GLN A 320      23.451 -11.789 -23.912  1.00 15.75           N  
ATOM    682  CA  GLN A 320      23.581 -13.208 -23.622  1.00 16.82           C  
ATOM    683  C   GLN A 320      22.247 -13.860 -23.940  1.00 15.22           C  
ATOM    684  O   GLN A 320      21.220 -13.465 -23.403  1.00 16.87           O  
ATOM    685  CB  GLN A 320      23.919 -13.438 -22.153  1.00 19.83           C  
ATOM    686  CG  GLN A 320      24.065 -14.909 -21.811  1.00 24.98           C  
ATOM    687  CD  GLN A 320      24.186 -15.152 -20.324  1.00 28.23           C  
ATOM    688  OE1 GLN A 320      23.265 -15.669 -19.695  1.00 28.45           O  
ATOM    689  NE2 GLN A 320      25.326 -14.778 -19.751  1.00 31.39           N  
ATOM    690  N   ALA A 321      22.275 -14.853 -24.824  1.00 16.41           N  
ATOM    691  CA  ALA A 321      21.057 -15.507 -25.283  1.00 16.97           C  
ATOM    692  C   ALA A 321      21.019 -16.937 -24.770  1.00 16.82           C  
ATOM    693  O   ALA A 321      22.008 -17.663 -24.843  1.00 18.03           O  
ATOM    694  CB  ALA A 321      21.000 -15.497 -26.806  1.00 17.51           C  
ATOM    695  N   THR A 322      19.865 -17.336 -24.250  1.00 15.98           N  
ATOM    696  CA  THR A 322      19.702 -18.668 -23.690  1.00 16.70           C  
ATOM    697  C   THR A 322      18.487 -19.345 -24.299  1.00 16.57           C  
ATOM    698  O   THR A 322      17.401 -18.767 -24.342  1.00 16.46           O  
ATOM    699  CB  THR A 322      19.527 -18.594 -22.162  1.00 15.22           C  
ATOM    700  OG1 THR A 322      20.689 -17.978 -21.591  1.00 19.83           O  
ATOM    701  CG2 THR A 322      19.359 -19.995 -21.567  1.00 17.77           C  
ATOM    702  N   VAL A 323      18.672 -20.573 -24.769  1.00 16.26           N  
ATOM    703  CA  VAL A 323      17.569 -21.312 -25.371  1.00 17.18           C  
ATOM    704  C   VAL A 323      16.764 -21.979 -24.267  1.00 15.89           C  
ATOM    705  O   VAL A 323      17.326 -22.609 -23.378  1.00 18.05           O  
ATOM    706  CB  VAL A 323      18.074 -22.408 -26.332  1.00 17.25           C  
ATOM    707  CG1 VAL A 323      16.889 -23.130 -26.952  1.00 16.63           C  
ATOM    708  CG2 VAL A 323      18.941 -21.798 -27.417  1.00 20.14           C  
ATOM    709  N   ILE A 324      15.446 -21.830 -24.319  1.00 15.51           N  
ATOM    710  CA  ILE A 324      14.588 -22.492 -23.349  1.00 18.94           C  
ATOM    711  C   ILE A 324      13.906 -23.645 -24.077  1.00 18.57           C  
ATOM    712  O   ILE A 324      13.362 -23.460 -25.163  1.00 20.55           O  
ATOM    713  CB  ILE A 324      13.526 -21.520 -22.788  1.00 18.17           C  
ATOM    714  CG1 ILE A 324      14.210 -20.305 -22.144  1.00 17.82           C  
ATOM    715  CG2 ILE A 324      12.672 -22.223 -21.755  1.00 18.17           C  
ATOM    716  CD1 ILE A 324      15.194 -20.650 -21.043  1.00 19.37           C  
ATOM    717  N   TYR A 325      13.940 -24.830 -23.476  1.00 22.67           N  
ATOM    718  CA  TYR A 325      13.486 -26.041 -24.152  1.00 24.74           C  
ATOM    719  C   TYR A 325      12.169 -26.571 -23.606  1.00 28.49           C  
ATOM    720  O   TYR A 325      11.877 -26.431 -22.419  1.00 29.43           O  
ATOM    721  CB  TYR A 325      14.548 -27.133 -24.040  1.00 24.86           C  
ATOM    722  CG  TYR A 325      15.832 -26.800 -24.759  1.00 25.51           C  
ATOM    723  CD1 TYR A 325      15.985 -27.078 -26.110  1.00 27.18           C  
ATOM    724  CD2 TYR A 325      16.887 -26.194 -24.089  1.00 27.55           C  
ATOM    725  CE1 TYR A 325      17.157 -26.758 -26.776  1.00 28.54           C  
ATOM    726  CE2 TYR A 325      18.058 -25.872 -24.744  1.00 29.01           C  
ATOM    727  CZ  TYR A 325      18.188 -26.155 -26.087  1.00 30.39           C  
ATOM    728  OH  TYR A 325      19.352 -25.830 -26.744  1.00 32.22           O  
ATOM    729  N   ASN A 326      11.379 -27.181 -24.484  1.00 30.51           N  
ATOM    730  CA  ASN A 326      10.199 -27.929 -24.068  1.00 34.15           C  
ATOM    731  C   ASN A 326      10.676 -29.199 -23.370  1.00 36.35           C  
ATOM    732  O   ASN A 326      11.587 -29.870 -23.851  1.00 36.10           O  
ATOM    733  CB  ASN A 326       9.354 -28.289 -25.294  1.00 35.57           C  
ATOM    734  CG  ASN A 326       8.067 -29.011 -24.932  1.00 37.75           C  
ATOM    735  OD1 ASN A 326       7.974 -29.662 -23.891  1.00 39.68           O  
ATOM    736  ND2 ASN A 326       7.064 -28.896 -25.794  1.00 38.52           N  
ATOM    737  N   THR A 327      10.064 -29.523 -22.236  1.00 38.98           N  
ATOM    738  CA  THR A 327      10.501 -30.657 -21.427  1.00 40.82           C  
ATOM    739  C   THR A 327      10.249 -31.992 -22.120  1.00 41.62           C  
ATOM    740  O   THR A 327      11.114 -32.869 -22.128  1.00 42.02           O  
ATOM    741  CB  THR A 327       9.791 -30.636 -20.079  1.00 41.61           C  
ATOM    742  N   LYS A 328       9.063 -32.140 -22.699  1.00 42.47           N  
ATOM    743  CA  LYS A 328       8.633 -33.422 -23.242  1.00 42.85           C  
ATOM    744  C   LYS A 328       9.538 -33.900 -24.371  1.00 43.27           C  
ATOM    745  O   LYS A 328      10.057 -35.016 -24.334  1.00 43.16           O  
ATOM    746  CB  LYS A 328       7.195 -33.319 -23.737  1.00 43.60           C  
ATOM    747  N   ASN A 329       9.725 -33.047 -25.372  1.00 43.00           N  
ATOM    748  CA  ASN A 329      10.458 -33.424 -26.574  1.00 42.68           C  
ATOM    749  C   ASN A 329      11.858 -32.817 -26.611  1.00 41.58           C  
ATOM    750  O   ASN A 329      12.610 -33.036 -27.560  1.00 41.86           O  
ATOM    751  CB  ASN A 329       9.676 -32.989 -27.814  1.00 43.14           C  
ATOM    752  CG  ASN A 329       9.258 -31.534 -27.755  1.00 43.95           C  
ATOM    753  OD1 ASN A 329      10.033 -30.670 -27.346  1.00 44.09           O  
ATOM    754  ND2 ASN A 329       8.025 -31.256 -28.160  1.00 45.00           N  
ATOM    755  N   SER A 330      12.195 -32.050 -25.579  1.00 40.11           N  
ATOM    756  CA  SER A 330      13.479 -31.360 -25.506  1.00 39.10           C  
ATOM    757  C   SER A 330      13.762 -30.538 -26.761  1.00 37.22           C  
ATOM    758  O   SER A 330      14.917 -30.303 -27.112  1.00 38.02           O  
ATOM    759  CB  SER A 330      14.616 -32.362 -25.269  1.00 40.46           C  
ATOM    760  OG  SER A 330      14.712 -33.306 -26.320  1.00 42.85           O  
ATOM    761  N   GLN A 331      12.700 -30.101 -27.432  1.00 34.97           N  
ATOM    762  CA  GLN A 331      12.835 -29.187 -28.560  1.00 32.42           C  
ATOM    763  C   GLN A 331      12.900 -27.746 -28.067  1.00 30.80           C  
ATOM    764  O   GLN A 331      12.279 -27.393 -27.068  1.00 28.53           O  
ATOM    765  CB  GLN A 331      11.652 -29.341 -29.520  1.00 35.67           C  
ATOM    766  CG  GLN A 331      11.615 -30.663 -30.268  1.00 38.11           C  
ATOM    767  CD  GLN A 331      10.428 -30.767 -31.208  1.00 40.43           C  
ATOM    768  OE1 GLN A 331       9.386 -31.317 -30.852  1.00 42.47           O  
ATOM    769  NE2 GLN A 331      10.581 -30.235 -32.416  1.00 41.52           N  
ATOM    770  N   PRO A 332      13.651 -26.891 -28.773  1.00 28.02           N  
ATOM    771  CA  PRO A 332      13.710 -25.475 -28.394  1.00 27.10           C  
ATOM    772  C   PRO A 332      12.324 -24.836 -28.410  1.00 26.79           C  
ATOM    773  O   PRO A 332      11.539 -25.062 -29.333  1.00 26.39           O  
ATOM    774  CB  PRO A 332      14.634 -24.858 -29.443  1.00 27.71           C  
ATOM    775  CG  PRO A 332      15.440 -26.004 -29.956  1.00 29.32           C  
ATOM    776  CD  PRO A 332      14.521 -27.189 -29.923  1.00 28.07           C  
ATOM    777  N   GLN A 333      12.034 -24.033 -27.392  1.00 24.55           N  
ATOM    778  CA  GLN A 333      10.737 -23.378 -27.278  1.00 24.26           C  
ATOM    779  C   GLN A 333      10.821 -21.882 -27.581  1.00 22.69           C  
ATOM    780  O   GLN A 333      10.061 -21.358 -28.392  1.00 24.11           O  
ATOM    781  CB  GLN A 333      10.169 -23.584 -25.872  1.00 26.57           C  
ATOM    782  CG  GLN A 333       8.776 -23.012 -25.682  1.00 29.89           C  
ATOM    783  CD  GLN A 333       7.735 -23.738 -26.512  1.00 32.51           C  
ATOM    784  OE1 GLN A 333       7.607 -24.962 -26.436  1.00 34.63           O  
ATOM    785  NE2 GLN A 333       6.985 -22.985 -27.312  1.00 32.76           N  
ATOM    786  N   CYS A 334      11.747 -21.198 -26.921  1.00 19.41           N  
ATOM    787  CA  CYS A 334      11.939 -19.772 -27.144  1.00 18.33           C  
ATOM    788  C   CYS A 334      13.344 -19.377 -26.725  1.00 17.75           C  
ATOM    789  O   CYS A 334      14.095 -20.200 -26.213  1.00 17.14           O  
ATOM    790  CB  CYS A 334      10.911 -18.956 -26.352  1.00 19.42           C  
ATOM    791  SG  CYS A 334      11.004 -19.168 -24.563  1.00 21.01           S  
ATOM    792  N   ILE A 335      13.689 -18.115 -26.956  1.00 16.33           N  
ATOM    793  CA  ILE A 335      15.003 -17.594 -26.599  1.00 15.33           C  
ATOM    794  C   ILE A 335      14.838 -16.470 -25.582  1.00 14.81           C  
ATOM    795  O   ILE A 335      14.054 -15.545 -25.795  1.00 16.28           O  
ATOM    796  CB  ILE A 335      15.718 -17.032 -27.839  1.00 15.64           C  
ATOM    797  CG1 ILE A 335      15.824 -18.111 -28.921  1.00 17.26           C  
ATOM    798  CG2 ILE A 335      17.102 -16.512 -27.453  1.00 16.60           C  
ATOM    799  CD1 ILE A 335      16.637 -19.305 -28.512  1.00 20.57           C  
ATOM    800  N   VAL A 336      15.563 -16.560 -24.475  1.00 14.34           N  
ATOM    801  CA  VAL A 336      15.566 -15.483 -23.487  1.00 15.97           C  
ATOM    802  C   VAL A 336      16.888 -14.731 -23.541  1.00 15.99           C  
ATOM    803  O   VAL A 336      17.956 -15.330 -23.489  1.00 16.11           O  
ATOM    804  CB  VAL A 336      15.336 -16.038 -22.070  1.00 18.18           C  
ATOM    805  CG1 VAL A 336      15.516 -14.929 -21.036  1.00 19.88           C  
ATOM    806  CG2 VAL A 336      13.929 -16.627 -21.973  1.00 17.85           C  
ATOM    807  N   CYS A 337      16.810 -13.413 -23.673  1.00 15.26           N  
ATOM    808  CA  CYS A 337      18.009 -12.612 -23.852  1.00 16.46           C  
ATOM    809  C   CYS A 337      18.195 -11.609 -22.734  1.00 16.44           C  
ATOM    810  O   CYS A 337      17.260 -10.922 -22.344  1.00 16.90           O  
ATOM    811  CB  CYS A 337      17.952 -11.869 -25.180  1.00 16.80           C  
ATOM    812  SG  CYS A 337      18.055 -12.957 -26.607  1.00 19.94           S  
ATOM    813  N   VAL A 338      19.418 -11.531 -22.226  1.00 15.36           N  
ATOM    814  CA  VAL A 338      19.787 -10.444 -21.336  1.00 16.67           C  
ATOM    815  C   VAL A 338      20.646  -9.481 -22.142  1.00 15.68           C  
ATOM    816  O   VAL A 338      21.768  -9.813 -22.541  1.00 15.63           O  
ATOM    817  CB  VAL A 338      20.591 -10.952 -20.132  1.00 15.61           C  
ATOM    818  CG1 VAL A 338      20.809  -9.813 -19.149  1.00 17.36           C  
ATOM    819  CG2 VAL A 338      19.860 -12.113 -19.469  1.00 17.13           C  
ATOM    820  N   ASN A 339      20.097  -8.294 -22.385  1.00 15.81           N  
ATOM    821  CA  ASN A 339      20.725  -7.309 -23.261  1.00 17.22           C  
ATOM    822  C   ASN A 339      21.269  -6.180 -22.394  1.00 17.93           C  
ATOM    823  O   ASN A 339      20.555  -5.654 -21.549  1.00 18.73           O  
ATOM    824  CB  ASN A 339      19.687  -6.746 -24.235  1.00 16.82           C  
ATOM    825  CG  ASN A 339      18.913  -7.837 -24.961  1.00 16.41           C  
ATOM    826  OD1 ASN A 339      19.440  -8.499 -25.850  1.00 18.46           O  
ATOM    827  ND2 ASN A 339      17.656  -8.025 -24.579  1.00 17.51           N  
ATOM    828  N   TYR A 340      22.527  -5.814 -22.592  1.00 18.77           N  
ATOM    829  CA  TYR A 340      23.076  -4.676 -21.864  1.00 21.22           C  
ATOM    830  C   TYR A 340      23.798  -3.703 -22.777  1.00 22.01           C  
ATOM    831  O   TYR A 340      24.574  -4.099 -23.647  1.00 22.06           O  
ATOM    832  CB  TYR A 340      24.003  -5.140 -20.725  1.00 23.52           C  
ATOM    833  CG  TYR A 340      24.873  -6.344 -21.017  1.00 26.16           C  
ATOM    834  CD1 TYR A 340      24.336  -7.626 -21.040  1.00 25.64           C  
ATOM    835  CD2 TYR A 340      26.242  -6.205 -21.227  1.00 26.54           C  
ATOM    836  CE1 TYR A 340      25.133  -8.734 -21.261  1.00 27.29           C  
ATOM    837  CE2 TYR A 340      27.049  -7.309 -21.447  1.00 27.98           C  
ATOM    838  CZ  TYR A 340      26.489  -8.572 -21.463  1.00 28.03           C  
ATOM    839  OH  TYR A 340      27.282  -9.678 -21.676  1.00 30.43           O  
ATOM    840  N   VAL A 341      23.521  -2.420 -22.576  1.00 24.39           N  
ATOM    841  CA  VAL A 341      24.087  -1.376 -23.416  1.00 27.65           C  
ATOM    842  C   VAL A 341      25.455  -0.976 -22.884  1.00 29.90           C  
ATOM    843  O   VAL A 341      25.644  -0.822 -21.676  1.00 29.38           O  
ATOM    844  CB  VAL A 341      23.173  -0.136 -23.452  1.00 27.90           C  
ATOM    845  CG1 VAL A 341      21.786  -0.532 -23.926  1.00 29.31           C  
ATOM    846  CG2 VAL A 341      23.103   0.505 -22.077  1.00 28.69           C  
ATOM    847  N   VAL A 342      26.411  -0.822 -23.791  1.00 32.67           N  
ATOM    848  CA  VAL A 342      27.774  -0.487 -23.410  1.00 36.52           C  
ATOM    849  C   VAL A 342      28.171   0.877 -23.962  1.00 38.17           C  
ATOM    850  O   VAL A 342      29.256   1.380 -23.674  1.00 40.12           O  
ATOM    851  CB  VAL A 342      28.773  -1.549 -23.918  1.00 36.48           C  
ATOM    852  CG1 VAL A 342      28.433  -2.906 -23.323  1.00 37.60           C  
ATOM    853  CG2 VAL A 342      28.741  -1.614 -25.434  1.00 36.39           C  
ATOM    854  N   SER A 343      27.288   1.470 -24.761  1.00 40.40           N  
ATOM    855  CA  SER A 343      27.496   2.832 -25.243  1.00 41.38           C  
ATOM    856  C   SER A 343      26.461   3.771 -24.632  1.00 42.13           C  
ATOM    857  O   SER A 343      26.874   4.715 -23.926  1.00 43.78           O  
ATOM    858  CB  SER A 343      27.394   2.885 -26.769  1.00 41.58           C  
ATOM    859  OG  SER A 343      26.044   2.975 -27.186  1.00 41.24           O  
TER     860      SER A 343                                                      
ATOM    861  N   SER B 356      -2.406 -20.295 -35.785  1.00 45.88           N  
ATOM    862  CA  SER B 356      -2.134 -21.719 -36.135  1.00 46.56           C  
ATOM    863  C   SER B 356      -1.287 -22.384 -35.057  1.00 46.29           C  
ATOM    864  O   SER B 356      -1.328 -23.601 -34.883  1.00 46.62           O  
ATOM    865  CB  SER B 356      -1.403 -21.801 -37.477  1.00 46.54           C  
ATOM    866  OG  SER B 356      -0.124 -21.195 -37.396  1.00 47.61           O  
ATOM    867  N   VAL B 357      -0.514 -21.576 -34.338  1.00 46.25           N  
ATOM    868  CA  VAL B 357       0.338 -22.087 -33.273  1.00 45.77           C  
ATOM    869  C   VAL B 357      -0.187 -21.672 -31.906  1.00 44.89           C  
ATOM    870  O   VAL B 357      -0.194 -20.490 -31.562  1.00 44.66           O  
ATOM    871  CB  VAL B 357       1.785 -21.574 -33.417  1.00 47.00           C  
ATOM    872  CG1 VAL B 357       2.629 -22.069 -32.253  1.00 46.69           C  
ATOM    873  CG2 VAL B 357       2.375 -22.046 -34.737  1.00 47.74           C  
ATOM    874  N   CYS B 358      -0.628 -22.654 -31.128  1.00 43.47           N  
ATOM    875  CA  CYS B 358      -1.069 -22.400 -29.765  1.00 42.74           C  
ATOM    876  C   CYS B 358       0.149 -22.394 -28.848  1.00 41.47           C  
ATOM    877  O   CYS B 358       0.754 -23.436 -28.599  1.00 42.14           O  
ATOM    878  CB  CYS B 358      -2.053 -23.486 -29.325  1.00 43.27           C  
ATOM    879  SG  CYS B 358      -2.855 -23.174 -27.738  1.00 44.98           S  
ATOM    880  N   GLN B 359       0.515 -21.217 -28.352  1.00 40.14           N  
ATOM    881  CA  GLN B 359       1.710 -21.092 -27.527  1.00 37.82           C  
ATOM    882  C   GLN B 359       1.401 -21.293 -26.051  1.00 35.01           C  
ATOM    883  O   GLN B 359       0.378 -20.831 -25.551  1.00 34.43           O  
ATOM    884  CB  GLN B 359       2.358 -19.722 -27.731  1.00 40.94           C  
ATOM    885  CG  GLN B 359       3.012 -19.545 -29.089  1.00 43.10           C  
ATOM    886  CD  GLN B 359       3.988 -18.388 -29.111  1.00 45.56           C  
ATOM    887  OE1 GLN B 359       3.745 -17.344 -28.503  1.00 46.85           O  
ATOM    888  NE2 GLN B 359       5.103 -18.567 -29.811  1.00 47.04           N  
ATOM    889  N   PRO B 360       2.293 -21.991 -25.334  1.00 32.67           N  
ATOM    890  CA  PRO B 360       2.131 -22.205 -23.893  1.00 30.16           C  
ATOM    891  C   PRO B 360       2.085 -20.875 -23.152  1.00 28.16           C  
ATOM    892  O   PRO B 360       2.724 -19.907 -23.559  1.00 29.79           O  
ATOM    893  CB  PRO B 360       3.361 -23.027 -23.507  1.00 31.34           C  
ATOM    894  CG  PRO B 360       3.800 -23.671 -24.781  1.00 33.91           C  
ATOM    895  CD  PRO B 360       3.488 -22.672 -25.858  1.00 32.85           C  
ATOM    896  N   THR B 361       1.321 -20.827 -22.068  1.00 23.41           N  
ATOM    897  CA  THR B 361       1.205 -19.608 -21.286  1.00 20.83           C  
ATOM    898  C   THR B 361       2.390 -19.550 -20.321  1.00 18.03           C  
ATOM    899  O   THR B 361       2.617 -20.483 -19.552  1.00 16.61           O  
ATOM    900  CB  THR B 361      -0.123 -19.593 -20.496  1.00 23.05           C  
ATOM    901  OG1 THR B 361      -1.213 -19.858 -21.395  1.00 24.29           O  
ATOM    902  CG2 THR B 361      -0.340 -18.245 -19.845  1.00 24.70           C  
ATOM    903  N   ARG B 362       3.157 -18.465 -20.384  1.00 17.71           N  
ATOM    904  CA  ARG B 362       4.371 -18.347 -19.577  1.00 17.92           C  
ATOM    905  C   ARG B 362       4.744 -16.897 -19.287  1.00 17.66           C  
ATOM    906  O   ARG B 362       4.304 -15.982 -19.980  1.00 19.07           O  
ATOM    907  CB  ARG B 362       5.542 -19.023 -20.281  1.00 19.05           C  
ATOM    908  CG  ARG B 362       5.906 -18.373 -21.587  1.00 20.88           C  
ATOM    909  CD  ARG B 362       7.271 -18.820 -22.092  1.00 22.75           C  
ATOM    910  NE  ARG B 362       7.556 -18.162 -23.361  1.00 22.10           N  
ATOM    911  CZ  ARG B 362       7.303 -18.694 -24.552  1.00 23.86           C  
ATOM    912  NH1 ARG B 362       7.581 -18.013 -25.656  1.00 24.15           N  
ATOM    913  NH2 ARG B 362       6.795 -19.917 -24.640  1.00 23.88           N  
ATOM    914  N   PHE B 363       5.564 -16.695 -18.260  1.00 15.27           N  
ATOM    915  CA  PHE B 363       6.112 -15.374 -17.991  1.00 14.63           C  
ATOM    916  C   PHE B 363       7.515 -15.476 -17.425  1.00 14.67           C  
ATOM    917  O   PHE B 363       7.907 -16.506 -16.876  1.00 14.44           O  
ATOM    918  CB  PHE B 363       5.219 -14.591 -17.019  1.00 15.42           C  
ATOM    919  CG  PHE B 363       5.232 -15.119 -15.605  1.00 14.64           C  
ATOM    920  CD1 PHE B 363       4.438 -16.200 -15.242  1.00 15.41           C  
ATOM    921  CD2 PHE B 363       6.015 -14.518 -14.633  1.00 15.90           C  
ATOM    922  CE1 PHE B 363       4.425 -16.668 -13.936  1.00 15.28           C  
ATOM    923  CE2 PHE B 363       6.008 -14.982 -13.326  1.00 14.59           C  
ATOM    924  CZ  PHE B 363       5.209 -16.061 -12.976  1.00 17.79           C  
ATOM    925  N   ILE B 364       8.261 -14.390 -17.575  1.00 14.24           N  
ATOM    926  CA  ILE B 364       9.622 -14.318 -17.079  1.00 15.65           C  
ATOM    927  C   ILE B 364       9.641 -13.596 -15.739  1.00 14.56           C  
ATOM    928  O   ILE B 364       8.871 -12.656 -15.513  1.00 15.47           O  
ATOM    929  CB  ILE B 364      10.520 -13.582 -18.097  1.00 15.33           C  
ATOM    930  CG1 ILE B 364      10.636 -14.425 -19.368  1.00 16.17           C  
ATOM    931  CG2 ILE B 364      11.890 -13.312 -17.500  1.00 17.59           C  
ATOM    932  CD1 ILE B 364      11.266 -13.693 -20.531  1.00 19.58           C  
ATOM    933  N   SER B 365      10.506 -14.051 -14.841  1.00 13.96           N  
ATOM    934  CA  SER B 365      10.708 -13.350 -13.578  1.00 13.61           C  
ATOM    935  C   SER B 365      12.188 -13.308 -13.234  1.00 13.93           C  
ATOM    936  O   SER B 365      12.970 -14.120 -13.719  1.00 13.86           O  
ATOM    937  CB  SER B 365       9.909 -14.024 -12.450  1.00 15.49           C  
ATOM    938  OG  SER B 365      10.203 -15.406 -12.342  1.00 15.58           O  
ATOM    939  N   ARG B 366      12.575 -12.330 -12.420  1.00 15.00           N  
ATOM    940  CA  ARG B 366      13.923 -12.286 -11.875  1.00 15.77           C  
ATOM    941  C   ARG B 366      13.814 -12.469 -10.367  1.00 14.29           C  
ATOM    942  O   ARG B 366      12.875 -11.975  -9.747  1.00 14.79           O  
ATOM    943  CB  ARG B 366      14.571 -10.937 -12.196  1.00 17.44           C  
ATOM    944  CG  ARG B 366      16.026 -10.830 -11.790  1.00 20.48           C  
ATOM    945  CD  ARG B 366      16.592  -9.470 -12.172  1.00 24.19           C  
ATOM    946  NE  ARG B 366      15.954  -8.396 -11.417  1.00 26.92           N  
ATOM    947  CZ  ARG B 366      15.599  -7.224 -11.933  1.00 29.50           C  
ATOM    948  NH1 ARG B 366      15.821  -6.967 -13.216  1.00 31.43           N  
ATOM    949  NH2 ARG B 366      15.018  -6.309 -11.167  1.00 31.59           N  
ATOM    950  N   HIS B 367      14.771 -13.185  -9.785  1.00 14.22           N  
ATOM    951  CA  HIS B 367      14.773 -13.442  -8.346  1.00 14.41           C  
ATOM    952  C   HIS B 367      16.157 -13.217  -7.766  1.00 15.72           C  
ATOM    953  O   HIS B 367      17.153 -13.413  -8.452  1.00 15.94           O  
ATOM    954  CB  HIS B 367      14.364 -14.889  -8.069  1.00 14.96           C  
ATOM    955  CG  HIS B 367      13.009 -15.242  -8.594  1.00 15.01           C  
ATOM    956  ND1 HIS B 367      11.906 -15.364  -7.778  1.00 15.52           N  
ATOM    957  CD2 HIS B 367      12.573 -15.466  -9.857  1.00 16.51           C  
ATOM    958  CE1 HIS B 367      10.845 -15.644  -8.517  1.00 15.37           C  
ATOM    959  NE2 HIS B 367      11.224 -15.710  -9.782  1.00 15.60           N  
ATOM    960  N   ASN B 368      16.224 -12.834  -6.495  1.00 16.51           N  
ATOM    961  CA  ASN B 368      17.491 -12.966  -5.802  1.00 17.96           C  
ATOM    962  C   ASN B 368      17.697 -14.430  -5.429  1.00 19.63           C  
ATOM    963  O   ASN B 368      16.796 -15.260  -5.608  1.00 17.97           O  
ATOM    964  CB  ASN B 368      17.564 -12.041  -4.570  1.00 20.25           C  
ATOM    965  CG  ASN B 368      16.529 -12.359  -3.498  1.00 21.85           C  
ATOM    966  OD1 ASN B 368      15.871 -13.394  -3.519  1.00 21.40           O  
ATOM    967  ND2 ASN B 368      16.394 -11.449  -2.540  1.00 23.22           N  
ATOM    968  N   ILE B 369      18.886 -14.762  -4.945  1.00 19.86           N  
ATOM    969  CA  ILE B 369      19.227 -16.154  -4.699  1.00 21.07           C  
ATOM    970  C   ILE B 369      18.294 -16.790  -3.674  1.00 20.34           C  
ATOM    971  O   ILE B 369      18.104 -18.004  -3.664  1.00 22.36           O  
ATOM    972  CB  ILE B 369      20.686 -16.291  -4.217  1.00 22.80           C  
ATOM    973  CG1 ILE B 369      21.636 -15.919  -5.358  1.00 25.43           C  
ATOM    974  CG2 ILE B 369      20.945 -17.711  -3.736  1.00 25.92           C  
ATOM    975  CD1 ILE B 369      23.102 -15.982  -4.983  1.00 26.66           C  
ATOM    976  N   GLU B 370      17.700 -15.960  -2.826  1.00 20.25           N  
ATOM    977  CA  GLU B 370      16.811 -16.442  -1.782  1.00 21.40           C  
ATOM    978  C   GLU B 370      15.437 -16.816  -2.341  1.00 21.60           C  
ATOM    979  O   GLU B 370      14.703 -17.599  -1.733  1.00 22.25           O  
ATOM    980  CB  GLU B 370      16.667 -15.375  -0.692  1.00 24.75           C  
ATOM    981  CG  GLU B 370      17.983 -14.997  -0.006  1.00 31.38           C  
ATOM    982  CD  GLU B 370      18.588 -13.703  -0.535  1.00 32.87           C  
ATOM    983  OE1 GLU B 370      19.181 -13.717  -1.638  1.00 32.20           O  
ATOM    984  OE2 GLU B 370      18.474 -12.667   0.159  1.00 36.31           O  
ATOM    985  N   GLY B 371      15.093 -16.258  -3.498  1.00 19.22           N  
ATOM    986  CA  GLY B 371      13.832 -16.605  -4.138  1.00 18.75           C  
ATOM    987  C   GLY B 371      12.837 -15.460  -4.247  1.00 17.40           C  
ATOM    988  O   GLY B 371      11.738 -15.621  -4.789  1.00 16.91           O  
ATOM    989  N   ILE B 372      13.207 -14.291  -3.736  1.00 15.73           N  
ATOM    990  CA  ILE B 372      12.322 -13.135  -3.802  1.00 17.00           C  
ATOM    991  C   ILE B 372      12.182 -12.625  -5.236  1.00 16.05           C  
ATOM    992  O   ILE B 372      13.181 -12.429  -5.934  1.00 15.69           O  
ATOM    993  CB  ILE B 372      12.849 -11.978  -2.917  1.00 18.12           C  
ATOM    994  CG1 ILE B 372      12.917 -12.422  -1.454  1.00 21.04           C  
ATOM    995  CG2 ILE B 372      11.948 -10.771  -3.060  1.00 19.66           C  
ATOM    996  CD1 ILE B 372      11.561 -12.547  -0.790  1.00 22.82           C  
ATOM    997  N   PHE B 373      10.940 -12.412  -5.671  1.00 14.83           N  
ATOM    998  CA  PHE B 373      10.672 -11.784  -6.968  1.00 15.51           C  
ATOM    999  C   PHE B 373      11.222 -10.356  -6.958  1.00 15.87           C  
ATOM   1000  O   PHE B 373      10.804  -9.548  -6.132  1.00 17.37           O  
ATOM   1001  CB  PHE B 373       9.163 -11.696  -7.235  1.00 14.85           C  
ATOM   1002  CG  PHE B 373       8.512 -12.994  -7.664  1.00 15.30           C  
ATOM   1003  CD1 PHE B 373       7.816 -13.767  -6.750  1.00 16.25           C  
ATOM   1004  CD2 PHE B 373       8.513 -13.381  -8.997  1.00 15.25           C  
ATOM   1005  CE1 PHE B 373       7.122 -14.903  -7.158  1.00 16.43           C  
ATOM   1006  CE2 PHE B 373       7.820 -14.517  -9.411  1.00 15.32           C  
ATOM   1007  CZ  PHE B 373       7.128 -15.270  -8.492  1.00 15.70           C  
ATOM   1008  N   THR B 374      12.136 -10.046  -7.873  1.00 16.66           N  
ATOM   1009  CA  THR B 374      12.632  -8.676  -8.009  1.00 19.24           C  
ATOM   1010  C   THR B 374      12.237  -8.071  -9.353  1.00 21.08           C  
ATOM   1011  O   THR B 374      12.394  -6.869  -9.579  1.00 22.55           O  
ATOM   1012  CB  THR B 374      14.165  -8.615  -7.858  1.00 18.93           C  
ATOM   1013  OG1 THR B 374      14.781  -9.469  -8.827  1.00 19.53           O  
ATOM   1014  CG2 THR B 374      14.580  -9.057  -6.467  1.00 19.56           C  
ATOM   1015  N   PHE B 375      11.723  -8.914 -10.243  1.00 20.97           N  
ATOM   1016  CA  PHE B 375      11.101  -8.455 -11.477  1.00 20.49           C  
ATOM   1017  C   PHE B 375      10.067  -9.474 -11.926  1.00 19.27           C  
ATOM   1018  O   PHE B 375      10.284 -10.678 -11.800  1.00 17.14           O  
ATOM   1019  CB  PHE B 375      12.141  -8.283 -12.582  1.00 22.62           C  
ATOM   1020  CG  PHE B 375      11.541  -8.051 -13.940  1.00 27.29           C  
ATOM   1021  CD1 PHE B 375      11.119  -6.788 -14.320  1.00 30.38           C  
ATOM   1022  CD2 PHE B 375      11.390  -9.100 -14.833  1.00 27.83           C  
ATOM   1023  CE1 PHE B 375      10.556  -6.575 -15.565  1.00 31.97           C  
ATOM   1024  CE2 PHE B 375      10.828  -8.894 -16.080  1.00 30.78           C  
ATOM   1025  CZ  PHE B 375      10.411  -7.631 -16.445  1.00 31.45           C  
ATOM   1026  N   VAL B 376       8.944  -8.989 -12.444  1.00 19.35           N  
ATOM   1027  CA  VAL B 376       7.897  -9.873 -12.945  1.00 20.48           C  
ATOM   1028  C   VAL B 376       7.311  -9.319 -14.237  1.00 21.49           C  
ATOM   1029  O   VAL B 376       6.827  -8.187 -14.276  1.00 22.22           O  
ATOM   1030  CB  VAL B 376       6.748 -10.033 -11.927  1.00 21.45           C  
ATOM   1031  CG1 VAL B 376       5.778 -11.093 -12.419  1.00 24.53           C  
ATOM   1032  CG2 VAL B 376       7.300 -10.402 -10.556  1.00 22.58           C  
ATOM   1033  N   ASP B 377       7.359 -10.126 -15.291  1.00 20.33           N  
ATOM   1034  CA  ASP B 377       6.826  -9.743 -16.591  1.00 20.52           C  
ATOM   1035  C   ASP B 377       5.298  -9.878 -16.577  1.00 21.72           C  
ATOM   1036  O   ASP B 377       4.746 -10.792 -15.960  1.00 21.50           O  
ATOM   1037  CB  ASP B 377       7.552 -10.595 -17.666  1.00 21.28           C  
ATOM   1038  CG  ASP B 377       6.630 -11.284 -18.660  1.00 21.43           C  
ATOM   1039  OD1 ASP B 377       5.557 -10.755 -19.006  1.00 23.38           O  
ATOM   1040  OD2 ASP B 377       7.026 -12.378 -19.126  1.00 21.65           O  
ATOM   1041  N   HIS B 378       4.624  -8.925 -17.220  1.00 22.22           N  
ATOM   1042  CA  HIS B 378       3.180  -8.736 -17.075  1.00 23.20           C  
ATOM   1043  C   HIS B 378       2.338  -9.918 -17.540  1.00 21.83           C  
ATOM   1044  O   HIS B 378       1.140  -9.986 -17.253  1.00 21.17           O  
ATOM   1045  CB  HIS B 378       2.739  -7.479 -17.835  1.00 26.22           C  
ATOM   1046  CG  HIS B 378       2.940  -7.567 -19.316  1.00 29.49           C  
ATOM   1047  ND1 HIS B 378       4.104  -7.166 -19.934  1.00 31.14           N  
ATOM   1048  CD2 HIS B 378       2.129  -8.020 -20.301  1.00 30.87           C  
ATOM   1049  CE1 HIS B 378       4.003  -7.369 -21.235  1.00 32.91           C  
ATOM   1050  NE2 HIS B 378       2.814  -7.887 -21.484  1.00 33.11           N  
ATOM   1051  N   ARG B 379       2.955 -10.854 -18.252  1.00 20.30           N  
ATOM   1052  CA  ARG B 379       2.234 -12.033 -18.697  1.00 19.47           C  
ATOM   1053  C   ARG B 379       1.916 -12.959 -17.524  1.00 18.19           C  
ATOM   1054  O   ARG B 379       1.243 -13.977 -17.694  1.00 19.22           O  
ATOM   1055  CB  ARG B 379       3.040 -12.778 -19.765  1.00 18.53           C  
ATOM   1056  CG  ARG B 379       3.227 -11.977 -21.054  1.00 19.92           C  
ATOM   1057  CD  ARG B 379       4.102 -12.711 -22.063  1.00 17.84           C  
ATOM   1058  NE  ARG B 379       5.463 -12.908 -21.569  1.00 20.04           N  
ATOM   1059  CZ  ARG B 379       6.375 -13.664 -22.171  1.00 17.54           C  
ATOM   1060  NH1 ARG B 379       6.074 -14.298 -23.299  1.00 19.62           N  
ATOM   1061  NH2 ARG B 379       7.586 -13.796 -21.640  1.00 18.63           N  
ATOM   1062  N   CYS B 380       2.390 -12.598 -16.335  1.00 18.84           N  
ATOM   1063  CA  CYS B 380       2.031 -13.340 -15.130  1.00 19.00           C  
ATOM   1064  C   CYS B 380       0.520 -13.331 -14.900  1.00 19.99           C  
ATOM   1065  O   CYS B 380      -0.040 -14.297 -14.388  1.00 19.88           O  
ATOM   1066  CB  CYS B 380       2.747 -12.757 -13.903  1.00 18.27           C  
ATOM   1067  SG  CYS B 380       2.377 -11.025 -13.527  1.00 21.69           S  
ATOM   1068  N   VAL B 381      -0.146 -12.249 -15.290  1.00 21.18           N  
ATOM   1069  CA  VAL B 381      -1.596 -12.183 -15.135  1.00 21.87           C  
ATOM   1070  C   VAL B 381      -2.279 -13.346 -15.849  1.00 21.15           C  
ATOM   1071  O   VAL B 381      -3.089 -14.059 -15.261  1.00 22.43           O  
ATOM   1072  CB  VAL B 381      -2.154 -10.865 -15.696  1.00 22.57           C  
ATOM   1073  CG1 VAL B 381      -3.668 -10.862 -15.595  1.00 25.51           C  
ATOM   1074  CG2 VAL B 381      -1.569  -9.693 -14.933  1.00 22.75           C  
ATOM   1075  N   ALA B 382      -1.945 -13.544 -17.118  1.00 19.69           N  
ATOM   1076  CA  ALA B 382      -2.527 -14.639 -17.883  1.00 20.38           C  
ATOM   1077  C   ALA B 382      -2.088 -16.000 -17.353  1.00 19.65           C  
ATOM   1078  O   ALA B 382      -2.829 -16.978 -17.436  1.00 21.74           O  
ATOM   1079  CB  ALA B 382      -2.142 -14.508 -19.353  1.00 22.43           C  
ATOM   1080  N   THR B 383      -0.875 -16.072 -16.811  1.00 17.44           N  
ATOM   1081  CA  THR B 383      -0.315 -17.367 -16.445  1.00 17.10           C  
ATOM   1082  C   THR B 383      -0.805 -17.838 -15.076  1.00 17.07           C  
ATOM   1083  O   THR B 383      -1.254 -18.979 -14.931  1.00 18.43           O  
ATOM   1084  CB  THR B 383       1.224 -17.316 -16.423  1.00 16.28           C  
ATOM   1085  OG1 THR B 383       1.697 -16.758 -17.654  1.00 18.15           O  
ATOM   1086  CG2 THR B 383       1.801 -18.714 -16.249  1.00 16.65           C  
ATOM   1087  N   VAL B 384      -0.711 -16.966 -14.075  1.00 16.84           N  
ATOM   1088  CA  VAL B 384      -1.038 -17.352 -12.704  1.00 17.11           C  
ATOM   1089  C   VAL B 384      -2.056 -16.442 -12.036  1.00 19.43           C  
ATOM   1090  O   VAL B 384      -2.365 -16.620 -10.859  1.00 18.90           O  
ATOM   1091  CB  VAL B 384       0.228 -17.407 -11.804  1.00 17.40           C  
ATOM   1092  CG1 VAL B 384       1.155 -18.515 -12.278  1.00 17.10           C  
ATOM   1093  CG2 VAL B 384       0.951 -16.066 -11.817  1.00 16.23           C  
ATOM   1094  N   GLY B 385      -2.560 -15.460 -12.778  1.00 20.50           N  
ATOM   1095  CA  GLY B 385      -3.699 -14.691 -12.305  1.00 22.03           C  
ATOM   1096  C   GLY B 385      -3.363 -13.433 -11.528  1.00 23.37           C  
ATOM   1097  O   GLY B 385      -4.221 -12.571 -11.351  1.00 27.16           O  
ATOM   1098  N   TYR B 386      -2.124 -13.320 -11.059  1.00 23.14           N  
ATOM   1099  CA  TYR B 386      -1.712 -12.192 -10.230  1.00 23.49           C  
ATOM   1100  C   TYR B 386      -1.205 -11.025 -11.066  1.00 23.57           C  
ATOM   1101  O   TYR B 386      -0.625 -11.216 -12.136  1.00 24.22           O  
ATOM   1102  CB  TYR B 386      -0.591 -12.601  -9.273  1.00 22.82           C  
ATOM   1103  CG  TYR B 386      -0.944 -13.710  -8.318  1.00 21.95           C  
ATOM   1104  CD1 TYR B 386      -1.635 -13.449  -7.141  1.00 23.08           C  
ATOM   1105  CD2 TYR B 386      -0.551 -15.014  -8.572  1.00 21.42           C  
ATOM   1106  CE1 TYR B 386      -1.918 -14.464  -6.243  1.00 22.22           C  
ATOM   1107  CE2 TYR B 386      -0.829 -16.032  -7.683  1.00 22.77           C  
ATOM   1108  CZ  TYR B 386      -1.508 -15.753  -6.523  1.00 20.74           C  
ATOM   1109  OH  TYR B 386      -1.761 -16.772  -5.636  1.00 23.37           O  
ATOM   1110  N   GLN B 387      -1.416  -9.816 -10.559  1.00 24.22           N  
ATOM   1111  CA  GLN B 387      -0.718  -8.645 -11.065  1.00 25.75           C  
ATOM   1112  C   GLN B 387       0.733  -8.703 -10.604  1.00 26.06           C  
ATOM   1113  O   GLN B 387       1.039  -9.271  -9.555  1.00 26.16           O  
ATOM   1114  CB  GLN B 387      -1.382  -7.372 -10.533  1.00 26.55           C  
ATOM   1115  CG  GLN B 387      -2.850  -7.243 -10.903  1.00 29.67           C  
ATOM   1116  CD  GLN B 387      -3.057  -7.109 -12.395  1.00 30.10           C  
ATOM   1117  OE1 GLN B 387      -2.390  -6.310 -13.055  1.00 34.41           O  
ATOM   1118  NE2 GLN B 387      -3.981  -7.893 -12.941  1.00 31.55           N  
ATOM   1119  N   PRO B 388       1.651  -8.114 -11.382  1.00 25.88           N  
ATOM   1120  CA  PRO B 388       3.069  -8.139 -11.014  1.00 26.06           C  
ATOM   1121  C   PRO B 388       3.331  -7.593  -9.612  1.00 26.38           C  
ATOM   1122  O   PRO B 388       4.170  -8.120  -8.882  1.00 25.44           O  
ATOM   1123  CB  PRO B 388       3.733  -7.291 -12.097  1.00 26.23           C  
ATOM   1124  CG  PRO B 388       2.818  -7.409 -13.265  1.00 26.44           C  
ATOM   1125  CD  PRO B 388       1.434  -7.453 -12.679  1.00 26.42           C  
ATOM   1126  N   GLN B 389       2.606  -6.542  -9.235  1.00 27.26           N  
ATOM   1127  CA  GLN B 389       2.799  -5.919  -7.930  1.00 28.91           C  
ATOM   1128  C   GLN B 389       2.423  -6.859  -6.791  1.00 28.66           C  
ATOM   1129  O   GLN B 389       2.855  -6.672  -5.654  1.00 29.05           O  
ATOM   1130  CB  GLN B 389       1.977  -4.628  -7.833  1.00 32.13           C  
ATOM   1131  CG  GLN B 389       0.563  -4.741  -8.385  1.00 36.60           C  
ATOM   1132  CD  GLN B 389      -0.495  -4.878  -7.302  1.00 39.23           C  
ATOM   1133  OE1 GLN B 389      -0.212  -4.716  -6.112  1.00 42.35           O  
ATOM   1134  NE2 GLN B 389      -1.724  -5.178  -7.712  1.00 40.09           N  
ATOM   1135  N   GLU B 390       1.620  -7.872  -7.100  1.00 26.91           N  
ATOM   1136  CA  GLU B 390       1.182  -8.826  -6.090  1.00 26.89           C  
ATOM   1137  C   GLU B 390       2.224  -9.919  -5.859  1.00 24.27           C  
ATOM   1138  O   GLU B 390       2.134 -10.679  -4.896  1.00 27.14           O  
ATOM   1139  CB  GLU B 390      -0.153  -9.457  -6.502  1.00 27.31           C  
ATOM   1140  CG  GLU B 390      -1.306  -8.467  -6.578  1.00 31.19           C  
ATOM   1141  CD  GLU B 390      -2.627  -9.127  -6.928  1.00 31.67           C  
ATOM   1142  OE1 GLU B 390      -3.509  -9.199  -6.045  1.00 35.47           O  
ATOM   1143  OE2 GLU B 390      -2.789  -9.570  -8.083  1.00 31.40           O  
ATOM   1144  N   LEU B 391       3.207  -9.999  -6.751  1.00 21.90           N  
ATOM   1145  CA  LEU B 391       4.275 -10.983  -6.627  1.00 20.46           C  
ATOM   1146  C   LEU B 391       5.588 -10.341  -6.185  1.00 19.64           C  
ATOM   1147  O   LEU B 391       6.335 -10.923  -5.407  1.00 18.73           O  
ATOM   1148  CB  LEU B 391       4.482 -11.708  -7.960  1.00 20.60           C  
ATOM   1149  CG  LEU B 391       3.329 -12.591  -8.446  1.00 20.70           C  
ATOM   1150  CD1 LEU B 391       3.677 -13.178  -9.801  1.00 21.90           C  
ATOM   1151  CD2 LEU B 391       3.066 -13.697  -7.443  1.00 22.40           C  
ATOM   1152  N   LEU B 392       5.858  -9.138  -6.681  1.00 20.20           N  
ATOM   1153  CA  LEU B 392       7.100  -8.440  -6.359  1.00 21.93           C  
ATOM   1154  C   LEU B 392       7.327  -8.334  -4.858  1.00 22.65           C  
ATOM   1155  O   LEU B 392       6.429  -7.951  -4.108  1.00 24.72           O  
ATOM   1156  CB  LEU B 392       7.091  -7.035  -6.960  1.00 23.40           C  
ATOM   1157  CG  LEU B 392       7.324  -6.938  -8.465  1.00 25.09           C  
ATOM   1158  CD1 LEU B 392       6.970  -5.537  -8.948  1.00 26.02           C  
ATOM   1159  CD2 LEU B 392       8.772  -7.262  -8.769  1.00 25.33           C  
ATOM   1160  N   GLY B 393       8.538  -8.667  -4.425  1.00 22.39           N  
ATOM   1161  CA  GLY B 393       8.885  -8.537  -3.023  1.00 21.90           C  
ATOM   1162  C   GLY B 393       8.549  -9.768  -2.206  1.00 20.82           C  
ATOM   1163  O   GLY B 393       8.937  -9.878  -1.042  1.00 22.50           O  
ATOM   1164  N   LYS B 394       7.825 -10.703  -2.813  1.00 19.82           N  
ATOM   1165  CA  LYS B 394       7.448 -11.931  -2.127  1.00 19.42           C  
ATOM   1166  C   LYS B 394       8.320 -13.066  -2.621  1.00 16.53           C  
ATOM   1167  O   LYS B 394       8.819 -13.024  -3.745  1.00 17.61           O  
ATOM   1168  CB  LYS B 394       5.978 -12.261  -2.392  1.00 19.15           C  
ATOM   1169  CG  LYS B 394       5.006 -11.208  -1.867  1.00 24.85           C  
ATOM   1170  CD  LYS B 394       3.568 -11.690  -1.961  1.00 26.16           C  
ATOM   1171  CE  LYS B 394       2.590 -10.636  -1.462  1.00 29.32           C  
ATOM   1172  NZ  LYS B 394       2.876 -10.220  -0.062  1.00 30.89           N  
ATOM   1173  N   ASN B 395       8.508 -14.078  -1.783  1.00 18.19           N  
ATOM   1174  CA  ASN B 395       9.285 -15.235  -2.184  1.00 16.11           C  
ATOM   1175  C   ASN B 395       8.409 -16.186  -2.984  1.00 17.25           C  
ATOM   1176  O   ASN B 395       7.276 -16.477  -2.598  1.00 16.98           O  
ATOM   1177  CB  ASN B 395       9.840 -15.956  -0.955  1.00 17.17           C  
ATOM   1178  CG  ASN B 395      11.004 -16.857  -1.290  1.00 18.22           C  
ATOM   1179  OD1 ASN B 395      10.917 -17.707  -2.178  1.00 17.65           O  
ATOM   1180  ND2 ASN B 395      12.114 -16.675  -0.579  1.00 21.63           N  
ATOM   1181  N   ILE B 396       8.931 -16.664  -4.104  1.00 15.10           N  
ATOM   1182  CA  ILE B 396       8.160 -17.588  -4.927  1.00 14.41           C  
ATOM   1183  C   ILE B 396       7.766 -18.828  -4.113  1.00 16.02           C  
ATOM   1184  O   ILE B 396       6.726 -19.441  -4.370  1.00 14.38           O  
ATOM   1185  CB  ILE B 396       8.951 -17.976  -6.199  1.00 14.46           C  
ATOM   1186  CG1 ILE B 396       8.073 -18.824  -7.127  1.00 15.89           C  
ATOM   1187  CG2 ILE B 396      10.235 -18.696  -5.809  1.00 14.22           C  
ATOM   1188  CD1 ILE B 396       8.585 -18.904  -8.545  1.00 18.86           C  
ATOM   1189  N   VAL B 397       8.567 -19.180  -3.112  1.00 15.35           N  
ATOM   1190  CA  VAL B 397       8.257 -20.328  -2.264  1.00 17.24           C  
ATOM   1191  C   VAL B 397       6.910 -20.185  -1.548  1.00 17.14           C  
ATOM   1192  O   VAL B 397       6.236 -21.182  -1.271  1.00 15.94           O  
ATOM   1193  CB  VAL B 397       9.381 -20.570  -1.226  1.00 18.23           C  
ATOM   1194  CG1 VAL B 397       8.978 -21.674  -0.267  1.00 21.90           C  
ATOM   1195  CG2 VAL B 397      10.662 -20.951  -1.945  1.00 21.68           C  
ATOM   1196  N   GLU B 398       6.510 -18.947  -1.276  1.00 15.38           N  
ATOM   1197  CA  GLU B 398       5.216 -18.668  -0.648  1.00 17.12           C  
ATOM   1198  C   GLU B 398       4.041 -19.196  -1.479  1.00 17.55           C  
ATOM   1199  O   GLU B 398       2.975 -19.496  -0.934  1.00 17.36           O  
ATOM   1200  CB  GLU B 398       5.039 -17.158  -0.445  1.00 22.78           C  
ATOM   1201  CG  GLU B 398       6.123 -16.489   0.395  1.00 27.38           C  
ATOM   1202  CD  GLU B 398       5.894 -14.993   0.539  1.00 29.69           C  
ATOM   1203  OE1 GLU B 398       4.715 -14.574   0.535  1.00 32.99           O  
ATOM   1204  OE2 GLU B 398       6.888 -14.238   0.653  1.00 31.36           O  
ATOM   1205  N   PHE B 399       4.241 -19.299  -2.790  1.00 14.68           N  
ATOM   1206  CA  PHE B 399       3.180 -19.699  -3.719  1.00 14.04           C  
ATOM   1207  C   PHE B 399       3.286 -21.170  -4.086  1.00 15.50           C  
ATOM   1208  O   PHE B 399       2.491 -21.695  -4.871  1.00 15.19           O  
ATOM   1209  CB  PHE B 399       3.257 -18.849  -4.991  1.00 15.12           C  
ATOM   1210  CG  PHE B 399       3.005 -17.397  -4.748  1.00 16.25           C  
ATOM   1211  CD1 PHE B 399       4.045 -16.545  -4.418  1.00 20.08           C  
ATOM   1212  CD2 PHE B 399       1.718 -16.889  -4.804  1.00 18.97           C  
ATOM   1213  CE1 PHE B 399       3.805 -15.213  -4.145  1.00 20.58           C  
ATOM   1214  CE2 PHE B 399       1.474 -15.561  -4.532  1.00 17.91           C  
ATOM   1215  CZ  PHE B 399       2.515 -14.721  -4.201  1.00 20.33           C  
ATOM   1216  N   CYS B 400       4.277 -21.838  -3.512  1.00 14.52           N  
ATOM   1217  CA  CYS B 400       4.605 -23.199  -3.890  1.00 14.58           C  
ATOM   1218  C   CYS B 400       3.888 -24.229  -3.006  1.00 15.25           C  
ATOM   1219  O   CYS B 400       3.792 -24.063  -1.795  1.00 14.98           O  
ATOM   1220  CB  CYS B 400       6.120 -23.393  -3.793  1.00 14.26           C  
ATOM   1221  SG  CYS B 400       6.696 -24.993  -4.363  1.00 15.80           S  
ATOM   1222  N   HIS B 401       3.386 -25.290  -3.631  1.00 14.96           N  
ATOM   1223  CA  HIS B 401       2.743 -26.394  -2.918  1.00 15.31           C  
ATOM   1224  C   HIS B 401       3.689 -26.930  -1.836  1.00 14.89           C  
ATOM   1225  O   HIS B 401       4.879 -27.103  -2.080  1.00 15.89           O  
ATOM   1226  CB  HIS B 401       2.407 -27.500  -3.930  1.00 15.89           C  
ATOM   1227  CG  HIS B 401       1.525 -28.586  -3.394  1.00 16.84           C  
ATOM   1228  ND1 HIS B 401       1.927 -29.458  -2.406  1.00 18.33           N  
ATOM   1229  CD2 HIS B 401       0.274 -28.970  -3.747  1.00 18.99           C  
ATOM   1230  CE1 HIS B 401       0.964 -30.334  -2.175  1.00 20.62           C  
ATOM   1231  NE2 HIS B 401      -0.049 -30.060  -2.977  1.00 17.71           N  
ATOM   1232  N   PRO B 402       3.170 -27.212  -0.631  1.00 14.41           N  
ATOM   1233  CA  PRO B 402       4.011 -27.735   0.454  1.00 15.50           C  
ATOM   1234  C   PRO B 402       4.848 -28.966   0.090  1.00 16.90           C  
ATOM   1235  O   PRO B 402       5.967 -29.118   0.578  1.00 18.31           O  
ATOM   1236  CB  PRO B 402       3.019 -28.022   1.588  1.00 17.65           C  
ATOM   1237  CG  PRO B 402       1.659 -27.998   0.948  1.00 16.98           C  
ATOM   1238  CD  PRO B 402       1.752 -27.112  -0.247  1.00 15.53           C  
ATOM   1239  N   GLU B 403       4.318 -29.833  -0.769  1.00 18.29           N  
ATOM   1240  CA  GLU B 403       5.057 -31.020  -1.196  1.00 20.83           C  
ATOM   1241  C   GLU B 403       6.274 -30.656  -2.037  1.00 20.56           C  
ATOM   1242  O   GLU B 403       7.234 -31.426  -2.115  1.00 22.09           O  
ATOM   1243  CB  GLU B 403       4.156 -31.960  -2.005  1.00 24.08           C  
ATOM   1244  CG  GLU B 403       3.164 -32.751  -1.170  1.00 29.43           C  
ATOM   1245  CD  GLU B 403       2.417 -33.789  -1.986  1.00 32.16           C  
ATOM   1246  OE1 GLU B 403       2.718 -33.934  -3.191  1.00 33.68           O  
ATOM   1247  OE2 GLU B 403       1.528 -34.462  -1.422  1.00 34.75           O  
ATOM   1248  N   ASP B 404       6.233 -29.481  -2.662  1.00 17.45           N  
ATOM   1249  CA  ASP B 404       7.258 -29.091  -3.628  1.00 16.84           C  
ATOM   1250  C   ASP B 404       8.217 -28.031  -3.090  1.00 15.74           C  
ATOM   1251  O   ASP B 404       9.178 -27.669  -3.768  1.00 16.65           O  
ATOM   1252  CB  ASP B 404       6.610 -28.544  -4.908  1.00 16.59           C  
ATOM   1253  CG  ASP B 404       5.656 -29.527  -5.559  1.00 17.70           C  
ATOM   1254  OD1 ASP B 404       5.862 -30.751  -5.410  1.00 22.61           O  
ATOM   1255  OD2 ASP B 404       4.700 -29.065  -6.223  1.00 18.02           O  
ATOM   1256  N   GLN B 405       7.955 -27.513  -1.896  1.00 16.21           N  
ATOM   1257  CA  GLN B 405       8.687 -26.335  -1.443  1.00 15.57           C  
ATOM   1258  C   GLN B 405      10.173 -26.596  -1.282  1.00 18.65           C  
ATOM   1259  O   GLN B 405      10.989 -25.747  -1.638  1.00 17.01           O  
ATOM   1260  CB  GLN B 405       8.097 -25.787  -0.141  1.00 16.14           C  
ATOM   1261  CG  GLN B 405       6.846 -24.940  -0.375  1.00 16.44           C  
ATOM   1262  CD  GLN B 405       6.258 -24.378   0.906  1.00 16.34           C  
ATOM   1263  OE1 GLN B 405       6.111 -25.095   1.899  1.00 17.07           O  
ATOM   1264  NE2 GLN B 405       5.922 -23.091   0.892  1.00 16.69           N  
ATOM   1265  N   GLN B 406      10.539 -27.766  -0.767  1.00 17.10           N  
ATOM   1266  CA  GLN B 406      11.957 -28.036  -0.587  1.00 18.72           C  
ATOM   1267  C   GLN B 406      12.643 -28.262  -1.927  1.00 19.46           C  
ATOM   1268  O   GLN B 406      13.769 -27.807  -2.134  1.00 19.38           O  
ATOM   1269  CB  GLN B 406      12.168 -29.245   0.318  1.00 18.59           C  
ATOM   1270  CG  GLN B 406      13.623 -29.409   0.752  1.00 22.40           C  
ATOM   1271  CD  GLN B 406      14.174 -28.155   1.397  1.00 21.00           C  
ATOM   1272  OE1 GLN B 406      13.578 -27.607   2.325  1.00 25.55           O  
ATOM   1273  NE2 GLN B 406      15.318 -27.687   0.907  1.00 25.90           N  
ATOM   1274  N   LEU B 407      11.962 -28.954  -2.835  1.00 19.60           N  
ATOM   1275  CA  LEU B 407      12.469 -29.131  -4.193  1.00 20.90           C  
ATOM   1276  C   LEU B 407      12.751 -27.774  -4.836  1.00 21.23           C  
ATOM   1277  O   LEU B 407      13.767 -27.597  -5.514  1.00 20.70           O  
ATOM   1278  CB  LEU B 407      11.456 -29.905  -5.041  1.00 25.60           C  
ATOM   1279  CG  LEU B 407      11.759 -30.051  -6.535  1.00 28.24           C  
ATOM   1280  CD1 LEU B 407      12.998 -30.923  -6.736  1.00 29.61           C  
ATOM   1281  CD2 LEU B 407      10.557 -30.668  -7.233  1.00 29.02           C  
ATOM   1282  N   LEU B 408      11.857 -26.814  -4.618  1.00 19.60           N  
ATOM   1283  CA  LEU B 408      12.040 -25.478  -5.169  1.00 19.15           C  
ATOM   1284  C   LEU B 408      13.200 -24.749  -4.488  1.00 20.43           C  
ATOM   1285  O   LEU B 408      14.037 -24.136  -5.161  1.00 19.84           O  
ATOM   1286  CB  LEU B 408      10.739 -24.676  -5.033  1.00 18.39           C  
ATOM   1287  CG  LEU B 408      10.711 -23.344  -5.782  1.00 18.15           C  
ATOM   1288  CD1 LEU B 408      11.012 -23.567  -7.251  1.00 18.55           C  
ATOM   1289  CD2 LEU B 408       9.344 -22.701  -5.619  1.00 16.69           C  
ATOM   1290  N   ARG B 409      13.274 -24.829  -3.162  1.00 20.19           N  
ATOM   1291  CA  ARG B 409      14.402 -24.246  -2.441  1.00 20.70           C  
ATOM   1292  C   ARG B 409      15.714 -24.831  -2.941  1.00 21.27           C  
ATOM   1293  O   ARG B 409      16.692 -24.108  -3.148  1.00 21.83           O  
ATOM   1294  CB  ARG B 409      14.282 -24.517  -0.943  1.00 20.94           C  
ATOM   1295  CG  ARG B 409      13.146 -23.772  -0.266  1.00 21.57           C  
ATOM   1296  CD  ARG B 409      13.226 -23.921   1.239  1.00 22.43           C  
ATOM   1297  NE  ARG B 409      12.044 -23.378   1.899  1.00 25.37           N  
ATOM   1298  CZ  ARG B 409      11.051 -24.118   2.377  1.00 25.37           C  
ATOM   1299  NH1 ARG B 409      11.094 -25.440   2.275  1.00 26.07           N  
ATOM   1300  NH2 ARG B 409      10.005 -23.532   2.946  1.00 26.56           N  
ATOM   1301  N   ASP B 410      15.733 -26.145  -3.133  1.00 21.18           N  
ATOM   1302  CA  ASP B 410      16.947 -26.816  -3.586  1.00 22.28           C  
ATOM   1303  C   ASP B 410      17.341 -26.312  -4.969  1.00 23.31           C  
ATOM   1304  O   ASP B 410      18.526 -26.225  -5.293  1.00 23.56           O  
ATOM   1305  CB  ASP B 410      16.738 -28.329  -3.633  1.00 22.47           C  
ATOM   1306  CG  ASP B 410      16.646 -28.947  -2.254  1.00 23.27           C  
ATOM   1307  OD1 ASP B 410      17.016 -28.271  -1.271  1.00 26.62           O  
ATOM   1308  OD2 ASP B 410      16.207 -30.110  -2.157  1.00 26.76           O  
ATOM   1309  N   SER B 411      16.342 -25.969  -5.776  1.00 22.67           N  
ATOM   1310  CA  SER B 411      16.582 -25.546  -7.148  1.00 22.47           C  
ATOM   1311  C   SER B 411      17.314 -24.207  -7.191  1.00 23.40           C  
ATOM   1312  O   SER B 411      18.128 -23.969  -8.088  1.00 22.74           O  
ATOM   1313  CB  SER B 411      15.250 -25.448  -7.901  1.00 23.35           C  
ATOM   1314  OG  SER B 411      15.447 -25.565  -9.301  1.00 30.06           O  
ATOM   1315  N   PHE B 412      17.039 -23.338  -6.221  1.00 22.48           N  
ATOM   1316  CA  PHE B 412      17.754 -22.066  -6.124  1.00 24.32           C  
ATOM   1317  C   PHE B 412      19.226 -22.336  -5.878  1.00 25.51           C  
ATOM   1318  O   PHE B 412      20.092 -21.746  -6.517  1.00 26.20           O  
ATOM   1319  CB  PHE B 412      17.231 -21.218  -4.965  1.00 26.05           C  
ATOM   1320  CG  PHE B 412      15.782 -20.871  -5.069  1.00 27.86           C  
ATOM   1321  CD1 PHE B 412      15.156 -20.804  -6.301  1.00 28.31           C  
ATOM   1322  CD2 PHE B 412      15.043 -20.606  -3.926  1.00 29.04           C  
ATOM   1323  CE1 PHE B 412      13.817 -20.481  -6.392  1.00 29.93           C  
ATOM   1324  CE2 PHE B 412      13.705 -20.280  -4.010  1.00 30.06           C  
ATOM   1325  CZ  PHE B 412      13.091 -20.218  -5.245  1.00 30.62           C  
ATOM   1326  N   GLN B 413      19.501 -23.231  -4.936  1.00 27.00           N  
ATOM   1327  CA  GLN B 413      20.874 -23.559  -4.590  1.00 28.45           C  
ATOM   1328  C   GLN B 413      21.591 -24.189  -5.775  1.00 27.38           C  
ATOM   1329  O   GLN B 413      22.740 -23.848  -6.065  1.00 27.79           O  
ATOM   1330  CB  GLN B 413      20.905 -24.516  -3.397  1.00 30.48           C  
ATOM   1331  CG  GLN B 413      20.284 -23.948  -2.136  1.00 35.87           C  
ATOM   1332  CD  GLN B 413      20.382 -24.900  -0.958  1.00 38.34           C  
ATOM   1333  OE1 GLN B 413      20.828 -26.040  -1.101  1.00 40.49           O  
ATOM   1334  NE2 GLN B 413      19.966 -24.435   0.215  1.00 39.21           N  
ATOM   1335  N   GLN B 414      20.916 -25.107  -6.463  1.00 25.61           N  
ATOM   1336  CA  GLN B 414      21.531 -25.820  -7.576  1.00 26.01           C  
ATOM   1337  C   GLN B 414      21.817 -24.907  -8.760  1.00 24.74           C  
ATOM   1338  O   GLN B 414      22.851 -25.036  -9.415  1.00 23.41           O  
ATOM   1339  CB  GLN B 414      20.637 -26.977  -8.031  1.00 28.04           C  
ATOM   1340  CG  GLN B 414      20.467 -28.073  -6.989  1.00 32.57           C  
ATOM   1341  CD  GLN B 414      19.598 -29.217  -7.478  1.00 35.65           C  
ATOM   1342  OE1 GLN B 414      19.335 -29.347  -8.676  1.00 36.12           O  
ATOM   1343  NE2 GLN B 414      19.145 -30.056  -6.549  1.00 36.27           N  
ATOM   1344  N   VAL B 415      20.911 -23.977  -9.042  1.00 23.45           N  
ATOM   1345  CA  VAL B 415      21.085 -23.134 -10.215  1.00 21.88           C  
ATOM   1346  C   VAL B 415      22.266 -22.179 -10.013  1.00 23.58           C  
ATOM   1347  O   VAL B 415      22.948 -21.812 -10.971  1.00 22.69           O  
ATOM   1348  CB  VAL B 415      19.796 -22.329 -10.530  1.00 21.34           C  
ATOM   1349  CG1 VAL B 415      19.575 -21.252  -9.481  1.00 22.56           C  
ATOM   1350  CG2 VAL B 415      19.888 -21.728 -11.925  1.00 22.66           C  
ATOM   1351  N   VAL B 416      22.518 -21.798  -8.765  1.00 24.46           N  
ATOM   1352  CA  VAL B 416      23.690 -20.992  -8.436  1.00 27.29           C  
ATOM   1353  C   VAL B 416      24.987 -21.743  -8.721  1.00 28.82           C  
ATOM   1354  O   VAL B 416      25.955 -21.161  -9.216  1.00 30.12           O  
ATOM   1355  CB  VAL B 416      23.679 -20.575  -6.955  1.00 28.18           C  
ATOM   1356  CG1 VAL B 416      25.004 -19.932  -6.584  1.00 28.15           C  
ATOM   1357  CG2 VAL B 416      22.541 -19.604  -6.703  1.00 28.00           C  
ATOM   1358  N   LYS B 417      25.006 -23.036  -8.412  1.00 29.14           N  
ATOM   1359  CA  LYS B 417      26.202 -23.845  -8.629  1.00 30.99           C  
ATOM   1360  C   LYS B 417      26.431 -24.151 -10.105  1.00 31.36           C  
ATOM   1361  O   LYS B 417      27.549 -24.476 -10.512  1.00 32.36           O  
ATOM   1362  CB  LYS B 417      26.109 -25.154  -7.844  1.00 31.69           C  
ATOM   1363  CG  LYS B 417      26.129 -24.969  -6.342  1.00 34.31           C  
ATOM   1364  CD  LYS B 417      26.025 -26.300  -5.623  1.00 36.42           C  
ATOM   1365  CE  LYS B 417      25.937 -26.102  -4.120  1.00 37.91           C  
ATOM   1366  NZ  LYS B 417      25.808 -27.397  -3.398  1.00 39.85           N  
ATOM   1367  N   LEU B 418      25.375 -24.049 -10.907  1.00 30.85           N  
ATOM   1368  CA  LEU B 418      25.496 -24.269 -12.344  1.00 29.95           C  
ATOM   1369  C   LEU B 418      26.167 -23.086 -13.025  1.00 29.33           C  
ATOM   1370  O   LEU B 418      26.526 -23.157 -14.199  1.00 29.48           O  
ATOM   1371  CB  LEU B 418      24.120 -24.510 -12.969  1.00 29.14           C  
ATOM   1372  CG  LEU B 418      23.496 -25.873 -12.674  1.00 28.21           C  
ATOM   1373  CD1 LEU B 418      22.085 -25.927 -13.245  1.00 27.81           C  
ATOM   1374  CD2 LEU B 418      24.364 -26.972 -13.274  1.00 27.85           C  
ATOM   1375  N   LYS B 419      26.320 -21.995 -12.282  1.00 30.57           N  
ATOM   1376  CA  LYS B 419      27.084 -20.850 -12.755  1.00 31.84           C  
ATOM   1377  C   LYS B 419      26.703 -20.462 -14.179  1.00 30.60           C  
ATOM   1378  O   LYS B 419      27.551 -20.435 -15.073  1.00 31.82           O  
ATOM   1379  CB  LYS B 419      28.583 -21.159 -12.684  1.00 34.10           C  
ATOM   1380  CG  LYS B 419      29.108 -21.312 -11.264  1.00 37.09           C  
ATOM   1381  CD  LYS B 419      30.589 -21.660 -11.245  1.00 39.58           C  
ATOM   1382  CE  LYS B 419      30.838 -23.060 -11.780  1.00 40.99           C  
ATOM   1383  NZ  LYS B 419      32.212 -23.539 -11.453  1.00 42.41           N  
ATOM   1384  N   GLY B 420      25.422 -20.169 -14.385  1.00 28.77           N  
ATOM   1385  CA  GLY B 420      24.977 -19.656 -15.667  1.00 26.18           C  
ATOM   1386  C   GLY B 420      24.228 -20.643 -16.542  1.00 25.39           C  
ATOM   1387  O   GLY B 420      23.501 -20.238 -17.448  1.00 25.16           O  
ATOM   1388  N   GLN B 421      24.399 -21.935 -16.283  1.00 24.42           N  
ATOM   1389  CA  GLN B 421      23.702 -22.964 -17.048  1.00 24.14           C  
ATOM   1390  C   GLN B 421      22.257 -23.085 -16.572  1.00 22.14           C  
ATOM   1391  O   GLN B 421      21.931 -22.664 -15.467  1.00 22.47           O  
ATOM   1392  CB  GLN B 421      24.404 -24.314 -16.890  1.00 27.78           C  
ATOM   1393  CG  GLN B 421      25.814 -24.355 -17.455  1.00 32.04           C  
ATOM   1394  CD  GLN B 421      26.536 -25.643 -17.110  1.00 34.54           C  
ATOM   1395  OE1 GLN B 421      26.692 -26.527 -17.952  1.00 37.78           O  
ATOM   1396  NE2 GLN B 421      26.981 -25.756 -15.863  1.00 35.59           N  
ATOM   1397  N   VAL B 422      21.411 -23.679 -17.408  1.00 22.52           N  
ATOM   1398  CA  VAL B 422      19.977 -23.756 -17.132  1.00 21.31           C  
ATOM   1399  C   VAL B 422      19.599 -24.987 -16.313  1.00 21.84           C  
ATOM   1400  O   VAL B 422      20.104 -26.088 -16.542  1.00 22.49           O  
ATOM   1401  CB  VAL B 422      19.158 -23.777 -18.442  1.00 21.77           C  
ATOM   1402  CG1 VAL B 422      17.674 -23.985 -18.130  1.00 21.43           C  
ATOM   1403  CG2 VAL B 422      19.355 -22.465 -19.202  1.00 23.41           C  
ATOM   1404  N   LEU B 423      18.697 -24.781 -15.358  1.00 19.88           N  
ATOM   1405  CA  LEU B 423      18.129 -25.858 -14.563  1.00 19.73           C  
ATOM   1406  C   LEU B 423      16.613 -25.773 -14.722  1.00 18.94           C  
ATOM   1407  O   LEU B 423      16.056 -24.682 -14.743  1.00 20.17           O  
ATOM   1408  CB  LEU B 423      18.509 -25.668 -13.094  1.00 22.31           C  
ATOM   1409  CG  LEU B 423      17.838 -26.582 -12.067  1.00 25.87           C  
ATOM   1410  CD1 LEU B 423      18.282 -28.022 -12.282  1.00 26.80           C  
ATOM   1411  CD2 LEU B 423      18.193 -26.110 -10.666  1.00 27.89           C  
ATOM   1412  N   SER B 424      15.944 -26.910 -14.853  1.00 19.52           N  
ATOM   1413  CA  SER B 424      14.487 -26.885 -14.912  1.00 19.84           C  
ATOM   1414  C   SER B 424      13.886 -27.670 -13.765  1.00 20.37           C  
ATOM   1415  O   SER B 424      14.420 -28.700 -13.352  1.00 22.85           O  
ATOM   1416  CB  SER B 424      13.988 -27.447 -16.244  1.00 22.85           C  
ATOM   1417  OG  SER B 424      14.349 -26.587 -17.311  1.00 25.29           O  
ATOM   1418  N   VAL B 425      12.774 -27.168 -13.243  1.00 18.12           N  
ATOM   1419  CA  VAL B 425      12.097 -27.839 -12.144  1.00 19.01           C  
ATOM   1420  C   VAL B 425      10.591 -27.751 -12.340  1.00 18.59           C  
ATOM   1421  O   VAL B 425      10.085 -26.801 -12.927  1.00 16.90           O  
ATOM   1422  CB  VAL B 425      12.485 -27.206 -10.785  1.00 19.69           C  
ATOM   1423  CG1 VAL B 425      11.960 -25.783 -10.697  1.00 20.92           C  
ATOM   1424  CG2 VAL B 425      11.951 -28.056  -9.638  1.00 22.55           C  
ATOM   1425  N   MET B 426       9.877 -28.759 -11.854  1.00 17.66           N  
ATOM   1426  CA  MET B 426       8.428 -28.785 -11.972  1.00 18.08           C  
ATOM   1427  C   MET B 426       7.828 -28.675 -10.576  1.00 17.11           C  
ATOM   1428  O   MET B 426       8.273 -29.351  -9.653  1.00 18.84           O  
ATOM   1429  CB  MET B 426       7.993 -30.099 -12.626  1.00 21.24           C  
ATOM   1430  CG  MET B 426       6.493 -30.311 -12.668  1.00 27.86           C  
ATOM   1431  SD  MET B 426       5.802 -29.883 -14.265  1.00 37.08           S  
ATOM   1432  CE  MET B 426       6.852 -30.851 -15.359  1.00 31.28           C  
ATOM   1433  N   PHE B 427       6.828 -27.812 -10.420  1.00 15.84           N  
ATOM   1434  CA  PHE B 427       6.180 -27.643  -9.124  1.00 16.41           C  
ATOM   1435  C   PHE B 427       4.788 -27.058  -9.280  1.00 15.50           C  
ATOM   1436  O   PHE B 427       4.430 -26.556 -10.341  1.00 15.53           O  
ATOM   1437  CB  PHE B 427       7.013 -26.735  -8.207  1.00 15.37           C  
ATOM   1438  CG  PHE B 427       7.051 -25.294  -8.639  1.00 15.61           C  
ATOM   1439  CD1 PHE B 427       6.260 -24.344  -8.009  1.00 15.22           C  
ATOM   1440  CD2 PHE B 427       7.895 -24.890  -9.663  1.00 16.91           C  
ATOM   1441  CE1 PHE B 427       6.308 -23.014  -8.386  1.00 17.55           C  
ATOM   1442  CE2 PHE B 427       7.951 -23.559 -10.049  1.00 15.68           C  
ATOM   1443  CZ  PHE B 427       7.156 -22.620  -9.408  1.00 16.06           C  
ATOM   1444  N   ARG B 428       4.003 -27.122  -8.213  1.00 15.63           N  
ATOM   1445  CA  ARG B 428       2.654 -26.572  -8.244  1.00 14.77           C  
ATOM   1446  C   ARG B 428       2.616 -25.183  -7.611  1.00 13.79           C  
ATOM   1447  O   ARG B 428       3.119 -24.985  -6.501  1.00 14.19           O  
ATOM   1448  CB  ARG B 428       1.701 -27.515  -7.514  1.00 16.71           C  
ATOM   1449  CG  ARG B 428       1.451 -28.813  -8.276  1.00 16.44           C  
ATOM   1450  CD  ARG B 428       1.026 -29.939  -7.352  1.00 15.64           C  
ATOM   1451  NE  ARG B 428       2.150 -30.497  -6.609  1.00 18.46           N  
ATOM   1452  CZ  ARG B 428       2.080 -31.603  -5.873  1.00 20.50           C  
ATOM   1453  NH1 ARG B 428       0.933 -32.266  -5.784  1.00 22.19           N  
ATOM   1454  NH2 ARG B 428       3.154 -32.052  -5.238  1.00 21.42           N  
ATOM   1455  N   PHE B 429       2.005 -24.245  -8.330  1.00 13.39           N  
ATOM   1456  CA  PHE B 429       1.992 -22.819  -7.984  1.00 13.18           C  
ATOM   1457  C   PHE B 429       0.539 -22.422  -7.707  1.00 14.88           C  
ATOM   1458  O   PHE B 429      -0.340 -22.662  -8.536  1.00 14.78           O  
ATOM   1459  CB  PHE B 429       2.549 -22.032  -9.181  1.00 13.26           C  
ATOM   1460  CG  PHE B 429       2.802 -20.569  -8.919  1.00 16.08           C  
ATOM   1461  CD1 PHE B 429       4.088 -20.064  -8.991  1.00 18.85           C  
ATOM   1462  CD2 PHE B 429       1.763 -19.697  -8.650  1.00 17.34           C  
ATOM   1463  CE1 PHE B 429       4.331 -18.712  -8.801  1.00 19.69           C  
ATOM   1464  CE2 PHE B 429       2.000 -18.344  -8.459  1.00 18.23           C  
ATOM   1465  CZ  PHE B 429       3.289 -17.855  -8.537  1.00 16.98           C  
ATOM   1466  N   ARG B 430       0.285 -21.818  -6.553  1.00 13.87           N  
ATOM   1467  CA  ARG B 430      -1.079 -21.423  -6.201  1.00 14.51           C  
ATOM   1468  C   ARG B 430      -1.475 -20.168  -6.963  1.00 14.16           C  
ATOM   1469  O   ARG B 430      -0.939 -19.084  -6.710  1.00 15.17           O  
ATOM   1470  CB  ARG B 430      -1.184 -21.162  -4.700  1.00 16.44           C  
ATOM   1471  CG  ARG B 430      -2.600 -20.841  -4.241  1.00 17.68           C  
ATOM   1472  CD  ARG B 430      -2.653 -20.581  -2.747  1.00 22.23           C  
ATOM   1473  NE  ARG B 430      -1.847 -19.426  -2.370  1.00 22.57           N  
ATOM   1474  CZ  ARG B 430      -0.581 -19.493  -1.969  1.00 23.72           C  
ATOM   1475  NH1 ARG B 430       0.031 -20.668  -1.892  1.00 26.23           N  
ATOM   1476  NH2 ARG B 430       0.072 -18.388  -1.644  1.00 23.39           N  
ATOM   1477  N   SER B 431      -2.416 -20.312  -7.896  1.00 14.98           N  
ATOM   1478  CA  SER B 431      -2.855 -19.176  -8.697  1.00 15.02           C  
ATOM   1479  C   SER B 431      -3.774 -18.274  -7.883  1.00 17.03           C  
ATOM   1480  O   SER B 431      -4.234 -18.644  -6.805  1.00 17.93           O  
ATOM   1481  CB  SER B 431      -3.594 -19.653  -9.950  1.00 17.75           C  
ATOM   1482  OG  SER B 431      -4.873 -20.158  -9.613  1.00 22.47           O  
ATOM   1483  N   LYS B 432      -4.036 -17.087  -8.411  1.00 18.86           N  
ATOM   1484  CA  LYS B 432      -4.884 -16.119  -7.735  1.00 21.44           C  
ATOM   1485  C   LYS B 432      -6.245 -16.725  -7.383  1.00 23.38           C  
ATOM   1486  O   LYS B 432      -6.824 -16.388  -6.348  1.00 24.19           O  
ATOM   1487  CB  LYS B 432      -5.054 -14.884  -8.625  1.00 23.01           C  
ATOM   1488  CG  LYS B 432      -6.059 -13.864  -8.122  1.00 28.12           C  
ATOM   1489  CD  LYS B 432      -5.445 -12.912  -7.118  1.00 31.82           C  
ATOM   1490  CE  LYS B 432      -6.419 -11.792  -6.778  1.00 33.78           C  
ATOM   1491  NZ  LYS B 432      -5.880 -10.872  -5.743  1.00 36.02           N  
ATOM   1492  N   ASN B 433      -6.744 -17.626  -8.228  1.00 24.71           N  
ATOM   1493  CA  ASN B 433      -8.043 -18.260  -7.987  1.00 26.46           C  
ATOM   1494  C   ASN B 433      -7.950 -19.589  -7.232  1.00 26.18           C  
ATOM   1495  O   ASN B 433      -8.925 -20.341  -7.162  1.00 28.39           O  
ATOM   1496  CB  ASN B 433      -8.792 -18.467  -9.311  1.00 29.62           C  
ATOM   1497  CG  ASN B 433      -8.119 -19.480 -10.220  1.00 33.28           C  
ATOM   1498  OD1 ASN B 433      -7.379 -20.352  -9.765  1.00 36.47           O  
ATOM   1499  ND2 ASN B 433      -8.380 -19.369 -11.519  1.00 36.25           N  
ATOM   1500  N   GLN B 434      -6.776 -19.875  -6.678  1.00 24.33           N  
ATOM   1501  CA  GLN B 434      -6.585 -20.997  -5.765  1.00 23.61           C  
ATOM   1502  C   GLN B 434      -6.468 -22.355  -6.446  1.00 23.44           C  
ATOM   1503  O   GLN B 434      -6.549 -23.401  -5.797  1.00 25.19           O  
ATOM   1504  CB  GLN B 434      -7.712 -21.026  -4.726  1.00 25.09           C  
ATOM   1505  CG  GLN B 434      -7.761 -19.775  -3.869  1.00 24.62           C  
ATOM   1506  CD  GLN B 434      -6.385 -19.366  -3.369  1.00 26.09           C  
ATOM   1507  OE1 GLN B 434      -5.784 -18.417  -3.873  1.00 29.76           O  
ATOM   1508  NE2 GLN B 434      -5.878 -20.088  -2.378  1.00 26.26           N  
ATOM   1509  N   GLU B 435      -6.267 -22.340  -7.758  1.00 21.03           N  
ATOM   1510  CA  GLU B 435      -5.943 -23.556  -8.483  1.00 21.70           C  
ATOM   1511  C   GLU B 435      -4.436 -23.762  -8.402  1.00 18.92           C  
ATOM   1512  O   GLU B 435      -3.672 -22.826  -8.626  1.00 20.85           O  
ATOM   1513  CB  GLU B 435      -6.377 -23.419  -9.942  1.00 23.50           C  
ATOM   1514  CG  GLU B 435      -6.248 -24.691 -10.754  1.00 28.21           C  
ATOM   1515  CD  GLU B 435      -6.779 -24.533 -12.167  1.00 30.77           C  
ATOM   1516  OE1 GLU B 435      -7.181 -23.408 -12.531  1.00 32.38           O  
ATOM   1517  OE2 GLU B 435      -6.790 -25.535 -12.914  1.00 34.36           O  
ATOM   1518  N   TRP B 436      -4.010 -24.977  -8.082  1.00 17.94           N  
ATOM   1519  CA  TRP B 436      -2.585 -25.272  -7.991  1.00 16.92           C  
ATOM   1520  C   TRP B 436      -2.037 -25.734  -9.335  1.00 18.58           C  
ATOM   1521  O   TRP B 436      -2.130 -26.912  -9.699  1.00 19.60           O  
ATOM   1522  CB  TRP B 436      -2.336 -26.319  -6.905  1.00 17.52           C  
ATOM   1523  CG  TRP B 436      -2.683 -25.797  -5.538  1.00 16.13           C  
ATOM   1524  CD1 TRP B 436      -3.923 -25.765  -4.959  1.00 16.68           C  
ATOM   1525  CD2 TRP B 436      -1.789 -25.191  -4.599  1.00 15.39           C  
ATOM   1526  NE1 TRP B 436      -3.851 -25.176  -3.722  1.00 16.58           N  
ATOM   1527  CE2 TRP B 436      -2.550 -24.815  -3.476  1.00 15.55           C  
ATOM   1528  CE3 TRP B 436      -0.415 -24.930  -4.598  1.00 16.90           C  
ATOM   1529  CZ2 TRP B 436      -1.986 -24.194  -2.367  1.00 16.31           C  
ATOM   1530  CZ3 TRP B 436       0.141 -24.318  -3.499  1.00 16.13           C  
ATOM   1531  CH2 TRP B 436      -0.637 -23.955  -2.398  1.00 16.24           C  
ATOM   1532  N   LEU B 437      -1.461 -24.784 -10.068  1.00 15.97           N  
ATOM   1533  CA  LEU B 437      -1.080 -24.998 -11.457  1.00 15.00           C  
ATOM   1534  C   LEU B 437       0.268 -25.694 -11.556  1.00 16.47           C  
ATOM   1535  O   LEU B 437       1.182 -25.401 -10.792  1.00 14.27           O  
ATOM   1536  CB  LEU B 437      -1.006 -23.657 -12.191  1.00 16.39           C  
ATOM   1537  CG  LEU B 437      -2.262 -22.789 -12.198  1.00 17.39           C  
ATOM   1538  CD1 LEU B 437      -1.962 -21.442 -12.845  1.00 17.91           C  
ATOM   1539  CD2 LEU B 437      -3.368 -23.517 -12.940  1.00 19.87           C  
ATOM   1540  N   TRP B 438       0.391 -26.622 -12.498  1.00 15.94           N  
ATOM   1541  CA  TRP B 438       1.682 -27.233 -12.774  1.00 14.08           C  
ATOM   1542  C   TRP B 438       2.544 -26.271 -13.562  1.00 14.89           C  
ATOM   1543  O   TRP B 438       2.201 -25.868 -14.671  1.00 13.53           O  
ATOM   1544  CB  TRP B 438       1.511 -28.537 -13.556  1.00 15.68           C  
ATOM   1545  CG  TRP B 438       1.123 -29.689 -12.679  1.00 16.18           C  
ATOM   1546  CD1 TRP B 438      -0.069 -30.363 -12.684  1.00 18.52           C  
ATOM   1547  CD2 TRP B 438       1.930 -30.310 -11.672  1.00 18.31           C  
ATOM   1548  NE1 TRP B 438      -0.047 -31.364 -11.743  1.00 19.29           N  
ATOM   1549  CE2 TRP B 438       1.166 -31.355 -11.109  1.00 19.36           C  
ATOM   1550  CE3 TRP B 438       3.227 -30.088 -11.192  1.00 18.74           C  
ATOM   1551  CZ2 TRP B 438       1.656 -32.174 -10.092  1.00 21.03           C  
ATOM   1552  CZ3 TRP B 438       3.710 -30.903 -10.184  1.00 19.67           C  
ATOM   1553  CH2 TRP B 438       2.924 -31.935  -9.644  1.00 21.11           C  
ATOM   1554  N   MET B 439       3.666 -25.898 -12.963  1.00 15.43           N  
ATOM   1555  CA  MET B 439       4.581 -24.953 -13.582  1.00 14.99           C  
ATOM   1556  C   MET B 439       5.907 -25.643 -13.832  1.00 14.67           C  
ATOM   1557  O   MET B 439       6.409 -26.384 -12.986  1.00 15.43           O  
ATOM   1558  CB  MET B 439       4.792 -23.759 -12.656  1.00 15.89           C  
ATOM   1559  CG  MET B 439       3.522 -23.026 -12.301  1.00 17.66           C  
ATOM   1560  SD  MET B 439       2.763 -22.253 -13.720  1.00 18.46           S  
ATOM   1561  CE  MET B 439       4.099 -21.107 -14.238  1.00 15.93           C  
ATOM   1562  N   ARG B 440       6.466 -25.413 -15.010  1.00 15.06           N  
ATOM   1563  CA  ARG B 440       7.846 -25.776 -15.257  1.00 15.11           C  
ATOM   1564  C   ARG B 440       8.627 -24.478 -15.333  1.00 15.35           C  
ATOM   1565  O   ARG B 440       8.326 -23.611 -16.151  1.00 15.81           O  
ATOM   1566  CB  ARG B 440       7.987 -26.538 -16.573  1.00 18.73           C  
ATOM   1567  CG  ARG B 440       9.427 -26.916 -16.888  1.00 21.92           C  
ATOM   1568  CD  ARG B 440       9.490 -28.001 -17.945  1.00 26.32           C  
ATOM   1569  NE  ARG B 440      10.699 -28.812 -17.820  1.00 32.13           N  
ATOM   1570  CZ  ARG B 440      11.774 -28.674 -18.589  1.00 33.17           C  
ATOM   1571  NH1 ARG B 440      11.794 -27.754 -19.544  1.00 34.39           N  
ATOM   1572  NH2 ARG B 440      12.827 -29.462 -18.406  1.00 34.36           N  
ATOM   1573  N   THR B 441       9.619 -24.349 -14.465  1.00 15.13           N  
ATOM   1574  CA  THR B 441      10.462 -23.167 -14.453  1.00 14.28           C  
ATOM   1575  C   THR B 441      11.850 -23.563 -14.917  1.00 14.54           C  
ATOM   1576  O   THR B 441      12.459 -24.473 -14.361  1.00 15.47           O  
ATOM   1577  CB  THR B 441      10.542 -22.561 -13.044  1.00 16.33           C  
ATOM   1578  OG1 THR B 441       9.258 -22.044 -12.669  1.00 18.54           O  
ATOM   1579  CG2 THR B 441      11.564 -21.440 -13.009  1.00 18.95           C  
ATOM   1580  N   SER B 442      12.326 -22.893 -15.960  1.00 14.07           N  
ATOM   1581  CA  SER B 442      13.708 -23.034 -16.389  1.00 14.99           C  
ATOM   1582  C   SER B 442      14.426 -21.787 -15.922  1.00 15.24           C  
ATOM   1583  O   SER B 442      13.989 -20.677 -16.209  1.00 15.03           O  
ATOM   1584  CB  SER B 442      13.792 -23.145 -17.909  1.00 17.86           C  
ATOM   1585  OG  SER B 442      13.189 -24.349 -18.362  1.00 21.12           O  
ATOM   1586  N   SER B 443      15.517 -21.974 -15.190  1.00 15.75           N  
ATOM   1587  CA  SER B 443      16.194 -20.848 -14.565  1.00 15.44           C  
ATOM   1588  C   SER B 443      17.689 -20.899 -14.825  1.00 16.25           C  
ATOM   1589  O   SER B 443      18.261 -21.961 -15.064  1.00 17.24           O  
ATOM   1590  CB  SER B 443      15.951 -20.852 -13.063  1.00 18.97           C  
ATOM   1591  OG  SER B 443      16.538 -21.989 -12.472  1.00 22.73           O  
ATOM   1592  N   PHE B 444      18.313 -19.731 -14.775  1.00 15.89           N  
ATOM   1593  CA  PHE B 444      19.765 -19.651 -14.857  1.00 15.17           C  
ATOM   1594  C   PHE B 444      20.200 -18.368 -14.181  1.00 15.94           C  
ATOM   1595  O   PHE B 444      19.438 -17.414 -14.108  1.00 16.43           O  
ATOM   1596  CB  PHE B 444      20.229 -19.669 -16.323  1.00 16.41           C  
ATOM   1597  CG  PHE B 444      19.703 -18.525 -17.157  1.00 17.60           C  
ATOM   1598  CD1 PHE B 444      18.483 -18.622 -17.809  1.00 17.01           C  
ATOM   1599  CD2 PHE B 444      20.443 -17.363 -17.311  1.00 19.39           C  
ATOM   1600  CE1 PHE B 444      18.013 -17.585 -18.598  1.00 17.59           C  
ATOM   1601  CE2 PHE B 444      19.981 -16.323 -18.097  1.00 19.49           C  
ATOM   1602  CZ  PHE B 444      18.766 -16.430 -18.742  1.00 17.76           C  
ATOM   1603  N   THR B 445      21.431 -18.341 -13.684  1.00 17.78           N  
ATOM   1604  CA  THR B 445      21.951 -17.121 -13.085  1.00 17.99           C  
ATOM   1605  C   THR B 445      22.568 -16.214 -14.146  1.00 17.54           C  
ATOM   1606  O   THR B 445      22.996 -16.668 -15.202  1.00 18.10           O  
ATOM   1607  CB  THR B 445      23.014 -17.426 -12.011  1.00 19.39           C  
ATOM   1608  OG1 THR B 445      24.085 -18.173 -12.596  1.00 23.61           O  
ATOM   1609  CG2 THR B 445      22.408 -18.225 -10.869  1.00 21.98           C  
ATOM   1610  N   PHE B 446      22.584 -14.921 -13.860  1.00 17.56           N  
ATOM   1611  CA  PHE B 446      23.283 -13.968 -14.704  1.00 19.07           C  
ATOM   1612  C   PHE B 446      24.074 -13.018 -13.835  1.00 19.06           C  
ATOM   1613  O   PHE B 446      23.625 -12.608 -12.770  1.00 18.53           O  
ATOM   1614  CB  PHE B 446      22.306 -13.159 -15.552  1.00 17.48           C  
ATOM   1615  CG  PHE B 446      22.973 -12.151 -16.438  1.00 18.31           C  
ATOM   1616  CD1 PHE B 446      23.524 -12.531 -17.651  1.00 19.77           C  
ATOM   1617  CD2 PHE B 446      23.056 -10.821 -16.056  1.00 18.59           C  
ATOM   1618  CE1 PHE B 446      24.146 -11.604 -18.470  1.00 21.17           C  
ATOM   1619  CE2 PHE B 446      23.678  -9.888 -16.872  1.00 20.11           C  
ATOM   1620  CZ  PHE B 446      24.221 -10.279 -18.078  1.00 21.59           C  
ATOM   1621  N   GLN B 447      25.265 -12.669 -14.306  1.00 20.71           N  
ATOM   1622  CA  GLN B 447      26.061 -11.634 -13.666  1.00 23.06           C  
ATOM   1623  C   GLN B 447      26.659 -10.786 -14.777  1.00 21.67           C  
ATOM   1624  O   GLN B 447      27.283 -11.325 -15.689  1.00 22.36           O  
ATOM   1625  CB  GLN B 447      27.167 -12.283 -12.835  1.00 25.17           C  
ATOM   1626  CG  GLN B 447      28.029 -11.315 -12.055  1.00 28.16           C  
ATOM   1627  CD  GLN B 447      28.917 -12.031 -11.064  1.00 29.63           C  
ATOM   1628  OE1 GLN B 447      29.467 -13.091 -11.362  1.00 33.19           O  
ATOM   1629  NE2 GLN B 447      29.059 -11.462  -9.873  1.00 30.95           N  
ATOM   1630  N   ASN B 448      26.455  -9.473 -14.721  1.00 22.08           N  
ATOM   1631  CA  ASN B 448      27.033  -8.601 -15.739  1.00 22.52           C  
ATOM   1632  C   ASN B 448      28.548  -8.730 -15.662  1.00 23.29           C  
ATOM   1633  O   ASN B 448      29.140  -8.589 -14.596  1.00 22.36           O  
ATOM   1634  CB  ASN B 448      26.612  -7.143 -15.519  1.00 25.72           C  
ATOM   1635  CG  ASN B 448      27.134  -6.219 -16.607  1.00 28.37           C  
ATOM   1636  OD1 ASN B 448      28.344  -6.067 -16.776  1.00 26.56           O  
ATOM   1637  ND2 ASN B 448      26.222  -5.601 -17.356  1.00 28.33           N  
ATOM   1638  N   PRO B 449      29.194  -9.019 -16.799  1.00 21.21           N  
ATOM   1639  CA  PRO B 449      30.619  -9.367 -16.821  1.00 21.74           C  
ATOM   1640  C   PRO B 449      31.542  -8.210 -16.444  1.00 21.23           C  
ATOM   1641  O   PRO B 449      32.701  -8.429 -16.093  1.00 22.66           O  
ATOM   1642  CB  PRO B 449      30.852  -9.843 -18.253  1.00 21.88           C  
ATOM   1643  CG  PRO B 449      29.767  -9.186 -19.048  1.00 22.54           C  
ATOM   1644  CD  PRO B 449      28.583  -9.088 -18.138  1.00 23.32           C  
ATOM   1645  N   TYR B 450      31.023  -6.989 -16.518  1.00 19.44           N  
ATOM   1646  CA  TYR B 450      31.830  -5.797 -16.243  1.00 18.52           C  
ATOM   1647  C   TYR B 450      31.859  -5.418 -14.771  1.00 20.07           C  
ATOM   1648  O   TYR B 450      32.520  -4.456 -14.389  1.00 18.25           O  
ATOM   1649  CB  TYR B 450      31.321  -4.610 -17.064  1.00 19.68           C  
ATOM   1650  CG  TYR B 450      31.583  -4.749 -18.543  1.00 23.06           C  
ATOM   1651  CD1 TYR B 450      32.857  -4.547 -19.063  1.00 23.06           C  
ATOM   1652  CD2 TYR B 450      30.563  -5.100 -19.422  1.00 22.68           C  
ATOM   1653  CE1 TYR B 450      33.109  -4.694 -20.414  1.00 24.18           C  
ATOM   1654  CE2 TYR B 450      30.806  -5.250 -20.774  1.00 24.24           C  
ATOM   1655  CZ  TYR B 450      32.081  -5.046 -21.264  1.00 24.64           C  
ATOM   1656  OH  TYR B 450      32.326  -5.192 -22.611  1.00 25.85           O  
ATOM   1657  N   SER B 451      31.131  -6.155 -13.941  1.00 18.85           N  
ATOM   1658  CA  SER B 451      31.143  -5.882 -12.513  1.00 20.45           C  
ATOM   1659  C   SER B 451      31.008  -7.151 -11.689  1.00 19.18           C  
ATOM   1660  O   SER B 451      30.932  -8.253 -12.233  1.00 19.52           O  
ATOM   1661  CB  SER B 451      30.028  -4.903 -12.146  1.00 23.71           C  
ATOM   1662  OG  SER B 451      28.753  -5.498 -12.309  1.00 27.76           O  
ATOM   1663  N   ASP B 452      30.998  -6.991 -10.372  1.00 20.97           N  
ATOM   1664  CA  ASP B 452      30.967  -8.132  -9.471  1.00 21.92           C  
ATOM   1665  C   ASP B 452      29.717  -8.113  -8.606  1.00 23.65           C  
ATOM   1666  O   ASP B 452      29.735  -8.586  -7.472  1.00 25.51           O  
ATOM   1667  CB  ASP B 452      32.206  -8.141  -8.572  1.00 23.17           C  
ATOM   1668  CG  ASP B 452      32.319  -9.416  -7.759  1.00 25.02           C  
ATOM   1669  OD1 ASP B 452      32.014 -10.495  -8.313  1.00 27.80           O  
ATOM   1670  OD2 ASP B 452      32.702  -9.339  -6.573  1.00 24.67           O  
ATOM   1671  N   GLU B 453      28.635  -7.559  -9.137  1.00 25.29           N  
ATOM   1672  CA  GLU B 453      27.361  -7.592  -8.427  1.00 27.04           C  
ATOM   1673  C   GLU B 453      26.926  -9.039  -8.259  1.00 27.18           C  
ATOM   1674  O   GLU B 453      27.250  -9.886  -9.086  1.00 27.67           O  
ATOM   1675  CB  GLU B 453      26.306  -6.802  -9.200  1.00 29.25           C  
ATOM   1676  CG  GLU B 453      26.611  -5.314  -9.268  1.00 34.60           C  
ATOM   1677  CD  GLU B 453      27.063  -4.754  -7.928  1.00 36.86           C  
ATOM   1678  OE1 GLU B 453      26.217  -4.643  -7.015  1.00 38.26           O  
ATOM   1679  OE2 GLU B 453      28.265  -4.429  -7.785  1.00 35.34           O  
ATOM   1680  N   ILE B 454      26.213  -9.329  -7.175  1.00 28.64           N  
ATOM   1681  CA  ILE B 454      25.849 -10.708  -6.876  1.00 28.41           C  
ATOM   1682  C   ILE B 454      24.933 -11.240  -7.969  1.00 27.12           C  
ATOM   1683  O   ILE B 454      24.095 -10.511  -8.494  1.00 26.74           O  
ATOM   1684  CB  ILE B 454      25.127 -10.830  -5.513  1.00 29.73           C  
ATOM   1685  CG1 ILE B 454      24.853 -12.303  -5.199  1.00 31.39           C  
ATOM   1686  CG2 ILE B 454      23.817 -10.057  -5.538  1.00 28.77           C  
ATOM   1687  CD1 ILE B 454      26.088 -13.180  -5.243  1.00 32.32           C  
ATOM   1688  N   GLU B 455      25.114 -12.510  -8.310  1.00 26.64           N  
ATOM   1689  CA  GLU B 455      24.323 -13.138  -9.356  1.00 26.51           C  
ATOM   1690  C   GLU B 455      22.851 -13.052  -8.985  1.00 24.11           C  
ATOM   1691  O   GLU B 455      22.498 -13.113  -7.809  1.00 23.75           O  
ATOM   1692  CB  GLU B 455      24.731 -14.604  -9.510  1.00 30.21           C  
ATOM   1693  CG  GLU B 455      26.221 -14.805  -9.731  1.00 35.50           C  
ATOM   1694  CD  GLU B 455      26.713 -16.134  -9.196  1.00 37.82           C  
ATOM   1695  OE1 GLU B 455      25.874 -16.934  -8.732  1.00 40.76           O  
ATOM   1696  OE2 GLU B 455      27.940 -16.378  -9.239  1.00 40.39           O  
ATOM   1697  N   TYR B 456      21.999 -12.885  -9.989  1.00 21.15           N  
ATOM   1698  CA  TYR B 456      20.571 -13.082  -9.790  1.00 18.92           C  
ATOM   1699  C   TYR B 456      20.084 -14.198 -10.704  1.00 16.12           C  
ATOM   1700  O   TYR B 456      20.821 -14.692 -11.555  1.00 15.77           O  
ATOM   1701  CB  TYR B 456      19.796 -11.785 -10.051  1.00 19.20           C  
ATOM   1702  CG  TYR B 456      20.019 -11.151 -11.407  1.00 20.60           C  
ATOM   1703  CD1 TYR B 456      20.840 -10.038 -11.549  1.00 23.37           C  
ATOM   1704  CD2 TYR B 456      19.360 -11.624 -12.536  1.00 21.56           C  
ATOM   1705  CE1 TYR B 456      20.990  -9.412 -12.775  1.00 23.86           C  
ATOM   1706  CE2 TYR B 456      19.503 -11.007 -13.761  1.00 24.75           C  
ATOM   1707  CZ  TYR B 456      20.316  -9.898 -13.876  1.00 24.42           C  
ATOM   1708  OH  TYR B 456      20.428  -9.257 -15.089  1.00 25.96           O  
ATOM   1709  N   ILE B 457      18.840 -14.616 -10.503  1.00 15.30           N  
ATOM   1710  CA  ILE B 457      18.300 -15.741 -11.251  1.00 15.34           C  
ATOM   1711  C   ILE B 457      17.205 -15.262 -12.188  1.00 13.79           C  
ATOM   1712  O   ILE B 457      16.321 -14.509 -11.786  1.00 13.82           O  
ATOM   1713  CB  ILE B 457      17.732 -16.803 -10.295  1.00 15.51           C  
ATOM   1714  CG1 ILE B 457      18.853 -17.342  -9.398  1.00 16.91           C  
ATOM   1715  CG2 ILE B 457      17.109 -17.941 -11.093  1.00 16.38           C  
ATOM   1716  CD1 ILE B 457      18.371 -18.210  -8.239  1.00 18.52           C  
ATOM   1717  N   ILE B 458      17.281 -15.699 -13.437  1.00 14.22           N  
ATOM   1718  CA  ILE B 458      16.243 -15.411 -14.413  1.00 14.97           C  
ATOM   1719  C   ILE B 458      15.430 -16.680 -14.607  1.00 14.78           C  
ATOM   1720  O   ILE B 458      15.979 -17.743 -14.884  1.00 16.10           O  
ATOM   1721  CB  ILE B 458      16.853 -14.976 -15.754  1.00 17.12           C  
ATOM   1722  CG1 ILE B 458      17.651 -13.683 -15.562  1.00 18.30           C  
ATOM   1723  CG2 ILE B 458      15.757 -14.767 -16.782  1.00 17.60           C  
ATOM   1724  CD1 ILE B 458      18.489 -13.303 -16.748  1.00 24.17           C  
ATOM   1725  N   CYS B 459      14.117 -16.561 -14.428  1.00 14.76           N  
ATOM   1726  CA  CYS B 459      13.219 -17.709 -14.514  1.00 15.81           C  
ATOM   1727  C   CYS B 459      12.245 -17.533 -15.658  1.00 14.85           C  
ATOM   1728  O   CYS B 459      11.671 -16.461 -15.835  1.00 16.53           O  
ATOM   1729  CB  CYS B 459      12.415 -17.854 -13.225  1.00 15.89           C  
ATOM   1730  SG  CYS B 459      13.359 -18.334 -11.779  1.00 20.37           S  
ATOM   1731  N   THR B 460      12.055 -18.590 -16.436  1.00 14.31           N  
ATOM   1732  CA  THR B 460      10.966 -18.615 -17.391  1.00 14.56           C  
ATOM   1733  C   THR B 460       9.976 -19.651 -16.888  1.00 14.54           C  
ATOM   1734  O   THR B 460      10.333 -20.814 -16.711  1.00 14.54           O  
ATOM   1735  CB  THR B 460      11.466 -19.009 -18.776  1.00 16.86           C  
ATOM   1736  OG1 THR B 460      12.467 -18.067 -19.189  1.00 20.05           O  
ATOM   1737  CG2 THR B 460      10.319 -19.003 -19.777  1.00 18.96           C  
ATOM   1738  N   ASN B 461       8.743 -19.211 -16.649  1.00 14.98           N  
ATOM   1739  CA  ASN B 461       7.759 -19.989 -15.896  1.00 14.98           C  
ATOM   1740  C   ASN B 461       6.582 -20.338 -16.803  1.00 12.68           C  
ATOM   1741  O   ASN B 461       5.837 -19.454 -17.217  1.00 14.16           O  
ATOM   1742  CB  ASN B 461       7.260 -19.167 -14.705  1.00 13.78           C  
ATOM   1743  CG  ASN B 461       8.394 -18.612 -13.858  1.00 16.43           C  
ATOM   1744  OD1 ASN B 461       9.072 -19.353 -13.143  1.00 18.40           O  
ATOM   1745  ND2 ASN B 461       8.603 -17.299 -13.938  1.00 17.34           N  
ATOM   1746  N   THR B 462       6.415 -21.624 -17.098  1.00 13.66           N  
ATOM   1747  CA  THR B 462       5.372 -22.060 -18.027  1.00 14.27           C  
ATOM   1748  C   THR B 462       4.361 -22.965 -17.326  1.00 11.82           C  
ATOM   1749  O   THR B 462       4.742 -23.871 -16.591  1.00 13.09           O  
ATOM   1750  CB  THR B 462       5.978 -22.828 -19.218  1.00 15.41           C  
ATOM   1751  OG1 THR B 462       6.966 -22.013 -19.860  1.00 17.24           O  
ATOM   1752  CG2 THR B 462       4.897 -23.163 -20.241  1.00 17.21           C  
ATOM   1753  N   ASN B 463       3.074 -22.711 -17.558  1.00 14.67           N  
ATOM   1754  CA  ASN B 463       2.015 -23.625 -17.104  1.00 14.26           C  
ATOM   1755  C   ASN B 463       1.952 -24.812 -18.071  1.00 14.23           C  
ATOM   1756  O   ASN B 463       1.608 -24.645 -19.243  1.00 16.90           O  
ATOM   1757  CB  ASN B 463       0.671 -22.880 -17.078  1.00 14.76           C  
ATOM   1758  CG  ASN B 463      -0.480 -23.713 -16.498  1.00 16.76           C  
ATOM   1759  OD1 ASN B 463      -1.644 -23.359 -16.677  1.00 17.86           O  
ATOM   1760  ND2 ASN B 463      -0.163 -24.794 -15.806  1.00 15.34           N  
ATOM   1761  N   VAL B 464       2.302 -25.994 -17.572  1.00 15.16           N  
ATOM   1762  CA  VAL B 464       2.438 -27.189 -18.406  1.00 16.55           C  
ATOM   1763  C   VAL B 464       1.505 -28.294 -17.925  1.00 18.61           C  
ATOM   1764  O   VAL B 464       0.954 -28.217 -16.830  1.00 16.97           O  
ATOM   1765  CB  VAL B 464       3.886 -27.736 -18.380  1.00 17.87           C  
ATOM   1766  CG1 VAL B 464       4.843 -26.718 -19.001  1.00 19.27           C  
ATOM   1767  CG2 VAL B 464       4.302 -28.054 -16.954  1.00 18.02           C  
ATOM   1768  N   LYS B 465       1.336 -29.324 -18.746  1.00 21.27           N  
ATOM   1769  CA  LYS B 465       0.641 -30.529 -18.305  1.00 22.95           C  
ATOM   1770  C   LYS B 465       1.552 -31.370 -17.426  1.00 25.87           C  
ATOM   1771  O   LYS B 465       2.760 -31.438 -17.651  1.00 25.69           O  
ATOM   1772  CB  LYS B 465       0.217 -31.374 -19.502  1.00 23.15           C  
ATOM   1773  CG  LYS B 465      -0.820 -30.751 -20.392  1.00 27.07           C  
ATOM   1774  CD  LYS B 465      -1.241 -31.768 -21.438  1.00 30.42           C  
ATOM   1775  CE  LYS B 465      -2.230 -31.194 -22.423  1.00 32.95           C  
ATOM   1776  NZ  LYS B 465      -2.621 -32.238 -23.415  1.00 35.81           N  
ATOM   1777  N   ASN B 466       0.964 -32.020 -16.429  1.00 28.09           N  
ATOM   1778  CA  ASN B 466       1.661 -33.048 -15.675  1.00 33.63           C  
ATOM   1779  C   ASN B 466       0.674 -34.115 -15.214  1.00 36.52           C  
ATOM   1780  O   ASN B 466       0.442 -34.207 -13.991  1.00 39.16           O  
ATOM   1781  CB  ASN B 466       2.365 -32.440 -14.464  1.00 35.89           C  
ATOM   1782  CG  ASN B 466       3.227 -33.448 -13.731  1.00 38.42           C  
ATOM   1783  OD1 ASN B 466       3.722 -33.182 -12.636  1.00 40.39           O  
ATOM   1784  ND2 ASN B 466       3.414 -34.616 -14.338  1.00 40.04           N  
TER    1785      ASN B 466                                                      
HETATM 1786  O   HOH A 401      24.797   5.779 -27.115  1.00 48.06           O  
HETATM 1787  O   HOH A 402      30.688  -4.016 -35.186  1.00 40.13           O  
HETATM 1788  O   HOH A 403      13.701   2.269 -17.147  1.00 37.39           O  
HETATM 1789  O   HOH A 404      20.740  -3.949 -41.018  1.00 43.31           O  
HETATM 1790  O   HOH A 405      31.087  -6.085 -41.143  1.00 40.19           O  
HETATM 1791  O   HOH A 406      24.657   6.592 -33.954  1.00 39.34           O  
HETATM 1792  O   HOH A 407       7.032 -24.835 -23.251  1.00 41.24           O  
HETATM 1793  O   HOH A 408      23.950   2.904 -41.676  1.00 36.65           O  
HETATM 1794  O   HOH A 409       4.043 -12.589 -27.473  1.00 36.50           O  
HETATM 1795  O   HOH A 410      19.438  -5.803 -14.135  1.00 36.63           O  
HETATM 1796  O   HOH A 411      23.567  -6.443 -17.112  1.00 36.13           O  
HETATM 1797  O   HOH A 412       9.812 -18.903 -34.956  1.00 31.71           O  
HETATM 1798  O   HOH A 413       7.814   1.613 -21.549  1.00 41.96           O  
HETATM 1799  O   HOH A 414      27.163 -12.322 -20.627  1.00 36.19           O  
HETATM 1800  O   HOH A 415      17.483  -2.810 -12.825  1.00 43.44           O  
HETATM 1801  O   HOH A 416      30.784 -12.083 -32.888  1.00 40.65           O  
HETATM 1802  O   HOH A 417      30.491 -17.214 -33.509  1.00 38.37           O  
HETATM 1803  O   HOH A 418      20.714   6.542 -29.846  1.00 43.94           O  
HETATM 1804  O   HOH A 419      20.850 -25.526 -21.559  1.00 40.82           O  
HETATM 1805  O   HOH A 420      20.332 -12.803 -41.610  1.00 44.23           O  
HETATM 1806  O   HOH A 421      29.688   2.204 -39.878  1.00 39.40           O  
HETATM 1807  O   HOH A 422      23.579   6.468 -39.683  1.00 35.81           O  
HETATM 1808  O   HOH A 423      16.416 -19.048 -36.318  1.00 46.15           O  
HETATM 1809  O   HOH A 424      31.366 -14.653 -36.994  1.00 41.33           O  
HETATM 1810  O   HOH A 425      14.661  -2.094 -40.678  1.00 35.06           O  
HETATM 1811  O   HOH A 426      14.531   5.330 -36.298  1.00 44.40           O  
HETATM 1812  O   HOH A 427      16.155  -6.029 -42.287  1.00 41.37           O  
HETATM 1813  O   HOH A 428       5.974 -12.699 -31.433  1.00 45.11           O  
HETATM 1814  O   HOH A 429      17.820  12.142 -29.660  1.00 43.06           O  
HETATM 1815  O   HOH A 430      26.793 -20.938 -18.845  1.00 50.38           O  
HETATM 1816  O   HOH A 431      12.815   7.247 -24.423  1.00 39.09           O  
HETATM 1817  O   HOH A 432      29.070  -9.092 -39.251  1.00 26.57           O  
HETATM 1818  O   HOH A 433       6.089  -7.166 -24.402  1.00 21.37           O  
HETATM 1819  O   HOH A 434      20.611 -15.359 -21.414  1.00 25.71           O  
HETATM 1820  O   HOH A 435       4.858  -9.970 -24.463  1.00 23.39           O  
HETATM 1821  O   HOH A 436      29.344 -17.591 -26.579  1.00 29.32           O  
HETATM 1822  O   HOH A 437      18.128  -9.749 -28.052  1.00 22.52           O  
HETATM 1823  O   HOH A 438      28.200 -12.193 -32.454  1.00 29.43           O  
HETATM 1824  O   HOH A 439      20.880 -12.386 -29.195  1.00 25.78           O  
HETATM 1825  O   HOH A 440      17.805   6.481 -34.380  1.00 28.87           O  
HETATM 1826  O   HOH A 441      20.297  -9.677 -29.865  1.00 19.04           O  
HETATM 1827  O   HOH A 442      14.771 -25.265 -20.775  1.00 26.60           O  
HETATM 1828  O   HOH A 443      27.205  -8.119 -41.405  1.00 30.81           O  
HETATM 1829  O   HOH A 444      21.941   4.303 -40.236  1.00 26.23           O  
HETATM 1830  O   HOH A 445      19.963 -23.475 -22.721  1.00 25.73           O  
HETATM 1831  O   HOH A 446      12.066   2.687 -19.593  1.00 32.96           O  
HETATM 1832  O   HOH A 447      20.445 -22.703 -36.773  1.00 31.79           O  
HETATM 1833  O   HOH A 448      14.518 -10.127 -40.973  1.00 44.94           O  
HETATM 1834  O   HOH A 449       8.792 -19.202 -29.438  1.00 33.44           O  
HETATM 1835  O   HOH A 450      30.018 -14.700 -34.700  1.00 31.73           O  
HETATM 1836  O   HOH A 451      30.615 -13.759 -39.686  1.00 41.09           O  
HETATM 1837  O   HOH A 452       6.502 -20.210 -27.519  1.00 34.20           O  
HETATM 1838  O   HOH A 453      16.659   7.033 -36.855  1.00 34.95           O  
HETATM 1839  O   HOH A 454      16.425  12.844 -31.887  1.00 33.17           O  
HETATM 1840  O   HOH A 455      28.882  -2.014 -36.062  1.00 34.16           O  
HETATM 1841  O   HOH A 456      32.929  -8.107 -29.677  1.00 38.18           O  
HETATM 1842  O   HOH A 457      22.730   7.462 -28.572  1.00 45.74           O  
HETATM 1843  O   HOH A 458      30.443 -11.653 -21.384  1.00 43.18           O  
HETATM 1844  O   HOH A 459      27.256   4.624 -34.512  1.00 34.79           O  
HETATM 1845  O   HOH A 460       6.899  -5.040 -21.420  1.00 34.59           O  
HETATM 1846  O   HOH A 461      30.228  -5.349 -24.263  1.00 31.25           O  
HETATM 1847  O   HOH A 462      20.234  -7.763 -39.939  1.00 32.36           O  
HETATM 1848  O   HOH A 463      27.263 -17.335 -22.683  1.00 40.10           O  
HETATM 1849  O   HOH A 464       8.646  -4.564 -18.050  1.00 35.65           O  
HETATM 1850  O   HOH A 465       4.365  -0.997 -24.899  1.00 33.85           O  
HETATM 1851  O   HOH A 466      13.678   2.678 -35.628  1.00 41.88           O  
HETATM 1852  O   HOH A 467      21.439  -1.637 -42.201  1.00 27.50           O  
HETATM 1853  O   HOH A 468       9.607  -8.684 -38.719  1.00 36.35           O  
HETATM 1854  O   HOH A 469      18.143  -4.687 -41.059  1.00 36.66           O  
HETATM 1855  O   HOH A 470      17.890  -7.685 -15.320  1.00 30.09           O  
HETATM 1856  O   HOH A 471       9.313 -20.192 -32.675  1.00 33.73           O  
HETATM 1857  O   HOH A 472      29.551   2.270 -15.373  1.00 45.29           O  
HETATM 1858  O   HOH A 473       4.635 -26.332 -22.977  1.00 31.66           O  
HETATM 1859  O   HOH B 501      -4.852 -17.994 -13.930  1.00 41.20           O  
HETATM 1860  O   HOH B 502       4.001  -7.736  -3.160  1.00 37.83           O  
HETATM 1861  O   HOH B 503       0.284 -14.176 -22.231  1.00 33.18           O  
HETATM 1862  O   HOH B 504       7.334 -33.010  -5.071  1.00 36.48           O  
HETATM 1863  O   HOH B 505       7.707 -32.002  -9.303  1.00 34.39           O  
HETATM 1864  O   HOH B 506      -2.693 -33.762  -5.135  1.00 50.31           O  
HETATM 1865  O   HOH B 507      20.473 -28.793 -15.560  1.00 42.18           O  
HETATM 1866  O   HOH B 508      18.830 -20.090  -2.123  1.00 33.55           O  
HETATM 1867  O   HOH B 509       5.747  -6.059 -15.539  1.00 38.07           O  
HETATM 1868  O   HOH B 510       8.766 -15.792   2.504  1.00 43.81           O  
HETATM 1869  O   HOH B 511      21.709  -8.778  -8.217  1.00 33.30           O  
HETATM 1870  O   HOH B 512      -5.550 -15.685 -15.734  1.00 44.41           O  
HETATM 1871  O   HOH B 513      -0.263 -11.665  -3.410  1.00 44.57           O  
HETATM 1872  O   HOH B 514      13.770 -22.637  -9.702  1.00 31.86           O  
HETATM 1873  O   HOH B 515       1.097 -25.292 -26.167  1.00 48.74           O  
HETATM 1874  O   HOH B 516      34.944  -5.948 -23.596  1.00 39.18           O  
HETATM 1875  O   HOH B 517      10.541 -24.859 -19.728  1.00 45.73           O  
HETATM 1876  O   HOH B 518       8.643 -11.374   1.443  1.00 45.10           O  
HETATM 1877  O   HOH B 519      30.703 -12.911 -14.466  1.00 46.47           O  
HETATM 1878  O   HOH B 520     -10.298 -23.236  -7.926  1.00 40.66           O  
HETATM 1879  O   HOH B 521       9.905  -5.317  -4.161  1.00 38.38           O  
HETATM 1880  O   HOH B 522       2.390 -22.167  -0.331  1.00 16.20           O  
HETATM 1881  O   HOH B 523      22.979 -20.984 -13.468  1.00 22.59           O  
HETATM 1882  O   HOH B 524       7.158 -22.220 -22.751  1.00 21.92           O  
HETATM 1883  O   HOH B 525      20.832 -12.589  -5.776  1.00 21.12           O  
HETATM 1884  O   HOH B 526       8.556 -29.887   0.443  1.00 22.98           O  
HETATM 1885  O   HOH B 527      17.534  -9.381  -8.524  1.00 24.81           O  
HETATM 1886  O   HOH B 528       9.381 -22.701 -18.793  1.00 22.29           O  
HETATM 1887  O   HOH B 529       2.668 -29.861   4.929  1.00 28.13           O  
HETATM 1888  O   HOH B 530       9.976 -30.953  -1.915  1.00 25.63           O  
HETATM 1889  O   HOH B 531       0.082 -23.049 -20.894  1.00 23.91           O  
HETATM 1890  O   HOH B 532      15.033 -18.547 -17.703  1.00 20.03           O  
HETATM 1891  O   HOH B 533      19.810  -9.992  -6.659  1.00 23.05           O  
HETATM 1892  O   HOH B 534       3.329 -17.073   3.362  1.00 25.25           O  
HETATM 1893  O   HOH B 535      -1.889 -20.553 -17.234  1.00 24.60           O  
HETATM 1894  O   HOH B 536      32.481 -11.047 -11.064  1.00 27.40           O  
HETATM 1895  O   HOH B 537      26.096 -16.484 -13.788  1.00 32.38           O  
HETATM 1896  O   HOH B 538       2.412 -15.900 -21.961  1.00 25.92           O  
HETATM 1897  O   HOH B 539      21.474 -12.361  -3.063  1.00 30.38           O  
HETATM 1898  O   HOH B 540      11.120 -20.762   3.046  1.00 36.06           O  
HETATM 1899  O   HOH B 541      -1.019 -11.263 -18.843  1.00 27.20           O  
HETATM 1900  O   HOH B 542      14.603 -23.880 -12.125  1.00 24.74           O  
HETATM 1901  O   HOH B 543      25.905 -18.871 -10.551  1.00 27.64           O  
HETATM 1902  O   HOH B 544       7.795 -24.879   4.148  1.00 27.84           O  
HETATM 1903  O   HOH B 545      24.298 -16.538 -17.425  1.00 29.34           O  
HETATM 1904  O   HOH B 546       6.223  -6.451 -18.285  1.00 33.63           O  
HETATM 1905  O   HOH B 547      17.092 -21.940  -1.266  1.00 32.35           O  
HETATM 1906  O   HOH B 548      30.100  -1.153 -16.677  1.00 28.79           O  
HETATM 1907  O   HOH B 549       6.565 -27.646   2.948  1.00 27.42           O  
HETATM 1908  O   HOH B 550      -6.012 -17.183 -11.128  1.00 26.72           O  
HETATM 1909  O   HOH B 551       8.369  -6.088 -12.299  1.00 32.63           O  
HETATM 1910  O   HOH B 552      26.866  -3.128 -19.365  1.00 38.82           O  
HETATM 1911  O   HOH B 553       3.833 -14.172 -25.294  1.00 32.09           O  
HETATM 1912  O   HOH B 554      11.642  -7.071  -5.012  1.00 32.73           O  
HETATM 1913  O   HOH B 555       9.244 -27.310   3.326  1.00 33.46           O  
HETATM 1914  O   HOH B 556      11.501 -31.068 -10.750  1.00 28.77           O  
HETATM 1915  O   HOH B 557      12.072 -14.855   1.868  1.00 37.39           O  
HETATM 1916  O   HOH B 558      -2.471 -22.378 -20.551  1.00 43.62           O  
HETATM 1917  O   HOH B 559       2.419 -28.990 -21.436  1.00 28.90           O  
HETATM 1918  O   HOH B 560      36.539  -3.375 -21.827  1.00 29.25           O  
HETATM 1919  O   HOH B 561      -0.884 -35.649  -4.705  1.00 36.20           O  
HETATM 1920  O   HOH B 562       8.026 -16.820 -28.206  1.00 29.94           O  
HETATM 1921  O   HOH B 563      20.506 -28.343  -3.913  1.00 43.22           O  
HETATM 1922  O   HOH B 564       5.554 -28.880   5.250  1.00 35.65           O  
HETATM 1923  O   HOH B 565      24.087  -9.961 -11.262  1.00 26.43           O  
HETATM 1924  O   HOH B 566      26.200 -14.575 -16.300  1.00 33.25           O  
HETATM 1925  O   HOH B 567      30.045  -1.442 -19.830  1.00 40.36           O  
HETATM 1926  O   HOH B 568      24.626  -7.950 -12.898  1.00 40.13           O  
HETATM 1927  O   HOH B 569      17.647 -29.288 -15.284  1.00 32.54           O  
HETATM 1928  O   HOH B 570      23.141 -28.313  -9.515  1.00 53.66           O  
HETATM 1929  O   HOH B 571      22.119  -7.161 -15.025  1.00 30.86           O  
HETATM 1930  O   HOH B 572      28.708  -3.149 -15.553  1.00 34.95           O  
HETATM 1931  O   HOH B 573      16.787 -25.080   2.199  1.00 35.76           O  
HETATM 1932  O   HOH B 574      29.125 -10.982  -6.190  1.00 38.06           O  
HETATM 1933  O   HOH B 575      27.743  -7.881 -12.025  1.00 32.45           O  
HETATM 1934  O   HOH B 576      -0.001 -32.956   0.000  0.50 45.97           O  
HETATM 1935  O   HOH B 577      32.452  -9.731  -2.401  1.00 32.56           O  
HETATM 1936  O   HOH B 578      31.592 -10.551 -13.580  1.00 34.66           O  
HETATM 1937  O   HOH B 579       3.477 -17.494 -24.623  1.00 34.41           O  
HETATM 1938  O   HOH B 580      -0.557 -11.903 -21.355  1.00 35.00           O  
HETATM 1939  O   HOH B 581      13.054 -20.405   1.161  1.00 40.63           O  
MASTER      268    0    0    8   15    0    0    6 1937    2    0   18          
END                                                                             
