# Supplementary material for: Ferroptosis regulation by traditional chinese medicine for ischemic stroke intervention based on network pharmacology and data mining
Source: PLoS One. 2025 Apr 16;20(4):e0321751. doi: 10.1371/journal.pone.0321751 (PMC12002469; doi:10.1371/journal.pone.0321751)
Supplement: S6 File — (ZIP) [file pone.0321751.s006.zip › 分子对接2/HIF1A/4h6j_HIF_QU.pdb]

CRYST1   68.841   44.940   78.087  90.00  96.54  90.00 C 1 2 1       1
ATOM      1  N   ASP A 238      21.966  -3.260 -14.355  1.00 41.27           N  
ATOM      2  CA  ASP A 238      20.848  -2.578 -13.644  1.00 40.56           C  
ATOM      3  C   ASP A 238      20.137  -1.573 -14.546  1.00 38.61           C  
ATOM      4  O   ASP A 238      19.088  -1.864 -15.124  1.00 38.30           O  
ATOM      5  CB  ASP A 238      21.381  -1.864 -12.394  1.00 42.70           C  
ATOM      6  CG  ASP A 238      22.737  -1.205 -12.624  1.00 45.13           C  
ATOM      7  OD1 ASP A 238      23.768  -1.859 -12.356  1.00 45.29           O  
ATOM      8  OD2 ASP A 238      22.775  -0.036 -13.067  1.00 45.16           O1-
ATOM      9  N   SER A 239      20.724  -0.389 -14.662  1.00 36.52           N  
ATOM     10  CA  SER A 239      20.137   0.700 -15.426  1.00 35.01           C  
ATOM     11  C   SER A 239      20.459   0.580 -16.913  1.00 32.89           C  
ATOM     12  O   SER A 239      19.892   1.297 -17.737  1.00 34.45           O  
ATOM     13  CB  SER A 239      20.656   2.037 -14.892  1.00 36.61           C  
ATOM     14  OG  SER A 239      22.065   1.990 -14.722  1.00 38.90           O  
ATOM     15  N   LYS A 240      21.371  -0.325 -17.252  1.00 29.56           N  
ATOM     16  CA  LYS A 240      21.812  -0.476 -18.633  1.00 27.11           C  
ATOM     17  C   LYS A 240      21.292  -1.757 -19.275  1.00 24.95           C  
ATOM     18  O   LYS A 240      21.728  -2.127 -20.363  1.00 23.48           O  
ATOM     19  CB  LYS A 240      23.341  -0.470 -18.705  1.00 28.19           C  
ATOM     20  CG  LYS A 240      23.980   0.835 -18.264  1.00 30.08           C  
ATOM     21  CD  LYS A 240      25.477   0.827 -18.522  1.00 32.17           C  
ATOM     22  CE  LYS A 240      26.098   2.170 -18.172  1.00 33.49           C  
ATOM     23  NZ  LYS A 240      27.574   2.178 -18.378  1.00 34.10           N1+
ATOM     24  N   THR A 241      20.363  -2.431 -18.605  1.00 23.15           N  
ATOM     25  CA  THR A 241      19.950  -3.770 -19.019  1.00 22.19           C  
ATOM     26  C   THR A 241      18.460  -3.851 -19.328  1.00 21.19           C  
ATOM     27  O   THR A 241      17.644  -3.200 -18.680  1.00 21.71           O  
ATOM     28  CB  THR A 241      20.276  -4.801 -17.922  1.00 23.91           C  
ATOM     29  CG2 THR A 241      19.852  -6.200 -18.353  1.00 24.39           C  
ATOM     30  OG1 THR A 241      21.684  -4.793 -17.667  1.00 25.82           O  
ATOM     31  N   PHE A 242      18.105  -4.648 -20.332  1.00 19.65           N  
ATOM     32  CA  PHE A 242      16.712  -5.019 -20.523  1.00 19.20           C  
ATOM     33  C   PHE A 242      16.614  -6.466 -20.981  1.00 17.65           C  
ATOM     34  O   PHE A 242      17.459  -6.951 -21.737  1.00 17.31           O  
ATOM     35  CB  PHE A 242      16.025  -4.087 -21.531  1.00 20.37           C  
ATOM     36  CG  PHE A 242      16.589  -4.156 -22.924  1.00 21.50           C  
ATOM     37  CD1 PHE A 242      15.931  -4.873 -23.914  1.00 23.03           C  
ATOM     38  CD2 PHE A 242      17.753  -3.480 -23.252  1.00 22.72           C  
ATOM     39  CE1 PHE A 242      16.421  -4.911 -25.207  1.00 23.23           C  
ATOM     40  CE2 PHE A 242      18.250  -3.514 -24.544  1.00 23.59           C  
ATOM     41  CZ  PHE A 242      17.581  -4.230 -25.522  1.00 21.88           C  
ATOM     42  N   LEU A 243      15.584  -7.147 -20.491  1.00 17.34           N  
ATOM     43  CA  LEU A 243      15.313  -8.529 -20.866  1.00 17.01           C  
ATOM     44  C   LEU A 243      14.415  -8.571 -22.092  1.00 17.52           C  
ATOM     45  O   LEU A 243      13.531  -7.732 -22.262  1.00 18.92           O  
ATOM     46  CB  LEU A 243      14.607  -9.253 -19.719  1.00 19.57           C  
ATOM     47  CG  LEU A 243      15.327  -9.246 -18.374  1.00 23.27           C  
ATOM     48  CD1 LEU A 243      14.467  -9.940 -17.325  1.00 24.71           C  
ATOM     49  CD2 LEU A 243      16.665  -9.938 -18.523  1.00 24.68           C  
ATOM     50  N   SER A 244      14.630  -9.557 -22.952  1.00 16.91           N  
ATOM     51  CA  SER A 244      13.675  -9.809 -24.022  1.00 15.66           C  
ATOM     52  C   SER A 244      13.463 -11.299 -24.198  1.00 16.55           C  
ATOM     53  O   SER A 244      14.272 -12.110 -23.755  1.00 16.66           O  
ATOM     54  CB  SER A 244      14.157  -9.192 -25.340  1.00 17.09           C  
ATOM     55  OG  SER A 244      15.440  -9.669 -25.705  1.00 16.17           O  
ATOM     56  N   GLU A 245      12.350 -11.649 -24.825  1.00 15.62           N  
ATOM     57  CA  GLU A 245      12.092 -13.031 -25.210  1.00 15.49           C  
ATOM     58  C   GLU A 245      11.824 -13.039 -26.698  1.00 14.84           C  
ATOM     59  O   GLU A 245      11.231 -12.103 -27.226  1.00 16.32           O  
ATOM     60  CB  GLU A 245      10.869 -13.568 -24.473  1.00 15.04           C  
ATOM     61  CG  GLU A 245      10.614 -15.049 -24.694  1.00 17.07           C  
ATOM     62  CD  GLU A 245       9.256 -15.455 -24.176  1.00 19.50           C  
ATOM     63  OE1 GLU A 245       8.273 -15.354 -24.943  1.00 20.82           O  
ATOM     64  OE2 GLU A 245       9.171 -15.868 -22.998  1.00 20.21           O1-
ATOM     65  N   HIS A 246      12.268 -14.095 -27.372  1.00 15.51           N  
ATOM     66  CA  HIS A 246      12.102 -14.195 -28.816  1.00 15.44           C  
ATOM     67  C   HIS A 246      11.603 -15.574 -29.207  1.00 16.91           C  
ATOM     68  O   HIS A 246      11.911 -16.568 -28.545  1.00 18.06           O  
ATOM     69  CB  HIS A 246      13.435 -13.935 -29.524  1.00 16.02           C  
ATOM     70  CG  HIS A 246      14.048 -12.615 -29.180  1.00 16.22           C  
ATOM     71  CD2 HIS A 246      14.685 -12.195 -28.062  1.00 17.03           C  
ATOM     72  ND1 HIS A 246      13.989 -11.526 -30.022  1.00 17.03           N  
ATOM     73  CE1 HIS A 246      14.561 -10.489 -29.435  1.00 16.98           C  
ATOM     74  NE2 HIS A 246      14.990 -10.868 -28.245  1.00 17.60           N  
ATOM     75  N   SER A 247      10.830 -15.633 -30.283  1.00 17.40           N  
ATOM     76  CA  SER A 247      10.548 -16.914 -30.912  1.00 19.13           C  
ATOM     77  C   SER A 247      11.823 -17.385 -31.597  1.00 20.21           C  
ATOM     78  O   SER A 247      12.817 -16.661 -31.625  1.00 19.61           O  
ATOM     79  CB  SER A 247       9.403 -16.767 -31.915  1.00 19.64           C  
ATOM     80  OG  SER A 247       9.549 -15.598 -32.697  1.00 22.67           O  
ATOM     81  N   LEU A 248      11.816 -18.602 -32.131  1.00 20.35           N  
ATOM     82  CA  LEU A 248      13.057 -19.213 -32.590  1.00 20.74           C  
ATOM     83  C   LEU A 248      13.640 -18.537 -33.830  1.00 20.36           C  
ATOM     84  O   LEU A 248      14.801 -18.754 -34.171  1.00 21.67           O  
ATOM     85  CB  LEU A 248      12.837 -20.702 -32.856  1.00 21.57           C  
ATOM     86  CG  LEU A 248      12.346 -21.512 -31.653  1.00 21.67           C  
ATOM     87  CD1 LEU A 248      12.151 -22.959 -32.087  1.00 23.02           C  
ATOM     88  CD2 LEU A 248      13.341 -21.431 -30.498  1.00 22.90           C  
ATOM     89  N   ASP A 249      12.832 -17.717 -34.495  1.00 20.79           N  
ATOM     90  CA  ASP A 249      13.297 -16.894 -35.607  1.00 21.98           C  
ATOM     91  C   ASP A 249      13.788 -15.525 -35.126  1.00 21.68           C  
ATOM     92  O   ASP A 249      14.112 -14.652 -35.928  1.00 22.61           O  
ATOM     93  CB  ASP A 249      12.170 -16.716 -36.629  1.00 24.85           C  
ATOM     94  CG  ASP A 249      10.906 -16.144 -36.016  1.00 26.35           C  
ATOM     95  OD1 ASP A 249      10.947 -15.713 -34.844  1.00 26.50           O  
ATOM     96  OD2 ASP A 249       9.866 -16.128 -36.707  1.00 29.80           O1-
ATOM     97  N   MET A 250      13.827 -15.353 -33.807  1.00 19.32           N  
ATOM     98  CA  MET A 250      14.310 -14.130 -33.161  1.00 19.92           C  
ATOM     99  C   MET A 250      13.389 -12.911 -33.291  1.00 19.96           C  
ATOM    100  O   MET A 250      13.810 -11.778 -33.047  1.00 19.42           O  
ATOM    101  CB  MET A 250      15.720 -13.779 -33.656  1.00 20.25           C  
ATOM    102  CG  MET A 250      16.820 -14.694 -33.109  1.00 21.08           C  
ATOM    103  SD  MET A 250      16.888 -14.788 -31.292  1.00 24.38           S  
ATOM    104  CE  MET A 250      17.280 -13.101 -30.861  1.00 24.07           C  
ATOM    105  N   LYS A 251      12.129 -13.139 -33.650  1.00 19.04           N  
ATOM    106  CA  LYS A 251      11.112 -12.101 -33.508  1.00 19.45           C  
ATOM    107  C   LYS A 251      10.799 -11.891 -32.027  1.00 19.44           C  
ATOM    108  O   LYS A 251      10.744 -12.849 -31.262  1.00 19.70           O  
ATOM    109  CB  LYS A 251       9.832 -12.493 -34.255  1.00 21.29           C  
ATOM    110  CG  LYS A 251       9.981 -12.506 -35.771  1.00 25.31           C  
ATOM    111  CD  LYS A 251       8.634 -12.701 -36.455  1.00 27.64           C  
ATOM    112  CE  LYS A 251       8.739 -12.480 -37.956  1.00 30.70           C  
ATOM    113  NZ  LYS A 251       7.407 -12.602 -38.618  1.00 33.26           N1+
ATOM    114  N   PHE A 252      10.597 -10.640 -31.625  1.00 18.58           N  
ATOM    115  CA  PHE A 252      10.271 -10.335 -30.234  1.00 18.55           C  
ATOM    116  C   PHE A 252       8.939 -10.970 -29.857  1.00 18.96           C  
ATOM    117  O   PHE A 252       7.943 -10.783 -30.556  1.00 20.20           O  
ATOM    118  CB  PHE A 252      10.152  -8.826 -30.022  1.00 18.02           C  
ATOM    119  CG  PHE A 252      11.464  -8.114 -29.890  1.00 19.05           C  
ATOM    120  CD1 PHE A 252      12.087  -8.002 -28.655  1.00 20.17           C  
ATOM    121  CD2 PHE A 252      12.055  -7.518 -30.992  1.00 20.17           C  
ATOM    122  CE1 PHE A 252      13.274  -7.307 -28.522  1.00 19.81           C  
ATOM    123  CE2 PHE A 252      13.245  -6.819 -30.864  1.00 20.18           C  
ATOM    124  CZ  PHE A 252      13.855  -6.713 -29.632  1.00 20.95           C  
ATOM    125  N   SER A 253       8.920 -11.706 -28.750  1.00 19.20           N  
ATOM    126  CA  SER A 253       7.665 -12.144 -28.148  1.00 19.83           C  
ATOM    127  C   SER A 253       7.441 -11.465 -26.796  1.00 19.86           C  
ATOM    128  O   SER A 253       6.334 -11.486 -26.255  1.00 21.29           O  
ATOM    129  CB  SER A 253       7.648 -13.670 -27.987  1.00 19.46           C  
ATOM    130  OG  SER A 253       8.800 -14.145 -27.313  1.00 20.40           O  
ATOM    131  N   TYR A 254       8.498 -10.863 -26.258  1.00 18.87           N  
ATOM    132  CA  TYR A 254       8.402 -10.033 -25.058  1.00 19.29           C  
ATOM    133  C   TYR A 254       9.563  -9.052 -25.001  1.00 18.12           C  
ATOM    134  O   TYR A 254      10.685  -9.389 -25.383  1.00 18.87           O  
ATOM    135  CB  TYR A 254       8.425 -10.894 -23.787  1.00 18.37           C  
ATOM    136  CG  TYR A 254       8.559 -10.075 -22.518  1.00 18.44           C  
ATOM    137  CD1 TYR A 254       7.462  -9.423 -21.973  1.00 20.38           C  
ATOM    138  CD2 TYR A 254       9.786  -9.929 -21.887  1.00 19.03           C  
ATOM    139  CE1 TYR A 254       7.586  -8.640 -20.833  1.00 21.11           C  
ATOM    140  CE2 TYR A 254       9.920  -9.151 -20.749  1.00 20.93           C  
ATOM    141  CZ  TYR A 254       8.818  -8.509 -20.230  1.00 20.70           C  
ATOM    142  OH  TYR A 254       8.953  -7.722 -19.107  1.00 24.49           O  
ATOM    143  N   CYS A 255       9.302  -7.839 -24.524  1.00 19.89           N  
ATOM    144  CA  CYS A 255      10.387  -6.925 -24.209  1.00 21.66           C  
ATOM    145  C   CYS A 255      10.157  -6.137 -22.928  1.00 22.43           C  
ATOM    146  O   CYS A 255       9.083  -5.592 -22.691  1.00 23.70           O  
ATOM    147  CB  CYS A 255      10.644  -5.956 -25.367  1.00 22.53           C  
ATOM    148  SG  CYS A 255      12.256  -5.133 -25.242  1.00 24.68           S  
ATOM    149  N   ASP A 256      11.209  -6.105 -22.121  1.00 22.63           N  
ATOM    150  CA  ASP A 256      11.319  -5.348 -20.881  1.00 24.29           C  
ATOM    151  C   ASP A 256      11.060  -3.855 -21.113  1.00 24.92           C  
ATOM    152  O   ASP A 256      11.568  -3.282 -22.071  1.00 23.80           O  
ATOM    153  CB  ASP A 256      12.741  -5.563 -20.369  1.00 25.65           C  
ATOM    154  CG  ASP A 256      12.962  -5.040 -18.983  1.00 24.97           C  
ATOM    155  OD1 ASP A 256      12.171  -4.200 -18.509  1.00 28.08           O  
ATOM    156  OD2 ASP A 256      13.954  -5.484 -18.376  1.00 25.28           O1-
ATOM    157  N   GLU A 257      10.290  -3.227 -20.227  1.00 25.90           N  
ATOM    158  CA  GLU A 257       9.984  -1.803 -20.361  1.00 26.47           C  
ATOM    159  C   GLU A 257      11.219  -0.922 -20.187  1.00 24.39           C  
ATOM    160  O   GLU A 257      11.201   0.253 -20.551  1.00 25.42           O  
ATOM    161  CB  GLU A 257       8.916  -1.384 -19.344  1.00 30.39           C  
ATOM    162  CG  GLU A 257       7.514  -1.870 -19.674  1.00 37.23           C  
ATOM    163  CD  GLU A 257       6.446  -1.195 -18.827  1.00 41.59           C  
ATOM    164  OE1 GLU A 257       5.329  -0.973 -19.342  1.00 44.74           O  
ATOM    165  OE2 GLU A 257       6.723  -0.885 -17.647  1.00 44.74           O1-
ATOM    166  N   ARG A 258      12.291  -1.487 -19.638  1.00 23.54           N  
ATOM    167  CA  ARG A 258      13.526  -0.738 -19.464  1.00 24.22           C  
ATOM    168  C   ARG A 258      14.136  -0.339 -20.804  1.00 24.35           C  
ATOM    169  O   ARG A 258      15.024   0.512 -20.856  1.00 24.77           O  
ATOM    170  CB  ARG A 258      14.541  -1.555 -18.655  1.00 23.41           C  
ATOM    171  CG  ARG A 258      14.227  -1.629 -17.164  1.00 25.53           C  
ATOM    172  CD  ARG A 258      15.315  -2.360 -16.391  1.00 27.05           C  
ATOM    173  NE  ARG A 258      15.330  -3.789 -16.690  1.00 26.24           N  
ATOM    174  CZ  ARG A 258      16.282  -4.627 -16.294  1.00 26.89           C  
ATOM    175  NH1 ARG A 258      17.307  -4.187 -15.576  1.00 28.25           N1+
ATOM    176  NH2 ARG A 258      16.216  -5.908 -16.625  1.00 27.10           N  
ATOM    177  N   ILE A 259      13.663  -0.947 -21.888  1.00 25.29           N  
ATOM    178  CA  ILE A 259      14.216  -0.651 -23.206  1.00 25.53           C  
ATOM    179  C   ILE A 259      13.838   0.755 -23.658  1.00 27.19           C  
ATOM    180  O   ILE A 259      14.576   1.388 -24.412  1.00 27.66           O  
ATOM    181  CB  ILE A 259      13.727  -1.649 -24.275  1.00 25.53           C  
ATOM    182  CG1 ILE A 259      14.488  -1.411 -25.581  1.00 25.02           C  
ATOM    183  CG2 ILE A 259      12.236  -1.478 -24.512  1.00 26.16           C  
ATOM    184  CD1 ILE A 259      14.160  -2.397 -26.676  1.00 27.35           C  
ATOM    185  N   THR A 260      12.691   1.240 -23.192  1.00 27.73           N  
ATOM    186  CA  THR A 260      12.198   2.553 -23.593  1.00 29.73           C  
ATOM    187  C   THR A 260      13.168   3.656 -23.185  1.00 31.05           C  
ATOM    188  O   THR A 260      13.428   4.579 -23.956  1.00 30.65           O  
ATOM    189  CB  THR A 260      10.822   2.848 -22.966  1.00 29.74           C  
ATOM    190  CG2 THR A 260      10.301   4.191 -23.441  1.00 30.64           C  
ATOM    191  OG1 THR A 260       9.892   1.827 -23.348  1.00 30.66           O  
ATOM    192  N   GLU A 261      13.709   3.555 -21.976  1.00 31.27           N  
ATOM    193  CA  GLU A 261      14.641   4.562 -21.481  1.00 32.56           C  
ATOM    194  C   GLU A 261      16.001   4.448 -22.160  1.00 32.21           C  
ATOM    195  O   GLU A 261      16.761   5.418 -22.214  1.00 31.19           O  
ATOM    196  CB  GLU A 261      14.816   4.428 -19.965  1.00 35.21           C  
ATOM    197  CG  GLU A 261      15.788   5.439 -19.371  1.00 39.89           C  
ATOM    198  CD  GLU A 261      16.039   5.216 -17.890  1.00 42.51           C  
ATOM    199  OE1 GLU A 261      17.221   5.114 -17.495  1.00 43.63           O  
ATOM    200  OE2 GLU A 261      15.057   5.144 -17.122  1.00 44.27           O1-
ATOM    201  N   LEU A 262      16.308   3.264 -22.679  1.00 30.60           N  
ATOM    202  CA  LEU A 262      17.618   3.017 -23.268  1.00 29.13           C  
ATOM    203  C   LEU A 262      17.649   3.232 -24.779  1.00 29.30           C  
ATOM    204  O   LEU A 262      18.673   3.634 -25.329  1.00 29.17           O  
ATOM    205  CB  LEU A 262      18.082   1.593 -22.944  1.00 28.97           C  
ATOM    206  CG  LEU A 262      18.471   1.331 -21.487  1.00 28.98           C  
ATOM    207  CD1 LEU A 262      18.748  -0.150 -21.283  1.00 29.67           C  
ATOM    208  CD2 LEU A 262      19.697   2.153 -21.133  1.00 30.51           C  
ATOM    209  N   MET A 263      16.531   2.964 -25.447  1.00 28.83           N  
ATOM    210  CA  MET A 263      16.498   3.001 -26.906  1.00 29.30           C  
ATOM    211  C   MET A 263      15.249   3.649 -27.483  1.00 28.19           C  
ATOM    212  O   MET A 263      15.109   3.741 -28.702  1.00 29.03           O  
ATOM    213  CB  MET A 263      16.629   1.591 -27.473  1.00 29.30           C  
ATOM    214  CG  MET A 263      17.982   0.960 -27.239  1.00 33.32           C  
ATOM    215  SD  MET A 263      18.075  -0.662 -27.993  1.00 37.42           S  
ATOM    216  CE  MET A 263      19.640  -1.235 -27.353  1.00 37.26           C  
ATOM    217  N   GLY A 264      14.337   4.076 -26.614  1.00 27.59           N  
ATOM    218  CA  GLY A 264      13.197   4.852 -27.063  1.00 27.71           C  
ATOM    219  C   GLY A 264      11.953   4.061 -27.424  1.00 28.06           C  
ATOM    220  O   GLY A 264      10.851   4.606 -27.417  1.00 30.20           O  
ATOM    221  N   TYR A 265      12.113   2.779 -27.738  1.00 27.05           N  
ATOM    222  CA  TYR A 265      10.976   1.967 -28.162  1.00 27.07           C  
ATOM    223  C   TYR A 265      10.057   1.617 -27.006  1.00 27.73           C  
ATOM    224  O   TYR A 265      10.517   1.367 -25.892  1.00 27.48           O  
ATOM    225  CB  TYR A 265      11.449   0.663 -28.806  1.00 24.55           C  
ATOM    226  CG  TYR A 265      12.315   0.853 -30.023  1.00 24.67           C  
ATOM    227  CD1 TYR A 265      13.672   0.576 -29.978  1.00 23.05           C  
ATOM    228  CD2 TYR A 265      11.777   1.313 -31.218  1.00 25.03           C  
ATOM    229  CE1 TYR A 265      14.474   0.751 -31.086  1.00 23.89           C  
ATOM    230  CE2 TYR A 265      12.574   1.491 -32.336  1.00 25.04           C  
ATOM    231  CZ  TYR A 265      13.923   1.208 -32.259  1.00 24.26           C  
ATOM    232  OH  TYR A 265      14.734   1.391 -33.355  1.00 24.48           O  
ATOM    233  N   GLU A 266       8.759   1.594 -27.292  1.00 29.43           N  
ATOM    234  CA  GLU A 266       7.785   0.923 -26.443  1.00 30.67           C  
ATOM    235  C   GLU A 266       7.770  -0.557 -26.815  1.00 30.07           C  
ATOM    236  O   GLU A 266       7.807  -0.912 -27.993  1.00 28.94           O  
ATOM    237  CB  GLU A 266       6.391   1.514 -26.665  1.00 33.55           C  
ATOM    238  CG  GLU A 266       6.283   3.000 -26.371  1.00 37.20           C  
ATOM    239  CD  GLU A 266       6.409   3.310 -24.894  1.00 39.78           C  
ATOM    240  OE1 GLU A 266       6.218   2.389 -24.072  1.00 40.84           O  
ATOM    241  OE2 GLU A 266       6.700   4.477 -24.553  1.00 42.75           O1-
ATOM    242  N   PRO A 267       7.706  -1.442 -25.813  1.00 29.14           N  
ATOM    243  CA  PRO A 267       7.715  -2.885 -26.077  1.00 29.32           C  
ATOM    244  C   PRO A 267       6.675  -3.323 -27.108  1.00 29.38           C  
ATOM    245  O   PRO A 267       6.936  -4.204 -27.927  1.00 27.61           O  
ATOM    246  CB  PRO A 267       7.461  -3.499 -24.701  1.00 28.12           C  
ATOM    247  CG  PRO A 267       7.986  -2.474 -23.747  1.00 29.33           C  
ATOM    248  CD  PRO A 267       7.649  -1.147 -24.372  1.00 29.39           C  
ATOM    249  N   GLU A 268       5.502  -2.700 -27.078  1.00 30.99           N  
ATOM    250  CA  GLU A 268       4.445  -3.048 -28.019  1.00 33.34           C  
ATOM    251  C   GLU A 268       4.853  -2.803 -29.471  1.00 33.05           C  
ATOM    252  O   GLU A 268       4.355  -3.469 -30.377  1.00 33.64           O  
ATOM    253  CB  GLU A 268       3.170  -2.260 -27.705  1.00 36.09           C  
ATOM    254  CG  GLU A 268       2.455  -2.716 -26.443  1.00 40.13           C  
ATOM    255  CD  GLU A 268       0.971  -2.397 -26.467  1.00 42.17           C  
ATOM    256  OE1 GLU A 268       0.462  -2.006 -27.540  1.00 42.54           O  
ATOM    257  OE2 GLU A 268       0.313  -2.539 -25.413  1.00 44.70           O1-
ATOM    258  N   GLU A 269       5.756  -1.850 -29.685  1.00 33.03           N  
ATOM    259  CA  GLU A 269       6.249  -1.543 -31.027  1.00 33.17           C  
ATOM    260  C   GLU A 269       7.034  -2.714 -31.603  1.00 31.64           C  
ATOM    261  O   GLU A 269       6.988  -2.974 -32.806  1.00 32.22           O  
ATOM    262  CB  GLU A 269       7.169  -0.321 -31.002  1.00 35.16           C  
ATOM    263  CG  GLU A 269       6.527   0.973 -30.549  1.00 39.78           C  
ATOM    264  CD  GLU A 269       7.492   2.140 -30.639  1.00 41.08           C  
ATOM    265  OE1 GLU A 269       7.669   2.851 -29.627  1.00 42.69           O  
ATOM    266  OE2 GLU A 269       8.077   2.343 -31.725  1.00 43.15           O1-
ATOM    267  N   LEU A 270       7.766  -3.407 -30.736  1.00 29.37           N  
ATOM    268  CA  LEU A 270       8.727  -4.415 -31.170  1.00 27.35           C  
ATOM    269  C   LEU A 270       8.097  -5.799 -31.309  1.00 25.53           C  
ATOM    270  O   LEU A 270       8.596  -6.644 -32.054  1.00 24.03           O  
ATOM    271  CB  LEU A 270       9.898  -4.479 -30.181  1.00 26.37           C  
ATOM    272  CG  LEU A 270      10.663  -3.174 -29.942  1.00 26.71           C  
ATOM    273  CD1 LEU A 270      11.620  -3.344 -28.775  1.00 26.33           C  
ATOM    274  CD2 LEU A 270      11.413  -2.780 -31.201  1.00 26.95           C  
ATOM    275  N   LEU A 271       7.001  -6.032 -30.594  1.00 26.12           N  
ATOM    276  CA  LEU A 271       6.354  -7.338 -30.620  1.00 26.37           C  
ATOM    277  C   LEU A 271       6.082  -7.812 -32.042  1.00 26.87           C  
ATOM    278  O   LEU A 271       5.501  -7.087 -32.855  1.00 28.26           O  
ATOM    279  CB  LEU A 271       5.047  -7.298 -29.830  1.00 29.91           C  
ATOM    280  CG  LEU A 271       5.197  -7.307 -28.310  1.00 31.88           C  
ATOM    281  CD1 LEU A 271       3.840  -7.100 -27.664  1.00 33.07           C  
ATOM    282  CD2 LEU A 271       5.807  -8.631 -27.864  1.00 33.15           C  
ATOM    283  N   GLY A 272       6.511  -9.036 -32.334  1.00 25.48           N  
ATOM    284  CA  GLY A 272       6.244  -9.628 -33.632  1.00 25.10           C  
ATOM    285  C   GLY A 272       7.264  -9.284 -34.700  1.00 25.09           C  
ATOM    286  O   GLY A 272       7.210  -9.821 -35.804  1.00 27.07           O  
ATOM    287  N   ARG A 273       8.200  -8.398 -34.380  1.00 23.95           N  
ATOM    288  CA  ARG A 273       9.200  -7.978 -35.350  1.00 23.22           C  
ATOM    289  C   ARG A 273      10.544  -8.655 -35.120  1.00 21.91           C  
ATOM    290  O   ARG A 273      10.941  -8.896 -33.982  1.00 22.01           O  
ATOM    291  CB  ARG A 273       9.371  -6.460 -35.303  1.00 26.92           C  
ATOM    292  CG  ARG A 273       8.122  -5.698 -35.704  1.00 30.01           C  
ATOM    293  CD  ARG A 273       8.460  -4.274 -36.105  1.00 35.76           C  
ATOM    294  NE  ARG A 273       7.395  -3.662 -36.892  1.00 41.40           N  
ATOM    295  CZ  ARG A 273       7.478  -2.459 -37.450  1.00 42.87           C  
ATOM    296  NH1 ARG A 273       6.459  -1.977 -38.151  1.00 44.82           N1+
ATOM    297  NH2 ARG A 273       8.581  -1.736 -37.305  1.00 44.59           N  
ATOM    298  N   SER A 274      11.244  -8.959 -36.205  1.00 21.64           N  
ATOM    299  CA  SER A 274      12.551  -9.588 -36.094  1.00 20.47           C  
ATOM    300  C   SER A 274      13.556  -8.575 -35.566  1.00 20.77           C  
ATOM    301  O   SER A 274      13.600  -7.437 -36.028  1.00 20.31           O  
ATOM    302  CB  SER A 274      13.016 -10.101 -37.459  1.00 21.49           C  
ATOM    303  OG  SER A 274      14.336 -10.617 -37.377  1.00 22.96           O  
ATOM    304  N   ILE A 275      14.363  -8.984 -34.596  1.00 20.60           N  
ATOM    305  CA  ILE A 275      15.373  -8.087 -34.061  1.00 20.51           C  
ATOM    306  C   ILE A 275      16.407  -7.758 -35.139  1.00 20.05           C  
ATOM    307  O   ILE A 275      17.106  -6.754 -35.046  1.00 19.27           O  
ATOM    308  CB  ILE A 275      16.068  -8.704 -32.822  1.00 22.26           C  
ATOM    309  CG1 ILE A 275      17.026  -7.687 -32.200  1.00 25.33           C  
ATOM    310  CG2 ILE A 275      16.801  -9.972 -33.213  1.00 22.01           C  
ATOM    311  CD1 ILE A 275      17.450  -8.045 -30.793  1.00 26.38           C  
ATOM    312  N   TYR A 276      16.486  -8.591 -36.175  1.00 18.09           N  
ATOM    313  CA  TYR A 276      17.429  -8.345 -37.260  1.00 17.87           C  
ATOM    314  C   TYR A 276      17.116  -7.056 -38.010  1.00 19.03           C  
ATOM    315  O   TYR A 276      17.975  -6.513 -38.704  1.00 20.78           O  
ATOM    316  CB  TYR A 276      17.446  -9.525 -38.237  1.00 18.23           C  
ATOM    317  CG  TYR A 276      18.308 -10.667 -37.761  1.00 18.94           C  
ATOM    318  CD1 TYR A 276      19.638 -10.764 -38.149  1.00 19.99           C  
ATOM    319  CD2 TYR A 276      17.803 -11.631 -36.902  1.00 23.06           C  
ATOM    320  CE1 TYR A 276      20.441 -11.787 -37.694  1.00 22.48           C  
ATOM    321  CE2 TYR A 276      18.601 -12.662 -36.440  1.00 23.64           C  
ATOM    322  CZ  TYR A 276      19.921 -12.733 -36.839  1.00 24.15           C  
ATOM    323  OH  TYR A 276      20.730 -13.749 -36.380  1.00 26.30           O  
ATOM    324  N   GLU A 277      15.891  -6.565 -37.862  1.00 19.97           N  
ATOM    325  CA  GLU A 277      15.501  -5.303 -38.483  1.00 21.72           C  
ATOM    326  C   GLU A 277      16.180  -4.124 -37.797  1.00 22.05           C  
ATOM    327  O   GLU A 277      16.169  -3.007 -38.315  1.00 24.59           O  
ATOM    328  CB  GLU A 277      13.984  -5.125 -38.414  1.00 23.54           C  
ATOM    329  CG  GLU A 277      13.207  -6.163 -39.211  1.00 27.73           C  
ATOM    330  CD  GLU A 277      11.712  -5.914 -39.182  1.00 31.32           C  
ATOM    331  OE1 GLU A 277      11.264  -5.086 -38.362  1.00 35.45           O  
ATOM    332  OE2 GLU A 277      10.986  -6.545 -39.979  1.00 34.63           O1-
ATOM    333  N   TYR A 278      16.770  -4.375 -36.632  1.00 20.92           N  
ATOM    334  CA  TYR A 278      17.345  -3.303 -35.823  1.00 21.42           C  
ATOM    335  C   TYR A 278      18.872  -3.347 -35.732  1.00 20.64           C  
ATOM    336  O   TYR A 278      19.509  -2.341 -35.396  1.00 21.00           O  
ATOM    337  CB  TYR A 278      16.733  -3.338 -34.419  1.00 21.24           C  
ATOM    338  CG  TYR A 278      15.231  -3.165 -34.426  1.00 23.99           C  
ATOM    339  CD1 TYR A 278      14.658  -1.905 -34.338  1.00 24.86           C  
ATOM    340  CD2 TYR A 278      14.388  -4.257 -34.576  1.00 23.90           C  
ATOM    341  CE1 TYR A 278      13.289  -1.735 -34.407  1.00 26.03           C  
ATOM    342  CE2 TYR A 278      13.019  -4.099 -34.645  1.00 25.77           C  
ATOM    343  CZ  TYR A 278      12.473  -2.836 -34.564  1.00 26.10           C  
ATOM    344  OH  TYR A 278      11.108  -2.672 -34.666  1.00 29.05           O  
ATOM    345  N   TYR A 279      19.463  -4.501 -36.030  1.00 18.83           N  
ATOM    346  CA  TYR A 279      20.918  -4.634 -36.042  1.00 18.96           C  
ATOM    347  C   TYR A 279      21.544  -3.764 -37.124  1.00 19.23           C  
ATOM    348  O   TYR A 279      20.998  -3.640 -38.220  1.00 22.26           O  
ATOM    349  CB  TYR A 279      21.344  -6.073 -36.321  1.00 18.51           C  
ATOM    350  CG  TYR A 279      20.946  -7.109 -35.297  1.00 18.95           C  
ATOM    351  CD1 TYR A 279      20.789  -6.788 -33.956  1.00 19.03           C  
ATOM    352  CD2 TYR A 279      20.789  -8.431 -35.673  1.00 17.01           C  
ATOM    353  CE1 TYR A 279      20.490  -7.769 -33.018  1.00 18.89           C  
ATOM    354  CE2 TYR A 279      20.495  -9.411 -34.749  1.00 16.58           C  
ATOM    355  CZ  TYR A 279      20.349  -9.077 -33.426  1.00 17.69           C  
ATOM    356  OH  TYR A 279      20.079 -10.070 -32.512  1.00 17.27           O  
ATOM    357  N   HIS A 280      22.701  -3.185 -36.822  1.00 19.68           N  
ATOM    358  CA  HIS A 280      23.479  -2.472 -37.830  1.00 21.79           C  
ATOM    359  C   HIS A 280      23.908  -3.463 -38.912  1.00 23.47           C  
ATOM    360  O   HIS A 280      24.260  -4.603 -38.614  1.00 23.99           O  
ATOM    361  CB  HIS A 280      24.714  -1.840 -37.185  1.00 22.99           C  
ATOM    362  CG  HIS A 280      25.413  -0.848 -38.059  1.00 24.79           C  
ATOM    363  CD2 HIS A 280      25.394   0.506 -38.060  1.00 26.76           C  
ATOM    364  ND1 HIS A 280      26.262  -1.221 -39.079  1.00 26.33           N  
ATOM    365  CE1 HIS A 280      26.736  -0.139 -39.671  1.00 27.12           C  
ATOM    366  NE2 HIS A 280      26.224   0.922 -39.072  1.00 25.19           N  
ATOM    367  N   ALA A 281      23.876  -3.025 -40.165  1.00 25.60           N  
ATOM    368  CA  ALA A 281      24.182  -3.898 -41.294  1.00 27.43           C  
ATOM    369  C   ALA A 281      25.535  -4.593 -41.162  1.00 27.42           C  
ATOM    370  O   ALA A 281      25.708  -5.721 -41.625  1.00 28.84           O  
ATOM    371  CB  ALA A 281      24.140  -3.096 -42.589  1.00 27.74           C  
ATOM    372  N   LEU A 282      26.495  -3.921 -40.538  1.00 27.13           N  
ATOM    373  CA  LEU A 282      27.843  -4.463 -40.413  1.00 27.55           C  
ATOM    374  C   LEU A 282      27.952  -5.514 -39.315  1.00 25.71           C  
ATOM    375  O   LEU A 282      28.967  -6.199 -39.198  1.00 26.98           O  
ATOM    376  CB  LEU A 282      28.841  -3.338 -40.141  1.00 30.57           C  
ATOM    377  CG  LEU A 282      29.048  -2.364 -41.302  1.00 32.94           C  
ATOM    378  CD1 LEU A 282      30.077  -1.317 -40.913  1.00 34.76           C  
ATOM    379  CD2 LEU A 282      29.499  -3.133 -42.537  1.00 33.64           C  
ATOM    380  N   ASP A 283      26.907  -5.640 -38.505  1.00 24.06           N  
ATOM    381  CA  ASP A 283      26.917  -6.614 -37.420  1.00 22.50           C  
ATOM    382  C   ASP A 283      26.077  -7.848 -37.715  1.00 21.94           C  
ATOM    383  O   ASP A 283      26.176  -8.853 -37.010  1.00 21.25           O  
ATOM    384  CB  ASP A 283      26.421  -5.967 -36.130  1.00 23.19           C  
ATOM    385  CG  ASP A 283      27.423  -4.998 -35.547  1.00 22.46           C  
ATOM    386  OD1 ASP A 283      28.578  -5.415 -35.315  1.00 25.38           O  
ATOM    387  OD2 ASP A 283      27.054  -3.827 -35.323  1.00 22.33           O1-
ATOM    388  N   SER A 284      25.258  -7.768 -38.756  1.00 22.16           N  
ATOM    389  CA  SER A 284      24.282  -8.814 -39.049  1.00 22.71           C  
ATOM    390  C   SER A 284      24.927 -10.186 -39.220  1.00 22.45           C  
ATOM    391  O   SER A 284      24.409 -11.193 -38.730  1.00 21.22           O  
ATOM    392  CB  SER A 284      23.503  -8.464 -40.319  1.00 25.65           C  
ATOM    393  OG  SER A 284      22.957  -7.160 -40.243  1.00 29.97           O  
ATOM    394  N   ASP A 285      26.056 -10.232 -39.916  1.00 24.25           N  
ATOM    395  CA  ASP A 285      26.658 -11.513 -40.251  1.00 24.35           C  
ATOM    396  C   ASP A 285      27.192 -12.256 -39.035  1.00 22.58           C  
ATOM    397  O   ASP A 285      26.951 -13.452 -38.886  1.00 23.72           O  
ATOM    398  CB  ASP A 285      27.774 -11.325 -41.283  1.00 26.06           C  
ATOM    399  CG  ASP A 285      27.236 -11.152 -42.691  1.00 29.04           C  
ATOM    400  OD1 ASP A 285      26.113 -11.626 -42.961  1.00 30.49           O  
ATOM    401  OD2 ASP A 285      27.935 -10.541 -43.528  1.00 30.56           O1-
ATOM    402  N   HIS A 286      27.911 -11.566 -38.156  1.00 21.31           N  
ATOM    403  CA  HIS A 286      28.462 -12.272 -37.010  1.00 21.26           C  
ATOM    404  C   HIS A 286      27.376 -12.614 -35.992  1.00 19.80           C  
ATOM    405  O   HIS A 286      27.491 -13.604 -35.273  1.00 20.15           O  
ATOM    406  CB  HIS A 286      29.624 -11.489 -36.369  1.00 22.95           C  
ATOM    407  CG  HIS A 286      29.220 -10.257 -35.618  1.00 23.74           C  
ATOM    408  CD2 HIS A 286      29.272  -8.948 -35.961  1.00 24.07           C  
ATOM    409  ND1 HIS A 286      28.785 -10.292 -34.310  1.00 25.00           N  
ATOM    410  CE1 HIS A 286      28.590  -9.058 -33.879  1.00 23.82           C  
ATOM    411  NE2 HIS A 286      28.881  -8.223 -34.861  1.00 24.26           N  
ATOM    412  N   LEU A 287      26.303 -11.829 -35.962  1.00 19.20           N  
ATOM    413  CA  LEU A 287      25.174 -12.159 -35.095  1.00 17.82           C  
ATOM    414  C   LEU A 287      24.433 -13.378 -35.634  1.00 17.14           C  
ATOM    415  O   LEU A 287      23.964 -14.219 -34.872  1.00 17.25           O  
ATOM    416  CB  LEU A 287      24.224 -10.960 -34.978  1.00 18.75           C  
ATOM    417  CG  LEU A 287      24.808  -9.787 -34.179  1.00 18.82           C  
ATOM    418  CD1 LEU A 287      23.947  -8.548 -34.334  1.00 18.36           C  
ATOM    419  CD2 LEU A 287      24.909 -10.191 -32.719  1.00 21.33           C  
ATOM    420  N   THR A 288      24.340 -13.485 -36.954  1.00 16.81           N  
ATOM    421  CA  THR A 288      23.725 -14.663 -37.549  1.00 17.84           C  
ATOM    422  C   THR A 288      24.529 -15.906 -37.198  1.00 17.98           C  
ATOM    423  O   THR A 288      23.966 -16.956 -36.884  1.00 19.30           O  
ATOM    424  CB  THR A 288      23.639 -14.534 -39.076  1.00 19.08           C  
ATOM    425  CG2 THR A 288      23.154 -15.836 -39.697  1.00 20.97           C  
ATOM    426  OG1 THR A 288      22.721 -13.484 -39.406  1.00 20.09           O  
ATOM    427  N   LYS A 289      25.849 -15.783 -37.235  1.00 19.41           N  
ATOM    428  CA  LYS A 289      26.705 -16.905 -36.886  1.00 21.50           C  
ATOM    429  C   LYS A 289      26.521 -17.275 -35.416  1.00 20.72           C  
ATOM    430  O   LYS A 289      26.442 -18.453 -35.068  1.00 20.46           O  
ATOM    431  CB  LYS A 289      28.171 -16.558 -37.166  1.00 24.45           C  
ATOM    432  CG  LYS A 289      29.151 -17.654 -36.783  1.00 27.33           C  
ATOM    433  CD  LYS A 289      28.697 -19.012 -37.290  1.00 30.51           C  
ATOM    434  CE  LYS A 289      29.637 -20.112 -36.814  1.00 33.95           C  
ATOM    435  NZ  LYS A 289      29.135 -21.467 -37.182  1.00 35.82           N1+
ATOM    436  N   THR A 290      26.443 -16.269 -34.555  1.00 18.80           N  
ATOM    437  CA  THR A 290      26.261 -16.516 -33.129  1.00 19.15           C  
ATOM    438  C   THR A 290      24.956 -17.253 -32.854  1.00 19.62           C  
ATOM    439  O   THR A 290      24.923 -18.191 -32.056  1.00 20.31           O  
ATOM    440  CB  THR A 290      26.265 -15.201 -32.329  1.00 20.70           C  
ATOM    441  CG2 THR A 290      25.881 -15.455 -30.876  1.00 20.37           C  
ATOM    442  OG1 THR A 290      27.576 -14.622 -32.371  1.00 21.57           O  
ATOM    443  N   HIS A 291      23.883 -16.836 -33.516  1.00 18.15           N  
ATOM    444  CA  HIS A 291      22.586 -17.461 -33.299  1.00 17.71           C  
ATOM    445  C   HIS A 291      22.538 -18.858 -33.894  1.00 19.93           C  
ATOM    446  O   HIS A 291      21.776 -19.709 -33.435  1.00 20.40           O  
ATOM    447  CB  HIS A 291      21.469 -16.605 -33.894  1.00 19.80           C  
ATOM    448  CG  HIS A 291      21.246 -15.322 -33.158  1.00 19.34           C  
ATOM    449  CD2 HIS A 291      21.295 -15.033 -31.835  1.00 22.10           C  
ATOM    450  ND1 HIS A 291      20.962 -14.136 -33.798  1.00 19.86           N  
ATOM    451  CE1 HIS A 291      20.849 -13.170 -32.903  1.00 21.33           C  
ATOM    452  NE2 HIS A 291      21.046 -13.688 -31.704  1.00 21.25           N  
ATOM    453  N   HIS A 292      23.357 -19.099 -34.909  1.00 19.08           N  
ATOM    454  CA  HIS A 292      23.460 -20.442 -35.458  1.00 21.61           C  
ATOM    455  C   HIS A 292      24.034 -21.375 -34.394  1.00 23.45           C  
ATOM    456  O   HIS A 292      23.494 -22.455 -34.139  1.00 26.85           O  
ATOM    457  CB  HIS A 292      24.356 -20.434 -36.694  1.00 20.25           C  
ATOM    458  CG  HIS A 292      24.407 -21.747 -37.409  1.00 23.41           C  
ATOM    459  CD2 HIS A 292      23.512 -22.353 -38.223  1.00 22.73           C  
ATOM    460  ND1 HIS A 292      25.485 -22.601 -37.320  1.00 25.22           N  
ATOM    461  CE1 HIS A 292      25.251 -23.677 -38.050  1.00 23.79           C  
ATOM    462  NE2 HIS A 292      24.061 -23.552 -38.607  1.00 24.51           N  
ATOM    463  N   ASP A 293      25.116 -20.940 -33.760  1.00 26.11           N  
ATOM    464  CA  ASP A 293      25.786 -21.737 -32.736  1.00 28.44           C  
ATOM    465  C   ASP A 293      24.929 -21.862 -31.476  1.00 28.04           C  
ATOM    466  O   ASP A 293      25.078 -22.808 -30.703  1.00 28.18           O  
ATOM    467  CB  ASP A 293      27.131 -21.100 -32.378  1.00 31.30           C  
ATOM    468  CG  ASP A 293      28.049 -20.949 -33.580  1.00 32.94           C  
ATOM    469  OD1 ASP A 293      27.885 -21.705 -34.564  1.00 34.79           O  
ATOM    470  OD2 ASP A 293      28.940 -20.071 -33.536  1.00 34.00           O1-
ATOM    471  N   MET A 294      24.035 -20.898 -31.282  1.00 28.21           N  
ATOM    472  CA  MET A 294      23.169 -20.843 -30.104  1.00 26.86           C  
ATOM    473  C   MET A 294      22.405 -22.145 -29.860  1.00 27.78           C  
ATOM    474  O   MET A 294      22.288 -22.608 -28.724  1.00 25.03           O  
ATOM    475  CB  MET A 294      22.180 -19.686 -30.262  1.00 27.10           C  
ATOM    476  CG  MET A 294      21.279 -19.435 -29.070  1.00 26.74           C  
ATOM    477  SD  MET A 294      20.142 -18.083 -29.431  1.00 27.01           S  
ATOM    478  CE  MET A 294      19.384 -18.661 -30.927  1.00 27.38           C  
ATOM    479  N   PHE A 295      21.886 -22.740 -30.927  1.00 29.11           N  
ATOM    480  CA  PHE A 295      21.089 -23.949 -30.792  1.00 31.00           C  
ATOM    481  C   PHE A 295      21.963 -25.170 -30.533  1.00 32.46           C  
ATOM    482  O   PHE A 295      21.509 -26.161 -29.967  1.00 33.34           O  
ATOM    483  CB  PHE A 295      20.241 -24.160 -32.048  1.00 30.85           C  
ATOM    484  CG  PHE A 295      19.139 -23.154 -32.202  1.00 30.89           C  
ATOM    485  CD1 PHE A 295      18.001 -23.234 -31.415  1.00 30.51           C  
ATOM    486  CD2 PHE A 295      19.242 -22.122 -33.120  1.00 31.10           C  
ATOM    487  CE1 PHE A 295      16.989 -22.303 -31.539  1.00 32.10           C  
ATOM    488  CE2 PHE A 295      18.232 -21.188 -33.249  1.00 31.95           C  
ATOM    489  CZ  PHE A 295      17.103 -21.278 -32.457  1.00 31.21           C  
ATOM    490  N   THR A 296      23.223 -25.087 -30.941  1.00 33.77           N  
ATOM    491  CA  THR A 296      24.170 -26.166 -30.704  1.00 35.02           C  
ATOM    492  C   THR A 296      24.759 -26.077 -29.298  1.00 34.33           C  
ATOM    493  O   THR A 296      25.065 -27.098 -28.681  1.00 35.59           O  
ATOM    494  CB  THR A 296      25.323 -26.121 -31.728  1.00 35.84           C  
ATOM    495  CG2 THR A 296      26.287 -27.276 -31.496  1.00 38.17           C  
ATOM    496  OG1 THR A 296      24.788 -26.208 -33.055  1.00 38.31           O  
ATOM    497  N   LYS A 297      24.912 -24.856 -28.794  1.00 31.91           N  
ATOM    498  CA  LYS A 297      25.581 -24.634 -27.516  1.00 29.60           C  
ATOM    499  C   LYS A 297      24.606 -24.445 -26.356  1.00 28.65           C  
ATOM    500  O   LYS A 297      24.956 -24.677 -25.198  1.00 30.18           O  
ATOM    501  CB  LYS A 297      26.498 -23.412 -27.607  1.00 30.66           C  
ATOM    502  CG  LYS A 297      27.643 -23.563 -28.591  1.00 33.31           C  
ATOM    503  CD  LYS A 297      28.518 -22.318 -28.608  1.00 34.30           C  
ATOM    504  CE  LYS A 297      29.704 -22.485 -29.544  1.00 35.91           C  
ATOM    505  NZ  LYS A 297      30.615 -21.306 -29.500  1.00 38.60           N1+
ATOM    506  N   GLY A 298      23.389 -24.015 -26.669  1.00 26.70           N  
ATOM    507  CA  GLY A 298      22.392 -23.804 -25.635  1.00 24.22           C  
ATOM    508  C   GLY A 298      22.394 -22.391 -25.080  1.00 23.15           C  
ATOM    509  O   GLY A 298      21.345 -21.847 -24.732  1.00 21.36           O  
ATOM    510  N   GLN A 299      23.577 -21.794 -24.995  1.00 22.15           N  
ATOM    511  CA  GLN A 299      23.715 -20.437 -24.479  1.00 22.25           C  
ATOM    512  C   GLN A 299      24.930 -19.783 -25.116  1.00 22.20           C  
ATOM    513  O   GLN A 299      25.995 -20.394 -25.213  1.00 24.81           O  
ATOM    514  CB  GLN A 299      23.883 -20.466 -22.959  1.00 24.42           C  
ATOM    515  CG  GLN A 299      24.112 -19.104 -22.327  1.00 27.70           C  
ATOM    516  CD  GLN A 299      24.212 -19.181 -20.815  1.00 30.63           C  
ATOM    517  NE2 GLN A 299      23.063 -19.177 -20.142  1.00 30.39           N  
ATOM    518  OE1 GLN A 299      25.308 -19.245 -20.258  1.00 31.92           O  
ATOM    519  N   VAL A 300      24.769 -18.540 -25.550  1.00 20.97           N  
ATOM    520  CA  VAL A 300      25.850 -17.838 -26.226  1.00 20.58           C  
ATOM    521  C   VAL A 300      25.879 -16.370 -25.834  1.00 20.57           C  
ATOM    522  O   VAL A 300      24.868 -15.807 -25.421  1.00 18.52           O  
ATOM    523  CB  VAL A 300      25.708 -17.938 -27.760  1.00 21.18           C  
ATOM    524  CG1 VAL A 300      25.833 -19.389 -28.202  1.00 23.37           C  
ATOM    525  CG2 VAL A 300      24.369 -17.370 -28.196  1.00 21.57           C  
ATOM    526  N   THR A 301      27.047 -15.748 -25.957  1.00 19.63           N  
ATOM    527  CA  THR A 301      27.133 -14.298 -25.823  1.00 20.28           C  
ATOM    528  C   THR A 301      27.556 -13.707 -27.163  1.00 20.47           C  
ATOM    529  O   THR A 301      28.431 -14.250 -27.835  1.00 21.56           O  
ATOM    530  CB  THR A 301      28.155 -13.894 -24.741  1.00 23.25           C  
ATOM    531  CG2 THR A 301      28.221 -12.377 -24.605  1.00 25.37           C  
ATOM    532  OG1 THR A 301      27.765 -14.464 -23.484  1.00 26.75           O  
ATOM    533  N   THR A 302      26.924 -12.602 -27.550  1.00 19.00           N  
ATOM    534  CA  THR A 302      27.132 -12.022 -28.875  1.00 19.90           C  
ATOM    535  C   THR A 302      28.433 -11.240 -29.002  1.00 24.11           C  
ATOM    536  O   THR A 302      28.998 -11.131 -30.090  1.00 24.80           O  
ATOM    537  CB  THR A 302      26.000 -11.053 -29.253  1.00 19.76           C  
ATOM    538  CG2 THR A 302      24.661 -11.761 -29.246  1.00 19.89           C  
ATOM    539  OG1 THR A 302      25.969  -9.966 -28.316  1.00 19.63           O  
ATOM    540  N   GLY A 303      28.902 -10.672 -27.900  1.00 24.63           N  
ATOM    541  CA  GLY A 303      29.889  -9.617 -28.032  1.00 28.30           C  
ATOM    542  C   GLY A 303      29.202  -8.382 -28.585  1.00 28.84           C  
ATOM    543  O   GLY A 303      27.974  -8.337 -28.677  1.00 29.67           O  
ATOM    544  N   GLN A 304      29.976  -7.375 -28.971  1.00 27.50           N  
ATOM    545  CA  GLN A 304      29.394  -6.061 -29.195  1.00 25.86           C  
ATOM    546  C   GLN A 304      28.816  -5.863 -30.588  1.00 23.44           C  
ATOM    547  O   GLN A 304      29.420  -6.241 -31.588  1.00 25.22           O  
ATOM    548  CB  GLN A 304      30.434  -4.981 -28.894  1.00 27.50           C  
ATOM    549  CG  GLN A 304      30.880  -5.003 -27.444  1.00 31.25           C  
ATOM    550  CD  GLN A 304      32.001  -4.031 -27.152  1.00 33.51           C  
ATOM    551  NE2 GLN A 304      31.980  -3.449 -25.959  1.00 33.76           N  
ATOM    552  OE1 GLN A 304      32.877  -3.805 -27.987  1.00 36.16           O  
ATOM    553  N   TYR A 305      27.629  -5.273 -30.634  1.00 20.93           N  
ATOM    554  CA  TYR A 305      27.001  -4.912 -31.895  1.00 18.83           C  
ATOM    555  C   TYR A 305      26.257  -3.597 -31.742  1.00 18.38           C  
ATOM    556  O   TYR A 305      25.936  -3.176 -30.628  1.00 19.59           O  
ATOM    557  CB  TYR A 305      26.040  -6.021 -32.356  1.00 17.38           C  
ATOM    558  CG  TYR A 305      24.891  -6.319 -31.418  1.00 17.34           C  
ATOM    559  CD1 TYR A 305      23.641  -5.758 -31.627  1.00 16.23           C  
ATOM    560  CD2 TYR A 305      25.040  -7.212 -30.360  1.00 17.75           C  
ATOM    561  CE1 TYR A 305      22.557  -6.078 -30.813  1.00 17.44           C  
ATOM    562  CE2 TYR A 305      23.964  -7.541 -29.540  1.00 16.77           C  
ATOM    563  CZ  TYR A 305      22.727  -6.974 -29.773  1.00 16.00           C  
ATOM    564  OH  TYR A 305      21.651  -7.320 -28.978  1.00 18.66           O  
ATOM    565  N   ARG A 306      25.989  -2.930 -32.857  1.00 19.19           N  
ATOM    566  CA  ARG A 306      25.182  -1.726 -32.802  1.00 19.68           C  
ATOM    567  C   ARG A 306      23.721  -2.026 -33.104  1.00 19.81           C  
ATOM    568  O   ARG A 306      23.403  -2.822 -33.986  1.00 20.44           O  
ATOM    569  CB  ARG A 306      25.735  -0.677 -33.769  1.00 21.41           C  
ATOM    570  CG  ARG A 306      26.951   0.051 -33.210  1.00 24.52           C  
ATOM    571  CD  ARG A 306      27.430   1.143 -34.144  1.00 26.45           C  
ATOM    572  NE  ARG A 306      28.039   0.595 -35.347  1.00 29.00           N  
ATOM    573  CZ  ARG A 306      28.364   1.317 -36.414  1.00 30.46           C  
ATOM    574  NH1 ARG A 306      28.136   2.625 -36.425  1.00 31.02           N1+
ATOM    575  NH2 ARG A 306      28.918   0.732 -37.466  1.00 31.34           N  
ATOM    576  N   MET A 307      22.836  -1.400 -32.342  1.00 18.85           N  
ATOM    577  CA  MET A 307      21.408  -1.568 -32.534  1.00 20.49           C  
ATOM    578  C   MET A 307      20.790  -0.195 -32.744  1.00 21.19           C  
ATOM    579  O   MET A 307      21.121   0.751 -32.031  1.00 21.08           O  
ATOM    580  CB  MET A 307      20.795  -2.242 -31.305  1.00 22.96           C  
ATOM    581  CG  MET A 307      19.332  -2.597 -31.454  1.00 24.10           C  
ATOM    582  SD  MET A 307      18.774  -3.631 -30.091  1.00 30.35           S  
ATOM    583  CE  MET A 307      17.023  -3.690 -30.420  1.00 27.44           C  
ATOM    584  N   LEU A 308      19.896  -0.089 -33.721  1.00 21.48           N  
ATOM    585  CA  LEU A 308      19.258   1.182 -34.041  1.00 23.37           C  
ATOM    586  C   LEU A 308      18.219   1.557 -32.991  1.00 23.98           C  
ATOM    587  O   LEU A 308      17.268   0.815 -32.754  1.00 23.81           O  
ATOM    588  CB  LEU A 308      18.587   1.107 -35.418  1.00 25.03           C  
ATOM    589  CG  LEU A 308      17.887   2.382 -35.896  1.00 26.73           C  
ATOM    590  CD1 LEU A 308      18.903   3.502 -36.029  1.00 26.73           C  
ATOM    591  CD2 LEU A 308      17.198   2.126 -37.224  1.00 27.68           C  
ATOM    592  N   ALA A 309      18.405   2.716 -32.367  1.00 24.04           N  
ATOM    593  CA  ALA A 309      17.435   3.235 -31.412  1.00 25.00           C  
ATOM    594  C   ALA A 309      16.329   3.974 -32.155  1.00 26.34           C  
ATOM    595  O   ALA A 309      16.467   4.281 -33.340  1.00 26.29           O  
ATOM    596  CB  ALA A 309      18.123   4.172 -30.427  1.00 25.73           C  
ATOM    597  N   LYS A 310      15.232   4.259 -31.461  1.00 26.87           N  
ATOM    598  CA  LYS A 310      14.108   4.938 -32.092  1.00 29.43           C  
ATOM    599  C   LYS A 310      14.531   6.314 -32.587  1.00 30.05           C  
ATOM    600  O   LYS A 310      14.119   6.751 -33.660  1.00 31.23           O  
ATOM    601  CB  LYS A 310      12.941   5.087 -31.114  1.00 30.28           C  
ATOM    602  CG  LYS A 310      11.684   5.619 -31.778  1.00 32.21           C  
ATOM    603  CD  LYS A 310      10.491   5.644 -30.841  1.00 35.30           C  
ATOM    604  CE  LYS A 310       9.240   6.064 -31.596  1.00 36.41           C  
ATOM    605  NZ  LYS A 310       8.096   6.353 -30.691  1.00 39.15           N1+
ATOM    606  N   ARG A 311      15.354   6.989 -31.792  1.00 30.60           N  
ATOM    607  CA  ARG A 311      15.931   8.270 -32.173  1.00 31.02           C  
ATOM    608  C   ARG A 311      17.384   8.319 -31.722  1.00 30.97           C  
ATOM    609  O   ARG A 311      17.778   7.612 -30.792  1.00 31.51           O  
ATOM    610  CB  ARG A 311      15.154   9.419 -31.525  1.00 32.94           C  
ATOM    611  CG  ARG A 311      13.711   9.541 -31.988  1.00 36.25           C  
ATOM    612  CD  ARG A 311      13.057  10.796 -31.426  1.00 38.85           C  
ATOM    613  NE  ARG A 311      11.739  11.040 -32.009  1.00 41.27           N  
ATOM    614  CZ  ARG A 311      11.537  11.632 -33.183  1.00 42.02           C  
ATOM    615  NH1 ARG A 311      12.569  12.043 -33.911  1.00 42.19           N1+
ATOM    616  NH2 ARG A 311      10.302  11.816 -33.630  1.00 42.10           N  
ATOM    617  N   GLY A 312      18.181   9.148 -32.388  1.00 31.14           N  
ATOM    618  CA  GLY A 312      19.529   9.412 -31.922  1.00 30.24           C  
ATOM    619  C   GLY A 312      20.606   8.509 -32.490  1.00 29.77           C  
ATOM    620  O   GLY A 312      21.786   8.683 -32.179  1.00 31.28           O  
ATOM    621  N   GLY A 313      20.216   7.544 -33.319  1.00 27.38           N  
ATOM    622  CA  GLY A 313      21.199   6.685 -33.953  1.00 25.59           C  
ATOM    623  C   GLY A 313      21.333   5.327 -33.289  1.00 24.51           C  
ATOM    624  O   GLY A 313      20.359   4.788 -32.768  1.00 25.50           O  
ATOM    625  N   TYR A 314      22.542   4.779 -33.305  1.00 24.21           N  
ATOM    626  CA  TYR A 314      22.786   3.439 -32.776  1.00 23.93           C  
ATOM    627  C   TYR A 314      23.295   3.436 -31.344  1.00 24.72           C  
ATOM    628  O   TYR A 314      23.924   4.390 -30.886  1.00 24.69           O  
ATOM    629  CB  TYR A 314      23.791   2.695 -33.653  1.00 24.09           C  
ATOM    630  CG  TYR A 314      23.298   2.476 -35.060  1.00 24.34           C  
ATOM    631  CD1 TYR A 314      22.582   1.335 -35.396  1.00 25.53           C  
ATOM    632  CD2 TYR A 314      23.518   3.429 -36.046  1.00 25.08           C  
ATOM    633  CE1 TYR A 314      22.093   1.150 -36.674  1.00 24.82           C  
ATOM    634  CE2 TYR A 314      23.035   3.254 -37.322  1.00 24.82           C  
ATOM    635  CZ  TYR A 314      22.323   2.116 -37.633  1.00 25.11           C  
ATOM    636  OH  TYR A 314      21.830   1.957 -38.906  1.00 22.79           O  
ATOM    637  N   VAL A 315      23.009   2.342 -30.646  1.00 23.72           N  
ATOM    638  CA  VAL A 315      23.589   2.075 -29.338  1.00 23.40           C  
ATOM    639  C   VAL A 315      24.405   0.795 -29.425  1.00 23.05           C  
ATOM    640  O   VAL A 315      24.068  -0.111 -30.185  1.00 23.28           O  
ATOM    641  CB  VAL A 315      22.491   1.890 -28.275  1.00 25.17           C  
ATOM    642  CG1 VAL A 315      23.117   1.560 -26.928  1.00 26.52           C  
ATOM    643  CG2 VAL A 315      21.650   3.151 -28.180  1.00 25.63           C  
ATOM    644  N   TRP A 316      25.484   0.721 -28.655  1.00 21.50           N  
ATOM    645  CA  TRP A 316      26.273  -0.499 -28.583  1.00 21.22           C  
ATOM    646  C   TRP A 316      25.709  -1.441 -27.528  1.00 21.72           C  
ATOM    647  O   TRP A 316      25.464  -1.043 -26.393  1.00 21.18           O  
ATOM    648  CB  TRP A 316      27.731  -0.175 -28.260  1.00 23.09           C  
ATOM    649  CG  TRP A 316      28.507   0.344 -29.431  1.00 23.41           C  
ATOM    650  CD1 TRP A 316      28.784   1.649 -29.718  1.00 25.57           C  
ATOM    651  CD2 TRP A 316      29.125  -0.435 -30.461  1.00 23.52           C  
ATOM    652  CE2 TRP A 316      29.764   0.467 -31.339  1.00 25.44           C  
ATOM    653  CE3 TRP A 316      29.203  -1.806 -30.727  1.00 24.19           C  
ATOM    654  NE1 TRP A 316      29.540   1.731 -30.862  1.00 24.61           N  
ATOM    655  CZ2 TRP A 316      30.471   0.042 -32.463  1.00 26.55           C  
ATOM    656  CZ3 TRP A 316      29.906  -2.227 -31.845  1.00 25.17           C  
ATOM    657  CH2 TRP A 316      30.531  -1.305 -32.699  1.00 27.58           C  
ATOM    658  N   VAL A 317      25.512  -2.695 -27.923  1.00 19.90           N  
ATOM    659  CA  VAL A 317      24.862  -3.688 -27.077  1.00 19.58           C  
ATOM    660  C   VAL A 317      25.691  -4.969 -27.026  1.00 17.95           C  
ATOM    661  O   VAL A 317      26.418  -5.297 -27.961  1.00 19.30           O  
ATOM    662  CB  VAL A 317      23.454  -4.034 -27.620  1.00 19.36           C  
ATOM    663  CG1 VAL A 317      22.714  -4.943 -26.636  1.00 17.75           C  
ATOM    664  CG2 VAL A 317      22.659  -2.763 -27.853  1.00 21.78           C  
ATOM    665  N   GLU A 318      25.587  -5.687 -25.913  1.00 17.67           N  
ATOM    666  CA  GLU A 318      26.037  -7.068 -25.863  1.00 18.44           C  
ATOM    667  C   GLU A 318      24.898  -7.875 -25.256  1.00 16.52           C  
ATOM    668  O   GLU A 318      24.239  -7.421 -24.329  1.00 16.23           O  
ATOM    669  CB  GLU A 318      27.290  -7.191 -24.997  1.00 23.08           C  
ATOM    670  CG  GLU A 318      27.907  -8.581 -24.986  1.00 28.97           C  
ATOM    671  CD  GLU A 318      29.225  -8.623 -24.237  1.00 32.12           C  
ATOM    672  OE1 GLU A 318      29.327  -9.388 -23.254  1.00 33.81           O  
ATOM    673  OE2 GLU A 318      30.159  -7.892 -24.632  1.00 33.36           O1-
ATOM    674  N   THR A 319      24.661  -9.062 -25.800  1.00 16.45           N  
ATOM    675  CA  THR A 319      23.529  -9.870 -25.375  1.00 17.20           C  
ATOM    676  C   THR A 319      23.978 -11.271 -25.017  1.00 16.18           C  
ATOM    677  O   THR A 319      24.789 -11.867 -25.719  1.00 17.55           O  
ATOM    678  CB  THR A 319      22.477  -9.956 -26.492  1.00 15.73           C  
ATOM    679  CG2 THR A 319      21.366 -10.945 -26.122  1.00 15.53           C  
ATOM    680  OG1 THR A 319      21.922  -8.658 -26.720  1.00 16.39           O  
ATOM    681  N   GLN A 320      23.451 -11.789 -23.912  1.00 15.75           N  
ATOM    682  CA  GLN A 320      23.581 -13.208 -23.622  1.00 16.82           C  
ATOM    683  C   GLN A 320      22.247 -13.860 -23.940  1.00 15.22           C  
ATOM    684  O   GLN A 320      21.220 -13.465 -23.403  1.00 16.87           O  
ATOM    685  CB  GLN A 320      23.919 -13.438 -22.153  1.00 19.83           C  
ATOM    686  CG  GLN A 320      24.065 -14.909 -21.811  1.00 24.98           C  
ATOM    687  CD  GLN A 320      24.186 -15.152 -20.324  1.00 28.23           C  
ATOM    688  NE2 GLN A 320      25.326 -14.778 -19.751  1.00 31.39           N  
ATOM    689  OE1 GLN A 320      23.265 -15.669 -19.695  1.00 28.45           O  
ATOM    690  N   ALA A 321      22.275 -14.853 -24.824  1.00 16.41           N  
ATOM    691  CA  ALA A 321      21.057 -15.507 -25.283  1.00 16.97           C  
ATOM    692  C   ALA A 321      21.019 -16.937 -24.770  1.00 16.82           C  
ATOM    693  O   ALA A 321      22.008 -17.663 -24.843  1.00 18.03           O  
ATOM    694  CB  ALA A 321      21.000 -15.497 -26.806  1.00 17.51           C  
ATOM    695  N   THR A 322      19.865 -17.336 -24.250  1.00 15.98           N  
ATOM    696  CA  THR A 322      19.702 -18.668 -23.690  1.00 16.70           C  
ATOM    697  C   THR A 322      18.487 -19.345 -24.299  1.00 16.57           C  
ATOM    698  O   THR A 322      17.401 -18.767 -24.342  1.00 16.46           O  
ATOM    699  CB  THR A 322      19.527 -18.594 -22.162  1.00 15.22           C  
ATOM    700  CG2 THR A 322      19.359 -19.995 -21.567  1.00 17.77           C  
ATOM    701  OG1 THR A 322      20.689 -17.978 -21.591  1.00 19.83           O  
ATOM    702  N   VAL A 323      18.672 -20.573 -24.769  1.00 16.26           N  
ATOM    703  CA  VAL A 323      17.569 -21.312 -25.371  1.00 17.18           C  
ATOM    704  C   VAL A 323      16.764 -21.979 -24.267  1.00 15.89           C  
ATOM    705  O   VAL A 323      17.326 -22.609 -23.378  1.00 18.05           O  
ATOM    706  CB  VAL A 323      18.074 -22.408 -26.332  1.00 17.25           C  
ATOM    707  CG1 VAL A 323      16.889 -23.130 -26.952  1.00 16.63           C  
ATOM    708  CG2 VAL A 323      18.941 -21.798 -27.417  1.00 20.14           C  
ATOM    709  N   ILE A 324      15.446 -21.830 -24.319  1.00 15.51           N  
ATOM    710  CA  ILE A 324      14.588 -22.492 -23.349  1.00 18.94           C  
ATOM    711  C   ILE A 324      13.906 -23.645 -24.077  1.00 18.57           C  
ATOM    712  O   ILE A 324      13.362 -23.460 -25.163  1.00 20.55           O  
ATOM    713  CB  ILE A 324      13.526 -21.520 -22.788  1.00 18.17           C  
ATOM    714  CG1 ILE A 324      14.210 -20.305 -22.144  1.00 17.82           C  
ATOM    715  CG2 ILE A 324      12.672 -22.223 -21.755  1.00 18.17           C  
ATOM    716  CD1 ILE A 324      15.194 -20.650 -21.043  1.00 19.37           C  
ATOM    717  N   TYR A 325      13.940 -24.830 -23.476  1.00 22.67           N  
ATOM    718  CA  TYR A 325      13.486 -26.041 -24.152  1.00 24.74           C  
ATOM    719  C   TYR A 325      12.169 -26.571 -23.606  1.00 28.49           C  
ATOM    720  O   TYR A 325      11.877 -26.431 -22.419  1.00 29.43           O  
ATOM    721  CB  TYR A 325      14.548 -27.133 -24.040  1.00 24.86           C  
ATOM    722  CG  TYR A 325      15.832 -26.800 -24.759  1.00 25.51           C  
ATOM    723  CD1 TYR A 325      15.985 -27.078 -26.110  1.00 27.18           C  
ATOM    724  CD2 TYR A 325      16.887 -26.194 -24.089  1.00 27.55           C  
ATOM    725  CE1 TYR A 325      17.157 -26.758 -26.776  1.00 28.54           C  
ATOM    726  CE2 TYR A 325      18.058 -25.872 -24.744  1.00 29.01           C  
ATOM    727  CZ  TYR A 325      18.188 -26.155 -26.087  1.00 30.39           C  
ATOM    728  OH  TYR A 325      19.352 -25.830 -26.744  1.00 32.22           O  
ATOM    729  N   ASN A 326      11.379 -27.181 -24.484  1.00 30.51           N  
ATOM    730  CA  ASN A 326      10.199 -27.929 -24.068  1.00 34.15           C  
ATOM    731  C   ASN A 326      10.676 -29.199 -23.370  1.00 36.35           C  
ATOM    732  O   ASN A 326      11.587 -29.870 -23.851  1.00 36.10           O  
ATOM    733  CB  ASN A 326       9.354 -28.289 -25.294  1.00 35.57           C  
ATOM    734  CG  ASN A 326       8.067 -29.011 -24.932  1.00 37.75           C  
ATOM    735  ND2 ASN A 326       7.064 -28.896 -25.794  1.00 38.52           N  
ATOM    736  OD1 ASN A 326       7.974 -29.662 -23.891  1.00 39.68           O  
ATOM    737  N   THR A 327      10.064 -29.523 -22.236  1.00 38.98           N  
ATOM    738  CA  THR A 327      10.501 -30.657 -21.427  1.00 40.82           C  
ATOM    739  C   THR A 327      10.249 -31.992 -22.120  1.00 41.62           C  
ATOM    740  O   THR A 327      11.114 -32.869 -22.128  1.00 42.02           O  
ATOM    741  CB  THR A 327       9.791 -30.636 -20.079  1.00 41.61           C  
ATOM    742  N   LYS A 328       9.063 -32.140 -22.699  1.00 42.47           N  
ATOM    743  CA  LYS A 328       8.633 -33.422 -23.242  1.00 42.85           C  
ATOM    744  C   LYS A 328       9.538 -33.900 -24.371  1.00 43.27           C  
ATOM    745  O   LYS A 328      10.057 -35.016 -24.334  1.00 43.16           O  
ATOM    746  CB  LYS A 328       7.195 -33.319 -23.737  1.00 43.60           C  
ATOM    747  N   ASN A 329       9.725 -33.047 -25.372  1.00 43.00           N  
ATOM    748  CA  ASN A 329      10.458 -33.424 -26.574  1.00 42.68           C  
ATOM    749  C   ASN A 329      11.858 -32.817 -26.611  1.00 41.58           C  
ATOM    750  O   ASN A 329      12.610 -33.036 -27.560  1.00 41.86           O  
ATOM    751  CB  ASN A 329       9.676 -32.989 -27.814  1.00 43.14           C  
ATOM    752  CG  ASN A 329       9.258 -31.534 -27.755  1.00 43.95           C  
ATOM    753  ND2 ASN A 329       8.025 -31.256 -28.160  1.00 45.00           N  
ATOM    754  OD1 ASN A 329      10.033 -30.670 -27.346  1.00 44.09           O  
ATOM    755  N   SER A 330      12.195 -32.050 -25.579  1.00 40.11           N  
ATOM    756  CA  SER A 330      13.479 -31.360 -25.506  1.00 39.10           C  
ATOM    757  C   SER A 330      13.762 -30.538 -26.761  1.00 37.22           C  
ATOM    758  O   SER A 330      14.917 -30.303 -27.112  1.00 38.02           O  
ATOM    759  CB  SER A 330      14.616 -32.362 -25.269  1.00 40.46           C  
ATOM    760  OG  SER A 330      14.712 -33.306 -26.320  1.00 42.85           O  
ATOM    761  N   GLN A 331      12.700 -30.101 -27.432  1.00 34.97           N  
ATOM    762  CA  GLN A 331      12.835 -29.187 -28.560  1.00 32.42           C  
ATOM    763  C   GLN A 331      12.900 -27.746 -28.067  1.00 30.80           C  
ATOM    764  O   GLN A 331      12.279 -27.393 -27.068  1.00 28.53           O  
ATOM    765  CB  GLN A 331      11.652 -29.341 -29.520  1.00 35.67           C  
ATOM    766  CG  GLN A 331      11.615 -30.663 -30.268  1.00 38.11           C  
ATOM    767  CD  GLN A 331      10.428 -30.767 -31.208  1.00 40.43           C  
ATOM    768  NE2 GLN A 331      10.581 -30.235 -32.416  1.00 41.52           N  
ATOM    769  OE1 GLN A 331       9.386 -31.317 -30.852  1.00 42.47           O  
ATOM    770  N   PRO A 332      13.651 -26.891 -28.773  1.00 28.02           N  
ATOM    771  CA  PRO A 332      13.710 -25.475 -28.394  1.00 27.10           C  
ATOM    772  C   PRO A 332      12.324 -24.836 -28.410  1.00 26.79           C  
ATOM    773  O   PRO A 332      11.539 -25.062 -29.333  1.00 26.39           O  
ATOM    774  CB  PRO A 332      14.634 -24.858 -29.443  1.00 27.71           C  
ATOM    775  CG  PRO A 332      15.440 -26.004 -29.956  1.00 29.32           C  
ATOM    776  CD  PRO A 332      14.521 -27.189 -29.923  1.00 28.07           C  
ATOM    777  N   GLN A 333      12.034 -24.033 -27.392  1.00 24.55           N  
ATOM    778  CA  GLN A 333      10.737 -23.378 -27.278  1.00 24.26           C  
ATOM    779  C   GLN A 333      10.821 -21.882 -27.581  1.00 22.69           C  
ATOM    780  O   GLN A 333      10.061 -21.358 -28.392  1.00 24.11           O  
ATOM    781  CB  GLN A 333      10.169 -23.584 -25.872  1.00 26.57           C  
ATOM    782  CG  GLN A 333       8.776 -23.012 -25.682  1.00 29.89           C  
ATOM    783  CD  GLN A 333       7.735 -23.738 -26.512  1.00 32.51           C  
ATOM    784  NE2 GLN A 333       6.985 -22.985 -27.312  1.00 32.76           N  
ATOM    785  OE1 GLN A 333       7.607 -24.962 -26.436  1.00 34.63           O  
ATOM    786  N   CYS A 334      11.747 -21.198 -26.921  1.00 19.41           N  
ATOM    787  CA  CYS A 334      11.939 -19.772 -27.144  1.00 18.33           C  
ATOM    788  C   CYS A 334      13.344 -19.377 -26.725  1.00 17.75           C  
ATOM    789  O   CYS A 334      14.095 -20.200 -26.213  1.00 17.14           O  
ATOM    790  CB  CYS A 334      10.911 -18.956 -26.352  1.00 19.42           C  
ATOM    791  SG  CYS A 334      11.004 -19.168 -24.563  1.00 21.01           S  
ATOM    792  N   ILE A 335      13.689 -18.115 -26.956  1.00 16.33           N  
ATOM    793  CA  ILE A 335      15.003 -17.594 -26.599  1.00 15.33           C  
ATOM    794  C   ILE A 335      14.838 -16.470 -25.582  1.00 14.81           C  
ATOM    795  O   ILE A 335      14.054 -15.545 -25.795  1.00 16.28           O  
ATOM    796  CB  ILE A 335      15.718 -17.032 -27.839  1.00 15.64           C  
ATOM    797  CG1 ILE A 335      15.824 -18.111 -28.921  1.00 17.26           C  
ATOM    798  CG2 ILE A 335      17.102 -16.512 -27.453  1.00 16.60           C  
ATOM    799  CD1 ILE A 335      16.637 -19.305 -28.512  1.00 20.57           C  
ATOM    800  N   VAL A 336      15.563 -16.560 -24.475  1.00 14.34           N  
ATOM    801  CA  VAL A 336      15.566 -15.483 -23.487  1.00 15.97           C  
ATOM    802  C   VAL A 336      16.888 -14.731 -23.541  1.00 15.99           C  
ATOM    803  O   VAL A 336      17.956 -15.330 -23.489  1.00 16.11           O  
ATOM    804  CB  VAL A 336      15.336 -16.038 -22.070  1.00 18.18           C  
ATOM    805  CG1 VAL A 336      15.516 -14.929 -21.036  1.00 19.88           C  
ATOM    806  CG2 VAL A 336      13.929 -16.627 -21.973  1.00 17.85           C  
ATOM    807  N   CYS A 337      16.810 -13.413 -23.673  1.00 15.26           N  
ATOM    808  CA  CYS A 337      18.009 -12.612 -23.852  1.00 16.46           C  
ATOM    809  C   CYS A 337      18.195 -11.609 -22.734  1.00 16.44           C  
ATOM    810  O   CYS A 337      17.260 -10.922 -22.344  1.00 16.90           O  
ATOM    811  CB  CYS A 337      17.952 -11.869 -25.180  1.00 16.80           C  
ATOM    812  SG  CYS A 337      18.055 -12.957 -26.607  1.00 19.94           S  
ATOM    813  N   VAL A 338      19.418 -11.531 -22.226  1.00 15.36           N  
ATOM    814  CA  VAL A 338      19.787 -10.444 -21.336  1.00 16.67           C  
ATOM    815  C   VAL A 338      20.646  -9.481 -22.142  1.00 15.68           C  
ATOM    816  O   VAL A 338      21.768  -9.813 -22.541  1.00 15.63           O  
ATOM    817  CB  VAL A 338      20.591 -10.952 -20.132  1.00 15.61           C  
ATOM    818  CG1 VAL A 338      20.809  -9.813 -19.149  1.00 17.36           C  
ATOM    819  CG2 VAL A 338      19.860 -12.113 -19.469  1.00 17.13           C  
ATOM    820  N   ASN A 339      20.097  -8.294 -22.385  1.00 15.81           N  
ATOM    821  CA  ASN A 339      20.725  -7.309 -23.261  1.00 17.22           C  
ATOM    822  C   ASN A 339      21.269  -6.180 -22.394  1.00 17.93           C  
ATOM    823  O   ASN A 339      20.555  -5.654 -21.549  1.00 18.73           O  
ATOM    824  CB  ASN A 339      19.687  -6.746 -24.235  1.00 16.82           C  
ATOM    825  CG  ASN A 339      18.913  -7.837 -24.961  1.00 16.41           C  
ATOM    826  ND2 ASN A 339      17.656  -8.025 -24.579  1.00 17.51           N  
ATOM    827  OD1 ASN A 339      19.440  -8.499 -25.850  1.00 18.46           O  
ATOM    828  N   TYR A 340      22.527  -5.814 -22.592  1.00 18.77           N  
ATOM    829  CA  TYR A 340      23.076  -4.676 -21.864  1.00 21.22           C  
ATOM    830  C   TYR A 340      23.798  -3.703 -22.777  1.00 22.01           C  
ATOM    831  O   TYR A 340      24.574  -4.099 -23.647  1.00 22.06           O  
ATOM    832  CB  TYR A 340      24.003  -5.140 -20.725  1.00 23.52           C  
ATOM    833  CG  TYR A 340      24.873  -6.344 -21.017  1.00 26.16           C  
ATOM    834  CD1 TYR A 340      24.336  -7.626 -21.040  1.00 25.64           C  
ATOM    835  CD2 TYR A 340      26.242  -6.205 -21.227  1.00 26.54           C  
ATOM    836  CE1 TYR A 340      25.133  -8.734 -21.261  1.00 27.29           C  
ATOM    837  CE2 TYR A 340      27.049  -7.309 -21.447  1.00 27.98           C  
ATOM    838  CZ  TYR A 340      26.489  -8.572 -21.463  1.00 28.03           C  
ATOM    839  OH  TYR A 340      27.282  -9.678 -21.676  1.00 30.43           O  
ATOM    840  N   VAL A 341      23.521  -2.420 -22.576  1.00 24.39           N  
ATOM    841  CA  VAL A 341      24.087  -1.376 -23.416  1.00 27.65           C  
ATOM    842  C   VAL A 341      25.455  -0.976 -22.884  1.00 29.90           C  
ATOM    843  O   VAL A 341      25.644  -0.822 -21.676  1.00 29.38           O  
ATOM    844  CB  VAL A 341      23.173  -0.136 -23.452  1.00 27.90           C  
ATOM    845  CG1 VAL A 341      21.786  -0.532 -23.926  1.00 29.31           C  
ATOM    846  CG2 VAL A 341      23.103   0.505 -22.077  1.00 28.69           C  
ATOM    847  N   VAL A 342      26.411  -0.822 -23.791  1.00 32.67           N  
ATOM    848  CA  VAL A 342      27.774  -0.487 -23.410  1.00 36.52           C  
ATOM    849  C   VAL A 342      28.171   0.877 -23.962  1.00 38.17           C  
ATOM    850  O   VAL A 342      29.256   1.380 -23.674  1.00 40.12           O  
ATOM    851  CB  VAL A 342      28.773  -1.549 -23.918  1.00 36.48           C  
ATOM    852  CG1 VAL A 342      28.433  -2.906 -23.323  1.00 37.60           C  
ATOM    853  CG2 VAL A 342      28.741  -1.614 -25.434  1.00 36.39           C  
ATOM    854  N   SER A 343      27.288   1.470 -24.761  1.00 40.40           N  
ATOM    855  CA  SER A 343      27.496   2.832 -25.243  1.00 41.38           C  
ATOM    856  C   SER A 343      26.461   3.771 -24.632  1.00 42.13           C  
ATOM    857  O   SER A 343      26.874   4.715 -23.926  1.00 43.78           O  
ATOM    858  CB  SER A 343      27.394   2.885 -26.769  1.00 41.58           C  
ATOM    859  OG  SER A 343      26.044   2.975 -27.186  1.00 41.24           O  
TER   
END
