# Supplementary material for: Ferroptosis regulation by traditional chinese medicine for ischemic stroke intervention based on network pharmacology and data mining
Source: PLoS One. 2025 Apr 16;20(4):e0321751. doi: 10.1371/journal.pone.0321751 (PMC12002469; doi:10.1371/journal.pone.0321751)
Supplement: S6 File — (ZIP) [file pone.0321751.s006.zip › 分子对接2/HIF1A/EGFR-4328/input/4h6j_h.A.map]

GRID_PARAMETER_FILE 4h6j_autolig.gpf
GRID_DATA_FILE 4h6j_h.maps.fld
MACROMOLECULE 4h6j_h.pdbqt
SPACING 1.000
NELEMENTS 52 56 56
CENTER 12.092 -11.486 -20.291
0.
0.
0.
0.
0.
0.
0.
0.
0.
0.
0.
0.
0.
0.
0.
0.
0.
0.
0.
0.
0.
0.
0.
0.
0.
0.
0.
0.
0.
0.
0.
0.
0.
0.
0.
0.
0.
0.
0.
0.
0.
0.
0.
0.
0.
0.
0.
0.
0.
0.
0.
0.
0.
0.
0.
0.
0.
0.
0.
0.
0.
0.
0.
0.
0.
0.
0.
0.
0.
0.
0.
0.
0.
0.
0.
0.
0.
0.
0.
0.
0.
0.
0.
0.
0.
0.
0.
0.
0.
0.
0.
0.
0.
0.
0.
0.
0.
0.
0.
0.
0.
0.
0.
0.
0.
0.
0.
0.
0.
0.
0.
0.
0.
0.
0.
0.
0.
0.
0.
0.
0.
0.
0.
0.
0.
0.
0.
0.
0.
0.
0.
0.
0.
0.
0.
0.
0.
0.
0.
0.
0.
0.
0.
0.
0.
0.
0.
0.
0.
0.
0.
0.
0.
0.
0.
0.
0.
0.
0.
0.
0.
0.
0.
0.
0.
0.
0.
0.
0.
0.
0.
0.
0.
0.
0.
0.
0.
0.
0.
0.
0.
0.
0.
0.
0.
0.
0.
0.
0.
0.
0.
0.
0.
0.
0.
0.
0.
0.
0.
0.
0.
0.
0.
0.
0.
0.
0.
0.
0.
0.
0.
0.
0.
0.
0.
0.
0.
0.
0.
0.
0.
0.
0.
0.
0.
0.
0.
0.
0.
0.
0.
0.
0.
0.
0.
0.
0.
0.
0.
0.
0.
0.
0.
0.
0.
0.
0.
0.
0.
0.
0.
0.
0.
0.
0.
0.
0.
0.
0.
0.
0.
0.
0.
0.
0.
0.
0.
0.
0.
0.
0.
0.
0.
0.
0.
0.
0.
0.
0.
0.
0.
0.
0.
0.
0.
0.
0.
0.
0.
0.
0.
0.
0.
0.
0.
0.
0.
0.
0.
0.
0.
0.
0.
0.
0.
0.
0.
0.
0.
0.
0.
0.
0.
0.
0.
0.
0.
0.
0.
0.
0.
0.
0.
0.
0.
0.
0.
0.
0.
0.
0.
0.
0.
0.
0.
0.
0.
0.
0.
0.
0.
0.
0.
0.
0.
0.
0.
0.
0.
0.
0.
0.
0.
0.
0.
0.
0.
0.
0.
0.
0.
0.
0.
0.
0.
0.
0.
0.
0.
0.
0.
0.
0.
0.
0.
0.
0.
0.
0.
0.
0.
0.
0.
0.
0.
0.
0.
0.
0.
0.
0.
0.
0.
0.
0.
0.
0.
0.
0.
0.
0.
0.
0.
0.
0.
0.
0.
0.
0.
0.
0.
0.
0.
0.
0.
0.
0.
0.
0.
0.
0.
0.
0.
0.
0.
0.
0.
0.
0.
0.
0.
0.
0.
0.
0.
0.
0.
0.
0.
0.
0.
0.
0.
0.
0.
0.
0.
0.
0.
0.
0.
0.
0.
0.
0.
0.
0.
0.
0.
0.
0.
0.
0.
0.
0.
0.
0.
0.
0.
0.
0.
0.
0.
0.
0.
0.
0.
0.
0.
0.
0.
0.
0.
0.
0.
0.
0.
0.
0.
0.
0.
0.
0.
0.
0.
0.
0.
0.
0.
0.
0.
0.
0.
0.
0.
0.
0.
0.
0.
0.
0.
0.
0.
0.
0.
0.
0.
0.
0.
0.
0.
0.
0.
0.
0.
0.
0.
0.
0.
0.
0.
0.
0.
0.
0.
0.
0.
0.
0.
0.
0.
0.
0.
0.
0.
0.
0.
0.
0.
0.
0.
0.
0.
0.
0.
0.
0.
0.
0.
0.
0.
0.
0.
0.
0.
0.
0.
0.
0.
0.
0.
0.
0.
0.
0.
0.
0.
0.
0.
0.
0.
0.
0.
0.
0.
0.
0.
0.
0.
0.
0.
0.
0.
0.
0.
0.
0.
0.
0.
0.
0.
0.
0.
0.
0.
0.
0.
0.
0.
0.
0.
0.
0.
0.
0.
0.
0.
0.
0.
0.
0.
0.
0.
0.
0.
0.
0.
0.
0.
0.
0.
0.
0.
0.
0.
0.
0.
0.
0.
0.
0.
0.
0.
0.
0.
0.
0.
0.
0.
0.
0.
0.
0.
0.
0.
0.
0.
0.
0.
0.
0.
0.
0.
0.
0.
0.
0.
0.
0.
0.
0.
0.
0.
0.
0.
0.
0.
0.
0.
0.
0.
0.
0.
0.
0.
0.
0.
0.
0.
0.
0.
0.
0.
0.
0.
0.
0.
0.
0.
0.
0.
0.
0.
0.
0.
0.
0.
0.
0.
0.
0.
0.
0.
0.
0.
0.
0.
0.
0.
0.
0.
0.
0.
0.
0.
0.
0.
0.
0.
0.
0.
0.
0.
0.
0.
0.
0.
0.
0.
0.
0.
0.
0.
0.
0.
0.
0.
0.
0.
0.
0.
0.
0.
0.
0.
0.
0.
0.
0.
0.
0.
0.
0.
0.
0.
0.
0.
0.
0.
0.
0.
0.
0.
0.
0.
0.
0.
0.
0.
0.
0.
0.
0.
0.
0.
0.
0.
0.
0.
0.
0.
0.
0.
0.
0.
0.
0.
0.
0.
0.
0.
0.
0.
0.
0.
0.
0.
0.
0.
0.
0.
0.
0.
0.
0.
0.
0.
0.
0.
0.
0.
0.
0.
0.
0.
0.
0.
0.
0.
0.
0.
0.
0.
0.
0.
0.
0.
0.
0.
0.
0.
0.
0.
0.
0.
0.
0.
0.
0.
0.
0.
0.
0.
0.
0.
0.
0.
0.
0.
0.
0.
0.
0.
0.
0.
0.
0.
0.
0.
0.
0.
0.
0.
0.
0.
0.
0.
0.
0.
0.
0.
0.
0.
0.
0.
0.
0.
0.
0.
0.
0.
0.
0.
0.
0.
0.
0.
0.
0.
0.
0.
0.
0.
0.
0.
0.
0.
0.
0.
0.
0.
0.
0.
0.
0.
0.
0.
0.
0.
0.
0.
0.
0.
0.
0.
0.
0.
0.
0.
0.
0.
0.
0.
0.
0.
0.
0.
0.
0.
0.
0.
0.
0.
0.
0.
0.
0.
0.
0.
0.
0.
0.
0.
0.
0.
0.
0.
0.
0.
0.
0.
0.
0.
0.
0.
0.
0.
0.
0.
0.
0.
0.
0.
0.
0.
0.
0.
0.
0.
0.
0.
0.
0.
0.
0.
0.
0.
0.
0.
0.
0.
0.
0.
0.
0.
0.
0.
0.
0.
0.
0.
0.
0.
0.
0.
0.
0.
0.
0.
0.
0.
0.
0.
0.
0.
0.
0.
0.
0.
0.
0.
0.
0.
0.
0.
0.
0.
0.
0.
0.
0.
0.
0.
0.
0.
0.
0.
0.
0.
0.
0.
0.
0.
0.
0.
0.
0.
0.
0.
0.
0.
0.
0.
0.
0.
0.
0.
0.
0.
0.
0.
0.
0.
0.
0.
0.
0.
0.
0.
0.
0.
0.
0.
0.
0.
0.
0.
0.
0.
0.
0.
0.
0.
0.
0.
0.
0.
0.
0.
0.
0.
0.
0.
0.
0.
0.
0.
0.
0.
0.
0.
0.
0.
0.
0.
0.
0.
0.
0.
0.
0.
0.
0.
0.
0.
0.
0.
0.
0.
0.
0.
0.
0.
0.
0.
0.
0.
0.
0.
0.
0.
0.
0.
0.
0.
0.
0.
0.
0.
0.
0.
0.
0.
0.
0.
0.
0.
0.
0.
0.
0.
0.
0.
0.
0.
0.
0.
0.
0.
0.
0.
0.
0.
0.
0.
0.
0.
0.
0.
0.
0.
0.
0.
0.
0.
0.
0.
0.
0.
0.
0.
0.
0.
0.
0.
0.
0.
0.
0.
0.
0.
0.
0.
0.
0.
0.
0.
0.
0.
0.
0.
0.
0.
0.
0.
0.001
0.001
0.001
0.
0.
0.
0.
0.
0.
0.
0.
0.
0.
0.
0.
0.
0.
0.
0.
0.
0.
0.
0.
0.
0.
0.
0.
0.
0.
0.
0.
0.
0.
0.
0.
0.
0.
0.
0.
0.
0.
0.
0.
0.
0.
0.
0.
0.
0.
0.
0.
0.001
0.001
0.001
0.002
0.002
0.002
0.001
0.001
0.
0.
0.
0.
0.
0.
0.
0.
0.
0.
0.
0.
0.
0.
0.
0.
0.
0.
0.
0.
0.
0.
0.
0.
0.
0.
0.
0.
0.
0.
0.
0.
0.
0.
0.
0.
0.
0.
0.
0.
0.
0.
0.
0.
0.001
0.001
0.002
0.002
0.001
0.001
0.001
0.001
0.001
0.001
0.
0.
0.
0.
0.
0.
0.
0.
0.
0.
0.
0.
0.
0.
0.
0.
0.
0.
0.
0.
0.
0.
0.
0.
0.
0.
0.
0.
0.
0.
0.
0.
0.
0.
0.
0.
0.
0.
0.
0.
0.
0.
0.001
0.001
0.002
0.001
0.001
-0.001
-0.001
-0.001
-0.001
0.001
0.001
0.001
0.
0.
0.
0.
0.
0.
0.
0.
0.
0.
0.
0.
0.
0.
0.
0.
0.
0.
0.
0.
0.
0.
0.
0.
0.
0.
0.
0.
0.
0.
0.
0.
0.
0.
0.
0.
0.
0.
0.
0.
0.
0.001
0.001
0.001
0.001
-0.002
-0.004
-0.005
-0.005
-0.003
-0.001
0.001
0.000
0.001
0.
0.
0.
0.
0.
0.
0.
0.
0.
0.
0.
0.
0.
0.
0.
0.
0.
0.
0.
0.
0.
0.
0.
0.
0.
0.
0.
0.
0.
0.
0.
0.
0.
0.
0.
0.
0.
0.
0.
0.
0.001
0.002
0.001
0.000
-0.005
-0.008
-0.010
-0.009
-0.006
-0.003
-0.001
0.000
0.001
0.
0.
0.
0.
0.
0.
0.
0.
0.
0.
0.
0.
0.
0.
0.
0.
0.
0.
0.
0.
0.
0.
0.
0.
0.
0.
0.
0.
0.
0.
0.
0.
0.
0.
0.
0.
0.
0.
0.
0.
0.001
0.002
0.001
-0.002
-0.006
-0.011
-0.013
-0.013
-0.009
-0.005
-0.001
0.000
0.002
0.001
0.
0.
0.
0.
0.
0.
0.
0.
0.
0.
0.
0.
0.
0.
0.
0.
0.
0.
0.
0.
0.
0.
0.
0.
0.
0.
0.
0.
0.
0.
0.
0.
0.
0.
0.
0.
0.
0.
0.
0.001
0.002
0.001
-0.002
-0.006
-0.010
-0.014
-0.013
-0.010
-0.005
-0.001
0.000
0.002
0.001
0.
0.
0.
0.
0.
0.
0.
0.
0.
0.
0.
0.
0.
0.
0.
0.
0.
0.
0.
0.
0.
0.
0.
0.
0.
0.
0.
0.
0.
0.
0.
0.
0.
0.
0.
0.
0.
0.
0.
0.001
0.002
0.001
0.000
-0.004
-0.008
-0.011
-0.010
-0.007
-0.004
-0.001
0.000
0.002
0.001
0.
0.
0.
0.
0.
0.
0.
0.
0.
0.
0.
0.
0.
0.
0.
0.
0.
0.
0.
0.
0.
0.
0.
0.
0.
0.
0.
0.
0.
0.
0.
0.
0.
0.
0.
0.
0.
0.
0.
0.001
0.003
-0.001
-0.002
-0.003
-0.004
-0.006
-0.008
-0.006
-0.003
0.001
0.001
0.001
0.
0.
0.
0.
0.
0.
0.
0.
0.
0.
0.
0.
0.
0.
0.
0.
0.
0.
0.
0.
0.
0.
0.
0.
0.
0.
0.
0.
0.
0.
0.
0.
0.
0.
0.
0.
0.
0.
0.
0.
-0.002
-0.002
-0.003
-0.004
-0.005
-0.006
-0.006
-0.005
-0.003
-0.002
-0.002
0.000
0.001
0.
0.
0.
0.
0.
0.
0.
0.
0.
0.
0.
0.
0.
0.
0.
0.
0.
0.
0.
0.
0.
0.
0.
0.
0.
0.
0.
0.
0.
0.
0.
0.
0.
0.
0.
0.
0.
0.
0.
-0.002
-0.002
-0.005
-0.005
-0.006
-0.008
-0.008
-0.007
-0.006
-0.004
-0.004
-0.002
-0.002
-0.002
0.
0.
0.
0.
0.
0.
0.
0.
0.
0.
0.
0.
0.
0.
0.
0.
0.
0.
0.
0.
0.
0.
0.
0.
0.
0.
0.
0.
0.
0.
0.
0.
0.
0.
0.
0.
0.
0.
-0.002
-0.002
-0.004
-0.007
-0.009
-0.009
-0.011
-0.011
-0.014
-0.011
-0.009
-0.007
-0.006
-0.004
-0.003
-0.002
0.
0.
0.
0.
0.
0.
0.
0.
0.
0.
0.
0.
0.
0.
0.
0.
0.
0.
0.
0.
0.
0.
0.
0.
0.
0.
0.
0.
0.
0.
0.
0.
0.
0.
0.
0.
0.
-0.002
-0.003
-0.005
-0.009
-0.011
-0.012
-0.015
-0.015
-0.016
-0.014
-0.014
-0.009
-0.009
-0.007
-0.004
-0.002
0.
0.
0.
0.
0.
0.
0.
0.
0.
0.
0.
0.
0.
0.
0.
0.
0.
0.
0.
0.
0.
0.
0.
0.
0.
0.
0.
0.
0.
0.
0.
0.
0.
0.
0.
0.
0.
-0.002
-0.003
-0.006
-0.009
-0.012
-0.015
-0.016
-0.017
-0.018
-0.018
-0.017
-0.014
-0.012
-0.009
-0.004
-0.003
0.
0.
0.
0.
0.
0.
0.
0.
0.
0.
0.
0.
0.
0.
0.
0.
0.
0.
0.
0.
0.
0.
0.
0.
0.
0.
0.
0.
0.
0.
0.
0.
0.
0.
0.
0.
0.
-0.002
-0.003
-0.006
-0.008
-0.011
-0.014
-0.015
-0.016
-0.016
-0.017
-0.016
-0.014
-0.012
-0.010
-0.004
-0.003
0.
0.
0.
0.
0.
0.
0.
0.
0.
0.
0.
0.
0.
0.
0.
0.
0.
0.
0.
0.
0.
0.
0.
0.
0.
0.
0.
0.
0.
0.
0.
0.
0.
0.
0.
0.
0.
-0.002
-0.003
-0.004
-0.007
-0.008
-0.010
-0.012
-0.014
-0.015
-0.015
-0.015
-0.013
-0.011
-0.009
-0.005
-0.002
0.
0.
0.
0.
0.
0.
0.
0.
0.
0.
0.
0.
0.
0.
0.
0.
0.
0.
0.
0.
0.
0.
0.
0.
0.
0.
0.
0.
0.
0.
0.
0.
0.
0.
0.
0.
0.
0.
-0.002
-0.003
-0.004
-0.006
-0.007
-0.008
-0.009
-0.010
-0.012
-0.012
-0.011
-0.009
-0.008
-0.003
-0.002
0.
0.
0.
0.
0.
0.
0.
0.
0.
0.
0.
0.
0.
0.
0.
0.
0.
0.
0.
0.
0.
0.
0.
0.
0.
0.
0.
0.
0.
0.
0.
0.
0.
0.
0.
0.
0.
0.
-0.002
-0.002
-0.003
-0.004
-0.004
-0.004
-0.005
-0.007
-0.009
-0.008
-0.008
-0.007
-0.005
-0.002
0.
0.
0.
0.
0.
0.
0.
0.
0.
0.
0.
0.
0.
0.
0.
0.
0.
0.
0.
0.
0.
0.
0.
0.
0.
0.
0.
0.
0.
0.
0.
0.
0.
0.
0.
0.
0.
0.
0.
0.
-0.002
-0.002
-0.002
-0.002
-0.002
-0.002
-0.004
-0.002
-0.006
-0.004
-0.004
-0.002
0.
0.
0.
0.
0.
0.
0.
0.
0.
0.
0.
0.
0.
0.
0.
0.
0.
0.
0.
0.
0.
0.
0.
0.
0.
0.
0.
0.
0.
0.
0.
0.
0.
0.
0.
0.
0.
0.
0.
0.
0.
0.
0.
0.
-0.002
0.
0.
0.
0.
0.
0.
0.
0.
0.
0.
0.
0.
0.
0.
0.
0.
0.
0.
0.
0.
0.
0.
0.
0.
0.
0.
0.
0.
0.
0.
0.
0.
0.
0.
0.
0.
0.
0.
0.
0.
0.
0.
0.
0.
0.
0.
0.
0.
0.
0.
0.
0.
0.
0.
0.
0.
0.
0.
0.
0.
0.
0.
0.
0.
0.
0.
0.
0.
0.
0.
0.
0.
0.
0.
0.
0.
0.
0.
0.
0.
0.
0.
0.
0.
0.
0.
0.
0.
0.
0.
0.
0.
0.
0.
0.
0.
0.
0.
0.
0.
0.
0.
0.
0.
0.
0.
0.
0.
0.
0.
0.
0.
0.
0.
0.
0.
0.
0.
0.
0.
0.
0.
0.
0.
0.
0.
0.
0.
0.
0.
0.
0.
0.
0.
0.
0.
0.
0.
0.
0.
0.
0.
0.
0.
0.
0.
0.
0.
0.
0.
0.
0.
0.
0.
0.
0.
0.
0.
0.
0.
0.
0.
0.
0.
0.
0.
0.
0.
0.
0.
0.
0.
0.
0.
0.
0.
0.
0.
0.
0.
0.
0.
0.
0.
0.
0.
0.
0.
0.
0.
0.
0.
0.
0.
0.
0.
0.
0.
0.
0.
0.
0.
0.
0.
0.
0.
0.
0.
0.
0.
0.
0.
0.
0.
0.
0.
0.
0.
0.
0.
0.
0.
0.
0.
0.
0.
0.
0.
0.
0.
0.
0.
0.
0.
0.
0.
0.
0.
0.
0.
0.
0.
0.
0.
0.
0.
0.
0.
0.
0.
0.
0.
0.
0.
0.
0.
0.
0.
0.
0.
0.
0.
0.
0.
0.
0.
0.
0.
0.
0.
0.
0.
0.
0.
0.
0.
0.
0.
0.
0.
0.
0.
0.
0.
0.
0.
0.
0.
0.
0.
0.
0.
0.
0.
0.
0.
0.
0.
0.
0.
0.
0.
0.
0.
0.
0.
0.
0.
0.
0.
0.
0.
0.
0.
0.
0.
0.
0.
0.
0.
0.
0.
0.
0.
0.
0.
0.
0.
0.
0.
0.
0.
0.
0.
0.
0.
0.
0.
0.
0.
0.
0.
0.
0.
0.
0.
0.
0.
0.
0.
0.
0.
0.
0.
0.
0.
0.
0.
0.
0.
0.
0.
0.
0.
0.
0.
0.
0.
0.
0.
0.
0.
0.
0.
0.
0.
0.
0.
0.
0.
0.
0.
0.
0.
0.
0.
0.
0.
0.
0.
0.
0.
0.
0.
0.
0.
0.
0.
0.
0.
0.
0.
0.
0.
0.
0.
0.
0.
0.
0.
0.
0.
0.
0.
0.
0.
0.
0.
0.
0.
0.
0.
0.
0.
0.
0.
0.
0.
0.
0.
0.
0.
0.
0.
0.
0.
0.
0.
0.
0.
0.
0.
0.
0.
0.
0.
0.
0.
0.
0.
0.
0.
0.
0.
0.
0.
0.
0.
0.
0.
0.
0.
0.
0.
0.
0.
0.
0.
0.
0.
0.
0.
0.
0.
0.
0.
0.
0.
0.
0.
0.
0.
0.
0.
0.
0.
0.
0.
0.
0.
0.
0.
0.
0.
0.
0.
0.
0.
0.
0.
0.
0.
0.
0.
0.
0.
0.
0.
0.
0.
0.
0.
0.
0.
0.
0.
0.
0.
0.
0.
0.
0.
0.
0.
0.
0.
0.
0.
0.
0.
0.
0.
0.
0.
0.
0.
0.
0.
0.
0.
0.
0.
0.
0.
0.
0.
0.
0.
0.
0.
0.
0.
0.
0.
0.
0.
0.
0.
0.
0.
0.
0.
0.
0.
0.
0.
0.
0.
0.
0.
0.
0.
0.
0.
0.
0.
0.
0.
0.
0.
0.
0.
0.
0.
0.
0.
0.
0.
0.
0.
0.
0.
0.
0.
0.
0.
0.
0.
0.
0.
0.
0.
0.
0.
0.
0.
0.
0.
0.
0.
0.
0.
0.
0.
0.
0.
0.
0.
0.
0.
0.
0.
0.
0.
0.
0.
0.
0.
0.
0.
0.
0.
0.
0.
0.
0.
0.
0.
0.
0.
0.
0.
0.
0.
0.
0.
0.
0.
0.
0.
0.
0.
0.
0.
0.
0.
0.
0.
0.
0.
0.
0.
0.
0.
0.
0.
0.
0.
0.
0.
0.
0.
0.
0.
0.
0.
0.
0.
0.
0.
0.
0.
0.
0.
0.
0.
0.
0.
0.
0.
0.
0.
0.
0.
0.
0.
0.
0.
0.
0.
0.
0.
0.
0.
0.
0.
0.
0.
0.
0.
0.
0.
0.
0.
0.
0.
0.
0.
0.
0.
0.
0.
0.
0.
0.
0.
0.
0.
0.
0.
0.
0.
0.
0.
0.
0.
0.
0.
0.
0.
0.
0.
0.
0.
0.
0.
0.
0.
0.
0.
0.
0.
0.
0.
0.
0.
0.
0.
0.
0.
0.
0.
0.
0.
0.
0.
0.
0.
0.
0.
0.
0.
0.
0.
0.
0.
0.
0.
0.
0.
0.
0.
0.
0.
0.
0.
0.
0.
0.
0.
0.
0.
0.
0.
0.
0.
0.
0.
0.
0.
0.
0.
0.
0.
0.
0.
0.
0.
0.
0.
0.
0.
0.
0.
0.
0.
0.
0.
0.
0.
0.
0.
0.
0.
0.
0.
0.
0.
0.
0.
0.
0.
0.
0.
0.
0.
0.
0.
0.
0.
0.
0.
0.
0.
0.
0.
0.
0.
0.
0.
0.
0.
0.
0.
0.
0.
0.
0.
0.
0.
0.
0.
0.
0.
0.
0.
0.
0.
0.
0.
0.
0.
0.
0.
0.
0.
0.
0.
0.
0.
0.
0.
0.
0.
0.
0.
0.
0.
0.
0.
0.
0.
0.
0.
0.
0.
0.
0.
0.
0.
0.
0.
0.
0.
0.
0.
0.
0.
0.
0.
0.
0.
0.
0.
0.
0.
0.
0.
0.
0.
0.
0.
0.
0.
0.
0.
0.
0.
0.
0.
0.
0.
0.
0.
0.
0.
0.
0.
0.
0.
0.
0.
0.
0.
0.
0.
0.
0.
0.
0.
0.
0.
0.
0.
0.
0.
0.
0.
0.
0.
0.
0.
0.
0.
0.
0.
0.
0.
0.
0.
0.
0.
0.
0.
0.
0.
0.
0.
0.
0.
0.
0.
0.
0.
0.
0.
0.
0.
0.
0.
0.
0.
0.
0.
0.
0.
0.
0.
0.
0.
0.
0.
0.
0.
0.
0.
0.
0.
0.
0.
0.
0.
0.
0.
0.
0.
0.
0.
0.
0.
0.
0.
0.
0.
0.
0.
0.
0.
0.
0.
0.
0.
0.
0.
0.
0.
0.
0.
0.
0.
0.
0.
0.
0.
0.
0.
0.
0.
0.
0.
0.
0.
0.
0.
0.
0.
0.
0.
0.
0.
0.
0.
0.
0.
0.
0.
0.
0.
0.
0.
0.
0.
0.
0.
0.
0.
0.
0.
0.
0.
0.
0.
0.
0.
0.
0.
0.
0.
0.
0.
0.
0.
0.
0.
0.
0.
0.
0.
0.
0.
0.
0.
0.
0.
0.
0.
0.
0.
0.
0.
0.
0.
0.
0.
0.
0.
0.
0.
0.
0.
0.
0.
0.
0.
0.
0.
0.
0.
0.
0.
0.
0.
0.
0.
0.
0.
0.
0.
0.
0.
0.
0.
0.
0.
0.
0.
0.
0.
0.
0.
0.
0.
0.
0.
0.
0.
0.
0.
0.
0.
0.
0.
0.
0.
0.
0.
0.
0.
0.
0.
0.
0.
0.
0.
0.
0.
0.
0.
0.
0.
0.
0.
0.
0.
0.
0.
0.
0.
0.
0.
0.
0.
0.
0.
0.
0.
0.
0.
0.
0.
0.
0.
0.
0.
0.
0.
0.
0.
0.
0.
0.
0.
0.
0.
0.
0.
0.
0.
0.
0.
0.
0.
0.
0.
0.
0.
0.
0.
0.
0.
0.
0.
0.
0.
0.
0.
0.
0.
0.
0.
0.
0.
0.
0.
0.
0.
0.
0.
0.
0.
0.
0.
0.
0.
0.
0.
0.
0.
0.
0.
0.
0.
0.
0.
0.
0.
0.
0.
0.
0.
0.
0.
0.
0.
0.
0.
0.
0.
0.
0.
0.
0.
0.
0.
0.
0.
0.
0.
0.
0.
0.
0.
0.
0.
0.
0.
0.
0.
0.
0.
0.
0.
0.
0.
0.
0.
0.
0.
0.
0.
0.
0.
0.
0.
0.
0.
0.
0.
0.
0.
0.
0.
0.
0.
0.
0.
0.
0.
0.
0.
0.
0.
0.
0.
0.
0.
0.
0.
0.
0.
0.
0.
0.
0.
0.
0.
0.
0.
0.
0.
0.
0.
0.
0.
0.
0.
0.
0.
0.
0.
0.
0.
0.
0.
0.
0.
0.
0.
0.
0.
0.
0.
0.
0.
0.
0.
0.
0.
0.
0.
0.
0.
0.
0.
0.
0.
0.
0.
0.
0.
0.
0.
0.
0.
0.
0.
0.
0.
0.
0.
0.
0.
0.
0.
0.
0.
0.
0.
0.
0.
0.
0.
0.
0.
0.
0.
0.
0.
0.
0.
0.
0.
0.
0.
0.
0.
0.
0.
0.
0.
0.
0.
0.
0.
0.
0.
0.
0.
0.
0.
0.
0.
0.
0.
0.
0.
0.
0.
0.
0.
0.
0.
0.
0.
0.
0.
0.
0.
0.
0.
0.
0.
0.
0.
0.
0.
0.
0.
0.
0.
0.
0.
0.
0.
0.
0.
0.
0.
0.
0.
0.
0.
0.
0.
0.
0.
0.
0.
0.
0.
0.
0.
0.
0.
0.
0.
0.
0.
0.
0.
0.
0.
0.
0.
0.
0.
0.
0.
0.
0.
0.
0.
0.
0.
0.
0.
0.
0.
0.
0.
0.
0.
0.
0.
0.
0.
0.
0.
0.
0.
0.
0.
0.
0.
0.
0.
0.
0.
0.
0.
0.
0.
0.
0.
0.
0.
0.
0.
0.
0.
0.
0.
0.
0.
0.
0.
0.
0.
0.
0.
0.
0.
0.
0.
0.
0.
0.
0.
0.
0.
0.
0.
0.
0.
0.
0.
0.
0.
0.
0.
0.
0.
0.
0.
0.
0.
0.
0.
0.
0.
0.
0.
0.
0.
0.
0.
0.
0.
0.
0.
0.
0.
0.
0.
0.
0.
0.
0.
0.
0.
0.
0.
0.
0.
0.
0.
0.
0.
0.
0.
0.
0.
0.
0.
0.
0.
0.
0.
0.
0.
0.
0.
0.
0.
0.
0.
0.
0.
0.
0.
0.
0.
0.
0.
0.
0.
0.
0.
0.
0.
0.
0.
0.
0.
0.
0.
0.
0.
0.
0.
0.
0.
0.
0.
0.
0.
0.
0.
0.
0.
0.
0.
0.
0.
0.
0.
0.
0.
0.
0.
0.
0.
0.
0.
0.
0.
0.
0.
0.
0.
0.
0.
0.
0.
0.
0.
0.
0.
0.
0.
0.
0.
0.
0.
0.
0.
0.
0.
0.
0.
0.
0.
0.
0.
0.
0.
0.
0.
0.
0.
0.
0.
0.
0.
0.
0.
0.
0.
0.
0.
0.
0.
0.
0.
0.
0.
0.
0.
0.
0.
0.
0.
0.
0.
0.
0.
0.
0.
0.
0.
0.
0.
0.
0.
0.
0.
0.
0.
0.
0.
0.
0.
0.
0.
0.
0.
0.
0.
0.
0.
0.
0.
0.
0.
0.
0.
0.
0.
0.
0.
0.
0.
0.
0.
0.
0.
0.
0.
0.
0.
0.
0.
0.
0.
0.
0.
0.
0.
0.
0.
0.
0.
0.
0.
0.
0.
0.
0.
0.
0.
0.
0.
0.
0.
0.
0.
0.
0.
0.
0.
0.
0.
0.
0.
0.
0.
0.
0.
0.
0.
0.
0.
0.
0.
0.
0.
0.
0.
0.
0.
0.
0.
0.
0.
0.
0.
0.
0.
0.
0.
0.
0.
0.
0.
0.
0.
0.
0.
0.
0.
0.
0.
0.
0.
0.
0.
0.
0.
0.
0.
0.
0.
0.
0.
0.
0.
0.
0.
0.
0.
0.
0.
0.
0.
0.
0.
0.
0.
0.
0.
0.
0.
0.
0.
0.
0.
0.
0.
0.
0.
0.
0.
0.
0.
0.
0.
0.
0.
0.
0.
0.
0.
0.
0.
0.
0.
0.
0.
0.
0.
0.
0.
0.
0.
0.
0.
0.
0.
0.
0.
0.
0.
0.
0.
0.
0.
0.
0.
0.
0.
0.
0.
0.
0.
0.
0.
0.
0.
0.
0.
0.
0.
0.
0.
0.
0.
0.
0.
-0.002
-0.001
0.000
0.001
0.000
0.001
0.001
0.002
0.
0.
0.
0.
0.
0.
0.
0.
0.
0.
0.
0.
0.
0.
0.
0.
0.
0.
0.
0.
0.
0.
0.
0.
0.
0.
0.
0.
0.
0.
0.
0.
0.
0.
0.
0.
0.
0.
0.
0.
0.
0.
0.
0.
-0.002
-0.001
0.000
-0.001
0.000
0.001
0.
0.000
0.001
0.001
0.001
0.
0.
0.
0.
0.
0.
0.
0.
0.
0.
0.
0.
0.
0.
0.
0.
0.
0.
0.
0.
0.
0.
0.
0.
0.
0.
0.
0.
0.
0.
0.
0.
0.
0.
0.
0.
0.
0.
0.
0.
0.
0.
0.000
0.000
-0.001
-0.001
-0.003
-0.002
-0.003
-0.002
-0.001
0.000
0.001
0.000
0.
0.
0.
0.
0.
0.
0.
0.
0.
0.
0.
0.
0.
0.
0.
0.
0.
0.
0.
0.
0.
0.
0.
0.
0.
0.
0.
0.001
0.
0.
0.
0.
0.
0.
0.
0.
0.
0.
0.
0.
0.001
0.
0.000
-0.001
-0.004
-0.009
-0.010
-0.012
-0.010
-0.006
-0.003
-0.001
0.001
0.001
0.
0.
0.
0.
0.
0.
0.
0.
0.
0.
0.
0.
0.
0.
0.
0.
0.
0.
0.
0.
0.
0.
0.
0.
0.
0.
0.001
0.001
0.
0.
0.
0.
0.
0.
0.
0.
0.
0.
0.
0.001
0.002
0.001
-0.003
-0.008
-0.016
-0.023
-0.026
-0.024
-0.017
-0.008
-0.003
0.000
0.000
0.001
0.
0.
0.
0.
0.
0.
0.
0.
0.
0.
0.
0.
0.
0.
0.
0.
0.
0.
0.
0.
0.
0.
0.
0.
0.
0.001
0.001
0.
0.
0.
0.
0.
0.
0.
0.
0.
0.
0.
0.001
0.001
0.001
-0.005
-0.013
-0.025
-0.038
-0.044
-0.040
-0.030
-0.016
-0.006
-0.001
0.000
0.001
0.
0.
0.
0.
0.
0.
0.
0.
0.
0.
0.
0.
0.
0.
0.
0.
0.
0.
0.
0.
0.
0.
0.
0.
0.
0.
0.
0.
0.
0.
0.
0.
0.
0.
0.
0.
0.
0.
0.001
0.001
0.000
-0.007
-0.017
-0.032
-0.048
-0.054
-0.049
-0.038
-0.023
-0.009
-0.002
0.000
0.001
0.
0.
0.
0.
0.
0.
0.
0.
0.
0.
0.
0.
0.
0.
0.
0.
0.
0.
0.
0.
0.
0.
0.
0.
0.
0.
0.
0.
0.
0.
0.
0.
0.
0.
0.
0.
0.
0.
0.001
0.001
-0.001
-0.006
-0.016
-0.032
-0.048
-0.052
-0.047
-0.038
-0.024
-0.009
-0.002
0.000
0.001
0.
0.
0.
0.
0.
0.
0.
0.
0.
0.
0.
0.
0.
0.
0.
0.
0.
0.
0.
0.
0.
0.
0.
0.
0.
0.
0.
0.
0.001
0.001
0.001
0.
0.
0.
0.
0.
0.
0.
0.000
0.000
-0.001
-0.004
-0.014
-0.026
-0.038
-0.044
-0.040
-0.033
-0.019
-0.007
-0.002
0.000
0.001
0.
0.
0.
0.
0.
0.
0.
0.
0.
0.
0.
0.
0.
0.
0.
0.
0.
0.
0.
0.
0.
0.
0.
0.
0.
0.
0.
0.001
0.001
0.001
0.001
0.001
0.
0.
0.
0.
0.
0.
-0.001
-0.002
-0.005
-0.007
-0.012
-0.020
-0.029
-0.033
-0.030
-0.022
-0.014
-0.006
-0.004
0.001
0.001
0.
0.
0.
0.
0.
0.
0.
0.
0.
0.
0.
0.
0.
0.
0.
0.
0.
0.
0.
0.
0.
0.
0.
0.
0.
0.
0.001
0.001
0.001
0.001
0.001
0.001
0.001
0.
0.
0.
0.
0.
-0.003
-0.005
-0.008
-0.009
-0.012
-0.017
-0.022
-0.024
-0.022
-0.017
-0.012
-0.005
-0.003
-0.001
-0.001
0.
0.
0.
0.
0.
0.
0.
0.
0.
0.
0.
0.
0.
0.
0.
0.
0.
0.
0.
0.
0.
0.
0.
0.
0.
0.
0.001
0.001
0.001
0.001
0.001
0.001
0.001
0.
0.
0.
0.
-0.002
-0.004
-0.009
-0.011
-0.014
-0.018
-0.021
-0.024
-0.023
-0.024
-0.021
-0.015
-0.011
-0.006
-0.003
-0.002
0.
0.
0.
0.
0.
0.
0.
0.
0.
0.
0.
0.
0.
0.
0.
0.
0.
0.
0.
0.
0.
0.
0.
0.
0.
0.
0.001
0.001
0.001
0.001
0.001
0.001
0.
0.
0.
0.
0.
-0.002
-0.006
-0.012
-0.016
-0.020
-0.026
-0.029
-0.031
-0.030
-0.031
-0.030
-0.026
-0.018
-0.011
-0.007
-0.003
-0.002
0.
0.
0.
0.
0.
0.
0.
0.
0.
0.
0.
0.
0.
0.
0.
0.
0.
0.
0.
0.
0.
0.
0.
0.
0.
0.
0.001
0.001
0.001
0.001
0.001
0.
0.
0.
0.
-0.002
-0.004
-0.007
-0.012
-0.019
-0.025
-0.032
-0.035
-0.037
-0.038
-0.038
-0.037
-0.033
-0.025
-0.018
-0.011
-0.004
-0.002
0.
0.
0.
0.
0.
0.
0.
0.
0.
0.
0.
0.
0.
0.
0.
0.
0.
0.
0.
0.
0.
0.
0.
0.
0.
0.
0.
0.001
0.001
0.
0.
0.
0.
0.
0.
-0.002
-0.004
-0.007
-0.013
-0.020
-0.028
-0.036
-0.039
-0.042
-0.042
-0.043
-0.043
-0.039
-0.030
-0.021
-0.013
-0.008
-0.003
0.
0.
0.
0.
0.
0.
0.
0.
0.
0.
0.
0.
0.
0.
0.
0.
0.
0.
0.
0.
0.
0.
0.
0.
0.
0.
0.
0.
0.
0.
0.
0.
0.
0.
0.
-0.002
-0.004
-0.006
-0.012
-0.019
-0.025
-0.033
-0.036
-0.039
-0.040
-0.043
-0.043
-0.039
-0.030
-0.021
-0.013
-0.008
-0.003
0.
0.
0.
0.
0.
0.
0.
0.
0.
0.
0.
0.
0.
0.
0.
0.
0.
0.
0.
0.
0.
0.
0.
0.
0.
0.
0.
0.
0.
0.
0.
0.
0.
0.
0.
-0.002
-0.003
-0.005
-0.009
-0.015
-0.019
-0.026
-0.029
-0.032
-0.034
-0.037
-0.036
-0.034
-0.026
-0.018
-0.012
-0.008
-0.002
0.
0.
0.
0.
0.
0.
0.
0.
0.
0.
0.
0.
0.
0.
0.
0.
0.
0.
0.
0.
0.
0.
0.
0.
0.
0.
0.
0.
0.
0.
0.
0.
0.
0.
0.
0.
-0.002
-0.004
-0.006
-0.009
-0.013
-0.018
-0.019
-0.022
-0.026
-0.028
-0.027
-0.024
-0.019
-0.015
-0.010
-0.005
-0.002
0.
0.
0.
0.
0.
0.
0.
0.
0.
0.
0.
0.
0.
0.
0.
0.
0.
0.
0.
0.
0.
0.
0.
0.
0.
0.
0.
0.
0.
0.
0.
0.
0.
0.
0.
0.
-0.002
-0.003
-0.003
-0.006
-0.007
-0.008
-0.013
-0.015
-0.017
-0.018
-0.018
-0.016
-0.014
-0.011
-0.008
-0.004
0.
0.
0.
0.
0.
0.
0.
0.
0.
0.
0.
0.
0.
0.
0.
0.
0.
0.
0.
0.
0.
0.
0.
0.
0.
0.
0.
0.
0.
0.
0.
0.
0.
0.
0.
0.
0.
0.
-0.002
-0.002
-0.002
-0.002
-0.003
-0.005
-0.008
-0.011
-0.012
-0.011
-0.011
-0.009
-0.008
-0.004
0.
0.
0.
0.
0.
0.
0.
0.
0.
0.
0.
0.
0.
0.
0.
0.
0.
0.
0.
0.
0.
0.
0.
0.
0.
0.
0.
0.
0.
0.
0.
0.
0.
0.
0.
0.
0.
0.
0.
0.
0.000
-0.001
-0.001
-0.002
-0.002
-0.002
-0.005
-0.006
-0.007
-0.007
-0.006
-0.004
0.
0.
0.
0.
0.
0.
0.
0.
0.
0.
0.
0.
0.
0.
0.
0.
0.
0.
0.
0.
0.
0.
0.
0.
0.
0.
0.
0.
0.
0.
0.
0.
0.
0.
0.
0.
0.
0.
0.
0.
0.
0.001
0.001
0.001
0.
0.
0.
0.
0.
0.
0.
0.
0.
0.
0.
0.
0.
0.
0.
0.
0.
0.
0.
0.
0.
0.
0.
0.
0.
0.
0.
0.
0.
0.
0.
0.
0.
0.
0.
0.
0.
0.
0.
0.
0.
0.
0.
0.
0.
0.
0.
0.
0.
0.
0.
0.
0.
0.
0.
0.
0.
0.
0.
0.
0.
0.
0.
0.
0.
0.
0.
0.
0.
0.
0.
0.
0.
0.
0.
0.
0.
0.
0.
0.
0.
0.
0.
0.
0.
0.
0.
0.
0.
0.
0.
0.
0.
0.
0.
0.
0.
0.
0.
0.
0.
0.
0.
0.
0.
0.
0.
0.
0.
0.
0.
0.
0.
0.
0.
0.
0.
0.
0.
0.
0.
0.
0.
0.
0.
0.
0.
0.
0.
0.
0.
0.
0.
0.
0.
0.
0.
0.
0.
0.
0.
0.
0.
0.
0.
0.
0.
0.
0.
0.
0.
0.
0.
0.
0.
0.
0.
0.
0.
0.
0.
0.
0.
0.
0.
0.
0.
0.
0.
0.
0.
0.
0.
0.
0.
0.
0.
0.
0.
0.
0.
0.
0.
0.
0.
0.
0.
0.
0.
0.
0.
0.
0.
0.
0.
0.
0.
0.
0.
0.
0.
0.
0.
0.
0.
0.
0.
0.
0.
0.
0.
0.
0.
0.
0.
0.
0.
0.
0.
0.
0.
0.
0.
0.
0.
0.
0.
0.
0.
0.
0.
0.
0.
0.
0.
0.
0.
0.
0.
0.
0.
0.
0.
0.
0.
0.
0.
0.
0.
0.
0.
0.
0.
0.
0.
0.
0.
0.
0.
0.
0.
0.
0.
0.
0.
0.
0.
0.
0.
0.
0.
0.
0.
0.
0.
0.
0.
0.
0.
0.
0.
0.
0.
0.
0.
0.
0.
0.
0.
0.
0.
0.
0.
0.
0.
0.
0.
0.
0.
0.
0.
0.
0.
0.
0.
0.
0.
0.
0.
0.
0.
0.
0.
0.
0.
0.
0.
0.
0.
0.
0.
0.
0.
0.
0.
0.
0.
0.
0.
0.
0.
0.
0.
0.
0.
0.
0.
0.
0.
0.
0.
0.
0.
0.
0.
0.
0.
0.
0.
0.
0.
0.
0.
0.
0.
0.
0.
0.
0.
0.
0.
0.
0.
0.
0.
0.
0.
0.
0.
0.
0.
0.
0.
0.
0.
0.
0.
0.
0.
0.
0.
0.
0.
0.
0.
0.
0.
0.
0.
0.
0.
0.
0.
0.
0.
0.
0.
0.
0.
0.
0.
0.
0.
0.
0.
0.
0.
0.
0.
0.
0.
0.
0.
0.
0.
0.
0.
0.
0.
0.
0.
0.
0.
0.
0.
0.
0.
0.
0.
0.
0.
0.
0.
0.
0.
0.
0.
0.
0.
0.
0.
0.
0.
0.
0.
0.
0.
0.
0.
0.
0.
0.
0.
0.
0.
0.
0.
0.
0.
0.
0.
0.
0.
0.
0.
0.
0.
0.
0.
0.
0.
0.
0.
0.
0.
0.
0.
0.
0.
0.
0.
0.
0.
0.
0.
0.
0.
0.
0.
0.
0.
0.
0.
0.
0.
0.
0.
0.
0.
0.
0.
0.
0.
0.
0.
0.
0.
0.
0.
0.
0.
0.
0.
0.
0.
0.
0.
0.
0.
0.
0.
0.
0.
0.
0.
0.
0.
0.
0.
0.
0.
0.
0.
0.
0.
0.
0.
0.
0.
0.
0.
0.
0.
0.
0.
0.
0.
0.
0.
0.
0.
0.
0.
0.
0.
0.
0.
0.
0.
0.
0.
0.
0.
0.
0.
0.
0.
0.
0.
0.
0.
0.
0.
0.
0.
0.
0.
0.
0.
0.
0.
0.
0.
0.
0.
0.
0.
0.
0.
0.
0.
0.
0.
0.
0.
0.
0.
0.
0.
0.
0.
0.
0.
0.
0.
0.
0.
0.
0.
0.
0.
0.
0.
0.
0.
0.
0.
0.
0.
0.
0.
0.
0.
0.
0.
0.
0.
0.
0.
0.
0.
0.
0.
0.
0.
0.
0.
0.
0.
0.
0.
0.
0.
0.
0.
0.
0.
0.
0.
0.
0.
0.
0.
0.
0.
0.
0.
0.
0.
0.
0.
0.
0.
0.
0.
0.
0.
0.
0.
0.
0.
0.
0.
0.
0.
0.
0.
0.
0.
0.
0.
0.
0.
0.
0.
0.
0.
0.
0.
0.
0.
0.
0.
0.
0.
0.
0.
0.
0.
0.
0.
0.
0.
0.
0.
0.
0.
0.
0.
0.
0.
0.
0.
0.
0.
0.
0.
0.
0.
0.
0.
0.
0.
0.
0.
0.
0.
0.
0.
0.
0.
0.
0.
0.
0.
0.
0.
0.
0.
0.
0.
0.
0.
0.
0.
0.
0.
0.
0.
0.
0.
0.
0.
0.
0.
0.
0.
0.
0.
0.
0.
0.
0.
0.
0.
0.
0.
0.
0.
0.
0.
0.
0.
0.
0.
0.
0.
0.
0.
0.
0.
0.
0.
0.
0.
0.
0.
0.
0.
0.
0.
0.
0.
0.
0.
0.
0.
0.
0.
0.
0.
0.
0.
0.
0.
0.
0.
0.
0.
0.
0.
0.
0.
0.
0.
0.
0.
0.
0.
0.
0.
0.
0.
0.
0.
0.
0.
0.
0.
0.
0.
0.
0.
0.
0.
0.
0.
0.
0.
0.
0.
0.
0.
0.
0.
0.
0.
0.
0.
0.
0.
0.
0.
0.
0.
0.
0.
0.
0.
0.
0.
0.
0.
0.
0.
0.
0.
0.
0.
0.
0.
0.
0.
0.
0.
0.
0.
0.
0.
0.
0.
0.
0.
0.
0.
0.
0.
0.
0.
0.
0.
0.
0.
0.
0.
0.
0.
0.
0.
0.
0.
0.
0.
0.
0.
0.
0.
0.
0.
0.
0.
0.
0.
0.
0.
0.
0.
0.
0.
0.
0.
0.
0.
0.
0.
0.
0.
0.
0.
0.
0.
0.
0.
0.
0.
0.
0.
0.
0.
0.
0.
0.
0.
0.
0.
0.
0.
0.
0.
0.
0.
0.
0.
0.
0.
0.
0.
0.
0.
0.
0.
0.
0.
0.
0.
0.
0.
0.
0.
0.
0.
0.
0.
0.
0.
0.
0.
0.
0.
0.
0.
0.
0.
0.
0.
0.
0.
0.
0.
0.
0.
0.
0.
0.
0.
0.
0.
0.
0.
0.
0.
0.
0.
0.
0.
0.
0.
0.
0.
0.
0.
0.
0.
0.
0.
0.
0.
0.
0.
0.
0.
0.
0.
0.
0.
0.
0.
0.
0.
0.
0.
0.
0.
0.
0.
0.
0.
0.
0.
0.
0.
0.
0.
0.
0.
0.
0.
0.
0.
0.
0.
0.
0.
0.
0.
0.
0.
0.
0.
0.
0.
0.
0.
0.
0.
0.
0.
0.
0.
0.
0.
0.
0.
0.
0.
0.
0.
0.
0.
0.
0.
0.
0.
0.
0.
0.
0.
0.
0.
0.
0.
0.
0.
0.
0.
0.
0.
0.
0.
0.
0.
0.
0.
0.
0.
0.
0.
0.
0.
0.
0.
0.
0.
0.
0.
0.
0.
0.
0.
0.
0.
0.
0.
0.
0.
0.
0.
0.
0.
0.
0.
0.
0.
0.
0.
0.
0.
0.
0.
0.
0.
0.
0.
0.
0.
0.
0.
0.
0.
0.
0.
0.
0.
0.
0.
0.
0.
0.
0.
0.
0.
0.
0.
0.
0.
0.
0.
0.
0.
0.
0.
0.
0.
0.
0.
0.
0.
0.
0.
0.
0.
0.
0.
0.
0.
0.
0.
0.
0.
0.
0.
0.
0.
0.
0.
0.
0.
0.
0.
0.
0.
0.
0.
0.
0.
0.
0.
0.
0.
0.
0.
0.
0.
0.
0.
0.
0.
0.
0.
0.
0.
0.
0.
0.
0.
0.
0.
0.
0.
0.
0.
0.
0.
0.
0.
0.
0.
0.
0.
0.
0.
0.
0.
0.
0.
0.
0.
0.
0.
0.
0.
0.
0.
0.
0.
0.
0.
0.
0.
0.
0.
0.
0.
0.
0.
0.
0.
0.
0.
0.
0.
0.
0.
0.
0.
0.
0.
0.
0.
0.
0.
0.
0.
0.
0.
0.
0.
0.
0.
0.
0.
0.
0.
0.
0.
0.
0.
0.
0.
0.
0.
0.
0.
0.
0.
0.
0.
0.
0.
0.
0.
0.
0.
0.
0.
0.
0.
0.
0.
0.
0.
0.
0.
0.
0.
0.
0.
0.
0.
0.
0.
0.
0.
0.
0.
0.
0.
0.
0.
0.
0.
0.
0.
0.
0.
0.
0.
0.
0.
0.
0.
0.
0.
0.
0.
0.
0.
0.
0.
0.
0.
0.
0.
0.
0.
0.
0.
0.
0.
0.
0.
0.
0.
0.
0.
0.
0.
0.
0.
0.
0.
0.
0.
0.
0.
0.
0.
0.
0.
0.
0.
0.
0.
0.
0.
0.
0.
0.
0.
0.
0.
0.
0.
0.
0.
0.
0.
0.
0.
0.
0.
0.
0.
0.
0.
0.
0.
0.
0.
0.
0.
0.
0.
0.
0.
0.
0.
0.
0.
0.
0.
0.
0.
0.
0.
0.
0.
0.
0.
0.
0.
0.
0.
0.
0.
0.
0.
0.
0.
0.
0.
0.
0.
0.
0.
0.
0.
0.
0.
0.
0.
0.
0.
0.
0.
0.
0.
0.
0.
0.
0.
0.
0.
0.
0.
0.
0.
0.
0.
0.
0.
0.
0.
0.000
0.000
0.000
0.
0.
0.
0.
0.
0.
0.
0.
0.
0.
0.
0.
0.
0.
0.
0.
0.
0.
0.
0.
0.
0.
0.
0.
0.
0.
0.
0.
0.
0.
0.
0.
0.
0.
0.
0.
0.
0.
0.
0.
0.
0.
0.
0.
0.
0.
0.
0.
0.
0.000
0.000
0.000
0.000
0.
0.
0.
0.
0.
0.
0.
0.
0.
0.
0.
0.
0.
0.
0.
0.
0.
0.
0.
0.
0.
0.
0.
0.
0.
0.
0.
0.
0.
0.
0.
0.
0.
0.
0.
0.
0.
0.
0.
0.
0.
0.
0.
0.
0.
0.
0.
0.
0.
0.000
0.000
0.000
0.000
0.000
0.
0.
0.
0.
0.
0.
0.
0.
0.
0.
0.
0.
0.
0.
0.
0.
0.
0.
0.
0.
0.
0.
0.
0.
0.
0.
0.
0.
0.
0.
0.
0.
0.
0.
0.
0.
0.
0.
0.
0.
0.
0.
0.
0.
0.
0.
0.
0.
0.
0.000
0.000
0.000
0.
0.
0.
0.
0.
0.
0.
0.
0.
0.
0.
0.
0.
0.
0.
0.
0.
0.
0.
0.
0.
0.
0.
0.
0.
0.
0.
0.
0.
0.
0.
0.
0.
0.
0.
0.
0.
0.
0.
0.
0.
0.
0.
0.
0.
0.
0.
0.
0.
0.
0.
0.000
0.
0.
0.
0.
0.
0.
0.
0.
0.
0.
0.
0.
0.
0.
0.
0.
0.
0.
0.
0.
0.
0.
0.
0.
0.
0.
0.
0.
0.
0.
0.
0.
0.
0.
0.
0.
0.
0.
0.
0.
0.
0.
0.
0.
0.
0.
0.
0.
0.
0.
0.
0.
0.
0.
0.
0.
0.
0.
0.
0.
0.
0.
0.
0.
0.
0.
0.
0.
0.
0.
0.
0.
0.
0.
0.
0.
0.
0.
0.
0.
0.
0.
0.
0.
0.
0.
0.
0.
0.
0.
0.
0.
0.
0.
0.
0.
0.
0.
0.
0.
0.
0.
-0.002
-0.002
-0.002
-0.002
-0.002
0.
0.
0.
0.
0.
0.
0.
0.
0.
0.
0.
0.
0.
0.
0.
0.
0.
0.
0.
0.
0.
0.
0.
0.
0.
0.
0.
0.
0.
0.
0.
0.
0.
0.
0.
0.
0.
0.
0.
0.
0.
0.
0.
0.
0.
0.
0.
-0.002
-0.002
-0.003
-0.003
-0.002
-0.001
-0.001
0.001
0.001
0.
0.
0.
0.
0.
0.
0.
0.
0.
0.
0.
0.
0.
0.
0.
0.
0.
0.
0.
0.
0.
0.
0.
0.
0.
0.
0.
0.
0.
0.
0.
0.
0.
0.
0.
0.
0.
0.
0.
0.
0.
0.
0.
-0.002
-0.002
-0.003
-0.003
-0.003
-0.004
-0.003
-0.001
-0.001
0.000
0.001
0.001
0.
0.
0.
0.
0.
0.
0.
0.
0.
0.
0.
0.
0.
0.
0.
0.
0.
0.
0.
0.
0.
0.
0.
0.
0.
0.
0.
0.001
0.001
0.002
0.002
0.001
0.
0.
0.
0.
0.
0.
0.
0.
0.
-0.002
-0.003
-0.003
-0.004
-0.005
-0.005
-0.007
-0.007
-0.005
-0.003
-0.001
0.000
0.000
0.001
0.
0.
0.
0.
0.
0.
0.
0.
0.
0.
0.
0.
0.
0.
0.
0.
0.
0.
0.
0.
0.
0.
0.
0.
0.
0.002
0.002
0.002
0.002
0.002
0.002
0.
0.
0.
0.
0.
0.
0.
0.
-0.002
-0.001
-0.003
-0.005
-0.006
-0.010
-0.014
-0.017
-0.016
-0.013
-0.008
-0.003
-0.001
0.
0.001
0.
0.
0.
0.
0.
0.
0.
0.
0.
0.
0.
0.
0.
0.
0.
0.
0.
0.
0.
0.
0.
0.
0.
0.001
0.002
0.003
0.002
0.002
0.002
0.002
0.001
0.
0.
0.
0.
0.
0.
0.
-0.002
-0.001
-0.003
-0.004
-0.010
-0.019
-0.030
-0.039
-0.042
-0.034
-0.024
-0.012
-0.004
-0.001
-0.001
0.001
0.
0.
0.
0.
0.
0.
0.
0.
0.
0.
0.
0.
0.
0.
0.
0.
0.
0.
0.
0.
0.
0.
0.002
0.003
0.003
0.003
0.003
0.002
0.002
0.001
0.
0.
0.
0.
0.
0.
0.
0.001
-0.001
-0.002
-0.008
-0.017
-0.034
-0.054
-0.067
-0.072
-0.067
-0.049
-0.028
-0.012
-0.003
0.000
0.001
0.
0.
0.
0.
0.
0.
0.
0.
0.
0.
0.
0.
0.
0.
0.
0.
0.
0.
0.
0.
0.
0.
0.001
0.003
0.003
0.003
0.003
0.002
0.003
0.001
0.
0.
0.
0.
0.
0.
0.
0.001
0.001
-0.002
-0.010
-0.024
-0.048
-0.069
-0.081
-0.078
-0.077
-0.065
-0.046
-0.021
-0.006
-0.001
0.001
0.001
0.
0.
0.
0.
0.
0.
0.
0.
0.
0.
0.
0.
0.
0.
0.
0.
0.
0.
0.
0.
0.
0.003
0.003
0.003
0.003
0.003
0.002
0.003
0.001
0.
0.
0.
0.
0.
0.
0.
0.001
0.000
-0.001
-0.011
-0.028
-0.057
-0.078
-0.080
-0.063
-0.040
-0.060
-0.050
-0.028
-0.009
-0.002
0.001
0.001
0.
0.
0.
0.
0.
0.
0.
0.
0.
0.
0.
0.
0.
0.
0.
0.
0.
0.
0.
0.
0.
0.
0.003
0.003
0.002
0.003
0.004
0.003
0.001
0.001
0.001
0.
0.
0.
0.
0.
0.
0.000
-0.002
-0.010
-0.025
-0.053
-0.079
-0.080
-0.031
0.031
-0.040
-0.048
-0.029
-0.009
-0.002
0.001
0.001
0.
0.
0.
0.
0.
0.
0.
0.
0.
0.
0.
0.
0.
0.
0.
0.
0.
0.
0.
0.
0.
0.
0.001
0.003
0.004
0.004
0.004
0.002
0.001
-0.001
0.000
0.
0.
0.
0.
0.
-0.001
-0.001
-0.004
-0.013
-0.024
-0.046
-0.076
-0.084
-0.071
-0.043
-0.057
-0.044
-0.025
-0.009
-0.002
0.001
0.001
0.
0.
0.
0.
0.
0.
0.
0.
0.
0.
0.
0.
0.
0.
0.
0.
0.
0.
0.
0.
0.
0.
0.
0.
0.001
0.001
0.002
0.001
-0.001
-0.001
-0.001
-0.001
0.000
-0.001
-0.001
-0.001
-0.002
-0.004
-0.008
-0.012
-0.023
-0.036
-0.059
-0.076
-0.075
-0.068
-0.054
-0.041
-0.019
-0.007
-0.004
0.
0.001
0.
0.
0.
0.
0.
0.
0.
0.
0.
0.
0.
0.
0.
0.
0.
0.
0.
0.
0.
0.
0.
0.
0.
0.
0.001
0.002
0.001
-0.001
-0.002
-0.002
-0.002
-0.002
-0.001
-0.002
-0.001
-0.001
-0.005
-0.007
-0.010
-0.016
-0.025
-0.038
-0.050
-0.062
-0.067
-0.061
-0.050
-0.033
-0.020
-0.010
-0.003
-0.001
0.
0.
0.
0.
0.
0.
0.
0.
0.
0.
0.
0.
0.
0.
0.
0.
0.
0.
0.
0.
0.
0.
0.
0.
0.001
0.001
0.001
0.000
-0.001
-0.002
-0.002
-0.002
-0.004
-0.003
-0.003
-0.001
-0.002
-0.006
-0.010
-0.015
-0.024
-0.034
-0.047
-0.058
-0.062
-0.060
-0.058
-0.050
-0.040
-0.029
-0.019
-0.007
-0.003
-0.002
0.
0.
0.
0.
0.
0.
0.
0.
0.
0.
0.
0.
0.
0.
0.
0.
0.
0.
0.
0.
0.
0.
0.
0.
0.001
0.001
0.000
-0.001
-0.001
-0.001
-0.004
-0.005
-0.004
-0.003
-0.002
-0.003
-0.007
-0.012
-0.021
-0.034
-0.049
-0.064
-0.072
-0.076
-0.073
-0.068
-0.064
-0.055
-0.042
-0.027
-0.016
-0.009
-0.003
-0.002
0.
0.
0.
0.
0.
0.
0.
0.
0.
0.
0.
0.
0.
0.
0.
0.
0.
0.
0.
0.
0.
0.
0.
0.001
0.001
0.000
-0.001
-0.001
-0.001
-0.004
-0.004
-0.003
-0.002
-0.001
-0.004
-0.007
-0.014
-0.027
-0.043
-0.057
-0.069
-0.081
-0.089
-0.086
-0.080
-0.073
-0.063
-0.053
-0.037
-0.023
-0.012
-0.004
-0.002
0.
0.
0.
0.
0.
0.
0.
0.
0.
0.
0.
0.
0.
0.
0.
0.
0.
0.
0.
0.
0.
0.
0.
0.
0.001
0.000
0.000
-0.001
-0.001
-0.001
-0.001
-0.001
-0.001
-0.002
-0.004
-0.006
-0.015
-0.028
-0.042
-0.056
-0.067
-0.081
-0.091
-0.094
-0.086
-0.078
-0.069
-0.059
-0.044
-0.028
-0.014
-0.008
-0.002
0.
0.
0.
0.
0.
0.
0.
0.
0.
0.
0.
0.
0.
0.
0.
0.
0.
0.
0.
0.
0.
0.001
0.001
0.001
0.001
0.001
0.001
0.000
0.000
0.
0.
0.
-0.001
-0.002
-0.003
-0.006
-0.014
-0.027
-0.039
-0.050
-0.061
-0.073
-0.084
-0.090
-0.085
-0.079
-0.072
-0.061
-0.046
-0.028
-0.015
-0.008
-0.002
0.
0.
0.
0.
0.
0.
0.
0.
0.
0.
0.
0.
0.
0.
0.
0.
0.
0.
0.
0.
0.
0.001
0.001
0.001
0.001
0.
0.
0.
0.
0.
0.
0.
0.
0.
-0.003
-0.005
-0.010
-0.021
-0.032
-0.042
-0.052
-0.062
-0.070
-0.073
-0.076
-0.074
-0.067
-0.056
-0.041
-0.025
-0.014
-0.008
-0.002
0.
0.
0.
0.
0.
0.
0.
0.
0.
0.
0.
0.
0.
0.
0.
0.
0.
0.
0.
0.
0.
0.001
0.001
0.001
0.001
0.
0.
0.
0.
0.
0.
0.
0.
0.
-0.002
-0.004
-0.006
-0.012
-0.019
-0.031
-0.037
-0.046
-0.049
-0.053
-0.058
-0.060
-0.056
-0.045
-0.031
-0.019
-0.012
-0.005
0.
0.
0.
0.
0.
0.
0.
0.
0.
0.
0.
0.
0.
0.
0.
0.
0.
0.
0.
0.
0.
0.
0.001
0.001
0.001
0.
0.
0.
0.
0.
0.
0.
0.
0.
0.
-0.002
-0.001
-0.003
-0.006
-0.010
-0.014
-0.020
-0.025
-0.031
-0.034
-0.038
-0.039
-0.037
-0.030
-0.022
-0.014
-0.009
-0.004
0.
0.
0.
0.
0.
0.
0.
0.
0.
0.
0.
0.
0.
0.
0.
0.
0.
0.
0.
0.
0.
0.
0.
0.
0.
0.
0.
0.
0.
0.
0.
0.
0.
0.
0.
0.
-0.001
0.000
-0.002
-0.004
-0.007
-0.007
-0.013
-0.016
-0.018
-0.023
-0.025
-0.022
-0.017
-0.013
-0.010
-0.005
-0.002
0.
0.
0.
0.
0.
0.
0.
0.
0.
0.
0.
0.
0.
0.
0.
0.
0.
0.
0.
0.
0.
0.
0.
0.
0.
0.
0.
0.
0.
0.
0.
0.
0.
0.
0.
0.001
0.001
0.000
0.
0.000
-0.001
-0.002
-0.003
-0.009
-0.013
-0.014
-0.013
-0.012
-0.010
-0.008
-0.005
-0.002
0.
0.
0.
0.
0.
0.
0.
0.
0.
0.
0.
0.
0.
0.
0.
0.
0.
0.
0.
0.
0.
0.
0.
0.
0.
0.
0.
0.
0.
0.
0.
0.
0.
0.
0.
0.
0.001
0.001
0.001
0.002
0.
0.000
-0.001
-0.002
-0.002
-0.005
-0.007
-0.007
-0.007
-0.006
-0.002
-0.002
0.
0.
0.
0.
0.
0.
0.
0.
0.
0.
0.
0.
0.
0.
0.
0.
0.
0.
0.
0.
0.
0.
0.
0.
0.
0.
0.
0.
0.
0.
0.
0.
0.
0.
0.
0.
0.
0.
0.001
0.002
0.002
0.002
0.002
0.002
0.001
0.
0.
0.
-0.002
-0.002
-0.002
0.
0.
0.
0.
0.
0.
0.
0.
0.
0.
0.
0.
0.
0.
0.
0.
0.
0.
0.
0.
0.
0.
0.
0.
0.
0.
0.
0.
0.
0.
0.
0.
0.
0.
0.
0.
0.
0.
0.
0.
0.001
0.001
0.001
0.001
0.001
0.001
0.001
0.
0.
0.
0.
0.
0.
0.
0.
0.
0.
0.
0.
0.
0.
0.
0.
0.
0.
0.
0.
0.
0.
0.
0.
0.
0.
0.
0.
0.
0.
0.
0.
0.
0.
0.
0.
0.
0.
0.
0.
0.
0.
0.
0.
0.
0.
0.
0.
0.001
0.001
0.001
0.
0.
0.
0.
0.
0.
0.
0.
0.
0.
0.
0.
0.
0.
0.
0.
0.
0.
0.
0.
0.
0.
0.
0.
0.
0.
0.
0.
0.
0.
0.
0.
0.
0.
0.
0.
0.
0.
0.
0.
0.
0.
0.
0.
0.
0.
0.
0.
0.
0.
0.
0.
0.
0.
0.
0.
0.
0.
0.
0.
0.
0.
0.
0.
0.
0.
0.
0.
0.
0.
0.
0.
0.
0.
0.
0.
0.
0.
0.
0.
0.
0.
0.
0.
0.
0.
0.
0.
0.
0.
0.
0.
0.
0.
0.
0.
0.
0.
0.
0.
0.
0.
0.
0.
0.
0.
0.
0.
0.
0.
0.
0.
0.
0.
0.
0.
0.
0.
0.
0.
0.
0.
0.
0.
0.
0.
0.
0.
0.
0.
0.
0.
0.
0.
0.
0.
0.
0.
0.
0.
0.
0.
0.
0.
0.
0.
0.
0.
0.
0.
0.
0.
0.
0.
0.
0.
0.
0.
0.
0.
0.
0.
0.
0.
0.
0.
0.
0.
0.
0.
0.
0.
0.
0.
0.
0.
0.
0.
0.
0.
0.
0.
0.
0.
0.
0.
0.
0.
0.
0.
0.
0.
0.
0.
0.
0.
0.
0.
0.
0.
0.
0.
0.
0.
0.
0.
0.
0.
0.
0.
0.
0.
0.
0.
0.
0.
0.
0.
0.
0.
0.
0.
0.
0.
0.
0.
0.
0.
0.
0.
0.
0.
0.
0.
0.
0.
0.
0.
0.
0.
0.
0.
0.
0.
0.
0.
0.
0.
0.
0.
0.
0.
0.
0.
0.
0.
0.
0.
0.
0.
0.
0.
0.
0.
0.
0.
0.
0.
0.
0.
0.
0.
0.
0.
0.
0.
0.
0.
0.
0.
0.
0.
0.
0.
0.
0.
0.
0.
0.
0.
0.
0.
0.
0.
0.
0.
0.
0.
0.
0.
0.
0.
0.
0.
0.
0.
0.
0.
0.
0.
0.
0.
0.
0.
0.
0.
0.
0.
0.
0.
0.
0.
0.
0.
0.
0.
0.
0.
0.
0.
0.
0.
0.
0.
0.
0.
0.
0.
0.
0.
0.
0.
0.
0.
0.
0.
0.
0.
0.
0.
0.
0.
0.
0.
0.
0.
0.
0.
0.
0.
0.
0.
0.
0.
0.
0.
0.
0.
0.
0.
0.
0.
0.
0.
0.
0.
0.
0.
0.
0.
0.
0.
0.
0.
0.
0.
0.
0.
0.
0.
0.
0.
0.
0.
0.
0.
0.
0.
0.
0.
0.
0.
0.
0.
0.
0.
0.
0.
0.
0.
0.
0.
0.
0.
0.
0.
0.
0.
0.
0.
0.
0.
0.
0.
0.
0.
0.
0.
0.
0.
0.
0.
0.
0.
0.
0.
0.
0.
0.
0.
0.
0.
0.
0.
0.
0.
0.
0.
0.
0.
0.
0.
0.
0.
0.
0.
0.
0.
0.
0.
0.
0.
0.
0.
0.
0.
0.
0.
0.
0.
0.
0.
0.
0.
0.
0.
0.
0.
0.
0.
0.
0.
0.
0.
0.
0.
0.
0.
0.
0.
0.
0.
0.
0.
0.
0.
0.
0.
0.
0.
0.
0.
0.
0.
0.
0.
0.
0.
0.
0.
0.
0.
0.
0.
0.
0.
0.
0.
0.
0.
0.
0.
0.
0.
0.
0.
0.
0.
0.
0.
0.
0.
0.
0.
0.
0.
0.
0.
0.
0.
0.
0.
0.
0.
0.
0.
0.
0.
0.
0.
0.
0.
0.
0.
0.
0.
0.
0.
0.
0.
0.
0.
0.
0.
0.
0.
0.
0.
0.
0.
0.
0.
0.
0.
0.
0.
0.
0.
0.
0.
0.
0.
0.
0.
0.
0.
0.
0.
0.
0.
0.
0.
0.
0.
0.
0.
0.
0.
0.
0.
0.
0.
0.
0.
0.
0.
0.
0.
0.
0.
0.
0.
0.
0.
0.
0.
0.
0.
0.
0.
0.
0.
0.
0.
0.
0.
0.
0.
0.
0.
0.
0.
0.
0.
0.
0.
0.
0.
0.
0.
0.
0.
0.
0.
0.
0.
0.
0.
0.
0.
0.
0.
0.
0.
0.
0.
0.
0.
0.
0.
0.
0.
0.
0.
0.
0.
0.
0.
0.
0.
0.
0.
0.
0.
0.
0.
0.
0.
0.
0.
0.
0.
0.
0.
0.
0.
0.
0.
0.
0.
0.
0.
0.
0.
0.
0.
0.
0.
0.
0.
0.
0.
0.
0.
0.
0.
0.
0.
0.
0.
0.
0.
0.
0.
0.
0.
0.
0.
0.
0.
0.
0.
0.
0.
0.
0.
0.
0.
0.
0.
0.
0.
0.
0.
0.
0.
0.
0.
0.
0.
0.
0.
0.
0.
0.
0.
0.
0.
0.
0.
0.
0.
0.
0.
0.
0.
0.
0.
0.
0.
0.
0.
0.
0.
0.
0.
0.
0.
0.
0.
0.
0.
0.
0.
0.
0.
0.
0.
0.
0.
0.
0.
0.
0.
0.
0.
0.
0.
0.
0.
0.
0.
0.
0.
0.
0.
0.
0.
0.
0.
0.
0.
0.
0.
0.
0.
0.
0.
0.
0.
0.
0.
0.
0.
0.
0.
0.
0.
0.
0.
0.
0.
0.
0.
0.
0.
0.
0.
0.
0.
0.
0.
0.
0.
0.
0.
0.
0.
0.
0.
0.
0.
0.
0.
0.
0.
0.
0.
0.
0.
0.
0.
0.
0.
0.
0.
0.
0.
0.
0.
0.
0.
0.
0.
0.
0.
0.
0.
0.
0.
0.
0.
0.
0.
0.
0.
0.
0.
0.
0.
0.
0.
0.
0.
0.
0.
0.
0.
0.
0.
0.
0.
0.
0.
0.
0.
0.
0.
0.
0.
0.
0.
0.
0.
0.
0.
0.
0.
0.
0.
0.
0.
0.
0.
0.
0.
0.
0.
0.
0.
0.
0.
0.
0.
0.
0.
0.
0.
0.
0.
0.
0.
0.
0.
0.
0.
0.
0.
0.
0.
0.
0.
0.
0.
0.
0.
0.
0.
0.
0.
0.
0.
0.
0.
0.
0.
0.
0.
0.
0.
0.
0.
0.
0.
0.
0.
0.
0.
0.
0.
0.
0.
0.
0.
0.
0.
0.
0.
0.
0.
0.
0.
0.
0.
0.
0.
0.
0.
0.
0.
0.
0.
0.
0.
0.
0.
0.
0.
0.
0.
0.
0.
0.
0.
0.
0.
0.
0.
0.
0.
0.
0.
0.
0.
0.
0.
0.
0.
0.
0.
0.
0.
0.
0.
0.
0.
0.
0.
0.
0.
0.
0.
0.
0.
0.
0.
0.
0.
0.
0.
0.
0.
0.
0.
0.
0.
0.
0.
0.
0.
0.
0.
0.
0.
0.
0.
0.
0.
0.
0.
0.
0.
0.
0.
0.
0.
0.
0.
0.
0.
0.
0.
0.
0.
0.
0.
0.
0.
0.
0.
0.
0.
0.
0.
0.
0.
0.
0.
0.
0.
0.
0.
0.
0.
0.
0.
0.
0.
0.
0.
0.
0.
0.
0.
0.
0.
0.
0.
0.
0.
0.
0.
0.
0.
0.
0.
0.
0.
0.
0.
0.
0.
0.
0.
0.
0.
0.
0.
0.
0.
0.
0.
0.
0.
0.
0.
0.
0.
0.
0.
0.
0.
0.
0.
0.
0.
0.
0.
0.
0.
0.
0.
0.
0.
0.
0.
0.
0.
0.
0.
0.
0.
0.
0.
0.
0.
0.
0.
0.
0.
0.
0.
0.
0.
0.
0.
0.
0.
0.
0.
0.
0.
0.
0.
0.
0.
0.
0.
0.
0.
0.
0.
0.
0.
0.
0.
0.
0.
0.
0.
0.
0.
0.
0.
0.
0.
0.
0.
0.
0.
0.
0.
0.
0.
0.
0.
0.
0.
0.000
0.000
0.000
0.
0.
0.
0.
0.
0.
0.
0.
0.
0.
0.
0.
0.
0.
0.
0.
0.
0.
0.
0.
0.
0.
0.
0.
0.
0.
0.
0.
0.
0.
0.
0.
0.
0.
0.
0.
0.
0.
0.
0.
0.
0.
0.
0.
0.
0.
0.
0.
0.000
-0.001
-0.001
-0.001
-0.001
-0.001
-0.001
0.
0.
0.
0.
0.
0.
0.
0.
0.
0.
0.
0.
0.
0.
0.
0.
0.
0.
0.
0.
0.
0.
0.
0.
0.
0.
0.
0.
0.
0.
0.
0.
0.
0.
0.
0.
0.
0.
0.
0.
0.
0.
0.
0.
0.
0.
-0.001
-0.002
-0.002
-0.003
-0.003
-0.001
-0.001
0.000
0.
0.
0.
0.
0.
0.
0.
0.
0.
0.
0.
0.
0.
0.
0.
0.
0.
0.
0.
0.
0.
0.
0.
0.
0.
0.
0.
0.
0.
0.
0.
0.
0.
0.
0.
0.
0.
0.
0.
0.
0.
0.
0.
0.
0.000
-0.002
-0.003
-0.003
-0.003
-0.003
-0.003
0.
0.000
0.001
0.001
0.
0.
0.
0.
0.
0.
0.
0.
0.
0.
0.
0.
0.
0.
0.
0.
0.
0.
0.
0.
0.
0.
0.
0.
0.
0.
0.
0.
0.
0.
0.
0.
0.
0.
0.
0.
0.
0.
0.
0.
0.
0.
-0.001
-0.002
-0.003
-0.003
-0.004
-0.004
-0.002
0.000
0.001
0.002
0.002
0.002
0.
0.
0.
0.
0.
0.
0.
0.
0.
0.
0.
0.
0.
0.
0.
0.
0.
0.
-0.001
-0.001
-0.001
-0.001
0.
0.
0.
0.
0.
0.
0.
0.
0.
0.
0.
0.
0.
0.
0.
0.
0.
0.
0.
-0.001
-0.002
-0.003
-0.003
-0.005
-0.005
-0.001
0.000
0.001
0.002
0.002
0.002
0.001
0.
0.
0.
0.
0.
0.
0.
0.
0.
0.
0.
0.
0.
0.
0.
0.
0.
-0.001
-0.001
-0.001
-0.001
0.
0.
0.
0.
0.
0.
0.
0.
0.
0.
0.
0.
0.
0.
0.
0.
0.
0.
0.
-0.001
-0.002
-0.002
-0.006
-0.004
-0.004
-0.001
0.
0.002
0.002
0.002
0.002
0.001
0.
0.
0.
0.
0.
0.
0.
0.
0.
0.
0.
0.
0.
0.
0.
0.
0.
0.
-0.001
-0.001
0.
0.
0.
0.
0.
0.
0.
0.
0.
0.
0.
0.
0.
0.
0.
0.
0.
0.
0.
0.
-0.002
-0.003
-0.004
-0.004
-0.006
-0.004
-0.002
0.001
0.002
0.002
0.002
0.002
0.001
0.
0.
0.
0.
0.
0.
0.
0.
0.
0.
0.
0.
0.
0.
0.
0.
0.
0.
0.
0.
0.
0.
0.
0.
0.
0.
0.
0.
0.
0.
0.
0.
0.
0.
0.
0.
0.
0.
0.
-0.002
-0.002
-0.003
-0.005
-0.006
-0.006
-0.004
-0.001
0.000
0.002
0.002
0.002
0.002
0.
0.
0.
0.
0.
0.
0.
0.
0.
0.
0.
0.
0.
0.
0.
0.
0.
0.
0.
0.
0.
0.
0.
0.
0.
0.
0.
0.
0.001
0.001
0.
0.
0.
0.
0.
0.
0.
0.
0.
-0.002
-0.002
-0.003
-0.006
-0.007
-0.007
-0.006
-0.005
-0.004
-0.001
0.
0.002
0.001
0.
0.
0.
0.
0.
0.
0.
0.
0.
0.
0.
0.
0.
0.
0.
0.
0.
0.
0.
0.
0.
0.
0.
0.
0.
0.
0.
0.002
0.002
0.002
0.002
0.002
0.001
0.
0.
0.
0.
0.
0.
0.
-0.002
-0.003
-0.006
-0.008
-0.009
-0.009
-0.010
-0.010
-0.009
-0.007
-0.004
-0.001
0.000
0.
0.
0.
0.
0.
0.
0.
0.
0.
0.
0.
0.
0.
0.
0.
0.
0.
0.
0.
0.
0.
0.
0.
0.
0.
0.
0.002
0.002
0.001
0.003
0.001
0.001
0.002
0.002
0.
0.
0.
0.
0.
0.
-0.002
-0.004
-0.006
-0.007
-0.011
-0.013
-0.017
-0.018
-0.017
-0.016
-0.013
-0.007
-0.004
-0.001
-0.001
0.
0.
0.
0.
0.
0.
0.
0.
0.
0.
0.
0.
0.
0.
0.
0.
0.
0.
0.
0.
0.
0.
0.
0.002
0.001
0.004
0.004
0.004
0.004
0.002
0.002
0.002
0.001
0.
0.
0.
0.
0.
-0.002
-0.004
-0.005
-0.009
-0.013
-0.021
-0.028
-0.035
-0.040
-0.040
-0.034
-0.021
-0.012
-0.005
-0.001
-0.001
0.
0.
0.
0.
0.
0.
0.
0.
0.
0.
0.
0.
0.
0.
0.
0.
0.
0.
0.
0.
0.
0.
0.002
0.004
0.005
0.005
0.004
0.004
0.004
0.002
0.000
0.002
0.
0.
0.
0.
0.
-0.002
-0.002
-0.004
-0.009
-0.019
-0.032
-0.050
-0.065
-0.075
-0.082
-0.075
-0.053
-0.031
-0.014
-0.005
-0.001
0.001
0.
0.
0.
0.
0.
0.
0.
0.
0.
0.
0.
0.
0.
0.
0.
0.
0.
0.
0.
0.
0.001
0.002
0.004
0.005
0.005
0.004
0.004
0.004
0.002
0.002
0.002
0.
0.
0.
0.
0.
-0.002
-0.004
-0.008
-0.014
-0.024
-0.046
-0.068
-0.081
-0.072
-0.087
-0.094
-0.083
-0.060
-0.029
-0.010
-0.002
-0.001
0.001
0.
0.
0.
0.
0.
0.
0.
0.
0.
0.
0.
0.
0.
0.
0.
0.
0.
0.
0.
0.
0.002
0.004
0.005
0.005
0.004
0.004
0.004
0.002
0.003
0.002
0.
0.
0.
-0.002
-0.005
-0.006
-0.008
-0.010
-0.017
-0.030
-0.056
-0.079
0.072
0.495
0.430
0.257
-0.028
-0.071
-0.046
-0.017
-0.004
-0.001
0.001
0.
0.
0.
0.
0.
0.
0.
0.
0.
0.
0.
0.
0.
0.
0.
0.
0.
0.
0.
0.
0.003
0.004
0.005
0.004
0.004
0.005
0.005
0.003
0.003
0.003
0.000
0.001
-0.002
-0.003
-0.005
-0.008
-0.006
-0.013
-0.016
-0.033
-0.063
-0.078
0.289
1.508
4.077
7.612
1.260
-0.040
-0.052
-0.022
-0.005
-0.001
0.001
0.
0.
0.
0.
0.
0.
0.
0.
0.
0.
0.
0.
0.
0.
0.
0.
0.
0.
0.
0.
0.003
0.003
0.004
0.005
0.005
0.005
0.004
0.002
0.000
-0.001
-0.002
-0.004
-0.002
-0.007
-0.006
-0.008
-0.008
-0.011
-0.017
-0.034
-0.069
-0.098
-0.005
0.770
10.274
28.032
4.033
0.022
-0.049
-0.022
-0.005
-0.001
0.001
0.
0.
0.
0.
0.
0.
0.
0.
0.
0.
0.
0.
0.
0.
0.
0.
0.
0.
0.
0.
0.001
0.003
0.003
0.004
0.005
0.003
0.002
0.001
0.000
-0.004
-0.004
-0.005
-0.005
-0.006
-0.009
-0.009
-0.008
-0.014
-0.020
-0.033
-0.061
-0.101
-0.117
0.027
2.100
5.054
0.964
-0.043
-0.048
-0.020
-0.006
-0.001
0.001
0.
0.
0.
0.
0.
0.
0.
0.
0.
0.
0.
0.
0.
0.
0.
0.
0.
0.
0.
0.
0.
0.001
0.003
0.004
0.004
0.003
0.001
0.000
-0.004
-0.006
-0.008
-0.009
-0.010
-0.009
-0.010
-0.010
-0.012
-0.017
-0.022
-0.038
-0.061
-0.095
-0.130
-0.134
-0.057
0.035
-0.058
-0.067
-0.045
-0.020
-0.006
-0.002
0.001
0.
0.
0.
0.
0.
0.
0.
0.
0.
0.
0.
0.
0.
0.
0.
0.
0.
0.
0.
0.
0.
0.
0.002
0.003
0.002
0.002
-0.001
-0.004
-0.008
-0.010
-0.010
-0.010
-0.012
-0.011
-0.010
-0.010
-0.013
-0.018
-0.027
-0.045
-0.069
-0.098
-0.127
-0.142
-0.134
-0.116
-0.095
-0.070
-0.044
-0.024
-0.013
-0.002
-0.001
0.
0.
0.
0.
0.
0.
0.
0.
0.
0.
0.
0.
0.
0.
0.
0.
0.
0.
0.
0.
0.
0.
0.001
0.001
0.000
-0.001
-0.003
-0.006
-0.010
-0.012
-0.012
-0.012
-0.013
-0.013
-0.012
-0.011
-0.015
-0.020
-0.035
-0.059
-0.091
-0.122
-0.137
-0.145
-0.144
-0.128
-0.101
-0.077
-0.053
-0.037
-0.021
-0.009
-0.003
-0.002
0.
0.
0.
0.
0.
0.
0.
0.
0.
0.
0.
0.
0.
0.
0.
0.
0.
0.
0.
0.
0.001
0.001
0.002
0.001
0.000
-0.002
-0.007
-0.009
-0.012
-0.012
-0.013
-0.013
-0.012
-0.012
-0.012
-0.015
-0.025
-0.047
-0.070
-0.101
-0.128
-0.147
-0.164
-0.168
-0.140
-0.109
-0.086
-0.069
-0.052
-0.030
-0.018
-0.008
-0.002
0.
0.
0.
0.
0.
0.
0.
0.
0.
0.
0.
0.
0.
0.
0.
0.
0.
0.
0.
0.001
0.002
0.002
0.003
0.002
0.003
-0.001
-0.005
-0.007
-0.010
-0.011
-0.012
-0.012
-0.012
-0.012
-0.012
-0.016
-0.030
-0.053
-0.074
-0.055
0.001
-0.096
-0.175
-0.182
-0.142
-0.033
-0.023
-0.072
-0.062
-0.043
-0.022
-0.010
-0.003
0.
0.
0.
0.
0.
0.
0.
0.
0.
0.
0.
0.
0.
0.
0.
0.
0.
0.
0.001
0.002
0.002
0.002
0.003
0.004
0.004
0.001
-0.001
-0.005
-0.007
-0.008
-0.009
-0.010
-0.009
-0.010
-0.010
-0.016
-0.031
-0.053
-0.059
0.132
0.460
0.115
-0.161
-0.181
-0.077
0.282
0.244
-0.044
-0.071
-0.050
-0.027
-0.012
-0.005
0.
0.
0.
0.
0.
0.
0.
0.
0.
0.
0.
0.
0.
0.
0.
0.
0.
0.
0.001
0.002
0.002
0.002
0.003
0.005
0.004
0.004
0.002
-0.002
-0.003
-0.006
-0.007
-0.008
-0.008
-0.007
-0.009
-0.013
-0.027
-0.045
-0.054
0.101
0.370
0.092
-0.147
-0.168
-0.086
0.194
0.149
-0.060
-0.075
-0.052
-0.027
-0.013
-0.005
0.
0.
0.
0.
0.
0.
0.
0.
0.
0.
0.
0.
0.
0.
0.
0.
0.
0.
0.001
0.002
0.002
0.002
0.002
0.004
0.005
0.003
0.003
0.001
0.000
-0.004
-0.005
-0.005
-0.003
-0.004
-0.005
-0.009
-0.021
-0.039
-0.050
-0.046
-0.018
-0.079
-0.132
-0.145
-0.129
-0.078
-0.074
-0.093
-0.073
-0.048
-0.025
-0.012
-0.005
0.
0.
0.
0.
0.
0.
0.
0.
0.
0.
0.
0.
0.
0.
0.
0.
0.
0.
0.
0.002
0.002
0.002
0.003
0.003
0.003
0.002
0.002
0.001
0.
0.
-0.001
-0.001
-0.001
-0.002
-0.002
-0.006
-0.012
-0.025
-0.040
-0.054
-0.069
-0.082
-0.096
-0.111
-0.111
-0.105
-0.096
-0.081
-0.062
-0.037
-0.021
-0.010
-0.005
0.
0.
0.
0.
0.
0.
0.
0.
0.
0.
0.
0.
0.
0.
0.
0.
0.
0.
0.
0.001
0.002
0.002
0.002
0.003
0.002
0.002
0.002
0.
0.
0.
0.
-0.001
-0.001
-0.001
0.
-0.002
-0.005
-0.013
-0.022
-0.037
-0.049
-0.057
-0.062
-0.068
-0.076
-0.077
-0.072
-0.057
-0.041
-0.026
-0.014
-0.008
-0.002
0.
0.
0.
0.
0.
0.
0.
0.
0.
0.
0.
0.
0.
0.
0.
0.
0.
0.
0.
0.001
0.001
0.001
0.001
0.001
0.002
0.002
0.
0.
0.
0.
0.
0.
0.
0.001
0.001
0.000
-0.003
-0.006
-0.009
-0.015
-0.024
-0.028
-0.035
-0.039
-0.043
-0.044
-0.040
-0.034
-0.025
-0.016
-0.010
-0.005
-0.002
0.
0.
0.
0.
0.
0.
0.
0.
0.
0.
0.
0.
0.
0.
0.
0.
0.
0.
0.
0.
0.001
0.001
0.001
0.001
0.001
0.
0.
0.
0.
0.
0.
0.
0.
0.001
0.001
0.002
-0.001
-0.001
-0.005
-0.007
-0.007
-0.014
-0.015
-0.019
-0.023
-0.024
-0.022
-0.017
-0.013
-0.010
-0.005
-0.002
0.
0.
0.
0.
0.
0.
0.
0.
0.
0.
0.
0.
0.
0.
0.
0.
0.
0.
0.
0.
0.
0.
0.
0.
0.
0.
0.
0.
0.
0.
0.
0.
0.
0.
0.001
0.001
0.002
0.002
0.
-0.001
-0.003
-0.003
-0.003
-0.009
-0.010
-0.011
-0.011
-0.011
-0.009
-0.007
-0.003
-0.002
0.
0.
0.
0.
0.
0.
0.
0.
0.
0.
0.
0.
0.
0.
0.
0.
0.
0.
0.
0.
0.
0.
0.
0.
0.
0.
0.
0.
0.
0.
0.
0.
0.
0.
0.
0.001
0.001
0.002
0.002
0.002
0.002
0.002
0.001
0.000
0.000
-0.001
-0.003
-0.004
-0.002
-0.002
-0.002
-0.002
0.
0.
0.
0.
0.
0.
0.
0.
0.
0.
0.
0.
0.
0.
0.
0.
0.
0.
0.
0.
0.
0.
0.
0.
0.
0.
0.
0.
0.
0.
0.
0.
0.
0.
0.
0.
0.
0.001
0.002
0.002
0.002
0.002
0.002
0.002
0.001
0.000
-0.001
0.000
0.
0.
0.
0.
0.
0.
0.
0.
0.
0.
0.
0.
0.
0.
0.
0.
0.
0.
0.
0.
0.
0.
0.
0.
0.
0.
0.
0.
0.
0.
0.
0.
0.
0.
0.
0.
0.
0.
0.
0.
0.
0.
0.
0.001
0.002
0.002
0.002
0.002
0.002
0.001
0.001
0.
0.
0.
0.
0.
0.
0.
0.
0.
0.
0.
0.
0.
0.
0.
0.
0.
0.
0.
0.
0.
0.
0.
0.
0.
0.
0.
0.
0.
0.
0.
0.
0.
0.
0.
0.
0.
0.
0.
0.
0.
0.
0.
0.
0.
0.
0.001
0.001
0.001
0.001
0.001
0.
0.
0.
0.
0.
0.
0.
0.
0.
0.
0.
0.
0.
0.
0.
0.
0.
0.
0.
0.
0.
0.
0.
0.
0.
0.
0.
0.
0.
0.
0.
0.
0.
0.
0.
0.
0.
0.
0.
0.
0.
0.
0.
0.
0.
0.
0.
0.
0.
0.
0.
0.
0.
0.
0.
0.
0.
0.
0.
0.
0.
0.
0.
0.
0.
0.
0.
0.
0.
0.
0.
0.
0.
0.
0.
0.
0.
0.
0.
0.
0.
0.
0.
0.
0.
0.
0.
0.
0.
0.
0.
0.
0.
0.
0.
0.
0.
0.
0.
0.
0.
0.
0.
0.
0.
0.
0.
0.
0.
0.
0.
0.
0.
0.
0.
0.
0.
0.
0.
0.
0.
0.
0.
0.
0.
0.
0.
0.
0.
0.
0.
0.
0.
0.
0.
0.
0.
0.
0.
0.
0.
0.
0.
0.
0.
0.
0.
0.
0.
0.
0.
0.
0.
0.
0.
0.
0.
0.
0.
0.
0.
0.
0.
0.
0.
0.
0.
0.
0.
0.
0.
0.
0.
0.
0.
0.
0.
0.
0.
0.
0.
0.
0.
0.
0.
0.
0.
0.
0.
0.
0.
0.
0.
0.
0.
0.
0.
0.
0.
0.
0.
0.
0.
0.
0.
0.
0.
0.
0.
0.
0.
0.
0.
0.
0.
0.
0.
0.
0.
0.
0.
0.
0.
0.
0.
0.
0.
0.
0.
0.
0.
0.
0.
0.
0.
0.
0.
0.
0.
0.
0.
0.
0.
0.
0.
0.
0.
0.
0.
0.
0.
0.
0.
0.
0.
0.
0.
0.
0.
0.
0.
0.
0.
0.
0.
0.
0.
0.
0.
0.
0.
0.
0.
0.
0.
0.
0.
0.
0.
0.
0.
0.
0.
0.
0.
0.
0.
0.
0.
0.
0.
0.
0.
0.
0.
0.
0.
0.
0.
0.
0.
0.
0.
0.
0.
0.
0.
0.
0.
0.
0.
0.
0.
0.
0.
0.
0.
0.
0.
0.
0.
0.
0.
0.
0.
0.
0.
0.
0.
0.
0.
0.
0.
0.
0.
0.
0.
0.
0.
0.
0.
0.
0.
0.
0.
0.
0.
0.
0.
0.
0.
0.
0.
0.
0.
0.
0.
0.
0.
0.
0.
0.
0.
0.
0.
0.
0.
0.
0.
0.
0.
0.
0.
0.
0.
0.
0.
0.
0.
0.
0.
0.
0.
0.
0.
0.
0.
0.
0.
0.
0.
0.
0.
0.
0.
0.
0.
0.
0.
0.
0.
0.
0.
0.
0.
0.
0.
0.
0.
0.
0.
0.
0.
0.
0.
0.
0.
0.
0.
0.
0.
0.
0.
0.
0.
0.
0.
0.
0.
0.
0.
0.
0.
0.
0.
0.
0.
0.
0.
0.
0.
0.
0.
0.
0.
0.
0.
0.
0.
0.
0.
0.
0.
0.
0.
0.
0.
0.
0.
0.
0.
0.
0.
0.
0.
0.
0.
0.
0.
0.
0.
0.
0.
0.
0.
0.
0.
0.
0.
0.
0.
0.
0.
0.
0.
0.
0.
0.
0.
0.
0.
0.
0.
0.
0.
0.
0.
0.
0.
0.
0.
0.
0.
0.
0.
0.
0.
0.
0.
0.
0.
0.
0.
0.
0.
0.
0.
0.
0.
0.
0.
0.
0.
0.
0.
0.
0.
0.
0.
0.
0.
0.
0.
0.
0.
0.
0.
0.
0.
0.
0.
0.
0.
0.
0.
0.
0.
0.
0.
0.
0.
0.
0.
0.
0.
0.
0.
0.
0.
0.
0.
0.
0.
0.
0.
0.
0.
0.
0.
0.
0.
0.
0.
0.
0.
0.
0.
0.
0.
0.
0.
0.
0.
0.
0.
0.
0.
0.
0.
0.
0.
0.
0.
0.
0.
0.
0.
0.
0.
0.
0.
0.
0.
0.
0.
0.
0.
0.
0.
0.
0.
0.
0.
0.
0.
0.
0.
0.
0.
0.
0.
0.
0.
0.
0.
0.
0.
0.
0.
0.
0.
0.
0.
0.
0.
0.
0.
0.
0.
0.
0.
0.
0.
0.
0.
0.
0.
0.
0.
0.
0.
0.
0.
0.
0.
0.
0.
0.
0.
0.
0.
0.
0.
0.
0.
0.
0.
0.
0.
0.
0.
0.
0.
0.
0.
0.
0.
0.
0.
0.
0.
0.
0.
0.
0.
0.
0.
0.
0.
0.
0.
0.
0.
0.
0.
0.
0.
0.
0.
0.
0.
0.
0.
0.
0.
0.
0.
0.
0.
0.
0.
0.
0.
0.
0.
0.
0.
0.
0.
0.
0.
0.
0.
0.
0.
0.
0.
0.
0.
0.
0.
0.
0.
0.
0.
0.
0.
0.
0.
0.
0.
0.
0.
0.
0.
0.
0.
0.
0.
0.
0.
0.
0.
0.
0.
0.
0.
0.
0.
0.
0.
0.
0.
0.
0.
0.
0.
0.
0.
0.
0.
0.
0.
0.
0.
0.
0.
0.
0.
0.
0.
0.
0.
0.
0.
0.
0.
0.
0.
0.
0.
0.
0.
0.
0.
0.
0.
0.
0.
0.
0.
0.
0.
0.
0.
0.
0.
0.
0.
0.
0.
0.
0.
0.
0.
0.
0.
0.
0.
0.
0.
0.
0.
0.
0.
0.
0.
0.
0.
0.
0.
0.
0.
0.
0.
0.
0.
0.
0.
0.
0.
0.
0.
0.
0.
0.
0.
0.
0.
0.
0.
0.
0.
0.
0.
0.
0.
0.
0.
0.
0.
0.
0.
0.
0.
0.
0.
0.
0.
0.
0.
0.
0.
0.
0.
0.
0.
0.
0.
0.
0.
0.
0.
0.
0.
0.
0.
0.
0.
0.
0.
0.
0.
0.
0.
0.
0.
0.
0.
0.
0.
0.
0.
0.
0.
0.
0.
0.
0.
0.
0.
0.
0.
0.
0.
0.
0.
0.
0.
0.
0.
0.
0.
0.
0.
0.
0.
0.
0.
0.
0.
0.
0.
0.
0.
0.
0.
0.
0.
0.
0.
0.
0.
0.
0.
0.
0.
0.
0.
0.
0.
0.
0.
0.
0.
0.
0.
0.
0.
0.
0.
0.
0.
0.
0.
0.
0.
0.
0.
0.
0.
0.
0.
0.
0.
0.
0.
0.
0.
0.
0.
0.
0.
0.
0.
0.
0.
0.
0.
0.
0.
0.
0.
0.
0.
0.
0.
0.
0.
0.
0.
0.
0.
0.
0.
0.
0.
0.
0.
0.
0.
0.
0.
0.
0.
0.
0.
0.
0.
0.
0.
0.
0.
0.
0.
0.
0.
0.
0.
0.
0.
0.
0.
0.
0.
0.
0.
0.
0.
0.
0.
0.
0.
0.
0.
0.
0.
0.
0.
0.
0.
0.
0.
0.
0.
0.
0.
0.
0.
0.
0.
0.
0.
0.
0.
0.
0.
0.
0.
0.
0.
0.
0.
0.
0.
0.
0.
0.
0.
0.
0.
0.
0.
0.
0.
0.
0.
0.
0.
0.
0.
0.
0.
0.
0.
0.
0.
0.
0.
0.
0.
0.
0.
0.
0.
0.
0.
0.
0.
0.
0.000
-0.001
-0.001
-0.001
-0.001
0.
0.
0.
0.
0.
0.
0.
0.
0.
0.
0.
0.
0.
0.
0.
0.
0.
0.
0.
0.
0.
0.
0.
0.
0.
0.
0.
0.
0.
0.
0.
0.
0.
0.
0.
0.
0.
0.
0.
0.
0.
0.
0.
0.
0.
0.
0.000
-0.001
-0.001
-0.002
-0.003
-0.002
-0.002
-0.001
-0.001
0.
0.
0.
0.
0.
0.
0.
0.
0.
0.
0.
0.
0.
0.
0.
0.
0.
0.
0.
0.
0.
0.
0.
0.
0.
0.
0.
0.
0.
0.
0.
0.
0.
0.
0.
0.
0.
0.
0.
0.
0.
0.
0.
0.
-0.001
-0.002
-0.003
-0.004
-0.004
-0.004
-0.004
-0.002
0.
0.001
0.001
0.
0.
0.
0.
0.
0.
0.
0.
0.
0.
0.
0.
0.
0.
0.
0.
0.
0.
0.
-0.001
-0.001
-0.001
-0.001
0.
0.
0.
0.
0.
0.
0.
0.
0.
0.
0.
0.
0.
0.
0.
0.
0.
0.
0.000
-0.002
-0.003
-0.005
-0.007
-0.008
-0.008
-0.004
-0.002
0.
0.001
0.002
0.002
0.001
0.
0.
0.
0.
0.
0.
0.
0.
0.
0.
0.
0.
0.
0.
0.
0.
-0.001
-0.001
-0.001
-0.001
-0.001
-0.001
0.
0.
0.
0.
0.
0.
0.
0.
0.
0.
0.
0.
0.
0.
0.
0.
0.
-0.001
-0.002
-0.004
-0.008
-0.010
-0.011
-0.009
-0.006
-0.004
0.000
0.001
0.002
0.002
0.002
0.001
0.
0.
0.
0.
0.
0.
0.
0.
0.
0.
0.
0.
0.
0.
-0.001
-0.001
-0.002
-0.002
-0.002
-0.002
-0.001
-0.001
0.
0.
0.
0.
0.
0.
0.
0.
0.
0.
0.
0.
0.
0.
0.
0.
-0.002
-0.003
-0.006
-0.009
-0.012
-0.012
-0.010
-0.008
-0.002
0.000
0.003
0.002
0.003
0.002
0.002
0.
0.
0.
0.
0.
0.
0.
0.
0.
0.
0.
0.
0.
0.
-0.001
-0.001
-0.002
-0.002
-0.002
-0.001
-0.002
-0.001
0.
0.
0.
0.
0.
0.
0.
0.
0.
0.
0.
0.
0.
0.
0.
0.
-0.002
-0.003
-0.007
-0.010
-0.013
-0.013
-0.011
-0.007
-0.004
-0.002
0.001
0.002
0.002
0.003
0.002
0.
0.
0.
0.
0.
0.
0.
0.
0.
0.
0.
0.
0.
0.
-0.001
-0.002
-0.002
-0.002
-0.001
-0.001
-0.001
-0.001
0.
0.
0.
0.
0.
0.
0.
0.
0.
0.
0.
0.
0.
0.
0.
0.
-0.001
-0.004
-0.008
-0.012
-0.015
-0.013
-0.012
-0.010
-0.003
-0.002
0.000
0.001
0.000
0.002
0.002
0.001
0.
0.
0.
0.
0.
0.
0.
0.
0.
0.
0.
0.
0.
-0.001
-0.001
-0.002
-0.002
-0.001
-0.001
-0.001
-0.001
0.
0.
0.
0.
0.
0.
0.
0.
0.
0.
0.
0.
0.
0.
0.
0.
-0.003
-0.005
-0.008
-0.012
-0.015
-0.015
-0.011
-0.010
-0.007
-0.002
0.
0.000
0.000
0.
0.002
0.
0.
0.
0.
0.
0.
0.
0.
0.
0.
0.
0.
0.
0.
0.
-0.001
-0.001
-0.002
-0.001
-0.001
0.000
0.
0.
0.
0.
0.
0.001
0.001
0.
0.
0.
0.
0.
0.
0.
0.
0.
-0.002
-0.003
-0.005
-0.011
-0.015
-0.018
-0.018
-0.016
-0.015
-0.013
-0.008
-0.004
-0.005
-0.003
-0.002
0.002
0.
0.
0.
0.
0.
0.
0.
0.
0.
0.
0.
0.
0.
0.
0.
-0.001
-0.001
-0.001
-0.001
-0.001
-0.001
0.
0.
0.001
0.002
0.002
0.002
0.002
0.003
0.003
-0.001
-0.001
-0.001
0.
0.
0.
0.
-0.002
-0.005
-0.009
-0.012
-0.019
-0.022
-0.022
-0.022
-0.018
-0.015
-0.012
-0.012
-0.007
-0.006
0.000
0.001
0.
0.
0.
0.
0.
0.
0.
0.
0.
0.
0.
0.
0.
0.
0.
0.
0.
0.
0.
0.
0.
0.
0.001
0.002
0.002
0.004
0.004
0.005
0.002
0.001
0.002
0.
-0.001
-0.001
0.
0.
-0.002
-0.003
-0.006
-0.010
-0.016
-0.024
-0.028
-0.029
-0.029
-0.026
-0.022
-0.018
-0.014
-0.009
-0.005
0.000
0.
0.
0.
0.
0.
0.
0.
0.
0.
0.
0.
0.
0.
0.
0.
0.
0.
0.
0.
0.
0.
0.
0.001
0.002
0.004
0.005
0.004
0.004
0.005
0.005
0.003
0.000
0.001
-0.001
-0.001
0.
0.
-0.002
-0.004
-0.007
-0.013
-0.022
-0.033
-0.039
-0.043
-0.045
-0.043
-0.041
-0.032
-0.024
-0.013
-0.010
-0.001
0.
0.
0.
0.
0.
0.
0.
0.
0.
0.
0.
0.
0.
0.
0.
0.
0.
0.
0.
0.
0.
0.
0.002
0.004
0.005
0.005
0.005
0.004
0.005
0.005
0.004
0.001
0.
0.000
-0.001
0.
0.
-0.002
-0.006
-0.012
-0.018
-0.030
-0.042
-0.054
-0.066
-0.078
-0.082
-0.079
-0.070
-0.049
-0.027
-0.013
-0.005
-0.002
0.001
0.
0.
0.
0.
0.
0.
0.
0.
0.
0.
0.
0.
0.
0.
0.
0.
0.
0.
0.
0.
0.003
0.005
0.006
0.005
0.005
0.004
0.004
0.004
0.004
0.004
0.000
0.001
0.
0.
-0.003
-0.008
-0.013
-0.015
-0.022
-0.035
-0.053
-0.077
-0.097
-0.111
-0.116
-0.122
-0.116
-0.094
-0.056
-0.027
-0.010
-0.002
-0.001
0.
0.
0.
0.
0.
0.
0.
0.
0.
0.
0.
0.
0.
0.
0.
0.
0.
0.
0.
0.
0.004
0.005
0.005
0.005
0.004
0.003
0.001
0.001
0.003
0.002
0.
0.000
-0.003
-0.004
-0.007
-0.011
-0.017
-0.020
-0.029
-0.039
-0.063
-0.094
-0.104
0.333
1.510
0.751
0.105
-0.096
-0.089
-0.051
-0.018
-0.006
-0.002
0.001
0.
0.
0.
0.
0.
0.
0.
0.
0.
0.
0.
0.
0.
0.
0.
0.
0.
0.
0.
0.004
0.005
0.005
0.005
0.004
0.001
0.002
0.002
0.001
0.003
0.001
0.000
-0.004
-0.008
-0.011
-0.014
-0.020
-0.023
-0.033
-0.041
-0.070
-0.102
0.202
14.346
96.729
32.906
10.841
1.227
-0.072
-0.072
-0.029
-0.009
-0.002
0.000
0.
0.
0.
0.
0.
0.
0.
0.
0.
0.
0.
0.
0.
0.
0.
0.
0.
0.
0.
0.004
0.005
0.005
0.005
0.004
0.005
0.003
0.003
0.002
0.001
-0.001
-0.005
-0.006
-0.010
-0.017
-0.017
-0.023
-0.028
-0.031
-0.044
-0.078
-0.115
0.572
49.229
582.365
454.469
1386.016
53.863
0.481
-0.075
-0.037
-0.010
-0.003
0.000
0.
0.
0.
0.
0.
0.
0.
0.
0.
0.
0.
0.
0.
0.
0.
0.
0.
0.
0.
0.003
0.004
0.005
0.005
0.006
0.006
0.005
0.002
0.
-0.003
-0.004
-0.007
-0.012
-0.016
-0.017
-0.024
-0.025
-0.027
-0.035
-0.048
-0.084
-0.129
0.013
6.783
54.704
2960.170
95599.469
382.553
1.456
-0.075
-0.039
-0.009
-0.003
0.000
0.
0.
0.
0.
0.
0.
0.
0.
0.
0.
0.
0.
0.
0.
0.
0.
0.
0.
0.
0.002
0.003
0.005
0.006
0.006
0.005
0.003
0.001
-0.003
-0.009
-0.011
-0.015
-0.017
-0.021
-0.024
-0.028
-0.027
-0.027
-0.036
-0.055
-0.088
-0.134
-0.180
0.018
3.324
118.811
650.000
33.433
0.342
-0.072
-0.036
-0.010
-0.003
0.001
0.
0.
0.
0.
0.
0.
0.
0.
0.
0.
0.
0.
0.
0.
0.
0.
0.
0.
0.
0.
0.002
0.003
0.006
0.006
0.004
0.002
-0.004
-0.013
-0.019
-0.022
-0.024
-0.024
-0.027
-0.028
-0.028
-0.028
-0.033
-0.041
-0.064
-0.092
-0.135
-0.198
-0.228
-0.146
0.988
2.366
0.411
-0.094
-0.071
-0.033
-0.014
-0.005
0.000
0.
0.
0.
0.
0.
0.
0.
0.
0.
0.
0.
0.
0.
0.
0.
0.
0.
0.
0.
0.
0.001
0.003
0.005
0.005
0.004
-0.001
-0.008
-0.020
-0.030
-0.033
-0.035
-0.034
-0.032
-0.033
-0.030
-0.032
-0.036
-0.047
-0.072
-0.110
-0.159
-0.203
-0.236
-0.240
-0.228
-0.201
-0.163
-0.121
-0.070
-0.040
-0.023
-0.010
-0.002
0.
0.
0.
0.
0.
0.
0.
0.
0.
0.
0.
0.
0.
0.
0.
0.
0.
0.
0.
0.
0.001
0.001
0.006
0.006
0.004
-0.001
-0.014
-0.027
-0.038
-0.040
-0.041
-0.039
-0.035
-0.031
-0.031
-0.033
-0.040
-0.054
-0.083
-0.133
-0.181
-0.199
-0.158
-0.162
-0.242
-0.232
-0.184
-0.129
-0.087
-0.057
-0.034
-0.017
-0.008
-0.002
0.
0.
0.
0.
0.
0.
0.
0.
0.
0.
0.
0.
0.
0.
0.
0.
0.
0.
0.001
0.002
0.003
0.005
0.005
0.003
-0.002
-0.012
-0.025
-0.035
-0.040
-0.041
-0.037
-0.035
-0.031
-0.030
-0.029
-0.038
-0.056
-0.094
-0.128
-0.085
0.046
0.032
-0.068
-0.244
-0.209
-0.017
0.009
-0.086
-0.075
-0.049
-0.027
-0.013
-0.003
0.
0.
0.
0.
0.
0.
0.
0.
0.
0.
0.
0.
0.
0.
0.
0.
0.
0.001
0.001
0.002
0.004
0.005
0.006
0.005
0.001
-0.006
-0.016
-0.026
-0.033
-0.034
-0.032
-0.030
-0.028
-0.028
-0.028
-0.037
-0.061
-0.091
0.024
2.390
8.376
2.978
0.045
-0.235
0.733
5.988
4.893
0.485
-0.080
-0.064
-0.036
-0.016
-0.007
-0.002
0.
0.
0.
0.
0.
0.
0.
0.
0.
0.
0.
0.
0.
0.
0.
0.
0.001
0.002
0.002
0.005
0.006
0.005
0.007
0.004
-0.001
-0.007
-0.014
-0.021
-0.024
-0.024
-0.023
-0.022
-0.024
-0.024
-0.035
-0.061
-0.078
0.589
19.651
105.115
25.865
0.793
-0.110
5.359
61.123
45.650
2.935
-0.041
-0.075
-0.042
-0.019
-0.009
-0.002
0.
0.
0.
0.
0.
0.
0.
0.
0.
0.
0.
0.
0.
0.
0.
0.
0.001
0.002
0.002
0.005
0.005
0.006
0.007
0.007
0.004
-0.001
-0.006
-0.013
-0.015
-0.017
-0.017
-0.018
-0.018
-0.020
-0.027
-0.052
-0.071
0.477
14.945
73.039
18.495
0.555
-0.142
3.959
38.527
28.993
2.156
-0.053
-0.081
-0.045
-0.021
-0.009
-0.004
0.
0.
0.
0.
0.
0.
0.
0.
0.
0.
0.
0.
0.
0.
0.
0.
0.002
0.002
0.002
0.004
0.005
0.005
0.007
0.007
0.006
0.003
0.000
-0.005
-0.008
-0.010
-0.011
-0.011
-0.014
-0.012
-0.021
-0.039
-0.064
-0.008
1.212
3.780
1.424
-0.113
-0.227
0.283
2.438
1.977
0.166
-0.096
-0.078
-0.041
-0.020
-0.009
-0.004
0.
0.
0.
0.
0.
0.
0.
0.
0.
0.
0.
0.
0.
0.
0.
0.
0.002
0.002
0.002
0.005
0.004
0.004
0.004
0.006
0.007
0.006
0.004
-0.001
-0.004
-0.008
-0.009
-0.008
-0.007
-0.009
-0.014
-0.025
-0.051
-0.074
-0.068
-0.040
-0.114
-0.181
-0.193
-0.162
-0.086
-0.071
-0.102
-0.089
-0.063
-0.032
-0.015
-0.008
-0.002
0.
0.
0.
0.
0.
0.
0.
0.
0.
0.
0.
0.
0.
0.
0.
0.
0.
0.002
0.002
0.002
0.005
0.005
0.005
0.005
0.005
0.003
0.002
0.001
-0.001
-0.003
-0.003
-0.005
-0.003
-0.004
-0.009
-0.018
-0.032
-0.052
-0.073
-0.090
-0.106
-0.123
-0.136
-0.135
-0.119
-0.107
-0.089
-0.070
-0.042
-0.023
-0.012
-0.005
-0.002
0.
0.
0.
0.
0.
0.
0.
0.
0.
0.
0.
0.
0.
0.
0.
0.
0.
0.001
0.002
0.002
0.003
0.004
0.004
0.004
0.002
0.002
0.002
0.001
0.
-0.003
-0.003
-0.003
-0.003
-0.004
-0.005
-0.012
-0.021
-0.029
-0.041
-0.057
-0.066
-0.073
-0.075
-0.080
-0.081
-0.072
-0.057
-0.042
-0.026
-0.014
-0.009
-0.002
0.
0.
0.
0.
0.
0.
0.
0.
0.
0.
0.
0.
0.
0.
0.
0.
0.
0.
0.
0.001
0.002
0.002
0.003
0.003
0.002
0.003
0.002
0.001
0.
0.
-0.002
-0.003
-0.002
-0.002
-0.003
-0.004
-0.008
-0.012
-0.018
-0.020
-0.027
-0.032
-0.037
-0.039
-0.039
-0.041
-0.034
-0.029
-0.021
-0.013
-0.008
-0.003
-0.002
0.
0.
0.
0.
0.
0.
0.
0.
0.
0.
0.
0.
0.
0.
0.
0.
0.
0.
0.
0.
0.001
0.001
0.001
0.001
0.002
0.002
0.001
0.
0.
0.
-0.002
-0.002
-0.002
-0.001
-0.001
-0.002
-0.005
-0.006
-0.010
-0.012
-0.013
-0.014
-0.018
-0.017
-0.017
-0.017
-0.015
-0.013
-0.010
-0.007
-0.003
-0.002
0.
0.
0.
0.
0.
0.
0.
0.
0.
0.
0.
0.
0.
0.
0.
0.
0.
0.
0.
0.
0.
0.
0.
0.001
0.
0.
0.
0.
0.
0.
0.
0.
-0.002
-0.001
-0.001
-0.001
-0.001
-0.001
-0.002
-0.003
-0.006
-0.006
-0.005
-0.004
-0.005
-0.008
-0.008
-0.007
-0.004
-0.002
-0.002
-0.002
0.
0.
0.
0.
0.
0.
0.
0.
0.
0.
0.
0.
0.
0.
0.
0.
0.
0.
0.
0.
0.
0.
0.
0.
0.
0.
0.
0.
0.
0.
0.
0.
0.
0.
-0.002
0.000
0.000
0.002
0.000
-0.001
-0.001
-0.002
-0.002
-0.003
0.000
0.002
-0.001
-0.001
0.000
0.
-0.001
0.
0.
0.
0.
0.
0.
0.
0.
0.
0.
0.
0.
0.
0.
0.
0.
0.
0.
0.
0.
0.
0.
0.
0.
0.
0.
0.
0.
0.
0.
0.
0.
0.
0.
0.
0.
0.
0.001
0.001
0.002
0.002
0.001
0.000
0.001
0.000
0.000
0.001
0.002
0.001
0.002
0.001
0.
0.
0.
0.
0.
0.
0.
0.
0.
0.
0.
0.
0.
0.
0.
0.
0.
0.
0.
0.
0.
0.
0.
0.
0.
0.
0.
0.
0.
0.
0.
0.
0.
0.
0.
0.
0.
0.
0.
0.
0.001
0.001
0.002
0.002
0.002
0.002
0.002
0.001
0.001
0.
0.
0.
0.
0.
0.
0.
0.
0.
0.
0.
0.
0.
0.
0.
0.
0.
0.
0.
0.
0.
0.
0.
0.
0.
0.
0.
0.
0.
0.
0.
0.
0.
0.
0.
0.
0.
0.
0.
0.
0.
0.
0.
0.
0.
0.
0.001
0.001
0.001
0.001
0.001
0.
0.
0.
0.
0.
0.
0.
0.
0.
0.
0.
0.
0.
0.
0.
0.
0.
0.
0.
0.
0.
0.
0.
0.
0.
0.
0.
0.
0.
0.
0.
0.
0.
0.
0.
0.
0.
0.
0.
0.
0.
0.
0.
0.
0.
0.
0.
0.
0.
0.
0.
0.
0.
0.
0.
0.
0.
0.
0.
0.
0.
0.
0.
0.
0.
0.
0.
0.
0.
0.
0.
0.
0.
0.
0.
0.
0.
0.
0.
0.
0.
0.
0.
0.
0.
0.
0.
0.
0.
0.
0.
0.
0.
0.
0.
0.
0.
0.
0.
0.
0.
0.
0.
0.
0.
0.
0.
0.
0.
0.
0.
0.
0.
0.
0.
0.
0.
0.
0.
0.
0.
0.
0.
0.
0.
0.
0.
0.
0.
0.
0.
0.
0.
0.
0.
0.
0.
0.
0.
0.
0.
0.
0.
0.
0.
0.
0.
0.
0.
0.
0.
0.
0.
0.
0.
0.
0.
0.
0.
0.
0.
0.
0.
0.
0.
0.
0.
0.
0.
0.
0.
0.
0.
0.
0.
0.
0.
0.
0.
0.
0.
0.
0.
0.
0.
0.
0.
0.
0.
0.
0.
0.
0.
0.
0.
0.
0.
0.
0.
0.
0.
0.
0.
0.
0.
0.
0.
0.
0.
0.
0.
0.
0.
0.
0.
0.
0.
0.
0.
0.
0.
0.
0.
0.
0.
0.
0.
0.
0.
0.
0.
0.
0.
0.
0.
0.
0.
0.
0.
0.
0.
0.
0.
0.
0.
0.
0.
0.
0.
0.
0.
0.
0.
0.
0.
0.
0.
0.
0.
0.
0.
0.
0.
0.
0.
0.
0.
0.
0.
0.
0.
0.
0.
0.
0.
0.
0.
0.
0.
0.
0.
0.
0.
0.
0.
0.
0.
0.
0.
0.
0.
0.
0.
0.
0.
0.
0.
0.
0.
0.
0.
0.
0.
0.
0.
0.
0.
0.
0.
0.
0.
0.
0.
0.
0.
0.
0.
0.
0.
0.
0.
0.
0.
0.
0.
0.
0.
0.
0.
0.
0.
0.
0.
0.
0.
0.
0.
0.
0.
0.
0.
0.
0.
0.
0.
0.
0.
0.
0.
0.
0.
0.
0.
0.
0.
0.
0.
0.
0.
0.
0.
0.
0.
0.
0.
0.
0.
0.
0.
0.
0.
0.
0.
0.
0.
0.
0.
0.
0.
0.
0.
0.
0.
0.
0.
0.
0.
0.
0.
0.
0.
0.
0.
0.
0.
0.
0.
0.
0.
0.
0.
0.
0.
0.
0.
0.
0.
0.
0.
0.
0.
0.
0.
0.
0.
0.
0.
0.
0.
0.
0.
0.
0.
0.
0.
0.
0.
0.
0.
0.
0.
0.
0.
0.
0.
0.
0.
0.
0.
0.
0.
0.
0.
0.
0.
0.
0.
0.
0.
0.
0.
0.
0.
0.
0.
0.
0.
0.
0.
0.
0.
0.
0.
0.
0.
0.
0.
0.
0.
0.
0.
0.
0.
0.
0.
0.
0.
0.
0.
0.
0.
0.
0.
0.
0.
0.
0.
0.
0.
0.
0.
0.
0.
0.
0.
0.
0.
0.
0.
0.
0.
0.
0.
0.
0.
0.
0.
0.
0.
0.
0.
0.
0.
0.
0.
0.
0.
0.
0.
0.
0.
0.
0.
0.
0.
0.
0.
0.
0.
0.
0.
0.
0.
0.
0.
0.
0.
0.
0.
0.
0.
0.
0.
0.
0.
0.
0.
0.
0.
0.
0.
0.
0.
0.
0.
0.
0.
0.
0.
0.
0.
0.
0.
0.
0.
0.
0.
0.
0.
0.
0.
0.
0.
0.
0.
0.
0.
0.
0.
0.
0.
0.
0.
0.
0.
0.
0.
0.
0.
0.
0.
0.
0.
0.
0.
0.
0.
0.
0.
0.
0.
0.
0.
0.
0.
0.
0.
0.
0.
0.
0.
0.
0.
0.
0.
0.
0.
0.
0.
0.
0.
0.
0.
0.
0.
0.
0.
0.
0.
0.
0.
0.
0.
0.
0.
0.
0.
0.
0.
0.
0.
0.
0.
0.
0.
0.
0.
0.
0.
0.
0.
0.
0.
0.
0.
0.
0.
0.
0.
0.
0.
0.
0.
0.
0.
0.
0.
0.
0.
0.
0.
0.
0.
0.
0.
0.
0.
0.
0.
0.
0.
0.
0.
0.
0.
0.
0.
0.
0.
0.
0.
0.
0.
0.
0.
0.
0.
0.
0.
0.
0.
0.
0.
0.
0.
0.
0.
0.
0.
0.
0.
0.
0.
0.
0.
0.
0.
0.
0.
0.
0.
0.
0.
0.
0.
0.
0.
0.
0.
0.
0.
0.
0.
0.
0.
0.
0.
0.
0.
0.
0.
0.
0.
0.
0.
0.
0.
0.
0.
0.
0.
0.
0.
0.
0.
0.
0.
0.
0.
0.
0.
0.
0.
0.
0.
0.
0.
0.
0.
0.
0.
0.
0.
0.
0.
0.
0.
0.
0.
0.
0.
0.
0.
0.
0.
0.
0.
0.
0.
0.
0.
0.
0.
0.
0.
0.
0.
0.
0.
0.
0.
0.
0.
0.
0.
0.
0.
0.
0.
0.
0.
0.
0.
0.
0.
0.
0.
0.
0.
0.
0.
0.
0.
0.
0.
0.
0.
0.
0.
0.
0.
0.
0.
0.
0.
0.
0.
0.
0.
0.
0.
0.
0.
0.
0.
0.
0.
0.
0.
0.
0.
0.
0.
0.
0.
0.
0.
0.
0.
0.
0.
0.
0.
0.
0.
0.
0.
0.
0.
0.
0.
0.
0.
0.
0.
0.
0.
0.
0.
0.
0.
0.
0.
0.
0.
0.
0.
0.
0.
0.
0.
0.
0.
0.
0.
0.
0.
0.
0.
0.
0.
0.
0.
0.
0.
0.
0.
0.
0.
0.
0.
0.
0.
0.
0.
0.
0.
0.
0.
0.
0.
0.
0.
0.
0.
0.
0.
0.
0.
0.
0.
0.
0.
0.
0.
0.
0.
0.
0.
0.
0.
0.
0.
0.
0.
0.
0.
0.
0.
0.
0.
0.
0.
0.
0.
0.
0.
0.
0.
0.
0.
0.
0.
0.
0.
0.
0.
0.
0.
0.
0.
0.
0.
0.
0.
0.
0.
0.
0.
0.
0.
0.
0.
0.
0.
0.
0.
0.
0.
0.
0.
0.
0.
0.
0.
0.
0.
0.
0.
0.
0.
0.
0.
0.
0.000
-0.001
-0.001
-0.001
-0.001
0.
0.
0.
0.
0.
0.
0.
0.
0.
0.
0.
0.
0.
0.
0.
0.
0.
0.
0.
0.
0.
0.
0.
0.
0.
0.
0.
0.
0.
0.
0.
0.
0.
0.
0.
0.
0.
0.
0.
0.
0.
0.
0.
0.
0.
0.
0.000
-0.001
-0.001
-0.003
-0.003
-0.002
-0.002
-0.001
-0.001
0.
0.
0.
0.
0.
0.
0.
0.
0.
0.
0.
0.
0.
0.
0.
0.
0.
0.
0.
0.
0.
0.
0.
0.
0.
0.
0.
0.
0.
0.
0.
0.
0.
0.
0.
0.
0.
0.
0.
0.
0.
0.
0.
0.000
-0.001
-0.003
-0.004
-0.005
-0.006
-0.006
-0.005
-0.003
-0.001
0.000
0.001
0.
0.
0.
0.
0.
0.
0.
0.
0.
0.
0.
0.
0.
0.
0.
0.
0.
0.
-0.001
-0.001
-0.001
-0.001
-0.001
-0.001
0.
0.
0.
0.
0.
0.
0.
0.
0.
0.
0.
0.
0.
0.
0.
0.
0.
-0.001
-0.003
-0.005
-0.009
-0.012
-0.013
-0.012
-0.008
-0.004
-0.001
0.001
0.002
0.003
0.001
0.
0.
0.
0.
0.
0.
0.
0.
0.
0.
0.
0.
0.
0.
0.
-0.001
-0.001
-0.002
-0.002
-0.002
-0.002
-0.002
-0.001
0.
0.
0.
0.
0.
0.
0.
0.
0.
0.
0.
0.
0.
0.
0.
0.000
-0.002
-0.004
-0.009
-0.014
-0.019
-0.022
-0.019
-0.014
-0.007
-0.002
0.003
0.003
0.003
0.002
0.003
0.
0.
0.
0.
0.
0.
0.
0.
0.
0.
0.
0.
0.
-0.001
-0.001
-0.003
-0.004
-0.003
-0.003
-0.003
-0.001
-0.001
-0.001
0.
0.
0.
0.
0.
0.
0.
0.
0.
0.
0.
0.
0.
0.
-0.001
-0.003
-0.007
-0.013
-0.021
-0.029
-0.032
-0.029
-0.020
-0.010
-0.004
0.002
0.004
0.004
0.003
0.002
0.001
0.
0.
0.
0.
0.
0.
0.
0.
0.
0.
0.
0.
-0.001
-0.002
-0.004
-0.004
-0.004
-0.005
-0.004
-0.002
-0.001
0.000
0.
0.
0.
0.
0.
0.
0.
0.
0.
0.
0.
0.
0.
0.
-0.002
-0.003
-0.009
-0.017
-0.026
-0.036
-0.039
-0.035
-0.026
-0.017
-0.007
-0.002
0.002
0.002
0.004
0.003
0.003
0.
0.
0.
0.
0.
0.
0.
0.
0.
0.
0.
0.
-0.001
-0.001
-0.003
-0.003
-0.004
-0.006
-0.004
-0.004
-0.002
0.000
0.
0.
0.
0.
0.
0.
0.
0.
0.
0.
0.
0.
0.
0.
-0.002
-0.005
-0.009
-0.020
-0.029
-0.037
-0.041
-0.037
-0.028
-0.018
-0.010
-0.004
0.000
0.001
0.002
0.002
0.002
0.
0.
0.
0.
0.
0.
0.
0.
0.
0.
0.
0.
0.
0.
-0.002
-0.003
-0.004
-0.005
-0.005
-0.002
-0.002
-0.001
0.001
0.
0.
0.
0.
0.
0.
0.
0.
0.
0.
0.
0.
0.
-0.002
-0.006
-0.012
-0.019
-0.028
-0.036
-0.039
-0.034
-0.028
-0.023
-0.016
-0.009
-0.003
-0.002
0.001
0.
0.002
0.001
0.
0.
0.
0.
0.
0.
0.
0.
0.
0.
0.
0.000
-0.001
-0.001
-0.002
-0.003
-0.004
-0.004
-0.002
-0.001
0.000
0.001
0.
0.
0.
0.
0.001
0.
0.000
-0.001
-0.001
-0.001
0.
0.
0.
-0.003
-0.005
-0.012
-0.021
-0.029
-0.034
-0.038
-0.037
-0.032
-0.024
-0.019
-0.013
-0.008
-0.006
-0.002
-0.001
0.001
0.
0.
0.
0.
0.
0.
0.
0.
0.
0.
0.
0.
0.000
0.
0.000
-0.001
-0.001
-0.002
-0.003
0.000
-0.001
0.
0.
0.001
0.002
0.003
0.003
0.002
0.001
-0.001
-0.001
-0.002
-0.002
-0.001
0.
-0.002
-0.003
-0.007
-0.015
-0.025
-0.033
-0.040
-0.043
-0.040
-0.033
-0.027
-0.024
-0.017
-0.012
-0.008
-0.005
-0.003
0.001
0.
0.
0.
0.
0.
0.
0.
0.
0.
0.
0.
0.
0.001
0.002
0.001
0.001
0.000
0.000
0.001
0.001
0.000
0.002
0.002
0.002
0.004
0.004
0.004
0.000
-0.001
0.000
-0.003
-0.003
-0.003
-0.002
-0.001
-0.002
-0.004
-0.009
-0.019
-0.032
-0.040
-0.049
-0.051
-0.052
-0.047
-0.038
-0.031
-0.023
-0.015
-0.011
-0.008
-0.005
0.001
0.
0.
0.
0.
0.
0.
0.
0.
0.
0.
0.
0.
0.
0.003
0.002
0.002
0.003
0.001
0.001
0.001
0.002
0.003
0.004
0.005
0.006
0.006
0.003
0.002
0.001
-0.003
-0.002
-0.004
-0.003
-0.003
-0.001
-0.003
-0.005
-0.012
-0.026
-0.041
-0.050
-0.060
-0.068
-0.069
-0.063
-0.052
-0.040
-0.030
-0.022
-0.015
-0.011
-0.005
0.
0.
0.
0.
0.
0.
0.
0.
0.
0.
0.
0.
0.
0.
0.
0.
0.001
0.001
0.001
0.001
0.
0.003
0.004
0.005
0.005
0.006
0.004
0.001
0.000
-0.001
0.000
-0.005
-0.004
-0.004
-0.004
-0.003
-0.004
-0.012
-0.021
-0.036
-0.050
-0.066
-0.079
-0.090
-0.097
-0.091
-0.077
-0.064
-0.047
-0.032
-0.018
-0.011
-0.007
0.
0.
0.
0.
0.
0.
0.
0.
0.
0.
0.
0.
0.
0.
0.
0.
0.
0.
0.
0.
0.001
0.004
0.005
0.005
0.005
0.003
0.001
-0.002
-0.003
-0.002
-0.002
-0.003
-0.006
-0.003
-0.004
-0.013
-0.015
-0.020
-0.031
-0.048
-0.070
-0.087
-0.106
-0.128
-0.150
-0.154
-0.143
-0.118
-0.085
-0.051
-0.028
-0.016
-0.006
0.000
0.
0.
0.
0.
0.
0.
0.
0.
0.
0.
0.
0.
0.
0.
0.
0.
0.
0.
0.
0.004
0.005
0.006
0.005
0.002
-0.002
-0.005
-0.007
-0.009
-0.008
-0.007
-0.004
-0.004
-0.006
-0.011
-0.015
-0.021
-0.027
-0.038
-0.061
-0.091
-0.113
-0.147
-0.179
-0.187
-0.145
-0.159
-0.162
-0.141
-0.097
-0.048
-0.022
-0.006
-0.002
0.
0.
0.
0.
0.
0.
0.
0.
0.
0.
0.
0.
0.
0.
0.
0.
0.
0.
0.
0.004
0.005
0.005
0.005
-0.001
-0.007
-0.011
-0.015
-0.012
-0.009
-0.006
-0.004
-0.003
-0.009
-0.016
-0.019
-0.028
-0.036
-0.047
-0.068
-0.099
-0.138
-0.179
-0.113
3.093
14.947
6.397
1.571
0.013
-0.120
-0.079
-0.032
-0.011
-0.002
0.
0.
0.
0.
0.
0.
0.
0.
0.
0.
0.
0.
0.
0.
0.
0.
0.
0.
0.
0.004
0.005
0.005
0.005
-0.001
-0.008
-0.014
-0.016
-0.013
-0.009
-0.008
-0.008
-0.011
-0.012
-0.021
-0.028
-0.036
-0.047
-0.058
-0.072
-0.101
-0.150
-0.198
1.885
411.493
20735.576
1136.841
158.765
5.854
-0.005
-0.094
-0.046
-0.015
-0.003
-0.001
0.
0.
0.
0.
0.
0.
0.
0.
0.
0.
0.
0.
0.
0.
0.
0.
0.
0.
0.003
0.005
0.005
0.005
-0.001
-0.005
-0.009
-0.014
-0.014
-0.013
-0.011
-0.012
-0.013
-0.020
-0.029
-0.037
-0.046
-0.055
-0.065
-0.079
-0.107
-0.161
-0.204
5.191
4435.866
101720.406
107227.250
23809.316
180.506
1.185
-0.095
-0.057
-0.018
-0.002
-0.001
0.
0.
0.
0.
0.
0.
0.
0.
0.
0.
0.
0.
0.
0.
0.
0.
0.
0.
0.003
0.005
0.006
0.005
0.004
0.
-0.004
-0.008
-0.012
-0.014
-0.017
-0.019
-0.025
-0.033
-0.039
-0.048
-0.055
-0.062
-0.069
-0.085
-0.115
-0.164
-0.221
0.875
110.946
2577.718
113170.422
103777.305
1868.945
2.867
-0.093
-0.059
-0.016
-0.003
-0.001
0.
0.
0.
0.
0.
0.
0.
0.
0.
0.
0.
0.
0.
0.
0.
0.
0.
0.
0.001
0.004
0.005
0.005
0.005
0.003
0.001
-0.006
-0.014
-0.024
-0.032
-0.039
-0.042
-0.047
-0.050
-0.058
-0.064
-0.069
-0.074
-0.096
-0.121
-0.155
-0.172
-0.213
1.016
19.719
499.310
4077.541
94.672
0.642
-0.105
-0.057
-0.017
-0.005
0.000
0.
0.
0.
0.
0.
0.
0.
0.
0.
0.
0.
0.
0.
0.
0.
0.
0.
0.
0.
0.002
0.004
0.008
0.008
0.008
0.004
-0.006
-0.025
-0.041
-0.054
-0.067
-0.070
-0.067
-0.066
-0.068
-0.068
-0.071
-0.081
-0.099
-0.123
-0.132
-0.081
-0.177
-0.334
-0.058
2.272
4.865
0.808
-0.135
-0.107
-0.052
-0.020
-0.008
-0.001
0.
0.
0.
0.
0.
0.
0.
0.
0.
0.
0.
0.
0.
0.
0.
0.
0.
0.
0.
0.002
0.004
0.006
0.007
0.009
0.000
-0.014
-0.037
-0.052
-0.068
-0.085
-0.093
-0.087
-0.082
-0.077
-0.075
-0.078
-0.086
-0.103
-0.134
-0.172
-0.166
-0.208
0.105
0.219
-0.279
-0.315
-0.270
-0.190
-0.114
-0.059
-0.030
-0.017
-0.003
-0.002
0.
0.
0.
0.
0.
0.
0.
0.
0.
0.
0.
0.
0.
0.
0.
0.
0.
0.001
0.001
0.004
0.007
0.007
0.004
-0.003
-0.018
-0.041
-0.059
-0.077
-0.094
-0.105
-0.099
-0.092
-0.086
-0.078
-0.079
-0.083
-0.110
-0.161
-0.209
-0.227
0.447
10.644
15.068
1.114
-0.318
-0.285
-0.206
-0.138
-0.083
-0.048
-0.023
-0.012
-0.002
0.
0.
0.
0.
0.
0.
0.
0.
0.
0.
0.
0.
0.
0.
0.
0.
0.
0.001
0.003
0.004
0.006
0.007
0.003
-0.002
-0.018
-0.041
-0.062
-0.078
-0.095
-0.106
-0.102
-0.094
-0.085
-0.077
-0.076
-0.083
-0.115
-0.167
-0.150
0.921
4.755
29.443
40.967
2.975
0.171
1.523
1.245
0.038
-0.107
-0.069
-0.035
-0.018
-0.007
-0.002
0.
0.
0.
0.
0.
0.
0.
0.
0.
0.
0.
0.
0.
0.
0.
0.001
0.002
0.003
0.005
0.005
0.004
0.002
-0.004
-0.015
-0.033
-0.055
-0.071
-0.087
-0.090
-0.090
-0.085
-0.074
-0.066
-0.068
-0.076
-0.112
-0.145
1.262
52.239
371.867
82.600
14.148
1.713
14.397
255.227
184.525
7.062
0.005
-0.088
-0.050
-0.023
-0.010
-0.002
0.
0.
0.
0.
0.
0.
0.
0.
0.
0.
0.
0.
0.
0.
0.
0.001
0.002
0.003
0.005
0.004
0.004
0.002
-0.004
-0.010
-0.020
-0.033
-0.048
-0.057
-0.063
-0.064
-0.062
-0.058
-0.053
-0.056
-0.069
-0.104
-0.075
8.496
1855.594
100018.898
3483.555
15.331
1.891
211.867
63489.656
23710.227
77.665
0.479
-0.101
-0.061
-0.027
-0.012
-0.004
0.
0.
0.
0.
0.
0.
0.
0.
0.
0.
0.
0.
0.
0.
0.
0.001
0.002
0.005
0.004
0.004
0.003
0.000
-0.001
-0.003
-0.008
-0.015
-0.023
-0.029
-0.036
-0.039
-0.044
-0.042
-0.043
-0.041
-0.056
-0.093
-0.073
6.401
1017.620
57319.410
1715.835
9.736
1.298
126.292
14933.215
7357.541
49.047
0.380
-0.101
-0.064
-0.028
-0.013
-0.004
0.
0.
0.
0.
0.
0.
0.
0.
0.
0.
0.
0.
0.
0.
0.
0.002
0.002
0.003
0.006
0.004
0.003
0.002
0.000
0.001
-0.001
-0.003
-0.008
-0.013
-0.019
-0.025
-0.029
-0.030
-0.031
-0.034
-0.045
-0.078
-0.108
0.557
18.543
98.763
24.326
0.640
0.042
8.244
64.916
46.658
3.959
0.028
-0.095
-0.058
-0.027
-0.011
-0.004
0.
0.
0.
0.
0.
0.
0.
0.
0.
0.
0.
0.
0.
0.
0.
0.001
0.002
0.003
0.005
0.004
0.004
0.002
0.004
0.005
0.006
0.002
0.001
-0.004
-0.011
-0.014
-0.019
-0.019
-0.021
-0.026
-0.032
-0.059
-0.091
-0.118
0.093
0.455
0.041
-0.282
-0.268
0.167
1.524
2.172
0.591
-0.058
-0.081
-0.047
-0.022
-0.010
-0.002
0.
0.
0.
0.
0.
0.
0.
0.
0.
0.
0.
0.
0.
0.
0.
0.
0.002
0.002
0.005
0.004
0.004
0.005
0.005
0.005
0.006
0.007
0.004
0.000
-0.007
-0.010
-0.012
-0.014
-0.014
-0.021
-0.031
-0.045
-0.071
-0.105
-0.138
-0.169
-0.194
-0.216
-0.218
-0.186
-0.088
0.022
-0.045
-0.083
-0.061
-0.033
-0.017
-0.008
-0.002
0.
0.
0.
0.
0.
0.
0.
0.
0.
0.
0.
0.
0.
0.
0.
0.
0.002
0.002
0.002
0.005
0.005
0.005
0.006
0.006
0.006
0.005
0.004
0.001
-0.002
-0.005
-0.009
-0.009
-0.013
-0.020
-0.026
-0.040
-0.056
-0.075
-0.097
-0.118
-0.133
-0.137
-0.142
-0.139
-0.123
-0.101
-0.076
-0.057
-0.037
-0.021
-0.010
-0.003
-0.002
0.
0.
0.
0.
0.
0.
0.
0.
0.
0.
0.
0.
0.
0.
0.
0.
0.
0.002
0.002
0.003
0.004
0.005
0.005
0.005
0.005
0.002
0.002
0.000
-0.002
-0.004
-0.008
-0.010
-0.012
-0.016
-0.021
-0.031
-0.046
-0.057
-0.062
-0.071
-0.079
-0.084
-0.082
-0.078
-0.068
-0.059
-0.044
-0.031
-0.020
-0.012
-0.005
-0.002
0.
0.
0.
0.
0.
0.
0.
0.
0.
0.
0.
0.
0.
0.
0.
0.
0.
0.
0.001
0.001
0.002
0.003
0.003
0.003
0.002
0.002
0.002
0.002
0.001
-0.002
-0.003
-0.006
-0.008
-0.010
-0.013
-0.017
-0.024
-0.032
-0.040
-0.037
-0.037
-0.039
-0.039
-0.038
-0.034
-0.029
-0.025
-0.020
-0.014
-0.009
-0.005
-0.003
0.
0.
0.
0.
0.
0.
0.
0.
0.
0.
0.
0.
0.
0.
0.
0.
0.
0.
0.
0.
0.
0.001
0.001
0.001
0.002
0.002
0.002
0.001
0.
0.
-0.002
-0.003
-0.004
-0.007
-0.007
-0.010
-0.012
-0.015
-0.020
-0.023
-0.023
-0.021
-0.018
-0.018
-0.013
-0.013
-0.011
-0.009
-0.008
-0.004
-0.001
-0.001
0.
0.
0.
0.
0.
0.
0.
0.
0.
0.
0.
0.
0.
0.
0.
0.
0.
0.
0.
0.
0.
0.
0.
0.
0.
0.
0.
0.
0.
0.
0.
0.
-0.002
-0.003
-0.002
-0.004
-0.005
-0.007
-0.008
-0.012
-0.011
-0.012
-0.009
-0.007
-0.006
-0.005
-0.003
-0.003
-0.002
-0.001
0.000
-0.001
0.
0.
0.
0.
0.
0.
0.
0.
0.
0.
0.
0.
0.
0.
0.
0.
0.
0.
0.
0.
0.
0.
0.
0.
0.
0.
0.
0.
0.
0.
0.
0.
0.
0.
-0.002
-0.002
-0.001
-0.002
-0.004
-0.003
-0.002
-0.003
-0.005
-0.004
-0.003
0.
0.001
0.001
0.001
0.003
0.002
0.002
0.
0.
0.
0.
0.
0.
0.
0.
0.
0.
0.
0.
0.
0.
0.
0.
0.
0.
0.
0.
0.
0.
0.
0.
0.
0.
0.
0.
0.
0.
0.
0.
0.
0.
0.
0.
0.
0.001
0.002
0.002
0.001
-0.001
-0.001
-0.001
0.000
0.000
0.001
0.002
0.001
0.001
0.001
0.001
0.
0.
0.
0.
0.
0.
0.
0.
0.
0.
0.
0.
0.
0.
0.
0.
0.
0.
0.
0.
0.
0.
0.
0.
0.
0.
0.
0.
0.
0.
0.
0.
0.
0.
0.
0.
0.
0.
0.
0.
0.001
0.002
0.002
0.002
0.000
0.002
0.001
0.001
0.
0.
0.
0.
0.
0.
0.
0.
0.
0.
0.
0.
0.
0.
0.
0.
0.
0.
0.
0.
0.
0.
0.
0.
0.
0.
0.
0.
0.
0.
0.
0.
0.
0.
0.
0.
0.
0.
0.
0.
0.
0.
0.
0.
0.
0.
0.
0.001
0.001
0.001
0.
0.
0.
0.
0.
0.
0.
0.
0.
0.
0.
0.
0.
0.
0.
0.
0.
0.
0.
0.
0.
0.
0.
0.
0.
0.
0.
0.
0.
0.
0.
0.
0.
0.
0.
0.
0.
0.
0.
0.
0.
0.
0.
0.
0.
0.
0.
0.
0.
0.
0.
0.
0.
0.
0.
0.
0.
0.
0.
0.
0.
0.
0.
0.
0.
0.
0.
0.
0.
0.
0.
0.
0.
0.
0.
0.
0.
0.
0.
0.
0.
0.
0.
0.
0.
0.
0.
0.
0.
0.
0.
0.
0.
0.
0.
0.
0.
0.
0.
0.
0.
0.
0.
0.
0.
0.
0.
0.
0.
0.
0.
0.
0.
0.
0.
0.
0.
0.
0.
0.
0.
0.
0.
0.
0.
0.
0.
0.
0.
0.
0.
0.
0.
0.
0.
0.
0.
0.
0.
0.
0.
0.
0.
0.
0.
0.
0.
0.
0.
0.
0.
0.
0.
0.
0.
0.
0.
0.
0.
0.
0.
0.
0.
0.
0.
0.
0.
0.
0.
0.
0.
0.
0.
0.
0.
0.
0.
0.
0.
0.
0.
0.
0.
0.
0.
0.
0.
0.
0.
0.
0.
0.
0.
0.
0.
0.
0.
0.
0.
0.
0.
0.
0.
0.
0.
0.
0.
0.
0.
0.
0.
0.
0.
0.
0.
0.
0.
0.
0.
0.
0.
0.
0.
0.
0.
0.
0.
0.
0.
0.
0.
0.
0.
0.
0.
0.
0.
0.
0.
0.
0.
0.
0.
0.
0.
0.
0.
0.
0.
0.
0.
0.
0.
0.
0.
0.
0.
0.
0.
0.
0.
0.
0.
0.
0.
0.
0.
0.
0.
0.
0.
0.
0.
0.
0.
0.
0.
0.
0.
0.
0.
0.
0.
0.
0.
0.
0.
0.
0.
0.
0.
0.
0.
0.
0.
0.
0.
0.
0.
0.
0.
0.
0.
0.
0.
0.
0.
0.
0.
0.
0.
0.
0.
0.
0.
0.
0.
0.
0.
0.
0.
0.
0.
0.
0.
0.
0.
0.
0.
0.
0.
0.
0.
0.
0.
0.
0.
0.
0.
0.
0.
0.
0.
0.
0.
0.
0.
0.
0.
0.
0.
0.
0.
0.
0.
0.
0.
0.
0.
0.
0.
0.
0.
0.
0.
0.
0.
0.
0.
0.
0.
0.
0.
0.
0.
0.
0.
0.
0.
0.
0.
0.
0.
0.
0.
0.
0.
0.
0.
0.
0.
0.
0.
0.
0.
0.
0.
0.
0.
0.
0.
0.
0.
0.
0.
0.
0.
0.
0.
0.
0.
0.
0.
0.
0.
0.
0.
0.
0.
0.
0.
0.
0.
0.
0.
0.
0.
0.
0.
0.
0.
0.
0.
0.
0.
0.
0.
0.
0.
0.
0.
0.
0.
0.
0.
0.
0.
0.
0.
0.
0.
0.
0.
0.
0.
0.
0.
0.
0.
0.
0.
0.
0.
0.
0.
0.
0.
0.
0.
0.
0.
0.
0.
0.
0.
0.
0.
0.
0.
0.
0.
0.
0.
0.
0.
0.
0.
0.
0.
0.
0.
0.
0.
0.
0.
0.
0.
0.
0.
0.
0.
0.
0.
0.
0.
0.
0.
0.
0.
0.
0.
0.
0.
0.
0.
0.
0.
0.
0.
0.
0.
0.
0.
0.
0.
0.
0.
0.
0.
0.
0.
0.
0.
0.
0.
0.
0.
0.
0.
0.
0.
0.
0.
0.
0.
0.
0.
0.
0.
0.
0.
0.
0.
0.
0.
0.
0.
0.
0.
0.
0.
0.
0.
0.
0.
0.
0.
0.
0.
0.
0.
0.
0.
0.
0.
0.
0.
0.
0.
0.
0.
0.
0.
0.
0.
0.
0.
0.
0.
0.
0.
0.
0.
0.
0.
0.
0.
0.
0.
0.
0.
0.
0.
0.
0.
0.
0.
0.
0.
0.
0.
0.
0.
0.
0.
0.
0.
0.
0.
0.
0.
0.
0.
0.
0.
0.
0.
0.
0.
0.
0.
0.
0.
0.
0.
0.
0.
0.
0.
0.
0.
0.
0.
0.
0.
0.
0.
0.
0.
0.
0.
0.
0.
0.
0.
0.
0.
0.
0.
0.
0.
0.
0.
0.
0.
0.
0.
0.
0.
0.
0.
0.
0.
0.
0.
0.
0.
0.
0.
0.
0.
0.
0.
0.
0.
0.
0.
0.
0.
0.
0.
0.
0.
0.
0.
0.
0.
0.
0.
0.
0.
0.
0.
0.
0.
0.
0.
0.
0.
0.
0.
0.
0.
0.
0.
0.
0.
0.
0.
0.
0.
0.
0.
0.
0.
0.
0.
0.
0.
0.
0.
0.
0.
0.
0.
0.
0.
0.
0.
0.
0.
0.
0.
0.
0.
0.
0.
0.
0.
0.
0.
0.
0.
0.
0.
0.
0.
0.
0.
0.
0.
0.
0.
0.
0.
0.
0.
0.
0.
0.
0.
0.
0.
0.
0.
0.
0.
0.
0.
0.
0.
0.
0.
0.
0.
0.
0.
0.
0.
0.
0.
0.
0.
0.
0.
0.
0.
0.
0.
0.
0.
0.
0.
0.
0.
0.
0.
0.
0.
0.
0.
0.
0.
0.
0.
0.
0.
0.
0.
0.
0.
0.
0.
0.
0.
0.
0.
0.
0.
0.
0.
0.
0.
0.
0.
0.
0.
0.
0.
0.
0.
0.
0.
0.
0.
0.
0.
0.
0.
0.
0.
0.
0.
0.
0.
0.
0.
0.
0.
0.
0.
0.
0.
0.
0.
0.
0.
0.
0.
0.
0.
0.
0.
0.
0.
0.
0.
0.
0.
0.
0.
0.
0.
0.
0.
0.
0.
0.
0.
0.
0.
0.
0.
0.
0.
0.
0.
0.
0.
0.
0.000
0.000
0.000
0.
0.
0.
0.
0.
0.
0.
0.
0.
0.
0.
0.
0.
0.
0.
0.
0.
0.
0.
0.
0.
0.
0.
0.
0.
0.
0.
0.
0.
0.
0.
0.
0.
0.
0.
0.
0.
0.
0.
0.
0.
0.
0.
0.
0.
0.
0.
0.
-0.001
-0.001
-0.002
-0.002
-0.002
-0.002
-0.001
-0.001
0.
0.
0.
0.
0.
0.
0.
0.
0.
0.
0.
0.
0.
0.
0.
0.
0.
0.
0.
0.
0.
0.
0.
0.
0.
0.
0.
0.
0.
0.
0.
0.
0.
0.
0.
0.
0.
0.
0.
0.
0.
0.
0.
0.000
-0.001
-0.003
-0.004
-0.005
-0.006
-0.006
-0.005
-0.003
-0.002
-0.001
0.
0.
0.
0.
0.
0.
0.
0.
0.
0.
0.
0.
0.
0.
0.
0.
0.
0.
0.
-0.001
-0.001
-0.001
-0.001
-0.001
-0.001
0.
0.
0.
0.
0.
0.
0.
0.
0.
0.
0.
0.
0.
0.
0.
0.
0.
-0.001
-0.003
-0.005
-0.010
-0.013
-0.015
-0.014
-0.010
-0.006
-0.001
0.001
0.002
0.003
0.003
0.
0.
0.
0.
0.
0.
0.
0.
0.
0.
0.
0.
0.
0.
0.
-0.001
-0.002
-0.003
-0.004
-0.004
-0.002
-0.002
-0.001
0.
0.
0.
0.
0.
0.
0.
0.
0.
0.
0.
0.
0.
0.
0.
-0.001
-0.003
-0.006
-0.012
-0.020
-0.027
-0.032
-0.029
-0.021
-0.011
-0.004
0.002
0.004
0.004
0.003
0.003
0.
0.
0.
0.
0.
0.
0.
0.
0.
0.
0.
0.
0.
-0.001
-0.002
-0.004
-0.005
-0.006
-0.006
-0.005
-0.003
-0.001
-0.001
0.
0.
0.
0.
0.
0.
0.
0.
0.
0.
0.
0.
0.
0.
-0.002
-0.004
-0.011
-0.021
-0.036
-0.050
-0.055
-0.052
-0.040
-0.022
-0.010
-0.002
0.004
0.005
0.005
0.003
0.003
0.
0.
0.
0.
0.
0.
0.
0.
0.
0.
0.
-0.001
-0.002
-0.002
-0.005
-0.007
-0.009
-0.011
-0.008
-0.007
-0.005
-0.003
0.
0.
0.
0.
0.
0.
0.
0.
0.
0.
0.
0.
0.
-0.001
-0.002
-0.008
-0.016
-0.032
-0.054
-0.069
-0.076
-0.071
-0.061
-0.040
-0.021
-0.008
-0.001
0.002
0.004
0.004
0.003
0.003
0.
0.
0.
0.
0.
0.
0.
0.
0.
0.
0.000
-0.001
-0.004
-0.007
-0.012
-0.015
-0.016
-0.014
-0.011
-0.007
-0.004
-0.002
0.
0.
0.
0.
0.
0.
0.
0.
0.
0.
0.
0.
-0.001
-0.003
-0.009
-0.021
-0.041
-0.067
-0.079
-0.087
-0.088
-0.076
-0.050
-0.028
-0.015
-0.006
0.
0.002
0.004
0.002
0.003
0.
0.
0.
0.
0.
0.
0.
0.
0.
0.
0.000
-0.002
-0.003
-0.009
-0.014
-0.019
-0.019
-0.019
-0.016
-0.008
-0.005
-0.002
0.001
0.
0.
0.
0.
0.
0.
0.
0.
0.
0.
0.
-0.001
-0.003
-0.011
-0.025
-0.046
-0.072
-0.086
-0.097
-0.100
-0.085
-0.059
-0.039
-0.025
-0.014
-0.006
-0.002
0.001
0.002
0.002
0.
0.
0.
0.
0.
0.
0.
0.
0.
0.001
0.000
-0.001
-0.003
-0.007
-0.014
-0.019
-0.021
-0.019
-0.014
-0.009
-0.003
-0.002
0.001
0.
0.
0.001
0.001
0.000
0.000
-0.002
-0.002
-0.001
-0.001
0.
-0.001
-0.004
-0.013
-0.025
-0.044
-0.069
-0.088
-0.099
-0.103
-0.084
-0.063
-0.045
-0.034
-0.025
-0.013
-0.006
-0.002
0.000
0.001
0.
0.
0.
0.
0.
0.
0.
0.
0.
0.001
0.000
-0.001
-0.001
-0.005
-0.011
-0.015
-0.016
-0.014
-0.012
-0.008
-0.003
-0.002
0.001
0.001
0.003
0.002
0.000
-0.002
-0.003
-0.004
-0.004
-0.003
-0.003
-0.001
-0.001
-0.005
-0.012
-0.026
-0.043
-0.065
-0.083
-0.096
-0.091
-0.079
-0.064
-0.052
-0.042
-0.032
-0.020
-0.011
-0.004
-0.003
0.001
0.
0.
0.
0.
0.
0.
0.
0.
0.
0.001
0.001
0.
0.001
-0.002
-0.006
-0.008
-0.009
-0.008
-0.005
-0.005
0.000
0.002
0.004
0.004
0.004
0.001
-0.001
-0.003
-0.004
-0.006
-0.006
-0.005
-0.004
-0.003
-0.003
-0.005
-0.015
-0.029
-0.046
-0.065
-0.082
-0.093
-0.088
-0.078
-0.069
-0.062
-0.052
-0.035
-0.024
-0.014
-0.008
-0.004
0.002
0.
0.
0.
0.
0.
0.
0.
0.
0.
0.001
0.002
0.001
0.001
0.001
-0.001
-0.002
-0.002
-0.003
-0.002
0.000
0.004
0.004
0.006
0.006
0.003
0.002
-0.001
-0.004
-0.007
-0.009
-0.010
-0.009
-0.008
-0.006
-0.005
-0.006
-0.020
-0.037
-0.055
-0.067
-0.084
-0.098
-0.103
-0.094
-0.083
-0.074
-0.061
-0.042
-0.028
-0.017
-0.010
-0.004
0.000
0.
0.
0.
0.
0.
0.
0.
0.
0.
0.
0.002
0.001
0.001
0.001
0.002
0.001
0.
0.000
0.000
0.005
0.005
0.006
0.006
0.004
0.001
-0.002
-0.004
-0.007
-0.011
-0.013
-0.011
-0.011
-0.008
-0.009
-0.010
-0.014
-0.029
-0.053
-0.067
-0.048
-0.004
-0.073
-0.125
-0.125
-0.107
-0.088
-0.072
-0.050
-0.031
-0.021
-0.010
-0.006
0.
0.
0.
0.
0.
0.
0.
0.
0.
0.
0.
0.
0.003
0.001
0.001
0.002
0.002
0.002
0.002
0.005
0.006
0.007
0.005
0.004
0.000
-0.005
-0.010
-0.012
-0.014
-0.016
-0.015
-0.013
-0.011
-0.012
-0.017
-0.020
-0.026
-0.045
-0.065
-0.075
0.180
0.648
0.207
-0.138
-0.172
-0.156
-0.124
-0.092
-0.063
-0.037
-0.023
-0.012
-0.007
0.
0.
0.
0.
0.
0.
0.
0.
0.
0.
0.
0.
0.
0.003
0.003
0.003
0.002
0.002
0.003
0.006
0.005
0.005
0.003
-0.001
-0.009
-0.020
-0.024
-0.023
-0.022
-0.020
-0.018
-0.016
-0.017
-0.021
-0.023
-0.030
-0.039
-0.062
-0.092
-0.098
0.242
0.900
0.270
-0.206
-0.261
-0.244
-0.199
-0.145
-0.093
-0.049
-0.026
-0.017
-0.004
0.
0.
0.
0.
0.
0.
0.
0.
0.
0.
0.
0.
0.
0.
0.
0.
0.001
0.
0.
0.004
0.006
0.005
0.000
-0.009
-0.025
-0.038
-0.044
-0.041
-0.032
-0.023
-0.019
-0.021
-0.024
-0.028
-0.031
-0.042
-0.057
-0.083
-0.124
-0.140
-0.069
0.066
-0.121
-0.294
-0.263
-0.228
-0.209
-0.200
-0.140
-0.075
-0.034
-0.015
-0.003
0.
0.
0.
0.
0.
0.
0.
0.
0.
0.
0.
0.
0.
0.
0.
0.
0.
0.
0.004
0.005
0.005
0.005
-0.003
-0.018
-0.036
-0.045
-0.051
-0.052
-0.040
-0.028
-0.022
-0.024
-0.029
-0.039
-0.045
-0.059
-0.081
-0.107
-0.147
-0.172
-0.174
-0.212
-0.238
1.862
9.623
7.739
4.523
0.545
-0.153
-0.108
-0.048
-0.020
-0.007
0.000
0.
0.
0.
0.
0.
0.
0.
0.
0.
0.
0.
0.
0.
0.
0.
0.
0.
0.004
0.005
0.006
0.005
-0.005
-0.022
-0.039
-0.047
-0.053
-0.058
-0.047
-0.034
-0.031
-0.033
-0.044
-0.051
-0.063
-0.083
-0.108
-0.129
-0.167
-0.200
-0.254
-0.318
1.109
174.294
4130.740
1388.101
524.658
25.342
0.336
-0.126
-0.064
-0.021
-0.009
-0.001
0.
0.
0.
0.
0.
0.
0.
0.
0.
0.
0.
0.
0.
0.
0.
0.
0.
0.001
0.005
0.005
0.004
-0.004
-0.018
-0.036
-0.048
-0.057
-0.056
-0.048
-0.043
-0.044
-0.049
-0.060
-0.073
-0.089
-0.110
-0.132
-0.145
-0.171
-0.220
-0.289
-0.338
3.202
1336.693
103248.414
105832.266
45136.359
220.223
1.798
-0.122
-0.075
-0.026
-0.009
-0.001
0.
0.
0.
0.
0.
0.
0.
0.
0.
0.
0.
0.
0.
0.
0.
0.
0.
0.001
0.004
0.006
0.005
-0.001
-0.009
-0.024
-0.038
-0.048
-0.050
-0.052
-0.057
-0.066
-0.073
-0.082
-0.097
-0.113
-0.130
-0.147
-0.158
-0.181
-0.224
-0.221
-0.022
0.798
58.176
1796.504
100856.063
10068.896
121.999
1.347
-0.130
-0.078
-0.026
-0.009
-0.001
0.
0.
0.
0.
0.
0.
0.
0.
0.
0.
0.
0.
0.
0.
0.
0.
0.
0.
0.003
0.005
0.005
0.006
0.000
-0.009
-0.025
-0.040
-0.058
-0.072
-0.085
-0.101
-0.109
-0.113
-0.125
-0.137
-0.149
-0.163
-0.173
-0.193
-0.182
0.692
5.881
4.769
1.769
21.745
154.687
117.654
10.996
0.052
-0.140
-0.076
-0.028
-0.009
-0.001
0.
0.
0.
0.
0.
0.
0.
0.
0.
0.
0.
0.
0.
0.
0.
0.
0.
0.
0.002
0.004
0.007
0.007
0.004
-0.004
-0.018
-0.044
-0.065
-0.079
-0.086
-0.117
-0.135
-0.148
-0.159
-0.168
-0.172
-0.178
-0.186
-0.192
-0.107
2.693
22.364
17.503
1.183
-0.036
0.755
0.899
-0.076
-0.228
-0.154
-0.075
-0.034
-0.012
-0.003
0.
0.
0.
0.
0.
0.
0.
0.
0.
0.
0.
0.
0.
0.
0.
0.
0.
0.
0.001
0.004
0.006
0.008
0.006
-0.003
-0.019
-0.049
-0.064
0.113
0.390
0.011
-0.130
-0.168
-0.184
-0.194
-0.190
-0.182
-0.187
-0.194
-0.085
2.672
11.361
6.712
8.265
10.868
0.584
-0.436
-0.367
-0.271
-0.172
-0.089
-0.044
-0.020
-0.007
-0.002
0.
0.
0.
0.
0.
0.
0.
0.
0.
0.
0.
0.
0.
0.
0.
0.
0.001
0.002
0.005
0.006
0.004
0.004
-0.004
-0.021
-0.051
-0.051
0.456
1.235
0.286
-0.047
-0.137
-0.194
-0.202
-0.192
-0.177
-0.181
-0.203
-0.183
1.014
3.236
14.759
1857.186
4435.001
40.807
0.422
-0.184
-0.257
-0.204
-0.119
-0.063
-0.029
-0.016
-0.003
0.
0.
0.
0.
0.
0.
0.
0.
0.
0.
0.
0.
0.
0.
0.
0.
0.001
0.003
0.004
0.005
0.003
0.001
-0.009
-0.028
-0.057
-0.075
0.064
0.310
0.041
-0.083
-0.147
-0.189
-0.199
-0.185
-0.171
-0.172
-0.218
-0.266
0.247
11.233
100.330
19186.525
76243.039
133.140
11.659
4.867
2.374
0.108
-0.149
-0.090
-0.045
-0.022
-0.010
-0.002
0.
0.
0.
0.
0.
0.
0.
0.
0.
0.
0.
0.
0.
0.
0.001
0.001
0.003
0.005
0.003
0.000
-0.007
-0.019
-0.032
-0.058
-0.081
-0.097
-0.102
-0.126
-0.153
-0.167
-0.176
-0.180
-0.170
-0.157
-0.160
-0.211
-0.220
4.793
366.253
7691.889
5312.793
3220.161
82.209
76.631
830.487
537.599
13.455
0.057
-0.113
-0.062
-0.028
-0.013
-0.004
0.
0.
0.
0.
0.
0.
0.
0.
0.
0.
0.
0.
0.
0.
0.001
0.002
0.004
0.005
0.003
-0.003
-0.014
-0.025
-0.037
-0.049
-0.068
-0.088
-0.106
-0.121
-0.136
-0.148
-0.156
-0.150
-0.140
-0.131
-0.139
-0.189
-0.107
17.146
7759.307
113630.680
16054.360
219.719
38.133
721.525
100548.117
100068.016
186.592
0.890
-0.120
-0.074
-0.034
-0.014
-0.005
0.
0.
0.
0.
0.
0.
0.
0.
0.
0.
0.
0.
0.
0.
0.001
0.002
0.004
0.004
0.002
-0.007
-0.018
-0.030
-0.038
-0.042
-0.044
-0.052
-0.064
-0.075
-0.092
-0.107
-0.110
-0.107
-0.102
-0.101
-0.116
-0.167
-0.130
10.925
3494.826
100115.602
6781.437
22.229
12.670
1514.305
131616.375
71212.563
133.219
1.331
-0.110
-0.079
-0.036
-0.015
-0.005
0.
0.
0.
0.
0.
0.
0.
0.
0.
0.
0.
0.
0.
0.
0.001
0.002
0.003
0.004
0.002
-0.005
-0.018
-0.026
-0.032
-0.033
-0.026
-0.023
-0.027
-0.035
-0.045
-0.058
-0.069
-0.071
-0.076
-0.075
-0.093
-0.142
-0.186
0.788
32.899
211.084
43.434
1.309
3.656
221.867
2112.515
1423.792
133.718
2.393
-0.082
-0.072
-0.031
-0.015
-0.005
0.
0.
0.
0.
0.
0.
0.
0.
0.
0.
0.
0.
0.
0.
0.001
0.002
0.003
0.006
0.003
-0.001
-0.011
-0.018
-0.020
-0.017
-0.013
-0.008
-0.009
-0.014
-0.021
-0.032
-0.042
-0.050
-0.055
-0.060
-0.081
-0.117
-0.178
-0.209
0.086
0.657
0.131
0.232
0.732
5.758
58.482
259.154
40.979
1.154
-0.079
-0.058
-0.027
-0.012
-0.003
0.
0.
0.
0.
0.
0.
0.
0.
0.
0.
0.
0.
0.
0.
0.
0.002
0.002
0.004
0.005
0.002
-0.001
-0.006
-0.008
-0.004
0.000
0.001
0.001
-0.005
-0.010
-0.020
-0.031
-0.038
-0.044
-0.055
-0.073
-0.105
-0.147
-0.201
-0.260
-0.296
-0.240
0.173
0.318
0.063
1.786
4.939
1.658
0.018
-0.066
-0.042
-0.020
-0.009
-0.003
0.
0.
0.
0.
0.
0.
0.
0.
0.
0.
0.
0.
0.
0.
0.
0.002
0.002
0.003
0.005
0.004
0.004
0.003
0.002
0.003
0.005
0.006
0.005
0.000
-0.005
-0.015
-0.024
-0.031
-0.038
-0.046
-0.070
-0.095
-0.120
-0.153
-0.199
-0.223
-0.210
-0.143
-0.127
-0.179
-0.139
-0.063
-0.070
-0.067
-0.047
-0.025
-0.012
-0.004
-0.002
0.
0.
0.
0.
0.
0.
0.
0.
0.
0.
0.
0.
0.
0.
0.
0.
0.002
0.002
0.003
0.005
0.005
0.005
0.006
0.006
0.006
0.006
0.003
0.000
-0.006
-0.012
-0.019
-0.026
-0.035
-0.042
-0.062
-0.088
-0.102
-0.120
-0.140
-0.160
-0.150
-0.139
-0.133
-0.131
-0.111
-0.083
-0.061
-0.040
-0.025
-0.012
-0.007
-0.003
0.
0.
0.
0.
0.
0.
0.
0.
0.
0.
0.
0.
0.
0.
0.
0.
0.
0.
0.001
0.002
0.003
0.004
0.005
0.005
0.006
0.004
0.003
0.002
-0.001
-0.003
-0.011
-0.015
-0.023
-0.030
-0.037
-0.048
-0.071
-0.087
-0.097
-0.104
-0.102
-0.097
-0.091
-0.082
-0.069
-0.053
-0.040
-0.027
-0.017
-0.009
-0.004
-0.002
-0.002
0.
0.
0.
0.
0.
0.
0.
0.
0.
0.
0.
0.
0.
0.
0.
0.
0.
0.
0.
0.001
0.001
0.002
0.002
0.002
0.003
0.003
0.002
0.001
-0.001
-0.004
-0.009
-0.012
-0.015
-0.022
-0.027
-0.036
-0.048
-0.061
-0.071
-0.066
-0.055
-0.048
-0.040
-0.031
-0.029
-0.019
-0.013
-0.008
-0.004
-0.001
-0.001
-0.001
0.
0.
0.
0.
0.
0.
0.
0.
0.
0.
0.
0.
0.
0.
0.
0.
0.
0.
0.
0.
0.
0.001
0.001
0.001
0.002
0.002
0.002
0.001
0.
-0.002
-0.003
-0.004
-0.009
-0.010
-0.013
-0.016
-0.022
-0.027
-0.033
-0.036
-0.034
-0.027
-0.020
-0.015
-0.012
-0.006
-0.004
0.000
0.001
0.000
0.
0.002
0.
0.
0.
0.
0.
0.
0.
0.
0.
0.
0.
0.
0.
0.
0.
0.
0.
0.
0.
0.
0.
0.
0.
0.
0.
0.
0.
0.
0.
0.
0.
-0.002
-0.003
-0.005
-0.007
-0.008
-0.010
-0.011
-0.014
-0.016
-0.016
-0.015
-0.012
-0.008
-0.005
-0.002
0.001
0.003
0.001
0.002
0.003
0.002
0.
0.
0.
0.
0.
0.
0.
0.
0.
0.
0.
0.
0.
0.
0.
0.
0.
0.
0.
0.
0.
0.
0.
0.
0.
0.
0.
0.
0.
0.
0.
0.
0.
0.
-0.002
-0.004
-0.003
-0.003
-0.005
-0.006
-0.006
-0.005
-0.006
-0.004
-0.003
-0.001
0.001
0.002
0.002
0.002
0.002
0.002
0.
0.
0.
0.
0.
0.
0.
0.
0.
0.
0.
0.
0.
0.
0.
0.
0.
0.
0.
0.
0.
0.
0.
0.
0.
0.
0.
0.
0.
0.
0.
0.
0.
0.
0.
0.
0.
0.
0.001
0.002
0.000
0.000
-0.001
-0.001
0.000
0.
0.001
0.001
0.001
0.001
0.001
0.001
0.
0.
0.
0.
0.
0.
0.
0.
0.
0.
0.
0.
0.
0.
0.
0.
0.
0.
0.
0.
0.
0.
0.
0.
0.
0.
0.
0.
0.
0.
0.
0.
0.
0.
0.
0.
0.
0.
0.
0.
0.001
0.001
0.001
0.002
0.000
0.001
0.001
0.
0.
0.
0.
0.
0.
0.
0.
0.
0.
0.
0.
0.
0.
0.
0.
0.
0.
0.
0.
0.
0.
0.
0.
0.
0.
0.
0.
0.
0.
0.
0.
0.
0.
0.
0.
0.
0.001
0.001
0.001
0.001
0.001
0.
0.
0.
0.
0.
0.
0.
0.
0.
0.
0.
0.
0.
0.
0.
0.
0.
0.
0.
0.
0.
0.
0.
0.
0.
0.
0.
0.
0.
0.
0.
0.
0.
0.
0.
0.
0.
0.
0.
0.
0.
0.
0.
0.
0.
0.
0.
0.001
0.002
0.002
0.001
0.001
0.001
0.
0.
0.
0.
0.
0.
0.
0.
0.
0.
0.
0.
0.
0.
0.
0.
0.
0.
0.
0.
0.
0.
0.
0.
0.
0.
0.
0.
0.
0.
0.
0.
0.
0.
0.
0.
0.
0.
0.
0.
0.
0.
0.
0.
0.
0.
0.
0.001
0.002
0.002
0.001
0.001
0.001
0.001
0.
0.
0.
0.
0.
0.
0.
0.
0.
0.
0.
0.
0.
0.
0.
0.
0.
0.
0.
0.
0.
0.
0.
0.
0.
0.
0.
0.
0.
0.
0.
0.
0.
0.
0.
0.
0.
0.
0.
0.
0.
0.
0.
0.
0.
0.
0.001
0.002
0.002
0.001
0.001
0.001
0.
0.
0.
0.
0.
0.
0.
0.
0.
0.
0.
0.
0.
0.
0.
0.
0.
0.
0.
0.
0.
0.
0.
0.
0.
0.
0.
0.
0.
0.
0.
0.
0.
0.
0.
0.
0.
0.
0.
0.
0.
0.
0.
0.
0.
0.
0.
0.
0.
0.001
0.001
0.001
0.001
0.
0.
0.
0.
0.
0.
0.
0.
0.
0.
0.
0.
0.
0.
0.
0.
0.
0.
0.
0.
0.
0.
0.
0.
0.
0.
0.
0.
0.
0.
0.
0.
0.
0.
0.
0.
0.
0.
0.
0.
0.
0.
0.
0.
0.
0.
0.
0.
0.
0.
0.
0.
0.
0.
0.
0.
0.
0.
0.
0.
0.
0.
0.
0.
0.
0.
0.
0.
0.
0.
0.
0.
0.
0.
0.
0.
0.
0.
0.
0.
0.
0.
0.
0.
0.
0.
0.
0.
0.
0.
0.
0.
0.
0.
0.
0.
0.
0.
0.
0.
0.
0.
0.
0.
0.
0.
0.
0.
0.
0.
0.
0.
0.
0.
0.
0.
0.
0.
0.
0.
0.
0.
0.
0.
0.
0.
0.
0.
0.
0.
0.
0.
0.
0.
0.
0.
0.
0.
0.
0.
0.
0.
0.
0.
0.
0.
0.
0.
0.
0.
0.
0.
0.
0.
0.
0.
0.
0.
0.
0.
0.
0.
0.
0.
0.
0.
0.
0.
0.
0.
0.
0.
0.
0.
0.
0.
0.
0.
0.
0.
0.
0.
0.
0.
0.
0.
0.
0.
0.
0.
0.
0.
0.
0.
0.
0.
0.
0.
0.
0.
0.
0.
0.
0.
0.
0.
0.
0.
0.
0.
0.
0.
0.
0.
0.
0.
0.
0.
0.
0.
0.
0.
0.
0.
0.
0.
0.
0.
0.
0.
0.
0.
0.
0.
0.
0.
0.
0.
0.
0.
0.
0.
0.
0.
0.
0.
0.
0.
0.
0.
0.
0.
0.
0.
0.
0.
0.
0.
0.
0.
0.
0.
0.
0.
0.
0.
0.
0.
0.
0.
0.
0.
0.
0.
0.
0.
0.
0.
0.
0.
0.
0.
0.
0.
0.
0.
0.
0.
0.
0.
0.
0.
0.
0.
0.
0.
0.
0.
0.
0.
0.
0.
0.
0.
0.
0.
0.
0.
0.
0.
0.
0.
0.
0.
0.
0.
0.
0.
0.
0.
0.
0.
0.
0.
0.
0.
0.
0.
0.
0.
0.
0.
0.
0.
0.
0.
0.
0.
0.
0.
0.
0.
0.
0.
0.
0.
0.
0.
0.
0.
0.
0.
0.
0.
0.
0.
0.
0.
0.
0.
0.
0.
0.
0.
0.
0.
0.
0.
0.
0.
0.
0.
0.
0.
0.
0.
0.
0.
0.
0.
0.
0.
0.
0.
0.
0.
0.
0.
0.
0.
0.
0.
0.
0.
0.
0.
0.
0.
0.
0.
0.
0.
0.
0.
0.
0.
0.
0.
0.
0.
0.
0.
0.
0.
0.
0.
0.
0.
0.
0.
0.
0.
0.
0.
0.
0.
0.
0.
0.
0.
0.
0.
0.
0.
0.
0.
0.
0.
0.
0.
0.
0.
0.
0.
0.
0.
0.
0.
0.
0.
0.
0.
0.
0.
0.
0.
0.
0.
0.
0.
0.
0.
0.
0.
0.
0.
0.
0.
0.
0.
0.
0.
0.
0.
0.
0.
0.
0.
0.
0.
0.
0.
0.
0.
0.
0.
0.
0.
0.
0.
0.
0.
0.
0.
0.
0.
0.
0.
0.
0.
0.
0.
0.
0.
0.
0.
0.
0.
0.
0.
0.
0.
0.
0.
0.
0.
0.
0.
0.
0.
0.
0.
0.
0.
0.
0.
0.
0.
0.
0.
0.
0.
0.
0.
0.
0.
0.
0.
0.
0.
0.
0.
0.
0.
0.
0.
0.
0.
0.
0.
0.
0.
0.
0.
0.
0.
0.
0.
0.
0.
0.
0.
0.
0.
0.
0.
0.
0.
0.
0.
0.
0.
0.
0.
0.
0.
0.
0.
0.
0.
0.
0.
0.
0.
0.
0.
0.
0.
0.
0.
0.
0.
0.
0.
0.
0.
0.
0.
0.
0.
0.
0.
0.
0.
0.
0.
0.
0.
0.
0.
0.
0.
0.
0.
0.
0.
0.
0.
0.
0.
0.
0.
0.
0.
0.
0.
0.
0.
0.
0.
0.
0.
0.
0.
0.
0.
0.
0.
0.
0.
0.
0.
0.
0.000
-0.001
-0.001
-0.001
-0.001
-0.001
0.
0.
0.
0.
0.
0.
0.
0.
0.
0.
0.
0.
0.
0.
0.
0.
0.
0.
0.
0.
0.
0.
0.
0.
0.
0.
0.
0.
0.
0.
0.
0.
0.
0.
0.
0.
0.
0.
0.
0.
0.
0.
0.
0.
0.
-0.001
-0.001
-0.003
-0.004
-0.004
-0.004
-0.003
-0.002
-0.001
-0.001
0.
0.
0.
0.
0.
0.
0.
0.
0.
0.
0.
0.
0.
0.
0.
0.
0.
0.
0.
0.
-0.001
-0.001
-0.001
-0.001
0.
0.
0.
0.
0.
0.
0.
0.
0.
0.
0.
0.
0.
0.
0.
0.
0.
0.
-0.001
-0.003
-0.004
-0.007
-0.011
-0.012
-0.011
-0.009
-0.004
0.000
0.001
0.002
0.003
0.
0.
0.
0.
0.
0.
0.
0.
0.
0.
0.
0.
0.
0.
0.
0.
-0.001
-0.002
-0.003
-0.004
-0.004
-0.003
-0.002
-0.001
0.
0.
0.
0.
0.
0.
0.
0.
0.
0.
0.
0.
0.
0.
0.
0.000
-0.003
-0.005
-0.011
-0.018
-0.026
-0.030
-0.028
-0.020
-0.012
-0.004
0.002
0.004
0.004
0.003
0.003
0.
0.
0.
0.
0.
0.
0.
0.
0.
0.
0.
0.
0.
-0.002
-0.003
-0.005
-0.006
-0.007
-0.007
-0.006
-0.004
-0.003
-0.003
0.
0.
0.
0.
0.
0.
0.
0.
0.
0.
0.
0.
0.
0.
-0.002
-0.005
-0.012
-0.023
-0.041
-0.057
-0.061
-0.059
-0.048
-0.029
-0.013
-0.003
0.003
0.005
0.005
0.003
0.003
0.
0.
0.
0.
0.
0.
0.
0.
0.
0.
0.
-0.002
-0.001
-0.006
-0.007
-0.011
-0.014
-0.014
-0.015
-0.011
-0.008
-0.004
-0.002
-0.002
0.
0.
0.
0.
0.
0.
0.
0.
0.
0.
0.
-0.001
-0.003
-0.010
-0.021
-0.044
-0.069
-0.081
-0.080
-0.080
-0.069
-0.053
-0.031
-0.011
-0.003
0.003
0.005
0.004
0.003
0.003
0.
0.
0.
0.
0.
0.
0.
0.
0.
0.
-0.001
-0.004
-0.007
-0.012
-0.020
-0.025
-0.028
-0.026
-0.020
-0.012
-0.008
-0.004
-0.002
-0.002
0.
0.
0.
0.
0.
0.
0.
0.
0.
0.
-0.002
-0.006
-0.014
-0.034
-0.066
-0.087
-0.050
0.026
-0.042
-0.088
-0.079
-0.051
-0.026
-0.010
-0.001
0.002
0.004
0.004
0.002
0.001
0.
0.
0.
0.
0.
0.
0.
0.
0.
-0.002
-0.005
-0.010
-0.020
-0.031
-0.039
-0.043
-0.041
-0.031
-0.019
-0.010
-0.005
-0.003
-0.002
0.
0.
0.
0.
0.
0.
0.
0.
0.
0.
-0.002
-0.007
-0.020
-0.044
-0.076
-0.092
0.031
0.208
0.019
-0.103
-0.109
-0.078
-0.049
-0.029
-0.013
-0.004
0.001
0.004
0.002
0.001
0.
0.
0.
0.
0.
0.
0.
0.
0.000
-0.001
-0.004
-0.012
-0.026
-0.037
-0.047
-0.052
-0.051
-0.043
-0.027
-0.012
-0.006
-0.003
-0.001
0.
0.
0.001
0.000
0.000
-0.002
-0.003
-0.001
-0.001
0.
-0.002
-0.008
-0.023
-0.049
-0.082
-0.092
0.002
0.043
-0.094
-0.144
-0.141
-0.107
-0.077
-0.053
-0.030
-0.011
-0.004
0.001
0.002
0.003
0.
0.
0.
0.
0.
0.
0.
0.001
-0.001
-0.001
-0.003
-0.013
-0.027
-0.039
-0.050
-0.055
-0.053
-0.047
-0.028
-0.015
-0.005
-0.003
0.000
0.001
0.000
-0.001
-0.003
-0.004
-0.004
-0.005
-0.005
-0.004
-0.003
-0.002
-0.011
-0.024
-0.048
-0.083
-0.110
-0.095
-0.116
-0.161
-0.170
-0.156
-0.124
-0.095
-0.074
-0.047
-0.022
-0.009
-0.003
0.000
0.002
0.
0.
0.
0.
0.
0.
0.
0.002
0.001
0.001
-0.002
-0.009
-0.022
-0.036
-0.047
-0.051
-0.050
-0.041
-0.024
-0.012
-0.004
0.000
0.002
0.001
0.
-0.003
-0.004
-0.007
-0.009
-0.010
-0.009
-0.007
-0.004
-0.006
-0.011
-0.024
-0.048
-0.083
-0.118
-0.153
-0.174
-0.183
-0.179
-0.156
-0.132
-0.112
-0.089
-0.058
-0.032
-0.015
-0.005
-0.003
0.002
0.
0.
0.
0.
0.
0.
0.
0.002
0.001
0.002
0.001
-0.004
-0.012
-0.024
-0.034
-0.040
-0.036
-0.025
-0.013
-0.006
0.001
0.002
0.003
0.001
-0.001
-0.004
-0.010
-0.013
-0.017
-0.017
-0.015
-0.012
-0.009
-0.008
-0.014
-0.024
-0.048
-0.085
-0.123
-0.156
-0.177
-0.186
-0.173
-0.156
-0.138
-0.120
-0.096
-0.065
-0.037
-0.018
-0.008
-0.003
-0.001
0.
0.
0.
0.
0.
0.
0.
0.001
0.001
0.001
0.002
0.000
-0.004
-0.009
-0.015
-0.017
-0.016
-0.011
-0.003
0.000
0.005
0.006
0.002
-0.001
-0.006
-0.011
-0.019
-0.026
-0.028
-0.025
-0.021
-0.017
-0.016
-0.013
-0.018
-0.035
-0.062
-0.088
-0.093
-0.065
-0.142
-0.195
-0.197
-0.180
-0.156
-0.133
-0.106
-0.071
-0.039
-0.020
-0.011
-0.004
0.
0.
0.
0.
0.
0.
0.
0.
0.
0.002
0.002
0.002
0.003
0.001
0.000
-0.002
-0.003
-0.002
0.003
0.002
0.007
0.007
0.004
-0.001
-0.008
-0.016
-0.025
-0.033
-0.039
-0.040
-0.035
-0.028
-0.023
-0.022
-0.023
-0.032
-0.054
-0.080
-0.010
1.473
4.880
1.857
-0.079
-0.239
-0.222
-0.185
-0.150
-0.115
-0.074
-0.041
-0.020
-0.010
-0.004
0.
0.
0.
0.
0.
0.
0.
0.
0.
0.001
0.003
0.002
0.003
0.004
0.003
0.003
0.003
0.003
0.004
0.007
0.007
0.005
-0.002
-0.014
-0.025
-0.037
-0.044
-0.048
-0.050
-0.049
-0.043
-0.036
-0.033
-0.031
-0.036
-0.050
-0.077
-0.107
0.601
20.717
118.887
29.001
0.896
-0.291
-0.289
-0.234
-0.178
-0.124
-0.074
-0.041
-0.025
-0.009
-0.005
0.
0.
0.
0.
0.
0.
0.
0.
0.
0.
0.001
0.003
0.003
0.002
0.003
0.003
0.003
0.005
0.007
0.009
0.004
-0.001
-0.018
-0.038
-0.051
-0.067
-0.076
-0.070
-0.061
-0.053
-0.049
-0.048
-0.044
-0.047
-0.056
-0.076
-0.116
-0.146
0.829
32.716
211.877
47.783
1.573
-0.357
-0.356
-0.297
-0.232
-0.155
-0.088
-0.047
-0.024
-0.014
-0.002
0.
0.
0.
0.
0.
0.
0.
0.
0.
0.
0.
0.
0.003
0.003
0.003
0.003
0.002
0.007
0.007
0.006
0.001
-0.011
-0.035
-0.052
-0.036
-0.055
-0.084
-0.087
-0.071
-0.059
-0.051
-0.055
-0.056
-0.068
-0.086
-0.117
-0.166
-0.204
0.182
6.484
23.041
11.221
0.826
-0.223
0.008
-0.177
-0.258
-0.204
-0.115
-0.056
-0.025
-0.011
-0.002
0.
0.
0.
0.
0.
0.
0.
0.
0.
0.
0.
0.
0.
0.
0.
0.001
0.
0.004
0.006
0.006
-0.002
-0.020
-0.044
-0.022
0.346
0.211
-0.069
-0.090
-0.082
-0.071
-0.064
-0.070
-0.079
-0.103
-0.133
-0.168
-0.216
-0.249
0.231
8.106
13.007
2.776
0.737
6.394
13.939
10.544
1.357
-0.176
-0.149
-0.072
-0.029
-0.013
-0.004
0.
0.
0.
0.
0.
0.
0.
0.
0.
0.
0.
0.
0.
0.
0.
0.
0.
0.004
0.006
0.005
-0.003
-0.025
-0.049
-0.001
0.354
0.226
-0.055
-0.097
-0.092
-0.087
-0.087
-0.102
-0.120
-0.145
-0.180
-0.201
-0.232
-0.269
-0.144
1.754
2.611
0.469
16.735
449.149
2208.000
4856.194
99.959
0.905
-0.171
-0.087
-0.036
-0.013
-0.003
0.
0.
0.
0.
0.
0.
0.
0.
0.
0.
0.
0.
0.
0.
0.
0.
0.
0.004
0.005
0.005
-0.002
-0.022
-0.046
-0.047
0.023
-0.022
-0.091
-0.109
-0.107
-0.108
-0.115
-0.135
-0.164
-0.181
-0.199
-0.214
-0.203
-0.246
-0.335
-0.323
-0.148
2.095
65.345
5987.347
110316.938
100252.555
1856.050
4.144
-0.165
-0.096
-0.036
-0.016
-0.004
0.
0.
0.
0.
0.
0.
0.
0.
0.
0.
0.
0.
0.
0.
0.
0.
0.
0.003
0.005
0.005
-0.001
-0.012
-0.039
-0.061
-0.078
-0.093
-0.116
-0.130
-0.143
-0.145
-0.154
-0.176
-0.203
-0.213
-0.187
-0.200
-0.198
-0.236
-0.314
0.471
5.491
12.361
96.200
947.346
14460.453
86828.852
335.760
1.946
-0.178
-0.099
-0.035
-0.014
-0.002
0.
0.
0.
0.
0.
0.
0.
0.
0.
0.
0.
0.
0.
0.
0.
0.
0.
0.001
0.004
0.005
0.004
-0.004
-0.023
-0.047
-0.073
-0.107
-0.128
-0.146
-0.163
-0.179
-0.206
-0.234
-0.257
-0.249
-0.162
-0.190
-0.271
-0.299
0.108
24.450
662.191
444.147
52.528
237.566
91.244
57.108
5.972
-0.096
-0.193
-0.094
-0.039
-0.015
-0.003
0.
0.
0.
0.
0.
0.
0.
0.
0.
0.
0.
0.
0.
0.
0.
0.
0.
0.
0.002
0.006
0.005
0.000
-0.010
-0.028
-0.056
-0.093
-0.098
0.325
0.958
0.136
-0.147
-0.246
-0.301
-0.297
-0.250
-0.255
-0.305
-0.319
1.266
139.754
17956.754
8750.008
56.526
13.019
5.540
-0.007
-0.342
-0.310
-0.198
-0.098
-0.046
-0.018
-0.005
-0.001
0.
0.
0.
0.
0.
0.
0.
0.
0.
0.
0.
0.
0.
0.
0.
0.
0.
0.004
0.004
0.006
0.003
-0.007
-0.022
-0.055
-0.091
0.406
18.119
77.104
10.869
2.312
0.767
-0.220
-0.298
-0.229
-0.184
-0.288
-0.307
3.078
381.049
4520.017
637.092
28.832
19.600
1.464
0.230
0.273
-0.164
-0.207
-0.121
-0.057
-0.026
-0.012
-0.002
0.
0.
0.
0.
0.
0.
0.
0.
0.
0.
0.
0.
0.
0.
0.
0.
0.001
0.002
0.006
0.002
-0.002
-0.008
-0.028
-0.065
-0.095
1.264
93.863
653.584
50.908
15.081
5.166
0.193
-0.207
-0.153
0.003
-0.233
-0.327
1.549
150.892
1047.316
79.734
7057.413
22955.355
86.304
17.170
7.084
0.709
-0.206
-0.160
-0.078
-0.035
-0.017
-0.006
0.
0.
0.
0.
0.
0.
0.
0.
0.
0.
0.
0.
0.
0.
0.
0.001
0.002
0.003
0.005
0.000
-0.005
-0.023
-0.047
-0.084
-0.120
0.274
13.312
55.540
17.787
9.918
3.845
0.413
0.001
-0.220
-0.204
-0.289
-0.354
-0.259
3.687
46.280
464.688
128753.188
116383.195
742.850
1300.091
71.662
2.670
-0.108
-0.190
-0.106
-0.051
-0.023
-0.010
0.
0.
0.
0.
0.
0.
0.
0.
0.
0.
0.
0.
0.
0.
0.
0.001
0.003
0.005
0.004
-0.004
-0.016
-0.041
-0.068
-0.099
-0.139
-0.138
0.279
1.523
1.550
0.937
0.391
0.034
-0.103
-0.261
-0.284
-0.301
-0.350
-0.316
10.016
3790.441
100782.102
114009.313
111887.828
12654.534
70501.602
692.349
58.382
3.012
-0.128
-0.133
-0.067
-0.030
-0.013
-0.004
0.
0.
0.
0.
0.
0.
0.
0.
0.
0.
0.
0.
0.
0.
0.001
0.003
0.005
0.003
-0.009
-0.029
-0.052
-0.073
-0.097
-0.128
-0.159
-0.152
-0.126
-0.130
-0.180
-0.193
-0.201
-0.200
-0.237
-0.258
-0.271
-0.310
-0.200
18.337
7237.266
103332.070
37163.645
25846.438
9048.357
3580.480
16778.369
1430.022
25.833
0.311
-0.133
-0.079
-0.035
-0.015
-0.005
0.
0.
0.
0.
0.
0.
0.
0.
0.
0.
0.
0.
0.
0.
0.001
0.003
0.005
0.002
-0.011
-0.035
-0.052
-0.058
-0.080
-0.103
-0.125
-0.135
-0.138
-0.155
-0.174
-0.188
-0.185
-0.172
-0.188
-0.203
-0.226
-0.277
-0.254
7.733
504.484
3221.414
348.476
134.403
104.583
42679.371
101683.000
22474.246
304.012
3.743
-0.086
-0.081
-0.037
-0.016
-0.005
0.
0.
0.
0.
0.
0.
0.
0.
0.
0.
0.
0.
0.
0.
0.002
0.002
0.005
0.002
-0.010
-0.031
-0.046
-0.048
-0.064
-0.083
-0.090
-0.084
-0.079
-0.084
-0.106
-0.130
-0.140
-0.144
-0.152
-0.161
-0.183
-0.250
-0.311
0.685
46.106
76.353
11.211
12.318
24.826
2364.524
116356.555
101379.609
12452.097
17.676
0.011
-0.073
-0.035
-0.016
-0.005
0.
0.
0.
0.
0.
0.
0.
0.
0.
0.
0.
0.
0.
0.
0.002
0.002
0.005
0.004
-0.004
-0.023
-0.036
-0.048
-0.059
-0.065
-0.061
-0.045
-0.037
-0.037
-0.054
-0.076
-0.098
-0.112
-0.122
-0.131
-0.155
-0.211
-0.294
-0.353
0.114
0.445
4.446
89.405
144.707
33.189
1638.202
70387.703
1367.515
7.487
-0.028
-0.058
-0.029
-0.012
-0.003
0.
0.
0.
0.
0.
0.
0.
0.
0.
0.
0.
0.
0.
0.
0.001
0.002
0.003
0.005
0.001
-0.008
-0.024
-0.034
-0.040
-0.039
-0.025
-0.018
-0.013
-0.016
-0.027
-0.048
-0.066
-0.085
-0.094
-0.114
-0.147
-0.182
-0.189
-0.239
-0.376
-0.304
3.436
53.832
83.428
8.103
13.081
51.302
12.026
0.444
-0.065
-0.044
-0.021
-0.009
-0.003
0.
0.
0.
0.
0.
0.
0.
0.
0.
0.
0.
0.
0.
0.
0.
0.002
0.002
0.005
0.005
0.002
-0.004
-0.010
-0.014
-0.011
-0.005
0.000
-0.001
-0.006
-0.016
-0.033
-0.050
-0.068
-0.079
-0.106
-0.143
-0.141
0.213
0.490
-0.167
-0.294
0.621
4.785
4.633
0.544
-0.069
0.140
0.002
-0.072
-0.048
-0.027
-0.014
-0.003
-0.002
0.
0.
0.
0.
0.
0.
0.
0.
0.
0.
0.
0.
0.
0.
0.
0.001
0.002
0.003
0.005
0.004
0.004
0.003
0.002
0.002
0.004
0.005
0.003
-0.001
-0.010
-0.025
-0.040
-0.055
-0.072
-0.098
-0.132
-0.132
0.289
0.936
0.000
-0.244
-0.170
0.076
-0.014
-0.181
-0.172
-0.128
-0.082
-0.051
-0.028
-0.014
-0.005
-0.002
0.
0.
0.
0.
0.
0.
0.
0.
0.
0.
0.
0.
0.
0.
0.
0.
0.
0.001
0.002
0.003
0.005
0.005
0.006
0.006
0.006
0.006
0.005
0.003
-0.002
-0.010
-0.021
-0.034
-0.049
-0.064
-0.086
-0.115
-0.133
-0.069
0.143
-0.110
-0.188
-0.180
-0.149
-0.134
-0.123
-0.100
-0.068
-0.042
-0.023
-0.010
-0.003
-0.002
-0.001
0.
0.
0.
0.
0.
0.
0.
0.
0.
0.
0.
0.
0.
0.
0.
0.
0.
0.
0.001
0.001
0.003
0.003
0.003
0.004
0.004
0.002
0.003
0.
-0.001
-0.008
-0.016
-0.025
-0.036
-0.050
-0.062
-0.084
-0.106
-0.118
-0.124
-0.130
-0.125
-0.109
-0.088
-0.072
-0.057
-0.041
-0.024
-0.014
-0.005
-0.001
0.000
0.
0.
0.
0.
0.
0.
0.
0.
0.
0.
0.
0.
0.
0.
0.
0.
0.
0.
0.
0.
0.
0.001
0.001
0.001
0.002
0.003
0.003
0.002
0.002
0.001
-0.003
-0.007
-0.012
-0.017
-0.025
-0.032
-0.040
-0.049
-0.066
-0.080
-0.087
-0.081
-0.067
-0.050
-0.037
-0.027
-0.021
-0.012
-0.006
0.000
0.002
0.002
0.001
0.001
0.
0.
0.
0.
0.
0.
0.
0.
0.
0.
0.
0.
0.
0.
0.
0.
0.
0.
0.
0.
0.
0.
0.
0.
0.
0.
0.
0.
0.
-0.002
-0.003
-0.009
-0.012
-0.014
-0.018
-0.022
-0.028
-0.031
-0.039
-0.043
-0.039
-0.032
-0.020
-0.013
-0.007
-0.001
0.000
0.003
0.003
0.003
0.002
0.002
0.
0.
0.
0.
0.
0.
0.
0.
0.
0.
0.
0.
0.
0.
0.
0.
0.
0.
0.
0.
0.
0.
0.
0.
0.
0.
0.
0.
0.
0.
-0.001
-0.002
-0.003
-0.008
-0.008
-0.009
-0.011
-0.014
-0.015
-0.017
-0.016
-0.015
-0.011
-0.008
-0.005
0.000
0.003
0.004
0.003
0.003
0.002
0.002
0.
0.
0.
0.
0.
0.
0.
0.
0.
0.
0.
0.
0.
0.
0.
0.
0.
0.
0.
0.
0.
0.
0.
0.
0.
0.
0.
0.
0.001
0.002
0.002
0.001
0.000
0.000
-0.002
-0.004
-0.003
-0.003
-0.004
-0.004
-0.007
-0.008
-0.006
-0.004
-0.003
-0.001
0.001
0.003
0.003
0.002
0.001
0.001
0.
0.
0.
0.
0.
0.
0.
0.
0.
0.
0.
0.
0.
0.
0.
0.
0.
0.
0.
0.
0.
0.
0.
0.
0.
0.
0.
0.001
0.001
0.002
0.002
0.002
0.002
0.002
0.001
0.001
0.
0.
0.
0.000
0.000
-0.001
-0.001
0.000
0.000
0.000
0.001
0.001
0.001
0.001
0.001
0.
0.
0.
0.
0.
0.
0.
0.
0.
0.
0.
0.
0.
0.
0.
0.
0.
0.
0.
0.
0.
0.
0.
0.
0.
0.
0.
0.
0.
0.001
0.001
0.002
0.002
0.002
0.003
0.003
0.002
0.002
0.001
0.
0.
0.
0.
0.
0.001
0.
0.
0.
0.
0.
0.
0.
0.
0.
0.
0.
0.
0.
0.
0.
0.
0.
0.
0.
0.
0.
0.
0.
0.
0.
0.
0.
0.
0.
0.
0.
0.
0.
0.
0.
0.
0.001
0.001
0.002
0.002
0.002
0.002
0.003
0.003
0.003
0.002
0.001
0.
0.
0.
0.
0.
0.
0.
0.
0.
0.
0.
0.
0.
0.
0.
0.
0.
0.
0.
0.
0.
0.
0.
0.
0.
0.
0.
0.
0.
0.
0.
0.
0.
0.
0.
0.
0.
0.
0.
0.
0.
0.
0.001
0.001
0.002
0.002
0.002
0.002
0.003
0.003
0.003
0.002
0.001
0.
0.
0.
0.
0.
0.
0.
0.
0.
0.
0.
0.
0.
0.
0.
0.
0.
0.
0.
0.
0.
0.
0.
0.
0.
0.
0.
0.
0.
0.
0.
0.
0.
0.
0.
0.
0.
0.
0.
0.
0.
0.
0.
0.001
0.002
0.002
0.002
0.002
0.003
0.003
0.003
0.001
0.001
0.
0.
0.
0.
0.
0.
0.
0.
0.
0.
0.
0.
0.
0.
0.
0.
0.
0.
0.
0.
0.
0.
0.
0.
0.
0.
0.
0.
0.
0.
0.
0.
0.
0.
0.
0.
0.
0.
0.
0.
0.
0.
0.
0.001
0.001
0.002
0.003
0.002
0.002
0.002
0.001
0.001
0.001
0.
0.
0.
0.
0.
0.
0.
0.
0.
0.
0.
0.
0.
0.
0.
0.
0.
0.
0.
0.
0.
0.
0.
0.
0.
0.
0.
0.
0.
0.
0.
0.
0.
0.
0.
0.
0.
0.
0.
0.
0.
0.
0.
0.
0.001
0.002
0.002
0.002
0.002
0.001
0.001
0.001
0.
0.
0.
0.
0.
0.
0.
0.
0.
0.
0.
0.
0.
0.
0.
0.
0.
0.
0.
0.
0.
0.
0.
0.
0.
0.
0.
0.
0.
0.
0.
0.
0.
0.
0.
0.
0.
0.
0.
0.
0.
0.
0.
0.
0.
0.
0.
0.001
0.001
0.001
0.001
0.001
0.
0.
0.
0.
0.
0.
0.
0.
0.
0.
0.
0.
0.
0.
0.
0.
0.
0.
0.
0.
0.
0.
0.
0.
0.
0.
0.
0.
0.
0.
0.
0.
0.
0.
0.
0.
0.
0.
0.
0.
0.
0.
0.
0.
0.
0.
0.
0.
0.
0.
0.
0.
0.
0.
0.
0.
0.
0.
0.
0.
0.
0.
0.
0.
0.
0.
0.
0.
0.
0.
0.
0.
0.
0.
0.
0.
0.
0.
0.
0.
0.
0.
0.
0.
0.
0.
0.
0.
0.
0.
0.
0.
0.
0.
0.
0.
0.
0.
0.
0.
0.
0.
0.
0.
0.
0.
0.
0.
0.
0.
0.
0.
0.
0.
0.
0.
0.
0.
0.
0.
0.
0.
0.
0.
0.
0.
0.
0.
0.
0.
0.
0.
0.
0.
0.
0.
0.
0.
0.
0.
0.
0.
0.
0.
0.
0.
0.
0.
0.
0.
0.
0.
0.
0.
0.
0.
0.
0.
0.
0.
0.
0.
0.
0.
0.
0.
0.
0.
0.
0.
0.
0.
0.
0.
0.
0.
0.
0.
0.
0.
0.
0.
0.
0.
0.
0.
0.
0.
0.
0.
0.
0.
0.
0.
0.
0.
0.
0.
0.
0.
0.
0.
0.
0.
0.
0.
0.
0.
0.
0.
0.
0.
0.
0.
0.
0.
0.
0.
0.
0.
0.
0.
0.
0.
0.
0.
0.
0.
0.
0.
0.
0.
0.
0.
0.
0.
0.
0.
0.
0.
0.
0.
0.
0.
0.
0.
0.
0.
0.
0.
0.
0.
0.
0.
0.
0.
0.
0.
0.
0.
0.
0.
0.
0.
0.
0.
0.
0.
0.
0.
0.
0.
0.
0.
0.
0.
0.
0.
0.
0.
0.
0.
0.
0.
0.
0.
0.
0.
0.
0.
0.
0.
0.
0.
0.
0.
0.
0.
0.
0.
0.
0.
0.
0.
0.
0.
0.
0.
0.
0.
0.
0.
0.
0.
0.
0.
0.
0.
0.
0.
0.
0.
0.
0.
0.
0.
0.
0.
0.
0.
0.
0.
0.
0.
0.
0.
0.
0.
0.
0.
0.
0.
0.
0.
0.
0.
0.
0.
0.
0.
0.
0.
0.
0.
0.
0.
0.
0.
0.
0.
0.
0.
0.
0.
0.
0.001
0.001
0.001
0.
0.
0.
0.
0.
0.
0.
0.
0.
0.
0.
0.
0.
0.
0.
0.
0.
0.
0.
0.
0.
0.
0.
0.
0.
0.
0.
0.
0.
0.
0.
0.
0.
0.
0.
0.
0.
0.
0.
0.
0.
0.
0.
0.
0.
0.
0.
0.
0.
0.001
0.001
0.001
0.001
0.001
0.
0.
0.
0.
0.
0.
0.
0.
0.
0.
0.
0.
0.
0.
0.
0.
0.
0.
0.
0.
0.
0.
0.
0.
0.
0.
0.
0.
0.
0.
0.
0.
0.
0.
0.
0.
0.
0.
0.
0.
0.
0.
0.
0.
0.
0.
0.
0.001
0.001
0.001
0.002
0.002
0.002
0.001
0.
0.
0.
0.
0.
0.
0.
0.
0.
0.
0.
0.
0.
0.
0.
0.
0.
0.
0.
0.
0.
0.
0.
0.
0.
0.
0.
0.
0.
0.
0.
0.
0.
0.
0.
0.
0.
0.
0.
0.
0.
0.
0.
0.
0.
0.
0.001
0.001
0.001
0.002
0.002
0.002
0.002
0.
0.
0.
0.
0.
0.
0.
0.000
-0.001
-0.002
-0.002
-0.002
-0.002
-0.001
-0.001
0.
0.
0.
0.
0.
0.
0.
0.
0.
0.
0.
0.
0.
0.
0.
0.
0.
0.
0.
0.
0.
0.
0.
0.
0.
0.
0.
0.
0.
0.
0.
0.001
0.001
0.001
0.002
0.002
0.002
0.002
0.
0.
0.
0.
0.
0.000
-0.001
-0.003
-0.004
-0.005
-0.005
-0.005
-0.004
-0.002
-0.002
-0.001
-0.001
0.
0.
0.
0.
0.
0.
0.
0.
0.
0.
0.
0.
0.
0.
0.
0.
0.
0.
-0.002
-0.003
-0.003
-0.002
-0.002
-0.002
0.
0.
0.
0.
0.
0.001
0.001
0.001
0.002
0.002
0.002
0.001
0.
0.
0.
0.
0.000
-0.002
-0.004
-0.006
-0.011
-0.015
-0.018
-0.018
-0.013
-0.007
-0.001
0.002
0.003
0.002
0.003
0.001
0.
0.
0.
0.
0.
0.
0.
0.
0.
0.
0.
0.
0.
-0.001
-0.003
-0.005
-0.006
-0.006
-0.006
-0.005
-0.006
-0.003
-0.003
-0.002
0.
0.
0.
0.001
0.001
0.001
0.001
0.
0.
0.
0.
0.
0.
-0.002
-0.004
-0.009
-0.017
-0.029
-0.043
-0.053
-0.047
-0.036
-0.023
-0.010
-0.001
0.004
0.005
0.004
0.003
0.002
0.
0.
0.
0.
0.
0.
0.
0.
0.
0.
0.
-0.001
-0.003
-0.005
-0.009
-0.011
-0.014
-0.017
-0.015
-0.012
-0.008
-0.005
-0.003
-0.002
0.
0.
0.
0.
0.
0.
0.
0.
0.
0.
0.
-0.001
-0.003
-0.009
-0.019
-0.040
-0.065
-0.076
-0.077
-0.072
-0.063
-0.048
-0.028
-0.009
0.001
0.004
0.005
0.005
0.003
0.002
0.
0.
0.
0.
0.
0.
0.
0.
0.
-0.001
-0.001
-0.006
-0.009
-0.016
-0.024
-0.032
-0.035
-0.030
-0.026
-0.018
-0.010
-0.005
-0.003
-0.002
0.
0.
0.
0.
0.
0.
0.
0.
0.
0.
-0.002
-0.006
-0.016
-0.039
-0.070
-0.083
0.118
0.541
0.366
0.058
-0.071
-0.055
-0.030
-0.011
0.
0.003
0.004
0.004
0.002
0.001
0.
0.
0.
0.
0.
0.
0.
0.
0.000
-0.004
-0.006
-0.016
-0.031
-0.043
-0.054
-0.060
-0.058
-0.047
-0.032
-0.018
-0.011
-0.004
-0.003
-0.002
0.
0.
0.
0.
0.
0.
0.
0.
-0.001
-0.005
-0.012
-0.029
-0.062
-0.088
0.126
4.809
17.840
7.149
1.660
0.023
-0.100
-0.068
-0.038
-0.016
-0.002
0.002
0.004
0.002
0.002
0.
0.
0.
0.
0.
0.
0.
0.001
-0.002
-0.003
-0.010
-0.025
-0.044
-0.060
-0.051
-0.056
-0.074
-0.069
-0.049
-0.029
-0.015
-0.008
-0.003
-0.002
0.
0.
-0.001
-0.001
-0.003
-0.003
-0.002
-0.001
-0.004
-0.007
-0.017
-0.038
-0.074
-0.090
0.878
18.105
75.867
19.172
3.173
0.085
-0.145
-0.104
-0.068
-0.043
-0.017
-0.004
0.001
0.003
0.002
0.
0.
0.
0.
0.
0.
0.
0.001
0.000
-0.004
-0.013
-0.033
-0.053
-0.040
0.131
0.131
-0.040
-0.072
-0.063
-0.038
-0.018
-0.009
-0.003
-0.001
-0.001
-0.001
-0.002
-0.005
-0.007
-0.007
-0.008
-0.008
-0.010
-0.011
-0.021
-0.044
-0.081
-0.064
1.710
16.184
22.232
5.490
0.789
-0.133
-0.182
-0.114
-0.094
-0.071
-0.038
-0.013
-0.004
0.001
0.002
0.
0.
0.
0.
0.
0.
0.001
0.000
0.001
-0.002
-0.012
-0.035
-0.057
-0.031
0.206
0.224
0.009
-0.068
-0.063
-0.038
-0.020
-0.009
-0.002
-0.003
-0.003
-0.003
-0.006
-0.010
-0.012
-0.013
-0.012
-0.012
-0.012
-0.014
-0.024
-0.045
-0.083
-0.103
0.696
5.329
4.971
0.729
-0.158
-0.252
-0.179
-0.037
-0.094
-0.090
-0.059
-0.024
-0.008
-0.002
0.001
0.
0.
0.
0.
0.
0.
0.001
0.001
0.002
-0.001
-0.009
-0.030
-0.054
-0.071
-0.016
-0.004
-0.043
-0.065
-0.056
-0.033
-0.016
-0.004
0.001
-0.001
0.000
-0.006
-0.014
-0.022
-0.026
-0.026
-0.023
-0.019
-0.015
-0.020
-0.025
-0.046
-0.084
-0.138
-0.107
0.186
0.163
-0.161
-0.282
-0.284
-0.204
-0.119
-0.120
-0.104
-0.072
-0.032
-0.013
-0.004
0.001
0.
0.
0.
0.
0.
0.
0.001
0.001
0.002
0.001
-0.004
-0.019
-0.042
-0.062
-0.075
-0.073
-0.066
-0.058
-0.043
-0.018
-0.006
-0.001
0.000
-0.003
-0.008
-0.019
-0.032
-0.044
-0.045
-0.045
-0.038
-0.029
-0.020
-0.019
-0.032
-0.048
-0.088
-0.143
-0.198
-0.242
-0.284
-0.320
-0.326
-0.289
-0.142
-0.071
-0.123
-0.118
-0.079
-0.039
-0.016
-0.005
-0.003
0.
0.
0.
0.
0.
0.
0.001
0.002
0.001
0.002
0.000
-0.007
-0.020
-0.037
-0.051
-0.055
-0.050
-0.037
-0.017
-0.007
0.002
0.000
-0.001
-0.008
-0.023
-0.043
-0.060
-0.070
-0.072
-0.064
-0.056
-0.040
-0.030
-0.031
-0.039
-0.060
-0.097
-0.137
0.020
0.366
-0.024
-0.331
-0.353
-0.296
-0.155
-0.092
-0.140
-0.122
-0.082
-0.041
-0.017
-0.008
-0.005
0.
0.
0.
0.
0.
0.
0.
0.002
0.003
0.003
0.003
0.002
-0.004
-0.010
-0.016
-0.019
-0.016
-0.007
0.000
0.003
0.005
-0.001
-0.010
-0.026
-0.049
-0.072
-0.087
-0.093
-0.091
-0.086
-0.076
-0.060
-0.047
-0.047
-0.059
-0.087
-0.120
0.495
17.492
98.699
25.739
0.700
-0.355
-0.321
-0.226
-0.179
-0.164
-0.127
-0.083
-0.040
-0.018
-0.008
-0.003
0.
0.
0.
0.
0.
0.
0.
0.001
0.002
0.003
0.003
0.004
0.004
0.002
0.000
0.000
0.003
0.005
0.007
0.006
0.003
-0.014
-0.035
-0.064
-0.092
-0.108
-0.113
-0.113
-0.111
-0.105
-0.098
-0.083
-0.067
-0.070
-0.088
-0.133
-0.123
6.317
1269.098
96399.336
2529.591
12.466
-0.257
-0.357
-0.250
-0.221
-0.187
-0.132
-0.078
-0.038
-0.018
-0.009
-0.002
0.
0.
0.
0.
0.
0.
0.
0.
0.001
0.002
0.003
0.003
0.005
0.005
0.005
0.005
0.008
0.010
0.007
0.005
-0.011
-0.040
-0.064
-0.081
-0.109
-0.135
-0.149
-0.143
-0.133
-0.122
-0.118
-0.100
-0.093
-0.111
-0.145
-0.202
-0.172
9.408
2969.618
100211.969
7002.923
29.596
0.214
0.103
-0.245
-0.311
-0.236
-0.144
-0.077
-0.040
-0.020
-0.009
0.
0.
0.
0.
0.
0.
0.
0.
0.
0.
0.001
0.003
0.003
0.003
0.004
0.005
0.003
0.007
0.009
0.006
-0.004
-0.030
-0.057
0.161
3.248
2.165
0.029
-0.144
-0.162
-0.153
-0.138
-0.132
-0.124
-0.138
-0.172
-0.220
-0.277
-0.260
5.687
296.415
2712.040
2452.572
45.869
10.732
32.330
4.813
-0.190
-0.279
-0.175
-0.084
-0.043
-0.020
-0.007
0.
0.
0.
0.
0.
0.
0.
0.
0.
0.
0.
0.
0.001
0.003
0.003
0.003
0.002
0.006
0.007
0.002
-0.011
-0.043
-0.016
3.743
346.987
140.889
2.355
0.123
-0.166
-0.165
-0.158
-0.158
-0.174
-0.201
-0.232
-0.250
-0.279
-0.150
17.052
4438.292
15402.405
241.295
13.327
96.450
421.130
54.475
1.918
-0.257
-0.212
-0.102
-0.046
-0.021
-0.005
-0.001
0.
0.
0.
0.
0.
0.
0.
0.
0.
0.
0.
0.
0.
0.
0.
0.
0.004
0.005
0.001
-0.015
-0.048
0.048
6.350
116.823
61.457
5.140
0.556
-0.157
-0.178
-0.175
-0.188
-0.227
-0.256
-0.241
-0.110
0.308
0.775
4.299
199.074
384.017
20.885
66.366
9710.315
19065.324
783.969
28.602
0.251
-0.230
-0.123
-0.051
-0.024
-0.007
-0.002
0.
0.
0.
0.
0.
0.
0.
0.
0.
0.
0.
0.
0.
0.
0.
0.
0.004
0.005
0.001
-0.014
-0.047
-0.036
2.470
22.409
7.997
1.591
0.100
-0.200
-0.178
-0.136
-0.191
-0.257
-0.215
0.253
1.368
4.755
5.425
1.135
1.369
8.852
125.270
620.501
101138.117
105141.063
18854.652
190.857
1.367
-0.235
-0.134
-0.053
-0.021
-0.007
-0.002
0.
0.
0.
0.
0.
0.
0.
0.
0.
0.
0.
0.
0.
0.
0.
0.
0.004
0.005
0.000
-0.008
-0.038
-0.070
0.054
0.715
0.213
-0.090
-0.214
-0.245
-0.109
0.064
-0.142
-0.272
0.574
5.131
5.734
8.201
7.923
0.879
2.033
33.254
1165.680
17379.299
106499.227
15261.785
1821.117
55.716
0.510
-0.252
-0.131
-0.054
-0.022
-0.008
-0.002
0.
0.
0.
0.
0.
0.
0.
0.
0.
0.
0.
0.
0.
0.
0.
0.
0.003
0.004
0.003
-0.006
-0.024
-0.058
-0.095
-0.130
-0.178
-0.225
-0.248
-0.239
-0.168
-0.058
-0.283
-0.321
1.775
14.877
10.701
2.221
1.152
0.896
106.396
11445.774
7018.220
4110.910
179114.797
13975.679
20.030
1.654
-0.322
-0.256
-0.127
-0.054
-0.020
-0.007
-0.002
0.
0.
0.
0.
0.
0.
0.
0.
0.
0.
0.
0.
0.
0.
0.
0.
0.001
0.005
0.005
-0.003
-0.013
-0.036
-0.075
-0.129
-0.179
-0.093
2.725
9.052
2.308
1.118
0.230
-0.338
0.674
4.943
3.493
0.159
-0.363
3.847
1040.040
100654.992
102386.172
856.172
883.214
213.643
0.600
-0.104
-0.298
-0.241
-0.132
-0.060
-0.026
-0.008
-0.001
0.
0.
0.
0.
0.
0.
0.
0.
0.
0.
0.
0.
0.
0.
0.
0.
0.002
0.004
0.005
0.000
-0.012
-0.028
-0.065
-0.122
-0.157
3.295
556.995
10308.753
233.680
131.046
36.331
1.732
2.126
9.485
17.634
2.477
-0.349
14.103
20809.629
116408.578
9950.164
328.905
69.943
6.558
20.473
47.237
6.135
-0.095
-0.140
-0.073
-0.030
-0.015
-0.001
0.
0.
0.
0.
0.
0.
0.
0.
0.
0.
0.
0.
0.
0.
0.
0.001
0.002
0.003
0.003
-0.003
-0.015
-0.038
-0.080
-0.145
-0.151
11.383
16889.078
101098.156
4841.016
8795.079
824.382
18.472
9.287
26.065
88.423
9.715
-0.260
7.585
4057.935
100560.281
649.502
241.325
149.993
255.258
1482.818
2926.653
88.631
0.562
-0.173
-0.090
-0.040
-0.018
-0.006
0.
0.
0.
0.
0.
0.
0.
0.
0.
0.
0.
0.
0.
0.
0.
0.001
0.002
0.005
0.000
-0.007
-0.032
-0.071
-0.116
-0.173
-0.204
2.597
308.675
5301.557
3728.536
2812.884
399.664
64.963
39.638
7.696
13.351
2.024
-0.410
0.021
14.775
68.995
113.502
2065.064
1844.602
5032.436
51269.230
1396.550
45.180
0.357
-0.203
-0.117
-0.050
-0.023
-0.010
0.
0.
0.
0.
0.
0.
0.
0.
0.
0.
0.
0.
0.
0.
0.
0.001
0.004
0.005
-0.002
-0.019
-0.053
-0.086
-0.115
-0.163
-0.215
-0.076
5.285
49.566
67.111
39.543
37.300
27.395
18.926
2.199
-0.001
-0.345
0.251
1.586
7.277
401.648
7341.196
35692.148
121714.820
163653.859
102213.016
8981.613
145.169
1.583
-0.196
-0.141
-0.063
-0.028
-0.013
-0.002
0.
0.
0.
0.
0.
0.
0.
0.
0.
0.
0.
0.
0.
0.001
0.001
0.005
0.004
-0.005
-0.030
-0.056
-0.001
0.299
0.257
-0.075
-0.214
-0.052
0.810
0.869
1.076
2.020
3.265
7.964
2.373
-0.256
-0.352
1.241
4.652
37.042
34154.563
114748.320
2978.314
200505.094
104179.891
126236.555
100747.695
3032.841
9.681
0.006
-0.137
-0.073
-0.033
-0.015
-0.004
0.
0.
0.
0.
0.
0.
0.
0.
0.
0.
0.
0.
0.
0.001
0.002
0.005
0.004
-0.006
-0.033
-0.045
0.525
3.195
2.595
0.348
-0.141
-0.213
-0.217
-0.221
-0.225
-0.170
1.202
5.618
1.678
-0.255
-0.358
-0.024
0.684
29.678
31289.156
115239.617
930.756
82245.453
552.997
9140.444
104348.719
2999.011
181.490
2.684
-0.098
-0.073
-0.035
-0.014
-0.005
0.
0.
0.
0.
0.
0.
0.
0.
0.
0.
0.
0.
0.
0.001
0.002
0.005
0.004
-0.004
-0.029
-0.041
0.485
3.882
2.997
0.277
-0.082
-0.150
-0.156
-0.164
-0.188
-0.198
-0.070
0.266
-0.047
-0.274
-0.325
-0.380
-0.401
3.976
4879.247
8052.810
94.319
1812.322
716.400
262.001
7961.816
100150.266
4822.514
12.719
-0.014
-0.065
-0.033
-0.013
-0.003
0.
0.
0.
0.
0.
0.
0.
0.
0.
0.
0.
0.
0.
0.
0.002
0.003
0.005
-0.001
-0.021
-0.040
0.036
0.826
0.647
-0.031
-0.086
-0.094
-0.088
-0.082
-0.105
-0.137
-0.162
-0.180
-0.205
-0.241
-0.288
-0.345
-0.380
-0.323
2.308
5.571
117.795
47287.172
100101.453
420.223
832.071
21580.098
709.420
5.742
-0.037
-0.055
-0.026
-0.012
-0.003
0.
0.
0.
0.
0.
0.
0.
0.
0.
0.
0.
0.
0.
0.
0.002
0.002
0.005
0.003
-0.006
-0.028
-0.041
-0.038
-0.053
-0.067
-0.070
-0.056
-0.041
-0.042
-0.062
-0.090
-0.123
-0.145
-0.162
-0.206
-0.250
-0.089
3.139
6.433
0.641
2.297
115.830
12498.512
42569.148
227.017
11.496
34.247
8.695
0.303
-0.069
-0.043
-0.018
-0.008
-0.003
0.
0.
0.
0.
0.
0.
0.
0.
0.
0.
0.
0.
0.
0.
0.001
0.002
0.003
0.005
0.001
-0.007
-0.023
-0.034
-0.043
-0.041
-0.031
-0.020
-0.014
-0.020
-0.041
-0.067
-0.090
-0.088
-0.065
-0.152
-0.225
1.456
67.742
205.144
12.202
1.051
48.246
697.936
193.396
9.119
0.284
0.094
-0.057
-0.093
-0.053
-0.027
-0.011
-0.003
-0.002
0.
0.
0.
0.
0.
0.
0.
0.
0.
0.
0.
0.
0.
0.
0.
0.002
0.002
0.005
0.004
0.004
0.000
-0.005
-0.007
-0.007
-0.004
0.000
0.000
-0.008
-0.030
-0.052
-0.072
-0.065
-0.033
-0.126
-0.211
1.271
74.407
1684.694
33.984
0.096
2.017
10.974
4.303
0.078
-0.206
-0.176
-0.116
-0.068
-0.031
-0.013
-0.003
-0.002
0.
0.
0.
0.
0.
0.
0.
0.
0.
0.
0.
0.
0.
0.
0.
0.
0.
0.002
0.002
0.005
0.005
0.005
0.005
0.004
0.004
0.005
0.005
0.003
-0.006
-0.022
-0.042
-0.059
-0.078
-0.092
-0.143
-0.195
-0.049
6.761
112.990
6.946
-0.145
-0.225
-0.125
-0.165
-0.193
-0.164
-0.118
-0.069
-0.031
-0.011
-0.002
0.000
-0.001
0.
0.
0.
0.
0.
0.
0.
0.
0.
0.
0.
0.
0.
0.
0.
0.
0.
0.001
0.001
0.002
0.003
0.005
0.005
0.006
0.006
0.005
0.006
0.001
-0.005
-0.015
-0.033
-0.050
-0.070
-0.091
-0.120
-0.160
-0.179
-0.106
0.166
-0.071
-0.179
-0.184
-0.155
-0.132
-0.112
-0.085
-0.055
-0.024
-0.008
0.000
0.001
0.
0.001
0.
0.
0.
0.
0.
0.
0.
0.
0.
0.
0.
0.
0.
0.
0.
0.
0.
0.
0.
0.001
0.001
0.002
0.002
0.002
0.002
0.002
0.002
-0.001
-0.004
-0.013
-0.023
-0.034
-0.049
-0.067
-0.086
-0.102
-0.128
-0.143
-0.143
-0.139
-0.121
-0.101
-0.076
-0.059
-0.044
-0.030
-0.014
-0.004
0.001
0.003
0.000
0.002
0.
0.
0.
0.
0.
0.
0.
0.
0.
0.
0.
0.
0.
0.
0.
0.
0.
0.
0.
0.
0.
0.
0.001
0.001
0.002
0.002
0.001
0.000
-0.001
-0.004
-0.009
-0.015
-0.021
-0.027
-0.036
-0.046
-0.055
-0.066
-0.078
-0.084
-0.079
-0.065
-0.047
-0.031
-0.018
-0.010
-0.006
0.000
0.003
0.006
0.003
0.002
0.
0.
0.
0.
0.
0.
0.
0.
0.
0.
0.
0.
0.
0.
0.
0.
0.
0.
0.
0.
0.
0.
0.
0.
0.
0.
0.001
0.001
0.001
0.000
0.000
-0.004
-0.009
-0.011
-0.013
-0.018
-0.020
-0.026
-0.031
-0.035
-0.038
-0.033
-0.028
-0.018
-0.009
-0.004
0.000
0.003
0.004
0.005
0.003
0.002
0.001
0.
0.
0.
0.
0.
0.
0.
0.
0.
0.
0.
0.
0.
0.
0.
0.
0.
0.
0.
0.
0.
0.
0.
0.
0.
0.001
0.002
0.003
0.003
0.004
0.003
0.002
-0.001
-0.003
-0.005
-0.007
-0.009
-0.012
-0.014
-0.012
-0.014
-0.013
-0.008
-0.005
-0.002
0.000
0.002
0.004
0.003
0.003
0.001
0.001
0.
0.
0.
0.
0.
0.
0.
0.
0.
0.
0.
0.
0.
0.
0.
0.
0.
0.
0.
0.
0.
0.
0.
0.
0.
0.001
0.002
0.003
0.004
0.005
0.005
0.004
0.003
0.004
0.002
0.001
0.
0.000
-0.001
-0.003
-0.006
-0.004
-0.005
-0.003
-0.001
-0.001
0.002
0.002
0.001
0.001
0.001
0.001
0.
0.
0.
0.
0.
0.
0.
0.
0.
0.
0.
0.
0.
0.
0.
0.
0.
0.
0.
0.
0.
0.
0.
0.
0.
0.001
0.001
0.003
0.004
0.005
0.006
0.006
0.005
0.004
0.004
0.004
0.003
0.004
0.002
0.001
0.001
0.002
-0.001
-0.001
-0.002
0.
0.
0.
0.001
0.001
0.
0.
0.
0.
0.
0.
0.
0.
0.
0.
0.
0.
0.
0.
0.
0.
0.
0.
0.
0.
0.
0.
0.
0.
0.
0.
0.
0.
0.001
0.002
0.003
0.004
0.005
0.006
0.006
0.006
0.005
0.005
0.006
0.003
0.003
0.002
0.002
0.002
-0.001
0.
0.
0.
0.
0.
0.
0.
0.
0.
0.
0.
0.
0.
0.
0.
0.
0.
0.
0.
0.
0.
0.
0.
0.
0.
0.
0.
0.
0.
0.
0.
0.
0.
0.
0.
0.
0.001
0.001
0.003
0.004
0.005
0.006
0.006
0.006
0.005
0.005
0.005
0.003
0.003
0.002
0.001
0.001
0.
0.
0.
0.
0.
0.
0.
0.
0.
0.
0.
0.
0.
0.
0.
0.
0.
0.
0.
0.
0.
0.
0.
0.
0.
0.
0.
0.
0.
0.
0.
0.
0.
0.
0.
0.
0.
0.001
0.001
0.003
0.003
0.005
0.006
0.006
0.006
0.005
0.005
0.003
0.002
0.002
0.001
0.
0.
0.
0.
0.
0.
0.
0.
0.
0.
0.
0.
0.
0.
0.
0.
0.
0.
0.
0.
0.
0.
0.
0.
0.
0.
0.
0.
0.
0.
0.
0.
0.
0.
0.
0.
0.
0.
0.
0.
0.001
0.002
0.003
0.003
0.005
0.006
0.005
0.005
0.004
0.003
0.002
0.001
0.
0.
0.
0.
0.
0.
0.
0.
0.
0.
0.
0.
0.
0.
0.
0.
0.
0.
0.
0.
0.
0.
0.
0.
0.
0.
0.
0.
0.
0.
0.
0.
0.
0.
0.
0.
0.
0.
0.
0.
0.
0.001
0.001
0.002
0.003
0.002
0.003
0.003
0.004
0.003
0.002
0.001
0.001
0.
0.
0.
0.
0.
0.
0.
0.
0.
0.
0.
0.
0.
0.
0.
0.
0.
0.
0.
0.
0.
0.
0.
0.
0.
0.
0.
0.
0.
0.
0.
0.
0.
0.
0.
0.
0.
0.
0.
0.
0.
0.
0.001
0.001
0.002
0.003
0.002
0.002
0.002
0.001
0.001
0.001
0.
0.
0.
0.
0.
0.
0.
0.
0.
0.
0.
0.
0.
0.
0.
0.
0.
0.
0.
0.
0.
0.
0.
0.
0.
0.
0.
0.
0.
0.
0.
0.
0.
0.
0.
0.
0.
0.
0.
0.
0.
0.
0.
0.
0.
0.
0.
0.
0.
0.
0.
0.
0.
0.
0.
0.
0.
0.
0.
0.
0.
0.
0.
0.
0.
0.
0.
0.
0.
0.
0.
0.
0.
0.
0.
0.
0.
0.
0.
0.
0.
0.
0.
0.
0.
0.
0.
0.
0.
0.
0.
0.
0.
0.
0.
0.
0.
0.
0.
0.
0.
0.
0.
0.
0.
0.
0.
0.
0.
0.
0.
0.
0.
0.
0.
0.
0.
0.
0.
0.
0.
0.
0.
0.
0.
0.
0.
0.
0.
0.
0.
0.
0.
0.
0.
0.
0.
0.
0.
0.
0.
0.
0.
0.
0.
0.
0.
0.
0.
0.
0.
0.
0.
0.
0.
0.
0.
0.
0.
0.
0.
0.
0.
0.
0.
0.
0.
0.
0.
0.
0.
0.
0.
0.
0.
0.
0.
0.
0.
0.
0.
0.
0.
0.
0.
0.
0.
0.
0.
0.
0.
0.
0.
0.
0.
0.
0.
0.
0.
0.
0.
0.
0.
0.
0.
0.
0.
0.
0.
0.
0.
0.
0.
0.
0.
0.
0.
0.
0.
0.
0.
0.
0.
0.
0.
0.
0.
0.
0.
0.
0.
0.
0.
0.
0.
0.
0.
0.
0.
0.
0.
0.
0.
0.
0.
0.
0.
0.
0.
0.
0.
0.
0.
0.
0.
0.
0.
0.
0.
0.
0.
0.
0.
0.
0.
0.
0.
0.
0.
0.
0.
0.
0.
0.
0.
0.
0.
0.
0.
0.
0.
0.
0.
0.
0.
0.
0.
0.
0.
0.
0.
0.
0.
0.
0.
0.
0.
0.
0.
0.
0.
0.
0.
0.
0.
0.
0.
0.
0.001
0.001
0.001
0.001
0.001
0.001
0.
0.
0.
0.
0.
0.
0.
0.
0.
0.
0.
0.
0.
0.
0.
0.
0.
0.
0.
0.
0.
0.
0.
0.
0.
0.
0.
0.
0.
0.
0.
0.
0.
0.
0.
0.
0.
0.
0.
0.
0.
0.
0.
0.
0.
0.
0.001
0.001
0.001
0.002
0.002
0.002
0.002
0.002
0.
0.
0.
0.
0.
0.
0.
0.
0.
0.
0.
0.
0.
0.
0.
0.
0.
0.
0.
0.
0.
0.
0.
0.
0.
0.
0.
0.
0.
0.
0.
0.
0.
0.
0.
0.
0.
0.
0.
0.
0.
0.
0.
0.
0.
0.001
0.001
0.002
0.003
0.003
0.003
0.003
0.002
0.002
0.
0.
0.
0.
0.
0.
0.
0.
0.
0.
0.
0.
0.
0.
0.
0.
0.
0.
0.
0.
0.
0.
0.
0.
0.
0.
0.
0.
0.
0.
0.
0.
0.
0.
0.
0.
0.
0.
0.
0.
0.
0.
0.
0.001
0.001
0.002
0.003
0.003
0.003
0.003
0.003
0.003
0.002
0.001
0.
0.
0.
0.
0.
0.
0.
0.
-0.001
-0.001
0.000
0.
0.
0.
0.
0.
0.
0.
0.
0.
0.
0.
0.
0.
0.
0.
0.
0.
0.
0.
0.
0.
0.
0.
0.
0.
0.
0.
0.
0.
0.
0.
0.001
0.001
0.002
0.003
0.003
0.003
0.003
0.003
0.003
0.002
0.001
0.
0.
0.
0.
0.
-0.001
0.000
-0.001
-0.001
-0.001
-0.001
-0.002
-0.001
-0.001
0.
0.
0.
0.
0.
0.
0.
0.
0.
0.
0.
0.
0.
0.
0.
0.
0.
0.
0.
-0.001
-0.001
-0.002
-0.002
-0.001
-0.001
0.
0.
0.
0.001
0.001
0.002
0.003
0.003
0.003
0.003
0.003
0.003
0.002
0.001
0.
0.
0.
0.000
-0.001
-0.002
-0.004
-0.005
-0.007
-0.007
-0.005
-0.002
-0.001
0.001
0.001
0.001
0.
0.
0.
0.
0.
0.
0.
0.
0.
0.
0.
0.
0.
0.
0.
0.
-0.002
-0.004
-0.005
-0.006
-0.006
-0.005
-0.005
-0.004
-0.002
0.
0.001
0.001
0.001
0.003
0.003
0.003
0.003
0.003
0.003
0.002
0.001
0.
0.
0.000
-0.002
-0.003
-0.008
-0.014
-0.021
-0.026
-0.027
-0.020
-0.011
-0.003
0.002
0.004
0.003
0.002
0.002
0.001
0.
0.
0.
0.
0.
0.
0.
0.
0.
0.
0.
0.
-0.003
-0.005
-0.008
-0.010
-0.012
-0.014
-0.012
-0.010
-0.007
-0.005
-0.003
-0.002
0.001
0.001
0.002
0.003
0.003
0.003
0.003
0.002
0.001
0.001
0.
0.
-0.002
-0.004
-0.013
-0.022
-0.042
-0.061
-0.065
-0.062
-0.050
-0.035
-0.014
-0.003
0.004
0.005
0.005
0.004
0.003
0.001
0.
0.
0.
0.
0.
0.
0.
0.
0.
0.
-0.003
-0.006
-0.011
-0.014
-0.021
-0.030
-0.031
-0.030
-0.024
-0.018
-0.013
-0.008
-0.004
-0.003
-0.001
0.001
0.002
0.002
0.002
0.002
0.002
0.001
0.
0.
-0.003
-0.008
-0.015
-0.031
-0.060
-0.084
-0.077
-0.021
0.022
-0.028
-0.066
-0.042
-0.019
-0.005
0.005
0.006
0.005
0.004
0.003
0.001
0.
0.
0.
0.
0.
0.
0.
0.
0.000
-0.005
-0.008
-0.017
-0.032
-0.053
-0.065
-0.068
-0.064
-0.051
-0.036
-0.024
-0.016
-0.007
-0.004
-0.002
0.
0.001
-0.001
0.000
-0.001
-0.002
-0.002
0.
-0.003
-0.008
-0.016
-0.030
-0.061
-0.093
0.017
2.645
10.013
10.578
3.914
0.200
-0.083
-0.055
-0.026
-0.009
0.001
0.006
0.004
0.003
0.002
0.
0.
0.
0.
0.
0.
0.
0.001
-0.002
-0.005
-0.013
-0.033
-0.058
-0.078
-0.068
-0.077
-0.102
-0.090
-0.066
-0.041
-0.025
-0.015
-0.006
-0.003
-0.002
-0.002
-0.004
-0.004
-0.005
-0.005
-0.005
-0.009
-0.009
-0.014
-0.028
-0.048
-0.087
-0.091
2.728
224.168
3541.167
704.048
136.518
3.419
-0.096
-0.108
-0.067
-0.039
-0.014
-0.001
0.002
0.004
0.002
0.001
0.
0.
0.
0.
0.
0.
0.000
-0.001
-0.006
-0.021
-0.051
-0.070
0.161
1.502
1.506
0.164
-0.105
-0.095
-0.062
-0.034
-0.020
-0.011
-0.004
-0.001
-0.003
-0.004
-0.009
-0.012
-0.013
-0.014
-0.015
-0.016
-0.022
-0.038
-0.065
-0.104
0.189
20.320
2947.505
100309.516
4760.792
474.591
7.328
-0.084
-0.050
-0.068
-0.069
-0.041
-0.013
-0.002
0.003
0.002
0.001
0.
0.
0.
0.
0.
0.001
-0.001
-0.001
-0.008
-0.029
-0.061
-0.026
2.185
23.243
23.883
3.636
0.226
-0.101
-0.079
-0.044
-0.023
-0.011
-0.004
-0.003
-0.006
-0.009
-0.015
-0.018
-0.020
-0.023
-0.023
-0.023
-0.030
-0.044
-0.075
-0.118
0.748
84.160
7482.008
5528.475
277.953
48.747
2.109
1.462
7.374
1.020
-0.055
-0.066
-0.032
-0.008
0.
0.001
0.002
0.
0.
0.
0.
0.
0.002
0.001
0.000
-0.007
-0.032
-0.066
-0.008
3.307
41.008
45.533
14.589
1.580
-0.070
-0.079
-0.045
-0.021
-0.012
-0.006
-0.005
-0.009
-0.019
-0.026
-0.032
-0.036
-0.035
-0.032
-0.031
-0.035
-0.046
-0.078
-0.130
0.271
27.517
824.253
577.375
41.472
4.141
0.115
11.136
105.819
5.291
0.063
-0.086
-0.048
-0.016
-0.004
0.001
0.001
0.
0.
0.
0.
0.
0.002
0.001
0.001
-0.005
-0.027
-0.066
-0.076
0.603
5.112
7.874
6.627
0.901
-0.074
-0.069
-0.037
-0.015
-0.007
-0.004
-0.009
-0.018
-0.036
-0.052
-0.060
-0.063
-0.057
-0.045
-0.038
-0.042
-0.048
-0.078
-0.130
-0.155
1.069
9.482
13.307
4.818
0.146
-0.135
2.885
9.430
2.774
0.187
-0.096
-0.060
-0.022
-0.007
-0.003
0.001
0.
0.
0.
0.
0.
0.002
0.002
0.002
-0.001
-0.017
-0.052
-0.083
-0.078
0.063
0.243
0.252
-0.021
-0.074
-0.046
-0.022
-0.008
-0.006
-0.011
-0.026
-0.054
-0.076
-0.087
-0.094
-0.092
-0.086
-0.070
-0.051
-0.049
-0.054
-0.083
-0.141
-0.225
-0.272
-0.082
0.349
-0.007
-0.403
0.691
10.884
15.311
3.023
0.135
-0.107
-0.068
-0.027
-0.010
-0.004
-0.001
0.
0.
0.
0.
0.
0.002
0.003
0.003
0.002
-0.006
-0.026
-0.057
-0.084
-0.097
-0.096
-0.083
-0.066
-0.047
-0.020
-0.009
-0.004
-0.011
-0.028
-0.054
-0.084
-0.100
-0.103
-0.077
-0.103
-0.116
-0.104
-0.078
-0.063
-0.072
-0.100
-0.157
-0.232
-0.047
0.390
0.018
-0.372
-0.242
1.003
10.782
14.499
2.264
-0.027
-0.113
-0.070
-0.028
-0.011
-0.004
0.
0.
0.
0.
0.
0.
0.001
0.001
0.004
0.003
0.001
-0.006
-0.021
-0.036
-0.050
-0.054
-0.045
-0.028
-0.013
-0.003
-0.003
-0.008
-0.025
-0.059
-0.087
-0.089
-0.077
0.041
0.323
0.065
-0.131
-0.131
-0.104
-0.085
-0.098
-0.137
-0.194
0.506
22.988
134.849
33.730
2.099
1.503
3.012
6.173
4.783
0.981
-0.085
-0.119
-0.068
-0.027
-0.012
-0.006
0.
0.
0.
0.
0.
0.
0.
0.002
0.003
0.004
0.004
0.004
-0.001
-0.005
-0.008
-0.010
-0.008
-0.001
0.003
0.002
-0.006
-0.030
-0.064
-0.108
-0.136
-0.022
0.116
0.177
0.598
0.181
-0.152
-0.160
-0.140
-0.126
-0.151
-0.209
-0.213
8.170
2161.934
100021.852
4469.078
26.339
6.392
5.603
12.427
4.802
0.300
-0.151
-0.117
-0.060
-0.028
-0.012
-0.003
0.
0.
0.
0.
0.
0.
0.
0.001
0.002
0.004
0.004
0.005
0.006
0.005
0.005
0.005
0.009
0.011
0.007
0.002
-0.022
-0.058
-0.085
-0.049
-0.084
-0.059
-0.012
-0.089
-0.009
-0.111
-0.194
-0.193
-0.188
-0.192
-0.226
-0.289
-0.252
12.130
5766.654
110442.117
28563.381
135.674
10.753
7.024
3.863
1.052
-0.178
-0.196
-0.117
-0.059
-0.027
-0.013
-0.002
0.
0.
0.
0.
0.
0.
0.
0.
0.001
0.003
0.003
0.005
0.005
0.005
0.006
0.007
0.010
0.011
0.005
-0.009
-0.048
-0.044
1.732
29.027
18.023
2.906
0.291
-0.239
-0.269
-0.256
-0.239
-0.242
-0.248
-0.258
-0.266
-0.239
-0.054
15.210
2281.740
105848.758
100270.148
676.166
334.281
3393.541
89.866
0.657
-0.336
-0.240
-0.124
-0.061
-0.029
-0.010
-0.002
0.
0.
0.
0.
0.
0.
0.
0.
0.
0.
0.001
0.003
0.002
0.003
0.003
0.005
0.008
0.008
0.001
-0.024
-0.060
0.539
69.164
103504.852
14239.451
147.005
10.280
-0.006
-0.304
-0.291
-0.277
-0.296
-0.301
-0.175
0.125
1.426
5.065
75.074
101157.242
104950.391
7173.450
93.044
15425.440
102967.469
1826.263
9.554
-0.143
-0.255
-0.143
-0.067
-0.032
-0.012
-0.002
0.
0.
0.
0.
0.
0.
0.
0.
0.
0.
0.
0.
0.
0.001
0.001
0.003
0.005
0.005
-0.004
-0.030
-0.067
1.233
298.051
103167.695
21305.299
1211.461
40.814
0.392
-0.227
-0.116
-0.089
-0.240
-0.184
1.535
6.142
22.709
102.440
68.263
2217.152
4928.434
308.752
146.071
8450.642
106727.352
42846.668
62.232
0.784
-0.245
-0.158
-0.074
-0.033
-0.011
-0.003
0.
0.
0.
0.
0.
0.
0.
0.
0.
0.
0.
0.
0.
0.
0.
0.001
0.004
0.004
-0.004
-0.029
-0.073
0.379
167.573
100758.672
544.863
140.238
10.745
0.122
1.761
5.381
5.061
1.761
1.429
20.834
130.316
764.242
1054.807
124.953
10.400
225.554
100383.078
20800.674
12401.191
118465.031
8097.091
122.997
1.301
-0.238
-0.171
-0.081
-0.032
-0.012
-0.004
0.
0.
0.
0.
0.
0.
0.
0.
0.
0.
0.
0.
0.
0.
0.
0.
0.003
0.003
-0.004
-0.025
-0.072
-0.097
2.687
36.290
6.333
2.518
0.188
0.390
14.750
49.668
20.661
5.607
29.699
690.721
721.211
2465.657
3224.215
61.315
3.058
159.755
102121.695
105849.078
105322.320
2562.817
745.158
25.914
0.095
-0.278
-0.174
-0.078
-0.033
-0.013
-0.005
0.
0.
0.
0.
0.
0.
0.
0.
0.
0.
0.
0.
0.
0.
0.
0.
0.002
0.003
-0.003
-0.016
-0.056
-0.111
-0.158
-0.174
-0.264
-0.334
-0.365
0.273
10.610
34.384
9.103
2.227
127.258
10423.611
3807.439
123.449
88.739
6.661
25.708
1709.177
112805.250
114324.570
20135.193
551.636
14.230
0.751
-0.430
-0.311
-0.173
-0.078
-0.029
-0.012
-0.005
0.
0.
0.
0.
0.
0.
0.
0.
0.
0.
0.
0.
0.
0.
0.
0.
0.001
0.003
-0.002
-0.016
-0.039
-0.090
-0.160
-0.242
-0.324
-0.285
1.665
5.830
4.164
6.519
2.345
1.376
36.011
490.850
265.931
11.261
0.857
1.186
130.095
14656.999
106040.227
111789.383
2206.337
55.008
1.792
0.934
-0.106
-0.288
-0.171
-0.080
-0.031
-0.011
-0.005
0.
0.
0.
0.
0.
0.
0.
0.
0.
0.
0.
0.
0.
0.
0.
0.
0.002
0.002
0.000
-0.012
-0.035
-0.078
-0.149
-0.240
-0.303
1.889
218.830
2159.269
417.388
1730.400
275.416
33.665
209.862
1756.031
2785.597
90.699
0.241
3.714
642.865
14007.937
2961.973
122770.648
11249.446
95.141
147.612
762.483
40.069
0.242
-0.168
-0.087
-0.037
-0.013
-0.002
0.
0.
0.
0.
0.
0.
0.
0.
0.
0.
0.
0.
0.
0.
0.
0.001
0.002
0.003
-0.003
-0.017
-0.043
-0.097
-0.167
-0.248
-0.268
7.308
3225.597
200059.313
107464.492
100596.242
52044.906
704.177
837.741
6367.674
100135.055
962.213
1.910
2.109
328.874
102022.188
796.386
100536.828
2325.156
5611.280
55600.754
100537.414
2196.455
3.028
-0.173
-0.094
-0.042
-0.019
-0.003
0.
0.
0.
0.
0.
0.
0.
0.
0.
0.
0.
0.
0.
0.
0.
0.002
0.003
0.003
-0.005
-0.026
-0.074
-0.124
-0.161
-0.194
-0.239
3.020
406.876
108685.133
102924.977
102928.352
57469.191
64235.605
26137.941
309.206
1857.976
71.490
1.475
3.549
7.456
131.201
3127.840
451.620
8719.868
188525.203
103640.547
108046.828
567.739
1.725
-0.198
-0.111
-0.047
-0.020
-0.009
0.
0.
0.
0.
0.
0.
0.
0.
0.
0.
0.
0.
0.
0.
0.001
0.002
0.005
0.003
-0.009
-0.045
-0.089
-0.061
0.288
1.043
0.595
0.730
87.219
3722.806
986.735
1199.640
12557.434
4845.355
2774.139
120.961
6.393
1.472
67.234
446.461
52.765
1873.034
111459.266
5182.703
3983.562
3843.797
29873.654
1319.590
53.437
0.704
-0.214
-0.128
-0.055
-0.023
-0.011
-0.002
0.
0.
0.
0.
0.
0.
0.
0.
0.
0.
0.
0.
0.
0.001
0.003
0.005
0.003
-0.014
-0.049
0.062
6.468
23.678
23.497
10.072
1.021
2.605
18.588
9.437
17.956
55.928
192.024
4288.045
336.683
3.707
1.998
305.981
4436.794
207.503
79595.289
113114.289
3795.463
929.253
605.245
8540.899
86761.531
469.496
2.876
-0.173
-0.128
-0.060
-0.026
-0.012
-0.002
0.
0.
0.
0.
0.
0.
0.
0.
0.
0.
0.
0.
0.
0.001
0.003
0.005
0.003
-0.017
-0.047
0.781
102.209
1123.121
567.467
45.002
6.315
0.255
-0.193
-0.256
-0.112
1.301
124.433
3709.065
248.598
1.985
0.038
21.432
101.353
58.070
3482.974
26048.332
523.486
101440.070
10401.311
964.291
4117.840
142.010
7.938
0.179
-0.119
-0.062
-0.029
-0.011
-0.003
0.
0.
0.
0.
0.
0.
0.
0.
0.
0.
0.
0.
0.
0.001
0.002
0.005
0.003
-0.013
-0.042
0.350
32.811
1773.697
931.980
26.931
9.688
0.613
-0.226
-0.264
-0.284
-0.183
3.818
22.888
6.079
-0.207
-0.483
-0.228
0.488
7.999
141.997
211.139
3028.029
104148.742
42846.039
71.057
67.351
215.324
36.449
0.973
-0.096
-0.060
-0.025
-0.011
-0.003
0.
0.
0.
0.
0.
0.
0.
0.
0.
0.
0.
0.
0.
0.001
0.002
0.005
0.004
-0.006
-0.034
-0.012
3.157
316.813
199.557
4.793
3.143
0.100
-0.147
-0.158
-0.184
-0.222
-0.208
-0.121
-0.236
-0.375
-0.455
-0.480
-0.176
0.535
3.583
82.882
2775.706
201216.891
104632.273
725.908
23.351
65.905
14.870
0.472
-0.090
-0.053
-0.019
-0.010
-0.003
0.
0.
0.
0.
0.
0.
0.
0.
0.
0.
0.
0.
0.
0.
0.002
0.003
0.005
0.000
-0.018
-0.039
0.008
0.928
0.745
0.081
0.051
-0.084
-0.085
-0.087
-0.114
-0.152
-0.174
0.112
0.731
0.181
-0.323
1.091
56.168
155.021
13.116
88.293
5031.216
132616.641
116596.406
385.421
63.340
9.480
0.828
-0.082
-0.081
-0.039
-0.014
-0.005
-0.002
0.
0.
0.
0.
0.
0.
0.
0.
0.
0.
0.
0.
0.
0.
0.002
0.002
0.004
0.004
-0.001
-0.019
-0.035
-0.050
-0.061
-0.062
-0.053
-0.046
-0.043
-0.053
-0.079
-0.112
-0.003
2.464
10.190
3.873
0.072
19.300
16883.271
100127.766
394.793
24.216
1351.333
100181.133
7205.108
33.090
236.514
13.163
-0.055
-0.117
-0.063
-0.024
-0.009
-0.002
-0.002
0.
0.
0.
0.
0.
0.
0.
0.
0.
0.
0.
0.
0.
0.
0.
0.002
0.002
0.005
0.004
0.001
-0.007
-0.016
-0.021
-0.021
-0.015
-0.010
-0.015
-0.030
-0.058
-0.090
0.056
3.235
13.374
5.105
0.156
16.374
9541.052
200123.641
624.951
7.892
16.755
115.120
31.045
1.670
3.156
0.434
-0.141
-0.091
-0.036
-0.011
0.000
-0.001
0.
0.
0.
0.
0.
0.
0.
0.
0.
0.
0.
0.
0.
0.
0.
0.
0.001
0.002
0.002
0.005
0.004
0.004
0.004
0.003
0.003
0.005
0.
-0.009
-0.026
-0.049
-0.073
-0.068
0.483
1.718
0.717
-0.145
0.862
59.928
3470.764
72.400
6.864
0.161
0.153
-0.036
-0.055
-0.106
-0.139
-0.101
-0.048
-0.012
0.000
0.001
0.000
0.
0.
0.
0.
0.
0.
0.
0.
0.
0.
0.
0.
0.
0.
0.
0.
0.
0.001
0.002
0.003
0.004
0.005
0.006
0.007
0.006
0.007
0.000
-0.007
-0.018
-0.038
-0.063
-0.083
-0.091
-0.067
-0.131
-0.214
-0.244
0.259
2.753
4.271
1.102
-0.163
-0.234
-0.199
-0.156
-0.122
-0.088
-0.049
-0.017
-0.001
0.003
0.002
0.001
0.
0.
0.
0.
0.
0.
0.
0.
0.
0.
0.
0.
0.
0.
0.
0.
0.
0.
0.001
0.001
0.002
0.002
0.002
0.002
0.001
-0.001
-0.001
-0.007
-0.015
-0.025
-0.044
-0.063
-0.089
-0.111
-0.131
-0.167
-0.203
-0.207
-0.127
-0.028
-0.114
-0.149
-0.131
-0.104
-0.080
-0.058
-0.037
-0.013
-0.001
0.004
0.005
0.002
0.
0.
0.
0.
0.
0.
0.
0.
0.
0.
0.
0.
0.
0.
0.
0.
0.
0.
0.
0.
0.
0.001
0.001
0.002
0.002
0.002
-0.001
-0.001
-0.005
-0.009
-0.021
-0.029
-0.037
-0.056
-0.074
-0.089
-0.102
-0.121
-0.138
-0.136
-0.126
-0.104
-0.086
-0.061
-0.042
-0.026
-0.015
-0.008
0.002
0.006
0.005
0.002
0.002
0.
0.
0.
0.
0.
0.
0.
0.
0.
0.
0.
0.
0.
0.
0.
0.
0.
0.
0.
0.
0.
0.
0.
0.001
0.002
0.002
0.002
0.001
0.
-0.006
-0.014
-0.016
-0.024
-0.030
-0.040
-0.048
-0.055
-0.062
-0.072
-0.073
-0.066
-0.055
-0.036
-0.022
-0.010
-0.003
0.000
0.004
0.005
0.004
0.003
0.001
0.
0.
0.
0.
0.
0.
0.
0.
0.
0.
0.
0.
0.
0.
0.
0.
0.
0.
0.
0.
0.
0.
0.
0.001
0.002
0.002
0.004
0.005
0.004
0.001
-0.001
-0.004
-0.011
-0.013
-0.018
-0.017
-0.025
-0.029
-0.029
-0.034
-0.031
-0.028
-0.020
-0.013
-0.006
0.001
0.001
0.005
0.005
0.003
0.003
0.001
0.
0.
0.
0.
0.
0.
0.
0.
0.
0.
0.
0.
0.
0.
0.
0.
0.
0.
0.
0.
0.
0.
0.
0.
0.002
0.002
0.005
0.005
0.005
0.005
0.002
0.
-0.003
-0.003
-0.006
-0.008
-0.010
-0.009
-0.014
-0.013
-0.014
-0.014
-0.011
-0.008
-0.003
-0.001
0.
0.002
0.002
0.002
0.001
0.001
0.
0.
0.
0.
0.
0.
0.
0.
0.
0.
0.
0.
0.
0.
0.
0.
0.
0.
0.
0.
0.
0.
0.
0.
0.001
0.002
0.002
0.005
0.005
0.004
0.004
0.001
-0.001
-0.002
-0.003
-0.001
0.001
-0.002
-0.003
-0.004
-0.005
-0.004
-0.005
-0.004
-0.005
-0.003
0.001
0.001
0.001
0.001
0.001
0.
0.
0.
0.
0.
0.
0.
0.
0.
0.
0.
0.
0.
0.
0.
0.
0.
0.
0.
0.
0.
0.
0.
0.
0.
0.
0.001
0.002
0.003
0.005
0.005
0.004
0.003
0.001
-0.002
-0.002
0.000
0.002
0.004
0.004
0.002
0.001
-0.001
-0.002
-0.001
-0.003
-0.001
0.
0.
0.
0.
0.
0.
0.
0.
0.
0.
0.
0.
0.
0.
0.
0.
0.
0.
0.
0.
0.
0.
0.
0.
0.
0.
0.
0.
0.
0.
0.
0.
0.001
0.002
0.003
0.005
0.005
0.004
0.002
0.001
0.001
0.000
0.003
0.005
0.006
0.005
0.005
0.003
0.001
0.000
-0.001
0.
0.
0.
0.
0.
0.
0.
0.
0.
0.
0.
0.
0.
0.
0.
0.
0.
0.
0.
0.
0.
0.
0.
0.
0.
0.
0.
0.
0.
0.
0.
0.
0.
0.
0.001
0.002
0.003
0.005
0.005
0.005
0.004
0.003
0.003
0.003
0.005
0.005
0.006
0.004
0.003
0.001
0.001
0.001
0.
0.
0.
0.
0.
0.
0.
0.
0.
0.
0.
0.
0.
0.
0.
0.
0.
0.
0.
0.
0.
0.
0.
0.
0.
0.
0.
0.
0.
0.
0.
0.
0.
0.
0.
0.
0.001
0.002
0.004
0.005
0.006
0.006
0.005
0.005
0.005
0.005
0.005
0.004
0.003
0.003
0.001
0.
0.
0.
0.
0.
0.
0.
0.
0.
0.
0.
0.
0.
0.
0.
0.
0.
0.
0.
0.
0.
0.
0.
0.
0.
0.
0.
0.
0.
0.
0.
0.
0.
0.
0.
0.
0.
0.
0.001
0.001
0.003
0.003
0.005
0.006
0.006
0.006
0.005
0.005
0.004
0.002
0.002
0.001
0.
0.
0.
0.
0.
0.
0.
0.
0.
0.
0.
0.
0.
0.
0.
0.
0.
0.
0.
0.
0.
0.
0.
0.
0.
0.
0.
0.
0.
0.
0.
0.
0.
0.
0.
0.
0.
0.
0.
0.
0.001
0.001
0.002
0.003
0.003
0.005
0.005
0.004
0.004
0.002
0.002
0.001
0.
0.
0.
0.
0.
0.
0.
0.
0.
0.
0.
0.
0.
0.
0.
0.
0.
0.
0.
0.
0.
0.
0.
0.
0.
0.
0.
0.
0.
0.
0.
0.
0.
0.
0.
0.
0.
0.
0.
0.
0.
0.
0.
0.
0.
0.
0.
0.
0.
0.
0.
0.
0.
0.
0.
0.
0.
0.
0.
0.
0.
0.
0.
0.
0.
0.
0.
0.
0.
0.
0.
0.
0.
0.
0.
0.
0.
0.
0.
0.
0.
0.
0.
0.
0.
0.
0.
0.
0.
0.
0.
0.
0.
0.
0.
0.
0.
0.
0.
0.
0.
0.
0.
0.
0.
0.
0.
0.
0.
0.
0.
0.
0.
0.
0.
0.
0.
0.
0.
0.
0.
0.
0.
0.
0.
0.
0.
0.
0.
0.
0.
0.
0.
0.
0.
0.
0.
0.
0.
0.
0.
0.
0.
0.
0.
0.
0.
0.
0.
0.
0.
0.
0.
0.
0.
0.
0.
0.
0.
0.
0.
0.
0.
0.
0.
0.
0.
0.
0.
0.
0.
0.
0.
0.
0.
0.
0.
0.
0.
0.
0.
0.
0.
0.
0.
0.
0.
0.
0.
0.
0.
0.
0.
0.
0.
0.
0.
0.
0.
0.
0.
0.
0.
0.
0.
0.
0.
0.
0.
0.
0.
0.
0.
0.
0.
0.
0.
0.
0.
0.
0.
0.
0.
0.
0.
0.
0.
0.
0.
0.
0.
0.
0.
0.
0.
0.
0.
0.
0.
0.
0.
0.
0.
0.
0.
0.
0.
0.
0.
0.
0.
0.
0.
0.
0.001
0.001
0.001
0.001
0.001
0.001
0.
0.
0.
0.
0.
0.
0.
0.
0.
0.
0.
0.
0.
0.
0.
0.
0.
0.
0.
0.
0.
0.
0.
0.
0.
0.
0.
0.
0.
0.
0.
0.
0.
0.
0.
0.
0.
0.
0.
0.
0.
0.
0.
0.
0.
0.
0.001
0.001
0.002
0.003
0.003
0.003
0.003
0.002
0.002
0.
0.
0.
0.
0.
0.
0.
0.
0.
0.
0.
0.
0.
0.
0.
0.
0.
0.
0.
0.
0.
0.
0.
0.
0.
0.
0.
0.
0.
0.
0.
0.
0.
0.
0.
0.
0.
0.
0.
0.
0.
0.
0.
0.001
0.001
0.002
0.001
0.002
0.002
0.002
0.002
0.003
0.002
0.001
0.
0.
0.
0.
0.
0.
0.
0.
0.
0.
0.
0.
0.
0.
0.
0.
0.
0.
0.
0.
0.
0.
0.
0.
0.
0.
0.
0.
0.
0.
0.
0.
0.
0.
0.
0.
0.
0.
0.
0.
0.
0.
0.001
0.002
0.002
0.002
0.001
0.001
0.001
0.002
0.002
0.003
0.002
0.001
0.
0.
0.
0.
0.
0.
0.
0.
0.
0.
0.
0.
0.
0.
0.
0.
0.
0.
0.
0.
0.
0.
0.
0.
0.
0.
0.
0.
0.
0.
0.
0.
0.
0.
0.
0.
0.
0.
0.
0.
0.001
0.001
0.003
0.002
0.001
0.001
0.001
0.001
0.002
0.002
0.003
0.003
0.001
0.
0.
0.
0.
0.001
0.001
0.001
0.000
0.001
-0.001
0.
0.
0.
0.
0.
0.
0.
0.
0.
0.
0.
0.
0.
0.
0.
0.
0.
0.
0.
0.
0.
0.
0.
-0.001
-0.001
-0.001
-0.001
0.
0.
0.
0.001
0.001
0.003
0.002
0.002
0.001
0.001
0.001
0.001
0.002
0.002
0.003
0.001
0.
0.
0.
0.001
0.000
0.000
0.000
-0.004
-0.004
-0.004
-0.003
-0.003
-0.001
0.
0.
0.
0.
0.
0.
0.
0.
0.
0.
0.
0.
0.
0.
0.
0.
0.
0.
-0.001
-0.001
-0.003
-0.003
-0.003
-0.003
-0.001
-0.001
0.
0.001
0.001
0.003
0.002
0.002
0.001
0.001
0.001
0.002
0.003
0.003
0.003
0.001
0.001
0.
0.001
-0.001
-0.002
-0.004
-0.009
-0.012
-0.013
-0.011
-0.006
-0.003
0.000
0.001
0.002
0.001
0.
0.
0.
0.
0.
0.
0.
0.
0.
0.
0.
0.
0.
0.
-0.001
-0.004
-0.006
-0.007
-0.008
-0.007
-0.008
-0.007
-0.006
-0.003
-0.001
-0.001
0.003
0.003
0.003
0.002
0.002
0.002
0.003
0.003
0.003
0.003
0.001
0.
-0.002
-0.003
-0.005
-0.011
-0.019
-0.028
-0.036
-0.035
-0.026
-0.016
-0.007
0.001
0.003
0.005
0.004
0.002
0.001
0.
0.
0.
0.
0.
0.
0.
0.
0.
0.
0.
-0.002
-0.005
-0.007
-0.012
-0.017
-0.022
-0.024
-0.022
-0.018
-0.015
-0.010
-0.005
-0.002
-0.001
0.003
0.003
0.003
0.001
0.001
0.001
0.001
0.001
0.002
0.001
-0.005
-0.006
-0.012
-0.019
-0.034
-0.057
-0.076
-0.077
-0.074
-0.062
-0.045
-0.024
-0.007
0.002
0.006
0.005
0.005
0.002
0.002
0.
0.
0.
0.
0.
0.
0.
0.
0.
-0.001
-0.003
-0.009
-0.013
-0.026
-0.042
-0.056
-0.059
-0.054
-0.042
-0.031
-0.023
-0.016
-0.008
-0.003
0.000
0.003
0.001
0.001
0.000
-0.001
-0.002
0.000
-0.004
-0.011
-0.015
-0.019
-0.026
-0.043
-0.076
-0.103
-0.088
0.069
0.279
0.100
-0.072
-0.059
-0.031
-0.012
0.001
0.006
0.006
0.004
0.002
0.001
0.
0.
0.
0.
0.
0.
0.
0.
-0.003
-0.004
-0.012
-0.029
-0.061
-0.091
-0.109
-0.120
-0.115
-0.094
-0.064
-0.043
-0.029
-0.018
-0.009
-0.003
-0.002
0.
-0.003
-0.005
-0.006
-0.006
-0.010
-0.015
-0.020
-0.022
-0.031
-0.048
-0.081
-0.116
0.055
4.319
23.252
64.603
23.308
1.014
-0.102
-0.085
-0.047
-0.018
-0.003
0.004
0.004
0.003
0.002
0.
0.
0.
0.
0.
0.
0.
0.001
-0.003
-0.008
-0.023
-0.059
-0.090
-0.062
0.190
0.191
-0.101
-0.152
-0.118
-0.075
-0.046
-0.028
-0.014
-0.009
-0.004
-0.008
-0.007
-0.010
-0.014
-0.018
-0.021
-0.025
-0.029
-0.035
-0.048
-0.074
-0.117
-0.090
4.815
572.286
17390.824
100422.211
5244.655
21.010
-0.001
-0.134
-0.088
-0.054
-0.028
-0.005
0.002
0.004
0.002
0.001
0.
0.
0.
0.
0.
0.001
-0.001
-0.002
-0.011
-0.039
-0.074
-0.011
3.040
34.721
34.680
3.464
0.021
-0.146
-0.103
-0.063
-0.039
-0.021
-0.010
-0.007
-0.009
-0.015
-0.019
-0.023
-0.030
-0.035
-0.037
-0.043
-0.050
-0.065
-0.099
-0.146
0.643
80.321
15726.289
108017.008
107124.539
87090.594
58.739
0.914
2.304
1.022
-0.015
-0.056
-0.025
-0.003
0.001
0.002
0.002
0.
0.
0.
0.
0.
0.002
0.002
-0.003
-0.015
-0.052
-0.088
0.748
60.412
6203.716
6230.223
154.523
8.478
-0.016
-0.118
-0.075
-0.045
-0.022
-0.011
-0.010
-0.015
-0.021
-0.029
-0.040
-0.047
-0.053
-0.053
-0.056
-0.066
-0.080
-0.122
-0.169
2.435
883.113
100399.281
110415.797
14832.058
4135.580
31.521
50.068
602.491
53.638
1.303
-0.075
-0.051
-0.014
-0.003
0.001
0.001
0.
0.
0.
0.
0.
0.001
0.002
-0.003
-0.016
-0.059
-0.085
1.162
116.675
28704.465
30017.934
13920.460
131.679
0.645
-0.120
-0.077
-0.045
-0.024
-0.012
-0.017
-0.025
-0.038
-0.053
-0.071
-0.079
-0.078
-0.074
-0.072
-0.076
-0.093
-0.131
-0.197
1.028
175.151
42661.066
58111.559
8319.269
173.112
7.258
1319.988
104968.539
442.339
5.078
-0.025
-0.066
-0.026
-0.006
0.000
0.001
0.
0.
0.
0.
0.001
0.001
0.003
-0.001
-0.014
-0.056
-0.084
0.296
11.970
230.201
605.646
2203.844
55.431
0.347
-0.110
-0.068
-0.036
-0.016
-0.015
-0.026
-0.047
-0.074
-0.100
-0.123
-0.131
-0.128
-0.109
-0.091
-0.087
-0.098
-0.133
-0.210
-0.160
4.618
79.141
580.945
255.227
9.970
3.852
104.152
822.725
326.951
14.578
0.163
-0.080
-0.035
-0.009
-0.004
0.001
0.
0.
0.
0.
0.001
0.001
0.003
0.001
-0.008
-0.040
-0.076
-0.044
0.554
2.450
6.326
10.262
1.387
-0.088
-0.084
-0.047
-0.027
-0.017
-0.029
-0.056
-0.094
-0.123
-0.141
-0.131
-0.158
-0.172
-0.154
-0.123
-0.102
-0.105
-0.137
-0.227
-0.321
-0.065
7.018
50.767
25.724
1.594
30.736
2968.312
6347.004
257.896
10.822
0.097
-0.089
-0.040
-0.013
-0.005
0.000
0.
0.
0.
0.
0.
0.002
0.004
0.003
-0.001
-0.020
-0.053
-0.082
-0.088
-0.077
-0.086
-0.074
-0.101
-0.079
-0.046
-0.024
-0.016
-0.026
-0.053
-0.087
-0.081
-0.018
0.722
2.462
1.008
-0.075
-0.188
-0.157
-0.127
-0.123
-0.158
-0.249
-0.365
-0.276
1.923
6.019
2.610
8.257
41.881
2555.626
5365.782
113.293
2.838
-0.086
-0.091
-0.039
-0.014
-0.005
-0.001
0.
0.
0.
0.
0.
0.002
0.004
0.004
0.004
-0.004
-0.022
-0.047
-0.072
-0.089
-0.095
-0.084
-0.059
-0.034
-0.016
-0.011
-0.021
-0.047
-0.084
0.006
2.023
5.126
13.601
61.469
18.015
0.928
-0.178
-0.196
-0.163
-0.160
-0.211
-0.306
-0.239
3.217
48.175
192.258
50.858
223.719
406.772
769.256
637.109
90.226
2.194
-0.105
-0.090
-0.039
-0.016
-0.005
0.
0.
0.
0.
0.
0.
0.001
0.001
0.005
0.004
0.004
-0.001
-0.010
-0.019
-0.029
-0.030
-0.021
-0.011
-0.004
-0.001
-0.013
-0.043
-0.094
-0.139
0.626
24.567
70.099
35.217
163.832
38.982
1.559
-0.181
-0.234
-0.225
-0.233
-0.295
-0.375
0.880
51.926
462.239
2291.156
1796.722
1428.305
840.725
8769.730
750.841
19.246
0.489
-0.134
-0.082
-0.035
-0.016
-0.006
0.
0.
0.
0.
0.
0.
0.
0.002
0.003
0.005
0.004
0.006
0.005
0.002
0.001
0.002
0.004
0.006
0.005
-0.005
-0.033
-0.078
-0.108
-0.067
0.543
15.267
39.557
11.305
17.501
5.948
0.686
-0.106
-0.292
-0.297
-0.293
-0.294
-0.142
2.181
133.941
4974.291
12354.348
3300.319
4911.648
172.526
359.546
73.742
2.122
-0.180
-0.144
-0.075
-0.035
-0.016
-0.004
0.
0.
0.
0.
0.
0.
0.
0.
0.002
0.002
0.005
0.005
0.006
0.007
0.007
0.008
0.011
0.010
0.004
-0.016
-0.056
-0.017
3.549
21.221
22.448
19.119
4.029
0.586
0.204
0.182
0.673
-0.019
-0.348
-0.168
0.842
3.504
8.785
10.057
273.102
78605.352
178233.234
637.783
1813.054
1620.194
65.572
2.775
-0.132
-0.271
-0.164
-0.078
-0.037
-0.016
-0.004
0.
0.
0.
0.
0.
0.
0.
0.
0.
0.001
0.003
0.004
0.004
0.005
0.006
0.008
0.010
0.005
-0.002
-0.033
-0.075
1.609
1111.801
25257.182
6730.472
10449.360
129.088
1.099
-0.420
-0.351
-0.172
-0.330
-0.097
3.987
21.682
84.034
266.053
94.577
82669.875
4661.441
2756.099
331.659
6475.348
100777.922
1052.581
56.663
3.036
-0.155
-0.166
-0.088
-0.041
-0.015
-0.004
-0.001
0.
0.
0.
0.
0.
0.
0.
0.
0.
0.
0.
0.003
0.003
0.002
0.003
0.006
0.001
-0.008
-0.042
-0.088
2.621
1819.371
112034.094
200061.156
100097.336
1099.658
3.655
0.317
1.885
4.427
1.872
3.584
96.805
271.755
492.003
35483.434
9601.290
9054.414
551.869
666.498
1081.393
1897.914
104451.383
31439.549
1023.745
23.927
0.967
-0.151
-0.097
-0.046
-0.014
-0.006
-0.002
0.
0.
0.
0.
0.
0.
0.
0.
0.
0.
0.
0.
0.
0.
0.001
0.003
0.000
-0.010
-0.047
-0.107
0.448
98.698
17303.359
4591.979
11395.447
127.758
2.831
51.516
266.487
851.329
199.420
16.348
713.947
32626.311
74145.688
200057.328
57547.563
87.337
310.508
100077.656
39192.395
526.004
93968.531
102290.930
2757.325
38.969
2.635
-0.112
-0.107
-0.048
-0.016
-0.007
-0.002
0.
0.
0.
0.
0.
0.
0.
0.
0.
0.
0.
0.
0.
0.
0.
0.002
0.000
-0.010
-0.042
-0.116
-0.151
1.975
20.851
16.692
17.834
2.441
12.213
2163.553
63608.789
16202.178
1709.103
188.788
25461.904
107728.859
142476.563
100668.273
885.322
11.293
138.623
30838.221
36489.543
569.870
1307.750
105431.789
320.633
9.586
0.804
-0.165
-0.109
-0.047
-0.017
-0.007
-0.002
0.
0.
0.
0.
0.
0.
0.
0.
0.
0.
0.
0.
0.
0.
0.
0.001
0.000
-0.011
-0.040
-0.102
-0.172
-0.120
0.180
-0.074
-0.217
4.009
22.422
1186.717
21594.602
734.784
75.818
1498.807
100403.156
102185.789
1764.162
1378.740
34.491
3.772
348.553
22430.178
8644.150
641.886
90.772
151.204
9.389
1.827
-0.086
-0.193
-0.111
-0.043
-0.016
-0.007
-0.001
0.
0.
0.
0.
0.
0.
0.
0.
0.
0.
0.
0.
0.
0.
0.
0.000
-0.002
-0.012
-0.034
-0.085
-0.161
-0.236
-0.267
-0.337
-0.153
13.085
45.723
25.341
73.187
15.857
13.089
378.044
25606.059
7967.621
71.985
5.391
1.110
6.010
781.802
100397.203
60621.621
103084.313
1817.449
13.698
3.485
1.376
-0.172
-0.203
-0.104
-0.039
-0.014
-0.006
0.
0.
0.
0.
0.
0.
0.
0.
0.
0.
0.
0.
0.
0.
0.
0.
0.001
-0.001
-0.010
-0.032
-0.079
-0.164
-0.250
-0.306
-0.273
0.023
6.844
52.176
91.506
247.937
78.207
1304.543
18344.895
101753.383
17243.639
161.531
1.565
2.486
6.919
72.711
1602.973
105408.188
115643.703
7612.537
180.605
103.634
10.627
-0.084
-0.193
-0.098
-0.042
-0.012
-0.005
0.
0.
0.
0.
0.
0.
0.
0.
0.
0.
0.
0.
0.
0.
0.
0.002
0.002
-0.001
-0.010
-0.035
-0.089
-0.167
-0.229
-0.028
0.421
1.183
66.623
4442.979
10192.996
35145.395
3350.805
36618.594
106559.453
113841.570
106757.523
1717.844
6.135
20.801
16.129
127.439
64.642
803.859
8087.221
128256.961
2657.208
15330.580
199.579
0.917
-0.193
-0.097
-0.043
-0.018
-0.002
0.
0.
0.
0.
0.
0.
0.
0.
0.
0.
0.
0.
0.
0.
0.
0.002
0.003
0.000
-0.016
-0.048
-0.115
-0.135
0.648
2.948
3.784
4.442
1173.424
106757.773
38898.848
46580.824
101587.383
106758.258
103717.680
1029.749
3444.446
102.174
12.104
47.331
24.593
182.237
15269.446
1135.017
85992.273
102619.891
23992.645
2605.492
79.661
0.463
-0.202
-0.101
-0.045
-0.016
-0.005
0.
0.
0.
0.
0.
0.
0.
0.
0.
0.
0.
0.
0.
0.
0.001
0.002
0.005
-0.001
-0.017
-0.070
-0.109
0.554
21.743
106.183
56.778
9.402
652.391
100077.945
7867.303
11440.441
100233.125
63341.219
123943.570
12626.603
35.896
8.676
1156.818
44160.711
1020.848
2246.050
104450.633
25645.557
15422.091
2937.127
812.198
78.890
4.474
-0.192
-0.211
-0.105
-0.044
-0.020
-0.009
0.
0.
0.
0.
0.
0.
0.
0.
0.
0.
0.
0.
0.
0.
0.001
0.003
0.005
-0.002
-0.023
-0.070
0.705
128.199
371.396
1637.805
822.328
28.898
9.117
76.998
25.549
52.351
211.673
3562.587
200050.047
10856.635
27.797
14.454
20727.773
102531.969
5940.722
30191.547
104787.023
2054.135
22.156
13.781
33.386
50.437
6.570
-0.074
-0.205
-0.107
-0.048
-0.021
-0.009
-0.002
0.
0.
0.
0.
0.
0.
0.
0.
0.
0.
0.
0.
0.
0.001
0.003
0.005
0.000
-0.026
-0.060
5.750
100314.484
200232.078
151852.313
20539.350
823.365
15.578
0.031
-0.285
0.002
4.469
1722.833
100127.063
5864.335
9.520
2.514
219.093
2476.263
880.129
101050.656
107111.828
2239.178
451.694
107.959
11.567
17.495
2.952
-0.061
-0.186
-0.107
-0.049
-0.021
-0.010
-0.002
0.
0.
0.
0.
0.
0.
0.
0.
0.
0.
0.
0.
0.
0.001
0.002
0.005
0.002
-0.022
-0.054
1.648
431.932
111688.852
105305.047
5746.163
4710.232
32.787
-0.051
-0.378
-0.408
-0.102
15.940
140.502
27.681
0.176
-0.492
0.737
4.802
97.125
7387.792
6069.866
104533.719
113238.578
3057.718
16.108
8.422
2.020
0.129
-0.165
-0.100
-0.048
-0.021
-0.008
-0.002
0.
0.
0.
0.
0.
0.
0.
0.
0.
0.
0.
0.
0.
0.001
0.002
0.005
0.003
-0.011
-0.043
0.093
12.568
3192.377
1654.528
1469.034
3459.192
6.959
-0.162
-0.257
-0.297
-0.337
-0.254
0.134
0.095
-0.310
-0.562
-0.504
1.626
7.544
26.141
1430.729
116569.203
110135.836
1529.828
126.703
1508.770
44.150
0.424
-0.164
-0.099
-0.042
-0.017
-0.006
-0.002
0.
0.
0.
0.
0.
0.
0.
0.
0.
0.
0.
0.
0.
0.
0.002
0.003
0.005
-0.001
-0.025
-0.052
0.117
2.286
2.065
4.368
5.345
0.120
-0.140
-0.161
-0.201
-0.246
0.028
6.909
34.153
11.410
0.399
1.820
70.395
304.055
78.558
1895.630
101343.188
141873.047
2277.733
2782.464
55970.316
396.346
1.765
-0.154
-0.092
-0.034
-0.013
-0.001
-0.001
0.
0.
0.
0.
0.
0.
0.
0.
0.
0.
0.
0.
0.
0.
0.002
0.002
0.006
0.003
-0.004
-0.025
-0.047
-0.069
-0.072
-0.071
-0.071
-0.073
-0.081
-0.103
-0.145
-0.161
2.294
184.479
3768.208
437.058
6.633
17.293
6299.075
139538.672
6457.325
209.586
15165.661
20047.107
1071.675
690.416
103830.352
541.143
1.076
-0.133
-0.068
-0.024
-0.005
0.001
0.001
0.
0.
0.
0.
0.
0.
0.
0.
0.
0.
0.
0.
0.
0.
0.
0.002
0.002
0.004
0.004
0.000
-0.011
-0.028
-0.037
-0.039
-0.035
-0.033
-0.041
-0.067
-0.110
-0.126
2.880
291.032
8013.351
765.609
10.592
15.708
4108.455
139375.016
17864.152
281.084
28.077
52.561
20.912
74.629
68.739
6.454
-0.050
-0.105
-0.045
-0.011
0.000
0.001
0.
0.
0.
0.
0.
0.
0.
0.
0.
0.
0.
0.
0.
0.
0.
0.
0.001
0.002
0.003
0.005
0.006
0.005
0.003
0.001
-0.002
-0.009
-0.017
-0.029
-0.053
-0.090
-0.125
0.425
15.781
99.499
32.588
7.075
2.559
57.837
1659.048
28818.555
717.705
5.727
0.124
3.464
107.256
24.969
0.165
-0.109
-0.070
-0.020
-0.001
0.003
0.003
0.
0.
0.
0.
0.
0.
0.
0.
0.
0.
0.
0.
0.
0.
0.
0.
0.
0.001
0.002
0.003
0.006
0.007
0.009
0.008
0.004
0.000
-0.013
-0.025
-0.046
-0.077
-0.107
-0.123
0.198
1.001
1.420
1.724
0.261
2.012
59.931
274.950
42.021
1.042
-0.275
-0.050
1.354
0.509
-0.089
-0.074
-0.027
-0.004
0.003
0.005
0.002
0.
0.
0.
0.
0.
0.
0.
0.
0.
0.
0.
0.
0.
0.
0.
0.
0.
0.
0.001
0.001
0.002
0.005
0.004
0.002
0.000
-0.003
-0.010
-0.023
-0.040
-0.061
-0.091
-0.119
-0.145
-0.147
-0.110
-0.109
-0.253
-0.215
0.690
2.119
0.633
-0.144
-0.184
-0.149
-0.103
-0.076
-0.053
-0.025
-0.005
0.003
0.005
0.002
0.
0.
0.
0.
0.
0.
0.
0.
0.
0.
0.
0.
0.
0.
0.
0.
0.
0.
0.
0.
0.
0.001
0.003
0.005
0.005
0.000
-0.002
-0.010
-0.021
-0.037
-0.049
-0.064
-0.086
-0.110
-0.127
-0.145
-0.168
-0.197
-0.215
-0.201
-0.168
-0.145
-0.120
-0.094
-0.068
-0.047
-0.031
-0.016
-0.003
0.004
0.005
0.004
0.002
0.
0.
0.
0.
0.
0.
0.
0.
0.
0.
0.
0.
0.
0.
0.
0.
0.
0.
0.
0.
0.
0.
0.003
0.003
0.004
0.001
-0.001
-0.009
-0.017
-0.027
-0.039
-0.048
-0.059
-0.063
-0.078
-0.095
-0.109
-0.123
-0.130
-0.128
-0.112
-0.089
-0.064
-0.040
-0.022
-0.012
-0.005
0.003
0.004
0.005
0.003
0.002
0.
0.
0.
0.
0.
0.
0.
0.
0.
0.
0.
0.
0.
0.
0.
0.
0.
0.
0.
0.
0.
0.
0.
0.003
0.003
0.004
0.002
-0.001
-0.008
-0.016
-0.024
-0.031
-0.035
-0.041
-0.043
-0.048
-0.056
-0.063
-0.070
-0.073
-0.068
-0.056
-0.044
-0.025
-0.013
-0.002
0.001
0.003
0.005
0.005
0.003
0.001
0.001
0.
0.
0.
0.
0.
0.
0.
0.
0.
0.
0.
0.
0.
0.
0.
0.
0.
0.
0.
0.
0.
0.
0.002
0.002
0.006
0.005
0.005
-0.001
-0.012
-0.021
-0.024
-0.027
-0.025
-0.026
-0.029
-0.030
-0.033
-0.037
-0.037
-0.036
-0.033
-0.026
-0.016
-0.010
-0.003
-0.001
0.002
0.002
0.002
0.002
0.001
0.001
0.
0.
0.
0.
0.
0.
0.
0.
0.
0.
0.
0.
0.
0.
0.
0.
0.
0.
0.
0.
0.
0.
0.
0.002
0.002
0.005
0.004
0.002
-0.008
-0.016
-0.026
-0.030
-0.028
-0.022
-0.015
-0.016
-0.016
-0.017
-0.017
-0.019
-0.018
-0.014
-0.011
-0.009
-0.006
-0.002
0.003
0.002
0.001
0.001
0.001
0.
0.
0.
0.
0.
0.
0.
0.
0.
0.
0.
0.
0.
0.
0.
0.
0.
0.
0.
0.
0.
0.
0.
0.
0.
0.002
0.003
0.005
0.005
0.
-0.009
-0.022
-0.031
-0.035
-0.031
-0.022
-0.013
-0.009
-0.006
-0.008
-0.005
-0.007
-0.006
-0.005
-0.003
-0.002
-0.002
-0.001
0.
0.
0.
0.
0.
0.
0.
0.
0.
0.
0.
0.
0.
0.
0.
0.
0.
0.
0.
0.
0.
0.
0.
0.
0.
0.
0.
0.
0.
0.
0.002
0.003
0.005
0.004
0.000
-0.008
-0.021
-0.029
-0.031
-0.028
-0.018
-0.009
-0.004
0.000
-0.001
0.000
-0.002
-0.003
-0.003
-0.002
-0.002
-0.001
0.
0.
0.
0.
0.
0.
0.
0.
0.
0.
0.
0.
0.
0.
0.
0.
0.
0.
0.
0.
0.
0.
0.
0.
0.
0.
0.
0.
0.
0.
0.
0.002
0.002
0.005
0.004
0.003
-0.003
-0.011
-0.018
-0.020
-0.016
-0.009
-0.003
0.001
0.005
0.004
0.003
0.
0.000
-0.001
-0.001
0.
0.
0.
0.
0.
0.
0.
0.
0.
0.
0.
0.
0.
0.
0.
0.
0.
0.
0.
0.
0.
0.
0.
0.
0.
0.
0.
0.
0.
0.
0.
0.
0.
0.001
0.002
0.004
0.005
0.005
0.003
-0.001
-0.003
-0.006
-0.005
0.
0.004
0.006
0.004
0.004
0.003
0.001
0.001
0.
0.
0.
0.
0.
0.
0.
0.
0.
0.
0.
0.
0.
0.
0.
0.
0.
0.
0.
0.
0.
0.
0.
0.
0.
0.
0.
0.
0.
0.
0.
0.
0.
0.
0.
0.001
0.002
0.003
0.005
0.005
0.005
0.004
0.003
0.003
0.003
0.004
0.005
0.006
0.003
0.003
0.001
0.
0.
0.
0.
0.
0.
0.
0.
0.
0.
0.
0.
0.
0.
0.
0.
0.
0.
0.
0.
0.
0.
0.
0.
0.
0.
0.
0.
0.
0.
0.
0.
0.
0.
0.
0.
0.
0.
0.001
0.001
0.003
0.005
0.006
0.006
0.006
0.006
0.005
0.005
0.005
0.002
0.002
0.001
0.
0.
0.
0.
0.
0.
0.
0.
0.
0.
0.
0.
0.
0.
0.
0.
0.
0.
0.
0.
0.
0.
0.
0.
0.
0.
0.
0.
0.
0.
0.
0.
0.
0.
0.
0.
0.
0.
0.
0.
0.
0.
0.
0.
0.
0.
0.
0.
0.
0.
0.
0.
0.
0.
0.
0.
0.
0.
0.
0.
0.
0.
0.
0.
0.
0.
0.
0.
0.
0.
0.
0.
0.
0.
0.
0.
0.
0.
0.
0.
0.
0.
0.
0.
0.
0.
0.
0.
0.
0.
0.
0.
0.
0.
0.
0.
0.
0.
0.
0.
0.
0.
0.
0.
0.
0.
0.
0.
0.
0.
0.
0.
0.
0.
0.
0.
0.
0.
0.
0.
0.
0.
0.
0.
0.
0.
0.
0.
0.
0.
0.
0.
0.
0.
0.
0.
0.
0.
0.
0.
0.
0.
0.
0.
0.
0.
0.
0.
0.
0.
0.
0.
0.
0.
0.
0.
0.
0.
0.
0.
0.
0.
0.
0.
0.
0.
0.
0.
0.
0.
0.
0.
0.
0.
0.
0.
0.
0.
0.
0.
0.
0.
0.
0.
0.
0.
0.
0.
0.
0.
0.
0.
0.
0.
0.
0.
0.
0.
0.
0.
0.001
0.001
0.001
0.001
0.001
0.001
0.
0.
0.
0.
0.
0.
0.
0.
0.
0.
0.
0.
0.
0.
0.
0.
0.
0.
0.
0.
0.
0.
0.
0.
0.
0.
0.
0.
0.
0.
0.
0.
0.
0.
0.
0.
0.
0.
0.
0.
0.
0.
0.
0.
0.
0.
0.001
0.001
0.001
0.001
0.001
0.001
0.002
0.002
0.002
0.
0.
0.
0.
0.
0.
0.
0.
0.
0.
0.
0.
0.
0.
0.
0.
0.
0.
0.
0.
0.
0.
0.
0.
0.
0.
0.
0.
0.
0.
0.
0.
0.
0.
0.
0.
0.
0.
0.
0.
0.
0.
0.
0.001
0.001
0.001
0.001
0.001
0.001
0.001
0.001
0.002
0.003
0.002
0.
0.
0.
0.
0.
0.
0.
0.
0.
0.
0.
0.
0.
0.
0.
0.
0.
0.
0.
0.
0.
0.
0.
0.
0.
0.
0.
0.
0.
0.
0.
0.
0.
0.
0.
0.
0.
0.
0.
0.
0.
0.001
0.001
0.000
0.001
0.000
-0.002
-0.003
-0.002
-0.002
0.000
0.001
0.003
0.001
0.
0.
0.
0.
0.
0.
0.
0.
0.
0.
0.
0.
0.
0.
0.
0.
0.
0.
0.
0.
0.
0.
0.
0.
0.
0.
0.
0.
0.
0.
0.
0.
0.
0.
0.
0.
0.
0.
0.
0.
0.001
0.001
0.001
0.000
-0.001
-0.005
-0.006
-0.006
-0.004
-0.002
0.000
0.002
0.002
0.001
0.
0.
0.
0.
0.001
0.001
0.001
0.000
-0.001
-0.002
-0.002
0.
0.
0.
0.
0.
0.
0.
0.
0.
0.
0.
0.
0.
0.
0.
0.
0.
0.
0.
0.
0.
0.
0.
0.
0.
0.
0.
0.
0.001
0.001
0.001
0.000
-0.004
-0.008
-0.010
-0.010
-0.007
-0.003
-0.001
0.001
0.003
0.001
0.
0.
0.001
0.001
0.002
0.
-0.002
-0.003
-0.003
-0.003
-0.002
-0.002
0.
0.
0.
0.
0.
0.
0.
0.
0.
0.
0.
0.
0.
0.
0.
0.
0.
0.
0.
-0.001
-0.001
-0.001
-0.001
-0.001
-0.001
0.
0.001
0.001
0.002
0.001
0.000
-0.005
-0.009
-0.013
-0.014
-0.010
-0.005
0.000
0.001
0.003
0.001
0.
0.001
0.002
0.001
-0.002
-0.005
-0.007
-0.008
-0.007
-0.006
-0.005
-0.003
-0.002
0.
0.
0.
0.
0.
0.
0.
0.
0.
0.
0.
0.
0.
0.
0.
0.
-0.001
-0.001
-0.002
-0.004
-0.005
-0.005
-0.004
-0.004
-0.003
-0.002
0.001
0.002
0.001
0.000
-0.004
-0.008
-0.012
-0.012
-0.009
-0.006
-0.001
0.000
0.001
0.001
-0.001
-0.001
-0.002
-0.005
-0.011
-0.015
-0.018
-0.021
-0.018
-0.010
-0.005
-0.002
-0.001
0.
0.002
0.
0.
0.
0.
0.
0.
0.
0.
0.
0.
0.
0.
0.
-0.001
-0.002
-0.005
-0.007
-0.009
-0.011
-0.013
-0.012
-0.012
-0.010
-0.005
-0.003
0.000
0.
0.001
0.000
-0.004
-0.009
-0.010
-0.009
-0.007
-0.004
-0.001
-0.003
-0.008
-0.006
-0.008
-0.013
-0.022
-0.029
-0.040
-0.049
-0.045
-0.037
-0.025
-0.012
-0.002
0.002
0.004
0.004
0.002
0.002
0.
0.
0.
0.
0.
0.
0.
0.
0.
0.
0.
-0.003
-0.005
-0.011
-0.016
-0.023
-0.034
-0.037
-0.038
-0.029
-0.023
-0.018
-0.013
-0.007
0.000
0.000
0.001
-0.002
-0.005
-0.005
-0.006
-0.006
-0.004
-0.009
-0.016
-0.017
-0.020
-0.023
-0.031
-0.047
-0.070
-0.095
-0.103
-0.099
-0.082
-0.060
-0.034
-0.012
-0.001
0.005
0.006
0.005
0.002
0.002
0.
0.
0.
0.
0.
0.
0.
0.
0.
0.000
-0.005
-0.010
-0.019
-0.040
-0.070
-0.086
-0.093
-0.088
-0.069
-0.052
-0.037
-0.025
-0.015
-0.008
0.000
-0.002
-0.001
-0.006
-0.007
-0.009
-0.011
-0.019
-0.021
-0.026
-0.030
-0.036
-0.044
-0.064
-0.096
-0.132
-0.148
-0.080
0.085
-0.001
-0.102
-0.074
-0.043
-0.017
-0.002
0.005
0.007
0.004
0.002
0.002
0.
0.
0.
0.
0.
0.
0.
0.001
-0.004
-0.006
-0.017
-0.046
-0.093
-0.111
-0.121
-0.137
-0.158
-0.150
-0.105
-0.070
-0.048
-0.029
-0.015
-0.009
-0.003
-0.007
-0.009
-0.012
-0.018
-0.027
-0.034
-0.038
-0.041
-0.050
-0.059
-0.076
-0.113
-0.159
-0.149
0.716
7.255
29.545
11.461
0.535
-0.140
-0.107
-0.062
-0.029
-0.006
0.003
0.005
0.003
0.002
0.
0.
0.
0.
0.
0.
0.
-0.001
-0.003
-0.010
-0.035
-0.081
-0.109
0.077
0.869
0.809
-0.052
-0.208
-0.172
-0.106
-0.070
-0.048
-0.028
-0.014
-0.013
-0.010
-0.015
-0.025
-0.034
-0.044
-0.051
-0.058
-0.065
-0.076
-0.093
-0.119
-0.168
-0.198
1.000
27.431
372.916
9571.910
1106.777
11.626
-0.093
-0.133
-0.085
-0.064
-0.036
-0.009
0.001
0.003
0.002
0.002
0.
0.
0.
0.
0.
0.002
0.000
-0.004
-0.016
-0.056
-0.101
0.528
12.477
107.023
98.349
7.575
0.250
-0.009
-0.009
-0.077
-0.058
-0.037
-0.022
-0.018
-0.021
-0.029
-0.041
-0.055
-0.067
-0.074
-0.080
-0.089
-0.109
-0.127
-0.159
-0.226
0.080
20.291
548.929
2528.476
120306.664
15163.630
62.989
3.051
13.108
13.365
0.465
-0.064
-0.032
-0.005
0.003
0.001
0.002
0.
0.
0.
0.
0.
0.000
0.001
-0.005
-0.023
-0.072
-0.025
7.187
464.943
101023.984
100210.758
834.997
29.039
1.205
0.572
-0.017
-0.065
-0.040
-0.025
-0.025
-0.029
-0.045
-0.065
-0.087
-0.101
-0.106
-0.109
-0.117
-0.136
-0.155
-0.194
-0.274
0.835
137.531
22062.539
112041.906
127049.414
170604.141
781.774
542.639
12555.819
61087.617
19.058
-0.037
-0.058
-0.016
-0.002
0.002
0.001
0.
0.
0.
0.
0.001
0.001
0.001
-0.004
-0.027
-0.077
0.058
14.289
1338.438
104855.844
148571.313
100656.156
1048.200
2.806
0.472
-0.030
-0.066
-0.040
-0.030
-0.033
-0.046
-0.075
-0.112
-0.146
-0.164
-0.166
-0.157
-0.152
-0.154
-0.165
-0.214
-0.304
0.303
47.633
3295.557
104910.734
103680.375
1696.616
63.814
28958.799
101990.578
23299.857
37.303
0.283
-0.073
-0.030
-0.006
-0.002
0.000
0.
0.
0.
0.
0.002
0.001
0.003
-0.002
-0.025
-0.069
0.161
16.871
220.671
1182.762
6312.011
101134.734
318.810
1.211
-0.051
-0.089
-0.055
-0.031
-0.031
-0.050
-0.083
-0.136
-0.184
-0.217
-0.227
-0.225
-0.209
-0.189
-0.175
-0.176
-0.231
-0.328
-0.146
11.414
1219.874
102204.961
52619.496
78.264
14.460
869.442
117022.383
100624.594
315.183
1.510
-0.086
-0.040
-0.012
-0.003
0.001
0.
0.
0.
0.
0.002
0.001
0.003
0.000
-0.016
-0.055
0.066
8.753
52.367
269.185
38.754
41.324
4.484
-0.094
-0.121
-0.073
-0.047
-0.030
-0.049
-0.093
-0.135
-0.185
-0.111
0.095
-0.014
-0.190
-0.239
-0.221
-0.199
-0.187
-0.240
-0.345
-0.344
3.495
168.833
7366.029
1593.649
18.920
165.105
100124.172
146894.484
78718.313
187.667
1.151
-0.095
-0.047
-0.015
-0.006
0.000
0.
0.
0.
0.
0.001
0.001
0.004
0.002
-0.006
-0.035
-0.064
0.173
1.547
4.032
0.800
-0.023
-0.143
-0.123
-0.079
-0.045
-0.029
-0.041
-0.076
-0.097
0.235
1.302
10.078
44.267
17.685
2.716
-0.042
-0.260
-0.225
-0.209
-0.259
-0.371
-0.466
0.534
27.348
112.843
26.645
114.520
334.152
100869.070
138506.828
2108.806
18.331
0.128
-0.097
-0.049
-0.016
-0.006
-0.001
0.
0.
0.
0.
0.
0.002
0.005
0.004
0.002
-0.011
-0.036
-0.061
-0.081
-0.098
-0.124
-0.120
-0.090
-0.055
-0.031
-0.022
-0.029
-0.064
-0.104
1.235
56.295
197.812
637.196
26089.146
1346.841
40.052
1.381
-0.272
-0.274
-0.257
-0.311
-0.431
-0.499
7.802
3713.197
100198.664
973.170
57422.422
100933.023
58044.406
102312.641
13644.689
22.444
0.027
-0.099
-0.046
-0.017
-0.008
-0.002
0.
0.
0.
0.
0.
0.002
0.004
0.005
0.004
0.002
-0.007
-0.022
-0.039
-0.050
-0.050
-0.040
-0.025
-0.015
-0.010
-0.020
-0.049
-0.113
-0.109
12.603
7029.694
100363.875
4570.043
100101.727
7459.219
63.940
2.861
-0.280
-0.341
-0.338
-0.381
-0.465
-0.415
12.562
5240.923
200070.344
111214.234
200208.078
114049.125
100688.063
60053.875
327.463
4.359
-0.103
-0.090
-0.041
-0.018
-0.008
0.
0.
0.
0.
0.
0.
0.
0.002
0.004
0.005
0.005
0.005
0.002
-0.001
-0.003
-0.007
-0.004
0.002
0.001
-0.010
-0.036
-0.090
-0.147
-0.107
8.586
2197.669
28453.100
1016.184
1149.070
190.352
103.376
16.803
0.039
-0.378
-0.225
0.365
5.446
7.789
63.214
15493.427
157512.609
199148.969
113639.508
2289.717
13641.533
952.743
10.392
0.010
-0.162
-0.086
-0.036
-0.018
-0.007
0.
0.
0.
0.
0.
0.
0.
0.001
0.002
0.004
0.005
0.006
0.007
0.007
0.007
0.009
0.011
0.009
0.004
-0.017
-0.062
-0.089
1.053
5.744
28.023
45.744
43.588
19.479
7.826
43.641
412.986
48.782
0.426
1.450
17.057
47.512
631.270
1339.512
203.728
100175.820
107132.016
2881.836
100911.430
425.745
29.507
10.273
0.540
-0.275
-0.184
-0.091
-0.039
-0.019
-0.005
0.
0.
0.
0.
0.
0.
0.
0.
0.
0.002
0.002
0.004
0.005
0.007
0.007
0.009
0.011
0.005
-0.004
-0.034
-0.089
0.487
178.618
970.111
4382.949
6997.110
192.324
13.456
0.174
4.664
24.191
5.249
1.525
59.196
2585.533
7372.647
89448.781
9201.063
110.060
2507.661
103636.500
89469.898
113.007
432.745
2303.114
1106.150
23.934
0.826
-0.161
-0.100
-0.047
-0.018
-0.006
-0.002
0.
0.
0.
0.
0.
0.
0.
0.
0.
0.
0.003
0.003
0.002
0.002
0.003
0.005
0.
-0.012
-0.051
-0.120
0.651
210.657
1728.006
89813.789
138506.031
1078.639
48.866
1.943
4.507
15.093
6.714
31.617
6309.763
63597.949
70630.563
200197.750
24401.182
85.355
116.636
16677.406
101166.305
369.492
3084.335
101923.102
100776.969
992.245
23.856
0.199
-0.110
-0.053
-0.019
-0.008
-0.002
0.
0.
0.
0.
0.
0.
0.
0.
0.
0.
0.
0.
0.
0.
0.001
0.001
-0.004
-0.016
-0.064
-0.148
-0.073
6.191
80.409
1810.634
3875.369
150.046
16.043
168.407
1238.940
25545.553
2410.221
106.410
100429.414
142858.422
10594.001
106193.867
100154.766
120.753
11.621
190.809
155.005
1593.477
3120.953
116411.578
36317.941
21645.904
112.501
0.750
-0.121
-0.061
-0.020
-0.009
-0.002
0.
0.
0.
0.
0.
0.
0.
0.
0.
0.
0.
0.
0.
0.
0.
-0.001
-0.006
-0.021
-0.072
-0.157
-0.037
8.509
69.193
28.574
15.450
8.301
65.672
26412.568
101314.344
107633.297
100673.836
96.787
4123.759
104102.695
75377.102
29767.748
628.608
12.236
6.595
85.111
83.174
898.893
240.249
807.930
899.300
813.665
25.258
0.215
-0.129
-0.059
-0.021
-0.009
-0.002
0.
0.
0.
0.
0.
0.
0.
0.
0.
0.
0.
0.
0.
0.
0.
-0.001
-0.005
-0.023
-0.076
-0.147
0.050
13.518
140.969
30.488
4.490
291.239
3889.389
12361.478
102074.953
5653.796
493.246
632.677
31583.451
12411.101
814.151
286.216
46.677
4.312
7.624
56.674
889.963
100150.914
2636.491
80.336
826.560
210.246
6.144
-0.109
-0.130
-0.057
-0.019
-0.008
-0.002
0.
0.
0.
0.
0.
0.
0.
0.
0.
0.
0.
0.
0.
0.
-0.001
-0.003
-0.008
-0.027
-0.072
-0.150
-0.185
1.412
7.685
7.823
26.489
4383.263
102505.945
557.995
477.172
156.965
77.548
4391.619
102321.141
100450.375
193.736
97.890
200.584
16.947
11.259
104.233
5611.939
200047.781
10498.842
88.439
948.937
224.996
4.574
-0.147
-0.121
-0.051
-0.016
-0.007
-0.001
0.
0.
0.
0.
0.
0.
0.
0.
0.
0.
0.
0.
0.
0.
-0.001
-0.002
-0.007
-0.023
-0.068
-0.152
-0.248
-0.204
1.189
9.320
30.739
27.931
61.344
27.174
464.687
550.491
100784.734
8574.649
163692.328
16190.283
67.443
44.739
174.088
57.225
4.351
44.627
9032.665
105270.961
94151.078
684.039
31.740
11.613
0.398
-0.214
-0.112
-0.044
-0.013
-0.006
0.
0.
0.
0.
0.
0.
0.
0.
0.
0.
0.
0.
0.
0.
0.
0.001
0.000
-0.007
-0.024
-0.066
-0.152
-0.245
0.433
18.966
93.102
47.272
19.942
45.003
42.129
117.043
212.452
29846.133
101555.094
71309.797
2052.758
40.258
221.344
13638.028
2340.193
18.751
7.202
250.633
102957.859
101178.484
5746.753
23.550
2.097
-0.265
-0.215
-0.104
-0.042
-0.012
-0.001
0.
0.
0.
0.
0.
0.
0.
0.
0.
0.
0.
0.
0.
0.
0.
0.002
0.003
-0.006
-0.025
-0.076
-0.159
0.107
14.923
79.130
379.612
125.264
77.886
2409.291
344.152
643.399
5764.864
3385.963
4521.173
1516.192
126.055
246.420
341.061
7273.840
1583.470
30.147
89.381
106.238
3660.017
10749.006
350.682
21.003
1.561
-0.300
-0.208
-0.093
-0.042
-0.015
-0.001
0.
0.
0.
0.
0.
0.
0.
0.
0.
0.
0.
0.
0.
0.
0.001
0.002
0.004
-0.005
-0.028
-0.093
-0.142
6.276
34107.879
31794.102
6738.319
1393.490
67.167
1225.364
193.473
337.586
2368.161
3881.218
122659.563
111461.852
360.768
1011.689
1325.823
103980.898
63905.117
574.221
615.608
121.014
84.770
173.486
55.244
5.854
0.006
-0.333
-0.205
-0.087
-0.041
-0.018
-0.005
0.
0.
0.
0.
0.
0.
0.
0.
0.
0.
0.
0.
0.
0.
0.001
0.003
0.004
-0.005
-0.030
-0.091
0.085
14.998
1997.574
112167.234
93787.227
475.890
15.584
10.684
5.108
10.150
34.984
1605.198
103990.359
8313.670
368.849
387.401
1400.292
117072.047
188655.078
104814.789
2753.501
204.907
16.139
12.836
4.883
0.288
-0.385
-0.346
-0.197
-0.089
-0.039
-0.018
-0.006
0.
0.
0.
0.
0.
0.
0.
0.
0.
0.
0.
0.
0.
0.
0.001
0.003
0.005
-0.004
-0.031
-0.081
1.156
212.852
9086.421
104088.805
141718.500
45271.352
402.319
0.809
0.170
0.296
1.793
120.429
2535.753
385.347
98.977
92.407
88.019
1589.078
11873.066
130350.789
178239.938
100203.758
474.697
6.316
-0.126
-0.425
-0.459
-0.337
-0.196
-0.093
-0.040
-0.017
-0.007
-0.002
0.
0.
0.
0.
0.
0.
0.
0.
0.
0.
0.
0.
0.
0.001
0.003
0.005
0.000
-0.026
-0.068
0.585
78.918
8668.453
21102.805
107261.773
102753.570
324.488
0.691
-0.241
-0.115
-0.099
3.607
20.378
9.286
3.784
5.763
4.142
7.593
111.573
5906.258
102923.422
119695.000
5738.341
46.346
4.830
41.872
3.355
-0.276
-0.198
-0.097
-0.042
-0.018
-0.005
-0.002
0.
0.
0.
0.
0.
0.
0.
0.
0.
0.
0.
0.
0.
0.001
0.002
0.004
0.003
-0.013
-0.051
-0.005
3.996
55.494
72.095
3455.243
8580.243
17.847
-0.128
-0.318
-0.320
-0.388
-0.426
-0.031
0.895
1.763
1.249
0.547
21.782
108.486
53.027
931.356
81443.117
14487.779
76.792
502.015
101662.156
335.499
0.714
-0.191
-0.103
-0.039
-0.015
-0.004
-0.001
0.
0.
0.
0.
0.
0.
0.
0.
0.
0.
0.
0.
0.
0.
0.002
0.004
0.005
-0.002
-0.029
-0.064
-0.024
0.364
0.765
6.531
8.236
0.247
-0.225
-0.263
-0.308
-0.366
0.431
30.547
242.856
82.044
23.366
11.029
1736.006
96595.156
1800.156
500.852
100280.609
21744.057
205.347
55173.238
104519.570
2343.801
3.847
-0.165
-0.095
-0.035
-0.011
-0.003
0.
0.
0.
0.
0.
0.
0.
0.
0.
0.
0.
0.
0.
0.
0.
0.002
0.002
0.006
0.004
-0.008
-0.032
-0.059
-0.080
-0.089
-0.089
-0.095
-0.127
-0.154
-0.189
-0.248
-0.239
8.135
2961.587
100067.305
13829.509
73.590
20.847
4735.929
200103.031
25809.018
151.937
2167.165
787.429
435.737
61306.359
106569.977
463.335
2.170
-0.146
-0.077
-0.025
-0.004
-0.001
0.
0.
0.
0.
0.
0.
0.
0.
0.
0.
0.
0.
0.
0.
0.
0.
0.002
0.002
0.004
0.003
-0.005
-0.019
-0.035
-0.050
-0.059
-0.063
-0.074
-0.095
-0.137
-0.195
-0.177
10.746
6203.187
100241.961
39434.191
333.889
33.619
1821.438
105831.898
157665.234
2597.436
26.868
10.874
689.923
60484.797
1773.061
16.410
0.098
-0.118
-0.054
-0.012
-0.001
0.001
0.
0.
0.
0.
0.
0.
0.
0.
0.
0.
0.
0.
0.
0.
0.
0.
0.
0.002
0.003
0.005
0.003
0.001
-0.002
-0.013
-0.018
-0.030
-0.044
-0.067
-0.106
-0.166
-0.210
1.382
88.992
1131.209
757.454
2746.836
112.950
76.069
39165.477
102212.508
14891.021
39.033
1.460
127.232
101653.891
2843.044
3.112
-0.110
-0.084
-0.026
-0.005
0.001
0.003
0.
0.
0.
0.
0.
0.
0.
0.
0.
0.
0.
0.
0.
0.
0.
0.
0.
0.001
0.002
0.006
0.005
0.005
0.002
-0.003
-0.011
-0.017
-0.034
-0.063
-0.099
-0.148
-0.203
-0.183
0.814
6.252
75.670
224.092
22.925
5.598
322.102
3095.248
301.884
7.727
-0.112
2.150
20.201
6.606
0.055
-0.084
-0.042
-0.009
0.003
0.005
0.002
0.
0.
0.
0.
0.
0.
0.
0.
0.
0.
0.
0.
0.
0.
0.
0.
0.
0.
0.
0.004
0.005
0.004
0.000
0.000
-0.007
-0.017
-0.032
-0.054
-0.089
-0.132
-0.177
-0.221
-0.233
-0.059
1.522
2.887
0.470
-0.173
2.420
7.716
3.443
0.117
-0.221
-0.165
-0.070
-0.073
-0.069
-0.041
-0.010
0.003
0.006
0.003
0.
0.
0.
0.
0.
0.
0.
0.
0.
0.
0.
0.
0.
0.
0.
0.
0.
0.
0.
0.
0.003
0.001
0.004
0.003
0.
-0.005
-0.015
-0.029
-0.051
-0.085
-0.109
-0.137
-0.175
-0.204
-0.219
-0.219
-0.232
-0.282
-0.283
-0.265
-0.203
-0.186
-0.163
-0.132
-0.096
-0.067
-0.044
-0.023
-0.005
0.003
0.006
0.004
0.002
0.
0.
0.
0.
0.
0.
0.
0.
0.
0.
0.
0.
0.
0.
0.
0.
0.
0.
0.
0.
0.001
0.002
0.003
0.006
0.001
-0.004
-0.016
-0.029
-0.050
-0.077
-0.096
-0.112
-0.129
-0.146
-0.160
-0.181
-0.200
-0.208
-0.204
-0.200
-0.174
-0.139
-0.098
-0.060
-0.036
-0.018
-0.009
0.000
0.003
0.005
0.004
0.002
0.
0.
0.
0.
0.
0.
0.
0.
0.
0.
0.
0.
0.
0.
0.
0.
0.
0.
0.
0.
0.
0.001
0.005
0.004
0.006
0.002
-0.005
-0.018
-0.037
-0.057
-0.072
-0.091
-0.100
-0.102
-0.104
-0.109
-0.124
-0.141
-0.146
-0.137
-0.124
-0.103
-0.075
-0.045
-0.022
-0.009
0.
0.004
0.005
0.005
0.003
0.002
0.001
0.
0.
0.
0.
0.
0.
0.
0.
0.
0.
0.
0.
0.
0.
0.
0.
0.
0.
0.
0.
0.
0.001
0.004
0.005
0.006
0.003
-0.013
-0.030
-0.054
-0.075
-0.088
-0.090
-0.086
-0.082
-0.076
-0.077
-0.085
-0.092
-0.097
-0.091
-0.077
-0.058
-0.035
-0.021
-0.010
-0.002
0.002
0.003
0.002
0.002
0.002
0.001
0.
0.
0.
0.
0.
0.
0.
0.
0.
0.
0.
0.
0.
0.
0.
0.
0.
0.
0.
0.
0.
0.
0.002
0.004
0.006
0.005
-0.001
-0.019
-0.043
-0.067
-0.086
-0.093
-0.087
-0.078
-0.061
-0.050
-0.048
-0.051
-0.054
-0.056
-0.051
-0.041
-0.027
-0.017
-0.011
-0.003
0.002
0.003
0.002
0.002
0.001
0.
0.
0.
0.
0.
0.
0.
0.
0.
0.
0.
0.
0.
0.
0.
0.
0.
0.
0.
0.
0.
0.
0.
0.
0.002
0.002
0.005
0.005
-0.002
-0.024
-0.044
-0.070
-0.080
-0.084
-0.079
-0.067
-0.051
-0.034
-0.028
-0.026
-0.027
-0.025
-0.022
-0.017
-0.011
-0.007
-0.003
-0.002
-0.001
0.
0.
0.
0.
0.
0.
0.
0.
0.
0.
0.
0.
0.
0.
0.
0.
0.
0.
0.
0.
0.
0.
0.
0.
0.
0.
0.
0.
0.002
0.002
0.005
0.004
-0.003
-0.022
-0.042
-0.065
-0.073
-0.072
-0.066
-0.055
-0.040
-0.021
-0.014
-0.012
-0.010
-0.010
-0.009
-0.007
-0.005
-0.005
-0.003
-0.001
0.
0.
0.
0.
0.
0.
0.
0.
0.
0.
0.
0.
0.
0.
0.
0.
0.
0.
0.
0.
0.
0.
0.
0.
0.
0.
0.
0.
0.
0.002
0.002
0.005
0.004
0.000
-0.012
-0.032
-0.054
-0.064
-0.062
-0.051
-0.041
-0.025
-0.011
-0.005
-0.003
-0.002
-0.002
-0.003
-0.003
-0.003
-0.002
-0.001
0.
0.
0.
0.
0.
0.
0.
0.
0.
0.
0.
0.
0.
0.
0.
0.
0.
0.
0.
0.
0.
0.
0.
0.
0.
0.
0.
0.
0.
0.
0.001
0.002
0.003
0.005
0.004
-0.002
-0.014
-0.027
-0.039
-0.039
-0.033
-0.022
-0.010
-0.002
0.004
0.003
0.002
0.000
-0.001
-0.001
-0.001
0.
0.
0.
0.
0.
0.
0.
0.
0.
0.
0.
0.
0.
0.
0.
0.
0.
0.
0.
0.
0.
0.
0.
0.
0.
0.
0.
0.
0.
0.
0.
0.
0.
0.002
0.002
0.005
0.005
0.003
0.001
-0.004
-0.009
-0.010
-0.008
-0.005
0.001
0.005
0.005
0.004
0.003
0.001
0.001
0.
0.
0.
0.
0.
0.
0.
0.
0.
0.
0.
0.
0.
0.
0.
0.
0.
0.
0.
0.
0.
0.
0.
0.
0.
0.
0.
0.
0.
0.
0.
0.
0.
0.
0.
0.001
0.002
0.003
0.005
0.005
0.005
0.004
0.003
0.003
0.003
0.004
0.005
0.005
0.002
0.002
0.
0.
0.
0.
0.
0.
0.
0.
0.
0.
0.
0.
0.
0.
0.
0.
0.
0.
0.
0.
0.
0.
0.
0.
0.
0.
0.
0.
0.
0.
0.
0.
0.
0.
0.
0.
0.
0.
0.
0.
0.
0.
0.
0.
0.
0.
0.
0.
0.
0.
0.
0.
0.
0.
0.
0.
0.
0.
0.
0.
0.
0.
0.
0.
0.
0.
0.
0.
0.
0.
0.
0.
0.
0.
0.
0.
0.
0.
0.
0.
0.
0.
0.
0.
0.
0.
0.
0.
0.
0.
0.
0.
0.
0.
0.
0.
0.
0.
0.
0.
0.
0.
0.
0.
0.
0.
0.
0.
0.
0.
0.
0.
0.
0.
0.
0.
0.
0.
0.
0.
0.
0.
0.
0.
0.
0.
0.
0.
0.
0.
0.
0.
0.
0.
0.
0.
0.
0.
0.
0.
0.
0.
0.
0.
0.
0.
0.
0.
0.
0.001
0.001
0.001
0.
0.
0.
0.
0.
0.
0.
0.
0.
0.
0.
0.
0.
0.
0.
0.
0.
0.
0.
0.
0.
0.
0.
0.
0.
0.
0.
0.
0.
0.
0.
0.
0.
0.
0.
0.
0.
0.
0.
0.
0.
0.
0.
0.
0.
0.
0.
0.001
0.000
0.001
0.001
0.001
0.001
0.001
0.002
0.
0.
0.
0.
0.
0.
0.
0.
0.
0.
0.
0.
0.
0.
0.
0.
0.
0.
0.
0.
0.
0.
0.
0.
0.
0.
0.
0.
0.
0.
0.
0.
0.
0.
0.
0.
0.
0.
0.
0.
0.
0.
0.
0.
0.001
0.001
0.000
0.000
0.000
-0.002
-0.002
-0.001
0.000
0.001
0.001
0.
0.
0.
0.
0.
0.
0.
0.
0.
0.
0.
0.
0.
0.
0.
0.
0.
0.
0.
0.
0.
0.
0.
0.
0.
0.
0.
0.
0.
0.
0.
0.
0.
0.
0.
0.
0.
0.
0.
0.
0.
0.001
0.001
0.000
0.000
-0.003
-0.004
-0.006
-0.005
-0.004
-0.002
-0.001
0.000
0.001
0.
0.
0.
0.
0.
0.
0.
0.
0.
0.
0.
0.
0.
0.
0.
0.
0.
0.
0.
0.
0.
0.
0.
0.
0.
0.
0.
0.
0.
0.
0.
0.
0.
0.
0.
0.
0.
0.
0.
0.
0.001
0.
0.
-0.001
-0.006
-0.012
-0.014
-0.015
-0.012
-0.006
-0.002
0.
0.002
0.001
0.
0.
0.
0.
0.
0.001
0.001
-0.002
-0.002
-0.002
0.
0.
0.
0.
0.
0.
0.
0.
0.
0.
0.
0.
0.
0.
0.
0.
0.
0.
0.
0.
0.
0.
0.
0.
0.
0.
0.
0.
0.001
0.001
0.001
0.
-0.005
-0.013
-0.025
-0.031
-0.030
-0.023
-0.013
-0.006
-0.001
0.000
0.001
0.
0.
0.001
0.001
0.001
0.000
-0.002
-0.003
-0.003
-0.002
-0.003
-0.002
0.
0.
0.
0.
0.
0.
0.
0.
0.
0.
0.
0.
0.
0.
0.
0.
0.
0.
0.
0.
0.
0.
0.
0.
0.
0.
0.001
0.001
0.001
-0.001
-0.009
-0.022
-0.038
-0.045
-0.044
-0.035
-0.022
-0.011
-0.005
-0.001
0.002
0.001
0.001
0.002
0.002
-0.002
-0.004
-0.006
-0.007
-0.007
-0.006
-0.005
-0.004
-0.002
-0.002
0.
0.
0.
0.
0.
0.
0.
0.
0.
0.
0.
0.
0.
0.
0.
0.
-0.001
-0.001
-0.001
-0.001
-0.001
-0.001
-0.001
-0.001
0.001
0.001
0.001
-0.002
-0.010
-0.026
-0.042
-0.048
-0.049
-0.043
-0.028
-0.016
-0.008
-0.003
-0.001
0.001
0.
0.000
-0.006
-0.009
-0.011
-0.013
-0.017
-0.016
-0.014
-0.009
-0.006
-0.005
-0.002
0.
0.
0.
0.
0.
0.
0.
0.
0.
0.
0.
0.
0.
0.
0.
-0.001
-0.001
-0.003
-0.004
-0.005
-0.005
-0.006
-0.004
-0.004
-0.002
-0.001
0.001
-0.001
-0.009
-0.024
-0.039
-0.045
-0.050
-0.044
-0.030
-0.017
-0.009
-0.006
-0.007
-0.007
-0.004
-0.008
-0.015
-0.021
-0.029
-0.038
-0.040
-0.036
-0.023
-0.013
-0.006
-0.004
-0.001
0.000
0.
0.
0.
0.
0.
0.
0.
0.
0.
0.
0.
0.
0.
-0.001
-0.003
-0.006
-0.008
-0.013
-0.017
-0.019
-0.020
-0.017
-0.014
-0.010
-0.007
-0.003
-0.002
-0.005
-0.015
-0.029
-0.039
-0.041
-0.036
-0.029
-0.020
-0.018
-0.018
-0.016
-0.019
-0.022
-0.024
-0.034
-0.047
-0.065
-0.079
-0.080
-0.069
-0.048
-0.026
-0.009
-0.001
0.001
0.002
0.002
0.002
0.
0.
0.
0.
0.
0.
0.
0.
0.
0.
-0.001
-0.003
-0.006
-0.011
-0.020
-0.035
-0.048
-0.054
-0.051
-0.042
-0.033
-0.024
-0.017
-0.011
-0.007
-0.004
-0.009
-0.017
-0.026
-0.032
-0.033
-0.029
-0.030
-0.032
-0.030
-0.036
-0.037
-0.046
-0.056
-0.069
-0.101
-0.128
-0.140
-0.137
-0.122
-0.094
-0.053
-0.024
-0.004
0.000
0.005
0.006
0.001
0.002
0.
0.
0.
0.
0.
0.
0.
0.
0.
-0.001
-0.005
-0.010
-0.025
-0.058
-0.084
-0.103
-0.112
-0.114
-0.102
-0.076
-0.055
-0.036
-0.022
-0.013
-0.009
-0.006
-0.015
-0.022
-0.030
-0.035
-0.042
-0.047
-0.047
-0.052
-0.061
-0.069
-0.083
-0.101
-0.135
-0.179
-0.213
-0.216
-0.186
-0.176
-0.149
-0.101
-0.054
-0.021
-0.007
0.005
0.006
0.004
0.001
0.002
0.
0.
0.
0.
0.
0.
0.
0.000
-0.003
-0.008
-0.022
-0.062
-0.105
-0.058
0.583
0.685
-0.080
-0.188
-0.147
-0.097
-0.068
-0.044
-0.025
-0.014
-0.016
-0.016
-0.027
-0.042
-0.054
-0.063
-0.067
-0.073
-0.086
-0.100
-0.121
-0.139
-0.170
-0.224
-0.277
-0.257
0.229
1.365
0.568
-0.157
-0.185
-0.126
-0.073
-0.034
-0.008
0.005
0.008
0.003
0.002
0.
0.
0.
0.
0.
0.
0.001
-0.001
-0.003
-0.011
-0.044
-0.105
-0.089
1.833
31.621
42.496
2.833
-0.142
0.024
0.016
-0.079
-0.064
-0.041
-0.025
-0.021
-0.026
-0.037
-0.062
-0.079
-0.092
-0.099
-0.109
-0.129
-0.159
-0.178
-0.196
-0.250
-0.321
-0.289
0.537
7.610
36.622
15.663
0.772
-0.256
-0.188
-0.125
-0.080
-0.040
-0.010
0.003
0.006
0.002
0.002
0.
0.
0.
0.
0.
0.001
-0.001
-0.005
-0.020
-0.069
-0.100
1.789
44.073
327.818
365.386
19.730
2.296
11.307
6.672
0.489
-0.071
-0.056
-0.032
-0.030
-0.040
-0.058
-0.088
-0.116
-0.135
-0.146
-0.158
-0.181
-0.201
-0.212
-0.236
-0.323
-0.363
0.713
9.807
49.518
547.576
367.541
18.763
1.811
5.663
6.506
0.208
-0.069
-0.034
-0.005
0.004
0.001
0.002
0.
0.
0.
0.
0.001
0.000
0.000
-0.005
-0.029
-0.085
0.144
35.107
11422.567
101904.977
3791.848
126.182
22.925
209.908
92.915
3.604
-0.026
-0.063
-0.041
-0.041
-0.060
-0.092
-0.131
-0.165
-0.189
-0.208
-0.223
-0.219
-0.216
-0.195
-0.216
-0.358
-0.310
5.053
89.876
1374.285
5957.159
84120.922
759.491
615.336
1016.665
3891.786
8.891
-0.073
-0.059
-0.017
-0.001
0.004
0.001
0.
0.
0.
0.
0.002
0.002
0.001
-0.004
-0.034
-0.084
0.558
94.211
100603.727
102613.102
5857.404
15397.132
107.232
163.167
73.043
3.082
-0.034
-0.064
-0.046
-0.052
-0.084
-0.138
-0.197
-0.240
-0.260
-0.272
-0.271
-0.260
-0.208
-0.125
-0.213
-0.393
0.243
43.167
1449.944
13262.730
3487.907
292.000
73.304
100645.641
42480.957
1919.644
24.635
0.206
-0.078
-0.031
-0.005
0.001
0.001
0.
0.
0.
0.
0.002
0.002
0.002
-0.003
-0.031
-0.072
2.784
5582.247
120241.969
106414.406
799.076
100565.656
127.221
7.878
4.392
0.306
-0.077
-0.062
-0.051
-0.075
-0.137
-0.221
-0.280
-0.292
-0.234
-0.172
-0.192
-0.273
-0.250
-0.195
-0.299
-0.419
1.355
262.262
72257.641
119798.898
100136.078
88.327
9.290
323.279
100951.273
100105.516
274.073
1.396
-0.087
-0.041
-0.009
-0.001
0.001
0.
0.
0.
0.
0.002
0.003
0.003
-0.001
-0.022
-0.060
1.777
1575.324
10972.737
107101.344
1157.666
21.819
1.847
-0.057
-0.059
-0.094
-0.069
-0.057
-0.076
-0.127
-0.197
-0.268
-0.119
0.818
2.047
2.090
1.557
-0.021
-0.299
-0.302
-0.362
-0.429
0.873
72.509
2547.681
17398.049
2984.748
92.631
74.425
3076.939
41066.527
57413.801
174.685
1.063
-0.094
-0.048
-0.013
-0.003
0.000
0.
0.
0.
0.
0.001
0.002
0.004
0.002
-0.009
-0.041
-0.016
2.538
18.433
57.594
6.905
-0.120
-0.225
-0.170
-0.112
-0.073
-0.055
-0.062
-0.106
-0.143
0.378
2.898
17.767
93.785
140.190
46.947
5.002
0.170
-0.336
-0.336
-0.383
-0.433
0.227
16.754
247.360
336.655
66.473
1321.183
803.013
3385.563
47719.594
1760.241
17.072
0.098
-0.099
-0.045
-0.015
-0.005
-0.003
0.
0.
0.
0.
0.001
0.002
0.004
0.004
0.001
-0.017
-0.042
-0.062
-0.002
0.001
-0.135
-0.153
-0.125
-0.083
-0.055
-0.040
-0.042
-0.081
-0.134
1.485
81.950
543.624
2565.555
100583.750
66993.914
4843.404
23.508
-0.049
-0.393
-0.388
-0.426
-0.280
0.729
7.954
1864.690
75934.453
686.179
53283.586
86942.516
9277.216
100364.859
14918.623
23.383
0.018
-0.098
-0.043
-0.015
-0.006
-0.002
0.
0.
0.
0.
0.
0.002
0.004
0.005
0.005
0.001
-0.012
-0.031
-0.048
-0.058
-0.065
-0.054
-0.038
-0.025
-0.023
-0.028
-0.056
-0.125
-0.130
17.175
16922.057
163514.078
107931.742
103737.305
128876.438
9961.750
57.391
0.476
-0.448
-0.461
-0.454
0.055
2.138
9.138
2471.704
106761.172
5585.158
52428.379
103342.086
96944.117
5695.067
323.646
4.443
-0.107
-0.090
-0.041
-0.017
-0.008
0.
0.
0.
0.
0.
0.
0.
0.002
0.004
0.005
0.005
0.004
0.
-0.005
-0.011
-0.011
-0.007
-0.004
-0.004
-0.014
-0.035
-0.091
-0.171
-0.136
10.993
4463.485
98761.313
100618.273
3976.713
2543.804
27851.416
663.691
3.634
-0.401
-0.180
2.945
56.418
32.420
11.784
338.022
12952.523
9713.371
12702.706
566.797
1201.250
180.528
5.912
-0.052
-0.167
-0.087
-0.038
-0.018
-0.005
0.
0.
0.
0.
0.
0.
0.
0.001
0.002
0.004
0.006
0.007
0.007
0.007
0.007
0.008
0.008
0.005
0.001
-0.017
-0.062
-0.122
-0.089
3.470
50.088
80.514
121.299
166.450
36.667
4187.234
100273.602
5848.576
7.350
3.196
41.857
143.966
107903.125
60698.359
133.893
1109.047
5860.507
1411.786
178.993
386.993
229.472
10.596
0.289
-0.277
-0.188
-0.093
-0.039
-0.018
-0.006
0.
0.
0.
0.
0.
0.
0.
0.
0.
0.002
0.004
0.005
0.005
0.008
0.008
0.009
0.009
0.005
-0.005
-0.034
-0.100
-0.154
1.207
114.656
42425.305
64394.434
10596.669
314.154
4.603
89.416
1330.453
107.557
3.479
134.607
34866.363
41949.328
152256.641
100559.375
393.033
1067.845
200194.219
71080.219
520.270
46501.617
9310.188
441.941
28.079
1.812
-0.134
-0.102
-0.047
-0.018
-0.006
-0.002
0.
0.
0.
0.
0.
0.
0.
0.
0.
0.
0.003
0.003
0.004
0.004
0.005
0.002
-0.003
-0.018
-0.058
-0.145
-0.190
2.042
339.004
100114.898
121721.047
100602.617
4093.101
9.842
1.838
5.149
2.143
24.626
3395.655
112484.195
123906.563
101063.477
2792.086
30.334
173.304
9529.212
6940.513
102274.500
107538.797
200160.469
47259.168
11460.140
88.064
0.617
-0.116
-0.056
-0.021
-0.007
-0.002
0.
0.
0.
0.
0.
0.
0.
0.
0.
0.
0.
0.
0.
0.
0.000
-0.002
-0.007
-0.027
-0.086
-0.169
-0.090
5.561
66.931
1626.788
2952.725
8061.450
278.511
51.817
111.044
429.446
318.669
68.709
51848.004
102676.422
3716.790
1951.493
393.052
11.254
74.158
1013.328
2513.014
129827.625
35812.387
11438.917
104807.070
100218.172
620.263
2.010
-0.122
-0.066
-0.023
-0.008
-0.003
0.
0.
0.
0.
0.
0.
0.
0.
0.
0.
0.
0.
0.
0.
-0.001
-0.004
-0.010
-0.039
-0.105
-0.170
1.689
385.788
54112.223
1582.507
20.721
42.638
326.571
24167.580
20179.682
32928.098
100626.484
153.664
679.903
2405.190
276.122
119.855
62.050
6.196
77.928
1026.405
268.359
20118.135
697.622
1854.293
109062.086
21007.227
113.614
0.843
-0.136
-0.068
-0.024
-0.009
-0.004
0.
0.
0.
0.
0.
0.
0.
0.
0.
0.
0.
0.
0.
0.
-0.002
-0.004
-0.013
-0.048
-0.120
-0.169
3.173
986.668
100240.484
5406.556
116.905
1953.872
101112.766
113947.563
105088.773
3203.311
4078.513
116608.234
6960.537
305.604
62.005
1296.448
3145.812
89.907
10.770
44.344
272.502
13824.990
614.905
2168.104
121616.695
23187.332
49.753
0.248
-0.139
-0.067
-0.022
-0.009
-0.004
0.
0.
0.
0.
0.
0.
0.
0.
0.
0.
0.
0.
0.
0.
-0.002
-0.006
-0.016
-0.052
-0.126
-0.207
0.558
34.704
373.482
480.818
14974.445
5850.082
103231.750
23362.893
105223.875
80026.688
770.106
101827.492
122033.578
5828.180
117.904
57416.648
100180.148
784.977
15.143
34.062
543.440
68037.719
1396.371
2264.761
100357.633
31629.609
41.706
0.083
-0.135
-0.057
-0.019
-0.008
-0.001
0.
0.
0.
0.
0.
0.
0.
0.
0.
0.
0.
0.
0.
0.
-0.002
-0.004
-0.017
-0.050
-0.120
-0.224
-0.268
1.221
20.045
498.559
17067.439
1602.165
400.731
238.935
101189.289
100954.945
510.040
7182.030
4824.712
795.740
47.390
3267.216
22477.629
724.130
13.315
9.397
134.689
1312.548
1101.383
144.845
607.870
144.702
3.625
-0.175
-0.119
-0.048
-0.014
-0.005
-0.001
0.
0.
0.
0.
0.
0.
0.
0.
0.
0.
0.
0.
0.
0.
0.001
-0.004
-0.017
-0.044
-0.112
-0.223
-0.276
5.897
882.863
35081.512
24984.559
4125.330
29.906
24.822
3708.472
3712.523
144.607
370.777
1130.217
120.681
69.556
2746.916
105764.969
100220.727
79.825
3.552
837.186
101056.727
108168.852
528.961
141.722
5.584
-0.186
-0.220
-0.107
-0.040
-0.016
-0.003
0.
0.
0.
0.
0.
0.
0.
0.
0.
0.
0.
0.
0.
0.
0.
0.001
-0.002
-0.014
-0.043
-0.105
-0.209
-0.041
18.106
4899.722
102580.188
9565.567
368.544
11.648
6.214
22.190
32.399
40.359
9742.211
102341.578
4969.540
106506.547
8150.115
178173.984
47490.293
64.793
3.523
883.730
100337.547
152090.625
14596.491
3745.906
23.052
-0.182
-0.204
-0.097
-0.041
-0.016
-0.002
0.
0.
0.
0.
0.
0.
0.
0.
0.
0.
0.
0.
0.
0.
0.
0.001
0.002
-0.011
-0.039
-0.111
-0.197
2.438
991.510
9495.364
103383.633
100203.844
193.057
6.836
40.710
158.107
132.839
167.375
100560.352
103026.750
2534.131
104309.000
200186.313
105596.813
8883.222
415.923
17.333
28.609
842.249
44632.594
9914.844
289.834
6.335
-0.278
-0.197
-0.091
-0.042
-0.015
-0.003
0.
0.
0.
0.
0.
0.
0.
0.
0.
0.
0.
0.
0.
0.
0.001
0.002
0.002
-0.010
-0.037
-0.113
-0.176
2.687
509.285
100657.820
123852.016
23764.260
74.414
30.774
77.093
138.468
72.045
122.327
4938.563
113784.078
120658.836
105181.258
4603.198
40609.293
78844.164
200138.219
336.843
44.472
345.094
7845.290
299.551
6.413
-0.187
-0.335
-0.197
-0.093
-0.041
-0.017
-0.006
-0.002
0.
0.
0.
0.
0.
0.
0.
0.
0.
0.
0.
0.
0.
0.001
0.002
0.003
-0.007
-0.034
-0.096
-0.115
2.751
112.730
4816.851
3025.419
15698.415
514.715
74.839
91.164
77.759
33.197
49.698
374.982
38460.840
7399.125
29972.338
5147.381
335.782
8038.161
21230.230
3246.747
6757.592
106.438
60.252
9.452
-0.325
-0.503
-0.358
-0.198
-0.099
-0.048
-0.018
-0.009
-0.002
0.
0.
0.
0.
0.
0.
0.
0.
0.
0.
0.
0.
0.
0.001
0.003
0.003
-0.004
-0.028
-0.078
-0.101
1.883
32.539
376.770
3714.244
5900.240
217.115
8.357
15.371
45.386
33.355
21.337
9.947
44.990
50.555
732.158
447.454
10.641
29.090
128.349
8055.767
21620.807
178.126
4.523
11.804
4.314
0.041
-0.331
-0.217
-0.110
-0.051
-0.020
-0.008
-0.003
0.
0.
0.
0.
0.
0.
0.
0.
0.
0.
0.
0.
0.
0.
0.002
0.004
0.000
-0.019
-0.058
-0.102
0.092
1.872
8.971
78.206
77.583
4.048
-0.066
1.239
5.882
4.608
1.971
0.130
4.023
46.514
50.138
8.079
32.149
167.611
51.374
124.680
252.744
61.984
78.898
1136.590
231.909
14.311
-0.048
-0.215
-0.120
-0.049
-0.018
-0.006
-0.003
0.
0.
0.
0.
0.
0.
0.
0.
0.
0.
0.
0.
0.
0.
0.002
0.002
0.001
-0.008
-0.031
-0.069
-0.107
-0.116
-0.005
0.704
0.657
-0.174
-0.318
-0.304
-0.201
-0.280
-0.059
10.940
128.899
6801.181
6208.417
75.209
3513.641
102174.234
5485.410
59.215
85.849
53.601
1328.588
125013.984
15200.458
121.124
0.924
-0.208
-0.115
-0.046
-0.014
-0.004
-0.003
0.
0.
0.
0.
0.
0.
0.
0.
0.
0.
0.
0.
0.
0.
0.001
0.002
0.002
-0.002
-0.013
-0.032
-0.067
-0.103
-0.129
-0.144
-0.162
-0.200
-0.250
-0.300
-0.346
-0.315
2.969
331.075
13098.814
52914.395
14058.294
110.097
8883.790
122188.055
29731.373
243.390
23.970
20.399
2644.553
105587.453
100780.625
137.432
0.827
-0.181
-0.097
-0.032
-0.010
-0.001
-0.003
0.
0.
0.
0.
0.
0.
0.
0.
0.
0.
0.
0.
0.
0.
0.
0.002
0.002
0.
-0.001
-0.009
-0.024
-0.047
-0.068
-0.088
-0.106
-0.132
-0.179
-0.249
-0.322
-0.336
4.072
593.354
112812.453
103868.469
24433.541
349.483
187.082
2782.903
28501.537
12247.685
74.147
10.942
8775.478
104499.406
19312.203
28.052
0.061
-0.143
-0.064
-0.019
-0.004
0.000
0.
0.
0.
0.
0.
0.
0.
0.
0.
0.
0.
0.
0.
0.
0.
0.
0.
0.002
0.002
0.002
-0.001
-0.006
-0.021
-0.035
-0.053
-0.071
-0.100
-0.145
-0.218
-0.312
-0.380
0.440
33.644
1045.711
104481.477
100145.523
4439.395
24.828
1699.623
116577.781
100614.914
279.486
4.605
876.492
42851.703
992.708
5.179
-0.121
-0.096
-0.035
-0.008
0.001
0.
0.
0.
0.
0.
0.
0.
0.
0.
0.
0.
0.
0.
0.
0.
0.
0.
0.
0.
0.004
0.003
0.002
0.000
-0.009
-0.023
-0.040
-0.061
-0.089
-0.136
-0.206
-0.278
-0.348
-0.356
0.603
20.033
1860.778
16336.281
290.658
4.773
120.002
5465.567
3239.694
37.165
0.242
5.652
24.005
6.243
0.119
-0.097
-0.048
-0.011
0.000
0.004
0.002
0.
0.
0.
0.
0.
0.
0.
0.
0.
0.
0.
0.
0.
0.
0.
0.
0.
0.
0.003
0.003
0.003
-0.001
-0.009
-0.021
-0.036
-0.055
-0.085
-0.132
-0.180
-0.219
-0.249
-0.330
-0.360
0.287
8.522
19.323
3.638
0.986
2.569
12.633
9.735
0.711
-0.247
-0.174
-0.046
-0.070
-0.078
-0.047
-0.014
0.000
0.004
0.004
0.
0.
0.
0.
0.
0.
0.
0.
0.
0.
0.
0.
0.
0.
0.
0.
0.
0.
0.
0.003
0.003
0.003
0.002
-0.004
-0.013
-0.031
-0.051
-0.083
-0.126
-0.163
-0.129
-0.029
-0.215
-0.334
-0.372
-0.305
-0.175
0.826
3.592
1.451
-0.095
-0.209
-0.219
-0.166
-0.117
-0.079
-0.053
-0.032
-0.009
0.002
0.005
0.005
0.001
0.
0.
0.
0.
0.
0.
0.
0.
0.
0.
0.
0.
0.
0.
0.
0.
0.
0.
0.
0.003
0.002
0.006
0.004
-0.001
-0.009
-0.028
-0.050
-0.081
-0.120
-0.157
-0.149
-0.087
-0.200
-0.274
-0.318
-0.319
-0.257
0.400
1.695
0.663
-0.175
-0.199
-0.142
-0.081
-0.046
-0.024
-0.011
0.000
0.003
0.006
0.005
0.002
0.
0.
0.
0.
0.
0.
0.
0.
0.
0.
0.
0.
0.
0.
0.
0.
0.
0.
0.
0.
0.001
0.003
0.004
0.007
0.003
-0.007
-0.028
-0.060
-0.095
-0.136
-0.170
-0.195
-0.203
-0.216
-0.229
-0.248
-0.255
-0.243
-0.152
-0.035
-0.102
-0.165
-0.122
-0.074
-0.037
-0.017
-0.006
0.003
0.006
0.006
0.002
0.002
0.001
0.
0.
0.
0.
0.
0.
0.
0.
0.
0.
0.
0.
0.
0.
0.
0.
0.
0.
0.
0.
0.
0.004
0.004
0.008
0.005
-0.013
-0.040
-0.075
-0.109
-0.139
-0.174
-0.194
-0.203
-0.200
-0.188
-0.185
-0.193
-0.196
-0.178
-0.160
-0.141
-0.111
-0.071
-0.037
-0.018
-0.005
0.001
0.004
0.002
0.002
0.002
0.001
0.
0.
0.
0.
0.
0.
0.
0.
0.
0.
0.
0.
0.
0.
0.
0.
0.
0.
0.
0.
0.
0.
0.003
0.005
0.006
0.001
-0.017
-0.048
-0.066
-0.041
-0.063
-0.017
-0.063
-0.157
-0.159
-0.140
-0.128
-0.130
-0.137
-0.134
-0.118
-0.095
-0.063
-0.035
-0.017
-0.008
-0.001
0.002
0.002
0.002
0.001
0.
0.
0.
0.
0.
0.
0.
0.
0.
0.
0.
0.
0.
0.
0.
0.
0.
0.
0.
0.
0.
0.
0.
0.
0.002
0.004
0.006
-0.001
-0.024
-0.048
0.045
0.500
0.355
1.415
0.998
-0.018
-0.115
-0.094
-0.077
-0.076
-0.076
-0.069
-0.060
-0.043
-0.028
-0.015
-0.008
-0.003
-0.001
0.
0.
0.
0.
0.
0.
0.
0.
0.
0.
0.
0.
0.
0.
0.
0.
0.
0.
0.
0.
0.
0.
0.
0.
0.
0.
0.
0.
0.002
0.003
0.006
0.001
-0.021
-0.042
0.087
0.836
0.534
5.197
2.649
0.048
-0.082
-0.061
-0.042
-0.036
-0.034
-0.030
-0.025
-0.019
-0.012
-0.006
-0.005
-0.003
-0.001
0.
0.
0.
0.
0.
0.
0.
0.
0.
0.
0.
0.
0.
0.
0.
0.
0.
0.
0.
0.
0.
0.
0.
0.
0.
0.
0.
0.
0.002
0.003
0.004
0.001
-0.013
-0.034
-0.048
0.007
0.000
0.629
0.344
-0.053
-0.056
-0.033
-0.019
-0.014
-0.013
-0.010
-0.009
-0.007
-0.005
-0.005
-0.002
-0.001
0.
0.
0.
0.
0.
0.
0.
0.
0.
0.
0.
0.
0.
0.
0.
0.
0.
0.
0.
0.
0.
0.
0.
0.
0.
0.
0.
0.
0.
0.002
0.002
0.005
0.004
-0.002
-0.020
-0.040
-0.063
-0.069
-0.068
-0.059
-0.047
-0.031
-0.014
-0.006
-0.003
0.
-0.001
-0.002
-0.003
-0.002
-0.002
-0.001
0.
0.
0.
0.
0.
0.
0.
0.
0.
0.
0.
0.
0.
0.
0.
0.
0.
0.
0.
0.
0.
0.
0.
0.
0.
0.
0.
0.
0.
0.
0.001
0.002
0.003
0.005
0.004
-0.002
-0.013
-0.026
-0.038
-0.039
-0.032
-0.021
-0.009
-0.002
0.003
0.003
0.002
0.000
-0.001
0.000
0.
0.
0.
0.
0.
0.
0.
0.
0.
0.
0.
0.
0.
0.
0.
0.
0.
0.
0.
0.
0.
0.
0.
0.
0.
0.
0.
0.
0.
0.
0.
0.
0.
0.
0.001
0.002
0.005
0.005
0.004
0.003
0.000
-0.004
-0.005
-0.003
-0.001
0.001
0.005
0.004
0.003
0.003
0.001
0.
0.
0.
0.
0.
0.
0.
0.
0.
0.
0.
0.
0.
0.
0.
0.
0.
0.
0.
0.
0.
0.
0.
0.
0.
0.
0.
0.
0.
0.
0.
0.
0.
0.
0.
0.
0.
0.
0.
0.
0.
0.
0.
0.
0.
0.
0.
0.
0.
0.
0.
0.
0.
0.
0.
0.
0.
0.
0.
0.
0.
0.
0.
0.
0.
0.
0.
0.
0.
0.
0.
0.
0.
0.
0.
0.
0.
0.
0.
0.
0.
0.
0.
0.
0.
0.
0.
0.
0.
0.
0.
0.
0.
0.
0.
0.
0.
0.
0.
0.
0.
0.
0.
0.
0.
0.
0.
0.
0.
0.
0.
0.
0.
0.
0.
0.
0.
0.
0.
0.
0.
0.
0.
0.
0.
0.
0.
0.
0.
0.
0.
0.
0.
0.
0.
0.
0.
0.
0.
0.
0.
0.
0.
0.
0.
-0.001
0.000
0.000
0.000
0.000
0.001
0.
0.
0.
0.
0.
0.
0.
0.
0.
0.
0.
0.
0.
0.
0.
0.
0.
0.
0.
0.
0.
0.
0.
0.
0.
0.
0.
0.
0.
0.
0.
0.
0.
0.
0.
0.
0.
0.
0.
0.
0.
0.
0.
0.
0.
0.
0.000
-0.001
0.000
0.000
-0.002
-0.002
-0.001
-0.001
0.001
0.
0.
0.
0.
0.
0.
0.
0.
0.
0.
0.
0.
0.
0.
0.
0.
0.
0.
0.
0.
0.
0.
0.
0.
0.
0.
0.
0.
0.
0.
0.
0.
0.
0.
0.
0.
0.
0.
0.
0.
0.
0.
0.
0.000
0.000
0.000
-0.003
-0.006
-0.007
-0.006
-0.005
-0.003
-0.001
0.000
0.001
0.
0.
0.
0.
0.
0.
0.
0.
0.
0.
0.
0.
0.
0.
0.
0.
0.
0.
0.
0.
0.
0.
0.
0.
0.
0.
0.
0.
0.
0.
0.
0.
0.
0.
0.
0.
0.
0.
0.
0.
0.001
0.000
0.
-0.004
-0.010
-0.015
-0.020
-0.020
-0.016
-0.010
-0.004
-0.001
0.000
0.001
0.
0.
0.
0.
0.
0.
0.
0.
0.
0.
0.
0.
0.
0.
0.
0.
0.
0.
0.
0.
0.
0.
0.
0.
0.
0.
0.
0.
0.
0.
0.
0.
0.
0.
0.
0.
0.
0.
0.001
0.002
0.001
-0.002
-0.011
-0.025
-0.040
-0.048
-0.047
-0.036
-0.023
-0.011
-0.005
-0.001
0.
0.
0.
0.
0.
0.001
0.000
-0.001
-0.001
-0.002
-0.002
-0.002
-0.002
0.
0.
0.
0.
0.
0.
0.
0.
0.
0.
0.
0.
0.
0.
0.
0.
0.
0.
0.
0.
0.
0.
0.
0.
0.
0.
0.001
0.001
0.001
-0.006
-0.023
-0.047
-0.066
-0.073
-0.074
-0.064
-0.044
-0.023
-0.011
-0.004
0.000
0.001
0.
0.001
0.002
-0.001
-0.003
-0.005
-0.006
-0.005
-0.005
-0.004
-0.003
-0.002
0.
0.
0.
0.
0.
0.
0.
0.
0.
0.
0.
0.
0.
0.
0.
0.
0.
0.
0.
0.
-0.001
-0.001
0.
0.
0.
0.001
0.001
0.000
-0.009
-0.032
-0.061
-0.073
-0.065
-0.070
-0.079
-0.062
-0.036
-0.018
-0.009
-0.004
0.000
0.001
0.001
-0.004
-0.006
-0.009
-0.012
-0.014
-0.014
-0.012
-0.009
-0.006
-0.004
-0.002
0.
0.
0.
0.
0.
0.
0.
0.
0.
0.
0.
0.
0.
0.
0.
0.
-0.001
-0.001
-0.001
0.000
0.000
0.000
-0.001
-0.001
0.001
0.002
0.000
-0.010
-0.036
-0.059
-0.046
0.041
-0.008
-0.078
-0.071
-0.046
-0.023
-0.013
-0.007
-0.004
-0.007
-0.008
-0.011
-0.017
-0.025
-0.032
-0.037
-0.034
-0.029
-0.019
-0.012
-0.007
-0.003
-0.002
0.
0.
0.
0.
0.
0.
0.
0.
0.
0.
0.
0.
0.
0.
-0.001
-0.002
-0.002
-0.003
-0.005
-0.005
-0.006
-0.005
-0.004
-0.002
-0.001
-0.001
-0.007
-0.030
-0.053
-0.061
-0.018
-0.042
-0.085
-0.076
-0.054
-0.033
-0.024
-0.020
-0.016
-0.019
-0.023
-0.030
-0.041
-0.059
-0.075
-0.079
-0.071
-0.052
-0.033
-0.017
-0.008
-0.005
-0.001
0.
0.
0.
0.
0.
0.
0.
0.
0.
0.
0.
0.
0.
-0.001
-0.003
-0.005
-0.009
-0.016
-0.021
-0.025
-0.023
-0.021
-0.018
-0.013
-0.009
-0.006
-0.008
-0.019
-0.045
-0.061
-0.075
-0.086
-0.086
-0.077
-0.059
-0.048
-0.044
-0.039
-0.038
-0.041
-0.050
-0.062
-0.088
-0.110
-0.120
-0.114
-0.105
-0.087
-0.057
-0.028
-0.010
-0.001
-0.001
0.000
0.001
0.
0.
0.
0.
0.
0.
0.
0.
0.
0.
-0.001
-0.003
-0.005
-0.014
-0.026
-0.046
-0.061
-0.068
-0.068
-0.056
-0.042
-0.030
-0.021
-0.015
-0.010
-0.017
-0.029
-0.049
-0.071
-0.081
-0.083
-0.079
-0.076
-0.071
-0.070
-0.065
-0.069
-0.082
-0.099
-0.126
-0.155
-0.162
0.014
0.119
-0.097
-0.119
-0.089
-0.048
-0.017
-0.001
0.000
0.004
0.002
0.002
0.
0.
0.
0.
0.
0.
0.
0.
0.
-0.001
-0.004
-0.014
-0.032
-0.067
-0.093
-0.087
-0.096
-0.136
-0.131
-0.104
-0.074
-0.049
-0.030
-0.021
-0.018
-0.025
-0.035
-0.059
-0.073
-0.086
-0.093
-0.096
-0.099
-0.107
-0.114
-0.128
-0.144
-0.166
-0.207
-0.252
-0.198
0.790
1.363
0.050
-0.180
-0.140
-0.079
-0.036
-0.009
0.
0.005
0.006
0.002
0.001
0.
0.
0.
0.
0.
0.
0.
0.000
-0.003
-0.008
-0.027
-0.072
-0.110
0.353
6.644
8.358
0.627
-0.210
-0.183
-0.129
-0.087
-0.057
-0.032
-0.026
-0.025
-0.041
-0.062
-0.084
-0.101
-0.118
-0.132
-0.142
-0.163
-0.189
-0.202
-0.207
-0.237
-0.312
-0.378
-0.360
0.223
0.634
-0.175
-0.296
-0.232
-0.147
-0.081
-0.034
-0.010
0.004
0.005
0.005
0.002
0.
0.
0.
0.
0.
0.
0.001
0.000
-0.003
-0.013
-0.050
-0.109
-0.009
17.889
2849.299
5326.336
39.240
0.485
1.466
0.919
0.007
-0.086
-0.055
-0.035
-0.034
-0.051
-0.076
-0.105
-0.131
-0.156
-0.177
-0.206
-0.239
-0.246
-0.233
-0.196
-0.262
-0.393
-0.361
0.510
0.468
0.120
-0.178
-0.378
-0.274
-0.218
-0.152
-0.094
-0.039
-0.004
0.004
0.007
0.002
0.001
0.
0.
0.
0.
0.
0.002
-0.001
-0.004
-0.022
-0.074
-0.126
1.295
108.063
102554.211
105705.797
273.793
26.698
333.099
134.648
4.673
-0.025
-0.076
-0.047
-0.047
-0.074
-0.109
-0.129
-0.129
-0.187
-0.241
-0.278
-0.279
-0.211
0.259
1.158
0.334
-0.359
4.187
89.067
64.787
7.168
3.018
4.609
10.499
1.606
-0.001
-0.140
-0.081
-0.027
-0.002
0.006
0.003
0.002
0.
0.
0.
0.
0.001
0.002
0.001
-0.005
-0.030
-0.093
0.007
14.648
1476.910
107371.219
101811.773
1392.588
688.222
100014.125
28690.850
54.448
0.305
-0.087
-0.062
-0.064
-0.102
-0.145
-0.169
-0.101
-0.117
-0.285
-0.342
-0.244
0.689
4.375
9.043
3.411
0.043
26.180
1470.150
1657.222
114.591
19.367
603.749
4437.792
84.390
3.921
0.062
-0.118
-0.056
-0.012
0.000
0.005
0.002
0.
0.
0.
0.
0.001
0.002
0.001
-0.005
-0.035
-0.091
0.289
42.038
7364.803
89144.289
39537.031
4388.493
558.572
100041.375
16339.979
45.822
0.265
-0.093
-0.070
-0.080
-0.139
-0.207
-0.170
0.519
0.961
0.013
-0.326
-0.039
3.825
18.144
12.358
2.764
1.220
135.769
12701.744
82046.383
1284.688
43.718
4069.684
95658.773
336.517
22.201
1.808
-0.101
-0.075
-0.024
-0.002
0.004
0.002
0.
0.
0.
0.
0.002
0.002
0.002
-0.003
-0.031
-0.080
1.324
405.817
102176.961
110686.641
4260.028
692.303
28.208
171.361
74.515
3.135
-0.053
-0.089
-0.078
-0.113
-0.205
-0.311
-0.194
1.435
4.209
4.933
4.560
0.516
2.251
9.775
4.522
0.445
8.052
1306.211
100679.664
103975.328
831.837
46.581
98.245
370.771
237.007
216.058
11.526
0.071
-0.088
-0.033
-0.004
-0.001
0.002
0.
0.
0.
0.
0.002
0.003
0.004
-0.001
-0.023
-0.061
0.787
171.546
7524.903
8095.486
86.176
10.937
0.607
1.051
0.537
-0.055
-0.101
-0.089
-0.104
-0.179
-0.303
-0.374
0.278
12.148
83.917
225.994
448.116
16.858
0.087
0.409
-0.017
0.257
23.947
1050.530
121828.969
41037.430
198.172
3404.394
1137.211
41.423
148.863
140.774
8.453
0.028
-0.093
-0.038
-0.008
-0.002
0.002
0.
0.
0.
0.
0.001
0.003
0.005
0.003
-0.009
-0.041
-0.039
1.714
16.397
19.647
1.926
-0.223
-0.271
-0.211
-0.141
-0.102
-0.084
-0.090
-0.147
-0.233
-0.165
1.166
16.142
866.287
4704.508
1033.940
1870.556
37.697
-0.116
-0.449
-0.468
0.555
25.004
815.242
102807.047
110298.789
564.933
102341.516
101597.742
116.177
154.791
38.130
1.844
-0.126
-0.093
-0.036
-0.012
-0.004
-0.001
0.
0.
0.
0.
0.
0.002
0.005
0.006
0.001
-0.017
-0.042
-0.065
-0.013
-0.045
-0.167
-0.183
-0.156
-0.113
-0.082
-0.062
-0.059
-0.107
-0.185
-0.001
7.394
135.204
507.754
6706.133
156981.141
19988.049
87.826
3.706
-0.446
-0.521
-0.278
9.964
147.366
141.540
240.079
2248.866
854.442
106219.195
102119.492
372.831
507.844
88.006
2.054
-0.132
-0.086
-0.034
-0.010
-0.003
0.
0.
0.
0.
0.
0.
0.002
0.004
0.005
0.005
0.001
-0.013
-0.033
-0.050
-0.064
-0.072
-0.063
-0.049
-0.038
-0.036
-0.040
-0.065
-0.143
-0.230
1.396
90.106
9435.238
125573.680
4645.938
105726.758
75554.641
281.467
2.145
-0.179
-0.481
0.005
29.332
712.323
414.885
52.514
169.862
421.167
148950.453
48649.688
193.978
58.199
13.184
0.384
-0.148
-0.078
-0.032
-0.012
-0.004
0.
0.
0.
0.
0.
0.
0.
0.002
0.005
0.005
0.007
0.004
0.000
-0.008
-0.013
-0.013
-0.015
-0.011
-0.012
-0.019
-0.038
-0.089
-0.184
-0.267
1.058
63.636
13121.060
131617.125
1791.755
101030.773
106248.727
2285.673
11.903
4.169
0.426
2.417
58.998
97.987
52.573
102.384
593.171
138.979
74585.477
14731.163
39.038
5.122
0.256
-0.254
-0.158
-0.075
-0.033
-0.014
-0.004
0.
0.
0.
0.
0.
0.
0.
0.001
0.002
0.004
0.006
0.007
0.008
0.007
0.006
0.003
0.003
0.002
-0.001
-0.016
-0.054
-0.127
-0.206
0.632
8.996
23.695
161.054
728.191
101.204
4433.935
112510.320
2069.600
79.862
14.902
9.040
74.227
100534.742
7803.645
58.200
9434.841
104843.000
2956.463
466.324
14027.396
5329.249
21.356
-0.228
-0.303
-0.179
-0.083
-0.033
-0.014
-0.004
0.
0.
0.
0.
0.
0.
0.
0.
0.
0.002
0.004
0.005
0.006
0.007
0.008
0.007
0.008
0.005
-0.010
-0.035
-0.095
-0.189
-0.020
14.929
514.740
1872.037
13177.116
419.374
97.907
93.857
637.444
153.454
136.895
29.697
503.742
590.286
1492.702
5950.040
60.370
2629.784
143583.953
101955.797
867.490
107370.492
101863.391
112.473
5.427
0.376
-0.171
-0.095
-0.043
-0.017
-0.005
-0.001
0.
0.
0.
0.
0.
0.
0.
0.
0.
0.
0.003
0.003
0.004
0.004
0.001
0.002
-0.004
-0.024
-0.067
-0.146
-0.227
0.179
32.864
2213.829
31763.799
116398.148
4721.205
73.582
28.547
14.026
10.681
14.476
72.804
3019.514
3055.011
385.155
82.023
7.543
255.511
34455.586
107035.992
52491.129
103831.219
27141.990
461.276
386.807
15.900
0.087
-0.113
-0.053
-0.018
-0.007
-0.002
0.
0.
0.
0.
0.
0.
0.
0.
0.
0.
0.
0.
0.
0.
-0.001
-0.003
-0.013
-0.043
-0.099
-0.145
0.475
7.806
44.739
119.414
1148.325
9417.277
377.741
31.305
17.010
9.316
5.244
4.491
100.695
317.067
155.643
44.003
14.018
8.251
2538.443
102568.773
116790.000
107453.570
7424.078
806.495
7738.158
6590.102
70.861
0.562
-0.127
-0.060
-0.023
-0.008
-0.003
0.
0.
0.
0.
0.
0.
0.
0.
0.
0.
0.
0.
0.
0.
-0.002
-0.004
-0.021
-0.058
-0.132
0.141
11.159
484.551
49912.969
1757.816
28.451
74.584
133.006
2549.261
1895.925
244.375
94.583
26.518
28.861
30.796
65.998
2972.311
1604.450
33.356
2973.947
100569.172
23339.506
364.430
105.464
7402.001
109851.070
47368.395
57.032
0.373
-0.140
-0.066
-0.023
-0.008
-0.004
0.
0.
0.
0.
0.
0.
0.
0.
0.
0.
0.
0.
0.
0.
-0.003
-0.009
-0.026
-0.077
-0.161
0.422
28.814
2900.753
200086.359
26895.471
740.725
42712.605
34260.184
58235.707
56528.133
53933.734
4797.643
2089.147
592.466
19.879
525.558
101889.023
106769.125
287.136
355.104
3529.767
5905.868
144.503
38.974
2610.895
202083.266
10598.476
41.299
0.175
-0.148
-0.066
-0.021
-0.008
-0.004
0.
0.
0.
0.
0.
0.
0.
0.
0.
0.
0.
0.
0.
-0.001
-0.003
-0.012
-0.028
-0.091
-0.179
-0.021
7.683
452.841
29359.289
36686.059
101950.719
123981.594
109812.273
2533.997
101272.367
141760.422
7288.051
118947.906
33228.473
110.158
209.700
108271.125
105291.703
1605.773
2534.387
42454.371
653.692
49.254
51.288
28359.918
200335.172
8334.513
28.351
0.017
-0.146
-0.059
-0.018
-0.009
-0.001
0.
0.
0.
0.
0.
0.
0.
0.
0.
0.
0.
0.
0.
-0.001
-0.003
-0.013
-0.030
-0.087
-0.178
-0.206
0.601
9.633
136.702
5821.625
116556.992
29887.145
2279.086
165.813
32704.602
35012.102
2713.393
101583.719
200210.125
1178.578
84.571
61294.082
116854.344
5075.294
186.166
818.740
72.283
101.497
73.167
3249.002
51288.297
346.193
3.921
-0.188
-0.136
-0.053
-0.014
-0.006
-0.001
0.
0.
0.
0.
0.
0.
0.
0.
0.
0.
0.
0.
0.
-0.001
-0.003
-0.010
-0.028
-0.081
-0.159
-0.228
0.033
7.656
1375.805
89516.047
102540.055
100128.758
128.341
14.432
712.873
774.546
102.439
6865.635
100716.219
5844.249
57.742
18507.201
109802.375
3928.499
25.579
6.470
186.326
19678.600
5650.020
2248.011
1892.727
22.025
-0.026
-0.225
-0.119
-0.047
-0.016
-0.003
0.
0.
0.
0.
0.
0.
0.
0.
0.
0.
0.
0.
0.
0.
-0.001
0.
-0.008
-0.025
-0.070
-0.149
-0.273
-0.253
15.336
9562.468
100755.750
41252.500
4467.290
29.617
83.425
446.321
764.144
297.916
135.313
930.688
162.952
1522.401
1784.307
12728.681
1259.236
15.479
0.891
199.486
24483.740
106440.383
200044.141
100099.172
150.380
0.083
-0.220
-0.109
-0.044
-0.017
-0.004
0.
0.
0.
0.
0.
0.
0.
0.
0.
0.
0.
0.
0.
0.
0.
0.000
-0.005
-0.021
-0.059
-0.139
-0.271
-0.216
8.288
482.816
72921.992
18190.584
135.739
143.930
5302.373
100577.078
102034.563
24022.875
755.317
3009.945
1522.374
91860.586
27938.045
100103.539
1065.274
39.710
3.923
17.477
3066.424
200095.906
104017.672
5411.360
27.863
-0.177
-0.215
-0.110
-0.049
-0.019
-0.006
-0.002
0.
0.
0.
0.
0.
0.
0.
0.
0.
0.
0.
0.
0.
-0.001
0.001
-0.001
-0.017
-0.053
-0.131
-0.248
-0.137
9.061
191.542
5293.412
2343.164
2957.084
19410.023
22472.348
94279.219
14289.572
60384.688
16749.826
147012.359
135680.234
102420.258
3720.029
1245.411
363.270
45516.293
123.978
11.932
7741.662
100334.414
4218.070
17.939
0.262
-0.322
-0.213
-0.115
-0.055
-0.024
-0.007
-0.002
0.
0.
0.
0.
0.
0.
0.
0.
0.
0.
0.
0.
0.
0.
0.002
-0.001
-0.017
-0.044
-0.117
-0.222
-0.195
2.846
22.763
40.906
29.491
1586.487
100303.492
88773.516
32428.150
4568.375
16671.102
2725.690
31455.543
7911.566
131622.578
100362.055
102.798
82.709
930.657
182.994
27.826
66.349
516.749
46.144
0.281
-0.219
-0.106
-0.175
-0.125
-0.067
-0.028
-0.010
-0.005
0.
0.
0.
0.
0.
0.
0.
0.
0.
0.
0.
0.
0.
0.
0.001
0.000
-0.012
-0.033
-0.091
-0.183
-0.235
0.400
3.833
9.486
9.986
50.256
534.339
866.565
57549.090
10149.154
9601.518
119.892
59.249
98.357
15317.973
7074.081
25.557
4.183
22.006
37.613
93.148
98.220
16.131
137.292
13.659
0.660
0.538
-0.097
-0.131
-0.072
-0.029
-0.012
-0.005
-0.001
0.
0.
0.
0.
0.
0.
0.
0.
0.
0.
0.
0.
0.
0.001
0.002
-0.007
-0.026
-0.064
-0.136
-0.216
-0.226
0.057
0.954
0.834
0.272
2.309
34.658
385.991
191.970
96.505
6.805
9.193
168.294
245.890
166.895
19.811
56.657
47.333
13.541
177.882
322.465
530.143
106501.758
1463.902
3.542
0.369
-0.142
-0.132
-0.073
-0.031
-0.011
-0.005
0.
0.
0.
0.
0.
0.
0.
0.
0.
0.
0.
0.
0.
0.
0.001
0.000
-0.006
-0.013
-0.037
-0.083
-0.151
-0.218
-0.265
-0.271
-0.309
-0.370
-0.364
0.354
2.748
5.288
3.910
2.716
254.898
100091.609
100908.914
491.455
213.439
42838.879
38499.164
134.450
22.742
98.319
23829.635
102413.555
8902.469
16.864
0.126
-0.200
-0.133
-0.067
-0.027
-0.008
-0.004
0.
0.
0.
0.
0.
0.
0.
0.
0.
0.
0.
0.
0.
0.
0.
0.002
-0.003
-0.010
-0.019
-0.046
-0.088
-0.148
-0.189
-0.217
-0.253
-0.296
-0.321
-0.214
2.836
64.679
13.349
21.949
2229.553
115031.180
102431.016
750.875
616.596
101217.070
126202.164
3427.443
25.595
81.165
4240.000
37812.637
2037.460
19.966
-0.026
-0.211
-0.119
-0.052
-0.017
-0.005
-0.004
0.
0.
0.
0.
0.
0.
0.
0.
0.
0.
0.
0.
0.
0.
0.
0.
-0.003
-0.002
-0.008
-0.024
-0.051
-0.087
-0.117
-0.149
-0.187
-0.234
-0.290
-0.300
0.638
11.951
3.392
49.452
28743.008
101172.797
5546.059
172.119
61.663
6711.116
105583.672
102203.539
115.226
10.673
999.157
9482.387
361.120
5.800
-0.175
-0.176
-0.085
-0.034
-0.009
-0.002
-0.002
0.
0.
0.
0.
0.
0.
0.
0.
0.
0.
0.
0.
0.
0.
0.
0.
0.000
0.000
-0.004
-0.011
-0.032
-0.060
-0.090
-0.122
-0.164
-0.215
-0.278
-0.363
-0.433
-0.381
0.136
12.406
536.352
14782.915
100095.656
1096.203
10.518
512.491
113675.102
48753.207
126.512
2.699
1576.002
17467.479
64.275
1.074
-0.187
-0.117
-0.045
-0.015
-0.002
-0.001
-0.001
0.
0.
0.
0.
0.
0.
0.
0.
0.
0.
0.
0.
0.
0.
0.
0.
0.001
0.002
0.000
-0.006
-0.019
-0.044
-0.074
-0.105
-0.141
-0.190
-0.267
-0.330
-0.364
-0.290
0.414
7.105
16.402
542.779
2960.519
121.037
13.649
51.274
1208.078
774.028
18.427
-0.032
3.270
8.434
1.282
-0.090
-0.112
-0.054
-0.019
-0.003
0.001
0.000
0.
0.
0.
0.
0.
0.
0.
0.
0.
0.
0.
0.
0.
0.
0.
0.
0.
0.001
0.002
0.003
-0.003
-0.013
-0.032
-0.063
-0.088
-0.121
-0.170
-0.236
-0.232
1.180
5.661
1.716
0.769
0.697
4.582
10.555
19.900
103.716
40.842
14.876
6.108
0.302
-0.300
-0.229
-0.135
-0.114
-0.087
-0.049
-0.018
-0.003
0.003
0.002
0.001
0.
0.
0.
0.
0.
0.
0.
0.
0.
0.
0.
0.
0.
0.
0.
0.
0.
0.003
0.003
0.004
0.001
-0.008
-0.023
-0.050
-0.076
-0.114
-0.159
-0.223
-0.012
9.889
63.121
12.114
-0.045
-0.519
-0.436
2.337
108.983
1478.869
241.427
4.795
-0.101
-0.274
-0.203
-0.130
-0.086
-0.055
-0.030
-0.011
0.
0.001
0.004
0.002
0.
0.
0.
0.
0.
0.
0.
0.
0.
0.
0.
0.
0.
0.
0.
0.
0.
0.
0.001
0.003
0.005
0.005
0.000
-0.013
-0.039
-0.068
-0.111
-0.171
-0.234
-0.134
4.552
22.923
5.515
-0.166
-0.447
-0.270
3.689
49.119
315.745
73.237
1.883
-0.229
-0.188
-0.106
-0.056
-0.028
-0.011
-0.001
0.003
0.005
0.006
0.003
0.
0.
0.
0.
0.
0.
0.
0.
0.
0.
0.
0.
0.
0.
0.
0.
0.
0.
0.
0.001
0.002
0.005
0.006
0.005
-0.006
-0.034
-0.074
-0.124
-0.179
-0.245
-0.278
-0.054
0.492
0.001
-0.261
-0.323
-0.218
0.882
5.314
7.530
2.437
-0.019
-0.180
-0.110
-0.054
-0.023
-0.009
0.003
0.006
0.005
0.003
0.003
0.
0.
0.
0.
0.
0.
0.
0.
0.
0.
0.
0.
0.
0.
0.
0.
0.
0.
0.
0.
0.
0.003
0.004
0.007
0.006
-0.005
-0.036
-0.076
-0.092
-0.016
-0.001
-0.043
-0.170
-0.264
-0.306
-0.285
-0.206
-0.076
-0.130
0.121
0.086
-0.117
-0.156
-0.120
-0.062
-0.029
-0.012
0.
0.003
0.002
0.002
0.002
0.
0.
0.
0.
0.
0.
0.
0.
0.
0.
0.
0.
0.
0.
0.
0.
0.
0.
0.
0.
0.
0.
0.002
0.004
0.007
0.007
-0.007
-0.040
-0.035
1.054
6.196
5.982
8.268
5.782
0.346
-0.257
-0.253
-0.207
-0.175
-0.191
-0.178
-0.157
-0.145
-0.112
-0.070
-0.032
-0.011
-0.002
0.001
0.003
0.002
0.
0.
0.
0.
0.
0.
0.
0.
0.
0.
0.
0.
0.
0.
0.
0.
0.
0.
0.
0.
0.
0.
0.
0.
0.001
0.004
0.006
0.005
-0.009
-0.038
0.131
12.320
206.765
50.185
261.268
181.010
6.135
-0.109
-0.192
-0.162
-0.145
-0.138
-0.131
-0.115
-0.092
-0.060
-0.031
-0.014
-0.006
-0.002
0.000
0.
0.
0.
0.
0.
0.
0.
0.
0.
0.
0.
0.
0.
0.
0.
0.
0.
0.
0.
0.
0.
0.
0.
0.
0.
0.
0.001
0.002
0.005
0.005
-0.008
-0.038
0.106
23.333
2172.147
72.357
45415.621
1714.552
7.367
-0.046
-0.119
-0.092
-0.080
-0.076
-0.068
-0.056
-0.040
-0.025
-0.014
-0.007
-0.003
-0.001
0.
0.
0.
0.
0.
0.
0.
0.
0.
0.
0.
0.
0.
0.
0.
0.
0.
0.
0.
0.
0.
0.
0.
0.
0.
0.
0.
0.
0.002
0.004
0.004
-0.002
-0.028
-0.040
0.964
8.110
4.011
84.212
27.542
0.746
-0.082
-0.069
-0.041
-0.033
-0.030
-0.025
-0.020
-0.015
-0.010
-0.006
-0.005
-0.002
-0.001
0.
0.
0.
0.
0.
0.
0.
0.
0.
0.
0.
0.
0.
0.
0.
0.
0.
0.
0.
0.
0.
0.
0.
0.
0.
0.
0.
0.
0.002
0.003
0.005
0.001
-0.012
-0.035
-0.058
-0.045
-0.051
0.132
0.077
-0.063
-0.057
-0.030
-0.016
-0.011
-0.007
-0.004
-0.006
-0.005
-0.004
-0.003
-0.001
-0.001
0.
0.
0.
0.
0.
0.
0.
0.
0.
0.
0.
0.
0.
0.
0.
0.
0.
0.
0.
0.
0.
0.
0.
0.
0.
0.
0.
0.
0.
0.002
0.002
0.005
0.004
0.001
-0.012
-0.032
-0.054
-0.067
-0.064
-0.052
-0.040
-0.023
-0.010
-0.004
0.000
0.001
-0.001
-0.002
-0.002
-0.002
-0.001
0.
0.
0.
0.
0.
0.
0.
0.
0.
0.
0.
0.
0.
0.
0.
0.
0.
0.
0.
0.
0.
0.
0.
0.
0.
0.
0.
0.
0.
0.
0.
0.
0.002
0.002
0.004
0.004
0.003
-0.003
-0.010
-0.015
-0.018
-0.015
-0.008
-0.002
0.003
0.004
0.003
0.002
0.000
0.001
0.
0.
0.
0.
0.
0.
0.
0.
0.
0.
0.
0.
0.
0.
0.
0.
0.
0.
0.
0.
0.
0.
0.
0.
0.
0.
0.
0.
0.
0.
0.
0.
0.
0.
0.
0.
0.
0.
0.
0.
0.
0.
0.
0.
0.
0.
0.
0.
0.
0.
0.
0.
0.
0.
0.
0.
0.
0.
0.
0.
0.
0.
0.
0.
0.
0.
0.
0.
0.
0.
0.
0.
0.
0.
0.
0.
0.
0.
0.
0.
0.
0.
0.
0.
0.
0.
0.
0.
0.
0.
0.
0.
0.
-0.001
0.000
0.
0.
0.
0.
0.
0.
0.
0.
0.
0.
0.
0.
0.
0.
0.
0.
0.
0.
0.
0.
0.
0.
0.
0.
0.
0.
0.
0.
0.
0.
0.
0.
0.
0.
0.
0.
0.
0.
0.
0.
0.
0.
0.
0.
0.
0.
0.
0.
-0.001
0.
-0.001
-0.002
-0.002
-0.001
-0.001
0.000
0.
0.
0.
0.
0.
0.
0.
0.
0.
0.
0.
0.
0.
0.
0.
0.
0.
0.
0.
0.
0.
0.
0.
0.
0.
0.
0.
0.
0.
0.
0.
0.
0.
0.
0.
0.
0.
0.
0.
0.
0.
0.
0.
0.
0.001
0.000
-0.002
-0.003
-0.005
-0.006
-0.007
-0.006
-0.003
-0.002
-0.002
0.
0.
0.
0.
0.
0.
0.
0.
0.
0.
0.
0.
0.
0.
0.
0.
0.
0.
0.
0.
0.
0.
0.
0.
0.
0.
0.
0.
0.
0.
0.
0.
0.
0.
0.
0.
0.
0.
0.
0.
0.
0.001
0.000
-0.002
-0.006
-0.011
-0.016
-0.021
-0.019
-0.015
-0.010
-0.004
-0.001
-0.001
0.
0.
0.
0.
0.
0.
0.
0.
0.
0.
0.
0.
0.
0.
0.
0.
0.
0.
0.
0.
0.
0.
0.
0.
0.
0.
0.
0.
0.
0.
0.
0.
0.
0.
0.
0.
0.
0.
0.
0.000
0.001
0.001
-0.005
-0.014
-0.028
-0.044
-0.052
-0.051
-0.039
-0.025
-0.014
-0.005
-0.001
0.000
0.
0.
0.
0.
0.
0.
0.
-0.002
-0.002
-0.002
-0.002
0.
0.
0.
0.
0.
0.
0.
0.
0.
0.
0.
0.
0.
0.
0.
0.
0.
0.
0.
0.
0.
0.
0.
0.
0.
0.
0.
0.001
0.001
-0.002
-0.012
-0.032
-0.063
-0.088
-0.095
-0.091
-0.080
-0.055
-0.030
-0.014
-0.007
0.000
0.001
0.
0.
0.001
0.000
-0.001
-0.003
-0.003
-0.004
-0.005
-0.003
-0.002
-0.002
0.
0.
0.
0.
0.
0.
0.
0.
0.
0.
0.
0.
0.
0.
0.
0.
0.
0.
0.
0.
0.
0.
0.
0.
0.001
0.002
0.001
-0.005
-0.022
-0.057
-0.088
-0.093
-0.046
-0.057
-0.105
-0.091
-0.056
-0.027
-0.013
-0.007
-0.002
0.001
0.001
-0.001
-0.004
-0.006
-0.008
-0.010
-0.011
-0.009
-0.007
-0.006
-0.003
-0.002
0.
0.
0.
0.
0.
0.
0.
0.
0.
0.
0.
0.
0.
0.
0.
0.
0.
0.
0.
-0.001
-0.001
0.
0.
0.002
0.002
0.002
-0.006
-0.030
-0.075
-0.081
0.718
3.356
2.060
0.142
-0.109
-0.082
-0.041
-0.022
-0.012
-0.006
-0.004
-0.006
-0.008
-0.013
-0.017
-0.023
-0.027
-0.027
-0.023
-0.017
-0.010
-0.007
-0.003
-0.002
0.
0.
0.
0.
0.
0.
0.
0.
0.
0.
0.
0.
0.
0.
0.
-0.001
-0.001
0.000
0.000
0.000
0.
0.000
0.001
0.002
0.002
-0.006
-0.032
-0.074
0.021
11.604
56.797
15.815
1.392
-0.101
-0.101
-0.058
-0.035
-0.025
-0.016
-0.014
-0.017
-0.022
-0.031
-0.046
-0.062
-0.066
-0.060
-0.049
-0.036
-0.022
-0.011
-0.006
-0.003
0.
0.
0.
0.
0.
0.
0.
0.
0.
0.
0.
0.
0.
0.
-0.001
0.000
-0.002
-0.004
-0.006
-0.006
-0.006
-0.009
-0.007
-0.002
-0.002
-0.005
-0.024
-0.065
-0.042
3.338
15.601
8.350
1.298
-0.113
-0.118
-0.081
-0.057
-0.045
-0.035
-0.032
-0.040
-0.053
-0.075
-0.105
-0.115
-0.110
-0.094
-0.079
-0.053
-0.035
-0.018
-0.008
-0.005
-0.002
0.
0.
0.
0.
0.
0.
0.
0.
0.
0.
0.
0.
-0.001
-0.002
-0.005
-0.011
-0.018
-0.026
-0.030
-0.028
-0.027
-0.020
-0.015
-0.009
-0.009
-0.019
-0.049
-0.077
-0.008
0.398
0.377
-0.041
-0.151
-0.133
-0.107
-0.089
-0.077
-0.068
-0.074
-0.085
-0.117
-0.151
-0.159
0.015
0.163
0.034
-0.040
-0.082
-0.052
-0.028
-0.008
-0.003
-0.001
0.
0.
0.
0.
0.
0.
0.
0.
0.
0.
0.
-0.001
-0.002
-0.007
-0.016
-0.030
-0.051
-0.070
-0.077
-0.077
-0.066
-0.053
-0.037
-0.025
-0.014
-0.019
-0.031
-0.063
-0.093
-0.119
-0.142
-0.158
-0.164
-0.152
-0.141
-0.133
-0.122
-0.127
-0.139
-0.165
-0.211
-0.233
0.744
13.297
23.316
2.762
0.153
-0.090
-0.073
-0.038
-0.013
-0.003
0.002
0.003
0.001
0.
0.
0.
0.
0.
0.
0.
0.
0.
-0.002
-0.005
-0.016
-0.034
-0.072
-0.102
-0.108
-0.124
-0.161
-0.154
-0.126
-0.091
-0.060
-0.035
-0.024
-0.026
-0.043
-0.076
-0.112
-0.142
-0.162
-0.179
-0.184
-0.187
-0.193
-0.207
-0.205
-0.207
-0.212
-0.290
-0.236
9.778
261.116
701.714
22.408
0.255
-0.144
-0.106
-0.052
-0.020
-0.005
0.004
0.005
0.003
0.
0.
0.
0.
0.
0.
0.
0.
0.000
-0.002
-0.007
-0.028
-0.072
-0.120
0.230
5.224
6.191
0.425
-0.240
-0.199
-0.148
-0.108
-0.072
-0.041
-0.035
-0.045
-0.078
-0.105
-0.135
-0.154
-0.195
-0.227
-0.260
-0.276
-0.276
-0.233
0.125
0.747
0.150
-0.360
3.446
90.680
213.812
10.841
-0.118
-0.253
-0.177
-0.096
-0.042
-0.014
0.002
0.006
0.003
0.003
0.
0.
0.
0.
0.
0.
0.
0.
-0.004
-0.016
-0.049
-0.114
-0.074
13.016
1445.268
2610.650
29.535
1.120
1.856
1.100
0.013
-0.102
-0.072
-0.050
-0.057
-0.089
-0.108
0.116
0.546
0.101
-0.267
-0.328
-0.323
-0.202
0.894
4.130
6.534
2.259
0.192
4.391
5.191
3.177
0.119
-0.393
-0.274
-0.240
-0.169
-0.099
-0.040
-0.009
0.006
0.006
0.004
0.001
0.
0.
0.
0.
0.
0.002
0.
-0.003
-0.022
-0.073
-0.148
0.286
59.793
54707.211
101120.344
275.732
82.719
422.647
176.748
5.528
-0.023
-0.094
-0.070
-0.074
-0.112
-0.040
1.607
5.738
2.086
-0.161
-0.369
-0.120
1.393
16.936
87.689
33.893
3.106
33.144
3390.931
1578.228
18.544
3.890
9.735
22.336
2.992
-0.143
-0.166
-0.086
-0.026
0.001
0.008
0.004
0.003
0.
0.
0.
0.
0.
0.002
0.002
-0.003
-0.028
-0.090
-0.159
1.211
95.616
32081.107
115773.773
15775.305
3522.655
102187.969
46922.285
67.251
0.377
-0.105
-0.087
-0.101
-0.141
-0.067
2.036
9.213
7.121
0.856
-0.178
3.283
32.948
320.690
3824.557
540.534
8.341
312.477
100663.938
110436.047
639.234
132.503
2650.694
43536.023
239.431
1.767
-0.192
-0.137
-0.050
-0.010
0.005
0.003
0.003
0.
0.
0.
0.
0.001
0.002
0.002
-0.004
-0.030
-0.093
-0.128
2.568
63.661
2307.715
104178.445
105012.805
12215.216
157339.172
26391.164
54.680
0.329
-0.116
-0.100
-0.124
-0.191
-0.177
3.316
79.246
185.697
16.814
0.792
16.356
370.358
12551.280
2768.528
301.539
10.593
96.505
52932.148
104060.750
116479.484
2101.457
41138.156
186750.969
2386.190
17.745
0.055
-0.157
-0.073
-0.016
0.001
0.005
0.003
0.
0.
0.
0.
0.001
0.003
0.003
-0.001
-0.025
-0.081
-0.049
7.312
1518.730
9148.787
103527.086
7850.257
407.710
1078.337
126.957
4.277
-0.074
-0.127
-0.114
-0.164
-0.273
-0.259
5.971
215.783
644.768
74.626
32.395
11.381
167.805
2970.726
457.687
20.702
523.537
1915.619
6739.029
90453.758
120778.906
4052.602
2973.192
102532.953
36573.684
273.155
1.347
-0.161
-0.084
-0.024
-0.001
0.003
0.003
0.
0.
0.
0.
0.001
0.003
0.004
0.001
-0.016
-0.058
-0.059
3.357
228.198
701.959
81.001
29.060
4.343
6.127
1.545
-0.043
-0.144
-0.132
-0.141
-0.227
-0.369
-0.284
4.634
115.882
5908.966
15762.604
85175.789
186.202
6.695
23.419
9.215
14.347
3613.157
119008.109
163952.281
10672.727
15215.873
2124.652
301.729
1117.493
13843.896
174.325
0.988
-0.161
-0.085
-0.025
-0.002
0.001
0.001
0.
0.
0.
0.
0.001
0.002
0.004
0.004
-0.005
-0.035
-0.072
0.067
1.610
1.819
0.030
-0.244
-0.264
-0.201
-0.178
-0.149
-0.132
-0.132
-0.181
-0.244
-0.188
0.512
178.004
8874.898
179099.703
200273.672
100437.648
601.145
0.919
-0.292
-0.293
6.836
491.325
100854.125
137681.516
4744.091
198.011
43543.594
8597.778
37.482
30.941
4.558
-0.092
-0.157
-0.077
-0.024
-0.003
0.000
0.002
0.
0.
0.
0.
0.
0.002
0.005
0.006
0.002
-0.012
-0.041
-0.070
-0.102
-0.149
-0.193
-0.207
-0.183
-0.148
-0.121
-0.102
-0.098
-0.142
-0.203
0.156
2.430
12.306
3082.314
200092.125
103490.711
5317.168
764.011
22.061
-0.246
-0.580
0.756
153.819
21676.783
19280.758
12125.993
10555.896
959.846
6510.172
3664.359
49.115
2.158
0.461
-0.193
-0.148
-0.067
-0.021
-0.006
-0.001
0.
0.
0.
0.
0.
0.
0.002
0.003
0.005
0.006
0.003
-0.009
-0.027
-0.045
-0.064
-0.074
-0.073
-0.066
-0.062
-0.055
-0.062
-0.090
-0.158
-0.219
1.486
23.128
936.042
13918.290
653.907
3593.764
3934.482
119.296
7.629
9.350
1.247
2.967
843.322
100230.016
100691.734
4196.583
151119.047
1344.327
107061.297
101466.461
97.906
0.939
-0.162
-0.247
-0.130
-0.057
-0.022
-0.008
-0.002
0.
0.
0.
0.
0.
0.
0.
0.002
0.004
0.006
0.007
0.005
0.000
-0.006
-0.011
-0.018
-0.018
-0.020
-0.023
-0.031
-0.050
-0.096
-0.192
-0.260
2.771
67.105
6467.449
100059.695
861.806
54959.813
196533.922
1111.409
332.684
766.629
40.400
5.309
366.744
11191.793
2508.628
268.722
45701.000
281.703
44028.512
9534.720
49.730
2.060
-0.404
-0.272
-0.135
-0.060
-0.023
-0.010
-0.003
0.
0.
0.
0.
0.
0.
0.
0.
0.002
0.004
0.005
0.007
0.008
0.008
0.005
0.002
-0.001
-0.003
-0.011
-0.025
-0.060
-0.125
-0.234
-0.284
1.585
22.249
121.227
959.840
100313.313
2570.149
17597.461
9882.153
24738.768
3940.562
106.367
18.065
8879.498
108873.789
1428.224
4447.385
100092.156
818.537
141.260
492.547
242.440
5.706
-0.396
-0.305
-0.152
-0.066
-0.026
-0.010
-0.002
0.
0.
0.
0.
0.
0.
0.
0.
0.
0.002
0.004
0.004
0.006
0.006
0.007
0.007
0.006
-0.001
-0.011
-0.042
-0.092
-0.178
-0.286
0.307
27.483
3798.490
23845.332
2136.218
115146.648
7648.725
3599.501
57809.738
100069.055
533.550
18.169
19.189
2939.624
93372.133
583.038
931.749
18092.121
1105.486
133.382
5354.728
2409.237
15.599
-0.085
-0.269
-0.173
-0.082
-0.032
-0.013
-0.003
0.
0.
0.
0.
0.
0.
0.
0.
0.
0.
0.
0.001
0.004
0.003
0.003
0.002
-0.002
-0.011
-0.029
-0.076
-0.146
-0.179
-0.105
1.107
114.262
100133.773
102169.555
103577.367
35639.598
10510.299
2600.961
353.629
576.239
28.718
8.464
12.360
139.009
391.068
34.955
47.792
1556.917
100159.398
3016.772
268.006
147.000
18.128
4.753
0.336
-0.184
-0.101
-0.043
-0.016
-0.005
-0.001
0.
0.
0.
0.
0.
0.
0.
0.
0.
0.
0.
0.
0.
0.
-0.002
-0.006
-0.019
-0.055
-0.115
0.039
5.122
29.171
19.260
28.711
3505.469
20606.906
31859.180
1151.674
324.644
753.794
29.980
28.533
46.418
7.855
5.975
28.773
18.388
6.824
887.153
100569.656
22144.213
1189.374
58.973
2497.010
5674.453
78.977
2.746
-0.158
-0.125
-0.052
-0.019
-0.007
-0.002
0.
0.
0.
0.
0.
0.
0.
0.
0.
0.
0.
0.
0.
0.
-0.003
-0.012
-0.031
-0.084
-0.143
2.690
292.775
12570.899
3855.548
500.007
26.124
77.641
171.963
46.914
81.473
70544.102
360.803
1186.735
4089.347
99.968
88.220
3965.447
2075.300
36.733
1087.059
128809.250
105136.063
726.469
85.925
100833.891
102475.672
1154.599
7.624
-0.139
-0.143
-0.060
-0.021
-0.006
-0.003
0.
0.
0.
0.
0.
0.
0.
0.
0.
0.
0.
0.
0.
-0.001
-0.005
-0.017
-0.041
-0.111
-0.153
6.016
1723.676
103227.391
113904.859
57777.430
612.628
8081.803
102352.297
656.355
790.487
200227.625
28459.305
1781.573
4498.529
106.117
935.603
131668.000
104542.813
226.532
2867.045
147091.891
100743.586
1873.409
270.382
107949.711
157822.250
585.725
6.772
-0.152
-0.155
-0.064
-0.019
-0.007
0.
0.
0.
0.
0.
0.
0.
0.
0.
0.
0.
0.
0.
0.
-0.001
-0.006
-0.022
-0.052
-0.130
-0.195
2.082
110.609
2489.609
75684.031
104737.055
43557.125
57770.598
128710.117
1101.999
2012.870
102560.648
127505.906
107403.773
2247.290
38.918
349.432
27227.951
9226.335
192.823
100012.609
100577.039
9731.011
74.102
206.608
113677.328
200140.844
877.660
5.127
-0.197
-0.158
-0.060
-0.018
-0.006
0.
0.
0.
0.
0.
0.
0.
0.
0.
0.
0.
0.
0.
0.
-0.001
-0.007
-0.022
-0.054
-0.133
-0.151
5.299
126.056
105.357
461.088
30748.914
8191.535
1457.638
650.329
40.847
149.171
1104.176
100378.047
94456.516
15452.345
292.464
116.444
22442.844
114617.836
821.798
1373.172
14910.592
337.784
9.135
21.076
2087.609
22427.148
216.857
1.451
-0.252
-0.146
-0.058
-0.020
-0.005
0.
0.
0.
0.
0.
0.
0.
0.
0.
0.
0.
0.
0.
0.
-0.001
-0.007
-0.020
-0.054
-0.124
-0.160
4.004
81.731
57.229
46.976
480.602
18024.699
3499.126
28.694
2.050
11.152
31.259
226.425
1184.499
76029.023
893.244
116.153
100769.422
105298.320
1477.329
13.318
17.067
15.655
62.410
59.253
145.558
137.334
7.548
-0.219
-0.262
-0.137
-0.057
-0.021
-0.007
0.
0.
0.
0.
0.
0.
0.
0.
0.
0.
0.
0.
0.
0.
0.000
-0.005
-0.016
-0.048
-0.110
-0.204
-0.041
2.147
3.481
94.870
930.429
943.236
313.928
9.773
135.605
891.476
2418.740
769.666
48.074
210.196
31.166
21.999
502.892
1350.786
67.198
1.730
0.541
12.089
106.215
1240.165
3345.317
2615.436
20.201
-0.258
-0.265
-0.131
-0.057
-0.025
-0.007
-0.002
0.
0.
0.
0.
0.
0.
0.
0.
0.
0.
0.
0.
0.001
0.
-0.002
-0.015
-0.042
-0.099
-0.200
-0.351
-0.394
1.565
20.867
104.610
55.507
81.058
193.338
16470.506
101673.633
105348.586
101750.383
2253.110
4477.342
126.306
99.297
70.315
99.709
17.281
38.301
20.488
6.847
187.973
2441.323
762.164
209.416
5.053
-0.327
-0.255
-0.143
-0.066
-0.029
-0.010
-0.004
0.
0.
0.
0.
0.
0.
0.
0.
0.
0.
0.
0.
0.001
0.001
-0.002
-0.015
-0.036
-0.090
-0.187
-0.323
0.159
22.982
103.441
34.241
20.324
5304.493
54325.520
107323.594
157836.625
108044.711
114008.109
163565.125
100381.305
1596.360
739.892
100.891
18.064
167.194
85127.242
9381.245
77.452
15394.169
5205.526
179.571
4.297
0.808
0.310
-0.154
-0.148
-0.078
-0.035
-0.015
-0.006
0.
0.
0.
0.
0.
0.
0.
0.
0.
0.
0.
0.
0.001
0.001
-0.003
-0.011
-0.033
-0.077
-0.166
-0.276
0.263
23.023
107.417
13.130
6.287
4070.977
100748.117
106305.586
200367.219
113355.695
200123.031
26681.604
57445.789
378.108
2000.800
1064.305
36.492
413.876
100884.867
62359.641
320.202
531.591
118.385
8.833
3.160
21.459
17.054
1.416
-0.108
-0.094
-0.043
-0.018
-0.008
-0.002
0.
0.
0.
0.
0.
0.
0.
0.
0.
0.
0.
0.001
0.001
-0.002
-0.012
-0.024
-0.063
-0.135
-0.230
-0.240
1.272
3.882
0.562
0.485
81.776
1165.619
5061.660
100726.070
200032.156
100219.547
608.396
49.903
19.793
3304.971
17480.938
129.365
83.937
1107.543
1698.320
7866.499
23828.176
225.189
16.280
12.958
176.884
145.546
6.918
-0.014
-0.098
-0.047
-0.020
-0.008
-0.003
0.
0.
0.
0.
0.
0.
0.
0.
0.
0.
0.
0.001
0.001
-0.002
-0.008
-0.018
-0.041
-0.098
-0.182
-0.266
-0.302
-0.320
-0.453
-0.520
0.155
3.957
115.711
2975.132
1013.432
586.801
23.743
10.057
62.510
11743.350
122573.414
837.893
42.785
34.143
148.308
100045.055
100598.508
5303.071
631.680
55.120
90.905
71.498
5.005
-0.039
-0.096
-0.048
-0.020
-0.009
-0.003
0.
0.
0.
0.
0.
0.
0.
0.
0.
0.
0.
0.001
0.001
0.001
-0.007
-0.014
-0.030
-0.064
-0.133
-0.206
-0.274
-0.310
-0.379
-0.446
-0.448
0.520
8.322
23.587
319.126
563.765
26.664
156.970
2939.906
104814.047
75903.188
507.477
679.225
678.188
44.191
722.312
2876.291
106162.492
71477.891
347.628
41.433
27.674
1.998
-0.105
-0.093
-0.041
-0.015
-0.007
-0.003
0.
0.
0.
0.
0.
0.
0.
0.
0.
0.
0.
0.
0.001
0.001
-0.002
-0.010
-0.018
-0.044
-0.091
-0.152
-0.192
-0.181
-0.125
-0.294
-0.323
1.900
22.372
171.316
102622.969
9784.699
68.053
236.131
8342.749
102525.438
57422.152
112.389
4221.881
7712.060
1979.332
69.105
1123.690
100139.602
100504.813
188.423
5.230
2.365
0.086
-0.135
-0.076
-0.031
-0.012
-0.005
-0.001
0.
0.
0.
0.
0.
0.
0.
0.
0.
0.
0.
0.
0.
0.
-0.002
-0.005
-0.012
-0.027
-0.058
-0.112
-0.143
-0.070
0.082
-0.183
-0.326
0.450
5.936
29.921
3472.195
212.325
18.051
120.652
622.196
1530.520
284.150
21.009
1080.093
142636.328
111412.117
693.730
39.787
952.063
452.651
14.606
0.218
-0.211
-0.198
-0.106
-0.052
-0.018
-0.008
-0.003
0.
0.
0.
0.
0.
0.
0.
0.
0.
0.
0.
0.
0.
0.
0.
-0.001
-0.003
-0.005
-0.013
-0.037
-0.084
-0.124
-0.139
-0.135
-0.241
-0.320
-0.319
-0.094
0.420
2.503
22.172
895.650
431.487
83.791
121.729
26.012
31.062
387.976
5889.436
14166.654
184.584
1.964
7.091
11.705
1.041
-0.230
-0.227
-0.135
-0.065
-0.025
-0.005
-0.005
-0.001
0.
0.
0.
0.
0.
0.
0.
0.
0.
0.
0.
0.
0.
0.
0.
0.
0.001
-0.002
-0.006
-0.022
-0.059
-0.111
-0.149
-0.165
-0.145
-0.191
0.057
0.225
2.610
9.701
54.050
6403.383
2197.734
24.371
30.473
183.538
2089.991
5524.628
3792.754
99.358
5.905
-0.265
-0.196
0.053
-0.171
-0.191
-0.132
-0.067
-0.030
-0.010
-0.002
0.000
0.
0.
0.
0.
0.
0.
0.
0.
0.
0.
0.
0.
0.
0.
0.
0.
0.
0.002
0.003
-0.001
-0.015
-0.042
-0.085
-0.116
0.003
0.335
0.221
0.932
1.955
43.208
420.751
81.444
85.398
51.822
1.765
9.710
497.467
23777.947
4245.532
26479.281
376.047
0.282
-0.345
-0.255
-0.177
-0.129
-0.093
-0.050
-0.024
-0.007
-0.002
0.
0.001
0.
0.
0.
0.
0.
0.
0.
0.
0.
0.
0.
0.
0.
0.
0.
0.
0.
0.002
0.004
0.003
-0.005
-0.029
-0.063
-0.090
0.054
0.413
0.160
0.326
4.005
1334.206
100088.047
1924.806
10.131
0.209
1.675
78.873
6645.889
100394.438
38538.223
71.867
6.012
-0.255
-0.230
-0.137
-0.085
-0.056
-0.029
-0.011
-0.003
0.000
0.002
0.001
0.001
0.
0.
0.
0.
0.
0.
0.
0.
0.
0.
0.
0.
0.
0.
0.
0.
0.
0.002
0.004
0.005
0.000
-0.016
-0.048
-0.078
-0.089
-0.068
-0.195
-0.274
1.532
285.361
10299.739
394.570
9.689
2.017
15.723
2191.298
17502.404
79127.758
2968.807
14.454
-0.132
-0.225
-0.130
-0.061
-0.030
-0.016
-0.005
0.000
0.003
0.004
0.003
0.001
0.
0.
0.
0.
0.
0.
0.
0.
0.
0.
0.
0.
0.
0.
0.
0.
0.
0.
0.003
0.003
0.006
0.005
-0.005
-0.029
-0.073
-0.128
-0.190
-0.261
-0.303
-0.076
4.317
17.089
9.716
11.907
7.945
18.074
69.157
663.770
210.442
25.884
1.268
-0.192
-0.147
-0.067
-0.029
-0.011
0.001
0.005
0.005
0.003
0.003
0.001
0.
0.
0.
0.
0.
0.
0.
0.
0.
0.
0.
0.
0.
0.
0.
0.
0.
0.
0.
0.001
0.004
0.006
0.008
0.002
-0.020
-0.067
-0.112
0.154
1.509
3.139
3.088
3.790
4.246
2.062
2.484
40.037
146.300
11.349
18.701
15.807
3.071
0.133
-0.139
-0.089
-0.039
-0.014
-0.001
0.004
0.004
0.003
0.003
0.
0.
0.
0.
0.
0.
0.
0.
0.
0.
0.
0.
0.
0.
0.
0.
0.
0.
0.
0.
0.
0.
0.003
0.005
0.008
0.005
-0.019
-0.057
0.370
23.052
305.984
297.429
269.875
93.497
7.393
0.338
-0.051
3.804
9.414
1.783
1.189
0.582
0.024
-0.127
-0.098
-0.052
-0.019
-0.005
0.001
0.002
0.001
0.
0.
0.
0.
0.
0.
0.
0.
0.
0.
0.
0.
0.
0.
0.
0.
0.
0.
0.
0.
0.
0.
0.
0.
0.003
0.004
0.007
0.005
-0.018
-0.046
2.380
501.724
103095.891
12484.997
103578.180
80043.844
487.164
1.089
-0.253
-0.193
-0.113
-0.111
-0.119
-0.140
-0.119
-0.091
-0.054
-0.024
-0.011
-0.003
0.
0.
0.
0.
0.
0.
0.
0.
0.
0.
0.
0.
0.
0.
0.
0.
0.
0.
0.
0.
0.
0.
0.
0.
0.
0.
0.
0.001
0.004
0.007
0.003
-0.016
-0.041
1.416
324.221
116587.195
2693.949
145665.625
101846.352
229.735
0.831
-0.190
-0.158
-0.128
-0.117
-0.107
-0.091
-0.070
-0.044
-0.023
-0.010
-0.005
-0.002
-0.001
0.
0.
0.
0.
0.
0.
0.
0.
0.
0.
0.
0.
0.
0.
0.
0.
0.
0.
0.
0.
0.
0.
0.
0.
0.
0.
0.001
0.002
0.006
0.005
-0.008
-0.036
0.063
6.175
65.796
29.516
211.941
144.040
5.271
-0.049
-0.106
-0.074
-0.060
-0.053
-0.046
-0.037
-0.025
-0.016
-0.009
-0.006
-0.002
-0.001
0.
0.
0.
0.
0.
0.
0.
0.
0.
0.
0.
0.
0.
0.
0.
0.
0.
0.
0.
0.
0.
0.
0.
0.
0.
0.
0.
0.
0.002
0.003
0.005
0.000
-0.022
-0.047
-0.024
0.136
0.185
0.695
0.542
-0.020
-0.079
-0.051
-0.028
-0.021
-0.018
-0.014
-0.011
-0.008
-0.006
-0.005
-0.003
-0.001
0.
0.
0.
0.
0.
0.
0.
0.
0.
0.
0.
0.
0.
0.
0.
0.
0.
0.
0.
0.
0.
0.
0.
0.
0.
0.
0.
0.
0.
0.002
0.002
0.005
0.004
-0.002
-0.021
-0.045
-0.066
-0.078
-0.079
-0.070
-0.056
-0.037
-0.017
-0.009
-0.006
-0.003
-0.002
-0.003
-0.003
-0.003
-0.002
-0.001
0.
0.
0.
0.
0.
0.
0.
0.
0.
0.
0.
0.
0.
0.
0.
0.
0.
0.
0.
0.
0.
0.
0.
0.
0.
0.
0.
0.
0.
0.
0.
0.002
0.002
0.004
0.005
0.001
-0.008
-0.018
-0.027
-0.029
-0.026
-0.016
-0.007
-0.002
0.001
0.003
0.002
0.
0.
-0.001
0.
0.
0.
0.
0.
0.
0.
0.
0.
0.
0.
0.
0.
0.
0.
0.
0.
0.
0.
0.
0.
0.
0.
0.
0.
0.
0.
0.
0.
0.
0.
0.
0.
0.
0.
0.
0.
0.
0.
0.
0.
0.
0.
0.
0.
0.
0.
0.
0.
0.
0.
0.
0.
0.
0.
0.
0.
0.
0.
0.
0.
0.
0.
0.
0.
0.
0.
0.
0.
0.
0.
0.
0.
0.
0.
0.
0.
0.
0.
0.
0.
0.
0.
0.
0.
0.
0.
0.
0.
0.
-0.001
-0.002
-0.002
-0.002
-0.002
-0.001
-0.001
0.
0.
0.
0.
0.
0.
0.
0.
0.
0.
0.
0.
0.
0.
0.
0.
0.
0.
0.
0.
0.
0.
0.
0.
0.
0.
0.
0.
0.
0.
0.
0.
0.
0.
0.
0.
0.
0.
0.
0.
0.
0.
0.
0.
0.000
-0.001
-0.002
-0.002
-0.005
-0.006
-0.007
-0.004
-0.003
-0.002
0.001
0.001
0.
0.
0.
0.
0.
0.
0.
0.
0.
0.
0.
0.
0.
0.
0.
0.
0.
0.
0.
0.
0.
0.
0.
0.
0.
0.
0.
0.
0.
0.
0.
0.
0.
0.
0.
0.
0.
0.
0.
0.001
0.001
0.000
-0.002
-0.006
-0.010
-0.013
-0.016
-0.014
-0.013
-0.008
-0.005
-0.001
-0.001
0.001
0.
0.
0.
0.
0.
0.
0.
0.
0.
0.
0.
0.
0.
0.
0.
0.
0.
0.
0.
0.
0.
0.
0.
0.
0.
0.
0.
0.
0.
0.
0.
0.
0.
0.
0.
0.
0.
0.001
0.001
0.002
-0.001
-0.005
-0.013
-0.024
-0.037
-0.041
-0.040
-0.032
-0.023
-0.014
-0.006
-0.001
-0.001
0.001
0.
0.
0.
0.
0.
0.
0.
0.
0.
0.
0.
0.
0.
0.
0.
0.
0.
0.
0.
0.
0.
0.
0.
0.
0.
0.
0.
0.
0.
0.
0.
0.
0.
0.
0.
0.
0.001
0.002
0.000
-0.003
-0.013
-0.034
-0.061
-0.084
-0.095
-0.092
-0.076
-0.052
-0.031
-0.016
-0.007
-0.001
0.001
0.
0.
0.
0.
0.
-0.002
-0.002
-0.002
-0.002
-0.002
-0.002
0.
0.
0.
0.
0.
0.
0.
0.
0.
0.
0.
0.
0.
0.
0.
0.
0.
0.
0.
0.
0.
0.
0.
0.
0.
0.001
0.003
-0.001
-0.009
-0.030
-0.068
-0.100
-0.115
-0.116
-0.125
-0.122
-0.102
-0.063
-0.031
-0.015
-0.007
-0.002
0.
0.
0.001
0.000
-0.003
-0.005
-0.006
-0.006
-0.005
-0.004
-0.003
-0.002
0.
0.
0.
0.
0.
0.
0.
0.
0.
0.
0.
0.
0.
0.
0.
0.
0.
0.
0.
0.
0.
0.
0.
0.001
0.002
0.002
-0.002
-0.014
-0.047
-0.093
-0.088
0.298
1.536
1.254
0.038
-0.132
-0.106
-0.055
-0.027
-0.014
-0.006
-0.002
0.000
-0.004
-0.007
-0.011
-0.014
-0.016
-0.017
-0.015
-0.011
-0.008
-0.004
-0.002
0.
0.
0.
0.
0.
0.
0.
0.
0.
0.
0.
0.
0.
0.
0.
0.
0.
0.
0.
0.
0.
0.
0.001
0.003
0.002
-0.001
-0.019
-0.060
-0.099
0.200
16.657
167.043
118.901
5.699
-0.063
-0.140
-0.088
-0.043
-0.023
-0.015
-0.008
-0.011
-0.014
-0.020
-0.028
-0.036
-0.042
-0.041
-0.036
-0.026
-0.017
-0.009
-0.004
-0.002
0.
0.
0.
0.
0.
0.
0.
0.
0.
0.
0.
0.
0.
0.
0.
-0.001
0.000
0.000
0.000
0.000
0.000
0.000
0.003
0.002
0.000
-0.018
-0.061
-0.096
1.265
3062.554
110275.563
9626.598
135.509
0.579
-0.172
-0.123
-0.073
-0.047
-0.034
-0.025
-0.029
-0.036
-0.051
-0.073
-0.092
-0.089
-0.078
-0.062
-0.047
-0.033
-0.018
-0.008
-0.003
-0.002
0.
0.
0.
0.
0.
0.
0.
0.
0.
0.
0.
0.
0.
-0.001
-0.002
-0.003
-0.004
-0.006
-0.008
-0.011
-0.010
-0.005
-0.002
-0.001
-0.015
-0.049
-0.094
0.434
163.708
3061.928
3924.213
558.305
0.847
-0.206
-0.158
-0.112
-0.081
-0.066
-0.060
-0.066
-0.088
-0.125
-0.154
-0.148
-0.041
0.201
0.094
-0.057
-0.049
-0.032
-0.013
-0.006
-0.002
0.
0.
0.
0.
0.
0.
0.
0.
0.
0.
0.
0.
-0.001
-0.003
-0.007
-0.013
-0.019
-0.030
-0.033
-0.031
-0.028
-0.021
-0.014
-0.008
-0.013
-0.034
-0.082
-0.095
1.133
10.902
15.336
3.740
-0.174
-0.239
-0.186
-0.151
-0.136
-0.119
-0.124
-0.146
-0.191
-0.226
-0.139
0.880
3.535
9.658
4.698
0.287
-0.067
-0.042
-0.018
-0.006
-0.004
0.
0.
0.
0.
0.
0.
0.
0.
0.
0.
0.
-0.001
-0.003
-0.009
-0.018
-0.031
-0.054
-0.074
-0.084
-0.081
-0.070
-0.056
-0.038
-0.025
-0.019
-0.027
-0.055
-0.099
-0.139
-0.112
-0.147
-0.261
-0.287
-0.243
-0.210
-0.205
-0.206
-0.207
-0.211
-0.237
-0.287
-0.164
13.064
230.118
581.022
94.540
28.158
1.272
-0.075
-0.058
-0.027
-0.010
0.001
0.002
0.001
0.
0.
0.
0.
0.
0.
0.
0.
0.
-0.003
-0.006
-0.018
-0.038
-0.076
-0.115
-0.151
-0.177
-0.186
-0.175
-0.136
-0.097
-0.064
-0.039
-0.029
-0.042
-0.081
-0.129
-0.187
-0.242
-0.287
-0.301
-0.280
-0.260
-0.273
-0.291
-0.279
0.000
0.578
0.172
1.190
3839.094
195586.797
100244.422
592.051
17.000
0.684
-0.123
-0.080
-0.037
-0.012
-0.002
0.004
0.003
0.001
0.
0.
0.
0.
0.
0.
0.
-0.001
-0.004
-0.012
-0.029
-0.072
-0.136
-0.166
0.149
0.193
-0.220
-0.271
-0.226
-0.164
-0.117
-0.081
-0.053
-0.048
-0.076
-0.121
-0.166
-0.073
0.122
-0.132
-0.330
-0.345
-0.351
-0.214
0.739
11.402
65.273
23.341
2.115
160.955
8632.434
67837.984
216.547
3.599
-0.172
-0.210
-0.127
-0.060
-0.023
-0.006
0.004
0.003
0.003
0.001
0.
0.
0.
0.
0.
0.
-0.001
-0.006
-0.016
-0.046
-0.120
-0.199
0.548
12.179
17.372
4.214
1.782
1.172
0.854
0.017
-0.113
-0.086
-0.068
-0.091
-0.133
0.169
7.373
32.247
9.525
0.153
-0.416
0.010
3.427
30.797
242.712
2366.356
382.651
7.146
4.173
18.801
35.061
5.854
-0.032
-0.370
-0.294
-0.196
-0.115
-0.050
-0.014
0.002
0.005
0.004
0.003
0.
0.
0.
0.
0.
0.001
-0.001
-0.006
-0.021
-0.065
-0.161
-0.226
2.568
56.862
129.374
895.344
318.926
116.857
83.268
6.128
0.015
-0.114
-0.093
-0.116
-0.134
2.198
152.745
2000.520
239.810
3.691
0.019
6.803
36.985
511.609
9992.495
1693.507
196.819
16.413
355.294
219.307
37.336
52.554
8.932
4.255
0.705
-0.209
-0.179
-0.097
-0.035
-0.004
0.006
0.007
0.002
0.001
0.
0.
0.
0.
0.002
-0.001
-0.006
-0.023
-0.077
-0.185
-0.211
3.625
77.995
2699.637
100477.641
107440.516
42367.590
4872.903
64.874
0.620
-0.137
-0.118
-0.142
-0.166
2.492
169.174
2397.533
345.474
12.263
2.940
111.870
891.848
6906.734
103099.367
52086.898
55.176
77.400
18738.012
7422.426
6966.212
34883.664
535.631
533.867
58.786
1.361
-0.208
-0.145
-0.057
-0.013
0.006
0.006
0.003
0.002
0.
0.
0.
0.
0.002
0.003
-0.005
-0.022
-0.078
-0.181
-0.218
2.096
78.132
6052.071
103142.602
142515.094
102526.477
4867.474
54.716
0.512
-0.154
-0.140
-0.179
-0.243
0.849
55.013
6974.084
57406.117
385.244
12.002
1872.282
106239.258
103864.867
170411.578
14962.500
42.686
44.111
1238.083
12343.687
163956.984
102960.508
41251.789
101936.508
5103.545
29.847
0.154
-0.163
-0.076
-0.019
0.002
0.006
0.003
0.002
0.
0.
0.
0.
0.002
0.004
-0.004
-0.018
-0.067
-0.152
-0.127
2.386
15.804
239.716
462.982
2446.641
8781.727
173.486
4.804
-0.091
-0.177
-0.167
-0.222
-0.304
0.696
78.586
96538.523
100740.539
1693.725
21.718
414.725
9728.598
100490.070
10603.997
96.347
6403.757
43473.996
357.977
3119.570
100955.453
4570.452
22833.977
113196.859
106207.414
1140.392
2.210
-0.161
-0.082
-0.020
0.001
0.007
0.003
0.002
0.
0.
0.
0.
0.002
0.004
0.003
-0.011
-0.046
-0.109
-0.137
0.923
2.015
7.068
11.075
9.813
13.182
2.391
-0.066
-0.196
-0.187
-0.196
-0.249
-0.176
12.384
184.042
4944.092
106113.563
9018.190
1930.615
46.208
46.008
142.760
43.275
46.570
100154.141
138430.172
22187.242
180.376
686.447
168.612
156.567
6379.515
100069.281
649.231
1.667
-0.154
-0.072
-0.019
0.000
0.005
0.003
0.001
0.
0.
0.
0.
0.003
0.005
0.005
-0.002
-0.022
-0.066
-0.126
-0.173
-0.205
-0.156
-0.102
-0.202
-0.200
-0.237
-0.209
-0.183
-0.181
-0.173
1.019
7.008
19.236
674.072
4002.280
126482.633
102975.461
14194.062
94.546
0.410
0.829
3.051
11.081
658.479
109646.258
94836.742
782.064
2837.909
200.519
30.043
25.114
76.804
8.161
-0.066
-0.134
-0.056
-0.013
0.
0.003
0.003
0.
0.
0.
0.
0.
0.002
0.003
0.005
0.004
-0.006
-0.027
-0.062
-0.110
-0.160
-0.194
-0.208
-0.208
-0.200
-0.185
-0.160
-0.156
-0.183
0.219
20.031
297.092
155.417
193.246
1398.872
3795.857
3078.784
149.881
6.976
-0.166
-0.350
1.416
109.709
9299.457
104124.367
109690.453
132173.469
101226.117
35436.828
2568.854
18.003
-0.043
-0.331
-0.230
-0.118
-0.045
-0.012
0.000
0.002
0.002
0.
0.
0.
0.
0.
0.001
0.002
0.005
0.006
0.004
-0.003
-0.017
-0.038
-0.061
-0.076
-0.086
-0.092
-0.095
-0.104
-0.110
-0.140
-0.180
0.586
59.149
3011.827
2050.270
81.851
105.962
100483.250
12873.146
51.483
33.953
65.525
7.705
4.407
700.717
105796.680
113244.063
53861.992
104257.438
93777.789
101945.023
100474.219
96.334
3.166
-0.357
-0.231
-0.100
-0.041
-0.010
0.000
0.000
0.
0.
0.
0.
0.
0.
0.
0.001
0.003
0.005
0.006
0.006
0.003
-0.003
-0.013
-0.021
-0.027
-0.032
-0.041
-0.056
-0.079
-0.124
-0.195
0.264
104.461
100043.992
68148.563
227.713
58.822
40268.531
101964.734
1015.111
12541.160
100020.742
502.431
15.456
6352.831
102625.375
101116.383
245.848
799.517
827.471
44211.434
4529.991
100474.008
279.987
-0.047
-0.222
-0.104
-0.042
-0.013
0.
0.001
0.
0.
0.
0.
0.
0.
0.
0.
0.001
0.004
0.005
0.006
0.006
0.006
0.004
-0.001
-0.004
-0.009
-0.025
-0.039
-0.074
-0.132
-0.246
-0.261
11.408
521.057
565.396
160.762
2091.398
4723.885
109546.891
126294.781
200076.328
100314.055
2166.209
31.306
8959.098
201477.281
6610.277
49.474
86.985
177.915
4492.578
7133.745
7239.227
70.021
-0.122
-0.252
-0.119
-0.050
-0.018
-0.006
-0.001
0.
0.
0.
0.
0.
0.
0.
0.
0.
0.001
0.003
0.004
0.005
0.005
0.005
0.004
0.000
-0.003
-0.022
-0.052
-0.100
-0.189
-0.321
-0.359
6.957
337.515
1150.494
4616.426
101619.227
107684.250
178287.281
123804.164
100925.180
3972.850
97.721
75.554
80611.430
179174.219
2152.571
19.543
38.239
18.545
35.357
148.855
128.212
4.117
-0.380
-0.297
-0.151
-0.062
-0.025
-0.007
-0.002
0.
0.
0.
0.
0.
0.
0.
0.
0.
0.
0.
0.
0.
0.003
0.003
0.002
-0.006
-0.013
-0.042
-0.088
-0.153
-0.172
-0.114
-0.127
25.738
4462.997
42350.516
102477.328
116335.117
109170.984
176052.359
923.178
1103.344
48.041
2.960
37.447
12466.876
100064.258
626.273
5.832
21.677
68.210
19.172
3.434
6.512
5.879
-0.017
-0.308
-0.188
-0.083
-0.033
-0.011
-0.003
0.
0.
0.
0.
0.
0.
0.
0.
0.
0.
0.
0.
0.
0.
0.
-0.002
-0.010
-0.027
-0.069
-0.133
0.086
7.360
43.419
16.755
8.409
334.184
5900.181
101551.703
6388.969
68439.336
100292.789
571.006
167.387
380.601
24.503
135.054
29650.279
166.535
12.852
20.339
323.706
978.787
74.963
5.721
2455.621
4955.016
12.276
-0.097
-0.210
-0.106
-0.041
-0.014
-0.004
0.
0.
0.
0.
0.
0.
0.
0.
0.
0.
0.
0.
0.
0.
0.
-0.005
-0.018
-0.043
-0.103
-0.164
3.720
618.972
57364.172
3286.200
41.051
11.521
167.920
430.454
57.797
180.759
636.508
133.213
100058.656
100012.953
1098.107
793.422
102630.070
887.734
12.647
72.201
21472.961
106781.633
1717.952
29.966
2361.443
7511.045
95.446
0.738
-0.229
-0.128
-0.051
-0.018
-0.005
0.001
0.
0.
0.
0.
0.
0.
0.
0.
0.
0.
0.
0.
0.
-0.001
-0.009
-0.026
-0.060
-0.140
-0.168
9.313
4869.572
104227.008
66618.883
450.083
56.223
1218.840
20833.506
217.386
28.660
589.332
2185.692
170484.531
101286.844
1196.568
2264.559
113063.195
100699.008
97.678
249.114
11236.932
101963.844
828.722
183.787
96692.953
97222.352
202.898
1.308
-0.241
-0.147
-0.056
-0.020
-0.005
0.001
0.
0.
0.
0.
0.
0.
0.
0.
0.
0.
0.
0.
0.
-0.002
-0.013
-0.031
-0.075
-0.166
-0.127
10.735
473.352
8591.430
2894.523
106016.945
699.560
2245.818
67739.477
333.897
29.856
820.191
81916.477
109955.305
10003.442
171.261
1384.986
200150.375
85383.664
168.783
1480.294
18056.131
683.914
34.586
136.718
46886.414
42525.816
138.305
0.887
-0.266
-0.156
-0.062
-0.021
-0.007
0.001
0.
0.
0.
0.
0.
0.
0.
0.
0.
0.
0.
0.
0.
-0.003
-0.014
-0.032
-0.083
-0.176
0.295
143.397
100228.203
56459.277
375.985
52830.965
338.535
46.978
108.406
15.814
7.565
254.992
26312.381
7354.694
10667.384
419.188
764.494
105945.586
126184.703
432.119
131.782
544.003
84.333
114.688
26.632
118.631
151.386
13.877
0.063
-0.286
-0.158
-0.066
-0.027
-0.008
0.
0.
0.
0.
0.
0.
0.
0.
0.
0.
0.
0.
0.
0.
-0.002
-0.014
-0.032
-0.085
-0.173
0.142
87.670
48436.570
16935.910
62.497
541.732
542.412
22.413
1.555
1.765
3.170
10.961
82.892
103.809
258.944
39.385
97.316
29963.912
100775.789
558.838
50.199
78.789
994.050
19662.844
588.621
13.808
34.964
18.356
0.426
-0.295
-0.164
-0.070
-0.028
-0.012
0.000
-0.001
0.
0.
0.
0.
0.
0.
0.
0.
0.
0.
0.
0.001
-0.002
-0.015
-0.036
-0.081
-0.173
-0.251
2.367
42.688
30.499
11.245
58.525
45.843
5.813
0.196
10.735
40.314
80.730
40.257
6.148
6.898
1.426
6.905
243.104
540.085
37.287
89.207
120.252
845.915
15008.338
972.530
65.119
19.666
8.030
0.017
-0.312
-0.172
-0.079
-0.035
-0.015
-0.004
-0.001
0.
0.
0.
0.
0.
0.
0.
0.
0.
0.
0.001
0.001
-0.004
-0.016
-0.034
-0.078
-0.163
-0.285
-0.398
0.263
21.107
91.592
23.419
12.592
2.730
7.471
166.669
1016.266
1818.315
685.952
154.755
198.290
13.702
1.482
2.295
2.843
3.509
29.904
25.426
64.944
427.071
734.614
72.480
3.839
0.797
-0.171
-0.296
-0.183
-0.091
-0.045
-0.019
-0.008
-0.001
0.
0.
0.
0.
0.
0.
0.
0.
0.
0.
0.001
0.
-0.004
-0.015
-0.031
-0.076
-0.148
-0.261
-0.313
6.695
2619.406
100054.758
662.621
6.704
18.437
127.253
738.098
975.847
751.657
5939.444
2830.217
5247.699
92.541
21.403
14.582
19.398
90.684
8745.440
2339.956
3951.951
182177.016
2861.119
15.009
15.759
40.714
10.115
0.515
-0.171
-0.110
-0.053
-0.025
-0.009
-0.002
0.
0.
0.
0.
0.
0.
0.
0.
0.
0.001
0.001
0.
-0.004
-0.013
-0.029
-0.065
-0.142
-0.234
-0.239
8.200
3135.542
100135.492
723.530
3.381
42.515
432.559
1397.138
2228.201
2315.041
4605.722
718.020
715.743
37.565
61.839
130.425
3797.047
1652.346
154422.766
107999.641
84766.305
103008.078
1509.697
10.238
193.742
1669.357
864.380
19.478
0.100
-0.122
-0.062
-0.030
-0.009
-0.002
0.
0.
0.
0.
0.
0.
0.
0.
0.
0.001
0.001
0.001
-0.004
-0.012
-0.025
-0.053
-0.120
-0.214
-0.206
2.079
34.034
125.455
16.398
-0.017
4.455
29.776
234.406
6815.062
4060.164
4851.553
78.455
10.059
6.035
150.545
1172.403
100864.500
26165.150
116764.063
104687.570
109363.969
45340.379
615.457
45.442
411.157
100298.180
100079.625
166.343
0.837
-0.126
-0.069
-0.030
-0.011
-0.004
0.
0.
0.
0.
0.
0.
0.
0.
0.
0.
0.001
0.002
-0.002
-0.009
-0.022
-0.041
-0.086
-0.171
-0.224
0.340
3.406
6.467
1.902
-0.456
-0.475
1.681
25.827
173.838
143.337
88.827
26.100
309.296
114.715
15222.413
157505.703
102323.031
1572.433
935.547
541.106
101766.250
126315.266
100762.539
2997.570
261.598
29304.344
14100.369
97.588
0.778
-0.122
-0.070
-0.028
-0.011
-0.003
0.
0.
0.
0.
0.
0.
0.
0.
0.
0.
0.001
0.002
0.000
-0.006
-0.017
-0.030
-0.061
-0.123
-0.191
-0.093
1.049
2.929
1.586
-0.166
0.248
25.923
775.986
1216.843
7667.769
17012.930
681.315
100336.531
20590.611
33138.063
110973.406
53116.004
406.792
19.034
26.247
864.065
40259.309
110467.828
7253.179
220.382
23765.611
8766.151
47.819
0.329
-0.115
-0.060
-0.024
-0.009
-0.003
0.
0.
0.
0.
0.
0.
0.
0.
0.
0.
0.
0.001
0.002
-0.002
-0.010
-0.018
-0.040
-0.086
-0.147
-0.117
0.521
7.181
27.963
5.369
1.307
101.119
16360.252
15168.945
115072.367
100328.523
670.257
35020.527
102633.828
163609.188
6931.190
301.561
77.124
998.567
2747.691
87.154
373.229
35438.738
8069.518
56.815
119.758
78.871
3.761
-0.081
-0.098
-0.045
-0.017
-0.006
-0.001
0.
0.
0.
0.
0.
0.
0.
0.
0.
0.
0.
0.
0.001
0.001
-0.007
-0.009
-0.024
-0.058
-0.113
-0.147
0.394
17.589
100.085
14.885
0.459
21.136
620.373
598.841
1046.082
2051.264
115.078
695.523
41165.254
5867.162
169.084
33.597
3082.715
111476.430
100192.219
1370.591
18.890
198.503
105.604
5.254
1.604
0.627
-0.098
-0.135
-0.071
-0.029
-0.011
-0.004
0.
0.
0.
0.
0.
0.
0.
0.
0.
0.
0.
0.
0.
0.
0.
-0.002
-0.003
-0.011
-0.035
-0.083
-0.134
-0.068
2.543
9.391
2.136
-0.089
1.272
6.921
18.781
60.184
233.861
46875.781
11125.654
1502.064
4792.180
488.136
276.709
100829.836
109389.492
52843.660
315.742
1.951
0.958
0.690
-0.150
-0.222
-0.225
-0.155
-0.089
-0.041
-0.016
-0.006
-0.001
0.
0.
0.
0.
0.
0.
0.
0.
0.
0.
0.
0.
0.
0.
0.
0.
0.001
-0.004
-0.019
-0.056
-0.122
-0.173
-0.078
1.278
4.742
4.804
29.617
44.413
237.039
2768.702
749.732
102748.484
100622.172
86.298
369.148
100578.500
117182.766
111712.289
104235.500
329.208
7.803
-0.254
-0.406
-0.320
-0.259
-0.213
-0.147
-0.087
-0.043
-0.017
-0.006
-0.002
0.001
0.
0.
0.
0.
0.
0.
0.
0.
0.
0.
0.
0.
0.
0.
0.
0.001
0.002
0.002
-0.008
-0.036
-0.091
-0.136
0.340
12.878
82.864
37.596
226.801
318.633
326.793
9826.322
5113.698
907.390
399.230
7.192
124.167
21990.666
104087.836
157125.297
133593.422
792.122
0.650
-0.340
-0.270
-0.186
-0.141
-0.101
-0.062
-0.032
-0.015
-0.004
-0.002
0.
0.
0.
0.
0.
0.
0.
0.
0.
0.
0.
0.
0.
0.
0.
0.
0.
0.003
0.003
0.004
-0.001
-0.022
-0.062
-0.084
0.516
14.590
99.170
36.579
56.436
80.173
3640.395
200038.250
68942.680
195.547
9.779
10.206
659.124
12598.490
105157.266
10598.051
108.858
9.650
-0.234
-0.245
-0.139
-0.082
-0.053
-0.034
-0.018
-0.008
-0.002
0.000
0.000
0.001
0.
0.
0.
0.
0.
0.
0.
0.
0.
0.
0.
0.
0.
0.
0.
0.
0.003
0.003
0.004
0.004
-0.010
-0.042
-0.067
0.048
1.771
6.720
3.245
1.841
5.059
581.210
49148.117
1705.933
1546.818
171.341
181.424
104575.359
102491.266
68778.516
1298.850
15.541
-0.090
-0.251
-0.143
-0.066
-0.033
-0.016
-0.005
-0.002
0.
0.003
0.002
0.001
0.
0.
0.
0.
0.
0.
0.
0.
0.
0.
0.
0.
0.
0.
0.
0.
0.
0.
0.003
0.004
0.005
0.001
-0.021
-0.057
-0.094
-0.110
-0.067
-0.194
-0.097
4.625
93.334
178.063
995.823
7382.345
669.785
5670.533
1121.803
65254.023
58980.484
2363.005
39.284
0.120
-0.161
-0.080
-0.032
-0.012
0.000
0.003
0.004
0.004
0.002
0.001
0.
0.
0.
0.
0.
0.
0.
0.
0.
0.
0.
0.
0.
0.
0.
0.
0.
0.
0.
0.003
0.006
0.006
0.005
-0.007
-0.040
-0.099
-0.139
0.396
3.557
17.581
36.243
770.612
1494.376
184.849
193.737
13494.474
118312.094
1625.590
1772.749
1402.971
313.618
12.997
0.009
-0.101
-0.047
-0.017
-0.002
0.003
0.004
0.003
0.001
0.001
0.
0.
0.
0.
0.
0.
0.
0.
0.
0.
0.
0.
0.
0.
0.
0.
0.
0.
0.
0.
0.001
0.004
0.006
0.009
0.002
-0.031
-0.073
1.428
190.382
805.570
5188.067
3673.777
271.330
195.519
28.649
8.068
91.446
467.485
94.667
66.078
12.992
3.861
0.353
-0.100
-0.065
-0.025
-0.008
-0.002
0.001
0.
0.
0.
0.
0.
0.
0.
0.
0.
0.
0.
0.
0.
0.
0.
0.
0.
0.
0.
0.
0.
0.
0.
0.
0.
0.003
0.005
0.009
0.004
-0.025
-0.045
11.048
101111.453
134700.359
133782.688
125130.320
42949.465
4347.467
3.327
0.024
0.115
0.923
1.564
1.168
0.119
-0.103
-0.101
-0.069
-0.033
-0.013
-0.005
0.000
-0.001
0.
0.
0.
0.
0.
0.
0.
0.
0.
0.
0.
0.
0.
0.
0.
0.
0.
0.
0.
0.
0.
0.
0.
0.
0.
0.001
0.004
0.006
0.004
-0.018
-0.044
2.588
499.737
100251.484
37098.695
53171.180
30036.486
959.103
1.315
-0.226
-0.199
-0.161
-0.129
-0.116
-0.109
-0.092
-0.061
-0.032
-0.014
-0.007
-0.003
-0.001
0.
0.
0.
0.
0.
0.
0.
0.
0.
0.
0.
0.
0.
0.
0.
0.
0.
0.
0.
0.
0.
0.
0.
0.
0.
0.
0.001
0.002
0.007
0.005
-0.011
-0.042
0.094
6.165
53.911
57.923
112.101
80.578
4.581
-0.080
-0.142
-0.105
-0.085
-0.074
-0.065
-0.052
-0.037
-0.023
-0.013
-0.008
-0.004
-0.001
0.
0.
0.
0.
0.
0.
0.
0.
0.
0.
0.
0.
0.
0.
0.
0.
0.
0.
0.
0.
0.
0.
0.
0.
0.
0.
0.
0.
0.002
0.004
0.004
0.000
-0.023
-0.052
-0.019
0.185
0.324
0.580
0.359
-0.059
-0.099
-0.066
-0.039
-0.030
-0.026
-0.022
-0.016
-0.012
-0.008
-0.006
-0.003
-0.001
-0.001
0.
0.
0.
0.
0.
0.
0.
0.
0.
0.
0.
0.
0.
0.
0.
0.
0.
0.
0.
0.
0.
0.
0.
0.
0.
0.
0.
0.
0.002
0.002
0.005
0.003
-0.005
-0.023
-0.049
-0.070
-0.084
-0.089
-0.082
-0.066
-0.044
-0.022
-0.013
-0.010
-0.008
-0.004
-0.005
-0.004
-0.003
-0.003
-0.001
0.
0.
0.
0.
0.
0.
0.
0.
0.
0.
0.
0.
0.
0.
0.
0.
0.
0.
0.
0.
0.
0.
0.
0.
0.
0.
0.
0.
0.
0.
0.
0.002
0.002
0.005
0.004
-0.001
-0.010
-0.022
-0.031
-0.034
-0.029
-0.019
-0.009
-0.003
-0.002
0.000
0.002
0.000
-0.001
-0.002
0.
0.
0.
0.
0.
0.
0.
0.
0.
0.
0.
0.
0.
0.
0.
0.
0.
0.
0.
0.
0.
0.
0.
0.
0.
0.
0.
0.
0.
0.
0.
0.
0.
0.
0.
0.
0.
0.
0.
-0.001
-0.001
0.
0.
0.
0.
0.
0.
0.
0.
0.
0.
0.
0.
0.
0.
0.
0.
0.
0.
0.
0.
0.
0.
0.
0.
0.
0.
0.
0.
0.
0.
0.
0.
0.
0.
0.
0.
0.
0.
0.
0.
0.
0.
0.
0.
0.
0.
0.
0.001
0.000
-0.001
-0.003
-0.004
-0.005
-0.006
-0.004
-0.001
0.000
0.001
0.001
0.
0.
0.
0.
0.
0.
0.
0.
0.
0.
0.
0.
0.
0.
0.
0.
0.
0.
0.
0.
0.
0.
0.
0.
0.
0.
0.
0.
0.
0.
0.
0.
0.
0.
0.
0.
0.
0.
0.
0.001
0.001
-0.001
-0.001
-0.005
-0.009
-0.012
-0.012
-0.011
-0.010
-0.007
-0.006
-0.001
0.001
0.001
0.001
0.
0.
0.
0.
0.
0.
0.
0.
0.
0.
0.
0.
0.
0.
0.
0.
0.
0.
0.
0.
0.
0.
0.
0.
0.
0.
0.
0.
0.
0.
0.
0.
0.
0.
0.
0.
0.001
0.001
0.000
-0.001
-0.005
-0.011
-0.019
-0.025
-0.029
-0.028
-0.024
-0.019
-0.010
-0.007
-0.002
0.001
0.001
0.
0.
0.
0.
0.
0.
0.
0.
0.
0.
0.
0.
0.
0.
0.
0.
0.
0.
0.
0.
0.
0.
0.
0.
0.
0.
0.
0.
0.
0.
0.
0.
0.
0.
0.
0.
0.001
0.001
-0.001
-0.004
-0.013
-0.028
-0.048
-0.063
-0.073
-0.071
-0.058
-0.045
-0.030
-0.017
-0.007
-0.002
0.000
0.001
0.
0.
0.
0.
0.
0.
0.
0.
0.
0.
0.
0.
0.
0.
0.
0.
0.
0.
0.
0.
0.
0.
0.
0.
0.
0.
0.
0.
0.
0.
0.
0.
0.
0.
0.001
0.001
0.003
-0.002
-0.011
-0.029
-0.064
-0.097
-0.122
-0.138
-0.141
-0.125
-0.095
-0.061
-0.036
-0.019
-0.009
-0.001
0.001
0.
0.
0.
-0.002
-0.002
-0.002
-0.003
-0.002
-0.002
-0.002
0.
0.
0.
0.
0.
0.
0.
0.
0.
0.
0.
0.
0.
0.
0.
0.
0.
0.
0.
0.
0.
0.
0.
0.
0.001
0.002
0.000
-0.004
-0.019
-0.055
-0.099
-0.097
0.138
0.196
-0.011
-0.150
-0.149
-0.110
-0.065
-0.034
-0.016
-0.006
0.001
-0.001
0.001
-0.003
-0.005
-0.006
-0.008
-0.008
-0.007
-0.006
-0.003
-0.002
-0.002
0.
0.
0.
0.
0.
0.
0.
0.
0.
0.
0.
0.
0.
0.
0.
0.
0.
0.
0.
0.
0.
0.
0.001
0.002
0.
-0.004
-0.030
-0.077
-0.098
1.639
17.801
27.788
14.308
1.547
-0.082
-0.159
-0.105
-0.054
-0.029
-0.015
-0.006
-0.002
-0.007
-0.011
-0.015
-0.019
-0.021
-0.021
-0.019
-0.015
-0.010
-0.006
-0.003
-0.002
0.
0.
0.
0.
0.
0.
0.
0.
0.
0.
0.
0.
0.
0.
0.
0.
0.
0.
0.
0.001
0.001
0.002
0.003
0.003
-0.007
-0.036
-0.091
0.005
10.908
267.161
2427.210
1417.854
33.521
1.071
-0.184
-0.157
-0.091
-0.052
-0.029
-0.018
-0.020
-0.020
-0.028
-0.040
-0.048
-0.055
-0.053
-0.045
-0.034
-0.021
-0.012
-0.006
-0.003
0.
0.
0.
0.
0.
0.
0.
0.
0.
0.
0.
0.
0.
0.
0.
0.
-0.001
-0.001
-0.001
-0.001
-0.001
0.002
0.006
0.004
-0.005
-0.034
-0.094
-0.067
6.128
482.966
107884.820
103556.195
559.591
3.130
-0.198
-0.209
-0.138
-0.087
-0.059
-0.047
-0.046
-0.056
-0.072
-0.102
-0.118
-0.111
-0.073
-0.064
-0.056
-0.042
-0.023
-0.011
-0.004
-0.002
0.
0.
0.
0.
0.
0.
0.
0.
0.
0.
0.
0.
0.
-0.001
-0.002
-0.004
-0.007
-0.009
-0.009
-0.010
-0.009
-0.004
-0.001
-0.003
-0.027
-0.082
-0.128
0.884
104.809
37367.320
78782.109
3877.105
2.328
-0.253
-0.235
-0.180
-0.134
-0.103
-0.095
-0.101
-0.131
-0.176
-0.197
-0.142
0.784
3.592
1.840
0.094
-0.059
-0.041
-0.021
-0.008
-0.003
0.
0.
0.
0.
0.
0.
0.
0.
0.
0.
0.
0.
-0.001
-0.004
-0.009
-0.016
-0.021
-0.029
-0.035
-0.034
-0.029
-0.019
-0.013
-0.007
-0.022
-0.057
-0.120
-0.116
2.478
34.089
43.585
8.907
-0.028
0.246
0.248
-0.138
-0.187
-0.184
-0.184
-0.194
-0.236
-0.260
-0.048
2.235
51.602
662.283
184.630
4.438
-0.024
-0.056
-0.027
-0.011
-0.003
-0.002
0.
0.
0.
0.
0.
0.
0.
0.
0.
0.
-0.002
-0.005
-0.010
-0.022
-0.035
-0.058
-0.077
-0.087
-0.085
-0.074
-0.057
-0.038
-0.027
-0.023
-0.042
-0.087
-0.151
-0.199
-0.114
-0.156
-0.341
0.054
2.373
2.418
0.381
-0.230
-0.289
-0.279
-0.245
-0.028
0.385
10.721
129.561
1391.348
100181.883
7355.049
25.914
0.108
-0.075
-0.041
-0.015
-0.007
-0.001
0.002
0.
0.
0.
0.
0.
0.
0.
0.
0.
-0.004
-0.010
-0.020
-0.043
-0.082
-0.129
-0.173
-0.200
-0.208
-0.186
-0.142
-0.096
-0.066
-0.045
-0.043
-0.069
-0.123
-0.207
-0.287
-0.373
-0.411
-0.073
1.993
4.107
1.935
-0.099
-0.290
0.762
4.046
6.317
13.160
430.564
9481.431
139189.156
32579.252
1312.462
12.283
-0.034
-0.108
-0.058
-0.026
-0.007
-0.002
0.001
0.003
0.
0.
0.
0.
0.
0.
0.
-0.003
-0.007
-0.014
-0.036
-0.077
-0.148
-0.216
-0.241
-0.117
-0.235
-0.310
-0.249
-0.177
-0.124
-0.090
-0.068
-0.078
-0.120
-0.186
-0.227
0.220
1.147
0.334
0.544
2.704
1.804
1.167
5.299
92.433
1479.860
310.291
121.466
530.352
1845.815
104086.914
8093.559
41.892
0.720
-0.240
-0.160
-0.088
-0.044
-0.017
-0.001
0.004
0.002
0.003
0.
0.
0.
0.
0.
0.
-0.003
-0.007
-0.020
-0.052
-0.121
-0.218
-0.215
1.887
68.941
19.843
1.062
1.901
1.943
0.200
-0.125
-0.107
-0.100
-0.139
-0.193
0.998
51.113
380.078
72.858
1.900
0.379
4.363
94.322
560.796
6203.801
100247.898
52087.215
161.056
725.344
226.239
123.355
45.464
1.828
-0.394
-0.327
-0.220
-0.134
-0.073
-0.033
-0.008
0.003
0.003
0.003
0.001
0.
0.
0.
0.
0.
-0.001
-0.008
-0.024
-0.065
-0.161
-0.261
0.148
26.997
3756.060
560.078
79.500
475.732
536.958
19.618
0.174
-0.139
-0.132
-0.165
-0.148
11.370
4822.369
100014.266
12452.324
21.553
3.760
188.246
3567.425
81878.578
102612.242
126204.445
10827.478
267.929
93.502
67.156
138.079
79.687
10.636
1.425
0.031
-0.062
-0.146
-0.108
-0.056
-0.017
0.001
0.005
0.002
0.003
0.
0.
0.
0.
0.001
-0.002
-0.006
-0.025
-0.072
-0.185
-0.300
0.694
88.987
9872.597
66030.367
3028.202
100596.820
100031.844
436.210
1.669
-0.172
-0.166
-0.197
-0.167
13.420
6325.517
105262.672
16146.207
51.066
23.171
5994.934
105140.102
13625.286
170761.969
10377.453
339.113
100491.703
184.598
1942.330
32076.025
63965.547
1499.668
178.536
9.152
0.602
-0.049
-0.131
-0.074
-0.025
-0.001
0.007
0.004
0.003
0.
0.
0.
0.
0.002
-0.001
-0.005
-0.021
-0.066
-0.180
-0.306
0.426
101.087
100511.680
107220.406
4934.325
106218.242
100119.883
312.213
1.309
-0.202
-0.198
-0.244
-0.276
5.354
1106.748
104672.672
66588.305
381.889
33.355
20534.244
110894.766
50524.781
19957.139
1640.113
42.864
843.860
293.507
7448.796
170706.266
111107.617
101165.430
22680.971
142.082
4.703
0.329
-0.075
-0.082
-0.033
-0.003
0.007
0.004
0.002
0.
0.
0.
0.
0.002
0.002
-0.002
-0.014
-0.050
-0.143
-0.274
-0.091
28.642
8544.775
98347.938
436.401
438.255
216.482
10.596
0.047
-0.207
-0.225
-0.288
-0.321
4.093
184.894
50856.762
103128.766
1291.148
18.299
2347.159
100225.906
7988.847
738.795
34.754
126.679
324.977
756.002
106036.023
1301.958
6250.297
100216.711
9388.054
736.145
35.587
0.426
-0.121
-0.084
-0.028
-0.004
0.007
0.005
0.003
0.
0.
0.
0.
0.002
0.003
0.001
-0.008
-0.030
-0.093
-0.202
-0.257
3.961
268.241
893.859
29.513
4.012
1.399
0.120
0.312
-0.027
-0.232
-0.190
0.761
825.481
103530.578
44751.836
101578.250
10532.067
27.606
17.557
83.616
65.768
236.141
111.577
492.325
1676.918
202.195
5622.384
649.620
75.099
250.660
154.293
389.707
24.609
0.137
-0.145
-0.073
-0.020
0.001
0.006
0.005
0.003
0.
0.
0.
0.
0.001
0.003
0.006
-0.001
-0.014
-0.047
-0.118
-0.193
-0.127
1.631
2.818
0.205
-0.291
-0.243
0.134
0.681
0.117
0.011
8.162
84.325
515.786
130085.820
105363.266
101402.617
2602.293
32.396
1.210
0.624
45.562
1016.632
381.852
58.241
618.231
577.464
23212.469
101371.172
1431.250
9.710
3.353
6.104
0.896
-0.178
-0.123
-0.047
-0.011
0.004
0.007
0.004
0.001
0.
0.
0.
0.
0.001
0.002
0.005
0.004
-0.003
-0.017
-0.048
-0.100
-0.143
-0.176
-0.207
-0.246
-0.254
-0.213
-0.069
0.084
-0.093
2.144
381.059
100023.133
16734.563
27234.314
104064.836
5009.197
123.596
5.651
-0.051
0.039
7.050
64.634
41.644
133.644
9587.132
9713.560
21850.098
200142.859
5249.639
447.226
6.721
-0.331
-0.337
-0.191
-0.092
-0.031
-0.004
0.004
0.006
0.003
0.
0.
0.
0.
0.
0.
0.003
0.003
0.006
0.005
0.002
-0.010
-0.032
-0.059
-0.081
-0.107
-0.130
-0.151
-0.155
-0.155
-0.172
-0.197
3.670
1125.716
104868.883
103881.898
2000.724
17056.531
100302.289
332.438
6.273
27.142
55.353
9.103
3.190
100.511
1319.616
976.024
816.408
3671.491
43442.711
103010.383
6161.627
50.860
2.318
-0.295
-0.183
-0.077
-0.027
-0.006
0.005
0.004
0.001
0.
0.
0.
0.
0.
0.
0.
0.003
0.004
0.006
0.006
0.003
-0.004
-0.016
-0.027
-0.040
-0.056
-0.078
-0.102
-0.132
-0.173
-0.229
0.978
198.356
101288.570
200525.406
2277.320
158.296
538.237
440.765
123.342
2303.138
10549.357
280.535
13.010
2090.303
186777.188
27826.881
79.364
63.405
5195.527
102583.570
110702.758
20941.553
124.537
0.040
-0.178
-0.078
-0.031
-0.005
0.003
0.002
0.
0.
0.
0.
0.
0.
0.
0.
0.
0.003
0.004
0.005
0.006
0.006
0.002
-0.005
-0.012
-0.022
-0.040
-0.073
-0.104
-0.166
-0.274
-0.253
15.543
973.597
10858.119
566.502
31.151
479.390
42474.441
4321.674
13040.092
115298.781
760.678
22.963
2119.784
120250.164
17367.990
45.897
7.916
1316.871
100299.063
112469.289
100470.242
159.124
0.143
-0.204
-0.094
-0.034
-0.011
-0.001
0.001
0.
0.
0.
0.
0.
0.
0.
0.
0.
0.
0.
0.003
0.003
0.004
0.003
0.001
-0.002
-0.013
-0.036
-0.069
-0.120
-0.213
-0.356
-0.511
0.180
16.323
529.260
1347.656
648.925
5534.553
12881.391
2150.619
1104.639
1353.489
210.143
60.227
27913.076
200335.828
3084.148
12.135
0.165
16.859
135.993
1264.033
1129.428
13.134
-0.298
-0.256
-0.122
-0.051
-0.020
-0.004
-0.001
0.
0.
0.
0.
0.
0.
0.
0.
0.
0.
0.
0.
0.
0.
0.
-0.001
-0.007
-0.026
-0.051
-0.101
-0.175
-0.266
-0.355
-0.209
1.709
91.627
43530.926
105382.891
1439.869
10550.584
7238.913
132.529
74.256
342.323
100.087
30.833
5792.399
52611.258
448.559
3.243
1.618
3.871
1.381
2.192
2.125
0.158
-0.338
-0.301
-0.169
-0.072
-0.026
-0.007
-0.002
0.
0.
0.
0.
0.
0.
0.
0.
0.
0.
0.
0.
0.
0.
0.
-0.006
-0.017
-0.036
-0.079
-0.155
-0.179
1.109
5.658
8.105
17.037
125.402
102873.875
104113.813
1398.249
4540.371
43449.906
156.047
44.082
87.067
13.209
61.537
1407.565
120.980
9.638
5.460
273.399
1270.192
73.016
0.789
3.707
6.073
0.493
-0.305
-0.207
-0.096
-0.037
-0.011
-0.003
0.001
0.
0.
0.
0.
0.
0.
0.
0.
0.
0.
0.
0.
0.
0.
-0.010
-0.024
-0.053
-0.123
-0.214
0.628
38.622
498.233
290.353
41.128
105.158
73143.008
81592.938
142.585
61.834
142.976
45.344
2784.523
12456.105
179.569
4090.591
101777.688
3434.834
6.679
46.342
42410.379
100019.523
2337.960
7.386
14.692
19.116
2.226
-0.300
-0.246
-0.117
-0.048
-0.018
-0.005
0.001
0.
0.
0.
0.
0.
0.
0.
0.
0.
0.
0.
0.
0.
-0.004
-0.013
-0.034
-0.076
-0.176
-0.236
3.256
388.826
101683.008
108182.906
135.951
17.673
5880.143
39612.879
25.386
1.660
11.540
1503.968
54778.633
14796.679
220.554
2305.677
103812.031
2828.274
19.149
28.344
6771.865
100035.516
766.100
10.888
128.290
129.968
7.420
-0.239
-0.292
-0.141
-0.056
-0.023
-0.008
0.001
0.
0.
0.
0.
0.
0.
0.
0.
0.
0.
0.
0.
0.
-0.005
-0.018
-0.041
-0.099
-0.204
-0.094
19.270
4417.462
200187.250
103856.555
165.392
21.030
24.423
91.130
232.081
44.533
30.597
8817.088
103860.453
106541.930
1892.449
218.291
14693.922
6328.955
54.476
10.649
59.967
110.353
17.933
6.682
98.807
94.144
6.471
-0.246
-0.318
-0.167
-0.068
-0.027
-0.012
0.001
0.001
0.
0.
0.
0.
0.
0.
0.
0.
0.
0.
0.
0.001
-0.005
-0.020
-0.049
-0.116
-0.216
0.370
127.558
90791.531
125707.711
13847.605
9434.255
9353.648
41.349
243.763
2367.139
464.151
94.385
275.190
48730.738
100374.406
13738.852
281.915
100061.820
34898.355
108.330
56.270
233.084
757.095
714.426
75.989
18.543
221.769
94.380
1.964
-0.311
-0.188
-0.083
-0.034
-0.013
-0.002
0.000
0.
0.
0.
0.
0.
0.
0.
0.
0.
0.
0.001
0.001
-0.006
-0.025
-0.053
-0.121
-0.231
0.099
70.335
23096.945
10137.638
709.153
105252.547
100358.609
145.977
39.546
235.347
646.376
145.177
13.709
443.666
4829.930
261.143
25.762
496.836
411.391
337.724
9785.378
18892.975
88403.922
100592.531
7585.194
220.816
67761.898
9347.777
19.052
-0.228
-0.205
-0.097
-0.042
-0.017
-0.004
0.
0.
0.
0.
0.
0.
0.
0.
0.
0.
0.001
0.001
0.000
-0.010
-0.025
-0.058
-0.124
-0.237
-0.316
2.116
35.398
47.311
879.214
22565.859
1911.573
39.250
2.287
8.272
31.831
12.884
1.123
3.108
8.676
2.391
0.869
9.370
23.642
320.926
78258.797
100790.367
16796.473
108177.984
105758.055
2494.486
4533.715
1232.609
8.834
-0.292
-0.229
-0.114
-0.051
-0.023
-0.010
-0.001
0.
0.
0.
0.
0.
0.
0.
0.
0.
0.001
0.001
-0.001
-0.012
-0.029
-0.060
-0.129
-0.221
0.090
2.173
2.411
34.258
197.561
2584.131
5745.215
109.913
21.425
13.009
5.241
5.736
4.544
9.042
21.886
10.121
18.398
9.617
3.740
20.117
415.361
516.314
491.578
33321.371
101797.133
3807.918
33.064
12.869
1.199
-0.298
-0.248
-0.134
-0.064
-0.029
-0.011
-0.002
0.
0.
0.
0.
0.
0.
0.
0.
0.
0.001
0.000
-0.003
-0.011
-0.030
-0.066
-0.128
-0.188
1.124
10.564
20.344
3490.394
121655.398
1636.824
518.697
85.414
1719.718
665.251
17.731
6.840
13.283
25.481
57.140
121.475
3486.914
935.003
280.307
44.621
110.980
166.969
4912.792
200184.547
29972.023
110.761
339.754
1596.987
87.529
1.617
-0.223
-0.149
-0.073
-0.035
-0.013
-0.004
0.
0.
0.
0.
0.
0.
0.
0.
0.001
0.002
0.000
-0.004
-0.012
-0.028
-0.062
-0.128
-0.201
0.216
3.728
54.782
8593.514
200100.984
3209.784
20.807
114.537
6200.877
2005.036
30.944
13.205
16.194
9.788
14.498
503.804
100029.570
12732.281
46641.168
7395.027
14559.797
29677.682
67623.070
105839.898
1505.107
77.575
42574.438
101888.727
3606.416
30.991
0.147
-0.160
-0.084
-0.037
-0.014
-0.003
0.
0.
0.
0.
0.
0.
0.
0.
0.001
0.002
0.000
-0.002
-0.011
-0.024
-0.053
-0.107
-0.193
-0.250
1.666
130.877
2917.247
1664.600
140.591
3.159
10.533
119.032
67.974
16.690
17.234
13.168
1.823
1.818
52.042
976.402
3177.877
103809.563
200172.094
107295.453
25176.895
100268.109
15231.565
136.036
75.388
6486.380
196764.391
100849.031
234.390
1.082
-0.157
-0.089
-0.037
-0.014
-0.004
0.
0.
0.
0.
0.
0.
0.
0.
0.
0.001
0.001
-0.001
-0.007
-0.019
-0.041
-0.077
-0.157
-0.240
0.381
24.883
343.393
2222.854
276.044
3.840
0.439
11.091
36.696
77.773
234.729
83.189
25.747
355.700
95.083
170.538
96851.250
108362.313
6229.563
26648.912
488.662
1833.644
1998.668
14936.918
367.681
1319.516
127344.336
114962.969
200.587
1.204
-0.154
-0.084
-0.033
-0.011
-0.004
0.
0.
0.
0.
0.
0.
0.
0.
0.
0.001
0.002
0.000
-0.004
-0.013
-0.029
-0.053
-0.107
-0.188
-0.069
6.512
106.235
460.678
95.630
5.136
10.739
588.252
13748.919
25111.072
102743.516
2922.689
794.587
100153.344
13259.384
564.989
17056.221
186747.891
7422.094
36.166
11.339
41.121
1628.413
21607.160
469.373
7450.495
128747.695
100243.742
147.312
0.674
-0.139
-0.072
-0.029
-0.010
-0.003
0.
0.
0.
0.
0.
0.
0.
0.
0.
0.001
0.001
0.002
-0.001
-0.008
-0.018
-0.035
-0.073
-0.134
-0.074
4.396
58.545
444.788
9397.222
287.365
26.560
3100.785
108796.273
196568.438
102213.367
8280.153
314.962
45311.590
103694.570
11071.383
805.043
75942.594
1044.229
109.918
78.958
9.652
41.211
150.181
57.301
579.583
1331.653
293.581
8.908
-0.046
-0.120
-0.056
-0.022
-0.006
-0.001
0.
0.
0.
0.
0.
0.
0.
0.
0.
0.
0.001
0.001
0.002
-0.003
-0.010
-0.022
-0.045
-0.095
-0.138
0.612
16.626
2712.848
100077.922
2018.076
8.742
178.022
8941.823
8412.497
2128.709
256.795
699.074
6937.569
107266.586
103659.359
200.117
54.680
3331.674
15801.664
1573.525
51.614
1.415
4.737
8.060
107.151
309.852
8.018
0.056
-0.155
-0.089
-0.038
-0.015
-0.004
0.
0.
0.
0.
0.
0.
0.
0.
0.
0.
0.
0.
0.
0.001
0.001
-0.002
-0.010
-0.023
-0.065
-0.126
-0.128
2.137
75.950
707.228
64.429
2.903
10.859
38.826
140.341
964.631
6507.076
101186.508
113361.055
65720.406
108591.438
1139.124
237.929
100496.945
138606.469
4867.821
47.136
0.196
-0.423
-0.021
4.750
13.531
0.528
-0.162
-0.114
-0.053
-0.022
-0.007
-0.002
0.
0.
0.
0.
0.
0.
0.
0.
0.
0.
0.
0.
0.
0.
0.
-0.001
0.000
-0.010
-0.034
-0.097
-0.172
-0.097
1.940
20.952
140.174
109.569
1515.405
2877.411
12471.197
100546.813
66202.648
104823.500
53233.672
295.412
433.419
100087.609
25143.893
5782.501
7987.272
607.782
26.312
-0.048
-0.414
-0.328
-0.214
-0.133
-0.149
-0.107
-0.058
-0.025
-0.010
-0.002
0.000
0.
0.
0.
0.
0.
0.
0.
0.
0.
0.
0.
0.
0.
0.
0.
0.003
0.004
-0.002
-0.019
-0.064
-0.129
0.286
14.976
745.477
86750.195
4750.273
100335.320
100491.023
9322.260
147029.000
31464.543
600.936
162.253
12.733
135.577
25702.410
22531.297
3798.874
699.946
41.001
3.377
-0.246
-0.266
-0.193
-0.144
-0.112
-0.078
-0.045
-0.022
-0.009
-0.003
0.000
0.001
0.
0.
0.
0.
0.
0.
0.
0.
0.
0.
0.
0.
0.
0.
0.
0.003
0.004
0.004
-0.007
-0.043
-0.080
0.584
28.120
1070.112
100028.930
5851.615
5795.550
11408.213
818.883
101071.805
200135.969
14008.798
86.235
36.908
42.093
400.550
591.922
176.339
13.392
0.963
-0.225
-0.236
-0.147
-0.085
-0.056
-0.039
-0.027
-0.014
-0.004
-0.002
0.001
0.001
0.
0.
0.
0.
0.
0.
0.
0.
0.
0.
0.
0.
0.
0.
0.
0.
0.003
0.005
0.006
0.
-0.025
-0.055
0.193
10.778
49.761
243.056
73.470
22.053
25.588
74.800
2487.291
110252.750
110519.313
24897.125
4679.835
425.040
19045.125
10733.834
1542.268
32.906
0.010
-0.249
-0.147
-0.068
-0.035
-0.018
-0.008
-0.003
-0.001
-0.001
0.002
0.001
0.
0.
0.
0.
0.
0.
0.
0.
0.
0.
0.
0.
0.
0.
0.
0.
0.
0.001
0.003
0.005
0.006
-0.006
-0.037
-0.054
0.311
0.922
1.284
0.539
0.771
33.959
3775.149
9082.213
102312.281
101395.813
106669.883
163643.375
21830.533
110039.148
200141.188
100538.750
601.539
1.079
-0.158
-0.083
-0.036
-0.014
-0.002
0.003
0.003
0.003
0.002
0.001
0.001
0.
0.
0.
0.
0.
0.
0.
0.
0.
0.
0.
0.
0.
0.
0.
0.
0.
0.
0.003
0.005
0.007
0.003
-0.015
-0.053
-0.107
-0.170
-0.020
4.951
85.039
394.172
100396.766
102057.914
101447.922
7709.917
5195.658
101439.680
116642.094
108044.422
13424.588
28328.693
114.813
0.462
-0.098
-0.048
-0.018
-0.002
0.002
0.003
0.002
0.001
0.001
0.
0.
0.
0.
0.
0.
0.
0.
0.
0.
0.
0.
0.
0.
0.
0.
0.
0.
0.
0.
0.002
0.005
0.008
0.009
0.000
-0.035
-0.088
0.321
23.004
166.325
48137.035
102309.305
75924.211
15021.281
1851.492
219.055
66.240
676.671
3569.365
2353.224
57.263
19.122
1.718
-0.070
-0.063
-0.028
-0.010
-0.002
0.000
0.
0.
0.
0.
0.
0.
0.
0.
0.
0.
0.
0.
0.
0.
0.
0.
0.
0.
0.
0.
0.
0.
0.
0.
0.001
0.003
0.008
0.009
0.005
-0.023
-0.062
2.541
930.165
1157.308
99652.516
118534.977
9991.180
467.799
13.749
2.682
0.505
2.676
9.816
7.982
0.905
-0.020
-0.092
-0.071
-0.036
-0.015
-0.006
0.000
-0.001
0.
0.
0.
0.
0.
0.
0.
0.
0.
0.
0.
0.
0.
0.
0.
0.
0.
0.
0.
0.
0.
0.
0.
0.
0.
0.003
0.004
0.009
0.006
-0.014
-0.050
0.530
31.656
258.255
1880.939
1507.175
119.658
15.659
0.413
-0.212
-0.209
-0.165
-0.086
-0.074
-0.108
-0.094
-0.068
-0.036
-0.016
-0.007
-0.003
-0.001
0.
0.
0.
0.
0.
0.
0.
0.
0.
0.
0.
0.
0.
0.
0.
0.
0.
0.
0.
0.
0.
0.
0.
0.
0.
0.
0.001
0.003
0.007
0.005
-0.006
-0.039
-0.043
0.879
5.771
15.111
14.365
4.472
0.388
-0.161
-0.155
-0.119
-0.097
-0.081
-0.072
-0.059
-0.042
-0.026
-0.014
-0.008
-0.004
-0.001
-0.001
0.
0.
0.
0.
0.
0.
0.
0.
0.
0.
0.
0.
0.
0.
0.
0.
0.
0.
0.
0.
0.
0.
0.
0.
0.
0.
0.
0.002
0.003
0.006
0.001
-0.018
-0.049
-0.073
-0.040
0.026
0.033
-0.071
-0.124
-0.108
-0.070
-0.045
-0.036
-0.031
-0.024
-0.020
-0.013
-0.009
-0.006
-0.004
-0.001
-0.001
0.
0.
0.
0.
0.
0.
0.
0.
0.
0.
0.
0.
0.
0.
0.
0.
0.
0.
0.
0.
0.
0.
0.
0.
0.
0.
0.
0.
0.001
0.002
0.005
0.004
-0.003
-0.018
-0.044
-0.068
-0.085
-0.090
-0.084
-0.067
-0.043
-0.023
-0.015
-0.012
-0.009
-0.007
-0.005
-0.004
-0.004
-0.003
-0.001
0.
0.
0.
0.
0.
0.
0.
0.
0.
0.
0.
0.
0.
0.
0.
0.
0.
0.
0.
0.
0.
0.
0.
0.
0.
0.
0.
0.
0.
0.
0.
0.002
0.002
0.005
0.004
0.000
-0.007
-0.018
-0.026
-0.030
-0.026
-0.017
-0.009
-0.005
-0.003
-0.001
0.001
0.000
-0.001
-0.002
-0.001
0.
0.
0.
0.
0.
0.
0.
0.
0.
0.
0.
0.
0.
0.
0.
0.
0.
0.
0.
0.
0.
0.
0.
0.
0.
0.
0.
0.
0.
0.
0.
0.
0.
0.
0.
0.
-0.001
-0.002
-0.003
-0.003
-0.003
-0.002
0.000
0.001
0.001
0.001
0.
0.
0.
0.
0.
0.
0.
0.
0.
0.
0.
0.
0.
0.
0.
0.
0.
0.
0.
0.
0.
0.
0.
0.
0.
0.
0.
0.
0.
0.
0.
0.
0.
0.
0.
0.
0.
0.
0.
0.
0.001
0.
-0.001
-0.003
-0.005
-0.009
-0.009
-0.010
-0.009
-0.004
-0.003
0.000
0.001
0.001
0.001
0.
0.
0.
0.
0.
0.
0.
0.
0.
0.
0.
0.
0.
0.
0.
0.
0.
0.
0.
0.
0.
0.
0.
0.
0.
0.
0.
0.
0.
0.
0.
0.
0.
0.
0.
0.
0.
0.001
0.000
-0.001
-0.005
-0.008
-0.016
-0.020
-0.023
-0.022
-0.018
-0.015
-0.011
-0.006
0.000
0.001
0.001
0.001
0.
0.
0.
0.
0.
0.
0.
0.
0.
0.
0.
0.
0.
0.
0.
0.
0.
0.
0.
0.
0.
0.
0.
0.
0.
0.
0.
0.
0.
0.
0.
0.
0.
0.
0.
0.001
0.002
0.000
-0.005
-0.009
-0.023
-0.035
-0.046
-0.052
-0.052
-0.048
-0.038
-0.027
-0.017
-0.008
-0.002
0.001
0.001
0.
0.
0.
0.
0.
0.
0.
0.
0.
0.
0.
0.
0.
0.
0.
0.
0.
0.
0.
0.
0.
0.
0.
0.
0.
0.
0.
0.
0.
0.001
0.001
0.001
0.
0.
0.001
0.002
0.001
-0.002
-0.009
-0.027
-0.054
-0.083
-0.106
-0.122
-0.124
-0.106
-0.082
-0.057
-0.036
-0.021
-0.009
-0.002
0.000
0.001
0.
0.
0.
0.
0.
0.
0.
0.
0.
0.
0.
0.
0.
0.
0.
0.
0.
0.
0.
0.
0.
0.
0.
0.
0.
0.
0.
0.001
0.002
0.003
0.003
0.003
0.
0.001
0.002
0.000
-0.005
-0.021
-0.055
-0.106
-0.145
-0.175
-0.198
-0.207
-0.197
-0.158
-0.111
-0.069
-0.038
-0.019
-0.008
-0.001
0.001
0.
0.
-0.002
-0.003
-0.003
-0.003
-0.003
-0.002
-0.002
0.
0.
0.
0.
0.
0.
0.
0.
0.
0.
0.
0.
0.
0.
0.
0.
0.
0.001
0.002
0.002
0.002
0.003
0.003
0.002
0.004
0.004
0.001
-0.008
-0.038
-0.096
-0.149
0.144
1.913
1.561
0.357
-0.087
-0.216
-0.179
-0.119
-0.066
-0.033
-0.015
-0.005
0.000
-0.001
-0.004
-0.007
-0.009
-0.009
-0.010
-0.009
-0.007
-0.004
-0.003
-0.002
0.
0.
0.
0.
0.
0.
0.
0.
0.
0.
0.
0.
0.
0.
0.
0.002
0.002
0.001
0.002
0.002
0.003
0.004
0.004
0.005
0.002
-0.013
-0.057
-0.120
0.075
24.580
828.428
364.719
72.302
13.812
1.156
-0.219
-0.182
-0.108
-0.055
-0.030
-0.014
-0.006
-0.010
-0.013
-0.018
-0.022
-0.025
-0.025
-0.021
-0.016
-0.011
-0.006
-0.003
-0.002
0.
0.
0.
0.
0.
0.
0.
0.
0.
0.
0.
0.
0.
0.
0.002
0.002
0.002
0.002
0.002
0.004
0.005
0.005
0.006
0.002
-0.015
-0.065
-0.134
0.932
412.804
100469.680
148489.328
35842.934
1166.208
27.780
0.102
-0.251
-0.163
-0.090
-0.053
-0.033
-0.028
-0.030
-0.035
-0.046
-0.058
-0.064
-0.059
-0.051
-0.037
-0.023
-0.014
-0.007
-0.003
0.
0.
0.
0.
0.
0.
0.
0.
0.
0.
0.
0.
0.
0.
0.001
0.000
0.001
0.001
0.001
0.
0.001
0.005
0.008
0.003
-0.015
-0.062
-0.134
0.377
91.101
12728.177
103595.414
108174.781
8195.716
75.330
0.467
-0.303
-0.227
-0.144
-0.091
-0.068
-0.061
-0.071
-0.092
-0.122
-0.138
-0.126
-0.075
-0.066
-0.063
-0.047
-0.027
-0.012
-0.004
-0.002
0.
0.
0.
0.
0.
0.
0.
0.
0.
0.
0.
0.
-0.001
-0.001
-0.003
-0.005
-0.007
-0.009
-0.010
-0.011
-0.005
-0.001
0.003
-0.012
-0.048
-0.122
-0.158
2.245
77.484
2258.674
1380.533
299.383
16.949
0.796
0.237
-0.191
-0.201
-0.160
-0.131
-0.133
-0.158
-0.201
-0.235
-0.125
1.438
7.058
3.405
0.197
-0.069
-0.049
-0.024
-0.011
-0.004
0.
0.
0.
0.
0.
0.
0.
0.
0.
0.
0.
-0.001
-0.003
-0.007
-0.010
-0.017
-0.024
-0.030
-0.034
-0.036
-0.028
-0.019
-0.014
-0.018
-0.035
-0.088
-0.171
-0.192
1.298
11.809
29.243
25.385
6.445
34.304
27.463
2.214
-0.179
-0.249
-0.242
-0.219
-0.103
-0.099
0.757
5.252
130.540
3475.947
660.912
8.729
0.001
-0.065
-0.038
-0.016
-0.005
-0.001
0.
0.
0.
0.
0.
0.
0.
0.
0.
0.
-0.004
-0.007
-0.013
-0.027
-0.045
-0.068
-0.085
-0.097
-0.094
-0.077
-0.060
-0.042
-0.033
-0.037
-0.069
-0.131
-0.219
-0.301
-0.170
0.630
1.152
23.579
663.880
487.170
27.467
1.017
-0.340
-0.331
0.887
12.896
12.878
76.600
818.688
4608.230
100227.539
100005.406
64.858
0.224
-0.095
-0.054
-0.023
-0.009
-0.001
0.001
0.
0.
0.
0.
0.
0.
0.
0.
-0.003
-0.004
-0.012
-0.029
-0.055
-0.089
-0.132
-0.173
-0.203
-0.215
-0.200
-0.152
-0.106
-0.073
-0.065
-0.074
-0.110
-0.186
-0.291
-0.328
0.117
0.429
15.198
304.983
859.219
340.813
9.103
-0.227
0.433
14.112
385.567
658.540
3374.416
101574.352
109540.070
146866.000
8066.287
26.083
0.009
-0.142
-0.081
-0.040
-0.013
-0.005
0.001
0.001
0.
0.
0.
0.
0.
0.
0.
-0.004
-0.008
-0.019
-0.047
-0.086
-0.132
0.009
0.199
0.266
-0.083
-0.306
-0.275
-0.199
-0.133
-0.109
-0.103
-0.128
-0.191
-0.271
0.191
5.302
5.497
4.253
57.007
645.031
313.977
11.079
7.445
43.181
474.760
5708.339
101787.070
102137.648
91226.086
102576.023
13700.363
63.678
1.371
-0.258
-0.184
-0.115
-0.066
-0.030
-0.006
0.000
0.002
0.002
0.
0.
0.
0.
0.
0.
-0.004
-0.008
-0.029
-0.067
-0.123
0.083
3.432
13.959
467.941
77.830
0.939
0.522
0.603
-0.049
-0.158
-0.146
-0.163
-0.232
-0.295
0.826
25.080
122.784
31.905
32.589
52.007
23.552
365.739
3002.507
1369.867
103830.617
107306.766
28131.662
200467.984
15204.841
201.992
62.044
2.547
-0.046
0.314
0.511
0.007
-0.094
-0.056
-0.017
-0.002
0.003
0.002
0.003
0.
0.
0.
0.
-0.001
-0.005
-0.012
-0.032
-0.080
-0.143
0.453
12.783
260.885
141334.297
8378.525
30.662
78.083
87.331
5.907
-0.072
-0.188
-0.203
-0.270
-0.293
5.687
883.020
46864.113
1608.026
18.158
10.908
537.293
51286.809
101094.633
48372.969
30031.789
105692.055
67932.609
2590.443
1133.656
28457.035
506.016
5.052
2.035
13.484
17.595
2.330
-0.021
-0.071
-0.034
-0.005
0.003
0.004
0.002
0.
0.
0.
0.
-0.001
-0.002
-0.012
-0.030
-0.083
-0.164
0.062
8.795
1162.512
103961.063
117995.148
329.525
6204.532
8012.314
72.867
0.497
-0.241
-0.237
-0.289
-0.296
7.757
1241.850
78463.313
6324.748
497.243
45.877
51839.992
105863.820
108436.711
10664.085
788.180
37674.141
152867.109
1593.776
18194.898
200112.609
3359.212
118.012
27.953
56.254
86.466
14.025
1.026
-0.068
-0.046
-0.008
0.004
0.004
0.003
0.
0.
0.
0.
0.
-0.001
-0.009
-0.024
-0.072
-0.164
-0.233
2.302
147.011
45632.324
105438.484
944.415
3489.803
4439.302
57.564
0.422
-0.251
-0.267
-0.318
-0.345
5.828
2191.163
100777.680
200129.953
12538.006
55.834
4124.219
105729.188
1615.208
110.852
31.144
245.498
1764.670
6657.688
157575.766
102767.945
4693.290
7389.000
505.486
22.257
55.402
564.329
14.918
-0.004
-0.046
-0.009
0.005
0.005
0.003
0.
0.
0.
0.
0.
0.000
-0.005
-0.016
-0.048
-0.132
-0.243
0.059
46.397
100472.695
101371.617
711.424
42.596
44.167
5.313
8.829
1.845
-0.247
-0.352
-0.402
2.177
195.825
10643.827
5530.200
815.303
14.841
130.297
1081.634
152.157
57.214
28.786
152.900
2381.464
15083.147
103005.805
5293.817
334.055
3481.333
315.607
8.432
14.375
79.994
4.868
-0.047
-0.043
-0.007
0.006
0.005
0.003
0.
0.
0.
0.
0.
0.001
-0.001
-0.007
-0.028
-0.079
-0.183
-0.221
7.174
963.051
4855.830
60.071
3.944
9.545
18.990
321.670
31.292
0.195
-0.258
0.331
38.060
760.921
1764.478
1943.137
164.604
3.384
3.935
14.252
315.557
51795.461
8021.875
511.801
17932.658
1335.855
790.899
204.720
22.666
32.586
10.487
1.621
0.569
0.535
-0.017
-0.070
-0.028
-0.003
0.006
0.005
0.002
0.
0.
0.
0.
0.
0.003
0.000
-0.002
-0.012
-0.037
-0.100
-0.173
-0.039
2.986
5.375
0.552
0.964
6.637
46.459
285.750
43.664
0.959
6.046
63.806
234.855
6718.677
47566.297
917.854
74.258
2.903
2.277
4.608
1473.697
100010.133
100048.195
154.642
299.605
79.116
2206.620
54112.934
289.413
1.603
-0.345
-0.344
-0.279
-0.193
-0.113
-0.053
-0.010
0.005
0.007
0.005
0.003
0.
0.
0.
0.
0.
0.003
0.003
0.002
-0.002
-0.011
-0.041
-0.091
-0.134
-0.176
-0.226
-0.276
-0.062
1.826
10.081
32.084
13.469
2.136
225.112
28945.168
106298.008
200197.516
103178.500
20861.531
122.387
1.494
1.832
1.696
82.449
2967.471
981.175
28.866
21.339
24.107
632.439
6130.812
170.437
11.703
0.177
-0.443
-0.311
-0.172
-0.077
-0.027
-0.002
0.008
0.007
0.004
0.001
0.
0.
0.
0.
0.
0.
0.003
0.004
0.005
-0.001
-0.012
-0.033
-0.061
-0.094
-0.133
-0.172
-0.168
0.000
0.353
0.619
0.247
2.519
619.493
100374.172
138690.984
106093.844
102754.516
100293.359
601.831
3.296
56.359
146.862
18.520
8.852
37.858
343.265
114.548
11.544
55.385
1517.665
8987.201
279.058
7.254
-0.079
-0.280
-0.156
-0.064
-0.020
0.002
0.008
0.004
0.002
0.
0.
0.
0.
0.
0.
0.
0.
0.002
0.004
0.005
0.004
-0.008
-0.018
-0.034
-0.058
-0.090
-0.118
-0.133
-0.153
-0.199
-0.278
0.336
40.713
922.444
2558.639
8943.938
445.722
1051.654
36.587
45.594
20694.012
100025.156
1268.232
10.233
1109.585
100072.992
16358.092
35.983
65.796
86998.289
112463.516
4218.501
219.198
5.610
-0.233
-0.171
-0.074
-0.020
-0.001
0.005
0.002
0.
0.
0.
0.
0.
0.
0.
0.
0.
0.
0.003
0.003
0.005
0.004
-0.003
-0.009
-0.021
-0.040
-0.072
-0.104
-0.151
-0.219
-0.324
-0.413
1.527
29.024
2820.936
782.847
28.552
56.590
69.417
98.399
100079.883
100718.430
4191.827
22.014
1839.518
137186.875
11991.576
33.963
17.162
2117.876
17659.820
2456.623
1575.881
15.983
-0.216
-0.207
-0.086
-0.029
-0.005
0.000
-0.001
0.
0.
0.
0.
0.
0.
0.
0.
0.
0.
0.
0.001
0.001
0.002
0.002
-0.004
-0.007
-0.027
-0.052
-0.087
-0.149
-0.253
-0.371
-0.446
-0.147
30.426
22978.975
100089.742
192.746
76.827
76.369
33.932
2362.236
102316.938
31696.715
56.151
8610.121
100358.773
3889.634
8.950
0.792
14.162
45.629
76.483
63.465
2.409
-0.290
-0.243
-0.123
-0.050
-0.015
-0.004
-0.001
0.
0.
0.
0.
0.
0.
0.
0.
0.
0.
0.
0.
0.
0.
-0.001
-0.002
-0.014
-0.032
-0.058
-0.110
-0.210
-0.319
-0.191
5.654
22.419
95.200
105719.086
131617.078
618.776
165.126
259.495
29.219
1020.902
100005.039
11381.001
32.370
178.326
1391.193
103.673
1.777
6.246
8.616
3.745
3.393
8.333
22.072
3.544
-0.180
-0.161
-0.074
-0.025
-0.007
0.
0.
0.
0.
0.
0.
0.
0.
0.
0.
0.
0.
0.
0.
0.
0.
-0.009
-0.020
-0.046
-0.087
-0.176
-0.290
-0.296
3.878
602.838
7824.232
659.191
22291.395
107084.867
451.012
34162.691
27032.723
88.645
20.734
154.150
54.412
5.857
18.791
10.003
1.235
1.388
24.886
52.889
22.691
7.705
126.994
1042.889
55.218
0.326
-0.204
-0.102
-0.037
-0.012
-0.001
0.001
0.
0.
0.
0.
0.
0.
0.
0.
0.
0.
0.
0.
0.
-0.004
-0.015
-0.029
-0.065
-0.141
-0.246
-0.267
2.772
50.290
2518.185
75983.797
1249.659
113800.797
101866.250
226.183
88.905
183.353
49.710
19.946
25.454
5.592
71.898
758.816
63.251
0.251
3.873
164.367
667.579
61.187
5.413
69.460
443.995
33.149
0.119
-0.259
-0.129
-0.052
-0.021
-0.001
0.001
0.001
0.
0.
0.
0.
0.
0.
0.
0.
0.
0.
0.
0.
-0.006
-0.019
-0.041
-0.095
-0.196
-0.253
1.154
50.341
2579.141
101357.367
340.213
208.096
3242.355
1605.349
69.155
10.065
12.210
38.423
166.425
400.436
194.604
60.265
487.659
51.772
0.879
2.863
84.100
258.010
27.349
0.621
2.546
6.640
1.092
-0.384
-0.306
-0.162
-0.066
-0.028
-0.009
0.000
0.001
0.
0.
0.
0.
0.
0.
0.
0.
0.
0.
0.
-0.002
-0.008
-0.024
-0.057
-0.127
-0.230
0.404
21.049
1083.019
31708.996
2452.942
42.593
161.709
2046.750
1878.199
26402.078
838.936
48.398
75.128
1283.886
104493.852
63725.090
97.768
53.009
35.665
11.556
22.712
92.127
331.908
47.043
1.075
1.066
3.166
1.603
-0.178
-0.334
-0.199
-0.085
-0.035
-0.014
-0.003
0.000
0.
0.
0.
0.
0.
0.
0.
0.
0.
0.
0.001
-0.001
-0.009
-0.031
-0.066
-0.146
-0.226
2.203
115.841
4017.775
200157.438
31022.201
1357.091
1171.276
117.070
29020.510
101281.320
114941.266
7426.104
52.971
2385.647
157324.641
35766.828
85.486
79.223
76.157
483.807
596.299
2546.419
43685.613
1050.392
25.900
59.221
679.776
257.384
4.621
-0.286
-0.232
-0.111
-0.047
-0.018
-0.006
0.000
0.
0.
0.
0.
0.
0.
0.
0.
0.
0.001
0.000
-0.001
-0.015
-0.035
-0.077
-0.163
-0.269
0.944
42.205
449.137
12707.672
85533.203
121311.461
25519.379
76.585
780.031
17650.641
100593.703
28836.406
53.729
100.625
662.262
156.187
6.709
10.353
285.806
100233.281
138699.344
164173.828
106422.969
11523.584
797.601
6441.433
138429.406
100298.359
43.031
-0.137
-0.263
-0.142
-0.062
-0.026
-0.009
-0.001
0.
0.
0.
0.
0.
0.
0.
0.
0.
0.001
0.001
-0.005
-0.019
-0.040
-0.089
-0.182
-0.302
0.076
3.646
18.114
1469.287
63849.180
103895.156
28725.148
606.794
47.745
88.108
1029.594
225.343
7.310
9.083
28.604
12.348
7.958
2.557
186.286
86982.078
163520.922
106890.555
100953.484
9781.052
151389.672
95279.492
135074.734
6336.082
21.476
-0.076
-0.290
-0.169
-0.082
-0.035
-0.014
-0.002
0.
0.
0.
0.
0.
0.
0.
0.
0.001
0.001
0.001
-0.006
-0.023
-0.053
-0.106
-0.195
-0.094
15.781
354.524
117.409
55.646
1088.395
103560.961
101505.820
10847.905
359.480
67.859
6.221
1.515
5.400
499.287
5703.778
536.304
618.641
53.622
14.886
139.194
985.370
1128.147
575.407
32556.945
105686.883
6685.201
383.921
42.937
3.358
-0.154
-0.307
-0.186
-0.095
-0.042
-0.016
-0.003
0.
0.
0.
0.
0.
0.
0.
0.
0.001
0.002
0.001
-0.009
-0.028
-0.063
-0.125
-0.206
0.369
114.839
15271.520
2064.859
3313.685
151179.156
110348.445
29245.092
1721.047
100804.578
34848.828
64.921
-0.158
11.471
2334.962
86740.297
2861.300
61348.195
6671.252
2766.271
82.870
9.429
25.116
6621.659
200161.859
47664.137
122.890
364.337
1205.404
70.728
0.974
-0.301
-0.198
-0.103
-0.049
-0.018
-0.004
0.
0.
0.
0.
0.
0.
0.
0.
0.001
0.002
-0.001
-0.012
-0.031
-0.066
-0.124
-0.204
-0.031
19.235
471.770
700.623
57755.324
103842.656
14119.303
122.131
1721.662
100312.297
100015.117
134.399
0.083
1.842
98.322
584.251
3356.612
100296.422
200035.375
100400.977
2216.326
230.905
83.811
1222.061
18763.971
843.534
996.355
112801.523
103254.258
1766.498
8.468
-0.194
-0.205
-0.108
-0.047
-0.020
-0.004
0.
0.
0.
0.
0.
0.
0.
0.
0.001
0.002
-0.001
-0.010
-0.029
-0.058
-0.106
-0.189
-0.258
0.484
16.666
5752.369
100625.664
104191.258
712.853
11.418
60.805
1722.795
662.980
14.999
7.438
3.975
1.200
4.670
165.076
8067.236
23136.689
102579.469
2506.627
9904.664
306.672
429.371
119.834
23.990
2692.080
105398.445
63987.520
987.598
17.936
0.012
-0.200
-0.102
-0.042
-0.017
-0.005
0.
0.
0.
0.
0.
0.
0.
0.
0.001
0.001
0.001
-0.007
-0.021
-0.044
-0.081
-0.144
-0.238
-0.272
3.131
317.544
21067.615
101388.109
34840.117
30.527
2.989
49.334
133.661
181.393
2136.781
1107.345
19.815
8.758
6.137
21.335
301.073
960.619
344.710
100596.094
2825.335
151.155
23.188
37.530
1980.063
107661.086
33381.066
1232.573
24.869
0.118
-0.181
-0.091
-0.039
-0.012
-0.004
0.
0.
0.
0.
0.
0.
0.
0.
0.001
0.002
0.001
-0.004
-0.012
-0.027
-0.053
-0.093
-0.171
-0.252
1.096
172.042
39524.891
118060.742
2879.789
20.106
52.852
18005.961
102244.961
3724.723
106114.695
100209.055
211.902
166.831
68.121
17.816
913.828
100200.617
1204.341
139.212
933.411
91.978
13.448
36.579
465.711
103719.891
102784.414
2886.276
22.432
0.037
-0.158
-0.078
-0.030
-0.010
-0.004
0.
0.
0.
0.
0.
0.
0.
0.
0.
0.001
0.001
0.001
-0.004
-0.014
-0.029
-0.054
-0.108
-0.182
0.841
136.183
26256.973
50263.313
32373.697
444.195
147.151
100115.258
108134.398
11084.361
123951.578
29085.213
94.147
192.257
306.679
90.374
205.585
5358.388
100792.734
11586.567
297.062
19.128
2.023
9.239
363.662
103774.188
112660.422
277.900
3.584
-0.164
-0.133
-0.057
-0.023
-0.006
-0.001
0.
0.
0.
0.
0.
0.
0.
0.
0.
0.001
0.001
0.001
-0.001
-0.005
-0.015
-0.030
-0.066
-0.125
-0.023
8.347
391.340
104527.531
142436.250
3482.163
21.563
1195.533
3898.034
520.868
306.289
138.081
581.784
100134.266
39056.824
1207.277
15.665
32.718
5905.768
152012.984
5426.580
29.758
-0.189
2.130
101.253
18485.945
109368.719
85.336
0.235
-0.169
-0.097
-0.040
-0.015
-0.004
0.
0.
0.
0.
0.
0.
0.
0.
0.
0.
0.
0.001
0.001
0.002
-0.002
-0.005
-0.015
-0.040
-0.089
-0.158
0.265
19.271
413.189
1356.078
93.321
10.057
20.142
99.113
318.628
853.215
100952.258
33492.168
104044.211
114240.750
1113.743
23.698
21.009
5129.500
102170.656
111425.703
229.440
0.773
-0.361
3.099
69.547
505.198
5.468
-0.140
-0.125
-0.058
-0.024
-0.007
-0.002
0.
0.
0.
0.
0.
0.
0.
0.
0.
0.
0.
0.
0.
0.001
0.001
0.001
-0.005
-0.017
-0.052
-0.131
-0.187
1.055
41.421
64.861
350.858
2628.136
3097.729
24339.393
101426.695
83141.961
102346.258
53237.691
5787.510
64271.648
1616.290
151.481
65.683
298.189
31177.922
101596.656
1141.820
2.050
-0.418
-0.294
0.018
0.208
-0.117
-0.116
-0.069
-0.029
-0.011
-0.002
0.001
0.
0.
0.
0.
0.
0.
0.
0.
0.
0.
0.
0.
0.
0.
0.
0.002
0.002
-0.006
-0.028
-0.089
-0.132
10.995
19955.133
13801.270
101005.633
118086.109
200071.141
142578.328
101496.930
38663.750
2837.000
400.358
91.789
280.223
56.580
60.124
44.412
21.700
249.142
1573.097
52.062
0.234
-0.260
-0.200
-0.147
-0.120
-0.089
-0.057
-0.027
-0.013
-0.003
0.000
0.001
0.
0.
0.
0.
0.
0.
0.
0.
0.
0.
0.
0.
0.
0.
0.
0.003
0.003
0.001
-0.015
-0.056
-0.065
8.870
3382.049
103886.570
103084.141
44032.477
14247.650
12666.629
927.786
1724.500
130440.703
23996.771
461.345
1155.584
29.536
8.451
10.501
4.335
1.705
2.659
0.314
-0.200
-0.144
-0.094
-0.063
-0.047
-0.032
-0.018
-0.007
-0.003
0.002
0.001
0.
0.
0.
0.
0.
0.
0.
0.
0.
0.
0.
0.
0.
0.
0.
0.
0.003
0.005
0.004
-0.004
-0.034
-0.056
3.457
7050.451
30598.607
676.296
166.452
43.858
28.169
19.770
434.234
100989.656
16849.582
90454.820
107367.391
397.402
225.088
286.999
183.204
8.905
-0.160
-0.224
-0.134
-0.070
-0.038
-0.022
-0.012
-0.009
-0.003
-0.001
0.002
0.001
0.001
0.
0.
0.
0.
0.
0.
0.
0.
0.
0.
0.
0.
0.
0.
0.
0.
0.003
0.005
0.005
0.004
-0.014
-0.041
0.108
8.671
14.605
3.096
1.055
0.767
20.877
1189.607
3309.819
60956.547
66658.320
101927.992
106225.789
6031.114
5944.923
5216.155
15297.562
93.638
0.339
-0.139
-0.073
-0.032
-0.012
-0.003
0.000
0.002
0.001
0.002
0.001
0.001
0.
0.
0.
0.
0.
0.
0.
0.
0.
0.
0.
0.
0.
0.
0.
0.
0.
0.001
0.003
0.006
0.006
0.002
-0.020
-0.052
-0.087
-0.152
-0.155
7.288
74.727
389.348
59672.730
112631.570
100489.570
38887.910
2373.067
4522.442
100313.852
100204.578
716.352
1051.421
26.128
0.134
-0.089
-0.041
-0.015
-0.002
0.002
0.002
0.001
0.001
0.001
0.
0.
0.
0.
0.
0.
0.
0.
0.
0.
0.
0.
0.
0.
0.
0.
0.
0.
0.
0.
0.002
0.006
0.008
0.008
-0.002
-0.030
-0.089
-0.142
0.666
1021.979
105442.977
48441.992
101706.586
17202.580
9620.392
665.788
21.871
88.820
1602.755
1181.685
28.357
6.058
0.652
-0.082
-0.058
-0.025
-0.008
-0.002
0.000
0.001
0.
0.
0.
0.
0.
0.
0.
0.
0.
0.
0.
0.
0.
0.
0.
0.
0.
0.
0.
0.
0.
0.
0.
0.001
0.003
0.008
0.009
0.004
-0.014
-0.060
-0.067
1.216
114.167
9531.208
34682.457
100131.805
2975.917
24.945
4.704
0.270
1.239
6.846
5.751
0.609
-0.072
-0.092
-0.066
-0.032
-0.013
-0.005
-0.001
-0.001
0.
0.
0.
0.
0.
0.
0.
0.
0.
0.
0.
0.
0.
0.
0.
0.
0.
0.
0.
0.
0.
0.
0.
0.
0.
0.003
0.003
0.009
0.007
-0.005
-0.044
-0.078
0.290
4.691
57.443
114.645
125.762
23.407
0.712
-0.176
-0.199
-0.163
-0.095
-0.082
-0.104
-0.089
-0.062
-0.033
-0.016
-0.007
-0.003
-0.001
0.
0.
0.
0.
0.
0.
0.
0.
0.
0.
0.
0.
0.
0.
0.
0.
0.
0.
0.
0.
0.
0.
0.
0.
0.
0.
0.001
0.003
0.007
0.007
0.000
-0.027
-0.063
-0.077
0.135
0.958
1.254
0.674
0.081
-0.150
-0.137
-0.112
-0.092
-0.078
-0.067
-0.055
-0.038
-0.024
-0.014
-0.007
-0.004
-0.001
-0.001
0.
0.
0.
0.
0.
0.
0.
0.
0.
0.
0.
0.
0.
0.
0.
0.
0.
0.
0.
0.
0.
0.
0.
0.
0.
0.
0.
0.001
0.003
0.006
0.003
-0.008
-0.038
-0.071
-0.099
-0.108
-0.115
-0.123
-0.120
-0.094
-0.063
-0.043
-0.035
-0.031
-0.025
-0.019
-0.012
-0.008
-0.006
-0.004
-0.001
-0.001
0.
0.
0.
0.
0.
0.
0.
0.
0.
0.
0.
0.
0.
0.
0.
0.
0.
0.
0.
0.
0.
0.
0.
0.
0.
0.
0.
0.
0.001
0.002
0.005
0.005
0.001
-0.009
-0.029
-0.052
-0.070
-0.076
-0.071
-0.054
-0.035
-0.021
-0.015
-0.013
-0.010
-0.007
-0.005
-0.004
-0.004
-0.003
-0.001
0.
0.
0.
0.
0.
0.
0.
0.
0.
0.
0.
0.
0.
0.
0.
0.
0.
0.
0.
0.
0.
0.
0.
0.
0.
0.
0.
0.
0.
0.
0.
0.001
0.002
0.004
0.005
0.002
-0.003
-0.011
-0.016
-0.020
-0.019
-0.014
-0.007
-0.005
-0.004
-0.002
0.001
0.000
-0.001
-0.002
-0.001
0.
0.
0.
0.
0.
0.
0.
0.
0.
0.
0.
0.
0.
0.
0.
0.
0.
0.
0.
0.
0.
0.
0.
0.
0.
0.
0.
0.
0.
0.
0.
0.
0.
0.
0.
0.000
-0.002
-0.003
-0.005
-0.007
-0.006
-0.005
-0.003
-0.001
0.001
0.001
0.001
0.
0.
0.
0.
0.
0.
0.
0.
0.
0.
0.
0.
0.
0.
0.
0.
0.
0.
0.
0.
0.
0.
0.
0.
0.
0.
0.
0.
0.
0.
0.
0.
0.
0.
0.
0.
0.
0.
0.
0.001
0.000
-0.003
-0.007
-0.011
-0.014
-0.017
-0.017
-0.015
-0.010
-0.007
-0.003
0.000
0.001
0.001
0.
0.
0.
0.
0.
0.
0.
0.
0.
0.
0.
0.
0.
0.
0.
0.
0.
0.
0.
0.
0.
0.
0.
0.
0.
0.
0.
0.
0.
0.
0.
0.
0.
0.
0.
0.
0.001
0.001
0.000
-0.003
-0.010
-0.018
-0.028
-0.035
-0.037
-0.038
-0.035
-0.029
-0.022
-0.014
-0.006
-0.002
0.000
0.001
0.
0.
0.
0.
0.
0.
0.
0.
0.
0.
0.
0.
0.
0.
0.
0.
0.
0.
0.
0.
0.
0.
0.
0.
0.
0.
0.
0.
0.001
0.003
0.003
0.003
0.003
0.001
0.002
0.003
0.001
-0.005
-0.012
-0.021
-0.042
-0.060
-0.079
-0.094
-0.095
-0.086
-0.070
-0.054
-0.034
-0.020
-0.009
-0.002
0.000
0.001
0.
0.
0.
0.
0.
0.
0.
0.
0.
0.
0.
0.
0.
0.
0.
0.
0.
0.
0.
0.
0.
0.
0.
0.
0.
0.
0.002
0.003
0.004
0.004
0.004
0.003
0.006
0.006
0.004
0.001
-0.007
-0.020
-0.050
-0.087
-0.120
-0.154
-0.177
-0.187
-0.171
-0.140
-0.108
-0.073
-0.042
-0.020
-0.008
-0.002
0.001
0.
0.
0.
0.
0.
0.
0.
0.
0.
0.
0.
0.
0.
0.
0.
0.
0.
0.
0.
0.
0.
0.
0.
0.
0.
0.001
0.002
0.004
0.005
0.005
0.005
0.007
0.007
0.007
0.005
-0.002
-0.011
-0.041
-0.097
-0.150
-0.166
-0.041
-0.042
-0.232
-0.261
-0.231
-0.187
-0.134
-0.080
-0.041
-0.017
-0.004
-0.001
0.001
0.
-0.002
-0.003
-0.003
-0.003
-0.003
-0.002
-0.002
0.
0.
0.
0.
0.
0.
0.
0.
0.
0.
0.
0.
0.
0.
0.
0.
0.002
0.004
0.005
0.005
0.005
0.005
0.008
0.006
0.006
0.005
-0.002
-0.021
-0.070
-0.135
-0.156
0.277
2.686
2.462
0.493
0.052
-0.208
-0.280
-0.214
-0.132
-0.069
-0.032
-0.014
-0.003
-0.002
-0.005
-0.007
-0.009
-0.009
-0.011
-0.009
-0.006
-0.004
-0.002
-0.002
0.
0.
0.
0.
0.
0.
0.
0.
0.
0.
0.
0.
0.
0.001
0.002
0.004
0.005
0.005
0.005
0.006
0.008
0.007
0.008
0.007
-0.004
-0.032
-0.089
-0.111
0.781
20.638
605.245
230.885
64.182
46.825
3.606
-0.265
-0.299
-0.199
-0.106
-0.053
-0.027
-0.016
-0.011
-0.014
-0.019
-0.023
-0.026
-0.024
-0.021
-0.016
-0.010
-0.005
-0.003
-0.002
0.
0.
0.
0.
0.
0.
0.
0.
0.
0.
0.
0.
0.001
0.002
0.004
0.005
0.005
0.004
0.006
0.006
0.008
0.010
0.008
-0.005
-0.038
-0.098
-0.044
2.965
290.553
100091.297
27478.662
40025.137
46865.840
144.128
0.710
-0.353
-0.262
-0.156
-0.087
-0.051
-0.035
-0.033
-0.038
-0.049
-0.061
-0.068
-0.063
-0.051
-0.037
-0.022
-0.013
-0.005
-0.003
0.
0.
0.
0.
0.
0.
0.
0.
0.
0.
0.
0.
0.001
0.002
0.002
0.003
0.002
0.001
0.001
0.003
0.006
0.010
0.008
-0.003
-0.037
-0.094
-0.113
1.267
71.360
6596.096
27823.541
107295.617
100803.602
608.281
3.744
-0.292
-0.324
-0.226
-0.143
-0.098
-0.078
-0.084
-0.101
-0.134
-0.150
-0.145
-0.120
-0.097
-0.070
-0.049
-0.027
-0.013
-0.004
-0.002
0.
0.
0.
0.
0.
0.
0.
0.
0.
0.
0.
0.
-0.001
-0.002
-0.004
-0.004
-0.006
-0.009
-0.007
-0.005
-0.001
0.002
-0.004
-0.027
-0.083
-0.163
-0.138
1.594
28.711
388.097
45063.176
89725.094
343.990
14.994
2.953
0.029
-0.290
-0.227
-0.179
-0.162
-0.172
-0.215
-0.232
-0.171
0.313
1.450
0.740
-0.032
-0.078
-0.050
-0.026
-0.011
-0.003
0.
0.
0.
0.
0.
0.
0.
0.
0.
0.
0.
-0.003
-0.004
-0.006
-0.011
-0.020
-0.029
-0.034
-0.036
-0.032
-0.027
-0.022
-0.019
-0.030
-0.063
-0.142
-0.238
-0.309
0.520
36.962
2742.921
3800.643
139.323
956.256
662.745
16.690
0.026
-0.322
-0.302
-0.152
0.615
0.545
1.055
5.913
21.475
127.927
45.641
1.783
-0.095
-0.074
-0.040
-0.017
-0.007
0.000
0.
0.
0.
0.
0.
0.
0.
0.
0.
-0.003
-0.005
-0.008
-0.017
-0.032
-0.053
-0.071
-0.089
-0.105
-0.104
-0.087
-0.065
-0.049
-0.048
-0.066
-0.116
-0.201
-0.321
-0.394
0.994
15.315
27.120
567.083
100094.063
100359.945
381.195
7.114
-0.331
-0.315
8.774
285.727
191.018
108.724
1253.241
482.045
3802.526
662.053
8.648
-0.081
-0.115
-0.062
-0.029
-0.010
-0.005
0.001
0.001
0.
0.
0.
0.
0.
0.
0.
-0.004
-0.007
-0.016
-0.037
-0.067
-0.092
-0.099
-0.112
-0.189
-0.216
-0.201
-0.159
-0.120
-0.093
-0.097
-0.124
-0.184
-0.289
-0.382
1.419
27.929
30.819
307.290
78849.094
138457.625
100102.492
99.218
0.110
0.239
190.166
100273.789
101618.578
5606.629
103049.414
28036.883
1030.721
190.829
4.557
-0.191
-0.165
-0.101
-0.052
-0.022
-0.007
0.001
0.001
0.003
0.
0.
0.
0.
0.
-0.002
-0.005
-0.010
-0.028
-0.062
-0.089
0.130
3.045
7.046
1.772
0.010
-0.116
-0.253
-0.218
-0.174
-0.157
-0.169
-0.210
-0.297
-0.215
25.735
2844.717
1876.777
116.129
6388.993
107415.641
86801.039
94.144
1.859
4.043
171.076
90477.805
117566.758
107009.016
105276.984
9662.434
235.274
10.430
1.156
-0.031
-0.116
-0.121
-0.081
-0.043
-0.013
-0.003
0.003
0.002
0.
0.
0.
0.
0.
-0.003
-0.006
-0.014
-0.039
-0.076
-0.052
4.540
210.446
1100.707
96.286
15.793
7.184
0.585
-0.256
-0.263
-0.218
-0.201
-0.240
-0.337
-0.260
20.296
1571.963
1168.882
115.407
14936.875
21850.770
273.286
46.556
154.559
51.358
3873.158
108809.109
103913.156
42937.813
2026.590
385.385
35.870
23.028
26.842
10.072
9.290
1.316
-0.059
-0.066
-0.028
-0.006
0.003
0.002
0.003
0.
0.
0.
0.
-0.003
-0.007
-0.015
-0.046
-0.085
0.040
14.741
2345.577
39075.387
7120.058
824.258
66.065
5.675
1.792
-0.004
-0.279
-0.226
-0.236
-0.354
-0.387
1.344
25.386
69.448
40.971
144.336
165.405
51.341
780.026
7376.859
344.574
4889.217
101500.063
19011.855
610.177
1077.662
85172.594
830.895
87.886
132.611
1113.267
2162.924
52.879
0.811
-0.075
-0.048
-0.011
0.001
0.004
0.003
0.
0.
0.
0.
-0.003
-0.007
-0.013
-0.044
-0.088
-0.065
5.019
250.385
32885.004
141449.188
8516.803
162.615
19.836
17.360
1.538
-0.300
-0.294
-0.277
-0.334
0.343
3.106
28.497
394.516
11456.254
2003.425
24.108
384.965
3184.941
1642.339
137.306
92.591
10616.441
200183.297
100792.148
3854.506
101596.922
2695.686
31.058
209.998
42489.820
100227.609
598.186
12.951
0.061
-0.055
-0.018
0.001
0.004
0.003
0.
0.
0.
0.
-0.001
-0.006
-0.011
-0.034
-0.083
-0.146
0.212
16.404
1618.667
16790.750
858.267
70.722
17.613
19.304
2.948
0.024
-0.253
-0.340
-0.270
3.028
13.618
65.023
4141.906
100357.336
100007.180
95.425
108.674
550.669
73.806
7.180
7.565
548.088
103465.227
119982.695
12138.767
3764.872
181.956
19.177
61.053
1264.665
22591.977
124698.000
298.534
0.557
-0.053
-0.019
0.002
0.005
0.003
0.
0.
0.
0.
-0.001
-0.004
-0.008
-0.021
-0.058
-0.133
-0.216
0.455
14.897
269.268
737.235
35.387
85.421
438.630
58.670
261.602
23.863
-0.097
-0.369
0.867
4.500
16.390
431.089
31647.387
4090.116
24.198
13.061
21.385
9.170
31.799
49.194
1723.097
108194.734
104915.648
35821.598
333.583
18.748
10.317
5.552
42.009
2058.146
7247.186
63.391
0.250
-0.048
-0.013
0.003
0.005
0.003
0.
0.
0.
0.
0.
-0.002
-0.004
-0.010
-0.032
-0.084
-0.176
-0.253
0.871
29.852
63.919
11.440
469.565
4881.028
922.209
110295.617
2101.382
3.217
-0.392
-0.261
0.962
6.994
17.750
34.741
16.446
19.723
81.585
63.792
190.283
13652.708
3581.217
15219.609
100768.266
58608.348
278.982
23.879
14.429
2.680
-0.008
1.926
21.198
10.839
0.972
-0.054
-0.035
-0.005
0.006
0.006
0.003
0.
0.
0.
0.
0.
0.001
-0.001
-0.003
-0.013
-0.039
-0.096
-0.174
-0.211
0.222
0.541
1.715
64.810
839.267
10272.225
100844.789
7578.134
13.848
0.464
9.615
103.867
154.384
150.012
19.150
7.535
273.790
781.047
65.491
719.195
101091.992
96521.570
2490.476
4937.496
507.204
19.566
30.326
9.254
0.755
-0.523
-0.430
-0.189
-0.111
-0.096
-0.053
-0.013
0.002
0.005
0.005
0.003
0.
0.
0.
0.
0.
0.
0.004
-0.001
-0.003
-0.012
-0.041
-0.086
-0.142
-0.212
-0.275
-0.138
4.756
129.410
764.455
3872.693
34156.641
14.042
8.762
226.104
46903.977
29226.201
1872.658
155.727
11.928
163.252
437.872
31.304
60.375
2029.751
23158.475
1108.350
19.055
5.433
18.445
28.273
16.295
2.446
-0.424
-0.446
-0.285
-0.155
-0.081
-0.027
0.002
0.007
0.006
0.004
0.001
0.
0.
0.
0.
0.
0.
0.
0.003
0.002
-0.001
-0.013
-0.034
-0.062
-0.106
-0.166
-0.186
0.349
7.281
14.745
11.323
10.480
0.448
14.572
388.627
101032.188
105370.297
1295.086
454.320
18.345
8.056
25.935
32.166
6.643
21.490
84.897
33.005
6.322
1.047
16.001
884.421
4823.428
144.546
1.476
-0.389
-0.276
-0.146
-0.059
-0.017
0.006
0.008
0.005
0.003
0.
0.
0.
0.
0.
0.
0.
0.
0.001
0.003
0.004
0.002
-0.009
-0.023
-0.043
-0.077
-0.115
-0.125
0.094
0.183
-0.127
-0.269
-0.160
2.606
78.498
101184.055
105277.977
6603.356
187.680
57.634
13.467
819.671
4352.508
146.783
2.394
24.337
226.296
77.891
2.505
45.633
34824.590
100016.469
1597.891
6.733
-0.151
-0.300
-0.175
-0.076
-0.017
0.003
0.004
0.004
0.
0.
0.
0.
0.
0.
0.
0.
0.
0.
0.
0.002
0.002
-0.002
-0.006
-0.014
-0.031
-0.063
-0.095
-0.126
-0.179
-0.247
-0.098
1.353
1.643
17.054
71016.734
8709.792
1001.832
28777.135
7361.444
62.230
2347.243
19361.348
448.731
7.215
40.733
289.972
80.467
2.426
12.430
1270.624
7360.069
192.542
5.791
0.277
-0.311
-0.223
-0.099
-0.033
-0.003
0.000
-0.001
0.
0.
0.
0.
0.
0.
0.
0.
0.
0.
0.
0.
0.
0.000
-0.005
-0.008
-0.020
-0.037
-0.067
-0.110
-0.189
-0.269
0.255
4.203
6.130
10.774
581.100
1498.299
483.373
47019.488
12339.622
155.833
1345.988
100212.664
16356.989
35.812
61.586
425.354
47.666
1.925
14.249
25.474
25.396
24.435
8.398
1.981
0.016
-0.256
-0.142
-0.056
-0.017
-0.003
-0.001
0.
0.
0.
0.
0.
0.
0.
0.
0.
0.
0.
0.
0.
0.
-0.001
-0.006
-0.019
-0.038
-0.070
-0.131
-0.240
-0.333
0.888
21.551
139.258
362.844
1405.878
4111.842
79.827
1572.056
24197.816
727.870
718.038
100001.383
6747.358
24.328
6.978
25.626
5.503
21.587
1094.835
1616.473
194.960
559.830
215.658
450.857
33.394
0.236
-0.180
-0.087
-0.028
-0.005
-0.002
0.001
0.
0.
0.
0.
0.
0.
0.
0.
0.
0.
0.
0.
0.
-0.002
-0.011
-0.025
-0.052
-0.098
-0.195
-0.335
-0.395
7.890
2875.627
113666.531
100772.109
8629.298
1154.688
48.002
30040.529
103529.594
5152.684
45.071
118.706
42.533
1.302
-0.169
-0.078
-0.069
40.212
4095.002
7510.810
9676.275
858.082
11842.101
100663.289
2205.869
3.407
-0.203
-0.121
-0.044
-0.011
-0.003
0.000
0.
0.
0.
0.
0.
0.
0.
0.
0.
0.
0.
0.
-0.002
-0.005
-0.018
-0.036
-0.078
-0.157
-0.265
-0.358
-0.174
14.561
18704.688
116350.086
106728.125
102400.258
100438.891
85.396
677.109
45522.664
28888.988
102.348
2.828
1.089
0.112
1.115
-0.174
-0.620
5.076
112.438
674.328
5715.452
300.752
3516.758
100213.141
828.876
2.836
-0.220
-0.153
-0.065
-0.022
-0.004
0.000
0.001
0.
0.
0.
0.
0.
0.
0.
0.
0.
0.
0.
-0.002
-0.009
-0.025
-0.050
-0.116
-0.204
-0.112
2.455
10.809
24.207
141.232
664.180
3831.639
200091.281
12546.431
397.781
47.840
1103.645
882.414
40.685
333.673
184.431
6.383
0.978
0.202
0.893
6.754
19.796
28.590
53.947
15.168
35.209
89.089
22.242
1.870
-0.221
-0.184
-0.087
-0.032
-0.012
0.000
0.001
0.
0.
0.
0.
0.
0.
0.
0.
0.
0.
0.
-0.001
-0.011
-0.033
-0.071
-0.141
-0.175
4.027
275.836
2863.944
4342.572
1039.122
30.795
8024.512
100676.664
122032.570
105416.797
567.407
88.997
16.854
474.082
100015.875
63488.211
87.314
1.654
23.539
149.159
791.358
4743.222
2920.452
188.398
21.176
92.378
153.940
95.591
15.513
0.403
-0.227
-0.114
-0.042
-0.018
-0.005
0.000
0.
0.
0.
0.
0.
0.
0.
0.
0.
0.
0.001
-0.003
-0.015
-0.040
-0.088
-0.163
-0.040
22.526
14920.354
102045.375
107492.203
100312.617
150.997
136.185
1716.320
105453.438
139278.203
92844.438
23781.023
277.678
369.352
100035.953
34829.156
73.033
6.920
356.217
43086.070
107669.516
135292.078
101686.789
13645.443
28.667
114.018
416.291
959.681
106.268
2.576
-0.260
-0.154
-0.063
-0.024
-0.009
-0.001
0.
0.
0.
0.
0.
0.
0.
0.
0.
0.001
0.001
-0.006
-0.022
-0.050
-0.107
-0.193
-0.165
10.066
1720.691
57698.703
60605.320
106515.867
6081.150
331.170
45.582
451.774
5463.152
121837.469
114924.070
975.310
18.309
168.615
100.537
4.380
3.948
396.265
146932.859
200602.516
9353.276
107497.648
2947.929
683.586
29561.227
104929.773
2406.236
50.975
1.433
-0.270
-0.188
-0.093
-0.038
-0.013
-0.005
0.
0.
0.
0.
0.
0.
0.
0.
0.001
0.002
0.000
-0.010
-0.031
-0.068
-0.135
-0.246
-0.322
1.199
20.623
74.643
18606.926
161298.797
18323.469
3870.463
21618.387
342.651
76.794
1004.862
1108.454
55.619
21.571
75.702
44.524
49.986
6.921
179.801
70537.977
47751.355
1228.495
1099.299
291.661
108104.016
200197.063
103109.313
2747.826
244.134
7.204
-0.119
-0.185
-0.111
-0.054
-0.017
-0.006
0.
0.
0.
0.
0.
0.
0.
0.
0.001
0.001
-0.004
-0.018
-0.047
-0.092
-0.169
-0.269
0.180
72.617
5849.768
1088.751
500.374
1999.961
15997.493
146935.906
100847.234
6175.404
85.818
9.384
5.090
14.625
3767.414
100049.352
13741.223
66197.828
340.867
11.378
115.654
136.965
56.183
120.591
680.734
14185.409
18637.668
946.428
497.661
226.200
7.403
0.590
-0.040
-0.120
-0.064
-0.024
-0.007
0.
0.
0.
0.
0.
0.
0.
0.
0.002
0.001
-0.006
-0.025
-0.060
-0.102
-0.172
-0.244
1.686
978.489
102004.203
112475.969
435.052
101716.070
103637.609
5073.932
126228.984
105832.945
2489.292
33.923
-0.068
31.745
42398.715
100155.625
112481.883
100592.719
2130.535
219.729
18.223
2.807
14.690
13861.793
100671.125
1322.967
50.683
129.160
70.346
16.292
1.394
0.885
0.025
-0.122
-0.068
-0.025
-0.008
0.
0.
0.
0.
0.
0.
0.
0.001
0.002
0.001
-0.008
-0.030
-0.061
-0.093
-0.091
-0.162
0.945
112.414
14492.530
77189.500
30161.824
4753.652
7542.233
207.120
47081.051
125157.430
6494.446
40.502
-0.173
4.812
435.240
4460.249
2208.854
10831.280
4414.265
13632.033
177.015
5.263
9.562
2618.659
95634.664
411.272
1278.956
100105.008
5117.100
45.834
0.672
-0.136
-0.185
-0.122
-0.062
-0.025
-0.004
0.
0.
0.
0.
0.
0.
0.
0.001
0.002
0.001
-0.007
-0.028
-0.055
-0.083
-0.077
-0.162
0.033
5.599
166.290
21779.189
200167.844
11212.274
251.346
10.077
85.744
330.139
132.972
17.274
14.618
3.280
2.691
9.535
31.408
247.668
852.198
2344.611
77.841
63.755
415.946
60.867
67.214
34.821
4363.556
116394.125
20591.639
53.676
0.756
-0.317
-0.222
-0.117
-0.051
-0.021
-0.004
0.
0.
0.
0.
0.
0.
0.
0.
0.002
0.001
-0.005
-0.019
-0.046
-0.073
-0.119
-0.195
-0.269
-0.114
6.049
237.490
5084.077
100711.055
6216.322
17.695
6.851
113.640
1260.902
3543.787
6169.923
345.250
9.044
1.550
5.550
5.081
14.628
25.296
14.620
5868.844
100315.602
4214.440
144.073
129.025
22727.908
103155.422
35767.309
70.636
1.204
-0.294
-0.203
-0.092
-0.040
-0.013
-0.004
0.
0.
0.
0.
0.
0.
0.
0.
0.001
0.002
0.
-0.010
-0.028
-0.053
-0.089
-0.145
-0.233
-0.309
1.679
442.141
100425.750
112574.906
1097.682
13.934
43.023
3761.721
103428.750
196730.516
170457.031
22288.955
70.927
1.211
1.343
0.224
6.274
33.226
33.804
2536.955
142451.078
9652.239
114.774
212.839
44156.832
66397.094
14288.547
166.231
1.811
-0.253
-0.166
-0.072
-0.029
-0.009
-0.001
0.
0.
0.
0.
0.
0.
0.
0.
0.001
0.002
0.001
-0.004
-0.011
-0.027
-0.050
-0.084
-0.146
-0.237
1.456
357.292
100320.266
200121.703
57661.887
115.880
51.731
7809.021
131727.813
26265.736
21721.668
3075.835
33.997
16.122
12.610
1.731
2.483
27.275
2507.216
41843.531
11745.850
2089.938
40.811
101.555
78748.250
200589.219
89628.172
112.227
0.777
-0.223
-0.132
-0.052
-0.022
-0.005
-0.001
0.
0.
0.
0.
0.
0.
0.
0.
0.
0.001
0.001
0.001
-0.004
-0.010
-0.024
-0.044
-0.083
-0.159
0.017
14.314
793.366
117076.703
143644.391
273.780
11.698
200.418
534.447
106.262
61.006
45.398
54.722
1302.260
753.480
51.744
1.863
24.273
15233.676
107723.578
10521.672
93.332
2.526
26.470
3527.187
21422.406
5427.256
35.833
0.060
-0.174
-0.090
-0.036
-0.014
-0.004
0.
0.
0.
0.
0.
0.
0.
0.
0.
0.
0.
0.001
0.002
0.000
-0.002
-0.009
-0.022
-0.047
-0.113
-0.187
0.531
44.845
4322.713
8141.969
59.170
7.848
10.286
34.983
86.376
103.290
100609.016
687.355
8606.841
101854.484
6221.055
15.749
12.472
480.980
17445.797
6879.011
121.060
0.480
0.663
17.948
47.417
31.003
1.630
-0.158
-0.123
-0.055
-0.023
-0.006
0.000
0.
0.
0.
0.
0.
0.
0.
0.
0.
0.
0.
0.
0.001
0.001
0.001
-0.005
-0.010
-0.023
-0.066
-0.157
-0.211
2.112
64.610
64.097
72.786
2009.983
1140.590
2062.487
26088.377
609.182
41504.863
627.084
12574.002
100065.438
21579.752
23.316
2.134
50.035
7463.905
100136.133
651.588
1.382
-0.410
-0.177
0.084
0.
-0.142
-0.118
-0.067
-0.027
-0.011
-0.003
0.001
0.
0.
0.
0.
0.
0.
0.
0.
0.
0.
0.
0.
0.
0.
0.
0.001
-0.002
-0.009
-0.035
-0.105
-0.149
13.838
52953.051
33075.180
2064.730
100197.086
100275.602
3729.406
57346.703
671.153
119.298
56.320
148.504
1592.522
173.142
2.880
-0.157
2.777
153.949
820.943
37.627
0.114
-0.273
-0.214
-0.158
-0.123
-0.095
-0.058
-0.027
-0.011
-0.003
0.002
0.001
0.
0.
0.
0.
0.
0.
0.
0.
0.
0.
0.
0.
0.
0.
0.
0.003
0.002
-0.002
-0.018
-0.063
-0.071
10.687
6221.219
119875.766
9299.058
11617.217
5306.118
177.417
193.342
43.559
5578.415
3071.059
390.233
1133.849
27.380
0.006
-0.282
-0.306
0.682
1.908
0.227
-0.185
-0.146
-0.103
-0.071
-0.050
-0.034
-0.019
-0.009
-0.003
0.001
0.001
0.
0.
0.
0.
0.
0.
0.
0.
0.
0.
0.
0.
0.
0.
0.
0.
0.003
0.004
0.003
-0.007
-0.036
-0.062
2.686
797.348
3517.595
187.725
40.020
22.112
4.321
2.467
14.218
170.322
143.328
43570.352
100082.852
333.841
4.265
3.205
1.889
0.008
-0.247
-0.180
-0.112
-0.069
-0.036
-0.023
-0.014
-0.010
-0.005
-0.001
0.001
0.001
0.
0.
0.
0.
0.
0.
0.
0.
0.
0.
0.
0.
0.
0.
0.
0.
0.
0.003
0.005
0.005
0.002
-0.014
-0.042
0.061
4.420
8.576
1.691
0.223
-0.052
1.617
18.312
74.150
430.887
163.861
1849.484
5113.551
99.240
39.384
15.190
11.996
1.178
-0.146
-0.115
-0.057
-0.026
-0.010
-0.004
-0.002
-0.001
0.001
0.002
0.001
0.001
0.
0.
0.
0.
0.
0.
0.
0.
0.
0.
0.
0.
0.
0.
0.
0.
0.
0.001
0.004
0.006
0.006
0.
-0.019
-0.047
-0.076
-0.131
-0.214
0.251
3.479
34.748
202.624
344.957
3780.215
367.625
58.192
46.657
148.037
121.106
10.620
4.869
0.509
-0.100
-0.072
-0.032
-0.011
-0.005
-0.001
0.000
0.001
0.001
0.001
0.
0.
0.
0.
0.
0.
0.
0.
0.
0.
0.
0.
0.
0.
0.
0.
0.
0.
0.
0.
0.002
0.005
0.007
0.007
0.001
-0.023
-0.063
-0.135
-0.115
7.663
70.399
498.168
6219.157
385.975
191.473
43.529
2.535
3.707
22.232
18.668
1.809
0.143
-0.072
-0.078
-0.044
-0.019
-0.007
-0.001
-0.001
0.
0.
0.
0.
0.
0.
0.
0.
0.
0.
0.
0.
0.
0.
0.
0.
0.
0.
0.
0.
0.
0.
0.
0.
0.001
0.003
0.007
0.009
0.007
-0.003
-0.038
-0.096
-0.094
2.987
32.549
217.605
1593.182
145.054
4.993
0.882
-0.140
-0.064
0.517
0.478
-0.033
-0.102
-0.083
-0.051
-0.024
-0.010
-0.003
-0.001
0.
0.
0.
0.
0.
0.
0.
0.
0.
0.
0.
0.
0.
0.
0.
0.
0.
0.
0.
0.
0.
0.
0.
0.
0.
0.
0.001
0.002
0.008
0.009
0.003
-0.022
-0.074
-0.103
0.084
2.032
7.801
17.957
4.650
0.099
-0.170
-0.175
-0.148
-0.122
-0.102
-0.088
-0.073
-0.045
-0.022
-0.013
-0.006
-0.002
-0.001
0.
0.
0.
0.
0.
0.
0.
0.
0.
0.
0.
0.
0.
0.
0.
0.
0.
0.
0.
0.
0.
0.
0.
0.
0.
0.
0.
0.003
0.005
0.007
0.004
-0.009
-0.042
-0.086
-0.109
-0.087
0.002
0.064
-0.070
-0.127
-0.108
-0.089
-0.073
-0.064
-0.055
-0.043
-0.029
-0.018
-0.011
-0.006
-0.003
-0.001
0.
0.
0.
0.
0.
0.
0.
0.
0.
0.
0.
0.
0.
0.
0.
0.
0.
0.
0.
0.
0.
0.
0.
0.
0.
0.
0.
0.
0.001
0.003
0.006
0.004
0.000
-0.017
-0.044
-0.077
-0.097
-0.102
-0.102
-0.088
-0.068
-0.048
-0.036
-0.029
-0.026
-0.019
-0.015
-0.010
-0.007
-0.005
-0.003
-0.001
0.
0.
0.
0.
0.
0.
0.
0.
0.
0.
0.
0.
0.
0.
0.
0.
0.
0.
0.
0.
0.
0.
0.
0.
0.
0.
0.
0.
0.
0.
0.001
0.003
0.004
0.002
-0.002
-0.013
-0.027
-0.041
-0.047
-0.044
-0.034
-0.025
-0.017
-0.013
-0.012
-0.008
-0.007
-0.004
-0.003
-0.003
-0.002
-0.001
0.
0.
0.
0.
0.
0.
0.
0.
0.
0.
0.
0.
0.
0.
0.
0.
0.
0.
0.
0.
0.
0.
0.
0.
0.
0.
0.
0.
0.
0.
0.
0.001
0.002
0.004
0.004
0.004
0.001
-0.002
-0.008
-0.011
-0.011
-0.009
-0.007
-0.004
-0.004
-0.002
0.001
0.000
-0.001
-0.001
0.
0.
0.
0.
0.
0.
0.
0.
0.
0.
0.
0.
0.
0.
0.
0.
0.
0.
0.
0.
0.
0.
0.
0.
0.
0.
0.
0.
0.
0.
0.
0.
0.
0.
0.
0.001
-0.002
-0.004
-0.006
-0.009
-0.009
-0.009
-0.008
-0.005
-0.004
0.000
0.001
0.001
0.001
0.
0.
0.
0.
0.
0.
0.
0.
0.
0.
0.
0.
0.
0.
0.
0.
0.
0.
0.
0.
0.
0.
0.
0.
0.
0.
0.
0.
0.
0.
0.
0.
0.
0.
0.
0.
0.
0.001
0.
-0.004
-0.008
-0.013
-0.020
-0.024
-0.024
-0.024
-0.023
-0.017
-0.011
-0.008
-0.003
-0.001
0.001
0.001
0.
0.
0.
0.
0.
0.
0.
0.
0.
0.
0.
0.
0.
0.
0.
0.
0.
0.
0.
0.
0.
0.
0.
0.
0.
0.
0.
0.
0.004
0.003
0.004
0.004
0.003
0.003
0.003
0.004
0.002
-0.003
-0.010
-0.018
-0.032
-0.046
-0.059
-0.068
-0.069
-0.060
-0.049
-0.037
-0.024
-0.014
-0.005
-0.001
0.000
0.001
0.
0.
0.
0.
0.
0.
0.
0.
0.
0.
0.
0.
0.
0.
0.
0.
0.
0.
0.
0.
0.
0.
0.
0.
0.
0.001
0.003
0.004
0.005
0.005
0.005
0.007
0.005
0.005
0.003
-0.001
-0.009
-0.019
-0.042
-0.070
-0.097
-0.118
-0.135
-0.145
-0.141
-0.119
-0.095
-0.067
-0.037
-0.018
-0.008
-0.002
0.000
0.
0.
0.
0.
0.
0.
0.
0.
0.
0.
0.
0.
0.
0.
0.
0.
0.
0.
0.
0.
0.
0.
0.
0.
0.
0.002
0.004
0.005
0.006
0.006
0.009
0.008
0.008
0.006
0.005
-0.006
-0.017
-0.038
-0.076
-0.126
-0.145
-0.011
-0.005
-0.176
-0.205
-0.191
-0.166
-0.126
-0.081
-0.042
-0.017
-0.006
-0.001
0.001
0.
0.
0.
0.
0.
0.
0.
0.
0.
0.
0.
0.
0.
0.
0.
0.
0.
0.
0.
0.
0.
0.
0.
0.003
0.004
0.005
0.006
0.005
0.005
0.009
0.008
0.009
0.009
0.002
-0.005
-0.027
-0.072
-0.127
-0.161
0.711
8.656
10.848
1.540
1.092
1.080
-0.103
-0.192
-0.135
-0.077
-0.032
-0.012
-0.003
0.000
-0.001
-0.001
-0.002
-0.003
-0.003
-0.003
-0.002
0.
0.
0.
0.
0.
0.
0.
0.
0.
0.
0.
0.
0.
0.
0.
0.
0.003
0.005
0.006
0.005
0.005
0.006
0.007
0.010
0.009
0.010
0.002
-0.008
-0.042
-0.099
-0.078
1.393
8.893
175.419
240.374
15.205
16.624
16.834
0.906
-0.251
-0.209
-0.122
-0.059
-0.024
-0.008
-0.002
-0.005
-0.007
-0.009
-0.010
-0.010
-0.008
-0.005
-0.003
-0.002
0.
0.
0.
0.
0.
0.
0.
0.
0.
0.
0.
0.
0.
0.001
0.002
0.005
0.005
0.005
0.005
0.006
0.005
0.008
0.008
0.011
0.002
-0.013
-0.057
-0.111
2.589
347.174
171.596
263.078
271.365
28.757
27.172
16.435
0.792
-0.320
-0.275
-0.177
-0.088
-0.041
-0.020
-0.013
-0.015
-0.017
-0.021
-0.023
-0.022
-0.018
-0.014
-0.009
-0.004
-0.002
0.
0.
0.
0.
0.
0.
0.
0.
0.
0.
0.
0.
0.001
0.002
0.005
0.005
0.005
0.004
0.006
0.005
0.007
0.009
0.012
0.002
-0.012
-0.066
-0.108
4.648
572.301
3614.604
627.587
201.665
1202.703
1379.790
37.095
1.843
0.258
-0.227
-0.229
-0.134
-0.075
-0.047
-0.038
-0.036
-0.047
-0.057
-0.064
-0.060
-0.047
-0.034
-0.020
-0.010
-0.005
-0.002
0.
0.
0.
0.
0.
0.
0.
0.
0.
0.
0.
0.001
0.003
0.003
0.003
0.001
0.001
0.001
0.002
0.003
0.011
0.009
0.008
-0.013
-0.064
-0.125
1.644
112.265
705.862
136.558
173.274
11899.838
15040.429
625.403
35.967
3.048
0.114
-0.298
-0.205
-0.130
-0.095
-0.089
-0.102
-0.126
-0.141
-0.136
-0.123
-0.102
-0.073
-0.044
-0.024
-0.011
-0.004
-0.002
0.
0.
0.
0.
0.
0.
0.
0.
0.
0.
0.
0.002
-0.001
-0.001
-0.001
-0.005
-0.007
-0.007
-0.005
0.001
-0.001
0.
-0.017
-0.061
-0.131
-0.017
6.326
13.582
6.283
308.458
100281.672
113884.680
100696.594
584.128
6.310
0.148
-0.374
-0.300
-0.230
-0.192
-0.186
-0.211
-0.218
-0.010
0.409
0.075
-0.116
-0.126
-0.083
-0.046
-0.025
-0.010
-0.003
0.
0.
0.
0.
0.
0.
0.
0.
0.
0.
0.
-0.002
-0.003
-0.007
-0.013
-0.021
-0.029
-0.033
-0.035
-0.035
-0.025
-0.022
-0.029
-0.060
-0.121
-0.197
-0.257
-0.318
0.216
77.934
19680.086
38229.652
20620.629
843.918
362.795
12.042
-0.023
-0.335
-0.337
-0.223
0.300
0.192
0.707
25.236
153.217
21.199
1.085
-0.100
-0.131
-0.076
-0.038
-0.020
-0.007
0.001
0.
0.
0.
0.
0.
0.
0.
0.
0.
-0.003
-0.005
-0.009
-0.019
-0.038
-0.061
-0.074
-0.092
-0.107
-0.105
-0.091
-0.077
-0.067
-0.078
-0.120
-0.193
-0.293
-0.441
-0.518
2.090
41.471
691.400
23463.512
137300.672
78355.914
226.102
5.925
0.057
-0.328
5.029
122.347
88.409
23.351
1831.180
100774.828
1080.702
7.189
0.058
-0.206
-0.123
-0.064
-0.031
-0.012
-0.004
0.001
0.001
0.
0.
0.
0.
0.
0.
-0.001
-0.004
-0.009
-0.019
-0.043
-0.069
-0.084
-0.045
-0.018
-0.152
-0.202
-0.188
-0.162
-0.141
-0.135
-0.163
-0.205
-0.273
-0.404
-0.473
5.726
181.152
303.342
57667.371
123036.953
98415.055
19722.102
59.527
0.669
0.136
82.522
43414.227
15328.228
250.501
101432.539
139112.094
1624.922
8.255
0.013
-0.258
-0.176
-0.108
-0.056
-0.024
-0.006
0.000
0.002
0.001
0.
0.
0.
0.
0.
-0.002
-0.005
-0.013
-0.034
-0.065
-0.072
0.693
9.720
23.351
4.817
1.737
2.225
0.085
-0.249
-0.234
-0.214
-0.205
-0.210
-0.322
0.052
162.549
100197.625
110475.953
15706.078
138923.656
170621.266
16611.270
55.825
0.146
0.280
51.929
6786.886
5926.609
362.242
90898.969
188450.766
1157.788
20.303
14.129
1.610
-0.023
-0.117
-0.090
-0.047
-0.015
-0.003
0.003
0.002
0.001
0.
0.
0.
0.
-0.003
-0.007
-0.018
-0.047
-0.074
0.350
19.541
2022.299
26082.969
455.076
301.686
704.208
19.148
-0.171
-0.335
-0.165
1.074
1.083
0.161
0.433
119.789
100364.078
123535.813
5388.788
101213.859
100179.766
549.510
6.985
1.789
1.710
51.064
465.184
957.832
151.661
50587.828
110436.617
941.011
2548.418
3481.269
71.694
18.700
2.259
-0.038
-0.074
-0.033
-0.007
0.002
0.002
0.003
0.
0.
0.
0.
-0.003
-0.008
-0.020
-0.053
-0.070
1.531
101.559
100344.867
100780.797
13575.317
21153.855
100502.828
166.392
0.327
-0.420
0.430
15.087
11.271
1.997
1.539
20.072
114.292
293.404
113.000
586.444
711.275
26.151
9.008
12.515
5.618
53.958
452.323
5949.433
906.477
5553.303
2352.856
296.342
86833.133
100988.281
5675.183
11400.207
114.952
1.373
-0.075
-0.055
-0.014
0.001
0.004
0.003
0.
0.
0.
0.
-0.003
-0.008
-0.020
-0.052
-0.081
0.949
42.079
2205.808
68523.000
108484.555
103835.617
21062.391
58.933
1.281
-0.351
-0.090
4.682
8.970
2.349
37.449
281.294
97.499
33.283
226.246
89.546
5.486
3.949
11.308
17.877
24.903
14.118
1258.828
200097.656
57200.031
136.722
258.751
83.583
1389.988
101578.719
178136.922
101146.547
2115.812
31.754
0.207
-0.061
-0.019
0.
0.004
0.003
0.
0.
0.
0.
-0.001
-0.007
-0.014
-0.041
-0.086
-0.008
2.417
28.624
1882.813
20382.916
34230.578
5379.944
106.105
38.449
6.902
0.045
0.044
0.587
2.817
601.523
25481.133
501.375
128.377
3769.589
878.822
11.866
4.327
7.345
16.531
40.518
12.719
374.719
64939.797
33140.402
1237.227
30.558
9.972
90.517
7396.174
9866.858
111779.891
160850.094
729.767
1.170
-0.057
-0.021
0.
0.005
0.003
0.
0.
0.
0.
-0.001
-0.004
-0.009
-0.026
-0.068
-0.126
-0.157
0.609
11.823
247.797
8401.622
951.788
1867.854
42453.898
781.048
29.793
4.982
-0.250
0.680
93.228
1044.341
82.527
37.087
357.610
134.621
19.481
468.742
574.698
23.289
10.449
263.265
12633.114
5727.610
87138.063
2547.207
142.371
332.610
26.937
25.198
481.937
115052.492
18738.412
83.210
0.465
-0.050
-0.015
0.001
0.005
0.003
0.
0.
0.
0.
0.
-0.003
-0.005
-0.014
-0.038
-0.088
-0.169
-0.258
-0.120
11.746
76.111
67.081
52077.652
100988.266
22117.461
9226.503
390.678
2.543
-0.430
0.897
4.854
5.602
10.452
7.834
10.557
366.790
43159.891
63524.816
182.196
177.819
5944.822
100773.688
131636.203
1946.405
93.738
1860.657
9543.652
173.812
1.579
12.558
381.376
30.723
1.674
-0.039
-0.038
-0.006
0.005
0.005
0.003
0.
0.
0.
0.
0.
-0.001
-0.004
-0.005
-0.015
-0.042
-0.092
-0.179
-0.265
-0.268
0.082
11.782
1012.533
84142.828
104855.141
109662.570
5207.097
11.396
-0.423
0.237
4.673
8.103
8.683
3.362
71.542
78136.039
103220.414
5709.017
92.592
10255.785
100485.148
54334.059
3368.543
118.895
305.239
502.734
984.688
54.217
0.554
-0.349
0.039
-0.013
-0.083
-0.051
-0.014
0.001
0.005
0.005
0.002
0.
0.
0.
0.
0.
0.
-0.001
-0.002
-0.006
-0.014
-0.039
-0.083
-0.149
-0.234
-0.277
0.470
39.056
9567.961
98593.656
3813.494
5617.052
8.785
-0.199
6.501
96.216
371.408
1739.043
57.031
57.017
21775.725
100354.289
714.161
26.445
5143.799
100015.992
10120.383
37.581
154.171
8743.755
2130.534
224.230
14.439
-0.146
-0.425
-0.277
-0.153
-0.079
-0.030
0.001
0.006
0.006
0.004
0.001
0.
0.
0.
0.
0.
0.
0.
0.000
-0.001
-0.004
-0.015
-0.033
-0.064
-0.116
-0.178
-0.136
6.975
569.085
1481.095
41.209
7.645
0.000
-0.025
12.574
450.515
23946.854
121620.750
463.260
12.212
231.747
439.527
92.075
16.917
45.135
294.839
59.907
2.429
40.107
819.521
317.565
58.486
7.717
-0.057
-0.309
-0.271
-0.150
-0.064
-0.023
0.003
0.007
0.005
0.003
0.
0.
0.
0.
0.
0.
0.
0.
0.
0.001
0.002
-0.004
-0.014
-0.026
-0.048
-0.093
-0.127
0.131
3.628
5.787
0.607
0.310
4.388
5.694
14.898
2131.819
110527.797
101999.977
964.883
140.005
13.554
21.544
29.031
6.843
0.309
1.844
3.072
0.726
0.994
10.732
92.162
272.737
25.687
10.545
6.015
0.084
-0.173
-0.078
-0.024
-0.003
0.003
0.003
0.
0.
0.
0.
0.
0.
0.
0.
0.
0.
0.
0.000
0.001
-0.003
-0.012
-0.022
-0.040
-0.075
-0.106
-0.121
-0.175
-0.108
8.640
210.508
259.206
22.046
151.359
12374.898
105882.891
108815.094
96462.234
105.338
14.668
36.321
10.527
0.160
0.305
1.809
0.431
-0.530
1.055
21.997
52.704
21.605
155.260
76.767
1.780
-0.217
-0.114
-0.039
-0.010
0.000
-0.002
0.
0.
0.
0.
0.
0.
0.
0.
0.
0.
0.
0.
0.001
0.000
-0.005
-0.009
-0.023
-0.047
-0.080
-0.137
-0.217
0.072
22.953
934.200
1258.625
65.886
19.892
1872.950
100851.141
104506.148
200064.516
1545.902
38.159
227.352
74.100
2.363
-0.028
0.752
-0.047
3.460
68.427
90.774
74.491
463.482
144.891
34.540
1.409
-0.255
-0.172
-0.065
-0.022
-0.007
-0.002
0.
0.
0.
0.
0.
0.
0.
0.
0.
0.
0.
0.
0.
0.
-0.001
-0.009
-0.021
-0.045
-0.080
-0.154
-0.259
0.097
31.317
1921.087
4619.295
20473.396
402.111
36.014
149.390
39186.293
103480.953
19900.418
83.466
144.074
48.606
1.722
-0.442
-0.321
0.277
118.279
63487.078
100154.977
5527.768
100177.758
9896.503
939.067
26.731
0.191
-0.196
-0.104
-0.033
-0.010
-0.003
0.
0.
0.
0.
0.
0.
0.
0.
0.
0.
0.
0.
0.
0.
-0.002
-0.013
-0.030
-0.058
-0.111
-0.211
-0.334
-0.120
19.202
914.956
21821.633
200122.281
2928.394
158.742
21.579
4167.054
119782.070
12720.302
186.776
7.851
2.535
-0.341
-0.623
-0.600
0.582
272.007
100030.375
128706.414
104211.602
107310.570
107285.383
135071.859
479.826
3.780
-0.151
-0.133
-0.053
-0.014
-0.003
0.000
0.
0.
0.
0.
0.
0.
0.
0.
0.
0.
0.
0.
-0.002
-0.007
-0.019
-0.043
-0.087
-0.163
-0.250
-0.109
2.023
6.681
156.610
10405.161
101271.531
39789.750
3234.062
25.708
792.897
101704.945
105036.055
566.125
2.810
-0.383
-0.657
-0.671
-0.576
-0.081
20.654
1121.249
16803.967
103468.648
4479.806
100620.344
27250.287
630.406
34.522
0.496
-0.168
-0.077
-0.026
-0.007
0.000
0.001
0.
0.
0.
0.
0.
0.
0.
0.
0.
0.
0.
-0.003
-0.012
-0.027
-0.060
-0.123
-0.171
0.179
6.465
78.187
157.380
24.120
107.416
1151.228
37397.523
2258.125
482.376
137.933
10436.659
8065.280
70.768
13.023
8.683
0.157
-0.489
1.546
3.906
12.603
38.334
434.199
4384.034
258.730
927.490
2667.896
2832.402
111.504
1.327
-0.184
-0.098
-0.038
-0.014
-0.004
0.001
0.
0.
0.
0.
0.
0.
0.
0.
0.
0.
0.
-0.002
-0.014
-0.039
-0.082
-0.139
0.347
10.558
299.470
2834.066
998.689
82.215
10.776
1720.873
100406.391
106517.172
151901.906
3602.231
319.063
30.286
17.407
254.670
142.713
5.274
8.081
569.098
1050.177
2241.229
34873.996
717.631
69.220
4442.114
102005.688
101206.547
11389.863
966.446
9.869
-0.213
-0.135
-0.053
-0.019
-0.008
-0.001
0.
0.
0.
0.
0.
0.
0.
0.
0.
0.001
0.000
-0.005
-0.022
-0.051
-0.100
-0.120
2.718
85.091
11134.418
128794.141
8254.466
479.794
13.386
56.004
670.633
54432.441
115971.586
111281.969
108789.813
563.295
16.318
196.447
118.346
4.664
87.462
100097.758
151950.531
178292.344
101118.977
18734.512
450.077
419.217
6161.309
33460.578
101939.336
103223.367
96.179
-0.175
-0.189
-0.082
-0.031
-0.012
-0.003
0.
0.
0.
0.
0.
0.
0.
0.
0.001
0.002
-0.002
-0.009
-0.031
-0.069
-0.131
-0.183
1.953
53.884
1609.608
40967.941
1576.157
683.007
62.070
9.234
19.053
137.292
590.812
109023.000
101164.250
2173.648
6.596
8.063
5.756
0.295
24.699
5926.328
67811.898
101319.227
13150.397
2683.212
202.706
58.110
1554.222
101812.469
122612.680
658.860
11.607
-0.097
-0.201
-0.115
-0.050
-0.017
-0.006
0.
0.
0.
0.
0.
0.
0.
0.
0.002
0.001
-0.004
-0.019
-0.051
-0.104
-0.186
-0.288
-0.080
3.547
23.346
65.172
544.529
1471.168
74.321
346.833
1477.788
87.289
27.527
618.234
2353.557
88.498
5.260
12.876
16.214
21.123
3.505
23.929
309.758
399.073
55.529
47.234
438.964
52788.652
1866.742
101862.203
178176.141
70495.547
96.701
4.398
0.435
-0.115
-0.070
-0.025
-0.009
0.
0.
0.
0.
0.
0.
0.
0.001
0.002
0.001
-0.009
-0.034
-0.078
-0.125
-0.188
-0.265
0.179
16.020
235.463
213.109
154.578
466.415
110.852
4873.816
70719.250
2377.830
1737.904
38.228
6.061
4.040
172.894
1199.124
1806.404
5125.709
107.124
2.693
19.705
106.361
63.139
24.280
136.638
5587.954
225.581
873.917
100140.063
70422.367
157.408
188.045
12.675
0.070
-0.077
-0.032
-0.009
0.
0.
0.
0.
0.
0.
0.
0.001
0.002
-0.001
-0.014
-0.049
-0.085
0.049
1.101
1.124
6.938
162.326
26067.625
101221.047
1002.995
5714.814
6450.782
503.792
65316.730
200098.563
100266.711
334.408
1.358
5.955
615.800
8070.665
19194.736
100007.102
443.284
12.101
141.957
250.688
69.263
411.318
5902.917
43.330
5.733
27.933
296.859
160.852
128.528
479.160
21.657
0.167
-0.078
-0.033
-0.010
0.
0.
0.
0.
0.
0.
0.
0.001
0.002
-0.002
-0.017
-0.052
-0.060
1.499
17.125
12.520
36.340
376.080
101091.742
114132.953
90745.406
790.581
597.734
72.898
11457.001
30347.148
11524.905
89.801
1.207
1.196
42.883
197.111
449.332
961.529
61.500
29.750
313.939
440.094
37.240
900.920
26112.781
44.369
37.452
276.779
68.565
3.975
7.480
16.115
2.036
-0.080
-0.073
-0.029
-0.007
0.
0.
0.
0.
0.
0.
0.
0.001
0.002
-0.002
-0.016
-0.049
-0.053
1.418
16.049
11.270
17.464
103.952
501.510
65010.641
200182.641
644.053
257.108
15.172
46.940
90.104
40.965
10.934
7.834
0.907
2.302
76.902
476.284
95.194
32.782
13.257
24.567
40.552
77.309
235.490
4193.123
758.470
292.351
973.986
187.780
4.647
-0.253
-0.158
-0.174
-0.119
-0.060
-0.022
-0.004
0.
0.
0.
0.
0.
0.
0.
0.001
0.002
0.000
-0.011
-0.038
-0.066
0.064
0.965
0.668
0.808
3.151
7.889
181.695
847.933
298.874
388.700
17.054
58.740
2367.678
1419.023
1238.446
1725.950
46.069
4.783
242.958
2496.727
224.193
15.374
1.831
4.407
473.879
15681.477
2697.611
100316.148
17031.316
66430.430
30061.137
562.998
7.278
-0.311
-0.336
-0.194
-0.096
-0.041
-0.014
-0.002
0.
0.
0.
0.
0.
0.
0.
0.001
0.002
0.001
-0.006
-0.021
-0.049
-0.076
-0.109
-0.165
-0.253
-0.333
0.115
30.206
1029.908
767.763
52.014
9.405
785.946
100727.750
200142.578
87757.406
100085.328
350.074
13.785
41.325
128.372
27.514
1.406
7.633
115.707
2085.327
104430.781
200318.781
40780.293
2553.260
103504.898
103783.008
444.496
7.058
-0.225
-0.279
-0.149
-0.066
-0.028
-0.007
-0.001
0.
0.
0.
0.
0.
0.
0.
0.
0.001
0.002
0.000
-0.008
-0.022
-0.048
-0.078
-0.118
-0.189
-0.292
0.039
26.209
842.435
1157.048
544.982
48.304
672.658
24071.959
32521.381
5592.188
3814.152
84.417
46.196
54.244
18.006
3.287
2.068
112.460
7676.268
104406.680
200125.547
35446.863
2828.665
197.910
103503.820
102103.164
1288.393
8.184
-0.185
-0.218
-0.109
-0.043
-0.018
-0.004
0.000
0.
0.
0.
0.
0.
0.
0.
0.
0.
0.001
0.001
-0.001
-0.007
-0.019
-0.037
-0.057
-0.105
-0.198
-0.215
2.761
110.297
100727.086
100473.063
202.076
415.386
3274.556
405.050
72.795
66.151
458.131
73.690
29.184
28.727
7.318
22.474
1158.238
5106.494
102416.961
100179.031
406.576
23.171
36.512
5707.117
26108.805
253.409
3.322
-0.198
-0.163
-0.074
-0.030
-0.010
-0.001
0.
0.
0.
0.
0.
0.
0.
0.
0.
0.
0.001
0.001
0.002
-0.001
-0.007
-0.015
-0.026
-0.060
-0.135
-0.215
0.080
36.868
16899.404
43413.559
84.565
16.901
65.426
100.407
27.429
1715.742
100102.063
2229.920
190.825
2005.899
210.283
35.483
2338.975
3534.213
573.512
473.403
19.759
2.956
2.652
20.253
35.413
5.424
0.063
-0.170
-0.107
-0.046
-0.016
-0.004
0.001
0.
0.
0.
0.
0.
0.
0.
0.
0.
0.
0.
0.
0.001
0.002
-0.001
-0.008
-0.011
-0.032
-0.085
-0.172
-0.238
1.167
25.875
36.081
6.747
37.952
50.915
58.169
54.185
345.034
12558.419
399.938
315.629
5696.988
406.593
8.334
57.395
71.064
35.368
85.813
8.162
-0.015
-0.198
-0.070
-0.017
-0.146
-0.159
-0.113
-0.058
-0.025
-0.008
-0.002
0.001
0.
0.
0.
0.
0.
0.
0.
0.
0.
0.
0.
0.
0.
0.
0.001
-0.001
-0.002
-0.012
-0.045
-0.117
-0.196
0.471
25.149
258.161
81.546
259.756
181.286
31.150
53.922
14.287
18.520
5.341
19.582
98.610
22.723
0.493
0.296
0.679
3.641
9.278
1.254
-0.285
-0.278
-0.223
-0.174
-0.131
-0.091
-0.051
-0.026
-0.011
-0.003
0.001
0.
0.
0.
0.
0.
0.
0.
0.
0.
0.
0.
0.
0.
0.
0.
0.
0.002
-0.001
-0.003
-0.019
-0.064
-0.120
0.940
64.167
52785.902
2460.076
68.920
49.309
5.750
4.691
1.088
2.074
1.938
8.050
14.932
1.582
-0.418
-0.462
-0.404
-0.257
-0.105
-0.198
-0.199
-0.160
-0.116
-0.081
-0.054
-0.032
-0.020
-0.010
-0.001
0.001
0.001
0.
0.
0.
0.
0.
0.
0.
0.
0.
0.
0.
0.
0.
0.
0.
0.
0.003
0.004
0.001
-0.006
-0.030
-0.070
0.184
8.792
79.468
25.840
2.602
1.469
-0.096
-0.366
-0.293
0.653
2.462
59.859
131.341
7.314
-0.218
-0.333
-0.299
-0.251
-0.197
-0.140
-0.098
-0.064
-0.040
-0.024
-0.014
-0.010
-0.004
-0.001
0.001
0.001
0.
0.
0.
0.
0.
0.
0.
0.
0.
0.
0.
0.
0.
0.
0.
0.
0.
0.001
0.004
0.006
0.002
-0.009
-0.041
-0.061
0.152
0.532
0.060
-0.234
-0.319
-0.336
-0.090
0.803
2.649
2.330
16.417
29.031
2.897
0.158
-0.132
-0.156
-0.160
-0.124
-0.080
-0.046
-0.023
-0.009
-0.004
-0.004
-0.001
-0.001
0.001
0.001
0.
0.
0.
0.
0.
0.
0.
0.
0.
0.
0.
0.
0.
0.
0.
0.
0.
0.
0.
0.004
0.005
0.006
0.002
-0.012
-0.037
-0.069
-0.114
-0.178
-0.228
-0.185
0.587
2.194
3.072
6.770
2.587
0.981
0.995
0.735
0.502
-0.059
-0.126
-0.115
-0.081
-0.044
-0.022
-0.006
-0.002
-0.003
0.000
0.000
0.001
0.001
0.
0.
0.
0.
0.
0.
0.
0.
0.
0.
0.
0.
0.
0.
0.
0.
0.
0.
0.
0.
0.002
0.004
0.006
0.007
0.005
-0.009
-0.034
-0.081
-0.134
-0.143
0.225
3.738
10.472
3.927
1.958
0.606
-0.150
-0.151
0.072
0.068
-0.107
-0.112
-0.087
-0.056
-0.025
-0.010
-0.002
-0.001
0.
0.
0.
0.
0.
0.
0.
0.
0.
0.
0.
0.
0.
0.
0.
0.
0.
0.
0.
0.
0.
0.
0.
0.
0.
0.
0.002
0.006
0.007
0.010
0.002
-0.014
-0.051
-0.099
-0.111
0.169
2.291
6.071
1.944
0.050
-0.151
-0.198
-0.175
-0.142
-0.119
-0.103
-0.085
-0.055
-0.030
-0.015
-0.007
-0.003
-0.001
0.
0.
0.
0.
0.
0.
0.
0.
0.
0.
0.
0.
0.
0.
0.
0.
0.
0.
0.
0.
0.
0.
0.
0.
0.
0.
0.001
0.003
0.007
0.010
0.006
-0.004
-0.029
-0.076
-0.103
-0.088
0.137
0.410
0.083
-0.123
-0.130
-0.123
-0.106
-0.088
-0.073
-0.061
-0.044
-0.027
-0.015
-0.008
-0.004
-0.001
-0.001
0.
0.
0.
0.
0.
0.
0.
0.
0.
0.
0.
0.
0.
0.
0.
0.
0.
0.
0.
0.
0.
0.
0.
0.
0.
0.
0.
0.002
0.004
0.007
0.006
0.002
-0.014
-0.044
-0.078
-0.093
-0.097
-0.096
-0.099
-0.087
-0.073
-0.057
-0.048
-0.042
-0.037
-0.027
-0.017
-0.011
-0.007
-0.004
-0.001
-0.001
0.
0.
0.
0.
0.
0.
0.
0.
0.
0.
0.
0.
0.
0.
0.
0.
0.
0.
0.
0.
0.
0.
0.
0.
0.
0.
0.
0.
0.
0.001
0.004
0.006
0.004
-0.003
-0.016
-0.037
-0.056
-0.066
-0.063
-0.056
-0.043
-0.033
-0.025
-0.023
-0.019
-0.013
-0.009
-0.006
-0.005
-0.004
-0.002
-0.001
0.
0.
0.
0.
0.
0.
0.
0.
0.
0.
0.
0.
0.
0.
0.
0.
0.
0.
0.
0.
0.
0.
0.
0.
0.
0.
0.
0.
0.
0.
0.001
0.003
0.004
0.003
0.002
-0.002
-0.010
-0.019
-0.023
-0.023
-0.019
-0.016
-0.012
-0.010
-0.008
-0.006
-0.003
-0.003
-0.003
-0.002
-0.001
0.
0.
0.
0.
0.
0.
0.
0.
0.
0.
0.
0.
0.
0.
0.
0.
0.
0.
0.
0.
0.
0.
0.
0.
0.
0.
0.
0.
0.
0.
0.
0.
0.
0.001
0.003
0.004
0.002
0.003
0.001
-0.002
-0.004
-0.006
-0.005
-0.005
-0.004
-0.004
-0.002
-0.001
-0.001
-0.001
-0.001
0.
0.
0.
0.
0.
0.
0.
0.
0.
0.
0.
0.
0.
0.
0.
0.
0.
0.
0.
0.
0.
0.
0.
0.
0.
0.
0.
0.
0.
0.
0.
0.
0.
0.
0.
-0.002
-0.006
-0.008
-0.013
-0.016
-0.014
-0.014
-0.011
-0.009
-0.006
-0.003
0.000
0.001
0.001
0.
0.
0.
0.
0.
0.
0.
0.
0.
0.
0.
0.
0.
0.
0.
0.
0.
0.
0.
0.
0.
0.
0.
0.
0.
0.
0.
0.
0.
0.003
0.004
0.004
0.003
0.003
0.003
0.003
0.002
0.001
-0.003
-0.010
-0.016
-0.024
-0.030
-0.037
-0.040
-0.039
-0.032
-0.026
-0.019
-0.013
-0.006
-0.003
-0.001
0.001
0.
0.
0.
0.
0.
0.
0.
0.
0.
0.
0.
0.
0.
0.
0.
0.
0.
0.
0.
0.
0.
0.
0.
0.
0.
0.
0.001
0.004
0.004
0.005
0.005
0.006
0.008
0.007
0.004
0.003
-0.005
-0.012
-0.018
-0.032
-0.051
-0.075
-0.094
-0.105
-0.106
-0.096
-0.076
-0.056
-0.039
-0.024
-0.013
-0.004
-0.001
0.001
0.
0.
0.
0.
0.
0.
0.
0.
0.
0.
0.
0.
0.
0.
0.
0.
0.
0.
0.
0.
0.
0.
0.
0.
0.003
0.004
0.005
0.006
0.006
0.007
0.009
0.009
0.008
0.007
0.001
-0.006
-0.017
-0.035
-0.062
-0.103
-0.142
-0.171
-0.187
-0.192
-0.187
-0.170
-0.138
-0.096
-0.062
-0.032
-0.014
-0.004
0.000
0.001
0.
0.
0.
0.
0.
0.
0.
0.
0.
0.
0.
0.
0.
0.
0.
0.
0.
0.
0.
0.
0.
0.
0.
0.002
0.005
0.006
0.006
0.005
0.007
0.007
0.008
0.006
0.003
-0.001
-0.012
-0.030
-0.062
-0.119
-0.180
-0.072
0.971
1.662
0.541
0.126
0.031
-0.159
-0.135
-0.112
-0.065
-0.031
-0.012
-0.003
0.
0.
0.
0.
0.
0.
0.
0.
0.
0.
0.
0.
0.
0.
0.
0.
0.
0.
0.
0.
0.
0.
0.
0.003
0.004
0.006
0.005
0.005
0.002
0.003
0.005
0.004
0.005
0.002
-0.004
-0.019
-0.048
-0.105
-0.176
-0.100
6.706
164.911
241.620
29.376
47.279
46.304
3.596
1.094
-0.004
-0.109
-0.057
-0.020
-0.007
-0.001
-0.001
-0.001
-0.001
-0.002
-0.002
-0.002
-0.001
0.
0.
0.
0.
0.
0.
0.
0.
0.
0.
0.
0.
0.
0.
0.
0.003
0.005
0.005
0.005
0.002
0.001
0.
0.001
0.001
0.004
0.
-0.007
-0.028
-0.073
-0.141
0.045
5.889
128.072
78115.539
100109.305
434.867
9410.307
11350.313
62.770
7.938
0.529
-0.157
-0.094
-0.038
-0.015
-0.004
-0.004
-0.006
-0.007
-0.007
-0.007
-0.005
-0.004
-0.003
-0.002
0.
0.
0.
0.
0.
0.
0.
0.
0.
0.
0.
0.
0.
0.002
0.005
0.005
0.004
0.000
-0.003
-0.004
-0.002
-0.001
0.003
0.000
-0.010
-0.033
-0.091
-0.140
11.011
25880.783
3714.523
89571.664
101302.609
418.123
5951.930
7039.558
46.873
4.575
0.226
-0.213
-0.139
-0.062
-0.029
-0.014
-0.014
-0.015
-0.018
-0.019
-0.019
-0.015
-0.011
-0.006
-0.004
-0.002
0.
0.
0.
0.
0.
0.
0.
0.
0.
0.
0.
0.
0.002
0.005
0.005
0.004
0.000
-0.004
-0.004
-0.003
-0.003
0.003
0.002
-0.009
-0.037
-0.100
-0.097
23.233
42600.098
104106.953
106177.273
32854.160
139.526
107.729
149.124
85.262
58.707
5.568
-0.159
-0.182
-0.100
-0.053
-0.037
-0.035
-0.039
-0.046
-0.052
-0.049
-0.039
-0.027
-0.016
-0.008
-0.004
-0.002
0.
0.
0.
0.
0.
0.
0.
0.
0.
0.
0.
0.003
0.003
0.004
0.003
-0.003
-0.006
-0.006
-0.007
-0.005
0.001
0.003
-0.008
-0.035
-0.106
-0.137
9.367
24516.295
200189.250
7100.569
14581.982
424.530
5149.681
14049.677
698.232
1587.537
51.863
0.150
-0.254
-0.170
-0.110
-0.089
-0.091
-0.107
-0.113
-0.114
-0.107
-0.091
-0.061
-0.037
-0.021
-0.008
-0.003
0.
0.
0.
0.
0.
0.
0.
0.
0.
0.
0.
0.002
0.003
0.000
0.000
-0.002
-0.009
-0.012
-0.011
-0.007
-0.006
-0.004
-0.014
-0.036
-0.100
-0.158
1.104
258.376
774.257
47.560
181.239
1598.145
104151.070
104698.945
2166.223
256.913
16.883
-0.092
-0.308
-0.263
-0.220
-0.193
-0.199
-0.195
0.068
0.532
0.065
-0.147
-0.119
-0.072
-0.040
-0.021
-0.008
-0.002
0.
0.
0.
0.
0.
0.
0.
0.
0.
0.
0.001
-0.002
-0.004
-0.006
-0.013
-0.021
-0.029
-0.032
-0.034
-0.033
-0.031
-0.032
-0.052
-0.099
-0.157
0.233
2.488
0.841
0.232
10.955
351.980
28734.797
200106.188
1613.711
24.527
3.966
4.977
1.610
-0.171
-0.305
-0.275
-0.285
0.423
35.927
246.611
27.703
0.296
-0.187
-0.124
-0.067
-0.035
-0.018
-0.006
0.001
0.
0.
0.
0.
0.
0.
0.
0.
0.
-0.002
-0.004
-0.010
-0.021
-0.037
-0.057
-0.073
-0.090
-0.103
-0.101
-0.092
-0.083
-0.092
-0.126
-0.184
-0.147
0.215
-0.324
-0.571
0.848
108.092
101236.406
124968.313
49502.934
217.918
41.657
155.178
37.594
3.029
0.867
2.407
1.901
8.609
3441.876
100093.453
2201.912
4.085
-0.258
-0.201
-0.111
-0.059
-0.029
-0.011
-0.004
0.001
0.001
0.
0.
0.
0.
0.
0.
-0.002
-0.004
-0.009
-0.019
-0.044
-0.065
-0.078
-0.061
-0.090
-0.168
-0.190
-0.182
-0.178
-0.174
-0.193
-0.226
-0.189
0.302
0.191
-0.526
1.629
55.944
888.966
78850.945
113814.625
441.356
115.685
386.688
83.704
47.310
21.240
32.086
23.974
31.558
4198.925
108815.523
1182.304
6.117
-0.094
-0.235
-0.169
-0.104
-0.053
-0.023
-0.006
0.001
0.001
0.001
0.
0.
0.
0.
0.
-0.002
-0.006
-0.015
-0.036
-0.061
0.002
1.394
6.663
7.611
1.730
2.647
3.799
0.277
-0.275
-0.285
-0.240
0.724
8.837
9.373
1.032
26.227
2554.332
101333.117
126257.164
101183.141
2454.578
91.086
32.569
19.653
83.691
34.635
20.330
20.086
39.912
5150.433
96026.297
3482.767
70.450
25.481
2.441
-0.080
-0.134
-0.090
-0.044
-0.015
-0.003
0.003
0.002
0.001
0.
0.
0.
0.
-0.003
-0.007
-0.021
-0.047
-0.050
2.117
104.983
1178.024
908.642
76.066
897.828
2607.897
37.667
0.009
-0.273
2.232
89.301
75.054
43.690
12.216
236.251
4395.371
114358.391
106550.977
18262.631
2476.423
64.556
39.717
7.545
5.368
3.000
5.414
30.763
1085.975
10578.319
163621.031
59917.695
11569.467
16361.263
113.573
4.521
0.449
-0.098
-0.072
-0.029
-0.006
0.002
0.002
0.002
0.
0.
0.
0.
-0.003
-0.008
-0.023
-0.051
0.018
12.680
4732.397
101594.469
28929.766
747.993
104103.008
100383.289
417.087
2.099
0.575
43.009
100450.336
6350.698
220.382
46.716
4874.803
15517.119
9949.855
630.877
77.985
65.553
276.733
1019.627
82.475
43.480
8.044
126.190
10327.783
7982.063
269.638
1310.636
100931.086
178153.969
102643.242
2416.369
213.257
13.120
0.301
-0.083
-0.049
-0.012
0.001
0.004
0.002
0.
0.
0.
0.
-0.003
-0.009
-0.023
-0.051
-0.015
7.870
1470.640
100465.008
3722.021
5917.375
102571.063
18927.994
297.026
16.244
1.604
7.876
751.656
5573.969
186.062
217.288
9074.975
39655.340
411.157
16.118
1.846
4.088
152.496
553.849
1161.274
9544.553
257.078
904.925
100211.531
20796.145
27.451
75.619
4132.693
6426.070
104867.453
101161.977
2284.323
169.196
13.949
0.042
-0.054
-0.017
0.001
0.004
0.003
0.
0.
0.
0.
-0.002
-0.006
-0.017
-0.046
-0.074
0.622
19.973
131.681
86.530
984.322
116525.453
118811.867
51979.418
263.196
6.653
0.314
15.564
178.255
22.664
11378.246
112454.906
106591.813
886.395
29.138
4.807
0.923
11.599
38.555
3218.383
51796.047
617.953
68.351
1564.907
343.487
17.457
9.211
29.511
176.566
34838.879
18053.064
1184.895
100962.984
613.372
0.559
-0.052
-0.018
0.001
0.005
0.003
0.
0.
0.
0.
-0.001
-0.005
-0.012
-0.030
-0.063
-0.100
0.071
0.637
2.993
1505.037
170783.438
34970.199
54934.336
9152.132
231.744
5.429
0.274
0.619
2.898
704.075
35075.012
1118.893
1641.028
134.510
25.179
33.778
2000.736
2528.702
123.408
292.920
124.188
1856.794
410.802
73.103
34.681
1852.122
8738.766
166.286
42.572
49.580
423.275
371.624
26.395
0.133
-0.042
-0.012
0.002
0.005
0.003
0.
0.
0.
0.
-0.001
-0.002
-0.007
-0.018
-0.039
-0.082
-0.154
-0.255
-0.141
33.444
374.423
1112.320
104512.383
147059.797
2930.612
142.019
10.531
0.022
-0.313
4.332
33.631
738.865
5269.899
487.523
137.394
471.759
100408.445
100027.234
576.079
24.642
964.380
100026.828
9564.635
44.195
124.007
100112.125
100153.414
2970.018
5.947
1.318
11.760
4.101
0.361
-0.063
-0.031
-0.005
0.005
0.006
0.003
0.
0.
0.
0.
0.
-0.001
-0.003
-0.008
-0.017
-0.039
-0.085
-0.171
-0.271
-0.220
1.072
59.103
1440.592
7225.230
101613.938
1505.042
39.210
1.624
0.101
0.167
11.696
65.774
151.033
347.748
459.153
21919.297
129032.117
43087.852
162.962
297.910
5258.675
3945.094
627.428
154.519
7462.059
42738.730
151820.109
648.141
3.871
-0.368
-0.216
-0.135
-0.093
-0.049
-0.010
0.001
0.005
0.005
0.003
0.
0.
0.
0.
0.
0.
-0.001
-0.003
-0.007
-0.017
-0.037
-0.076
-0.148
-0.231
-0.233
1.206
65.454
100477.398
104095.719
632.116
10.980
0.367
-0.240
-0.317
7.909
1052.659
12566.013
1282.149
390.124
94228.461
163754.453
3418.638
235.265
203.436
2919.815
329.531
16.338
2526.480
100100.055
157342.969
100169.031
388.527
1.825
-0.399
-0.296
-0.163
-0.078
-0.027
0.
0.006
0.006
0.004
0.001
0.
0.
0.
0.
0.
0.
0.001
0.000
-0.001
-0.007
-0.016
-0.033
-0.062
-0.120
-0.178
-0.096
15.478
4054.190
16886.260
80.785
0.641
-0.136
-0.022
0.508
47.800
40022.238
101185.492
1488.200
106.413
51870.180
102097.148
100390.563
2337.494
19.080
56.281
92.803
16.599
355.466
57323.629
8187.268
311.620
18.334
1.800
0.566
-0.218
-0.164
-0.075
-0.024
0.001
0.006
0.004
0.003
0.
0.
0.
0.
0.
0.
0.
0.
0.
0.002
0.000
-0.006
-0.015
-0.029
-0.050
-0.096
-0.127
0.349
7.928
12.666
1.201
2.423
36.826
65.731
53.108
108.299
18428.492
23928.215
352.655
25.925
123.841
358.107
1863.666
184.445
5.347
104.982
573.991
57.301
6.142
40.355
23.976
6.942
28.342
452.197
199.347
3.369
-0.166
-0.098
-0.033
-0.007
0.
0.004
0.
0.
0.
0.
0.
0.
0.
0.
0.
0.
0.
0.001
0.001
-0.005
-0.012
-0.021
-0.045
-0.081
-0.108
-0.120
-0.175
0.379
82.532
21586.777
39451.328
5005.651
93.612
6854.126
112956.203
9581.672
542.272
20.400
4.447
10.720
8.999
2.617
21.543
77.085
12.854
-0.168
-0.306
0.728
29.600
1038.662
100618.969
54105.730
35.432
-0.106
-0.133
-0.048
-0.015
-0.003
-0.001
0.
0.
0.
0.
0.
0.
0.
0.
0.
0.
0.
0.
0.001
0.000
-0.005
-0.011
-0.027
-0.053
-0.089
-0.161
-0.231
1.165
288.420
100667.344
101367.781
2108.693
71.584
1811.588
101576.164
4291.376
4968.550
1505.560
40.480
26.569
107.671
21.154
1.051
1.158
-0.033
0.874
17.007
28.258
517.862
7368.596
18369.611
3745.016
14.734
-0.208
-0.188
-0.073
-0.027
-0.010
-0.002
0.
0.
0.
0.
0.
0.
0.
0.
0.
0.
0.
0.
0.
0.
-0.003
-0.009
-0.027
-0.050
-0.092
-0.180
-0.251
1.645
273.912
101657.383
104148.430
31485.982
34340.695
2705.238
540.459
2293.077
186784.000
101381.461
731.864
31.618
121.383
22.268
0.453
0.170
0.272
26.895
1852.038
2786.404
7243.166
200170.766
5745.051
369.807
13.238
0.010
-0.215
-0.108
-0.036
-0.013
-0.002
0.
0.
0.
0.
0.
0.
0.
0.
0.
0.
0.
0.
0.
0.
-0.003
-0.014
-0.033
-0.065
-0.124
-0.222
-0.275
1.992
154.623
96834.172
118547.828
101621.164
101380.164
1255.420
171.875
259.561
53919.574
200350.234
1689.547
8.134
7.455
1.958
0.818
6.121
6.637
56.675
8021.367
14752.983
20468.877
101657.188
105645.172
58952.418
364.925
8.680
0.022
-0.136
-0.059
-0.018
-0.002
0.
0.
0.
0.
0.
0.
0.
0.
0.
0.
0.
0.
0.
-0.002
-0.009
-0.019
-0.045
-0.093
-0.164
-0.219
1.018
19.964
49.721
175.762
412.520
1171.453
112.884
25.944
6.947
76.864
22117.373
103050.063
3251.802
5.344
-0.444
-0.514
0.907
10.709
42.911
34.527
162.662
8734.570
110023.211
3636.135
46019.336
108939.828
64927.074
503.325
2.975
-0.147
-0.078
-0.027
-0.008
0.000
0.001
0.
0.
0.
0.
0.
0.
0.
0.
0.
0.
0.
-0.003
-0.011
-0.029
-0.066
-0.123
-0.042
1.464
33.426
5248.123
31598.471
257.897
10.772
26.907
72.281
97.408
446.600
88.342
371.304
798.109
53.661
0.463
-0.470
-0.438
0.350
15.948
75.605
37.067
19.923
10309.435
100202.422
1923.255
2092.184
109504.719
100822.961
3776.942
7.060
-0.153
-0.105
-0.038
-0.013
-0.003
0.001
0.
0.
0.
0.
0.
0.
0.
0.
0.
0.
0.001
-0.002
-0.016
-0.043
-0.082
-0.073
4.415
146.940
716.546
105756.141
100583.469
1374.378
4.398
17.662
119.624
6926.301
100252.484
10643.897
734.513
15.333
0.687
0.654
0.391
0.098
5.933
511.792
95723.523
150.990
315.043
75.134
199.021
12537.225
107365.844
102869.625
59026.891
314.860
4.898
-0.227
-0.149
-0.058
-0.020
-0.007
-0.001
0.
0.
0.
0.
0.
0.
0.
0.
0.
0.001
0.000
-0.005
-0.026
-0.060
-0.106
0.170
43.107
19665.732
110492.547
102010.922
73640.844
131.594
0.934
1.867
30.785
6307.591
104506.977
105819.180
100345.953
83.280
0.506
0.499
0.239
-0.164
40.255
25778.350
154246.500
808.164
3226.571
169.073
14.524
825.762
17602.096
56687.648
102472.727
3362.951
16.601
-0.223
-0.199
-0.093
-0.034
-0.011
-0.003
0.
0.
0.
0.
0.
0.
0.
0.
0.002
0.002
-0.003
-0.013
-0.040
-0.088
-0.153
0.040
30.494
7357.183
71671.680
100545.664
4471.802
22.597
0.334
-0.475
2.361
66.201
1075.809
100411.055
6875.913
83.909
0.582
-0.485
-0.522
-0.578
12.901
1448.657
2358.654
340.175
232.387
74.117
913.733
338.773
228.616
20124.729
9216.601
397.439
21.812
0.631
-0.163
-0.124
-0.059
-0.019
-0.006
0.
0.
0.
0.
0.
0.
0.
0.
0.002
0.001
-0.009
-0.029
-0.074
-0.131
-0.202
-0.244
1.848
46.362
120.409
83.045
124.642
519.144
30.016
5.006
10.778
9.244
18.213
86.399
84.080
8.985
-0.087
0.060
0.487
0.560
0.079
9.880
87.609
294.169
150.139
962.756
100882.984
100039.906
200.240
10797.238
105950.500
55346.523
485.665
51.757
4.578
-0.046
-0.076
-0.030
-0.009
0.
0.
0.
0.
0.
0.
0.
0.001
0.002
-0.002
-0.015
-0.053
-0.098
-0.089
0.311
0.741
3.008
31.254
512.538
294.359
13921.260
100127.570
1138.049
21.192
80.399
1605.961
1852.554
37.184
1.984
0.199
1.805
6.639
17.078
24.941
3.186
8.278
407.127
96561.078
21803.184
1371.680
19676.820
3740.439
25.161
432.192
102997.453
50227.168
8591.535
100199.914
286.604
1.053
-0.083
-0.038
-0.011
0.
0.
0.
0.
0.
0.
0.
0.002
0.001
-0.004
-0.024
-0.070
-0.051
3.328
47.873
44.288
138.419
2150.282
100544.859
101455.570
4382.279
70673.094
392.224
13.791
352.953
100113.531
100007.813
362.250
33.413
9.963
4.109
13.865
43.102
72.401
9.953
84.679
26313.719
104175.984
15875.451
23557.949
10883.301
55.091
0.665
16.142
242.929
585.521
28418.648
100173.984
759.462
1.684
-0.084
-0.038
-0.012
0.
0.
0.
0.
0.
0.
0.
0.003
0.001
-0.005
-0.029
-0.071
0.311
68.034
13829.386
4123.344
3548.056
100615.031
111260.883
91414.516
1383.945
591.771
106.063
10.746
117.262
10475.161
12449.600
121.499
239.276
50.915
2.807
19.206
82.893
211.795
227.206
195.907
100009.453
100121.688
844.877
101152.555
105906.984
164.593
5.724
2.151
2.606
15.755
143.840
418.521
21.909
0.151
-0.081
-0.033
-0.008
0.
0.
0.
0.
0.
0.
0.
0.003
0.001
-0.004
-0.027
-0.067
0.308
63.293
11346.234
3726.315
736.510
38429.988
1982.381
500.519
70716.055
13964.671
100090.148
273.069
6.348
33.784
32.863
14.967
55.086
15.858
11.635
2309.163
100065.539
12249.753
14917.896
121.304
661.234
947.243
137.797
35981.930
120195.328
3010.775
1392.825
54.793
3.067
-0.083
0.632
0.967
0.042
-0.120
-0.069
-0.022
-0.004
0.
0.
0.
0.
0.
0.
0.
0.001
0.002
-0.002
-0.019
-0.054
-0.042
2.706
35.827
24.276
11.695
51.504
17.056
21.852
345.708
31646.980
100471.898
410.668
58.944
2164.576
955.236
36.076
21.671
3.517
31.003
22720.766
100108.578
19226.969
2547.302
46.147
7.160
21.767
176.483
6752.915
103190.555
200091.016
100677.867
1540.943
18.772
-0.036
-0.437
-0.300
-0.178
-0.098
-0.044
-0.012
-0.002
0.
0.
0.
0.
0.
0.
0.
0.001
0.002
0.001
-0.010
-0.033
-0.064
-0.067
0.069
-0.014
-0.136
-0.052
-0.170
5.150
43.963
152.897
395.875
296.755
999.855
100698.313
100155.516
239.224
114.184
26.425
722.196
2024.741
13161.562
625.966
26.999
32.302
845.881
760.597
5239.457
101819.375
116543.656
59183.297
104133.305
2832.187
40.630
0.257
-0.367
-0.251
-0.128
-0.060
-0.025
-0.005
-0.001
0.
0.
0.
0.
0.
0.
0.
0.
0.003
0.002
-0.002
-0.014
-0.035
-0.064
-0.097
-0.139
-0.216
-0.317
-0.002
15.872
192.674
140.232
9297.321
10707.863
31451.723
118162.359
10754.920
288.422
38.044
116.752
34846.746
52383.637
5411.262
227.972
10.881
875.887
100317.000
103951.391
4059.331
42395.648
107822.398
160.833
554.431
783.598
38.457
0.441
-0.283
-0.183
-0.087
-0.037
-0.011
-0.001
0.000
0.
0.
0.
0.
0.
0.
0.
0.
0.001
0.002
0.001
-0.004
-0.011
-0.026
-0.044
-0.073
-0.130
-0.212
0.048
9.126
65.546
219.835
39637.625
6763.934
20015.920
102597.492
103657.570
25925.236
202.895
1822.284
2321.014
2311.534
97.084
10.641
154.436
100407.961
200079.422
104235.414
3658.106
328.678
2011.202
366.415
202.857
149.541
12.337
0.060
-0.223
-0.129
-0.059
-0.023
-0.007
0.001
0.001
0.
0.
0.
0.
0.
0.
0.
0.
0.
0.001
0.002
0.001
-0.003
-0.009
-0.018
-0.037
-0.075
-0.144
-0.031
4.557
28.261
99.607
124.026
19.006
190.471
2979.322
55130.621
1277.772
4115.636
200038.156
11045.429
313.982
17.759
3.490
254.988
100010.602
100167.781
708.617
67.786
119.234
1237.419
238.953
85.395
6.764
0.510
-0.207
-0.157
-0.082
-0.039
-0.013
-0.002
0.001
0.
0.
0.
0.
0.
0.
0.
0.
0.
0.
0.
0.001
0.001
0.001
-0.002
-0.007
-0.015
-0.044
-0.098
-0.149
0.375
2.131
3.199
2.493
9.063
2207.381
25097.740
35144.734
3251.306
1104.769
40212.734
1372.274
25.477
10.541
3.085
15.584
615.694
818.921
27.200
1.192
3.631
14.232
9.041
3.917
0.174
-0.210
-0.162
-0.092
-0.044
-0.019
-0.005
0.000
0.
0.
0.
0.
0.
0.
0.
0.
0.
0.
0.
0.
0.
0.
0.001
0.
-0.002
-0.005
-0.019
-0.058
-0.119
-0.191
-0.216
-0.035
1.195
3.487
201.081
864.572
260.408
1115.212
196.646
46.434
13.369
0.920
1.077
0.173
-0.042
2.102
2.543
0.145
-0.293
-0.326
-0.207
-0.140
-0.147
-0.181
-0.135
-0.082
-0.041
-0.022
-0.009
-0.001
0.001
0.
0.
0.
0.
0.
0.
0.
0.
0.
0.
0.
0.
0.
0.
0.
0.
0.000
0.001
-0.007
-0.025
-0.067
-0.133
-0.178
0.413
6.378
3.062
2.364
4.705
5.328
16.687
5.770
0.081
-0.471
-0.452
-0.303
-0.367
-0.357
-0.312
-0.277
-0.266
-0.258
-0.239
-0.209
-0.171
-0.134
-0.095
-0.060
-0.034
-0.020
-0.007
-0.001
0.001
0.001
0.
0.
0.
0.
0.
0.
0.
0.
0.
0.
0.
0.
0.
0.
0.
0.
0.
0.002
0.001
-0.006
-0.029
-0.070
-0.110
0.008
0.678
0.196
-0.224
-0.284
-0.330
-0.264
-0.404
-0.505
-0.456
-0.139
0.055
-0.239
-0.282
-0.251
-0.211
-0.176
-0.144
-0.116
-0.096
-0.076
-0.054
-0.034
-0.019
-0.010
-0.004
-0.002
0.001
0.001
0.
0.
0.
0.
0.
0.
0.
0.
0.
0.
0.
0.
0.
0.
0.
0.
0.
0.
0.004
0.004
0.001
-0.006
-0.027
-0.059
-0.089
-0.115
-0.169
-0.232
-0.296
-0.324
-0.350
-0.362
-0.352
-0.332
-0.183
-0.094
-0.217
-0.219
-0.181
-0.145
-0.110
-0.080
-0.053
-0.038
-0.021
-0.013
-0.007
-0.004
-0.003
-0.001
0.001
0.001
0.
0.
0.
0.
0.
0.
0.
0.
0.
0.
0.
0.
0.
0.
0.
0.
0.
0.
0.
0.003
0.005
0.004
0.004
-0.005
-0.022
-0.052
-0.080
-0.121
-0.162
-0.194
-0.216
-0.219
-0.230
-0.220
-0.244
-0.239
-0.211
-0.193
-0.174
-0.138
-0.108
-0.074
-0.046
-0.025
-0.012
-0.006
-0.002
-0.001
-0.001
0.001
0.001
0.
0.
0.
0.
0.
0.
0.
0.
0.
0.
0.
0.
0.
0.
0.
0.
0.
0.
0.
0.
0.
0.001
0.004
0.006
0.009
0.005
0.000
-0.015
-0.038
-0.069
-0.112
-0.136
-0.128
-0.095
-0.147
-0.176
-0.200
-0.191
-0.176
-0.149
-0.124
-0.098
-0.077
-0.047
-0.025
-0.010
-0.004
-0.001
-0.002
0.000
0.001
0.
0.
0.
0.
0.
0.
0.
0.
0.
0.
0.
0.
0.
0.
0.
0.
0.
0.
0.
0.
0.
0.
0.
0.
0.002
0.004
0.008
0.007
0.007
-0.001
-0.016
-0.046
-0.083
-0.104
-0.104
-0.088
-0.118
-0.134
-0.136
-0.127
-0.113
-0.094
-0.077
-0.060
-0.045
-0.027
-0.016
-0.008
-0.004
-0.001
-0.001
0.
0.
0.
0.
0.
0.
0.
0.
0.
0.
0.
0.
0.
0.
0.
0.
0.
0.
0.
0.
0.
0.
0.
0.
0.
0.
0.
0.002
0.005
0.007
0.008
0.005
-0.006
-0.027
-0.058
-0.079
-0.093
-0.096
-0.095
-0.090
-0.082
-0.069
-0.060
-0.050
-0.042
-0.032
-0.020
-0.014
-0.008
-0.005
-0.002
-0.001
0.
0.
0.
0.
0.
0.
0.
0.
0.
0.
0.
0.
0.
0.
0.
0.
0.
0.
0.
0.
0.
0.
0.
0.
0.
0.
0.
0.
0.
0.003
0.006
0.007
0.005
0.000
-0.013
-0.030
-0.047
-0.061
-0.061
-0.059
-0.052
-0.042
-0.034
-0.030
-0.025
-0.020
-0.015
-0.010
-0.007
-0.004
-0.003
-0.001
0.
0.
0.
0.
0.
0.
0.
0.
0.
0.
0.
0.
0.
0.
0.
0.
0.
0.
0.
0.
0.
0.
0.
0.
0.
0.
0.
0.
0.
0.
0.001
0.002
0.005
0.004
0.002
-0.003
-0.013
-0.023
-0.029
-0.031
-0.028
-0.025
-0.019
-0.016
-0.014
-0.011
-0.008
-0.005
-0.004
-0.003
-0.002
-0.001
0.
0.
0.
0.
0.
0.
0.
0.
0.
0.
0.
0.
0.
0.
0.
0.
0.
0.
0.
0.
0.
0.
0.
0.
0.
0.
0.
0.
0.
0.
0.
0.
0.001
0.002
0.004
0.002
0.002
-0.002
-0.005
-0.010
-0.011
-0.011
-0.009
-0.007
-0.007
-0.003
-0.002
-0.002
-0.002
-0.002
-0.001
0.
0.
0.
0.
0.
0.
0.
0.
0.
0.
0.
0.
0.
0.
0.
0.
0.
0.
0.
0.
0.
0.
0.
0.
0.
0.
0.
0.
0.
0.
0.
0.
0.
0.
0.
0.001
0.002
0.004
0.002
0.003
0.002
0.001
-0.002
-0.004
-0.002
-0.004
-0.001
0.
-0.001
-0.001
0.
0.
0.
0.
0.
0.
0.
0.
0.
0.
0.
0.
0.
0.
0.
0.
0.
0.
0.
0.
0.
0.
0.
0.
0.
0.
0.
0.
0.003
0.003
0.002
0.002
0.003
0.002
0.002
0.
-0.002
-0.006
-0.012
-0.012
-0.018
-0.022
-0.022
-0.018
-0.015
-0.012
-0.009
-0.005
-0.002
0.000
0.001
0.
0.
0.
0.
0.
0.
0.
0.
0.
0.
0.
0.
0.
0.
0.
0.
0.
0.
0.
0.
0.
0.
0.
0.
0.
0.
0.
0.001
0.004
0.004
0.004
0.005
0.006
0.006
0.006
0.003
0.002
-0.004
-0.010
-0.014
-0.023
-0.036
-0.046
-0.057
-0.061
-0.058
-0.048
-0.036
-0.025
-0.017
-0.010
-0.004
-0.001
0.000
0.
0.
0.
0.
0.
0.
0.
0.
0.
0.
0.
0.
0.
0.
0.
0.
0.
0.
0.
0.
0.
0.
0.
0.
0.
0.001
0.004
0.005
0.006
0.006
0.007
0.008
0.010
0.007
0.005
-0.002
-0.009
-0.018
-0.030
-0.050
-0.076
-0.110
-0.140
-0.147
-0.144
-0.130
-0.101
-0.077
-0.052
-0.033
-0.018
-0.007
-0.002
0.
0.
0.
0.
0.
0.
0.
0.
0.
0.
0.
0.
0.
0.
0.
0.
0.
0.
0.
0.
0.
0.
0.
0.
0.001
0.004
0.005
0.006
0.006
0.005
0.006
0.007
0.006
0.005
0.000
-0.004
-0.016
-0.031
-0.056
-0.097
-0.158
-0.200
-0.205
-0.166
-0.188
-0.234
-0.209
-0.168
-0.117
-0.075
-0.046
-0.021
-0.007
-0.001
0.
0.
0.
0.
0.
0.
0.
0.
0.
0.
0.
0.
0.
0.
0.
0.
0.
0.
0.
0.
0.
0.
0.
0.003
0.005
0.006
0.005
0.002
0.001
0.001
0.002
0.001
0.001
-0.006
-0.014
-0.032
-0.057
-0.102
-0.176
-0.247
-0.084
2.048
8.602
5.886
1.229
0.352
0.411
0.578
-0.015
-0.079
-0.045
-0.017
-0.005
0.000
0.
0.
0.
0.
0.
0.
0.
0.
0.
0.
0.
0.
0.
0.
0.
0.
0.
0.
0.
0.
0.
0.001
0.003
0.005
0.005
0.002
-0.003
-0.008
-0.011
-0.014
-0.011
-0.010
-0.014
-0.028
-0.054
-0.091
-0.162
-0.253
-0.176
7.048
192.651
1927.526
864.961
191.592
126.836
78.651
100.739
5.244
-0.049
-0.072
-0.031
-0.009
-0.002
0.
-0.001
-0.001
-0.001
-0.001
-0.001
0.
0.
0.
0.
0.
0.
0.
0.
0.
0.
0.
0.
0.
0.
0.
0.003
0.003
0.005
0.005
-0.001
-0.011
-0.020
-0.028
-0.031
-0.025
-0.022
-0.025
-0.044
-0.073
-0.122
-0.206
-0.249
1.446
113.286
63894.953
200043.500
51304.742
134908.578
100643.125
102299.125
5902.833
46.062
0.150
-0.111
-0.051
-0.019
-0.007
-0.003
-0.003
-0.004
-0.005
-0.005
-0.003
-0.003
-0.001
0.
0.
0.
0.
0.
0.
0.
0.
0.
0.
0.
0.
0.
0.003
0.004
0.005
0.004
-0.004
-0.018
-0.030
-0.034
-0.039
-0.037
-0.030
-0.032
-0.050
-0.085
-0.148
-0.239
1.166
64.857
662.089
72338.047
105424.844
16987.627
175931.328
100896.086
10579.757
649.430
17.367
-0.003
-0.159
-0.081
-0.033
-0.017
-0.012
-0.009
-0.014
-0.015
-0.014
-0.012
-0.007
-0.005
-0.003
0.
0.
0.
0.
0.
0.
0.
0.
0.
0.
0.
0.
0.003
0.003
0.005
0.004
-0.004
-0.018
-0.031
-0.036
-0.040
-0.037
-0.027
-0.029
-0.045
-0.086
-0.163
-0.222
5.551
1138.173
40383.922
101792.164
107541.648
833.665
970.339
3268.974
9038.664
1705.625
54.195
0.259
-0.217
-0.120
-0.064
-0.038
-0.032
-0.032
-0.034
-0.038
-0.036
-0.028
-0.019
-0.011
-0.005
-0.003
0.
0.
0.
0.
0.
0.
0.
0.
0.
0.
0.
0.001
0.003
0.004
0.004
-0.004
-0.016
-0.029
-0.037
-0.038
-0.032
-0.020
-0.023
-0.035
-0.080
-0.150
-0.126
4.620
465.003
3914.320
21308.215
100949.844
11909.694
200141.703
200124.391
139282.156
100821.063
1568.307
2.120
-0.288
-0.199
-0.121
-0.086
-0.074
-0.082
-0.088
-0.088
-0.084
-0.067
-0.045
-0.028
-0.015
-0.006
-0.002
0.
0.
0.
0.
0.
0.
0.
0.
0.
0.
0.
0.002
0.004
0.001
-0.004
-0.011
-0.022
-0.029
-0.029
-0.026
-0.017
-0.021
-0.031
-0.072
-0.129
0.596
24.439
169.014
78.523
172.066
1860.133
215.524
51828.625
103375.883
6383.682
43480.965
247.330
1.414
-0.126
-0.263
-0.219
-0.187
-0.171
-0.169
-0.128
-0.054
-0.116
-0.127
-0.093
-0.055
-0.032
-0.017
-0.006
0.
0.
0.
0.
0.
0.
0.
0.
0.
0.
0.
0.002
-0.001
-0.002
-0.006
-0.015
-0.028
-0.034
-0.037
-0.041
-0.037
-0.035
-0.049
-0.080
-0.127
0.668
57.208
13305.236
138.561
23.000
14.726
96.648
4710.193
14704.754
324.454
43.556
74.473
84.052
20.786
1.173
-0.184
-0.305
-0.314
-0.207
2.261
8.800
2.006
-0.135
-0.162
-0.099
-0.053
-0.029
-0.014
-0.005
0.001
0.
0.
0.
0.
0.
0.
0.
0.
0.
-0.002
-0.003
-0.008
-0.017
-0.033
-0.052
-0.069
-0.086
-0.092
-0.089
-0.094
-0.096
-0.121
-0.169
-0.085
6.312
150.215
13.828
9.508
7.483
1468.147
108022.266
148503.422
881.924
424.134
4385.028
86906.406
2418.254
64.000
14.264
0.172
-0.435
0.409
34.554
247.984
28.106
0.284
-0.244
-0.165
-0.090
-0.048
-0.023
-0.008
-0.003
0.000
0.001
0.
0.
0.
0.
0.
0.
-0.002
-0.004
-0.007
-0.018
-0.039
-0.057
-0.067
-0.075
-0.126
-0.168
-0.193
-0.198
-0.193
-0.201
-0.235
-0.261
1.105
20.682
21.815
1.551
1.063
158.893
15445.374
2108.314
564.428
312.048
6293.175
100293.219
14728.623
28656.080
2848.865
10.605
-0.190
2.366
43.037
210.577
57.247
3.210
-0.179
-0.225
-0.146
-0.085
-0.042
-0.017
-0.005
0.000
0.001
0.001
0.
0.
0.
0.
0.
-0.002
-0.005
-0.014
-0.033
-0.052
0.019
1.379
4.349
1.907
0.024
0.127
0.284
-0.199
-0.193
-0.179
-0.061
23.450
3123.669
3419.580
29.968
13.837
152.999
2384.218
3508.503
6769.414
110.959
143.098
1371.869
1658.764
100205.195
11388.644
19.614
11.536
128.278
737.749
29383.445
26114.168
117.576
4.999
0.359
-0.163
-0.126
-0.074
-0.032
-0.011
-0.002
0.002
0.003
0.
0.
0.
0.
0.
-0.002
-0.007
-0.019
-0.043
-0.043
2.301
121.551
1362.920
193.183
6.182
23.934
40.360
3.690
4.176
3.704
3.237
137.339
7149.762
12816.371
198.317
2694.629
15441.372
105504.828
6002.698
464.482
32.937
257.769
955.376
93.842
209.090
76.306
10.393
307.039
83934.336
25460.879
118183.461
105360.453
3520.047
219.728
11.717
0.328
-0.122
-0.109
-0.057
-0.020
-0.004
0.002
0.002
0.002
0.
0.
0.
0.
-0.002
-0.008
-0.022
-0.045
0.030
13.980
6578.585
100047.039
14408.364
42.076
255.431
493.386
29.882
145.234
100.170
38.925
30899.434
119957.305
88927.766
714.555
100986.375
106257.094
101887.828
5920.105
20.652
52.530
57318.855
100106.422
3140.166
242.690
20.795
18.740
405.454
138758.047
8259.213
4631.358
102779.031
100989.938
1562.134
89.269
5.736
0.327
-0.102
-0.076
-0.033
-0.007
0.002
0.004
0.003
0.
0.
0.
0.
-0.002
-0.007
-0.021
-0.045
-0.002
8.700
1992.417
200002.516
23269.502
71.857
451.163
658.200
756.904
570.444
333.323
26.992
11469.130
200272.250
2811.492
280.865
43169.496
147165.000
1798.643
58.318
1.553
33.743
14916.489
101300.391
54799.660
101021.406
1595.868
24.165
255.061
162.570
50.165
142.680
17923.607
8132.432
1248.166
773.427
23.668
2.255
0.222
-0.077
-0.044
-0.010
0.002
0.004
0.002
0.
0.
0.
0.
-0.002
-0.006
-0.016
-0.039
-0.063
0.714
25.345
1019.880
303.120
57.994
3256.415
104162.039
100912.359
797.690
35.324
3.116
132.934
100238.656
203.456
286.549
103786.367
200228.641
101635.898
473.467
57.788
11.651
61.482
403.225
72132.758
100164.781
5240.702
13.058
23.344
12.304
2.598
6.351
30.542
35.034
242.405
186.549
12.207
9.261
1.792
-0.053
-0.043
-0.010
0.002
0.004
0.003
0.
0.
0.
0.
-0.001
-0.004
-0.011
-0.027
-0.056
-0.082
0.122
0.949
0.692
26.527
882.729
88028.797
163712.016
8475.055
40.559
0.350
1.177
6.952
1.768
50.816
665.753
21493.117
151184.516
4420.375
4103.407
188.348
85.770
119.113
360.648
1855.914
107.872
16.840
7.272
1.336
9.196
262.678
768.617
42.636
5.466
4.294
1.879
2.107
0.371
-0.066
-0.034
-0.006
0.003
0.005
0.002
0.
0.
0.
0.
-0.001
-0.002
-0.006
-0.014
-0.036
-0.071
-0.134
-0.244
-0.296
1.816
22.454
1494.495
100199.734
96486.031
100.090
3.993
1.263
23.708
8.889
14.120
1527.630
90562.375
101586.328
105503.992
52880.969
192.347
1607.763
2002.146
43.406
5.681
13.507
82.389
30.141
2.985
49.830
6344.703
47047.293
372.130
2.565
-0.295
-0.135
-0.055
-0.088
-0.055
-0.020
0.000
0.005
0.005
0.003
0.
0.
0.
0.
0.
-0.001
-0.003
-0.006
-0.015
-0.037
-0.077
-0.155
-0.253
-0.291
0.934
65.916
1722.913
560.620
121.017
15.512
9.870
3423.169
288.100
15.974
1720.773
16718.135
2767.362
114226.531
103068.578
9270.101
1088.704
465.815
24.615
3.355
14.274
24.344
9.925
38.645
798.672
53375.262
104905.445
509.221
3.902
-0.378
-0.292
-0.157
-0.086
-0.037
-0.006
0.003
0.005
0.004
0.002
0.
0.
0.
0.
0.
0.001
-0.001
-0.002
-0.006
-0.016
-0.035
-0.075
-0.139
-0.226
-0.234
0.866
10.924
392.081
980.215
26.227
3.700
88.770
49.112
3.666
36.859
133.370
1554.505
130263.180
107065.445
152015.016
103383.992
35226.305
1097.124
9.583
15.161
23.888
7.742
333.582
46968.605
94980.180
108116.383
613.092
7.242
-0.157
-0.300
-0.165
-0.070
-0.021
-0.002
0.006
0.005
0.004
0.
0.
0.
0.
0.
0.
0.
0.001
0.000
0.001
-0.005
-0.016
-0.035
-0.066
-0.113
-0.177
-0.182
1.982
71.950
140.876
7.133
0.035
2.469
3.530
1.055
3.430
182.417
989.074
284.778
490.109
33907.738
123860.328
100313.828
28690.014
32.392
882.916
11388.194
358.784
81.165
2352.633
1133.015
1088.062
293.324
100.449
2.695
-0.221
-0.185
-0.081
-0.026
-0.003
0.004
0.004
0.001
0.
0.
0.
0.
0.
0.
0.
0.
0.
0.002
0.001
-0.004
-0.013
-0.028
-0.050
-0.091
-0.125
-0.044
1.116
1.648
-0.033
1.457
23.400
175.324
413.349
20.270
83.192
815.923
1056.204
199.694
158.266
920.349
21588.492
819.674
35.799
23715.385
100022.984
5244.612
13.578
21.011
71.333
228.100
781.431
485.496
166.378
3.061
-0.195
-0.110
-0.035
-0.010
0.001
0.001
0.
0.
0.
0.
0.
0.
0.
0.
0.
0.
0.
0.001
0.001
-0.004
-0.010
-0.021
-0.043
-0.076
-0.114
-0.170
-0.256
0.131
43.155
4854.499
102315.039
100148.164
585.666
1833.595
101890.805
43721.938
57.401
8.372
8.214
63.285
301.626
45.845
764.514
9542.237
334.576
3.222
0.335
5.968
264.978
71212.742
146944.578
31530.201
30.062
-0.126
-0.144
-0.048
-0.018
-0.007
-0.001
0.
0.
0.
0.
0.
0.
0.
0.
0.
0.
0.
0.
0.
0.000
-0.003
-0.013
-0.029
-0.054
-0.096
-0.176
-0.253
1.042
136.747
78262.750
114035.453
200253.906
5749.105
20918.309
200235.844
11997.834
278.710
359.897
29.910
2703.043
100205.070
1711.447
14.635
16.059
3.941
-0.257
1.117
13.744
2268.289
127513.570
110598.664
2964.022
13.950
-0.234
-0.195
-0.075
-0.026
-0.008
-0.002
0.
0.
0.
0.
0.
0.
0.
0.
0.
0.
0.
0.
0.
0.
-0.004
-0.012
-0.031
-0.054
-0.103
-0.190
-0.074
14.305
386.817
19960.986
29058.795
885.282
1759.186
112461.547
116992.258
642.499
26124.836
70407.500
227.451
3160.822
100008.625
2139.457
13.832
30.420
16.952
3.570
31.143
104.488
111716.477
102633.508
4085.209
71.057
4.333
-0.189
-0.225
-0.102
-0.037
-0.011
-0.001
-0.001
0.
0.
0.
0.
0.
0.
0.
0.
0.
0.
0.
0.
0.
-0.003
-0.017
-0.035
-0.070
-0.134
-0.224
0.303
79.667
6175.231
104937.641
108129.867
5524.985
1258.455
100071.445
5470.382
71.636
5191.771
13349.564
238.613
59.164
268.919
45.086
69.911
2006.276
708.932
77.418
57.662
112.210
1905.983
3773.855
11406.133
14131.489
182.430
4.816
-0.077
-0.129
-0.056
-0.017
-0.001
0.
0.
0.
0.
0.
0.
0.
0.
0.
0.
0.
0.
0.
-0.002
-0.008
-0.022
-0.048
-0.098
-0.166
-0.218
1.033
30.323
372.125
7496.577
5736.423
4098.317
277.909
74.555
20.323
9.910
691.349
10330.940
254.296
3.420
2.566
2.127
83.771
2682.522
22299.129
8771.091
79.804
283.094
5429.943
22528.914
15770.674
103261.516
7505.385
186.729
1.693
-0.148
-0.076
-0.026
-0.005
0.001
0.001
0.
0.
0.
0.
0.
0.
0.
0.
0.
0.
0.
-0.002
-0.011
-0.031
-0.069
-0.118
-0.010
1.676
26.510
3209.230
16339.838
218.510
61.500
39.886
13.324
16.239
23.119
14.875
54.598
150.142
48.776
1.145
1.935
25.976
27.419
919.806
36433.031
10564.778
169.147
3073.290
3600.302
2495.402
253.845
13339.805
100075.203
947.244
4.049
-0.180
-0.103
-0.037
-0.009
-0.003
0.000
0.
0.
0.
0.
0.
0.
0.
0.
0.
0.
0.000
-0.004
-0.017
-0.043
-0.085
-0.049
5.711
240.320
816.809
63857.770
100078.070
947.439
4.318
3.376
7.442
103.348
778.162
223.191
61.872
14.662
4.422
0.040
9.359
187.171
105.517
7744.477
100270.758
747.083
85.584
183.575
68.327
78.495
501.385
2525.985
1689.161
80.196
1.014
-0.253
-0.148
-0.056
-0.016
-0.005
0.000
0.
0.
0.
0.
0.
0.
0.
0.
0.
0.002
-0.002
-0.006
-0.028
-0.063
-0.108
0.244
64.806
63488.332
100478.445
21680.225
3370.973
78.629
0.349
-0.045
3.797
96.865
836.310
3294.314
578.882
8.467
-0.439
-0.335
3.584
27.490
18.830
160.722
841.280
48.601
19.513
116.099
583.524
89.909
109.771
344.804
154.140
16.359
0.592
-0.276
-0.193
-0.095
-0.036
-0.009
-0.003
0.
0.
0.
0.
0.
0.
0.
0.
0.002
0.001
-0.004
-0.016
-0.047
-0.100
-0.163
0.110
45.508
21578.627
100126.859
2765.543
301.634
6.358
-0.532
0.708
15.502
25.640
67.191
544.033
146.639
4.269
0.332
0.302
0.131
0.608
0.682
13.638
96.827
131.715
26.979
354.806
1058.678
213.332
12.571
44.571
196.510
510.556
38.962
1.340
-0.141
-0.124
-0.063
-0.020
-0.005
0.
0.
0.
0.
0.
0.
0.
0.
0.002
-0.001
-0.012
-0.037
-0.089
-0.139
-0.169
-0.112
2.823
69.208
167.077
33.544
67.492
253.360
18.696
1.215
17.273
23.780
22.077
15.714
4.746
1.439
9.134
12.424
7.164
0.250
-0.156
61.317
17932.207
57726.602
635.742
100541.781
200291.563
14286.329
27.474
86.717
57460.309
100193.734
2672.598
90.275
3.884
-0.070
-0.083
-0.032
-0.008
0.
0.
0.
0.
0.
0.
0.
0.002
0.002
-0.003
-0.021
-0.068
-0.101
0.184
3.258
9.996
28.152
36.507
191.889
175.246
6073.074
103488.906
590.672
4.629
4.483
36.876
46.248
10.805
9.320
4.763
14.323
60.830
54.922
3.629
0.079
78.112
26728.975
196478.234
109959.484
200193.906
104308.234
1632.567
10.864
63.787
46998.789
123806.664
102962.406
15540.940
125.330
0.697
-0.086
-0.041
-0.011
0.
0.
0.
0.
0.
0.
0.
0.002
0.001
-0.006
-0.033
-0.080
0.052
10.956
350.986
1427.137
5069.617
4609.277
63909.336
50090.301
114601.023
113083.766
1997.530
37.883
12.055
291.352
335.754
211.157
3205.971
332.695
8.338
26.881
27.226
7.130
5.280
76.980
15534.506
126344.586
178293.016
106252.828
6546.743
53.817
0.824
5.485
161.829
16877.359
104894.922
89239.016
274.827
1.042
-0.090
-0.041
-0.012
0.
0.
0.
0.
0.
0.
0.
0.002
0.001
-0.007
-0.040
-0.078
0.787
218.166
104835.141
154329.672
54175.930
113832.766
56819.227
109769.133
121682.273
47902.152
1983.311
58.046
5.500
77.425
97.621
3775.518
100017.172
9549.356
22.261
11.822
61.342
1376.289
1715.675
190.933
100015.953
100236.516
1420.717
107284.703
54747.086
170.570
12.575
14.743
5.745
104.203
498.102
217.691
12.643
0.059
-0.087
-0.032
-0.008
0.
0.
0.
0.
0.
0.
0.
0.002
0.001
-0.006
-0.036
-0.076
0.678
192.103
100469.922
47187.293
1796.264
96630.836
2864.514
1313.986
770.950
6069.687
27957.172
266.518
2.163
2.746
7.074
415.094
11478.520
830.046
17.734
765.182
16056.609
100663.297
100005.719
629.583
501.504
663.222
298.420
105762.797
102338.109
1201.090
195.297
54.992
4.843
0.989
3.000
1.429
0.027
-0.122
-0.069
-0.021
-0.004
0.
0.
0.
0.
0.
0.
0.
0.003
0.002
-0.004
-0.025
-0.068
-0.011
5.431
99.558
71.310
20.800
67.098
19.700
7.564
139.093
104544.852
139124.172
1183.634
22.366
39.174
23.778
9.894
48.757
27.878
29.724
4875.257
100829.148
67560.734
100013.375
210.158
8.983
20.409
89.529
9974.501
21451.877
5410.999
14925.928
154.379
2.499
-0.461
-0.389
-0.248
-0.161
-0.097
-0.041
-0.009
-0.001
0.
0.
0.
0.
0.
0.
0.
0.001
0.002
0.
-0.013
-0.043
-0.075
-0.047
0.287
0.234
-0.042
0.026
0.868
99.130
4492.317
9536.102
37535.789
5031.549
8177.491
918.838
213.121
8.803
1.718
46.624
4474.350
37467.559
101647.297
5455.194
86.122
18.602
611.746
11460.107
648.028
462.276
489.384
1663.988
3487.620
81.071
1.400
-0.456
-0.355
-0.211
-0.114
-0.055
-0.020
-0.002
-0.001
0.
0.
0.
0.
0.
0.
0.
0.
0.002
0.001
-0.003
-0.017
-0.043
-0.074
-0.105
-0.153
-0.230
-0.303
3.198
774.427
100125.555
60917.422
115115.602
126319.328
102888.391
50041.281
1418.237
530.039
16.004
406.468
100324.211
119851.195
100629.430
3478.563
12.601
148.713
23191.547
104450.734
19711.148
394.359
1045.483
587.159
257.264
13.651
0.479
-0.381
-0.271
-0.144
-0.071
-0.033
-0.008
-0.001
0.001
0.
0.
0.
0.
0.
0.
0.
0.
0.001
0.002
0.001
-0.005
-0.014
-0.031
-0.051
-0.085
-0.147
-0.192
3.547
390.003
22350.984
3324.225
4465.047
19979.498
53409.328
26587.094
101037.711
105462.297
438.081
7267.844
114517.133
119751.266
596.445
41.803
42.275
4158.137
10727.940
25791.105
993.374
5512.296
100791.664
102618.641
51808.848
70.823
0.371
-0.311
-0.201
-0.098
-0.047
-0.017
-0.002
0.001
0.001
0.
0.
0.
0.
0.
0.
0.
0.
0.
0.001
0.002
0.001
-0.003
-0.011
-0.019
-0.040
-0.090
-0.132
2.389
274.904
14923.672
1862.140
26.710
32.932
657.858
27721.736
157017.906
5425.887
39456.027
104165.336
200084.594
100093.664
138.279
8.750
61.593
10417.939
17951.094
163.354
19.280
4193.197
100454.891
101859.617
14918.657
46.249
0.101
-0.228
-0.135
-0.064
-0.026
-0.009
0.001
0.001
0.
0.
0.
0.
0.
0.
0.
0.
0.
0.
0.
0.001
0.002
0.001
-0.005
-0.009
-0.020
-0.056
-0.110
0.228
11.507
83.031
32.807
1.284
29.385
100038.867
134840.219
107275.555
104053.742
106260.695
92259.656
4357.952
193.389
9.146
2.345
6.052
126.194
152.661
9.466
0.526
22.567
133.911
128.677
58.468
2.720
-0.169
-0.150
-0.080
-0.034
-0.015
-0.002
0.001
0.
0.
0.
0.
0.
0.
0.
0.
0.
0.
0.
0.
0.
0.
0.001
0.000
-0.003
-0.009
-0.030
-0.069
-0.116
0.055
0.538
0.130
-0.366
7.560
1853.928
17020.844
2943.337
100065.219
8867.793
114.402
20.727
1.550
-0.214
-0.303
-0.171
0.878
1.012
-0.097
-0.349
-0.194
0.303
0.625
0.288
-0.138
-0.139
-0.083
-0.038
-0.020
-0.007
0.000
0.001
0.
0.
0.
0.
0.
0.
0.
0.
0.
0.
0.
0.
0.
0.
0.
0.
-0.002
-0.002
-0.012
-0.035
-0.079
-0.125
-0.180
-0.247
-0.315
-0.073
5.129
12.732
26.638
153.033
41.067
1.692
-0.299
-0.459
-0.410
-0.340
-0.274
-0.226
-0.203
-0.223
-0.243
-0.238
-0.209
-0.182
-0.157
-0.115
-0.069
-0.035
-0.016
-0.007
-0.002
0.001
0.
0.
0.
0.
0.
0.
0.
0.
0.
0.
0.
0.
0.
0.
0.
0.
0.
-0.001
0.002
-0.001
-0.010
-0.032
-0.068
-0.114
-0.151
-0.194
-0.232
-0.241
-0.234
-0.050
0.421
0.008
-0.364
-0.384
-0.345
-0.286
-0.233
-0.189
-0.150
-0.126
-0.113
-0.111
-0.110
-0.110
-0.097
-0.076
-0.045
-0.024
-0.012
-0.006
-0.001
0.001
0.
0.
0.
0.
0.
0.
0.
0.
0.
0.
0.
0.
0.
0.
0.
0.
0.
0.
0.
0.002
0.002
0.001
-0.007
-0.020
-0.045
-0.074
-0.103
-0.140
-0.174
-0.203
-0.225
-0.250
-0.264
-0.266
-0.257
-0.222
-0.188
-0.163
-0.132
-0.100
-0.075
-0.061
-0.049
-0.043
-0.036
-0.028
-0.019
-0.012
-0.006
-0.002
-0.002
0.001
0.
0.
0.
0.
0.
0.
0.
0.
0.
0.
0.
0.
0.
0.
0.
0.
0.
0.
0.
0.
0.001
0.003
0.004
0.003
0.001
-0.008
-0.023
-0.043
-0.065
-0.090
-0.117
-0.144
-0.165
-0.175
-0.172
-0.170
-0.157
-0.138
-0.117
-0.093
-0.068
-0.048
-0.036
-0.023
-0.013
-0.010
-0.006
-0.004
-0.002
-0.002
-0.002
0.001
0.
0.
0.
0.
0.
0.
0.
0.
0.
0.
0.
0.
0.
0.
0.
0.
0.
0.
0.
0.
0.
0.
0.003
0.006
0.005
0.007
0.002
-0.002
-0.016
-0.031
-0.052
-0.076
-0.096
-0.109
-0.117
-0.121
-0.113
-0.102
-0.088
-0.077
-0.060
-0.046
-0.030
-0.018
-0.010
-0.004
-0.001
-0.001
0.000
0.000
0.001
0.001
0.
0.
0.
0.
0.
0.
0.
0.
0.
0.
0.
0.
0.
0.
0.
0.
0.
0.
0.
0.
0.
0.
0.
0.001
0.002
0.006
0.009
0.009
0.006
-0.001
-0.015
-0.032
-0.053
-0.070
-0.076
-0.082
-0.077
-0.068
-0.059
-0.052
-0.043
-0.032
-0.026
-0.016
-0.012
-0.007
-0.003
0.000
0.001
0.001
0.001
0.
0.
0.
0.
0.
0.
0.
0.
0.
0.
0.
0.
0.
0.
0.
0.
0.
0.
0.
0.
0.
0.
0.
0.
0.
0.
0.001
0.003
0.005
0.007
0.007
0.003
-0.005
-0.019
-0.033
-0.042
-0.050
-0.050
-0.046
-0.039
-0.034
-0.029
-0.025
-0.019
-0.015
-0.010
-0.006
-0.004
-0.003
-0.001
0.
0.
0.
0.
0.
0.
0.
0.
0.
0.
0.
0.
0.
0.
0.
0.
0.
0.
0.
0.
0.
0.
0.
0.
0.
0.
0.
0.
0.
0.
0.
0.004
0.005
0.005
0.004
-0.001
-0.007
-0.017
-0.024
-0.028
-0.028
-0.026
-0.021
-0.018
-0.017
-0.013
-0.010
-0.007
-0.005
-0.004
-0.002
-0.001
0.
0.
0.
0.
0.
0.
0.
0.
0.
0.
0.
0.
0.
0.
0.
0.
0.
0.
0.
0.
0.
0.
0.
0.
0.
0.
0.
0.
0.
0.
0.
0.
0.001
0.002
0.003
0.002
0.000
-0.003
-0.007
-0.011
-0.013
-0.013
-0.013
-0.011
-0.010
-0.007
-0.004
-0.003
-0.003
-0.002
-0.002
-0.001
0.
0.
0.
0.
0.
0.
0.
0.
0.
0.
0.
0.
0.
0.
0.
0.
0.
0.
0.
0.
0.
0.
0.
0.
0.
0.
0.
0.
0.
0.
0.
0.
0.
0.
0.002
0.002
0.003
0.002
0.000
0.
-0.004
-0.006
-0.006
-0.006
-0.006
-0.004
-0.002
-0.001
-0.001
-0.001
0.
0.
0.
0.
0.
0.
0.
0.
0.
0.
0.
0.
0.
0.
0.
0.
0.
0.
0.
0.
0.
0.
0.
0.
0.
0.
0.
0.
0.
0.
0.
0.
0.
0.
0.
0.
0.
0.
0.
0.002
0.001
0.001
0.000
0.000
0.000
-0.001
-0.001
-0.001
0.
0.
0.
0.
0.
0.
0.
0.
0.
0.
0.
0.
0.
0.
0.
0.
0.
0.
0.
0.
0.
0.
0.
0.
0.
0.
0.
0.
0.
0.
0.001
0.003
0.002
0.004
0.004
0.004
0.004
0.003
-0.001
-0.003
-0.006
-0.010
-0.017
-0.021
-0.026
-0.029
-0.030
-0.026
-0.020
-0.014
-0.009
-0.005
-0.003
-0.001
0.000
0.
0.
0.
0.
0.
0.
0.
0.
0.
0.
0.
0.
0.
0.
0.
0.
0.
0.
0.
0.
0.
0.
0.
0.
0.
0.
0.001
0.002
0.004
0.005
0.005
0.007
0.007
0.008
0.007
0.004
-0.002
-0.006
-0.015
-0.023
-0.033
-0.049
-0.068
-0.082
-0.085
-0.077
-0.061
-0.042
-0.029
-0.019
-0.012
-0.005
-0.002
0.000
0.
0.
0.
0.
0.
0.
0.
0.
0.
0.
0.
0.
0.
0.
0.
0.
0.
0.
0.
0.
0.
0.
0.
0.
0.001
0.002
0.005
0.006
0.006
0.005
0.005
0.007
0.006
0.005
-0.001
-0.005
-0.016
-0.030
-0.045
-0.073
-0.111
-0.145
-0.159
-0.157
-0.161
-0.149
-0.120
-0.085
-0.058
-0.039
-0.021
-0.009
-0.002
0.000
0.
0.
0.
0.
0.
0.
0.
0.
0.
0.
0.
0.
0.
0.
0.
0.
0.
0.
0.
0.
0.
0.
0.
0.003
0.005
0.006
0.005
0.002
0.001
0.002
0.003
0.001
-0.002
-0.010
-0.020
-0.036
-0.059
-0.093
-0.144
-0.203
-0.219
0.038
0.523
0.015
-0.256
-0.239
-0.182
-0.122
-0.080
-0.052
-0.025
-0.008
-0.001
0.000
0.
0.
0.
0.
0.
0.
0.
0.
0.
0.
0.
0.
0.
0.
0.
0.
0.
0.
0.
0.
0.
0.001
0.003
0.006
0.005
0.001
-0.004
-0.011
-0.018
-0.020
-0.017
-0.022
-0.031
-0.047
-0.073
-0.103
-0.148
-0.224
-0.255
0.195
5.656
21.296
11.481
1.402
0.122
1.492
2.070
0.175
-0.080
-0.052
-0.020
-0.006
-0.001
0.
0.
0.
0.
0.
0.
0.
0.
0.
0.
0.
0.
0.
0.
0.
0.
0.
0.
0.
0.
0.
0.003
0.005
0.005
0.002
-0.006
-0.020
-0.034
-0.040
-0.046
-0.048
-0.053
-0.062
-0.084
-0.108
-0.141
-0.188
-0.156
0.149
5.517
156.246
7432.374
3019.637
163.670
30.160
563.205
1130.832
22.006
0.093
-0.076
-0.036
-0.011
-0.002
-0.001
0.
-0.001
-0.001
-0.001
0.
0.
0.
0.
0.
0.
0.
0.
0.
0.
0.
0.
0.
0.
0.
0.
0.002
0.005
0.005
-0.001
-0.015
-0.034
-0.046
-0.037
-0.053
-0.072
-0.084
-0.085
-0.100
-0.125
-0.121
-0.156
0.116
1.337
29.959
3743.348
106717.797
116432.742
100552.734
1244.640
102954.609
100290.523
366.564
0.963
-0.111
-0.061
-0.021
-0.008
-0.003
-0.001
-0.001
-0.001
-0.001
-0.001
-0.001
-0.001
0.
0.
0.
0.
0.
0.
0.
0.
0.
0.
0.
0.
0.
0.003
0.004
0.004
-0.003
-0.024
-0.040
-0.025
0.114
0.009
-0.080
-0.100
-0.095
-0.105
-0.132
-0.134
-0.206
-0.081
2.158
40.563
2124.449
24111.303
94101.227
170982.563
5150.334
16145.221
34203.781
159.752
0.968
-0.161
-0.088
-0.036
-0.019
-0.010
-0.005
-0.009
-0.010
-0.009
-0.006
-0.004
-0.003
-0.001
0.
0.
0.
0.
0.
0.
0.
0.
0.
0.
0.
0.
0.002
0.004
0.004
-0.004
-0.025
-0.042
-0.021
0.150
0.006
-0.080
-0.096
-0.090
-0.102
-0.141
-0.217
-0.296
0.068
7.459
74.027
752.138
785.680
830.364
35011.398
101012.695
40911.680
1346.361
44.845
0.396
-0.225
-0.130
-0.065
-0.038
-0.029
-0.025
-0.025
-0.025
-0.024
-0.019
-0.012
-0.007
-0.003
-0.001
0.
0.
0.
0.
0.
0.
0.
0.
0.
0.
0.
0.003
0.004
0.004
-0.002
-0.019
-0.042
-0.054
-0.047
-0.067
-0.075
-0.076
-0.075
-0.091
-0.143
-0.209
1.400
36.242
94.770
61.181
368.934
4879.866
372.059
2529.634
105202.656
103901.023
44370.133
250.313
0.833
-0.307
-0.211
-0.126
-0.077
-0.060
-0.059
-0.063
-0.065
-0.059
-0.045
-0.031
-0.020
-0.010
-0.003
0.
0.
0.
0.
0.
0.
0.
0.
0.
0.
0.
0.003
0.002
0.004
-0.002
-0.014
-0.033
-0.050
-0.060
-0.065
-0.064
-0.056
-0.057
-0.072
-0.121
-0.098
31.847
10589.489
100268.422
1992.260
408.324
215.374
35.054
443.148
2441.222
5554.777
2115.280
66.605
1.488
-0.065
-0.257
-0.218
-0.168
-0.130
-0.132
-0.130
-0.126
-0.114
-0.096
-0.064
-0.039
-0.024
-0.014
-0.003
0.
0.
0.
0.
0.
0.
0.
0.
0.
0.
0.
0.002
0.001
-0.001
-0.009
-0.024
-0.037
-0.048
-0.056
-0.057
-0.052
-0.053
-0.074
-0.115
-0.110
11.248
3434.061
200111.141
3482.047
19740.586
3213.604
54.307
505.787
162.541
28.364
175.714
900.590
152.835
26.099
2.631
-0.045
-0.269
-0.275
-0.257
-0.205
-0.116
-0.170
-0.171
-0.123
-0.068
-0.040
-0.023
-0.011
-0.002
0.001
0.
0.
0.
0.
0.
0.
0.
0.
0.
0.000
-0.003
-0.005
-0.015
-0.031
-0.048
-0.062
-0.073
-0.080
-0.084
-0.094
-0.114
-0.153
-0.196
0.690
47.921
855.644
152.740
2167.455
626.330
493.592
76232.289
3179.076
59.503
31666.160
101414.914
105367.906
4020.977
273.613
20.249
0.327
-0.410
-0.356
0.069
0.628
0.041
-0.237
-0.205
-0.123
-0.065
-0.035
-0.017
-0.007
-0.004
0.002
0.
0.
0.
0.
0.
0.
0.
-0.001
-0.002
-0.005
-0.014
-0.031
-0.046
-0.067
-0.089
-0.116
-0.152
-0.180
-0.201
-0.205
-0.182
-0.212
-0.245
3.236
78.062
85.241
19.382
12.141
140.947
1722.199
267.641
46.012
13743.298
105127.414
109773.734
113971.984
88972.563
4605.133
15.940
0.226
2.163
16.288
24.191
7.971
0.533
-0.243
-0.182
-0.111
-0.059
-0.030
-0.012
-0.003
0.001
0.002
0.
0.
0.
0.
0.
0.
-0.002
-0.005
-0.010
-0.024
-0.044
-0.048
0.180
0.584
0.137
-0.227
-0.309
-0.308
-0.001
2.159
3.308
0.798
84.486
100048.523
100078.648
109.065
36.192
25.375
47.645
30.508
21.038
76.660
406.389
3797.021
100840.836
108785.859
118692.398
134.918
72.851
276.559
6915.989
8106.877
409.440
14.689
0.288
-0.200
-0.158
-0.098
-0.050
-0.020
-0.007
0.001
0.002
0.002
0.
0.
0.
0.
0.
-0.002
-0.006
-0.015
-0.036
-0.050
0.338
8.686
35.377
10.622
0.299
-0.122
0.267
7.042
95.189
133.923
14.080
166.291
126106.906
200121.891
1331.455
31854.662
2132.700
2902.079
4542.078
61.377
7.074
138.461
473.874
235.868
318.756
577.723
266.190
31985.967
106673.719
130602.039
105281.055
2487.959
112.371
6.219
0.180
-0.168
-0.128
-0.077
-0.034
-0.011
-0.002
0.003
0.002
0.001
0.
0.
0.
0.
-0.002
-0.006
-0.017
-0.040
-0.040
1.697
79.602
665.103
115.353
2.757
2.536
15.410
212.263
28867.268
11761.129
83.380
530.531
103970.086
121840.797
108487.055
106145.930
44180.180
2761.316
17283.381
532.734
39.123
12451.125
100714.031
15866.061
599.535
12.985
553.430
100511.344
126249.188
35998.664
15154.604
1469.574
772.272
21.494
1.493
-0.038
-0.142
-0.101
-0.051
-0.017
-0.003
0.004
0.003
0.002
0.
0.
0.
0.
-0.002
-0.006
-0.017
-0.038
-0.048
1.177
45.355
377.996
95.284
5.629
107.242
3362.451
7671.975
100793.281
100039.219
170.639
382.248
4830.053
19908.371
100347.594
7454.515
2679.332
4693.916
345.609
63.698
32.138
4489.962
86965.523
101092.195
25574.900
126.560
155.792
3739.764
1546.652
565.922
98.645
189.740
128.390
10.315
3.136
0.249
-0.133
-0.104
-0.062
-0.022
-0.004
0.003
0.004
0.002
0.
0.
0.
0.
-0.001
-0.005
-0.013
-0.031
-0.054
0.066
2.777
19.318
9.632
77.120
9330.065
102379.211
106945.266
2778.846
1102.871
19.086
21.555
147.205
105.333
177.042
480.446
23623.881
200095.859
2445.467
830.989
126.327
164.960
19605.676
79191.133
7580.294
214.356
98.761
424.184
633.773
461.016
60.604
137.862
17.341
2.161
1.321
0.024
-0.129
-0.099
-0.059
-0.023
-0.002
0.003
0.005
0.002
0.
0.
0.
0.
-0.001
-0.002
-0.009
-0.020
-0.047
-0.081
-0.095
-0.052
0.497
142.721
39293.523
91673.641
14731.135
179.117
9.115
2.680
751.580
702.840
7.811
6.604
166.672
5019.773
22132.123
11188.185
101021.695
6420.684
47.865
1870.754
1765.646
291.160
25.151
5.697
11.407
65.784
334.189
1615.195
4516.696
125.021
0.853
-0.203
-0.215
-0.143
-0.094
-0.052
-0.015
0.000
0.005
0.005
0.002
0.
0.
0.
0.
0.001
-0.001
-0.005
-0.010
-0.027
-0.062
-0.117
-0.213
-0.202
7.037
114.976
150.553
625.187
214.498
5.816
1.520
84.097
306.919
116.173
49.116
38458.563
103902.977
74615.102
101992.742
200162.453
1446.637
19.228
27.341
50.385
35.643
3.471
0.457
1.906
27.946
1239.989
5885.379
723.917
51.392
0.672
-0.379
-0.257
-0.142
-0.077
-0.039
-0.007
0.003
0.005
0.004
0.002
0.
0.
0.
0.
0.
-0.001
-0.002
-0.004
-0.011
-0.032
-0.070
-0.137
-0.231
-0.200
0.484
5.816
38.783
20.043
1.648
0.749
110.108
127367.148
28484.871
115.428
51815.637
100163.695
3418.271
43948.512
62361.051
51971.945
781.105
22.967
14.808
8.175
6.657
22.186
57.772
82.503
14040.354
130720.422
100497.195
1037.475
4.345
-0.351
-0.268
-0.133
-0.062
-0.024
0.000
0.005
0.005
0.004
0.001
0.
0.
0.
0.
0.
0.
-0.001
0.001
-0.003
-0.015
-0.037
-0.072
-0.135
-0.212
-0.277
-0.123
0.547
1.557
1.730
0.427
68.201
22684.754
21709.498
78.346
154.209
578.923
92.533
6104.302
58220.023
103158.508
9088.368
494.925
70.036
8.005
69.109
302.447
251.982
52.006
564.448
101859.078
104419.703
2535.093
91.929
1.484
-0.282
-0.150
-0.062
-0.019
-0.002
0.005
0.004
0.002
0.
0.
0.
0.
0.
0.
0.
0.001
-0.001
0.001
-0.003
-0.018
-0.036
-0.065
-0.111
-0.172
-0.223
-0.194
0.308
0.502
-0.248
3.083
85.906
741.927
26.633
10.422
10.588
8.530
347.419
29725.496
107663.469
1633.625
6765.973
435.527
18.127
1017.053
11727.987
495.421
18.831
596.494
73860.109
102871.141
104467.617
100887.758
39.961
-0.232
-0.190
-0.082
-0.026
-0.001
0.003
0.002
0.
0.
0.
0.
0.
0.
0.
0.
0.
0.
0.001
0.001
-0.005
-0.020
-0.031
-0.052
-0.086
-0.127
-0.168
-0.197
-0.275
-0.423
0.119
26.967
468.150
152.168
122.930
127.980
263.127
5356.452
100888.148
6179.582
181.854
384.231
65.702
37.923
20750.334
128713.867
5707.810
114.129
1592.630
18231.613
35749.180
103166.523
5649.510
24.844
0.334
-0.220
-0.112
-0.037
-0.009
0.000
-0.001
0.
0.
0.
0.
0.
0.
0.
0.
0.
0.
-0.002
0.000
-0.001
-0.005
-0.017
-0.030
-0.048
-0.078
-0.127
-0.207
-0.307
-0.330
2.208
43.158
931.365
3435.453
158.472
390.706
4958.427
9578.677
2211.187
118.952
6.998
134.451
45604.320
184.398
829.854
9574.835
613.179
90.576
35.218
116.959
7553.176
104271.594
16480.434
142.940
3.214
-0.221
-0.146
-0.053
-0.016
-0.008
-0.001
0.
0.
0.
0.
0.
0.
0.
0.
0.
0.
-0.002
-0.002
-0.003
-0.001
-0.007
-0.017
-0.036
-0.062
-0.116
-0.211
-0.274
0.844
13.590
101.681
440.908
2585.977
319.711
52356.352
107749.695
1679.183
21.333
7.797
21.879
9371.223
200029.609
5796.814
22.440
25.702
19.678
8.072
19.125
43.200
1208.298
83615.258
21564.234
178.040
3.495
-0.266
-0.184
-0.071
-0.023
-0.007
-0.001
0.
0.
0.
0.
0.
0.
0.
0.
0.
0.
0.
-0.002
-0.002
-0.003
-0.008
-0.018
-0.038
-0.069
-0.127
-0.213
0.300
88.077
7814.096
6322.004
2135.731
145.537
221.543
36738.316
105118.094
1114.951
54.347
58.381
32.660
12433.975
102744.711
6714.051
39.509
311.146
129.536
47.609
4142.082
28290.768
17465.330
1953.632
502.877
60.867
2.096
-0.307
-0.215
-0.095
-0.033
-0.010
0.001
-0.001
0.
0.
0.
0.
0.
0.
0.
0.
0.
0.
0.
-0.002
-0.002
-0.009
-0.022
-0.042
-0.081
-0.150
-0.239
1.577
1130.280
100764.008
200214.719
200097.016
63941.270
692.985
3228.138
836.835
134.120
42.508
50.734
22.672
804.924
6273.541
288.460
1098.180
100015.391
63765.828
635.327
14884.093
100144.594
1034.249
136.348
550.253
319.531
6.976
0.121
-0.233
-0.121
-0.048
-0.014
0.001
0.001
0.
0.
0.
0.
0.
0.
0.
0.
0.
0.
0.
0.
-0.002
-0.009
-0.027
-0.051
-0.102
-0.176
-0.253
0.440
89.617
7827.112
8782.673
104340.516
104012.648
586.894
213.613
49.041
55.702
316.371
5391.273
1727.603
39.123
89.979
23.298
1372.998
100541.383
200085.516
105893.484
4571.389
454.101
39.902
15.779
368.617
301.393
42.145
5.186
-0.065
-0.156
-0.068
-0.024
-0.002
0.001
0.
0.
0.
0.
0.
0.
0.
0.
0.
0.
0.
0.
-0.003
-0.012
-0.033
-0.070
-0.118
-0.153
0.103
2.303
37.413
78.607
86.453
1600.443
1504.616
5107.627
10306.189
58.020
714.111
31784.131
101370.305
28268.252
38.406
46.801
2854.057
1002.551
2288.491
117190.055
113867.367
65050.824
200096.594
2849.433
91.063
282.584
84.349
106.200
12.660
0.101
-0.199
-0.096
-0.033
-0.006
-0.001
0.000
0.
0.
0.
0.
0.
0.
0.
0.
0.
0.001
0.000
-0.005
-0.017
-0.044
-0.085
-0.118
0.848
14.963
34.073
119.868
256.697
23.328
47.283
615.035
816.030
532.594
18.830
275.164
5711.562
941.897
207.446
56.168
480.849
100537.992
95623.281
16950.828
139579.828
2479.130
25521.252
56238.145
916.348
509.675
1883.607
128.474
54.709
10.879
0.033
-0.253
-0.134
-0.052
-0.017
-0.004
0.001
0.
0.
0.
0.
0.
0.
0.
0.
0.001
0.002
-0.002
-0.008
-0.029
-0.061
-0.109
-0.074
5.972
238.991
767.388
79.501
36.853
4.131
6.194
52.312
87.546
69.779
10.997
14.884
33.533
10.979
2.856
27.416
315.663
3574.884
897.029
196.065
30567.520
869.748
1448.687
20038.170
100331.828
6076.288
494.681
35.470
46.882
10.646
0.076
-0.310
-0.191
-0.090
-0.034
-0.010
-0.001
0.
0.
0.
0.
0.
0.
0.
0.
0.003
0.001
-0.005
-0.019
-0.050
-0.100
-0.159
-0.143
4.521
162.372
437.728
39.627
4.583
-0.158
0.512
50.159
5250.956
7374.798
216.153
50.717
3.343
4.055
32.647
25.361
23.525
55.723
22.081
8.605
148.744
228.394
128.378
18287.492
112572.820
3369.289
174.210
6.800
22.652
44.421
7.636
0.315
-0.192
-0.133
-0.059
-0.018
-0.005
0.
0.
0.
0.
0.
0.
0.
0.001
0.002
-0.001
-0.011
-0.041
-0.087
-0.131
-0.124
-0.041
0.696
6.487
11.487
2.921
5.275
9.747
3.228
51.363
6201.416
9831.382
12107.610
1361.188
13.212
74.037
2749.101
1450.259
372.438
15.490
2.795
104.830
86722.000
100024.602
698.953
113739.984
135082.250
394.768
8.518
8.956
617.867
3001.105
256.402
25.798
0.784
-0.143
-0.088
-0.029
-0.008
0.
0.
0.
0.
0.
0.
0.
0.002
0.001
-0.004
-0.023
-0.069
-0.085
0.859
8.993
21.893
72.517
47.615
9.954
27.998
441.640
782.285
241.156
18.237
66.749
242.865
4017.733
666.186
21.538
99.325
4966.001
53387.750
46884.277
136.024
1.667
126.672
100033.055
100779.453
2470.193
25074.670
43288.172
208.182
1.515
8.607
591.199
4753.967
44435.887
848.856
8.629
-0.053
-0.097
-0.037
-0.011
0.
0.
0.
0.
0.
0.
0.
0.002
0.001
-0.007
-0.036
-0.079
0.351
37.942
1603.766
10892.673
100323.727
26128.721
189.711
2838.353
27724.615
144290.531
100332.523
473.949
2.660
8.134
40.808
326.551
7358.542
587.559
133.456
6250.393
5797.346
89.759
3.195
12.357
318.366
1074.142
10758.863
100137.352
774.891
15.741
10.044
15.762
52.125
26410.061
123869.172
4140.206
15.078
0.006
-0.098
-0.038
-0.010
0.
0.
0.
0.
0.
0.
0.
0.002
0.001
-0.008
-0.043
-0.077
1.214
218.718
103911.547
103308.602
108828.031
100836.117
489.718
67531.172
17512.813
104593.063
102221.617
802.113
2.748
4.009
32.854
8794.318
101596.820
26950.594
48.374
34.579
55.065
122.917
134.816
15.235
155.865
219.629
263.913
1062.599
366.277
35.556
1178.782
2734.060
71.441
731.249
12175.441
4057.953
7.090
-0.104
-0.088
-0.031
-0.006
0.
0.
0.
0.
0.
0.
0.
0.002
0.001
-0.007
-0.039
-0.076
0.451
44.807
3443.975
57648.309
3084.781
1338.503
96.871
45461.762
2195.010
103397.547
111127.234
488.846
2.797
12.133
89.640
1081.483
131612.656
58792.656
108.362
14.844
94.430
4100.573
5696.372
70.497
15.663
18.025
270.482
101189.625
102346.906
155.600
13621.568
57320.223
255.441
6.003
15.339
8.814
0.149
-0.122
-0.063
-0.019
-0.003
0.
0.
0.
0.
0.
0.
0.
0.003
0.001
-0.004
-0.026
-0.074
-0.060
1.863
21.824
43.508
14.973
10.158
2.953
9.780
145.738
102139.547
104910.617
975.002
21.531
14.061
20.396
86.337
3802.225
2009.654
30.693
66.634
278.473
990.994
1270.059
34.248
6.866
12.448
195.041
100164.336
48686.367
80.715
378.642
713.017
30.502
0.094
-0.293
-0.207
-0.151
-0.094
-0.033
-0.008
-0.001
0.
0.
0.
0.
0.
0.
0.
0.002
0.002
0.000
-0.013
-0.044
-0.079
-0.085
0.067
0.124
-0.114
-0.267
1.102
153.455
11505.285
104014.469
103918.695
1831.096
9040.755
3868.738
24.338
3.063
19.249
22.476
165.024
1448.574
17940.191
453.648
17.798
5.914
275.398
4089.549
337.507
90.793
73.391
55.737
35.040
8.311
0.551
-0.416
-0.320
-0.189
-0.103
-0.045
-0.013
-0.001
0.000
0.
0.
0.
0.
0.
0.
0.
0.
0.002
0.001
-0.004
-0.017
-0.043
-0.078
-0.107
-0.155
-0.231
-0.275
4.904
1515.865
100583.766
163652.797
102424.078
14286.358
200097.250
103000.938
102.438
8.197
12.225
59.219
2396.925
3852.571
11439.103
334.654
3.449
15.249
4838.710
100013.203
6748.805
32.124
105.077
878.067
380.958
13.954
-0.023
-0.366
-0.248
-0.124
-0.062
-0.025
-0.002
0.001
0.001
0.
0.
0.
0.
0.
0.
0.
0.
0.001
0.002
0.001
-0.005
-0.013
-0.030
-0.050
-0.085
-0.151
-0.158
8.186
2694.714
111596.469
54742.727
526.231
1087.185
8862.777
976.472
349.111
77.273
146.689
542.021
105256.367
40682.645
400.213
150.668
7.401
21.521
437.988
8023.392
513.044
39560.801
12654.896
107010.734
66971.328
107.879
0.540
-0.297
-0.185
-0.086
-0.037
-0.014
0.001
0.001
0.001
0.
0.
0.
0.
0.
0.
0.
0.
0.
0.001
0.002
0.001
-0.003
-0.010
-0.019
-0.044
-0.101
-0.113
6.757
2372.808
100784.617
42748.672
59.329
11.992
64.709
557.505
3118.219
1031.747
102172.945
20868.211
93335.445
35327.867
3205.298
5842.841
42.092
23.577
33.219
21.270
23.164
22792.891
8739.031
102277.727
19093.559
69.116
0.364
-0.220
-0.124
-0.054
-0.024
-0.006
0.001
0.001
0.
0.
0.
0.
0.
0.
0.
0.
0.
0.
0.
0.001
0.002
0.001
-0.003
-0.010
-0.025
-0.065
-0.117
0.857
43.143
502.259
181.411
7.291
4.129
449.694
2931.505
5322.325
100876.273
104363.938
27981.576
358.733
164.055
310.381
444.457
11.387
2.804
3.081
0.436
4.308
47.310
106.808
182.333
80.492
4.159
-0.139
-0.146
-0.075
-0.033
-0.010
-0.002
-0.001
0.
0.
0.
0.
0.
0.
0.
0.
0.
0.
0.
0.
0.
0.
0.001
0.000
-0.005
-0.012
-0.040
-0.086
-0.091
0.833
6.273
6.409
0.400
1.184
67.794
236.648
570.246
23735.592
1729.557
104.979
6.708
1.517
2.800
2.801
0.058
-0.183
-0.174
-0.288
-0.063
1.348
3.403
3.278
0.848
-0.095
-0.145
-0.089
-0.039
-0.016
-0.004
0.000
0.
0.
0.
0.
0.
0.
0.
0.
0.
0.
0.
0.
0.
0.
0.
0.
0.
-0.001
-0.006
-0.017
-0.048
-0.086
-0.101
-0.016
-0.049
-0.254
-0.251
0.796
2.537
12.229
61.278
20.222
1.087
-0.370
-0.425
-0.351
-0.279
-0.230
-0.190
-0.177
-0.192
-0.211
-0.192
-0.130
-0.108
-0.148
-0.125
-0.085
-0.039
-0.016
-0.007
-0.002
0.
0.
0.
0.
0.
0.
0.
0.
0.
0.
0.
0.
0.
0.
0.
0.
0.
0.
-0.001
-0.001
-0.004
-0.014
-0.042
-0.073
-0.097
-0.130
-0.169
-0.200
-0.219
-0.234
-0.112
0.176
-0.085
-0.306
-0.319
-0.290
-0.238
-0.182
-0.138
-0.106
-0.093
-0.089
-0.102
-0.119
-0.119
-0.112
-0.093
-0.061
-0.032
-0.014
-0.006
-0.002
0.
0.
0.
0.
0.
0.
0.
0.
0.
0.
0.
0.
0.
0.
0.
0.
0.
0.
0.
0.001
-0.001
0.002
-0.002
-0.009
-0.022
-0.038
-0.057
-0.076
-0.096
-0.125
-0.150
-0.166
-0.185
-0.194
-0.191
-0.180
-0.152
-0.126
-0.097
-0.077
-0.057
-0.047
-0.040
-0.039
-0.043
-0.045
-0.040
-0.029
-0.018
-0.009
-0.003
-0.002
0.001
0.
0.
0.
0.
0.
0.
0.
0.
0.
0.
0.
0.
0.
0.
0.
0.
0.
0.
0.
0.
0.001
0.003
0.002
0.003
0.000
-0.005
-0.012
-0.021
-0.037
-0.054
-0.075
-0.090
-0.101
-0.105
-0.102
-0.089
-0.081
-0.068
-0.054
-0.042
-0.028
-0.022
-0.017
-0.012
-0.011
-0.010
-0.009
-0.006
-0.003
-0.002
-0.002
0.001
0.
0.
0.
0.
0.
0.
0.
0.
0.
0.
0.
0.
0.
0.
0.
0.
0.
0.
0.
0.
0.
0.
0.002
0.005
0.004
0.005
0.004
-0.001
-0.005
-0.014
-0.025
-0.036
-0.051
-0.060
-0.061
-0.056
-0.054
-0.048
-0.041
-0.034
-0.025
-0.019
-0.012
-0.007
-0.004
-0.001
-0.001
0.000
0.000
0.000
0.001
0.001
0.
0.
0.
0.
0.
0.
0.
0.
0.
0.
0.
0.
0.
0.
0.
0.
0.
0.
0.
0.
0.
0.
0.
0.
0.001
0.004
0.007
0.009
0.007
0.004
-0.003
-0.013
-0.022
-0.026
-0.032
-0.034
-0.031
-0.029
-0.027
-0.024
-0.019
-0.015
-0.009
-0.008
-0.005
-0.001
0.002
0.001
0.001
0.001
0.001
0.001
0.
0.
0.
0.
0.
0.
0.
0.
0.
0.
0.
0.
0.
0.
0.
0.
0.
0.
0.
0.
0.
0.
0.
0.
0.
0.
0.001
0.003
0.005
0.005
0.004
0.001
-0.004
-0.009
-0.015
-0.019
-0.022
-0.020
-0.018
-0.017
-0.015
-0.011
-0.008
-0.006
-0.005
-0.003
-0.002
-0.001
0.
0.
0.
0.
0.
0.
0.
0.
0.
0.
0.
0.
0.
0.
0.
0.
0.
0.
0.
0.
0.
0.
0.
0.
0.
0.
0.
0.
0.
0.
0.
0.
0.
0.002
0.005
0.004
0.003
-0.003
-0.007
-0.010
-0.011
-0.012
-0.012
-0.012
-0.012
-0.007
-0.005
-0.004
-0.003
-0.002
-0.001
-0.001
0.
0.
0.
0.
0.
0.
0.
0.
0.
0.
0.
0.
0.
0.
0.
0.
0.
0.
0.
0.
0.
0.
0.
0.
0.
0.
0.
0.
0.
0.
0.
0.
0.
0.
0.
0.002
0.002
0.001
0.000
-0.001
-0.004
-0.006
-0.006
-0.007
-0.007
-0.004
-0.003
-0.001
-0.001
-0.001
0.
0.
0.
0.
0.
0.
0.
0.
0.
0.
0.
0.
0.
0.
0.
0.
0.
0.
0.
0.
0.
0.
0.
0.
0.
0.
0.
0.
0.
0.
0.
0.
0.
0.
0.
0.
0.
0.
0.
0.001
0.002
0.
0.000
-0.001
-0.002
-0.002
-0.002
-0.001
0.
0.
0.
0.
0.
0.
0.
0.
0.
0.
0.
0.
0.
0.
0.
0.
0.
0.
0.
0.
0.
0.
0.
0.
0.
0.
0.
0.
0.
0.
0.
0.
0.
0.
0.
0.
0.
0.
0.
0.
0.
0.
0.
0.
0.
0.001
0.001
-0.001
-0.001
-0.001
-0.001
-0.001
0.
0.
0.
0.
0.
0.
0.
0.
0.
0.
0.
0.
0.
0.
0.
0.
0.
0.
0.
0.
0.
0.
0.
0.
0.
0.
0.
0.
0.
0.
0.001
0.003
0.002
0.004
0.004
0.006
0.006
0.004
0.003
0.001
-0.005
-0.010
-0.015
-0.021
-0.027
-0.034
-0.038
-0.036
-0.032
-0.023
-0.016
-0.009
-0.006
-0.002
0.000
0.
0.
0.
0.
0.
0.
0.
0.
0.
0.
0.
0.
0.
0.
0.
0.
0.
0.
0.
0.
0.
0.
0.
0.
0.
0.
0.
0.002
0.004
0.005
0.005
0.006
0.005
0.005
0.008
0.005
0.003
-0.004
-0.012
-0.019
-0.030
-0.044
-0.063
-0.085
-0.092
-0.091
-0.085
-0.069
-0.046
-0.029
-0.018
-0.010
-0.006
-0.001
0.000
0.
0.
0.
0.
0.
0.
0.
0.
0.
0.
0.
0.
0.
0.
0.
0.
0.
0.
0.
0.
0.
0.
0.
0.
0.002
0.004
0.005
0.005
0.004
0.004
0.005
0.006
0.004
0.002
-0.006
-0.015
-0.029
-0.045
-0.068
-0.100
-0.143
-0.160
-0.093
0.044
-0.097
-0.147
-0.122
-0.082
-0.056
-0.035
-0.019
-0.008
-0.002
0.000
0.
0.
0.
0.
0.
0.
0.
0.
0.
0.
0.
0.
0.
0.
0.
0.
0.
0.
0.
0.
0.
0.
0.001
0.002
0.005
0.005
0.002
-0.001
-0.005
-0.010
-0.013
-0.013
-0.019
-0.030
-0.047
-0.067
-0.094
-0.130
-0.182
-0.214
0.079
7.372
31.538
5.858
-0.095
-0.242
-0.179
-0.114
-0.077
-0.050
-0.023
-0.008
-0.002
-0.001
0.
0.
0.
0.
0.
0.
0.
0.
0.
0.
0.
0.
0.
0.
0.
0.
0.
0.
0.
0.
0.
0.002
0.005
0.005
0.002
-0.005
-0.020
-0.033
-0.042
-0.047
-0.053
-0.059
-0.072
-0.093
-0.120
-0.130
-0.143
0.042
0.684
6.503
311.120
5356.975
189.633
1.538
-0.235
0.318
0.523
-0.006
-0.075
-0.049
-0.019
-0.005
-0.001
0.
0.
0.
0.
0.
0.
0.
0.
0.
0.
0.
0.
0.
0.
0.
0.
0.
0.
0.
0.
0.
0.003
0.005
0.005
-0.002
-0.022
-0.040
-0.043
0.006
-0.018
-0.089
-0.109
-0.114
-0.102
-0.042
0.540
1.127
6.933
33.547
89.347
6588.150
8543.121
304.514
17.754
5.327
57.470
85.692
5.603
-0.013
-0.071
-0.034
-0.011
-0.002
-0.001
0.
0.
0.
0.
0.
0.
0.
0.
0.
0.
0.
0.
0.
0.
0.
0.
0.
0.
0.
0.001
0.003
0.005
0.002
-0.009
-0.038
-0.043
0.467
2.780
2.053
0.136
-0.144
-0.087
0.187
0.701
6.412
10.896
40.689
335.042
247.019
111462.172
109099.250
1469.222
870.411
160.806
4925.661
7475.525
89.794
0.765
-0.102
-0.059
-0.023
-0.007
-0.002
-0.001
-0.001
-0.001
-0.001
-0.001
-0.001
0.
0.
0.
0.
0.
0.
0.
0.
0.
0.
0.
0.
0.
0.001
0.003
0.004
0.001
-0.014
-0.047
0.014
4.849
64.251
14.470
0.669
-0.150
0.053
1.564
1.700
8.388
13.400
18.368
94.172
126.251
170835.781
101550.781
6501.234
101994.766
15203.925
102406.234
100470.383
587.163
2.002
-0.139
-0.081
-0.036
-0.017
-0.007
-0.001
-0.004
-0.004
-0.003
-0.002
-0.001
-0.001
0.
0.
0.
0.
0.
0.
0.
0.
0.
0.
0.
0.
0.001
0.003
0.004
0.000
-0.016
-0.049
-0.003
7.104
213.627
15.616
0.363
-0.152
-0.034
1.351
0.831
1.148
1.658
1.296
4.345
23.185
17181.914
500.263
5137.411
101878.391
106071.594
123806.203
31818.885
128.459
0.733
-0.213
-0.121
-0.059
-0.035
-0.022
-0.015
-0.015
-0.015
-0.014
-0.011
-0.008
-0.002
-0.001
0.
0.
0.
0.
0.
0.
0.
0.
0.
0.
0.
0.
0.003
0.004
0.001
-0.012
-0.043
-0.059
0.298
2.459
0.781
-0.044
-0.145
-0.147
-0.085
-0.143
-0.196
2.760
77.319
178.283
554.061
82.659
19.369
89.076
388.931
38686.430
14156.263
136.954
6.585
-0.221
-0.303
-0.201
-0.114
-0.069
-0.045
-0.038
-0.038
-0.037
-0.035
-0.029
-0.020
-0.013
-0.005
-0.001
0.
0.
0.
0.
0.
0.
0.
0.
0.
0.
0.
0.003
0.002
0.003
-0.008
-0.029
-0.057
-0.064
-0.058
-0.069
-0.103
-0.119
-0.124
-0.131
-0.181
-0.122
89.272
101667.469
108555.984
101616.594
9818.816
1081.360
149.157
112.266
79.335
91.099
16.914
3.192
0.331
-0.260
-0.264
-0.205
-0.142
-0.100
-0.090
-0.093
-0.092
-0.079
-0.059
-0.040
-0.025
-0.014
-0.006
0.
0.
0.
0.
0.
0.
0.
0.
0.
0.
0.
0.001
0.002
0.001
-0.003
-0.017
-0.038
-0.059
-0.071
-0.085
-0.088
-0.089
-0.095
-0.114
-0.161
-0.145
16.840
4032.965
106803.891
104864.320
104934.813
101623.875
525.832
91.462
11.282
48.899
129.682
297.319
45.870
6.226
1.214
-0.152
-0.230
-0.209
-0.196
-0.189
-0.178
-0.160
-0.125
-0.079
-0.047
-0.027
-0.016
-0.007
0.
0.
0.
0.
0.
0.
0.
0.
0.
0.
0.
0.001
-0.001
-0.003
-0.014
-0.029
-0.045
-0.064
-0.075
-0.083
-0.094
-0.116
-0.139
-0.177
-0.225
0.684
40.679
316.716
902.940
100184.477
14787.872
43666.832
34550.195
122.469
1349.841
11766.536
141658.391
1571.493
550.333
106.133
4.113
-0.193
-0.327
-0.298
-0.204
-0.137
-0.207
-0.195
-0.146
-0.083
-0.044
-0.026
-0.013
-0.005
0.001
0.001
0.
0.
0.
0.
0.
0.
0.
0.
-0.002
-0.004
-0.009
-0.018
-0.040
-0.054
-0.074
-0.098
-0.128
-0.164
-0.198
-0.183
-0.018
0.019
-0.225
0.738
10.015
18.739
74.931
154.026
7162.930
6857.502
2600.868
2012.255
44520.379
126776.242
9278.667
200220.266
5408.428
74.416
2.126
0.246
0.983
10.737
25.397
3.946
-0.119
-0.203
-0.136
-0.070
-0.038
-0.018
-0.007
-0.003
0.001
0.001
0.
0.
0.
0.
0.
0.
-0.002
-0.002
-0.007
-0.016
-0.035
-0.045
-0.066
-0.081
-0.145
-0.223
-0.298
-0.269
1.268
22.144
40.804
5.103
9.015
449.479
525.682
19.303
28.268
36.292
83.931
1876.926
1063.945
336.200
1122.986
7768.832
119729.320
5247.187
3087.085
27.966
106.388
81.417
2169.942
60815.852
369.700
1.936
-0.220
-0.185
-0.111
-0.056
-0.029
-0.012
-0.003
0.001
0.002
0.001
0.
0.
0.
0.
0.
-0.001
-0.003
-0.010
-0.024
-0.039
-0.046
0.125
0.411
0.016
-0.330
-0.361
0.588
34.971
5275.670
28715.883
241.147
20.933
853.178
1337.994
829.325
14934.090
952.902
90.436
5511.446
1580.975
59.110
19.989
126.620
639.330
100.496
54.764
504.164
100026.625
21925.648
37270.277
106206.391
2460.452
5.302
-0.093
-0.217
-0.147
-0.083
-0.041
-0.017
-0.004
0.001
0.002
0.002
0.
0.
0.
0.
0.
-0.001
-0.005
-0.011
-0.027
-0.043
-0.009
0.747
2.326
0.740
-0.270
1.338
33.309
493.006
103185.484
106775.547
1064.413
24.548
1112.006
72735.094
104147.211
100724.227
12470.851
926.722
100625.031
103778.633
195.259
96.461
271.069
568.427
71.897
10.264
1335.659
107380.258
102293.109
965.875
2060.288
84.605
3.839
0.093
-0.235
-0.165
-0.105
-0.054
-0.024
-0.007
0.001
0.003
0.002
0.001
0.
0.
0.
0.
-0.001
-0.003
-0.010
-0.026
-0.044
-0.032
0.485
1.558
0.518
4.177
83.685
1986.830
101676.344
125437.539
101900.789
192.866
7.781
131.619
51880.199
100204.789
4142.912
400.058
143.568
8551.810
1542.572
2043.680
2753.856
9346.167
22302.188
765.258
164.835
33305.609
104018.219
141719.547
133638.719
7036.021
8.773
1.905
-0.129
-0.250
-0.183
-0.118
-0.065
-0.027
-0.009
0.001
0.004
0.002
0.001
0.
0.
0.
0.
-0.001
-0.003
-0.007
-0.020
-0.044
-0.075
-0.060
-0.011
0.596
215.287
100439.930
110418.133
120031.477
26030.201
795.734
18.558
55.571
88.753
133.345
258.077
32.794
54.298
371.861
66.587
357.813
106518.742
4764.165
105872.414
103499.469
5093.510
952.337
100275.570
47945.781
107432.672
102077.891
709.648
4065.985
114.379
0.606
-0.283
-0.197
-0.119
-0.065
-0.025
-0.007
0.002
0.004
0.003
0.002
0.
0.
0.
0.
-0.001
-0.002
-0.005
-0.012
-0.032
-0.071
-0.133
-0.235
0.870
478.026
100127.148
61464.574
2443.673
112.399
7.785
22.822
57260.797
78739.000
187.726
6.779
129.413
675.865
190.348
426.978
13876.251
4733.776
258.347
47014.684
135175.594
101001.016
1240.563
180.435
176.713
24176.014
98512.641
123221.641
101370.531
3706.643
3.711
-0.301
-0.199
-0.114
-0.055
-0.021
-0.003
0.002
0.004
0.002
0.002
0.
0.
0.
0.
0.
-0.001
-0.001
-0.006
-0.019
-0.050
-0.108
-0.202
-0.127
14.908
357.318
150.287
36.295
24.941
1.717
25.492
9109.185
90856.938
1933.251
47.745
6328.451
105316.531
2273.523
814.007
2422.787
143.299
37.800
1407.458
16175.564
7548.808
131.928
12.413
34.960
1169.445
82756.633
111154.977
27496.910
299.213
1.384
-0.329
-0.204
-0.100
-0.044
-0.016
0.002
0.004
0.005
0.001
0.001
0.
0.
0.
0.
0.
0.001
0.000
-0.001
-0.010
-0.030
-0.067
-0.139
-0.230
-0.168
0.595
0.633
1.573
1.464
-0.249
6.024
996.230
200166.531
111416.969
161.871
2581.648
39328.383
918.331
182.403
188.997
323.542
119.436
7064.950
2844.495
947.497
409.388
882.366
16902.777
2259.074
200382.750
103401.406
7628.120
160.286
1.508
-0.342
-0.221
-0.103
-0.042
-0.013
0.002
0.006
0.004
0.002
0.
0.
0.
0.
0.
0.
0.
-0.001
0.000
-0.005
-0.018
-0.038
-0.079
-0.143
-0.228
-0.308
-0.358
-0.364
-0.420
-0.495
1.051
158.062
101100.297
199089.891
165.807
51.156
136.692
25.264
51.638
2663.733
16512.934
1902.172
111.549
58.134
1086.303
12367.339
107167.219
102007.852
2270.904
11496.338
8081.944
26987.262
411.507
17.635
0.262
-0.257
-0.134
-0.048
-0.015
0.001
0.004
0.002
0.001
0.
0.
0.
0.
0.
0.
0.
0.
0.000
-0.003
-0.009
-0.022
-0.044
-0.073
-0.123
-0.178
-0.239
-0.288
-0.351
-0.432
-0.350
5.812
240.867
10764.856
722.137
311.971
227.804
13.318
354.485
105422.227
124967.938
20856.580
75.263
19.729
468.383
9299.405
135043.531
4649.855
118.758
7084.217
142482.047
101106.430
16852.154
1367.551
7.792
-0.225
-0.178
-0.074
-0.021
-0.002
0.001
0.001
0.
0.
0.
0.
0.
0.
0.
0.
0.
-0.002
-0.001
-0.006
-0.012
-0.023
-0.040
-0.061
-0.093
-0.135
-0.198
-0.269
-0.313
0.413
4.616
1228.184
100242.703
37936.426
79205.398
96421.883
197.584
4454.378
102975.305
20769.752
655.804
63.359
30.419
44.430
42576.766
101267.633
121745.156
104204.492
48988.242
102170.508
21461.076
102472.109
1843.116
46.237
1.131
-0.196
-0.101
-0.034
-0.010
-0.003
0.
0.
0.
0.
0.
0.
0.
0.
0.
0.
-0.002
-0.003
-0.004
-0.009
-0.016
-0.025
-0.041
-0.062
-0.099
-0.160
-0.232
0.114
5.519
12.839
167.076
15306.142
1835.329
39269.754
55376.246
992.530
254.712
2029.201
144.337
60.776
118.410
115.049
22.740
1041.743
24701.889
101283.992
30894.674
332.857
542.678
5816.154
102165.672
110499.078
3794.660
14.483
-0.102
-0.126
-0.048
-0.016
-0.006
-0.001
0.
0.
0.
0.
0.
0.
0.
0.
0.
-0.002
-0.003
-0.005
-0.006
-0.011
-0.020
-0.030
-0.055
-0.096
-0.152
-0.234
-0.075
2.656
7.033
6.418
18.004
51.505
8863.915
111692.656
101145.039
11430.978
28.762
6.038
53.733
353.259
1596.629
170.907
15.084
129.148
1299.272
399.176
131.127
57.895
899.115
41524.375
103402.297
7091.798
22.852
-0.060
-0.153
-0.062
-0.021
-0.006
-0.003
0.
0.
0.
0.
0.
0.
0.
0.
0.
-0.002
-0.002
-0.003
-0.006
-0.009
-0.016
-0.030
-0.055
-0.101
-0.158
-0.237
-0.078
15.989
311.369
151.119
61.868
28.130
357.849
9590.540
115517.836
10341.187
227.376
32.299
48.051
16648.145
102029.078
2355.076
21.025
97.732
97.972
652.896
11046.859
67868.492
186.298
1963.708
100484.711
10502.798
26.490
-0.106
-0.191
-0.081
-0.025
-0.008
0.000
0.
0.
0.
0.
0.
0.
0.
0.
0.
0.
-0.002
-0.003
-0.003
-0.009
-0.017
-0.033
-0.059
-0.109
-0.174
-0.267
0.264
99.820
10309.074
1781.215
2843.151
1449.725
39.768
1679.591
103872.852
48090.977
2839.555
76.849
90.755
51823.660
100097.422
4842.404
248.662
23712.133
4176.847
47410.277
125738.836
106758.609
299.245
275.175
8741.081
880.739
8.672
-0.247
-0.238
-0.114
-0.041
-0.009
0.001
0.000
0.
0.
0.
0.
0.
0.
0.
0.
0.
0.
-0.002
-0.002
-0.008
-0.019
-0.037
-0.065
-0.120
-0.202
-0.296
-0.184
15.864
339.163
1242.223
105281.703
103054.875
1516.376
6350.759
27071.303
1807.167
3450.669
17090.381
103110.078
241.008
1097.607
85.098
295.554
34864.109
6957.257
105250.508
200220.469
1678.854
24.648
18.774
59.305
26.925
6.389
0.182
-0.251
-0.155
-0.066
-0.017
-0.002
0.002
0.
0.
0.
0.
0.
0.
0.
0.
0.
0.
0.
-0.003
-0.007
-0.017
-0.043
-0.076
-0.140
-0.215
-0.298
-0.343
0.306
5.804
828.580
100405.516
170542.891
200092.422
100244.992
350.764
12212.471
101562.008
134989.109
85818.359
2786.381
183.148
1999.425
732.497
205.477
2286.244
100977.133
151201.891
100507.711
198.957
3212.916
38498.867
1814.831
282.914
13.541
0.063
-0.186
-0.091
-0.031
-0.005
-0.004
0.000
0.
0.
0.
0.
0.
0.
0.
0.
0.
0.001
-0.001
-0.005
-0.019
-0.048
-0.094
-0.155
-0.187
0.043
0.238
0.435
1.040
22.164
711.046
111441.797
105769.102
10501.734
65.356
2769.632
100066.336
6902.976
533.915
112434.680
35162.949
200093.469
44589.258
107.150
793.524
930.339
49140.699
146022.531
2244.270
101652.523
100714.016
19385.732
29532.154
829.897
3.430
-0.229
-0.132
-0.053
-0.017
-0.005
0.
0.
0.
0.
0.
0.
0.
0.
0.
0.001
0.001
0.
-0.008
-0.026
-0.062
-0.115
-0.177
-0.068
1.399
2.464
0.498
-0.187
6.839
1033.263
57169.691
7093.205
1320.960
33.480
24.539
135.108
34.371
40.476
8602.519
61919.402
102512.797
4818.496
79.193
421.402
297.308
99292.969
106594.898
106197.320
103836.344
85486.656
1257.663
100089.672
1443.351
4.199
-0.287
-0.197
-0.089
-0.035
-0.010
-0.003
0.
0.
0.
0.
0.
0.
0.
0.
0.001
0.001
-0.004
-0.018
-0.047
-0.093
-0.157
-0.215
-0.144
0.976
1.751
0.057
-0.577
0.103
22.433
462.611
104874.492
101464.742
1980.535
327.258
7.101
21.677
253.385
178.134
329.626
4792.378
6820.074
96.847
14.907
50.561
821.191
9147.425
105102.141
101754.172
11400.773
50.315
116.108
22.398
0.542
-0.268
-0.233
-0.142
-0.058
-0.020
-0.006
0.
0.
0.
0.
0.
0.
0.
0.001
0.002
-0.001
-0.009
-0.037
-0.077
-0.114
-0.123
-0.156
-0.143
-0.105
-0.196
-0.372
1.661
13.651
11.511
233.853
100076.813
105159.227
100607.383
90897.969
64.151
828.445
100495.625
97807.516
1382.494
141.515
144.802
19.076
310.854
537.409
233.138
198940.234
88936.664
228.803
41.616
1.668
4.130
11.457
10.193
2.153
-0.123
-0.173
-0.084
-0.029
-0.008
0.
0.
0.
0.
0.
0.
0.
0.001
0.001
-0.003
-0.021
-0.060
-0.058
1.381
10.307
8.499
11.803
7.721
0.506
1.899
92.158
4874.628
2066.652
42.542
318.916
2387.224
100025.148
20701.813
47.154
1281.563
101258.203
200215.719
103892.656
956.943
10.150
9.956
355.441
666.753
114.010
7446.405
495.291
15.701
1.468
1.064
19.813
2364.105
1889.139
90.445
1.222
-0.168
-0.100
-0.035
-0.010
0.
0.
0.
0.
0.
0.
0.
0.003
0.001
-0.006
-0.032
-0.068
0.698
116.333
11404.657
1510.773
855.864
437.034
12.613
17.435
625.405
106819.078
117978.180
266.117
3.961
28.831
224.655
97.521
119.644
80.788
852.149
71974.320
157342.328
9681.918
26.418
0.841
16.365
28.927
59.351
96.641
16.904
4.901
43.165
51.490
108.657
104963.016
101329.430
2225.619
6.440
-0.140
-0.101
-0.036
-0.009
0.
0.
0.
0.
0.
0.
0.
0.002
0.001
-0.007
-0.037
-0.071
2.116
1335.023
100618.094
90872.234
4338.569
1720.093
26.468
76.416
200.984
20174.857
51034.965
317.783
4.426
126.162
2543.107
1249.311
8247.612
3165.727
44.223
196.886
2592.119
442.591
8.735
1.801
3.726
5.913
18.072
33.280
21.065
57.732
12540.152
46997.473
257.306
355.166
5965.207
25811.314
8.279
-0.124
-0.085
-0.027
-0.007
0.
0.
0.
0.
0.
0.
0.
0.003
0.001
-0.006
-0.033
-0.071
0.536
79.695
4550.111
1194.282
175.549
75.558
5.718
59.299
159.022
109729.742
115244.352
408.236
7.392
1177.594
100037.258
13078.510
112656.734
100177.766
212.327
3.410
11.459
15.186
15.178
74.068
145.001
30.126
73.439
1187.595
6749.844
280.979
100421.602
100948.734
1407.941
6.972
12.859
11.836
0.179
-0.113
-0.056
-0.015
-0.003
0.
0.
0.
0.
0.
0.
0.
0.002
0.002
-0.003
-0.022
-0.063
-0.063
0.994
8.046
9.284
3.290
1.088
-0.211
1.290
61.804
4818.127
8346.986
134.707
11.237
140.178
2967.765
765.443
19986.168
8041.632
49.205
1.334
3.502
6.449
15.537
407.663
1104.208
99.484
50.303
880.088
9487.854
203.519
2299.804
5807.633
102.600
0.926
-0.274
-0.204
-0.136
-0.079
-0.027
-0.007
0.
0.
0.
0.
0.
0.
0.
0.
0.001
0.002
0.000
-0.011
-0.037
-0.073
-0.092
-0.069
-0.083
-0.204
-0.346
-0.104
12.068
140.905
1138.667
3047.362
130.012
3127.730
1711.601
31.089
92.866
749.806
551.919
14.281
12.084
24.927
5.820
2.879
54.617
120.171
73.288
21.253
21.611
34104.121
8078.742
1903.505
222.429
12.027
0.023
-0.278
-0.177
-0.089
-0.040
-0.012
0.000
0.000
0.
0.
0.
0.
0.
0.
0.
0.
0.002
0.001
-0.003
-0.014
-0.035
-0.067
-0.094
-0.133
-0.209
-0.268
1.233
72.980
1298.480
1130.290
1736.224
215.984
100146.977
48455.449
76.694
83.568
8557.434
7745.351
272.072
228.332
92.580
13.618
0.316
1.918
36.661
211.864
41.355
11.000
4873.123
102086.484
21568.193
216.882
23.103
0.327
-0.218
-0.118
-0.053
-0.018
-0.003
0.001
0.001
0.
0.
0.
0.
0.
0.
0.
0.
0.
0.002
0.001
-0.003
-0.011
-0.023
-0.040
-0.071
-0.140
-0.165
4.548
520.497
58377.492
10595.452
84.431
31.068
486.874
340.940
145.241
51.737
188.318
3775.640
129728.430
119765.859
35899.684
1847.709
23.775
0.252
10.101
43.086
32.720
379.045
1615.699
103425.547
100635.133
246.610
4.433
-0.094
-0.164
-0.078
-0.032
-0.010
0.000
0.002
0.001
0.
0.
0.
0.
0.
0.
0.
0.
0.
0.001
0.002
0.001
-0.001
-0.008
-0.016
-0.041
-0.100
-0.115
5.682
1261.305
104972.227
101665.133
134.022
6.303
31.444
27.427
49.153
91.411
29892.025
6609.721
100775.289
200184.281
200097.109
100356.984
285.373
0.450
0.281
2.818
558.462
100416.008
105695.594
152039.766
78278.727
116.755
0.639
-0.203
-0.119
-0.051
-0.020
-0.004
0.000
0.001
0.
0.
0.
0.
0.
0.
0.
0.
0.
0.
0.
0.
0.002
0.002
0.001
-0.009
-0.026
-0.071
-0.116
1.207
102.507
17468.602
54927.461
114.382
7.135
47.552
27.816
40.490
517.937
1755.185
592.998
140.274
690.394
6595.553
12532.402
55.303
-0.028
-0.323
0.695
173.617
15402.174
19054.184
6676.265
146.068
5.448
-0.114
-0.153
-0.074
-0.029
-0.008
-0.002
-0.001
0.
0.
0.
0.
0.
0.
0.
0.
0.
0.
0.
0.
0.
0.
0.
0.001
-0.004
-0.015
-0.041
-0.089
-0.020
6.589
311.855
559.536
14.488
1.046
5.587
4.735
13.952
100.823
59.592
8.958
1.088
3.619
12.042
11.512
0.747
-0.264
-0.267
-0.199
2.812
24.510
79.839
117.297
10.091
0.083
-0.145
-0.093
-0.039
-0.014
-0.006
-0.001
0.
0.
0.
0.
0.
0.
0.
0.
0.
0.
0.
0.
0.
0.
0.
0.
0.000
-0.001
-0.008
-0.018
-0.055
-0.082
0.065
1.811
2.219
0.093
-0.227
-0.113
-0.125
0.643
3.074
1.549
-0.238
-0.469
-0.400
-0.290
-0.242
-0.215
-0.175
-0.160
-0.165
-0.147
0.044
1.110
1.818
0.231
-0.113
-0.092
-0.041
-0.015
-0.007
-0.002
-0.001
0.
0.
0.
0.
0.
0.
0.
0.
0.
0.
0.
0.
0.
0.
0.
0.
0.
-0.001
-0.002
-0.006
-0.020
-0.047
-0.070
-0.084
-0.104
-0.140
-0.171
-0.200
-0.234
-0.254
-0.241
-0.290
-0.331
-0.328
-0.282
-0.227
-0.172
-0.123
-0.090
-0.074
-0.080
-0.099
-0.106
-0.105
-0.097
-0.086
-0.067
-0.038
-0.017
-0.007
-0.003
0.001
0.
0.
0.
0.
0.
0.
0.
0.
0.
0.
0.
0.
0.
0.
0.
0.
0.
0.
0.001
-0.001
-0.002
-0.004
-0.013
-0.025
-0.041
-0.052
-0.063
-0.079
-0.100
-0.127
-0.150
-0.166
-0.175
-0.173
-0.154
-0.132
-0.107
-0.081
-0.055
-0.040
-0.034
-0.029
-0.034
-0.045
-0.051
-0.048
-0.038
-0.025
-0.012
-0.005
-0.003
0.001
0.
0.
0.
0.
0.
0.
0.
0.
0.
0.
0.
0.
0.
0.
0.
0.
0.
0.
0.
0.
0.001
-0.001
0.003
0.001
-0.003
-0.006
-0.012
-0.018
-0.027
-0.042
-0.055
-0.066
-0.076
-0.080
-0.074
-0.068
-0.057
-0.046
-0.038
-0.025
-0.016
-0.009
-0.006
-0.007
-0.010
-0.011
-0.011
-0.008
-0.005
-0.003
-0.002
0.001
0.001
0.
0.
0.
0.
0.
0.
0.
0.
0.
0.
0.
0.
0.
0.
0.
0.
0.
0.
0.
0.
0.
0.001
0.001
0.001
0.003
0.002
0.002
-0.004
-0.007
-0.013
-0.021
-0.027
-0.035
-0.035
-0.035
-0.034
-0.029
-0.023
-0.017
-0.011
-0.008
-0.004
0.000
0.002
0.002
0.
0.000
-0.001
-0.001
0.001
0.001
0.001
0.
0.
0.
0.
0.
0.
0.
0.
0.
0.
0.
0.
0.
0.
0.
0.
0.
0.
0.
0.
0.
0.
0.
0.001
0.003
0.005
0.005
0.006
0.003
0.002
-0.004
-0.008
-0.013
-0.015
-0.018
-0.017
-0.016
-0.015
-0.010
-0.009
-0.006
-0.004
-0.003
0.000
0.002
0.002
0.002
0.002
0.001
0.001
0.001
0.
0.
0.
0.
0.
0.
0.
0.
0.
0.
0.
0.
0.
0.
0.
0.
0.
0.
0.
0.
0.
0.
0.
0.
0.
0.
0.
0.
0.003
0.004
0.005
0.003
0.001
-0.002
-0.007
-0.010
-0.010
-0.009
-0.010
-0.007
-0.006
-0.004
-0.002
-0.002
-0.001
-0.001
0.
0.
0.001
0.001
0.
0.
0.
0.
0.
0.
0.
0.
0.
0.
0.
0.
0.
0.
0.
0.
0.
0.
0.
0.
0.
0.
0.
0.
0.
0.
0.
0.
0.
0.
0.
0.
0.001
0.001
0.000
-0.001
-0.002
-0.004
-0.006
-0.006
-0.006
-0.004
-0.003
-0.001
-0.001
-0.001
-0.001
0.
0.
0.
0.
0.
0.
0.
0.
0.
0.
0.
0.
0.
0.
0.
0.
0.
0.
0.
0.
0.
0.
0.
0.
0.
0.
0.
0.
0.
0.
0.
0.
0.
0.
0.
0.
0.
0.
0.
0.001
0.001
-0.001
-0.001
-0.001
-0.002
-0.002
-0.002
-0.001
0.
0.
0.
0.
0.
0.
0.
0.
0.
0.
0.
0.
0.
0.
0.
0.
0.
0.
0.
0.
0.
0.
0.
0.
0.
0.
0.
0.
0.
0.
0.
0.
0.
0.
0.
0.
0.
0.
0.
0.
0.
0.
0.
0.
0.
0.
0.001
0.000
0.000
-0.001
-0.001
0.
0.
0.
0.
0.
0.
0.
0.
0.
0.
0.
0.
0.
0.
0.
0.
0.
0.
0.
0.
0.
0.
0.
0.
0.
0.
0.
0.
0.
0.
0.
0.
0.
0.
0.
0.
0.
0.
0.
0.
0.
0.
0.
0.
0.
0.
0.
0.
0.
0.
0.
0.
0.
0.
0.
0.
0.
0.
0.
0.
0.
0.
0.
0.
0.
0.
0.
0.
0.
0.
0.
0.
0.
0.
0.
0.
0.
0.
0.
0.
0.
0.
0.
0.
0.002
0.003
0.004
0.004
0.006
0.006
0.005
0.006
0.003
0.
-0.006
-0.012
-0.018
-0.022
-0.030
-0.037
-0.042
-0.040
-0.033
-0.024
-0.014
-0.008
-0.005
-0.001
0.000
-0.001
0.
0.
0.
0.
0.
0.
0.
0.
0.
0.
0.
0.
0.
0.
0.
0.
0.
0.
0.
0.
0.
0.
0.
0.
0.
0.
0.002
0.004
0.005
0.005
0.005
0.005
0.007
0.006
0.004
0.000
-0.008
-0.015
-0.026
-0.038
-0.052
-0.073
-0.094
-0.095
-0.093
-0.082
-0.066
-0.044
-0.027
-0.015
-0.009
-0.003
-0.001
0.000
0.
0.
0.
0.
0.
0.
0.
0.
0.
0.
0.
0.
0.
0.
0.
0.
0.
0.
0.
0.
0.
0.
0.
0.
0.002
0.004
0.006
0.004
0.002
0.002
0.002
0.000
-0.004
-0.008
-0.015
-0.028
-0.045
-0.062
-0.088
-0.121
-0.156
-0.161
0.031
0.384
0.026
-0.132
-0.107
-0.068
-0.046
-0.028
-0.013
-0.006
-0.002
0.000
0.
0.
0.
0.
0.
0.
0.
0.
0.
0.
0.
0.
0.
0.
0.
0.
0.
0.
0.
0.
0.
0.
0.002
0.004
0.005
0.003
0.
-0.006
-0.017
-0.026
-0.031
-0.030
-0.038
-0.054
-0.080
-0.100
-0.127
-0.146
-0.177
-0.170
0.606
32.143
199.286
24.422
0.189
-0.224
-0.158
-0.101
-0.067
-0.040
-0.018
-0.006
-0.001
-0.001
0.
0.
0.
0.
0.
0.
0.
0.
0.
0.
0.
0.
0.
0.
0.
0.
0.
0.
0.
0.
0.
0.003
0.005
0.005
0.000
-0.014
-0.033
-0.049
-0.059
-0.072
-0.085
-0.102
-0.108
-0.109
-0.103
0.105
0.321
1.877
7.376
23.230
5051.403
100153.266
2848.249
4.349
-0.325
-0.219
-0.111
-0.097
-0.070
-0.038
-0.015
-0.005
-0.001
0.
0.
0.
0.
0.
0.
0.
0.
0.
0.
0.
0.
0.
0.
0.
0.
0.
0.
0.
0.
0.001
0.003
0.005
0.002
-0.008
-0.037
-0.052
0.217
1.195
1.433
0.116
-0.153
0.224
1.809
2.053
20.028
34.829
154.644
2350.652
941.642
104058.234
200044.938
2370.323
5.404
0.287
3.464
3.940
0.494
-0.080
-0.061
-0.026
-0.009
-0.002
-0.001
0.
0.
0.
0.
0.
0.
0.
0.
0.
0.
0.
0.
0.
0.
0.
0.
0.
0.
0.
0.002
0.003
0.004
-0.001
-0.021
-0.051
0.280
16.586
184.264
559.250
18.571
0.003
5.661
54.520
36.407
1099.986
3237.196
3687.022
100088.578
22545.371
108948.297
102158.641
306.476
22.980
19.653
316.225
337.271
14.674
0.152
-0.089
-0.048
-0.020
-0.004
-0.001
-0.001
-0.001
-0.001
-0.001
0.
0.
0.
0.
0.
0.
0.
0.
0.
0.
0.
0.
0.
0.
0.
0.002
0.003
0.004
-0.003
-0.030
-0.059
1.215
199.641
32469.182
5487.993
50.452
0.335
17.165
1123.395
273.663
2176.042
6778.067
838.732
28742.084
2143.589
2157.364
1815.622
2237.922
1150.776
310.543
10510.521
12450.248
87.771
0.642
-0.118
-0.066
-0.030
-0.014
-0.005
0.000
-0.002
-0.002
-0.002
-0.001
-0.001
0.
0.
0.
0.
0.
0.
0.
0.
0.
0.
0.
0.
0.
0.002
0.002
0.004
-0.003
-0.031
-0.061
0.656
187.894
102730.797
1103.326
13.470
0.196
8.226
1949.436
295.980
56.524
90.866
25.656
48.654
53.127
173.500
59.388
2219.798
1061.176
2632.246
2314.689
1115.155
27.471
0.166
-0.169
-0.096
-0.050
-0.029
-0.018
-0.010
-0.007
-0.008
-0.007
-0.006
-0.003
-0.001
-0.001
0.
0.
0.
0.
0.
0.
0.
0.
0.
0.
0.
0.001
0.002
0.004
-0.002
-0.024
-0.061
0.000
4.312
48.561
30.228
3.452
-0.066
0.107
3.394
1.873
0.727
1.006
8.242
936.646
20939.115
300.920
214.307
25656.619
22968.609
434.475
250.086
17.861
1.025
-0.305
-0.263
-0.162
-0.094
-0.055
-0.033
-0.024
-0.021
-0.021
-0.020
-0.016
-0.010
-0.006
-0.001
0.
0.
0.
0.
0.
0.
0.
0.
0.
0.
0.
0.
0.002
0.003
0.000
-0.014
-0.046
-0.067
0.063
1.005
1.343
0.181
-0.172
-0.195
-0.188
-0.222
-0.269
1.619
62.296
14413.846
200042.297
4285.656
10068.411
117990.906
100130.516
83.991
7.780
3.302
0.673
-0.145
-0.293
-0.235
-0.171
-0.111
-0.069
-0.057
-0.054
-0.052
-0.043
-0.034
-0.025
-0.015
-0.009
-0.001
0.
0.
0.
0.
0.
0.
0.
0.
0.
0.
0.
0.003
0.002
0.001
-0.009
-0.025
-0.053
-0.072
-0.071
-0.085
-0.127
-0.145
-0.159
-0.171
-0.212
-0.262
0.866
44.337
3043.767
101383.984
23197.236
105162.383
19533.072
492.126
41.251
713.287
617.169
116.790
16.821
2.371
0.228
-0.213
-0.189
-0.145
-0.125
-0.124
-0.118
-0.103
-0.074
-0.048
-0.030
-0.018
-0.011
-0.002
0.
0.
0.
0.
0.
0.
0.
0.
0.
0.
0.
0.001
-0.001
-0.005
-0.015
-0.031
-0.050
-0.073
-0.090
-0.110
-0.124
-0.149
-0.174
-0.205
-0.259
-0.175
3.496
47.913
271.619
6473.383
101411.797
124070.469
108093.242
1674.823
100354.953
110447.727
100714.977
2399.312
260.596
31.384
0.890
-0.263
-0.259
-0.220
-0.190
-0.157
-0.159
-0.136
-0.093
-0.050
-0.027
-0.016
-0.008
0.000
0.
0.
0.
0.
0.
0.
0.
0.
0.
0.
-0.002
-0.001
-0.005
-0.014
-0.026
-0.044
-0.065
-0.088
-0.121
-0.165
-0.202
-0.197
-0.032
0.015
-0.266
-0.290
0.440
4.931
78.491
969.807
102877.078
113046.453
107626.063
200110.016
153957.672
200197.016
104968.211
103275.867
2552.616
10.313
-0.212
-0.198
-0.056
2.312
6.356
1.048
-0.149
-0.148
-0.085
-0.042
-0.023
-0.013
-0.006
0.001
0.001
0.
0.
0.
0.
0.
0.
0.
0.
-0.002
-0.005
-0.008
-0.017
-0.037
-0.057
-0.081
-0.124
-0.197
-0.258
-0.230
1.514
24.209
41.280
5.042
-0.012
1.548
1.911
1.740
11.635
224.018
3063.664
101076.797
108700.289
756.009
14589.908
108795.664
100984.789
5255.767
14.222
1.478
9.045
8.318
176.489
1330.591
55.594
0.392
-0.190
-0.126
-0.061
-0.031
-0.016
-0.006
-0.004
0.002
0.001
0.
0.
0.
0.
0.
0.
-0.001
-0.002
-0.006
-0.011
-0.025
-0.043
-0.071
-0.115
-0.196
-0.306
-0.258
1.972
50.796
5863.134
31665.227
258.122
2.122
4.831
16.857
30.881
67.349
21.649
70.965
7849.144
137960.125
1016.661
57.308
223.914
728.161
83.718
2.123
25.416
413.114
183.820
978.775
18682.660
214.359
0.976
-0.232
-0.163
-0.085
-0.042
-0.021
-0.008
-0.001
0.002
0.002
0.001
0.
0.
0.
0.
0.
-0.001
-0.002
-0.006
-0.013
-0.031
-0.051
-0.088
-0.152
-0.278
-0.360
2.228
150.596
2039.457
148458.609
106802.445
1127.954
4.244
11.006
230.637
538.925
318.037
62.366
187.023
122989.313
103704.648
5246.400
283.888
1207.189
231.093
5.598
4.947
131.358
2142.132
869.992
83.628
168.303
15.492
-0.078
-0.287
-0.193
-0.107
-0.055
-0.024
-0.010
-0.002
0.002
0.001
0.002
0.
0.
0.
0.
0.
-0.001
-0.002
-0.005
-0.013
-0.031
-0.060
-0.113
-0.204
-0.332
0.383
21.081
8117.237
103295.516
51104.613
6998.058
98.364
1.439
7.523
211.121
443.403
61.819
12.175
37.297
1530.155
22032.439
116615.578
130435.688
115477.891
2770.475
36.245
204.127
68140.180
104930.859
23369.008
5188.604
75.225
2.026
-0.013
-0.322
-0.213
-0.118
-0.062
-0.025
-0.010
-0.001
0.002
0.003
0.002
0.
0.
0.
0.
0.
0.
-0.002
-0.004
-0.010
-0.029
-0.065
-0.129
-0.235
-0.200
11.928
266.549
2316.506
105355.180
3813.345
94.820
6.859
80.228
139.664
17.322
15.161
4.825
6.094
20.415
362.607
1473.505
102692.016
200119.984
105548.313
8174.456
6548.467
3143.149
100091.039
22549.582
42175.672
39133.027
282.323
273.046
22.934
0.050
-0.219
-0.125
-0.063
-0.026
-0.008
0.001
0.002
0.004
0.002
0.
0.
0.
0.
0.
0.
-0.001
-0.001
-0.008
-0.022
-0.058
-0.132
-0.231
-0.084
19.245
565.063
586.026
8063.545
9710.110
65.095
33.620
28075.551
113219.633
368.327
7.404
259.570
2495.166
4414.832
62.347
92.422
735.590
498.664
1397.220
105575.586
105061.750
5133.670
240.010
314.214
100560.602
103013.344
14381.122
18966.221
266.648
1.113
-0.230
-0.132
-0.062
-0.024
-0.006
0.003
0.004
0.004
0.002
0.
0.
0.
0.
0.
0.
-0.001
0.000
-0.004
-0.018
-0.047
-0.107
-0.197
-0.228
1.722
17.068
47.350
5908.503
20698.438
82.087
40.615
41948.238
200157.578
8533.240
68.427
33133.484
106967.539
107794.359
32.248
12.556
6.278
178.901
96605.344
111215.953
107247.430
13891.992
127.254
60.508
7443.225
26273.277
87119.047
1477.938
49.872
0.242
-0.260
-0.143
-0.062
-0.024
-0.001
0.004
0.005
0.002
0.002
0.
0.
0.
0.
0.
0.
0.
0.000
-0.005
-0.011
-0.037
-0.080
-0.156
-0.252
-0.313
-0.191
1.626
40.675
66.909
3.586
10.037
3357.562
106923.805
104745.758
128.466
7162.826
100018.195
2324.924
10.415
4.870
24.424
773.125
100219.633
151922.563
118523.633
103072.688
1247.140
10324.202
262.611
610.031
1426.847
89.063
5.113
-0.256
-0.308
-0.172
-0.076
-0.026
-0.005
0.004
0.005
0.002
0.001
0.
0.
0.
0.
0.
0.
0.
0.002
-0.003
-0.010
-0.024
-0.054
-0.107
-0.184
-0.283
-0.358
-0.390
-0.190
-0.179
-0.497
1.595
150.700
5199.983
2630.806
66.151
52.132
158.596
24.208
5.140
128.000
8974.941
106518.516
1090.291
348.281
102296.867
107413.938
106263.195
102341.133
1345.186
79.426
116.084
72.316
11.482
0.436
-0.308
-0.220
-0.106
-0.038
-0.010
0.001
0.002
0.002
0.
0.
0.
0.
0.
0.
0.
0.
-0.002
-0.002
-0.010
-0.019
-0.036
-0.063
-0.108
-0.168
-0.227
-0.285
-0.350
-0.431
-0.484
0.085
5.263
66.479
1103.465
18312.100
2050.785
347.186
13.756
19.184
871.331
103293.953
101872.383
319.430
598.923
103857.352
55119.723
101449.313
4075.652
80.738
146.464
670.189
369.169
65.005
10.771
0.759
-0.203
-0.145
-0.058
-0.017
-0.005
0.000
0.
0.
0.
0.
0.
0.
0.
0.
0.
-0.002
-0.003
-0.009
-0.018
-0.024
-0.045
-0.067
-0.096
-0.132
-0.181
-0.254
-0.324
1.112
39.119
369.533
1748.068
106241.203
106516.227
200093.063
100096.477
279.004
32.587
436.385
60260.824
46386.719
15612.479
60742.438
467.847
1294.554
32419.049
71750.445
3867.052
378.017
1735.939
228.053
2071.024
729.793
58.560
1.418
-0.156
-0.085
-0.029
-0.007
-0.004
0.
0.
0.
0.
0.
0.
0.
0.
0.
-0.002
-0.005
-0.007
-0.015
-0.022
-0.035
-0.050
-0.067
-0.101
-0.145
-0.206
-0.060
36.598
17587.525
14246.629
5300.256
4181.203
35497.266
106971.695
142438.797
709.248
33.715
53.954
1415.468
11113.280
101580.102
2908.249
87.011
165.649
3479.664
200195.547
21337.293
482.738
50.874
161.778
10088.013
135038.031
5359.119
16.609
-0.049
-0.108
-0.044
-0.013
-0.003
-0.001
0.
0.
0.
0.
0.
0.
0.
0.
-0.002
-0.004
-0.007
-0.012
-0.019
-0.030
-0.041
-0.058
-0.091
-0.136
-0.113
1.108
15.486
845.855
1237.939
111.397
16.499
120.971
100160.547
100974.570
27503.947
854.134
198.954
221.526
24401.557
102281.945
35350.676
726.613
279.451
31241.908
101609.453
134950.875
96478.516
171.153
39.989
4704.649
107473.773
11196.106
29.232
0.033
-0.127
-0.056
-0.018
-0.005
-0.002
0.
0.
0.
0.
0.
0.
0.
0.
-0.002
-0.003
-0.006
-0.008
-0.013
-0.026
-0.034
-0.055
-0.092
-0.133
-0.040
2.037
6.784
6.145
12.674
16.855
136.831
93.765
1600.452
11198.429
27880.275
6441.598
101606.164
6526.019
2164.016
28718.691
112593.773
6537.679
54.644
669.291
1208.689
63833.941
23586.557
270.607
21.277
6267.689
100619.805
57422.496
42.975
0.025
-0.158
-0.070
-0.025
-0.006
-0.001
0.
0.
0.
0.
0.
0.
0.
0.
0.
-0.002
-0.004
-0.005
-0.009
-0.019
-0.034
-0.054
-0.097
-0.150
-0.165
0.301
1.088
1.423
11.149
400.589
100174.313
23801.893
77.739
745.808
101510.766
130566.305
148559.609
2405.783
48.454
2855.244
43182.969
839.299
18.775
42.093
425.144
107002.047
200130.406
1814.276
18.993
616.344
46843.906
2527.777
14.693
-0.124
-0.204
-0.105
-0.040
-0.010
0.000
0.001
0.
0.
0.
0.
0.
0.
0.
0.
-0.002
-0.002
-0.004
-0.007
-0.015
-0.032
-0.059
-0.104
-0.174
-0.235
-0.315
-0.399
-0.080
6.868
873.201
151861.188
67080.359
339.292
428.049
2217.679
144365.734
121858.273
843.728
2439.434
79.287
246.264
41.670
11.210
52.356
113.700
3582.919
16523.240
423.152
5.754
15.989
73.948
208.613
64.161
1.977
-0.214
-0.151
-0.060
-0.021
-0.001
0.002
0.
0.
0.
0.
0.
0.
0.
0.
0.
-0.002
-0.002
-0.004
-0.011
-0.030
-0.063
-0.115
-0.180
-0.250
-0.342
-0.472
-0.532
2.612
270.570
32193.422
53921.414
36022.910
2303.708
251.375
100500.891
112852.758
2127.567
225.348
360.106
209.043
108.131
34.915
30.333
90.748
3793.065
2668.352
192.849
25.023
1025.463
8307.801
105522.219
4913.933
38.299
0.344
-0.182
-0.098
-0.036
-0.010
-0.002
0.000
0.
0.
0.
0.
0.
0.
0.
0.
0.
0.001
-0.002
-0.011
-0.030
-0.066
-0.121
-0.177
-0.176
-0.213
-0.386
-0.543
0.006
20.472
1640.808
123860.797
27662.928
431.023
30.384
806.120
3951.430
402.837
140.173
104398.961
103530.742
47189.316
804.247
276.152
26.779
190.986
6062.265
7878.183
278.778
15499.955
108195.016
102586.727
200104.500
2439.464
5.379
-0.218
-0.144
-0.066
-0.020
-0.007
-0.001
0.
0.
0.
0.
0.
0.
0.
0.
0.
0.001
-0.001
-0.011
-0.029
-0.073
-0.132
-0.184
-0.160
-0.131
-0.252
-0.497
-0.576
48.755
101209.258
103723.602
141412.688
78170.422
84.925
14.436
32.530
11.528
115.341
179019.750
111174.523
147048.516
105122.359
11683.083
128.383
2628.027
102004.344
61354.980
1419.308
100446.734
13800.103
9845.471
100820.992
4859.424
6.941
-0.239
-0.197
-0.105
-0.043
-0.015
-0.004
0.
0.
0.
0.
0.
0.
0.
0.
0.001
0.001
-0.003
-0.016
-0.040
-0.088
-0.157
-0.224
-0.259
-0.281
-0.349
-0.523
-0.644
1.838
124.396
2080.088
103011.516
102708.883
382.518
183.002
6.005
60.247
234.255
311.107
492.477
100486.813
100705.648
2285.271
94.660
491.475
16931.174
1160.752
562.887
26101.814
2744.367
54.320
250.508
40.197
4.956
1.506
-0.130
-0.145
-0.069
-0.023
-0.008
0.
0.
0.
0.
0.
0.
0.
0.001
0.002
0.001
-0.007
-0.030
-0.065
-0.101
-0.154
-0.219
-0.280
-0.361
-0.448
-0.461
1.756
16.596
28.861
208.451
3435.817
3992.000
42415.965
102308.813
60.859
11508.875
108770.586
4201.894
144.901
1113.359
1864.973
81.253
53.634
58.523
116.328
1383.212
111.303
59.461
21.960
1.170
0.869
34.989
52.066
16.111
0.359
-0.180
-0.091
-0.033
-0.011
0.
0.
0.
0.
0.
0.
0.
0.001
0.002
-0.002
-0.013
-0.047
-0.070
0.251
1.727
0.978
0.222
-0.048
-0.414
0.646
111.996
8745.841
3494.377
51.009
59.097
296.917
7879.491
1287.066
53.217
31785.633
116913.992
9767.636
28173.936
2059.912
19.952
2.555
9.973
121.173
28380.189
23115.766
63.271
5.981
45.392
28.619
3.084
30.626
37.830
11.195
0.243
-0.189
-0.107
-0.037
-0.012
0.
0.
0.
0.
0.
0.
0.
0.001
0.001
-0.004
-0.022
-0.053
0.112
12.741
186.250
58.472
6.483
3.088
-0.022
2.691
889.313
100738.523
107389.961
429.513
4.722
14.225
71.141
59.688
57.146
202.856
1192.009
10307.912
112894.938
100157.945
55.317
-0.251
6.293
200.380
8854.702
7744.094
33.204
100.234
6217.515
2191.483
32.489
225.347
94.046
13.724
0.179
-0.182
-0.100
-0.033
-0.010
0.
0.
0.
0.
0.
0.
0.
0.001
0.001
-0.004
-0.026
-0.056
0.443
59.187
2608.584
452.653
14.704
6.020
0.241
1.414
147.332
27760.059
103977.078
3830.635
12.944
380.910
19713.131
19511.768
70522.156
346.014
29.607
640.958
16959.598
1503.154
12.949
12.930
28.531
185.399
1034.355
157.972
61.760
202.549
16137.446
21959.643
229.942
10.958
21.129
9.676
0.114
-0.151
-0.079
-0.025
-0.007
0.
0.
0.
0.
0.
0.
0.
0.001
0.001
-0.004
-0.023
-0.055
0.075
9.053
115.848
41.592
3.665
1.133
-0.263
1.035
286.164
100929.844
108901.164
894.801
15.029
6747.520
100198.578
196527.266
102799.391
2373.510
25.442
7.572
23.659
8.666
27.347
3767.963
16380.619
2320.021
96490.313
2307.436
49388.496
7833.255
103342.813
104927.398
1360.169
4.888
0.386
0.169
-0.157
-0.108
-0.048
-0.014
-0.003
0.
0.
0.
0.
0.
0.
0.
0.001
0.002
-0.002
-0.013
-0.046
-0.068
0.147
1.138
0.715
-0.003
-0.262
-0.451
0.445
144.854
100028.203
100047.570
298.085
6.642
436.832
23746.846
4325.129
16997.830
1296.080
17.230
0.213
1.508
0.892
111.232
100004.945
100949.609
72125.805
5838.330
1087.691
113414.953
47765.953
60490.785
6857.609
134.718
1.471
-0.296
-0.217
-0.127
-0.065
-0.025
-0.006
-0.001
0.
0.
0.
0.
0.
0.
0.
0.001
0.002
0.001
-0.006
-0.024
-0.054
-0.077
-0.098
-0.135
-0.197
-0.293
-0.307
2.535
20.691
110.038
128.370
39.792
3099.470
306.252
446.252
29380.465
109642.289
8670.165
38.102
26.611
119.555
24.583
21.122
2163.893
8480.696
16473.459
1037.987
47.477
1580.590
13119.077
102197.031
24571.402
506.186
3.631
-0.229
-0.161
-0.078
-0.034
-0.012
-0.001
0.001
0.
0.
0.
0.
0.
0.
0.
0.
0.002
0.002
-0.001
-0.009
-0.023
-0.045
-0.065
-0.097
-0.159
-0.218
1.294
251.461
22968.229
1069.506
18.550
905.525
[truncated: 538,233 more chars]
