# Supplementary material for: Ferroptosis regulation by traditional chinese medicine for ischemic stroke intervention based on network pharmacology and data mining
Source: PLoS One. 2025 Apr 16;20(4):e0321751. doi: 10.1371/journal.pone.0321751 (PMC12002469; doi:10.1371/journal.pone.0321751)
Supplement: S6 File — (ZIP) [file pone.0321751.s006.zip › 分子对接2/HIF1A/EGFR-4328/input/4h6j_h.C.map]

GRID_PARAMETER_FILE 4h6j_autolig.gpf
GRID_DATA_FILE 4h6j_h.maps.fld
MACROMOLECULE 4h6j_h.pdbqt
SPACING 1.000
NELEMENTS 52 56 56
CENTER 12.092 -11.486 -20.291
0.
0.
0.
0.
0.
0.
0.
0.
0.
0.
0.
0.
0.
0.
0.
0.
0.
0.
0.
0.
0.
0.
0.
0.
0.
0.
0.
0.
0.
0.
0.
0.
0.
0.
0.
0.
0.
0.
0.
0.
0.
0.
0.
0.
0.
0.
0.
0.
0.
0.
0.
0.
0.
0.
0.
0.
0.
0.
0.
0.
0.
0.
0.
0.
0.
0.
0.
0.
0.
0.
0.
0.
0.
0.
0.
0.
0.
0.
0.
0.
0.
0.
0.
0.
0.
0.
0.
0.
0.
0.
0.
0.
0.
0.
0.
0.
0.
0.
0.
0.
0.
0.
0.
0.
0.
0.
0.
0.
0.
0.
0.
0.
0.
0.
0.
0.
0.
0.
0.
0.
0.
0.
0.
0.
0.
0.
0.
0.
0.
0.
0.
0.
0.
0.
0.
0.
0.
0.
0.
0.
0.
0.
0.
0.
0.
0.
0.
0.
0.
0.
0.
0.
0.
0.
0.
0.
0.
0.
0.
0.
0.
0.
0.
0.
0.
0.
0.
0.
0.
0.
0.
0.
0.
0.
0.
0.
0.
0.
0.
0.
0.
0.
0.
0.
0.
0.
0.
0.
0.
0.
0.
0.
0.
0.
0.
0.
0.
0.
0.
0.
0.
0.
0.
0.
0.
0.
0.
0.
0.
0.
0.
0.
0.
0.
0.
0.
0.
0.
0.
0.
0.
0.
0.
0.
0.
0.
0.
0.
0.
0.
0.
0.
0.
0.
0.
0.
0.
0.
0.
0.
0.
0.
0.
0.
0.
0.
0.
0.
0.
0.
0.
0.
0.
0.
0.
0.
0.
0.
0.
0.
0.
0.
0.
0.
0.
0.
0.
0.
0.
0.
0.
0.
0.
0.
0.
0.
0.
0.
0.
0.
0.
0.
0.
0.
0.
0.
0.
0.
0.
0.
0.
0.
0.
0.
0.
0.
0.
0.
0.
0.
0.
0.
0.
0.
0.
0.
0.
0.
0.
0.
0.
0.
0.
0.
0.
0.
0.
0.
0.
0.
0.
0.
0.
0.
0.
0.
0.
0.
0.
0.
0.
0.
0.
0.
0.
0.
0.
0.
0.
0.
0.
0.
0.
0.
0.
0.
0.
0.
0.
0.
0.
0.
0.
0.
0.
0.
0.
0.
0.
0.
0.
0.
0.
0.
0.
0.
0.
0.
0.
0.
0.
0.
0.
0.
0.
0.
0.
0.
0.
0.
0.
0.
0.
0.
0.
0.
0.
0.
0.
0.
0.
0.
0.
0.
0.
0.
0.
0.
0.
0.
0.
0.
0.
0.
0.
0.
0.
0.
0.
0.
0.
0.
0.
0.
0.
0.
0.
0.
0.
0.
0.
0.
0.
0.
0.
0.
0.
0.
0.
0.
0.
0.
0.
0.
0.
0.
0.
0.
0.
0.
0.
0.
0.
0.
0.
0.
0.
0.
0.
0.
0.
0.
0.
0.
0.
0.
0.
0.
0.
0.
0.
0.
0.
0.
0.
0.
0.
0.
0.
0.
0.
0.
0.
0.
0.
0.
0.
0.
0.
0.
0.
0.
0.
0.
0.
0.
0.
0.
0.
0.
0.
0.
0.
0.
0.
0.
0.
0.
0.
0.
0.
0.
0.
0.
0.
0.
0.
0.
0.
0.
0.
0.
0.
0.
0.
0.
0.
0.
0.
0.
0.
0.
0.
0.
0.
0.
0.
0.
0.
0.
0.
0.
0.
0.
0.
0.
0.
0.
0.
0.
0.
0.
0.
0.
0.
0.
0.
0.
0.
0.
0.
0.
0.
0.
0.
0.
0.
0.
0.
0.
0.
0.
0.
0.
0.
0.
0.
0.
0.
0.
0.
0.
0.
0.
0.
0.
0.
0.
0.
0.
0.
0.
0.
0.
0.
0.
0.
0.
0.
0.
0.
0.
0.
0.
0.
0.
0.
0.
0.
0.
0.
0.
0.
0.
0.
0.
0.
0.
0.
0.
0.
0.
0.
0.
0.
0.
0.
0.
0.
0.
0.
0.
0.
0.
0.
0.
0.
0.
0.
0.
0.
0.
0.
0.
0.
0.
0.
0.
0.
0.
0.
0.
0.
0.
0.
0.
0.
0.
0.
0.
0.
0.
0.
0.
0.
0.
0.
0.
0.
0.
0.
0.
0.
0.
0.
0.
0.
0.
0.
0.
0.
0.
0.
0.
0.
0.
0.
0.
0.
0.
0.
0.
0.
0.
0.
0.
0.
0.
0.
0.
0.
0.
0.
0.
0.
0.
0.
0.
0.
0.
0.
0.
0.
0.
0.
0.
0.
0.
0.
0.
0.
0.
0.
0.
0.
0.
0.
0.
0.
0.
0.
0.
0.
0.
0.
0.
0.
0.
0.
0.
0.
0.
0.
0.
0.
0.
0.
0.
0.
0.
0.
0.
0.
0.
0.
0.
0.
0.
0.
0.
0.
0.
0.
0.
0.
0.
0.
0.
0.
0.
0.
0.
0.
0.
0.
0.
0.
0.
0.
0.
0.
0.
0.
0.
0.
0.
0.
0.
0.
0.
0.
0.
0.
0.
0.
0.
0.
0.
0.
0.
0.
0.
0.
0.
0.
0.
0.
0.
0.
0.
0.
0.
0.
0.
0.
0.
0.
0.
0.
0.
0.
0.
0.
0.
0.
0.
0.
0.
0.
0.
0.
0.
0.
0.
0.
0.
0.
0.
0.
0.
0.
0.
0.
0.
0.
0.
0.
0.
0.
0.
0.
0.
0.
0.
0.
0.
0.
0.
0.
0.
0.
0.
0.
0.
0.
0.
0.
0.
0.
0.
0.
0.
0.
0.
0.
0.
0.
0.
0.
0.
0.
0.
0.
0.
0.
0.
0.
0.
0.
0.
0.
0.
0.
0.
0.
0.
0.
0.
0.
0.
0.
0.
0.
0.
0.
0.
0.
0.
0.
0.
0.
0.
0.
0.
0.
0.
0.
0.
0.
0.
0.
0.
0.
0.
0.
0.
0.
0.
0.
0.
0.
0.
0.
0.
0.
0.
0.
0.
0.
0.
0.
0.
0.
0.
0.
0.
0.
0.
0.
0.
0.
0.
0.
0.
0.
0.
0.
0.
0.
0.
0.
0.
0.
0.
0.
0.
0.
0.
0.
0.
0.
0.
0.
0.
0.
0.
0.
0.
0.
0.
0.
0.
0.
0.
0.
0.
0.
0.
0.
0.
0.
0.
0.
0.
0.
0.
0.
0.
0.
0.
0.
0.
0.
0.
0.
0.
0.
0.
0.
0.
0.
0.
0.
0.
0.
0.
0.
0.
0.
0.
0.
0.
0.
0.
0.
0.
0.
0.
0.
0.
0.
0.
0.
0.
0.
0.
0.
0.
0.
0.
0.
0.
0.
0.
0.
0.
0.
0.
0.
0.
0.
0.
0.
0.
0.
0.
0.
0.
0.
0.
0.
0.
0.
0.
0.
0.
0.
0.
0.
0.
0.
0.
0.
0.
0.
0.
0.
0.
0.
0.
0.
0.
0.
0.
0.
0.
0.
0.
0.
0.
0.
0.
0.
0.
0.
0.
0.
0.
0.
0.
0.
0.
0.
0.
0.
0.
0.
0.
0.
0.
0.
0.
0.
0.
0.
0.
0.
0.
0.
0.
0.
0.
0.
0.
0.
0.
0.
0.
0.
0.
0.
0.
0.
0.
0.
0.
0.
0.
0.
0.
0.
0.
0.
0.
0.
0.
0.
0.
0.
0.
0.
0.
0.
0.
0.
0.
0.
0.
0.
0.
0.
0.
0.
0.
0.
0.
0.
0.
0.
0.
0.
0.
0.
0.
0.
0.
0.
0.
0.
0.
0.
0.
0.
0.
0.
0.
0.
0.
0.
0.
0.
0.
0.
0.
0.
0.
0.
0.
0.
0.
0.
0.
0.
0.
0.
0.
0.
0.
0.
0.
0.
0.
0.
0.
0.
0.001
0.001
0.001
0.
0.
0.
0.
0.
0.
0.
0.
0.
0.
0.
0.
0.
0.
0.
0.
0.
0.
0.
0.
0.
0.
0.
0.
0.
0.
0.
0.
0.
0.
0.
0.
0.
0.
0.
0.
0.
0.
0.
0.
0.
0.
0.
0.
0.
0.
0.
0.
0.001
0.001
0.001
0.001
0.001
0.001
0.001
0.001
0.
0.
0.
0.
0.
0.
0.
0.
0.
0.
0.
0.
0.
0.
0.
0.
0.
0.
0.
0.
0.
0.
0.
0.
0.
0.
0.
0.
0.
0.
0.
0.
0.
0.
0.
0.
0.
0.
0.
0.
0.
0.
0.
0.
0.001
0.001
0.001
0.000
0.000
0.
0.000
0.000
0.001
0.001
0.
0.
0.
0.
0.
0.
0.
0.
0.
0.
0.
0.
0.
0.
0.
0.
0.
0.
0.
0.
0.
0.
0.
0.
0.
0.
0.
0.
0.
0.
0.
0.
0.
0.
0.
0.
0.
0.
0.
0.
0.
0.
0.001
0.001
0.001
0.000
-0.001
-0.003
-0.004
-0.003
-0.002
0.
0.000
0.001
0.
0.
0.
0.
0.
0.
0.
0.
0.
0.
0.
0.
0.
0.
0.
0.
0.
0.
0.
0.
0.
0.
0.
0.
0.
0.
0.
0.
0.
0.
0.
0.
0.
0.
0.
0.
0.
0.
0.
0.
0.
0.001
0.
0.000
-0.001
-0.004
-0.007
-0.008
-0.007
-0.005
-0.003
0.
0.000
0.001
0.
0.
0.
0.
0.
0.
0.
0.
0.
0.
0.
0.
0.
0.
0.
0.
0.
0.
0.
0.
0.
0.
0.
0.
0.
0.
0.
0.
0.
0.
0.
0.
0.
0.
0.
0.
0.
0.
0.
0.
0.001
0.001
0.000
-0.002
-0.007
-0.011
-0.013
-0.012
-0.009
-0.005
-0.002
-0.001
0.001
0.
0.
0.
0.
0.
0.
0.
0.
0.
0.
0.
0.
0.
0.
0.
0.
0.
0.
0.
0.
0.
0.
0.
0.
0.
0.
0.
0.
0.
0.
0.
0.
0.
0.
0.
0.
0.
0.
0.
0.
0.001
0.001
0.000
-0.004
-0.009
-0.014
-0.017
-0.016
-0.012
-0.007
-0.003
-0.001
0.001
0.001
0.
0.
0.
0.
0.
0.
0.
0.
0.
0.
0.
0.
0.
0.
0.
0.
0.
0.
0.
0.
0.
0.
0.
0.
0.
0.
0.
0.
0.
0.
0.
0.
0.
0.
0.
0.
0.
0.
0.
0.001
0.001
0.000
-0.004
-0.009
-0.014
-0.017
-0.016
-0.013
-0.007
-0.003
-0.001
0.001
0.001
0.
0.
0.
0.
0.
0.
0.
0.
0.
0.
0.
0.
0.
0.
0.
0.
0.
0.
0.
0.
0.
0.
0.
0.
0.
0.
0.
0.
0.
0.
0.
0.
0.
0.
0.
0.
0.
0.
0.
0.001
0.001
0.000
-0.002
-0.007
-0.011
-0.014
-0.013
-0.010
-0.006
-0.003
0.000
0.001
0.001
0.
0.
0.
0.
0.
0.
0.
0.
0.
0.
0.
0.
0.
0.
0.
0.
0.
0.
0.
0.
0.
0.
0.
0.
0.
0.
0.
0.
0.
0.
0.
0.
0.
0.
0.
0.
0.
0.
0.
0.001
0.002
-0.003
-0.005
-0.005
-0.007
-0.009
-0.011
-0.009
-0.006
0.000
0.
0.001
0.
0.
0.
0.
0.
0.
0.
0.
0.
0.
0.
0.
0.
0.
0.
0.
0.
0.
0.
0.
0.
0.
0.
0.
0.
0.
0.
0.
0.
0.
0.
0.
0.
0.
0.
0.
0.
0.
0.
0.
-0.002
-0.002
-0.005
-0.007
-0.008
-0.009
-0.009
-0.008
-0.005
-0.004
-0.003
-0.001
0.001
0.
0.
0.
0.
0.
0.
0.
0.
0.
0.
0.
0.
0.
0.
0.
0.
0.
0.
0.
0.
0.
0.
0.
0.
0.
0.
0.
0.
0.
0.
0.
0.
0.
0.
0.
0.
0.
0.
0.
-0.002
-0.003
-0.006
-0.007
-0.009
-0.011
-0.012
-0.010
-0.009
-0.006
-0.005
-0.003
-0.002
-0.003
0.
0.
0.
0.
0.
0.
0.
0.
0.
0.
0.
0.
0.
0.
0.
0.
0.
0.
0.
0.
0.
0.
0.
0.
0.
0.
0.
0.
0.
0.
0.
0.
0.
0.
0.
0.
0.
0.
-0.002
-0.003
-0.006
-0.009
-0.011
-0.012
-0.014
-0.014
-0.018
-0.014
-0.011
-0.009
-0.007
-0.005
-0.003
-0.002
0.
0.
0.
0.
0.
0.
0.
0.
0.
0.
0.
0.
0.
0.
0.
0.
0.
0.
0.
0.
0.
0.
0.
0.
0.
0.
0.
0.
0.
0.
0.
0.
0.
0.
0.
0.
0.
-0.002
-0.003
-0.007
-0.011
-0.013
-0.015
-0.018
-0.019
-0.020
-0.018
-0.017
-0.011
-0.010
-0.008
-0.004
-0.003
0.
0.
0.
0.
0.
0.
0.
0.
0.
0.
0.
0.
0.
0.
0.
0.
0.
0.
0.
0.
0.
0.
0.
0.
0.
0.
0.
0.
0.
0.
0.
0.
0.
0.
0.
0.
0.
-0.002
-0.004
-0.007
-0.011
-0.014
-0.018
-0.019
-0.021
-0.022
-0.022
-0.019
-0.016
-0.014
-0.011
-0.005
-0.003
0.
0.
0.
0.
0.
0.
0.
0.
0.
0.
0.
0.
0.
0.
0.
0.
0.
0.
0.
0.
0.
0.
0.
0.
0.
0.
0.
0.
0.
0.
0.
0.
0.
0.
0.
0.
0.
-0.002
-0.004
-0.007
-0.009
-0.013
-0.017
-0.018
-0.020
-0.020
-0.021
-0.019
-0.016
-0.014
-0.011
-0.005
-0.003
0.
0.
0.
0.
0.
0.
0.
0.
0.
0.
0.
0.
0.
0.
0.
0.
0.
0.
0.
0.
0.
0.
0.
0.
0.
0.
0.
0.
0.
0.
0.
0.
0.
0.
0.
0.
0.
-0.002
-0.003
-0.005
-0.008
-0.010
-0.012
-0.015
-0.017
-0.018
-0.017
-0.017
-0.015
-0.013
-0.011
-0.006
-0.003
0.
0.
0.
0.
0.
0.
0.
0.
0.
0.
0.
0.
0.
0.
0.
0.
0.
0.
0.
0.
0.
0.
0.
0.
0.
0.
0.
0.
0.
0.
0.
0.
0.
0.
0.
0.
0.
0.
-0.003
-0.004
-0.005
-0.007
-0.008
-0.010
-0.011
-0.011
-0.014
-0.014
-0.012
-0.011
-0.009
-0.003
-0.002
0.
0.
0.
0.
0.
0.
0.
0.
0.
0.
0.
0.
0.
0.
0.
0.
0.
0.
0.
0.
0.
0.
0.
0.
0.
0.
0.
0.
0.
0.
0.
0.
0.
0.
0.
0.
0.
0.
-0.002
-0.003
-0.004
-0.004
-0.005
-0.004
-0.006
-0.008
-0.011
-0.010
-0.010
-0.009
-0.005
-0.002
0.
0.
0.
0.
0.
0.
0.
0.
0.
0.
0.
0.
0.
0.
0.
0.
0.
0.
0.
0.
0.
0.
0.
0.
0.
0.
0.
0.
0.
0.
0.
0.
0.
0.
0.
0.
0.
0.
0.
0.
-0.002
-0.002
-0.003
-0.003
-0.003
-0.002
-0.004
-0.003
-0.007
-0.005
-0.005
-0.002
0.
0.
0.
0.
0.
0.
0.
0.
0.
0.
0.
0.
0.
0.
0.
0.
0.
0.
0.
0.
0.
0.
0.
0.
0.
0.
0.
0.
0.
0.
0.
0.
0.
0.
0.
0.
0.
0.
0.
0.
0.
0.
0.
0.
-0.002
0.
0.
0.
0.
0.
0.
0.
0.
0.
0.
0.
0.
0.
0.
0.
0.
0.
0.
0.
0.
0.
0.
0.
0.
0.
0.
0.
0.
0.
0.
0.
0.
0.
0.
0.
0.
0.
0.
0.
0.
0.
0.
0.
0.
0.
0.
0.
0.
0.
0.
0.
0.
0.
0.
0.
0.
0.
0.
0.
0.
0.
0.
0.
0.
0.
0.
0.
0.
0.
0.
0.
0.
0.
0.
0.
0.
0.
0.
0.
0.
0.
0.
0.
0.
0.
0.
0.
0.
0.
0.
0.
0.
0.
0.
0.
0.
0.
0.
0.
0.
0.
0.
0.
0.
0.
0.
0.
0.
0.
0.
0.
0.
0.
0.
0.
0.
0.
0.
0.
0.
0.
0.
0.
0.
0.
0.
0.
0.
0.
0.
0.
0.
0.
0.
0.
0.
0.
0.
0.
0.
0.
0.
0.
0.
0.
0.
0.
0.
0.
0.
0.
0.
0.
0.
0.
0.
0.
0.
0.
0.
0.
0.
0.
0.
0.
0.
0.
0.
0.
0.
0.
0.
0.
0.
0.
0.
0.
0.
0.
0.
0.
0.
0.
0.
0.
0.
0.
0.
0.
0.
0.
0.
0.
0.
0.
0.
0.
0.
0.
0.
0.
0.
0.
0.
0.
0.
0.
0.
0.
0.
0.
0.
0.
0.
0.
0.
0.
0.
0.
0.
0.
0.
0.
0.
0.
0.
0.
0.
0.
0.
0.
0.
0.
0.
0.
0.
0.
0.
0.
0.
0.
0.
0.
0.
0.
0.
0.
0.
0.
0.
0.
0.
0.
0.
0.
0.
0.
0.
0.
0.
0.
0.
0.
0.
0.
0.
0.
0.
0.
0.
0.
0.
0.
0.
0.
0.
0.
0.
0.
0.
0.
0.
0.
0.
0.
0.
0.
0.
0.
0.
0.
0.
0.
0.
0.
0.
0.
0.
0.
0.
0.
0.
0.
0.
0.
0.
0.
0.
0.
0.
0.
0.
0.
0.
0.
0.
0.
0.
0.
0.
0.
0.
0.
0.
0.
0.
0.
0.
0.
0.
0.
0.
0.
0.
0.
0.
0.
0.
0.
0.
0.
0.
0.
0.
0.
0.
0.
0.
0.
0.
0.
0.
0.
0.
0.
0.
0.
0.
0.
0.
0.
0.
0.
0.
0.
0.
0.
0.
0.
0.
0.
0.
0.
0.
0.
0.
0.
0.
0.
0.
0.
0.
0.
0.
0.
0.
0.
0.
0.
0.
0.
0.
0.
0.
0.
0.
0.
0.
0.
0.
0.
0.
0.
0.
0.
0.
0.
0.
0.
0.
0.
0.
0.
0.
0.
0.
0.
0.
0.
0.
0.
0.
0.
0.
0.
0.
0.
0.
0.
0.
0.
0.
0.
0.
0.
0.
0.
0.
0.
0.
0.
0.
0.
0.
0.
0.
0.
0.
0.
0.
0.
0.
0.
0.
0.
0.
0.
0.
0.
0.
0.
0.
0.
0.
0.
0.
0.
0.
0.
0.
0.
0.
0.
0.
0.
0.
0.
0.
0.
0.
0.
0.
0.
0.
0.
0.
0.
0.
0.
0.
0.
0.
0.
0.
0.
0.
0.
0.
0.
0.
0.
0.
0.
0.
0.
0.
0.
0.
0.
0.
0.
0.
0.
0.
0.
0.
0.
0.
0.
0.
0.
0.
0.
0.
0.
0.
0.
0.
0.
0.
0.
0.
0.
0.
0.
0.
0.
0.
0.
0.
0.
0.
0.
0.
0.
0.
0.
0.
0.
0.
0.
0.
0.
0.
0.
0.
0.
0.
0.
0.
0.
0.
0.
0.
0.
0.
0.
0.
0.
0.
0.
0.
0.
0.
0.
0.
0.
0.
0.
0.
0.
0.
0.
0.
0.
0.
0.
0.
0.
0.
0.
0.
0.
0.
0.
0.
0.
0.
0.
0.
0.
0.
0.
0.
0.
0.
0.
0.
0.
0.
0.
0.
0.
0.
0.
0.
0.
0.
0.
0.
0.
0.
0.
0.
0.
0.
0.
0.
0.
0.
0.
0.
0.
0.
0.
0.
0.
0.
0.
0.
0.
0.
0.
0.
0.
0.
0.
0.
0.
0.
0.
0.
0.
0.
0.
0.
0.
0.
0.
0.
0.
0.
0.
0.
0.
0.
0.
0.
0.
0.
0.
0.
0.
0.
0.
0.
0.
0.
0.
0.
0.
0.
0.
0.
0.
0.
0.
0.
0.
0.
0.
0.
0.
0.
0.
0.
0.
0.
0.
0.
0.
0.
0.
0.
0.
0.
0.
0.
0.
0.
0.
0.
0.
0.
0.
0.
0.
0.
0.
0.
0.
0.
0.
0.
0.
0.
0.
0.
0.
0.
0.
0.
0.
0.
0.
0.
0.
0.
0.
0.
0.
0.
0.
0.
0.
0.
0.
0.
0.
0.
0.
0.
0.
0.
0.
0.
0.
0.
0.
0.
0.
0.
0.
0.
0.
0.
0.
0.
0.
0.
0.
0.
0.
0.
0.
0.
0.
0.
0.
0.
0.
0.
0.
0.
0.
0.
0.
0.
0.
0.
0.
0.
0.
0.
0.
0.
0.
0.
0.
0.
0.
0.
0.
0.
0.
0.
0.
0.
0.
0.
0.
0.
0.
0.
0.
0.
0.
0.
0.
0.
0.
0.
0.
0.
0.
0.
0.
0.
0.
0.
0.
0.
0.
0.
0.
0.
0.
0.
0.
0.
0.
0.
0.
0.
0.
0.
0.
0.
0.
0.
0.
0.
0.
0.
0.
0.
0.
0.
0.
0.
0.
0.
0.
0.
0.
0.
0.
0.
0.
0.
0.
0.
0.
0.
0.
0.
0.
0.
0.
0.
0.
0.
0.
0.
0.
0.
0.
0.
0.
0.
0.
0.
0.
0.
0.
0.
0.
0.
0.
0.
0.
0.
0.
0.
0.
0.
0.
0.
0.
0.
0.
0.
0.
0.
0.
0.
0.
0.
0.
0.
0.
0.
0.
0.
0.
0.
0.
0.
0.
0.
0.
0.
0.
0.
0.
0.
0.
0.
0.
0.
0.
0.
0.
0.
0.
0.
0.
0.
0.
0.
0.
0.
0.
0.
0.
0.
0.
0.
0.
0.
0.
0.
0.
0.
0.
0.
0.
0.
0.
0.
0.
0.
0.
0.
0.
0.
0.
0.
0.
0.
0.
0.
0.
0.
0.
0.
0.
0.
0.
0.
0.
0.
0.
0.
0.
0.
0.
0.
0.
0.
0.
0.
0.
0.
0.
0.
0.
0.
0.
0.
0.
0.
0.
0.
0.
0.
0.
0.
0.
0.
0.
0.
0.
0.
0.
0.
0.
0.
0.
0.
0.
0.
0.
0.
0.
0.
0.
0.
0.
0.
0.
0.
0.
0.
0.
0.
0.
0.
0.
0.
0.
0.
0.
0.
0.
0.
0.
0.
0.
0.
0.
0.
0.
0.
0.
0.
0.
0.
0.
0.
0.
0.
0.
0.
0.
0.
0.
0.
0.
0.
0.
0.
0.
0.
0.
0.
0.
0.
0.
0.
0.
0.
0.
0.
0.
0.
0.
0.
0.
0.
0.
0.
0.
0.
0.
0.
0.
0.
0.
0.
0.
0.
0.
0.
0.
0.
0.
0.
0.
0.
0.
0.
0.
0.
0.
0.
0.
0.
0.
0.
0.
0.
0.
0.
0.
0.
0.
0.
0.
0.
0.
0.
0.
0.
0.
0.
0.
0.
0.
0.
0.
0.
0.
0.
0.
0.
0.
0.
0.
0.
0.
0.
0.
0.
0.
0.
0.
0.
0.
0.
0.
0.
0.
0.
0.
0.
0.
0.
0.
0.
0.
0.
0.
0.
0.
0.
0.
0.
0.
0.
0.
0.
0.
0.
0.
0.
0.
0.
0.
0.
0.
0.
0.
0.
0.
0.
0.
0.
0.
0.
0.
0.
0.
0.
0.
0.
0.
0.
0.
0.
0.
0.
0.
0.
0.
0.
0.
0.
0.
0.
0.
0.
0.
0.
0.
0.
0.
0.
0.
0.
0.
0.
0.
0.
0.
0.
0.
0.
0.
0.
0.
0.
0.
0.
0.
0.
0.
0.
0.
0.
0.
0.
0.
0.
0.
0.
0.
0.
0.
0.
0.
0.
0.
0.
0.
0.
0.
0.
0.
0.
0.
0.
0.
0.
0.
0.
0.
0.
0.
0.
0.
0.
0.
0.
0.
0.
0.
0.
0.
0.
0.
0.
0.
0.
0.
0.
0.
0.
0.
0.
0.
0.
0.
0.
0.
0.
0.
0.
0.
0.
0.
0.
0.
0.
0.
0.
0.
0.
0.
0.
0.
0.
0.
0.
0.
0.
0.
0.
0.
0.
0.
0.
0.
0.
0.
0.
0.
0.
0.
0.
0.
0.
0.
0.
0.
0.
0.
0.
0.
0.
0.
0.
0.
0.
0.
0.
0.
0.
0.
0.
0.
0.
0.
0.
0.
0.
0.
0.
0.
0.
0.
0.
0.
0.
0.
0.
0.
0.
0.
0.
0.
0.
0.
0.
0.
0.
0.
0.
0.
0.
0.
0.
0.
0.
0.
0.
0.
0.
0.
0.
0.
0.
0.
0.
0.
0.
0.
0.
0.
0.
0.
0.
0.
0.
0.
0.
0.
0.
0.
0.
0.
0.
0.
0.
0.
0.
0.
0.
0.
0.
0.
0.
0.
0.
0.
0.
0.
0.
0.
0.
0.
0.
0.
0.
0.
0.
0.
0.
0.
0.
0.
0.
0.
0.
0.
0.
0.
0.
0.
0.
0.
0.
0.
0.
0.
0.
0.
0.
0.
0.
0.
0.
0.
0.
0.
0.
0.
0.
0.
0.
0.
0.
0.
0.
0.
0.
0.
0.
0.
0.
0.
0.
0.
0.
0.
0.
0.
0.
0.
0.
0.
0.
0.
0.
0.
0.
0.
0.
0.
0.
0.
0.
0.
0.
0.
0.
0.
0.
0.
0.
0.
0.
0.
0.
0.
0.
0.
0.
0.
0.
0.
0.
0.
0.
0.
0.
0.
0.
0.
0.
0.
0.
0.
0.
0.
0.
0.
0.
0.
0.
0.
0.
0.
0.
0.
0.
0.
0.
0.
0.
0.
0.
0.
0.
0.
0.
0.
0.
0.
0.
0.
0.
0.
0.
0.
0.
0.
0.
0.
0.
0.
0.
0.
0.
0.
0.
0.
0.
0.
0.
0.
0.
0.
0.
0.
0.
0.
0.
0.
0.
0.
0.
0.
0.
0.
0.
0.
0.
0.
0.
0.
0.
0.
0.
0.
0.
0.
0.
0.
0.
0.
0.
0.
0.
0.
0.
0.
0.
0.
0.
0.
0.
0.
0.
0.
0.
0.
0.
0.
0.
0.
0.
0.
0.
0.
0.
0.
0.
0.
0.
0.
0.
0.
0.
0.
0.
0.
0.
0.
0.
0.
0.
0.
0.
0.
0.
0.
0.
0.
0.
0.
0.
0.
0.
0.
0.
0.
0.
0.
0.
0.
0.
0.
0.
0.
0.
0.
0.
0.
0.
0.
0.
0.
0.
0.
0.
0.
0.
0.
0.
0.
0.
0.
0.
0.
0.
0.
0.
0.
0.
0.
0.
0.
0.
0.
0.
0.
0.
0.
0.
0.
0.
0.
0.
0.
0.
0.
0.
0.
0.
0.
0.
0.
0.
0.
0.
0.
0.
0.
0.
0.
0.
0.
0.
0.
0.
0.
0.
0.
0.
0.
0.
0.
0.
0.
0.
0.
0.
0.
0.
0.
0.
0.
0.
0.
0.
0.
0.
0.
0.
0.
0.
0.
0.
0.
0.
0.
0.
0.
0.
0.
0.
0.
0.
0.
0.
0.
0.
0.
0.
0.
0.
0.
0.
0.
0.
0.
0.
0.
0.
0.
0.
0.
0.
0.
0.
0.
0.
0.
0.
0.
0.
0.
0.
0.
0.
0.
0.
0.
0.
0.
0.
0.
0.
0.
0.
0.
0.
0.
0.
0.
0.
0.
0.
0.
0.
0.
0.
0.
0.
0.
0.
0.
0.
0.
0.
0.
0.
0.
0.
0.
0.
0.
0.
0.
0.
0.
0.
0.
0.
0.
0.
0.
0.
0.
0.
0.
0.
0.
0.
0.
0.
0.
0.
0.
0.
0.
0.
0.
0.
0.
0.
0.
0.
0.
0.
0.
0.
0.
0.
0.
0.
0.
0.
0.
0.
0.
0.
0.
0.
0.
0.
0.
0.
0.
0.
0.
0.
0.
0.
0.
0.
0.
0.
0.
0.
0.
0.
0.
0.
0.
0.
0.
0.
0.
0.
0.
0.
0.
0.
0.
0.
0.
0.
0.
0.
0.
0.
0.
0.
0.
0.
0.
0.
0.
0.
0.
0.
-0.002
-0.001
-0.001
0.001
0.000
0.001
0.001
0.002
0.
0.
0.
0.
0.
0.
0.
0.
0.
0.
0.
0.
0.
0.
0.
0.
0.
0.
0.
0.
0.
0.
0.
0.
0.
0.
0.
0.
0.
0.
0.
0.
0.
0.
0.
0.
0.
0.
0.
0.
0.
0.
0.
0.
-0.002
-0.001
-0.001
-0.003
-0.002
0.
-0.002
-0.001
0.000
0.000
0.001
0.
0.
0.
0.
0.
0.
0.
0.
0.
0.
0.
0.
0.
0.
0.
0.
0.
0.
0.
0.
0.
0.
0.
0.
0.
0.
0.
0.
0.
0.
0.
0.
0.
0.
0.
0.
0.
0.
0.
0.
0.
0.
-0.001
-0.001
-0.002
-0.003
-0.005
-0.005
-0.005
-0.005
-0.003
-0.002
0.000
0.000
0.
0.
0.
0.
0.
0.
0.
0.
0.
0.
0.
0.
0.
0.
0.
0.
0.
0.
0.
0.
0.
0.
0.
0.
0.
0.
0.
0.001
0.
0.
0.
0.
0.
0.
0.
0.
0.
0.
0.
0.
0.001
-0.001
-0.002
-0.003
-0.007
-0.012
-0.014
-0.015
-0.014
-0.009
-0.005
-0.003
0.000
0.001
0.
0.
0.
0.
0.
0.
0.
0.
0.
0.
0.
0.
0.
0.
0.
0.
0.
0.
0.
0.
0.
0.
0.
0.
0.
0.
0.001
0.001
0.
0.
0.
0.
0.
0.
0.
0.
0.
0.
0.
0.001
0.001
0.000
-0.006
-0.011
-0.020
-0.027
-0.031
-0.028
-0.020
-0.011
-0.005
-0.002
0.000
0.001
0.
0.
0.
0.
0.
0.
0.
0.
0.
0.
0.
0.
0.
0.
0.
0.
0.
0.
0.
0.
0.
0.
0.
0.
0.
0.001
0.001
0.
0.
0.
0.
0.
0.
0.
0.
0.
0.
0.
0.001
0.000
-0.001
-0.008
-0.017
-0.030
-0.043
-0.049
-0.045
-0.034
-0.020
-0.009
-0.003
0.000
0.001
0.
0.
0.
0.
0.
0.
0.
0.
0.
0.
0.
0.
0.
0.
0.
0.
0.
0.
0.
0.
0.
0.
0.
0.
0.
0.
0.
0.
0.
0.
0.
0.
0.
0.
0.
0.
0.
0.
0.001
-0.001
-0.002
-0.010
-0.021
-0.038
-0.053
-0.060
-0.054
-0.043
-0.027
-0.012
-0.004
-0.001
0.001
0.
0.
0.
0.
0.
0.
0.
0.
0.
0.
0.
0.
0.
0.
0.
0.
0.
0.
0.
0.
0.
0.
0.
0.
0.
0.
0.
0.
0.
0.
0.
0.
0.
0.
0.
0.
0.
0.
0.001
-0.001
-0.003
-0.010
-0.021
-0.037
-0.054
-0.058
-0.052
-0.043
-0.028
-0.012
-0.004
-0.001
0.001
0.
0.
0.
0.
0.
0.
0.
0.
0.
0.
0.
0.
0.
0.
0.
0.
0.
0.
0.
0.
0.
0.
0.
0.
0.
0.
0.
0.
0.001
0.001
0.001
0.
0.
0.
0.
0.
0.
0.
-0.001
-0.001
-0.003
-0.008
-0.020
-0.032
-0.044
-0.050
-0.045
-0.038
-0.023
-0.010
-0.004
0.000
0.001
0.
0.
0.
0.
0.
0.
0.
0.
0.
0.
0.
0.
0.
0.
0.
0.
0.
0.
0.
0.
0.
0.
0.
0.
0.
0.
0.
0.001
0.001
0.001
0.001
0.001
0.
0.
0.
0.
0.
0.
-0.002
-0.004
-0.008
-0.011
-0.018
-0.026
-0.036
-0.039
-0.036
-0.026
-0.018
-0.009
-0.006
0.
0.001
0.
0.
0.
0.
0.
0.
0.
0.
0.
0.
0.
0.
0.
0.
0.
0.
0.
0.
0.
0.
0.
0.
0.
0.
0.
0.
0.001
0.001
0.001
0.001
0.001
0.001
0.001
0.
0.
0.
0.
0.
-0.004
-0.007
-0.012
-0.014
-0.017
-0.024
-0.029
-0.031
-0.028
-0.022
-0.016
-0.008
-0.005
-0.002
-0.001
0.
0.
0.
0.
0.
0.
0.
0.
0.
0.
0.
0.
0.
0.
0.
0.
0.
0.
0.
0.
0.
0.
0.
0.
0.
0.
0.001
0.001
0.001
0.001
0.001
0.001
0.001
0.
0.
0.
0.
-0.002
-0.005
-0.012
-0.014
-0.019
-0.024
-0.027
-0.032
-0.030
-0.031
-0.027
-0.019
-0.013
-0.007
-0.003
-0.003
0.
0.
0.
0.
0.
0.
0.
0.
0.
0.
0.
0.
0.
0.
0.
0.
0.
0.
0.
0.
0.
0.
0.
0.
0.
0.
0.001
0.001
0.001
0.001
0.001
0.001
0.
0.
0.
0.
0.
-0.003
-0.008
-0.014
-0.020
-0.025
-0.032
-0.037
-0.038
-0.037
-0.039
-0.037
-0.031
-0.022
-0.013
-0.008
-0.004
-0.002
0.
0.
0.
0.
0.
0.
0.
0.
0.
0.
0.
0.
0.
0.
0.
0.
0.
0.
0.
0.
0.
0.
0.
0.
0.
0.
0.001
0.001
0.001
0.001
0.001
0.
0.
0.
0.
-0.002
-0.005
-0.008
-0.015
-0.022
-0.029
-0.038
-0.042
-0.044
-0.046
-0.045
-0.044
-0.038
-0.029
-0.020
-0.013
-0.005
-0.003
0.
0.
0.
0.
0.
0.
0.
0.
0.
0.
0.
0.
0.
0.
0.
0.
0.
0.
0.
0.
0.
0.
0.
0.
0.
0.
0.
0.001
0.001
0.
0.
0.
0.
0.
0.
-0.002
-0.005
-0.008
-0.016
-0.024
-0.033
-0.042
-0.045
-0.050
-0.050
-0.050
-0.050
-0.045
-0.034
-0.024
-0.015
-0.010
-0.003
0.
0.
0.
0.
0.
0.
0.
0.
0.
0.
0.
0.
0.
0.
0.
0.
0.
0.
0.
0.
0.
0.
0.
0.
0.
0.
0.
0.
0.
0.
0.
0.
0.
0.
0.
-0.002
-0.005
-0.008
-0.015
-0.022
-0.029
-0.038
-0.042
-0.047
-0.048
-0.050
-0.050
-0.045
-0.034
-0.025
-0.015
-0.010
-0.003
0.
0.
0.
0.
0.
0.
0.
0.
0.
0.
0.
0.
0.
0.
0.
0.
0.
0.
0.
0.
0.
0.
0.
0.
0.
0.
0.
0.
0.
0.
0.
0.
0.
0.
0.
-0.002
-0.004
-0.007
-0.011
-0.018
-0.023
-0.031
-0.035
-0.039
-0.042
-0.044
-0.042
-0.038
-0.030
-0.021
-0.014
-0.009
-0.003
0.
0.
0.
0.
0.
0.
0.
0.
0.
0.
0.
0.
0.
0.
0.
0.
0.
0.
0.
0.
0.
0.
0.
0.
0.
0.
0.
0.
0.
0.
0.
0.
0.
0.
0.
0.
-0.003
-0.005
-0.008
-0.011
-0.016
-0.022
-0.024
-0.027
-0.032
-0.034
-0.032
-0.027
-0.022
-0.017
-0.012
-0.006
-0.002
0.
0.
0.
0.
0.
0.
0.
0.
0.
0.
0.
0.
0.
0.
0.
0.
0.
0.
0.
0.
0.
0.
0.
0.
0.
0.
0.
0.
0.
0.
0.
0.
0.
0.
0.
0.
-0.002
-0.003
-0.004
-0.007
-0.009
-0.010
-0.016
-0.018
-0.021
-0.021
-0.021
-0.018
-0.016
-0.013
-0.010
-0.005
0.
0.
0.
0.
0.
0.
0.
0.
0.
0.
0.
0.
0.
0.
0.
0.
0.
0.
0.
0.
0.
0.
0.
0.
0.
0.
0.
0.
0.
0.
0.
0.
0.
0.
0.
0.
0.
0.
-0.002
-0.002
-0.003
-0.003
-0.004
-0.007
-0.010
-0.014
-0.014
-0.012
-0.012
-0.011
-0.009
-0.005
0.
0.
0.
0.
0.
0.
0.
0.
0.
0.
0.
0.
0.
0.
0.
0.
0.
0.
0.
0.
0.
0.
0.
0.
0.
0.
0.
0.
0.
0.
0.
0.
0.
0.
0.
0.
0.
0.
0.
0.
-0.001
-0.001
-0.002
-0.003
-0.003
-0.002
-0.006
-0.007
-0.008
-0.008
-0.007
-0.005
0.
0.
0.
0.
0.
0.
0.
0.
0.
0.
0.
0.
0.
0.
0.
0.
0.
0.
0.
0.
0.
0.
0.
0.
0.
0.
0.
0.
0.
0.
0.
0.
0.
0.
0.
0.
0.
0.
0.
0.
0.
0.001
0.001
0.001
0.
0.
0.
0.
0.
0.
0.
0.
0.
0.
0.
0.
0.
0.
0.
0.
0.
0.
0.
0.
0.
0.
0.
0.
0.
0.
0.
0.
0.
0.
0.
0.
0.
0.
0.
0.
0.
0.
0.
0.
0.
0.
0.
0.
0.
0.
0.
0.
0.
0.
0.
0.
0.
0.
0.
0.
0.
0.
0.
0.
0.
0.
0.
0.
0.
0.
0.
0.
0.
0.
0.
0.
0.
0.
0.
0.
0.
0.
0.
0.
0.
0.
0.
0.
0.
0.
0.
0.
0.
0.
0.
0.
0.
0.
0.
0.
0.
0.
0.
0.
0.
0.
0.
0.
0.
0.
0.
0.
0.
0.
0.
0.
0.
0.
0.
0.
0.
0.
0.
0.
0.
0.
0.
0.
0.
0.
0.
0.
0.
0.
0.
0.
0.
0.
0.
0.
0.
0.
0.
0.
0.
0.
0.
0.
0.
0.
0.
0.
0.
0.
0.
0.
0.
0.
0.
0.
0.
0.
0.
0.
0.
0.
0.
0.
0.
0.
0.
0.
0.
0.
0.
0.
0.
0.
0.
0.
0.
0.
0.
0.
0.
0.
0.
0.
0.
0.
0.
0.
0.
0.
0.
0.
0.
0.
0.
0.
0.
0.
0.
0.
0.
0.
0.
0.
0.
0.
0.
0.
0.
0.
0.
0.
0.
0.
0.
0.
0.
0.
0.
0.
0.
0.
0.
0.
0.
0.
0.
0.
0.
0.
0.
0.
0.
0.
0.
0.
0.
0.
0.
0.
0.
0.
0.
0.
0.
0.
0.
0.
0.
0.
0.
0.
0.
0.
0.
0.
0.
0.
0.
0.
0.
0.
0.
0.
0.
0.
0.
0.
0.
0.
0.
0.
0.
0.
0.
0.
0.
0.
0.
0.
0.
0.
0.
0.
0.
0.
0.
0.
0.
0.
0.
0.
0.
0.
0.
0.
0.
0.
0.
0.
0.
0.
0.
0.
0.
0.
0.
0.
0.
0.
0.
0.
0.
0.
0.
0.
0.
0.
0.
0.
0.
0.
0.
0.
0.
0.
0.
0.
0.
0.
0.
0.
0.
0.
0.
0.
0.
0.
0.
0.
0.
0.
0.
0.
0.
0.
0.
0.
0.
0.
0.
0.
0.
0.
0.
0.
0.
0.
0.
0.
0.
0.
0.
0.
0.
0.
0.
0.
0.
0.
0.
0.
0.
0.
0.
0.
0.
0.
0.
0.
0.
0.
0.
0.
0.
0.
0.
0.
0.
0.
0.
0.
0.
0.
0.
0.
0.
0.
0.
0.
0.
0.
0.
0.
0.
0.
0.
0.
0.
0.
0.
0.
0.
0.
0.
0.
0.
0.
0.
0.
0.
0.
0.
0.
0.
0.
0.
0.
0.
0.
0.
0.
0.
0.
0.
0.
0.
0.
0.
0.
0.
0.
0.
0.
0.
0.
0.
0.
0.
0.
0.
0.
0.
0.
0.
0.
0.
0.
0.
0.
0.
0.
0.
0.
0.
0.
0.
0.
0.
0.
0.
0.
0.
0.
0.
0.
0.
0.
0.
0.
0.
0.
0.
0.
0.
0.
0.
0.
0.
0.
0.
0.
0.
0.
0.
0.
0.
0.
0.
0.
0.
0.
0.
0.
0.
0.
0.
0.
0.
0.
0.
0.
0.
0.
0.
0.
0.
0.
0.
0.
0.
0.
0.
0.
0.
0.
0.
0.
0.
0.
0.
0.
0.
0.
0.
0.
0.
0.
0.
0.
0.
0.
0.
0.
0.
0.
0.
0.
0.
0.
0.
0.
0.
0.
0.
0.
0.
0.
0.
0.
0.
0.
0.
0.
0.
0.
0.
0.
0.
0.
0.
0.
0.
0.
0.
0.
0.
0.
0.
0.
0.
0.
0.
0.
0.
0.
0.
0.
0.
0.
0.
0.
0.
0.
0.
0.
0.
0.
0.
0.
0.
0.
0.
0.
0.
0.
0.
0.
0.
0.
0.
0.
0.
0.
0.
0.
0.
0.
0.
0.
0.
0.
0.
0.
0.
0.
0.
0.
0.
0.
0.
0.
0.
0.
0.
0.
0.
0.
0.
0.
0.
0.
0.
0.
0.
0.
0.
0.
0.
0.
0.
0.
0.
0.
0.
0.
0.
0.
0.
0.
0.
0.
0.
0.
0.
0.
0.
0.
0.
0.
0.
0.
0.
0.
0.
0.
0.
0.
0.
0.
0.
0.
0.
0.
0.
0.
0.
0.
0.
0.
0.
0.
0.
0.
0.
0.
0.
0.
0.
0.
0.
0.
0.
0.
0.
0.
0.
0.
0.
0.
0.
0.
0.
0.
0.
0.
0.
0.
0.
0.
0.
0.
0.
0.
0.
0.
0.
0.
0.
0.
0.
0.
0.
0.
0.
0.
0.
0.
0.
0.
0.
0.
0.
0.
0.
0.
0.
0.
0.
0.
0.
0.
0.
0.
0.
0.
0.
0.
0.
0.
0.
0.
0.
0.
0.
0.
0.
0.
0.
0.
0.
0.
0.
0.
0.
0.
0.
0.
0.
0.
0.
0.
0.
0.
0.
0.
0.
0.
0.
0.
0.
0.
0.
0.
0.
0.
0.
0.
0.
0.
0.
0.
0.
0.
0.
0.
0.
0.
0.
0.
0.
0.
0.
0.
0.
0.
0.
0.
0.
0.
0.
0.
0.
0.
0.
0.
0.
0.
0.
0.
0.
0.
0.
0.
0.
0.
0.
0.
0.
0.
0.
0.
0.
0.
0.
0.
0.
0.
0.
0.
0.
0.
0.
0.
0.
0.
0.
0.
0.
0.
0.
0.
0.
0.
0.
0.
0.
0.
0.
0.
0.
0.
0.
0.
0.
0.
0.
0.
0.
0.
0.
0.
0.
0.
0.
0.
0.
0.
0.
0.
0.
0.
0.
0.
0.
0.
0.
0.
0.
0.
0.
0.
0.
0.
0.
0.
0.
0.
0.
0.
0.
0.
0.
0.
0.
0.
0.
0.
0.
0.
0.
0.
0.
0.
0.
0.
0.
0.
0.
0.
0.
0.
0.
0.
0.
0.
0.
0.
0.
0.
0.
0.
0.
0.
0.
0.
0.
0.
0.
0.
0.
0.
0.
0.
0.
0.
0.
0.
0.
0.
0.
0.
0.
0.
0.
0.
0.
0.
0.
0.
0.
0.
0.
0.
0.
0.
0.
0.
0.
0.
0.
0.
0.
0.
0.
0.
0.
0.
0.
0.
0.
0.
0.
0.
0.
0.
0.
0.
0.
0.
0.
0.
0.
0.
0.
0.
0.
0.
0.
0.
0.
0.
0.
0.
0.
0.
0.
0.
0.
0.
0.
0.
0.
0.
0.
0.
0.
0.
0.
0.
0.
0.
0.
0.
0.
0.
0.
0.
0.
0.
0.
0.
0.
0.
0.
0.
0.
0.
0.
0.
0.
0.
0.
0.
0.
0.
0.
0.
0.
0.
0.
0.
0.
0.
0.
0.
0.
0.
0.
0.
0.
0.
0.
0.
0.
0.
0.
0.
0.
0.
0.
0.
0.
0.
0.
0.
0.
0.
0.
0.
0.
0.
0.
0.
0.
0.
0.
0.
0.
0.
0.
0.
0.
0.
0.
0.
0.
0.
0.
0.
0.
0.
0.
0.
0.
0.
0.
0.
0.
0.
0.
0.
0.
0.
0.
0.
0.
0.
0.
0.
0.
0.
0.
0.
0.
0.
0.
0.
0.
0.
0.
0.
0.
0.
0.
0.
0.
0.
0.
0.
0.
0.
0.
0.
0.
0.
0.
0.
0.
0.
0.
0.
0.
0.
0.
0.
0.
0.
0.
0.
0.
0.
0.
0.
0.
0.
0.
0.
0.
0.
0.
0.
0.
0.
0.
0.
0.
0.
0.
0.
0.
0.
0.
0.
0.
0.
0.
0.
0.
0.
0.
0.
0.
0.
0.
0.
0.
0.
0.
0.
0.
0.
0.
0.
0.
0.
0.
0.
0.
0.
0.
0.
0.
0.
0.
0.
0.
0.
0.
0.
0.
0.
0.
0.
0.
0.
0.
0.
0.
0.
0.
0.
0.
0.
0.
0.
0.
0.
0.
0.
0.
0.
0.
0.
0.
0.
0.
0.
0.
0.
0.
0.
0.
0.
0.
0.
0.
0.
0.
0.
0.
0.
0.
0.
0.
0.
0.
0.
0.
0.
0.
0.
0.
0.
0.
0.
0.
0.
0.
0.
0.
0.
0.
0.
0.
0.
0.
0.
0.
0.
0.
0.
0.
0.
0.
0.
0.
0.
0.
0.
0.
0.
0.
0.
0.
0.
0.
0.
0.
0.
0.
0.
0.
0.
0.
0.
0.
0.
0.
0.
0.
0.
0.
0.
0.
0.
0.
0.
0.
0.
0.
0.
0.
0.
0.
0.
0.
0.
0.
0.
0.
0.
0.
0.
0.
0.
0.
0.
0.
0.
0.
0.
0.
0.
0.
0.
0.
0.
0.
0.
0.
0.
0.
0.
0.
0.
0.
0.
0.
0.
0.
0.
0.
0.
0.
0.
0.
0.
0.
0.
0.
0.
0.
0.
0.
0.
0.
0.
0.
0.
0.
0.
0.
0.
0.
0.
0.
0.
0.
0.
0.
0.
0.
0.
0.
0.
0.
0.
0.
0.
0.
0.
0.
0.
0.
0.
0.
0.
0.
0.
0.
0.
0.
0.
0.
0.
0.
0.
0.
0.
0.
0.
0.
0.
0.
0.
0.
0.
0.
0.
0.
0.
0.
0.
0.
0.
0.
0.
0.
0.
0.
0.
0.
0.
0.
0.
0.
0.
0.
0.
0.
0.
0.
0.
0.
0.
0.
0.
0.
0.
0.
0.
0.
-0.001
-0.001
-0.001
0.
0.
0.
0.
0.
0.
0.
0.
0.
0.
0.
0.
0.
0.
0.
0.
0.
0.
0.
0.
0.
0.
0.
0.
0.
0.
0.
0.
0.
0.
0.
0.
0.
0.
0.
0.
0.
0.
0.
0.
0.
0.
0.
0.
0.
0.
0.
0.
0.
-0.001
-0.001
-0.001
-0.001
0.
0.
0.
0.
0.
0.
0.
0.
0.
0.
0.
0.
0.
0.
0.
0.
0.
0.
0.
0.
0.
0.
0.
0.
0.
0.
0.
0.
0.
0.
0.
0.
0.
0.
0.
0.
0.
0.
0.
0.
0.
0.
0.
0.
0.
0.
0.
0.
0.
-0.001
-0.001
-0.001
-0.001
-0.001
0.
0.
0.
0.
0.
0.
0.
0.
0.
0.
0.
0.
0.
0.
0.
0.
0.
0.
0.
0.
0.
0.
0.
0.
0.
0.
0.
0.
0.
0.
0.
0.
0.
0.
0.
0.
0.
0.
0.
0.
0.
0.
0.
0.
0.
0.
0.
0.
0.
-0.001
-0.001
-0.001
0.
0.
0.
0.
0.
0.
0.
0.
0.
0.
0.
0.
0.
0.
0.
0.
0.
0.
0.
0.
0.
0.
0.
0.
0.
0.
0.
0.
0.
0.
0.
0.
0.
0.
0.
0.
0.
0.
0.
0.
0.
0.
0.
0.
0.
0.
0.
0.
0.
0.
0.
-0.001
0.
0.
0.
0.
0.
0.
0.
0.
0.
0.
0.
0.
0.
0.
0.
0.
0.
0.
0.
0.
0.
0.
0.
0.
0.
0.
0.
0.
0.
0.
0.
0.
0.
0.
0.
0.
0.
0.
0.
0.
0.
0.
0.
0.
0.
0.
0.
0.
0.
0.
0.
0.
0.
0.
0.
0.
0.
0.
0.
0.
0.
0.
0.
0.
0.
0.
0.
0.
0.
0.
0.
0.
0.
0.
0.
0.
0.
0.
0.
0.
0.
0.
0.
0.
0.
0.
0.
0.
0.
0.
0.
0.
0.
0.
0.
0.
0.
0.
0.
0.
0.
0.
-0.002
-0.002
-0.003
-0.002
-0.002
0.
0.
0.
0.
0.
0.
0.
0.
0.
0.
0.
0.
0.
0.
0.
0.
0.
0.
0.
0.
0.
0.
0.
0.
0.
0.
0.
0.
0.
0.
0.
0.
0.
0.
0.
0.
0.
0.
0.
0.
0.
0.
0.
0.
0.
0.
0.
-0.002
-0.003
-0.003
-0.003
-0.002
-0.002
-0.001
0.001
0.001
0.
0.
0.
0.
0.
0.
0.
0.
0.
0.
0.
0.
0.
0.
0.
0.
0.
0.
0.
0.
0.
0.
0.
0.
0.
0.
0.
0.
0.
0.
0.
0.
0.
0.
0.
0.
0.
0.
0.
0.
0.
0.
0.
-0.002
-0.003
-0.003
-0.005
-0.005
-0.006
-0.005
-0.003
-0.003
-0.001
0.000
0.000
0.
0.
0.
0.
0.
0.
0.
0.
0.
0.
0.
0.
0.
0.
0.
0.
0.
0.
0.
0.
0.
0.
0.
0.
0.
0.
0.
0.001
0.001
0.002
0.002
0.001
0.
0.
0.
0.
0.
0.
0.
0.
0.
-0.002
-0.003
-0.005
-0.006
-0.008
-0.007
-0.010
-0.010
-0.008
-0.006
-0.003
-0.002
-0.001
0.001
0.
0.
0.
0.
0.
0.
0.
0.
0.
0.
0.
0.
0.
0.
0.
0.
0.
0.
0.
0.
0.
0.
0.
0.
0.
0.002
0.002
0.002
0.002
0.002
0.002
0.
0.
0.
0.
0.
0.
0.
0.
-0.002
-0.002
-0.005
-0.008
-0.009
-0.015
-0.019
-0.022
-0.021
-0.017
-0.012
-0.006
-0.003
-0.001
0.001
0.
0.
0.
0.
0.
0.
0.
0.
0.
0.
0.
0.
0.
0.
0.
0.
0.
0.
0.
0.
0.
0.
0.
0.001
0.002
0.003
0.002
0.002
0.002
0.002
0.001
0.
0.
0.
0.
0.
0.
0.
-0.002
-0.002
-0.005
-0.007
-0.014
-0.024
-0.037
-0.046
-0.048
-0.040
-0.029
-0.016
-0.007
-0.003
-0.002
0.001
0.
0.
0.
0.
0.
0.
0.
0.
0.
0.
0.
0.
0.
0.
0.
0.
0.
0.
0.
0.
0.
0.
0.002
0.003
0.002
0.002
0.002
0.002
0.002
0.001
0.
0.
0.
0.
0.
0.
0.
0.001
-0.001
-0.004
-0.012
-0.022
-0.042
-0.063
-0.076
-0.079
-0.074
-0.056
-0.033
-0.015
-0.005
-0.002
0.001
0.
0.
0.
0.
0.
0.
0.
0.
0.
0.
0.
0.
0.
0.
0.
0.
0.
0.
0.
0.
0.
0.
0.001
0.003
0.002
0.002
0.002
0.002
0.003
0.001
0.
0.
0.
0.
0.
0.
0.
0.001
0.000
-0.005
-0.015
-0.030
-0.056
-0.079
-0.091
-0.087
-0.085
-0.072
-0.052
-0.025
-0.009
-0.003
0.000
0.001
0.
0.
0.
0.
0.
0.
0.
0.
0.
0.
0.
0.
0.
0.
0.
0.
0.
0.
0.
0.
0.
0.003
0.003
0.002
0.002
0.002
0.002
0.003
0.001
0.
0.
0.
0.
0.
0.
0.
0.001
-0.001
-0.003
-0.016
-0.036
-0.066
-0.088
-0.091
-0.073
-0.050
-0.068
-0.057
-0.032
-0.011
-0.004
0.000
0.001
0.
0.
0.
0.
0.
0.
0.
0.
0.
0.
0.
0.
0.
0.
0.
0.
0.
0.
0.
0.
0.
0.
0.003
0.003
0.002
0.003
0.004
0.002
0.001
0.001
0.001
0.
0.
0.
0.
0.
-0.001
-0.001
-0.004
-0.016
-0.033
-0.062
-0.090
-0.091
-0.042
0.022
-0.048
-0.054
-0.033
-0.012
-0.004
0.000
0.001
0.
0.
0.
0.
0.
0.
0.
0.
0.
0.
0.
0.
0.
0.
0.
0.
0.
0.
0.
0.
0.
0.
0.001
0.003
0.004
0.004
0.004
0.001
0.
-0.002
-0.001
-0.001
0.
0.
0.
0.
-0.002
-0.002
-0.007
-0.019
-0.033
-0.056
-0.087
-0.096
-0.082
-0.054
-0.065
-0.051
-0.030
-0.012
-0.004
0.
0.001
0.
0.
0.
0.
0.
0.
0.
0.
0.
0.
0.
0.
0.
0.
0.
0.
0.
0.
0.
0.
0.
0.
0.
0.
0.001
0.001
0.001
0.000
-0.002
-0.003
-0.003
-0.002
-0.001
-0.002
-0.001
-0.001
-0.003
-0.006
-0.012
-0.018
-0.031
-0.047
-0.071
-0.089
-0.088
-0.079
-0.063
-0.049
-0.024
-0.010
-0.005
-0.001
0.001
0.
0.
0.
0.
0.
0.
0.
0.
0.
0.
0.
0.
0.
0.
0.
0.
0.
0.
0.
0.
0.
0.
0.
0.
0.001
0.001
0.000
-0.002
-0.003
-0.003
-0.003
-0.003
-0.001
-0.003
-0.001
-0.001
-0.007
-0.010
-0.014
-0.022
-0.034
-0.049
-0.062
-0.076
-0.080
-0.074
-0.061
-0.041
-0.026
-0.014
-0.005
-0.002
0.
0.
0.
0.
0.
0.
0.
0.
0.
0.
0.
0.
0.
0.
0.
0.
0.
0.
0.
0.
0.
0.
0.
0.
0.001
0.001
0.
0.000
-0.003
-0.004
-0.004
-0.004
-0.005
-0.004
-0.004
-0.001
-0.003
-0.008
-0.014
-0.019
-0.030
-0.043
-0.058
-0.072
-0.076
-0.074
-0.071
-0.060
-0.049
-0.036
-0.023
-0.009
-0.004
-0.003
0.
0.
0.
0.
0.
0.
0.
0.
0.
0.
0.
0.
0.
0.
0.
0.
0.
0.
0.
0.
0.
0.
0.
0.
0.001
0.
0.000
-0.003
-0.003
-0.003
-0.006
-0.007
-0.006
-0.004
-0.002
-0.004
-0.009
-0.016
-0.026
-0.041
-0.059
-0.076
-0.085
-0.091
-0.087
-0.081
-0.075
-0.064
-0.049
-0.032
-0.020
-0.011
-0.004
-0.002
0.
0.
0.
0.
0.
0.
0.
0.
0.
0.
0.
0.
0.
0.
0.
0.
0.
0.
0.
0.
0.
0.
0.
0.001
0.001
0.000
-0.002
-0.002
-0.002
-0.005
-0.006
-0.004
-0.003
-0.001
-0.005
-0.009
-0.017
-0.032
-0.050
-0.066
-0.080
-0.094
-0.104
-0.101
-0.093
-0.084
-0.072
-0.061
-0.042
-0.027
-0.014
-0.004
-0.002
0.
0.
0.
0.
0.
0.
0.
0.
0.
0.
0.
0.
0.
0.
0.
0.
0.
0.
0.
0.
0.
0.
0.
0.
0.001
0.000
0.000
-0.002
-0.003
-0.003
-0.002
-0.002
-0.001
-0.002
-0.005
-0.008
-0.018
-0.033
-0.049
-0.065
-0.079
-0.094
-0.104
-0.107
-0.099
-0.090
-0.078
-0.067
-0.049
-0.031
-0.016
-0.009
-0.003
0.
0.
0.
0.
0.
0.
0.
0.
0.
0.
0.
0.
0.
0.
0.
0.
0.
0.
0.
0.
0.
0.001
0.001
0.001
0.001
0.001
0.001
0.000
0.000
-0.001
0.
0.
-0.001
-0.002
-0.003
-0.008
-0.017
-0.031
-0.045
-0.059
-0.072
-0.084
-0.097
-0.103
-0.097
-0.090
-0.081
-0.068
-0.051
-0.031
-0.017
-0.010
-0.003
0.
0.
0.
0.
0.
0.
0.
0.
0.
0.
0.
0.
0.
0.
0.
0.
0.
0.
0.
0.
0.
0.001
0.001
0.001
0.001
0.
0.
0.
0.
0.
0.
0.
0.
0.
-0.003
-0.007
-0.012
-0.024
-0.037
-0.050
-0.061
-0.072
-0.081
-0.085
-0.087
-0.083
-0.075
-0.062
-0.046
-0.029
-0.016
-0.009
-0.002
0.
0.
0.
0.
0.
0.
0.
0.
0.
0.
0.
0.
0.
0.
0.
0.
0.
0.
0.
0.
0.
0.001
0.001
0.001
0.001
0.
0.
0.
0.
0.
0.
0.
0.
0.
-0.003
-0.005
-0.008
-0.015
-0.023
-0.037
-0.044
-0.055
-0.059
-0.063
-0.067
-0.069
-0.063
-0.050
-0.035
-0.022
-0.014
-0.006
0.
0.
0.
0.
0.
0.
0.
0.
0.
0.
0.
0.
0.
0.
0.
0.
0.
0.
0.
0.
0.
0.
0.001
0.001
0.001
0.
0.
0.
0.
0.
0.
0.
0.
0.
0.
-0.002
-0.001
-0.005
-0.008
-0.012
-0.018
-0.026
-0.032
-0.039
-0.042
-0.045
-0.045
-0.042
-0.034
-0.025
-0.016
-0.011
-0.005
0.
0.
0.
0.
0.
0.
0.
0.
0.
0.
0.
0.
0.
0.
0.
0.
0.
0.
0.
0.
0.
0.
0.
0.
0.
0.
0.
0.
0.
0.
0.
0.
0.
0.
0.
0.
-0.001
-0.001
-0.004
-0.006
-0.009
-0.010
-0.018
-0.021
-0.023
-0.028
-0.029
-0.025
-0.020
-0.016
-0.011
-0.006
-0.002
0.
0.
0.
0.
0.
0.
0.
0.
0.
0.
0.
0.
0.
0.
0.
0.
0.
0.
0.
0.
0.
0.
0.
0.
0.
0.
0.
0.
0.
0.
0.
0.
0.
0.
0.
0.001
0.001
-0.001
-0.001
-0.001
-0.002
-0.004
-0.004
-0.012
-0.016
-0.017
-0.015
-0.015
-0.012
-0.010
-0.006
-0.002
0.
0.
0.
0.
0.
0.
0.
0.
0.
0.
0.
0.
0.
0.
0.
0.
0.
0.
0.
0.
0.
0.
0.
0.
0.
0.
0.
0.
0.
0.
0.
0.
0.
0.
0.
0.
0.001
0.001
0.001
0.001
-0.001
-0.001
-0.002
-0.003
-0.003
-0.006
-0.009
-0.009
-0.008
-0.007
-0.003
-0.002
0.
0.
0.
0.
0.
0.
0.
0.
0.
0.
0.
0.
0.
0.
0.
0.
0.
0.
0.
0.
0.
0.
0.
0.
0.
0.
0.
0.
0.
0.
0.
0.
0.
0.
0.
0.
0.
0.
0.001
0.002
0.001
0.001
0.001
0.002
0.001
0.
0.
0.
-0.002
-0.002
-0.002
0.
0.
0.
0.
0.
0.
0.
0.
0.
0.
0.
0.
0.
0.
0.
0.
0.
0.
0.
0.
0.
0.
0.
0.
0.
0.
0.
0.
0.
0.
0.
0.
0.
0.
0.
0.
0.
0.
0.
0.
0.001
0.001
0.001
0.001
0.001
0.001
0.001
0.
0.
0.
0.
0.
0.
0.
0.
0.
0.
0.
0.
0.
0.
0.
0.
0.
0.
0.
0.
0.
0.
0.
0.
0.
0.
0.
0.
0.
0.
0.
0.
0.
0.
0.
0.
0.
0.
0.
0.
0.
0.
0.
0.
0.
0.
0.
0.
0.001
0.001
0.001
0.
0.
0.
0.
0.
0.
0.
0.
0.
0.
0.
0.
0.
0.
0.
0.
0.
0.
0.
0.
0.
0.
0.
0.
0.
0.
0.
0.
0.
0.
0.
0.
0.
0.
0.
0.
0.
0.
0.
0.
0.
0.
0.
0.
0.
0.
0.
0.
0.
0.
0.
0.
0.
0.
0.
0.
0.
0.
0.
0.
0.
0.
0.
0.
0.
0.
0.
0.
0.
0.
0.
0.
0.
0.
0.
0.
0.
0.
0.
0.
0.
0.
0.
0.
0.
0.
0.
0.
0.
0.
0.
0.
0.
0.
0.
0.
0.
0.
0.
0.
0.
0.
0.
0.
0.
0.
0.
0.
0.
0.
0.
0.
0.
0.
0.
0.
0.
0.
0.
0.
0.
0.
0.
0.
0.
0.
0.
0.
0.
0.
0.
0.
0.
0.
0.
0.
0.
0.
0.
0.
0.
0.
0.
0.
0.
0.
0.
0.
0.
0.
0.
0.
0.
0.
0.
0.
0.
0.
0.
0.
0.
0.
0.
0.
0.
0.
0.
0.
0.
0.
0.
0.
0.
0.
0.
0.
0.
0.
0.
0.
0.
0.
0.
0.
0.
0.
0.
0.
0.
0.
0.
0.
0.
0.
0.
0.
0.
0.
0.
0.
0.
0.
0.
0.
0.
0.
0.
0.
0.
0.
0.
0.
0.
0.
0.
0.
0.
0.
0.
0.
0.
0.
0.
0.
0.
0.
0.
0.
0.
0.
0.
0.
0.
0.
0.
0.
0.
0.
0.
0.
0.
0.
0.
0.
0.
0.
0.
0.
0.
0.
0.
0.
0.
0.
0.
0.
0.
0.
0.
0.
0.
0.
0.
0.
0.
0.
0.
0.
0.
0.
0.
0.
0.
0.
0.
0.
0.
0.
0.
0.
0.
0.
0.
0.
0.
0.
0.
0.
0.
0.
0.
0.
0.
0.
0.
0.
0.
0.
0.
0.
0.
0.
0.
0.
0.
0.
0.
0.
0.
0.
0.
0.
0.
0.
0.
0.
0.
0.
0.
0.
0.
0.
0.
0.
0.
0.
0.
0.
0.
0.
0.
0.
0.
0.
0.
0.
0.
0.
0.
0.
0.
0.
0.
0.
0.
0.
0.
0.
0.
0.
0.
0.
0.
0.
0.
0.
0.
0.
0.
0.
0.
0.
0.
0.
0.
0.
0.
0.
0.
0.
0.
0.
0.
0.
0.
0.
0.
0.
0.
0.
0.
0.
0.
0.
0.
0.
0.
0.
0.
0.
0.
0.
0.
0.
0.
0.
0.
0.
0.
0.
0.
0.
0.
0.
0.
0.
0.
0.
0.
0.
0.
0.
0.
0.
0.
0.
0.
0.
0.
0.
0.
0.
0.
0.
0.
0.
0.
0.
0.
0.
0.
0.
0.
0.
0.
0.
0.
0.
0.
0.
0.
0.
0.
0.
0.
0.
0.
0.
0.
0.
0.
0.
0.
0.
0.
0.
0.
0.
0.
0.
0.
0.
0.
0.
0.
0.
0.
0.
0.
0.
0.
0.
0.
0.
0.
0.
0.
0.
0.
0.
0.
0.
0.
0.
0.
0.
0.
0.
0.
0.
0.
0.
0.
0.
0.
0.
0.
0.
0.
0.
0.
0.
0.
0.
0.
0.
0.
0.
0.
0.
0.
0.
0.
0.
0.
0.
0.
0.
0.
0.
0.
0.
0.
0.
0.
0.
0.
0.
0.
0.
0.
0.
0.
0.
0.
0.
0.
0.
0.
0.
0.
0.
0.
0.
0.
0.
0.
0.
0.
0.
0.
0.
0.
0.
0.
0.
0.
0.
0.
0.
0.
0.
0.
0.
0.
0.
0.
0.
0.
0.
0.
0.
0.
0.
0.
0.
0.
0.
0.
0.
0.
0.
0.
0.
0.
0.
0.
0.
0.
0.
0.
0.
0.
0.
0.
0.
0.
0.
0.
0.
0.
0.
0.
0.
0.
0.
0.
0.
0.
0.
0.
0.
0.
0.
0.
0.
0.
0.
0.
0.
0.
0.
0.
0.
0.
0.
0.
0.
0.
0.
0.
0.
0.
0.
0.
0.
0.
0.
0.
0.
0.
0.
0.
0.
0.
0.
0.
0.
0.
0.
0.
0.
0.
0.
0.
0.
0.
0.
0.
0.
0.
0.
0.
0.
0.
0.
0.
0.
0.
0.
0.
0.
0.
0.
0.
0.
0.
0.
0.
0.
0.
0.
0.
0.
0.
0.
0.
0.
0.
0.
0.
0.
0.
0.
0.
0.
0.
0.
0.
0.
0.
0.
0.
0.
0.
0.
0.
0.
0.
0.
0.
0.
0.
0.
0.
0.
0.
0.
0.
0.
0.
0.
0.
0.
0.
0.
0.
0.
0.
0.
0.
0.
0.
0.
0.
0.
0.
0.
0.
0.
0.
0.
0.
0.
0.
0.
0.
0.
0.
0.
0.
0.
0.
0.
0.
0.
0.
0.
0.
0.
0.
0.
0.
0.
0.
0.
0.
0.
0.
0.
0.
0.
0.
0.
0.
0.
0.
0.
0.
0.
0.
0.
0.
0.
0.
0.
0.
0.
0.
0.
0.
0.
0.
0.
0.
0.
0.
0.
0.
0.
0.
0.
0.
0.
0.
0.
0.
0.
0.
0.
0.
0.
0.
0.
0.
0.
0.
0.
0.
0.
0.
0.
0.
0.
0.
0.
0.
0.
0.
0.
0.
0.
0.
0.
0.
0.
0.
0.
0.
0.
0.
0.
0.
0.
0.
0.
0.
0.
0.
0.
0.
0.
0.
0.
0.
0.
0.
0.
0.
0.
0.
0.
0.
0.
0.
0.
0.
0.
0.
0.
0.
0.
0.
0.
0.
0.
0.
0.
0.
0.
0.
0.
0.
0.
0.
0.
0.
0.
0.
0.
0.
0.
0.
0.
0.
0.
0.
0.
0.
0.
0.
0.
0.
0.
0.
0.
0.
0.
0.
0.
0.
0.
0.
0.
0.
0.
0.
0.
0.
0.
0.
0.
0.
0.
0.
0.
0.
0.
0.
0.
0.
0.
0.
0.
0.
0.
0.
0.
0.
0.
0.
0.
0.
0.
0.
0.
0.
0.
0.
0.
0.
0.
0.
0.
0.
0.
0.
0.
0.
0.
0.
0.
0.
0.
0.
0.
0.
0.
0.
0.
0.
0.
0.
0.
0.
0.
0.
0.
0.
0.
0.
0.
0.
0.
0.
0.
0.
0.
0.
0.
0.
0.
0.
0.
0.
0.
0.
0.
0.
0.
0.
0.
0.
0.
0.
0.
0.
0.
0.
0.
0.
0.
0.
0.
0.
0.
0.
0.
0.
0.
0.
0.
0.
0.
0.
0.
0.
0.
0.
0.
0.
0.
0.
0.
0.
0.
0.
0.
0.
0.
0.
0.
0.
0.
0.
0.
0.
0.
0.
0.
0.
0.
0.
0.
0.
0.
0.
0.
0.
0.
0.
0.
0.
0.
0.
0.
0.
0.
0.
0.
0.
0.
0.
0.
0.
0.
0.
0.
0.
0.
0.
0.
0.
0.
0.
0.
0.
0.
0.
0.
0.
0.
0.
0.
0.
0.
0.
0.
0.
0.
0.
0.
0.
0.
0.
0.
0.
0.
0.
0.
0.
0.
0.
0.
0.
0.
0.
0.
0.
0.
0.
0.
0.
0.
0.
0.
0.
0.
0.
0.
0.
0.
0.
0.
0.
0.
0.
0.
0.
0.
0.
0.
0.
0.
0.
0.
0.
0.
0.
0.
0.
0.
0.
0.
0.
0.
0.
0.
0.
0.
0.
0.
0.
0.
0.
0.
0.
0.
0.
0.
0.
0.
0.
0.
0.
0.
0.
0.
0.
0.
0.
0.
0.
0.
0.
0.
0.
0.
0.
0.
0.
0.
0.
0.
0.
0.
0.
0.
0.
0.
0.
0.
0.
0.
0.
0.
0.
0.
0.
0.
0.
0.
0.
0.
0.
0.
0.
0.
-0.001
-0.001
-0.001
0.
0.
0.
0.
0.
0.
0.
0.
0.
0.
0.
0.
0.
0.
0.
0.
0.
0.
0.
0.
0.
0.
0.
0.
0.
0.
0.
0.
0.
0.
0.
0.
0.
0.
0.
0.
0.
0.
0.
0.
0.
0.
0.
0.
0.
0.
0.
0.
-0.001
-0.001
-0.001
-0.002
-0.002
-0.002
-0.001
0.
0.
0.
0.
0.
0.
0.
0.
0.
0.
0.
0.
0.
0.
0.
0.
0.
0.
0.
0.
0.
0.
0.
0.
0.
0.
0.
0.
0.
0.
0.
0.
0.
0.
0.
0.
0.
0.
0.
0.
0.
0.
0.
0.
0.
0.
-0.001
-0.002
-0.004
-0.004
-0.004
-0.002
-0.002
-0.001
0.
0.
0.
0.
0.
0.
0.
0.
0.
0.
0.
0.
0.
0.
0.
0.
0.
0.
0.
0.
0.
0.
0.
0.
0.
0.
0.
0.
0.
0.
0.
0.
0.
0.
0.
0.
0.
0.
0.
0.
0.
0.
0.
0.
-0.001
-0.002
-0.004
-0.004
-0.005
-0.005
-0.004
-0.001
0.000
0.001
0.001
0.
0.
0.
0.
0.
0.
0.
0.
0.
0.
0.
0.
0.
0.
0.
0.
0.
0.
0.
0.
0.
0.
0.
0.
0.
0.
0.
0.
0.
0.
0.
0.
0.
0.
0.
0.
0.
0.
0.
0.
0.
0.
-0.002
-0.003
-0.004
-0.005
-0.005
-0.005
-0.003
-0.001
0.
0.002
0.002
0.002
0.
0.
0.
0.
0.
0.
0.
0.
0.
0.
0.
0.
0.
0.
0.
0.
0.
0.
-0.001
-0.001
-0.001
-0.001
0.
0.
0.
0.
0.
0.
0.
0.
0.
0.
0.
0.
0.
0.
0.
0.
0.
0.
0.
-0.002
-0.003
-0.004
-0.005
-0.007
-0.007
-0.003
-0.001
0.000
0.002
0.002
0.002
0.001
0.
0.
0.
0.
0.
0.
0.
0.
0.
0.
0.
0.
0.
0.
0.
0.
0.
-0.001
-0.001
-0.001
-0.001
0.000
0.
0.
0.
0.
0.
0.
0.
0.
0.
0.
0.
0.
0.
0.
0.
0.
0.
0.
-0.001
-0.002
-0.003
-0.008
-0.006
-0.006
-0.002
-0.001
0.002
0.002
0.002
0.002
0.001
0.
0.
0.
0.
0.
0.
0.
0.
0.
0.
0.
0.
0.
0.
0.
0.
0.
0.
-0.001
-0.001
0.000
0.
0.
0.
0.
0.
0.
0.
0.
0.
0.
0.
0.
0.
0.
0.
0.
0.
0.
0.
-0.002
-0.004
-0.005
-0.006
-0.008
-0.006
-0.004
0.001
0.002
0.002
0.002
0.002
0.001
0.
0.
0.
0.
0.
0.
0.
0.
0.
0.
0.
0.
0.
0.
0.
0.
0.
0.
0.
0.
0.
0.
0.
0.
0.
0.
0.
0.
0.
0.
0.
0.
0.
0.
0.
0.
0.
0.
0.
-0.002
-0.003
-0.004
-0.006
-0.008
-0.008
-0.006
-0.002
-0.001
0.002
0.002
0.002
0.002
0.
0.
0.
0.
0.
0.
0.
0.
0.
0.
0.
0.
0.
0.
0.
0.
0.
0.
0.
0.
0.
0.
0.
0.
0.
0.
0.
0.
0.001
0.001
0.
0.
0.
0.
0.
0.
0.
0.
0.
-0.002
-0.003
-0.004
-0.007
-0.009
-0.008
-0.008
-0.006
-0.006
-0.002
-0.001
0.001
0.001
0.
0.
0.
0.
0.
0.
0.
0.
0.
0.
0.
0.
0.
0.
0.
0.
0.
0.
0.
0.
0.
0.
0.
0.
0.
0.
0.
0.002
0.002
0.002
0.002
0.002
0.001
0.
0.
0.
0.
0.
0.
0.
-0.002
-0.004
-0.007
-0.010
-0.011
-0.012
-0.013
-0.014
-0.013
-0.011
-0.007
-0.003
-0.002
0.000
0.
0.
0.
0.
0.
0.
0.
0.
0.
0.
0.
0.
0.
0.
0.
0.
0.
0.
0.
0.
0.
0.
0.
0.
0.
0.002
0.002
0.001
0.002
0.001
0.001
0.002
0.002
0.
0.
0.
0.
0.
0.
-0.002
-0.006
-0.007
-0.009
-0.014
-0.018
-0.022
-0.024
-0.023
-0.021
-0.018
-0.011
-0.007
-0.002
-0.002
0.
0.
0.
0.
0.
0.
0.
0.
0.
0.
0.
0.
0.
0.
0.
0.
0.
0.
0.
0.
0.
0.
0.
0.002
0.001
0.004
0.004
0.004
0.003
0.001
0.002
0.002
0.001
0.
0.
0.
0.
0.
-0.003
-0.005
-0.007
-0.011
-0.018
-0.027
-0.036
-0.043
-0.048
-0.047
-0.041
-0.026
-0.017
-0.008
-0.003
-0.002
0.
0.
0.
0.
0.
0.
0.
0.
0.
0.
0.
0.
0.
0.
0.
0.
0.
0.
0.
0.
0.
0.
0.002
0.004
0.004
0.005
0.003
0.003
0.003
0.001
0.000
0.002
0.
0.
0.
0.
0.
-0.003
-0.004
-0.006
-0.012
-0.025
-0.041
-0.060
-0.076
-0.086
-0.092
-0.084
-0.060
-0.037
-0.019
-0.007
-0.002
0.001
0.
0.
0.
0.
0.
0.
0.
0.
0.
0.
0.
0.
0.
0.
0.
0.
0.
0.
0.
0.
0.001
0.002
0.004
0.005
0.004
0.004
0.003
0.003
0.001
0.001
0.002
0.
0.
0.
0.
0.
-0.003
-0.007
-0.012
-0.019
-0.031
-0.056
-0.080
-0.094
-0.085
-0.100
-0.106
-0.092
-0.067
-0.034
-0.013
-0.004
-0.002
0.001
0.
0.
0.
0.
0.
0.
0.
0.
0.
0.
0.
0.
0.
0.
0.
0.
0.
0.
0.
0.
0.002
0.004
0.005
0.004
0.004
0.003
0.003
0.001
0.002
0.002
0.
0.
0.
-0.002
-0.006
-0.008
-0.011
-0.014
-0.024
-0.039
-0.067
-0.092
0.057
0.479
0.415
0.244
-0.038
-0.080
-0.052
-0.021
-0.006
-0.003
0.001
0.
0.
0.
0.
0.
0.
0.
0.
0.
0.
0.
0.
0.
0.
0.
0.
0.
0.
0.
0.
0.003
0.004
0.005
0.004
0.003
0.004
0.004
0.002
0.002
0.003
0.000
0.001
-0.002
-0.004
-0.007
-0.010
-0.009
-0.019
-0.024
-0.043
-0.076
-0.093
0.273
1.492
4.061
7.598
1.249
-0.049
-0.059
-0.026
-0.007
-0.003
0.001
0.
0.
0.
0.
0.
0.
0.
0.
0.
0.
0.
0.
0.
0.
0.
0.
0.
0.
0.
0.
0.003
0.002
0.004
0.004
0.004
0.004
0.003
0.001
-0.001
-0.002
-0.004
-0.006
-0.004
-0.008
-0.008
-0.010
-0.012
-0.017
-0.025
-0.045
-0.082
-0.113
-0.022
0.751
10.256
28.015
4.020
0.012
-0.056
-0.026
-0.007
-0.003
0.001
0.
0.
0.
0.
0.
0.
0.
0.
0.
0.
0.
0.
0.
0.
0.
0.
0.
0.
0.
0.
0.001
0.003
0.002
0.004
0.004
0.002
0.001
-0.001
-0.001
-0.006
-0.006
-0.007
-0.007
-0.008
-0.011
-0.012
-0.012
-0.019
-0.029
-0.044
-0.074
-0.117
-0.136
0.007
2.080
5.036
0.949
-0.053
-0.056
-0.024
-0.008
-0.002
0.001
0.
0.
0.
0.
0.
0.
0.
0.
0.
0.
0.
0.
0.
0.
0.
0.
0.
0.
0.
0.
0.
0.001
0.003
0.003
0.004
0.002
0.000
-0.002
-0.006
-0.009
-0.011
-0.013
-0.014
-0.013
-0.014
-0.014
-0.016
-0.022
-0.030
-0.049
-0.075
-0.112
-0.150
-0.155
-0.077
0.016
-0.074
-0.078
-0.054
-0.026
-0.009
-0.003
0.001
0.
0.
0.
0.
0.
0.
0.
0.
0.
0.
0.
0.
0.
0.
0.
0.
0.
0.
0.
0.
0.
0.
0.002
0.003
0.001
0.001
-0.003
-0.007
-0.011
-0.013
-0.014
-0.014
-0.016
-0.015
-0.013
-0.013
-0.017
-0.024
-0.035
-0.057
-0.084
-0.117
-0.148
-0.165
-0.156
-0.136
-0.111
-0.083
-0.053
-0.030
-0.016
-0.003
-0.002
0.
0.
0.
0.
0.
0.
0.
0.
0.
0.
0.
0.
0.
0.
0.
0.
0.
0.
0.
0.
0.
0.
0.001
0.001
0.000
-0.002
-0.005
-0.008
-0.013
-0.016
-0.016
-0.017
-0.018
-0.018
-0.016
-0.015
-0.020
-0.026
-0.043
-0.071
-0.107
-0.141
-0.158
-0.168
-0.167
-0.149
-0.118
-0.091
-0.063
-0.044
-0.025
-0.011
-0.004
-0.002
0.
0.
0.
0.
0.
0.
0.
0.
0.
0.
0.
0.
0.
0.
0.
0.
0.
0.
0.
0.
0.001
0.001
0.002
0.
-0.002
-0.004
-0.009
-0.012
-0.016
-0.016
-0.018
-0.018
-0.017
-0.016
-0.017
-0.020
-0.032
-0.056
-0.082
-0.117
-0.148
-0.170
-0.188
-0.191
-0.161
-0.126
-0.100
-0.080
-0.060
-0.035
-0.021
-0.009
-0.003
0.
0.
0.
0.
0.
0.
0.
0.
0.
0.
0.
0.
0.
0.
0.
0.
0.
0.
0.
0.001
0.001
0.001
0.003
0.001
0.001
-0.002
-0.008
-0.010
-0.013
-0.015
-0.016
-0.016
-0.016
-0.016
-0.016
-0.021
-0.036
-0.061
-0.086
-0.072
-0.018
-0.118
-0.198
-0.205
-0.163
-0.050
-0.038
-0.083
-0.070
-0.048
-0.026
-0.012
-0.003
0.
0.
0.
0.
0.
0.
0.
0.
0.
0.
0.
0.
0.
0.
0.
0.
0.
0.
0.001
0.002
0.002
0.002
0.003
0.003
0.003
-0.001
-0.003
-0.007
-0.010
-0.011
-0.013
-0.014
-0.013
-0.013
-0.013
-0.020
-0.038
-0.061
-0.071
0.117
0.441
0.094
-0.183
-0.203
-0.096
0.265
0.229
-0.056
-0.080
-0.055
-0.030
-0.014
-0.006
0.
0.
0.
0.
0.
0.
0.
0.
0.
0.
0.
0.
0.
0.
0.
0.
0.
0.
0.001
0.001
0.002
0.002
0.002
0.004
0.003
0.003
0.000
-0.005
-0.005
-0.008
-0.010
-0.010
-0.010
-0.010
-0.011
-0.017
-0.032
-0.053
-0.065
0.086
0.351
0.072
-0.168
-0.188
-0.105
0.177
0.135
-0.071
-0.083
-0.057
-0.031
-0.015
-0.006
0.
0.
0.
0.
0.
0.
0.
0.
0.
0.
0.
0.
0.
0.
0.
0.
0.
0.
0.001
0.001
0.002
0.002
0.002
0.003
0.004
0.002
0.003
0.000
-0.002
-0.005
-0.007
-0.006
-0.004
-0.006
-0.007
-0.011
-0.025
-0.045
-0.060
-0.060
-0.034
-0.097
-0.151
-0.164
-0.147
-0.093
-0.088
-0.104
-0.080
-0.053
-0.029
-0.014
-0.006
0.
0.
0.
0.
0.
0.
0.
0.
0.
0.
0.
0.
0.
0.
0.
0.
0.
0.
0.
0.002
0.002
0.002
0.003
0.003
0.003
0.002
0.002
0.001
0.
0.
-0.001
-0.001
-0.001
-0.003
-0.003
-0.008
-0.015
-0.030
-0.048
-0.065
-0.082
-0.098
-0.112
-0.127
-0.126
-0.118
-0.107
-0.090
-0.068
-0.041
-0.024
-0.012
-0.005
0.
0.
0.
0.
0.
0.
0.
0.
0.
0.
0.
0.
0.
0.
0.
0.
0.
0.
0.
0.001
0.002
0.002
0.002
0.003
0.002
0.002
0.002
0.
0.
0.
0.
-0.001
-0.001
-0.001
-0.001
-0.004
-0.008
-0.017
-0.029
-0.046
-0.059
-0.069
-0.075
-0.081
-0.089
-0.088
-0.081
-0.064
-0.046
-0.030
-0.017
-0.010
-0.002
0.
0.
0.
0.
0.
0.
0.
0.
0.
0.
0.
0.
0.
0.
0.
0.
0.
0.
0.
0.001
0.001
0.001
0.001
0.001
0.002
0.002
0.
0.
0.
0.
0.
0.
0.
0.001
0.001
-0.001
-0.005
-0.008
-0.013
-0.021
-0.032
-0.037
-0.044
-0.049
-0.052
-0.051
-0.047
-0.038
-0.029
-0.018
-0.012
-0.006
-0.002
0.
0.
0.
0.
0.
0.
0.
0.
0.
0.
0.
0.
0.
0.
0.
0.
0.
0.
0.
0.
0.001
0.001
0.001
0.001
0.001
0.
0.
0.
0.
0.
0.
0.
0.
0.001
0.001
0.001
-0.002
-0.003
-0.008
-0.011
-0.011
-0.020
-0.021
-0.024
-0.028
-0.029
-0.026
-0.020
-0.015
-0.012
-0.006
-0.002
0.
0.
0.
0.
0.
0.
0.
0.
0.
0.
0.
0.
0.
0.
0.
0.
0.
0.
0.
0.
0.
0.
0.
0.
0.
0.
0.
0.
0.
0.
0.
0.
0.
0.
0.001
0.001
0.001
0.002
-0.001
-0.002
-0.006
-0.006
-0.006
-0.012
-0.013
-0.014
-0.014
-0.013
-0.011
-0.008
-0.003
-0.003
0.
0.
0.
0.
0.
0.
0.
0.
0.
0.
0.
0.
0.
0.
0.
0.
0.
0.
0.
0.
0.
0.
0.
0.
0.
0.
0.
0.
0.
0.
0.
0.
0.
0.
0.
0.001
0.001
0.001
0.002
0.002
0.002
0.001
0.000
-0.001
-0.001
-0.003
-0.004
-0.006
-0.002
-0.002
-0.003
-0.002
0.
0.
0.
0.
0.
0.
0.
0.
0.
0.
0.
0.
0.
0.
0.
0.
0.
0.
0.
0.
0.
0.
0.
0.
0.
0.
0.
0.
0.
0.
0.
0.
0.
0.
0.
0.
0.
0.001
0.001
0.002
0.002
0.002
0.002
0.002
0.001
0.000
-0.002
-0.001
0.
0.
0.
0.
0.
0.
0.
0.
0.
0.
0.
0.
0.
0.
0.
0.
0.
0.
0.
0.
0.
0.
0.
0.
0.
0.
0.
0.
0.
0.
0.
0.
0.
0.
0.
0.
0.
0.
0.
0.
0.
0.
0.
0.001
0.002
0.001
0.002
0.001
0.002
0.001
0.001
0.
0.
0.
0.
0.
0.
0.
0.
0.
0.
0.
0.
0.
0.
0.
0.
0.
0.
0.
0.
0.
0.
0.
0.
0.
0.
0.
0.
0.
0.
0.
0.
0.
0.
0.
0.
0.
0.
0.
0.
0.
0.
0.
0.
0.
0.
0.001
0.001
0.001
0.001
0.001
0.
0.
0.
0.
0.
0.
0.
0.
0.
0.
0.
0.
0.
0.
0.
0.
0.
0.
0.
0.
0.
0.
0.
0.
0.
0.
0.
0.
0.
0.
0.
0.
0.
0.
0.
0.
0.
0.
0.
0.
0.
0.
0.
0.
0.
0.
0.
0.
0.
0.
0.
0.
0.
0.
0.
0.
0.
0.
0.
0.
0.
0.
0.
0.
0.
0.
0.
0.
0.
0.
0.
0.
0.
0.
0.
0.
0.
0.
0.
0.
0.
0.
0.
0.
0.
0.
0.
0.
0.
0.
0.
0.
0.
0.
0.
0.
0.
0.
0.
0.
0.
0.
0.
0.
0.
0.
0.
0.
0.
0.
0.
0.
0.
0.
0.
0.
0.
0.
0.
0.
0.
0.
0.
0.
0.
0.
0.
0.
0.
0.
0.
0.
0.
0.
0.
0.
0.
0.
0.
0.
0.
0.
0.
0.
0.
0.
0.
0.
0.
0.
0.
0.
0.
0.
0.
0.
0.
0.
0.
0.
0.
0.
0.
0.
0.
0.
0.
0.
0.
0.
0.
0.
0.
0.
0.
0.
0.
0.
0.
0.
0.
0.
0.
0.
0.
0.
0.
0.
0.
0.
0.
0.
0.
0.
0.
0.
0.
0.
0.
0.
0.
0.
0.
0.
0.
0.
0.
0.
0.
0.
0.
0.
0.
0.
0.
0.
0.
0.
0.
0.
0.
0.
0.
0.
0.
0.
0.
0.
0.
0.
0.
0.
0.
0.
0.
0.
0.
0.
0.
0.
0.
0.
0.
0.
0.
0.
0.
0.
0.
0.
0.
0.
0.
0.
0.
0.
0.
0.
0.
0.
0.
0.
0.
0.
0.
0.
0.
0.
0.
0.
0.
0.
0.
0.
0.
0.
0.
0.
0.
0.
0.
0.
0.
0.
0.
0.
0.
0.
0.
0.
0.
0.
0.
0.
0.
0.
0.
0.
0.
0.
0.
0.
0.
0.
0.
0.
0.
0.
0.
0.
0.
0.
0.
0.
0.
0.
0.
0.
0.
0.
0.
0.
0.
0.
0.
0.
0.
0.
0.
0.
0.
0.
0.
0.
0.
0.
0.
0.
0.
0.
0.
0.
0.
0.
0.
0.
0.
0.
0.
0.
0.
0.
0.
0.
0.
0.
0.
0.
0.
0.
0.
0.
0.
0.
0.
0.
0.
0.
0.
0.
0.
0.
0.
0.
0.
0.
0.
0.
0.
0.
0.
0.
0.
0.
0.
0.
0.
0.
0.
0.
0.
0.
0.
0.
0.
0.
0.
0.
0.
0.
0.
0.
0.
0.
0.
0.
0.
0.
0.
0.
0.
0.
0.
0.
0.
0.
0.
0.
0.
0.
0.
0.
0.
0.
0.
0.
0.
0.
0.
0.
0.
0.
0.
0.
0.
0.
0.
0.
0.
0.
0.
0.
0.
0.
0.
0.
0.
0.
0.
0.
0.
0.
0.
0.
0.
0.
0.
0.
0.
0.
0.
0.
0.
0.
0.
0.
0.
0.
0.
0.
0.
0.
0.
0.
0.
0.
0.
0.
0.
0.
0.
0.
0.
0.
0.
0.
0.
0.
0.
0.
0.
0.
0.
0.
0.
0.
0.
0.
0.
0.
0.
0.
0.
0.
0.
0.
0.
0.
0.
0.
0.
0.
0.
0.
0.
0.
0.
0.
0.
0.
0.
0.
0.
0.
0.
0.
0.
0.
0.
0.
0.
0.
0.
0.
0.
0.
0.
0.
0.
0.
0.
0.
0.
0.
0.
0.
0.
0.
0.
0.
0.
0.
0.
0.
0.
0.
0.
0.
0.
0.
0.
0.
0.
0.
0.
0.
0.
0.
0.
0.
0.
0.
0.
0.
0.
0.
0.
0.
0.
0.
0.
0.
0.
0.
0.
0.
0.
0.
0.
0.
0.
0.
0.
0.
0.
0.
0.
0.
0.
0.
0.
0.
0.
0.
0.
0.
0.
0.
0.
0.
0.
0.
0.
0.
0.
0.
0.
0.
0.
0.
0.
0.
0.
0.
0.
0.
0.
0.
0.
0.
0.
0.
0.
0.
0.
0.
0.
0.
0.
0.
0.
0.
0.
0.
0.
0.
0.
0.
0.
0.
0.
0.
0.
0.
0.
0.
0.
0.
0.
0.
0.
0.
0.
0.
0.
0.
0.
0.
0.
0.
0.
0.
0.
0.
0.
0.
0.
0.
0.
0.
0.
0.
0.
0.
0.
0.
0.
0.
0.
0.
0.
0.
0.
0.
0.
0.
0.
0.
0.
0.
0.
0.
0.
0.
0.
0.
0.
0.
0.
0.
0.
0.
0.
0.
0.
0.
0.
0.
0.
0.
0.
0.
0.
0.
0.
0.
0.
0.
0.
0.
0.
0.
0.
0.
0.
0.
0.
0.
0.
0.
0.
0.
0.
0.
0.
0.
0.
0.
0.
0.
0.
0.
0.
0.
0.
0.
0.
0.
0.
0.
0.
0.
0.
0.
0.
0.
0.
0.
0.
0.
0.
0.
0.
0.
0.
0.
0.
0.
0.
0.
0.
0.
0.
0.
0.
0.
0.
0.
0.
0.
0.
0.
0.
0.
0.
0.
0.
0.
0.
0.
0.
0.
0.
0.
0.
0.
0.
0.
0.
0.
0.
0.
0.
0.
0.
0.
0.
0.
0.
0.
0.
0.
0.
0.
0.
0.
0.
0.
0.
0.
0.
0.
0.
0.
0.
0.
0.
0.
0.
0.
0.
0.
0.
0.
0.
0.
0.
0.
0.
0.
0.
0.
0.
0.
0.
0.
0.
0.
0.
0.
0.
0.
0.
0.
0.
0.
0.
0.
0.
0.
0.
0.
0.
0.
0.
0.
0.
0.
0.
0.
0.
0.
0.
0.
0.
0.
0.
0.
0.
0.
0.
0.
0.
0.
0.
0.
0.
0.
0.
0.
0.
0.
0.
0.
0.
0.
0.
0.
0.
0.
0.
0.
0.
0.
0.
0.
0.
0.
0.
0.
0.
0.
0.
0.
0.
0.
0.
0.
0.
0.
0.
0.
0.
0.
0.
0.
0.
0.
0.
0.
0.
0.
0.
0.
0.
0.
0.
0.
0.
0.
0.
0.
0.
0.
0.
0.
0.
0.
0.
0.
0.
0.
0.
0.
0.
0.
0.
0.
0.
0.
0.
0.
0.
0.
0.
0.
0.
0.
0.
0.
0.
0.
0.
0.
0.
0.
0.
0.
0.
0.
0.
0.
0.
0.
0.
0.
0.
0.
0.
0.
0.
0.
0.
0.
0.
0.
0.
0.
0.
0.
0.
0.
0.
0.
0.
0.
0.
0.
0.
0.
0.
0.
0.
0.
0.
0.
0.
0.
0.
0.
0.
0.
0.
0.
0.
0.
0.
0.
0.
0.
0.
0.
0.
0.
0.
0.
0.
0.
0.
0.
0.
0.
0.
0.
0.
0.
0.
0.
0.
0.
0.
0.
0.
0.
0.
0.
0.
0.
0.
0.
0.
0.
0.
0.
0.
0.
0.
0.
0.
0.
0.
0.
0.
0.
0.
0.
0.
0.
0.
0.
0.
0.
0.
0.
0.
0.
0.
0.
0.
0.
0.
0.
0.
0.
0.
0.
0.
0.
0.
0.
-0.001
-0.001
-0.002
-0.002
-0.002
0.
0.
0.
0.
0.
0.
0.
0.
0.
0.
0.
0.
0.
0.
0.
0.
0.
0.
0.
0.
0.
0.
0.
0.
0.
0.
0.
0.
0.
0.
0.
0.
0.
0.
0.
0.
0.
0.
0.
0.
0.
0.
0.
0.
0.
0.
-0.001
-0.001
-0.002
-0.004
-0.004
-0.003
-0.003
-0.002
-0.001
0.
0.
0.
0.
0.
0.
0.
0.
0.
0.
0.
0.
0.
0.
0.
0.
0.
0.
0.
0.
0.
0.
0.
0.
0.
0.
0.
0.
0.
0.
0.
0.
0.
0.
0.
0.
0.
0.
0.
0.
0.
0.
0.
0.
-0.001
-0.003
-0.005
-0.006
-0.006
-0.006
-0.005
-0.003
-0.001
0.000
0.001
0.
0.
0.
0.
0.
0.
0.
0.
0.
0.
0.
0.
0.
0.
0.
0.
0.
0.
0.
-0.001
-0.001
-0.001
-0.001
0.
0.
0.
0.
0.
0.
0.
0.
0.
0.
0.
0.
0.
0.
0.
0.
0.
0.
-0.001
-0.003
-0.005
-0.007
-0.010
-0.011
-0.011
-0.006
-0.004
-0.001
0.
0.002
0.002
0.001
0.
0.
0.
0.
0.
0.
0.
0.
0.
0.
0.
0.
0.
0.
0.
0.
-0.001
-0.002
-0.002
-0.002
-0.002
-0.002
0.000
0.
0.
0.
0.
0.
0.
0.
0.
0.
0.
0.
0.
0.
0.
0.
0.
-0.002
-0.003
-0.006
-0.011
-0.013
-0.015
-0.012
-0.009
-0.007
-0.002
0.000
0.001
0.002
0.002
0.001
0.
0.
0.
0.
0.
0.
0.
0.
0.
0.
0.
0.
0.
0.
-0.001
-0.002
-0.002
-0.003
-0.003
-0.003
-0.002
-0.002
0.000
0.
0.
0.
0.
0.
0.
0.
0.
0.
0.
0.
0.
0.
0.
0.
-0.002
-0.004
-0.009
-0.012
-0.015
-0.016
-0.013
-0.012
-0.005
-0.002
0.002
0.002
0.002
0.002
0.002
0.
0.
0.
0.
0.
0.
0.
0.
0.
0.
0.
0.
0.
0.
-0.001
-0.002
-0.003
-0.003
-0.003
-0.002
-0.002
-0.002
0.000
0.
0.
0.
0.
0.
0.
0.
0.
0.
0.
0.
0.
0.
0.
0.
-0.002
-0.004
-0.009
-0.012
-0.017
-0.016
-0.015
-0.010
-0.007
-0.005
-0.001
0.
0.001
0.002
0.002
0.
0.
0.
0.
0.
0.
0.
0.
0.
0.
0.
0.
0.
0.
-0.001
-0.002
-0.003
-0.003
-0.002
-0.002
-0.002
-0.002
0.000
0.
0.
0.
0.
0.
0.
0.
0.
0.
0.
0.
0.
0.
0.
0.
-0.002
-0.005
-0.011
-0.016
-0.019
-0.018
-0.016
-0.014
-0.007
-0.005
-0.002
0.
-0.001
0.001
0.002
0.001
0.
0.
0.
0.
0.
0.
0.
0.
0.
0.
0.
0.
0.
-0.001
-0.002
-0.003
-0.003
-0.002
-0.002
-0.001
-0.002
0.000
0.
0.
0.
0.
0.
0.
0.
0.
0.
0.
0.
0.
0.
0.
0.
-0.004
-0.006
-0.010
-0.015
-0.020
-0.019
-0.015
-0.014
-0.010
-0.005
-0.002
-0.001
-0.002
-0.001
0.002
0.
0.
0.
0.
0.
0.
0.
0.
0.
0.
0.
0.
0.
0.
0.
-0.002
-0.002
-0.002
-0.002
-0.001
-0.001
0.000
0.000
0.
0.
0.
0.001
0.001
0.
0.
0.
0.
0.
0.
0.
0.
0.
-0.002
-0.003
-0.007
-0.013
-0.018
-0.022
-0.023
-0.021
-0.020
-0.018
-0.011
-0.006
-0.007
-0.004
-0.003
0.002
0.
0.
0.
0.
0.
0.
0.
0.
0.
0.
0.
0.
0.
0.
0.
-0.001
-0.002
-0.002
-0.002
-0.002
-0.001
0.000
0.
0.001
0.002
0.002
0.002
0.002
0.003
0.002
-0.001
-0.002
-0.001
0.
0.
0.
0.
-0.003
-0.006
-0.011
-0.014
-0.024
-0.027
-0.028
-0.029
-0.024
-0.020
-0.018
-0.016
-0.009
-0.008
-0.001
0.001
0.
0.
0.
0.
0.
0.
0.
0.
0.
0.
0.
0.
0.
0.
0.
0.
0.
0.
0.000
0.000
0.000
0.
0.001
0.002
0.002
0.004
0.004
0.005
0.002
0.000
0.001
0.000
-0.002
-0.001
0.
0.
-0.002
-0.004
-0.007
-0.012
-0.020
-0.028
-0.034
-0.037
-0.037
-0.034
-0.030
-0.024
-0.020
-0.014
-0.008
-0.001
0.
0.
0.
0.
0.
0.
0.
0.
0.
0.
0.
0.
0.
0.
0.
0.
0.
0.
0.
0.
0.
0.
0.001
0.002
0.004
0.004
0.004
0.003
0.004
0.004
0.002
-0.001
0.001
-0.002
-0.002
0.
0.
-0.002
-0.005
-0.009
-0.016
-0.026
-0.039
-0.048
-0.054
-0.056
-0.055
-0.052
-0.042
-0.032
-0.019
-0.014
-0.002
0.000
0.
0.
0.
0.
0.
0.
0.
0.
0.
0.
0.
0.
0.
0.
0.
0.
0.
0.
0.
0.
0.
0.002
0.004
0.005
0.004
0.004
0.003
0.004
0.004
0.003
0.
-0.001
0.000
-0.001
0.
0.
-0.003
-0.009
-0.015
-0.023
-0.037
-0.051
-0.065
-0.079
-0.092
-0.097
-0.092
-0.083
-0.060
-0.035
-0.018
-0.008
-0.003
0.001
0.
0.
0.
0.
0.
0.
0.
0.
0.
0.
0.
0.
0.
0.
0.
0.
0.
0.
0.
0.
0.003
0.004
0.005
0.004
0.003
0.003
0.003
0.003
0.003
0.003
-0.001
0.001
0.000
0.000
-0.003
-0.011
-0.017
-0.019
-0.028
-0.044
-0.064
-0.091
-0.113
-0.129
-0.135
-0.139
-0.130
-0.107
-0.065
-0.033
-0.015
-0.004
-0.002
0.
0.
0.
0.
0.
0.
0.
0.
0.
0.
0.
0.
0.
0.
0.
0.
0.
0.
0.
0.
0.003
0.005
0.004
0.004
0.003
0.002
-0.001
-0.001
0.001
0.000
-0.001
-0.001
-0.004
-0.005
-0.009
-0.014
-0.022
-0.026
-0.038
-0.050
-0.077
-0.111
-0.122
0.314
1.490
0.731
0.088
-0.110
-0.100
-0.059
-0.024
-0.009
-0.003
0.001
0.
0.
0.
0.
0.
0.
0.
0.
0.
0.
0.
0.
0.
0.
0.
0.
0.
0.
0.
0.004
0.005
0.004
0.004
0.003
-0.001
-0.001
0.000
-0.001
0.001
-0.001
-0.001
-0.005
-0.011
-0.015
-0.018
-0.026
-0.030
-0.044
-0.054
-0.086
-0.120
0.181
14.324
96.706
32.884
10.822
1.211
-0.084
-0.081
-0.035
-0.012
-0.004
0.000
0.
0.
0.
0.
0.
0.
0.
0.
0.
0.
0.
0.
0.
0.
0.
0.
0.
0.
0.
0.003
0.005
0.004
0.004
0.003
0.003
0.000
0.
-0.001
-0.002
-0.004
-0.008
-0.009
-0.014
-0.022
-0.022
-0.029
-0.037
-0.042
-0.057
-0.094
-0.134
0.550
49.206
582.340
454.445
1385.994
53.845
0.467
-0.084
-0.044
-0.014
-0.004
0.000
0.
0.
0.
0.
0.
0.
0.
0.
0.
0.
0.
0.
0.
0.
0.
0.
0.
0.
0.
0.003
0.004
0.005
0.004
0.004
0.004
0.003
-0.001
-0.003
-0.007
-0.008
-0.010
-0.017
-0.022
-0.023
-0.031
-0.031
-0.035
-0.047
-0.062
-0.101
-0.149
-0.011
6.757
54.676
2960.143
95599.445
382.532
1.440
-0.087
-0.046
-0.013
-0.004
0.000
0.
0.
0.
0.
0.
0.
0.
0.
0.
0.
0.
0.
0.
0.
0.
0.
0.
0.
0.
0.002
0.002
0.004
0.005
0.005
0.003
0.001
-0.003
-0.007
-0.013
-0.017
-0.021
-0.023
-0.028
-0.032
-0.036
-0.034
-0.036
-0.047
-0.069
-0.106
-0.156
-0.206
-0.010
3.295
118.782
649.973
33.411
0.325
-0.084
-0.043
-0.013
-0.004
0.001
0.
0.
0.
0.
0.
0.
0.
0.
0.
0.
0.
0.
0.
0.
0.
0.
0.
0.
0.
0.
0.002
0.002
0.005
0.005
0.002
-0.001
-0.007
-0.017
-0.025
-0.027
-0.031
-0.031
-0.036
-0.036
-0.036
-0.035
-0.042
-0.053
-0.080
-0.110
-0.157
-0.225
-0.258
-0.177
0.958
2.339
0.387
-0.113
-0.084
-0.041
-0.019
-0.007
-0.001
0.
0.
0.
0.
0.
0.
0.
0.
0.
0.
0.
0.
0.
0.
0.
0.
0.
0.
0.
0.
0.001
0.003
0.004
0.004
0.002
-0.004
-0.012
-0.024
-0.035
-0.039
-0.043
-0.043
-0.042
-0.042
-0.039
-0.041
-0.047
-0.060
-0.088
-0.130
-0.183
-0.231
-0.266
-0.272
-0.259
-0.229
-0.187
-0.140
-0.083
-0.050
-0.028
-0.014
-0.002
0.
0.
0.
0.
0.
0.
0.
0.
0.
0.
0.
0.
0.
0.
0.
0.
0.
0.
0.
0.
0.001
0.001
0.005
0.004
0.001
-0.005
-0.017
-0.031
-0.043
-0.047
-0.049
-0.048
-0.044
-0.040
-0.041
-0.042
-0.051
-0.067
-0.099
-0.153
-0.206
-0.227
-0.189
-0.195
-0.275
-0.262
-0.209
-0.148
-0.101
-0.067
-0.041
-0.021
-0.010
-0.003
0.
0.
0.
0.
0.
0.
0.
0.
0.
0.
0.
0.
0.
0.
0.
0.
0.
0.
0.001
0.001
0.003
0.004
0.003
0.
-0.006
-0.017
-0.031
-0.041
-0.047
-0.049
-0.045
-0.044
-0.039
-0.039
-0.038
-0.049
-0.069
-0.109
-0.148
-0.110
0.016
-0.001
-0.102
-0.277
-0.239
-0.043
-0.012
-0.101
-0.086
-0.056
-0.031
-0.015
-0.003
0.
0.
0.
0.
0.
0.
0.
0.
0.
0.
0.
0.
0.
0.
0.
0.
0.
0.001
0.001
0.002
0.004
0.004
0.004
0.002
-0.003
-0.011
-0.022
-0.032
-0.040
-0.041
-0.040
-0.037
-0.036
-0.036
-0.037
-0.047
-0.073
-0.105
0.005
2.364
8.345
2.944
0.011
-0.268
0.703
5.961
4.872
0.469
-0.091
-0.072
-0.041
-0.019
-0.009
-0.002
0.
0.
0.
0.
0.
0.
0.
0.
0.
0.
0.
0.
0.
0.
0.
0.
0.001
0.002
0.002
0.004
0.005
0.003
0.004
0.000
-0.005
-0.012
-0.020
-0.027
-0.030
-0.031
-0.030
-0.028
-0.031
-0.031
-0.045
-0.072
-0.092
0.569
19.627
105.087
25.833
0.760
-0.143
5.330
61.098
45.629
2.919
-0.053
-0.083
-0.048
-0.022
-0.010
-0.002
0.
0.
0.
0.
0.
0.
0.
0.
0.
0.
0.
0.
0.
0.
0.
0.
0.001
0.002
0.002
0.004
0.003
0.004
0.004
0.004
0.000
-0.005
-0.011
-0.017
-0.020
-0.022
-0.022
-0.023
-0.024
-0.027
-0.035
-0.062
-0.084
0.459
14.921
73.012
18.466
0.525
-0.172
3.931
38.502
28.972
2.139
-0.065
-0.089
-0.050
-0.024
-0.011
-0.004
0.
0.
0.
0.
0.
0.
0.
0.
0.
0.
0.
0.
0.
0.
0.
0.
0.002
0.002
0.002
0.003
0.004
0.003
0.005
0.004
0.003
-0.001
-0.004
-0.009
-0.012
-0.014
-0.014
-0.014
-0.018
-0.017
-0.027
-0.047
-0.077
-0.025
1.191
3.755
1.398
-0.140
-0.254
0.257
2.415
1.958
0.150
-0.108
-0.085
-0.046
-0.023
-0.011
-0.004
0.
0.
0.
0.
0.
0.
0.
0.
0.
0.
0.
0.
0.
0.
0.
0.
0.002
0.002
0.002
0.004
0.003
0.003
0.003
0.005
0.005
0.004
0.001
-0.003
-0.006
-0.011
-0.012
-0.010
-0.009
-0.012
-0.019
-0.031
-0.062
-0.089
-0.087
-0.061
-0.137
-0.204
-0.217
-0.185
-0.105
-0.088
-0.115
-0.098
-0.069
-0.036
-0.018
-0.009
-0.002
0.
0.
0.
0.
0.
0.
0.
0.
0.
0.
0.
0.
0.
0.
0.
0.
0.
0.002
0.002
0.002
0.004
0.003
0.003
0.003
0.004
0.002
0.002
0.001
-0.001
-0.003
-0.004
-0.006
-0.004
-0.006
-0.012
-0.024
-0.041
-0.064
-0.088
-0.108
-0.126
-0.143
-0.155
-0.154
-0.136
-0.120
-0.099
-0.077
-0.047
-0.026
-0.014
-0.006
-0.002
0.
0.
0.
0.
0.
0.
0.
0.
0.
0.
0.
0.
0.
0.
0.
0.
0.
0.001
0.002
0.002
0.003
0.003
0.003
0.003
0.001
0.001
0.002
0.001
0.
-0.003
-0.004
-0.004
-0.004
-0.006
-0.007
-0.016
-0.028
-0.039
-0.051
-0.071
-0.081
-0.088
-0.090
-0.094
-0.093
-0.081
-0.064
-0.047
-0.029
-0.016
-0.010
-0.003
0.
0.
0.
0.
0.
0.
0.
0.
0.
0.
0.
0.
0.
0.
0.
0.
0.
0.
0.
0.001
0.002
0.002
0.003
0.003
0.002
0.003
0.002
0.001
0.
0.
-0.002
-0.003
-0.003
-0.003
-0.004
-0.006
-0.011
-0.017
-0.025
-0.028
-0.036
-0.041
-0.048
-0.049
-0.049
-0.049
-0.040
-0.034
-0.025
-0.016
-0.010
-0.004
-0.002
0.
0.
0.
0.
0.
0.
0.
0.
0.
0.
0.
0.
0.
0.
0.
0.
0.
0.
0.
0.
0.001
0.001
0.001
0.001
0.002
0.002
0.001
0.
0.
0.
-0.002
-0.003
-0.002
-0.002
-0.002
-0.004
-0.007
-0.008
-0.014
-0.017
-0.019
-0.020
-0.025
-0.024
-0.023
-0.022
-0.019
-0.017
-0.012
-0.009
-0.004
-0.002
0.
0.
0.
0.
0.
0.
0.
0.
0.
0.
0.
0.
0.
0.
0.
0.
0.
0.
0.
0.
0.
0.
0.
0.001
0.
0.
0.
0.
0.
0.
0.
0.
-0.002
-0.002
-0.002
-0.001
-0.003
-0.003
-0.004
-0.005
-0.009
-0.010
-0.008
-0.007
-0.008
-0.011
-0.011
-0.010
-0.006
-0.003
-0.002
-0.002
0.
0.
0.
0.
0.
0.
0.
0.
0.
0.
0.
0.
0.
0.
0.
0.
0.
0.
0.
0.
0.
0.
0.
0.
0.
0.
0.
0.
0.
0.
0.
0.
0.
0.
-0.002
-0.001
-0.001
0.002
-0.001
-0.002
-0.003
-0.003
-0.004
-0.005
-0.001
0.001
-0.002
-0.002
-0.001
0.000
-0.001
0.
0.
0.
0.
0.
0.
0.
0.
0.
0.
0.
0.
0.
0.
0.
0.
0.
0.
0.
0.
0.
0.
0.
0.
0.
0.
0.
0.
0.
0.
0.
0.
0.
0.
0.
0.
0.
0.001
0.001
0.001
0.002
0.000
-0.001
0.
-0.001
-0.001
0.001
0.001
0.000
0.002
0.001
0.
0.
0.
0.
0.
0.
0.
0.
0.
0.
0.
0.
0.
0.
0.
0.
0.
0.
0.
0.
0.
0.
0.
0.
0.
0.
0.
0.
0.
0.
0.
0.
0.
0.
0.
0.
0.
0.
0.
0.
0.001
0.001
0.001
0.002
0.002
0.002
0.002
0.001
0.001
0.
0.
0.
0.
0.
0.
0.
0.
0.
0.
0.
0.
0.
0.
0.
0.
0.
0.
0.
0.
0.
0.
0.
0.
0.
0.
0.
0.
0.
0.
0.
0.
0.
0.
0.
0.
0.
0.
0.
0.
0.
0.
0.
0.
0.
0.
0.001
0.001
0.001
0.001
0.001
0.
0.
0.
0.
0.
0.
0.
0.
0.
0.
0.
0.
0.
0.
0.
0.
0.
0.
0.
0.
0.
0.
0.
0.
0.
0.
0.
0.
0.
0.
0.
0.
0.
0.
0.
0.
0.
0.
0.
0.
0.
0.
0.
0.
0.
0.
0.
0.
0.
0.
0.
0.
0.
0.
0.
0.
0.
0.
0.
0.
0.
0.
0.
0.
0.
0.
0.
0.
0.
0.
0.
0.
0.
0.
0.
0.
0.
0.
0.
0.
0.
0.
0.
0.
0.
0.
0.
0.
0.
0.
0.
0.
0.
0.
0.
0.
0.
0.
0.
0.
0.
0.
0.
0.
0.
0.
0.
0.
0.
0.
0.
0.
0.
0.
0.
0.
0.
0.
0.
0.
0.
0.
0.
0.
0.
0.
0.
0.
0.
0.
0.
0.
0.
0.
0.
0.
0.
0.
0.
0.
0.
0.
0.
0.
0.
0.
0.
0.
0.
0.
0.
0.
0.
0.
0.
0.
0.
0.
0.
0.
0.
0.
0.
0.
0.
0.
0.
0.
0.
0.
0.
0.
0.
0.
0.
0.
0.
0.
0.
0.
0.
0.
0.
0.
0.
0.
0.
0.
0.
0.
0.
0.
0.
0.
0.
0.
0.
0.
0.
0.
0.
0.
0.
0.
0.
0.
0.
0.
0.
0.
0.
0.
0.
0.
0.
0.
0.
0.
0.
0.
0.
0.
0.
0.
0.
0.
0.
0.
0.
0.
0.
0.
0.
0.
0.
0.
0.
0.
0.
0.
0.
0.
0.
0.
0.
0.
0.
0.
0.
0.
0.
0.
0.
0.
0.
0.
0.
0.
0.
0.
0.
0.
0.
0.
0.
0.
0.
0.
0.
0.
0.
0.
0.
0.
0.
0.
0.
0.
0.
0.
0.
0.
0.
0.
0.
0.
0.
0.
0.
0.
0.
0.
0.
0.
0.
0.
0.
0.
0.
0.
0.
0.
0.
0.
0.
0.
0.
0.
0.
0.
0.
0.
0.
0.
0.
0.
0.
0.
0.
0.
0.
0.
0.
0.
0.
0.
0.
0.
0.
0.
0.
0.
0.
0.
0.
0.
0.
0.
0.
0.
0.
0.
0.
0.
0.
0.
0.
0.
0.
0.
0.
0.
0.
0.
0.
0.
0.
0.
0.
0.
0.
0.
0.
0.
0.
0.
0.
0.
0.
0.
0.
0.
0.
0.
0.
0.
0.
0.
0.
0.
0.
0.
0.
0.
0.
0.
0.
0.
0.
0.
0.
0.
0.
0.
0.
0.
0.
0.
0.
0.
0.
0.
0.
0.
0.
0.
0.
0.
0.
0.
0.
0.
0.
0.
0.
0.
0.
0.
0.
0.
0.
0.
0.
0.
0.
0.
0.
0.
0.
0.
0.
0.
0.
0.
0.
0.
0.
0.
0.
0.
0.
0.
0.
0.
0.
0.
0.
0.
0.
0.
0.
0.
0.
0.
0.
0.
0.
0.
0.
0.
0.
0.
0.
0.
0.
0.
0.
0.
0.
0.
0.
0.
0.
0.
0.
0.
0.
0.
0.
0.
0.
0.
0.
0.
0.
0.
0.
0.
0.
0.
0.
0.
0.
0.
0.
0.
0.
0.
0.
0.
0.
0.
0.
0.
0.
0.
0.
0.
0.
0.
0.
0.
0.
0.
0.
0.
0.
0.
0.
0.
0.
0.
0.
0.
0.
0.
0.
0.
0.
0.
0.
0.
0.
0.
0.
0.
0.
0.
0.
0.
0.
0.
0.
0.
0.
0.
0.
0.
0.
0.
0.
0.
0.
0.
0.
0.
0.
0.
0.
0.
0.
0.
0.
0.
0.
0.
0.
0.
0.
0.
0.
0.
0.
0.
0.
0.
0.
0.
0.
0.
0.
0.
0.
0.
0.
0.
0.
0.
0.
0.
0.
0.
0.
0.
0.
0.
0.
0.
0.
0.
0.
0.
0.
0.
0.
0.
0.
0.
0.
0.
0.
0.
0.
0.
0.
0.
0.
0.
0.
0.
0.
0.
0.
0.
0.
0.
0.
0.
0.
0.
0.
0.
0.
0.
0.
0.
0.
0.
0.
0.
0.
0.
0.
0.
0.
0.
0.
0.
0.
0.
0.
0.
0.
0.
0.
0.
0.
0.
0.
0.
0.
0.
0.
0.
0.
0.
0.
0.
0.
0.
0.
0.
0.
0.
0.
0.
0.
0.
0.
0.
0.
0.
0.
0.
0.
0.
0.
0.
0.
0.
0.
0.
0.
0.
0.
0.
0.
0.
0.
0.
0.
0.
0.
0.
0.
0.
0.
0.
0.
0.
0.
0.
0.
0.
0.
0.
0.
0.
0.
0.
0.
0.
0.
0.
0.
0.
0.
0.
0.
0.
0.
0.
0.
0.
0.
0.
0.
0.
0.
0.
0.
0.
0.
0.
0.
0.
0.
0.
0.
0.
0.
0.
0.
0.
0.
0.
0.
0.
0.
0.
0.
0.
0.
0.
0.
0.
0.
0.
0.
0.
0.
0.
0.
0.
0.
0.
0.
0.
0.
0.
0.
0.
0.
0.
0.
0.
0.
0.
0.
0.
0.
0.
0.
0.
0.
0.
0.
0.
0.
0.
0.
0.
0.
0.
0.
0.
0.
0.
0.
0.
0.
0.
0.
0.
0.
0.
0.
0.
0.
0.
0.
0.
0.
0.
0.
0.
0.
0.
0.
0.
0.
0.
0.
0.
0.
0.
0.
0.
0.
0.
0.
0.
0.
0.
0.
0.
0.
0.
0.
0.
0.
0.
0.
0.
0.
0.
0.
0.
0.
0.
0.
0.
0.
0.
0.
0.
0.
0.
0.
0.
0.
0.
0.
0.
0.
0.
0.
0.
0.
0.
0.
0.
0.
0.
0.
0.
0.
0.
0.
0.
0.
0.
0.
0.
0.
0.
0.
0.
0.
0.
0.
0.
0.
0.
0.
0.
0.
0.
0.
0.
0.
0.
0.
0.
0.
0.
0.
0.
0.
0.
0.
0.
0.
0.
0.
0.
0.
0.
0.
0.
0.
0.
0.
0.
0.
0.
0.
0.
0.
0.
0.
0.
0.
0.
0.
0.
0.
0.
0.
0.
0.
0.
0.
0.
0.
0.
0.
0.
0.
0.
0.
0.
0.
0.
0.
0.
0.
0.
0.
0.
0.
0.
0.
0.
0.
0.
0.
0.
0.
0.
0.
0.
0.
0.
0.
0.
0.
0.
0.
0.
0.
0.
0.
0.
0.
0.
0.
0.
0.
0.
0.
0.
0.
0.
-0.001
-0.001
-0.002
-0.002
-0.002
0.
0.
0.
0.
0.
0.
0.
0.
0.
0.
0.
0.
0.
0.
0.
0.
0.
0.
0.
0.
0.
0.
0.
0.
0.
0.
0.
0.
0.
0.
0.
0.
0.
0.
0.
0.
0.
0.
0.
0.
0.
0.
0.
0.
0.
0.
-0.001
-0.001
-0.002
-0.004
-0.004
-0.003
-0.003
-0.002
-0.002
0.
0.
0.
0.
0.
0.
0.
0.
0.
0.
0.
0.
0.
0.
0.
0.
0.
0.
0.
0.
0.
0.
0.
0.
0.
0.
0.
0.
0.
0.
0.
0.
0.
0.
0.
0.
0.
0.
0.
0.
0.
0.
0.
-0.001
-0.002
-0.004
-0.006
-0.007
-0.008
-0.008
-0.007
-0.004
-0.001
0.000
0.001
0.
0.
0.
0.
0.
0.
0.
0.
0.
0.
0.
0.
0.
0.
0.
0.
0.
0.
-0.001
-0.002
-0.002
-0.002
-0.002
-0.001
0.
0.
0.
0.
0.
0.
0.
0.
0.
0.
0.
0.
0.
0.
0.
0.
0.
-0.002
-0.004
-0.007
-0.012
-0.015
-0.016
-0.015
-0.011
-0.006
-0.003
-0.001
0.001
0.003
0.001
0.
0.
0.
0.
0.
0.
0.
0.
0.
0.
0.
0.
0.
0.
0.
-0.001
-0.002
-0.003
-0.003
-0.003
-0.003
-0.002
-0.002
0.000
0.
0.
0.
0.
0.
0.
0.
0.
0.
0.
0.
0.
0.
0.
-0.001
-0.003
-0.006
-0.012
-0.018
-0.023
-0.026
-0.023
-0.018
-0.010
-0.005
0.001
0.002
0.003
0.002
0.003
0.
0.
0.
0.
0.
0.
0.
0.
0.
0.
0.
0.
0.
-0.001
-0.002
-0.004
-0.005
-0.005
-0.005
-0.004
-0.002
-0.001
-0.002
0.000
0.
0.
0.
0.
0.
0.
0.
0.
0.
0.
0.
0.
0.
-0.002
-0.004
-0.010
-0.016
-0.025
-0.034
-0.037
-0.035
-0.025
-0.014
-0.008
-0.001
0.002
0.002
0.003
0.002
0.001
0.
0.
0.
0.
0.
0.
0.
0.
0.
0.
0.
0.
-0.002
-0.004
-0.005
-0.006
-0.005
-0.007
-0.006
-0.003
-0.002
-0.001
0.000
0.
0.
0.
0.
0.
0.
0.
0.
0.
0.
0.
0.
0.
-0.002
-0.004
-0.011
-0.021
-0.031
-0.041
-0.045
-0.041
-0.032
-0.023
-0.012
-0.006
-0.001
0.000
0.003
0.003
0.003
0.
0.
0.
0.
0.
0.
0.
0.
0.
0.
0.
0.
-0.002
-0.003
-0.005
-0.005
-0.007
-0.008
-0.006
-0.005
-0.003
-0.001
0.000
0.000
0.
0.
0.
0.
0.
0.
0.
0.
0.
0.
0.
0.
-0.002
-0.006
-0.012
-0.024
-0.035
-0.043
-0.047
-0.044
-0.034
-0.024
-0.016
-0.008
-0.003
-0.001
0.000
0.001
0.002
0.
0.
0.
0.
0.
0.
0.
0.
0.
0.
0.
0.
0.000
-0.001
-0.003
-0.005
-0.007
-0.007
-0.007
-0.004
-0.003
-0.001
0.001
0.000
0.
0.
0.
0.
0.
0.
0.
0.
0.
0.
0.
0.
-0.002
-0.008
-0.015
-0.024
-0.033
-0.042
-0.047
-0.041
-0.035
-0.031
-0.022
-0.015
-0.007
-0.004
-0.001
-0.001
0.001
0.001
0.
0.
0.
0.
0.
0.
0.
0.
0.
0.
0.
0.000
-0.002
-0.003
-0.004
-0.005
-0.006
-0.006
-0.003
-0.002
-0.001
0.001
0.000
0.
0.
0.
0.001
-0.001
-0.001
-0.002
-0.002
-0.002
0.
0.
0.
-0.004
-0.007
-0.015
-0.026
-0.035
-0.042
-0.047
-0.046
-0.042
-0.033
-0.027
-0.019
-0.011
-0.009
-0.004
-0.002
0.001
0.
0.
0.
0.
0.
0.
0.
0.
0.
0.
0.
0.
0.
-0.001
-0.001
-0.003
-0.003
-0.004
-0.004
-0.001
-0.002
-0.001
0.000
0.001
0.002
0.003
0.003
0.001
0.001
-0.001
-0.002
-0.002
-0.002
-0.002
0.
-0.002
-0.004
-0.009
-0.019
-0.031
-0.040
-0.049
-0.054
-0.051
-0.045
-0.037
-0.032
-0.023
-0.016
-0.011
-0.008
-0.005
0.001
0.
0.
0.
0.
0.
0.
0.
0.
0.
0.
0.
0.
0.001
0.001
-0.001
-0.001
-0.001
-0.002
-0.001
0.000
-0.001
0.002
0.002
0.002
0.003
0.004
0.004
-0.001
-0.002
-0.002
-0.005
-0.005
-0.004
-0.002
-0.001
-0.003
-0.005
-0.011
-0.023
-0.038
-0.048
-0.058
-0.062
-0.065
-0.061
-0.051
-0.042
-0.031
-0.021
-0.015
-0.010
-0.006
0.001
0.
0.
0.
0.
0.
0.
0.
0.
0.
0.
0.
0.
0.
0.003
0.001
0.001
0.002
0.000
0.000
0.001
0.002
0.003
0.004
0.004
0.005
0.004
0.001
0.000
-0.001
-0.005
-0.004
-0.006
-0.004
-0.004
-0.002
-0.003
-0.007
-0.015
-0.031
-0.048
-0.059
-0.072
-0.082
-0.084
-0.079
-0.067
-0.052
-0.040
-0.030
-0.020
-0.014
-0.007
0.
0.
0.
0.
0.
0.
0.
0.
0.
0.
0.
0.
0.
0.
0.
0.
0.001
0.
0.
0.001
0.000
0.003
0.004
0.005
0.004
0.004
0.002
-0.002
-0.003
-0.004
-0.003
-0.008
-0.006
-0.006
-0.005
-0.004
-0.006
-0.016
-0.026
-0.043
-0.059
-0.078
-0.094
-0.106
-0.115
-0.110
-0.095
-0.079
-0.060
-0.042
-0.025
-0.016
-0.009
0.
0.
0.
0.
0.
0.
0.
0.
0.
0.
0.
0.
0.
0.
0.
0.
0.
0.
0.
0.
0.001
0.004
0.005
0.004
0.003
0.000
-0.002
-0.006
-0.006
-0.006
-0.005
-0.007
-0.009
-0.005
-0.005
-0.017
-0.020
-0.026
-0.038
-0.057
-0.082
-0.102
-0.124
-0.148
-0.172
-0.176
-0.164
-0.137
-0.101
-0.063
-0.036
-0.022
-0.009
-0.001
0.
0.
0.
0.
0.
0.
0.
0.
0.
0.
0.
0.
0.
0.
0.
0.
0.
0.
0.
0.004
0.004
0.005
0.004
0.000
-0.004
-0.008
-0.011
-0.013
-0.012
-0.011
-0.008
-0.007
-0.009
-0.014
-0.019
-0.027
-0.033
-0.047
-0.073
-0.107
-0.132
-0.169
-0.203
-0.212
-0.172
-0.185
-0.184
-0.160
-0.112
-0.058
-0.029
-0.009
-0.003
0.
0.
0.
0.
0.
0.
0.
0.
0.
0.
0.
0.
0.
0.
0.
0.
0.
0.
0.
0.003
0.005
0.005
0.003
-0.003
-0.009
-0.014
-0.018
-0.016
-0.014
-0.011
-0.008
-0.006
-0.012
-0.020
-0.025
-0.036
-0.045
-0.058
-0.083
-0.117
-0.160
-0.204
-0.141
3.063
14.917
6.368
1.545
-0.009
-0.136
-0.090
-0.040
-0.016
-0.004
-0.001
0.
0.
0.
0.
0.
0.
0.
0.
0.
0.
0.
0.
0.
0.
0.
0.
0.
0.
0.003
0.005
0.005
0.003
-0.003
-0.011
-0.017
-0.021
-0.017
-0.014
-0.014
-0.015
-0.016
-0.017
-0.027
-0.035
-0.045
-0.058
-0.072
-0.088
-0.121
-0.174
-0.225
1.855
411.460
20735.543
1136.809
158.736
5.829
-0.022
-0.106
-0.054
-0.020
-0.005
-0.002
0.
0.
0.
0.
0.
0.
0.
0.
0.
0.
0.
0.
0.
0.
0.
0.
0.
0.
0.003
0.005
0.004
0.003
-0.003
-0.008
-0.013
-0.019
-0.020
-0.019
-0.017
-0.019
-0.020
-0.028
-0.039
-0.047
-0.057
-0.068
-0.079
-0.097
-0.128
-0.186
-0.232
5.159
4435.830
101720.367
107227.211
23809.283
180.479
1.164
-0.109
-0.066
-0.024
-0.004
-0.002
0.
0.
0.
0.
0.
0.
0.
0.
0.
0.
0.
0.
0.
0.
0.
0.
0.
0.
0.003
0.004
0.005
0.004
0.002
-0.003
-0.008
-0.013
-0.018
-0.021
-0.025
-0.027
-0.035
-0.044
-0.051
-0.060
-0.068
-0.076
-0.085
-0.104
-0.138
-0.192
-0.252
0.841
110.909
2577.680
113170.391
103777.266
1868.916
2.844
-0.109
-0.069
-0.021
-0.006
-0.002
0.
0.
0.
0.
0.
0.
0.
0.
0.
0.
0.
0.
0.
0.
0.
0.
0.
0.
0.001
0.004
0.005
0.004
0.004
0.000
-0.003
-0.011
-0.020
-0.032
-0.041
-0.049
-0.054
-0.060
-0.064
-0.072
-0.078
-0.084
-0.090
-0.116
-0.146
-0.184
-0.205
-0.248
0.977
19.679
499.271
4077.505
94.642
0.617
-0.123
-0.068
-0.024
-0.007
0.000
0.
0.
0.
0.
0.
0.
0.
0.
0.
0.
0.
0.
0.
0.
0.
0.
0.
0.
0.
0.002
0.004
0.007
0.006
0.005
0.
-0.011
-0.031
-0.049
-0.063
-0.078
-0.084
-0.082
-0.081
-0.083
-0.083
-0.086
-0.099
-0.120
-0.148
-0.161
-0.114
-0.214
-0.374
-0.099
2.232
4.827
0.776
-0.161
-0.126
-0.064
-0.026
-0.011
-0.002
0.
0.
0.
0.
0.
0.
0.
0.
0.
0.
0.
0.
0.
0.
0.
0.
0.
0.
0.
0.002
0.004
0.005
0.005
0.005
-0.005
-0.020
-0.045
-0.060
-0.078
-0.097
-0.108
-0.103
-0.098
-0.093
-0.091
-0.095
-0.105
-0.125
-0.159
-0.202
-0.201
-0.248
0.064
0.177
-0.320
-0.353
-0.303
-0.216
-0.133
-0.072
-0.037
-0.022
-0.004
-0.002
0.
0.
0.
0.
0.
0.
0.
0.
0.
0.
0.
0.
0.
0.
0.
0.
0.
0.001
0.001
0.004
0.006
0.005
0.000
-0.008
-0.025
-0.050
-0.069
-0.088
-0.106
-0.119
-0.114
-0.107
-0.101
-0.094
-0.096
-0.102
-0.133
-0.188
-0.240
-0.263
0.407
10.600
15.023
1.071
-0.358
-0.319
-0.233
-0.157
-0.096
-0.056
-0.028
-0.014
-0.003
0.
0.
0.
0.
0.
0.
0.
0.
0.
0.
0.
0.
0.
0.
0.
0.
0.
0.001
0.003
0.003
0.004
0.004
-0.001
-0.008
-0.025
-0.049
-0.071
-0.089
-0.107
-0.120
-0.116
-0.109
-0.099
-0.093
-0.094
-0.103
-0.136
-0.192
-0.181
0.885
4.713
29.398
40.921
2.930
0.130
1.487
1.217
0.017
-0.121
-0.079
-0.041
-0.021
-0.008
-0.002
0.
0.
0.
0.
0.
0.
0.
0.
0.
0.
0.
0.
0.
0.
0.
0.001
0.002
0.003
0.003
0.003
0.001
-0.003
-0.010
-0.022
-0.041
-0.064
-0.082
-0.098
-0.102
-0.103
-0.098
-0.086
-0.080
-0.085
-0.095
-0.133
-0.170
1.231
52.203
371.825
82.555
14.102
1.668
14.355
255.191
184.497
7.041
-0.010
-0.098
-0.056
-0.027
-0.012
-0.002
0.
0.
0.
0.
0.
0.
0.
0.
0.
0.
0.
0.
0.
0.
0.
0.001
0.002
0.003
0.003
0.002
0.001
-0.003
-0.009
-0.017
-0.027
-0.042
-0.057
-0.066
-0.074
-0.074
-0.073
-0.069
-0.066
-0.072
-0.086
-0.125
-0.100
8.467
1855.558
100018.859
3483.512
15.286
1.847
211.826
63489.621
23710.199
77.643
0.464
-0.111
-0.067
-0.032
-0.015
-0.005
0.
0.
0.
0.
0.
0.
0.
0.
0.
0.
0.
0.
0.
0.
0.
0.001
0.002
0.004
0.003
0.002
0.001
-0.004
-0.006
-0.009
-0.014
-0.022
-0.031
-0.038
-0.044
-0.048
-0.054
-0.052
-0.054
-0.053
-0.071
-0.112
-0.096
6.373
1017.587
57319.371
1715.795
9.694
1.257
126.254
14933.182
7357.514
49.026
0.364
-0.112
-0.070
-0.032
-0.015
-0.005
0.
0.
0.
0.
0.
0.
0.
0.
0.
0.
0.
0.
0.
0.
0.
0.002
0.002
0.002
0.005
0.002
0.
-0.002
-0.004
-0.004
-0.007
-0.008
-0.014
-0.019
-0.025
-0.032
-0.036
-0.037
-0.039
-0.045
-0.058
-0.095
-0.128
0.531
18.513
98.728
24.289
0.602
0.006
8.210
64.885
46.633
3.939
0.013
-0.105
-0.064
-0.030
-0.013
-0.005
0.
0.
0.
0.
0.
0.
0.
0.
0.
0.
0.
0.
0.
0.
0.
0.001
0.002
0.002
0.004
0.003
0.002
0.000
0.001
0.001
0.002
-0.002
-0.003
-0.009
-0.015
-0.019
-0.023
-0.024
-0.027
-0.034
-0.041
-0.073
-0.108
-0.139
0.067
0.425
0.008
-0.316
-0.301
0.137
1.497
2.149
0.573
-0.071
-0.089
-0.053
-0.025
-0.012
-0.003
0.
0.
0.
0.
0.
0.
0.
0.
0.
0.
0.
0.
0.
0.
0.
0.
0.002
0.002
0.004
0.003
0.003
0.003
0.002
0.003
0.004
0.005
0.001
-0.002
-0.010
-0.013
-0.014
-0.017
-0.018
-0.028
-0.039
-0.057
-0.086
-0.124
-0.160
-0.194
-0.222
-0.244
-0.246
-0.212
-0.111
0.003
-0.060
-0.094
-0.068
-0.037
-0.019
-0.010
-0.003
0.
0.
0.
0.
0.
0.
0.
0.
0.
0.
0.
0.
0.
0.
0.
0.
0.002
0.002
0.002
0.004
0.003
0.003
0.004
0.004
0.004
0.004
0.003
0.000
-0.003
-0.006
-0.011
-0.012
-0.017
-0.025
-0.033
-0.050
-0.068
-0.090
-0.115
-0.138
-0.155
-0.160
-0.164
-0.159
-0.140
-0.115
-0.087
-0.065
-0.042
-0.024
-0.012
-0.004
-0.002
0.
0.
0.
0.
0.
0.
0.
0.
0.
0.
0.
0.
0.
0.
0.
0.
0.
0.002
0.002
0.003
0.003
0.004
0.004
0.003
0.004
0.002
0.002
-0.001
-0.002
-0.005
-0.009
-0.012
-0.015
-0.020
-0.027
-0.038
-0.056
-0.069
-0.076
-0.087
-0.096
-0.102
-0.098
-0.092
-0.081
-0.069
-0.052
-0.037
-0.023
-0.014
-0.006
-0.003
0.
0.
0.
0.
0.
0.
0.
0.
0.
0.
0.
0.
0.
0.
0.
0.
0.
0.
0.001
0.001
0.002
0.003
0.003
0.003
0.002
0.002
0.002
0.002
0.001
-0.003
-0.004
-0.007
-0.010
-0.013
-0.016
-0.021
-0.029
-0.039
-0.048
-0.046
-0.046
-0.051
-0.050
-0.049
-0.044
-0.037
-0.032
-0.025
-0.017
-0.011
-0.006
-0.003
0.
0.
0.
0.
0.
0.
0.
0.
0.
0.
0.
0.
0.
0.
0.
0.
0.
0.
0.
0.
0.
0.001
0.001
0.001
0.002
0.002
0.002
0.001
0.
0.
-0.002
-0.003
-0.004
-0.008
-0.009
-0.013
-0.015
-0.018
-0.025
-0.028
-0.030
-0.027
-0.024
-0.026
-0.020
-0.019
-0.016
-0.013
-0.011
-0.006
-0.002
-0.002
0.
0.
0.
0.
0.
0.
0.
0.
0.
0.
0.
0.
0.
0.
0.
0.
0.
0.
0.
0.
0.
0.
0.
0.
0.
0.
0.
0.
0.
0.
0.
0.
-0.003
-0.003
-0.003
-0.005
-0.007
-0.009
-0.011
-0.015
-0.015
-0.016
-0.013
-0.011
-0.010
-0.008
-0.005
-0.005
-0.004
-0.002
0.000
-0.001
0.
0.
0.
0.
0.
0.
0.
0.
0.
0.
0.
0.
0.
0.
0.
0.
0.
0.
0.
0.
0.
0.
0.
0.
0.
0.
0.
0.
0.
0.
0.
0.
0.
0.
-0.002
-0.003
-0.002
-0.003
-0.006
-0.005
-0.004
-0.004
-0.007
-0.006
-0.005
-0.002
-0.001
0.
0.000
0.003
0.002
0.002
0.
0.
0.
0.
0.
0.
0.
0.
0.
0.
0.
0.
0.
0.
0.
0.
0.
0.
0.
0.
0.
0.
0.
0.
0.
0.
0.
0.
0.
0.
0.
0.
0.
0.
0.
0.
0.
0.001
0.002
0.002
0.000
-0.002
-0.002
-0.002
0.000
-0.001
0.000
0.002
0.001
0.001
0.001
0.001
0.
0.
0.
0.
0.
0.
0.
0.
0.
0.
0.
0.
0.
0.
0.
0.
0.
0.
0.
0.
0.
0.
0.
0.
0.
0.
0.
0.
0.
0.
0.
0.
0.
0.
0.
0.
0.
0.
0.
0.
0.001
0.002
0.001
0.002
0.
0.002
0.001
0.001
0.
0.
0.
0.
0.
0.
0.
0.
0.
0.
0.
0.
0.
0.
0.
0.
0.
0.
0.
0.
0.
0.
0.
0.
0.
0.
0.
0.
0.
0.
0.
0.
0.
0.
0.
0.
0.
0.
0.
0.
0.
0.
0.
0.
0.
0.
0.
0.001
0.001
0.001
0.
0.
0.
0.
0.
0.
0.
0.
0.
0.
0.
0.
0.
0.
0.
0.
0.
0.
0.
0.
0.
0.
0.
0.
0.
0.
0.
0.
0.
0.
0.
0.
0.
0.
0.
0.
0.
0.
0.
0.
0.
0.
0.
0.
0.
0.
0.
0.
0.
0.
0.
0.
0.
0.
0.
0.
0.
0.
0.
0.
0.
0.
0.
0.
0.
0.
0.
0.
0.
0.
0.
0.
0.
0.
0.
0.
0.
0.
0.
0.
0.
0.
0.
0.
0.
0.
0.
0.
0.
0.
0.
0.
0.
0.
0.
0.
0.
0.
0.
0.
0.
0.
0.
0.
0.
0.
0.
0.
0.
0.
0.
0.
0.
0.
0.
0.
0.
0.
0.
0.
0.
0.
0.
0.
0.
0.
0.
0.
0.
0.
0.
0.
0.
0.
0.
0.
0.
0.
0.
0.
0.
0.
0.
0.
0.
0.
0.
0.
0.
0.
0.
0.
0.
0.
0.
0.
0.
0.
0.
0.
0.
0.
0.
0.
0.
0.
0.
0.
0.
0.
0.
0.
0.
0.
0.
0.
0.
0.
0.
0.
0.
0.
0.
0.
0.
0.
0.
0.
0.
0.
0.
0.
0.
0.
0.
0.
0.
0.
0.
0.
0.
0.
0.
0.
0.
0.
0.
0.
0.
0.
0.
0.
0.
0.
0.
0.
0.
0.
0.
0.
0.
0.
0.
0.
0.
0.
0.
0.
0.
0.
0.
0.
0.
0.
0.
0.
0.
0.
0.
0.
0.
0.
0.
0.
0.
0.
0.
0.
0.
0.
0.
0.
0.
0.
0.
0.
0.
0.
0.
0.
0.
0.
0.
0.
0.
0.
0.
0.
0.
0.
0.
0.
0.
0.
0.
0.
0.
0.
0.
0.
0.
0.
0.
0.
0.
0.
0.
0.
0.
0.
0.
0.
0.
0.
0.
0.
0.
0.
0.
0.
0.
0.
0.
0.
0.
0.
0.
0.
0.
0.
0.
0.
0.
0.
0.
0.
0.
0.
0.
0.
0.
0.
0.
0.
0.
0.
0.
0.
0.
0.
0.
0.
0.
0.
0.
0.
0.
0.
0.
0.
0.
0.
0.
0.
0.
0.
0.
0.
0.
0.
0.
0.
0.
0.
0.
0.
0.
0.
0.
0.
0.
0.
0.
0.
0.
0.
0.
0.
0.
0.
0.
0.
0.
0.
0.
0.
0.
0.
0.
0.
0.
0.
0.
0.
0.
0.
0.
0.
0.
0.
0.
0.
0.
0.
0.
0.
0.
0.
0.
0.
0.
0.
0.
0.
0.
0.
0.
0.
0.
0.
0.
0.
0.
0.
0.
0.
0.
0.
0.
0.
0.
0.
0.
0.
0.
0.
0.
0.
0.
0.
0.
0.
0.
0.
0.
0.
0.
0.
0.
0.
0.
0.
0.
0.
0.
0.
0.
0.
0.
0.
0.
0.
0.
0.
0.
0.
0.
0.
0.
0.
0.
0.
0.
0.
0.
0.
0.
0.
0.
0.
0.
0.
0.
0.
0.
0.
0.
0.
0.
0.
0.
0.
0.
0.
0.
0.
0.
0.
0.
0.
0.
0.
0.
0.
0.
0.
0.
0.
0.
0.
0.
0.
0.
0.
0.
0.
0.
0.
0.
0.
0.
0.
0.
0.
0.
0.
0.
0.
0.
0.
0.
0.
0.
0.
0.
0.
0.
0.
0.
0.
0.
0.
0.
0.
0.
0.
0.
0.
0.
0.
0.
0.
0.
0.
0.
0.
0.
0.
0.
0.
0.
0.
0.
0.
0.
0.
0.
0.
0.
0.
0.
0.
0.
0.
0.
0.
0.
0.
0.
0.
0.
0.
0.
0.
0.
0.
0.
0.
0.
0.
0.
0.
0.
0.
0.
0.
0.
0.
0.
0.
0.
0.
0.
0.
0.
0.
0.
0.
0.
0.
0.
0.
0.
0.
0.
0.
0.
0.
0.
0.
0.
0.
0.
0.
0.
0.
0.
0.
0.
0.
0.
0.
0.
0.
0.
0.
0.
0.
0.
0.
0.
0.
0.
0.
0.
0.
0.
0.
0.
0.
0.
0.
0.
0.
0.
0.
0.
0.
0.
0.
0.
0.
0.
0.
0.
0.
0.
0.
0.
0.
0.
0.
0.
0.
0.
0.
0.
0.
0.
0.
0.
0.
0.
0.
0.
0.
0.
0.
0.
0.
0.
0.
0.
0.
0.
0.
0.
0.
0.
0.
0.
0.
0.
0.
0.
0.
0.
0.
0.
0.
0.
0.
0.
0.
0.
0.
0.
0.
0.
0.
0.
0.
0.
0.
0.
0.
0.
0.
0.
0.
0.
0.
0.
0.
0.
0.
0.
0.
0.
0.
0.
0.
0.
0.
0.
0.
0.
0.
0.
0.
0.
0.
0.
0.
0.
0.
0.
0.
0.
0.
0.
0.
0.
0.
0.
0.
0.
0.
0.
0.
0.
0.
0.
0.
0.
0.
0.
0.
0.
0.
0.
0.
0.
0.
0.
0.
0.
0.
0.
0.
0.
0.
0.
0.
0.
0.
0.
0.
0.
0.
0.
0.
0.
0.
0.
0.
0.
0.
0.
0.
0.
0.
0.
0.
0.
0.
0.
0.
0.
0.
0.
0.
0.
0.
0.
0.
0.
0.
0.
0.
0.
0.
0.
0.
0.
0.
0.
0.
0.
0.
0.
0.
0.
0.
0.
0.
0.
0.
0.
0.
0.
0.
0.
0.
0.
0.
0.
0.
0.
0.
0.
0.
0.
0.
0.
0.
0.
0.
0.
0.
0.
0.
0.
0.
0.
0.
0.
0.
0.
0.
0.
0.
0.
0.
0.
0.
0.
0.
0.
0.
0.
0.
0.
0.
0.
0.
0.
0.
0.
0.
0.
0.
0.
0.
0.
0.
0.
0.
0.
0.
-0.001
-0.001
-0.001
0.
0.
0.
0.
0.
0.
0.
0.
0.
0.
0.
0.
0.
0.
0.
0.
0.
0.
0.
0.
0.
0.
0.
0.
0.
0.
0.
0.
0.
0.
0.
0.
0.
0.
0.
0.
0.
0.
0.
0.
0.
0.
0.
0.
0.
0.
0.
0.
-0.001
-0.002
-0.003
-0.003
-0.003
-0.003
-0.002
-0.001
0.
0.
0.
0.
0.
0.
0.
0.
0.
0.
0.
0.
0.
0.
0.
0.
0.
0.
0.
0.
0.
0.
0.
0.
0.
0.
0.
0.
0.
0.
0.
0.
0.
0.
0.
0.
0.
0.
0.
0.
0.
0.
0.
-0.001
-0.001
-0.004
-0.006
-0.007
-0.008
-0.008
-0.007
-0.004
-0.003
-0.002
0.
0.
0.
0.
0.
0.
0.
0.
0.
0.
0.
0.
0.
0.
0.
0.
0.
0.
0.
-0.001
-0.002
-0.002
-0.002
-0.002
-0.001
0.
0.
0.
0.
0.
0.
0.
0.
0.
0.
0.
0.
0.
0.
0.
0.
0.
-0.002
-0.005
-0.007
-0.013
-0.017
-0.018
-0.018
-0.013
-0.009
-0.004
0.000
0.001
0.003
0.003
0.
0.
0.
0.
0.
0.
0.
0.
0.
0.
0.
0.
0.
0.
0.
-0.002
-0.003
-0.004
-0.005
-0.005
-0.003
-0.003
-0.002
0.000
0.
0.
0.
0.
0.
0.
0.
0.
0.
0.
0.
0.
0.
0.
-0.002
-0.004
-0.008
-0.015
-0.024
-0.032
-0.036
-0.034
-0.025
-0.016
-0.008
0.000
0.002
0.003
0.002
0.003
0.
0.
0.
0.
0.
0.
0.
0.
0.
0.
0.
0.
0.
-0.002
-0.003
-0.005
-0.007
-0.009
-0.009
-0.007
-0.004
-0.002
-0.002
0.000
0.
0.
0.
0.
0.
0.
0.
0.
0.
0.
0.
0.
0.
-0.003
-0.006
-0.014
-0.025
-0.041
-0.056
-0.062
-0.059
-0.046
-0.028
-0.015
-0.006
0.001
0.003
0.004
0.003
0.003
0.
0.
0.
0.
0.
0.
0.
0.
0.
0.
0.
-0.001
-0.003
-0.004
-0.008
-0.011
-0.013
-0.014
-0.011
-0.009
-0.006
-0.004
-0.001
0.000
0.
0.
0.
0.
0.
0.
0.
0.
0.
0.
0.
-0.002
-0.003
-0.010
-0.019
-0.037
-0.060
-0.077
-0.084
-0.079
-0.069
-0.047
-0.027
-0.013
-0.004
0.000
0.003
0.003
0.002
0.003
0.
0.
0.
0.
0.
0.
0.
0.
0.
0.
-0.001
-0.003
-0.006
-0.010
-0.015
-0.019
-0.020
-0.017
-0.014
-0.009
-0.005
-0.003
0.000
0.
0.
0.
0.
0.
0.
0.
0.
0.
0.
0.
-0.002
-0.004
-0.012
-0.026
-0.048
-0.074
-0.088
-0.096
-0.098
-0.086
-0.059
-0.036
-0.021
-0.011
-0.003
0.
0.003
0.001
0.003
0.
0.
0.
0.
0.
0.
0.
0.
0.
0.
-0.001
-0.003
-0.006
-0.013
-0.018
-0.023
-0.024
-0.024
-0.020
-0.011
-0.006
-0.004
0.001
0.
0.
0.
0.
0.
0.
0.
0.
0.
0.
0.
-0.002
-0.004
-0.014
-0.031
-0.053
-0.080
-0.096
-0.109
-0.112
-0.097
-0.070
-0.048
-0.033
-0.020
-0.010
-0.004
0.000
0.001
0.002
0.
0.
0.
0.
0.
0.
0.
0.
0.
0.001
-0.001
-0.003
-0.006
-0.011
-0.018
-0.023
-0.025
-0.024
-0.018
-0.012
-0.005
-0.004
0.001
0.000
0.
0.001
0.001
-0.001
-0.001
-0.002
-0.002
-0.002
-0.001
0.
-0.001
-0.005
-0.016
-0.030
-0.051
-0.079
-0.101
-0.113
-0.118
-0.098
-0.077
-0.056
-0.043
-0.032
-0.018
-0.009
-0.004
-0.002
0.001
0.
0.
0.
0.
0.
0.
0.
0.
0.
0.001
-0.001
-0.003
-0.003
-0.009
-0.014
-0.019
-0.020
-0.018
-0.015
-0.011
-0.004
-0.003
0.001
0.001
0.002
0.001
-0.001
-0.003
-0.005
-0.005
-0.005
-0.004
-0.004
-0.002
-0.001
-0.006
-0.015
-0.032
-0.052
-0.076
-0.096
-0.113
-0.108
-0.095
-0.080
-0.066
-0.052
-0.039
-0.025
-0.015
-0.007
-0.005
0.001
0.
0.
0.
0.
0.
0.
0.
0.
0.
0.001
0.000
-0.002
-0.001
-0.004
-0.009
-0.012
-0.013
-0.011
-0.008
-0.008
-0.001
0.001
0.004
0.003
0.003
0.000
-0.003
-0.005
-0.006
-0.008
-0.008
-0.008
-0.005
-0.004
-0.004
-0.006
-0.019
-0.036
-0.056
-0.077
-0.097
-0.111
-0.106
-0.096
-0.086
-0.076
-0.063
-0.043
-0.029
-0.018
-0.011
-0.006
0.002
0.
0.
0.
0.
0.
0.
0.
0.
0.
0.001
0.002
0.000
-0.001
-0.001
-0.003
-0.005
-0.005
-0.005
-0.004
-0.001
0.003
0.003
0.005
0.005
0.001
-0.001
-0.003
-0.008
-0.011
-0.012
-0.013
-0.012
-0.010
-0.007
-0.007
-0.008
-0.025
-0.044
-0.065
-0.080
-0.101
-0.118
-0.124
-0.115
-0.103
-0.092
-0.076
-0.052
-0.034
-0.022
-0.013
-0.006
0.000
0.
0.
0.
0.
0.
0.
0.
0.
0.
0.
0.002
0.001
0.000
0.000
0.000
-0.001
-0.002
-0.002
-0.002
0.004
0.004
0.006
0.005
0.003
-0.002
-0.005
-0.009
-0.012
-0.016
-0.018
-0.015
-0.014
-0.011
-0.012
-0.014
-0.019
-0.036
-0.062
-0.079
-0.063
-0.024
-0.096
-0.150
-0.150
-0.130
-0.109
-0.088
-0.063
-0.040
-0.026
-0.013
-0.008
0.
0.
0.
0.
0.
0.
0.
0.
0.
0.
0.
0.
0.003
0.001
0.001
0.001
0.001
0.001
0.001
0.004
0.005
0.006
0.004
0.002
-0.003
-0.009
-0.015
-0.018
-0.020
-0.022
-0.022
-0.019
-0.016
-0.016
-0.022
-0.026
-0.033
-0.053
-0.077
-0.091
0.160
0.625
0.180
-0.166
-0.200
-0.183
-0.148
-0.112
-0.078
-0.048
-0.031
-0.016
-0.008
0.
0.
0.
0.
0.
0.
0.
0.
0.
0.
0.
0.
0.
0.003
0.003
0.003
0.002
0.001
0.002
0.006
0.005
0.004
0.001
-0.003
-0.013
-0.025
-0.030
-0.029
-0.029
-0.028
-0.026
-0.023
-0.023
-0.028
-0.031
-0.038
-0.049
-0.073
-0.107
-0.117
0.219
0.873
0.239
-0.239
-0.294
-0.275
-0.227
-0.169
-0.111
-0.062
-0.035
-0.023
-0.005
0.
0.
0.
0.
0.
0.
0.
0.
0.
0.
0.
0.
0.
0.
0.
0.
0.001
0.
0.
0.004
0.005
0.004
-0.002
-0.012
-0.029
-0.044
-0.050
-0.048
-0.040
-0.032
-0.027
-0.030
-0.032
-0.036
-0.040
-0.053
-0.068
-0.097
-0.142
-0.164
-0.097
0.034
-0.156
-0.331
-0.300
-0.264
-0.241
-0.227
-0.161
-0.089
-0.043
-0.021
-0.005
0.
0.
0.
0.
0.
0.
0.
0.
0.
0.
0.
0.
0.
0.
0.
0.
0.
0.
0.004
0.004
0.005
0.004
-0.006
-0.022
-0.041
-0.050
-0.059
-0.060
-0.049
-0.037
-0.031
-0.034
-0.039
-0.050
-0.056
-0.072
-0.096
-0.124
-0.168
-0.198
-0.205
-0.248
-0.278
1.820
9.581
7.699
4.487
0.514
-0.176
-0.125
-0.059
-0.026
-0.011
-0.001
0.
0.
0.
0.
0.
0.
0.
0.
0.
0.
0.
0.
0.
0.
0.
0.
0.
0.004
0.004
0.005
0.003
-0.008
-0.026
-0.044
-0.052
-0.061
-0.067
-0.057
-0.044
-0.043
-0.045
-0.058
-0.064
-0.076
-0.098
-0.126
-0.149
-0.192
-0.229
-0.288
-0.357
1.067
174.249
4130.693
1388.057
524.618
25.308
0.310
-0.144
-0.076
-0.027
-0.013
-0.002
0.
0.
0.
0.
0.
0.
0.
0.
0.
0.
0.
0.
0.
0.
0.
0.
0.
0.001
0.004
0.005
0.003
-0.006
-0.022
-0.042
-0.055
-0.066
-0.066
-0.059
-0.055
-0.058
-0.064
-0.076
-0.090
-0.106
-0.128
-0.152
-0.168
-0.198
-0.252
-0.326
-0.380
3.157
1336.643
103248.367
105832.219
45136.316
220.187
1.770
-0.142
-0.088
-0.034
-0.013
-0.002
0.
0.
0.
0.
0.
0.
0.
0.
0.
0.
0.
0.
0.
0.
0.
0.
0.
0.001
0.004
0.005
0.003
-0.003
-0.012
-0.030
-0.045
-0.058
-0.061
-0.064
-0.071
-0.082
-0.091
-0.101
-0.117
-0.134
-0.151
-0.170
-0.183
-0.210
-0.258
-0.260
-0.068
0.749
58.125
1796.452
100856.016
10068.851
121.962
1.317
-0.152
-0.091
-0.035
-0.013
-0.002
0.
0.
0.
0.
0.
0.
0.
0.
0.
0.
0.
0.
0.
0.
0.
0.
0.
0.
0.003
0.005
0.003
0.004
-0.003
-0.015
-0.034
-0.051
-0.071
-0.087
-0.102
-0.119
-0.129
-0.133
-0.147
-0.161
-0.173
-0.188
-0.200
-0.225
-0.219
0.650
5.834
4.720
1.716
21.691
154.635
117.608
10.957
0.021
-0.164
-0.092
-0.037
-0.013
-0.002
0.
0.
0.
0.
0.
0.
0.
0.
0.
0.
0.
0.
0.
0.
0.
0.
0.
0.
0.002
0.004
0.006
0.006
0.000
-0.011
-0.028
-0.057
-0.080
-0.096
-0.104
-0.138
-0.157
-0.171
-0.183
-0.193
-0.198
-0.205
-0.216
-0.225
-0.145
2.650
22.316
17.451
1.129
-0.090
0.703
0.850
-0.118
-0.262
-0.178
-0.093
-0.044
-0.017
-0.004
0.
0.
0.
0.
0.
0.
0.
0.
0.
0.
0.
0.
0.
0.
0.
0.
0.
0.
0.001
0.004
0.005
0.006
0.002
-0.010
-0.029
-0.062
-0.079
0.095
0.370
-0.011
-0.153
-0.192
-0.209
-0.220
-0.218
-0.212
-0.218
-0.228
-0.123
2.630
11.313
6.660
8.210
10.811
0.530
-0.486
-0.410
-0.306
-0.198
-0.106
-0.054
-0.025
-0.009
-0.003
0.
0.
0.
0.
0.
0.
0.
0.
0.
0.
0.
0.
0.
0.
0.
0.
0.001
0.002
0.004
0.005
0.001
-0.001
-0.012
-0.031
-0.064
-0.066
0.438
1.215
0.264
-0.069
-0.160
-0.219
-0.229
-0.220
-0.207
-0.212
-0.237
-0.221
0.970
3.186
14.705
1857.129
4434.944
40.751
0.370
-0.229
-0.293
-0.231
-0.136
-0.074
-0.035
-0.019
-0.004
0.
0.
0.
0.
0.
0.
0.
0.
0.
0.
0.
0.
0.
0.
0.
0.
0.001
0.003
0.003
0.003
0.000
-0.004
-0.016
-0.038
-0.069
-0.089
0.048
0.290
0.019
-0.105
-0.171
-0.213
-0.224
-0.211
-0.199
-0.202
-0.251
-0.304
0.202
11.184
100.276
19186.469
76242.984
133.083
11.606
4.821
2.337
0.081
-0.166
-0.102
-0.052
-0.026
-0.012
-0.002
0.
0.
0.
0.
0.
0.
0.
0.
0.
0.
0.
0.
0.
0.
0.001
0.001
0.003
0.003
0.001
-0.004
-0.012
-0.026
-0.041
-0.069
-0.094
-0.113
-0.119
-0.145
-0.174
-0.187
-0.198
-0.202
-0.194
-0.183
-0.189
-0.243
-0.257
4.748
366.205
7691.834
5312.735
3220.102
82.152
76.579
830.440
537.562
13.427
0.039
-0.125
-0.069
-0.033
-0.015
-0.005
0.
0.
0.
0.
0.
0.
0.
0.
0.
0.
0.
0.
0.
0.
0.001
0.002
0.003
0.003
0.001
-0.006
-0.020
-0.032
-0.046
-0.060
-0.080
-0.102
-0.122
-0.137
-0.153
-0.165
-0.175
-0.170
-0.162
-0.154
-0.165
-0.219
-0.142
17.104
7759.260
113630.633
16054.304
219.662
38.077
721.474
100548.070
100067.977
186.565
0.871
-0.133
-0.082
-0.039
-0.017
-0.005
0.
0.
0.
0.
0.
0.
0.
0.
0.
0.
0.
0.
0.
0.
0.001
0.002
0.003
0.003
0.000
-0.010
-0.023
-0.037
-0.046
-0.052
-0.054
-0.064
-0.077
-0.089
-0.107
-0.122
-0.125
-0.123
-0.121
-0.122
-0.140
-0.195
-0.163
10.886
3494.781
100115.547
6781.383
22.174
12.617
1514.257
131616.344
71212.523
133.192
1.312
-0.123
-0.087
-0.041
-0.018
-0.006
0.
0.
0.
0.
0.
0.
0.
0.
0.
0.
0.
0.
0.
0.
0.001
0.002
0.002
0.003
0.000
-0.008
-0.022
-0.032
-0.039
-0.041
-0.035
-0.032
-0.037
-0.046
-0.057
-0.070
-0.081
-0.084
-0.092
-0.093
-0.115
-0.168
-0.216
0.752
32.858
211.038
43.384
1.258
3.607
221.822
2112.476
1423.759
133.693
2.375
-0.094
-0.080
-0.035
-0.018
-0.006
0.
0.
0.
0.
0.
0.
0.
0.
0.
0.
0.
0.
0.
0.
0.001
0.002
0.002
0.005
0.001
-0.004
-0.015
-0.022
-0.026
-0.022
-0.019
-0.015
-0.016
-0.021
-0.029
-0.040
-0.052
-0.061
-0.068
-0.075
-0.101
-0.141
-0.205
-0.241
0.050
0.616
0.088
0.187
0.689
5.719
58.448
259.126
40.957
1.138
-0.090
-0.065
-0.030
-0.014
-0.003
0.
0.
0.
0.
0.
0.
0.
0.
0.
0.
0.
0.
0.
0.
0.
0.002
0.002
0.003
0.003
0.000
-0.004
-0.009
-0.012
-0.008
-0.005
-0.004
-0.003
-0.010
-0.015
-0.026
-0.038
-0.046
-0.054
-0.067
-0.090
-0.125
-0.170
-0.228
-0.291
-0.331
-0.278
0.135
0.282
0.030
1.757
4.914
1.639
0.005
-0.075
-0.048
-0.023
-0.011
-0.003
0.
0.
0.
0.
0.
0.
0.
0.
0.
0.
0.
0.
0.
0.
0.
0.002
0.002
0.002
0.004
0.003
0.002
0.000
0.000
0.000
0.002
0.004
0.002
-0.002
-0.007
-0.018
-0.029
-0.037
-0.045
-0.054
-0.083
-0.112
-0.141
-0.176
-0.227
-0.253
-0.241
-0.175
-0.156
-0.207
-0.162
-0.082
-0.084
-0.077
-0.054
-0.030
-0.014
-0.005
-0.002
0.
0.
0.
0.
0.
0.
0.
0.
0.
0.
0.
0.
0.
0.
0.
0.
0.002
0.002
0.003
0.004
0.003
0.004
0.004
0.004
0.004
0.004
0.001
-0.001
-0.008
-0.014
-0.022
-0.031
-0.041
-0.049
-0.072
-0.102
-0.118
-0.140
-0.161
-0.183
-0.175
-0.163
-0.156
-0.152
-0.128
-0.097
-0.072
-0.048
-0.030
-0.015
-0.009
-0.003
0.
0.
0.
0.
0.
0.
0.
0.
0.
0.
0.
0.
0.
0.
0.
0.
0.
0.
0.001
0.002
0.003
0.003
0.004
0.004
0.004
0.003
0.003
0.002
-0.002
-0.004
-0.013
-0.018
-0.027
-0.036
-0.043
-0.055
-0.081
-0.099
-0.112
-0.120
-0.119
-0.115
-0.109
-0.098
-0.083
-0.064
-0.050
-0.035
-0.023
-0.013
-0.005
-0.003
-0.002
0.
0.
0.
0.
0.
0.
0.
0.
0.
0.
0.
0.
0.
0.
0.
0.
0.
0.
0.
0.001
0.001
0.002
0.002
0.002
0.002
0.003
0.002
0.001
-0.002
-0.004
-0.010
-0.014
-0.018
-0.026
-0.033
-0.042
-0.056
-0.070
-0.081
-0.077
-0.066
-0.060
-0.051
-0.041
-0.038
-0.027
-0.019
-0.013
-0.008
-0.002
-0.001
-0.001
0.
0.
0.
0.
0.
0.
0.
0.
0.
0.
0.
0.
0.
0.
0.
0.
0.
0.
0.
0.
0.
0.001
0.001
0.001
0.002
0.002
0.002
0.001
0.
-0.002
-0.003
-0.004
-0.011
-0.013
-0.016
-0.020
-0.027
-0.032
-0.040
-0.043
-0.042
-0.035
-0.028
-0.022
-0.018
-0.012
-0.008
-0.003
-0.001
-0.002
-0.001
0.002
0.
0.
0.
0.
0.
0.
0.
0.
0.
0.
0.
0.
0.
0.
0.
0.
0.
0.
0.
0.
0.
0.
0.
0.
0.
0.
0.
0.
0.
0.
0.
-0.002
-0.003
-0.006
-0.008
-0.010
-0.013
-0.015
-0.018
-0.020
-0.020
-0.019
-0.016
-0.012
-0.009
-0.006
-0.001
0.001
-0.001
0.002
0.003
0.002
0.
0.
0.
0.
0.
0.
0.
0.
0.
0.
0.
0.
0.
0.
0.
0.
0.
0.
0.
0.
0.
0.
0.
0.
0.
0.
0.
0.
0.
0.
0.
0.
0.
0.
-0.002
-0.005
-0.004
-0.004
-0.007
-0.008
-0.008
-0.007
-0.008
-0.007
-0.005
-0.003
0.000
0.001
0.001
0.002
0.002
0.002
0.
0.
0.
0.
0.
0.
0.
0.
0.
0.
0.
0.
0.
0.
0.
0.
0.
0.
0.
0.
0.
0.
0.
0.
0.
0.
0.
0.
0.
0.
0.
0.
0.
0.
0.
0.
0.
0.
0.001
0.001
0.000
0.000
-0.002
-0.002
-0.001
0.000
0.001
0.001
0.001
0.001
0.001
0.001
0.
0.
0.
0.
0.
0.
0.
0.
0.
0.
0.
0.
0.
0.
0.
0.
0.
0.
0.
0.
0.
0.
0.
0.
0.
0.
0.
0.
0.
0.
0.
0.
0.
0.
0.
0.
0.
0.
0.
0.
0.001
0.001
0.001
0.002
0.
0.001
0.001
0.
0.
0.
0.
0.
0.
0.
0.
0.
0.
0.
0.
0.
0.
0.
0.
0.
0.
0.
0.
0.
0.
0.
0.
0.
0.
0.
0.
0.
0.
0.
0.
0.
0.
0.
0.
0.
0.001
0.001
0.001
0.001
0.001
0.
0.
0.
0.
0.
0.
0.
0.
0.
0.
0.
0.
0.
0.
0.
0.
0.
0.
0.
0.
0.
0.
0.
0.
0.
0.
0.
0.
0.
0.
0.
0.
0.
0.
0.
0.
0.
0.
0.
0.
0.
0.
0.
0.
0.
0.
0.
0.001
0.002
0.002
0.001
0.001
0.001
0.
0.
0.
0.
0.
0.
0.
0.
0.
0.
0.
0.
0.
0.
0.
0.
0.
0.
0.
0.
0.
0.
0.
0.
0.
0.
0.
0.
0.
0.
0.
0.
0.
0.
0.
0.
0.
0.
0.
0.
0.
0.
0.
0.
0.
0.
0.
0.001
0.002
0.002
0.001
0.001
0.001
0.001
0.
0.
0.
0.
0.
0.
0.
0.
0.
0.
0.
0.
0.
0.
0.
0.
0.
0.
0.
0.
0.
0.
0.
0.
0.
0.
0.
0.
0.
0.
0.
0.
0.
0.
0.
0.
0.
0.
0.
0.
0.
0.
0.
0.
0.
0.
0.001
0.002
0.002
0.001
0.001
0.001
0.
0.
0.
0.
0.
0.
0.
0.
0.
0.
0.
0.
0.
0.
0.
0.
0.
0.
0.
0.
0.
0.
0.
0.
0.
0.
0.
0.
0.
0.
0.
0.
0.
0.
0.
0.
0.
0.
0.
0.
0.
0.
0.
0.
0.
0.
0.
0.
0.
0.001
0.001
0.001
0.001
0.
0.
0.
0.
0.
0.
0.
0.
0.
0.
0.
0.
0.
0.
0.
0.
0.
0.
0.
0.
0.
0.
0.
0.
0.
0.
0.
0.
0.
0.
0.
0.
0.
0.
0.
0.
0.
0.
0.
0.
0.
0.
0.
0.
0.
0.
0.
0.
0.
0.
0.
0.
0.
0.
0.
0.
0.
0.
0.
0.
0.
0.
0.
0.
0.
0.
0.
0.
0.
0.
0.
0.
0.
0.
0.
0.
0.
0.
0.
0.
0.
0.
0.
0.
0.
0.
0.
0.
0.
0.
0.
0.
0.
0.
0.
0.
0.
0.
0.
0.
0.
0.
0.
0.
0.
0.
0.
0.
0.
0.
0.
0.
0.
0.
0.
0.
0.
0.
0.
0.
0.
0.
0.
0.
0.
0.
0.
0.
0.
0.
0.
0.
0.
0.
0.
0.
0.
0.
0.
0.
0.
0.
0.
0.
0.
0.
0.
0.
0.
0.
0.
0.
0.
0.
0.
0.
0.
0.
0.
0.
0.
0.
0.
0.
0.
0.
0.
0.
0.
0.
0.
0.
0.
0.
0.
0.
0.
0.
0.
0.
0.
0.
0.
0.
0.
0.
0.
0.
0.
0.
0.
0.
0.
0.
0.
0.
0.
0.
0.
0.
0.
0.
0.
0.
0.
0.
0.
0.
0.
0.
0.
0.
0.
0.
0.
0.
0.
0.
0.
0.
0.
0.
0.
0.
0.
0.
0.
0.
0.
0.
0.
0.
0.
0.
0.
0.
0.
0.
0.
0.
0.
0.
0.
0.
0.
0.
0.
0.
0.
0.
0.
0.
0.
0.
0.
0.
0.
0.
0.
0.
0.
0.
0.
0.
0.
0.
0.
0.
0.
0.
0.
0.
0.
0.
0.
0.
0.
0.
0.
0.
0.
0.
0.
0.
0.
0.
0.
0.
0.
0.
0.
0.
0.
0.
0.
0.
0.
0.
0.
0.
0.
0.
0.
0.
0.
0.
0.
0.
0.
0.
0.
0.
0.
0.
0.
0.
0.
0.
0.
0.
0.
0.
0.
0.
0.
0.
0.
0.
0.
0.
0.
0.
0.
0.
0.
0.
0.
0.
0.
0.
0.
0.
0.
0.
0.
0.
0.
0.
0.
0.
0.
0.
0.
0.
0.
0.
0.
0.
0.
0.
0.
0.
0.
0.
0.
0.
0.
0.
0.
0.
0.
0.
0.
0.
0.
0.
0.
0.
0.
0.
0.
0.
0.
0.
0.
0.
0.
0.
0.
0.
0.
0.
0.
0.
0.
0.
0.
0.
0.
0.
0.
0.
0.
0.
0.
0.
0.
0.
0.
0.
0.
0.
0.
0.
0.
0.
0.
0.
0.
0.
0.
0.
0.
0.
0.
0.
0.
0.
0.
0.
0.
0.
0.
0.
0.
0.
0.
0.
0.
0.
0.
0.
0.
0.
0.
0.
0.
0.
0.
0.
0.
0.
0.
0.
0.
0.
0.
0.
0.
0.
0.
0.
0.
0.
0.
0.
0.
0.
0.
0.
0.
0.
0.
0.
0.
0.
0.
0.
0.
0.
0.
0.
0.
0.
0.
0.
0.
0.
0.
0.
0.
0.
0.
0.
0.
0.
0.
0.
0.
0.
0.
0.
0.
0.
0.
0.
0.
0.
0.
0.
0.
0.
0.
0.
0.
0.
0.
0.
0.
0.
0.
0.
0.
0.
0.
0.
0.
0.
0.
0.
0.
0.
0.
0.
0.
0.
0.
0.
0.
0.
0.
0.
0.
0.
0.
0.
0.
0.
0.
0.
0.
0.
0.
0.
0.
0.
0.
0.
0.
0.
0.
0.
0.
0.
0.
0.
0.
0.
0.
0.
0.
0.
0.
0.
0.
0.
0.
0.
0.
0.
0.
0.
0.
0.
0.
0.
0.
0.
0.
0.
0.
0.
0.
0.
0.
0.
0.
0.
0.
0.
0.
0.
0.
0.
0.
0.
0.
0.
0.
0.
0.
0.
0.
0.
0.
0.
0.
0.
0.
0.
0.
0.
0.
0.
0.
0.
0.
0.
0.
0.
0.
0.
0.
0.
0.
0.
0.
0.
0.
0.
0.
0.
0.
-0.001
-0.002
-0.002
-0.002
-0.002
-0.001
0.
0.
0.
0.
0.
0.
0.
0.
0.
0.
0.
0.
0.
0.
0.
0.
0.
0.
0.
0.
0.
0.
0.
0.
0.
0.
0.
0.
0.
0.
0.
0.
0.
0.
0.
0.
0.
0.
0.
0.
0.
0.
0.
0.
0.
-0.001
-0.002
-0.004
-0.005
-0.006
-0.006
-0.004
-0.003
-0.002
-0.001
0.
0.
0.
0.
0.
0.
0.
0.
0.
0.
0.
0.
0.
0.
0.
0.
0.
0.
0.
0.
-0.001
-0.001
-0.001
-0.001
0.
0.
0.
0.
0.
0.
0.
0.
0.
0.
0.
0.
0.
0.
0.
0.
0.
0.
-0.001
-0.004
-0.006
-0.009
-0.014
-0.015
-0.015
-0.012
-0.006
-0.001
0.
0.002
0.003
0.
0.
0.
0.
0.
0.
0.
0.
0.
0.
0.
0.
0.
0.
0.
0.
-0.001
-0.004
-0.005
-0.005
-0.005
-0.004
-0.003
-0.002
0.
0.
0.
0.
0.
0.
0.
0.
0.
0.
0.
0.
0.
0.
0.
-0.001
-0.004
-0.007
-0.014
-0.022
-0.030
-0.035
-0.033
-0.025
-0.016
-0.008
0.
0.002
0.003
0.002
0.003
0.
0.
0.
0.
0.
0.
0.
0.
0.
0.
0.
0.
0.
-0.002
-0.004
-0.008
-0.009
-0.010
-0.010
-0.008
-0.006
-0.005
-0.004
0.000
0.
0.
0.
0.
0.
0.
0.
0.
0.
0.
0.
0.
0.
-0.003
-0.007
-0.015
-0.027
-0.047
-0.063
-0.068
-0.066
-0.054
-0.034
-0.018
-0.007
0.001
0.003
0.005
0.003
0.003
0.
0.
0.
0.
0.
0.
0.
0.
0.
0.
0.
-0.002
-0.003
-0.008
-0.010
-0.015
-0.018
-0.018
-0.019
-0.015
-0.010
-0.005
-0.003
-0.002
0.
0.
0.
0.
0.
0.
0.
0.
0.
0.
0.
-0.002
-0.004
-0.012
-0.025
-0.050
-0.077
-0.090
-0.090
-0.090
-0.078
-0.062
-0.038
-0.017
-0.007
0.000
0.004
0.003
0.003
0.003
0.
0.
0.
0.
0.
0.
0.
0.
0.
0.
-0.002
-0.006
-0.010
-0.017
-0.025
-0.030
-0.034
-0.031
-0.024
-0.016
-0.011
-0.005
-0.003
-0.002
0.
0.
0.
0.
0.
0.
0.
0.
0.
0.
-0.003
-0.008
-0.017
-0.040
-0.074
-0.097
-0.061
0.013
-0.056
-0.101
-0.090
-0.061
-0.034
-0.016
-0.005
-0.001
0.003
0.003
0.002
0.001
0.
0.
0.
0.
0.
0.
0.
0.
-0.001
-0.004
-0.008
-0.013
-0.025
-0.037
-0.046
-0.049
-0.047
-0.037
-0.024
-0.013
-0.007
-0.004
-0.003
0.
0.
0.
0.
0.
0.
0.
0.
0.
0.
-0.003
-0.009
-0.024
-0.050
-0.085
-0.104
0.017
0.192
0.003
-0.118
-0.123
-0.089
-0.059
-0.037
-0.019
-0.008
-0.001
0.003
0.001
0.001
0.
0.
0.
0.
0.
0.
0.
0.
-0.001
-0.003
-0.007
-0.017
-0.031
-0.044
-0.054
-0.059
-0.058
-0.050
-0.033
-0.016
-0.008
-0.005
-0.002
0.
0.
0.001
-0.001
-0.001
-0.002
-0.003
-0.002
-0.001
0.
-0.003
-0.010
-0.028
-0.057
-0.093
-0.104
-0.015
0.025
-0.114
-0.164
-0.159
-0.122
-0.089
-0.063
-0.036
-0.016
-0.007
-0.001
0.001
0.003
0.
0.
0.
0.
0.
0.
0.
0.001
-0.002
-0.003
-0.006
-0.017
-0.033
-0.046
-0.058
-0.062
-0.060
-0.053
-0.034
-0.020
-0.007
-0.005
-0.001
0.001
0.000
-0.003
-0.005
-0.006
-0.007
-0.007
-0.006
-0.005
-0.004
-0.003
-0.014
-0.029
-0.056
-0.095
-0.125
-0.114
-0.138
-0.184
-0.193
-0.177
-0.142
-0.110
-0.085
-0.055
-0.028
-0.012
-0.005
-0.002
0.002
0.
0.
0.
0.
0.
0.
0.
0.002
0.000
-0.001
-0.005
-0.013
-0.027
-0.042
-0.054
-0.059
-0.057
-0.047
-0.029
-0.015
-0.006
-0.002
0.001
0.
-0.002
-0.005
-0.007
-0.010
-0.013
-0.014
-0.013
-0.010
-0.006
-0.008
-0.014
-0.030
-0.058
-0.097
-0.135
-0.175
-0.198
-0.208
-0.205
-0.179
-0.152
-0.129
-0.102
-0.067
-0.038
-0.019
-0.007
-0.004
0.002
0.
0.
0.
0.
0.
0.
0.
0.002
0.001
0.000
-0.001
-0.008
-0.017
-0.030
-0.040
-0.046
-0.042
-0.031
-0.018
-0.008
-0.001
0.000
0.001
-0.002
-0.004
-0.008
-0.014
-0.018
-0.023
-0.022
-0.020
-0.017
-0.012
-0.011
-0.018
-0.030
-0.058
-0.100
-0.143
-0.180
-0.203
-0.213
-0.200
-0.182
-0.160
-0.139
-0.110
-0.075
-0.044
-0.022
-0.011
-0.005
-0.001
0.
0.
0.
0.
0.
0.
0.
0.001
0.001
0.000
0.001
-0.002
-0.007
-0.014
-0.020
-0.022
-0.021
-0.015
-0.006
-0.002
0.003
0.004
-0.001
-0.005
-0.010
-0.016
-0.025
-0.033
-0.035
-0.031
-0.027
-0.022
-0.021
-0.018
-0.024
-0.044
-0.075
-0.104
-0.116
-0.092
-0.171
-0.226
-0.228
-0.209
-0.183
-0.155
-0.123
-0.081
-0.046
-0.025
-0.014
-0.006
0.
0.
0.
0.
0.
0.
0.
0.
0.
0.002
0.001
0.001
0.001
-0.001
-0.003
-0.006
-0.006
-0.004
0.000
-0.001
0.005
0.005
0.002
-0.005
-0.013
-0.022
-0.033
-0.042
-0.048
-0.050
-0.044
-0.035
-0.030
-0.029
-0.031
-0.042
-0.066
-0.095
-0.029
1.448
4.850
1.822
-0.115
-0.274
-0.256
-0.215
-0.175
-0.134
-0.087
-0.049
-0.025
-0.013
-0.006
0.
0.
0.
0.
0.
0.
0.
0.
0.
0.001
0.003
0.001
0.001
0.002
0.001
0.001
0.001
0.001
0.002
0.006
0.006
0.003
-0.005
-0.019
-0.031
-0.044
-0.054
-0.058
-0.061
-0.060
-0.054
-0.045
-0.044
-0.041
-0.046
-0.062
-0.091
-0.126
0.577
20.688
118.852
28.961
0.856
-0.330
-0.327
-0.267
-0.205
-0.145
-0.089
-0.051
-0.031
-0.012
-0.006
0.
0.
0.
0.
0.
0.
0.
0.
0.
0.
0.001
0.003
0.002
0.001
0.002
0.002
0.002
0.004
0.006
0.008
0.002
-0.004
-0.022
-0.044
-0.058
-0.076
-0.086
-0.082
-0.074
-0.066
-0.062
-0.061
-0.056
-0.060
-0.069
-0.090
-0.132
-0.168
0.801
32.682
211.836
47.739
1.527
-0.402
-0.397
-0.334
-0.263
-0.181
-0.105
-0.059
-0.032
-0.018
-0.002
0.
0.
0.
0.
0.
0.
0.
0.
0.
0.
0.
0.
0.003
0.003
0.003
0.003
0.002
0.007
0.006
0.005
-0.001
-0.014
-0.040
-0.059
-0.045
-0.065
-0.097
-0.101
-0.085
-0.073
-0.065
-0.070
-0.071
-0.084
-0.103
-0.135
-0.186
-0.230
0.150
6.445
22.997
11.173
0.776
-0.272
-0.039
-0.220
-0.294
-0.232
-0.135
-0.070
-0.033
-0.015
-0.003
0.
0.
0.
0.
0.
0.
0.
0.
0.
0.
0.
0.
0.
0.
0.
0.001
0.
0.003
0.005
0.004
-0.004
-0.024
-0.049
-0.029
0.336
0.199
-0.083
-0.105
-0.099
-0.088
-0.082
-0.089
-0.097
-0.121
-0.152
-0.189
-0.243
-0.281
0.194
8.063
12.959
2.724
0.683
6.339
13.887
10.497
1.317
-0.207
-0.170
-0.086
-0.039
-0.018
-0.005
0.
0.
0.
0.
0.
0.
0.
0.
0.
0.
0.
0.
0.
0.
0.
0.
0.
0.004
0.005
0.004
-0.006
-0.029
-0.054
-0.009
0.344
0.212
-0.071
-0.116
-0.111
-0.108
-0.109
-0.124
-0.143
-0.168
-0.205
-0.227
-0.262
-0.304
-0.184
1.708
2.559
0.413
16.676
449.089
2207.943
4856.143
99.916
0.870
-0.194
-0.103
-0.046
-0.018
-0.004
0.
0.
0.
0.
0.
0.
0.
0.
0.
0.
0.
0.
0.
0.
0.
0.
0.
0.003
0.005
0.004
-0.005
-0.026
-0.052
-0.055
0.011
-0.037
-0.109
-0.129
-0.129
-0.132
-0.140
-0.161
-0.190
-0.207
-0.227
-0.245
-0.236
-0.284
-0.379
-0.373
-0.204
2.034
65.282
5987.284
110316.875
100252.500
1856.004
4.108
-0.191
-0.113
-0.046
-0.021
-0.006
0.
0.
0.
0.
0.
0.
0.
0.
0.
0.
0.
0.
0.
0.
0.
0.
0.
0.003
0.005
0.003
-0.003
-0.016
-0.046
-0.071
-0.092
-0.110
-0.135
-0.151
-0.168
-0.171
-0.182
-0.205
-0.232
-0.244
-0.220
-0.234
-0.234
-0.277
-0.361
0.417
5.431
12.297
96.134
947.279
14460.390
86828.789
335.712
1.907
-0.206
-0.118
-0.045
-0.020
-0.004
0.
0.
0.
0.
0.
0.
0.
0.
0.
0.
0.
0.
0.
0.
0.
0.
0.
0.001
0.004
0.004
0.002
-0.009
-0.031
-0.058
-0.088
-0.126
-0.148
-0.170
-0.189
-0.207
-0.237
-0.266
-0.290
-0.284
-0.199
-0.229
-0.311
-0.344
0.057
24.394
662.130
444.080
52.459
237.497
91.179
57.049
5.923
-0.136
-0.223
-0.114
-0.051
-0.021
-0.004
0.
0.
0.
0.
0.
0.
0.
0.
0.
0.
0.
0.
0.
0.
0.
0.
0.
0.
0.002
0.006
0.003
-0.005
-0.019
-0.040
-0.072
-0.112
-0.121
0.300
0.930
0.105
-0.181
-0.280
-0.336
-0.335
-0.290
-0.296
-0.349
-0.367
1.213
139.697
17956.691
8749.940
56.456
12.949
5.473
-0.067
-0.392
-0.351
-0.229
-0.119
-0.060
-0.024
-0.008
-0.001
0.
0.
0.
0.
0.
0.
0.
0.
0.
0.
0.
0.
0.
0.
0.
0.
0.
0.004
0.003
0.004
-0.002
-0.015
-0.034
-0.071
-0.110
0.382
18.093
77.073
10.835
2.277
0.732
-0.258
-0.338
-0.270
-0.228
-0.333
-0.354
3.025
380.992
4519.955
637.024
28.761
19.527
1.395
0.169
0.221
-0.207
-0.239
-0.143
-0.071
-0.033
-0.015
-0.003
0.
0.
0.
0.
0.
0.
0.
0.
0.
0.
0.
0.
0.
0.
0.
0.
0.001
0.002
0.005
-0.001
-0.008
-0.017
-0.040
-0.081
-0.114
1.240
93.836
653.553
50.875
15.045
5.128
0.154
-0.248
-0.195
-0.041
-0.278
-0.374
1.497
150.834
1047.253
79.666
7057.341
22955.283
86.236
17.108
7.030
0.665
-0.239
-0.182
-0.092
-0.042
-0.021
-0.008
0.
0.
0.
0.
0.
0.
0.
0.
0.
0.
0.
0.
0.
0.
0.
0.001
0.002
0.003
0.003
-0.003
-0.010
-0.031
-0.058
-0.099
-0.139
0.251
13.286
55.512
17.754
9.882
3.807
0.376
-0.038
-0.261
-0.247
-0.332
-0.401
-0.310
3.629
46.217
464.620
128753.117
116383.125
742.782
1300.028
71.608
2.625
-0.141
-0.212
-0.120
-0.058
-0.028
-0.013
0.
0.
0.
0.
0.
0.
0.
0.
0.
0.
0.
0.
0.
0.
0.
0.001
0.003
0.004
0.002
-0.008
-0.022
-0.049
-0.079
-0.113
-0.156
-0.160
0.255
1.496
1.519
0.903
0.357
0.000
-0.138
-0.299
-0.323
-0.341
-0.395
-0.367
9.959
3790.378
100782.031
114009.242
111887.758
12654.466
70501.539
692.294
58.337
2.979
-0.150
-0.148
-0.075
-0.035
-0.016
-0.005
0.
0.
0.
0.
0.
0.
0.
0.
0.
0.
0.
0.
0.
0.
0.001
0.003
0.003
0.001
-0.013
-0.035
-0.060
-0.083
-0.110
-0.143
-0.178
-0.173
-0.150
-0.157
-0.208
-0.223
-0.232
-0.232
-0.270
-0.294
-0.310
-0.353
-0.249
18.282
7237.205
103332.000
37163.578
25846.367
9048.291
3580.419
16778.316
1429.979
25.800
0.288
-0.148
-0.088
-0.041
-0.018
-0.006
0.
0.
0.
0.
0.
0.
0.
0.
0.
0.
0.
0.
0.
0.
0.001
0.003
0.003
0.000
-0.014
-0.040
-0.059
-0.067
-0.093
-0.117
-0.141
-0.152
-0.158
-0.178
-0.197
-0.212
-0.211
-0.199
-0.219
-0.235
-0.262
-0.317
-0.299
7.681
504.426
3221.350
348.409
134.336
104.519
42679.316
101682.953
22474.203
303.979
3.720
-0.101
-0.090
-0.042
-0.019
-0.006
0.
0.
0.
0.
0.
0.
0.
0.
0.
0.
0.
0.
0.
0.
0.002
0.002
0.003
0.000
-0.013
-0.035
-0.052
-0.057
-0.075
-0.095
-0.104
-0.099
-0.096
-0.102
-0.125
-0.150
-0.162
-0.167
-0.178
-0.189
-0.216
-0.287
-0.353
0.637
46.052
76.293
11.148
12.255
24.766
2364.470
116356.508
101379.570
12452.067
17.655
-0.002
-0.082
-0.040
-0.019
-0.006
0.
0.
0.
0.
0.
0.
0.
0.
0.
0.
0.
0.
0.
0.
0.002
0.002
0.004
0.002
-0.007
-0.027
-0.042
-0.055
-0.067
-0.074
-0.071
-0.056
-0.049
-0.050
-0.069
-0.092
-0.116
-0.130
-0.144
-0.156
-0.185
-0.245
-0.332
-0.397
0.065
0.392
4.390
89.349
144.653
33.140
1638.160
70387.672
1367.488
7.468
-0.041
-0.066
-0.033
-0.015
-0.004
0.
0.
0.
0.
0.
0.
0.
0.
0.
0.
0.
0.
0.
0.
0.001
0.002
0.002
0.004
-0.001
-0.011
-0.028
-0.039
-0.045
-0.046
-0.032
-0.025
-0.022
-0.025
-0.037
-0.059
-0.079
-0.100
-0.111
-0.134
-0.173
-0.211
-0.222
-0.277
-0.419
-0.350
3.388
53.784
83.382
8.061
13.046
51.273
12.004
0.428
-0.076
-0.050
-0.025
-0.011
-0.003
0.
0.
0.
0.
0.
0.
0.
0.
0.
0.
0.
0.
0.
0.
0.
0.002
0.002
0.004
0.003
-0.001
-0.007
-0.014
-0.018
-0.015
-0.009
-0.004
-0.006
-0.011
-0.022
-0.041
-0.059
-0.079
-0.091
-0.123
-0.165
-0.166
0.184
0.458
-0.203
-0.332
0.580
4.745
4.595
0.510
-0.098
0.117
-0.015
-0.085
-0.056
-0.033
-0.017
-0.004
-0.003
0.
0.
0.
0.
0.
0.
0.
0.
0.
0.
0.
0.
0.
0.
0.
0.001
0.002
0.002
0.004
0.003
0.001
0.000
0.000
-0.001
0.001
0.003
0.001
-0.004
-0.013
-0.029
-0.045
-0.062
-0.082
-0.110
-0.149
-0.153
0.265
0.909
-0.031
-0.276
-0.203
0.044
-0.044
-0.208
-0.194
-0.144
-0.095
-0.060
-0.035
-0.018
-0.006
-0.003
0.
0.
0.
0.
0.
0.
0.
0.
0.
0.
0.
0.
0.
0.
0.
0.
0.
0.001
0.002
0.003
0.004
0.004
0.004
0.004
0.004
0.004
0.004
0.002
-0.003
-0.013
-0.024
-0.038
-0.056
-0.072
-0.096
-0.127
-0.149
-0.089
0.122
-0.133
-0.212
-0.205
-0.173
-0.156
-0.143
-0.116
-0.080
-0.051
-0.030
-0.015
-0.006
-0.002
-0.001
0.
0.
0.
0.
0.
0.
0.
0.
0.
0.
0.
0.
0.
0.
0.
0.
0.
0.
0.001
0.001
0.003
0.003
0.003
0.003
0.003
0.002
0.002
-0.001
-0.002
-0.010
-0.018
-0.028
-0.041
-0.057
-0.071
-0.095
-0.118
-0.132
-0.140
-0.148
-0.142
-0.126
-0.104
-0.086
-0.070
-0.052
-0.032
-0.020
-0.009
-0.003
-0.001
0.000
0.
0.
0.
0.
0.
0.
0.
0.
0.
0.
0.
0.
0.
0.
0.
0.
0.
0.
0.
0.
0.001
0.001
0.001
0.002
0.003
0.003
0.002
0.002
0.001
-0.004
-0.008
-0.015
-0.020
-0.029
-0.037
-0.047
-0.057
-0.076
-0.091
-0.099
-0.093
-0.079
-0.061
-0.048
-0.037
-0.029
-0.019
-0.010
-0.003
-0.001
0.000
0.000
0.001
0.
0.
0.
0.
0.
0.
0.
0.
0.
0.
0.
0.
0.
0.
0.
0.
0.
0.
0.
0.
0.
0.
0.
0.
0.
0.
0.
0.
0.
-0.003
-0.004
-0.010
-0.014
-0.016
-0.021
-0.027
-0.034
-0.038
-0.047
-0.052
-0.047
-0.040
-0.027
-0.020
-0.013
-0.006
-0.004
0.
0.001
0.003
0.002
0.002
0.
0.
0.
0.
0.
0.
0.
0.
0.
0.
0.
0.
0.
0.
0.
0.
0.
0.
0.
0.
0.
0.
0.
0.
0.
0.
0.
0.
0.
0.
-0.001
-0.003
-0.004
-0.009
-0.010
-0.011
-0.014
-0.018
-0.020
-0.022
-0.020
-0.019
-0.016
-0.012
-0.008
-0.004
0.001
0.003
0.002
0.003
0.002
0.002
0.
0.
0.
0.
0.
0.
0.
0.
0.
0.
0.
0.
0.
0.
0.
0.
0.
0.
0.
0.
0.
0.
0.
0.
0.
0.
0.
0.
0.001
0.002
0.002
0.001
0.000
0.000
-0.003
-0.005
-0.004
-0.004
-0.006
-0.006
-0.010
-0.010
-0.009
-0.006
-0.005
-0.003
0.000
0.003
0.003
0.002
0.001
0.001
0.
0.
0.
0.
0.
0.
0.
0.
0.
0.
0.
0.
0.
0.
0.
0.
0.
0.
0.
0.
0.
0.
0.
0.
0.
0.
0.
0.001
0.001
0.002
0.002
0.002
0.002
0.001
0.001
0.001
0.
0.
0.
-0.001
-0.001
-0.002
-0.002
-0.001
-0.001
-0.001
0.001
0.001
0.001
0.001
0.001
0.
0.
0.
0.
0.
0.
0.
0.
0.
0.
0.
0.
0.
0.
0.
0.
0.
0.
0.
0.
0.
0.
0.
0.
0.
0.
0.
0.
0.
0.001
0.001
0.002
0.001
0.001
0.002
0.003
0.002
0.001
0.001
0.
0.
0.
0.
0.
0.001
0.
0.
0.
0.
0.
0.
0.
0.
0.
0.
0.
0.
0.
0.
0.
0.
0.
0.
0.
0.
0.
0.
0.
0.
0.
0.
0.
0.
0.
0.
0.
0.
0.
0.
0.
0.
0.001
0.001
0.002
0.002
0.001
0.001
0.002
0.003
0.003
0.002
0.001
0.
0.
0.
0.
0.
0.
0.
0.
0.
0.
0.
0.
0.
0.
0.
0.
0.
0.
0.
0.
0.
0.
0.
0.
0.
0.
0.
0.
0.
0.
0.
0.
0.
0.
0.
0.
0.
0.
0.
0.
0.
0.
0.001
0.001
0.002
0.002
0.002
0.002
0.002
0.003
0.003
0.002
0.001
0.
0.
0.
0.
0.
0.
0.
0.
0.
0.
0.
0.
0.
0.
0.
0.
0.
0.
0.
0.
0.
0.
0.
0.
0.
0.
0.
0.
0.
0.
0.
0.
0.
0.
0.
0.
0.
0.
0.
0.
0.
0.
0.
0.001
0.002
0.002
0.002
0.002
0.003
0.003
0.003
0.001
0.001
0.
0.
0.
0.
0.
0.
0.
0.
0.
0.
0.
0.
0.
0.
0.
0.
0.
0.
0.
0.
0.
0.
0.
0.
0.
0.
0.
0.
0.
0.
0.
0.
0.
0.
0.
0.
0.
0.
0.
0.
0.
0.
0.
0.001
0.001
0.002
0.003
0.002
0.002
0.002
0.001
0.001
0.001
0.
0.
0.
0.
0.
0.
0.
0.
0.
0.
0.
0.
0.
0.
0.
0.
0.
0.
0.
0.
0.
0.
0.
0.
0.
0.
0.
0.
0.
0.
0.
0.
0.
0.
0.
0.
0.
0.
0.
0.
0.
0.
0.
0.
0.001
0.002
0.002
0.002
0.002
0.001
0.001
0.001
0.
0.
0.
0.
0.
0.
0.
0.
0.
0.
0.
0.
0.
0.
0.
0.
0.
0.
0.
0.
0.
0.
0.
0.
0.
0.
0.
0.
0.
0.
0.
0.
0.
0.
0.
0.
0.
0.
0.
0.
0.
0.
0.
0.
0.
0.
0.
0.001
0.001
0.001
0.001
0.001
0.
0.
0.
0.
0.
0.
0.
0.
0.
0.
0.
0.
0.
0.
0.
0.
0.
0.
0.
0.
0.
0.
0.
0.
0.
0.
0.
0.
0.
0.
0.
0.
0.
0.
0.
0.
0.
0.
0.
0.
0.
0.
0.
0.
0.
0.
0.
0.
0.
0.
0.
0.
0.
0.
0.
0.
0.
0.
0.
0.
0.
0.
0.
0.
0.
0.
0.
0.
0.
0.
0.
0.
0.
0.
0.
0.
0.
0.
0.
0.
0.
0.
0.
0.
0.
0.
0.
0.
0.
0.
0.
0.
0.
0.
0.
0.
0.
0.
0.
0.
0.
0.
0.
0.
0.
0.
0.
0.
0.
0.
0.
0.
0.
0.
0.
0.
0.
0.
0.
0.
0.
0.
0.
0.
0.
0.
0.
0.
0.
0.
0.
0.
0.
0.
0.
0.
0.
0.
0.
0.
0.
0.
0.
0.
0.
0.
0.
0.
0.
0.
0.
0.
0.
0.
0.
0.
0.
0.
0.
0.
0.
0.
0.
0.
0.
0.
0.
0.
0.
0.
0.
0.
0.
0.
0.
0.
0.
0.
0.
0.
0.
0.
0.
0.
0.
0.
0.
0.
0.
0.
0.
0.
0.
0.
0.
0.
0.
0.
0.
0.
0.
0.
0.
0.
0.
0.
0.
0.
0.
0.
0.
0.
0.
0.
0.
0.
0.
0.
0.
0.
0.
0.
0.
0.
0.
0.
0.
0.
0.
0.
0.
0.
0.
0.
0.
0.
0.
0.
0.
0.
0.
0.
0.
0.
0.
0.
0.
0.
0.
0.
0.
0.
0.
0.
0.
0.
0.
0.
0.
0.
0.
0.
0.
0.
0.
0.
0.
0.
0.
0.
0.
0.
0.
0.
0.
0.
0.
0.
0.
0.
0.
0.
0.
0.
0.
0.
0.
0.
0.
0.
0.
0.
0.
0.
0.
0.
0.
0.
0.
0.
0.
0.
0.
0.
0.
0.
0.
0.
0.
0.
0.
0.
0.
0.
0.
0.
0.
0.
0.
0.
0.
0.
0.
0.
0.
0.
0.
0.
0.
0.
0.
0.
0.
0.
0.
0.
0.
0.
0.
0.
0.
0.
0.
0.
0.
0.
0.
0.
0.
0.
0.
0.
0.
0.
0.
0.
0.
0.
0.
0.
0.
0.
0.
0.
0.
0.001
0.001
0.001
0.
0.
0.
0.
0.
0.
0.
0.
0.
0.
0.
0.
0.
0.
0.
0.
0.
0.
0.
0.
0.
0.
0.
0.
0.
0.
0.
0.
0.
0.
0.
0.
0.
0.
0.
0.
0.
0.
0.
0.
0.
0.
0.
0.
0.
0.
0.
0.
0.
0.001
0.001
0.001
0.001
0.001
0.
0.
0.
0.
0.
0.
0.
0.
0.
0.
0.
0.
0.
0.
0.
0.
0.
0.
0.
0.
0.
0.
0.
0.
0.
0.
0.
0.
0.
0.
0.
0.
0.
0.
0.
0.
0.
0.
0.
0.
0.
0.
0.
0.
0.
0.
0.
0.001
0.001
0.001
0.002
0.002
0.002
0.001
0.
0.
0.
0.
0.
0.
0.
0.
0.
0.
0.
0.
0.
0.
0.
0.
0.
0.
0.
0.
0.
0.
0.
0.
0.
0.
0.
0.
0.
0.
0.
0.
0.
0.
0.
0.
0.
0.
0.
0.
0.
0.
0.
0.
0.
0.
0.001
0.001
0.001
0.002
0.002
0.002
0.002
0.
0.
0.
0.
0.
0.
0.
-0.001
-0.002
-0.002
-0.003
-0.003
-0.003
-0.002
-0.001
0.
0.
0.
0.
0.
0.
0.
0.
0.
0.
0.
0.
0.
0.
0.
0.
0.
0.
0.
0.
0.
0.
0.
0.
0.
0.
0.
0.
0.
0.
0.
0.001
0.001
0.001
0.002
0.002
0.002
0.002
0.
0.
0.
0.
0.
-0.001
-0.001
-0.004
-0.006
-0.007
-0.008
-0.008
-0.007
-0.004
-0.003
-0.002
-0.001
0.
0.
0.
0.
0.
0.
0.
0.
0.
0.
0.
0.
0.
0.
0.
0.
0.
0.
-0.002
-0.004
-0.004
-0.003
-0.003
-0.003
0.
0.
0.
0.
0.
0.001
0.001
0.001
0.002
0.002
0.002
0.001
0.
0.
0.
0.
-0.001
-0.002
-0.005
-0.009
-0.014
-0.019
-0.022
-0.022
-0.017
-0.011
-0.004
0.000
0.002
0.001
0.003
0.001
0.
0.
0.
0.
0.
0.
0.
0.
0.
0.
0.
0.
0.
-0.001
-0.004
-0.007
-0.009
-0.009
-0.009
-0.008
-0.008
-0.005
-0.005
-0.002
0.
0.
0.
0.001
0.001
0.001
0.001
0.
0.
0.
0.
0.
0.
-0.002
-0.005
-0.012
-0.021
-0.034
-0.049
-0.060
-0.054
-0.042
-0.028
-0.014
-0.005
0.002
0.004
0.004
0.002
0.002
0.
0.
0.
0.
0.
0.
0.
0.
0.
0.
0.
-0.002
-0.005
-0.007
-0.012
-0.015
-0.018
-0.022
-0.019
-0.015
-0.011
-0.007
-0.004
-0.003
0.
0.
0.
0.
0.
0.
0.
0.
0.
0.
0.
-0.002
-0.004
-0.011
-0.023
-0.046
-0.072
-0.086
-0.088
-0.082
-0.072
-0.056
-0.035
-0.014
-0.002
0.002
0.004
0.004
0.002
0.002
0.
0.
0.
0.
0.
0.
0.
0.
0.
-0.001
-0.003
-0.009
-0.013
-0.020
-0.030
-0.039
-0.042
-0.037
-0.032
-0.023
-0.013
-0.007
-0.004
-0.003
0.
0.
0.
0.
0.
0.
0.
0.
0.
0.
-0.003
-0.008
-0.020
-0.046
-0.079
-0.093
0.106
0.528
0.352
0.045
-0.083
-0.064
-0.038
-0.016
-0.004
0.000
0.003
0.003
0.002
0.001
0.
0.
0.
0.
0.
0.
0.
0.
-0.001
-0.007
-0.009
-0.020
-0.037
-0.050
-0.063
-0.069
-0.067
-0.055
-0.039
-0.023
-0.015
-0.006
-0.004
-0.002
0.
0.
0.
0.
0.
0.
0.
0.
-0.001
-0.007
-0.015
-0.035
-0.070
-0.099
0.113
4.793
17.822
7.131
1.642
0.006
-0.114
-0.079
-0.047
-0.022
-0.006
0.
0.003
0.001
0.002
0.
0.
0.
0.
0.
0.
0.
0.001
-0.003
-0.006
-0.014
-0.031
-0.051
-0.069
-0.061
-0.066
-0.084
-0.078
-0.057
-0.035
-0.019
-0.010
-0.004
-0.003
0.
0.
-0.001
-0.002
-0.004
-0.004
-0.002
-0.001
-0.006
-0.008
-0.022
-0.045
-0.084
-0.104
0.861
18.085
75.845
19.149
3.150
0.063
-0.163
-0.119
-0.080
-0.051
-0.022
-0.007
-0.001
0.002
0.002
0.
0.
0.
0.
0.
0.
0.
0.001
-0.002
-0.007
-0.017
-0.039
-0.060
-0.050
0.120
0.119
-0.052
-0.083
-0.072
-0.045
-0.023
-0.012
-0.004
-0.002
-0.002
-0.002
-0.004
-0.008
-0.010
-0.010
-0.010
-0.011
-0.012
-0.014
-0.027
-0.053
-0.093
-0.080
1.691
16.161
22.204
5.462
0.761
-0.159
-0.204
-0.132
-0.108
-0.081
-0.045
-0.016
-0.006
0.000
0.001
0.
0.
0.
0.
0.
0.
0.001
0.000
0.000
-0.005
-0.017
-0.042
-0.065
-0.041
0.194
0.212
-0.003
-0.078
-0.071
-0.045
-0.025
-0.012
-0.003
-0.005
-0.005
-0.006
-0.010
-0.014
-0.017
-0.018
-0.017
-0.016
-0.016
-0.019
-0.030
-0.055
-0.097
-0.121
0.673
5.302
4.940
0.696
-0.190
-0.281
-0.206
-0.058
-0.110
-0.103
-0.067
-0.029
-0.011
-0.004
0.000
0.
0.
0.
0.
0.
0.
0.001
0.001
0.000
-0.003
-0.014
-0.036
-0.062
-0.081
-0.027
-0.015
-0.054
-0.075
-0.064
-0.039
-0.020
-0.007
-0.001
-0.003
-0.003
-0.009
-0.019
-0.028
-0.033
-0.033
-0.029
-0.025
-0.020
-0.026
-0.032
-0.058
-0.099
-0.159
-0.133
0.155
0.128
-0.197
-0.317
-0.317
-0.234
-0.143
-0.139
-0.118
-0.081
-0.037
-0.017
-0.006
0.000
0.
0.
0.
0.
0.
0.
0.001
0.001
0.001
-0.001
-0.008
-0.024
-0.049
-0.070
-0.084
-0.083
-0.076
-0.067
-0.050
-0.024
-0.010
-0.004
-0.003
-0.007
-0.013
-0.026
-0.040
-0.053
-0.055
-0.054
-0.046
-0.037
-0.026
-0.025
-0.043
-0.061
-0.106
-0.166
-0.227
-0.276
-0.323
-0.360
-0.366
-0.326
-0.173
-0.098
-0.143
-0.132
-0.089
-0.046
-0.020
-0.007
-0.004
0.
0.
0.
0.
0.
0.
0.001
0.002
0.000
0.000
-0.003
-0.011
-0.026
-0.043
-0.058
-0.063
-0.058
-0.044
-0.023
-0.011
-0.001
-0.003
-0.006
-0.013
-0.030
-0.052
-0.071
-0.082
-0.084
-0.075
-0.066
-0.048
-0.039
-0.040
-0.051
-0.075
-0.117
-0.163
-0.012
0.329
-0.066
-0.376
-0.397
-0.337
-0.192
-0.123
-0.164
-0.138
-0.092
-0.047
-0.021
-0.011
-0.006
0.
0.
0.
0.
0.
0.
0.
0.002
0.002
0.002
0.001
-0.001
-0.008
-0.015
-0.021
-0.024
-0.021
-0.012
-0.004
-0.001
0.001
-0.005
-0.015
-0.033
-0.058
-0.084
-0.101
-0.107
-0.106
-0.100
-0.090
-0.072
-0.060
-0.060
-0.075
-0.106
-0.143
0.465
17.456
98.655
25.691
0.650
-0.404
-0.368
-0.266
-0.213
-0.190
-0.145
-0.095
-0.048
-0.021
-0.011
-0.004
0.
0.
0.
0.
0.
0.
0.
0.001
0.002
0.003
0.002
0.002
0.001
-0.001
-0.003
-0.004
0.000
0.002
0.005
0.003
0.000
-0.019
-0.042
-0.073
-0.103
-0.121
-0.130
-0.130
-0.129
-0.123
-0.116
-0.100
-0.084
-0.087
-0.106
-0.156
-0.149
6.284
1269.056
96399.289
2529.537
12.411
-0.311
-0.406
-0.294
-0.259
-0.216
-0.153
-0.092
-0.047
-0.023
-0.011
-0.002
0.
0.
0.
0.
0.
0.
0.
0.
0.001
0.002
0.003
0.002
0.003
0.003
0.003
0.003
0.006
0.008
0.005
0.002
-0.016
-0.046
-0.072
-0.092
-0.123
-0.152
-0.168
-0.164
-0.154
-0.143
-0.140
-0.120
-0.113
-0.132
-0.167
-0.228
-0.204
9.368
2969.571
100211.914
7002.865
29.537
0.155
0.049
-0.293
-0.352
-0.269
-0.167
-0.093
-0.050
-0.025
-0.011
0.
0.
0.
0.
0.
0.
0.
0.
0.
0.
0.001
0.003
0.002
0.003
0.004
0.004
0.002
0.006
0.008
0.004
-0.007
-0.035
-0.064
0.151
3.236
2.148
0.009
-0.165
-0.185
-0.178
-0.163
-0.158
-0.149
-0.163
-0.196
-0.248
-0.308
-0.298
5.643
296.363
2711.981
2452.508
45.805
10.668
32.271
4.760
-0.235
-0.315
-0.201
-0.102
-0.054
-0.026
-0.009
0.
0.
0.
0.
0.
0.
0.
0.
0.
0.
0.
0.
0.001
0.003
0.003
0.003
0.002
0.005
0.007
0.
-0.014
-0.048
-0.024
3.731
346.972
140.869
2.333
0.098
-0.193
-0.193
-0.187
-0.188
-0.203
-0.231
-0.262
-0.284
-0.316
-0.192
17.004
4438.235
15402.343
241.228
13.258
96.383
421.065
54.417
1.869
-0.296
-0.240
-0.121
-0.057
-0.027
-0.006
-0.002
0.
0.
0.
0.
0.
0.
0.
0.
0.
0.
0.
0.
0.
0.
0.
0.
0.004
0.005
-0.001
-0.019
-0.054
0.039
6.336
116.806
61.435
5.115
0.529
-0.187
-0.210
-0.210
-0.224
-0.262
-0.292
-0.278
-0.148
0.266
0.726
4.245
199.013
383.951
20.815
66.292
9710.242
19065.254
783.907
28.549
0.209
-0.260
-0.144
-0.063
-0.031
-0.009
-0.002
0.
0.
0.
0.
0.
0.
0.
0.
0.
0.
0.
0.
0.
0.
0.
0.
0.004
0.005
-0.002
-0.018
-0.054
-0.046
2.454
22.389
7.974
1.565
0.070
-0.234
-0.215
-0.174
-0.231
-0.297
-0.255
0.212
1.325
4.709
5.372
1.077
1.305
8.781
125.194
620.423
101138.039
105140.992
18854.588
190.801
1.323
-0.267
-0.155
-0.066
-0.028
-0.010
-0.002
0.
0.
0.
0.
0.
0.
0.
0.
0.
0.
0.
0.
0.
0.
0.
0.
0.003
0.004
-0.002
-0.012
-0.045
-0.082
0.038
0.695
0.188
-0.119
-0.246
-0.281
-0.149
0.022
-0.185
-0.315
0.529
5.085
5.685
8.148
7.866
0.816
1.965
33.180
1165.600
17379.217
106499.148
15261.710
1821.049
55.658
0.464
-0.286
-0.154
-0.068
-0.029
-0.011
-0.002
0.
0.
0.
0.
0.
0.
0.
0.
0.
0.
0.
0.
0.
0.
0.
0.
0.003
0.004
0.001
-0.010
-0.031
-0.070
-0.113
-0.152
-0.205
-0.255
-0.282
-0.278
-0.210
-0.102
-0.330
-0.368
1.726
14.826
10.648
2.165
1.091
0.829
106.325
11445.697
7018.138
4110.827
179114.719
13975.601
19.961
1.594
-0.369
-0.291
-0.151
-0.070
-0.027
-0.010
-0.003
0.
0.
0.
0.
0.
0.
0.
0.
0.
0.
0.
0.
0.
0.
0.
0.
0.001
0.005
0.003
-0.008
-0.022
-0.049
-0.093
-0.152
-0.207
-0.124
2.689
9.011
2.264
1.072
0.182
-0.390
0.621
4.888
3.436
0.099
-0.427
3.780
1039.967
100654.914
102386.094
856.087
883.130
213.565
0.531
-0.164
-0.345
-0.278
-0.158
-0.075
-0.035
-0.010
-0.001
0.
0.
0.
0.
0.
0.
0.
0.
0.
0.
0.
0.
0.
0.
0.
0.
0.002
0.003
0.002
-0.006
-0.021
-0.042
-0.083
-0.145
-0.185
3.262
556.957
10308.710
233.634
130.997
36.280
1.678
2.070
9.428
17.575
2.417
-0.412
14.037
20809.553
116408.500
9950.081
328.820
69.860
6.478
20.402
47.175
6.086
-0.132
-0.166
-0.090
-0.038
-0.019
-0.001
0.
0.
0.
0.
0.
0.
0.
0.
0.
0.
0.
0.
0.
0.
0.
0.001
0.002
0.003
0.000
-0.008
-0.024
-0.052
-0.098
-0.168
-0.180
11.350
16889.043
101098.109
4840.969
8795.029
824.331
18.418
9.232
26.007
88.363
9.655
-0.321
7.518
4057.863
100560.203
649.420
241.240
149.909
255.178
1482.745
2926.591
88.580
0.524
-0.199
-0.106
-0.049
-0.022
-0.008
0.
0.
0.
0.
0.
0.
0.
0.
0.
0.
0.
0.
0.
0.
0.
0.001
0.002
0.004
-0.002
-0.012
-0.041
-0.083
-0.133
-0.195
-0.231
2.566
308.639
5301.515
3728.491
2812.835
399.613
64.911
39.586
7.640
13.295
1.967
-0.471
-0.045
14.704
68.919
113.421
2064.981
1844.518
5032.356
51269.160
1396.487
45.129
0.318
-0.228
-0.133
-0.059
-0.027
-0.012
0.
0.
0.
0.
0.
0.
0.
0.
0.
0.
0.
0.
0.
0.
0.
0.001
0.003
0.003
-0.005
-0.024
-0.061
-0.099
-0.131
-0.183
-0.240
-0.106
5.251
49.528
67.068
39.498
37.252
27.348
18.877
2.147
-0.054
-0.399
0.191
1.521
7.207
401.573
7341.117
35692.066
121714.734
163653.781
102212.945
8981.552
145.119
1.546
-0.221
-0.157
-0.072
-0.033
-0.015
-0.002
0.
0.
0.
0.
0.
0.
0.
0.
0.
0.
0.
0.
0.
0.001
0.001
0.004
0.003
-0.009
-0.036
-0.064
-0.012
0.284
0.238
-0.097
-0.240
-0.082
0.777
0.832
1.035
1.978
3.222
7.919
2.327
-0.305
-0.404
1.184
4.591
36.974
34154.488
114748.242
2978.233
200505.000
104179.813
126236.484
100747.633
3032.793
9.644
-0.020
-0.154
-0.082
-0.038
-0.017
-0.005
0.
0.
0.
0.
0.
0.
0.
0.
0.
0.
0.
0.
0.
0.001
0.002
0.004
0.002
-0.010
-0.039
-0.052
0.514
3.182
2.578
0.328
-0.164
-0.238
-0.244
-0.252
-0.258
-0.206
1.165
5.579
1.636
-0.300
-0.407
-0.078
0.624
29.611
31289.084
115239.539
930.676
82245.375
552.923
9140.377
104348.656
2998.964
181.454
2.659
-0.114
-0.083
-0.041
-0.017
-0.006
0.
0.
0.
0.
0.
0.
0.
0.
0.
0.
0.
0.
0.
0.001
0.002
0.004
0.002
-0.007
-0.034
-0.048
0.476
3.870
2.983
0.261
-0.101
-0.171
-0.179
-0.189
-0.215
-0.226
-0.101
0.232
-0.084
-0.314
-0.371
-0.429
-0.455
3.913
4879.177
8052.737
94.244
1812.248
716.330
261.937
7961.763
100150.219
4822.480
12.695
-0.029
-0.075
-0.038
-0.016
-0.004
0.
0.
0.
0.
0.
0.
0.
0.
0.
0.
0.
0.
0.
0.
0.002
0.002
0.004
-0.003
-0.025
-0.045
0.029
0.817
0.636
-0.045
-0.101
-0.110
-0.106
-0.102
-0.126
-0.161
-0.187
-0.208
-0.238
-0.277
-0.329
-0.390
-0.429
-0.380
2.244
5.504
117.727
47287.105
100101.391
420.166
832.022
21580.057
709.389
5.720
-0.050
-0.064
-0.030
-0.014
-0.004
0.
0.
0.
0.
0.
0.
0.
0.
0.
0.
0.
0.
0.
0.
0.002
0.002
0.004
0.001
-0.010
-0.033
-0.047
-0.045
-0.061
-0.076
-0.080
-0.067
-0.053
-0.057
-0.079
-0.109
-0.144
-0.169
-0.189
-0.238
-0.286
-0.129
3.094
6.382
0.585
2.238
115.771
12498.453
42569.094
226.967
11.453
34.212
8.670
0.284
-0.081
-0.051
-0.022
-0.010
-0.003
0.
0.
0.
0.
0.
0.
0.
0.
0.
0.
0.
0.
0.
0.
0.001
0.002
0.002
0.004
-0.001
-0.010
-0.027
-0.039
-0.048
-0.047
-0.037
-0.027
-0.022
-0.030
-0.053
-0.079
-0.107
-0.107
-0.088
-0.178
-0.257
1.420
67.702
205.100
12.154
1.000
48.195
697.887
193.350
9.077
0.248
0.067
-0.077
-0.108
-0.062
-0.033
-0.014
-0.004
-0.003
0.
0.
0.
0.
0.
0.
0.
0.
0.
0.
0.
0.
0.
0.
0.
0.002
0.002
0.004
0.003
0.001
-0.003
-0.008
-0.011
-0.011
-0.007
-0.004
-0.005
-0.013
-0.037
-0.060
-0.083
-0.079
-0.050
-0.148
-0.238
1.240
74.373
1684.656
33.943
0.055
1.975
10.934
4.266
0.044
-0.233
-0.197
-0.132
-0.080
-0.038
-0.017
-0.005
-0.003
0.
0.
0.
0.
0.
0.
0.
0.
0.
0.
0.
0.
0.
0.
0.
0.
0.
0.002
0.002
0.004
0.003
0.004
0.003
0.002
0.002
0.003
0.003
0.001
-0.009
-0.027
-0.048
-0.067
-0.089
-0.105
-0.161
-0.216
-0.075
6.732
112.958
6.913
-0.179
-0.258
-0.157
-0.194
-0.218
-0.183
-0.133
-0.080
-0.040
-0.016
-0.005
-0.001
-0.001
0.
0.
0.
0.
0.
0.
0.
0.
0.
0.
0.
0.
0.
0.
0.
0.
0.
0.001
0.001
0.002
0.003
0.004
0.004
0.005
0.005
0.004
0.005
0.000
-0.006
-0.018
-0.037
-0.057
-0.079
-0.103
-0.135
-0.177
-0.199
-0.129
0.142
-0.096
-0.205
-0.209
-0.177
-0.151
-0.129
-0.099
-0.067
-0.032
-0.013
-0.003
0.000
-0.001
0.001
0.
0.
0.
0.
0.
0.
0.
0.
0.
0.
0.
0.
0.
0.
0.
0.
0.
0.
0.
0.001
0.001
0.002
0.002
0.002
0.002
0.002
0.001
-0.001
-0.006
-0.016
-0.027
-0.039
-0.056
-0.076
-0.098
-0.116
-0.144
-0.161
-0.162
-0.158
-0.139
-0.119
-0.091
-0.073
-0.056
-0.039
-0.021
-0.009
-0.002
0.002
-0.001
0.002
0.
0.
0.
0.
0.
0.
0.
0.
0.
0.
0.
0.
0.
0.
0.
0.
0.
0.
0.
0.
0.
0.
0.001
0.001
0.002
0.002
0.001
0.
-0.001
-0.005
-0.011
-0.018
-0.024
-0.032
-0.042
-0.055
-0.066
-0.077
-0.091
-0.097
-0.093
-0.078
-0.059
-0.042
-0.026
-0.016
-0.011
-0.004
0.000
0.004
0.002
0.002
0.
0.
0.
0.
0.
0.
0.
0.
0.
0.
0.
0.
0.
0.
0.
0.
0.
0.
0.
0.
0.
0.
0.
0.
0.
0.
0.001
0.001
0.001
0.000
0.000
-0.005
-0.012
-0.014
-0.016
-0.022
-0.026
-0.033
-0.039
-0.044
-0.047
-0.041
-0.035
-0.025
-0.015
-0.008
-0.004
0.001
0.003
0.004
0.003
0.002
0.001
0.
0.
0.
0.
0.
0.
0.
0.
0.
0.
0.
0.
0.
0.
0.
0.
0.
0.
0.
0.
0.
0.
0.
0.
0.
0.001
0.001
0.003
0.002
0.003
0.001
0.001
-0.002
-0.005
-0.007
-0.010
-0.012
-0.017
-0.019
-0.017
-0.019
-0.018
-0.012
-0.009
-0.005
-0.001
0.001
0.003
0.003
0.003
0.001
0.001
0.
0.
0.
0.
0.
0.
0.
0.
0.
0.
0.
0.
0.
0.
0.
0.
0.
0.
0.
0.
0.
0.
0.
0.
0.
0.001
0.002
0.003
0.003
0.004
0.003
0.003
0.002
0.003
0.002
0.001
-0.002
-0.001
-0.003
-0.005
-0.009
-0.006
-0.007
-0.005
-0.003
-0.002
0.002
0.002
0.001
0.001
0.001
0.001
0.
0.
0.
0.
0.
0.
0.
0.
0.
0.
0.
0.
0.
0.
0.
0.
0.
0.
0.
0.
0.
0.
0.
0.
0.
0.001
0.001
0.003
0.003
0.003
0.004
0.004
0.003
0.002
0.002
0.003
0.002
0.004
0.002
0.001
0.000
0.001
-0.002
-0.002
-0.003
0.
0.
0.
0.001
0.001
0.
0.
0.
0.
0.
0.
0.
0.
0.
0.
0.
0.
0.
0.
0.
0.
0.
0.
0.
0.
0.
0.
0.
0.
0.
0.
0.
0.
0.001
0.002
0.003
0.003
0.003
0.004
0.004
0.004
0.003
0.003
0.005
0.003
0.003
0.002
0.002
0.002
-0.001
0.
0.
0.
0.
0.
0.
0.
0.
0.
0.
0.
0.
0.
0.
0.
0.
0.
0.
0.
0.
0.
0.
0.
0.
0.
0.
0.
0.
0.
0.
0.
0.
0.
0.
0.
0.
0.001
0.001
0.003
0.003
0.004
0.004
0.004
0.004
0.003
0.003
0.004
0.003
0.003
0.002
0.001
0.001
0.
0.
0.
0.
0.
0.
0.
0.
0.
0.
0.
0.
0.
0.
0.
0.
0.
0.
0.
0.
0.
0.
0.
0.
0.
0.
0.
0.
0.
0.
0.
0.
0.
0.
0.
0.
0.
0.001
0.001
0.003
0.003
0.004
0.004
0.004
0.004
0.004
0.004
0.003
0.002
0.002
0.001
0.
0.
0.
0.
0.
0.
0.
0.
0.
0.
0.
0.
0.
0.
0.
0.
0.
0.
0.
0.
0.
0.
0.
0.
0.
0.
0.
0.
0.
0.
0.
0.
0.
0.
0.
0.
0.
0.
0.
0.
0.001
0.002
0.003
0.003
0.004
0.004
0.004
0.004
0.003
0.003
0.002
0.001
0.
0.
0.
0.
0.
0.
0.
0.
0.
0.
0.
0.
0.
0.
0.
0.
0.
0.
0.
0.
0.
0.
0.
0.
0.
0.
0.
0.
0.
0.
0.
0.
0.
0.
0.
0.
0.
0.
0.
0.
0.
0.001
0.001
0.002
0.002
0.002
0.003
0.003
0.003
0.003
0.002
0.001
0.001
0.
0.
0.
0.
0.
0.
0.
0.
0.
0.
0.
0.
0.
0.
0.
0.
0.
0.
0.
0.
0.
0.
0.
0.
0.
0.
0.
0.
0.
0.
0.
0.
0.
0.
0.
0.
0.
0.
0.
0.
0.
0.
0.001
0.001
0.002
0.003
0.002
0.002
0.002
0.001
0.001
0.001
0.
0.
0.
0.
0.
0.
0.
0.
0.
0.
0.
0.
0.
0.
0.
0.
0.
0.
0.
0.
0.
0.
0.
0.
0.
0.
0.
0.
0.
0.
0.
0.
0.
0.
0.
0.
0.
0.
0.
0.
0.
0.
0.
0.
0.
0.
0.
0.
0.
0.
0.
0.
0.
0.
0.
0.
0.
0.
0.
0.
0.
0.
0.
0.
0.
0.
0.
0.
0.
0.
0.
0.
0.
0.
0.
0.
0.
0.
0.
0.
0.
0.
0.
0.
0.
0.
0.
0.
0.
0.
0.
0.
0.
0.
0.
0.
0.
0.
0.
0.
0.
0.
0.
0.
0.
0.
0.
0.
0.
0.
0.
0.
0.
0.
0.
0.
0.
0.
0.
0.
0.
0.
0.
0.
0.
0.
0.
0.
0.
0.
0.
0.
0.
0.
0.
0.
0.
0.
0.
0.
0.
0.
0.
0.
0.
0.
0.
0.
0.
0.
0.
0.
0.
0.
0.
0.
0.
0.
0.
0.
0.
0.
0.
0.
0.
0.
0.
0.
0.
0.
0.
0.
0.
0.
0.
0.
0.
0.
0.
0.
0.
0.
0.
0.
0.
0.
0.
0.
0.
0.
0.
0.
0.
0.
0.
0.
0.
0.
0.
0.
0.
0.
0.
0.
0.
0.
0.
0.
0.
0.
0.
0.
0.
0.
0.
0.
0.
0.
0.
0.
0.
0.
0.
0.
0.
0.
0.
0.
0.
0.
0.
0.
0.
0.
0.
0.
0.
0.
0.
0.
0.
0.
0.
0.
0.
0.
0.
0.
0.
0.
0.
0.
0.
0.
0.
0.
0.
0.
0.
0.
0.
0.
0.
0.
0.
0.
0.
0.
0.
0.
0.
0.
0.
0.
0.
0.
0.
0.
0.
0.
0.
0.
0.
0.
0.
0.
0.
0.
0.
0.
0.
0.
0.
0.
0.
0.
0.
0.
0.
0.
0.
0.
0.
0.
0.
0.
0.
0.
0.001
0.001
0.001
0.001
0.001
0.001
0.
0.
0.
0.
0.
0.
0.
0.
0.
0.
0.
0.
0.
0.
0.
0.
0.
0.
0.
0.
0.
0.
0.
0.
0.
0.
0.
0.
0.
0.
0.
0.
0.
0.
0.
0.
0.
0.
0.
0.
0.
0.
0.
0.
0.
0.
0.001
0.001
0.001
0.002
0.002
0.002
0.002
0.002
0.
0.
0.
0.
0.
0.
0.
0.
0.
0.
0.
0.
0.
0.
0.
0.
0.
0.
0.
0.
0.
0.
0.
0.
0.
0.
0.
0.
0.
0.
0.
0.
0.
0.
0.
0.
0.
0.
0.
0.
0.
0.
0.
0.
0.
0.001
0.001
0.002
0.002
0.003
0.002
0.002
0.002
0.002
0.
0.
0.
0.
0.
0.
0.
0.
0.
0.
0.
0.
0.
0.
0.
0.
0.
0.
0.
0.
0.
0.
0.
0.
0.
0.
0.
0.
0.
0.
0.
0.
0.
0.
0.
0.
0.
0.
0.
0.
0.
0.
0.
0.001
0.001
0.001
0.002
0.003
0.003
0.003
0.003
0.002
0.002
0.001
0.
0.
0.
0.
0.
0.
0.
0.
-0.001
-0.001
-0.001
0.
0.
0.
0.
0.
0.
0.
0.
0.
0.
0.
0.
0.
0.
0.
0.
0.
0.
0.
0.
0.
0.
0.
0.
0.
0.
0.
0.
0.
0.
0.
0.001
0.001
0.002
0.003
0.003
0.003
0.003
0.003
0.003
0.002
0.001
0.
0.
0.
0.
0.
-0.001
-0.001
-0.002
-0.002
-0.002
-0.002
-0.003
-0.001
-0.001
0.
0.
0.
0.
0.
0.
0.
0.
0.
0.
0.
0.
0.
0.
0.
0.
0.
0.
0.
-0.001
-0.001
-0.002
-0.002
-0.001
-0.001
0.
0.
0.
0.001
0.001
0.002
0.003
0.003
0.003
0.003
0.003
0.003
0.002
0.001
0.
0.
0.
-0.001
-0.002
-0.004
-0.006
-0.008
-0.010
-0.010
-0.008
-0.004
-0.002
0.000
0.000
0.001
0.
0.
0.
0.
0.
0.
0.
0.
0.
0.
0.
0.
0.
0.
0.
0.
-0.003
-0.005
-0.007
-0.008
-0.008
-0.007
-0.007
-0.005
-0.003
0.
0.001
0.001
0.001
0.002
0.003
0.003
0.003
0.003
0.002
0.002
0.001
0.
0.
-0.001
-0.004
-0.005
-0.012
-0.018
-0.026
-0.031
-0.033
-0.026
-0.016
-0.006
0.
0.002
0.003
0.002
0.002
0.001
0.
0.
0.
0.
0.
0.
0.
0.
0.
0.
0.
0.
-0.004
-0.007
-0.011
-0.013
-0.016
-0.018
-0.016
-0.013
-0.010
-0.007
-0.004
-0.003
0.001
0.001
0.002
0.002
0.003
0.003
0.002
0.002
0.001
0.001
0.
0.
-0.003
-0.006
-0.017
-0.027
-0.048
-0.068
-0.073
-0.071
-0.059
-0.042
-0.020
-0.008
0.001
0.003
0.004
0.004
0.003
0.001
0.
0.
0.
0.
0.
0.
0.
0.
0.
0.
-0.004
-0.008
-0.014
-0.019
-0.026
-0.036
-0.038
-0.037
-0.030
-0.023
-0.017
-0.010
-0.004
-0.003
-0.001
0.001
0.002
0.002
0.002
0.002
0.002
0.001
0.
0.
-0.004
-0.011
-0.020
-0.038
-0.069
-0.094
-0.088
-0.034
0.009
-0.041
-0.078
-0.052
-0.026
-0.010
0.002
0.004
0.004
0.004
0.003
0.001
0.
0.
0.
0.
0.
0.
0.
0.
-0.001
-0.007
-0.011
-0.022
-0.039
-0.061
-0.075
-0.078
-0.073
-0.060
-0.044
-0.030
-0.021
-0.009
-0.005
-0.003
0.
0.001
-0.001
-0.001
-0.002
-0.002
-0.002
0.
-0.004
-0.010
-0.020
-0.037
-0.070
-0.105
0.002
2.628
9.995
10.559
3.896
0.183
-0.097
-0.065
-0.033
-0.015
-0.002
0.004
0.003
0.003
0.002
0.
0.
0.
0.
0.
0.
0.
0.001
-0.004
-0.008
-0.018
-0.039
-0.066
-0.088
-0.079
-0.090
-0.114
-0.101
-0.075
-0.049
-0.031
-0.018
-0.008
-0.004
-0.002
-0.002
-0.004
-0.005
-0.006
-0.006
-0.006
-0.011
-0.011
-0.017
-0.035
-0.057
-0.099
-0.107
2.709
224.147
3541.143
704.023
136.493
3.397
-0.115
-0.124
-0.078
-0.047
-0.020
-0.004
0.000
0.003
0.002
0.001
0.
0.
0.
0.
0.
0.
0.000
-0.003
-0.010
-0.026
-0.058
-0.081
0.148
1.488
1.492
0.149
-0.119
-0.107
-0.071
-0.041
-0.025
-0.013
-0.005
-0.002
-0.005
-0.006
-0.012
-0.015
-0.017
-0.017
-0.019
-0.020
-0.027
-0.047
-0.077
-0.120
0.170
20.297
2947.478
100309.484
4760.761
474.561
7.300
-0.108
-0.070
-0.083
-0.080
-0.048
-0.017
-0.004
0.002
0.001
0.001
0.
0.
0.
0.
0.
0.001
-0.002
-0.004
-0.012
-0.035
-0.069
-0.037
2.171
23.227
23.867
3.620
0.211
-0.114
-0.089
-0.052
-0.028
-0.014
-0.005
-0.005
-0.009
-0.013
-0.021
-0.024
-0.026
-0.030
-0.029
-0.029
-0.038
-0.054
-0.089
-0.135
0.726
84.132
7481.976
5528.438
277.916
48.710
2.075
1.432
7.349
1.000
-0.069
-0.075
-0.038
-0.012
-0.002
0.001
0.002
0.
0.
0.
0.
0.
0.002
-0.001
-0.003
-0.011
-0.038
-0.074
-0.019
3.292
40.992
45.516
14.572
1.565
-0.083
-0.089
-0.053
-0.027
-0.015
-0.009
-0.008
-0.014
-0.025
-0.034
-0.041
-0.046
-0.044
-0.041
-0.039
-0.044
-0.058
-0.092
-0.151
0.245
27.485
824.216
577.333
41.428
4.099
0.076
11.102
105.791
5.268
0.047
-0.098
-0.055
-0.020
-0.007
0.
0.000
0.
0.
0.
0.
0.
0.002
0.000
-0.001
-0.009
-0.033
-0.074
-0.087
0.589
5.097
7.859
6.611
0.887
-0.087
-0.079
-0.045
-0.021
-0.011
-0.008
-0.014
-0.025
-0.045
-0.062
-0.071
-0.076
-0.069
-0.056
-0.047
-0.054
-0.062
-0.096
-0.153
-0.183
1.033
9.439
13.261
4.769
0.099
-0.179
2.846
9.398
2.749
0.168
-0.109
-0.068
-0.027
-0.010
-0.005
0.000
0.
0.
0.
0.
0.
0.002
0.001
0.000
-0.004
-0.022
-0.059
-0.092
-0.090
0.050
0.229
0.238
-0.034
-0.085
-0.055
-0.028
-0.013
-0.011
-0.016
-0.034
-0.065
-0.089
-0.101
-0.109
-0.105
-0.100
-0.083
-0.063
-0.063
-0.071
-0.105
-0.167
-0.258
-0.313
-0.129
0.298
-0.060
-0.455
0.642
10.841
15.275
2.996
0.115
-0.121
-0.077
-0.032
-0.014
-0.006
-0.001
0.
0.
0.
0.
0.
0.002
0.002
0.002
0.000
-0.010
-0.032
-0.064
-0.093
-0.107
-0.106
-0.094
-0.076
-0.056
-0.028
-0.016
-0.010
-0.018
-0.037
-0.064
-0.098
-0.117
-0.121
-0.096
-0.122
-0.133
-0.120
-0.094
-0.080
-0.092
-0.124
-0.186
-0.269
-0.091
0.339
-0.039
-0.431
-0.300
0.948
10.734
14.459
2.232
-0.049
-0.128
-0.079
-0.034
-0.014
-0.006
0.
0.
0.
0.
0.
0.
0.001
0.001
0.003
0.001
-0.002
-0.010
-0.026
-0.043
-0.058
-0.062
-0.053
-0.036
-0.019
-0.009
-0.008
-0.015
-0.033
-0.070
-0.100
-0.106
-0.097
0.018
0.299
0.041
-0.153
-0.151
-0.124
-0.106
-0.122
-0.165
-0.228
0.466
22.939
134.793
33.668
2.035
1.440
2.952
6.121
4.739
0.948
-0.109
-0.135
-0.079
-0.032
-0.015
-0.007
0.
0.
0.
0.
0.
0.
0.
0.002
0.002
0.003
0.002
0.001
-0.004
-0.010
-0.013
-0.015
-0.013
-0.006
-0.001
-0.003
-0.011
-0.037
-0.073
-0.121
-0.152
-0.043
0.091
0.150
0.569
0.153
-0.179
-0.185
-0.164
-0.150
-0.179
-0.241
-0.251
8.125
2161.879
100021.789
4469.012
26.269
6.323
5.539
12.371
4.754
0.263
-0.178
-0.135
-0.071
-0.034
-0.015
-0.004
0.
0.
0.
0.
0.
0.
0.
0.001
0.002
0.004
0.003
0.003
0.003
0.003
0.002
0.002
0.006
0.008
0.004
-0.002
-0.028
-0.067
-0.096
-0.065
-0.104
-0.083
-0.039
-0.119
-0.041
-0.143
-0.226
-0.223
-0.217
-0.222
-0.259
-0.325
-0.297
12.078
5766.594
110442.055
28563.309
135.600
10.679
6.956
3.803
1.002
-0.218
-0.226
-0.136
-0.071
-0.034
-0.016
-0.002
0.
0.
0.
0.
0.
0.
0.
0.
0.001
0.003
0.002
0.004
0.004
0.004
0.004
0.006
0.009
0.010
0.002
-0.013
-0.055
-0.054
1.719
29.008
17.998
2.877
0.259
-0.274
-0.305
-0.293
-0.275
-0.277
-0.284
-0.295
-0.304
-0.282
-0.103
15.152
2281.674
105848.688
100270.070
676.086
334.203
3393.469
89.801
0.603
-0.379
-0.272
-0.145
-0.074
-0.036
-0.012
-0.002
0.
0.
0.
0.
0.
0.
0.
0.
0.
0.
0.001
0.003
0.002
0.002
0.002
0.004
0.007
0.007
-0.002
-0.029
-0.068
0.527
69.147
103504.828
14239.424
146.974
10.245
-0.044
-0.344
-0.333
-0.319
-0.337
-0.343
-0.217
0.079
1.376
5.009
75.009
101157.172
104950.313
7173.368
92.960
15425.358
102967.391
1826.195
9.496
-0.190
-0.289
-0.166
-0.082
-0.040
-0.016
-0.003
0.
0.
0.
0.
0.
0.
0.
0.
0.
0.
0.
0.
0.
0.001
0.001
0.003
0.004
0.004
-0.007
-0.036
-0.076
1.220
298.032
103167.672
21305.270
1211.426
40.775
0.350
-0.272
-0.163
-0.137
-0.289
-0.233
1.485
6.089
22.651
102.378
68.194
2217.077
4928.353
308.665
145.983
8450.556
106727.273
42846.598
62.170
0.734
-0.282
-0.181
-0.089
-0.042
-0.015
-0.004
0.
0.
0.
0.
0.
0.
0.
0.
0.
0.
0.
0.
0.
0.
0.
0.001
0.004
0.002
-0.008
-0.035
-0.083
0.364
167.552
100758.641
544.830
140.200
10.703
0.075
1.712
5.329
5.008
1.707
1.376
20.777
130.257
764.178
1054.739
124.881
10.323
225.468
100382.992
20800.580
12401.102
118464.945
8097.015
122.932
1.249
-0.275
-0.197
-0.097
-0.040
-0.016
-0.005
0.
0.
0.
0.
0.
0.
0.
0.
0.
0.
0.
0.
0.
0.
0.
0.
0.003
0.001
-0.007
-0.032
-0.084
-0.113
2.665
36.261
6.299
2.479
0.143
0.341
14.696
49.611
20.603
5.548
29.639
690.659
721.146
2465.589
3224.144
61.238
2.977
159.667
102121.602
105848.984
105322.227
2562.730
745.080
25.848
0.043
-0.316
-0.201
-0.095
-0.042
-0.017
-0.006
0.
0.
0.
0.
0.
0.
0.
0.
0.
0.
0.
0.
0.
0.
0.
0.
0.001
0.001
-0.007
-0.023
-0.068
-0.129
-0.182
-0.204
-0.300
-0.375
-0.413
0.220
10.553
34.324
9.041
2.164
127.192
10423.544
3807.370
123.377
88.662
6.581
25.623
1709.087
112805.148
114324.469
20135.100
551.549
14.152
0.684
-0.483
-0.350
-0.201
-0.096
-0.038
-0.016
-0.007
0.
0.
0.
0.
0.
0.
0.
0.
0.
0.
0.
0.
0.
0.
0.
0.
0.001
0.002
-0.006
-0.024
-0.052
-0.109
-0.185
-0.273
-0.360
-0.327
1.616
5.775
4.105
6.457
2.280
1.309
35.942
490.780
265.860
11.186
0.778
1.105
130.009
14656.907
106040.133
111789.281
2206.243
54.920
1.713
0.868
-0.159
-0.329
-0.200
-0.099
-0.040
-0.014
-0.006
0.
0.
0.
0.
0.
0.
0.
0.
0.
0.
0.
0.
0.
0.
0.
0.
0.002
0.001
-0.005
-0.020
-0.048
-0.097
-0.174
-0.272
-0.342
1.846
218.780
2159.214
417.327
1730.336
275.349
33.595
209.790
1755.958
2785.523
90.623
0.163
3.632
642.779
14007.845
2961.877
122770.555
11249.351
95.052
147.532
762.416
40.015
0.202
-0.197
-0.106
-0.047
-0.017
-0.003
0.
0.
0.
0.
0.
0.
0.
0.
0.
0.
0.
0.
0.
0.
0.
0.001
0.002
0.001
-0.007
-0.025
-0.057
-0.116
-0.191
-0.280
-0.306
7.265
3225.547
200059.266
107464.438
100596.172
52044.840
704.106
837.669
6367.600
100134.977
962.137
1.832
2.030
328.788
102022.102
796.291
100536.727
2325.060
5611.191
55600.676
100537.344
2196.400
2.987
-0.201
-0.113
-0.051
-0.024
-0.004
0.
0.
0.
0.
0.
0.
0.
0.
0.
0.
0.
0.
0.
0.
0.
0.002
0.003
0.001
-0.009
-0.035
-0.087
-0.142
-0.185
-0.224
-0.276
2.978
406.827
108685.078
102924.922
102928.289
57469.129
64235.539
26137.871
309.135
1857.902
71.416
1.400
3.469
7.371
131.110
3127.744
451.524
8719.773
188525.109
103640.461
108046.766
567.684
1.684
-0.225
-0.128
-0.057
-0.025
-0.011
0.
0.
0.
0.
0.
0.
0.
0.
0.
0.
0.
0.
0.
0.
0.001
0.002
0.004
0.001
-0.013
-0.052
-0.101
-0.077
0.265
1.015
0.561
0.691
87.176
3722.756
986.682
1199.584
12557.374
4845.293
2774.075
120.893
6.323
1.401
67.159
446.383
52.680
1872.944
111459.180
5182.607
3983.467
3843.708
29873.572
1319.522
53.382
0.663
-0.242
-0.146
-0.065
-0.028
-0.013
-0.002
0.
0.
0.
0.
0.
0.
0.
0.
0.
0.
0.
0.
0.
0.001
0.003
0.004
0.001
-0.018
-0.056
0.050
6.452
23.657
23.472
10.042
0.985
2.566
18.544
9.389
17.904
55.873
191.969
4287.986
336.622
3.642
1.931
305.909
4436.716
207.420
79595.203
113114.195
3795.369
929.162
605.159
8540.821
86761.461
469.443
2.835
-0.202
-0.146
-0.070
-0.032
-0.014
-0.003
0.
0.
0.
0.
0.
0.
0.
0.
0.
0.
0.
0.
0.
0.001
0.003
0.003
0.000
-0.022
-0.054
0.771
102.195
1123.103
567.445
44.977
6.285
0.222
-0.230
-0.296
-0.157
1.253
124.385
3709.012
248.541
1.926
-0.026
21.363
101.279
57.990
3482.887
26048.242
523.396
101439.984
10401.227
964.216
4117.777
141.958
7.897
0.151
-0.137
-0.073
-0.034
-0.014
-0.003
0.
0.
0.
0.
0.
0.
0.
0.
0.
0.
0.
0.
0.
0.001
0.002
0.003
0.001
-0.017
-0.049
0.342
32.799
1773.682
931.961
26.910
9.664
0.586
-0.256
-0.298
-0.320
-0.222
3.775
22.843
6.029
-0.262
-0.542
-0.292
0.418
7.921
141.914
211.054
3027.944
104148.656
42845.961
70.986
67.292
215.276
36.412
0.947
-0.113
-0.070
-0.030
-0.014
-0.003
0.
0.
0.
0.
0.
0.
0.
0.
0.
0.
0.
0.
0.
0.001
0.002
0.004
0.002
-0.009
-0.039
-0.019
3.147
316.801
199.542
4.776
3.125
0.079
-0.171
-0.185
-0.214
-0.255
-0.244
-0.161
-0.279
-0.424
-0.509
-0.538
-0.239
0.464
3.507
82.802
2775.626
201216.813
104632.195
725.842
23.295
65.861
14.836
0.448
-0.106
-0.063
-0.023
-0.012
-0.003
0.
0.
0.
0.
0.
0.
0.
0.
0.
0.
0.
0.
0.
0.
0.002
0.002
0.004
-0.002
-0.022
-0.045
0.001
0.919
0.734
0.069
0.037
-0.100
-0.104
-0.108
-0.137
-0.178
-0.204
0.078
0.692
0.138
-0.372
1.036
56.109
154.955
13.046
88.220
5031.145
132616.578
116596.344
385.363
63.290
9.441
0.800
-0.103
-0.095
-0.047
-0.018
-0.006
-0.003
0.
0.
0.
0.
0.
0.
0.
0.
0.
0.
0.
0.
0.
0.
0.002
0.002
0.003
0.002
-0.004
-0.023
-0.040
-0.056
-0.068
-0.070
-0.062
-0.057
-0.055
-0.069
-0.097
-0.134
-0.028
2.435
10.157
3.835
0.028
19.251
16883.219
100127.703
394.731
24.152
1351.272
100181.078
7205.053
33.041
236.473
13.131
-0.079
-0.134
-0.074
-0.030
-0.012
-0.003
-0.002
0.
0.
0.
0.
0.
0.
0.
0.
0.
0.
0.
0.
0.
0.
0.
0.002
0.002
0.004
0.002
-0.002
-0.010
-0.020
-0.026
-0.026
-0.021
-0.016
-0.023
-0.040
-0.071
-0.106
0.035
3.211
13.346
5.073
0.117
16.331
9541.004
200123.578
624.898
7.838
16.703
115.072
31.001
1.631
3.123
0.409
-0.159
-0.104
-0.045
-0.016
-0.003
-0.002
0.
0.
0.
0.
0.
0.
0.
0.
0.
0.
0.
0.
0.
0.
0.
0.
0.001
0.002
0.002
0.003
0.003
0.002
0.001
0.000
0.
0.002
-0.004
-0.014
-0.034
-0.059
-0.085
-0.084
0.463
1.694
0.690
-0.177
0.826
59.889
3470.721
72.356
6.821
0.120
0.114
-0.071
-0.084
-0.130
-0.157
-0.115
-0.058
-0.017
-0.003
0.000
-0.001
0.
0.
0.
0.
0.
0.
0.
0.
0.
0.
0.
0.
0.
0.
0.
0.
0.
0.001
0.002
0.003
0.003
0.004
0.004
0.005
0.004
0.005
-0.003
-0.010
-0.023
-0.046
-0.073
-0.096
-0.107
-0.087
-0.153
-0.241
-0.273
0.227
2.720
4.237
1.068
-0.194
-0.264
-0.224
-0.178
-0.140
-0.101
-0.058
-0.023
-0.004
0.001
0.001
0.001
0.
0.
0.
0.
0.
0.
0.
0.
0.
0.
0.
0.
0.
0.
0.
0.
0.
0.
0.001
0.001
0.002
0.002
0.002
0.002
0.000
-0.002
-0.002
-0.010
-0.019
-0.031
-0.052
-0.073
-0.103
-0.128
-0.151
-0.189
-0.227
-0.233
-0.153
-0.055
-0.139
-0.172
-0.151
-0.121
-0.094
-0.070
-0.045
-0.019
-0.005
0.001
0.004
0.002
0.
0.
0.
0.
0.
0.
0.
0.
0.
0.
0.
0.
0.
0.
0.
0.
0.
0.
0.
0.
0.
0.001
0.001
0.002
0.002
0.002
-0.002
-0.002
-0.008
-0.013
-0.027
-0.036
-0.045
-0.066
-0.088
-0.105
-0.120
-0.140
-0.157
-0.156
-0.145
-0.122
-0.103
-0.075
-0.054
-0.035
-0.021
-0.013
-0.001
0.004
0.003
0.001
0.002
0.
0.
0.
0.
0.
0.
0.
0.
0.
0.
0.
0.
0.
0.
0.
0.
0.
0.
0.
0.
0.
0.
0.
0.001
0.001
0.001
0.001
-0.001
-0.002
-0.010
-0.019
-0.022
-0.032
-0.039
-0.050
-0.060
-0.069
-0.076
-0.086
-0.087
-0.079
-0.067
-0.047
-0.031
-0.017
-0.008
-0.003
0.002
0.003
0.003
0.003
0.001
0.
0.
0.
0.
0.
0.
0.
0.
0.
0.
0.
0.
0.
0.
0.
0.
0.
0.
0.
0.
0.
0.
0.
0.001
0.001
0.002
0.003
0.003
0.002
-0.002
-0.004
-0.009
-0.017
-0.020
-0.025
-0.024
-0.033
-0.038
-0.038
-0.044
-0.040
-0.036
-0.027
-0.018
-0.010
-0.001
-0.001
0.003
0.004
0.003
0.003
0.001
0.
0.
0.
0.
0.
0.
0.
0.
0.
0.
0.
0.
0.
0.
0.
0.
0.
0.
0.
0.
0.
0.
0.
0.
0.002
0.002
0.004
0.003
0.003
0.002
-0.001
-0.004
-0.007
-0.008
-0.011
-0.014
-0.015
-0.014
-0.020
-0.018
-0.020
-0.020
-0.015
-0.012
-0.005
-0.003
-0.001
0.002
0.002
0.002
0.001
0.001
0.
0.
0.
0.
0.
0.
0.
0.
0.
0.
0.
0.
0.
0.
0.
0.
0.
0.
0.
0.
0.
0.
0.
0.
0.001
0.002
0.002
0.003
0.004
0.002
0.001
-0.003
-0.005
-0.006
-0.008
-0.004
-0.002
-0.005
-0.007
-0.007
-0.008
-0.007
-0.009
-0.007
-0.007
-0.004
0.001
0.001
0.001
0.001
0.001
0.
0.
0.
0.
0.
0.
0.
0.
0.
0.
0.
0.
0.
0.
0.
0.
0.
0.
0.
0.
0.
0.
0.
0.
0.
0.
0.001
0.002
0.003
0.003
0.004
0.002
0.000
-0.002
-0.006
-0.005
-0.003
-0.001
0.002
0.002
0.000
-0.001
-0.004
-0.004
-0.003
-0.004
-0.002
0.
0.
0.
0.
0.
0.
0.
0.
0.
0.
0.
0.
0.
0.
0.
0.
0.
0.
0.
0.
0.
0.
0.
0.
0.
0.
0.
0.
0.
0.
0.
0.
0.001
0.002
0.003
0.004
0.004
0.002
0.000
-0.002
-0.002
-0.003
0.
0.004
0.005
0.004
0.004
0.002
0.000
-0.001
-0.001
0.
0.
0.
0.
0.
0.
0.
0.
0.
0.
0.
0.
0.
0.
0.
0.
0.
0.
0.
0.
0.
0.
0.
0.
0.
0.
0.
0.
0.
0.
0.
0.
0.
0.
0.001
0.002
0.003
0.004
0.003
0.004
0.002
0.000
0.
0.001
0.003
0.004
0.005
0.003
0.003
0.001
0.001
0.001
0.
0.
0.
0.
0.
0.
0.
0.
0.
0.
0.
0.
0.
0.
0.
0.
0.
0.
0.
0.
0.
0.
0.
0.
0.
0.
0.
0.
0.
0.
0.
0.
0.
0.
0.
0.
0.001
0.002
0.003
0.004
0.004
0.004
0.003
0.003
0.003
0.003
0.003
0.004
0.003
0.003
0.001
0.
0.
0.
0.
0.
0.
0.
0.
0.
0.
0.
0.
0.
0.
0.
0.
0.
0.
0.
0.
0.
0.
0.
0.
0.
0.
0.
0.
0.
0.
0.
0.
0.
0.
0.
0.
0.
0.
0.001
0.001
0.003
0.003
0.004
0.005
0.004
0.004
0.003
0.004
0.003
0.002
0.002
0.001
0.
0.
0.
0.
0.
0.
0.
0.
0.
0.
0.
0.
0.
0.
0.
0.
0.
0.
0.
0.
0.
0.
0.
0.
0.
0.
0.
0.
0.
0.
0.
0.
0.
0.
0.
0.
0.
0.
0.
0.
0.001
0.001
0.002
0.003
0.002
0.003
0.004
0.003
0.003
0.002
0.002
0.001
0.
0.
0.
0.
0.
0.
0.
0.
0.
0.
0.
0.
0.
0.
0.
0.
0.
0.
0.
0.
0.
0.
0.
0.
0.
0.
0.
0.
0.
0.
0.
0.
0.
0.
0.
0.
0.
0.
0.
0.
0.
0.
0.
0.
0.
0.
0.
0.
0.
0.
0.
0.
0.
0.
0.
0.
0.
0.
0.
0.
0.
0.
0.
0.
0.
0.
0.
0.
0.
0.
0.
0.
0.
0.
0.
0.
0.
0.
0.
0.
0.
0.
0.
0.
0.
0.
0.
0.
0.
0.
0.
0.
0.
0.
0.
0.
0.
0.
0.
0.
0.
0.
0.
0.
0.
0.
0.
0.
0.
0.
0.
0.
0.
0.
0.
0.
0.
0.
0.
0.
0.
0.
0.
0.
0.
0.
0.
0.
0.
0.
0.
0.
0.
0.
0.
0.
0.
0.
0.
0.
0.
0.
0.
0.
0.
0.
0.
0.
0.
0.
0.
0.
0.
0.
0.
0.
0.
0.
0.
0.
0.
0.
0.
0.
0.
0.
0.
0.
0.
0.
0.
0.
0.
0.
0.
0.
0.
0.
0.
0.
0.
0.
0.
0.
0.
0.
0.
0.
0.
0.
0.
0.
0.
0.
0.
0.
0.
0.
0.
0.
0.
0.
0.
0.
0.
0.
0.
0.
0.
0.
0.
0.
0.
0.
0.
0.
0.
0.
0.
0.
0.
0.
0.
0.
0.
0.
0.
0.
0.
0.
0.
0.
0.
0.
0.
0.
0.
0.
0.
0.
0.
0.
0.
0.
0.
0.
0.
0.
0.
0.
0.
0.
0.
0.
0.001
0.001
0.001
0.001
0.001
0.001
0.
0.
0.
0.
0.
0.
0.
0.
0.
0.
0.
0.
0.
0.
0.
0.
0.
0.
0.
0.
0.
0.
0.
0.
0.
0.
0.
0.
0.
0.
0.
0.
0.
0.
0.
0.
0.
0.
0.
0.
0.
0.
0.
0.
0.
0.
0.001
0.001
0.001
0.002
0.002
0.002
0.002
0.002
0.002
0.
0.
0.
0.
0.
0.
0.
0.
0.
0.
0.
0.
0.
0.
0.
0.
0.
0.
0.
0.
0.
0.
0.
0.
0.
0.
0.
0.
0.
0.
0.
0.
0.
0.
0.
0.
0.
0.
0.
0.
0.
0.
0.
0.001
0.001
0.001
0.001
0.000
0.000
0.001
0.001
0.002
0.002
0.001
0.
0.
0.
0.
0.
0.
0.
0.
0.
0.
0.
0.
0.
0.
0.
0.
0.
0.
0.
0.
0.
0.
0.
0.
0.
0.
0.
0.
0.
0.
0.
0.
0.
0.
0.
0.
0.
0.
0.
0.
0.
0.
0.001
0.001
0.002
0.000
0.000
0.
0.
0.001
0.001
0.002
0.002
0.001
0.
0.
0.
0.
0.
0.
0.
0.
0.
0.
0.
0.
0.
0.
0.
0.
0.
0.
0.
0.
0.
0.
0.
0.
0.
0.
0.
0.
0.
0.
0.
0.
0.
0.
0.
0.
0.
0.
0.
0.
0.001
0.001
0.002
0.001
0.000
0.000
-0.001
0.000
0.000
0.001
0.003
0.002
0.001
0.
0.
0.
0.
0.001
0.001
0.001
0.000
0.
-0.002
0.000
0.
0.
0.
0.
0.
0.
0.
0.
0.
0.
0.
0.
0.
0.
0.
0.
0.
0.
0.
0.
0.
0.
-0.001
-0.001
-0.001
-0.001
0.
0.
0.
0.001
0.001
0.002
0.001
0.000
0.000
-0.001
-0.001
0.000
0.001
0.002
0.002
0.001
0.
0.
0.
0.001
0.000
-0.001
-0.002
-0.006
-0.007
-0.007
-0.004
-0.004
-0.001
0.
0.
0.
0.
0.
0.
0.
0.
0.
0.
0.
0.
0.
0.
0.
0.
0.
0.
-0.001
-0.001
-0.004
-0.004
-0.004
-0.004
-0.001
-0.001
0.
0.001
0.001
0.002
0.001
0.001
0.
0.000
0.000
0.001
0.002
0.003
0.002
0.001
0.001
0.
0.000
-0.002
-0.004
-0.006
-0.013
-0.016
-0.017
-0.016
-0.010
-0.006
-0.002
0.001
0.002
0.001
0.
0.
0.
0.
0.
0.
0.
0.
0.
0.
0.
0.
0.
0.
-0.001
-0.005
-0.007
-0.010
-0.011
-0.010
-0.011
-0.009
-0.008
-0.004
-0.002
-0.001
0.002
0.003
0.002
0.001
0.000
0.001
0.002
0.002
0.003
0.002
0.001
0.
-0.003
-0.005
-0.007
-0.015
-0.024
-0.035
-0.043
-0.042
-0.033
-0.022
-0.012
-0.003
0.000
0.004
0.004
0.002
0.001
0.
0.
0.
0.
0.
0.
0.
0.
0.
0.
0.
-0.003
-0.006
-0.009
-0.015
-0.021
-0.027
-0.030
-0.028
-0.024
-0.019
-0.014
-0.006
-0.003
-0.002
0.003
0.003
0.002
0.000
-0.001
-0.001
0.001
0.000
0.002
0.001
-0.006
-0.009
-0.016
-0.024
-0.042
-0.067
-0.087
-0.089
-0.087
-0.073
-0.055
-0.031
-0.013
-0.001
0.004
0.004
0.004
0.002
0.002
0.
0.
0.
0.
0.
0.
0.
0.
0.
-0.002
-0.005
-0.012
-0.017
-0.032
-0.050
-0.065
-0.068
-0.063
-0.051
-0.039
-0.029
-0.020
-0.010
-0.003
-0.001
0.002
0.000
0.
-0.001
-0.003
-0.003
-0.001
-0.005
-0.014
-0.019
-0.024
-0.033
-0.053
-0.089
-0.118
-0.105
0.052
0.261
0.082
-0.087
-0.072
-0.041
-0.018
-0.004
0.004
0.004
0.003
0.002
0.001
0.
0.
0.
0.
0.
0.
0.
0.
-0.005
-0.007
-0.017
-0.035
-0.070
-0.102
-0.122
-0.133
-0.129
-0.106
-0.074
-0.051
-0.035
-0.023
-0.011
-0.003
-0.003
-0.001
-0.004
-0.007
-0.008
-0.008
-0.013
-0.019
-0.024
-0.027
-0.039
-0.059
-0.096
-0.134
0.034
4.295
23.228
64.578
23.283
0.993
-0.120
-0.100
-0.057
-0.024
-0.007
0.001
0.003
0.003
0.002
0.
0.
0.
0.
0.
0.
0.
0.001
-0.005
-0.012
-0.029
-0.067
-0.101
-0.076
0.174
0.174
-0.118
-0.168
-0.131
-0.085
-0.054
-0.033
-0.016
-0.011
-0.005
-0.009
-0.009
-0.012
-0.018
-0.023
-0.027
-0.031
-0.035
-0.042
-0.059
-0.089
-0.135
-0.113
4.789
572.256
17390.793
100422.180
5244.623
20.982
-0.026
-0.153
-0.103
-0.063
-0.034
-0.009
0.000
0.003
0.001
0.001
0.
0.
0.
0.
0.
0.001
-0.002
-0.005
-0.015
-0.045
-0.084
-0.025
3.024
34.702
34.660
3.444
0.002
-0.162
-0.116
-0.073
-0.046
-0.025
-0.012
-0.008
-0.013
-0.020
-0.025
-0.029
-0.038
-0.044
-0.046
-0.053
-0.060
-0.078
-0.116
-0.167
0.616
80.289
15726.252
108016.969
107124.500
87090.555
58.704
0.883
2.279
1.002
-0.029
-0.064
-0.031
-0.007
-0.001
0.001
0.002
0.
0.
0.
0.
0.
0.002
0.000
-0.006
-0.020
-0.060
-0.099
0.732
60.394
6203.695
6230.201
154.501
8.458
-0.034
-0.132
-0.086
-0.052
-0.027
-0.014
-0.014
-0.022
-0.028
-0.037
-0.050
-0.058
-0.065
-0.065
-0.067
-0.079
-0.095
-0.142
-0.194
2.404
883.075
100399.234
110415.742
14832.010
4135.533
31.478
50.031
602.461
53.615
1.285
-0.086
-0.058
-0.018
-0.006
0.000
0.001
0.
0.
0.
0.
0.
0.001
0.001
-0.006
-0.022
-0.067
-0.096
1.147
116.657
28704.443
30017.910
13920.438
131.658
0.627
-0.134
-0.088
-0.053
-0.030
-0.017
-0.024
-0.034
-0.048
-0.065
-0.085
-0.094
-0.093
-0.089
-0.087
-0.092
-0.112
-0.153
-0.225
0.992
175.108
42661.016
58111.504
8319.215
173.059
7.209
1319.945
104968.508
442.310
5.057
-0.039
-0.075
-0.031
-0.009
-0.001
0.000
0.
0.
0.
0.
0.001
0.001
0.001
-0.004
-0.019
-0.063
-0.094
0.281
11.952
230.181
605.625
2203.823
55.412
0.331
-0.123
-0.079
-0.044
-0.022
-0.022
-0.035
-0.059
-0.088
-0.117
-0.141
-0.149
-0.146
-0.127
-0.109
-0.106
-0.120
-0.159
-0.242
-0.199
4.569
79.086
580.886
255.166
9.910
3.798
104.104
822.685
326.919
14.556
0.146
-0.091
-0.041
-0.013
-0.006
0.000
0.
0.
0.
0.
0.001
0.001
0.002
-0.002
-0.012
-0.047
-0.085
-0.057
0.538
2.432
6.307
10.244
1.370
-0.103
-0.096
-0.057
-0.036
-0.025
-0.039
-0.068
-0.110
-0.142
-0.163
-0.154
-0.181
-0.194
-0.175
-0.144
-0.124
-0.131
-0.167
-0.263
-0.365
-0.118
6.959
50.703
25.658
1.530
30.674
2968.258
6346.959
257.861
10.798
0.080
-0.100
-0.047
-0.017
-0.007
0.
0.
0.
0.
0.
0.
0.002
0.003
0.001
-0.004
-0.025
-0.060
-0.092
-0.101
-0.091
-0.101
-0.088
-0.115
-0.091
-0.057
-0.033
-0.025
-0.035
-0.065
-0.103
-0.101
-0.042
0.694
2.433
0.979
-0.101
-0.214
-0.181
-0.154
-0.153
-0.192
-0.289
-0.413
-0.332
1.858
5.949
2.538
8.186
41.815
2555.567
5365.732
113.254
2.811
-0.104
-0.103
-0.046
-0.018
-0.007
-0.001
0.
0.
0.
0.
0.
0.002
0.004
0.002
0.002
-0.007
-0.027
-0.053
-0.081
-0.100
-0.106
-0.095
-0.069
-0.043
-0.024
-0.020
-0.030
-0.058
-0.099
-0.014
1.999
5.097
13.569
61.435
17.981
0.895
-0.208
-0.225
-0.194
-0.194
-0.250
-0.350
-0.291
3.155
48.105
192.182
50.780
223.642
406.700
769.193
637.055
90.184
2.164
-0.125
-0.104
-0.046
-0.019
-0.007
0.
0.
0.
0.
0.
0.
0.001
0.001
0.004
0.003
0.002
-0.005
-0.014
-0.024
-0.036
-0.037
-0.028
-0.018
-0.011
-0.006
-0.021
-0.053
-0.106
-0.156
0.604
24.537
70.064
35.179
163.793
38.943
1.521
-0.218
-0.269
-0.261
-0.272
-0.337
-0.424
0.822
51.859
462.164
2291.075
1796.638
1428.223
840.649
8769.662
750.786
19.202
0.457
-0.156
-0.096
-0.043
-0.020
-0.007
0.
0.
0.
0.
0.
0.
0.
0.002
0.002
0.005
0.003
0.004
0.002
-0.001
-0.002
-0.002
-0.001
0.002
0.000
-0.011
-0.041
-0.089
-0.124
-0.087
0.514
15.233
39.518
11.263
17.456
5.903
0.642
-0.149
-0.333
-0.340
-0.337
-0.342
-0.198
2.118
133.869
4974.211
12354.262
3300.230
4911.561
172.445
359.475
73.683
2.075
-0.215
-0.167
-0.090
-0.044
-0.019
-0.005
0.
0.
0.
0.
0.
0.
0.
0.
0.002
0.002
0.004
0.005
0.005
0.005
0.005
0.006
0.009
0.008
0.001
-0.021
-0.065
-0.029
3.530
21.196
22.416
19.081
3.986
0.539
0.155
0.132
0.623
-0.067
-0.397
-0.218
0.790
3.449
8.723
9.987
273.023
78605.258
178233.141
637.689
1812.964
1620.110
65.498
2.714
-0.182
-0.308
-0.188
-0.094
-0.046
-0.020
-0.005
0.
0.
0.
0.
0.
0.
0.
0.
0.
0.001
0.003
0.004
0.004
0.004
0.005
0.007
0.009
0.003
-0.006
-0.040
-0.086
1.594
1111.779
25257.152
6730.435
10449.318
129.041
1.048
-0.474
-0.406
-0.227
-0.385
-0.153
3.930
21.622
83.969
265.984
94.500
82669.789
4661.351
2756.003
331.562
6475.253
100777.836
1052.504
56.597
2.984
-0.194
-0.192
-0.105
-0.050
-0.018
-0.005
-0.002
0.
0.
0.
0.
0.
0.
0.
0.
0.
0.
0.
0.003
0.003
0.002
0.003
0.005
-0.002
-0.012
-0.050
-0.099
2.603
1819.346
112034.063
200061.109
100097.289
1099.608
3.599
0.258
1.823
4.366
1.810
3.521
96.740
271.688
491.932
35483.359
9601.209
9054.326
551.774
666.398
1081.293
1897.818
104451.297
31439.467
1023.676
23.871
0.926
-0.179
-0.114
-0.056
-0.018
-0.007
-0.002
0.
0.
0.
0.
0.
0.
0.
0.
0.
0.
0.
0.
0.
0.
0.001
0.002
-0.003
-0.015
-0.056
-0.121
0.428
98.670
17303.324
4591.936
11395.398
127.703
2.771
51.453
266.422
851.263
199.352
16.279
713.876
32626.236
74145.609
200057.250
57547.477
87.246
310.411
100077.555
39192.293
525.905
93968.438
102290.844
2757.253
38.911
2.592
-0.141
-0.125
-0.058
-0.021
-0.009
-0.002
0.
0.
0.
0.
0.
0.
0.
0.
0.
0.
0.
0.
0.
0.
0.
0.002
-0.003
-0.016
-0.051
-0.132
-0.172
1.946
20.814
16.647
17.783
2.382
12.149
2163.485
63608.719
16202.106
1709.029
188.712
25461.826
107728.781
142476.484
100668.188
885.231
11.199
138.523
30838.115
36489.441
569.769
1307.655
105431.703
320.561
9.528
0.761
-0.195
-0.128
-0.057
-0.022
-0.009
-0.002
0.
0.
0.
0.
0.
0.
0.
0.
0.
0.
0.
0.
0.
0.
0.
0.000
-0.002
-0.017
-0.051
-0.118
-0.196
-0.151
0.140
-0.120
-0.271
3.948
22.355
1186.645
21594.527
734.704
75.738
1498.725
100403.070
102185.703
1764.076
1378.650
34.399
3.674
348.451
22430.072
8644.044
641.784
90.677
151.119
9.317
1.768
-0.130
-0.223
-0.130
-0.053
-0.021
-0.008
-0.002
0.
0.
0.
0.
0.
0.
0.
0.
0.
0.
0.
0.
0.
0.
0.
-0.001
-0.004
-0.019
-0.045
-0.102
-0.185
-0.269
-0.307
-0.384
-0.209
13.023
45.654
25.267
73.110
15.775
13.004
377.959
25605.975
7967.535
71.897
5.301
1.015
5.910
781.698
100397.094
60621.516
103084.203
1817.353
13.612
3.414
1.318
-0.216
-0.234
-0.124
-0.049
-0.019
-0.008
0.
0.
0.
0.
0.
0.
0.
0.
0.
0.
0.
0.
0.
0.
0.
0.
0.001
-0.004
-0.017
-0.043
-0.097
-0.189
-0.283
-0.347
-0.322
-0.033
6.781
52.106
91.431
247.858
78.124
1304.457
18344.807
101753.289
17243.551
161.441
1.472
2.391
6.820
72.607
1602.867
105408.078
115643.602
7612.440
180.519
103.561
10.569
-0.127
-0.224
-0.118
-0.053
-0.016
-0.006
0.
0.
0.
0.
0.
0.
0.
0.
0.
0.
0.
0.
0.
0.
0.
0.002
0.001
-0.005
-0.017
-0.046
-0.107
-0.192
-0.262
-0.069
0.372
1.126
66.560
4442.910
10192.922
35145.316
3350.724
36618.508
106559.367
113841.484
106757.438
1717.754
6.044
20.706
16.031
127.335
64.536
803.753
8087.117
128256.859
2657.120
15330.505
199.520
0.874
-0.222
-0.115
-0.054
-0.023
-0.003
0.
0.
0.
0.
0.
0.
0.
0.
0.
0.
0.
0.
0.
0.
0.
0.002
0.002
-0.003
-0.023
-0.059
-0.133
-0.159
0.616
2.908
3.737
4.388
1173.363
106757.703
38898.777
46580.750
101587.305
106758.180
103717.594
1029.664
3444.359
102.084
12.011
47.236
24.495
182.135
15269.340
1134.911
85992.164
102619.797
23992.555
2605.418
79.601
0.420
-0.231
-0.119
-0.056
-0.021
-0.007
0.
0.
0.
0.
0.
0.
0.
0.
0.
0.
0.
0.
0.
0.
0.001
0.002
0.004
-0.004
-0.023
-0.081
-0.125
0.531
21.713
106.147
56.736
9.353
652.336
100077.891
7867.238
11440.372
100233.055
63341.141
123943.492
12626.522
35.811
8.590
1156.730
44160.617
1020.750
2245.948
104450.531
25645.451
15421.989
2937.030
812.111
78.817
4.415
-0.236
-0.241
-0.125
-0.054
-0.025
-0.011
0.
0.
0.
0.
0.
0.
0.
0.
0.
0.
0.
0.
0.
0.
0.001
0.003
0.004
-0.005
-0.029
-0.080
0.690
128.178
371.368
1637.771
822.288
28.854
9.067
76.943
25.490
52.288
211.606
3562.517
200049.984
10856.558
27.717
14.372
20727.688
102531.875
5940.625
30191.445
104786.922
2054.033
22.055
13.688
33.302
50.366
6.513
-0.117
-0.235
-0.126
-0.060
-0.026
-0.011
-0.002
0.
0.
0.
0.
0.
0.
0.
0.
0.
0.
0.
0.
0.
0.001
0.003
0.003
-0.003
-0.032
-0.068
5.738
100314.469
200232.063
151852.281
20539.316
823.326
15.535
-0.015
-0.336
-0.053
4.409
1722.771
100127.000
5864.266
9.447
2.436
219.011
2476.175
880.035
101050.555
107111.727
2239.078
451.596
107.869
11.485
17.427
2.896
-0.103
-0.215
-0.126
-0.061
-0.027
-0.013
-0.003
0.
0.
0.
0.
0.
0.
0.
0.
0.
0.
0.
0.
0.
0.001
0.002
0.003
-0.001
-0.027
-0.062
1.637
431.917
111688.828
105305.023
5746.135
4710.200
32.751
-0.090
-0.421
-0.455
-0.154
15.887
140.444
27.619
0.107
-0.564
0.660
4.719
97.036
7387.698
6069.770
104533.625
113238.484
3057.632
16.029
8.355
1.967
0.089
-0.194
-0.119
-0.059
-0.026
-0.010
-0.003
0.
0.
0.
0.
0.
0.
0.
0.
0.
0.
0.
0.
0.
0.001
0.002
0.004
0.001
-0.015
-0.050
0.084
12.555
3192.361
1654.508
1469.012
3459.166
6.930
-0.193
-0.292
-0.336
-0.380
-0.301
0.082
0.038
-0.373
-0.630
-0.577
1.547
7.459
26.052
1430.639
116569.109
110135.750
1529.748
126.630
1508.708
44.102
0.386
-0.190
-0.117
-0.052
-0.023
-0.007
-0.003
0.
0.
0.
0.
0.
0.
0.
0.
0.
0.
0.
0.
0.
0.
0.002
0.002
0.003
-0.004
-0.029
-0.060
0.107
2.274
2.050
4.350
5.325
0.097
-0.165
-0.189
-0.234
-0.282
-0.013
6.863
34.102
11.353
0.335
1.752
70.321
303.976
78.476
1895.547
101343.102
141872.969
2277.661
2782.399
55970.262
396.302
1.734
-0.178
-0.108
-0.043
-0.018
-0.002
-0.002
0.
0.
0.
0.
0.
0.
0.
0.
0.
0.
0.
0.
0.
0.
0.002
0.002
0.005
0.001
-0.007
-0.030
-0.054
-0.079
-0.084
-0.084
-0.084
-0.088
-0.099
-0.126
-0.172
-0.192
2.259
184.439
3768.162
437.007
6.576
17.230
6299.007
139538.594
6457.250
209.511
15165.587
20047.039
1071.612
690.360
103830.305
541.106
1.049
-0.152
-0.080
-0.032
-0.009
0.000
0.001
0.
0.
0.
0.
0.
0.
0.
0.
0.
0.
0.
0.
0.
0.
0.
0.002
0.002
0.003
0.002
-0.003
-0.016
-0.034
-0.045
-0.047
-0.044
-0.044
-0.055
-0.085
-0.133
-0.153
2.848
290.996
8013.310
765.563
10.542
15.653
4108.394
139374.938
17864.088
281.019
28.014
52.504
20.860
74.585
68.702
6.425
-0.071
-0.121
-0.056
-0.017
-0.003
0.000
0.
0.
0.
0.
0.
0.
0.
0.
0.
0.
0.
0.
0.
0.
0.
0.
0.001
0.002
0.003
0.003
0.004
0.003
-0.001
-0.003
-0.007
-0.016
-0.026
-0.040
-0.068
-0.107
-0.147
0.400
15.750
99.463
32.549
7.031
2.511
57.785
1658.993
28818.498
717.651
5.677
0.079
3.424
107.222
24.940
0.143
-0.125
-0.081
-0.027
-0.004
0.001
0.002
0.
0.
0.
0.
0.
0.
0.
0.
0.
0.
0.
0.
0.
0.
0.
0.
0.
0.001
0.002
0.003
0.004
0.006
0.007
0.005
0.
-0.005
-0.020
-0.034
-0.058
-0.091
-0.124
-0.144
0.171
0.970
1.386
1.686
0.220
1.970
59.886
274.905
41.978
1.003
-0.309
-0.081
1.329
0.488
-0.104
-0.085
-0.034
-0.009
0.000
0.004
0.002
0.
0.
0.
0.
0.
0.
0.
0.
0.
0.
0.
0.
0.
0.
0.
0.
0.
0.
0.001
0.001
0.002
0.004
0.003
0.000
-0.003
-0.007
-0.016
-0.031
-0.051
-0.073
-0.106
-0.138
-0.169
-0.174
-0.141
-0.142
-0.288
-0.250
0.654
2.085
0.599
-0.174
-0.210
-0.171
-0.121
-0.090
-0.063
-0.032
-0.010
0.
0.004
0.001
0.
0.
0.
0.
0.
0.
0.
0.
0.
0.
0.
0.
0.
0.
0.
0.
0.
0.
0.
0.
0.
0.001
0.003
0.004
0.004
-0.002
-0.006
-0.016
-0.029
-0.048
-0.062
-0.078
-0.102
-0.131
-0.149
-0.171
-0.195
-0.225
-0.242
-0.228
-0.194
-0.169
-0.142
-0.112
-0.084
-0.058
-0.039
-0.022
-0.006
0.002
0.004
0.003
0.002
0.
0.
0.
0.
0.
0.
0.
0.
0.
0.
0.
0.
0.
0.
0.
0.
0.
0.
0.
0.
0.
0.
0.003
0.002
0.002
-0.001
-0.006
-0.014
-0.025
-0.037
-0.051
-0.061
-0.074
-0.078
-0.096
-0.116
-0.130
-0.145
-0.151
-0.148
-0.131
-0.105
-0.080
-0.053
-0.032
-0.019
-0.009
0.000
0.003
0.003
0.003
0.001
0.
0.
0.
0.
0.
0.
0.
0.
0.
0.
0.
0.
0.
0.
0.
0.
0.
0.
0.
0.
0.
0.
0.
0.003
0.002
0.002
-0.001
-0.006
-0.014
-0.024
-0.033
-0.042
-0.046
-0.054
-0.056
-0.062
-0.072
-0.078
-0.085
-0.089
-0.082
-0.069
-0.055
-0.034
-0.020
-0.006
-0.002
0.002
0.003
0.004
0.003
0.001
0.001
0.
0.
0.
0.
0.
0.
0.
0.
0.
0.
0.
0.
0.
0.
0.
0.
0.
0.
0.
0.
0.
0.
0.002
0.002
0.005
0.003
0.002
-0.005
-0.018
-0.028
-0.033
-0.036
-0.034
-0.036
-0.041
-0.041
-0.044
-0.049
-0.048
-0.045
-0.042
-0.035
-0.023
-0.015
-0.006
-0.003
0.001
0.002
0.002
0.002
0.001
0.001
0.
0.
0.
0.
0.
0.
0.
0.
0.
0.
0.
0.
0.
0.
0.
0.
0.
0.
0.
0.
0.
0.
0.
0.002
0.002
0.003
0.002
-0.001
-0.012
-0.022
-0.032
-0.037
-0.036
-0.030
-0.024
-0.026
-0.025
-0.025
-0.024
-0.026
-0.025
-0.019
-0.016
-0.013
-0.008
-0.004
0.003
0.002
0.001
0.001
0.001
0.
0.
0.
0.
0.
0.
0.
0.
0.
0.
0.
0.
0.
0.
0.
0.
0.
0.
0.
0.
0.
0.
0.
0.
0.
0.002
0.002
0.003
0.002
-0.003
-0.013
-0.028
-0.037
-0.042
-0.038
-0.029
-0.020
-0.016
-0.012
-0.013
-0.010
-0.011
-0.010
-0.009
-0.006
-0.004
-0.003
-0.001
0.
0.
0.
0.
0.
0.
0.
0.
0.
0.
0.
0.
0.
0.
0.
0.
0.
0.
0.
0.
0.
0.
0.
0.
0.
0.
0.
0.
0.
0.
0.002
0.002
0.003
0.002
-0.002
-0.011
-0.025
-0.035
-0.037
-0.034
-0.024
-0.014
-0.009
-0.005
-0.005
-0.004
-0.005
-0.005
-0.005
-0.004
-0.003
-0.001
0.
0.
0.
0.
0.
0.
0.
0.
0.
0.
0.
0.
0.
0.
0.
0.
0.
0.
0.
0.
0.
0.
0.
0.
0.
0.
0.
0.
0.
0.
0.
0.002
0.002
0.003
0.002
0.000
-0.006
-0.015
-0.023
-0.025
-0.020
-0.014
-0.007
-0.002
0.003
0.003
0.001
-0.002
-0.002
-0.002
-0.001
0.
0.
0.
0.
0.
0.
0.
0.
0.
0.
0.
0.
0.
0.
0.
0.
0.
0.
0.
0.
0.
0.
0.
0.
0.
0.
0.
0.
0.
0.
0.
0.
0.
0.001
0.002
0.003
0.003
0.003
0.
-0.004
-0.007
-0.009
-0.008
-0.003
0.002
0.004
0.004
0.003
0.003
0.001
0.001
0.
0.
0.
0.
0.
0.
0.
0.
0.
0.
0.
0.
0.
0.
0.
0.
0.
0.
0.
0.
0.
0.
0.
0.
0.
0.
0.
0.
0.
0.
0.
0.
0.
0.
0.
0.001
0.002
0.003
0.004
0.003
0.004
0.002
0.001
0.000
0.001
0.002
0.003
0.005
0.003
0.003
0.001
0.
0.
0.
0.
0.
0.
0.
0.
0.
0.
0.
0.
0.
0.
0.
0.
0.
0.
0.
0.
0.
0.
0.
0.
0.
0.
0.
0.
0.
0.
0.
0.
0.
0.
0.
0.
0.
0.
0.001
0.001
0.003
0.003
0.004
0.004
0.004
0.004
0.003
0.003
0.004
0.002
0.002
0.001
0.
0.
0.
0.
0.
0.
0.
0.
0.
0.
0.
0.
0.
0.
0.
0.
0.
0.
0.
0.
0.
0.
0.
0.
0.
0.
0.
0.
0.
0.
0.
0.
0.
0.
0.
0.
0.
0.
0.
0.
0.
0.
0.
0.
0.
0.
0.
0.
0.
0.
0.
0.
0.
0.
0.
0.
0.
0.
0.
0.
0.
0.
0.
0.
0.
0.
0.
0.
0.
0.
0.
0.
0.
0.
0.
0.
0.
0.
0.
0.
0.
0.
0.
0.
0.
0.
0.
0.
0.
0.
0.
0.
0.
0.
0.
0.
0.
0.
0.
0.
0.
0.
0.
0.
0.
0.
0.
0.
0.
0.
0.
0.
0.
0.
0.
0.
0.
0.
0.
0.
0.
0.
0.
0.
0.
0.
0.
0.
0.
0.
0.
0.
0.
0.
0.
0.
0.
0.
0.
0.
0.
0.
0.
0.
0.
0.
0.
0.
0.
0.
0.
0.
0.
0.
0.
0.
0.
0.
0.
0.
0.
0.
0.
0.
0.
0.
0.
0.
0.
0.
0.
0.
0.
0.
0.
0.
0.
0.
0.
0.
0.
0.
0.
0.
0.
0.
0.
0.
0.
0.
0.
0.
0.
0.
0.
0.
0.
0.
0.
0.
0.001
0.001
0.001
0.001
0.001
0.001
0.
0.
0.
0.
0.
0.
0.
0.
0.
0.
0.
0.
0.
0.
0.
0.
0.
0.
0.
0.
0.
0.
0.
0.
0.
0.
0.
0.
0.
0.
0.
0.
0.
0.
0.
0.
0.
0.
0.
0.
0.
0.
0.
0.
0.
0.
0.001
0.001
0.000
0.
0.
0.000
0.001
0.002
0.002
0.
0.
0.
0.
0.
0.
0.
0.
0.
0.
0.
0.
0.
0.
0.
0.
0.
0.
0.
0.
0.
0.
0.
0.
0.
0.
0.
0.
0.
0.
0.
0.
0.
0.
0.
0.
0.
0.
0.
0.
0.
0.
0.
0.001
0.001
0.
0.000
-0.001
-0.001
-0.001
0.000
0.001
0.002
0.002
0.
0.
0.
0.
0.
0.
0.
0.
0.
0.
0.
0.
0.
0.
0.
0.
0.
0.
0.
0.
0.
0.
0.
0.
0.
0.
0.
0.
0.
0.
0.
0.
0.
0.
0.
0.
0.
0.
0.
0.
0.
0.001
0.001
-0.001
0.000
-0.001
-0.004
-0.005
-0.005
-0.004
-0.002
-0.001
0.002
0.001
0.
0.
0.
0.
0.
0.
0.
0.
0.
0.
0.
0.
0.
0.
0.
0.
0.
0.
0.
0.
0.
0.
0.
0.
0.
0.
0.
0.
0.
0.
0.
0.
0.
0.
0.
0.
0.
0.
0.
0.
0.001
0.001
0.
-0.001
-0.003
-0.007
-0.009
-0.009
-0.006
-0.004
-0.001
0.001
0.002
0.001
0.
0.
0.
0.
0.001
0.001
0.001
-0.001
-0.001
-0.002
-0.002
0.
0.
0.
0.
0.
0.
0.
0.
0.
0.
0.
0.
0.
0.
0.
0.
0.
0.
0.
0.
0.
0.
0.
0.
0.
0.
0.
0.
0.001
0.001
0.000
-0.002
-0.006
-0.011
-0.013
-0.013
-0.010
-0.006
-0.002
0.000
0.002
0.001
0.
0.
0.001
0.001
0.001
-0.001
-0.004
-0.005
-0.005
-0.004
-0.003
-0.002
0.
0.
0.
0.
0.
0.
0.
0.
0.
0.
0.
0.
0.
0.
0.
0.
0.
0.
0.
-0.001
-0.001
-0.001
-0.001
-0.001
-0.001
0.
0.001
0.001
0.002
0.
-0.002
-0.007
-0.012
-0.016
-0.017
-0.013
-0.008
-0.002
0.000
0.002
0.001
0.
0.001
0.001
0.001
-0.004
-0.008
-0.010
-0.012
-0.010
-0.009
-0.007
-0.005
-0.002
0.
0.
0.
0.
0.
0.
0.
0.
0.
0.
0.
0.
0.
0.
0.
0.
-0.001
-0.001
-0.003
-0.006
-0.006
-0.006
-0.005
-0.005
-0.003
-0.002
0.001
0.002
0.000
-0.001
-0.006
-0.010
-0.016
-0.015
-0.012
-0.009
-0.003
-0.002
0.001
0.001
-0.001
-0.002
-0.004
-0.008
-0.016
-0.021
-0.024
-0.027
-0.024
-0.014
-0.008
-0.004
-0.003
0.000
0.002
0.
0.
0.
0.
0.
0.
0.
0.
0.
0.
0.
0.
0.
-0.001
-0.003
-0.007
-0.010
-0.012
-0.015
-0.017
-0.016
-0.016
-0.013
-0.007
-0.003
-0.001
-0.001
0.000
-0.002
-0.007
-0.013
-0.013
-0.013
-0.010
-0.007
-0.003
-0.005
-0.010
-0.008
-0.012
-0.019
-0.030
-0.039
-0.049
-0.059
-0.054
-0.046
-0.033
-0.018
-0.006
-0.001
0.002
0.004
0.002
0.002
0.
0.
0.
0.
0.
0.
0.
0.
0.
0.
0.
-0.005
-0.007
-0.014
-0.021
-0.028
-0.041
-0.044
-0.046
-0.036
-0.029
-0.023
-0.016
-0.009
-0.001
-0.002
0.000
-0.004
-0.007
-0.008
-0.009
-0.009
-0.007
-0.012
-0.021
-0.022
-0.025
-0.030
-0.041
-0.059
-0.084
-0.111
-0.119
-0.115
-0.096
-0.073
-0.045
-0.020
-0.006
0.002
0.005
0.004
0.002
0.002
0.
0.
0.
0.
0.
0.
0.
0.
0.
-0.001
-0.008
-0.014
-0.025
-0.047
-0.080
-0.097
-0.105
-0.100
-0.080
-0.062
-0.044
-0.031
-0.019
-0.010
-0.001
-0.004
-0.003
-0.008
-0.010
-0.013
-0.015
-0.024
-0.027
-0.032
-0.037
-0.045
-0.056
-0.079
-0.114
-0.153
-0.171
-0.104
0.062
-0.023
-0.121
-0.091
-0.056
-0.026
-0.007
0.002
0.005
0.003
0.002
0.002
0.
0.
0.
0.
0.
0.
0.
0.000
-0.006
-0.010
-0.022
-0.054
-0.104
-0.124
-0.137
-0.153
-0.175
-0.165
-0.119
-0.081
-0.056
-0.034
-0.018
-0.012
-0.005
-0.010
-0.011
-0.015
-0.022
-0.034
-0.043
-0.046
-0.049
-0.059
-0.072
-0.092
-0.133
-0.184
-0.176
0.685
7.222
29.513
11.432
0.509
-0.162
-0.125
-0.076
-0.037
-0.010
0.
0.004
0.003
0.002
0.
0.
0.
0.
0.
0.
0.
-0.002
-0.005
-0.014
-0.042
-0.092
-0.123
0.060
0.849
0.788
-0.074
-0.227
-0.189
-0.120
-0.081
-0.055
-0.033
-0.017
-0.016
-0.013
-0.019
-0.031
-0.041
-0.054
-0.062
-0.070
-0.077
-0.090
-0.109
-0.139
-0.193
-0.228
0.964
27.392
372.876
9571.869
1106.739
11.592
-0.122
-0.158
-0.103
-0.077
-0.043
-0.014
-0.001
0.002
0.001
0.002
0.
0.
0.
0.
0.
0.002
-0.002
-0.007
-0.022
-0.064
-0.114
0.511
12.456
106.999
98.324
7.550
0.226
-0.030
-0.026
-0.090
-0.068
-0.043
-0.027
-0.023
-0.027
-0.036
-0.050
-0.066
-0.079
-0.087
-0.094
-0.104
-0.126
-0.146
-0.183
-0.255
0.044
20.248
548.881
2528.425
120306.617
15163.583
62.947
3.015
13.078
13.341
0.448
-0.075
-0.038
-0.009
0.001
0.001
0.002
0.
0.
0.
0.
0.
0.000
-0.001
-0.008
-0.029
-0.081
-0.040
7.169
464.920
101023.961
100210.727
834.969
29.013
1.183
0.554
-0.032
-0.075
-0.046
-0.032
-0.032
-0.037
-0.056
-0.078
-0.102
-0.119
-0.124
-0.127
-0.135
-0.157
-0.178
-0.221
-0.309
0.792
137.480
22062.484
112041.852
127049.352
170604.094
781.723
542.594
12555.782
61087.590
19.037
-0.052
-0.066
-0.022
-0.005
0.001
0.001
0.
0.
0.
0.
0.001
0.
0.000
-0.008
-0.033
-0.087
0.043
14.270
1338.414
104855.813
148571.297
100656.125
1048.174
2.784
0.454
-0.045
-0.077
-0.048
-0.039
-0.043
-0.059
-0.091
-0.131
-0.167
-0.185
-0.188
-0.179
-0.174
-0.179
-0.192
-0.245
-0.343
0.254
47.576
3295.493
104910.672
103680.313
1696.553
63.757
28958.748
101990.531
23299.822
37.279
0.266
-0.084
-0.037
-0.010
-0.004
-0.001
0.
0.
0.
0.
0.002
0.
0.001
-0.005
-0.030
-0.078
0.147
16.854
220.649
1182.737
6311.985
101134.711
318.786
1.190
-0.068
-0.103
-0.066
-0.040
-0.042
-0.064
-0.100
-0.156
-0.207
-0.243
-0.253
-0.252
-0.235
-0.216
-0.203
-0.207
-0.267
-0.372
-0.198
11.352
1219.805
102204.883
52619.422
78.194
14.395
869.385
117022.336
100624.563
315.156
1.490
-0.098
-0.048
-0.017
-0.006
0.000
0.
0.
0.
0.
0.002
0.001
0.002
-0.003
-0.022
-0.063
0.054
8.738
52.348
269.164
38.732
41.301
4.464
-0.112
-0.136
-0.086
-0.059
-0.041
-0.063
-0.112
-0.157
-0.211
-0.141
0.062
-0.047
-0.222
-0.270
-0.252
-0.232
-0.222
-0.282
-0.393
-0.400
3.429
168.760
7365.951
1593.569
18.844
165.034
100124.109
146894.438
78718.266
187.637
1.131
-0.108
-0.054
-0.020
-0.008
0.000
0.
0.
0.
0.
0.001
0.001
0.003
0.001
-0.010
-0.041
-0.073
0.161
1.532
4.015
0.782
-0.041
-0.160
-0.137
-0.092
-0.058
-0.040
-0.054
-0.093
-0.118
0.209
1.270
10.042
44.228
17.646
2.678
-0.078
-0.296
-0.262
-0.248
-0.306
-0.424
-0.526
0.464
27.269
112.758
26.560
114.438
334.076
100869.000
138506.766
2108.761
18.300
0.106
-0.111
-0.058
-0.020
-0.008
-0.001
0.
0.
0.
0.
0.
0.002
0.004
0.002
-0.001
-0.015
-0.043
-0.070
-0.092
-0.110
-0.137
-0.133
-0.102
-0.066
-0.042
-0.033
-0.040
-0.078
-0.124
1.209
56.263
197.773
637.153
26089.102
1346.796
40.009
1.339
-0.312
-0.317
-0.301
-0.360
-0.487
-0.563
7.728
3713.114
100198.578
973.080
57422.332
100932.945
58044.336
102312.578
13644.642
22.411
0.004
-0.114
-0.054
-0.020
-0.010
-0.003
0.
0.
0.
0.
0.
0.002
0.003
0.004
0.002
-0.001
-0.011
-0.028
-0.047
-0.058
-0.059
-0.049
-0.034
-0.024
-0.019
-0.030
-0.062
-0.130
-0.133
12.573
7029.657
100363.828
4569.995
100101.680
7459.168
63.890
2.813
-0.327
-0.389
-0.387
-0.434
-0.525
-0.483
12.483
5240.835
200070.250
111214.141
200207.984
114049.039
100687.984
60053.813
327.413
4.323
-0.127
-0.106
-0.050
-0.022
-0.010
0.
0.
0.
0.
0.
0.
0.
0.002
0.004
0.004
0.004
0.003
-0.001
-0.005
-0.007
-0.012
-0.009
-0.003
-0.006
-0.018
-0.046
-0.104
-0.167
-0.134
8.550
2197.625
28453.049
1016.130
1149.014
190.295
103.319
16.748
-0.015
-0.432
-0.281
0.306
5.379
7.715
63.130
15493.337
157512.516
199148.875
113639.406
2289.627
13641.454
952.677
10.340
-0.028
-0.187
-0.102
-0.045
-0.021
-0.008
0.
0.
0.
0.
0.
0.
0.
0.001
0.002
0.004
0.005
0.005
0.005
0.005
0.005
0.007
0.009
0.006
0.000
-0.023
-0.073
-0.105
1.030
5.712
27.982
45.695
43.533
19.420
7.764
43.576
412.923
48.720
0.365
1.389
16.994
47.445
631.196
1339.430
203.639
100175.727
107131.914
2881.733
100911.328
425.652
29.425
10.205
0.486
-0.315
-0.212
-0.108
-0.049
-0.023
-0.007
0.
0.
0.
0.
0.
0.
0.
0.
0.
0.002
0.002
0.004
0.005
0.007
0.007
0.008
0.010
0.002
-0.008
-0.042
-0.102
0.467
178.591
970.075
4382.904
6997.057
192.264
13.391
0.105
4.594
24.123
5.180
1.457
59.127
2585.462
7372.572
89448.695
9200.975
109.966
2507.560
103636.391
89469.797
112.904
432.650
2303.030
1106.079
23.877
0.784
-0.190
-0.118
-0.058
-0.023
-0.007
-0.002
0.
0.
0.
0.
0.
0.
0.
0.
0.
0.
0.003
0.003
0.002
0.002
0.003
0.004
-0.003
-0.017
-0.061
-0.135
0.628
210.626
1727.965
89813.734
138505.969
1078.575
48.796
1.871
4.432
15.018
6.639
31.542
6309.687
63597.871
70630.484
200197.672
24401.090
85.257
116.533
16677.299
101166.195
369.387
3084.238
101923.016
100776.891
992.186
23.811
0.169
-0.128
-0.064
-0.024
-0.010
-0.002
0.
0.
0.
0.
0.
0.
0.
0.
0.
0.
0.
0.
0.
0.
0.001
0.
-0.007
-0.022
-0.075
-0.165
-0.099
6.157
80.364
1810.581
3875.308
149.978
15.969
168.331
1238.860
25545.471
2410.139
106.328
100429.328
142858.328
10593.913
106193.781
100154.672
120.651
11.515
190.700
154.895
1593.369
3120.854
116411.492
36317.863
21645.844
112.455
0.720
-0.139
-0.072
-0.026
-0.011
-0.002
0.
0.
0.
0.
0.
0.
0.
0.
0.
0.
0.
0.
0.
0.
0.
-0.003
-0.011
-0.029
-0.085
-0.176
-0.065
8.471
69.146
28.518
15.385
8.229
65.593
26412.486
101314.258
107633.211
100673.742
96.697
4123.669
104102.609
75377.008
29767.652
628.509
12.131
6.486
84.998
83.062
898.785
240.149
807.842
899.224
813.604
25.212
0.184
-0.148
-0.070
-0.027
-0.012
-0.002
0.
0.
0.
0.
0.
0.
0.
0.
0.
0.
0.
0.
0.
0.
0.
-0.002
-0.009
-0.031
-0.090
-0.168
0.020
13.479
140.919
30.429
4.422
291.163
3889.307
12361.393
102074.867
5653.702
493.152
632.583
31583.355
12411.004
814.054
286.116
46.574
4.203
7.514
56.561
889.850
100150.805
2636.390
80.247
826.485
210.185
6.098
-0.140
-0.150
-0.068
-0.025
-0.010
-0.003
0.
0.
0.
0.
0.
0.
0.
0.
0.
0.
0.
0.
0.
0.
-0.001
-0.004
-0.012
-0.037
-0.087
-0.172
-0.217
1.371
7.634
7.763
26.420
4383.185
102505.867
557.906
477.080
156.868
77.449
4391.521
102321.039
100450.273
193.635
97.788
200.481
16.838
11.147
104.119
5611.826
200047.672
10498.740
88.350
948.862
224.936
4.528
-0.178
-0.141
-0.063
-0.022
-0.010
-0.001
0.
0.
0.
0.
0.
0.
0.
0.
0.
0.
0.
0.
0.
0.
-0.001
-0.004
-0.011
-0.033
-0.084
-0.176
-0.280
-0.246
1.137
9.258
30.670
27.853
61.259
27.086
464.595
550.393
100784.633
8574.550
163692.234
16190.183
67.341
44.635
173.981
57.115
4.237
44.512
9032.552
105270.852
94150.977
683.949
31.664
11.551
0.352
-0.245
-0.132
-0.055
-0.018
-0.008
0.
0.
0.
0.
0.
0.
0.
0.
0.
0.
0.
0.
0.
0.
0.
0.001
-0.002
-0.012
-0.033
-0.081
-0.176
-0.277
0.391
18.916
93.042
47.203
19.865
44.920
42.041
116.952
212.357
29846.035
101554.992
71309.695
2052.658
40.156
221.240
13637.922
2340.084
18.638
7.088
250.520
102957.742
101178.383
5746.660
23.472
2.035
-0.310
-0.246
-0.124
-0.053
-0.017
-0.003
0.
0.
0.
0.
0.
0.
0.
0.
0.
0.
0.
0.
0.
0.
0.
0.002
0.002
-0.011
-0.035
-0.092
-0.182
0.076
14.883
79.081
379.555
125.198
77.812
2409.213
344.070
643.313
5764.774
3385.869
4521.077
1516.094
125.954
246.316
340.957
7273.734
1583.362
30.036
89.268
106.126
3659.907
10748.904
350.589
20.924
1.498
-0.345
-0.239
-0.113
-0.054
-0.020
-0.001
0.
0.
0.
0.
0.
0.
0.
0.
0.
0.
0.
0.
0.
0.
0.001
0.002
0.002
-0.009
-0.036
-0.108
-0.164
6.246
34107.844
31794.057
6738.266
1393.429
67.101
1225.292
193.396
337.505
2368.076
3881.128
122659.469
111461.758
360.671
1011.590
1325.720
103980.797
63905.012
574.110
615.496
120.902
84.661
173.384
55.153
5.777
-0.055
-0.380
-0.237
-0.107
-0.053
-0.024
-0.006
0.
0.
0.
0.
0.
0.
0.
0.
0.
0.
0.
0.
0.
0.
0.001
0.003
0.003
-0.009
-0.038
-0.104
0.064
14.969
1997.539
112167.188
93787.180
475.836
15.522
10.618
5.037
10.075
34.906
1605.115
103990.273
8313.580
368.758
387.305
1400.192
117071.945
188654.969
104814.680
2753.390
204.796
16.032
12.735
4.794
0.213
-0.446
-0.393
-0.229
-0.109
-0.050
-0.024
-0.007
0.
0.
0.
0.
0.
0.
0.
0.
0.
0.
0.
0.
0.
0.
0.001
0.003
0.003
-0.008
-0.038
-0.092
1.137
212.827
9086.390
104088.766
141718.453
45271.301
402.266
0.751
0.107
0.230
1.721
120.353
2535.675
385.264
98.891
92.317
87.924
1588.978
11872.961
130350.688
178239.828
100203.648
474.592
6.219
-0.214
-0.498
-0.519
-0.383
-0.227
-0.114
-0.051
-0.023
-0.009
-0.002
0.
0.
0.
0.
0.
0.
0.
0.
0.
0.
0.
0.
0.
0.001
0.003
0.003
-0.004
-0.032
-0.078
0.570
78.897
8668.427
21102.773
107261.734
102753.531
324.442
0.642
-0.293
-0.172
-0.161
3.541
20.306
9.210
3.702
5.678
4.052
7.498
111.471
5906.153
102923.313
119694.898
5738.241
46.253
4.747
41.801
3.299
-0.319
-0.228
-0.118
-0.054
-0.024
-0.007
-0.002
0.
0.
0.
0.
0.
0.
0.
0.
0.
0.
0.
0.
0.
0.001
0.002
0.003
0.000
-0.019
-0.060
-0.018
3.979
55.474
72.069
3455.213
8580.210
17.809
-0.169
-0.363
-0.370
-0.442
-0.486
-0.095
0.824
1.686
1.168
0.460
21.691
108.390
52.927
931.255
81443.016
14487.684
76.706
501.937
101662.094
335.445
0.675
-0.220
-0.123
-0.050
-0.021
-0.007
-0.001
0.
0.
0.
0.
0.
0.
0.
0.
0.
0.
0.
0.
0.
0.
0.002
0.004
0.003
-0.005
-0.036
-0.074
-0.037
0.348
0.746
6.508
8.209
0.217
-0.260
-0.302
-0.352
-0.413
0.377
30.489
242.791
81.973
23.289
10.948
1735.919
96595.063
1800.063
500.759
100280.516
21743.971
205.267
55173.164
104519.508
2343.752
3.812
-0.191
-0.113
-0.045
-0.017
-0.006
0.
0.
0.
0.
0.
0.
0.
0.
0.
0.
0.
0.
0.
0.
0.
0.002
0.002
0.005
0.001
-0.014
-0.040
-0.070
-0.092
-0.104
-0.107
-0.116
-0.152
-0.182
-0.223
-0.286
-0.281
8.088
2961.533
100067.242
13829.443
73.519
20.771
4735.848
200102.953
25808.934
151.852
2167.083
787.351
435.666
61306.297
106569.930
463.294
2.140
-0.168
-0.092
-0.034
-0.008
-0.004
0.
0.
0.
0.
0.
0.
0.
0.
0.
0.
0.
0.
0.
0.
0.
0.
0.002
0.002
0.003
0.000
-0.010
-0.027
-0.044
-0.062
-0.073
-0.080
-0.093
-0.118
-0.165
-0.227
-0.212
10.703
6203.138
100241.906
39434.133
333.823
33.551
1821.364
105831.828
157665.156
2597.363
26.798
10.809
689.866
60484.742
1773.019
16.376
0.073
-0.135
-0.066
-0.018
-0.004
-0.001
0.
0.
0.
0.
0.
0.
0.
0.
0.
0.
0.
0.
0.
0.
0.
0.
0.
0.002
0.003
0.003
0.
-0.004
-0.008
-0.022
-0.029
-0.044
-0.059
-0.086
-0.129
-0.192
-0.241
1.345
88.948
1131.160
757.401
2746.777
112.889
76.004
39165.410
102212.445
14890.959
38.976
1.408
127.186
101653.852
2843.010
3.087
-0.128
-0.096
-0.034
-0.010
-0.001
0.002
0.
0.
0.
0.
0.
0.
0.
0.
0.
0.
0.
0.
0.
0.
0.
0.
0.
0.001
0.001
0.005
0.002
0.002
-0.003
-0.009
-0.019
-0.027
-0.046
-0.079
-0.118
-0.173
-0.231
-0.215
0.775
6.208
75.624
224.042
22.871
5.543
322.045
3095.193
301.832
7.680
-0.153
2.114
20.171
6.581
0.037
-0.097
-0.051
-0.015
0.
0.004
0.002
0.
0.
0.
0.
0.
0.
0.
0.
0.
0.
0.
0.
0.
0.
0.
0.
0.
0.
0.
0.004
0.003
0.002
-0.003
-0.004
-0.014
-0.025
-0.044
-0.069
-0.108
-0.154
-0.203
-0.251
-0.267
-0.098
1.480
2.844
0.423
-0.219
2.375
7.672
3.403
0.081
-0.252
-0.191
-0.093
-0.090
-0.081
-0.050
-0.015
-0.001
0.005
0.003
0.
0.
0.
0.
0.
0.
0.
0.
0.
0.
0.
0.
0.
0.
0.
0.
0.
0.
0.
0.
0.003
0.001
0.003
0.001
-0.004
-0.011
-0.023
-0.040
-0.066
-0.102
-0.129
-0.161
-0.202
-0.234
-0.253
-0.255
-0.269
-0.319
-0.320
-0.300
-0.236
-0.217
-0.189
-0.155
-0.114
-0.081
-0.054
-0.029
-0.009
0.000
0.005
0.003
0.002
0.
0.
0.
0.
0.
0.
0.
0.
0.
0.
0.
0.
0.
0.
0.
0.
0.
0.
0.
0.
0.001
0.002
0.002
0.004
-0.003
-0.009
-0.024
-0.040
-0.063
-0.094
-0.115
-0.133
-0.153
-0.172
-0.189
-0.211
-0.231
-0.239
-0.233
-0.228
-0.198
-0.161
-0.118
-0.076
-0.047
-0.026
-0.014
-0.004
0.000
0.003
0.003
0.001
0.
0.
0.
0.
0.
0.
0.
0.
0.
0.
0.
0.
0.
0.
0.
0.
0.
0.
0.
0.
0.
0.001
0.005
0.002
0.004
-0.002
-0.011
-0.025
-0.049
-0.070
-0.087
-0.109
-0.119
-0.123
-0.126
-0.131
-0.147
-0.164
-0.169
-0.158
-0.144
-0.121
-0.090
-0.057
-0.031
-0.016
-0.003
0.002
0.003
0.004
0.003
0.002
0.001
0.
0.
0.
0.
0.
0.
0.
0.
0.
0.
0.
0.
0.
0.
0.
0.
0.
0.
0.
0.
0.
0.001
0.003
0.004
0.003
0.
-0.019
-0.038
-0.065
-0.088
-0.102
-0.105
-0.102
-0.100
-0.094
-0.095
-0.103
-0.109
-0.114
-0.107
-0.091
-0.070
-0.045
-0.029
-0.014
-0.005
0.001
0.003
0.002
0.002
0.001
0.001
0.
0.
0.
0.
0.
0.
0.
0.
0.
0.
0.
0.
0.
0.
0.
0.
0.
0.
0.
0.
0.
0.
0.002
0.003
0.005
0.003
-0.004
-0.025
-0.051
-0.076
-0.097
-0.106
-0.100
-0.092
-0.075
-0.065
-0.063
-0.064
-0.067
-0.067
-0.062
-0.050
-0.035
-0.023
-0.015
-0.006
0.001
0.002
0.002
0.002
0.001
0.
0.
0.
0.
0.
0.
0.
0.
0.
0.
0.
0.
0.
0.
0.
0.
0.
0.
0.
0.
0.
0.
0.
0.
0.002
0.002
0.004
0.003
-0.005
-0.029
-0.051
-0.078
-0.089
-0.095
-0.090
-0.078
-0.063
-0.045
-0.039
-0.036
-0.036
-0.033
-0.029
-0.023
-0.016
-0.010
-0.005
-0.003
-0.001
0.
0.
0.
0.
0.
0.
0.
0.
0.
0.
0.
0.
0.
0.
0.
0.
0.
0.
0.
0.
0.
0.
0.
0.
0.
0.
0.
0.
0.002
0.002
0.004
0.002
-0.006
-0.026
-0.048
-0.072
-0.081
-0.081
-0.075
-0.064
-0.049
-0.030
-0.023
-0.019
-0.016
-0.015
-0.014
-0.011
-0.008
-0.007
-0.004
-0.001
0.
0.
0.
0.
0.
0.
0.
0.
0.
0.
0.
0.
0.
0.
0.
0.
0.
0.
0.
0.
0.
0.
0.
0.
0.
0.
0.
0.
0.
0.002
0.002
0.004
0.002
-0.002
-0.016
-0.037
-0.060
-0.071
-0.069
-0.058
-0.048
-0.032
-0.018
-0.011
-0.007
-0.006
-0.005
-0.006
-0.005
-0.005
-0.002
-0.001
0.
0.
0.
0.
0.
0.
0.
0.
0.
0.
0.
0.
0.
0.
0.
0.
0.
0.
0.
0.
0.
0.
0.
0.
0.
0.
0.
0.
0.
0.
0.001
0.002
0.003
0.003
0.002
-0.005
-0.018
-0.032
-0.045
-0.045
-0.039
-0.027
-0.014
-0.006
0.002
0.002
0.000
-0.002
-0.003
-0.002
-0.001
0.
0.
0.
0.
0.
0.
0.
0.
0.
0.
0.
0.
0.
0.
0.
0.
0.
0.
0.
0.
0.
0.
0.
0.
0.
0.
0.
0.
0.
0.
0.
0.
0.
0.002
0.002
0.004
0.003
0.001
-0.002
-0.007
-0.013
-0.014
-0.011
-0.009
-0.001
0.004
0.004
0.003
0.003
0.001
0.001
0.
0.
0.
0.
0.
0.
0.
0.
0.
0.
0.
0.
0.
0.
0.
0.
0.
0.
0.
0.
0.
0.
0.
0.
0.
0.
0.
0.
0.
0.
0.
0.
0.
0.
0.
0.001
0.002
0.003
0.003
0.003
0.004
0.002
0.001
0.000
0.001
0.002
0.003
0.004
0.002
0.002
0.
0.
0.
0.
0.
0.
0.
0.
0.
0.
0.
0.
0.
0.
0.
0.
0.
0.
0.
0.
0.
0.
0.
0.
0.
0.
0.
0.
0.
0.
0.
0.
0.
0.
0.
0.
0.
0.
0.
0.
0.
0.
0.
0.
0.
0.
0.
0.
0.
0.
0.
0.
0.
0.
0.
0.
0.
0.
0.
0.
0.
0.
0.
0.
0.
0.
0.
0.
0.
0.
0.
0.
0.
0.
0.
0.
0.
0.
0.
0.
0.
0.
0.
0.
0.
0.
0.
0.
0.
0.
0.
0.
0.
0.
0.
0.
0.
0.
0.
0.
0.
0.
0.
0.
0.
0.
0.
0.
0.
0.
0.
0.
0.
0.
0.
0.
0.
0.
0.
0.
0.
0.
0.
0.
0.
0.
0.
0.
0.
0.
0.
0.
0.
0.
0.
0.
0.
0.
0.
0.
0.
0.
0.
0.
0.
0.
0.
0.
0.
0.001
0.001
0.001
0.
0.
0.
0.
0.
0.
0.
0.
0.
0.
0.
0.
0.
0.
0.
0.
0.
0.
0.
0.
0.
0.
0.
0.
0.
0.
0.
0.
0.
0.
0.
0.
0.
0.
0.
0.
0.
0.
0.
0.
0.
0.
0.
0.
0.
0.
0.
0.001
0.000
0.000
0.000
0.000
0.000
0.
0.002
0.
0.
0.
0.
0.
0.
0.
0.
0.
0.
0.
0.
0.
0.
0.
0.
0.
0.
0.
0.
0.
0.
0.
0.
0.
0.
0.
0.
0.
0.
0.
0.
0.
0.
0.
0.
0.
0.
0.
0.
0.
0.
0.
0.
0.001
0.000
-0.001
-0.001
-0.002
-0.003
-0.003
-0.003
-0.002
0.001
0.001
0.
0.
0.
0.
0.
0.
0.
0.
0.
0.
0.
0.
0.
0.
0.
0.
0.
0.
0.
0.
0.
0.
0.
0.
0.
0.
0.
0.
0.
0.
0.
0.
0.
0.
0.
0.
0.
0.
0.
0.
0.
0.001
0.000
-0.001
-0.002
-0.005
-0.007
-0.008
-0.008
-0.006
-0.004
-0.002
-0.001
0.001
0.
0.
0.
0.
0.
0.
0.
0.
0.
0.
0.
0.
0.
0.
0.
0.
0.
0.
0.
0.
0.
0.
0.
0.
0.
0.
0.
0.
0.
0.
0.
0.
0.
0.
0.
0.
0.
0.
0.
0.
0.000
-0.001
-0.001
-0.003
-0.009
-0.015
-0.018
-0.019
-0.015
-0.008
-0.004
-0.001
0.002
0.001
0.
0.
0.
0.
0.
0.001
0.001
-0.002
-0.002
-0.002
0.
0.
0.
0.
0.
0.
0.
0.
0.
0.
0.
0.
0.
0.
0.
0.
0.
0.
0.
0.
0.
0.
0.
0.
0.
0.
0.
0.
0.001
0.000
-0.001
-0.002
-0.008
-0.016
-0.029
-0.036
-0.034
-0.027
-0.017
-0.009
-0.003
-0.001
0.001
0.
0.
0.001
0.001
0.001
-0.001
-0.003
-0.004
-0.004
-0.003
-0.003
-0.002
0.
0.
0.
0.
0.
0.
0.
0.
0.
0.
0.
0.
0.
0.
0.
0.
0.
0.
0.
0.
0.
0.
0.
0.
0.
0.
0.001
0.001
-0.001
-0.003
-0.011
-0.026
-0.042
-0.050
-0.049
-0.039
-0.026
-0.015
-0.008
-0.003
0.001
0.001
0.001
0.001
0.002
-0.004
-0.006
-0.008
-0.009
-0.009
-0.007
-0.006
-0.006
-0.003
-0.002
0.
0.
0.
0.
0.
0.
0.
0.
0.
0.
0.
0.
0.
0.
0.
0.
-0.001
-0.001
-0.001
-0.001
-0.001
-0.001
-0.001
-0.001
0.001
0.001
-0.001
-0.004
-0.013
-0.030
-0.047
-0.053
-0.055
-0.049
-0.033
-0.021
-0.012
-0.006
-0.002
0.000
-0.001
-0.001
-0.009
-0.013
-0.015
-0.018
-0.021
-0.020
-0.017
-0.012
-0.007
-0.006
-0.003
0.
0.
0.
0.
0.
0.
0.
0.
0.
0.
0.
0.
0.
0.
0.
-0.001
-0.001
-0.004
-0.006
-0.007
-0.006
-0.008
-0.005
-0.005
-0.002
-0.002
0.000
-0.003
-0.012
-0.028
-0.043
-0.050
-0.056
-0.051
-0.037
-0.022
-0.012
-0.009
-0.009
-0.009
-0.006
-0.013
-0.021
-0.028
-0.038
-0.047
-0.049
-0.043
-0.028
-0.018
-0.009
-0.006
-0.002
-0.001
0.
0.
0.
0.
0.
0.
0.
0.
0.
0.
0.
0.
0.
-0.001
-0.004
-0.008
-0.011
-0.016
-0.021
-0.024
-0.025
-0.022
-0.019
-0.013
-0.009
-0.005
-0.004
-0.007
-0.019
-0.033
-0.044
-0.047
-0.043
-0.035
-0.026
-0.024
-0.024
-0.020
-0.025
-0.029
-0.032
-0.045
-0.060
-0.079
-0.093
-0.094
-0.081
-0.058
-0.034
-0.015
-0.004
-0.001
0.001
0.002
0.002
0.
0.
0.
0.
0.
0.
0.
0.
0.
0.
-0.001
-0.004
-0.008
-0.015
-0.026
-0.042
-0.056
-0.063
-0.061
-0.051
-0.040
-0.031
-0.021
-0.014
-0.009
-0.007
-0.013
-0.021
-0.031
-0.039
-0.041
-0.037
-0.038
-0.041
-0.037
-0.044
-0.046
-0.058
-0.071
-0.085
-0.120
-0.149
-0.162
-0.159
-0.142
-0.111
-0.067
-0.033
-0.010
-0.004
0.003
0.005
0.001
0.002
0.
0.
0.
0.
0.
0.
0.
0.
0.
-0.002
-0.007
-0.014
-0.032
-0.067
-0.096
-0.117
-0.127
-0.129
-0.116
-0.088
-0.064
-0.044
-0.027
-0.017
-0.013
-0.009
-0.019
-0.028
-0.038
-0.043
-0.052
-0.059
-0.057
-0.063
-0.072
-0.082
-0.100
-0.121
-0.159
-0.206
-0.243
-0.246
-0.216
-0.204
-0.173
-0.121
-0.070
-0.032
-0.014
0.001
0.004
0.003
0.001
0.002
0.
0.
0.
0.
0.
0.
0.
0.000
-0.005
-0.011
-0.028
-0.071
-0.118
-0.075
0.564
0.665
-0.100
-0.208
-0.164
-0.111
-0.078
-0.051
-0.030
-0.017
-0.020
-0.020
-0.032
-0.050
-0.065
-0.076
-0.081
-0.087
-0.100
-0.116
-0.139
-0.161
-0.197
-0.256
-0.313
-0.295
0.189
1.325
0.532
-0.189
-0.212
-0.147
-0.089
-0.045
-0.014
0.002
0.006
0.003
0.002
0.
0.
0.
0.
0.
0.
0.001
-0.002
-0.006
-0.016
-0.052
-0.118
-0.105
1.812
31.597
42.470
2.807
-0.166
0.003
-0.001
-0.092
-0.074
-0.047
-0.030
-0.025
-0.033
-0.044
-0.073
-0.092
-0.108
-0.116
-0.126
-0.147
-0.180
-0.202
-0.223
-0.283
-0.360
-0.334
0.489
7.560
36.573
15.616
0.732
-0.291
-0.216
-0.146
-0.095
-0.049
-0.016
0.000
0.004
0.001
0.002
0.
0.
0.
0.
0.
0.001
-0.003
-0.008
-0.026
-0.079
-0.116
1.769
44.048
327.790
365.356
19.699
2.267
11.282
6.651
0.473
-0.083
-0.063
-0.038
-0.037
-0.050
-0.069
-0.101
-0.134
-0.154
-0.166
-0.179
-0.203
-0.226
-0.241
-0.270
-0.362
-0.409
0.660
9.749
49.456
547.516
367.484
18.712
1.767
5.627
6.479
0.188
-0.081
-0.042
-0.010
0.001
0.001
0.002
0.
0.
0.
0.
0.001
0.000
-0.002
-0.009
-0.035
-0.096
0.127
35.085
11422.541
101904.945
3791.815
126.149
22.894
209.881
92.892
3.586
-0.039
-0.073
-0.051
-0.052
-0.073
-0.108
-0.150
-0.188
-0.214
-0.234
-0.250
-0.246
-0.245
-0.229
-0.254
-0.404
-0.364
4.991
89.809
1374.215
5957.090
84120.852
759.432
615.284
1016.623
3891.753
8.867
-0.089
-0.069
-0.022
-0.004
0.003
0.001
0.
0.
0.
0.
0.002
0.001
-0.001
-0.008
-0.041
-0.095
0.541
94.189
100603.695
102613.070
5857.371
15397.098
107.199
163.139
73.019
3.064
-0.049
-0.077
-0.059
-0.066
-0.102
-0.159
-0.222
-0.268
-0.290
-0.303
-0.302
-0.292
-0.241
-0.162
-0.255
-0.444
0.183
43.098
1449.870
13262.652
3487.830
291.926
73.236
100645.578
42480.910
1919.606
24.607
0.187
-0.090
-0.039
-0.009
-0.001
0.000
0.
0.
0.
0.
0.002
0.001
0.000
-0.007
-0.038
-0.083
2.768
5582.226
120241.938
106414.375
799.045
100565.625
127.191
7.851
4.370
0.287
-0.092
-0.076
-0.066
-0.093
-0.159
-0.247
-0.310
-0.325
-0.270
-0.208
-0.228
-0.310
-0.290
-0.238
-0.347
-0.474
1.290
262.187
72257.563
119798.813
100135.992
88.246
9.216
323.214
100951.219
100105.477
274.042
1.375
-0.101
-0.048
-0.013
-0.003
0.000
0.
0.
0.
0.
0.002
0.002
0.002
-0.004
-0.027
-0.069
1.764
1575.306
10972.715
107101.320
1157.640
21.792
1.821
-0.080
-0.079
-0.111
-0.085
-0.073
-0.095
-0.150
-0.225
-0.301
-0.157
0.776
2.004
2.048
1.515
-0.062
-0.343
-0.350
-0.415
-0.490
0.804
72.430
2547.595
17397.959
2984.659
92.544
74.346
3076.869
41066.469
57413.758
174.652
1.041
-0.108
-0.057
-0.018
-0.006
0.000
0.
0.
0.
0.
0.001
0.002
0.004
0.
-0.014
-0.048
-0.027
2.524
18.416
57.574
6.884
-0.142
-0.246
-0.189
-0.129
-0.089
-0.072
-0.079
-0.128
-0.170
0.344
2.858
17.721
93.735
140.140
46.897
4.953
0.123
-0.385
-0.388
-0.440
-0.498
0.153
16.671
247.269
336.560
66.378
1321.092
802.929
3385.489
47719.531
1760.192
17.037
0.074
-0.115
-0.054
-0.020
-0.007
-0.003
0.
0.
0.
0.
0.001
0.002
0.004
0.002
-0.002
-0.021
-0.050
-0.073
-0.015
-0.014
-0.151
-0.169
-0.141
-0.098
-0.070
-0.055
-0.057
-0.099
-0.160
1.453
81.911
543.577
2565.502
100583.695
66993.859
4843.348
23.454
-0.102
-0.446
-0.444
-0.487
-0.348
0.652
7.868
1864.596
75934.352
686.081
53283.488
86942.430
9277.139
100364.797
14918.573
23.346
-0.007
-0.114
-0.052
-0.019
-0.008
-0.003
0.
0.
0.
0.
0.
0.002
0.004
0.004
0.003
-0.002
-0.016
-0.038
-0.057
-0.068
-0.076
-0.064
-0.048
-0.036
-0.035
-0.041
-0.071
-0.146
-0.159
17.138
16922.010
163514.016
107931.680
103737.242
128876.375
9961.687
57.329
0.417
-0.506
-0.521
-0.519
-0.016
2.058
9.048
2471.607
106761.070
5585.055
52428.281
103341.992
96944.031
5695.000
323.594
4.405
-0.132
-0.106
-0.051
-0.021
-0.010
0.
0.
0.
0.
0.
0.
0.
0.002
0.004
0.004
0.004
0.001
-0.004
-0.010
-0.018
-0.018
-0.014
-0.011
-0.013
-0.024
-0.047
-0.108
-0.195
-0.169
10.949
4463.432
98761.250
100618.203
3976.644
2543.734
27851.344
663.622
3.568
-0.467
-0.246
2.876
56.341
32.335
11.691
337.923
12952.418
9713.264
12702.603
566.702
1201.167
180.458
5.858
-0.092
-0.194
-0.105
-0.048
-0.022
-0.007
0.
0.
0.
0.
0.
0.
0.
0.001
0.002
0.004
0.005
0.006
0.006
0.005
0.004
0.006
0.005
0.000
-0.005
-0.026
-0.075
-0.141
-0.117
3.431
50.040
80.457
121.233
166.378
36.591
4187.157
100273.523
5848.501
7.276
3.123
41.784
143.890
107903.047
60698.270
133.797
1108.944
5860.401
1411.677
178.887
386.895
229.386
10.525
0.233
-0.318
-0.216
-0.112
-0.049
-0.023
-0.007
0.
0.
0.
0.
0.
0.
0.
0.
0.
0.002
0.004
0.004
0.005
0.007
0.007
0.009
0.008
0.002
-0.010
-0.043
-0.115
-0.177
1.175
114.613
42425.250
64394.371
10596.598
314.075
4.521
89.333
1330.370
107.475
3.399
134.527
34866.281
41949.246
152256.547
100559.273
392.933
1067.737
200194.109
71080.109
520.163
46501.516
9310.101
441.868
28.021
1.769
-0.163
-0.121
-0.057
-0.023
-0.008
-0.002
0.
0.
0.
0.
0.
0.
0.
0.
0.
0.
0.003
0.003
0.003
0.003
0.004
0.001
-0.006
-0.024
-0.069
-0.164
-0.216
2.005
338.956
100114.844
121720.984
100602.539
4093.016
9.752
1.747
5.059
2.056
24.540
3395.568
112484.109
123906.477
101063.375
2791.987
30.230
173.195
9529.100
6940.399
102274.391
107538.695
200160.375
47259.090
11460.079
88.019
0.587
-0.134
-0.067
-0.027
-0.010
-0.002
0.
0.
0.
0.
0.
0.
0.
0.
0.
0.
0.
0.
0.
0.
0.
-0.004
-0.012
-0.035
-0.099
-0.190
-0.121
5.520
66.877
1626.724
2952.653
8061.369
278.423
51.724
110.949
429.350
318.574
68.614
51847.910
102676.328
3716.695
1951.395
392.949
11.144
74.044
1013.213
2512.900
129827.516
35812.285
11438.826
104806.992
100218.109
620.216
1.979
-0.141
-0.077
-0.029
-0.011
-0.004
0.
0.
0.
0.
0.
0.
0.
0.
0.
0.
0.
0.
0.
0.
-0.001
-0.006
-0.015
-0.048
-0.121
-0.193
1.655
385.743
54112.168
1582.440
20.645
42.554
326.479
24167.484
20179.582
32927.996
100626.383
153.563
679.802
2405.090
276.020
119.751
61.944
6.084
77.813
1026.288
268.242
20118.021
697.517
1854.201
109062.008
21007.164
113.566
0.811
-0.156
-0.079
-0.029
-0.012
-0.005
0.
0.
0.
0.
0.
0.
0.
0.
0.
0.
0.
0.
0.
0.
-0.002
-0.007
-0.018
-0.059
-0.138
-0.195
3.137
986.620
100240.422
5406.487
116.825
1953.784
101112.664
113947.461
105088.672
3203.205
4078.406
116608.125
6960.432
305.498
61.900
1296.340
3145.702
89.794
10.653
44.226
272.384
13824.876
614.800
2168.011
121616.609
23187.270
49.705
0.216
-0.159
-0.078
-0.028
-0.012
-0.005
0.
0.
0.
0.
0.
0.
0.
0.
0.
0.
0.
0.
0.
0.
-0.002
-0.009
-0.023
-0.064
-0.145
-0.234
0.519
34.655
373.420
480.746
14974.364
5849.992
103231.656
23362.791
105223.773
80026.586
769.997
101827.383
122033.469
5828.072
117.795
57416.539
100180.031
784.862
15.026
33.944
543.323
68037.602
1396.266
2264.669
100357.555
31629.545
41.659
0.050
-0.155
-0.068
-0.025
-0.011
-0.001
0.
0.
0.
0.
0.
0.
0.
0.
0.
0.
0.
0.
0.
0.
-0.002
-0.007
-0.023
-0.063
-0.140
-0.254
-0.307
1.170
19.983
498.487
17067.357
1602.075
400.635
238.833
101189.188
100954.836
509.931
7181.920
4824.602
795.630
47.280
3267.104
22477.516
724.014
13.195
9.279
134.574
1312.437
1101.279
144.751
607.790
144.638
3.576
-0.209
-0.139
-0.060
-0.019
-0.008
-0.001
0.
0.
0.
0.
0.
0.
0.
0.
0.
0.
0.
0.
0.
0.
0.001
-0.006
-0.024
-0.057
-0.132
-0.252
-0.315
5.847
882.802
35081.441
24984.479
4125.242
29.811
24.723
3708.371
3712.416
144.501
370.671
1130.109
120.571
69.445
2746.804
105764.852
100220.609
79.707
3.434
837.071
101056.609
108168.742
528.865
141.641
5.518
-0.234
-0.253
-0.128
-0.052
-0.022
-0.004
0.
0.
0.
0.
0.
0.
0.
0.
0.
0.
0.
0.
0.
0.
0.
0.001
-0.004
-0.021
-0.057
-0.125
-0.237
-0.078
18.058
4899.662
102580.117
9565.490
368.460
11.559
6.121
22.094
32.298
40.256
9742.106
102341.469
4969.432
106506.430
8150.002
178173.859
47490.176
64.677
3.406
883.614
100337.438
152090.516
14596.395
3745.824
22.985
-0.231
-0.237
-0.118
-0.053
-0.021
-0.004
0.
0.
0.
0.
0.
0.
0.
0.
0.
0.
0.
0.
0.
0.
0.
0.001
0.
-0.018
-0.052
-0.131
-0.225
2.402
991.464
9495.310
103383.570
100203.773
192.979
6.753
40.623
158.016
132.743
167.275
100560.242
103026.648
2534.026
104308.891
200186.203
105596.695
8883.106
415.805
17.215
28.493
842.135
44632.488
9914.751
289.755
6.270
-0.327
-0.232
-0.112
-0.054
-0.021
-0.004
0.
0.
0.
0.
0.
0.
0.
0.
0.
0.
0.
0.
0.
0.
0.001
0.001
0.000
-0.016
-0.048
-0.132
-0.202
2.653
509.242
100657.773
123851.953
23764.195
74.343
30.698
77.012
138.382
71.954
122.233
4938.466
113783.977
120658.734
105181.156
4603.089
40609.180
78844.047
200138.109
336.725
44.354
344.982
7845.186
299.459
6.336
-0.250
-0.384
-0.232
-0.115
-0.054
-0.023
-0.008
-0.002
0.
0.
0.
0.
0.
0.
0.
0.
0.
0.
0.
0.
0.
0.001
0.002
0.001
-0.013
-0.043
-0.112
-0.139
2.720
112.691
4816.804
3025.367
15698.357
514.652
74.771
91.091
77.681
33.114
49.611
374.892
38460.746
7399.028
29972.238
5147.276
335.674
8038.047
21230.115
3246.632
6757.477
106.327
60.150
9.362
-0.402
-0.565
-0.405
-0.232
-0.122
-0.061
-0.024
-0.011
-0.002
0.
0.
0.
0.
0.
0.
0.
0.
0.
0.
0.
0.
0.
0.001
0.003
0.002
-0.009
-0.037
-0.091
-0.121
1.857
32.507
376.731
3714.199
5900.191
217.060
8.299
15.307
45.317
33.282
21.259
9.865
44.903
50.463
732.062
447.352
10.535
28.980
128.237
8055.653
21620.693
178.018
4.424
11.716
4.239
-0.019
-0.377
-0.251
-0.132
-0.064
-0.026
-0.010
-0.004
0.
0.
0.
0.
0.
0.
0.
0.
0.
0.
0.
0.
0.
0.
0.002
0.002
-0.003
-0.026
-0.070
-0.118
0.070
1.845
8.939
78.169
77.541
4.001
-0.118
1.183
5.821
4.543
1.900
0.054
3.940
46.426
50.046
7.981
32.046
167.506
51.266
124.570
252.635
61.881
78.804
1136.507
231.840
14.253
-0.090
-0.247
-0.141
-0.061
-0.024
-0.009
-0.004
0.
0.
0.
0.
0.
0.
0.
0.
0.
0.
0.
0.
0.
0.
0.001
0.002
-0.002
-0.015
-0.040
-0.083
-0.124
-0.138
-0.031
0.674
0.621
-0.214
-0.364
-0.354
-0.255
-0.338
-0.124
10.869
128.821
6801.098
6208.328
75.116
3513.544
102174.133
5485.309
59.111
85.748
53.506
1328.502
125013.906
15200.394
121.073
0.886
-0.236
-0.134
-0.058
-0.020
-0.007
-0.004
0.
0.
0.
0.
0.
0.
0.
0.
0.
0.
0.
0.
0.
0.
0.001
0.002
0.001
-0.006
-0.020
-0.042
-0.081
-0.120
-0.150
-0.169
-0.191
-0.234
-0.289
-0.343
-0.393
-0.366
2.910
331.008
13098.742
52914.316
14058.211
110.009
8883.697
122187.961
29731.279
243.297
23.878
20.313
2644.477
105587.391
100780.563
137.388
0.794
-0.205
-0.113
-0.042
-0.016
-0.003
-0.003
0.
0.
0.
0.
0.
0.
0.
0.
0.
0.
0.
0.
0.
0.
0.
0.002
0.002
-0.003
-0.006
-0.017
-0.035
-0.061
-0.084
-0.107
-0.129
-0.161
-0.212
-0.287
-0.364
-0.383
4.018
593.292
112812.383
103868.391
24433.463
349.399
186.998
2782.817
28501.451
12247.603
74.068
10.869
8775.413
104499.352
19312.158
28.016
0.034
-0.163
-0.077
-0.026
-0.008
-0.002
0.
0.
0.
0.
0.
0.
0.
0.
0.
0.
0.
0.
0.
0.
0.
0.
0.
0.001
0.001
-0.001
-0.007
-0.014
-0.032
-0.049
-0.070
-0.091
-0.124
-0.172
-0.250
-0.349
-0.423
0.389
33.587
1045.649
104481.414
100145.453
4439.321
24.751
1699.546
116577.703
100614.844
279.420
4.545
876.439
42851.656
992.671
5.150
-0.143
-0.111
-0.044
-0.014
-0.003
-0.001
0.
0.
0.
0.
0.
0.
0.
0.
0.
0.
0.
0.
0.
0.
0.
0.
0.
0.
0.004
0.001
-0.002
-0.006
-0.016
-0.033
-0.053
-0.077
-0.110
-0.161
-0.236
-0.314
-0.388
-0.402
0.550
19.978
1860.717
16336.219
290.594
4.706
119.935
5465.502
3239.634
37.111
0.195
5.613
23.971
6.216
0.098
-0.112
-0.059
-0.017
-0.005
0.002
0.002
0.
0.
0.
0.
0.
0.
0.
0.
0.
0.
0.
0.
0.
0.
0.
0.
0.
0.
0.003
0.002
0.001
-0.005
-0.014
-0.029
-0.047
-0.070
-0.103
-0.156
-0.208
-0.253
-0.287
-0.371
-0.408
0.237
8.469
19.268
3.582
0.930
2.514
12.580
9.688
0.670
-0.282
-0.205
-0.071
-0.090
-0.092
-0.057
-0.020
-0.004
0.002
0.003
0.
0.
0.
0.
0.
0.
0.
0.
0.
0.
0.
0.
0.
0.
0.
0.
0.
0.
0.
0.003
0.002
0.002
-0.001
-0.009
-0.020
-0.041
-0.065
-0.102
-0.148
-0.189
-0.159
-0.065
-0.253
-0.375
-0.417
-0.352
-0.223
0.778
3.546
1.407
-0.135
-0.245
-0.250
-0.192
-0.138
-0.096
-0.064
-0.040
-0.014
-0.002
0.003
0.004
0.000
0.
0.
0.
0.
0.
0.
0.
0.
0.
0.
0.
0.
0.
0.
0.
0.
0.
0.
0.
0.003
0.001
0.005
0.002
-0.006
-0.015
-0.038
-0.063
-0.097
-0.141
-0.182
-0.177
-0.119
-0.236
-0.310
-0.356
-0.359
-0.297
0.360
1.657
0.628
-0.206
-0.225
-0.164
-0.099
-0.060
-0.033
-0.017
-0.004
0.
0.004
0.005
0.001
0.
0.
0.
0.
0.
0.
0.
0.
0.
0.
0.
0.
0.
0.
0.
0.
0.
0.
0.
0.
0.001
0.003
0.003
0.005
-0.002
-0.013
-0.038
-0.073
-0.111
-0.155
-0.193
-0.221
-0.231
-0.246
-0.261
-0.280
-0.287
-0.276
-0.184
-0.065
-0.127
-0.187
-0.141
-0.090
-0.048
-0.025
-0.011
0.001
0.005
0.005
0.002
0.002
0.001
0.
0.
0.
0.
0.
0.
0.
0.
0.
0.
0.
0.
0.
0.
0.
0.
0.
0.
0.
0.
0.
0.004
0.003
0.006
0.001
-0.019
-0.048
-0.087
-0.124
-0.158
-0.195
-0.217
-0.227
-0.225
-0.215
-0.212
-0.219
-0.220
-0.201
-0.181
-0.160
-0.127
-0.084
-0.046
-0.025
-0.009
-0.001
0.003
0.002
0.002
0.001
0.001
0.
0.
0.
0.
0.
0.
0.
0.
0.
0.
0.
0.
0.
0.
0.
0.
0.
0.
0.
0.
0.
0.
0.003
0.004
0.004
-0.002
-0.023
-0.056
-0.077
-0.055
-0.080
-0.036
-0.083
-0.178
-0.181
-0.162
-0.149
-0.150
-0.154
-0.151
-0.133
-0.108
-0.073
-0.043
-0.022
-0.012
-0.003
0.002
0.002
0.002
0.001
0.
0.
0.
0.
0.
0.
0.
0.
0.
0.
0.
0.
0.
0.
0.
0.
0.
0.
0.
0.
0.
0.
0.
0.
0.002
0.004
0.005
-0.004
-0.029
-0.055
0.035
0.487
0.341
1.399
0.981
-0.035
-0.132
-0.111
-0.092
-0.091
-0.089
-0.081
-0.071
-0.052
-0.034
-0.020
-0.012
-0.005
-0.001
0.
0.
0.
0.
0.
0.
0.
0.
0.
0.
0.
0.
0.
0.
0.
0.
0.
0.
0.
0.
0.
0.
0.
0.
0.
0.
0.
0.
0.002
0.002
0.005
-0.002
-0.025
-0.048
0.079
0.827
0.522
5.184
2.635
0.034
-0.096
-0.073
-0.055
-0.047
-0.043
-0.038
-0.032
-0.024
-0.016
-0.010
-0.007
-0.004
-0.001
0.
0.
0.
0.
0.
0.
0.
0.
0.
0.
0.
0.
0.
0.
0.
0.
0.
0.
0.
0.
0.
0.
0.
0.
0.
0.
0.
0.
0.002
0.002
0.003
-0.001
-0.016
-0.039
-0.055
-0.001
-0.009
0.619
0.333
-0.064
-0.066
-0.043
-0.027
-0.021
-0.019
-0.016
-0.013
-0.010
-0.008
-0.007
-0.003
-0.001
0.
0.
0.
0.
0.
0.
0.
0.
0.
0.
0.
0.
0.
0.
0.
0.
0.
0.
0.
0.
0.
0.
0.
0.
0.
0.
0.
0.
0.
0.002
0.002
0.004
0.002
-0.005
-0.025
-0.045
-0.069
-0.076
-0.076
-0.067
-0.054
-0.038
-0.020
-0.012
-0.008
-0.003
-0.003
-0.004
-0.004
-0.003
-0.002
-0.001
0.
0.
0.
0.
0.
0.
0.
0.
0.
0.
0.
0.
0.
0.
0.
0.
0.
0.
0.
0.
0.
0.
0.
0.
0.
0.
0.
0.
0.
0.
0.001
0.002
0.002
0.003
0.002
-0.005
-0.017
-0.031
-0.044
-0.045
-0.037
-0.026
-0.013
-0.006
0.000
0.002
0.001
-0.001
-0.001
-0.001
0.
0.
0.
0.
0.
0.
0.
0.
0.
0.
0.
0.
0.
0.
0.
0.
0.
0.
0.
0.
0.
0.
0.
0.
0.
0.
0.
0.
0.
0.
0.
0.
0.
0.
0.001
0.002
0.004
0.003
0.002
0.000
-0.003
-0.008
-0.009
-0.007
-0.004
-0.001
0.004
0.003
0.003
0.003
0.001
0.
0.
0.
0.
0.
0.
0.
0.
0.
0.
0.
0.
0.
0.
0.
0.
0.
0.
0.
0.
0.
0.
0.
0.
0.
0.
0.
0.
0.
0.
0.
0.
0.
0.
0.
0.
0.
0.
0.
0.
0.
0.
0.
0.
0.
0.
0.
0.
0.
0.
0.
0.
0.
0.
0.
0.
0.
0.
0.
0.
0.
0.
0.
0.
0.
0.
0.
0.
0.
0.
0.
0.
0.
0.
0.
0.
0.
0.
0.
0.
0.
0.
0.
0.
0.
0.
0.
0.
0.
0.
0.
0.
0.
0.
0.
0.
0.
0.
0.
0.
0.
0.
0.
0.
0.
0.
0.
0.
0.
0.
0.
0.
0.
0.
0.
0.
0.
0.
0.
0.
0.
0.
0.
0.
0.
0.
0.
0.
0.
0.
0.
0.
0.
0.
0.
0.
0.
0.
0.
0.
0.
0.
0.
0.
0.
-0.001
0.
-0.001
-0.001
-0.001
0.001
0.
0.
0.
0.
0.
0.
0.
0.
0.
0.
0.
0.
0.
0.
0.
0.
0.
0.
0.
0.
0.
0.
0.
0.
0.
0.
0.
0.
0.
0.
0.
0.
0.
0.
0.
0.
0.
0.
0.
0.
0.
0.
0.
0.
0.
0.
0.
-0.001
-0.001
-0.002
-0.004
-0.004
-0.003
-0.002
0.000
0.
0.
0.
0.
0.
0.
0.
0.
0.
0.
0.
0.
0.
0.
0.
0.
0.
0.
0.
0.
0.
0.
0.
0.
0.
0.
0.
0.
0.
0.
0.
0.
0.
0.
0.
0.
0.
0.
0.
0.
0.
0.
0.
0.000
-0.001
-0.001
-0.005
-0.008
-0.010
-0.009
-0.007
-0.005
-0.003
-0.001
0.001
0.
0.
0.
0.
0.
0.
0.
0.
0.
0.
0.
0.
0.
0.
0.
0.
0.
0.
0.
0.
0.
0.
0.
0.
0.
0.
0.
0.
0.
0.
0.
0.
0.
0.
0.
0.
0.
0.
0.
0.
0.001
-0.001
-0.001
-0.006
-0.014
-0.019
-0.025
-0.025
-0.021
-0.013
-0.006
-0.003
-0.001
0.001
0.
0.
0.
0.
0.
0.
0.
0.
0.
0.
0.
0.
0.
0.
0.
0.
0.
0.
0.
0.
0.
0.
0.
0.
0.
0.
0.
0.
0.
0.
0.
0.
0.
0.
0.
0.
0.
0.
0.001
0.001
-0.001
-0.005
-0.014
-0.030
-0.046
-0.055
-0.053
-0.042
-0.028
-0.015
-0.007
-0.002
-0.001
0.
0.
0.
0.
0.001
-0.001
-0.001
-0.002
-0.002
-0.003
-0.003
-0.002
0.
0.
0.
0.
0.
0.
0.
0.
0.
0.
0.
0.
0.
0.
0.
0.
0.
0.
0.
0.
0.
0.
0.
0.
0.
0.
0.000
0.000
-0.001
-0.009
-0.028
-0.053
-0.073
-0.081
-0.082
-0.072
-0.050
-0.028
-0.015
-0.007
-0.001
0.001
0.
0.001
0.001
-0.002
-0.005
-0.007
-0.008
-0.007
-0.007
-0.006
-0.004
-0.003
0.
0.
0.
0.
0.
0.
0.
0.
0.
0.
0.
0.
0.
0.
0.
0.
0.
0.
0.
0.
-0.001
-0.001
0.
0.
0.
0.000
-0.001
-0.002
-0.012
-0.037
-0.067
-0.081
-0.073
-0.079
-0.087
-0.069
-0.042
-0.023
-0.013
-0.006
-0.001
0.001
0.001
-0.006
-0.009
-0.013
-0.016
-0.018
-0.017
-0.015
-0.011
-0.008
-0.004
-0.003
0.
0.
0.
0.
0.
0.
0.
0.
0.
0.
0.
0.
0.
0.
0.
0.
-0.001
-0.001
-0.001
-0.001
-0.001
-0.001
-0.001
-0.001
0.001
0.001
-0.002
-0.013
-0.041
-0.066
-0.054
0.032
-0.018
-0.088
-0.080
-0.054
-0.029
-0.017
-0.010
-0.006
-0.009
-0.012
-0.015
-0.024
-0.032
-0.038
-0.043
-0.040
-0.034
-0.023
-0.015
-0.008
-0.004
-0.002
0.
0.
0.
0.
0.
0.
0.
0.
0.
0.
0.
0.
0.
0.
-0.001
-0.003
-0.003
-0.005
-0.007
-0.007
-0.008
-0.007
-0.006
-0.002
-0.002
-0.003
-0.011
-0.034
-0.059
-0.069
-0.028
-0.052
-0.096
-0.086
-0.063
-0.041
-0.030
-0.027
-0.021
-0.025
-0.030
-0.038
-0.051
-0.070
-0.086
-0.090
-0.080
-0.060
-0.039
-0.021
-0.011
-0.006
-0.002
0.
0.
0.
0.
0.
0.
0.
0.
0.
0.
0.
0.
0.
-0.001
-0.004
-0.007
-0.013
-0.020
-0.027
-0.032
-0.030
-0.027
-0.023
-0.016
-0.013
-0.009
-0.011
-0.023
-0.051
-0.068
-0.084
-0.098
-0.098
-0.089
-0.070
-0.059
-0.055
-0.049
-0.047
-0.052
-0.063
-0.076
-0.104
-0.128
-0.139
-0.132
-0.121
-0.101
-0.068
-0.036
-0.014
-0.003
-0.002
0.000
0.001
0.
0.
0.
0.
0.
0.
0.
0.
0.
0.
-0.001
-0.004
-0.007
-0.019
-0.032
-0.055
-0.071
-0.079
-0.080
-0.067
-0.051
-0.038
-0.027
-0.019
-0.013
-0.022
-0.034
-0.057
-0.081
-0.093
-0.097
-0.093
-0.091
-0.086
-0.085
-0.077
-0.083
-0.098
-0.118
-0.149
-0.180
-0.188
-0.013
0.093
-0.122
-0.141
-0.106
-0.061
-0.025
-0.006
-0.003
0.003
0.002
0.002
0.
0.
0.
0.
0.
0.
0.
0.
0.
-0.002
-0.007
-0.018
-0.040
-0.078
-0.106
-0.104
-0.114
-0.153
-0.148
-0.119
-0.085
-0.057
-0.037
-0.026
-0.024
-0.031
-0.042
-0.070
-0.086
-0.101
-0.111
-0.114
-0.118
-0.125
-0.132
-0.147
-0.167
-0.194
-0.239
-0.287
-0.234
0.753
1.327
0.018
-0.209
-0.165
-0.099
-0.049
-0.017
-0.006
0.002
0.005
0.002
0.001
0.
0.
0.
0.
0.
0.
0.
0.000
-0.005
-0.012
-0.034
-0.083
-0.126
0.333
6.622
8.334
0.603
-0.232
-0.203
-0.145
-0.099
-0.066
-0.038
-0.032
-0.032
-0.050
-0.074
-0.099
-0.119
-0.139
-0.154
-0.163
-0.185
-0.212
-0.227
-0.236
-0.273
-0.352
-0.422
-0.406
0.175
0.587
-0.219
-0.335
-0.263
-0.173
-0.099
-0.046
-0.018
-0.001
0.003
0.004
0.002
0.
0.
0.
0.
0.
0.
0.001
-0.002
-0.006
-0.019
-0.060
-0.124
-0.029
17.864
2849.271
5326.305
39.210
0.456
1.441
0.898
-0.009
-0.098
-0.063
-0.041
-0.042
-0.061
-0.088
-0.123
-0.153
-0.180
-0.201
-0.231
-0.265
-0.275
-0.266
-0.233
-0.304
-0.441
-0.414
0.453
0.409
0.061
-0.233
-0.427
-0.314
-0.250
-0.176
-0.112
-0.050
-0.010
0.
0.005
0.001
0.001
0.
0.
0.
0.
0.
0.002
-0.003
-0.007
-0.029
-0.086
-0.143
1.272
108.034
102554.180
105705.766
273.757
26.665
333.068
134.623
4.653
-0.039
-0.087
-0.056
-0.057
-0.087
-0.127
-0.151
-0.155
-0.215
-0.269
-0.308
-0.310
-0.245
0.219
1.113
0.285
-0.416
4.124
88.998
64.716
7.098
2.952
4.550
10.449
1.566
-0.032
-0.162
-0.095
-0.035
-0.008
0.003
0.002
0.002
0.
0.
0.
0.
0.001
0.001
-0.002
-0.008
-0.038
-0.106
-0.011
14.624
1476.879
107371.188
101811.734
1392.549
688.185
100014.094
28690.822
54.425
0.288
-0.101
-0.076
-0.079
-0.120
-0.166
-0.195
-0.132
-0.150
-0.321
-0.378
-0.280
0.649
4.330
8.992
3.355
-0.020
26.108
1470.072
1657.142
114.511
19.291
603.681
4437.734
84.344
3.884
0.035
-0.134
-0.067
-0.018
-0.004
0.004
0.002
0.
0.
0.
0.
0.001
0.001
-0.001
-0.009
-0.043
-0.104
0.271
42.013
7364.772
89144.258
39536.992
4388.453
558.533
100041.336
16339.949
45.798
0.247
-0.111
-0.087
-0.098
-0.161
-0.234
-0.201
0.483
0.922
-0.028
-0.367
-0.082
3.779
18.093
12.303
2.702
1.150
135.691
12701.658
82046.289
1284.600
43.635
4069.608
95658.711
336.464
22.159
1.778
-0.121
-0.088
-0.032
-0.006
0.003
0.002
0.
0.
0.
0.
0.002
0.002
0.000
-0.007
-0.039
-0.092
1.307
405.793
102176.938
110686.609
4259.992
692.266
28.171
171.328
74.487
3.112
-0.072
-0.108
-0.098
-0.136
-0.232
-0.343
-0.232
1.392
4.162
4.886
4.513
0.469
2.201
9.721
4.461
0.378
7.977
1306.126
100679.570
103975.234
831.742
46.490
98.164
370.701
236.949
216.012
11.493
0.049
-0.102
-0.042
-0.009
-0.003
0.002
0.
0.
0.
0.
0.002
0.002
0.003
-0.004
-0.029
-0.071
0.772
171.526
7524.879
8095.457
86.145
10.904
0.575
1.022
0.512
-0.076
-0.121
-0.110
-0.128
-0.207
-0.337
-0.414
0.232
12.096
83.864
225.942
448.064
16.806
0.032
0.351
-0.081
0.185
23.868
1050.440
121828.867
41037.328
198.071
3404.299
1137.124
41.348
148.801
140.726
8.417
0.005
-0.108
-0.047
-0.013
-0.004
0.001
0.
0.
0.
0.
0.001
0.002
0.004
0.000
-0.013
-0.049
-0.050
1.699
16.378
19.624
1.901
-0.250
-0.297
-0.235
-0.162
-0.122
-0.104
-0.112
-0.174
-0.268
-0.206
1.119
16.086
866.228
4704.446
1033.879
1870.495
37.638
-0.175
-0.512
-0.536
0.480
24.921
815.149
102806.945
110298.688
564.831
102341.414
101597.648
116.098
154.726
38.079
1.808
-0.150
-0.109
-0.045
-0.017
-0.006
-0.001
0.
0.
0.
0.
0.
0.002
0.004
0.005
-0.002
-0.022
-0.051
-0.077
-0.028
-0.061
-0.185
-0.202
-0.175
-0.131
-0.100
-0.079
-0.078
-0.131
-0.215
-0.039
7.348
135.149
507.692
6706.066
156981.063
19987.979
87.757
3.641
-0.509
-0.588
-0.348
9.886
147.279
141.445
239.977
2248.760
854.336
106219.102
102119.398
372.750
507.778
87.955
2.016
-0.157
-0.102
-0.043
-0.014
-0.004
0.
0.
0.
0.
0.
0.
0.002
0.004
0.004
0.004
-0.002
-0.019
-0.040
-0.059
-0.075
-0.084
-0.076
-0.063
-0.051
-0.051
-0.056
-0.085
-0.170
-0.265
1.353
90.052
9435.175
125573.609
4645.864
105726.680
75554.563
281.392
2.074
-0.249
-0.551
-0.070
29.253
712.235
414.788
52.411
169.754
421.059
148950.344
48649.594
193.895
58.131
13.132
0.346
-0.173
-0.094
-0.041
-0.015
-0.005
0.
0.
0.
0.
0.
0.
0.
0.002
0.004
0.004
0.005
0.001
-0.005
-0.014
-0.020
-0.020
-0.023
-0.020
-0.022
-0.032
-0.053
-0.110
-0.213
-0.307
1.007
63.575
13120.989
131617.047
1791.675
101030.688
106248.641
2285.592
11.825
4.093
0.350
2.340
58.915
97.896
52.474
102.277
593.060
138.869
74585.367
14731.065
38.952
5.052
0.202
-0.293
-0.185
-0.093
-0.042
-0.018
-0.005
0.
0.
0.
0.
0.
0.
0.
0.001
0.002
0.004
0.005
0.006
0.006
0.005
0.003
-0.001
-0.001
-0.003
-0.007
-0.026
-0.069
-0.151
-0.240
0.587
8.940
23.628
160.978
728.107
101.116
4433.845
112510.234
2069.513
79.777
14.818
8.958
74.144
100534.656
7803.551
58.099
9434.734
104842.883
2956.351
466.217
14027.297
5329.163
21.284
-0.284
-0.345
-0.207
-0.100
-0.043
-0.018
-0.005
0.
0.
0.
0.
0.
0.
0.
0.
0.
0.002
0.004
0.004
0.006
0.006
0.007
0.007
0.006
0.002
-0.016
-0.046
-0.113
-0.217
-0.059
14.878
514.678
1871.963
13177.034
419.284
97.813
93.761
637.349
153.362
136.805
29.608
503.655
590.197
1492.609
5949.940
60.267
2629.675
143583.844
101955.680
867.382
107370.398
101863.305
112.401
5.370
0.333
-0.200
-0.113
-0.053
-0.022
-0.006
-0.002
0.
0.
0.
0.
0.
0.
0.
0.
0.
0.
0.003
0.003
0.003
0.003
0.001
0.000
-0.008
-0.031
-0.079
-0.168
-0.258
0.137
32.808
2213.761
31763.721
116398.063
4721.110
73.482
28.445
13.925
10.582
14.381
72.711
3019.421
3054.917
385.058
81.920
7.435
255.398
34455.473
107035.875
52491.016
103831.117
27141.900
461.200
386.746
15.856
0.057
-0.131
-0.063
-0.023
-0.009
-0.002
0.
0.
0.
0.
0.
0.
0.
0.
0.
0.
0.
0.
0.
0.
-0.002
-0.005
-0.018
-0.053
-0.114
-0.170
0.438
7.759
44.679
119.342
1148.241
9417.185
377.640
31.201
16.902
9.209
5.139
4.389
100.594
316.970
155.544
43.901
13.911
8.139
2538.327
102568.656
116789.883
107453.453
7423.972
806.402
7738.079
6590.039
70.814
0.530
-0.146
-0.071
-0.029
-0.011
-0.004
0.
0.
0.
0.
0.
0.
0.
0.
0.
0.
0.
0.
0.
0.
-0.003
-0.007
-0.027
-0.069
-0.151
0.112
11.119
484.498
49912.902
1757.741
28.365
74.488
132.901
2549.153
1895.814
244.263
94.473
26.410
28.755
30.690
65.894
2972.204
1604.341
33.243
2973.830
100569.055
23339.389
364.316
105.357
7401.908
109850.992
47368.332
56.982
0.340
-0.160
-0.077
-0.029
-0.011
-0.005
0.
0.
0.
0.
0.
0.
0.
0.
0.
0.
0.
0.
0.
0.
-0.004
-0.013
-0.033
-0.090
-0.182
0.391
28.771
2900.697
200086.281
26895.391
740.636
42712.508
34260.078
58235.598
56528.020
53933.617
4797.528
2089.034
592.356
19.767
525.447
101888.914
106769.016
287.022
354.986
3529.648
5905.749
144.389
38.868
2610.801
202083.188
10598.412
41.250
0.140
-0.169
-0.078
-0.028
-0.011
-0.005
0.
0.
0.
0.
0.
0.
0.
0.
0.
0.
0.
0.
0.
-0.001
-0.004
-0.016
-0.036
-0.106
-0.204
-0.055
7.637
452.782
29359.219
36685.977
101950.625
123981.492
109812.164
2533.886
101272.250
141760.313
7287.935
118947.789
33228.355
110.045
209.585
108271.016
105291.594
1605.655
2534.267
42454.254
653.575
49.140
51.182
28359.822
200335.094
8334.448
28.301
-0.019
-0.168
-0.071
-0.024
-0.012
-0.001
0.
0.
0.
0.
0.
0.
0.
0.
0.
0.
0.
0.
0.
-0.001
-0.004
-0.017
-0.038
-0.103
-0.204
-0.241
0.553
9.573
136.630
5821.542
116556.898
29887.045
2278.980
165.703
32704.488
35011.988
2713.278
101583.609
200210.016
1178.463
84.457
61293.969
116854.227
5075.175
186.046
818.620
72.166
101.384
73.061
3248.905
51288.215
346.129
3.871
-0.222
-0.158
-0.066
-0.019
-0.009
-0.001
0.
0.
0.
0.
0.
0.
0.
0.
0.
0.
0.
0.
0.
-0.001
-0.004
-0.014
-0.038
-0.098
-0.184
-0.263
-0.014
7.595
1375.732
89515.969
102539.961
100128.664
128.237
14.325
712.763
774.433
102.326
6865.523
100716.102
5844.135
57.628
18507.088
109802.258
3928.381
25.459
6.351
186.210
19678.484
5649.912
2247.914
1892.644
21.959
-0.075
-0.259
-0.142
-0.060
-0.022
-0.004
0.
0.
0.
0.
0.
0.
0.
0.
0.
0.
0.
0.
0.
0.
-0.001
0.000
-0.011
-0.034
-0.088
-0.174
-0.308
-0.298
15.280
9562.399
100755.672
41252.414
4467.196
29.518
83.322
446.216
764.035
297.806
135.202
930.576
162.839
1522.286
1784.191
12728.563
1259.116
15.359
0.774
199.368
24483.625
106440.273
200044.047
100099.094
150.314
0.032
-0.256
-0.133
-0.058
-0.024
-0.006
0.
0.
0.
0.
0.
0.
0.
0.
0.
0.
0.
0.
0.
0.
0.
0.
-0.008
-0.030
-0.077
-0.164
-0.305
-0.261
8.235
482.752
72921.922
18190.504
135.652
143.837
5302.276
100576.977
102034.461
24022.768
755.210
3009.837
1522.265
91860.477
27937.930
100103.422
1065.154
39.589
3.802
17.357
3066.307
200095.797
104017.570
5411.279
27.796
-0.227
-0.251
-0.135
-0.063
-0.025
-0.008
-0.002
0.
0.
0.
0.
0.
0.
0.
0.
0.
0.
0.
0.
0.
-0.001
0.000
-0.005
-0.025
-0.070
-0.155
-0.280
-0.179
9.011
191.482
5293.345
2343.089
2957.003
19409.939
22472.258
94279.133
14289.474
60384.586
16749.725
147012.250
135680.125
102420.148
3719.915
1245.294
363.150
45516.172
123.855
11.811
7741.545
100334.305
4217.975
17.859
0.195
-0.373
-0.251
-0.140
-0.069
-0.030
-0.009
-0.003
0.
0.
0.
0.
0.
0.
0.
0.
0.
0.
0.
0.
0.
0.
0.001
-0.005
-0.025
-0.058
-0.139
-0.251
-0.233
2.800
22.709
40.845
29.423
1586.414
100303.422
88773.438
32428.064
4568.284
16671.008
2725.592
31455.441
7911.462
131622.469
100361.938
102.684
82.589
930.535
182.871
27.704
66.233
516.641
46.049
0.201
-0.285
-0.157
-0.214
-0.150
-0.081
-0.035
-0.012
-0.007
0.
0.
0.
0.
0.
0.
0.
0.
0.
0.
0.
0.
0.
0.
0.001
-0.003
-0.019
-0.045
-0.108
-0.207
-0.268
0.360
3.786
9.432
9.928
50.192
534.271
866.490
57549.012
10149.072
9601.431
119.801
59.153
98.256
15317.868
7073.971
25.443
4.068
21.887
37.492
93.031
98.108
16.026
137.199
13.580
0.597
0.489
-0.133
-0.155
-0.086
-0.037
-0.015
-0.006
-0.002
0.
0.
0.
0.
0.
0.
0.
0.
0.
0.
0.
0.
0.
0.000
-0.001
-0.012
-0.036
-0.079
-0.157
-0.243
-0.259
0.018
0.907
0.783
0.215
2.248
34.591
385.920
191.894
96.425
6.720
9.102
168.196
245.789
166.789
19.700
56.544
47.219
13.425
177.768
322.358
530.045
106501.672
1463.827
3.481
0.323
-0.177
-0.154
-0.086
-0.039
-0.015
-0.006
0.
0.
0.
0.
0.
0.
0.
0.
0.
0.
0.
0.
0.
0.
0.001
-0.001
-0.010
-0.021
-0.048
-0.099
-0.172
-0.245
-0.299
-0.311
-0.354
-0.420
-0.419
0.293
2.682
5.220
3.835
2.635
254.810
100091.516
100908.813
491.353
213.333
42838.770
38499.055
134.340
22.634
98.219
23829.545
102413.469
8902.400
16.810
0.085
-0.231
-0.154
-0.080
-0.034
-0.011
-0.005
0.
0.
0.
0.
0.
0.
0.
0.
0.
0.
0.
0.
0.
0.
0.
0.001
-0.007
-0.016
-0.029
-0.059
-0.106
-0.171
-0.217
-0.251
-0.292
-0.339
-0.371
-0.268
2.777
64.616
13.279
21.870
2229.467
115031.094
102430.922
750.777
616.495
101216.969
126202.063
3427.343
25.499
81.075
4239.918
37812.563
2037.400
19.919
-0.063
-0.237
-0.136
-0.064
-0.023
-0.008
-0.005
0.
0.
0.
0.
0.
0.
0.
0.
0.
0.
0.
0.
0.
0.
0.
0.
-0.005
-0.006
-0.016
-0.034
-0.066
-0.105
-0.139
-0.177
-0.219
-0.271
-0.333
-0.350
0.584
11.891
3.325
49.378
28742.928
101172.711
5545.969
172.026
61.568
6711.022
105583.578
102203.445
115.139
10.595
999.087
9482.326
361.068
5.761
-0.205
-0.198
-0.100
-0.044
-0.015
-0.005
-0.002
0.
0.
0.
0.
0.
0.
0.
0.
0.
0.
0.
0.
0.
0.
0.
0.
0.000
-0.002
-0.009
-0.019
-0.043
-0.074
-0.109
-0.145
-0.193
-0.249
-0.318
-0.409
-0.484
-0.437
0.073
12.337
536.278
14782.837
100095.570
1096.118
10.431
512.405
113675.016
48753.129
126.439
2.632
1575.945
17467.428
64.235
1.042
-0.210
-0.134
-0.056
-0.023
-0.006
-0.002
-0.002
0.
0.
0.
0.
0.
0.
0.
0.
0.
0.
0.
0.
0.
0.
0.
0.
0.001
0.000
-0.004
-0.012
-0.027
-0.055
-0.089
-0.124
-0.166
-0.221
-0.304
-0.373
-0.412
-0.343
0.357
7.040
16.333
542.708
2960.446
120.963
13.572
51.198
1208.005
773.962
18.367
-0.085
3.225
8.397
1.251
-0.113
-0.128
-0.066
-0.027
-0.008
-0.002
-0.001
0.
0.
0.
0.
0.
0.
0.
0.
0.
0.
0.
0.
0.
0.
0.
0.
0.
0.001
0.000
0.
-0.007
-0.019
-0.041
-0.076
-0.104
-0.142
-0.197
-0.269
-0.271
1.136
5.610
1.663
0.709
0.635
4.518
10.489
19.835
103.651
40.778
14.816
6.055
0.254
-0.339
-0.263
-0.162
-0.135
-0.103
-0.060
-0.026
-0.008
0.000
0.002
0.001
0.
0.
0.
0.
0.
0.
0.
0.
0.
0.
0.
0.
0.
0.
0.
0.
0.
0.003
0.002
0.002
-0.002
-0.013
-0.030
-0.062
-0.091
-0.135
-0.184
-0.253
-0.048
9.848
63.074
12.064
-0.098
-0.575
-0.494
2.279
108.927
1478.813
241.375
4.747
-0.142
-0.308
-0.232
-0.154
-0.104
-0.067
-0.039
-0.017
-0.004
-0.002
0.003
0.002
0.
0.
0.
0.
0.
0.
0.
0.
0.
0.
0.
0.
0.
0.
0.
0.
0.
0.
0.001
0.002
0.004
0.003
-0.005
-0.020
-0.049
-0.082
-0.131
-0.195
-0.262
-0.167
4.514
22.880
5.469
-0.213
-0.495
-0.319
3.640
49.071
315.700
73.196
1.848
-0.259
-0.213
-0.127
-0.072
-0.038
-0.017
-0.006
0.000
0.003
0.005
0.002
0.
0.
0.
0.
0.
0.
0.
0.
0.
0.
0.
0.
0.
0.
0.
0.
0.
0.
0.
0.001
0.002
0.004
0.004
0.001
-0.012
-0.043
-0.087
-0.141
-0.201
-0.272
-0.308
-0.088
0.454
-0.039
-0.302
-0.363
-0.260
0.841
5.275
7.493
2.406
-0.045
-0.203
-0.128
-0.068
-0.033
-0.015
0.000
0.004
0.004
0.003
0.002
0.
0.
0.
0.
0.
0.
0.
0.
0.
0.
0.
0.
0.
0.
0.
0.
0.
0.
0.
0.
0.
0.003
0.003
0.005
0.003
-0.010
-0.045
-0.088
-0.109
-0.036
-0.025
-0.071
-0.201
-0.296
-0.341
-0.320
-0.240
-0.109
-0.162
0.092
0.059
-0.140
-0.175
-0.136
-0.074
-0.037
-0.017
-0.002
0.003
0.002
0.002
0.002
0.
0.
0.
0.
0.
0.
0.
0.
0.
0.
0.
0.
0.
0.
0.
0.
0.
0.
0.
0.
0.
0.
0.002
0.004
0.005
0.004
-0.012
-0.048
-0.046
1.039
6.177
5.959
8.242
5.755
0.318
-0.285
-0.281
-0.234
-0.201
-0.214
-0.200
-0.175
-0.162
-0.125
-0.081
-0.040
-0.016
-0.005
0.001
0.003
0.002
0.
0.
0.
0.
0.
0.
0.
0.
0.
0.
0.
0.
0.
0.
0.
0.
0.
0.
0.
0.
0.
0.
0.
0.
0.001
0.004
0.005
0.002
-0.014
-0.045
0.121
12.306
206.748
50.165
261.246
180.987
6.111
-0.133
-0.214
-0.184
-0.165
-0.156
-0.147
-0.128
-0.103
-0.068
-0.037
-0.019
-0.009
-0.003
0.000
0.
0.
0.
0.
0.
0.
0.
0.
0.
0.
0.
0.
0.
0.
0.
0.
0.
0.
0.
0.
0.
0.
0.
0.
0.
0.
0.001
0.002
0.004
0.003
-0.012
-0.044
0.098
23.322
2172.133
72.341
45415.602
1714.534
7.349
-0.064
-0.137
-0.108
-0.095
-0.089
-0.078
-0.065
-0.047
-0.031
-0.018
-0.010
-0.005
-0.001
0.
0.
0.
0.
0.
0.
0.
0.
0.
0.
0.
0.
0.
0.
0.
0.
0.
0.
0.
0.
0.
0.
0.
0.
0.
0.
0.
0.
0.002
0.003
0.002
-0.005
-0.032
-0.047
0.956
8.100
3.998
84.198
27.527
0.732
-0.096
-0.082
-0.053
-0.043
-0.039
-0.032
-0.025
-0.020
-0.013
-0.009
-0.007
-0.002
-0.001
0.
0.
0.
0.
0.
0.
0.
0.
0.
0.
0.
0.
0.
0.
0.
0.
0.
0.
0.
0.
0.
0.
0.
0.
0.
0.
0.
0.
0.002
0.002
0.004
-0.001
-0.016
-0.040
-0.064
-0.053
-0.060
0.121
0.066
-0.073
-0.066
-0.039
-0.023
-0.017
-0.012
-0.008
-0.009
-0.008
-0.006
-0.004
-0.001
-0.001
0.
0.
0.
0.
0.
0.
0.
0.
0.
0.
0.
0.
0.
0.
0.
0.
0.
0.
0.
0.
0.
0.
0.
0.
0.
0.
0.
0.
0.
0.002
0.002
0.004
0.003
-0.002
-0.016
-0.037
-0.060
-0.074
-0.071
-0.060
-0.047
-0.029
-0.015
-0.008
-0.003
-0.001
-0.003
-0.004
-0.003
-0.003
-0.001
0.
0.
0.
0.
0.
0.
0.
0.
0.
0.
0.
0.
0.
0.
0.
0.
0.
0.
0.
0.
0.
0.
0.
0.
0.
0.
0.
0.
0.
0.
0.
0.
0.002
0.002
0.003
0.003
0.000
-0.007
-0.014
-0.020
-0.023
-0.020
-0.012
-0.005
0.000
0.002
0.002
0.002
0.000
0.001
0.
0.
0.
0.
0.
0.
0.
0.
0.
0.
0.
0.
0.
0.
0.
0.
0.
0.
0.
0.
0.
0.
0.
0.
0.
0.
0.
0.
0.
0.
0.
0.
0.
0.
0.
0.
0.
0.
0.
0.
0.
0.
0.
0.
0.
0.
0.
0.
0.
0.
0.
0.
0.
0.
0.
0.
0.
0.
0.
0.
0.
0.
0.
0.
0.
0.
0.
0.
0.
0.
0.
0.
0.
0.
0.
0.
0.
0.
0.
0.
0.
0.
0.
0.
0.
0.
0.
0.
0.
0.
0.
0.
0.
-0.001
-0.001
0.
0.
0.
0.
0.
0.
0.
0.
0.
0.
0.
0.
0.
0.
0.
0.
0.
0.
0.
0.
0.
0.
0.
0.
0.
0.
0.
0.
0.
0.
0.
0.
0.
0.
0.
0.
0.
0.
0.
0.
0.
0.
0.
0.
0.
0.
0.
0.
-0.001
0.000
-0.002
-0.004
-0.004
-0.003
-0.003
-0.001
0.
0.
0.
0.
0.
0.
0.
0.
0.
0.
0.
0.
0.
0.
0.
0.
0.
0.
0.
0.
0.
0.
0.
0.
0.
0.
0.
0.
0.
0.
0.
0.
0.
0.
0.
0.
0.
0.
0.
0.
0.
0.
0.
0.
0.001
-0.001
-0.003
-0.006
-0.008
-0.009
-0.010
-0.008
-0.005
-0.004
-0.003
0.
0.
0.
0.
0.
0.
0.
0.
0.
0.
0.
0.
0.
0.
0.
0.
0.
0.
0.
0.
0.
0.
0.
0.
0.
0.
0.
0.
0.
0.
0.
0.
0.
0.
0.
0.
0.
0.
0.
0.
0.
0.001
-0.001
-0.004
-0.009
-0.015
-0.020
-0.026
-0.024
-0.019
-0.014
-0.006
-0.003
-0.002
0.
0.
0.
0.
0.
0.
0.
0.
0.
0.
0.
0.
0.
0.
0.
0.
0.
0.
0.
0.
0.
0.
0.
0.
0.
0.
0.
0.
0.
0.
0.
0.
0.
0.
0.
0.
0.
0.
0.
0.000
0.000
-0.001
-0.009
-0.018
-0.034
-0.051
-0.059
-0.059
-0.047
-0.031
-0.018
-0.008
-0.002
-0.001
0.
0.
0.
0.
0.
0.
0.
-0.002
-0.002
-0.002
-0.002
0.
0.
0.
0.
0.
0.
0.
0.
0.
0.
0.
0.
0.
0.
0.
0.
0.
0.
0.
0.
0.
0.
0.
0.
0.
0.
0.
0.001
0.
-0.005
-0.016
-0.038
-0.070
-0.097
-0.105
-0.102
-0.090
-0.063
-0.037
-0.019
-0.011
-0.002
0.001
0.
0.
0.001
-0.001
-0.001
-0.004
-0.005
-0.005
-0.006
-0.004
-0.003
-0.002
0.
0.
0.
0.
0.
0.
0.
0.
0.
0.
0.
0.
0.
0.
0.
0.
0.
0.
0.
0.
0.
0.
0.
0.
0.001
0.002
-0.001
-0.009
-0.027
-0.065
-0.097
-0.104
-0.059
-0.070
-0.118
-0.103
-0.065
-0.034
-0.018
-0.010
-0.002
0.001
0.000
-0.003
-0.006
-0.008
-0.011
-0.013
-0.013
-0.011
-0.008
-0.007
-0.004
-0.002
0.
0.
0.
0.
0.
0.
0.
0.
0.
0.
0.
0.
0.
0.
0.
0.
0.
0.
0.
-0.001
-0.001
0.
0.
0.002
0.001
0.
-0.010
-0.036
-0.083
-0.091
0.706
3.342
2.045
0.127
-0.123
-0.093
-0.050
-0.029
-0.016
-0.009
-0.006
-0.008
-0.012
-0.018
-0.022
-0.029
-0.033
-0.032
-0.027
-0.020
-0.012
-0.008
-0.004
-0.002
0.
0.
0.
0.
0.
0.
0.
0.
0.
0.
0.
0.
0.
0.
0.
-0.001
-0.001
0.000
-0.001
0.000
0.000
0.000
0.001
0.001
0.
-0.010
-0.038
-0.082
0.011
11.591
56.782
15.798
1.375
-0.117
-0.114
-0.069
-0.044
-0.032
-0.022
-0.019
-0.023
-0.029
-0.039
-0.054
-0.071
-0.074
-0.068
-0.055
-0.041
-0.026
-0.013
-0.008
-0.003
0.
0.
0.
0.
0.
0.
0.
0.
0.
0.
0.
0.
0.
0.
-0.001
-0.001
-0.003
-0.005
-0.008
-0.008
-0.008
-0.011
-0.009
-0.004
-0.004
-0.009
-0.029
-0.072
-0.052
3.325
15.584
8.332
1.279
-0.131
-0.134
-0.096
-0.069
-0.056
-0.045
-0.041
-0.051
-0.065
-0.088
-0.119
-0.129
-0.124
-0.106
-0.089
-0.061
-0.041
-0.021
-0.010
-0.006
-0.002
0.
0.
0.
0.
0.
0.
0.
0.
0.
0.
0.
0.
-0.001
-0.003
-0.007
-0.015
-0.023
-0.032
-0.038
-0.036
-0.034
-0.025
-0.020
-0.013
-0.013
-0.024
-0.056
-0.087
-0.022
0.381
0.359
-0.060
-0.171
-0.152
-0.125
-0.107
-0.092
-0.082
-0.089
-0.101
-0.136
-0.172
-0.181
-0.007
0.141
0.013
-0.057
-0.096
-0.062
-0.034
-0.012
-0.004
-0.001
0.
0.
0.
0.
0.
0.
0.
0.
0.
0.
0.
-0.001
-0.003
-0.010
-0.021
-0.037
-0.062
-0.082
-0.090
-0.090
-0.078
-0.064
-0.045
-0.032
-0.019
-0.025
-0.039
-0.074
-0.107
-0.136
-0.161
-0.179
-0.185
-0.175
-0.164
-0.154
-0.141
-0.146
-0.160
-0.190
-0.239
-0.264
0.712
13.263
23.283
2.732
0.127
-0.111
-0.089
-0.049
-0.020
-0.006
0.001
0.003
0.001
0.
0.
0.
0.
0.
0.
0.
0.
0.
-0.003
-0.008
-0.022
-0.043
-0.085
-0.118
-0.127
-0.144
-0.181
-0.173
-0.143
-0.104
-0.071
-0.043
-0.031
-0.034
-0.053
-0.090
-0.129
-0.162
-0.185
-0.205
-0.210
-0.214
-0.219
-0.233
-0.231
-0.236
-0.246
-0.329
-0.278
9.734
261.072
701.671
22.368
0.220
-0.173
-0.128
-0.068
-0.030
-0.012
0.001
0.004
0.003
0.
0.
0.
0.
0.
0.
0.
0.
0.000
-0.004
-0.012
-0.036
-0.084
-0.137
0.208
5.199
6.165
0.398
-0.265
-0.222
-0.167
-0.122
-0.082
-0.050
-0.045
-0.057
-0.093
-0.123
-0.158
-0.181
-0.224
-0.256
-0.291
-0.307
-0.307
-0.267
0.085
0.703
0.102
-0.411
3.391
90.624
213.758
10.791
-0.162
-0.290
-0.207
-0.117
-0.056
-0.024
-0.003
0.003
0.002
0.003
0.
0.
0.
0.
0.
0.
0.
-0.001
-0.007
-0.023
-0.059
-0.130
-0.095
12.989
1445.237
2610.617
29.501
1.087
1.827
1.076
-0.007
-0.116
-0.084
-0.061
-0.069
-0.106
-0.128
0.090
0.516
0.068
-0.302
-0.364
-0.359
-0.240
0.849
4.082
6.482
2.202
0.129
4.325
5.122
3.110
0.058
-0.447
-0.320
-0.276
-0.197
-0.117
-0.052
-0.017
0.002
0.004
0.004
0.001
0.
0.
0.
0.
0.
0.002
-0.001
-0.007
-0.031
-0.086
-0.166
0.261
59.762
54707.176
101120.305
275.692
82.680
422.612
176.718
5.503
-0.042
-0.109
-0.084
-0.089
-0.133
-0.066
1.577
5.704
2.049
-0.201
-0.409
-0.162
1.347
16.885
87.633
33.832
3.039
33.071
3390.852
1578.148
18.466
3.818
9.670
22.281
2.948
-0.176
-0.189
-0.102
-0.035
-0.005
0.005
0.003
0.003
0.
0.
0.
0.
0.
0.002
0.
-0.007
-0.037
-0.103
-0.179
1.184
95.583
32081.068
115773.734
15775.261
3522.613
102187.930
46922.254
67.224
0.355
-0.123
-0.106
-0.121
-0.165
-0.097
2.001
9.173
7.078
0.810
-0.224
3.234
32.895
320.633
3824.495
540.467
8.267
312.396
100663.852
110435.953
639.146
132.421
2650.619
43535.961
239.380
1.729
-0.220
-0.155
-0.062
-0.017
0.001
0.002
0.003
0.
0.
0.
0.
0.001
0.001
0.001
-0.008
-0.039
-0.107
-0.148
2.541
63.628
2307.676
104178.398
105012.766
12215.172
157339.125
26391.131
54.652
0.304
-0.136
-0.122
-0.148
-0.219
-0.212
3.275
79.199
185.646
16.761
0.738
16.300
370.300
12551.218
2768.462
301.467
10.514
96.417
52932.055
104060.648
116479.391
2101.367
41138.074
186750.891
2386.134
17.701
0.024
-0.177
-0.086
-0.024
-0.003
0.004
0.002
0.
0.
0.
0.
0.001
0.002
0.002
-0.004
-0.033
-0.093
-0.068
7.287
1518.699
9148.750
103527.047
7850.215
407.669
1078.299
126.924
4.249
-0.100
-0.150
-0.138
-0.192
-0.307
-0.299
5.924
215.728
644.710
74.567
32.336
11.322
167.744
2970.659
457.617
20.626
523.451
1915.524
6738.928
90453.656
120778.805
4052.505
2973.105
102532.875
36573.621
273.109
1.313
-0.184
-0.099
-0.033
-0.006
0.001
0.002
0.
0.
0.
0.
0.001
0.002
0.003
-0.002
-0.022
-0.069
-0.075
3.335
228.171
701.927
80.965
29.023
4.306
6.093
1.515
-0.070
-0.169
-0.157
-0.169
-0.260
-0.409
-0.331
4.577
115.819
5908.900
15762.538
85175.727
186.136
6.629
23.351
9.141
14.265
3613.069
119008.016
163952.172
10672.620
15215.766
2124.552
301.639
1117.416
13843.833
174.277
0.953
-0.184
-0.100
-0.034
-0.007
-0.002
0.001
0.
0.
0.
0.
0.001
0.002
0.004
0.002
-0.010
-0.043
-0.084
0.050
1.588
1.794
0.001
-0.274
-0.294
-0.229
-0.204
-0.173
-0.155
-0.158
-0.213
-0.283
-0.235
0.457
177.940
8874.829
179099.625
200273.609
100437.570
601.075
0.850
-0.364
-0.370
6.752
491.234
100854.023
137681.406
4743.983
197.904
43543.492
8597.686
37.402
30.876
4.508
-0.128
-0.181
-0.091
-0.033
-0.008
-0.002
0.002
0.
0.
0.
0.
0.
0.002
0.004
0.005
-0.001
-0.017
-0.049
-0.081
-0.118
-0.168
-0.215
-0.229
-0.205
-0.170
-0.142
-0.123
-0.120
-0.171
-0.238
0.111
2.377
12.243
3082.244
200092.047
103490.633
5317.088
763.933
21.986
-0.319
-0.655
0.676
153.734
21676.689
19280.656
12125.887
10555.787
959.738
6510.067
3664.265
49.033
2.092
0.409
-0.229
-0.173
-0.082
-0.029
-0.010
-0.002
0.
0.
0.
0.
0.
0.
0.002
0.002
0.005
0.005
0.000
-0.014
-0.035
-0.055
-0.076
-0.088
-0.089
-0.081
-0.078
-0.072
-0.081
-0.114
-0.189
-0.259
1.436
23.067
935.970
13918.210
653.822
3593.678
3934.395
119.211
7.547
9.273
1.170
2.886
843.234
100229.922
100691.633
4196.475
151118.938
1344.218
107061.195
101466.359
97.822
0.871
-0.214
-0.284
-0.154
-0.072
-0.031
-0.011
-0.003
0.
0.
0.
0.
0.
0.
0.
0.002
0.004
0.005
0.006
0.002
-0.004
-0.011
-0.018
-0.027
-0.028
-0.030
-0.035
-0.046
-0.070
-0.120
-0.226
-0.305
2.714
67.036
6467.370
100059.609
861.714
54959.719
196533.828
1111.318
332.597
766.544
40.319
5.225
366.655
11191.699
2508.527
268.614
45700.891
281.592
44028.406
9534.623
49.645
1.991
-0.457
-0.309
-0.161
-0.076
-0.031
-0.014
-0.004
0.
0.
0.
0.
0.
0.
0.
0.
0.002
0.004
0.005
0.006
0.006
0.006
0.001
-0.003
-0.006
-0.009
-0.021
-0.037
-0.080
-0.152
-0.272
-0.335
1.522
22.175
121.141
959.746
100313.219
2570.050
17597.361
9882.057
24738.676
3940.472
106.279
17.974
8879.405
108873.695
1428.124
4447.277
100092.047
818.426
141.153
492.449
242.355
5.636
-0.450
-0.345
-0.179
-0.083
-0.034
-0.013
-0.002
0.
0.
0.
0.
0.
0.
0.
0.
0.
0.002
0.003
0.004
0.006
0.005
0.006
0.006
0.005
-0.006
-0.018
-0.056
-0.113
-0.209
-0.329
0.251
27.413
3798.408
23845.240
2136.117
115146.547
7648.620
3599.396
57809.637
100068.953
533.455
18.076
19.095
2939.529
93372.039
582.933
931.640
18092.010
1105.375
133.275
5354.629
2409.151
15.529
-0.142
-0.311
-0.201
-0.100
-0.040
-0.018
-0.004
0.
0.
0.
0.
0.
0.
0.
0.
0.
0.
0.
0.001
0.004
0.003
0.003
0.002
-0.004
-0.016
-0.038
-0.092
-0.172
-0.217
-0.153
1.044
114.187
100133.680
102169.453
103577.266
35639.488
10510.189
2600.852
353.523
576.137
28.620
8.368
12.263
138.911
390.965
34.848
47.680
1556.805
100159.289
3016.664
267.905
146.913
18.053
4.693
0.292
-0.213
-0.119
-0.053
-0.021
-0.007
-0.002
0.
0.
0.
0.
0.
0.
0.
0.
0.
0.
0.
0.
0.
0.
-0.002
-0.009
-0.025
-0.066
-0.134
0.009
5.081
29.117
19.193
28.630
3505.377
20606.803
31859.068
1151.560
324.529
753.680
29.869
28.427
46.316
7.755
5.875
28.670
18.283
6.714
887.040
100569.539
22144.100
1189.263
58.869
2496.920
5674.376
78.913
2.699
-0.189
-0.144
-0.063
-0.024
-0.009
-0.002
0.
0.
0.
0.
0.
0.
0.
0.
0.
0.
0.
0.
0.
0.
-0.004
-0.016
-0.038
-0.098
-0.165
2.656
292.729
12570.840
3855.477
499.923
26.027
77.535
171.850
46.798
81.355
70543.984
360.689
1186.624
4089.238
99.862
88.114
3965.342
2075.192
36.621
1086.944
128809.133
105135.953
726.357
85.819
100833.797
102475.594
1154.534
7.575
-0.173
-0.163
-0.072
-0.026
-0.009
-0.003
0.
0.
0.
0.
0.
0.
0.
0.
0.
0.
0.
0.
0.
-0.001
-0.007
-0.022
-0.050
-0.126
-0.178
5.978
1723.626
103227.328
113904.781
57777.340
612.528
8081.697
102352.188
656.238
790.367
200227.516
28459.188
1781.459
4498.416
106.006
935.493
131667.891
104542.703
226.418
2866.929
147091.766
100743.469
1873.296
270.278
107949.617
157822.172
585.660
6.722
-0.186
-0.177
-0.077
-0.026
-0.010
0.
0.
0.
0.
0.
0.
0.
0.
0.
0.
0.
0.
0.
0.
-0.001
-0.008
-0.027
-0.062
-0.148
-0.223
2.041
110.556
2489.543
75683.953
104736.961
43557.027
57770.488
128710.008
1101.882
2012.750
102560.531
127505.789
107403.656
2247.175
38.804
349.319
27227.840
9226.222
192.707
100012.492
100576.922
9730.895
73.989
206.502
113677.234
200140.766
877.593
5.076
-0.232
-0.182
-0.073
-0.025
-0.009
0.
0.
0.
0.
0.
0.
0.
0.
0.
0.
0.
0.
0.
0.
-0.001
-0.009
-0.027
-0.065
-0.153
-0.180
5.257
126.001
105.287
461.008
30748.822
8191.435
1457.531
650.218
40.732
149.053
1104.057
100377.930
94456.398
15452.229
292.349
116.331
22442.729
114617.719
821.680
1373.052
14910.472
337.667
9.021
20.969
2087.513
22427.066
216.791
1.400
-0.289
-0.171
-0.072
-0.028
-0.008
0.
0.
0.
0.
0.
0.
0.
0.
0.
0.
0.
0.
0.
0.
-0.002
-0.009
-0.026
-0.067
-0.146
-0.191
3.961
81.676
57.160
46.895
480.512
18024.602
3499.021
28.586
1.940
11.038
31.144
226.310
1184.386
76028.914
893.131
116.038
100769.305
105298.203
1477.210
13.196
16.946
15.536
62.294
59.144
145.460
137.251
7.480
-0.271
-0.300
-0.162
-0.073
-0.029
-0.011
0.
0.
0.
0.
0.
0.
0.
0.
0.
0.
0.
0.
0.
0.
-0.001
-0.007
-0.023
-0.063
-0.132
-0.235
-0.083
2.093
3.415
94.792
930.341
943.141
313.827
9.667
135.497
891.367
2418.629
769.553
47.962
210.084
31.055
21.886
502.776
1350.669
67.079
1.609
0.421
11.969
106.097
1240.054
3345.219
2615.352
20.133
-0.311
-0.303
-0.157
-0.073
-0.034
-0.010
-0.003
0.
0.
0.
0.
0.
0.
0.
0.
0.
0.
0.
0.
0.001
-0.001
-0.004
-0.021
-0.055
-0.122
-0.231
-0.392
-0.447
1.502
20.793
104.528
55.417
80.962
193.239
16470.404
101673.531
105348.477
101750.273
2253.000
4477.232
126.196
99.185
70.200
99.591
17.161
38.179
20.365
6.725
187.854
2441.211
762.065
209.332
4.982
-0.381
-0.295
-0.170
-0.082
-0.037
-0.013
-0.005
0.
0.
0.
0.
0.
0.
0.
0.
0.
0.
0.
0.
0.001
0.
-0.004
-0.022
-0.049
-0.112
-0.216
-0.362
0.109
22.922
103.373
34.165
20.240
5304.403
54325.426
107323.500
157836.531
108044.609
114008.008
163565.031
100381.203
1596.251
739.780
100.776
17.945
167.072
85127.117
9381.118
77.326
15394.049
5205.414
179.472
4.212
0.737
0.255
-0.194
-0.176
-0.094
-0.043
-0.019
-0.008
0.
0.
0.
0.
0.
0.
0.
0.
0.
0.
0.
0.
0.001
0.000
-0.005
-0.017
-0.045
-0.095
-0.193
-0.313
0.218
22.969
107.354
13.059
6.210
4070.897
100748.031
106305.492
200367.125
113355.602
200122.938
26681.502
57445.684
378.000
2000.689
1064.188
36.374
413.754
100884.742
62359.516
320.077
531.472
118.274
8.736
3.075
21.389
16.999
1.375
-0.135
-0.111
-0.052
-0.022
-0.009
-0.002
0.
0.
0.
0.
0.
0.
0.
0.
0.
0.
0.
0.001
0.000
-0.004
-0.018
-0.033
-0.080
-0.158
-0.261
-0.280
1.223
3.826
0.499
0.417
81.702
1165.541
5061.577
100725.984
200032.063
100219.453
608.298
49.801
19.686
3304.860
17480.824
129.247
83.817
1107.420
1698.196
7866.377
23828.059
225.081
16.184
12.876
176.815
145.493
6.878
-0.040
-0.115
-0.055
-0.024
-0.010
-0.004
0.
0.
0.
0.
0.
0.
0.
0.
0.
0.
0.
0.001
0.000
-0.003
-0.013
-0.027
-0.054
-0.118
-0.207
-0.301
-0.345
-0.371
-0.511
-0.581
0.090
3.886
115.635
2975.050
1013.347
586.712
23.650
9.958
62.407
11743.241
122573.297
837.776
42.668
34.022
148.188
100044.938
100598.398
5302.969
631.589
55.040
90.841
71.448
4.968
-0.063
-0.112
-0.057
-0.025
-0.011
-0.004
0.
0.
0.
0.
0.
0.
0.
0.
0.
0.
0.
0.001
0.001
0.000
-0.010
-0.021
-0.041
-0.080
-0.154
-0.235
-0.311
-0.354
-0.429
-0.501
-0.508
0.454
8.251
23.511
319.047
563.681
26.575
156.874
2939.804
104813.938
75903.078
507.365
679.111
678.071
44.077
722.201
2876.187
106162.391
71477.805
347.556
41.376
27.629
1.964
-0.126
-0.108
-0.050
-0.019
-0.009
-0.003
0.
0.
0.
0.
0.
0.
0.
0.
0.
0.
0.
0.
0.001
0.001
-0.003
-0.016
-0.026
-0.056
-0.108
-0.176
-0.223
-0.218
-0.169
-0.344
-0.377
1.840
22.306
171.244
102622.891
9784.616
67.965
236.036
8342.649
102525.336
57422.047
112.281
4221.774
7711.951
1979.226
69.004
1123.596
100139.516
100504.734
188.360
5.179
2.326
0.058
-0.154
-0.089
-0.039
-0.016
-0.007
-0.002
0.
0.
0.
0.
0.
0.
0.
0.
0.
0.
0.
0.
0.
0.
-0.002
-0.008
-0.018
-0.037
-0.071
-0.132
-0.167
-0.101
0.045
-0.225
-0.375
0.394
5.874
29.854
3472.121
212.244
17.964
120.562
622.099
1530.421
284.048
20.908
1079.992
142636.234
111412.023
693.639
39.704
951.989
452.587
14.552
0.175
-0.243
-0.221
-0.122
-0.063
-0.025
-0.010
-0.004
0.
0.
0.
0.
0.
0.
0.
0.
0.
0.
0.
0.
0.
0.
0.
-0.002
-0.005
-0.009
-0.020
-0.047
-0.099
-0.143
-0.164
-0.167
-0.279
-0.364
-0.371
-0.152
0.356
2.432
22.096
895.568
431.401
83.701
121.638
25.919
30.969
387.885
5889.346
14166.569
184.505
1.893
7.030
11.652
0.998
-0.264
-0.252
-0.153
-0.079
-0.033
-0.010
-0.007
-0.001
0.
0.
0.
0.
0.
0.
0.
0.
0.
0.
0.
0.
0.
0.
0.
0.
0.000
-0.005
-0.011
-0.029
-0.071
-0.126
-0.171
-0.192
-0.179
-0.232
0.009
0.169
2.549
9.634
53.979
6403.307
2197.654
24.288
30.389
183.456
2089.909
5524.547
3792.677
99.286
5.840
-0.322
-0.245
0.011
-0.205
-0.215
-0.150
-0.080
-0.039
-0.016
-0.005
-0.001
0.
0.
0.
0.
0.
0.
0.
0.
0.
0.
0.
0.
0.
0.
0.
0.
0.
0.002
0.001
-0.005
-0.021
-0.050
-0.097
-0.133
-0.021
0.304
0.183
0.888
1.903
43.150
420.688
81.378
85.327
51.749
1.691
9.635
497.394
23777.877
4245.463
26479.219
375.988
0.231
-0.389
-0.292
-0.207
-0.151
-0.110
-0.061
-0.033
-0.013
-0.006
-0.001
0.001
0.
0.
0.
0.
0.
0.
0.
0.
0.
0.
0.
0.
0.
0.
0.
0.
0.
0.002
0.003
0.
-0.010
-0.037
-0.073
-0.106
0.034
0.385
0.126
0.286
3.957
1334.153
100087.992
1924.745
10.068
0.144
1.608
78.807
6645.824
100394.383
38538.164
71.815
5.966
-0.293
-0.261
-0.163
-0.104
-0.071
-0.039
-0.018
-0.008
-0.004
0.001
0.001
0.001
0.
0.
0.
0.
0.
0.
0.
0.
0.
0.
0.
0.
0.
0.
0.
0.
0.
0.002
0.003
0.003
-0.004
-0.023
-0.058
-0.092
-0.108
-0.092
-0.226
-0.311
1.489
285.312
10299.686
394.514
9.632
1.960
15.664
2191.241
17502.350
79127.703
2968.761
14.413
-0.165
-0.251
-0.152
-0.078
-0.043
-0.025
-0.010
-0.004
0.000
0.003
0.003
0.001
0.
0.
0.
0.
0.
0.
0.
0.
0.
0.
0.
0.
0.
0.
0.
0.
0.
0.
0.003
0.003
0.004
0.002
-0.011
-0.038
-0.085
-0.145
-0.212
-0.289
-0.336
-0.114
4.274
17.042
9.667
11.857
7.896
18.025
69.110
663.725
210.401
25.849
1.239
-0.216
-0.166
-0.081
-0.039
-0.019
-0.002
0.004
0.004
0.003
0.002
0.001
0.
0.
0.
0.
0.
0.
0.
0.
0.
0.
0.
0.
0.
0.
0.
0.
0.
0.
0.
0.001
0.003
0.005
0.006
-0.002
-0.028
-0.078
-0.127
0.133
1.483
3.109
3.054
3.752
4.206
2.019
2.443
39.995
146.261
11.311
18.665
15.776
3.044
0.111
-0.157
-0.103
-0.049
-0.021
-0.003
0.003
0.004
0.003
0.003
0.
0.
0.
0.
0.
0.
0.
0.
0.
0.
0.
0.
0.
0.
0.
0.
0.
0.
0.
0.
0.
0.
0.003
0.005
0.006
0.002
-0.026
-0.067
0.356
23.033
305.961
297.402
269.844
93.463
7.358
0.303
-0.086
3.769
9.383
1.754
1.163
0.558
0.004
-0.144
-0.111
-0.061
-0.025
-0.008
-0.001
0.002
0.001
0.
0.
0.
0.
0.
0.
0.
0.
0.
0.
0.
0.
0.
0.
0.
0.
0.
0.
0.
0.
0.
0.
0.
0.
0.003
0.004
0.005
0.001
-0.023
-0.055
2.367
501.707
103095.875
12484.973
103578.148
80043.820
487.135
1.060
-0.281
-0.219
-0.137
-0.133
-0.138
-0.156
-0.133
-0.101
-0.062
-0.029
-0.014
-0.005
0.000
0.
0.
0.
0.
0.
0.
0.
0.
0.
0.
0.
0.
0.
0.
0.
0.
0.
0.
0.
0.
0.
0.
0.
0.
0.
0.
0.001
0.004
0.006
0.000
-0.021
-0.048
1.406
324.207
116587.172
2693.929
145665.609
101846.328
229.711
0.809
-0.211
-0.178
-0.146
-0.134
-0.120
-0.103
-0.080
-0.051
-0.028
-0.014
-0.008
-0.003
-0.001
0.
0.
0.
0.
0.
0.
0.
0.
0.
0.
0.
0.
0.
0.
0.
0.
0.
0.
0.
0.
0.
0.
0.
0.
0.
0.
0.001
0.002
0.005
0.003
-0.011
-0.041
0.056
6.165
65.783
29.502
211.924
144.023
5.253
-0.066
-0.121
-0.088
-0.073
-0.064
-0.055
-0.045
-0.031
-0.020
-0.013
-0.009
-0.003
-0.001
0.
0.
0.
0.
0.
0.
0.
0.
0.
0.
0.
0.
0.
0.
0.
0.
0.
0.
0.
0.
0.
0.
0.
0.
0.
0.
0.
0.
0.002
0.002
0.003
-0.003
-0.027
-0.054
-0.032
0.126
0.174
0.683
0.529
-0.032
-0.091
-0.062
-0.038
-0.029
-0.025
-0.019
-0.015
-0.011
-0.008
-0.006
-0.004
-0.001
0.
0.
0.
0.
0.
0.
0.
0.
0.
0.
0.
0.
0.
0.
0.
0.
0.
0.
0.
0.
0.
0.
0.
0.
0.
0.
0.
0.
0.
0.002
0.002
0.004
0.002
-0.005
-0.026
-0.051
-0.073
-0.086
-0.087
-0.079
-0.064
-0.045
-0.024
-0.015
-0.011
-0.006
-0.004
-0.005
-0.004
-0.004
-0.002
-0.001
0.
0.
0.
0.
0.
0.
0.
0.
0.
0.
0.
0.
0.
0.
0.
0.
0.
0.
0.
0.
0.
0.
0.
0.
0.
0.
0.
0.
0.
0.
0.
0.002
0.002
0.003
0.002
-0.002
-0.012
-0.023
-0.033
-0.035
-0.031
-0.021
-0.011
-0.006
-0.002
0.002
0.001
-0.001
-0.001
-0.001
0.
0.
0.
0.
0.
0.
0.
0.
0.
0.
0.
0.
0.
0.
0.
0.
0.
0.
0.
0.
0.
0.
0.
0.
0.
0.
0.
0.
0.
0.
0.
0.
0.
0.
0.
0.
0.
0.
0.
0.
0.
0.
0.
0.
0.
0.
0.
0.
0.
0.
0.
0.
0.
0.
0.
0.
0.
0.
0.
0.
0.
0.
0.
0.
0.
0.
0.
0.
0.
0.
0.
0.
0.
0.
0.
0.
0.
0.
0.
0.
0.
0.
0.
0.
0.
0.
0.
0.
0.
0.
-0.001
-0.002
-0.003
-0.003
-0.002
-0.001
-0.001
0.
0.
0.
0.
0.
0.
0.
0.
0.
0.
0.
0.
0.
0.
0.
0.
0.
0.
0.
0.
0.
0.
0.
0.
0.
0.
0.
0.
0.
0.
0.
0.
0.
0.
0.
0.
0.
0.
0.
0.
0.
0.
0.
0.
0.000
-0.001
-0.003
-0.004
-0.008
-0.009
-0.010
-0.006
-0.005
-0.003
0.000
0.001
0.
0.
0.
0.
0.
0.
0.
0.
0.
0.
0.
0.
0.
0.
0.
0.
0.
0.
0.
0.
0.
0.
0.
0.
0.
0.
0.
0.
0.
0.
0.
0.
0.
0.
0.
0.
0.
0.
0.
0.001
0.000
-0.001
-0.004
-0.009
-0.014
-0.018
-0.021
-0.020
-0.017
-0.013
-0.008
-0.003
-0.001
0.001
0.
0.
0.
0.
0.
0.
0.
0.
0.
0.
0.
0.
0.
0.
0.
0.
0.
0.
0.
0.
0.
0.
0.
0.
0.
0.
0.
0.
0.
0.
0.
0.
0.
0.
0.
0.
0.
0.001
0.000
0.001
-0.004
-0.009
-0.018
-0.030
-0.045
-0.049
-0.048
-0.040
-0.031
-0.020
-0.009
-0.003
-0.001
0.001
0.
0.
0.
0.
0.
0.
0.
0.
0.
0.
0.
0.
0.
0.
0.
0.
0.
0.
0.
0.
0.
0.
0.
0.
0.
0.
0.
0.
0.
0.
0.
0.
0.
0.
0.
0.
0.001
0.001
-0.001
-0.006
-0.018
-0.041
-0.071
-0.095
-0.107
-0.104
-0.088
-0.063
-0.039
-0.022
-0.011
-0.003
0.001
0.
0.
0.
0.
0.
-0.002
-0.003
-0.003
-0.003
-0.002
-0.002
0.
0.
0.
0.
0.
0.
0.
0.
0.
0.
0.
0.
0.
0.
0.
0.
0.
0.
0.
0.
0.
0.
0.
0.
0.
0.000
0.002
-0.004
-0.013
-0.036
-0.077
-0.112
-0.129
-0.131
-0.141
-0.138
-0.117
-0.075
-0.039
-0.022
-0.011
-0.003
0.
0.
0.001
-0.001
-0.005
-0.007
-0.008
-0.008
-0.006
-0.005
-0.004
-0.003
0.
0.
0.
0.
0.
0.
0.
0.
0.
0.
0.
0.
0.
0.
0.
0.
0.
0.
0.
0.
0.
0.
0.
0.001
0.001
0.001
-0.004
-0.019
-0.055
-0.103
-0.102
0.282
1.518
1.234
0.019
-0.150
-0.122
-0.067
-0.036
-0.020
-0.009
-0.002
-0.001
-0.007
-0.011
-0.015
-0.018
-0.021
-0.020
-0.018
-0.014
-0.009
-0.005
-0.003
0.
0.
0.
0.
0.
0.
0.
0.
0.
0.
0.
0.
0.
0.
0.
0.
0.
0.
0.
0.
0.
0.
0.001
0.002
0.001
-0.004
-0.025
-0.068
-0.110
0.185
16.638
167.022
118.878
5.675
-0.085
-0.160
-0.103
-0.054
-0.031
-0.020
-0.012
-0.016
-0.020
-0.026
-0.035
-0.043
-0.049
-0.047
-0.041
-0.030
-0.020
-0.011
-0.005
-0.003
0.
0.
0.
0.
0.
0.
0.
0.
0.
0.
0.
0.
0.
0.
0.
-0.001
0.
0.000
0.000
0.
0.
0.000
0.002
0.001
-0.002
-0.023
-0.070
-0.108
1.250
3062.534
110275.539
9626.572
135.483
0.554
-0.194
-0.141
-0.088
-0.059
-0.045
-0.033
-0.038
-0.045
-0.061
-0.084
-0.103
-0.099
-0.087
-0.070
-0.054
-0.038
-0.021
-0.010
-0.004
-0.002
0.
0.
0.
0.
0.
0.
0.
0.
0.
0.
0.
0.
0.
-0.001
-0.002
-0.004
-0.006
-0.009
-0.011
-0.014
-0.014
-0.008
-0.005
-0.004
-0.020
-0.057
-0.104
0.418
163.687
3061.904
3924.187
558.278
0.821
-0.231
-0.180
-0.132
-0.097
-0.082
-0.074
-0.080
-0.103
-0.141
-0.170
-0.166
-0.059
0.185
0.080
-0.067
-0.057
-0.037
-0.015
-0.007
-0.003
0.
0.
0.
0.
0.
0.
0.
0.
0.
0.
0.
0.
-0.001
-0.004
-0.009
-0.018
-0.025
-0.038
-0.042
-0.039
-0.035
-0.028
-0.020
-0.013
-0.019
-0.042
-0.093
-0.110
1.113
10.878
15.309
3.711
-0.204
-0.267
-0.213
-0.176
-0.159
-0.140
-0.145
-0.167
-0.214
-0.251
-0.166
0.852
3.509
9.634
4.677
0.270
-0.079
-0.050
-0.023
-0.008
-0.005
0.
0.
0.
0.
0.
0.
0.
0.
0.
0.
0.
-0.001
-0.004
-0.012
-0.024
-0.039
-0.066
-0.087
-0.098
-0.095
-0.083
-0.068
-0.047
-0.033
-0.027
-0.036
-0.067
-0.116
-0.161
-0.136
-0.175
-0.290
-0.318
-0.275
-0.242
-0.236
-0.236
-0.235
-0.238
-0.268
-0.322
-0.200
13.025
230.079
580.983
94.505
28.128
1.247
-0.094
-0.072
-0.035
-0.015
-0.001
0.002
0.001
0.
0.
0.
0.
0.
0.
0.
0.
0.
-0.004
-0.009
-0.024
-0.047
-0.089
-0.132
-0.170
-0.198
-0.207
-0.195
-0.153
-0.111
-0.076
-0.049
-0.038
-0.054
-0.099
-0.151
-0.213
-0.271
-0.319
-0.337
-0.316
-0.297
-0.309
-0.326
-0.315
-0.038
0.536
0.126
1.141
3839.043
195586.734
100244.375
592.006
16.959
0.651
-0.148
-0.099
-0.050
-0.020
-0.007
0.003
0.002
0.001
0.
0.
0.
0.
0.
0.
0.
-0.001
-0.006
-0.018
-0.037
-0.085
-0.154
-0.188
0.123
0.164
-0.249
-0.299
-0.251
-0.185
-0.135
-0.095
-0.066
-0.062
-0.094
-0.143
-0.192
-0.105
0.087
-0.171
-0.370
-0.388
-0.393
-0.257
0.694
11.352
65.220
23.283
2.054
160.892
8632.371
67837.922
216.490
3.549
-0.213
-0.242
-0.151
-0.077
-0.033
-0.013
0.000
0.003
0.002
0.001
0.
0.
0.
0.
0.
0.
-0.002
-0.009
-0.023
-0.057
-0.137
-0.222
0.520
12.146
17.336
4.177
1.745
1.138
0.826
-0.007
-0.132
-0.102
-0.084
-0.110
-0.159
0.138
7.338
32.208
9.483
0.108
-0.463
-0.038
3.376
30.743
242.653
2366.294
382.582
7.073
4.097
18.724
34.987
5.786
-0.092
-0.421
-0.334
-0.225
-0.136
-0.064
-0.022
-0.003
0.002
0.003
0.003
0.
0.
0.
0.
0.
0.001
-0.003
-0.010
-0.030
-0.079
-0.181
-0.253
2.535
56.823
129.332
895.300
318.883
116.817
83.234
6.100
-0.008
-0.134
-0.112
-0.138
-0.161
2.164
152.705
2000.475
239.762
3.641
-0.033
6.750
36.928
511.547
9992.428
1693.436
196.741
16.331
355.208
219.218
37.251
52.476
8.862
4.196
0.657
-0.244
-0.203
-0.114
-0.045
-0.010
0.003
0.005
0.002
0.001
0.
0.
0.
0.
0.002
-0.002
-0.011
-0.032
-0.091
-0.207
-0.239
3.590
77.954
2699.591
100477.594
107440.469
42367.547
4872.865
64.842
0.593
-0.161
-0.142
-0.169
-0.198
2.454
169.129
2397.482
345.420
12.206
2.883
111.809
891.786
6906.667
103099.297
52086.820
55.091
77.310
18737.914
7422.327
6966.117
34883.574
535.552
533.800
58.733
1.320
-0.237
-0.164
-0.069
-0.020
0.003
0.005
0.002
0.002
0.
0.
0.
0.
0.002
0.002
-0.010
-0.031
-0.093
-0.202
-0.245
2.060
78.089
6052.024
103142.547
142515.047
102526.430
4867.434
54.683
0.483
-0.181
-0.167
-0.210
-0.280
0.805
54.963
6974.028
57406.055
385.179
11.935
1872.214
106239.188
103864.797
170411.500
14962.417
42.597
44.015
1237.980
12343.583
163956.875
102960.414
41251.707
101936.438
5103.486
29.803
0.122
-0.184
-0.089
-0.027
-0.002
0.004
0.003
0.002
0.
0.
0.
0.
0.002
0.003
-0.009
-0.026
-0.080
-0.171
-0.153
2.353
15.765
239.671
462.936
2446.595
8781.684
173.448
4.771
-0.121
-0.205
-0.197
-0.257
-0.344
0.647
78.529
96538.453
100740.469
1693.654
21.646
414.652
9728.526
100490.000
10603.917
96.260
6403.664
43473.898
357.870
3119.461
100955.344
4570.352
22833.887
113196.781
106207.352
1140.345
2.177
-0.184
-0.096
-0.028
-0.003
0.005
0.003
0.002
0.
0.
0.
0.
0.002
0.003
0.001
-0.018
-0.057
-0.125
-0.159
0.894
1.980
7.029
11.034
9.772
13.144
2.356
-0.097
-0.224
-0.216
-0.229
-0.288
-0.225
12.328
183.977
4944.020
106113.484
9018.113
1930.537
46.131
45.932
142.683
43.193
46.480
100154.047
138430.063
22187.135
180.265
686.337
168.509
156.477
6379.438
100069.219
649.183
1.632
-0.177
-0.086
-0.027
-0.005
0.003
0.002
0.001
0.
0.
0.
0.
0.003
0.004
0.004
-0.006
-0.031
-0.079
-0.143
-0.196
-0.234
-0.187
-0.136
-0.235
-0.232
-0.266
-0.237
-0.209
-0.211
-0.210
0.974
6.954
19.173
673.999
4002.201
126482.555
102975.383
14193.979
94.465
0.330
0.750
2.967
10.991
658.384
109646.156
94836.633
781.953
2837.799
200.415
29.951
25.035
76.740
8.112
-0.100
-0.157
-0.070
-0.021
-0.004
0.002
0.003
0.
0.
0.
0.
0.
0.002
0.003
0.004
0.002
-0.011
-0.036
-0.075
-0.127
-0.180
-0.218
-0.234
-0.233
-0.225
-0.210
-0.185
-0.183
-0.216
0.178
19.980
297.032
155.345
193.166
1398.785
3795.769
3078.694
149.793
6.891
-0.248
-0.432
1.331
109.618
9299.361
104124.258
109690.352
132173.359
101226.008
35436.723
2568.759
17.922
-0.109
-0.381
-0.264
-0.141
-0.060
-0.020
-0.003
0.001
0.002
0.
0.
0.
0.
0.
0.001
0.002
0.004
0.005
0.001
-0.008
-0.024
-0.049
-0.075
-0.093
-0.104
-0.110
-0.113
-0.124
-0.133
-0.167
-0.216
0.541
59.093
3011.759
2050.191
81.763
105.868
100483.156
12873.050
51.390
33.863
65.440
7.621
4.320
700.625
105796.586
113243.961
53861.887
104257.328
93777.680
101944.914
100474.125
96.252
3.100
-0.408
-0.266
-0.122
-0.055
-0.017
-0.003
-0.001
0.
0.
0.
0.
0.
0.
0.
0.001
0.002
0.005
0.005
0.003
-0.001
-0.009
-0.021
-0.031
-0.039
-0.044
-0.054
-0.073
-0.101
-0.153
-0.233
0.215
104.399
100043.914
68148.477
227.617
58.721
40268.430
101964.625
1015.013
12541.064
100020.648
502.344
15.368
6352.740
102625.281
101116.281
245.742
799.408
827.362
44211.328
4529.897
100473.930
279.920
-0.099
-0.259
-0.129
-0.056
-0.021
-0.002
0.001
0.
0.
0.
0.
0.
0.
0.
0.
0.001
0.003
0.004
0.005
0.005
0.004
0.001
-0.005
-0.009
-0.017
-0.037
-0.053
-0.097
-0.162
-0.288
-0.316
11.339
520.975
565.304
160.662
2091.292
4723.777
109546.781
126294.680
200076.234
100313.961
2166.118
31.214
8959.003
201477.188
6610.179
49.369
86.877
177.807
4492.475
7133.651
7239.145
69.952
-0.174
-0.291
-0.145
-0.066
-0.025
-0.009
-0.001
0.
0.
0.
0.
0.
0.
0.
0.
0.
0.001
0.003
0.004
0.005
0.005
0.004
0.003
-0.002
-0.008
-0.031
-0.068
-0.125
-0.224
-0.368
-0.420
6.881
337.427
1150.395
4616.320
101619.117
107684.141
178287.156
123804.055
100925.070
3972.753
97.627
75.461
80611.336
179174.109
2152.469
19.436
38.129
18.438
35.254
148.762
128.130
4.049
-0.433
-0.337
-0.178
-0.078
-0.033
-0.011
-0.003
0.
0.
0.
0.
0.
0.
0.
0.
0.
0.
0.
0.
0.
0.003
0.003
0.001
-0.008
-0.018
-0.054
-0.108
-0.182
-0.213
-0.167
-0.196
25.656
4462.903
42350.410
102477.219
116335.008
109170.875
176052.234
923.067
1103.238
47.941
2.864
37.352
12466.778
100064.164
626.169
5.724
21.568
68.103
19.067
3.337
6.427
5.808
-0.074
-0.350
-0.217
-0.100
-0.043
-0.016
-0.005
0.
0.
0.
0.
0.
0.
0.
0.
0.
0.
0.
0.
0.
0.
0.
-0.004
-0.013
-0.035
-0.083
-0.155
0.053
7.315
43.360
16.683
8.321
334.084
5900.071
101551.586
6388.850
68439.219
100292.672
570.891
167.281
380.498
24.403
134.956
29650.180
166.434
12.747
20.230
323.595
978.677
74.857
5.622
2455.534
4954.941
12.216
-0.144
-0.241
-0.125
-0.052
-0.020
-0.007
0.
0.
0.
0.
0.
0.
0.
0.
0.
0.
0.
0.
0.
0.
0.
-0.007
-0.024
-0.052
-0.118
-0.191
3.683
618.922
57364.109
3286.122
40.959
11.417
167.808
430.336
57.677
180.639
636.388
133.097
100058.547
100012.844
1098.002
793.319
102629.969
887.631
12.541
72.090
21472.848
106781.516
1717.844
29.865
2361.353
7510.968
95.384
0.691
-0.262
-0.148
-0.064
-0.025
-0.008
0.001
0.
0.
0.
0.
0.
0.
0.
0.
0.
0.
0.
0.
0.
-0.001
-0.011
-0.033
-0.071
-0.158
-0.197
9.271
4869.516
104226.938
66618.797
449.989
56.116
1218.725
20833.387
217.265
28.538
589.211
2185.576
170484.406
101286.727
1196.458
2264.453
113063.094
100698.906
97.568
249.001
11236.818
101963.734
828.613
183.686
96692.867
97222.273
202.833
1.259
-0.277
-0.170
-0.070
-0.027
-0.009
0.001
0.
0.
0.
0.
0.
0.
0.
0.
0.
0.
0.
0.
0.
-0.003
-0.017
-0.039
-0.088
-0.187
-0.159
10.689
473.293
8591.358
2894.437
106016.852
699.454
2245.705
67739.359
333.778
29.736
820.071
81916.359
109955.195
10003.329
171.151
1384.878
200150.266
85383.555
168.670
1480.178
18056.014
683.799
34.474
136.614
46886.320
42525.734
138.239
0.835
-0.305
-0.181
-0.077
-0.029
-0.010
0.001
0.
0.
0.
0.
0.
0.
0.
0.
0.
0.
0.
0.
0.
-0.004
-0.018
-0.040
-0.098
-0.200
0.261
143.349
100228.141
56459.199
375.897
52830.867
338.429
46.867
108.291
15.699
7.448
254.875
26312.266
7354.580
10667.273
419.077
764.385
105945.477
126184.586
432.003
131.664
543.886
84.216
114.574
26.526
118.535
151.304
13.810
0.009
-0.325
-0.183
-0.083
-0.036
-0.012
0.000
0.
0.
0.
0.
0.
0.
0.
0.
0.
0.
0.
0.
0.
-0.003
-0.018
-0.041
-0.102
-0.199
0.105
87.621
48436.508
16935.834
62.409
541.635
542.308
22.304
1.443
1.652
3.056
10.847
82.779
103.698
258.834
39.276
97.206
29963.801
100775.672
558.723
50.081
78.670
993.931
19662.729
588.511
13.708
34.881
18.286
0.371
-0.335
-0.191
-0.087
-0.037
-0.017
-0.001
-0.001
0.
0.
0.
0.
0.
0.
0.
0.
0.
0.
0.
0.001
-0.003
-0.019
-0.046
-0.099
-0.201
-0.289
2.317
42.626
30.426
11.160
58.431
45.743
5.707
0.086
10.626
40.204
80.620
40.145
6.038
6.789
1.318
6.795
242.992
539.971
37.171
89.089
120.132
845.794
15008.218
972.417
65.017
19.579
7.959
-0.039
-0.353
-0.201
-0.097
-0.045
-0.020
-0.005
-0.001
0.
0.
0.
0.
0.
0.
0.
0.
0.
0.
0.001
0.001
-0.006
-0.020
-0.044
-0.097
-0.191
-0.323
-0.447
0.203
21.034
91.511
23.328
12.496
2.628
7.367
166.564
1016.162
1818.210
685.845
154.646
198.183
13.595
1.373
2.183
2.729
3.390
29.784
25.304
64.821
426.949
734.501
72.378
3.752
0.724
-0.229
-0.339
-0.212
-0.109
-0.056
-0.024
-0.010
-0.001
0.
0.
0.
0.
0.
0.
0.
0.
0.
0.
0.001
-0.001
-0.006
-0.020
-0.040
-0.094
-0.174
-0.298
-0.360
6.637
2619.337
100054.680
662.534
6.612
18.340
127.156
738.000
975.748
751.555
5939.341
2830.111
5247.592
92.433
21.293
14.468
19.280
90.563
8745.316
2339.829
3951.825
182176.891
2861.006
14.907
15.670
40.641
10.056
0.472
-0.201
-0.130
-0.064
-0.030
-0.011
-0.003
0.
0.
0.
0.
0.
0.
0.
0.
0.
0.001
0.001
-0.001
-0.006
-0.018
-0.038
-0.081
-0.166
-0.268
-0.283
8.146
3135.477
100135.414
723.450
3.295
42.425
432.467
1397.045
2228.103
2314.941
4605.621
717.917
715.638
37.457
61.727
130.308
3796.928
1652.223
154422.641
107999.516
84766.172
103007.961
1509.583
10.134
193.653
1669.284
864.322
19.435
0.069
-0.142
-0.073
-0.036
-0.011
-0.003
0.
0.
0.
0.
0.
0.
0.
0.
0.
0.001
0.001
0.
-0.006
-0.016
-0.033
-0.067
-0.142
-0.244
-0.246
2.030
33.975
125.389
16.324
-0.096
4.373
29.691
234.315
6814.968
4060.068
4851.456
78.355
9.956
5.925
150.435
1172.287
100864.383
26165.027
116763.938
104687.445
109363.844
45340.262
615.346
45.341
411.070
100298.109
100079.570
166.302
0.807
-0.146
-0.081
-0.036
-0.014
-0.005
0.
0.
0.
0.
0.
0.
0.
0.
0.
0.
0.001
0.001
-0.004
-0.013
-0.029
-0.053
-0.103
-0.196
-0.259
0.296
3.352
6.406
1.834
-0.528
-0.550
1.600
25.742
173.749
143.245
88.733
26.002
309.194
114.608
15222.302
157505.594
102322.914
1572.312
935.424
540.983
101766.125
126315.148
100762.430
2997.474
261.515
29304.277
14100.315
97.549
0.750
-0.140
-0.081
-0.033
-0.014
-0.004
0.
0.
0.
0.
0.
0.
0.
0.
0.
0.
0.001
0.001
-0.001
-0.009
-0.023
-0.040
-0.076
-0.143
-0.221
-0.131
1.003
2.874
1.524
-0.233
0.178
25.847
775.904
1216.757
7667.679
17012.838
681.219
100336.430
20590.506
33137.953
110973.297
53115.891
406.673
18.914
26.129
863.952
40259.199
110467.734
7253.092
220.307
23765.549
8766.102
47.784
0.304
-0.132
-0.071
-0.029
-0.011
-0.004
0.
0.
0.
0.
0.
0.
0.
0.
0.
0.
0.
0.001
0.001
-0.003
-0.014
-0.026
-0.052
-0.103
-0.170
-0.148
0.481
7.133
27.908
5.308
1.241
101.048
16360.174
15168.861
115072.281
100328.430
670.160
35020.426
102633.727
163609.078
6931.080
301.451
77.011
998.454
2747.581
87.050
373.132
35438.648
8069.440
56.748
119.702
78.829
3.731
-0.102
-0.113
-0.054
-0.021
-0.008
-0.002
0.
0.
0.
0.
0.
0.
0.
0.
0.
0.
0.
0.
0.001
0.001
-0.009
-0.014
-0.033
-0.071
-0.132
-0.172
0.361
17.548
100.037
14.830
0.398
21.068
620.299
598.762
1045.997
2051.174
114.982
695.423
41165.152
5867.058
168.977
33.491
3082.611
111476.328
100192.125
1370.497
18.804
198.426
105.537
5.198
1.558
0.592
-0.122
-0.153
-0.084
-0.037
-0.014
-0.006
0.
0.
0.
0.
0.
0.
0.
0.
0.
0.
0.
0.
0.
0.
0.
-0.003
-0.006
-0.017
-0.045
-0.098
-0.154
-0.094
2.508
9.350
2.087
-0.145
1.209
6.851
18.705
60.103
233.775
46875.691
11125.558
1501.966
4792.081
488.038
276.612
100829.742
109389.398
52843.574
315.660
1.877
0.894
0.634
-0.196
-0.258
-0.252
-0.175
-0.103
-0.051
-0.022
-0.008
-0.001
0.
0.
0.
0.
0.
0.
0.
0.
0.
0.
0.
0.
0.
0.
0.
0.000
-0.001
-0.008
-0.027
-0.067
-0.137
-0.194
-0.106
1.242
4.698
4.754
29.558
44.346
236.966
2768.624
749.650
102748.398
100622.078
86.208
369.058
100578.414
117182.680
111712.203
104235.422
329.132
7.735
-0.314
-0.458
-0.362
-0.293
-0.241
-0.166
-0.101
-0.054
-0.024
-0.010
-0.003
0.001
0.
0.
0.
0.
0.
0.
0.
0.
0.
0.
0.
0.
0.
0.
0.
0.001
0.001
-0.001
-0.013
-0.044
-0.103
-0.153
0.315
12.847
82.824
37.550
226.747
318.571
326.724
9826.248
5113.621
907.311
399.148
7.109
124.086
21990.588
104087.766
157125.219
133593.344
792.060
0.597
-0.386
-0.308
-0.218
-0.165
-0.120
-0.075
-0.042
-0.022
-0.008
-0.003
-0.001
0.
0.
0.
0.
0.
0.
0.
0.
0.
0.
0.
0.
0.
0.
0.
0.
0.003
0.003
0.002
-0.005
-0.028
-0.072
-0.097
0.495
14.563
99.135
36.536
56.386
80.116
3640.332
200038.172
68942.609
195.474
9.705
10.132
659.052
12598.422
105157.203
10597.991
108.804
9.603
-0.274
-0.278
-0.166
-0.104
-0.069
-0.045
-0.026
-0.013
-0.006
-0.001
0.000
0.001
0.
0.
0.
0.
0.
0.
0.
0.
0.
0.
0.
0.
0.
0.
0.
0.
0.003
0.003
0.004
0.001
-0.015
-0.050
-0.079
0.031
1.747
6.689
3.207
1.796
5.007
581.152
49148.055
1705.867
1546.753
171.277
181.360
104575.297
102491.203
68778.453
1298.801
15.498
-0.125
-0.281
-0.165
-0.083
-0.046
-0.025
-0.010
-0.006
-0.003
0.002
0.001
0.001
0.
0.
0.
0.
0.
0.
0.
0.
0.
0.
0.
0.
0.
0.
0.
0.
0.
0.
0.002
0.003
0.003
-0.003
-0.028
-0.068
-0.110
-0.131
-0.094
-0.228
-0.137
4.580
93.284
178.009
995.767
7382.289
669.729
5670.480
1121.751
65253.977
58980.441
2362.966
39.252
0.094
-0.181
-0.095
-0.044
-0.019
-0.003
0.001
0.003
0.003
0.002
0.001
0.
0.
0.
0.
0.
0.
0.
0.
0.
0.
0.
0.
0.
0.
0.
0.
0.
0.
0.
0.003
0.005
0.005
0.002
-0.012
-0.049
-0.112
-0.158
0.372
3.528
17.547
36.204
770.569
1494.330
184.802
193.690
13494.428
118312.055
1625.549
1772.711
1402.937
313.589
12.974
-0.009
-0.116
-0.057
-0.023
-0.005
0.002
0.004
0.003
0.001
0.001
0.
0.
0.
0.
0.
0.
0.
0.
0.
0.
0.
0.
0.
0.
0.
0.
0.
0.
0.
0.
0.001
0.003
0.005
0.006
-0.003
-0.038
-0.084
1.412
190.360
805.544
5188.036
3673.742
271.292
195.480
28.608
8.028
91.407
467.449
94.633
66.049
12.967
3.840
0.336
-0.114
-0.075
-0.031
-0.011
-0.003
0.001
0.
0.
0.
0.
0.
0.
0.
0.
0.
0.
0.
0.
0.
0.
0.
0.
0.
0.
0.
0.
0.
0.
0.
0.
0.
0.003
0.004
0.006
0.001
-0.032
-0.054
11.035
101111.438
134700.328
133782.656
125130.289
42949.430
4347.434
3.294
-0.008
0.085
0.895
1.540
1.147
0.101
-0.118
-0.113
-0.078
-0.039
-0.017
-0.007
-0.001
-0.001
0.
0.
0.
0.
0.
0.
0.
0.
0.
0.
0.
0.
0.
0.
0.
0.
0.
0.
0.
0.
0.
0.
0.
0.
0.
0.001
0.004
0.004
0.001
-0.024
-0.052
2.577
499.722
100251.469
37098.672
53171.156
30036.461
959.077
1.290
-0.250
-0.221
-0.181
-0.148
-0.132
-0.121
-0.103
-0.070
-0.038
-0.018
-0.009
-0.003
-0.001
0.
0.
0.
0.
0.
0.
0.
0.
0.
0.
0.
0.
0.
0.
0.
0.
0.
0.
0.
0.
0.
0.
0.
0.
0.
0.
0.001
0.002
0.006
0.003
-0.015
-0.049
0.086
6.153
53.897
57.907
112.083
80.559
4.562
-0.099
-0.160
-0.121
-0.099
-0.087
-0.076
-0.061
-0.043
-0.028
-0.016
-0.010
-0.005
-0.001
0.
0.
0.
0.
0.
0.
0.
0.
0.
0.
0.
0.
0.
0.
0.
0.
0.
0.
0.
0.
0.
0.
0.
0.
0.
0.
0.
0.
0.002
0.003
0.003
-0.003
-0.028
-0.059
-0.028
0.175
0.312
0.567
0.345
-0.073
-0.113
-0.078
-0.050
-0.039
-0.034
-0.028
-0.020
-0.016
-0.010
-0.008
-0.005
-0.001
-0.001
0.
0.
0.
0.
0.
0.
0.
0.
0.
0.
0.
0.
0.
0.
0.
0.
0.
0.
0.
0.
0.
0.
0.
0.
0.
0.
0.
0.
0.002
0.002
0.004
0.001
-0.008
-0.028
-0.055
-0.078
-0.093
-0.099
-0.092
-0.075
-0.053
-0.030
-0.019
-0.016
-0.012
-0.007
-0.007
-0.006
-0.004
-0.004
-0.001
0.
0.
0.
0.
0.
0.
0.
0.
0.
0.
0.
0.
0.
0.
0.
0.
0.
0.
0.
0.
0.
0.
0.
0.
0.
0.
0.
0.
0.
0.
0.
0.002
0.002
0.003
0.002
-0.004
-0.014
-0.027
-0.037
-0.041
-0.035
-0.024
-0.014
-0.008
-0.006
-0.002
0.001
-0.001
-0.002
-0.002
0.
0.
0.
0.
0.
0.
0.
0.
0.
0.
0.
0.
0.
0.
0.
0.
0.
0.
0.
0.
0.
0.
0.
0.
0.
0.
0.
0.
0.
0.
0.
0.
0.
0.
0.
0.
0.
0.
0.
-0.002
-0.002
0.
0.
0.
0.
0.
0.
0.
0.
0.
0.
0.
0.
0.
0.
0.
0.
0.
0.
0.
0.
0.
0.
0.
0.
0.
0.
0.
0.
0.
0.
0.
0.
0.
0.
0.
0.
0.
0.
0.
0.
0.
0.
0.
0.
0.
0.
0.
0.001
-0.001
-0.002
-0.004
-0.006
-0.007
-0.008
-0.006
-0.002
0.
0.000
0.001
0.
0.
0.
0.
0.
0.
0.
0.
0.
0.
0.
0.
0.
0.
0.
0.
0.
0.
0.
0.
0.
0.
0.
0.
0.
0.
0.
0.
0.
0.
0.
0.
0.
0.
0.
0.
0.
0.
0.
0.001
0.001
-0.001
-0.002
-0.007
-0.012
-0.017
-0.016
-0.016
-0.014
-0.011
-0.009
-0.002
0.000
0.000
0.001
0.
0.
0.
0.
0.
0.
0.
0.
0.
0.
0.
0.
0.
0.
0.
0.
0.
0.
0.
0.
0.
0.
0.
0.
0.
0.
0.
0.
0.
0.
0.
0.
0.
0.
0.
0.
0.001
0.001
-0.001
-0.003
-0.008
-0.016
-0.026
-0.032
-0.038
-0.037
-0.031
-0.025
-0.015
-0.010
-0.003
0.000
0.001
0.
0.
0.
0.
0.
0.
0.
0.
0.
0.
0.
0.
0.
0.
0.
0.
0.
0.
0.
0.
0.
0.
0.
0.
0.
0.
0.
0.
0.
0.
0.
0.
0.
0.
0.
0.
0.001
0.001
-0.002
-0.007
-0.018
-0.035
-0.057
-0.074
-0.086
-0.084
-0.071
-0.056
-0.040
-0.024
-0.010
-0.003
0.000
0.001
0.
0.
0.
0.
0.
0.
0.
0.
0.
0.
0.
0.
0.
0.
0.
0.
0.
0.
0.
0.
0.
0.
0.
0.
0.
0.
0.
0.
0.
0.
0.
0.
0.
0.
0.001
0.001
0.002
-0.004
-0.016
-0.036
-0.074
-0.110
-0.138
-0.156
-0.159
-0.142
-0.111
-0.075
-0.046
-0.026
-0.013
-0.003
0.000
0.
0.
0.
-0.002
-0.002
-0.003
-0.003
-0.003
-0.003
-0.002
0.
0.
0.
0.
0.
0.
0.
0.
0.
0.
0.
0.
0.
0.
0.
0.
0.
0.
0.
0.
0.
0.
0.
0.
0.001
0.002
-0.002
-0.007
-0.024
-0.063
-0.112
-0.113
0.118
0.174
-0.034
-0.173
-0.170
-0.129
-0.080
-0.045
-0.023
-0.009
0.
-0.001
0.000
-0.004
-0.008
-0.009
-0.011
-0.010
-0.008
-0.008
-0.004
-0.003
-0.002
0.
0.
0.
0.
0.
0.
0.
0.
0.
0.
0.
0.
0.
0.
0.
0.
0.
0.
0.
0.
0.
0.
0.001
0.002
-0.002
-0.008
-0.038
-0.088
-0.112
1.620
17.778
27.761
14.281
1.519
-0.108
-0.181
-0.123
-0.067
-0.039
-0.021
-0.009
-0.004
-0.011
-0.015
-0.020
-0.024
-0.026
-0.026
-0.023
-0.018
-0.011
-0.007
-0.003
-0.002
0.
0.
0.
0.
0.
0.
0.
0.
0.
0.
0.
0.
0.
0.
0.
0.
0.
0.
0.
0.001
0.001
0.002
0.002
0.001
-0.011
-0.043
-0.102
-0.011
10.886
267.134
2427.180
1417.821
33.489
1.041
-0.211
-0.180
-0.109
-0.066
-0.039
-0.024
-0.027
-0.026
-0.036
-0.048
-0.057
-0.063
-0.060
-0.051
-0.039
-0.025
-0.014
-0.007
-0.003
0.
0.
0.
0.
0.
0.
0.
0.
0.
0.
0.
0.
0.
0.
0.
0.
-0.002
-0.002
-0.002
-0.002
-0.002
0.002
0.005
0.002
-0.010
-0.041
-0.106
-0.085
6.105
482.938
107884.781
103556.156
559.555
3.095
-0.229
-0.236
-0.161
-0.105
-0.074
-0.060
-0.057
-0.068
-0.084
-0.115
-0.131
-0.124
-0.085
-0.075
-0.064
-0.048
-0.027
-0.013
-0.005
-0.002
0.
0.
0.
0.
0.
0.
0.
0.
0.
0.
0.
0.
0.
-0.002
-0.003
-0.006
-0.010
-0.012
-0.013
-0.014
-0.013
-0.007
-0.005
-0.008
-0.035
-0.093
-0.144
0.860
104.779
37367.285
78782.070
3877.067
2.291
-0.287
-0.266
-0.208
-0.158
-0.124
-0.114
-0.119
-0.150
-0.196
-0.218
-0.164
0.764
3.573
1.824
0.081
-0.068
-0.047
-0.025
-0.010
-0.003
0.
0.
0.
0.
0.
0.
0.
0.
0.
0.
0.
0.
-0.002
-0.006
-0.012
-0.021
-0.028
-0.037
-0.043
-0.042
-0.037
-0.027
-0.020
-0.014
-0.031
-0.069
-0.137
-0.139
2.448
34.055
43.547
8.866
-0.068
0.206
0.211
-0.172
-0.217
-0.212
-0.211
-0.220
-0.264
-0.289
-0.079
2.204
51.571
662.253
184.605
4.419
-0.039
-0.067
-0.034
-0.014
-0.004
-0.003
0.
0.
0.
0.
0.
0.
0.
0.
0.
0.
-0.002
-0.006
-0.014
-0.028
-0.044
-0.070
-0.091
-0.101
-0.100
-0.088
-0.069
-0.049
-0.037
-0.034
-0.056
-0.106
-0.175
-0.229
-0.149
-0.196
-0.383
0.010
2.330
2.376
0.342
-0.269
-0.327
-0.315
-0.283
-0.067
0.342
10.677
129.516
1391.306
100181.844
7355.015
25.886
0.087
-0.090
-0.052
-0.020
-0.010
-0.002
0.002
0.
0.
0.
0.
0.
0.
0.
0.
0.
-0.005
-0.013
-0.026
-0.053
-0.096
-0.146
-0.193
-0.222
-0.230
-0.208
-0.162
-0.113
-0.081
-0.058
-0.057
-0.088
-0.147
-0.237
-0.322
-0.414
-0.455
-0.119
1.946
4.060
1.888
-0.145
-0.336
0.715
3.996
6.264
13.103
430.506
9481.373
139189.109
32579.201
1312.418
12.247
-0.062
-0.128
-0.073
-0.035
-0.012
-0.004
0.000
0.003
0.
0.
0.
0.
0.
0.
0.
-0.004
-0.010
-0.019
-0.046
-0.091
-0.167
-0.239
-0.268
-0.147
-0.267
-0.340
-0.278
-0.203
-0.145
-0.109
-0.085
-0.100
-0.145
-0.217
-0.263
0.178
1.100
0.285
0.491
2.651
1.750
1.114
5.245
92.376
1479.798
310.225
121.397
530.281
1845.745
104086.852
8093.497
41.838
0.674
-0.274
-0.185
-0.106
-0.055
-0.024
-0.004
0.003
0.001
0.003
0.
0.
0.
0.
0.
0.
-0.004
-0.010
-0.027
-0.063
-0.138
-0.241
-0.244
1.853
68.903
19.803
1.023
1.864
1.910
0.174
-0.149
-0.129
-0.123
-0.166
-0.225
0.959
51.068
380.027
72.804
1.842
0.320
4.302
94.261
560.732
6203.733
100247.828
52087.141
160.974
725.262
226.156
123.275
45.391
1.765
-0.448
-0.369
-0.251
-0.156
-0.087
-0.042
-0.013
0.000
0.002
0.002
0.001
0.
0.
0.
0.
0.
-0.002
-0.013
-0.033
-0.078
-0.182
-0.288
0.113
26.956
3756.015
560.031
79.453
475.689
536.919
19.586
0.145
-0.165
-0.159
-0.195
-0.184
11.328
4822.320
100014.211
12452.264
21.491
3.696
188.179
3567.358
81878.508
102612.164
126204.367
10827.391
267.838
93.409
67.062
137.988
79.604
10.563
1.363
-0.018
-0.098
-0.172
-0.125
-0.066
-0.023
-0.003
0.004
0.002
0.003
0.
0.
0.
0.
0.001
-0.003
-0.011
-0.034
-0.087
-0.206
-0.329
0.657
88.943
9872.547
66030.313
3028.151
100596.773
100031.797
436.174
1.636
-0.203
-0.196
-0.230
-0.208
13.373
6325.462
105262.609
16146.141
50.997
23.100
5994.861
105140.023
13625.210
170761.891
10377.364
339.020
100491.602
184.495
1942.226
32075.926
63965.453
1499.585
178.467
9.097
0.560
-0.078
-0.150
-0.086
-0.032
-0.006
0.005
0.003
0.003
0.
0.
0.
0.
0.002
-0.002
-0.009
-0.030
-0.081
-0.201
-0.335
0.389
101.043
100511.633
107220.352
4934.273
106218.195
100119.836
312.175
1.274
-0.235
-0.233
-0.283
-0.319
5.303
1106.689
104672.602
66588.234
381.814
33.278
20534.168
110894.688
50524.699
19957.053
1640.022
42.766
843.756
293.398
7448.685
170706.156
111107.516
101165.344
22680.896
142.022
4.658
0.297
-0.095
-0.094
-0.042
-0.008
0.006
0.003
0.002
0.
0.
0.
0.
0.002
0.002
-0.007
-0.022
-0.063
-0.163
-0.301
-0.126
28.600
8544.729
98347.891
436.351
438.208
216.440
10.558
0.012
-0.243
-0.264
-0.329
-0.369
4.035
184.828
50856.688
103128.688
1291.067
18.217
2347.076
100225.828
7988.763
738.708
34.661
126.578
324.869
755.890
106035.906
1301.848
6250.195
100216.625
9387.977
736.083
35.541
0.394
-0.143
-0.097
-0.036
-0.009
0.005
0.005
0.003
0.
0.
0.
0.
0.002
0.003
-0.003
-0.014
-0.041
-0.109
-0.225
-0.287
3.925
268.200
893.815
29.469
3.969
1.361
0.085
0.277
-0.063
-0.271
-0.236
0.705
825.416
103530.508
44751.754
101578.164
10531.981
27.518
17.471
83.531
65.683
236.053
111.484
492.225
1676.811
202.082
5622.269
649.509
74.996
250.569
154.216
389.646
24.563
0.105
-0.168
-0.086
-0.027
-0.003
0.004
0.004
0.003
0.
0.
0.
0.
0.001
0.002
0.005
-0.005
-0.022
-0.059
-0.137
-0.217
-0.157
1.598
2.782
0.168
-0.327
-0.277
0.102
0.650
0.081
-0.032
8.110
84.265
515.714
130085.742
105363.172
101402.523
2602.202
32.304
1.120
0.535
45.475
1016.543
381.758
58.143
618.127
577.354
23212.355
101371.063
1431.149
9.618
3.276
6.042
0.848
-0.211
-0.145
-0.060
-0.018
0.001
0.006
0.004
0.001
0.
0.
0.
0.
0.001
0.002
0.004
0.002
-0.008
-0.026
-0.060
-0.119
-0.165
-0.202
-0.235
-0.274
-0.283
-0.240
-0.097
0.054
-0.130
2.099
381.004
100023.070
16734.482
27234.225
104064.742
5009.101
123.500
5.555
-0.144
-0.052
6.962
64.546
41.552
133.547
9587.028
9713.450
21849.986
200142.750
5249.538
447.134
6.643
-0.394
-0.385
-0.224
-0.114
-0.044
-0.010
0.001
0.005
0.003
0.
0.
0.
0.
0.
0.
0.003
0.002
0.005
0.003
-0.003
-0.018
-0.044
-0.074
-0.099
-0.127
-0.151
-0.172
-0.177
-0.180
-0.203
-0.235
3.621
1125.655
104868.813
103881.813
2000.630
17056.432
100302.188
332.335
6.173
27.048
55.263
9.014
3.101
100.418
1319.518
975.920
816.302
3671.384
43442.605
103010.281
6161.535
50.781
2.254
-0.343
-0.216
-0.099
-0.040
-0.012
0.003
0.003
0.001
0.
0.
0.
0.
0.
0.
0.
0.003
0.004
0.005
0.004
-0.001
-0.009
-0.024
-0.038
-0.052
-0.070
-0.093
-0.121
-0.157
-0.204
-0.270
0.925
198.290
101288.492
200525.313
2277.217
158.190
538.129
440.658
123.240
2303.040
10549.264
280.446
12.921
2090.211
186777.094
27826.779
79.260
63.300
5195.424
102583.469
110702.664
20941.473
124.472
-0.010
-0.212
-0.100
-0.044
-0.011
0.002
0.002
0.
0.
0.
0.
0.
0.
0.
0.
0.
0.003
0.004
0.004
0.006
0.004
-0.001
-0.010
-0.018
-0.031
-0.052
-0.091
-0.130
-0.200
-0.320
-0.313
15.471
973.510
10858.019
566.394
31.038
479.278
42474.328
4321.567
13039.991
115298.688
760.586
22.873
2119.693
120250.063
17367.895
45.795
7.811
1316.768
100298.969
112469.195
100470.164
159.060
0.092
-0.240
-0.118
-0.048
-0.018
-0.003
0.001
0.
0.
0.
0.
0.
0.
0.
0.
0.
0.
0.
0.003
0.003
0.004
0.003
-0.001
-0.004
-0.020
-0.048
-0.088
-0.148
-0.252
-0.407
-0.577
0.100
16.230
529.155
1347.544
648.808
5534.437
12881.275
2150.508
1104.533
1353.390
210.050
60.136
27912.984
200335.734
3084.050
12.031
0.059
16.755
135.895
1263.943
1129.349
13.069
-0.350
-0.294
-0.146
-0.067
-0.028
-0.006
-0.002
0.
0.
0.
0.
0.
0.
0.
0.
0.
0.
0.
0.
0.
0.
0.
-0.002
-0.009
-0.034
-0.064
-0.123
-0.208
-0.309
-0.411
-0.281
1.623
91.528
43530.816
105382.773
1439.750
10550.463
7238.795
132.415
74.148
342.223
99.992
30.742
5792.304
52611.160
448.460
3.139
1.514
3.767
1.280
2.099
2.044
0.090
-0.392
-0.342
-0.197
-0.090
-0.036
-0.012
-0.003
0.
0.
0.
0.
0.
0.
0.
0.
0.
0.
0.
0.
0.
0.
0.
-0.008
-0.022
-0.045
-0.094
-0.180
-0.216
1.060
5.595
8.028
16.946
125.298
102873.758
104113.695
1398.127
4540.250
43449.785
155.933
43.975
86.964
13.112
61.444
1407.472
120.884
9.539
5.357
273.293
1270.085
72.912
0.691
3.623
6.002
0.434
-0.348
-0.237
-0.115
-0.049
-0.017
-0.004
0.001
0.
0.
0.
0.
0.
0.
0.
0.
0.
0.
0.
0.
0.
0.
-0.013
-0.031
-0.064
-0.140
-0.242
0.588
38.569
498.166
290.270
41.032
105.051
73142.891
81592.813
142.463
61.713
142.859
45.231
2784.415
12456.001
179.469
4090.493
101777.594
3434.737
6.580
46.236
42410.270
100019.414
2337.854
7.286
14.605
19.041
2.165
-0.348
-0.278
-0.138
-0.062
-0.026
-0.008
0.001
0.
0.
0.
0.
0.
0.
0.
0.
0.
0.
0.
0.
0.
-0.005
-0.017
-0.041
-0.088
-0.196
-0.268
3.210
388.767
101682.938
108182.820
135.852
17.563
5880.025
39612.754
25.263
1.539
11.423
1503.854
54778.523
14796.573
220.450
2305.577
103811.930
2828.173
19.044
28.235
6771.754
100035.406
765.993
10.788
128.199
129.889
7.355
-0.290
-0.329
-0.165
-0.071
-0.032
-0.012
0.001
0.
0.
0.
0.
0.
0.
0.
0.
0.
0.
0.
0.
0.
-0.006
-0.022
-0.049
-0.113
-0.228
-0.130
19.220
4417.398
200187.172
103856.461
165.290
20.919
24.306
91.009
231.960
44.413
30.481
8816.974
103860.336
106541.820
1892.345
218.187
14693.820
6328.851
54.368
10.537
59.855
110.240
17.823
6.576
98.712
94.062
6.403
-0.300
-0.358
-0.193
-0.085
-0.038
-0.018
0.000
0.001
0.
0.
0.
0.
0.
0.
0.
0.
0.
0.
0.
0.001
-0.007
-0.025
-0.060
-0.135
-0.244
0.330
127.505
90791.461
125707.633
13847.512
9434.152
9353.537
41.234
243.647
2367.022
464.036
94.271
275.078
48730.633
100374.297
13738.746
281.811
100061.719
34898.250
108.218
56.155
232.969
756.978
714.311
75.881
18.446
221.685
94.309
1.909
-0.352
-0.215
-0.102
-0.045
-0.018
-0.003
0.
0.
0.
0.
0.
0.
0.
0.
0.
0.
0.
0.001
0.001
-0.008
-0.032
-0.066
-0.142
-0.261
0.057
70.280
23096.877
10137.556
709.060
105252.445
100358.500
145.864
39.431
235.234
646.262
145.065
13.600
443.559
4829.826
261.038
25.658
496.730
411.282
337.612
9785.262
18892.857
88403.805
100592.414
7585.082
220.714
67761.813
9347.702
18.995
-0.269
-0.235
-0.116
-0.054
-0.022
-0.006
0.000
0.
0.
0.
0.
0.
0.
0.
0.
0.
0.001
0.001
-0.001
-0.013
-0.032
-0.071
-0.147
-0.269
-0.359
2.060
35.330
47.230
879.122
22565.758
1911.467
39.140
2.176
8.162
31.722
12.777
1.016
3.003
8.572
2.288
0.765
9.264
23.534
320.813
78258.680
100790.242
16796.352
108177.867
105757.938
2494.381
4533.625
1232.533
8.774
-0.336
-0.260
-0.135
-0.063
-0.030
-0.012
-0.002
0.
0.
0.
0.
0.
0.
0.
0.
0.
0.001
0.000
-0.003
-0.017
-0.037
-0.074
-0.151
-0.254
0.046
2.116
2.342
34.178
197.471
2584.034
5745.113
109.808
21.318
12.903
5.137
5.632
4.440
8.938
21.783
10.017
18.292
9.510
3.630
20.002
415.241
516.190
491.454
33321.250
101797.016
3807.813
32.972
12.792
1.138
-0.344
-0.281
-0.156
-0.076
-0.036
-0.014
-0.003
0.
0.
0.
0.
0.
0.
0.
0.
0.
0.001
0.000
-0.005
-0.015
-0.038
-0.079
-0.149
-0.220
1.080
10.509
20.277
3490.316
121655.313
1636.730
518.597
85.314
1719.616
665.149
17.631
6.739
13.182
25.379
57.037
121.370
3486.806
934.891
280.193
44.503
110.857
166.843
4912.666
200184.422
29971.908
110.656
339.661
1596.910
87.466
1.570
-0.257
-0.171
-0.086
-0.044
-0.016
-0.005
0.
0.
0.
0.
0.
0.
0.
0.
0.001
0.001
0.000
-0.006
-0.016
-0.035
-0.075
-0.149
-0.231
0.176
3.675
54.719
8593.440
200100.906
3209.695
20.715
114.443
6200.781
2004.938
30.844
13.106
16.096
9.687
14.395
503.696
100029.461
12732.168
46641.055
7394.907
14559.672
29677.553
67622.945
105839.781
1504.991
77.470
42574.344
101888.656
3606.354
30.945
0.114
-0.183
-0.098
-0.045
-0.018
-0.004
0.
0.
0.
0.
0.
0.
0.
0.
0.001
0.001
0.000
-0.004
-0.015
-0.030
-0.064
-0.125
-0.221
-0.287
1.618
130.818
2917.179
1664.524
140.507
3.072
10.443
118.939
67.877
16.591
17.135
13.070
1.724
1.715
51.935
976.293
3177.763
103809.445
200171.984
107295.328
25176.768
100267.984
15231.445
135.923
75.285
6486.291
196764.313
100848.977
234.345
1.049
-0.180
-0.103
-0.044
-0.017
-0.005
0.
0.
0.
0.
0.
0.
0.
0.
0.
0.001
0.000
-0.002
-0.011
-0.025
-0.051
-0.093
-0.180
-0.272
0.338
24.829
343.330
2222.783
275.966
3.758
0.354
11.002
36.602
77.676
234.632
83.093
25.647
355.596
94.975
170.429
96851.133
108362.195
6229.441
26648.787
488.538
1833.522
1998.553
14936.810
367.583
1319.431
127344.266
114962.906
200.544
1.172
-0.175
-0.096
-0.040
-0.014
-0.005
0.
0.
0.
0.
0.
0.
0.
0.
0.
0.001
0.001
-0.001
-0.006
-0.018
-0.037
-0.066
-0.126
-0.215
-0.105
6.465
106.178
460.613
95.559
5.059
10.657
588.166
13748.829
25110.979
102743.422
2922.592
794.487
100153.242
13259.277
564.880
17056.109
186747.781
7421.977
36.046
11.221
41.006
1628.304
21607.061
469.280
7450.416
128747.625
100243.695
147.273
0.646
-0.158
-0.084
-0.036
-0.013
-0.004
0.
0.
0.
0.
0.
0.
0.
0.
0.
0.001
0.001
0.001
-0.003
-0.012
-0.024
-0.045
-0.088
-0.156
-0.105
4.355
58.496
444.729
9397.156
287.294
26.483
3100.703
108796.188
196568.344
102213.273
8280.055
314.859
45311.480
103694.461
11071.275
804.933
75942.484
1044.116
109.806
78.848
9.546
41.111
150.091
57.220
579.513
1331.595
293.537
8.875
-0.069
-0.136
-0.065
-0.028
-0.008
-0.002
0.
0.
0.
0.
0.
0.
0.
0.
0.
0.
0.001
0.001
0.001
-0.004
-0.014
-0.030
-0.057
-0.113
-0.162
0.580
16.584
2712.797
100077.859
2018.011
8.671
177.944
8941.738
8412.408
2128.615
256.697
698.972
6937.465
107266.484
103659.258
200.011
54.575
3331.569
15801.561
1573.426
51.519
1.328
4.658
7.990
107.092
309.805
7.982
0.030
-0.174
-0.102
-0.046
-0.018
-0.006
0.
0.
0.
0.
0.
0.
0.
0.
0.
0.
0.
0.
0.
0.001
0.001
-0.004
-0.015
-0.032
-0.079
-0.146
-0.154
2.103
75.908
707.178
64.371
2.837
10.785
38.747
140.256
964.542
6506.982
101186.406
113360.953
65720.305
108591.336
1139.025
237.832
100496.852
138606.375
4867.733
47.054
0.122
-0.490
-0.078
4.703
13.494
0.500
-0.183
-0.129
-0.064
-0.027
-0.010
-0.003
0.
0.
0.
0.
0.
0.
0.
0.
0.
0.
0.
0.
0.
0.
0.
-0.002
-0.002
-0.016
-0.043
-0.112
-0.194
-0.125
1.905
20.908
140.121
109.509
1515.336
2877.336
12471.115
100546.727
66202.563
104823.406
53233.574
295.317
433.326
100087.523
25143.805
5782.416
7987.194
607.708
26.243
-0.109
-0.467
-0.373
-0.250
-0.162
-0.170
-0.123
-0.069
-0.032
-0.014
-0.003
0.000
0.
0.
0.
0.
0.
0.
0.
0.
0.
0.
0.
0.
0.
0.
0.
0.003
0.002
-0.006
-0.027
-0.075
-0.145
0.263
14.945
745.439
86750.148
4750.218
100335.266
100490.953
9322.184
147028.922
31464.459
600.850
162.166
12.646
135.492
25702.330
22531.221
3798.802
699.879
40.940
3.323
-0.292
-0.306
-0.225
-0.170
-0.132
-0.092
-0.055
-0.029
-0.013
-0.005
0.000
0.001
0.
0.
0.
0.
0.
0.
0.
0.
0.
0.
0.
0.
0.
0.
0.
0.003
0.002
0.001
-0.012
-0.051
-0.092
0.567
28.095
1070.079
100028.891
5851.566
5795.493
11408.149
818.812
101071.734
200135.891
14008.719
86.156
36.831
42.019
400.479
591.856
176.280
13.338
0.917
-0.265
-0.270
-0.175
-0.106
-0.073
-0.050
-0.035
-0.020
-0.007
-0.004
0.000
0.001
0.
0.
0.
0.
0.
0.
0.
0.
0.
0.
0.
0.
0.
0.
0.
0.
0.003
0.004
0.004
-0.004
-0.031
-0.065
0.180
10.757
49.733
243.020
73.427
22.002
25.530
74.736
2487.223
110252.680
110519.242
24897.057
4679.768
424.976
19045.064
10733.779
1542.219
32.864
-0.026
-0.278
-0.170
-0.086
-0.048
-0.027
-0.014
-0.007
-0.003
-0.002
0.001
0.001
0.
0.
0.
0.
0.
0.
0.
0.
0.
0.
0.
0.
0.
0.
0.
0.
0.
0.001
0.003
0.004
0.004
-0.010
-0.045
-0.066
0.294
0.898
1.254
0.502
0.727
33.908
3775.094
9082.154
102312.219
101395.750
106669.820
163643.313
21830.480
110039.102
200141.141
100538.711
601.507
1.053
-0.178
-0.099
-0.047
-0.021
-0.005
0.001
0.002
0.003
0.001
0.001
0.001
0.
0.
0.
0.
0.
0.
0.
0.
0.
0.
0.
0.
0.
0.
0.
0.
0.
0.
0.002
0.005
0.006
-0.001
-0.021
-0.063
-0.121
-0.190
-0.046
4.919
85.001
394.130
100396.719
102057.859
101447.867
7709.866
5195.610
101439.633
116642.055
108044.383
13424.553
28328.662
114.789
0.443
-0.112
-0.057
-0.024
-0.005
0.001
0.002
0.002
0.001
0.001
0.
0.
0.
0.
0.
0.
0.
0.
0.
0.
0.
0.
0.
0.
0.
0.
0.
0.
0.
0.
0.002
0.005
0.006
0.006
-0.005
-0.043
-0.099
0.304
22.981
166.298
48137.004
102309.266
75924.172
15021.239
1851.448
219.013
66.200
676.633
3569.330
2353.194
57.238
19.101
1.701
-0.084
-0.072
-0.034
-0.013
-0.003
0.000
0.
0.
0.
0.
0.
0.
0.
0.
0.
0.
0.
0.
0.
0.
0.
0.
0.
0.
0.
0.
0.
0.
0.
0.
0.001
0.003
0.007
0.007
0.002
-0.030
-0.072
2.527
930.146
1157.284
99652.484
118534.945
9991.146
467.764
13.714
2.649
0.474
2.647
9.791
7.959
0.887
-0.036
-0.104
-0.080
-0.042
-0.019
-0.008
-0.001
-0.001
0.
0.
0.
0.
0.
0.
0.
0.
0.
0.
0.
0.
0.
0.
0.
0.
0.
0.
0.
0.
0.
0.
0.
0.
0.
0.003
0.004
0.007
0.003
-0.019
-0.058
0.518
31.641
258.236
1880.916
1507.150
119.631
15.631
0.386
-0.237
-0.232
-0.186
-0.105
-0.090
-0.122
-0.105
-0.076
-0.043
-0.019
-0.010
-0.004
-0.001
0.
0.
0.
0.
0.
0.
0.
0.
0.
0.
0.
0.
0.
0.
0.
0.
0.
0.
0.
0.
0.
0.
0.
0.
0.
0.
0.001
0.003
0.006
0.002
-0.010
-0.045
-0.052
0.867
5.756
15.094
14.346
4.452
0.368
-0.180
-0.174
-0.136
-0.112
-0.094
-0.083
-0.067
-0.048
-0.031
-0.018
-0.010
-0.005
-0.001
-0.001
0.
0.
0.
0.
0.
0.
0.
0.
0.
0.
0.
0.
0.
0.
0.
0.
0.
0.
0.
0.
0.
0.
0.
0.
0.
0.
0.
0.002
0.003
0.005
-0.002
-0.022
-0.056
-0.082
-0.051
0.013
0.020
-0.086
-0.138
-0.122
-0.083
-0.057
-0.045
-0.039
-0.030
-0.025
-0.017
-0.012
-0.008
-0.005
-0.001
-0.001
0.
0.
0.
0.
0.
0.
0.
0.
0.
0.
0.
0.
0.
0.
0.
0.
0.
0.
0.
0.
0.
0.
0.
0.
0.
0.
0.
0.
0.001
0.002
0.004
0.002
-0.006
-0.023
-0.051
-0.076
-0.094
-0.099
-0.093
-0.077
-0.052
-0.031
-0.022
-0.018
-0.014
-0.010
-0.007
-0.006
-0.005
-0.004
-0.001
0.
0.
0.
0.
0.
0.
0.
0.
0.
0.
0.
0.
0.
0.
0.
0.
0.
0.
0.
0.
0.
0.
0.
0.
0.
0.
0.
0.
0.
0.
0.
0.001
0.002
0.004
0.002
-0.003
-0.011
-0.023
-0.032
-0.036
-0.032
-0.023
-0.014
-0.010
-0.007
-0.003
0.
-0.001
-0.002
-0.002
-0.002
0.
0.
0.
0.
0.
0.
0.
0.
0.
0.
0.
0.
0.
0.
0.
0.
0.
0.
0.
0.
0.
0.
0.
0.
0.
0.
0.
0.
0.
0.
0.
0.
0.
0.
0.
0.
-0.002
-0.002
-0.004
-0.005
-0.005
-0.003
0.000
0.000
0.000
0.001
0.
0.
0.
0.
0.
0.
0.
0.
0.
0.
0.
0.
0.
0.
0.
0.
0.
0.
0.
0.
0.
0.
0.
0.
0.
0.
0.
0.
0.
0.
0.
0.
0.
0.
0.
0.
0.
0.
0.
0.
0.001
0.000
-0.002
-0.004
-0.007
-0.013
-0.013
-0.013
-0.012
-0.006
-0.005
0.
0.000
0.000
0.001
0.
0.
0.
0.
0.
0.
0.
0.
0.
0.
0.
0.
0.
0.
0.
0.
0.
0.
0.
0.
0.
0.
0.
0.
0.
0.
0.
0.
0.
0.
0.
0.
0.
0.
0.
0.
0.
0.001
0.000
-0.002
-0.007
-0.012
-0.022
-0.027
-0.030
-0.030
-0.024
-0.021
-0.015
-0.009
-0.002
0.000
0.000
0.001
0.
0.
0.
0.
0.
0.
0.
0.
0.
0.
0.
0.
0.
0.
0.
0.
0.
0.
0.
0.
0.
0.
0.
0.
0.
0.
0.
0.
0.
0.
0.
0.
0.
0.
0.
0.001
0.001
-0.002
-0.007
-0.014
-0.030
-0.044
-0.057
-0.063
-0.064
-0.060
-0.050
-0.036
-0.023
-0.012
-0.004
0.000
0.001
0.000
0.
0.
0.
0.
0.
0.
0.
0.
0.
0.
0.
0.
0.
0.
0.
0.
0.
0.
0.
0.
0.
0.
0.
0.
0.
0.
0.
0.
0.001
0.001
0.001
0.
0.
0.001
0.001
0.
-0.004
-0.014
-0.035
-0.065
-0.096
-0.122
-0.140
-0.142
-0.124
-0.098
-0.070
-0.047
-0.029
-0.013
-0.004
0.000
0.001
0.
0.
0.
0.
0.
0.
0.
0.
0.
0.
0.
0.
0.
0.
0.
0.
0.
0.
0.
0.
0.
0.
0.
0.
0.
0.
0.
0.001
0.002
0.003
0.003
0.003
0.
0.001
0.002
-0.002
-0.008
-0.027
-0.066
-0.120
-0.163
-0.196
-0.222
-0.232
-0.221
-0.180
-0.130
-0.084
-0.049
-0.026
-0.011
-0.002
0.000
0.
0.
-0.002
-0.003
-0.004
-0.004
-0.003
-0.003
-0.002
0.
0.
0.
0.
0.
0.
0.
0.
0.
0.
0.
0.
0.
0.
0.
0.
0.
0.001
0.002
0.002
0.002
0.003
0.003
0.002
0.003
0.003
-0.001
-0.012
-0.046
-0.109
-0.167
0.122
1.886
1.530
0.326
-0.117
-0.244
-0.203
-0.138
-0.082
-0.043
-0.021
-0.007
-0.001
-0.002
-0.005
-0.010
-0.011
-0.012
-0.012
-0.011
-0.008
-0.005
-0.003
-0.002
0.
0.
0.
0.
0.
0.
0.
0.
0.
0.
0.
0.
0.
0.
0.
0.002
0.002
0.001
0.002
0.002
0.003
0.004
0.004
0.004
-0.001
-0.019
-0.067
-0.135
0.054
24.553
828.396
364.684
72.265
13.775
1.122
-0.249
-0.207
-0.128
-0.069
-0.040
-0.019
-0.008
-0.013
-0.017
-0.023
-0.028
-0.031
-0.030
-0.025
-0.019
-0.013
-0.008
-0.003
-0.002
0.
0.
0.
0.
0.
0.
0.
0.
0.
0.
0.
0.
0.
0.
0.002
0.002
0.002
0.002
0.002
0.004
0.005
0.005
0.004
-0.001
-0.021
-0.075
-0.150
0.909
412.774
100469.641
148489.281
35842.891
1166.165
27.740
0.066
-0.281
-0.187
-0.108
-0.067
-0.044
-0.037
-0.039
-0.043
-0.055
-0.067
-0.074
-0.068
-0.058
-0.043
-0.027
-0.017
-0.008
-0.003
0.
0.
0.
0.
0.
0.
0.
0.
0.
0.
0.
0.
0.
0.
0.001
0.
0.001
0.
0.000
-0.001
0.000
0.004
0.007
-0.001
-0.021
-0.073
-0.151
0.354
91.070
12728.140
103595.367
108174.734
8195.669
75.285
0.425
-0.338
-0.258
-0.169
-0.112
-0.086
-0.076
-0.085
-0.106
-0.137
-0.154
-0.141
-0.089
-0.078
-0.072
-0.054
-0.031
-0.014
-0.005
-0.003
0.
0.
0.
0.
0.
0.
0.
0.
0.
0.
0.
0.
-0.002
-0.002
-0.004
-0.007
-0.009
-0.013
-0.014
-0.015
-0.009
-0.005
-0.001
-0.019
-0.060
-0.138
-0.181
2.213
77.444
2258.629
1380.484
299.333
16.899
0.750
0.195
-0.229
-0.234
-0.188
-0.155
-0.156
-0.180
-0.223
-0.259
-0.149
1.414
7.037
3.386
0.183
-0.080
-0.057
-0.028
-0.013
-0.004
0.
0.
0.
0.
0.
0.
0.
0.
0.
0.
0.
-0.002
-0.004
-0.009
-0.013
-0.023
-0.030
-0.038
-0.043
-0.045
-0.037
-0.027
-0.023
-0.029
-0.047
-0.104
-0.196
-0.224
1.257
11.762
29.190
25.330
6.390
34.252
27.413
2.170
-0.219
-0.286
-0.276
-0.253
-0.135
-0.134
0.722
5.218
130.506
3475.915
660.885
8.706
-0.017
-0.076
-0.046
-0.021
-0.007
-0.002
0.
0.
0.
0.
0.
0.
0.
0.
0.
0.
-0.005
-0.009
-0.017
-0.034
-0.054
-0.079
-0.099
-0.111
-0.109
-0.092
-0.074
-0.055
-0.047
-0.051
-0.088
-0.155
-0.251
-0.341
-0.217
0.577
1.095
23.521
663.822
487.115
27.415
0.969
-0.385
-0.375
0.842
12.850
12.832
76.553
818.640
4608.184
100227.492
100005.367
64.827
0.202
-0.112
-0.066
-0.029
-0.013
-0.003
0.000
0.
0.
0.
0.
0.
0.
0.
0.
-0.004
-0.006
-0.016
-0.036
-0.065
-0.103
-0.150
-0.193
-0.225
-0.239
-0.223
-0.174
-0.126
-0.091
-0.085
-0.096
-0.136
-0.218
-0.330
-0.375
0.063
0.370
15.137
304.921
859.158
340.756
9.048
-0.282
0.377
14.055
385.508
658.479
3374.353
101574.289
109540.008
146865.953
8066.241
26.044
-0.020
-0.164
-0.097
-0.051
-0.018
-0.008
0.
0.001
0.
0.
0.
0.
0.
0.
0.
-0.005
-0.011
-0.024
-0.057
-0.099
-0.151
-0.015
0.172
0.234
-0.116
-0.338
-0.306
-0.227
-0.158
-0.134
-0.129
-0.156
-0.224
-0.309
0.145
5.247
5.437
4.187
56.940
644.964
313.911
11.014
7.380
43.113
474.691
5708.267
101786.992
102137.578
91226.008
102575.953
13700.297
63.621
1.324
-0.295
-0.211
-0.134
-0.079
-0.037
-0.010
-0.001
0.001
0.002
0.
0.
0.
0.
0.
0.
-0.005
-0.012
-0.036
-0.078
-0.140
0.059
3.402
13.923
467.901
77.789
0.898
0.482
0.567
-0.081
-0.186
-0.175
-0.194
-0.268
-0.336
0.777
25.024
122.720
31.835
32.516
51.934
23.479
365.667
3002.432
1369.791
103830.539
107306.680
28131.574
200467.891
15204.752
201.909
61.967
2.481
-0.101
0.271
0.479
-0.016
-0.109
-0.065
-0.022
-0.005
0.002
0.001
0.003
0.
0.
0.
0.
-0.002
-0.006
-0.016
-0.041
-0.093
-0.163
0.426
12.748
260.844
141334.250
8378.475
30.613
78.036
87.288
5.870
-0.106
-0.220
-0.238
-0.308
-0.337
5.637
882.960
46864.051
1607.953
18.082
10.830
537.215
51286.730
101094.555
48372.887
30031.701
105691.961
67932.508
2590.344
1133.557
28456.939
505.929
4.975
1.972
13.435
17.559
2.304
-0.038
-0.081
-0.041
-0.009
0.002
0.003
0.002
0.
0.
0.
0.
-0.002
-0.004
-0.016
-0.039
-0.097
-0.185
0.032
8.757
1162.467
103961.016
117995.094
329.471
6204.480
8012.267
72.824
0.458
-0.278
-0.275
-0.330
-0.344
7.701
1241.787
78463.242
6324.671
497.163
45.795
51839.910
105863.734
108436.625
10663.995
788.084
37674.039
152867.016
1593.669
18194.793
200112.516
3359.117
117.928
27.883
56.198
86.425
13.997
1.006
-0.079
-0.053
-0.012
0.003
0.003
0.002
0.
0.
0.
0.
0.
-0.003
-0.014
-0.033
-0.086
-0.185
-0.262
2.264
146.966
45632.273
105438.430
944.360
3489.749
4439.253
57.519
0.381
-0.291
-0.308
-0.363
-0.398
5.768
2191.096
100777.609
200129.875
12537.920
55.747
4124.131
105729.094
1615.117
110.758
31.045
245.392
1764.560
6657.576
157575.641
102767.836
4693.191
7388.912
505.412
22.197
55.358
564.299
14.899
-0.017
-0.053
-0.013
0.003
0.004
0.002
0.
0.
0.
0.
0.
-0.002
-0.009
-0.024
-0.061
-0.151
-0.270
0.024
46.354
100472.641
101371.563
711.371
42.545
44.118
5.269
8.787
1.803
-0.292
-0.400
-0.457
2.111
195.751
10643.744
5530.112
815.213
14.749
130.205
1081.542
152.063
57.118
28.684
152.794
2381.352
15083.033
103005.695
5293.706
333.953
3481.243
315.532
8.372
14.330
79.963
4.847
-0.060
-0.051
-0.011
0.004
0.004
0.002
0.
0.
0.
0.
0.
0.000
-0.004
-0.013
-0.038
-0.095
-0.206
-0.252
7.137
963.009
4855.785
60.024
3.898
9.500
18.949
321.629
31.250
0.148
-0.310
0.270
37.988
760.839
1764.390
1943.044
164.509
3.288
3.840
14.159
315.463
51795.363
8021.776
511.695
17932.547
1335.741
790.785
204.610
22.564
32.497
10.412
1.562
0.525
0.504
-0.038
-0.082
-0.034
-0.006
0.005
0.005
0.002
0.
0.
0.
0.
0.
0.003
-0.001
-0.006
-0.019
-0.049
-0.118
-0.198
-0.069
2.952
5.337
0.513
0.925
6.599
46.422
285.713
43.622
0.910
5.988
63.737
234.775
6718.588
47566.199
917.756
74.160
2.803
2.180
4.513
1473.603
100010.039
100048.094
154.539
299.497
79.004
2206.507
54112.824
289.312
1.515
-0.421
-0.403
-0.323
-0.224
-0.133
-0.066
-0.016
0.002
0.005
0.004
0.003
0.
0.
0.
0.
0.
0.003
0.002
0.
-0.006
-0.019
-0.053
-0.109
-0.157
-0.202
-0.256
-0.307
-0.094
1.795
10.049
32.049
13.428
2.084
225.050
28945.094
106297.922
200197.422
103178.398
20861.430
122.284
1.393
1.733
1.600
82.356
2967.378
981.080
28.767
21.234
23.999
632.332
6130.708
170.340
11.614
0.103
-0.504
-0.356
-0.203
-0.097
-0.038
-0.007
0.007
0.006
0.004
0.001
0.
0.
0.
0.
0.
0.
0.003
0.003
0.003
-0.006
-0.020
-0.044
-0.077
-0.113
-0.154
-0.194
-0.191
-0.025
0.323
0.585
0.205
2.466
619.427
100374.094
138690.891
106093.750
102754.406
100293.250
601.725
3.193
56.259
146.765
18.428
8.758
37.763
343.170
114.447
11.440
55.283
1517.564
8987.105
278.970
7.178
-0.139
-0.325
-0.189
-0.085
-0.031
-0.002
0.007
0.004
0.002
0.
0.
0.
0.
0.
0.
0.
0.
0.002
0.003
0.004
0.001
-0.014
-0.027
-0.045
-0.071
-0.105
-0.136
-0.154
-0.181
-0.234
-0.322
0.279
40.642
922.358
2558.541
8943.832
445.611
1051.543
36.477
45.489
20693.910
100025.063
1268.141
10.143
1109.495
100072.898
16357.995
35.882
65.695
86998.188
112463.422
4218.414
219.122
5.549
-0.279
-0.205
-0.096
-0.032
-0.005
0.004
0.002
0.
0.
0.
0.
0.
0.
0.
0.
0.
0.
0.003
0.003
0.005
0.002
-0.006
-0.015
-0.028
-0.050
-0.086
-0.124
-0.179
-0.255
-0.371
-0.476
1.450
28.932
2820.834
782.734
28.436
56.474
69.300
98.288
100079.773
100718.328
4191.735
21.925
1839.429
137186.781
11991.479
33.864
17.060
2117.777
17659.727
2456.537
1575.806
15.922
-0.264
-0.243
-0.108
-0.042
-0.010
-0.001
-0.001
0.
0.
0.
0.
0.
0.
0.
0.
0.
0.
0.
0.001
0.001
0.001
0.001
-0.006
-0.011
-0.036
-0.066
-0.107
-0.178
-0.294
-0.425
-0.515
-0.231
30.328
22978.865
100089.625
192.626
76.706
76.251
33.820
2362.130
102316.844
31696.621
56.062
8610.031
100358.680
3889.540
8.851
0.690
14.061
45.535
76.396
63.387
2.345
-0.340
-0.280
-0.148
-0.065
-0.022
-0.007
-0.001
0.
0.
0.
0.
0.
0.
0.
0.
0.
0.
0.
0.
0.
0.
-0.001
-0.002
-0.018
-0.041
-0.072
-0.133
-0.243
-0.365
-0.251
5.579
22.329
95.098
105718.969
131616.953
618.652
165.004
259.376
29.106
1020.794
100004.938
11380.907
32.281
178.235
1391.101
103.579
1.679
6.145
8.515
3.648
3.302
8.252
22.005
3.490
-0.219
-0.188
-0.091
-0.034
-0.011
-0.001
0.
0.
0.
0.
0.
0.
0.
0.
0.
0.
0.
0.
0.
0.
0.
-0.012
-0.025
-0.057
-0.104
-0.202
-0.327
-0.347
3.813
602.757
7824.137
659.085
22291.277
107084.742
450.888
34162.566
27032.605
88.534
20.626
154.051
54.317
5.766
18.702
9.912
1.141
1.289
24.783
52.786
22.590
7.609
126.909
1042.818
55.161
0.282
-0.234
-0.121
-0.049
-0.018
-0.002
0.001
0.
0.
0.
0.
0.
0.
0.
0.
0.
0.
0.
0.
0.
-0.005
-0.019
-0.035
-0.078
-0.161
-0.275
-0.310
2.716
50.220
2518.099
75983.703
1249.548
113800.680
101866.125
226.059
88.784
183.238
49.600
19.841
25.355
5.497
71.807
758.725
63.159
0.155
3.774
164.263
667.474
61.083
5.315
69.372
443.919
33.087
0.071
-0.294
-0.152
-0.066
-0.029
-0.004
0.000
0.001
0.
0.
0.
0.
0.
0.
0.
0.
0.
0.
0.
0.
-0.007
-0.024
-0.050
-0.110
-0.219
-0.287
1.106
50.279
2579.065
101357.273
340.110
207.984
3242.235
1605.225
69.033
9.946
12.096
38.314
166.323
400.336
194.508
60.170
487.566
51.676
0.779
2.758
83.993
257.901
27.242
0.519
2.454
6.559
1.024
-0.438
-0.344
-0.187
-0.082
-0.038
-0.014
-0.001
0.001
0.
0.
0.
0.
0.
0.
0.
0.
0.
0.
0.
-0.002
-0.010
-0.030
-0.068
-0.144
-0.258
0.364
20.996
1082.951
31708.914
2452.848
42.487
161.595
2046.632
1878.079
26401.959
838.819
48.285
75.018
1283.782
104493.750
63724.988
97.671
52.911
35.566
11.453
22.604
92.017
331.797
46.933
0.969
0.971
3.082
1.531
-0.234
-0.375
-0.226
-0.104
-0.046
-0.019
-0.005
0.000
0.
0.
0.
0.
0.
0.
0.
0.
0.
0.
0.001
-0.001
-0.012
-0.040
-0.079
-0.167
-0.257
2.160
115.783
4017.704
200157.359
31022.105
1356.986
1171.163
116.953
29020.393
101281.203
114941.148
7425.994
52.865
2385.544
157324.547
35766.730
85.386
79.123
76.055
483.701
596.190
2546.306
43685.500
1050.277
25.790
59.120
679.688
257.309
4.563
-0.329
-0.262
-0.131
-0.060
-0.023
-0.008
0.000
0.
0.
0.
0.
0.
0.
0.
0.
0.
0.001
0.000
-0.003
-0.020
-0.044
-0.092
-0.187
-0.302
0.898
42.145
449.062
12707.585
85533.102
121311.359
25519.268
76.470
779.918
17650.527
100593.594
28836.301
53.625
100.525
662.163
156.090
6.612
10.253
285.704
100233.180
138699.234
164173.719
106422.852
11523.466
797.487
6441.330
138429.313
100298.281
42.970
-0.183
-0.295
-0.164
-0.075
-0.033
-0.013
-0.002
0.
0.
0.
0.
0.
0.
0.
0.
0.
0.001
0.000
-0.008
-0.025
-0.050
-0.106
-0.207
-0.338
0.028
3.584
18.038
1469.200
63849.082
103895.047
28725.039
606.683
47.634
87.997
1029.488
225.242
7.209
8.984
28.505
12.251
7.860
2.456
186.181
86981.969
163520.813
106890.430
100953.359
9780.931
151389.563
95279.383
135074.641
6336.001
21.412
-0.122
-0.324
-0.192
-0.096
-0.044
-0.018
-0.003
0.
0.
0.
0.
0.
0.
0.
0.
0.001
0.000
0.000
-0.009
-0.029
-0.064
-0.124
-0.222
-0.131
15.731
354.461
117.333
55.559
1088.299
103560.852
101505.719
10847.796
359.371
67.754
6.121
1.416
5.302
499.188
5703.680
536.206
618.541
53.518
14.778
139.081
985.251
1128.024
575.283
32556.822
105686.766
6685.095
383.825
42.856
3.293
-0.204
-0.343
-0.209
-0.109
-0.051
-0.020
-0.004
0.
0.
0.
0.
0.
0.
0.
0.
0.001
0.001
-0.001
-0.012
-0.035
-0.074
-0.143
-0.232
0.332
114.789
15271.458
2064.785
3313.599
151179.063
110348.344
29244.986
1720.942
100804.469
34848.727
64.821
-0.257
11.373
2334.865
86740.195
2861.199
61348.094
6671.145
2766.162
82.756
9.309
24.992
6621.534
200161.734
47664.020
122.784
364.243
1205.323
70.663
0.924
-0.337
-0.221
-0.118
-0.058
-0.022
-0.006
0.
0.
0.
0.
0.
0.
0.
0.
0.001
0.001
-0.003
-0.015
-0.037
-0.076
-0.142
-0.229
-0.067
19.187
471.710
700.551
57755.238
103842.570
14119.205
122.031
1721.562
100312.195
100015.016
134.298
-0.016
1.745
98.225
584.152
3356.511
100296.320
200035.266
100400.867
2216.209
230.784
83.687
1221.936
18763.848
843.418
996.247
112801.430
103254.180
1766.433
8.418
-0.230
-0.229
-0.123
-0.056
-0.025
-0.005
0.
0.
0.
0.
0.
0.
0.
0.
0.001
0.001
-0.003
-0.014
-0.035
-0.067
-0.121
-0.212
-0.291
0.440
16.610
5752.302
100625.586
104191.172
712.759
11.321
60.705
1722.696
662.881
14.897
7.336
3.877
1.102
4.570
164.973
8067.128
23136.580
102579.352
2506.510
9904.542
306.547
429.246
119.714
23.874
2691.974
105398.352
63987.438
987.535
17.888
-0.023
-0.223
-0.117
-0.051
-0.022
-0.006
0.
0.
0.
0.
0.
0.
0.
0.
0.001
0.000
-0.001
-0.010
-0.026
-0.052
-0.094
-0.163
-0.266
-0.311
3.079
317.481
21067.543
101388.023
34840.031
30.435
2.894
49.236
133.561
181.292
2136.680
1107.245
19.714
8.655
6.032
21.227
300.963
960.505
344.593
100595.977
2825.212
151.034
23.071
37.419
1979.962
107661.000
33380.992
1232.514
24.823
0.085
-0.202
-0.104
-0.048
-0.016
-0.005
0.
0.
0.
0.
0.
0.
0.
0.
0.001
0.001
0.000
-0.006
-0.017
-0.034
-0.065
-0.110
-0.195
-0.284
1.053
171.987
39524.824
118060.664
2879.709
20.020
52.761
18005.865
102244.859
3724.625
106114.594
100208.953
211.800
166.726
68.016
17.709
913.719
100200.508
1204.226
139.095
933.293
91.864
13.339
36.476
465.616
103719.813
102784.344
2886.220
22.390
0.007
-0.178
-0.090
-0.038
-0.013
-0.005
0.
0.
0.
0.
0.
0.
0.
0.
0.
0.001
0.
0.000
-0.007
-0.019
-0.038
-0.068
-0.129
-0.210
0.804
136.134
26256.914
50263.246
32373.623
444.113
147.063
100115.164
108134.305
11084.262
123951.477
29085.109
94.043
192.151
306.572
90.268
205.477
5358.280
100792.625
11586.457
296.953
19.023
1.923
9.147
363.579
103774.109
112660.359
277.852
3.548
-0.189
-0.149
-0.067
-0.029
-0.009
-0.002
0.
0.
0.
0.
0.
0.
0.
0.
0.
0.001
0.001
0.
-0.003
-0.007
-0.023
-0.040
-0.083
-0.147
-0.054
8.308
391.290
104527.477
142436.188
3482.089
21.482
1195.446
3897.940
520.770
306.189
137.978
581.679
100134.156
39056.719
1207.173
15.562
32.615
5905.666
152012.875
5426.482
29.664
-0.277
2.050
101.182
18485.885
109368.672
85.297
0.207
-0.189
-0.110
-0.047
-0.019
-0.006
0.
0.
0.
0.
0.
0.
0.
0.
0.
0.
0.
0.001
0.001
0.001
-0.004
-0.009
-0.022
-0.052
-0.108
-0.183
0.232
19.231
413.140
1356.020
93.255
9.982
20.060
99.026
318.535
853.119
100952.156
33492.066
104044.109
114240.648
1113.644
23.601
20.914
5129.407
102170.570
111425.617
229.360
0.699
-0.427
3.041
69.497
505.158
5.439
-0.161
-0.141
-0.068
-0.030
-0.010
-0.003
0.
0.
0.
0.
0.
0.
0.
0.
0.
0.
0.
0.
0.
0.001
0.001
0.000
-0.010
-0.025
-0.066
-0.151
-0.214
1.022
41.380
64.811
350.798
2628.068
3097.654
24339.311
101426.609
83141.867
102346.164
53237.598
5787.415
64271.551
1616.199
151.393
65.597
298.107
31177.844
101596.578
1141.753
1.989
-0.471
-0.340
-0.019
0.179
-0.139
-0.132
-0.080
-0.035
-0.014
-0.003
0.001
0.
0.
0.
0.
0.
0.
0.
0.
0.
0.
0.
0.
0.
0.
0.
0.002
0.000
-0.011
-0.037
-0.103
-0.152
10.968
19955.098
13801.226
101005.578
118086.047
200071.063
142578.250
101496.852
38663.664
2836.913
400.270
91.702
280.137
56.496
60.044
44.337
21.631
249.077
1573.037
52.009
0.188
-0.299
-0.234
-0.173
-0.141
-0.103
-0.067
-0.034
-0.017
-0.005
0.000
0.001
0.
0.
0.
0.
0.
0.
0.
0.
0.
0.
0.
0.
0.
0.
0.
0.003
0.001
-0.002
-0.022
-0.067
-0.079
8.849
3382.020
103886.531
103084.102
44032.422
14247.588
12666.561
927.712
1724.422
130440.625
23996.691
461.265
1155.507
29.462
8.382
10.437
4.277
1.654
2.613
0.275
-0.234
-0.173
-0.117
-0.080
-0.059
-0.041
-0.023
-0.010
-0.005
0.001
0.001
0.
0.
0.
0.
0.
0.
0.
0.
0.
0.
0.
0.
0.
0.
0.
0.
0.003
0.005
0.001
-0.008
-0.042
-0.068
3.441
7050.427
30598.574
676.258
166.405
43.804
28.109
19.704
434.165
100989.586
16849.512
90454.758
107367.328
397.340
225.029
286.946
183.158
8.865
-0.194
-0.253
-0.158
-0.089
-0.052
-0.031
-0.017
-0.013
-0.006
-0.002
0.001
0.001
0.001
0.
0.
0.
0.
0.
0.
0.
0.
0.
0.
0.
0.
0.
0.
0.
0.
0.003
0.004
0.004
0.001
-0.019
-0.050
0.095
8.653
14.580
3.064
1.016
0.721
20.825
1189.550
3309.759
60956.484
66658.258
101927.938
106225.734
6031.063
5944.875
5216.113
15297.526
93.608
0.315
-0.159
-0.087
-0.042
-0.018
-0.006
-0.001
0.001
0.
0.001
0.001
0.001
0.
0.
0.
0.
0.
0.
0.
0.
0.
0.
0.
0.
0.
0.
0.
0.
0.
0.001
0.002
0.005
0.005
-0.002
-0.026
-0.062
-0.101
-0.173
-0.182
7.256
74.689
389.305
59672.684
112631.523
100489.523
38887.859
2373.019
4522.397
100313.813
100204.539
716.320
1051.393
26.106
0.116
-0.103
-0.050
-0.021
-0.005
0.001
0.001
0.001
0.001
0.001
0.
0.
0.
0.
0.
0.
0.
0.
0.
0.
0.
0.
0.
0.
0.
0.
0.
0.
0.
0.
0.002
0.005
0.007
0.006
-0.007
-0.038
-0.101
-0.159
0.644
1021.952
105442.945
48441.957
101706.547
17202.537
9620.349
665.747
21.832
88.783
1602.722
1181.656
28.333
6.038
0.636
-0.094
-0.067
-0.031
-0.011
-0.003
0.000
0.001
0.
0.
0.
0.
0.
0.
0.
0.
0.
0.
0.
0.
0.
0.
0.
0.
0.
0.
0.
0.
0.
0.
0.
0.001
0.003
0.007
0.007
0.000
-0.021
-0.070
-0.081
1.197
114.144
9531.180
34682.426
100131.773
2975.883
24.912
4.672
0.239
1.211
6.821
5.729
0.591
-0.087
-0.104
-0.074
-0.038
-0.017
-0.006
-0.002
-0.001
0.
0.
0.
0.
0.
0.
0.
0.
0.
0.
0.
0.
0.
0.
0.
0.
0.
0.
0.
0.
0.
0.
0.
0.
0.
0.003
0.003
0.008
0.004
-0.009
-0.052
-0.089
0.276
4.673
57.421
114.621
125.735
23.380
0.686
-0.199
-0.221
-0.183
-0.113
-0.097
-0.117
-0.099
-0.069
-0.038
-0.019
-0.009
-0.003
-0.001
0.
0.
0.
0.
0.
0.
0.
0.
0.
0.
0.
0.
0.
0.
0.
0.
0.
0.
0.
0.
0.
0.
0.
0.
0.
0.
0.001
0.003
0.006
0.005
-0.004
-0.033
-0.072
-0.088
0.121
0.941
1.236
0.655
0.061
-0.169
-0.155
-0.129
-0.106
-0.091
-0.077
-0.064
-0.045
-0.029
-0.017
-0.009
-0.005
-0.001
-0.001
0.
0.
0.
0.
0.
0.
0.
0.
0.
0.
0.
0.
0.
0.
0.
0.
0.
0.
0.
0.
0.
0.
0.
0.
0.
0.
0.
0.001
0.003
0.005
0.000
-0.012
-0.044
-0.079
-0.109
-0.120
-0.128
-0.136
-0.134
-0.107
-0.075
-0.054
-0.045
-0.038
-0.031
-0.024
-0.016
-0.011
-0.008
-0.005
-0.001
-0.001
0.
0.
0.
0.
0.
0.
0.
0.
0.
0.
0.
0.
0.
0.
0.
0.
0.
0.
0.
0.
0.
0.
0.
0.
0.
0.
0.
0.
0.001
0.002
0.004
0.003
-0.002
-0.014
-0.035
-0.060
-0.078
-0.085
-0.080
-0.063
-0.044
-0.029
-0.022
-0.019
-0.015
-0.010
-0.007
-0.006
-0.005
-0.004
-0.001
0.
0.
0.
0.
0.
0.
0.
0.
0.
0.
0.
0.
0.
0.
0.
0.
0.
0.
0.
0.
0.
0.
0.
0.
0.
0.
0.
0.
0.
0.
0.
0.001
0.002
0.003
0.003
-0.001
-0.007
-0.015
-0.022
-0.026
-0.025
-0.019
-0.012
-0.009
-0.007
-0.004
0.000
-0.001
-0.002
-0.002
-0.002
0.
0.
0.
0.
0.
0.
0.
0.
0.
0.
0.
0.
0.
0.
0.
0.
0.
0.
0.
0.
0.
0.
0.
0.
0.
0.
0.
0.
0.
0.
0.
0.
0.
0.
0.
-0.001
-0.003
-0.004
-0.006
-0.009
-0.008
-0.007
-0.005
-0.002
0.000
0.000
0.001
0.
0.
0.
0.
0.
0.
0.
0.
0.
0.
0.
0.
0.
0.
0.
0.
0.
0.
0.
0.
0.
0.
0.
0.
0.
0.
0.
0.
0.
0.
0.
0.
0.
0.
0.
0.
0.
0.
0.
0.001
-0.001
-0.005
-0.010
-0.016
-0.020
-0.023
-0.022
-0.021
-0.013
-0.010
-0.005
-0.001
0.000
0.001
0.000
0.
0.
0.
0.
0.
0.
0.
0.
0.
0.
0.
0.
0.
0.
0.
0.
0.
0.
0.
0.
0.
0.
0.
0.
0.
0.
0.
0.
0.
0.
0.
0.
0.
0.
0.
0.001
0.001
-0.001
-0.005
-0.014
-0.025
-0.036
-0.045
-0.046
-0.048
-0.046
-0.038
-0.029
-0.019
-0.008
-0.003
-0.001
0.001
0.000
0.
0.
0.
0.
0.
0.
0.
0.
0.
0.
0.
0.
0.
0.
0.
0.
0.
0.
0.
0.
0.
0.
0.
0.
0.
0.
0.
0.001
0.003
0.003
0.003
0.003
0.001
0.002
0.003
0.001
-0.008
-0.017
-0.029
-0.052
-0.073
-0.094
-0.111
-0.112
-0.102
-0.085
-0.066
-0.044
-0.026
-0.013
-0.004
-0.001
0.001
0.
0.
0.
0.
0.
0.
0.
0.
0.
0.
0.
0.
0.
0.
0.
0.
0.
0.
0.
0.
0.
0.
0.
0.
0.
0.
0.002
0.003
0.004
0.004
0.004
0.002
0.006
0.006
0.004
-0.001
-0.011
-0.027
-0.061
-0.102
-0.138
-0.175
-0.200
-0.211
-0.193
-0.160
-0.125
-0.087
-0.052
-0.027
-0.011
-0.003
0.000
0.000
0.
0.
0.
0.
0.
0.
0.
0.
0.
0.
0.
0.
0.
0.
0.
0.
0.
0.
0.
0.
0.
0.
0.
0.
0.001
0.002
0.004
0.004
0.004
0.004
0.007
0.006
0.007
0.003
-0.005
-0.017
-0.052
-0.112
-0.169
-0.191
-0.070
-0.073
-0.263
-0.292
-0.259
-0.211
-0.153
-0.094
-0.050
-0.022
-0.007
-0.002
0.001
0.
-0.003
-0.003
-0.004
-0.004
-0.004
-0.003
-0.002
0.
0.
0.
0.
0.
0.
0.
0.
0.
0.
0.
0.
0.
0.
0.
0.
0.002
0.004
0.004
0.005
0.005
0.005
0.007
0.006
0.005
0.003
-0.007
-0.029
-0.084
-0.154
-0.181
0.247
2.651
2.423
0.453
0.014
-0.243
-0.311
-0.240
-0.152
-0.083
-0.041
-0.019
-0.005
-0.003
-0.006
-0.010
-0.012
-0.012
-0.013
-0.012
-0.008
-0.005
-0.003
-0.002
0.
0.
0.
0.
0.
0.
0.
0.
0.
0.
0.
0.
0.
0.001
0.002
0.004
0.004
0.005
0.005
0.005
0.008
0.006
0.006
0.004
-0.009
-0.042
-0.104
-0.133
0.753
20.603
605.203
230.840
64.133
46.777
3.563
-0.303
-0.331
-0.224
-0.125
-0.066
-0.035
-0.022
-0.016
-0.018
-0.024
-0.029
-0.031
-0.030
-0.025
-0.020
-0.013
-0.006
-0.003
-0.002
0.
0.
0.
0.
0.
0.
0.
0.
0.
0.
0.
0.
0.001
0.002
0.004
0.004
0.005
0.004
0.005
0.005
0.007
0.009
0.006
-0.011
-0.048
-0.113
-0.067
2.934
290.513
100091.250
27478.611
40025.082
46865.785
144.076
0.665
-0.392
-0.293
-0.181
-0.105
-0.066
-0.046
-0.043
-0.048
-0.058
-0.071
-0.077
-0.072
-0.059
-0.043
-0.026
-0.016
-0.006
-0.003
0.
0.
0.
0.
0.
0.
0.
0.
0.
0.
0.
0.
0.001
0.002
0.002
0.002
0.001
-0.001
-0.002
0.001
0.005
0.009
0.005
-0.008
-0.047
-0.108
-0.135
1.235
71.320
6596.046
27823.486
107295.563
100803.547
608.223
3.691
-0.339
-0.363
-0.257
-0.169
-0.119
-0.096
-0.100
-0.116
-0.150
-0.167
-0.161
-0.135
-0.110
-0.079
-0.056
-0.033
-0.016
-0.005
-0.002
0.
0.
0.
0.
0.
0.
0.
0.
0.
0.
0.
0.
-0.002
-0.003
-0.005
-0.007
-0.010
-0.013
-0.011
-0.010
-0.005
-0.002
-0.011
-0.037
-0.098
-0.185
-0.170
1.553
28.660
388.040
45063.113
89725.023
343.928
14.935
2.900
-0.018
-0.329
-0.262
-0.209
-0.190
-0.197
-0.241
-0.258
-0.197
0.288
1.427
0.721
-0.048
-0.090
-0.059
-0.032
-0.013
-0.004
0.
0.
0.
0.
0.
0.
0.
0.
0.
0.
0.
-0.004
-0.005
-0.008
-0.015
-0.026
-0.036
-0.042
-0.044
-0.040
-0.037
-0.032
-0.029
-0.043
-0.078
-0.166
-0.270
-0.351
0.469
36.903
2742.856
3800.575
139.254
956.190
662.684
16.636
-0.023
-0.366
-0.343
-0.190
0.577
0.508
1.018
5.876
21.440
127.895
45.614
1.760
-0.113
-0.087
-0.049
-0.022
-0.009
-0.001
0.
0.
0.
0.
0.
0.
0.
0.
0.
-0.003
-0.006
-0.011
-0.021
-0.039
-0.061
-0.082
-0.102
-0.120
-0.120
-0.103
-0.081
-0.064
-0.065
-0.085
-0.140
-0.232
-0.362
-0.444
0.935
15.247
27.048
567.011
100093.984
100359.875
381.133
7.057
-0.384
-0.365
8.725
285.675
190.967
108.673
1253.191
481.997
3802.483
662.014
8.616
-0.105
-0.133
-0.074
-0.036
-0.013
-0.007
0.000
0.001
0.
0.
0.
0.
0.
0.
0.
-0.005
-0.009
-0.019
-0.043
-0.077
-0.105
-0.116
-0.132
-0.212
-0.240
-0.226
-0.183
-0.143
-0.117
-0.122
-0.152
-0.217
-0.329
-0.431
1.359
27.861
30.747
307.213
78849.016
138457.563
100102.422
99.153
0.046
0.175
190.104
100273.727
101618.508
5606.564
103049.352
28036.822
1030.665
190.781
4.517
-0.222
-0.188
-0.117
-0.063
-0.027
-0.010
-0.001
0.001
0.003
0.
0.
0.
0.
0.
-0.002
-0.006
-0.013
-0.033
-0.071
-0.102
0.111
3.022
7.018
1.740
-0.024
-0.151
-0.286
-0.249
-0.204
-0.187
-0.201
-0.245
-0.338
-0.264
25.676
2844.649
1876.702
116.049
6388.912
107415.563
86800.961
94.068
1.784
3.969
171.000
90477.727
117566.680
107008.930
105276.906
9662.360
235.208
10.373
1.109
-0.069
-0.144
-0.141
-0.095
-0.050
-0.017
-0.005
0.002
0.002
0.
0.
0.
0.
0.
-0.004
-0.007
-0.017
-0.045
-0.087
-0.069
4.517
210.416
1100.671
96.246
15.750
7.140
0.544
-0.295
-0.299
-0.253
-0.236
-0.280
-0.381
-0.312
20.236
1571.894
1168.806
115.325
14936.790
21850.684
273.202
46.472
154.476
51.274
3873.074
108809.016
103913.063
42937.719
2026.499
385.300
35.792
22.960
26.787
10.028
9.257
1.292
-0.074
-0.075
-0.033
-0.009
0.002
0.001
0.003
0.
0.
0.
0.
-0.004
-0.009
-0.018
-0.054
-0.097
0.021
14.714
2345.542
39075.344
7120.011
824.207
66.013
5.626
1.746
-0.047
-0.318
-0.266
-0.278
-0.401
-0.441
1.281
25.315
69.367
40.885
144.247
165.315
51.250
779.937
7376.768
344.482
4889.124
101499.961
19011.756
610.075
1077.562
85172.492
830.809
87.811
132.548
1113.218
2162.887
52.853
0.793
-0.086
-0.055
-0.014
-0.001
0.003
0.002
0.
0.
0.
0.
-0.003
-0.009
-0.016
-0.053
-0.101
-0.085
4.990
250.348
32884.957
141449.141
8516.747
162.558
19.781
17.309
1.490
-0.345
-0.338
-0.323
-0.384
0.287
3.042
28.425
394.435
11456.166
2003.333
24.013
384.872
3184.848
1642.244
137.208
92.488
10616.337
200183.188
100792.039
3854.399
101596.813
2695.592
30.976
209.929
42489.770
100227.570
598.159
12.932
0.050
-0.062
-0.022
-0.001
0.003
0.003
0.
0.
0.
0.
-0.002
-0.007
-0.015
-0.043
-0.096
-0.166
0.184
16.367
1618.622
16790.697
858.210
70.664
17.555
19.250
2.898
-0.024
-0.301
-0.388
-0.322
2.970
13.552
64.947
4141.819
100357.242
100007.078
95.327
108.578
550.572
73.708
7.079
7.460
547.978
103465.117
119982.578
12138.656
3764.767
181.858
19.092
60.980
1264.608
22591.934
124697.977
298.516
0.545
-0.060
-0.024
-0.001
0.004
0.003
0.
0.
0.
0.
-0.002
-0.005
-0.011
-0.029
-0.070
-0.151
-0.242
0.421
14.855
269.218
737.181
35.331
85.365
438.577
58.621
261.553
23.814
-0.148
-0.424
0.804
4.427
16.309
430.999
31647.293
4090.019
24.099
12.961
21.285
9.071
31.698
49.088
1722.986
108194.617
104915.531
35821.484
333.476
18.648
10.230
5.478
41.949
2058.103
7247.156
63.371
0.239
-0.055
-0.017
0.001
0.004
0.003
0.
0.
0.
0.
0.
-0.003
-0.007
-0.016
-0.041
-0.100
-0.198
-0.283
0.834
29.809
63.871
11.390
469.515
4880.979
922.161
110295.570
2101.334
3.164
-0.450
-0.329
0.886
6.907
17.655
34.642
16.345
19.620
81.484
63.692
190.184
13652.606
3581.113
15219.501
100768.148
58608.230
278.869
23.771
14.329
2.592
-0.080
1.867
21.156
10.810
0.951
-0.064
-0.041
-0.009
0.004
0.005
0.002
0.
0.
0.
0.
0.
0.001
-0.003
-0.006
-0.020
-0.050
-0.114
-0.198
-0.241
0.187
0.502
1.674
64.766
839.224
10272.182
100844.750
7578.086
13.794
0.401
9.541
103.783
154.290
149.913
19.046
7.432
273.687
780.943
65.392
719.096
101091.891
96521.477
2490.374
4937.387
507.092
19.457
30.220
9.156
0.670
-0.594
-0.486
-0.232
-0.142
-0.115
-0.064
-0.018
0.
0.004
0.005
0.003
0.
0.
0.
0.
0.
0.
0.004
-0.003
-0.007
-0.020
-0.054
-0.103
-0.164
-0.239
-0.305
-0.171
4.721
129.375
764.418
3872.652
34156.594
13.986
8.694
226.025
46903.887
29226.102
1872.553
155.620
11.820
163.146
437.768
31.203
60.278
2029.654
23158.377
1108.251
18.951
5.325
18.340
28.172
16.200
2.361
-0.495
-0.502
-0.328
-0.186
-0.101
-0.037
-0.002
0.006
0.005
0.004
0.001
0.
0.
0.
0.
0.
0.
0.
0.003
0.001
-0.005
-0.020
-0.046
-0.078
-0.126
-0.188
-0.210
0.324
7.252
14.711
11.284
10.433
0.390
14.502
388.543
101032.094
105370.195
1294.977
454.211
18.234
7.948
25.832
32.067
6.548
21.395
84.804
32.906
6.222
0.944
15.899
884.322
4823.333
144.462
1.405
-0.446
-0.318
-0.177
-0.078
-0.028
0.003
0.007
0.004
0.003
0.
0.
0.
0.
0.
0.
0.
0.
0.001
0.003
0.002
-0.001
-0.015
-0.032
-0.054
-0.091
-0.131
-0.145
0.070
0.155
-0.165
-0.318
-0.220
2.531
78.408
101183.953
105277.867
6603.242
187.565
57.521
13.358
819.567
4352.410
146.688
2.303
24.246
226.202
77.795
2.407
45.534
34824.492
100016.375
1597.807
6.661
-0.208
-0.344
-0.207
-0.098
-0.027
-0.001
0.003
0.004
0.
0.
0.
0.
0.
0.
0.
0.
0.
0.
0.
0.002
0.002
-0.004
-0.010
-0.019
-0.038
-0.075
-0.110
-0.148
-0.209
-0.288
-0.150
1.287
1.562
16.959
71016.633
8709.678
1001.714
28777.014
7361.325
62.118
2347.138
19361.250
448.638
7.126
40.643
289.880
80.374
2.330
12.332
1270.528
7359.976
192.456
5.719
0.219
-0.357
-0.257
-0.120
-0.046
-0.007
-0.002
-0.001
0.
0.
0.
0.
0.
0.
0.
0.
0.
0.
0.
0.
0.
-0.001
-0.006
-0.010
-0.026
-0.047
-0.082
-0.132
-0.221
-0.312
0.197
4.131
6.044
10.674
580.989
1498.179
483.250
47019.367
12339.501
155.718
1345.883
100212.563
16356.898
35.724
61.498
425.264
47.573
1.829
14.152
25.376
25.302
24.348
8.323
1.920
-0.035
-0.293
-0.166
-0.070
-0.025
-0.006
-0.002
0.
0.
0.
0.
0.
0.
0.
0.
0.
0.
0.
0.
0.
0.
-0.001
-0.007
-0.024
-0.048
-0.086
-0.156
-0.276
-0.381
0.826
21.474
139.167
362.740
1405.762
4111.720
79.702
1571.933
24197.697
727.756
717.932
100001.281
6747.264
24.239
6.890
25.537
5.411
21.491
1094.737
1616.373
194.864
559.740
215.578
450.790
33.340
0.197
-0.208
-0.105
-0.037
-0.009
-0.003
0.001
0.
0.
0.
0.
0.
0.
0.
0.
0.
0.
0.
0.
0.
-0.002
-0.013
-0.031
-0.063
-0.116
-0.222
-0.374
-0.447
7.823
2875.544
113666.438
100772.000
8629.180
1154.565
47.876
30040.408
103529.477
5152.574
44.967
118.609
42.440
1.213
-0.257
-0.166
-0.161
40.116
4094.902
7510.709
9676.176
857.989
11842.015
100663.211
2205.811
3.363
-0.235
-0.143
-0.057
-0.017
-0.005
0.000
0.
0.
0.
0.
0.
0.
0.
0.
0.
0.
0.
0.
-0.002
-0.006
-0.022
-0.043
-0.092
-0.177
-0.295
-0.401
-0.232
14.489
18704.600
116349.984
106728.016
102400.133
100438.773
85.272
676.988
45522.551
28888.881
102.246
2.733
0.999
0.024
1.027
-0.265
-0.714
4.977
112.335
674.223
5715.347
300.653
3516.669
100213.063
828.813
2.786
-0.256
-0.176
-0.081
-0.030
-0.007
0.000
0.001
0.
0.
0.
0.
0.
0.
0.
0.
0.
0.
0.
-0.003
-0.010
-0.030
-0.058
-0.132
-0.228
-0.148
2.405
10.746
24.130
141.139
664.075
3831.525
200091.156
12546.309
397.659
47.723
1103.533
882.308
40.585
333.579
184.340
6.295
0.887
0.110
0.797
6.653
19.691
28.483
53.841
15.065
35.115
89.005
22.172
1.815
-0.261
-0.211
-0.104
-0.042
-0.018
-0.001
0.001
0.
0.
0.
0.
0.
0.
0.
0.
0.
0.
0.
-0.002
-0.013
-0.041
-0.083
-0.161
-0.205
3.985
275.781
2863.874
4342.488
1039.027
30.688
8024.397
100676.547
122032.445
105416.680
567.292
88.887
16.749
473.982
100015.781
63488.121
87.223
1.561
23.445
149.061
791.254
4743.113
2920.341
188.288
21.070
92.280
153.853
95.517
15.456
0.360
-0.257
-0.133
-0.053
-0.024
-0.008
0.000
0.
0.
0.
0.
0.
0.
0.
0.
0.
0.
0.001
-0.005
-0.020
-0.050
-0.102
-0.186
-0.073
22.480
14920.293
102045.297
107492.117
100312.516
150.890
136.071
1716.202
105453.320
139278.078
92844.328
23780.920
277.576
369.254
100035.859
34829.066
72.942
6.827
356.120
43085.965
107669.406
135291.969
101686.672
13645.329
28.557
113.916
416.200
959.604
106.207
2.531
-0.291
-0.176
-0.077
-0.032
-0.013
-0.002
0.
0.
0.
0.
0.
0.
0.
0.
0.
0.001
0.000
-0.009
-0.028
-0.061
-0.124
-0.219
-0.201
10.017
1720.628
57698.629
60605.230
106515.766
6081.044
331.058
45.467
451.659
5463.041
121837.359
114923.969
975.214
18.215
168.522
100.446
4.286
3.852
396.166
146932.750
200602.391
9353.159
107497.531
2947.811
683.471
29561.119
104929.680
2406.156
50.911
1.384
-0.305
-0.211
-0.107
-0.047
-0.017
-0.006
0.
0.
0.
0.
0.
0.
0.
0.
0.001
0.001
-0.002
-0.014
-0.038
-0.081
-0.155
-0.274
-0.361
1.148
20.558
74.562
18606.832
161298.688
18323.361
3870.351
21618.273
342.539
76.686
1004.761
1108.356
55.523
21.477
75.609
44.431
49.894
6.825
179.700
70537.867
47751.242
1228.376
1099.179
291.540
108103.898
200196.969
103109.211
2747.743
244.067
7.153
-0.155
-0.209
-0.126
-0.064
-0.022
-0.008
0.
0.
0.
0.
0.
0.
0.
0.
0.001
0.000
-0.006
-0.023
-0.055
-0.106
-0.190
-0.299
0.139
72.563
5849.701
1088.670
500.281
1999.858
15997.385
146935.797
100847.117
6175.295
85.712
9.284
4.995
14.532
3767.320
100049.258
13741.130
66197.734
340.768
11.274
115.544
136.848
56.061
120.468
680.610
14185.292
18637.559
946.330
497.577
226.131
7.349
0.553
-0.066
-0.136
-0.073
-0.029
-0.010
0.
0.
0.
0.
0.
0.
0.
0.
0.001
0.000
-0.009
-0.030
-0.069
-0.115
-0.194
-0.274
1.645
978.435
102004.141
112475.891
434.962
101715.969
103637.500
5073.823
126228.875
105832.836
2489.189
33.824
-0.165
31.651
42398.617
100155.531
112481.789
100592.625
2130.434
219.621
18.111
2.688
14.568
13861.667
100671.000
1322.848
50.573
129.061
70.260
16.224
1.342
0.846
-0.001
-0.139
-0.079
-0.030
-0.010
0.
0.
0.
0.
0.
0.
0.
0.001
0.001
-0.001
-0.011
-0.035
-0.069
-0.105
-0.112
-0.192
0.904
112.361
14492.465
77189.422
30161.736
4753.555
7542.131
207.014
47080.945
125157.320
6494.343
40.402
-0.271
4.717
435.147
4460.152
2208.756
10831.179
4414.162
13631.927
176.902
5.144
9.438
2618.532
95634.539
411.154
1278.847
100104.906
5117.016
45.766
0.620
-0.174
-0.210
-0.139
-0.073
-0.031
-0.006
0.
0.
0.
0.
0.
0.
0.
0.001
0.001
0.000
-0.010
-0.033
-0.062
-0.095
-0.096
-0.190
-0.005
5.550
166.227
21779.115
200167.750
11212.179
251.246
9.974
85.639
330.034
132.869
17.170
14.516
3.182
2.593
9.435
31.309
247.566
852.093
2344.502
77.730
63.635
415.823
60.743
67.091
34.703
4363.448
116394.031
20591.557
53.609
0.705
-0.353
-0.246
-0.134
-0.061
-0.026
-0.006
0.
0.
0.
0.
0.
0.
0.
0.
0.001
0.
-0.008
-0.023
-0.053
-0.083
-0.135
-0.220
-0.304
-0.159
5.992
237.420
5083.997
100710.969
6216.228
17.594
6.747
113.535
1260.796
3543.683
6169.819
345.149
8.943
1.448
5.447
4.978
14.524
25.187
14.506
5868.727
100315.477
4214.319
143.954
128.912
22727.807
103155.336
35767.234
70.573
1.155
-0.328
-0.225
-0.106
-0.049
-0.018
-0.006
0.
0.
0.
0.
0.
0.
0.
0.
0.001
0.001
-0.001
-0.013
-0.034
-0.061
-0.103
-0.165
-0.261
-0.348
1.629
442.079
100425.680
112574.820
1097.594
13.839
42.923
3761.616
103428.648
196730.422
170456.922
22288.852
70.823
1.107
1.240
0.120
6.169
33.119
33.694
2536.843
142450.969
9652.124
114.663
212.734
44156.734
66397.008
14288.475
166.175
1.767
-0.283
-0.186
-0.085
-0.036
-0.012
-0.002
0.
0.
0.
0.
0.
0.
0.
0.
0.001
0.001
0.
-0.006
-0.014
-0.033
-0.062
-0.102
-0.171
-0.270
1.413
357.237
100320.203
200121.625
57661.805
115.790
51.634
7808.920
131727.719
26265.631
21721.563
3075.729
33.890
16.016
12.506
1.627
2.379
27.172
2507.111
41843.426
11745.743
2089.833
40.711
101.463
78748.164
200589.141
89628.109
112.177
0.741
-0.249
-0.149
-0.063
-0.028
-0.007
-0.001
0.
0.
0.
0.
0.
0.
0.
0.
0.
0.001
0.
0.
-0.006
-0.014
-0.032
-0.057
-0.103
-0.187
-0.019
14.267
793.310
117076.641
143644.313
273.698
11.607
200.321
534.346
106.160
60.901
45.292
54.616
1302.156
753.377
51.644
1.764
24.173
15233.578
107723.477
10521.577
93.239
2.440
26.390
3527.115
21422.344
5427.204
35.792
0.030
-0.195
-0.103
-0.043
-0.018
-0.006
0.
0.
0.
0.
0.
0.
0.
0.
0.
0.
0.
0.001
0.001
0.000
-0.004
-0.014
-0.031
-0.063
-0.135
-0.216
0.493
44.798
4322.656
8141.903
59.095
7.766
10.195
34.888
86.277
103.189
100608.914
687.253
8606.740
101854.391
6220.961
15.656
12.381
480.891
17445.709
6878.927
120.981
0.406
0.597
17.889
47.367
30.963
1.598
-0.181
-0.139
-0.064
-0.029
-0.009
-0.001
0.
0.
0.
0.
0.
0.
0.
0.
0.
0.
0.
0.
0.001
0.001
0.001
-0.008
-0.016
-0.034
-0.081
-0.179
-0.242
2.074
64.563
64.041
72.721
2009.909
1140.508
2062.400
26088.285
609.088
41504.770
626.989
12573.910
100065.344
21579.664
23.232
2.053
49.956
7463.831
100136.063
651.523
1.323
-0.463
-0.223
0.045
-0.031
-0.165
-0.135
-0.078
-0.033
-0.015
-0.004
0.001
0.
0.
0.
0.
0.
0.
0.
0.
0.
0.
0.
0.
0.
0.
0.
0.000
-0.005
-0.016
-0.047
-0.121
-0.172
13.808
52953.012
33075.129
2064.672
100197.023
100275.531
3729.328
57346.621
671.068
119.211
56.232
148.418
1592.439
173.064
2.806
-0.226
2.711
153.889
820.887
37.577
0.069
-0.313
-0.248
-0.185
-0.144
-0.111
-0.068
-0.034
-0.015
-0.005
0.001
0.001
0.
0.
0.
0.
0.
0.
0.
0.
0.
0.
0.
0.
0.
0.
0.
0.003
0.000
-0.007
-0.026
-0.075
-0.088
10.663
6221.186
119875.727
9299.008
11617.161
5306.053
177.348
193.267
43.481
5578.337
3070.981
390.157
1133.777
27.311
-0.058
-0.340
-0.359
0.635
1.866
0.190
-0.218
-0.174
-0.126
-0.089
-0.062
-0.043
-0.025
-0.013
-0.005
0.
0.001
0.
0.
0.
0.
0.
0.
0.
0.
0.
0.
0.
0.
0.
0.
0.
0.
0.003
0.003
0.000
-0.012
-0.045
-0.073
2.668
797.323
3517.562
187.685
39.972
22.057
4.261
2.403
14.151
170.253
143.260
43570.285
100082.789
333.784
4.211
3.157
1.847
-0.028
-0.278
-0.207
-0.134
-0.088
-0.049
-0.034
-0.020
-0.015
-0.008
-0.002
0.000
0.001
0.
0.
0.
0.
0.
0.
0.
0.
0.
0.
0.
0.
0.
0.
0.
0.
0.
0.003
0.004
0.004
-0.001
-0.020
-0.052
0.047
4.401
8.551
1.659
0.185
-0.097
1.566
18.257
74.092
430.829
163.804
1849.430
5113.499
99.192
39.342
15.152
11.964
1.151
-0.169
-0.135
-0.072
-0.037
-0.016
-0.008
-0.004
-0.002
0.000
0.001
0.001
0.001
0.
0.
0.
0.
0.
0.
0.
0.
0.
0.
0.
0.
0.
0.
0.
0.
0.
0.001
0.004
0.005
0.005
-0.003
-0.025
-0.057
-0.090
-0.151
-0.238
0.220
3.443
34.707
202.579
344.910
3780.167
367.578
58.147
46.615
147.999
121.072
10.591
4.845
0.489
-0.115
-0.085
-0.040
-0.016
-0.008
-0.003
-0.001
0.001
0.001
0.001
0.
0.
0.
0.
0.
0.
0.
0.
0.
0.
0.
0.
0.
0.
0.
0.
0.
0.
0.
0.
0.002
0.005
0.006
0.005
-0.003
-0.030
-0.074
-0.150
-0.136
7.638
70.369
498.134
6219.120
385.936
191.434
43.490
2.499
3.674
22.203
18.642
1.788
0.125
-0.086
-0.088
-0.052
-0.023
-0.009
-0.002
-0.001
0.
0.
0.
0.
0.
0.
0.
0.
0.
0.
0.
0.
0.
0.
0.
0.
0.
0.
0.
0.
0.
0.
0.
0.
0.001
0.003
0.006
0.007
0.004
-0.009
-0.046
-0.108
-0.111
2.966
32.524
217.577
1593.152
145.023
4.962
0.852
-0.168
-0.089
0.495
0.459
-0.049
-0.115
-0.092
-0.059
-0.029
-0.013
-0.004
-0.001
0.
0.
0.
0.
0.
0.
0.
0.
0.
0.
0.
0.
0.
0.
0.
0.
0.
0.
0.
0.
0.
0.
0.
0.
0.
0.
0.001
0.002
0.007
0.007
-0.001
-0.029
-0.084
-0.116
0.067
2.013
7.780
17.933
4.626
0.076
-0.192
-0.195
-0.167
-0.137
-0.116
-0.099
-0.082
-0.052
-0.027
-0.016
-0.007
-0.003
-0.001
0.
0.
0.
0.
0.
0.
0.
0.
0.
0.
0.
0.
0.
0.
0.
0.
0.
0.
0.
0.
0.
0.
0.
0.
0.
0.
0.
0.003
0.005
0.006
0.001
-0.014
-0.049
-0.095
-0.121
-0.101
-0.014
0.047
-0.087
-0.144
-0.124
-0.103
-0.085
-0.075
-0.064
-0.050
-0.034
-0.023
-0.013
-0.008
-0.004
-0.001
0.
0.
0.
0.
0.
0.
0.
0.
0.
0.
0.
0.
0.
0.
0.
0.
0.
0.
0.
0.
0.
0.
0.
0.
0.
0.
0.
0.
0.001
0.003
0.005
0.002
-0.003
-0.022
-0.051
-0.086
-0.106
-0.113
-0.114
-0.101
-0.080
-0.059
-0.046
-0.037
-0.033
-0.024
-0.019
-0.013
-0.009
-0.006
-0.004
-0.001
0.
0.
0.
0.
0.
0.
0.
0.
0.
0.
0.
0.
0.
0.
0.
0.
0.
0.
0.
0.
0.
0.
0.
0.
0.
0.
0.
0.
0.
0.
0.001
0.003
0.003
0.000
-0.005
-0.018
-0.033
-0.048
-0.055
-0.052
-0.042
-0.033
-0.024
-0.018
-0.018
-0.011
-0.010
-0.006
-0.005
-0.004
-0.002
-0.001
0.
0.
0.
0.
0.
0.
0.
0.
0.
0.
0.
0.
0.
0.
0.
0.
0.
0.
0.
0.
0.
0.
0.
0.
0.
0.
0.
0.
0.
0.
0.
0.001
0.001
0.004
0.002
0.001
-0.002
-0.006
-0.012
-0.017
-0.016
-0.014
-0.011
-0.007
-0.007
-0.004
0.000
-0.001
-0.002
-0.001
0.
0.
0.
0.
0.
0.
0.
0.
0.
0.
0.
0.
0.
0.
0.
0.
0.
0.
0.
0.
0.
0.
0.
0.
0.
0.
0.
0.
0.
0.
0.
0.
0.
0.
0.
0.001
-0.003
-0.006
-0.008
-0.012
-0.012
-0.013
-0.011
-0.008
-0.006
-0.001
0.000
0.001
0.001
0.
0.
0.
0.
0.
0.
0.
0.
0.
0.
0.
0.
0.
0.
0.
0.
0.
0.
0.
0.
0.
0.
0.
0.
0.
0.
0.
0.
0.
0.
0.
0.
0.
0.
0.
0.
0.
0.001
0.000
-0.005
-0.011
-0.018
-0.026
-0.030
-0.032
-0.032
-0.030
-0.022
-0.016
-0.011
-0.004
-0.002
0.000
0.001
0.
0.
0.
0.
0.
0.
0.
0.
0.
0.
0.
0.
0.
0.
0.
0.
0.
0.
0.
0.
0.
0.
0.
0.
0.
0.
0.
0.
0.004
0.003
0.003
0.003
0.003
0.003
0.003
0.004
0.002
-0.004
-0.014
-0.025
-0.041
-0.056
-0.071
-0.081
-0.083
-0.072
-0.060
-0.047
-0.031
-0.019
-0.008
-0.003
0.000
0.001
0.
0.
0.
0.
0.
0.
0.
0.
0.
0.
0.
0.
0.
0.
0.
0.
0.
0.
0.
0.
0.
0.
0.
0.
0.
0.001
0.003
0.004
0.004
0.004
0.004
0.007
0.004
0.004
0.002
-0.003
-0.014
-0.026
-0.053
-0.083
-0.114
-0.137
-0.156
-0.166
-0.161
-0.137
-0.110
-0.079
-0.044
-0.023
-0.011
-0.003
0.000
0.000
0.
0.
0.
0.
0.
0.
0.
0.
0.
0.
0.
0.
0.
0.
0.
0.
0.
0.
0.
0.
0.
0.
0.
0.
0.002
0.004
0.005
0.005
0.005
0.008
0.007
0.007
0.005
0.003
-0.010
-0.025
-0.049
-0.091
-0.145
-0.169
-0.039
-0.034
-0.205
-0.233
-0.216
-0.188
-0.143
-0.094
-0.050
-0.022
-0.009
-0.002
0.001
0.
0.
0.
0.
0.
0.
0.
0.
0.
0.
0.
0.
0.
0.
0.
0.
0.
0.
0.
0.
0.
0.
0.
0.003
0.004
0.005
0.005
0.004
0.004
0.008
0.007
0.007
0.007
-0.002
-0.011
-0.037
-0.086
-0.147
-0.186
0.679
8.620
10.809
1.500
1.055
1.047
-0.132
-0.216
-0.153
-0.089
-0.039
-0.016
-0.005
-0.001
-0.001
-0.001
-0.003
-0.003
-0.004
-0.003
-0.002
0.
0.
0.
0.
0.
0.
0.
0.
0.
0.
0.
0.
0.
0.
0.
0.
0.003
0.004
0.005
0.004
0.004
0.005
0.006
0.008
0.007
0.007
-0.003
-0.016
-0.054
-0.118
-0.102
1.362
8.854
175.374
240.326
15.155
16.576
16.791
0.869
-0.282
-0.233
-0.140
-0.071
-0.030
-0.011
-0.004
-0.007
-0.009
-0.012
-0.012
-0.012
-0.009
-0.006
-0.004
-0.002
0.
0.
0.
0.
0.
0.
0.
0.
0.
0.
0.
0.
0.
0.001
0.002
0.004
0.004
0.004
0.004
0.005
0.003
0.006
0.006
0.008
-0.003
-0.021
-0.071
-0.131
2.562
347.138
171.551
263.027
271.309
28.699
27.115
16.381
0.745
-0.359
-0.306
-0.200
-0.103
-0.053
-0.027
-0.018
-0.020
-0.022
-0.027
-0.028
-0.026
-0.022
-0.017
-0.011
-0.005
-0.003
0.
0.
0.
0.
0.
0.
0.
0.
0.
0.
0.
0.
0.001
0.002
0.004
0.004
0.004
0.003
0.004
0.003
0.005
0.007
0.009
-0.003
-0.021
-0.081
-0.129
4.618
572.262
3614.556
627.531
201.602
1202.637
1379.723
37.033
1.787
0.210
-0.266
-0.259
-0.157
-0.093
-0.060
-0.049
-0.045
-0.057
-0.067
-0.074
-0.069
-0.055
-0.039
-0.025
-0.013
-0.005
-0.003
0.
0.
0.
0.
0.
0.
0.
0.
0.
0.
0.
0.001
0.003
0.003
0.002
-0.001
-0.001
-0.001
-0.001
0.000
0.009
0.006
0.003
-0.022
-0.078
-0.146
1.613
112.225
705.811
136.497
173.206
11899.766
15040.356
625.334
35.905
2.993
0.068
-0.336
-0.236
-0.154
-0.116
-0.108
-0.119
-0.142
-0.158
-0.152
-0.138
-0.115
-0.084
-0.051
-0.029
-0.014
-0.005
-0.002
0.
0.
0.
0.
0.
0.
0.
0.
0.
0.
0.
0.002
-0.002
-0.003
-0.004
-0.008
-0.012
-0.012
-0.010
-0.004
-0.007
-0.007
-0.028
-0.075
-0.152
-0.048
6.285
13.531
6.220
308.387
100281.594
113884.602
100696.523
584.057
6.247
0.094
-0.419
-0.338
-0.265
-0.224
-0.213
-0.237
-0.244
-0.036
0.384
0.052
-0.135
-0.142
-0.095
-0.054
-0.031
-0.012
-0.004
0.
0.
0.
0.
0.
0.
0.
0.
0.
0.
0.
-0.003
-0.005
-0.009
-0.017
-0.026
-0.036
-0.041
-0.043
-0.046
-0.036
-0.034
-0.042
-0.076
-0.142
-0.227
-0.298
-0.370
0.154
77.862
19680.008
38229.570
20620.547
843.841
362.723
11.979
-0.078
-0.383
-0.382
-0.264
0.260
0.153
0.670
25.198
153.181
21.167
1.057
-0.123
-0.148
-0.089
-0.047
-0.025
-0.009
0.
0.
0.
0.
0.
0.
0.
0.
0.
0.
-0.004
-0.006
-0.011
-0.023
-0.045
-0.069
-0.085
-0.106
-0.123
-0.121
-0.108
-0.095
-0.086
-0.099
-0.144
-0.223
-0.333
-0.491
-0.578
2.019
41.393
691.316
23463.426
137300.594
78355.836
226.030
5.859
-0.004
-0.385
4.976
122.295
88.357
23.300
1831.130
100774.781
1080.659
7.151
0.027
-0.230
-0.141
-0.076
-0.038
-0.016
-0.006
0.000
0.001
0.
0.
0.
0.
0.
0.
-0.002
-0.005
-0.011
-0.023
-0.049
-0.078
-0.097
-0.062
-0.039
-0.176
-0.227
-0.214
-0.188
-0.166
-0.162
-0.193
-0.239
-0.312
-0.453
-0.534
5.656
181.072
303.256
57667.281
123036.867
98414.969
19722.021
59.452
0.597
0.067
82.457
43414.160
15328.162
250.436
101432.477
139112.047
1624.867
8.207
-0.028
-0.289
-0.198
-0.124
-0.066
-0.030
-0.009
-0.001
0.001
0.001
0.
0.
0.
0.
0.
-0.002
-0.007
-0.016
-0.038
-0.073
-0.084
0.676
9.697
23.323
4.786
1.703
2.190
0.051
-0.282
-0.267
-0.249
-0.243
-0.253
-0.372
-0.007
162.479
100197.547
110475.867
15705.985
138923.563
170621.188
16611.182
55.741
0.065
0.200
51.850
6786.807
5926.529
362.163
90898.898
188450.688
1157.722
20.245
14.081
1.573
-0.051
-0.137
-0.102
-0.054
-0.019
-0.006
0.002
0.001
0.001
0.
0.
0.
0.
-0.004
-0.008
-0.021
-0.053
-0.084
0.334
19.520
2022.270
26082.934
455.036
301.642
704.164
19.104
-0.214
-0.376
-0.204
1.031
1.036
0.108
0.373
119.717
100363.992
123535.719
5388.694
101213.766
100179.672
549.416
6.893
1.699
1.622
50.976
465.093
957.741
151.569
50587.738
110436.531
940.935
2548.352
3481.214
71.651
18.669
2.237
-0.053
-0.083
-0.038
-0.010
0.000
0.001
0.003
0.
0.
0.
0.
-0.004
-0.010
-0.024
-0.060
-0.082
1.513
101.534
100344.836
100780.758
13575.270
21153.805
100502.773
166.341
0.276
-0.467
0.384
15.041
11.222
1.941
1.477
20.001
114.209
293.313
112.904
586.344
711.175
26.052
8.911
12.419
5.522
53.860
452.222
5949.331
906.376
5553.205
2352.763
296.258
86833.063
100988.219
5675.135
11400.171
114.927
1.356
-0.085
-0.062
-0.017
-0.001
0.003
0.002
0.
0.
0.
0.
-0.004
-0.010
-0.023
-0.059
-0.094
0.930
42.052
2205.772
68522.953
108484.508
103835.563
21062.332
58.875
1.225
-0.403
-0.140
4.632
8.916
2.291
37.384
281.221
97.416
33.191
226.148
89.444
5.384
3.847
11.208
17.776
24.800
14.014
1258.721
200097.547
57199.922
136.617
258.652
83.491
1389.909
101578.656
178136.859
101146.508
2115.785
31.736
0.196
-0.068
-0.023
-0.002
0.003
0.003
0.
0.
0.
0.
-0.002
-0.009
-0.017
-0.048
-0.098
-0.027
2.391
28.588
1882.768
20382.863
34230.523
5379.884
106.045
38.392
6.847
-0.008
-0.009
0.531
2.757
601.456
25481.057
501.291
128.283
3769.488
878.718
11.762
4.224
7.243
16.426
40.411
12.611
374.609
64939.684
33140.289
1237.116
30.454
9.878
90.434
7396.104
9866.803
111779.852
160850.078
729.749
1.159
-0.063
-0.025
-0.002
0.004
0.003
0.
0.
0.
0.
-0.001
-0.005
-0.012
-0.032
-0.079
-0.144
-0.181
0.576
11.780
247.748
8401.567
951.731
1867.796
42453.844
780.993
29.738
4.925
-0.307
0.618
93.159
1044.263
82.439
36.991
357.508
134.516
19.375
468.636
574.592
23.185
10.343
263.157
12633.002
5727.496
87137.953
2547.095
142.265
332.515
26.854
25.128
481.882
115052.453
18738.385
83.193
0.455
-0.056
-0.018
-0.001
0.004
0.003
0.
0.
0.
0.
0.
-0.004
-0.007
-0.019
-0.047
-0.103
-0.190
-0.287
-0.157
11.702
76.062
67.029
52077.598
100988.211
22117.406
9226.449
390.622
2.484
-0.494
0.824
4.771
5.510
10.352
7.727
10.451
366.683
43159.781
63524.711
182.090
177.714
5944.716
100773.578
131636.094
1946.291
93.627
1860.553
9543.557
173.728
1.510
12.504
381.337
30.694
1.656
-0.048
-0.043
-0.009
0.003
0.004
0.002
0.
0.
0.
0.
0.
-0.001
-0.006
-0.008
-0.021
-0.053
-0.108
-0.201
-0.295
-0.303
0.042
11.738
1012.487
84142.781
104855.094
109662.516
5207.042
11.336
-0.492
0.159
4.585
8.006
8.578
3.251
71.431
78135.930
103220.305
5708.912
92.489
10255.682
100485.047
54333.953
3368.433
118.784
305.131
502.632
984.594
54.134
0.486
-0.402
0.000
-0.042
-0.100
-0.060
-0.018
-0.001
0.004
0.005
0.002
0.
0.
0.
0.
0.
0.
-0.001
-0.004
-0.010
-0.021
-0.051
-0.099
-0.170
-0.262
-0.308
0.435
39.018
9567.922
98593.609
3813.447
5616.999
8.724
-0.270
6.419
96.123
371.306
1738.935
56.917
56.904
21775.613
100354.180
714.057
26.344
5143.700
100015.891
10120.282
37.476
154.065
8743.651
2130.434
224.137
14.357
-0.213
-0.478
-0.318
-0.182
-0.097
-0.040
-0.003
0.005
0.005
0.004
0.001
0.
0.
0.
0.
0.
0.
0.
0.000
-0.003
-0.008
-0.023
-0.044
-0.079
-0.135
-0.200
-0.162
6.946
569.053
1481.058
41.166
7.593
-0.062
-0.099
12.488
450.418
23946.748
121620.641
463.146
12.098
231.634
439.419
91.973
16.819
45.038
294.744
59.809
2.328
40.005
819.420
317.467
58.394
7.636
-0.125
-0.362
-0.311
-0.179
-0.083
-0.035
-0.001
0.006
0.004
0.003
0.
0.
0.
0.
0.
0.
0.
0.
0.
0.001
0.001
-0.007
-0.020
-0.034
-0.060
-0.107
-0.145
0.109
3.600
5.754
0.565
0.259
4.324
5.616
14.807
2131.716
110527.688
101999.859
964.766
139.889
13.441
21.436
28.930
6.747
0.216
1.751
2.979
0.632
0.896
10.634
92.067
272.647
25.606
10.477
5.962
0.042
-0.204
-0.098
-0.035
-0.008
0.001
0.002
0.
0.
0.
0.
0.
0.
0.
0.
0.
0.
0.
0.000
0.000
-0.005
-0.016
-0.029
-0.049
-0.087
-0.124
-0.145
-0.208
-0.152
8.584
210.439
259.123
21.950
151.252
12374.783
105882.766
108814.977
96462.109
105.224
14.562
36.222
10.434
0.070
0.214
1.717
0.339
-0.624
0.958
21.903
52.614
21.522
155.190
76.711
1.735
-0.249
-0.136
-0.051
-0.017
-0.002
-0.003
0.
0.
0.
0.
0.
0.
0.
0.
0.
0.
0.
0.
0.001
-0.001
-0.007
-0.012
-0.030
-0.059
-0.097
-0.161
-0.251
0.025
22.891
934.125
1258.536
65.784
19.779
1872.831
100851.016
104506.023
200064.406
1545.789
38.053
227.252
74.008
2.275
-0.117
0.661
-0.139
3.366
68.330
90.679
74.399
463.396
144.816
34.477
1.360
-0.291
-0.197
-0.079
-0.030
-0.010
-0.004
0.
0.
0.
0.
0.
0.
0.
0.
0.
0.
0.
0.
0.
0.
-0.001
-0.011
-0.027
-0.056
-0.098
-0.180
-0.296
0.046
31.251
1921.007
4619.202
20473.291
401.996
35.891
149.266
39186.172
103480.836
19900.305
83.362
143.977
48.514
1.634
-0.531
-0.412
0.184
118.183
63486.980
100154.875
5527.672
100177.672
9896.422
938.998
26.676
0.150
-0.224
-0.124
-0.043
-0.014
-0.005
0.000
0.
0.
0.
0.
0.
0.
0.
0.
0.
0.
0.
0.
0.
-0.003
-0.016
-0.038
-0.070
-0.130
-0.239
-0.375
-0.175
19.132
914.871
21821.533
200122.172
2928.277
158.619
21.456
4166.934
119781.961
12720.194
186.674
7.755
2.442
-0.430
-0.710
-0.689
0.487
271.911
100030.281
128706.313
104211.500
107310.477
107285.297
135071.781
479.765
3.734
-0.184
-0.156
-0.066
-0.020
-0.006
0.000
0.
0.
0.
0.
0.
0.
0.
0.
0.
0.
0.
0.
-0.002
-0.009
-0.022
-0.051
-0.101
-0.184
-0.282
-0.153
1.964
6.606
156.520
10405.059
101271.422
39789.629
3233.939
25.584
792.778
101704.836
105035.953
566.025
2.716
-0.474
-0.746
-0.759
-0.665
-0.175
20.555
1121.146
16803.861
103468.539
4479.707
100620.250
27250.207
630.342
34.471
0.459
-0.194
-0.093
-0.035
-0.012
0.000
0.001
0.
0.
0.
0.
0.
0.
0.
0.
0.
0.
0.
-0.003
-0.014
-0.032
-0.070
-0.139
-0.197
0.142
6.415
78.123
157.302
24.027
107.309
1151.113
37397.402
2258.004
482.256
137.816
10436.549
8065.176
70.673
12.931
8.594
0.069
-0.578
1.455
3.810
12.503
38.228
434.091
4383.927
258.628
927.395
2667.812
2832.332
111.450
1.286
-0.212
-0.115
-0.049
-0.020
-0.006
0.000
0.
0.
0.
0.
0.
0.
0.
0.
0.
0.
0.
-0.003
-0.018
-0.047
-0.095
-0.160
0.316
10.515
299.415
2833.995
998.606
82.119
10.669
1720.758
100406.273
106517.055
151901.781
3602.119
318.956
30.186
17.312
254.580
142.624
5.184
7.991
569.004
1050.077
2241.125
34873.887
717.520
69.110
4442.008
102005.586
101206.461
11389.789
966.388
9.825
-0.245
-0.156
-0.066
-0.027
-0.011
-0.001
0.
0.
0.
0.
0.
0.
0.
0.
0.
0.001
-0.002
-0.008
-0.028
-0.061
-0.116
-0.144
2.684
85.043
11134.357
128794.070
8254.377
479.697
13.279
55.890
670.516
54432.324
115971.469
111281.859
108789.703
563.198
16.224
196.357
118.259
4.574
87.370
100097.664
151950.422
178292.234
101118.867
18734.396
449.963
419.106
6161.206
33460.484
101939.258
103223.305
96.131
-0.209
-0.211
-0.096
-0.039
-0.017
-0.004
0.
0.
0.
0.
0.
0.
0.
0.
0.001
0.001
-0.004
-0.013
-0.038
-0.082
-0.149
-0.210
1.915
53.833
1609.544
40967.859
1576.066
682.907
61.962
9.123
18.937
137.177
590.701
109022.891
101164.148
2173.554
6.505
7.975
5.670
0.204
24.604
5926.229
67811.797
101319.109
13150.281
2683.093
202.588
57.996
1554.116
101812.367
122612.602
658.794
11.556
-0.134
-0.225
-0.131
-0.059
-0.022
-0.008
0.
0.
0.
0.
0.
0.
0.
0.
0.002
0.000
-0.007
-0.024
-0.059
-0.118
-0.208
-0.318
-0.122
3.493
23.278
65.090
544.435
1471.067
74.215
346.722
1477.674
87.177
27.418
618.133
2353.461
88.407
5.170
12.787
16.127
21.032
3.411
23.829
309.651
398.957
55.408
47.111
438.843
52788.535
1866.634
101862.102
178176.063
70495.484
96.647
4.360
0.410
-0.132
-0.080
-0.030
-0.011
0.
0.
0.
0.
0.
0.
0.
0.001
0.001
-0.001
-0.012
-0.040
-0.088
-0.141
-0.211
-0.298
0.135
15.964
235.394
213.026
154.483
466.311
110.744
4873.705
70719.133
2377.721
1737.797
38.128
5.966
3.949
172.806
1199.037
1806.316
5125.616
107.026
2.590
19.597
106.245
63.018
24.156
136.514
5587.836
225.470
873.817
100139.977
70422.297
157.354
188.005
12.649
0.053
-0.087
-0.037
-0.012
0.
0.
0.
0.
0.
0.
0.
0.001
0.001
-0.003
-0.018
-0.056
-0.095
0.033
1.077
1.090
6.892
162.268
26067.557
101220.961
1002.902
5714.711
6450.673
503.682
65316.625
200098.453
100266.609
334.308
1.265
5.863
615.710
8070.574
19194.645
100007.008
443.186
11.998
141.847
250.571
69.140
411.194
5902.792
43.211
5.621
27.833
296.773
160.781
128.473
479.121
21.630
0.149
-0.089
-0.038
-0.013
0.
0.
0.
0.
0.
0.
0.
0.001
0.001
-0.004
-0.021
-0.059
-0.070
1.483
17.101
12.487
36.295
376.023
101091.672
114132.875
90745.320
790.481
597.628
72.791
11456.894
30347.041
11524.801
89.700
1.110
1.102
42.788
197.017
449.239
961.433
61.401
29.645
313.828
439.979
37.117
900.795
26112.658
44.249
37.342
276.680
68.481
3.905
7.426
16.077
2.010
-0.098
-0.083
-0.034
-0.010
0.
0.
0.
0.
0.
0.
0.
0.001
0.001
-0.004
-0.020
-0.055
-0.063
1.404
16.027
11.239
17.420
103.897
501.443
65010.563
200182.547
643.957
257.004
15.063
46.831
89.996
40.858
10.828
7.733
0.809
2.207
76.806
476.186
95.096
32.681
13.152
24.458
40.437
77.189
235.367
4193.001
758.352
292.244
973.890
187.697
4.582
-0.304
-0.196
-0.199
-0.136
-0.070
-0.027
-0.005
0.
0.
0.
0.
0.
0.
0.
0.001
0.001
-0.001
-0.015
-0.044
-0.074
0.052
0.946
0.639
0.769
3.101
7.827
181.622
847.849
298.782
388.601
16.950
58.631
2367.569
1418.912
1238.337
1725.844
45.966
4.682
242.859
2496.628
224.095
15.274
1.727
4.298
473.765
15681.359
2697.492
100316.031
17031.203
66430.328
30061.045
562.921
7.215
-0.359
-0.371
-0.216
-0.111
-0.050
-0.018
-0.003
0.
0.
0.
0.
0.
0.
0.
0.001
0.001
0.000
-0.009
-0.025
-0.055
-0.086
-0.125
-0.189
-0.287
-0.377
0.059
30.138
1029.831
767.676
51.919
9.303
785.841
100727.641
200142.469
87757.297
100085.227
349.968
13.682
41.222
128.272
27.415
1.307
7.530
115.601
2085.218
104430.672
200318.672
40780.184
2553.155
103504.805
103782.922
444.425
7.001
-0.269
-0.310
-0.168
-0.078
-0.036
-0.010
-0.002
0.
0.
0.
0.
0.
0.
0.
0.
0.001
0.001
-0.001
-0.012
-0.027
-0.056
-0.091
-0.138
-0.218
-0.330
-0.009
26.150
842.364
1156.967
544.893
48.207
672.556
24071.854
32521.271
5592.079
3814.042
84.310
46.091
54.140
17.906
3.188
1.971
112.361
7676.167
104406.578
200125.453
35446.762
2828.567
197.816
103503.734
102103.086
1288.330
8.134
-0.221
-0.244
-0.126
-0.053
-0.024
-0.007
0.
0.
0.
0.
0.
0.
0.
0.
0.
0.
0.001
0.000
-0.003
-0.010
-0.025
-0.047
-0.073
-0.128
-0.229
-0.255
2.710
110.235
100727.008
100472.977
201.986
415.290
3274.454
404.945
72.689
66.044
458.025
73.585
29.080
28.627
7.223
22.381
1158.144
5106.400
102416.867
100178.938
406.485
23.085
36.432
5707.046
26108.742
253.356
3.281
-0.229
-0.184
-0.087
-0.038
-0.014
-0.003
0.
0.
0.
0.
0.
0.
0.
0.
0.
0.
0.001
0.001
0.001
-0.002
-0.010
-0.022
-0.038
-0.078
-0.160
-0.247
0.037
36.816
16899.344
43413.484
84.486
16.814
65.332
100.308
27.329
1715.639
100101.961
2229.820
190.728
2005.805
210.195
35.398
2338.890
3534.129
573.429
473.323
19.682
2.884
2.585
20.195
35.363
5.381
0.031
-0.193
-0.123
-0.056
-0.020
-0.006
0.001
0.
0.
0.
0.
0.
0.
0.
0.
0.
0.
0.
0.
0.001
0.001
-0.002
-0.011
-0.018
-0.045
-0.104
-0.197
-0.271
1.125
25.825
36.022
6.678
37.875
50.830
58.079
54.092
344.939
12558.325
399.844
315.538
5696.902
406.511
8.256
57.321
70.992
35.300
85.749
8.101
-0.071
-0.250
-0.116
-0.056
-0.177
-0.183
-0.130
-0.068
-0.031
-0.011
-0.004
0.001
0.
0.
0.
0.
0.
0.
0.
0.
0.
0.
0.
0.
0.
0.
0.001
-0.002
-0.007
-0.019
-0.057
-0.136
-0.221
0.438
25.108
258.110
81.487
259.689
181.212
31.069
53.839
14.202
18.434
5.257
19.500
98.533
22.651
0.425
0.233
0.620
3.586
9.228
1.208
-0.327
-0.316
-0.256
-0.202
-0.152
-0.106
-0.062
-0.032
-0.014
-0.004
0.001
0.
0.
0.
0.
0.
0.
0.
0.
0.
0.
0.
0.
0.
0.
0.
0.
0.001
-0.004
-0.008
-0.028
-0.077
-0.138
0.914
64.134
52785.859
2460.026
68.862
49.245
5.681
4.619
1.013
1.999
1.864
7.978
14.866
1.520
-0.475
-0.514
-0.451
-0.299
-0.143
-0.232
-0.230
-0.187
-0.139
-0.099
-0.067
-0.042
-0.026
-0.013
-0.003
0.
0.001
0.
0.
0.
0.
0.
0.
0.
0.
0.
0.
0.
0.
0.
0.
0.
0.
0.003
0.003
-0.002
-0.012
-0.039
-0.083
0.165
8.767
79.435
25.801
2.555
1.415
-0.154
-0.428
-0.357
0.588
2.399
59.799
131.285
7.263
-0.265
-0.374
-0.335
-0.283
-0.225
-0.165
-0.119
-0.082
-0.053
-0.033
-0.020
-0.015
-0.007
-0.002
0.
0.001
0.
0.
0.
0.
0.
0.
0.
0.
0.
0.
0.
0.
0.
0.
0.
0.
0.
0.001
0.004
0.004
-0.001
-0.015
-0.050
-0.074
0.133
0.507
0.029
-0.271
-0.361
-0.383
-0.140
0.750
2.597
2.279
16.369
28.986
2.855
0.121
-0.164
-0.183
-0.184
-0.145
-0.097
-0.061
-0.033
-0.015
-0.009
-0.007
-0.004
-0.002
0.001
0.001
0.
0.
0.
0.
0.
0.
0.
0.
0.
0.
0.
0.
0.
0.
0.
0.
0.
0.
0.
0.003
0.005
0.004
-0.002
-0.018
-0.046
-0.083
-0.132
-0.201
-0.257
-0.218
0.551
2.153
3.030
6.728
2.545
0.941
0.959
0.702
0.473
-0.084
-0.146
-0.132
-0.095
-0.055
-0.031
-0.010
-0.005
-0.006
-0.001
0.
0.001
0.001
0.
0.
0.
0.
0.
0.
0.
0.
0.
0.
0.
0.
0.
0.
0.
0.
0.
0.
0.
0.
0.002
0.004
0.005
0.006
0.001
-0.015
-0.043
-0.095
-0.152
-0.165
0.199
3.708
10.439
3.893
1.924
0.572
-0.181
-0.180
0.047
0.048
-0.125
-0.127
-0.099
-0.065
-0.031
-0.014
-0.004
-0.001
0.
0.
0.
0.
0.
0.
0.
0.
0.
0.
0.
0.
0.
0.
0.
0.
0.
0.
0.
0.
0.
0.
0.
0.
0.
0.
0.002
0.005
0.006
0.007
-0.002
-0.021
-0.061
-0.112
-0.129
0.148
2.267
6.045
1.917
0.024
-0.176
-0.220
-0.195
-0.160
-0.134
-0.116
-0.096
-0.063
-0.036
-0.018
-0.009
-0.004
-0.001
0.
0.
0.
0.
0.
0.
0.
0.
0.
0.
0.
0.
0.
0.
0.
0.
0.
0.
0.
0.
0.
0.
0.
0.
0.
0.
0.001
0.003
0.007
0.008
0.003
-0.010
-0.037
-0.087
-0.116
-0.104
0.119
0.390
0.064
-0.142
-0.148
-0.140
-0.121
-0.101
-0.084
-0.069
-0.051
-0.032
-0.018
-0.010
-0.005
-0.001
-0.001
0.
0.
0.
0.
0.
0.
0.
0.
0.
0.
0.
0.
0.
0.
0.
0.
0.
0.
0.
0.
0.
0.
0.
0.
0.
0.
0.
0.002
0.004
0.006
0.004
-0.001
-0.020
-0.052
-0.087
-0.103
-0.109
-0.109
-0.113
-0.100
-0.086
-0.069
-0.058
-0.051
-0.044
-0.033
-0.021
-0.014
-0.009
-0.006
-0.001
-0.001
0.
0.
0.
0.
0.
0.
0.
0.
0.
0.
0.
0.
0.
0.
0.
0.
0.
0.
0.
0.
0.
0.
0.
0.
0.
0.
0.
0.
0.
0.001
0.004
0.005
0.001
-0.007
-0.022
-0.044
-0.064
-0.075
-0.072
-0.065
-0.053
-0.042
-0.033
-0.030
-0.024
-0.017
-0.013
-0.009
-0.007
-0.005
-0.002
-0.001
0.
0.
0.
0.
0.
0.
0.
0.
0.
0.
0.
0.
0.
0.
0.
0.
0.
0.
0.
0.
0.
0.
0.
0.
0.
0.
0.
0.
0.
0.
0.001
0.002
0.003
0.001
-0.001
-0.005
-0.015
-0.025
-0.029
-0.029
-0.025
-0.022
-0.018
-0.015
-0.011
-0.009
-0.005
-0.004
-0.004
-0.003
-0.001
0.
0.
0.
0.
0.
0.
0.
0.
0.
0.
0.
0.
0.
0.
0.
0.
0.
0.
0.
0.
0.
0.
0.
0.
0.
0.
0.
0.
0.
0.
0.
0.
0.
0.001
0.002
0.003
0.000
0.000
-0.002
-0.006
-0.007
-0.010
-0.009
-0.009
-0.007
-0.005
-0.003
-0.001
-0.001
-0.001
-0.001
0.
0.
0.
0.
0.
0.
0.
0.
0.
0.
0.
0.
0.
0.
0.
0.
0.
0.
0.
0.
0.
0.
0.
0.
0.
0.
0.
0.
0.
0.
0.
0.
0.
0.
0.
-0.003
-0.008
-0.011
-0.017
-0.021
-0.018
-0.018
-0.016
-0.014
-0.009
-0.006
-0.001
0.000
0.001
0.000
0.
0.
0.
0.
0.
0.
0.
0.
0.
0.
0.
0.
0.
0.
0.
0.
0.
0.
0.
0.
0.
0.
0.
0.
0.
0.
0.
0.
0.003
0.004
0.003
0.003
0.003
0.003
0.003
0.002
0.000
-0.005
-0.014
-0.021
-0.032
-0.038
-0.046
-0.049
-0.049
-0.041
-0.033
-0.025
-0.017
-0.009
-0.004
-0.002
0.001
0.000
0.
0.
0.
0.
0.
0.
0.
0.
0.
0.
0.
0.
0.
0.
0.
0.
0.
0.
0.
0.
0.
0.
0.
0.
0.
0.001
0.003
0.004
0.004
0.005
0.006
0.007
0.006
0.004
0.002
-0.008
-0.018
-0.025
-0.041
-0.062
-0.089
-0.108
-0.121
-0.122
-0.111
-0.090
-0.067
-0.048
-0.030
-0.017
-0.006
-0.002
0.001
0.000
0.
0.
0.
0.
0.
0.
0.
0.
0.
0.
0.
0.
0.
0.
0.
0.
0.
0.
0.
0.
0.
0.
0.
0.003
0.004
0.004
0.005
0.006
0.006
0.008
0.008
0.007
0.005
-0.002
-0.011
-0.025
-0.045
-0.075
-0.119
-0.163
-0.194
-0.212
-0.217
-0.211
-0.191
-0.155
-0.110
-0.071
-0.038
-0.018
-0.006
-0.001
0.001
0.
0.
0.
0.
0.
0.
0.
0.
0.
0.
0.
0.
0.
0.
0.
0.
0.
0.
0.
0.
0.
0.
0.
0.002
0.004
0.005
0.005
0.004
0.005
0.006
0.007
0.003
0.
-0.006
-0.019
-0.040
-0.077
-0.138
-0.204
-0.102
0.938
1.626
0.505
0.092
0.001
-0.185
-0.155
-0.127
-0.075
-0.037
-0.015
-0.004
-0.001
0.000
0.
0.
0.
0.
0.
0.
0.
0.
0.
0.
0.
0.
0.
0.
0.
0.
0.
0.
0.
0.
0.
0.003
0.004
0.005
0.004
0.004
0.000
0.001
0.003
0.001
0.002
-0.003
-0.010
-0.028
-0.061
-0.124
-0.201
-0.132
6.668
164.867
241.573
29.329
47.235
46.264
3.562
1.066
-0.026
-0.123
-0.066
-0.025
-0.009
-0.002
-0.001
-0.001
-0.001
-0.003
-0.003
-0.003
-0.001
0.
0.
0.
0.
0.
0.
0.
0.
0.
0.
0.
0.
0.
0.
0.
0.003
0.004
0.004
0.004
0.
-0.001
-0.003
-0.002
-0.002
0.
-0.005
-0.014
-0.039
-0.088
-0.163
0.015
5.850
128.025
78115.484
100109.250
434.809
9410.251
11350.261
62.726
7.902
0.500
-0.178
-0.107
-0.046
-0.019
-0.006
-0.006
-0.008
-0.009
-0.009
-0.009
-0.007
-0.005
-0.003
-0.002
0.
0.
0.
0.
0.
0.
0.
0.
0.
0.
0.
0.
0.
0.002
0.004
0.004
0.003
-0.002
-0.006
-0.007
-0.006
-0.005
-0.001
-0.005
-0.019
-0.045
-0.108
-0.164
10.977
25880.740
3714.470
89571.609
101302.539
418.055
5951.863
7039.494
46.817
4.529
0.189
-0.240
-0.158
-0.076
-0.039
-0.020
-0.019
-0.019
-0.022
-0.024
-0.024
-0.018
-0.014
-0.008
-0.004
-0.002
0.
0.
0.
0.
0.
0.
0.
0.
0.
0.
0.
0.
0.002
0.004
0.004
0.003
-0.002
-0.006
-0.007
-0.006
-0.007
-0.002
-0.004
-0.017
-0.050
-0.118
-0.123
23.196
42600.051
104106.898
106177.203
32854.086
139.450
107.653
149.051
85.197
58.651
5.523
-0.193
-0.207
-0.119
-0.067
-0.048
-0.045
-0.049
-0.056
-0.061
-0.057
-0.046
-0.032
-0.020
-0.010
-0.004
-0.002
0.
0.
0.
0.
0.
0.
0.
0.
0.
0.
0.
0.003
0.003
0.003
0.001
-0.006
-0.009
-0.010
-0.012
-0.010
-0.005
-0.003
-0.017
-0.047
-0.124
-0.165
9.330
24516.246
200189.188
7100.497
14581.904
424.448
5149.597
14049.596
698.158
1587.473
51.810
0.108
-0.287
-0.197
-0.132
-0.108
-0.107
-0.124
-0.129
-0.129
-0.121
-0.103
-0.070
-0.044
-0.025
-0.010
-0.004
0.
0.
0.
0.
0.
0.
0.
0.
0.
0.
0.
0.002
0.002
-0.001
-0.003
-0.005
-0.014
-0.017
-0.017
-0.013
-0.014
-0.012
-0.025
-0.050
-0.118
-0.186
1.066
258.326
774.197
47.488
181.158
1598.058
104150.977
104698.859
2166.143
256.842
16.821
-0.144
-0.351
-0.300
-0.253
-0.221
-0.225
-0.221
0.043
0.508
0.043
-0.166
-0.135
-0.083
-0.048
-0.027
-0.009
-0.003
0.
0.
0.
0.
0.
0.
0.
0.
0.
0.
0.001
-0.003
-0.006
-0.009
-0.018
-0.027
-0.036
-0.040
-0.044
-0.045
-0.045
-0.047
-0.069
-0.119
-0.185
0.196
2.439
0.779
0.159
10.874
351.891
28734.703
200106.094
1613.625
24.446
3.895
4.916
1.556
-0.220
-0.348
-0.315
-0.324
0.386
35.892
246.578
27.673
0.270
-0.208
-0.140
-0.079
-0.043
-0.023
-0.009
0.
0.
0.
0.
0.
0.
0.
0.
0.
0.
-0.002
-0.005
-0.012
-0.025
-0.043
-0.065
-0.083
-0.103
-0.119
-0.118
-0.111
-0.103
-0.114
-0.150
-0.213
-0.185
0.167
-0.383
-0.642
0.767
108.002
101236.313
124968.211
49502.844
217.830
41.576
155.106
37.529
2.969
0.812
2.355
1.850
8.559
3441.829
100093.406
2201.871
4.049
-0.286
-0.223
-0.127
-0.070
-0.036
-0.015
-0.006
0.000
0.001
0.
0.
0.
0.
0.
0.
-0.002
-0.005
-0.011
-0.023
-0.049
-0.074
-0.091
-0.077
-0.110
-0.191
-0.216
-0.208
-0.205
-0.201
-0.223
-0.259
-0.228
0.255
0.133
-0.594
1.549
55.854
888.870
78850.844
113814.531
441.262
115.596
386.607
83.629
47.239
21.172
32.020
23.909
31.494
4198.863
108815.461
1182.252
6.071
-0.132
-0.264
-0.190
-0.118
-0.063
-0.028
-0.009
-0.001
0.001
0.001
0.
0.
0.
0.
0.
-0.003
-0.007
-0.018
-0.041
-0.069
-0.009
1.378
6.641
7.584
1.699
2.613
3.763
0.241
-0.312
-0.322
-0.279
0.681
8.786
9.314
0.964
26.148
2554.242
101333.023
126257.063
101183.039
2454.479
90.992
32.478
19.567
83.609
34.555
20.251
20.007
39.835
5150.358
96026.227
3482.703
70.394
25.435
2.406
-0.106
-0.152
-0.102
-0.050
-0.019
-0.005
0.002
0.002
0.001
0.
0.
0.
0.
-0.004
-0.009
-0.023
-0.053
-0.059
2.102
104.963
1177.997
908.608
76.027
897.785
2607.851
37.621
-0.036
-0.317
2.187
89.253
75.001
43.629
12.145
236.172
4395.280
114358.297
106550.875
18262.527
2476.319
64.455
39.619
7.450
5.278
2.908
5.324
30.672
1085.886
10578.233
163620.953
59917.621
11569.402
16361.209
113.531
4.491
0.428
-0.112
-0.080
-0.034
-0.009
0.
0.001
0.002
0.
0.
0.
0.
-0.004
-0.010
-0.026
-0.057
0.008
12.663
4732.374
101594.438
28929.727
747.947
104102.953
100383.234
417.033
2.046
0.524
42.958
100450.281
6350.642
220.318
46.645
4874.723
15517.028
9949.757
630.774
77.879
65.445
276.626
1019.523
82.374
43.381
7.944
126.089
10327.682
7981.964
269.542
1310.547
100931.008
178153.906
102643.180
2416.323
213.223
13.096
0.285
-0.092
-0.054
-0.015
-0.001
0.003
0.002
0.
0.
0.
0.
-0.004
-0.011
-0.026
-0.058
-0.026
7.852
1470.614
100464.969
3721.978
5917.324
102571.008
18927.936
296.966
16.185
1.547
7.821
751.600
5573.910
185.997
217.216
9074.894
39655.246
411.057
16.012
1.738
3.978
152.387
553.742
1161.169
9544.447
256.972
904.818
100211.422
20796.037
27.348
75.523
4132.606
6425.995
104867.391
101161.930
2284.286
169.171
13.933
0.031
-0.060
-0.021
-0.001
0.003
0.002
0.
0.
0.
0.
-0.002
-0.008
-0.020
-0.052
-0.085
0.605
19.947
131.646
86.485
984.271
116525.398
118811.805
51979.355
263.134
6.594
0.256
15.504
178.193
22.598
11378.172
112454.820
106591.727
886.294
29.032
4.697
0.813
11.488
38.446
3218.274
51795.938
617.843
68.240
1564.794
343.375
17.349
9.111
29.422
176.487
34838.813
18053.014
1184.858
100962.961
613.355
0.549
-0.057
-0.022
-0.001
0.004
0.003
0.
0.
0.
0.
-0.002
-0.006
-0.014
-0.035
-0.072
-0.116
0.047
0.605
2.951
1504.988
170783.375
34970.141
54934.277
9152.072
231.683
5.370
0.212
0.557
2.831
704.000
35074.926
1118.800
1640.927
134.402
25.069
33.665
2000.623
2528.591
123.298
292.810
124.079
1856.682
410.689
72.989
34.572
1852.020
8738.674
166.206
42.506
49.527
423.237
371.598
26.378
0.122
-0.047
-0.015
0.
0.004
0.002
0.
0.
0.
0.
-0.001
-0.002
-0.009
-0.023
-0.047
-0.096
-0.174
-0.283
-0.177
33.400
374.374
1112.267
104512.328
147059.750
2930.554
141.960
10.470
-0.042
-0.383
4.254
33.544
738.770
5269.795
487.415
137.283
471.646
100408.336
100027.125
575.971
24.534
964.271
100026.719
9564.523
44.083
123.898
100112.023
100153.320
2969.938
5.882
1.266
11.722
4.075
0.345
-0.072
-0.036
-0.007
0.004
0.005
0.002
0.
0.
0.
0.
0.
-0.001
-0.005
-0.010
-0.022
-0.049
-0.100
-0.193
-0.300
-0.256
1.031
59.057
1440.543
7225.179
101613.883
1504.986
39.151
1.558
0.028
0.087
11.606
65.674
150.926
347.636
459.038
21919.182
129032.008
43087.742
162.856
297.805
5258.570
3944.984
627.318
154.408
7461.952
42738.629
151820.016
648.062
3.806
-0.419
-0.254
-0.162
-0.110
-0.059
-0.014
-0.001
0.004
0.005
0.003
0.
0.
0.
0.
0.
0.
-0.001
-0.005
-0.011
-0.024
-0.047
-0.092
-0.170
-0.258
-0.265
1.170
65.413
100477.359
104095.672
632.064
10.922
0.302
-0.314
-0.401
7.815
1052.554
12565.901
1282.035
390.007
94228.344
163754.344
3418.530
235.160
203.333
2919.713
329.427
16.230
2526.374
100099.953
157342.859
100168.945
388.446
1.760
-0.450
-0.335
-0.190
-0.096
-0.037
-0.004
0.004
0.005
0.004
0.001
0.
0.
0.
0.
0.
0.
0.001
0.000
-0.003
-0.011
-0.023
-0.043
-0.076
-0.140
-0.202
-0.124
15.447
4054.153
16886.219
80.735
0.583
-0.201
-0.099
0.420
47.701
40022.129
101185.375
1488.082
106.295
51870.066
102097.031
100390.461
2337.392
18.980
56.180
92.703
16.498
355.365
57323.527
8187.172
311.530
18.256
1.734
0.514
-0.257
-0.193
-0.094
-0.035
-0.004
0.005
0.004
0.003
0.
0.
0.
0.
0.
0.
0.
0.
0.
0.002
-0.001
-0.008
-0.021
-0.037
-0.061
-0.110
-0.147
0.324
7.898
12.628
1.155
2.367
36.758
65.651
53.016
108.196
18428.381
23928.100
352.537
25.807
123.726
357.996
1863.562
184.345
5.252
104.886
573.894
57.203
6.044
40.258
23.882
6.851
28.261
452.130
199.294
3.329
-0.197
-0.118
-0.045
-0.013
-0.003
0.003
0.
0.
0.
0.
0.
0.
0.
0.
0.
0.
0.
0.001
0.001
-0.007
-0.016
-0.027
-0.054
-0.095
-0.128
-0.147
-0.212
0.331
82.471
21586.705
39451.242
5005.555
93.503
6854.008
112956.078
9581.551
542.152
20.285
4.339
10.619
8.905
2.524
21.451
76.991
12.759
-0.264
-0.402
0.635
29.510
1038.578
100618.898
54105.676
35.388
-0.139
-0.156
-0.061
-0.022
-0.006
-0.002
0.
0.
0.
0.
0.
0.
0.
0.
0.
0.
0.
0.
0.001
0.000
-0.007
-0.014
-0.035
-0.065
-0.109
-0.187
-0.269
1.114
288.357
100667.273
101367.695
2108.591
71.473
1811.469
101576.039
4291.255
4968.430
1505.445
40.372
26.469
107.578
21.062
0.960
1.064
-0.127
0.779
16.910
28.163
517.769
7368.510
18369.535
3744.955
14.686
-0.244
-0.213
-0.089
-0.036
-0.014
-0.003
0.
0.
0.
0.
0.
0.
0.
0.
0.
0.
0.
0.
0.
0.
-0.003
-0.012
-0.034
-0.063
-0.112
-0.207
-0.291
1.590
273.845
101657.297
104148.336
31485.877
34340.578
2705.117
540.336
2292.955
186783.891
101381.352
731.759
31.519
121.290
22.178
0.364
0.078
0.177
26.798
1851.938
2786.303
7243.069
200170.672
5744.969
369.739
13.184
-0.031
-0.245
-0.127
-0.046
-0.018
-0.004
0.000
0.
0.
0.
0.
0.
0.
0.
0.
0.
0.
0.
0.
0.
-0.003
-0.017
-0.040
-0.078
-0.145
-0.251
-0.317
1.935
154.552
96834.086
118547.727
101621.055
101380.047
1255.297
171.753
259.442
53919.461
200350.125
1689.445
8.036
7.363
1.869
0.730
6.029
6.541
56.576
8021.263
14752.878
20468.773
101657.094
105645.086
58952.344
364.865
8.634
-0.011
-0.160
-0.074
-0.026
-0.005
0.000
0.
0.
0.
0.
0.
0.
0.
0.
0.
0.
0.
0.
-0.003
-0.011
-0.023
-0.053
-0.107
-0.187
-0.254
0.972
19.903
49.645
175.670
412.416
1171.341
112.767
25.822
6.824
76.745
22117.260
103049.953
3251.701
5.248
-0.536
-0.605
0.818
10.618
42.814
34.425
162.555
8734.462
110023.102
3636.035
46019.242
108939.758
64927.008
503.273
2.938
-0.173
-0.095
-0.036
-0.012
-0.001
0.001
0.
0.
0.
0.
0.
0.
0.
0.
0.
0.
0.
-0.003
-0.014
-0.034
-0.077
-0.141
-0.070
1.426
33.374
5248.058
31598.391
257.802
10.667
26.794
72.164
97.287
446.481
88.228
371.194
798.007
53.563
0.369
-0.562
-0.528
0.258
15.855
75.506
36.962
19.814
10309.324
100202.320
1923.152
2092.089
109504.633
100822.891
3776.887
7.018
-0.182
-0.124
-0.050
-0.019
-0.006
0.000
0.
0.
0.
0.
0.
0.
0.
0.
0.
0.
0.000
-0.004
-0.020
-0.052
-0.095
-0.094
4.385
146.897
716.490
105756.070
100583.391
1374.281
4.291
17.549
119.508
6926.185
100252.367
10643.785
734.407
15.233
0.593
0.564
0.302
0.008
5.842
511.696
95723.422
150.883
314.931
75.021
198.908
12537.117
107365.742
102869.531
59026.816
314.799
4.853
-0.259
-0.170
-0.071
-0.028
-0.011
-0.002
0.
0.
0.
0.
0.
0.
0.
0.
0.
0.001
-0.002
-0.008
-0.032
-0.071
-0.122
0.146
43.072
19665.684
110492.484
102010.852
73640.758
131.497
0.827
1.755
30.669
6307.475
104506.859
105819.078
100345.859
83.183
0.412
0.410
0.151
-0.253
40.164
25778.254
154246.391
808.052
3226.457
168.956
14.406
825.652
17601.990
56687.555
102472.648
3362.888
16.552
-0.257
-0.223
-0.108
-0.043
-0.017
-0.005
0.
0.
0.
0.
0.
0.
0.
0.
0.002
0.000
-0.006
-0.017
-0.048
-0.101
-0.172
0.012
30.455
7357.132
71671.617
100545.586
4471.711
22.499
0.229
-0.586
2.248
66.088
1075.701
100410.945
6875.815
83.814
0.491
-0.574
-0.608
-0.667
12.807
1448.560
2358.549
340.063
232.269
73.996
913.613
338.658
228.510
20124.631
9216.518
397.373
21.760
0.594
-0.188
-0.140
-0.068
-0.025
-0.009
0.
0.
0.
0.
0.
0.
0.
0.
0.001
0.000
-0.012
-0.034
-0.083
-0.146
-0.224
-0.276
1.806
46.307
120.340
82.963
124.550
519.043
29.909
4.895
10.667
9.133
18.105
86.296
83.985
8.893
-0.176
-0.027
0.399
0.472
-0.016
9.781
87.503
294.054
150.016
962.632
100882.859
100039.789
200.128
10797.139
105950.414
55346.457
485.611
51.717
4.550
-0.063
-0.087
-0.036
-0.012
0.
0.
0.
0.
0.
0.
0.
0.001
0.001
-0.004
-0.019
-0.059
-0.109
-0.105
0.287
0.707
2.963
31.198
512.468
294.276
13921.166
100127.469
1137.942
21.083
80.290
1605.854
1852.449
37.083
1.887
0.108
1.717
6.551
16.991
24.851
3.092
8.178
407.020
96560.961
21803.064
1371.554
19676.695
3740.319
25.051
432.092
102997.367
50227.098
8591.479
100199.875
286.576
1.035
-0.094
-0.044
-0.015
0.
0.
0.
0.
0.
0.
0.
0.002
0.000
-0.006
-0.028
-0.078
-0.063
3.310
47.849
44.252
138.373
2150.223
100544.789
101455.492
4382.186
70672.984
392.117
13.683
352.844
100113.430
100007.711
362.149
33.317
9.872
4.019
13.776
43.011
72.308
9.856
84.579
26313.611
104175.867
15875.330
23557.824
10883.178
54.973
0.554
16.041
242.843
585.452
28418.592
100173.938
759.434
1.666
-0.095
-0.042
-0.015
0.
0.
0.
0.
0.
0.
0.
0.002
0.
-0.007
-0.034
-0.079
0.299
68.017
13829.362
4123.308
3548.008
100614.969
111260.813
91414.438
1383.853
591.671
105.957
10.638
117.153
10475.052
12449.493
121.395
239.177
50.820
2.714
19.114
82.800
211.700
227.109
195.805
100009.352
100121.570
844.756
101152.438
105906.859
164.475
5.614
2.052
2.523
15.686
143.786
418.481
21.883
0.133
-0.091
-0.038
-0.011
0.
0.
0.
0.
0.
0.
0.
0.002
0.000
-0.007
-0.032
-0.074
0.297
63.278
11346.210
3726.281
736.464
38429.930
1982.311
500.439
70715.969
13964.573
100090.039
272.959
6.237
33.672
32.752
14.858
54.983
15.759
11.536
2309.067
100065.445
12249.657
14917.797
121.200
661.125
947.130
137.679
35981.809
120195.211
3010.659
1392.717
54.698
2.986
-0.149
0.582
0.929
0.017
-0.137
-0.079
-0.027
-0.006
0.
0.
0.
0.
0.
0.
0.
0.001
0.000
-0.005
-0.023
-0.060
-0.051
2.693
35.806
24.245
11.654
51.452
16.992
21.776
345.622
31646.885
100471.797
410.561
58.832
2164.462
955.122
35.964
21.564
3.413
30.903
22720.666
100108.484
19226.873
2547.205
46.046
7.054
21.655
176.368
6752.798
103190.438
200090.906
100677.766
1540.853
18.696
-0.098
-0.485
-0.334
-0.202
-0.112
-0.052
-0.016
-0.004
0.
0.
0.
0.
0.
0.
0.
0.001
0.001
-0.001
-0.013
-0.038
-0.071
-0.079
0.051
-0.041
-0.171
-0.097
-0.228
5.080
43.882
152.807
395.776
296.650
999.747
100698.203
100155.406
239.110
114.073
26.317
722.093
2024.640
13161.463
625.869
26.903
32.203
845.779
760.491
5239.349
101819.266
116543.547
59183.191
104133.211
2832.104
40.561
0.200
-0.409
-0.280
-0.147
-0.073
-0.032
-0.007
-0.002
0.
0.
0.
0.
0.
0.
0.
0.
0.002
0.000
-0.004
-0.017
-0.040
-0.074
-0.111
-0.161
-0.246
-0.357
-0.052
15.810
192.600
140.148
9297.228
10707.763
31451.617
118162.250
10754.808
288.311
37.935
116.643
34846.641
52383.531
5411.164
227.877
10.788
875.793
100316.906
103951.289
4059.231
42395.547
107822.305
160.739
554.347
783.524
38.395
0.393
-0.319
-0.208
-0.104
-0.048
-0.016
-0.003
0.000
0.
0.
0.
0.
0.
0.
0.
0.
0.001
0.001
0.
-0.007
-0.014
-0.033
-0.056
-0.090
-0.154
-0.245
0.005
9.072
65.481
219.760
39637.539
6763.840
20015.822
102597.391
103657.469
25925.129
202.788
1822.179
2320.911
2311.434
96.987
10.548
154.348
100407.875
200079.328
104235.320
3658.017
328.590
2011.118
366.337
202.785
149.479
12.285
0.020
-0.253
-0.150
-0.072
-0.031
-0.010
0.001
0.001
0.
0.
0.
0.
0.
0.
0.
0.
0.
0.001
0.001
0.000
-0.005
-0.013
-0.026
-0.050
-0.094
-0.169
-0.067
4.511
28.206
99.542
123.951
18.924
190.382
2979.227
55130.520
1277.669
4115.535
200038.047
11045.332
313.886
17.667
3.406
254.907
100010.523
100167.703
708.539
67.710
119.160
1237.349
238.888
85.337
6.714
0.469
-0.239
-0.180
-0.098
-0.049
-0.017
-0.004
0.001
0.
0.
0.
0.
0.
0.
0.
0.
0.
0.
0.
0.001
0.001
0.001
-0.004
-0.012
-0.023
-0.057
-0.118
-0.177
0.340
2.087
3.146
2.432
8.994
2207.303
25097.652
35144.641
3251.212
1104.676
40212.645
1372.184
25.391
10.459
3.009
15.513
615.626
818.855
27.136
1.130
3.573
14.177
8.992
3.872
0.136
-0.241
-0.185
-0.109
-0.055
-0.024
-0.007
0.000
0.
0.
0.
0.
0.
0.
0.
0.
0.
0.
0.
0.
0.
0.
0.001
-0.001
-0.004
-0.010
-0.027
-0.072
-0.138
-0.217
-0.250
-0.077
1.144
3.428
201.014
864.498
260.328
1115.130
196.564
46.352
13.289
0.843
1.006
0.108
-0.102
2.046
2.490
0.095
-0.338
-0.370
-0.247
-0.177
-0.180
-0.208
-0.156
-0.097
-0.052
-0.029
-0.013
-0.002
0.001
0.
0.
0.
0.
0.
0.
0.
0.
0.
0.
0.
0.
0.
0.
0.
0.
-0.001
-0.002
-0.013
-0.035
-0.081
-0.153
-0.203
0.380
6.336
3.014
2.308
4.643
5.260
16.617
5.699
0.010
-0.540
-0.518
-0.363
-0.421
-0.408
-0.358
-0.318
-0.302
-0.292
-0.271
-0.238
-0.197
-0.156
-0.112
-0.074
-0.044
-0.027
-0.011
-0.002
0.001
0.001
0.
0.
0.
0.
0.
0.
0.
0.
0.
0.
0.
0.
0.
0.
0.
0.
0.000
0.001
-0.003
-0.012
-0.038
-0.084
-0.129
-0.016
0.647
0.158
-0.268
-0.334
-0.386
-0.322
-0.464
-0.564
-0.512
-0.191
0.006
-0.284
-0.322
-0.287
-0.243
-0.203
-0.169
-0.138
-0.116
-0.093
-0.069
-0.044
-0.026
-0.016
-0.007
-0.004
0.001
0.001
0.
0.
0.
0.
0.
0.
0.
0.
0.
0.
0.
0.
0.
0.
0.
0.
0.
0.
0.003
0.002
-0.002
-0.012
-0.035
-0.073
-0.107
-0.138
-0.198
-0.266
-0.334
-0.366
-0.394
-0.408
-0.398
-0.378
-0.225
-0.133
-0.253
-0.251
-0.208
-0.169
-0.130
-0.098
-0.069
-0.051
-0.030
-0.020
-0.012
-0.008
-0.006
-0.002
0.001
0.001
0.
0.
0.
0.
0.
0.
0.
0.
0.
0.
0.
0.
0.
0.
0.
0.
0.
0.
0.
0.003
0.004
0.002
0.001
-0.010
-0.030
-0.064
-0.095
-0.143
-0.187
-0.222
-0.248
-0.253
-0.266
-0.255
-0.279
-0.273
-0.240
-0.220
-0.197
-0.157
-0.125
-0.088
-0.058
-0.035
-0.019
-0.010
-0.006
-0.004
-0.003
0.001
0.001
0.
0.
0.
0.
0.
0.
0.
0.
0.
0.
0.
0.
0.
0.
0.
0.
0.
0.
0.
0.
0.
0.001
0.004
0.006
0.008
0.001
-0.006
-0.023
-0.050
-0.083
-0.130
-0.158
-0.152
-0.122
-0.175
-0.204
-0.227
-0.216
-0.198
-0.167
-0.139
-0.111
-0.089
-0.055
-0.032
-0.015
-0.007
-0.004
-0.003
0.000
0.001
0.
0.
0.
0.
0.
0.
0.
0.
0.
0.
0.
0.
0.
0.
0.
0.
0.
0.
0.
0.
0.
0.
0.
0.
0.002
0.004
0.007
0.006
0.003
-0.007
-0.024
-0.056
-0.097
-0.121
-0.123
-0.109
-0.139
-0.155
-0.155
-0.143
-0.128
-0.107
-0.089
-0.069
-0.053
-0.032
-0.020
-0.010
-0.006
-0.001
-0.001
0.
0.
0.
0.
0.
0.
0.
0.
0.
0.
0.
0.
0.
0.
0.
0.
0.
0.
0.
0.
0.
0.
0.
0.
0.
0.
0.
0.002
0.005
0.006
0.005
0.001
-0.012
-0.035
-0.068
-0.091
-0.107
-0.111
-0.109
-0.104
-0.095
-0.081
-0.071
-0.060
-0.050
-0.038
-0.025
-0.018
-0.010
-0.006
-0.003
-0.001
0.
0.
0.
0.
0.
0.
0.
0.
0.
0.
0.
0.
0.
0.
0.
0.
0.
0.
0.
0.
0.
0.
0.
0.
0.
0.
0.
0.
0.
0.003
0.005
0.006
0.002
-0.004
-0.018
-0.037
-0.055
-0.070
-0.071
-0.069
-0.062
-0.051
-0.043
-0.037
-0.031
-0.025
-0.019
-0.013
-0.009
-0.006
-0.004
-0.001
0.
0.
0.
0.
0.
0.
0.
0.
0.
0.
0.
0.
0.
0.
0.
0.
0.
0.
0.
0.
0.
0.
0.
0.
0.
0.
0.
0.
0.
0.
0.001
0.002
0.004
0.003
-0.001
-0.007
-0.019
-0.029
-0.035
-0.038
-0.035
-0.032
-0.026
-0.022
-0.019
-0.014
-0.011
-0.007
-0.006
-0.005
-0.002
-0.001
0.
0.
0.
0.
0.
0.
0.
0.
0.
0.
0.
0.
0.
0.
0.
0.
0.
0.
0.
0.
0.
0.
0.
0.
0.
0.
0.
0.
0.
0.
0.
0.
0.001
0.002
0.003
0.
-0.001
-0.006
-0.009
-0.014
-0.015
-0.015
-0.013
-0.011
-0.010
-0.005
-0.004
-0.002
-0.003
-0.002
-0.002
0.
0.
0.
0.
0.
0.
0.
0.
0.
0.
0.
0.
0.
0.
0.
0.
0.
0.
0.
0.
0.
0.
0.
0.
0.
0.
0.
0.
0.
0.
0.
0.
0.
0.
0.
0.001
0.002
0.003
0.000
0.000
-0.001
-0.002
-0.005
-0.006
-0.004
-0.005
-0.001
0.
-0.001
-0.001
0.
0.
0.
0.
0.
0.
0.
0.
0.
0.
0.
0.
0.
0.
0.
0.
0.
0.
0.
0.
0.
0.
0.
0.
0.
0.
0.
0.
0.003
0.003
0.002
0.002
0.003
0.002
0.002
0.000
-0.003
-0.008
-0.016
-0.016
-0.023
-0.028
-0.029
-0.024
-0.021
-0.017
-0.013
-0.007
-0.003
-0.001
0.001
0.000
0.
0.
0.
0.
0.
0.
0.
0.
0.
0.
0.
0.
0.
0.
0.
0.
0.
0.
0.
0.
0.
0.
0.
0.
0.
0.
0.001
0.004
0.004
0.004
0.004
0.006
0.006
0.006
0.002
0.001
-0.006
-0.014
-0.019
-0.029
-0.044
-0.056
-0.068
-0.072
-0.069
-0.058
-0.045
-0.032
-0.022
-0.014
-0.006
-0.002
-0.001
0.000
0.
0.
0.
0.
0.
0.
0.
0.
0.
0.
0.
0.
0.
0.
0.
0.
0.
0.
0.
0.
0.
0.
0.
0.
0.001
0.003
0.004
0.005
0.006
0.006
0.007
0.009
0.006
0.004
-0.004
-0.013
-0.025
-0.038
-0.061
-0.089
-0.126
-0.158
-0.166
-0.164
-0.149
-0.116
-0.089
-0.062
-0.040
-0.023
-0.010
-0.003
-0.001
0.000
0.
0.
0.
0.
0.
0.
0.
0.
0.
0.
0.
0.
0.
0.
0.
0.
0.
0.
0.
0.
0.
0.
0.001
0.003
0.005
0.006
0.005
0.003
0.005
0.005
0.003
0.002
-0.004
-0.008
-0.023
-0.041
-0.069
-0.113
-0.179
-0.225
-0.233
-0.195
-0.217
-0.260
-0.233
-0.188
-0.132
-0.086
-0.053
-0.025
-0.009
-0.002
-0.001
0.
0.
0.
0.
0.
0.
0.
0.
0.
0.
0.
0.
0.
0.
0.
0.
0.
0.
0.
0.
0.
0.
0.003
0.004
0.005
0.004
0.001
-0.001
-0.001
-0.001
-0.002
-0.003
-0.011
-0.021
-0.041
-0.071
-0.119
-0.200
-0.276
-0.120
2.009
8.562
5.845
1.191
0.319
0.383
0.556
-0.031
-0.090
-0.052
-0.021
-0.007
-0.001
0.000
0.
0.
0.
0.
0.
0.
0.
0.
0.
0.
0.
0.
0.
0.
0.
0.
0.
0.
0.
0.
0.001
0.002
0.005
0.004
0.000
-0.005
-0.011
-0.015
-0.019
-0.016
-0.016
-0.021
-0.037
-0.067
-0.108
-0.185
-0.283
-0.215
7.003
192.602
1927.473
864.908
191.542
126.791
78.613
100.709
5.221
-0.064
-0.082
-0.037
-0.012
-0.003
0.000
-0.001
-0.001
-0.001
-0.001
-0.001
0.
0.
0.
0.
0.
0.
0.
0.
0.
0.
0.
0.
0.
0.
0.
0.003
0.003
0.004
0.003
-0.003
-0.014
-0.024
-0.033
-0.036
-0.031
-0.029
-0.034
-0.056
-0.088
-0.142
-0.233
-0.285
1.401
113.233
63894.895
200043.438
51304.680
134908.516
100643.070
102299.070
5902.793
46.031
0.127
-0.126
-0.061
-0.024
-0.010
-0.004
-0.004
-0.005
-0.006
-0.006
-0.004
-0.004
-0.001
0.
0.
0.
0.
0.
0.
0.
0.
0.
0.
0.
0.
0.
0.003
0.004
0.004
0.003
-0.006
-0.021
-0.034
-0.039
-0.045
-0.043
-0.039
-0.042
-0.062
-0.101
-0.169
-0.270
1.126
64.806
662.029
72337.977
105424.773
16987.551
175931.266
100896.016
10579.696
649.379
17.327
-0.032
-0.180
-0.096
-0.041
-0.023
-0.016
-0.012
-0.018
-0.019
-0.017
-0.015
-0.008
-0.006
-0.003
0.
0.
0.
0.
0.
0.
0.
0.
0.
0.
0.
0.
0.003
0.003
0.004
0.002
-0.007
-0.021
-0.035
-0.041
-0.046
-0.044
-0.035
-0.039
-0.057
-0.103
-0.186
-0.253
5.508
1138.119
40383.855
101792.086
107541.570
833.581
970.256
3268.895
9038.593
1705.563
54.146
0.221
-0.244
-0.140
-0.078
-0.050
-0.043
-0.042
-0.042
-0.046
-0.043
-0.034
-0.024
-0.014
-0.006
-0.003
0.
0.
0.
0.
0.
0.
0.
0.
0.
0.
0.
0.001
0.003
0.003
0.002
-0.006
-0.020
-0.034
-0.042
-0.045
-0.040
-0.028
-0.033
-0.047
-0.097
-0.173
-0.159
4.577
464.947
3914.251
21308.135
100949.758
11909.603
200141.609
200124.313
139282.078
100820.992
1568.250
2.076
-0.322
-0.228
-0.143
-0.104
-0.091
-0.097
-0.103
-0.101
-0.096
-0.077
-0.053
-0.035
-0.019
-0.008
-0.003
0.
0.
0.
0.
0.
0.
0.
0.
0.
0.
0.
0.002
0.003
-0.001
-0.007
-0.015
-0.027
-0.036
-0.036
-0.035
-0.027
-0.033
-0.045
-0.089
-0.152
0.563
24.394
168.957
78.454
171.985
1860.043
215.428
51828.527
103375.789
6383.596
43480.887
247.265
1.359
-0.172
-0.300
-0.252
-0.214
-0.195
-0.193
-0.151
-0.075
-0.135
-0.144
-0.106
-0.065
-0.040
-0.021
-0.008
0.
0.
0.
0.
0.
0.
0.
0.
0.
0.
0.
0.002
-0.003
-0.004
-0.009
-0.020
-0.035
-0.042
-0.046
-0.053
-0.051
-0.051
-0.067
-0.101
-0.152
0.635
57.164
13305.180
138.493
22.919
14.636
96.551
4710.093
14704.655
324.360
43.471
74.398
83.988
20.728
1.124
-0.227
-0.344
-0.350
-0.242
2.228
8.770
1.978
-0.158
-0.181
-0.114
-0.064
-0.036
-0.019
-0.007
0.000
0.
0.
0.
0.
0.
0.
0.
0.
0.
-0.003
-0.004
-0.011
-0.021
-0.039
-0.060
-0.080
-0.101
-0.108
-0.107
-0.115
-0.118
-0.145
-0.196
-0.119
6.268
150.161
13.761
9.430
7.394
1468.048
108022.164
148503.328
881.824
424.042
4384.944
86906.328
2418.188
63.940
14.208
0.121
-0.483
0.362
34.510
247.942
28.068
0.252
-0.270
-0.185
-0.104
-0.058
-0.029
-0.011
-0.005
-0.001
0.001
0.
0.
0.
0.
0.
0.
-0.002
-0.005
-0.009
-0.021
-0.045
-0.065
-0.078
-0.090
-0.145
-0.190
-0.218
-0.225
-0.221
-0.232
-0.268
-0.298
1.060
20.630
21.751
1.475
0.975
158.796
15445.270
2108.208
564.324
311.948
6293.082
100293.141
14728.546
28656.010
2848.798
10.542
-0.252
2.306
42.980
210.523
57.199
3.168
-0.214
-0.251
-0.164
-0.098
-0.050
-0.021
-0.007
-0.002
0.001
0.001
0.
0.
0.
0.
0.
-0.003
-0.007
-0.016
-0.037
-0.058
0.009
1.364
4.328
1.881
-0.005
0.094
0.249
-0.236
-0.231
-0.220
-0.103
23.403
3123.613
3419.516
29.892
13.751
152.901
2384.114
3508.396
6769.306
110.854
142.998
1371.776
1658.676
100205.109
11388.564
19.538
11.463
128.207
737.679
29383.381
26114.107
117.525
4.957
0.327
-0.187
-0.141
-0.084
-0.037
-0.015
-0.004
0.001
0.003
0.
0.
0.
0.
0.
-0.002
-0.008
-0.022
-0.048
-0.051
2.289
121.532
1362.895
193.151
6.145
23.892
40.315
3.644
4.128
3.656
3.189
137.287
7149.702
12816.303
198.242
2694.544
15441.275
105504.727
6002.590
464.373
32.828
257.663
955.274
93.745
208.999
76.215
10.304
306.951
83934.250
25460.797
118183.383
105360.383
3519.988
219.679
11.678
0.301
-0.141
-0.121
-0.063
-0.025
-0.007
0.000
0.001
0.002
0.
0.
0.
0.
-0.003
-0.009
-0.025
-0.051
0.020
13.965
6578.564
100047.016
14408.326
42.032
255.381
493.333
29.827
145.178
100.114
38.869
30899.377
119957.242
88927.695
714.478
100986.289
106257.000
101887.719
5919.996
20.542
52.418
57318.746
100106.313
3140.062
242.590
20.696
18.643
405.358
138757.953
8259.123
4631.275
102778.953
100989.875
1562.079
89.226
5.705
0.306
-0.115
-0.083
-0.038
-0.010
0.000
0.003
0.003
0.
0.
0.
0.
-0.002
-0.009
-0.024
-0.051
-0.012
8.684
1992.394
200002.484
23269.461
71.808
451.107
658.141
756.843
570.381
333.262
26.931
11469.069
200272.172
2811.421
280.787
43169.406
147164.906
1798.539
58.209
1.441
33.629
14916.376
101300.281
54799.555
101021.305
1595.763
24.060
254.956
162.467
50.067
142.590
17923.527
8132.362
1248.108
773.382
23.635
2.232
0.207
-0.086
-0.049
-0.013
0.
0.003
0.002
0.
0.
0.
0.
-0.002
-0.007
-0.019
-0.044
-0.073
0.699
25.322
1019.846
303.078
57.944
3256.358
104161.977
100912.289
797.624
35.259
3.052
132.871
100238.586
203.382
286.469
103786.273
200228.531
101635.789
473.356
57.675
11.536
61.366
403.111
72132.648
100164.672
5240.593
12.949
23.236
12.197
2.495
6.256
30.458
34.962
242.344
186.502
12.174
9.238
1.777
-0.061
-0.048
-0.013
0.000
0.004
0.002
0.
0.
0.
0.
-0.002
-0.005
-0.013
-0.032
-0.065
-0.095
0.100
0.918
0.652
26.479
882.674
88028.734
163711.953
8474.990
40.493
0.286
1.111
6.885
1.694
50.734
665.664
21493.020
151184.406
4420.263
4103.291
188.234
85.654
119.000
360.538
1855.805
107.762
16.729
7.162
1.226
9.092
262.581
768.529
42.562
5.404
4.246
1.844
2.082
0.357
-0.075
-0.038
-0.008
0.001
0.004
0.002
0.
0.
0.
0.
-0.001
-0.002
-0.008
-0.018
-0.043
-0.082
-0.153
-0.271
-0.331
1.773
22.404
1494.439
100199.672
96485.969
100.026
3.930
1.198
23.640
8.814
14.038
1527.540
90562.281
101586.227
105503.883
52880.852
192.231
1607.647
2002.033
43.293
5.572
13.398
82.279
30.030
2.875
49.724
6344.605
47047.203
372.055
2.504
-0.344
-0.171
-0.079
-0.103
-0.064
-0.024
-0.002
0.004
0.005
0.003
0.
0.
0.
0.
0.
-0.001
-0.004
-0.008
-0.020
-0.046
-0.092
-0.177
-0.282
-0.328
0.891
65.868
1722.861
560.564
120.958
15.451
9.805
3423.100
288.023
15.889
1720.681
16718.033
2767.255
114226.422
103068.469
9269.985
1088.591
465.703
24.505
3.248
14.168
24.234
9.814
38.537
798.567
53375.164
104905.359
509.144
3.838
-0.426
-0.328
-0.182
-0.103
-0.046
-0.009
0.001
0.004
0.004
0.002
0.
0.
0.
0.
0.
0.001
-0.001
-0.003
-0.009
-0.023
-0.045
-0.091
-0.161
-0.254
-0.268
0.826
10.879
392.032
980.161
26.169
3.635
88.700
49.035
3.580
36.762
133.265
1554.395
130263.063
107065.328
152014.906
103383.883
35226.195
1097.015
9.478
15.055
23.780
7.635
333.475
46968.504
94980.078
108116.297
613.014
7.177
-0.207
-0.336
-0.191
-0.087
-0.030
-0.006
0.005
0.005
0.003
0.
0.
0.
0.
0.
0.
0.
0.001
0.000
0.
-0.009
-0.022
-0.046
-0.082
-0.133
-0.202
-0.213
1.946
71.909
140.827
7.077
-0.027
2.400
3.450
0.966
3.330
182.308
988.959
284.660
489.990
33907.621
123860.219
100313.727
28689.906
32.289
882.814
11388.091
358.680
81.061
2352.532
1132.917
1087.973
293.245
100.384
2.643
-0.259
-0.213
-0.099
-0.037
-0.008
0.003
0.003
0.001
0.
0.
0.
0.
0.
0.
0.
0.
0.
0.002
0.001
-0.008
-0.018
-0.037
-0.063
-0.108
-0.148
-0.072
1.080
1.606
-0.084
1.396
23.329
175.242
413.255
20.166
83.079
815.806
1056.085
199.577
158.151
920.239
21588.387
819.573
35.699
23715.285
100022.883
5244.511
13.478
20.913
71.238
228.012
781.350
485.429
166.324
3.020
-0.225
-0.129
-0.046
-0.017
-0.001
0.001
0.
0.
0.
0.
0.
0.
0.
0.
0.
0.
0.
0.001
0.001
-0.006
-0.015
-0.028
-0.053
-0.093
-0.137
-0.202
-0.297
0.079
43.092
4854.424
102314.953
100148.063
585.558
1833.479
101890.680
43721.816
57.283
8.256
8.105
63.183
301.527
45.748
764.417
9542.139
334.476
3.122
0.237
5.873
264.888
71212.656
146944.516
31530.145
30.018
-0.159
-0.167
-0.062
-0.026
-0.011
-0.002
0.
0.
0.
0.
0.
0.
0.
0.
0.
0.
0.
0.
0.
0.000
-0.004
-0.017
-0.038
-0.068
-0.117
-0.206
-0.294
0.987
136.682
78262.664
114035.359
200253.797
5748.992
20918.189
200235.719
11997.713
278.592
359.782
29.803
2702.941
100204.969
1711.351
14.540
15.962
3.842
-0.355
1.017
13.646
2268.196
127513.484
110598.586
2963.960
13.901
-0.271
-0.221
-0.091
-0.036
-0.013
-0.003
0.
0.
0.
0.
0.
0.
0.
0.
0.
0.
0.
0.
0.
0.
-0.005
-0.016
-0.039
-0.067
-0.125
-0.221
-0.116
14.248
386.749
19960.902
29058.697
885.175
1759.071
112461.422
116992.133
642.376
26124.717
70407.391
227.344
3160.719
100008.531
2139.362
13.737
30.324
16.855
3.468
31.041
104.387
111716.375
102633.422
4085.128
70.988
4.278
-0.230
-0.254
-0.121
-0.049
-0.017
-0.003
-0.001
0.
0.
0.
0.
0.
0.
0.
0.
0.
0.
0.
0.
0.
-0.003
-0.021
-0.042
-0.085
-0.156
-0.256
0.259
79.609
6175.158
104937.547
108129.766
5524.875
1258.338
100071.320
5470.259
71.514
5191.654
13349.452
238.507
59.063
268.823
44.993
69.819
2006.181
708.833
77.315
57.556
112.104
1905.881
3773.760
11406.047
14131.415
182.369
4.769
-0.111
-0.152
-0.070
-0.024
-0.004
-0.001
0.
0.
0.
0.
0.
0.
0.
0.
0.
0.
0.
0.
-0.003
-0.010
-0.026
-0.057
-0.113
-0.191
-0.253
0.985
30.261
372.048
7496.485
5736.319
4098.204
277.793
74.436
20.202
9.791
691.235
10330.831
254.192
3.320
2.470
2.032
83.679
2682.425
22299.027
8770.984
79.695
282.983
5429.837
22528.814
15770.582
103261.438
7505.319
186.678
1.655
-0.174
-0.093
-0.036
-0.010
0.000
0.001
0.
0.
0.
0.
0.
0.
0.
0.
0.
0.
0.
-0.003
-0.015
-0.038
-0.081
-0.137
-0.040
1.636
26.457
3209.164
16339.758
218.416
61.395
39.774
13.209
16.121
23.001
14.760
54.488
150.036
48.676
1.048
1.841
25.885
27.325
919.707
36432.930
10564.669
169.033
3073.176
3600.192
2495.298
253.749
13339.720
100075.133
947.188
4.007
-0.210
-0.123
-0.049
-0.016
-0.005
0.000
0.
0.
0.
0.
0.
0.
0.
0.
0.
0.
-0.002
-0.006
-0.021
-0.052
-0.100
-0.071
5.678
240.275
816.752
63857.699
100077.984
947.342
4.211
3.264
7.327
103.233
778.046
223.079
61.764
14.561
4.324
-0.054
9.266
187.077
105.422
7744.377
100270.656
746.972
85.470
183.460
68.213
78.385
501.285
2525.896
1689.085
80.135
0.968
-0.285
-0.170
-0.070
-0.024
-0.009
-0.001
0.
0.
0.
0.
0.
0.
0.
0.
0.
0.001
-0.004
-0.009
-0.034
-0.074
-0.125
0.219
64.771
63488.281
100478.391
21680.150
3370.888
78.533
0.244
-0.154
3.685
96.753
836.199
3294.205
578.778
8.368
-0.534
-0.427
3.493
27.397
18.734
160.621
841.173
48.487
19.396
115.979
583.407
89.796
109.667
344.711
154.061
16.295
0.544
-0.311
-0.216
-0.111
-0.046
-0.014
-0.005
0.
0.
0.
0.
0.
0.
0.
0.
0.002
0.000
-0.007
-0.021
-0.056
-0.113
-0.183
0.082
45.470
21578.574
100126.797
2765.466
301.547
6.262
-0.636
0.598
15.392
25.528
67.082
543.928
146.539
4.174
0.238
0.211
0.040
0.517
0.587
13.538
96.720
131.599
26.859
354.683
1058.559
213.217
12.463
44.475
196.429
510.490
38.910
1.303
-0.168
-0.142
-0.074
-0.026
-0.008
0.
0.
0.
0.
0.
0.
0.
0.
0.001
-0.003
-0.015
-0.043
-0.100
-0.154
-0.192
-0.142
2.782
69.154
167.009
33.465
67.403
253.262
18.592
1.107
17.163
23.671
21.970
15.611
4.648
1.346
9.042
12.333
7.074
0.158
-0.252
61.216
17932.098
57726.484
635.620
100541.664
200291.438
14286.212
27.364
86.619
57460.223
100193.672
2672.544
90.236
3.857
-0.088
-0.094
-0.039
-0.012
0.
0.
0.
0.
0.
0.
0.
0.002
0.000
-0.005
-0.025
-0.075
-0.113
0.167
3.233
9.962
28.107
36.451
191.820
175.165
6072.982
103488.805
590.567
4.521
4.374
36.768
46.142
10.702
9.222
4.670
14.233
60.742
54.831
3.537
-0.016
78.011
26728.867
196478.125
109959.367
200193.781
104308.109
1632.448
10.753
63.689
46998.703
123806.594
102962.352
15540.899
125.301
0.678
-0.095
-0.047
-0.014
0.
0.
0.
0.
0.
0.
0.
0.001
0.000
-0.009
-0.038
-0.088
0.041
10.939
350.961
1427.101
5069.570
4609.220
63909.266
50090.223
114600.930
113083.664
1997.426
37.775
11.945
291.244
335.647
211.052
3205.870
332.599
8.243
26.791
27.135
7.037
5.183
76.879
15534.398
126344.477
178292.891
106252.703
6546.620
53.698
0.714
5.388
161.744
16877.291
104894.867
89238.969
274.798
1.023
-0.100
-0.046
-0.016
0.
0.
0.
0.
0.
0.
0.
0.001
0.000
-0.010
-0.044
-0.086
0.775
218.149
104835.117
154329.625
54175.883
113832.703
56819.156
109769.055
121682.188
47902.055
1983.203
57.936
5.390
77.313
97.511
3775.411
100017.063
9549.258
22.166
11.729
61.248
1376.195
1715.577
190.831
100015.852
100236.398
1420.598
107284.578
54746.965
170.453
12.467
14.646
5.664
104.136
498.048
217.651
12.616
0.040
-0.097
-0.037
-0.011
0.
0.
0.
0.
0.
0.
0.
0.001
0.000
-0.009
-0.041
-0.084
0.667
192.088
100469.898
47187.258
1796.219
96630.781
2864.447
1313.907
770.860
6069.588
27957.066
266.407
2.050
2.632
6.960
414.983
11478.413
829.945
17.636
765.085
16056.513
100663.203
100005.617
629.482
501.395
663.111
298.304
105762.680
102337.992
1200.977
195.193
54.899
4.765
0.925
2.950
1.393
0.002
-0.139
-0.078
-0.025
-0.006
0.
0.
0.
0.
0.
0.
0.
0.002
0.000
-0.006
-0.029
-0.074
-0.021
5.417
99.536
71.279
20.759
67.047
19.637
7.488
139.007
104544.758
139124.063
1183.525
22.255
39.060
23.661
9.779
48.647
27.774
29.623
4875.158
100829.047
67560.641
100013.281
210.059
8.878
20.300
89.418
9974.388
21451.764
5410.892
14925.829
154.293
2.426
-0.520
-0.434
-0.281
-0.184
-0.111
-0.050
-0.012
-0.003
0.
0.
0.
0.
0.
0.
0.
0.001
0.001
-0.002
-0.016
-0.048
-0.083
-0.059
0.269
0.207
-0.078
-0.020
0.811
99.060
4492.237
9536.011
37535.691
5031.443
8177.381
918.726
213.006
8.688
1.607
46.516
4474.246
37467.457
101647.195
5455.100
86.028
18.508
611.647
11460.004
647.925
462.172
489.282
1663.889
3487.529
80.991
1.333
-0.509
-0.395
-0.240
-0.133
-0.067
-0.026
-0.004
-0.002
0.
0.
0.
0.
0.
0.
0.
0.
0.001
0.
-0.006
-0.021
-0.049
-0.084
-0.120
-0.175
-0.261
-0.343
3.148
774.365
100125.484
60917.340
115115.508
126319.227
102888.281
50041.172
1418.125
529.926
15.892
406.360
100324.109
119851.102
100629.336
3478.471
12.512
148.623
23191.455
104450.641
19711.055
394.266
1045.390
587.069
257.181
13.580
0.421
-0.427
-0.305
-0.169
-0.087
-0.044
-0.012
-0.002
0.000
0.
0.
0.
0.
0.
0.
0.
0.
0.001
0.001
0.000
-0.008
-0.017
-0.037
-0.062
-0.102
-0.171
-0.226
3.503
389.949
22350.922
3324.150
4464.962
19979.404
53409.230
26586.988
101037.602
105462.188
437.974
7267.739
114517.023
119751.164
596.353
41.715
42.191
4158.055
10727.858
25791.021
993.289
5512.212
100791.586
102618.563
51808.777
70.762
0.321
-0.350
-0.230
-0.118
-0.060
-0.024
-0.004
0.000
0.001
0.
0.
0.
0.
0.
0.
0.
0.
0.
0.001
0.001
0.
-0.006
-0.016
-0.026
-0.053
-0.110
-0.159
2.354
274.859
14923.617
1862.076
26.636
32.849
657.769
27721.641
157017.813
5425.784
39455.926
104165.234
200084.500
100093.570
138.192
8.669
61.518
10417.868
17951.020
163.282
19.208
4193.128
100454.828
101859.555
14918.601
46.200
0.060
-0.258
-0.157
-0.080
-0.035
-0.013
0.001
0.001
0.
0.
0.
0.
0.
0.
0.
0.
0.
0.
0.
0.001
0.001
0.001
-0.008
-0.014
-0.028
-0.069
-0.130
0.200
11.471
82.987
32.755
1.223
29.317
100038.789
134840.125
107275.469
104053.656
106260.602
92259.570
4357.865
193.306
9.070
2.276
5.987
126.132
152.601
9.409
0.468
22.513
133.859
128.628
58.424
2.683
-0.199
-0.172
-0.096
-0.044
-0.021
-0.004
0.001
0.
0.
0.
0.
0.
0.
0.
0.
0.
0.
0.
0.
0.
0.
0.001
-0.001
-0.006
-0.014
-0.038
-0.082
-0.136
0.028
0.503
0.089
-0.415
7.503
1853.863
17020.771
2943.259
100065.141
8867.713
114.323
20.651
1.477
-0.279
-0.361
-0.225
0.828
0.965
-0.142
-0.391
-0.236
0.264
0.590
0.257
-0.166
-0.160
-0.099
-0.049
-0.028
-0.010
0.000
0.001
0.
0.
0.
0.
0.
0.
0.
0.
0.
0.
0.
0.
0.
0.
0.
0.
-0.004
-0.005
-0.017
-0.045
-0.093
-0.144
-0.205
-0.279
-0.354
-0.119
5.077
12.673
26.575
152.967
41.001
1.626
-0.362
-0.518
-0.464
-0.388
-0.318
-0.267
-0.239
-0.256
-0.274
-0.268
-0.236
-0.206
-0.178
-0.132
-0.082
-0.045
-0.022
-0.010
-0.004
0.001
0.
0.
0.
0.
0.
0.
0.
0.
0.
0.
0.
0.
0.
0.
0.
0.
0.
-0.002
0.000
-0.005
-0.015
-0.042
-0.081
-0.132
-0.174
-0.223
-0.267
-0.281
-0.281
-0.100
0.368
-0.046
-0.418
-0.433
-0.390
-0.329
-0.271
-0.222
-0.181
-0.152
-0.136
-0.133
-0.129
-0.128
-0.113
-0.090
-0.055
-0.032
-0.018
-0.009
-0.003
0.001
0.
0.
0.
0.
0.
0.
0.
0.
0.
0.
0.
0.
0.
0.
0.
0.
0.
0.
0.
0.001
0.000
-0.003
-0.013
-0.028
-0.057
-0.090
-0.123
-0.166
-0.204
-0.236
-0.261
-0.290
-0.305
-0.306
-0.296
-0.257
-0.220
-0.191
-0.159
-0.121
-0.093
-0.077
-0.063
-0.056
-0.047
-0.036
-0.025
-0.018
-0.010
-0.006
-0.004
0.001
0.
0.
0.
0.
0.
0.
0.
0.
0.
0.
0.
0.
0.
0.
0.
0.
0.
0.
0.
0.
0.001
0.002
0.002
0.000
-0.003
-0.014
-0.033
-0.055
-0.081
-0.112
-0.142
-0.170
-0.194
-0.205
-0.202
-0.200
-0.183
-0.162
-0.137
-0.109
-0.082
-0.061
-0.047
-0.033
-0.020
-0.015
-0.010
-0.007
-0.005
-0.004
-0.003
0.001
0.
0.
0.
0.
0.
0.
0.
0.
0.
0.
0.
0.
0.
0.
0.
0.
0.
0.
0.
0.
0.
0.
0.003
0.005
0.004
0.004
-0.002
-0.008
-0.025
-0.042
-0.065
-0.092
-0.116
-0.130
-0.138
-0.142
-0.134
-0.120
-0.104
-0.091
-0.071
-0.056
-0.037
-0.024
-0.015
-0.008
-0.004
-0.003
-0.002
-0.002
0.001
0.001
0.
0.
0.
0.
0.
0.
0.
0.
0.
0.
0.
0.
0.
0.
0.
0.
0.
0.
0.
0.
0.
0.
0.
0.001
0.002
0.006
0.009
0.007
0.002
-0.006
-0.023
-0.041
-0.064
-0.084
-0.091
-0.098
-0.091
-0.081
-0.070
-0.062
-0.052
-0.039
-0.032
-0.021
-0.016
-0.009
-0.004
0.000
0.000
0.001
0.001
0.
0.
0.
0.
0.
0.
0.
0.
0.
0.
0.
0.
0.
0.
0.
0.
0.
0.
0.
0.
0.
0.
0.
0.
0.
0.
0.001
0.003
0.005
0.006
0.005
-0.001
-0.010
-0.026
-0.041
-0.050
-0.059
-0.060
-0.056
-0.048
-0.042
-0.037
-0.031
-0.025
-0.019
-0.013
-0.008
-0.006
-0.004
-0.001
0.
0.
0.
0.
0.
0.
0.
0.
0.
0.
0.
0.
0.
0.
0.
0.
0.
0.
0.
0.
0.
0.
0.
0.
0.
0.
0.
0.
0.
0.
0.
0.004
0.004
0.003
0.002
-0.005
-0.012
-0.022
-0.030
-0.034
-0.035
-0.033
-0.028
-0.024
-0.022
-0.018
-0.013
-0.009
-0.007
-0.005
-0.003
-0.001
0.
0.
0.
0.
0.
0.
0.
0.
0.
0.
0.
0.
0.
0.
0.
0.
0.
0.
0.
0.
0.
0.
0.
0.
0.
0.
0.
0.
0.
0.
0.
0.
0.001
0.002
0.002
0.001
-0.002
-0.007
-0.012
-0.015
-0.018
-0.017
-0.018
-0.016
-0.013
-0.009
-0.006
-0.005
-0.004
-0.003
-0.002
-0.001
0.
0.
0.
0.
0.
0.
0.
0.
0.
0.
0.
0.
0.
0.
0.
0.
0.
0.
0.
0.
0.
0.
0.
0.
0.
0.
0.
0.
0.
0.
0.
0.
0.
0.
0.002
0.002
0.002
0.000
-0.002
-0.002
-0.007
-0.009
-0.009
-0.008
-0.008
-0.004
-0.003
-0.001
-0.001
-0.001
0.
0.
0.
0.
0.
0.
0.
0.
0.
0.
0.
0.
0.
0.
0.
0.
0.
0.
0.
0.
0.
0.
0.
0.
0.
0.
0.
0.
0.
0.
0.
0.
0.
0.
0.
0.
0.
0.
0.
0.002
0.001
0.000
-0.001
-0.001
-0.001
-0.002
-0.002
-0.002
0.
0.
0.
0.
0.
0.
0.
0.
0.
0.
0.
0.
0.
0.
0.
0.
0.
0.
0.
0.
0.
0.
0.
0.
0.
0.
0.
0.
0.
0.
0.001
0.003
0.002
0.003
0.003
0.004
0.004
0.002
-0.001
-0.004
-0.007
-0.013
-0.021
-0.026
-0.032
-0.035
-0.037
-0.033
-0.026
-0.019
-0.013
-0.008
-0.004
-0.002
0.000
0.000
0.
0.
0.
0.
0.
0.
0.
0.
0.
0.
0.
0.
0.
0.
0.
0.
0.
0.
0.
0.
0.
0.
0.
0.
0.
0.001
0.002
0.004
0.004
0.005
0.006
0.007
0.007
0.006
0.002
-0.004
-0.008
-0.020
-0.029
-0.042
-0.059
-0.079
-0.095
-0.099
-0.090
-0.073
-0.052
-0.037
-0.025
-0.015
-0.007
-0.003
-0.001
0.000
0.
0.
0.
0.
0.
0.
0.
0.
0.
0.
0.
0.
0.
0.
0.
0.
0.
0.
0.
0.
0.
0.
0.
0.001
0.002
0.004
0.005
0.005
0.004
0.004
0.005
0.003
0.002
-0.004
-0.008
-0.021
-0.038
-0.056
-0.086
-0.128
-0.163
-0.178
-0.178
-0.181
-0.168
-0.137
-0.099
-0.068
-0.047
-0.026
-0.012
-0.004
-0.001
0.000
0.
0.
0.
0.
0.
0.
0.
0.
0.
0.
0.
0.
0.
0.
0.
0.
0.
0.
0.
0.
0.
0.
0.003
0.004
0.005
0.004
0.001
-0.001
-0.001
0.000
-0.003
-0.006
-0.015
-0.027
-0.045
-0.070
-0.108
-0.164
-0.226
-0.248
0.008
0.491
-0.017
-0.285
-0.264
-0.202
-0.139
-0.091
-0.060
-0.029
-0.011
-0.003
-0.001
0.
0.
0.
0.
0.
0.
0.
0.
0.
0.
0.
0.
0.
0.
0.
0.
0.
0.
0.
0.
0.
0.001
0.002
0.005
0.004
-0.001
-0.007
-0.014
-0.022
-0.026
-0.023
-0.029
-0.039
-0.056
-0.086
-0.119
-0.169
-0.250
-0.288
0.156
5.613
21.252
11.437
1.362
0.087
1.462
2.047
0.158
-0.091
-0.059
-0.025
-0.008
-0.002
0.000
0.
0.
0.
0.
0.
0.
0.
0.
0.
0.
0.
0.
0.
0.
0.
0.
0.
0.
0.
0.
0.003
0.004
0.004
0.001
-0.008
-0.024
-0.038
-0.046
-0.053
-0.056
-0.062
-0.072
-0.097
-0.124
-0.161
-0.214
-0.190
0.106
5.467
156.190
7432.317
3019.580
163.617
30.112
563.165
1130.800
21.982
0.076
-0.086
-0.043
-0.014
-0.003
-0.002
0.
-0.001
-0.001
-0.001
0.
0.
0.
0.
0.
0.
0.
0.
0.
0.
0.
0.
0.
0.
0.
0.
0.002
0.005
0.004
-0.003
-0.018
-0.038
-0.051
-0.044
-0.061
-0.081
-0.094
-0.097
-0.115
-0.145
-0.145
-0.187
0.075
1.287
29.900
3743.283
106717.727
116432.680
100552.672
1244.579
102954.555
100290.484
366.533
0.939
-0.126
-0.071
-0.026
-0.011
-0.004
-0.001
-0.002
-0.002
-0.002
-0.001
-0.001
-0.001
0.
0.
0.
0.
0.
0.
0.
0.
0.
0.
0.
0.
0.
0.002
0.004
0.003
-0.005
-0.028
-0.045
-0.031
0.106
0.000
-0.090
-0.111
-0.108
-0.121
-0.153
-0.162
-0.240
-0.126
2.102
40.497
2124.375
24111.225
94101.148
170982.484
5150.262
16145.157
34203.727
159.711
0.938
-0.182
-0.102
-0.046
-0.025
-0.014
-0.006
-0.011
-0.012
-0.012
-0.007
-0.006
-0.003
-0.001
0.
0.
0.
0.
0.
0.
0.
0.
0.
0.
0.
0.
0.002
0.003
0.003
-0.006
-0.029
-0.047
-0.027
0.143
-0.004
-0.090
-0.107
-0.103
-0.119
-0.162
-0.245
-0.333
0.020
7.399
73.957
752.057
785.594
830.274
35011.313
101012.617
40911.605
1346.298
44.794
0.358
-0.252
-0.149
-0.079
-0.049
-0.039
-0.033
-0.033
-0.030
-0.030
-0.023
-0.016
-0.009
-0.004
-0.001
0.
0.
0.
0.
0.
0.
0.
0.
0.
0.
0.
0.003
0.003
0.003
-0.004
-0.022
-0.047
-0.061
-0.055
-0.076
-0.085
-0.087
-0.089
-0.108
-0.165
-0.237
1.363
36.193
94.709
61.106
368.848
4879.774
371.962
2529.537
105202.563
103900.938
44370.063
250.254
0.787
-0.342
-0.239
-0.147
-0.094
-0.075
-0.072
-0.076
-0.077
-0.069
-0.053
-0.038
-0.026
-0.012
-0.003
0.
0.
0.
0.
0.
0.
0.
0.
0.
0.
0.
0.003
0.001
0.003
-0.004
-0.018
-0.038
-0.057
-0.068
-0.075
-0.075
-0.070
-0.073
-0.089
-0.143
-0.127
31.810
10589.439
100268.359
1992.186
408.237
215.278
34.953
443.046
2441.124
5554.687
2115.200
66.538
1.433
-0.110
-0.294
-0.249
-0.193
-0.152
-0.154
-0.150
-0.143
-0.129
-0.110
-0.075
-0.048
-0.030
-0.017
-0.003
0.
0.
0.
0.
0.
0.
0.
0.
0.
0.
0.
0.002
0.000
-0.004
-0.013
-0.030
-0.044
-0.057
-0.068
-0.072
-0.068
-0.071
-0.095
-0.139
-0.139
11.211
3434.012
200111.078
3481.973
19740.500
3213.509
54.205
505.682
162.438
28.267
175.626
900.514
152.771
26.042
2.583
-0.086
-0.305
-0.308
-0.288
-0.233
-0.142
-0.193
-0.192
-0.139
-0.080
-0.049
-0.029
-0.014
-0.002
0.001
0.
0.
0.
0.
0.
0.
0.
0.
0.
-0.001
-0.004
-0.008
-0.019
-0.037
-0.056
-0.074
-0.088
-0.097
-0.104
-0.117
-0.140
-0.181
-0.227
0.652
47.872
855.584
152.669
2167.371
626.236
493.490
76232.188
3178.969
59.401
31666.066
101414.828
105367.828
4020.911
273.554
20.197
0.279
-0.454
-0.398
0.030
0.591
0.009
-0.264
-0.227
-0.140
-0.077
-0.043
-0.022
-0.010
-0.005
0.002
0.
0.
0.
0.
0.
0.
0.
-0.002
-0.003
-0.007
-0.017
-0.036
-0.054
-0.078
-0.105
-0.135
-0.174
-0.205
-0.230
-0.237
-0.214
-0.248
-0.286
3.186
78.003
85.171
19.301
12.048
140.846
1722.092
267.531
45.906
13743.198
105127.320
109773.656
113971.914
88972.492
4605.071
15.880
0.170
2.108
16.238
24.144
7.929
0.497
-0.272
-0.204
-0.127
-0.069
-0.037
-0.016
-0.005
0.001
0.002
0.
0.
0.
0.
0.
0.
-0.002
-0.006
-0.012
-0.027
-0.050
-0.057
0.166
0.565
0.112
-0.256
-0.342
-0.343
-0.039
2.120
3.266
0.752
84.436
100048.461
100078.586
108.986
36.101
25.275
47.539
30.399
20.929
76.554
406.289
3796.928
100840.750
108785.781
118692.328
134.845
72.783
276.494
6915.927
8106.819
409.389
14.645
0.252
-0.227
-0.177
-0.111
-0.059
-0.025
-0.010
-0.001
0.001
0.002
0.
0.
0.
0.
0.
-0.002
-0.007
-0.017
-0.040
-0.057
0.326
8.669
35.354
10.591
0.264
-0.163
0.222
6.995
95.139
133.871
14.027
166.235
126106.844
200121.828
1331.376
31854.574
2132.602
2901.975
4541.969
61.267
6.966
138.355
473.773
235.770
318.666
577.636
266.107
31985.887
106673.641
130601.961
105280.984
2487.899
112.319
6.176
0.147
-0.191
-0.143
-0.086
-0.039
-0.015
-0.004
0.002
0.002
0.001
0.
0.
0.
0.
-0.002
-0.008
-0.020
-0.044
-0.048
1.684
79.582
665.076
115.318
2.715
2.487
15.357
212.207
28867.207
11761.070
83.320
530.471
103970.016
121840.719
108486.977
106145.844
44180.086
2761.210
17283.270
532.623
39.010
12451.015
100713.922
15865.958
599.436
12.889
553.337
100511.250
126249.094
35998.578
15154.528
1469.507
772.213
21.446
1.456
-0.065
-0.159
-0.111
-0.058
-0.022
-0.005
0.003
0.002
0.002
0.
0.
0.
0.
-0.002
-0.007
-0.019
-0.043
-0.056
1.162
45.333
377.967
95.245
5.582
107.187
3362.391
7671.912
100793.211
100039.148
170.574
382.183
4829.984
19908.297
100347.516
7454.426
2679.233
4693.810
345.499
63.586
32.025
4489.848
86965.406
101092.086
25574.795
126.457
155.691
3739.667
1546.556
565.831
98.563
189.667
128.327
10.263
3.096
0.220
-0.152
-0.116
-0.068
-0.027
-0.006
0.001
0.004
0.002
0.
0.
0.
0.
-0.002
-0.006
-0.016
-0.036
-0.063
0.052
2.755
19.287
9.592
77.072
9330.008
102379.141
106945.195
2778.777
1102.802
19.019
21.487
147.132
105.257
176.959
480.356
23623.781
200095.750
2445.356
830.875
126.214
164.845
19605.563
79191.023
7580.184
214.249
98.657
424.081
633.675
460.921
60.516
137.784
17.275
2.106
1.279
-0.007
-0.148
-0.112
-0.065
-0.027
-0.004
0.001
0.004
0.002
0.
0.
0.
0.
-0.001
-0.003
-0.011
-0.024
-0.054
-0.094
-0.116
-0.081
0.459
142.674
39293.469
91673.570
14731.069
179.048
9.044
2.611
751.510
702.768
7.733
6.519
166.580
5019.673
22132.018
11188.072
101021.578
6420.569
47.749
1870.641
1765.535
291.049
25.042
5.589
11.301
65.682
334.090
1615.103
4516.615
124.952
0.798
-0.247
-0.247
-0.165
-0.107
-0.059
-0.019
-0.002
0.004
0.004
0.002
0.
0.
0.
0.
0.001
-0.002
-0.006
-0.013
-0.033
-0.075
-0.135
-0.239
-0.237
6.995
114.926
150.496
625.125
214.432
5.747
1.452
84.027
306.844
116.095
49.031
38458.469
103902.883
74614.992
101992.625
200162.344
1446.521
19.112
27.227
50.273
35.534
3.361
0.348
1.799
27.842
1239.889
5885.285
723.834
51.319
0.614
-0.424
-0.289
-0.163
-0.090
-0.047
-0.010
0.001
0.004
0.004
0.002
0.
0.
0.
0.
0.
-0.001
-0.002
-0.006
-0.015
-0.042
-0.084
-0.158
-0.260
-0.236
0.440
5.766
38.727
19.982
1.583
0.682
110.038
127367.078
28484.791
115.340
51815.543
100163.594
3418.163
43948.398
62360.934
51971.828
780.992
22.856
14.699
8.066
6.548
22.077
57.664
82.397
14040.252
130720.328
100497.109
1037.400
4.283
-0.398
-0.300
-0.154
-0.076
-0.033
-0.004
0.003
0.005
0.004
0.001
0.
0.
0.
0.
0.
0.
-0.001
0.000
-0.006
-0.021
-0.049
-0.089
-0.158
-0.240
-0.312
-0.167
0.498
1.504
1.672
0.364
68.132
22684.678
21709.418
78.258
154.112
578.820
92.423
6104.188
58219.906
103158.391
9088.255
494.815
69.927
7.899
69.002
302.340
251.874
51.901
564.346
101858.984
104419.617
2535.016
91.867
1.436
-0.316
-0.173
-0.078
-0.027
-0.006
0.004
0.004
0.002
0.
0.
0.
0.
0.
0.
0.
0.001
-0.001
0.
-0.005
-0.025
-0.048
-0.081
-0.132
-0.200
-0.259
-0.236
0.263
0.449
-0.308
3.016
85.831
741.845
26.542
10.321
10.479
8.416
347.301
29725.381
107663.359
1633.512
6765.864
435.418
18.022
1016.947
11727.880
495.314
18.726
596.393
73860.016
102871.055
104467.539
100887.695
39.910
-0.269
-0.215
-0.099
-0.036
-0.005
0.002
0.002
0.
0.
0.
0.
0.
0.
0.
0.
0.
0.
0.001
0.000
-0.008
-0.028
-0.042
-0.067
-0.107
-0.153
-0.202
-0.237
-0.322
-0.481
0.054
26.892
468.064
152.074
122.826
127.868
263.012
5356.336
100888.031
6179.469
181.743
384.124
65.595
37.819
20750.229
128713.766
5707.706
114.026
1592.531
18231.520
35749.090
103166.445
5649.444
24.789
0.293
-0.249
-0.130
-0.048
-0.015
-0.002
-0.001
0.
0.
0.
0.
0.
0.
0.
0.
0.
0.
-0.002
-0.001
-0.002
-0.007
-0.023
-0.040
-0.063
-0.100
-0.156
-0.244
-0.351
-0.387
2.142
43.081
931.277
3435.355
158.364
390.591
4958.308
9578.557
2211.070
118.839
6.888
134.344
45604.219
184.296
829.753
9574.732
613.075
90.472
35.116
116.861
7553.084
104271.516
16480.361
142.882
3.170
-0.253
-0.168
-0.067
-0.024
-0.012
-0.001
0.
0.
0.
0.
0.
0.
0.
0.
0.
0.
-0.002
-0.003
-0.003
-0.002
-0.010
-0.023
-0.048
-0.079
-0.141
-0.246
-0.319
0.787
13.521
101.599
440.815
2585.874
319.599
52356.234
107749.570
1679.062
21.215
7.683
21.769
9371.117
200029.500
5796.715
22.340
25.602
19.577
7.969
19.021
43.100
1208.205
83615.172
21564.158
177.977
3.446
-0.302
-0.209
-0.086
-0.033
-0.011
-0.002
0.
0.
0.
0.
0.
0.
0.
0.
0.
0.
0.
-0.002
-0.003
-0.003
-0.010
-0.023
-0.048
-0.086
-0.151
-0.248
0.254
88.018
7814.023
6321.917
2135.632
145.429
221.427
36738.195
105117.977
1114.829
54.228
58.265
32.551
12433.871
102744.609
6713.951
39.411
311.045
129.434
47.504
4141.977
28290.664
17465.234
1953.543
502.797
60.799
2.042
-0.347
-0.242
-0.114
-0.045
-0.016
0.000
-0.001
0.
0.
0.
0.
0.
0.
0.
0.
0.
0.
0.
-0.002
-0.002
-0.012
-0.027
-0.052
-0.098
-0.176
-0.274
1.529
1130.219
100763.930
200214.641
200096.922
63941.160
692.869
3228.018
836.714
133.999
42.391
50.621
22.563
804.821
6273.441
288.361
1098.082
100015.289
63765.727
635.219
14883.985
100144.484
1034.148
136.254
550.167
319.457
6.916
0.076
-0.266
-0.143
-0.062
-0.022
-0.002
0.000
0.
0.
0.
0.
0.
0.
0.
0.
0.
0.
0.
0.
-0.003
-0.012
-0.032
-0.061
-0.120
-0.204
-0.289
0.389
89.552
7827.034
8782.582
104340.414
104012.539
586.779
213.495
48.921
55.583
316.256
5391.162
1727.497
39.022
89.879
23.198
1372.900
100541.281
200085.422
105893.375
4571.276
453.988
39.794
15.678
368.526
301.315
42.080
5.135
-0.103
-0.182
-0.085
-0.034
-0.006
0.001
0.
0.
0.
0.
0.
0.
0.
0.
0.
0.
0.
0.
-0.004
-0.016
-0.040
-0.083
-0.139
-0.184
0.062
2.249
37.345
78.525
86.361
1600.338
1504.504
5107.512
10306.070
57.901
713.995
31784.018
101370.195
28268.148
38.303
46.702
2853.957
1002.450
2288.387
117189.945
113867.258
65050.711
200096.469
2849.323
90.958
282.488
84.265
106.132
12.605
0.059
-0.229
-0.117
-0.046
-0.013
-0.003
0.000
0.
0.
0.
0.
0.
0.
0.
0.
0.
0.001
-0.001
-0.008
-0.023
-0.054
-0.100
-0.141
0.814
14.919
34.015
119.798
256.614
23.233
47.178
614.925
815.916
532.477
18.714
275.050
5711.452
941.791
207.345
56.069
480.752
100537.891
95623.180
16950.725
139579.734
2479.016
25521.135
56238.027
916.234
509.565
1883.507
128.386
54.635
10.819
-0.013
-0.285
-0.156
-0.066
-0.026
-0.008
0.000
0.
0.
0.
0.
0.
0.
0.
0.
0.001
0.001
-0.004
-0.012
-0.036
-0.072
-0.127
-0.099
5.937
238.944
767.327
79.428
36.768
4.036
6.090
52.203
87.435
69.666
10.884
14.774
33.427
10.876
2.758
27.318
315.566
3574.784
896.927
195.960
30567.408
869.632
1448.569
20038.053
100331.703
6076.175
494.576
35.377
46.803
10.583
0.026
-0.346
-0.216
-0.106
-0.044
-0.016
-0.003
0.
0.
0.
0.
0.
0.
0.
0.
0.002
0.000
-0.007
-0.024
-0.059
-0.114
-0.179
-0.170
4.484
162.321
437.666
39.552
4.498
-0.251
0.410
50.052
5250.845
7374.686
216.043
50.610
3.241
3.956
32.550
25.266
23.428
55.625
21.979
8.500
148.633
228.277
128.259
18287.373
112572.695
3369.174
174.104
6.704
22.571
44.355
7.584
0.277
-0.219
-0.151
-0.070
-0.024
-0.008
0.
0.
0.
0.
0.
0.
0.
0.001
0.001
-0.003
-0.015
-0.047
-0.097
-0.146
-0.146
-0.071
0.656
6.435
11.423
2.845
5.187
9.650
3.126
51.256
6201.306
9831.270
12107.500
1361.081
13.111
73.941
2749.004
1450.164
372.342
15.393
2.693
104.723
86721.891
100024.484
698.832
113739.867
135082.125
394.653
8.411
8.859
617.784
3001.037
256.349
25.758
0.756
-0.162
-0.100
-0.035
-0.012
0.
0.
0.
0.
0.
0.
0.
0.002
0.000
-0.006
-0.027
-0.076
-0.096
0.842
8.970
21.861
72.475
47.560
9.888
27.920
441.551
782.186
241.051
18.129
66.638
242.754
4017.625
666.081
21.437
99.228
4965.907
53387.656
46884.184
135.927
1.568
126.567
100032.945
100779.344
2470.072
25074.547
43288.051
208.067
1.407
8.510
591.116
4753.898
44435.832
848.815
8.600
-0.072
-0.108
-0.043
-0.014
0.
0.
0.
0.
0.
0.
0.
0.001
0.000
-0.009
-0.041
-0.086
0.340
37.925
1603.742
10892.639
100323.688
26128.664
189.644
2838.274
27724.525
144290.422
100332.422
473.841
2.549
8.025
40.700
326.445
7358.437
587.458
133.360
6250.299
5797.251
89.662
3.095
12.251
318.256
1074.025
10758.742
100137.234
774.771
15.625
9.936
15.666
52.042
26409.992
123869.117
4140.164
15.049
-0.012
-0.109
-0.044
-0.014
0.
0.
0.
0.
0.
0.
0.
0.001
-0.001
-0.011
-0.048
-0.084
1.203
218.702
103911.516
103308.570
108827.984
100836.063
489.651
67531.094
17512.725
104592.969
102221.508
802.004
2.636
3.896
32.741
8794.209
101596.711
26950.490
48.275
34.481
54.969
122.819
134.719
15.131
155.754
219.515
263.795
1062.478
366.159
35.442
1178.677
2733.966
71.362
731.183
12175.389
4057.914
7.064
-0.122
-0.097
-0.037
-0.009
0.
0.
0.
0.
0.
0.
0.
0.001
0.000
-0.010
-0.044
-0.083
0.440
44.792
3443.952
57648.277
3084.739
1338.451
96.806
45461.688
2194.922
103397.445
111127.133
488.737
2.684
12.018
89.526
1081.372
131612.547
58792.551
108.261
14.745
94.332
4100.476
5696.273
70.394
15.557
17.913
270.368
101189.516
102346.789
155.490
13621.468
57320.133
255.366
5.941
15.290
8.779
0.125
-0.138
-0.070
-0.024
-0.005
0.
0.
0.
0.
0.
0.
0.
0.002
0.000
-0.007
-0.031
-0.080
-0.069
1.850
21.803
43.479
14.934
10.109
2.893
9.707
145.653
102139.445
104910.516
974.894
21.420
13.946
20.280
86.222
3802.114
2009.547
30.589
66.533
278.375
990.898
1269.962
34.149
6.764
12.343
194.931
100164.227
48686.262
80.614
378.548
712.934
30.432
0.038
-0.337
-0.238
-0.173
-0.109
-0.039
-0.010
-0.002
0.
0.
0.
0.
0.
0.
0.
0.002
0.001
-0.002
-0.017
-0.049
-0.086
-0.097
0.049
0.098
-0.149
-0.311
1.047
153.388
11505.207
104014.375
103918.602
1830.990
9040.645
3868.623
24.222
2.947
19.135
22.367
164.920
1448.472
17940.096
453.553
17.706
5.821
275.302
4089.452
337.407
90.695
73.293
55.642
34.953
8.236
0.489
-0.465
-0.358
-0.216
-0.122
-0.056
-0.017
-0.003
-0.001
0.
0.
0.
0.
0.
0.
0.
0.
0.001
0.
-0.006
-0.021
-0.048
-0.087
-0.121
-0.177
-0.260
-0.313
4.856
1515.806
100583.695
163652.719
102423.984
14286.257
200097.141
103000.828
102.325
8.082
12.112
59.109
2396.821
3852.472
11439.008
334.562
3.361
15.162
4838.622
100013.117
6748.714
32.034
104.990
877.983
380.881
13.887
-0.078
-0.408
-0.281
-0.147
-0.078
-0.034
-0.004
-0.001
0.000
0.
0.
0.
0.
0.
0.
0.
0.
0.001
0.001
0.000
-0.008
-0.017
-0.037
-0.061
-0.101
-0.175
-0.191
8.144
2694.661
111596.406
54742.652
526.148
1087.093
8862.680
976.368
349.004
77.165
146.580
541.916
105256.266
40682.547
400.124
150.585
7.321
21.444
437.911
8023.315
512.965
39560.723
12654.820
107010.664
66971.258
107.822
0.493
-0.334
-0.212
-0.105
-0.048
-0.020
0.000
0.001
0.001
0.
0.
0.
0.
0.
0.
0.
0.
0.
0.001
0.001
0.
-0.006
-0.015
-0.026
-0.056
-0.119
-0.139
6.723
2372.764
100784.563
42748.609
59.259
11.912
64.621
557.411
3118.121
1031.648
102172.852
20868.113
93335.352
35327.777
3205.217
5842.767
42.023
23.511
33.153
21.204
23.098
22792.826
8738.969
102277.672
19093.504
69.069
0.327
-0.249
-0.145
-0.069
-0.033
-0.010
0.000
0.001
0.
0.
0.
0.
0.
0.
0.
0.
0.
0.
0.
0.001
0.001
0.000
-0.006
-0.015
-0.033
-0.078
-0.136
0.830
43.108
502.216
181.361
7.233
4.063
449.619
2931.424
5322.238
100876.180
104363.852
27981.488
358.648
163.977
310.310
444.391
11.328
2.747
3.027
0.382
4.256
47.259
106.759
182.287
80.449
4.123
-0.167
-0.168
-0.090
-0.043
-0.015
-0.004
-0.001
0.
0.
0.
0.
0.
0.
0.
0.
0.
0.
0.
0.
0.
0.
0.001
-0.002
-0.008
-0.016
-0.048
-0.098
-0.110
0.807
6.240
6.369
0.353
1.130
67.733
236.579
570.171
23735.516
1729.480
104.903
6.637
1.451
2.740
2.746
0.009
-0.229
-0.217
-0.330
-0.103
1.310
3.365
3.243
0.817
-0.121
-0.166
-0.105
-0.050
-0.022
-0.007
0.
0.
0.
0.
0.
0.
0.
0.
0.
0.
0.
0.
0.
0.
0.
0.
0.
0.
-0.003
-0.010
-0.022
-0.056
-0.099
-0.119
-0.040
-0.080
-0.290
-0.293
0.747
2.483
12.170
61.216
20.160
1.026
-0.428
-0.478
-0.400
-0.323
-0.269
-0.225
-0.209
-0.221
-0.238
-0.219
-0.155
-0.131
-0.169
-0.141
-0.098
-0.049
-0.022
-0.011
-0.003
0.
0.
0.
0.
0.
0.
0.
0.
0.
0.
0.
0.
0.
0.
0.
0.
0.
0.
-0.002
-0.003
-0.008
-0.019
-0.050
-0.086
-0.114
-0.152
-0.195
-0.231
-0.255
-0.275
-0.157
0.129
-0.133
-0.353
-0.363
-0.331
-0.275
-0.214
-0.167
-0.131
-0.116
-0.108
-0.120
-0.136
-0.135
-0.128
-0.105
-0.071
-0.040
-0.020
-0.010
-0.004
0.
0.
0.
0.
0.
0.
0.
0.
0.
0.
0.
0.
0.
0.
0.
0.
0.
0.
0.
0.001
-0.003
-0.001
-0.006
-0.014
-0.030
-0.049
-0.072
-0.094
-0.118
-0.150
-0.179
-0.198
-0.220
-0.229
-0.226
-0.214
-0.183
-0.153
-0.119
-0.097
-0.073
-0.062
-0.053
-0.050
-0.053
-0.054
-0.048
-0.036
-0.024
-0.014
-0.006
-0.004
0.001
0.
0.
0.
0.
0.
0.
0.
0.
0.
0.
0.
0.
0.
0.
0.
0.
0.
0.
0.
0.
0.001
0.002
0.000
0.000
-0.004
-0.010
-0.019
-0.032
-0.052
-0.071
-0.095
-0.112
-0.125
-0.131
-0.126
-0.112
-0.102
-0.085
-0.068
-0.054
-0.037
-0.030
-0.025
-0.018
-0.016
-0.015
-0.013
-0.010
-0.007
-0.005
-0.003
0.001
0.
0.
0.
0.
0.
0.
0.
0.
0.
0.
0.
0.
0.
0.
0.
0.
0.
0.
0.
0.
0.
0.
0.002
0.005
0.002
0.004
0.001
-0.005
-0.012
-0.022
-0.035
-0.048
-0.065
-0.076
-0.078
-0.071
-0.069
-0.062
-0.053
-0.043
-0.033
-0.024
-0.017
-0.010
-0.007
-0.005
-0.004
-0.002
-0.002
-0.002
0.
0.001
0.
0.
0.
0.
0.
0.
0.
0.
0.
0.
0.
0.
0.
0.
0.
0.
0.
0.
0.
0.
0.
0.
0.
0.
0.001
0.003
0.006
0.008
0.005
0.001
-0.008
-0.019
-0.030
-0.035
-0.041
-0.043
-0.040
-0.037
-0.035
-0.030
-0.024
-0.019
-0.013
-0.011
-0.007
-0.003
0.001
0.
0.
0.001
0.001
0.001
0.
0.
0.
0.
0.
0.
0.
0.
0.
0.
0.
0.
0.
0.
0.
0.
0.
0.
0.
0.
0.
0.
0.
0.
0.
0.
0.001
0.003
0.005
0.005
0.002
-0.002
-0.008
-0.014
-0.020
-0.025
-0.028
-0.027
-0.023
-0.022
-0.019
-0.014
-0.012
-0.009
-0.006
-0.004
-0.002
-0.001
0.
0.
0.
0.
0.
0.
0.
0.
0.
0.
0.
0.
0.
0.
0.
0.
0.
0.
0.
0.
0.
0.
0.
0.
0.
0.
0.
0.
0.
0.
0.
0.
0.
0.002
0.004
0.003
0.001
-0.005
-0.010
-0.013
-0.014
-0.015
-0.016
-0.016
-0.015
-0.009
-0.007
-0.006
-0.004
-0.003
-0.002
-0.001
0.
0.
0.
0.
0.
0.
0.
0.
0.
0.
0.
0.
0.
0.
0.
0.
0.
0.
0.
0.
0.
0.
0.
0.
0.
0.
0.
0.
0.
0.
0.
0.
0.
0.
0.
0.002
0.002
0.000
-0.002
-0.003
-0.007
-0.009
-0.009
-0.008
-0.009
-0.006
-0.003
-0.001
-0.001
-0.001
0.
0.
0.
0.
0.
0.
0.
0.
0.
0.
0.
0.
0.
0.
0.
0.
0.
0.
0.
0.
0.
0.
0.
0.
0.
0.
0.
0.
0.
0.
0.
0.
0.
0.
0.
0.
0.
0.
0.
0.001
0.001
-0.001
-0.002
-0.002
-0.003
-0.003
-0.003
-0.002
0.
0.
0.
0.
0.
0.
0.
0.
0.
0.
0.
0.
0.
0.
0.
0.
0.
0.
0.
0.
0.
0.
0.
0.
0.
0.
0.
0.
0.
0.
0.
0.
0.
0.
0.
0.
0.
0.
0.
0.
0.
0.
0.
0.
0.
0.001
0.001
-0.001
-0.002
-0.002
-0.002
-0.002
0.
0.
0.
0.
0.
0.
0.
0.
0.
0.
0.
0.
0.
0.
0.
0.
0.
0.
0.
0.
0.
0.
0.
0.
0.
0.
0.
0.
0.
0.
0.001
0.003
0.002
0.004
0.004
0.005
0.006
0.003
0.002
0.000
-0.008
-0.014
-0.019
-0.026
-0.032
-0.041
-0.045
-0.043
-0.040
-0.029
-0.022
-0.013
-0.009
-0.003
-0.001
-0.001
0.000
0.
0.
0.
0.
0.
0.
0.
0.
0.
0.
0.
0.
0.
0.
0.
0.
0.
0.
0.
0.
0.
0.
0.
0.
0.
0.002
0.003
0.004
0.005
0.005
0.004
0.003
0.006
0.003
0.001
-0.007
-0.016
-0.025
-0.038
-0.053
-0.074
-0.097
-0.106
-0.104
-0.098
-0.081
-0.057
-0.037
-0.024
-0.014
-0.008
-0.002
-0.001
0.000
0.
0.
0.
0.
0.
0.
0.
0.
0.
0.
0.
0.
0.
0.
0.
0.
0.
0.
0.
0.
0.
0.
0.
0.002
0.004
0.005
0.004
0.002
0.002
0.003
0.003
0.000
-0.002
-0.011
-0.021
-0.036
-0.055
-0.080
-0.115
-0.161
-0.179
-0.114
0.023
-0.118
-0.167
-0.139
-0.095
-0.067
-0.043
-0.024
-0.011
-0.003
-0.001
0.000
0.
0.
0.
0.
0.
0.
0.
0.
0.
0.
0.
0.
0.
0.
0.
0.
0.
0.
0.
0.
0.
0.001
0.002
0.005
0.004
0.001
-0.003
-0.008
-0.014
-0.018
-0.019
-0.026
-0.037
-0.056
-0.078
-0.108
-0.148
-0.204
-0.239
0.049
7.339
31.505
5.826
-0.124
-0.267
-0.199
-0.129
-0.088
-0.058
-0.028
-0.011
-0.003
-0.002
0.
0.
0.
0.
0.
0.
0.
0.
0.
0.
0.
0.
0.
0.
0.
0.
0.
0.
0.
0.
0.
0.002
0.004
0.004
0.001
-0.007
-0.024
-0.037
-0.048
-0.054
-0.061
-0.068
-0.082
-0.106
-0.136
-0.149
-0.166
0.013
0.649
6.461
311.075
5356.929
189.588
1.496
-0.271
0.289
0.500
-0.022
-0.086
-0.055
-0.024
-0.007
-0.002
0.000
0.
0.
0.
0.
0.
0.
0.
0.
0.
0.
0.
0.
0.
0.
0.
0.
0.
0.
0.
0.
0.002
0.004
0.004
-0.005
-0.026
-0.045
-0.049
-0.001
-0.027
-0.100
-0.121
-0.127
-0.118
-0.062
0.516
1.096
6.896
33.501
89.294
6588.093
8543.062
304.456
17.700
5.279
57.429
85.661
5.579
-0.029
-0.081
-0.039
-0.014
-0.003
-0.002
0.
0.
0.
0.
0.
0.
0.
0.
0.
0.
0.
0.
0.
0.
0.
0.
0.
0.
0.
0.001
0.003
0.004
0.000
-0.012
-0.042
-0.049
0.459
2.771
2.042
0.123
-0.159
-0.103
0.168
0.677
6.383
10.860
40.645
334.988
246.957
111462.102
109099.180
1469.152
870.344
160.745
4925.609
7475.483
89.762
0.742
-0.117
-0.070
-0.029
-0.009
-0.003
-0.001
-0.001
-0.001
-0.001
-0.001
-0.001
0.
0.
0.
0.
0.
0.
0.
0.
0.
0.
0.
0.
0.
0.001
0.003
0.003
-0.001
-0.017
-0.051
0.007
4.841
64.241
14.458
0.655
-0.165
0.034
1.542
1.674
8.356
13.360
18.319
94.111
126.181
170835.703
101550.695
6501.152
101994.680
15203.853
102406.172
100470.328
587.122
1.972
-0.159
-0.094
-0.045
-0.024
-0.010
-0.002
-0.005
-0.005
-0.004
-0.003
-0.001
-0.001
0.
0.
0.
0.
0.
0.
0.
0.
0.
0.
0.
0.
0.001
0.003
0.003
-0.002
-0.020
-0.054
-0.010
7.096
213.616
15.603
0.348
-0.168
-0.052
1.329
0.804
1.113
1.615
1.244
4.282
23.111
17181.832
500.173
5137.319
101878.297
106071.516
123806.133
31818.822
128.409
0.695
-0.240
-0.139
-0.071
-0.045
-0.030
-0.021
-0.021
-0.019
-0.018
-0.014
-0.010
-0.002
-0.001
0.
0.
0.
0.
0.
0.
0.
0.
0.
0.
0.
0.
0.002
0.003
-0.001
-0.015
-0.048
-0.066
0.290
2.448
0.768
-0.058
-0.161
-0.167
-0.109
-0.172
-0.231
2.717
77.266
178.218
553.983
82.571
19.274
88.977
388.834
38686.340
14156.180
136.883
6.527
-0.266
-0.336
-0.227
-0.132
-0.084
-0.057
-0.049
-0.048
-0.045
-0.043
-0.036
-0.025
-0.017
-0.007
-0.001
0.
0.
0.
0.
0.
0.
0.
0.
0.
0.
0.
0.003
0.001
0.002
-0.011
-0.033
-0.064
-0.073
-0.069
-0.082
-0.117
-0.137
-0.145
-0.154
-0.210
-0.157
89.229
101667.414
108555.922
101616.516
9818.726
1081.262
149.055
112.164
79.237
91.009
16.834
3.126
0.277
-0.301
-0.299
-0.233
-0.164
-0.119
-0.108
-0.109
-0.106
-0.091
-0.069
-0.048
-0.031
-0.018
-0.008
0.
0.
0.
0.
0.
0.
0.
0.
0.
0.
0.
0.001
0.001
0.000
-0.006
-0.022
-0.043
-0.067
-0.081
-0.100
-0.105
-0.109
-0.118
-0.140
-0.191
-0.180
16.798
4032.912
106803.820
104864.242
104934.727
101623.773
525.728
91.357
11.178
48.802
129.596
297.244
45.808
6.173
1.170
-0.190
-0.260
-0.237
-0.221
-0.213
-0.199
-0.179
-0.141
-0.092
-0.056
-0.033
-0.020
-0.009
0.
0.
0.
0.
0.
0.
0.
0.
0.
0.
0.
0.001
-0.002
-0.006
-0.018
-0.035
-0.053
-0.077
-0.091
-0.103
-0.117
-0.143
-0.169
-0.210
-0.262
0.642
40.627
316.652
902.864
100184.391
14787.777
43666.727
34550.090
122.363
1349.740
11766.445
141658.313
1571.421
550.270
106.077
4.065
-0.233
-0.365
-0.334
-0.237
-0.166
-0.233
-0.217
-0.164
-0.097
-0.053
-0.033
-0.017
-0.006
0.001
0.001
0.
0.
0.
0.
0.
0.
0.
0.
-0.002
-0.006
-0.011
-0.022
-0.047
-0.064
-0.089
-0.117
-0.151
-0.192
-0.229
-0.218
-0.055
-0.021
-0.269
0.686
9.953
18.665
74.847
153.932
7162.828
6857.395
2600.760
2012.150
44520.281
126776.148
9278.584
200220.203
5408.362
74.358
2.073
0.198
0.937
10.694
25.358
3.911
-0.149
-0.227
-0.154
-0.081
-0.046
-0.023
-0.010
-0.004
0.001
0.001
0.
0.
0.
0.
0.
0.
-0.002
-0.003
-0.009
-0.019
-0.040
-0.054
-0.079
-0.099
-0.168
-0.251
-0.332
-0.308
1.226
22.101
40.758
5.054
8.962
449.417
525.612
19.221
28.175
36.192
83.826
1876.819
1063.838
336.096
1122.889
7768.742
119729.234
5247.111
3087.016
27.901
106.326
81.358
2169.888
60815.805
369.656
1.899
-0.249
-0.207
-0.126
-0.066
-0.035
-0.016
-0.005
0.001
0.002
0.001
0.
0.
0.
0.
0.
-0.002
-0.004
-0.011
-0.026
-0.045
-0.056
0.110
0.389
-0.011
-0.364
-0.401
0.543
34.922
5275.615
28715.826
241.090
20.874
853.114
1337.924
829.247
14934.002
952.804
90.332
5511.339
1580.867
59.003
19.885
126.522
639.238
100.411
54.683
504.086
100026.555
21925.578
37270.211
106206.336
2460.399
5.257
-0.129
-0.244
-0.166
-0.096
-0.048
-0.022
-0.007
0.000
0.001
0.002
0.
0.
0.
0.
0.
-0.002
-0.006
-0.013
-0.031
-0.050
-0.021
0.728
2.301
0.707
-0.310
1.291
33.256
492.947
103185.422
106775.484
1064.351
24.483
1111.938
72735.016
104147.133
100724.141
12470.754
926.618
100624.922
103778.523
195.149
96.353
270.965
568.327
71.802
10.174
1335.572
107380.180
102293.031
965.799
2060.220
84.545
3.787
0.052
-0.266
-0.187
-0.118
-0.062
-0.029
-0.011
0.000
0.003
0.002
0.001
0.
0.
0.
0.
-0.002
-0.004
-0.012
-0.029
-0.050
-0.044
0.464
1.530
0.482
4.132
83.632
1986.770
101676.281
125437.469
101900.719
192.798
7.711
131.547
51880.125
100204.711
4142.823
399.960
143.464
8551.701
1542.461
2043.570
2753.745
9346.058
22302.082
765.156
164.735
33305.516
104018.133
141719.453
133638.641
7035.946
8.708
1.850
-0.174
-0.283
-0.207
-0.133
-0.075
-0.032
-0.012
0.000
0.003
0.002
0.001
0.
0.
0.
0.
-0.002
-0.003
-0.009
-0.024
-0.051
-0.088
-0.080
-0.039
0.558
215.241
100439.875
110418.070
120031.406
26030.133
795.662
18.488
55.499
88.678
133.268
257.994
32.705
54.201
371.756
66.477
357.701
106518.625
4764.052
105872.305
103499.359
5093.403
952.234
100275.469
47945.684
107432.578
102077.805
709.568
4065.915
114.321
0.558
-0.320
-0.222
-0.136
-0.075
-0.030
-0.010
0.
0.003
0.002
0.002
0.
0.
0.
0.
-0.001
-0.002
-0.006
-0.015
-0.039
-0.084
-0.153
-0.263
0.834
477.981
100127.094
61464.512
2443.605
112.328
7.711
22.750
57260.727
78738.922
187.645
6.693
129.322
675.768
190.244
426.868
13876.135
4733.662
258.237
47014.570
135175.484
101000.906
1240.456
180.331
176.613
24175.918
98512.555
123221.555
101370.461
3706.581
3.660
-0.339
-0.227
-0.133
-0.066
-0.027
-0.006
0.001
0.004
0.002
0.002
0.
0.
0.
0.
0.
-0.002
-0.002
-0.009
-0.025
-0.062
-0.125
-0.228
-0.161
14.866
357.266
150.228
36.230
24.872
1.645
25.419
9109.110
90856.867
1933.169
47.658
6328.359
105316.438
2273.419
813.898
2422.674
143.184
37.687
1407.347
16175.454
7548.698
131.819
12.307
34.858
1169.347
82756.531
111154.891
27496.832
299.146
1.331
-0.369
-0.232
-0.120
-0.056
-0.022
0.
0.003
0.005
0.001
0.001
0.
0.
0.
0.
0.
0.001
-0.001
-0.002
-0.014
-0.039
-0.081
-0.161
-0.259
-0.204
0.549
0.580
1.514
1.400
-0.317
5.953
996.156
200166.453
111416.883
161.783
2581.554
39328.281
918.226
182.294
188.884
323.428
119.323
7064.838
2844.386
947.388
409.280
882.258
16902.672
2258.974
200382.641
103401.313
7628.039
160.216
1.452
-0.384
-0.250
-0.123
-0.054
-0.020
-0.001
0.005
0.004
0.002
0.
0.
0.
0.
0.
0.
0.
-0.001
0.000
-0.007
-0.024
-0.049
-0.097
-0.167
-0.258
-0.348
-0.404
-0.416
-0.477
-0.557
0.983
157.989
101100.219
199089.797
165.716
51.061
136.590
25.157
51.528
2663.619
16512.820
1902.061
111.439
58.023
1086.195
12367.231
107167.109
102007.750
2270.800
11496.240
8081.853
26987.180
411.435
17.577
0.219
-0.289
-0.156
-0.061
-0.022
-0.003
0.003
0.002
0.001
0.
0.
0.
0.
0.
0.
0.
0.
0.000
-0.005
-0.014
-0.030
-0.057
-0.090
-0.147
-0.210
-0.277
-0.334
-0.402
-0.489
-0.416
5.739
240.787
10764.769
722.044
311.871
227.698
13.207
354.371
105422.109
124967.828
20856.469
75.152
19.619
468.274
9299.297
135043.422
4649.748
118.655
7084.120
142481.953
101106.344
16852.080
1367.491
7.743
-0.261
-0.201
-0.090
-0.029
-0.006
0.
0.001
0.
0.
0.
0.
0.
0.
0.
0.
0.
-0.002
-0.002
-0.008
-0.017
-0.031
-0.053
-0.078
-0.117
-0.167
-0.237
-0.315
-0.367
0.350
4.544
1228.104
100242.609
37936.328
79205.297
96421.773
197.472
4454.263
102975.195
20769.641
655.693
63.248
30.309
44.321
42576.660
101267.523
121745.047
104204.391
48988.141
102170.422
21460.990
102472.031
1843.051
46.185
1.092
-0.223
-0.118
-0.045
-0.016
-0.005
0.
0.
0.
0.
0.
0.
0.
0.
0.
0.
-0.002
-0.004
-0.006
-0.011
-0.021
-0.033
-0.055
-0.080
-0.126
-0.195
-0.276
0.063
5.457
12.768
166.995
15306.050
1835.227
39269.645
55376.137
992.415
254.596
2029.088
144.225
60.666
118.300
114.941
22.634
1041.637
24701.781
101283.891
30894.568
332.755
542.581
5816.065
102165.586
110499.016
3794.605
14.440
-0.133
-0.146
-0.060
-0.023
-0.009
-0.001
0.
0.
0.
0.
0.
0.
0.
0.
0.
-0.002
-0.003
-0.006
-0.007
-0.014
-0.025
-0.039
-0.070
-0.119
-0.184
-0.276
-0.127
2.593
6.959
6.334
17.909
51.401
8863.804
111692.539
101144.922
11430.862
28.647
5.927
53.624
353.152
1596.522
170.803
14.980
129.043
1299.166
399.069
131.021
57.793
899.023
41524.289
103402.219
7091.737
22.803
-0.095
-0.176
-0.077
-0.031
-0.011
-0.005
0.
0.
0.
0.
0.
0.
0.
0.
0.
-0.002
-0.003
-0.004
-0.007
-0.012
-0.021
-0.038
-0.067
-0.122
-0.188
-0.277
-0.129
15.925
311.293
151.031
61.769
28.023
357.736
9590.422
115517.719
10341.069
227.258
32.184
47.943
16648.037
102028.969
2354.972
20.922
97.626
97.866
652.788
11046.750
67868.383
186.200
1963.619
100484.633
10502.733
26.438
-0.145
-0.218
-0.099
-0.036
-0.014
-0.002
0.
0.
0.
0.
0.
0.
0.
0.
0.
0.
-0.002
-0.003
-0.004
-0.011
-0.021
-0.041
-0.071
-0.130
-0.203
-0.307
0.213
99.755
10308.996
1781.126
2843.051
1449.617
39.653
1679.472
103872.734
48090.855
2839.439
76.735
90.645
51823.555
100097.320
4842.301
248.559
23712.027
4176.738
47410.164
125738.719
106758.500
299.143
275.081
8740.997
880.666
8.613
-0.292
-0.270
-0.136
-0.055
-0.015
-0.001
0.000
0.
0.
0.
0.
0.
0.
0.
0.
0.
0.
-0.002
-0.003
-0.010
-0.023
-0.046
-0.078
-0.141
-0.232
-0.338
-0.239
15.798
339.083
1242.131
105281.602
103054.766
1516.262
6350.642
27071.184
1807.048
3450.552
17090.268
103109.969
240.901
1097.502
84.994
295.450
34864.004
6957.147
105250.391
200220.344
1678.740
24.540
18.673
59.216
26.848
6.325
0.131
-0.288
-0.181
-0.084
-0.027
-0.006
0.001
0.
0.
0.
0.
0.
0.
0.
0.
0.
0.
0.
-0.004
-0.009
-0.022
-0.053
-0.091
-0.164
-0.248
-0.343
-0.400
0.237
5.722
828.487
100405.406
170542.781
200092.313
100244.875
350.646
12212.353
101561.891
134989.000
85818.250
2786.274
183.044
1999.321
732.389
205.367
2286.131
100977.016
151201.766
100507.594
198.845
3212.811
38498.773
1814.749
282.845
13.486
0.020
-0.217
-0.110
-0.043
-0.012
-0.007
0.000
0.
0.
0.
0.
0.
0.
0.
0.
0.
0.001
-0.002
-0.008
-0.025
-0.058
-0.111
-0.180
-0.222
-0.004
0.180
0.364
0.957
22.069
710.942
111441.688
105768.984
10501.618
65.238
2769.517
100066.227
6902.867
533.809
112434.578
35162.844
200093.359
44589.148
107.039
793.411
930.223
49140.582
146022.406
2244.153
101652.414
100713.922
19385.645
29532.082
829.837
3.382
-0.263
-0.155
-0.067
-0.026
-0.009
-0.002
0.
0.
0.
0.
0.
0.
0.
0.
0.001
0.001
-0.002
-0.012
-0.033
-0.074
-0.132
-0.202
-0.104
1.351
2.405
0.426
-0.269
6.745
1033.161
57169.582
7093.093
1320.846
33.365
24.427
134.997
34.264
40.371
8602.413
61919.301
102512.695
4818.386
79.082
421.289
297.189
99292.852
106594.781
106197.203
103836.234
85486.555
1257.573
100089.594
1443.289
4.150
-0.323
-0.223
-0.105
-0.045
-0.016
-0.006
0.
0.
0.
0.
0.
0.
0.
0.
0.001
0.000
-0.006
-0.023
-0.055
-0.106
-0.177
-0.242
-0.181
0.928
1.692
-0.015
-0.660
0.012
22.333
462.505
104874.375
101464.625
1980.421
327.147
6.992
21.570
253.281
178.030
329.522
4792.271
6819.964
96.735
14.793
50.443
821.072
9147.306
105102.023
101754.055
11400.669
50.220
116.029
22.334
0.492
-0.306
-0.260
-0.161
-0.070
-0.027
-0.010
0.
0.
0.
0.
0.
0.
0.
0.001
0.001
-0.003
-0.011
-0.043
-0.087
-0.129
-0.144
-0.185
-0.180
-0.155
-0.256
-0.445
1.578
13.557
11.411
233.746
100076.703
105159.109
100607.273
90897.859
64.042
828.340
100495.523
97807.406
1382.390
141.411
144.693
18.966
310.739
537.291
233.019
198940.109
88936.547
228.690
41.511
1.575
4.050
11.391
10.140
2.114
-0.151
-0.194
-0.096
-0.036
-0.012
0.
0.
0.
0.
0.
0.
0.
0.001
0.000
-0.006
-0.025
-0.067
-0.069
1.364
10.284
8.470
11.765
7.671
0.445
1.825
92.074
4874.534
2066.549
42.434
318.805
2387.113
100025.039
20701.701
47.046
1281.458
101258.102
200215.609
103892.555
956.840
10.044
9.847
355.328
666.635
113.891
7446.285
495.174
15.589
1.362
0.971
19.733
2364.039
1889.087
90.405
1.194
-0.188
-0.112
-0.042
-0.014
0.
0.
0.
0.
0.
0.
0.
0.002
0.000
-0.008
-0.036
-0.075
0.687
116.317
11404.634
1510.741
855.824
436.984
12.551
17.361
625.320
106818.984
117978.078
266.008
3.850
28.719
224.545
97.410
119.534
80.681
852.046
71974.219
157342.219
9681.815
26.313
0.733
16.253
28.811
59.231
96.523
16.788
4.790
43.062
51.398
108.578
104962.945
101329.383
2225.580
6.412
-0.158
-0.112
-0.043
-0.013
0.
0.
0.
0.
0.
0.
0.
0.001
0.000
-0.010
-0.042
-0.078
2.105
1335.008
100618.070
90872.203
4338.528
1720.043
26.406
76.342
200.900
20174.764
51034.863
317.675
4.315
126.048
2542.994
1249.196
8247.499
3165.617
44.117
196.784
2592.020
442.492
8.633
1.693
3.615
5.799
17.955
33.164
20.951
57.624
12540.051
46997.387
257.230
355.103
5965.157
25811.277
8.254
-0.141
-0.095
-0.033
-0.010
0.
0.
0.
0.
0.
0.
0.
0.002
0.000
-0.009
-0.038
-0.078
0.526
79.682
4550.090
1194.252
175.511
75.509
5.659
59.227
158.939
109729.648
115244.250
408.131
7.281
1177.479
100037.141
13078.394
112656.617
100177.656
212.219
3.306
11.359
15.086
15.078
73.965
144.894
30.017
73.328
1187.484
6749.737
280.876
100421.500
100948.648
1407.868
6.913
12.813
11.803
0.156
-0.127
-0.064
-0.019
-0.005
0.
0.
0.
0.
0.
0.
0.
0.002
0.000
-0.006
-0.026
-0.069
-0.071
0.982
8.026
9.257
3.255
1.043
-0.267
1.222
61.724
4818.036
8346.887
134.603
11.127
140.062
2967.647
765.328
19986.053
8041.520
49.098
1.230
3.400
6.351
15.440
407.564
1104.107
99.380
50.200
879.984
9487.754
203.422
2299.714
5807.554
102.534
0.873
-0.315
-0.234
-0.157
-0.091
-0.033
-0.010
-0.002
0.
0.
0.
0.
0.
0.
0.
0.001
0.001
-0.001
-0.014
-0.041
-0.080
-0.103
-0.085
-0.106
-0.236
-0.386
-0.155
12.007
140.832
1138.581
3047.267
129.909
3127.622
1711.488
30.972
92.749
749.692
551.809
14.175
11.981
24.828
5.724
2.785
54.524
120.077
73.194
21.157
21.515
34104.027
8078.652
1903.423
222.357
11.967
-0.024
-0.314
-0.203
-0.105
-0.050
-0.017
-0.002
-0.001
0.
0.
0.
0.
0.
0.
0.
0.
0.001
0.000
-0.005
-0.018
-0.040
-0.075
-0.106
-0.152
-0.236
-0.304
1.188
72.923
1298.414
1130.212
1736.136
215.886
100146.867
48455.340
76.581
83.454
8557.322
7745.242
271.967
228.233
92.488
13.528
0.230
1.834
36.577
211.779
41.267
10.914
4873.040
102086.406
21568.121
216.819
23.052
0.286
-0.248
-0.139
-0.067
-0.025
-0.005
0.
0.001
0.
0.
0.
0.
0.
0.
0.
0.
0.
0.001
0.
-0.005
-0.014
-0.029
-0.049
-0.086
-0.161
-0.195
4.509
520.449
58377.434
10595.383
84.353
30.980
486.779
340.838
145.136
51.629
188.210
3775.536
129728.328
119765.766
35899.598
1847.628
23.698
0.177
10.027
43.011
32.644
378.970
1615.626
103425.477
100635.070
246.556
4.389
-0.127
-0.189
-0.094
-0.042
-0.014
-0.001
0.001
0.001
0.
0.
0.
0.
0.
0.
0.
0.
0.
0.001
0.001
0.000
-0.003
-0.013
-0.023
-0.052
-0.116
-0.139
5.649
1261.264
104972.172
101665.070
133.954
6.226
31.359
27.335
49.058
91.312
29891.930
6609.625
100775.203
200184.203
200097.031
100356.914
285.307
0.389
0.220
2.755
558.399
100415.945
105695.539
152039.703
78278.672
116.711
0.604
-0.231
-0.139
-0.064
-0.027
-0.006
0.000
0.001
0.
0.
0.
0.
0.
0.
0.
0.
0.
0.
0.
0.
0.002
0.001
-0.002
-0.014
-0.033
-0.083
-0.134
1.184
102.476
17468.563
54927.414
114.327
7.072
47.481
27.738
40.407
517.851
1755.099
592.913
140.192
690.319
6595.487
12532.343
55.249
-0.078
-0.373
0.646
173.568
15402.125
19054.135
6676.220
146.027
5.413
-0.142
-0.172
-0.088
-0.038
-0.012
-0.003
-0.001
0.
0.
0.
0.
0.
0.
0.
0.
0.
0.
0.
0.
0.
0.
0.
-0.001
-0.006
-0.019
-0.048
-0.100
-0.037
6.565
311.825
559.500
14.444
0.995
5.530
4.671
13.883
100.750
59.519
8.886
1.019
3.557
11.986
11.463
0.703
-0.304
-0.305
-0.236
2.775
24.475
79.803
117.264
10.061
0.058
-0.164
-0.107
-0.049
-0.019
-0.009
-0.001
0.
0.
0.
0.
0.
0.
0.
0.
0.
0.
0.
0.
0.
0.
0.
0.
0.000
-0.003
-0.011
-0.023
-0.063
-0.093
0.048
1.788
2.190
0.059
-0.264
-0.156
-0.175
0.590
3.018
1.491
-0.295
-0.522
-0.449
-0.333
-0.281
-0.249
-0.204
-0.187
-0.190
-0.170
0.020
1.086
1.796
0.212
-0.129
-0.104
-0.050
-0.021
-0.011
-0.003
-0.001
0.
0.
0.
0.
0.
0.
0.
0.
0.
0.
0.
0.
0.
0.
0.
0.
0.
-0.002
-0.004
-0.009
-0.025
-0.055
-0.082
-0.099
-0.124
-0.163
-0.197
-0.232
-0.271
-0.295
-0.283
-0.332
-0.374
-0.369
-0.320
-0.259
-0.199
-0.147
-0.111
-0.092
-0.097
-0.114
-0.121
-0.119
-0.110
-0.097
-0.077
-0.046
-0.023
-0.011
-0.005
0.000
0.
0.
0.
0.
0.
0.
0.
0.
0.
0.
0.
0.
0.
0.
0.
0.
0.
0.
0.001
-0.003
-0.004
-0.008
-0.018
-0.032
-0.051
-0.064
-0.079
-0.098
-0.121
-0.153
-0.178
-0.197
-0.206
-0.204
-0.182
-0.157
-0.129
-0.100
-0.070
-0.053
-0.045
-0.038
-0.043
-0.054
-0.059
-0.055
-0.045
-0.031
-0.017
-0.008
-0.005
0.
0.
0.
0.
0.
0.
0.
0.
0.
0.
0.
0.
0.
0.
0.
0.
0.
0.
0.
0.
0.
0.001
-0.002
0.001
-0.001
-0.007
-0.011
-0.019
-0.026
-0.038
-0.055
-0.070
-0.084
-0.096
-0.101
-0.094
-0.087
-0.074
-0.061
-0.051
-0.034
-0.023
-0.014
-0.010
-0.012
-0.014
-0.015
-0.015
-0.012
-0.008
-0.005
-0.004
0.001
0.001
0.
0.
0.
0.
0.
0.
0.
0.
0.
0.
0.
0.
0.
0.
0.
0.
0.
0.
0.
0.
0.
0.001
0.
0.
0.001
-0.001
-0.001
-0.009
-0.012
-0.019
-0.029
-0.037
-0.046
-0.047
-0.047
-0.046
-0.040
-0.032
-0.023
-0.015
-0.012
-0.007
-0.002
0.001
0.
-0.003
-0.003
-0.003
-0.002
0.000
0.001
0.001
0.
0.
0.
0.
0.
0.
0.
0.
0.
0.
0.
0.
0.
0.
0.
0.
0.
0.
0.
0.
0.
0.
0.
0.001
0.002
0.004
0.005
0.005
0.001
0.000
-0.008
-0.012
-0.018
-0.019
-0.024
-0.023
-0.022
-0.020
-0.014
-0.012
-0.008
-0.005
-0.004
-0.001
0.001
0.001
0.001
0.001
0.
0.001
0.001
0.
0.
0.
0.
0.
0.
0.
0.
0.
0.
0.
0.
0.
0.
0.
0.
0.
0.
0.
0.
0.
0.
0.
0.
0.
0.
0.
0.
0.003
0.004
0.005
0.002
0.000
-0.004
-0.010
-0.012
-0.012
-0.012
-0.012
-0.010
-0.008
-0.006
-0.003
-0.002
-0.002
-0.001
0.
0.
0.001
0.001
0.
0.
0.
0.
0.
0.
0.
0.
0.
0.
0.
0.
0.
0.
0.
0.
0.
0.
0.
0.
0.
0.
0.
0.
0.
0.
0.
0.
0.
0.
0.
0.
0.001
0.001
-0.001
-0.002
-0.003
-0.005
-0.008
-0.008
-0.008
-0.005
-0.004
-0.001
-0.001
-0.001
-0.001
0.
0.
0.
0.
0.
0.
0.
0.
0.
0.
0.
0.
0.
0.
0.
0.
0.
0.
0.
0.
0.
0.
0.
0.
0.
0.
0.
0.
0.
0.
0.
0.
0.
0.
0.
0.
0.
0.
0.
0.001
0.001
-0.001
-0.002
-0.002
-0.002
-0.002
-0.002
-0.002
0.
0.
0.
0.
0.
0.
0.
0.
0.
0.
0.
0.
0.
0.
0.
0.
0.
0.
0.
0.
0.
0.
0.
0.
0.
0.
0.
0.
0.
0.
0.
0.
0.
0.
0.
0.
0.
0.
0.
0.
0.
0.
0.
0.
0.
0.
0.001
-0.001
-0.001
-0.002
-0.002
0.
0.
0.
0.
0.
0.
0.
0.
0.
0.
0.
0.
0.
0.
0.
0.
0.
0.
0.
0.
0.
0.
0.
0.
0.
0.
0.
0.
0.
0.
0.
0.
0.
0.
0.
0.
0.
0.
0.
0.
0.
0.
0.
0.
0.
0.
0.
0.
0.
0.
0.
0.
0.
0.
0.
0.
0.
0.
0.
0.
0.
0.
0.
0.
0.
0.
0.
0.
0.
0.
0.
0.
0.
0.
0.
0.
0.
0.
0.
0.
0.
0.
0.
0.
0.002
0.003
0.004
0.004
0.006
0.006
0.005
0.006
0.002
-0.002
-0.008
-0.016
-0.022
-0.028
-0.036
-0.044
-0.050
-0.049
-0.040
-0.031
-0.020
-0.012
-0.008
-0.002
-0.001
-0.002
0.000
0.
0.
0.
0.
0.
0.
0.
0.
0.
0.
0.
0.
0.
0.
0.
0.
0.
0.
0.
0.
0.
0.
0.
0.
0.
0.002
0.004
0.005
0.004
0.003
0.003
0.005
0.004
0.001
-0.003
-0.011
-0.020
-0.032
-0.046
-0.062
-0.084
-0.107
-0.108
-0.107
-0.095
-0.077
-0.054
-0.035
-0.021
-0.014
-0.005
-0.002
-0.001
0.000
0.
0.
0.
0.
0.
0.
0.
0.
0.
0.
0.
0.
0.
0.
0.
0.
0.
0.
0.
0.
0.
0.
0.
0.002
0.004
0.005
0.002
0.000
-0.001
-0.001
-0.004
-0.008
-0.013
-0.021
-0.035
-0.053
-0.072
-0.101
-0.137
-0.174
-0.181
0.009
0.362
0.005
-0.151
-0.123
-0.081
-0.056
-0.034
-0.017
-0.008
-0.003
-0.001
0.000
0.
0.
0.
0.
0.
0.
0.
0.
0.
0.
0.
0.
0.
0.
0.
0.
0.
0.
0.
0.
0.
0.002
0.004
0.004
0.002
-0.002
-0.009
-0.021
-0.031
-0.037
-0.037
-0.046
-0.063
-0.091
-0.113
-0.143
-0.164
-0.200
-0.197
0.575
32.109
199.253
24.391
0.160
-0.249
-0.177
-0.116
-0.078
-0.047
-0.022
-0.008
-0.002
-0.002
0.
0.
0.
0.
0.
0.
0.
0.
0.
0.
0.
0.
0.
0.
0.
0.
0.
0.
0.
0.
0.
0.003
0.005
0.004
-0.002
-0.018
-0.038
-0.055
-0.067
-0.081
-0.096
-0.113
-0.121
-0.124
-0.121
0.083
0.295
1.845
7.340
23.188
5051.359
100153.219
2848.205
4.309
-0.359
-0.246
-0.132
-0.112
-0.080
-0.044
-0.018
-0.006
-0.002
0.000
0.
0.
0.
0.
0.
0.
0.
0.
0.
0.
0.
0.
0.
0.
0.
0.
0.
0.
0.
0.001
0.002
0.004
0.000
-0.011
-0.041
-0.058
0.209
1.185
1.421
0.102
-0.169
0.206
1.789
2.028
20.000
34.796
154.605
2350.606
941.590
104058.180
200044.875
2370.266
5.351
0.240
3.425
3.912
0.473
-0.094
-0.069
-0.031
-0.011
-0.003
-0.002
0.
0.
0.
0.
0.
0.
0.
0.
0.
0.
0.
0.
0.
0.
0.
0.
0.
0.
0.
0.002
0.003
0.003
-0.003
-0.025
-0.056
0.273
16.576
184.252
559.236
18.555
-0.016
5.640
54.496
36.380
1099.952
3237.156
3686.976
100088.523
22545.309
108948.227
102158.570
306.406
22.914
19.594
316.174
337.232
14.644
0.132
-0.103
-0.057
-0.025
-0.005
-0.002
-0.001
-0.001
-0.001
-0.001
0.
0.
0.
0.
0.
0.
0.
0.
0.
0.
0.
0.
0.
0.
0.
0.002
0.003
0.003
-0.005
-0.034
-0.065
1.207
199.630
32469.168
5487.977
50.433
0.314
17.141
1123.368
273.632
2176.004
6778.022
838.680
28742.023
2143.518
2157.286
1815.541
2237.841
1150.699
310.473
10510.461
12450.198
87.732
0.615
-0.136
-0.079
-0.038
-0.020
-0.007
0.000
-0.002
-0.002
-0.002
-0.001
-0.001
0.
0.
0.
0.
0.
0.
0.
0.
0.
0.
0.
0.
0.
0.002
0.002
0.003
-0.006
-0.035
-0.067
0.647
187.882
102730.781
1103.308
13.451
0.174
8.201
1949.408
295.946
56.484
90.818
25.601
48.588
53.051
173.417
59.300
2219.708
1061.090
2632.167
2314.619
1115.097
27.424
0.132
-0.193
-0.112
-0.060
-0.037
-0.024
-0.015
-0.010
-0.010
-0.009
-0.008
-0.004
-0.001
-0.001
0.
0.
0.
0.
0.
0.
0.
0.
0.
0.
0.
0.001
0.001
0.002
-0.004
-0.028
-0.067
-0.008
4.301
48.548
30.212
3.433
-0.089
0.082
3.366
1.839
0.686
0.958
8.186
936.578
20939.037
300.832
214.213
25656.523
22968.516
434.387
250.008
17.795
0.970
-0.346
-0.294
-0.184
-0.109
-0.067
-0.043
-0.031
-0.027
-0.028
-0.026
-0.020
-0.014
-0.008
-0.002
0.
0.
0.
0.
0.
0.
0.
0.
0.
0.
0.
0.
0.002
0.002
-0.002
-0.018
-0.052
-0.075
0.053
0.992
1.327
0.161
-0.196
-0.222
-0.218
-0.258
-0.310
1.570
62.239
14413.777
200042.219
4285.567
10068.315
117990.805
100130.414
83.896
7.693
3.226
0.610
-0.196
-0.331
-0.265
-0.192
-0.130
-0.084
-0.071
-0.067
-0.063
-0.052
-0.042
-0.030
-0.019
-0.011
-0.002
0.
0.
0.
0.
0.
0.
0.
0.
0.
0.
0.
0.003
0.001
-0.001
-0.012
-0.030
-0.060
-0.082
-0.083
-0.101
-0.149
-0.170
-0.187
-0.202
-0.247
-0.304
0.819
44.282
3043.700
101383.906
23197.146
105162.289
19532.971
492.024
41.152
713.195
617.087
116.719
16.761
2.322
0.188
-0.244
-0.215
-0.167
-0.145
-0.142
-0.135
-0.117
-0.086
-0.058
-0.037
-0.023
-0.013
-0.002
0.
0.
0.
0.
0.
0.
0.
0.
0.
0.
0.
0.001
-0.002
-0.008
-0.020
-0.037
-0.059
-0.087
-0.108
-0.133
-0.151
-0.180
-0.208
-0.242
-0.302
-0.223
3.440
47.847
271.542
6473.296
101411.695
124070.367
108093.141
1674.721
100354.852
110447.641
100714.898
2399.244
260.538
31.334
0.848
-0.299
-0.292
-0.250
-0.217
-0.181
-0.181
-0.154
-0.107
-0.061
-0.034
-0.020
-0.010
-0.001
0.
0.
0.
0.
0.
0.
0.
0.
0.
0.
-0.002
-0.002
-0.008
-0.018
-0.032
-0.054
-0.081
-0.108
-0.147
-0.196
-0.238
-0.237
-0.075
-0.029
-0.315
-0.345
0.376
4.858
78.408
969.715
102876.977
113046.352
107625.961
200109.906
153957.578
200196.922
104968.141
103275.797
2552.556
10.260
-0.259
-0.240
-0.096
2.276
6.324
1.019
-0.173
-0.168
-0.099
-0.051
-0.029
-0.016
-0.008
0.001
0.001
0.
0.
0.
0.
0.
0.
0.
0.
-0.002
-0.006
-0.011
-0.021
-0.044
-0.069
-0.099
-0.148
-0.229
-0.295
-0.272
1.467
24.161
41.230
4.988
-0.071
1.484
1.839
1.660
11.545
223.920
3063.563
101076.695
108700.188
755.911
14589.815
108795.578
100984.711
5255.697
14.158
1.419
8.990
8.265
176.442
1330.548
55.558
0.361
-0.215
-0.144
-0.072
-0.039
-0.021
-0.008
-0.005
0.002
0.001
0.
0.
0.
0.
0.
0.
-0.002
-0.003
-0.007
-0.013
-0.029
-0.051
-0.085
-0.135
-0.224
-0.341
-0.301
1.924
50.743
5863.077
31665.170
258.063
2.060
4.765
16.785
30.802
67.261
21.553
70.865
7849.041
137960.016
1016.558
57.211
223.822
728.078
83.639
2.048
25.345
413.047
183.756
978.715
18682.609
214.315
0.939
-0.262
-0.185
-0.100
-0.051
-0.027
-0.011
-0.003
0.001
0.002
0.001
0.
0.
0.
0.
0.
-0.002
-0.003
-0.008
-0.016
-0.036
-0.061
-0.104
-0.175
-0.309
-0.400
2.180
150.539
2039.396
148458.531
106802.383
1127.888
4.176
10.936
230.564
538.847
317.952
62.272
186.924
122989.211
103704.547
5246.295
283.787
1207.092
231.000
5.511
4.864
131.278
2142.056
869.919
83.559
168.241
15.441
-0.121
-0.321
-0.218
-0.125
-0.066
-0.031
-0.013
-0.004
0.001
0.001
0.002
0.
0.
0.
0.
0.
-0.001
-0.003
-0.007
-0.015
-0.037
-0.071
-0.131
-0.230
-0.367
0.340
21.027
8117.174
103295.445
51104.543
6997.985
98.291
1.367
7.448
211.045
443.324
61.733
12.081
37.197
1530.051
22032.332
116615.477
130435.586
115477.789
2770.374
36.150
204.034
68140.094
104930.773
23368.928
5188.527
75.157
1.968
-0.059
-0.360
-0.241
-0.138
-0.074
-0.031
-0.014
-0.004
0.001
0.002
0.002
0.
0.
0.
0.
0.
0.
-0.002
-0.005
-0.012
-0.036
-0.077
-0.148
-0.262
-0.236
11.881
266.494
2316.440
105355.109
3813.271
94.745
6.784
80.153
139.586
17.243
15.080
4.739
6.000
20.315
362.503
1473.398
102691.906
200119.875
105548.203
8174.351
6548.365
3143.049
100090.938
22549.490
42175.586
39132.945
282.249
272.983
22.883
0.009
-0.249
-0.147
-0.077
-0.033
-0.012
-0.001
0.001
0.004
0.002
0.
0.
0.
0.
0.
0.
-0.002
-0.002
-0.010
-0.029
-0.070
-0.150
-0.258
-0.120
19.199
565.007
585.961
8063.474
9710.035
65.019
33.543
28075.473
113219.555
368.245
7.318
259.481
2495.072
4414.730
62.242
92.315
735.481
498.555
1397.111
105575.477
105061.641
5133.565
239.909
314.117
100560.508
103013.258
14381.043
18966.150
266.592
1.070
-0.263
-0.155
-0.078
-0.033
-0.010
0.001
0.003
0.004
0.002
0.
0.
0.
0.
0.
0.
-0.001
-0.001
-0.006
-0.024
-0.058
-0.124
-0.222
-0.262
1.679
17.015
47.290
5908.437
20698.367
82.011
40.538
41948.160
200157.484
8533.155
68.339
33133.395
106967.438
107794.258
32.142
12.448
6.169
178.791
96605.234
111215.852
107247.320
13891.885
127.149
60.408
7443.130
26273.189
87118.961
1477.865
49.811
0.195
-0.295
-0.167
-0.079
-0.034
-0.005
0.002
0.005
0.002
0.002
0.
0.
0.
0.
0.
0.
0.
0.000
-0.007
-0.015
-0.047
-0.096
-0.178
-0.283
-0.353
-0.240
1.570
40.613
66.841
3.514
9.961
3357.482
106923.719
104745.672
128.376
7162.733
100018.102
2324.822
10.310
4.762
24.315
773.015
100219.523
151922.453
118523.523
103072.578
1247.034
10324.098
262.513
609.939
1426.763
88.988
5.049
-0.307
-0.346
-0.198
-0.094
-0.037
-0.011
0.002
0.005
0.002
0.001
0.
0.
0.
0.
0.
0.
0.
0.001
-0.005
-0.014
-0.031
-0.068
-0.126
-0.211
-0.318
-0.401
-0.442
-0.247
-0.241
-0.566
1.522
150.621
5199.898
2630.717
66.059
52.034
158.497
24.104
5.034
127.890
8974.831
106518.406
1090.182
348.171
102296.758
107413.828
106263.086
102341.023
1345.085
79.332
115.999
72.240
11.416
0.384
-0.347
-0.249
-0.125
-0.050
-0.016
-0.001
0.001
0.002
0.
0.
0.
0.
0.
0.
0.
0.
-0.002
-0.004
-0.013
-0.025
-0.046
-0.077
-0.130
-0.197
-0.264
-0.329
-0.400
-0.488
-0.548
0.014
5.185
66.394
1103.375
18312.006
2050.685
347.083
13.649
19.075
871.220
103293.844
101872.266
319.318
598.811
103857.242
55119.609
101449.203
4075.545
80.636
146.368
670.102
369.092
64.938
10.715
0.715
-0.236
-0.166
-0.070
-0.023
-0.008
-0.001
0.
0.
0.
0.
0.
0.
0.
0.
0.
-0.002
-0.005
-0.012
-0.022
-0.030
-0.057
-0.084
-0.120
-0.161
-0.219
-0.299
-0.377
1.050
39.049
369.456
1747.983
106241.117
106516.125
200092.969
100096.367
278.896
32.477
436.274
60260.715
46386.609
15612.368
60742.324
467.737
1294.445
32418.939
71750.344
3866.949
377.918
1735.848
227.971
2070.952
729.733
58.513
1.382
-0.181
-0.100
-0.038
-0.012
-0.005
0.
0.
0.
0.
0.
0.
0.
0.
0.
-0.002
-0.006
-0.009
-0.019
-0.028
-0.044
-0.064
-0.086
-0.126
-0.178
-0.249
-0.111
36.538
17587.457
14246.552
5300.171
4181.108
35497.164
106971.594
142438.688
709.137
33.604
53.842
1415.357
11113.170
101579.992
2908.138
86.901
165.542
3479.556
200195.438
21337.188
482.636
50.778
161.691
10087.936
135037.969
5359.066
16.568
-0.077
-0.126
-0.055
-0.018
-0.005
-0.001
0.
0.
0.
0.
0.
0.
0.
0.
-0.002
-0.005
-0.008
-0.015
-0.023
-0.037
-0.052
-0.073
-0.112
-0.165
-0.154
1.058
15.427
845.786
1237.859
111.308
16.402
120.866
100160.438
100974.461
27503.834
854.021
198.841
221.414
24401.445
102281.836
35350.566
726.506
279.342
31241.801
101609.352
134950.766
96478.406
171.053
39.896
4704.567
107473.695
11196.047
29.187
0.001
-0.148
-0.070
-0.026
-0.008
-0.002
0.
0.
0.
0.
0.
0.
0.
0.
-0.002
-0.003
-0.007
-0.010
-0.016
-0.032
-0.042
-0.069
-0.111
-0.160
-0.076
1.989
6.726
6.074
12.593
16.764
136.731
93.657
1600.339
11198.312
27880.158
6441.482
101606.047
6525.906
2163.906
28718.582
112593.664
6537.571
54.537
669.182
1208.579
63833.832
23586.447
270.503
21.181
6267.603
100619.727
57422.434
42.926
-0.012
-0.184
-0.087
-0.035
-0.010
-0.003
0.
0.
0.
0.
0.
0.
0.
0.
0.
-0.003
-0.005
-0.007
-0.011
-0.024
-0.042
-0.066
-0.115
-0.177
-0.200
0.255
1.028
1.351
11.066
400.496
100174.211
23801.783
77.626
745.691
101510.648
130566.188
148559.500
2405.669
48.342
2855.135
43182.859
839.191
18.665
41.983
425.034
107001.930
200130.281
1814.167
18.891
616.253
46843.828
2527.708
14.638
-0.167
-0.235
-0.127
-0.054
-0.017
-0.002
0.001
0.
0.
0.
0.
0.
0.
0.
0.
-0.002
-0.003
-0.005
-0.010
-0.020
-0.040
-0.071
-0.122
-0.202
-0.271
-0.362
-0.458
-0.152
6.785
873.108
151861.078
67080.258
339.178
427.931
2217.560
144365.609
121858.156
843.613
2439.322
79.176
246.155
41.562
11.101
52.243
113.587
3582.804
16523.127
423.040
5.648
15.892
73.862
208.537
64.098
1.928
-0.251
-0.177
-0.076
-0.030
-0.004
0.001
0.
0.
0.
0.
0.
0.
0.
0.
0.
-0.002
-0.002
-0.006
-0.015
-0.038
-0.076
-0.134
-0.207
-0.287
-0.391
-0.532
-0.605
2.528
270.476
32193.320
53921.309
36022.797
2303.591
251.257
100500.773
112852.641
2127.452
225.236
359.997
208.935
108.021
34.803
30.217
90.632
3792.949
2668.235
192.734
24.913
1025.360
8307.708
105522.133
4913.866
38.244
0.302
-0.212
-0.118
-0.048
-0.016
-0.005
-0.001
0.
0.
0.
0.
0.
0.
0.
0.
0.
0.001
-0.004
-0.016
-0.039
-0.080
-0.141
-0.204
-0.214
-0.263
-0.447
-0.616
-0.078
20.379
1640.708
123860.688
27662.811
430.906
30.266
806.003
3951.314
402.723
140.063
104398.852
103530.633
47189.207
804.133
276.036
26.662
190.867
6062.145
7878.065
278.663
15499.849
108194.914
102586.641
200104.422
2439.404
5.332
-0.251
-0.167
-0.082
-0.029
-0.012
-0.003
0.
0.
0.
0.
0.
0.
0.
0.
0.
0.001
-0.003
-0.016
-0.037
-0.087
-0.152
-0.212
-0.199
-0.181
-0.311
-0.569
-0.659
48.662
101209.156
103723.492
141412.563
78170.305
84.810
14.321
32.417
11.417
115.231
179019.641
111174.414
147048.406
105122.242
11682.967
128.265
2627.908
102004.227
61354.859
1419.192
100446.625
13800.002
9845.382
100820.914
4859.361
6.892
-0.276
-0.223
-0.123
-0.054
-0.022
-0.007
0.
0.
0.
0.
0.
0.
0.
0.
0.001
0.000
-0.006
-0.021
-0.048
-0.102
-0.177
-0.252
-0.297
-0.329
-0.407
-0.592
-0.725
1.747
124.298
2079.982
103011.406
102708.766
382.404
182.887
5.890
60.134
234.144
310.996
492.366
100486.695
100705.531
2285.156
94.542
491.355
16931.053
1160.632
562.771
26101.703
2744.267
54.229
250.430
40.135
4.906
1.468
-0.158
-0.164
-0.081
-0.030
-0.012
0.
0.
0.
0.
0.
0.
0.
0.001
0.001
-0.001
-0.010
-0.036
-0.074
-0.115
-0.174
-0.246
-0.316
-0.407
-0.506
-0.530
1.677
16.509
28.763
208.346
3435.706
3991.888
42415.852
102308.695
60.746
11508.764
108770.477
4201.783
144.789
1113.248
1864.861
81.137
53.518
58.406
116.210
1383.094
111.189
59.352
21.859
1.081
0.791
34.924
52.014
16.071
0.330
-0.200
-0.104
-0.041
-0.016
0.
0.
0.
0.
0.
0.
0.
0.001
0.001
-0.004
-0.016
-0.053
-0.080
0.237
1.707
0.950
0.187
-0.093
-0.470
0.576
111.917
8745.752
3494.279
50.904
58.987
296.806
7879.378
1286.951
53.104
31785.520
116913.883
9767.526
28173.826
2059.801
19.841
2.442
9.858
121.055
28380.072
23115.648
63.157
5.873
45.293
28.530
3.007
30.562
37.778
11.156
0.214
-0.208
-0.120
-0.045
-0.017
0.
0.
0.
0.
0.
0.
0.
0.001
0.000
-0.006
-0.026
-0.060
0.102
12.727
186.229
58.443
6.447
3.042
-0.078
2.622
889.234
100738.430
107389.867
429.407
4.611
14.113
71.027
59.573
57.031
202.743
1191.899
10307.805
112894.828
100157.836
55.208
-0.363
6.179
200.264
8854.585
7743.978
33.092
100.129
6217.416
2191.396
32.414
225.284
93.996
13.687
0.152
-0.201
-0.113
-0.040
-0.014
0.
0.
0.
0.
0.
0.
0.
0.001
0.000
-0.007
-0.030
-0.062
0.434
59.174
2608.564
452.625
14.669
5.975
0.186
1.347
147.253
27759.971
103976.977
3830.530
12.834
380.799
19713.014
19511.650
70522.039
345.899
29.494
640.849
16959.492
1503.050
12.843
12.820
28.420
185.286
1034.243
157.861
61.652
202.446
16137.350
21959.557
229.870
10.899
21.082
9.642
0.090
-0.168
-0.090
-0.031
-0.011
0.
0.
0.
0.
0.
0.
0.
0.001
0.000
-0.006
-0.027
-0.060
0.067
9.041
115.829
41.566
3.631
1.090
-0.315
0.972
[truncated: 540,660 more chars]
