# Supplementary material for: Ferroptosis regulation by traditional chinese medicine for ischemic stroke intervention based on network pharmacology and data mining
Source: PLoS One. 2025 Apr 16;20(4):e0321751. doi: 10.1371/journal.pone.0321751 (PMC12002469; doi:10.1371/journal.pone.0321751)
Supplement: S6 File — (ZIP) [file pone.0321751.s006.zip › 分子对接2/HIF1A/EGFR-4328/input/4h6j_h.d.map]

GRID_PARAMETER_FILE 4h6j_autolig.gpf
GRID_DATA_FILE 4h6j_h.maps.fld
MACROMOLECULE 4h6j_h.pdbqt
SPACING 1.000
NELEMENTS 52 56 56
CENTER 12.092 -11.486 -20.291
0.
0.
0.
0.
0.
0.
0.
0.
0.
0.
0.
0.
0.
0.
0.
0.
0.
0.
0.
0.
0.
0.
0.
0.
0.
0.
0.
0.
0.
0.
0.
0.
0.
0.
0.
0.
0.
0.
0.
0.
0.
0.
0.
0.
0.
0.
0.
0.
0.
0.
0.
0.
0.
0.
0.
0.
0.
0.
0.
0.
0.
0.
0.
0.
0.
0.
0.
0.
0.
0.
0.
0.
0.
0.
0.
0.
0.
0.
0.
0.
0.
0.
0.
0.
0.
0.
0.
0.
0.
0.
0.
0.
0.
0.
0.
0.
0.
0.
0.
0.
0.
0.
0.
0.
0.
0.
0.
0.
0.
0.
0.
0.
0.
0.
0.
0.
0.
0.
0.
0.
0.
0.
0.
0.
0.
0.
0.
0.
0.
0.
0.
0.
0.
0.
0.
0.
0.
0.
0.
0.
0.
0.
0.
0.
0.
0.
0.
0.
0.
0.
0.
0.
0.
0.
0.
0.
0.
0.
0.
0.
0.
0.
0.
0.
0.
0.
0.
0.
0.
0.
0.
0.
0.
0.
0.
0.
0.
0.
0.
0.
0.
0.
0.
0.
0.
0.
0.
0.
0.
0.
0.
0.
0.
0.
0.
0.
0.
0.
0.
0.
0.
0.
0.
0.
0.
0.
0.
0.
0.
0.
0.
0.
0.
0.
0.
0.
0.
0.
0.
0.
0.
0.
0.
0.
0.
0.
0.
0.
0.
0.
0.
0.
0.
0.
0.
0.
0.
0.
0.
0.
0.
0.
0.
0.
0.
0.
0.
0.
0.
0.
0.
0.
0.
0.
0.
0.
0.
0.
0.
0.
0.
0.
0.
0.
0.
0.
0.
0.
0.
0.
0.
0.
0.
0.
0.
0.
0.
0.
0.
0.
0.
0.
0.
0.
0.
0.
0.
0.
0.
0.
0.
0.
0.
0.
0.
0.
0.
0.
0.
0.
0.
0.
0.
0.
0.
0.
0.
0.
0.
0.
0.
0.
0.
0.
0.
0.
0.
0.
0.
0.
0.
0.
0.
0.
0.
0.
0.
0.
0.
0.
0.
0.
0.
0.
0.
0.
0.
0.
0.
0.
0.
0.
0.
0.
0.
0.
0.
0.
0.
0.
0.
0.
0.
0.
0.
0.
0.
0.
0.
0.
0.
0.
0.
0.
0.
0.
0.
0.
0.
0.
0.
0.
0.
0.
0.
0.
0.
0.
0.
0.
0.
0.
0.
0.
0.
0.
0.
0.
0.
0.
0.
0.
0.
0.
0.
0.
0.
0.
0.
0.
0.
0.
0.
0.
0.
0.
0.
0.
0.
0.
0.
0.
0.
0.
0.
0.
0.
0.
0.
0.
0.
0.
0.
0.
0.
0.
0.
0.
0.
0.
0.
0.
0.
0.
0.
0.
0.
0.
0.
0.
0.
0.
0.
0.
0.
0.
0.
0.
0.
0.
0.
0.
0.
0.
0.
0.
0.
0.
0.
0.
0.
0.
0.
0.
0.
0.
0.
0.
0.
0.
0.
0.
0.
0.
0.
0.
0.
0.
0.
0.
0.
0.
0.
0.
0.
0.
0.
0.
0.
0.
0.
0.
0.
0.
0.
0.
0.
0.
0.
0.
0.
0.
0.
0.
0.
0.
0.
0.
0.
0.
0.
0.
0.
0.
0.
0.
0.
0.
0.
0.
0.
0.
0.
0.
0.
0.
0.
0.
0.
0.
0.
0.
0.
0.
0.
0.
0.
0.
0.
0.
0.
0.
0.
0.
0.
0.
0.
0.
0.
0.
0.
0.
0.
0.
0.
0.
0.
0.
0.
0.
0.
0.
0.
0.
0.
0.
0.
0.
0.
0.
0.
0.
0.
0.
0.
0.
0.
0.
0.
0.
0.
0.
0.
0.
0.
0.
0.
0.
0.
0.
0.
0.
0.
0.
0.
0.
0.
0.
0.
0.
0.
0.
0.
0.
0.
0.
0.
0.
0.
0.
0.
0.
0.
0.
0.
0.
0.
0.
0.
0.
0.
0.
0.
0.
0.
0.
0.
0.
0.
0.
0.
0.
0.
0.
0.
0.
0.
0.
0.
0.
0.
0.
0.
0.
0.
0.
0.
0.
0.
0.
0.
0.
0.
0.
0.
0.
0.
0.
0.
0.
0.
0.
0.
0.
0.
0.
0.
0.
0.
0.
0.
0.
0.
0.
0.
0.
0.
0.
0.
0.
0.
0.
0.
0.
0.
0.
0.
0.
0.
0.
0.
0.
0.
0.
0.
0.
0.
0.
0.
0.
0.
0.
0.
0.
0.
0.
0.
0.
0.
0.
0.
0.
0.
0.
0.
0.
0.
0.
0.
0.
0.
0.
0.
0.
0.
0.
0.
0.
0.
0.
0.
0.
0.
0.
0.
0.
0.
0.
0.
0.
0.
0.
0.
0.
0.
0.
0.
0.
0.
0.
0.
0.
0.
0.
0.
0.
0.
0.
0.
0.
0.
0.
0.
0.
0.
0.
0.
0.
0.
0.
0.
0.
0.
0.
0.
0.
0.
0.
0.
0.
0.
0.
0.
0.
0.
0.
0.
0.
0.
0.
0.
0.
0.
0.
0.
0.
0.
0.
0.
0.
0.
0.
0.
0.
0.
0.
0.
0.
0.
0.
0.
0.
0.
0.
0.
0.
0.
0.
0.
0.
0.
0.
0.
0.
0.
0.
0.
0.
0.
0.
0.
0.
0.
0.
0.
0.
0.
0.
0.
0.
0.
0.
0.
0.
0.
0.
0.
0.
0.
0.
0.
0.
0.
0.
0.
0.
0.
0.
0.
0.
0.
0.
0.
0.
0.
0.
0.
0.
0.
0.
0.
0.
0.
0.
0.
0.
0.
0.
0.
0.
0.
0.
0.
0.
0.
0.
0.
0.
0.
0.
0.
0.
0.
0.
0.
0.
0.
0.
0.
0.
0.
0.
0.
0.
0.
0.
0.
0.
0.
0.
0.
0.
0.
0.
0.
0.
0.
0.
0.
0.
0.
0.
0.
0.
0.
0.
0.
0.
0.
0.
0.
0.
0.
0.
0.
0.
0.
0.
0.
0.
0.
0.
0.
0.
0.
0.
0.
0.
0.
0.
0.
0.
0.
0.
0.
0.
0.
0.
0.
0.
0.
0.
0.
0.
0.
0.
0.
0.
0.
0.
0.
0.
0.
0.
0.
0.
0.
0.
0.
0.
0.
0.
0.
0.
0.
0.
0.
0.
0.
0.
0.
0.
0.
0.
0.
0.
0.
0.
0.
0.
0.
0.
0.
0.
0.
0.
0.
0.
0.
0.
0.
0.
0.
0.
0.
0.
0.
0.
0.
0.
0.
0.
0.
0.
0.
0.
0.
0.
0.
0.
0.
0.
0.
0.
0.
0.
0.
0.
0.
0.
0.
0.
0.
0.
0.
0.
0.
0.
0.
0.
0.
0.
0.
0.
0.
0.
0.
0.
0.
0.
0.
0.
0.
0.
0.
0.
0.
0.
0.
0.
0.
0.
0.
0.
0.
0.
0.
0.
0.
0.
0.
0.
0.
0.
0.
0.
0.
0.
0.
0.
0.
0.
0.
0.
0.
0.
0.
0.
0.
0.
0.
0.
0.
0.
0.
0.
0.
0.
0.
0.
0.
0.
0.
0.
0.
0.
0.
0.
0.
0.
0.
0.
0.
0.
0.
0.
0.
0.
0.
0.
0.
0.
0.
0.
0.
0.
0.
0.
0.
0.
0.
0.
0.
0.
0.
0.
0.
0.
0.
0.
0.
0.
0.
0.
0.
0.
0.
0.
0.
0.
0.
0.
0.
0.
0.
0.
0.
0.
0.
0.
0.
0.
0.
0.
0.
0.
0.
0.
0.
0.
0.
0.
0.
0.
0.
0.
0.
0.
0.
0.
0.
0.
0.
0.
0.
0.
0.
0.
0.
0.
0.
0.
0.
0.
0.
0.002
0.002
0.002
0.
0.
0.
0.
0.
0.
0.
0.
0.
0.
0.
0.
0.
0.
0.
0.
0.
0.
0.
0.
0.
0.
0.
0.
0.
0.
0.
0.
0.
0.
0.
0.
0.
0.
0.
0.
0.
0.
0.
0.
0.
0.
0.
0.
0.
0.
0.
0.
0.002
0.003
0.003
0.010
0.011
0.010
0.009
0.002
0.
0.
0.
0.
0.
0.
0.
0.
0.
0.
0.
0.
0.
0.
0.
0.
0.
0.
0.
0.
0.
0.
0.
0.
0.
0.
0.
0.
0.
0.
0.
0.
0.
0.
0.
0.
0.
0.
0.
0.
0.
0.
0.
0.
0.003
0.003
0.011
0.013
0.015
0.015
0.015
0.013
0.011
0.003
0.
0.
0.
0.
0.
0.
0.
0.
0.
0.
0.
0.
0.
0.
0.
0.
0.
0.
0.
0.
0.
0.
0.
0.
0.
0.
0.
0.
0.
0.
0.
0.
0.
0.
0.
0.
0.
0.
0.
0.
0.
0.
0.002
0.003
0.011
0.015
0.018
0.025
0.026
0.025
0.023
0.015
0.012
0.003
0.
0.
0.
0.
0.
0.
0.
0.
0.
0.
0.
0.
0.
0.
0.
0.
0.
0.
0.
0.
0.
0.
0.
0.
0.
0.
0.
0.
0.
0.
0.
0.
0.
0.
0.
0.
0.
0.
0.
0.
0.
0.003
0.008
0.014
0.018
0.027
0.030
0.032
0.031
0.028
0.024
0.015
0.009
0.003
0.
0.
0.
0.
0.
0.
0.
0.
0.
0.
0.
0.
0.
0.
0.
0.
0.
0.
0.
0.
0.
0.
0.
0.
0.
0.
0.
0.
0.
0.
0.
0.
0.
0.
0.
0.
0.
0.
0.
0.
0.003
0.012
0.016
0.021
0.031
0.035
0.037
0.036
0.033
0.027
0.021
0.010
0.003
0.
0.
0.
0.
0.
0.
0.
0.
0.
0.
0.
0.
0.
0.
0.
0.
0.
0.
0.
0.
0.
0.
0.
0.
0.
0.
0.
0.
0.
0.
0.
0.
0.
0.
0.
0.
0.
0.
0.
0.
0.003
0.012
0.017
0.027
0.033
0.037
0.039
0.039
0.035
0.029
0.023
0.011
0.004
0.002
0.
0.
0.
0.
0.
0.
0.
0.
0.
0.
0.
0.
0.
0.
0.
0.
0.
0.
0.
0.
0.
0.
0.
0.
0.
0.
0.
0.
0.
0.
0.
0.
0.
0.
0.
0.
0.
0.
0.
0.003
0.012
0.017
0.027
0.033
0.037
0.039
0.038
0.035
0.029
0.023
0.011
0.004
0.002
0.
0.
0.
0.
0.
0.
0.
0.
0.
0.
0.
0.
0.
0.
0.
0.
0.
0.
0.
0.
0.
0.
0.
0.
0.
0.
0.
0.
0.
0.
0.
0.
0.
0.
0.
0.
0.
0.
0.
0.003
0.011
0.016
0.023
0.032
0.036
0.038
0.035
0.032
0.027
0.021
0.010
0.004
0.002
0.
0.
0.
0.
0.
0.
0.
0.
0.
0.
0.
0.
0.
0.
0.
0.
0.
0.
0.
0.
0.
0.
0.
0.
0.
0.
0.
0.
0.
0.
0.
0.
0.
0.
0.
0.
0.
0.
0.
0.002
0.005
0.024
0.029
0.029
0.032
0.033
0.037
0.034
0.027
0.014
0.009
0.003
0.
0.
0.
0.
0.
0.
0.
0.
0.
0.
0.
0.
0.
0.
0.
0.
0.
0.
0.
0.
0.
0.
0.
0.
0.
0.
0.
0.
0.
0.
0.
0.
0.
0.
0.
0.
0.
0.
0.
0.
0.005
0.010
0.024
0.033
0.036
0.038
0.038
0.033
0.027
0.021
0.016
0.009
0.003
0.
0.
0.
0.
0.
0.
0.
0.
0.
0.
0.
0.
0.
0.
0.
0.
0.
0.
0.
0.
0.
0.
0.
0.
0.
0.
0.
0.
0.
0.
0.
0.
0.
0.
0.
0.
0.
0.
0.
0.005
0.006
0.015
0.026
0.034
0.041
0.042
0.037
0.035
0.024
0.018
0.012
0.010
0.005
0.
0.
0.
0.
0.
0.
0.
0.
0.
0.
0.
0.
0.
0.
0.
0.
0.
0.
0.
0.
0.
0.
0.
0.
0.
0.
0.
0.
0.
0.
0.
0.
0.
0.
0.
0.
0.
0.
0.004
0.006
0.012
0.022
0.026
0.030
0.036
0.040
0.051
0.038
0.027
0.021
0.017
0.008
0.007
0.005
0.
0.
0.
0.
0.
0.
0.
0.
0.
0.
0.
0.
0.
0.
0.
0.
0.
0.
0.
0.
0.
0.
0.
0.
0.
0.
0.
0.
0.
0.
0.
0.
0.
0.
0.
0.
0.
0.005
0.007
0.014
0.024
0.028
0.030
0.039
0.046
0.050
0.043
0.037
0.021
0.017
0.014
0.008
0.006
0.
0.
0.
0.
0.
0.
0.
0.
0.
0.
0.
0.
0.
0.
0.
0.
0.
0.
0.
0.
0.
0.
0.
0.
0.
0.
0.
0.
0.
0.
0.
0.
0.
0.
0.
0.
0.
0.005
0.007
0.015
0.024
0.028
0.035
0.040
0.045
0.049
0.046
0.033
0.025
0.023
0.020
0.008
0.006
0.
0.
0.
0.
0.
0.
0.
0.
0.
0.
0.
0.
0.
0.
0.
0.
0.
0.
0.
0.
0.
0.
0.
0.
0.
0.
0.
0.
0.
0.
0.
0.
0.
0.
0.
0.
0.
0.005
0.007
0.014
0.017
0.027
0.033
0.035
0.043
0.043
0.039
0.031
0.026
0.024
0.020
0.008
0.006
0.
0.
0.
0.
0.
0.
0.
0.
0.
0.
0.
0.
0.
0.
0.
0.
0.
0.
0.
0.
0.
0.
0.
0.
0.
0.
0.
0.
0.
0.
0.
0.
0.
0.
0.
0.
0.
0.005
0.007
0.009
0.016
0.018
0.023
0.031
0.036
0.038
0.030
0.030
0.025
0.023
0.020
0.012
0.005
0.
0.
0.
0.
0.
0.
0.
0.
0.
0.
0.
0.
0.
0.
0.
0.
0.
0.
0.
0.
0.
0.
0.
0.
0.
0.
0.
0.
0.
0.
0.
0.
0.
0.
0.
0.
0.
0.
0.006
0.007
0.009
0.015
0.015
0.020
0.020
0.021
0.027
0.027
0.022
0.020
0.017
0.006
0.005
0.
0.
0.
0.
0.
0.
0.
0.
0.
0.
0.
0.
0.
0.
0.
0.
0.
0.
0.
0.
0.
0.
0.
0.
0.
0.
0.
0.
0.
0.
0.
0.
0.
0.
0.
0.
0.
0.
0.004
0.006
0.007
0.008
0.008
0.008
0.012
0.017
0.022
0.019
0.018
0.017
0.011
0.005
0.
0.
0.
0.
0.
0.
0.
0.
0.
0.
0.
0.
0.
0.
0.
0.
0.
0.
0.
0.
0.
0.
0.
0.
0.
0.
0.
0.
0.
0.
0.
0.
0.
0.
0.
0.
0.
0.
0.
0.
0.004
0.005
0.006
0.006
0.006
0.005
0.009
0.005
0.014
0.010
0.010
0.005
0.
0.
0.
0.
0.
0.
0.
0.
0.
0.
0.
0.
0.
0.
0.
0.
0.
0.
0.
0.
0.
0.
0.
0.
0.
0.
0.
0.
0.
0.
0.
0.
0.
0.
0.
0.
0.
0.
0.
0.
0.
0.
0.
0.
0.004
0.
0.
0.
0.
0.
0.
0.
0.
0.
0.
0.
0.
0.
0.
0.
0.
0.
0.
0.
0.
0.
0.
0.
0.
0.
0.
0.
0.
0.
0.
0.
0.
0.
0.
0.
0.
0.
0.
0.
0.
0.
0.
0.
0.
0.
0.
0.
0.
0.
0.
0.
0.
0.
0.
0.
0.
0.
0.
0.
0.
0.
0.
0.
0.
0.
0.
0.
0.
0.
0.
0.
0.
0.
0.
0.
0.
0.
0.
0.
0.
0.
0.
0.
0.
0.
0.
0.
0.
0.
0.
0.
0.
0.
0.
0.
0.
0.
0.
0.
0.
0.
0.
0.
0.
0.
0.
0.
0.
0.
0.
0.
0.
0.
0.
0.
0.
0.
0.
0.
0.
0.
0.
0.
0.
0.
0.
0.
0.
0.
0.
0.
0.
0.
0.
0.
0.
0.
0.
0.
0.
0.
0.
0.
0.
0.
0.
0.
0.
0.
0.
0.
0.
0.
0.
0.
0.
0.
0.
0.
0.
0.
0.
0.
0.
0.
0.
0.
0.
0.
0.
0.
0.
0.
0.
0.
0.
0.
0.
0.
0.
0.
0.
0.
0.
0.
0.
0.
0.
0.
0.
0.
0.
0.
0.
0.
0.
0.
0.
0.
0.
0.
0.
0.
0.
0.
0.
0.
0.
0.
0.
0.
0.
0.
0.
0.
0.
0.
0.
0.
0.
0.
0.
0.
0.
0.
0.
0.
0.
0.
0.
0.
0.
0.
0.
0.
0.
0.
0.
0.
0.
0.
0.
0.
0.
0.
0.
0.
0.
0.
0.
0.
0.
0.
0.
0.
0.
0.
0.
0.
0.
0.
0.
0.
0.
0.
0.
0.
0.
0.
0.
0.
0.
0.
0.
0.
0.
0.
0.
0.
0.
0.
0.
0.
0.
0.
0.
0.
0.
0.
0.
0.
0.
0.
0.
0.
0.
0.
0.
0.
0.
0.
0.
0.
0.
0.
0.
0.
0.
0.
0.
0.
0.
0.
0.
0.
0.
0.
0.
0.
0.
0.
0.
0.
0.
0.
0.
0.
0.
0.
0.
0.
0.
0.
0.
0.
0.
0.
0.
0.
0.
0.
0.
0.
0.
0.
0.
0.
0.
0.
0.
0.
0.
0.
0.
0.
0.
0.
0.
0.
0.
0.
0.
0.
0.
0.
0.
0.
0.
0.
0.
0.
0.
0.
0.
0.
0.
0.
0.
0.
0.
0.
0.
0.
0.
0.
0.
0.
0.
0.
0.
0.
0.
0.
0.
0.
0.
0.
0.
0.
0.
0.
0.
0.
0.
0.
0.
0.
0.
0.
0.
0.
0.
0.
0.
0.
0.
0.
0.
0.
0.
0.
0.
0.
0.
0.
0.
0.
0.
0.
0.
0.
0.
0.
0.
0.
0.
0.
0.
0.
0.
0.
0.
0.
0.
0.
0.
0.
0.
0.
0.
0.
0.
0.
0.
0.
0.
0.
0.
0.
0.
0.
0.
0.
0.
0.
0.
0.
0.
0.
0.
0.
0.
0.
0.
0.
0.
0.
0.
0.
0.
0.
0.
0.
0.
0.
0.
0.
0.
0.
0.
0.
0.
0.
0.
0.
0.
0.
0.
0.
0.
0.
0.
0.
0.
0.
0.
0.
0.
0.
0.
0.
0.
0.
0.
0.
0.
0.
0.
0.
0.
0.
0.
0.
0.
0.
0.
0.
0.
0.
0.
0.
0.
0.
0.
0.
0.
0.
0.
0.
0.
0.
0.
0.
0.
0.
0.
0.
0.
0.
0.
0.
0.
0.
0.
0.
0.
0.
0.
0.
0.
0.
0.
0.
0.
0.
0.
0.
0.
0.
0.
0.
0.
0.
0.
0.
0.
0.
0.
0.
0.
0.
0.
0.
0.
0.
0.
0.
0.
0.
0.
0.
0.
0.
0.
0.
0.
0.
0.
0.
0.
0.
0.
0.
0.
0.
0.
0.
0.
0.
0.
0.
0.
0.
0.
0.
0.
0.
0.
0.
0.
0.
0.
0.
0.
0.
0.
0.
0.
0.
0.
0.
0.
0.
0.
0.
0.
0.
0.
0.
0.
0.
0.
0.
0.
0.
0.
0.
0.
0.
0.
0.
0.
0.
0.
0.
0.
0.
0.
0.
0.
0.
0.
0.
0.
0.
0.
0.
0.
0.
0.
0.
0.
0.
0.
0.
0.
0.
0.
0.
0.
0.
0.
0.
0.
0.
0.
0.
0.
0.
0.
0.
0.
0.
0.
0.
0.
0.
0.
0.
0.
0.
0.
0.
0.
0.
0.
0.
0.
0.
0.
0.
0.
0.
0.
0.
0.
0.
0.
0.
0.
0.
0.
0.
0.
0.
0.
0.
0.
0.
0.
0.
0.
0.
0.
0.
0.
0.
0.
0.
0.
0.
0.
0.
0.
0.
0.
0.
0.
0.
0.
0.
0.
0.
0.
0.
0.
0.
0.
0.
0.
0.
0.
0.
0.
0.
0.
0.
0.
0.
0.
0.
0.
0.
0.
0.
0.
0.
0.
0.
0.
0.
0.
0.
0.
0.
0.
0.
0.
0.
0.
0.
0.
0.
0.
0.
0.
0.
0.
0.
0.
0.
0.
0.
0.
0.
0.
0.
0.
0.
0.
0.
0.
0.
0.
0.
0.
0.
0.
0.
0.
0.
0.
0.
0.
0.
0.
0.
0.
0.
0.
0.
0.
0.
0.
0.
0.
0.
0.
0.
0.
0.
0.
0.
0.
0.
0.
0.
0.
0.
0.
0.
0.
0.
0.
0.
0.
0.
0.
0.
0.
0.
0.
0.
0.
0.
0.
0.
0.
0.
0.
0.
0.
0.
0.
0.
0.
0.
0.
0.
0.
0.
0.
0.
0.
0.
0.
0.
0.
0.
0.
0.
0.
0.
0.
0.
0.
0.
0.
0.
0.
0.
0.
0.
0.
0.
0.
0.
0.
0.
0.
0.
0.
0.
0.
0.
0.
0.
0.
0.
0.
0.
0.
0.
0.
0.
0.
0.
0.
0.
0.
0.
0.
0.
0.
0.
0.
0.
0.
0.
0.
0.
0.
0.
0.
0.
0.
0.
0.
0.
0.
0.
0.
0.
0.
0.
0.
0.
0.
0.
0.
0.
0.
0.
0.
0.
0.
0.
0.
0.
0.
0.
0.
0.
0.
0.
0.
0.
0.
0.
0.
0.
0.
0.
0.
0.
0.
0.
0.
0.
0.
0.
0.
0.
0.
0.
0.
0.
0.
0.
0.
0.
0.
0.
0.
0.
0.
0.
0.
0.
0.
0.
0.
0.
0.
0.
0.
0.
0.
0.
0.
0.
0.
0.
0.
0.
0.
0.
0.
0.
0.
0.
0.
0.
0.
0.
0.
0.
0.
0.
0.
0.
0.
0.
0.
0.
0.
0.
0.
0.
0.
0.
0.
0.
0.
0.
0.
0.
0.
0.
0.
0.
0.
0.
0.
0.
0.
0.
0.
0.
0.
0.
0.
0.
0.
0.
0.
0.
0.
0.
0.
0.
0.
0.
0.
0.
0.
0.
0.
0.
0.
0.
0.
0.
0.
0.
0.
0.
0.
0.
0.
0.
0.
0.
0.
0.
0.
0.
0.
0.
0.
0.
0.
0.
0.
0.
0.
0.
0.
0.
0.
0.
0.
0.
0.
0.
0.
0.
0.
0.
0.
0.
0.
0.
0.
0.
0.
0.
0.
0.
0.
0.
0.
0.
0.
0.
0.
0.
0.
0.
0.
0.
0.
0.
0.
0.
0.
0.
0.
0.
0.
0.
0.
0.
0.
0.
0.
0.
0.
0.
0.
0.
0.
0.
0.
0.
0.
0.
0.
0.
0.
0.
0.
0.
0.
0.
0.
0.
0.
0.
0.
0.
0.
0.
0.
0.
0.
0.
0.
0.
0.
0.
0.
0.
0.
0.
0.
0.
0.
0.
0.
0.
0.
0.
0.
0.
0.
0.
0.
0.
0.
0.
0.
0.
0.
0.
0.
0.
0.
0.
0.
0.
0.
0.
0.
0.
0.
0.
0.
0.
0.
0.
0.
0.
0.
0.
0.
0.
0.
0.
0.
0.
0.
0.
0.
0.
0.
0.
0.
0.
0.
0.
0.
0.
0.
0.
0.
0.
0.
0.
0.
0.
0.
0.
0.
0.
0.
0.
0.
0.
0.
0.
0.
0.
0.
0.
0.
0.
0.
0.
0.
0.
0.
0.
0.
0.
0.
0.
0.
0.
0.
0.
0.
0.
0.
0.
0.
0.
0.
0.
0.
0.
0.
0.
0.
0.
0.
0.
0.
0.
0.
0.
0.
0.
0.
0.
0.
0.
0.
0.
0.
0.
0.
0.
0.
0.
0.
0.
0.
0.
0.
0.
0.
0.
0.
0.
0.
0.
0.
0.
0.
0.
0.
0.
0.
0.
0.
0.
0.
0.
0.
0.
0.
0.
0.
0.
0.
0.
0.
0.
0.
0.
0.
0.
0.
0.
0.
0.
0.
0.
0.
0.
0.
0.
0.
0.
0.
0.
0.
0.
0.
0.
0.
0.
0.
0.
0.
0.
0.
0.
0.
0.
0.
0.
0.
0.
0.
0.
0.
0.
0.
0.
0.
0.
0.
0.
0.
0.
0.
0.
0.
0.
0.
0.
0.
0.
0.
0.
0.
0.
0.
0.
0.
0.
0.
0.
0.
0.
0.
0.
0.
0.
0.
0.
0.
0.
0.
0.
0.
0.
0.
0.
0.
0.
0.
0.
0.
0.
0.
0.
0.
0.
0.
0.
0.
0.
0.
0.
0.
0.
0.
0.
0.
0.
0.
0.
0.
0.
0.
0.
0.
0.
0.
0.
0.
0.
0.
0.
0.
0.
0.
0.
0.
0.
0.
0.
0.
0.
0.
0.
0.
0.
0.
0.
0.
0.
0.
0.
0.
0.
0.
0.
0.
0.
0.
0.
0.
0.
0.
0.
0.
0.
0.
0.
0.
0.
0.
0.
0.
0.
0.
0.
0.
0.
0.
0.
0.
0.
0.
0.
0.
0.
0.
0.
0.
0.
0.
0.
0.
0.
0.
0.
0.
0.
0.
0.
0.
0.
0.
0.
0.
0.
0.
0.
0.
0.
0.
0.
0.
0.
0.
0.
0.
0.
0.
0.
0.
0.
0.
0.
0.
0.
0.
0.
0.
0.
0.
0.
0.
0.
0.
0.
0.
0.
0.
0.
0.
0.
0.
0.
0.
0.
0.
0.
0.
0.
0.
0.
0.
0.
0.
0.
0.
0.
0.
0.
0.
0.
0.
0.
0.
0.
0.
0.
0.
0.
0.
0.
0.
0.
0.
0.
0.
0.
0.
0.
0.
0.
0.
0.
0.
0.
0.
0.
0.
0.
0.
0.
0.
0.
0.
0.
0.
0.
0.
0.
0.
0.
0.
0.
0.
0.
0.
0.
0.
0.
0.
0.
0.
0.
0.
0.
0.
0.
0.
0.
0.
0.
0.
0.
0.
0.
0.
0.
0.
0.
0.
0.
0.
0.
0.
0.
0.
0.
0.
0.
0.
0.
0.
0.
0.
0.
0.
0.
0.
0.
0.
0.
0.
0.
0.
0.
0.
0.
0.
0.
0.
0.
0.
0.
0.
0.
0.
0.
0.
0.
0.
0.
0.
0.
0.
0.
0.
0.
0.
0.
0.
0.
0.
0.
0.
0.
0.
0.
0.
0.
0.
0.
0.
0.
0.
0.
0.
0.
0.
0.
0.
0.
0.
0.
0.
0.
0.
0.
0.
0.
0.
0.
0.
0.
0.
0.
0.
0.
0.
0.
0.
0.
0.
0.
0.
0.
0.
0.
0.
0.
0.
0.
0.
0.
0.
0.
0.
0.
0.
0.
0.
0.
0.
0.
0.
0.
0.
0.
0.
0.
0.
0.
0.
0.
0.
0.
0.
0.
0.
0.
0.
0.
0.
0.
0.
0.
0.
0.
0.
0.
0.
0.
0.
0.
0.
0.
0.
0.
0.
0.
0.
0.
0.
0.
0.
0.
0.
0.
0.
0.
0.
0.
0.
0.
0.
0.
0.
0.
0.
0.
0.
0.
0.
0.
0.
0.
0.
0.
0.
0.
0.
0.
0.
0.
0.
0.
0.
0.
0.
0.
0.
0.
0.
0.
0.
0.
0.
0.
0.
0.
0.
0.
0.
0.
0.
0.
0.
0.
0.
0.
0.
0.
0.
0.
0.
0.
0.
0.
0.
0.
0.
0.
0.
0.
0.
0.
0.
0.
0.
0.
0.
0.
0.
0.
0.
0.
0.
0.
0.
0.
0.
0.
0.
0.
0.
0.
0.
0.
0.
0.
0.
0.
0.
0.
0.
0.
0.
0.
0.
0.
0.
0.
0.
0.
0.
0.
0.
0.
0.
0.
0.
0.
0.
0.005
0.007
0.007
0.003
0.008
0.010
0.009
0.004
0.
0.
0.
0.
0.
0.
0.
0.
0.
0.
0.
0.
0.
0.
0.
0.
0.
0.
0.
0.
0.
0.
0.
0.
0.
0.
0.
0.
0.
0.
0.
0.
0.
0.
0.
0.
0.
0.
0.
0.
0.
0.
0.
0.
0.004
0.008
0.009
0.014
0.018
0.015
0.020
0.019
0.013
0.011
0.003
0.
0.
0.
0.
0.
0.
0.
0.
0.
0.
0.
0.
0.
0.
0.
0.
0.
0.
0.
0.
0.
0.
0.
0.
0.
0.
0.
0.
0.
0.
0.
0.
0.
0.
0.
0.
0.
0.
0.
0.
0.
0.
0.007
0.009
0.018
0.021
0.029
0.027
0.029
0.028
0.025
0.021
0.012
0.007
0.
0.
0.
0.
0.
0.
0.
0.
0.
0.
0.
0.
0.
0.
0.
0.
0.
0.
0.
0.
0.
0.
0.
0.
0.
0.
0.
0.
0.
0.
0.
0.
0.
0.
0.
0.
0.
0.
0.
0.
0.002
0.007
0.019
0.024
0.031
0.041
0.042
0.043
0.042
0.034
0.028
0.022
0.012
0.003
0.
0.
0.
0.
0.
0.
0.
0.
0.
0.
0.
0.
0.
0.
0.
0.
0.
0.
0.
0.
0.
0.
0.
0.
0.
0.
0.
0.
0.
0.
0.
0.
0.
0.
0.
0.
0.
0.
0.
0.003
0.004
0.017
0.032
0.038
0.046
0.051
0.054
0.052
0.047
0.035
0.028
0.020
0.008
0.002
0.
0.
0.
0.
0.
0.
0.
0.
0.
0.
0.
0.
0.
0.
0.
0.
0.
0.
0.
0.
0.
0.
0.
0.
0.
0.
0.
0.
0.
0.
0.
0.
0.
0.
0.
0.
0.
0.
0.003
0.009
0.019
0.035
0.046
0.055
0.062
0.065
0.063
0.054
0.045
0.032
0.023
0.010
0.003
0.
0.
0.
0.
0.
0.
0.
0.
0.
0.
0.
0.
0.
0.
0.
0.
0.
0.
0.
0.
0.
0.
0.
0.
0.
0.
0.
0.
0.
0.
0.
0.
0.
0.
0.
0.
0.
0.
0.003
0.016
0.023
0.040
0.054
0.064
0.066
0.069
0.067
0.058
0.048
0.034
0.025
0.011
0.003
0.
0.
0.
0.
0.
0.
0.
0.
0.
0.
0.
0.
0.
0.
0.
0.
0.
0.
0.
0.
0.
0.
0.
0.
0.
0.
0.
0.
0.
0.
0.
0.
0.
0.
0.
0.
0.
0.
0.003
0.017
0.026
0.048
0.060
0.067
0.074
0.071
0.069
0.060
0.048
0.034
0.025
0.011
0.003
0.
0.
0.
0.
0.
0.
0.
0.
0.
0.
0.
0.
0.
0.
0.
0.
0.
0.
0.
0.
0.
0.
0.
0.
0.
0.
0.
0.
0.002
0.002
0.002
0.
0.
0.
0.
0.
0.
0.
0.009
0.019
0.028
0.043
0.066
0.075
0.074
0.075
0.064
0.059
0.044
0.031
0.023
0.010
0.003
0.
0.
0.
0.
0.
0.
0.
0.
0.
0.
0.
0.
0.
0.
0.
0.
0.
0.
0.
0.
0.
0.
0.
0.
0.
0.
0.
0.002
0.003
0.003
0.003
0.002
0.
0.
0.
0.
0.
0.
0.007
0.019
0.037
0.051
0.067
0.078
0.086
0.079
0.072
0.050
0.043
0.033
0.022
0.009
0.003
0.
0.
0.
0.
0.
0.
0.
0.
0.
0.
0.
0.
0.
0.
0.
0.
0.
0.
0.
0.
0.
0.
0.
0.
0.
0.
0.002
0.003
0.003
0.003
0.003
0.003
0.002
0.
0.
0.
0.
0.
0.012
0.026
0.045
0.054
0.061
0.081
0.089
0.085
0.074
0.060
0.048
0.030
0.018
0.010
0.007
0.
0.
0.
0.
0.
0.
0.
0.
0.
0.
0.
0.
0.
0.
0.
0.
0.
0.
0.
0.
0.
0.
0.
0.
0.
0.
0.002
0.003
0.003
0.003
0.003
0.003
0.002
0.
0.
0.
0.
0.005
0.015
0.032
0.042
0.062
0.073
0.081
0.091
0.085
0.085
0.073
0.052
0.035
0.019
0.011
0.006
0.
0.
0.
0.
0.
0.
0.
0.
0.
0.
0.
0.
0.
0.
0.
0.
0.
0.
0.
0.
0.
0.
0.
0.
0.
0.
0.002
0.003
0.003
0.003
0.003
0.003
0.
0.
0.
0.
0.
0.006
0.019
0.035
0.046
0.058
0.080
0.091
0.093
0.089
0.093
0.079
0.066
0.043
0.026
0.014
0.007
0.005
0.
0.
0.
0.
0.
0.
0.
0.
0.
0.
0.
0.
0.
0.
0.
0.
0.
0.
0.
0.
0.
0.
0.
0.
0.
0.
0.002
0.003
0.003
0.003
0.002
0.
0.
0.
0.
0.005
0.012
0.017
0.036
0.044
0.055
0.070
0.083
0.088
0.093
0.088
0.081
0.068
0.048
0.032
0.022
0.008
0.006
0.
0.
0.
0.
0.
0.
0.
0.
0.
0.
0.
0.
0.
0.
0.
0.
0.
0.
0.
0.
0.
0.
0.
0.
0.
0.
0.
0.002
0.002
0.
0.
0.
0.
0.
0.
0.005
0.012
0.017
0.034
0.044
0.059
0.073
0.079
0.092
0.093
0.090
0.081
0.069
0.047
0.035
0.024
0.018
0.006
0.
0.
0.
0.
0.
0.
0.
0.
0.
0.
0.
0.
0.
0.
0.
0.
0.
0.
0.
0.
0.
0.
0.
0.
0.
0.
0.
0.
0.
0.
0.
0.
0.
0.
0.
0.005
0.012
0.017
0.032
0.040
0.050
0.065
0.075
0.093
0.094
0.085
0.080
0.068
0.048
0.037
0.025
0.019
0.006
0.
0.
0.
0.
0.
0.
0.
0.
0.
0.
0.
0.
0.
0.
0.
0.
0.
0.
0.
0.
0.
0.
0.
0.
0.
0.
0.
0.
0.
0.
0.
0.
0.
0.
0.
0.005
0.007
0.015
0.023
0.035
0.043
0.057
0.071
0.084
0.086
0.082
0.069
0.055
0.041
0.031
0.025
0.018
0.005
0.
0.
0.
0.
0.
0.
0.
0.
0.
0.
0.
0.
0.
0.
0.
0.
0.
0.
0.
0.
0.
0.
0.
0.
0.
0.
0.
0.
0.
0.
0.
0.
0.
0.
0.
0.
0.006
0.008
0.017
0.023
0.031
0.047
0.056
0.063
0.071
0.068
0.051
0.040
0.033
0.028
0.022
0.012
0.005
0.
0.
0.
0.
0.
0.
0.
0.
0.
0.
0.
0.
0.
0.
0.
0.
0.
0.
0.
0.
0.
0.
0.
0.
0.
0.
0.
0.
0.
0.
0.
0.
0.
0.
0.
0.
0.005
0.007
0.009
0.016
0.020
0.021
0.037
0.044
0.042
0.039
0.034
0.029
0.027
0.023
0.018
0.010
0.
0.
0.
0.
0.
0.
0.
0.
0.
0.
0.
0.
0.
0.
0.
0.
0.
0.
0.
0.
0.
0.
0.
0.
0.
0.
0.
0.
0.
0.
0.
0.
0.
0.
0.
0.
0.
0.
0.005
0.006
0.008
0.009
0.009
0.017
0.023
0.029
0.031
0.023
0.023
0.021
0.018
0.011
0.
0.
0.
0.
0.
0.
0.
0.
0.
0.
0.
0.
0.
0.
0.
0.
0.
0.
0.
0.
0.
0.
0.
0.
0.
0.
0.
0.
0.
0.
0.
0.
0.
0.
0.
0.
0.
0.
0.
0.
0.004
0.005
0.006
0.006
0.006
0.005
0.013
0.015
0.016
0.016
0.015
0.010
0.
0.
0.
0.
0.
0.
0.
0.
0.
0.
0.
0.
0.
0.
0.
0.
0.
0.
0.
0.
0.
0.
0.
0.
0.
0.
0.
0.
0.
0.
0.
0.
0.
0.
0.
0.
0.
0.
0.
0.
0.
0.
0.
0.
0.
0.
0.
0.
0.
0.
0.
0.
0.
0.
0.
0.
0.
0.
0.
0.
0.
0.
0.
0.
0.
0.
0.
0.
0.
0.
0.
0.
0.
0.
0.
0.
0.
0.
0.
0.
0.
0.
0.
0.
0.
0.
0.
0.
0.
0.
0.
0.
0.
0.
0.
0.
0.
0.
0.
0.
0.
0.
0.
0.
0.
0.
0.
0.
0.
0.
0.
0.
0.
0.
0.
0.
0.
0.
0.
0.
0.
0.
0.
0.
0.
0.
0.
0.
0.
0.
0.
0.
0.
0.
0.
0.
0.
0.
0.
0.
0.
0.
0.
0.
0.
0.
0.
0.
0.
0.
0.
0.
0.
0.
0.
0.
0.
0.
0.
0.
0.
0.
0.
0.
0.
0.
0.
0.
0.
0.
0.
0.
0.
0.
0.
0.
0.
0.
0.
0.
0.
0.
0.
0.
0.
0.
0.
0.
0.
0.
0.
0.
0.
0.
0.
0.
0.
0.
0.
0.
0.
0.
0.
0.
0.
0.
0.
0.
0.
0.
0.
0.
0.
0.
0.
0.
0.
0.
0.
0.
0.
0.
0.
0.
0.
0.
0.
0.
0.
0.
0.
0.
0.
0.
0.
0.
0.
0.
0.
0.
0.
0.
0.
0.
0.
0.
0.
0.
0.
0.
0.
0.
0.
0.
0.
0.
0.
0.
0.
0.
0.
0.
0.
0.
0.
0.
0.
0.
0.
0.
0.
0.
0.
0.
0.
0.
0.
0.
0.
0.
0.
0.
0.
0.
0.
0.
0.
0.
0.
0.
0.
0.
0.
0.
0.
0.
0.
0.
0.
0.
0.
0.
0.
0.
0.
0.
0.
0.
0.
0.
0.
0.
0.
0.
0.
0.
0.
0.
0.
0.
0.
0.
0.
0.
0.
0.
0.
0.
0.
0.
0.
0.
0.
0.
0.
0.
0.
0.
0.
0.
0.
0.
0.
0.
0.
0.
0.
0.
0.
0.
0.
0.
0.
0.
0.
0.
0.
0.
0.
0.
0.
0.
0.
0.
0.
0.
0.
0.
0.
0.
0.
0.
0.
0.
0.
0.
0.
0.
0.
0.
0.
0.
0.
0.
0.
0.
0.
0.
0.
0.
0.
0.
0.
0.
0.
0.
0.
0.
0.
0.
0.
0.
0.
0.
0.
0.
0.
0.
0.
0.
0.
0.
0.
0.
0.
0.
0.
0.
0.
0.
0.
0.
0.
0.
0.
0.
0.
0.
0.
0.
0.
0.
0.
0.
0.
0.
0.
0.
0.
0.
0.
0.
0.
0.
0.
0.
0.
0.
0.
0.
0.
0.
0.
0.
0.
0.
0.
0.
0.
0.
0.
0.
0.
0.
0.
0.
0.
0.
0.
0.
0.
0.
0.
0.
0.
0.
0.
0.
0.
0.
0.
0.
0.
0.
0.
0.
0.
0.
0.
0.
0.
0.
0.
0.
0.
0.
0.
0.
0.
0.
0.
0.
0.
0.
0.
0.
0.
0.
0.
0.
0.
0.
0.
0.
0.
0.
0.
0.
0.
0.
0.
0.
0.
0.
0.
0.
0.
0.
0.
0.
0.
0.
0.
0.
0.
0.
0.
0.
0.
0.
0.
0.
0.
0.
0.
0.
0.
0.
0.
0.
0.
0.
0.
0.
0.
0.
0.
0.
0.
0.
0.
0.
0.
0.
0.
0.
0.
0.
0.
0.
0.
0.
0.
0.
0.
0.
0.
0.
0.
0.
0.
0.
0.
0.
0.
0.
0.
0.
0.
0.
0.
0.
0.
0.
0.
0.
0.
0.
0.
0.
0.
0.
0.
0.
0.
0.
0.
0.
0.
0.
0.
0.
0.
0.
0.
0.
0.
0.
0.
0.
0.
0.
0.
0.
0.
0.
0.
0.
0.
0.
0.
0.
0.
0.
0.
0.
0.
0.
0.
0.
0.
0.
0.
0.
0.
0.
0.
0.
0.
0.
0.
0.
0.
0.
0.
0.
0.
0.
0.
0.
0.
0.
0.
0.
0.
0.
0.
0.
0.
0.
0.
0.
0.
0.
0.
0.
0.
0.
0.
0.
0.
0.
0.
0.
0.
0.
0.
0.
0.
0.
0.
0.
0.
0.
0.
0.
0.
0.
0.
0.
0.
0.
0.
0.
0.
0.
0.
0.
0.
0.
0.
0.
0.
0.
0.
0.
0.
0.
0.
0.
0.
0.
0.
0.
0.
0.
0.
0.
0.
0.
0.
0.
0.
0.
0.
0.
0.
0.
0.
0.
0.
0.
0.
0.
0.
0.
0.
0.
0.
0.
0.
0.
0.
0.
0.
0.
0.
0.
0.
0.
0.
0.
0.
0.
0.
0.
0.
0.
0.
0.
0.
0.
0.
0.
0.
0.
0.
0.
0.
0.
0.
0.
0.
0.
0.
0.
0.
0.
0.
0.
0.
0.
0.
0.
0.
0.
0.
0.
0.
0.
0.
0.
0.
0.
0.
0.
0.
0.
0.
0.
0.
0.
0.
0.
0.
0.
0.
0.
0.
0.
0.
0.
0.
0.
0.
0.
0.
0.
0.
0.
0.
0.
0.
0.
0.
0.
0.
0.
0.
0.
0.
0.
0.
0.
0.
0.
0.
0.
0.
0.
0.
0.
0.
0.
0.
0.
0.
0.
0.
0.
0.
0.
0.
0.
0.
0.
0.
0.
0.
0.
0.
0.
0.
0.
0.
0.
0.
0.
0.
0.
0.
0.
0.
0.
0.
0.
0.
0.
0.
0.
0.
0.
0.
0.
0.
0.
0.
0.
0.
0.
0.
0.
0.
0.
0.
0.
0.
0.
0.
0.
0.
0.
0.
0.
0.
0.
0.
0.
0.
0.
0.
0.
0.
0.
0.
0.
0.
0.
0.
0.
0.
0.
0.
0.
0.
0.
0.
0.
0.
0.
0.
0.
0.
0.
0.
0.
0.
0.
0.
0.
0.
0.
0.
0.
0.
0.
0.
0.
0.
0.
0.
0.
0.
0.
0.
0.
0.
0.
0.
0.
0.
0.
0.
0.
0.
0.
0.
0.
0.
0.
0.
0.
0.
0.
0.
0.
0.
0.
0.
0.
0.
0.
0.
0.
0.
0.
0.
0.
0.
0.
0.
0.
0.
0.
0.
0.
0.
0.
0.
0.
0.
0.
0.
0.
0.
0.
0.
0.
0.
0.
0.
0.
0.
0.
0.
0.
0.
0.
0.
0.
0.
0.
0.
0.
0.
0.
0.
0.
0.
0.
0.
0.
0.
0.
0.
0.
0.
0.
0.
0.
0.
0.
0.
0.
0.
0.
0.
0.
0.
0.
0.
0.
0.
0.
0.
0.
0.
0.
0.
0.
0.
0.
0.
0.
0.
0.
0.
0.
0.
0.
0.
0.
0.
0.
0.
0.
0.
0.
0.
0.
0.
0.
0.
0.
0.
0.
0.
0.
0.
0.
0.
0.
0.
0.
0.
0.
0.
0.
0.
0.
0.
0.
0.
0.
0.
0.
0.
0.
0.
0.
0.
0.
0.
0.
0.
0.
0.
0.
0.
0.
0.
0.
0.
0.
0.
0.
0.
0.
0.
0.
0.
0.
0.
0.
0.
0.
0.
0.
0.
0.
0.
0.
0.
0.
0.
0.
0.
0.
0.
0.
0.
0.
0.
0.
0.
0.
0.
0.
0.
0.
0.
0.
0.
0.
0.
0.
0.
0.
0.
0.
0.
0.
0.
0.
0.
0.
0.
0.
0.
0.
0.
0.
0.
0.
0.
0.
0.
0.
0.
0.
0.
0.
0.
0.
0.
0.
0.
0.
0.
0.
0.
0.
0.
0.
0.
0.
0.
0.
0.
0.
0.
0.
0.
0.
0.
0.
0.
0.
0.
0.
0.
0.
0.
0.
0.
0.
0.
0.
0.
0.
0.
0.
0.
0.
0.
0.
0.
0.
0.
0.
0.
0.
0.
0.
0.
0.
0.
0.
0.
0.
0.
0.
0.
0.
0.
0.
0.
0.
0.
0.
0.
0.
0.
0.
0.
0.
0.
0.
0.
0.
0.
0.
0.
0.
0.
0.
0.
0.
0.
0.
0.
0.
0.
0.
0.
0.
0.
0.
0.
0.
0.
0.
0.
0.
0.
0.
0.
0.
0.
0.
0.
0.
0.
0.
0.
0.
0.
0.
0.
0.
0.
0.
0.
0.
0.
0.
0.
0.
0.
0.
0.
0.
0.
0.
0.
0.
0.
0.
0.
0.
0.
0.
0.
0.
0.
0.
0.
0.
0.
0.
0.
0.
0.
0.
0.
0.
0.
0.
0.
0.
0.
0.
0.
0.
0.
0.
0.
0.
0.
0.
0.
0.
0.
0.
0.
0.
0.
0.
0.
0.
0.
0.
0.
0.
0.
0.
0.
0.
0.
0.
0.
0.
0.
0.
0.
0.
0.
0.
0.
0.
0.
0.
0.
0.
0.
0.
0.
0.
0.
0.
0.
0.
0.
0.
0.
0.
0.
0.
0.
0.
0.
0.
0.
0.
0.
0.
0.
0.
0.
0.
0.
0.
0.
0.
0.
0.
0.
0.
0.
0.
0.
0.
0.
0.
0.
0.
0.
0.
0.
0.
0.
0.
0.
0.
0.
0.
0.
0.
0.
0.
0.
0.
0.
0.
0.
0.
0.
0.
0.
0.
0.
0.
0.
0.
0.
0.
0.
0.
0.
0.
0.
0.
0.
0.
0.
0.
0.
0.
0.
0.
0.
0.
0.
0.
0.
0.
0.
0.
0.
0.
0.
0.
0.
0.
0.
0.
0.
0.
0.
0.
0.
0.
0.
0.
0.
0.
0.
0.
0.
0.
0.
0.
0.
0.
0.
0.
0.
0.003
0.003
0.003
0.
0.
0.
0.
0.
0.
0.
0.
0.
0.
0.
0.
0.
0.
0.
0.
0.
0.
0.
0.
0.
0.
0.
0.
0.
0.
0.
0.
0.
0.
0.
0.
0.
0.
0.
0.
0.
0.
0.
0.
0.
0.
0.
0.
0.
0.
0.
0.
0.
0.003
0.003
0.003
0.003
0.
0.
0.
0.
0.
0.
0.
0.
0.
0.
0.
0.
0.
0.
0.
0.
0.
0.
0.
0.
0.
0.
0.
0.
0.
0.
0.
0.
0.
0.
0.
0.
0.
0.
0.
0.
0.
0.
0.
0.
0.
0.
0.
0.
0.
0.
0.
0.
0.
0.003
0.003
0.003
0.003
0.003
0.
0.
0.
0.
0.
0.
0.
0.
0.
0.
0.
0.
0.
0.
0.
0.
0.
0.
0.
0.
0.
0.
0.
0.
0.
0.
0.
0.
0.
0.
0.
0.
0.
0.
0.
0.
0.
0.
0.
0.
0.
0.
0.
0.
0.
0.
0.
0.
0.
0.003
0.003
0.003
0.
0.
0.
0.
0.
0.
0.
0.
0.
0.
0.
0.
0.
0.
0.
0.
0.
0.
0.
0.
0.
0.
0.
0.
0.
0.
0.
0.
0.
0.
0.
0.
0.
0.
0.
0.
0.
0.
0.
0.
0.
0.
0.
0.
0.
0.
0.
0.
0.
0.
0.
0.003
0.
0.
0.
0.
0.
0.
0.
0.
0.
0.
0.
0.
0.
0.
0.
0.
0.
0.
0.
0.
0.
0.
0.
0.
0.
0.
0.
0.
0.
0.
0.
0.
0.
0.
0.
0.
0.
0.
0.
0.
0.
0.
0.
0.
0.
0.
0.
0.
0.
0.
0.
0.
0.
0.
0.
0.
0.
0.
0.
0.
0.
0.
0.
0.
0.
0.
0.
0.
0.
0.
0.
0.
0.
0.
0.
0.
0.
0.
0.
0.
0.
0.
0.
0.
0.
0.
0.
0.
0.
0.
0.
0.
0.
0.
0.
0.
0.
0.
0.
0.
0.
0.
0.005
0.005
0.005
0.005
0.005
0.
0.
0.
0.
0.
0.
0.
0.
0.
0.
0.
0.
0.
0.
0.
0.
0.
0.
0.
0.
0.
0.
0.
0.
0.
0.
0.
0.
0.
0.
0.
0.
0.
0.
0.
0.
0.
0.
0.
0.
0.
0.
0.
0.
0.
0.
0.
0.005
0.006
0.007
0.007
0.009
0.009
0.008
0.003
0.002
0.
0.
0.
0.
0.
0.
0.
0.
0.
0.
0.
0.
0.
0.
0.
0.
0.
0.
0.
0.
0.
0.
0.
0.
0.
0.
0.
0.
0.
0.
0.
0.
0.
0.
0.
0.
0.
0.
0.
0.
0.
0.
0.
0.004
0.006
0.007
0.017
0.018
0.021
0.023
0.019
0.022
0.017
0.011
0.009
0.
0.
0.
0.
0.
0.
0.
0.
0.
0.
0.
0.
0.
0.
0.
0.
0.
0.
0.
0.
0.
0.
0.
0.
0.
0.
0.
0.
0.
0.
0.
0.
0.
0.
0.
0.
0.
0.
0.
0.
0.
0.005
0.008
0.017
0.020
0.027
0.032
0.042
0.041
0.037
0.031
0.024
0.020
0.016
0.002
0.
0.
0.
0.
0.
0.
0.
0.
0.
0.
0.
0.
0.
0.
0.
0.
0.
0.
0.
0.
0.
0.
0.
0.
0.
0.
0.
0.
0.
0.
0.
0.
0.
0.
0.
0.
0.
0.
0.
0.005
0.011
0.019
0.028
0.035
0.051
0.058
0.060
0.058
0.051
0.042
0.029
0.023
0.016
0.003
0.
0.
0.
0.
0.
0.
0.
0.
0.
0.
0.
0.
0.
0.
0.
0.
0.
0.
0.
0.
0.
0.
0.
0.
0.
0.
0.003
0.003
0.
0.
0.
0.
0.
0.
0.
0.
0.
0.
0.007
0.012
0.025
0.034
0.052
0.064
0.079
0.084
0.082
0.070
0.060
0.045
0.031
0.022
0.013
0.002
0.
0.
0.
0.
0.
0.
0.
0.
0.
0.
0.
0.
0.
0.
0.
0.
0.
0.
0.
0.
0.
0.
0.
0.
0.003
0.003
0.003
0.003
0.
0.
0.
0.
0.
0.
0.
0.
0.
0.005
0.012
0.028
0.050
0.066
0.092
0.103
0.103
0.089
0.086
0.077
0.060
0.043
0.028
0.019
0.003
0.
0.
0.
0.
0.
0.
0.
0.
0.
0.
0.
0.
0.
0.
0.
0.
0.
0.
0.
0.
0.
0.
0.
0.
0.003
0.003
0.003
0.003
0.
0.
0.
0.
0.
0.
0.
0.
0.
0.005
0.011
0.033
0.061
0.080
0.102
0.115
0.122
0.106
0.098
0.088
0.071
0.049
0.032
0.021
0.008
0.002
0.
0.
0.
0.
0.
0.
0.
0.
0.
0.
0.
0.
0.
0.
0.
0.
0.
0.
0.
0.
0.
0.
0.
0.003
0.003
0.003
0.003
0.
0.
0.
0.
0.
0.
0.
0.
0.
0.002
0.014
0.029
0.068
0.093
0.114
0.126
0.128
0.121
0.111
0.093
0.076
0.053
0.034
0.023
0.009
0.002
0.
0.
0.
0.
0.
0.
0.
0.
0.
0.
0.
0.
0.
0.
0.
0.
0.
0.
0.
0.
0.
0.
0.
0.
0.003
0.005
0.003
0.003
0.003
0.003
0.002
0.
0.
0.
0.
0.
0.009
0.016
0.030
0.069
0.088
0.109
0.128
0.133
0.130
0.113
0.093
0.073
0.052
0.034
0.023
0.009
0.003
0.
0.
0.
0.
0.
0.
0.
0.
0.
0.
0.
0.
0.
0.
0.
0.
0.
0.
0.
0.
0.
0.
0.
0.
0.002
0.003
0.003
0.004
0.008
0.012
0.008
0.007
0.
0.
0.
0.
0.008
0.015
0.039
0.081
0.103
0.122
0.134
0.148
0.143
0.124
0.103
0.076
0.053
0.036
0.019
0.008
0.002
0.
0.
0.
0.
0.
0.
0.
0.
0.
0.
0.
0.
0.
0.
0.
0.
0.
0.
0.
0.
0.
0.
0.
0.
0.003
0.003
0.004
0.009
0.015
0.015
0.015
0.013
0.007
0.004
0.002
0.005
0.011
0.026
0.051
0.074
0.104
0.124
0.145
0.157
0.155
0.139
0.109
0.090
0.055
0.034
0.022
0.008
0.002
0.
0.
0.
0.
0.
0.
0.
0.
0.
0.
0.
0.
0.
0.
0.
0.
0.
0.
0.
0.
0.
0.
0.
0.
0.003
0.004
0.009
0.015
0.017
0.017
0.017
0.015
0.008
0.007
0.003
0.005
0.021
0.030
0.048
0.077
0.108
0.137
0.154
0.171
0.166
0.145
0.124
0.092
0.068
0.043
0.018
0.009
0.
0.
0.
0.
0.
0.
0.
0.
0.
0.
0.
0.
0.
0.
0.
0.
0.
0.
0.
0.
0.
0.
0.
0.
0.002
0.003
0.008
0.010
0.016
0.018
0.019
0.018
0.020
0.018
0.012
0.003
0.010
0.023
0.042
0.054
0.082
0.109
0.137
0.163
0.173
0.167
0.157
0.131
0.107
0.084
0.051
0.020
0.010
0.005
0.
0.
0.
0.
0.
0.
0.
0.
0.
0.
0.
0.
0.
0.
0.
0.
0.
0.
0.
0.
0.
0.
0.
0.
0.003
0.008
0.010
0.016
0.020
0.020
0.022
0.025
0.022
0.012
0.007
0.010
0.025
0.045
0.057
0.078
0.113
0.143
0.159
0.179
0.167
0.154
0.136
0.112
0.085
0.054
0.038
0.019
0.007
0.004
0.
0.
0.
0.
0.
0.
0.
0.
0.
0.
0.
0.
0.
0.
0.
0.
0.
0.
0.
0.
0.
0.
0.
0.003
0.003
0.009
0.015
0.018
0.019
0.020
0.023
0.017
0.009
0.002
0.013
0.024
0.044
0.066
0.084
0.108
0.133
0.160
0.180
0.170
0.153
0.136
0.115
0.093
0.059
0.042
0.023
0.008
0.005
0.
0.
0.
0.
0.
0.
0.
0.
0.
0.
0.
0.
0.
0.
0.
0.
0.
0.
0.
0.
0.
0.
0.
0.
0.003
0.007
0.009
0.014
0.014
0.014
0.012
0.005
0.002
0.004
0.011
0.021
0.040
0.061
0.080
0.110
0.137
0.159
0.166
0.161
0.157
0.139
0.119
0.094
0.059
0.046
0.026
0.018
0.005
0.
0.
0.
0.
0.
0.
0.
0.
0.
0.
0.
0.
0.
0.
0.
0.
0.
0.
0.
0.
0.
0.
0.
0.
0.
0.002
0.003
0.007
0.007
0.007
0.
0.
0.002
0.004
0.007
0.020
0.035
0.054
0.071
0.104
0.127
0.143
0.157
0.152
0.148
0.134
0.116
0.087
0.060
0.043
0.027
0.019
0.005
0.
0.
0.
0.
0.
0.
0.
0.
0.
0.
0.
0.
0.
0.
0.
0.
0.
0.
0.
0.
0.
0.
0.
0.
0.
0.
0.
0.
0.
0.
0.
0.
0.
0.
0.006
0.018
0.026
0.042
0.060
0.087
0.113
0.131
0.139
0.138
0.135
0.120
0.100
0.071
0.057
0.041
0.027
0.018
0.005
0.
0.
0.
0.
0.
0.
0.
0.
0.
0.
0.
0.
0.
0.
0.
0.
0.
0.
0.
0.
0.
0.
0.
0.
0.
0.
0.
0.
0.
0.
0.
0.
0.
0.
0.005
0.013
0.024
0.035
0.045
0.078
0.088
0.108
0.116
0.119
0.117
0.106
0.085
0.064
0.047
0.033
0.024
0.012
0.
0.
0.
0.
0.
0.
0.
0.
0.
0.
0.
0.
0.
0.
0.
0.
0.
0.
0.
0.
0.
0.
0.
0.
0.
0.
0.
0.
0.
0.
0.
0.
0.
0.
0.
0.004
0.007
0.016
0.024
0.029
0.046
0.069
0.079
0.094
0.097
0.091
0.078
0.060
0.050
0.039
0.027
0.020
0.010
0.
0.
0.
0.
0.
0.
0.
0.
0.
0.
0.
0.
0.
0.
0.
0.
0.
0.
0.
0.
0.
0.
0.
0.
0.
0.
0.
0.
0.
0.
0.
0.
0.
0.
0.
0.
0.007
0.009
0.016
0.022
0.032
0.034
0.056
0.063
0.059
0.057
0.053
0.043
0.031
0.027
0.021
0.012
0.004
0.
0.
0.
0.
0.
0.
0.
0.
0.
0.
0.
0.
0.
0.
0.
0.
0.
0.
0.
0.
0.
0.
0.
0.
0.
0.
0.
0.
0.
0.
0.
0.
0.
0.
0.
0.
0.002
0.007
0.009
0.010
0.011
0.020
0.018
0.034
0.036
0.037
0.033
0.029
0.023
0.019
0.011
0.005
0.
0.
0.
0.
0.
0.
0.
0.
0.
0.
0.
0.
0.
0.
0.
0.
0.
0.
0.
0.
0.
0.
0.
0.
0.
0.
0.
0.
0.
0.
0.
0.
0.
0.
0.
0.
0.
0.
0.002
0.003
0.007
0.008
0.010
0.013
0.013
0.017
0.023
0.021
0.016
0.015
0.006
0.005
0.
0.
0.
0.
0.
0.
0.
0.
0.
0.
0.
0.
0.
0.
0.
0.
0.
0.
0.
0.
0.
0.
0.
0.
0.
0.
0.
0.
0.
0.
0.
0.
0.
0.
0.
0.
0.
0.
0.
0.
0.002
0.002
0.002
0.
0.
0.
0.
0.
0.004
0.004
0.004
0.
0.
0.
0.
0.
0.
0.
0.
0.
0.
0.
0.
0.
0.
0.
0.
0.
0.
0.
0.
0.
0.
0.
0.
0.
0.
0.
0.
0.
0.
0.
0.
0.
0.
0.
0.
0.
0.
0.
0.
0.
0.
0.
0.
0.
0.
0.
0.
0.
0.
0.
0.
0.
0.
0.
0.
0.
0.
0.
0.
0.
0.
0.
0.
0.
0.
0.
0.
0.
0.
0.
0.
0.
0.
0.
0.
0.
0.
0.
0.
0.
0.
0.
0.
0.
0.
0.
0.
0.
0.
0.
0.
0.
0.
0.
0.
0.
0.
0.
0.
0.
0.
0.
0.
0.
0.
0.
0.
0.
0.
0.
0.
0.
0.
0.
0.
0.
0.
0.
0.
0.
0.
0.
0.
0.
0.
0.
0.
0.
0.
0.
0.
0.
0.
0.
0.
0.
0.
0.
0.
0.
0.
0.
0.
0.
0.
0.
0.
0.
0.
0.
0.
0.
0.
0.
0.
0.
0.
0.
0.
0.
0.
0.
0.
0.
0.
0.
0.
0.
0.
0.
0.
0.
0.
0.
0.
0.
0.
0.
0.
0.
0.
0.
0.
0.
0.
0.
0.
0.
0.
0.
0.
0.
0.
0.
0.
0.
0.
0.
0.
0.
0.
0.
0.
0.
0.
0.
0.
0.
0.
0.
0.
0.
0.
0.
0.
0.
0.
0.
0.
0.
0.
0.
0.
0.
0.
0.
0.
0.
0.
0.
0.
0.
0.
0.
0.
0.
0.
0.
0.
0.
0.
0.
0.
0.
0.
0.
0.
0.
0.
0.
0.
0.
0.
0.
0.
0.
0.
0.
0.
0.
0.
0.
0.
0.
0.
0.
0.
0.
0.
0.
0.
0.
0.
0.
0.
0.
0.
0.
0.
0.
0.
0.
0.
0.
0.
0.
0.
0.
0.
0.
0.
0.
0.
0.
0.
0.
0.
0.
0.
0.
0.
0.
0.
0.
0.
0.
0.
0.
0.
0.
0.
0.
0.
0.
0.
0.
0.
0.
0.
0.
0.
0.
0.
0.
0.
0.
0.
0.
0.
0.
0.
0.
0.
0.
0.
0.
0.
0.
0.
0.
0.
0.
0.
0.
0.
0.
0.
0.
0.
0.
0.
0.
0.
0.
0.
0.
0.
0.
0.
0.
0.
0.
0.
0.
0.
0.
0.
0.
0.
0.
0.
0.
0.
0.
0.
0.
0.
0.
0.
0.
0.
0.
0.
0.
0.
0.
0.
0.
0.
0.
0.
0.
0.
0.
0.
0.
0.
0.
0.
0.
0.
0.
0.
0.
0.
0.
0.
0.
0.
0.
0.
0.
0.
0.
0.
0.
0.
0.
0.
0.
0.
0.
0.
0.
0.
0.
0.
0.
0.
0.
0.
0.
0.
0.
0.
0.
0.
0.
0.
0.
0.
0.
0.
0.
0.
0.
0.
0.
0.
0.
0.
0.
0.
0.
0.
0.
0.
0.
0.
0.
0.
0.
0.
0.
0.
0.
0.
0.
0.
0.
0.
0.
0.
0.
0.
0.
0.
0.
0.
0.
0.
0.
0.
0.
0.
0.
0.
0.
0.
0.
0.
0.
0.
0.
0.
0.
0.
0.
0.
0.
0.
0.
0.
0.
0.
0.
0.
0.
0.
0.
0.
0.
0.
0.
0.
0.
0.
0.
0.
0.
0.
0.
0.
0.
0.
0.
0.
0.
0.
0.
0.
0.
0.
0.
0.
0.
0.
0.
0.
0.
0.
0.
0.
0.
0.
0.
0.
0.
0.
0.
0.
0.
0.
0.
0.
0.
0.
0.
0.
0.
0.
0.
0.
0.
0.
0.
0.
0.
0.
0.
0.
0.
0.
0.
0.
0.
0.
0.
0.
0.
0.
0.
0.
0.
0.
0.
0.
0.
0.
0.
0.
0.
0.
0.
0.
0.
0.
0.
0.
0.
0.
0.
0.
0.
0.
0.
0.
0.
0.
0.
0.
0.
0.
0.
0.
0.
0.
0.
0.
0.
0.
0.
0.
0.
0.
0.
0.
0.
0.
0.
0.
0.
0.
0.
0.
0.
0.
0.
0.
0.
0.
0.
0.
0.
0.
0.
0.
0.
0.
0.
0.
0.
0.
0.
0.
0.
0.
0.
0.
0.
0.
0.
0.
0.
0.
0.
0.
0.
0.
0.
0.
0.
0.
0.
0.
0.
0.
0.
0.
0.
0.
0.
0.
0.
0.
0.
0.
0.
0.
0.
0.
0.
0.
0.
0.
0.
0.
0.
0.
0.
0.
0.
0.
0.
0.
0.
0.
0.
0.
0.
0.
0.
0.
0.
0.
0.
0.
0.
0.
0.
0.
0.
0.
0.
0.
0.
0.
0.
0.
0.
0.
0.
0.
0.
0.
0.
0.
0.
0.
0.
0.
0.
0.
0.
0.
0.
0.
0.
0.
0.
0.
0.
0.
0.
0.
0.
0.
0.
0.
0.
0.
0.
0.
0.
0.
0.
0.
0.
0.
0.
0.
0.
0.
0.
0.
0.
0.
0.
0.
0.
0.
0.
0.
0.
0.
0.
0.
0.
0.
0.
0.
0.
0.
0.
0.
0.
0.
0.
0.
0.
0.
0.
0.
0.
0.
0.
0.
0.
0.
0.
0.
0.
0.
0.
0.
0.
0.
0.
0.
0.
0.
0.
0.
0.
0.
0.
0.
0.
0.
0.
0.
0.
0.
0.
0.
0.
0.
0.
0.
0.
0.
0.
0.
0.
0.
0.
0.
0.
0.
0.
0.
0.
0.
0.
0.
0.
0.
0.
0.
0.
0.
0.
0.
0.
0.
0.
0.
0.
0.
0.
0.
0.
0.
0.
0.
0.
0.
0.
0.
0.
0.
0.
0.
0.
0.
0.
0.
0.
0.
0.
0.
0.
0.
0.
0.
0.
0.
0.
0.
0.
0.
0.
0.
0.
0.
0.
0.
0.
0.
0.
0.
0.
0.
0.
0.
0.
0.
0.
0.
0.
0.
0.
0.
0.
0.
0.
0.
0.
0.
0.
0.
0.
0.
0.
0.
0.
0.
0.
0.
0.
0.
0.
0.
0.
0.
0.
0.
0.
0.
0.
0.
0.
0.
0.
0.
0.
0.
0.
0.
0.
0.
0.
0.
0.
0.
0.
0.
0.
0.
0.
0.
0.
0.
0.
0.
0.
0.
0.
0.
0.
0.
0.
0.
0.
0.
0.
0.
0.
0.
0.
0.
0.
0.
0.
0.
0.
0.
0.
0.
0.
0.
0.
0.
0.
0.
0.
0.
0.
0.
0.
0.
0.
0.
0.
0.
0.
0.
0.
0.
0.
0.
0.
0.
0.
0.
0.
0.
0.
0.
0.
0.
0.
0.
0.
0.
0.
0.
0.
0.
0.
0.
0.
0.
0.
0.
0.
0.
0.
0.
0.
0.
0.
0.
0.
0.
0.
0.
0.
0.
0.
0.
0.
0.
0.
0.
0.
0.
0.
0.
0.
0.
0.
0.
0.
0.
0.
0.
0.
0.
0.
0.
0.
0.
0.
0.
0.
0.
0.
0.
0.
0.
0.
0.
0.
0.
0.
0.
0.
0.
0.
0.
0.
0.
0.
0.
0.
0.
0.
0.
0.
0.
0.
0.
0.
0.
0.
0.
0.
0.
0.
0.
0.
0.
0.
0.
0.
0.
0.
0.
0.
0.
0.
0.
0.
0.
0.
0.
0.
0.
0.
0.
0.
0.
0.
0.
0.
0.
0.
0.
0.
0.
0.
0.
0.
0.
0.
0.
0.
0.
0.
0.
0.
0.
0.
0.
0.
0.
0.
0.
0.
0.
0.
0.
0.
0.
0.
0.
0.
0.
0.
0.
0.
0.
0.
0.
0.
0.
0.
0.
0.
0.
0.
0.
0.
0.
0.
0.
0.
0.
0.
0.
0.
0.
0.
0.
0.
0.
0.
0.
0.
0.
0.
0.
0.
0.
0.
0.
0.
0.
0.
0.
0.
0.
0.
0.
0.
0.
0.
0.
0.
0.
0.
0.
0.
0.
0.
0.
0.
0.
0.
0.
0.
0.
0.
0.
0.
0.
0.
0.
0.
0.
0.
0.
0.
0.
0.
0.
0.
0.
0.
0.
0.
0.
0.
0.
0.
0.
0.
0.
0.
0.
0.
0.
0.
0.
0.
0.
0.
0.
0.
0.
0.
0.
0.
0.
0.
0.
0.
0.
0.
0.
0.
0.
0.
0.
0.
0.
0.
0.
0.
0.
0.
0.
0.
0.
0.
0.
0.
0.
0.
0.
0.
0.
0.
0.
0.003
0.003
0.003
0.
0.
0.
0.
0.
0.
0.
0.
0.
0.
0.
0.
0.
0.
0.
0.
0.
0.
0.
0.
0.
0.
0.
0.
0.
0.
0.
0.
0.
0.
0.
0.
0.
0.
0.
0.
0.
0.
0.
0.
0.
0.
0.
0.
0.
0.
0.
0.
0.003
0.004
0.004
0.009
0.009
0.008
0.007
0.
0.
0.
0.
0.
0.
0.
0.
0.
0.
0.
0.
0.
0.
0.
0.
0.
0.
0.
0.
0.
0.
0.
0.
0.
0.
0.
0.
0.
0.
0.
0.
0.
0.
0.
0.
0.
0.
0.
0.
0.
0.
0.
0.
0.
0.
0.004
0.009
0.014
0.015
0.015
0.010
0.009
0.004
0.
0.
0.
0.
0.
0.
0.
0.
0.
0.
0.
0.
0.
0.
0.
0.
0.
0.
0.
0.
0.
0.
0.
0.
0.
0.
0.
0.
0.
0.
0.
0.
0.
0.
0.
0.
0.
0.
0.
0.
0.
0.
0.
0.
0.003
0.009
0.015
0.017
0.017
0.017
0.016
0.009
0.008
0.
0.
0.
0.
0.
0.
0.
0.
0.
0.
0.
0.
0.
0.
0.
0.
0.
0.
0.
0.
0.
0.
0.
0.
0.
0.
0.
0.
0.
0.
0.
0.
0.
0.
0.
0.
0.
0.
0.
0.
0.
0.
0.
0.
0.007
0.010
0.016
0.018
0.019
0.018
0.016
0.010
0.008
0.
0.
0.
0.
0.
0.
0.
0.
0.
0.
0.
0.
0.
0.
0.
0.
0.
0.
0.
0.
0.
0.004
0.004
0.005
0.004
0.
0.
0.
0.
0.
0.
0.
0.
0.
0.
0.
0.
0.
0.
0.
0.
0.
0.
0.
0.008
0.010
0.016
0.018
0.023
0.025
0.019
0.014
0.007
0.
0.
0.
0.
0.
0.
0.
0.
0.
0.
0.
0.
0.
0.
0.
0.
0.
0.
0.
0.
0.
0.004
0.005
0.007
0.006
0.002
0.
0.
0.
0.
0.
0.
0.
0.
0.
0.
0.
0.
0.
0.
0.
0.
0.
0.
0.004
0.009
0.011
0.024
0.021
0.021
0.015
0.012
0.
0.
0.
0.
0.
0.
0.
0.
0.
0.
0.
0.
0.
0.
0.
0.
0.
0.
0.
0.
0.
0.
0.
0.004
0.006
0.002
0.
0.
0.
0.
0.
0.
0.
0.
0.
0.
0.
0.
0.
0.
0.
0.
0.
0.
0.
0.004
0.013
0.015
0.016
0.025
0.019
0.017
0.003
0.
0.
0.
0.
0.
0.
0.
0.
0.
0.
0.
0.
0.
0.
0.
0.
0.
0.
0.
0.
0.
0.
0.
0.
0.
0.
0.
0.
0.
0.
0.
0.
0.
0.
0.
0.
0.
0.
0.
0.
0.
0.
0.
0.
0.005
0.006
0.007
0.013
0.021
0.021
0.015
0.006
0.005
0.
0.
0.
0.
0.
0.
0.
0.
0.
0.
0.
0.
0.
0.
0.
0.
0.
0.
0.
0.
0.
0.
0.
0.
0.
0.
0.
0.
0.
0.
0.
0.
0.
0.
0.
0.
0.
0.
0.
0.
0.
0.
0.
0.004
0.006
0.008
0.016
0.019
0.022
0.022
0.018
0.020
0.014
0.012
0.006
0.
0.
0.
0.
0.
0.
0.
0.
0.
0.
0.
0.
0.
0.
0.
0.
0.
0.
0.
0.
0.
0.
0.
0.
0.
0.
0.
0.
0.
0.
0.
0.
0.
0.
0.
0.
0.
0.
0.
0.
0.
0.005
0.009
0.017
0.020
0.026
0.028
0.034
0.047
0.047
0.042
0.034
0.022
0.017
0.007
0.
0.
0.
0.
0.
0.
0.
0.
0.
0.
0.
0.
0.
0.
0.
0.
0.
0.
0.
0.
0.
0.
0.
0.
0.
0.
0.
0.003
0.003
0.003
0.003
0.
0.
0.
0.
0.
0.
0.
0.
0.005
0.015
0.019
0.027
0.036
0.051
0.064
0.069
0.070
0.067
0.059
0.044
0.033
0.020
0.013
0.
0.
0.
0.
0.
0.
0.
0.
0.
0.
0.
0.
0.
0.
0.
0.
0.
0.
0.
0.
0.
0.
0.
0.
0.003
0.003
0.004
0.004
0.008
0.008
0.003
0.
0.
0.
0.
0.
0.
0.
0.008
0.016
0.024
0.034
0.053
0.073
0.091
0.099
0.095
0.093
0.084
0.063
0.052
0.036
0.021
0.012
0.
0.
0.
0.
0.
0.
0.
0.
0.
0.
0.
0.
0.
0.
0.
0.
0.
0.
0.
0.
0.
0.
0.
0.003
0.004
0.005
0.010
0.010
0.010
0.009
0.007
0.
0.
0.
0.
0.
0.
0.008
0.018
0.025
0.037
0.078
0.103
0.119
0.130
0.130
0.127
0.110
0.089
0.071
0.053
0.033
0.019
0.003
0.
0.
0.
0.
0.
0.
0.
0.
0.
0.
0.
0.
0.
0.
0.
0.
0.
0.
0.
0.
0.
0.003
0.004
0.005
0.010
0.011
0.011
0.011
0.010
0.008
0.
0.
0.
0.
0.
0.
0.012
0.027
0.043
0.067
0.093
0.122
0.142
0.160
0.158
0.156
0.141
0.109
0.091
0.065
0.041
0.024
0.013
0.002
0.
0.
0.
0.
0.
0.
0.
0.
0.
0.
0.
0.
0.
0.
0.
0.
0.
0.
0.
0.
0.003
0.004
0.005
0.010
0.011
0.012
0.011
0.010
0.011
0.
0.
0.
0.
0.005
0.014
0.022
0.041
0.053
0.087
0.110
0.132
0.158
0.179
0.187
0.182
0.156
0.129
0.103
0.080
0.051
0.028
0.015
0.003
0.
0.
0.
0.
0.
0.
0.
0.
0.
0.
0.
0.
0.
0.
0.
0.
0.
0.
0.
0.
0.
0.004
0.005
0.010
0.011
0.014
0.014
0.013
0.011
0.003
0.007
0.004
0.007
0.010
0.016
0.028
0.037
0.068
0.092
0.118
0.150
0.172
0.193
0.202
0.194
0.170
0.139
0.109
0.084
0.054
0.029
0.017
0.003
0.
0.
0.
0.
0.
0.
0.
0.
0.
0.
0.
0.
0.
0.
0.
0.
0.
0.
0.
0.
0.
0.003
0.004
0.005
0.012
0.013
0.014
0.018
0.022
0.019
0.019
0.024
0.015
0.021
0.020
0.029
0.042
0.064
0.095
0.131
0.164
0.189
0.211
0.221
0.210
0.198
0.159
0.121
0.083
0.049
0.029
0.017
0.003
0.
0.
0.
0.
0.
0.
0.
0.
0.
0.
0.
0.
0.
0.
0.
0.
0.
0.
0.
0.
0.
0.
0.003
0.006
0.007
0.017
0.019
0.021
0.019
0.024
0.024
0.028
0.027
0.029
0.030
0.035
0.043
0.069
0.106
0.128
0.156
0.189
0.225
0.243
0.237
0.215
0.174
0.126
0.093
0.054
0.032
0.015
0.003
0.
0.
0.
0.
0.
0.
0.
0.
0.
0.
0.
0.
0.
0.
0.
0.
0.
0.
0.
0.
0.
0.
0.
0.006
0.007
0.014
0.018
0.024
0.027
0.032
0.040
0.041
0.045
0.042
0.041
0.043
0.048
0.070
0.101
0.138
0.169
0.212
0.237
0.258
0.250
0.232
0.195
0.137
0.103
0.067
0.033
0.014
0.003
0.
0.
0.
0.
0.
0.
0.
0.
0.
0.
0.
0.
0.
0.
0.
0.
0.
0.
0.
0.
0.
0.
0.002
0.003
0.009
0.014
0.023
0.028
0.035
0.042
0.045
0.050
0.051
0.047
0.039
0.043
0.048
0.074
0.104
0.145
0.181
0.223
0.254
0.271
0.262
0.240
0.202
0.155
0.116
0.076
0.044
0.011
0.007
0.
0.
0.
0.
0.
0.
0.
0.
0.
0.
0.
0.
0.
0.
0.
0.
0.
0.
0.
0.
0.
0.
0.002
0.003
0.010
0.020
0.025
0.030
0.038
0.045
0.049
0.054
0.056
0.056
0.047
0.049
0.061
0.071
0.103
0.147
0.193
0.236
0.259
0.277
0.272
0.251
0.203
0.165
0.118
0.089
0.055
0.025
0.007
0.004
0.
0.
0.
0.
0.
0.
0.
0.
0.
0.
0.
0.
0.
0.
0.
0.
0.
0.
0.
0.
0.
0.
0.006
0.012
0.020
0.025
0.034
0.039
0.046
0.046
0.057
0.059
0.053
0.047
0.054
0.061
0.074
0.104
0.140
0.193
0.236
0.269
0.288
0.281
0.252
0.205
0.169
0.133
0.095
0.060
0.038
0.018
0.005
0.
0.
0.
0.
0.
0.
0.
0.
0.
0.
0.
0.
0.
0.
0.
0.
0.
0.
0.
0.
0.003
0.003
0.006
0.012
0.017
0.023
0.032
0.036
0.043
0.046
0.054
0.056
0.050
0.044
0.050
0.062
0.079
0.103
0.140
0.197
0.235
0.263
0.270
0.269
0.253
0.209
0.179
0.131
0.100
0.066
0.042
0.022
0.006
0.
0.
0.
0.
0.
0.
0.
0.
0.
0.
0.
0.
0.
0.
0.
0.
0.
0.
0.
0.
0.003
0.004
0.006
0.012
0.020
0.023
0.023
0.031
0.037
0.041
0.044
0.042
0.038
0.034
0.040
0.056
0.077
0.105
0.138
0.184
0.230
0.255
0.267
0.260
0.238
0.210
0.180
0.144
0.103
0.066
0.046
0.024
0.012
0.
0.
0.
0.
0.
0.
0.
0.
0.
0.
0.
0.
0.
0.
0.
0.
0.
0.
0.
0.003
0.004
0.004
0.009
0.011
0.016
0.016
0.019
0.025
0.026
0.033
0.037
0.033
0.027
0.026
0.035
0.042
0.062
0.093
0.136
0.180
0.221
0.242
0.252
0.243
0.234
0.205
0.172
0.139
0.095
0.065
0.043
0.026
0.012
0.
0.
0.
0.
0.
0.
0.
0.
0.
0.
0.
0.
0.
0.
0.
0.
0.
0.
0.
0.003
0.004
0.004
0.005
0.009
0.011
0.010
0.010
0.015
0.015
0.020
0.023
0.017
0.012
0.017
0.021
0.032
0.054
0.080
0.117
0.164
0.192
0.217
0.227
0.228
0.215
0.187
0.162
0.129
0.088
0.062
0.042
0.025
0.012
0.
0.
0.
0.
0.
0.
0.
0.
0.
0.
0.
0.
0.
0.
0.
0.
0.
0.
0.
0.
0.003
0.004
0.004
0.004
0.004
0.003
0.
0.
0.
0.
0.003
0.003
0.003
0.007
0.012
0.028
0.039
0.065
0.097
0.135
0.165
0.183
0.185
0.192
0.185
0.163
0.135
0.102
0.075
0.051
0.038
0.023
0.011
0.
0.
0.
0.
0.
0.
0.
0.
0.
0.
0.
0.
0.
0.
0.
0.
0.
0.
0.
0.
0.003
0.003
0.004
0.004
0.003
0.
0.
0.
0.
0.
0.
0.002
0.002
0.002
0.008
0.019
0.027
0.047
0.077
0.106
0.130
0.145
0.154
0.151
0.149
0.128
0.109
0.081
0.059
0.043
0.028
0.019
0.005
0.
0.
0.
0.
0.
0.
0.
0.
0.
0.
0.
0.
0.
0.
0.
0.
0.
0.
0.
0.
0.
0.
0.003
0.003
0.
0.
0.
0.
0.
0.
0.
0.
0.
0.002
0.003
0.010
0.025
0.031
0.048
0.072
0.094
0.100
0.115
0.115
0.108
0.091
0.076
0.058
0.046
0.029
0.022
0.011
0.004
0.
0.
0.
0.
0.
0.
0.
0.
0.
0.
0.
0.
0.
0.
0.
0.
0.
0.
0.
0.
0.
0.
0.
0.
0.
0.
0.
0.
0.
0.
0.
0.
0.
0.002
0.003
0.004
0.015
0.017
0.035
0.047
0.051
0.068
0.068
0.065
0.066
0.060
0.049
0.037
0.027
0.021
0.012
0.005
0.
0.
0.
0.
0.
0.
0.
0.
0.
0.
0.
0.
0.
0.
0.
0.
0.
0.
0.
0.
0.
0.
0.
0.
0.
0.
0.
0.
0.
0.
0.
0.
0.
0.
0.
0.003
0.004
0.004
0.014
0.018
0.029
0.030
0.030
0.044
0.040
0.034
0.034
0.031
0.025
0.018
0.007
0.005
0.
0.
0.
0.
0.
0.
0.
0.
0.
0.
0.
0.
0.
0.
0.
0.
0.
0.
0.
0.
0.
0.
0.
0.
0.
0.
0.
0.
0.
0.
0.
0.
0.
0.
0.
0.
0.002
0.003
0.004
0.004
0.004
0.007
0.012
0.013
0.011
0.015
0.015
0.019
0.006
0.006
0.005
0.004
0.
0.
0.
0.
0.
0.
0.
0.
0.
0.
0.
0.
0.
0.
0.
0.
0.
0.
0.
0.
0.
0.
0.
0.
0.
0.
0.
0.
0.
0.
0.
0.
0.
0.
0.
0.
0.
0.
0.002
0.003
0.003
0.003
0.003
0.003
0.003
0.007
0.007
0.003
0.
0.
0.
0.
0.
0.
0.
0.
0.
0.
0.
0.
0.
0.
0.
0.
0.
0.
0.
0.
0.
0.
0.
0.
0.
0.
0.
0.
0.
0.
0.
0.
0.
0.
0.
0.
0.
0.
0.
0.
0.
0.
0.
0.
0.
0.002
0.002
0.002
0.
0.
0.
0.
0.
0.
0.
0.
0.
0.
0.
0.
0.
0.
0.
0.
0.
0.
0.
0.
0.
0.
0.
0.
0.
0.
0.
0.
0.
0.
0.
0.
0.
0.
0.
0.
0.
0.
0.
0.
0.
0.
0.
0.
0.
0.
0.
0.
0.
0.
0.
0.
0.
0.
0.
0.
0.
0.
0.
0.
0.
0.
0.
0.
0.
0.
0.
0.
0.
0.
0.
0.
0.
0.
0.
0.
0.
0.
0.
0.
0.
0.
0.
0.
0.
0.
0.
0.
0.
0.
0.
0.
0.
0.
0.
0.
0.
0.
0.
0.
0.
0.
0.
0.
0.
0.
0.
0.
0.
0.
0.
0.
0.
0.
0.
0.
0.
0.
0.
0.
0.
0.
0.
0.
0.
0.
0.
0.
0.
0.
0.
0.
0.
0.
0.
0.
0.
0.
0.
0.
0.
0.
0.
0.
0.
0.
0.
0.
0.
0.
0.
0.
0.
0.
0.
0.
0.
0.
0.
0.
0.
0.
0.
0.
0.
0.
0.
0.
0.
0.
0.
0.
0.
0.
0.
0.
0.
0.
0.
0.
0.
0.
0.
0.
0.
0.
0.
0.
0.
0.
0.
0.
0.
0.
0.
0.
0.
0.
0.
0.
0.
0.
0.
0.
0.
0.
0.
0.
0.
0.
0.
0.
0.
0.
0.
0.
0.
0.
0.
0.
0.
0.
0.
0.
0.
0.
0.
0.
0.
0.
0.
0.
0.
0.
0.
0.
0.
0.
0.
0.
0.
0.
0.
0.
0.
0.
0.
0.
0.
0.
0.
0.
0.
0.
0.
0.
0.
0.
0.
0.
0.
0.
0.
0.
0.
0.
0.
0.
0.
0.
0.
0.
0.
0.
0.
0.
0.
0.
0.
0.
0.
0.
0.
0.
0.
0.
0.
0.
0.
0.
0.
0.
0.
0.
0.
0.
0.
0.
0.
0.
0.
0.
0.
0.
0.
0.
0.
0.
0.
0.
0.
0.
0.
0.
0.
0.
0.
0.
0.
0.
0.
0.
0.
0.
0.
0.
0.
0.
0.
0.
0.
0.
0.
0.
0.
0.
0.
0.
0.
0.
0.
0.
0.
0.
0.
0.
0.
0.
0.
0.
0.
0.
0.
0.
0.
0.
0.
0.
0.
0.
0.
0.
0.
0.
0.
0.
0.
0.
0.
0.
0.
0.
0.
0.
0.
0.
0.
0.
0.
0.
0.
0.
0.
0.
0.
0.
0.
0.
0.
0.
0.
0.
0.
0.
0.
0.
0.
0.
0.
0.
0.
0.
0.
0.
0.
0.
0.
0.
0.
0.
0.
0.
0.
0.
0.
0.
0.
0.
0.
0.
0.
0.
0.
0.
0.
0.
0.
0.
0.
0.
0.
0.
0.
0.
0.
0.
0.
0.
0.
0.
0.
0.
0.
0.
0.
0.
0.
0.
0.
0.
0.
0.
0.
0.
0.
0.
0.
0.
0.
0.
0.
0.
0.
0.
0.
0.
0.
0.
0.
0.
0.
0.
0.
0.
0.
0.
0.
0.
0.
0.
0.
0.
0.
0.
0.
0.
0.
0.
0.
0.
0.
0.
0.
0.
0.
0.
0.
0.
0.
0.
0.
0.
0.
0.
0.
0.
0.
0.
0.
0.
0.
0.
0.
0.
0.
0.
0.
0.
0.
0.
0.
0.
0.
0.
0.
0.
0.
0.
0.
0.
0.
0.
0.
0.
0.
0.
0.
0.
0.
0.
0.
0.
0.
0.
0.
0.
0.
0.
0.
0.
0.
0.
0.
0.
0.
0.
0.
0.
0.
0.
0.
0.
0.
0.
0.
0.
0.
0.
0.
0.
0.
0.
0.
0.
0.
0.
0.
0.
0.
0.
0.
0.
0.
0.
0.
0.
0.
0.
0.
0.
0.
0.
0.
0.
0.
0.
0.
0.
0.
0.
0.
0.
0.
0.
0.
0.
0.
0.
0.
0.
0.
0.
0.
0.
0.
0.
0.
0.
0.
0.
0.
0.
0.
0.
0.
0.
0.
0.
0.
0.
0.
0.
0.
0.
0.
0.
0.
0.
0.
0.
0.
0.
0.
0.
0.
0.
0.
0.
0.
0.
0.
0.
0.
0.
0.
0.
0.
0.
0.
0.
0.
0.
0.
0.
0.
0.
0.
0.
0.
0.
0.
0.
0.
0.
0.
0.
0.
0.
0.
0.
0.
0.
0.
0.
0.
0.
0.
0.
0.
0.
0.
0.
0.
0.
0.
0.
0.
0.
0.
0.
0.
0.
0.
0.
0.
0.
0.
0.
0.
0.
0.
0.
0.
0.
0.
0.
0.
0.
0.
0.
0.
0.
0.
0.
0.
0.
0.
0.
0.
0.
0.
0.
0.
0.
0.
0.
0.
0.
0.
0.
0.
0.
0.
0.
0.
0.
0.
0.
0.
0.
0.
0.
0.
0.
0.
0.
0.
0.
0.
0.
0.
0.
0.
0.
0.
0.
0.
0.
0.
0.
0.
0.
0.
0.
0.
0.
0.
0.
0.
0.
0.
0.
0.
0.
0.
0.
0.
0.
0.
0.
0.
0.
0.
0.
0.
0.
0.
0.
0.
0.
0.
0.
0.
0.
0.
0.
0.
0.
0.
0.
0.
0.
0.
0.
0.
0.
0.
0.
0.
0.
0.
0.
0.
0.
0.
0.
0.
0.
0.
0.
0.
0.
0.
0.
0.
0.
0.
0.
0.
0.
0.
0.
0.
0.
0.
0.
0.
0.
0.
0.
0.
0.
0.
0.
0.
0.
0.
0.
0.
0.
0.
0.
0.
0.
0.
0.
0.
0.
0.
0.
0.
0.
0.
0.
0.
0.
0.
0.
0.
0.
0.
0.
0.
0.
0.
0.
0.
0.
0.
0.
0.
0.
0.
0.
0.
0.
0.
0.
0.
0.
0.
0.
0.
0.
0.
0.
0.
0.
0.
0.
0.
0.
0.
0.
0.
0.
0.
0.
0.
0.
0.
0.
0.
0.
0.
0.
0.
0.
0.
0.
0.
0.
0.
0.
0.
0.
0.
0.
0.
0.
0.
0.
0.
0.
0.
0.
0.
0.
0.
0.
0.
0.
0.
0.
0.
0.
0.
0.
0.
0.
0.
0.
0.
0.
0.
0.
0.
0.
0.
0.
0.
0.
0.
0.
0.
0.
0.
0.
0.
0.
0.
0.
0.
0.
0.
0.
0.
0.
0.
0.
0.
0.
0.
0.
0.
0.
0.
0.
0.
0.
0.
0.
0.
0.
0.
0.
0.
0.
0.
0.
0.
0.
0.
0.
0.
0.
0.
0.
0.
0.
0.
0.
0.
0.
0.
0.
0.
0.
0.
0.
0.
0.
0.
0.
0.
0.
0.
0.
0.
0.
0.
0.
0.
0.
0.
0.
0.
0.
0.
0.
0.
0.
0.
0.
0.
0.
0.
0.
0.
0.
0.
0.
0.
0.
0.
0.
0.
0.
0.
0.
0.
0.
0.
0.
0.
0.
0.
0.
0.
0.
0.
0.
0.
0.
0.
0.
0.
0.
0.
0.
0.
0.
0.
0.
0.
0.
0.
0.
0.
0.
0.
0.
0.
0.
0.
0.
0.
0.
0.
0.
0.
0.
0.
0.
0.
0.
0.
0.
0.
0.
0.
0.
0.
0.
0.
0.
0.
0.
0.
0.
0.
0.
0.
0.
0.
0.
0.
0.
0.
0.
0.
0.
0.
0.
0.
0.
0.
0.
0.
0.
0.
0.
0.
0.
0.
0.
0.
0.
0.
0.
0.
0.
0.
0.
0.003
0.004
0.008
0.008
0.007
0.
0.
0.
0.
0.
0.
0.
0.
0.
0.
0.
0.
0.
0.
0.
0.
0.
0.
0.
0.
0.
0.
0.
0.
0.
0.
0.
0.
0.
0.
0.
0.
0.
0.
0.
0.
0.
0.
0.
0.
0.
0.
0.
0.
0.
0.
0.003
0.004
0.009
0.014
0.015
0.011
0.010
0.009
0.005
0.
0.
0.
0.
0.
0.
0.
0.
0.
0.
0.
0.
0.
0.
0.
0.
0.
0.
0.
0.
0.
0.
0.
0.
0.
0.
0.
0.
0.
0.
0.
0.
0.
0.
0.
0.
0.
0.
0.
0.
0.
0.
0.
0.
0.004
0.010
0.017
0.019
0.020
0.023
0.018
0.012
0.009
0.005
0.
0.
0.
0.
0.
0.
0.
0.
0.
0.
0.
0.
0.
0.
0.
0.
0.
0.
0.
0.
0.004
0.005
0.005
0.004
0.
0.
0.
0.
0.
0.
0.
0.
0.
0.
0.
0.
0.
0.
0.
0.
0.
0.
0.003
0.010
0.017
0.021
0.031
0.033
0.033
0.026
0.022
0.014
0.008
0.
0.
0.
0.
0.
0.
0.
0.
0.
0.
0.
0.
0.
0.
0.
0.
0.
0.
0.
0.005
0.006
0.008
0.009
0.008
0.007
0.002
0.
0.
0.
0.
0.
0.
0.
0.
0.
0.
0.
0.
0.
0.
0.
0.
0.008
0.011
0.020
0.032
0.036
0.039
0.038
0.035
0.033
0.023
0.013
0.007
0.003
0.
0.
0.
0.
0.
0.
0.
0.
0.
0.
0.
0.
0.
0.
0.
0.
0.005
0.006
0.009
0.010
0.010
0.010
0.009
0.007
0.002
0.
0.
0.
0.
0.
0.
0.
0.
0.
0.
0.
0.
0.
0.
0.
0.009
0.012
0.026
0.035
0.040
0.042
0.042
0.041
0.036
0.030
0.017
0.008
0.003
0.003
0.
0.
0.
0.
0.
0.
0.
0.
0.
0.
0.
0.
0.
0.
0.
0.005
0.008
0.010
0.011
0.012
0.011
0.010
0.008
0.003
0.
0.
0.
0.
0.
0.
0.
0.
0.
0.
0.
0.
0.
0.
0.
0.009
0.012
0.026
0.035
0.044
0.047
0.046
0.042
0.041
0.039
0.026
0.017
0.008
0.003
0.
0.
0.
0.
0.
0.
0.
0.
0.
0.
0.
0.
0.
0.
0.
0.005
0.009
0.010
0.012
0.012
0.011
0.010
0.008
0.003
0.
0.
0.
0.
0.
0.
0.
0.
0.
0.
0.
0.
0.
0.
0.
0.008
0.016
0.030
0.043
0.049
0.051
0.050
0.053
0.040
0.039
0.027
0.015
0.013
0.007
0.
0.
0.
0.
0.
0.
0.
0.
0.
0.
0.
0.
0.
0.
0.
0.005
0.008
0.010
0.011
0.011
0.011
0.010
0.008
0.003
0.
0.
0.
0.
0.
0.
0.
0.
0.
0.
0.
0.
0.
0.
0.
0.010
0.017
0.026
0.039
0.052
0.054
0.048
0.051
0.046
0.037
0.021
0.016
0.014
0.012
0.
0.
0.
0.
0.
0.
0.
0.
0.
0.
0.
0.
0.
0.
0.
0.
0.005
0.009
0.010
0.010
0.010
0.009
0.003
0.002
0.
0.
0.
0.
0.
0.
0.
0.
0.
0.
0.
0.
0.
0.
0.005
0.007
0.014
0.033
0.042
0.053
0.061
0.061
0.066
0.061
0.035
0.026
0.025
0.019
0.012
0.
0.
0.
0.
0.
0.
0.
0.
0.
0.
0.
0.
0.
0.
0.
0.
0.004
0.007
0.008
0.008
0.008
0.007
0.002
0.
0.
0.
0.
0.
0.
0.002
0.002
0.004
0.004
0.004
0.
0.
0.
0.
0.006
0.015
0.024
0.030
0.052
0.064
0.070
0.085
0.077
0.064
0.063
0.050
0.025
0.022
0.005
0.
0.
0.
0.
0.
0.
0.
0.
0.
0.
0.
0.
0.
0.
0.
0.
0.
0.
0.
0.002
0.002
0.002
0.
0.
0.
0.003
0.004
0.004
0.006
0.006
0.010
0.007
0.005
0.005
0.004
0.
0.
0.005
0.010
0.019
0.025
0.040
0.056
0.071
0.091
0.103
0.103
0.096
0.083
0.073
0.053
0.033
0.004
0.
0.
0.
0.
0.
0.
0.
0.
0.
0.
0.
0.
0.
0.
0.
0.
0.
0.
0.
0.
0.
0.
0.
0.
0.003
0.004
0.009
0.010
0.013
0.013
0.016
0.015
0.007
0.005
0.004
0.
0.
0.005
0.015
0.022
0.036
0.052
0.073
0.101
0.122
0.134
0.136
0.133
0.118
0.095
0.064
0.051
0.017
0.006
0.
0.
0.
0.
0.
0.
0.
0.
0.
0.
0.
0.
0.
0.
0.
0.
0.
0.
0.
0.
0.
0.
0.003
0.004
0.010
0.012
0.013
0.016
0.016
0.015
0.017
0.015
0.005
0.004
0.
0.
0.008
0.025
0.038
0.054
0.076
0.112
0.133
0.154
0.173
0.175
0.163
0.157
0.126
0.087
0.059
0.037
0.015
0.002
0.
0.
0.
0.
0.
0.
0.
0.
0.
0.
0.
0.
0.
0.
0.
0.
0.
0.
0.
0.
0.003
0.004
0.005
0.012
0.014
0.016
0.019
0.019
0.017
0.014
0.013
0.004
0.002
0.002
0.009
0.031
0.047
0.054
0.073
0.107
0.143
0.174
0.190
0.209
0.219
0.204
0.176
0.147
0.106
0.078
0.051
0.023
0.013
0.
0.
0.
0.
0.
0.
0.
0.
0.
0.
0.
0.
0.
0.
0.
0.
0.
0.
0.
0.
0.003
0.004
0.010
0.013
0.016
0.018
0.023
0.023
0.016
0.018
0.018
0.013
0.012
0.017
0.024
0.039
0.058
0.074
0.103
0.134
0.168
0.197
0.221
0.238
0.243
0.240
0.209
0.170
0.131
0.095
0.062
0.037
0.016
0.002
0.
0.
0.
0.
0.
0.
0.
0.
0.
0.
0.
0.
0.
0.
0.
0.
0.
0.
0.
0.003
0.005
0.011
0.014
0.017
0.023
0.026
0.026
0.029
0.025
0.023
0.017
0.021
0.030
0.038
0.049
0.067
0.084
0.124
0.147
0.186
0.216
0.252
0.264
0.273
0.265
0.232
0.185
0.148
0.107
0.073
0.042
0.019
0.007
0.
0.
0.
0.
0.
0.
0.
0.
0.
0.
0.
0.
0.
0.
0.
0.
0.
0.
0.
0.003
0.004
0.010
0.013
0.016
0.021
0.026
0.030
0.035
0.038
0.036
0.036
0.036
0.046
0.059
0.057
0.079
0.108
0.126
0.159
0.201
0.231
0.268
0.284
0.304
0.290
0.263
0.215
0.163
0.115
0.079
0.045
0.020
0.008
0.
0.
0.
0.
0.
0.
0.
0.
0.
0.
0.
0.
0.
0.
0.
0.
0.
0.
0.
0.
0.004
0.005
0.012
0.017
0.020
0.026
0.037
0.040
0.043
0.043
0.043
0.062
0.074
0.072
0.084
0.083
0.099
0.139
0.164
0.209
0.247
0.290
0.316
0.334
0.322
0.294
0.243
0.186
0.134
0.081
0.042
0.020
0.008
0.
0.
0.
0.
0.
0.
0.
0.
0.
0.
0.
0.
0.
0.
0.
0.
0.
0.
0.
0.
0.003
0.004
0.012
0.015
0.023
0.031
0.042
0.047
0.056
0.061
0.071
0.082
0.086
0.091
0.095
0.092
0.100
0.139
0.172
0.220
0.262
0.314
0.335
0.352
0.344
0.317
0.268
0.211
0.135
0.091
0.045
0.021
0.003
0.
0.
0.
0.
0.
0.
0.
0.
0.
0.
0.
0.
0.
0.
0.
0.
0.
0.
0.
0.
0.
0.003
0.007
0.013
0.022
0.034
0.041
0.055
0.067
0.068
0.083
0.090
0.103
0.100
0.099
0.091
0.113
0.145
0.187
0.222
0.271
0.324
0.356
0.370
0.356
0.326
0.286
0.222
0.152
0.095
0.058
0.025
0.007
0.
0.
0.
0.
0.
0.
0.
0.
0.
0.
0.
0.
0.
0.
0.
0.
0.
0.
0.
0.
0.
0.
0.006
0.013
0.020
0.031
0.039
0.053
0.065
0.076
0.096
0.106
0.110
0.110
0.105
0.107
0.124
0.153
0.190
0.231
0.281
0.333
0.364
0.377
0.374
0.346
0.294
0.239
0.155
0.117
0.067
0.038
0.009
0.
0.
0.
0.
0.
0.
0.
0.
0.
0.
0.
0.
0.
0.
0.
0.
0.
0.
0.
0.
0.
0.003
0.006
0.016
0.032
0.040
0.043
0.052
0.069
0.079
0.098
0.105
0.104
0.104
0.110
0.113
0.137
0.160
0.187
0.235
0.301
0.344
0.379
0.395
0.388
0.362
0.302
0.236
0.175
0.122
0.079
0.047
0.019
0.005
0.
0.
0.
0.
0.
0.
0.
0.
0.
0.
0.
0.
0.
0.
0.
0.
0.
0.
0.
0.003
0.004
0.015
0.025
0.035
0.046
0.058
0.064
0.066
0.082
0.095
0.097
0.107
0.102
0.106
0.107
0.130
0.152
0.180
0.236
0.306
0.363
0.398
0.404
0.397
0.364
0.318
0.246
0.180
0.133
0.085
0.054
0.029
0.007
0.
0.
0.
0.
0.
0.
0.
0.
0.
0.
0.
0.
0.
0.
0.
0.
0.
0.
0.003
0.004
0.009
0.017
0.030
0.036
0.047
0.058
0.068
0.071
0.078
0.090
0.092
0.093
0.094
0.096
0.106
0.120
0.147
0.176
0.236
0.309
0.367
0.403
0.411
0.403
0.367
0.318
0.251
0.195
0.136
0.095
0.062
0.033
0.017
0.004
0.
0.
0.
0.
0.
0.
0.
0.
0.
0.
0.
0.
0.
0.
0.
0.
0.
0.003
0.005
0.011
0.018
0.029
0.036
0.046
0.055
0.060
0.067
0.067
0.074
0.082
0.083
0.080
0.083
0.092
0.115
0.140
0.166
0.247
0.297
0.346
0.381
0.397
0.391
0.353
0.305
0.248
0.199
0.141
0.096
0.063
0.036
0.019
0.005
0.
0.
0.
0.
0.
0.
0.
0.
0.
0.
0.
0.
0.
0.
0.
0.
0.
0.004
0.005
0.011
0.020
0.025
0.035
0.038
0.045
0.052
0.058
0.058
0.059
0.064
0.062
0.065
0.068
0.080
0.092
0.126
0.160
0.225
0.285
0.328
0.354
0.361
0.358
0.336
0.298
0.249
0.200
0.143
0.096
0.061
0.038
0.020
0.009
0.
0.
0.
0.
0.
0.
0.
0.
0.
0.
0.
0.
0.
0.
0.
0.
0.
0.004
0.005
0.011
0.016
0.022
0.025
0.034
0.034
0.040
0.043
0.041
0.045
0.046
0.044
0.035
0.047
0.051
0.077
0.101
0.155
0.203
0.252
0.296
0.315
0.331
0.327
0.312
0.275
0.232
0.184
0.134
0.088
0.059
0.037
0.020
0.009
0.
0.
0.
0.
0.
0.
0.
0.
0.
0.
0.
0.
0.
0.
0.
0.
0.
0.003
0.005
0.010
0.015
0.017
0.018
0.020
0.026
0.025
0.027
0.027
0.029
0.029
0.030
0.026
0.031
0.043
0.056
0.072
0.131
0.184
0.227
0.251
0.278
0.286
0.288
0.270
0.235
0.205
0.158
0.112
0.076
0.049
0.029
0.018
0.005
0.
0.
0.
0.
0.
0.
0.
0.
0.
0.
0.
0.
0.
0.
0.
0.
0.
0.003
0.004
0.005
0.010
0.014
0.015
0.015
0.014
0.012
0.003
0.
0.003
0.008
0.009
0.014
0.013
0.026
0.042
0.065
0.110
0.143
0.185
0.215
0.230
0.235
0.233
0.219
0.198
0.161
0.117
0.089
0.060
0.041
0.024
0.012
0.004
0.
0.
0.
0.
0.
0.
0.
0.
0.
0.
0.
0.
0.
0.
0.
0.
0.
0.
0.003
0.004
0.004
0.005
0.012
0.012
0.007
0.006
0.
0.
0.
0.007
0.009
0.012
0.013
0.023
0.028
0.049
0.087
0.110
0.131
0.166
0.183
0.185
0.178
0.167
0.149
0.117
0.090
0.067
0.043
0.028
0.019
0.006
0.
0.
0.
0.
0.
0.
0.
0.
0.
0.
0.
0.
0.
0.
0.
0.
0.
0.
0.
0.
0.003
0.003
0.003
0.003
0.003
0.
0.
0.
0.
0.
0.005
0.006
0.009
0.010
0.016
0.023
0.039
0.058
0.077
0.087
0.110
0.118
0.130
0.124
0.116
0.101
0.074
0.062
0.048
0.028
0.020
0.007
0.004
0.
0.
0.
0.
0.
0.
0.
0.
0.
0.
0.
0.
0.
0.
0.
0.
0.
0.
0.
0.
0.
0.
0.
0.
0.
0.
0.
0.
0.
0.
0.005
0.006
0.006
0.010
0.011
0.017
0.028
0.030
0.052
0.061
0.069
0.075
0.081
0.075
0.068
0.061
0.046
0.040
0.028
0.019
0.007
0.005
0.
0.
0.
0.
0.
0.
0.
0.
0.
0.
0.
0.
0.
0.
0.
0.
0.
0.
0.
0.
0.
0.
0.
0.
0.
0.
0.
0.
0.
0.
0.
0.
0.005
0.005
0.008
0.009
0.014
0.017
0.019
0.024
0.039
0.041
0.044
0.038
0.037
0.042
0.034
0.031
0.020
0.007
0.006
0.005
0.
0.
0.
0.
0.
0.
0.
0.
0.
0.
0.
0.
0.
0.
0.
0.
0.
0.
0.
0.
0.
0.
0.
0.
0.
0.
0.
0.
0.
0.
0.
0.
0.
0.
0.004
0.005
0.007
0.004
0.013
0.016
0.017
0.020
0.024
0.027
0.018
0.011
0.015
0.014
0.008
0.005
0.004
0.
0.
0.
0.
0.
0.
0.
0.
0.
0.
0.
0.
0.
0.
0.
0.
0.
0.
0.
0.
0.
0.
0.
0.
0.
0.
0.
0.
0.
0.
0.
0.
0.
0.
0.
0.
0.
0.
0.002
0.003
0.003
0.008
0.013
0.008
0.011
0.010
0.003
0.003
0.003
0.
0.
0.
0.
0.
0.
0.
0.
0.
0.
0.
0.
0.
0.
0.
0.
0.
0.
0.
0.
0.
0.
0.
0.
0.
0.
0.
0.
0.
0.
0.
0.
0.
0.
0.
0.
0.
0.
0.
0.
0.
0.
0.
0.
0.002
0.002
0.002
0.002
0.
0.
0.
0.
0.
0.
0.
0.
0.
0.
0.
0.
0.
0.
0.
0.
0.
0.
0.
0.
0.
0.
0.
0.
0.
0.
0.
0.
0.
0.
0.
0.
0.
0.
0.
0.
0.
0.
0.
0.
0.
0.
0.
0.
0.
0.
0.
0.
0.
0.
0.
0.
0.
0.
0.
0.
0.
0.
0.
0.
0.
0.
0.
0.
0.
0.
0.
0.
0.
0.
0.
0.
0.
0.
0.
0.
0.
0.
0.
0.
0.
0.
0.
0.
0.
0.
0.
0.
0.
0.
0.
0.
0.
0.
0.
0.
0.
0.
0.
0.
0.
0.
0.
0.
0.
0.
0.
0.
0.
0.
0.
0.
0.
0.
0.
0.
0.
0.
0.
0.
0.
0.
0.
0.
0.
0.
0.
0.
0.
0.
0.
0.
0.
0.
0.
0.
0.
0.
0.
0.
0.
0.
0.
0.
0.
0.
0.
0.
0.
0.
0.
0.
0.
0.
0.
0.
0.
0.
0.
0.
0.
0.
0.
0.
0.
0.
0.
0.
0.
0.
0.
0.
0.
0.
0.
0.
0.
0.
0.
0.
0.
0.
0.
0.
0.
0.
0.
0.
0.
0.
0.
0.
0.
0.
0.
0.
0.
0.
0.
0.
0.
0.
0.
0.
0.
0.
0.
0.
0.
0.
0.
0.
0.
0.
0.
0.
0.
0.
0.
0.
0.
0.
0.
0.
0.
0.
0.
0.
0.
0.
0.
0.
0.
0.
0.
0.
0.
0.
0.
0.
0.
0.
0.
0.
0.
0.
0.
0.
0.
0.
0.
0.
0.
0.
0.
0.
0.
0.
0.
0.
0.
0.
0.
0.
0.
0.
0.
0.
0.
0.
0.
0.
0.
0.
0.
0.
0.
0.
0.
0.
0.
0.
0.
0.
0.
0.
0.
0.
0.
0.
0.
0.
0.
0.
0.
0.
0.
0.
0.
0.
0.
0.
0.
0.
0.
0.
0.
0.
0.
0.
0.
0.
0.
0.
0.
0.
0.
0.
0.
0.
0.
0.
0.
0.
0.
0.
0.
0.
0.
0.
0.
0.
0.
0.
0.
0.
0.
0.
0.
0.
0.
0.
0.
0.
0.
0.
0.
0.
0.
0.
0.
0.
0.
0.
0.
0.
0.
0.
0.
0.
0.
0.
0.
0.
0.
0.
0.
0.
0.
0.
0.
0.
0.
0.
0.
0.
0.
0.
0.
0.
0.
0.
0.
0.
0.
0.
0.
0.
0.
0.
0.
0.
0.
0.
0.
0.
0.
0.
0.
0.
0.
0.
0.
0.
0.
0.
0.
0.
0.
0.
0.
0.
0.
0.
0.
0.
0.
0.
0.
0.
0.
0.
0.
0.
0.
0.
0.
0.
0.
0.
0.
0.
0.
0.
0.
0.
0.
0.
0.
0.
0.
0.
0.
0.
0.
0.
0.
0.
0.
0.
0.
0.
0.
0.
0.
0.
0.
0.
0.
0.
0.
0.
0.
0.
0.
0.
0.
0.
0.
0.
0.
0.
0.
0.
0.
0.
0.
0.
0.
0.
0.
0.
0.
0.
0.
0.
0.
0.
0.
0.
0.
0.
0.
0.
0.
0.
0.
0.
0.
0.
0.
0.
0.
0.
0.
0.
0.
0.
0.
0.
0.
0.
0.
0.
0.
0.
0.
0.
0.
0.
0.
0.
0.
0.
0.
0.
0.
0.
0.
0.
0.
0.
0.
0.
0.
0.
0.
0.
0.
0.
0.
0.
0.
0.
0.
0.
0.
0.
0.
0.
0.
0.
0.
0.
0.
0.
0.
0.
0.
0.
0.
0.
0.
0.
0.
0.
0.
0.
0.
0.
0.
0.
0.
0.
0.
0.
0.
0.
0.
0.
0.
0.
0.
0.
0.
0.
0.
0.
0.
0.
0.
0.
0.
0.
0.
0.
0.
0.
0.
0.
0.
0.
0.
0.
0.
0.
0.
0.
0.
0.
0.
0.
0.
0.
0.
0.
0.
0.
0.
0.
0.
0.
0.
0.
0.
0.
0.
0.
0.
0.
0.
0.
0.
0.
0.
0.
0.
0.
0.
0.
0.
0.
0.
0.
0.
0.
0.
0.
0.
0.
0.
0.
0.
0.
0.
0.
0.
0.
0.
0.
0.
0.
0.
0.
0.
0.
0.
0.
0.
0.
0.
0.
0.
0.
0.
0.
0.
0.
0.
0.
0.
0.
0.
0.
0.
0.
0.
0.
0.
0.
0.
0.
0.
0.
0.
0.
0.
0.
0.
0.
0.
0.
0.
0.
0.
0.
0.
0.
0.
0.
0.
0.
0.
0.
0.
0.
0.
0.
0.
0.
0.
0.
0.
0.
0.
0.
0.
0.
0.
0.
0.
0.
0.
0.
0.
0.
0.
0.
0.
0.
0.
0.
0.
0.
0.
0.
0.
0.
0.
0.
0.
0.
0.
0.
0.
0.
0.
0.
0.
0.
0.
0.
0.
0.
0.
0.
0.
0.
0.
0.
0.
0.
0.
0.
0.
0.
0.
0.
0.
0.
0.
0.
0.
0.
0.
0.
0.
0.
0.
0.
0.
0.
0.
0.
0.
0.
0.
0.
0.
0.
0.
0.
0.
0.
0.
0.
0.
0.
0.
0.
0.
0.
0.
0.
0.
0.
0.
0.
0.
0.
0.
0.
0.
0.
0.
0.
0.
0.
0.
0.
0.
0.
0.
0.
0.
0.
0.
0.
0.
0.
0.
0.
0.
0.
0.
0.
0.
0.
0.
0.
0.
0.
0.
0.
0.
0.
0.
0.
0.
0.
0.
0.
0.
0.
0.
0.
0.
0.
0.
0.
0.
0.
0.
0.
0.
0.
0.
0.
0.
0.
0.
0.
0.
0.
0.
0.
0.
0.
0.
0.
0.
0.
0.
0.
0.
0.
0.
0.
0.
0.
0.
0.
0.
0.
0.
0.
0.
0.
0.
0.
0.
0.
0.
0.
0.
0.
0.
0.
0.
0.
0.
0.
0.
0.
0.
0.
0.
0.
0.
0.
0.
0.
0.
0.
0.
0.
0.
0.
0.
0.
0.
0.
0.
0.
0.
0.
0.
0.
0.
0.
0.
0.
0.
0.
0.
0.
0.
0.
0.
0.
0.
0.
0.
0.
0.
0.
0.
0.
0.
0.
0.
0.
0.
0.
0.
0.
0.
0.
0.
0.
0.
0.
0.
0.
0.
0.
0.
0.
0.
0.
0.
0.
0.
0.
0.
0.
0.
0.
0.
0.
0.
0.
0.
0.
0.
0.
0.
0.
0.
0.
0.
0.
0.
0.
0.
0.
0.
0.
0.
0.
0.
0.
0.
0.
0.
0.
0.
0.
0.
0.
0.
0.
0.
0.
0.
0.
0.
0.
0.
0.
0.
0.
0.
0.
0.
0.
0.
0.
0.
0.
0.
0.
0.
0.
0.
0.
0.
0.
0.003
0.003
0.008
0.008
0.008
0.
0.
0.
0.
0.
0.
0.
0.
0.
0.
0.
0.
0.
0.
0.
0.
0.
0.
0.
0.
0.
0.
0.
0.
0.
0.
0.
0.
0.
0.
0.
0.
0.
0.
0.
0.
0.
0.
0.
0.
0.
0.
0.
0.
0.
0.
0.003
0.004
0.009
0.015
0.016
0.012
0.011
0.010
0.008
0.
0.
0.
0.
0.
0.
0.
0.
0.
0.
0.
0.
0.
0.
0.
0.
0.
0.
0.
0.
0.
0.
0.
0.
0.
0.
0.
0.
0.
0.
0.
0.
0.
0.
0.
0.
0.
0.
0.
0.
0.
0.
0.
0.003
0.008
0.016
0.019
0.022
0.026
0.026
0.024
0.017
0.011
0.008
0.
0.
0.
0.
0.
0.
0.
0.
0.
0.
0.
0.
0.
0.
0.
0.
0.
0.
0.
0.004
0.005
0.006
0.008
0.007
0.004
0.
0.
0.
0.
0.
0.
0.
0.
0.
0.
0.
0.
0.
0.
0.
0.
0.
0.008
0.016
0.021
0.033
0.038
0.041
0.040
0.037
0.028
0.025
0.017
0.008
0.
0.
0.
0.
0.
0.
0.
0.
0.
0.
0.
0.
0.
0.
0.
0.
0.
0.005
0.006
0.010
0.011
0.011
0.010
0.009
0.008
0.002
0.
0.
0.
0.
0.
0.
0.
0.
0.
0.
0.
0.
0.
0.
0.003
0.011
0.020
0.034
0.042
0.048
0.051
0.051
0.050
0.044
0.036
0.021
0.013
0.004
0.003
0.
0.
0.
0.
0.
0.
0.
0.
0.
0.
0.
0.
0.
0.
0.005
0.006
0.015
0.017
0.019
0.019
0.018
0.012
0.010
0.007
0.002
0.
0.
0.
0.
0.
0.
0.
0.
0.
0.
0.
0.
0.
0.008
0.012
0.028
0.040
0.049
0.061
0.065
0.067
0.063
0.052
0.047
0.033
0.023
0.013
0.004
0.003
0.
0.
0.
0.
0.
0.
0.
0.
0.
0.
0.
0.
0.
0.005
0.014
0.018
0.021
0.022
0.023
0.021
0.014
0.012
0.009
0.003
0.
0.
0.
0.
0.
0.
0.
0.
0.
0.
0.
0.
0.
0.009
0.014
0.030
0.048
0.059
0.068
0.072
0.075
0.074
0.071
0.058
0.048
0.032
0.020
0.010
0.004
0.
0.
0.
0.
0.
0.
0.
0.
0.
0.
0.
0.
0.
0.006
0.016
0.022
0.026
0.028
0.028
0.023
0.020
0.013
0.010
0.003
0.002
0.
0.
0.
0.
0.
0.
0.
0.
0.
0.
0.
0.
0.009
0.018
0.031
0.054
0.066
0.075
0.082
0.087
0.083
0.076
0.067
0.053
0.035
0.024
0.016
0.009
0.003
0.
0.
0.
0.
0.
0.
0.
0.
0.
0.
0.
0.
0.006
0.016
0.023
0.027
0.029
0.029
0.027
0.021
0.014
0.010
0.003
0.002
0.
0.
0.
0.
0.
0.
0.
0.
0.
0.
0.
0.
0.009
0.022
0.039
0.055
0.067
0.082
0.093
0.090
0.093
0.095
0.082
0.064
0.043
0.027
0.019
0.014
0.007
0.
0.
0.
0.
0.
0.
0.
0.
0.
0.
0.
0.
0.006
0.018
0.022
0.026
0.028
0.028
0.026
0.020
0.013
0.010
0.003
0.002
0.
0.
0.
0.002
0.007
0.007
0.005
0.005
0.004
0.
0.
0.
0.010
0.018
0.035
0.061
0.077
0.091
0.111
0.116
0.118
0.103
0.092
0.070
0.047
0.035
0.025
0.015
0.007
0.
0.
0.
0.
0.
0.
0.
0.
0.
0.
0.
0.
0.005
0.016
0.020
0.023
0.025
0.025
0.023
0.014
0.012
0.009
0.003
0.
0.
0.002
0.003
0.007
0.009
0.009
0.009
0.006
0.006
0.005
0.
0.004
0.011
0.023
0.045
0.070
0.087
0.109
0.126
0.137
0.134
0.121
0.104
0.076
0.047
0.037
0.030
0.020
0.004
0.
0.
0.
0.
0.
0.
0.
0.
0.
0.
0.
0.
0.
0.005
0.013
0.019
0.021
0.021
0.013
0.011
0.009
0.003
0.002
0.003
0.006
0.006
0.007
0.017
0.018
0.016
0.020
0.019
0.011
0.006
0.004
0.005
0.011
0.026
0.053
0.072
0.090
0.116
0.132
0.160
0.168
0.161
0.136
0.092
0.066
0.044
0.031
0.019
0.
0.
0.
0.
0.
0.
0.
0.
0.
0.
0.
0.
0.
0.
0.
0.007
0.009
0.010
0.010
0.010
0.009
0.003
0.003
0.004
0.005
0.012
0.014
0.024
0.027
0.027
0.027
0.022
0.023
0.017
0.013
0.005
0.009
0.019
0.031
0.060
0.083
0.111
0.143
0.170
0.182
0.193
0.179
0.146
0.121
0.093
0.065
0.036
0.019
0.
0.
0.
0.
0.
0.
0.
0.
0.
0.
0.
0.
0.
0.
0.
0.
0.
0.007
0.007
0.003
0.003
0.002
0.004
0.005
0.012
0.017
0.023
0.034
0.037
0.037
0.031
0.035
0.029
0.022
0.013
0.011
0.018
0.043
0.059
0.083
0.104
0.144
0.179
0.200
0.219
0.221
0.212
0.189
0.153
0.121
0.081
0.055
0.026
0.
0.
0.
0.
0.
0.
0.
0.
0.
0.
0.
0.
0.
0.
0.
0.
0.
0.
0.
0.
0.
0.003
0.005
0.012
0.015
0.026
0.029
0.040
0.042
0.042
0.039
0.043
0.039
0.024
0.016
0.048
0.055
0.068
0.086
0.111
0.152
0.182
0.217
0.242
0.263
0.259
0.250
0.228
0.192
0.144
0.097
0.068
0.034
0.007
0.
0.
0.
0.
0.
0.
0.
0.
0.
0.
0.
0.
0.
0.
0.
0.
0.
0.
0.
0.
0.004
0.006
0.014
0.023
0.030
0.034
0.041
0.051
0.054
0.055
0.047
0.037
0.039
0.043
0.055
0.073
0.082
0.106
0.150
0.200
0.227
0.262
0.295
0.309
0.318
0.307
0.271
0.232
0.175
0.119
0.082
0.041
0.014
0.
0.
0.
0.
0.
0.
0.
0.
0.
0.
0.
0.
0.
0.
0.
0.
0.
0.
0.
0.003
0.005
0.011
0.016
0.025
0.031
0.037
0.044
0.055
0.062
0.059
0.056
0.042
0.043
0.056
0.067
0.091
0.105
0.128
0.176
0.224
0.267
0.296
0.338
0.366
0.364
0.351
0.313
0.260
0.191
0.134
0.094
0.059
0.018
0.007
0.
0.
0.
0.
0.
0.
0.
0.
0.
0.
0.
0.
0.
0.
0.
0.
0.
0.
0.003
0.005
0.012
0.016
0.026
0.032
0.040
0.054
0.054
0.063
0.074
0.076
0.068
0.062
0.077
0.090
0.106
0.128
0.161
0.194
0.241
0.287
0.327
0.366
0.397
0.402
0.384
0.349
0.293
0.205
0.150
0.101
0.066
0.021
0.012
0.
0.
0.
0.
0.
0.
0.
0.
0.
0.
0.
0.
0.
0.
0.
0.
0.
0.
0.003
0.005
0.011
0.016
0.027
0.035
0.040
0.057
0.070
0.076
0.076
0.078
0.084
0.097
0.112
0.120
0.134
0.154
0.173
0.218
0.260
0.308
0.347
0.387
0.429
0.435
0.420
0.394
0.319
0.248
0.167
0.108
0.073
0.024
0.013
0.
0.
0.
0.
0.
0.
0.
0.
0.
0.
0.
0.
0.
0.
0.
0.
0.
0.
0.
0.004
0.006
0.014
0.023
0.033
0.043
0.063
0.077
0.085
0.092
0.101
0.122
0.137
0.137
0.144
0.155
0.166
0.186
0.227
0.280
0.328
0.363
0.412
0.449
0.456
0.455
0.413
0.353
0.279
0.192
0.120
0.066
0.024
0.013
0.
0.
0.
0.
0.
0.
0.
0.
0.
0.
0.
0.
0.
0.
0.
0.
0.
0.
0.
0.003
0.005
0.011
0.020
0.034
0.043
0.064
0.080
0.091
0.108
0.124
0.145
0.159
0.162
0.164
0.176
0.182
0.202
0.244
0.292
0.348
0.397
0.425
0.474
0.483
0.478
0.437
0.365
0.295
0.218
0.136
0.077
0.028
0.008
0.
0.
0.
0.
0.
0.
0.
0.
0.
0.
0.
0.
0.
0.
0.
0.
0.
0.
0.
0.
0.004
0.007
0.017
0.030
0.043
0.060
0.081
0.097
0.115
0.141
0.164
0.176
0.182
0.186
0.180
0.187
0.226
0.249
0.295
0.352
0.402
0.446
0.479
0.491
0.485
0.454
0.388
0.314
0.227
0.148
0.080
0.037
0.010
0.
0.
0.
0.
0.
0.
0.
0.
0.
0.
0.
0.
0.
0.
0.
0.
0.
0.
0.
0.
0.
0.009
0.019
0.039
0.063
0.077
0.100
0.107
0.122
0.151
0.172
0.188
0.191
0.187
0.188
0.209
0.235
0.256
0.312
0.365
0.419
0.475
0.492
0.510
0.497
0.464
0.402
0.312
0.225
0.155
0.087
0.056
0.012
0.004
0.
0.
0.
0.
0.
0.
0.
0.
0.
0.
0.
0.
0.
0.
0.
0.
0.
0.
0.
0.003
0.015
0.024
0.046
0.064
0.081
0.105
0.118
0.135
0.152
0.173
0.181
0.183
0.187
0.192
0.216
0.230
0.271
0.321
0.373
0.432
0.488
0.533
0.541
0.522
0.481
0.416
0.333
0.238
0.158
0.103
0.058
0.028
0.006
0.
0.
0.
0.
0.
0.
0.
0.
0.
0.
0.
0.
0.
0.
0.
0.
0.
0.
0.004
0.012
0.018
0.033
0.052
0.068
0.085
0.097
0.119
0.138
0.143
0.163
0.171
0.174
0.174
0.193
0.219
0.240
0.263
0.310
0.376
0.444
0.509
0.547
0.562
0.543
0.500
0.427
0.338
0.250
0.168
0.112
0.069
0.040
0.016
0.004
0.
0.
0.
0.
0.
0.
0.
0.
0.
0.
0.
0.
0.
0.
0.
0.
0.003
0.004
0.014
0.024
0.041
0.056
0.072
0.088
0.098
0.114
0.126
0.136
0.141
0.153
0.160
0.155
0.173
0.202
0.226
0.249
0.305
0.370
0.439
0.506
0.544
0.565
0.551
0.510
0.433
0.344
0.255
0.176
0.124
0.076
0.046
0.024
0.005
0.
0.
0.
0.
0.
0.
0.
0.
0.
0.
0.
0.
0.
0.
0.
0.
0.004
0.005
0.016
0.025
0.037
0.053
0.071
0.085
0.093
0.103
0.116
0.118
0.124
0.126
0.132
0.135
0.157
0.186
0.209
0.244
0.295
0.354
0.427
0.487
0.525
0.541
0.529
0.490
0.418
0.336
0.262
0.189
0.126
0.081
0.050
0.027
0.010
0.
0.
0.
0.
0.
0.
0.
0.
0.
0.
0.
0.
0.
0.
0.
0.
0.004
0.010
0.017
0.026
0.034
0.052
0.059
0.070
0.080
0.090
0.099
0.098
0.099
0.105
0.115
0.112
0.130
0.147
0.179
0.232
0.273
0.344
0.399
0.456
0.491
0.507
0.491
0.453
0.402
0.331
0.257
0.187
0.126
0.081
0.045
0.028
0.011
0.
0.
0.
0.
0.
0.
0.
0.
0.
0.
0.
0.
0.
0.
0.
0.
0.004
0.006
0.014
0.025
0.031
0.037
0.053
0.057
0.068
0.069
0.077
0.076
0.074
0.082
0.087
0.091
0.104
0.127
0.155
0.206
0.242
0.306
0.362
0.417
0.449
0.459
0.442
0.414
0.370
0.309
0.247
0.173
0.119
0.071
0.044
0.024
0.011
0.
0.
0.
0.
0.
0.
0.
0.
0.
0.
0.
0.
0.
0.
0.
0.
0.004
0.005
0.012
0.022
0.028
0.032
0.038
0.044
0.043
0.051
0.049
0.057
0.057
0.056
0.057
0.057
0.073
0.098
0.110
0.172
0.207
0.261
0.313
0.363
0.396
0.409
0.391
0.366
0.328
0.274
0.217
0.148
0.100
0.066
0.040
0.022
0.006
0.
0.
0.
0.
0.
0.
0.
0.
0.
0.
0.
0.
0.
0.
0.
0.
0.003
0.004
0.010
0.017
0.023
0.026
0.028
0.028
0.028
0.029
0.032
0.027
0.039
0.039
0.032
0.041
0.049
0.076
0.103
0.143
0.180
0.226
0.275
0.306
0.336
0.341
0.333
0.313
0.272
0.229
0.180
0.124
0.082
0.052
0.033
0.018
0.005
0.
0.
0.
0.
0.
0.
0.
0.
0.
0.
0.
0.
0.
0.
0.
0.
0.
0.004
0.005
0.011
0.016
0.018
0.019
0.019
0.017
0.015
0.012
0.010
0.009
0.012
0.022
0.028
0.040
0.064
0.079
0.118
0.148
0.180
0.215
0.247
0.270
0.277
0.262
0.238
0.204
0.172
0.132
0.097
0.062
0.041
0.023
0.007
0.004
0.
0.
0.
0.
0.
0.
0.
0.
0.
0.
0.
0.
0.
0.
0.
0.
0.
0.
0.003
0.004
0.005
0.013
0.014
0.014
0.013
0.007
0.003
0.004
0.006
0.011
0.017
0.027
0.036
0.049
0.063
0.081
0.120
0.144
0.163
0.187
0.207
0.214
0.194
0.176
0.146
0.126
0.096
0.071
0.046
0.027
0.013
0.006
0.
0.
0.
0.
0.
0.
0.
0.
0.
0.
0.
0.
0.
0.
0.
0.
0.
0.
0.
0.
0.003
0.003
0.004
0.004
0.006
0.006
0.
0.
0.
0.006
0.008
0.013
0.023
0.031
0.040
0.050
0.062
0.082
0.104
0.106
0.116
0.134
0.138
0.132
0.116
0.099
0.084
0.067
0.044
0.026
0.013
0.006
0.
0.
0.
0.
0.
0.
0.
0.
0.
0.
0.
0.
0.
0.
0.
0.
0.
0.
0.
0.
0.
0.
0.
0.
0.
0.
0.
0.
0.
0.
0.005
0.007
0.008
0.020
0.024
0.036
0.040
0.044
0.059
0.068
0.078
0.081
0.081
0.093
0.081
0.075
0.063
0.049
0.038
0.021
0.007
0.006
0.
0.
0.
0.
0.
0.
0.
0.
0.
0.
0.
0.
0.
0.
0.
0.
0.
0.
0.
0.
0.
0.
0.
0.
0.
0.
0.
0.
0.
0.
0.
0.
0.005
0.006
0.007
0.015
0.021
0.029
0.032
0.042
0.043
0.051
0.048
0.046
0.048
0.043
0.032
0.026
0.023
0.012
0.006
0.005
0.
0.
0.
0.
0.
0.
0.
0.
0.
0.
0.
0.
0.
0.
0.
0.
0.
0.
0.
0.
0.
0.
0.
0.
0.
0.
0.
0.
0.
0.
0.
0.
0.
0.
0.005
0.005
0.008
0.013
0.022
0.020
0.019
0.020
0.028
0.027
0.029
0.023
0.017
0.012
0.011
0.
0.
0.
0.
0.
0.
0.
0.
0.
0.
0.
0.
0.
0.
0.
0.
0.
0.
0.
0.
0.
0.
0.
0.
0.
0.
0.
0.
0.
0.
0.
0.
0.
0.
0.
0.
0.
0.
0.
0.
0.
0.
0.003
0.008
0.013
0.014
0.014
0.009
0.011
0.007
0.003
0.
0.
0.
0.
0.
0.
0.
0.
0.
0.
0.
0.
0.
0.
0.
0.
0.
0.
0.
0.
0.
0.
0.
0.
0.
0.
0.
0.
0.
0.
0.
0.
0.
0.
0.
0.
0.
0.
0.
0.
0.
0.
0.
0.
0.
0.
0.002
0.002
0.006
0.
0.
0.
0.
0.
0.
0.
0.
0.
0.
0.
0.
0.
0.
0.
0.
0.
0.
0.
0.
0.
0.
0.
0.
0.
0.
0.
0.
0.
0.
0.
0.
0.
0.
0.
0.
0.
0.
0.
0.
0.
0.
0.
0.
0.
0.
0.
0.
0.
0.
0.
0.
0.
0.
0.
0.
0.
0.
0.
0.
0.
0.
0.
0.
0.
0.
0.
0.
0.
0.
0.
0.
0.
0.
0.
0.
0.
0.
0.
0.
0.
0.
0.
0.
0.
0.
0.
0.
0.
0.
0.
0.
0.
0.
0.
0.
0.
0.
0.
0.
0.
0.
0.
0.
0.
0.
0.
0.
0.
0.
0.
0.
0.
0.
0.
0.
0.
0.
0.
0.
0.
0.
0.
0.
0.
0.
0.
0.
0.
0.
0.
0.
0.
0.
0.
0.
0.
0.
0.
0.
0.
0.
0.
0.
0.
0.
0.
0.
0.
0.
0.
0.
0.
0.
0.
0.
0.
0.
0.
0.
0.
0.
0.
0.
0.
0.
0.
0.
0.
0.
0.
0.
0.
0.
0.
0.
0.
0.
0.
0.
0.
0.
0.
0.
0.
0.
0.
0.
0.
0.
0.
0.
0.
0.
0.
0.
0.
0.
0.
0.
0.
0.
0.
0.
0.
0.
0.
0.
0.
0.
0.
0.
0.
0.
0.
0.
0.
0.
0.
0.
0.
0.
0.
0.
0.
0.
0.
0.
0.
0.
0.
0.
0.
0.
0.
0.
0.
0.
0.
0.
0.
0.
0.
0.
0.
0.
0.
0.
0.
0.
0.
0.
0.
0.
0.
0.
0.
0.
0.
0.
0.
0.
0.
0.
0.
0.
0.
0.
0.
0.
0.
0.
0.
0.
0.
0.
0.
0.
0.
0.
0.
0.
0.
0.
0.
0.
0.
0.
0.
0.
0.
0.
0.
0.
0.
0.
0.
0.
0.
0.
0.
0.
0.
0.
0.
0.
0.
0.
0.
0.
0.
0.
0.
0.
0.
0.
0.
0.
0.
0.
0.
0.
0.
0.
0.
0.
0.
0.
0.
0.
0.
0.
0.
0.
0.
0.
0.
0.
0.
0.
0.
0.
0.
0.
0.
0.
0.
0.
0.
0.
0.
0.
0.
0.
0.
0.
0.
0.
0.
0.
0.
0.
0.
0.
0.
0.
0.
0.
0.
0.
0.
0.
0.
0.
0.
0.
0.
0.
0.
0.
0.
0.
0.
0.
0.
0.
0.
0.
0.
0.
0.
0.
0.
0.
0.
0.
0.
0.
0.
0.
0.
0.
0.
0.
0.
0.
0.
0.
0.
0.
0.
0.
0.
0.
0.
0.
0.
0.
0.
0.
0.
0.
0.
0.
0.
0.
0.
0.
0.
0.
0.
0.
0.
0.
0.
0.
0.
0.
0.
0.
0.
0.
0.
0.
0.
0.
0.
0.
0.
0.
0.
0.
0.
0.
0.
0.
0.
0.
0.
0.
0.
0.
0.
0.
0.
0.
0.
0.
0.
0.
0.
0.
0.
0.
0.
0.
0.
0.
0.
0.
0.
0.
0.
0.
0.
0.
0.
0.
0.
0.
0.
0.
0.
0.
0.
0.
0.
0.
0.
0.
0.
0.
0.
0.
0.
0.
0.
0.
0.
0.
0.
0.
0.
0.
0.
0.
0.
0.
0.
0.
0.
0.
0.
0.
0.
0.
0.
0.
0.
0.
0.
0.
0.
0.
0.
0.
0.
0.
0.
0.
0.
0.
0.
0.
0.
0.
0.
0.
0.
0.
0.
0.
0.
0.
0.
0.
0.
0.
0.
0.
0.
0.
0.
0.
0.
0.
0.
0.
0.
0.
0.
0.
0.
0.
0.
0.
0.
0.
0.
0.
0.
0.
0.
0.
0.
0.
0.
0.
0.
0.
0.
0.
0.
0.
0.
0.
0.
0.
0.
0.
0.
0.
0.
0.
0.
0.
0.
0.
0.
0.
0.
0.
0.
0.
0.
0.
0.
0.
0.
0.
0.
0.
0.
0.
0.
0.
0.
0.
0.
0.
0.
0.
0.
0.
0.
0.
0.
0.
0.
0.
0.
0.
0.
0.
0.
0.
0.
0.
0.
0.
0.
0.
0.
0.
0.
0.
0.
0.
0.
0.
0.
0.
0.
0.
0.
0.
0.
0.
0.
0.
0.
0.
0.
0.
0.
0.
0.
0.
0.
0.
0.
0.
0.
0.
0.
0.
0.
0.
0.
0.
0.
0.
0.
0.
0.
0.
0.
0.
0.
0.
0.
0.
0.
0.
0.
0.
0.
0.
0.
0.
0.
0.
0.
0.
0.
0.
0.
0.
0.
0.
0.
0.
0.
0.
0.
0.
0.
0.
0.
0.
0.
0.
0.
0.
0.
0.
0.
0.
0.
0.
0.
0.
0.
0.
0.
0.
0.
0.
0.
0.
0.
0.
0.
0.
0.
0.
0.
0.
0.
0.
0.
0.
0.
0.
0.
0.
0.
0.
0.
0.
0.
0.
0.
0.
0.
0.
0.
0.
0.
0.
0.
0.
0.
0.
0.
0.
0.
0.
0.
0.
0.
0.
0.
0.
0.
0.
0.
0.
0.
0.
0.
0.
0.
0.
0.
0.
0.
0.
0.
0.
0.
0.
0.
0.
0.
0.
0.
0.
0.
0.
0.
0.
0.
0.
0.
0.
0.
0.
0.
0.
0.
0.
0.
0.
0.
0.
0.
0.
0.
0.
0.
0.
0.
0.
0.
0.
0.
0.
0.
0.
0.
0.
0.
0.
0.
0.
0.
0.
0.
0.
0.
0.
0.
0.
0.
0.
0.
0.
0.
0.
0.
0.
0.
0.
0.
0.
0.
0.
0.
0.
0.
0.
0.
0.
0.
0.
0.
0.
0.
0.
0.
0.
0.
0.
0.
0.
0.
0.
0.
0.
0.
0.
0.
0.
0.
0.
0.
0.
0.
0.
0.
0.
0.
0.
0.
0.
0.
0.
0.
0.
0.
0.
0.
0.
0.
0.
0.
0.
0.
0.
0.
0.
0.
0.
0.
0.
0.
0.
0.
0.
0.
0.
0.
0.
0.
0.
0.
0.
0.
0.
0.
0.
0.
0.003
0.003
0.003
0.
0.
0.
0.
0.
0.
0.
0.
0.
0.
0.
0.
0.
0.
0.
0.
0.
0.
0.
0.
0.
0.
0.
0.
0.
0.
0.
0.
0.
0.
0.
0.
0.
0.
0.
0.
0.
0.
0.
0.
0.
0.
0.
0.
0.
0.
0.
0.
0.004
0.009
0.010
0.011
0.011
0.011
0.009
0.005
0.
0.
0.
0.
0.
0.
0.
0.
0.
0.
0.
0.
0.
0.
0.
0.
0.
0.
0.
0.
0.
0.
0.
0.
0.
0.
0.
0.
0.
0.
0.
0.
0.
0.
0.
0.
0.
0.
0.
0.
0.
0.
0.
0.003
0.004
0.015
0.019
0.022
0.026
0.026
0.024
0.017
0.011
0.008
0.
0.
0.
0.
0.
0.
0.
0.
0.
0.
0.
0.
0.
0.
0.
0.
0.
0.
0.
0.005
0.005
0.006
0.006
0.007
0.005
0.
0.
0.
0.
0.
0.
0.
0.
0.
0.
0.
0.
0.
0.
0.
0.
0.
0.008
0.017
0.022
0.035
0.040
0.043
0.043
0.040
0.034
0.027
0.018
0.008
0.
0.
0.
0.
0.
0.
0.
0.
0.
0.
0.
0.
0.
0.
0.
0.
0.
0.005
0.011
0.015
0.018
0.018
0.011
0.010
0.008
0.002
0.
0.
0.
0.
0.
0.
0.
0.
0.
0.
0.
0.
0.
0.
0.008
0.016
0.022
0.038
0.048
0.055
0.059
0.058
0.057
0.050
0.041
0.024
0.018
0.009
0.003
0.
0.
0.
0.
0.
0.
0.
0.
0.
0.
0.
0.
0.
0.
0.005
0.012
0.018
0.023
0.029
0.030
0.028
0.018
0.011
0.009
0.002
0.
0.
0.
0.
0.
0.
0.
0.
0.
0.
0.
0.
0.
0.010
0.020
0.037
0.049
0.065
0.075
0.080
0.082
0.077
0.064
0.057
0.045
0.028
0.016
0.005
0.003
0.
0.
0.
0.
0.
0.
0.
0.
0.
0.
0.
0.
0.005
0.012
0.018
0.032
0.038
0.041
0.041
0.035
0.030
0.023
0.015
0.008
0.002
0.
0.
0.
0.
0.
0.
0.
0.
0.
0.
0.
0.007
0.012
0.028
0.043
0.062
0.077
0.093
0.102
0.098
0.101
0.092
0.079
0.061
0.044
0.031
0.012
0.009
0.003
0.
0.
0.
0.
0.
0.
0.
0.
0.
0.
0.
0.010
0.016
0.025
0.039
0.045
0.048
0.048
0.045
0.040
0.028
0.019
0.014
0.003
0.
0.
0.
0.
0.
0.
0.
0.
0.
0.
0.
0.008
0.013
0.030
0.052
0.074
0.091
0.104
0.114
0.124
0.120
0.108
0.094
0.076
0.057
0.038
0.021
0.012
0.009
0.
0.
0.
0.
0.
0.
0.
0.
0.
0.
0.
0.011
0.021
0.028
0.043
0.049
0.053
0.053
0.054
0.047
0.035
0.020
0.016
0.003
0.
0.
0.
0.
0.
0.
0.
0.
0.
0.
0.
0.008
0.013
0.035
0.063
0.083
0.104
0.121
0.138
0.145
0.144
0.130
0.117
0.097
0.070
0.046
0.030
0.020
0.010
0.003
0.
0.
0.
0.
0.
0.
0.
0.
0.
0.
0.011
0.022
0.030
0.042
0.050
0.054
0.057
0.057
0.046
0.034
0.021
0.016
0.003
0.002
0.
0.002
0.002
0.007
0.008
0.006
0.006
0.005
0.004
0.
0.005
0.016
0.040
0.065
0.088
0.119
0.149
0.168
0.183
0.171
0.161
0.134
0.110
0.086
0.056
0.035
0.027
0.016
0.008
0.
0.
0.
0.
0.
0.
0.
0.
0.
0.
0.013
0.021
0.029
0.040
0.046
0.050
0.049
0.046
0.044
0.033
0.020
0.015
0.003
0.002
0.003
0.007
0.014
0.016
0.021
0.021
0.020
0.012
0.011
0.005
0.005
0.017
0.036
0.072
0.108
0.137
0.163
0.199
0.202
0.199
0.183
0.158
0.125
0.092
0.066
0.045
0.030
0.021
0.008
0.
0.
0.
0.
0.
0.
0.
0.
0.
0.
0.008
0.019
0.026
0.032
0.041
0.044
0.044
0.041
0.031
0.029
0.013
0.010
0.003
0.006
0.007
0.018
0.021
0.025
0.027
0.027
0.029
0.025
0.013
0.011
0.010
0.014
0.046
0.085
0.116
0.144
0.179
0.208
0.219
0.216
0.205
0.173
0.142
0.093
0.064
0.048
0.036
0.022
0.005
0.
0.
0.
0.
0.
0.
0.
0.
0.
0.
0.
0.014
0.021
0.026
0.030
0.033
0.032
0.030
0.026
0.014
0.011
0.007
0.009
0.013
0.024
0.029
0.033
0.042
0.043
0.043
0.042
0.038
0.028
0.020
0.016
0.024
0.065
0.091
0.128
0.161
0.199
0.239
0.255
0.255
0.239
0.210
0.172
0.117
0.076
0.055
0.036
0.021
0.004
0.
0.
0.
0.
0.
0.
0.
0.
0.
0.
0.
0.007
0.016
0.020
0.023
0.025
0.025
0.023
0.016
0.011
0.012
0.008
0.015
0.022
0.037
0.043
0.053
0.056
0.065
0.060
0.054
0.043
0.034
0.031
0.045
0.051
0.079
0.115
0.156
0.189
0.246
0.275
0.302
0.300
0.283
0.246
0.200
0.151
0.107
0.067
0.034
0.021
0.
0.
0.
0.
0.
0.
0.
0.
0.
0.
0.
0.
0.
0.007
0.011
0.013
0.014
0.014
0.013
0.009
0.011
0.008
0.015
0.024
0.034
0.046
0.057
0.068
0.073
0.077
0.078
0.064
0.052
0.048
0.066
0.076
0.083
0.105
0.140
0.188
0.240
0.283
0.318
0.339
0.343
0.327
0.289
0.241
0.184
0.126
0.089
0.046
0.019
0.
0.
0.
0.
0.
0.
0.
0.
0.
0.
0.
0.
0.
0.
0.
0.
0.007
0.007
0.003
0.006
0.007
0.012
0.021
0.030
0.042
0.059
0.069
0.074
0.086
0.093
0.088
0.080
0.076
0.083
0.090
0.102
0.110
0.138
0.177
0.232
0.282
0.327
0.372
0.395
0.396
0.372
0.336
0.284
0.219
0.149
0.103
0.067
0.017
0.
0.
0.
0.
0.
0.
0.
0.
0.
0.
0.
0.
0.
0.
0.
0.
0.
0.
0.
0.004
0.006
0.014
0.025
0.036
0.049
0.068
0.074
0.085
0.096
0.099
0.098
0.103
0.096
0.100
0.108
0.125
0.138
0.174
0.223
0.281
0.329
0.383
0.419
0.450
0.449
0.426
0.382
0.321
0.257
0.171
0.111
0.070
0.024
0.
0.
0.
0.
0.
0.
0.
0.
0.
0.
0.
0.
0.
0.
0.
0.
0.
0.
0.
0.004
0.010
0.016
0.028
0.042
0.056
0.069
0.088
0.100
0.109
0.114
0.113
0.118
0.121
0.127
0.132
0.148
0.178
0.213
0.265
0.316
0.375
0.440
0.476
0.505
0.509
0.482
0.439
0.369
0.281
0.201
0.129
0.080
0.043
0.007
0.
0.
0.
0.
0.
0.
0.
0.
0.
0.
0.
0.
0.
0.
0.
0.
0.
0.
0.004
0.011
0.016
0.031
0.041
0.058
0.069
0.089
0.111
0.122
0.120
0.137
0.146
0.170
0.156
0.156
0.177
0.215
0.247
0.303
0.352
0.415
0.473
0.509
0.546
0.563
0.530
0.484
0.406
0.314
0.215
0.143
0.082
0.048
0.013
0.
0.
0.
0.
0.
0.
0.
0.
0.
0.
0.
0.
0.
0.
0.
0.
0.
0.
0.004
0.010
0.018
0.031
0.040
0.061
0.085
0.111
0.124
0.139
0.153
0.172
0.183
0.190
0.196
0.205
0.215
0.242
0.277
0.324
0.382
0.451
0.508
0.541
0.601
0.602
0.569
0.518
0.430
0.335
0.237
0.154
0.097
0.050
0.014
0.
0.
0.
0.
0.
0.
0.
0.
0.
0.
0.
0.
0.
0.
0.
0.
0.
0.
0.004
0.005
0.016
0.028
0.043
0.062
0.089
0.119
0.136
0.153
0.170
0.199
0.213
0.227
0.241
0.249
0.258
0.272
0.305
0.349
0.414
0.475
0.548
0.588
0.618
0.626
0.606
0.547
0.456
0.357
0.261
0.163
0.101
0.049
0.013
0.
0.
0.
0.
0.
0.
0.
0.
0.
0.
0.
0.
0.
0.
0.
0.
0.
0.
0.003
0.004
0.014
0.022
0.039
0.068
0.104
0.135
0.156
0.179
0.196
0.217
0.237
0.246
0.269
0.285
0.290
0.306
0.331
0.381
0.438
0.503
0.563
0.594
0.637
0.648
0.622
0.553
0.470
0.382
0.289
0.192
0.111
0.051
0.011
0.
0.
0.
0.
0.
0.
0.
0.
0.
0.
0.
0.
0.
0.
0.
0.
0.
0.
0.
0.003
0.007
0.021
0.045
0.086
0.121
0.155
0.177
0.197
0.219
0.246
0.266
0.275
0.291
0.304
0.315
0.334
0.366
0.397
0.451
0.521
0.567
0.626
0.649
0.658
0.636
0.581
0.507
0.399
0.296
0.210
0.126
0.054
0.015
0.
0.
0.
0.
0.
0.
0.
0.
0.
0.
0.
0.
0.
0.
0.
0.
0.
0.
0.
0.
0.010
0.028
0.054
0.087
0.118
0.160
0.183
0.211
0.237
0.259
0.278
0.289
0.297
0.312
0.338
0.360
0.380
0.411
0.460
0.511
0.581
0.627
0.668
0.688
0.656
0.600
0.519
0.422
0.313
0.211
0.127
0.063
0.026
0.007
0.
0.
0.
0.
0.
0.
0.
0.
0.
0.
0.
0.
0.
0.
0.
0.
0.
0.
0.004
0.014
0.036
0.058
0.093
0.116
0.151
0.183
0.217
0.241
0.267
0.267
0.285
0.304
0.318
0.335
0.356
0.373
0.407
0.457
0.531
0.596
0.643
0.684
0.692
0.676
0.627
0.540
0.437
0.328
0.208
0.132
0.066
0.041
0.008
0.
0.
0.
0.
0.
0.
0.
0.
0.
0.
0.
0.
0.
0.
0.
0.
0.
0.003
0.013
0.018
0.040
0.061
0.088
0.116
0.140
0.171
0.204
0.235
0.267
0.267
0.280
0.293
0.303
0.315
0.345
0.362
0.406
0.458
0.545
0.589
0.658
0.701
0.716
0.692
0.637
0.554
0.444
0.324
0.210
0.138
0.080
0.050
0.025
0.004
0.
0.
0.
0.
0.
0.
0.
0.
0.
0.
0.
0.
0.
0.
0.
0.003
0.004
0.015
0.025
0.045
0.067
0.091
0.114
0.136
0.159
0.192
0.214
0.232
0.252
0.247
0.265
0.269
0.298
0.315
0.343
0.388
0.450
0.539
0.585
0.656
0.700
0.713
0.688
0.636
0.558
0.449
0.336
0.220
0.141
0.091
0.057
0.029
0.009
0.
0.
0.
0.
0.
0.
0.
0.
0.
0.
0.
0.
0.
0.
0.
0.003
0.005
0.017
0.028
0.044
0.069
0.085
0.108
0.128
0.146
0.166
0.187
0.196
0.212
0.211
0.226
0.239
0.265
0.280
0.310
0.365
0.423
0.507
0.570
0.636
0.684
0.689
0.676
0.619
0.540
0.436
0.326
0.230
0.159
0.096
0.061
0.030
0.011
0.
0.
0.
0.
0.
0.
0.
0.
0.
0.
0.
0.
0.
0.
0.
0.003
0.005
0.018
0.029
0.043
0.063
0.081
0.098
0.113
0.127
0.140
0.153
0.163
0.187
0.189
0.184
0.191
0.226
0.251
0.294
0.337
0.399
0.470
0.547
0.602
0.648
0.656
0.637
0.585
0.517
0.430
0.324
0.228
0.157
0.099
0.058
0.032
0.012
0.
0.
0.
0.
0.
0.
0.
0.
0.
0.
0.
0.
0.
0.
0.
0.003
0.005
0.017
0.028
0.037
0.051
0.070
0.083
0.098
0.105
0.109
0.121
0.132
0.138
0.138
0.145
0.159
0.195
0.213
0.268
0.318
0.365
0.431
0.490
0.554
0.599
0.611
0.594
0.537
0.469
0.392
0.303
0.216
0.145
0.095
0.049
0.031
0.011
0.
0.
0.
0.
0.
0.
0.
0.
0.
0.
0.
0.
0.
0.
0.
0.003
0.005
0.013
0.025
0.034
0.045
0.054
0.067
0.070
0.079
0.083
0.090
0.090
0.094
0.098
0.110
0.127
0.156
0.184
0.238
0.285
0.329
0.382
0.436
0.487
0.523
0.538
0.512
0.469
0.412
0.345
0.274
0.197
0.135
0.080
0.047
0.024
0.007
0.
0.
0.
0.
0.
0.
0.
0.
0.
0.
0.
0.
0.
0.
0.
0.003
0.004
0.011
0.018
0.028
0.034
0.039
0.046
0.051
0.054
0.058
0.053
0.063
0.062
0.067
0.085
0.092
0.116
0.153
0.194
0.243
0.284
0.332
0.380
0.429
0.455
0.460
0.439
0.401
0.350
0.291
0.224
0.160
0.110
0.064
0.040
0.020
0.006
0.
0.
0.
0.
0.
0.
0.
0.
0.
0.
0.
0.
0.
0.
0.
0.
0.003
0.005
0.012
0.019
0.027
0.031
0.032
0.032
0.032
0.027
0.027
0.030
0.029
0.038
0.057
0.069
0.085
0.101
0.158
0.204
0.246
0.277
0.331
0.355
0.373
0.379
0.357
0.326
0.271
0.223
0.172
0.128
0.084
0.052
0.028
0.008
0.005
0.
0.
0.
0.
0.
0.
0.
0.
0.
0.
0.
0.
0.
0.
0.
0.
0.
0.004
0.005
0.014
0.017
0.020
0.021
0.021
0.019
0.016
0.017
0.013
0.019
0.026
0.040
0.053
0.071
0.085
0.120
0.169
0.198
0.230
0.255
0.274
0.294
0.296
0.277
0.244
0.197
0.163
0.132
0.091
0.066
0.031
0.019
0.006
0.
0.
0.
0.
0.
0.
0.
0.
0.
0.
0.
0.
0.
0.
0.
0.
0.
0.
0.
0.003
0.004
0.005
0.013
0.014
0.014
0.013
0.007
0.003
0.006
0.009
0.024
0.032
0.048
0.066
0.077
0.088
0.122
0.154
0.178
0.189
0.205
0.217
0.213
0.193
0.169
0.136
0.116
0.090
0.065
0.042
0.018
0.007
0.005
0.
0.
0.
0.
0.
0.
0.
0.
0.
0.
0.
0.
0.
0.
0.
0.
0.
0.
0.
0.
0.
0.003
0.003
0.003
0.003
0.
0.
0.
0.005
0.008
0.019
0.027
0.032
0.052
0.065
0.078
0.096
0.108
0.128
0.132
0.139
0.147
0.133
0.118
0.116
0.092
0.073
0.054
0.039
0.015
0.007
0.005
0.
0.
0.
0.
0.
0.
0.
0.
0.
0.
0.
0.
0.
0.
0.
0.
0.
0.
0.
0.
0.
0.
0.
0.
0.
0.
0.
0.
0.
0.004
0.006
0.008
0.020
0.027
0.035
0.046
0.060
0.066
0.076
0.085
0.088
0.091
0.092
0.084
0.082
0.066
0.054
0.036
0.030
0.014
0.008
0.
0.
0.
0.
0.
0.
0.
0.
0.
0.
0.
0.
0.
0.
0.
0.
0.
0.
0.
0.
0.
0.
0.
0.
0.
0.
0.
0.
0.
0.
0.
0.
0.004
0.006
0.012
0.018
0.023
0.035
0.039
0.046
0.049
0.049
0.050
0.050
0.051
0.047
0.048
0.034
0.023
0.020
0.007
0.
0.
0.
0.
0.
0.
0.
0.
0.
0.
0.
0.
0.
0.
0.
0.
0.
0.
0.
0.
0.
0.
0.
0.
0.
0.
0.
0.
0.
0.
0.
0.
0.
0.
0.
0.
0.005
0.010
0.011
0.014
0.024
0.026
0.029
0.026
0.029
0.028
0.025
0.020
0.012
0.007
0.006
0.003
0.
0.
0.
0.
0.
0.
0.
0.
0.
0.
0.
0.
0.
0.
0.
0.
0.
0.
0.
0.
0.
0.
0.
0.
0.
0.
0.
0.
0.
0.
0.
0.
0.
0.
0.
0.
0.
0.
0.
0.
0.
0.002
0.007
0.009
0.014
0.014
0.009
0.005
0.005
0.
0.
0.
0.
0.
0.
0.
0.
0.
0.
0.
0.
0.
0.
0.
0.
0.
0.
0.
0.
0.
0.
0.
0.
0.
0.
0.
0.
0.
0.
0.
0.
0.
0.
0.
0.
0.
0.
0.
0.
0.
0.
0.
0.
0.
0.
0.
0.
0.
0.004
0.
0.
0.
0.
0.
0.
0.
0.
0.
0.
0.
0.
0.
0.
0.
0.
0.
0.
0.
0.
0.
0.
0.
0.
0.
0.
0.
0.
0.
0.
0.
0.
0.
0.
0.
0.
0.
0.
0.
0.
0.
0.
0.
0.
0.
0.
0.
0.
0.
0.
0.
0.
0.
0.
0.
0.
0.
0.
0.
0.
0.
0.
0.
0.
0.
0.
0.
0.
0.
0.
0.
0.
0.
0.
0.
0.
0.
0.
0.
0.
0.
0.
0.
0.
0.
0.
0.
0.
0.
0.
0.
0.
0.
0.
0.
0.
0.
0.
0.
0.
0.
0.
0.
0.
0.
0.
0.
0.
0.
0.
0.
0.
0.
0.
0.
0.
0.
0.
0.
0.
0.
0.
0.
0.
0.
0.
0.
0.
0.
0.
0.
0.
0.
0.
0.
0.
0.
0.
0.
0.
0.
0.
0.
0.
0.
0.
0.
0.
0.
0.
0.
0.
0.
0.
0.
0.
0.
0.
0.
0.
0.
0.
0.
0.
0.
0.
0.
0.
0.
0.
0.
0.
0.
0.
0.
0.
0.
0.
0.
0.
0.
0.
0.
0.
0.
0.
0.
0.
0.
0.
0.
0.
0.
0.
0.
0.
0.
0.
0.
0.
0.
0.
0.
0.
0.
0.
0.
0.
0.
0.
0.
0.
0.
0.
0.
0.
0.
0.
0.
0.
0.
0.
0.
0.
0.
0.
0.
0.
0.
0.
0.
0.
0.
0.
0.
0.
0.
0.
0.
0.
0.
0.
0.
0.
0.
0.
0.
0.
0.
0.
0.
0.
0.
0.
0.
0.
0.
0.
0.
0.
0.
0.
0.
0.
0.
0.
0.
0.
0.
0.
0.
0.
0.
0.
0.
0.
0.
0.
0.
0.
0.
0.
0.
0.
0.
0.
0.
0.
0.
0.
0.
0.
0.
0.
0.
0.
0.
0.
0.
0.
0.
0.
0.
0.
0.
0.
0.
0.
0.
0.
0.
0.
0.
0.
0.
0.
0.
0.
0.
0.
0.
0.
0.
0.
0.
0.
0.
0.
0.
0.
0.
0.
0.
0.
0.
0.
0.
0.
0.
0.
0.
0.
0.
0.
0.
0.
0.
0.
0.
0.
0.
0.
0.
0.
0.
0.
0.
0.
0.
0.
0.
0.
0.
0.
0.
0.
0.
0.
0.
0.
0.
0.
0.
0.
0.
0.
0.
0.
0.
0.
0.
0.
0.
0.
0.
0.
0.
0.
0.
0.
0.
0.
0.
0.
0.
0.
0.
0.
0.
0.
0.
0.
0.
0.
0.
0.
0.
0.
0.
0.
0.
0.
0.
0.
0.
0.
0.
0.
0.
0.
0.
0.
0.
0.
0.
0.
0.
0.
0.
0.
0.
0.
0.
0.
0.
0.
0.
0.
0.
0.
0.
0.
0.
0.
0.
0.
0.
0.
0.
0.
0.
0.
0.
0.
0.
0.
0.
0.
0.
0.
0.
0.
0.
0.
0.
0.
0.
0.
0.
0.
0.
0.
0.
0.
0.
0.
0.
0.
0.
0.
0.
0.
0.
0.
0.
0.
0.
0.
0.
0.
0.
0.
0.
0.
0.
0.
0.
0.
0.
0.
0.
0.
0.
0.
0.
0.
0.
0.
0.
0.
0.
0.
0.
0.
0.
0.
0.
0.
0.
0.
0.
0.
0.
0.
0.
0.
0.
0.
0.
0.
0.
0.
0.
0.
0.
0.
0.
0.
0.
0.
0.
0.
0.
0.
0.
0.
0.
0.
0.
0.
0.
0.
0.
0.
0.
0.
0.
0.
0.
0.
0.
0.
0.
0.
0.
0.
0.
0.
0.
0.
0.
0.
0.
0.
0.
0.
0.
0.
0.
0.
0.
0.
0.
0.
0.
0.
0.
0.
0.
0.
0.
0.
0.
0.
0.
0.
0.
0.
0.
0.
0.
0.
0.
0.
0.
0.
0.
0.
0.
0.
0.
0.
0.
0.
0.
0.
0.
0.
0.
0.
0.
0.
0.
0.
0.
0.
0.
0.
0.
0.
0.
0.
0.
0.
0.
0.
0.
0.
0.
0.
0.
0.
0.
0.
0.
0.
0.
0.
0.
0.
0.
0.
0.
0.
0.
0.
0.
0.
0.
0.
0.
0.
0.
0.
0.
0.
0.
0.
0.
0.
0.
0.
0.
0.
0.
0.
0.
0.
0.
0.
0.
0.
0.
0.
0.
0.
0.
0.
0.
0.
0.
0.
0.
0.
0.
0.
0.
0.
0.
0.
0.
0.
0.
0.
0.
0.
0.
0.
0.
0.
0.
0.
0.
0.
0.
0.
0.
0.
0.
0.
0.
0.
0.
0.
0.
0.
0.
0.
0.
0.
0.
0.
0.
0.
0.
0.
0.
0.
0.
0.
0.
0.
0.
0.
0.
0.
0.
0.
0.
0.
0.
0.
0.
0.
0.
0.
0.
0.
0.
0.
0.
0.
0.
0.
0.
0.
0.
0.
0.
0.
0.
0.
0.
0.
0.
0.
0.
0.
0.
0.
0.
0.
0.
0.
0.
0.
0.
0.
0.
0.
0.
0.
0.
0.
0.
0.
0.
0.
0.
0.
0.
0.
0.
0.
0.
0.
0.
0.
0.
0.
0.
0.
0.
0.
0.
0.
0.
0.
0.
0.
0.
0.
0.
0.
0.
0.
0.
0.
0.
0.
0.
0.
0.
0.
0.
0.
0.
0.
0.
0.
0.
0.
0.
0.
0.
0.
0.
0.
0.
0.
0.
0.
0.
0.
0.
0.
0.
0.
0.
0.
0.
0.
0.
0.
0.
0.
0.
0.
0.
0.
0.
0.
0.
0.
0.
0.
0.
0.
0.
0.
0.
0.
0.
0.
0.
0.
0.
0.
0.
0.
0.
0.
0.
0.
0.
0.
0.
0.
0.
0.003
0.008
0.009
0.009
0.009
0.005
0.
0.
0.
0.
0.
0.
0.
0.
0.
0.
0.
0.
0.
0.
0.
0.
0.
0.
0.
0.
0.
0.
0.
0.
0.
0.
0.
0.
0.
0.
0.
0.
0.
0.
0.
0.
0.
0.
0.
0.
0.
0.
0.
0.
0.
0.003
0.009
0.016
0.018
0.019
0.022
0.017
0.012
0.010
0.005
0.
0.
0.
0.
0.
0.
0.
0.
0.
0.
0.
0.
0.
0.
0.
0.
0.
0.
0.
0.
0.005
0.005
0.005
0.005
0.
0.
0.
0.
0.
0.
0.
0.
0.
0.
0.
0.
0.
0.
0.
0.
0.
0.
0.004
0.015
0.020
0.028
0.036
0.039
0.039
0.036
0.028
0.019
0.014
0.005
0.
0.
0.
0.
0.
0.
0.
0.
0.
0.
0.
0.
0.
0.
0.
0.
0.
0.005
0.013
0.017
0.018
0.018
0.013
0.011
0.007
0.
0.
0.
0.
0.
0.
0.
0.
0.
0.
0.
0.
0.
0.
0.
0.003
0.015
0.022
0.037
0.046
0.054
0.058
0.057
0.056
0.049
0.040
0.024
0.018
0.009
0.003
0.
0.
0.
0.
0.
0.
0.
0.
0.
0.
0.
0.
0.
0.
0.010
0.015
0.026
0.030
0.032
0.033
0.030
0.026
0.018
0.013
0.002
0.
0.
0.
0.
0.
0.
0.
0.
0.
0.
0.
0.
0.
0.010
0.021
0.038
0.051
0.068
0.078
0.084
0.087
0.081
0.067
0.060
0.048
0.029
0.019
0.005
0.004
0.
0.
0.
0.
0.
0.
0.
0.
0.
0.
0.
0.
0.009
0.013
0.031
0.038
0.044
0.048
0.050
0.049
0.041
0.035
0.018
0.014
0.007
0.
0.
0.
0.
0.
0.
0.
0.
0.
0.
0.
0.008
0.013
0.031
0.049
0.070
0.094
0.108
0.118
0.118
0.111
0.105
0.090
0.070
0.052
0.034
0.017
0.010
0.004
0.
0.
0.
0.
0.
0.
0.
0.
0.
0.
0.
0.012
0.025
0.039
0.049
0.060
0.064
0.069
0.066
0.059
0.047
0.034
0.018
0.013
0.004
0.
0.
0.
0.
0.
0.
0.
0.
0.
0.
0.009
0.024
0.040
0.068
0.092
0.118
0.138
0.148
0.160
0.153
0.133
0.112
0.092
0.069
0.046
0.030
0.013
0.010
0.003
0.
0.
0.
0.
0.
0.
0.
0.
0.
0.009
0.017
0.035
0.046
0.061
0.071
0.080
0.082
0.078
0.069
0.058
0.040
0.021
0.015
0.008
0.
0.
0.
0.
0.
0.
0.
0.
0.
0.
0.010
0.026
0.054
0.079
0.109
0.141
0.166
0.188
0.191
0.185
0.169
0.136
0.115
0.093
0.065
0.042
0.023
0.012
0.008
0.
0.
0.
0.
0.
0.
0.
0.
0.
0.010
0.022
0.038
0.051
0.067
0.078
0.089
0.090
0.086
0.080
0.068
0.047
0.023
0.017
0.008
0.
0.
0.002
0.007
0.008
0.006
0.010
0.005
0.004
0.
0.011
0.027
0.061
0.091
0.128
0.156
0.196
0.222
0.244
0.239
0.218
0.177
0.148
0.117
0.081
0.053
0.033
0.020
0.010
0.
0.
0.
0.
0.
0.
0.
0.
0.
0.013
0.023
0.037
0.052
0.069
0.080
0.090
0.092
0.087
0.082
0.069
0.052
0.024
0.017
0.011
0.003
0.008
0.015
0.021
0.025
0.026
0.027
0.019
0.014
0.012
0.012
0.035
0.065
0.101
0.146
0.188
0.229
0.266
0.276
0.272
0.249
0.217
0.175
0.139
0.097
0.066
0.039
0.028
0.015
0.004
0.
0.
0.
0.
0.
0.
0.
0.
0.013
0.022
0.036
0.050
0.065
0.076
0.086
0.087
0.083
0.078
0.065
0.046
0.023
0.018
0.011
0.013
0.017
0.025
0.032
0.035
0.043
0.049
0.045
0.029
0.016
0.023
0.036
0.072
0.121
0.169
0.211
0.259
0.294
0.305
0.304
0.285
0.241
0.202
0.158
0.103
0.072
0.049
0.031
0.020
0.004
0.
0.
0.
0.
0.
0.
0.
0.
0.008
0.018
0.028
0.042
0.053
0.067
0.072
0.077
0.073
0.064
0.052
0.034
0.020
0.020
0.019
0.026
0.033
0.047
0.052
0.060
0.066
0.065
0.058
0.050
0.035
0.029
0.053
0.081
0.128
0.181
0.239
0.286
0.313
0.333
0.324
0.311
0.270
0.224
0.169
0.116
0.075
0.052
0.037
0.021
0.004
0.
0.
0.
0.
0.
0.
0.
0.
0.003
0.015
0.023
0.031
0.044
0.053
0.057
0.057
0.058
0.051
0.036
0.027
0.023
0.022
0.034
0.040
0.054
0.065
0.079
0.087
0.087
0.077
0.071
0.060
0.055
0.053
0.070
0.108
0.155
0.205
0.268
0.324
0.353
0.375
0.379
0.350
0.321
0.264
0.205
0.124
0.081
0.057
0.037
0.020
0.
0.
0.
0.
0.
0.
0.
0.
0.
0.
0.008
0.018
0.024
0.030
0.034
0.041
0.041
0.034
0.029
0.031
0.017
0.023
0.032
0.042
0.059
0.074
0.093
0.101
0.109
0.113
0.098
0.085
0.083
0.085
0.086
0.112
0.143
0.189
0.235
0.305
0.368
0.418
0.435
0.424
0.407
0.361
0.297
0.233
0.159
0.099
0.056
0.034
0.016
0.
0.
0.
0.
0.
0.
0.
0.
0.
0.
0.
0.008
0.017
0.021
0.025
0.026
0.026
0.024
0.019
0.015
0.020
0.028
0.038
0.058
0.074
0.090
0.110
0.118
0.128
0.134
0.125
0.116
0.122
0.118
0.122
0.141
0.165
0.226
0.285
0.357
0.424
0.475
0.485
0.480
0.451
0.397
0.336
0.260
0.182
0.125
0.075
0.028
0.014
0.
0.
0.
0.
0.
0.
0.
0.
0.
0.
0.
0.
0.003
0.011
0.013
0.014
0.014
0.013
0.012
0.009
0.022
0.031
0.050
0.071
0.089
0.111
0.131
0.145
0.153
0.151
0.151
0.153
0.146
0.155
0.156
0.176
0.201
0.260
0.336
0.411
0.493
0.524
0.549
0.538
0.500
0.447
0.378
0.306
0.213
0.143
0.089
0.048
0.005
0.
0.
0.
0.
0.
0.
0.
0.
0.
0.
0.
0.
0.
0.
0.
0.002
0.002
0.002
0.007
0.012
0.024
0.039
0.057
0.081
0.104
0.123
0.155
0.164
0.169
0.174
0.172
0.178
0.183
0.186
0.194
0.220
0.251
0.317
0.385
0.471
0.528
0.580
0.597
0.596
0.569
0.512
0.430
0.336
0.245
0.162
0.095
0.050
0.008
0.
0.
0.
0.
0.
0.
0.
0.
0.
0.
0.
0.
0.
0.
0.
0.
0.
0.003
0.005
0.014
0.029
0.043
0.063
0.088
0.122
0.148
0.167
0.187
0.201
0.211
0.214
0.226
0.225
0.223
0.238
0.254
0.322
0.383
0.445
0.518
0.577
0.624
0.649
0.663
0.631
0.566
0.479
0.374
0.259
0.176
0.112
0.059
0.014
0.
0.
0.
0.
0.
0.
0.
0.
0.
0.
0.
0.
0.
0.
0.
0.
0.
0.003
0.005
0.016
0.030
0.047
0.070
0.093
0.128
0.169
0.191
0.221
0.228
0.247
0.256
0.272
0.277
0.270
0.299
0.309
0.361
0.421
0.492
0.558
0.618
0.682
0.715
0.721
0.686
0.620
0.519
0.415
0.282
0.187
0.123
0.060
0.022
0.
0.
0.
0.
0.
0.
0.
0.
0.
0.
0.
0.
0.
0.
0.
0.
0.
0.003
0.005
0.016
0.030
0.047
0.073
0.104
0.148
0.184
0.218
0.241
0.260
0.290
0.302
0.311
0.308
0.313
0.339
0.366
0.396
0.458
0.530
0.609
0.675
0.740
0.763
0.766
0.728
0.654
0.560
0.434
0.315
0.207
0.120
0.071
0.027
0.
0.
0.
0.
0.
0.
0.
0.
0.
0.
0.
0.
0.
0.
0.
0.
0.
0.
0.004
0.015
0.032
0.044
0.082
0.124
0.168
0.197
0.233
0.254
0.298
0.312
0.332
0.346
0.353
0.373
0.397
0.414
0.435
0.496
0.567
0.654
0.717
0.774
0.800
0.806
0.764
0.696
0.580
0.461
0.338
0.231
0.121
0.068
0.020
0.
0.
0.
0.
0.
0.
0.
0.
0.
0.
0.
0.
0.
0.
0.
0.
0.
0.
0.004
0.009
0.024
0.054
0.093
0.135
0.175
0.223
0.248
0.283
0.313
0.341
0.370
0.389
0.392
0.420
0.440
0.460
0.487
0.541
0.612
0.682
0.742
0.806
0.831
0.825
0.784
0.711
0.593
0.473
0.362
0.242
0.143
0.074
0.021
0.
0.
0.
0.
0.
0.
0.
0.
0.
0.
0.
0.
0.
0.
0.
0.
0.
0.
0.003
0.007
0.026
0.061
0.105
0.146
0.190
0.238
0.273
0.302
0.338
0.377
0.402
0.414
0.425
0.453
0.477
0.497
0.527
0.568
0.636
0.692
0.762
0.823
0.847
0.846
0.803
0.725
0.611
0.495
0.380
0.255
0.159
0.074
0.028
0.002
0.
0.
0.
0.
0.
0.
0.
0.
0.
0.
0.
0.
0.
0.
0.
0.
0.
0.
0.012
0.026
0.060
0.104
0.150
0.196
0.239
0.282
0.319
0.372
0.408
0.418
0.429
0.452
0.481
0.496
0.531
0.536
0.569
0.637
0.693
0.751
0.821
0.860
0.876
0.827
0.733
0.633
0.521
0.384
0.267
0.168
0.085
0.035
0.007
0.
0.
0.
0.
0.
0.
0.
0.
0.
0.
0.
0.
0.
0.
0.
0.
0.
0.003
0.014
0.035
0.074
0.106
0.147
0.188
0.232
0.282
0.323
0.375
0.400
0.436
0.452
0.460
0.489
0.513
0.529
0.536
0.568
0.635
0.694
0.757
0.821
0.868
0.871
0.827
0.750
0.650
0.523
0.397
0.265
0.168
0.084
0.045
0.017
0.
0.
0.
0.
0.
0.
0.
0.
0.
0.
0.
0.
0.
0.
0.
0.
0.003
0.008
0.018
0.039
0.066
0.105
0.141
0.187
0.233
0.278
0.314
0.345
0.401
0.426
0.447
0.449
0.468
0.489
0.510
0.514
0.565
0.611
0.708
0.768
0.814
0.855
0.855
0.824
0.760
0.658
0.537
0.397
0.269
0.160
0.094
0.054
0.026
0.
0.
0.
0.
0.
0.
0.
0.
0.
0.
0.
0.
0.
0.
0.
0.
0.004
0.014
0.021
0.045
0.066
0.100
0.135
0.171
0.208
0.256
0.290
0.331
0.376
0.405
0.409
0.417
0.427
0.457
0.461
0.492
0.541
0.613
0.689
0.754
0.811
0.844
0.856
0.827
0.758
0.660
0.541
0.398
0.269
0.176
0.100
0.061
0.031
0.010
0.
0.
0.
0.
0.
0.
0.
0.
0.
0.
0.
0.
0.
0.
0.
0.004
0.016
0.027
0.048
0.070
0.100
0.128
0.162
0.183
0.226
0.252
0.291
0.321
0.340
0.363
0.372
0.377
0.401
0.439
0.463
0.511
0.585
0.668
0.738
0.789
0.821
0.834
0.800
0.741
0.643
0.518
0.403
0.271
0.180
0.106
0.065
0.034
0.011
0.
0.
0.
0.
0.
0.
0.
0.
0.
0.
0.
0.
0.
0.
0.
0.005
0.016
0.028
0.045
0.066
0.093
0.117
0.147
0.163
0.191
0.215
0.240
0.271
0.277
0.294
0.312
0.327
0.367
0.379
0.430
0.475
0.544
0.623
0.701
0.763
0.806
0.810
0.767
0.695
0.601
0.503
0.392
0.269
0.178
0.111
0.064
0.033
0.012
0.
0.
0.
0.
0.
0.
0.
0.
0.
0.
0.
0.
0.
0.
0.
0.005
0.016
0.027
0.043
0.058
0.082
0.102
0.121
0.141
0.159
0.179
0.198
0.211
0.232
0.245
0.256
0.269
0.311
0.341
0.393
0.447
0.507
0.580
0.650
0.721
0.759
0.760
0.723
0.653
0.566
0.468
0.368
0.254
0.167
0.103
0.059
0.032
0.012
0.
0.
0.
0.
0.
0.
0.
0.
0.
0.
0.
0.
0.
0.
0.
0.004
0.012
0.024
0.035
0.051
0.063
0.083
0.097
0.108
0.119
0.135
0.147
0.156
0.178
0.196
0.214
0.228
0.265
0.298
0.357
0.406
0.459
0.530
0.588
0.634
0.674
0.676
0.656
0.590
0.501
0.422
0.318
0.229
0.156
0.093
0.050
0.029
0.007
0.
0.
0.
0.
0.
0.
0.
0.
0.
0.
0.
0.
0.
0.
0.
0.004
0.006
0.018
0.029
0.039
0.052
0.060
0.067
0.078
0.076
0.093
0.104
0.110
0.119
0.133
0.156
0.175
0.200
0.247
0.306
0.361
0.404
0.460
0.523
0.555
0.573
0.579
0.558
0.505
0.429
0.350
0.266
0.194
0.130
0.077
0.043
0.021
0.006
0.
0.
0.
0.
0.
0.
0.
0.
0.
0.
0.
0.
0.
0.
0.
0.003
0.005
0.012
0.020
0.030
0.037
0.042
0.049
0.051
0.048
0.049
0.056
0.061
0.074
0.090
0.101
0.132
0.150
0.198
0.266
0.304
0.344
0.390
0.441
0.466
0.493
0.484
0.462
0.414
0.357
0.273
0.206
0.157
0.102
0.065
0.034
0.009
0.005
0.
0.
0.
0.
0.
0.
0.
0.
0.
0.
0.
0.
0.
0.
0.
0.
0.003
0.005
0.012
0.019
0.026
0.030
0.032
0.032
0.029
0.022
0.024
0.030
0.032
0.048
0.064
0.088
0.121
0.146
0.197
0.254
0.288
0.327
0.366
0.384
0.390
0.388
0.360
0.324
0.266
0.200
0.161
0.115
0.076
0.051
0.019
0.007
0.
0.
0.
0.
0.
0.
0.
0.
0.
0.
0.
0.
0.
0.
0.
0.
0.
0.
0.003
0.005
0.013
0.016
0.018
0.019
0.019
0.018
0.015
0.018
0.017
0.028
0.040
0.054
0.078
0.101
0.127
0.156
0.196
0.235
0.258
0.278
0.288
0.296
0.291
0.270
0.234
0.189
0.147
0.117
0.084
0.054
0.028
0.011
0.005
0.
0.
0.
0.
0.
0.
0.
0.
0.
0.
0.
0.
0.
0.
0.
0.
0.
0.
0.
0.003
0.004
0.004
0.007
0.012
0.012
0.007
0.004
0.008
0.008
0.021
0.031
0.044
0.061
0.084
0.100
0.132
0.150
0.171
0.198
0.217
0.209
0.213
0.198
0.178
0.158
0.129
0.099
0.078
0.048
0.029
0.014
0.005
0.
0.
0.
0.
0.
0.
0.
0.
0.
0.
0.
0.
0.
0.
0.
0.
0.
0.
0.
0.
0.
0.
0.
0.
0.
0.
0.
0.
0.
0.008
0.016
0.026
0.035
0.050
0.063
0.082
0.097
0.123
0.131
0.141
0.144
0.148
0.137
0.131
0.117
0.105
0.081
0.060
0.039
0.030
0.017
0.004
0.
0.
0.
0.
0.
0.
0.
0.
0.
0.
0.
0.
0.
0.
0.
0.
0.
0.
0.
0.
0.
0.
0.
0.
0.
0.
0.
0.
0.
0.
0.007
0.009
0.021
0.026
0.032
0.044
0.059
0.076
0.078
0.093
0.100
0.096
0.097
0.087
0.078
0.066
0.052
0.045
0.032
0.022
0.007
0.003
0.
0.
0.
0.
0.
0.
0.
0.
0.
0.
0.
0.
0.
0.
0.
0.
0.
0.
0.
0.
0.
0.
0.
0.
0.
0.
0.
0.
0.
0.
0.
0.002
0.007
0.008
0.019
0.022
0.024
0.036
0.049
0.056
0.056
0.053
0.054
0.051
0.048
0.043
0.038
0.026
0.016
0.010
0.004
0.003
0.
0.
0.
0.
0.
0.
0.
0.
0.
0.
0.
0.
0.
0.
0.
0.
0.
0.
0.
0.
0.
0.
0.
0.
0.
0.
0.
0.
0.
0.
0.
0.
0.
0.002
0.002
0.007
0.010
0.011
0.014
0.023
0.026
0.033
0.034
0.029
0.023
0.023
0.017
0.011
0.003
0.003
0.003
0.
0.
0.
0.
0.
0.
0.
0.
0.
0.
0.
0.
0.
0.
0.
0.
0.
0.
0.
0.
0.
0.
0.
0.
0.
0.
0.
0.
0.
0.
0.
0.
0.
0.003
0.003
0.003
0.003
0.
0.
0.
0.
0.004
0.008
0.012
0.012
0.006
0.006
0.005
0.
0.
0.
0.
0.
0.
0.
0.
0.
0.
0.
0.
0.
0.
0.
0.
0.
0.
0.
0.
0.
0.
0.
0.
0.
0.
0.
0.
0.
0.
0.
0.
0.
0.
0.
0.
0.003
0.006
0.006
0.006
0.004
0.003
0.003
0.
0.
0.
0.
0.
0.
0.
0.
0.
0.
0.
0.
0.
0.
0.
0.
0.
0.
0.
0.
0.
0.
0.
0.
0.
0.
0.
0.
0.
0.
0.
0.
0.
0.
0.
0.
0.
0.
0.
0.
0.
0.
0.
0.
0.
0.003
0.003
0.006
0.007
0.007
0.004
0.004
0.003
0.
0.
0.
0.
0.
0.
0.
0.
0.
0.
0.
0.
0.
0.
0.
0.
0.
0.
0.
0.
0.
0.
0.
0.
0.
0.
0.
0.
0.
0.
0.
0.
0.
0.
0.
0.
0.
0.
0.
0.
0.
0.
0.
0.
0.
0.
0.003
0.006
0.007
0.007
0.004
0.004
0.003
0.
0.
0.
0.
0.
0.
0.
0.
0.
0.
0.
0.
0.
0.
0.
0.
0.
0.
0.
0.
0.
0.
0.
0.
0.
0.
0.
0.
0.
0.
0.
0.
0.
0.
0.
0.
0.
0.
0.
0.
0.
0.
0.
0.
0.
0.
0.003
0.006
0.006
0.004
0.004
0.003
0.003
0.
0.
0.
0.
0.
0.
0.
0.
0.
0.
0.
0.
0.
0.
0.
0.
0.
0.
0.
0.
0.
0.
0.
0.
0.
0.
0.
0.
0.
0.
0.
0.
0.
0.
0.
0.
0.
0.
0.
0.
0.
0.
0.
0.
0.
0.
0.
0.
0.003
0.003
0.003
0.003
0.
0.
0.
0.
0.
0.
0.
0.
0.
0.
0.
0.
0.
0.
0.
0.
0.
0.
0.
0.
0.
0.
0.
0.
0.
0.
0.
0.
0.
0.
0.
0.
0.
0.
0.
0.
0.
0.
0.
0.
0.
0.
0.
0.
0.
0.
0.
0.
0.
0.
0.
0.
0.
0.
0.
0.
0.
0.
0.
0.
0.
0.
0.
0.
0.
0.
0.
0.
0.
0.
0.
0.
0.
0.
0.
0.
0.
0.
0.
0.
0.
0.
0.
0.
0.
0.
0.
0.
0.
0.
0.
0.
0.
0.
0.
0.
0.
0.
0.
0.
0.
0.
0.
0.
0.
0.
0.
0.
0.
0.
0.
0.
0.
0.
0.
0.
0.
0.
0.
0.
0.
0.
0.
0.
0.
0.
0.
0.
0.
0.
0.
0.
0.
0.
0.
0.
0.
0.
0.
0.
0.
0.
0.
0.
0.
0.
0.
0.
0.
0.
0.
0.
0.
0.
0.
0.
0.
0.
0.
0.
0.
0.
0.
0.
0.
0.
0.
0.
0.
0.
0.
0.
0.
0.
0.
0.
0.
0.
0.
0.
0.
0.
0.
0.
0.
0.
0.
0.
0.
0.
0.
0.
0.
0.
0.
0.
0.
0.
0.
0.
0.
0.
0.
0.
0.
0.
0.
0.
0.
0.
0.
0.
0.
0.
0.
0.
0.
0.
0.
0.
0.
0.
0.
0.
0.
0.
0.
0.
0.
0.
0.
0.
0.
0.
0.
0.
0.
0.
0.
0.
0.
0.
0.
0.
0.
0.
0.
0.
0.
0.
0.
0.
0.
0.
0.
0.
0.
0.
0.
0.
0.
0.
0.
0.
0.
0.
0.
0.
0.
0.
0.
0.
0.
0.
0.
0.
0.
0.
0.
0.
0.
0.
0.
0.
0.
0.
0.
0.
0.
0.
0.
0.
0.
0.
0.
0.
0.
0.
0.
0.
0.
0.
0.
0.
0.
0.
0.
0.
0.
0.
0.
0.
0.
0.
0.
0.
0.
0.
0.
0.
0.
0.
0.
0.
0.
0.
0.
0.
0.
0.
0.
0.
0.
0.
0.
0.
0.
0.
0.
0.
0.
0.
0.
0.
0.
0.
0.
0.
0.
0.
0.
0.
0.
0.
0.
0.
0.
0.
0.
0.
0.
0.
0.
0.
0.
0.
0.
0.
0.
0.
0.
0.
0.
0.
0.
0.
0.
0.
0.
0.
0.
0.
0.
0.
0.
0.
0.
0.
0.
0.
0.
0.
0.
0.
0.
0.
0.
0.
0.
0.
0.
0.
0.
0.
0.
0.
0.
0.
0.
0.
0.
0.
0.
0.
0.
0.
0.
0.
0.
0.
0.
0.
0.
0.
0.
0.
0.
0.
0.
0.
0.
0.
0.
0.
0.
0.
0.
0.
0.
0.
0.
0.
0.
0.
0.
0.
0.
0.
0.
0.
0.
0.
0.
0.
0.
0.
0.
0.
0.
0.
0.
0.
0.
0.
0.
0.
0.
0.
0.
0.
0.
0.
0.
0.
0.
0.
0.
0.
0.
0.
0.
0.
0.
0.
0.
0.
0.
0.
0.
0.
0.
0.
0.
0.
0.
0.
0.
0.
0.
0.
0.
0.
0.
0.
0.
0.
0.
0.
0.
0.
0.
0.
0.
0.
0.
0.
0.
0.
0.
0.
0.
0.
0.
0.
0.
0.
0.
0.
0.
0.
0.
0.
0.
0.
0.
0.
0.
0.
0.
0.
0.
0.
0.
0.
0.
0.
0.
0.
0.
0.
0.
0.
0.
0.
0.
0.
0.
0.
0.
0.
0.
0.
0.
0.
0.
0.
0.
0.
0.
0.
0.
0.
0.
0.
0.
0.
0.
0.
0.003
0.003
0.
0.
0.
0.
0.
0.
0.
0.
0.
0.
0.
0.
0.
0.
0.
0.
0.
0.
0.
0.
0.
0.
0.
0.
0.
0.
0.
0.
0.
0.
0.
0.
0.
0.
0.
0.
0.
0.
0.
0.
0.
0.
0.
0.
0.
0.
0.
0.
0.
0.
0.
0.003
0.003
0.
0.
0.
0.
0.
0.
0.
0.
0.
0.003
0.009
0.010
0.011
0.011
0.010
0.009
0.005
0.
0.
0.
0.
0.
0.
0.
0.
0.
0.
0.
0.
0.
0.
0.
0.
0.
0.
0.
0.
0.
0.
0.
0.
0.
0.
0.
0.
0.
0.
0.
0.
0.
0.
0.003
0.003
0.
0.
0.
0.
0.
0.
0.
0.003
0.004
0.016
0.019
0.025
0.029
0.029
0.025
0.018
0.015
0.009
0.004
0.
0.
0.
0.
0.
0.
0.
0.
0.
0.
0.
0.
0.
0.
0.
0.
0.
0.
0.008
0.013
0.014
0.012
0.011
0.010
0.
0.
0.
0.
0.
0.
0.
0.
0.
0.
0.
0.
0.
0.
0.
0.
0.003
0.009
0.018
0.027
0.039
0.047
0.051
0.051
0.047
0.044
0.030
0.021
0.013
0.007
0.
0.
0.
0.
0.
0.
0.
0.
0.
0.
0.
0.
0.
0.
0.
0.005
0.014
0.025
0.029
0.031
0.031
0.029
0.030
0.017
0.014
0.004
0.
0.
0.
0.
0.
0.
0.
0.
0.
0.
0.
0.
0.
0.009
0.019
0.034
0.046
0.060
0.071
0.081
0.081
0.072
0.064
0.050
0.039
0.023
0.011
0.004
0.003
0.
0.
0.
0.
0.
0.
0.
0.
0.
0.
0.
0.
0.009
0.016
0.029
0.039
0.045
0.052
0.057
0.051
0.046
0.036
0.025
0.014
0.007
0.
0.
0.
0.
0.
0.
0.
0.
0.
0.
0.
0.008
0.012
0.030
0.047
0.070
0.094
0.112
0.123
0.125
0.110
0.100
0.084
0.063
0.044
0.028
0.016
0.005
0.003
0.
0.
0.
0.
0.
0.
0.
0.
0.
0.
0.004
0.015
0.032
0.043
0.057
0.066
0.076
0.082
0.079
0.075
0.061
0.042
0.022
0.014
0.006
0.
0.
0.
0.
0.
0.
0.
0.
0.
0.
0.010
0.025
0.046
0.077
0.102
0.127
0.149
0.162
0.174
0.164
0.148
0.117
0.094
0.070
0.046
0.030
0.013
0.009
0.003
0.
0.
0.
0.
0.
0.
0.
0.
0.
0.010
0.026
0.041
0.058
0.072
0.084
0.101
0.108
0.105
0.095
0.081
0.062
0.041
0.018
0.010
0.005
0.
0.
0.
0.
0.
0.
0.
0.
0.004
0.020
0.039
0.072
0.103
0.131
0.158
0.189
0.213
0.217
0.212
0.195
0.165
0.129
0.104
0.069
0.043
0.023
0.013
0.009
0.
0.
0.
0.
0.
0.
0.
0.
0.
0.016
0.034
0.049
0.069
0.086
0.109
0.120
0.128
0.124
0.112
0.096
0.076
0.051
0.026
0.011
0.006
0.
0.
0.004
0.005
0.009
0.011
0.007
0.002
0.016
0.023
0.053
0.087
0.121
0.164
0.203
0.237
0.264
0.280
0.278
0.256
0.217
0.171
0.134
0.097
0.059
0.037
0.022
0.011
0.003
0.
0.
0.
0.
0.
0.
0.
0.004
0.017
0.037
0.053
0.076
0.094
0.119
0.136
0.141
0.136
0.123
0.105
0.083
0.060
0.029
0.012
0.011
0.011
0.013
0.022
0.033
0.037
0.038
0.030
0.031
0.036
0.036
0.066
0.103
0.147
0.188
0.231
0.283
0.327
0.338
0.331
0.311
0.269
0.218
0.170
0.129
0.083
0.047
0.032
0.018
0.008
0.
0.
0.
0.
0.
0.
0.
0.007
0.018
0.036
0.055
0.077
0.097
0.122
0.139
0.143
0.138
0.125
0.106
0.085
0.063
0.030
0.016
0.021
0.021
0.028
0.044
0.052
0.053
0.057
0.053
0.046
0.046
0.051
0.075
0.117
0.163
0.214
0.275
0.328
0.370
0.390
0.388
0.358
0.318
0.256
0.197
0.154
0.100
0.060
0.037
0.025
0.009
0.
0.
0.
0.
0.
0.
0.
0.003
0.018
0.034
0.052
0.073
0.092
0.115
0.131
0.135
0.131
0.118
0.100
0.080
0.054
0.031
0.021
0.026
0.033
0.042
0.061
0.076
0.086
0.086
0.080
0.069
0.057
0.074
0.087
0.141
0.184
0.254
0.315
0.373
0.420
0.431
0.422
0.394
0.356
0.291
0.222
0.167
0.113
0.070
0.046
0.027
0.009
0.
0.
0.
0.
0.
0.
0.
0.003
0.016
0.027
0.044
0.065
0.081
0.094
0.111
0.119
0.115
0.103
0.088
0.068
0.049
0.037
0.037
0.048
0.059
0.074
0.094
0.109
0.110
0.110
0.103
0.094
0.071
0.072
0.130
0.158
0.213
0.278
0.344
0.412
0.458
0.485
0.476
0.440
0.385
0.326
0.246
0.175
0.123
0.077
0.049
0.028
0.017
0.
0.
0.
0.
0.
0.
0.
0.
0.013
0.023
0.036
0.049
0.066
0.077
0.087
0.093
0.093
0.084
0.065
0.056
0.039
0.043
0.053
0.061
0.083
0.109
0.125
0.146
0.149
0.134
0.120
0.105
0.106
0.115
0.151
0.183
0.246
0.315
0.391
0.455
0.504
0.539
0.536
0.504
0.441
0.369
0.286
0.201
0.126
0.076
0.049
0.032
0.014
0.
0.
0.
0.
0.
0.
0.
0.
0.003
0.016
0.025
0.033
0.049
0.057
0.061
0.065
0.062
0.055
0.049
0.042
0.040
0.046
0.065
0.084
0.114
0.141
0.161
0.170
0.177
0.174
0.164
0.149
0.150
0.158
0.192
0.228
0.278
0.360
0.442
0.539
0.583
0.600
0.600
0.562
0.492
0.413
0.315
0.219
0.146
0.088
0.046
0.030
0.009
0.
0.
0.
0.
0.
0.
0.
0.
0.
0.004
0.016
0.024
0.029
0.034
0.043
0.043
0.036
0.038
0.032
0.037
0.035
0.060
0.079
0.108
0.142
0.162
0.194
0.205
0.210
0.214
0.214
0.201
0.199
0.202
0.223
0.278
0.319
0.409
0.512
0.596
0.647
0.658
0.652
0.594
0.532
0.449
0.346
0.251
0.169
0.100
0.052
0.024
0.004
0.
0.
0.
0.
0.
0.
0.
0.
0.
0.003
0.004
0.016
0.020
0.022
0.024
0.024
0.022
0.019
0.024
0.031
0.048
0.068
0.102
0.132
0.169
0.203
0.231
0.248
0.253
0.259
0.261
0.245
0.240
0.253
0.271
0.313
0.393
0.482
0.567
0.642
0.697
0.716
0.706
0.652
0.580
0.490
0.389
0.283
0.185
0.122
0.061
0.025
0.
0.
0.
0.
0.
0.
0.
0.
0.
0.
0.
0.
0.003
0.004
0.011
0.011
0.011
0.014
0.009
0.022
0.037
0.055
0.088
0.120
0.150
0.205
0.237
0.259
0.273
0.296
0.300
0.314
0.300
0.298
0.293
0.334
0.375
0.451
0.536
0.631
0.715
0.761
0.770
0.766
0.712
0.642
0.541
0.428
0.313
0.207
0.131
0.072
0.021
0.
0.
0.
0.
0.
0.
0.
0.
0.
0.
0.
0.
0.
0.
0.
0.
0.
0.004
0.006
0.024
0.037
0.070
0.102
0.138
0.189
0.239
0.262
0.297
0.325
0.340
0.356
0.360
0.358
0.364
0.371
0.407
0.450
0.513
0.587
0.680
0.750
0.808
0.834
0.811
0.781
0.700
0.599
0.474
0.346
0.224
0.139
0.078
0.021
0.005
0.
0.
0.
0.
0.
0.
0.
0.
0.
0.
0.
0.
0.
0.
0.
0.
0.004
0.010
0.025
0.048
0.075
0.111
0.161
0.207
0.257
0.306
0.328
0.364
0.386
0.421
0.430
0.428
0.434
0.441
0.466
0.513
0.584
0.657
0.733
0.796
0.844
0.886
0.877
0.839
0.748
0.641
0.511
0.367
0.242
0.149
0.088
0.028
0.005
0.
0.
0.
0.
0.
0.
0.
0.
0.
0.
0.
0.
0.
0.
0.
0.
0.004
0.008
0.029
0.049
0.081
0.124
0.182
0.233
0.286
0.321
0.368
0.406
0.447
0.463
0.475
0.485
0.482
0.501
0.521
0.555
0.633
0.691
0.769
0.854
0.914
0.938
0.926
0.880
0.790
0.677
0.534
0.384
0.262
0.157
0.082
0.036
0.005
0.
0.
0.
0.
0.
0.
0.
0.
0.
0.
0.
0.
0.
0.
0.
0.
0.003
0.008
0.032
0.048
0.087
0.134
0.194
0.244
0.300
0.352
0.388
0.443
0.474
0.502
0.524
0.521
0.540
0.557
0.594
0.636
0.688
0.760
0.821
0.896
0.960
0.973
0.969
0.903
0.816
0.700
0.553
0.400
0.279
0.171
0.092
0.039
0.005
0.
0.
0.
0.
0.
0.
0.
0.
0.
0.
0.
0.
0.
0.
0.
0.
0.
0.007
0.026
0.058
0.093
0.152
0.215
0.263
0.319
0.364
0.410
0.462
0.504
0.529
0.559
0.565
0.585
0.617
0.636
0.682
0.737
0.799
0.853
0.928
0.987
0.997
0.991
0.935
0.836
0.716
0.559
0.425
0.300
0.186
0.084
0.038
0.007
0.
0.
0.
0.
0.
0.
0.
0.
0.
0.
0.
0.
0.
0.
0.
0.
0.
0.006
0.021
0.064
0.102
0.157
0.220
0.278
0.329
0.382
0.440
0.492
0.528
0.557
0.579
0.628
0.640
0.656
0.685
0.719
0.762
0.813
0.874
0.936
1.007
1.026
1.007
0.941
0.842
0.724
0.570
0.438
0.317
0.190
0.103
0.031
0.003
0.
0.
0.
0.
0.
0.
0.
0.
0.
0.
0.
0.
0.
0.
0.
0.
0.
0.005
0.029
0.068
0.114
0.160
0.220
0.277
0.337
0.393
0.462
0.513
0.556
0.585
0.615
0.651
0.669
0.683
0.719
0.723
0.755
0.805
0.895
0.951
0.998
1.021
1.006
0.959
0.861
0.739
0.589
0.448
0.313
0.205
0.102
0.050
0.003
0.
0.
0.
0.
0.
0.
0.
0.
0.
0.
0.
0.
0.
0.
0.
0.
0.
0.007
0.030
0.064
0.115
0.160
0.211
0.276
0.339
0.395
0.452
0.524
0.570
0.597
0.619
0.658
0.673
0.697
0.716
0.728
0.744
0.805
0.869
0.946
0.990
1.023
1.013
0.965
0.876
0.740
0.608
0.450
0.311
0.195
0.102
0.050
0.017
0.
0.
0.
0.
0.
0.
0.
0.
0.
0.
0.
0.
0.
0.
0.
0.
0.004
0.015
0.033
0.063
0.109
0.152
0.210
0.258
0.325
0.381
0.437
0.508
0.547
0.585
0.615
0.630
0.635
0.669
0.674
0.685
0.737
0.795
0.857
0.924
0.978
0.995
1.008
0.963
0.874
0.751
0.613
0.462
0.305
0.197
0.104
0.054
0.026
0.
0.
0.
0.
0.
0.
0.
0.
0.
0.
0.
0.
0.
0.
0.
0.
0.004
0.018
0.041
0.060
0.104
0.151
0.200
0.241
0.301
0.363
0.413
0.458
0.512
0.548
0.573
0.578
0.597
0.625
0.639
0.659
0.718
0.784
0.844
0.910
0.960
1.010
0.993
0.945
0.863
0.733
0.602
0.448
0.302
0.195
0.111
0.061
0.030
0.005
0.
0.
0.
0.
0.
0.
0.
0.
0.
0.
0.
0.
0.
0.
0.003
0.009
0.020
0.044
0.064
0.096
0.138
0.182
0.226
0.269
0.319
0.368
0.405
0.448
0.488
0.505
0.524
0.539
0.564
0.594
0.636
0.686
0.743
0.825
0.894
0.949
0.978
0.979
0.931
0.835
0.714
0.579
0.450
0.309
0.202
0.113
0.068
0.033
0.010
0.
0.
0.
0.
0.
0.
0.
0.
0.
0.
0.
0.
0.
0.
0.003
0.010
0.021
0.040
0.064
0.089
0.129
0.158
0.202
0.234
0.275
0.308
0.336
0.370
0.396
0.428
0.438
0.476
0.512
0.543
0.589
0.650
0.730
0.804
0.880
0.921
0.965
0.953
0.901
0.808
0.689
0.565
0.437
0.304
0.201
0.118
0.068
0.032
0.011
0.
0.
0.
0.
0.
0.
0.
0.
0.
0.
0.
0.
0.
0.
0.003
0.010
0.020
0.035
0.056
0.081
0.109
0.142
0.169
0.199
0.223
0.247
0.277
0.304
0.331
0.346
0.373
0.409
0.451
0.483
0.549
0.591
0.655
0.763
0.851
0.876
0.908
0.897
0.851
0.765
0.641
0.539
0.417
0.288
0.183
0.115
0.061
0.031
0.007
0.
0.
0.
0.
0.
0.
0.
0.
0.
0.
0.
0.
0.
0.
0.003
0.005
0.018
0.031
0.049
0.066
0.090
0.116
0.130
0.160
0.172
0.191
0.214
0.234
0.258
0.284
0.307
0.346
0.392
0.438
0.492
0.544
0.600
0.683
0.767
0.807
0.823
0.818
0.772
0.690
0.592
0.489
0.376
0.259
0.165
0.109
0.054
0.031
0.007
0.
0.
0.
0.
0.
0.
0.
0.
0.
0.
0.
0.
0.
0.
0.
0.005
0.012
0.026
0.037
0.054
0.068
0.085
0.099
0.109
0.123
0.138
0.149
0.176
0.203
0.218
0.253
0.289
0.324
0.383
0.433
0.489
0.538
0.613
0.675
0.716
0.723
0.713
0.673
0.605
0.522
0.419
0.305
0.220
0.145
0.091
0.048
0.023
0.006
0.
0.
0.
0.
0.
0.
0.
0.
0.
0.
0.
0.
0.
0.
0.
0.004
0.006
0.018
0.029
0.038
0.052
0.060
0.064
0.069
0.079
0.086
0.096
0.113
0.145
0.151
0.195
0.219
0.268
0.315
0.380
0.424
0.487
0.530
0.582
0.615
0.606
0.594
0.557
0.507
0.429
0.325
0.245
0.178
0.116
0.075
0.039
0.012
0.005
0.
0.
0.
0.
0.
0.
0.
0.
0.
0.
0.
0.
0.
0.
0.
0.
0.004
0.011
0.018
0.027
0.034
0.039
0.041
0.045
0.044
0.046
0.053
0.062
0.084
0.097
0.138
0.171
0.210
0.256
0.323
0.373
0.416
0.456
0.499
0.505
0.506
0.479
0.451
0.402
0.331
0.245
0.189
0.139
0.091
0.055
0.027
0.010
0.
0.
0.
0.
0.
0.
0.
0.
0.
0.
0.
0.
0.
0.
0.
0.
0.
0.003
0.004
0.010
0.016
0.020
0.023
0.028
0.027
0.023
0.024
0.025
0.034
0.056
0.068
0.093
0.128
0.162
0.213
0.258
0.312
0.348
0.384
0.397
0.410
0.391
0.376
0.344
0.300
0.236
0.182
0.141
0.100
0.064
0.032
0.011
0.005
0.
0.
0.
0.
0.
0.
0.
0.
0.
0.
0.
0.
0.
0.
0.
0.
0.
0.
0.
0.003
0.004
0.013
0.014
0.015
0.015
0.014
0.012
0.013
0.022
0.037
0.059
0.078
0.108
0.142
0.178
0.210
0.239
0.277
0.298
0.302
0.307
0.296
0.266
0.235
0.204
0.169
0.136
0.092
0.061
0.038
0.021
0.008
0.
0.
0.
0.
0.
0.
0.
0.
0.
0.
0.
0.
0.
0.
0.
0.
0.
0.
0.
0.
0.
0.
0.003
0.003
0.006
0.006
0.003
0.005
0.008
0.016
0.034
0.049
0.062
0.083
0.114
0.148
0.170
0.193
0.212
0.226
0.231
0.215
0.213
0.187
0.167
0.140
0.110
0.080
0.056
0.037
0.022
0.011
0.
0.
0.
0.
0.
0.
0.
0.
0.
0.
0.
0.
0.
0.
0.
0.
0.
0.
0.
0.
0.
0.
0.
0.
0.
0.
0.
0.
0.002
0.003
0.010
0.027
0.037
0.044
0.058
0.080
0.106
0.131
0.141
0.156
0.158
0.160
0.153
0.141
0.125
0.100
0.077
0.064
0.046
0.032
0.016
0.007
0.
0.
0.
0.
0.
0.
0.
0.
0.
0.
0.
0.
0.
0.
0.
0.
0.
0.
0.
0.
0.
0.
0.
0.
0.
0.
0.
0.
0.
0.005
0.009
0.007
0.017
0.030
0.034
0.038
0.057
0.065
0.082
0.101
0.106
0.108
0.102
0.094
0.079
0.068
0.057
0.044
0.026
0.019
0.013
0.004
0.003
0.
0.
0.
0.
0.
0.
0.
0.
0.
0.
0.
0.
0.
0.
0.
0.
0.
0.
0.
0.
0.
0.
0.
0.
0.
0.
0.
0.003
0.004
0.014
0.015
0.016
0.015
0.013
0.018
0.022
0.031
0.044
0.059
0.066
0.060
0.063
0.060
0.040
0.038
0.029
0.020
0.012
0.005
0.004
0.003
0.
0.
0.
0.
0.
0.
0.
0.
0.
0.
0.
0.
0.
0.
0.
0.
0.
0.
0.
0.
0.
0.
0.
0.
0.
0.
0.
0.
0.003
0.004
0.013
0.014
0.018
0.018
0.017
0.013
0.007
0.011
0.018
0.018
0.023
0.029
0.039
0.031
0.030
0.019
0.016
0.010
0.003
0.003
0.003
0.
0.
0.
0.
0.
0.
0.
0.
0.
0.
0.
0.
0.
0.
0.
0.
0.
0.
0.
0.
0.
0.
0.
0.
0.
0.
0.
0.
0.
0.003
0.004
0.012
0.014
0.017
0.018
0.020
0.019
0.017
0.007
0.006
0.003
0.003
0.008
0.009
0.009
0.013
0.010
0.009
0.
0.
0.
0.
0.
0.
0.
0.
0.
0.
0.
0.
0.
0.
0.
0.
0.
0.
0.
0.
0.
0.
0.
0.
0.
0.
0.
0.
0.
0.
0.
0.
0.
0.
0.003
0.004
0.012
0.015
0.018
0.019
0.019
0.017
0.015
0.010
0.004
0.003
0.
0.
0.
0.004
0.
0.
0.
0.
0.
0.
0.
0.
0.
0.
0.
0.
0.
0.
0.
0.
0.
0.
0.
0.
0.
0.
0.
0.
0.
0.
0.
0.
0.
0.
0.
0.
0.
0.
0.
0.
0.
0.003
0.004
0.012
0.015
0.017
0.019
0.018
0.017
0.015
0.009
0.004
0.003
0.
0.
0.
0.
0.
0.
0.
0.
0.
0.
0.
0.
0.
0.
0.
0.
0.
0.
0.
0.
0.
0.
0.
0.
0.
0.
0.
0.
0.
0.
0.
0.
0.
0.
0.
0.
0.
0.
0.
0.
0.
0.
0.004
0.007
0.014
0.016
0.017
0.017
0.016
0.013
0.005
0.004
0.003
0.
0.
0.
0.
0.
0.
0.
0.
0.
0.
0.
0.
0.
0.
0.
0.
0.
0.
0.
0.
0.
0.
0.
0.
0.
0.
0.
0.
0.
0.
0.
0.
0.
0.
0.
0.
0.
0.
0.
0.
0.
0.
0.003
0.004
0.008
0.013
0.014
0.014
0.013
0.005
0.004
0.003
0.
0.
0.
0.
0.
0.
0.
0.
0.
0.
0.
0.
0.
0.
0.
0.
0.
0.
0.
0.
0.
0.
0.
0.
0.
0.
0.
0.
0.
0.
0.
0.
0.
0.
0.
0.
0.
0.
0.
0.
0.
0.
0.
0.
0.003
0.003
0.007
0.007
0.007
0.004
0.004
0.003
0.
0.
0.
0.
0.
0.
0.
0.
0.
0.
0.
0.
0.
0.
0.
0.
0.
0.
0.
0.
0.
0.
0.
0.
0.
0.
0.
0.
0.
0.
0.
0.
0.
0.
0.
0.
0.
0.
0.
0.
0.
0.
0.
0.
0.
0.
0.
0.
0.003
0.003
0.003
0.003
0.
0.
0.
0.
0.
0.
0.
0.
0.
0.
0.
0.
0.
0.
0.
0.
0.
0.
0.
0.
0.
0.
0.
0.
0.
0.
0.
0.
0.
0.
0.
0.
0.
0.
0.
0.
0.
0.
0.
0.
0.
0.
0.
0.
0.
0.
0.
0.
0.
0.
0.
0.
0.
0.
0.
0.
0.
0.
0.
0.
0.
0.
0.
0.
0.
0.
0.
0.
0.
0.
0.
0.
0.
0.
0.
0.
0.
0.
0.
0.
0.
0.
0.
0.
0.
0.
0.
0.
0.
0.
0.
0.
0.
0.
0.
0.
0.
0.
0.
0.
0.
0.
0.
0.
0.
0.
0.
0.
0.
0.
0.
0.
0.
0.
0.
0.
0.
0.
0.
0.
0.
0.
0.
0.
0.
0.
0.
0.
0.
0.
0.
0.
0.
0.
0.
0.
0.
0.
0.
0.
0.
0.
0.
0.
0.
0.
0.
0.
0.
0.
0.
0.
0.
0.
0.
0.
0.
0.
0.
0.
0.
0.
0.
0.
0.
0.
0.
0.
0.
0.
0.
0.
0.
0.
0.
0.
0.
0.
0.
0.
0.
0.
0.
0.
0.
0.
0.
0.
0.
0.
0.
0.
0.
0.
0.
0.
0.
0.
0.
0.
0.
0.
0.
0.
0.
0.
0.
0.
0.
0.
0.
0.
0.
0.
0.
0.
0.
0.
0.
0.
0.
0.
0.
0.
0.
0.
0.
0.
0.
0.
0.
0.
0.
0.
0.
0.
0.
0.
0.
0.
0.
0.
0.
0.
0.
0.
0.
0.
0.
0.
0.
0.
0.
0.
0.
0.
0.
0.
0.
0.
0.
0.
0.
0.
0.
0.
0.
0.
0.
0.
0.
0.
0.
0.
0.
0.
0.
0.
0.
0.
0.
0.
0.
0.
0.
0.
0.
0.
0.
0.
0.
0.
0.
0.
0.
0.
0.
0.
0.
0.
0.
0.
0.
0.
0.
0.
0.
0.
0.
0.
0.
0.
0.
0.
0.
0.
0.
0.
0.
0.
0.
0.
0.
0.
0.
0.
0.
0.
0.
0.
0.
0.
0.
0.
0.
0.
0.
0.
0.
0.
0.
0.
0.
0.
0.
0.
0.
0.
0.
0.
0.
0.
0.
0.
0.
0.
0.
0.
0.
0.
0.
0.
0.
0.
0.
0.003
0.003
0.003
0.003
0.
0.
0.
0.
0.
0.
0.
0.
0.
0.
0.
0.
0.
0.
0.
0.
0.
0.
0.
0.
0.
0.
0.
0.
0.
0.
0.
0.
0.
0.
0.
0.
0.
0.
0.
0.
0.
0.
0.
0.
0.
0.
0.
0.
0.
0.
0.
0.
0.003
0.004
0.004
0.004
0.004
0.003
0.
0.
0.
0.
0.
0.
0.
0.
0.
0.
0.
0.
0.
0.
0.
0.
0.
0.
0.
0.
0.
0.
0.
0.
0.
0.
0.
0.
0.
0.
0.
0.
0.
0.
0.
0.
0.
0.
0.
0.
0.
0.
0.
0.
0.
0.
0.003
0.004
0.005
0.005
0.005
0.005
0.004
0.003
0.
0.
0.
0.
0.
0.
0.
0.
0.
0.007
0.004
0.004
0.
0.
0.
0.
0.
0.
0.
0.
0.
0.
0.
0.
0.
0.
0.
0.
0.
0.
0.
0.
0.
0.
0.
0.
0.
0.
0.
0.
0.
0.
0.
0.
0.
0.003
0.004
0.005
0.005
0.005
0.005
0.004
0.003
0.
0.
0.
0.
0.
0.
0.004
0.010
0.014
0.015
0.015
0.014
0.012
0.006
0.004
0.
0.
0.
0.
0.
0.
0.
0.
0.
0.
0.
0.
0.
0.
0.
0.
0.
0.
0.
0.002
0.003
0.007
0.007
0.003
0.002
0.
0.
0.
0.
0.
0.003
0.004
0.005
0.005
0.005
0.005
0.004
0.003
0.
0.
0.
0.
0.003
0.013
0.020
0.027
0.032
0.039
0.039
0.032
0.024
0.019
0.010
0.005
0.
0.
0.
0.
0.
0.
0.
0.
0.
0.
0.
0.
0.
0.
0.
0.
0.
0.012
0.019
0.022
0.026
0.026
0.024
0.021
0.014
0.007
0.
0.
0.
0.003
0.004
0.004
0.005
0.005
0.004
0.004
0.003
0.
0.
0.
0.003
0.014
0.021
0.038
0.048
0.058
0.062
0.068
0.067
0.056
0.042
0.026
0.018
0.009
0.003
0.
0.
0.
0.
0.
0.
0.
0.
0.
0.
0.
0.
0.
0.
0.014
0.024
0.033
0.038
0.044
0.049
0.047
0.042
0.033
0.023
0.011
0.005
0.
0.
0.003
0.004
0.004
0.004
0.004
0.003
0.
0.
0.
0.
0.010
0.021
0.048
0.058
0.077
0.093
0.105
0.114
0.104
0.091
0.069
0.055
0.034
0.021
0.009
0.004
0.
0.
0.
0.
0.
0.
0.
0.
0.
0.
0.
0.
0.014
0.029
0.041
0.055
0.064
0.078
0.081
0.083
0.075
0.062
0.050
0.030
0.010
0.006
0.004
0.
0.003
0.003
0.003
0.003
0.
0.
0.
0.
0.013
0.032
0.054
0.083
0.105
0.123
0.140
0.159
0.164
0.160
0.140
0.112
0.082
0.062
0.036
0.024
0.011
0.004
0.
0.
0.
0.
0.
0.
0.
0.
0.
0.
0.010
0.027
0.042
0.060
0.075
0.097
0.112
0.116
0.113
0.107
0.093
0.073
0.056
0.024
0.011
0.006
0.
0.
0.004
0.005
0.005
0.005
0.004
0.
0.010
0.027
0.051
0.085
0.118
0.146
0.171
0.198
0.213
0.230
0.219
0.199
0.169
0.124
0.092
0.065
0.039
0.018
0.012
0.004
0.
0.
0.
0.
0.
0.
0.
0.
0.004
0.019
0.037
0.057
0.076
0.100
0.123
0.142
0.152
0.152
0.136
0.118
0.096
0.071
0.042
0.018
0.007
0.005
0.004
0.009
0.011
0.012
0.014
0.013
0.026
0.030
0.043
0.086
0.113
0.149
0.192
0.230
0.256
0.287
0.293
0.293
0.271
0.227
0.190
0.131
0.097
0.064
0.035
0.020
0.011
0.003
0.
0.
0.
0.
0.
0.
0.
0.009
0.026
0.044
0.067
0.090
0.123
0.150
0.172
0.179
0.179
0.165
0.143
0.113
0.084
0.057
0.030
0.011
0.008
0.016
0.022
0.040
0.041
0.047
0.046
0.050
0.052
0.066
0.111
0.145
0.185
0.229
0.281
0.328
0.360
0.383
0.365
0.335
0.296
0.246
0.182
0.131
0.082
0.056
0.027
0.014
0.009
0.
0.
0.
0.
0.
0.
0.
0.014
0.029
0.048
0.074
0.103
0.135
0.169
0.188
0.200
0.198
0.181
0.156
0.123
0.094
0.066
0.035
0.019
0.020
0.034
0.049
0.066
0.071
0.071
0.076
0.073
0.073
0.095
0.127
0.167
0.208
0.266
0.337
0.391
0.438
0.447
0.442
0.408
0.358
0.298
0.236
0.169
0.109
0.073
0.041
0.022
0.010
0.
0.
0.
0.
0.
0.
0.
0.014
0.028
0.049
0.075
0.102
0.138
0.172
0.194
0.206
0.202
0.185
0.158
0.124
0.095
0.067
0.041
0.033
0.038
0.055
0.082
0.098
0.107
0.116
0.110
0.101
0.097
0.109
0.140
0.175
0.245
0.315
0.384
0.455
0.509
0.522
0.513
0.472
0.406
0.345
0.276
0.199
0.138
0.086
0.055
0.031
0.011
0.004
0.
0.
0.
0.
0.
0.
0.014
0.023
0.047
0.072
0.096
0.130
0.163
0.183
0.190
0.190
0.175
0.149
0.117
0.092
0.068
0.044
0.048
0.058
0.078
0.107
0.130
0.140
0.149
0.143
0.125
0.111
0.141
0.163
0.208
0.271
0.337
0.430
0.509
0.560
0.584
0.569
0.530
0.469
0.386
0.307
0.223
0.149
0.098
0.062
0.034
0.021
0.004
0.
0.
0.
0.
0.
0.
0.009
0.021
0.040
0.063
0.085
0.111
0.139
0.161
0.167
0.167
0.153
0.126
0.104
0.083
0.056
0.059
0.070
0.092
0.134
0.159
0.170
0.178
0.166
0.162
0.150
0.143
0.167
0.195
0.257
0.312
0.396
0.483
0.561
0.609
0.635
0.632
0.593
0.518
0.436
0.334
0.235
0.159
0.110
0.063
0.040
0.021
0.004
0.
0.
0.
0.
0.
0.
0.004
0.017
0.029
0.050
0.070
0.087
0.110
0.126
0.130
0.128
0.114
0.105
0.087
0.081
0.067
0.077
0.101
0.127
0.175
0.204
0.225
0.228
0.222
0.206
0.198
0.190
0.206
0.249
0.294
0.360
0.436
0.519
0.614
0.685
0.709
0.701
0.661
0.586
0.485
0.382
0.265
0.178
0.112
0.067
0.040
0.021
0.
0.
0.
0.
0.
0.
0.
0.003
0.009
0.022
0.036
0.051
0.066
0.076
0.091
0.098
0.095
0.086
0.076
0.072
0.066
0.074
0.090
0.127
0.163
0.208
0.248
0.283
0.294
0.291
0.265
0.249
0.234
0.257
0.289
0.342
0.406
0.485
0.595
0.683
0.752
0.779
0.762
0.719
0.637
0.532
0.402
0.283
0.197
0.127
0.062
0.037
0.016
0.
0.
0.
0.
0.
0.
0.
0.
0.004
0.015
0.023
0.031
0.045
0.052
0.056
0.060
0.061
0.059
0.053
0.056
0.062
0.088
0.110
0.158
0.199
0.249
0.299
0.329
0.343
0.342
0.329
0.293
0.290
0.298
0.339
0.395
0.458
0.545
0.664
0.756
0.806
0.836
0.831
0.766
0.670
0.569
0.446
0.325
0.215
0.136
0.072
0.034
0.010
0.
0.
0.
0.
0.
0.
0.
0.
0.
0.004
0.014
0.020
0.025
0.029
0.033
0.033
0.033
0.028
0.038
0.043
0.063
0.101
0.135
0.194
0.243
0.295
0.329
0.364
0.383
0.384
0.381
0.359
0.350
0.364
0.393
0.438
0.541
0.627
0.725
0.805
0.878
0.899
0.888
0.829
0.720
0.607
0.478
0.362
0.236
0.146
0.079
0.036
0.005
0.
0.
0.
0.
0.
0.
0.
0.
0.
0.
0.003
0.004
0.012
0.018
0.019
0.018
0.017
0.017
0.028
0.048
0.085
0.122
0.160
0.234
0.295
0.344
0.384
0.412
0.426
0.435
0.429
0.425
0.429
0.448
0.449
0.527
0.592
0.695
0.793
0.888
0.944
0.960
0.935
0.869
0.777
0.650
0.523
0.384
0.254
0.161
0.086
0.029
0.005
0.
0.
0.
0.
0.
0.
0.
0.
0.
0.
0.
0.
0.003
0.003
0.003
0.005
0.006
0.013
0.029
0.062
0.092
0.139
0.201
0.262
0.324
0.375
0.428
0.461
0.482
0.514
0.506
0.498
0.509
0.514
0.554
0.602
0.677
0.775
0.849
0.943
0.996
1.018
0.990
0.929
0.829
0.705
0.566
0.411
0.276
0.175
0.098
0.043
0.006
0.
0.
0.
0.
0.
0.
0.
0.
0.
0.
0.
0.
0.
0.
0.
0.
0.004
0.014
0.041
0.065
0.108
0.158
0.233
0.293
0.364
0.426
0.470
0.513
0.547
0.563
0.578
0.581
0.587
0.597
0.646
0.689
0.747
0.831
0.896
0.976
1.046
1.064
1.029
0.975
0.878
0.747
0.598
0.440
0.286
0.181
0.106
0.043
0.011
0.
0.
0.
0.
0.
0.
0.
0.
0.
0.
0.
0.
0.
0.
0.
0.
0.004
0.019
0.043
0.071
0.122
0.177
0.252
0.317
0.391
0.457
0.504
0.566
0.599
0.629
0.641
0.651
0.647
0.683
0.712
0.763
0.813
0.869
0.933
1.031
1.071
1.103
1.080
1.021
0.915
0.787
0.624
0.446
0.304
0.194
0.105
0.046
0.011
0.
0.
0.
0.
0.
0.
0.
0.
0.
0.
0.
0.
0.
0.
0.
0.
0.006
0.019
0.042
0.085
0.143
0.195
0.271
0.348
0.417
0.475
0.541
0.596
0.652
0.685
0.707
0.712
0.726
0.752
0.787
0.823
0.856
0.921
0.979
1.065
1.120
1.126
1.097
1.040
0.931
0.794
0.636
0.465
0.324
0.202
0.114
0.048
0.016
0.
0.
0.
0.
0.
0.
0.
0.
0.
0.
0.
0.
0.
0.
0.
0.
0.005
0.018
0.048
0.083
0.149
0.216
0.287
0.364
0.435
0.493
0.572
0.629
0.686
0.723
0.741
0.769
0.792
0.803
0.834
0.872
0.920
0.960
1.024
1.093
1.143
1.154
1.128
1.050
0.933
0.804
0.645
0.481
0.339
0.211
0.111
0.046
0.018
0.
0.
0.
0.
0.
0.
0.
0.
0.
0.
0.
0.
0.
0.
0.
0.
0.
0.019
0.048
0.104
0.159
0.225
0.300
0.380
0.441
0.508
0.590
0.654
0.702
0.742
0.792
0.818
0.835
0.851
0.866
0.898
0.949
0.986
1.038
1.112
1.149
1.171
1.135
1.070
0.951
0.803
0.651
0.487
0.355
0.228
0.117
0.043
0.017
0.
0.
0.
0.
0.
0.
0.
0.
0.
0.
0.
0.
0.
0.
0.
0.
0.
0.020
0.054
0.104
0.166
0.223
0.301
0.382
0.466
0.527
0.606
0.662
0.729
0.778
0.807
0.843
0.866
0.876
0.896
0.910
0.938
0.986
1.036
1.115
1.155
1.171
1.142
1.071
0.961
0.816
0.649
0.488
0.351
0.229
0.121
0.051
0.008
0.
0.
0.
0.
0.
0.
0.
0.
0.
0.
0.
0.
0.
0.
0.
0.
0.003
0.023
0.051
0.103
0.164
0.223
0.298
0.379
0.452
0.525
0.602
0.665
0.718
0.767
0.808
0.847
0.871
0.886
0.900
0.915
0.937
0.953
1.036
1.104
1.147
1.171
1.150
1.072
0.965
0.823
0.656
0.491
0.334
0.220
0.112
0.063
0.012
0.
0.
0.
0.
0.
0.
0.
0.
0.
0.
0.
0.
0.
0.
0.
0.
0.007
0.024
0.054
0.102
0.156
0.218
0.287
0.366
0.439
0.504
0.582
0.642
0.688
0.729
0.781
0.813
0.827
0.861
0.883
0.900
0.911
0.962
1.025
1.100
1.152
1.160
1.138
1.084
0.977
0.826
0.659
0.500
0.330
0.207
0.117
0.059
0.023
0.
0.
0.
0.
0.
0.
0.
0.
0.
0.
0.
0.
0.
0.
0.
0.003
0.013
0.025
0.053
0.091
0.150
0.197
0.272
0.331
0.406
0.464
0.522
0.597
0.641
0.682
0.729
0.752
0.772
0.809
0.837
0.852
0.911
0.951
1.021
1.082
1.118
1.149
1.138
1.069
0.976
0.825
0.663
0.490
0.334
0.216
0.122
0.059
0.027
0.004
0.
0.
0.
0.
0.
0.
0.
0.
0.
0.
0.
0.
0.
0.
0.004
0.014
0.026
0.054
0.083
0.136
0.192
0.247
0.303
0.361
0.431
0.471
0.520
0.579
0.623
0.662
0.668
0.709
0.737
0.784
0.814
0.870
0.936
0.998
1.056
1.100
1.129
1.096
1.035
0.932
0.804
0.646
0.491
0.342
0.217
0.117
0.065
0.030
0.006
0.
0.
0.
0.
0.
0.
0.
0.
0.
0.
0.
0.
0.
0.
0.004
0.015
0.027
0.053
0.081
0.117
0.171
0.214
0.265
0.308
0.361
0.396
0.446
0.486
0.543
0.576
0.583
0.630
0.681
0.719
0.762
0.821
0.890
0.965
1.042
1.079
1.090
1.076
1.019
0.908
0.761
0.624
0.489
0.339
0.216
0.128
0.064
0.029
0.006
0.
0.
0.
0.
0.
0.
0.
0.
0.
0.
0.
0.
0.
0.
0.004
0.014
0.027
0.046
0.075
0.101
0.145
0.179
0.230
0.255
0.290
0.326
0.363
0.402
0.434
0.474
0.515
0.547
0.601
0.653
0.712
0.768
0.837
0.935
0.996
1.025
1.033
1.011
0.962
0.855
0.718
0.587
0.457
0.320
0.207
0.127
0.061
0.031
0.007
0.
0.
0.
0.
0.
0.
0.
0.
0.
0.
0.
0.
0.
0.
0.004
0.010
0.024
0.037
0.061
0.088
0.114
0.146
0.173
0.202
0.220
0.261
0.293
0.324
0.356
0.397
0.436
0.473
0.519
0.587
0.653
0.704
0.762
0.864
0.925
0.961
0.959
0.925
0.872
0.796
0.672
0.530
0.413
0.296
0.196
0.121
0.052
0.029
0.006
0.
0.
0.
0.
0.
0.
0.
0.
0.
0.
0.
0.
0.
0.
0.003
0.005
0.017
0.031
0.048
0.067
0.088
0.108
0.130
0.144
0.172
0.199
0.221
0.247
0.284
0.312
0.363
0.417
0.464
0.519
0.589
0.659
0.717
0.791
0.846
0.877
0.865
0.822
0.778
0.700
0.606
0.473
0.346
0.248
0.171
0.098
0.049
0.018
0.006
0.
0.
0.
0.
0.
0.
0.
0.
0.
0.
0.
0.
0.
0.
0.
0.004
0.011
0.024
0.034
0.050
0.062
0.076
0.087
0.098
0.105
0.127
0.153
0.194
0.215
0.265
0.302
0.344
0.396
0.454
0.534
0.586
0.650
0.706
0.750
0.769
0.744
0.705
0.663
0.588
0.500
0.389
0.284
0.202
0.137
0.082
0.043
0.012
0.005
0.
0.
0.
0.
0.
0.
0.
0.
0.
0.
0.
0.
0.
0.
0.
0.003
0.005
0.012
0.024
0.032
0.040
0.053
0.057
0.060
0.072
0.078
0.097
0.124
0.159
0.197
0.249
0.291
0.341
0.386
0.463
0.516
0.574
0.611
0.630
0.646
0.631
0.578
0.532
0.469
0.392
0.298
0.219
0.162
0.106
0.061
0.025
0.010
0.
0.
0.
0.
0.
0.
0.
0.
0.
0.
0.
0.
0.
0.
0.
0.
0.
0.003
0.005
0.014
0.019
0.027
0.033
0.035
0.035
0.035
0.052
0.066
0.103
0.120
0.148
0.193
0.240
0.291
0.327
0.388
0.439
0.472
0.517
0.529
0.525
0.491
0.463
0.412
0.351
0.298
0.220
0.162
0.120
0.066
0.034
0.020
0.007
0.
0.
0.
0.
0.
0.
0.
0.
0.
0.
0.
0.
0.
0.
0.
0.
0.
0.
0.003
0.004
0.012
0.015
0.017
0.020
0.025
0.026
0.036
0.044
0.066
0.096
0.120
0.154
0.191
0.243
0.272
0.316
0.348
0.384
0.396
0.408
0.406
0.372
0.352
0.305
0.262
0.210
0.153
0.110
0.078
0.046
0.024
0.016
0.
0.
0.
0.
0.
0.
0.
0.
0.
0.
0.
0.
0.
0.
0.
0.
0.
0.
0.
0.
0.
0.003
0.003
0.006
0.007
0.012
0.015
0.017
0.034
0.049
0.070
0.095
0.116
0.170
0.205
0.237
0.265
0.288
0.311
0.312
0.321
0.303
0.278
0.247
0.207
0.177
0.136
0.104
0.070
0.046
0.025
0.014
0.
0.
0.
0.
0.
0.
0.
0.
0.
0.
0.
0.
0.
0.
0.
0.
0.
0.
0.
0.
0.
0.
0.
0.
0.
0.
0.005
0.015
0.017
0.039
0.048
0.067
0.085
0.093
0.131
0.168
0.198
0.213
0.225
0.239
0.234
0.236
0.219
0.205
0.178
0.149
0.110
0.077
0.063
0.037
0.020
0.014
0.006
0.
0.
0.
0.
0.
0.
0.
0.
0.
0.
0.
0.
0.
0.
0.
0.
0.
0.
0.
0.
0.
0.
0.
0.
0.
0.003
0.008
0.019
0.027
0.030
0.046
0.070
0.070
0.087
0.105
0.124
0.146
0.162
0.167
0.178
0.173
0.161
0.149
0.130
0.106
0.077
0.056
0.036
0.023
0.017
0.013
0.004
0.
0.
0.
0.
0.
0.
0.
0.
0.
0.
0.
0.
0.
0.
0.
0.
0.
0.
0.
0.
0.
0.
0.
0.
0.
0.003
0.004
0.013
0.019
0.025
0.037
0.040
0.052
0.067
0.077
0.081
0.085
0.103
0.117
0.111
0.122
0.112
0.098
0.087
0.068
0.049
0.029
0.025
0.014
0.010
0.004
0.003
0.
0.
0.
0.
0.
0.
0.
0.
0.
0.
0.
0.
0.
0.
0.
0.
0.
0.
0.
0.
0.
0.
0.
0.
0.
0.
0.004
0.010
0.016
0.023
0.030
0.037
0.043
0.052
0.050
0.063
0.068
0.068
0.061
0.073
0.072
0.077
0.075
0.059
0.052
0.027
0.020
0.013
0.004
0.004
0.003
0.
0.
0.
0.
0.
0.
0.
0.
0.
0.
0.
0.
0.
0.
0.
0.
0.
0.
0.
0.
0.
0.
0.
0.
0.
0.
0.
0.003
0.004
0.014
0.019
0.026
0.033
0.040
0.046
0.049
0.054
0.045
0.041
0.044
0.046
0.037
0.039
0.043
0.042
0.031
0.027
0.014
0.
0.
0.
0.
0.
0.
0.
0.
0.
0.
0.
0.
0.
0.
0.
0.
0.
0.
0.
0.
0.
0.
0.
0.
0.
0.
0.
0.
0.
0.
0.
0.
0.003
0.005
0.015
0.020
0.028
0.032
0.037
0.046
0.044
0.040
0.035
0.027
0.018
0.025
0.024
0.027
0.027
0.018
0.016
0.007
0.
0.
0.
0.
0.
0.
0.
0.
0.
0.
0.
0.
0.
0.
0.
0.
0.
0.
0.
0.
0.
0.
0.
0.
0.
0.
0.
0.
0.
0.
0.
0.
0.
0.003
0.005
0.015
0.020
0.027
0.032
0.034
0.034
0.036
0.031
0.019
0.014
0.008
0.007
0.006
0.015
0.012
0.007
0.
0.
0.
0.
0.
0.
0.
0.
0.
0.
0.
0.
0.
0.
0.
0.
0.
0.
0.
0.
0.
0.
0.
0.
0.
0.
0.
0.
0.
0.
0.
0.
0.
0.
0.
0.003
0.004
0.014
0.018
0.022
0.028
0.031
0.031
0.028
0.022
0.017
0.011
0.004
0.003
0.
0.
0.
0.
0.
0.
0.
0.
0.
0.
0.
0.
0.
0.
0.
0.
0.
0.
0.
0.
0.
0.
0.
0.
0.
0.
0.
0.
0.
0.
0.
0.
0.
0.
0.
0.
0.
0.
0.
0.
0.004
0.005
0.015
0.019
0.022
0.023
0.023
0.021
0.018
0.015
0.005
0.004
0.
0.
0.
0.
0.
0.
0.
0.
0.
0.
0.
0.
0.
0.
0.
0.
0.
0.
0.
0.
0.
0.
0.
0.
0.
0.
0.
0.
0.
0.
0.
0.
0.
0.
0.
0.
0.
0.
0.
0.
0.
0.003
0.004
0.008
0.015
0.017
0.018
0.018
0.017
0.014
0.005
0.004
0.003
0.
0.
0.
0.
0.
0.
0.
0.
0.
0.
0.
0.
0.
0.
0.
0.
0.
0.
0.
0.
0.
0.
0.
0.
0.
0.
0.
0.
0.
0.
0.
0.
0.
0.
0.
0.
0.
0.
0.
0.
0.
0.
0.
0.003
0.007
0.012
0.013
0.013
0.012
0.005
0.004
0.003
0.
0.
0.
0.
0.
0.
0.
0.
0.
0.
0.
0.
0.
0.
0.
0.
0.
0.
0.
0.
0.
0.
0.
0.
0.
0.
0.
0.
0.
0.
0.
0.
0.
0.
0.
0.
0.
0.
0.
0.
0.
0.
0.
0.
0.
0.
0.
0.
0.
0.
0.
0.
0.
0.
0.
0.
0.
0.
0.
0.
0.
0.
0.
0.
0.
0.
0.
0.
0.
0.
0.
0.
0.
0.
0.
0.
0.
0.
0.
0.
0.
0.
0.
0.
0.
0.
0.
0.
0.
0.
0.
0.
0.
0.
0.
0.
0.
0.
0.
0.
0.
0.
0.
0.
0.
0.
0.
0.
0.
0.
0.
0.
0.
0.
0.
0.
0.
0.
0.
0.
0.
0.
0.
0.
0.
0.
0.
0.
0.
0.
0.
0.
0.
0.
0.
0.
0.
0.
0.
0.
0.
0.
0.
0.
0.
0.
0.
0.
0.
0.
0.
0.
0.
0.
0.
0.
0.
0.
0.
0.
0.
0.
0.
0.
0.
0.
0.
0.
0.
0.
0.
0.
0.
0.
0.
0.
0.
0.
0.
0.
0.
0.
0.
0.
0.
0.
0.
0.
0.
0.
0.
0.
0.
0.
0.
0.
0.
0.
0.
0.
0.
0.
0.
0.
0.
0.
0.
0.
0.
0.
0.
0.
0.
0.
0.
0.
0.
0.
0.
0.
0.
0.
0.
0.
0.
0.
0.
0.
0.
0.
0.
0.
0.
0.
0.
0.
0.
0.
0.
0.
0.
0.
0.
0.
0.
0.
0.
0.
0.
0.
0.
0.
0.
0.
0.
0.
0.
0.
0.003
0.003
0.
0.
0.
0.
0.
0.
0.
0.
0.
0.
0.
0.
0.
0.
0.
0.
0.
0.
0.
0.
0.
0.
0.
0.
0.
0.
0.
0.
0.
0.
0.
0.
0.
0.
0.
0.
0.
0.
0.
0.
0.
0.
0.
0.
0.
0.
0.
0.
0.
0.003
0.004
0.004
0.004
0.004
0.003
0.
0.
0.
0.
0.
0.
0.
0.
0.
0.
0.
0.
0.
0.
0.
0.
0.
0.
0.
0.
0.
0.
0.
0.
0.
0.
0.
0.
0.
0.
0.
0.
0.
0.
0.
0.
0.
0.
0.
0.
0.
0.
0.
0.
0.
0.
0.004
0.011
0.013
0.013
0.013
0.010
0.005
0.004
0.
0.
0.
0.
0.
0.
0.
0.
0.
0.
0.
0.
0.
0.
0.
0.
0.
0.
0.
0.
0.
0.
0.
0.
0.
0.
0.
0.
0.
0.
0.
0.
0.
0.
0.
0.
0.
0.
0.
0.
0.
0.
0.
0.
0.003
0.007
0.013
0.015
0.016
0.016
0.012
0.010
0.004
0.003
0.
0.
0.
0.
0.
0.
0.
0.
0.
0.
0.
0.
0.
0.
0.
0.
0.
0.
0.
0.
0.
0.
0.
0.
0.
0.
0.
0.
0.
0.
0.
0.
0.
0.
0.
0.
0.
0.
0.
0.
0.
0.
0.
0.004
0.012
0.015
0.017
0.018
0.017
0.016
0.012
0.005
0.004
0.
0.
0.
0.
0.
0.
0.002
0.005
0.010
0.008
0.011
0.002
0.
0.
0.
0.
0.
0.
0.
0.
0.
0.
0.
0.
0.
0.
0.
0.
0.
0.
0.
0.
0.
0.
0.002
0.003
0.003
0.002
0.
0.
0.
0.
0.
0.004
0.012
0.015
0.017
0.018
0.018
0.016
0.012
0.010
0.004
0.
0.
0.
0.
0.003
0.010
0.013
0.016
0.026
0.030
0.029
0.020
0.014
0.005
0.
0.
0.
0.
0.
0.
0.
0.
0.
0.
0.
0.
0.
0.
0.
0.
0.
0.
0.003
0.003
0.012
0.014
0.014
0.013
0.003
0.003
0.
0.
0.
0.004
0.012
0.014
0.016
0.017
0.017
0.014
0.012
0.005
0.004
0.
0.
0.
0.003
0.016
0.022
0.030
0.049
0.054
0.055
0.052
0.043
0.032
0.022
0.005
0.
0.
0.
0.
0.
0.
0.
0.
0.
0.
0.
0.
0.
0.
0.
0.
0.003
0.019
0.024
0.030
0.032
0.035
0.037
0.031
0.023
0.009
0.005
0.005
0.004
0.005
0.011
0.015
0.015
0.013
0.012
0.010
0.005
0.003
0.
0.
0.008
0.020
0.030
0.049
0.065
0.075
0.086
0.088
0.084
0.073
0.062
0.042
0.026
0.009
0.003
0.
0.
0.
0.
0.
0.
0.
0.
0.
0.
0.
0.
0.
0.012
0.022
0.032
0.046
0.053
0.067
0.070
0.069
0.064
0.055
0.041
0.018
0.007
0.009
0.004
0.005
0.010
0.015
0.016
0.015
0.010
0.008
0.003
0.
0.014
0.027
0.049
0.066
0.099
0.123
0.136
0.146
0.150
0.133
0.118
0.093
0.073
0.045
0.026
0.014
0.004
0.003
0.
0.
0.
0.
0.
0.
0.
0.
0.
0.
0.007
0.022
0.038
0.054
0.072
0.089
0.103
0.108
0.110
0.102
0.087
0.072
0.052
0.025
0.008
0.009
0.004
0.009
0.011
0.012
0.016
0.015
0.009
0.013
0.034
0.048
0.064
0.085
0.120
0.152
0.179
0.208
0.210
0.216
0.208
0.190
0.155
0.116
0.082
0.050
0.028
0.014
0.009
0.003
0.
0.
0.
0.
0.
0.
0.
0.
0.
0.022
0.033
0.055
0.074
0.102
0.131
0.149
0.161
0.160
0.148
0.127
0.100
0.076
0.052
0.024
0.008
0.013
0.009
0.016
0.022
0.023
0.022
0.029
0.046
0.056
0.063
0.095
0.135
0.172
0.211
0.253
0.286
0.295
0.298
0.291
0.253
0.220
0.180
0.126
0.078
0.052
0.026
0.013
0.009
0.
0.
0.
0.
0.
0.
0.
0.
0.005
0.027
0.045
0.070
0.099
0.134
0.169
0.194
0.207
0.204
0.190
0.163
0.132
0.096
0.066
0.030
0.021
0.012
0.021
0.020
0.033
0.045
0.055
0.062
0.068
0.079
0.090
0.131
0.175
0.219
0.271
0.313
0.367
0.389
0.396
0.377
0.340
0.299
0.236
0.175
0.118
0.076
0.051
0.026
0.012
0.008
0.
0.
0.
0.
0.
0.
0.
0.014
0.032
0.057
0.082
0.117
0.166
0.201
0.231
0.243
0.240
0.223
0.195
0.155
0.120
0.082
0.048
0.025
0.021
0.040
0.059
0.072
0.078
0.092
0.101
0.105
0.118
0.121
0.159
0.208
0.255
0.324
0.379
0.448
0.479
0.486
0.466
0.426
0.370
0.300
0.240
0.168
0.102
0.071
0.041
0.020
0.010
0.
0.
0.
0.
0.
0.
0.
0.016
0.038
0.062
0.090
0.132
0.184
0.221
0.252
0.266
0.263
0.244
0.212
0.171
0.131
0.089
0.056
0.040
0.044
0.076
0.087
0.100
0.121
0.135
0.147
0.139
0.141
0.165
0.189
0.243
0.301
0.374
0.455
0.542
0.580
0.579
0.562
0.520
0.444
0.364
0.285
0.213
0.141
0.092
0.056
0.030
0.012
0.004
0.
0.
0.
0.
0.
0.003
0.017
0.039
0.064
0.092
0.135
0.187
0.224
0.256
0.270
0.266
0.247
0.215
0.174
0.132
0.096
0.068
0.057
0.081
0.102
0.123
0.143
0.171
0.181
0.180
0.181
0.175
0.193
0.232
0.270
0.343
0.431
0.523
0.598
0.643
0.654
0.637
0.597
0.516
0.425
0.341
0.251
0.173
0.109
0.070
0.038
0.018
0.005
0.
0.
0.
0.
0.
0.003
0.017
0.035
0.061
0.088
0.124
0.175
0.212
0.242
0.255
0.251
0.232
0.202
0.163
0.129
0.096
0.073
0.084
0.105
0.139
0.169
0.195
0.221
0.220
0.223
0.210
0.212
0.227
0.266
0.311
0.383
0.480
0.586
0.662
0.711
0.728
0.720
0.658
0.576
0.482
0.380
0.274
0.197
0.126
0.078
0.041
0.024
0.005
0.
0.
0.
0.
0.
0.003
0.015
0.029
0.054
0.077
0.109
0.154
0.184
0.212
0.223
0.219
0.200
0.174
0.145
0.119
0.107
0.097
0.116
0.149
0.197
0.234
0.262
0.280
0.278
0.268
0.253
0.250
0.270
0.311
0.358
0.436
0.527
0.638
0.705
0.770
0.793
0.781
0.740
0.656
0.546
0.422
0.298
0.201
0.131
0.085
0.048
0.025
0.005
0.
0.
0.
0.
0.
0.
0.009
0.021
0.040
0.064
0.085
0.114
0.150
0.167
0.179
0.176
0.162
0.144
0.122
0.108
0.103
0.113
0.146
0.199
0.246
0.294
0.331
0.347
0.349
0.321
0.307
0.290
0.329
0.364
0.413
0.488
0.576
0.674
0.780
0.845
0.865
0.854
0.802
0.711
0.599
0.466
0.329
0.218
0.144
0.080
0.048
0.024
0.005
0.
0.
0.
0.
0.
0.
0.004
0.016
0.027
0.047
0.065
0.080
0.110
0.126
0.132
0.132
0.125
0.110
0.100
0.100
0.112
0.132
0.171
0.240
0.292
0.347
0.389
0.408
0.409
0.395
0.358
0.353
0.377
0.407
0.464
0.536
0.622
0.746
0.844
0.913
0.940
0.924
0.866
0.769
0.640
0.501
0.355
0.237
0.162
0.083
0.042
0.019
0.
0.
0.
0.
0.
0.
0.
0.003
0.005
0.018
0.027
0.044
0.055
0.064
0.083
0.089
0.084
0.081
0.082
0.071
0.090
0.117
0.152
0.201
0.270
0.355
0.418
0.453
0.472
0.465
0.459
0.441
0.419
0.432
0.467
0.514
0.588
0.701
0.797
0.896
0.977
1.014
0.988
0.917
0.820
0.668
0.530
0.385
0.260
0.166
0.087
0.047
0.016
0.
0.
0.
0.
0.
0.
0.
0.
0.003
0.005
0.016
0.024
0.030
0.042
0.045
0.044
0.053
0.050
0.057
0.065
0.096
0.138
0.185
0.243
0.345
0.413
0.468
0.511
0.535
0.540
0.529
0.507
0.494
0.511
0.541
0.580
0.664
0.764
0.871
0.966
1.044
1.067
1.045
0.978
0.852
0.703
0.566
0.415
0.274
0.180
0.097
0.042
0.010
0.
0.
0.
0.
0.
0.
0.
0.
0.
0.003
0.004
0.005
0.018
0.021
0.022
0.022
0.023
0.028
0.039
0.065
0.107
0.151
0.221
0.306
0.381
0.469
0.529
0.567
0.589
0.599
0.593
0.580
0.586
0.596
0.627
0.665
0.742
0.844
0.951
1.044
1.103
1.129
1.094
1.021
0.886
0.746
0.596
0.448
0.301
0.183
0.109
0.047
0.011
0.
0.
0.
0.
0.
0.
0.
0.
0.
0.
0.
0.003
0.004
0.004
0.006
0.006
0.010
0.026
0.043
0.077
0.123
0.190
0.267
0.349
0.436
0.504
0.564
0.621
0.652
0.666
0.662
0.660
0.672
0.688
0.721
0.785
0.833
0.937
1.005
1.091
1.157
1.169
1.145
1.061
0.930
0.791
0.635
0.468
0.315
0.201
0.110
0.045
0.012
0.004
0.
0.
0.
0.
0.
0.
0.
0.
0.
0.
0.
0.
0.
0.
0.
0.006
0.030
0.048
0.091
0.137
0.219
0.306
0.383
0.478
0.554
0.612
0.671
0.715
0.740
0.741
0.753
0.762
0.773
0.808
0.856
0.904
0.976
1.060
1.144
1.195
1.206
1.165
1.085
0.978
0.834
0.681
0.497
0.335
0.209
0.120
0.052
0.018
0.005
0.
0.
0.
0.
0.
0.
0.
0.
0.
0.
0.
0.
0.
0.
0.
0.011
0.032
0.060
0.107
0.169
0.237
0.334
0.426
0.525
0.589
0.657
0.725
0.760
0.784
0.806
0.822
0.831
0.862
0.893
0.935
0.966
1.030
1.105
1.172
1.220
1.233
1.192
1.117
1.003
0.860
0.698
0.513
0.343
0.221
0.122
0.059
0.024
0.005
0.
0.
0.
0.
0.
0.
0.
0.
0.
0.
0.
0.
0.
0.
0.
0.011
0.031
0.066
0.113
0.184
0.262
0.354
0.451
0.544
0.617
0.708
0.772
0.816
0.849
0.869
0.892
0.916
0.940
0.967
0.996
1.031
1.086
1.132
1.207
1.255
1.250
1.213
1.144
1.011
0.868
0.708
0.518
0.357
0.226
0.124
0.063
0.024
0.005
0.
0.
0.
0.
0.
0.
0.
0.
0.
0.
0.
0.
0.
0.
0.
0.011
0.027
0.075
0.127
0.200
0.283
0.376
0.472
0.557
0.648
0.729
0.809
0.864
0.906
0.954
0.964
0.981
0.993
1.015
1.031
1.083
1.107
1.178
1.233
1.265
1.279
1.233
1.141
1.019
0.874
0.702
0.531
0.359
0.239
0.124
0.058
0.022
0.004
0.
0.
0.
0.
0.
0.
0.
0.
0.
0.
0.
0.
0.
0.
0.
0.010
0.029
0.084
0.133
0.204
0.295
0.396
0.485
0.571
0.667
0.746
0.826
0.896
0.931
0.993
1.025
1.025
1.020
1.040
1.067
1.094
1.139
1.204
1.250
1.278
1.276
1.238
1.163
1.029
0.858
0.706
0.527
0.374
0.247
0.123
0.061
0.023
0.
0.
0.
0.
0.
0.
0.
0.
0.
0.
0.
0.
0.
0.
0.
0.
0.005
0.032
0.086
0.135
0.217
0.301
0.396
0.498
0.592
0.676
0.770
0.840
0.903
0.954
1.004
1.041
1.048
1.054
1.058
1.075
1.113
1.145
1.196
1.250
1.284
1.289
1.244
1.167
1.040
0.882
0.703
0.521
0.372
0.240
0.134
0.050
0.018
0.
0.
0.
0.
0.
0.
0.
0.
0.
0.
0.
0.
0.
0.
0.
0.
0.008
0.042
0.085
0.134
0.214
0.301
0.397
0.496
0.588
0.676
0.760
0.834
0.890
0.932
0.980
1.012
1.041
1.049
1.061
1.089
1.100
1.142
1.177
1.263
1.277
1.283
1.255
1.177
1.060
0.894
0.709
0.524
0.351
0.226
0.128
0.064
0.009
0.
0.
0.
0.
0.
0.
0.
0.
0.
0.
0.
0.
0.
0.
0.
0.
0.010
0.035
0.085
0.133
0.206
0.291
0.391
0.481
0.560
0.648
0.737
0.791
0.841
0.890
0.940
0.975
0.998
1.033
1.054
1.082
1.116
1.144
1.179
1.230
1.268
1.281
1.246
1.185
1.070
0.899
0.725
0.525
0.356
0.225
0.133
0.058
0.017
0.
0.
0.
0.
0.
0.
0.
0.
0.
0.
0.
0.
0.
0.
0.
0.003
0.014
0.036
0.071
0.133
0.198
0.277
0.366
0.441
0.513
0.595
0.667
0.722
0.787
0.831
0.881
0.927
0.959
0.984
1.021
1.047
1.072
1.137
1.179
1.228
1.253
1.253
1.235
1.166
1.041
0.887
0.713
0.531
0.357
0.233
0.125
0.062
0.023
0.
0.
0.
0.
0.
0.
0.
0.
0.
0.
0.
0.
0.
0.
0.
0.004
0.016
0.041
0.067
0.114
0.183
0.252
0.333
0.407
0.477
0.536
0.596
0.659
0.709
0.758
0.810
0.850
0.881
0.927
0.962
0.995
1.048
1.107
1.173
1.226
1.250
1.234
1.214
1.130
1.006
0.857
0.693
0.525
0.361
0.222
0.142
0.064
0.025
0.005
0.
0.
0.
0.
0.
0.
0.
0.
0.
0.
0.
0.
0.
0.
0.004
0.016
0.035
0.066
0.104
0.154
0.219
0.289
0.356
0.416
0.473
0.515
0.563
0.624
0.664
0.723
0.746
0.779
0.839
0.883
0.930
0.987
1.063
1.137
1.188
1.205
1.207
1.178
1.091
0.990
0.825
0.671
0.516
0.354
0.236
0.137
0.073
0.031
0.005
0.
0.
0.
0.
0.
0.
0.
0.
0.
0.
0.
0.
0.
0.
0.004
0.016
0.029
0.059
0.094
0.140
0.182
0.237
0.293
0.337
0.391
0.436
0.465
0.519
0.564
0.623
0.646
0.699
0.754
0.828
0.873
0.929
1.000
1.076
1.140
1.162
1.148
1.115
1.043
0.944
0.805
0.643
0.483
0.343
0.227
0.132
0.066
0.027
0.006
0.
0.
0.
0.
0.
0.
0.
0.
0.
0.
0.
0.
0.
0.
0.004
0.011
0.026
0.048
0.078
0.115
0.155
0.198
0.232
0.265
0.313
0.342
0.377
0.418
0.475
0.516
0.563
0.630
0.693
0.755
0.820
0.884
0.952
1.022
1.078
1.084
1.075
1.036
0.961
0.877
0.749
0.584
0.449
0.314
0.219
0.121
0.065
0.022
0.005
0.
0.
0.
0.
0.
0.
0.
0.
0.
0.
0.
0.
0.
0.
0.003
0.005
0.022
0.034
0.056
0.096
0.126
0.153
0.186
0.209
0.236
0.268
0.303
0.341
0.394
0.435
0.496
0.554
0.613
0.689
0.770
0.819
0.891
0.947
0.994
1.004
0.994
0.939
0.869
0.785
0.675
0.534
0.377
0.288
0.191
0.105
0.061
0.017
0.005
0.
0.
0.
0.
0.
0.
0.
0.
0.
0.
0.
0.
0.
0.
0.
0.004
0.012
0.026
0.037
0.060
0.088
0.118
0.134
0.149
0.165
0.184
0.219
0.284
0.333
0.375
0.424
0.483
0.556
0.612
0.687
0.758
0.826
0.857
0.895
0.902
0.885
0.822
0.758
0.672
0.562
0.441
0.325
0.231
0.149
0.094
0.047
0.015
0.
0.
0.
0.
0.
0.
0.
0.
0.
0.
0.
0.
0.
0.
0.
0.
0.003
0.005
0.016
0.027
0.038
0.054
0.076
0.089
0.101
0.115
0.134
0.168
0.217
0.269
0.325
0.377
0.433
0.491
0.547
0.602
0.671
0.731
0.772
0.780
0.783
0.757
0.686
0.622
0.531
0.447
0.347
0.260
0.187
0.127
0.070
0.033
0.009
0.
0.
0.
0.
0.
0.
0.
0.
0.
0.
0.
0.
0.
0.
0.
0.
0.
0.003
0.005
0.016
0.023
0.032
0.047
0.051
0.064
0.083
0.113
0.135
0.174
0.206
0.263
0.306
0.379
0.437
0.477
0.526
0.580
0.629
0.663
0.667
0.647
0.603
0.540
0.482
0.415
0.344
0.275
0.195
0.140
0.086
0.043
0.022
0.003
0.
0.
0.
0.
0.
0.
0.
0.
0.
0.
0.
0.
0.
0.
0.
0.
0.
0.
0.003
0.004
0.015
0.019
0.027
0.033
0.047
0.058
0.086
0.112
0.146
0.180
0.208
0.264
0.325
0.373
0.419
0.459
0.484
0.513
0.541
0.544
0.517
0.465
0.415
0.366
0.307
0.253
0.183
0.135
0.087
0.060
0.029
0.013
0.
0.
0.
0.
0.
0.
0.
0.
0.
0.
0.
0.
0.
0.
0.
0.
0.
0.
0.
0.
0.
0.003
0.010
0.019
0.025
0.035
0.054
0.069
0.100
0.130
0.152
0.190
0.231
0.281
0.319
0.371
0.395
0.416
0.419
0.431
0.417
0.405
0.361
0.320
0.271
0.215
0.163
0.117
0.079
0.056
0.032
0.016
0.006
0.
0.
0.
0.
0.
0.
0.
0.
0.
0.
0.
0.
0.
0.
0.
0.
0.
0.
0.
0.
0.
0.
0.004
0.009
0.016
0.031
0.048
0.069
0.097
0.132
0.149
0.166
0.198
0.246
0.275
0.313
0.324
0.331
0.333
0.327
0.318
0.293
0.267
0.220
0.185
0.135
0.093
0.073
0.043
0.027
0.017
0.011
0.
0.
0.
0.
0.
0.
0.
0.
0.
0.
0.
0.
0.
0.
0.
0.
0.
0.
0.
0.
0.
0.
0.
0.
0.012
0.019
0.033
0.052
0.070
0.095
0.115
0.145
0.159
0.183
0.191
0.224
0.248
0.255
0.258
0.250
0.243
0.222
0.196
0.184
0.151
0.112
0.085
0.055
0.030
0.020
0.016
0.004
0.003
0.
0.
0.
0.
0.
0.
0.
0.
0.
0.
0.
0.
0.
0.
0.
0.
0.
0.
0.
0.
0.
0.
0.
0.003
0.009
0.024
0.039
0.052
0.071
0.092
0.108
0.126
0.141
0.154
0.163
0.167
0.188
0.184
0.186
0.187
0.172
0.158
0.141
0.102
0.084
0.047
0.032
0.020
0.015
0.010
0.004
0.003
0.
0.
0.
0.
0.
0.
0.
0.
0.
0.
0.
0.
0.
0.
0.
0.
0.
0.
0.
0.
0.
0.
0.
0.
0.004
0.011
0.026
0.034
0.049
0.071
0.089
0.099
0.113
0.114
0.125
0.140
0.136
0.134
0.139
0.126
0.117
0.112
0.102
0.079
0.063
0.034
0.020
0.009
0.004
0.004
0.003
0.
0.
0.
0.
0.
0.
0.
0.
0.
0.
0.
0.
0.
0.
0.
0.
0.
0.
0.
0.
0.
0.
0.
0.
0.
0.003
0.005
0.015
0.024
0.032
0.051
0.062
0.077
0.088
0.096
0.099
0.101
0.111
0.105
0.097
0.083
0.086
0.084
0.070
0.062
0.050
0.030
0.017
0.
0.
0.
0.
0.
0.
0.
0.
0.
0.
0.
0.
0.
0.
0.
0.
0.
0.
0.
0.
0.
0.
0.
0.
0.
0.
0.
0.
0.
0.
0.003
0.005
0.016
0.026
0.034
0.047
0.062
0.069
0.081
0.085
0.085
0.085
0.088
0.074
0.066
0.055
0.048
0.047
0.043
0.030
0.020
0.013
0.002
0.
0.
0.
0.
0.
0.
0.
0.
0.
0.
0.
0.
0.
0.
0.
0.
0.
0.
0.
0.
0.
0.
0.
0.
0.
0.
0.
0.
0.
0.
0.003
0.005
0.016
0.025
0.033
0.041
0.057
0.065
0.067
0.074
0.071
0.064
0.063
0.053
0.044
0.039
0.033
0.032
0.029
0.022
0.012
0.002
0.
0.
0.
0.
0.
0.
0.
0.
0.
0.
0.
0.
0.
0.
0.
0.
0.
0.
0.
0.
0.
0.
0.
0.
0.
0.
0.
0.
0.
0.
0.
0.003
0.004
0.014
0.020
0.030
0.038
0.048
0.056
0.057
0.054
0.053
0.047
0.036
0.019
0.013
0.020
0.019
0.018
0.014
0.002
0.
0.
0.
0.
0.
0.
0.
0.
0.
0.
0.
0.
0.
0.
0.
0.
0.
0.
0.
0.
0.
0.
0.
0.
0.
0.
0.
0.
0.
0.
0.
0.
0.
0.
0.004
0.005
0.017
0.023
0.031
0.036
0.039
0.043
0.041
0.035
0.025
0.016
0.006
0.007
0.
0.
0.
0.
0.
0.
0.
0.
0.
0.
0.
0.
0.
0.
0.
0.
0.
0.
0.
0.
0.
0.
0.
0.
0.
0.
0.
0.
0.
0.
0.
0.
0.
0.
0.
0.
0.
0.
0.
0.003
0.004
0.013
0.018
0.022
0.028
0.030
0.030
0.028
0.021
0.017
0.011
0.004
0.003
0.
0.
0.
0.
0.
0.
0.
0.
0.
0.
0.
0.
0.
0.
0.
0.
0.
0.
0.
0.
0.
0.
0.
0.
0.
0.
0.
0.
0.
0.
0.
0.
0.
0.
0.
0.
0.
0.
0.
0.
0.003
0.004
0.013
0.016
0.018
0.020
0.019
0.018
0.016
0.010
0.004
0.003
0.
0.
0.
0.
0.
0.
0.
0.
0.
0.
0.
0.
0.
0.
0.
0.
0.
0.
0.
0.
0.
0.
0.
0.
0.
0.
0.
0.
0.
0.
0.
0.
0.
0.
0.
0.
0.
0.
0.
0.
0.
0.
0.
0.
0.
0.
0.
0.
0.
0.
0.
0.
0.
0.
0.
0.
0.
0.
0.
0.
0.
0.
0.
0.
0.
0.
0.
0.
0.
0.
0.
0.
0.
0.
0.
0.
0.
0.
0.
0.
0.
0.
0.
0.
0.
0.
0.
0.
0.
0.
0.
0.
0.
0.
0.
0.
0.
0.
0.
0.
0.
0.
0.
0.
0.
0.
0.
0.
0.
0.
0.
0.
0.
0.
0.
0.
0.
0.
0.
0.
0.
0.
0.
0.
0.
0.
0.
0.
0.
0.
0.
0.
0.
0.
0.
0.
0.
0.
0.
0.
0.
0.
0.
0.
0.
0.
0.
0.
0.
0.
0.
0.
0.
0.
0.
0.
0.
0.
0.
0.
0.
0.
0.
0.
0.
0.
0.
0.
0.
0.
0.
0.
0.
0.
0.
0.
0.
0.
0.
0.
0.
0.
0.
0.
0.
0.
0.
0.
0.
0.
0.
0.
0.
0.
0.
0.
0.
0.
0.
0.
0.
0.
0.
0.
0.003
0.003
0.
0.
0.
0.
0.
0.
0.
0.
0.
0.
0.
0.
0.
0.
0.
0.
0.
0.
0.
0.
0.
0.
0.
0.
0.
0.
0.
0.
0.
0.
0.
0.
0.
0.
0.
0.
0.
0.
0.
0.
0.
0.
0.
0.
0.
0.
0.
0.
0.003
0.006
0.011
0.012
0.012
0.009
0.004
0.003
0.
0.
0.
0.
0.
0.
0.
0.
0.
0.
0.
0.
0.
0.
0.
0.
0.
0.
0.
0.
0.
0.
0.
0.
0.
0.
0.
0.
0.
0.
0.
0.
0.
0.
0.
0.
0.
0.
0.
0.
0.
0.
0.
0.
0.005
0.011
0.014
0.016
0.017
0.016
0.015
0.010
0.004
0.003
0.
0.
0.
0.
0.
0.
0.
0.
0.
0.
0.
0.
0.
0.
0.
0.
0.
0.
0.
0.
0.
0.
0.
0.
0.
0.
0.
0.
0.
0.
0.
0.
0.
0.
0.
0.
0.
0.
0.
0.
0.
0.
0.
0.011
0.015
0.018
0.025
0.026
0.026
0.024
0.021
0.015
0.004
0.
0.
0.
0.
0.
0.
0.
0.
0.
0.
0.
0.
0.
0.
0.
0.
0.
0.
0.
0.
0.
0.
0.
0.
0.
0.
0.
0.
0.
0.
0.
0.
0.
0.
0.
0.
0.
0.
0.
0.
0.
0.
0.006
0.013
0.017
0.021
0.029
0.031
0.031
0.029
0.025
0.018
0.009
0.003
0.
0.
0.
0.
0.
0.
0.002
0.003
0.007
0.007
0.007
0.004
0.
0.
0.
0.
0.
0.
0.
0.
0.
0.
0.
0.
0.
0.
0.
0.
0.
0.
0.
0.
0.
0.
0.
0.
0.
0.
0.
0.
0.
0.006
0.015
0.019
0.028
0.033
0.035
0.035
0.032
0.028
0.022
0.015
0.004
0.
0.
0.
0.
0.003
0.003
0.008
0.019
0.020
0.020
0.014
0.009
0.005
0.
0.
0.
0.
0.
0.
0.
0.
0.
0.
0.
0.
0.
0.
0.
0.
0.
0.
0.
0.002
0.003
0.003
0.003
0.003
0.003
0.
0.
0.
0.006
0.015
0.020
0.029
0.033
0.036
0.040
0.038
0.033
0.021
0.016
0.004
0.
0.
0.
0.003
0.007
0.023
0.033
0.037
0.041
0.036
0.030
0.023
0.014
0.005
0.
0.
0.
0.
0.
0.
0.
0.
0.
0.
0.
0.
0.
0.
0.
0.
0.002
0.003
0.008
0.019
0.020
0.020
0.015
0.013
0.008
0.007
0.
0.006
0.014
0.019
0.027
0.032
0.039
0.039
0.036
0.036
0.025
0.020
0.008
0.
0.005
0.011
0.022
0.037
0.059
0.072
0.074
0.076
0.067
0.052
0.040
0.031
0.014
0.005
0.
0.
0.
0.
0.
0.
0.
0.
0.
0.
0.
0.
0.
0.
0.002
0.012
0.022
0.027
0.037
0.044
0.050
0.049
0.049
0.039
0.018
0.009
0.009
0.017
0.016
0.020
0.028
0.039
0.040
0.042
0.039
0.032
0.020
0.022
0.028
0.025
0.040
0.068
0.095
0.110
0.115
0.119
0.114
0.111
0.093
0.072
0.050
0.038
0.019
0.003
0.
0.
0.
0.
0.
0.
0.
0.
0.
0.
0.
0.
0.
0.017
0.025
0.042
0.057
0.067
0.087
0.095
0.099
0.083
0.073
0.061
0.042
0.024
0.012
0.019
0.017
0.024
0.031
0.032
0.035
0.036
0.029
0.039
0.055
0.052
0.064
0.086
0.119
0.153
0.170
0.193
0.196
0.190
0.176
0.158
0.125
0.088
0.061
0.035
0.018
0.004
0.003
0.
0.
0.
0.
0.
0.
0.
0.
0.
0.
0.008
0.028
0.046
0.066
0.087
0.118
0.133
0.145
0.145
0.135
0.119
0.094
0.070
0.043
0.025
0.012
0.021
0.020
0.032
0.034
0.039
0.043
0.064
0.070
0.073
0.082
0.107
0.143
0.185
0.213
0.254
0.273
0.291
0.277
0.261
0.238
0.196
0.153
0.109
0.064
0.035
0.016
0.009
0.003
0.
0.
0.
0.
0.
0.
0.
0.
0.005
0.025
0.038
0.063
0.090
0.133
0.160
0.188
0.200
0.200
0.187
0.164
0.134
0.100
0.067
0.036
0.029
0.018
0.029
0.030
0.036
0.053
0.080
0.100
0.101
0.099
0.118
0.153
0.190
0.245
0.296
0.331
0.368
0.390
0.386
0.354
0.313
0.270
0.214
0.163
0.102
0.058
0.035
0.017
0.009
0.
0.
0.
0.
0.
0.
0.
0.
0.013
0.031
0.055
0.084
0.123
0.171
0.210
0.243
0.258
0.257
0.237
0.208
0.172
0.132
0.089
0.060
0.034
0.039
0.034
0.048
0.073
0.093
0.120
0.129
0.142
0.140
0.158
0.201
0.244
0.300
0.364
0.428
0.466
0.491
0.492
0.462
0.411
0.356
0.291
0.216
0.148
0.089
0.061
0.035
0.013
0.008
0.
0.
0.
0.
0.
0.
0.
0.018
0.037
0.065
0.099
0.153
0.201
0.252
0.290
0.303
0.302
0.282
0.244
0.202
0.158
0.109
0.070
0.055
0.057
0.072
0.090
0.105
0.130
0.151
0.165
0.175
0.178
0.210
0.238
0.281
0.360
0.435
0.523
0.579
0.607
0.613
0.569
0.515
0.443
0.365
0.290
0.207
0.130
0.079
0.050
0.026
0.011
0.
0.
0.
0.
0.
0.
0.007
0.022
0.043
0.071
0.113
0.170
0.220
0.275
0.312
0.331
0.329
0.308
0.266
0.221
0.172
0.124
0.079
0.075
0.095
0.105
0.131
0.156
0.182
0.209
0.217
0.209
0.214
0.253
0.285
0.328
0.421
0.516
0.612
0.683
0.722
0.724
0.672
0.612
0.542
0.438
0.346
0.253
0.170
0.106
0.062
0.037
0.013
0.005
0.
0.
0.
0.
0.
0.008
0.023
0.047
0.073
0.116
0.173
0.224
0.279
0.316
0.335
0.333
0.311
0.270
0.223
0.176
0.132
0.096
0.112
0.126
0.151
0.186
0.220
0.249
0.259
0.266
0.264
0.261
0.296
0.319
0.379
0.474
0.583
0.689
0.762
0.799
0.797
0.759
0.694
0.615
0.515
0.407
0.299
0.205
0.126
0.078
0.047
0.023
0.008
0.
0.
0.
0.
0.
0.008
0.018
0.042
0.069
0.110
0.164
0.211
0.263
0.298
0.315
0.313
0.288
0.253
0.212
0.166
0.138
0.113
0.130
0.165
0.199
0.239
0.273
0.309
0.322
0.325
0.317
0.323
0.336
0.377
0.435
0.526
0.629
0.748
0.828
0.875
0.876
0.843
0.784
0.689
0.573
0.448
0.329
0.231
0.145
0.086
0.056
0.025
0.006
0.
0.
0.
0.
0.
0.003
0.017
0.035
0.061
0.093
0.134
0.185
0.227
0.256
0.272
0.270
0.251
0.220
0.188
0.155
0.150
0.134
0.169
0.223
0.266
0.317
0.358
0.394
0.397
0.386
0.376
0.372
0.397
0.417
0.505
0.586
0.679
0.798
0.876
0.939
0.956
0.926
0.861
0.768
0.640
0.493
0.361
0.233
0.153
0.094
0.052
0.026
0.006
0.
0.
0.
0.
0.
0.003
0.010
0.023
0.050
0.072
0.109
0.149
0.181
0.208
0.220
0.218
0.203
0.178
0.155
0.153
0.140
0.157
0.204
0.260
0.325
0.385
0.435
0.469
0.474
0.464
0.429
0.434
0.453
0.476
0.562
0.637
0.721
0.843
0.944
1.016
1.019
0.988
0.925
0.823
0.693
0.541
0.382
0.260
0.164
0.099
0.051
0.026
0.005
0.
0.
0.
0.
0.
0.
0.004
0.018
0.034
0.053
0.074
0.105
0.135
0.151
0.163
0.162
0.150
0.138
0.132
0.136
0.140
0.172
0.243
0.305
0.386
0.459
0.512
0.540
0.550
0.526
0.504
0.486
0.511
0.539
0.599
0.676
0.781
0.888
1.004
1.059
1.084
1.050
0.987
0.871
0.729
0.578
0.402
0.275
0.176
0.103
0.048
0.024
0.009
0.
0.
0.
0.
0.
0.
0.003
0.010
0.020
0.038
0.050
0.067
0.091
0.106
0.111
0.113
0.109
0.108
0.107
0.124
0.149
0.206
0.281
0.369
0.455
0.525
0.575
0.606
0.612
0.604
0.580
0.571
0.573
0.585
0.647
0.726
0.826
0.947
1.062
1.122
1.154
1.115
1.028
0.907
0.761
0.595
0.434
0.291
0.189
0.103
0.050
0.022
0.
0.
0.
0.
0.
0.
0.
0.
0.004
0.010
0.018
0.027
0.041
0.047
0.053
0.067
0.068
0.065
0.077
0.094
0.118
0.166
0.235
0.326
0.441
0.533
0.606
0.650
0.674
0.690
0.682
0.659
0.645
0.653
0.676
0.718
0.809
0.892
1.016
1.090
1.180
1.197
1.165
1.089
0.956
0.792
0.624
0.457
0.307
0.195
0.107
0.045
0.020
0.
0.
0.
0.
0.
0.
0.
0.
0.
0.004
0.005
0.011
0.020
0.023
0.027
0.027
0.028
0.038
0.052
0.076
0.130
0.190
0.276
0.389
0.494
0.588
0.657
0.708
0.751
0.780
0.763
0.747
0.736
0.738
0.760
0.806
0.890
0.977
1.068
1.164
1.221
1.235
1.212
1.121
0.986
0.823
0.653
0.474
0.334
0.208
0.112
0.053
0.016
0.
0.
0.
0.
0.
0.
0.
0.
0.
0.
0.003
0.004
0.005
0.005
0.007
0.007
0.010
0.035
0.050
0.093
0.154
0.239
0.326
0.435
0.550
0.643
0.716
0.781
0.833
0.848
0.825
0.838
0.818
0.833
0.860
0.905
0.981
1.058
1.130
1.218
1.268
1.271
1.233
1.143
1.010
0.850
0.689
0.511
0.343
0.215
0.125
0.060
0.018
0.005
0.
0.
0.
0.
0.
0.
0.
0.
0.
0.
0.
0.
0.003
0.003
0.
0.011
0.034
0.063
0.118
0.184
0.270
0.371
0.488
0.598
0.697
0.767
0.848
0.875
0.904
0.912
0.904
0.907
0.923
0.952
0.982
1.052
1.104
1.175
1.248
1.297
1.303
1.258
1.172
1.036
0.895
0.715
0.541
0.357
0.219
0.129
0.063
0.025
0.005
0.
0.
0.
0.
0.
0.
0.
0.
0.
0.
0.
0.
0.
0.
0.
0.017
0.043
0.076
0.132
0.207
0.305
0.412
0.537
0.644
0.730
0.826
0.894
0.925
0.967
0.992
0.991
0.992
1.019
1.037
1.062
1.117
1.139
1.218
1.280
1.314
1.325
1.299
1.191
1.062
0.907
0.734
0.552
0.368
0.229
0.136
0.066
0.030
0.005
0.
0.
0.
0.
0.
0.
0.
0.
0.
0.
0.
0.
0.
0.
0.
0.020
0.053
0.090
0.150
0.232
0.331
0.452
0.564
0.669
0.775
0.873
0.944
0.990
1.021
1.054
1.084
1.083
1.086
1.111
1.136
1.162
1.193
1.263
1.318
1.356
1.345
1.303
1.205
1.069
0.917
0.746
0.553
0.379
0.236
0.129
0.067
0.033
0.005
0.
0.
0.
0.
0.
0.
0.
0.
0.
0.
0.
0.
0.
0.
0.
0.018
0.046
0.096
0.168
0.258
0.367
0.475
0.597
0.711
0.820
0.915
0.985
1.026
1.084
1.128
1.138
1.138
1.141
1.170
1.180
1.208
1.247
1.309
1.326
1.355
1.356
1.307
1.221
1.071
0.908
0.730
0.560
0.377
0.248
0.133
0.069
0.029
0.009
0.
0.
0.
0.
0.
0.
0.
0.
0.
0.
0.
0.
0.
0.
0.002
0.022
0.053
0.112
0.179
0.274
0.378
0.496
0.615
0.724
0.833
0.933
1.006
1.065
1.108
1.165
1.191
1.174
1.186
1.185
1.212
1.226
1.252
1.320
1.350
1.372
1.362
1.303
1.227
1.077
0.902
0.728
0.559
0.379
0.244
0.137
0.069
0.026
0.004
0.
0.
0.
0.
0.
0.
0.
0.
0.
0.
0.
0.
0.
0.
0.002
0.021
0.053
0.111
0.194
0.284
0.386
0.506
0.624
0.736
0.841
0.939
1.021
1.065
1.113
1.175
1.188
1.189
1.190
1.206
1.219
1.251
1.282
1.334
1.369
1.376
1.367
1.310
1.229
1.088
0.919
0.743
0.553
0.385
0.243
0.132
0.056
0.024
0.
0.
0.
0.
0.
0.
0.
0.
0.
0.
0.
0.
0.
0.
0.
0.002
0.017
0.061
0.113
0.190
0.291
0.384
0.507
0.606
0.719
0.832
0.924
1.004
1.061
1.087
1.150
1.163
1.176
1.201
1.208
1.230
1.265
1.278
1.321
1.358
1.365
1.365
1.321
1.249
1.122
0.936
0.749
0.541
0.378
0.238
0.140
0.055
0.014
0.
0.
0.
0.
0.
0.
0.
0.
0.
0.
0.
0.
0.
0.
0.
0.002
0.015
0.059
0.112
0.186
0.282
0.374
0.483
0.596
0.684
0.798
0.888
0.946
0.990
1.030
1.081
1.132
1.158
1.184
1.215
1.246
1.256
1.284
1.305
1.340
1.357
1.348
1.325
1.233
1.112
0.948
0.760
0.537
0.374
0.235
0.144
0.062
0.010
0.
0.
0.
0.
0.
0.
0.
0.
0.
0.
0.
0.
0.
0.
0.
0.003
0.017
0.052
0.106
0.182
0.269
0.356
0.448
0.551
0.640
0.728
0.801
0.865
0.925
0.974
1.028
1.089
1.123
1.126
1.168
1.192
1.248
1.272
1.295
1.349
1.349
1.351
1.311
1.226
1.094
0.931
0.743
0.562
0.388
0.237
0.143
0.068
0.019
0.
0.
0.
0.
0.
0.
0.
0.
0.
0.
0.
0.
0.
0.
0.
0.004
0.018
0.049
0.091
0.157
0.251
0.339
0.426
0.508
0.590
0.658
0.742
0.793
0.853
0.905
0.947
1.000
1.046
1.087
1.100
1.156
1.197
1.252
1.292
1.318
1.349
1.336
1.293
1.208
1.068
0.895
0.731
0.570
0.392
0.246
0.141
0.067
0.019
0.
0.
0.
0.
0.
0.
0.
0.
0.
0.
0.
0.
0.
0.
0.
0.004
0.016
0.048
0.085
0.131
0.223
0.302
0.374
0.449
0.520
0.587
0.634
0.700
0.760
0.794
0.861
0.916
0.943
0.995
1.047
1.077
1.153
1.214
1.261
1.294
1.308
1.309
1.264
1.171
1.052
0.878
0.724
0.550
0.381
0.253
0.136
0.070
0.025
0.004
0.
0.
0.
0.
0.
0.
0.
0.
0.
0.
0.
0.
0.
0.
0.004
0.016
0.039
0.078
0.122
0.182
0.252
0.316
0.376
0.443
0.500
0.549
0.587
0.631
0.691
0.750
0.802
0.865
0.918
0.987
1.032
1.086
1.147
1.229
1.270
1.278
1.261
1.209
1.123
0.993
0.860
0.674
0.520
0.369
0.243
0.143
0.072
0.023
0.004
0.
0.
0.
0.
0.
0.
0.
0.
0.
0.
0.
0.
0.
0.
0.004
0.014
0.029
0.062
0.107
0.152
0.202
0.250
0.302
0.356
0.398
0.454
0.493
0.535
0.595
0.644
0.722
0.778
0.846
0.922
0.978
1.042
1.100
1.154
1.208
1.219
1.204
1.145
1.039
0.938
0.800
0.643
0.478
0.347
0.236
0.126
0.067
0.028
0.004
0.
0.
0.
0.
0.
0.
0.
0.
0.
0.
0.
0.
0.
0.
0.003
0.009
0.022
0.042
0.084
0.124
0.157
0.196
0.234
0.278
0.325
0.366
0.413
0.469
0.523
0.566
0.642
0.703
0.784
0.856
0.927
0.974
1.044
1.084
1.113
1.124
1.117
1.054
0.965
0.854
0.726
0.580
0.421
0.314
0.211
0.120
0.064
0.027
0.
0.
0.
0.
0.
0.
0.
0.
0.
0.
0.
0.
0.
0.
0.
0.
0.004
0.012
0.026
0.063
0.094
0.123
0.149
0.185
0.218
0.247
0.301
0.346
0.400
0.458
0.496
0.564
0.645
0.717
0.795
0.857
0.913
0.984
1.007
1.011
1.025
0.990
0.940
0.850
0.748
0.625
0.492
0.366
0.262
0.172
0.105
0.048
0.025
0.
0.
0.
0.
0.
0.
0.
0.
0.
0.
0.
0.
0.
0.
0.
0.
0.003
0.005
0.016
0.039
0.065
0.093
0.115
0.144
0.171
0.199
0.236
0.277
0.337
0.385
0.432
0.520
0.589
0.641
0.711
0.792
0.830
0.887
0.913
0.916
0.885
0.846
0.790
0.695
0.614
0.509
0.400
0.293
0.207
0.145
0.076
0.042
0.017
0.
0.
0.
0.
0.
0.
0.
0.
0.
0.
0.
0.
0.
0.
0.
0.
0.
0.003
0.005
0.023
0.043
0.061
0.076
0.109
0.125
0.160
0.183
0.222
0.273
0.321
0.382
0.447
0.531
0.588
0.646
0.706
0.739
0.778
0.802
0.785
0.757
0.692
0.636
0.560
0.474
0.399
0.310
0.218
0.153
0.099
0.061
0.030
0.003
0.
0.
0.
0.
0.
0.
0.
0.
0.
0.
0.
0.
0.
0.
0.
0.
0.
0.
0.003
0.006
0.033
0.042
0.060
0.077
0.101
0.118
0.146
0.199
0.235
0.294
0.337
0.395
0.465
0.534
0.562
0.597
0.646
0.667
0.683
0.657
0.622
0.560
0.489
0.425
0.363
0.296
0.217
0.157
0.113
0.073
0.036
0.014
0.
0.
0.
0.
0.
0.
0.
0.
0.
0.
0.
0.
0.
0.
0.
0.
0.
0.
0.
0.
0.
0.014
0.023
0.040
0.055
0.079
0.101
0.145
0.179
0.221
0.277
0.323
0.361
0.414
0.464
0.501
0.525
0.555
0.551
0.553
0.534
0.484
0.432
0.378
0.312
0.271
0.202
0.153
0.106
0.065
0.039
0.017
0.011
0.
0.
0.
0.
0.
0.
0.
0.
0.
0.
0.
0.
0.
0.
0.
0.
0.
0.
0.
0.
0.
0.008
0.014
0.030
0.049
0.073
0.099
0.132
0.176
0.213
0.243
0.292
0.333
0.369
0.409
0.431
0.453
0.456
0.452
0.424
0.403
0.366
0.317
0.279
0.224
0.172
0.114
0.078
0.048
0.034
0.018
0.012
0.
0.
0.
0.
0.
0.
0.
0.
0.
0.
0.
0.
0.
0.
0.
0.
0.
0.
0.
0.
0.
0.
0.008
0.014
0.025
0.051
0.068
0.103
0.133
0.161
0.203
0.227
0.256
0.288
0.313
0.340
0.360
0.375
0.372
0.352
0.331
0.289
0.262
0.232
0.189
0.141
0.095
0.064
0.042
0.029
0.017
0.012
0.003
0.
0.
0.
0.
0.
0.
0.
0.
0.
0.
0.
0.
0.
0.
0.
0.
0.
0.
0.
0.
0.
0.
0.003
0.014
0.024
0.048
0.069
0.095
0.135
0.157
0.180
0.211
0.232
0.245
0.262
0.270
0.275
0.277
0.282
0.253
0.237
0.214
0.185
0.150
0.110
0.077
0.039
0.023
0.016
0.011
0.005
0.003
0.
0.
0.
0.
0.
0.
0.
0.
0.
0.
0.
0.
0.
0.
0.
0.
0.
0.
0.
0.
0.
0.
0.
0.004
0.017
0.031
0.042
0.075
0.097
0.123
0.154
0.174
0.183
0.199
0.221
0.223
0.217
0.213
0.203
0.198
0.181
0.164
0.144
0.117
0.093
0.059
0.030
0.010
0.005
0.004
0.004
0.003
0.
0.
0.
0.
0.
0.
0.
0.
0.
0.
0.
0.
0.
0.
0.
0.
0.
0.
0.
0.
0.
0.
0.
0.
0.004
0.011
0.028
0.043
0.067
0.088
0.110
0.134
0.156
0.159
0.169
0.173
0.175
0.172
0.161
0.151
0.138
0.126
0.110
0.088
0.071
0.054
0.032
0.007
0.003
0.003
0.
0.
0.
0.
0.
0.
0.
0.
0.
0.
0.
0.
0.
0.
0.
0.
0.
0.
0.
0.
0.
0.
0.
0.
0.
0.
0.
0.004
0.012
0.025
0.036
0.062
0.080
0.099
0.116
0.128
0.138
0.140
0.141
0.140
0.134
0.119
0.103
0.090
0.081
0.070
0.056
0.042
0.022
0.013
0.002
0.
0.
0.
0.
0.
0.
0.
0.
0.
0.
0.
0.
0.
0.
0.
0.
0.
0.
0.
0.
0.
0.
0.
0.
0.
0.
0.
0.
0.
0.004
0.012
0.025
0.035
0.052
0.070
0.085
0.099
0.109
0.116
0.118
0.113
0.110
0.102
0.086
0.068
0.059
0.051
0.043
0.036
0.026
0.013
0.003
0.
0.
0.
0.
0.
0.
0.
0.
0.
0.
0.
0.
0.
0.
0.
0.
0.
0.
0.
0.
0.
0.
0.
0.
0.
0.
0.
0.
0.
0.
0.004
0.011
0.020
0.032
0.043
0.058
0.073
0.081
0.090
0.092
0.088
0.082
0.076
0.070
0.056
0.045
0.034
0.033
0.030
0.022
0.008
0.002
0.
0.
0.
0.
0.
0.
0.
0.
0.
0.
0.
0.
0.
0.
0.
0.
0.
0.
0.
0.
0.
0.
0.
0.
0.
0.
0.
0.
0.
0.
0.
0.003
0.005
0.017
0.027
0.036
0.048
0.056
0.066
0.068
0.069
0.062
0.055
0.045
0.026
0.015
0.018
0.017
0.016
0.012
0.002
0.
0.
0.
0.
0.
0.
0.
0.
0.
0.
0.
0.
0.
0.
0.
0.
0.
0.
0.
0.
0.
0.
0.
0.
0.
0.
0.
0.
0.
0.
0.
0.
0.
0.
0.004
0.010
0.018
0.028
0.034
0.040
0.047
0.048
0.045
0.043
0.032
0.018
0.010
0.004
0.
0.
0.
0.
0.
0.
0.
0.
0.
0.
0.
0.
0.
0.
0.
0.
0.
0.
0.
0.
0.
0.
0.
0.
0.
0.
0.
0.
0.
0.
0.
0.
0.
0.
0.
0.
0.
0.
0.
0.003
0.004
0.013
0.018
0.022
0.028
0.031
0.030
0.028
0.024
0.017
0.011
0.004
0.003
0.
0.
0.
0.
0.
0.
0.
0.
0.
0.
0.
0.
0.
0.
0.
0.
0.
0.
0.
0.
0.
0.
0.
0.
0.
0.
0.
0.
0.
0.
0.
0.
0.
0.
0.
0.
0.
0.
0.
0.
0.
0.
0.
0.
0.
0.
0.
0.
0.
0.
0.
0.
0.
0.
0.
0.
0.
0.
0.
0.
0.
0.
0.
0.
0.
0.
0.
0.
0.
0.
0.
0.
0.
0.
0.
0.
0.
0.
0.
0.
0.
0.
0.
0.
0.
0.
0.
0.
0.
0.
0.
0.
0.
0.
0.
0.
0.
0.
0.
0.
0.
0.
0.
0.
0.
0.
0.
0.
0.
0.
0.
0.
0.
0.
0.
0.
0.
0.
0.
0.
0.
0.
0.
0.
0.
0.
0.
0.
0.
0.
0.
0.
0.
0.
0.
0.
0.
0.
0.
0.
0.
0.
0.
0.
0.
0.
0.
0.
0.
0.
0.
0.
0.
0.
0.
0.
0.
0.
0.
0.
0.
0.
0.
0.
0.
0.
0.
0.
0.
0.
0.
0.
0.
0.
0.
0.
0.
0.
0.
0.
0.
0.
0.
0.
0.
0.
0.
0.
0.
0.
0.
0.
0.
0.
0.
0.
0.
0.
0.
0.
0.002
0.006
0.011
0.012
0.012
0.010
0.003
0.
0.
0.
0.
0.
0.
0.
0.
0.
0.
0.
0.
0.
0.
0.
0.
0.
0.
0.
0.
0.
0.
0.
0.
0.
0.
0.
0.
0.
0.
0.
0.
0.
0.
0.
0.
0.
0.
0.
0.
0.
0.
0.
0.
0.
0.006
0.012
0.015
0.017
0.022
0.022
0.021
0.018
0.008
0.003
0.
0.
0.
0.
0.
0.
0.
0.
0.
0.
0.
0.
0.
0.
0.
0.
0.
0.
0.
0.
0.
0.
0.
0.
0.
0.
0.
0.
0.
0.
0.
0.
0.
0.
0.
0.
0.
0.
0.
0.
0.
0.
0.005
0.013
0.017
0.025
0.029
0.031
0.031
0.029
0.025
0.020
0.013
0.003
0.
0.
0.
0.
0.
0.
0.
0.
0.
0.
0.
0.
0.
0.
0.
0.
0.
0.
0.
0.
0.
0.
0.
0.
0.
0.
0.
0.
0.
0.
0.
0.
0.
0.
0.
0.
0.
0.
0.
0.
0.002
0.012
0.017
0.022
0.032
0.037
0.040
0.044
0.041
0.032
0.025
0.017
0.004
0.
0.
0.
0.
0.
0.
0.
0.002
0.006
0.005
0.004
0.
0.
0.
0.
0.
0.
0.
0.
0.
0.
0.
0.
0.
0.
0.
0.
0.
0.
0.
0.
0.
0.
0.
0.
0.
0.
0.
0.
0.
0.006
0.014
0.020
0.031
0.038
0.049
0.053
0.053
0.050
0.043
0.035
0.023
0.014
0.003
0.
0.
0.
0.002
0.003
0.008
0.014
0.015
0.015
0.010
0.009
0.005
0.
0.
0.
0.
0.
0.
0.
0.
0.
0.
0.
0.
0.
0.
0.
0.
0.
0.
0.
0.
0.
0.
0.
0.
0.
0.
0.
0.006
0.015
0.022
0.034
0.047
0.055
0.059
0.060
0.056
0.053
0.044
0.034
0.020
0.003
0.
0.
0.002
0.003
0.018
0.023
0.026
0.027
0.027
0.021
0.018
0.014
0.006
0.004
0.
0.
0.
0.
0.
0.
0.
0.
0.
0.
0.
0.
0.
0.
0.
0.
0.002
0.003
0.003
0.004
0.004
0.003
0.003
0.002
0.
0.006
0.015
0.022
0.035
0.048
0.057
0.062
0.067
0.068
0.062
0.056
0.042
0.027
0.013
0.004
0.007
0.011
0.038
0.050
0.052
0.051
0.055
0.051
0.044
0.030
0.020
0.015
0.006
0.
0.
0.
0.
0.
0.
0.
0.
0.
0.
0.
0.
0.
0.
0.
0.003
0.004
0.014
0.020
0.022
0.022
0.025
0.015
0.013
0.008
0.011
0.015
0.021
0.033
0.046
0.055
0.059
0.074
0.077
0.074
0.061
0.043
0.034
0.030
0.029
0.024
0.053
0.076
0.086
0.100
0.106
0.104
0.090
0.067
0.056
0.036
0.024
0.009
0.005
0.
0.
0.
0.
0.
0.
0.
0.
0.
0.
0.
0.
0.
0.003
0.014
0.023
0.032
0.044
0.056
0.063
0.067
0.064
0.054
0.034
0.024
0.024
0.024
0.029
0.041
0.054
0.066
0.074
0.081
0.081
0.072
0.070
0.066
0.054
0.067
0.085
0.100
0.132
0.149
0.159
0.165
0.164
0.147
0.127
0.097
0.063
0.041
0.027
0.009
0.
0.
0.
0.
0.
0.
0.
0.
0.
0.
0.
0.
0.002
0.014
0.027
0.045
0.066
0.087
0.103
0.115
0.115
0.106
0.094
0.079
0.054
0.037
0.033
0.030
0.040
0.050
0.065
0.082
0.093
0.091
0.098
0.104
0.089
0.098
0.112
0.145
0.177
0.194
0.235
0.250
0.264
0.261
0.236
0.206
0.168
0.118
0.071
0.049
0.019
0.006
0.003
0.
0.
0.
0.
0.
0.
0.
0.
0.
0.
0.013
0.030
0.049
0.075
0.111
0.143
0.169
0.180
0.180
0.166
0.143
0.115
0.091
0.059
0.043
0.040
0.035
0.055
0.068
0.086
0.096
0.118
0.136
0.125
0.128
0.141
0.163
0.205
0.243
0.294
0.323
0.362
0.366
0.361
0.337
0.287
0.238
0.188
0.124
0.089
0.046
0.020
0.009
0.003
0.
0.
0.
0.
0.
0.
0.
0.
0.007
0.026
0.044
0.075
0.113
0.162
0.201
0.230
0.245
0.247
0.232
0.200
0.163
0.124
0.086
0.059
0.038
0.052
0.051
0.070
0.101
0.132
0.160
0.161
0.167
0.170
0.188
0.226
0.271
0.328
0.380
0.433
0.463
0.481
0.476
0.433
0.382
0.324
0.259
0.195
0.128
0.075
0.037
0.019
0.009
0.
0.
0.
0.
0.
0.
0.
0.
0.012
0.033
0.058
0.099
0.158
0.205
0.254
0.289
0.315
0.316
0.297
0.259
0.206
0.162
0.116
0.074
0.060
0.055
0.075
0.083
0.133
0.161
0.195
0.206
0.207
0.218
0.252
0.293
0.332
0.400
0.469
0.536
0.584
0.601
0.588
0.563
0.490
0.424
0.345
0.255
0.180
0.108
0.072
0.037
0.015
0.008
0.
0.
0.
0.
0.
0.
0.004
0.023
0.042
0.073
0.123
0.185
0.244
0.297
0.343
0.368
0.369
0.347
0.303
0.246
0.190
0.138
0.095
0.074
0.089
0.111
0.130
0.166
0.215
0.229
0.241
0.250
0.273
0.312
0.351
0.407
0.476
0.557
0.638
0.705
0.737
0.730
0.693
0.619
0.527
0.428
0.330
0.245
0.148
0.093
0.056
0.031
0.010
0.
0.
0.
0.
0.
0.
0.008
0.026
0.048
0.080
0.130
0.201
0.266
0.323
0.373
0.400
0.401
0.377
0.334
0.276
0.215
0.158
0.127
0.115
0.133
0.163
0.192
0.229
0.273
0.293
0.313
0.315
0.321
0.354
0.402
0.452
0.548
0.648
0.748
0.813
0.844
0.835
0.798
0.715
0.622
0.514
0.402
0.287
0.193
0.120
0.069
0.042
0.012
0.005
0.
0.
0.
0.
0.
0.008
0.026
0.049
0.082
0.133
0.204
0.268
0.326
0.376
0.401
0.407
0.387
0.339
0.285
0.225
0.180
0.153
0.155
0.172
0.211
0.253
0.296
0.331
0.358
0.375
0.366
0.385
0.397
0.453
0.516
0.604
0.729
0.833
0.895
0.938
0.931
0.891
0.821
0.705
0.581
0.459
0.335
0.229
0.147
0.088
0.049
0.025
0.005
0.
0.
0.
0.
0.
0.008
0.023
0.047
0.073
0.125
0.188
0.252
0.306
0.353
0.376
0.383
0.361
0.324
0.270
0.220
0.181
0.176
0.181
0.216
0.268
0.309
0.363
0.400
0.431
0.437
0.436
0.442
0.480
0.512
0.588
0.665
0.779
0.897
0.982
1.022
1.009
0.970
0.893
0.785
0.640
0.505
0.371
0.257
0.162
0.092
0.053
0.028
0.006
0.
0.
0.
0.
0.
0.004
0.017
0.039
0.065
0.108
0.161
0.213
0.263
0.300
0.319
0.328
0.314
0.281
0.237
0.211
0.188
0.197
0.230
0.280
0.334
0.399
0.459
0.501
0.517
0.511
0.504
0.499
0.531
0.575
0.649
0.732
0.829
0.954
1.035
1.087
1.083
1.046
0.963
0.847
0.711
0.549
0.406
0.264
0.165
0.106
0.060
0.029
0.006
0.
0.
0.
0.
0.
0.003
0.011
0.028
0.053
0.088
0.127
0.169
0.214
0.243
0.258
0.263
0.256
0.227
0.209
0.196
0.202
0.212
0.267
0.331
0.409
0.486
0.551
0.598
0.602
0.600
0.586
0.566
0.593
0.626
0.688
0.777
0.888
1.003
1.092
1.141
1.147
1.095
1.012
0.891
0.755
0.590
0.427
0.285
0.185
0.102
0.056
0.028
0.009
0.
0.
0.
0.
0.
0.
0.009
0.019
0.039
0.058
0.091
0.125
0.154
0.179
0.191
0.190
0.191
0.181
0.180
0.180
0.187
0.221
0.304
0.383
0.472
0.559
0.631
0.680
0.697
0.685
0.653
0.638
0.636
0.672
0.726
0.817
0.930
1.036
1.125
1.182
1.188
1.155
1.061
0.937
0.777
0.608
0.444
0.295
0.188
0.111
0.048
0.020
0.009
0.
0.
0.
0.
0.
0.
0.004
0.010
0.020
0.040
0.055
0.082
0.106
0.119
0.130
0.130
0.132
0.136
0.151
0.159
0.190
0.262
0.347
0.440
0.555
0.652
0.721
0.756
0.777
0.767
0.746
0.713
0.695
0.723
0.784
0.862
0.964
1.080
1.169
1.212
1.235
1.198
1.109
0.984
0.802
0.628
0.462
0.303
0.202
0.115
0.052
0.022
0.
0.
0.
0.
0.
0.
0.
0.
0.004
0.011
0.019
0.035
0.046
0.057
0.076
0.080
0.079
0.082
0.105
0.128
0.147
0.209
0.289
0.405
0.532
0.632
0.740
0.800
0.830
0.845
0.862
0.827
0.801
0.800
0.792
0.833
0.930
1.022
1.116
1.196
1.271
1.280
1.235
1.156
0.999
0.839
0.651
0.478
0.325
0.208
0.116
0.051
0.016
0.
0.
0.
0.
0.
0.
0.
0.
0.
0.004
0.005
0.012
0.021
0.027
0.031
0.031
0.036
0.052
0.065
0.102
0.159
0.228
0.341
0.467
0.583
0.695
0.798
0.873
0.919
0.936
0.918
0.901
0.884
0.879
0.876
0.913
0.986
1.078
1.166
1.240
1.286
1.315
1.279
1.185
1.029
0.851
0.675
0.497
0.338
0.218
0.116
0.061
0.016
0.
0.
0.
0.
0.
0.
0.
0.
0.
0.
0.003
0.004
0.005
0.005
0.007
0.007
0.015
0.037
0.058
0.112
0.181
0.279
0.391
0.529
0.650
0.763
0.857
0.944
0.994
1.003
0.997
0.979
0.961
0.967
0.971
1.013
1.080
1.148
1.210
1.298
1.332
1.334
1.294
1.201
1.055
0.877
0.699
0.521
0.351
0.221
0.125
0.062
0.018
0.005
0.
0.
0.
0.
0.
0.
0.
0.
0.
0.
0.
0.003
0.003
0.003
0.003
0.012
0.043
0.080
0.133
0.221
0.324
0.441
0.582
0.705
0.817
0.935
1.022
1.076
1.095
1.093
1.053
1.037
1.048
1.055
1.076
1.139
1.192
1.260
1.312
1.352
1.373
1.325
1.223
1.074
0.919
0.744
0.541
0.359
0.220
0.131
0.071
0.029
0.005
0.
0.
0.
0.
0.
0.
0.
0.
0.
0.
0.
0.
0.
0.
0.005
0.024
0.057
0.095
0.162
0.256
0.369
0.497
0.640
0.765
0.871
0.979
1.068
1.119
1.142
1.152
1.147
1.138
1.124
1.136
1.144
1.182
1.239
1.330
1.367
1.385
1.384
1.350
1.249
1.096
0.930
0.749
0.570
0.376
0.229
0.136
0.073
0.032
0.010
0.
0.
0.
0.
0.
0.
0.
0.
0.
0.
0.
0.
0.
0.
0.005
0.032
0.058
0.114
0.189
0.286
0.411
0.539
0.671
0.805
0.917
1.018
1.108
1.150
1.200
1.216
1.221
1.217
1.218
1.212
1.229
1.256
1.279
1.345
1.385
1.414
1.411
1.370
1.266
1.109
0.948
0.761
0.575
0.378
0.245
0.133
0.070
0.036
0.014
0.
0.
0.
0.
0.
0.
0.
0.
0.
0.
0.
0.
0.
0.
0.008
0.031
0.062
0.128
0.217
0.312
0.430
0.574
0.716
0.838
0.963
1.052
1.145
1.191
1.248
1.272
1.288
1.260
1.259
1.280
1.274
1.299
1.323
1.358
1.404
1.425
1.420
1.373
1.261
1.121
0.949
0.763
0.575
0.386
0.252
0.140
0.073
0.036
0.014
0.
0.
0.
0.
0.
0.
0.
0.
0.
0.
0.
0.
0.
0.
0.008
0.032
0.075
0.141
0.233
0.331
0.467
0.597
0.742
0.865
0.976
1.083
1.174
1.225
1.260
1.295
1.314
1.307
1.307
1.291
1.312
1.330
1.342
1.384
1.407
1.419
1.405
1.357
1.265
1.114
0.926
0.766
0.566
0.401
0.249
0.133
0.069
0.033
0.005
0.
0.
0.
0.
0.
0.
0.
0.
0.
0.
0.
0.
0.
0.
0.008
0.030
0.076
0.153
0.237
0.353
0.469
0.623
0.749
0.867
0.984
1.085
1.164
1.226
1.263
1.309
1.308
1.316
1.318
1.323
1.330
1.352
1.374
1.403
1.437
1.425
1.391
1.345
1.256
1.132
0.968
0.766
0.589
0.402
0.242
0.142
0.059
0.027
0.004
0.
0.
0.
0.
0.
0.
0.
0.
0.
0.
0.
0.
0.
0.
0.003
0.031
0.086
0.156
0.249
0.353
0.466
0.605
0.739
0.863
0.967
1.062
1.136
1.192
1.217
1.281
1.283
1.279
1.308
1.318
1.344
1.356
1.383
1.409
1.427
1.418
1.383
1.363
1.292
1.160
0.976
0.795
0.574
0.396
0.246
0.139
0.069
0.020
0.
0.
0.
0.
0.
0.
0.
0.
0.
0.
0.
0.
0.
0.
0.
0.003
0.024
0.084
0.165
0.245
0.344
0.452
0.576
0.718
0.826
0.928
1.020
1.079
1.127
1.158
1.215
1.240
1.268
1.296
1.306
1.329
1.359
1.390
1.417
1.407
1.410
1.406
1.363
1.276
1.155
0.986
0.799
0.585
0.394
0.254
0.149
0.066
0.018
0.
0.
0.
0.
0.
0.
0.
0.
0.
0.
0.
0.
0.
0.
0.
0.005
0.023
0.077
0.157
0.243
0.332
0.439
0.552
0.660
0.756
0.843
0.933
1.006
1.051
1.098
1.165
1.212
1.231
1.256
1.266
1.283
1.347
1.381
1.400
1.423
1.424
1.404
1.371
1.254
1.119
0.962
0.779
0.587
0.420
0.261
0.154
0.063
0.015
0.
0.
0.
0.
0.
0.
0.
0.
0.
0.
0.
0.
0.
0.
0.
0.005
0.024
0.072
0.135
0.229
0.313
0.414
0.518
0.615
0.704
0.787
0.850
0.918
0.975
1.030
1.092
1.132
1.168
1.198
1.214
1.246
1.313
1.350
1.395
1.392
1.414
1.414
1.350
1.255
1.111
0.930
0.760
0.592
0.428
0.271
0.149
0.068
0.024
0.005
0.
0.
0.
0.
0.
0.
0.
0.
0.
0.
0.
0.
0.
0.
0.006
0.023
0.066
0.116
0.186
0.282
0.368
0.467
0.562
0.629
0.704
0.766
0.817
0.880
0.940
0.995
1.050
1.085
1.127
1.168
1.201
1.264
1.307
1.370
1.386
1.392
1.387
1.332
1.224
1.092
0.927
0.757
0.577
0.417
0.275
0.154
0.071
0.028
0.005
0.
0.
0.
0.
0.
0.
0.
0.
0.
0.
0.
0.
0.
0.
0.003
0.020
0.058
0.106
0.155
0.236
0.309
0.390
0.471
0.542
0.594
0.659
0.708
0.777
0.834
0.882
0.937
0.992
1.056
1.105
1.160
1.221
1.278
1.328
1.348
1.376
1.355
1.302
1.192
1.058
0.900
0.715
0.556
0.413
0.255
0.157
0.074
0.030
0.010
0.
0.
0.
0.
0.
0.
0.
0.
0.
0.
0.
0.
0.
0.
0.003
0.015
0.041
0.093
0.143
0.195
0.258
0.326
0.392
0.453
0.498
0.562
0.618
0.669
0.735
0.783
0.852
0.923
1.000
1.053
1.117
1.175
1.240
1.270
1.297
1.324
1.307
1.235
1.133
1.001
0.842
0.688
0.506
0.379
0.253
0.144
0.073
0.035
0.011
0.
0.
0.
0.
0.
0.
0.
0.
0.
0.
0.
0.
0.
0.
0.003
0.005
0.035
0.078
0.114
0.163
0.203
0.265
0.310
0.362
0.429
0.481
0.556
0.603
0.648
0.698
0.777
0.858
0.931
1.010
1.075
1.130
1.169
1.216
1.210
1.251
1.220
1.146
1.041
0.920
0.770
0.618
0.461
0.343
0.232
0.136
0.075
0.030
0.010
0.
0.
0.
0.
0.
0.
0.
0.
0.
0.
0.
0.
0.
0.
0.
0.004
0.020
0.053
0.090
0.121
0.165
0.205
0.251
0.302
0.347
0.413
0.469
0.518
0.574
0.625
0.706
0.803
0.875
0.934
0.993
1.055
1.111
1.126
1.126
1.125
1.107
1.031
0.926
0.802
0.679
0.535
0.408
0.287
0.197
0.113
0.070
0.023
0.009
0.
0.
0.
0.
0.
0.
0.
0.
0.
0.
0.
0.
0.
0.
0.
0.
0.004
0.037
0.059
0.094
0.124
0.166
0.193
0.237
0.282
0.344
0.395
0.457
0.515
0.569
0.651
0.741
0.819
0.891
0.944
1.008
1.018
1.039
1.026
0.993
0.953
0.881
0.781
0.677
0.553
0.433
0.333
0.241
0.153
0.092
0.054
0.023
0.
0.
0.
0.
0.
0.
0.
0.
0.
0.
0.
0.
0.
0.
0.
0.
0.
0.003
0.016
0.041
0.072
0.093
0.129
0.158
0.204
0.236
0.286
0.331
0.392
0.453
0.528
0.614
0.687
0.749
0.791
0.859
0.895
0.925
0.930
0.909
0.853
0.798
0.731
0.634
0.545
0.451
0.348
0.264
0.175
0.115
0.072
0.041
0.008
0.
0.
0.
0.
0.
0.
0.
0.
0.
0.
0.
0.
0.
0.
0.
0.
0.
0.
0.002
0.026
0.050
0.068
0.088
0.119
0.156
0.195
0.254
0.306
0.371
0.434
0.485
0.550
0.628
0.672
0.727
0.742
0.772
0.803
0.806
0.782
0.718
0.651
0.574
0.474
0.410
0.329
0.244
0.184
0.124
0.076
0.053
0.020
0.
0.
0.
0.
0.
0.
0.
0.
0.
0.
0.
0.
0.
0.
0.
0.
0.
0.
0.
0.
0.016
0.027
0.051
0.071
0.099
0.139
0.177
0.228
0.283
0.336
0.407
0.458
0.505
0.571
0.602
0.645
0.664
0.673
0.669
0.665
0.634
0.571
0.498
0.427
0.365
0.296
0.234
0.166
0.120
0.077
0.051
0.026
0.011
0.
0.
0.
0.
0.
0.
0.
0.
0.
0.
0.
0.
0.
0.
0.
0.
0.
0.
0.
0.
0.011
0.020
0.035
0.058
0.086
0.124
0.164
0.221
0.264
0.314
0.370
0.430
0.465
0.497
0.536
0.563
0.577
0.581
0.562
0.532
0.489
0.437
0.371
0.316
0.260
0.203
0.141
0.104
0.063
0.044
0.026
0.013
0.003
0.
0.
0.
0.
0.
0.
0.
0.
0.
0.
0.
0.
0.
0.
0.
0.
0.
0.
0.
0.
0.008
0.014
0.028
0.056
0.078
0.123
0.158
0.201
0.245
0.299
0.333
0.387
0.425
0.434
0.461
0.480
0.483
0.479
0.458
0.422
0.365
0.311
0.272
0.216
0.166
0.113
0.074
0.044
0.030
0.017
0.010
0.003
0.
0.
0.
0.
0.
0.
0.
0.
0.
0.
0.
0.
0.
0.
0.
0.
0.
0.
0.
0.
0.
0.003
0.014
0.025
0.053
0.078
0.115
0.160
0.193
0.230
0.267
0.310
0.338
0.368
0.378
0.383
0.391
0.394
0.388
0.360
0.304
0.265
0.224
0.189
0.140
0.095
0.064
0.028
0.016
0.011
0.005
0.003
0.
0.
0.
0.
0.
0.
0.
0.
0.
0.
0.
0.
0.
0.
0.
0.
0.
0.
0.
0.
0.
0.
0.
0.013
0.024
0.042
0.079
0.104
0.148
0.188
0.220
0.251
0.276
0.299
0.309
0.316
0.321
0.306
0.295
0.274
0.250
0.221
0.193
0.160
0.119
0.087
0.047
0.021
0.005
0.005
0.004
0.003
0.
0.
0.
0.
0.
0.
0.
0.
0.
0.
0.
0.
0.
0.
0.
0.
0.
0.
0.
0.
0.
0.
0.
0.003
0.005
0.029
0.042
0.067
0.102
0.136
0.170
0.204
0.227
0.246
0.251
0.263
0.262
0.248
0.234
0.212
0.200
0.172
0.155
0.124
0.094
0.068
0.049
0.025
0.005
0.003
0.
0.
0.
0.
0.
0.
0.
0.
0.
0.
0.
0.
0.
0.
0.
0.
0.
0.
0.
0.
0.
0.
0.
0.
0.
0.
0.003
0.006
0.021
0.040
0.061
0.086
0.119
0.151
0.172
0.193
0.201
0.210
0.207
0.201
0.189
0.181
0.159
0.141
0.122
0.098
0.081
0.061
0.043
0.021
0.007
0.
0.
0.
0.
0.
0.
0.
0.
0.
0.
0.
0.
0.
0.
0.
0.
0.
0.
0.
0.
0.
0.
0.
0.
0.
0.
0.
0.
0.003
0.005
0.018
0.032
0.051
0.073
0.098
0.119
0.143
0.159
0.167
0.168
0.168
0.156
0.150
0.130
0.108
0.097
0.080
0.068
0.053
0.038
0.026
0.013
0.002
0.
0.
0.
0.
0.
0.
0.
0.
0.
0.
0.
0.
0.
0.
0.
0.
0.
0.
0.
0.
0.
0.
0.
0.
0.
0.
0.
0.
0.003
0.005
0.016
0.029
0.042
0.061
0.083
0.098
0.116
0.126
0.128
0.126
0.122
0.116
0.102
0.088
0.073
0.061
0.050
0.041
0.034
0.024
0.008
0.003
0.
0.
0.
0.
0.
0.
0.
0.
0.
0.
0.
0.
0.
0.
0.
0.
0.
0.
0.
0.
0.
0.
0.
0.
0.
0.
0.
0.
0.
0.
0.004
0.011
0.024
0.035
0.051
0.064
0.080
0.088
0.096
0.097
0.092
0.081
0.077
0.069
0.057
0.035
0.027
0.026
0.023
0.014
0.007
0.002
0.
0.
0.
0.
0.
0.
0.
0.
0.
0.
0.
0.
0.
0.
0.
0.
0.
0.
0.
0.
0.
0.
0.
0.
0.
0.
0.
0.
0.
0.
0.
0.003
0.005
0.017
0.027
0.036
0.049
0.058
0.067
0.069
0.065
0.063
0.053
0.045
0.030
0.014
0.012
0.013
0.009
0.006
0.
0.
0.
0.
0.
0.
0.
0.
0.
0.
0.
0.
0.
0.
0.
0.
0.
0.
0.
0.
0.
0.
0.
0.
0.
0.
0.
0.
0.
0.
0.
0.
0.
0.
0.
0.004
0.010
0.017
0.026
0.032
0.037
0.045
0.045
0.042
0.037
0.030
0.016
0.005
0.004
0.
0.
0.
0.
0.
0.
0.
0.
0.
0.
0.
0.
0.
0.
0.
0.
0.
0.
0.
0.
0.
0.
0.
0.
0.
0.
0.
0.
0.
0.
0.
0.
0.
0.
0.
0.
0.
0.
0.
0.
0.
0.
0.
0.
0.
0.
0.
0.
0.
0.
0.
0.
0.
0.
0.
0.
0.
0.
0.
0.
0.
0.
0.
0.
0.
0.
0.
0.
0.
0.
0.
0.
0.
0.
0.
0.
0.
0.
0.
0.
0.
0.
0.
0.
0.
0.
0.
0.
0.
0.
0.
0.
0.
0.
0.
0.
0.
0.
0.
0.
0.
0.
0.
0.
0.
0.
0.
0.
0.
0.
0.
0.
0.
0.
0.
0.
0.
0.
0.
0.
0.
0.
0.
0.
0.
0.
0.
0.
0.
0.
0.
0.
0.
0.
0.
0.
0.
0.
0.
0.
0.
0.
0.
0.
0.
0.
0.
0.002
0.003
0.010
0.010
0.010
0.003
0.
0.
0.
0.
0.
0.
0.
0.
0.
0.
0.
0.
0.
0.
0.
0.
0.
0.
0.
0.
0.
0.
0.
0.
0.
0.
0.
0.
0.
0.
0.
0.
0.
0.
0.
0.
0.
0.
0.
0.
0.
0.
0.
0.
0.
0.
0.003
0.011
0.014
0.016
0.021
0.021
0.019
0.017
0.008
0.
0.
0.
0.
0.
0.
0.
0.
0.
0.
0.
0.
0.
0.
0.
0.
0.
0.
0.
0.
0.
0.
0.
0.
0.
0.
0.
0.
0.
0.
0.
0.
0.
0.
0.
0.
0.
0.
0.
0.
0.
0.
0.
0.003
0.013
0.017
0.025
0.034
0.036
0.032
0.029
0.025
0.020
0.013
0.
0.
0.
0.
0.
0.
0.
0.
0.
0.
0.
0.
0.
0.
0.
0.
0.
0.
0.
0.
0.
0.
0.
0.
0.
0.
0.
0.
0.
0.
0.
0.
0.
0.
0.
0.
0.
0.
0.
0.
0.
0.003
0.013
0.018
0.031
0.043
0.049
0.054
0.053
0.052
0.042
0.028
0.021
0.013
0.
0.
0.
0.
0.
0.
0.
0.
0.
0.
0.
0.
0.
0.
0.
0.
0.
0.
0.
0.
0.
0.
0.
0.
0.
0.
0.
0.
0.
0.
0.
0.
0.
0.
0.
0.
0.
0.
0.
0.
0.006
0.016
0.030
0.044
0.063
0.072
0.076
0.075
0.066
0.058
0.044
0.031
0.017
0.007
0.
0.
0.
0.
0.
0.007
0.008
0.009
0.009
0.008
0.006
0.005
0.
0.
0.
0.
0.
0.
0.
0.
0.
0.
0.
0.
0.
0.
0.
0.
0.
0.
0.
0.
0.
0.
0.
0.
0.
0.
0.002
0.012
0.022
0.036
0.060
0.074
0.085
0.095
0.097
0.089
0.076
0.063
0.048
0.029
0.013
0.
0.
0.
0.003
0.013
0.020
0.023
0.024
0.020
0.019
0.016
0.009
0.006
0.
0.
0.
0.
0.
0.
0.
0.
0.
0.
0.
0.
0.
0.
0.
0.
0.
0.
0.
0.
0.002
0.002
0.
0.
0.
0.003
0.014
0.024
0.040
0.062
0.081
0.093
0.107
0.110
0.096
0.092
0.079
0.061
0.045
0.025
0.005
0.002
0.006
0.026
0.035
0.041
0.043
0.042
0.037
0.033
0.024
0.020
0.010
0.006
0.
0.
0.
0.
0.
0.
0.
0.
0.
0.
0.
0.
0.
0.
0.
0.
0.002
0.003
0.004
0.004
0.004
0.004
0.003
0.003
0.002
0.014
0.025
0.040
0.063
0.079
0.100
0.115
0.118
0.116
0.109
0.096
0.073
0.054
0.035
0.021
0.031
0.043
0.053
0.073
0.080
0.081
0.082
0.072
0.062
0.044
0.031
0.020
0.010
0.005
0.
0.
0.
0.
0.
0.
0.
0.
0.
0.
0.
0.
0.
0.
0.003
0.008
0.010
0.017
0.022
0.025
0.025
0.021
0.019
0.011
0.018
0.027
0.038
0.056
0.075
0.102
0.121
0.128
0.133
0.127
0.116
0.097
0.081
0.076
0.059
0.075
0.088
0.106
0.121
0.128
0.134
0.131
0.112
0.096
0.078
0.048
0.026
0.018
0.006
0.
0.
0.
0.
0.
0.
0.
0.
0.
0.
0.
0.
0.
0.003
0.014
0.024
0.040
0.052
0.069
0.082
0.078
0.075
0.063
0.042
0.040
0.035
0.043
0.050
0.070
0.093
0.117
0.142
0.147
0.143
0.142
0.135
0.131
0.117
0.111
0.128
0.154
0.171
0.196
0.218
0.223
0.215
0.199
0.175
0.128
0.089
0.056
0.028
0.012
0.004
0.
0.
0.
0.
0.
0.
0.
0.
0.
0.
0.
0.003
0.015
0.027
0.056
0.079
0.109
0.128
0.141
0.142
0.129
0.108
0.089
0.070
0.050
0.042
0.058
0.064
0.089
0.128
0.148
0.160
0.174
0.190
0.183
0.179
0.151
0.163
0.192
0.234
0.279
0.298
0.316
0.328
0.316
0.295
0.255
0.208
0.162
0.098
0.061
0.036
0.011
0.
0.
0.
0.
0.
0.
0.
0.
0.
0.
0.
0.014
0.030
0.060
0.094
0.132
0.165
0.196
0.210
0.212
0.200
0.178
0.135
0.103
0.079
0.060
0.062
0.073
0.089
0.135
0.154
0.185
0.210
0.220
0.221
0.219
0.209
0.225
0.268
0.329
0.381
0.418
0.439
0.446
0.435
0.397
0.353
0.296
0.236
0.163
0.095
0.066
0.032
0.011
0.
0.
0.
0.
0.
0.
0.
0.
0.
0.007
0.026
0.048
0.092
0.133
0.187
0.235
0.269
0.284
0.286
0.271
0.241
0.197
0.145
0.104
0.074
0.073
0.075
0.103
0.140
0.183
0.218
0.248
0.262
0.255
0.263
0.276
0.308
0.356
0.425
0.479
0.527
0.561
0.576
0.563
0.534
0.470
0.380
0.313
0.227
0.147
0.097
0.052
0.031
0.009
0.
0.
0.
0.
0.
0.
0.
0.
0.016
0.033
0.070
0.117
0.176
0.239
0.294
0.336
0.364
0.363
0.343
0.310
0.257
0.196
0.139
0.099
0.077
0.091
0.115
0.153
0.208
0.259
0.284
0.289
0.302
0.321
0.349
0.393
0.454
0.509
0.582
0.643
0.686
0.710
0.710
0.665
0.592
0.484
0.388
0.292
0.214
0.135
0.070
0.046
0.020
0.007
0.
0.
0.
0.
0.
0.
0.
0.023
0.042
0.087
0.137
0.205
0.278
0.342
0.395
0.424
0.427
0.406
0.365
0.307
0.239
0.174
0.134
0.113
0.124
0.161
0.213
0.269
0.309
0.334
0.343
0.359
0.380
0.415
0.476
0.546
0.594
0.684
0.755
0.826
0.848
0.848
0.803
0.710
0.603
0.483
0.367
0.267
0.162
0.103
0.067
0.034
0.010
0.
0.
0.
0.
0.
0.
0.008
0.025
0.046
0.096
0.153
0.222
0.300
0.373
0.427
0.463
0.464
0.452
0.407
0.341
0.270
0.201
0.169
0.170
0.177
0.218
0.261
0.324
0.373
0.400
0.426
0.434
0.438
0.490
0.542
0.614
0.677
0.763
0.864
0.933
0.959
0.955
0.909
0.820
0.699
0.561
0.439
0.326
0.202
0.130
0.081
0.050
0.014
0.004
0.
0.
0.
0.
0.
0.008
0.026
0.047
0.097
0.154
0.220
0.302
0.375
0.429
0.466
0.479
0.463
0.419
0.355
0.287
0.222
0.212
0.203
0.217
0.272
0.325
0.378
0.439
0.475
0.500
0.492
0.518
0.551
0.614
0.673
0.746
0.842
0.944
1.042
1.073
1.060
1.007
0.914
0.786
0.639
0.503
0.361
0.246
0.153
0.096
0.057
0.018
0.005
0.
0.
0.
0.
0.
0.008
0.023
0.044
0.088
0.145
0.206
0.278
0.344
0.401
0.432
0.455
0.440
0.399
0.339
0.281
0.228
0.225
0.236
0.272
0.325
0.394
0.452
0.524
0.563
0.571
0.557
0.571
0.612
0.651
0.735
0.811
0.911
1.026
1.109
1.146
1.151
1.092
0.981
0.848
0.695
0.547
0.398
0.259
0.170
0.105
0.056
0.026
0.005
0.
0.
0.
0.
0.
0.004
0.013
0.039
0.075
0.119
0.180
0.238
0.299
0.347
0.380
0.395
0.387
0.350
0.306
0.257
0.239
0.253
0.286
0.338
0.418
0.483
0.560
0.617
0.644
0.632
0.634
0.639
0.659
0.707
0.778
0.866
0.955
1.078
1.161
1.210
1.208
1.145
1.045
0.906
0.746
0.578
0.432
0.282
0.178
0.114
0.061
0.027
0.005
0.
0.
0.
0.
0.
0.003
0.011
0.028
0.055
0.094
0.138
0.185
0.235
0.281
0.307
0.319
0.309
0.284
0.254
0.236
0.239
0.265
0.326
0.413
0.489
0.571
0.671
0.713
0.740
0.735
0.730
0.709
0.709
0.758
0.820
0.903
1.004
1.118
1.206
1.250
1.235
1.186
1.083
0.951
0.792
0.614
0.439
0.291
0.190
0.109
0.058
0.026
0.005
0.
0.
0.
0.
0.
0.
0.005
0.014
0.036
0.065
0.097
0.139
0.174
0.198
0.222
0.236
0.234
0.212
0.211
0.212
0.223
0.286
0.362
0.459
0.559
0.661
0.749
0.802
0.834
0.836
0.825
0.780
0.765
0.812
0.843
0.939
1.051
1.138
1.232
1.272
1.280
1.218
1.122
0.970
0.797
0.622
0.453
0.307
0.192
0.112
0.045
0.021
0.
0.
0.
0.
0.
0.
0.
0.004
0.010
0.020
0.041
0.067
0.089
0.115
0.135
0.148
0.162
0.158
0.161
0.183
0.198
0.241
0.315
0.420
0.525
0.655
0.760
0.829
0.896
0.921
0.919
0.904
0.864
0.840
0.841
0.903
0.953
1.062
1.169
1.251
1.311
1.305
1.255
1.163
1.002
0.815
0.632
0.467
0.307
0.196
0.111
0.044
0.012
0.
0.
0.
0.
0.
0.
0.
0.
0.004
0.010
0.014
0.037
0.050
0.068
0.081
0.085
0.101
0.110
0.126
0.153
0.186
0.252
0.346
0.482
0.620
0.738
0.856
0.932
0.968
0.995
1.001
0.978
0.943
0.924
0.917
0.925
1.004
1.093
1.188
1.285
1.334
1.333
1.283
1.181
1.030
0.844
0.654
0.469
0.325
0.209
0.109
0.050
0.011
0.
0.
0.
0.
0.
0.
0.
0.
0.
0.004
0.005
0.012
0.021
0.029
0.035
0.048
0.047
0.063
0.081
0.125
0.188
0.284
0.412
0.546
0.678
0.814
0.922
1.006
1.065
1.075
1.062
1.054
1.034
1.005
0.983
1.004
1.067
1.130
1.220
1.290
1.343
1.339
1.291
1.188
1.040
0.857
0.670
0.506
0.338
0.212
0.114
0.051
0.011
0.
0.
0.
0.
0.
0.
0.
0.
0.
0.
0.003
0.004
0.005
0.005
0.005
0.007
0.014
0.034
0.074
0.131
0.216
0.339
0.460
0.612
0.756
0.891
0.996
1.078
1.132
1.154
1.145
1.118
1.085
1.071
1.059
1.080
1.121
1.200
1.243
1.315
1.343
1.342
1.303
1.201
1.054
0.874
0.697
0.513
0.344
0.217
0.123
0.064
0.018
0.005
0.
0.
0.
0.
0.
0.
0.
0.
0.
0.
0.
0.003
0.003
0.003
0.007
0.018
0.046
0.092
0.153
0.262
0.379
0.514
0.673
0.822
0.944
1.067
1.150
1.203
1.220
1.228
1.194
1.148
1.123
1.124
1.131
1.174
1.244
1.304
1.357
1.381
1.380
1.329
1.230
1.091
0.913
0.737
0.535
0.359
0.215
0.129
0.066
0.028
0.005
0.
0.
0.
0.
0.
0.
0.
0.
0.
0.
0.
0.
0.
0.
0.005
0.029
0.063
0.121
0.186
0.296
0.439
0.569
0.733
0.868
1.008
1.112
1.222
1.258
1.296
1.293
1.267
1.226
1.215
1.171
1.188
1.232
1.299
1.349
1.399
1.397
1.404
1.366
1.277
1.115
0.954
0.759
0.575
0.389
0.220
0.129
0.073
0.034
0.010
0.
0.
0.
0.
0.
0.
0.
0.
0.
0.
0.
0.
0.
0.
0.009
0.034
0.076
0.132
0.228
0.349
0.481
0.635
0.775
0.914
1.037
1.162
1.258
1.303
1.330
1.345
1.327
1.307
1.270
1.273
1.258
1.291
1.317
1.370
1.407
1.416
1.419
1.371
1.293
1.125
0.954
0.788
0.597
0.391
0.237
0.132
0.072
0.036
0.014
0.
0.
0.
0.
0.
0.
0.
0.
0.
0.
0.
0.
0.
0.
0.017
0.042
0.083
0.156
0.262
0.378
0.517
0.679
0.822
0.954
1.078
1.192
1.262
1.321
1.368
1.377
1.389
1.357
1.321
1.349
1.333
1.331
1.349
1.382
1.413
1.437
1.434
1.380
1.281
1.139
0.962
0.777
0.593
0.414
0.253
0.136
0.074
0.037
0.013
0.
0.
0.
0.
0.
0.
0.
0.
0.
0.
0.
0.
0.
0.002
0.014
0.048
0.089
0.182
0.292
0.409
0.550
0.705
0.852
0.987
1.099
1.222
1.296
1.335
1.388
1.405
1.403
1.400
1.386
1.357
1.392
1.362
1.389
1.421
1.445
1.445
1.407
1.374
1.278
1.149
0.950
0.782
0.605
0.428
0.266
0.143
0.071
0.037
0.004
0.
0.
0.
0.
0.
0.
0.
0.
0.
0.
0.
0.
0.
0.002
0.014
0.049
0.095
0.195
0.308
0.425
0.583
0.730
0.871
0.993
1.106
1.205
1.278
1.330
1.371
1.390
1.395
1.385
1.388
1.386
1.384
1.390
1.397
1.433
1.457
1.442
1.413
1.362
1.286
1.165
0.971
0.771
0.597
0.413
0.273
0.155
0.061
0.035
0.004
0.
0.
0.
0.
0.
0.
0.
0.
0.
0.
0.
0.
0.
0.002
0.015
0.048
0.113
0.206
0.304
0.426
0.568
0.736
0.872
0.982
1.092
1.184
1.244
1.296
1.329
1.355
1.361
1.358
1.369
1.377
1.382
1.389
1.426
1.431
1.445
1.435
1.397
1.375
1.302
1.177
0.998
0.792
0.593
0.406
0.275
0.159
0.073
0.020
0.
0.
0.
0.
0.
0.
0.
0.
0.
0.
0.
0.
0.
0.
0.002
0.007
0.043
0.116
0.215
0.308
0.422
0.539
0.680
0.833
0.946
1.042
1.129
1.189
1.235
1.268
1.310
1.332
1.333
1.353
1.358
1.377
1.400
1.416
1.445
1.445
1.422
1.417
1.388
1.299
1.172
0.997
0.806
0.611
0.426
0.286
0.168
0.076
0.024
0.
0.
0.
0.
0.
0.
0.
0.
0.
0.
0.
0.
0.
0.
0.
0.006
0.039
0.110
0.212
0.300
0.412
0.535
0.647
0.772
0.864
0.963
1.050
1.116
1.176
1.191
1.261
1.295
1.296
1.306
1.311
1.338
1.395
1.409
1.447
1.450
1.461
1.438
1.408
1.301
1.157
0.984
0.808
0.605
0.440
0.295
0.170
0.074
0.023
0.005
0.
0.
0.
0.
0.
0.
0.
0.
0.
0.
0.
0.
0.
0.002
0.006
0.042
0.100
0.200
0.284
0.384
0.505
0.606
0.719
0.810
0.907
0.976
1.031
1.072
1.125
1.176
1.224
1.246
1.256
1.289
1.324
1.377
1.410
1.447
1.472
1.477
1.470
1.404
1.299
1.142
0.967
0.797
0.625
0.459
0.294
0.165
0.076
0.027
0.006
0.
0.
0.
0.
0.
0.
0.
0.
0.
0.
0.
0.
0.
0.
0.008
0.045
0.098
0.168
0.262
0.354
0.456
0.557
0.649
0.739
0.821
0.874
0.917
0.978
1.039
1.099
1.141
1.180
1.219
1.253
1.284
1.339
1.380
1.445
1.469
1.480
1.464
1.398
1.297
1.142
0.966
0.799
0.613
0.462
0.302
0.174
0.085
0.026
0.016
0.
0.
0.
0.
0.
0.
0.
0.
0.
0.
0.
0.
0.
0.
0.008
0.040
0.086
0.145
0.214
0.295
0.396
0.480
0.568
0.650
0.710
0.767
0.825
0.903
0.955
0.993
1.041
1.100
1.162
1.218
1.255
1.319
1.365
1.390
1.434
1.461
1.419
1.357
1.262
1.117
0.944
0.766
0.597
0.442
0.291
0.168
0.089
0.036
0.013
0.004
0.
0.
0.
0.
0.
0.
0.
0.
0.
0.
0.
0.
0.
0.002
0.027
0.069
0.126
0.178
0.252
0.315
0.400
0.474
0.561
0.614
0.684
0.737
0.811
0.851
0.912
0.966
1.024
1.103
1.171
1.220
1.282
1.332
1.362
1.373
1.401
1.371
1.294
1.188
1.059
0.895
0.730
0.557
0.413
0.263
0.161
0.095
0.037
0.013
0.
0.
0.
0.
0.
0.
0.
0.
0.
0.
0.
0.
0.
0.
0.
0.011
0.055
0.094
0.142
0.197
0.253
0.330
0.412
0.482
0.539
0.602
0.666
0.742
0.794
0.825
0.898
0.973
1.063
1.133
1.183
1.228
1.281
1.309
1.325
1.318
1.292
1.204
1.097
0.974
0.835
0.654
0.491
0.364
0.248
0.150
0.094
0.040
0.013
0.
0.
0.
0.
0.
0.
0.
0.
0.
0.
0.
0.
0.
0.
0.
0.003
0.038
0.079
0.116
0.162
0.209
0.278
0.336
0.407
0.467
0.521
0.599
0.658
0.712
0.765
0.842
0.950
1.028
1.084
1.143
1.185
1.220
1.220
1.230
1.212
1.153
1.082
0.984
0.866
0.725
0.565
0.439
0.316
0.213
0.139
0.079
0.035
0.011
0.
0.
0.
0.
0.
0.
0.
0.
0.
0.
0.
0.
0.
0.
0.
0.
0.025
0.050
0.089
0.127
0.174
0.216
0.269
0.337
0.391
0.455
0.525
0.599
0.649
0.723
0.805
0.892
0.959
1.034
1.086
1.122
1.144
1.138
1.125
1.106
1.040
0.941
0.843
0.733
0.619
0.477
0.363
0.260
0.179
0.122
0.065
0.030
0.005
0.
0.
0.
0.
0.
0.
0.
0.
0.
0.
0.
0.
0.
0.
0.
0.
0.007
0.033
0.066
0.095
0.133
0.172
0.222
0.277
0.344
0.404
0.477
0.549
0.615
0.684
0.759
0.839
0.895
0.939
0.996
1.035
1.048
1.040
0.994
0.958
0.881
0.796
0.694
0.596
0.476
0.382
0.284
0.207
0.132
0.089
0.047
0.014
0.004
0.
0.
0.
0.
0.
0.
0.
0.
0.
0.
0.
0.
0.
0.
0.
0.
0.
0.018
0.043
0.071
0.101
0.135
0.172
0.223
0.298
0.370
0.444
0.517
0.584
0.640
0.693
0.778
0.827
0.859
0.882
0.900
0.928
0.913
0.870
0.804
0.727
0.640
0.540
0.455
0.367
0.284
0.202
0.138
0.098
0.059
0.033
0.005
0.
0.
0.
0.
0.
0.
0.
0.
0.
0.
0.
0.
0.
0.
0.
0.
0.
0.
0.015
0.031
0.052
0.074
0.099
0.155
0.197
0.258
0.328
0.400
0.474
0.534
0.604
0.646
0.724
0.747
0.773
0.793
0.788
0.783
0.767
0.728
0.649
0.573
0.479
0.413
0.329
0.255
0.191
0.130
0.091
0.061
0.035
0.008
0.
0.
0.
0.
0.
0.
0.
0.
0.
0.
0.
0.
0.
0.
0.
0.
0.
0.
0.
0.004
0.020
0.041
0.064
0.090
0.136
0.185
0.249
0.297
0.365
0.431
0.503
0.565
0.597
0.635
0.677
0.698
0.690
0.683
0.666
0.619
0.574
0.495
0.411
0.354
0.290
0.217
0.155
0.111
0.074
0.052
0.039
0.016
0.
0.
0.
0.
0.
0.
0.
0.
0.
0.
0.
0.
0.
0.
0.
0.
0.
0.
0.
0.
0.003
0.011
0.028
0.056
0.079
0.123
0.168
0.233
0.291
0.342
0.400
0.453
0.519
0.549
0.565
0.580
0.601
0.600
0.580
0.544
0.489
0.428
0.361
0.305
0.248
0.189
0.128
0.080
0.049
0.034
0.024
0.009
0.003
0.
0.
0.
0.
0.
0.
0.
0.
0.
0.
0.
0.
0.
0.
0.
0.
0.
0.
0.
0.
0.003
0.010
0.019
0.044
0.071
0.117
0.161
0.211
0.260
0.319
0.359
0.416
0.459
0.482
0.490
0.491
0.496
0.493
0.476
0.440
0.382
0.317
0.268
0.213
0.164
0.115
0.079
0.035
0.017
0.011
0.004
0.003
0.
0.
0.
0.
0.
0.
0.
0.
0.
0.
0.
0.
0.
0.
0.
0.
0.
0.
0.
0.
0.
0.
0.011
0.017
0.039
0.065
0.103
0.145
0.202
0.245
0.296
0.336
0.366
0.389
0.422
0.419
0.416
0.394
0.378
0.353
0.326
0.274
0.236
0.194
0.145
0.108
0.069
0.025
0.007
0.004
0.004
0.
0.
0.
0.
0.
0.
0.
0.
0.
0.
0.
0.
0.
0.
0.
0.
0.
0.
0.
0.
0.
0.
0.
0.
0.007
0.020
0.037
0.062
0.097
0.131
0.186
0.230
0.272
0.306
0.333
0.343
0.340
0.344
0.324
0.313
0.280
0.255
0.222
0.198
0.158
0.130
0.094
0.057
0.029
0.010
0.
0.
0.
0.
0.
0.
0.
0.
0.
0.
0.
0.
0.
0.
0.
0.
0.
0.
0.
0.
0.
0.
0.
0.
0.
0.
0.
0.004
0.014
0.034
0.055
0.082
0.121
0.161
0.201
0.242
0.266
0.280
0.283
0.284
0.266
0.258
0.237
0.217
0.185
0.156
0.132
0.106
0.077
0.057
0.034
0.014
0.003
0.
0.
0.
0.
0.
0.
0.
0.
0.
0.
0.
0.
0.
0.
0.
0.
0.
0.
0.
0.
0.
0.
0.
0.
0.
0.
0.
0.004
0.011
0.025
0.042
0.074
0.100
0.132
0.166
0.193
0.215
0.222
0.218
0.217
0.210
0.195
0.178
0.156
0.130
0.111
0.091
0.072
0.053
0.033
0.019
0.003
0.
0.
0.
0.
0.
0.
0.
0.
0.
0.
0.
0.
0.
0.
0.
0.
0.
0.
0.
0.
0.
0.
0.
0.
0.
0.
0.
0.
0.004
0.010
0.023
0.035
0.056
0.080
0.103
0.127
0.150
0.159
0.175
0.174
0.169
0.157
0.139
0.124
0.103
0.085
0.068
0.056
0.044
0.034
0.023
0.008
0.002
0.
0.
0.
0.
0.
0.
0.
0.
0.
0.
0.
0.
0.
0.
0.
0.
0.
0.
0.
0.
0.
0.
0.
0.
0.
0.
0.
0.
0.003
0.005
0.017
0.029
0.042
0.062
0.084
0.099
0.115
0.124
0.127
0.123
0.116
0.100
0.093
0.080
0.056
0.041
0.038
0.034
0.025
0.015
0.003
0.002
0.
0.
0.
0.
0.
0.
0.
0.
0.
0.
0.
0.
0.
0.
0.
0.
0.
0.
0.
0.
0.
0.
0.
0.
0.
0.
0.
0.
0.
0.
0.004
0.011
0.023
0.033
0.048
0.060
0.076
0.083
0.090
0.087
0.079
0.074
0.066
0.054
0.036
0.023
0.020
0.019
0.014
0.012
0.002
0.
0.
0.
0.
0.
0.
0.
0.
0.
0.
0.
0.
0.
0.
0.
0.
0.
0.
0.
0.
0.
0.
0.
0.
0.
0.
0.
0.
0.
0.
0.
0.
0.003
0.004
0.014
0.023
0.031
0.043
0.050
0.055
0.060
0.057
0.051
0.042
0.028
0.018
0.011
0.007
0.004
0.
0.
0.
0.
0.
0.
0.
0.
0.
0.
0.
0.
0.
0.
0.
0.
0.
0.
0.
0.
0.
0.
0.
0.
0.
0.
0.
0.
0.
0.
0.
0.
0.
0.
0.
0.
0.
0.
0.
0.
0.
0.
0.
0.
0.
0.
0.
0.
0.
0.
0.
0.
0.
0.
0.
0.
0.
0.
0.
0.
0.
0.
0.
0.
0.
0.
0.
0.
0.
0.
0.
0.
0.
0.
0.
0.
0.
0.
0.
0.
0.
0.
0.
0.
0.
0.
0.
0.
0.
0.
0.
0.
0.
0.
0.002
0.002
0.
0.
0.
0.
0.
0.
0.
0.
0.
0.
0.
0.
0.
0.
0.
0.
0.
0.
0.
0.
0.
0.
0.
0.
0.
0.
0.
0.
0.
0.
0.
0.
0.
0.
0.
0.
0.
0.
0.
0.
0.
0.
0.
0.
0.
0.
0.
0.
0.002
0.003
0.011
0.017
0.018
0.017
0.016
0.010
0.
0.
0.
0.
0.
0.
0.
0.
0.
0.
0.
0.
0.
0.
0.
0.
0.
0.
0.
0.
0.
0.
0.
0.
0.
0.
0.
0.
0.
0.
0.
0.
0.
0.
0.
0.
0.
0.
0.
0.
0.
0.
0.
0.
0.003
0.011
0.019
0.028
0.032
0.036
0.036
0.033
0.025
0.020
0.014
0.
0.
0.
0.
0.
0.
0.
0.
0.
0.
0.
0.
0.
0.
0.
0.
0.
0.
0.
0.
0.
0.
0.
0.
0.
0.
0.
0.
0.
0.
0.
0.
0.
0.
0.
0.
0.
0.
0.
0.
0.
0.003
0.012
0.025
0.041
0.049
0.057
0.069
0.061
0.053
0.046
0.030
0.022
0.014
0.
0.
0.
0.
0.
0.
0.
0.
0.
0.
0.
0.
0.
0.
0.
0.
0.
0.
0.
0.
0.
0.
0.
0.
0.
0.
0.
0.
0.
0.
0.
0.
0.
0.
0.
0.
0.
0.
0.
0.002
0.013
0.020
0.042
0.055
0.070
0.089
0.094
0.102
0.090
0.071
0.055
0.035
0.019
0.007
0.
0.
0.
0.
0.
0.
0.
0.005
0.005
0.005
0.004
0.
0.
0.
0.
0.
0.
0.
0.
0.
0.
0.
0.
0.
0.
0.
0.
0.
0.
0.
0.
0.
0.
0.
0.
0.
0.
0.
0.003
0.017
0.034
0.052
0.073
0.091
0.111
0.127
0.131
0.122
0.104
0.083
0.060
0.043
0.014
0.
0.
0.
0.
0.006
0.008
0.014
0.015
0.016
0.015
0.007
0.006
0.005
0.
0.
0.
0.
0.
0.
0.
0.
0.
0.
0.
0.
0.
0.
0.
0.
0.
0.
0.
0.
0.
0.
0.
0.
0.
0.006
0.020
0.043
0.065
0.087
0.107
0.134
0.152
0.158
0.159
0.142
0.116
0.088
0.059
0.039
0.009
0.
0.005
0.014
0.024
0.028
0.032
0.034
0.033
0.028
0.020
0.016
0.007
0.005
0.
0.
0.
0.
0.
0.
0.
0.
0.
0.
0.
0.
0.
0.
0.
0.
0.
0.
0.
0.002
0.002
0.
0.
0.
0.014
0.022
0.042
0.070
0.095
0.121
0.145
0.175
0.183
0.185
0.171
0.137
0.110
0.086
0.051
0.030
0.024
0.034
0.043
0.058
0.061
0.066
0.067
0.059
0.050
0.039
0.025
0.018
0.007
0.005
0.
0.
0.
0.
0.
0.
0.
0.
0.
0.
0.
0.
0.
0.
0.
0.002
0.003
0.004
0.004
0.004
0.004
0.003
0.003
0.014
0.022
0.043
0.073
0.096
0.124
0.158
0.181
0.204
0.213
0.201
0.161
0.135
0.109
0.087
0.066
0.060
0.071
0.082
0.090
0.100
0.112
0.104
0.098
0.079
0.059
0.047
0.025
0.017
0.007
0.
0.
0.
0.
0.
0.
0.
0.
0.
0.
0.
0.
0.
0.
0.003
0.004
0.010
0.020
0.030
0.029
0.029
0.033
0.028
0.024
0.030
0.040
0.062
0.092
0.124
0.163
0.199
0.220
0.230
0.214
0.193
0.178
0.151
0.136
0.115
0.103
0.127
0.139
0.154
0.168
0.170
0.168
0.151
0.129
0.095
0.067
0.040
0.022
0.012
0.005
0.
0.
0.
0.
0.
0.
0.
0.
0.
0.
0.
0.
0.003
0.014
0.026
0.046
0.064
0.080
0.094
0.095
0.088
0.064
0.061
0.049
0.050
0.066
0.087
0.121
0.161
0.205
0.220
0.237
0.236
0.226
0.222
0.208
0.189
0.174
0.183
0.191
0.231
0.250
0.270
0.274
0.268
0.254
0.213
0.168
0.124
0.078
0.037
0.019
0.006
0.
0.
0.
0.
0.
0.
0.
0.
0.
0.
0.
0.003
0.014
0.034
0.067
0.092
0.124
0.151
0.158
0.160
0.149
0.133
0.102
0.082
0.061
0.076
0.087
0.127
0.166
0.208
0.233
0.249
0.263
0.274
0.273
0.261
0.236
0.234
0.260
0.306
0.344
0.367
0.390
0.404
0.388
0.362
0.318
0.259
0.194
0.134
0.085
0.040
0.017
0.
0.
0.
0.
0.
0.
0.
0.
0.
0.
0.
0.013
0.033
0.074
0.104
0.152
0.191
0.218
0.234
0.239
0.223
0.196
0.162
0.126
0.092
0.079
0.089
0.122
0.168
0.201
0.242
0.272
0.306
0.314
0.320
0.311
0.316
0.318
0.353
0.413
0.461
0.502
0.527
0.533
0.517
0.481
0.421
0.348
0.267
0.194
0.123
0.076
0.038
0.014
0.
0.
0.
0.
0.
0.
0.
0.
0.
0.007
0.024
0.051
0.101
0.146
0.208
0.255
0.296
0.319
0.322
0.305
0.272
0.229
0.176
0.127
0.102
0.113
0.135
0.188
0.222
0.277
0.322
0.352
0.358
0.376
0.374
0.384
0.417
0.487
0.527
0.575
0.620
0.661
0.671
0.659
0.610
0.536
0.451
0.352
0.260
0.170
0.111
0.061
0.033
0.011
0.
0.
0.
0.
0.
0.
0.
0.
0.015
0.038
0.083
0.128
0.192
0.259
0.321
0.369
0.398
0.412
0.392
0.348
0.297
0.240
0.177
0.145
0.130
0.149
0.210
0.253
0.307
0.359
0.395
0.421
0.426
0.434
0.465
0.532
0.577
0.627
0.698
0.753
0.798
0.830
0.805
0.744
0.656
0.551
0.435
0.335
0.228
0.151
0.093
0.049
0.029
0.003
0.
0.
0.
0.
0.
0.
0.
0.018
0.047
0.100
0.152
0.226
0.303
0.372
0.428
0.472
0.484
0.471
0.422
0.361
0.294
0.226
0.179
0.170
0.188
0.248
0.307
0.361
0.410
0.446
0.475
0.478
0.497
0.552
0.610
0.674
0.731
0.805
0.877
0.947
0.963
0.939
0.874
0.786
0.666
0.533
0.404
0.275
0.190
0.115
0.066
0.037
0.014
0.
0.
0.
0.
0.
0.
0.003
0.020
0.050
0.108
0.164
0.243
0.326
0.401
0.471
0.515
0.533
0.514
0.466
0.400
0.328
0.268
0.210
0.221
0.249
0.285
0.365
0.421
0.479
0.524
0.551
0.554
0.584
0.641
0.687
0.746
0.813
0.894
0.980
1.048
1.091
1.070
0.999
0.895
0.765
0.615
0.467
0.341
0.216
0.137
0.087
0.047
0.021
0.
0.
0.
0.
0.
0.
0.007
0.020
0.048
0.108
0.164
0.244
0.326
0.401
0.473
0.523
0.540
0.525
0.477
0.412
0.341
0.299
0.248
0.260
0.290
0.347
0.421
0.493
0.572
0.619
0.636
0.648
0.667
0.698
0.741
0.798
0.862
0.953
1.066
1.156
1.192
1.169
1.095
0.985
0.840
0.684
0.522
0.378
0.248
0.157
0.092
0.057
0.018
0.004
0.
0.
0.
0.
0.
0.003
0.017
0.041
0.097
0.153
0.227
0.303
0.377
0.445
0.494
0.512
0.494
0.455
0.400
0.337
0.312
0.275
0.293
0.339
0.409
0.491
0.569
0.655
0.704
0.711
0.715
0.708
0.741
0.803
0.845
0.925
1.036
1.141
1.213
1.262
1.241
1.171
1.043
0.894
0.723
0.562
0.409
0.271
0.177
0.103
0.059
0.023
0.004
0.
0.
0.
0.
0.
0.003
0.012
0.036
0.080
0.124
0.192
0.260
0.327
0.391
0.434
0.446
0.437
0.405
0.362
0.320
0.302
0.297
0.337
0.402
0.488
0.575
0.677
0.755
0.790
0.791
0.787
0.791
0.791
0.824
0.895
0.990
1.066
1.190
1.251
1.290
1.287
1.211
1.089
0.933
0.758
0.583
0.427
0.280
0.183
0.107
0.058
0.027
0.004
0.
0.
0.
0.
0.
0.003
0.010
0.025
0.055
0.096
0.144
0.206
0.257
0.309
0.351
0.366
0.361
0.337
0.308
0.286
0.284
0.312
0.383
0.470
0.570
0.670
0.773
0.831
0.878
0.879
0.873
0.839
0.837
0.864
0.928
1.018
1.098
1.198
1.278
1.295
1.292
1.229
1.108
0.962
0.788
0.602
0.431
0.294
0.177
0.110
0.054
0.023
0.
0.
0.
0.
0.
0.
0.
0.004
0.013
0.035
0.067
0.105
0.141
0.189
0.228
0.262
0.275
0.273
0.265
0.254
0.249
0.265
0.350
0.425
0.543
0.637
0.752
0.846
0.919
0.960
0.967
0.946
0.908
0.882
0.906
0.964
1.028
1.123
1.212
1.283
1.317
1.305
1.259
1.135
0.985
0.803
0.627
0.436
0.294
0.183
0.104
0.047
0.014
0.
0.
0.
0.
0.
0.
0.
0.003
0.005
0.014
0.037
0.065
0.095
0.120
0.150
0.175
0.190
0.190
0.192
0.202
0.226
0.291
0.373
0.489
0.610
0.734
0.866
0.962
1.019
1.039
1.051
1.029
0.994
0.929
0.926
0.984
1.058
1.142
1.214
1.300
1.327
1.317
1.266
1.160
1.018
0.817
0.628
0.450
0.289
0.185
0.104
0.038
0.010
0.
0.
0.
0.
0.
0.
0.
0.
0.004
0.006
0.013
0.032
0.053
0.067
0.083
0.106
0.116
0.124
0.142
0.175
0.234
0.296
0.410
0.542
0.686
0.830
0.954
1.049
1.106
1.128
1.123
1.106
1.054
1.025
0.987
1.020
1.070
1.128
1.218
1.301
1.347
1.335
1.273
1.175
1.029
0.837
0.639
0.454
0.315
0.197
0.100
0.046
0.009
0.
0.
0.
0.
0.
0.
0.
0.
0.
0.004
0.005
0.011
0.018
0.023
0.042
0.051
0.065
0.074
0.113
0.155
0.238
0.326
0.456
0.608
0.758
0.899
1.029
1.133
1.188
1.203
1.200
1.167
1.118
1.083
1.062
1.091
1.117
1.156
1.214
1.300
1.356
1.339
1.278
1.179
1.034
0.841
0.650
0.486
0.318
0.203
0.103
0.041
0.006
0.
0.
0.
0.
0.
0.
0.
0.
0.
0.
0.003
0.004
0.005
0.007
0.007
0.007
0.015
0.054
0.089
0.164
0.253
0.368
0.521
0.682
0.847
0.989
1.110
1.213
1.260
1.272
1.264
1.229
1.176
1.142
1.125
1.130
1.143
1.184
1.266
1.321
1.347
1.339
1.291
1.186
1.043
0.848
0.687
0.502
0.330
0.207
0.103
0.057
0.015
0.
0.
0.
0.
0.
0.
0.
0.
0.
0.
0.
0.
0.
0.003
0.003
0.005
0.025
0.054
0.102
0.190
0.313
0.450
0.583
0.753
0.910
1.054
1.182
1.267
1.319
1.320
1.324
1.283
1.230
1.181
1.157
1.158
1.178
1.241
1.285
1.344
1.351
1.351
1.314
1.210
1.058
0.898
0.719
0.534
0.354
0.208
0.121
0.062
0.022
0.005
0.
0.
0.
0.
0.
0.
0.
0.
0.
0.
0.
0.
0.
0.
0.008
0.037
0.075
0.133
0.221
0.366
0.492
0.646
0.813
0.978
1.113
1.242
1.331
1.373
1.383
1.375
1.334
1.283
1.231
1.208
1.197
1.244
1.265
1.327
1.366
1.368
1.378
1.339
1.259
1.093
0.935
0.769
0.565
0.374
0.230
0.132
0.069
0.032
0.005
0.
0.
0.
0.
0.
0.
0.
0.
0.
0.
0.
0.
0.
0.
0.017
0.048
0.092
0.169
0.269
0.407
0.553
0.707
0.857
1.017
1.175
1.273
1.361
1.401
1.416
1.409
1.379
1.337
1.310
1.279
1.273
1.267
1.299
1.352
1.386
1.401
1.386
1.347
1.269
1.120
0.954
0.783
0.597
0.403
0.244
0.147
0.069
0.035
0.009
0.
0.
0.
0.
0.
0.
0.
0.
0.
0.
0.
0.
0.
0.002
0.024
0.059
0.107
0.191
0.303
0.452
0.599
0.754
0.916
1.047
1.208
1.287
1.374
1.414
1.444
1.449
1.415
1.383
1.364
1.341
1.329
1.320
1.325
1.383
1.400
1.415
1.393
1.360
1.256
1.128
0.946
0.786
0.599
0.415
0.268
0.158
0.075
0.037
0.
0.
0.
0.
0.
0.
0.
0.
0.
0.
0.
0.
0.
0.
0.003
0.025
0.069
0.121
0.215
0.336
0.490
0.641
0.795
0.954
1.087
1.194
1.298
1.377
1.413
1.451
1.455
1.430
1.422
1.389
1.368
1.361
1.356
1.368
1.388
1.422
1.422
1.393
1.359
1.277
1.141
0.968
0.804
0.606
0.428
0.297
0.158
0.077
0.036
0.
0.
0.
0.
0.
0.
0.
0.
0.
0.
0.
0.
0.
0.
0.003
0.028
0.072
0.136
0.239
0.360
0.512
0.665
0.836
0.974
1.109
1.209
1.290
1.344
1.376
1.422
1.428
1.426
1.401
1.399
1.381
1.370
1.383
1.396
1.412
1.441
1.447
1.414
1.376
1.284
1.166
0.977
0.798
0.614
0.450
0.300
0.178
0.091
0.037
0.
0.
0.
0.
0.
0.
0.
0.
0.
0.
0.
0.
0.
0.
0.005
0.024
0.073
0.153
0.264
0.372
0.510
0.665
0.831
0.977
1.093
1.185
1.262
1.305
1.324
1.378
1.387
1.385
1.373
1.364
1.357
1.383
1.395
1.399
1.445
1.468
1.453
1.434
1.393
1.310
1.183
1.002
0.814
0.628
0.454
0.308
0.190
0.094
0.040
0.
0.
0.
0.
0.
0.
0.
0.
0.
0.
0.
0.
0.
0.
0.007
0.025
0.074
0.173
0.267
0.372
0.508
0.649
0.801
0.941
1.057
1.142
1.211
1.281
1.305
1.317
1.339
1.356
1.346
1.346
1.341
1.362
1.394
1.407
1.441
1.452
1.444
1.451
1.420
1.330
1.185
1.018
0.822
0.643
0.453
0.306
0.191
0.103
0.034
0.007
0.
0.
0.
0.
0.
0.
0.
0.
0.
0.
0.
0.
0.002
0.008
0.021
0.077
0.162
0.268
0.373
0.496
0.640
0.767
0.886
0.989
1.086
1.158
1.196
1.228
1.236
1.286
1.318
1.328
1.323
1.323
1.353
1.392
1.418
1.446
1.466
1.481
1.476
1.440
1.348
1.185
1.011
0.846
0.650
0.483
0.328
0.193
0.101
0.036
0.013
0.
0.
0.
0.
0.
0.
0.
0.
0.
0.
0.
0.
0.003
0.006
0.021
0.075
0.153
0.259
0.355
0.480
0.597
0.715
0.825
0.923
1.008
1.078
1.119
1.139
1.178
1.239
1.263
1.284
1.287
1.315
1.345
1.385
1.431
1.473
1.496
1.523
1.510
1.450
1.351
1.196
1.020
0.854
0.663
0.482
0.336
0.196
0.095
0.044
0.020
0.
0.
0.
0.
0.
0.
0.
0.
0.
0.
0.
0.
0.003
0.006
0.023
0.066
0.141
0.223
0.326
0.441
0.542
0.658
0.764
0.860
0.921
0.970
1.016
1.071
1.122
1.161
1.182
1.223
1.258
1.304
1.341
1.402
1.424
1.468
1.501
1.524
1.505
1.441
1.342
1.177
1.019
0.847
0.659
0.499
0.335
0.207
0.099
0.045
0.022
0.005
0.
0.
0.
0.
0.
0.
0.
0.
0.
0.
0.
0.003
0.006
0.022
0.068
0.111
0.203
0.283
0.371
0.481
0.586
0.678
0.761
0.820
0.889
0.940
1.003
1.053
1.096
1.119
1.182
1.221
1.284
1.333
1.375
1.423
1.446
1.488
1.497
1.461
1.417
1.302
1.157
0.987
0.825
0.644
0.488
0.316
0.200
0.105
0.048
0.023
0.009
0.
0.
0.
0.
0.
0.
0.
0.
0.
0.
0.
0.003
0.005
0.020
0.053
0.099
0.158
0.234
0.309
0.420
0.516
0.615
0.690
0.732
0.790
0.864
0.917
0.986
1.026
1.072
1.127
1.183
1.248
1.306
1.342
1.399
1.415
1.462
1.444
1.419
1.336
1.229
1.100
0.954
0.771
0.600
0.441
0.297
0.191
0.107
0.058
0.025
0.009
0.
0.
0.
0.
0.
0.
0.
0.
0.
0.
0.
0.002
0.003
0.006
0.042
0.088
0.133
0.186
0.251
0.344
0.451
0.531
0.604
0.660
0.723
0.794
0.857
0.914
0.957
1.011
1.075
1.158
1.226
1.270
1.322
1.356
1.379
1.408
1.382
1.337
1.250
1.156
1.020
0.873
0.695
0.543
0.401
0.257
0.177
0.109
0.045
0.020
0.009
0.
0.
0.
0.
0.
0.
0.
0.
0.
0.
0.
0.
0.002
0.002
0.016
0.064
0.106
0.151
0.210
0.283
0.367
0.450
0.525
0.606
0.651
0.728
0.804
0.872
0.909
0.992
1.062
1.141
1.208
1.250
1.285
1.304
1.295
1.319
1.286
1.226
1.137
1.031
0.904
0.764
0.614
0.472
0.335
0.231
0.158
0.099
0.041
0.018
0.004
0.
0.
0.
0.
0.
0.
0.
0.
0.
0.
0.
0.
0.
0.
0.005
0.037
0.078
0.119
0.163
0.232
0.297
0.376
0.454
0.516
0.592
0.673
0.747
0.810
0.895
0.973
1.047
1.094
1.165
1.202
1.227
1.226
1.213
1.196
1.170
1.095
1.007
0.891
0.773
0.654
0.528
0.384
0.276
0.194
0.138
0.082
0.028
0.011
0.
0.
0.
0.
0.
0.
0.
0.
0.
0.
0.
0.
0.
0.
0.
0.004
0.024
0.046
0.083
0.129
0.183
0.239
0.305
0.387
0.459
0.530
0.623
0.698
0.779
0.852
0.921
0.997
1.039
1.084
1.106
1.126
1.126
1.097
1.077
1.024
0.957
0.861
0.746
0.642
0.529
0.411
0.298
0.212
0.158
0.100
0.051
0.022
0.005
0.
0.
0.
0.
0.
0.
0.
0.
0.
0.
0.
0.
0.
0.
0.
0.
0.013
0.037
0.059
0.090
0.134
0.185
0.255
0.327
0.414
0.493
0.581
0.671
0.733
0.812
0.856
0.918
0.972
0.999
1.012
0.994
0.996
0.977
0.932
0.870
0.785
0.697
0.594
0.505
0.404
0.298
0.220
0.158
0.117
0.073
0.036
0.009
0.
0.
0.
0.
0.
0.
0.
0.
0.
0.
0.
0.
0.
0.
0.
0.
0.
0.003
0.028
0.046
0.074
0.104
0.147
0.207
0.285
0.374
0.448
0.530
0.621
0.700
0.760
0.800
0.856
0.887
0.889
0.899
0.884
0.866
0.832
0.777
0.707
0.615
0.528
0.441
0.362
0.265
0.203
0.137
0.107
0.070
0.046
0.017
0.
0.
0.
0.
0.
0.
0.
0.
0.
0.
0.
0.
0.
0.
0.
0.
0.
0.
0.003
0.017
0.035
0.055
0.089
0.127
0.194
0.247
0.340
0.408
0.486
0.572
0.648
0.704
0.739
0.758
0.794
0.807
0.794
0.779
0.735
0.688
0.634
0.548
0.451
0.374
0.307
0.236
0.184
0.121
0.082
0.059
0.044
0.013
0.
0.
0.
0.
0.
0.
0.
0.
0.
0.
0.
0.
0.
0.
0.
0.
0.
0.
0.
0.003
0.009
0.022
0.049
0.080
0.114
0.171
0.235
0.297
0.373
0.443
0.519
0.586
0.639
0.676
0.685
0.687
0.703
0.690
0.660
0.629
0.561
0.485
0.398
0.324
0.263
0.197
0.147
0.107
0.065
0.047
0.029
0.008
0.003
0.
0.
0.
0.
0.
0.
0.
0.
0.
0.
0.
0.
0.
0.
0.
0.
0.
0.
0.
0.
0.004
0.016
0.031
0.067
0.101
0.152
0.210
0.270
0.337
0.400
0.457
0.517
0.564
0.587
0.604
0.596
0.590
0.567
0.546
0.497
0.429
0.355
0.291
0.227
0.171
0.128
0.093
0.040
0.019
0.013
0.004
0.003
0.
0.
0.
0.
0.
0.
0.
0.
0.
0.
0.
0.
0.
0.
0.
0.
0.
0.
0.
0.
0.
0.003
0.014
0.026
0.051
0.091
0.132
0.189
0.248
0.307
0.366
0.413
0.450
0.487
0.508
0.504
0.498
0.479
0.454
0.428
0.380
0.319
0.262
0.209
0.162
0.119
0.075
0.031
0.007
0.004
0.003
0.
0.
0.
0.
0.
0.
0.
0.
0.
0.
0.
0.
0.
0.
0.
0.
0.
0.
0.
0.
0.
0.
0.
0.
0.008
0.026
0.044
0.079
0.119
0.170
0.229
0.277
0.328
0.374
0.408
0.416
0.424
0.425
0.413
0.383
0.350
0.313
0.280
0.234
0.196
0.156
0.111
0.069
0.035
0.013
0.002
0.
0.
0.
0.
0.
0.
0.
0.
0.
0.
0.
0.
0.
0.
0.
0.
0.
0.
0.
0.
0.
0.
0.
0.
0.
0.
0.004
0.024
0.040
0.064
0.106
0.148
0.196
0.244
0.292
0.321
0.338
0.354
0.350
0.338
0.316
0.290
0.264
0.231
0.193
0.161
0.128
0.098
0.068
0.044
0.019
0.003
0.
0.
0.
0.
0.
0.
0.
0.
0.
0.
0.
0.
0.
0.
0.
0.
0.
0.
0.
0.
0.
0.
0.
0.
0.
0.
0.
0.004
0.012
0.032
0.058
0.087
0.116
0.164
0.205
0.239
0.259
0.275
0.278
0.268
0.254
0.236
0.220
0.198
0.166
0.138
0.113
0.088
0.065
0.042
0.027
0.009
0.003
0.
0.
0.
0.
0.
0.
0.
0.
0.
0.
0.
0.
0.
0.
0.
0.
0.
0.
0.
0.
0.
0.
0.
0.
0.
0.
0.
0.004
0.011
0.026
0.039
0.063
0.092
0.127
0.154
0.175
0.202
0.211
0.209
0.205
0.192
0.178
0.153
0.132
0.107
0.089
0.067
0.052
0.040
0.027
0.009
0.003
0.
0.
0.
0.
0.
0.
0.
0.
0.
0.
0.
0.
0.
0.
0.
0.
0.
0.
0.
0.
0.
0.
0.
0.
0.
0.
0.
0.
0.003
0.005
0.021
0.033
0.053
0.076
0.097
0.120
0.134
0.145
0.153
0.151
0.141
0.130
0.116
0.099
0.081
0.066
0.050
0.040
0.030
0.018
0.013
0.003
0.
0.
0.
0.
0.
0.
0.
0.
0.
0.
0.
0.
0.
0.
0.
0.
0.
0.
0.
0.
0.
0.
0.
0.
0.
0.
0.
0.
0.
0.
0.004
0.012
0.025
0.037
0.055
0.073
0.087
0.100
0.104
0.102
0.100
0.096
0.084
0.070
0.057
0.037
0.024
0.023
0.020
0.014
0.007
0.002
0.
0.
0.
0.
0.
0.
0.
0.
0.
0.
0.
0.
0.
0.
0.
0.
0.
0.
0.
0.
0.
0.
0.
0.
0.
0.
0.
0.
0.
0.
0.
0.003
0.005
0.016
0.026
0.035
0.049
0.057
0.067
0.069
0.070
0.063
0.054
0.045
0.033
0.013
0.012
0.009
0.005
0.004
0.
0.
0.
0.
0.
0.
0.
0.
0.
0.
0.
0.
0.
0.
0.
0.
0.
0.
0.
0.
0.
0.
0.
0.
0.
0.
0.
0.
0.
0.
0.
0.
0.
0.
0.
0.
0.
0.
0.
0.
0.
0.
0.
0.
0.
0.
0.
0.
0.
0.
0.
0.
0.
0.
0.
0.
0.
0.
0.
0.
0.
0.
0.
0.
0.
0.
0.
0.
0.
0.
0.
0.
0.
0.
0.
0.
0.
0.
0.
0.
0.
0.
0.
0.
0.
0.
0.
0.
0.
0.
0.002
0.007
0.007
0.007
0.007
0.002
0.002
0.
0.
0.
0.
0.
0.
0.
0.
0.
0.
0.
0.
0.
0.
0.
0.
0.
0.
0.
0.
0.
0.
0.
0.
0.
0.
0.
0.
0.
0.
0.
0.
0.
0.
0.
0.
0.
0.
0.
0.
0.
0.
0.
0.
0.002
0.007
0.014
0.020
0.031
0.035
0.035
0.028
0.024
0.012
0.003
0.
0.
0.
0.
0.
0.
0.
0.
0.
0.
0.
0.
0.
0.
0.
0.
0.
0.
0.
0.
0.
0.
0.
0.
0.
0.
0.
0.
0.
0.
0.
0.
0.
0.
0.
0.
0.
0.
0.
0.
0.
0.002
0.011
0.023
0.038
0.050
0.059
0.067
0.066
0.058
0.049
0.037
0.020
0.009
0.
0.
0.
0.
0.
0.
0.
0.
0.
0.
0.
0.
0.
0.
0.
0.
0.
0.
0.
0.
0.
0.
0.
0.
0.
0.
0.
0.
0.
0.
0.
0.
0.
0.
0.
0.
0.
0.
0.
0.002
0.007
0.028
0.042
0.059
0.076
0.096
0.102
0.101
0.103
0.086
0.066
0.040
0.021
0.010
0.
0.
0.
0.
0.
0.
0.
0.
0.
0.
0.
0.
0.
0.
0.
0.
0.
0.
0.
0.
0.
0.
0.
0.
0.
0.
0.
0.
0.
0.
0.
0.
0.
0.
0.
0.
0.
0.
0.006
0.021
0.037
0.056
0.085
0.111
0.127
0.143
0.146
0.144
0.128
0.104
0.075
0.047
0.022
0.002
0.
0.
0.
0.
0.
0.005
0.005
0.006
0.006
0.005
0.004
0.
0.
0.
0.
0.
0.
0.
0.
0.
0.
0.
0.
0.
0.
0.
0.
0.
0.
0.
0.
0.
0.
0.
0.
0.
0.002
0.007
0.031
0.050
0.077
0.108
0.141
0.168
0.181
0.200
0.193
0.175
0.144
0.102
0.075
0.046
0.016
0.
0.
0.
0.007
0.019
0.023
0.025
0.024
0.017
0.011
0.007
0.006
0.
0.
0.
0.
0.
0.
0.
0.
0.
0.
0.
0.
0.
0.
0.
0.
0.
0.
0.
0.
0.
0.
0.
0.
0.005
0.016
0.035
0.060
0.089
0.124
0.165
0.194
0.225
0.239
0.237
0.222
0.190
0.140
0.106
0.069
0.035
0.010
0.010
0.027
0.038
0.049
0.049
0.051
0.045
0.041
0.031
0.019
0.009
0.006
0.
0.
0.
0.
0.
0.
0.
0.
0.
0.
0.
0.
0.
0.
0.
0.
0.
0.
0.
0.
0.
0.
0.
0.006
0.017
0.037
0.068
0.099
0.138
0.181
0.222
0.255
0.274
0.281
0.267
0.235
0.183
0.127
0.092
0.068
0.041
0.051
0.064
0.071
0.081
0.082
0.083
0.074
0.065
0.052
0.041
0.021
0.009
0.006
0.
0.
0.
0.
0.
0.
0.
0.
0.
0.
0.
0.
0.
0.
0.
0.002
0.003
0.003
0.004
0.004
0.003
0.003
0.008
0.017
0.033
0.071
0.100
0.135
0.190
0.235
0.284
0.310
0.318
0.302
0.264
0.219
0.177
0.146
0.127
0.094
0.101
0.105
0.119
0.127
0.133
0.123
0.116
0.102
0.079
0.057
0.041
0.020
0.008
0.005
0.
0.
0.
0.
0.
0.
0.
0.
0.
0.
0.
0.
0.
0.003
0.008
0.018
0.021
0.032
0.042
0.047
0.041
0.032
0.034
0.040
0.071
0.093
0.131
0.192
0.249
0.294
0.318
0.324
0.308
0.298
0.266
0.237
0.201
0.188
0.171
0.163
0.178
0.188
0.200
0.213
0.213
0.189
0.161
0.122
0.091
0.062
0.028
0.015
0.006
0.
0.
0.
0.
0.
0.
0.
0.
0.
0.
0.
0.
0.003
0.014
0.031
0.057
0.069
0.099
0.106
0.099
0.090
0.081
0.072
0.060
0.076
0.098
0.133
0.184
0.245
0.290
0.335
0.344
0.353
0.343
0.325
0.299
0.284
0.253
0.256
0.260
0.281
0.302
0.325
0.332
0.321
0.295
0.259
0.207
0.151
0.093
0.057
0.025
0.011
0.
0.
0.
0.
0.
0.
0.
0.
0.
0.
0.
0.002
0.014
0.040
0.072
0.102
0.138
0.161
0.172
0.173
0.157
0.141
0.112
0.096
0.097
0.111
0.143
0.198
0.259
0.293
0.332
0.358
0.384
0.380
0.389
0.376
0.358
0.337
0.335
0.373
0.425
0.437
0.470
0.475
0.467
0.428
0.369
0.295
0.226
0.168
0.102
0.056
0.020
0.005
0.
0.
0.
0.
0.
0.
0.
0.
0.
0.
0.012
0.038
0.078
0.115
0.164
0.204
0.234
0.252
0.254
0.245
0.212
0.177
0.145
0.125
0.112
0.151
0.215
0.257
0.309
0.350
0.384
0.430
0.438
0.442
0.435
0.430
0.436
0.455
0.505
0.554
0.589
0.616
0.621
0.597
0.546
0.488
0.398
0.305
0.223
0.153
0.091
0.051
0.014
0.008
0.
0.
0.
0.
0.
0.
0.
0.
0.002
0.028
0.066
0.105
0.160
0.222
0.272
0.313
0.342
0.351
0.335
0.300
0.258
0.216
0.175
0.153
0.161
0.216
0.269
0.324
0.381
0.425
0.468
0.488
0.511
0.510
0.516
0.550
0.600
0.636
0.698
0.737
0.761
0.763
0.741
0.688
0.599
0.500
0.385
0.290
0.202
0.119
0.077
0.040
0.011
0.007
0.
0.
0.
0.
0.
0.
0.
0.011
0.042
0.086
0.136
0.206
0.274
0.337
0.394
0.431
0.444
0.437
0.404
0.341
0.283
0.226
0.200
0.192
0.234
0.305
0.367
0.419
0.461
0.508
0.544
0.573
0.577
0.612
0.651
0.715
0.759
0.834
0.876
0.914
0.920
0.887
0.822
0.723
0.616
0.483
0.354
0.257
0.161
0.097
0.057
0.031
0.009
0.
0.
0.
0.
0.
0.
0.
0.020
0.054
0.100
0.160
0.240
0.315
0.393
0.464
0.510
0.531
0.518
0.479
0.411
0.341
0.279
0.240
0.228
0.274
0.331
0.419
0.477
0.544
0.581
0.611
0.631
0.647
0.681
0.746
0.808
0.857
0.933
0.989
1.040
1.071
1.027
0.946
0.844
0.721
0.573
0.423
0.297
0.200
0.125
0.073
0.038
0.013
0.003
0.
0.
0.
0.
0.
0.
0.021
0.062
0.107
0.171
0.256
0.337
0.426
0.500
0.559
0.582
0.571
0.529
0.455
0.387
0.324
0.298
0.287
0.324
0.392
0.467
0.548
0.617
0.655
0.678
0.697
0.737
0.754
0.800
0.867
0.932
1.021
1.089
1.163
1.186
1.144
1.067
0.954
0.805
0.647
0.491
0.350
0.222
0.141
0.089
0.044
0.019
0.004
0.
0.
0.
0.
0.
0.003
0.015
0.063
0.108
0.170
0.254
0.336
0.430
0.510
0.569
0.591
0.583
0.545
0.474
0.399
0.350
0.330
0.329
0.377
0.444
0.527
0.610
0.681
0.745
0.779
0.801
0.819
0.827
0.864
0.913
1.002
1.067
1.165
1.236
1.263
1.231
1.156
1.024
0.874
0.714
0.539
0.390
0.250
0.157
0.097
0.055
0.023
0.004
0.
0.
0.
0.
0.
0.003
0.011
0.058
0.100
0.157
0.235
0.310
0.400
0.473
0.536
0.560
0.551
0.517
0.460
0.399
0.364
0.345
0.366
0.415
0.486
0.587
0.688
0.785
0.834
0.865
0.876
0.879
0.869
0.921
0.958
1.039
1.120
1.213
1.293
1.321
1.284
1.203
1.069
0.912
0.751
0.565
0.403
0.270
0.173
0.099
0.057
0.020
0.004
0.
0.
0.
0.
0.
0.003
0.010
0.029
0.084
0.131
0.196
0.267
0.346
0.417
0.471
0.494
0.490
0.458
0.416
0.371
0.340
0.356
0.405
0.474
0.583
0.673
0.789
0.872
0.910
0.936
0.936
0.931
0.919
0.936
0.994
1.081
1.151
1.232
1.315
1.343
1.315
1.238
1.087
0.924
0.753
0.584
0.415
0.278
0.174
0.101
0.055
0.023
0.003
0.
0.
0.
0.
0.
0.
0.004
0.018
0.056
0.102
0.153
0.211
0.279
0.340
0.380
0.406
0.402
0.386
0.357
0.336
0.312
0.366
0.451
0.544
0.651
0.763
0.878
0.958
0.991
0.992
0.999
0.972
0.964
0.950
1.013
1.088
1.151
1.243
1.302
1.343
1.325
1.256
1.113
0.950
0.772
0.587
0.417
0.268
0.169
0.096
0.049
0.018
0.
0.
0.
0.
0.
0.
0.
0.004
0.011
0.027
0.067
0.105
0.149
0.204
0.252
0.287
0.306
0.309
0.301
0.295
0.291
0.319
0.395
0.491
0.609
0.730
0.862
0.969
1.044
1.063
1.083
1.055
1.018
0.993
0.985
1.028
1.089
1.163
1.242
1.297
1.336
1.314
1.264
1.148
0.980
0.795
0.602
0.407
0.277
0.173
0.094
0.038
0.015
0.
0.
0.
0.
0.
0.
0.
0.003
0.005
0.012
0.033
0.065
0.091
0.132
0.169
0.200
0.215
0.221
0.221
0.236
0.273
0.333
0.423
0.542
0.669
0.817
0.951
1.063
1.133
1.157
1.155
1.120
1.081
1.024
1.017
1.053
1.098
1.170
1.233
1.290
1.327
1.308
1.260
1.141
0.999
0.801
0.611
0.430
0.269
0.175
0.083
0.031
0.005
0.
0.
0.
0.
0.
0.
0.
0.
0.003
0.005
0.014
0.030
0.049
0.070
0.100
0.126
0.137
0.143
0.159
0.202
0.260
0.347
0.458
0.584
0.751
0.896
1.049
1.149
1.219
1.226
1.235
1.182
1.148
1.091
1.047
1.068
1.104
1.152
1.202
1.278
1.323
1.314
1.249
1.140
0.992
0.812
0.626
0.437
0.294
0.168
0.088
0.022
0.
0.
0.
0.
0.
0.
0.
0.
0.
0.
0.003
0.004
0.008
0.017
0.024
0.037
0.053
0.067
0.087
0.134
0.177
0.276
0.367
0.507
0.663
0.830
0.985
1.104
1.210
1.282
1.302
1.296
1.256
1.182
1.136
1.097
1.098
1.138
1.149
1.188
1.266
1.302
1.303
1.246
1.138
0.985
0.824
0.622
0.464
0.308
0.192
0.094
0.033
0.005
0.
0.
0.
0.
0.
0.
0.
0.
0.
0.
0.
0.003
0.004
0.007
0.007
0.010
0.032
0.056
0.111
0.192
0.302
0.427
0.569
0.742
0.919
1.055
1.198
1.283
1.333
1.359
1.355
1.313
1.233
1.174
1.136
1.124
1.148
1.167
1.228
1.279
1.323
1.289
1.239
1.127
0.992
0.816
0.640
0.486
0.330
0.195
0.103
0.043
0.010
0.
0.
0.
0.
0.
0.
0.
0.
0.
0.
0.
0.
0.
0.
0.
0.005
0.031
0.062
0.138
0.234
0.351
0.494
0.641
0.826
0.990
1.137
1.263
1.343
1.379
1.388
1.387
1.344
1.275
1.203
1.149
1.154
1.180
1.198
1.254
1.301
1.311
1.291
1.260
1.171
1.030
0.858
0.687
0.506
0.348
0.207
0.122
0.058
0.017
0.
0.
0.
0.
0.
0.
0.
0.
0.
0.
0.
0.
0.
0.
0.
0.015
0.043
0.088
0.159
0.269
0.403
0.547
0.708
0.875
1.056
1.206
1.319
1.379
1.430
1.420
1.401
1.377
1.288
1.241
1.200
1.182
1.203
1.223
1.269
1.323
1.333
1.319
1.278
1.197
1.051
0.896
0.727
0.562
0.367
0.223
0.133
0.071
0.028
0.
0.
0.
0.
0.
0.
0.
0.
0.
0.
0.
0.
0.
0.
0.
0.024
0.063
0.111
0.189
0.322
0.451
0.605
0.769
0.937
1.099
1.243
1.350
1.434
1.451
1.442
1.441
1.393
1.322
1.299
1.262
1.234
1.220
1.242
1.283
1.336
1.357
1.344
1.306
1.214
1.079
0.926
0.756
0.576
0.397
0.238
0.160
0.081
0.033
0.
0.
0.
0.
0.
0.
0.
0.
0.
0.
0.
0.
0.
0.
0.002
0.032
0.079
0.129
0.212
0.356
0.511
0.670
0.810
0.974
1.141
1.282
1.381
1.434
1.460
1.472
1.460
1.398
1.364
1.331
1.318
1.282
1.274
1.277
1.330
1.371
1.377
1.356
1.322
1.220
1.093
0.949
0.784
0.597
0.424
0.280
0.163
0.092
0.039
0.
0.
0.
0.
0.
0.
0.
0.
0.
0.
0.
0.
0.
0.
0.007
0.046
0.089
0.155
0.243
0.391
0.554
0.710
0.872
1.036
1.170
1.276
1.363
1.407
1.437
1.447
1.443
1.424
1.384
1.361
1.322
1.305
1.306
1.329
1.363
1.398
1.412
1.387
1.343
1.242
1.129
0.966
0.797
0.625
0.463
0.303
0.185
0.098
0.043
0.
0.
0.
0.
0.
0.
0.
0.
0.
0.
0.
0.
0.
0.
0.010
0.047
0.097
0.178
0.290
0.409
0.571
0.750
0.913
1.062
1.181
1.274
1.339
1.389
1.392
1.417
1.408
1.405
1.381
1.343
1.336
1.309
1.343
1.359
1.397
1.424
1.409
1.402
1.368
1.285
1.160
0.991
0.798
0.647
0.475
0.309
0.196
0.117
0.047
0.005
0.
0.
0.
0.
0.
0.
0.
0.
0.
0.
0.
0.
0.
0.013
0.054
0.103
0.206
0.317
0.443
0.583
0.743
0.914
1.058
1.167
1.249
1.311
1.348
1.359
1.375
1.376
1.366
1.344
1.318
1.319
1.333
1.340
1.374
1.391
1.421
1.431
1.440
1.394
1.331
1.198
1.007
0.842
0.662
0.478
0.333
0.209
0.114
0.061
0.006
0.002
0.
0.
0.
0.
0.
0.
0.
0.
0.
0.
0.
0.003
0.014
0.056
0.122
0.218
0.337
0.460
0.594
0.747
0.878
1.026
1.137
1.214
1.289
1.326
1.324
1.327
1.321
1.342
1.318
1.319
1.293
1.319
1.353
1.368
1.404
1.429
1.449
1.460
1.446
1.365
1.226
1.060
0.864
0.674
0.499
0.343
0.217
0.122
0.062
0.015
0.003
0.
0.
0.
0.
0.
0.
0.
0.
0.
0.
0.003
0.006
0.024
0.059
0.119
0.225
0.335
0.457
0.593
0.725
0.873
0.984
1.096
1.162
1.229
1.250
1.264
1.250
1.274
1.293
1.304
1.294
1.287
1.315
1.353
1.383
1.436
1.443
1.481
1.494
1.465
1.365
1.229
1.054
0.876
0.697
0.520
0.355
0.217
0.130
0.062
0.024
0.003
0.
0.
0.
0.
0.
0.
0.
0.
0.
0.
0.003
0.011
0.025
0.062
0.114
0.217
0.317
0.446
0.568
0.697
0.824
0.937
1.047
1.109
1.167
1.176
1.188
1.190
1.230
1.252
1.272
1.280
1.296
1.333
1.375
1.420
1.453
1.495
1.531
1.522
1.473
1.369
1.228
1.072
0.883
0.711
0.529
0.365
0.233
0.131
0.066
0.027
0.007
0.
0.
0.
0.
0.
0.
0.
0.
0.
0.002
0.003
0.011
0.025
0.061
0.105
0.187
0.299
0.407
0.533
0.656
0.779
0.892
0.975
1.030
1.081
1.101
1.125
1.177
1.207
1.222
1.236
1.264
1.307
1.353
1.412
1.434
1.484
1.523
1.541
1.519
1.468
1.369
1.247
1.068
0.878
0.698
0.523
0.374
0.242
0.130
0.070
0.026
0.008
0.
0.
0.
0.
0.
0.
0.
0.
0.
0.002
0.003
0.009
0.024
0.052
0.097
0.164
0.266
0.361
0.477
0.588
0.704
0.801
0.890
0.953
0.992
1.031
1.092
1.127
1.157
1.173
1.203
1.240
1.315
1.331
1.395
1.441
1.477
1.519
1.521
1.495
1.436
1.340
1.207
1.045
0.858
0.690
0.503
0.363
0.242
0.135
0.073
0.031
0.012
0.
0.
0.
0.
0.
0.
0.
0.
0.
0.
0.003
0.004
0.018
0.047
0.085
0.145
0.215
0.311
0.419
0.532
0.642
0.740
0.822
0.874
0.912
0.978
1.027
1.080
1.110
1.131
1.184
1.233
1.292
1.336
1.366
1.415
1.463
1.488
1.489
1.441
1.373
1.266
1.150
0.995
0.798
0.649
0.471
0.346
0.212
0.136
0.065
0.031
0.010
0.
0.
0.
0.
0.
0.
0.
0.
0.
0.
0.003
0.004
0.011
0.036
0.073
0.116
0.182
0.247
0.354
0.456
0.561
0.665
0.744
0.806
0.846
0.917
0.991
1.043
1.086
1.113
1.157
1.226
1.272
1.327
1.351
1.373
1.438
1.453
1.415
1.366
1.290
1.183
1.045
0.909
0.768
0.589
0.425
0.297
0.200
0.126
0.061
0.027
0.010
0.
0.
0.
0.
0.
0.
0.
0.
0.
0.
0.
0.003
0.003
0.015
0.051
0.091
0.140
0.205
0.284
0.375
0.484
0.578
0.664
0.732
0.792
0.857
0.938
1.014
1.051
1.100
1.171
1.229
1.261
1.309
1.320
1.328
1.351
1.359
1.323
1.257
1.173
1.059
0.938
0.799
0.667
0.498
0.354
0.256
0.177
0.115
0.048
0.023
0.005
0.
0.
0.
0.
0.
0.
0.
0.
0.
0.
0.
0.
0.003
0.003
0.030
0.060
0.104
0.165
0.228
0.307
0.397
0.492
0.580
0.666
0.736
0.821
0.895
0.955
1.025
1.085
1.162
1.208
1.224
1.248
1.280
1.283
1.251
1.244
1.200
1.134
1.042
0.932
0.808
0.679
0.556
0.412
0.288
0.215
0.151
0.097
0.036
0.019
0.
0.
0.
0.
0.
0.
0.
0.
0.
0.
0.
0.
0.
0.
0.
0.012
0.041
0.070
0.117
0.171
0.246
0.324
0.414
0.495
0.589
0.676
0.752
0.841
0.917
0.984
1.038
1.107
1.154
1.177
1.189
1.190
1.167
1.134
1.105
1.062
0.989
0.886
0.781
0.671
0.554
0.436
0.318
0.234
0.171
0.122
0.068
0.025
0.005
0.
0.
0.
0.
0.
0.
0.
0.
0.
0.
0.
0.
0.
0.
0.
0.005
0.022
0.051
0.091
0.132
0.180
0.262
0.342
0.433
0.534
0.611
0.711
0.808
0.878
0.934
0.989
1.044
1.084
1.084
1.079
1.063
1.053
1.005
0.955
0.906
0.817
0.724
0.620
0.518
0.413
0.334
0.231
0.170
0.129
0.082
0.037
0.015
0.
0.
0.
0.
0.
0.
0.
0.
0.
0.
0.
0.
0.
0.
0.
0.
0.
0.018
0.035
0.062
0.102
0.139
0.202
0.294
0.376
0.476
0.556
0.654
0.747
0.827
0.890
0.934
0.954
0.989
0.994
0.973
0.954
0.907
0.866
0.805
0.742
0.646
0.551
0.460
0.377
0.297
0.224
0.159
0.113
0.082
0.043
0.016
0.007
0.
0.
0.
0.
0.
0.
0.
0.
0.
0.
0.
0.
0.
0.
0.
0.
0.
0.004
0.029
0.048
0.078
0.114
0.166
0.247
0.333
0.421
0.516
0.599
0.685
0.763
0.824
0.860
0.873
0.895
0.881
0.869
0.822
0.776
0.720
0.650
0.571
0.482
0.399
0.323
0.258
0.195
0.138
0.096
0.065
0.041
0.019
0.007
0.
0.
0.
0.
0.
0.
0.
0.
0.
0.
0.
0.
0.
0.
0.
0.
0.
0.
0.004
0.012
0.035
0.064
0.097
0.145
0.204
0.285
0.365
0.460
0.539
0.624
0.698
0.746
0.788
0.785
0.772
0.776
0.752
0.719
0.669
0.593
0.513
0.416
0.355
0.266
0.209
0.155
0.108
0.059
0.045
0.034
0.012
0.003
0.
0.
0.
0.
0.
0.
0.
0.
0.
0.
0.
0.
0.
0.
0.
0.
0.
0.
0.
0.003
0.010
0.019
0.045
0.080
0.127
0.183
0.249
0.327
0.407
0.484
0.549
0.602
0.656
0.674
0.680
0.666
0.645
0.627
0.582
0.538
0.471
0.382
0.312
0.241
0.181
0.137
0.091
0.044
0.021
0.008
0.007
0.
0.
0.
0.
0.
0.
0.
0.
0.
0.
0.
0.
0.
0.
0.
0.
0.
0.
0.
0.
0.
0.
0.004
0.016
0.037
0.066
0.111
0.158
0.224
0.290
0.353
0.420
0.477
0.528
0.557
0.572
0.574
0.555
0.535
0.498
0.463
0.411
0.346
0.286
0.225
0.176
0.122
0.079
0.036
0.009
0.003
0.
0.
0.
0.
0.
0.
0.
0.
0.
0.
0.
0.
0.
0.
0.
0.
0.
0.
0.
0.
0.
0.
0.
0.
0.003
0.014
0.030
0.053
0.094
0.133
0.191
0.256
0.315
0.373
0.425
0.460
0.474
0.487
0.479
0.467
0.436
0.402
0.351
0.307
0.249
0.208
0.164
0.119
0.074
0.043
0.019
0.003
0.
0.
0.
0.
0.
0.
0.
0.
0.
0.
0.
0.
0.
0.
0.
0.
0.
0.
0.
0.
0.
0.
0.
0.
0.
0.
0.008
0.026
0.044
0.080
0.117
0.163
0.224
0.275
0.325
0.363
0.387
0.401
0.398
0.382
0.366
0.335
0.299
0.257
0.215
0.180
0.144
0.109
0.074
0.049
0.025
0.004
0.002
0.
0.
0.
0.
0.
0.
0.
0.
0.
0.
0.
0.
0.
0.
0.
0.
0.
0.
0.
0.
0.
0.
0.
0.
0.
0.
0.004
0.019
0.038
0.062
0.094
0.140
0.179
0.228
0.271
0.301
0.315
0.314
0.304
0.289
0.265
0.247
0.222
0.186
0.153
0.131
0.098
0.071
0.046
0.029
0.010
0.003
0.
0.
0.
0.
0.
0.
0.
0.
0.
0.
0.
0.
0.
0.
0.
0.
0.
0.
0.
0.
0.
0.
0.
0.
0.
0.
0.
0.004
0.012
0.027
0.049
0.080
0.107
0.140
0.174
0.197
0.221
0.234
0.232
0.229
0.215
0.199
0.175
0.152
0.125
0.100
0.077
0.061
0.044
0.030
0.015
0.003
0.
0.
0.
0.
0.
0.
0.
0.
0.
0.
0.
0.
0.
0.
0.
0.
0.
0.
0.
0.
0.
0.
0.
0.
0.
0.
0.
0.
0.003
0.010
0.022
0.034
0.056
0.081
0.103
0.129
0.149
0.158
0.171
0.169
0.159
0.145
0.134
0.112
0.091
0.077
0.056
0.049
0.033
0.023
0.015
0.003
0.002
0.
0.
0.
0.
0.
0.
0.
0.
0.
0.
0.
0.
0.
0.
0.
0.
0.
0.
0.
0.
0.
0.
0.
0.
0.
0.
0.
0.
0.
0.004
0.012
0.027
0.043
0.058
0.078
0.093
0.108
0.113
0.115
0.110
0.106
0.093
0.082
0.070
0.050
0.034
0.026
0.023
0.016
0.013
0.003
0.
0.
0.
0.
0.
0.
0.
0.
0.
0.
0.
0.
0.
0.
0.
0.
0.
0.
0.
0.
0.
0.
0.
0.
0.
0.
0.
0.
0.
0.
0.
0.003
0.005
0.019
0.027
0.041
0.052
0.065
0.072
0.078
0.076
0.069
0.059
0.050
0.041
0.023
0.013
0.010
0.011
0.007
0.
0.
0.
0.
0.
0.
0.
0.
0.
0.
0.
0.
0.
0.
0.
0.
0.
0.
0.
0.
0.
0.
0.
0.
0.
0.
0.
0.
0.
0.
0.
0.
0.
0.
0.
0.
0.
0.
0.
0.004
0.004
0.
0.
0.
0.
0.
0.
0.
0.
0.
0.
0.
0.
0.
0.
0.
0.
0.
0.
0.
0.
0.
0.
0.
0.
0.
0.
0.
0.
0.
0.
0.
0.
0.
0.
0.
0.
0.
0.
0.
0.
0.
0.
0.
0.
0.
0.
0.
0.
0.004
0.008
0.013
0.019
0.022
0.022
0.020
0.008
0.005
0.005
0.
0.
0.
0.
0.
0.
0.
0.
0.
0.
0.
0.
0.
0.
0.
0.
0.
0.
0.
0.
0.
0.
0.
0.
0.
0.
0.
0.
0.
0.
0.
0.
0.
0.
0.
0.
0.
0.
0.
0.
0.
0.
0.007
0.013
0.031
0.046
0.056
0.059
0.056
0.050
0.045
0.034
0.011
0.006
0.005
0.
0.
0.
0.
0.
0.
0.
0.
0.
0.
0.
0.
0.
0.
0.
0.
0.
0.
0.
0.
0.
0.
0.
0.
0.
0.
0.
0.
0.
0.
0.
0.
0.
0.
0.
0.
0.
0.
0.
0.010
0.023
0.039
0.055
0.079
0.089
0.098
0.100
0.091
0.075
0.054
0.042
0.018
0.006
0.003
0.
0.
0.
0.
0.
0.
0.
0.
0.
0.
0.
0.
0.
0.
0.
0.
0.
0.
0.
0.
0.
0.
0.
0.
0.
0.
0.
0.
0.
0.
0.
0.
0.
0.
0.
0.
0.
0.006
0.022
0.036
0.062
0.090
0.114
0.130
0.153
0.157
0.151
0.141
0.117
0.085
0.045
0.016
0.008
0.003
0.
0.
0.
0.
0.
0.
0.
0.
0.
0.
0.
0.
0.
0.
0.
0.
0.
0.
0.
0.
0.
0.
0.
0.
0.
0.
0.
0.
0.
0.
0.
0.
0.
0.
0.
0.003
0.008
0.032
0.058
0.083
0.122
0.149
0.186
0.209
0.213
0.214
0.199
0.162
0.130
0.091
0.055
0.015
0.005
0.
0.
0.
0.004
0.005
0.006
0.006
0.006
0.006
0.005
0.
0.
0.
0.
0.
0.
0.
0.
0.
0.
0.
0.
0.
0.
0.
0.
0.
0.
0.
0.
0.
0.
0.
0.
0.
0.006
0.023
0.039
0.071
0.107
0.151
0.193
0.232
0.266
0.281
0.275
0.253
0.221
0.179
0.131
0.080
0.037
0.006
0.004
0.003
0.017
0.025
0.026
0.032
0.027
0.021
0.016
0.008
0.006
0.004
0.
0.
0.
0.
0.
0.
0.
0.
0.
0.
0.
0.
0.
0.
0.
0.
0.
0.
0.
0.
0.
0.
0.
0.007
0.028
0.050
0.088
0.125
0.180
0.228
0.276
0.314
0.332
0.332
0.309
0.268
0.220
0.160
0.119
0.072
0.033
0.019
0.040
0.049
0.057
0.061
0.058
0.051
0.046
0.039
0.023
0.014
0.007
0.005
0.
0.
0.
0.
0.
0.
0.
0.
0.
0.
0.
0.
0.
0.
0.
0.
0.
0.
0.
0.
0.
0.
0.007
0.026
0.057
0.090
0.134
0.196
0.264
0.319
0.356
0.390
0.390
0.368
0.334
0.278
0.217
0.164
0.114
0.082
0.080
0.074
0.087
0.100
0.098
0.099
0.093
0.077
0.059
0.046
0.026
0.014
0.007
0.
0.
0.
0.
0.
0.
0.
0.
0.
0.
0.
0.
0.
0.
0.
0.
0.007
0.008
0.008
0.011
0.012
0.005
0.007
0.029
0.057
0.091
0.140
0.211
0.275
0.340
0.400
0.424
0.430
0.414
0.377
0.322
0.274
0.223
0.185
0.160
0.134
0.145
0.143
0.155
0.161
0.159
0.141
0.126
0.099
0.072
0.047
0.024
0.009
0.005
0.
0.
0.
0.
0.
0.
0.
0.
0.
0.
0.
0.
0.
0.007
0.009
0.019
0.034
0.041
0.046
0.050
0.051
0.041
0.050
0.061
0.096
0.138
0.199
0.284
0.358
0.416
0.448
0.457
0.446
0.418
0.385
0.334
0.291
0.250
0.236
0.218
0.226
0.240
0.248
0.256
0.247
0.227
0.191
0.153
0.111
0.075
0.050
0.020
0.007
0.
0.
0.
0.
0.
0.
0.
0.
0.
0.
0.
0.
0.008
0.019
0.035
0.062
0.079
0.096
0.107
0.104
0.094
0.090
0.085
0.079
0.112
0.144
0.208
0.276
0.358
0.417
0.463
0.489
0.482
0.478
0.450
0.410
0.367
0.343
0.330
0.319
0.340
0.351
0.377
0.378
0.374
0.354
0.295
0.235
0.180
0.131
0.078
0.037
0.013
0.009
0.
0.
0.
0.
0.
0.
0.
0.
0.
0.
0.005
0.016
0.043
0.078
0.102
0.141
0.164
0.176
0.177
0.168
0.146
0.134
0.129
0.129
0.163
0.221
0.289
0.363
0.428
0.475
0.509
0.524
0.520
0.506
0.480
0.469
0.454
0.428
0.455
0.472
0.517
0.523
0.538
0.515
0.468
0.410
0.336
0.255
0.185
0.131
0.063
0.035
0.015
0.005
0.
0.
0.
0.
0.
0.
0.
0.
0.
0.015
0.041
0.076
0.120
0.166
0.210
0.241
0.264
0.267
0.262
0.236
0.199
0.183
0.164
0.177
0.231
0.298
0.363
0.425
0.490
0.536
0.552
0.569
0.574
0.559
0.551
0.546
0.566
0.602
0.640
0.682
0.701
0.693
0.662
0.604
0.530
0.440
0.336
0.244
0.174
0.106
0.056
0.028
0.010
0.
0.
0.
0.
0.
0.
0.
0.
0.009
0.034
0.064
0.114
0.165
0.227
0.283
0.326
0.361
0.378
0.366
0.343
0.308
0.251
0.234
0.216
0.257
0.306
0.368
0.435
0.508
0.568
0.592
0.638
0.642
0.648
0.640
0.660
0.694
0.745
0.795
0.833
0.855
0.846
0.814
0.752
0.655
0.548
0.416
0.307
0.219
0.138
0.085
0.041
0.014
0.009
0.
0.
0.
0.
0.
0.
0.
0.010
0.043
0.085
0.139
0.208
0.279
0.349
0.417
0.458
0.482
0.475
0.441
0.392
0.321
0.288
0.272
0.278
0.321
0.391
0.467
0.541
0.615
0.651
0.698
0.715
0.727
0.736
0.777
0.820
0.872
0.926
0.987
0.998
1.000
0.960
0.882
0.766
0.647
0.503
0.367
0.267
0.172
0.108
0.066
0.029
0.012
0.003
0.
0.
0.
0.
0.
0.
0.015
0.056
0.105
0.161
0.242
0.324
0.416
0.485
0.544
0.567
0.564
0.523
0.468
0.388
0.344
0.314
0.321
0.358
0.431
0.508
0.591
0.665
0.726
0.747
0.774
0.806
0.801
0.862
0.910
0.982
1.040
1.096
1.130
1.141
1.091
1.000
0.888
0.750
0.585
0.442
0.313
0.204
0.122
0.078
0.044
0.014
0.008
0.
0.
0.
0.
0.
0.
0.019
0.058
0.110
0.177
0.257
0.345
0.446
0.526
0.594
0.621
0.614
0.577
0.517
0.441
0.394
0.376
0.365
0.399
0.488
0.567
0.666
0.740
0.800
0.829
0.856
0.875
0.902
0.922
0.980
1.067
1.128
1.189
1.240
1.256
1.208
1.119
0.993
0.839
0.667
0.502
0.348
0.224
0.141
0.087
0.050
0.017
0.009
0.
0.
0.
0.
0.
0.
0.018
0.059
0.108
0.174
0.254
0.350
0.445
0.533
0.601
0.631
0.628
0.590
0.539
0.460
0.427
0.405
0.422
0.467
0.528
0.619
0.716
0.804
0.859
0.902
0.928
0.925
0.953
0.976
1.032
1.097
1.183
1.258
1.317
1.330
1.291
1.191
1.050
0.890
0.715
0.542
0.384
0.246
0.152
0.100
0.056
0.018
0.009
0.003
0.
0.
0.
0.
0.
0.008
0.054
0.095
0.157
0.233
0.326
0.418
0.500
0.563
0.599
0.598
0.568
0.514
0.461
0.423
0.429
0.462
0.500
0.583
0.694
0.796
0.898
0.938
0.979
0.994
0.996
0.999
1.011
1.054
1.124
1.216
1.297
1.354
1.371
1.332
1.226
1.092
0.931
0.741
0.558
0.382
0.269
0.163
0.096
0.059
0.021
0.005
0.
0.
0.
0.
0.
0.
0.004
0.037
0.081
0.130
0.195
0.278
0.364
0.438
0.493
0.531
0.534
0.516
0.469
0.427
0.415
0.439
0.470
0.555
0.679
0.785
0.890
0.976
1.023
1.039
1.054
1.043
1.025
1.024
1.065
1.127
1.211
1.294
1.366
1.381
1.334
1.248
1.099
0.925
0.737
0.553
0.387
0.274
0.163
0.089
0.047
0.020
0.004
0.
0.
0.
0.
0.
0.
0.004
0.011
0.055
0.099
0.150
0.223
0.291
0.357
0.405
0.434
0.443
0.432
0.414
0.389
0.383
0.433
0.520
0.624
0.726
0.870
0.979
1.051
1.090
1.102
1.106
1.085
1.070
1.053
1.072
1.133
1.177
1.261
1.330
1.360
1.323
1.224
1.108
0.937
0.745
0.571
0.391
0.264
0.154
0.085
0.037
0.009
0.004
0.
0.
0.
0.
0.
0.
0.003
0.005
0.027
0.064
0.111
0.153
0.218
0.268
0.311
0.337
0.342
0.345
0.326
0.345
0.361
0.448
0.546
0.670
0.802
0.948
1.067
1.129
1.154
1.157
1.164
1.116
1.087
1.061
1.066
1.111
1.174
1.254
1.319
1.326
1.305
1.221
1.111
0.943
0.757
0.581
0.395
0.263
0.151
0.073
0.030
0.007
0.
0.
0.
0.
0.
0.
0.
0.
0.004
0.008
0.029
0.054
0.096
0.140
0.184
0.213
0.240
0.246
0.253
0.264
0.302
0.376
0.465
0.591
0.727
0.881
1.016
1.132
1.210
1.227
1.234
1.196
1.140
1.087
1.072
1.071
1.116
1.177
1.252
1.284
1.286
1.258
1.221
1.102
0.954
0.772
0.576
0.402
0.261
0.153
0.073
0.020
0.003
0.
0.
0.
0.
0.
0.
0.
0.
0.
0.004
0.008
0.023
0.045
0.070
0.105
0.136
0.153
0.163
0.185
0.225
0.308
0.379
0.493
0.643
0.794
0.961
1.120
1.236
1.275
1.311
1.290
1.228
1.188
1.112
1.075
1.071
1.114
1.148
1.216
1.253
1.263
1.239
1.192
1.104
0.957
0.778
0.602
0.410
0.266
0.162
0.066
0.020
0.
0.
0.
0.
0.
0.
0.
0.
0.
0.
0.
0.003
0.007
0.009
0.018
0.037
0.061
0.080
0.101
0.148
0.216
0.308
0.416
0.552
0.716
0.870
1.045
1.201
1.306
1.364
1.357
1.362
1.286
1.224
1.152
1.109
1.080
1.102
1.144
1.174
1.230
1.264
1.239
1.191
1.084
0.941
0.777
0.608
0.440
0.286
0.164
0.081
0.019
0.
0.
0.
0.
0.
0.
0.
0.
0.
0.
0.
0.
0.
0.005
0.006
0.009
0.020
0.034
0.081
0.144
0.228
0.337
0.466
0.609
0.796
0.961
1.124
1.258
1.347
1.409
1.404
1.398
1.348
1.277
1.193
1.131
1.104
1.123
1.132
1.174
1.256
1.271
1.254
1.175
1.079
0.961
0.788
0.619
0.458
0.299
0.189
0.099
0.033
0.007
0.
0.
0.
0.
0.
0.
0.
0.
0.
0.
0.
0.
0.
0.
0.
0.007
0.033
0.098
0.165
0.264
0.389
0.519
0.685
0.867
1.040
1.199
1.321
1.401
1.442
1.450
1.420
1.370
1.301
1.207
1.148
1.098
1.144
1.169
1.188
1.247
1.258
1.247
1.223
1.117
0.983
0.819
0.656
0.488
0.335
0.214
0.118
0.057
0.015
0.
0.
0.
0.
0.
0.
0.
0.
0.
0.
0.
0.
0.
0.
0.
0.025
0.060
0.103
0.183
0.301
0.438
0.582
0.753
0.934
1.102
1.256
1.370
1.445
1.471
1.463
1.422
1.374
1.287
1.239
1.171
1.124
1.129
1.162
1.198
1.238
1.276
1.287
1.253
1.174
1.023
0.864
0.709
0.519
0.359
0.236
0.145
0.072
0.021
0.
0.
0.
0.
0.
0.
0.
0.
0.
0.
0.
0.
0.
0.
0.
0.035
0.075
0.129
0.211
0.336
0.483
0.648
0.816
1.004
1.154
1.293
1.406
1.470
1.466
1.459
1.404
1.358
1.298
1.252
1.212
1.178
1.150
1.168
1.191
1.278
1.308
1.281
1.282
1.205
1.054
0.904
0.731
0.571
0.396
0.257
0.166
0.092
0.039
0.
0.
0.
0.
0.
0.
0.
0.
0.
0.
0.
0.
0.
0.
0.012
0.046
0.092
0.149
0.245
0.389
0.556
0.712
0.863
1.038
1.200
1.327
1.418
1.479
1.482
1.456
1.410
1.365
1.322
1.285
1.254
1.205
1.190
1.215
1.263
1.305
1.332
1.329
1.297
1.210
1.093
0.948
0.786
0.611
0.438
0.290
0.180
0.108
0.052
0.
0.
0.
0.
0.
0.
0.
0.
0.
0.
0.
0.
0.
0.
0.014
0.054
0.104
0.176
0.291
0.435
0.610
0.770
0.924
1.095
1.236
1.341
1.410
1.456
1.459
1.445
1.397
1.374
1.335
1.279
1.259
1.249
1.236
1.254
1.297
1.355
1.352
1.370
1.331
1.270
1.149
0.987
0.826
0.652
0.475
0.308
0.197
0.125
0.068
0.006
0.
0.
0.
0.
0.
0.
0.
0.
0.
0.
0.
0.
0.002
0.020
0.067
0.132
0.225
0.335
0.473
0.632
0.814
0.958
1.124
1.246
1.334
1.397
1.407
1.409
1.390
1.376
1.344
1.310
1.280
1.279
1.260
1.245
1.286
1.348
1.385
1.392
1.416
1.382
1.304
1.170
1.014
0.859
0.673
0.501
0.332
0.225
0.134
0.064
0.013
0.003
0.
0.
0.
0.
0.
0.
0.
0.
0.
0.
0.002
0.003
0.027
0.087
0.152
0.253
0.367
0.503
0.662
0.826
0.988
1.119
1.221
1.303
1.363
1.388
1.364
1.377
1.344
1.312
1.291
1.263
1.263
1.250
1.279
1.321
1.342
1.396
1.414
1.437
1.420
1.355
1.222
1.061
0.895
0.693
0.496
0.359
0.235
0.144
0.063
0.020
0.003
0.
0.
0.
0.
0.
0.
0.
0.
0.
0.002
0.003
0.012
0.046
0.089
0.162
0.265
0.380
0.521
0.676
0.827
0.979
1.113
1.209
1.272
1.320
1.340
1.327
1.312
1.294
1.296
1.266
1.251
1.246
1.256
1.280
1.300
1.365
1.398
1.451
1.470
1.438
1.369
1.258
1.081
0.918
0.721
0.531
0.372
0.250
0.147
0.078
0.033
0.004
0.
0.
0.
0.
0.
0.
0.
0.
0.
0.003
0.008
0.021
0.056
0.101
0.164
0.274
0.391
0.528
0.676
0.827
0.964
1.081
1.175
1.239
1.266
1.293
1.274
1.248
1.247
1.259
1.251
1.242
1.251
1.272
1.286
1.324
1.386
1.444
1.486
1.490
1.473
1.375
1.258
1.109
0.931
0.737
0.553
0.396
0.258
0.153
0.086
0.036
0.008
0.
0.
0.
0.
0.
0.
0.
0.
0.
0.003
0.010
0.028
0.050
0.094
0.167
0.257
0.380
0.524
0.666
0.798
0.939
1.058
1.145
1.208
1.208
1.236
1.225
1.207
1.226
1.217
1.233
1.243
1.259
1.300
1.350
1.371
1.413
1.481
1.522
1.516
1.474
1.395
1.265
1.122
0.927
0.752
0.569
0.401
0.264
0.156
0.099
0.037
0.013
0.
0.
0.
0.
0.
0.
0.
0.
0.002
0.003
0.010
0.029
0.051
0.089
0.154
0.247
0.358
0.490
0.635
0.762
0.894
0.999
1.073
1.120
1.142
1.160
1.188
1.204
1.194
1.188
1.218
1.242
1.308
1.328
1.363
1.401
1.448
1.505
1.534
1.523
1.490
1.406
1.267
1.098
0.919
0.739
0.563
0.407
0.274
0.165
0.094
0.043
0.009
0.
0.
0.
0.
0.
0.
0.
0.
0.002
0.003
0.010
0.024
0.049
0.077
0.132
0.215
0.334
0.452
0.580
0.710
0.824
0.923
1.009
1.056
1.086
1.122
1.162
1.188
1.194
1.171
1.185
1.243
1.286
1.320
1.369
1.425
1.467
1.502
1.529
1.509
1.446
1.363
1.240
1.080
0.905
0.709
0.548
0.404
0.269
0.162
0.091
0.039
0.014
0.
0.
0.
0.
0.
0.
0.
0.
0.
0.003
0.009
0.019
0.039
0.074
0.119
0.183
0.278
0.389
0.515
0.647
0.757
0.858
0.934
0.989
1.024
1.076
1.132
1.166
1.174
1.162
1.205
1.250
1.302
1.318
1.363
1.399
1.470
1.496
1.499
1.465
1.393
1.302
1.187
1.026
0.858
0.672
0.519
0.383
0.254
0.147
0.081
0.036
0.013
0.
0.
0.
0.
0.
0.
0.
0.
0.
0.003
0.004
0.011
0.029
0.062
0.103
0.158
0.229
0.326
0.435
0.563
0.681
0.782
0.854
0.927
0.991
1.038
1.082
1.130
1.169
1.169
1.209
1.270
1.290
1.315
1.339
1.368
1.411
1.446
1.421
1.381
1.314
1.221
1.113
0.956
0.799
0.620
0.479
0.334
0.223
0.138
0.076
0.034
0.010
0.
0.
0.
0.
0.
0.
0.
0.
0.
0.002
0.003
0.004
0.015
0.043
0.078
0.125
0.186
0.270
0.369
0.489
0.590
0.702
0.789
0.854
0.929
0.989
1.053
1.111
1.153
1.185
1.238
1.281
1.300
1.304
1.330
1.344
1.354
1.347
1.334
1.280
1.202
1.093
0.981
0.837
0.699
0.532
0.393
0.278
0.195
0.117
0.064
0.024
0.005
0.
0.
0.
0.
0.
0.
0.
0.
0.
0.
0.002
0.003
0.004
0.018
0.051
0.101
0.147
0.218
0.291
0.394
0.503
0.614
0.704
0.785
0.856
0.939
1.021
1.069
1.132
1.189
1.229
1.255
1.266
1.276
1.274
1.267
1.265
1.233
1.195
1.140
1.054
0.955
0.848
0.704
0.566
0.434
0.318
0.231
0.163
0.095
0.048
0.021
0.
0.
0.
0.
0.
0.
0.
0.
0.
0.
0.
0.
0.
0.003
0.003
0.019
0.069
0.108
0.169
0.233
0.319
0.402
0.510
0.600
0.693
0.791
0.892
0.953
1.026
1.079
1.129
1.187
1.219
1.233
1.222
1.201
1.164
1.149
1.117
1.057
0.987
0.898
0.802
0.692
0.565
0.448
0.345
0.254
0.186
0.126
0.064
0.031
0.013
0.
0.
0.
0.
0.
0.
0.
0.
0.
0.
0.
0.
0.
0.
0.
0.010
0.031
0.073
0.110
0.178
0.257
0.339
0.419
0.530
0.644
0.720
0.832
0.905
0.984
1.043
1.071
1.105
1.148
1.147
1.120
1.091
1.064
1.019
0.940
0.900
0.827
0.733
0.640
0.540
0.428
0.349
0.255
0.185
0.133
0.086
0.041
0.016
0.004
0.
0.
0.
0.
0.
0.
0.
0.
0.
0.
0.
0.
0.
0.
0.
0.
0.022
0.050
0.089
0.133
0.195
0.270
0.365
0.461
0.567
0.657
0.743
0.839
0.917
0.983
1.011
1.035
1.050
1.048
1.025
0.977
0.927
0.864
0.804
0.740
0.657
0.558
0.481
0.391
0.310
0.249
0.171
0.120
0.082
0.045
0.022
0.008
0.
0.
0.
0.
0.
0.
0.
0.
0.
0.
0.
0.
0.
0.
0.
0.
0.
0.015
0.034
0.061
0.101
0.143
0.205
0.301
0.399
0.502
0.597
0.685
0.769
0.848
0.904
0.931
0.952
0.951
0.938
0.896
0.851
0.789
0.717
0.654
0.565
0.484
0.410
0.338
0.263
0.202
0.140
0.099
0.071
0.034
0.022
0.008
0.
0.
0.
0.
0.
0.
0.
0.
0.
0.
0.
0.
0.
0.
0.
0.
0.
0.
0.004
0.022
0.045
0.077
0.114
0.167
0.252
0.343
0.427
0.524
0.615
0.691
0.771
0.816
0.844
0.849
0.822
0.810
0.770
0.733
0.664
0.592
0.506
0.427
0.348
0.277
0.220
0.164
0.108
0.070
0.044
0.027
0.019
0.004
0.
0.
0.
0.
0.
0.
0.
0.
0.
0.
0.
0.
0.
0.
0.
0.
0.
0.
0.
0.004
0.011
0.027
0.050
0.092
0.146
0.204
0.279
0.366
0.453
0.532
0.612
0.663
0.709
0.737
0.724
0.702
0.669
0.639
0.590
0.544
0.466
0.386
0.306
0.241
0.188
0.138
0.085
0.040
0.017
0.013
0.004
0.003
0.
0.
0.
0.
0.
0.
0.
0.
0.
0.
0.
0.
0.
0.
0.
0.
0.
0.
0.
0.
0.003
0.009
0.018
0.040
0.074
0.119
0.171
0.245
0.313
0.388
0.459
0.512
0.574
0.606
0.619
0.608
0.584
0.558
0.518
0.472
0.422
0.358
0.287
0.224
0.170
0.117
0.075
0.029
0.009
0.003
0.
0.
0.
0.
0.
0.
0.
0.
0.
0.
0.
0.
0.
0.
0.
0.
0.
0.
0.
0.
0.
0.
0.
0.
0.004
0.015
0.031
0.056
0.098
0.136
0.199
0.270
0.331
0.397
0.451
0.490
0.510
0.519
0.505
0.486
0.452
0.419
0.369
0.306
0.255
0.206
0.161
0.111
0.075
0.043
0.012
0.003
0.
0.
0.
0.
0.
0.
0.
0.
0.
0.
0.
0.
0.
0.
0.
0.
0.
0.
0.
0.
0.
0.
0.
0.
0.
0.
0.008
0.027
0.045
0.082
0.121
0.168
0.231
0.289
0.339
0.380
0.401
0.419
0.416
0.404
0.383
0.352
0.311
0.271
0.223
0.185
0.147
0.111
0.075
0.050
0.024
0.004
0.002
0.
0.
0.
0.
0.
0.
0.
0.
0.
0.
0.
0.
0.
0.
0.
0.
0.
0.
0.
0.
0.
0.
0.
0.
0.
0.
0.004
0.019
0.038
0.063
0.100
0.143
0.183
0.233
0.278
0.310
0.326
0.330
0.321
0.301
0.277
0.257
0.231
0.194
0.165
0.135
0.101
0.076
0.046
0.029
0.010
0.003
0.
0.
0.
0.
0.
0.
0.
0.
0.
0.
0.
0.
0.
0.
0.
0.
0.
0.
0.
0.
0.
0.
0.
0.
0.
0.
0.
0.004
0.011
0.029
0.049
0.080
0.107
0.142
0.176
0.211
0.229
0.240
0.240
0.237
0.224
0.204
0.180
0.158
0.131
0.104
0.079
0.063
0.045
0.026
0.016
0.003
0.002
0.
0.
0.
0.
0.
0.
0.
0.
0.
0.
0.
0.
0.
0.
0.
0.
0.
0.
0.
0.
0.
0.
0.
0.
0.
0.
0.
0.003
0.005
0.019
0.037
0.055
0.080
0.107
0.129
0.150
0.159
0.174
0.175
0.164
0.151
0.140
0.118
0.096
0.073
0.060
0.046
0.034
0.024
0.015
0.003
0.002
0.
0.
0.
0.
0.
0.
0.
0.
0.
0.
0.
0.
0.
0.
0.
0.
0.
0.
0.
0.
0.
0.
0.
0.
0.
0.
0.
0.
0.
0.004
0.012
0.026
0.042
0.057
0.077
0.096
0.108
0.114
0.116
0.116
0.109
0.096
0.086
0.073
0.053
0.038
0.027
0.024
0.017
0.013
0.003
0.
0.
0.
0.
0.
0.
0.
0.
0.
0.
0.
0.
0.
0.
0.
0.
0.
0.
0.
0.
0.
0.
0.
0.
0.
0.
0.
0.
0.
0.
0.
0.003
0.005
0.016
0.026
0.040
0.051
0.064
0.071
0.078
0.076
0.070
0.062
0.055
0.043
0.025
0.011
0.010
0.011
0.008
0.006
0.
0.
0.
0.
0.
0.
0.
0.
0.
0.
0.
0.
0.
0.
0.
0.
0.
0.
0.
0.
0.
0.
0.
0.
0.
0.
0.
0.
0.
0.
0.
0.
0.
0.
0.
0.
0.005
0.005
0.011
0.013
0.013
0.012
0.003
0.005
0.004
0.
0.
0.
0.
0.
0.
0.
0.
0.
0.
0.
0.
0.
0.
0.
0.
0.
0.
0.
0.
0.
0.
0.
0.
0.
0.
0.
0.
0.
0.
0.
0.
0.
0.
0.
0.
0.
0.
0.
0.
0.
0.
0.004
0.008
0.018
0.025
0.042
0.041
0.041
0.039
0.025
0.022
0.007
0.006
0.005
0.002
0.
0.
0.
0.
0.
0.
0.
0.
0.
0.
0.
0.
0.
0.
0.
0.
0.
0.
0.
0.
0.
0.
0.
0.
0.
0.
0.
0.
0.
0.
0.
0.
0.
0.
0.
0.
0.
0.
0.004
0.013
0.031
0.045
0.073
0.085
0.091
0.093
0.078
0.067
0.050
0.035
0.013
0.007
0.005
0.002
0.
0.
0.
0.
0.
0.
0.
0.
0.
0.
0.
0.
0.
0.
0.
0.
0.
0.
0.
0.
0.
0.
0.
0.
0.
0.
0.
0.
0.
0.
0.
0.
0.
0.
0.
0.
0.003
0.017
0.034
0.052
0.090
0.108
0.130
0.144
0.152
0.156
0.137
0.110
0.079
0.041
0.021
0.007
0.003
0.002
0.
0.
0.
0.
0.
0.
0.
0.
0.
0.
0.
0.
0.
0.
0.
0.
0.
0.
0.
0.
0.
0.
0.
0.
0.
0.
0.
0.
0.
0.
0.
0.
0.
0.
0.003
0.012
0.028
0.054
0.095
0.130
0.160
0.188
0.212
0.223
0.215
0.196
0.160
0.126
0.094
0.046
0.021
0.008
0.003
0.
0.
0.
0.
0.
0.
0.
0.
0.
0.
0.
0.
0.
0.
0.
0.
0.
0.
0.
0.
0.
0.
0.
0.
0.
0.
0.
0.
0.
0.
0.
0.
0.
0.
0.006
0.020
0.043
0.079
0.128
0.168
0.215
0.255
0.284
0.294
0.289
0.266
0.224
0.178
0.129
0.086
0.043
0.015
0.005
0.
0.
0.004
0.008
0.009
0.009
0.006
0.006
0.005
0.
0.
0.
0.
0.
0.
0.
0.
0.
0.
0.
0.
0.
0.
0.
0.
0.
0.
0.
0.
0.003
0.
0.
0.
0.003
0.007
0.028
0.058
0.102
0.154
0.217
0.268
0.327
0.363
0.370
0.363
0.340
0.291
0.235
0.183
0.121
0.068
0.029
0.009
0.009
0.019
0.031
0.035
0.034
0.033
0.026
0.017
0.010
0.006
0.005
0.
0.
0.
0.
0.
0.
0.
0.
0.
0.
0.
0.
0.
0.
0.
0.
0.
0.003
0.003
0.003
0.
0.
0.003
0.008
0.037
0.070
0.120
0.181
0.251
0.323
0.387
0.426
0.450
0.442
0.409
0.366
0.306
0.243
0.166
0.118
0.064
0.034
0.046
0.053
0.061
0.066
0.066
0.059
0.049
0.041
0.028
0.016
0.007
0.005
0.
0.
0.
0.
0.
0.
0.
0.
0.
0.
0.
0.
0.
0.
0.
0.
0.
0.003
0.003
0.
0.
0.003
0.016
0.040
0.074
0.124
0.198
0.273
0.355
0.422
0.485
0.514
0.515
0.483
0.430
0.364
0.297
0.221
0.172
0.132
0.108
0.103
0.100
0.108
0.111
0.112
0.105
0.089
0.066
0.049
0.035
0.017
0.007
0.
0.
0.
0.
0.
0.
0.
0.
0.
0.
0.
0.
0.
0.
0.
0.005
0.006
0.008
0.012
0.014
0.013
0.011
0.015
0.044
0.079
0.133
0.200
0.275
0.371
0.455
0.530
0.565
0.572
0.543
0.498
0.429
0.372
0.298
0.243
0.210
0.178
0.168
0.170
0.181
0.183
0.178
0.168
0.145
0.111
0.085
0.054
0.029
0.009
0.005
0.
0.
0.
0.
0.
0.
0.
0.
0.
0.
0.
0.
0.004
0.010
0.016
0.027
0.033
0.044
0.050
0.052
0.048
0.047
0.046
0.086
0.134
0.200
0.281
0.385
0.478
0.545
0.589
0.609
0.596
0.558
0.505
0.451
0.388
0.341
0.294
0.271
0.271
0.272
0.292
0.289
0.286
0.257
0.221
0.179
0.133
0.096
0.055
0.028
0.011
0.
0.
0.
0.
0.
0.
0.
0.
0.
0.
0.
0.004
0.012
0.026
0.034
0.064
0.079
0.092
0.104
0.109
0.102
0.097
0.104
0.125
0.140
0.199
0.295
0.395
0.492
0.573
0.633
0.666
0.659
0.630
0.594
0.538
0.481
0.448
0.415
0.405
0.387
0.414
0.425
0.413
0.415
0.375
0.321
0.266
0.208
0.138
0.094
0.053
0.022
0.010
0.
0.
0.
0.
0.
0.
0.
0.
0.
0.
0.011
0.027
0.042
0.077
0.106
0.139
0.163
0.178
0.180
0.171
0.172
0.159
0.164
0.171
0.230
0.299
0.386
0.482
0.568
0.641
0.689
0.701
0.702
0.669
0.623
0.571
0.542
0.527
0.541
0.554
0.557
0.563
0.575
0.550
0.510
0.451
0.366
0.274
0.205
0.140
0.075
0.041
0.017
0.008
0.
0.
0.
0.
0.
0.
0.
0.
0.010
0.015
0.040
0.082
0.116
0.164
0.209
0.244
0.271
0.285
0.279
0.263
0.242
0.225
0.240
0.265
0.313
0.383
0.466
0.558
0.651
0.718
0.739
0.745
0.732
0.693
0.666
0.665
0.666
0.681
0.707
0.736
0.751
0.742
0.714
0.645
0.560
0.466
0.356
0.260
0.186
0.123
0.062
0.033
0.012
0.008
0.
0.
0.
0.
0.
0.
0.
0.012
0.029
0.060
0.112
0.158
0.225
0.287
0.333
0.380
0.396
0.393
0.368
0.326
0.291
0.298
0.304
0.341
0.397
0.469
0.554
0.663
0.728
0.787
0.809
0.811
0.796
0.784
0.778
0.813
0.827
0.869
0.921
0.930
0.909
0.863
0.792
0.677
0.563
0.451
0.324
0.235
0.158
0.088
0.047
0.021
0.011
0.003
0.
0.
0.
0.
0.
0.
0.013
0.038
0.090
0.138
0.206
0.282
0.360
0.431
0.474
0.503
0.502
0.479
0.427
0.380
0.344
0.340
0.376
0.431
0.496
0.586
0.671
0.770
0.836
0.879
0.885
0.876
0.871
0.899
0.923
0.949
1.014
1.046
1.089
1.070
1.009
0.924
0.797
0.661
0.518
0.387
0.278
0.190
0.118
0.063
0.033
0.014
0.008
0.
0.
0.
0.
0.
0.004
0.014
0.053
0.101
0.160
0.237
0.328
0.418
0.497
0.557
0.598
0.593
0.569
0.518
0.450
0.409
0.385
0.416
0.459
0.539
0.609
0.720
0.798
0.884
0.912
0.936
0.940
0.962
0.977
1.002
1.063
1.127
1.185
1.197
1.195
1.142
1.045
0.924
0.765
0.602
0.439
0.314
0.209
0.131
0.082
0.043
0.016
0.010
0.003
0.
0.
0.
0.
0.004
0.018
0.057
0.105
0.168
0.254
0.357
0.449
0.539
0.607
0.652
0.650
0.626
0.568
0.510
0.461
0.450
0.449
0.489
0.578
0.672
0.764
0.857
0.930
0.962
0.993
1.004
1.032
1.047
1.089
1.150
1.205
1.272
1.295
1.291
1.232
1.140
1.007
0.845
0.676
0.486
0.344
0.236
0.139
0.090
0.049
0.020
0.011
0.003
0.
0.
0.
0.
0.
0.015
0.058
0.105
0.168
0.250
0.353
0.452
0.547
0.614
0.660
0.667
0.641
0.600
0.544
0.496
0.483
0.498
0.535
0.631
0.732
0.813
0.917
0.989
1.030
1.048
1.059
1.070
1.089
1.132
1.192
1.273
1.318
1.348
1.349
1.294
1.194
1.061
0.890
0.714
0.537
0.366
0.233
0.151
0.092
0.051
0.020
0.011
0.003
0.
0.
0.
0.
0.
0.013
0.048
0.092
0.148
0.228
0.326
0.420
0.513
0.580
0.624
0.641
0.615
0.582
0.534
0.503
0.513
0.541
0.580
0.670
0.795
0.891
0.999
1.058
1.080
1.102
1.111
1.107
1.133
1.154
1.228
1.283
1.345
1.375
1.376
1.334
1.223
1.082
0.910
0.728
0.541
0.378
0.253
0.148
0.092
0.046
0.019
0.010
0.003
0.
0.
0.
0.
0.
0.007
0.032
0.073
0.123
0.190
0.280
0.364
0.445
0.512
0.552
0.571
0.561
0.544
0.492
0.491
0.509
0.557
0.637
0.743
0.862
0.985
1.059
1.118
1.138
1.156
1.142
1.123
1.130
1.158
1.204
1.281
1.349
1.368
1.374
1.323
1.231
1.082
0.908
0.711
0.534
0.384
0.257
0.146
0.079
0.042
0.017
0.005
0.003
0.
0.
0.
0.
0.
0.
0.015
0.052
0.094
0.142
0.220
0.295
0.362
0.418
0.460
0.473
0.475
0.461
0.443
0.452
0.510
0.589
0.700
0.828
0.960
1.068
1.138
1.181
1.179
1.198
1.169
1.148
1.130
1.138
1.189
1.237
1.301
1.355
1.363
1.317
1.218
1.064
0.908
0.708
0.536
0.380
0.250
0.148
0.070
0.031
0.014
0.004
0.
0.
0.
0.
0.
0.
0.
0.003
0.026
0.059
0.096
0.153
0.223
0.277
0.321
0.355
0.374
0.379
0.377
0.386
0.427
0.492
0.625
0.744
0.886
1.031
1.140
1.214
1.233
1.238
1.215
1.189
1.157
1.122
1.117
1.146
1.195
1.263
1.292
1.291
1.258
1.176
1.064
0.893
0.728
0.543
0.379
0.235
0.133
0.057
0.017
0.007
0.003
0.
0.
0.
0.
0.
0.
0.
0.
0.006
0.019
0.060
0.096
0.142
0.194
0.229
0.249
0.269
0.278
0.302
0.355
0.407
0.502
0.645
0.796
0.957
1.094
1.202
1.261
1.278
1.274
1.249
1.208
1.162
1.103
1.130
1.140
1.154
1.211
1.249
1.236
1.222
1.168
1.062
0.915
0.732
0.543
0.389
0.251
0.136
0.046
0.013
0.004
0.
0.
0.
0.
0.
0.
0.
0.
0.
0.003
0.007
0.013
0.032
0.076
0.108
0.138
0.163
0.179
0.217
0.252
0.327
0.418
0.532
0.689
0.855
1.029
1.177
1.276
1.342
1.344
1.328
1.267
1.224
1.153
1.106
1.083
1.085
1.127
1.177
1.219
1.222
1.198
1.151
1.054
0.915
0.736
0.556
0.410
0.265
0.142
0.055
0.014
0.
0.
0.
0.
0.
0.
0.
0.
0.
0.
0.
0.
0.006
0.007
0.016
0.043
0.066
0.084
0.121
0.172
0.243
0.338
0.444
0.576
0.760
0.927
1.102
1.237
1.351
1.404
1.410
1.401
1.342
1.240
1.151
1.113
1.082
1.062
1.121
1.165
1.192
1.224
1.200
1.145
1.034
0.906
0.735
0.582
0.427
0.269
0.153
0.069
0.019
0.002
0.
0.
0.
0.
0.
0.
0.
0.
0.
0.
0.
0.
0.002
0.003
0.011
0.024
0.044
0.101
0.167
0.250
0.351
0.502
0.650
0.828
1.021
1.176
1.316
1.415
1.456
1.462
1.422
1.353
1.283
1.179
1.106
1.076
1.085
1.118
1.141
1.189
1.225
1.209
1.141
1.051
0.934
0.765
0.602
0.447
0.298
0.181
0.086
0.038
0.003
0.
0.
0.
0.
0.
0.
0.
0.
0.
0.
0.
0.
0.
0.
0.002
0.007
0.054
0.114
0.177
0.277
0.402
0.549
0.722
0.909
1.089
1.229
1.370
1.452
1.490
1.472
1.431
1.365
1.308
1.202
1.136
1.068
1.096
1.116
1.145
1.180
1.218
1.224
1.178
1.095
0.971
0.805
0.647
0.477
0.329
0.206
0.114
0.057
0.008
0.
0.
0.
0.
0.
0.
0.
0.
0.
0.
0.
0.
0.
0.
0.
0.032
0.064
0.130
0.200
0.317
0.445
0.610
0.790
0.975
1.147
1.285
1.413
1.483
1.491
1.481
1.423
1.341
1.296
1.190
1.139
1.092
1.077
1.103
1.128
1.186
1.236
1.231
1.223
1.157
1.021
0.858
0.694
0.531
0.368
0.240
0.141
0.073
0.023
0.
0.
0.
0.
0.
0.
0.
0.
0.
0.
0.
0.
0.
0.
0.010
0.047
0.077
0.149
0.232
0.351
0.513
0.680
0.854
1.029
1.206
1.335
1.439
1.493
1.488
1.460
1.386
1.326
1.268
1.193
1.150
1.102
1.099
1.111
1.161
1.200
1.254
1.271
1.248
1.181
1.060
0.912
0.756
0.585
0.422
0.275
0.170
0.103
0.028
0.004
0.
0.
0.
0.
0.
0.
0.
0.
0.
0.
0.
0.
0.
0.015
0.056
0.101
0.175
0.271
0.409
0.583
0.747
0.912
1.103
1.242
1.351
1.443
1.497
1.476
1.427
1.378
1.311
1.235
1.205
1.163
1.148
1.121
1.157
1.205
1.265
1.291
1.314
1.291
1.229
1.107
0.977
0.817
0.643
0.452
0.301
0.193
0.122
0.053
0.010
0.
0.
0.
0.
0.
0.
0.
0.
0.
0.
0.
0.
0.005
0.024
0.072
0.136
0.214
0.336
0.482
0.638
0.817
0.977
1.135
1.267
1.371
1.421
1.448
1.444
1.406
1.367
1.329
1.254
1.201
1.170
1.167
1.182
1.198
1.241
1.299
1.323
1.343
1.327
1.269
1.155
1.014
0.863
0.682
0.496
0.330
0.218
0.133
0.064
0.022
0.002
0.
0.
0.
0.
0.
0.
0.
0.
0.
0.
0.002
0.008
0.037
0.101
0.153
0.259
0.376
0.521
0.695
0.856
1.027
1.163
1.270
1.361
1.411
1.404
1.380
1.353
1.322
1.278
1.236
1.216
1.191
1.196
1.212
1.222
1.271
1.319
1.359
1.397
1.389
1.320
1.216
1.061
0.903
0.706
0.520
0.354
0.244
0.157
0.069
0.027
0.003
0.
0.
0.
0.
0.
0.
0.
0.
0.
0.002
0.007
0.020
0.062
0.113
0.187
0.289
0.400
0.559
0.725
0.896
1.048
1.174
1.279
1.333
1.382
1.368
1.346
1.314
1.273
1.248
1.205
1.196
1.168
1.171
1.200
1.238
1.298
1.373
1.427
1.429
1.420
1.364
1.235
1.101
0.936
0.738
0.551
0.387
0.262
0.161
0.086
0.039
0.009
0.
0.
0.
0.
0.
0.
0.
0.
0.
0.003
0.012
0.034
0.071
0.119
0.205
0.305
0.430
0.575
0.738
0.907
1.056
1.170
1.263
1.317
1.341
1.344
1.328
1.279
1.223
1.221
1.190
1.186
1.171
1.183
1.215
1.275
1.330
1.399
1.456
1.480
1.459
1.379
1.273
1.140
0.971
0.777
0.562
0.406
0.269
0.174
0.098
0.051
0.011
0.
0.
0.
0.
0.
0.
0.
0.
0.002
0.008
0.015
0.035
0.073
0.132
0.214
0.319
0.449
0.598
0.754
0.908
1.046
1.158
1.259
1.297
1.312
1.311
1.272
1.215
1.197
1.184
1.192
1.189
1.188
1.209
1.246
1.297
1.360
1.428
1.481
1.498
1.482
1.406
1.284
1.150
0.980
0.784
0.601
0.425
0.282
0.173
0.101
0.048
0.012
0.
0.
0.
0.
0.
0.
0.
0.
0.003
0.012
0.017
0.040
0.076
0.132
0.219
0.315
0.442
0.598
0.752
0.887
1.038
1.149
1.227
1.262
1.269
1.258
1.225
1.212
1.196
1.175
1.172
1.198
1.206
1.239
1.290
1.314
1.377
1.447
1.501
1.507
1.497
1.407
1.283
1.126
0.969
0.782
0.605
0.439
0.284
0.182
0.114
0.052
0.016
0.
0.
0.
0.
0.
0.
0.
0.
0.003
0.012
0.022
0.046
0.074
0.125
0.209
0.302
0.426
0.572
0.728
0.861
1.001
1.096
1.184
1.208
1.210
1.209
1.214
1.217
1.200
1.173
1.173
1.189
1.219
1.267
1.308
1.332
1.409
1.453
1.503
1.514
1.495
1.393
1.294
1.134
0.949
0.787
0.595
0.440
0.292
0.187
0.110
0.060
0.016
0.
0.
0.
0.
0.
0.
0.
0.
0.003
0.012
0.022
0.040
0.071
0.111
0.180
0.275
0.398
0.534
0.670
0.810
0.928
1.031
1.131
1.172
1.197
1.197
1.195
1.230
1.223
1.177
1.179
1.214
1.239
1.299
1.314
1.368
1.413
1.477
1.507
1.503
1.456
1.392
1.275
1.110
0.942
0.762
0.586
0.425
0.287
0.177
0.102
0.054
0.019
0.
0.
0.
0.
0.
0.
0.
0.
0.003
0.009
0.016
0.036
0.063
0.100
0.155
0.235
0.340
0.471
0.626
0.758
0.878
0.976
1.046
1.106
1.153
1.178
1.211
1.214
1.217
1.208
1.214
1.242
1.260
1.298
1.328
1.369
1.412
1.463
1.481
1.454
1.412
1.344
1.222
1.085
0.893
0.718
0.551
0.404
0.262
0.162
0.104
0.045
0.013
0.
0.
0.
0.
0.
0.
0.
0.
0.002
0.004
0.013
0.028
0.050
0.082
0.137
0.205
0.286
0.386
0.530
0.669
0.798
0.895
0.968
1.043
1.096
1.150
1.188
1.193
1.221
1.218
1.241
1.263
1.271
1.288
1.312
1.335
1.381
1.404
1.418
1.378
1.324
1.248
1.145
0.991
0.821
0.666
0.509
0.360
0.231
0.147
0.088
0.039
0.012
0.
0.
0.
0.
0.
0.
0.
0.
0.
0.003
0.009
0.014
0.029
0.064
0.105
0.166
0.249
0.331
0.441
0.588
0.706
0.812
0.893
0.982
1.054
1.094
1.156
1.192
1.230
1.236
1.253
1.274
1.285
1.280
1.303
1.311
1.315
1.316
1.316
1.267
1.200
1.119
1.002
0.878
0.727
0.581
0.430
0.301
0.203
0.117
0.070
0.026
0.005
0.
0.
0.
0.
0.
0.
0.
0.
0.
0.002
0.003
0.009
0.016
0.031
0.088
0.126
0.203
0.271
0.371
0.479
0.595
0.710
0.814
0.894
0.972
1.048
1.132
1.174
1.204
1.239
1.259
1.272
1.273
1.253
1.240
1.245
1.232
1.216
1.181
1.130
1.059
0.974
0.851
0.733
0.596
0.473
0.339
0.242
0.161
0.092
0.051
0.020
0.
0.
0.
0.
0.
0.
0.
0.
0.
0.
0.
0.002
0.003
0.004
0.017
0.042
0.087
0.151
0.225
0.302
0.399
0.485
0.595
0.693
0.803
0.898
0.988
1.051
1.116
1.163
1.191
1.218
1.223
1.222
1.192
1.171
1.139
1.122
1.092
1.041
0.971
0.892
0.803
0.706
0.597
0.474
0.357
0.261
0.186
0.123
0.070
0.032
0.013
0.
0.
0.
0.
0.
0.
0.
0.
0.
0.
0.
0.
0.
0.002
0.003
0.016
0.056
0.096
0.157
0.233
0.316
0.400
0.502
0.606
0.726
0.817
0.912
0.989
1.042
1.095
1.123
1.136
1.142
1.138
1.107
1.061
1.038
0.991
0.931
0.881
0.809
0.726
0.639
0.551
0.447
0.352
0.269
0.193
0.139
0.077
0.042
0.016
0.
0.
0.
0.
0.
0.
0.
0.
0.
0.
0.
0.
0.
0.
0.
0.
0.004
0.029
0.062
0.114
0.167
0.239
0.331
0.433
0.534
0.643
0.737
0.826
0.896
0.963
1.031
1.050
1.065
1.055
1.036
1.010
0.964
0.898
0.839
0.786
0.719
0.641
0.551
0.479
0.406
0.322
0.256
0.175
0.128
0.079
0.048
0.024
0.008
0.
0.
0.
0.
0.
0.
0.
0.
0.
0.
0.
0.
0.
0.
0.
0.
0.
0.021
0.042
0.084
0.124
0.177
0.255
0.356
0.453
0.564
0.652
0.740
0.811
0.887
0.938
0.968
0.970
0.961
0.932
0.884
0.828
0.763
0.689
0.617
0.554
0.480
0.415
0.347
0.281
0.201
0.144
0.107
0.066
0.036
0.023
0.004
0.
0.
0.
0.
0.
0.
0.
0.
0.
0.
0.
0.
0.
0.
0.
0.
0.
0.
0.005
0.033
0.054
0.095
0.137
0.203
0.292
0.383
0.456
0.562
0.649
0.725
0.791
0.842
0.851
0.859
0.842
0.801
0.752
0.707
0.638
0.556
0.484
0.410
0.349
0.287
0.227
0.170
0.110
0.066
0.052
0.029
0.016
0.004
0.
0.
0.
0.
0.
0.
0.
0.
0.
0.
0.
0.
0.
0.
0.
0.
0.
0.
0.
0.004
0.012
0.033
0.062
0.103
0.158
0.220
0.304
0.385
0.464
0.552
0.627
0.685
0.720
0.735
0.733
0.701
0.665
0.615
0.581
0.503
0.433
0.358
0.292
0.235
0.171
0.129
0.080
0.040
0.022
0.011
0.009
0.003
0.
0.
0.
0.
0.
0.
0.
0.
0.
0.
0.
0.
0.
0.
0.
0.
0.
0.
0.
0.
0.003
0.010
0.018
0.043
0.075
0.122
0.171
0.249
0.317
0.393
0.464
0.522
0.577
0.604
0.623
0.608
0.584
0.547
0.502
0.447
0.395
0.333
0.276
0.213
0.166
0.107
0.069
0.033
0.009
0.003
0.003
0.
0.
0.
0.
0.
0.
0.
0.
0.
0.
0.
0.
0.
0.
0.
0.
0.
0.
0.
0.
0.
0.
0.
0.004
0.015
0.031
0.056
0.098
0.139
0.199
0.265
0.333
0.394
0.450
0.487
0.514
0.517
0.503
0.471
0.437
0.397
0.350
0.291
0.244
0.191
0.148
0.107
0.070
0.036
0.012
0.003
0.
0.
0.
0.
0.
0.
0.
0.
0.
0.
0.
0.
0.
0.
0.
0.
0.
0.
0.
0.
0.
0.
0.
0.
0.
0.003
0.008
0.026
0.051
0.079
0.116
0.160
0.222
0.280
0.329
0.372
0.393
0.414
0.405
0.391
0.372
0.339
0.301
0.261
0.218
0.176
0.139
0.105
0.070
0.042
0.019
0.004
0.002
0.
0.
0.
0.
0.
0.
0.
0.
0.
0.
0.
0.
0.
0.
0.
0.
0.
0.
0.
0.
0.
0.
0.
0.
0.
0.
0.006
0.018
0.036
0.059
0.095
0.136
0.172
0.226
0.266
0.298
0.317
0.316
0.311
0.288
0.269
0.243
0.224
0.187
0.156
0.124
0.092
0.069
0.043
0.024
0.010
0.003
0.
0.
0.
0.
0.
0.
0.
0.
0.
0.
0.
0.
0.
0.
0.
0.
0.
0.
0.
0.
0.
0.
0.
0.
0.
0.
0.
0.003
0.010
0.024
0.045
0.075
0.100
0.133
0.168
0.200
0.221
0.229
0.230
0.225
0.217
0.198
0.173
0.150
0.124
0.100
0.076
0.062
0.043
0.025
0.015
0.003
0.002
0.
0.
0.
0.
0.
0.
0.
0.
0.
0.
0.
0.
0.
0.
0.
0.
0.
0.
0.
0.
0.
0.
0.
0.
0.
0.
0.
0.
0.005
0.017
0.034
0.050
0.074
0.099
0.120
0.140
0.150
0.163
0.166
0.156
0.146
0.136
0.115
0.094
0.076
0.059
0.045
0.033
0.020
0.015
0.003
0.002
0.
0.
0.
0.
0.
0.
0.
0.
0.
0.
0.
0.
0.
0.
0.
0.
0.
0.
0.
0.
0.
0.
0.
0.
0.
0.
0.
0.
0.
0.004
0.010
0.023
0.038
0.052
0.071
0.089
0.101
0.106
0.110
0.110
0.105
0.092
0.082
0.073
0.052
0.037
0.026
0.023
0.016
0.013
0.003
0.
0.
0.
0.
0.
0.
0.
0.
0.
0.
0.
0.
0.
0.
0.
0.
0.
0.
0.
0.
0.
0.
0.
0.
0.
0.
0.
0.
0.
0.
0.
0.
0.004
0.014
0.024
0.037
0.047
0.059
0.066
0.073
0.072
0.066
0.056
0.053
0.041
0.024
0.011
0.010
0.011
0.008
0.006
0.
0.
0.
0.
0.
0.
0.
0.
0.
0.
0.
0.
0.
0.
0.
0.
0.
0.
0.
0.
0.
0.
0.
0.
0.
0.
0.
0.
0.
0.
0.
0.
0.
0.
0.
0.005
0.010
0.015
0.019
0.025
0.025
0.026
0.022
0.015
0.006
0.005
0.002
0.
0.
0.
0.
0.
0.
0.
0.
0.
0.
0.
0.
0.
0.
0.
0.
0.
0.
0.
0.
0.
0.
0.
0.
0.
0.
0.
0.
0.
0.
0.
0.
0.
0.
0.
0.
0.
0.
0.
0.
0.005
0.020
0.038
0.052
0.062
0.071
0.068
0.067
0.041
0.036
0.024
0.012
0.007
0.003
0.002
0.
0.
0.
0.
0.
0.
0.
0.
0.
0.
0.
0.
0.
0.
0.
0.
0.
0.
0.
0.
0.
0.
0.
0.
0.
0.
0.
0.
0.
0.
0.
0.
0.
0.
0.
0.
0.
0.009
0.025
0.049
0.076
0.099
0.113
0.118
0.122
0.126
0.109
0.084
0.060
0.031
0.019
0.011
0.003
0.002
0.
0.
0.
0.
0.
0.
0.
0.
0.
0.
0.
0.
0.
0.
0.
0.
0.
0.
0.
0.
0.
0.
0.
0.
0.
0.
0.
0.
0.
0.
0.
0.
0.
0.
0.
0.008
0.033
0.060
0.087
0.122
0.149
0.177
0.205
0.203
0.197
0.179
0.152
0.112
0.072
0.043
0.018
0.011
0.003
0.
0.
0.
0.
0.
0.
0.
0.
0.
0.
0.
0.
0.
0.
0.
0.
0.
0.
0.
0.
0.
0.
0.
0.
0.
0.
0.
0.003
0.003
0.003
0.003
0.003
0.
0.
0.008
0.024
0.051
0.085
0.131
0.177
0.207
0.253
0.280
0.287
0.269
0.246
0.212
0.167
0.120
0.075
0.039
0.017
0.006
0.002
0.
0.
0.
0.
0.
0.
0.
0.
0.
0.
0.
0.
0.
0.
0.
0.
0.
0.
0.
0.
0.
0.
0.
0.
0.
0.003
0.004
0.004
0.004
0.004
0.004
0.003
0.006
0.015
0.037
0.072
0.127
0.181
0.234
0.291
0.342
0.373
0.376
0.369
0.335
0.292
0.231
0.174
0.116
0.066
0.027
0.012
0.003
0.
0.007
0.008
0.009
0.009
0.008
0.005
0.005
0.
0.
0.
0.
0.
0.
0.
0.
0.
0.
0.
0.
0.
0.
0.
0.
0.
0.003
0.004
0.005
0.005
0.005
0.004
0.007
0.014
0.026
0.051
0.092
0.159
0.225
0.293
0.367
0.424
0.469
0.481
0.456
0.419
0.372
0.309
0.239
0.171
0.105
0.060
0.024
0.015
0.021
0.032
0.035
0.034
0.033
0.028
0.017
0.010
0.006
0.004
0.
0.
0.
0.
0.
0.
0.
0.
0.
0.
0.
0.
0.
0.
0.
0.003
0.004
0.005
0.005
0.009
0.005
0.007
0.015
0.031
0.058
0.111
0.182
0.255
0.338
0.425
0.501
0.552
0.585
0.570
0.522
0.458
0.385
0.308
0.227
0.156
0.101
0.072
0.057
0.054
0.065
0.069
0.070
0.062
0.049
0.041
0.026
0.012
0.007
0.004
0.
0.
0.
0.
0.
0.
0.
0.
0.
0.
0.
0.
0.
0.
0.003
0.004
0.005
0.010
0.009
0.009
0.007
0.014
0.029
0.068
0.123
0.185
0.270
0.371
0.474
0.556
0.619
0.656
0.650
0.622
0.550
0.468
0.381
0.297
0.226
0.174
0.131
0.119
0.113
0.113
0.113
0.114
0.107
0.090
0.070
0.051
0.035
0.012
0.006
0.
0.
0.
0.
0.
0.
0.
0.
0.
0.
0.
0.
0.
0.
0.003
0.009
0.015
0.021
0.026
0.021
0.016
0.019
0.031
0.066
0.126
0.172
0.276
0.381
0.488
0.596
0.665
0.717
0.729
0.698
0.634
0.558
0.464
0.380
0.314
0.263
0.218
0.195
0.185
0.199
0.203
0.195
0.180
0.155
0.119
0.088
0.062
0.031
0.011
0.005
0.
0.
0.
0.
0.
0.
0.
0.
0.
0.
0.
0.
0.009
0.012
0.019
0.035
0.044
0.048
0.048
0.053
0.049
0.050
0.080
0.122
0.181
0.264
0.390
0.500
0.608
0.690
0.753
0.768
0.752
0.714
0.640
0.562
0.474
0.413
0.364
0.343
0.298
0.313
0.313
0.311
0.300
0.271
0.231
0.192
0.145
0.101
0.068
0.029
0.011
0.
0.
0.
0.
0.
0.
0.
0.
0.
0.
0.
0.010
0.014
0.027
0.040
0.062
0.081
0.092
0.098
0.101
0.114
0.117
0.130
0.157
0.183
0.282
0.382
0.499
0.609
0.714
0.786
0.829
0.830
0.792
0.741
0.656
0.581
0.527
0.495
0.452
0.453
0.445
0.447
0.444
0.430
0.394
0.336
0.275
0.217
0.149
0.101
0.053
0.028
0.010
0.
0.
0.
0.
0.
0.
0.
0.
0.
0.009
0.014
0.028
0.044
0.074
0.104
0.131
0.157
0.181
0.192
0.195
0.192
0.186
0.204
0.227
0.298
0.380
0.496
0.609
0.715
0.812
0.865
0.878
0.862
0.818
0.746
0.689
0.639
0.603
0.596
0.618
0.616
0.610
0.601
0.574
0.527
0.466
0.379
0.289
0.216
0.143
0.087
0.040
0.027
0.009
0.
0.
0.
0.
0.
0.
0.
0.
0.011
0.022
0.040
0.074
0.115
0.153
0.203
0.248
0.278
0.296
0.300
0.293
0.277
0.278
0.300
0.335
0.388
0.489
0.596
0.716
0.812
0.871
0.926
0.935
0.885
0.841
0.790
0.774
0.762
0.753
0.770
0.777
0.784
0.765
0.720
0.666
0.578
0.484
0.371
0.269
0.196
0.130
0.062
0.037
0.018
0.009
0.
0.
0.
0.
0.
0.
0.005
0.014
0.031
0.063
0.112
0.157
0.223
0.281
0.340
0.383
0.406
0.411
0.395
0.370
0.358
0.360
0.393
0.431
0.488
0.592
0.712
0.808
0.899
0.963
0.974
0.954
0.932
0.907
0.902
0.894
0.907
0.924
0.940
0.955
0.933
0.887
0.799
0.693
0.571
0.458
0.332
0.238
0.162
0.092
0.043
0.029
0.012
0.003
0.
0.
0.
0.
0.
0.009
0.016
0.036
0.078
0.137
0.200
0.272
0.362
0.434
0.487
0.522
0.526
0.498
0.463
0.434
0.415
0.423
0.483
0.537
0.617
0.717
0.829
0.916
0.991
1.024
1.030
1.021
1.016
1.001
1.011
1.018
1.063
1.100
1.109
1.096
1.026
0.945
0.814
0.662
0.525
0.396
0.290
0.188
0.107
0.060
0.035
0.015
0.009
0.
0.
0.
0.
0.
0.010
0.021
0.038
0.101
0.153
0.234
0.322
0.417
0.505
0.570
0.616
0.628
0.599
0.552
0.516
0.477
0.481
0.509
0.570
0.648
0.761
0.850
0.967
1.041
1.072
1.088
1.088
1.073
1.090
1.100
1.124
1.178
1.212
1.233
1.209
1.138
1.042
0.913
0.756
0.590
0.442
0.313
0.214
0.125
0.077
0.043
0.022
0.011
0.003
0.
0.
0.
0.
0.010
0.021
0.042
0.107
0.159
0.245
0.349
0.445
0.541
0.622
0.674
0.689
0.663
0.620
0.576
0.547
0.526
0.547
0.598
0.672
0.770
0.877
0.977
1.058
1.115
1.135
1.129
1.122
1.147
1.177
1.235
1.261
1.311
1.309
1.298
1.227
1.131
0.988
0.837
0.649
0.488
0.333
0.224
0.135
0.084
0.050
0.024
0.012
0.003
0.
0.
0.
0.
0.005
0.019
0.045
0.101
0.156
0.244
0.344
0.447
0.546
0.632
0.687
0.704
0.691
0.651
0.604
0.575
0.573
0.578
0.626
0.701
0.804
0.914
1.047
1.107
1.159
1.176
1.152
1.171
1.190
1.217
1.272
1.321
1.355
1.374
1.344
1.266
1.173
1.029
0.873
0.694
0.524
0.353
0.219
0.144
0.084
0.050
0.026
0.012
0.004
0.
0.
0.
0.
0.004
0.012
0.040
0.091
0.140
0.222
0.314
0.414
0.513
0.598
0.655
0.673
0.668
0.642
0.595
0.587
0.599
0.609
0.665
0.764
0.875
0.983
1.089
1.133
1.172
1.187
1.206
1.203
1.195
1.219
1.282
1.333
1.372
1.397
1.360
1.292
1.203
1.055
0.889
0.723
0.522
0.366
0.234
0.133
0.084
0.043
0.025
0.011
0.004
0.
0.
0.
0.
0.
0.010
0.029
0.071
0.118
0.185
0.265
0.359
0.445
0.525
0.578
0.606
0.609
0.593
0.572
0.566
0.583
0.641
0.698
0.818
0.919
1.051
1.141
1.199
1.216
1.233
1.225
1.201
1.196
1.220
1.255
1.298
1.348
1.385
1.362
1.302
1.203
1.056
0.865
0.704
0.506
0.359
0.249
0.128
0.073
0.038
0.018
0.006
0.003
0.
0.
0.
0.
0.
0.
0.018
0.039
0.086
0.138
0.215
0.285
0.361
0.431
0.477
0.504
0.525
0.517
0.513
0.527
0.587
0.648
0.758
0.884
1.015
1.126
1.201
1.251
1.248
1.241
1.251
1.195
1.188
1.201
1.210
1.240
1.315
1.351
1.317
1.274
1.182
1.027
0.858
0.675
0.509
0.372
0.231
0.129
0.056
0.027
0.013
0.005
0.
0.
0.
0.
0.
0.
0.
0.
0.022
0.052
0.090
0.152
0.211
0.272
0.321
0.365
0.395
0.418
0.425
0.443
0.496
0.565
0.686
0.821
0.952
1.093
1.197
1.258
1.292
1.299
1.276
1.253
1.212
1.161
1.175
1.176
1.195
1.254
1.300
1.269
1.220
1.145
1.025
0.855
0.670
0.514
0.367
0.243
0.122
0.042
0.020
0.006
0.004
0.
0.
0.
0.
0.
0.
0.
0.
0.002
0.021
0.049
0.090
0.142
0.189
0.230
0.261
0.287
0.310
0.356
0.401
0.465
0.559
0.694
0.846
1.006
1.151
1.248
1.306
1.319
1.337
1.304
1.250
1.197
1.150
1.146
1.124
1.183
1.204
1.237
1.227
1.202
1.142
1.014
0.858
0.693
0.512
0.366
0.233
0.130
0.038
0.011
0.004
0.
0.
0.
0.
0.
0.
0.
0.
0.
0.
0.003
0.016
0.031
0.075
0.109
0.140
0.164
0.193
0.243
0.291
0.338
0.461
0.581
0.723
0.901
1.077
1.209
1.298
1.367
1.388
1.373
1.310
1.257
1.186
1.143
1.104
1.105
1.135
1.160
1.182
1.192
1.169
1.133
1.013
0.871
0.695
0.537
0.386
0.261
0.125
0.048
0.013
0.
0.
0.
0.
0.
0.
0.
0.
0.
0.
0.
0.
0.002
0.003
0.024
0.043
0.065
0.087
0.136
0.190
0.268
0.359
0.489
0.628
0.798
0.973
1.145
1.279
1.381
1.433
1.447
1.432
1.353
1.269
1.171
1.114
1.070
1.085
1.101
1.118
1.149
1.183
1.165
1.118
1.030
0.867
0.697
0.556
0.412
0.261
0.158
0.059
0.024
0.002
0.
0.
0.
0.
0.
0.
0.
0.
0.
0.
0.
0.
0.
0.005
0.020
0.031
0.072
0.119
0.179
0.266
0.384
0.525
0.693
0.874
1.032
1.203
1.334
1.439
1.483
1.467
1.450
1.375
1.271
1.176
1.099
1.062
1.063
1.092
1.121
1.154
1.165
1.182
1.129
1.043
0.899
0.741
0.607
0.449
0.292
0.178
0.090
0.034
0.008
0.
0.
0.
0.
0.
0.
0.
0.
0.
0.
0.
0.
0.
0.
0.003
0.018
0.070
0.125
0.196
0.306
0.427
0.579
0.756
0.932
1.093
1.251
1.397
1.474
1.511
1.478
1.429
1.381
1.275
1.185
1.125
1.076
1.065
1.076
1.104
1.158
1.181
1.197
1.163
1.086
0.963
0.806
0.655
0.478
0.345
0.218
0.110
0.045
0.018
0.
0.
0.
0.
0.
0.
0.
0.
0.
0.
0.
0.
0.
0.
0.005
0.026
0.075
0.140
0.217
0.329
0.467
0.634
0.806
1.003
1.168
1.311
1.413
1.485
1.510
1.455
1.398
1.326
1.249
1.169
1.121
1.064
1.053
1.063
1.105
1.154
1.202
1.214
1.191
1.122
1.031
0.872
0.700
0.541
0.387
0.256
0.155
0.066
0.028
0.005
0.
0.
0.
0.
0.
0.
0.
0.
0.
0.
0.
0.
0.004
0.012
0.050
0.086
0.159
0.246
0.364
0.526
0.698
0.869
1.054
1.227
1.344
1.451
1.494
1.500
1.458
1.388
1.293
1.226
1.144
1.088
1.061
1.070
1.092
1.131
1.195
1.233
1.263
1.263
1.192
1.068
0.938
0.763
0.605
0.446
0.288
0.189
0.103
0.034
0.008
0.
0.
0.
0.
0.
0.
0.
0.
0.
0.
0.
0.
0.005
0.020
0.062
0.106
0.198
0.296
0.434
0.602
0.765
0.938
1.119
1.265
1.375
1.445
1.461
1.472
1.409
1.349
1.272
1.204
1.124
1.090
1.070
1.088
1.119
1.157
1.214
1.269
1.291
1.282
1.238
1.136
1.005
0.837
0.661
0.474
0.324
0.210
0.124
0.062
0.012
0.
0.
0.
0.
0.
0.
0.
0.
0.
0.
0.
0.
0.008
0.032
0.095
0.148
0.238
0.366
0.507
0.661
0.840
1.007
1.144
1.297
1.385
1.440
1.451
1.427
1.392
1.317
1.259
1.199
1.131
1.088
1.101
1.112
1.133
1.183
1.253
1.323
1.338
1.326
1.281
1.182
1.055
0.892
0.692
0.519
0.365
0.230
0.139
0.076
0.029
0.003
0.
0.
0.
0.
0.
0.
0.
0.
0.
0.
0.003
0.023
0.055
0.113
0.177
0.284
0.403
0.552
0.728
0.899
1.058
1.174
1.292
1.366
1.421
1.411
1.371
1.311
1.254
1.229
1.174
1.120
1.076
1.105
1.127
1.163
1.243
1.293
1.350
1.373
1.377
1.331
1.229
1.094
0.923
0.736
0.542
0.381
0.261
0.160
0.085
0.045
0.009
0.
0.
0.
0.
0.
0.
0.
0.
0.
0.003
0.013
0.036
0.076
0.130
0.211
0.313
0.428
0.586
0.767
0.937
1.083
1.210
1.284
1.342
1.380
1.382
1.340
1.274
1.212
1.166
1.129
1.122
1.091
1.124
1.149
1.197
1.269
1.343
1.402
1.423
1.427
1.377
1.271
1.125
0.959
0.771
0.593
0.417
0.279
0.175
0.101
0.048
0.020
0.
0.
0.
0.
0.
0.
0.
0.
0.002
0.011
0.021
0.044
0.087
0.151
0.237
0.339
0.471
0.615
0.788
0.971
1.112
1.216
1.293
1.351
1.360
1.353
1.306
1.216
1.179
1.155
1.134
1.125
1.116
1.119
1.164
1.219
1.292
1.379
1.442
1.456
1.456
1.395
1.293
1.179
1.002
0.812
0.616
0.437
0.287
0.184
0.113
0.052
0.026
0.
0.
0.
0.
0.
0.
0.
0.
0.003
0.014
0.030
0.061
0.097
0.160
0.249
0.359
0.493
0.645
0.804
0.966
1.125
1.236
1.301
1.339
1.349
1.319
1.270
1.199
1.140
1.118
1.124
1.121
1.119
1.149
1.193
1.254
1.331
1.407
1.462
1.485
1.489
1.406
1.313
1.188
1.013
0.830
0.646
0.445
0.304
0.193
0.114
0.063
0.028
0.
0.
0.
0.
0.
0.
0.
0.
0.010
0.016
0.034
0.062
0.102
0.159
0.258
0.365
0.501
0.654
0.814
0.958
1.090
1.213
1.284
1.314
1.302
1.274
1.234
1.192
1.163
1.144
1.150
1.127
1.164
1.168
1.220
1.294
1.362
1.440
1.473
1.524
1.485
1.434
1.331
1.188
1.027
0.819
0.637
0.460
0.313
0.200
0.126
0.059
0.027
0.
0.
0.
0.
0.
0.
0.
0.002
0.011
0.017
0.036
0.065
0.100
0.151
0.249
0.363
0.495
0.636
0.788
0.941
1.064
1.170
1.228
1.274
1.259
1.246
1.241
1.202
1.190
1.145
1.130
1.162
1.183
1.222
1.236
1.286
1.360
1.437
1.490
1.526
1.496
1.424
1.310
1.173
1.016
0.821
0.622
0.452
0.300
0.204
0.122
0.066
0.018
0.
0.
0.
0.
0.
0.
0.
0.002
0.010
0.016
0.035
0.062
0.092
0.143
0.229
0.338
0.461
0.600
0.762
0.900
1.012
1.136
1.207
1.241
1.263
1.266
1.251
1.245
1.225
1.173
1.183
1.207
1.198
1.233
1.264
1.309
1.344
1.444
1.488
1.495
1.479
1.412
1.311
1.146
0.977
0.801
0.616
0.431
0.287
0.199
0.117
0.063
0.020
0.
0.
0.
0.
0.
0.
0.
0.
0.004
0.015
0.032
0.048
0.082
0.125
0.194
0.295
0.415
0.544
0.689
0.836
0.961
1.063
1.137
1.217
1.254
1.268
1.269
1.262
1.250
1.225
1.217
1.222
1.239
1.245
1.254
1.307
1.367
1.408
1.464
1.458
1.434
1.357
1.245
1.091
0.932
0.757
0.585
0.414
0.269
0.168
0.109
0.051
0.018
0.
0.
0.
0.
0.
0.
0.
0.
0.003
0.013
0.018
0.038
0.065
0.105
0.168
0.252
0.348
0.460
0.602
0.745
0.876
0.985
1.058
1.143
1.207
1.270
1.257
1.261
1.267
1.251
1.259
1.254
1.242
1.257
1.263
1.284
1.325
1.357
1.385
1.384
1.338
1.269
1.159
1.013
0.863
0.675
0.530
0.362
0.238
0.152
0.089
0.041
0.008
0.
0.
0.
0.
0.
0.
0.
0.
0.002
0.004
0.014
0.029
0.039
0.079
0.134
0.207
0.300
0.400
0.518
0.662
0.783
0.885
0.999
1.084
1.163
1.221
1.238
1.271
1.263
1.279
1.284
1.277
1.246
1.247
1.250
1.245
1.263
1.276
1.296
1.267
1.207
1.109
1.028
0.895
0.759
0.600
0.443
0.310
0.207
0.122
0.077
0.025
0.002
0.
0.
0.
0.
0.
0.
0.
0.
0.
0.003
0.008
0.014
0.028
0.050
0.102
0.160
0.237
0.328
0.444
0.564
0.674
0.792
0.902
0.993
1.088
1.161
1.215
1.238
1.268
1.274
1.279
1.252
1.234
1.203
1.195
1.203
1.176
1.168
1.147
1.117
1.040
0.960
0.865
0.759
0.628
0.497
0.355
0.254
0.156
0.094
0.053
0.021
0.
0.
0.
0.
0.
0.
0.
0.
0.
0.
0.
0.003
0.004
0.010
0.024
0.062
0.117
0.188
0.262
0.351
0.462
0.562
0.682
0.796
0.893
0.992
1.092
1.146
1.191
1.218
1.218
1.230
1.213
1.188
1.139
1.119
1.101
1.069
1.050
1.013
0.955
0.886
0.800
0.713
0.602
0.488
0.379
0.275
0.185
0.114
0.071
0.030
0.008
0.
0.
0.
0.
0.
0.
0.
0.
0.
0.
0.
0.
0.002
0.003
0.003
0.036
0.075
0.130
0.186
0.272
0.368
0.460
0.561
0.676
0.786
0.890
0.979
1.056
1.096
1.133
1.149
1.150
1.120
1.106
1.057
1.004
0.974
0.946
0.901
0.832
0.776
0.711
0.641
0.548
0.467
0.372
0.280
0.200
0.129
0.072
0.045
0.020
0.
0.
0.
0.
0.
0.
0.
0.
0.
0.
0.
0.
0.
0.
0.
0.
0.009
0.041
0.077
0.135
0.200
0.279
0.367
0.466
0.580
0.695
0.796
0.884
0.944
0.983
1.032
1.052
1.052
1.033
0.997
0.945
0.903
0.837
0.796
0.724
0.674
0.597
0.543
0.483
0.411
0.332
0.262
0.190
0.121
0.076
0.043
0.023
0.004
0.
0.
0.
0.
0.
0.
0.
0.
0.
0.
0.
0.
0.
0.
0.
0.
0.
0.023
0.058
0.093
0.146
0.203
0.280
0.394
0.487
0.596
0.679
0.782
0.833
0.894
0.935
0.945
0.943
0.919
0.876
0.825
0.765
0.704
0.640
0.567
0.507
0.448
0.392
0.339
0.280
0.210
0.149
0.106
0.067
0.041
0.023
0.008
0.
0.
0.
0.
0.
0.
0.
0.
0.
0.
0.
0.
0.
0.
0.
0.
0.
0.
0.009
0.035
0.069
0.102
0.144
0.221
0.306
0.401
0.485
0.582
0.664
0.728
0.780
0.809
0.830
0.820
0.791
0.744
0.690
0.643
0.579
0.507
0.434
0.380
0.328
0.267
0.230
0.163
0.126
0.078
0.052
0.031
0.016
0.008
0.
0.
0.
0.
0.
0.
0.
0.
0.
0.
0.
0.
0.
0.
0.
0.
0.
0.
0.
0.004
0.018
0.039
0.070
0.115
0.170
0.229
0.306
0.387
0.469
0.540
0.610
0.659
0.696
0.699
0.685
0.648
0.618
0.574
0.513
0.453
0.389
0.333
0.281
0.239
0.179
0.130
0.082
0.049
0.025
0.017
0.009
0.003
0.
0.
0.
0.
0.
0.
0.
0.
0.
0.
0.
0.
0.
0.
0.
0.
0.
0.
0.
0.
0.003
0.005
0.015
0.042
0.079
0.122
0.170
0.241
0.300
0.378
0.443
0.494
0.542
0.569
0.581
0.568
0.537
0.503
0.458
0.403
0.349
0.295
0.242
0.187
0.150
0.102
0.066
0.037
0.021
0.011
0.003
0.
0.
0.
0.
0.
0.
0.
0.
0.
0.
0.
0.
0.
0.
0.
0.
0.
0.
0.
0.
0.
0.
0.
0.004
0.011
0.024
0.048
0.090
0.126
0.177
0.252
0.306
0.363
0.412
0.450
0.474
0.476
0.464
0.437
0.397
0.350
0.316
0.260
0.221
0.173
0.130
0.094
0.058
0.029
0.007
0.002
0.
0.
0.
0.
0.
0.
0.
0.
0.
0.
0.
0.
0.
0.
0.
0.
0.
0.
0.
0.
0.
0.
0.
0.
0.
0.003
0.007
0.023
0.040
0.067
0.104
0.145
0.202
0.248
0.301
0.344
0.359
0.371
0.373
0.360
0.332
0.303
0.262
0.229
0.195
0.155
0.118
0.090
0.061
0.035
0.013
0.003
0.
0.
0.
0.
0.
0.
0.
0.
0.
0.
0.
0.
0.
0.
0.
0.
0.
0.
0.
0.
0.
0.
0.
0.
0.
0.
0.
0.006
0.012
0.029
0.052
0.084
0.121
0.152
0.201
0.235
0.262
0.284
0.284
0.279
0.255
0.238
0.219
0.186
0.164
0.131
0.110
0.081
0.052
0.038
0.019
0.008
0.003
0.
0.
0.
0.
0.
0.
0.
0.
0.
0.
0.
0.
0.
0.
0.
0.
0.
0.
0.
0.
0.
0.
0.
0.
0.
0.
0.
0.
0.004
0.020
0.039
0.065
0.087
0.116
0.144
0.170
0.187
0.203
0.205
0.202
0.195
0.177
0.153
0.131
0.112
0.090
0.068
0.055
0.034
0.020
0.014
0.003
0.
0.
0.
0.
0.
0.
0.
0.
0.
0.
0.
0.
0.
0.
0.
0.
0.
0.
0.
0.
0.
0.
0.
0.
0.
0.
0.
0.
0.
0.004
0.014
0.029
0.042
0.063
0.081
0.104
0.119
0.131
0.144
0.147
0.140
0.132
0.117
0.104
0.085
0.065
0.053
0.040
0.027
0.018
0.013
0.003
0.
0.
0.
0.
0.
0.
0.
0.
0.
0.
0.
0.
0.
0.
0.
0.
0.
0.
0.
0.
0.
0.
0.
0.
0.
0.
0.
0.
0.
0.
0.003
0.004
0.017
0.032
0.044
0.061
0.073
0.088
0.093
0.092
0.093
0.093
0.083
0.071
0.062
0.041
0.033
0.023
0.020
0.015
0.008
0.002
0.
0.
0.
0.
0.
0.
0.
0.
0.
0.
0.
0.
0.
0.
0.
0.
0.
0.
0.
0.
0.
0.
0.
0.
0.
0.
0.
0.
0.
0.
0.
0.
0.003
0.009
0.020
0.031
0.040
0.047
0.057
0.063
0.062
0.057
0.049
0.040
0.037
0.022
0.010
0.009
0.006
0.005
0.
0.
0.
0.
0.
0.
0.
0.
0.
0.
0.
0.
0.
0.
0.
0.
0.
0.
0.
0.
0.
0.
0.
0.
0.
0.
0.
0.
0.
0.
0.
0.
0.
0.
0.
0.
0.012
0.023
0.028
0.038
0.041
0.043
0.040
0.030
0.025
0.012
0.007
0.003
0.003
0.
0.
0.
0.
0.
0.
0.
0.
0.
0.
0.
0.
0.
0.
0.
0.
0.
0.
0.
0.
0.
0.
0.
0.
0.
0.
0.
0.
0.
0.
0.
0.
0.
0.
0.
0.
0.
0.
0.004
0.020
0.041
0.059
0.074
0.082
0.086
0.090
0.083
0.065
0.049
0.041
0.021
0.013
0.006
0.003
0.
0.
0.
0.
0.
0.
0.
0.
0.
0.
0.
0.
0.
0.
0.
0.
0.
0.
0.
0.
0.
0.
0.
0.
0.
0.
0.
0.
0.
0.003
0.003
0.003
0.
0.
0.
0.
0.005
0.020
0.053
0.077
0.105
0.126
0.143
0.161
0.169
0.151
0.137
0.117
0.084
0.057
0.027
0.015
0.009
0.003
0.
0.
0.
0.
0.
0.
0.
0.
0.
0.
0.
0.
0.
0.
0.
0.
0.
0.
0.
0.
0.
0.
0.
0.
0.
0.
0.003
0.004
0.004
0.004
0.004
0.004
0.006
0.007
0.012
0.025
0.061
0.085
0.123
0.163
0.199
0.230
0.251
0.255
0.241
0.216
0.184
0.149
0.094
0.062
0.038
0.017
0.008
0.002
0.
0.
0.
0.
0.
0.
0.
0.
0.
0.
0.
0.
0.
0.
0.
0.
0.
0.
0.
0.
0.
0.
0.
0.
0.003
0.004
0.005
0.005
0.006
0.006
0.008
0.008
0.013
0.024
0.050
0.090
0.131
0.178
0.234
0.290
0.330
0.348
0.351
0.343
0.307
0.259
0.206
0.148
0.099
0.057
0.032
0.013
0.003
0.
0.
0.
0.
0.
0.
0.
0.
0.
0.
0.
0.
0.
0.
0.
0.
0.
0.
0.
0.
0.
0.
0.
0.
0.003
0.005
0.006
0.011
0.012
0.012
0.015
0.019
0.024
0.046
0.071
0.117
0.178
0.240
0.301
0.382
0.438
0.472
0.477
0.456
0.405
0.350
0.287
0.215
0.141
0.083
0.047
0.023
0.010
0.002
0.003
0.007
0.008
0.008
0.008
0.005
0.
0.
0.
0.
0.
0.
0.
0.
0.
0.
0.
0.
0.
0.
0.
0.
0.
0.004
0.005
0.012
0.013
0.014
0.017
0.017
0.021
0.031
0.057
0.088
0.144
0.218
0.288
0.374
0.470
0.535
0.580
0.593
0.576
0.519
0.444
0.371
0.289
0.206
0.136
0.082
0.039
0.018
0.023
0.024
0.031
0.030
0.029
0.022
0.012
0.009
0.005
0.
0.
0.
0.
0.
0.
0.
0.
0.
0.
0.
0.
0.
0.
0.003
0.004
0.010
0.013
0.015
0.016
0.023
0.023
0.031
0.036
0.061
0.102
0.163
0.239
0.322
0.433
0.536
0.620
0.673
0.704
0.695
0.656
0.568
0.467
0.375
0.282
0.187
0.137
0.087
0.067
0.062
0.061
0.065
0.062
0.056
0.048
0.036
0.024
0.011
0.006
0.
0.
0.
0.
0.
0.
0.
0.
0.
0.
0.
0.
0.
0.003
0.004
0.010
0.013
0.015
0.016
0.024
0.023
0.027
0.036
0.066
0.100
0.175
0.251
0.356
0.468
0.584
0.679
0.755
0.803
0.804
0.758
0.677
0.582
0.469
0.363
0.269
0.217
0.163
0.137
0.112
0.125
0.121
0.116
0.107
0.090
0.071
0.052
0.027
0.011
0.006
0.
0.
0.
0.
0.
0.
0.
0.
0.
0.
0.
0.
0.
0.004
0.014
0.022
0.026
0.030
0.035
0.037
0.029
0.043
0.054
0.104
0.165
0.258
0.368
0.483
0.617
0.733
0.819
0.871
0.876
0.836
0.757
0.666
0.556
0.457
0.367
0.297
0.253
0.225
0.205
0.201
0.210
0.196
0.179
0.156
0.123
0.086
0.060
0.030
0.010
0.005
0.
0.
0.
0.
0.
0.
0.
0.
0.
0.
0.
0.
0.013
0.022
0.028
0.043
0.053
0.056
0.059
0.058
0.072
0.084
0.126
0.177
0.253
0.368
0.495
0.617
0.752
0.862
0.926
0.934
0.910
0.848
0.764
0.661
0.549
0.467
0.415
0.381
0.334
0.320
0.312
0.316
0.304
0.270
0.231
0.195
0.147
0.101
0.070
0.028
0.010
0.
0.
0.
0.
0.
0.
0.
0.
0.
0.
0.
0.011
0.015
0.029
0.052
0.067
0.081
0.095
0.102
0.126
0.125
0.142
0.154
0.196
0.259
0.362
0.498
0.618
0.746
0.872
0.936
0.984
0.982
0.930
0.863
0.765
0.671
0.587
0.540
0.499
0.474
0.475
0.455
0.457
0.434
0.387
0.337
0.271
0.210
0.153
0.102
0.063
0.029
0.009
0.
0.
0.
0.
0.
0.
0.
0.
0.
0.010
0.015
0.027
0.048
0.074
0.104
0.129
0.165
0.191
0.196
0.208
0.220
0.227
0.249
0.290
0.367
0.474
0.605
0.727
0.849
0.947
1.010
1.034
1.018
0.958
0.876
0.801
0.733
0.682
0.645
0.630
0.630
0.620
0.609
0.568
0.523
0.456
0.378
0.289
0.212
0.141
0.087
0.045
0.024
0.009
0.
0.
0.
0.
0.
0.
0.
0.004
0.013
0.024
0.040
0.071
0.111
0.148
0.198
0.242
0.284
0.301
0.313
0.312
0.305
0.318
0.357
0.412
0.469
0.595
0.732
0.843
0.960
1.036
1.075
1.079
1.032
0.962
0.898
0.863
0.833
0.794
0.791
0.805
0.792
0.775
0.732
0.664
0.583
0.483
0.371
0.272
0.194
0.114
0.064
0.034
0.019
0.009
0.
0.
0.
0.
0.
0.
0.005
0.016
0.030
0.057
0.096
0.147
0.205
0.273
0.338
0.382
0.406
0.425
0.421
0.408
0.402
0.417
0.462
0.524
0.605
0.717
0.849
0.964
1.058
1.115
1.125
1.083
1.043
1.014
0.985
0.962
0.944
0.947
0.959
0.957
0.931
0.880
0.800
0.697
0.578
0.453
0.330
0.236
0.151
0.080
0.045
0.030
0.012
0.007
0.
0.
0.
0.
0.
0.010
0.018
0.038
0.073
0.126
0.190
0.264
0.351
0.424
0.484
0.521
0.536
0.530
0.512
0.492
0.477
0.522
0.564
0.643
0.730
0.864
0.978
1.085
1.133
1.163
1.152
1.134
1.114
1.084
1.065
1.064
1.094
1.109
1.107
1.083
1.014
0.919
0.800
0.670
0.523
0.379
0.275
0.183
0.111
0.060
0.037
0.020
0.009
0.
0.
0.
0.
0.
0.011
0.023
0.041
0.084
0.141
0.216
0.308
0.401
0.496
0.569
0.617
0.636
0.625
0.610
0.570
0.552
0.549
0.596
0.674
0.747
0.864
0.999
1.098
1.158
1.206
1.201
1.194
1.168
1.161
1.163
1.179
1.210
1.225
1.219
1.191
1.118
1.016
0.883
0.736
0.588
0.433
0.306
0.207
0.120
0.079
0.042
0.023
0.011
0.003
0.
0.
0.
0.
0.011
0.023
0.040
0.086
0.157
0.234
0.326
0.427
0.537
0.620
0.674
0.703
0.695
0.675
0.630
0.610
0.601
0.645
0.697
0.775
0.887
0.999
1.105
1.184
1.228
1.239
1.227
1.209
1.219
1.243
1.255
1.287
1.311
1.321
1.275
1.196
1.102
0.951
0.789
0.639
0.465
0.322
0.209
0.128
0.084
0.047
0.025
0.012
0.004
0.
0.
0.
0.
0.006
0.021
0.037
0.082
0.156
0.229
0.321
0.435
0.545
0.628
0.688
0.722
0.722
0.693
0.662
0.643
0.647
0.676
0.718
0.799
0.916
1.020
1.133
1.217
1.250
1.258
1.248
1.235
1.261
1.292
1.300
1.329
1.366
1.359
1.344
1.251
1.131
1.000
0.840
0.658
0.496
0.338
0.210
0.128
0.080
0.046
0.025
0.012
0.004
0.
0.
0.
0.
0.005
0.014
0.032
0.071
0.136
0.212
0.295
0.405
0.510
0.597
0.657
0.696
0.697
0.681
0.661
0.662
0.682
0.694
0.747
0.837
0.948
1.063
1.156
1.229
1.262
1.278
1.270
1.280
1.259
1.284
1.300
1.348
1.370
1.377
1.353
1.273
1.148
1.000
0.842
0.661
0.490
0.342
0.206
0.126
0.075
0.039
0.023
0.011
0.004
0.
0.
0.
0.
0.
0.011
0.023
0.058
0.108
0.176
0.259
0.343
0.443
0.525
0.588
0.630
0.635
0.635
0.632
0.651
0.682
0.716
0.773
0.873
1.000
1.104
1.208
1.279
1.277
1.289
1.295
1.283
1.273
1.270
1.284
1.333
1.348
1.373
1.341
1.252
1.146
1.008
0.825
0.650
0.480
0.349
0.219
0.117
0.067
0.034
0.016
0.010
0.003
0.
0.
0.
0.
0.
0.005
0.016
0.038
0.069
0.134
0.199
0.272
0.363
0.431
0.487
0.532
0.548
0.566
0.582
0.620
0.667
0.725
0.829
0.936
1.062
1.172
1.268
1.328
1.337
1.315
1.323
1.271
1.244
1.248
1.242
1.270
1.323
1.339
1.294
1.233
1.123
0.999
0.819
0.641
0.481
0.355
0.206
0.110
0.048
0.027
0.013
0.005
0.003
0.
0.
0.
0.
0.
0.
0.005
0.019
0.048
0.082
0.139
0.201
0.259
0.329
0.373
0.420
0.456
0.473
0.515
0.575
0.637
0.737
0.854
0.990
1.117
1.232
1.309
1.372
1.354
1.347
1.306
1.253
1.225
1.200
1.220
1.223
1.262
1.285
1.257
1.203
1.111
0.983
0.806
0.633
0.494
0.349
0.224
0.120
0.044
0.020
0.006
0.004
0.
0.
0.
0.
0.
0.
0.
0.
0.004
0.018
0.047
0.089
0.131
0.183
0.224
0.266
0.313
0.353
0.395
0.447
0.515
0.621
0.738
0.898
1.042
1.173
1.278
1.343
1.365
1.379
1.362
1.301
1.233
1.185
1.169
1.142
1.176
1.216
1.226
1.209
1.178
1.100
0.974
0.814
0.644
0.489
0.350
0.222
0.140
0.049
0.010
0.004
0.
0.
0.
0.
0.
0.
0.
0.
0.
0.
0.002
0.010
0.033
0.075
0.101
0.135
0.174
0.217
0.273
0.329
0.398
0.506
0.620
0.776
0.942
1.092
1.238
1.332
1.392
1.409
1.397
1.363
1.290
1.210
1.156
1.125
1.118
1.119
1.138
1.182
1.180
1.153
1.088
0.980
0.818
0.645
0.498
0.366
0.232
0.132
0.064
0.022
0.005
0.
0.
0.
0.
0.
0.
0.
0.
0.
0.
0.
0.002
0.003
0.025
0.052
0.080
0.101
0.146
0.220
0.293
0.402
0.534
0.679
0.824
0.997
1.156
1.296
1.386
1.453
1.471
1.428
1.376
1.273
1.193
1.125
1.083
1.088
1.110
1.105
1.141
1.161
1.140
1.084
0.998
0.850
0.681
0.536
0.396
0.257
0.149
0.083
0.029
0.009
0.
0.
0.
0.
0.
0.
0.
0.
0.
0.
0.
0.
0.
0.005
0.021
0.036
0.078
0.137
0.209
0.288
0.415
0.567
0.741
0.905
1.066
1.221
1.351
1.434
1.465
1.470
1.442
1.356
1.283
1.203
1.112
1.060
1.070
1.099
1.113
1.136
1.170
1.150
1.111
1.036
0.901
0.759
0.590
0.442
0.305
0.177
0.097
0.042
0.018
0.
0.
0.
0.
0.
0.
0.
0.
0.
0.
0.
0.
0.
0.
0.003
0.026
0.075
0.138
0.212
0.315
0.452
0.621
0.798
0.963
1.128
1.264
1.380
1.488
1.499
1.461
1.423
1.353
1.260
1.162
1.108
1.059
1.068
1.088
1.119
1.153
1.163
1.203
1.157
1.101
0.972
0.835
0.663
0.489
0.345
0.236
0.124
0.055
0.024
0.005
0.
0.
0.
0.
0.
0.
0.
0.
0.
0.
0.
0.
0.
0.006
0.032
0.089
0.145
0.230
0.340
0.483
0.658
0.844
1.032
1.189
1.312
1.415
1.479
1.485
1.453
1.399
1.301
1.232
1.161
1.126
1.081
1.048
1.083
1.141
1.163
1.204
1.218
1.200
1.141
1.036
0.892
0.731
0.552
0.403
0.272
0.163
0.071
0.031
0.005
0.
0.
0.
0.
0.
0.
0.
0.
0.
0.
0.
0.
0.005
0.017
0.041
0.096
0.161
0.256
0.389
0.532
0.707
0.908
1.077
1.228
1.354
1.440
1.483
1.489
1.438
1.375
1.297
1.202
1.138
1.101
1.067
1.054
1.071
1.132
1.190
1.239
1.263
1.260
1.187
1.091
0.950
0.772
0.619
0.448
0.319
0.198
0.105
0.053
0.009
0.
0.
0.
0.
0.
0.
0.
0.
0.
0.
0.
0.
0.006
0.026
0.061
0.122
0.204
0.313
0.454
0.599
0.781
0.947
1.123
1.291
1.386
1.445
1.455
1.452
1.401
1.321
1.259
1.148
1.107
1.070
1.061
1.071
1.092
1.164
1.213
1.274
1.305
1.285
1.232
1.143
1.013
0.840
0.656
0.492
0.340
0.214
0.130
0.071
0.027
0.002
0.
0.
0.
0.
0.
0.
0.
0.
0.
0.
0.
0.017
0.047
0.096
0.158
0.246
0.372
0.518
0.663
0.847
1.004
1.151
1.289
1.382
1.428
1.437
1.410
1.347
1.285
1.207
1.151
1.089
1.073
1.078
1.078
1.142
1.203
1.262
1.314
1.338
1.329
1.282
1.197
1.063
0.889
0.707
0.529
0.385
0.243
0.152
0.087
0.041
0.008
0.
0.
0.
0.
0.
0.
0.
0.
0.
0.002
0.016
0.032
0.071
0.122
0.190
0.289
0.418
0.571
0.735
0.904
1.073
1.178
1.285
1.382
1.417
1.406
1.367
1.302
1.235
1.174
1.127
1.082
1.047
1.085
1.111
1.155
1.208
1.290
1.339
1.378
1.375
1.336
1.238
1.114
0.936
0.752
0.573
0.407
0.274
0.171
0.098
0.054
0.016
0.
0.
0.
0.
0.
0.
0.
0.
0.002
0.011
0.025
0.044
0.087
0.146
0.222
0.329
0.454
0.615
0.772
0.956
1.101
1.204
1.296
1.330
1.390
1.382
1.338
1.272
1.208
1.129
1.100
1.060
1.041
1.089
1.141
1.197
1.253
1.340
1.400
1.432
1.417
1.376
1.285
1.157
0.988
0.799
0.615
0.438
0.293
0.185
0.112
0.057
0.027
0.
0.
0.
0.
0.
0.
0.
0.
0.005
0.015
0.031
0.059
0.103
0.169
0.257
0.365
0.503
0.646
0.823
0.984
1.132
1.223
1.287
1.332
1.367
1.351
1.307
1.214
1.153
1.099
1.089
1.072
1.058
1.097
1.137
1.210
1.293
1.391
1.463
1.479
1.451
1.400
1.305
1.190
1.014
0.831
0.645
0.462
0.303
0.200
0.127
0.058
0.031
0.
0.
0.
0.
0.
0.
0.
0.002
0.011
0.018
0.038
0.074
0.119
0.186
0.277
0.398
0.531
0.668
0.829
1.001
1.143
1.256
1.303
1.330
1.330
1.315
1.287
1.197
1.137
1.093
1.063
1.045
1.070
1.113
1.183
1.243
1.307
1.395
1.458
1.497
1.494
1.432
1.343
1.204
1.043
0.837
0.659
0.483
0.316
0.213
0.128
0.064
0.033
0.
0.
0.
0.
0.
0.
0.
0.003
0.013
0.025
0.044
0.081
0.125
0.189
0.292
0.416
0.551
0.693
0.833
0.986
1.114
1.238
1.306
1.319
1.307
1.296
1.256
1.198
1.131
1.105
1.088
1.096
1.103
1.125
1.184
1.240
1.326
1.407
1.482
1.495
1.502
1.439
1.349
1.210
1.044
0.856
0.661
0.467
0.329
0.215
0.134
0.061
0.033
0.
0.
0.
0.
0.
0.
0.
0.003
0.013
0.026
0.046
0.079
0.123
0.186
0.282
0.399
0.541
0.696
0.832
0.974
1.101
1.210
1.282
1.299
1.298
1.290
1.255
1.225
1.169
1.138
1.142
1.133
1.121
1.153
1.194
1.266
1.339
1.388
1.478
1.506
1.484
1.439
1.328
1.195
1.019
0.840
0.653
0.466
0.314
0.213
0.126
0.062
0.026
0.
0.
0.
0.
0.
0.
0.
0.003
0.013
0.025
0.044
0.076
0.113
0.168
0.259
0.382
0.522
0.666
0.810
0.935
1.059
1.161
1.255
1.315
1.315
1.301
1.287
1.281
1.216
1.175
1.156
1.163
1.179
1.176
1.216
1.270
1.313
1.392
1.454
1.479
1.472
1.417
1.298
1.161
0.993
0.793
0.624
0.457
0.298
0.201
0.118
0.060
0.019
0.
0.
0.
0.
0.
0.
0.
0.002
0.012
0.019
0.040
0.064
0.098
0.146
0.231
0.344
0.467
0.606
0.743
0.887
1.012
1.107
1.193
1.263
1.307
1.317
1.333
1.310
1.280
1.238
1.225
1.200
1.199
1.178
1.205
1.264
1.311
1.373
1.427
1.427
1.415
1.371
1.244
1.106
0.928
0.749
0.583
0.426
0.272
0.176
0.109
0.048
0.015
0.
0.
0.
0.
0.
0.
0.
0.002
0.010
0.016
0.033
0.048
0.079
0.127
0.196
0.295
0.400
0.523
0.674
0.817
0.933
1.045
1.140
1.221
1.266
1.314
1.334
1.329
1.309
1.275
1.252
1.234
1.195
1.196
1.198
1.243
1.279
1.318
1.345
1.366
1.331
1.258
1.143
1.020
0.857
0.686
0.522
0.370
0.238
0.153
0.095
0.036
0.008
0.
0.
0.
0.
0.
0.
0.
0.
0.003
0.012
0.018
0.037
0.054
0.104
0.157
0.243
0.342
0.447
0.578
0.716
0.850
0.971
1.076
1.168
1.231
1.276
1.302
1.314
1.322
1.291
1.262
1.253
1.204
1.193
1.172
1.188
1.222
1.223
1.242
1.237
1.182
1.130
1.027
0.904
0.759
0.604
0.435
0.311
0.202
0.121
0.073
0.030
0.003
0.
0.
0.
0.
0.
0.
0.
0.
0.
0.003
0.013
0.022
0.035
0.071
0.123
0.190
0.269
0.378
0.484
0.618
0.751
0.870
0.972
1.092
1.153
1.224
1.266
1.272
1.286
1.277
1.260
1.250
1.201
1.147
1.122
1.124
1.124
1.121
1.116
1.096
1.034
0.968
0.864
0.755
0.633
0.495
0.366
0.251
0.157
0.095
0.048
0.015
0.
0.
0.
0.
0.
0.
0.
0.
0.
0.
0.002
0.003
0.012
0.020
0.038
0.081
0.143
0.210
0.292
0.395
0.518
0.626
0.741
0.859
0.955
1.042
1.136
1.191
1.209
1.236
1.237
1.214
1.179
1.136
1.070
1.032
1.020
1.015
0.993
0.972
0.930
0.869
0.802
0.701
0.608
0.508
0.389
0.275
0.192
0.114
0.057
0.023
0.003
0.
0.
0.
0.
0.
0.
0.
0.
0.
0.
0.
0.
0.003
0.003
0.013
0.045
0.089
0.150
0.226
0.297
0.401
0.507
0.607
0.716
0.831
0.934
1.017
1.085
1.128
1.137
1.144
1.131
1.089
1.044
0.991
0.941
0.889
0.873
0.828
0.775
0.730
0.680
0.630
0.554
0.469
0.374
0.280
0.204
0.126
0.076
0.038
0.018
0.
0.
0.
0.
0.
0.
0.
0.
0.
0.
0.
0.
0.
0.
0.
0.002
0.017
0.051
0.096
0.150
0.224
0.297
0.396
0.489
0.613
0.718
0.812
0.897
0.968
1.001
1.032
1.034
1.020
0.981
0.932
0.872
0.808
0.757
0.705
0.658
0.607
0.562
0.508
0.466
0.398
0.336
0.253
0.190
0.127
0.079
0.046
0.021
0.003
0.
0.
0.
0.
0.
0.
0.
0.
0.
0.
0.
0.
0.
0.
0.
0.
0.005
0.037
0.066
0.106
0.151
0.220
0.307
0.394
0.504
0.602
0.698
0.773
0.832
0.870
0.904
0.909
0.888
0.859
0.798
0.744
0.687
0.629
0.565
0.506
0.460
0.416
0.374
0.331
0.276
0.216
0.158
0.112
0.075
0.045
0.017
0.008
0.
0.
0.
0.
0.
0.
0.
0.
0.
0.
0.
0.
0.
0.
0.
0.
0.
0.
0.012
0.042
0.075
0.108
0.154
0.234
0.298
0.391
0.477
0.571
0.646
0.702
0.746
0.775
0.786
0.760
0.720
0.667
0.611
0.569
0.496
0.440
0.386
0.342
0.300
0.254
0.213
0.157
0.113
0.076
0.060
0.036
0.016
0.008
0.
0.
0.
0.
0.
0.
0.
0.
0.
0.
0.
0.
0.
0.
0.
0.
0.
0.
0.
0.004
0.021
0.041
0.069
0.110
0.161
0.230
0.298
0.369
0.441
0.509
0.569
0.606
0.635
0.627
0.608
0.586
0.543
0.504
0.447
0.393
0.330
0.286
0.252
0.211
0.175
0.124
0.076
0.058
0.041
0.027
0.014
0.003
0.
0.
0.
0.
0.
0.
0.
0.
0.
0.
0.
0.
0.
0.
0.
0.
0.
0.
0.
0.
0.003
0.005
0.021
0.044
0.074
0.110
0.164
0.217
0.278
0.343
0.395
0.441
0.485
0.507
0.513
0.507
0.478
0.443
0.402
0.345
0.292
0.248
0.204
0.173
0.133
0.104
0.054
0.038
0.033
0.017
0.004
0.
0.
0.
0.
0.
0.
0.
0.
0.
0.
0.
0.
0.
0.
0.
0.
0.
0.
0.
0.
0.
0.
0.
0.004
0.010
0.018
0.043
0.075
0.110
0.161
0.213
0.264
0.321
0.364
0.393
0.412
0.412
0.403
0.376
0.342
0.299
0.246
0.213
0.181
0.138
0.111
0.071
0.048
0.019
0.008
0.
0.
0.
0.
0.
0.
0.
0.
0.
0.
0.
0.
0.
0.
0.
0.
0.
0.
0.
0.
0.
0.
0.
0.
0.
0.
0.
0.004
0.014
0.030
0.056
0.087
0.122
0.157
0.214
0.257
0.286
0.309
0.319
0.310
0.296
0.269
0.241
0.214
0.185
0.153
0.128
0.095
0.073
0.043
0.022
0.011
0.003
0.
0.
0.
0.
0.
0.
0.
0.
0.
0.
0.
0.
0.
0.
0.
0.
0.
0.
0.
0.
0.
0.
0.
0.
0.
0.
0.
0.
0.007
0.020
0.043
0.069
0.092
0.126
0.155
0.194
0.218
0.235
0.230
0.222
0.214
0.197
0.178
0.153
0.133
0.105
0.083
0.064
0.039
0.023
0.015
0.003
0.002
0.
0.
0.
0.
0.
0.
0.
0.
0.
0.
0.
0.
0.
0.
0.
0.
0.
0.
0.
0.
0.
0.
0.
0.
0.
0.
0.
0.
0.003
0.016
0.029
0.045
0.071
0.095
0.114
0.129
0.145
0.158
0.168
0.162
0.153
0.142
0.129
0.106
0.090
0.071
0.052
0.036
0.025
0.016
0.004
0.002
0.
0.
0.
0.
0.
0.
0.
0.
0.
0.
0.
0.
0.
0.
0.
0.
0.
0.
0.
0.
0.
0.
0.
0.
0.
0.
0.
0.
0.
0.
0.007
0.017
0.034
0.050
0.065
0.084
0.096
0.107
0.113
0.119
0.116
0.106
0.094
0.081
0.067
0.048
0.038
0.027
0.022
0.015
0.007
0.002
0.
0.
0.
0.
0.
0.
0.
0.
0.
0.
0.
0.
0.
0.
0.
0.
0.
0.
0.
0.
0.
0.
0.
0.
0.
0.
0.
0.
0.
0.
0.
0.003
0.013
0.026
0.035
0.045
0.059
0.071
0.075
0.075
0.070
0.077
0.066
0.057
0.039
0.034
0.020
0.019
0.014
0.008
0.002
0.
0.
0.
0.
0.
0.
0.
0.
0.
0.
0.
0.
0.
0.
0.
0.
0.
0.
0.
0.
0.
0.
0.
0.
0.
0.
0.
0.
0.
0.
0.
0.
0.
0.
0.003
0.013
0.025
0.031
0.037
0.045
0.047
0.051
0.047
0.040
0.031
0.018
0.016
0.005
0.005
0.005
0.004
0.
0.
0.
0.
0.
0.
0.
0.
0.
0.
0.
0.
0.
0.
0.
0.
0.
0.
0.
0.
0.
0.
0.
0.
0.
0.
0.
0.
0.
0.
0.
0.
0.
0.
0.
0.011
0.027
0.034
0.050
0.060
0.052
0.055
0.052
0.051
0.035
0.026
0.012
0.006
0.003
0.002
0.
0.
0.
0.
0.
0.
0.
0.
0.
0.
0.
0.
0.
0.
0.
0.
0.
0.
0.
0.
0.
0.
0.
0.
0.
0.
0.
0.
0.
0.
0.003
0.003
0.
0.
0.
0.
0.005
0.017
0.048
0.065
0.086
0.091
0.107
0.111
0.113
0.101
0.088
0.073
0.054
0.033
0.020
0.012
0.004
0.002
0.
0.
0.
0.
0.
0.
0.
0.
0.
0.
0.
0.
0.
0.
0.
0.
0.
0.
0.
0.
0.
0.
0.
0.
0.
0.
0.003
0.004
0.004
0.005
0.004
0.004
0.007
0.008
0.010
0.033
0.064
0.084
0.107
0.135
0.163
0.179
0.195
0.201
0.190
0.166
0.133
0.105
0.072
0.050
0.025
0.013
0.004
0.002
0.
0.
0.
0.
0.
0.
0.
0.
0.
0.
0.
0.
0.
0.
0.
0.
0.
0.
0.
0.
0.
0.
0.
0.
0.003
0.004
0.005
0.006
0.011
0.011
0.009
0.014
0.020
0.033
0.054
0.090
0.122
0.162
0.199
0.245
0.286
0.305
0.307
0.294
0.255
0.211
0.166
0.118
0.075
0.049
0.021
0.010
0.003
0.
0.
0.
0.
0.
0.
0.
0.
0.
0.
0.
0.
0.
0.
0.
0.
0.
0.
0.
0.
0.
0.
0.
0.003
0.004
0.006
0.012
0.014
0.019
0.023
0.023
0.033
0.039
0.050
0.085
0.121
0.178
0.230
0.293
0.360
0.404
0.428
0.432
0.399
0.363
0.304
0.237
0.180
0.116
0.070
0.043
0.018
0.008
0.002
0.
0.
0.
0.
0.
0.
0.
0.
0.
0.
0.
0.
0.
0.
0.
0.
0.
0.
0.
0.
0.
0.
0.004
0.005
0.012
0.015
0.022
0.027
0.029
0.038
0.041
0.056
0.072
0.110
0.161
0.224
0.302
0.386
0.458
0.529
0.564
0.566
0.535
0.481
0.415
0.331
0.256
0.170
0.107
0.061
0.032
0.013
0.005
0.003
0.003
0.007
0.007
0.007
0.002
0.
0.
0.
0.
0.
0.
0.
0.
0.
0.
0.
0.
0.
0.
0.
0.
0.004
0.011
0.014
0.022
0.026
0.032
0.034
0.044
0.047
0.066
0.086
0.132
0.192
0.270
0.359
0.464
0.565
0.632
0.684
0.691
0.668
0.618
0.536
0.435
0.345
0.246
0.167
0.103
0.057
0.024
0.020
0.022
0.024
0.022
0.022
0.016
0.010
0.008
0.004
0.
0.
0.
0.
0.
0.
0.
0.
0.
0.
0.
0.
0.
0.003
0.004
0.012
0.016
0.024
0.029
0.035
0.037
0.048
0.050
0.070
0.101
0.141
0.211
0.292
0.412
0.531
0.639
0.722
0.789
0.818
0.811
0.763
0.674
0.554
0.437
0.332
0.234
0.161
0.111
0.068
0.061
0.054
0.058
0.056
0.054
0.040
0.031
0.017
0.010
0.005
0.
0.
0.
0.
0.
0.
0.
0.
0.
0.
0.
0.
0.003
0.004
0.012
0.016
0.025
0.030
0.036
0.038
0.052
0.060
0.070
0.103
0.155
0.219
0.315
0.441
0.563
0.696
0.787
0.880
0.925
0.914
0.874
0.791
0.664
0.533
0.409
0.299
0.230
0.164
0.135
0.121
0.116
0.112
0.110
0.100
0.089
0.064
0.045
0.023
0.010
0.005
0.
0.
0.
0.
0.
0.
0.
0.
0.
0.
0.
0.
0.004
0.011
0.019
0.034
0.040
0.049
0.056
0.064
0.070
0.074
0.103
0.147
0.227
0.333
0.450
0.587
0.731
0.860
0.945
0.998
1.006
0.971
0.891
0.772
0.633
0.508
0.398
0.331
0.270
0.230
0.203
0.201
0.193
0.182
0.165
0.146
0.113
0.086
0.057
0.022
0.008
0.
0.
0.
0.
0.
0.
0.
0.
0.
0.
0.
0.
0.003
0.020
0.027
0.034
0.052
0.066
0.073
0.073
0.092
0.101
0.128
0.158
0.224
0.331
0.459
0.601
0.729
0.871
0.983
1.051
1.076
1.045
0.968
0.852
0.747
0.621
0.518
0.444
0.397
0.345
0.315
0.310
0.306
0.284
0.259
0.223
0.184
0.137
0.101
0.062
0.022
0.009
0.
0.
0.
0.
0.
0.
0.
0.
0.
0.
0.
0.011
0.024
0.036
0.057
0.069
0.084
0.097
0.123
0.141
0.161
0.178
0.206
0.244
0.344
0.452
0.589
0.737
0.880
0.987
1.079
1.121
1.112
1.041
0.975
0.863
0.736
0.657
0.587
0.519
0.478
0.470
0.447
0.428
0.405
0.367
0.310
0.254
0.195
0.144
0.101
0.060
0.027
0.005
0.
0.
0.
0.
0.
0.
0.
0.
0.
0.006
0.016
0.027
0.055
0.073
0.098
0.128
0.166
0.190
0.204
0.229
0.235
0.265
0.287
0.356
0.452
0.580
0.709
0.863
0.974
1.079
1.144
1.149
1.125
1.052
0.969
0.868
0.780
0.723
0.663
0.630
0.614
0.600
0.574
0.541
0.497
0.434
0.348
0.269
0.192
0.135
0.084
0.043
0.023
0.009
0.
0.
0.
0.
0.
0.
0.
0.005
0.013
0.021
0.039
0.064
0.101
0.148
0.190
0.242
0.277
0.303
0.316
0.325
0.332
0.352
0.402
0.470
0.565
0.701
0.830
0.959
1.082
1.161
1.201
1.191
1.134
1.073
0.976
0.913
0.862
0.820
0.792
0.781
0.768
0.745
0.697
0.632
0.554
0.458
0.351
0.256
0.173
0.113
0.063
0.033
0.018
0.009
0.
0.
0.
0.
0.
0.
0.006
0.016
0.030
0.056
0.088
0.140
0.192
0.264
0.326
0.368
0.409
0.434
0.439
0.443
0.450
0.467
0.519
0.615
0.705
0.825
0.957
1.086
1.183
1.226
1.235
1.198
1.133
1.096
1.036
0.992
0.961
0.960
0.955
0.924
0.893
0.851
0.770
0.679
0.555
0.431
0.311
0.224
0.142
0.079
0.048
0.029
0.012
0.003
0.
0.
0.
0.
0.
0.011
0.018
0.035
0.065
0.109
0.172
0.245
0.327
0.404
0.471
0.522
0.546
0.551
0.547
0.540
0.539
0.580
0.640
0.731
0.850
0.953
1.091
1.183
1.231
1.257
1.250
1.218
1.183
1.147
1.086
1.100
1.084
1.102
1.084
1.039
0.973
0.879
0.776
0.648
0.510
0.363
0.260
0.171
0.093
0.058
0.036
0.019
0.009
0.
0.
0.
0.
0.
0.011
0.019
0.040
0.078
0.124
0.198
0.286
0.387
0.478
0.557
0.613
0.639
0.644
0.640
0.618
0.613
0.627
0.672
0.762
0.863
0.967
1.101
1.185
1.249
1.287
1.302
1.287
1.251
1.224
1.199
1.210
1.210
1.214
1.203
1.159
1.080
0.968
0.845
0.714
0.554
0.413
0.293
0.193
0.111
0.066
0.041
0.022
0.010
0.003
0.
0.
0.
0.
0.011
0.023
0.040
0.083
0.136
0.211
0.311
0.421
0.524
0.615
0.672
0.709
0.720
0.710
0.683
0.674
0.674
0.710
0.781
0.869
0.973
1.095
1.198
1.278
1.306
1.325
1.309
1.296
1.263
1.278
1.276
1.294
1.308
1.287
1.246
1.152
1.040
0.904
0.764
0.591
0.444
0.302
0.196
0.122
0.072
0.043
0.024
0.011
0.003
0.
0.
0.
0.
0.006
0.017
0.037
0.079
0.127
0.210
0.310
0.422
0.535
0.622
0.689
0.737
0.750
0.744
0.721
0.703
0.719
0.741
0.804
0.897
1.002
1.126
1.227
1.281
1.325
1.324
1.337
1.318
1.305
1.312
1.327
1.336
1.353
1.349
1.297
1.208
1.082
0.946
0.791
0.624
0.453
0.306
0.200
0.119
0.070
0.042
0.024
0.011
0.004
0.
0.
0.
0.
0.005
0.014
0.029
0.068
0.113
0.188
0.282
0.390
0.504
0.592
0.665
0.715
0.733
0.723
0.736
0.717
0.745
0.756
0.813
0.910
1.026
1.124
1.222
1.299
1.331
1.356
1.358
1.332
1.328
1.326
1.315
1.348
1.367
1.365
1.315
1.230
1.114
0.964
0.795
0.636
0.457
0.313
0.200
0.122
0.060
0.035
0.022
0.011
0.003
0.
0.
0.
0.
0.004
0.007
0.023
0.055
0.094
0.158
0.234
0.337
0.441
0.528
0.598
0.644
0.673
0.687
0.704
0.709
0.732
0.772
0.845
0.946
1.045
1.142
1.255
1.313
1.341
1.373
1.351
1.357
1.301
1.298
1.315
1.344
1.339
1.362
1.316
1.232
1.110
0.959
0.787
0.623
0.455
0.319
0.197
0.114
0.054
0.030
0.015
0.005
0.003
0.
0.
0.
0.
0.
0.005
0.012
0.030
0.063
0.112
0.182
0.269
0.353
0.435
0.501
0.546
0.588
0.615
0.643
0.682
0.713
0.789
0.874
0.961
1.093
1.204
1.288
1.358
1.379
1.372
1.351
1.329
1.289
1.265
1.266
1.317
1.328
1.340
1.291
1.200
1.113
0.958
0.792
0.622
0.460
0.327
0.206
0.118
0.044
0.026
0.012
0.005
0.
0.
0.
0.
0.
0.
0.
0.005
0.017
0.045
0.079
0.126
0.187
0.268
0.326
0.376
0.442
0.488
0.538
0.576
0.633
0.701
0.779
0.897
1.010
1.137
1.260
1.354
1.377
1.408
1.393
1.349
1.306
1.262
1.245
1.230
1.256
1.301
1.274
1.254
1.196
1.101
0.966
0.777
0.614
0.474
0.330
0.220
0.118
0.046
0.017
0.006
0.003
0.
0.
0.
0.
0.
0.
0.
0.
0.005
0.016
0.044
0.082
0.121
0.173
0.240
0.279
0.336
0.382
0.444
0.501
0.601
0.691
0.791
0.924
1.064
1.202
1.315
1.343
1.416
1.420
1.377
1.337
1.287
1.232
1.205
1.209
1.210
1.219
1.223
1.219
1.160
1.088
0.945
0.798
0.624
0.467
0.343
0.223
0.137
0.053
0.009
0.006
0.
0.
0.
0.
0.
0.
0.
0.
0.
0.
0.
0.010
0.033
0.072
0.103
0.133
0.176
0.241
0.297
0.360
0.457
0.559
0.683
0.815
0.961
1.115
1.239
1.357
1.401
1.421
1.421
1.385
1.336
1.252
1.195
1.142
1.150
1.159
1.176
1.184
1.170
1.129
1.087
0.974
0.809
0.635
0.493
0.365
0.242
0.143
0.074
0.031
0.002
0.
0.
0.
0.
0.
0.
0.
0.
0.
0.
0.
0.
0.002
0.027
0.049
0.073
0.114
0.170
0.242
0.332
0.450
0.584
0.727
0.866
1.030
1.160
1.305
1.416
1.446
1.456
1.439
1.389
1.305
1.219
1.143
1.119
1.115
1.132
1.148
1.155
1.161
1.121
1.084
1.006
0.843
0.674
0.531
0.394
0.276
0.160
0.093
0.034
0.007
0.
0.
0.
0.
0.
0.
0.
0.
0.
0.
0.
0.
0.
0.003
0.021
0.041
0.092
0.145
0.235
0.320
0.463
0.612
0.763
0.924
1.098
1.226
1.347
1.433
1.470
1.463
1.440
1.389
1.306
1.200
1.122
1.114
1.098
1.130
1.132
1.153
1.169
1.155
1.113
1.031
0.905
0.747
0.585
0.435
0.309
0.191
0.111
0.052
0.014
0.
0.
0.
0.
0.
0.
0.
0.
0.
0.
0.
0.
0.
0.
0.007
0.032
0.086
0.153
0.240
0.330
0.492
0.663
0.807
0.982
1.142
1.293
1.388
1.465
1.487
1.469
1.426
1.355
1.265
1.197
1.123
1.084
1.072
1.115
1.150
1.176
1.200
1.209
1.171
1.096
0.983
0.818
0.659
0.504
0.356
0.235
0.129
0.068
0.025
0.005
0.
0.
0.
0.
0.
0.
0.
0.
0.
0.
0.
0.
0.
0.006
0.033
0.091
0.156
0.251
0.359
0.505
0.684
0.855
1.033
1.207
1.319
1.404
1.476
1.478
1.442
1.375
1.323
1.232
1.183
1.107
1.076
1.060
1.102
1.158
1.192
1.247
1.257
1.230
1.160
1.038
0.893
0.731
0.559
0.401
0.282
0.172
0.089
0.034
0.006
0.
0.
0.
0.
0.
0.
0.
0.
0.
0.
0.
0.
0.005
0.022
0.039
0.096
0.168
0.277
0.416
0.554
0.731
0.915
1.107
1.257
1.347
1.410
1.471
1.483
1.432
1.359
1.287
1.221
1.157
1.113
1.095
1.073
1.107
1.174
1.221
1.288
1.305
1.269
1.201
1.113
0.942
0.792
0.625
0.453
0.316
0.207
0.108
0.055
0.012
0.
0.
0.
0.
0.
0.
0.
0.
0.
0.
0.
0.
0.007
0.036
0.068
0.127
0.222
0.332
0.467
0.633
0.793
0.965
1.148
1.270
1.359
1.408
1.458
1.432
1.367
1.326
1.236
1.190
1.133
1.102
1.092
1.104
1.117
1.194
1.263
1.311
1.334
1.291
1.233
1.149
1.011
0.850
0.665
0.502
0.353
0.233
0.141
0.075
0.031
0.003
0.
0.
0.
0.
0.
0.
0.
0.
0.
0.
0.009
0.020
0.051
0.102
0.159
0.251
0.369
0.523
0.682
0.842
1.003
1.166
1.289
1.361
1.403
1.396
1.394
1.348
1.273
1.201
1.141
1.090
1.073
1.092
1.105
1.160
1.221
1.297
1.347
1.361
1.357
1.300
1.201
1.076
0.897
0.725
0.537
0.388
0.253
0.163
0.094
0.046
0.009
0.
0.
0.
0.
0.
0.
0.
0.
0.
0.009
0.018
0.033
0.077
0.131
0.201
0.293
0.423
0.580
0.737
0.901
1.064
1.170
1.286
1.347
1.396
1.398
1.332
1.290
1.224
1.171
1.125
1.075
1.062
1.077
1.103
1.175
1.257
1.340
1.380
1.410
1.414
1.325
1.263
1.130
0.967
0.762
0.591
0.416
0.282
0.180
0.106
0.062
0.021
0.
0.
0.
0.
0.
0.
0.
0.
0.005
0.013
0.029
0.049
0.096
0.154
0.232
0.341
0.469
0.618
0.786
0.949
1.095
1.190
1.269
1.334
1.365
1.359
1.306
1.271
1.190
1.137
1.095
1.062
1.037
1.076
1.124
1.169
1.257
1.357
1.414
1.464
1.455
1.395
1.289
1.166
0.996
0.801
0.634
0.446
0.304
0.198
0.115
0.066
0.030
0.
0.
0.
0.
0.
0.
0.
0.
0.011
0.017
0.041
0.068
0.114
0.181
0.265
0.378
0.505
0.659
0.824
0.981
1.111
1.215
1.282
1.335
1.331
1.337
1.298
1.241
1.152
1.101
1.072
1.039
1.058
1.067
1.145
1.196
1.284
1.388
1.479
1.499
1.501
1.426
1.342
1.197
1.017
0.826
0.653
0.481
0.339
0.210
0.125
0.066
0.035
0.
0.
0.
0.
0.
0.
0.
0.002
0.013
0.026
0.045
0.080
0.132
0.196
0.287
0.410
0.550
0.684
0.843
0.995
1.129
1.228
1.290
1.308
1.314
1.295
1.263
1.218
1.166
1.091
1.058
1.057
1.046
1.087
1.130
1.203
1.283
1.403
1.456
1.520
1.509
1.450
1.328
1.204
1.041
0.848
0.669
0.497
0.339
0.221
0.130
0.068
0.037
0.
0.
0.
0.
0.
0.
0.
0.005
0.015
0.029
0.051
0.092
0.136
0.208
0.296
0.433
0.564
0.710
0.855
0.988
1.115
1.236
1.288
1.310
1.320
1.284
1.270
1.217
1.158
1.095
1.085
1.081
1.098
1.113
1.171
1.212
1.295
1.381
1.452
1.509
1.486
1.432
1.341
1.211
1.036
0.835
0.664
0.496
0.334
0.220
0.130
0.059
0.036
0.
0.
0.
0.
0.
0.
0.
0.005
0.016
0.031
0.054
0.090
0.139
0.205
0.295
0.430
0.577
0.715
0.854
0.980
1.104
1.212
1.276
1.304
1.320
1.307
1.282
1.246
1.192
1.144
1.126
1.116
1.127
1.146
1.170
1.228
1.293
1.384
1.457
1.483
1.484
1.427
1.331
1.194
1.009
0.837
0.647
0.478
0.319
0.214
0.126
0.058
0.029
0.
0.
0.
0.
0.
0.
0.
0.005
0.016
0.030
0.052
0.087
0.128
0.185
0.284
0.413
0.549
0.694
0.838
0.965
1.070
1.177
1.276
1.322
1.340
1.345
1.344
1.304
1.250
1.197
1.188
1.154
1.150
1.162
1.194
1.256
1.307
1.365
1.425
1.455
1.452
1.403
1.298
1.142
0.967
0.796
0.611
0.456
0.300
0.202
0.117
0.052
0.021
0.
0.
0.
0.
0.
0.
0.
0.003
0.014
0.027
0.047
0.072
0.114
0.165
0.247
0.374
0.497
0.629
0.770
0.908
1.044
1.151
1.237
1.294
1.347
1.370
1.371
1.353
1.292
1.253
1.211
1.189
1.152
1.146
1.178
1.220
1.280
1.348
1.383
1.413
1.388
1.344
1.235
1.083
0.919
0.740
0.572
0.414
0.284
0.173
0.107
0.043
0.017
0.
0.
0.
0.
0.
0.
0.
0.002
0.012
0.019
0.039
0.056
0.089
0.144
0.221
0.321
0.429
0.549
0.694
0.848
0.975
1.083
1.186
1.264
1.303
1.330
1.371
1.378
1.341
1.296
1.248
1.217
1.192
1.160
1.163
1.197
1.236
1.275
1.299
1.318
1.294
1.239
1.129
1.001
0.834
0.682
0.508
0.355
0.238
0.150
0.088
0.028
0.013
0.
0.
0.
0.
0.
0.
0.
0.
0.005
0.015
0.026
0.043
0.063
0.111
0.176
0.259
0.359
0.481
0.599
0.751
0.894
1.009
1.119
1.199
1.269
1.313
1.347
1.337
1.321
1.308
1.279
1.245
1.171
1.154
1.117
1.125
1.160
1.185
1.199
1.193
1.161
1.123
1.014
0.896
0.747
0.576
0.433
0.304
0.202
0.122
0.058
0.020
0.003
0.
0.
0.
0.
0.
0.
0.
0.
0.002
0.010
0.015
0.031
0.041
0.076
0.134
0.205
0.291
0.399
0.520
0.650
0.779
0.899
1.025
1.125
1.183
1.251
1.285
1.307
1.284
1.262
1.246
1.204
1.161
1.123
1.068
1.057
1.049
1.086
1.068
1.052
1.008
0.939
0.862
0.750
0.623
0.483
0.366
0.255
0.160
0.092
0.043
0.003
0.
0.
0.
0.
0.
0.
0.
0.
0.
0.
0.002
0.010
0.014
0.027
0.045
0.094
0.161
0.223
0.311
0.428
0.546
0.666
0.777
0.899
0.990
1.077
1.147
1.214
1.234
1.213
1.189
1.173
1.155
1.110
1.021
0.974
0.930
0.939
0.942
0.918
0.892
0.839
0.784
0.692
0.601
0.492
0.381
0.280
0.194
0.124
0.058
0.021
0.
0.
0.
0.
0.
0.
0.
0.
0.
0.
0.
0.
0.002
0.003
0.011
0.022
0.059
0.095
0.166
0.241
0.329
0.425
0.535
0.642
0.732
0.836
0.941
1.045
1.113
1.129
1.118
1.108
1.085
1.039
0.987
0.916
0.862
0.820
0.793
0.777
0.743
0.701
0.664
0.600
0.538
0.464
0.376
0.284
0.197
0.129
0.069
0.028
0.008
0.
0.
0.
0.
0.
0.
0.
0.
0.
0.
0.
0.
0.
0.
0.002
0.007
0.024
0.057
0.103
0.161
0.233
0.313
0.417
0.505
0.616
0.710
0.802
0.895
0.961
0.991
0.999
0.985
0.964
0.919
0.852
0.787
0.720
0.676
0.633
0.596
0.543
0.520
0.491
0.448
0.399
0.333
0.253
0.182
0.128
0.087
0.044
0.014
0.003
0.
0.
0.
0.
0.
0.
0.
0.
0.
0.
0.
0.
0.
0.
0.
0.
0.013
0.035
0.068
0.111
0.160
0.237
0.308
0.396
0.496
0.580
0.674
0.754
0.816
0.854
0.856
0.860
0.831
0.792
0.725
0.655
0.605
0.545
0.489
0.438
0.411
0.380
0.350
0.315
0.270
0.211
0.163
0.123
0.086
0.046
0.016
0.003
0.
0.
0.
0.
0.
0.
0.
0.
0.
0.
0.
0.
0.
0.
0.
0.
0.
0.004
0.019
0.043
0.074
0.115
0.164
0.225
0.287
0.377
0.461
0.531
0.595
0.669
0.694
0.723
0.717
0.679
0.627
0.587
0.535
0.478
0.434
0.385
0.330
0.301
0.264
0.242
0.208
0.171
0.127
0.089
0.069
0.039
0.020
0.003
0.
0.
0.
0.
0.
0.
0.
0.
0.
0.
0.
0.
0.
0.
0.
0.
0.
0.
0.
0.010
0.021
0.042
0.072
0.101
0.159
0.221
0.272
0.345
0.403
0.466
0.501
0.541
0.553
0.556
0.545
0.505
0.474
0.432
0.384
0.315
0.281
0.244
0.223
0.184
0.160
0.111
0.083
0.059
0.049
0.035
0.020
0.
0.
0.
0.
0.
0.
0.
0.
0.
0.
0.
0.
0.
0.
0.
0.
0.
0.
0.
0.
0.
0.
0.011
0.025
0.041
0.061
0.097
0.144
0.189
0.253
0.294
0.336
0.380
0.415
0.430
0.433
0.424
0.402
0.354
0.324
0.275
0.229
0.196
0.170
0.146
0.115
0.082
0.054
0.040
0.035
0.022
0.007
0.
0.
0.
0.
0.
0.
0.
0.
0.
0.
0.
0.
0.
0.
0.
0.
0.
0.
0.
0.
0.
0.
0.
0.003
0.007
0.015
0.037
0.068
0.099
0.138
0.167
0.220
0.260
0.298
0.320
0.330
0.333
0.325
0.297
0.270
0.216
0.188
0.161
0.138
0.106
0.088
0.056
0.040
0.029
0.019
0.007
0.002
0.
0.
0.
0.
0.
0.
0.
0.
0.
0.
0.
0.
0.
0.
0.
0.
0.
0.
0.
0.
0.
0.
0.
0.
0.
0.004
0.005
0.019
0.044
0.069
0.092
0.124
0.164
0.199
0.230
0.247
0.252
0.246
0.237
0.202
0.176
0.155
0.138
0.109
0.094
0.066
0.047
0.025
0.017
0.003
0.002
0.
0.
0.
0.
0.
0.
0.
0.
0.
0.
0.
0.
0.
0.
0.
0.
0.
0.
0.
0.
0.
0.
0.
0.
0.
0.
0.
0.
0.003
0.011
0.031
0.045
0.070
0.093
0.117
0.140
0.169
0.176
0.171
0.169
0.162
0.152
0.132
0.114
0.097
0.077
0.057
0.045
0.027
0.017
0.008
0.003
0.
0.
0.
0.
0.
0.
0.
0.
0.
0.
0.
0.
0.
0.
0.
0.
0.
0.
0.
0.
0.
0.
0.
0.
0.
0.
0.
0.
0.
0.
0.003
0.018
0.034
0.050
0.068
0.083
0.092
0.105
0.121
0.126
0.123
0.116
0.109
0.092
0.081
0.064
0.052
0.038
0.025
0.017
0.013
0.003
0.
0.
0.
0.
0.
0.
0.
0.
0.
0.
0.
0.
0.
0.
0.
0.
0.
0.
0.
0.
0.
0.
0.
0.
0.
0.
0.
0.
0.
0.
0.
0.003
0.012
0.022
0.034
0.048
0.063
0.072
0.078
0.083
0.086
0.088
0.078
0.069
0.059
0.045
0.037
0.028
0.021
0.015
0.008
0.002
0.
0.
0.
0.
0.
0.
0.
0.
0.
0.
0.
0.
0.
0.
0.
0.
0.
0.
0.
0.
0.
0.
0.
0.
0.
0.
0.
0.
0.
0.
0.
0.
0.
0.003
0.013
0.026
0.033
0.044
0.049
0.057
0.057
0.053
0.044
0.044
0.035
0.021
0.015
0.010
0.009
0.008
0.006
0.
0.
0.
0.
0.
0.
0.
0.
0.
0.
0.
0.
0.
0.
0.
0.
0.
0.
0.
0.
0.
0.
0.
0.
0.
0.
0.
0.
0.
0.
0.
0.
0.
0.
0.
0.
0.003
0.012
0.023
0.027
0.030
0.031
0.034
0.033
0.025
0.017
0.005
0.
0.004
0.004
0.
0.
0.
0.
0.
0.
0.
0.
0.
0.
0.
0.
0.
0.
0.
0.
0.
0.
0.
0.
0.
0.
0.
0.
0.
0.
0.
0.
0.
0.
0.
0.
0.
0.
0.
0.004
0.009
0.023
0.046
0.046
0.060
0.070
0.073
0.068
0.064
0.058
0.046
0.029
0.018
0.011
0.004
0.003
0.
0.
0.
0.
0.
0.
0.
0.
0.
0.
0.
0.
0.
0.
0.
0.
0.
0.
0.
0.
0.
0.
0.
0.
0.
0.
0.
0.
0.003
0.004
0.004
0.004
0.004
0.006
0.008
0.009
0.025
0.045
0.064
0.079
0.101
0.120
0.131
0.135
0.135
0.123
0.111
0.087
0.068
0.045
0.023
0.014
0.009
0.003
0.
0.
0.
0.
0.
0.
0.
0.
0.
0.
0.
0.
0.
0.
0.
0.
0.
0.
0.
0.
0.
0.
0.
0.
0.
0.003
0.004
0.005
0.006
0.010
0.013
0.009
0.018
0.021
0.031
0.055
0.083
0.103
0.140
0.164
0.190
0.223
0.235
0.230
0.220
0.179
0.155
0.116
0.083
0.056
0.032
0.015
0.009
0.003
0.
0.
0.
0.
0.
0.
0.
0.
0.
0.
0.
0.
0.
0.
0.
0.
0.
0.
0.
0.
0.
0.
0.
0.003
0.004
0.006
0.012
0.019
0.021
0.025
0.034
0.037
0.048
0.050
0.082
0.112
0.157
0.199
0.255
0.298
0.333
0.349
0.343
0.323
0.292
0.242
0.181
0.132
0.087
0.056
0.028
0.012
0.008
0.
0.
0.
0.
0.
0.
0.
0.
0.
0.
0.
0.
0.
0.
0.
0.
0.
0.
0.
0.
0.
0.
0.
0.004
0.006
0.014
0.022
0.026
0.032
0.034
0.046
0.049
0.063
0.078
0.116
0.162
0.211
0.280
0.351
0.426
0.471
0.492
0.494
0.461
0.401
0.336
0.266
0.197
0.132
0.083
0.052
0.025
0.010
0.002
0.
0.
0.
0.
0.
0.
0.
0.
0.
0.
0.
0.
0.
0.
0.
0.
0.
0.
0.
0.
0.
0.003
0.005
0.013
0.022
0.028
0.036
0.041
0.056
0.062
0.070
0.080
0.107
0.162
0.200
0.273
0.355
0.460
0.537
0.600
0.632
0.634
0.603
0.542
0.457
0.368
0.273
0.188
0.118
0.072
0.037
0.015
0.003
0.002
0.003
0.003
0.003
0.002
0.
0.
0.
0.
0.
0.
0.
0.
0.
0.
0.
0.
0.
0.
0.
0.
0.004
0.010
0.015
0.026
0.033
0.042
0.053
0.066
0.072
0.085
0.099
0.136
0.184
0.238
0.319
0.434
0.542
0.648
0.717
0.758
0.777
0.744
0.686
0.594
0.485
0.374
0.269
0.182
0.112
0.064
0.037
0.016
0.011
0.014
0.015
0.015
0.010
0.008
0.003
0.
0.
0.
0.
0.
0.
0.
0.
0.
0.
0.
0.
0.
0.
0.004
0.011
0.017
0.028
0.036
0.051
0.059
0.073
0.082
0.098
0.110
0.146
0.200
0.258
0.371
0.489
0.615
0.721
0.811
0.882
0.912
0.893
0.823
0.737
0.621
0.483
0.355
0.256
0.176
0.104
0.074
0.051
0.035
0.044
0.046
0.042
0.035
0.019
0.015
0.008
0.
0.
0.
0.
0.
0.
0.
0.
0.
0.
0.
0.
0.
0.004
0.012
0.017
0.029
0.037
0.052
0.060
0.073
0.083
0.097
0.117
0.146
0.205
0.275
0.379
0.519
0.654
0.781
0.896
0.971
1.016
1.006
0.954
0.861
0.736
0.590
0.449
0.328
0.232
0.171
0.141
0.124
0.113
0.098
0.095
0.086
0.067
0.056
0.034
0.016
0.008
0.
0.
0.
0.
0.
0.
0.
0.
0.
0.
0.
0.
0.004
0.011
0.016
0.032
0.045
0.061
0.069
0.080
0.092
0.097
0.123
0.145
0.209
0.275
0.398
0.526
0.681
0.832
0.950
1.046
1.104
1.103
1.057
0.962
0.839
0.697
0.539
0.415
0.341
0.264
0.227
0.198
0.183
0.174
0.163
0.151
0.125
0.097
0.075
0.045
0.019
0.007
0.
0.
0.
0.
0.
0.
0.
0.
0.
0.
0.
0.003
0.010
0.024
0.037
0.047
0.063
0.083
0.092
0.107
0.117
0.142
0.162
0.214
0.277
0.398
0.541
0.687
0.832
0.975
1.081
1.150
1.166
1.129
1.040
0.926
0.785
0.660
0.546
0.449
0.391
0.335
0.297
0.292
0.276
0.251
0.226
0.201
0.159
0.123
0.089
0.051
0.019
0.
0.
0.
0.
0.
0.
0.
0.
0.
0.
0.
0.
0.018
0.027
0.036
0.058
0.083
0.097
0.115
0.150
0.165
0.183
0.217
0.247
0.298
0.398
0.529
0.678
0.824
0.973
1.086
1.174
1.212
1.192
1.133
1.034
0.908
0.781
0.693
0.594
0.528
0.465
0.435
0.411
0.392
0.369
0.334
0.275
0.230
0.176
0.126
0.088
0.051
0.020
0.005
0.
0.
0.
0.
0.
0.
0.
0.
0.
0.006
0.015
0.030
0.049
0.073
0.097
0.136
0.176
0.193
0.212
0.254
0.264
0.288
0.329
0.408
0.534
0.653
0.801
0.938
1.076
1.187
1.240
1.255
1.203
1.118
1.003
0.899
0.805
0.730
0.674
0.613
0.575
0.563
0.533
0.503
0.451
0.383
0.311
0.231
0.172
0.121
0.074
0.035
0.021
0.008
0.
0.
0.
0.
0.
0.
0.
0.005
0.012
0.020
0.034
0.067
0.094
0.136
0.181
0.226
0.266
0.304
0.329
0.344
0.372
0.394
0.455
0.538
0.630
0.772
0.921
1.067
1.169
1.256
1.273
1.253
1.196
1.112
1.022
0.933
0.857
0.812
0.761
0.742
0.725
0.692
0.646
0.578
0.504
0.414
0.312
0.221
0.153
0.100
0.053
0.030
0.016
0.008
0.
0.
0.
0.
0.
0.
0.006
0.015
0.029
0.050
0.077
0.125
0.176
0.248
0.309
0.358
0.399
0.417
0.446
0.463
0.490
0.512
0.565
0.677
0.770
0.912
1.043
1.172
1.251
1.288
1.305
1.264
1.205
1.124
1.056
0.995
0.959
0.920
0.886
0.866
0.840
0.779
0.707
0.612
0.509
0.390
0.279
0.189
0.121
0.068
0.044
0.026
0.010
0.
0.
0.
0.
0.
0.
0.007
0.018
0.033
0.060
0.097
0.151
0.219
0.310
0.383
0.441
0.503
0.546
0.560
0.576
0.578
0.586
0.636
0.713
0.815
0.903
1.028
1.160
1.253
1.297
1.316
1.308
1.273
1.223
1.172
1.105
1.086
1.073
1.057
1.021
0.970
0.906
0.815
0.716
0.589
0.466
0.331
0.228
0.145
0.082
0.053
0.032
0.017
0.008
0.
0.
0.
0.
0.
0.007
0.018
0.035
0.070
0.118
0.175
0.256
0.361
0.451
0.537
0.606
0.644
0.663
0.671
0.674
0.678
0.679
0.747
0.828
0.926
1.025
1.155
1.247
1.311
1.330
1.354
1.324
1.293
1.252
1.208
1.192
1.173
1.162
1.137
1.089
1.000
0.903
0.785
0.661
0.509
0.377
0.259
0.158
0.090
0.060
0.036
0.020
0.009
0.
0.
0.
0.
0.
0.007
0.018
0.035
0.071
0.124
0.191
0.278
0.399
0.499
0.588
0.672
0.716
0.738
0.756
0.742
0.737
0.733
0.787
0.861
0.948
1.046
1.161
1.254
1.311
1.353
1.381
1.361
1.316
1.298
1.276
1.262
1.266
1.260
1.238
1.186
1.090
0.969
0.845
0.698
0.543
0.406
0.276
0.178
0.107
0.063
0.039
0.021
0.010
0.003
0.
0.
0.
0.
0.006
0.016
0.032
0.064
0.119
0.186
0.278
0.404
0.505
0.602
0.682
0.749
0.785
0.798
0.781
0.771
0.769
0.819
0.896
0.962
1.053
1.169
1.276
1.332
1.369
1.387
1.388
1.368
1.328
1.315
1.313
1.314
1.303
1.291
1.245
1.145
1.014
0.879
0.735
0.571
0.406
0.280
0.172
0.101
0.061
0.038
0.021
0.010
0.003
0.
0.
0.
0.
0.005
0.014
0.027
0.058
0.107
0.161
0.266
0.376
0.480
0.575
0.665
0.736
0.771
0.788
0.798
0.777
0.801
0.806
0.887
0.982
1.071
1.183
1.274
1.353
1.393
1.381
1.392
1.364
1.332
1.316
1.331
1.331
1.327
1.318
1.258
1.176
1.059
0.903
0.744
0.580
0.422
0.291
0.175
0.108
0.051
0.031
0.020
0.009
0.003
0.
0.
0.
0.
0.004
0.007
0.021
0.042
0.089
0.137
0.225
0.327
0.427
0.516
0.604
0.673
0.722
0.742
0.770
0.769
0.784
0.824
0.903
0.995
1.088
1.184
1.277
1.329
1.400
1.402
1.393
1.371
1.361
1.317
1.312
1.324
1.340
1.326
1.276
1.186
1.079
0.907
0.747
0.586
0.437
0.288
0.182
0.104
0.046
0.027
0.013
0.005
0.
0.
0.
0.
0.
0.
0.005
0.012
0.028
0.060
0.106
0.181
0.262
0.352
0.435
0.513
0.576
0.627
0.679
0.707
0.746
0.781
0.829
0.927
1.029
1.114
1.211
1.301
1.361
1.400
1.401
1.366
1.346
1.327
1.294
1.282
1.318
1.335
1.298
1.270
1.193
1.079
0.925
0.779
0.579
0.442
0.296
0.199
0.107
0.042
0.023
0.011
0.004
0.
0.
0.
0.
0.
0.
0.
0.005
0.012
0.037
0.076
0.120
0.196
0.264
0.338
0.412
0.477
0.541
0.581
0.644
0.703
0.776
0.845
0.937
1.036
1.175
1.265
1.336
1.392
1.408
1.397
1.351
1.339
1.309
1.272
1.275
1.295
1.292
1.286
1.262
1.184
1.083
0.943
0.784
0.604
0.439
0.317
0.208
0.113
0.049
0.015
0.005
0.003
0.
0.
0.
0.
0.
0.
0.
0.
0.005
0.008
0.039
0.080
0.134
0.188
0.235
0.299
0.382
0.441
0.493
0.580
0.674
0.742
0.838
0.959
1.067
1.210
1.311
1.378
1.427
1.435
1.401
1.361
1.301
1.270
1.249
1.230
1.250
1.252
1.252
1.219
1.172
1.075
0.947
0.781
0.620
0.455
0.332
0.219
0.133
0.060
0.013
0.006
0.
0.
0.
0.
0.
0.
0.
0.
0.
0.
0.
0.010
0.038
0.067
0.108
0.155
0.201
0.271
0.337
0.426
0.513
0.612
0.733
0.846
0.993
1.133
1.255
1.357
1.405
1.436
1.416
1.390
1.327
1.276
1.218
1.211
1.210
1.216
1.217
1.213
1.180
1.143
1.058
0.968
0.810
0.650
0.495
0.368
0.237
0.135
0.077
0.027
0.002
0.
0.
0.
0.
0.
0.
0.
0.
0.
0.
0.
0.
0.002
0.026
0.052
0.083
0.130
0.204
0.287
0.379
0.493
0.626
0.764
0.909
1.048
1.184
1.304
1.403
1.439
1.456
1.426
1.389
1.307
1.234
1.200
1.178
1.170
1.185
1.203
1.195
1.186
1.151
1.085
0.982
0.853
0.689
0.534
0.395
0.275
0.163
0.094
0.040
0.007
0.
0.
0.
0.
0.
0.
0.
0.
0.
0.
0.
0.
0.
0.002
0.016
0.049
0.104
0.173
0.258
0.354
0.497
0.657
0.791
0.960
1.101
1.249
1.360
1.432
1.476
1.463
1.432
1.389
1.284
1.232
1.189
1.165
1.147
1.167
1.194
1.190
1.208
1.178
1.128
1.020
0.908
0.756
0.591
0.441
0.309
0.197
0.119
0.053
0.014
0.
0.
0.
0.
0.
0.
0.
0.
0.
0.
0.
0.
0.
0.
0.011
0.039
0.097
0.158
0.258
0.370
0.512
0.677
0.823
0.996
1.161
1.286
1.388
1.460
1.494
1.483
1.436
1.375
1.292
1.240
1.172
1.140
1.141
1.153
1.171
1.232
1.236
1.216
1.159
1.093
0.973
0.832
0.658
0.504
0.347
0.229
0.142
0.072
0.023
0.005
0.
0.
0.
0.
0.
0.
0.
0.
0.
0.
0.
0.
0.
0.006
0.047
0.090
0.180
0.274
0.392
0.532
0.705
0.875
1.063
1.208
1.335
1.405
1.463
1.480
1.466
1.409
1.349
1.282
1.210
1.155
1.126
1.100
1.138
1.188
1.238
1.280
1.273
1.232
1.143
1.030
0.891
0.735
0.561
0.405
0.279
0.177
0.088
0.032
0.006
0.
0.
0.
0.
0.
0.
0.
0.
0.
0.
0.
0.
0.005
0.020
0.052
0.103
0.185
0.306
0.429
0.574
0.745
0.923
1.111
1.248
1.360
1.396
1.434
1.457
1.427
1.379
1.317
1.256
1.212
1.155
1.137
1.115
1.170
1.227
1.287
1.319
1.334
1.280
1.207
1.108
0.951
0.798
0.615
0.457
0.316
0.211
0.121
0.057
0.014
0.
0.
0.
0.
0.
0.
0.
0.
0.
0.
0.
0.
0.009
0.039
0.080
0.142
0.235
0.355
0.491
0.641
0.802
0.962
1.135
1.265
1.351
1.386
1.422
1.424
1.388
1.328
1.281
1.206
1.170
1.139
1.105
1.137
1.186
1.247
1.317
1.370
1.376
1.330
1.256
1.161
1.023
0.847
0.676
0.499
0.359
0.242
0.147
0.080
0.029
0.002
0.
0.
0.
0.
0.
0.
0.
0.
0.
0.
0.014
0.025
0.056
0.105
0.178
0.266
0.395
0.538
0.694
0.849
1.014
1.159
1.286
1.353
1.377
1.392
1.401
1.359
1.298
1.220
1.174
1.131
1.122
1.139
1.145
1.200
1.286
1.342
1.379
1.383
1.370
1.326
1.214
1.080
0.915
0.732
0.552
0.391
0.266
0.170
0.094
0.050
0.009
0.
0.
0.
0.
0.
0.
0.
0.
0.
0.010
0.024
0.035
0.081
0.136
0.208
0.298
0.427
0.595
0.739
0.904
1.029
1.155
1.260
1.318
1.353
1.355
1.337
1.308
1.251
1.193
1.145
1.105
1.089
1.118
1.157
1.222
1.286
1.366
1.411
1.436
1.405
1.365
1.261
1.128
0.955
0.771
0.585
0.420
0.282
0.194
0.115
0.056
0.024
0.
0.
0.
0.
0.
0.
0.
0.
0.005
0.015
0.032
0.052
0.097
0.160
0.242
0.330
0.463
0.627
0.777
0.925
1.045
1.162
1.248
1.319
1.320
1.344
1.312
1.268
1.197
1.145
1.137
1.092
1.101
1.104
1.146
1.207
1.292
1.395
1.439
1.479
1.446
1.395
1.295
1.158
0.979
0.801
0.618
0.451
0.320
0.205
0.127
0.073
0.034
0.
0.
0.
0.
0.
0.
0.
0.
0.012
0.024
0.045
0.071
0.124
0.185
0.271
0.372
0.499
0.654
0.821
0.955
1.074
1.185
1.251
1.292
1.321
1.319
1.291
1.238
1.180
1.116
1.106
1.088
1.083
1.104
1.150
1.223
1.315
1.417
1.471
1.497
1.465
1.408
1.318
1.174
1.016
0.843
0.644
0.475
0.337
0.216
0.134
0.079
0.039
0.
0.
0.
0.
0.
0.
0.
0.005
0.015
0.029
0.049
0.085
0.138
0.205
0.294
0.409
0.543
0.679
0.826
0.966
1.107
1.213
1.268
1.302
1.313
1.306
1.275
1.237
1.183
1.122
1.089
1.059
1.091
1.104
1.145
1.224
1.304
1.412
1.483
1.510
1.495
1.441
1.334
1.184
1.021
0.839
0.655
0.494
0.352
0.232
0.119
0.075
0.041
0.
0.
0.
0.
0.
0.
0.
0.010
0.017
0.033
0.056
0.094
0.140
0.210
0.293
0.432
0.565
0.697
0.842
0.978
1.096
1.209
1.264
1.308
1.322
1.296
1.297
1.265
1.213
1.150
1.135
1.089
1.095
1.127
1.169
1.217
1.293
1.382
1.450
1.506
1.483
1.435
1.324
1.172
1.017
0.824
0.657
0.497
0.349
0.230
0.127
0.067
0.040
0.
0.
0.
0.
0.
0.
0.
0.010
0.018
0.034
0.059
0.092
0.143
0.203
0.302
0.433
0.568
0.700
0.842
0.980
1.084
1.208
1.297
1.326
1.330
1.355
1.324
1.287
1.253
1.192
1.148
1.122
1.136
1.136
1.184
1.233
1.303
1.365
1.438
1.485
1.460
1.411
1.304
1.165
0.983
0.809
0.641
0.484
0.329
0.222
0.120
0.057
0.033
0.
0.
0.
0.
0.
0.
0.
0.010
0.017
0.033
0.057
0.087
0.132
0.192
0.285
0.411
0.536
0.676
0.815
0.946
1.079
1.191
1.273
1.332
1.360
1.369
1.369
1.339
1.290
1.224
1.184
1.174
1.151
1.141
1.168
1.221
1.312
1.345
1.399
1.443
1.416
1.366
1.255
1.120
0.949
0.768
0.604
0.437
0.304
0.201
0.103
0.048
0.022
0.
0.
0.
0.
0.
0.
0.
0.005
0.016
0.030
0.051
0.078
0.117
0.163
0.265
0.375
0.498
0.623
0.764
0.910
1.033
1.160
1.264
1.306
1.347
1.376
1.405
1.386
1.325
1.262
1.225
1.187
1.169
1.143
1.153
1.203
1.258
1.316
1.334
1.372
1.352
1.290
1.185
1.037
0.890
0.708
0.546
0.397
0.273
0.166
0.102
0.032
0.018
0.
0.
0.
0.
0.
0.
0.
0.002
0.013
0.021
0.042
0.061
0.092
0.141
0.221
0.325
0.437
0.553
0.690
0.836
0.965
1.099
1.207
1.273
1.323
1.347
1.386
1.391
1.341
1.298
1.253
1.219
1.174
1.129
1.127
1.143
1.187
1.237
1.240
1.249
1.234
1.191
1.100
0.963
0.806
0.640
0.479
0.349
0.237
0.144
0.073
0.020
0.013
0.
0.
0.
0.
0.
0.
0.
0.
0.010
0.016
0.029
0.047
0.067
0.118
0.177
0.267
0.374
0.486
0.604
0.749
0.882
1.009
1.125
1.226
1.281
1.327
1.361
1.367
1.339
1.302
1.270
1.198
1.167
1.113
1.080
1.083
1.103
1.141
1.146
1.123
1.123
1.079
0.991
0.857
0.707
0.555
0.413
0.302
0.194
0.123
0.049
0.014
0.006
0.
0.
0.
0.
0.
0.
0.
0.
0.002
0.011
0.017
0.034
0.045
0.080
0.135
0.210
0.297
0.408
0.528
0.653
0.779
0.905
1.030
1.122
1.193
1.268
1.290
1.306
1.282
1.260
1.234
1.191
1.117
1.054
1.012
0.986
0.991
1.009
1.021
1.011
0.965
0.921
0.837
0.727
0.599
0.470
0.348
0.241
0.153
0.083
0.028
0.005
0.
0.
0.
0.
0.
0.
0.
0.
0.
0.
0.003
0.011
0.015
0.030
0.056
0.089
0.151
0.231
0.322
0.429
0.546
0.663
0.776
0.893
0.996
1.082
1.148
1.216
1.242
1.225
1.179
1.144
1.114
1.043
0.975
0.905
0.864
0.870
0.862
0.866
0.825
0.794
0.756
0.681
0.588
0.491
0.364
0.269
0.187
0.104
0.052
0.008
0.
0.
0.
0.
0.
0.
0.
0.
0.
0.
0.
0.
0.002
0.009
0.012
0.033
0.058
0.101
0.165
0.246
0.335
0.429
0.536
0.633
0.738
0.825
0.920
1.021
1.090
1.109
1.106
1.082
1.046
1.003
0.915
0.838
0.782
0.747
0.725
0.692
0.690
0.659
0.631
0.590
0.528
0.450
0.356
0.269
0.195
0.121
0.072
0.022
0.003
0.
0.
0.
0.
0.
0.
0.
0.
0.
0.
0.
0.
0.
0.
0.002
0.008
0.030
0.064
0.101
0.157
0.241
0.319
0.412
0.499
0.590
0.686
0.783
0.865
0.938
0.965
0.965
0.952
0.914
0.870
0.785
0.708
0.655
0.612
0.564
0.550
0.506
0.497
0.467
0.427
0.384
0.329
0.249
0.187
0.129
0.090
0.037
0.008
0.
0.
0.
0.
0.
0.
0.
0.
0.
0.
0.
0.
0.
0.
0.
0.
0.
0.015
0.039
0.067
0.111
0.166
0.230
0.306
0.380
0.467
0.546
0.629
0.713
0.766
0.799
0.798
0.795
0.767
0.710
0.652
0.584
0.528
0.490
0.432
0.404
0.367
0.362
0.325
0.296
0.255
0.210
0.157
0.121
0.083
0.046
0.021
0.
0.
0.
0.
0.
0.
0.
0.
0.
0.
0.
0.
0.
0.
0.
0.
0.
0.
0.012
0.023
0.043
0.069
0.114
0.158
0.219
0.274
0.344
0.421
0.485
0.556
0.611
0.632
0.646
0.643
0.593
0.551
0.514
0.457
0.402
0.367
0.316
0.276
0.260
0.233
0.222
0.191
0.169
0.123
0.097
0.075
0.044
0.022
0.
0.
0.
0.
0.
0.
0.
0.
0.
0.
0.
0.
0.
0.
0.
0.
0.
0.
0.
0.
0.013
0.023
0.046
0.071
0.097
0.145
0.192
0.248
0.314
0.363
0.400
0.433
0.477
0.492
0.485
0.458
0.426
0.386
0.345
0.316
0.259
0.219
0.200
0.174
0.157
0.130
0.099
0.080
0.071
0.055
0.040
0.023
0.
0.
0.
0.
0.
0.
0.
0.
0.
0.
0.
0.
0.
0.
0.
0.
0.
0.
0.
0.
0.
0.
0.016
0.022
0.035
0.054
0.076
0.117
0.155
0.200
0.257
0.293
0.315
0.352
0.365
0.357
0.359
0.319
0.285
0.249
0.199
0.168
0.149
0.140
0.115
0.083
0.066
0.049
0.043
0.034
0.028
0.018
0.002
0.
0.
0.
0.
0.
0.
0.
0.
0.
0.
0.
0.
0.
0.
0.
0.
0.
0.
0.
0.
0.
0.
0.
0.007
0.018
0.027
0.048
0.068
0.107
0.132
0.166
0.203
0.232
0.253
0.256
0.258
0.256
0.221
0.190
0.163
0.130
0.113
0.085
0.073
0.056
0.042
0.033
0.031
0.024
0.013
0.003
0.002
0.
0.
0.
0.
0.
0.
0.
0.
0.
0.
0.
0.
0.
0.
0.
0.
0.
0.
0.
0.
0.
0.
0.
0.
0.003
0.006
0.008
0.022
0.046
0.063
0.098
0.114
0.140
0.168
0.178
0.187
0.167
0.158
0.141
0.123
0.106
0.085
0.071
0.052
0.042
0.024
0.018
0.006
0.005
0.003
0.002
0.
0.
0.
0.
0.
0.
0.
0.
0.
0.
0.
0.
0.
0.
0.
0.
0.
0.
0.
0.
0.
0.
0.
0.
0.
0.
0.
0.
0.003
0.011
0.026
0.044
0.062
0.081
0.095
0.101
0.113
0.119
0.118
0.110
0.098
0.089
0.080
0.064
0.052
0.038
0.025
0.017
0.012
0.003
0.
0.
0.
0.
0.
0.
0.
0.
0.
0.
0.
0.
0.
0.
0.
0.
0.
0.
0.
0.
0.
0.
0.
0.
0.
0.
0.
0.
0.
0.
0.
0.
0.006
0.022
0.029
0.045
0.056
0.065
0.070
0.076
0.084
0.086
0.081
0.065
0.063
0.053
0.040
0.032
0.022
0.016
0.008
0.003
0.
0.
0.
0.
0.
0.
0.
0.
0.
0.
0.
0.
0.
0.
0.
0.
0.
0.
0.
0.
0.
0.
0.
0.
0.
0.
0.
0.
0.
0.
0.
0.
0.
0.
0.012
0.021
0.030
0.041
0.051
0.055
0.055
0.052
0.052
0.056
0.041
0.031
0.023
0.018
0.017
0.009
0.007
0.002
0.
0.
0.
0.
0.
0.
0.
0.
0.
0.
0.
0.
0.
0.
0.
0.
0.
0.
0.
0.
0.
0.
0.
0.
0.
0.
0.
0.
0.
0.
0.
0.
0.
0.
0.
0.003
0.012
0.020
0.027
0.030
0.036
0.040
0.035
0.031
0.020
0.011
0.009
0.005
0.005
0.005
0.
0.
0.
0.
0.
0.
0.
0.
0.
0.
0.
0.
0.
0.
0.
0.
0.
0.
0.
0.
0.
0.
0.
0.
0.
0.
0.
0.
0.
0.
0.
0.
0.
0.
0.
0.
0.
0.
0.
0.
0.006
0.017
0.018
0.016
0.016
0.010
0.009
0.005
0.
0.
0.
0.
0.
0.
0.
0.
0.
0.
0.
0.
0.
0.
0.
0.
0.
0.
0.
0.
0.
0.
0.
0.
0.
0.
0.
0.
0.
0.
0.
0.
0.003
0.003
0.003
0.003
0.
0.003
0.008
0.013
0.020
0.037
0.055
0.063
0.072
0.073
0.082
0.080
0.075
0.061
0.048
0.031
0.021
0.012
0.008
0.003
0.
0.
0.
0.
0.
0.
0.
0.
0.
0.
0.
0.
0.
0.
0.
0.
0.
0.
0.
0.
0.
0.
0.
0.
0.
0.
0.
0.003
0.004
0.005
0.005
0.005
0.008
0.012
0.019
0.028
0.034
0.060
0.078
0.103
0.122
0.137
0.155
0.162
0.152
0.140
0.115
0.095
0.072
0.047
0.024
0.015
0.009
0.003
0.
0.
0.
0.
0.
0.
0.
0.
0.
0.
0.
0.
0.
0.
0.
0.
0.
0.
0.
0.
0.
0.
0.
0.
0.003
0.004
0.005
0.011
0.017
0.019
0.023
0.032
0.035
0.043
0.045
0.063
0.096
0.127
0.162
0.195
0.218
0.238
0.252
0.248
0.229
0.199
0.162
0.123
0.094
0.062
0.034
0.016
0.010
0.003
0.
0.
0.
0.
0.
0.
0.
0.
0.
0.
0.
0.
0.
0.
0.
0.
0.
0.
0.
0.
0.
0.
0.
0.004
0.006
0.013
0.022
0.026
0.032
0.034
0.047
0.055
0.066
0.077
0.106
0.140
0.184
0.242
0.280
0.340
0.368
0.384
0.380
0.353
0.306
0.247
0.200
0.137
0.091
0.058
0.030
0.013
0.008
0.
0.
0.
0.
0.
0.
0.
0.
0.
0.
0.
0.
0.
0.
0.
0.
0.
0.
0.
0.
0.
0.
0.003
0.005
0.014
0.023
0.030
0.039
0.049
0.062
0.068
0.087
0.095
0.109
0.158
0.194
0.256
0.315
0.400
0.466
0.518
0.534
0.528
0.487
0.424
0.358
0.273
0.200
0.139
0.086
0.055
0.027
0.011
0.003
0.
0.
0.
0.
0.
0.
0.
0.
0.
0.
0.
0.
0.
0.
0.
0.
0.
0.
0.
0.
0.
0.004
0.012
0.022
0.030
0.038
0.055
0.063
0.084
0.092
0.108
0.120
0.159
0.198
0.249
0.315
0.407
0.514
0.594
0.664
0.690
0.682
0.640
0.573
0.482
0.385
0.285
0.196
0.122
0.076
0.039
0.016
0.007
0.
0.002
0.002
0.002
0.
0.
0.
0.
0.
0.
0.
0.
0.
0.
0.
0.
0.
0.
0.
0.
0.003
0.005
0.014
0.026
0.036
0.051
0.065
0.084
0.099
0.112
0.125
0.141
0.189
0.234
0.291
0.381
0.491
0.607
0.711
0.783
0.825
0.823
0.802
0.732
0.624
0.516
0.385
0.286
0.187
0.125
0.065
0.040
0.013
0.004
0.004
0.004
0.004
0.004
0.003
0.002
0.
0.
0.
0.
0.
0.
0.
0.
0.
0.
0.
0.
0.
0.003
0.010
0.015
0.028
0.043
0.056
0.072
0.093
0.109
0.122
0.137
0.158
0.201
0.256
0.331
0.421
0.551
0.678
0.796
0.888
0.944
0.962
0.938
0.869
0.766
0.641
0.504
0.364
0.258
0.176
0.112
0.079
0.047
0.022
0.028
0.030
0.029
0.017
0.014
0.008
0.002
0.
0.
0.
0.
0.
0.
0.
0.
0.
0.
0.
0.
0.003
0.010
0.016
0.029
0.045
0.058
0.078
0.095
0.110
0.119
0.140
0.162
0.204
0.260
0.341
0.445
0.583
0.725
0.852
0.972
1.047
1.079
1.057
1.000
0.890
0.756
0.610
0.457
0.329
0.233
0.167
0.132
0.119
0.098
0.089
0.071
0.067
0.055
0.042
0.022
0.009
0.002
0.
0.
0.
0.
0.
0.
0.
0.
0.
0.
0.
0.
0.009
0.015
0.027
0.042
0.060
0.085
0.097
0.117
0.127
0.139
0.166
0.200
0.268
0.342
0.448
0.594
0.744
0.896
1.029
1.116
1.171
1.163
1.103
1.003
0.865
0.713
0.551
0.419
0.329
0.254
0.202
0.176
0.160
0.149
0.136
0.125
0.101
0.080
0.063
0.030
0.008
0.
0.
0.
0.
0.
0.
0.
0.
0.
0.
0.
0.
0.008
0.013
0.029
0.049
0.063
0.081
0.097
0.118
0.136
0.165
0.188
0.211
0.270
0.343
0.450
0.603
0.745
0.900
1.039
1.151
1.216
1.230
1.181
1.083
0.967
0.809
0.665
0.539
0.449
0.373
0.310
0.262
0.257
0.236
0.213
0.189
0.165
0.128
0.103
0.072
0.043
0.007
0.
0.
0.
0.
0.
0.
0.
0.
0.
0.
0.
0.003
0.016
0.029
0.045
0.069
0.088
0.106
0.143
0.181
0.193
0.219
0.260
0.289
0.348
0.444
0.595
0.734
0.886
1.026
1.142
1.232
1.264
1.244
1.170
1.056
0.920
0.777
0.682
0.582
0.501
0.424
0.395
0.370
0.342
0.314
0.275
0.242
0.191
0.141
0.108
0.072
0.037
0.010
0.
0.
0.
0.
0.
0.
0.
0.
0.
0.
0.005
0.021
0.031
0.051
0.077
0.103
0.141
0.176
0.207
0.239
0.270
0.305
0.346
0.374
0.456
0.593
0.729
0.860
1.004
1.128
1.231
1.284
1.284
1.230
1.135
1.012
0.901
0.797
0.709
0.632
0.570
0.536
0.502
0.478
0.442
0.386
0.327
0.267
0.200
0.144
0.096
0.057
0.030
0.018
0.
0.
0.
0.
0.
0.
0.
0.
0.004
0.007
0.017
0.038
0.059
0.087
0.135
0.184
0.225
0.266
0.302
0.346
0.382
0.391
0.439
0.492
0.601
0.707
0.847
0.980
1.122
1.225
1.292
1.319
1.283
1.210
1.122
1.013
0.908
0.827
0.752
0.721
0.673
0.654
0.604
0.564
0.503
0.436
0.349
0.256
0.183
0.126
0.087
0.046
0.025
0.009
0.
0.
0.
0.
0.
0.
0.
0.005
0.014
0.021
0.037
0.073
0.107
0.163
0.231
0.292
0.348
0.395
0.425
0.458
0.480
0.505
0.553
0.609
0.708
0.834
0.961
1.094
1.209
1.281
1.314
1.311
1.275
1.209
1.121
1.046
0.956
0.896
0.876
0.820
0.792
0.751
0.699
0.619
0.540
0.442
0.327
0.231
0.157
0.105
0.059
0.037
0.018
0.008
0.
0.
0.
0.
0.
0.
0.006
0.016
0.029
0.047
0.085
0.136
0.209
0.276
0.364
0.424
0.490
0.547
0.574
0.606
0.619
0.636
0.680
0.755
0.841
0.947
1.060
1.179
1.264
1.312
1.332
1.310
1.277
1.219
1.176
1.091
1.040
1.001
0.982
0.934
0.883
0.810
0.722
0.625
0.514
0.399
0.277
0.181
0.114
0.070
0.045
0.027
0.010
0.003
0.
0.
0.
0.
0.
0.007
0.016
0.031
0.056
0.095
0.158
0.241
0.332
0.417
0.506
0.590
0.639
0.677
0.722
0.711
0.726
0.716
0.796
0.866
0.950
1.053
1.171
1.270
1.322
1.341
1.353
1.329
1.294
1.249
1.199
1.159
1.120
1.078
1.059
1.013
0.921
0.814
0.707
0.579
0.452
0.326
0.207
0.126
0.080
0.051
0.030
0.012
0.004
0.
0.
0.
0.
0.
0.006
0.016
0.030
0.061
0.103
0.174
0.265
0.358
0.467
0.567
0.657
0.725
0.761
0.794
0.800
0.786
0.783
0.825
0.894
0.982
1.082
1.199
1.277
1.325
1.353
1.365
1.373
1.336
1.295
1.275
1.242
1.210
1.173
1.155
1.098
0.997
0.878
0.757
0.630
0.489
0.347
0.229
0.147
0.082
0.053
0.032
0.018
0.004
0.
0.
0.
0.
0.
0.006
0.015
0.028
0.055
0.101
0.177
0.265
0.366
0.477
0.583
0.682
0.767
0.806
0.832
0.830
0.809
0.812
0.873
0.916
1.002
1.088
1.195
1.280
1.341
1.378
1.369
1.394
1.365
1.329
1.322
1.289
1.258
1.235
1.191
1.147
1.056
0.944
0.805
0.666
0.511
0.375
0.235
0.147
0.080
0.051
0.028
0.018
0.004
0.
0.
0.
0.
0.
0.005
0.008
0.023
0.049
0.091
0.167
0.250
0.353
0.458
0.567
0.661
0.751
0.797
0.831
0.850
0.838
0.845
0.870
0.934
1.024
1.114
1.197
1.281
1.365
1.399
1.395
1.397
1.366
1.335
1.334
1.308
1.296
1.285
1.234
1.186
1.102
0.979
0.831
0.664
0.523
0.378
0.263
0.162
0.089
0.043
0.026
0.012
0.004
0.
0.
0.
0.
0.
0.
0.006
0.015
0.036
0.074
0.149
0.217
0.311
0.417
0.514
0.606
0.694
0.753
0.796
0.824
0.827
0.842
0.897
0.944
1.033
1.123
1.191
1.282
1.348
1.410
1.398
1.394
1.375
1.342
1.315
1.323
1.314
1.283
1.252
1.208
1.132
1.009
0.875
0.705
0.540
0.385
0.251
0.159
0.098
0.041
0.022
0.011
0.004
0.
0.
0.
0.
0.
0.
0.005
0.007
0.025
0.050
0.112
0.179
0.254
0.345
0.431
0.528
0.611
0.669
0.731
0.773
0.802
0.853
0.894
0.963
1.056
1.142
1.230
1.303
1.362
1.392
1.382
1.367
1.342
1.319
1.312
1.315
1.309
1.292
1.276
1.223
1.140
1.040
0.899
0.740
0.558
0.391
0.259
0.169
0.102
0.037
0.017
0.005
0.003
0.
0.
0.
0.
0.
0.
0.
0.005
0.009
0.029
0.072
0.142
0.201
0.273
0.341
0.429
0.523
0.590
0.643
0.696
0.752
0.832
0.907
0.997
1.064
1.170
1.248
1.316
1.365
1.399
1.387
1.358
1.330
1.309
1.284
1.291
1.290
1.298
1.273
1.232
1.165
1.047
0.925
0.752
0.568
0.413
0.279
0.191
0.105
0.051
0.013
0.004
0.
0.
0.
0.
0.
0.
0.
0.
0.
0.004
0.011
0.032
0.085
0.143
0.198
0.260
0.337
0.425
0.496
0.554
0.631
0.727
0.809
0.903
0.996
1.102
1.213
1.306
1.374
1.423
1.409
1.383
1.358
1.315
1.313
1.272
1.272
1.289
1.287
1.268
1.212
1.148
1.048
0.925
0.766
0.611
0.442
0.303
0.207
0.124
0.050
0.013
0.003
0.
0.
0.
0.
0.
0.
0.
0.
0.
0.
0.004
0.011
0.036
0.092
0.130
0.180
0.246
0.319
0.408
0.490
0.568
0.696
0.789
0.909
1.040
1.131
1.249
1.343
1.381
1.410
1.412
1.371
1.344
1.295
1.287
1.258
1.262
1.272
1.263
1.247
1.197
1.130
1.052
0.943
0.807
0.656
0.495
0.356
0.221
0.135
0.073
0.022
0.002
0.
0.
0.
0.
0.
0.
0.
0.
0.
0.
0.004
0.006
0.012
0.029
0.079
0.118
0.178
0.255
0.346
0.443
0.539
0.683
0.798
0.929
1.062
1.187
1.299
1.383
1.425
1.437
1.410
1.359
1.316
1.285
1.256
1.235
1.222
1.249
1.248
1.247
1.222
1.178
1.100
0.978
0.858
0.691
0.537
0.392
0.267
0.166
0.095
0.045
0.002
0.
0.
0.
0.
0.
0.
0.
0.
0.
0.
0.004
0.005
0.006
0.007
0.030
0.065
0.138
0.206
0.303
0.422
0.536
0.693
0.835
0.991
1.128
1.243
1.357
1.416
1.450
1.455
1.423
1.373
1.326
1.272
1.241
1.186
1.202
1.204
1.219
1.246
1.254
1.210
1.115
1.037
0.909
0.753
0.588
0.430
0.299
0.190
0.118
0.056
0.011
0.
0.
0.
0.
0.
0.
0.
0.
0.
0.
0.
0.005
0.006
0.006
0.025
0.056
0.126
0.198
0.295
0.413
0.554
0.718
0.879
1.049
1.183
1.298
1.396
1.458
1.476
1.470
1.440
1.401
1.324
1.251
1.216
1.201
1.193
1.219
1.236
1.267
1.263
1.229
1.161
1.079
0.963
0.822
0.656
0.482
0.331
0.230
0.141
0.071
0.013
0.004
0.
0.
0.
0.
0.
0.
0.
0.
0.
0.
0.
0.005
0.005
0.027
0.063
0.125
0.198
0.305
0.421
0.571
0.742
0.908
1.065
1.215
1.303
1.394
1.450
1.462
1.449
1.411
1.372
1.315
1.240
1.209
1.194
1.184
1.211
1.246
1.297
1.306
1.299
1.217
1.139
1.031
0.892
0.725
0.545
0.396
0.270
0.175
0.091
0.031
0.007
0.
0.
0.
0.
0.
0.
0.
0.
0.
0.
0.
0.
0.008
0.028
0.072
0.120
0.217
0.338
0.444
0.610
0.784
0.936
1.102
1.245
1.324
1.387
1.420
1.449
1.442
1.395
1.340
1.278
1.223
1.216
1.197
1.188
1.236
1.283
1.328
1.362
1.353
1.301
1.214
1.092
0.943
0.788
0.617
0.455
0.320
0.210
0.126
0.052
0.008
0.
0.
0.
0.
0.
0.
0.
0.
0.
0.
0.
0.
0.016
0.046
0.092
0.158
0.251
0.378
0.498
0.654
0.827
0.994
1.104
1.267
1.346
1.388
1.424
1.429
1.388
1.372
1.318
1.262
1.237
1.193
1.201
1.227
1.255
1.298
1.346
1.366
1.375
1.328
1.269
1.157
1.015
0.830
0.669
0.505
0.361
0.247
0.147
0.077
0.031
0.002
0.
0.
0.
0.
0.
0.
0.
0.
0.
0.002
0.014
0.034
0.067
0.116
0.180
0.274
0.410
0.533
0.696
0.844
1.002
1.147
1.264
1.334
1.370
1.405
1.398
1.376
1.320
1.275
1.215
1.193
1.179
1.201
1.238
1.252
1.305
1.376
1.411
1.401
1.382
1.326
1.204
1.064
0.896
0.725
0.549
0.390
0.259
0.171
0.103
0.049
0.014
0.
0.
0.
0.
0.
0.
0.
0.
0.002
0.010
0.024
0.044
0.091
0.133
0.214
0.303
0.425
0.565
0.737
0.883
1.025
1.146
1.255
1.313
1.349
1.367
1.371
1.331
1.274
1.253
1.187
1.181
1.165
1.207
1.227
1.271
1.327
1.395
1.424
1.411
1.419
1.365
1.274
1.121
0.948
0.759
0.595
0.430
0.297
0.197
0.122
0.065
0.024
0.
0.
0.
0.
0.
0.
0.
0.
0.005
0.015
0.032
0.060
0.104
0.161
0.235
0.327
0.452
0.609
0.747
0.899
1.026
1.131
1.228
1.295
1.342
1.344
1.331
1.283
1.237
1.190
1.177
1.146
1.166
1.190
1.226
1.269
1.343
1.401
1.431
1.447
1.449
1.384
1.285
1.156
0.980
0.791
0.617
0.454
0.326
0.218
0.135
0.072
0.038
0.
0.
0.
0.
0.
0.
0.
0.002
0.012
0.024
0.041
0.073
0.122
0.187
0.268
0.359
0.485
0.635
0.769
0.916
1.057
1.159
1.234
1.289
1.331
1.343
1.324
1.282
1.220
1.158
1.165
1.152
1.147
1.173
1.224
1.279
1.337
1.403
1.458
1.478
1.459
1.388
1.295
1.169
0.993
0.814
0.645
0.477
0.340
0.229
0.144
0.079
0.044
0.
0.
0.
0.
0.
0.
0.
0.005
0.015
0.030
0.050
0.083
0.134
0.203
0.283
0.393
0.510
0.653
0.795
0.935
1.066
1.187
1.264
1.303
1.336
1.339
1.298
1.262
1.215
1.177
1.133
1.135
1.139
1.171
1.198
1.257
1.338
1.412
1.455
1.488
1.457
1.394
1.297
1.168
1.008
0.825
0.655
0.489
0.346
0.232
0.137
0.079
0.046
0.
0.
0.
0.
0.
0.
0.
0.010
0.017
0.033
0.057
0.092
0.138
0.204
0.291
0.404
0.526
0.666
0.807
0.949
1.077
1.182
1.280
1.308
1.336
1.316
1.301
1.280
1.269
1.222
1.158
1.135
1.144
1.170
1.207
1.271
1.332
1.402
1.451
1.476
1.447
1.397
1.299
1.152
0.998
0.815
0.660
0.502
0.348
0.215
0.135
0.074
0.045
0.
0.
0.
0.
0.
0.
0.
0.011
0.018
0.035
0.059
0.091
0.141
0.193
0.292
0.416
0.530
0.659
0.808
0.941
1.067
1.195
1.271
1.313
1.354
1.362
1.357
1.321
1.295
1.246
1.188
1.174
1.151
1.178
1.174
1.246
1.336
1.381
1.414
1.448
1.427
1.369
1.267
1.139
0.952
0.791
0.627
0.469
0.320
0.211
0.106
0.067
0.033
0.
0.
0.
0.
0.
0.
0.
0.010
0.018
0.034
0.058
0.087
0.130
0.187
0.276
0.387
0.512
0.637
0.780
0.923
1.060
1.184
1.255
1.313
1.363
1.382
1.367
1.340
1.322
1.284
1.221
1.186
1.180
1.163
1.191
1.243
1.279
1.340
1.374
1.395
1.370
1.322
1.212
1.078
0.915
0.743
0.586
0.422
0.295
0.202
0.093
0.056
0.024
0.
0.
0.
0.
0.
0.
0.
0.005
0.016
0.030
0.052
0.078
0.114
0.165
0.261
0.353
0.470
0.590
0.726
0.873
1.025
1.151
1.236
1.298
1.344
1.393
1.401
1.388
1.345
1.291
1.251
1.214
1.191
1.160
1.163
1.194
1.227
1.267
1.320
1.317
1.282
1.218
1.132
1.002
0.851
0.678
0.526
0.371
0.264
0.172
0.075
0.034
0.018
0.
0.
0.
0.
0.
0.
0.
0.005
0.013
0.021
0.043
0.062
0.088
0.145
0.215
0.318
0.417
0.531
0.660
0.803
0.937
1.091
1.193
1.278
1.327
1.388
1.406
1.400
1.365
1.309
1.256
1.226
1.157
1.139
1.115
1.130
1.155
1.175
1.199
1.185
1.180
1.141
1.052
0.909
0.757
0.596
0.456
0.336
0.225
0.126
0.047
0.020
0.013
0.
0.
0.
0.
0.
0.
0.
0.
0.010
0.016
0.029
0.047
0.063
0.113
0.170
0.262
0.356
0.461
0.588
0.711
0.855
0.999
1.114
1.222
1.291
1.331
1.372
1.386
1.363
1.324
1.257
1.199
1.146
1.100
1.059
1.046
1.060
1.081
1.105
1.086
1.054
1.019
0.937
0.812
0.666
0.510
0.395
0.279
0.185
0.103
0.025
0.014
0.006
0.
0.
0.
0.
0.
0.
0.
0.
0.002
0.012
0.017
0.034
0.045
0.081
0.130
0.200
0.282
0.392
0.503
0.630
0.753
0.879
1.003
1.103
1.167
1.252
1.291
1.306
1.318
1.259
1.216
1.162
1.080
1.008
0.970
0.936
0.935
0.938
0.959
0.937
0.913
0.868
0.799
0.692
0.573
0.441
0.328
0.231
0.140
0.072
0.015
0.005
0.
0.
0.
0.
0.
0.
0.
0.
0.
0.
0.002
0.011
0.016
0.030
0.060
0.081
0.145
0.217
0.313
0.420
0.528
0.640
0.748
0.847
0.960
1.062
1.130
1.183
1.199
1.204
1.164
1.129
1.062
0.977
0.897
0.834
0.790
0.794
0.796
0.786
0.767
0.750
0.715
0.651
0.560
0.451
0.348
0.254
0.170
0.107
0.043
0.003
0.
0.
0.
0.
0.
0.
0.
0.
0.
0.
0.
0.
0.002
0.010
0.012
0.039
0.061
0.096
0.146
0.234
0.326
0.420
0.516
0.613
0.706
0.795
0.902
0.979
1.055
1.088
1.083
1.055
1.025
0.945
0.865
0.793
0.709
0.677
0.651
0.647
0.625
0.616
0.592
0.559
0.517
0.435
0.347
0.257
0.184
0.120
0.060
0.021
0.002
0.
0.
0.
0.
0.
0.
0.
0.
0.
0.
0.
0.
0.
0.
0.002
0.015
0.036
0.056
0.105
0.146
0.233
0.304
0.395
0.483
0.564
0.646
0.739
0.829
0.901
0.928
0.928
0.912
0.862
0.797
0.723
0.667
0.593
0.545
0.519
0.503
0.475
0.456
0.454
0.421
0.376
0.316
0.243
0.182
0.131
0.076
0.034
0.003
0.
0.
0.
0.
0.
0.
0.
0.
0.
0.
0.
0.
0.
0.
0.
0.
0.
0.019
0.037
0.064
0.101
0.161
0.223
0.293
0.369
0.435
0.506
0.588
0.653
0.712
0.744
0.749
0.741
0.700
0.646
0.583
0.522
0.470
0.424
0.388
0.349
0.332
0.315
0.308
0.279
0.252
0.203
0.159
0.119
0.080
0.050
0.020
0.
0.
0.
0.
0.
0.
0.
0.
0.
0.
0.
0.
0.
0.
0.
0.
0.
0.
0.013
0.023
0.045
0.061
0.105
0.149
0.205
0.261
0.309
0.367
0.438
0.497
0.538
0.567
0.582
0.564
0.536
0.497
0.447
0.393
0.351
0.301
0.270
0.238
0.215
0.204
0.188
0.187
0.153
0.121
0.100
0.075
0.050
0.023
0.
0.
0.
0.
0.
0.
0.
0.
0.
0.
0.
0.
0.
0.
0.
0.
0.
0.
0.
0.002
0.014
0.026
0.041
0.061
0.089
0.124
0.175
0.222
0.262
0.305
0.347
0.387
0.420
0.429
0.420
0.412
0.369
0.326
0.267
0.240
0.201
0.181
0.157
0.131
0.126
0.111
0.099
0.087
0.071
0.058
0.038
0.021
0.003
0.
0.
0.
0.
0.
0.
0.
0.
0.
0.
0.
0.
0.
0.
0.
0.
0.
0.
0.
0.
0.002
0.013
0.022
0.031
0.051
0.065
0.092
0.124
0.173
0.201
0.239
0.270
0.289
0.304
0.290
0.269
0.248
0.213
0.175
0.144
0.109
0.099
0.091
0.073
0.066
0.058
0.052
0.044
0.039
0.031
0.020
0.003
0.
0.
0.
0.
0.
0.
0.
0.
0.
0.
0.
0.
0.
0.
0.
0.
0.
0.
0.
0.
0.
0.
0.002
0.006
0.018
0.021
0.036
0.054
0.079
0.098
0.120
0.150
0.176
0.194
0.198
0.188
0.182
0.161
0.145
0.116
0.087
0.064
0.057
0.046
0.040
0.037
0.034
0.029
0.027
0.022
0.008
0.003
0.
0.
0.
0.
0.
0.
0.
0.
0.
0.
0.
0.
0.
0.
0.
0.
0.
0.
0.
0.
0.
0.
0.
0.
0.
0.006
0.007
0.008
0.024
0.041
0.062
0.079
0.093
0.101
0.109
0.109
0.108
0.101
0.093
0.081
0.067
0.053
0.038
0.032
0.020
0.019
0.008
0.012
0.008
0.003
0.003
0.002
0.
0.
0.
0.
0.
0.
0.
0.
0.
0.
0.
0.
0.
0.
0.
0.
0.
0.
0.
0.
0.
0.
0.
0.
0.
0.
0.
0.
0.003
0.007
0.023
0.033
0.043
0.057
0.060
0.066
0.073
0.076
0.066
0.062
0.058
0.045
0.038
0.030
0.022
0.014
0.007
0.002
0.
0.
0.
0.
0.
0.
0.
0.
0.
0.
0.
0.
0.
0.
0.
0.
0.
0.
0.
0.
0.
0.
0.
0.
0.
0.
0.
0.
0.
0.
0.
0.
0.
0.
0.003
0.017
0.022
0.031
0.042
0.046
0.044
0.043
0.047
0.048
0.042
0.030
0.024
0.024
0.014
0.008
0.007
0.002
0.
0.
0.
0.
0.
0.
0.
0.
0.
0.
0.
0.
0.
0.
0.
0.
0.
0.
0.
0.
0.
0.
0.
0.
0.
0.
0.
0.
0.
0.
0.
0.
0.
0.
0.
0.
0.003
0.017
0.021
0.023
0.031
0.032
0.030
0.024
0.020
0.015
0.009
0.005
0.005
0.005
0.
0.
0.
0.
0.
0.
0.
0.
0.
0.
0.
0.
0.
0.
0.
0.
0.
0.
0.
0.
0.
0.
0.
0.
0.
0.
0.
0.
0.
0.
0.
0.
0.
0.
0.
0.
0.
0.
0.
0.
0.003
0.009
0.015
0.016
0.011
0.011
0.009
0.005
0.
0.
0.
0.
0.
0.
0.
0.
0.
0.
0.
0.
0.
0.
0.
0.
0.
0.
0.
0.
0.
0.
0.
0.
0.
0.
0.
0.
0.
0.
0.
0.
0.
0.
0.
0.
0.
0.
0.
0.
0.
0.
0.
0.
0.
0.
0.
0.007
0.008
0.005
0.005
0.004
0.
0.
0.
0.
0.
0.
0.
0.
0.
0.
0.
0.
0.
0.
0.
0.
0.
0.
0.
0.
0.
0.
0.
0.
0.
0.
0.
0.
0.
0.
0.
0.
0.003
0.004
0.004
0.004
0.003
0.006
0.008
0.014
0.026
0.041
0.051
0.065
0.070
0.085
0.088
0.089
0.087
0.077
0.068
0.050
0.037
0.017
0.010
0.008
0.003
0.
0.
0.
0.
0.
0.
0.
0.
0.
0.
0.
0.
0.
0.
0.
0.
0.
0.
0.
0.
0.
0.
0.
0.
0.
0.
0.003
0.004
0.005
0.006
0.015
0.019
0.019
0.025
0.028
0.035
0.053
0.067
0.093
0.108
0.137
0.152
0.162
0.165
0.160
0.145
0.124
0.096
0.070
0.047
0.030
0.013
0.009
0.003
0.
0.
0.
0.
0.
0.
0.
0.
0.
0.
0.
0.
0.
0.
0.
0.
0.
0.
0.
0.
0.
0.
0.
0.
0.003
0.005
0.011
0.019
0.022
0.028
0.030
0.041
0.044
0.059
0.066
0.083
0.114
0.143
0.180
0.215
0.234
0.258
0.264
0.256
0.236
0.205
0.162
0.127
0.090
0.060
0.031
0.014
0.010
0.003
0.
0.
0.
0.
0.
0.
0.
0.
0.
0.
0.
0.
0.
0.
0.
0.
0.
0.
0.
0.
0.
0.
0.003
0.005
0.012
0.022
0.028
0.036
0.046
0.059
0.070
0.084
0.093
0.106
0.129
0.162
0.214
0.264
0.307
0.358
0.390
0.399
0.389
0.346
0.302
0.247
0.190
0.134
0.088
0.057
0.030
0.013
0.008
0.
0.
0.
0.
0.
0.
0.
0.
0.
0.
0.
0.
0.
0.
0.
0.
0.
0.
0.
0.
0.
0.
0.004
0.011
0.022
0.030
0.043
0.055
0.073
0.087
0.100
0.113
0.123
0.146
0.196
0.231
0.283
0.355
0.425
0.503
0.543
0.561
0.545
0.502
0.431
0.352
0.274
0.190
0.131
0.080
0.053
0.024
0.011
0.002
0.
0.
0.
0.
0.
0.
0.
0.
0.
0.
0.
0.
0.
0.
0.
0.
0.
0.
0.
0.
0.003
0.009
0.015
0.028
0.042
0.058
0.076
0.093
0.111
0.126
0.142
0.156
0.190
0.242
0.294
0.366
0.446
0.551
0.631
0.688
0.711
0.695
0.653
0.581
0.493
0.374
0.289
0.196
0.117
0.067
0.038
0.015
0.008
0.
0.
0.
0.
0.
0.
0.
0.
0.
0.
0.
0.
0.
0.
0.
0.
0.
0.
0.
0.
0.003
0.011
0.022
0.033
0.051
0.069
0.091
0.116
0.131
0.153
0.172
0.196
0.237
0.290
0.347
0.433
0.532
0.652
0.747
0.818
0.852
0.847
0.810
0.733
0.631
0.505
0.392
0.273
0.181
0.123
0.071
0.033
0.011
0.003
0.003
0.003
0.003
0.003
0.002
0.
0.
0.
0.
0.
0.
0.
0.
0.
0.
0.
0.
0.
0.
0.004
0.012
0.024
0.036
0.056
0.081
0.101
0.128
0.152
0.171
0.190
0.223
0.259
0.314
0.394
0.476
0.589
0.726
0.836
0.926
0.970
0.988
0.951
0.876
0.767
0.638
0.490
0.365
0.240
0.162
0.109
0.073
0.035
0.012
0.013
0.013
0.012
0.009
0.004
0.003
0.
0.
0.
0.
0.
0.
0.
0.
0.
0.
0.
0.
0.
0.004
0.012
0.025
0.041
0.058
0.084
0.104
0.131
0.156
0.174
0.193
0.222
0.265
0.326
0.421
0.508
0.625
0.761
0.893
0.999
1.084
1.104
1.070
1.008
0.893
0.754
0.594
0.456
0.318
0.223
0.147
0.121
0.092
0.070
0.064
0.053
0.046
0.037
0.028
0.006
0.003
0.
0.
0.
0.
0.
0.
0.
0.
0.
0.
0.
0.
0.003
0.012
0.023
0.039
0.056
0.084
0.104
0.133
0.154
0.171
0.198
0.237
0.284
0.344
0.423
0.520
0.645
0.787
0.938
1.070
1.149
1.193
1.173
1.107
0.997
0.861
0.695
0.539
0.402
0.305
0.216
0.182
0.150
0.129
0.119
0.100
0.096
0.079
0.061
0.045
0.020
0.003
0.
0.
0.
0.
0.
0.
0.
0.
0.
0.
0.
0.
0.010
0.016
0.039
0.055
0.080
0.102
0.131
0.150
0.177
0.219
0.253
0.282
0.350
0.426
0.520
0.643
0.801
0.942
1.079
1.183
1.235
1.230
1.180
1.083
0.961
0.798
0.652
0.502
0.414
0.335
0.265
0.230
0.213
0.193
0.176
0.150
0.122
0.100
0.069
0.048
0.020
0.
0.
0.
0.
0.
0.
0.
0.
0.
0.
0.
0.
0.008
0.018
0.032
0.055
0.071
0.096
0.123
0.175
0.210
0.242
0.283
0.313
0.361
0.420
0.497
0.636
0.782
0.930
1.063
1.178
1.253
1.276
1.248
1.167
1.035
0.901
0.751
0.638
0.541
0.448
0.367
0.333
0.305
0.281
0.255
0.224
0.191
0.150
0.117
0.078
0.056
0.026
0.
0.
0.
0.
0.
0.
0.
0.
0.
0.
0.
0.005
0.017
0.030
0.052
0.074
0.097
0.149
0.190
0.239
0.281
0.332
0.362
0.397
0.443
0.510
0.623
0.770
0.912
1.050
1.148
1.246
1.291
1.280
1.215
1.103
0.970
0.866
0.759
0.668
0.583
0.484
0.460
0.426
0.401
0.360
0.321
0.265
0.214
0.165
0.110
0.079
0.043
0.020
0.004
0.
0.
0.
0.
0.
0.
0.
0.
0.
0.006
0.019
0.031
0.047
0.082
0.122
0.182
0.228
0.281
0.334
0.383
0.414
0.449
0.482
0.530
0.626
0.754
0.887
1.013
1.136
1.232
1.296
1.303
1.265
1.183
1.099
0.991
0.885
0.798
0.701
0.647
0.583
0.557
0.516
0.471
0.423
0.356
0.286
0.214
0.140
0.101
0.062
0.033
0.019
0.004
0.
0.
0.
0.
0.
0.
0.
0.005
0.008
0.018
0.034
0.060
0.098
0.165
0.214
0.282
0.339
0.406
0.469
0.507
0.517
0.553
0.589
0.644
0.744
0.842
0.988
1.110
1.201
1.266
1.296
1.290
1.249
1.171
1.092
1.006
0.918
0.833
0.784
0.748
0.707
0.656
0.594
0.535
0.445
0.349
0.267
0.184
0.120
0.078
0.047
0.026
0.009
0.
0.
0.
0.
0.
0.
0.
0.005
0.009
0.020
0.034
0.065
0.119
0.184
0.266
0.330
0.411
0.478
0.542
0.594
0.653
0.659
0.686
0.717
0.772
0.844
0.943
1.067
1.176
1.253
1.289
1.297
1.291
1.255
1.174
1.111
1.032
0.972
0.936
0.888
0.846
0.790
0.713
0.639
0.536
0.433
0.326
0.229
0.147
0.091
0.055
0.031
0.017
0.008
0.
0.
0.
0.
0.
0.
0.006
0.014
0.021
0.046
0.080
0.139
0.224
0.302
0.391
0.479
0.568
0.643
0.706
0.748
0.756
0.754
0.782
0.819
0.880
0.951
1.048
1.162
1.256
1.300
1.319
1.323
1.299
1.255
1.202
1.143
1.080
1.049
0.999
0.966
0.908
0.824
0.723
0.619
0.496
0.374
0.257
0.164
0.097
0.064
0.040
0.020
0.009
0.
0.
0.
0.
0.
0.
0.006
0.009
0.021
0.047
0.082
0.152
0.246
0.339
0.431
0.536
0.636
0.730
0.782
0.815
0.834
0.815
0.835
0.866
0.908
0.976
1.070
1.182
1.253
1.317
1.333
1.327
1.335
1.312
1.270
1.226
1.201
1.136
1.088
1.059
0.994
0.903
0.782
0.660
0.535
0.406
0.288
0.186
0.113
0.062
0.041
0.021
0.010
0.003
0.
0.
0.
0.
0.
0.005
0.008
0.021
0.044
0.091
0.166
0.246
0.346
0.454
0.559
0.666
0.766
0.825
0.848
0.874
0.851
0.866
0.896
0.930
0.996
1.077
1.168
1.259
1.324
1.357
1.355
1.360
1.340
1.320
1.292
1.249
1.201
1.154
1.111
1.062
0.963
0.851
0.698
0.567
0.439
0.313
0.202
0.119
0.060
0.036
0.021
0.010
0.003
0.
0.
0.
0.
0.
0.004
0.007
0.018
0.035
0.079
0.157
0.239
0.334
0.440
0.544
0.659
0.753
0.818
0.854
0.885
0.874
0.879
0.914
0.978
1.029
1.100
1.178
1.257
1.337
1.388
1.369
1.334
1.344
1.341
1.318
1.295
1.259
1.208
1.161
1.122
1.034
0.907
0.750
0.607
0.453
0.330
0.226
0.130
0.067
0.033
0.020
0.009
0.003
0.
0.
0.
0.
0.
0.
0.006
0.011
0.029
0.066
0.140
0.211
0.314
0.405
0.507
0.618
0.707
0.782
0.836
0.862
0.874
0.897
0.911
0.986
1.052
1.113
1.195
1.256
1.317
1.362
1.389
1.368
1.343
1.324
1.319
1.312
1.278
1.231
1.184
1.146
1.062
0.953
0.798
0.640
0.479
0.336
0.232
0.139
0.081
0.024
0.017
0.005
0.003
0.
0.
0.
0.
0.
0.
0.
0.008
0.015
0.050
0.109
0.177
0.268
0.349
0.443
0.553
0.641
0.713
0.773
0.819
0.854
0.885
0.956
1.009
1.066
1.128
1.203
1.269
1.316
1.364
1.376
1.362
1.347
1.320
1.312
1.304
1.298
1.267
1.214
1.151
1.082
0.981
0.838
0.679
0.501
0.350
0.239
0.152
0.088
0.034
0.010
0.004
0.
0.
0.
0.
0.
0.
0.
0.
0.004
0.009
0.030
0.083
0.137
0.211
0.283
0.368
0.481
0.554
0.627
0.694
0.749
0.829
0.889
0.953
1.022
1.089
1.150
1.222
1.296
1.323
1.372
1.374
1.339
1.321
1.333
1.304
1.304
1.294
1.272
1.248
1.185
1.105
1.000
0.874
0.695
0.519
0.380
0.262
0.158
0.091
0.043
0.011
0.003
0.
0.
0.
0.
0.
0.
0.
0.
0.
0.007
0.022
0.051
0.096
0.158
0.213
0.289
0.379
0.461
0.547
0.613
0.688
0.785
0.881
0.971
1.048
1.131
1.202
1.271
1.334
1.364
1.374
1.372
1.345
1.330
1.327
1.317
1.302
1.300
1.295
1.247
1.179
1.105
1.005
0.892
0.729
0.584
0.424
0.279
0.190
0.098
0.046
0.014
0.
0.
0.
0.
0.
0.
0.
0.
0.
0.
0.005
0.010
0.030
0.055
0.096
0.158
0.206
0.294
0.384
0.471
0.562
0.646
0.761
0.870
0.964
1.075
1.154
1.237
1.300
1.344
1.382
1.367
1.341
1.331
1.333
1.327
1.314
1.300
1.304
1.272
1.246
1.205
1.124
1.044
0.917
0.779
0.626
0.470
0.317
0.205
0.128
0.064
0.022
0.
0.
0.
0.
0.
0.
0.
0.
0.
0.
0.005
0.007
0.017
0.032
0.059
0.101
0.167
0.219
0.321
0.423
0.528
0.618
0.753
0.848
0.978
1.116
1.231
1.294
1.355
1.394
1.394
1.361
1.356
1.325
1.320
1.297
1.283
1.276
1.291
1.279
1.256
1.228
1.170
1.070
0.967
0.841
0.665
0.517
0.367
0.235
0.152
0.087
0.040
0.004
0.
0.
0.
0.
0.
0.
0.
0.
0.
0.005
0.007
0.013
0.018
0.035
0.070
0.116
0.184
0.280
0.391
0.508
0.619
0.754
0.899
1.016
1.150
1.262
1.334
1.404
1.424
1.404
1.378
1.341
1.313
1.294
1.287
1.250
1.256
1.267
1.287
1.288
1.275
1.223
1.111
1.019
0.891
0.734
0.590
0.423
0.281
0.180
0.113
0.052
0.013
0.
0.
0.
0.
0.
0.
0.
0.
0.
0.004
0.006
0.008
0.014
0.026
0.051
0.088
0.153
0.246
0.351
0.488
0.617
0.764
0.920
1.066
1.194
1.291
1.366
1.418
1.445
1.427
1.416
1.386
1.306
1.284
1.255
1.247
1.247
1.276
1.285
1.300
1.310
1.280
1.183
1.080
0.954
0.790
0.626
0.473
0.328
0.215
0.133
0.066
0.023
0.
0.
0.
0.
0.
0.
0.
0.
0.
0.
0.005
0.007
0.008
0.026
0.052
0.093
0.155
0.249
0.355
0.478
0.621
0.783
0.941
1.068
1.215
1.304
1.387
1.428
1.452
1.439
1.392
1.380
1.320
1.274
1.265
1.247
1.241
1.272
1.312
1.338
1.342
1.313
1.227
1.134
1.005
0.875
0.700
0.539
0.390
0.263
0.169
0.078
0.030
0.007
0.
0.
0.
0.
0.
0.
0.
0.
0.
0.
0.005
0.006
0.026
0.056
0.099
0.163
0.259
0.364
0.498
0.659
0.799
0.962
1.106
1.245
1.337
1.381
1.415
1.426
1.430
1.412
1.370
1.339
1.286
1.266
1.259
1.247
1.301
1.323
1.373
1.381
1.370
1.302
1.215
1.073
0.927
0.774
0.616
0.445
0.320
0.221
0.112
0.053
0.010
0.
0.
0.
0.
0.
0.
0.
0.
0.
0.
0.
0.011
0.028
0.060
0.123
0.175
0.289
0.397
0.542
0.694
0.841
0.982
1.116
1.250
1.349
1.388
1.423
1.421
1.421
1.396
1.344
1.316
1.282
1.260
1.259
1.294
1.333
1.360
1.382
1.397
1.406
1.347
1.261
1.137
0.984
0.833
0.664
0.511
0.370
0.233
0.147
0.076
0.040
0.003
0.
0.
0.
0.
0.
0.
0.
0.
0.
0.002
0.015
0.036
0.072
0.127
0.195
0.304
0.424
0.569
0.705
0.856
0.997
1.136
1.248
1.327
1.376
1.397
1.416
1.386
1.364
1.323
1.285
1.260
1.258
1.282
1.309
1.334
1.365
1.400
1.424
1.439
1.410
1.327
1.186
1.045
0.881
0.720
0.570
0.408
0.271
0.176
0.103
0.052
0.020
0.
0.
0.
0.
0.
0.
0.
0.
0.002
0.010
0.023
0.045
0.085
0.147
0.214
0.309
0.433
0.576
0.715
0.866
0.994
1.130
1.233
1.299
1.350
1.374
1.391
1.360
1.337
1.295
1.262
1.270
1.258
1.272
1.323
1.339
1.361
1.425
1.444
1.450
1.416
1.347
1.254
1.092
0.930
0.759
0.585
0.437
0.309
0.201
0.128
0.063
0.036
0.
0.
0.
0.
0.
0.
0.
0.
0.003
0.014
0.034
0.060
0.105
0.161
0.237
0.324
0.448
0.580
0.719
0.871
0.999
1.103
1.205
1.284
1.339
1.359
1.368
1.335
1.312
1.284
1.262
1.253
1.260
1.281
1.320
1.344
1.375
1.431
1.437
1.432
1.427
1.364
1.257
1.136
0.957
0.773
0.603
0.465
0.323
0.226
0.143
0.080
0.041
0.
0.
0.
0.
0.
0.
0.
0.002
0.012
0.023
0.035
0.072
0.119
0.183
0.250
0.344
0.449
0.598
0.727
0.879
1.002
1.128
1.216
1.282
1.329
1.359
1.350
1.319
1.307
1.269
1.253
1.234
1.252
1.254
1.309
1.322
1.387
1.428
1.427
1.438
1.432
1.366
1.261
1.127
0.969
0.794
0.634
0.470
0.336
0.244
0.145
0.088
0.046
0.
0.
0.
0.
0.
0.
0.
0.003
0.015
0.028
0.047
0.085
0.125
0.196
0.272
0.356
0.464
0.600
0.739
0.899
1.017
1.126
1.236
1.295
1.342
1.341
1.347
1.322
1.305
1.261
1.248
1.233
1.222
1.249
1.280
1.315
1.367
1.419
1.434
1.445
1.407
1.348
1.271
1.118
0.968
0.796
0.635
0.483
0.338
0.236
0.142
0.091
0.048
0.
0.
0.
0.
0.
0.
0.
0.006
0.016
0.032
0.054
0.081
0.132
0.191
0.278
0.378
0.485
0.608
0.742
0.889
1.023
1.148
1.230
1.316
1.343
1.355
1.331
1.332
1.321
1.297
1.237
1.221
1.203
1.240
1.258
1.309
1.360
1.403
1.450
1.417
1.394
1.336
1.237
1.118
0.951
0.785
0.627
0.470
0.338
0.217
0.139
0.086
0.047
0.
0.
0.
0.
0.
0.
0.
0.010
0.017
0.033
0.056
0.085
0.127
0.176
0.267
0.377
0.491
0.603
0.747
0.888
1.017
1.137
1.232
1.298
1.335
1.365
1.365
1.389
1.364
1.326
1.277
1.234
1.195
1.196
1.236
1.303
1.343
1.368
1.404
1.394
1.379
1.302
1.208
1.079
0.923
0.756
0.609
0.446
0.301
0.202
0.124
0.073
0.042
0.
0.
0.
0.
0.
0.
0.
0.006
0.017
0.032
0.054
0.082
0.114
0.162
0.255
0.356
0.463
0.584
0.705
0.873
0.999
1.130
1.214
1.271
1.346
1.384
1.404
1.397
1.389
1.343
1.309
1.248
1.212
1.205
1.203
1.247
1.292
1.320
1.334
1.339
1.300
1.240
1.147
1.042
0.877
0.705
0.555
0.400
0.285
0.169
0.105
0.054
0.028
0.
0.
0.
0.
0.
0.
0.
0.005
0.015
0.029
0.049
0.070
0.102
0.145
0.229
0.322
0.422
0.542
0.666
0.819
0.955
1.098
1.191
1.251
1.323
1.395
1.421
1.395
1.384
1.344
1.288
1.245
1.229
1.183
1.171
1.198
1.214
1.246
1.249
1.247
1.215
1.179
1.077
0.950
0.798
0.647
0.490
0.363
0.245
0.151
0.073
0.042
0.018
0.
0.
0.
0.
0.
0.
0.
0.002
0.013
0.020
0.040
0.058
0.082
0.130
0.195
0.285
0.379
0.484
0.612
0.740
0.882
1.030
1.145
1.243
1.303
1.362
1.409
1.410
1.373
1.334
1.280
1.241
1.195
1.158
1.129
1.127
1.124
1.130
1.159
1.158
1.128
1.087
0.990
0.863
0.719
0.567
0.430
0.311
0.201
0.123
0.056
0.020
0.012
0.
0.
0.
0.
0.
0.
0.
0.
0.010
0.016
0.028
0.044
0.059
0.102
0.148
0.232
0.326
0.433
0.541
0.683
0.799
0.948
1.062
1.181
1.254
1.303
1.359
1.385
1.357
1.319
1.263
1.195
1.117
1.085
1.038
1.006
1.020
1.031
1.051
1.047
1.000
0.952
0.883
0.760
0.623
0.489
0.371
0.258
0.163
0.081
0.025
0.013
0.005
0.
0.
0.
0.
0.
0.
0.
0.
0.
0.011
0.016
0.028
0.042
0.076
0.113
0.178
0.257
0.360
0.474
0.586
0.714
0.828
0.951
1.070
1.149
1.229
1.266
1.298
1.298
1.258
1.210
1.129
1.037
0.975
0.934
0.896
0.889
0.902
0.916
0.909
0.875
0.830
0.757
0.644
0.526
0.399
0.301
0.197
0.123
0.058
0.015
0.003
0.
0.
0.
0.
0.
0.
0.
0.
0.
0.
0.002
0.011
0.015
0.024
0.058
0.079
0.128
0.192
0.290
0.388
0.490
0.600
0.715
0.823
0.922
1.024
1.103
1.150
1.190
1.169
1.149
1.096
1.025
0.936
0.862
0.793
0.731
0.736
0.760
0.766
0.756
0.727
0.685
0.626
0.534
0.425
0.330
0.232
0.154
0.089
0.028
0.003
0.
0.
0.
0.
0.
0.
0.
0.
0.
0.
0.
0.
0.
0.005
0.012
0.031
0.060
0.087
0.140
0.207
0.282
0.378
0.469
0.562
0.659
0.764
0.857
0.944
1.003
1.045
1.036
1.024
0.984
0.908
0.800
0.714
0.649
0.606
0.596
0.592
0.594
0.580
0.570
0.550
0.495
0.416
0.327
0.238
0.173
0.109
0.049
0.013
0.003
0.
0.
0.
0.
0.
0.
0.
0.
0.
0.
0.
0.
0.
0.
0.
0.017
0.033
0.054
0.080
0.135
0.204
0.286
0.359
0.439
0.525
0.612
0.690
0.771
0.828
0.877
0.882
0.869
0.829
0.753
0.677
0.596
0.536
0.486
0.453
0.447
0.438
0.420
0.429
0.405
0.365
0.299
0.230
0.170
0.123
0.065
0.038
0.003
0.
0.
0.
0.
0.
0.
0.
0.
0.
0.
0.
0.
0.
0.
0.
0.
0.006
0.020
0.038
0.057
0.094
0.137
0.207
0.277
0.342
0.402
0.454
0.516
0.602
0.644
0.684
0.697
0.690
0.648
0.594
0.521
0.471
0.407
0.351
0.321
0.298
0.276
0.288
0.288
0.274
0.236
0.190
0.149
0.113
0.076
0.045
0.016
0.002
0.
0.
0.
0.
0.
0.
0.
0.
0.
0.
0.
0.
0.
0.
0.
0.
0.
0.013
0.024
0.040
0.060
0.093
0.143
0.182
0.230
0.277
0.323
0.388
0.444
0.494
0.513
0.516
0.520
0.495
0.451
0.384
0.330
0.285
0.250
0.215
0.199
0.179
0.180
0.170
0.160
0.134
0.113
0.094
0.073
0.048
0.024
0.004
0.
0.
0.
0.
0.
0.
0.
0.
0.
0.
0.
0.
0.
0.
0.
0.
0.
0.
0.002
0.015
0.024
0.040
0.058
0.077
0.113
0.144
0.188
0.229
0.259
0.307
0.339
0.374
0.374
0.370
0.341
0.311
0.267
0.227
0.180
0.149
0.136
0.114
0.108
0.102
0.095
0.090
0.083
0.073
0.060
0.040
0.025
0.007
0.
0.
0.
0.
0.
0.
0.
0.
0.
0.
0.
0.
0.
0.
0.
0.
0.
0.
0.
0.
0.003
0.014
0.021
0.030
0.043
0.054
0.080
0.099
0.130
0.157
0.183
0.210
0.233
0.251
0.245
0.222
0.201
0.171
0.147
0.104
0.082
0.059
0.052
0.053
0.055
0.052
0.050
0.046
0.040
0.032
0.021
0.003
0.002
0.
0.
0.
0.
0.
0.
0.
0.
0.
0.
0.
0.
0.
0.
0.
0.
0.
0.
0.
0.
0.
0.003
0.008
0.017
0.020
0.029
0.032
0.060
0.065
0.079
0.100
0.114
0.130
0.136
0.148
0.144
0.128
0.109
0.071
0.049
0.041
0.033
0.026
0.018
0.022
0.030
0.030
0.026
0.023
0.009
0.003
0.002
0.
0.
0.
0.
0.
0.
0.
0.
0.
0.
0.
0.
0.
0.
0.
0.
0.
0.
0.
0.
0.
0.
0.
0.002
0.003
0.003
0.007
0.007
0.022
0.025
0.044
0.053
0.060
0.056
0.072
0.072
0.069
0.059
0.043
0.038
0.029
0.017
0.013
0.010
0.008
0.010
0.011
0.011
0.008
0.003
0.003
0.
0.
0.
0.
0.
0.
0.
0.
0.
0.
0.
0.
0.
0.
0.
0.
0.
0.
0.
0.
0.
0.
0.
0.
0.
0.
0.
0.
0.
0.
0.003
0.010
0.012
0.023
0.034
0.032
0.032
0.030
0.029
0.030
0.024
0.021
0.009
0.008
0.007
0.002
0.
0.
0.002
0.002
0.
0.
0.
0.
0.
0.
0.
0.
0.
0.
0.
0.
0.
0.
0.
0.
0.
0.
0.
0.
0.
0.
0.
0.
0.
0.
0.
0.
0.
0.
0.
0.
0.
0.
0.008
0.010
0.012
0.017
0.022
0.022
0.020
0.012
0.010
0.004
0.005
0.005
0.004
0.
0.
0.
0.
0.
0.
0.
0.
0.
0.
0.
0.
0.
0.
0.
0.
0.
0.
0.
0.
0.
0.
0.
0.
0.
0.
0.
0.
0.
0.
0.
0.
0.
0.
0.
0.
0.
0.
0.
0.
0.
0.008
0.009
0.010
0.010
0.009
0.006
0.005
0.
0.
0.
0.
0.
0.
0.
0.
0.
0.
0.
0.
0.
0.
0.
0.
0.
0.
0.
0.
0.
0.
0.
0.
0.
0.
0.
0.
0.
0.
0.
0.
0.
0.
0.
0.
0.
0.
0.
0.
0.
0.
0.
0.
0.
0.
0.
0.004
0.005
0.005
0.005
0.
0.
0.
0.
0.
0.
0.
0.
0.
0.
0.
0.
0.
0.
0.
0.
0.
0.
0.
0.
0.
0.
0.
0.
0.
0.
0.
0.
0.
0.
0.
0.
0.
0.
0.
0.
0.
0.
0.
0.
0.
0.
0.
0.
0.
0.
0.
0.
0.
0.
0.
0.
0.
0.
0.
0.
0.
0.
0.
0.
0.
0.
0.
0.
0.
0.
0.
0.
0.
0.
0.
0.
0.
0.
0.
0.
0.
0.
0.
0.
0.
0.
0.
0.
0.
0.
0.003
0.004
0.004
0.004
0.007
0.007
0.014
0.021
0.030
0.046
0.053
0.065
0.075
0.083
0.094
0.097
0.088
0.078
0.061
0.048
0.032
0.013
0.009
0.007
0.002
0.
0.
0.
0.
0.
0.
0.
0.
0.
0.
0.
0.
0.
0.
0.
0.
0.
0.
0.
0.
0.
0.
0.
0.
0.
0.
0.003
0.005
0.010
0.016
0.018
0.022
0.027
0.034
0.037
0.044
0.060
0.075
0.100
0.117
0.139
0.156
0.160
0.168
0.158
0.137
0.121
0.095
0.066
0.049
0.020
0.012
0.009
0.002
0.
0.
0.
0.
0.
0.
0.
0.
0.
0.
0.
0.
0.
0.
0.
0.
0.
0.
0.
0.
0.
0.
0.
0.
0.004
0.005
0.017
0.022
0.026
0.033
0.045
0.058
0.067
0.073
0.085
0.096
0.122
0.155
0.189
0.219
0.243
0.265
0.263
0.257
0.227
0.195
0.151
0.120
0.083
0.047
0.025
0.013
0.009
0.002
0.
0.
0.
0.
0.
0.
0.
0.
0.
0.
0.
0.
0.
0.
0.
0.
0.
0.
0.
0.
0.
0.
0.003
0.010
0.018
0.025
0.033
0.048
0.060
0.078
0.086
0.102
0.111
0.130
0.153
0.187
0.221
0.277
0.327
0.374
0.400
0.399
0.379
0.346
0.300
0.236
0.181
0.125
0.085
0.052
0.025
0.012
0.008
0.
0.
0.
0.
0.
0.
0.
0.
0.
0.
0.
0.
0.
0.
0.
0.
0.
0.
0.
0.
0.
0.
0.005
0.013
0.025
0.040
0.051
0.072
0.090
0.107
0.127
0.143
0.160
0.182
0.218
0.267
0.316
0.383
0.441
0.508
0.537
0.547
0.529
0.482
0.410
0.333
0.254
0.184
0.125
0.072
0.044
0.023
0.010
0.002
0.
0.
0.
0.
0.
0.
0.
0.
0.
0.
0.
0.
0.
0.
0.
0.
0.
0.
0.
0.
0.003
0.011
0.022
0.033
0.051
0.075
0.094
0.120
0.142
0.169
0.190
0.208
0.243
0.292
0.337
0.403
0.474
0.559
0.628
0.687
0.699
0.687
0.639
0.558
0.467
0.349
0.255
0.169
0.100
0.061
0.033
0.014
0.007
0.
0.
0.
0.
0.
0.
0.
0.
0.
0.
0.
0.
0.
0.
0.
0.
0.
0.
0.
0.
0.004
0.013
0.026
0.044
0.061
0.090
0.116
0.148
0.177
0.203
0.224
0.249
0.283
0.333
0.405
0.482
0.555
0.651
0.748
0.824
0.854
0.844
0.794
0.710
0.605
0.478
0.366
0.242
0.160
0.111
0.065
0.020
0.008
0.002
0.002
0.002
0.002
0.
0.
0.
0.
0.
0.
0.
0.
0.
0.
0.
0.
0.
0.
0.
0.
0.004
0.014
0.029
0.049
0.073
0.100
0.134
0.168
0.197
0.228
0.255
0.281
0.322
0.380
0.452
0.541
0.624
0.740
0.855
0.939
0.972
0.974
0.922
0.842
0.725
0.604
0.471
0.327
0.212
0.148
0.095
0.063
0.027
0.003
0.006
0.006
0.006
0.003
0.003
0.
0.
0.
0.
0.
0.
0.
0.
0.
0.
0.
0.
0.
0.
0.008
0.014
0.029
0.050
0.075
0.104
0.141
0.174
0.207
0.235
0.271
0.301
0.343
0.415
0.482
0.573
0.663
0.796
0.915
1.000
1.059
1.077
1.035
0.959
0.843
0.705
0.567
0.409
0.284
0.193
0.128
0.100
0.078
0.052
0.036
0.027
0.026
0.023
0.011
0.003
0.002
0.
0.
0.
0.
0.
0.
0.
0.
0.
0.
0.
0.
0.008
0.014
0.028
0.048
0.072
0.099
0.132
0.163
0.200
0.231
0.271
0.305
0.337
0.421
0.492
0.578
0.681
0.817
0.943
1.066
1.134
1.162
1.135
1.060
0.945
0.803
0.661
0.494
0.363
0.262
0.183
0.148
0.116
0.094
0.081
0.077
0.069
0.054
0.039
0.024
0.005
0.
0.
0.
0.
0.
0.
0.
0.
0.
0.
0.
0.
0.003
0.012
0.024
0.043
0.065
0.091
0.125
0.161
0.200
0.242
0.286
0.314
0.357
0.429
0.495
0.592
0.686
0.827
0.953
1.076
1.159
1.201
1.197
1.143
1.048
0.908
0.751
0.605
0.460
0.359
0.263
0.224
0.182
0.170
0.150
0.133
0.105
0.094
0.071
0.049
0.030
0.005
0.
0.
0.
0.
0.
0.
0.
0.
0.
0.
0.
0.
0.010
0.020
0.041
0.057
0.084
0.114
0.144
0.198
0.255
0.301
0.343
0.373
0.421
0.507
0.569
0.671
0.807
0.957
1.066
1.166
1.226
1.233
1.198
1.109
0.989
0.855
0.715
0.592
0.489
0.382
0.312
0.269
0.240
0.223
0.205
0.177
0.146
0.116
0.085
0.059
0.034
0.004
0.
0.
0.
0.
0.
0.
0.
0.
0.
0.
0.
0.007
0.017
0.035
0.054
0.070
0.106
0.168
0.223
0.280
0.320
0.373
0.413
0.447
0.514
0.572
0.666
0.796
0.921
1.054
1.137
1.208
1.247
1.232
1.174
1.072
0.941
0.818
0.699
0.600
0.512
0.436
0.389
0.360
0.327
0.297
0.262
0.216
0.171
0.126
0.082
0.051
0.029
0.004
0.
0.
0.
0.
0.
0.
0.
0.
0.
0.
0.005
0.016
0.028
0.048
0.075
0.119
0.188
0.248
0.320
0.377
0.432
0.478
0.516
0.528
0.588
0.664
0.775
0.882
1.007
1.110
1.201
1.252
1.242
1.210
1.132
1.029
0.915
0.813
0.729
0.639
0.568
0.518
0.490
0.437
0.384
0.347
0.288
0.237
0.172
0.108
0.074
0.042
0.024
0.004
0.
0.
0.
0.
0.
0.
0.
0.
0.
0.006
0.014
0.025
0.046
0.087
0.149
0.215
0.290
0.379
0.440
0.507
0.560
0.578
0.604
0.653
0.700
0.774
0.858
0.957
1.080
1.177
1.218
1.245
1.230
1.185
1.116
1.027
0.921
0.847
0.764
0.705
0.665
0.637
0.572
0.513
0.441
0.376
0.300
0.219
0.141
0.089
0.059
0.031
0.018
0.
0.
0.
0.
0.
0.
0.
0.
0.004
0.007
0.015
0.025
0.051
0.102
0.176
0.250
0.339
0.430
0.518
0.585
0.635
0.685
0.697
0.709
0.749
0.794
0.869
0.952
1.060
1.151
1.209
1.241
1.241
1.235
1.171
1.106
1.007
0.962
0.899
0.851
0.806
0.773
0.717
0.631
0.532
0.453
0.356
0.264
0.174
0.105
0.068
0.037
0.022
0.008
0.
0.
0.
0.
0.
0.
0.
0.005
0.007
0.016
0.029
0.065
0.120
0.198
0.282
0.382
0.483
0.576
0.686
0.740
0.778
0.789
0.794
0.823
0.834
0.874
0.935
1.017
1.133
1.200
1.261
1.276
1.272
1.223
1.177
1.117
1.055
0.995
0.965
0.921
0.881
0.830
0.748
0.621
0.512
0.403
0.310
0.216
0.131
0.074
0.044
0.025
0.014
0.003
0.
0.
0.
0.
0.
0.
0.004
0.007
0.018
0.030
0.072
0.136
0.222
0.307
0.423
0.525
0.645
0.757
0.820
0.857
0.873
0.878
0.878
0.899
0.915
0.959
1.039
1.133
1.204
1.263
1.283
1.280
1.274
1.246
1.219
1.148
1.117
1.071
1.024
0.976
0.920
0.815
0.699
0.556
0.456
0.340
0.237
0.146
0.076
0.046
0.027
0.015
0.003
0.
0.
0.
0.
0.
0.
0.
0.007
0.017
0.029
0.079
0.143
0.225
0.329
0.432
0.561
0.672
0.790
0.854
0.889
0.910
0.901
0.915
0.932
0.946
0.982
1.033
1.127
1.196
1.258
1.290
1.298
1.313
1.278
1.274
1.225
1.198
1.164
1.102
1.043
0.999
0.890
0.760
0.617
0.488
0.362
0.259
0.167
0.090
0.045
0.022
0.015
0.004
0.
0.
0.
0.
0.
0.
0.
0.006
0.012
0.030
0.076
0.141
0.227
0.327
0.431
0.552
0.673
0.779
0.853
0.900
0.926
0.925
0.931
0.947
0.999
1.032
1.063
1.138
1.223
1.264
1.289
1.313
1.313
1.310
1.299
1.289
1.263
1.225
1.175
1.108
1.028
0.953
0.828
0.675
0.520
0.394
0.282
0.192
0.102
0.048
0.020
0.010
0.004
0.
0.
0.
0.
0.
0.
0.
0.004
0.010
0.022
0.072
0.132
0.205
0.307
0.405
0.527
0.638
0.729
0.806
0.863
0.918
0.936
0.941
0.972
1.022
1.053
1.085
1.159
1.228
1.274
1.308
1.321
1.327
1.308
1.293
1.303
1.285
1.259
1.207
1.152
1.069
0.995
0.875
0.735
0.562
0.417
0.298
0.200
0.118
0.047
0.017
0.005
0.003
0.
0.
0.
0.
0.
0.
0.
0.
0.008
0.027
0.051
0.124
0.186
0.272
0.370
0.475
0.592
0.674
0.751
0.820
0.864
0.921
0.955
1.005
1.057
1.080
1.123
1.157
1.229
1.266
1.306
1.313
1.323
1.319
1.300
1.303
1.305
1.288
1.247
1.190
1.107
1.013
0.914
0.767
0.603
0.452
0.314
0.217
0.125
0.068
0.023
0.004
0.
0.
0.
0.
0.
0.
0.
0.
0.
0.003
0.021
0.044
0.089
0.157
0.227
0.315
0.423
0.527
0.618
0.680
0.749
0.832
0.874
0.953
1.025
1.065
1.114
1.172
1.196
1.246
1.278
1.316
1.327
1.315
1.314
1.327
1.305
1.316
1.306
1.291
1.218
1.134
1.034
0.921
0.794
0.629
0.481
0.354
0.228
0.138
0.072
0.031
0.010
0.
0.
0.
0.
0.
0.
0.
0.
0.
0.005
0.016
0.041
0.069
0.119
0.175
0.257
0.350
0.447
0.529
0.607
0.682
0.772
0.860
0.940
1.020
1.085
1.123
1.209
1.234
1.282
1.313
1.332
1.326
1.330
1.346
1.341
1.317
1.328
1.302
1.300
1.235
1.163
1.052
0.939
0.809
0.673
0.528
0.386
0.250
0.151
0.079
0.042
0.011
0.
0.
0.
0.
0.
0.
0.
0.
0.
0.005
0.015
0.033
0.056
0.078
0.147
0.207
0.288
0.356
0.455
0.551
0.646
0.740
0.841
0.922
1.015
1.094
1.180
1.242
1.292
1.307
1.329
1.343
1.333
1.329
1.334
1.343
1.333
1.321
1.311
1.291
1.243
1.196
1.101
0.988
0.865
0.724
0.575
0.425
0.297
0.180
0.107
0.051
0.018
0.
0.
0.
0.
0.
0.
0.
0.
0.
0.005
0.013
0.022
0.047
0.064
0.107
0.164
0.229
0.307
0.406
0.517
0.615
0.718
0.824
0.930
1.027
1.144
1.224
1.277
1.321
1.334
1.341
1.354
1.340
1.322
1.332
1.338
1.332
1.295
1.312
1.304
1.281
1.239
1.154
1.049
0.936
0.802
0.641
0.492
0.337
0.214
0.140
0.071
0.022
0.004
0.
0.
0.
0.
0.
0.
0.
0.
0.005
0.012
0.017
0.037
0.049
0.085
0.128
0.189
0.252
0.352
0.492
0.605
0.717
0.834
0.961
1.071
1.171
1.271
1.338
1.375
1.374
1.362
1.356
1.350
1.339
1.322
1.306
1.285
1.313
1.313
1.304
1.318
1.259
1.208
1.112
0.998
0.866
0.708
0.547
0.395
0.261
0.171
0.098
0.041
0.011
0.
0.
0.
0.
0.
0.
0.
0.
0.005
0.007
0.015
0.022
0.035
0.072
0.103
0.164
0.222
0.325
0.436
0.573
0.705
0.854
0.980
1.106
1.206
1.301
1.369
1.416
1.408
1.392
1.381
1.362
1.327
1.310
1.304
1.298
1.290
1.312
1.322
1.324
1.312
1.254
1.159
1.038
0.905
0.753
0.595
0.448
0.304
0.200
0.127
0.054
0.019
0.
0.
0.
0.
0.
0.
0.
0.
0.
0.006
0.012
0.015
0.026
0.058
0.104
0.153
0.220
0.328
0.428
0.560
0.715
0.871
1.002
1.117
1.233
1.322
1.367
1.415
1.430
1.405
1.391
1.370
1.348
1.318
1.298
1.307
1.319
1.323
1.331
1.360
1.363
1.314
1.226
1.103
0.967
0.832
0.668
0.518
0.372
0.256
0.160
0.077
0.026
0.002
0.
0.
0.
0.
0.
0.
0.
0.
0.004
0.006
0.012
0.026
0.053
0.097
0.155
0.220
0.328
0.432
0.561
0.709
0.861
1.001
1.127
1.235
1.309
1.368
1.423
1.431
1.433
1.427
1.387
1.351
1.328
1.308
1.300
1.323
1.370
1.359
1.375
1.384
1.354
1.277
1.176
1.038
0.910
0.756
0.580
0.448
0.323
0.194
0.117
0.038
0.013
0.
0.
0.
0.
0.
0.
0.
0.
0.
0.004
0.005
0.016
0.044
0.098
0.158
0.236
0.332
0.445
0.591
0.729
0.875
1.015
1.136
1.225
1.306
1.383
1.405
1.429
1.433
1.407
1.380
1.353
1.309
1.300
1.332
1.347
1.397
1.397
1.407
1.413
1.389
1.330
1.236
1.127
0.981
0.805
0.667
0.510
0.368
0.245
0.151
0.077
0.033
0.007
0.
0.
0.
0.
0.
0.
0.
0.
0.
0.002
0.018
0.052
0.100
0.161
0.236
0.335
0.456
0.600
0.731
0.871
1.016
1.119
1.215
1.309
1.388
1.415
1.416
1.412
1.393
1.376
1.326
1.319
1.321
1.320
1.374
1.397
1.416
1.437
1.438
1.425
1.385
1.283
1.168
1.022
0.859
0.725
0.569
0.396
0.275
0.192
0.098
0.060
0.020
0.
0.
0.
0.
0.
0.
0.
0.
0.
0.003
0.024
0.056
0.093
0.167
0.241
0.338
0.464
0.600
0.710
0.859
0.997
1.116
1.210
1.298
1.365
1.369
1.383
1.379
1.370
1.340
1.335
1.335
1.337
1.361
1.369
1.397
1.432
1.440
1.469
1.437
1.392
1.313
1.207
1.070
0.910
0.752
0.594
0.446
0.312
0.216
0.131
0.073
0.038
0.
0.
0.
0.
0.
0.
0.
0.
0.003
0.013
0.033
0.064
0.100
0.163
0.243
0.339
0.457
0.585
0.703
0.837
0.977
1.092
1.184
1.277
1.322
1.369
1.367
1.384
1.388
1.360
1.337
1.335
1.341
1.335
1.363
1.393
1.421
1.448
1.456
1.453
1.392
1.336
1.207
1.090
0.946
0.753
0.609
0.462
0.342
0.234
0.149
0.081
0.043
0.
0.
0.
0.
0.
0.
0.
0.002
0.011
0.017
0.040
0.076
0.114
0.166
0.245
0.326
0.434
0.564
0.699
0.825
0.953
1.051
1.170
1.264
1.331
1.351
1.358
1.354
1.353
1.337
1.328
1.335
1.343
1.338
1.348
1.391
1.400
1.415
1.434
1.429
1.372
1.319
1.213
1.080
0.943
0.786
0.627
0.479
0.344
0.248
0.156
0.094
0.053
0.
0.
0.
0.
0.
0.
0.
0.003
0.013
0.025
0.038
0.074
0.121
0.176
0.251
0.330
0.431
0.545
0.677
0.833
0.957
1.067
1.181
1.264
1.321
1.346
1.362
1.386
1.359
1.346
1.336
1.326
1.314
1.344
1.336
1.364
1.397
1.414
1.411
1.404
1.373
1.302
1.193
1.072
0.926
0.771
0.624
0.475
0.344
0.237
0.161
0.096
0.055
0.
0.
0.
0.
0.
0.
0.
0.003
0.015
0.028
0.047
0.075
0.120
0.169
0.251
0.344
0.435
0.546
0.680
0.839
0.955
1.088
1.177
1.277
1.340
1.344
1.374
1.386
1.392
1.364
1.322
1.300
1.281
1.291
1.306
1.347
1.377
1.396
1.414
1.400
1.342
1.265
1.188
1.046
0.906
0.756
0.601
0.452
0.317
0.231
0.156
0.086
0.049
0.
0.
0.
0.
0.
0.
0.
0.003
0.015
0.029
0.049
0.070
0.110
0.156
0.247
0.342
0.430
0.533
0.672
0.814
0.958
1.072
1.175
1.270
1.318
1.340
1.406
1.413
1.423
1.385
1.360
1.311
1.273
1.257
1.281
1.324
1.343
1.366
1.348
1.342
1.304
1.243
1.147
1.024
0.871
0.712
0.574
0.402
0.292
0.206
0.141
0.077
0.044
0.
0.
0.
0.
0.
0.
0.
0.003
0.015
0.028
0.047
0.068
0.096
0.135
0.229
0.317
0.411
0.518
0.628
0.763
0.916
1.041
1.150
1.222
1.295
1.371
1.404
1.427
1.420
1.405
1.344
1.310
1.237
1.235
1.239
1.282
1.291
1.284
1.272
1.275
1.231
1.183
1.104
0.967
0.819
0.670
0.511
0.364
0.262
0.177
0.108
0.059
0.033
0.
0.
0.
0.
0.
0.
0.
0.003
0.013
0.025
0.039
0.061
0.085
0.121
0.186
0.278
0.374
0.478
0.599
0.738
0.879
1.006
1.121
1.209
1.295
1.370
1.403
1.421
1.406
1.378
1.335
1.291
1.236
1.216
1.198
1.206
1.213
1.215
1.216
1.195
1.153
1.107
1.024
0.895
0.748
0.595
0.449
0.333
0.233
0.142
0.083
0.042
0.021
0.
0.
0.
0.
0.
0.
0.
0.002
0.011
0.018
0.032
0.050
0.067
0.109
0.157
0.243
0.327
0.435
0.541
0.673
0.807
0.959
1.076
1.168
1.254
1.340
1.380
1.408
1.387
1.345
1.302
1.246
1.202
1.162
1.131
1.125
1.106
1.117
1.122
1.113
1.075
1.022
0.927
0.806
0.670
0.515
0.402
0.288
0.184
0.112
0.060
0.025
0.006
0.
0.
0.
0.
0.
0.
0.
0.
0.005
0.014
0.025
0.039
0.051
0.087
0.121
0.192
0.283
0.384
0.494
0.619
0.736
0.854
0.986
1.105
1.181
1.265
1.317
1.354
1.341
1.303
1.262
1.210
1.123
1.088
1.059
1.006
0.998
1.009
1.004
1.003
0.964
0.901
0.815
0.709
0.584
0.449
0.338
0.226
0.146
0.073
0.034
0.009
0.
0.
0.
0.
0.
0.
0.
0.
0.
0.
0.010
0.014
0.024
0.037
0.067
0.094
0.147
0.230
0.325
0.421
0.534
0.657
0.765
0.882
0.989
1.079
1.158
1.215
1.264
1.270
1.228
1.192
1.124
1.029
0.963
0.909
0.890
0.867
0.875
0.871
0.874
0.825
0.772
0.703
0.596
0.488
0.367
0.265
0.175
0.106
0.048
0.010
0.002
0.
0.
0.
0.
0.
0.
0.
0.
0.
0.
0.
0.010
0.013
0.021
0.052
0.071
0.102
0.162
0.249
0.337
0.436
0.551
0.644
0.748
0.875
0.964
1.038
1.098
1.144
1.146
1.127
1.094
1.019
0.922
0.829
0.793
0.745
0.706
0.725
0.727
0.720
0.691
0.639
0.582
0.493
0.399
0.291
0.200
0.135
0.072
0.019
0.003
0.
0.
0.
0.
0.
0.
0.
0.
0.
0.
0.
0.
0.
0.002
0.010
0.028
0.051
0.080
0.116
0.175
0.248
0.322
0.418
0.526
0.604
0.716
0.819
0.894
0.954
0.998
1.007
0.988
0.946
0.871
0.774
0.689
0.638
0.588
0.570
0.565
0.564
0.554
0.545
0.509
0.459
0.392
0.296
0.216
0.154
0.094
0.041
0.014
0.003
0.
0.
0.
0.
0.
0.
0.
0.
0.
0.
0.
0.
0.
0.
0.
0.014
0.029
0.045
0.071
0.110
0.181
0.247
0.326
0.395
0.462
0.553
0.646
0.716
0.772
0.812
0.827
0.818
0.771
0.718
0.649
0.564
0.495
0.452
0.412
0.402
0.401
0.407
0.410
0.378
0.341
0.272
0.209
0.163
0.108
0.057
0.033
0.003
0.
0.
0.
0.
0.
0.
0.
0.
0.
0.
0.
0.
0.
0.
0.
0.
0.002
0.020
0.036
0.052
0.082
0.123
0.169
0.245
0.298
0.347
0.423
0.477
0.531
0.598
0.617
0.649
0.628
0.611
0.547
0.486
0.422
0.367
0.319
0.269
0.271
0.274
0.266
0.260
0.247
0.201
0.168
0.134
0.101
0.066
0.040
0.012
0.002
0.
0.
0.
0.
0.
0.
0.
0.
0.
0.
0.
0.
0.
0.
0.
0.
0.
0.015
0.023
0.039
0.056
0.084
0.113
0.152
0.205
0.249
0.291
0.351
0.396
0.426
0.459
0.471
0.478
0.454
0.411
0.342
0.299
0.258
0.208
0.179
0.154
0.158
0.153
0.151
0.139
0.122
0.110
0.087
0.067
0.046
0.023
0.005
0.
0.
0.
0.
0.
0.
0.
0.
0.
0.
0.
0.
0.
0.
0.
0.
0.
0.
0.002
0.016
0.024
0.032
0.053
0.066
0.092
0.137
0.163
0.194
0.220
0.265
0.298
0.317
0.320
0.337
0.312
0.280
0.243
0.201
0.155
0.118
0.098
0.091
0.083
0.084
0.088
0.086
0.082
0.072
0.059
0.037
0.024
0.003
0.
0.
0.
0.
0.
0.
0.
0.
0.
0.
0.
0.
0.
0.
0.
0.
0.
0.
0.
0.
0.003
0.009
0.021
0.026
0.038
0.046
0.059
0.083
0.107
0.123
0.154
0.175
0.194
0.209
0.209
0.196
0.160
0.145
0.106
0.078
0.055
0.040
0.034
0.043
0.044
0.048
0.048
0.045
0.039
0.030
0.020
0.004
0.002
0.
0.
0.
0.
0.
0.
0.
0.
0.
0.
0.
0.
0.
0.
0.
0.
0.
0.
0.
0.
0.
0.003
0.008
0.010
0.016
0.025
0.030
0.029
0.044
0.056
0.073
0.103
0.106
0.109
0.122
0.113
0.098
0.076
0.052
0.031
0.016
0.011
0.013
0.016
0.018
0.024
0.024
0.022
0.019
0.010
0.003
0.002
0.
0.
0.
0.
0.
0.
0.
0.
0.
0.
0.
0.
0.
0.
0.
0.
0.
0.
0.
0.
0.
0.
0.
0.002
0.003
0.003
0.004
0.004
0.008
0.011
0.026
0.026
0.034
0.055
0.052
0.044
0.044
0.029
0.015
0.013
0.010
0.002
0.
0.002
0.005
0.011
0.011
0.011
0.008
0.003
0.003
0.
0.
0.
0.
0.
0.
0.
0.
0.
0.
0.
0.
0.
0.
0.
0.
0.
0.
0.
0.
0.
0.
0.
0.
0.
0.
0.
0.
0.
0.
0.
0.
0.004
0.008
0.009
0.011
0.015
0.012
0.012
0.003
0.003
0.002
0.
0.
0.
0.
0.
0.
0.002
0.002
0.002
0.
0.
0.
0.
0.
0.
0.
0.
0.
0.
0.
0.
0.
0.
0.
0.
0.
0.
0.
0.
0.
0.
0.
0.
0.
0.
0.
0.
0.
0.
0.
0.
0.
0.
0.
0.004
0.005
0.005
0.005
0.004
0.
0.
0.
0.
0.
0.
0.
0.
0.
0.
0.
0.
0.
0.
0.
0.
0.
0.
0.
0.
0.
0.
0.
0.
0.
0.
0.
0.
0.
0.
0.
0.
0.
0.
0.
0.
0.
0.
0.
0.
0.
0.
0.
0.
0.
0.
0.
0.
0.
0.
0.
0.
0.
0.
0.
0.
0.
0.
0.
0.
0.
0.
0.
0.
0.
0.
0.
0.
0.
0.
0.
0.
0.
0.
0.
0.
0.
0.
0.
0.
0.
0.
0.
0.
0.
0.
0.
0.
0.
0.
0.
0.
0.
0.
0.
0.
0.
0.
0.
0.
0.
0.
0.
0.
0.
0.
0.
0.
0.
0.
0.
0.
0.
0.
0.
0.
0.
0.
0.
0.
0.
0.
0.
0.
0.
0.
0.
0.
0.
0.
0.
0.
0.
0.
0.
0.
0.
0.
0.
0.
0.
0.
0.
0.
0.
0.
0.
0.
0.
0.
0.
0.
0.
0.
0.
0.
0.
0.
0.
0.
0.
0.
0.
0.
0.
0.
0.
0.
0.
0.
0.
0.
0.
0.
0.
0.
0.
0.
0.
0.
0.
0.
0.
0.
0.
0.
0.
0.
0.
0.
0.003
0.004
0.004
0.004
0.008
0.011
0.011
0.015
0.023
0.032
0.048
0.055
0.067
0.077
0.081
0.091
0.085
0.078
0.074
0.055
0.037
0.021
0.012
0.008
0.003
0.
0.
0.
0.
0.
0.
0.
0.
0.
0.
0.
0.
0.
0.
0.
0.
0.
0.
0.
0.
0.
0.
0.
0.
0.
0.
0.
0.004
0.005
0.015
0.018
0.020
0.024
0.034
0.037
0.041
0.052
0.064
0.076
0.094
0.122
0.133
0.146
0.147
0.150
0.143
0.126
0.110
0.082
0.058
0.036
0.015
0.010
0.008
0.
0.
0.
0.
0.
0.
0.
0.
0.
0.
0.
0.
0.
0.
0.
0.
0.
0.
0.
0.
0.
0.
0.
0.
0.
0.004
0.010
0.019
0.024
0.033
0.046
0.056
0.068
0.078
0.089
0.098
0.107
0.118
0.155
0.176
0.220
0.242
0.259
0.252
0.238
0.217
0.178
0.138
0.101
0.064
0.041
0.019
0.011
0.008
0.
0.
0.
0.
0.
0.
0.
0.
0.
0.
0.
0.
0.
0.
0.
0.
0.
0.
0.
0.
0.
0.
0.
0.004
0.010
0.020
0.028
0.041
0.059
0.074
0.091
0.109
0.127
0.139
0.157
0.173
0.196
0.222
0.278
0.322
0.362
0.378
0.378
0.357
0.321
0.278
0.216
0.162
0.107
0.065
0.042
0.020
0.011
0.007
0.
0.
0.
0.
0.
0.
0.
0.
0.
0.
0.
0.
0.
0.
0.
0.
0.
0.
0.
0.
0.
0.003
0.009
0.019
0.028
0.044
0.066
0.083
0.108
0.135
0.163
0.182
0.199
0.218
0.238
0.287
0.329
0.378
0.437
0.487
0.517
0.515
0.491
0.449
0.374
0.305
0.230
0.159
0.103
0.061
0.029
0.014
0.009
0.
0.
0.
0.
0.
0.
0.
0.
0.
0.
0.
0.
0.
0.
0.
0.
0.
0.
0.
0.
0.
0.003
0.011
0.024
0.041
0.062
0.086
0.116
0.144
0.183
0.209
0.236
0.254
0.279
0.313
0.368
0.431
0.479
0.543
0.606
0.648
0.666
0.647
0.593
0.511
0.407
0.320
0.231
0.148
0.079
0.047
0.024
0.010
0.
0.
0.
0.
0.
0.
0.
0.
0.
0.
0.
0.
0.
0.
0.
0.
0.
0.
0.
0.
0.
0.004
0.014
0.028
0.049
0.075
0.103
0.140
0.182
0.219
0.253
0.283
0.307
0.348
0.383
0.447
0.513
0.580
0.635
0.727
0.798
0.821
0.800
0.740
0.657
0.556
0.438
0.321
0.212
0.135
0.093
0.033
0.014
0.007
0.
0.
0.
0.
0.
0.
0.
0.
0.
0.
0.
0.
0.
0.
0.
0.
0.
0.
0.
0.
0.009
0.019
0.036
0.055
0.084
0.120
0.160
0.206
0.247
0.288
0.324
0.354
0.387
0.440
0.512
0.577
0.648
0.740
0.828
0.904
0.931
0.921
0.869
0.781
0.669
0.544
0.413
0.290
0.183
0.127
0.083
0.047
0.016
0.002
0.003
0.003
0.003
0.002
0.
0.
0.
0.
0.
0.
0.
0.
0.
0.
0.
0.
0.
0.
0.
0.009
0.020
0.037
0.057
0.087
0.125
0.167
0.221
0.264
0.303
0.342
0.379
0.410
0.477
0.537
0.608
0.708
0.795
0.904
0.973
1.024
1.014
0.959
0.889
0.778
0.642
0.498
0.362
0.249
0.160
0.108
0.073
0.042
0.024
0.015
0.015
0.015
0.010
0.008
0.003
0.
0.
0.
0.
0.
0.
0.
0.
0.
0.
0.
0.
0.
0.009
0.019
0.036
0.054
0.083
0.123
0.165
0.212
0.261
0.303
0.355
0.387
0.420
0.485
0.555
0.628
0.720
0.827
0.937
1.024
1.086
1.094
1.067
0.983
0.870
0.726
0.582
0.434
0.308
0.206
0.144
0.118
0.088
0.070
0.060
0.052
0.049
0.036
0.022
0.009
0.005
0.002
0.
0.
0.
0.
0.
0.
0.
0.
0.
0.
0.
0.007
0.013
0.031
0.048
0.074
0.115
0.150
0.202
0.256
0.310
0.346
0.393
0.430
0.493
0.559
0.645
0.736
0.832
0.940
1.044
1.112
1.147
1.122
1.064
0.962
0.840
0.691
0.533
0.423
0.294
0.228
0.174
0.143
0.121
0.115
0.093
0.082
0.077
0.058
0.034
0.014
0.003
0.
0.
0.
0.
0.
0.
0.
0.
0.
0.
0.
0.
0.011
0.026
0.040
0.067
0.096
0.132
0.181
0.249
0.301
0.363
0.405
0.437
0.495
0.552
0.639
0.726
0.821
0.932
1.040
1.106
1.161
1.160
1.122
1.036
0.922
0.779
0.650
0.530
0.421
0.337
0.270
0.227
0.204
0.176
0.162
0.136
0.117
0.092
0.067
0.039
0.011
0.002
0.
0.
0.
0.
0.
0.
0.
0.
0.
0.
0.
0.008
0.017
0.036
0.051
0.080
0.113
0.184
0.262
0.333
0.387
0.437
0.478
0.522
0.586
0.650
0.700
0.821
0.903
1.009
1.091
1.152
1.176
1.163
1.093
0.987
0.881
0.755
0.648
0.520
0.448
0.385
0.360
0.306
0.275
0.244
0.206
0.174
0.134
0.101
0.060
0.038
0.009
0.
0.
0.
0.
0.
0.
0.
0.
0.
0.
0.
0.
0.014
0.029
0.046
0.064
0.121
0.211
0.290
0.366
0.438
0.504
0.551
0.564
0.614
0.654
0.709
0.796
0.887
0.970
1.048
1.139
1.175
1.165
1.132
1.056
0.954
0.854
0.755
0.660
0.558
0.523
0.483
0.451
0.380
0.331
0.284
0.240
0.192
0.136
0.088
0.052
0.030
0.
0.
0.
0.
0.
0.
0.
0.
0.
0.
0.
0.005
0.007
0.023
0.038
0.070
0.142
0.237
0.324
0.406
0.479
0.562
0.615
0.644
0.666
0.686
0.751
0.797
0.869
0.951
1.027
1.123
1.155
1.172
1.157
1.083
1.031
0.941
0.846
0.757
0.696
0.654
0.616
0.572
0.500
0.436
0.366
0.312
0.246
0.181
0.118
0.072
0.039
0.017
0.
0.
0.
0.
0.
0.
0.
0.
0.
0.
0.005
0.008
0.019
0.035
0.088
0.175
0.270
0.359
0.458
0.541
0.642
0.698
0.730
0.726
0.759
0.791
0.837
0.875
0.937
1.016
1.098
1.152
1.186
1.182
1.148
1.090
1.006
0.915
0.879
0.823
0.775
0.739
0.707
0.623
0.554
0.457
0.376
0.305
0.232
0.140
0.084
0.047
0.025
0.008
0.
0.
0.
0.
0.
0.
0.
0.
0.
0.006
0.011
0.021
0.042
0.109
0.198
0.280
0.395
0.495
0.614
0.700
0.772
0.818
0.823
0.848
0.852
0.865
0.900
0.948
1.002
1.083
1.145
1.193
1.194
1.193
1.157
1.085
1.022
0.976
0.931
0.897
0.855
0.815
0.738
0.650
0.537
0.442
0.353
0.259
0.177
0.100
0.049
0.030
0.013
0.003
0.
0.
0.
0.
0.
0.
0.
0.
0.005
0.011
0.028
0.060
0.126
0.212
0.308
0.413
0.533
0.653
0.776
0.854
0.888
0.893
0.914
0.914
0.927
0.951
0.962
1.024
1.093
1.149
1.204
1.222
1.222
1.211
1.180
1.132
1.088
1.045
1.022
0.973
0.903
0.827
0.735
0.618
0.491
0.397
0.284
0.203
0.115
0.051
0.032
0.014
0.003
0.
0.
0.
0.
0.
0.
0.
0.
0.005
0.011
0.029
0.061
0.133
0.226
0.321
0.437
0.557
0.703
0.811
0.899
0.939
0.962
0.944
0.965
0.964
0.971
0.976
1.008
1.075
1.138
1.207
1.254
1.231
1.235
1.241
1.203
1.163
1.157
1.112
1.047
1.000
0.906
0.817
0.702
0.563
0.434
0.319
0.212
0.139
0.055
0.027
0.014
0.003
0.
0.
0.
0.
0.
0.
0.
0.
0.006
0.010
0.031
0.065
0.147
0.225
0.335
0.459
0.591
0.721
0.820
0.903
0.952
0.982
1.006
0.986
0.997
1.009
1.014
1.034
1.089
1.156
1.219
1.259
1.243
1.266
1.263
1.238
1.235
1.221
1.177
1.132
1.073
0.982
0.871
0.754
0.614
0.461
0.349
0.227
0.148
0.072
0.021
0.013
0.003
0.
0.
0.
0.
0.
0.
0.
0.
0.002
0.009
0.034
0.065
0.135
0.221
0.322
0.436
0.570
0.701
0.808
0.898
0.939
0.979
1.004
1.011
1.016
1.045
1.051
1.080
1.113
1.155
1.216
1.248
1.273
1.264
1.259
1.262
1.267
1.265
1.240
1.159
1.095
1.042
0.917
0.804
0.664
0.507
0.365
0.258
0.166
0.083
0.035
0.004
0.003
0.
0.
0.
0.
0.
0.
0.
0.
0.
0.006
0.038
0.071
0.125
0.204
0.289
0.409
0.525
0.648
0.755
0.841
0.906
0.952
0.990
1.021
1.064
1.078
1.094
1.104
1.147
1.190
1.217
1.246
1.276
1.271
1.271
1.275
1.273
1.279
1.261
1.215
1.131
1.063
0.954
0.826
0.688
0.533
0.395
0.279
0.178
0.100
0.048
0.011
0.
0.
0.
0.
0.
0.
0.
0.
0.
0.
0.011
0.037
0.067
0.112
0.188
0.250
0.362
0.474
0.586
0.684
0.777
0.841
0.920
0.969
1.023
1.070
1.118
1.135
1.146
1.181
1.207
1.241
1.266
1.275
1.263
1.284
1.295
1.292
1.301
1.275
1.238
1.188
1.088
0.975
0.845
0.706
0.555
0.412
0.297
0.193
0.104
0.058
0.021
0.006
0.
0.
0.
0.
0.
0.
0.
0.
0.
0.016
0.038
0.060
0.094
0.151
0.227
0.314
0.417
0.513
0.617
0.712
0.801
0.895
0.947
1.021
1.058
1.119
1.150
1.185
1.219
1.250
1.248
1.261
1.274
1.289
1.314
1.293
1.287
1.302
1.297
1.257
1.189
1.122
0.993
0.860
0.743
0.597
0.460
0.331
0.213
0.121
0.064
0.031
0.008
0.
0.
0.
0.
0.
0.
0.
0.
0.004
0.014
0.034
0.056
0.085
0.125
0.202
0.281
0.363
0.450
0.557
0.661
0.759
0.835
0.924
0.988
1.058
1.129
1.192
1.220
1.261
1.261
1.276
1.286
1.297
1.304
1.321
1.326
1.310
1.301
1.289
1.268
1.234
1.163
1.070
0.929
0.803
0.677
0.513
0.383
0.265
0.149
0.084
0.043
0.014
0.
0.
0.
0.
0.
0.
0.
0.
0.005
0.013
0.029
0.048
0.076
0.112
0.172
0.224
0.314
0.392
0.513
0.625
0.727
0.825
0.935
0.996
1.069
1.148
1.216
1.258
1.293
1.296
1.296
1.289
1.316
1.331
1.331
1.312
1.316
1.301
1.313
1.303
1.263
1.204
1.111
1.016
0.886
0.748
0.585
0.432
0.300
0.189
0.117
0.068
0.019
0.
0.
0.
0.
0.
0.
0.
0.
0.004
0.012
0.023
0.037
0.060
0.098
0.138
0.196
0.273
0.358
0.457
0.596
0.711
0.831
0.939
1.043
1.123
1.200
1.269
1.307
1.336
1.333
1.312
1.309
1.310
1.323
1.330
1.314
1.303
1.311
1.331
1.318
1.299
1.251
1.188
1.082
0.956
0.800
0.661
0.495
0.359
0.235
0.142
0.087
0.034
0.002
0.
0.
0.
0.
0.
0.
0.
0.
0.011
0.019
0.032
0.050
0.085
0.136
0.183
0.251
0.326
0.449
0.566
0.695
0.828
0.960
1.059
1.155
1.226
1.299
1.346
1.372
1.365
1.343
1.319
1.326
1.316
1.311
1.305
1.308
1.320
1.338
1.333
1.317
1.303
1.226
1.128
1.001
0.856
0.721
0.570
0.431
0.294
0.191
0.112
0.055
0.019
0.
0.
0.
0.
0.
0.
0.
0.
0.005
0.013
0.021
0.036
0.075
0.118
0.168
0.242
0.307
0.410
0.539
0.671
0.821
0.963
1.078
1.172
1.244
1.324
1.360
1.387
1.370
1.389
1.350
1.332
1.339
1.324
1.342
1.327
1.343
1.359
1.373
1.361
1.333
1.289
1.182
1.057
0.926
0.789
0.646
0.501
0.357
0.254
0.151
0.083
0.035
0.004
0.
0.
0.
0.
0.
0.
0.
0.
0.006
0.016
0.026
0.057
0.113
0.163
0.216
0.298
0.408
0.527
0.662
0.787
0.932
1.055
1.166
1.248
1.309
1.347
1.398
1.414
1.404
1.388
1.365
1.368
1.325
1.325
1.345
1.392
1.403
1.365
1.375
1.375
1.332
1.266
1.150
1.014
0.875
0.742
0.589
0.444
0.318
0.210
0.110
0.059
0.019
0.002
0.
0.
0.
0.
0.
0.
0.
0.004
0.006
0.024
0.046
0.096
0.147
0.209
0.301
0.409
0.524
0.649
0.787
0.916
1.048
1.165
1.254
1.310
1.346
1.392
1.414
1.420
1.414
1.383
1.354
1.371
1.331
1.360
1.401
1.424
1.433
1.411
1.392
1.365
1.315
1.213
1.107
0.952
0.800
0.662
0.515
0.372
0.257
0.169
0.082
0.039
0.014
0.
0.
0.
0.
0.
0.
0.
0.
0.
0.013
0.026
0.078
0.138
0.197
0.280
0.390
0.514
0.648
0.768
0.886
1.017
1.142
1.234
1.295
1.360
1.382
1.413
1.414
1.405
1.394
1.363
1.354
1.346
1.375
1.406
1.433
1.449
1.446
1.419
1.396
1.345
1.288
1.159
1.001
0.865
0.719
0.570
0.427
0.314
0.191
0.122
0.061
0.023
0.
0.
0.
0.
0.
0.
0.
0.
0.
0.011
0.027
0.068
0.119
0.187
0.270
0.363
0.492
0.626
0.753
0.865
0.990
1.099
1.197
1.280
1.336
1.377
1.399
1.401
1.418
1.419
1.370
1.384
1.388
1.400
1.413
1.430
1.455
1.437
1.452
1.416
1.372
1.292
1.192
1.065
0.908
0.752
0.609
0.469
0.354
0.235
0.138
0.084
0.039
0.
0.
0.
0.
0.
0.
0.
0.
0.003
0.013
0.032
0.067
0.118
0.181
0.251
0.348
0.460
0.599
0.729
0.851
0.937
1.047
1.159
1.258
1.305
1.365
1.396
1.421
1.416
1.396
1.396
1.394
1.407
1.392
1.403
1.432
1.435
1.450
1.431
1.405
1.369
1.283
1.177
1.052
0.934
0.784
0.630
0.498
0.374
0.254
0.148
0.097
0.052
0.
0.
0.
0.
0.
0.
0.
0.
0.003
0.014
0.036
0.067
0.112
0.163
0.240
0.334
0.441
0.545
0.691
0.803
0.911
1.019
1.126
1.226
1.277
1.346
1.383
1.400
1.410
1.401
1.415
1.408
1.416
1.389
1.408
1.399
1.423
1.412
1.419
1.399
1.327
1.264
1.165
1.049
0.925
0.794
0.637
0.502
0.375
0.259
0.167
0.106
0.058
0.
0.
0.
0.
0.
0.
0.
0.002
0.009
0.017
0.040
0.071
0.112
0.157
0.218
0.308
0.405
0.534
0.646
0.767
0.886
0.990
1.108
1.212
1.292
1.330
1.379
1.402
1.401
1.399
1.395
1.407
1.402
1.393
1.375
1.372
1.383
1.404
1.380
1.367
1.303
1.228
1.138
1.019
0.911
0.772
0.616
0.484
0.359
0.250
0.171
0.109
0.060
0.
0.
0.
0.
0.
0.
0.
0.003
0.012
0.019
0.035
0.064
0.106
0.154
0.214
0.295
0.389
0.497
0.620
0.742
0.879
0.994
1.100
1.209
1.273
1.332
1.384
1.411
1.427
1.407
1.381
1.393
1.363
1.354
1.325
1.345
1.361
1.368
1.351
1.341
1.270
1.212
1.123
1.017
0.883
0.725
0.566
0.437
0.329
0.240
0.164
0.101
0.057
0.
0.
0.
0.
0.
0.
0.
0.003
0.013
0.020
0.037
0.057
0.094
0.139
0.207
0.288
0.383
0.469
0.591
0.722
0.844
0.994
1.094
1.179
1.260
1.334
1.410
1.442
1.444
1.430
1.412
1.375
1.340
1.323
1.283
1.325
1.336
1.347
1.311
1.277
1.231
1.174
1.089
0.976
0.826
0.675
0.518
0.399
0.291
0.219
0.144
0.085
0.047
0.
0.
0.
0.
0.
0.
0.
0.003
0.012
0.019
0.035
0.055
0.073
0.116
0.183
0.277
0.356
0.447
0.553
0.688
0.817
0.964
1.073
1.159
1.233
1.329
1.403
1.416
1.435
1.401
1.387
1.358
1.311
1.267
1.249
1.276
1.283
1.275
1.255
1.221
1.187
1.124
1.031
0.911
0.756
0.619
0.476
0.345
0.254
0.183
0.121
0.066
0.039
0.
0.
0.
0.
0.
0.
0.
0.002
0.011
0.018
0.032
0.049
0.065
0.095
0.140
0.236
0.314
0.407
0.519
0.639
0.778
0.916
1.023
1.127
1.220
1.322
1.389
1.421
1.422
1.387
1.353
1.332
1.268
1.226
1.203
1.211
1.206
1.191
1.195
1.153
1.110
1.040
0.952
0.829
0.680
0.558
0.412
0.307
0.211
0.146
0.084
0.044
0.026
0.
0.
0.
0.
0.
0.
0.
0.
0.003
0.015
0.026
0.037
0.054
0.081
0.127
0.204
0.275
0.362
0.473
0.590
0.719
0.860
0.983
1.082
1.183
1.292
1.357
1.403
1.396
1.364
1.324
1.266
1.211
1.163
1.133
1.109
1.103
1.087
1.077
1.050
1.003
0.948
0.864
0.738
0.613
0.480
0.357
0.261
0.172
0.108
0.060
0.033
0.008
0.
0.
0.
0.
0.
0.
0.
0.
0.002
0.011
0.017
0.028
0.042
0.066
0.101
0.158
0.234
0.328
0.420
0.534
0.664
0.780
0.895
1.005
1.111
1.207
1.290
1.327
1.324
1.285
1.274
1.204
1.133
1.072
1.057
1.006
0.978
0.976
0.969
0.947
0.889
0.832
0.734
0.643
0.535
0.415
0.305
0.202
0.125
0.080
0.037
0.010
0.
0.
0.
0.
0.
0.
0.
0.
0.
0.
0.003
0.012
0.016
0.026
0.052
0.078
0.119
0.183
0.272
0.360
0.460
0.572
0.684
0.782
0.892
1.002
1.087
1.161
1.212
1.223
1.198
1.183
1.120
1.043
0.963
0.918
0.866
0.836
0.837
0.829
0.811
0.765
0.710
0.638
0.537
0.430
0.331
0.237
0.159
0.092
0.036
0.007
0.002
0.
0.
0.
0.
0.
0.
0.
0.
0.
0.
0.
0.003
0.011
0.014
0.037
0.062
0.088
0.135
0.205
0.285
0.379
0.469
0.568
0.682
0.789
0.890
0.979
1.043
1.089
1.080
1.090
1.052
0.998
0.909
0.828
0.775
0.735
0.685
0.683
0.683
0.668
0.628
0.589
0.526
0.439
0.356
0.260
0.182
0.113
0.063
0.016
0.003
0.
0.
0.
0.
0.
0.
0.
0.
0.
0.
0.
0.
0.
0.
0.003
0.025
0.041
0.060
0.091
0.152
0.195
0.266
0.366
0.459
0.544
0.650
0.738
0.822
0.902
0.940
0.953
0.938
0.908
0.842
0.766
0.693
0.626
0.593
0.543
0.531
0.520
0.513
0.495
0.468
0.411
0.345
0.264
0.202
0.129
0.081
0.038
0.009
0.003
0.
0.
0.
0.
0.
0.
0.
0.
0.
0.
0.
0.
0.
0.
0.
0.009
0.022
0.040
0.062
0.098
0.147
0.199
0.271
0.332
0.408
0.492
0.577
0.659
0.725
0.776
0.786
0.775
0.746
0.691
0.628
0.546
0.479
0.434
0.394
0.390
0.368
0.359
0.361
0.333
0.292
0.241
0.194
0.143
0.092
0.049
0.028
0.003
0.002
0.
0.
0.
0.
0.
0.
0.
0.
0.
0.
0.
0.
0.
0.
0.
0.002
0.018
0.028
0.046
0.072
0.103
0.142
0.191
0.250
0.305
0.367
0.414
0.490
0.551
0.580
0.603
0.609
0.583
0.540
0.476
0.422
0.352
0.296
0.262
0.252
0.255
0.247
0.233
0.210
0.191
0.153
0.124
0.093
0.061
0.038
0.011
0.002
0.
0.
0.
0.
0.
0.
0.
0.
0.
0.
0.
0.
0.
0.
0.
0.
0.
0.008
0.021
0.031
0.050
0.065
0.093
0.127
0.170
0.213
0.255
0.308
0.356
0.397
0.418
0.433
0.443
0.430
0.399
0.343
0.288
0.237
0.186
0.158
0.146
0.141
0.143
0.135
0.124
0.118
0.104
0.083
0.061
0.042
0.018
0.005
0.
0.
0.
0.
0.
0.
0.
0.
0.
0.
0.
0.
0.
0.
0.
0.
0.
0.
0.002
0.009
0.021
0.029
0.041
0.054
0.075
0.100
0.128
0.158
0.191
0.219
0.264
0.287
0.304
0.304
0.294
0.262
0.222
0.189
0.143
0.104
0.075
0.075
0.068
0.065
0.077
0.079
0.075
0.066
0.054
0.034
0.018
0.003
0.
0.
0.
0.
0.
0.
0.
0.
0.
0.
0.
0.
0.
0.
0.
0.
0.
0.
0.
0.
0.003
0.009
0.019
0.023
0.033
0.039
0.047
0.069
0.090
0.108
0.129
0.151
0.174
0.194
0.196
0.185
0.162
0.145
0.107
0.067
0.052
0.031
0.025
0.031
0.040
0.044
0.044
0.041
0.034
0.027
0.015
0.004
0.002
0.
0.
0.
0.
0.
0.
0.
0.
0.
0.
0.
0.
0.
0.
0.
0.
0.
0.
0.
0.
0.
0.003
0.003
0.009
0.011
0.017
0.019
0.022
0.038
0.050
0.074
0.086
0.087
0.095
0.100
0.097
0.091
0.066
0.043
0.029
0.011
0.011
0.012
0.015
0.017
0.018
0.022
0.021
0.014
0.009
0.003
0.002
0.
0.
0.
0.
0.
0.
0.
0.
0.
0.
0.
0.
0.
0.
0.
0.
0.
0.
0.
0.
0.
0.
0.
0.
0.003
0.003
0.003
0.008
0.008
0.009
0.011
0.013
0.026
0.037
0.040
0.037
0.032
0.026
0.021
0.014
0.004
0.003
0.
0.002
0.005
0.010
0.011
0.009
0.004
0.003
0.003
0.
0.
0.
0.
0.
0.
0.
0.
0.
0.
0.
0.
0.
0.
0.
0.
0.
0.
0.
0.
0.
0.
0.
0.
0.
0.
0.
0.
0.
0.
0.
0.
0.
0.
0.
0.002
0.005
0.003
0.003
0.003
0.003
0.003
0.002
0.
0.
0.
0.
0.
0.002
0.002
0.002
0.
0.
0.
0.
0.
0.
0.
0.
0.
0.
0.
0.
0.
0.
0.
0.
0.
0.
0.
0.
0.
0.
0.
0.
0.
0.
0.
0.
0.
0.
0.
0.
0.
0.
0.
0.
0.
0.
0.
0.
0.
0.
0.
0.
0.
0.
0.
0.
0.
0.
0.
0.
0.
0.
0.
0.
0.
0.
0.
0.
0.
0.
0.
0.
0.
0.
0.
0.
0.
0.
0.
0.
0.
0.
0.
0.
0.
0.
0.
0.
0.
0.
0.
0.
0.
0.
0.
0.
0.
0.
0.
0.
0.
0.
0.
0.
0.
0.
0.
0.
0.
0.
0.
0.
0.
0.
0.
0.
0.
0.
0.
0.
0.
0.
0.
0.
0.
0.
0.
0.
0.
0.
0.
0.
0.
0.
0.
0.
0.
0.
0.
0.
0.
0.
0.
0.
0.
0.
0.
0.
0.
0.
0.
0.
0.
0.
0.
0.
0.
0.
0.
0.
0.
0.
0.
0.
0.
0.
0.
0.
0.
0.
0.
0.
0.
0.
0.
0.
0.
0.
0.
0.
0.
0.
0.
0.
0.
0.
0.
0.
0.
0.
0.
0.
0.
0.
0.
0.
0.
0.
0.
0.
0.
0.
0.
0.
0.
0.
0.
0.
0.
0.
0.
0.
0.
0.
0.
0.
0.
0.
0.
0.
0.
0.
0.
0.
0.
0.
0.
0.
0.
0.
0.
0.
0.
0.
0.
0.
0.
0.
0.
0.003
0.004
0.008
0.009
0.014
0.018
0.018
0.023
0.032
0.043
0.054
0.061
0.068
0.076
0.076
0.069
0.063
0.053
0.038
0.022
0.014
0.010
0.002
0.
0.
0.
0.
0.
0.
0.
0.
0.
0.
0.
0.
0.
0.
0.
0.
0.
0.
0.
0.
0.
0.
0.
0.
0.
0.
0.
0.
0.003
0.005
0.015
0.018
0.023
0.032
0.043
0.046
0.049
0.059
0.059
0.074
0.090
0.111
0.121
0.131
0.135
0.137
0.131
0.110
0.091
0.070
0.041
0.018
0.010
0.008
0.002
0.
0.
0.
0.
0.
0.
0.
0.
0.
0.
0.
0.
0.
0.
0.
0.
0.
0.
0.
0.
0.
0.
0.
0.
0.
0.004
0.010
0.019
0.025
0.041
0.052
0.063
0.078
0.093
0.110
0.120
0.117
0.127
0.146
0.170
0.200
0.217
0.218
0.226
0.211
0.187
0.157
0.116
0.081
0.048
0.025
0.012
0.009
0.002
0.
0.
0.
0.
0.
0.
0.
0.
0.
0.
0.
0.
0.
0.
0.
0.
0.
0.
0.
0.
0.
0.
0.
0.003
0.010
0.021
0.033
0.048
0.066
0.087
0.116
0.141
0.158
0.171
0.179
0.197
0.203
0.232
0.248
0.295
0.328
0.349
0.337
0.319
0.280
0.236
0.186
0.137
0.087
0.047
0.025
0.013
0.009
0.
0.
0.
0.
0.
0.
0.
0.
0.
0.
0.
0.
0.
0.
0.
0.
0.
0.
0.
0.
0.
0.
0.
0.009
0.019
0.033
0.051
0.071
0.096
0.129
0.170
0.196
0.218
0.234
0.250
0.271
0.294
0.334
0.366
0.402
0.446
0.469
0.474
0.451
0.398
0.338
0.262
0.200
0.139
0.078
0.045
0.021
0.011
0.007
0.
0.
0.
0.
0.
0.
0.
0.
0.
0.
0.
0.
0.
0.
0.
0.
0.
0.
0.
0.
0.
0.003
0.011
0.024
0.043
0.066
0.096
0.134
0.181
0.217
0.254
0.280
0.299
0.317
0.351
0.395
0.423
0.477
0.514
0.578
0.612
0.614
0.586
0.528
0.453
0.361
0.270
0.193
0.121
0.061
0.033
0.017
0.008
0.
0.
0.
0.
0.
0.
0.
0.
0.
0.
0.
0.
0.
0.
0.
0.
0.
0.
0.
0.
0.
0.004
0.018
0.034
0.056
0.080
0.117
0.167
0.216
0.265
0.305
0.343
0.368
0.400
0.438
0.493
0.538
0.586
0.637
0.691
0.734
0.742
0.721
0.663
0.576
0.483
0.370
0.257
0.171
0.106
0.051
0.022
0.009
0.
0.
0.
0.
0.
0.
0.
0.
0.
0.
0.
0.
0.
0.
0.
0.
0.
0.
0.
0.
0.
0.009
0.020
0.037
0.062
0.094
0.134
0.188
0.245
0.303
0.350
0.384
0.427
0.450
0.490
0.545
0.600
0.667
0.727
0.794
0.841
0.864
0.844
0.785
0.700
0.595
0.471
0.356
0.245
0.150
0.096
0.065
0.024
0.
0.
0.002
0.003
0.003
0.003
0.003
0.002
0.
0.
0.
0.
0.
0.
0.
0.
0.
0.
0.
0.
0.
0.009
0.020
0.039
0.065
0.098
0.140
0.199
0.262
0.322
0.373
0.419
0.463
0.480
0.539
0.587
0.640
0.715
0.791
0.864
0.935
0.954
0.936
0.883
0.803
0.687
0.561
0.434
0.309
0.211
0.127
0.090
0.054
0.021
0.012
0.009
0.014
0.014
0.012
0.009
0.004
0.003
0.002
0.
0.
0.
0.
0.
0.
0.
0.
0.
0.
0.
0.008
0.019
0.037
0.062
0.095
0.136
0.197
0.254
0.318
0.381
0.428
0.468
0.484
0.550
0.609
0.686
0.743
0.813
0.895
0.967
1.011
1.011
0.962
0.885
0.770
0.632
0.507
0.386
0.274
0.178
0.124
0.087
0.067
0.052
0.048
0.043
0.036
0.037
0.018
0.013
0.009
0.003
0.002
0.
0.
0.
0.
0.
0.
0.
0.
0.
0.
0.007
0.013
0.033
0.055
0.085
0.127
0.180
0.242
0.299
0.370
0.417
0.466
0.502
0.556
0.615
0.685
0.753
0.834
0.917
0.986
1.045
1.060
1.023
0.960
0.862
0.737
0.595
0.481
0.359
0.251
0.204
0.160
0.134
0.111
0.094
0.079
0.074
0.060
0.046
0.037
0.014
0.008
0.003
0.
0.
0.
0.
0.
0.
0.
0.
0.
0.
0.
0.011
0.027
0.042
0.070
0.109
0.163
0.233
0.299
0.372
0.433
0.480
0.522
0.575
0.641
0.703
0.762
0.840
0.911
0.994
1.062
1.069
1.062
1.015
0.932
0.820
0.705
0.582
0.458
0.365
0.275
0.232
0.222
0.193
0.163
0.141
0.123
0.100
0.074
0.054
0.035
0.013
0.003
0.002
0.
0.
0.
0.
0.
0.
0.
0.
0.
0.
0.008
0.017
0.032
0.056
0.094
0.146
0.217
0.308
0.387
0.448
0.515
0.560
0.610
0.638
0.706
0.764
0.814
0.895
0.982
1.035
1.082
1.081
1.058
0.992
0.910
0.807
0.699
0.582
0.471
0.392
0.360
0.308
0.278
0.247
0.219
0.183
0.154
0.118
0.080
0.054
0.023
0.008
0.002
0.
0.
0.
0.
0.
0.
0.
0.
0.
0.
0.
0.009
0.028
0.042
0.083
0.148
0.233
0.323
0.415
0.495
0.560
0.602
0.645
0.694
0.721
0.751
0.809
0.873
0.947
1.014
1.054
1.074
1.070
1.033
0.987
0.890
0.791
0.685
0.601
0.518
0.477
0.441
0.394
0.349
0.311
0.261
0.222
0.171
0.117
0.070
0.049
0.011
0.002
0.
0.
0.
0.
0.
0.
0.
0.
0.
0.
0.
0.005
0.015
0.036
0.076
0.166
0.245
0.351
0.444
0.538
0.606
0.676
0.715
0.751
0.768
0.789
0.833
0.857
0.921
0.997
1.043
1.087
1.103
1.093
1.038
0.971
0.875
0.784
0.698
0.648
0.615
0.564
0.518
0.454
0.402
0.332
0.282
0.219
0.160
0.091
0.061
0.024
0.002
0.
0.
0.
0.
0.
0.
0.
0.
0.
0.
0.
0.005
0.013
0.034
0.083
0.177
0.278
0.382
0.488
0.590
0.677
0.739
0.781
0.791
0.811
0.836
0.863
0.903
0.954
1.002
1.058
1.077
1.110
1.106
1.074
1.020
0.956
0.882
0.820
0.781
0.738
0.683
0.620
0.574
0.485
0.411
0.349
0.271
0.191
0.119
0.068
0.037
0.002
0.
0.
0.
0.
0.
0.
0.
0.
0.
0.
0.
0.008
0.015
0.038
0.098
0.182
0.292
0.399
0.523
0.635
0.737
0.815
0.857
0.872
0.898
0.900
0.921
0.951
0.961
1.008
1.049
1.085
1.117
1.134
1.103
1.088
1.035
0.986
0.916
0.891
0.851
0.789
0.733
0.678
0.575
0.489
0.403
0.313
0.232
0.141
0.082
0.041
0.007
0.
0.
0.
0.
0.
0.
0.
0.
0.
0.
0.
0.009
0.021
0.051
0.113
0.210
0.307
0.424
0.566
0.701
0.816
0.891
0.920
0.937
0.947
0.952
0.963
0.953
0.991
1.002
1.046
1.088
1.138
1.146
1.160
1.151
1.138
1.082
1.044
0.997
0.942
0.909
0.857
0.782
0.667
0.565
0.447
0.353
0.264
0.156
0.093
0.031
0.010
0.
0.
0.
0.
0.
0.
0.
0.
0.
0.
0.002
0.009
0.029
0.057
0.133
0.222
0.346
0.470
0.613
0.744
0.855
0.934
0.971
0.997
1.003
1.003
0.982
0.986
0.989
0.996
1.044
1.102
1.131
1.174
1.179
1.201
1.182
1.176
1.144
1.103
1.063
1.009
0.953
0.857
0.737
0.621
0.509
0.400
0.279
0.178
0.098
0.035
0.010
0.
0.
0.
0.
0.
0.
0.
0.
0.
0.
0.002
0.011
0.032
0.071
0.139
0.243
0.373
0.493
0.634
0.765
0.874
0.953
1.005
1.045
1.057
1.040
1.021
1.020
1.033
1.042
1.045
1.108
1.152
1.187
1.211
1.213
1.212
1.223
1.191
1.162
1.129
1.090
1.006
0.945
0.825
0.694
0.556
0.429
0.309
0.190
0.108
0.037
0.006
0.
0.
0.
0.
0.
0.
0.
0.
0.
0.
0.002
0.011
0.045
0.080
0.148
0.236
0.357
0.488
0.601
0.754
0.874
0.952
1.026
1.053
1.077
1.088
1.059
1.050
1.073
1.070
1.098
1.129
1.162
1.194
1.219
1.216
1.245
1.233
1.239
1.216
1.180
1.125
1.055
0.981
0.863
0.739
0.598
0.461
0.332
0.216
0.120
0.054
0.016
0.
0.
0.
0.
0.
0.
0.
0.
0.
0.
0.005
0.021
0.046
0.087
0.148
0.236
0.340
0.457
0.589
0.737
0.845
0.929
0.992
1.050
1.071
1.093
1.099
1.086
1.094
1.088
1.127
1.160
1.182
1.199
1.224
1.232
1.249
1.259
1.258
1.243
1.220
1.164
1.079
1.007
0.905
0.765
0.624
0.469
0.341
0.229
0.150
0.061
0.017
0.007
0.
0.
0.
0.
0.
0.
0.
0.
0.
0.007
0.028
0.050
0.090
0.139
0.232
0.325
0.441
0.535
0.669
0.785
0.887
0.954
1.014
1.073
1.100
1.118
1.149
1.137
1.141
1.135
1.161
1.195
1.214
1.229
1.245
1.268
1.249
1.264
1.262
1.239
1.194
1.123
1.023
0.895
0.778
0.643
0.493
0.360
0.245
0.152
0.074
0.032
0.010
0.
0.
0.
0.
0.
0.
0.
0.
0.
0.012
0.027
0.054
0.088
0.136
0.207
0.307
0.394
0.505
0.609
0.722
0.825
0.903
0.991
1.061
1.099
1.117
1.158
1.173
1.175
1.162
1.176
1.206
1.232
1.250
1.252
1.260
1.252
1.270
1.265
1.265
1.223
1.176
1.068
0.934
0.810
0.664
0.523
0.393
0.280
0.180
0.095
0.045
0.020
0.007
0.
0.
0.
0.
0.
0.
0.
0.
0.013
0.025
0.050
0.088
0.129
0.192
0.276
0.363
0.468
0.572
0.684
0.770
0.860
0.979
1.026
1.099
1.118
1.170
1.203
1.203
1.226
1.216
1.226
1.261
1.266
1.273
1.266
1.265
1.263
1.273
1.268
1.240
1.207
1.126
1.015
0.867
0.723
0.597
0.464
0.323
0.208
0.122
0.067
0.036
0.013
0.
0.
0.
0.
0.
0.
0.
0.
0.011
0.028
0.048
0.087
0.120
0.186
0.263
0.349
0.438
0.533
0.635
0.756
0.866
0.960
1.035
1.107
1.156
1.194
1.232
1.247
1.278
1.264
1.244
1.242
1.268
1.277
1.262
1.280
1.275
1.295
1.287
1.268
1.227
1.172
1.074
0.956
0.807
0.667
0.525
0.392
0.261
0.164
0.098
0.052
0.022
0.
0.
0.
0.
0.
0.
0.
0.
0.010
0.022
0.047
0.077
0.115
0.171
0.237
0.310
0.405
0.510
0.603
0.745
0.851
0.961
1.053
1.132
1.196
1.229
1.263
1.280
1.290
1.279
1.268
1.257
1.252
1.259
1.267
1.295
1.304
1.314
1.319
1.300
1.270
1.222
1.136
1.017
0.902
0.741
0.588
0.428
0.329
0.208
0.132
0.072
0.038
0.008
0.
0.
0.
0.
0.
0.
0.
0.005
0.017
0.043
0.065
0.097
0.153
0.220
0.294
0.387
0.488
0.585
0.707
0.832
0.948
1.064
1.148
1.213
1.278
1.310
1.318
1.320
1.310
1.307
1.270
1.264
1.260
1.291
1.298
1.326
1.338
1.321
1.319
1.295
1.269
1.185
1.088
0.957
0.813
0.666
0.540
0.400
0.268
0.184
0.112
0.056
0.017
0.004
0.
0.
0.
0.
0.
0.
0.004
0.016
0.027
0.056
0.075
0.141
0.198
0.275
0.351
0.453
0.558
0.671
0.795
0.924
1.050
1.157
1.243
1.271
1.308
1.332
1.331
1.318
1.319
1.307
1.309
1.295
1.310
1.318
1.348
1.338
1.348
1.343
1.334
1.300
1.237
1.149
1.039
0.907
0.765
0.629
0.493
0.347
0.250
0.163
0.097
0.041
0.007
0.
0.
0.
0.
0.
0.
0.
0.009
0.022
0.040
0.061
0.122
0.181
0.247
0.319
0.425
0.535
0.637
0.755
0.879
1.010
1.125
1.217
1.275
1.322
1.346
1.365
1.368
1.351
1.335
1.334
1.328
1.331
1.349
1.374
1.393
1.402
1.368
1.367
1.339
1.303
1.214
1.130
1.012
0.867
0.724
0.574
0.431
0.304
0.217
0.138
0.074
0.032
0.007
0.
0.
0.
0.
0.
0.
0.
0.011
0.028
0.050
0.092
0.157
0.219
0.291
0.387
0.484
0.614
0.725
0.833
0.969
1.101
1.201
1.274
1.318
1.340
1.369
1.358
1.371
1.373
1.377
1.351
1.342
1.349
1.380
1.410
1.407
1.425
1.394
1.372
1.348
1.276
1.197
1.075
0.953
0.809
0.652
0.507
0.375
0.279
0.181
0.103
0.048
0.020
0.
0.
0.
0.
0.
0.
0.
0.005
0.015
0.035
0.069
0.124
0.194
0.269
0.354
0.456
0.571
0.694
0.813
0.913
1.036
1.161
1.243
1.317
1.346
1.346
1.369
1.400
1.410
1.406
1.373
1.350
1.359
1.399
1.407
1.440
1.429
1.432
1.405
1.374
1.323
1.249
1.138
0.999
0.875
0.728
0.580
0.438
0.329
0.223
0.141
0.070
0.027
0.
0.
0.
0.
0.
0.
0.
0.
0.005
0.021
0.047
0.104
0.173
0.234
0.307
0.398
0.530
0.669
0.787
0.896
0.979
1.088
1.179
1.266
1.322
1.369
1.385
1.420
1.424
1.433
1.400
1.384
1.388
1.393
1.424
1.439
1.435
1.445
1.409
1.384
1.324
1.267
1.157
1.037
0.910
0.769
0.638
0.498
0.368
0.249
0.176
0.092
0.044
0.
0.
0.
0.
0.
0.
0.
0.
0.
0.012
0.032
0.082
0.139
0.198
0.272
0.354
0.481
0.614
0.739
0.850
0.947
1.035
1.124
1.221
1.284
1.358
1.394
1.426
1.440
1.427
1.416
1.421
1.413
1.415
1.430
1.437
1.436
1.435
1.402
1.364
1.316
1.235
1.143
1.043
0.922
0.800
0.663
0.524
0.409
0.272
0.191
0.103
0.055
0.
0.
0.
0.
0.
0.
0.
0.
0.003
0.014
0.033
0.073
0.113
0.170
0.233
0.335
0.433
0.556
0.683
0.796
0.897
0.980
1.084
1.201
1.277
1.336
1.384
1.415
1.444
1.439
1.441
1.423
1.435
1.421
1.430
1.409
1.399
1.413
1.385
1.333
1.291
1.230
1.140
1.025
0.933
0.798
0.663
0.530
0.402
0.279
0.195
0.114
0.067
0.
0.
0.
0.
0.
0.
0.
0.
0.003
0.013
0.034
0.068
0.101
0.157
0.209
0.298
0.381
0.487
0.618
0.731
0.839
0.947
1.062
1.183
1.253
1.355
1.384
1.417
1.436
1.438
1.432
1.442
1.415
1.424
1.404
1.386
1.377
1.382
1.340
1.298
1.244
1.193
1.117
1.004
0.892
0.773
0.638
0.511
0.386
0.280
0.180
0.114
0.068
0.
0.
0.
0.
0.
0.
0.
0.002
0.004
0.015
0.031
0.058
0.094
0.131
0.182
0.261
0.353
0.449
0.572
0.691
0.814
0.931
1.040
1.139
1.252
1.322
1.384
1.396
1.427
1.416
1.424
1.437
1.407
1.393
1.370
1.353
1.330
1.323
1.311
1.255
1.206
1.142
1.059
0.960
0.840
0.711
0.576
0.459
0.345
0.250
0.175
0.108
0.065
0.
0.
0.
0.
0.
0.
0.
0.002
0.004
0.015
0.028
0.047
0.083
0.117
0.168
0.241
0.323
0.418
0.539
0.649
0.778
0.907
1.012
1.119
1.226
1.308
1.382
1.409
1.428
1.415
1.431
1.403
1.383
1.342
1.322
1.317
1.299
1.299
1.269
1.230
1.162
1.103
1.025
0.912
0.782
0.648
0.497
0.397
0.298
0.227
0.151
0.091
0.057
0.
0.
0.
0.
0.
0.
0.
0.002
0.004
0.015
0.027
0.038
0.064
0.098
0.146
0.222
0.305
0.390
0.488
0.618
0.732
0.857
0.981
1.089
1.185
1.296
1.355
1.399
1.432
1.411
1.390
1.378
1.354
1.307
1.275
1.253
1.260
1.249
1.220
1.167
1.108
1.042
0.951
0.832
0.717
0.567
0.436
0.338
0.257
0.188
0.126
0.074
0.034
0.
0.
0.
0.
0.
0.
0.
0.
0.003
0.013
0.024
0.034
0.051
0.067
0.119
0.196
0.265
0.357
0.458
0.563
0.678
0.813
0.939
1.041
1.143
1.266
1.351
1.391
1.409
1.386
1.354
1.332
1.301
1.265
1.215
1.213
1.191
1.167
1.139
1.096
1.032
0.965
0.856
0.750
0.635
0.489
0.372
0.282
0.210
0.147
0.087
0.049
0.026
0.
0.
0.
0.
0.
0.
0.
0.
0.003
0.011
0.016
0.028
0.043
0.057
0.092
0.156
0.224
0.296
0.410
0.511
0.618
0.759
0.875
0.998
1.093
1.215
1.312
1.353
1.361
1.343
1.313
1.283
1.220
1.179
1.146
1.121
1.085
1.063
1.037
0.990
0.938
0.859
0.771
0.664
0.552
0.431
0.330
0.241
0.167
0.109
0.060
0.026
0.010
0.
0.
0.
0.
0.
0.
0.
0.
0.
0.003
0.013
0.021
0.028
0.049
0.079
0.122
0.190
0.271
0.354
0.443
0.559
0.677
0.788
0.909
1.017
1.131
1.222
1.267
1.278
1.275
1.233
1.183
1.139
1.077
1.035
0.992
0.973
0.942
0.906
0.871
0.820
0.749
0.660
0.577
0.474
0.359
0.270
0.186
0.119
0.063
0.027
0.007
0.
0.
0.
0.
0.
0.
0.
0.
0.
0.
0.002
0.003
0.012
0.020
0.034
0.062
0.092
0.151
0.217
0.304
0.382
0.479
0.587
0.700
0.805
0.919
1.016
1.099
1.145
1.158
1.162
1.149
1.098
1.033
0.949
0.908
0.842
0.818
0.783
0.773
0.750
0.707
0.641
0.556
0.469
0.381
0.290
0.208
0.131
0.081
0.030
0.004
0.
0.
0.
0.
0.
0.
0.
0.
0.
0.
0.
0.
0.
0.003
0.010
0.022
0.047
0.069
0.107
0.170
0.231
0.312
0.391
0.486
0.602
0.696
0.811
0.904
0.975
1.015
1.033
1.033
1.017
0.972
0.901
0.829
0.758
0.710
0.665
0.639
0.629
0.616
0.574
0.526
0.464
0.396
0.309
0.225
0.150
0.093
0.048
0.010
0.003
0.
0.
0.
0.
0.
0.
0.
0.
0.
0.
0.
0.
0.
0.
0.
0.012
0.024
0.044
0.070
0.113
0.164
0.234
0.310
0.388
0.477
0.576
0.664
0.753
0.819
0.877
0.892
0.891
0.863
0.807
0.748
0.681
0.618
0.566
0.522
0.490
0.474
0.468
0.437
0.402
0.359
0.303
0.229
0.175
0.116
0.067
0.028
0.008
0.003
0.
0.
0.
0.
0.
0.
0.
0.
0.
0.
0.
0.
0.
0.
0.
0.002
0.018
0.033
0.050
0.080
0.122
0.164
0.233
0.299
0.367
0.438
0.520
0.599
0.665
0.715
0.755
0.762
0.716
0.660
0.602
0.535
0.460
0.422
0.396
0.367
0.342
0.327
0.313
0.287
0.256
0.212
0.172
0.119
0.080
0.046
0.018
0.003
0.
0.
0.
0.
0.
0.
0.
0.
0.
0.
0.
0.
0.
0.
0.
0.
0.
0.011
0.023
0.038
0.057
0.085
0.110
0.149
0.203
0.252
0.309
0.374
0.450
0.512
0.561
0.581
0.593
0.570
0.520
0.450
0.393
0.341
0.281
0.259
0.239
0.234
0.214
0.205
0.198
0.172
0.143
0.112
0.087
0.054
0.026
0.006
0.002
0.
0.
0.
0.
0.
0.
0.
0.
0.
0.
0.
0.
0.
0.
0.
0.
0.
0.003
0.018
0.026
0.034
0.054
0.074
0.097
0.133
0.176
0.222
0.265
0.312
0.361
0.395
0.428
0.430
0.418
0.384
0.322
0.269
0.226
0.174
0.148
0.137
0.130
0.128
0.118
0.116
0.106
0.094
0.077
0.054
0.032
0.015
0.004
0.
0.
0.
0.
0.
0.
0.
0.
0.
0.
0.
0.
0.
0.
0.
0.
0.
0.
0.
0.008
0.014
0.024
0.035
0.043
0.057
0.077
0.105
0.130
0.168
0.199
0.237
0.276
0.291
0.308
0.290
0.258
0.223
0.180
0.135
0.113
0.071
0.054
0.058
0.063
0.070
0.076
0.072
0.060
0.044
0.025
0.016
0.003
0.
0.
0.
0.
0.
0.
0.
0.
0.
0.
0.
0.
0.
0.
0.
0.
0.
0.
0.
0.
0.002
0.008
0.012
0.020
0.028
0.032
0.039
0.054
0.072
0.103
0.126
0.145
0.164
0.187
0.186
0.177
0.157
0.138
0.103
0.076
0.055
0.033
0.022
0.021
0.029
0.031
0.031
0.029
0.025
0.020
0.010
0.003
0.
0.
0.
0.
0.
0.
0.
0.
0.
0.
0.
0.
0.
0.
0.
0.
0.
0.
0.
0.
0.
0.
0.002
0.003
0.004
0.009
0.015
0.017
0.017
0.021
0.038
0.065
0.078
0.089
0.098
0.100
0.105
0.091
0.072
0.058
0.032
0.015
0.008
0.011
0.013
0.015
0.016
0.016
0.015
0.010
0.004
0.003
0.002
0.
0.
0.
0.
0.
0.
0.
0.
0.
0.
0.
0.
0.
0.
0.
0.
0.
0.
0.
0.
0.
0.
0.
0.
0.002
0.003
0.003
0.003
0.008
0.008
0.008
0.013
0.030
0.042
0.046
0.041
0.041
0.038
0.027
0.015
0.008
0.003
0.
0.002
0.003
0.003
0.004
0.004
0.004
0.003
0.003
0.
0.
0.
0.
0.
0.
0.
0.
0.
0.
0.
0.
0.
0.
0.
0.
0.
0.
0.
0.
0.
0.
0.
0.
0.
0.
0.
0.
0.
0.
0.
0.
0.
0.
0.
0.002
0.007
0.008
0.009
0.008
0.007
0.003
0.002
0.
0.
0.
0.
0.
0.
0.002
0.
0.
0.
0.
0.
0.
0.
0.
0.
0.
0.
0.
0.
0.
0.
0.
0.
0.
0.
0.
0.
0.
0.
0.
0.
0.
0.
0.
0.
0.
0.
0.
0.
0.
0.
0.
0.
0.
0.
0.
0.
0.
0.
0.
0.
0.
0.
0.
0.
0.
0.
0.
0.
0.
0.
0.
0.
0.
0.
0.
0.
0.
0.
0.
0.
0.
0.
0.
0.
0.
0.
0.
0.
0.
0.
0.
0.
0.
0.
0.
0.
0.
0.
0.
0.
0.
0.
0.
0.
0.
0.
0.
0.
0.
0.
0.
0.
0.
0.
0.
0.
0.
0.
0.
0.
0.
0.
0.
0.
0.
0.
0.
0.
0.
0.
0.
0.
0.
0.
0.
0.
0.
0.
0.
0.
0.
0.
0.
0.
0.
0.
0.
0.
0.
0.
0.
0.
0.
0.
0.
0.
0.
0.
0.
0.
0.
0.
0.
0.
0.
0.
0.
0.
0.
0.
0.
0.
0.
0.
0.
0.
0.
0.
0.
0.
0.
0.
0.
0.
0.
0.
0.
0.
0.
0.
0.
0.
0.
0.
0.
0.
0.
0.
0.
0.
0.
0.
0.
0.
0.
0.
0.
0.
0.
0.
0.
0.
0.
0.
0.
0.
0.
0.
0.
0.
0.
0.
0.
0.
0.
0.
0.
0.
0.
0.
0.
0.
0.
0.
0.
0.
0.
0.
0.
0.
0.
0.
0.
0.
0.
0.
0.
0.003
0.003
0.011
0.011
0.014
0.016
0.018
0.024
0.032
0.037
0.048
0.049
0.057
0.062
0.058
0.056
0.046
0.033
0.020
0.014
0.008
0.
0.
0.
0.
0.
0.
0.
0.
0.
0.
0.
0.
0.
0.
0.
0.
0.
0.
0.
0.
0.
0.
0.
0.
0.
0.
0.
0.
0.
0.
0.003
0.004
0.015
0.020
0.027
0.042
0.050
0.061
0.060
0.067
0.078
0.072
0.078
0.096
0.106
0.112
0.116
0.115
0.101
0.091
0.070
0.040
0.022
0.014
0.008
0.002
0.
0.
0.
0.
0.
0.
0.
0.
0.
0.
0.
0.
0.
0.
0.
0.
0.
0.
0.
0.
0.
0.
0.
0.
0.
0.
0.003
0.009
0.018
0.030
0.043
0.059
0.083
0.104
0.117
0.130
0.138
0.139
0.140
0.138
0.158
0.172
0.179
0.190
0.183
0.171
0.154
0.127
0.096
0.060
0.028
0.014
0.009
0.007
0.
0.
0.
0.
0.
0.
0.
0.
0.
0.
0.
0.
0.
0.
0.
0.
0.
0.
0.
0.
0.
0.
0.
0.
0.003
0.009
0.019
0.032
0.051
0.072
0.104
0.134
0.157
0.179
0.193
0.206
0.214
0.213
0.229
0.238
0.251
0.273
0.293
0.288
0.270
0.237
0.196
0.150
0.113
0.062
0.030
0.015
0.009
0.004
0.
0.
0.
0.
0.
0.
0.
0.
0.
0.
0.
0.
0.
0.
0.
0.
0.
0.
0.
0.
0.
0.
0.
0.004
0.018
0.032
0.050
0.071
0.112
0.154
0.190
0.219
0.250
0.268
0.285
0.288
0.310
0.329
0.335
0.367
0.389
0.414
0.403
0.384
0.333
0.282
0.223
0.165
0.114
0.052
0.025
0.012
0.008
0.
0.
0.
0.
0.
0.
0.
0.
0.
0.
0.
0.
0.
0.
0.
0.
0.
0.
0.
0.
0.
0.
0.003
0.010
0.023
0.046
0.066
0.101
0.152
0.197
0.246
0.291
0.324
0.356
0.366
0.395
0.418
0.433
0.454
0.487
0.522
0.545
0.545
0.511
0.459
0.381
0.298
0.230
0.159
0.087
0.039
0.019
0.010
0.004
0.
0.
0.
0.
0.
0.
0.
0.
0.
0.
0.
0.
0.
0.
0.
0.
0.
0.
0.
0.
0.
0.003
0.017
0.033
0.055
0.084
0.132
0.189
0.248
0.298
0.352
0.395
0.427
0.444
0.486
0.503
0.548
0.584
0.609
0.637
0.669
0.670
0.641
0.572
0.501
0.406
0.305
0.219
0.135
0.067
0.027
0.011
0.005
0.
0.
0.
0.002
0.002
0.002
0.002
0.
0.
0.
0.
0.
0.
0.
0.
0.
0.
0.
0.
0.
0.
0.008
0.019
0.036
0.062
0.095
0.148
0.218
0.278
0.339
0.400
0.456
0.489
0.513
0.553
0.581
0.624
0.669
0.710
0.744
0.777
0.779
0.755
0.690
0.614
0.504
0.383
0.297
0.193
0.115
0.066
0.032
0.005
0.
0.002
0.003
0.004
0.004
0.004
0.004
0.003
0.003
0.
0.
0.
0.
0.
0.
0.
0.
0.
0.
0.
0.
0.008
0.019
0.038
0.064
0.102
0.157
0.220
0.292
0.365
0.443
0.490
0.522
0.558
0.592
0.638
0.674
0.724
0.772
0.813
0.857
0.871
0.854
0.803
0.709
0.600
0.486
0.365
0.263
0.162
0.098
0.066
0.030
0.015
0.010
0.012
0.014
0.018
0.016
0.015
0.010
0.004
0.003
0.
0.
0.
0.
0.
0.
0.
0.
0.
0.
0.
0.008
0.018
0.036
0.062
0.100
0.157
0.219
0.298
0.374
0.448
0.494
0.531
0.582
0.624
0.662
0.710
0.765
0.805
0.858
0.908
0.934
0.920
0.865
0.790
0.676
0.561
0.440
0.337
0.230
0.162
0.113
0.085
0.058
0.033
0.040
0.041
0.038
0.032
0.029
0.023
0.015
0.009
0.003
0.
0.
0.
0.
0.
0.
0.
0.
0.
0.
0.004
0.012
0.033
0.055
0.090
0.138
0.204
0.286
0.368
0.440
0.517
0.569
0.616
0.652
0.688
0.740
0.784
0.837
0.893
0.942
0.967
0.963
0.921
0.860
0.760
0.656
0.532
0.431
0.324
0.248
0.174
0.145
0.131
0.110
0.082
0.084
0.067
0.057
0.051
0.035
0.025
0.015
0.008
0.002
0.
0.
0.
0.
0.
0.
0.
0.
0.
0.
0.010
0.027
0.046
0.076
0.123
0.195
0.267
0.351
0.437
0.507
0.580
0.624
0.686
0.707
0.752
0.801
0.838
0.897
0.950
1.000
0.994
0.976
0.908
0.844
0.757
0.642
0.532
0.419
0.334
0.276
0.228
0.206
0.182
0.164
0.128
0.108
0.096
0.072
0.055
0.035
0.024
0.013
0.003
0.
0.
0.
0.
0.
0.
0.
0.
0.
0.
0.005
0.021
0.032
0.062
0.111
0.174
0.254
0.351
0.441
0.530
0.598
0.642
0.702
0.745
0.775
0.799
0.843
0.888
0.935
0.981
1.004
1.008
0.966
0.914
0.836
0.736
0.629
0.533
0.451
0.386
0.323
0.299
0.262
0.248
0.211
0.170
0.145
0.104
0.077
0.047
0.031
0.019
0.007
0.
0.
0.
0.
0.
0.
0.
0.
0.
0.
0.
0.006
0.025
0.046
0.109
0.170
0.250
0.361
0.464
0.551
0.619
0.676
0.742
0.788
0.812
0.825
0.841
0.890
0.916
0.963
1.004
1.022
0.999
0.969
0.904
0.814
0.731
0.640
0.573
0.511
0.446
0.413
0.375
0.346
0.311
0.264
0.207
0.153
0.100
0.067
0.035
0.021
0.008
0.
0.
0.
0.
0.
0.
0.
0.
0.
0.
0.
0.
0.013
0.046
0.092
0.175
0.263
0.378
0.486
0.586
0.664
0.728
0.805
0.835
0.849
0.854
0.871
0.902
0.931
0.965
0.994
1.027
1.032
1.012
0.950
0.888
0.814
0.760
0.707
0.648
0.591
0.538
0.482
0.433
0.389
0.335
0.273
0.217
0.139
0.081
0.036
0.022
0.008
0.
0.
0.
0.
0.
0.
0.
0.
0.
0.
0.
0.002
0.012
0.042
0.091
0.179
0.276
0.394
0.516
0.626
0.716
0.793
0.848
0.882
0.892
0.886
0.899
0.938
0.959
0.978
1.018
1.034
1.041
1.039
1.020
0.956
0.895
0.871
0.830
0.778
0.704
0.661
0.601
0.540
0.467
0.402
0.331
0.256
0.182
0.112
0.044
0.021
0.007
0.
0.
0.
0.
0.
0.
0.
0.
0.
0.
0.
0.005
0.018
0.047
0.100
0.195
0.293
0.422
0.557
0.682
0.793
0.876
0.917
0.958
0.962
0.951
0.971
0.978
0.975
0.988
1.014
1.047
1.056
1.077
1.081
1.035
1.001
0.971
0.953
0.906
0.844
0.773
0.714
0.629
0.554
0.473
0.383
0.302
0.215
0.133
0.054
0.021
0.002
0.
0.
0.
0.
0.
0.
0.
0.
0.
0.
0.
0.006
0.027
0.061
0.123
0.208
0.321
0.465
0.608
0.741
0.862
0.937
0.991
1.010
1.013
1.007
1.010
1.001
0.995
0.996
1.005
1.063
1.089
1.100
1.111
1.107
1.099
1.065
1.029
0.982
0.922
0.877
0.821
0.746
0.659
0.553
0.429
0.335
0.233
0.154
0.067
0.021
0.
0.
0.
0.
0.
0.
0.
0.
0.
0.
0.
0.002
0.006
0.030
0.073
0.146
0.244
0.363
0.504
0.645
0.786
0.904
0.980
1.029
1.065
1.068
1.043
1.044
1.039
1.025
1.013
1.037
1.074
1.093
1.098
1.139
1.156
1.152
1.128
1.100
1.064
0.998
0.976
0.907
0.835
0.705
0.604
0.481
0.374
0.257
0.160
0.059
0.013
0.
0.
0.
0.
0.
0.
0.
0.
0.
0.
0.
0.002
0.012
0.039
0.086
0.173
0.270
0.380
0.520
0.658
0.798
0.916
1.007
1.094
1.124
1.116
1.094
1.067
1.060
1.074
1.080
1.061
1.079
1.112
1.146
1.159
1.169
1.190
1.180
1.166
1.147
1.099
1.042
0.990
0.891
0.787
0.654
0.525
0.402
0.283
0.161
0.069
0.012
0.002
0.
0.
0.
0.
0.
0.
0.
0.
0.
0.
0.005
0.027
0.051
0.098
0.182
0.277
0.394
0.533
0.664
0.806
0.941
1.034
1.111
1.144
1.151
1.132
1.124
1.094
1.106
1.099
1.090
1.112
1.141
1.162
1.178
1.180
1.196
1.223
1.211
1.189
1.150
1.104
1.022
0.934
0.826
0.688
0.548
0.401
0.283
0.177
0.080
0.026
0.005
0.
0.
0.
0.
0.
0.
0.
0.
0.
0.
0.005
0.036
0.059
0.114
0.188
0.286
0.387
0.520
0.663
0.805
0.918
1.028
1.100
1.141
1.172
1.163
1.139
1.125
1.127
1.111
1.116
1.136
1.134
1.168
1.189
1.223
1.243
1.244
1.243
1.222
1.185
1.143
1.058
0.961
0.858
0.709
0.560
0.416
0.299
0.190
0.107
0.050
0.011
0.002
0.
0.
0.
0.
0.
0.
0.
0.
0.
0.013
0.036
0.071
0.118
0.195
0.277
0.392
0.506
0.634
0.781
0.897
0.991
1.072
1.134
1.157
1.175
1.180
1.154
1.155
1.141
1.134
1.139
1.141
1.165
1.200
1.226
1.244
1.239
1.235
1.253
1.237
1.167
1.097
0.981
0.882
0.740
0.597
0.443
0.303
0.205
0.126
0.053
0.020
0.008
0.
0.
0.
0.
0.
0.
0.
0.
0.
0.020
0.042
0.080
0.124
0.192
0.280
0.394
0.496
0.618
0.738
0.847
0.963
1.020
1.100
1.152
1.181
1.196
1.195
1.195
1.175
1.145
1.153
1.171
1.184
1.200
1.214
1.231
1.231
1.236
1.244
1.233
1.198
1.131
1.047
0.918
0.774
0.614
0.480
0.351
0.231
0.151
0.075
0.035
0.018
0.002
0.
0.
0.
0.
0.
0.
0.
0.
0.021
0.041
0.081
0.125
0.190
0.281
0.387
0.487
0.601
0.701
0.808
0.914
1.009
1.107
1.156
1.210
1.222
1.228
1.220
1.209
1.191
1.191
1.190
1.202
1.192
1.209
1.240
1.238
1.237
1.250
1.252
1.223
1.171
1.076
0.955
0.815
0.667
0.521
0.404
0.274
0.181
0.107
0.059
0.030
0.012
0.
0.
0.
0.
0.
0.
0.
0.
0.016
0.048
0.081
0.130
0.191
0.269
0.369
0.475
0.582
0.683
0.787
0.908
0.992
1.106
1.164
1.224
1.231
1.251
1.253
1.241
1.232
1.214
1.219
1.183
1.201
1.205
1.218
1.235
1.253
1.256
1.247
1.234
1.199
1.122
1.022
0.895
0.736
0.582
0.448
0.340
0.231
0.144
0.091
0.044
0.026
0.005
0.
0.
0.
0.
0.
0.
0.
0.013
0.046
0.076
0.116
0.175
0.254
0.348
0.433
0.552
0.681
0.775
0.889
0.995
1.109
1.159
1.206
1.258
1.281
1.292
1.284
1.260
1.231
1.222
1.192
1.199
1.204
1.223
1.262
1.283
1.289
1.291
1.277
1.231
1.168
1.089
0.969
0.845
0.671
0.543
0.404
0.294
0.190
0.120
0.079
0.044
0.011
0.005
0.
0.
0.
0.
0.
0.
0.016
0.042
0.067
0.100
0.157
0.234
0.317
0.414
0.515
0.624
0.753
0.860
0.974
1.086
1.150
1.224
1.273
1.319
1.316
1.310
1.287
1.253
1.229
1.225
1.179
1.189
1.245
1.286
1.306
1.321
1.317
1.288
1.282
1.220
1.136
1.032
0.922
0.772
0.645
0.506
0.383
0.270
0.185
0.122
0.069
0.029
0.008
0.
0.
0.
0.
0.
0.
0.014
0.026
0.059
0.090
0.140
0.209
0.288
0.378
0.475
0.586
0.710
0.822
0.945
1.040
1.140
1.225
1.289
1.330
1.341
1.313
1.297
1.261
1.263
1.252
1.222
1.213
1.270
1.300
1.320
1.321
1.315
1.337
1.309
1.279
1.199
1.110
1.003
0.878
0.751
0.632
0.473
0.355
0.260
0.179
0.108
0.057
0.018
0.
0.
0.
0.
0.
0.
0.005
0.021
0.044
0.074
0.114
0.182
0.263
0.340
0.434
0.534
0.659
0.782
0.888
1.003
1.100
1.195
1.282
1.321
1.332
1.322
1.317
1.310
1.311
1.296
1.282
1.270
1.307
1.347
1.354
1.376
1.342
1.360
1.336
1.304
1.245
1.177
1.106
0.992
0.856
0.724
0.571
0.427
0.327
0.242
0.157
0.097
0.046
0.014
0.
0.
0.
0.
0.
0.004
0.011
0.030
0.054
0.083
0.156
0.225
0.298
0.385
0.487
0.600
0.722
0.825
0.916
1.046
1.147
1.241
1.298
1.320
1.324
1.317
1.320
1.329
1.347
1.336
1.314
1.310
1.342
1.386
1.395
1.391
1.364
1.356
1.317
1.274
1.232
1.167
1.051
0.926
0.806
0.660
0.531
0.409
0.291
0.195
0.128
0.071
0.029
0.
0.
0.
0.
0.
0.
0.006
0.017
0.035
0.066
0.118
0.186
0.254
0.330
0.423
0.539
0.645
0.752
0.857
0.964
1.078
1.199
1.272
1.293
1.315
1.328
1.332
1.370
1.393
1.373
1.352
1.318
1.360
1.379
1.406
1.388
1.394
1.369
1.352
1.319
1.268
1.199
1.103
0.992
0.870
0.737
0.608
0.474
0.355
0.244
0.160
0.100
0.045
0.
0.
0.
0.
0.
0.
0.004
0.006
0.013
0.041
0.078
0.141
0.209
0.287
0.373
0.455
0.571
0.687
0.824
0.925
1.007
1.110
1.206
1.251
1.308
1.332
1.358
1.404
1.415
1.408
1.393
1.375
1.369
1.390
1.406
1.408
1.397
1.392
1.353
1.326
1.295
1.211
1.140
1.029
0.913
0.788
0.666
0.526
0.405
0.284
0.191
0.117
0.052
0.
0.
0.
0.
0.
0.
0.
0.004
0.005
0.028
0.057
0.108
0.159
0.225
0.305
0.391
0.499
0.635
0.750
0.859
0.948
1.031
1.118
1.207
1.287
1.335
1.373
1.402
1.442
1.423
1.415
1.395
1.400
1.396
1.418
1.409
1.406
1.400
1.355
1.319
1.273
1.224
1.116
1.045
0.942
0.819
0.692
0.550
0.435
0.311
0.215
0.129
0.064
0.
0.
0.
0.
0.
0.
0.
0.
0.
0.013
0.049
0.090
0.129
0.186
0.241
0.336
0.435
0.559
0.669
0.781
0.878
0.955
1.043
1.160
1.250
1.340
1.372
1.416
1.429
1.432
1.437
1.426
1.425
1.436
1.412
1.395
1.378
1.366
1.328
1.283
1.247
1.188
1.107
1.015
0.929
0.817
0.684
0.557
0.438
0.316
0.214
0.134
0.070
0.
0.
0.
0.
0.
0.
0.
0.
0.003
0.008
0.027
0.066
0.103
0.145
0.200
0.281
0.375
0.465
0.586
0.699
0.808
0.901
1.003
1.130
1.221
1.315
1.370
1.410
1.427
1.417
1.437
1.450
1.419
1.415
1.415
1.373
1.361
1.347
1.300
1.255
1.197
1.133
1.063
0.980
0.883
0.770
0.647
0.537
0.412
0.307
0.202
0.130
0.076
0.
0.
0.
0.
0.
0.
0.
0.
0.003
0.009
0.021
0.054
0.082
0.121
0.170
0.239
0.314
0.407
0.502
0.627
0.740
0.862
0.983
1.082
1.202
1.286
1.349
1.388
1.411
1.424
1.425
1.426
1.416
1.385
1.371
1.332
1.325
1.316
1.243
1.210
1.151
1.084
1.012
0.924
0.832
0.708
0.597
0.476
0.372
0.272
0.181
0.120
0.067
0.
0.
0.
0.
0.
0.
0.
0.
0.003
0.009
0.016
0.040
0.070
0.103
0.139
0.201
0.274
0.361
0.472
0.578
0.692
0.837
0.939
1.055
1.164
1.252
1.322
1.359
1.396
1.410
1.428
1.408
1.387
1.358
1.323
1.312
1.280
1.248
1.210
1.155
1.100
1.034
0.942
0.849
0.749
0.617
0.499
0.414
0.312
0.236
0.156
0.098
0.055
0.
0.
0.
0.
0.
0.
0.
0.
0.003
0.009
0.016
0.027
0.045
0.086
0.118
0.171
0.254
0.328
0.423
0.531
0.659
0.778
0.895
1.008
1.124
1.226
1.289
1.336
1.363
1.385
1.395
1.381
1.350
1.315
1.269
1.259
1.228
1.195
1.164
1.102
1.027
0.940
0.853
0.757
0.647
0.536
0.419
0.337
0.258
0.192
0.126
0.076
0.041
0.
0.
0.
0.
0.
0.
0.
0.
0.002
0.004
0.014
0.024
0.034
0.052
0.094
0.154
0.230
0.301
0.389
0.489
0.591
0.728
0.836
0.952
1.059
1.169
1.260
1.323
1.331
1.340
1.340
1.331
1.298
1.255
1.224
1.188
1.145
1.134
1.075
1.010
0.949
0.853
0.771
0.676
0.563
0.448
0.353
0.275
0.203
0.147
0.092
0.050
0.025
0.
0.
0.
0.
0.
0.
0.
0.
0.
0.003
0.010
0.016
0.028
0.042
0.069
0.114
0.176
0.252
0.343
0.440
0.538
0.644
0.777
0.899
1.006
1.118
1.206
1.259
1.271
1.282
1.279
1.257
1.221
1.187
1.126
1.082
1.041
1.007
0.982
0.914
0.841
0.773
0.692
0.584
0.479
0.371
0.290
0.220
0.152
0.105
0.051
0.028
0.012
0.
0.
0.
0.
0.
0.
0.
0.
0.
0.002
0.003
0.012
0.022
0.030
0.053
0.095
0.145
0.213
0.294
0.379
0.474
0.575
0.694
0.820
0.923
1.036
1.125
1.176
1.187
1.202
1.204
1.158
1.117
1.063
1.018
0.973
0.912
0.896
0.841
0.809
0.738
0.655
0.590
0.493
0.409
0.318
0.240
0.170
0.114
0.057
0.028
0.011
0.
0.
0.
0.
0.
0.
0.
0.
0.
0.
0.
0.002
0.003
0.009
0.018
0.042
0.073
0.107
0.172
0.240
0.313
0.386
0.501
0.600
0.717
0.820
0.921
1.009
1.058
1.066
1.106
1.092
1.052
0.997
0.943
0.877
0.822
0.777
0.741
0.718
0.691
0.634
0.560
0.483
0.398
0.344
0.257
0.194
0.125
0.068
0.025
0.008
0.
0.
0.
0.
0.
0.
0.
0.
0.
0.
0.
0.
0.
0.002
0.003
0.008
0.024
0.050
0.080
0.124
0.183
0.246
0.319
0.409
0.512
0.616
0.705
0.806
0.877
0.931
0.958
0.961
0.960
0.930
0.871
0.805
0.737
0.672
0.639
0.592
0.576
0.558
0.508
0.454
0.401
0.328
0.253
0.188
0.131
0.078
0.038
0.009
0.003
0.
0.
0.
0.
0.
0.
0.
0.
0.
0.
0.
0.
0.
0.
0.
0.002
0.015
0.029
0.055
0.094
0.133
0.189
0.259
0.318
0.413
0.503
0.589
0.667
0.740
0.803
0.833
0.837
0.811
0.777
0.711
0.643
0.594
0.537
0.501
0.479
0.442
0.423
0.377
0.358
0.308
0.257
0.203
0.146
0.092
0.053
0.022
0.004
0.002
0.
0.
0.
0.
0.
0.
0.
0.
0.
0.
0.
0.
0.
0.
0.
0.
0.011
0.025
0.040
0.063
0.096
0.127
0.185
0.243
0.296
0.390
0.450
0.521
0.601
0.648
0.687
0.699
0.672
0.626
0.577
0.516
0.454
0.411
0.372
0.355
0.316
0.281
0.277
0.254
0.222
0.189
0.144
0.105
0.069
0.035
0.014
0.003
0.
0.
0.
0.
0.
0.
0.
0.
0.
0.
0.
0.
0.
0.
0.
0.
0.
0.009
0.014
0.027
0.040
0.066
0.082
0.112
0.153
0.197
0.263
0.321
0.388
0.455
0.505
0.537
0.552
0.539
0.489
0.428
0.364
0.319
0.281
0.254
0.224
0.199
0.185
0.185
0.170
0.154
0.123
0.101
0.069
0.040
0.025
0.005
0.
0.
0.
0.
0.
0.
0.
0.
0.
0.
0.
0.
0.
0.
0.
0.
0.
0.
0.002
0.011
0.020
0.027
0.040
0.056
0.066
0.094
0.123
0.174
0.221
0.265
0.324
0.367
0.402
0.411
0.391
0.370
0.308
0.256
0.204
0.168
0.130
0.120
0.098
0.108
0.110
0.105
0.095
0.078
0.064
0.046
0.022
0.006
0.
0.
0.
0.
0.
0.
0.
0.
0.
0.
0.
0.
0.
0.
0.
0.
0.
0.
0.
0.
0.003
0.011
0.015
0.028
0.034
0.047
0.054
0.086
0.105
0.149
0.184
0.209
0.247
0.269
0.287
0.280
0.245
0.210
0.174
0.133
0.104
0.067
0.041
0.044
0.046
0.056
0.059
0.056
0.042
0.031
0.022
0.004
0.002
0.
0.
0.
0.
0.
0.
0.
0.
0.
0.
0.
0.
0.
0.
0.
0.
0.
0.
0.
0.
0.
0.003
0.008
0.012
0.019
0.022
0.029
0.038
0.060
0.084
0.110
0.136
0.152
0.168
0.178
0.167
0.154
0.136
0.104
0.080
0.055
0.034
0.017
0.017
0.020
0.030
0.028
0.026
0.020
0.011
0.004
0.003
0.
0.
0.
0.
0.
0.
0.
0.
0.
0.
0.
0.
0.
0.
0.
0.
0.
0.
0.
0.
0.
0.
0.
0.002
0.003
0.004
0.008
0.010
0.011
0.014
0.041
0.057
0.074
0.083
0.095
0.095
0.097
0.086
0.073
0.060
0.028
0.016
0.005
0.005
0.011
0.012
0.013
0.013
0.010
0.009
0.004
0.003
0.
0.
0.
0.
0.
0.
0.
0.
0.
0.
0.
0.
0.
0.
0.
0.
0.
0.
0.
0.
0.
0.
0.
0.
0.
0.
0.002
0.002
0.002
0.007
0.005
0.005
0.016
0.027
0.039
0.047
0.050
0.050
0.045
0.037
0.023
0.011
0.003
0.
0.
0.002
0.003
0.003
0.003
0.003
0.003
0.002
0.
0.
0.
0.
0.
0.
0.
0.
0.
0.
0.
0.
0.
0.
0.
0.
0.
0.
0.
0.
0.
0.
0.
0.
0.
0.
0.
0.
0.
0.
0.
0.
0.
0.
0.
0.005
0.012
0.013
0.010
0.009
0.008
0.003
0.002
0.
0.
0.
0.
0.
0.
0.
0.
0.
0.
0.
0.
0.
0.
0.
0.
0.
0.
0.
0.
0.
0.
0.
0.
0.
0.
0.
0.
0.
0.
0.
0.
0.
0.
0.
0.
0.
0.
0.
0.
0.
0.
0.
0.
0.
0.
0.
0.
0.
0.
0.
0.
0.
0.
0.
0.
0.
0.
0.
0.
0.
0.
0.
0.
0.
0.
0.
0.
0.
0.
0.
0.
0.
0.
0.
0.
0.
0.
0.
0.
0.
0.
0.
0.
0.
0.
0.
0.
0.
0.
0.
0.
0.
0.
0.
0.
0.
0.
0.
0.
0.
0.
0.
0.
0.
0.
0.
0.
0.
0.
0.
0.
0.
0.
0.
0.
0.
0.
0.
0.
0.
0.
0.
0.
0.
0.
0.
0.
0.
0.
0.
0.
0.
0.
0.
0.
0.
0.
0.
0.
0.
0.
0.
0.
0.
0.
0.
0.
0.
0.
0.
0.
0.
0.
0.
0.
0.
0.
0.
0.
0.
0.
0.
0.
0.
0.
0.
0.
0.
0.
0.
0.
0.
0.
0.
0.
0.
0.
0.
0.
0.
0.
0.
0.
0.
0.
0.
0.
0.
0.
0.
0.
0.
0.
0.
0.
0.
0.
0.
0.
0.
0.
0.
0.
0.
0.
0.
0.
0.
0.
0.
0.
0.
0.
0.
0.
0.
0.
0.
0.
0.
0.
0.
0.
0.
0.
0.
0.
0.
0.
0.
0.
0.
0.
0.
0.
0.
0.
0.
0.
0.006
0.011
0.017
0.015
0.018
0.024
0.032
0.033
0.034
0.039
0.040
0.047
0.044
0.045
0.047
0.031
0.025
0.013
0.006
0.005
0.
0.
0.
0.
0.
0.
0.
0.
0.
0.
0.
0.
0.
0.
0.
0.
0.
0.
0.
0.
0.
0.
0.
0.
0.
0.
0.
0.
0.
0.
0.
0.003
0.012
0.019
0.032
0.051
0.063
0.081
0.085
0.080
0.078
0.074
0.079
0.081
0.089
0.090
0.090
0.086
0.078
0.056
0.039
0.030
0.013
0.002
0.
0.
0.
0.
0.
0.
0.
0.
0.
0.
0.
0.
0.
0.
0.
0.
0.
0.
0.
0.
0.
0.
0.
0.
0.
0.
0.
0.
0.
0.004
0.018
0.029
0.047
0.070
0.097
0.119
0.134
0.148
0.154
0.150
0.148
0.144
0.141
0.147
0.149
0.150
0.142
0.134
0.120
0.093
0.061
0.034
0.015
0.010
0.004
0.
0.
0.
0.
0.
0.
0.
0.
0.
0.
0.
0.
0.
0.
0.
0.
0.
0.
0.
0.
0.
0.
0.
0.
0.
0.
0.004
0.017
0.032
0.053
0.082
0.117
0.143
0.179
0.205
0.220
0.226
0.224
0.226
0.230
0.229
0.226
0.230
0.232
0.229
0.217
0.187
0.154
0.117
0.082
0.042
0.014
0.009
0.004
0.
0.
0.
0.
0.
0.
0.
0.
0.
0.
0.
0.
0.
0.
0.
0.
0.
0.
0.
0.
0.
0.
0.
0.
0.003
0.016
0.029
0.050
0.081
0.123
0.165
0.208
0.250
0.279
0.297
0.304
0.308
0.321
0.321
0.321
0.311
0.336
0.343
0.343
0.313
0.275
0.233
0.178
0.121
0.070
0.039
0.014
0.008
0.
0.
0.
0.
0.
0.
0.
0.
0.
0.
0.
0.
0.
0.
0.
0.
0.
0.
0.
0.
0.
0.
0.
0.
0.009
0.020
0.042
0.069
0.111
0.162
0.215
0.274
0.324
0.367
0.390
0.407
0.420
0.437
0.434
0.443
0.447
0.445
0.457
0.452
0.424
0.366
0.310
0.243
0.184
0.110
0.054
0.025
0.010
0.005
0.
0.
0.
0.
0.
0.
0.
0.
0.
0.
0.
0.
0.
0.
0.
0.
0.
0.
0.
0.
0.
0.
0.
0.015
0.030
0.051
0.083
0.136
0.204
0.264
0.328
0.394
0.442
0.468
0.497
0.509
0.528
0.535
0.550
0.572
0.578
0.586
0.571
0.551
0.502
0.413
0.330
0.242
0.168
0.097
0.030
0.019
0.006
0.
0.
0.
0.002
0.003
0.003
0.003
0.003
0.002
0.
0.
0.
0.
0.
0.
0.
0.
0.
0.
0.
0.
0.
0.003
0.016
0.033
0.057
0.096
0.152
0.228
0.300
0.373
0.454
0.513
0.547
0.575
0.595
0.607
0.628
0.650
0.669
0.690
0.687
0.695
0.664
0.597
0.520
0.423
0.340
0.236
0.145
0.089
0.037
0.009
0.003
0.005
0.005
0.008
0.010
0.010
0.010
0.010
0.008
0.003
0.002
0.
0.
0.
0.
0.
0.
0.
0.
0.
0.
0.
0.007
0.017
0.034
0.064
0.105
0.167
0.241
0.320
0.409
0.500
0.558
0.604
0.634
0.653
0.675
0.693
0.709
0.752
0.767
0.782
0.789
0.756
0.700
0.625
0.522
0.410
0.316
0.224
0.146
0.086
0.044
0.021
0.008
0.014
0.027
0.028
0.026
0.026
0.019
0.017
0.013
0.004
0.003
0.
0.
0.
0.
0.
0.
0.
0.
0.
0.
0.004
0.016
0.033
0.062
0.096
0.158
0.234
0.325
0.436
0.518
0.586
0.635
0.672
0.696
0.727
0.744
0.767
0.803
0.826
0.847
0.854
0.835
0.775
0.704
0.607
0.511
0.404
0.316
0.224
0.160
0.108
0.078
0.059
0.056
0.052
0.053
0.048
0.046
0.040
0.030
0.024
0.015
0.004
0.002
0.
0.
0.
0.
0.
0.
0.
0.
0.
0.
0.010
0.030
0.056
0.094
0.150
0.229
0.320
0.431
0.519
0.599
0.673
0.721
0.753
0.772
0.804
0.824
0.825
0.859
0.877
0.906
0.901
0.846
0.782
0.702
0.600
0.502
0.403
0.303
0.225
0.178
0.158
0.144
0.118
0.110
0.093
0.083
0.070
0.059
0.047
0.033
0.024
0.014
0.003
0.
0.
0.
0.
0.
0.
0.
0.
0.
0.
0.008
0.025
0.045
0.086
0.144
0.216
0.306
0.397
0.518
0.611
0.674
0.734
0.773
0.816
0.828
0.843
0.862
0.898
0.916
0.945
0.936
0.909
0.848
0.780
0.695
0.601
0.504
0.391
0.324
0.278
0.250
0.219
0.204
0.178
0.153
0.125
0.106
0.082
0.064
0.048
0.031
0.017
0.008
0.
0.
0.
0.
0.
0.
0.
0.
0.
0.
0.007
0.017
0.035
0.079
0.134
0.196
0.284
0.386
0.513
0.614
0.697
0.771
0.799
0.848
0.859
0.861
0.869
0.908
0.935
0.947
0.961
0.941
0.911
0.861
0.777
0.706
0.618
0.519
0.443
0.379
0.344
0.314
0.299
0.276
0.246
0.194
0.149
0.117
0.086
0.060
0.038
0.025
0.013
0.002
0.
0.
0.
0.
0.
0.
0.
0.
0.
0.002
0.010
0.032
0.069
0.121
0.191
0.281
0.399
0.521
0.626
0.722
0.789
0.846
0.875
0.889
0.895
0.896
0.923
0.924
0.949
0.968
0.966
0.953
0.908
0.849
0.795
0.701
0.627
0.574
0.516
0.468
0.427
0.410
0.368
0.333
0.294
0.222
0.160
0.107
0.075
0.047
0.028
0.014
0.002
0.
0.
0.
0.
0.
0.
0.
0.
0.
0.003
0.006
0.017
0.049
0.126
0.192
0.296
0.415
0.542
0.651
0.763
0.836
0.896
0.934
0.949
0.945
0.928
0.936
0.958
0.969
0.996
0.994
0.985
0.959
0.902
0.857
0.802
0.752
0.721
0.672
0.621
0.560
0.520
0.473
0.431
0.378
0.308
0.218
0.138
0.088
0.053
0.029
0.018
0.002
0.
0.
0.
0.
0.
0.
0.
0.
0.
0.002
0.008
0.019
0.052
0.115
0.198
0.310
0.432
0.563
0.681
0.795
0.874
0.943
0.975
0.983
0.981
0.977
0.975
0.983
0.988
0.998
1.012
1.003
1.006
0.976
0.939
0.911
0.871
0.854
0.813
0.748
0.679
0.635
0.573
0.521
0.441
0.358
0.277
0.193
0.107
0.057
0.028
0.018
0.
0.
0.
0.
0.
0.
0.
0.
0.
0.
0.004
0.011
0.025
0.063
0.117
0.213
0.328
0.466
0.601
0.736
0.850
0.945
1.013
1.036
1.047
1.040
1.021
1.025
1.018
1.001
1.008
1.026
1.061
1.045
1.031
1.014
1.002
0.979
0.947
0.931
0.860
0.794
0.747
0.670
0.584
0.489
0.402
0.313
0.220
0.131
0.060
0.028
0.016
0.
0.
0.
0.
0.
0.
0.
0.
0.
0.
0.
0.009
0.034
0.074
0.147
0.242
0.362
0.496
0.644
0.781
0.901
0.994
1.067
1.098
1.095
1.077
1.062
1.062
1.036
1.016
1.029
1.036
1.071
1.088
1.069
1.082
1.079
1.071
1.019
[truncated: 405,835 more chars]
