# Supplementary material for: Ferroptosis regulation by traditional chinese medicine for ischemic stroke intervention based on network pharmacology and data mining
Source: PLoS One. 2025 Apr 16;20(4):e0321751. doi: 10.1371/journal.pone.0321751 (PMC12002469; doi:10.1371/journal.pone.0321751)
Supplement: S6 File — (ZIP) [file pone.0321751.s006.zip › 分子对接2/HIF1A/EGFR-4328/input/4h6j_h.e.map]

GRID_PARAMETER_FILE 4h6j_autolig.gpf
GRID_DATA_FILE 4h6j_h.maps.fld
MACROMOLECULE 4h6j_h.pdbqt
SPACING 1.000
NELEMENTS 52 56 56
CENTER 12.092 -11.486 -20.291
-0.004
-0.004
-0.003
-0.003
-0.002
-0.002
-0.002
-0.001
-0.001
-0.001
-0.001
-0.001
-0.001
-0.001
-0.002
-0.002
-0.003
-0.003
-0.004
-0.005
-0.005
-0.006
-0.007
-0.008
-0.009
-0.010
-0.011
-0.012
-0.013
-0.014
-0.015
-0.016
-0.016
-0.017
-0.018
-0.019
-0.019
-0.020
-0.020
-0.021
-0.021
-0.022
-0.022
-0.022
-0.023
-0.023
-0.023
-0.024
-0.024
-0.024
-0.024
-0.025
-0.025
-0.004
-0.003
-0.003
-0.002
-0.002
-0.001
-0.001
-0.001
-0.001
0.000
0.000
0.000
-0.001
-0.001
-0.001
-0.002
-0.002
-0.003
-0.004
-0.004
-0.005
-0.006
-0.007
-0.008
-0.009
-0.010
-0.011
-0.012
-0.013
-0.014
-0.015
-0.016
-0.017
-0.018
-0.019
-0.019
-0.020
-0.020
-0.021
-0.021
-0.022
-0.022
-0.023
-0.023
-0.023
-0.024
-0.024
-0.024
-0.024
-0.025
-0.025
-0.025
-0.025
-0.004
-0.003
-0.002
-0.002
-0.001
-0.001
0.000
0.
0.000
0.000
0.000
0.000
0.000
0.000
-0.001
-0.001
-0.002
-0.002
-0.003
-0.004
-0.005
-0.006
-0.007
-0.008
-0.009
-0.010
-0.011
-0.013
-0.014
-0.015
-0.016
-0.017
-0.018
-0.018
-0.019
-0.020
-0.021
-0.021
-0.022
-0.022
-0.023
-0.023
-0.023
-0.024
-0.024
-0.024
-0.024
-0.025
-0.025
-0.025
-0.025
-0.026
-0.026
-0.003
-0.003
-0.002
-0.001
-0.001
0.000
0.000
0.001
0.001
0.001
0.001
0.001
0.001
0.001
0.000
0.000
-0.001
-0.002
-0.003
-0.004
-0.005
-0.006
-0.007
-0.008
-0.009
-0.011
-0.012
-0.013
-0.014
-0.015
-0.016
-0.017
-0.018
-0.019
-0.020
-0.021
-0.021
-0.022
-0.022
-0.023
-0.023
-0.024
-0.024
-0.024
-0.024
-0.025
-0.025
-0.025
-0.025
-0.026
-0.026
-0.026
-0.026
-0.003
-0.002
-0.001
-0.001
0.000
0.000
0.001
0.001
0.002
0.002
0.002
0.002
0.002
0.001
0.001
0.000
-0.001
-0.001
-0.002
-0.003
-0.005
-0.006
-0.007
-0.008
-0.010
-0.011
-0.012
-0.013
-0.015
-0.016
-0.017
-0.018
-0.019
-0.020
-0.021
-0.021
-0.022
-0.023
-0.023
-0.024
-0.024
-0.024
-0.025
-0.025
-0.025
-0.025
-0.025
-0.026
-0.026
-0.026
-0.026
-0.027
-0.027
-0.003
-0.002
-0.001
0.000
0.000
0.001
0.002
0.002
0.002
0.003
0.003
0.003
0.002
0.002
0.001
0.001
0.
-0.001
-0.002
-0.003
-0.004
-0.006
-0.007
-0.008
-0.010
-0.011
-0.013
-0.014
-0.015
-0.017
-0.018
-0.019
-0.020
-0.021
-0.022
-0.022
-0.023
-0.024
-0.024
-0.024
-0.025
-0.025
-0.025
-0.025
-0.026
-0.026
-0.026
-0.026
-0.027
-0.027
-0.027
-0.027
-0.028
-0.002
-0.001
-0.001
0.000
0.001
0.002
0.002
0.003
0.003
0.003
0.004
0.003
0.003
0.003
0.002
0.001
0.000
-0.001
-0.002
-0.003
-0.004
-0.006
-0.007
-0.009
-0.010
-0.012
-0.013
-0.015
-0.016
-0.017
-0.019
-0.020
-0.021
-0.022
-0.023
-0.024
-0.024
-0.025
-0.025
-0.025
-0.026
-0.026
-0.026
-0.026
-0.026
-0.026
-0.027
-0.027
-0.027
-0.027
-0.028
-0.028
-0.028
-0.002
-0.001
0.
0.001
0.002
0.002
0.003
0.004
0.004
0.004
0.004
0.004
0.004
0.004
0.003
0.002
0.001
0.000
-0.001
-0.003
-0.004
-0.006
-0.008
-0.009
-0.011
-0.012
-0.014
-0.015
-0.017
-0.018
-0.020
-0.021
-0.022
-0.023
-0.024
-0.025
-0.025
-0.026
-0.026
-0.026
-0.027
-0.027
-0.027
-0.027
-0.027
-0.027
-0.027
-0.027
-0.028
-0.028
-0.028
-0.029
-0.029
-0.002
-0.001
0.000
0.001
0.002
0.003
0.004
0.005
0.005
0.005
0.005
0.005
0.005
0.004
0.004
0.003
0.002
0.000
-0.001
-0.003
-0.004
-0.006
-0.008
-0.010
-0.011
-0.013
-0.015
-0.016
-0.018
-0.020
-0.021
-0.022
-0.023
-0.025
-0.025
-0.026
-0.027
-0.027
-0.027
-0.028
-0.028
-0.028
-0.028
-0.028
-0.028
-0.028
-0.028
-0.028
-0.028
-0.029
-0.029
-0.029
-0.030
-0.001
0.000
0.001
0.002
0.003
0.004
0.005
0.005
0.006
0.006
0.007
0.006
0.006
0.005
0.005
0.003
0.002
0.001
-0.001
-0.003
-0.005
-0.006
-0.008
-0.010
-0.012
-0.014
-0.016
-0.018
-0.019
-0.021
-0.022
-0.024
-0.025
-0.026
-0.027
-0.028
-0.028
-0.029
-0.029
-0.029
-0.029
-0.029
-0.028
-0.028
-0.028
-0.028
-0.028
-0.029
-0.029
-0.029
-0.030
-0.030
-0.030
-0.001
0.
0.001
0.002
0.004
0.005
0.006
0.006
0.007
0.007
0.008
0.008
0.007
0.006
0.005
0.004
0.003
0.001
-0.001
-0.003
-0.005
-0.007
-0.009
-0.011
-0.013
-0.015
-0.017
-0.019
-0.021
-0.022
-0.024
-0.025
-0.027
-0.028
-0.029
-0.030
-0.030
-0.030
-0.030
-0.030
-0.030
-0.030
-0.029
-0.029
-0.029
-0.029
-0.029
-0.029
-0.030
-0.030
-0.030
-0.031
-0.031
-0.001
0.000
0.002
0.003
0.004
0.005
0.006
0.007
0.008
0.009
0.009
0.009
0.008
0.007
0.006
0.005
0.003
0.001
-0.001
-0.003
-0.005
-0.007
-0.010
-0.012
-0.014
-0.016
-0.018
-0.020
-0.022
-0.024
-0.026
-0.027
-0.029
-0.030
-0.031
-0.032
-0.032
-0.032
-0.032
-0.032
-0.031
-0.031
-0.030
-0.030
-0.030
-0.030
-0.030
-0.030
-0.030
-0.031
-0.031
-0.032
-0.032
-0.001
0.001
0.002
0.003
0.005
0.006
0.007
0.008
0.009
0.010
0.010
0.010
0.009
0.009
0.007
0.006
0.004
0.002
-0.001
-0.003
-0.005
-0.008
-0.010
-0.013
-0.015
-0.018
-0.020
-0.022
-0.024
-0.026
-0.028
-0.030
-0.031
-0.032
-0.033
-0.034
-0.034
-0.035
-0.034
-0.034
-0.033
-0.032
-0.032
-0.031
-0.031
-0.031
-0.031
-0.031
-0.031
-0.032
-0.032
-0.033
-0.033
-0.001
0.001
0.002
0.004
0.005
0.007
0.008
0.009
0.010
0.011
0.011
0.011
0.011
0.010
0.008
0.006
0.004
0.002
0.000
-0.003
-0.006
-0.008
-0.011
-0.014
-0.017
-0.019
-0.022
-0.024
-0.026
-0.028
-0.030
-0.032
-0.034
-0.035
-0.036
-0.037
-0.037
-0.037
-0.037
-0.036
-0.035
-0.034
-0.033
-0.033
-0.032
-0.032
-0.032
-0.032
-0.033
-0.033
-0.034
-0.034
-0.034
-0.001
0.001
0.002
0.004
0.005
0.007
0.009
0.010
0.011
0.012
0.012
0.012
0.012
0.011
0.009
0.007
0.005
0.002
0.000
-0.003
-0.006
-0.009
-0.012
-0.015
-0.018
-0.021
-0.024
-0.026
-0.028
-0.031
-0.033
-0.035
-0.036
-0.038
-0.039
-0.040
-0.040
-0.040
-0.040
-0.039
-0.038
-0.037
-0.035
-0.034
-0.034
-0.033
-0.033
-0.034
-0.034
-0.035
-0.035
-0.035
-0.036
-0.001
0.001
0.002
0.004
0.006
0.007
0.009
0.011
0.012
0.013
0.013
0.013
0.013
0.011
0.010
0.008
0.005
0.002
-0.001
-0.004
-0.007
-0.010
-0.013
-0.016
-0.020
-0.023
-0.026
-0.028
-0.031
-0.033
-0.036
-0.038
-0.040
-0.041
-0.043
-0.043
-0.044
-0.044
-0.043
-0.043
-0.041
-0.040
-0.038
-0.037
-0.036
-0.036
-0.036
-0.036
-0.036
-0.036
-0.037
-0.037
-0.038
-0.001
0.000
0.002
0.004
0.006
0.008
0.009
0.011
0.012
0.013
0.014
0.014
0.013
0.012
0.010
0.008
0.005
0.002
-0.001
-0.004
-0.007
-0.011
-0.014
-0.018
-0.021
-0.025
-0.028
-0.031
-0.034
-0.036
-0.039
-0.041
-0.043
-0.045
-0.047
-0.048
-0.048
-0.049
-0.048
-0.047
-0.046
-0.044
-0.043
-0.041
-0.040
-0.039
-0.039
-0.039
-0.039
-0.039
-0.039
-0.039
-0.040
-0.002
0.000
0.002
0.003
0.005
0.007
0.009
0.011
0.013
0.014
0.014
0.014
0.014
0.012
0.010
0.008
0.005
0.002
-0.001
-0.004
-0.008
-0.012
-0.015
-0.019
-0.023
-0.027
-0.030
-0.033
-0.037
-0.040
-0.042
-0.045
-0.047
-0.049
-0.051
-0.053
-0.054
-0.054
-0.054
-0.053
-0.052
-0.050
-0.048
-0.047
-0.045
-0.044
-0.043
-0.043
-0.042
-0.042
-0.042
-0.042
-0.042
-0.002
-0.001
0.001
0.003
0.005
0.007
0.009
0.011
0.012
0.013
0.014
0.014
0.013
0.012
0.010
0.008
0.005
0.002
-0.001
-0.005
-0.008
-0.012
-0.016
-0.021
-0.025
-0.029
-0.032
-0.036
-0.040
-0.043
-0.046
-0.049
-0.052
-0.055
-0.057
-0.059
-0.061
-0.062
-0.062
-0.061
-0.060
-0.058
-0.056
-0.054
-0.052
-0.050
-0.049
-0.048
-0.047
-0.046
-0.046
-0.045
-0.045
-0.003
-0.002
0.000
0.002
0.004
0.006
0.008
0.010
0.012
0.013
0.013
0.013
0.013
0.012
0.010
0.008
0.005
0.002
-0.001
-0.005
-0.009
-0.013
-0.017
-0.022
-0.026
-0.031
-0.035
-0.039
-0.043
-0.047
-0.050
-0.054
-0.057
-0.060
-0.064
-0.066
-0.069
-0.071
-0.072
-0.072
-0.071
-0.070
-0.067
-0.064
-0.062
-0.059
-0.056
-0.054
-0.053
-0.051
-0.050
-0.049
-0.048
-0.004
-0.003
-0.001
0.001
0.003
0.005
0.007
0.009
0.010
0.011
0.012
0.012
0.012
0.011
0.009
0.007
0.005
0.002
-0.001
-0.005
-0.009
-0.013
-0.018
-0.023
-0.028
-0.032
-0.037
-0.042
-0.046
-0.051
-0.055
-0.059
-0.063
-0.067
-0.071
-0.075
-0.079
-0.083
-0.085
-0.086
-0.086
-0.085
-0.082
-0.078
-0.074
-0.070
-0.066
-0.062
-0.059
-0.057
-0.055
-0.053
-0.051
-0.005
-0.004
-0.002
0.000
0.001
0.003
0.005
0.007
0.009
0.010
0.010
0.011
0.010
0.010
0.008
0.006
0.004
0.002
-0.001
-0.005
-0.009
-0.013
-0.018
-0.023
-0.029
-0.034
-0.040
-0.045
-0.050
-0.055
-0.059
-0.064
-0.070
-0.075
-0.081
-0.086
-0.092
-0.097
-0.102
-0.105
-0.106
-0.104
-0.101
-0.096
-0.090
-0.084
-0.078
-0.072
-0.067
-0.063
-0.060
-0.057
-0.055
-0.007
-0.005
-0.004
-0.002
0.000
0.002
0.003
0.005
0.006
0.008
0.008
0.009
0.008
0.008
0.007
0.005
0.003
0.001
-0.001
-0.005
-0.009
-0.013
-0.018
-0.024
-0.030
-0.036
-0.042
-0.048
-0.053
-0.059
-0.065
-0.070
-0.077
-0.084
-0.091
-0.099
-0.108
-0.116
-0.123
-0.129
-0.131
-0.130
-0.126
-0.119
-0.110
-0.101
-0.092
-0.084
-0.077
-0.071
-0.066
-0.062
-0.059
-0.008
-0.007
-0.005
-0.004
-0.002
-0.001
0.001
0.003
0.004
0.005
0.006
0.006
0.006
0.006
0.005
0.004
0.002
0.001
-0.002
-0.005
-0.008
-0.013
-0.018
-0.025
-0.031
-0.038
-0.044
-0.051
-0.057
-0.063
-0.070
-0.077
-0.084
-0.093
-0.103
-0.114
-0.126
-0.138
-0.150
-0.159
-0.164
-0.164
-0.158
-0.148
-0.135
-0.121
-0.108
-0.097
-0.087
-0.079
-0.073
-0.067
-0.063
-0.010
-0.008
-0.007
-0.006
-0.004
-0.003
-0.001
0.
0.001
0.002
0.003
0.003
0.003
0.003
0.003
0.002
0.001
0.000
-0.002
-0.005
-0.009
-0.013
-0.019
-0.026
-0.033
-0.040
-0.047
-0.054
-0.061
-0.068
-0.075
-0.083
-0.092
-0.103
-0.115
-0.130
-0.146
-0.164
-0.182
-0.197
-0.206
-0.206
-0.198
-0.184
-0.165
-0.145
-0.127
-0.111
-0.098
-0.087
-0.079
-0.073
-0.067
-0.011
-0.010
-0.009
-0.008
-0.007
-0.005
-0.004
-0.003
-0.002
-0.001
0.000
0.000
0.001
0.001
0.000
0.
-0.001
-0.002
-0.003
-0.006
-0.009
-0.014
-0.020
-0.027
-0.035
-0.043
-0.051
-0.058
-0.066
-0.073
-0.081
-0.090
-0.100
-0.112
-0.127
-0.146
-0.168
-0.193
-0.219
-0.241
-0.256
-0.258
-0.248
-0.227
-0.200
-0.173
-0.148
-0.126
-0.109
-0.096
-0.086
-0.078
-0.071
-0.013
-0.012
-0.011
-0.010
-0.009
-0.008
-0.007
-0.006
-0.005
-0.004
-0.003
-0.003
-0.003
-0.002
-0.002
-0.003
-0.003
-0.004
-0.005
-0.008
-0.011
-0.016
-0.023
-0.030
-0.038
-0.047
-0.055
-0.063
-0.070
-0.078
-0.086
-0.096
-0.107
-0.121
-0.139
-0.161
-0.188
-0.221
-0.255
-0.287
-0.309
-0.315
-0.302
-0.274
-0.238
-0.201
-0.168
-0.141
-0.120
-0.104
-0.091
-0.082
-0.075
-0.014
-0.014
-0.013
-0.012
-0.011
-0.010
-0.009
-0.009
-0.008
-0.007
-0.007
-0.006
-0.006
-0.005
-0.005
-0.005
-0.006
-0.007
-0.008
-0.011
-0.015
-0.020
-0.027
-0.035
-0.043
-0.052
-0.060
-0.068
-0.076
-0.083
-0.092
-0.101
-0.113
-0.128
-0.148
-0.173
-0.205
-0.243
-0.286
-0.328
-0.358
-0.368
-0.355
-0.320
-0.274
-0.227
-0.187
-0.154
-0.129
-0.110
-0.096
-0.086
-0.078
-0.016
-0.015
-0.015
-0.014
-0.013
-0.013
-0.012
-0.011
-0.011
-0.010
-0.010
-0.009
-0.009
-0.009
-0.009
-0.009
-0.009
-0.010
-0.012
-0.015
-0.019
-0.025
-0.032
-0.041
-0.049
-0.058
-0.066
-0.074
-0.081
-0.089
-0.097
-0.106
-0.118
-0.133
-0.154
-0.180
-0.214
-0.256
-0.304
-0.352
-0.389
-0.405
-0.392
-0.352
-0.299
-0.246
-0.199
-0.163
-0.135
-0.115
-0.100
-0.089
-0.080
-0.018
-0.017
-0.017
-0.016
-0.016
-0.015
-0.015
-0.014
-0.014
-0.013
-0.013
-0.012
-0.012
-0.012
-0.012
-0.012
-0.013
-0.014
-0.016
-0.020
-0.025
-0.031
-0.039
-0.048
-0.057
-0.065
-0.073
-0.080
-0.087
-0.093
-0.101
-0.110
-0.121
-0.136
-0.156
-0.182
-0.215
-0.256
-0.304
-0.352
-0.391
-0.410
-0.400
-0.360
-0.307
-0.252
-0.204
-0.166
-0.138
-0.117
-0.102
-0.091
-0.082
-0.019
-0.019
-0.019
-0.018
-0.018
-0.017
-0.017
-0.017
-0.016
-0.016
-0.016
-0.015
-0.015
-0.015
-0.015
-0.016
-0.017
-0.018
-0.021
-0.025
-0.031
-0.038
-0.046
-0.055
-0.064
-0.073
-0.080
-0.086
-0.092
-0.098
-0.105
-0.113
-0.123
-0.137
-0.155
-0.178
-0.208
-0.245
-0.287
-0.330
-0.366
-0.383
-0.375
-0.342
-0.294
-0.243
-0.199
-0.164
-0.137
-0.117
-0.102
-0.091
-0.083
-0.021
-0.021
-0.020
-0.020
-0.020
-0.020
-0.019
-0.019
-0.019
-0.019
-0.019
-0.018
-0.018
-0.018
-0.019
-0.019
-0.021
-0.023
-0.026
-0.030
-0.037
-0.044
-0.053
-0.063
-0.072
-0.080
-0.087
-0.092
-0.097
-0.102
-0.107
-0.114
-0.123
-0.135
-0.150
-0.170
-0.196
-0.226
-0.260
-0.294
-0.322
-0.335
-0.329
-0.303
-0.265
-0.224
-0.187
-0.156
-0.133
-0.115
-0.101
-0.090
-0.082
-0.022
-0.022
-0.022
-0.022
-0.022
-0.022
-0.022
-0.021
-0.021
-0.021
-0.021
-0.021
-0.021
-0.021
-0.022
-0.022
-0.024
-0.026
-0.030
-0.035
-0.042
-0.050
-0.059
-0.068
-0.077
-0.085
-0.092
-0.096
-0.100
-0.104
-0.109
-0.114
-0.122
-0.132
-0.144
-0.160
-0.179
-0.203
-0.228
-0.253
-0.272
-0.281
-0.276
-0.257
-0.229
-0.199
-0.170
-0.145
-0.126
-0.110
-0.098
-0.089
-0.081
-0.024
-0.024
-0.024
-0.024
-0.024
-0.024
-0.024
-0.024
-0.024
-0.024
-0.023
-0.023
-0.024
-0.024
-0.024
-0.025
-0.027
-0.029
-0.033
-0.038
-0.045
-0.053
-0.063
-0.072
-0.081
-0.089
-0.094
-0.099
-0.102
-0.105
-0.109
-0.113
-0.119
-0.126
-0.136
-0.148
-0.162
-0.178
-0.196
-0.213
-0.225
-0.231
-0.227
-0.213
-0.194
-0.172
-0.151
-0.133
-0.117
-0.104
-0.094
-0.086
-0.080
-0.025
-0.025
-0.025
-0.025
-0.025
-0.025
-0.026
-0.026
-0.026
-0.026
-0.026
-0.026
-0.026
-0.026
-0.026
-0.027
-0.029
-0.031
-0.035
-0.040
-0.047
-0.055
-0.064
-0.073
-0.082
-0.089
-0.095
-0.099
-0.102
-0.104
-0.107
-0.110
-0.115
-0.120
-0.127
-0.135
-0.144
-0.155
-0.166
-0.177
-0.185
-0.188
-0.185
-0.176
-0.163
-0.148
-0.133
-0.119
-0.108
-0.098
-0.090
-0.083
-0.077
-0.026
-0.026
-0.027
-0.027
-0.027
-0.027
-0.027
-0.027
-0.027
-0.027
-0.027
-0.028
-0.028
-0.028
-0.028
-0.029
-0.031
-0.033
-0.036
-0.041
-0.047
-0.055
-0.064
-0.072
-0.081
-0.088
-0.093
-0.097
-0.100
-0.102
-0.104
-0.107
-0.110
-0.113
-0.117
-0.122
-0.127
-0.133
-0.140
-0.147
-0.151
-0.153
-0.151
-0.145
-0.137
-0.127
-0.117
-0.107
-0.099
-0.091
-0.085
-0.079
-0.075
-0.027
-0.028
-0.028
-0.028
-0.028
-0.029
-0.029
-0.029
-0.029
-0.029
-0.029
-0.029
-0.029
-0.029
-0.030
-0.030
-0.032
-0.034
-0.037
-0.041
-0.047
-0.054
-0.062
-0.070
-0.077
-0.084
-0.089
-0.093
-0.096
-0.098
-0.100
-0.102
-0.104
-0.106
-0.108
-0.110
-0.112
-0.115
-0.118
-0.122
-0.124
-0.125
-0.124
-0.121
-0.115
-0.109
-0.102
-0.096
-0.090
-0.085
-0.080
-0.076
-0.072
-0.028
-0.029
-0.029
-0.029
-0.030
-0.030
-0.030
-0.030
-0.030
-0.031
-0.031
-0.031
-0.031
-0.031
-0.031
-0.032
-0.033
-0.034
-0.037
-0.041
-0.046
-0.052
-0.059
-0.066
-0.073
-0.079
-0.084
-0.088
-0.091
-0.093
-0.095
-0.096
-0.098
-0.098
-0.099
-0.099
-0.100
-0.100
-0.101
-0.103
-0.104
-0.104
-0.103
-0.101
-0.098
-0.094
-0.090
-0.086
-0.082
-0.079
-0.075
-0.072
-0.069
-0.029
-0.030
-0.030
-0.030
-0.031
-0.031
-0.031
-0.032
-0.032
-0.032
-0.032
-0.032
-0.032
-0.032
-0.032
-0.032
-0.033
-0.035
-0.037
-0.040
-0.044
-0.049
-0.055
-0.062
-0.068
-0.074
-0.078
-0.082
-0.085
-0.088
-0.089
-0.091
-0.091
-0.091
-0.091
-0.090
-0.089
-0.089
-0.088
-0.088
-0.088
-0.088
-0.088
-0.087
-0.085
-0.083
-0.080
-0.078
-0.075
-0.073
-0.071
-0.069
-0.067
-0.030
-0.031
-0.031
-0.031
-0.032
-0.032
-0.032
-0.033
-0.033
-0.033
-0.033
-0.033
-0.033
-0.033
-0.033
-0.033
-0.034
-0.035
-0.037
-0.039
-0.043
-0.047
-0.052
-0.058
-0.063
-0.068
-0.073
-0.077
-0.080
-0.082
-0.084
-0.085
-0.085
-0.085
-0.084
-0.083
-0.081
-0.080
-0.078
-0.078
-0.077
-0.077
-0.076
-0.075
-0.074
-0.073
-0.072
-0.071
-0.070
-0.068
-0.067
-0.065
-0.064
-0.031
-0.031
-0.032
-0.032
-0.033
-0.033
-0.033
-0.034
-0.034
-0.034
-0.034
-0.034
-0.034
-0.034
-0.034
-0.034
-0.034
-0.035
-0.036
-0.038
-0.041
-0.045
-0.049
-0.054
-0.059
-0.063
-0.068
-0.071
-0.074
-0.076
-0.078
-0.079
-0.079
-0.079
-0.078
-0.077
-0.075
-0.073
-0.071
-0.070
-0.069
-0.068
-0.068
-0.067
-0.067
-0.066
-0.066
-0.065
-0.065
-0.064
-0.063
-0.063
-0.062
-0.032
-0.032
-0.033
-0.033
-0.033
-0.034
-0.034
-0.034
-0.035
-0.035
-0.035
-0.035
-0.035
-0.035
-0.035
-0.035
-0.035
-0.036
-0.037
-0.038
-0.040
-0.043
-0.047
-0.051
-0.055
-0.059
-0.063
-0.066
-0.069
-0.071
-0.073
-0.073
-0.074
-0.073
-0.072
-0.071
-0.069
-0.067
-0.066
-0.064
-0.063
-0.062
-0.061
-0.061
-0.061
-0.061
-0.061
-0.061
-0.061
-0.061
-0.060
-0.060
-0.059
-0.032
-0.033
-0.033
-0.034
-0.034
-0.034
-0.035
-0.035
-0.035
-0.035
-0.035
-0.035
-0.035
-0.035
-0.035
-0.035
-0.035
-0.036
-0.037
-0.038
-0.040
-0.042
-0.045
-0.048
-0.052
-0.055
-0.058
-0.061
-0.064
-0.066
-0.067
-0.068
-0.069
-0.068
-0.067
-0.066
-0.064
-0.063
-0.061
-0.060
-0.058
-0.057
-0.057
-0.056
-0.056
-0.057
-0.057
-0.057
-0.058
-0.058
-0.058
-0.058
-0.058
-0.033
-0.033
-0.034
-0.034
-0.034
-0.035
-0.035
-0.035
-0.036
-0.036
-0.036
-0.036
-0.036
-0.036
-0.036
-0.036
-0.036
-0.036
-0.037
-0.038
-0.039
-0.041
-0.043
-0.046
-0.049
-0.052
-0.055
-0.057
-0.060
-0.061
-0.063
-0.064
-0.064
-0.064
-0.063
-0.062
-0.060
-0.059
-0.057
-0.056
-0.055
-0.054
-0.054
-0.053
-0.053
-0.054
-0.054
-0.055
-0.055
-0.056
-0.056
-0.056
-0.056
-0.033
-0.034
-0.034
-0.034
-0.035
-0.035
-0.036
-0.036
-0.036
-0.036
-0.036
-0.036
-0.036
-0.036
-0.036
-0.036
-0.036
-0.036
-0.037
-0.038
-0.039
-0.040
-0.042
-0.044
-0.047
-0.049
-0.051
-0.054
-0.056
-0.057
-0.059
-0.059
-0.060
-0.060
-0.059
-0.058
-0.057
-0.056
-0.055
-0.053
-0.052
-0.052
-0.051
-0.051
-0.051
-0.051
-0.052
-0.053
-0.053
-0.054
-0.054
-0.054
-0.054
-0.033
-0.034
-0.034
-0.035
-0.035
-0.036
-0.036
-0.036
-0.036
-0.037
-0.037
-0.037
-0.037
-0.037
-0.036
-0.036
-0.036
-0.036
-0.037
-0.037
-0.038
-0.039
-0.041
-0.042
-0.044
-0.046
-0.048
-0.050
-0.052
-0.054
-0.055
-0.056
-0.056
-0.056
-0.056
-0.055
-0.054
-0.053
-0.052
-0.051
-0.050
-0.050
-0.050
-0.049
-0.050
-0.050
-0.051
-0.051
-0.052
-0.052
-0.053
-0.053
-0.053
-0.034
-0.034
-0.035
-0.035
-0.035
-0.036
-0.036
-0.036
-0.037
-0.037
-0.037
-0.037
-0.037
-0.037
-0.037
-0.036
-0.036
-0.036
-0.037
-0.037
-0.038
-0.038
-0.039
-0.041
-0.042
-0.044
-0.046
-0.047
-0.049
-0.050
-0.051
-0.052
-0.053
-0.053
-0.053
-0.052
-0.052
-0.051
-0.050
-0.050
-0.049
-0.049
-0.048
-0.048
-0.049
-0.049
-0.050
-0.050
-0.051
-0.051
-0.052
-0.052
-0.052
-0.034
-0.034
-0.035
-0.035
-0.036
-0.036
-0.036
-0.036
-0.037
-0.037
-0.037
-0.037
-0.037
-0.037
-0.037
-0.036
-0.036
-0.036
-0.036
-0.036
-0.037
-0.037
-0.038
-0.039
-0.040
-0.042
-0.043
-0.045
-0.046
-0.047
-0.048
-0.049
-0.050
-0.050
-0.050
-0.050
-0.050
-0.049
-0.049
-0.048
-0.048
-0.048
-0.048
-0.048
-0.048
-0.048
-0.049
-0.049
-0.050
-0.050
-0.051
-0.051
-0.051
-0.034
-0.034
-0.035
-0.035
-0.036
-0.036
-0.036
-0.036
-0.037
-0.037
-0.037
-0.037
-0.037
-0.037
-0.036
-0.036
-0.036
-0.036
-0.036
-0.036
-0.036
-0.037
-0.037
-0.038
-0.039
-0.040
-0.041
-0.042
-0.044
-0.045
-0.046
-0.047
-0.047
-0.048
-0.048
-0.048
-0.048
-0.048
-0.048
-0.047
-0.047
-0.047
-0.047
-0.047
-0.048
-0.048
-0.048
-0.049
-0.049
-0.050
-0.050
-0.050
-0.050
-0.034
-0.034
-0.035
-0.035
-0.036
-0.036
-0.036
-0.036
-0.037
-0.037
-0.037
-0.037
-0.037
-0.036
-0.036
-0.036
-0.036
-0.036
-0.035
-0.035
-0.035
-0.036
-0.036
-0.037
-0.037
-0.038
-0.039
-0.040
-0.041
-0.042
-0.044
-0.044
-0.045
-0.046
-0.046
-0.046
-0.047
-0.047
-0.047
-0.047
-0.047
-0.047
-0.047
-0.047
-0.047
-0.048
-0.048
-0.048
-0.049
-0.049
-0.049
-0.050
-0.050
-0.034
-0.034
-0.035
-0.035
-0.036
-0.036
-0.036
-0.036
-0.036
-0.037
-0.037
-0.037
-0.036
-0.036
-0.036
-0.036
-0.035
-0.035
-0.035
-0.035
-0.035
-0.035
-0.035
-0.035
-0.036
-0.037
-0.038
-0.038
-0.040
-0.041
-0.042
-0.043
-0.043
-0.044
-0.045
-0.045
-0.045
-0.046
-0.046
-0.046
-0.046
-0.046
-0.046
-0.047
-0.047
-0.047
-0.048
-0.048
-0.048
-0.049
-0.049
-0.049
-0.049
-0.034
-0.034
-0.035
-0.035
-0.036
-0.036
-0.036
-0.036
-0.036
-0.036
-0.036
-0.036
-0.036
-0.036
-0.036
-0.035
-0.035
-0.035
-0.035
-0.034
-0.034
-0.034
-0.034
-0.034
-0.035
-0.035
-0.036
-0.037
-0.038
-0.039
-0.040
-0.041
-0.042
-0.043
-0.043
-0.044
-0.044
-0.045
-0.045
-0.045
-0.046
-0.046
-0.046
-0.046
-0.047
-0.047
-0.047
-0.048
-0.048
-0.048
-0.048
-0.048
-0.048
-0.034
-0.034
-0.035
-0.035
-0.035
-0.036
-0.036
-0.036
-0.036
-0.036
-0.036
-0.036
-0.036
-0.036
-0.036
-0.035
-0.035
-0.035
-0.034
-0.034
-0.034
-0.034
-0.034
-0.034
-0.034
-0.034
-0.035
-0.036
-0.037
-0.038
-0.039
-0.040
-0.041
-0.042
-0.042
-0.043
-0.044
-0.044
-0.044
-0.045
-0.045
-0.045
-0.046
-0.046
-0.046
-0.047
-0.047
-0.047
-0.047
-0.047
-0.048
-0.048
-0.048
-0.034
-0.034
-0.035
-0.035
-0.035
-0.035
-0.036
-0.036
-0.036
-0.036
-0.036
-0.036
-0.036
-0.036
-0.035
-0.035
-0.035
-0.034
-0.034
-0.034
-0.033
-0.033
-0.033
-0.033
-0.033
-0.034
-0.034
-0.035
-0.036
-0.037
-0.038
-0.039
-0.040
-0.041
-0.041
-0.042
-0.043
-0.043
-0.044
-0.044
-0.045
-0.045
-0.045
-0.046
-0.046
-0.046
-0.046
-0.047
-0.047
-0.047
-0.047
-0.047
-0.047
-0.034
-0.034
-0.034
-0.035
-0.035
-0.035
-0.036
-0.036
-0.036
-0.036
-0.036
-0.036
-0.036
-0.035
-0.035
-0.035
-0.034
-0.034
-0.034
-0.033
-0.033
-0.033
-0.033
-0.033
-0.033
-0.033
-0.034
-0.034
-0.035
-0.036
-0.037
-0.038
-0.039
-0.040
-0.041
-0.041
-0.042
-0.043
-0.043
-0.044
-0.044
-0.045
-0.045
-0.045
-0.046
-0.046
-0.046
-0.046
-0.046
-0.046
-0.047
-0.047
-0.046
-0.034
-0.034
-0.034
-0.035
-0.035
-0.035
-0.035
-0.035
-0.036
-0.036
-0.036
-0.035
-0.035
-0.035
-0.035
-0.035
-0.034
-0.034
-0.033
-0.033
-0.033
-0.033
-0.033
-0.033
-0.033
-0.033
-0.033
-0.034
-0.035
-0.036
-0.036
-0.037
-0.038
-0.039
-0.040
-0.041
-0.042
-0.042
-0.043
-0.043
-0.044
-0.044
-0.045
-0.045
-0.045
-0.045
-0.046
-0.046
-0.046
-0.046
-0.046
-0.046
-0.046
-0.033
-0.034
-0.034
-0.034
-0.035
-0.035
-0.035
-0.035
-0.035
-0.035
-0.035
-0.035
-0.035
-0.035
-0.035
-0.034
-0.034
-0.034
-0.033
-0.033
-0.033
-0.033
-0.032
-0.032
-0.033
-0.033
-0.033
-0.034
-0.035
-0.035
-0.036
-0.037
-0.038
-0.039
-0.040
-0.040
-0.041
-0.042
-0.042
-0.043
-0.043
-0.044
-0.044
-0.044
-0.045
-0.045
-0.045
-0.045
-0.045
-0.045
-0.045
-0.045
-0.045
-0.004
-0.003
-0.002
-0.002
-0.001
-0.001
-0.001
0.000
0.
0.000
0.000
0.000
0.000
0.
0.000
-0.001
-0.001
-0.002
-0.003
-0.003
-0.004
-0.005
-0.006
-0.007
-0.008
-0.009
-0.010
-0.011
-0.012
-0.013
-0.014
-0.015
-0.016
-0.017
-0.018
-0.018
-0.019
-0.020
-0.020
-0.021
-0.021
-0.022
-0.022
-0.022
-0.023
-0.023
-0.023
-0.023
-0.024
-0.024
-0.024
-0.025
-0.025
-0.003
-0.003
-0.002
-0.001
-0.001
0.000
0.000
0.001
0.001
0.001
0.001
0.001
0.001
0.001
0.000
0.000
-0.001
-0.001
-0.002
-0.003
-0.004
-0.005
-0.006
-0.007
-0.008
-0.009
-0.010
-0.011
-0.013
-0.014
-0.015
-0.016
-0.016
-0.017
-0.018
-0.019
-0.020
-0.020
-0.021
-0.021
-0.022
-0.022
-0.022
-0.023
-0.023
-0.023
-0.024
-0.024
-0.024
-0.024
-0.025
-0.025
-0.025
-0.003
-0.002
-0.001
-0.001
0.000
0.000
0.001
0.001
0.002
0.002
0.002
0.002
0.002
0.002
0.001
0.001
0.
-0.001
-0.002
-0.003
-0.004
-0.005
-0.006
-0.007
-0.008
-0.009
-0.011
-0.012
-0.013
-0.014
-0.015
-0.016
-0.017
-0.018
-0.019
-0.020
-0.020
-0.021
-0.021
-0.022
-0.022
-0.023
-0.023
-0.023
-0.024
-0.024
-0.024
-0.024
-0.025
-0.025
-0.025
-0.025
-0.026
-0.002
-0.002
-0.001
0.000
0.001
0.001
0.002
0.002
0.003
0.003
0.003
0.003
0.003
0.002
0.002
0.001
0.001
0.000
-0.001
-0.002
-0.003
-0.004
-0.006
-0.007
-0.008
-0.009
-0.011
-0.012
-0.013
-0.014
-0.016
-0.017
-0.018
-0.019
-0.020
-0.020
-0.021
-0.022
-0.022
-0.023
-0.023
-0.023
-0.024
-0.024
-0.024
-0.024
-0.025
-0.025
-0.025
-0.025
-0.026
-0.026
-0.026
-0.002
-0.001
0.000
0.001
0.001
0.002
0.003
0.003
0.003
0.004
0.004
0.004
0.004
0.003
0.003
0.002
0.001
0.000
-0.001
-0.002
-0.003
-0.004
-0.006
-0.007
-0.008
-0.010
-0.011
-0.012
-0.014
-0.015
-0.016
-0.017
-0.018
-0.019
-0.020
-0.021
-0.022
-0.022
-0.023
-0.023
-0.024
-0.024
-0.024
-0.024
-0.025
-0.025
-0.025
-0.025
-0.026
-0.026
-0.026
-0.026
-0.027
-0.001
-0.001
0.000
0.001
0.002
0.003
0.003
0.004
0.004
0.005
0.005
0.005
0.005
0.004
0.004
0.003
0.002
0.001
0.000
-0.001
-0.003
-0.004
-0.006
-0.007
-0.009
-0.010
-0.012
-0.013
-0.014
-0.016
-0.017
-0.018
-0.019
-0.020
-0.021
-0.022
-0.023
-0.023
-0.024
-0.024
-0.024
-0.025
-0.025
-0.025
-0.025
-0.025
-0.026
-0.026
-0.026
-0.026
-0.027
-0.027
-0.027
-0.001
0.000
0.001
0.002
0.003
0.004
0.004
0.005
0.005
0.006
0.006
0.006
0.006
0.005
0.005
0.004
0.003
0.002
0.000
-0.001
-0.003
-0.004
-0.006
-0.007
-0.009
-0.011
-0.012
-0.014
-0.015
-0.017
-0.018
-0.019
-0.020
-0.021
-0.022
-0.023
-0.024
-0.024
-0.025
-0.025
-0.025
-0.025
-0.025
-0.025
-0.026
-0.026
-0.026
-0.026
-0.027
-0.027
-0.027
-0.028
-0.028
-0.001
0.000
0.001
0.002
0.003
0.004
0.005
0.006
0.007
0.007
0.007
0.007
0.007
0.006
0.006
0.005
0.003
0.002
0.001
-0.001
-0.002
-0.004
-0.006
-0.008
-0.009
-0.011
-0.013
-0.015
-0.016
-0.018
-0.019
-0.020
-0.022
-0.023
-0.024
-0.024
-0.025
-0.026
-0.026
-0.026
-0.026
-0.026
-0.026
-0.026
-0.026
-0.026
-0.026
-0.027
-0.027
-0.027
-0.028
-0.028
-0.028
0.000
0.001
0.002
0.003
0.004
0.005
0.006
0.007
0.008
0.008
0.008
0.008
0.008
0.007
0.007
0.005
0.004
0.003
0.001
-0.001
-0.002
-0.004
-0.006
-0.008
-0.010
-0.012
-0.014
-0.016
-0.017
-0.019
-0.020
-0.022
-0.023
-0.024
-0.025
-0.026
-0.026
-0.027
-0.027
-0.027
-0.027
-0.027
-0.027
-0.027
-0.026
-0.027
-0.027
-0.027
-0.027
-0.028
-0.028
-0.029
-0.029
0.
0.001
0.003
0.004
0.005
0.006
0.007
0.008
0.009
0.010
0.010
0.010
0.009
0.009
0.008
0.006
0.005
0.003
0.002
0.000
-0.002
-0.004
-0.007
-0.009
-0.011
-0.013
-0.015
-0.017
-0.019
-0.020
-0.022
-0.023
-0.025
-0.026
-0.027
-0.028
-0.028
-0.028
-0.028
-0.028
-0.028
-0.028
-0.027
-0.027
-0.027
-0.027
-0.027
-0.027
-0.028
-0.028
-0.029
-0.029
-0.030
0.000
0.002
0.003
0.005
0.006
0.007
0.008
0.010
0.010
0.011
0.011
0.011
0.011
0.010
0.009
0.008
0.006
0.004
0.002
0.000
-0.003
-0.005
-0.007
-0.009
-0.012
-0.014
-0.016
-0.018
-0.020
-0.022
-0.024
-0.025
-0.027
-0.028
-0.029
-0.030
-0.030
-0.030
-0.030
-0.030
-0.029
-0.028
-0.028
-0.027
-0.027
-0.027
-0.027
-0.028
-0.028
-0.029
-0.029
-0.030
-0.030
0.001
0.002
0.004
0.005
0.007
0.008
0.010
0.011
0.012
0.013
0.013
0.013
0.013
0.012
0.010
0.009
0.007
0.005
0.002
0.000
-0.003
-0.005
-0.008
-0.010
-0.013
-0.015
-0.017
-0.020
-0.022
-0.024
-0.026
-0.027
-0.029
-0.030
-0.031
-0.032
-0.032
-0.032
-0.032
-0.031
-0.030
-0.029
-0.028
-0.028
-0.027
-0.027
-0.028
-0.028
-0.029
-0.029
-0.030
-0.031
-0.031
0.001
0.002
0.004
0.006
0.008
0.009
0.011
0.012
0.014
0.014
0.015
0.015
0.014
0.013
0.012
0.010
0.008
0.005
0.003
0.000
-0.003
-0.006
-0.009
-0.011
-0.014
-0.017
-0.019
-0.022
-0.024
-0.026
-0.028
-0.030
-0.031
-0.032
-0.034
-0.034
-0.035
-0.034
-0.034
-0.033
-0.032
-0.030
-0.029
-0.028
-0.028
-0.028
-0.028
-0.028
-0.029
-0.030
-0.031
-0.032
-0.032
0.001
0.003
0.004
0.006
0.008
0.010
0.012
0.014
0.015
0.016
0.017
0.017
0.016
0.015
0.013
0.011
0.009
0.006
0.003
0.000
-0.003
-0.006
-0.009
-0.013
-0.015
-0.018
-0.021
-0.024
-0.026
-0.028
-0.030
-0.032
-0.034
-0.035
-0.036
-0.037
-0.037
-0.037
-0.036
-0.035
-0.033
-0.032
-0.030
-0.029
-0.028
-0.028
-0.028
-0.029
-0.030
-0.031
-0.032
-0.033
-0.033
0.001
0.003
0.005
0.007
0.009
0.011
0.013
0.015
0.017
0.018
0.019
0.019
0.018
0.017
0.015
0.012
0.009
0.006
0.003
0.000
-0.004
-0.007
-0.011
-0.014
-0.017
-0.020
-0.023
-0.026
-0.028
-0.031
-0.033
-0.035
-0.037
-0.038
-0.040
-0.040
-0.041
-0.040
-0.039
-0.038
-0.036
-0.034
-0.032
-0.030
-0.029
-0.029
-0.029
-0.030
-0.031
-0.032
-0.033
-0.034
-0.035
0.001
0.003
0.005
0.007
0.009
0.012
0.014
0.016
0.018
0.019
0.020
0.020
0.020
0.018
0.016
0.013
0.010
0.007
0.003
0.000
-0.004
-0.008
-0.012
-0.015
-0.019
-0.022
-0.025
-0.028
-0.031
-0.034
-0.036
-0.038
-0.040
-0.042
-0.043
-0.044
-0.044
-0.044
-0.043
-0.041
-0.039
-0.036
-0.034
-0.032
-0.031
-0.031
-0.031
-0.032
-0.033
-0.034
-0.035
-0.036
-0.036
0.000
0.002
0.005
0.007
0.010
0.012
0.015
0.017
0.019
0.021
0.021
0.022
0.021
0.019
0.017
0.014
0.011
0.007
0.003
-0.001
-0.005
-0.009
-0.013
-0.017
-0.021
-0.024
-0.028
-0.031
-0.034
-0.037
-0.040
-0.042
-0.044
-0.046
-0.048
-0.049
-0.049
-0.049
-0.047
-0.046
-0.043
-0.040
-0.038
-0.036
-0.035
-0.034
-0.034
-0.034
-0.035
-0.036
-0.037
-0.038
-0.038
0.
0.002
0.004
0.007
0.009
0.012
0.015
0.017
0.020
0.021
0.022
0.022
0.022
0.020
0.018
0.015
0.011
0.007
0.003
-0.001
-0.005
-0.009
-0.014
-0.018
-0.022
-0.027
-0.030
-0.034
-0.037
-0.041
-0.043
-0.046
-0.049
-0.051
-0.053
-0.054
-0.055
-0.055
-0.054
-0.052
-0.049
-0.047
-0.044
-0.041
-0.040
-0.039
-0.038
-0.038
-0.039
-0.039
-0.040
-0.041
-0.041
-0.001
0.001
0.004
0.006
0.009
0.012
0.015
0.017
0.020
0.021
0.022
0.023
0.022
0.020
0.018
0.015
0.012
0.008
0.004
-0.001
-0.005
-0.010
-0.015
-0.020
-0.024
-0.029
-0.033
-0.037
-0.041
-0.044
-0.048
-0.051
-0.054
-0.056
-0.059
-0.061
-0.062
-0.063
-0.062
-0.061
-0.059
-0.056
-0.053
-0.050
-0.047
-0.046
-0.044
-0.044
-0.044
-0.044
-0.044
-0.044
-0.044
-0.001
0.001
0.003
0.005
0.008
0.011
0.014
0.016
0.019
0.021
0.022
0.022
0.022
0.020
0.018
0.015
0.012
0.008
0.004
0.000
-0.005
-0.010
-0.015
-0.020
-0.026
-0.031
-0.036
-0.040
-0.044
-0.048
-0.052
-0.056
-0.060
-0.063
-0.066
-0.069
-0.072
-0.073
-0.074
-0.073
-0.072
-0.069
-0.065
-0.062
-0.058
-0.055
-0.053
-0.051
-0.050
-0.049
-0.048
-0.048
-0.047
-0.003
0.000
0.002
0.004
0.007
0.010
0.012
0.015
0.017
0.019
0.021
0.021
0.021
0.019
0.017
0.015
0.012
0.008
0.004
0.000
-0.005
-0.010
-0.015
-0.021
-0.027
-0.033
-0.038
-0.043
-0.048
-0.053
-0.057
-0.062
-0.066
-0.071
-0.075
-0.080
-0.084
-0.087
-0.090
-0.090
-0.090
-0.087
-0.083
-0.078
-0.073
-0.068
-0.064
-0.061
-0.058
-0.056
-0.054
-0.052
-0.051
-0.004
-0.002
0.000
0.003
0.005
0.008
0.010
0.013
0.015
0.017
0.018
0.019
0.019
0.018
0.016
0.014
0.012
0.009
0.005
0.001
-0.003
-0.009
-0.015
-0.021
-0.028
-0.034
-0.040
-0.046
-0.052
-0.057
-0.063
-0.068
-0.074
-0.080
-0.086
-0.093
-0.099
-0.106
-0.111
-0.114
-0.115
-0.112
-0.107
-0.101
-0.093
-0.085
-0.078
-0.072
-0.067
-0.063
-0.060
-0.057
-0.055
-0.005
-0.003
-0.001
0.001
0.003
0.006
0.008
0.010
0.013
0.014
0.016
0.016
0.016
0.016
0.015
0.013
0.011
0.009
0.006
0.002
-0.002
-0.007
-0.014
-0.021
-0.028
-0.035
-0.043
-0.049
-0.056
-0.062
-0.068
-0.075
-0.082
-0.090
-0.099
-0.108
-0.119
-0.130
-0.139
-0.146
-0.149
-0.147
-0.141
-0.131
-0.119
-0.107
-0.096
-0.086
-0.078
-0.072
-0.067
-0.063
-0.060
-0.007
-0.005
-0.003
-0.001
0.001
0.003
0.005
0.008
0.010
0.011
0.012
0.013
0.014
0.013
0.013
0.012
0.011
0.009
0.007
0.004
0.000
-0.006
-0.012
-0.020
-0.028
-0.037
-0.045
-0.053
-0.060
-0.067
-0.074
-0.082
-0.091
-0.101
-0.113
-0.127
-0.143
-0.160
-0.176
-0.190
-0.196
-0.195
-0.186
-0.171
-0.153
-0.134
-0.117
-0.103
-0.091
-0.082
-0.075
-0.069
-0.065
-0.008
-0.007
-0.005
-0.004
-0.002
0.000
0.002
0.004
0.006
0.008
0.009
0.010
0.010
0.010
0.010
0.010
0.009
0.009
0.007
0.005
0.001
-0.004
-0.011
-0.020
-0.029
-0.038
-0.047
-0.056
-0.064
-0.072
-0.081
-0.090
-0.100
-0.113
-0.129
-0.148
-0.171
-0.197
-0.224
-0.247
-0.260
-0.260
-0.247
-0.224
-0.196
-0.167
-0.142
-0.121
-0.105
-0.092
-0.082
-0.075
-0.069
-0.010
-0.009
-0.007
-0.006
-0.004
-0.003
-0.001
0.001
0.002
0.004
0.005
0.006
0.007
0.007
0.007
0.008
0.008
0.008
0.007
0.005
0.002
-0.004
-0.011
-0.020
-0.031
-0.041
-0.051
-0.060
-0.069
-0.078
-0.087
-0.097
-0.110
-0.125
-0.145
-0.170
-0.202
-0.240
-0.282
-0.320
-0.344
-0.347
-0.328
-0.292
-0.249
-0.207
-0.170
-0.141
-0.119
-0.102
-0.090
-0.081
-0.074
-0.012
-0.011
-0.010
-0.008
-0.007
-0.005
-0.004
-0.003
-0.001
0.
0.001
0.002
0.003
0.004
0.004
0.005
0.005
0.006
0.005
0.004
0.000
-0.005
-0.013
-0.023
-0.034
-0.045
-0.056
-0.066
-0.075
-0.084
-0.094
-0.105
-0.118
-0.136
-0.159
-0.190
-0.232
-0.284
-0.344
-0.402
-0.443
-0.453
-0.427
-0.375
-0.311
-0.251
-0.200
-0.161
-0.133
-0.112
-0.097
-0.086
-0.078
-0.014
-0.013
-0.012
-0.011
-0.010
-0.008
-0.007
-0.006
-0.005
-0.004
-0.003
-0.002
-0.001
0.000
0.001
0.001
0.002
0.003
0.002
0.000
-0.003
-0.010
-0.018
-0.029
-0.040
-0.052
-0.062
-0.072
-0.081
-0.090
-0.100
-0.111
-0.126
-0.145
-0.171
-0.207
-0.255
-0.320
-0.398
-0.479
-0.542
-0.564
-0.536
-0.464
-0.375
-0.293
-0.227
-0.179
-0.145
-0.120
-0.103
-0.091
-0.082
-0.016
-0.015
-0.014
-0.013
-0.012
-0.011
-0.010
-0.009
-0.008
-0.008
-0.007
-0.006
-0.005
-0.004
-0.003
-0.002
-0.002
-0.002
-0.003
-0.005
-0.009
-0.016
-0.026
-0.037
-0.049
-0.060
-0.071
-0.080
-0.089
-0.097
-0.106
-0.117
-0.132
-0.151
-0.178
-0.216
-0.268
-0.339
-0.427
-0.524
-0.606
-0.645
-0.620
-0.536
-0.426
-0.325
-0.247
-0.192
-0.153
-0.126
-0.108
-0.094
-0.084
-0.017
-0.017
-0.016
-0.016
-0.015
-0.014
-0.013
-0.013
-0.012
-0.011
-0.010
-0.010
-0.009
-0.008
-0.007
-0.007
-0.007
-0.007
-0.008
-0.012
-0.017
-0.025
-0.036
-0.048
-0.060
-0.071
-0.081
-0.089
-0.097
-0.104
-0.112
-0.122
-0.136
-0.155
-0.181
-0.218
-0.268
-0.337
-0.424
-0.520
-0.608
-0.658
-0.641
-0.556
-0.442
-0.335
-0.255
-0.197
-0.157
-0.129
-0.110
-0.096
-0.086
-0.019
-0.019
-0.018
-0.018
-0.017
-0.017
-0.016
-0.016
-0.015
-0.014
-0.014
-0.013
-0.013
-0.012
-0.011
-0.011
-0.011
-0.013
-0.015
-0.019
-0.026
-0.036
-0.047
-0.060
-0.072
-0.083
-0.092
-0.099
-0.105
-0.110
-0.117
-0.126
-0.138
-0.155
-0.179
-0.212
-0.257
-0.316
-0.390
-0.472
-0.548
-0.594
-0.582
-0.513
-0.414
-0.321
-0.247
-0.193
-0.156
-0.129
-0.110
-0.097
-0.087
-0.021
-0.021
-0.020
-0.020
-0.020
-0.019
-0.019
-0.018
-0.018
-0.018
-0.017
-0.017
-0.016
-0.016
-0.015
-0.015
-0.016
-0.018
-0.021
-0.027
-0.035
-0.045
-0.058
-0.071
-0.084
-0.094
-0.102
-0.108
-0.112
-0.116
-0.121
-0.128
-0.139
-0.153
-0.173
-0.201
-0.237
-0.284
-0.340
-0.401
-0.457
-0.488
-0.479
-0.430
-0.359
-0.287
-0.227
-0.182
-0.149
-0.126
-0.109
-0.096
-0.087
-0.023
-0.022
-0.022
-0.022
-0.022
-0.022
-0.021
-0.021
-0.021
-0.020
-0.020
-0.020
-0.019
-0.019
-0.019
-0.019
-0.020
-0.023
-0.027
-0.033
-0.042
-0.053
-0.067
-0.080
-0.093
-0.103
-0.110
-0.115
-0.117
-0.120
-0.123
-0.129
-0.137
-0.149
-0.165
-0.186
-0.213
-0.247
-0.287
-0.329
-0.364
-0.382
-0.375
-0.342
-0.295
-0.245
-0.201
-0.167
-0.140
-0.120
-0.105
-0.094
-0.085
-0.024
-0.024
-0.024
-0.024
-0.024
-0.024
-0.024
-0.024
-0.023
-0.023
-0.023
-0.022
-0.022
-0.022
-0.022
-0.022
-0.024
-0.026
-0.031
-0.037
-0.047
-0.059
-0.072
-0.086
-0.099
-0.109
-0.115
-0.118
-0.120
-0.122
-0.124
-0.128
-0.134
-0.143
-0.154
-0.169
-0.188
-0.211
-0.238
-0.264
-0.285
-0.294
-0.288
-0.267
-0.238
-0.205
-0.175
-0.149
-0.129
-0.113
-0.100
-0.091
-0.083
-0.026
-0.026
-0.026
-0.026
-0.026
-0.026
-0.026
-0.026
-0.026
-0.025
-0.025
-0.025
-0.025
-0.024
-0.025
-0.025
-0.026
-0.029
-0.033
-0.040
-0.049
-0.061
-0.074
-0.088
-0.100
-0.109
-0.115
-0.118
-0.120
-0.121
-0.122
-0.125
-0.129
-0.135
-0.143
-0.152
-0.163
-0.177
-0.193
-0.209
-0.222
-0.227
-0.222
-0.209
-0.190
-0.169
-0.149
-0.132
-0.117
-0.105
-0.095
-0.087
-0.081
-0.027
-0.027
-0.027
-0.027
-0.028
-0.028
-0.028
-0.028
-0.028
-0.028
-0.027
-0.027
-0.027
-0.027
-0.027
-0.027
-0.028
-0.030
-0.034
-0.040
-0.049
-0.060
-0.072
-0.085
-0.097
-0.106
-0.112
-0.115
-0.116
-0.117
-0.119
-0.121
-0.123
-0.126
-0.130
-0.135
-0.140
-0.147
-0.155
-0.164
-0.172
-0.175
-0.172
-0.164
-0.153
-0.140
-0.127
-0.115
-0.105
-0.096
-0.089
-0.083
-0.078
-0.028
-0.028
-0.029
-0.029
-0.029
-0.029
-0.029
-0.029
-0.029
-0.029
-0.029
-0.029
-0.029
-0.028
-0.028
-0.028
-0.029
-0.031
-0.034
-0.040
-0.047
-0.057
-0.068
-0.080
-0.090
-0.099
-0.105
-0.109
-0.111
-0.112
-0.113
-0.114
-0.116
-0.117
-0.118
-0.119
-0.119
-0.121
-0.124
-0.129
-0.134
-0.136
-0.135
-0.130
-0.124
-0.116
-0.109
-0.101
-0.094
-0.088
-0.083
-0.079
-0.075
-0.029
-0.030
-0.030
-0.030
-0.030
-0.031
-0.031
-0.031
-0.031
-0.031
-0.031
-0.031
-0.030
-0.030
-0.030
-0.030
-0.030
-0.031
-0.034
-0.038
-0.045
-0.053
-0.063
-0.073
-0.082
-0.091
-0.097
-0.101
-0.104
-0.106
-0.107
-0.108
-0.108
-0.108
-0.107
-0.105
-0.103
-0.102
-0.102
-0.103
-0.106
-0.107
-0.107
-0.105
-0.101
-0.097
-0.093
-0.089
-0.085
-0.081
-0.078
-0.074
-0.071
-0.030
-0.031
-0.031
-0.031
-0.032
-0.032
-0.032
-0.032
-0.032
-0.032
-0.032
-0.032
-0.032
-0.031
-0.031
-0.031
-0.031
-0.032
-0.034
-0.037
-0.042
-0.049
-0.057
-0.066
-0.074
-0.082
-0.088
-0.093
-0.096
-0.098
-0.100
-0.100
-0.100
-0.099
-0.097
-0.095
-0.091
-0.088
-0.086
-0.086
-0.086
-0.087
-0.087
-0.086
-0.085
-0.083
-0.081
-0.079
-0.077
-0.075
-0.072
-0.070
-0.068
-0.031
-0.032
-0.032
-0.032
-0.033
-0.033
-0.033
-0.034
-0.034
-0.034
-0.034
-0.033
-0.033
-0.032
-0.032
-0.032
-0.032
-0.032
-0.033
-0.036
-0.040
-0.046
-0.052
-0.060
-0.067
-0.074
-0.080
-0.085
-0.088
-0.090
-0.092
-0.093
-0.093
-0.091
-0.089
-0.086
-0.082
-0.078
-0.075
-0.074
-0.073
-0.073
-0.073
-0.073
-0.072
-0.071
-0.071
-0.070
-0.070
-0.069
-0.068
-0.067
-0.065
-0.032
-0.032
-0.033
-0.033
-0.034
-0.034
-0.034
-0.035
-0.035
-0.035
-0.035
-0.034
-0.034
-0.034
-0.033
-0.033
-0.032
-0.033
-0.033
-0.035
-0.039
-0.043
-0.048
-0.055
-0.061
-0.067
-0.072
-0.077
-0.080
-0.083
-0.085
-0.085
-0.085
-0.084
-0.082
-0.079
-0.075
-0.071
-0.068
-0.066
-0.064
-0.064
-0.063
-0.063
-0.063
-0.063
-0.064
-0.064
-0.064
-0.064
-0.064
-0.063
-0.063
-0.033
-0.033
-0.034
-0.034
-0.034
-0.035
-0.035
-0.035
-0.035
-0.036
-0.035
-0.035
-0.035
-0.034
-0.034
-0.033
-0.033
-0.033
-0.034
-0.035
-0.038
-0.041
-0.046
-0.051
-0.056
-0.061
-0.066
-0.070
-0.074
-0.076
-0.078
-0.079
-0.078
-0.077
-0.075
-0.072
-0.069
-0.066
-0.063
-0.060
-0.058
-0.057
-0.056
-0.056
-0.056
-0.057
-0.058
-0.059
-0.060
-0.060
-0.060
-0.060
-0.060
-0.033
-0.034
-0.034
-0.035
-0.035
-0.035
-0.036
-0.036
-0.036
-0.036
-0.036
-0.036
-0.036
-0.035
-0.035
-0.034
-0.034
-0.034
-0.034
-0.035
-0.037
-0.040
-0.043
-0.048
-0.052
-0.056
-0.061
-0.064
-0.067
-0.070
-0.071
-0.072
-0.072
-0.071
-0.069
-0.067
-0.064
-0.061
-0.058
-0.056
-0.054
-0.053
-0.052
-0.051
-0.052
-0.053
-0.054
-0.055
-0.056
-0.057
-0.058
-0.058
-0.058
-0.034
-0.034
-0.035
-0.035
-0.036
-0.036
-0.036
-0.037
-0.037
-0.037
-0.037
-0.037
-0.036
-0.036
-0.036
-0.035
-0.035
-0.035
-0.035
-0.036
-0.037
-0.039
-0.042
-0.045
-0.049
-0.052
-0.056
-0.059
-0.062
-0.064
-0.066
-0.066
-0.066
-0.066
-0.064
-0.062
-0.060
-0.057
-0.055
-0.053
-0.051
-0.049
-0.049
-0.049
-0.049
-0.050
-0.051
-0.052
-0.054
-0.055
-0.056
-0.056
-0.056
-0.034
-0.035
-0.035
-0.036
-0.036
-0.036
-0.037
-0.037
-0.037
-0.037
-0.037
-0.037
-0.037
-0.036
-0.036
-0.036
-0.035
-0.035
-0.035
-0.036
-0.037
-0.038
-0.041
-0.043
-0.046
-0.049
-0.052
-0.055
-0.057
-0.059
-0.060
-0.061
-0.061
-0.061
-0.059
-0.058
-0.056
-0.054
-0.052
-0.050
-0.049
-0.048
-0.047
-0.047
-0.047
-0.048
-0.049
-0.051
-0.052
-0.053
-0.054
-0.054
-0.055
-0.034
-0.035
-0.035
-0.036
-0.036
-0.037
-0.037
-0.037
-0.037
-0.037
-0.037
-0.037
-0.037
-0.037
-0.036
-0.036
-0.036
-0.036
-0.036
-0.036
-0.037
-0.038
-0.039
-0.041
-0.043
-0.046
-0.048
-0.051
-0.053
-0.054
-0.056
-0.057
-0.057
-0.056
-0.056
-0.054
-0.053
-0.051
-0.050
-0.048
-0.047
-0.046
-0.046
-0.046
-0.046
-0.047
-0.048
-0.049
-0.051
-0.052
-0.053
-0.053
-0.054
-0.035
-0.035
-0.036
-0.036
-0.036
-0.037
-0.037
-0.037
-0.038
-0.038
-0.038
-0.038
-0.037
-0.037
-0.037
-0.036
-0.036
-0.036
-0.036
-0.036
-0.036
-0.037
-0.038
-0.039
-0.041
-0.043
-0.045
-0.047
-0.049
-0.050
-0.052
-0.052
-0.053
-0.053
-0.052
-0.051
-0.050
-0.049
-0.048
-0.047
-0.046
-0.046
-0.045
-0.046
-0.046
-0.047
-0.048
-0.049
-0.050
-0.051
-0.052
-0.052
-0.052
-0.035
-0.035
-0.036
-0.036
-0.037
-0.037
-0.037
-0.037
-0.038
-0.038
-0.038
-0.038
-0.037
-0.037
-0.037
-0.036
-0.036
-0.036
-0.035
-0.035
-0.035
-0.036
-0.037
-0.038
-0.039
-0.041
-0.042
-0.044
-0.045
-0.047
-0.048
-0.049
-0.050
-0.050
-0.050
-0.049
-0.049
-0.048
-0.047
-0.046
-0.046
-0.045
-0.045
-0.045
-0.046
-0.047
-0.047
-0.048
-0.049
-0.050
-0.051
-0.051
-0.052
-0.035
-0.035
-0.036
-0.036
-0.037
-0.037
-0.037
-0.037
-0.038
-0.038
-0.038
-0.038
-0.037
-0.037
-0.037
-0.036
-0.036
-0.035
-0.035
-0.035
-0.035
-0.035
-0.035
-0.036
-0.037
-0.038
-0.040
-0.041
-0.043
-0.044
-0.045
-0.046
-0.047
-0.047
-0.047
-0.047
-0.047
-0.047
-0.046
-0.046
-0.046
-0.045
-0.045
-0.046
-0.046
-0.047
-0.047
-0.048
-0.049
-0.050
-0.050
-0.051
-0.051
-0.035
-0.035
-0.036
-0.036
-0.037
-0.037
-0.037
-0.037
-0.038
-0.038
-0.038
-0.037
-0.037
-0.037
-0.036
-0.036
-0.035
-0.035
-0.035
-0.034
-0.034
-0.034
-0.034
-0.035
-0.035
-0.036
-0.037
-0.039
-0.040
-0.041
-0.042
-0.044
-0.044
-0.045
-0.045
-0.046
-0.046
-0.046
-0.046
-0.045
-0.045
-0.045
-0.046
-0.046
-0.046
-0.047
-0.047
-0.048
-0.049
-0.049
-0.050
-0.050
-0.050
-0.035
-0.035
-0.036
-0.036
-0.037
-0.037
-0.037
-0.037
-0.037
-0.037
-0.037
-0.037
-0.037
-0.037
-0.036
-0.036
-0.035
-0.035
-0.034
-0.034
-0.033
-0.033
-0.033
-0.033
-0.034
-0.035
-0.036
-0.037
-0.038
-0.039
-0.040
-0.041
-0.042
-0.043
-0.044
-0.044
-0.045
-0.045
-0.045
-0.045
-0.045
-0.045
-0.046
-0.046
-0.046
-0.047
-0.047
-0.048
-0.048
-0.049
-0.049
-0.049
-0.050
-0.035
-0.035
-0.036
-0.036
-0.036
-0.037
-0.037
-0.037
-0.037
-0.037
-0.037
-0.037
-0.037
-0.036
-0.036
-0.035
-0.035
-0.034
-0.034
-0.033
-0.033
-0.032
-0.032
-0.032
-0.033
-0.033
-0.034
-0.035
-0.036
-0.037
-0.039
-0.040
-0.041
-0.042
-0.043
-0.043
-0.044
-0.044
-0.045
-0.045
-0.045
-0.045
-0.046
-0.046
-0.046
-0.047
-0.047
-0.048
-0.048
-0.048
-0.049
-0.049
-0.049
-0.035
-0.035
-0.036
-0.036
-0.036
-0.037
-0.037
-0.037
-0.037
-0.037
-0.037
-0.037
-0.036
-0.036
-0.036
-0.035
-0.035
-0.034
-0.033
-0.033
-0.032
-0.032
-0.032
-0.031
-0.032
-0.032
-0.033
-0.034
-0.035
-0.036
-0.037
-0.038
-0.040
-0.041
-0.042
-0.042
-0.043
-0.044
-0.044
-0.045
-0.045
-0.045
-0.046
-0.046
-0.046
-0.047
-0.047
-0.047
-0.048
-0.048
-0.048
-0.048
-0.048
-0.035
-0.035
-0.035
-0.036
-0.036
-0.036
-0.037
-0.037
-0.037
-0.037
-0.037
-0.036
-0.036
-0.036
-0.035
-0.035
-0.034
-0.034
-0.033
-0.032
-0.032
-0.031
-0.031
-0.031
-0.031
-0.031
-0.032
-0.033
-0.034
-0.035
-0.036
-0.037
-0.039
-0.040
-0.041
-0.042
-0.042
-0.043
-0.044
-0.044
-0.045
-0.045
-0.045
-0.046
-0.046
-0.046
-0.047
-0.047
-0.047
-0.048
-0.048
-0.048
-0.048
-0.035
-0.035
-0.035
-0.036
-0.036
-0.036
-0.036
-0.036
-0.036
-0.036
-0.036
-0.036
-0.036
-0.036
-0.035
-0.035
-0.034
-0.033
-0.033
-0.032
-0.032
-0.031
-0.031
-0.031
-0.031
-0.031
-0.032
-0.032
-0.033
-0.034
-0.036
-0.037
-0.038
-0.039
-0.040
-0.041
-0.042
-0.043
-0.043
-0.044
-0.044
-0.045
-0.045
-0.046
-0.046
-0.046
-0.046
-0.047
-0.047
-0.047
-0.047
-0.047
-0.047
-0.034
-0.035
-0.035
-0.035
-0.036
-0.036
-0.036
-0.036
-0.036
-0.036
-0.036
-0.036
-0.036
-0.035
-0.035
-0.034
-0.034
-0.033
-0.033
-0.032
-0.032
-0.031
-0.031
-0.031
-0.031
-0.031
-0.031
-0.032
-0.033
-0.034
-0.035
-0.036
-0.037
-0.039
-0.040
-0.041
-0.041
-0.042
-0.043
-0.043
-0.044
-0.044
-0.045
-0.045
-0.046
-0.046
-0.046
-0.046
-0.046
-0.047
-0.047
-0.047
-0.047
-0.034
-0.035
-0.035
-0.035
-0.035
-0.036
-0.036
-0.036
-0.036
-0.036
-0.036
-0.036
-0.035
-0.035
-0.035
-0.034
-0.034
-0.033
-0.033
-0.032
-0.032
-0.031
-0.031
-0.031
-0.031
-0.031
-0.032
-0.032
-0.033
-0.034
-0.035
-0.036
-0.037
-0.038
-0.039
-0.040
-0.041
-0.042
-0.042
-0.043
-0.044
-0.044
-0.045
-0.045
-0.045
-0.045
-0.046
-0.046
-0.046
-0.046
-0.046
-0.046
-0.046
-0.003
-0.002
-0.002
-0.001
0.000
0.000
0.001
0.001
0.001
0.002
0.002
0.002
0.002
0.001
0.001
0.001
0.000
0.000
-0.001
-0.002
-0.003
-0.004
-0.005
-0.006
-0.007
-0.008
-0.009
-0.010
-0.012
-0.013
-0.014
-0.015
-0.016
-0.016
-0.017
-0.018
-0.019
-0.019
-0.020
-0.020
-0.021
-0.021
-0.022
-0.022
-0.022
-0.023
-0.023
-0.023
-0.024
-0.024
-0.024
-0.024
-0.025
-0.002
-0.002
-0.001
0.000
0.000
0.001
0.001
0.002
0.002
0.003
0.003
0.003
0.003
0.002
0.002
0.002
0.001
0.000
-0.001
-0.002
-0.003
-0.004
-0.005
-0.006
-0.007
-0.008
-0.009
-0.011
-0.012
-0.013
-0.014
-0.015
-0.016
-0.017
-0.018
-0.019
-0.019
-0.020
-0.020
-0.021
-0.021
-0.022
-0.022
-0.023
-0.023
-0.023
-0.023
-0.024
-0.024
-0.024
-0.025
-0.025
-0.025
-0.002
-0.001
0.000
0.000
0.001
0.002
0.002
0.003
0.003
0.004
0.004
0.004
0.004
0.003
0.003
0.002
0.002
0.001
0.
-0.001
-0.002
-0.003
-0.004
-0.006
-0.007
-0.008
-0.010
-0.011
-0.012
-0.013
-0.014
-0.015
-0.017
-0.017
-0.018
-0.019
-0.020
-0.021
-0.021
-0.022
-0.022
-0.022
-0.023
-0.023
-0.023
-0.024
-0.024
-0.024
-0.024
-0.025
-0.025
-0.025
-0.026
-0.001
-0.001
0.000
0.001
0.002
0.003
0.003
0.004
0.004
0.005
0.005
0.005
0.005
0.004
0.004
0.003
0.003
0.002
0.001
0.000
-0.002
-0.003
-0.004
-0.006
-0.007
-0.008
-0.010
-0.011
-0.012
-0.014
-0.015
-0.016
-0.017
-0.018
-0.019
-0.020
-0.021
-0.021
-0.022
-0.022
-0.023
-0.023
-0.023
-0.023
-0.024
-0.024
-0.024
-0.025
-0.025
-0.025
-0.025
-0.026
-0.026
-0.001
0.
0.001
0.002
0.003
0.004
0.004
0.005
0.005
0.006
0.006
0.006
0.006
0.005
0.005
0.004
0.003
0.002
0.001
0.
-0.001
-0.003
-0.004
-0.006
-0.007
-0.009
-0.010
-0.011
-0.013
-0.014
-0.016
-0.017
-0.018
-0.019
-0.020
-0.021
-0.021
-0.022
-0.023
-0.023
-0.023
-0.023
-0.024
-0.024
-0.024
-0.024
-0.025
-0.025
-0.025
-0.026
-0.026
-0.026
-0.027
0.000
0.001
0.002
0.003
0.004
0.004
0.005
0.006
0.006
0.007
0.007
0.007
0.007
0.007
0.006
0.005
0.004
0.003
0.002
0.001
-0.001
-0.002
-0.004
-0.006
-0.007
-0.009
-0.010
-0.012
-0.014
-0.015
-0.016
-0.018
-0.019
-0.020
-0.021
-0.022
-0.022
-0.023
-0.023
-0.024
-0.024
-0.024
-0.024
-0.024
-0.025
-0.025
-0.025
-0.025
-0.026
-0.026
-0.026
-0.027
-0.027
0.
0.001
0.002
0.003
0.004
0.005
0.006
0.007
0.008
0.008
0.008
0.008
0.008
0.008
0.007
0.006
0.005
0.004
0.002
0.001
-0.001
-0.002
-0.004
-0.006
-0.008
-0.009
-0.011
-0.013
-0.014
-0.016
-0.017
-0.019
-0.020
-0.021
-0.022
-0.023
-0.024
-0.024
-0.024
-0.025
-0.025
-0.025
-0.025
-0.025
-0.025
-0.025
-0.025
-0.026
-0.026
-0.026
-0.027
-0.027
-0.027
0.001
0.002
0.003
0.004
0.005
0.007
0.008
0.008
0.009
0.010
0.010
0.010
0.010
0.009
0.008
0.007
0.006
0.005
0.003
0.001
0.000
-0.002
-0.004
-0.006
-0.008
-0.010
-0.012
-0.014
-0.015
-0.017
-0.018
-0.020
-0.021
-0.022
-0.023
-0.024
-0.025
-0.025
-0.025
-0.025
-0.025
-0.025
-0.025
-0.025
-0.025
-0.025
-0.025
-0.026
-0.026
-0.027
-0.027
-0.028
-0.028
0.001
0.002
0.004
0.005
0.006
0.008
0.009
0.010
0.011
0.011
0.012
0.012
0.011
0.011
0.010
0.009
0.007
0.006
0.004
0.002
0.000
-0.002
-0.004
-0.006
-0.009
-0.011
-0.013
-0.015
-0.016
-0.018
-0.020
-0.021
-0.023
-0.024
-0.025
-0.026
-0.026
-0.027
-0.027
-0.026
-0.026
-0.026
-0.026
-0.025
-0.025
-0.025
-0.025
-0.026
-0.026
-0.027
-0.027
-0.028
-0.028
0.001
0.003
0.004
0.006
0.007
0.009
0.010
0.011
0.012
0.013
0.014
0.014
0.013
0.012
0.011
0.010
0.008
0.006
0.004
0.002
0.
-0.002
-0.005
-0.007
-0.009
-0.012
-0.014
-0.016
-0.018
-0.020
-0.021
-0.023
-0.024
-0.026
-0.027
-0.027
-0.028
-0.028
-0.028
-0.027
-0.027
-0.026
-0.026
-0.025
-0.025
-0.025
-0.025
-0.026
-0.026
-0.027
-0.028
-0.028
-0.029
0.002
0.003
0.005
0.007
0.009
0.010
0.012
0.013
0.014
0.015
0.016
0.016
0.015
0.014
0.013
0.011
0.010
0.007
0.005
0.002
0.
-0.003
-0.005
-0.008
-0.010
-0.013
-0.015
-0.017
-0.019
-0.021
-0.023
-0.025
-0.026
-0.028
-0.029
-0.030
-0.030
-0.030
-0.029
-0.029
-0.028
-0.027
-0.026
-0.025
-0.025
-0.025
-0.025
-0.026
-0.026
-0.027
-0.028
-0.029
-0.030
0.002
0.004
0.006
0.008
0.010
0.012
0.013
0.015
0.016
0.017
0.018
0.018
0.018
0.017
0.015
0.013
0.011
0.008
0.006
0.003
0.000
-0.003
-0.006
-0.009
-0.011
-0.014
-0.017
-0.019
-0.021
-0.023
-0.025
-0.027
-0.029
-0.030
-0.031
-0.032
-0.032
-0.032
-0.031
-0.030
-0.029
-0.027
-0.026
-0.025
-0.024
-0.024
-0.025
-0.025
-0.026
-0.027
-0.028
-0.029
-0.030
0.003
0.004
0.006
0.009
0.011
0.013
0.015
0.017
0.019
0.020
0.021
0.021
0.020
0.019
0.017
0.015
0.012
0.009
0.006
0.003
0.000
-0.003
-0.007
-0.010
-0.013
-0.016
-0.018
-0.021
-0.023
-0.026
-0.028
-0.030
-0.031
-0.033
-0.034
-0.035
-0.035
-0.034
-0.033
-0.032
-0.029
-0.027
-0.026
-0.024
-0.024
-0.024
-0.024
-0.025
-0.026
-0.027
-0.029
-0.030
-0.031
0.003
0.005
0.007
0.009
0.012
0.014
0.017
0.019
0.021
0.023
0.024
0.024
0.023
0.022
0.019
0.017
0.014
0.010
0.007
0.003
0.000
-0.004
-0.008
-0.011
-0.014
-0.017
-0.020
-0.023
-0.026
-0.028
-0.030
-0.032
-0.034
-0.036
-0.037
-0.038
-0.038
-0.037
-0.035
-0.033
-0.031
-0.028
-0.026
-0.024
-0.023
-0.023
-0.024
-0.025
-0.026
-0.028
-0.029
-0.031
-0.032
0.003
0.005
0.007
0.010
0.013
0.016
0.019
0.021
0.024
0.025
0.026
0.027
0.026
0.024
0.022
0.019
0.015
0.011
0.007
0.003
-0.001
-0.005
-0.009
-0.012
-0.016
-0.019
-0.023
-0.026
-0.029
-0.031
-0.033
-0.036
-0.038
-0.039
-0.040
-0.041
-0.041
-0.040
-0.038
-0.035
-0.032
-0.029
-0.026
-0.024
-0.023
-0.023
-0.023
-0.025
-0.027
-0.029
-0.030
-0.032
-0.033
0.003
0.005
0.008
0.011
0.014
0.017
0.020
0.023
0.026
0.028
0.029
0.029
0.029
0.027
0.024
0.020
0.016
0.012
0.008
0.003
-0.001
-0.006
-0.010
-0.014
-0.018
-0.022
-0.025
-0.029
-0.032
-0.034
-0.037
-0.039
-0.041
-0.043
-0.044
-0.045
-0.045
-0.044
-0.042
-0.038
-0.035
-0.031
-0.027
-0.024
-0.023
-0.023
-0.024
-0.026
-0.028
-0.030
-0.032
-0.033
-0.035
0.003
0.005
0.008
0.011
0.014
0.018
0.021
0.025
0.028
0.030
0.032
0.032
0.031
0.029
0.026
0.022
0.017
0.013
0.008
0.003
-0.002
-0.006
-0.011
-0.016
-0.020
-0.024
-0.028
-0.032
-0.035
-0.038
-0.041
-0.043
-0.045
-0.047
-0.049
-0.050
-0.050
-0.048
-0.046
-0.043
-0.038
-0.034
-0.030
-0.027
-0.025
-0.025
-0.026
-0.028
-0.030
-0.032
-0.034
-0.035
-0.037
0.002
0.005
0.008
0.011
0.014
0.018
0.022
0.025
0.029
0.032
0.033
0.034
0.033
0.031
0.027
0.023
0.019
0.014
0.009
0.003
-0.002
-0.007
-0.012
-0.017
-0.022
-0.027
-0.031
-0.035
-0.038
-0.042
-0.045
-0.048
-0.050
-0.052
-0.054
-0.055
-0.055
-0.055
-0.052
-0.049
-0.045
-0.040
-0.035
-0.032
-0.030
-0.029
-0.030
-0.031
-0.033
-0.035
-0.037
-0.038
-0.039
0.001
0.004
0.007
0.010
0.014
0.018
0.022
0.026
0.029
0.032
0.034
0.034
0.034
0.031
0.028
0.024
0.019
0.014
0.009
0.004
-0.002
-0.007
-0.013
-0.019
-0.024
-0.029
-0.034
-0.038
-0.042
-0.046
-0.049
-0.053
-0.056
-0.058
-0.060
-0.062
-0.063
-0.063
-0.061
-0.058
-0.054
-0.049
-0.045
-0.041
-0.038
-0.037
-0.036
-0.037
-0.038
-0.040
-0.041
-0.042
-0.042
0.001
0.003
0.006
0.009
0.013
0.017
0.021
0.025
0.029
0.032
0.034
0.034
0.033
0.031
0.028
0.024
0.020
0.015
0.010
0.005
-0.001
-0.007
-0.013
-0.019
-0.026
-0.031
-0.037
-0.042
-0.046
-0.050
-0.054
-0.058
-0.062
-0.065
-0.069
-0.071
-0.073
-0.074
-0.074
-0.072
-0.069
-0.064
-0.059
-0.054
-0.050
-0.048
-0.046
-0.045
-0.045
-0.045
-0.046
-0.046
-0.046
-0.001
0.002
0.005
0.008
0.012
0.015
0.019
0.023
0.027
0.030
0.032
0.033
0.032
0.031
0.028
0.024
0.020
0.016
0.012
0.006
0.001
-0.006
-0.012
-0.019
-0.026
-0.033
-0.039
-0.045
-0.050
-0.055
-0.060
-0.065
-0.069
-0.074
-0.079
-0.083
-0.087
-0.091
-0.092
-0.093
-0.090
-0.086
-0.080
-0.074
-0.068
-0.063
-0.059
-0.056
-0.054
-0.053
-0.052
-0.051
-0.050
-0.002
0.000
0.003
0.006
0.010
0.013
0.017
0.021
0.024
0.027
0.029
0.030
0.030
0.029
0.027
0.024
0.021
0.017
0.013
0.009
0.003
-0.003
-0.010
-0.018
-0.026
-0.034
-0.042
-0.048
-0.055
-0.060
-0.066
-0.072
-0.078
-0.084
-0.091
-0.098
-0.106
-0.113
-0.118
-0.122
-0.122
-0.118
-0.111
-0.102
-0.093
-0.084
-0.076
-0.070
-0.065
-0.062
-0.059
-0.057
-0.055
-0.004
-0.001
0.001
0.004
0.007
0.011
0.014
0.018
0.021
0.024
0.026
0.027
0.027
0.026
0.025
0.023
0.021
0.019
0.016
0.012
0.007
0.001
-0.007
-0.016
-0.025
-0.035
-0.043
-0.051
-0.059
-0.066
-0.072
-0.080
-0.087
-0.096
-0.106
-0.118
-0.130
-0.143
-0.155
-0.163
-0.167
-0.163
-0.154
-0.141
-0.126
-0.111
-0.098
-0.087
-0.079
-0.072
-0.067
-0.063
-0.060
-0.005
-0.003
-0.001
0.002
0.005
0.008
0.011
0.014
0.017
0.019
0.021
0.023
0.023
0.023
0.023
0.022
0.021
0.020
0.018
0.016
0.012
0.005
-0.003
-0.013
-0.024
-0.035
-0.045
-0.055
-0.063
-0.071
-0.079
-0.088
-0.098
-0.110
-0.124
-0.141
-0.161
-0.183
-0.206
-0.224
-0.232
-0.230
-0.216
-0.194
-0.170
-0.145
-0.124
-0.107
-0.094
-0.083
-0.076
-0.070
-0.065
-0.007
-0.005
-0.003
-0.001
0.002
0.004
0.007
0.010
0.012
0.015
0.017
0.018
0.019
0.020
0.020
0.020
0.021
0.021
0.021
0.020
0.016
0.010
0.001
-0.010
-0.022
-0.035
-0.047
-0.058
-0.068
-0.077
-0.086
-0.097
-0.109
-0.124
-0.143
-0.168
-0.199
-0.236
-0.275
-0.310
-0.330
-0.328
-0.306
-0.269
-0.228
-0.189
-0.156
-0.130
-0.110
-0.096
-0.085
-0.077
-0.071
-0.009
-0.007
-0.006
-0.004
-0.002
0.001
0.003
0.005
0.008
0.010
0.012
0.013
0.014
0.015
0.017
0.018
0.019
0.021
0.022
0.022
0.019
0.014
0.004
-0.008
-0.023
-0.037
-0.050
-0.062
-0.073
-0.083
-0.094
-0.105
-0.120
-0.139
-0.164
-0.197
-0.242
-0.300
-0.366
-0.431
-0.473
-0.474
-0.437
-0.375
-0.306
-0.244
-0.193
-0.155
-0.128
-0.108
-0.094
-0.083
-0.076
-0.011
-0.010
-0.008
-0.007
-0.005
-0.003
-0.001
0.001
0.003
0.005
0.007
0.008
0.010
0.011
0.013
0.015
0.017
0.019
0.021
0.022
0.020
0.014
0.003
-0.010
-0.026
-0.041
-0.056
-0.069
-0.080
-0.090
-0.101
-0.114
-0.130
-0.152
-0.182
-0.225
-0.285
-0.369
-0.475
-0.587
-0.667
-0.679
-0.621
-0.520
-0.407
-0.309
-0.234
-0.181
-0.145
-0.120
-0.102
-0.090
-0.081
-0.013
-0.012
-0.011
-0.009
-0.008
-0.006
-0.005
-0.003
-0.001
0.000
0.002
0.003
0.005
0.006
0.008
0.011
0.013
0.016
0.018
0.018
0.016
0.009
-0.002
-0.017
-0.033
-0.050
-0.064
-0.077
-0.088
-0.098
-0.109
-0.122
-0.139
-0.163
-0.197
-0.247
-0.320
-0.428
-0.576
-0.746
-0.885
-0.928
-0.859
-0.701
-0.525
-0.377
-0.274
-0.206
-0.160
-0.130
-0.109
-0.095
-0.085
-0.015
-0.014
-0.013
-0.012
-0.011
-0.010
-0.008
-0.007
-0.006
-0.004
-0.003
-0.002
0.000
0.002
0.004
0.006
0.008
0.011
0.012
0.011
0.007
-0.001
-0.013
-0.029
-0.046
-0.062
-0.076
-0.088
-0.098
-0.107
-0.117
-0.129
-0.146
-0.170
-0.206
-0.259
-0.338
-0.458
-0.629
-0.839
-1.034
-1.144
-1.091
-0.877
-0.627
-0.433
-0.304
-0.223
-0.171
-0.137
-0.115
-0.099
-0.088
-0.017
-0.017
-0.016
-0.015
-0.014
-0.013
-0.012
-0.011
-0.010
-0.009
-0.008
-0.006
-0.005
-0.003
-0.001
0.000
0.002
0.004
0.004
0.001
-0.004
-0.015
-0.029
-0.046
-0.063
-0.079
-0.092
-0.101
-0.109
-0.116
-0.124
-0.136
-0.152
-0.175
-0.209
-0.259
-0.335
-0.449
-0.610
-0.814
-1.027
-1.184
-1.168
-0.943
-0.666
-0.454
-0.316
-0.230
-0.176
-0.141
-0.118
-0.102
-0.090
-0.019
-0.019
-0.018
-0.018
-0.017
-0.016
-0.015
-0.014
-0.014
-0.013
-0.012
-0.011
-0.009
-0.008
-0.007
-0.005
-0.004
-0.004
-0.005
-0.010
-0.018
-0.031
-0.047
-0.065
-0.083
-0.099
-0.109
-0.116
-0.121
-0.125
-0.132
-0.141
-0.155
-0.176
-0.206
-0.251
-0.315
-0.409
-0.538
-0.698
-0.870
-1.002
-0.998
-0.831
-0.607
-0.427
-0.304
-0.225
-0.174
-0.141
-0.118
-0.102
-0.091
-0.021
-0.021
-0.020
-0.020
-0.019
-0.019
-0.018
-0.018
-0.017
-0.016
-0.016
-0.015
-0.014
-0.012
-0.011
-0.010
-0.010
-0.011
-0.014
-0.021
-0.031
-0.046
-0.065
-0.085
-0.104
-0.118
-0.127
-0.131
-0.132
-0.134
-0.138
-0.145
-0.156
-0.174
-0.199
-0.236
-0.286
-0.356
-0.448
-0.557
-0.666
-0.742
-0.736
-0.635
-0.494
-0.368
-0.275
-0.210
-0.167
-0.137
-0.116
-0.101
-0.091
-0.023
-0.023
-0.022
-0.022
-0.022
-0.022
-0.021
-0.021
-0.020
-0.020
-0.019
-0.018
-0.017
-0.016
-0.015
-0.015
-0.015
-0.017
-0.022
-0.030
-0.042
-0.059
-0.079
-0.101
-0.120
-0.134
-0.141
-0.142
-0.141
-0.140
-0.142
-0.147
-0.156
-0.170
-0.189
-0.217
-0.254
-0.302
-0.363
-0.431
-0.491
-0.528
-0.518
-0.462
-0.381
-0.301
-0.237
-0.189
-0.155
-0.130
-0.112
-0.099
-0.089
-0.025
-0.025
-0.024
-0.024
-0.024
-0.024
-0.024
-0.024
-0.023
-0.023
-0.022
-0.021
-0.021
-0.020
-0.019
-0.019
-0.020
-0.022
-0.027
-0.036
-0.049
-0.067
-0.088
-0.110
-0.129
-0.142
-0.148
-0.148
-0.146
-0.143
-0.143
-0.146
-0.153
-0.163
-0.177
-0.195
-0.220
-0.251
-0.289
-0.330
-0.363
-0.379
-0.369
-0.335
-0.289
-0.241
-0.199
-0.166
-0.140
-0.121
-0.107
-0.096
-0.087
-0.026
-0.026
-0.026
-0.026
-0.026
-0.026
-0.026
-0.026
-0.026
-0.025
-0.025
-0.024
-0.023
-0.023
-0.022
-0.022
-0.022
-0.025
-0.030
-0.038
-0.051
-0.069
-0.089
-0.111
-0.130
-0.142
-0.148
-0.148
-0.145
-0.143
-0.142
-0.144
-0.147
-0.154
-0.162
-0.172
-0.185
-0.202
-0.224
-0.249
-0.268
-0.275
-0.267
-0.247
-0.220
-0.192
-0.166
-0.144
-0.126
-0.111
-0.100
-0.091
-0.084
-0.028
-0.028
-0.028
-0.028
-0.028
-0.028
-0.028
-0.028
-0.028
-0.028
-0.027
-0.027
-0.026
-0.025
-0.024
-0.024
-0.024
-0.026
-0.030
-0.038
-0.050
-0.066
-0.085
-0.105
-0.122
-0.135
-0.141
-0.142
-0.141
-0.139
-0.137
-0.138
-0.140
-0.143
-0.146
-0.148
-0.151
-0.157
-0.167
-0.181
-0.194
-0.199
-0.195
-0.183
-0.168
-0.152
-0.137
-0.123
-0.111
-0.101
-0.093
-0.086
-0.081
-0.029
-0.029
-0.029
-0.030
-0.030
-0.030
-0.030
-0.030
-0.030
-0.030
-0.029
-0.029
-0.028
-0.027
-0.026
-0.025
-0.025
-0.026
-0.030
-0.036
-0.046
-0.060
-0.077
-0.094
-0.110
-0.122
-0.129
-0.132
-0.132
-0.131
-0.131
-0.131
-0.131
-0.131
-0.130
-0.127
-0.123
-0.120
-0.122
-0.129
-0.138
-0.144
-0.143
-0.137
-0.129
-0.121
-0.113
-0.105
-0.098
-0.092
-0.086
-0.081
-0.077
-0.030
-0.030
-0.031
-0.031
-0.031
-0.032
-0.032
-0.032
-0.032
-0.032
-0.031
-0.031
-0.030
-0.029
-0.027
-0.026
-0.026
-0.026
-0.029
-0.034
-0.042
-0.053
-0.067
-0.082
-0.096
-0.107
-0.115
-0.119
-0.121
-0.122
-0.122
-0.122
-0.122
-0.120
-0.116
-0.110
-0.102
-0.095
-0.092
-0.094
-0.100
-0.105
-0.106
-0.104
-0.101
-0.097
-0.094
-0.090
-0.087
-0.083
-0.080
-0.076
-0.073
-0.031
-0.032
-0.032
-0.032
-0.033
-0.033
-0.033
-0.033
-0.033
-0.033
-0.033
-0.032
-0.031
-0.030
-0.029
-0.028
-0.027
-0.026
-0.028
-0.031
-0.037
-0.046
-0.058
-0.070
-0.083
-0.093
-0.101
-0.107
-0.110
-0.112
-0.113
-0.113
-0.112
-0.109
-0.105
-0.098
-0.089
-0.081
-0.076
-0.075
-0.077
-0.080
-0.081
-0.081
-0.080
-0.080
-0.079
-0.078
-0.077
-0.075
-0.074
-0.072
-0.070
-0.032
-0.033
-0.033
-0.033
-0.034
-0.034
-0.034
-0.035
-0.035
-0.034
-0.034
-0.034
-0.033
-0.032
-0.030
-0.029
-0.028
-0.027
-0.028
-0.030
-0.034
-0.041
-0.051
-0.061
-0.071
-0.081
-0.089
-0.095
-0.099
-0.101
-0.103
-0.103
-0.102
-0.099
-0.095
-0.088
-0.080
-0.072
-0.067
-0.064
-0.064
-0.064
-0.065
-0.065
-0.066
-0.066
-0.067
-0.068
-0.069
-0.069
-0.068
-0.067
-0.066
-0.033
-0.033
-0.034
-0.034
-0.035
-0.035
-0.035
-0.036
-0.036
-0.036
-0.035
-0.035
-0.034
-0.033
-0.032
-0.030
-0.029
-0.028
-0.028
-0.029
-0.033
-0.038
-0.045
-0.054
-0.063
-0.071
-0.078
-0.084
-0.088
-0.091
-0.093
-0.094
-0.093
-0.090
-0.086
-0.080
-0.074
-0.067
-0.061
-0.058
-0.055
-0.054
-0.054
-0.054
-0.055
-0.057
-0.059
-0.060
-0.062
-0.063
-0.064
-0.064
-0.063
-0.034
-0.034
-0.035
-0.035
-0.036
-0.036
-0.036
-0.037
-0.037
-0.037
-0.036
-0.036
-0.035
-0.034
-0.033
-0.032
-0.030
-0.029
-0.029
-0.030
-0.033
-0.037
-0.042
-0.049
-0.056
-0.063
-0.070
-0.075
-0.079
-0.082
-0.084
-0.085
-0.084
-0.082
-0.078
-0.074
-0.068
-0.062
-0.057
-0.053
-0.050
-0.048
-0.047
-0.047
-0.048
-0.050
-0.052
-0.055
-0.057
-0.059
-0.060
-0.060
-0.061
-0.034
-0.035
-0.035
-0.036
-0.036
-0.037
-0.037
-0.037
-0.037
-0.037
-0.037
-0.037
-0.036
-0.035
-0.034
-0.033
-0.032
-0.031
-0.031
-0.031
-0.033
-0.036
-0.040
-0.045
-0.051
-0.057
-0.062
-0.067
-0.071
-0.074
-0.076
-0.077
-0.076
-0.074
-0.071
-0.067
-0.062
-0.058
-0.053
-0.050
-0.046
-0.044
-0.043
-0.043
-0.044
-0.046
-0.048
-0.051
-0.053
-0.055
-0.057
-0.058
-0.058
-0.035
-0.035
-0.036
-0.036
-0.037
-0.037
-0.038
-0.038
-0.038
-0.038
-0.038
-0.037
-0.037
-0.036
-0.035
-0.034
-0.033
-0.032
-0.032
-0.032
-0.033
-0.036
-0.039
-0.043
-0.047
-0.052
-0.057
-0.061
-0.064
-0.067
-0.069
-0.069
-0.069
-0.068
-0.065
-0.061
-0.057
-0.054
-0.050
-0.047
-0.044
-0.042
-0.041
-0.041
-0.042
-0.043
-0.046
-0.048
-0.051
-0.053
-0.055
-0.056
-0.056
-0.035
-0.036
-0.036
-0.037
-0.037
-0.038
-0.038
-0.038
-0.038
-0.038
-0.038
-0.038
-0.037
-0.037
-0.036
-0.035
-0.034
-0.033
-0.033
-0.033
-0.034
-0.036
-0.038
-0.041
-0.044
-0.048
-0.052
-0.055
-0.058
-0.061
-0.062
-0.063
-0.063
-0.062
-0.059
-0.057
-0.054
-0.050
-0.047
-0.045
-0.043
-0.041
-0.040
-0.040
-0.041
-0.042
-0.045
-0.047
-0.049
-0.051
-0.053
-0.054
-0.055
-0.035
-0.036
-0.036
-0.037
-0.037
-0.038
-0.038
-0.038
-0.039
-0.039
-0.038
-0.038
-0.038
-0.037
-0.036
-0.036
-0.035
-0.034
-0.034
-0.034
-0.034
-0.035
-0.037
-0.039
-0.042
-0.045
-0.048
-0.050
-0.053
-0.055
-0.057
-0.057
-0.057
-0.056
-0.055
-0.053
-0.050
-0.048
-0.046
-0.044
-0.042
-0.041
-0.040
-0.040
-0.041
-0.042
-0.044
-0.046
-0.048
-0.050
-0.052
-0.053
-0.054
-0.036
-0.036
-0.037
-0.037
-0.038
-0.038
-0.038
-0.039
-0.039
-0.039
-0.039
-0.038
-0.038
-0.037
-0.037
-0.036
-0.035
-0.034
-0.034
-0.034
-0.034
-0.035
-0.036
-0.037
-0.039
-0.041
-0.044
-0.046
-0.048
-0.050
-0.052
-0.053
-0.053
-0.052
-0.051
-0.050
-0.048
-0.046
-0.045
-0.043
-0.042
-0.041
-0.041
-0.041
-0.042
-0.043
-0.045
-0.046
-0.048
-0.050
-0.051
-0.052
-0.053
-0.036
-0.036
-0.037
-0.037
-0.038
-0.038
-0.038
-0.039
-0.039
-0.039
-0.039
-0.038
-0.038
-0.037
-0.037
-0.036
-0.035
-0.035
-0.034
-0.034
-0.033
-0.034
-0.034
-0.035
-0.037
-0.038
-0.040
-0.042
-0.044
-0.046
-0.047
-0.048
-0.049
-0.049
-0.048
-0.048
-0.047
-0.045
-0.044
-0.043
-0.042
-0.042
-0.042
-0.042
-0.043
-0.044
-0.045
-0.047
-0.048
-0.049
-0.050
-0.051
-0.052
-0.036
-0.036
-0.037
-0.037
-0.038
-0.038
-0.038
-0.039
-0.039
-0.039
-0.039
-0.038
-0.038
-0.037
-0.037
-0.036
-0.035
-0.034
-0.034
-0.033
-0.033
-0.033
-0.033
-0.033
-0.034
-0.036
-0.037
-0.039
-0.041
-0.042
-0.044
-0.045
-0.046
-0.046
-0.046
-0.046
-0.045
-0.045
-0.044
-0.043
-0.043
-0.043
-0.043
-0.043
-0.044
-0.045
-0.046
-0.047
-0.048
-0.049
-0.050
-0.051
-0.051
-0.036
-0.036
-0.037
-0.037
-0.038
-0.038
-0.038
-0.038
-0.039
-0.039
-0.038
-0.038
-0.038
-0.037
-0.036
-0.036
-0.035
-0.034
-0.033
-0.032
-0.032
-0.032
-0.031
-0.032
-0.032
-0.033
-0.035
-0.036
-0.038
-0.039
-0.041
-0.042
-0.043
-0.044
-0.044
-0.044
-0.044
-0.044
-0.044
-0.044
-0.043
-0.043
-0.044
-0.044
-0.045
-0.045
-0.046
-0.047
-0.048
-0.049
-0.050
-0.050
-0.051
-0.036
-0.036
-0.037
-0.037
-0.038
-0.038
-0.038
-0.038
-0.038
-0.038
-0.038
-0.038
-0.037
-0.037
-0.036
-0.035
-0.035
-0.034
-0.033
-0.032
-0.031
-0.031
-0.030
-0.030
-0.031
-0.031
-0.032
-0.034
-0.035
-0.037
-0.038
-0.040
-0.041
-0.042
-0.043
-0.043
-0.043
-0.044
-0.044
-0.044
-0.044
-0.044
-0.044
-0.045
-0.045
-0.046
-0.047
-0.047
-0.048
-0.049
-0.049
-0.050
-0.050
-0.036
-0.036
-0.037
-0.037
-0.037
-0.038
-0.038
-0.038
-0.038
-0.038
-0.038
-0.038
-0.037
-0.037
-0.036
-0.035
-0.034
-0.033
-0.032
-0.031
-0.030
-0.030
-0.029
-0.029
-0.029
-0.030
-0.031
-0.032
-0.033
-0.035
-0.036
-0.038
-0.039
-0.040
-0.041
-0.042
-0.043
-0.043
-0.044
-0.044
-0.044
-0.045
-0.045
-0.045
-0.046
-0.046
-0.047
-0.048
-0.048
-0.049
-0.049
-0.049
-0.050
-0.036
-0.036
-0.037
-0.037
-0.037
-0.037
-0.038
-0.038
-0.038
-0.038
-0.038
-0.037
-0.037
-0.036
-0.036
-0.035
-0.034
-0.033
-0.032
-0.031
-0.030
-0.029
-0.029
-0.028
-0.028
-0.029
-0.029
-0.031
-0.032
-0.033
-0.035
-0.036
-0.038
-0.039
-0.040
-0.041
-0.042
-0.043
-0.043
-0.044
-0.044
-0.045
-0.045
-0.046
-0.046
-0.047
-0.047
-0.048
-0.048
-0.048
-0.049
-0.049
-0.049
-0.036
-0.036
-0.036
-0.037
-0.037
-0.037
-0.037
-0.038
-0.038
-0.037
-0.037
-0.037
-0.037
-0.036
-0.035
-0.035
-0.034
-0.033
-0.032
-0.031
-0.030
-0.029
-0.028
-0.028
-0.028
-0.028
-0.029
-0.030
-0.031
-0.032
-0.034
-0.035
-0.037
-0.038
-0.040
-0.041
-0.042
-0.043
-0.043
-0.044
-0.044
-0.045
-0.045
-0.046
-0.046
-0.047
-0.047
-0.047
-0.048
-0.048
-0.048
-0.048
-0.049
-0.035
-0.036
-0.036
-0.036
-0.037
-0.037
-0.037
-0.037
-0.037
-0.037
-0.037
-0.037
-0.036
-0.036
-0.035
-0.034
-0.034
-0.033
-0.032
-0.031
-0.030
-0.029
-0.028
-0.028
-0.028
-0.028
-0.029
-0.029
-0.031
-0.032
-0.033
-0.035
-0.036
-0.038
-0.039
-0.040
-0.041
-0.042
-0.043
-0.044
-0.044
-0.045
-0.045
-0.046
-0.046
-0.047
-0.047
-0.047
-0.048
-0.048
-0.048
-0.048
-0.048
-0.035
-0.036
-0.036
-0.036
-0.036
-0.037
-0.037
-0.037
-0.037
-0.037
-0.037
-0.036
-0.036
-0.036
-0.035
-0.034
-0.033
-0.033
-0.032
-0.031
-0.030
-0.029
-0.029
-0.028
-0.028
-0.028
-0.029
-0.029
-0.031
-0.032
-0.033
-0.035
-0.036
-0.037
-0.039
-0.040
-0.041
-0.042
-0.043
-0.044
-0.044
-0.045
-0.045
-0.046
-0.046
-0.046
-0.047
-0.047
-0.047
-0.047
-0.047
-0.047
-0.047
-0.035
-0.035
-0.036
-0.036
-0.036
-0.036
-0.037
-0.037
-0.037
-0.037
-0.036
-0.036
-0.036
-0.035
-0.035
-0.034
-0.033
-0.033
-0.032
-0.031
-0.030
-0.030
-0.029
-0.029
-0.029
-0.029
-0.029
-0.030
-0.031
-0.032
-0.033
-0.035
-0.036
-0.037
-0.039
-0.040
-0.041
-0.042
-0.043
-0.043
-0.044
-0.044
-0.045
-0.045
-0.046
-0.046
-0.046
-0.047
-0.047
-0.047
-0.047
-0.047
-0.047
-0.002
-0.001
-0.001
0.
0.001
0.001
0.002
0.002
0.003
0.003
0.003
0.003
0.003
0.003
0.003
0.002
0.002
0.001
0.000
-0.001
-0.002
-0.003
-0.004
-0.005
-0.006
-0.007
-0.008
-0.010
-0.011
-0.012
-0.013
-0.014
-0.015
-0.016
-0.017
-0.018
-0.018
-0.019
-0.020
-0.020
-0.021
-0.021
-0.021
-0.022
-0.022
-0.022
-0.023
-0.023
-0.023
-0.024
-0.024
-0.024
-0.025
-0.002
-0.001
0.
0.001
0.002
0.002
0.003
0.003
0.004
0.004
0.004
0.004
0.004
0.004
0.004
0.003
0.003
0.002
0.001
0.
-0.001
-0.002
-0.003
-0.005
-0.006
-0.007
-0.008
-0.010
-0.011
-0.012
-0.013
-0.014
-0.015
-0.016
-0.017
-0.018
-0.019
-0.020
-0.020
-0.021
-0.021
-0.022
-0.022
-0.022
-0.023
-0.023
-0.023
-0.023
-0.024
-0.024
-0.024
-0.025
-0.025
-0.001
0.000
0.001
0.002
0.002
0.003
0.004
0.004
0.005
0.005
0.006
0.006
0.006
0.005
0.005
0.004
0.004
0.003
0.002
0.001
0.000
-0.002
-0.003
-0.004
-0.006
-0.007
-0.008
-0.010
-0.011
-0.012
-0.014
-0.015
-0.016
-0.017
-0.018
-0.019
-0.020
-0.020
-0.021
-0.021
-0.022
-0.022
-0.022
-0.023
-0.023
-0.023
-0.024
-0.024
-0.024
-0.024
-0.025
-0.025
-0.025
0.000
0.001
0.002
0.002
0.003
0.004
0.005
0.006
0.006
0.007
0.007
0.007
0.007
0.006
0.006
0.005
0.005
0.004
0.003
0.001
0.000
-0.001
-0.003
-0.004
-0.006
-0.007
-0.009
-0.010
-0.011
-0.013
-0.014
-0.015
-0.017
-0.018
-0.019
-0.020
-0.020
-0.021
-0.021
-0.022
-0.022
-0.023
-0.023
-0.023
-0.023
-0.024
-0.024
-0.024
-0.024
-0.025
-0.025
-0.025
-0.026
0.000
0.001
0.002
0.003
0.004
0.005
0.006
0.007
0.007
0.008
0.008
0.008
0.008
0.008
0.007
0.007
0.006
0.005
0.003
0.002
0.001
-0.001
-0.002
-0.004
-0.006
-0.007
-0.009
-0.010
-0.012
-0.013
-0.015
-0.016
-0.017
-0.018
-0.019
-0.020
-0.021
-0.022
-0.022
-0.023
-0.023
-0.023
-0.023
-0.023
-0.024
-0.024
-0.024
-0.024
-0.025
-0.025
-0.025
-0.026
-0.026
0.001
0.002
0.003
0.004
0.005
0.006
0.007
0.008
0.009
0.009
0.010
0.010
0.010
0.009
0.009
0.008
0.007
0.006
0.004
0.003
0.001
-0.001
-0.002
-0.004
-0.006
-0.007
-0.009
-0.011
-0.013
-0.014
-0.016
-0.017
-0.018
-0.019
-0.020
-0.021
-0.022
-0.023
-0.023
-0.023
-0.023
-0.024
-0.024
-0.024
-0.024
-0.024
-0.024
-0.025
-0.025
-0.025
-0.026
-0.026
-0.027
0.001
0.003
0.004
0.005
0.006
0.008
0.009
0.010
0.010
0.011
0.011
0.011
0.011
0.011
0.010
0.009
0.008
0.006
0.005
0.003
0.002
0.000
-0.002
-0.004
-0.006
-0.008
-0.010
-0.012
-0.013
-0.015
-0.017
-0.018
-0.019
-0.021
-0.022
-0.023
-0.023
-0.024
-0.024
-0.024
-0.024
-0.024
-0.024
-0.024
-0.024
-0.024
-0.024
-0.025
-0.025
-0.026
-0.026
-0.027
-0.027
0.002
0.003
0.005
0.006
0.007
0.009
0.010
0.011
0.012
0.013
0.013
0.013
0.013
0.012
0.012
0.010
0.009
0.008
0.006
0.004
0.002
0.
-0.002
-0.004
-0.006
-0.008
-0.010
-0.012
-0.014
-0.016
-0.018
-0.019
-0.021
-0.022
-0.023
-0.024
-0.024
-0.025
-0.025
-0.025
-0.025
-0.024
-0.024
-0.024
-0.024
-0.024
-0.024
-0.025
-0.025
-0.026
-0.026
-0.027
-0.027
0.002
0.004
0.005
0.007
0.009
0.010
0.012
0.013
0.014
0.015
0.015
0.015
0.015
0.014
0.013
0.012
0.010
0.009
0.007
0.004
0.002
0.
-0.002
-0.005
-0.007
-0.009
-0.011
-0.013
-0.015
-0.017
-0.019
-0.021
-0.022
-0.024
-0.025
-0.026
-0.026
-0.026
-0.026
-0.026
-0.025
-0.025
-0.024
-0.024
-0.024
-0.024
-0.024
-0.024
-0.025
-0.026
-0.026
-0.027
-0.028
0.003
0.005
0.006
0.008
0.010
0.012
0.013
0.015
0.016
0.017
0.018
0.018
0.018
0.017
0.015
0.014
0.012
0.010
0.007
0.005
0.003
0.
-0.003
-0.005
-0.008
-0.010
-0.012
-0.015
-0.017
-0.019
-0.021
-0.023
-0.024
-0.026
-0.027
-0.027
-0.028
-0.028
-0.027
-0.027
-0.026
-0.025
-0.024
-0.023
-0.023
-0.023
-0.023
-0.024
-0.025
-0.025
-0.026
-0.027
-0.028
0.003
0.005
0.007
0.009
0.011
0.013
0.015
0.017
0.019
0.020
0.021
0.021
0.020
0.019
0.018
0.016
0.014
0.011
0.008
0.006
0.003
0.000
-0.003
-0.006
-0.009
-0.011
-0.014
-0.016
-0.018
-0.021
-0.023
-0.025
-0.026
-0.028
-0.029
-0.030
-0.030
-0.030
-0.029
-0.028
-0.026
-0.025
-0.023
-0.022
-0.022
-0.022
-0.022
-0.023
-0.024
-0.025
-0.026
-0.028
-0.029
0.004
0.006
0.008
0.011
0.013
0.015
0.018
0.020
0.022
0.023
0.024
0.024
0.024
0.022
0.021
0.018
0.016
0.012
0.009
0.006
0.003
0.000
-0.004
-0.007
-0.010
-0.013
-0.015
-0.018
-0.020
-0.023
-0.025
-0.027
-0.029
-0.030
-0.032
-0.032
-0.032
-0.032
-0.031
-0.029
-0.027
-0.024
-0.022
-0.021
-0.020
-0.020
-0.021
-0.022
-0.023
-0.025
-0.026
-0.028
-0.029
0.004
0.007
0.009
0.012
0.014
0.017
0.020
0.023
0.025
0.027
0.028
0.028
0.028
0.026
0.024
0.021
0.018
0.014
0.010
0.007
0.003
-0.001
-0.004
-0.008
-0.011
-0.014
-0.017
-0.020
-0.023
-0.025
-0.028
-0.030
-0.032
-0.033
-0.034
-0.035
-0.035
-0.035
-0.033
-0.030
-0.027
-0.024
-0.021
-0.019
-0.018
-0.018
-0.019
-0.020
-0.022
-0.024
-0.026
-0.028
-0.030
0.005
0.007
0.010
0.013
0.016
0.019
0.023
0.026
0.029
0.031
0.032
0.033
0.032
0.030
0.027
0.024
0.020
0.015
0.011
0.007
0.003
-0.002
-0.006
-0.009
-0.013
-0.016
-0.020
-0.023
-0.025
-0.028
-0.031
-0.033
-0.035
-0.036
-0.038
-0.039
-0.039
-0.037
-0.035
-0.031
-0.027
-0.023
-0.019
-0.016
-0.015
-0.015
-0.017
-0.019
-0.021
-0.024
-0.026
-0.028
-0.030
0.005
0.008
0.011
0.014
0.017
0.021
0.025
0.029
0.032
0.035
0.037
0.037
0.036
0.034
0.031
0.026
0.022
0.017
0.012
0.007
0.002
-0.002
-0.007
-0.011
-0.015
-0.019
-0.022
-0.026
-0.029
-0.031
-0.034
-0.036
-0.038
-0.040
-0.041
-0.042
-0.042
-0.041
-0.038
-0.033
-0.027
-0.022
-0.017
-0.014
-0.012
-0.013
-0.015
-0.018
-0.021
-0.024
-0.027
-0.029
-0.031
0.005
0.008
0.011
0.015
0.019
0.023
0.027
0.032
0.036
0.039
0.041
0.042
0.041
0.038
0.034
0.029
0.024
0.018
0.013
0.007
0.002
-0.003
-0.008
-0.013
-0.017
-0.022
-0.025
-0.029
-0.032
-0.035
-0.038
-0.040
-0.042
-0.044
-0.045
-0.046
-0.046
-0.044
-0.041
-0.035
-0.028
-0.022
-0.016
-0.012
-0.010
-0.011
-0.013
-0.017
-0.021
-0.024
-0.028
-0.030
-0.033
0.005
0.008
0.011
0.015
0.020
0.024
0.029
0.034
0.039
0.043
0.045
0.046
0.045
0.042
0.037
0.032
0.026
0.020
0.014
0.008
0.002
-0.004
-0.010
-0.015
-0.020
-0.024
-0.029
-0.032
-0.036
-0.039
-0.042
-0.044
-0.046
-0.048
-0.050
-0.051
-0.050
-0.048
-0.044
-0.038
-0.031
-0.023
-0.016
-0.012
-0.010
-0.011
-0.014
-0.018
-0.022
-0.026
-0.029
-0.032
-0.034
0.004
0.008
0.011
0.015
0.020
0.025
0.031
0.036
0.041
0.046
0.048
0.049
0.048
0.045
0.040
0.034
0.028
0.021
0.015
0.008
0.002
-0.005
-0.011
-0.017
-0.022
-0.027
-0.032
-0.036
-0.040
-0.043
-0.046
-0.049
-0.051
-0.054
-0.055
-0.056
-0.056
-0.054
-0.050
-0.043
-0.036
-0.027
-0.020
-0.015
-0.013
-0.014
-0.017
-0.020
-0.025
-0.029
-0.032
-0.035
-0.037
0.004
0.007
0.011
0.015
0.020
0.025
0.031
0.037
0.042
0.047
0.050
0.051
0.050
0.046
0.041
0.036
0.029
0.022
0.016
0.009
0.002
-0.005
-0.012
-0.018
-0.025
-0.030
-0.036
-0.040
-0.044
-0.048
-0.051
-0.054
-0.057
-0.060
-0.062
-0.063
-0.063
-0.062
-0.058
-0.053
-0.045
-0.037
-0.029
-0.024
-0.021
-0.021
-0.023
-0.026
-0.030
-0.033
-0.036
-0.038
-0.040
0.003
0.006
0.010
0.014
0.019
0.024
0.030
0.036
0.042
0.047
0.050
0.051
0.050
0.047
0.042
0.036
0.030
0.024
0.017
0.011
0.004
-0.004
-0.011
-0.019
-0.026
-0.033
-0.039
-0.044
-0.049
-0.053
-0.057
-0.061
-0.064
-0.067
-0.070
-0.072
-0.074
-0.074
-0.072
-0.067
-0.061
-0.053
-0.045
-0.039
-0.035
-0.033
-0.034
-0.035
-0.037
-0.040
-0.041
-0.043
-0.044
0.002
0.005
0.008
0.013
0.017
0.023
0.028
0.034
0.040
0.045
0.048
0.049
0.049
0.046
0.042
0.037
0.032
0.026
0.020
0.014
0.007
-0.001
-0.010
-0.018
-0.027
-0.035
-0.042
-0.048
-0.053
-0.058
-0.063
-0.068
-0.072
-0.077
-0.081
-0.086
-0.089
-0.092
-0.092
-0.090
-0.086
-0.079
-0.071
-0.063
-0.056
-0.052
-0.049
-0.048
-0.048
-0.048
-0.048
-0.048
-0.048
0.
0.003
0.007
0.011
0.015
0.020
0.026
0.031
0.036
0.041
0.044
0.046
0.046
0.044
0.041
0.037
0.033
0.028
0.024
0.018
0.012
0.004
-0.006
-0.016
-0.026
-0.035
-0.044
-0.052
-0.058
-0.064
-0.070
-0.076
-0.082
-0.088
-0.095
-0.103
-0.110
-0.117
-0.123
-0.125
-0.123
-0.117
-0.108
-0.097
-0.086
-0.077
-0.069
-0.064
-0.061
-0.058
-0.056
-0.055
-0.054
-0.002
0.001
0.004
0.008
0.012
0.017
0.022
0.027
0.032
0.036
0.039
0.041
0.041
0.040
0.039
0.036
0.034
0.031
0.029
0.025
0.019
0.011
0.001
-0.011
-0.023
-0.035
-0.045
-0.054
-0.063
-0.070
-0.077
-0.084
-0.092
-0.102
-0.113
-0.126
-0.140
-0.154
-0.167
-0.177
-0.180
-0.174
-0.162
-0.145
-0.126
-0.109
-0.095
-0.084
-0.076
-0.070
-0.065
-0.062
-0.059
-0.004
-0.001
0.002
0.005
0.009
0.013
0.017
0.022
0.026
0.030
0.033
0.035
0.036
0.036
0.036
0.035
0.035
0.035
0.034
0.033
0.029
0.022
0.011
-0.003
-0.018
-0.033
-0.046
-0.057
-0.067
-0.076
-0.085
-0.094
-0.105
-0.118
-0.134
-0.154
-0.178
-0.206
-0.234
-0.257
-0.267
-0.262
-0.242
-0.213
-0.181
-0.152
-0.127
-0.108
-0.094
-0.083
-0.075
-0.070
-0.065
-0.006
-0.003
-0.001
0.002
0.005
0.009
0.013
0.017
0.020
0.024
0.027
0.029
0.030
0.031
0.032
0.034
0.035
0.038
0.040
0.041
0.039
0.033
0.021
0.005
-0.013
-0.030
-0.047
-0.060
-0.072
-0.082
-0.093
-0.104
-0.117
-0.135
-0.158
-0.189
-0.228
-0.277
-0.332
-0.381
-0.409
-0.403
-0.366
-0.313
-0.256
-0.206
-0.166
-0.135
-0.113
-0.097
-0.086
-0.077
-0.071
-0.008
-0.006
-0.004
-0.001
0.002
0.005
0.008
0.011
0.014
0.017
0.020
0.022
0.024
0.026
0.028
0.031
0.035
0.040
0.045
0.048
0.049
0.043
0.030
0.012
-0.009
-0.030
-0.049
-0.065
-0.078
-0.089
-0.101
-0.114
-0.130
-0.153
-0.183
-0.227
-0.287
-0.370
-0.474
-0.581
-0.647
-0.638
-0.566
-0.464
-0.363
-0.277
-0.212
-0.166
-0.134
-0.111
-0.096
-0.085
-0.077
-0.010
-0.009
-0.007
-0.005
-0.002
0.000
0.003
0.006
0.008
0.011
0.013
0.016
0.018
0.020
0.024
0.028
0.033
0.039
0.046
0.052
0.053
0.047
0.034
0.014
-0.010
-0.033
-0.054
-0.071
-0.085
-0.097
-0.109
-0.124
-0.142
-0.169
-0.207
-0.263
-0.348
-0.477
-0.662
-0.883
-1.038
-1.033
-0.896
-0.701
-0.513
-0.366
-0.265
-0.198
-0.154
-0.125
-0.106
-0.092
-0.083
-0.013
-0.011
-0.010
-0.008
-0.006
-0.004
-0.002
0.000
0.003
0.005
0.007
0.009
0.012
0.015
0.018
0.023
0.029
0.036
0.043
0.048
0.050
0.043
0.028
0.006
-0.019
-0.044
-0.065
-0.082
-0.095
-0.107
-0.118
-0.133
-0.153
-0.181
-0.224
-0.291
-0.398
-0.573
-0.858
-1.256
-1.585
-1.635
-1.431
-1.073
-0.717
-0.470
-0.319
-0.229
-0.173
-0.137
-0.114
-0.098
-0.087
-0.015
-0.014
-0.013
-0.011
-0.010
-0.008
-0.006
-0.005
-0.003
-0.001
0.001
0.003
0.006
0.009
0.012
0.017
0.023
0.029
0.035
0.039
0.038
0.029
0.011
-0.012
-0.038
-0.062
-0.082
-0.097
-0.108
-0.118
-0.128
-0.141
-0.161
-0.190
-0.235
-0.305
-0.421
-0.619
-0.957
-1.470
-1.989
-2.293
-2.216
-1.562
-0.934
-0.564
-0.363
-0.252
-0.187
-0.146
-0.121
-0.103
-0.091
-0.017
-0.016
-0.015
-0.014
-0.013
-0.012
-0.011
-0.009
-0.008
-0.006
-0.004
-0.002
0.000
0.003
0.006
0.010
0.015
0.019
0.023
0.023
0.019
0.006
-0.014
-0.040
-0.066
-0.089
-0.106
-0.117
-0.124
-0.130
-0.138
-0.150
-0.168
-0.195
-0.237
-0.303
-0.411
-0.591
-0.892
-1.342
-1.886
-2.493
-2.652
-1.824
-1.029
-0.600
-0.380
-0.261
-0.193
-0.151
-0.124
-0.106
-0.094
-0.019
-0.019
-0.018
-0.017
-0.016
-0.015
-0.014
-0.013
-0.012
-0.011
-0.009
-0.008
-0.006
-0.003
0.000
0.003
0.006
0.009
0.009
0.006
-0.003
-0.021
-0.045
-0.074
-0.101
-0.123
-0.136
-0.141
-0.142
-0.144
-0.148
-0.157
-0.173
-0.197
-0.234
-0.292
-0.380
-0.519
-0.734
-1.039
-1.429
-1.856
-1.963
-1.460
-0.901
-0.555
-0.364
-0.256
-0.191
-0.151
-0.125
-0.107
-0.095
-0.021
-0.021
-0.020
-0.020
-0.019
-0.019
-0.018
-0.017
-0.016
-0.015
-0.014
-0.012
-0.011
-0.008
-0.006
-0.004
-0.002
-0.001
-0.004
-0.011
-0.025
-0.047
-0.076
-0.108
-0.138
-0.158
-0.166
-0.166
-0.161
-0.157
-0.158
-0.164
-0.176
-0.197
-0.228
-0.274
-0.341
-0.438
-0.577
-0.758
-0.966
-1.147
-1.162
-0.950
-0.672
-0.460
-0.322
-0.237
-0.182
-0.147
-0.123
-0.106
-0.094
-0.023
-0.023
-0.023
-0.022
-0.022
-0.022
-0.021
-0.021
-0.020
-0.019
-0.018
-0.017
-0.015
-0.013
-0.011
-0.010
-0.009
-0.010
-0.014
-0.024
-0.041
-0.067
-0.100
-0.137
-0.168
-0.188
-0.192
-0.186
-0.176
-0.167
-0.165
-0.168
-0.178
-0.194
-0.218
-0.253
-0.300
-0.367
-0.454
-0.558
-0.657
-0.719
-0.705
-0.610
-0.478
-0.360
-0.272
-0.211
-0.168
-0.139
-0.119
-0.104
-0.093
-0.025
-0.025
-0.025
-0.025
-0.025
-0.024
-0.024
-0.024
-0.023
-0.022
-0.021
-0.020
-0.019
-0.017
-0.015
-0.014
-0.014
-0.015
-0.021
-0.032
-0.051
-0.079
-0.114
-0.152
-0.184
-0.203
-0.206
-0.196
-0.183
-0.173
-0.168
-0.170
-0.176
-0.188
-0.204
-0.227
-0.257
-0.298
-0.354
-0.416
-0.467
-0.483
-0.463
-0.409
-0.343
-0.277
-0.223
-0.182
-0.152
-0.129
-0.112
-0.100
-0.091
-0.027
-0.027
-0.027
-0.027
-0.027
-0.027
-0.027
-0.026
-0.026
-0.025
-0.025
-0.023
-0.022
-0.020
-0.019
-0.017
-0.017
-0.018
-0.024
-0.035
-0.054
-0.080
-0.114
-0.151
-0.183
-0.201
-0.204
-0.195
-0.183
-0.173
-0.167
-0.167
-0.171
-0.177
-0.186
-0.196
-0.208
-0.227
-0.258
-0.298
-0.329
-0.336
-0.317
-0.285
-0.248
-0.212
-0.181
-0.155
-0.134
-0.118
-0.105
-0.095
-0.087
-0.028
-0.029
-0.029
-0.029
-0.029
-0.029
-0.029
-0.029
-0.029
-0.028
-0.027
-0.026
-0.025
-0.023
-0.021
-0.019
-0.018
-0.019
-0.023
-0.033
-0.049
-0.074
-0.105
-0.137
-0.166
-0.184
-0.189
-0.184
-0.175
-0.167
-0.162
-0.161
-0.162
-0.164
-0.165
-0.164
-0.159
-0.156
-0.164
-0.191
-0.216
-0.225
-0.216
-0.198
-0.179
-0.161
-0.145
-0.130
-0.117
-0.106
-0.097
-0.090
-0.084
-0.030
-0.030
-0.030
-0.031
-0.031
-0.031
-0.031
-0.031
-0.031
-0.030
-0.030
-0.028
-0.027
-0.025
-0.023
-0.021
-0.019
-0.018
-0.021
-0.028
-0.042
-0.062
-0.088
-0.116
-0.141
-0.158
-0.166
-0.166
-0.161
-0.157
-0.154
-0.152
-0.152
-0.150
-0.145
-0.135
-0.118
-0.099
-0.091
-0.107
-0.131
-0.145
-0.144
-0.137
-0.128
-0.122
-0.115
-0.108
-0.101
-0.095
-0.089
-0.084
-0.079
-0.031
-0.031
-0.032
-0.032
-0.032
-0.033
-0.033
-0.033
-0.033
-0.032
-0.032
-0.031
-0.029
-0.027
-0.024
-0.022
-0.019
-0.018
-0.019
-0.023
-0.034
-0.050
-0.070
-0.094
-0.115
-0.132
-0.142
-0.145
-0.145
-0.144
-0.143
-0.142
-0.140
-0.136
-0.128
-0.114
-0.093
-0.068
-0.055
-0.062
-0.079
-0.093
-0.097
-0.095
-0.093
-0.092
-0.092
-0.090
-0.087
-0.084
-0.081
-0.078
-0.075
-0.032
-0.033
-0.033
-0.033
-0.034
-0.034
-0.034
-0.034
-0.034
-0.034
-0.033
-0.032
-0.031
-0.029
-0.026
-0.023
-0.020
-0.018
-0.017
-0.020
-0.027
-0.039
-0.055
-0.074
-0.093
-0.108
-0.119
-0.125
-0.129
-0.130
-0.130
-0.129
-0.127
-0.122
-0.114
-0.100
-0.081
-0.060
-0.047
-0.047
-0.055
-0.063
-0.066
-0.068
-0.069
-0.071
-0.073
-0.075
-0.075
-0.075
-0.074
-0.073
-0.071
-0.033
-0.034
-0.034
-0.035
-0.035
-0.035
-0.036
-0.036
-0.036
-0.035
-0.035
-0.034
-0.032
-0.030
-0.028
-0.025
-0.021
-0.019
-0.017
-0.018
-0.023
-0.032
-0.044
-0.060
-0.075
-0.089
-0.100
-0.108
-0.113
-0.116
-0.117
-0.117
-0.115
-0.110
-0.102
-0.090
-0.075
-0.059
-0.048
-0.044
-0.044
-0.046
-0.048
-0.050
-0.052
-0.056
-0.060
-0.063
-0.066
-0.067
-0.068
-0.068
-0.067
-0.034
-0.035
-0.035
-0.036
-0.036
-0.037
-0.037
-0.037
-0.037
-0.037
-0.036
-0.035
-0.034
-0.032
-0.029
-0.027
-0.023
-0.021
-0.019
-0.019
-0.022
-0.029
-0.038
-0.050
-0.063
-0.075
-0.085
-0.093
-0.098
-0.102
-0.104
-0.105
-0.103
-0.099
-0.092
-0.082
-0.070
-0.059
-0.049
-0.043
-0.039
-0.038
-0.037
-0.038
-0.041
-0.045
-0.050
-0.054
-0.058
-0.061
-0.063
-0.064
-0.064
-0.035
-0.035
-0.036
-0.036
-0.037
-0.037
-0.038
-0.038
-0.038
-0.038
-0.037
-0.036
-0.035
-0.033
-0.031
-0.029
-0.026
-0.023
-0.021
-0.021
-0.023
-0.028
-0.035
-0.044
-0.054
-0.064
-0.073
-0.080
-0.086
-0.090
-0.092
-0.093
-0.092
-0.088
-0.083
-0.074
-0.065
-0.056
-0.048
-0.041
-0.037
-0.033
-0.031
-0.032
-0.034
-0.038
-0.043
-0.048
-0.052
-0.056
-0.058
-0.060
-0.061
-0.035
-0.036
-0.037
-0.037
-0.038
-0.038
-0.038
-0.039
-0.039
-0.039
-0.038
-0.037
-0.036
-0.035
-0.033
-0.031
-0.028
-0.026
-0.025
-0.024
-0.025
-0.029
-0.034
-0.041
-0.049
-0.057
-0.064
-0.070
-0.076
-0.079
-0.082
-0.082
-0.082
-0.079
-0.073
-0.067
-0.059
-0.052
-0.045
-0.039
-0.035
-0.031
-0.029
-0.028
-0.030
-0.034
-0.039
-0.044
-0.049
-0.052
-0.055
-0.057
-0.058
-0.036
-0.036
-0.037
-0.038
-0.038
-0.039
-0.039
-0.039
-0.039
-0.039
-0.039
-0.038
-0.037
-0.036
-0.034
-0.032
-0.031
-0.029
-0.027
-0.027
-0.028
-0.030
-0.034
-0.039
-0.045
-0.051
-0.057
-0.062
-0.067
-0.070
-0.072
-0.073
-0.072
-0.070
-0.065
-0.060
-0.053
-0.048
-0.042
-0.038
-0.034
-0.030
-0.028
-0.028
-0.030
-0.033
-0.037
-0.042
-0.046
-0.050
-0.053
-0.055
-0.056
-0.036
-0.037
-0.037
-0.038
-0.039
-0.039
-0.039
-0.040
-0.040
-0.040
-0.039
-0.039
-0.038
-0.037
-0.035
-0.034
-0.032
-0.031
-0.030
-0.029
-0.029
-0.031
-0.034
-0.037
-0.042
-0.047
-0.051
-0.056
-0.059
-0.062
-0.064
-0.065
-0.064
-0.062
-0.059
-0.054
-0.049
-0.044
-0.040
-0.036
-0.033
-0.031
-0.029
-0.029
-0.031
-0.033
-0.037
-0.041
-0.045
-0.049
-0.051
-0.053
-0.055
-0.037
-0.037
-0.038
-0.038
-0.039
-0.039
-0.040
-0.040
-0.040
-0.040
-0.040
-0.039
-0.038
-0.037
-0.036
-0.035
-0.033
-0.032
-0.031
-0.030
-0.030
-0.031
-0.033
-0.036
-0.039
-0.043
-0.046
-0.050
-0.053
-0.056
-0.057
-0.058
-0.058
-0.056
-0.053
-0.050
-0.046
-0.043
-0.039
-0.037
-0.034
-0.032
-0.031
-0.031
-0.033
-0.035
-0.038
-0.042
-0.045
-0.048
-0.051
-0.052
-0.054
-0.037
-0.037
-0.038
-0.038
-0.039
-0.039
-0.040
-0.040
-0.040
-0.040
-0.040
-0.039
-0.039
-0.038
-0.037
-0.035
-0.034
-0.033
-0.032
-0.031
-0.031
-0.031
-0.032
-0.034
-0.036
-0.039
-0.042
-0.045
-0.047
-0.050
-0.051
-0.052
-0.052
-0.051
-0.049
-0.047
-0.044
-0.042
-0.039
-0.037
-0.036
-0.034
-0.034
-0.034
-0.035
-0.037
-0.040
-0.043
-0.045
-0.048
-0.050
-0.052
-0.053
-0.037
-0.037
-0.038
-0.039
-0.039
-0.039
-0.040
-0.040
-0.040
-0.040
-0.040
-0.039
-0.039
-0.038
-0.037
-0.036
-0.034
-0.033
-0.032
-0.031
-0.030
-0.030
-0.031
-0.032
-0.033
-0.035
-0.038
-0.040
-0.042
-0.045
-0.046
-0.047
-0.048
-0.047
-0.046
-0.045
-0.043
-0.042
-0.040
-0.038
-0.037
-0.037
-0.036
-0.037
-0.038
-0.039
-0.042
-0.044
-0.046
-0.048
-0.050
-0.051
-0.052
-0.037
-0.037
-0.038
-0.039
-0.039
-0.039
-0.040
-0.040
-0.040
-0.040
-0.040
-0.039
-0.038
-0.038
-0.037
-0.036
-0.034
-0.033
-0.032
-0.031
-0.030
-0.029
-0.029
-0.030
-0.031
-0.032
-0.034
-0.036
-0.038
-0.040
-0.042
-0.043
-0.044
-0.044
-0.044
-0.043
-0.043
-0.042
-0.041
-0.040
-0.039
-0.039
-0.039
-0.039
-0.040
-0.042
-0.043
-0.045
-0.047
-0.048
-0.050
-0.051
-0.052
-0.037
-0.037
-0.038
-0.038
-0.039
-0.039
-0.039
-0.040
-0.040
-0.040
-0.039
-0.039
-0.038
-0.037
-0.036
-0.035
-0.034
-0.033
-0.031
-0.030
-0.029
-0.028
-0.028
-0.028
-0.028
-0.029
-0.030
-0.032
-0.034
-0.036
-0.038
-0.040
-0.041
-0.042
-0.042
-0.042
-0.042
-0.042
-0.041
-0.041
-0.041
-0.041
-0.041
-0.041
-0.042
-0.043
-0.045
-0.046
-0.047
-0.049
-0.050
-0.050
-0.051
-0.037
-0.037
-0.038
-0.038
-0.039
-0.039
-0.039
-0.039
-0.039
-0.039
-0.039
-0.039
-0.038
-0.037
-0.036
-0.035
-0.034
-0.032
-0.031
-0.029
-0.028
-0.027
-0.026
-0.026
-0.026
-0.027
-0.028
-0.029
-0.031
-0.033
-0.035
-0.037
-0.039
-0.040
-0.041
-0.041
-0.042
-0.042
-0.042
-0.042
-0.042
-0.042
-0.043
-0.043
-0.044
-0.045
-0.046
-0.047
-0.048
-0.049
-0.050
-0.050
-0.051
-0.037
-0.037
-0.038
-0.038
-0.038
-0.039
-0.039
-0.039
-0.039
-0.039
-0.039
-0.038
-0.038
-0.037
-0.036
-0.035
-0.033
-0.032
-0.030
-0.029
-0.027
-0.026
-0.025
-0.024
-0.024
-0.025
-0.026
-0.027
-0.029
-0.031
-0.033
-0.035
-0.037
-0.038
-0.040
-0.041
-0.041
-0.042
-0.042
-0.043
-0.043
-0.043
-0.044
-0.044
-0.045
-0.046
-0.047
-0.047
-0.048
-0.049
-0.049
-0.050
-0.050
-0.037
-0.037
-0.037
-0.038
-0.038
-0.038
-0.039
-0.039
-0.039
-0.039
-0.038
-0.038
-0.037
-0.036
-0.036
-0.034
-0.033
-0.032
-0.030
-0.028
-0.027
-0.025
-0.024
-0.024
-0.023
-0.024
-0.024
-0.026
-0.027
-0.029
-0.031
-0.034
-0.035
-0.037
-0.039
-0.040
-0.041
-0.042
-0.043
-0.043
-0.044
-0.044
-0.045
-0.045
-0.046
-0.046
-0.047
-0.048
-0.048
-0.049
-0.049
-0.050
-0.050
-0.036
-0.037
-0.037
-0.038
-0.038
-0.038
-0.038
-0.038
-0.038
-0.038
-0.038
-0.038
-0.037
-0.036
-0.035
-0.034
-0.033
-0.031
-0.030
-0.028
-0.027
-0.025
-0.024
-0.023
-0.023
-0.023
-0.024
-0.025
-0.027
-0.029
-0.031
-0.033
-0.035
-0.037
-0.038
-0.040
-0.041
-0.042
-0.043
-0.043
-0.044
-0.045
-0.045
-0.046
-0.046
-0.047
-0.047
-0.048
-0.048
-0.049
-0.049
-0.049
-0.049
-0.036
-0.037
-0.037
-0.037
-0.038
-0.038
-0.038
-0.038
-0.038
-0.038
-0.038
-0.037
-0.037
-0.036
-0.035
-0.034
-0.033
-0.031
-0.030
-0.028
-0.027
-0.026
-0.024
-0.024
-0.023
-0.023
-0.024
-0.025
-0.027
-0.028
-0.030
-0.032
-0.034
-0.036
-0.038
-0.039
-0.041
-0.042
-0.043
-0.044
-0.044
-0.045
-0.045
-0.046
-0.046
-0.047
-0.047
-0.048
-0.048
-0.048
-0.049
-0.049
-0.049
-0.036
-0.036
-0.037
-0.037
-0.037
-0.038
-0.038
-0.038
-0.038
-0.038
-0.037
-0.037
-0.036
-0.036
-0.035
-0.034
-0.033
-0.032
-0.030
-0.029
-0.027
-0.026
-0.025
-0.024
-0.024
-0.024
-0.025
-0.026
-0.027
-0.029
-0.030
-0.032
-0.034
-0.036
-0.038
-0.039
-0.041
-0.042
-0.043
-0.044
-0.044
-0.045
-0.046
-0.046
-0.046
-0.047
-0.047
-0.048
-0.048
-0.048
-0.048
-0.048
-0.048
-0.036
-0.036
-0.036
-0.037
-0.037
-0.037
-0.037
-0.037
-0.037
-0.037
-0.037
-0.037
-0.036
-0.036
-0.035
-0.034
-0.033
-0.032
-0.031
-0.029
-0.028
-0.027
-0.026
-0.025
-0.025
-0.025
-0.026
-0.026
-0.028
-0.029
-0.031
-0.033
-0.034
-0.036
-0.038
-0.039
-0.040
-0.042
-0.043
-0.043
-0.044
-0.045
-0.045
-0.046
-0.046
-0.047
-0.047
-0.047
-0.047
-0.048
-0.048
-0.048
-0.048
-0.001
0.000
0.000
0.001
0.002
0.003
0.003
0.004
0.004
0.005
0.005
0.005
0.005
0.005
0.005
0.004
0.004
0.003
0.002
0.001
0.
-0.001
-0.002
-0.004
-0.005
-0.006
-0.007
-0.009
-0.010
-0.011
-0.012
-0.013
-0.015
-0.016
-0.016
-0.017
-0.018
-0.019
-0.019
-0.020
-0.020
-0.021
-0.021
-0.022
-0.022
-0.022
-0.023
-0.023
-0.023
-0.024
-0.024
-0.024
-0.024
-0.001
0.000
0.001
0.002
0.003
0.004
0.004
0.005
0.006
0.006
0.006
0.006
0.006
0.006
0.006
0.005
0.005
0.004
0.003
0.002
0.001
-0.001
-0.002
-0.003
-0.005
-0.006
-0.007
-0.009
-0.010
-0.011
-0.013
-0.014
-0.015
-0.016
-0.017
-0.018
-0.019
-0.019
-0.020
-0.020
-0.021
-0.021
-0.022
-0.022
-0.022
-0.023
-0.023
-0.023
-0.024
-0.024
-0.024
-0.025
-0.025
0.
0.001
0.002
0.003
0.004
0.005
0.006
0.006
0.007
0.007
0.008
0.008
0.008
0.007
0.007
0.006
0.006
0.005
0.004
0.003
0.001
0.
-0.001
-0.003
-0.004
-0.006
-0.007
-0.009
-0.010
-0.012
-0.013
-0.014
-0.015
-0.016
-0.017
-0.018
-0.019
-0.020
-0.020
-0.021
-0.021
-0.022
-0.022
-0.022
-0.023
-0.023
-0.023
-0.024
-0.024
-0.024
-0.025
-0.025
-0.025
0.001
0.002
0.003
0.004
0.005
0.006
0.007
0.008
0.008
0.009
0.009
0.009
0.009
0.009
0.008
0.008
0.007
0.006
0.005
0.003
0.002
0.001
-0.001
-0.002
-0.004
-0.006
-0.007
-0.009
-0.010
-0.012
-0.013
-0.015
-0.016
-0.017
-0.018
-0.019
-0.020
-0.021
-0.021
-0.022
-0.022
-0.022
-0.022
-0.023
-0.023
-0.023
-0.023
-0.024
-0.024
-0.024
-0.025
-0.025
-0.026
0.001
0.002
0.004
0.005
0.006
0.007
0.008
0.009
0.010
0.010
0.011
0.011
0.011
0.010
0.010
0.009
0.008
0.007
0.006
0.004
0.003
0.001
-0.001
-0.002
-0.004
-0.006
-0.007
-0.009
-0.011
-0.012
-0.014
-0.015
-0.017
-0.018
-0.019
-0.020
-0.021
-0.021
-0.022
-0.022
-0.022
-0.023
-0.023
-0.023
-0.023
-0.023
-0.024
-0.024
-0.024
-0.025
-0.025
-0.026
-0.026
0.002
0.003
0.004
0.006
0.007
0.008
0.009
0.010
0.011
0.012
0.012
0.013
0.012
0.012
0.011
0.011
0.009
0.008
0.007
0.005
0.003
0.002
0.000
-0.002
-0.004
-0.006
-0.008
-0.010
-0.011
-0.013
-0.015
-0.016
-0.018
-0.019
-0.020
-0.021
-0.022
-0.022
-0.023
-0.023
-0.023
-0.023
-0.023
-0.023
-0.023
-0.023
-0.024
-0.024
-0.024
-0.025
-0.025
-0.026
-0.026
0.002
0.004
0.005
0.007
0.008
0.010
0.011
0.012
0.013
0.014
0.014
0.015
0.014
0.014
0.013
0.012
0.011
0.009
0.008
0.006
0.004
0.002
0.
-0.002
-0.004
-0.006
-0.008
-0.010
-0.012
-0.014
-0.016
-0.017
-0.019
-0.020
-0.021
-0.022
-0.023
-0.023
-0.024
-0.024
-0.023
-0.023
-0.023
-0.023
-0.023
-0.023
-0.023
-0.024
-0.024
-0.025
-0.025
-0.026
-0.027
0.003
0.005
0.006
0.008
0.010
0.011
0.013
0.014
0.015
0.016
0.017
0.017
0.017
0.016
0.015
0.014
0.012
0.011
0.009
0.007
0.005
0.002
0.
-0.002
-0.004
-0.007
-0.009
-0.011
-0.013
-0.015
-0.017
-0.019
-0.020
-0.022
-0.023
-0.024
-0.024
-0.025
-0.025
-0.024
-0.024
-0.024
-0.023
-0.023
-0.023
-0.023
-0.023
-0.023
-0.024
-0.025
-0.025
-0.026
-0.027
0.004
0.006
0.007
0.009
0.011
0.013
0.015
0.016
0.018
0.019
0.019
0.020
0.019
0.019
0.017
0.016
0.014
0.012
0.010
0.007
0.005
0.003
0.
-0.002
-0.005
-0.007
-0.010
-0.012
-0.014
-0.016
-0.018
-0.020
-0.022
-0.023
-0.024
-0.025
-0.026
-0.026
-0.026
-0.025
-0.024
-0.023
-0.023
-0.022
-0.022
-0.022
-0.022
-0.023
-0.023
-0.024
-0.025
-0.026
-0.027
0.004
0.006
0.008
0.011
0.013
0.015
0.017
0.019
0.021
0.022
0.023
0.023
0.022
0.022
0.020
0.018
0.016
0.014
0.011
0.008
0.005
0.003
0.000
-0.003
-0.006
-0.008
-0.011
-0.013
-0.016
-0.018
-0.020
-0.022
-0.024
-0.025
-0.027
-0.027
-0.028
-0.028
-0.027
-0.026
-0.025
-0.023
-0.022
-0.021
-0.020
-0.020
-0.021
-0.021
-0.023
-0.024
-0.025
-0.026
-0.027
0.005
0.007
0.010
0.012
0.015
0.017
0.020
0.022
0.024
0.026
0.026
0.027
0.026
0.025
0.023
0.021
0.018
0.015
0.012
0.009
0.006
0.003
-0.001
-0.004
-0.007
-0.009
-0.012
-0.015
-0.017
-0.020
-0.022
-0.024
-0.026
-0.028
-0.029
-0.030
-0.030
-0.030
-0.029
-0.027
-0.025
-0.022
-0.020
-0.019
-0.018
-0.018
-0.019
-0.020
-0.021
-0.023
-0.024
-0.026
-0.027
0.006
0.008
0.011
0.014
0.017
0.020
0.023
0.025
0.028
0.030
0.031
0.032
0.031
0.029
0.027
0.024
0.021
0.017
0.014
0.010
0.006
0.002
-0.001
-0.005
-0.008
-0.011
-0.014
-0.017
-0.020
-0.022
-0.025
-0.027
-0.029
-0.031
-0.032
-0.033
-0.033
-0.033
-0.031
-0.028
-0.024
-0.021
-0.018
-0.016
-0.014
-0.015
-0.016
-0.017
-0.019
-0.022
-0.024
-0.026
-0.027
0.006
0.009
0.012
0.015
0.019
0.022
0.026
0.029
0.033
0.035
0.037
0.037
0.036
0.035
0.032
0.028
0.024
0.019
0.015
0.011
0.006
0.002
-0.002
-0.006
-0.010
-0.013
-0.016
-0.019
-0.022
-0.025
-0.027
-0.030
-0.032
-0.034
-0.035
-0.037
-0.037
-0.036
-0.033
-0.029
-0.024
-0.018
-0.014
-0.011
-0.010
-0.010
-0.012
-0.014
-0.017
-0.020
-0.023
-0.026
-0.028
0.007
0.010
0.013
0.017
0.021
0.025
0.029
0.034
0.038
0.041
0.043
0.044
0.043
0.040
0.037
0.032
0.027
0.022
0.016
0.011
0.006
0.001
-0.003
-0.008
-0.012
-0.015
-0.019
-0.022
-0.025
-0.028
-0.031
-0.033
-0.035
-0.037
-0.039
-0.041
-0.041
-0.039
-0.036
-0.030
-0.022
-0.015
-0.009
-0.005
-0.004
-0.005
-0.007
-0.011
-0.015
-0.019
-0.022
-0.026
-0.028
0.007
0.010
0.014
0.018
0.023
0.028
0.033
0.038
0.043
0.048
0.050
0.051
0.050
0.047
0.042
0.036
0.030
0.024
0.018
0.012
0.006
0.001
-0.005
-0.010
-0.014
-0.018
-0.022
-0.025
-0.029
-0.031
-0.034
-0.037
-0.039
-0.041
-0.043
-0.045
-0.045
-0.043
-0.038
-0.030
-0.021
-0.012
-0.004
0.002
0.003
0.002
-0.002
-0.007
-0.013
-0.018
-0.022
-0.026
-0.029
0.007
0.011
0.015
0.019
0.025
0.030
0.037
0.043
0.049
0.054
0.058
0.059
0.057
0.053
0.047
0.040
0.033
0.026
0.019
0.012
0.006
-0.001
-0.006
-0.012
-0.017
-0.021
-0.026
-0.029
-0.033
-0.036
-0.038
-0.041
-0.043
-0.045
-0.047
-0.049
-0.049
-0.046
-0.041
-0.031
-0.020
-0.008
0.002
0.008
0.010
0.008
0.002
-0.004
-0.011
-0.017
-0.022
-0.026
-0.030
0.007
0.011
0.015
0.020
0.026
0.033
0.040
0.047
0.054
0.061
0.065
0.066
0.064
0.059
0.052
0.044
0.036
0.028
0.020
0.013
0.005
-0.002
-0.008
-0.014
-0.020
-0.025
-0.030
-0.033
-0.037
-0.040
-0.043
-0.045
-0.048
-0.050
-0.052
-0.053
-0.052
-0.050
-0.043
-0.032
-0.019
-0.005
0.006
0.013
0.015
0.012
0.005
-0.002
-0.010
-0.017
-0.023
-0.028
-0.031
0.007
0.011
0.015
0.021
0.027
0.034
0.042
0.050
0.058
0.065
0.070
0.072
0.070
0.064
0.057
0.048
0.039
0.030
0.022
0.013
0.005
-0.002
-0.010
-0.017
-0.023
-0.029
-0.034
-0.038
-0.042
-0.045
-0.048
-0.051
-0.053
-0.055
-0.056
-0.057
-0.056
-0.053
-0.046
-0.035
-0.021
-0.006
0.006
0.014
0.016
0.012
0.005
-0.004
-0.012
-0.020
-0.026
-0.030
-0.034
0.006
0.010
0.015
0.021
0.027
0.035
0.043
0.052
0.061
0.068
0.074
0.076
0.073
0.068
0.060
0.050
0.041
0.032
0.023
0.015
0.006
-0.003
-0.011
-0.019
-0.026
-0.033
-0.038
-0.043
-0.047
-0.050
-0.054
-0.056
-0.059
-0.061
-0.063
-0.063
-0.062
-0.059
-0.053
-0.042
-0.029
-0.014
-0.001
0.007
0.009
0.006
-0.001
-0.009
-0.017
-0.024
-0.030
-0.034
-0.037
0.005
0.009
0.014
0.020
0.026
0.034
0.042
0.051
0.060
0.068
0.074
0.076
0.074
0.069
0.061
0.052
0.043
0.035
0.026
0.017
0.008
-0.001
-0.011
-0.020
-0.029
-0.036
-0.043
-0.048
-0.052
-0.056
-0.060
-0.063
-0.066
-0.069
-0.071
-0.072
-0.072
-0.070
-0.065
-0.057
-0.045
-0.031
-0.019
-0.010
-0.006
-0.008
-0.012
-0.019
-0.025
-0.031
-0.035
-0.039
-0.041
0.004
0.008
0.012
0.018
0.024
0.032
0.040
0.049
0.058
0.066
0.071
0.073
0.072
0.068
0.061
0.053
0.045
0.038
0.030
0.022
0.013
0.003
-0.008
-0.019
-0.030
-0.039
-0.046
-0.053
-0.058
-0.062
-0.067
-0.071
-0.075
-0.079
-0.083
-0.086
-0.088
-0.089
-0.087
-0.082
-0.073
-0.061
-0.049
-0.038
-0.032
-0.030
-0.031
-0.034
-0.037
-0.040
-0.043
-0.045
-0.046
0.002
0.006
0.010
0.016
0.022
0.029
0.037
0.045
0.053
0.060
0.065
0.068
0.068
0.064
0.059
0.054
0.048
0.042
0.036
0.030
0.021
0.011
-0.001
-0.015
-0.027
-0.039
-0.049
-0.056
-0.063
-0.069
-0.074
-0.080
-0.085
-0.091
-0.098
-0.105
-0.111
-0.117
-0.121
-0.121
-0.116
-0.106
-0.093
-0.080
-0.068
-0.060
-0.055
-0.053
-0.052
-0.052
-0.052
-0.052
-0.052
0.000
0.004
0.008
0.013
0.018
0.025
0.032
0.039
0.046
0.053
0.058
0.061
0.061
0.060
0.057
0.053
0.050
0.047
0.045
0.041
0.035
0.025
0.011
-0.005
-0.021
-0.036
-0.049
-0.060
-0.068
-0.075
-0.082
-0.089
-0.097
-0.107
-0.118
-0.131
-0.144
-0.159
-0.173
-0.182
-0.184
-0.175
-0.158
-0.137
-0.116
-0.099
-0.086
-0.076
-0.070
-0.065
-0.062
-0.060
-0.058
-0.002
0.001
0.005
0.009
0.014
0.020
0.026
0.032
0.039
0.044
0.049
0.052
0.053
0.053
0.053
0.052
0.053
0.054
0.056
0.056
0.054
0.045
0.030
0.011
-0.011
-0.031
-0.048
-0.062
-0.073
-0.082
-0.091
-0.100
-0.111
-0.125
-0.143
-0.165
-0.192
-0.222
-0.254
-0.280
-0.291
-0.282
-0.254
-0.218
-0.181
-0.149
-0.123
-0.104
-0.090
-0.080
-0.073
-0.068
-0.065
-0.004
-0.002
0.002
0.005
0.010
0.015
0.020
0.025
0.031
0.035
0.040
0.043
0.045
0.047
0.048
0.051
0.055
0.061
0.068
0.074
0.076
0.070
0.054
0.030
0.002
-0.024
-0.046
-0.064
-0.078
-0.089
-0.100
-0.111
-0.126
-0.146
-0.173
-0.209
-0.255
-0.313
-0.382
-0.446
-0.479
-0.464
-0.409
-0.338
-0.270
-0.212
-0.167
-0.135
-0.112
-0.096
-0.085
-0.077
-0.071
-0.007
-0.004
-0.002
0.002
0.005
0.009
0.013
0.018
0.022
0.027
0.030
0.034
0.036
0.039
0.043
0.048
0.056
0.066
0.079
0.091
0.098
0.095
0.077
0.048
0.014
-0.018
-0.046
-0.067
-0.083
-0.097
-0.109
-0.122
-0.141
-0.167
-0.204
-0.257
-0.332
-0.440
-0.585
-0.746
-0.840
-0.803
-0.676
-0.529
-0.398
-0.294
-0.220
-0.170
-0.135
-0.112
-0.097
-0.086
-0.078
-0.009
-0.007
-0.005
-0.002
0.001
0.004
0.007
0.011
0.015
0.018
0.022
0.025
0.028
0.032
0.037
0.044
0.054
0.068
0.084
0.101
0.112
0.110
0.091
0.058
0.018
-0.019
-0.050
-0.074
-0.091
-0.105
-0.118
-0.133
-0.154
-0.185
-0.231
-0.303
-0.414
-0.596
-0.895
-1.324
-1.629
-1.504
-1.177
-0.857
-0.592
-0.403
-0.282
-0.206
-0.159
-0.128
-0.108
-0.094
-0.084
-0.012
-0.010
-0.008
-0.006
-0.004
-0.001
0.001
0.004
0.007
0.010
0.013
0.017
0.020
0.024
0.030
0.038
0.050
0.064
0.082
0.100
0.110
0.108
0.087
0.050
0.008
-0.031
-0.063
-0.087
-0.103
-0.116
-0.128
-0.143
-0.165
-0.199
-0.251
-0.335
-0.477
-0.739
-1.276
-2.319
-3.339
-2.916
-2.224
-1.486
-0.885
-0.537
-0.347
-0.242
-0.180
-0.142
-0.117
-0.101
-0.089
-0.015
-0.013
-0.012
-0.010
-0.008
-0.006
-0.004
-0.002
0.001
0.003
0.006
0.009
0.012
0.017
0.023
0.031
0.042
0.055
0.071
0.085
0.092
0.085
0.060
0.022
-0.020
-0.059
-0.088
-0.108
-0.120
-0.130
-0.140
-0.153
-0.174
-0.208
-0.261
-0.348
-0.501
-0.799
-1.457
-2.955
-4.867
-5.055
-5.210
-2.770
-1.271
-0.668
-0.402
-0.270
-0.196
-0.152
-0.125
-0.106
-0.093
-0.017
-0.016
-0.015
-0.014
-0.012
-0.011
-0.009
-0.007
-0.005
-0.003
-0.001
0.002
0.005
0.009
0.015
0.022
0.031
0.042
0.053
0.061
0.060
0.046
0.016
-0.025
-0.068
-0.103
-0.126
-0.138
-0.143
-0.147
-0.152
-0.163
-0.182
-0.214
-0.263
-0.343
-0.480
-0.739
-1.262
-2.269
-3.632
-6.407
-10.762
-3.877
-1.474
-0.727
-0.426
-0.282
-0.205
-0.158
-0.129
-0.110
-0.096
-0.019
-0.019
-0.018
-0.017
-0.016
-0.015
-0.013
-0.012
-0.011
-0.009
-0.007
-0.004
-0.001
0.002
0.007
0.013
0.020
0.027
0.032
0.032
0.022
0.000
-0.038
-0.085
-0.131
-0.163
-0.177
-0.177
-0.171
-0.166
-0.166
-0.174
-0.190
-0.218
-0.262
-0.329
-0.437
-0.621
-0.944
-1.457
-2.203
-3.523
-4.391
-2.534
-1.228
-0.664
-0.408
-0.277
-0.204
-0.159
-0.131
-0.111
-0.098
-0.022
-0.021
-0.021
-0.020
-0.019
-0.019
-0.018
-0.017
-0.015
-0.014
-0.012
-0.010
-0.007
-0.004
0.
0.004
0.009
0.012
0.012
0.005
-0.013
-0.045
-0.093
-0.149
-0.200
-0.231
-0.235
-0.220
-0.201
-0.186
-0.181
-0.185
-0.198
-0.222
-0.259
-0.314
-0.394
-0.517
-0.701
-0.962
-1.288
-1.639
-1.716
-1.311
-0.840
-0.534
-0.359
-0.257
-0.195
-0.155
-0.129
-0.111
-0.098
-0.024
-0.024
-0.023
-0.023
-0.022
-0.022
-0.021
-0.021
-0.020
-0.018
-0.017
-0.015
-0.013
-0.010
-0.006
-0.003
0.000
0.001
-0.003
-0.015
-0.039
-0.080
-0.137
-0.203
-0.261
-0.292
-0.286
-0.257
-0.225
-0.202
-0.192
-0.194
-0.205
-0.224
-0.254
-0.298
-0.357
-0.439
-0.555
-0.700
-0.837
-0.918
-0.889
-0.745
-0.561
-0.408
-0.300
-0.228
-0.180
-0.147
-0.124
-0.108
-0.097
-0.026
-0.026
-0.026
-0.025
-0.025
-0.025
-0.025
-0.024
-0.023
-0.022
-0.021
-0.019
-0.017
-0.014
-0.011
-0.008
-0.005
-0.006
-0.011
-0.026
-0.053
-0.098
-0.159
-0.231
-0.292
-0.323
-0.313
-0.277
-0.238
-0.212
-0.199
-0.199
-0.207
-0.221
-0.242
-0.271
-0.308
-0.360
-0.443
-0.550
-0.620
-0.612
-0.555
-0.472
-0.385
-0.307
-0.243
-0.196
-0.161
-0.136
-0.118
-0.104
-0.094
-0.028
-0.028
-0.028
-0.028
-0.028
-0.028
-0.027
-0.027
-0.027
-0.026
-0.024
-0.023
-0.021
-0.018
-0.014
-0.011
-0.008
-0.008
-0.013
-0.027
-0.054
-0.097
-0.157
-0.225
-0.284
-0.312
-0.305
-0.272
-0.237
-0.212
-0.200
-0.198
-0.203
-0.211
-0.220
-0.230
-0.239
-0.252
-0.300
-0.387
-0.443
-0.421
-0.366
-0.312
-0.266
-0.227
-0.193
-0.165
-0.142
-0.124
-0.110
-0.099
-0.091
-0.029
-0.029
-0.030
-0.030
-0.030
-0.030
-0.030
-0.030
-0.029
-0.029
-0.028
-0.026
-0.024
-0.020
-0.017
-0.013
-0.009
-0.007
-0.010
-0.022
-0.045
-0.082
-0.134
-0.193
-0.243
-0.272
-0.270
-0.249
-0.224
-0.204
-0.195
-0.192
-0.193
-0.195
-0.193
-0.184
-0.160
-0.123
-0.114
-0.177
-0.245
-0.258
-0.231
-0.198
-0.177
-0.163
-0.149
-0.135
-0.122
-0.110
-0.101
-0.093
-0.086
-0.031
-0.031
-0.031
-0.032
-0.032
-0.032
-0.032
-0.032
-0.032
-0.031
-0.030
-0.028
-0.026
-0.023
-0.019
-0.014
-0.009
-0.005
-0.005
-0.012
-0.030
-0.060
-0.102
-0.149
-0.192
-0.218
-0.224
-0.216
-0.202
-0.191
-0.184
-0.182
-0.180
-0.177
-0.167
-0.144
-0.096
-0.018
0.038
-0.014
-0.098
-0.136
-0.132
-0.115
-0.109
-0.113
-0.113
-0.109
-0.103
-0.097
-0.091
-0.086
-0.082
-0.032
-0.033
-0.033
-0.033
-0.034
-0.034
-0.034
-0.034
-0.034
-0.033
-0.032
-0.031
-0.028
-0.025
-0.020
-0.015
-0.009
-0.003
0.000
-0.003
-0.015
-0.038
-0.070
-0.108
-0.143
-0.168
-0.180
-0.182
-0.178
-0.173
-0.171
-0.168
-0.166
-0.159
-0.145
-0.117
-0.067
0.009
0.065
0.032
-0.031
-0.065
-0.073
-0.067
-0.069
-0.078
-0.084
-0.087
-0.087
-0.085
-0.082
-0.080
-0.077
-0.033
-0.034
-0.034
-0.035
-0.035
-0.036
-0.036
-0.036
-0.036
-0.035
-0.034
-0.033
-0.030
-0.027
-0.022
-0.016
-0.010
-0.003
0.002
0.002
-0.004
-0.021
-0.045
-0.075
-0.104
-0.127
-0.142
-0.150
-0.153
-0.154
-0.154
-0.153
-0.149
-0.142
-0.127
-0.102
-0.063
-0.014
0.018
0.012
-0.012
-0.030
-0.039
-0.042
-0.046
-0.054
-0.063
-0.069
-0.072
-0.074
-0.074
-0.073
-0.072
-0.034
-0.035
-0.036
-0.036
-0.037
-0.037
-0.037
-0.037
-0.037
-0.037
-0.036
-0.034
-0.032
-0.029
-0.024
-0.018
-0.012
-0.005
0.001
0.003
-0.001
-0.012
-0.030
-0.053
-0.076
-0.097
-0.113
-0.124
-0.130
-0.134
-0.136
-0.136
-0.133
-0.126
-0.114
-0.094
-0.066
-0.036
-0.015
-0.008
-0.011
-0.016
-0.019
-0.023
-0.029
-0.037
-0.046
-0.054
-0.061
-0.065
-0.067
-0.068
-0.068
-0.035
-0.036
-0.037
-0.037
-0.038
-0.038
-0.038
-0.039
-0.039
-0.038
-0.037
-0.036
-0.034
-0.031
-0.027
-0.021
-0.015
-0.009
-0.004
-0.001
-0.002
-0.010
-0.023
-0.040
-0.059
-0.077
-0.091
-0.103
-0.110
-0.116
-0.119
-0.119
-0.117
-0.112
-0.102
-0.086
-0.066
-0.045
-0.030
-0.020
-0.014
-0.009
-0.009
-0.011
-0.017
-0.025
-0.035
-0.044
-0.052
-0.057
-0.061
-0.063
-0.064
-0.036
-0.037
-0.037
-0.038
-0.039
-0.039
-0.039
-0.040
-0.040
-0.039
-0.038
-0.037
-0.035
-0.033
-0.029
-0.025
-0.020
-0.014
-0.010
-0.007
-0.007
-0.012
-0.022
-0.035
-0.049
-0.063
-0.076
-0.086
-0.094
-0.100
-0.103
-0.104
-0.102
-0.098
-0.089
-0.076
-0.061
-0.046
-0.034
-0.024
-0.016
-0.009
-0.005
-0.005
-0.010
-0.018
-0.028
-0.037
-0.045
-0.052
-0.056
-0.059
-0.061
-0.037
-0.037
-0.038
-0.039
-0.039
-0.040
-0.040
-0.040
-0.040
-0.040
-0.039
-0.038
-0.037
-0.034
-0.031
-0.028
-0.024
-0.019
-0.016
-0.013
-0.014
-0.017
-0.023
-0.033
-0.044
-0.055
-0.065
-0.074
-0.081
-0.086
-0.089
-0.090
-0.089
-0.084
-0.076
-0.065
-0.053
-0.042
-0.033
-0.025
-0.017
-0.010
-0.006
-0.005
-0.008
-0.016
-0.024
-0.033
-0.042
-0.048
-0.053
-0.056
-0.058
-0.037
-0.038
-0.038
-0.039
-0.040
-0.040
-0.041
-0.041
-0.041
-0.041
-0.040
-0.039
-0.038
-0.036
-0.033
-0.030
-0.027
-0.024
-0.021
-0.019
-0.019
-0.021
-0.026
-0.032
-0.040
-0.049
-0.057
-0.064
-0.070
-0.074
-0.077
-0.078
-0.076
-0.072
-0.065
-0.056
-0.046
-0.037
-0.030
-0.024
-0.018
-0.012
-0.008
-0.007
-0.010
-0.016
-0.024
-0.032
-0.040
-0.046
-0.051
-0.054
-0.056
-0.037
-0.038
-0.039
-0.039
-0.040
-0.041
-0.041
-0.041
-0.041
-0.041
-0.041
-0.040
-0.039
-0.037
-0.035
-0.033
-0.030
-0.027
-0.025
-0.023
-0.023
-0.024
-0.027
-0.032
-0.038
-0.044
-0.050
-0.056
-0.061
-0.064
-0.067
-0.067
-0.066
-0.062
-0.056
-0.049
-0.041
-0.034
-0.029
-0.024
-0.019
-0.015
-0.012
-0.012
-0.014
-0.020
-0.026
-0.033
-0.040
-0.045
-0.049
-0.052
-0.055
-0.038
-0.038
-0.039
-0.040
-0.040
-0.041
-0.041
-0.041
-0.041
-0.041
-0.041
-0.040
-0.039
-0.038
-0.036
-0.034
-0.032
-0.029
-0.027
-0.026
-0.025
-0.026
-0.028
-0.031
-0.035
-0.039
-0.044
-0.049
-0.053
-0.056
-0.058
-0.059
-0.058
-0.055
-0.050
-0.044
-0.039
-0.033
-0.029
-0.026
-0.022
-0.019
-0.017
-0.018
-0.020
-0.024
-0.029
-0.035
-0.040
-0.045
-0.049
-0.052
-0.054
-0.038
-0.039
-0.039
-0.040
-0.040
-0.041
-0.041
-0.041
-0.041
-0.041
-0.041
-0.040
-0.039
-0.038
-0.037
-0.035
-0.033
-0.031
-0.029
-0.027
-0.026
-0.026
-0.027
-0.029
-0.032
-0.035
-0.039
-0.042
-0.046
-0.049
-0.051
-0.051
-0.051
-0.049
-0.046
-0.042
-0.038
-0.034
-0.031
-0.028
-0.026
-0.024
-0.023
-0.024
-0.026
-0.029
-0.033
-0.038
-0.042
-0.046
-0.049
-0.051
-0.053
-0.038
-0.039
-0.039
-0.040
-0.040
-0.041
-0.041
-0.041
-0.041
-0.041
-0.041
-0.040
-0.039
-0.038
-0.037
-0.035
-0.033
-0.031
-0.029
-0.028
-0.026
-0.026
-0.026
-0.027
-0.028
-0.031
-0.033
-0.036
-0.039
-0.042
-0.044
-0.045
-0.046
-0.045
-0.043
-0.041
-0.038
-0.036
-0.034
-0.032
-0.030
-0.029
-0.029
-0.029
-0.031
-0.033
-0.037
-0.040
-0.043
-0.046
-0.049
-0.051
-0.052
-0.038
-0.039
-0.039
-0.040
-0.040
-0.041
-0.041
-0.041
-0.041
-0.041
-0.041
-0.040
-0.039
-0.038
-0.037
-0.035
-0.033
-0.031
-0.029
-0.027
-0.026
-0.024
-0.024
-0.024
-0.025
-0.026
-0.029
-0.031
-0.034
-0.037
-0.039
-0.041
-0.041
-0.042
-0.041
-0.040
-0.039
-0.037
-0.036
-0.035
-0.034
-0.033
-0.033
-0.034
-0.035
-0.037
-0.040
-0.042
-0.045
-0.047
-0.049
-0.051
-0.052
-0.038
-0.039
-0.039
-0.040
-0.040
-0.040
-0.041
-0.041
-0.041
-0.041
-0.040
-0.040
-0.039
-0.038
-0.036
-0.035
-0.033
-0.031
-0.029
-0.027
-0.025
-0.023
-0.022
-0.021
-0.022
-0.023
-0.024
-0.027
-0.029
-0.032
-0.034
-0.036
-0.038
-0.039
-0.039
-0.039
-0.039
-0.039
-0.038
-0.037
-0.037
-0.037
-0.037
-0.038
-0.039
-0.041
-0.042
-0.044
-0.046
-0.048
-0.049
-0.051
-0.052
-0.038
-0.038
-0.039
-0.039
-0.040
-0.040
-0.040
-0.041
-0.041
-0.040
-0.040
-0.039
-0.039
-0.037
-0.036
-0.034
-0.032
-0.030
-0.028
-0.026
-0.024
-0.022
-0.020
-0.019
-0.019
-0.019
-0.021
-0.023
-0.025
-0.028
-0.031
-0.033
-0.035
-0.037
-0.038
-0.039
-0.039
-0.039
-0.040
-0.040
-0.040
-0.040
-0.040
-0.041
-0.042
-0.043
-0.044
-0.046
-0.047
-0.049
-0.050
-0.051
-0.051
-0.038
-0.038
-0.039
-0.039
-0.040
-0.040
-0.040
-0.040
-0.040
-0.040
-0.040
-0.039
-0.038
-0.037
-0.036
-0.034
-0.032
-0.030
-0.028
-0.025
-0.023
-0.021
-0.019
-0.017
-0.017
-0.017
-0.018
-0.020
-0.023
-0.025
-0.028
-0.031
-0.033
-0.035
-0.037
-0.038
-0.039
-0.040
-0.041
-0.041
-0.041
-0.042
-0.042
-0.043
-0.044
-0.045
-0.046
-0.047
-0.048
-0.049
-0.050
-0.050
-0.051
-0.038
-0.038
-0.039
-0.039
-0.039
-0.040
-0.040
-0.040
-0.040
-0.040
-0.039
-0.039
-0.038
-0.037
-0.035
-0.034
-0.032
-0.030
-0.027
-0.025
-0.022
-0.020
-0.018
-0.017
-0.016
-0.016
-0.017
-0.019
-0.021
-0.024
-0.027
-0.029
-0.032
-0.034
-0.036
-0.038
-0.040
-0.041
-0.041
-0.042
-0.043
-0.043
-0.044
-0.045
-0.045
-0.046
-0.047
-0.048
-0.048
-0.049
-0.050
-0.050
-0.050
-0.037
-0.038
-0.038
-0.039
-0.039
-0.039
-0.039
-0.039
-0.039
-0.039
-0.039
-0.038
-0.037
-0.036
-0.035
-0.033
-0.032
-0.030
-0.027
-0.025
-0.023
-0.020
-0.018
-0.017
-0.016
-0.016
-0.017
-0.018
-0.020
-0.023
-0.026
-0.029
-0.031
-0.034
-0.036
-0.038
-0.040
-0.041
-0.042
-0.043
-0.044
-0.044
-0.045
-0.046
-0.046
-0.047
-0.048
-0.048
-0.049
-0.049
-0.050
-0.050
-0.050
-0.037
-0.038
-0.038
-0.038
-0.039
-0.039
-0.039
-0.039
-0.039
-0.039
-0.038
-0.038
-0.037
-0.036
-0.035
-0.033
-0.032
-0.030
-0.028
-0.025
-0.023
-0.021
-0.019
-0.018
-0.017
-0.017
-0.017
-0.019
-0.021
-0.023
-0.026
-0.029
-0.031
-0.034
-0.036
-0.038
-0.040
-0.041
-0.042
-0.043
-0.044
-0.045
-0.046
-0.046
-0.047
-0.047
-0.048
-0.048
-0.049
-0.049
-0.049
-0.050
-0.050
-0.037
-0.037
-0.038
-0.038
-0.038
-0.038
-0.039
-0.039
-0.039
-0.038
-0.038
-0.037
-0.037
-0.036
-0.035
-0.033
-0.032
-0.030
-0.028
-0.026
-0.024
-0.022
-0.020
-0.019
-0.018
-0.018
-0.019
-0.020
-0.022
-0.024
-0.026
-0.029
-0.032
-0.034
-0.036
-0.038
-0.040
-0.041
-0.042
-0.044
-0.044
-0.045
-0.046
-0.046
-0.047
-0.047
-0.048
-0.048
-0.049
-0.049
-0.049
-0.049
-0.049
-0.037
-0.037
-0.037
-0.038
-0.038
-0.038
-0.038
-0.038
-0.038
-0.038
-0.038
-0.037
-0.037
-0.036
-0.035
-0.034
-0.032
-0.031
-0.029
-0.027
-0.025
-0.024
-0.022
-0.021
-0.020
-0.020
-0.021
-0.022
-0.023
-0.025
-0.027
-0.030
-0.032
-0.034
-0.036
-0.038
-0.040
-0.041
-0.043
-0.044
-0.044
-0.045
-0.046
-0.046
-0.047
-0.047
-0.048
-0.048
-0.048
-0.048
-0.049
-0.049
-0.049
-0.001
0.000
0.001
0.002
0.003
0.004
0.005
0.005
0.006
0.006
0.007
0.007
0.007
0.007
0.007
0.006
0.005
0.005
0.004
0.003
0.002
0.000
-0.001
-0.002
-0.004
-0.005
-0.006
-0.008
-0.009
-0.010
-0.012
-0.013
-0.014
-0.015
-0.016
-0.017
-0.018
-0.018
-0.019
-0.020
-0.020
-0.021
-0.021
-0.021
-0.022
-0.022
-0.022
-0.023
-0.023
-0.023
-0.024
-0.024
-0.024
0.000
0.001
0.002
0.003
0.004
0.005
0.006
0.007
0.007
0.008
0.008
0.008
0.008
0.008
0.008
0.007
0.007
0.006
0.005
0.004
0.003
0.001
0.000
-0.002
-0.003
-0.005
-0.006
-0.008
-0.009
-0.010
-0.012
-0.013
-0.014
-0.015
-0.016
-0.017
-0.018
-0.019
-0.020
-0.020
-0.021
-0.021
-0.021
-0.022
-0.022
-0.022
-0.023
-0.023
-0.023
-0.024
-0.024
-0.024
-0.025
0.001
0.002
0.003
0.004
0.005
0.006
0.007
0.008
0.009
0.009
0.010
0.010
0.010
0.010
0.009
0.009
0.008
0.007
0.006
0.005
0.003
0.002
0.000
-0.001
-0.003
-0.004
-0.006
-0.008
-0.009
-0.011
-0.012
-0.014
-0.015
-0.016
-0.017
-0.018
-0.019
-0.020
-0.020
-0.021
-0.021
-0.021
-0.022
-0.022
-0.022
-0.023
-0.023
-0.023
-0.024
-0.024
-0.024
-0.025
-0.025
0.002
0.003
0.004
0.005
0.006
0.008
0.009
0.010
0.010
0.011
0.011
0.012
0.012
0.011
0.011
0.010
0.009
0.008
0.007
0.006
0.004
0.003
0.001
-0.001
-0.002
-0.004
-0.006
-0.008
-0.009
-0.011
-0.013
-0.014
-0.015
-0.017
-0.018
-0.019
-0.020
-0.020
-0.021
-0.021
-0.022
-0.022
-0.022
-0.022
-0.022
-0.023
-0.023
-0.023
-0.024
-0.024
-0.024
-0.025
-0.025
0.002
0.004
0.005
0.006
0.008
0.009
0.010
0.011
0.012
0.013
0.013
0.014
0.014
0.013
0.013
0.012
0.011
0.010
0.008
0.007
0.005
0.003
0.002
0.000
-0.002
-0.004
-0.006
-0.008
-0.010
-0.011
-0.013
-0.015
-0.016
-0.017
-0.019
-0.020
-0.020
-0.021
-0.021
-0.022
-0.022
-0.022
-0.022
-0.022
-0.023
-0.023
-0.023
-0.023
-0.024
-0.024
-0.025
-0.025
-0.026
0.003
0.005
0.006
0.008
0.009
0.010
0.012
0.013
0.014
0.015
0.015
0.016
0.016
0.015
0.015
0.014
0.012
0.011
0.009
0.008
0.006
0.004
0.002
0.
-0.002
-0.004
-0.006
-0.008
-0.010
-0.012
-0.014
-0.015
-0.017
-0.018
-0.020
-0.021
-0.021
-0.022
-0.022
-0.022
-0.023
-0.022
-0.022
-0.022
-0.022
-0.023
-0.023
-0.023
-0.024
-0.024
-0.025
-0.025
-0.026
0.004
0.005
0.007
0.009
0.010
0.012
0.014
0.015
0.016
0.017
0.018
0.018
0.018
0.017
0.017
0.016
0.014
0.013
0.011
0.009
0.007
0.005
0.002
0.000
-0.002
-0.004
-0.006
-0.009
-0.011
-0.013
-0.015
-0.016
-0.018
-0.020
-0.021
-0.022
-0.023
-0.023
-0.023
-0.023
-0.023
-0.023
-0.022
-0.022
-0.022
-0.022
-0.022
-0.023
-0.023
-0.024
-0.025
-0.025
-0.026
0.005
0.006
0.008
0.010
0.012
0.014
0.016
0.017
0.019
0.020
0.020
0.021
0.021
0.020
0.019
0.018
0.016
0.014
0.012
0.010
0.007
0.005
0.003
0.000
-0.002
-0.005
-0.007
-0.009
-0.012
-0.014
-0.016
-0.018
-0.020
-0.021
-0.022
-0.023
-0.024
-0.024
-0.024
-0.024
-0.023
-0.023
-0.022
-0.021
-0.021
-0.021
-0.022
-0.022
-0.023
-0.024
-0.024
-0.025
-0.026
0.005
0.007
0.009
0.012
0.014
0.016
0.018
0.020
0.022
0.023
0.024
0.024
0.024
0.023
0.022
0.020
0.018
0.016
0.013
0.011
0.008
0.005
0.003
0.
-0.003
-0.005
-0.008
-0.010
-0.013
-0.015
-0.017
-0.019
-0.021
-0.023
-0.024
-0.025
-0.026
-0.026
-0.026
-0.025
-0.023
-0.022
-0.021
-0.020
-0.020
-0.020
-0.020
-0.021
-0.022
-0.023
-0.024
-0.025
-0.026
0.006
0.008
0.011
0.013
0.016
0.018
0.021
0.023
0.025
0.027
0.028
0.028
0.028
0.027
0.025
0.023
0.021
0.018
0.015
0.012
0.009
0.006
0.003
0.000
-0.003
-0.006
-0.009
-0.012
-0.014
-0.017
-0.019
-0.021
-0.023
-0.025
-0.027
-0.028
-0.028
-0.028
-0.027
-0.025
-0.023
-0.021
-0.019
-0.018
-0.017
-0.017
-0.018
-0.019
-0.020
-0.022
-0.023
-0.025
-0.026
0.007
0.009
0.012
0.015
0.018
0.021
0.024
0.027
0.030
0.032
0.033
0.034
0.033
0.032
0.030
0.027
0.024
0.020
0.017
0.013
0.009
0.006
0.002
-0.001
-0.004
-0.007
-0.010
-0.013
-0.016
-0.019
-0.021
-0.024
-0.026
-0.028
-0.030
-0.031
-0.031
-0.031
-0.029
-0.026
-0.023
-0.020
-0.017
-0.014
-0.013
-0.013
-0.014
-0.016
-0.018
-0.020
-0.022
-0.024
-0.026
0.008
0.010
0.013
0.017
0.020
0.024
0.028
0.032
0.035
0.038
0.040
0.040
0.040
0.038
0.035
0.031
0.027
0.023
0.018
0.014
0.010
0.006
0.002
-0.002
-0.006
-0.009
-0.012
-0.015
-0.018
-0.021
-0.024
-0.026
-0.029
-0.031
-0.033
-0.034
-0.035
-0.034
-0.031
-0.027
-0.022
-0.017
-0.012
-0.009
-0.008
-0.008
-0.010
-0.012
-0.015
-0.018
-0.021
-0.024
-0.026
0.008
0.011
0.015
0.019
0.023
0.028
0.033
0.037
0.042
0.045
0.048
0.048
0.047
0.045
0.041
0.036
0.031
0.026
0.020
0.015
0.010
0.005
0.001
-0.004
-0.008
-0.011
-0.015
-0.018
-0.021
-0.024
-0.027
-0.030
-0.032
-0.035
-0.037
-0.039
-0.040
-0.038
-0.035
-0.028
-0.020
-0.012
-0.005
-0.001
0.001
0.000
-0.003
-0.007
-0.011
-0.015
-0.019
-0.023
-0.026
0.009
0.012
0.016
0.021
0.026
0.032
0.037
0.043
0.049
0.054
0.057
0.058
0.057
0.054
0.048
0.042
0.035
0.029
0.022
0.016
0.010
0.005
-0.001
-0.006
-0.010
-0.014
-0.018
-0.021
-0.025
-0.028
-0.031
-0.033
-0.036
-0.039
-0.042
-0.044
-0.045
-0.044
-0.039
-0.029
-0.017
-0.005
0.004
0.010
0.012
0.010
0.005
0.000
-0.007
-0.013
-0.018
-0.022
-0.026
0.009
0.013
0.018
0.023
0.029
0.036
0.043
0.050
0.058
0.064
0.069
0.070
0.068
0.064
0.057
0.048
0.040
0.032
0.024
0.017
0.010
0.004
-0.002
-0.008
-0.013
-0.018
-0.022
-0.025
-0.029
-0.032
-0.035
-0.037
-0.040
-0.043
-0.046
-0.049
-0.051
-0.050
-0.043
-0.030
-0.014
0.003
0.016
0.024
0.026
0.023
0.015
0.007
-0.002
-0.010
-0.016
-0.022
-0.026
0.010
0.014
0.019
0.025
0.032
0.040
0.048
0.058
0.067
0.075
0.081
0.083
0.081
0.074
0.065
0.055
0.044
0.035
0.026
0.017
0.010
0.002
-0.005
-0.011
-0.017
-0.022
-0.026
-0.030
-0.033
-0.036
-0.039
-0.042
-0.045
-0.047
-0.050
-0.054
-0.056
-0.054
-0.046
-0.030
-0.008
0.013
0.031
0.040
0.042
0.036
0.026
0.014
0.003
-0.007
-0.015
-0.022
-0.026
0.010
0.014
0.020
0.026
0.034
0.043
0.053
0.064
0.075
0.086
0.093
0.096
0.093
0.085
0.073
0.061
0.048
0.037
0.028
0.018
0.009
0.001
-0.007
-0.014
-0.021
-0.026
-0.031
-0.035
-0.038
-0.042
-0.044
-0.047
-0.049
-0.052
-0.054
-0.056
-0.058
-0.055
-0.046
-0.027
-0.002
0.023
0.044
0.056
0.057
0.048
0.035
0.020
0.005
-0.006
-0.016
-0.023
-0.028
0.010
0.014
0.020
0.027
0.035
0.045
0.057
0.069
0.082
0.094
0.103
0.106
0.103
0.093
0.079
0.065
0.052
0.040
0.029
0.019
0.009
-0.001
-0.010
-0.018
-0.025
-0.032
-0.037
-0.041
-0.044
-0.047
-0.050
-0.052
-0.054
-0.056
-0.058
-0.059
-0.058
-0.054
-0.044
-0.025
0.001
0.029
0.052
0.065
0.065
0.055
0.039
0.021
0.005
-0.007
-0.017
-0.025
-0.030
0.009
0.014
0.020
0.027
0.036
0.047
0.059
0.073
0.087
0.100
0.109
0.113
0.109
0.099
0.084
0.069
0.055
0.043
0.032
0.020
0.010
-0.001
-0.012
-0.022
-0.030
-0.037
-0.043
-0.047
-0.051
-0.054
-0.056
-0.059
-0.061
-0.062
-0.063
-0.063
-0.061
-0.055
-0.045
-0.027
-0.002
0.025
0.049
0.062
0.062
0.052
0.035
0.017
0.001
-0.011
-0.021
-0.028
-0.033
0.008
0.013
0.019
0.026
0.035
0.046
0.058
0.072
0.087
0.100
0.110
0.114
0.111
0.101
0.087
0.072
0.059
0.047
0.035
0.024
0.012
0.000
-0.013
-0.024
-0.034
-0.042
-0.049
-0.053
-0.057
-0.060
-0.063
-0.066
-0.068
-0.070
-0.071
-0.070
-0.068
-0.063
-0.054
-0.038
-0.017
0.007
0.029
0.043
0.044
0.036
0.022
0.006
-0.008
-0.019
-0.027
-0.033
-0.037
0.006
0.011
0.017
0.024
0.033
0.044
0.056
0.069
0.083
0.096
0.106
0.110
0.108
0.099
0.087
0.074
0.062
0.051
0.041
0.031
0.018
0.005
-0.010
-0.024
-0.036
-0.046
-0.054
-0.059
-0.064
-0.068
-0.071
-0.074
-0.077
-0.080
-0.082
-0.083
-0.083
-0.080
-0.074
-0.063
-0.047
-0.027
-0.007
0.007
0.012
0.008
-0.001
-0.011
-0.021
-0.029
-0.035
-0.040
-0.043
0.005
0.009
0.015
0.022
0.030
0.040
0.051
0.063
0.076
0.088
0.097
0.101
0.100
0.094
0.085
0.075
0.066
0.058
0.051
0.042
0.031
0.017
0.000
-0.018
-0.034
-0.047
-0.058
-0.065
-0.070
-0.075
-0.079
-0.084
-0.089
-0.094
-0.099
-0.103
-0.106
-0.109
-0.109
-0.105
-0.095
-0.080
-0.061
-0.045
-0.034
-0.030
-0.031
-0.034
-0.039
-0.043
-0.046
-0.048
-0.049
0.002
0.007
0.012
0.018
0.025
0.034
0.044
0.055
0.066
0.077
0.085
0.089
0.089
0.086
0.081
0.075
0.070
0.067
0.065
0.061
0.054
0.041
0.022
-0.002
-0.025
-0.044
-0.058
-0.068
-0.076
-0.082
-0.088
-0.095
-0.102
-0.111
-0.121
-0.131
-0.142
-0.153
-0.164
-0.172
-0.170
-0.157
-0.136
-0.113
-0.092
-0.077
-0.067
-0.062
-0.059
-0.058
-0.057
-0.057
-0.056
0.000
0.004
0.008
0.014
0.020
0.028
0.037
0.046
0.055
0.064
0.071
0.075
0.077
0.076
0.075
0.074
0.075
0.078
0.084
0.089
0.089
0.079
0.057
0.026
-0.006
-0.034
-0.055
-0.070
-0.081
-0.090
-0.098
-0.107
-0.117
-0.132
-0.150
-0.171
-0.196
-0.223
-0.254
-0.280
-0.291
-0.278
-0.245
-0.203
-0.165
-0.133
-0.109
-0.093
-0.082
-0.075
-0.070
-0.066
-0.063
-0.003
0.001
0.005
0.009
0.015
0.021
0.028
0.036
0.044
0.051
0.057
0.061
0.064
0.066
0.068
0.072
0.079
0.091
0.107
0.124
0.135
0.132
0.108
0.067
0.022
-0.018
-0.049
-0.071
-0.086
-0.097
-0.107
-0.119
-0.134
-0.156
-0.186
-0.226
-0.275
-0.334
-0.405
-0.473
-0.506
-0.480
-0.412
-0.332
-0.259
-0.201
-0.158
-0.127
-0.106
-0.092
-0.083
-0.076
-0.071
-0.006
-0.003
0.001
0.005
0.009
0.014
0.020
0.026
0.033
0.038
0.044
0.048
0.052
0.056
0.061
0.069
0.082
0.102
0.129
0.160
0.185
0.190
0.164
0.112
0.052
-0.002
-0.043
-0.072
-0.092
-0.106
-0.118
-0.131
-0.150
-0.180
-0.225
-0.289
-0.377
-0.495
-0.658
-0.848
-0.953
-0.874
-0.699
-0.528
-0.389
-0.286
-0.213
-0.164
-0.132
-0.110
-0.095
-0.085
-0.078
-0.009
-0.006
-0.003
0.
0.004
0.008
0.012
0.017
0.022
0.027
0.032
0.036
0.040
0.046
0.053
0.065
0.082
0.108
0.143
0.185
0.222
0.233
0.204
0.142
0.070
0.006
-0.043
-0.077
-0.100
-0.115
-0.128
-0.143
-0.164
-0.200
-0.257
-0.346
-0.479
-0.692
-1.075
-1.712
-2.188
-1.807
-1.243
-0.856
-0.581
-0.394
-0.276
-0.203
-0.157
-0.127
-0.107
-0.094
-0.084
-0.011
-0.009
-0.007
-0.005
-0.002
0.002
0.005
0.009
0.013
0.017
0.021
0.025
0.030
0.036
0.044
0.057
0.077
0.106
0.144
0.188
0.226
0.237
0.206
0.139
0.062
-0.006
-0.057
-0.092
-0.113
-0.127
-0.139
-0.153
-0.176
-0.214
-0.276
-0.378
-0.547
-0.870
-1.642
-3.965
-8.020
-4.315
-2.375
-1.508
-0.880
-0.530
-0.344
-0.240
-0.179
-0.142
-0.118
-0.102
-0.090
-0.014
-0.013
-0.011
-0.009
-0.007
-0.004
-0.001
0.002
0.005
0.008
0.011
0.015
0.020
0.026
0.035
0.048
0.067
0.093
0.127
0.165
0.194
0.197
0.161
0.094
0.019
-0.046
-0.091
-0.119
-0.134
-0.144
-0.151
-0.163
-0.184
-0.221
-0.282
-0.381
-0.557
-0.924
-1.922
-6.148
-25.991
-6.800
-6.763
-3.119
-1.308
-0.669
-0.403
-0.270
-0.197
-0.154
-0.126
-0.108
-0.095
-0.017
-0.016
-0.015
-0.013
-0.011
-0.009
-0.007
-0.005
-0.003
0.
0.003
0.007
0.011
0.017
0.025
0.037
0.053
0.073
0.098
0.122
0.136
0.124
0.079
0.011
-0.061
-0.118
-0.151
-0.163
-0.165
-0.165
-0.166
-0.174
-0.193
-0.226
-0.281
-0.366
-0.514
-0.817
-1.530
-3.339
-5.957
-9.110
-27.911
-4.966
-1.557
-0.738
-0.430
-0.286
-0.208
-0.161
-0.132
-0.112
-0.099
-0.020
-0.019
-0.018
-0.017
-0.016
-0.014
-0.013
-0.011
-0.009
-0.007
-0.004
-0.001
0.003
0.008
0.015
0.025
0.037
0.051
0.065
0.074
0.069
0.039
-0.019
-0.099
-0.177
-0.227
-0.241
-0.227
-0.206
-0.191
-0.184
-0.189
-0.206
-0.236
-0.283
-0.353
-0.461
-0.653
-1.030
-1.685
-2.561
-4.258
-5.895
-2.937
-1.294
-0.682
-0.417
-0.284
-0.209
-0.164
-0.134
-0.114
-0.101
-0.022
-0.022
-0.021
-0.020
-0.019
-0.019
-0.017
-0.016
-0.015
-0.013
-0.011
-0.008
-0.004
0.001
0.007
0.014
0.023
0.031
0.035
0.031
0.009
-0.040
-0.119
-0.221
-0.319
-0.369
-0.356
-0.305
-0.253
-0.219
-0.205
-0.207
-0.222
-0.250
-0.293
-0.355
-0.441
-0.559
-0.751
-1.049
-1.402
-1.779
-1.873
-1.403
-0.880
-0.555
-0.372
-0.266
-0.202
-0.161
-0.133
-0.114
-0.101
-0.024
-0.024
-0.024
-0.023
-0.023
-0.022
-0.022
-0.021
-0.020
-0.018
-0.016
-0.014
-0.010
-0.006
-0.001
0.006
0.012
0.016
0.014
0.000
-0.034
-0.098
-0.199
-0.331
-0.458
-0.514
-0.471
-0.377
-0.294
-0.244
-0.223
-0.225
-0.238
-0.263
-0.303
-0.365
-0.445
-0.535
-0.663
-0.854
-1.002
-1.030
-0.958
-0.789
-0.592
-0.430
-0.316
-0.239
-0.188
-0.153
-0.129
-0.112
-0.100
-0.027
-0.026
-0.026
-0.026
-0.026
-0.026
-0.025
-0.025
-0.024
-0.023
-0.021
-0.018
-0.015
-0.011
-0.006
0.000
0.005
0.008
0.004
-0.014
-0.053
-0.125
-0.238
-0.385
-0.527
-0.588
-0.528
-0.413
-0.314
-0.257
-0.235
-0.236
-0.249
-0.269
-0.299
-0.345
-0.404
-0.470
-0.604
-0.876
-0.986
-0.796
-0.619
-0.502
-0.408
-0.325
-0.259
-0.208
-0.170
-0.143
-0.123
-0.108
-0.097
-0.028
-0.029
-0.029
-0.029
-0.029
-0.029
-0.029
-0.028
-0.027
-0.026
-0.025
-0.022
-0.019
-0.015
-0.009
-0.003
0.003
0.007
0.004
-0.012
-0.050
-0.119
-0.226
-0.363
-0.490
-0.547
-0.499
-0.399
-0.311
-0.258
-0.238
-0.239
-0.248
-0.260
-0.274
-0.288
-0.291
-0.285
-0.365
-0.671
-0.831
-0.601
-0.405
-0.314
-0.270
-0.236
-0.204
-0.174
-0.149
-0.129
-0.114
-0.103
-0.094
-0.030
-0.031
-0.031
-0.031
-0.031
-0.031
-0.031
-0.031
-0.031
-0.030
-0.028
-0.026
-0.022
-0.018
-0.012
-0.004
0.004
0.011
0.012
0.002
-0.029
-0.088
-0.177
-0.288
-0.387
-0.435
-0.413
-0.350
-0.289
-0.250
-0.235
-0.233
-0.238
-0.242
-0.239
-0.219
-0.154
-0.012
0.097
-0.081
-0.309
-0.313
-0.219
-0.160
-0.151
-0.157
-0.152
-0.140
-0.127
-0.115
-0.104
-0.096
-0.089
-0.032
-0.032
-0.033
-0.033
-0.034
-0.034
-0.034
-0.034
-0.033
-0.033
-0.031
-0.029
-0.025
-0.020
-0.013
-0.004
0.006
0.017
0.024
0.020
-0.001
-0.045
-0.115
-0.198
-0.274
-0.318
-0.318
-0.290
-0.257
-0.235
-0.225
-0.223
-0.223
-0.219
-0.204
-0.162
-0.055
0.222
0.708
0.313
-0.011
-0.118
-0.092
-0.013
-0.031
-0.091
-0.107
-0.109
-0.105
-0.100
-0.094
-0.089
-0.084
-0.033
-0.034
-0.034
-0.035
-0.035
-0.036
-0.036
-0.036
-0.036
-0.035
-0.033
-0.031
-0.027
-0.022
-0.015
-0.005
0.007
0.021
0.032
0.036
0.025
-0.006
-0.057
-0.120
-0.180
-0.221
-0.236
-0.232
-0.222
-0.213
-0.209
-0.207
-0.204
-0.195
-0.174
-0.127
-0.027
0.195
0.523
0.278
0.063
-0.020
-0.029
0.008
-0.004
-0.051
-0.072
-0.081
-0.085
-0.085
-0.084
-0.081
-0.079
-0.035
-0.035
-0.036
-0.036
-0.037
-0.037
-0.038
-0.038
-0.038
-0.037
-0.036
-0.033
-0.030
-0.024
-0.017
-0.007
0.006
0.021
0.035
0.044
0.041
0.021
-0.017
-0.065
-0.113
-0.151
-0.173
-0.183
-0.186
-0.187
-0.187
-0.186
-0.182
-0.172
-0.151
-0.109
-0.038
0.064
0.142
0.116
0.058
0.023
0.006
0.001
-0.007
-0.026
-0.045
-0.059
-0.067
-0.072
-0.074
-0.074
-0.073
-0.036
-0.036
-0.037
-0.038
-0.038
-0.039
-0.039
-0.039
-0.039
-0.039
-0.037
-0.035
-0.032
-0.027
-0.020
-0.010
0.002
0.016
0.031
0.041
0.043
0.030
0.004
-0.033
-0.071
-0.104
-0.128
-0.144
-0.153
-0.159
-0.162
-0.163
-0.159
-0.151
-0.134
-0.102
-0.055
-0.001
0.036
0.044
0.041
0.038
0.031
0.023
0.012
-0.005
-0.025
-0.041
-0.053
-0.061
-0.065
-0.068
-0.069
-0.037
-0.037
-0.038
-0.039
-0.039
-0.040
-0.040
-0.041
-0.041
-0.040
-0.039
-0.037
-0.034
-0.029
-0.023
-0.015
-0.004
0.008
0.021
0.031
0.034
0.026
0.008
-0.019
-0.048
-0.075
-0.098
-0.114
-0.126
-0.133
-0.138
-0.139
-0.137
-0.132
-0.119
-0.096
-0.064
-0.030
-0.004
0.012
0.025
0.037
0.040
0.037
0.026
0.008
-0.011
-0.029
-0.042
-0.052
-0.058
-0.062
-0.064
-0.037
-0.038
-0.039
-0.040
-0.040
-0.041
-0.041
-0.042
-0.042
-0.041
-0.040
-0.038
-0.036
-0.032
-0.027
-0.019
-0.011
-0.001
0.009
0.017
0.019
0.015
0.002
-0.016
-0.038
-0.059
-0.078
-0.092
-0.104
-0.111
-0.116
-0.118
-0.117
-0.112
-0.102
-0.083
-0.058
-0.035
-0.017
-0.003
0.012
0.028
0.039
0.040
0.031
0.015
-0.004
-0.021
-0.035
-0.046
-0.053
-0.058
-0.061
-0.038
-0.039
-0.040
-0.040
-0.041
-0.042
-0.042
-0.042
-0.042
-0.042
-0.041
-0.040
-0.037
-0.034
-0.030
-0.024
-0.017
-0.010
-0.003
0.003
0.005
0.002
-0.006
-0.019
-0.034
-0.050
-0.065
-0.077
-0.086
-0.093
-0.098
-0.100
-0.098
-0.093
-0.082
-0.063
-0.042
-0.026
-0.015
-0.006
0.006
0.020
0.032
0.035
0.028
0.015
-0.002
-0.018
-0.031
-0.042
-0.049
-0.054
-0.058
-0.038
-0.039
-0.040
-0.041
-0.041
-0.042
-0.043
-0.043
-0.043
-0.043
-0.042
-0.041
-0.039
-0.036
-0.033
-0.028
-0.023
-0.017
-0.012
-0.008
-0.007
-0.008
-0.014
-0.022
-0.033
-0.044
-0.055
-0.065
-0.073
-0.079
-0.082
-0.083
-0.082
-0.076
-0.064
-0.046
-0.029
-0.017
-0.010
-0.004
0.004
0.015
0.024
0.026
0.021
0.010
-0.005
-0.018
-0.031
-0.040
-0.047
-0.052
-0.056
-0.039
-0.040
-0.040
-0.041
-0.042
-0.042
-0.043
-0.043
-0.043
-0.043
-0.042
-0.041
-0.040
-0.037
-0.035
-0.031
-0.027
-0.023
-0.019
-0.016
-0.015
-0.015
-0.019
-0.024
-0.031
-0.039
-0.048
-0.055
-0.062
-0.066
-0.069
-0.070
-0.068
-0.062
-0.051
-0.037
-0.024
-0.015
-0.010
-0.005
0.001
0.008
0.014
0.015
0.010
0.001
-0.010
-0.021
-0.032
-0.040
-0.046
-0.051
-0.054
-0.039
-0.040
-0.041
-0.041
-0.042
-0.043
-0.043
-0.043
-0.043
-0.043
-0.043
-0.042
-0.040
-0.038
-0.036
-0.033
-0.030
-0.026
-0.023
-0.020
-0.019
-0.019
-0.021
-0.024
-0.029
-0.035
-0.041
-0.047
-0.052
-0.056
-0.059
-0.059
-0.057
-0.053
-0.045
-0.035
-0.025
-0.018
-0.014
-0.010
-0.005
0.000
0.003
0.003
-0.001
-0.008
-0.017
-0.026
-0.034
-0.041
-0.046
-0.050
-0.053
-0.039
-0.040
-0.041
-0.041
-0.042
-0.043
-0.043
-0.043
-0.043
-0.043
-0.043
-0.042
-0.040
-0.039
-0.037
-0.034
-0.031
-0.028
-0.025
-0.023
-0.021
-0.020
-0.021
-0.022
-0.025
-0.029
-0.034
-0.039
-0.043
-0.047
-0.049
-0.050
-0.049
-0.046
-0.041
-0.035
-0.028
-0.023
-0.019
-0.016
-0.012
-0.010
-0.008
-0.009
-0.012
-0.017
-0.024
-0.031
-0.037
-0.043
-0.047
-0.050
-0.053
-0.039
-0.040
-0.041
-0.041
-0.042
-0.042
-0.043
-0.043
-0.043
-0.043
-0.042
-0.042
-0.040
-0.039
-0.037
-0.034
-0.032
-0.029
-0.026
-0.023
-0.021
-0.019
-0.019
-0.019
-0.021
-0.024
-0.027
-0.031
-0.035
-0.039
-0.041
-0.043
-0.043
-0.042
-0.039
-0.035
-0.031
-0.028
-0.025
-0.022
-0.020
-0.018
-0.018
-0.019
-0.021
-0.025
-0.030
-0.035
-0.040
-0.044
-0.048
-0.050
-0.052
-0.039
-0.040
-0.041
-0.041
-0.042
-0.042
-0.043
-0.043
-0.043
-0.042
-0.042
-0.041
-0.040
-0.039
-0.037
-0.034
-0.032
-0.029
-0.026
-0.023
-0.020
-0.018
-0.016
-0.016
-0.016
-0.018
-0.021
-0.024
-0.028
-0.031
-0.034
-0.037
-0.038
-0.038
-0.037
-0.035
-0.033
-0.031
-0.030
-0.028
-0.027
-0.026
-0.026
-0.027
-0.029
-0.032
-0.035
-0.039
-0.043
-0.046
-0.049
-0.051
-0.052
-0.039
-0.040
-0.040
-0.041
-0.042
-0.042
-0.042
-0.042
-0.042
-0.042
-0.042
-0.041
-0.040
-0.038
-0.036
-0.034
-0.031
-0.028
-0.025
-0.022
-0.019
-0.016
-0.014
-0.012
-0.012
-0.013
-0.015
-0.018
-0.022
-0.025
-0.029
-0.032
-0.034
-0.035
-0.036
-0.036
-0.035
-0.034
-0.034
-0.033
-0.032
-0.032
-0.032
-0.033
-0.035
-0.037
-0.040
-0.042
-0.045
-0.047
-0.049
-0.051
-0.052
-0.039
-0.040
-0.040
-0.041
-0.041
-0.042
-0.042
-0.042
-0.042
-0.042
-0.041
-0.040
-0.039
-0.038
-0.036
-0.033
-0.031
-0.028
-0.024
-0.021
-0.017
-0.014
-0.011
-0.009
-0.008
-0.009
-0.010
-0.013
-0.017
-0.020
-0.024
-0.028
-0.031
-0.033
-0.035
-0.036
-0.036
-0.036
-0.036
-0.036
-0.036
-0.037
-0.037
-0.038
-0.039
-0.041
-0.043
-0.045
-0.047
-0.048
-0.050
-0.051
-0.052
-0.039
-0.039
-0.040
-0.040
-0.041
-0.041
-0.041
-0.041
-0.041
-0.041
-0.041
-0.040
-0.039
-0.037
-0.035
-0.033
-0.030
-0.027
-0.024
-0.020
-0.016
-0.013
-0.010
-0.007
-0.006
-0.006
-0.007
-0.010
-0.013
-0.017
-0.021
-0.025
-0.029
-0.031
-0.034
-0.036
-0.037
-0.038
-0.039
-0.039
-0.040
-0.040
-0.041
-0.042
-0.043
-0.044
-0.045
-0.047
-0.048
-0.049
-0.050
-0.051
-0.052
-0.039
-0.039
-0.040
-0.040
-0.041
-0.041
-0.041
-0.041
-0.041
-0.041
-0.040
-0.039
-0.038
-0.037
-0.035
-0.033
-0.030
-0.027
-0.024
-0.020
-0.016
-0.013
-0.009
-0.007
-0.005
-0.005
-0.006
-0.008
-0.011
-0.015
-0.019
-0.023
-0.027
-0.031
-0.033
-0.036
-0.038
-0.039
-0.040
-0.041
-0.042
-0.042
-0.043
-0.044
-0.045
-0.046
-0.047
-0.048
-0.049
-0.050
-0.050
-0.051
-0.051
-0.038
-0.039
-0.039
-0.040
-0.040
-0.040
-0.041
-0.041
-0.040
-0.040
-0.040
-0.039
-0.038
-0.036
-0.035
-0.033
-0.030
-0.027
-0.024
-0.020
-0.017
-0.013
-0.010
-0.007
-0.006
-0.005
-0.006
-0.008
-0.011
-0.015
-0.019
-0.023
-0.027
-0.030
-0.033
-0.036
-0.038
-0.040
-0.041
-0.042
-0.043
-0.044
-0.045
-0.045
-0.046
-0.047
-0.048
-0.049
-0.049
-0.050
-0.050
-0.051
-0.051
-0.038
-0.039
-0.039
-0.039
-0.040
-0.040
-0.040
-0.040
-0.040
-0.040
-0.039
-0.038
-0.037
-0.036
-0.035
-0.033
-0.030
-0.028
-0.025
-0.021
-0.018
-0.015
-0.011
-0.009
-0.007
-0.007
-0.008
-0.009
-0.012
-0.016
-0.020
-0.023
-0.027
-0.031
-0.034
-0.036
-0.038
-0.040
-0.042
-0.043
-0.044
-0.045
-0.046
-0.046
-0.047
-0.048
-0.048
-0.049
-0.049
-0.050
-0.050
-0.050
-0.050
-0.038
-0.038
-0.039
-0.039
-0.039
-0.040
-0.040
-0.040
-0.039
-0.039
-0.039
-0.038
-0.037
-0.036
-0.034
-0.033
-0.031
-0.028
-0.025
-0.023
-0.019
-0.017
-0.014
-0.012
-0.010
-0.010
-0.010
-0.012
-0.014
-0.018
-0.021
-0.025
-0.028
-0.031
-0.034
-0.037
-0.039
-0.041
-0.042
-0.043
-0.045
-0.045
-0.046
-0.047
-0.047
-0.048
-0.049
-0.049
-0.049
-0.050
-0.050
-0.050
-0.050
-0.037
-0.038
-0.038
-0.039
-0.039
-0.039
-0.039
-0.039
-0.039
-0.039
-0.038
-0.038
-0.037
-0.036
-0.035
-0.033
-0.031
-0.029
-0.027
-0.024
-0.021
-0.019
-0.017
-0.015
-0.014
-0.013
-0.014
-0.015
-0.017
-0.020
-0.023
-0.026
-0.029
-0.032
-0.035
-0.037
-0.039
-0.041
-0.042
-0.044
-0.045
-0.046
-0.046
-0.047
-0.048
-0.048
-0.048
-0.049
-0.049
-0.049
-0.049
-0.049
-0.049
0.000
0.001
0.002
0.003
0.004
0.005
0.006
0.007
0.008
0.008
0.009
0.009
0.009
0.009
0.009
0.008
0.008
0.007
0.006
0.005
0.003
0.002
0.001
-0.001
-0.002
-0.004
-0.005
-0.007
-0.008
-0.010
-0.011
-0.012
-0.013
-0.015
-0.016
-0.017
-0.017
-0.018
-0.019
-0.019
-0.020
-0.020
-0.021
-0.021
-0.021
-0.022
-0.022
-0.022
-0.023
-0.023
-0.024
-0.024
-0.024
0.001
0.002
0.003
0.005
0.006
0.007
0.008
0.009
0.009
0.010
0.010
0.011
0.011
0.011
0.010
0.010
0.009
0.008
0.007
0.006
0.005
0.003
0.002
0.
-0.002
-0.003
-0.005
-0.006
-0.008
-0.010
-0.011
-0.012
-0.014
-0.015
-0.016
-0.017
-0.018
-0.019
-0.019
-0.020
-0.020
-0.021
-0.021
-0.021
-0.022
-0.022
-0.022
-0.023
-0.023
-0.023
-0.024
-0.024
-0.025
0.002
0.003
0.004
0.006
0.007
0.008
0.009
0.010
0.011
0.012
0.012
0.012
0.013
0.012
0.012
0.011
0.011
0.010
0.008
0.007
0.006
0.004
0.002
0.001
-0.001
-0.003
-0.005
-0.006
-0.008
-0.010
-0.011
-0.013
-0.014
-0.015
-0.017
-0.018
-0.018
-0.019
-0.020
-0.020
-0.021
-0.021
-0.021
-0.022
-0.022
-0.022
-0.023
-0.023
-0.023
-0.024
-0.024
-0.024
-0.025
0.003
0.004
0.005
0.007
0.008
0.009
0.011
0.012
0.013
0.014
0.014
0.014
0.014
0.014
0.014
0.013
0.012
0.011
0.010
0.008
0.007
0.005
0.003
0.001
-0.001
-0.003
-0.004
-0.006
-0.008
-0.010
-0.012
-0.013
-0.015
-0.016
-0.017
-0.018
-0.019
-0.020
-0.020
-0.021
-0.021
-0.021
-0.022
-0.022
-0.022
-0.022
-0.023
-0.023
-0.023
-0.024
-0.024
-0.025
-0.025
0.003
0.005
0.006
0.008
0.010
0.011
0.012
0.014
0.015
0.016
0.016
0.017
0.017
0.016
0.016
0.015
0.014
0.013
0.011
0.009
0.008
0.006
0.004
0.002
0.000
-0.002
-0.004
-0.006
-0.008
-0.010
-0.012
-0.014
-0.015
-0.017
-0.018
-0.019
-0.020
-0.021
-0.021
-0.021
-0.022
-0.022
-0.022
-0.022
-0.022
-0.022
-0.022
-0.023
-0.023
-0.024
-0.024
-0.025
-0.025
0.004
0.006
0.008
0.009
0.011
0.013
0.014
0.016
0.017
0.018
0.019
0.019
0.019
0.019
0.018
0.017
0.016
0.014
0.013
0.011
0.009
0.007
0.004
0.002
0.
-0.002
-0.004
-0.007
-0.009
-0.011
-0.013
-0.015
-0.016
-0.018
-0.019
-0.020
-0.021
-0.022
-0.022
-0.022
-0.022
-0.022
-0.022
-0.022
-0.022
-0.022
-0.022
-0.022
-0.023
-0.023
-0.024
-0.025
-0.025
0.005
0.007
0.009
0.011
0.013
0.015
0.016
0.018
0.019
0.021
0.021
0.022
0.022
0.021
0.021
0.019
0.018
0.016
0.014
0.012
0.010
0.007
0.005
0.003
0.000
-0.002
-0.005
-0.007
-0.009
-0.011
-0.014
-0.016
-0.017
-0.019
-0.020
-0.022
-0.022
-0.023
-0.023
-0.023
-0.022
-0.022
-0.022
-0.021
-0.021
-0.021
-0.021
-0.022
-0.022
-0.023
-0.024
-0.025
-0.025
0.006
0.008
0.010
0.012
0.015
0.017
0.019
0.021
0.022
0.024
0.025
0.025
0.025
0.024
0.023
0.022
0.020
0.018
0.016
0.013
0.011
0.008
0.005
0.003
0.000
-0.002
-0.005
-0.007
-0.010
-0.012
-0.015
-0.017
-0.019
-0.021
-0.022
-0.023
-0.024
-0.024
-0.024
-0.024
-0.023
-0.022
-0.021
-0.020
-0.020
-0.020
-0.020
-0.021
-0.021
-0.022
-0.023
-0.024
-0.025
0.007
0.009
0.011
0.014
0.017
0.019
0.022
0.024
0.026
0.028
0.029
0.029
0.029
0.028
0.027
0.025
0.023
0.020
0.017
0.015
0.012
0.009
0.006
0.003
0.
-0.003
-0.006
-0.008
-0.011
-0.014
-0.016
-0.018
-0.021
-0.023
-0.024
-0.025
-0.026
-0.026
-0.025
-0.024
-0.023
-0.021
-0.019
-0.018
-0.018
-0.017
-0.018
-0.019
-0.020
-0.021
-0.023
-0.024
-0.025
0.008
0.010
0.013
0.016
0.019
0.022
0.025
0.028
0.031
0.033
0.034
0.034
0.034
0.033
0.031
0.029
0.026
0.023
0.019
0.016
0.013
0.009
0.006
0.003
-0.001
-0.004
-0.007
-0.010
-0.012
-0.015
-0.018
-0.020
-0.023
-0.025
-0.027
-0.028
-0.029
-0.028
-0.027
-0.025
-0.022
-0.020
-0.017
-0.015
-0.014
-0.014
-0.015
-0.016
-0.018
-0.020
-0.021
-0.023
-0.025
0.009
0.011
0.015
0.018
0.022
0.025
0.029
0.033
0.036
0.039
0.041
0.041
0.041
0.039
0.037
0.033
0.030
0.026
0.021
0.017
0.013
0.009
0.006
0.002
-0.002
-0.005
-0.008
-0.011
-0.014
-0.017
-0.020
-0.023
-0.026
-0.028
-0.030
-0.032
-0.032
-0.032
-0.030
-0.026
-0.021
-0.017
-0.013
-0.010
-0.008
-0.008
-0.010
-0.012
-0.014
-0.017
-0.020
-0.022
-0.024
0.009
0.013
0.016
0.020
0.025
0.029
0.034
0.039
0.043
0.047
0.049
0.050
0.049
0.047
0.044
0.039
0.034
0.029
0.024
0.019
0.014
0.009
0.005
0.001
-0.003
-0.007
-0.010
-0.014
-0.017
-0.020
-0.023
-0.026
-0.029
-0.032
-0.034
-0.037
-0.038
-0.037
-0.033
-0.027
-0.019
-0.012
-0.005
-0.001
0.000
0.
-0.002
-0.006
-0.010
-0.014
-0.018
-0.021
-0.024
0.010
0.014
0.018
0.023
0.028
0.034
0.040
0.046
0.052
0.057
0.061
0.062
0.061
0.057
0.052
0.046
0.039
0.033
0.026
0.020
0.014
0.009
0.004
-0.001
-0.005
-0.009
-0.013
-0.017
-0.020
-0.023
-0.026
-0.030
-0.033
-0.036
-0.039
-0.043
-0.045
-0.044
-0.038
-0.029
-0.016
-0.004
0.006
0.012
0.014
0.012
0.008
0.002
-0.004
-0.010
-0.015
-0.020
-0.023
0.011
0.015
0.020
0.026
0.032
0.039
0.047
0.055
0.063
0.070
0.075
0.077
0.075
0.070
0.063
0.054
0.045
0.037
0.029
0.021
0.015
0.008
0.002
-0.003
-0.008
-0.013
-0.017
-0.020
-0.024
-0.027
-0.030
-0.034
-0.037
-0.041
-0.045
-0.050
-0.054
-0.054
-0.047
-0.031
-0.012
0.008
0.022
0.031
0.033
0.029
0.022
0.013
0.003
-0.005
-0.012
-0.018
-0.023
0.012
0.016
0.022
0.028
0.036
0.045
0.054
0.065
0.076
0.086
0.093
0.096
0.093
0.086
0.075
0.063
0.052
0.041
0.031
0.023
0.014
0.007
0.
-0.006
-0.012
-0.017
-0.021
-0.025
-0.029
-0.032
-0.035
-0.038
-0.042
-0.046
-0.051
-0.057
-0.064
-0.067
-0.058
-0.035
-0.005
0.024
0.046
0.058
0.059
0.052
0.040
0.025
0.012
0.000
-0.010
-0.017
-0.022
0.012
0.017
0.023
0.031
0.040
0.050
0.062
0.076
0.090
0.104
0.114
0.118
0.115
0.104
0.088
0.072
0.058
0.045
0.034
0.023
0.014
0.005
-0.003
-0.010
-0.016
-0.022
-0.026
-0.030
-0.034
-0.037
-0.040
-0.043
-0.046
-0.050
-0.055
-0.063
-0.072
-0.077
-0.067
-0.036
0.006
0.046
0.077
0.092
0.092
0.080
0.060
0.039
0.020
0.005
-0.007
-0.016
-0.023
0.012
0.018
0.025
0.033
0.043
0.055
0.070
0.087
0.104
0.122
0.135
0.141
0.136
0.121
0.101
0.080
0.063
0.048
0.036
0.024
0.013
0.003
-0.007
-0.015
-0.022
-0.028
-0.033
-0.037
-0.040
-0.043
-0.046
-0.048
-0.051
-0.054
-0.058
-0.063
-0.072
-0.076
-0.065
-0.030
0.020
0.070
0.110
0.130
0.127
0.107
0.079
0.051
0.027
0.008
-0.006
-0.016
-0.024
0.012
0.018
0.025
0.034
0.045
0.059
0.076
0.095
0.117
0.137
0.154
0.161
0.155
0.136
0.110
0.086
0.067
0.051
0.038
0.025
0.012
0.000
-0.011
-0.021
-0.029
-0.036
-0.040
-0.044
-0.047
-0.050
-0.052
-0.054
-0.056
-0.058
-0.059
-0.061
-0.064
-0.063
-0.049
-0.015
0.035
0.090
0.136
0.160
0.155
0.128
0.092
0.058
0.030
0.008
-0.007
-0.018
-0.026
0.012
0.018
0.025
0.035
0.046
0.061
0.079
0.101
0.124
0.148
0.166
0.174
0.166
0.145
0.117
0.092
0.071
0.055
0.040
0.026
0.012
-0.002
-0.016
-0.027
-0.037
-0.044
-0.049
-0.053
-0.055
-0.058
-0.059
-0.061
-0.062
-0.062
-0.062
-0.060
-0.057
-0.050
-0.035
-0.005
0.041
0.095
0.142
0.167
0.160
0.130
0.092
0.056
0.027
0.005
-0.011
-0.021
-0.029
0.011
0.017
0.024
0.034
0.046
0.061
0.080
0.102
0.126
0.150
0.168
0.176
0.169
0.148
0.122
0.097
0.076
0.060
0.045
0.030
0.014
-0.002
-0.019
-0.033
-0.045
-0.053
-0.058
-0.061
-0.064
-0.066
-0.067
-0.069
-0.070
-0.070
-0.068
-0.065
-0.059
-0.050
-0.035
-0.009
0.029
0.076
0.119
0.141
0.136
0.111
0.076
0.043
0.017
-0.003
-0.017
-0.027
-0.033
0.009
0.015
0.022
0.032
0.043
0.058
0.076
0.097
0.120
0.143
0.161
0.169
0.163
0.146
0.123
0.101
0.082
0.067
0.053
0.038
0.022
0.003
-0.017
-0.036
-0.051
-0.062
-0.067
-0.070
-0.072
-0.074
-0.076
-0.078
-0.080
-0.080
-0.080
-0.077
-0.072
-0.064
-0.052
-0.033
-0.003
0.033
0.067
0.088
0.088
0.071
0.046
0.021
0.001
-0.015
-0.026
-0.034
-0.039
0.007
0.013
0.020
0.028
0.039
0.053
0.069
0.089
0.109
0.129
0.145
0.153
0.150
0.137
0.120
0.103
0.088
0.077
0.066
0.055
0.040
0.019
-0.006
-0.031
-0.052
-0.066
-0.074
-0.078
-0.080
-0.083
-0.086
-0.088
-0.091
-0.094
-0.096
-0.096
-0.093
-0.089
-0.084
-0.075
-0.057
-0.031
-0.003
0.017
0.024
0.019
0.007
-0.008
-0.020
-0.030
-0.038
-0.043
-0.046
0.005
0.010
0.016
0.024
0.034
0.046
0.060
0.077
0.094
0.111
0.124
0.131
0.131
0.124
0.113
0.103
0.094
0.090
0.087
0.084
0.075
0.055
0.025
-0.010
-0.041
-0.063
-0.076
-0.083
-0.088
-0.092
-0.096
-0.100
-0.106
-0.113
-0.119
-0.124
-0.126
-0.127
-0.133
-0.140
-0.136
-0.119
-0.092
-0.066
-0.048
-0.040
-0.038
-0.041
-0.044
-0.048
-0.051
-0.052
-0.053
0.002
0.006
0.012
0.019
0.027
0.038
0.050
0.063
0.077
0.091
0.102
0.108
0.110
0.108
0.103
0.100
0.101
0.107
0.118
0.130
0.135
0.123
0.089
0.039
-0.010
-0.048
-0.071
-0.086
-0.094
-0.101
-0.106
-0.113
-0.123
-0.136
-0.153
-0.170
-0.181
-0.193
-0.217
-0.245
-0.259
-0.244
-0.208
-0.166
-0.130
-0.103
-0.086
-0.076
-0.070
-0.067
-0.064
-0.063
-0.061
-0.001
0.003
0.008
0.013
0.021
0.029
0.039
0.049
0.060
0.071
0.080
0.086
0.090
0.091
0.093
0.098
0.108
0.128
0.158
0.196
0.228
0.233
0.194
0.120
0.043
-0.018
-0.059
-0.084
-0.100
-0.110
-0.118
-0.127
-0.141
-0.164
-0.199
-0.243
-0.287
-0.324
-0.376
-0.436
-0.468
-0.441
-0.370
-0.291
-0.223
-0.173
-0.137
-0.112
-0.097
-0.086
-0.078
-0.073
-0.069
-0.004
-0.001
0.003
0.008
0.014
0.020
0.028
0.036
0.045
0.053
0.060
0.066
0.071
0.076
0.082
0.094
0.115
0.149
0.201
0.271
0.342
0.376
0.331
0.224
0.109
0.017
-0.044
-0.082
-0.105
-0.119
-0.129
-0.140
-0.159
-0.193
-0.250
-0.337
-0.443
-0.542
-0.654
-0.794
-0.868
-0.775
-0.602
-0.450
-0.335
-0.250
-0.190
-0.150
-0.123
-0.105
-0.092
-0.083
-0.077
-0.008
-0.005
-0.002
0.002
0.007
0.012
0.018
0.024
0.031
0.037
0.044
0.049
0.055
0.062
0.072
0.088
0.116
0.162
0.232
0.330
0.437
0.499
0.448
0.309
0.160
0.043
-0.035
-0.085
-0.113
-0.129
-0.139
-0.151
-0.173
-0.214
-0.288
-0.412
-0.580
-0.778
-1.069
-1.550
-1.857
-1.441
-0.933
-0.654
-0.473
-0.339
-0.247
-0.187
-0.148
-0.122
-0.105
-0.093
-0.084
-0.011
-0.009
-0.006
-0.003
0.001
0.005
0.009
0.014
0.019
0.024
0.029
0.034
0.040
0.049
0.061
0.080
0.111
0.161
0.238
0.344
0.459
0.521
0.467
0.320
0.162
0.038
-0.046
-0.098
-0.127
-0.142
-0.150
-0.160
-0.182
-0.224
-0.301
-0.429
-0.626
-0.925
-1.560
-3.279
-5.558
-2.800
-1.242
-0.934
-0.659
-0.443
-0.305
-0.222
-0.171
-0.138
-0.116
-0.101
-0.091
-0.014
-0.012
-0.010
-0.008
-0.005
-0.002
0.001
0.005
0.009
0.013
0.017
0.022
0.028
0.036
0.049
0.068
0.098
0.144
0.213
0.303
0.394
0.433
0.374
0.241
0.098
-0.015
-0.089
-0.131
-0.152
-0.160
-0.162
-0.168
-0.187
-0.226
-0.293
-0.404
-0.581
-0.914
-1.749
-4.729
-12.478
-0.811
-1.255
-1.489
-0.906
-0.547
-0.358
-0.252
-0.190
-0.151
-0.126
-0.108
-0.096
-0.017
-0.016
-0.014
-0.013
-0.011
-0.008
-0.006
-0.003
0.000
0.003
0.007
0.011
0.017
0.025
0.036
0.053
0.078
0.115
0.165
0.225
0.275
0.279
0.211
0.091
-0.035
-0.128
-0.177
-0.191
-0.190
-0.183
-0.177
-0.178
-0.195
-0.229
-0.284
-0.364
-0.485
-0.731
-1.336
-2.742
-4.092
-2.230
-3.410
-2.172
-1.085
-0.609
-0.388
-0.270
-0.202
-0.160
-0.132
-0.114
-0.100
-0.020
-0.019
-0.018
-0.017
-0.015
-0.014
-0.012
-0.010
-0.008
-0.005
-0.002
0.002
0.007
0.014
0.024
0.038
0.057
0.082
0.112
0.139
0.149
0.116
0.026
-0.108
-0.244
-0.325
-0.330
-0.290
-0.245
-0.214
-0.197
-0.196
-0.212
-0.244
-0.293
-0.353
-0.413
-0.501
-0.806
-1.378
-1.885
-2.285
-2.557
-1.746
-0.984
-0.590
-0.388
-0.275
-0.207
-0.165
-0.136
-0.117
-0.103
-0.023
-0.022
-0.021
-0.021
-0.020
-0.019
-0.018
-0.016
-0.014
-0.012
-0.010
-0.006
-0.001
0.005
0.013
0.025
0.038
0.053
0.066
0.068
0.046
-0.023
-0.153
-0.344
-0.547
-0.640
-0.570
-0.426
-0.313
-0.250
-0.225
-0.227
-0.246
-0.278
-0.329
-0.405
-0.481
-0.487
-0.586
-0.876
-1.130
-1.317
-1.349
-1.090
-0.759
-0.517
-0.363
-0.266
-0.205
-0.164
-0.137
-0.118
-0.104
-0.025
-0.025
-0.025
-0.024
-0.024
-0.023
-0.022
-0.021
-0.020
-0.018
-0.016
-0.013
-0.008
-0.003
0.005
0.014
0.025
0.034
0.037
0.024
-0.021
-0.119
-0.296
-0.575
-0.905
-1.056
-0.860
-0.570
-0.374
-0.282
-0.255
-0.263
-0.288
-0.319
-0.373
-0.488
-0.671
-0.763
-0.766
-0.981
-1.114
-0.989
-0.860
-0.728
-0.577
-0.434
-0.324
-0.247
-0.195
-0.159
-0.134
-0.116
-0.103
-0.027
-0.027
-0.027
-0.027
-0.027
-0.027
-0.026
-0.026
-0.025
-0.023
-0.021
-0.018
-0.014
-0.008
-0.001
0.008
0.018
0.026
0.026
0.007
-0.046
-0.160
-0.364
-0.697
-1.110
-1.292
-1.019
-0.641
-0.402
-0.297
-0.273
-0.290
-0.318
-0.344
-0.387
-0.485
-0.653
-0.763
-0.910
-1.921
-2.326
-1.074
-0.623
-0.500
-0.428
-0.348
-0.276
-0.220
-0.179
-0.149
-0.128
-0.112
-0.101
-0.030
-0.030
-0.030
-0.030
-0.030
-0.030
-0.030
-0.030
-0.029
-0.028
-0.026
-0.023
-0.018
-0.012
-0.004
0.006
0.018
0.029
0.033
0.018
-0.033
-0.140
-0.333
-0.625
-0.960
-1.099
-0.901
-0.598
-0.393
-0.299
-0.278
-0.296
-0.322
-0.341
-0.362
-0.396
-0.418
-0.357
-0.435
-2.205
-3.386
-0.950
-0.347
-0.257
-0.268
-0.252
-0.219
-0.185
-0.157
-0.136
-0.119
-0.107
-0.097
-0.031
-0.032
-0.032
-0.033
-0.033
-0.033
-0.033
-0.033
-0.032
-0.031
-0.029
-0.027
-0.022
-0.015
-0.006
0.007
0.022
0.039
0.051
0.048
0.011
-0.078
-0.232
-0.447
-0.661
-0.757
-0.669
-0.499
-0.364
-0.295
-0.279
-0.291
-0.307
-0.318
-0.318
-0.295
-0.184
0.228
0.957
0.692
-0.205
-0.408
-0.074
-0.031
-0.104
-0.153
-0.158
-0.147
-0.133
-0.120
-0.109
-0.100
-0.092
-0.033
-0.034
-0.034
-0.035
-0.035
-0.036
-0.036
-0.036
-0.035
-0.034
-0.033
-0.030
-0.025
-0.018
-0.007
0.008
0.028
0.051
0.074
0.085
0.066
0.003
-0.111
-0.262
-0.406
-0.483
-0.465
-0.394
-0.325
-0.289
-0.280
-0.284
-0.288
-0.287
-0.272
-0.219
-0.055
0.552
2.405
1.043
0.125
-0.172
0.005
0.190
0.080
-0.069
-0.102
-0.110
-0.107
-0.103
-0.097
-0.091
-0.087
-0.035
-0.035
-0.036
-0.037
-0.037
-0.038
-0.038
-0.038
-0.038
-0.037
-0.035
-0.032
-0.027
-0.020
-0.009
0.008
0.030
0.059
0.091
0.114
0.112
0.072
-0.010
-0.119
-0.226
-0.296
-0.315
-0.300
-0.279
-0.269
-0.267
-0.267
-0.263
-0.253
-0.228
-0.165
-0.017
0.349
1.087
0.541
0.172
0.031
0.014
0.022
0.054
-0.019
-0.056
-0.075
-0.083
-0.085
-0.085
-0.083
-0.081
-0.036
-0.037
-0.038
-0.038
-0.039
-0.040
-0.040
-0.040
-0.040
-0.039
-0.038
-0.035
-0.030
-0.022
-0.011
0.005
0.028
0.058
0.093
0.123
0.135
0.112
0.054
-0.029
-0.111
-0.175
-0.211
-0.225
-0.229
-0.234
-0.238
-0.238
-0.231
-0.219
-0.193
-0.133
-0.014
0.163
0.277
0.226
0.156
0.115
0.071
0.032
0.053
0.021
-0.019
-0.046
-0.061
-0.069
-0.073
-0.075
-0.075
-0.037
-0.038
-0.039
-0.040
-0.040
-0.041
-0.042
-0.042
-0.042
-0.041
-0.039
-0.037
-0.032
-0.025
-0.015
0.000
0.021
0.049
0.082
0.112
0.128
0.116
0.076
0.015
-0.050
-0.104
-0.143
-0.168
-0.183
-0.194
-0.200
-0.202
-0.198
-0.189
-0.170
-0.126
-0.047
0.050
0.102
0.108
0.123
0.140
0.125
0.104
0.088
0.049
0.008
-0.023
-0.043
-0.056
-0.063
-0.067
-0.069
-0.038
-0.039
-0.040
-0.041
-0.042
-0.042
-0.043
-0.043
-0.043
-0.042
-0.041
-0.039
-0.035
-0.028
-0.019
-0.006
0.011
0.034
0.060
0.084
0.099
0.093
0.067
0.024
-0.023
-0.067
-0.101
-0.126
-0.144
-0.156
-0.163
-0.167
-0.167
-0.164
-0.154
-0.126
-0.075
-0.016
0.022
0.044
0.082
0.122
0.134
0.123
0.100
0.064
0.025
-0.007
-0.030
-0.045
-0.055
-0.061
-0.064
-0.039
-0.040
-0.041
-0.042
-0.042
-0.043
-0.044
-0.044
-0.044
-0.044
-0.042
-0.040
-0.037
-0.032
-0.024
-0.014
0.
0.017
0.036
0.053
0.063
0.060
0.043
0.016
-0.017
-0.050
-0.077
-0.098
-0.114
-0.126
-0.133
-0.137
-0.139
-0.138
-0.128
-0.104
-0.061
-0.023
-0.002
0.014
0.041
0.083
0.113
0.119
0.102
0.069
0.033
0.002
-0.021
-0.038
-0.049
-0.056
-0.060
-0.040
-0.040
-0.041
-0.042
-0.043
-0.044
-0.044
-0.045
-0.045
-0.044
-0.043
-0.042
-0.039
-0.034
-0.028
-0.020
-0.010
0.002
0.015
0.026
0.032
0.031
0.020
0.003
-0.019
-0.042
-0.062
-0.079
-0.092
-0.102
-0.108
-0.112
-0.112
-0.108
-0.092
-0.057
-0.012
0.009
0.010
0.013
0.030
0.062
0.092
0.103
0.091
0.064
0.032
0.004
-0.018
-0.034
-0.045
-0.053
-0.057
-0.040
-0.041
-0.042
-0.043
-0.044
-0.044
-0.045
-0.045
-0.045
-0.045
-0.044
-0.043
-0.040
-0.037
-0.032
-0.026
-0.018
-0.010
-0.001
0.006
0.010
0.010
0.003
-0.008
-0.022
-0.038
-0.052
-0.065
-0.076
-0.084
-0.089
-0.091
-0.089
-0.080
-0.058
-0.021
0.018
0.030
0.023
0.022
0.032
0.054
0.074
0.082
0.072
0.050
0.025
0.001
-0.018
-0.033
-0.043
-0.050
-0.055
-0.040
-0.041
-0.042
-0.043
-0.044
-0.044
-0.045
-0.045
-0.045
-0.045
-0.044
-0.043
-0.041
-0.038
-0.034
-0.030
-0.024
-0.018
-0.012
-0.006
-0.004
-0.003
-0.007
-0.014
-0.023
-0.033
-0.044
-0.054
-0.062
-0.069
-0.073
-0.074
-0.070
-0.061
-0.042
-0.013
0.014
0.023
0.022
0.022
0.030
0.043
0.055
0.058
0.049
0.033
0.013
-0.006
-0.021
-0.034
-0.043
-0.049
-0.054
-0.041
-0.041
-0.042
-0.043
-0.044
-0.045
-0.045
-0.045
-0.045
-0.045
-0.045
-0.043
-0.042
-0.039
-0.036
-0.032
-0.028
-0.023
-0.018
-0.014
-0.011
-0.010
-0.012
-0.015
-0.021
-0.028
-0.036
-0.044
-0.051
-0.056
-0.059
-0.060
-0.057
-0.049
-0.036
-0.018
-0.002
0.007
0.011
0.014
0.020
0.028
0.034
0.034
0.027
0.015
0.000
-0.014
-0.026
-0.036
-0.044
-0.049
-0.053
-0.041
-0.041
-0.042
-0.043
-0.044
-0.044
-0.045
-0.045
-0.045
-0.045
-0.044
-0.043
-0.042
-0.040
-0.037
-0.033
-0.029
-0.025
-0.021
-0.017
-0.014
-0.012
-0.012
-0.014
-0.017
-0.022
-0.028
-0.034
-0.040
-0.044
-0.048
-0.049
-0.047
-0.042
-0.034
-0.023
-0.013
-0.007
-0.002
0.002
0.006
0.011
0.014
0.013
0.007
-0.001
-0.012
-0.022
-0.031
-0.039
-0.045
-0.049
-0.053
-0.041
-0.041
-0.042
-0.043
-0.044
-0.044
-0.045
-0.045
-0.045
-0.045
-0.044
-0.043
-0.042
-0.039
-0.037
-0.034
-0.030
-0.026
-0.022
-0.017
-0.014
-0.011
-0.009
-0.009
-0.011
-0.014
-0.019
-0.024
-0.029
-0.034
-0.037
-0.039
-0.039
-0.037
-0.032
-0.027
-0.021
-0.017
-0.013
-0.010
-0.007
-0.004
-0.003
-0.005
-0.008
-0.015
-0.022
-0.029
-0.036
-0.042
-0.046
-0.050
-0.052
-0.041
-0.041
-0.042
-0.043
-0.043
-0.044
-0.044
-0.044
-0.044
-0.044
-0.044
-0.043
-0.041
-0.039
-0.037
-0.033
-0.030
-0.026
-0.021
-0.017
-0.012
-0.009
-0.006
-0.004
-0.004
-0.006
-0.010
-0.014
-0.019
-0.024
-0.028
-0.031
-0.033
-0.033
-0.032
-0.029
-0.026
-0.024
-0.022
-0.020
-0.018
-0.017
-0.016
-0.018
-0.021
-0.025
-0.030
-0.035
-0.040
-0.044
-0.048
-0.050
-0.052
-0.040
-0.041
-0.042
-0.043
-0.043
-0.044
-0.044
-0.044
-0.044
-0.044
-0.043
-0.042
-0.040
-0.039
-0.036
-0.033
-0.029
-0.025
-0.020
-0.015
-0.010
-0.006
-0.002
0.001
0.002
0.001
-0.001
-0.005
-0.010
-0.016
-0.021
-0.025
-0.028
-0.030
-0.031
-0.031
-0.030
-0.029
-0.028
-0.027
-0.026
-0.026
-0.026
-0.028
-0.030
-0.033
-0.036
-0.040
-0.043
-0.046
-0.049
-0.051
-0.052
-0.040
-0.041
-0.042
-0.042
-0.043
-0.043
-0.043
-0.043
-0.043
-0.043
-0.042
-0.041
-0.040
-0.038
-0.035
-0.032
-0.029
-0.024
-0.019
-0.014
-0.009
-0.003
0.002
0.005
0.008
0.008
0.006
0.002
-0.003
-0.009
-0.015
-0.020
-0.024
-0.028
-0.030
-0.031
-0.032
-0.033
-0.033
-0.033
-0.033
-0.033
-0.034
-0.035
-0.037
-0.039
-0.041
-0.044
-0.046
-0.048
-0.050
-0.051
-0.052
-0.040
-0.041
-0.041
-0.042
-0.042
-0.043
-0.043
-0.043
-0.043
-0.042
-0.042
-0.041
-0.039
-0.037
-0.035
-0.032
-0.028
-0.024
-0.019
-0.013
-0.008
-0.002
0.004
0.008
0.011
0.012
0.010
0.006
0.001
-0.005
-0.011
-0.017
-0.022
-0.026
-0.029
-0.032
-0.034
-0.035
-0.036
-0.037
-0.037
-0.038
-0.039
-0.040
-0.041
-0.043
-0.044
-0.046
-0.048
-0.049
-0.051
-0.052
-0.052
-0.040
-0.040
-0.041
-0.041
-0.042
-0.042
-0.042
-0.042
-0.042
-0.042
-0.041
-0.040
-0.039
-0.037
-0.034
-0.031
-0.028
-0.024
-0.019
-0.013
-0.007
-0.002
0.004
0.009
0.012
0.013
0.012
0.008
0.003
-0.003
-0.009
-0.015
-0.021
-0.026
-0.029
-0.033
-0.035
-0.037
-0.039
-0.040
-0.041
-0.041
-0.042
-0.043
-0.044
-0.045
-0.047
-0.048
-0.049
-0.050
-0.051
-0.052
-0.052
-0.039
-0.040
-0.040
-0.041
-0.041
-0.042
-0.042
-0.042
-0.042
-0.041
-0.041
-0.040
-0.038
-0.036
-0.034
-0.031
-0.028
-0.024
-0.019
-0.014
-0.009
-0.003
0.003
0.007
0.010
0.011
0.010
0.007
0.003
-0.003
-0.009
-0.015
-0.021
-0.026
-0.030
-0.033
-0.036
-0.038
-0.040
-0.042
-0.043
-0.044
-0.045
-0.045
-0.046
-0.047
-0.048
-0.049
-0.050
-0.051
-0.051
-0.052
-0.052
-0.039
-0.040
-0.040
-0.040
-0.041
-0.041
-0.041
-0.041
-0.041
-0.041
-0.040
-0.039
-0.038
-0.036
-0.034
-0.031
-0.028
-0.025
-0.020
-0.016
-0.011
-0.005
0.000
0.004
0.007
0.008
0.007
0.004
0.000
-0.005
-0.011
-0.016
-0.022
-0.026
-0.031
-0.034
-0.037
-0.039
-0.041
-0.043
-0.044
-0.045
-0.046
-0.047
-0.047
-0.048
-0.049
-0.050
-0.050
-0.051
-0.051
-0.051
-0.051
-0.039
-0.039
-0.040
-0.040
-0.040
-0.041
-0.041
-0.041
-0.040
-0.040
-0.040
-0.039
-0.038
-0.036
-0.034
-0.032
-0.029
-0.026
-0.022
-0.018
-0.013
-0.009
-0.004
-0.001
0.002
0.002
0.002
0.000
-0.004
-0.008
-0.013
-0.018
-0.023
-0.028
-0.032
-0.035
-0.038
-0.040
-0.042
-0.043
-0.045
-0.046
-0.047
-0.047
-0.048
-0.049
-0.049
-0.050
-0.050
-0.051
-0.051
-0.051
-0.051
-0.038
-0.039
-0.039
-0.040
-0.040
-0.040
-0.040
-0.040
-0.040
-0.040
-0.039
-0.038
-0.037
-0.036
-0.034
-0.032
-0.030
-0.027
-0.024
-0.020
-0.016
-0.012
-0.009
-0.006
-0.004
-0.003
-0.004
-0.006
-0.009
-0.012
-0.017
-0.021
-0.025
-0.029
-0.033
-0.036
-0.038
-0.041
-0.042
-0.044
-0.045
-0.046
-0.047
-0.048
-0.048
-0.049
-0.049
-0.050
-0.050
-0.050
-0.050
-0.050
-0.050
0.001
0.002
0.003
0.005
0.006
0.007
0.008
0.009
0.010
0.010
0.011
0.011
0.011
0.011
0.011
0.011
0.010
0.009
0.008
0.007
0.005
0.004
0.003
0.001
-0.001
-0.002
-0.004
-0.006
-0.007
-0.009
-0.010
-0.012
-0.013
-0.014
-0.015
-0.016
-0.017
-0.018
-0.019
-0.019
-0.020
-0.020
-0.021
-0.021
-0.021
-0.022
-0.022
-0.022
-0.023
-0.023
-0.023
-0.024
-0.024
0.002
0.003
0.005
0.006
0.007
0.008
0.009
0.011
0.011
0.012
0.013
0.013
0.013
0.013
0.013
0.012
0.012
0.011
0.009
0.008
0.007
0.005
0.004
0.002
0.
-0.002
-0.003
-0.005
-0.007
-0.009
-0.010
-0.012
-0.013
-0.014
-0.016
-0.017
-0.018
-0.018
-0.019
-0.020
-0.020
-0.020
-0.021
-0.021
-0.021
-0.022
-0.022
-0.022
-0.023
-0.023
-0.024
-0.024
-0.024
0.003
0.004
0.006
0.007
0.008
0.010
0.011
0.012
0.013
0.014
0.015
0.015
0.015
0.015
0.015
0.014
0.013
0.012
0.011
0.010
0.008
0.006
0.004
0.003
0.001
-0.001
-0.003
-0.005
-0.007
-0.009
-0.010
-0.012
-0.014
-0.015
-0.016
-0.017
-0.018
-0.019
-0.020
-0.020
-0.020
-0.021
-0.021
-0.021
-0.022
-0.022
-0.022
-0.023
-0.023
-0.023
-0.024
-0.024
-0.025
0.004
0.005
0.007
0.008
0.010
0.011
0.013
0.014
0.015
0.016
0.017
0.017
0.018
0.017
0.017
0.016
0.015
0.014
0.013
0.011
0.009
0.007
0.005
0.003
0.001
-0.001
-0.003
-0.005
-0.007
-0.009
-0.011
-0.012
-0.014
-0.016
-0.017
-0.018
-0.019
-0.020
-0.020
-0.021
-0.021
-0.021
-0.021
-0.021
-0.022
-0.022
-0.022
-0.022
-0.023
-0.023
-0.024
-0.024
-0.025
0.005
0.006
0.008
0.010
0.011
0.013
0.015
0.016
0.018
0.019
0.019
0.020
0.020
0.020
0.019
0.018
0.017
0.016
0.014
0.012
0.011
0.008
0.006
0.004
0.002
0.000
-0.002
-0.005
-0.007
-0.009
-0.011
-0.013
-0.015
-0.016
-0.018
-0.019
-0.020
-0.020
-0.021
-0.021
-0.021
-0.021
-0.021
-0.021
-0.021
-0.022
-0.022
-0.022
-0.023
-0.023
-0.024
-0.024
-0.025
0.005
0.007
0.009
0.011
0.013
0.015
0.017
0.019
0.020
0.021
0.022
0.023
0.023
0.023
0.022
0.021
0.019
0.018
0.016
0.014
0.012
0.010
0.007
0.005
0.003
0.000
-0.002
-0.005
-0.007
-0.009
-0.012
-0.014
-0.016
-0.017
-0.019
-0.020
-0.021
-0.021
-0.022
-0.022
-0.022
-0.022
-0.021
-0.021
-0.021
-0.021
-0.021
-0.022
-0.022
-0.023
-0.024
-0.024
-0.025
0.006
0.008
0.011
0.013
0.015
0.017
0.019
0.021
0.023
0.024
0.025
0.026
0.026
0.026
0.025
0.024
0.022
0.020
0.018
0.015
0.013
0.011
0.008
0.006
0.003
0.000
-0.002
-0.005
-0.007
-0.010
-0.012
-0.015
-0.017
-0.018
-0.020
-0.021
-0.022
-0.023
-0.023
-0.023
-0.022
-0.022
-0.021
-0.020
-0.020
-0.020
-0.020
-0.021
-0.021
-0.022
-0.023
-0.024
-0.025
0.007
0.010
0.012
0.015
0.017
0.020
0.022
0.024
0.026
0.028
0.029
0.030
0.030
0.029
0.028
0.027
0.025
0.022
0.020
0.017
0.014
0.012
0.009
0.006
0.003
0.000
-0.002
-0.005
-0.008
-0.011
-0.013
-0.016
-0.018
-0.020
-0.022
-0.023
-0.024
-0.024
-0.024
-0.023
-0.022
-0.021
-0.020
-0.019
-0.018
-0.018
-0.019
-0.019
-0.020
-0.021
-0.022
-0.023
-0.025
0.008
0.011
0.014
0.016
0.019
0.022
0.025
0.028
0.031
0.033
0.034
0.035
0.035
0.034
0.032
0.030
0.028
0.025
0.022
0.019
0.016
0.012
0.009
0.006
0.003
0.000
-0.003
-0.006
-0.009
-0.012
-0.015
-0.017
-0.020
-0.022
-0.024
-0.025
-0.026
-0.026
-0.026
-0.024
-0.022
-0.020
-0.018
-0.016
-0.016
-0.015
-0.016
-0.017
-0.018
-0.020
-0.021
-0.023
-0.024
0.009
0.012
0.015
0.019
0.022
0.026
0.030
0.033
0.036
0.039
0.040
0.041
0.041
0.040
0.038
0.035
0.032
0.028
0.024
0.020
0.017
0.013
0.010
0.006
0.003
0.000
-0.004
-0.007
-0.010
-0.013
-0.016
-0.019
-0.022
-0.025
-0.027
-0.029
-0.030
-0.029
-0.028
-0.025
-0.022
-0.018
-0.015
-0.012
-0.011
-0.011
-0.011
-0.013
-0.015
-0.017
-0.020
-0.022
-0.024
0.010
0.014
0.017
0.021
0.025
0.030
0.035
0.039
0.043
0.046
0.049
0.050
0.049
0.047
0.044
0.040
0.036
0.032
0.027
0.022
0.018
0.014
0.009
0.006
0.002
-0.002
-0.005
-0.009
-0.012
-0.016
-0.019
-0.022
-0.025
-0.028
-0.031
-0.033
-0.034
-0.034
-0.031
-0.026
-0.020
-0.014
-0.009
-0.005
-0.003
-0.003
-0.005
-0.007
-0.011
-0.014
-0.017
-0.020
-0.023
0.011
0.015
0.019
0.024
0.029
0.035
0.041
0.047
0.052
0.057
0.060
0.061
0.061
0.058
0.053
0.048
0.042
0.036
0.030
0.024
0.019
0.014
0.009
0.004
0.000
-0.004
-0.008
-0.011
-0.015
-0.018
-0.022
-0.025
-0.029
-0.032
-0.036
-0.039
-0.041
-0.041
-0.036
-0.028
-0.018
-0.007
0.001
0.007
0.010
0.009
0.005
0.001
-0.004
-0.010
-0.014
-0.018
-0.022
0.012
0.017
0.021
0.027
0.033
0.041
0.048
0.056
0.064
0.071
0.076
0.078
0.076
0.072
0.065
0.057
0.049
0.041
0.033
0.026
0.019
0.013
0.008
0.002
-0.002
-0.007
-0.011
-0.015
-0.018
-0.022
-0.026
-0.029
-0.033
-0.037
-0.043
-0.048
-0.052
-0.052
-0.046
-0.031
-0.013
0.005
0.018
0.027
0.029
0.027
0.020
0.012
0.004
-0.004
-0.011
-0.016
-0.021
0.013
0.018
0.024
0.030
0.038
0.047
0.057
0.068
0.080
0.090
0.097
0.100
0.098
0.091
0.080
0.068
0.057
0.046
0.036
0.028
0.020
0.012
0.006
0.000
-0.006
-0.011
-0.015
-0.019
-0.023
-0.026
-0.030
-0.034
-0.038
-0.043
-0.050
-0.059
-0.069
-0.074
-0.064
-0.039
-0.006
0.025
0.046
0.058
0.060
0.054
0.042
0.028
0.015
0.003
-0.007
-0.014
-0.020
0.014
0.020
0.026
0.034
0.043
0.055
0.068
0.083
0.099
0.114
0.125
0.131
0.128
0.116
0.099
0.081
0.065
0.051
0.040
0.029
0.019
0.011
0.003
-0.004
-0.010
-0.016
-0.020
-0.024
-0.028
-0.032
-0.035
-0.039
-0.043
-0.049
-0.057
-0.071
-0.091
-0.107
-0.098
-0.052
0.006
0.054
0.089
0.107
0.107
0.093
0.071
0.048
0.028
0.011
-0.002
-0.012
-0.019
0.015
0.021
0.028
0.037
0.049
0.063
0.079
0.099
0.121
0.143
0.161
0.169
0.165
0.146
0.120
0.094
0.073
0.056
0.042
0.030
0.019
0.008
-0.001
-0.009
-0.016
-0.022
-0.027
-0.031
-0.035
-0.038
-0.041
-0.044
-0.048
-0.053
-0.062
-0.079
-0.109
-0.143
-0.138
-0.069
0.022
0.097
0.150
0.175
0.172
0.144
0.107
0.071
0.041
0.018
0.002
-0.010
-0.019
0.015
0.022
0.030
0.040
0.053
0.070
0.091
0.116
0.145
0.174
0.200
0.214
0.206
0.177
0.138
0.103
0.078
0.060
0.045
0.031
0.017
0.005
-0.007
-0.016
-0.024
-0.030
-0.035
-0.039
-0.042
-0.045
-0.048
-0.050
-0.053
-0.056
-0.062
-0.075
-0.104
-0.141
-0.143
-0.065
0.048
0.148
0.227
0.264
0.252
0.204
0.146
0.094
0.054
0.025
0.005
-0.009
-0.019
0.015
0.022
0.031
0.042
0.057
0.076
0.100
0.130
0.166
0.203
0.237
0.254
0.244
0.202
0.150
0.108
0.081
0.063
0.046
0.031
0.015
0.000
-0.014
-0.025
-0.034
-0.041
-0.046
-0.049
-0.051
-0.053
-0.055
-0.057
-0.058
-0.059
-0.060
-0.062
-0.072
-0.088
-0.085
-0.022
0.081
0.197
0.300
0.350
0.325
0.254
0.175
0.109
0.061
0.027
0.005
-0.011
-0.021
0.014
0.022
0.031
0.043
0.059
0.079
0.106
0.140
0.180
0.223
0.261
0.280
0.265
0.217
0.157
0.113
0.085
0.066
0.049
0.032
0.013
-0.005
-0.022
-0.037
-0.048
-0.054
-0.058
-0.060
-0.062
-0.063
-0.064
-0.064
-0.064
-0.062
-0.059
-0.053
-0.045
-0.038
-0.023
0.023
0.107
0.220
0.330
0.384
0.353
0.270
0.182
0.111
0.060
0.025
0.002
-0.014
-0.024
0.013
0.021
0.030
0.042
0.058
0.079
0.107
0.142
0.183
0.227
0.266
0.284
0.269
0.221
0.165
0.121
0.093
0.073
0.055
0.035
0.014
-0.009
-0.031
-0.050
-0.064
-0.070
-0.072
-0.072
-0.072
-0.073
-0.073
-0.073
-0.072
-0.069
-0.063
-0.054
-0.041
-0.025
-0.004
0.034
0.102
0.196
0.290
0.338
0.311
0.240
0.161
0.096
0.049
0.016
-0.005
-0.019
-0.029
0.012
0.019
0.028
0.040
0.055
0.076
0.102
0.136
0.175
0.216
0.251
0.268
0.256
0.218
0.171
0.132
0.104
0.083
0.065
0.045
0.021
-0.007
-0.037
-0.063
-0.081
-0.088
-0.088
-0.085
-0.083
-0.083
-0.083
-0.082
-0.082
-0.079
-0.075
-0.066
-0.053
-0.038
-0.019
0.013
0.064
0.133
0.201
0.236
0.222
0.175
0.117
0.067
0.029
0.002
-0.015
-0.027
-0.035
0.009
0.016
0.025
0.036
0.050
0.069
0.093
0.122
0.156
0.192
0.221
0.236
0.230
0.204
0.170
0.138
0.115
0.097
0.082
0.065
0.041
0.009
-0.030
-0.068
-0.094
-0.104
-0.102
-0.097
-0.094
-0.093
-0.093
-0.094
-0.094
-0.093
-0.091
-0.084
-0.071
-0.057
-0.046
-0.030
0.002
0.047
0.094
0.122
0.120
0.095
0.061
0.029
0.003
-0.016
-0.028
-0.037
-0.042
0.007
0.013
0.021
0.031
0.043
0.060
0.080
0.105
0.132
0.160
0.183
0.196
0.194
0.179
0.158
0.138
0.123
0.115
0.111
0.106
0.091
0.058
0.007
-0.048
-0.091
-0.109
-0.111
-0.106
-0.104
-0.104
-0.105
-0.106
-0.109
-0.112
-0.114
-0.108
-0.087
-0.067
-0.070
-0.085
-0.081
-0.056
-0.021
0.008
0.020
0.016
0.003
-0.012
-0.026
-0.036
-0.043
-0.047
-0.050
0.003
0.009
0.016
0.024
0.035
0.049
0.066
0.085
0.106
0.127
0.145
0.155
0.157
0.151
0.141
0.133
0.132
0.140
0.157
0.178
0.190
0.172
0.110
0.025
-0.050
-0.093
-0.108
-0.112
-0.114
-0.116
-0.118
-0.120
-0.126
-0.138
-0.151
-0.153
-0.120
-0.072
-0.101
-0.166
-0.199
-0.190
-0.152
-0.108
-0.077
-0.060
-0.054
-0.053
-0.055
-0.057
-0.058
-0.059
-0.059
0.000
0.005
0.011
0.018
0.027
0.038
0.051
0.066
0.082
0.097
0.110
0.119
0.123
0.123
0.123
0.127
0.142
0.171
0.222
0.292
0.366
0.393
0.323
0.180
0.044
-0.044
-0.090
-0.111
-0.123
-0.128
-0.131
-0.135
-0.146
-0.169
-0.210
-0.258
-0.271
-0.218
-0.233
-0.323
-0.388
-0.381
-0.312
-0.233
-0.171
-0.131
-0.107
-0.092
-0.083
-0.077
-0.073
-0.070
-0.067
-0.003
0.000
0.005
0.011
0.018
0.027
0.037
0.048
0.060
0.071
0.081
0.089
0.095
0.100
0.107
0.122
0.151
0.205
0.297
0.441
0.630
0.769
0.678
0.418
0.181
0.028
-0.058
-0.105
-0.130
-0.140
-0.144
-0.148
-0.164
-0.201
-0.281
-0.431
-0.626
-0.656
-0.577
-0.620
-0.681
-0.625
-0.483
-0.350
-0.260
-0.199
-0.157
-0.129
-0.110
-0.097
-0.088
-0.081
-0.076
-0.007
-0.004
0.
0.005
0.010
0.017
0.024
0.033
0.041
0.050
0.057
0.064
0.071
0.079
0.092
0.114
0.155
0.229
0.358
0.575
0.890
1.177
1.055
0.645
0.306
0.093
-0.032
-0.102
-0.138
-0.152
-0.155
-0.159
-0.175
-0.222
-0.328
-0.556
-0.935
-1.104
-1.012
-1.060
-1.051
-0.784
-0.520
-0.408
-0.333
-0.262
-0.204
-0.163
-0.134
-0.115
-0.101
-0.091
-0.083
-0.011
-0.008
-0.005
-0.001
0.003
0.008
0.013
0.019
0.026
0.032
0.038
0.045
0.052
0.062
0.077
0.103
0.149
0.231
0.375
0.615
0.960
1.243
1.109
0.692
0.339
0.108
-0.030
-0.110
-0.153
-0.168
-0.166
-0.165
-0.179
-0.223
-0.321
-0.522
-0.841
-1.097
-1.273
-1.571
-1.383
-0.297
0.104
-0.308
-0.390
-0.322
-0.249
-0.195
-0.157
-0.131
-0.113
-0.100
-0.091
-0.014
-0.012
-0.010
-0.007
-0.004
0.000
0.004
0.008
0.013
0.018
0.023
0.029
0.036
0.046
0.062
0.088
0.132
0.207
0.335
0.538
0.804
0.974
0.846
0.533
0.246
0.047
-0.073
-0.143
-0.180
-0.187
-0.175
-0.166
-0.176
-0.213
-0.287
-0.415
-0.608
-0.849
-1.233
-1.846
-1.430
1.898
4.694
-0.140
-0.469
-0.385
-0.290
-0.222
-0.176
-0.145
-0.124
-0.108
-0.097
-0.017
-0.016
-0.014
-0.012
-0.010
-0.007
-0.005
-0.001
0.002
0.006
0.010
0.015
0.022
0.032
0.046
0.069
0.106
0.165
0.256
0.387
0.533
0.595
0.481
0.255
0.036
-0.114
-0.188
-0.214
-0.219
-0.206
-0.180
-0.165
-0.175
-0.209
-0.263
-0.331
-0.393
-0.479
-0.796
-1.544
-1.790
-0.178
0.452
-0.541
-0.578
-0.439
-0.321
-0.243
-0.191
-0.156
-0.132
-0.114
-0.101
-0.020
-0.020
-0.018
-0.017
-0.016
-0.014
-0.012
-0.010
-0.007
-0.004
0.000
0.004
0.010
0.019
0.032
0.051
0.078
0.118
0.170
0.233
0.279
0.257
0.129
-0.088
-0.311
-0.437
-0.424
-0.348
-0.279
-0.232
-0.195
-0.180
-0.195
-0.233
-0.281
-0.315
-0.229
0.110
-0.023
-0.712
-0.783
-0.621
-0.791
-0.783
-0.628
-0.462
-0.341
-0.257
-0.201
-0.163
-0.137
-0.118
-0.105
-0.023
-0.023
-0.022
-0.021
-0.020
-0.019
-0.018
-0.016
-0.015
-0.012
-0.009
-0.005
0.000
0.008
0.019
0.034
0.054
0.078
0.104
0.119
0.102
0.017
-0.177
-0.508
-0.926
-1.123
-0.894
-0.564
-0.360
-0.268
-0.232
-0.233
-0.264
-0.303
-0.357
-0.458
-0.503
0.354
0.462
-0.319
-0.435
-0.546
-0.755
-0.745
-0.616
-0.464
-0.345
-0.261
-0.205
-0.166
-0.139
-0.120
-0.106
-0.026
-0.026
-0.026
-0.025
-0.025
-0.024
-0.023
-0.022
-0.021
-0.019
-0.017
-0.013
-0.008
0.000
0.010
0.023
0.039
0.055
0.065
0.056
0.004
-0.132
-0.420
-0.998
-2.004
-2.625
-1.713
-0.818
-0.423
-0.297
-0.281
-0.325
-0.383
-0.407
-0.463
-0.705
-1.560
-2.209
-0.830
-0.761
-0.870
-0.745
-0.710
-0.708
-0.604
-0.457
-0.337
-0.255
-0.201
-0.164
-0.138
-0.120
-0.106
-0.029
-0.029
-0.029
-0.029
-0.029
-0.028
-0.028
-0.027
-0.026
-0.025
-0.023
-0.019
-0.014
-0.007
0.003
0.017
0.033
0.049
0.057
0.042
-0.023
-0.185
-0.533
-1.276
-2.838
-4.023
-2.275
-0.923
-0.424
-0.292
-0.307
-0.393
-0.473
-0.484
-0.514
-0.725
-1.441
-2.032
-1.258
-2.252
-2.893
-0.993
-0.532
-0.589
-0.546
-0.414
-0.308
-0.237
-0.189
-0.157
-0.133
-0.117
-0.104
-0.031
-0.031
-0.031
-0.032
-0.032
-0.032
-0.032
-0.032
-0.031
-0.030
-0.028
-0.024
-0.019
-0.011
0.000
0.016
0.036
0.059
0.077
0.072
0.015
-0.139
-0.463
-1.078
-2.065
-2.604
-1.726
-0.828
-0.406
-0.279
-0.297
-0.390
-0.466
-0.484
-0.496
-0.563
-0.684
-0.606
-0.357
-2.599
-5.825
-0.770
0.182
-0.135
-0.329
-0.309
-0.251
-0.204
-0.169
-0.143
-0.125
-0.111
-0.101
-0.033
-0.033
-0.034
-0.034
-0.035
-0.035
-0.035
-0.035
-0.035
-0.034
-0.032
-0.028
-0.023
-0.014
-0.001
0.019
0.046
0.081
0.118
0.136
0.104
-0.020
-0.271
-0.678
-1.155
-1.368
-1.097
-0.678
-0.408
-0.306
-0.317
-0.373
-0.422
-0.444
-0.456
-0.446
-0.346
0.308
3.722
6.943
2.357
-0.810
1.326
0.379
-0.063
-0.171
-0.177
-0.161
-0.142
-0.126
-0.114
-0.104
-0.096
-0.035
-0.035
-0.036
-0.037
-0.037
-0.038
-0.038
-0.039
-0.038
-0.037
-0.035
-0.032
-0.026
-0.016
-0.001
0.022
0.056
0.105
0.164
0.213
0.212
0.131
-0.053
-0.324
-0.603
-0.751
-0.691
-0.527
-0.398
-0.353
-0.366
-0.384
-0.393
-0.401
-0.404
-0.364
-0.248
0.185
4.833
1.765
-0.989
-1.188
0.473
0.360
0.071
-0.061
-0.105
-0.114
-0.112
-0.107
-0.101
-0.095
-0.089
-0.036
-0.037
-0.038
-0.039
-0.040
-0.040
-0.041
-0.041
-0.041
-0.040
-0.038
-0.034
-0.028
-0.018
-0.002
0.023
0.062
0.119
0.195
0.270
0.303
0.257
0.123
-0.074
-0.270
-0.397
-0.423
-0.388
-0.355
-0.359
-0.376
-0.376
-0.359
-0.348
-0.331
-0.262
-0.096
0.172
0.213
0.449
0.473
0.191
0.126
-0.709
0.040
0.017
-0.042
-0.070
-0.082
-0.086
-0.087
-0.085
-0.083
-0.038
-0.039
-0.040
-0.040
-0.041
-0.042
-0.043
-0.043
-0.043
-0.042
-0.040
-0.037
-0.031
-0.021
-0.005
0.019
0.058
0.115
0.193
0.281
0.339
0.322
0.221
0.070
-0.082
-0.195
-0.254
-0.276
-0.288
-0.309
-0.326
-0.323
-0.308
-0.293
-0.266
-0.185
0.032
0.541
0.609
0.299
0.317
0.323
0.206
0.070
0.374
0.109
0.013
-0.031
-0.054
-0.067
-0.073
-0.076
-0.076
-0.039
-0.040
-0.041
-0.042
-0.043
-0.044
-0.044
-0.045
-0.045
-0.044
-0.043
-0.039
-0.034
-0.025
-0.010
0.012
0.046
0.095
0.164
0.242
0.304
0.302
0.230
0.120
0.004
-0.092
-0.155
-0.194
-0.220
-0.242
-0.256
-0.258
-0.253
-0.248
-0.234
-0.182
-0.048
0.154
0.214
0.159
0.292
0.435
0.330
0.260
0.255
0.140
0.053
0.001
-0.031
-0.050
-0.061
-0.067
-0.070
-0.040
-0.041
-0.042
-0.043
-0.044
-0.045
-0.046
-0.046
-0.046
-0.046
-0.044
-0.041
-0.036
-0.028
-0.016
0.002
0.029
0.067
0.117
0.173
0.217
0.220
0.178
0.106
0.025
-0.046
-0.101
-0.139
-0.165
-0.185
-0.197
-0.203
-0.207
-0.217
-0.228
-0.218
-0.142
-0.026
0.032
0.044
0.174
0.344
0.327
0.286
0.234
0.154
0.079
0.023
-0.014
-0.037
-0.051
-0.060
-0.064
-0.041
-0.042
-0.043
-0.044
-0.045
-0.046
-0.047
-0.047
-0.047
-0.047
-0.046
-0.043
-0.039
-0.032
-0.022
-0.008
0.012
0.039
0.072
0.106
0.132
0.134
0.112
0.069
0.017
-0.032
-0.073
-0.104
-0.126
-0.142
-0.153
-0.160
-0.169
-0.183
-0.202
-0.193
-0.110
-0.025
-0.002
-0.017
0.015
0.143
0.246
0.273
0.234
0.160
0.089
0.034
-0.004
-0.029
-0.045
-0.054
-0.060
-0.041
-0.042
-0.043
-0.044
-0.045
-0.046
-0.047
-0.048
-0.048
-0.048
-0.046
-0.044
-0.041
-0.036
-0.028
-0.017
-0.003
0.015
0.036
0.056
0.070
0.071
0.059
0.034
0.002
-0.029
-0.058
-0.081
-0.099
-0.112
-0.121
-0.127
-0.132
-0.136
-0.123
-0.034
0.118
0.115
0.050
0.015
0.028
0.107
0.196
0.232
0.205
0.145
0.084
0.035
-0.001
-0.025
-0.040
-0.050
-0.057
-0.042
-0.043
-0.044
-0.045
-0.046
-0.047
-0.047
-0.048
-0.048
-0.048
-0.047
-0.045
-0.042
-0.038
-0.032
-0.024
-0.014
-0.002
0.011
0.023
0.031
0.032
0.025
0.011
-0.008
-0.029
-0.048
-0.066
-0.079
-0.090
-0.096
-0.100
-0.100
-0.090
-0.051
0.064
0.193
0.165
0.087
0.055
0.066
0.112
0.161
0.179
0.159
0.114
0.067
0.027
-0.003
-0.024
-0.039
-0.048
-0.054
-0.042
-0.043
-0.044
-0.045
-0.046
-0.047
-0.048
-0.048
-0.048
-0.048
-0.047
-0.046
-0.043
-0.040
-0.035
-0.029
-0.021
-0.013
-0.004
0.004
0.009
0.010
0.007
-0.001
-0.013
-0.026
-0.040
-0.053
-0.064
-0.072
-0.077
-0.078
-0.074
-0.060
-0.025
0.041
0.103
0.103
0.075
0.062
0.072
0.098
0.121
0.127
0.110
0.080
0.045
0.015
-0.009
-0.027
-0.039
-0.048
-0.053
-0.042
-0.043
-0.044
-0.045
-0.046
-0.047
-0.047
-0.048
-0.048
-0.048
-0.047
-0.046
-0.044
-0.041
-0.037
-0.032
-0.026
-0.019
-0.012
-0.006
-0.001
0.001
0.000
-0.005
-0.012
-0.020
-0.031
-0.040
-0.049
-0.056
-0.060
-0.061
-0.057
-0.045
-0.023
0.010
0.038
0.048
0.046
0.047
0.056
0.070
0.080
0.081
0.068
0.047
0.023
0.001
-0.017
-0.030
-0.041
-0.048
-0.053
-0.042
-0.043
-0.044
-0.045
-0.046
-0.047
-0.047
-0.048
-0.048
-0.047
-0.047
-0.045
-0.044
-0.041
-0.037
-0.033
-0.028
-0.022
-0.016
-0.010
-0.005
-0.002
-0.001
-0.002
-0.006
-0.012
-0.019
-0.027
-0.035
-0.042
-0.046
-0.047
-0.044
-0.037
-0.024
-0.008
0.007
0.016
0.021
0.026
0.032
0.040
0.044
0.043
0.034
0.020
0.004
-0.011
-0.024
-0.035
-0.043
-0.048
-0.052
-0.042
-0.043
-0.044
-0.045
-0.046
-0.046
-0.047
-0.047
-0.047
-0.047
-0.046
-0.045
-0.043
-0.041
-0.037
-0.033
-0.028
-0.022
-0.016
-0.010
-0.004
0.000
0.003
0.004
0.003
-0.001
-0.007
-0.014
-0.021
-0.027
-0.032
-0.035
-0.034
-0.031
-0.024
-0.016
-0.009
-0.003
0.002
0.006
0.011
0.014
0.016
0.014
0.008
-0.001
-0.012
-0.022
-0.031
-0.039
-0.045
-0.049
-0.053
-0.042
-0.043
-0.044
-0.044
-0.045
-0.046
-0.046
-0.046
-0.046
-0.046
-0.045
-0.044
-0.042
-0.040
-0.037
-0.033
-0.028
-0.022
-0.015
-0.009
-0.002
0.004
0.009
0.012
0.013
0.011
0.007
0.000
-0.007
-0.014
-0.020
-0.024
-0.026
-0.026
-0.024
-0.021
-0.018
-0.014
-0.012
-0.009
-0.007
-0.005
-0.005
-0.007
-0.011
-0.017
-0.024
-0.031
-0.037
-0.043
-0.047
-0.050
-0.053
-0.042
-0.043
-0.043
-0.044
-0.045
-0.045
-0.046
-0.046
-0.046
-0.045
-0.045
-0.043
-0.042
-0.039
-0.036
-0.032
-0.027
-0.021
-0.014
-0.007
0.001
0.009
0.015
0.021
0.023
0.023
0.020
0.013
0.006
-0.002
-0.009
-0.016
-0.020
-0.023
-0.024
-0.024
-0.024
-0.023
-0.022
-0.021
-0.020
-0.019
-0.020
-0.021
-0.024
-0.028
-0.033
-0.038
-0.042
-0.046
-0.049
-0.051
-0.053
-0.042
-0.042
-0.043
-0.044
-0.044
-0.045
-0.045
-0.045
-0.045
-0.045
-0.044
-0.043
-0.041
-0.038
-0.035
-0.031
-0.026
-0.020
-0.013
-0.005
0.004
0.012
0.021
0.027
0.032
0.033
0.030
0.024
0.016
0.007
-0.001
-0.009
-0.015
-0.020
-0.024
-0.026
-0.027
-0.028
-0.029
-0.029
-0.029
-0.029
-0.030
-0.031
-0.034
-0.036
-0.039
-0.042
-0.045
-0.048
-0.050
-0.052
-0.053
-0.041
-0.042
-0.043
-0.043
-0.044
-0.044
-0.044
-0.044
-0.044
-0.044
-0.043
-0.042
-0.040
-0.037
-0.034
-0.030
-0.025
-0.019
-0.012
-0.004
0.005
0.015
0.024
0.032
0.037
0.039
0.037
0.031
0.023
0.013
0.004
-0.005
-0.013
-0.019
-0.024
-0.028
-0.030
-0.032
-0.034
-0.035
-0.035
-0.036
-0.037
-0.038
-0.040
-0.042
-0.044
-0.046
-0.048
-0.050
-0.051
-0.052
-0.053
-0.041
-0.042
-0.042
-0.043
-0.043
-0.044
-0.044
-0.044
-0.044
-0.043
-0.042
-0.041
-0.039
-0.037
-0.034
-0.030
-0.025
-0.019
-0.012
-0.004
0.005
0.014
0.024
0.032
0.038
0.040
0.039
0.033
0.025
0.016
0.006
-0.003
-0.012
-0.019
-0.024
-0.029
-0.032
-0.035
-0.037
-0.038
-0.040
-0.041
-0.042
-0.043
-0.044
-0.045
-0.047
-0.048
-0.050
-0.051
-0.052
-0.053
-0.053
-0.040
-0.041
-0.042
-0.042
-0.043
-0.043
-0.043
-0.043
-0.043
-0.042
-0.042
-0.040
-0.039
-0.036
-0.034
-0.030
-0.025
-0.020
-0.013
-0.006
0.003
0.012
0.021
0.029
0.034
0.037
0.036
0.031
0.023
0.014
0.005
-0.004
-0.012
-0.019
-0.025
-0.030
-0.034
-0.037
-0.039
-0.041
-0.042
-0.044
-0.045
-0.046
-0.047
-0.048
-0.049
-0.050
-0.051
-0.051
-0.052
-0.053
-0.053
-0.040
-0.041
-0.041
-0.042
-0.042
-0.042
-0.042
-0.042
-0.042
-0.042
-0.041
-0.040
-0.038
-0.036
-0.033
-0.030
-0.026
-0.021
-0.015
-0.008
-0.001
0.007
0.015
0.022
0.027
0.030
0.029
0.025
0.018
0.010
0.002
-0.007
-0.014
-0.021
-0.027
-0.031
-0.035
-0.038
-0.041
-0.043
-0.044
-0.045
-0.046
-0.047
-0.048
-0.049
-0.050
-0.050
-0.051
-0.052
-0.052
-0.052
-0.052
-0.040
-0.040
-0.041
-0.041
-0.041
-0.042
-0.042
-0.042
-0.042
-0.041
-0.040
-0.039
-0.038
-0.036
-0.034
-0.031
-0.027
-0.023
-0.017
-0.011
-0.005
0.002
0.009
0.014
0.018
0.020
0.020
0.016
0.011
0.004
-0.003
-0.010
-0.017
-0.023
-0.028
-0.033
-0.036
-0.039
-0.042
-0.044
-0.045
-0.046
-0.047
-0.048
-0.049
-0.050
-0.050
-0.051
-0.051
-0.052
-0.052
-0.052
-0.052
-0.039
-0.040
-0.040
-0.041
-0.041
-0.041
-0.041
-0.041
-0.041
-0.041
-0.040
-0.039
-0.038
-0.036
-0.034
-0.031
-0.028
-0.024
-0.020
-0.015
-0.010
-0.004
0.001
0.006
0.009
0.011
0.010
0.007
0.003
-0.002
-0.008
-0.015
-0.020
-0.026
-0.030
-0.034
-0.037
-0.040
-0.042
-0.044
-0.046
-0.047
-0.048
-0.049
-0.049
-0.050
-0.050
-0.051
-0.051
-0.051
-0.051
-0.052
-0.051
0.002
0.003
0.005
0.006
0.007
0.008
0.010
0.011
0.012
0.013
0.013
0.014
0.014
0.014
0.014
0.013
0.012
0.012
0.010
0.009
0.008
0.006
0.004
0.003
0.001
-0.001
-0.003
-0.004
-0.006
-0.008
-0.009
-0.011
-0.012
-0.014
-0.015
-0.016
-0.017
-0.018
-0.018
-0.019
-0.019
-0.020
-0.020
-0.021
-0.021
-0.021
-0.022
-0.022
-0.022
-0.023
-0.023
-0.024
-0.024
0.003
0.004
0.006
0.007
0.009
0.010
0.011
0.013
0.014
0.015
0.015
0.016
0.016
0.016
0.016
0.015
0.014
0.013
0.012
0.011
0.009
0.007
0.006
0.004
0.002
0.000
-0.002
-0.004
-0.006
-0.008
-0.009
-0.011
-0.013
-0.014
-0.015
-0.016
-0.017
-0.018
-0.019
-0.019
-0.020
-0.020
-0.021
-0.021
-0.021
-0.022
-0.022
-0.022
-0.023
-0.023
-0.023
-0.024
-0.024
0.004
0.005
0.007
0.009
0.010
0.012
0.013
0.015
0.016
0.017
0.018
0.018
0.019
0.018
0.018
0.018
0.017
0.015
0.014
0.012
0.011
0.009
0.007
0.005
0.003
0.001
-0.002
-0.004
-0.006
-0.008
-0.009
-0.011
-0.013
-0.014
-0.016
-0.017
-0.018
-0.019
-0.019
-0.020
-0.020
-0.021
-0.021
-0.021
-0.021
-0.022
-0.022
-0.022
-0.023
-0.023
-0.023
-0.024
-0.024
0.005
0.006
0.008
0.010
0.012
0.014
0.015
0.017
0.018
0.019
0.020
0.021
0.021
0.021
0.021
0.020
0.019
0.017
0.016
0.014
0.012
0.010
0.008
0.006
0.004
0.001
-0.001
-0.003
-0.005
-0.008
-0.010
-0.012
-0.013
-0.015
-0.016
-0.018
-0.019
-0.019
-0.020
-0.020
-0.021
-0.021
-0.021
-0.021
-0.021
-0.021
-0.022
-0.022
-0.022
-0.023
-0.023
-0.024
-0.024
0.006
0.008
0.010
0.012
0.014
0.016
0.017
0.019
0.021
0.022
0.023
0.024
0.024
0.024
0.023
0.022
0.021
0.020
0.018
0.016
0.014
0.011
0.009
0.007
0.004
0.002
0.000
-0.003
-0.005
-0.008
-0.010
-0.012
-0.014
-0.016
-0.017
-0.019
-0.020
-0.020
-0.021
-0.021
-0.021
-0.021
-0.021
-0.021
-0.021
-0.021
-0.021
-0.022
-0.022
-0.023
-0.023
-0.024
-0.025
0.007
0.009
0.011
0.013
0.015
0.018
0.020
0.022
0.024
0.025
0.026
0.027
0.027
0.027
0.026
0.025
0.024
0.022
0.020
0.018
0.015
0.013
0.010
0.008
0.005
0.003
0.000
-0.003
-0.005
-0.008
-0.010
-0.013
-0.015
-0.017
-0.018
-0.020
-0.021
-0.021
-0.022
-0.022
-0.022
-0.021
-0.021
-0.021
-0.020
-0.020
-0.021
-0.021
-0.022
-0.022
-0.023
-0.024
-0.024
0.008
0.010
0.012
0.015
0.017
0.020
0.022
0.025
0.027
0.028
0.030
0.030
0.031
0.030
0.029
0.028
0.026
0.024
0.022
0.019
0.017
0.014
0.012
0.009
0.006
0.003
0.001
-0.002
-0.005
-0.008
-0.011
-0.013
-0.016
-0.018
-0.020
-0.021
-0.022
-0.023
-0.023
-0.023
-0.022
-0.021
-0.020
-0.020
-0.019
-0.019
-0.019
-0.020
-0.020
-0.021
-0.022
-0.023
-0.024
0.009
0.011
0.014
0.017
0.020
0.023
0.026
0.028
0.031
0.033
0.034
0.035
0.035
0.035
0.033
0.032
0.030
0.027
0.024
0.021
0.018
0.016
0.013
0.010
0.007
0.004
0.001
-0.002
-0.005
-0.008
-0.011
-0.014
-0.017
-0.019
-0.021
-0.023
-0.024
-0.025
-0.024
-0.023
-0.022
-0.021
-0.019
-0.018
-0.017
-0.017
-0.017
-0.018
-0.019
-0.020
-0.021
-0.023
-0.024
0.010
0.013
0.016
0.019
0.022
0.026
0.029
0.033
0.036
0.038
0.040
0.041
0.041
0.040
0.038
0.036
0.033
0.030
0.027
0.023
0.020
0.017
0.014
0.011
0.007
0.004
0.001
-0.003
-0.006
-0.009
-0.013
-0.016
-0.019
-0.022
-0.024
-0.026
-0.027
-0.027
-0.026
-0.025
-0.022
-0.020
-0.017
-0.015
-0.014
-0.013
-0.014
-0.015
-0.016
-0.018
-0.020
-0.022
-0.023
0.011
0.014
0.018
0.021
0.026
0.030
0.034
0.038
0.042
0.045
0.047
0.048
0.048
0.047
0.044
0.041
0.038
0.034
0.030
0.026
0.021
0.018
0.014
0.011
0.007
0.004
0.000
-0.003
-0.007
-0.011
-0.014
-0.018
-0.021
-0.024
-0.027
-0.029
-0.031
-0.031
-0.029
-0.026
-0.022
-0.017
-0.013
-0.010
-0.008
-0.007
-0.008
-0.010
-0.012
-0.015
-0.018
-0.020
-0.022
0.012
0.016
0.020
0.024
0.029
0.035
0.040
0.045
0.050
0.054
0.057
0.059
0.058
0.056
0.052
0.048
0.043
0.038
0.033
0.028
0.023
0.018
0.014
0.010
0.006
0.003
-0.001
-0.005
-0.009
-0.013
-0.017
-0.021
-0.024
-0.028
-0.032
-0.034
-0.036
-0.036
-0.033
-0.028
-0.020
-0.012
-0.006
-0.001
0.002
0.002
0.000
-0.003
-0.007
-0.011
-0.015
-0.018
-0.021
0.013
0.017
0.022
0.028
0.034
0.040
0.048
0.055
0.062
0.068
0.072
0.073
0.072
0.069
0.063
0.057
0.050
0.043
0.036
0.030
0.024
0.019
0.014
0.009
0.005
0.000
-0.004
-0.008
-0.012
-0.016
-0.020
-0.024
-0.028
-0.033
-0.038
-0.042
-0.046
-0.046
-0.041
-0.030
-0.017
-0.003
0.008
0.015
0.018
0.017
0.013
0.007
0.001
-0.005
-0.011
-0.016
-0.020
0.014
0.019
0.025
0.031
0.039
0.047
0.057
0.067
0.077
0.086
0.093
0.095
0.093
0.087
0.079
0.069
0.059
0.049
0.040
0.032
0.025
0.018
0.012
0.007
0.002
-0.003
-0.007
-0.012
-0.016
-0.020
-0.024
-0.028
-0.033
-0.039
-0.046
-0.054
-0.062
-0.065
-0.056
-0.035
-0.009
0.014
0.032
0.043
0.046
0.042
0.034
0.023
0.012
0.002
-0.006
-0.013
-0.018
0.015
0.021
0.027
0.035
0.045
0.056
0.069
0.083
0.098
0.112
0.123
0.128
0.125
0.115
0.100
0.084
0.069
0.056
0.045
0.035
0.026
0.017
0.010
0.003
-0.003
-0.008
-0.012
-0.017
-0.021
-0.025
-0.029
-0.033
-0.038
-0.045
-0.055
-0.070
-0.090
-0.104
-0.092
-0.048
0.003
0.046
0.074
0.090
0.092
0.082
0.064
0.045
0.026
0.011
-0.001
-0.010
-0.017
0.016
0.023
0.030
0.040
0.051
0.066
0.083
0.103
0.126
0.148
0.167
0.177
0.173
0.154
0.128
0.101
0.080
0.063
0.049
0.037
0.025
0.015
0.006
-0.002
-0.008
-0.014
-0.019
-0.023
-0.027
-0.031
-0.035
-0.039
-0.044
-0.052
-0.065
-0.090
-0.135
-0.189
-0.187
-0.084
0.028
0.100
0.147
0.171
0.169
0.144
0.109
0.074
0.045
0.022
0.006
-0.007
-0.015
0.017
0.024
0.033
0.044
0.058
0.076
0.099
0.127
0.160
0.195
0.228
0.247
0.242
0.208
0.160
0.118
0.090
0.069
0.052
0.038
0.024
0.012
0.001
-0.008
-0.016
-0.022
-0.027
-0.031
-0.035
-0.038
-0.042
-0.045
-0.049
-0.056
-0.070
-0.103
-0.183
-0.336
-0.397
-0.162
0.064
0.182
0.264
0.306
0.292
0.237
0.170
0.110
0.066
0.034
0.011
-0.004
-0.014
0.018
0.025
0.035
0.048
0.064
0.086
0.115
0.152
0.198
0.251
0.303
0.337
0.331
0.270
0.187
0.126
0.092
0.072
0.055
0.038
0.022
0.007
-0.007
-0.018
-0.027
-0.033
-0.038
-0.042
-0.045
-0.047
-0.050
-0.052
-0.054
-0.058
-0.066
-0.090
-0.166
-0.369
-0.520
-0.211
0.096
0.285
0.438
0.514
0.472
0.358
0.240
0.148
0.085
0.043
0.016
-0.002
-0.014
0.018
0.026
0.036
0.051
0.069
0.095
0.129
0.175
0.234
0.305
0.377
0.428
0.417
0.317
0.190
0.116
0.088
0.073
0.056
0.037
0.018
-0.001
-0.017
-0.032
-0.041
-0.048
-0.052
-0.054
-0.056
-0.058
-0.059
-0.060
-0.059
-0.059
-0.057
-0.056
-0.067
-0.133
-0.211
-0.087
0.142
0.390
0.647
0.778
0.676
0.476
0.301
0.178
0.099
0.049
0.017
-0.003
-0.016
0.017
0.026
0.037
0.052
0.072
0.100
0.139
0.192
0.260
0.343
0.428
0.485
0.462
0.331
0.177
0.106
0.087
0.075
0.059
0.037
0.014
-0.010
-0.033
-0.051
-0.062
-0.068
-0.069
-0.069
-0.069
-0.069
-0.069
-0.068
-0.066
-0.061
-0.051
-0.033
-0.001
0.024
0.017
0.051
0.200
0.451
0.762
0.925
0.776
0.524
0.321
0.185
0.100
0.047
0.015
-0.006
-0.019
0.016
0.024
0.036
0.051
0.072
0.101
0.141
0.196
0.268
0.354
0.438
0.488
0.457
0.333
0.195
0.124
0.102
0.085
0.064
0.039
0.010
-0.022
-0.053
-0.078
-0.092
-0.095
-0.091
-0.086
-0.083
-0.081
-0.080
-0.078
-0.074
-0.068
-0.055
-0.035
-0.002
0.033
0.055
0.096
0.208
0.406
0.647
0.773
0.668
0.466
0.289
0.166
0.087
0.038
0.007
-0.012
-0.024
0.014
0.022
0.033
0.048
0.069
0.097
0.135
0.188
0.255
0.333
0.407
0.447
0.424
0.335
0.231
0.163
0.126
0.101
0.076
0.047
0.012
-0.030
-0.075
-0.113
-0.133
-0.130
-0.117
-0.103
-0.096
-0.093
-0.091
-0.089
-0.085
-0.078
-0.068
-0.051
-0.027
0.000
0.028
0.073
0.158
0.292
0.438
0.510
0.462
0.341
0.218
0.125
0.062
0.021
-0.004
-0.020
-0.030
0.012
0.019
0.030
0.044
0.062
0.088
0.122
0.167
0.224
0.288
0.346
0.378
0.366
0.312
0.242
0.184
0.146
0.119
0.096
0.069
0.031
-0.024
-0.090
-0.152
-0.181
-0.172
-0.144
-0.120
-0.108
-0.104
-0.102
-0.100
-0.097
-0.092
-0.084
-0.071
-0.049
-0.026
-0.008
0.021
0.079
0.164
0.249
0.292
0.271
0.207
0.134
0.073
0.029
0.000
-0.018
-0.031
-0.038
0.009
0.016
0.025
0.037
0.054
0.076
0.104
0.141
0.184
0.231
0.273
0.297
0.294
0.264
0.222
0.184
0.157
0.141
0.131
0.119
0.090
0.030
-0.064
-0.163
-0.218
-0.209
-0.168
-0.136
-0.122
-0.117
-0.115
-0.113
-0.111
-0.110
-0.107
-0.087
-0.035
0.024
0.009
-0.022
-0.013
0.034
0.089
0.120
0.118
0.090
0.054
0.021
-0.005
-0.023
-0.035
-0.042
-0.047
0.005
0.011
0.020
0.030
0.044
0.062
0.084
0.112
0.144
0.177
0.205
0.223
0.224
0.211
0.191
0.172
0.165
0.171
0.192
0.220
0.232
0.191
0.072
-0.086
-0.194
-0.211
-0.180
-0.151
-0.140
-0.136
-0.131
-0.128
-0.129
-0.135
-0.143
-0.121
0.038
0.406
0.173
-0.044
-0.132
-0.126
-0.075
-0.028
-0.007
-0.005
-0.015
-0.027
-0.038
-0.046
-0.051
-0.054
-0.056
0.001
0.007
0.014
0.022
0.033
0.047
0.065
0.085
0.107
0.130
0.149
0.162
0.167
0.164
0.160
0.160
0.175
0.214
0.286
0.399
0.532
0.593
0.452
0.174
-0.046
-0.141
-0.161
-0.161
-0.160
-0.157
-0.149
-0.143
-0.147
-0.169
-0.210
-0.258
-0.133
0.619
0.291
-0.110
-0.328
-0.371
-0.280
-0.173
-0.111
-0.083
-0.072
-0.069
-0.068
-0.068
-0.067
-0.066
-0.065
-0.003
0.002
0.008
0.015
0.023
0.034
0.047
0.061
0.077
0.092
0.106
0.116
0.123
0.127
0.133
0.150
0.186
0.262
0.406
0.666
1.098
1.578
1.360
0.680
0.223
-0.008
-0.110
-0.155
-0.175
-0.176
-0.165
-0.156
-0.162
-0.199
-0.302
-0.577
-1.205
-0.978
-0.152
-0.375
-0.682
-0.791
-0.522
-0.293
-0.190
-0.144
-0.120
-0.105
-0.095
-0.088
-0.083
-0.078
-0.074
-0.007
-0.003
0.002
0.007
0.014
0.022
0.031
0.041
0.052
0.063
0.073
0.082
0.089
0.098
0.112
0.139
0.192
0.299
0.511
0.938
1.825
3.657
3.040
1.272
0.504
0.135
-0.048
-0.142
-0.188
-0.196
-0.180
-0.164
-0.167
-0.210
-0.344
-0.818
-2.752
-3.588
-1.173
-0.763
-0.857
-0.865
-0.460
-0.290
-0.228
-0.187
-0.158
-0.135
-0.119
-0.106
-0.097
-0.089
-0.083
-0.010
-0.008
-0.004
0.
0.005
0.011
0.017
0.025
0.032
0.040
0.048
0.055
0.063
0.074
0.092
0.125
0.186
0.305
0.543
1.040
2.045
3.452
2.866
1.407
0.619
0.204
-0.014
-0.141
-0.211
-0.223
-0.194
-0.166
-0.162
-0.194
-0.302
-0.619
-1.473
-1.943
-1.367
-0.912
0.264
1.290
0.452
-0.104
-0.228
-0.220
-0.191
-0.163
-0.141
-0.123
-0.109
-0.099
-0.090
-0.014
-0.012
-0.010
-0.006
-0.003
0.001
0.006
0.011
0.017
0.022
0.028
0.035
0.043
0.055
0.073
0.105
0.163
0.272
0.482
0.899
1.697
2.476
1.909
1.058
0.489
0.153
-0.034
-0.160
-0.248
-0.255
-0.200
-0.152
-0.146
-0.171
-0.237
-0.386
-0.651
-0.956
-1.202
-1.089
2.880
6.185
1.329
0.059
-0.236
-0.255
-0.224
-0.189
-0.161
-0.138
-0.121
-0.107
-0.097
-0.018
-0.016
-0.014
-0.012
-0.010
-0.007
-0.004
0.000
0.004
0.008
0.013
0.019
0.026
0.037
0.055
0.083
0.131
0.213
0.358
0.608
0.990
1.248
0.994
0.541
0.183
-0.036
-0.140
-0.210
-0.277
-0.263
-0.179
-0.105
-0.108
-0.153
-0.203
-0.261
-0.285
-0.239
-0.133
-1.293
-9.419
-0.193
0.422
-0.106
-0.300
-0.302
-0.259
-0.215
-0.179
-0.151
-0.130
-0.114
-0.102
-0.021
-0.020
-0.019
-0.018
-0.016
-0.014
-0.012
-0.010
-0.007
-0.004
0.000
0.005
0.012
0.022
0.037
0.060
0.096
0.150
0.230
0.341
0.456
0.479
0.307
0.006
-0.299
-0.465
-0.433
-0.343
-0.302
-0.247
-0.150
-0.073
-0.096
-0.174
-0.230
-0.237
0.015
1.158
1.542
0.128
1.633
1.414
-0.154
-0.361
-0.406
-0.361
-0.295
-0.238
-0.194
-0.162
-0.138
-0.120
-0.106
-0.024
-0.024
-0.023
-0.022
-0.021
-0.020
-0.019
-0.017
-0.015
-0.013
-0.010
-0.006
0.001
0.010
0.023
0.041
0.067
0.100
0.139
0.172
0.172
0.084
-0.156
-0.608
-1.257
-1.604
-1.146
-0.612
-0.356
-0.256
-0.190
-0.168
-0.239
-0.302
-0.348
-0.442
-0.399
5.499
4.499
0.410
0.655
0.334
-0.417
-0.593
-0.554
-0.438
-0.333
-0.258
-0.205
-0.168
-0.142
-0.123
-0.109
-0.027
-0.027
-0.027
-0.027
-0.026
-0.026
-0.025
-0.024
-0.023
-0.021
-0.018
-0.014
-0.009
0.000
0.012
0.028
0.050
0.074
0.094
0.095
0.044
-0.116
-0.496
-1.410
-3.858
-6.605
-2.872
-0.876
-0.342
-0.273
-0.302
-0.439
-0.633
-0.575
-0.529
-0.825
-3.391
-12.481
-0.567
-0.026
-0.259
-0.453
-0.744
-1.025
-0.810
-0.528
-0.363
-0.269
-0.209
-0.170
-0.143
-0.123
-0.109
-0.030
-0.030
-0.030
-0.030
-0.030
-0.030
-0.030
-0.030
-0.029
-0.028
-0.025
-0.022
-0.016
-0.007
0.005
0.023
0.046
0.073
0.095
0.094
0.030
-0.168
-0.648
-1.938
-7.562
-26.094
-4.501
-0.624
-0.117
-0.181
-0.340
-0.699
-1.033
-0.815
-0.649
-0.859
-2.412
-5.393
-0.976
-0.132
-0.506
-0.448
-0.598
-1.759
-1.081
-0.570
-0.363
-0.262
-0.203
-0.165
-0.140
-0.121
-0.108
-0.032
-0.033
-0.033
-0.034
-0.034
-0.034
-0.035
-0.035
-0.034
-0.033
-0.031
-0.027
-0.021
-0.012
0.003
0.024
0.055
0.096
0.140
0.165
0.119
-0.072
-0.535
-1.579
-3.956
-5.952
-2.624
-0.634
-0.103
-0.028
-0.197
-0.574
-0.835
-0.761
-0.676
-0.712
-0.839
-0.785
-0.481
-0.239
-0.659
0.310
1.799
-0.509
-0.707
-0.449
-0.310
-0.233
-0.185
-0.153
-0.132
-0.116
-0.104
-0.034
-0.035
-0.036
-0.037
-0.037
-0.038
-0.038
-0.039
-0.038
-0.038
-0.036
-0.032
-0.025
-0.015
0.003
0.030
0.073
0.137
0.222
0.301
0.302
0.153
-0.220
-0.910
-1.894
-2.440
-1.743
-0.816
-0.319
-0.159
-0.261
-0.475
-0.609
-0.652
-0.705
-0.723
-0.625
-0.526
-0.005
0.933
-3.037
-0.594
7.280
0.834
-0.123
-0.243
-0.219
-0.185
-0.156
-0.136
-0.120
-0.108
-0.099
-0.036
-0.037
-0.038
-0.039
-0.040
-0.041
-0.042
-0.042
-0.042
-0.041
-0.039
-0.035
-0.029
-0.017
0.003
0.036
0.090
0.181
0.320
0.479
0.539
0.443
0.159
-0.319
-0.867
-1.187
-1.045
-0.688
-0.459
-0.451
-0.574
-0.588
-0.558
-0.588
-0.688
-0.711
-0.621
-2.235
-7.426
0.039
-1.058
-2.073
1.603
1.826
0.171
-0.077
-0.124
-0.128
-0.121
-0.113
-0.105
-0.099
-0.093
-0.038
-0.039
-0.040
-0.041
-0.042
-0.043
-0.044
-0.045
-0.045
-0.044
-0.042
-0.038
-0.031
-0.019
0.002
0.037
0.099
0.205
0.382
0.607
0.729
0.685
0.465
0.095
-0.281
-0.518
-0.561
-0.493
-0.460
-0.556
-0.680
-0.619
-0.515
-0.497
-0.534
-0.481
-0.234
0.121
-3.893
0.192
4.209
1.317
0.589
0.504
0.193
0.040
-0.037
-0.070
-0.084
-0.089
-0.090
-0.088
-0.086
-0.039
-0.041
-0.042
-0.043
-0.044
-0.045
-0.046
-0.047
-0.047
-0.047
-0.045
-0.041
-0.034
-0.022
-0.002
0.033
0.092
0.193
0.362
0.601
0.829
0.839
0.612
0.309
0.013
-0.193
-0.295
-0.331
-0.369
-0.444
-0.508
-0.481
-0.420
-0.393
-0.381
-0.288
0.080
1.928
2.048
0.161
0.070
0.561
0.455
0.347
0.384
0.162
0.043
-0.017
-0.049
-0.066
-0.074
-0.077
-0.078
-0.041
-0.042
-0.043
-0.044
-0.046
-0.047
-0.048
-0.049
-0.049
-0.049
-0.047
-0.043
-0.037
-0.026
-0.008
0.022
0.072
0.154
0.286
0.485
0.717
0.745
0.566
0.344
0.120
-0.052
-0.158
-0.218
-0.264
-0.310
-0.340
-0.337
-0.322
-0.321
-0.329
-0.292
-0.098
0.259
0.323
0.007
0.784
2.188
0.723
0.496
0.413
0.240
0.107
0.028
-0.019
-0.045
-0.060
-0.067
-0.071
-0.042
-0.043
-0.044
-0.045
-0.047
-0.048
-0.049
-0.050
-0.050
-0.050
-0.049
-0.046
-0.040
-0.031
-0.015
0.009
0.047
0.106
0.194
0.313
0.434
0.462
0.384
0.256
0.113
-0.008
-0.093
-0.149
-0.187
-0.217
-0.236
-0.244
-0.253
-0.286
-0.369
-0.488
-0.422
-0.126
0.001
-0.156
0.185
1.271
0.710
0.615
0.483
0.298
0.151
0.059
0.004
-0.029
-0.048
-0.059
-0.065
-0.042
-0.044
-0.045
-0.046
-0.048
-0.049
-0.050
-0.051
-0.051
-0.051
-0.050
-0.047
-0.043
-0.035
-0.023
-0.004
0.023
0.061
0.113
0.175
0.229
0.245
0.214
0.149
0.070
-0.006
-0.064
-0.107
-0.138
-0.159
-0.173
-0.184
-0.202
-0.253
-0.401
-0.689
-0.596
-0.140
-0.039
-0.243
-0.533
0.012
0.483
0.630
0.513
0.316
0.168
0.074
0.016
-0.019
-0.040
-0.053
-0.060
-0.043
-0.044
-0.046
-0.047
-0.048
-0.049
-0.050
-0.051
-0.052
-0.052
-0.051
-0.048
-0.045
-0.038
-0.029
-0.016
0.003
0.027
0.057
0.089
0.113
0.121
0.107
0.074
0.030
-0.014
-0.052
-0.083
-0.106
-0.122
-0.133
-0.142
-0.155
-0.187
-0.236
-0.028
1.380
0.512
0.112
-0.025
-0.074
0.135
0.401
0.505
0.425
0.278
0.155
0.072
0.019
-0.015
-0.036
-0.049
-0.056
-0.043
-0.045
-0.046
-0.047
-0.048
-0.050
-0.051
-0.051
-0.052
-0.052
-0.051
-0.049
-0.046
-0.041
-0.034
-0.024
-0.011
0.004
0.022
0.039
0.052
0.056
0.049
0.031
0.007
-0.019
-0.044
-0.066
-0.084
-0.097
-0.105
-0.109
-0.112
-0.109
-0.056
0.299
1.046
0.562
0.193
0.101
0.114
0.213
0.328
0.366
0.309
0.212
0.124
0.059
0.014
-0.015
-0.034
-0.047
-0.054
-0.044
-0.045
-0.046
-0.047
-0.048
-0.050
-0.050
-0.051
-0.052
-0.052
-0.051
-0.049
-0.047
-0.043
-0.037
-0.029
-0.020
-0.009
0.002
0.013
0.021
0.024
0.021
0.012
-0.002
-0.018
-0.036
-0.052
-0.066
-0.077
-0.083
-0.084
-0.080
-0.062
-0.009
0.124
0.273
0.237
0.150
0.118
0.137
0.189
0.238
0.246
0.207
0.145
0.086
0.039
0.005
-0.019
-0.035
-0.046
-0.053
-0.044
-0.045
-0.046
-0.047
-0.048
-0.049
-0.050
-0.051
-0.051
-0.051
-0.050
-0.049
-0.047
-0.043
-0.038
-0.032
-0.025
-0.016
-0.007
0.001
0.008
0.012
0.012
0.008
0.000
-0.011
-0.024
-0.037
-0.049
-0.058
-0.063
-0.063
-0.057
-0.041
-0.009
0.042
0.089
0.100
0.091
0.091
0.107
0.132
0.153
0.151
0.126
0.089
0.051
0.019
-0.006
-0.025
-0.038
-0.047
-0.053
-0.044
-0.045
-0.046
-0.047
-0.048
-0.049
-0.050
-0.050
-0.050
-0.050
-0.050
-0.048
-0.046
-0.043
-0.039
-0.033
-0.026
-0.019
-0.010
-0.002
0.005
0.011
0.014
0.013
0.009
0.001
-0.009
-0.020
-0.031
-0.040
-0.045
-0.045
-0.041
-0.030
-0.013
0.010
0.031
0.044
0.049
0.055
0.066
0.078
0.086
0.083
0.068
0.045
0.022
0.000
-0.017
-0.031
-0.041
-0.048
-0.053
-0.044
-0.045
-0.046
-0.047
-0.048
-0.048
-0.049
-0.050
-0.050
-0.049
-0.049
-0.047
-0.045
-0.042
-0.038
-0.033
-0.026
-0.019
-0.010
-0.001
0.007
0.015
0.021
0.024
0.023
0.018
0.010
0.000
-0.011
-0.020
-0.026
-0.029
-0.028
-0.023
-0.014
-0.004
0.007
0.014
0.020
0.025
0.032
0.037
0.040
0.037
0.027
0.014
-0.001
-0.015
-0.027
-0.037
-0.044
-0.049
-0.053
-0.043
-0.044
-0.045
-0.046
-0.047
-0.048
-0.048
-0.049
-0.049
-0.048
-0.048
-0.046
-0.044
-0.041
-0.037
-0.032
-0.025
-0.017
-0.008
0.002
0.012
0.022
0.031
0.037
0.039
0.037
0.031
0.021
0.010
0.000
-0.009
-0.015
-0.017
-0.018
-0.015
-0.011
-0.007
-0.004
0.000
0.003
0.006
0.008
0.008
0.006
0.000
-0.008
-0.018
-0.027
-0.035
-0.041
-0.047
-0.051
-0.053
-0.043
-0.044
-0.045
-0.046
-0.047
-0.047
-0.048
-0.048
-0.048
-0.047
-0.047
-0.045
-0.043
-0.040
-0.036
-0.030
-0.024
-0.015
-0.006
0.005
0.017
0.029
0.041
0.050
0.056
0.056
0.051
0.042
0.030
0.018
0.006
-0.003
-0.009
-0.013
-0.016
-0.016
-0.016
-0.016
-0.015
-0.014
-0.013
-0.012
-0.013
-0.015
-0.019
-0.024
-0.030
-0.035
-0.041
-0.045
-0.049
-0.052
-0.054
-0.043
-0.044
-0.045
-0.045
-0.046
-0.047
-0.047
-0.047
-0.047
-0.046
-0.045
-0.044
-0.042
-0.039
-0.034
-0.029
-0.022
-0.014
-0.004
0.008
0.021
0.035
0.049
0.062
0.070
0.073
0.069
0.060
0.046
0.032
0.018
0.006
-0.003
-0.010
-0.016
-0.020
-0.022
-0.024
-0.025
-0.025
-0.025
-0.025
-0.026
-0.028
-0.031
-0.034
-0.038
-0.042
-0.045
-0.048
-0.051
-0.053
-0.054
-0.043
-0.043
-0.044
-0.045
-0.045
-0.046
-0.046
-0.046
-0.046
-0.045
-0.044
-0.043
-0.041
-0.038
-0.034
-0.028
-0.022
-0.013
-0.003
0.009
0.023
0.038
0.054
0.068
0.078
0.083
0.080
0.071
0.057
0.041
0.025
0.012
0.000
-0.009
-0.016
-0.022
-0.026
-0.029
-0.031
-0.033
-0.034
-0.034
-0.035
-0.037
-0.039
-0.041
-0.043
-0.046
-0.048
-0.050
-0.052
-0.053
-0.054
-0.042
-0.043
-0.044
-0.044
-0.045
-0.045
-0.045
-0.045
-0.045
-0.045
-0.044
-0.042
-0.040
-0.037
-0.033
-0.028
-0.022
-0.014
-0.004
0.008
0.022
0.037
0.053
0.068
0.079
0.084
0.082
0.074
0.060
0.044
0.028
0.013
0.001
-0.010
-0.018
-0.024
-0.029
-0.033
-0.036
-0.038
-0.039
-0.040
-0.041
-0.043
-0.044
-0.045
-0.047
-0.049
-0.050
-0.052
-0.053
-0.054
-0.054
-0.042
-0.042
-0.043
-0.044
-0.044
-0.044
-0.045
-0.045
-0.044
-0.044
-0.043
-0.041
-0.039
-0.036
-0.033
-0.028
-0.022
-0.015
-0.005
0.006
0.019
0.033
0.048
0.061
0.072
0.077
0.076
0.068
0.055
0.040
0.025
0.011
-0.001
-0.011
-0.020
-0.026
-0.031
-0.035
-0.038
-0.041
-0.042
-0.044
-0.045
-0.046
-0.047
-0.048
-0.049
-0.050
-0.052
-0.052
-0.053
-0.054
-0.054
-0.041
-0.042
-0.042
-0.043
-0.043
-0.044
-0.044
-0.044
-0.043
-0.043
-0.042
-0.041
-0.039
-0.036
-0.033
-0.029
-0.023
-0.016
-0.008
0.002
0.013
0.025
0.038
0.050
0.059
0.063
0.063
0.056
0.045
0.032
0.019
0.007
-0.005
-0.014
-0.022
-0.028
-0.033
-0.037
-0.040
-0.043
-0.045
-0.046
-0.047
-0.048
-0.049
-0.050
-0.051
-0.051
-0.052
-0.053
-0.053
-0.053
-0.054
-0.041
-0.041
-0.042
-0.042
-0.043
-0.043
-0.043
-0.043
-0.043
-0.042
-0.041
-0.040
-0.038
-0.036
-0.033
-0.029
-0.025
-0.019
-0.012
-0.003
0.006
0.016
0.027
0.036
0.043
0.047
0.046
0.041
0.032
0.022
0.011
0.000
-0.009
-0.017
-0.024
-0.030
-0.035
-0.039
-0.042
-0.044
-0.046
-0.047
-0.048
-0.049
-0.050
-0.051
-0.051
-0.052
-0.052
-0.053
-0.053
-0.053
-0.053
-0.040
-0.041
-0.041
-0.042
-0.042
-0.042
-0.042
-0.042
-0.042
-0.042
-0.041
-0.040
-0.038
-0.036
-0.034
-0.030
-0.026
-0.021
-0.015
-0.009
-0.001
0.007
0.015
0.022
0.027
0.030
0.029
0.025
0.019
0.011
0.002
-0.006
-0.014
-0.021
-0.027
-0.032
-0.036
-0.040
-0.043
-0.045
-0.047
-0.048
-0.049
-0.050
-0.051
-0.051
-0.052
-0.052
-0.052
-0.052
-0.053
-0.053
-0.053
0.003
0.004
0.006
0.007
0.009
0.010
0.012
0.013
0.014
0.015
0.016
0.016
0.017
0.017
0.017
0.016
0.015
0.014
0.013
0.012
0.010
0.008
0.007
0.005
0.003
0.001
-0.001
-0.003
-0.005
-0.007
-0.009
-0.010
-0.012
-0.013
-0.015
-0.016
-0.017
-0.017
-0.018
-0.019
-0.019
-0.020
-0.020
-0.021
-0.021
-0.021
-0.022
-0.022
-0.022
-0.023
-0.023
-0.023
-0.024
0.004
0.005
0.007
0.009
0.010
0.012
0.014
0.015
0.016
0.017
0.018
0.019
0.019
0.019
0.019
0.019
0.018
0.017
0.015
0.014
0.012
0.010
0.008
0.006
0.004
0.002
-0.001
-0.003
-0.005
-0.007
-0.009
-0.010
-0.012
-0.014
-0.015
-0.016
-0.017
-0.018
-0.019
-0.019
-0.020
-0.020
-0.020
-0.021
-0.021
-0.021
-0.022
-0.022
-0.022
-0.023
-0.023
-0.024
-0.024
0.005
0.007
0.008
0.010
0.012
0.014
0.016
0.017
0.019
0.020
0.021
0.022
0.022
0.022
0.022
0.021
0.020
0.019
0.017
0.016
0.014
0.012
0.009
0.007
0.005
0.002
0.000
-0.002
-0.004
-0.007
-0.009
-0.011
-0.012
-0.014
-0.015
-0.017
-0.018
-0.019
-0.019
-0.020
-0.020
-0.020
-0.021
-0.021
-0.021
-0.021
-0.022
-0.022
-0.022
-0.023
-0.023
-0.024
-0.024
0.006
0.008
0.010
0.012
0.014
0.016
0.018
0.020
0.021
0.023
0.024
0.025
0.025
0.025
0.025
0.024
0.023
0.021
0.020
0.018
0.015
0.013
0.011
0.008
0.006
0.003
0.001
-0.002
-0.004
-0.006
-0.009
-0.011
-0.013
-0.015
-0.016
-0.017
-0.018
-0.019
-0.020
-0.020
-0.021
-0.021
-0.021
-0.021
-0.021
-0.021
-0.021
-0.022
-0.022
-0.023
-0.023
-0.024
-0.024
0.007
0.009
0.011
0.013
0.016
0.018
0.020
0.022
0.024
0.026
0.027
0.028
0.028
0.028
0.028
0.027
0.025
0.024
0.022
0.020
0.017
0.015
0.012
0.010
0.007
0.004
0.002
-0.001
-0.003
-0.006
-0.009
-0.011
-0.013
-0.015
-0.017
-0.018
-0.019
-0.020
-0.021
-0.021
-0.021
-0.021
-0.021
-0.021
-0.021
-0.021
-0.021
-0.021
-0.022
-0.022
-0.023
-0.024
-0.024
0.008
0.010
0.013
0.015
0.018
0.020
0.023
0.025
0.027
0.029
0.030
0.031
0.032
0.032
0.031
0.030
0.028
0.026
0.024
0.022
0.019
0.016
0.014
0.011
0.008
0.006
0.003
0.
-0.003
-0.006
-0.009
-0.011
-0.014
-0.016
-0.018
-0.019
-0.021
-0.021
-0.022
-0.022
-0.021
-0.021
-0.021
-0.020
-0.020
-0.020
-0.020
-0.020
-0.021
-0.022
-0.022
-0.023
-0.024
0.009
0.011
0.014
0.017
0.020
0.023
0.026
0.028
0.031
0.033
0.034
0.035
0.036
0.036
0.035
0.033
0.031
0.029
0.027
0.024
0.021
0.018
0.015
0.013
0.010
0.007
0.004
0.001
-0.002
-0.006
-0.009
-0.012
-0.015
-0.017
-0.019
-0.021
-0.022
-0.023
-0.023
-0.023
-0.022
-0.021
-0.020
-0.019
-0.018
-0.018
-0.018
-0.019
-0.020
-0.020
-0.022
-0.023
-0.024
0.010
0.013
0.016
0.019
0.023
0.026
0.029
0.032
0.035
0.038
0.039
0.040
0.041
0.040
0.039
0.037
0.035
0.032
0.029
0.026
0.023
0.020
0.017
0.014
0.011
0.008
0.005
0.001
-0.002
-0.006
-0.009
-0.013
-0.016
-0.019
-0.021
-0.023
-0.024
-0.025
-0.025
-0.024
-0.022
-0.021
-0.019
-0.017
-0.016
-0.016
-0.016
-0.017
-0.018
-0.019
-0.020
-0.022
-0.023
0.011
0.014
0.018
0.022
0.025
0.029
0.033
0.037
0.041
0.044
0.046
0.047
0.047
0.046
0.044
0.042
0.039
0.036
0.032
0.029
0.025
0.022
0.019
0.016
0.013
0.009
0.006
0.002
-0.002
-0.006
-0.010
-0.014
-0.018
-0.021
-0.024
-0.026
-0.027
-0.028
-0.027
-0.025
-0.023
-0.020
-0.017
-0.014
-0.012
-0.012
-0.012
-0.013
-0.015
-0.016
-0.018
-0.020
-0.022
0.012
0.016
0.020
0.024
0.029
0.034
0.039
0.044
0.048
0.052
0.054
0.055
0.055
0.054
0.051
0.048
0.044
0.040
0.035
0.031
0.027
0.023
0.020
0.017
0.013
0.010
0.006
0.002
-0.003
-0.007
-0.012
-0.016
-0.020
-0.024
-0.027
-0.030
-0.032
-0.032
-0.031
-0.028
-0.023
-0.017
-0.012
-0.008
-0.006
-0.005
-0.006
-0.007
-0.010
-0.013
-0.016
-0.019
-0.021
0.014
0.018
0.022
0.027
0.033
0.039
0.045
0.052
0.058
0.063
0.066
0.067
0.067
0.064
0.061
0.056
0.050
0.045
0.039
0.034
0.029
0.024
0.020
0.016
0.013
0.009
0.004
0.
-0.005
-0.009
-0.014
-0.018
-0.023
-0.027
-0.032
-0.036
-0.039
-0.039
-0.037
-0.030
-0.022
-0.012
-0.004
0.002
0.006
0.006
0.004
0.001
-0.004
-0.008
-0.012
-0.016
-0.020
0.015
0.020
0.025
0.031
0.038
0.046
0.054
0.063
0.071
0.078
0.083
0.085
0.084
0.080
0.074
0.066
0.059
0.051
0.044
0.037
0.030
0.025
0.019
0.015
0.010
0.006
0.002
-0.003
-0.008
-0.012
-0.017
-0.022
-0.027
-0.033
-0.039
-0.045
-0.050
-0.051
-0.046
-0.034
-0.018
-0.002
0.012
0.021
0.026
0.025
0.020
0.013
0.006
-0.001
-0.008
-0.013
-0.018
0.016
0.021
0.028
0.035
0.044
0.054
0.066
0.078
0.090
0.102
0.110
0.113
0.110
0.103
0.092
0.081
0.069
0.059
0.049
0.040
0.031
0.024
0.018
0.012
0.007
0.002
-0.003
-0.007
-0.012
-0.017
-0.021
-0.026
-0.032
-0.039
-0.048
-0.059
-0.070
-0.076
-0.066
-0.040
-0.008
0.020
0.042
0.056
0.060
0.056
0.046
0.032
0.019
0.008
-0.002
-0.010
-0.016
0.017
0.024
0.031
0.040
0.051
0.064
0.080
0.098
0.118
0.136
0.151
0.158
0.154
0.139
0.120
0.100
0.082
0.067
0.054
0.043
0.032
0.023
0.015
0.008
0.002
-0.004
-0.009
-0.013
-0.018
-0.022
-0.027
-0.032
-0.038
-0.046
-0.059
-0.080
-0.110
-0.134
-0.119
-0.052
0.018
0.067
0.101
0.121
0.124
0.109
0.086
0.060
0.038
0.019
0.005
-0.006
-0.014
0.019
0.026
0.034
0.045
0.059
0.077
0.098
0.125
0.156
0.188
0.217
0.233
0.227
0.199
0.160
0.124
0.096
0.076
0.060
0.045
0.032
0.021
0.010
0.002
-0.005
-0.011
-0.016
-0.021
-0.025
-0.029
-0.034
-0.038
-0.044
-0.054
-0.071
-0.107
-0.183
-0.304
-0.314
-0.084
0.093
0.161
0.212
0.244
0.240
0.201
0.149
0.100
0.061
0.033
0.013
-0.002
-0.012
0.019
0.027
0.037
0.050
0.068
0.090
0.120
0.158
0.206
0.261
0.318
0.358
0.356
0.296
0.212
0.146
0.108
0.084
0.065
0.047
0.031
0.017
0.004
-0.007
-0.015
-0.021
-0.027
-0.031
-0.035
-0.038
-0.042
-0.046
-0.050
-0.058
-0.075
-0.123
-0.280
-0.799
-1.352
-0.193
0.275
0.320
0.417
0.484
0.457
0.356
0.243
0.152
0.089
0.048
0.020
0.002
-0.010
0.020
0.029
0.040
0.055
0.076
0.104
0.142
0.195
0.266
0.356
0.459
0.552
0.567
0.438
0.250
0.143
0.105
0.087
0.067
0.047
0.028
0.010
-0.006
-0.019
-0.029
-0.035
-0.040
-0.044
-0.047
-0.049
-0.052
-0.054
-0.056
-0.059
-0.067
-0.094
-0.231
-1.165
-4.025
-0.481
0.347
0.507
0.787
0.958
0.848
0.590
0.362
0.211
0.117
0.061
0.026
0.004
-0.010
0.020
0.029
0.042
0.059
0.082
0.115
0.163
0.231
0.327
0.457
0.617
0.782
0.839
0.563
0.183
0.071
0.081
0.083
0.068
0.046
0.022
-0.001
-0.022
-0.038
-0.049
-0.055
-0.058
-0.060
-0.061
-0.063
-0.064
-0.063
-0.062
-0.058
-0.050
-0.027
0.045
0.169
-0.457
-0.288
0.167
0.703
1.429
1.914
1.438
0.854
0.475
0.258
0.138
0.069
0.029
0.004
-0.011
0.020
0.029
0.042
0.061
0.086
0.123
0.178
0.258
0.375
0.536
0.735
0.926
0.956
0.517
-0.010
-0.025
0.062
0.085
0.071
0.044
0.014
-0.017
-0.046
-0.068
-0.080
-0.084
-0.082
-0.080
-0.078
-0.078
-0.077
-0.074
-0.070
-0.060
-0.041
0.008
0.139
0.381
0.268
0.058
0.265
0.855
1.957
2.906
1.824
0.970
0.516
0.273
0.141
0.069
0.027
0.002
-0.014
0.018
0.028
0.041
0.060
0.086
0.125
0.182
0.267
0.392
0.564
0.761
0.913
0.867
0.472
0.070
0.039
0.093
0.098
0.076
0.043
0.003
-0.041
-0.083
-0.116
-0.131
-0.127
-0.114
-0.102
-0.096
-0.093
-0.091
-0.086
-0.079
-0.067
-0.046
-0.004
0.075
0.172
0.195
0.186
0.338
0.744
1.425
1.879
1.415
0.839
0.463
0.246
0.126
0.058
0.019
-0.005
-0.019
0.016
0.026
0.039
0.057
0.083
0.120
0.174
0.255
0.371
0.524
0.691
0.804
0.764
0.537
0.293
0.184
0.150
0.122
0.088
0.047
-0.005
-0.068
-0.138
-0.194
-0.213
-0.191
-0.152
-0.122
-0.109
-0.106
-0.104
-0.098
-0.089
-0.079
-0.062
-0.036
0.002
0.050
0.092
0.145
0.273
0.520
0.832
1.014
0.880
0.592
0.347
0.189
0.094
0.039
0.006
-0.014
-0.026
0.014
0.023
0.035
0.051
0.075
0.108
0.156
0.224
0.318
0.435
0.556
0.635
0.620
0.503
0.357
0.251
0.186
0.144
0.107
0.064
0.003
-0.089
-0.207
-0.314
-0.347
-0.286
-0.193
-0.134
-0.116
-0.115
-0.115
-0.109
-0.101
-0.091
-0.081
-0.066
-0.049
-0.037
-0.015
0.051
0.171
0.335
0.490
0.563
0.500
0.357
0.220
0.120
0.055
0.015
-0.010
-0.025
-0.035
0.010
0.018
0.029
0.044
0.064
0.092
0.131
0.184
0.252
0.332
0.410
0.459
0.457
0.399
0.319
0.246
0.197
0.166
0.144
0.116
0.059
-0.061
-0.252
-0.457
-0.531
-0.410
-0.239
-0.146
-0.127
-0.129
-0.128
-0.121
-0.112
-0.106
-0.099
-0.081
-0.035
0.008
-0.009
-0.013
0.058
0.185
0.272
0.290
0.250
0.179
0.109
0.053
0.014
-0.011
-0.027
-0.038
-0.044
0.006
0.014
0.023
0.035
0.052
0.075
0.104
0.143
0.189
0.241
0.288
0.318
0.320
0.295
0.256
0.220
0.199
0.197
0.213
0.236
0.226
0.119
-0.143
-0.480
-0.642
-0.498
-0.288
-0.183
-0.162
-0.159
-0.149
-0.135
-0.127
-0.127
-0.131
-0.094
0.123
0.698
0.387
0.037
-0.118
-0.029
0.065
0.094
0.081
0.054
0.024
-0.002
-0.023
-0.036
-0.045
-0.051
-0.054
0.002
0.008
0.016
0.026
0.040
0.057
0.079
0.106
0.137
0.169
0.198
0.217
0.222
0.214
0.201
0.194
0.204
0.244
0.330
0.472
0.639
0.677
0.379
-0.118
-0.432
-0.421
-0.298
-0.233
-0.219
-0.205
-0.177
-0.150
-0.141
-0.157
-0.198
-0.213
0.085
1.841
1.321
0.190
-0.299
-0.378
-0.232
-0.093
-0.041
-0.033
-0.038
-0.047
-0.054
-0.059
-0.062
-0.063
-0.063
-0.002
0.003
0.009
0.017
0.028
0.041
0.056
0.075
0.095
0.116
0.134
0.147
0.154
0.157
0.160
0.174
0.213
0.303
0.491
0.871
1.559
2.396
1.919
0.761
0.089
-0.169
-0.230
-0.252
-0.264
-0.245
-0.201
-0.161
-0.147
-0.180
-0.283
-0.534
-1.441
1.178
3.879
0.046
-0.984
-1.768
-0.770
-0.262
-0.123
-0.088
-0.082
-0.082
-0.081
-0.080
-0.078
-0.075
-0.073
-0.006
-0.002
0.003
0.009
0.017
0.026
0.037
0.050
0.063
0.077
0.089
0.099
0.107
0.116
0.129
0.158
0.219
0.351
0.643
1.333
3.074
10.930
6.914
2.003
0.689
0.122
-0.112
-0.230
-0.287
-0.275
-0.218
-0.162
-0.137
-0.161
-0.271
-0.640
-5.910
-12.310
-0.828
-0.588
-2.261
-8.243
-1.111
-0.290
-0.146
-0.115
-0.112
-0.109
-0.104
-0.098
-0.092
-0.087
-0.082
-0.011
-0.007
-0.004
0.001
0.007
0.013
0.021
0.030
0.039
0.048
0.057
0.065
0.074
0.085
0.104
0.139
0.210
0.359
0.692
1.519
3.752
7.873
5.504
2.599
1.020
0.301
-0.012
-0.210
-0.349
-0.344
-0.245
-0.161
-0.124
-0.111
-0.149
-0.304
-0.903
-2.353
-1.682
-1.006
0.066
6.618
0.624
-0.224
-0.140
-0.129
-0.135
-0.133
-0.125
-0.115
-0.106
-0.097
-0.090
-0.015
-0.012
-0.010
-0.006
-0.002
0.002
0.008
0.013
0.020
0.026
0.033
0.040
0.048
0.060
0.080
0.116
0.183
0.316
0.600
1.278
3.417
11.278
3.936
1.837
0.826
0.302
0.054
-0.199
-0.499
-0.486
-0.269
-0.134
-0.123
-0.088
-0.061
-0.181
-0.469
-1.253
-4.477
-2.291
0.179
2.562
0.006
-0.204
-0.140
-0.154
-0.162
-0.158
-0.146
-0.131
-0.118
-0.107
-0.097
-0.018
-0.017
-0.015
-0.013
-0.010
-0.007
-0.003
0.000
0.005
0.009
0.014
0.020
0.028
0.040
0.058
0.090
0.144
0.243
0.429
0.800
1.549
2.340
1.660
0.890
0.404
0.150
0.072
-0.115
-0.530
-0.517
-0.183
0.083
0.019
-0.062
-0.068
-0.140
-0.214
-0.365
-0.088
5.631
-4.534
-0.434
0.794
0.116
-0.146
-0.201
-0.203
-0.188
-0.167
-0.147
-0.129
-0.115
-0.103
-0.022
-0.021
-0.020
-0.019
-0.017
-0.015
-0.013
-0.010
-0.007
-0.004
0.000
0.005
0.012
0.022
0.038
0.063
0.103
0.166
0.265
0.413
0.594
0.674
0.495
0.179
-0.103
-0.237
-0.180
-0.154
-0.342
-0.321
-0.009
0.456
0.313
-0.025
-0.129
-0.140
0.068
1.035
4.069
3.375
-1.001
-0.048
0.137
-0.114
-0.271
-0.289
-0.260
-0.223
-0.189
-0.161
-0.139
-0.121
-0.108
-0.025
-0.025
-0.024
-0.024
-0.023
-0.022
-0.021
-0.019
-0.017
-0.015
-0.012
-0.008
-0.001
0.008
0.022
0.042
0.071
0.110
0.158
0.203
0.217
0.146
-0.071
-0.476
-1.023
-1.290
-0.905
-0.449
-0.288
-0.218
-0.004
0.267
0.058
-0.197
-0.263
-0.281
-0.100
1.467
6.691
-0.480
-0.643
-0.044
-0.346
-0.547
-0.533
-0.424
-0.328
-0.258
-0.208
-0.172
-0.145
-0.126
-0.112
-0.029
-0.029
-0.029
-0.028
-0.028
-0.028
-0.027
-0.027
-0.026
-0.024
-0.022
-0.018
-0.012
-0.003
0.010
0.028
0.054
0.084
0.115
0.127
0.088
-0.060
-0.423
-1.269
-3.226
-4.833
-2.258
-0.515
-0.174
-0.329
-0.327
-0.299
-1.338
-0.841
-0.499
-0.524
-0.845
0.419
0.299
-3.205
-0.735
-0.390
-0.983
-1.647
-1.078
-0.609
-0.395
-0.286
-0.220
-0.178
-0.148
-0.128
-0.113
-0.031
-0.032
-0.032
-0.032
-0.033
-0.033
-0.033
-0.033
-0.033
-0.032
-0.030
-0.026
-0.020
-0.011
0.003
0.024
0.053
0.092
0.134
0.158
0.116
-0.077
-0.578
-1.864
-5.957
-12.139
-1.626
3.140
0.689
-0.115
-0.622
-1.690
-6.148
-1.648
-0.715
-0.612
-0.402
5.950
0.805
3.412
0.408
-1.079
-1.616
-10.485
-2.072
-0.747
-0.427
-0.293
-0.221
-0.176
-0.147
-0.126
-0.112
-0.034
-0.035
-0.035
-0.036
-0.037
-0.037
-0.038
-0.038
-0.038
-0.038
-0.036
-0.032
-0.026
-0.016
0.001
0.027
0.069
0.131
0.215
0.300
0.309
0.115
-0.428
-1.694
-4.736
-7.368
-1.157
0.848
0.867
1.403
0.698
-0.899
-1.866
-1.208
-0.845
-0.757
-0.578
-0.427
-1.384
-0.430
0.307
-1.209
9.594
-3.360
-1.429
-0.635
-0.385
-0.270
-0.206
-0.166
-0.140
-0.122
-0.109
-0.036
-0.037
-0.038
-0.039
-0.040
-0.041
-0.042
-0.043
-0.043
-0.043
-0.041
-0.038
-0.031
-0.019
0.001
0.035
0.094
0.196
0.362
0.574
0.692
0.541
0.036
-0.987
-2.993
-5.709
-3.412
-0.960
0.104
0.645
0.387
-0.451
-0.812
-0.908
-1.215
-1.484
-0.903
-0.823
-3.455
-1.099
0.727
0.164
1.681
0.114
-0.420
-0.374
-0.284
-0.219
-0.176
-0.147
-0.128
-0.114
-0.104
-0.038
-0.039
-0.041
-0.042
-0.043
-0.044
-0.046
-0.046
-0.047
-0.047
-0.045
-0.042
-0.034
-0.021
0.002
0.044
0.120
0.268
0.567
1.076
1.290
1.190
0.768
-0.114
-1.169
-1.948
-1.615
-0.870
-0.487
-0.712
-1.635
-1.126
-0.760
-0.846
-1.493
-2.229
-0.952
0.579
4.902
0.252
0.769
0.422
0.670
0.501
-0.014
-0.154
-0.165
-0.152
-0.136
-0.123
-0.112
-0.104
-0.097
-0.040
-0.041
-0.043
-0.044
-0.045
-0.047
-0.048
-0.049
-0.050
-0.050
-0.049
-0.045
-0.037
-0.024
0.001
0.046
0.131
0.305
0.704
1.598
1.711
1.602
1.389
0.532
-0.188
-0.625
-0.700
-0.590
-0.594
-1.089
-2.097
-1.318
-0.730
-0.684
-0.930
-1.030
-0.357
0.573
0.485
0.519
4.612
2.497
0.529
0.389
0.165
0.021
-0.047
-0.079
-0.091
-0.095
-0.094
-0.092
-0.089
-0.041
-0.043
-0.044
-0.046
-0.047
-0.049
-0.050
-0.052
-0.053
-0.053
-0.051
-0.048
-0.040
-0.027
-0.003
0.040
0.120
0.276
0.601
1.228
2.256
2.346
1.536
0.858
0.240
-0.141
-0.315
-0.375
-0.457
-0.670
-0.887
-0.747
-0.546
-0.499
-0.524
-0.439
-0.017
0.827
0.871
-0.564
-9.443
-0.986
0.456
0.512
0.382
0.198
0.066
-0.008
-0.047
-0.066
-0.076
-0.080
-0.081
-0.043
-0.044
-0.046
-0.047
-0.049
-0.051
-0.052
-0.053
-0.054
-0.054
-0.053
-0.050
-0.043
-0.031
-0.010
0.027
0.092
0.209
0.427
0.870
1.982
2.040
1.303
0.868
0.354
0.024
-0.146
-0.236
-0.307
-0.386
-0.441
-0.423
-0.383
-0.385
-0.419
-0.409
-0.196
0.210
0.352
-0.363
-2.130
2.400
0.897
0.885
0.672
0.370
0.166
0.053
-0.008
-0.042
-0.060
-0.069
-0.073
-0.044
-0.045
-0.047
-0.048
-0.050
-0.052
-0.053
-0.055
-0.055
-0.056
-0.055
-0.052
-0.046
-0.036
-0.019
0.010
0.058
0.137
0.267
0.482
0.766
0.852
0.728
0.521
0.253
0.048
-0.078
-0.153
-0.206
-0.246
-0.270
-0.276
-0.286
-0.344
-0.528
-0.951
-1.000
-0.274
0.118
-0.365
-6.028
0.609
1.103
1.467
1.020
0.509
0.239
0.096
0.020
-0.023
-0.046
-0.059
-0.066
-0.044
-0.046
-0.048
-0.049
-0.051
-0.052
-0.054
-0.055
-0.056
-0.056
-0.056
-0.053
-0.049
-0.040
-0.027
-0.005
0.027
0.077
0.147
0.240
0.332
0.371
0.340
0.253
0.133
0.025
-0.054
-0.108
-0.147
-0.173
-0.187
-0.196
-0.222
-0.317
-0.720
-3.063
-6.154
-0.695
-0.003
-0.549
-4.192
-0.740
1.066
1.959
1.207
0.557
0.264
0.117
0.035
-0.011
-0.037
-0.052
-0.061
-0.045
-0.046
-0.048
-0.050
-0.051
-0.053
-0.054
-0.055
-0.056
-0.057
-0.056
-0.054
-0.050
-0.044
-0.033
-0.018
0.004
0.033
0.071
0.114
0.150
0.166
0.153
0.112
0.057
0.001
-0.046
-0.084
-0.112
-0.132
-0.142
-0.148
-0.169
-0.237
-0.497
-1.511
3.085
0.653
0.175
-0.009
-0.167
0.276
0.902
1.167
0.851
0.470
0.242
0.113
0.038
-0.006
-0.032
-0.048
-0.057
-0.045
-0.047
-0.048
-0.050
-0.051
-0.053
-0.054
-0.055
-0.056
-0.056
-0.056
-0.054
-0.051
-0.046
-0.038
-0.027
-0.012
0.006
0.028
0.050
0.067
0.074
0.068
0.048
0.020
-0.011
-0.041
-0.068
-0.090
-0.106
-0.114
-0.117
-0.122
-0.133
-0.126
0.309
2.225
0.852
0.294
0.188
0.234
0.446
0.702
0.738
0.552
0.342
0.190
0.092
0.031
-0.007
-0.031
-0.046
-0.055
-0.046
-0.047
-0.048
-0.050
-0.051
-0.053
-0.054
-0.055
-0.056
-0.056
-0.055
-0.054
-0.051
-0.047
-0.041
-0.032
-0.021
-0.008
0.006
0.019
0.030
0.035
0.033
0.024
0.008
-0.011
-0.032
-0.053
-0.072
-0.086
-0.093
-0.093
-0.085
-0.068
-0.014
0.149
0.360
0.328
0.225
0.195
0.242
0.350
0.455
0.450
0.347
0.228
0.132
0.064
0.018
-0.013
-0.033
-0.045
-0.053
-0.046
-0.047
-0.048
-0.050
-0.051
-0.052
-0.053
-0.054
-0.055
-0.055
-0.054
-0.053
-0.050
-0.047
-0.041
-0.034
-0.025
-0.015
-0.003
0.008
0.018
0.024
0.026
0.022
0.013
-0.001
-0.018
-0.036
-0.053
-0.065
-0.070
-0.069
-0.059
-0.038
0.001
0.063
0.125
0.146
0.139
0.145
0.174
0.223
0.261
0.253
0.202
0.138
0.081
0.036
0.003
-0.020
-0.036
-0.046
-0.053
-0.046
-0.047
-0.048
-0.049
-0.051
-0.052
-0.053
-0.053
-0.054
-0.054
-0.053
-0.052
-0.049
-0.046
-0.041
-0.034
-0.026
-0.016
-0.005
0.007
0.017
0.026
0.032
0.033
0.028
0.018
0.004
-0.013
-0.029
-0.041
-0.046
-0.046
-0.038
-0.023
0.000
0.029
0.056
0.072
0.080
0.089
0.107
0.127
0.139
0.132
0.107
0.073
0.040
0.011
-0.011
-0.028
-0.040
-0.048
-0.053
-0.045
-0.047
-0.048
-0.049
-0.050
-0.051
-0.052
-0.052
-0.053
-0.052
-0.052
-0.050
-0.048
-0.044
-0.039
-0.032
-0.024
-0.014
-0.003
0.010
0.023
0.035
0.045
0.051
0.051
0.044
0.032
0.016
0.000
-0.012
-0.020
-0.023
-0.020
-0.013
-0.002
0.012
0.024
0.033
0.040
0.047
0.055
0.063
0.067
0.061
0.048
0.029
0.009
-0.008
-0.023
-0.035
-0.043
-0.050
-0.054
-0.045
-0.046
-0.047
-0.048
-0.049
-0.050
-0.051
-0.051
-0.051
-0.051
-0.050
-0.049
-0.046
-0.042
-0.037
-0.031
-0.022
-0.011
0.001
0.016
0.031
0.047
0.062
0.073
0.078
0.076
0.066
0.050
0.033
0.018
0.006
-0.002
-0.005
-0.006
-0.003
0.001
0.005
0.009
0.012
0.015
0.019
0.022
0.022
0.018
0.010
0.000
-0.012
-0.023
-0.033
-0.041
-0.047
-0.051
-0.054
-0.045
-0.046
-0.047
-0.048
-0.049
-0.049
-0.050
-0.050
-0.050
-0.050
-0.049
-0.047
-0.044
-0.041
-0.036
-0.029
-0.020
-0.009
0.005
0.021
0.039
0.059
0.079
0.095
0.106
0.108
0.101
0.086
0.066
0.046
0.029
0.016
0.006
0.
-0.004
-0.007
-0.007
-0.008
-0.008
-0.007
-0.006
-0.005
-0.006
-0.009
-0.014
-0.020
-0.027
-0.034
-0.040
-0.045
-0.050
-0.053
-0.055
-0.044
-0.045
-0.046
-0.047
-0.048
-0.048
-0.049
-0.049
-0.049
-0.049
-0.047
-0.046
-0.043
-0.039
-0.034
-0.027
-0.018
-0.007
0.007
0.025
0.045
0.068
0.093
0.115
0.132
0.138
0.132
0.116
0.094
0.069
0.047
0.029
0.014
0.003
-0.005
-0.012
-0.016
-0.019
-0.021
-0.022
-0.022
-0.023
-0.024
-0.026
-0.029
-0.033
-0.037
-0.041
-0.045
-0.049
-0.052
-0.054
-0.055
-0.044
-0.045
-0.046
-0.046
-0.047
-0.048
-0.048
-0.048
-0.048
-0.047
-0.046
-0.044
-0.042
-0.038
-0.033
-0.026
-0.017
-0.006
0.008
0.026
0.048
0.073
0.100
0.126
0.147
0.157
0.153
0.137
0.111
0.084
0.058
0.036
0.018
0.004
-0.007
-0.016
-0.022
-0.026
-0.029
-0.031
-0.033
-0.034
-0.035
-0.036
-0.039
-0.041
-0.044
-0.046
-0.049
-0.051
-0.053
-0.055
-0.056
-0.043
-0.044
-0.045
-0.046
-0.046
-0.047
-0.047
-0.047
-0.047
-0.046
-0.045
-0.043
-0.041
-0.037
-0.032
-0.026
-0.017
-0.006
0.007
0.025
0.046
0.071
0.099
0.126
0.148
0.160
0.157
0.141
0.116
0.087
0.059
0.036
0.018
0.003
-0.009
-0.019
-0.026
-0.031
-0.035
-0.037
-0.039
-0.041
-0.042
-0.043
-0.045
-0.046
-0.048
-0.050
-0.051
-0.053
-0.054
-0.055
-0.056
-0.043
-0.044
-0.044
-0.045
-0.046
-0.046
-0.046
-0.046
-0.046
-0.045
-0.044
-0.042
-0.040
-0.037
-0.032
-0.026
-0.018
-0.008
0.004
0.020
0.040
0.063
0.088
0.113
0.133
0.144
0.143
0.128
0.105
0.079
0.054
0.032
0.014
-0.001
-0.012
-0.022
-0.029
-0.034
-0.038
-0.041
-0.043
-0.045
-0.046
-0.047
-0.048
-0.049
-0.051
-0.052
-0.053
-0.054
-0.054
-0.055
-0.055
-0.042
-0.043
-0.044
-0.044
-0.045
-0.045
-0.045
-0.045
-0.045
-0.044
-0.043
-0.042
-0.039
-0.036
-0.032
-0.027
-0.020
-0.011
0.000
0.014
0.031
0.050
0.071
0.091
0.108
0.117
0.116
0.104
0.086
0.064
0.043
0.024
0.008
-0.005
-0.016
-0.025
-0.032
-0.037
-0.041
-0.043
-0.046
-0.047
-0.048
-0.049
-0.050
-0.051
-0.052
-0.053
-0.054
-0.054
-0.055
-0.055
-0.055
-0.042
-0.042
-0.043
-0.044
-0.044
-0.044
-0.044
-0.044
-0.044
-0.044
-0.043
-0.041
-0.039
-0.036
-0.033
-0.028
-0.022
-0.014
-0.005
0.007
0.020
0.036
0.052
0.067
0.079
0.086
0.085
0.077
0.063
0.047
0.030
0.014
0.001
-0.011
-0.020
-0.028
-0.034
-0.038
-0.042
-0.045
-0.047
-0.049
-0.050
-0.051
-0.052
-0.052
-0.053
-0.053
-0.054
-0.054
-0.054
-0.054
-0.054
-0.041
-0.042
-0.042
-0.043
-0.043
-0.044
-0.044
-0.044
-0.043
-0.043
-0.042
-0.041
-0.039
-0.036
-0.033
-0.029
-0.024
-0.018
-0.010
-0.001
0.010
0.021
0.033
0.044
0.052
0.057
0.056
0.050
0.041
0.029
0.016
0.004
-0.007
-0.016
-0.024
-0.030
-0.036
-0.040
-0.043
-0.046
-0.048
-0.049
-0.050
-0.051
-0.052
-0.053
-0.053
-0.053
-0.054
-0.054
-0.054
-0.054
-0.054
0.004
0.005
0.007
0.009
0.010
0.012
0.014
0.015
0.017
0.018
0.019
0.020
0.020
0.020
0.020
0.020
0.019
0.018
0.016
0.015
0.013
0.011
0.009
0.007
0.004
0.002
0.
-0.002
-0.004
-0.006
-0.008
-0.010
-0.011
-0.013
-0.014
-0.015
-0.016
-0.017
-0.018
-0.019
-0.019
-0.020
-0.020
-0.020
-0.021
-0.021
-0.021
-0.022
-0.022
-0.023
-0.023
-0.023
-0.024
0.005
0.006
0.008
0.010
0.012
0.014
0.016
0.018
0.019
0.021
0.022
0.023
0.023
0.023
0.023
0.022
0.022
0.020
0.019
0.017
0.015
0.013
0.010
0.008
0.006
0.003
0.001
-0.001
-0.004
-0.006
-0.008
-0.010
-0.012
-0.013
-0.015
-0.016
-0.017
-0.018
-0.019
-0.019
-0.020
-0.020
-0.020
-0.021
-0.021
-0.021
-0.021
-0.022
-0.022
-0.023
-0.023
-0.023
-0.024
0.006
0.008
0.010
0.012
0.014
0.016
0.018
0.020
0.022
0.023
0.025
0.026
0.026
0.026
0.026
0.025
0.024
0.023
0.021
0.019
0.017
0.015
0.012
0.010
0.007
0.004
0.002
-0.001
-0.003
-0.006
-0.008
-0.010
-0.012
-0.014
-0.015
-0.016
-0.018
-0.018
-0.019
-0.020
-0.020
-0.020
-0.020
-0.021
-0.021
-0.021
-0.021
-0.022
-0.022
-0.022
-0.023
-0.023
-0.024
0.007
0.009
0.011
0.014
0.016
0.018
0.021
0.023
0.025
0.027
0.028
0.029
0.030
0.030
0.029
0.029
0.027
0.026
0.024
0.022
0.019
0.016
0.014
0.011
0.008
0.006
0.003
0.000
-0.002
-0.005
-0.008
-0.010
-0.012
-0.014
-0.016
-0.017
-0.018
-0.019
-0.020
-0.020
-0.020
-0.021
-0.021
-0.021
-0.021
-0.021
-0.021
-0.021
-0.022
-0.022
-0.023
-0.023
-0.024
0.008
0.010
0.013
0.015
0.018
0.021
0.023
0.026
0.028
0.030
0.031
0.033
0.033
0.033
0.033
0.032
0.031
0.029
0.026
0.024
0.021
0.018
0.015
0.013
0.010
0.007
0.004
0.001
-0.002
-0.005
-0.007
-0.010
-0.013
-0.015
-0.017
-0.018
-0.019
-0.020
-0.021
-0.021
-0.021
-0.021
-0.021
-0.020
-0.020
-0.020
-0.020
-0.021
-0.021
-0.022
-0.022
-0.023
-0.024
0.009
0.012
0.014
0.017
0.020
0.023
0.026
0.029
0.031
0.034
0.035
0.037
0.037
0.037
0.037
0.035
0.034
0.032
0.029
0.026
0.023
0.020
0.017
0.015
0.012
0.009
0.006
0.003
-0.001
-0.004
-0.007
-0.010
-0.013
-0.016
-0.018
-0.019
-0.021
-0.021
-0.022
-0.022
-0.022
-0.021
-0.020
-0.020
-0.019
-0.019
-0.019
-0.020
-0.020
-0.021
-0.022
-0.023
-0.024
0.010
0.013
0.016
0.019
0.023
0.026
0.029
0.033
0.035
0.038
0.040
0.041
0.042
0.042
0.041
0.039
0.037
0.035
0.032
0.029
0.026
0.023
0.020
0.017
0.014
0.011
0.008
0.004
0.001
-0.003
-0.007
-0.011
-0.014
-0.017
-0.019
-0.021
-0.022
-0.023
-0.023
-0.023
-0.022
-0.021
-0.020
-0.019
-0.018
-0.018
-0.018
-0.018
-0.019
-0.020
-0.021
-0.022
-0.023
0.011
0.014
0.018
0.022
0.025
0.029
0.033
0.037
0.040
0.043
0.045
0.046
0.047
0.047
0.046
0.044
0.041
0.038
0.035
0.031
0.028
0.025
0.023
0.020
0.017
0.014
0.010
0.006
0.002
-0.002
-0.007
-0.011
-0.015
-0.018
-0.021
-0.023
-0.025
-0.026
-0.026
-0.025
-0.023
-0.021
-0.019
-0.017
-0.016
-0.015
-0.015
-0.015
-0.016
-0.018
-0.019
-0.021
-0.022
0.013
0.016
0.020
0.024
0.028
0.033
0.038
0.042
0.046
0.049
0.052
0.053
0.054
0.053
0.051
0.049
0.046
0.042
0.038
0.034
0.031
0.028
0.025
0.023
0.020
0.017
0.013
0.008
0.003
-0.002
-0.007
-0.012
-0.016
-0.020
-0.023
-0.026
-0.028
-0.029
-0.029
-0.027
-0.024
-0.020
-0.017
-0.014
-0.011
-0.010
-0.010
-0.011
-0.013
-0.015
-0.017
-0.019
-0.021
0.014
0.018
0.022
0.027
0.032
0.038
0.043
0.049
0.054
0.058
0.061
0.063
0.063
0.061
0.059
0.055
0.051
0.047
0.042
0.037
0.033
0.030
0.027
0.025
0.022
0.019
0.014
0.009
0.003
-0.002
-0.008
-0.013
-0.018
-0.023
-0.027
-0.030
-0.033
-0.034
-0.034
-0.031
-0.025
-0.019
-0.013
-0.008
-0.004
-0.003
-0.004
-0.005
-0.008
-0.011
-0.014
-0.017
-0.020
0.015
0.020
0.025
0.030
0.037
0.044
0.051
0.058
0.065
0.070
0.074
0.076
0.075
0.073
0.069
0.064
0.058
0.052
0.046
0.041
0.036
0.031
0.028
0.025
0.022
0.018
0.013
0.008
0.002
-0.004
-0.010
-0.015
-0.021
-0.026
-0.032
-0.036
-0.040
-0.042
-0.041
-0.035
-0.026
-0.015
-0.005
0.003
0.008
0.009
0.007
0.004
-0.001
-0.006
-0.010
-0.015
-0.018
0.016
0.021
0.027
0.034
0.042
0.051
0.061
0.071
0.080
0.088
0.093
0.095
0.093
0.089
0.082
0.075
0.067
0.059
0.051
0.044
0.037
0.032
0.027
0.023
0.019
0.015
0.010
0.005
-0.001
-0.007
-0.013
-0.019
-0.025
-0.031
-0.038
-0.046
-0.053
-0.057
-0.053
-0.042
-0.025
-0.006
0.010
0.023
0.029
0.029
0.025
0.018
0.010
0.002
-0.005
-0.011
-0.016
0.018
0.024
0.031
0.039
0.049
0.060
0.074
0.088
0.102
0.115
0.124
0.127
0.123
0.114
0.103
0.091
0.079
0.068
0.058
0.048
0.039
0.031
0.025
0.019
0.014
0.009
0.005
0.000
-0.006
-0.012
-0.017
-0.023
-0.030
-0.038
-0.048
-0.061
-0.075
-0.083
-0.075
-0.050
-0.015
0.017
0.044
0.061
0.068
0.065
0.054
0.039
0.025
0.012
0.002
-0.007
-0.014
0.019
0.026
0.034
0.044
0.057
0.072
0.091
0.112
0.136
0.158
0.175
0.182
0.174
0.156
0.134
0.113
0.095
0.079
0.065
0.052
0.040
0.030
0.021
0.014
0.008
0.002
-0.003
-0.008
-0.013
-0.018
-0.023
-0.029
-0.036
-0.045
-0.060
-0.083
-0.117
-0.145
-0.125
-0.051
0.023
0.072
0.111
0.138
0.144
0.129
0.101
0.072
0.046
0.026
0.010
-0.002
-0.011
0.020
0.028
0.038
0.050
0.066
0.087
0.113
0.146
0.185
0.227
0.266
0.286
0.276
0.236
0.186
0.144
0.114
0.092
0.073
0.056
0.040
0.027
0.016
0.007
-0.001
-0.007
-0.012
-0.017
-0.022
-0.026
-0.031
-0.037
-0.043
-0.053
-0.072
-0.111
-0.195
-0.326
-0.308
0.013
0.176
0.199
0.253
0.299
0.297
0.248
0.180
0.120
0.074
0.042
0.019
0.003
-0.009
0.021
0.030
0.041
0.056
0.076
0.103
0.140
0.189
0.254
0.334
0.421
0.491
0.494
0.400
0.267
0.177
0.130
0.103
0.080
0.059
0.040
0.023
0.008
-0.003
-0.012
-0.019
-0.024
-0.029
-0.033
-0.037
-0.041
-0.045
-0.050
-0.059
-0.077
-0.125
-0.291
-0.938
-1.676
1.180
0.832
0.447
0.550
0.663
0.633
0.475
0.308
0.186
0.108
0.059
0.028
0.007
-0.007
0.022
0.032
0.044
0.062
0.086
0.120
0.169
0.240
0.342
0.486
0.676
0.888
1.001
0.745
0.331
0.161
0.127
0.109
0.086
0.061
0.037
0.015
-0.004
-0.018
-0.028
-0.035
-0.040
-0.044
-0.047
-0.051
-0.054
-0.056
-0.058
-0.061
-0.065
-0.082
-0.172
-1.312
-8.622
4.977
1.217
0.725
1.199
1.560
1.404
0.892
0.490
0.264
0.143
0.075
0.035
0.010
-0.006
0.022
0.032
0.046
0.066
0.094
0.135
0.197
0.293
0.441
0.667
1.004
1.500
2.199
1.425
-0.055
-0.075
0.077
0.106
0.089
0.059
0.029
0.001
-0.024
-0.042
-0.054
-0.060
-0.062
-0.064
-0.067
-0.069
-0.070
-0.069
-0.066
-0.060
-0.045
0.009
0.293
3.927
1.530
-1.493
-0.693
1.089
2.729
4.336
2.918
1.434
0.669
0.330
0.169
0.085
0.038
0.011
-0.007
0.021
0.032
0.047
0.068
0.099
0.146
0.218
0.335
0.525
0.830
1.285
1.914
2.880
0.986
-2.227
-0.551
0.027
0.109
0.092
0.056
0.016
-0.023
-0.058
-0.084
-0.097
-0.098
-0.093
-0.090
-0.090
-0.091
-0.090
-0.085
-0.076
-0.063
-0.034
0.049
0.334
1.281
1.049
-0.164
0.079
1.408
4.754
15.423
3.869
1.610
0.731
0.350
0.174
0.085
0.036
0.008
-0.010
0.020
0.031
0.046
0.068
0.100
0.149
0.226
0.351
0.563
0.909
1.394
1.860
1.915
0.491
-1.089
-0.264
0.095
0.130
0.097
0.050
-0.003
-0.060
-0.117
-0.159
-0.174
-0.161
-0.136
-0.119
-0.114
-0.114
-0.111
-0.101
-0.088
-0.071
-0.042
0.025
0.174
0.415
0.532
0.356
0.447
1.129
2.614
4.103
2.707
1.352
0.646
0.315
0.156
0.073
0.028
0.001
-0.015
0.018
0.029
0.043
0.064
0.095
0.142
0.216
0.335
0.530
0.837
1.246
1.579
1.576
1.005
0.399
0.240
0.202
0.158
0.105
0.046
-0.026
-0.116
-0.219
-0.302
-0.319
-0.263
-0.184
-0.134
-0.125
-0.129
-0.127
-0.115
-0.100
-0.082
-0.061
-0.027
0.033
0.127
0.225
0.258
0.376
0.742
1.381
1.908
1.627
0.936
0.478
0.242
0.118
0.052
0.014
-0.009
-0.023
0.015
0.025
0.039
0.058
0.086
0.128
0.192
0.289
0.439
0.655
0.914
1.118
1.131
0.885
0.571
0.363
0.249
0.176
0.118
0.053
-0.040
-0.184
-0.389
-0.589
-0.625
-0.441
-0.213
-0.107
-0.106
-0.129
-0.135
-0.125
-0.108
-0.091
-0.079
-0.076
-0.099
-0.161
-0.159
0.016
0.286
0.570
0.857
1.005
0.820
0.529
0.297
0.154
0.073
0.025
-0.003
-0.021
-0.032
0.011
0.020
0.033
0.050
0.074
0.108
0.159
0.231
0.334
0.465
0.606
0.709
0.716
0.613
0.461
0.331
0.244
0.189
0.146
0.093
-0.010
-0.223
-0.621
-1.146
-1.295
-0.755
-0.195
-0.031
-0.076
-0.130
-0.145
-0.131
-0.112
-0.098
-0.093
-0.099
-0.155
-0.380
-0.531
-0.199
0.217
0.610
0.637
0.540
0.399
0.262
0.152
0.076
0.028
-0.003
-0.022
-0.034
-0.042
0.007
0.015
0.026
0.040
0.060
0.087
0.124
0.175
0.240
0.316
0.390
0.441
0.446
0.404
0.336
0.273
0.230
0.211
0.211
0.208
0.145
-0.099
-0.706
-1.774
-2.227
-1.172
-0.277
-0.072
-0.139
-0.183
-0.174
-0.143
-0.116
-0.107
-0.115
-0.102
-0.015
0.119
0.344
-0.098
-0.598
0.265
0.468
0.313
0.179
0.105
0.053
0.014
-0.012
-0.030
-0.041
-0.048
-0.052
0.003
0.009
0.018
0.030
0.045
0.065
0.092
0.126
0.167
0.211
0.251
0.278
0.284
0.270
0.245
0.224
0.223
0.254
0.331
0.460
0.579
0.464
-0.158
-1.275
-1.844
-1.132
-0.487
-0.308
-0.331
-0.304
-0.226
-0.157
-0.118
-0.128
-0.189
-0.185
0.176
1.454
2.251
0.368
-0.617
-0.131
0.005
0.053
0.036
0.013
-0.012
-0.031
-0.045
-0.053
-0.058
-0.061
-0.062
-0.002
0.004
0.011
0.020
0.031
0.046
0.065
0.087
0.113
0.139
0.162
0.179
0.186
0.185
0.183
0.191
0.225
0.312
0.506
0.926
1.675
2.093
1.374
0.250
-0.502
-0.589
-0.461
-0.445
-0.478
-0.399
-0.264
-0.157
-0.105
-0.148
-0.336
-0.399
0.008
2.140
3.166
0.450
0.341
-0.990
-0.529
-0.122
-0.031
-0.032
-0.050
-0.063
-0.071
-0.074
-0.074
-0.074
-0.072
-0.006
-0.002
0.003
0.010
0.019
0.029
0.042
0.057
0.073
0.089
0.104
0.115
0.123
0.130
0.141
0.167
0.226
0.360
0.678
1.547
4.695
7.565
4.171
2.595
0.702
-0.032
-0.261
-0.398
-0.478
-0.416
-0.269
-0.137
-0.053
-0.060
-0.243
-0.143
3.613
0.420
-0.128
-0.205
-1.638
-5.259
-0.911
-0.073
0.006
-0.031
-0.067
-0.086
-0.092
-0.092
-0.089
-0.085
-0.081
-0.011
-0.008
-0.004
0.001
0.007
0.015
0.024
0.033
0.044
0.054
0.064
0.073
0.081
0.092
0.109
0.143
0.213
0.366
0.725
1.729
5.412
7.675
6.697
8.741
1.482
0.326
-0.046
-0.334
-0.608
-0.545
-0.297
-0.124
-0.024
0.094
0.266
0.288
2.182
0.094
-0.663
0.064
-0.417
0.276
-1.589
-0.120
0.081
-0.010
-0.077
-0.106
-0.113
-0.110
-0.103
-0.096
-0.090
-0.015
-0.013
-0.010
-0.007
-0.002
0.003
0.008
0.015
0.022
0.028
0.035
0.042
0.051
0.062
0.081
0.116
0.183
0.318
0.609
1.311
3.250
7.345
4.175
2.835
1.120
0.439
0.238
-0.257
-1.592
-1.220
-0.376
-0.125
-0.304
0.015
0.587
0.287
-0.093
-0.988
-5.588
-2.603
-0.366
-1.968
-12.411
-0.633
0.075
-0.018
-0.101
-0.131
-0.134
-0.127
-0.117
-0.107
-0.098
-0.019
-0.018
-0.016
-0.014
-0.011
-0.008
-0.004
0.
0.004
0.009
0.014
0.020
0.027
0.038
0.056
0.087
0.141
0.237
0.417
0.762
1.411
2.054
1.618
1.039
0.597
0.420
0.811
0.988
-2.757
-1.836
-0.242
0.371
-0.688
-0.099
0.282
0.021
-0.145
-0.522
-1.827
-0.377
-0.513
0.127
6.553
0.492
0.035
-0.089
-0.152
-0.167
-0.159
-0.144
-0.129
-0.116
-0.105
-0.023
-0.022
-0.021
-0.020
-0.018
-0.017
-0.014
-0.012
-0.009
-0.006
-0.003
0.002
0.009
0.018
0.034
0.058
0.098
0.158
0.247
0.367
0.492
0.544
0.464
0.341
0.324
0.343
0.628
1.021
-0.540
-0.609
0.211
2.974
1.585
0.145
-0.005
-0.050
0.017
0.402
1.427
0.715
-0.755
-0.304
0.506
0.113
-0.133
-0.214
-0.229
-0.212
-0.187
-0.162
-0.141
-0.124
-0.111
-0.027
-0.027
-0.026
-0.026
-0.025
-0.024
-0.023
-0.022
-0.020
-0.019
-0.016
-0.012
-0.007
0.002
0.015
0.035
0.064
0.102
0.145
0.177
0.173
0.115
0.009
-0.134
-0.139
-0.158
-0.278
-0.093
-0.153
-0.092
0.369
1.844
1.193
0.111
-0.111
-0.117
0.033
0.599
1.581
-1.788
0.085
-0.066
-0.295
-0.433
-0.453
-0.395
-0.325
-0.263
-0.214
-0.177
-0.150
-0.130
-0.115
-0.030
-0.030
-0.030
-0.031
-0.031
-0.031
-0.031
-0.030
-0.030
-0.029
-0.027
-0.024
-0.019
-0.011
0.002
0.021
0.047
0.079
0.114
0.134
0.111
0.007
-0.229
-0.698
-1.406
-1.797
-1.235
-0.518
-0.159
-0.295
-0.658
5.825
-0.144
-0.569
-0.315
-0.200
0.000
0.453
-0.368
-6.334
1.762
0.712
-0.643
-1.243
-0.972
-0.623
-0.423
-0.307
-0.234
-0.187
-0.155
-0.133
-0.117
-0.033
-0.034
-0.034
-0.035
-0.036
-0.036
-0.037
-0.037
-0.037
-0.037
-0.036
-0.033
-0.028
-0.020
-0.006
0.016
0.048
0.095
0.155
0.216
0.226
0.088
-0.305
-1.186
-2.916
-4.155
-2.144
-0.142
0.146
-1.720
-8.799
1.194
-8.042
-1.565
-0.522
-0.255
0.015
0.548
-0.132
-0.256
-0.233
-1.382
-1.475
-3.020
-1.588
-0.796
-0.482
-0.327
-0.242
-0.189
-0.155
-0.132
-0.116
-0.036
-0.037
-0.038
-0.039
-0.040
-0.041
-0.042
-0.043
-0.044
-0.044
-0.043
-0.041
-0.035
-0.026
-0.009
0.020
0.067
0.147
0.276
0.463
0.623
0.456
-0.100
-1.288
-4.787
-22.748
-6.681
-0.594
1.759
4.833
2.041
-0.763
-1.873
-1.138
-0.749
-0.529
-0.331
-0.684
-2.286
-0.881
-0.532
-11.577
-1.174
-1.977
-1.353
-0.749
-0.461
-0.313
-0.230
-0.181
-0.149
-0.128
-0.114
-0.038
-0.039
-0.041
-0.042
-0.044
-0.045
-0.047
-0.048
-0.049
-0.050
-0.049
-0.046
-0.040
-0.029
-0.008
0.029
0.098
0.229
0.483
0.925
1.463
1.260
0.500
-0.683
-3.763
-14.787
-6.026
-1.184
0.707
1.938
4.630
0.163
-0.822
-0.981
-1.703
-2.843
-0.867
-1.107
-8.676
-2.031
1.323
-1.073
-0.614
-0.760
-0.742
-0.532
-0.365
-0.262
-0.200
-0.162
-0.137
-0.121
-0.109
-0.040
-0.042
-0.043
-0.045
-0.047
-0.048
-0.050
-0.052
-0.053
-0.054
-0.054
-0.051
-0.045
-0.032
-0.008
0.038
0.128
0.318
0.785
1.962
2.692
3.028
2.251
0.476
-1.091
-2.385
-1.956
-0.954
-0.466
-0.874
-6.034
-1.594
-0.827
-0.986
-2.986
-12.323
-1.424
1.036
3.390
0.167
0.058
-0.200
-0.295
-0.313
-0.327
-0.285
-0.230
-0.186
-0.156
-0.135
-0.121
-0.110
-0.101
-0.042
-0.044
-0.045
-0.047
-0.049
-0.051
-0.053
-0.055
-0.057
-0.058
-0.057
-0.055
-0.048
-0.034
-0.009
0.041
0.139
0.360
0.998
5.500
4.031
5.473
5.078
1.246
0.163
-0.555
-0.729
-0.616
-0.650
-1.702
-7.776
-2.245
-0.802
-0.771
-1.299
-1.749
-0.452
3.943
3.576
0.916
0.296
0.178
0.060
0.100
0.049
-0.031
-0.078
-0.098
-0.103
-0.103
-0.101
-0.097
-0.093
-0.044
-0.045
-0.047
-0.049
-0.051
-0.053
-0.056
-0.058
-0.059
-0.060
-0.060
-0.057
-0.051
-0.038
-0.013
0.034
0.124
0.313
0.757
1.762
1.291
3.676
3.356
1.870
0.648
-0.019
-0.294
-0.383
-0.492
-0.810
-1.184
-0.902
-0.584
-0.549
-0.616
-0.537
-0.029
1.178
1.553
0.661
-2.448
-0.758
0.479
0.837
0.577
0.253
0.078
-0.008
-0.051
-0.071
-0.080
-0.084
-0.084
-0.045
-0.047
-0.049
-0.051
-0.053
-0.055
-0.057
-0.059
-0.061
-0.062
-0.062
-0.059
-0.054
-0.042
-0.020
0.019
0.091
0.225
0.488
1.036
2.978
3.208
3.073
2.844
0.725
0.119
-0.124
-0.236
-0.320
-0.417
-0.482
-0.449
-0.397
-0.401
-0.434
-0.403
-0.152
0.315
0.767
1.448
-0.665
-0.046
1.213
2.416
1.292
0.532
0.218
0.070
-0.004
-0.042
-0.062
-0.071
-0.076
-0.046
-0.048
-0.050
-0.052
-0.054
-0.056
-0.058
-0.060
-0.062
-0.063
-0.063
-0.061
-0.056
-0.046
-0.028
0.002
0.053
0.141
0.288
0.543
0.915
1.096
1.130
0.913
0.414
0.098
-0.063
-0.152
-0.211
-0.257
-0.279
-0.275
-0.278
-0.329
-0.488
-0.803
-0.737
-0.053
0.670
4.627
0.209
0.286
1.466
2.577
1.693
0.722
0.315
0.126
0.030
-0.020
-0.047
-0.061
-0.068
-0.047
-0.048
-0.050
-0.052
-0.054
-0.057
-0.059
-0.061
-0.062
-0.063
-0.063
-0.062
-0.058
-0.050
-0.036
-0.014
0.020
0.073
0.151
0.258
0.369
0.434
0.427
0.334
0.180
0.044
-0.047
-0.106
-0.150
-0.180
-0.185
-0.167
-0.198
-0.292
-0.652
-2.372
-3.647
-0.327
0.359
0.628
-0.724
0.445
2.327
8.102
2.280
0.790
0.350
0.150
0.049
-0.006
-0.036
-0.053
-0.063
-0.047
-0.049
-0.051
-0.053
-0.055
-0.057
-0.059
-0.061
-0.062
-0.063
-0.063
-0.062
-0.058
-0.052
-0.042
-0.026
-0.004
0.027
0.068
0.115
0.156
0.178
0.170
0.130
0.069
0.007
-0.044
-0.083
-0.117
-0.141
-0.141
-0.117
-0.150
-0.223
-0.491
-1.670
-1.916
0.297
0.357
0.305
0.323
0.966
2.127
2.367
1.385
0.661
0.319
0.146
0.052
-0.001
-0.031
-0.048
-0.058
-0.047
-0.049
-0.051
-0.053
-0.055
-0.057
-0.058
-0.060
-0.061
-0.062
-0.062
-0.061
-0.058
-0.053
-0.045
-0.034
-0.019
0.001
0.023
0.047
0.066
0.075
0.070
0.052
0.024
-0.008
-0.041
-0.071
-0.099
-0.122
-0.129
-0.124
-0.122
-0.131
-0.156
-0.093
0.408
0.675
0.424
0.348
0.484
0.946
1.823
1.579
0.880
0.477
0.250
0.119
0.043
-0.002
-0.030
-0.046
-0.056
-0.048
-0.049
-0.051
-0.053
-0.054
-0.056
-0.058
-0.059
-0.060
-0.061
-0.061
-0.060
-0.057
-0.053
-0.047
-0.038
-0.026
-0.012
0.004
0.019
0.032
0.039
0.039
0.031
0.015
-0.006
-0.032
-0.059
-0.086
-0.106
-0.114
-0.109
-0.093
-0.067
-0.019
0.094
0.277
0.354
0.304
0.294
0.391
0.608
0.859
0.788
0.522
0.312
0.174
0.084
0.027
-0.009
-0.031
-0.046
-0.055
-0.048
-0.049
-0.051
-0.052
-0.054
-0.055
-0.057
-0.058
-0.059
-0.060
-0.059
-0.058
-0.056
-0.052
-0.046
-0.038
-0.027
-0.015
-0.001
0.013
0.025
0.035
0.040
0.038
0.028
0.011
-0.014
-0.041
-0.066
-0.084
-0.090
-0.082
-0.064
-0.034
0.011
0.075
0.143
0.182
0.189
0.205
0.257
0.337
0.399
0.374
0.283
0.185
0.107
0.049
0.010
-0.017
-0.035
-0.047
-0.054
-0.047
-0.049
-0.050
-0.052
-0.053
-0.055
-0.056
-0.057
-0.058
-0.058
-0.057
-0.056
-0.053
-0.049
-0.044
-0.036
-0.026
-0.013
0.001
0.017
0.032
0.046
0.056
0.059
0.054
0.040
0.017
-0.011
-0.036
-0.052
-0.056
-0.051
-0.036
-0.012
0.018
0.053
0.084
0.102
0.113
0.126
0.150
0.179
0.195
0.183
0.145
0.098
0.054
0.019
-0.007
-0.026
-0.040
-0.049
-0.055
-0.047
-0.048
-0.050
-0.051
-0.053
-0.054
-0.055
-0.056
-0.056
-0.056
-0.055
-0.054
-0.051
-0.047
-0.041
-0.033
-0.022
-0.009
0.007
0.025
0.045
0.064
0.080
0.090
0.091
0.081
0.060
0.034
0.008
-0.009
-0.017
-0.016
-0.010
0.001
0.018
0.035
0.048
0.056
0.061
0.068
0.077
0.087
0.091
0.083
0.065
0.041
0.017
-0.004
-0.021
-0.034
-0.044
-0.051
-0.055
-0.047
-0.048
-0.049
-0.051
-0.052
-0.053
-0.054
-0.054
-0.055
-0.054
-0.053
-0.052
-0.049
-0.044
-0.038
-0.030
-0.019
-0.004
0.013
0.034
0.058
0.083
0.107
0.126
0.136
0.133
0.116
0.090
0.062
0.039
0.024
0.016
0.012
0.012
0.014
0.019
0.021
0.023
0.023
0.026
0.029
0.032
0.032
0.028
0.018
0.005
-0.009
-0.022
-0.032
-0.041
-0.048
-0.053
-0.056
-0.046
-0.047
-0.049
-0.050
-0.051
-0.052
-0.052
-0.053
-0.053
-0.053
-0.051
-0.050
-0.046
-0.042
-0.036
-0.027
-0.015
0.000
0.019
0.042
0.070
0.102
0.135
0.165
0.186
0.192
0.180
0.152
0.119
0.087
0.062
0.043
0.030
0.019
0.011
0.006
0.002
-0.001
-0.002
-0.003
-0.002
-0.001
-0.002
-0.005
-0.011
-0.018
-0.026
-0.034
-0.041
-0.046
-0.051
-0.054
-0.057
-0.046
-0.047
-0.048
-0.049
-0.050
-0.051
-0.051
-0.052
-0.051
-0.051
-0.050
-0.048
-0.045
-0.040
-0.034
-0.025
-0.013
0.002
0.022
0.047
0.079
0.117
0.159
0.201
0.234
0.250
0.241
0.211
0.169
0.126
0.090
0.062
0.040
0.022
0.009
-0.002
-0.010
-0.016
-0.019
-0.021
-0.022
-0.022
-0.023
-0.025
-0.028
-0.033
-0.037
-0.042
-0.046
-0.050
-0.053
-0.055
-0.057
-0.045
-0.046
-0.047
-0.048
-0.049
-0.050
-0.050
-0.050
-0.050
-0.049
-0.048
-0.046
-0.043
-0.038
-0.032
-0.024
-0.012
0.003
0.023
0.049
0.082
0.123
0.173
0.224
0.268
0.291
0.285
0.252
0.201
0.150
0.105
0.070
0.043
0.022
0.005
-0.008
-0.018
-0.025
-0.029
-0.032
-0.034
-0.035
-0.036
-0.037
-0.039
-0.042
-0.045
-0.048
-0.050
-0.053
-0.055
-0.056
-0.057
-0.045
-0.046
-0.047
-0.047
-0.048
-0.049
-0.049
-0.049
-0.049
-0.048
-0.047
-0.045
-0.042
-0.037
-0.031
-0.023
-0.013
0.002
0.021
0.046
0.078
0.120
0.170
0.223
0.269
0.296
0.294
0.261
0.209
0.153
0.106
0.069
0.041
0.018
0.001
-0.013
-0.023
-0.030
-0.036
-0.039
-0.041
-0.042
-0.043
-0.045
-0.046
-0.048
-0.050
-0.051
-0.053
-0.054
-0.056
-0.056
-0.057
-0.044
-0.045
-0.046
-0.046
-0.047
-0.048
-0.048
-0.048
-0.048
-0.047
-0.046
-0.044
-0.041
-0.037
-0.031
-0.024
-0.014
-0.001
0.016
0.039
0.068
0.105
0.149
0.196
0.237
0.261
0.260
0.232
0.186
0.138
0.095
0.061
0.033
0.013
-0.004
-0.017
-0.027
-0.034
-0.039
-0.043
-0.045
-0.047
-0.048
-0.049
-0.050
-0.051
-0.052
-0.053
-0.054
-0.055
-0.056
-0.057
-0.057
-0.044
-0.044
-0.045
-0.046
-0.046
-0.047
-0.047
-0.047
-0.047
-0.046
-0.045
-0.043
-0.040
-0.037
-0.032
-0.025
-0.016
-0.005
0.010
0.029
0.054
0.084
0.118
0.154
0.184
0.202
0.202
0.181
0.148
0.110
0.076
0.047
0.024
0.005
-0.009
-0.021
-0.030
-0.037
-0.041
-0.045
-0.047
-0.049
-0.050
-0.051
-0.052
-0.053
-0.054
-0.055
-0.055
-0.056
-0.056
-0.056
-0.056
-0.043
-0.044
-0.044
-0.045
-0.045
-0.046
-0.046
-0.046
-0.046
-0.045
-0.044
-0.042
-0.040
-0.037
-0.032
-0.026
-0.019
-0.009
0.003
0.019
0.038
0.060
0.085
0.111
0.131
0.143
0.142
0.128
0.106
0.080
0.054
0.031
0.013
-0.003
-0.015
-0.025
-0.033
-0.038
-0.043
-0.046
-0.049
-0.050
-0.052
-0.053
-0.053
-0.054
-0.055
-0.055
-0.055
-0.056
-0.056
-0.056
-0.056
-0.042
-0.043
-0.044
-0.044
-0.045
-0.045
-0.045
-0.045
-0.045
-0.044
-0.043
-0.042
-0.040
-0.037
-0.033
-0.028
-0.022
-0.014
-0.004
0.008
0.022
0.039
0.056
0.073
0.086
0.093
0.092
0.084
0.069
0.051
0.033
0.017
0.002
-0.010
-0.020
-0.028
-0.035
-0.040
-0.044
-0.047
-0.049
-0.051
-0.052
-0.053
-0.054
-0.054
-0.055
-0.055
-0.055
-0.055
-0.055
-0.055
-0.055
0.004
0.006
0.008
0.010
0.012
0.014
0.016
0.018
0.019
0.021
0.022
0.023
0.024
0.024
0.024
0.023
0.023
0.021
0.020
0.018
0.016
0.014
0.011
0.009
0.006
0.004
0.001
-0.001
-0.003
-0.005
-0.008
-0.009
-0.011
-0.013
-0.014
-0.015
-0.016
-0.017
-0.018
-0.019
-0.019
-0.020
-0.020
-0.020
-0.021
-0.021
-0.021
-0.022
-0.022
-0.022
-0.023
-0.023
-0.024
0.006
0.008
0.010
0.012
0.014
0.016
0.018
0.020
0.022
0.024
0.025
0.027
0.027
0.028
0.027
0.027
0.026
0.025
0.023
0.021
0.018
0.016
0.013
0.011
0.008
0.005
0.002
0.000
-0.003
-0.005
-0.007
-0.010
-0.011
-0.013
-0.015
-0.016
-0.017
-0.018
-0.019
-0.019
-0.020
-0.020
-0.020
-0.020
-0.021
-0.021
-0.021
-0.022
-0.022
-0.022
-0.023
-0.023
-0.024
0.007
0.009
0.011
0.014
0.016
0.019
0.021
0.023
0.026
0.027
0.029
0.030
0.031
0.031
0.031
0.031
0.029
0.028
0.026
0.023
0.021
0.018
0.015
0.012
0.009
0.006
0.004
0.001
-0.002
-0.005
-0.007
-0.010
-0.012
-0.014
-0.015
-0.016
-0.018
-0.018
-0.019
-0.020
-0.020
-0.020
-0.020
-0.020
-0.021
-0.021
-0.021
-0.021
-0.022
-0.022
-0.023
-0.023
-0.024
0.008
0.010
0.013
0.016
0.018
0.021
0.024
0.026
0.029
0.031
0.033
0.034
0.035
0.035
0.035
0.034
0.033
0.031
0.029
0.026
0.023
0.020
0.017
0.014
0.011
0.008
0.005
0.002
-0.001
-0.004
-0.007
-0.010
-0.012
-0.014
-0.016
-0.017
-0.018
-0.019
-0.020
-0.020
-0.020
-0.021
-0.020
-0.020
-0.020
-0.021
-0.021
-0.021
-0.021
-0.022
-0.023
-0.023
-0.024
0.009
0.012
0.015
0.017
0.021
0.024
0.027
0.030
0.032
0.035
0.037
0.038
0.039
0.039
0.039
0.038
0.037
0.034
0.032
0.029
0.025
0.022
0.019
0.016
0.013
0.010
0.007
0.004
0.000
-0.003
-0.006
-0.009
-0.012
-0.015
-0.017
-0.018
-0.019
-0.020
-0.021
-0.021
-0.021
-0.021
-0.020
-0.020
-0.020
-0.020
-0.020
-0.020
-0.021
-0.021
-0.022
-0.023
-0.024
0.010
0.013
0.016
0.020
0.023
0.026
0.030
0.033
0.036
0.039
0.041
0.043
0.044
0.044
0.043
0.042
0.040
0.038
0.035
0.031
0.028
0.024
0.021
0.018
0.015
0.012
0.009
0.006
0.002
-0.002
-0.006
-0.009
-0.013
-0.015
-0.018
-0.020
-0.021
-0.022
-0.022
-0.022
-0.022
-0.021
-0.020
-0.020
-0.019
-0.019
-0.019
-0.019
-0.020
-0.020
-0.021
-0.022
-0.023
0.011
0.015
0.018
0.022
0.025
0.029
0.033
0.037
0.040
0.043
0.046
0.048
0.049
0.049
0.048
0.046
0.044
0.041
0.038
0.034
0.031
0.027
0.024
0.022
0.019
0.016
0.013
0.009
0.005
0.000
-0.005
-0.009
-0.013
-0.016
-0.019
-0.021
-0.023
-0.024
-0.024
-0.024
-0.023
-0.021
-0.020
-0.019
-0.018
-0.017
-0.017
-0.017
-0.018
-0.019
-0.020
-0.021
-0.023
0.013
0.016
0.020
0.024
0.028
0.033
0.037
0.041
0.045
0.049
0.052
0.053
0.054
0.054
0.053
0.051
0.048
0.045
0.041
0.037
0.034
0.031
0.029
0.027
0.025
0.022
0.017
0.013
0.007
0.002
-0.004
-0.009
-0.013
-0.017
-0.021
-0.023
-0.025
-0.026
-0.027
-0.026
-0.024
-0.022
-0.019
-0.017
-0.015
-0.014
-0.014
-0.015
-0.016
-0.017
-0.019
-0.020
-0.022
0.014
0.018
0.022
0.027
0.032
0.037
0.042
0.047
0.052
0.056
0.059
0.060
0.061
0.061
0.059
0.057
0.053
0.049
0.045
0.041
0.037
0.035
0.034
0.034
0.031
0.028
0.023
0.017
0.010
0.004
-0.003
-0.009
-0.014
-0.019
-0.023
-0.026
-0.029
-0.030
-0.031
-0.029
-0.026
-0.022
-0.018
-0.014
-0.011
-0.010
-0.009
-0.010
-0.012
-0.014
-0.016
-0.018
-0.021
0.015
0.019
0.024
0.030
0.035
0.042
0.048
0.054
0.060
0.065
0.068
0.070
0.070
0.069
0.067
0.063
0.059
0.054
0.049
0.044
0.041
0.039
0.038
0.039
0.037
0.033
0.027
0.020
0.013
0.005
-0.003
-0.010
-0.016
-0.021
-0.026
-0.030
-0.034
-0.037
-0.037
-0.035
-0.030
-0.023
-0.015
-0.008
-0.004
-0.002
-0.002
-0.004
-0.006
-0.010
-0.013
-0.016
-0.019
0.016
0.021
0.027
0.033
0.040
0.048
0.056
0.064
0.071
0.077
0.081
0.083
0.082
0.080
0.077
0.072
0.066
0.060
0.054
0.048
0.043
0.040
0.039
0.039
0.038
0.033
0.028
0.021
0.013
0.004
-0.004
-0.011
-0.018
-0.024
-0.030
-0.036
-0.042
-0.047
-0.048
-0.044
-0.035
-0.022
-0.010
0.001
0.007
0.010
0.009
0.006
0.002
-0.003
-0.008
-0.013
-0.017
0.018
0.023
0.030
0.037
0.046
0.056
0.066
0.077
0.087
0.096
0.101
0.103
0.100
0.096
0.090
0.083
0.076
0.068
0.060
0.052
0.045
0.040
0.037
0.035
0.033
0.029
0.024
0.017
0.009
0.001
-0.006
-0.014
-0.021
-0.029
-0.036
-0.045
-0.054
-0.062
-0.065
-0.058
-0.041
-0.019
0.002
0.019
0.028
0.030
0.027
0.021
0.013
0.005
-0.003
-0.009
-0.015
0.019
0.025
0.033
0.042
0.053
0.066
0.080
0.096
0.112
0.125
0.133
0.134
0.128
0.118
0.108
0.099
0.089
0.078
0.067
0.056
0.047
0.039
0.033
0.029
0.025
0.021
0.016
0.010
0.003
-0.004
-0.011
-0.018
-0.026
-0.034
-0.045
-0.058
-0.074
-0.089
-0.091
-0.074
-0.041
-0.005
0.029
0.054
0.066
0.066
0.056
0.043
0.029
0.016
0.005
-0.004
-0.012
0.020
0.028
0.037
0.048
0.062
0.079
0.099
0.123
0.149
0.174
0.189
0.190
0.174
0.154
0.136
0.121
0.107
0.092
0.076
0.062
0.049
0.038
0.029
0.021
0.016
0.011
0.006
0.001
-0.005
-0.011
-0.018
-0.025
-0.032
-0.042
-0.056
-0.078
-0.110
-0.138
-0.132
-0.079
-0.016
0.039
0.089
0.128
0.142
0.131
0.106
0.077
0.051
0.030
0.014
0.001
-0.009
0.022
0.030
0.040
0.054
0.072
0.095
0.124
0.162
0.207
0.255
0.295
0.305
0.274
0.224
0.184
0.155
0.131
0.109
0.088
0.068
0.050
0.035
0.023
0.013
0.005
-0.001
-0.006
-0.010
-0.016
-0.021
-0.027
-0.033
-0.040
-0.050
-0.068
-0.103
-0.167
-0.242
-0.212
-0.015
0.094
0.147
0.224
0.290
0.304
0.258
0.189
0.128
0.081
0.047
0.023
0.006
-0.006
0.023
0.032
0.044
0.061
0.083
0.113
0.156
0.214
0.293
0.394
0.504
0.584
0.558
0.423
0.289
0.204
0.160
0.130
0.100
0.074
0.050
0.031
0.014
0.002
-0.007
-0.014
-0.019
-0.024
-0.029
-0.034
-0.039
-0.043
-0.049
-0.057
-0.075
-0.115
-0.215
-0.435
-0.427
0.474
0.426
0.370
0.539
0.704
0.706
0.527
0.333
0.199
0.116
0.066
0.033
0.011
-0.004
0.023
0.034
0.048
0.067
0.094
0.133
0.191
0.278
0.411
0.611
0.904
1.273
1.467
1.049
0.451
0.226
0.179
0.149
0.113
0.078
0.048
0.022
0.001
-0.014
-0.025
-0.031
-0.036
-0.041
-0.046
-0.051
-0.055
-0.057
-0.060
-0.063
-0.069
-0.081
-0.114
-0.319
-0.804
-0.528
-0.297
0.836
1.366
1.970
1.986
1.120
0.552
0.285
0.153
0.082
0.041
0.015
-0.003
0.023
0.035
0.050
0.072
0.103
0.151
0.226
0.348
0.552
0.902
1.518
2.674
4.613
3.028
-0.079
-0.010
0.160
0.162
0.123
0.080
0.040
0.006
-0.022
-0.042
-0.054
-0.059
-0.061
-0.064
-0.071
-0.076
-0.078
-0.076
-0.072
-0.067
-0.053
-0.003
0.188
0.788
0.004
-10.468
-2.484
2.182
3.896
5.902
8.612
2.110
0.781
0.356
0.180
0.093
0.044
0.015
-0.003
0.023
0.034
0.051
0.074
0.109
0.164
0.254
0.407
0.688
1.221
2.194
3.857
7.712
2.827
-11.100
-0.652
0.148
0.179
0.129
0.075
0.024
-0.023
-0.063
-0.093
-0.105
-0.104
-0.098
-0.098
-0.106
-0.113
-0.110
-0.100
-0.088
-0.074
-0.045
0.046
0.326
0.933
1.645
-0.416
0.137
2.163
7.708
4.694
6.040
2.193
0.842
0.376
0.184
0.092
0.042
0.012
-0.007
0.021
0.033
0.050
0.074
0.110
0.168
0.264
0.435
0.762
1.452
2.811
4.082
4.467
1.493
-2.216
0.053
0.251
0.202
0.131
0.064
-0.003
-0.074
-0.141
-0.191
-0.205
-0.184
-0.153
-0.140
-0.148
-0.157
-0.149
-0.128
-0.106
-0.084
-0.053
0.030
0.262
0.804
2.257
1.051
0.484
1.242
3.086
5.657
5.429
1.812
0.732
0.335
0.163
0.079
0.033
0.005
-0.012
0.019
0.030
0.047
0.070
0.105
0.161
0.253
0.413
0.716
1.330
2.483
3.515
4.256
2.563
1.079
0.560
0.342
0.218
0.130
0.049
-0.043
-0.156
-0.289
-0.400
-0.418
-0.327
-0.210
-0.157
-0.168
-0.193
-0.183
-0.151
-0.118
-0.092
-0.069
-0.033
0.054
0.279
0.665
0.480
0.325
0.690
1.806
3.839
3.452
1.256
0.534
0.253
0.123
0.056
0.018
-0.005
-0.020
0.016
0.027
0.042
0.063
0.095
0.144
0.222
0.351
0.572
0.945
1.486
1.984
2.177
1.629
0.947
0.553
0.339
0.216
0.128
0.039
-0.084
-0.280
-0.578
-0.902
-0.952
-0.581
-0.160
-0.022
-0.088
-0.173
-0.189
-0.157
-0.119
-0.091
-0.076
-0.089
-0.174
-0.382
-0.459
-0.088
0.355
0.736
1.199
1.621
1.101
0.621
0.317
0.160
0.076
0.029
0.000
-0.018
-0.029
0.012
0.022
0.035
0.054
0.081
0.121
0.181
0.274
0.414
0.612
0.845
1.035
1.072
0.897
0.640
0.432
0.296
0.208
0.141
0.058
-0.092
-0.410
-1.095
-2.350
-2.803
-1.090
0.624
0.518
0.123
-0.114
-0.175
-0.151
-0.110
-0.077
-0.068
-0.107
-0.339
-1.605
-4.346
-0.736
1.296
2.493
1.206
0.822
0.478
0.284
0.157
0.078
0.030
0.000
-0.019
-0.032
-0.040
0.008
0.016
0.027
0.043
0.065
0.096
0.140
0.202
0.285
0.389
0.496
0.572
0.583
0.521
0.419
0.323
0.254
0.212
0.186
0.144
0.010
-0.398
-1.600
-6.031
-11.287
-2.255
1.654
0.724
0.061
-0.191
-0.204
-0.148
-0.089
-0.050
-0.056
-0.102
-0.217
-1.107
-1.876
-0.110
-2.268
2.582
2.342
0.624
0.230
0.118
0.057
0.017
-0.009
-0.027
-0.038
-0.046
-0.050
0.003
0.010
0.019
0.032
0.049
0.072
0.102
0.142
0.192
0.247
0.300
0.335
0.343
0.321
0.282
0.246
0.228
0.238
0.283
0.349
0.353
0.039
-1.103
-4.601
-7.712
-2.459
-0.510
-0.345
-0.687
-0.560
-0.306
-0.152
-0.057
-0.014
-0.117
-0.258
0.048
1.435
5.738
0.391
-8.541
0.016
0.343
0.193
0.081
0.031
-0.003
-0.026
-0.041
-0.050
-0.056
-0.060
-0.061
-0.002
0.004
0.011
0.021
0.033
0.050
0.071
0.096
0.126
0.157
0.185
0.205
0.212
0.207
0.199
0.197
0.217
0.281
0.429
0.728
1.186
1.232
0.415
-0.898
-1.746
-1.295
-0.825
-0.928
-1.337
-0.864
-0.373
-0.134
0.000
-0.024
-0.807
-1.419
-0.162
2.878
4.962
-0.035
3.712
0.404
-0.070
0.046
0.045
0.004
-0.032
-0.054
-0.066
-0.071
-0.073
-0.073
-0.072
-0.007
-0.003
0.003
0.010
0.020
0.031
0.045
0.062
0.080
0.098
0.114
0.127
0.134
0.138
0.145
0.164
0.210
0.318
0.569
1.209
3.088
4.228
2.590
1.628
0.179
-0.371
-0.517
-0.717
-0.902
-0.664
-0.317
-0.065
0.176
0.215
-1.048
-2.293
-0.263
-0.313
-9.277
-2.081
-0.260
-0.184
0.445
0.550
0.225
0.048
-0.036
-0.073
-0.087
-0.090
-0.088
-0.085
-0.081
-0.012
-0.008
-0.004
0.001
0.007
0.015
0.025
0.035
0.046
0.058
0.068
0.077
0.084
0.093
0.107
0.135
0.193
0.318
0.598
1.311
3.380
4.811
4.432
4.568
1.107
0.172
-0.135
-0.436
-0.755
-0.600
-0.251
0.021
0.387
0.751
1.534
-0.180
0.006
-0.313
0.362
3.300
-0.459
0.006
4.471
2.784
0.650
0.151
-0.029
-0.090
-0.107
-0.107
-0.103
-0.097
-0.091
-0.016
-0.014
-0.011
-0.008
-0.003
0.002
0.008
0.014
0.022
0.029
0.035
0.042
0.049
0.059
0.075
0.105
0.162
0.272
0.489
0.931
1.706
2.294
2.421
2.081
0.920
0.416
0.401
-0.158
-3.050
-1.532
-0.223
0.057
0.065
0.198
0.965
0.396
-0.080
-0.370
-0.578
-0.291
0.200
-0.613
-0.805
1.374
0.928
0.192
-0.047
-0.116
-0.130
-0.126
-0.117
-0.108
-0.099
-0.021
-0.019
-0.017
-0.015
-0.012
-0.009
-0.006
-0.002
0.002
0.007
0.011
0.017
0.023
0.032
0.048
0.074
0.120
0.198
0.322
0.490
0.596
0.557
0.708
0.739
0.524
0.470
1.816
5.684
-13.298
-3.243
0.051
0.206
-1.015
-0.196
0.201
0.089
-0.083
-0.278
-0.541
-0.479
0.270
-0.013
0.263
0.541
0.412
0.051
-0.114
-0.157
-0.158
-0.146
-0.131
-0.118
-0.107
-0.025
-0.024
-0.023
-0.022
-0.021
-0.019
-0.017
-0.015
-0.013
-0.010
-0.007
-0.003
0.002
0.010
0.023
0.044
0.077
0.125
0.181
0.195
0.027
-0.282
-0.019
0.335
0.797
0.776
1.526
4.141
-0.340
-0.233
0.357
1.038
0.862
0.190
0.071
0.013
-0.026
-0.032
-0.155
-1.081
-4.337
-1.420
-0.047
0.304
0.120
-0.132
-0.213
-0.213
-0.191
-0.166
-0.144
-0.127
-0.113
-0.029
-0.028
-0.028
-0.028
-0.028
-0.027
-0.026
-0.026
-0.025
-0.024
-0.022
-0.019
-0.015
-0.008
0.003
0.019
0.043
0.072
0.099
0.090
-0.012
-0.133
-0.018
0.264
1.666
3.716
-0.067
0.253
0.036
0.160
-0.238
5.906
3.248
0.355
0.021
-0.016
0.000
0.038
-0.139
-0.964
-5.827
-1.280
-0.403
-0.178
-0.260
-0.364
-0.335
-0.276
-0.224
-0.184
-0.156
-0.134
-0.118
-0.032
-0.032
-0.033
-0.033
-0.034
-0.034
-0.035
-0.035
-0.035
-0.035
-0.034
-0.033
-0.029
-0.023
-0.013
0.002
0.024
0.051
0.080
0.099
0.080
0.036
0.018
-0.038
-0.227
-0.627
-0.982
-1.167
-0.528
4.155
0.088
3.099
1.386
0.046
-0.070
0.017
0.052
0.009
-0.208
0.218
5.270
1.883
-0.392
-0.970
-0.871
-0.647
-0.460
-0.333
-0.251
-0.198
-0.163
-0.138
-0.121
-0.035
-0.036
-0.037
-0.038
-0.039
-0.040
-0.041
-0.043
-0.044
-0.045
-0.045
-0.043
-0.040
-0.034
-0.023
-0.005
0.024
0.068
0.134
0.221
0.291
0.257
0.083
-0.387
-1.312
-2.165
-1.852
-1.231
-0.518
0.166
-5.333
0.849
-0.038
-0.245
-0.065
0.393
0.271
-0.043
-0.260
0.081
2.187
6.904
-0.729
-1.725
-1.365
-0.865
-0.546
-0.367
-0.265
-0.203
-0.164
-0.139
-0.121
-0.038
-0.039
-0.041
-0.042
-0.044
-0.045
-0.047
-0.049
-0.051
-0.052
-0.053
-0.052
-0.049
-0.041
-0.027
-0.002
0.042
0.122
0.269
0.554
0.994
0.892
0.428
-0.373
-2.236
-4.911
-3.260
-1.164
-0.181
0.055
-0.385
-0.152
-0.245
-0.134
-0.231
0.583
0.345
-0.338
-0.791
-0.476
-0.076
-0.925
-1.841
-2.097
-1.502
-0.905
-0.551
-0.362
-0.257
-0.197
-0.160
-0.135
-0.119
-0.040
-0.042
-0.044
-0.045
-0.048
-0.050
-0.052
-0.055
-0.057
-0.059
-0.060
-0.059
-0.055
-0.046
-0.028
0.006
0.071
0.201
0.475
1.146
4.488
2.745
0.801
0.276
-1.720
-4.142
-2.911
-1.079
-0.164
0.567
1.948
-3.357
-0.789
-1.080
-0.969
1.465
1.044
-0.878
-1.184
-0.900
-0.912
-1.645
-1.874
-1.700
-1.195
-0.742
-0.465
-0.312
-0.227
-0.178
-0.148
-0.128
-0.114
-0.043
-0.044
-0.046
-0.048
-0.051
-0.053
-0.056
-0.059
-0.062
-0.064
-0.065
-0.064
-0.060
-0.050
-0.028
0.014
0.098
0.278
0.692
1.652
3.572
0.815
2.176
1.322
-0.219
-1.387
-1.356
-0.790
-0.441
-0.340
-0.107
-1.325
-0.471
-0.741
-1.231
2.888
0.203
-4.354
-0.029
-0.268
-0.899
-1.468
-1.364
-1.017
-0.693
-0.458
-0.313
-0.229
-0.180
-0.150
-0.130
-0.117
-0.107
-0.045
-0.046
-0.049
-0.051
-0.053
-0.056
-0.059
-0.062
-0.065
-0.068
-0.069
-0.068
-0.064
-0.053
-0.030
0.016
0.108
0.307
0.790
2.015
3.231
22.320
12.383
2.875
1.303
-0.274
-0.597
-0.529
-0.528
-0.921
-1.672
-0.905
-0.371
-0.611
-0.963
-0.777
-1.590
0.760
2.768
1.494
-0.231
-0.659
-0.489
-0.216
-0.122
-0.125
-0.128
-0.127
-0.122
-0.115
-0.109
-0.103
-0.098
-0.046
-0.048
-0.050
-0.053
-0.055
-0.058
-0.062
-0.065
-0.068
-0.070
-0.072
-0.071
-0.067
-0.056
-0.034
0.009
0.093
0.263
0.619
1.240
1.742
5.074
0.623
-0.347
1.317
0.095
-0.271
-0.347
-0.418
-0.601
-0.756
-0.574
-0.445
-0.579
-0.667
-0.528
-0.221
0.854
2.405
3.087
0.289
0.088
0.648
1.156
0.692
0.256
0.063
-0.022
-0.061
-0.079
-0.087
-0.089
-0.089
-0.047
-0.049
-0.052
-0.054
-0.057
-0.060
-0.063
-0.066
-0.069
-0.072
-0.073
-0.073
-0.069
-0.059
-0.040
-0.004
0.062
0.183
0.400
0.773
1.362
1.951
3.054
3.154
0.816
0.137
-0.125
-0.222
-0.291
-0.369
-0.405
-0.369
-0.340
-0.380
-0.401
-0.299
-0.032
0.377
0.924
1.421
0.887
0.937
2.205
7.642
1.933
0.611
0.233
0.070
-0.008
-0.047
-0.067
-0.076
-0.080
-0.048
-0.050
-0.053
-0.055
-0.058
-0.061
-0.064
-0.067
-0.070
-0.072
-0.074
-0.073
-0.070
-0.062
-0.046
-0.019
0.028
0.106
0.233
0.428
0.681
0.885
1.053
0.901
0.402
0.089
-0.065
-0.142
-0.198
-0.249
-0.268
-0.238
-0.206
-0.224
-0.279
-0.199
0.236
0.360
0.776
2.133
1.604
1.908
3.009
-2.314
1.635
0.802
0.345
0.135
0.031
-0.022
-0.050
-0.065
-0.072
-0.049
-0.051
-0.053
-0.056
-0.058
-0.061
-0.064
-0.067
-0.070
-0.072
-0.073
-0.073
-0.070
-0.064
-0.052
-0.032
-0.001
0.046
0.113
0.201
0.294
0.358
0.369
0.294
0.154
0.031
-0.046
-0.093
-0.138
-0.183
-0.181
-0.033
-0.120
-0.158
-0.251
-0.215
0.998
0.651
0.608
1.008
1.177
2.447
6.499
3.806
1.910
0.859
0.387
0.165
0.053
-0.006
-0.039
-0.056
-0.065
-0.049
-0.051
-0.054
-0.056
-0.059
-0.061
-0.064
-0.067
-0.069
-0.071
-0.072
-0.072
-0.070
-0.065
-0.056
-0.042
-0.021
0.006
0.041
0.080
0.114
0.133
0.127
0.095
0.046
-0.004
-0.043
-0.074
-0.113
-0.156
-0.151
0.094
-0.115
-0.131
-0.182
-0.129
1.407
1.217
0.601
0.611
0.921
1.730
3.785
3.374
1.601
0.751
0.356
0.160
0.057
0.000
-0.032
-0.051
-0.061
-0.050
-0.052
-0.054
-0.056
-0.058
-0.061
-0.063
-0.066
-0.068
-0.069
-0.070
-0.070
-0.068
-0.064
-0.057
-0.046
-0.032
-0.014
0.006
0.025
0.040
0.048
0.045
0.032
0.011
-0.015
-0.042
-0.074
-0.114
-0.154
-0.173
-0.157
-0.124
-0.075
-0.062
0.044
0.539
1.913
0.635
0.516
0.765
1.493
6.207
3.081
1.104
0.551
0.281
0.132
0.047
-0.002
-0.031
-0.048
-0.058
-0.050
-0.052
-0.054
-0.056
-0.058
-0.060
-0.062
-0.064
-0.066
-0.067
-0.068
-0.067
-0.065
-0.062
-0.055
-0.046
-0.035
-0.020
-0.005
0.010
0.023
0.031
0.034
0.030
0.017
-0.004
-0.035
-0.073
-0.115
-0.151
-0.167
-0.153
-0.107
-0.050
0.006
0.104
0.279
0.437
0.390
0.391
0.541
0.864
1.284
1.089
0.638
0.361
0.195
0.093
0.031
-0.009
-0.033
-0.048
-0.057
-0.050
-0.051
-0.053
-0.055
-0.057
-0.059
-0.061
-0.063
-0.064
-0.065
-0.065
-0.064
-0.062
-0.058
-0.052
-0.044
-0.032
-0.018
-0.002
0.016
0.033
0.047
0.056
0.057
0.047
0.023
-0.015
-0.061
-0.105
-0.132
-0.137
-0.118
-0.078
-0.024
0.039
0.112
0.181
0.226
0.239
0.262
0.330
0.436
0.511
0.463
0.334
0.211
0.119
0.055
0.011
-0.018
-0.037
-0.049
-0.056
-0.049
-0.051
-0.053
-0.054
-0.056
-0.058
-0.060
-0.061
-0.062
-0.063
-0.063
-0.061
-0.059
-0.055
-0.048
-0.039
-0.026
-0.011
0.008
0.030
0.053
0.075
0.092
0.099
0.091
0.067
0.025
-0.027
-0.071
-0.091
-0.087
-0.067
-0.036
0.005
0.054
0.106
0.138
0.148
0.151
0.161
0.185
0.218
0.235
0.216
0.167
0.111
0.061
0.022
-0.007
-0.027
-0.041
-0.051
-0.057
-0.049
-0.051
-0.052
-0.054
-0.055
-0.057
-0.058
-0.059
-0.060
-0.060
-0.060
-0.058
-0.055
-0.051
-0.044
-0.034
-0.020
-0.002
0.020
0.046
0.076
0.106
0.132
0.149
0.150
0.132
0.092
0.041
-0.002
-0.022
-0.022
-0.010
0.006
0.026
0.052
0.078
0.091
0.089
0.085
0.086
0.093
0.103
0.106
0.096
0.074
0.046
0.020
-0.004
-0.022
-0.036
-0.046
-0.053
-0.057
-0.049
-0.050
-0.051
-0.053
-0.054
-0.056
-0.057
-0.057
-0.058
-0.058
-0.057
-0.055
-0.052
-0.047
-0.040
-0.029
-0.014
0.005
0.030
0.060
0.096
0.136
0.175
0.207
0.224
0.219
0.188
0.140
0.093
0.062
0.048
0.044
0.042
0.040
0.042
0.045
0.044
0.038
0.034
0.032
0.034
0.037
0.037
0.031
0.020
0.006
-0.009
-0.022
-0.034
-0.043
-0.050
-0.055
-0.058
-0.048
-0.049
-0.051
-0.052
-0.053
-0.054
-0.055
-0.056
-0.056
-0.056
-0.055
-0.053
-0.049
-0.044
-0.036
-0.025
-0.010
0.010
0.037
0.071
0.113
0.163
0.219
0.274
0.313
0.326
0.304
0.255
0.196
0.146
0.111
0.087
0.067
0.049
0.033
0.021
0.012
0.004
-0.001
-0.002
-0.002
-0.001
-0.002
-0.005
-0.011
-0.019
-0.027
-0.035
-0.042
-0.048
-0.053
-0.056
-0.058
-0.047
-0.049
-0.050
-0.051
-0.052
-0.053
-0.054
-0.054
-0.054
-0.054
-0.052
-0.050
-0.047
-0.041
-0.033
-0.023
-0.008
0.013
0.040
0.077
0.124
0.186
0.261
0.343
0.412
0.445
0.431
0.371
0.290
0.213
0.155
0.113
0.080
0.051
0.027
0.008
-0.006
-0.016
-0.021
-0.024
-0.024
-0.025
-0.025
-0.027
-0.030
-0.035
-0.039
-0.044
-0.048
-0.052
-0.055
-0.057
-0.059
-0.047
-0.048
-0.049
-0.050
-0.051
-0.052
-0.052
-0.053
-0.052
-0.052
-0.050
-0.048
-0.045
-0.039
-0.032
-0.021
-0.007
0.013
0.040
0.077
0.128
0.196
0.287
0.395
0.493
0.547
0.543
0.469
0.357
0.254
0.176
0.121
0.080
0.047
0.021
0.
-0.015
-0.026
-0.033
-0.036
-0.037
-0.038
-0.039
-0.040
-0.042
-0.044
-0.047
-0.050
-0.053
-0.055
-0.057
-0.058
-0.059
-0.046
-0.047
-0.048
-0.049
-0.050
-0.050
-0.051
-0.051
-0.051
-0.050
-0.049
-0.047
-0.043
-0.038
-0.031
-0.021
-0.007
0.011
0.037
0.072
0.121
0.189
0.282
0.395
0.502
0.567
0.574
0.496
0.370
0.257
0.174
0.114
0.071
0.039
0.014
-0.006
-0.021
-0.032
-0.038
-0.042
-0.044
-0.046
-0.047
-0.048
-0.049
-0.050
-0.052
-0.054
-0.055
-0.056
-0.058
-0.058
-0.059
-0.045
-0.046
-0.047
-0.048
-0.049
-0.049
-0.050
-0.050
-0.050
-0.049
-0.047
-0.045
-0.042
-0.037
-0.031
-0.022
-0.010
0.007
0.030
0.061
0.104
0.163
0.242
0.335
0.422
0.477
0.483
0.423
0.320
0.226
0.151
0.097
0.058
0.028
0.006
-0.012
-0.025
-0.035
-0.041
-0.046
-0.048
-0.050
-0.051
-0.052
-0.053
-0.054
-0.055
-0.056
-0.057
-0.057
-0.058
-0.058
-0.058
-0.045
-0.046
-0.046
-0.047
-0.048
-0.048
-0.049
-0.049
-0.048
-0.048
-0.046
-0.044
-0.041
-0.037
-0.031
-0.023
-0.013
0.002
0.021
0.047
0.082
0.127
0.184
0.248
0.305
0.341
0.343
0.304
0.240
0.174
0.118
0.075
0.042
0.017
-0.002
-0.017
-0.029
-0.037
-0.043
-0.048
-0.050
-0.052
-0.053
-0.054
-0.055
-0.056
-0.056
-0.057
-0.057
-0.058
-0.058
-0.058
-0.058
-0.044
-0.045
-0.046
-0.046
-0.047
-0.047
-0.047
-0.047
-0.047
-0.046
-0.045
-0.043
-0.041
-0.037
-0.032
-0.025
-0.016
-0.004
0.011
0.032
0.058
0.090
0.129
0.169
0.203
0.224
0.223
0.201
0.163
0.122
0.084
0.052
0.026
0.006
-0.010
-0.022
-0.032
-0.039
-0.045
-0.048
-0.051
-0.053
-0.054
-0.055
-0.056
-0.056
-0.057
-0.057
-0.057
-0.057
-0.058
-0.057
-0.057
-0.043
-0.044
-0.045
-0.045
-0.046
-0.046
-0.046
-0.046
-0.046
-0.046
-0.044
-0.043
-0.041
-0.037
-0.033
-0.027
-0.020
-0.010
0.002
0.017
0.036
0.058
0.083
0.108
0.128
0.139
0.138
0.125
0.103
0.078
0.053
0.030
0.011
-0.004
-0.017
-0.027
-0.035
-0.041
-0.045
-0.049
-0.051
-0.053
-0.054
-0.055
-0.056
-0.056
-0.057
-0.057
-0.057
-0.057
-0.057
-0.057
-0.057
0.005
0.007
0.009
0.012
0.014
0.016
0.018
0.021
0.023
0.024
0.026
0.027
0.028
0.029
0.029
0.028
0.027
0.026
0.024
0.022
0.020
0.017
0.014
0.011
0.008
0.006
0.003
0.
-0.003
-0.005
-0.007
-0.009
-0.011
-0.013
-0.014
-0.015
-0.016
-0.017
-0.018
-0.019
-0.019
-0.020
-0.020
-0.020
-0.021
-0.021
-0.021
-0.022
-0.022
-0.022
-0.023
-0.023
-0.024
0.006
0.009
0.011
0.014
0.016
0.019
0.021
0.024
0.026
0.028
0.030
0.031
0.032
0.033
0.033
0.032
0.031
0.030
0.028
0.025
0.022
0.019
0.016
0.013
0.010
0.007
0.004
0.001
-0.002
-0.005
-0.007
-0.009
-0.011
-0.013
-0.015
-0.016
-0.017
-0.018
-0.019
-0.019
-0.020
-0.020
-0.020
-0.020
-0.021
-0.021
-0.021
-0.021
-0.022
-0.022
-0.023
-0.023
-0.024
0.008
0.010
0.013
0.016
0.018
0.021
0.024
0.027
0.030
0.032
0.034
0.036
0.037
0.037
0.037
0.037
0.035
0.034
0.031
0.028
0.025
0.022
0.018
0.015
0.012
0.008
0.005
0.002
-0.001
-0.004
-0.007
-0.009
-0.012
-0.014
-0.015
-0.017
-0.018
-0.019
-0.019
-0.020
-0.020
-0.020
-0.020
-0.020
-0.021
-0.021
-0.021
-0.021
-0.022
-0.022
-0.023
-0.023
-0.024
0.009
0.012
0.015
0.018
0.021
0.024
0.027
0.031
0.034
0.036
0.039
0.040
0.042
0.042
0.042
0.041
0.040
0.037
0.035
0.031
0.028
0.024
0.020
0.017
0.013
0.010
0.007
0.003
0.000
-0.003
-0.006
-0.009
-0.012
-0.014
-0.016
-0.018
-0.019
-0.020
-0.020
-0.020
-0.021
-0.021
-0.020
-0.020
-0.020
-0.020
-0.020
-0.021
-0.021
-0.022
-0.022
-0.023
-0.024
0.010
0.013
0.016
0.020
0.023
0.027
0.031
0.034
0.038
0.041
0.043
0.045
0.046
0.047
0.047
0.046
0.044
0.041
0.038
0.034
0.030
0.026
0.022
0.018
0.015
0.012
0.009
0.006
0.002
-0.002
-0.006
-0.009
-0.012
-0.015
-0.017
-0.019
-0.020
-0.021
-0.021
-0.021
-0.021
-0.021
-0.020
-0.020
-0.020
-0.020
-0.020
-0.020
-0.020
-0.021
-0.022
-0.023
-0.023
0.011
0.015
0.018
0.022
0.026
0.030
0.034
0.038
0.042
0.045
0.048
0.050
0.051
0.052
0.052
0.050
0.048
0.045
0.042
0.037
0.033
0.028
0.024
0.021
0.018
0.015
0.012
0.009
0.005
0.000
-0.004
-0.009
-0.012
-0.015
-0.018
-0.020
-0.021
-0.022
-0.023
-0.023
-0.022
-0.021
-0.020
-0.020
-0.019
-0.018
-0.018
-0.019
-0.019
-0.020
-0.021
-0.022
-0.023
0.013
0.016
0.020
0.024
0.029
0.033
0.038
0.042
0.046
0.050
0.053
0.055
0.057
0.057
0.057
0.055
0.053
0.049
0.045
0.040
0.036
0.031
0.028
0.026
0.023
0.020
0.017
0.014
0.009
0.003
-0.003
-0.008
-0.012
-0.016
-0.019
-0.022
-0.023
-0.024
-0.025
-0.024
-0.023
-0.022
-0.020
-0.019
-0.017
-0.017
-0.016
-0.017
-0.017
-0.018
-0.020
-0.021
-0.022
0.014
0.018
0.022
0.027
0.031
0.037
0.042
0.047
0.051
0.056
0.059
0.061
0.063
0.063
0.062
0.060
0.057
0.053
0.049
0.044
0.039
0.036
0.036
0.036
0.034
0.030
0.026
0.021
0.015
0.007
0.000
-0.007
-0.012
-0.017
-0.021
-0.024
-0.026
-0.027
-0.028
-0.027
-0.025
-0.022
-0.020
-0.017
-0.015
-0.014
-0.013
-0.014
-0.015
-0.016
-0.018
-0.020
-0.021
0.015
0.019
0.024
0.029
0.035
0.041
0.047
0.052
0.058
0.062
0.066
0.069
0.070
0.070
0.068
0.066
0.062
0.058
0.053
0.048
0.044
0.043
0.047
0.052
0.051
0.045
0.038
0.031
0.021
0.012
0.002
-0.006
-0.013
-0.018
-0.023
-0.027
-0.030
-0.032
-0.033
-0.032
-0.029
-0.024
-0.019
-0.014
-0.011
-0.009
-0.009
-0.009
-0.011
-0.013
-0.015
-0.018
-0.020
0.016
0.021
0.026
0.032
0.039
0.045
0.052
0.059
0.066
0.071
0.075
0.078
0.078
0.078
0.076
0.072
0.068
0.063
0.057
0.052
0.049
0.050
0.057
0.065
0.067
0.059
0.050
0.039
0.027
0.015
0.004
-0.005
-0.013
-0.020
-0.025
-0.030
-0.035
-0.039
-0.042
-0.041
-0.035
-0.027
-0.018
-0.010
-0.005
-0.002
-0.001
-0.002
-0.005
-0.008
-0.012
-0.015
-0.018
0.017
0.023
0.029
0.036
0.043
0.051
0.060
0.069
0.077
0.084
0.088
0.090
0.090
0.088
0.085
0.081
0.076
0.069
0.062
0.056
0.052
0.052
0.058
0.066
0.068
0.063
0.054
0.043
0.029
0.016
0.005
-0.005
-0.014
-0.022
-0.028
-0.035
-0.042
-0.050
-0.057
-0.058
-0.049
-0.032
-0.016
-0.003
0.006
0.010
0.010
0.008
0.003
-0.002
-0.007
-0.012
-0.016
0.019
0.025
0.032
0.040
0.049
0.059
0.071
0.082
0.093
0.102
0.107
0.108
0.105
0.101
0.097
0.092
0.085
0.077
0.069
0.061
0.054
0.051
0.052
0.055
0.056
0.054
0.048
0.038
0.026
0.014
0.003
-0.007
-0.016
-0.024
-0.032
-0.041
-0.052
-0.068
-0.085
-0.089
-0.071
-0.041
-0.012
0.010
0.023
0.029
0.027
0.022
0.015
0.007
0.000
-0.007
-0.013
0.020
0.027
0.035
0.044
0.056
0.070
0.085
0.102
0.118
0.131
0.137
0.134
0.124
0.115
0.110
0.105
0.099
0.089
0.077
0.066
0.056
0.048
0.044
0.042
0.040
0.038
0.033
0.026
0.018
0.008
-0.002
-0.011
-0.019
-0.028
-0.038
-0.050
-0.068
-0.096
-0.127
-0.132
-0.100
-0.047
0.001
0.035
0.055
0.060
0.055
0.044
0.031
0.018
0.007
-0.002
-0.010
0.021
0.029
0.038
0.050
0.065
0.083
0.105
0.130
0.156
0.179
0.188
0.174
0.144
0.122
0.122
0.124
0.118
0.104
0.089
0.073
0.058
0.046
0.037
0.030
0.026
0.022
0.018
0.013
0.007
-0.001
-0.009
-0.017
-0.024
-0.034
-0.046
-0.066
-0.096
-0.140
-0.177
-0.174
-0.116
-0.037
0.035
0.087
0.114
0.115
0.099
0.076
0.053
0.033
0.017
0.004
-0.006
0.022
0.031
0.042
0.056
0.075
0.099
0.131
0.170
0.217
0.263
0.289
0.255
0.157
0.101
0.127
0.151
0.147
0.128
0.104
0.081
0.061
0.044
0.030
0.020
0.013
0.008
0.004
0.000
-0.006
-0.012
-0.019
-0.025
-0.033
-0.041
-0.059
-0.090
-0.144
-0.210
-0.239
-0.190
-0.096
0.006
0.112
0.198
0.238
0.220
0.171
0.122
0.081
0.050
0.027
0.010
-0.003
0.023
0.033
0.046
0.063
0.087
0.119
0.164
0.227
0.311
0.415
0.512
0.501
0.239
0.062
0.167
0.209
0.195
0.162
0.125
0.092
0.063
0.040
0.022
0.009
0.000
-0.006
-0.010
-0.015
-0.020
-0.027
-0.033
-0.039
-0.045
-0.053
-0.072
-0.114
-0.194
-0.306
-0.347
-0.250
-0.076
0.096
0.278
0.471
0.540
0.436
0.291
0.184
0.114
0.068
0.037
0.015
-0.001
0.024
0.035
0.049
0.069
0.098
0.140
0.203
0.299
0.447
0.673
1.010
1.393
1.321
0.777
0.471
0.328
0.267
0.208
0.150
0.101
0.063
0.033
0.010
-0.007
-0.017
-0.023
-0.026
-0.031
-0.039
-0.048
-0.054
-0.057
-0.060
-0.066
-0.080
-0.114
-0.188
-0.318
-0.533
-0.824
-0.068
0.424
0.716
1.301
1.482
0.901
0.470
0.256
0.146
0.084
0.044
0.018
0.001
0.024
0.036
0.052
0.074
0.108
0.160
0.242
0.379
0.618
1.053
1.901
4.050
6.524
3.214
1.008
0.473
0.355
0.260
0.172
0.106
0.057
0.018
-0.013
-0.033
-0.044
-0.047
-0.049
-0.055
-0.069
-0.081
-0.086
-0.084
-0.080
-0.080
-0.081
-0.072
-0.028
0.024
-0.269
-1.405
2.565
1.509
2.660
3.777
4.884
1.628
0.646
0.313
0.168
0.092
0.047
0.019
0.000
0.023
0.035
0.052
0.077
0.115
0.174
0.273
0.450
0.796
1.534
3.137
7.256
15.092
4.594
3.329
0.946
0.457
0.294
0.181
0.102
0.040
-0.013
-0.056
-0.084
-0.095
-0.091
-0.085
-0.095
-0.120
-0.142
-0.139
-0.122
-0.105
-0.096
-0.083
-0.017
0.267
0.961
1.178
0.160
0.384
1.087
8.538
4.499
3.992
1.665
0.677
0.321
0.168
0.090
0.044
0.016
-0.004
0.022
0.034
0.051
0.077
0.116
0.178
0.285
0.485
0.907
2.015
6.569
9.494
8.421
5.408
7.664
1.525
0.543
0.302
0.176
0.086
0.008
-0.069
-0.140
-0.190
-0.202
-0.178
-0.152
-0.159
-0.214
-0.253
-0.227
-0.172
-0.131
-0.111
-0.098
-0.024
0.374
2.076
4.258
1.314
0.094
0.289
1.643
3.986
4.269
1.391
0.574
0.278
0.145
0.076
0.035
0.008
-0.009
0.019
0.031
0.048
0.073
0.110
0.171
0.273
0.461
0.850
1.836
5.278
7.846
14.930
5.393
2.242
1.058
0.512
0.286
0.160
0.060
-0.044
-0.167
-0.308
-0.424
-0.442
-0.352
-0.257
-0.239
-0.323
-0.401
-0.328
-0.218
-0.148
-0.112
-0.099
-0.082
-0.043
0.219
0.876
0.393
-0.312
-0.182
0.678
2.497
2.728
0.958
0.405
0.203
0.107
0.053
0.020
-0.003
-0.018
0.016
0.027
0.043
0.065
0.099
0.153
0.239
0.389
0.662
1.181
2.061
2.904
3.404
2.400
1.320
0.739
0.425
0.253
0.140
0.034
-0.106
-0.320
-0.643
-1.006
-1.066
-0.671
-0.267
-0.108
-0.213
-0.396
-0.345
-0.227
-0.141
-0.089
-0.064
-0.080
-0.241
-0.416
0.037
-0.156
-0.422
-0.045
0.455
0.812
0.748
0.437
0.229
0.123
0.063
0.026
0.001
-0.016
-0.027
0.012
0.022
0.036
0.055
0.084
0.127
0.194
0.298
0.463
0.711
1.025
1.287
1.348
1.118
0.779
0.510
0.333
0.219
0.130
0.026
-0.149
-0.507
-1.263
-2.698
-3.222
-1.155
1.149
1.708
0.646
-0.147
-0.261
-0.191
-0.108
-0.041
0.001
-0.023
-0.257
-1.235
-2.858
-0.478
2.037
2.671
0.869
0.545
0.305
0.184
0.105
0.054
0.021
-0.002
-0.019
-0.030
-0.038
0.007
0.016
0.028
0.044
0.067
0.100
0.148
0.216
0.311
0.434
0.563
0.658
0.675
0.598
0.473
0.353
0.263
0.200
0.148
0.071
-0.112
-0.587
-1.948
-7.486
-15.649
1.042
4.288
2.837
1.035
-0.098
-0.228
-0.150
-0.049
0.053
0.106
0.031
-0.203
-1.163
-2.605
-0.502
0.745
2.420
0.961
0.370
0.146
0.069
0.031
0.004
-0.015
-0.028
-0.038
-0.045
-0.050
0.002
0.009
0.019
0.032
0.050
0.074
0.107
0.150
0.205
0.268
0.328
0.369
0.377
0.349
0.301
0.253
0.219
0.204
0.206
0.198
0.094
-0.328
-1.605
-5.866
-10.240
-2.552
-0.885
-0.246
-1.649
-0.964
-0.361
-0.124
0.045
0.318
0.573
-0.016
-0.175
0.004
0.708
-0.222
-1.305
0.147
0.161
0.088
0.038
0.008
-0.016
-0.032
-0.044
-0.051
-0.056
-0.059
-0.061
-0.003
0.003
0.010
0.020
0.034
0.051
0.073
0.100
0.132
0.166
0.197
0.218
0.224
0.216
0.202
0.190
0.194
0.226
0.298
0.419
0.517
0.336
-0.382
-1.709
-2.691
-2.185
-1.370
-2.054
-9.480
-2.105
-0.462
-0.080
0.162
0.715
3.156
-2.681
-0.745
-0.247
-0.554
-0.401
-0.134
-0.482
-0.495
-0.085
0.012
-0.007
-0.038
-0.058
-0.068
-0.072
-0.073
-0.073
-0.072
-0.008
-0.004
0.002
0.010
0.019
0.031
0.045
0.063
0.082
0.101
0.118
0.130
0.137
0.138
0.140
0.149
0.178
0.245
0.382
0.650
1.046
1.181
0.942
0.336
-0.493
-0.800
-0.821
-1.147
-1.744
-0.980
-0.311
0.025
0.438
0.601
-3.644
-10.593
-1.219
-0.723
-2.039
-0.310
-0.346
0.002
0.191
0.409
0.222
0.053
-0.037
-0.075
-0.088
-0.091
-0.089
-0.086
-0.082
-0.013
-0.010
-0.006
0.000
0.006
0.014
0.023
0.034
0.046
0.057
0.067
0.075
0.082
0.087
0.097
0.117
0.158
0.239
0.400
0.697
1.151
1.424
1.820
1.651
0.480
-0.063
-0.275
-0.436
-0.534
-0.340
-0.102
0.150
1.117
1.396
0.617
-0.995
-0.518
-0.265
0.182
0.261
-3.350
5.498
4.245
2.163
0.918
0.200
-0.026
-0.092
-0.109
-0.110
-0.104
-0.098
-0.092
-0.018
-0.016
-0.013
-0.009
-0.005
0.
0.006
0.012
0.019
0.026
0.032
0.038
0.044
0.051
0.063
0.086
0.127
0.203
0.330
0.504
0.619
0.600
0.805
0.832
0.482
0.252
0.325
0.206
0.126
0.627
0.233
0.213
0.374
0.364
0.283
-0.004
-0.122
-0.063
0.192
-0.204
-6.036
-0.812
1.343
3.356
3.173
0.289
-0.045
-0.121
-0.134
-0.129
-0.120
-0.110
-0.101
-0.022
-0.021
-0.019
-0.017
-0.015
-0.012
-0.009
-0.005
-0.001
0.003
0.006
0.010
0.015
0.022
0.034
0.054
0.089
0.145
0.220
0.223
-0.373
-2.499
-0.740
0.244
0.211
0.075
1.710
2.175
3.062
5.945
1.067
0.227
0.082
0.117
0.167
0.086
-0.028
-0.065
-0.076
-0.200
1.396
0.169
0.029
1.003
0.767
0.086
-0.124
-0.168
-0.165
-0.151
-0.135
-0.121
-0.109
-0.027
-0.026
-0.025
-0.024
-0.023
-0.022
-0.021
-0.019
-0.018
-0.016
-0.014
-0.012
-0.008
-0.002
0.007
0.022
0.047
0.083
0.116
0.045
-0.802
-5.384
-1.416
0.204
0.007
-6.526
4.349
5.847
1.691
2.413
4.207
-0.747
0.151
0.152
0.171
0.122
-0.006
-0.096
-0.285
-0.988
-2.422
-1.298
-0.273
2.122
0.673
-0.125
-0.238
-0.231
-0.202
-0.173
-0.149
-0.131
-0.117
-0.031
-0.031
-0.031
-0.031
-0.031
-0.031
-0.031
-0.031
-0.031
-0.031
-0.031
-0.029
-0.027
-0.023
-0.016
-0.005
0.009
0.028
0.042
0.010
-0.216
-0.601
-0.136
1.163
0.960
-7.548
-1.207
1.742
0.970
0.125
-8.905
-4.775
0.430
0.168
0.119
0.138
-0.023
-0.106
-0.311
-1.042
-3.207
-1.555
-0.770
1.708
0.172
-0.405
-0.377
-0.301
-0.239
-0.194
-0.162
-0.139
-0.122
-0.034
-0.035
-0.036
-0.036
-0.037
-0.038
-0.040
-0.041
-0.042
-0.043
-0.044
-0.044
-0.043
-0.040
-0.035
-0.027
-0.016
-0.004
0.008
0.014
-0.004
-0.015
0.326
1.251
0.683
-0.497
-1.148
-6.076
-6.054
0.058
-0.440
-0.476
0.070
0.012
-0.070
-0.079
0.027
-0.082
-0.200
-0.169
0.098
-0.227
-1.303
-1.604
-1.154
-0.776
-0.524
-0.367
-0.270
-0.210
-0.171
-0.144
-0.126
-0.037
-0.039
-0.040
-0.041
-0.043
-0.045
-0.047
-0.049
-0.052
-0.054
-0.056
-0.057
-0.057
-0.054
-0.048
-0.038
-0.023
0.001
0.042
0.112
0.204
0.320
0.548
0.584
-0.057
-0.815
-1.247
-2.195
-1.814
-0.212
-0.212
-0.335
-0.045
0.244
0.166
2.147
0.785
-0.015
-0.183
0.194
2.857
1.121
-2.546
-3.274
-1.958
-1.070
-0.632
-0.409
-0.288
-0.217
-0.174
-0.146
-0.126
-0.040
-0.042
-0.044
-0.046
-0.048
-0.051
-0.053
-0.057
-0.060
-0.063
-0.066
-0.068
-0.068
-0.065
-0.056
-0.040
-0.011
0.044
0.153
0.379
0.740
0.907
1.388
0.713
-0.360
-1.155
-1.233
-0.954
-0.610
-0.326
1.036
4.143
1.520
3.801
-0.080
2.938
1.118
-0.042
-0.364
-0.198
2.192
0.253
-5.104
-5.858
-2.505
-1.186
-0.656
-0.410
-0.283
-0.212
-0.170
-0.143
-0.124
-0.043
-0.045
-0.047
-0.049
-0.052
-0.055
-0.059
-0.063
-0.067
-0.071
-0.074
-0.076
-0.076
-0.072
-0.060
-0.036
0.011
0.105
0.303
0.780
2.144
1.510
4.612
2.621
0.016
-0.871
-0.995
-0.626
-0.370
-0.423
-3.361
-8.370
-0.067
-8.446
-3.478
7.001
1.267
-0.258
-0.546
-0.952
-2.246
-3.999
-4.398
-3.893
-2.007
-1.007
-0.569
-0.361
-0.254
-0.194
-0.158
-0.136
-0.120
-0.045
-0.047
-0.050
-0.052
-0.056
-0.059
-0.063
-0.067
-0.072
-0.076
-0.080
-0.083
-0.082
-0.077
-0.062
-0.032
0.031
0.157
0.417
0.960
1.913
-0.038
1.815
2.003
0.537
-0.489
-0.708
-0.449
-0.356
-0.454
-1.017
2.129
2.316
2.412
-0.938
1.431
-0.931
-0.367
-0.303
-0.921
-3.028
-6.081
-3.605
-1.985
-1.141
-0.650
-0.400
-0.272
-0.204
-0.165
-0.141
-0.124
-0.113
-0.047
-0.049
-0.052
-0.055
-0.058
-0.062
-0.066
-0.071
-0.076
-0.081
-0.085
-0.087
-0.087
-0.080
-0.064
-0.030
0.038
0.174
0.442
0.928
1.809
3.580
3.155
3.830
1.395
-0.515
-0.617
-0.361
-0.341
-0.421
-0.213
0.995
0.877
-0.908
-1.788
-0.594
-1.415
-1.078
0.318
0.061
-1.174
-1.985
-1.359
-0.664
-0.365
-0.248
-0.193
-0.161
-0.143
-0.129
-0.119
-0.111
-0.104
-0.049
-0.051
-0.054
-0.057
-0.060
-0.064
-0.069
-0.073
-0.078
-0.083
-0.087
-0.090
-0.089
-0.083
-0.067
-0.034
0.029
0.147
0.362
0.715
1.327
2.299
1.775
2.306
1.146
-0.189
-0.382
-0.279
-0.287
-0.355
-0.310
-0.140
-0.293
-1.127
-1.201
-0.597
-0.367
0.040
0.740
0.824
0.122
0.090
0.673
0.809
0.455
0.160
0.017
-0.048
-0.078
-0.091
-0.096
-0.096
-0.094
-0.050
-0.052
-0.055
-0.058
-0.062
-0.066
-0.070
-0.075
-0.080
-0.084
-0.088
-0.091
-0.090
-0.084
-0.071
-0.043
0.008
0.096
0.239
0.458
0.762
1.059
1.097
0.923
0.430
-0.023
-0.183
-0.200
-0.239
-0.307
-0.319
-0.266
-0.252
-0.365
-0.412
-0.259
-0.025
0.232
0.556
0.759
0.790
1.329
2.966
2.657
1.289
0.523
0.198
0.049
-0.022
-0.057
-0.075
-0.082
-0.085
-0.051
-0.053
-0.056
-0.059
-0.063
-0.067
-0.071
-0.075
-0.080
-0.084
-0.088
-0.090
-0.090
-0.085
-0.074
-0.053
-0.017
0.041
0.126
0.242
0.377
0.487
0.528
0.419
0.187
-0.004
-0.089
-0.112
-0.160
-0.254
-0.291
-0.208
0.018
0.056
-0.098
0.049
0.599
0.431
0.544
0.857
1.229
2.462
7.240
4.921
1.788
0.753
0.320
0.119
0.020
-0.031
-0.057
-0.070
-0.077
-0.051
-0.054
-0.057
-0.060
-0.063
-0.067
-0.071
-0.075
-0.079
-0.083
-0.086
-0.088
-0.088
-0.084
-0.076
-0.061
-0.037
-0.004
0.041
0.092
0.138
0.167
0.163
0.117
0.040
-0.023
-0.043
-0.030
-0.058
-0.185
-0.258
-0.204
0.011
0.194
0.049
0.222
1.255
0.548
0.500
0.800
1.373
3.580
24.237
9.807
2.063
0.825
0.366
0.152
0.043
-0.014
-0.045
-0.061
-0.070
-0.052
-0.054
-0.057
-0.060
-0.063
-0.066
-0.070
-0.074
-0.077
-0.081
-0.083
-0.085
-0.085
-0.082
-0.075
-0.065
-0.049
-0.030
-0.009
0.009
0.018
0.016
0.006
-0.007
-0.023
-0.035
-0.033
-0.020
-0.054
-0.178
-0.266
-0.342
-0.633
0.013
0.039
0.137
0.422
0.453
0.476
0.694
1.219
2.146
-4.282
2.555
1.522
0.717
0.340
0.150
0.049
-0.007
-0.038
-0.055
-0.065
-0.052
-0.054
-0.057
-0.060
-0.062
-0.065
-0.069
-0.072
-0.075
-0.078
-0.080
-0.081
-0.081
-0.078
-0.072
-0.064
-0.053
-0.039
-0.027
-0.018
-0.016
-0.019
-0.024
-0.024
-0.025
-0.029
-0.039
-0.062
-0.121
-0.222
-0.299
-0.303
-0.158
0.240
0.038
0.114
0.326
0.779
0.645
0.597
0.986
2.081
2.341
1.694
0.992
0.529
0.270
0.124
0.041
-0.007
-0.035
-0.052
-0.062
-0.052
-0.054
-0.056
-0.059
-0.062
-0.064
-0.067
-0.070
-0.073
-0.075
-0.076
-0.077
-0.076
-0.073
-0.067
-0.059
-0.048
-0.035
-0.021
-0.008
0.002
0.010
0.016
0.019
0.016
-0.002
-0.039
-0.097
-0.173
-0.252
-0.302
-0.273
-0.160
-0.022
0.048
0.144
0.262
0.392
0.420
0.453
0.642
1.017
1.237
0.970
0.602
0.349
0.188
0.088
0.025
-0.013
-0.037
-0.051
-0.060
-0.052
-0.054
-0.056
-0.058
-0.061
-0.063
-0.066
-0.068
-0.070
-0.072
-0.073
-0.072
-0.071
-0.067
-0.061
-0.052
-0.039
-0.022
-0.002
0.020
0.044
0.066
0.083
0.089
0.078
0.042
-0.025
-0.118
-0.205
-0.249
-0.249
-0.206
-0.122
-0.018
0.103
0.221
0.276
0.299
0.302
0.309
0.372
0.476
0.529
0.457
0.328
0.206
0.114
0.050
0.007
-0.022
-0.040
-0.052
-0.059
-0.051
-0.053
-0.055
-0.057
-0.059
-0.062
-0.064
-0.066
-0.067
-0.068
-0.069
-0.068
-0.066
-0.061
-0.054
-0.043
-0.028
-0.008
0.019
0.051
0.088
0.124
0.152
0.164
0.151
0.105
0.019
-0.101
-0.196
-0.204
-0.161
-0.105
-0.040
0.039
0.147
0.264
0.282
0.240
0.206
0.191
0.202
0.229
0.240
0.215
0.164
0.106
0.056
0.018
-0.011
-0.031
-0.045
-0.054
-0.059
-0.051
-0.053
-0.055
-0.056
-0.058
-0.060
-0.062
-0.063
-0.064
-0.065
-0.065
-0.064
-0.061
-0.055
-0.047
-0.035
-0.018
0.006
0.038
0.078
0.124
0.172
0.214
0.240
0.240
0.202
0.121
0.006
-0.082
-0.088
-0.045
0.002
0.040
0.071
0.119
0.183
0.188
0.146
0.112
0.097
0.096
0.103
0.104
0.093
0.070
0.042
0.015
-0.008
-0.026
-0.039
-0.049
-0.056
-0.060
-0.050
-0.052
-0.054
-0.055
-0.057
-0.059
-0.060
-0.061
-0.062
-0.062
-0.061
-0.060
-0.056
-0.050
-0.042
-0.029
-0.010
0.016
0.051
0.096
0.151
0.212
0.275
0.327
0.354
0.343
0.284
0.191
0.109
0.078
0.083
0.098
0.101
0.088
0.076
0.080
0.076
0.054
0.038
0.030
0.030
0.032
0.032
0.026
0.016
0.002
-0.013
-0.026
-0.037
-0.046
-0.053
-0.057
-0.060
-0.050
-0.051
-0.053
-0.054
-0.056
-0.057
-0.058
-0.059
-0.059
-0.059
-0.058
-0.056
-0.052
-0.046
-0.037
-0.024
-0.004
0.022
0.059
0.107
0.171
0.250
0.341
0.437
0.512
0.540
0.499
0.408
0.306
0.231
0.190
0.167
0.140
0.098
0.060
0.033
0.014
0.000
-0.009
-0.011
-0.010
-0.009
-0.009
-0.011
-0.016
-0.023
-0.031
-0.039
-0.046
-0.051
-0.056
-0.059
-0.061
-0.049
-0.050
-0.052
-0.053
-0.054
-0.055
-0.056
-0.057
-0.057
-0.057
-0.056
-0.053
-0.049
-0.043
-0.034
-0.021
-0.002
0.025
0.062
0.113
0.183
0.281
0.413
0.575
0.723
0.798
0.771
0.644
0.485
0.347
0.255
0.197
0.149
0.099
0.053
0.017
-0.009
-0.025
-0.032
-0.034
-0.033
-0.032
-0.032
-0.033
-0.035
-0.039
-0.043
-0.048
-0.052
-0.055
-0.058
-0.060
-0.061
-0.048
-0.050
-0.051
-0.052
-0.053
-0.054
-0.055
-0.055
-0.055
-0.055
-0.053
-0.051
-0.047
-0.041
-0.032
-0.019
-0.001
0.024
0.060
0.111
0.185
0.298
0.468
0.715
0.970
1.087
1.106
0.910
0.626
0.416
0.279
0.195
0.135
0.085
0.042
0.008
-0.017
-0.033
-0.041
-0.044
-0.045
-0.045
-0.045
-0.045
-0.047
-0.048
-0.051
-0.053
-0.056
-0.058
-0.059
-0.060
-0.061
-0.048
-0.049
-0.050
-0.051
-0.052
-0.053
-0.053
-0.053
-0.053
-0.053
-0.051
-0.049
-0.045
-0.039
-0.031
-0.019
-0.003
0.021
0.054
0.102
0.172
0.282
0.458
0.735
1.035
1.179
1.304
1.057
0.663
0.415
0.266
0.173
0.112
0.066
0.029
0.000
-0.022
-0.036
-0.045
-0.049
-0.051
-0.051
-0.052
-0.052
-0.053
-0.054
-0.055
-0.057
-0.058
-0.059
-0.060
-0.060
-0.061
-0.047
-0.048
-0.049
-0.050
-0.051
-0.051
-0.052
-0.052
-0.052
-0.051
-0.050
-0.047
-0.044
-0.038
-0.031
-0.020
-0.005
0.015
0.044
0.086
0.146
0.237
0.375
0.572
0.772
0.894
0.959
0.803
0.540
0.347
0.223
0.142
0.087
0.047
0.016
-0.007
-0.025
-0.038
-0.046
-0.051
-0.053
-0.055
-0.055
-0.056
-0.056
-0.057
-0.058
-0.058
-0.059
-0.060
-0.060
-0.060
-0.060
-0.046
-0.047
-0.048
-0.049
-0.049
-0.050
-0.050
-0.050
-0.050
-0.049
-0.048
-0.046
-0.043
-0.038
-0.031
-0.022
-0.009
0.008
0.032
0.066
0.112
0.179
0.269
0.379
0.485
0.553
0.565
0.492
0.368
0.254
0.168
0.107
0.062
0.029
0.005
-0.014
-0.029
-0.039
-0.047
-0.051
-0.054
-0.056
-0.057
-0.058
-0.058
-0.058
-0.059
-0.059
-0.060
-0.060
-0.060
-0.060
-0.060
-0.045
-0.046
-0.047
-0.048
-0.048
-0.049
-0.049
-0.049
-0.049
-0.048
-0.047
-0.045
-0.042
-0.038
-0.032
-0.025
-0.014
0.000
0.019
0.045
0.079
0.124
0.179
0.239
0.294
0.326
0.327
0.292
0.232
0.170
0.115
0.073
0.040
0.014
-0.005
-0.020
-0.032
-0.041
-0.047
-0.051
-0.054
-0.056
-0.057
-0.058
-0.059
-0.059
-0.059
-0.059
-0.059
-0.059
-0.059
-0.059
-0.059
-0.045
-0.045
-0.046
-0.047
-0.047
-0.048
-0.048
-0.048
-0.048
-0.047
-0.046
-0.044
-0.042
-0.038
-0.034
-0.027
-0.019
-0.007
0.007
0.026
0.050
0.079
0.112
0.146
0.174
0.191
0.190
0.172
0.141
0.106
0.073
0.044
0.020
0.001
-0.014
-0.026
-0.035
-0.042
-0.048
-0.051
-0.054
-0.056
-0.057
-0.058
-0.058
-0.059
-0.059
-0.059
-0.059
-0.059
-0.059
-0.058
-0.058
0.006
0.008
0.011
0.013
0.016
0.018
0.021
0.024
0.026
0.029
0.031
0.032
0.033
0.034
0.034
0.034
0.032
0.031
0.029
0.027
0.024
0.021
0.017
0.014
0.011
0.007
0.004
0.001
-0.002
-0.005
-0.007
-0.009
-0.011
-0.013
-0.014
-0.016
-0.017
-0.017
-0.018
-0.019
-0.019
-0.020
-0.020
-0.020
-0.020
-0.021
-0.021
-0.021
-0.022
-0.022
-0.023
-0.023
-0.024
0.007
0.010
0.013
0.015
0.018
0.021
0.024
0.028
0.030
0.033
0.035
0.037
0.039
0.039
0.039
0.039
0.038
0.036
0.033
0.031
0.027
0.024
0.020
0.016
0.013
0.009
0.005
0.002
-0.001
-0.004
-0.007
-0.010
-0.012
-0.014
-0.015
-0.016
-0.017
-0.018
-0.019
-0.019
-0.020
-0.020
-0.020
-0.020
-0.021
-0.021
-0.021
-0.021
-0.022
-0.022
-0.023
-0.023
-0.024
0.009
0.011
0.014
0.018
0.021
0.024
0.028
0.031
0.035
0.038
0.040
0.043
0.044
0.045
0.045
0.044
0.043
0.041
0.038
0.034
0.031
0.026
0.022
0.018
0.014
0.010
0.007
0.003
-0.001
-0.004
-0.007
-0.010
-0.012
-0.014
-0.016
-0.017
-0.018
-0.019
-0.020
-0.020
-0.020
-0.020
-0.020
-0.020
-0.020
-0.021
-0.021
-0.021
-0.021
-0.022
-0.022
-0.023
-0.024
0.010
0.013
0.016
0.020
0.024
0.028
0.032
0.035
0.039
0.043
0.046
0.048
0.050
0.051
0.051
0.050
0.048
0.046
0.042
0.038
0.034
0.029
0.024
0.020
0.016
0.012
0.008
0.005
0.001
-0.003
-0.007
-0.010
-0.013
-0.015
-0.017
-0.018
-0.019
-0.020
-0.020
-0.021
-0.021
-0.021
-0.020
-0.020
-0.020
-0.020
-0.020
-0.021
-0.021
-0.022
-0.022
-0.023
-0.023
0.011
0.015
0.018
0.022
0.026
0.031
0.035
0.040
0.044
0.048
0.051
0.054
0.055
0.056
0.056
0.055
0.053
0.050
0.046
0.042
0.036
0.030
0.025
0.020
0.017
0.014
0.011
0.007
0.003
-0.001
-0.006
-0.010
-0.013
-0.016
-0.018
-0.019
-0.021
-0.021
-0.022
-0.022
-0.022
-0.021
-0.021
-0.020
-0.020
-0.019
-0.020
-0.020
-0.020
-0.021
-0.022
-0.022
-0.023
0.013
0.016
0.020
0.024
0.029
0.034
0.039
0.044
0.048
0.053
0.056
0.059
0.061
0.062
0.062
0.061
0.058
0.055
0.050
0.045
0.038
0.031
0.025
0.021
0.018
0.016
0.015
0.011
0.007
0.002
-0.004
-0.009
-0.013
-0.016
-0.019
-0.021
-0.022
-0.023
-0.023
-0.023
-0.022
-0.022
-0.020
-0.019
-0.019
-0.018
-0.018
-0.018
-0.019
-0.020
-0.021
-0.022
-0.023
0.014
0.018
0.022
0.027
0.032
0.037
0.043
0.048
0.053
0.058
0.062
0.065
0.067
0.068
0.068
0.066
0.063
0.059
0.054
0.047
0.040
0.033
0.028
0.025
0.024
0.022
0.021
0.019
0.014
0.007
-0.001
-0.007
-0.013
-0.017
-0.020
-0.023
-0.024
-0.025
-0.026
-0.025
-0.024
-0.022
-0.020
-0.018
-0.017
-0.016
-0.016
-0.016
-0.017
-0.018
-0.019
-0.020
-0.022
0.015
0.019
0.024
0.029
0.035
0.041
0.047
0.053
0.059
0.064
0.068
0.071
0.073
0.074
0.073
0.071
0.068
0.063
0.057
0.051
0.044
0.040
0.040
0.044
0.043
0.037
0.035
0.032
0.024
0.014
0.003
-0.005
-0.012
-0.018
-0.022
-0.025
-0.027
-0.028
-0.029
-0.028
-0.026
-0.023
-0.020
-0.017
-0.015
-0.013
-0.013
-0.013
-0.014
-0.015
-0.017
-0.019
-0.021
0.016
0.021
0.026
0.032
0.038
0.045
0.052
0.058
0.065
0.071
0.075
0.078
0.080
0.081
0.080
0.077
0.073
0.068
0.062
0.055
0.050
0.051
0.065
0.089
0.090
0.069
0.061
0.052
0.038
0.022
0.009
-0.003
-0.011
-0.018
-0.023
-0.027
-0.031
-0.033
-0.034
-0.034
-0.030
-0.025
-0.019
-0.014
-0.011
-0.008
-0.008
-0.008
-0.010
-0.012
-0.014
-0.017
-0.019
0.017
0.022
0.028
0.035
0.042
0.049
0.057
0.065
0.072
0.079
0.084
0.087
0.088
0.088
0.087
0.083
0.079
0.073
0.066
0.060
0.056
0.062
0.090
0.139
0.146
0.113
0.095
0.075
0.051
0.030
0.013
0.000
-0.011
-0.019
-0.025
-0.030
-0.035
-0.040
-0.045
-0.046
-0.040
-0.030
-0.020
-0.011
-0.004
-0.001
0.000
-0.001
-0.004
-0.007
-0.010
-0.014
-0.017
0.018
0.024
0.030
0.038
0.046
0.055
0.065
0.074
0.083
0.090
0.096
0.098
0.098
0.097
0.095
0.091
0.086
0.079
0.072
0.065
0.060
0.066
0.090
0.131
0.145
0.127
0.112
0.086
0.058
0.034
0.016
0.001
-0.010
-0.019
-0.026
-0.032
-0.040
-0.052
-0.067
-0.074
-0.064
-0.042
-0.021
-0.005
0.005
0.010
0.011
0.009
0.005
0.
-0.005
-0.010
-0.015
0.019
0.026
0.033
0.042
0.051
0.062
0.074
0.087
0.098
0.107
0.112
0.113
0.111
0.108
0.105
0.101
0.096
0.088
0.079
0.069
0.063
0.062
0.072
0.087
0.099
0.099
0.093
0.075
0.053
0.033
0.016
0.002
-0.010
-0.019
-0.027
-0.033
-0.043
-0.068
-0.115
-0.142
-0.117
-0.068
-0.025
0.002
0.019
0.027
0.027
0.023
0.017
0.009
0.002
-0.005
-0.011
0.021
0.028
0.036
0.046
0.058
0.072
0.088
0.105
0.121
0.133
0.138
0.132
0.120
0.113
0.113
0.114
0.110
0.100
0.088
0.075
0.065
0.058
0.056
0.057
0.060
0.063
0.061
0.053
0.040
0.026
0.012
0.
-0.010
-0.019
-0.025
-0.032
-0.045
-0.091
-0.203
-0.275
-0.214
-0.108
-0.031
0.016
0.042
0.052
0.051
0.044
0.033
0.021
0.010
0.000
-0.008
0.022
0.030
0.039
0.051
0.066
0.085
0.107
0.132
0.157
0.176
0.178
0.150
0.106
0.088
0.108
0.129
0.131
0.119
0.102
0.084
0.068
0.054
0.044
0.038
0.036
0.035
0.034
0.031
0.025
0.016
0.005
-0.005
-0.013
-0.019
-0.027
-0.038
-0.059
-0.127
-0.312
-0.432
-0.312
-0.146
-0.033
0.038
0.078
0.092
0.088
0.072
0.054
0.036
0.020
0.007
-0.004
0.023
0.032
0.043
0.057
0.076
0.101
0.132
0.171
0.214
0.252
0.255
0.160
-0.045
-0.104
0.050
0.149
0.167
0.150
0.122
0.095
0.072
0.053
0.037
0.026
0.019
0.016
0.015
0.013
0.009
0.002
-0.006
-0.014
-0.020
-0.023
-0.033
-0.061
-0.116
-0.217
-0.378
-0.461
-0.334
-0.167
-0.038
0.068
0.137
0.156
0.140
0.110
0.079
0.052
0.030
0.013
0.000
0.023
0.033
0.046
0.064
0.087
0.120
0.164
0.225
0.304
0.393
0.436
0.210
-0.973
-1.335
-0.111
0.206
0.237
0.200
0.152
0.110
0.077
0.051
0.031
0.016
0.007
0.003
0.001
-0.001
-0.006
-0.014
-0.022
-0.030
-0.035
-0.039
-0.054
-0.108
-0.231
-0.399
-0.493
-0.463
-0.353
-0.252
-0.123
0.084
0.238
0.261
0.215
0.156
0.108
0.070
0.041
0.019
0.003
0.024
0.035
0.049
0.070
0.098
0.140
0.202
0.295
0.435
0.636
0.884
0.910
-2.050
-4.015
0.097
0.390
0.371
0.282
0.191
0.126
0.081
0.047
0.021
0.004
-0.005
-0.008
-0.008
-0.013
-0.024
-0.037
-0.046
-0.053
-0.058
-0.064
-0.087
-0.168
-0.405
-0.826
-0.833
-0.597
-0.492
-0.684
-0.678
-0.030
0.418
0.424
0.303
0.204
0.133
0.084
0.048
0.023
0.004
0.024
0.035
0.051
0.074
0.108
0.159
0.240
0.374
0.602
1.002
1.710
3.087
6.663
7.983
0.882
0.664
0.644
0.418
0.230
0.138
0.078
0.036
0.005
-0.015
-0.023
-0.020
-0.016
-0.025
-0.049
-0.076
-0.087
-0.087
-0.085
-0.092
-0.118
-0.190
-0.415
-0.990
-0.663
-0.519
-0.776
-2.499
-3.821
-0.697
0.591
0.567
0.366
0.231
0.147
0.090
0.051
0.023
0.003
0.023
0.035
0.052
0.077
0.114
0.173
0.271
0.444
0.774
1.458
2.846
5.336
7.490
3.649
1.239
1.007
0.736
0.448
0.242
0.135
0.064
0.010
-0.031
-0.054
-0.059
-0.046
-0.029
-0.045
-0.111
-0.168
-0.169
-0.140
-0.120
-0.124
-0.159
-0.182
0.030
1.206
2.255
0.029
-1.051
-4.182
-8.101
-1.508
0.331
0.486
0.339
0.221
0.142
0.086
0.047
0.020
0.
0.021
0.033
0.051
0.076
0.115
0.177
0.283
0.478
0.881
1.863
4.696
8.215
9.288
5.858
3.314
1.355
0.669
0.383
0.221
0.115
0.033
-0.041
-0.103
-0.142
-0.143
-0.113
-0.079
-0.105
-0.287
-0.435
-0.349
-0.224
-0.158
-0.152
-0.211
-0.268
0.167
5.831
3.799
0.375
-0.710
-1.919
-2.531
-1.244
0.001
0.278
0.243
0.176
0.117
0.072
0.037
0.012
-0.006
0.018
0.030
0.047
0.072
0.109
0.169
0.271
0.455
0.828
1.709
4.045
6.667
7.427
4.335
2.303
1.122
0.581
0.329
0.186
0.080
-0.021
-0.133
-0.254
-0.346
-0.349
-0.274
-0.260
-0.288
-0.746
-1.204
-0.673
-0.318
-0.181
-0.146
-0.187
-0.275
-0.559
-5.241
-1.181
-0.074
-1.617
-1.868
-1.385
-0.933
-0.165
0.107
0.142
0.117
0.082
0.048
0.021
0.000
-0.015
0.015
0.026
0.042
0.064
0.098
0.151
0.236
0.384
0.650
1.144
1.960
2.767
2.980
2.212
1.341
0.775
0.452
0.269
0.149
0.041
-0.092
-0.282
-0.547
-0.819
-0.868
-0.583
-0.876
-1.333
-1.023
-1.619
-0.790
-0.340
-0.167
-0.087
-0.041
0.017
-0.196
-2.249
4.070
-0.431
-8.384
-4.180
-0.799
-0.452
-0.153
0.013
0.063
0.061
0.043
0.021
0.002
-0.014
-0.025
0.011
0.021
0.034
0.054
0.083
0.126
0.192
0.295
0.458
0.701
1.007
1.263
1.311
1.094
0.778
0.517
0.336
0.215
0.119
0.011
-0.159
-0.470
-1.033
-1.870
-2.309
-1.560
-1.288
-0.396
0.241
-0.565
-0.477
-0.256
-0.110
0.001
0.135
0.312
0.277
0.180
0.837
-0.026
4.743
3.013
0.022
-0.090
-0.054
-0.007
0.015
0.016
0.007
-0.006
-0.018
-0.029
-0.037
0.006
0.015
0.026
0.042
0.066
0.098
0.146
0.214
0.308
0.428
0.556
0.651
0.665
0.589
0.466
0.346
0.251
0.178
0.111
0.016
-0.174
-0.589
-1.518
-3.433
-5.847
-6.425
-1.674
4.156
2.113
-0.037
-0.261
-0.145
-0.023
0.122
0.294
0.434
0.261
-0.100
-0.058
-0.286
-1.001
-0.062
0.102
0.026
-0.010
-0.018
-0.017
-0.019
-0.024
-0.031
-0.038
-0.044
-0.049
0.001
0.008
0.018
0.030
0.048
0.072
0.105
0.148
0.202
0.264
0.323
0.364
0.370
0.342
0.291
0.238
0.195
0.163
0.133
0.075
-0.080
-0.484
-1.429
-3.446
-8.023
-19.229
-3.380
1.933
6.098
-0.433
-0.254
-0.045
0.107
0.435
0.917
0.421
-0.107
-0.477
-0.530
-0.328
2.085
1.302
-0.162
-0.082
-0.042
-0.040
-0.044
-0.048
-0.051
-0.054
-0.057
-0.059
-0.061
-0.004
0.001
0.009
0.019
0.032
0.049
0.070
0.098
0.129
0.162
0.192
0.212
0.217
0.208
0.189
0.171
0.161
0.164
0.178
0.185
0.122
-0.132
-0.731
-1.793
-3.271
-3.794
-1.827
-1.405
-4.442
-1.388
-0.240
0.049
0.234
0.998
5.923
1.809
-0.547
-2.056
-6.959
-0.564
0.269
-1.515
-1.687
-0.379
-0.091
-0.056
-0.064
-0.071
-0.075
-0.076
-0.075
-0.074
-0.072
-0.010
-0.005
0.000
0.008
0.017
0.028
0.043
0.059
0.078
0.097
0.113
0.124
0.129
0.128
0.125
0.126
0.138
0.168
0.224
0.297
0.340
0.267
0.036
-0.351
-0.811
-1.067
-1.021
-1.063
-1.262
-0.618
-0.090
0.116
0.300
0.590
0.980
0.299
-0.668
-0.996
3.906
2.457
-0.496
-8.203
-4.974
-0.349
-0.014
-0.032
-0.072
-0.092
-0.097
-0.095
-0.092
-0.087
-0.084
-0.015
-0.012
-0.008
-0.003
0.004
0.011
0.020
0.031
0.041
0.052
0.061
0.068
0.073
0.076
0.081
0.092
0.116
0.163
0.240
0.343
0.423
0.431
0.437
0.429
0.359
-0.151
-0.546
-0.479
-0.316
-0.126
0.037
0.151
0.334
0.387
0.070
-0.328
-0.332
0.032
1.988
6.224
-1.117
0.448
0.518
0.348
0.253
0.029
-0.081
-0.114
-0.120
-0.115
-0.108
-0.101
-0.094
-0.020
-0.018
-0.015
-0.012
-0.008
-0.003
0.002
0.008
0.014
0.020
0.025
0.030
0.034
0.038
0.046
0.061
0.089
0.141
0.224
0.313
0.282
0.110
0.196
0.347
0.356
0.220
0.111
0.142
0.343
0.445
0.264
0.180
0.218
0.267
0.207
0.026
-0.048
0.211
1.452
2.286
-3.043
-1.304
-0.009
0.227
0.348
0.008
-0.119
-0.148
-0.147
-0.136
-0.124
-0.113
-0.104
-0.024
-0.023
-0.022
-0.020
-0.018
-0.016
-0.013
-0.010
-0.007
-0.004
-0.002
0.001
0.004
0.008
0.015
0.029
0.054
0.102
0.186
0.276
-0.075
-1.929
-0.691
0.037
0.123
0.017
0.768
1.237
1.425
1.278
0.666
0.192
0.108
0.183
0.308
0.206
0.040
0.130
0.837
0.060
-0.620
-0.806
-1.429
-0.975
-0.197
-0.174
-0.204
-0.198
-0.179
-0.159
-0.140
-0.125
-0.112
-0.029
-0.028
-0.028
-0.027
-0.027
-0.026
-0.025
-0.025
-0.024
-0.024
-0.023
-0.023
-0.021
-0.019
-0.014
-0.005
0.011
0.043
0.111
0.243
0.130
-1.171
-0.787
0.095
1.084
-0.651
1.046
2.676
-0.184
0.143
0.865
-0.244
-0.031
0.149
0.761
0.545
0.053
-0.050
-0.169
-0.521
-0.832
-0.958
-1.286
-0.524
-0.259
-0.359
-0.315
-0.262
-0.217
-0.182
-0.155
-0.135
-0.120
-0.033
-0.033
-0.034
-0.034
-0.035
-0.035
-0.036
-0.037
-0.039
-0.040
-0.041
-0.042
-0.043
-0.042
-0.040
-0.038
-0.035
-0.032
-0.016
0.047
0.181
0.208
-1.709
4.117
6.842
2.443
-0.281
4.976
1.604
-0.366
0.960
-0.351
-0.218
0.006
0.274
0.342
-0.030
-0.106
-0.224
-0.554
-0.911
-1.165
-2.688
-5.808
-1.034
-0.635
-0.450
-0.333
-0.255
-0.204
-0.169
-0.144
-0.126
-0.036
-0.037
-0.039
-0.040
-0.042
-0.043
-0.046
-0.048
-0.051
-0.054
-0.057
-0.060
-0.062
-0.063
-0.064
-0.065
-0.073
-0.094
-0.133
-0.161
-0.137
-0.277
-0.165
5.036
1.885
0.147
-0.722
-2.088
-2.166
0.326
6.148
-0.862
-1.000
-0.242
-0.395
-1.678
-0.197
-0.134
-0.225
-0.329
-0.480
-1.133
-2.861
-4.170
-1.892
-0.974
-0.595
-0.400
-0.288
-0.221
-0.178
-0.150
-0.130
-0.040
-0.041
-0.043
-0.045
-0.048
-0.050
-0.054
-0.057
-0.062
-0.066
-0.071
-0.075
-0.078
-0.081
-0.082
-0.084
-0.092
-0.112
-0.147
-0.163
-0.089
0.091
0.564
2.025
0.809
-0.214
-0.732
-1.420
-1.262
-0.280
-0.903
-9.069
-1.676
-0.234
-0.259
-0.536
0.099
-0.102
-0.239
-0.174
0.236
-1.157
-5.059
-5.527
-2.585
-1.254
-0.703
-0.443
-0.307
-0.229
-0.182
-0.152
-0.132
-0.043
-0.045
-0.047
-0.050
-0.053
-0.056
-0.061
-0.066
-0.071
-0.077
-0.083
-0.088
-0.092
-0.095
-0.096
-0.094
-0.090
-0.084
-0.063
0.012
0.174
0.479
1.399
0.954
0.367
-0.159
-0.457
-0.533
-0.461
-0.328
-0.325
-0.568
-0.165
-0.258
-0.246
1.031
0.489
-0.092
-0.383
-0.518
-0.442
-0.591
-20.747
-20.738
-3.479
-1.383
-0.726
-0.444
-0.303
-0.226
-0.180
-0.150
-0.130
-0.046
-0.048
-0.051
-0.054
-0.057
-0.062
-0.067
-0.072
-0.079
-0.085
-0.093
-0.099
-0.104
-0.106
-0.104
-0.096
-0.077
-0.038
0.044
0.205
0.440
0.692
1.743
1.474
1.049
0.638
-0.085
0.191
-0.098
-0.309
-0.371
0.096
0.391
-2.451
-1.434
2.009
0.596
-0.016
-0.571
-1.275
-4.237
-11.463
-8.047
-6.738
-2.619
-1.172
-0.635
-0.395
-0.275
-0.208
-0.169
-0.143
-0.126
-0.048
-0.050
-0.053
-0.057
-0.061
-0.066
-0.071
-0.078
-0.085
-0.092
-0.100
-0.107
-0.112
-0.114
-0.110
-0.095
-0.063
-0.002
0.112
0.301
0.517
0.651
1.207
1.219
1.918
0.996
-0.329
0.283
-0.148
-0.579
0.291
3.933
3.093
4.579
-1.004
0.095
0.332
2.094
-0.602
-1.452
-5.812
-25.470
-6.224
-2.653
-1.409
-0.768
-0.458
-0.305
-0.225
-0.180
-0.152
-0.133
-0.119
-0.050
-0.053
-0.056
-0.059
-0.064
-0.069
-0.075
-0.081
-0.089
-0.097
-0.105
-0.113
-0.118
-0.119
-0.112
-0.094
-0.056
0.015
0.136
0.320
0.554
0.801
0.929
0.781
-0.669
-5.956
-1.214
0.173
-0.113
-0.391
0.210
1.507
0.936
-6.951
-5.549
-0.745
-0.376
-0.218
-0.583
-0.734
-1.891
-3.234
-2.030
-0.971
-0.544
-0.348
-0.247
-0.194
-0.164
-0.144
-0.130
-0.119
-0.110
-0.051
-0.054
-0.058
-0.061
-0.066
-0.071
-0.077
-0.084
-0.091
-0.100
-0.108
-0.115
-0.120
-0.120
-0.113
-0.094
-0.057
0.010
0.115
0.268
0.475
0.679
0.686
0.509
-0.305
-1.323
-0.697
0.045
-0.050
-0.227
-0.161
0.010
-0.288
-1.896
-1.642
-0.554
-0.346
-0.261
-0.021
0.086
-0.101
-0.014
0.818
0.600
0.211
0.041
-0.042
-0.082
-0.100
-0.106
-0.107
-0.104
-0.101
-0.053
-0.056
-0.059
-0.063
-0.067
-0.072
-0.078
-0.085
-0.092
-0.100
-0.108
-0.115
-0.119
-0.119
-0.113
-0.096
-0.065
-0.013
0.063
0.164
0.279
0.367
0.352
0.216
-0.071
-0.322
-0.282
-0.145
-0.202
-0.344
-0.375
-0.285
-0.185
-0.166
-0.295
-0.287
-0.096
0.069
0.297
0.525
0.718
1.369
8.298
2.505
0.850
0.364
0.130
0.014
-0.044
-0.072
-0.085
-0.090
-0.091
-0.053
-0.056
-0.060
-0.064
-0.068
-0.073
-0.079
-0.085
-0.092
-0.099
-0.106
-0.112
-0.116
-0.116
-0.111
-0.098
-0.076
-0.043
-0.001
0.044
0.079
0.087
0.061
0.004
-0.084
-0.143
-0.117
-0.038
-0.088
-0.396
-0.487
-0.286
0.438
0.645
-0.086
-0.100
0.162
0.275
0.402
0.683
1.102
1.043
-6.620
2.063
1.250
0.574
0.246
0.082
-0.002
-0.045
-0.067
-0.078
-0.082
-0.054
-0.057
-0.060
-0.064
-0.068
-0.073
-0.078
-0.084
-0.090
-0.096
-0.102
-0.107
-0.111
-0.111
-0.107
-0.098
-0.085
-0.068
-0.053
-0.051
-0.072
-0.113
-0.149
-0.156
-0.139
-0.104
-0.017
0.248
0.556
-0.183
-0.494
-0.301
0.714
1.257
0.385
0.125
0.405
0.229
0.320
0.722
1.314
2.415
3.472
3.132
1.419
0.645
0.293
0.116
0.023
-0.027
-0.054
-0.068
-0.075
-0.054
-0.057
-0.060
-0.064
-0.068
-0.072
-0.077
-0.082
-0.087
-0.092
-0.097
-0.102
-0.104
-0.104
-0.101
-0.095
-0.087
-0.079
-0.078
-0.096
-0.139
-0.196
-0.229
-0.207
-0.152
-0.086
0.003
0.192
0.333
-0.175
-0.503
-0.500
-0.326
0.258
0.204
0.119
0.059
-1.614
0.001
0.687
1.266
2.968
3.947
2.071
1.133
0.572
0.277
0.118
0.031
-0.019
-0.047
-0.062
-0.070
-0.054
-0.057
-0.060
-0.063
-0.067
-0.071
-0.075
-0.079
-0.084
-0.088
-0.092
-0.095
-0.097
-0.096
-0.093
-0.087
-0.080
-0.073
-0.072
-0.085
-0.115
-0.151
-0.167
-0.141
-0.093
-0.051
-0.022
-0.010
-0.096
-0.375
-0.632
-0.604
-0.316
0.014
0.032
0.071
0.100
0.138
0.409
0.609
1.026
2.757
4.019
1.371
0.772
0.432
0.223
0.099
0.026
-0.018
-0.043
-0.058
-0.066
-0.054
-0.057
-0.060
-0.063
-0.066
-0.069
-0.073
-0.077
-0.080
-0.084
-0.087
-0.089
-0.089
-0.087
-0.083
-0.076
-0.066
-0.054
-0.042
-0.033
-0.030
-0.029
-0.018
0.003
0.018
0.011
-0.030
-0.116
-0.260
-0.470
-0.682
-0.621
-0.347
-0.124
0.028
0.177
0.189
0.328
0.455
0.477
0.636
0.986
1.103
0.770
0.487
0.290
0.155
0.068
0.012
-0.022
-0.044
-0.057
-0.064
-0.054
-0.056
-0.059
-0.062
-0.064
-0.067
-0.071
-0.074
-0.077
-0.079
-0.081
-0.082
-0.081
-0.078
-0.072
-0.063
-0.048
-0.028
-0.001
0.032
0.069
0.108
0.142
0.159
0.143
0.085
-0.036
-0.245
-0.455
-0.506
-0.509
-0.416
-0.231
-0.048
0.232
0.583
0.538
0.526
0.465
0.352
0.359
0.433
0.456
0.384
0.273
0.171
0.092
0.035
-0.004
-0.030
-0.046
-0.057
-0.063
-0.053
-0.056
-0.058
-0.060
-0.063
-0.066
-0.068
-0.071
-0.073
-0.075
-0.076
-0.076
-0.074
-0.070
-0.062
-0.049
-0.030
-0.002
0.037
0.089
0.151
0.216
0.267
0.287
0.260
0.173
-0.012
-0.368
-0.712
-0.540
-0.311
-0.170
-0.031
0.103
0.395
0.985
0.776
0.466
0.315
0.214
0.189
0.201
0.205
0.181
0.135
0.085
0.041
0.006
-0.019
-0.038
-0.050
-0.058
-0.063
-0.053
-0.055
-0.057
-0.059
-0.061
-0.064
-0.066
-0.068
-0.070
-0.071
-0.071
-0.070
-0.067
-0.062
-0.052
-0.038
-0.015
0.017
0.064
0.127
0.203
0.284
0.353
0.389
0.380
0.306
0.134
-0.177
-0.440
-0.306
-0.086
0.041
0.140
0.176
0.185
0.500
0.447
0.238
0.138
0.093
0.080
0.081
0.081
0.072
0.052
0.028
0.004
-0.017
-0.033
-0.045
-0.054
-0.059
-0.063
-0.052
-0.054
-0.056
-0.058
-0.060
-0.062
-0.064
-0.065
-0.066
-0.067
-0.067
-0.065
-0.061
-0.055
-0.045
-0.029
-0.005
0.030
0.079
0.147
0.231
0.328
0.424
0.502
0.541
0.518
0.408
0.222
0.074
0.077
0.158
0.227
0.241
0.168
0.064
0.088
0.094
0.045
0.018
0.011
0.011
0.014
0.015
0.012
0.003
-0.009
-0.022
-0.033
-0.043
-0.051
-0.057
-0.061
-0.063
-0.051
-0.053
-0.055
-0.057
-0.058
-0.060
-0.061
-0.063
-0.063
-0.063
-0.063
-0.060
-0.056
-0.050
-0.039
-0.023
0.001
0.036
0.086
0.155
0.247
0.366
0.511
0.668
0.800
0.865
0.800
0.628
0.458
0.360
0.335
0.356
0.318
0.198
0.089
0.024
-0.018
-0.039
-0.041
-0.035
-0.029
-0.024
-0.022
-0.023
-0.026
-0.032
-0.039
-0.045
-0.051
-0.056
-0.059
-0.062
-0.064
-0.051
-0.052
-0.054
-0.055
-0.057
-0.058
-0.059
-0.060
-0.061
-0.060
-0.059
-0.057
-0.052
-0.046
-0.035
-0.019
0.004
0.038
0.086
0.155
0.255
0.404
0.626
0.925
1.220
1.415
1.345
1.069
0.790
0.550
0.414
0.357
0.293
0.186
0.094
0.022
-0.032
-0.056
-0.059
-0.054
-0.049
-0.045
-0.042
-0.042
-0.043
-0.046
-0.049
-0.053
-0.056
-0.059
-0.061
-0.063
-0.064
-0.050
-0.051
-0.053
-0.054
-0.055
-0.056
-0.057
-0.058
-0.058
-0.058
-0.056
-0.054
-0.049
-0.043
-0.033
-0.018
0.004
0.035
0.081
0.148
0.251
0.422
0.727
1.317
2.188
2.207
2.296
1.691
1.094
0.664
0.422
0.301
0.219
0.141
0.073
0.016
-0.027
-0.051
-0.059
-0.060
-0.057
-0.055
-0.053
-0.053
-0.053
-0.054
-0.056
-0.058
-0.059
-0.061
-0.062
-0.063
-0.063
-0.049
-0.050
-0.052
-0.053
-0.054
-0.055
-0.055
-0.056
-0.056
-0.055
-0.054
-0.051
-0.047
-0.041
-0.032
-0.018
0.001
0.030
0.071
0.132
0.228
0.392
0.704
1.477
3.141
2.604
5.181
2.819
1.149
0.642
0.382
0.244
0.160
0.098
0.047
0.006
-0.026
-0.046
-0.056
-0.059
-0.060
-0.060
-0.059
-0.058
-0.059
-0.059
-0.060
-0.061
-0.061
-0.062
-0.063
-0.063
-0.063
-0.048
-0.049
-0.050
-0.051
-0.052
-0.053
-0.054
-0.054
-0.054
-0.053
-0.052
-0.049
-0.046
-0.040
-0.031
-0.019
-0.002
0.022
0.057
0.109
0.189
0.317
0.537
0.933
1.412
1.586
1.963
1.498
0.834
0.496
0.303
0.189
0.116
0.065
0.027
-0.004
-0.027
-0.043
-0.053
-0.058
-0.060
-0.061
-0.061
-0.061
-0.061
-0.061
-0.062
-0.062
-0.062
-0.062
-0.063
-0.063
-0.062
-0.047
-0.048
-0.049
-0.050
-0.051
-0.052
-0.052
-0.053
-0.052
-0.052
-0.050
-0.048
-0.045
-0.039
-0.032
-0.022
-0.007
0.013
0.041
0.082
0.141
0.229
0.358
0.530
0.700
0.808
0.831
0.708
0.506
0.339
0.218
0.137
0.081
0.041
0.011
-0.013
-0.030
-0.043
-0.051
-0.057
-0.059
-0.061
-0.061
-0.062
-0.062
-0.062
-0.062
-0.062
-0.062
-0.062
-0.062
-0.062
-0.062
-0.047
-0.047
-0.048
-0.049
-0.050
-0.051
-0.051
-0.051
-0.051
-0.050
-0.049
-0.047
-0.044
-0.039
-0.033
-0.025
-0.013
0.004
0.026
0.056
0.098
0.154
0.226
0.309
0.384
0.430
0.431
0.381
0.299
0.216
0.145
0.091
0.051
0.021
-0.002
-0.020
-0.033
-0.044
-0.051
-0.055
-0.058
-0.060
-0.061
-0.062
-0.062
-0.062
-0.062
-0.062
-0.062
-0.062
-0.061
-0.061
-0.061
-0.046
-0.047
-0.047
-0.048
-0.049
-0.049
-0.050
-0.050
-0.050
-0.049
-0.048
-0.046
-0.043
-0.040
-0.034
-0.027
-0.018
-0.005
0.011
0.033
0.062
0.097
0.138
0.180
0.217
0.238
0.238
0.214
0.175
0.131
0.090
0.055
0.027
0.005
-0.012
-0.026
-0.036
-0.045
-0.050
-0.055
-0.057
-0.059
-0.060
-0.061
-0.061
-0.061
-0.061
-0.061
-0.061
-0.061
-0.061
-0.060
-0.060
0.007
0.009
0.012
0.015
0.018
0.021
0.024
0.028
0.031
0.033
0.036
0.038
0.039
0.040
0.041
0.040
0.039
0.037
0.035
0.032
0.029
0.025
0.021
0.017
0.013
0.009
0.005
0.002
-0.002
-0.005
-0.008
-0.010
-0.012
-0.014
-0.015
-0.016
-0.017
-0.018
-0.018
-0.019
-0.019
-0.020
-0.020
-0.020
-0.020
-0.021
-0.021
-0.021
-0.022
-0.022
-0.023
-0.023
-0.024
0.008
0.011
0.014
0.017
0.021
0.024
0.028
0.032
0.036
0.039
0.042
0.044
0.046
0.047
0.047
0.047
0.045
0.043
0.041
0.037
0.033
0.029
0.025
0.020
0.016
0.011
0.007
0.003
-0.001
-0.005
-0.008
-0.011
-0.013
-0.014
-0.016
-0.017
-0.018
-0.018
-0.019
-0.019
-0.020
-0.020
-0.020
-0.020
-0.021
-0.021
-0.021
-0.021
-0.022
-0.022
-0.023
-0.023
-0.024
0.010
0.013
0.016
0.020
0.024
0.028
0.032
0.037
0.041
0.045
0.048
0.051
0.053
0.054
0.054
0.054
0.052
0.050
0.046
0.042
0.038
0.032
0.027
0.022
0.017
0.013
0.008
0.004
-0.001
-0.005
-0.008
-0.011
-0.013
-0.015
-0.017
-0.018
-0.019
-0.019
-0.020
-0.020
-0.020
-0.020
-0.020
-0.020
-0.020
-0.021
-0.021
-0.021
-0.021
-0.022
-0.022
-0.023
-0.024
0.011
0.015
0.018
0.022
0.027
0.032
0.036
0.041
0.046
0.051
0.055
0.058
0.060
0.061
0.062
0.061
0.059
0.056
0.052
0.047
0.041
0.035
0.029
0.023
0.018
0.014
0.010
0.005
0.001
-0.004
-0.008
-0.011
-0.014
-0.016
-0.018
-0.019
-0.020
-0.021
-0.021
-0.021
-0.021
-0.021
-0.021
-0.020
-0.020
-0.020
-0.020
-0.020
-0.021
-0.021
-0.022
-0.023
-0.023
0.012
0.016
0.020
0.025
0.030
0.035
0.041
0.046
0.052
0.057
0.061
0.065
0.067
0.069
0.069
0.068
0.065
0.062
0.057
0.051
0.043
0.035
0.027
0.021
0.017
0.014
0.012
0.008
0.003
-0.002
-0.007
-0.011
-0.015
-0.017
-0.019
-0.021
-0.022
-0.022
-0.022
-0.022
-0.022
-0.021
-0.021
-0.020
-0.020
-0.019
-0.019
-0.020
-0.020
-0.021
-0.021
-0.022
-0.023
0.014
0.018
0.022
0.027
0.033
0.039
0.045
0.051
0.057
0.063
0.067
0.071
0.074
0.076
0.076
0.074
0.072
0.067
0.061
0.054
0.044
0.033
0.023
0.016
0.014
0.015
0.015
0.014
0.009
0.002
-0.005
-0.010
-0.015
-0.018
-0.021
-0.023
-0.024
-0.024
-0.024
-0.024
-0.023
-0.022
-0.021
-0.019
-0.019
-0.018
-0.018
-0.018
-0.019
-0.019
-0.020
-0.021
-0.022
0.015
0.019
0.024
0.030
0.036
0.042
0.049
0.056
0.062
0.068
0.074
0.078
0.081
0.082
0.082
0.081
0.077
0.072
0.065
0.056
0.044
0.030
0.018
0.011
0.011
0.016
0.023
0.025
0.018
0.009
0.000
-0.008
-0.015
-0.019
-0.022
-0.025
-0.026
-0.027
-0.027
-0.026
-0.024
-0.022
-0.020
-0.018
-0.017
-0.016
-0.016
-0.016
-0.016
-0.017
-0.019
-0.020
-0.022
0.016
0.021
0.026
0.032
0.039
0.046
0.053
0.060
0.068
0.074
0.080
0.084
0.087
0.089
0.088
0.086
0.082
0.077
0.069
0.058
0.045
0.032
0.027
0.033
0.032
0.026
0.039
0.045
0.036
0.020
0.006
-0.005
-0.013
-0.020
-0.024
-0.027
-0.029
-0.030
-0.030
-0.029
-0.026
-0.023
-0.020
-0.016
-0.014
-0.013
-0.012
-0.012
-0.013
-0.015
-0.017
-0.018
-0.020
0.017
0.022
0.028
0.034
0.042
0.049
0.057
0.066
0.073
0.081
0.087
0.091
0.094
0.095
0.094
0.092
0.087
0.081
0.072
0.062
0.050
0.047
0.078
0.170
0.161
0.066
0.084
0.086
0.061
0.036
0.015
0.000
-0.012
-0.020
-0.026
-0.030
-0.032
-0.034
-0.035
-0.034
-0.030
-0.025
-0.019
-0.013
-0.010
-0.007
-0.007
-0.007
-0.009
-0.011
-0.013
-0.016
-0.019
0.018
0.024
0.030
0.037
0.045
0.053
0.062
0.072
0.080
0.088
0.094
0.099
0.101
0.102
0.101
0.098
0.093
0.086
0.077
0.067
0.059
0.067
0.150
0.439
0.521
0.185
0.203
0.150
0.090
0.051
0.024
0.005
-0.010
-0.020
-0.027
-0.032
-0.035
-0.040
-0.045
-0.047
-0.040
-0.029
-0.018
-0.009
-0.003
0.000
0.001
0.000
-0.002
-0.005
-0.009
-0.013
-0.016
0.019
0.025
0.032
0.040
0.049
0.058
0.069
0.080
0.090
0.098
0.105
0.109
0.110
0.110
0.108
0.105
0.099
0.092
0.083
0.073
0.066
0.076
0.142
0.325
0.377
0.279
0.289
0.185
0.106
0.061
0.031
0.009
-0.007
-0.019
-0.027
-0.031
-0.035
-0.047
-0.069
-0.084
-0.070
-0.043
-0.020
-0.004
0.006
0.012
0.013
0.011
0.007
0.002
-0.003
-0.009
-0.013
0.020
0.026
0.034
0.043
0.053
0.065
0.077
0.090
0.103
0.113
0.119
0.121
0.121
0.119
0.118
0.115
0.109
0.100
0.090
0.078
0.069
0.070
0.091
0.133
0.154
0.185
0.198
0.147
0.096
0.061
0.035
0.013
-0.004
-0.016
-0.022
-0.023
-0.019
-0.046
-0.138
-0.212
-0.162
-0.081
-0.027
0.003
0.020
0.028
0.029
0.026
0.019
0.012
0.004
-0.003
-0.010
0.021
0.028
0.037
0.047
0.059
0.073
0.089
0.106
0.123
0.135
0.141
0.137
0.129
0.126
0.127
0.128
0.123
0.113
0.100
0.085
0.072
0.064
0.062
0.067
0.078
0.095
0.105
0.093
0.075
0.054
0.034
0.015
0.000
-0.009
-0.011
-0.003
0.025
0.016
-0.332
-0.659
-0.411
-0.159
-0.043
0.010
0.038
0.050
0.052
0.046
0.036
0.025
0.013
0.003
-0.006
0.022
0.030
0.039
0.052
0.066
0.084
0.106
0.130
0.154
0.171
0.172
0.149
0.112
0.102
0.128
0.148
0.148
0.134
0.115
0.095
0.076
0.061
0.049
0.041
0.040
0.045
0.052
0.054
0.051
0.041
0.028
0.013
0.005
0.004
0.009
0.019
0.069
0.153
-0.678
-1.619
-0.766
-0.255
-0.070
0.013
0.059
0.081
0.083
0.074
0.058
0.040
0.024
0.010
-0.002
0.022
0.031
0.042
0.057
0.075
0.099
0.128
0.164
0.202
0.233
0.228
0.138
-0.044
-0.072
0.086
0.184
0.195
0.171
0.139
0.109
0.082
0.060
0.041
0.027
0.019
0.019
0.023
0.028
0.031
0.025
0.015
0.005
0.002
0.016
0.030
0.020
-0.002
-0.060
-0.709
-1.310
-0.718
-0.302
-0.123
-0.009
0.074
0.117
0.123
0.108
0.083
0.058
0.036
0.017
0.003
0.023
0.033
0.045
0.062
0.085
0.115
0.156
0.211
0.278
0.344
0.359
0.119
-0.865
-1.099
-0.031
0.282
0.292
0.236
0.176
0.129
0.091
0.061
0.037
0.019
0.009
0.007
0.012
0.015
0.014
0.007
-0.004
-0.015
-0.019
-0.001
0.024
-0.031
-0.199
-0.457
-0.665
-0.696
-0.537
-0.432
-0.337
-0.139
0.052
0.149
0.167
0.145
0.111
0.076
0.047
0.024
0.006
0.023
0.034
0.048
0.067
0.094
0.133
0.189
0.270
0.385
0.533
0.668
0.513
-1.729
-2.757
0.193
0.588
0.490
0.344
0.227
0.151
0.100
0.063
0.034
0.014
0.006
0.009
0.017
0.016
0.003
-0.015
-0.031
-0.045
-0.058
-0.054
-0.044
-0.147
-0.600
-1.842
-1.621
-0.724
-0.666
-1.134
-1.343
-0.689
-0.101
0.145
0.199
0.177
0.134
0.091
0.056
0.029
0.008
0.022
0.034
0.049
0.071
0.103
0.150
0.222
0.336
0.518
0.802
1.210
1.681
2.282
0.843
0.289
1.117
0.887
0.518
0.278
0.170
0.105
0.059
0.027
0.009
0.006
0.020
0.042
0.039
-0.003
-0.050
-0.073
-0.081
-0.087
-0.087
-0.125
-0.264
-0.952
-8.542
-4.821
-0.863
-1.166
-4.173
-7.761
-2.426
-0.533
0.043
0.189
0.188
0.145
0.098
0.059
0.030
0.008
0.021
0.033
0.050
0.073
0.108
0.161
0.247
0.392
0.646
1.102
1.889
3.009
3.167
-7.160
-3.836
1.087
0.943
0.541
0.290
0.172
0.099
0.046
0.009
-0.006
0.004
0.039
0.107
0.117
-0.020
-0.143
-0.166
-0.139
-0.116
-0.132
-0.238
-0.434
-0.560
0.066
9.056
-3.174
-2.081
-7.347
-22.361
-4.524
-1.372
-0.227
0.111
0.165
0.136
0.094
0.056
0.026
0.005
0.019
0.031
0.048
0.072
0.108
0.165
0.257
0.418
0.717
1.306
2.496
5.574
7.217
6.335
2.719
1.070
0.681
0.423
0.258
0.153
0.075
0.011
-0.035
-0.046
-0.017
0.043
0.175
0.245
-0.165
-0.548
-0.419
-0.242
-0.162
-0.188
-0.417
-1.109
-1.171
0.481
1.188
-2.099
-0.692
-2.635
-5.305
-8.368
-2.743
-0.555
-0.003
0.115
0.110
0.078
0.045
0.018
-0.002
0.017
0.028
0.044
0.068
0.102
0.157
0.246
0.398
0.677
1.213
2.230
4.219
4.968
3.063
1.808
0.912
0.534
0.335
0.209
0.114
0.027
-0.060
-0.136
-0.168
-0.121
-0.025
0.110
0.675
-0.901
-3.482
-1.056
-0.378
-0.191
-0.177
-0.398
-1.352
-0.635
-2.254
-1.315
1.588
-0.251
-2.075
-4.089
-6.588
-2.454
-0.591
-0.068
0.062
0.072
0.052
0.027
0.005
-0.011
0.013
0.024
0.039
0.060
0.091
0.140
0.216
0.340
0.548
0.895
1.409
1.955
2.062
1.595
1.052
0.649
0.407
0.260
0.156
0.063
-0.044
-0.182
-0.347
-0.487
-0.464
0.125
-0.176
-0.189
-0.105
-9.051
-1.380
-0.418
-0.172
-0.078
-0.037
0.203
3.088
0.623
-0.512
-0.428
-2.822
-2.485
-1.737
-1.784
-1.028
-0.361
-0.073
0.020
0.035
0.023
0.006
-0.010
-0.023
0.009
0.018
0.031
0.050
0.077
0.116
0.175
0.265
0.400
0.590
0.818
1.005
1.031
0.873
0.644
0.444
0.300
0.196
0.111
0.016
-0.123
-0.351
-0.718
-1.214
-1.569
-0.189
0.907
-10.166
-0.892
-1.237
-0.692
-0.299
-0.111
0.035
0.321
1.176
1.961
0.538
-1.131
-0.160
-0.761
-0.796
-0.563
-0.505
-0.353
-0.172
-0.058
-0.011
0.000
-0.006
-0.016
-0.026
-0.035
0.004
0.012
0.023
0.039
0.060
0.091
0.134
0.194
0.275
0.376
0.479
0.554
0.561
0.500
0.400
0.301
0.217
0.149
0.083
-0.009
-0.175
-0.506
-1.185
-2.419
-4.709
-6.661
-2.638
-0.986
-0.429
-0.497
-0.304
-0.127
-0.020
0.111
0.467
2.649
1.838
-0.032
1.943
-0.095
-8.226
-3.563
-0.194
-0.062
-0.104
-0.088
-0.056
-0.036
-0.030
-0.032
-0.038
-0.043
-0.048
-0.001
0.006
0.015
0.027
0.043
0.066
0.096
0.135
0.183
0.236
0.287
0.320
0.324
0.298
0.253
0.205
0.160
0.122
0.078
0.003
-0.158
-0.518
-1.321
-2.941
-6.894
-15.095
-3.517
-2.387
-6.003
-0.740
-0.027
0.166
0.114
0.142
0.123
0.110
0.066
-0.080
2.105
0.019
-0.906
-0.518
0.062
0.074
-0.054
-0.077
-0.071
-0.062
-0.058
-0.057
-0.058
-0.060
-0.061
-0.006
-0.001
0.006
0.015
0.027
0.043
0.063
0.088
0.116
0.146
0.172
0.189
0.192
0.181
0.162
0.141
0.123
0.109
0.093
0.052
-0.061
-0.329
-0.876
-1.760
-2.914
-2.781
1.844
-1.270
-1.467
-0.015
0.490
0.451
0.226
0.171
-0.627
-4.476
-1.241
-1.886
-4.742
-0.765
0.003
-0.793
-0.850
-0.272
-0.136
-0.106
-0.096
-0.089
-0.084
-0.080
-0.077
-0.075
-0.073
-0.012
-0.008
-0.002
0.004
0.013
0.024
0.037
0.052
0.069
0.085
0.100
0.109
0.111
0.109
0.102
0.097
0.098
0.105
0.117
0.116
0.067
-0.069
-0.289
-0.468
-0.595
-1.031
-2.676
-0.604
0.457
0.583
0.728
0.326
0.217
0.198
-0.138
-1.574
-0.965
-1.228
-1.675
-0.022
-0.429
-1.999
-1.697
-0.487
-0.179
-0.128
-0.121
-0.115
-0.109
-0.102
-0.095
-0.090
-0.085
-0.017
-0.014
-0.010
-0.006
0.000
0.007
0.015
0.024
0.034
0.043
0.051
0.056
0.058
0.059
0.060
0.064
0.076
0.101
0.140
0.179
0.182
0.117
0.074
0.521
1.795
0.829
-2.336
-0.488
-0.044
0.043
0.186
0.177
0.196
0.288
0.345
0.099
-0.207
-0.139
0.575
1.728
0.068
-0.771
-0.482
-0.106
-0.123
-0.146
-0.151
-0.145
-0.134
-0.123
-0.112
-0.104
-0.096
-0.022
-0.020
-0.018
-0.015
-0.012
-0.008
-0.003
0.002
0.007
0.012
0.015
0.018
0.020
0.022
0.025
0.033
0.052
0.090
0.169
0.301
0.399
0.274
0.155
0.311
0.790
1.198
0.023
-0.536
-0.549
-0.034
0.119
0.131
0.169
0.402
0.660
0.293
0.017
0.138
0.797
1.095
-0.109
-0.502
0.399
0.422
-0.326
-0.242
-0.206
-0.184
-0.163
-0.145
-0.129
-0.116
-0.106
-0.027
-0.026
-0.025
-0.023
-0.022
-0.020
-0.018
-0.016
-0.014
-0.013
-0.012
-0.011
-0.011
-0.010
-0.006
0.001
0.019
0.064
0.200
0.652
1.616
1.158
0.251
0.003
-0.002
-0.128
-0.023
0.353
3.298
0.787
0.287
0.174
0.088
0.232
0.543
0.277
0.025
0.070
0.302
-0.126
-0.404
-0.765
-4.225
-11.185
-1.248
-0.431
-0.290
-0.233
-0.196
-0.167
-0.145
-0.129
-0.116
-0.031
-0.031
-0.031
-0.031
-0.031
-0.031
-0.031
-0.032
-0.032
-0.033
-0.035
-0.036
-0.037
-0.038
-0.037
-0.034
-0.027
0.001
0.133
0.863
4.243
7.260
0.034
-0.577
-0.879
-3.912
-0.740
0.110
-0.817
-0.882
0.496
0.239
0.001
0.057
1.021
0.648
0.017
-0.069
-0.286
-0.899
-0.562
-0.702
-0.530
-2.077
-1.140
-0.579
-0.388
-0.292
-0.231
-0.190
-0.161
-0.140
-0.124
-0.035
-0.036
-0.037
-0.038
-0.039
-0.041
-0.043
-0.045
-0.048
-0.051
-0.054
-0.058
-0.061
-0.065
-0.068
-0.073
-0.084
-0.109
-0.131
0.042
0.758
0.620
-14.378
-1.796
-0.167
-5.875
-1.090
-0.428
-4.975
2.484
2.608
0.614
-0.113
-0.017
0.489
0.322
-0.031
-0.070
0.139
-0.411
-0.605
-0.815
-1.000
-3.731
-1.475
-0.777
-0.503
-0.356
-0.268
-0.212
-0.175
-0.149
-0.130
-0.039
-0.040
-0.042
-0.044
-0.046
-0.049
-0.053
-0.057
-0.061
-0.067
-0.072
-0.078
-0.084
-0.090
-0.097
-0.110
-0.140
-0.222
-0.442
-0.804
-0.653
-0.619
-1.746
-0.015
0.273
-0.494
-0.610
-0.559
-0.356
2.655
2.551
-0.485
-0.724
-0.238
-0.011
-0.106
-0.133
-0.160
-0.224
-0.370
-0.601
-1.167
-2.467
-3.588
-1.892
-1.022
-0.625
-0.415
-0.299
-0.229
-0.185
-0.156
-0.135
-0.042
-0.044
-0.047
-0.049
-0.053
-0.057
-0.061
-0.067
-0.073
-0.081
-0.089
-0.097
-0.105
-0.114
-0.123
-0.139
-0.175
-0.266
-0.502
-0.879
-0.764
-0.367
-0.123
0.250
0.163
-0.187
-0.407
-0.506
-0.331
0.089
-0.465
-3.091
-1.241
-0.360
-0.111
0.026
-0.111
-0.199
-0.303
-0.393
-0.642
-1.592
-3.381
-3.695
-2.241
-1.227
-0.713
-0.454
-0.316
-0.238
-0.190
-0.159
-0.137
-0.046
-0.048
-0.051
-0.054
-0.058
-0.063
-0.069
-0.076
-0.084
-0.093
-0.103
-0.114
-0.124
-0.134
-0.145
-0.159
-0.186
-0.243
-0.349
-0.462
-0.390
-0.150
0.121
0.273
0.230
0.028
-0.160
-0.196
-0.200
-0.198
-0.399
-0.751
-0.513
-0.341
-0.186
0.032
-0.063
-0.283
-0.461
-0.646
-1.124
-2.390
-5.716
-5.806
-2.633
-1.290
-0.722
-0.453
-0.314
-0.235
-0.188
-0.157
-0.136
-0.048
-0.051
-0.054
-0.058
-0.063
-0.069
-0.075
-0.084
-0.093
-0.104
-0.116
-0.128
-0.141
-0.152
-0.161
-0.171
-0.185
-0.206
-0.234
-0.265
-0.282
-0.166
0.172
0.439
0.954
0.848
0.207
0.888
0.234
-0.174
0.015
0.282
0.095
-0.274
-0.298
-0.009
-0.210
-0.667
-0.880
-1.115
-2.231
-4.439
-4.769
-3.944
-2.089
-1.093
-0.631
-0.405
-0.287
-0.220
-0.179
-0.152
-0.133
-0.051
-0.054
-0.057
-0.062
-0.067
-0.073
-0.081
-0.090
-0.100
-0.112
-0.126
-0.140
-0.153
-0.164
-0.172
-0.176
-0.177
-0.175
-0.174
-0.220
-0.435
-0.543
-0.061
0.325
1.782
0.789
-0.001
0.834
-0.067
-1.873
0.831
2.806
0.647
-0.077
-0.464
-0.272
-0.742
-3.432
-2.362
-1.324
-0.848
-4.539
-3.452
-2.079
-1.249
-0.740
-0.465
-0.320
-0.241
-0.193
-0.163
-0.142
-0.126
-0.053
-0.056
-0.060
-0.064
-0.070
-0.076
-0.084
-0.094
-0.105
-0.118
-0.132
-0.147
-0.160
-0.171
-0.177
-0.176
-0.167
-0.149
-0.129
-0.160
-0.371
-0.535
-0.181
-0.107
-1.574
-11.370
-0.829
0.908
0.074
-0.774
0.138
0.816
0.220
-0.843
-0.898
-0.338
-0.929
-6.575
-2.632
-0.705
-0.972
-1.663
-1.445
-0.885
-0.558
-0.376
-0.275
-0.217
-0.183
-0.159
-0.142
-0.128
-0.118
-0.054
-0.058
-0.062
-0.066
-0.072
-0.079
-0.087
-0.096
-0.107
-0.120
-0.134
-0.149
-0.162
-0.172
-0.175
-0.171
-0.156
-0.129
-0.094
-0.075
-0.118
-0.148
-0.095
-0.206
-0.874
-1.781
-0.724
1.136
0.278
-0.126
-0.254
-0.144
-0.169
0.712
1.604
0.011
-0.328
-0.509
0.201
0.514
0.236
-0.046
0.166
0.154
0.029
-0.044
-0.090
-0.114
-0.123
-0.123
-0.120
-0.114
-0.108
-0.055
-0.059
-0.063
-0.068
-0.073
-0.080
-0.088
-0.097
-0.108
-0.120
-0.133
-0.146
-0.158
-0.167
-0.169
-0.164
-0.149
-0.124
-0.094
-0.071
-0.076
-0.113
-0.158
-0.239
-0.399
-0.495
-0.324
-0.119
-0.315
-0.610
-0.675
-0.594
-0.343
-0.085
-1.830
-0.361
-0.089
-0.016
0.380
0.956
1.339
1.098
1.447
0.969
0.482
0.225
0.063
-0.026
-0.070
-0.090
-0.098
-0.100
-0.098
-0.056
-0.060
-0.064
-0.068
-0.074
-0.080
-0.087
-0.096
-0.106
-0.117
-0.129
-0.140
-0.151
-0.158
-0.160
-0.155
-0.145
-0.132
-0.123
-0.138
-0.199
-0.306
-0.391
-0.393
-0.342
-0.266
-0.141
-0.029
-0.444
-1.432
-1.193
-0.899
0.177
1.251
-2.158
-0.502
-0.024
0.147
0.389
0.731
1.283
2.903
1.673
1.071
0.714
0.382
0.159
0.035
-0.030
-0.064
-0.080
-0.087
-0.089
-0.057
-0.060
-0.064
-0.068
-0.073
-0.079
-0.086
-0.094
-0.103
-0.112
-0.122
-0.132
-0.140
-0.146
-0.148
-0.146
-0.141
-0.140
-0.156
-0.213
-0.349
-0.552
-0.682
-0.590
-0.395
-0.207
0.012
0.794
6.174
-1.577
-1.303
-0.666
1.026
5.793
1.181
-0.019
0.090
0.265
0.544
0.739
1.336
4.901
2.892
1.302
0.785
0.422
0.196
0.066
-0.006
-0.046
-0.067
-0.077
-0.082
-0.057
-0.060
-0.064
-0.068
-0.073
-0.078
-0.084
-0.091
-0.099
-0.107
-0.115
-0.122
-0.129
-0.133
-0.134
-0.133
-0.131
-0.137
-0.163
-0.237
-0.398
-0.631
-0.765
-0.630
-0.379
-0.166
0.033
0.521
1.779
-0.506
-1.034
-0.724
0.021
0.644
0.368
0.086
0.201
0.398
1.310
0.792
1.045
1.738
1.802
1.180
0.706
0.391
0.191
0.073
0.004
-0.036
-0.058
-0.070
-0.076
-0.057
-0.060
-0.063
-0.067
-0.072
-0.076
-0.082
-0.088
-0.094
-0.100
-0.107
-0.112
-0.117
-0.119
-0.119
-0.116
-0.113
-0.114
-0.130
-0.179
-0.284
-0.428
-0.494
-0.391
-0.216
-0.080
0.013
0.066
-0.084
-0.735
-1.666
-1.445
-0.619
-0.150
-0.102
-0.078
-0.010
0.426
0.827
0.644
0.763
1.179
1.291
0.865
0.533
0.310
0.159
0.062
0.002
-0.033
-0.054
-0.066
-0.072
-0.057
-0.060
-0.063
-0.066
-0.070
-0.074
-0.079
-0.084
-0.089
-0.094
-0.099
-0.103
-0.105
-0.105
-0.102
-0.096
-0.087
-0.076
-0.066
-0.062
-0.071
-0.086
-0.071
-0.009
0.046
0.060
0.035
-0.045
-0.259
-0.859
-2.352
-1.932
-0.738
-0.418
-0.341
0.210
-0.807
-0.134
0.663
0.465
0.483
0.627
0.668
0.517
0.347
0.211
0.109
0.039
-0.006
-0.035
-0.053
-0.064
-0.070
-0.056
-0.059
-0.062
-0.065
-0.068
-0.072
-0.076
-0.080
-0.084
-0.088
-0.091
-0.093
-0.094
-0.092
-0.086
-0.076
-0.059
-0.033
0.007
0.063
0.137
0.222
0.300
0.343
0.306
0.200
0.015
-0.378
-0.874
-0.824
-1.033
-0.879
-0.435
-0.234
0.275
2.052
0.910
2.668
1.226
0.378
0.275
0.303
0.315
0.269
0.194
0.121
0.059
0.014
-0.019
-0.041
-0.055
-0.063
-0.068
-0.056
-0.058
-0.061
-0.064
-0.067
-0.070
-0.073
-0.076
-0.079
-0.082
-0.084
-0.085
-0.084
-0.080
-0.072
-0.057
-0.033
0.005
0.066
0.157
0.280
0.417
0.527
0.562
0.486
0.317
-0.022
-1.192
-4.681
-1.444
-0.489
-0.242
0.045
0.293
0.648
7.758
2.247
0.886
0.509
0.206
0.133
0.133
0.137
0.121
0.089
0.052
0.018
-0.010
-0.032
-0.047
-0.057
-0.064
-0.068
-0.055
-0.057
-0.060
-0.062
-0.065
-0.067
-0.070
-0.073
-0.075
-0.077
-0.078
-0.078
-0.075
-0.069
-0.059
-0.042
-0.014
0.032
0.102
0.205
0.345
0.496
0.614
0.658
0.609
0.467
0.160
-0.683
-2.052
-0.842
-0.075
0.162
0.481
1.142
-1.140
1.204
0.874
0.255
0.111
0.052
0.034
0.037
0.041
0.036
0.024
0.006
-0.013
-0.029
-0.043
-0.053
-0.060
-0.064
-0.067
-0.054
-0.056
-0.058
-0.061
-0.063
-0.065
-0.067
-0.069
-0.071
-0.072
-0.072
-0.071
-0.068
-0.061
-0.049
-0.031
-0.001
0.046
0.117
0.218
0.352
0.507
0.651
0.753
0.793
0.749
0.572
0.250
-0.005
0.131
0.384
0.553
0.559
0.373
-0.356
-0.178
-0.075
-0.094
-0.062
-0.041
-0.028
-0.018
-0.012
-0.012
-0.017
-0.025
-0.034
-0.044
-0.051
-0.058
-0.062
-0.065
-0.067
-0.053
-0.055
-0.057
-0.059
-0.061
-0.063
-0.065
-0.066
-0.067
-0.068
-0.068
-0.066
-0.062
-0.054
-0.042
-0.023
0.006
0.051
0.116
0.212
0.343
0.516
0.733
0.974
1.180
1.325
1.222
0.929
0.687
0.579
0.626
0.979
1.029
0.394
0.176
-0.011
-0.175
-0.174
-0.120
-0.082
-0.061
-0.049
-0.042
-0.040
-0.041
-0.044
-0.049
-0.053
-0.058
-0.061
-0.064
-0.066
-0.067
-0.052
-0.054
-0.056
-0.058
-0.059
-0.061
-0.062
-0.064
-0.064
-0.064
-0.063
-0.061
-0.057
-0.049
-0.038
-0.019
0.008
0.049
0.110
0.199
0.333
0.545
0.907
1.428
1.811
2.619
2.474
1.694
1.269
0.830
0.645
0.714
0.661
0.355
0.186
0.028
-0.096
-0.129
-0.111
-0.088
-0.073
-0.063
-0.058
-0.055
-0.054
-0.055
-0.057
-0.060
-0.062
-0.064
-0.065
-0.066
-0.067
-0.051
-0.053
-0.055
-0.056
-0.058
-0.059
-0.060
-0.061
-0.061
-0.061
-0.060
-0.057
-0.053
-0.046
-0.035
-0.018
0.007
0.044
0.098
0.182
0.315
0.554
1.051
2.029
2.056
4.430
3.061
1.946
2.340
1.017
0.587
0.433
0.332
0.217
0.119
0.023
-0.050
-0.084
-0.088
-0.082
-0.075
-0.069
-0.065
-0.063
-0.062
-0.062
-0.062
-0.063
-0.064
-0.065
-0.066
-0.066
-0.066
-0.051
-0.052
-0.053
-0.055
-0.056
-0.057
-0.058
-0.059
-0.059
-0.058
-0.057
-0.055
-0.050
-0.044
-0.033
-0.018
0.004
0.036
0.084
0.157
0.276
0.493
0.934
2.101
7.170
4.041
4.478
2.167
2.010
0.922
0.494
0.310
0.206
0.131
0.067
0.010
-0.035
-0.061
-0.072
-0.074
-0.072
-0.070
-0.068
-0.066
-0.065
-0.065
-0.065
-0.065
-0.065
-0.066
-0.066
-0.066
-0.065
-0.050
-0.051
-0.052
-0.053
-0.054
-0.055
-0.056
-0.057
-0.057
-0.056
-0.055
-0.052
-0.048
-0.042
-0.033
-0.020
-0.001
0.026
0.066
0.126
0.221
0.379
0.659
1.171
1.856
2.039
2.212
1.669
1.066
0.632
0.371
0.227
0.140
0.081
0.035
-0.003
-0.032
-0.052
-0.063
-0.067
-0.069
-0.069
-0.068
-0.067
-0.067
-0.066
-0.066
-0.066
-0.066
-0.065
-0.065
-0.065
-0.065
-0.049
-0.050
-0.051
-0.052
-0.053
-0.054
-0.054
-0.055
-0.055
-0.054
-0.053
-0.050
-0.047
-0.042
-0.034
-0.023
-0.007
0.015
0.047
0.094
0.162
0.265
0.417
0.623
0.835
0.962
0.970
0.817
0.595
0.400
0.255
0.158
0.094
0.048
0.014
-0.013
-0.034
-0.049
-0.058
-0.063
-0.066
-0.067
-0.067
-0.067
-0.067
-0.066
-0.066
-0.066
-0.065
-0.065
-0.065
-0.064
-0.064
-0.048
-0.049
-0.050
-0.051
-0.052
-0.052
-0.053
-0.053
-0.053
-0.052
-0.051
-0.049
-0.046
-0.041
-0.035
-0.026
-0.013
0.005
0.029
0.063
0.110
0.173
0.256
0.351
0.440
0.493
0.492
0.433
0.340
0.245
0.165
0.103
0.058
0.024
-0.001
-0.021
-0.036
-0.048
-0.055
-0.060
-0.063
-0.065
-0.066
-0.066
-0.066
-0.066
-0.065
-0.065
-0.065
-0.064
-0.064
-0.063
-0.063
-0.047
-0.048
-0.049
-0.050
-0.050
-0.051
-0.051
-0.052
-0.051
-0.051
-0.050
-0.048
-0.045
-0.041
-0.036
-0.029
-0.018
-0.005
0.013
0.037
0.068
0.107
0.153
0.201
0.242
0.267
0.266
0.239
0.195
0.146
0.100
0.061
0.031
0.006
-0.013
-0.028
-0.039
-0.048
-0.054
-0.058
-0.061
-0.063
-0.064
-0.064
-0.064
-0.064
-0.064
-0.064
-0.063
-0.063
-0.063
-0.062
-0.061
0.008
0.010
0.013
0.017
0.020
0.024
0.028
0.032
0.036
0.039
0.042
0.045
0.047
0.048
0.049
0.048
0.047
0.045
0.042
0.039
0.035
0.030
0.026
0.021
0.016
0.011
0.006
0.002
-0.002
-0.006
-0.009
-0.011
-0.013
-0.014
-0.016
-0.017
-0.017
-0.018
-0.019
-0.019
-0.019
-0.020
-0.020
-0.020
-0.021
-0.021
-0.021
-0.021
-0.022
-0.022
-0.023
-0.023
-0.023
0.009
0.012
0.016
0.020
0.024
0.028
0.033
0.037
0.042
0.046
0.050
0.053
0.055
0.057
0.057
0.057
0.055
0.053
0.049
0.045
0.041
0.036
0.030
0.025
0.019
0.013
0.008
0.003
-0.002
-0.006
-0.010
-0.012
-0.014
-0.016
-0.017
-0.018
-0.018
-0.019
-0.019
-0.020
-0.020
-0.020
-0.020
-0.020
-0.021
-0.021
-0.021
-0.021
-0.022
-0.022
-0.023
-0.023
-0.024
0.011
0.014
0.018
0.022
0.027
0.032
0.037
0.043
0.048
0.053
0.058
0.062
0.064
0.066
0.067
0.066
0.064
0.061
0.057
0.052
0.047
0.040
0.034
0.028
0.022
0.015
0.009
0.003
-0.002
-0.007
-0.011
-0.013
-0.016
-0.017
-0.018
-0.019
-0.020
-0.020
-0.020
-0.021
-0.021
-0.021
-0.021
-0.021
-0.021
-0.021
-0.021
-0.021
-0.021
-0.022
-0.022
-0.023
-0.023
0.012
0.016
0.020
0.025
0.031
0.036
0.042
0.049
0.055
0.061
0.066
0.070
0.074
0.076
0.076
0.075
0.073
0.070
0.065
0.059
0.051
0.043
0.036
0.028
0.022
0.016
0.011
0.005
-0.001
-0.007
-0.011
-0.015
-0.017
-0.019
-0.020
-0.021
-0.021
-0.022
-0.022
-0.022
-0.022
-0.021
-0.021
-0.021
-0.020
-0.020
-0.020
-0.020
-0.021
-0.021
-0.022
-0.023
-0.023
0.014
0.018
0.023
0.028
0.034
0.040
0.047
0.054
0.062
0.068
0.074
0.079
0.083
0.085
0.085
0.084
0.082
0.078
0.071
0.064
0.054
0.043
0.031
0.022
0.018
0.015
0.012
0.007
0.001
-0.006
-0.011
-0.015
-0.018
-0.020
-0.022
-0.023
-0.023
-0.024
-0.023
-0.023
-0.023
-0.022
-0.021
-0.020
-0.020
-0.019
-0.019
-0.019
-0.020
-0.020
-0.021
-0.022
-0.023
0.015
0.020
0.025
0.031
0.037
0.044
0.052
0.060
0.068
0.075
0.082
0.088
0.092
0.094
0.094
0.093
0.090
0.085
0.077
0.067
0.053
0.035
0.016
0.004
0.004
0.011
0.016
0.015
0.007
-0.001
-0.009
-0.015
-0.019
-0.022
-0.024
-0.025
-0.026
-0.026
-0.026
-0.025
-0.024
-0.022
-0.021
-0.020
-0.019
-0.018
-0.018
-0.018
-0.018
-0.019
-0.020
-0.021
-0.022
0.016
0.021
0.027
0.033
0.040
0.048
0.056
0.065
0.074
0.082
0.089
0.095
0.100
0.102
0.102
0.100
0.097
0.091
0.081
0.068
0.047
0.018
-0.014
-0.033
-0.026
0.002
0.026
0.031
0.022
0.009
-0.004
-0.013
-0.019
-0.023
-0.026
-0.028
-0.029
-0.029
-0.028
-0.027
-0.025
-0.023
-0.021
-0.018
-0.017
-0.016
-0.015
-0.015
-0.016
-0.017
-0.018
-0.020
-0.021
0.017
0.022
0.028
0.035
0.043
0.051
0.061
0.070
0.079
0.088
0.096
0.102
0.106
0.109
0.109
0.107
0.102
0.095
0.085
0.068
0.042
0.002
-0.044
-0.066
-0.067
-0.028
0.042
0.065
0.049
0.026
0.006
-0.008
-0.018
-0.024
-0.029
-0.031
-0.032
-0.033
-0.032
-0.030
-0.027
-0.023
-0.019
-0.016
-0.014
-0.012
-0.011
-0.012
-0.013
-0.014
-0.016
-0.018
-0.020
0.018
0.024
0.030
0.037
0.046
0.055
0.065
0.075
0.085
0.094
0.102
0.108
0.113
0.115
0.114
0.112
0.107
0.099
0.088
0.070
0.043
0.008
0.002
0.151
0.023
-0.213
0.094
0.139
0.093
0.050
0.019
-0.002
-0.016
-0.025
-0.032
-0.035
-0.036
-0.037
-0.036
-0.033
-0.029
-0.023
-0.017
-0.012
-0.008
-0.006
-0.006
-0.006
-0.008
-0.010
-0.013
-0.015
-0.018
0.019
0.025
0.032
0.040
0.048
0.058
0.069
0.080
0.090
0.100
0.109
0.115
0.119
0.120
0.120
0.117
0.111
0.103
0.092
0.075
0.053
0.038
0.139
1.485
3.318
-0.611
0.608
0.294
0.146
0.076
0.034
0.007
-0.013
-0.026
-0.035
-0.038
-0.039
-0.039
-0.041
-0.040
-0.033
-0.022
-0.012
-0.005
-0.001
0.002
0.003
0.002
-0.001
-0.004
-0.008
-0.012
-0.016
0.020
0.026
0.033
0.042
0.051
0.062
0.074
0.086
0.098
0.108
0.117
0.123
0.126
0.127
0.126
0.122
0.116
0.108
0.096
0.082
0.065
0.062
0.141
0.644
0.598
0.925
1.225
0.379
0.174
0.096
0.050
0.016
-0.008
-0.026
-0.036
-0.038
-0.034
-0.036
-0.054
-0.064
-0.047
-0.022
-0.006
0.005
0.011
0.015
0.016
0.014
0.009
0.004
-0.002
-0.007
-0.012
0.020
0.027
0.035
0.044
0.055
0.067
0.081
0.095
0.108
0.120
0.129
0.134
0.137
0.137
0.136
0.131
0.124
0.115
0.102
0.088
0.074
0.066
0.081
0.121
0.120
0.332
0.428
0.262
0.160
0.105
0.062
0.026
-0.002
-0.022
-0.032
-0.028
0.000
0.010
-0.102
-0.200
-0.122
-0.034
0.001
0.017
0.028
0.034
0.034
0.030
0.024
0.015
0.007
-0.001
-0.009
0.021
0.028
0.037
0.047
0.060
0.074
0.090
0.107
0.124
0.138
0.148
0.151
0.151
0.151
0.152
0.147
0.139
0.127
0.112
0.095
0.079
0.064
0.056
0.057
0.070
0.120
0.157
0.148
0.128
0.102
0.069
0.035
0.009
-0.007
-0.011
0.010
0.118
0.352
-0.272
-1.206
-0.470
-0.091
-0.001
0.030
0.049
0.059
0.060
0.054
0.042
0.030
0.017
0.006
-0.004
0.021
0.029
0.039
0.051
0.065
0.083
0.103
0.126
0.149
0.168
0.178
0.173
0.165
0.168
0.178
0.179
0.167
0.148
0.127
0.106
0.084
0.064
0.046
0.032
0.028
0.039
0.060
0.081
0.093
0.088
0.065
0.038
0.024
0.030
0.049
0.084
0.291
2.139
1.294
-11.492
-1.278
-0.203
-0.024
0.037
0.073
0.093
0.096
0.085
0.067
0.048
0.030
0.014
0.001
0.021
0.030
0.041
0.055
0.072
0.094
0.121
0.153
0.188
0.217
0.229
0.203
0.158
0.179
0.238
0.249
0.224
0.188
0.153
0.122
0.092
0.065
0.039
0.016
0.001
-0.001
0.016
0.042
0.063
0.066
0.051
0.032
0.033
0.091
0.185
0.190
0.221
0.719
-0.959
-4.331
-1.029
-0.256
-0.074
0.019
0.091
0.133
0.141
0.125
0.098
0.069
0.044
0.023
0.006
0.022
0.031
0.043
0.059
0.080
0.107
0.143
0.189
0.244
0.299
0.325
0.264
0.118
0.181
0.401
0.423
0.341
0.259
0.194
0.145
0.105
0.070
0.039
0.011
-0.006
-0.007
0.011
0.031
0.042
0.041
0.027
0.007
-0.003
0.093
0.361
0.280
0.045
-0.154
-0.510
-0.748
-0.476
-0.307
-0.223
-0.082
0.073
0.169
0.194
0.172
0.133
0.092
0.058
0.031
0.011
0.021
0.031
0.045
0.063
0.087
0.121
0.168
0.234
0.320
0.423
0.510
0.488
0.290
0.443
1.018
0.931
0.580
0.378
0.252
0.174
0.121
0.079
0.043
0.016
0.003
0.017
0.050
0.051
0.037
0.019
-0.002
-0.034
-0.114
-0.181
0.141
0.134
-0.224
-0.925
-0.899
-0.382
-0.257
-0.556
-0.724
-0.431
-0.059
0.169
0.239
0.219
0.166
0.113
0.070
0.037
0.014
0.021
0.031
0.046
0.065
0.094
0.134
0.193
0.281
0.409
0.586
0.793
0.939
0.875
0.972
6.063
2.673
0.965
0.535
0.312
0.203
0.136
0.087
0.050
0.027
0.026
0.053
0.109
0.116
0.057
-0.004
-0.040
-0.067
-0.121
-0.031
-0.068
-0.056
-0.376
-2.269
-1.705
0.095
0.719
-0.973
-1.979
-1.280
-0.441
0.069
0.248
0.246
0.188
0.126
0.076
0.039
0.014
0.019
0.030
0.045
0.066
0.097
0.142
0.212
0.320
0.490
0.751
1.113
1.469
1.361
0.544
3.492
2.284
1.198
0.558
0.329
0.217
0.145
0.091
0.056
0.048
0.071
0.129
0.325
0.497
0.154
-0.051
-0.112
-0.106
-0.067
-0.046
-0.216
-0.423
-0.533
-0.663
-0.616
-2.995
1.660
-0.205
-0.614
-2.950
-1.423
-0.223
0.183
0.235
0.185
0.124
0.073
0.037
0.011
0.017
0.028
0.043
0.065
0.096
0.144
0.217
0.336
0.528
0.841
1.328
1.939
1.976
1.293
0.972
0.865
0.640
0.430
0.296
0.209
0.139
0.082
0.056
0.083
0.183
0.273
0.726
1.607
0.330
-0.261
-0.292
-0.185
-0.115
-0.163
-0.496
-1.993
-2.853
-0.357
-0.453
-4.473
-0.466
-0.279
-2.628
-20.045
-3.689
-0.638
0.048
0.175
0.154
0.105
0.061
0.028
0.004
0.014
0.025
0.039
0.060
0.091
0.137
0.207
0.319
0.501
0.789
1.221
1.732
1.786
1.258
0.762
0.538
0.423
0.321
0.236
0.168
0.103
0.046
0.027
0.106
0.388
0.399
0.564
3.123
0.785
-1.227
-0.684
-0.292
-0.138
-0.135
-0.509
-3.753
-7.322
0.407
-0.102
0.092
-0.189
-1.299
-5.281
-13.279
-3.344
-0.704
-0.050
0.102
0.106
0.074
0.041
0.014
-0.006
0.011
0.020
0.034
0.053
0.081
0.121
0.183
0.276
0.418
0.625
0.891
1.127
1.137
0.887
0.607
0.424
0.317
0.235
0.165
0.102
0.036
-0.033
-0.066
0.000
0.193
-0.018
-0.381
2.968
2.316
-2.048
-0.880
-0.335
-0.123
-0.024
-0.033
-0.006
2.532
2.271
-0.373
-0.492
-0.514
-0.934
-1.726
-2.196
-1.261
-0.427
-0.072
0.041
0.055
0.038
0.016
-0.004
-0.019
0.006
0.015
0.027
0.044
0.067
0.101
0.150
0.220
0.317
0.445
0.584
0.686
0.686
0.581
0.441
0.322
0.236
0.166
0.103
0.038
-0.047
-0.171
-0.307
-0.388
-0.494
-0.224
-0.144
-0.515
-0.017
-0.755
-0.553
-0.271
-0.098
0.059
0.358
1.301
6.262
3.879
-3.136
5.560
1.638
0.247
-0.399
-0.543
-0.413
-0.202
-0.062
-0.002
0.010
0.003
-0.010
-0.023
-0.033
0.002
0.009
0.019
0.033
0.052
0.078
0.114
0.163
0.226
0.299
0.370
0.417
0.417
0.371
0.301
0.230
0.169
0.115
0.060
-0.007
-0.127
-0.371
-0.955
-2.463
-2.777
-1.842
-1.151
2.766
0.786
-0.537
-0.295
-0.132
-0.059
0.065
0.453
2.058
2.126
-1.312
-8.295
2.157
8.639
1.759
0.495
0.142
-0.097
-0.104
-0.065
-0.037
-0.028
-0.029
-0.035
-0.042
-0.047
-0.004
0.003
0.011
0.022
0.036
0.056
0.081
0.114
0.152
0.194
0.232
0.255
0.256
0.234
0.198
0.158
0.119
0.082
0.040
-0.026
-0.162
-0.487
-1.514
-6.311
-5.196
-2.181
-1.456
-1.778
-5.905
-0.631
0.254
0.627
0.074
-0.042
-0.076
1.085
0.427
-0.190
0.034
0.738
1.755
0.462
5.254
0.954
-0.004
-0.095
-0.087
-0.070
-0.061
-0.058
-0.058
-0.060
-0.061
-0.009
-0.004
0.002
0.011
0.021
0.035
0.053
0.073
0.097
0.121
0.141
0.153
0.154
0.144
0.126
0.105
0.084
0.064
0.037
-0.013
-0.129
-0.390
-0.998
-2.070
-1.512
-0.881
-0.328
-0.779
3.719
1.636
1.485
2.630
0.219
-0.180
-1.687
-5.973
-1.159
-0.615
-0.533
0.004
0.108
-1.970
-0.630
0.017
-0.148
-0.145
-0.122
-0.104
-0.092
-0.084
-0.079
-0.077
-0.075
-0.014
-0.010
-0.006
0.
0.008
0.017
0.028
0.041
0.055
0.069
0.080
0.086
0.087
0.083
0.075
0.066
0.060
0.055
0.047
0.021
-0.053
-0.202
-0.423
-0.552
-0.428
-1.190
-8.660
2.500
4.202
1.867
1.401
0.499
0.159
0.019
0.169
0.844
-0.808
-0.585
-0.460
-0.183
-0.431
-1.307
-1.246
-0.525
-0.275
-0.200
-0.164
-0.138
-0.121
-0.108
-0.099
-0.092
-0.087
-0.019
-0.017
-0.014
-0.010
-0.005
0.001
0.008
0.015
0.023
0.030
0.036
0.039
0.040
0.038
0.036
0.035
0.039
0.050
0.066
0.078
0.048
-0.045
-0.112
0.123
1.205
4.714
-3.300
3.444
-0.584
-0.089
0.207
0.169
0.153
0.354
1.183
1.781
0.008
-0.206
-0.051
0.055
-0.239
-0.556
-0.398
-0.198
-0.262
-0.248
-0.207
-0.173
-0.148
-0.131
-0.117
-0.107
-0.099
-0.024
-0.023
-0.021
-0.019
-0.016
-0.013
-0.010
-0.006
-0.003
0.001
0.003
0.004
0.003
0.003
0.003
0.006
0.016
0.042
0.099
0.215
0.311
0.170
0.010
0.156
1.134
3.456
0.185
-2.904
-7.971
-0.809
-0.037
0.070
0.119
0.900
3.959
0.725
-0.005
-0.066
0.061
0.077
-0.170
-0.272
0.964
1.176
-0.313
-0.332
-0.264
-0.213
-0.178
-0.153
-0.134
-0.120
-0.109
-0.029
-0.029
-0.028
-0.027
-0.027
-0.026
-0.025
-0.024
-0.024
-0.024
-0.024
-0.026
-0.027
-0.029
-0.029
-0.026
-0.016
0.017
0.130
0.597
1.841
0.890
0.106
-0.062
0.234
0.357
-0.184
-0.593
-0.374
-0.043
0.162
0.277
-0.059
-0.061
1.848
-0.222
-0.180
-0.112
-0.055
-0.054
-0.282
-0.408
-0.364
-0.895
-0.749
-0.469
-0.333
-0.256
-0.208
-0.175
-0.151
-0.133
-0.119
-0.034
-0.034
-0.034
-0.035
-0.036
-0.037
-0.038
-0.040
-0.042
-0.045
-0.048
-0.052
-0.056
-0.059
-0.062
-0.064
-0.063
-0.052
0.038
0.701
6.312
1.139
-0.048
-0.355
-0.679
-1.829
-0.783
-0.314
-0.040
0.183
0.527
0.396
-0.178
-0.823
-0.594
-0.297
-0.225
-0.178
-0.225
-0.335
-0.402
-0.391
0.535
0.112
-0.750
-0.575
-0.409
-0.306
-0.240
-0.196
-0.166
-0.144
-0.128
-0.038
-0.039
-0.040
-0.042
-0.044
-0.047
-0.050
-0.054
-0.058
-0.064
-0.070
-0.076
-0.083
-0.089
-0.097
-0.107
-0.129
-0.184
-0.319
-0.465
-0.430
-0.279
2.885
-0.268
-1.360
-3.202
-1.067
-0.497
-0.415
1.303
1.490
0.303
-0.156
-0.220
0.910
0.396
-0.125
-0.184
-0.225
-0.354
-0.465
-0.493
0.314
-0.012
-0.897
-0.721
-0.502
-0.358
-0.271
-0.216
-0.179
-0.154
-0.135
-0.042
-0.044
-0.046
-0.048
-0.052
-0.056
-0.060
-0.066
-0.073
-0.081
-0.091
-0.100
-0.110
-0.121
-0.133
-0.154
-0.201
-0.341
-0.932
-4.225
-2.724
-0.312
2.051
-0.378
-0.644
-0.808
-0.575
-0.363
-0.014
1.201
0.930
0.004
-0.282
-0.154
0.802
0.489
-0.098
-0.202
-0.270
-0.334
-0.445
-0.793
-1.264
-1.628
-1.420
-0.948
-0.607
-0.410
-0.300
-0.233
-0.190
-0.161
-0.140
-0.045
-0.048
-0.051
-0.054
-0.058
-0.064
-0.070
-0.078
-0.087
-0.098
-0.110
-0.124
-0.138
-0.152
-0.169
-0.196
-0.254
-0.413
-0.993
-3.391
-2.614
-0.794
-0.948
-0.971
-0.435
-0.318
-0.310
-0.257
-0.104
0.126
-0.013
-0.410
-0.421
-0.244
-0.020
0.044
-0.136
-0.232
-0.307
-0.229
-0.093
-0.862
-1.801
-2.297
-1.858
-1.134
-0.682
-0.444
-0.316
-0.243
-0.196
-0.165
-0.143
-0.048
-0.051
-0.055
-0.059
-0.064
-0.071
-0.078
-0.088
-0.100
-0.113
-0.129
-0.146
-0.165
-0.183
-0.204
-0.233
-0.286
-0.399
-0.638
-0.985
-0.926
-0.582
-0.418
-0.300
-0.112
-0.097
-0.145
-0.148
-0.129
-0.114
-0.176
-0.292
-0.298
-0.245
-0.173
-0.137
-0.211
-0.330
-0.412
-0.303
-0.088
-0.796
-1.982
-2.421
-1.846
-1.119
-0.674
-0.441
-0.316
-0.243
-0.197
-0.165
-0.143
-0.051
-0.055
-0.059
-0.063
-0.069
-0.077
-0.086
-0.097
-0.110
-0.127
-0.146
-0.167
-0.189
-0.211
-0.233
-0.261
-0.308
-0.385
-0.498
-0.638
-0.849
-0.886
-0.362
0.022
0.151
0.062
-0.038
-0.011
-0.082
-0.146
-0.046
0.025
-0.063
-0.148
-0.161
-0.184
-0.383
-0.690
-0.759
-0.728
-0.516
-0.870
-1.746
-1.878
-1.408
-0.906
-0.579
-0.397
-0.294
-0.231
-0.190
-0.161
-0.140
-0.054
-0.057
-0.062
-0.067
-0.073
-0.081
-0.091
-0.104
-0.119
-0.137
-0.159
-0.183
-0.208
-0.233
-0.255
-0.278
-0.314
-0.370
-0.447
-0.645
-1.793
-4.404
-1.129
-0.182
-0.072
-0.367
-0.219
0.017
-0.124
-0.300
0.074
0.343
0.121
-0.017
-0.046
-0.109
-0.687
-2.071
-1.473
-1.768
-1.678
-0.625
-1.357
-1.216
-0.905
-0.625
-0.436
-0.323
-0.253
-0.208
-0.176
-0.152
-0.134
-0.056
-0.059
-0.064
-0.070
-0.076
-0.085
-0.095
-0.108
-0.124
-0.144
-0.167
-0.193
-0.220
-0.244
-0.264
-0.280
-0.298
-0.323
-0.356
-0.503
-1.632
-4.440
-1.168
-0.423
-0.670
-1.202
-0.540
-0.012
-0.108
-0.287
-0.091
0.102
0.041
0.075
0.289
0.591
-0.512
-1.172
2.616
-0.188
-5.399
-1.230
-0.794
-0.614
-0.453
-0.341
-0.275
-0.233
-0.202
-0.177
-0.156
-0.139
-0.126
-0.057
-0.061
-0.066
-0.072
-0.079
-0.087
-0.098
-0.111
-0.127
-0.146
-0.169
-0.195
-0.221
-0.244
-0.260
-0.268
-0.270
-0.267
-0.251
-0.251
-0.412
-0.643
-0.491
-0.432
-0.621
-0.799
-0.461
-0.077
-0.158
-0.346
-0.414
-0.375
-0.249
0.110
0.755
2.191
-0.119
-0.360
3.695
4.597
0.761
-0.107
-0.087
-0.054
-0.018
-0.051
-0.117
-0.143
-0.147
-0.143
-0.134
-0.125
-0.116
-0.058
-0.062
-0.067
-0.073
-0.080
-0.088
-0.098
-0.111
-0.126
-0.144
-0.166
-0.189
-0.212
-0.232
-0.245
-0.248
-0.244
-0.231
-0.208
-0.182
-0.212
-0.337
-0.462
-0.507
-0.507
-0.453
-0.297
-0.233
-0.533
-0.896
-1.089
-1.330
-0.850
-1.693
-4.169
3.016
0.031
-0.501
0.579
1.398
1.567
1.194
0.599
0.398
0.400
0.236
0.019
-0.066
-0.099
-0.111
-0.113
-0.111
-0.106
-0.059
-0.063
-0.068
-0.073
-0.080
-0.088
-0.097
-0.109
-0.123
-0.139
-0.158
-0.178
-0.197
-0.213
-0.224
-0.226
-0.223
-0.219
-0.223
-0.262
-0.407
-0.710
-0.961
-0.858
-0.592
-0.342
-0.104
-0.156
-1.863
-3.544
-2.387
-5.522
-0.909
-0.363
-3.085
0.037
-0.224
0.022
0.344
0.660
1.115
2.120
1.225
0.614
0.530
0.331
0.088
-0.015
-0.063
-0.086
-0.095
-0.098
-0.097
-0.060
-0.063
-0.068
-0.073
-0.079
-0.087
-0.095
-0.106
-0.118
-0.132
-0.147
-0.164
-0.179
-0.191
-0.199
-0.203
-0.205
-0.215
-0.253
-0.374
-0.709
-1.429
-2.005
-1.497
-0.779
-0.307
0.134
0.275
-4.406
-12.419
-2.546
-2.432
7.136
2.926
0.243
-0.565
-0.094
0.474
0.671
0.620
0.922
1.810
1.390
0.638
0.401
0.245
0.101
0.011
-0.040
-0.067
-0.081
-0.088
-0.090
-0.060
-0.063
-0.068
-0.072
-0.078
-0.085
-0.093
-0.102
-0.112
-0.123
-0.136
-0.148
-0.160
-0.169
-0.175
-0.178
-0.183
-0.199
-0.253
-0.408
-0.827
-1.761
-2.565
-1.749
-0.795
-0.275
0.052
0.208
-0.435
-1.943
-1.424
-1.091
-0.994
0.337
0.341
-0.034
0.759
2.120
2.805
0.743
0.675
0.912
0.855
0.598
0.421
0.247
0.108
0.022
-0.028
-0.056
-0.072
-0.080
-0.083
-0.060
-0.063
-0.067
-0.071
-0.077
-0.082
-0.089
-0.097
-0.105
-0.114
-0.124
-0.133
-0.141
-0.147
-0.150
-0.151
-0.152
-0.160
-0.195
-0.298
-0.558
-1.058
-1.390
-0.978
-0.431
-0.113
0.064
0.132
-0.162
-0.982
-2.789
-2.281
-1.376
0.684
-0.199
-0.385
1.010
3.680
1.359
0.546
0.443
0.542
0.563
0.476
0.362
0.215
0.096
0.020
-0.025
-0.051
-0.066
-0.075
-0.079
-0.059
-0.062
-0.066
-0.070
-0.075
-0.080
-0.086
-0.092
-0.099
-0.106
-0.113
-0.119
-0.124
-0.127
-0.126
-0.122
-0.114
-0.102
-0.089
-0.084
-0.098
-0.141
-0.124
0.037
0.154
0.180
0.219
0.382
0.427
-0.874
-8.523
-4.878
-0.990
-0.993
-4.700
-0.526
-7.519
-4.770
0.448
0.273
0.242
0.302
0.331
0.297
0.226
0.139
0.061
0.006
-0.029
-0.051
-0.064
-0.072
-0.076
-0.059
-0.062
-0.065
-0.069
-0.073
-0.077
-0.082
-0.087
-0.092
-0.098
-0.103
-0.107
-0.109
-0.109
-0.104
-0.094
-0.073
-0.038
0.024
0.134
0.313
0.543
0.774
0.928
0.744
0.464
0.285
0.199
0.541
0.024
-1.341
-1.192
-0.601
-0.776
-1.549
7.734
0.291
2.315
1.053
0.182
0.107
0.137
0.159
0.148
0.114
0.067
0.023
-0.013
-0.037
-0.054
-0.064
-0.070
-0.074
-0.058
-0.061
-0.064
-0.067
-0.070
-0.074
-0.078
-0.082
-0.087
-0.090
-0.094
-0.096
-0.096
-0.093
-0.085
-0.068
-0.039
0.014
0.109
0.278
0.552
0.902
1.194
1.311
1.023
0.616
0.218
-0.963
-6.452
-0.341
-0.530
-0.278
0.042
0.334
-1.005
3.377
1.506
0.567
0.318
0.063
0.020
0.035
0.051
0.051
0.037
0.014
-0.009
-0.030
-0.046
-0.058
-0.065
-0.070
-0.073
-0.057
-0.060
-0.062
-0.065
-0.068
-0.071
-0.075
-0.078
-0.081
-0.084
-0.086
-0.086
-0.085
-0.079
-0.068
-0.049
-0.014
0.047
0.152
0.330
0.607
0.941
1.169
1.186
1.001
0.721
0.349
-0.566
-2.434
-0.700
0.281
0.433
0.715
5.579
-15.268
-1.531
0.051
-0.118
-0.070
-0.058
-0.045
-0.027
-0.013
-0.008
-0.012
-0.022
-0.034
-0.045
-0.055
-0.062
-0.067
-0.070
-0.072
-0.056
-0.058
-0.061
-0.063
-0.066
-0.069
-0.071
-0.074
-0.076
-0.078
-0.079
-0.078
-0.075
-0.069
-0.056
-0.035
0.001
0.061
0.159
0.314
0.540
0.803
1.010
1.100
1.094
0.992
0.783
0.461
0.233
0.664
1.356
1.039
-0.110
0.369
-0.156
0.054
-1.301
-0.601
-0.241
-0.128
-0.085
-0.062
-0.049
-0.042
-0.041
-0.045
-0.050
-0.056
-0.061
-0.065
-0.068
-0.070
-0.071
-0.055
-0.057
-0.059
-0.062
-0.064
-0.066
-0.068
-0.070
-0.072
-0.073
-0.073
-0.072
-0.068
-0.060
-0.048
-0.026
0.008
0.062
0.147
0.275
0.458
0.693
0.981
1.303
1.572
1.734
1.569
1.278
1.047
0.987
1.131
2.723
4.053
0.431
0.967
0.090
-0.825
-0.522
-0.253
-0.147
-0.102
-0.080
-0.068
-0.061
-0.059
-0.059
-0.061
-0.063
-0.065
-0.068
-0.069
-0.070
-0.070
-0.054
-0.056
-0.058
-0.060
-0.062
-0.064
-0.066
-0.067
-0.068
-0.069
-0.068
-0.066
-0.062
-0.054
-0.042
-0.022
0.009
0.057
0.129
0.238
0.402
0.668
1.190
2.323
2.815
4.494
4.026
2.375
1.702
1.094
0.855
1.098
1.102
0.533
0.465
0.066
-0.250
-0.263
-0.185
-0.132
-0.103
-0.086
-0.077
-0.071
-0.068
-0.067
-0.067
-0.067
-0.068
-0.069
-0.070
-0.070
-0.070
-0.053
-0.055
-0.057
-0.058
-0.060
-0.062
-0.063
-0.064
-0.065
-0.065
-0.064
-0.062
-0.057
-0.050
-0.038
-0.020
0.007
0.048
0.110
0.205
0.358
0.647
1.401
6.371
0.929
20.714
15.689
4.812
3.589
1.224
0.683
0.502
0.385
0.285
0.189
0.038
-0.087
-0.132
-0.125
-0.108
-0.095
-0.085
-0.079
-0.075
-0.072
-0.071
-0.070
-0.070
-0.070
-0.070
-0.069
-0.069
-0.069
-0.052
-0.054
-0.055
-0.057
-0.058
-0.059
-0.061
-0.061
-0.062
-0.062
-0.061
-0.058
-0.054
-0.047
-0.037
-0.021
0.003
0.038
0.090
0.170
0.302
0.543
1.063
2.062
1.529
6.002
4.841
2.868
2.682
1.044
0.543
0.337
0.225
0.151
0.084
0.011
-0.048
-0.081
-0.091
-0.090
-0.086
-0.082
-0.078
-0.075
-0.073
-0.072
-0.071
-0.070
-0.070
-0.069
-0.069
-0.069
-0.068
-0.051
-0.052
-0.054
-0.055
-0.056
-0.058
-0.058
-0.059
-0.059
-0.059
-0.058
-0.056
-0.052
-0.045
-0.036
-0.022
-0.003
0.026
0.069
0.133
0.234
0.401
0.679
1.083
1.514
2.012
1.905
1.455
1.104
0.671
0.393
0.239
0.148
0.087
0.037
-0.006
-0.040
-0.063
-0.074
-0.078
-0.079
-0.078
-0.076
-0.074
-0.073
-0.072
-0.071
-0.070
-0.069
-0.069
-0.068
-0.068
-0.067
-0.050
-0.051
-0.053
-0.054
-0.055
-0.056
-0.057
-0.057
-0.057
-0.057
-0.056
-0.053
-0.050
-0.044
-0.037
-0.025
-0.009
0.015
0.048
0.096
0.168
0.273
0.424
0.614
0.811
0.947
0.935
0.790
0.597
0.411
0.263
0.164
0.096
0.048
0.012
-0.017
-0.040
-0.056
-0.066
-0.071
-0.073
-0.074
-0.073
-0.073
-0.072
-0.071
-0.070
-0.069
-0.069
-0.068
-0.067
-0.066
-0.066
-0.049
-0.050
-0.051
-0.052
-0.053
-0.054
-0.055
-0.055
-0.055
-0.055
-0.054
-0.052
-0.049
-0.044
-0.037
-0.028
-0.015
0.003
0.029
0.064
0.112
0.176
0.259
0.353
0.439
0.492
0.488
0.429
0.342
0.249
0.167
0.105
0.058
0.023
-0.004
-0.025
-0.041
-0.053
-0.061
-0.066
-0.069
-0.070
-0.070
-0.070
-0.070
-0.069
-0.069
-0.068
-0.067
-0.067
-0.066
-0.065
-0.064
-0.048
-0.049
-0.050
-0.051
-0.052
-0.053
-0.053
-0.054
-0.054
-0.053
-0.052
-0.050
-0.048
-0.044
-0.038
-0.031
-0.021
-0.007
0.012
0.037
0.068
0.108
0.154
0.202
0.243
0.267
0.265
0.239
0.195
0.147
0.100
0.061
0.029
0.004
-0.016
-0.031
-0.043
-0.052
-0.059
-0.063
-0.066
-0.067
-0.068
-0.068
-0.068
-0.068
-0.067
-0.067
-0.066
-0.065
-0.065
-0.064
-0.063
0.008
0.011
0.015
0.019
0.023
0.027
0.032
0.037
0.042
0.046
0.050
0.054
0.056
0.058
0.058
0.058
0.056
0.054
0.051
0.047
0.042
0.037
0.031
0.025
0.019
0.013
0.007
0.002
-0.003
-0.007
-0.010
-0.013
-0.014
-0.016
-0.017
-0.017
-0.018
-0.018
-0.019
-0.019
-0.020
-0.020
-0.020
-0.020
-0.021
-0.021
-0.021
-0.021
-0.022
-0.022
-0.023
-0.023
-0.024
0.010
0.013
0.017
0.022
0.027
0.032
0.038
0.043
0.049
0.055
0.060
0.064
0.067
0.069
0.070
0.069
0.067
0.064
0.061
0.056
0.050
0.044
0.038
0.031
0.023
0.016
0.009
0.002
-0.004
-0.009
-0.012
-0.015
-0.016
-0.017
-0.018
-0.019
-0.019
-0.020
-0.020
-0.020
-0.020
-0.020
-0.020
-0.021
-0.021
-0.021
-0.021
-0.021
-0.022
-0.022
-0.023
-0.023
-0.024
0.012
0.016
0.020
0.025
0.031
0.037
0.044
0.050
0.057
0.064
0.070
0.075
0.079
0.081
0.082
0.082
0.079
0.076
0.071
0.065
0.059
0.052
0.044
0.036
0.027
0.019
0.010
0.002
-0.005
-0.011
-0.015
-0.017
-0.019
-0.020
-0.020
-0.021
-0.021
-0.021
-0.021
-0.021
-0.021
-0.021
-0.021
-0.021
-0.021
-0.021
-0.021
-0.021
-0.021
-0.022
-0.022
-0.023
-0.023
0.013
0.018
0.023
0.028
0.035
0.042
0.050
0.058
0.066
0.074
0.081
0.087
0.092
0.094
0.095
0.094
0.092
0.088
0.082
0.075
0.067
0.057
0.047
0.038
0.030
0.021
0.011
0.002
-0.006
-0.013
-0.018
-0.020
-0.022
-0.022
-0.023
-0.023
-0.023
-0.023
-0.023
-0.022
-0.022
-0.022
-0.021
-0.021
-0.020
-0.020
-0.020
-0.020
-0.021
-0.021
-0.022
-0.023
-0.023
0.015
0.020
0.025
0.031
0.039
0.047
0.056
0.065
0.075
0.084
0.092
0.099
0.104
0.107
0.108
0.107
0.104
0.099
0.092
0.083
0.072
0.057
0.042
0.031
0.024
0.020
0.013
0.004
-0.006
-0.014
-0.019
-0.023
-0.024
-0.025
-0.025
-0.025
-0.025
-0.025
-0.025
-0.024
-0.023
-0.022
-0.021
-0.021
-0.020
-0.019
-0.019
-0.019
-0.020
-0.020
-0.021
-0.022
-0.023
0.016
0.021
0.027
0.034
0.042
0.051
0.061
0.072
0.083
0.093
0.102
0.110
0.116
0.119
0.120
0.118
0.115
0.109
0.101
0.088
0.070
0.044
0.014
-0.005
-0.002
0.012
0.018
0.012
0.001
-0.010
-0.018
-0.024
-0.026
-0.028
-0.028
-0.029
-0.029
-0.028
-0.027
-0.026
-0.025
-0.023
-0.021
-0.020
-0.019
-0.018
-0.018
-0.018
-0.018
-0.019
-0.020
-0.021
-0.022
0.017
0.023
0.029
0.037
0.045
0.055
0.066
0.078
0.089
0.101
0.111
0.120
0.126
0.129
0.130
0.128
0.124
0.117
0.106
0.090
0.060
0.007
-0.069
-0.123
-0.083
-0.005
0.038
0.038
0.020
0.001
-0.013
-0.022
-0.028
-0.030
-0.032
-0.032
-0.033
-0.032
-0.031
-0.029
-0.027
-0.024
-0.021
-0.019
-0.017
-0.016
-0.015
-0.015
-0.016
-0.017
-0.018
-0.020
-0.021
0.018
0.024
0.031
0.039
0.048
0.059
0.070
0.083
0.095
0.107
0.118
0.127
0.133
0.137
0.137
0.135
0.130
0.123
0.110
0.088
0.044
-0.053
-0.233
-0.414
-0.274
-0.025
0.097
0.100
0.061
0.024
-0.002
-0.018
-0.027
-0.033
-0.036
-0.037
-0.038
-0.037
-0.035
-0.032
-0.028
-0.024
-0.019
-0.016
-0.013
-0.012
-0.011
-0.011
-0.012
-0.014
-0.016
-0.018
-0.020
0.019
0.025
0.032
0.041
0.051
0.062
0.074
0.087
0.100
0.112
0.124
0.133
0.139
0.142
0.142
0.140
0.134
0.126
0.112
0.087
0.033
-0.088
-0.360
-0.723
-0.681
-0.345
0.212
0.221
0.127
0.058
0.016
-0.009
-0.025
-0.035
-0.041
-0.044
-0.044
-0.042
-0.039
-0.034
-0.027
-0.021
-0.015
-0.011
-0.007
-0.005
-0.005
-0.005
-0.007
-0.009
-0.012
-0.015
-0.018
0.019
0.026
0.034
0.042
0.053
0.064
0.077
0.090
0.104
0.117
0.128
0.137
0.143
0.146
0.146
0.142
0.137
0.128
0.114
0.090
0.043
-0.047
-0.197
-0.239
-6.366
-5.525
0.876
0.421
0.202
0.098
0.039
0.003
-0.022
-0.038
-0.049
-0.053
-0.050
-0.044
-0.038
-0.031
-0.022
-0.013
-0.006
-0.001
0.002
0.005
0.005
0.004
0.001
-0.003
-0.007
-0.011
-0.015
0.020
0.027
0.035
0.044
0.055
0.067
0.080
0.094
0.108
0.122
0.133
0.142
0.148
0.150
0.149
0.145
0.139
0.129
0.116
0.096
0.064
0.016
-0.024
-0.073
-1.989
0.876
1.950
0.515
0.248
0.138
0.068
0.019
-0.016
-0.043
-0.061
-0.065
-0.051
-0.033
-0.025
-0.016
0.005
0.015
0.014
0.015
0.018
0.020
0.020
0.017
0.012
0.006
0.
-0.006
-0.012
0.020
0.027
0.036
0.045
0.057
0.070
0.084
0.100
0.115
0.130
0.142
0.151
0.157
0.159
0.157
0.151
0.143
0.132
0.120
0.103
0.079
0.052
0.028
-0.007
-0.065
0.307
0.542
0.355
0.249
0.178
0.103
0.040
-0.008
-0.045
-0.074
-0.077
-0.031
0.040
0.030
0.014
0.108
0.102
0.054
0.040
0.041
0.043
0.042
0.037
0.028
0.019
0.009
0.000
-0.007
0.020
0.028
0.037
0.047
0.060
0.074
0.090
0.108
0.126
0.143
0.158
0.170
0.177
0.179
0.176
0.166
0.153
0.140
0.126
0.108
0.087
0.064
0.041
0.023
0.034
0.107
0.179
0.207
0.229
0.207
0.134
0.061
0.007
-0.034
-0.070
-0.074
0.054
0.368
0.202
-0.143
0.443
0.279
0.101
0.072
0.074
0.078
0.075
0.065
0.051
0.036
0.021
0.008
-0.002
0.020
0.028
0.038
0.049
0.063
0.080
0.099
0.121
0.144
0.167
0.187
0.204
0.221
0.233
0.225
0.201
0.177
0.156
0.137
0.117
0.093
0.066
0.036
0.005
-0.016
-0.011
0.032
0.106
0.179
0.195
0.140
0.074
0.034
0.027
0.033
0.043
0.191
1.239
0.883
-1.018
0.485
0.222
0.109
0.103
0.119
0.129
0.123
0.106
0.082
0.058
0.036
0.018
0.004
0.020
0.028
0.039
0.052
0.068
0.088
0.112
0.140
0.172
0.205
0.237
0.269
0.322
0.396
0.374
0.291
0.229
0.190
0.161
0.133
0.103
0.069
0.030
-0.016
-0.062
-0.083
-0.044
0.042
0.123
0.149
0.118
0.072
0.066
0.183
0.443
0.468
0.267
0.232
-0.039
-0.484
0.189
0.079
0.085
0.133
0.182
0.205
0.195
0.164
0.124
0.086
0.054
0.029
0.010
0.020
0.029
0.040
0.054
0.073
0.097
0.127
0.165
0.211
0.263
0.313
0.367
0.536
1.039
0.862
0.483
0.332
0.253
0.201
0.160
0.121
0.078
0.032
-0.018
-0.067
-0.082
-0.037
0.032
0.086
0.102
0.081
0.047
0.026
0.306
2.680
1.206
0.437
0.600
0.329
-0.187
-0.097
-0.021
0.047
0.157
0.265
0.317
0.300
0.243
0.176
0.118
0.072
0.039
0.016
0.019
0.028
0.041
0.057
0.078
0.107
0.145
0.196
0.261
0.339
0.416
0.478
0.641
1.975
1.520
0.835
0.532
0.370
0.264
0.197
0.145
0.094
0.044
-0.004
-0.035
-0.010
0.190
0.083
0.073
0.066
0.043
0.009
-0.208
-1.675
0.970
0.732
0.301
0.400
0.183
-0.058
0.059
0.025
-0.006
0.135
0.351
0.469
0.445
0.342
0.235
0.150
0.090
0.048
0.020
0.018
0.028
0.041
0.058
0.082
0.115
0.161
0.226
0.313
0.424
0.539
0.602
0.542
0.960
2.866
1.603
0.920
0.673
0.339
0.241
0.176
0.116
0.063
0.023
0.007
0.037
0.239
0.119
0.090
0.043
0.008
-0.021
-0.204
-0.851
-0.105
0.388
3.750
0.242
0.206
1.825
1.949
0.672
0.027
-0.035
0.339
0.636
0.617
0.444
0.285
0.174
0.101
0.052
0.021
0.016
0.026
0.040
0.058
0.084
0.120
0.173
0.249
0.357
0.498
0.658
0.751
0.714
2.229
6.822
1.534
0.859
0.631
0.377
0.288
0.215
0.144
0.092
0.074
0.086
0.095
0.021
0.359
0.203
0.032
-0.039
-0.055
-0.078
-0.107
-0.124
0.053
0.799
-0.222
-0.345
2.941
5.015
5.374
0.508
-0.689
-0.052
0.659
0.706
0.485
0.300
0.179
0.100
0.050
0.018
0.014
0.024
0.037
0.056
0.082
0.120
0.175
0.256
0.373
0.532
0.715
0.824
0.604
-0.707
-1.996
0.170
0.457
0.425
0.370
0.331
0.256
0.172
0.137
0.184
0.357
0.410
0.589
1.409
0.497
0.005
-0.119
-0.096
-0.050
-0.053
-0.218
-0.626
-0.665
0.142
3.379
0.228
0.980
2.690
-0.788
-2.648
-0.991
0.288
0.538
0.412
0.264
0.157
0.087
0.041
0.010
0.011
0.020
0.033
0.051
0.076
0.113
0.166
0.243
0.352
0.500
0.666
0.761
0.575
-0.152
-0.601
0.023
0.288
0.320
0.304
0.297
0.244
0.177
0.188
0.370
1.457
3.603
-0.768
5.767
1.075
-0.115
-0.248
-0.143
-0.005
0.102
-0.113
-0.787
-0.843
0.313
1.153
-0.717
-0.377
-0.414
-1.695
-2.693
-1.194
-0.065
0.267
0.266
0.189
0.116
0.062
0.025
-0.001
0.007
0.016
0.028
0.044
0.067
0.100
0.146
0.212
0.301
0.415
0.533
0.601
0.528
0.310
0.159
0.185
0.229
0.217
0.172
0.154
0.154
0.148
0.252
0.594
1.383
-0.482
-10.729
1.307
0.546
-0.294
-0.345
-0.186
0.014
0.253
0.189
0.078
0.475
0.337
-2.057
-8.429
-1.023
-0.443
-0.853
-1.060
-0.606
-0.120
0.099
0.137
0.108
0.067
0.032
0.005
-0.015
0.003
0.011
0.021
0.036
0.055
0.082
0.120
0.171
0.236
0.313
0.387
0.428
0.406
0.329
0.248
0.201
0.169
0.129
0.080
0.062
0.068
0.068
0.343
1.926
1.616
1.150
0.809
-1.296
-0.468
-0.413
-0.360
-0.233
-0.070
0.117
0.278
0.614
1.322
0.598
-0.652
1.134
0.803
0.362
-0.152
-0.308
-0.232
-0.084
0.014
0.046
0.040
0.020
0.000
-0.017
-0.030
-0.002
0.005
0.014
0.026
0.042
0.063
0.092
0.128
0.173
0.221
0.265
0.289
0.282
0.247
0.201
0.156
0.114
0.071
0.034
0.009
-0.032
-0.131
-0.165
2.301
0.582
0.404
-1.270
-3.409
-0.693
-0.465
-0.393
-0.334
-0.190
-0.004
0.308
0.844
0.920
0.020
-0.168
2.115
3.166
1.280
0.364
0.083
-0.078
-0.073
-0.039
-0.018
-0.015
-0.021
-0.030
-0.039
-0.046
-0.007
-0.001
0.006
0.015
0.028
0.044
0.064
0.090
0.118
0.148
0.173
0.187
0.184
0.167
0.139
0.106
0.073
0.039
0.009
-0.029
-0.110
-0.326
-1.123
-7.346
-0.619
0.925
-0.898
-1.063
-0.548
-0.302
-0.426
-0.591
-0.332
-0.142
0.240
2.421
1.008
0.033
0.079
1.213
5.916
-0.319
0.648
0.350
-0.080
-0.111
-0.090
-0.070
-0.059
-0.056
-0.057
-0.059
-0.061
-0.012
-0.008
-0.002
0.005
0.014
0.026
0.040
0.056
0.074
0.092
0.106
0.114
0.113
0.103
0.087
0.066
0.045
0.023
0.
-0.039
-0.125
-0.328
-0.819
-1.638
1.178
0.491
-0.569
-0.183
0.991
0.581
-0.085
-0.399
-0.286
-0.285
-0.633
-0.189
-0.076
-0.199
-0.040
0.455
1.292
-10.333
-9.074
-0.583
-0.255
-0.187
-0.144
-0.115
-0.097
-0.087
-0.081
-0.078
-0.076
-0.017
-0.014
-0.010
-0.005
0.001
0.009
0.018
0.028
0.039
0.049
0.057
0.061
0.060
0.054
0.045
0.035
0.024
0.014
0.000
-0.031
-0.105
-0.245
-0.445
-0.618
-0.795
-1.116
-0.965
0.499
1.312
0.686
0.227
0.115
0.007
-0.154
-0.416
-2.729
-1.001
-0.371
-0.169
-0.066
-0.423
-1.937
-2.002
-0.771
-0.391
-0.266
-0.198
-0.156
-0.130
-0.113
-0.102
-0.095
-0.089
-0.022
-0.020
-0.018
-0.015
-0.011
-0.006
-0.001
0.005
0.011
0.015
0.019
0.020
0.019
0.016
0.012
0.007
0.005
0.005
0.005
-0.012
-0.084
-0.223
-0.334
-0.268
0.666
2.146
-0.350
-0.165
-0.752
-0.223
0.052
0.175
0.106
0.099
0.480
0.552
-0.298
-0.259
-0.138
-0.110
-0.285
-0.590
-0.674
-0.554
-0.446
-0.338
-0.251
-0.195
-0.160
-0.137
-0.122
-0.110
-0.101
-0.027
-0.026
-0.025
-0.023
-0.022
-0.020
-0.017
-0.015
-0.013
-0.012
-0.012
-0.013
-0.015
-0.017
-0.019
-0.020
-0.016
-0.006
0.012
0.026
-0.027
-0.241
-0.424
-0.277
0.976
4.358
0.083
-1.347
-2.629
-0.700
-0.134
-0.006
-0.040
0.157
0.971
0.015
-0.233
-0.194
-0.105
-0.085
-0.198
-0.337
-0.383
-0.471
-0.526
-0.413
-0.303
-0.231
-0.188
-0.159
-0.139
-0.124
-0.113
-0.032
-0.032
-0.032
-0.032
-0.032
-0.032
-0.032
-0.033
-0.034
-0.036
-0.038
-0.041
-0.045
-0.049
-0.051
-0.052
-0.046
-0.032
-0.001
0.019
-0.055
-0.010
-0.332
-0.447
-1.509
-0.663
-0.314
-0.548
-0.669
-0.316
-0.061
-0.041
-0.330
-1.625
-9.164
-1.693
-0.457
-0.235
-0.112
0.027
-0.237
-0.369
-0.466
-0.608
-0.624
-0.480
-0.349
-0.265
-0.213
-0.179
-0.155
-0.137
-0.123
-0.036
-0.037
-0.038
-0.039
-0.041
-0.043
-0.045
-0.049
-0.053
-0.057
-0.063
-0.069
-0.075
-0.081
-0.086
-0.089
-0.091
-0.090
-0.087
-0.355
-5.395
-2.094
-0.063
-0.193
1.047
2.101
-0.277
-0.311
-0.203
0.
0.172
0.007
-0.436
-1.973
-7.102
-1.831
-0.514
-0.280
-0.211
-0.203
-0.350
-0.437
-0.443
-0.566
-0.651
-0.535
-0.396
-0.299
-0.238
-0.198
-0.170
-0.148
-0.132
-0.041
-0.042
-0.044
-0.047
-0.049
-0.053
-0.058
-0.063
-0.070
-0.078
-0.087
-0.097
-0.106
-0.116
-0.125
-0.136
-0.155
-0.195
-0.279
-0.220
-1.950
-2.475
-0.057
-0.307
-0.354
-0.432
-0.419
-0.289
-0.115
0.203
0.480
0.055
-0.289
-0.634
-0.676
-0.427
-0.334
-0.272
-0.283
-0.342
-0.433
-0.538
-0.596
-0.759
-0.835
-0.657
-0.462
-0.338
-0.264
-0.217
-0.183
-0.158
-0.139
-0.044
-0.047
-0.050
-0.053
-0.057
-0.062
-0.069
-0.077
-0.087
-0.098
-0.111
-0.126
-0.140
-0.155
-0.170
-0.191
-0.231
-0.340
-0.752
-2.252
4.858
0.244
-1.634
-2.038
-0.743
-0.470
-0.346
-0.237
-0.076
0.156
0.178
0.023
-0.233
-0.279
0.016
-0.025
-0.203
-0.235
-0.336
-0.382
-0.338
-0.627
-1.098
-1.705
-1.532
-0.914
-0.557
-0.382
-0.290
-0.233
-0.195
-0.166
-0.145
-0.048
-0.051
-0.055
-0.059
-0.064
-0.071
-0.079
-0.090
-0.103
-0.118
-0.136
-0.156
-0.177
-0.198
-0.220
-0.250
-0.307
-0.448
-0.913
-2.640
-1.791
-0.833
-5.584
-6.136
-0.800
-0.324
-0.240
-0.189
-0.108
-0.023
-0.047
-0.169
-0.262
-0.268
-0.190
-0.156
-0.144
-0.167
-0.416
-0.330
1.790
-0.267
-1.521
-4.274
-3.083
-1.181
-0.629
-0.415
-0.309
-0.246
-0.203
-0.172
-0.149
-0.051
-0.055
-0.059
-0.064
-0.071
-0.079
-0.089
-0.102
-0.117
-0.137
-0.161
-0.187
-0.216
-0.245
-0.274
-0.312
-0.380
-0.513
-0.748
-1.039
-1.026
-0.503
0.313
-0.278
-0.160
-0.135
-0.152
-0.149
-0.128
-0.103
-0.110
-0.167
-0.242
-0.269
-0.242
-0.206
-0.179
-0.181
-0.310
-0.010
2.301
2.129
-1.022
-2.670
-2.201
-1.061
-0.610
-0.416
-0.316
-0.252
-0.207
-0.174
-0.150
-0.054
-0.058
-0.063
-0.069
-0.076
-0.085
-0.097
-0.112
-0.131
-0.154
-0.183
-0.217
-0.254
-0.291
-0.327
-0.371
-0.451
-0.609
-0.800
-0.876
-0.942
-0.832
0.191
0.714
0.195
-0.040
-0.112
-0.123
-0.127
-0.110
-0.054
-0.050
-0.151
-0.195
-0.165
-0.176
-0.279
-0.410
-0.472
-0.183
1.604
3.682
-0.402
-1.189
-1.079
-0.748
-0.516
-0.385
-0.304
-0.247
-0.204
-0.172
-0.148
-0.057
-0.061
-0.066
-0.072
-0.080
-0.090
-0.103
-0.120
-0.141
-0.168
-0.202
-0.242
-0.287
-0.331
-0.370
-0.412
-0.490
-0.662
-0.865
-0.886
-1.397
-3.211
-0.970
-0.024
-0.035
-0.148
-0.164
-0.137
-0.144
-0.133
-0.030
0.034
0.003
0.184
0.233
0.112
-0.294
-0.567
-0.526
-1.094
0.995
0.449
-0.508
-0.709
-0.633
-0.503
-0.398
-0.327
-0.273
-0.229
-0.192
-0.164
-0.143
-0.059
-0.063
-0.068
-0.075
-0.083
-0.094
-0.107
-0.125
-0.147
-0.176
-0.213
-0.257
-0.306
-0.355
-0.393
-0.423
-0.467
-0.558
-0.633
-0.506
-0.507
-1.051
-0.689
-0.406
-0.335
-0.334
-0.258
-0.179
-0.182
-0.203
-0.158
-0.092
0.067
0.794
0.998
1.514
-0.254
-0.950
0.908
-0.120
-3.983
-0.975
-0.467
-0.383
-0.308
-0.291
-0.274
-0.253
-0.228
-0.200
-0.174
-0.152
-0.135
-0.060
-0.065
-0.070
-0.077
-0.085
-0.096
-0.110
-0.127
-0.149
-0.179
-0.215
-0.259
-0.307
-0.353
-0.386
-0.402
-0.411
-0.417
-0.371
-0.088
0.459
0.253
-0.266
-0.432
-0.442
-0.408
-0.301
-0.219
-0.253
-0.357
-0.438
-0.442
-0.250
0.198
1.176
6.301
-1.598
-11.613
1.175
3.915
0.413
-0.232
-0.151
-0.081
-0.001
-0.055
-0.147
-0.176
-0.177
-0.167
-0.152
-0.138
-0.125
-0.061
-0.066
-0.071
-0.078
-0.086
-0.097
-0.110
-0.127
-0.148
-0.175
-0.208
-0.247
-0.290
-0.328
-0.354
-0.364
-0.357
-0.337
-0.275
-0.098
0.146
-0.014
-0.464
-0.627
-0.544
-0.397
-0.253
-0.196
-0.358
-0.689
-1.036
-1.419
-0.922
-0.434
1.349
4.185
-0.504
-0.546
0.520
0.758
0.548
0.352
0.172
0.172
0.604
0.326
-0.034
-0.112
-0.133
-0.135
-0.130
-0.123
-0.115
-0.062
-0.066
-0.072
-0.078
-0.086
-0.096
-0.108
-0.124
-0.143
-0.166
-0.195
-0.227
-0.261
-0.291
-0.311
-0.318
-0.314
-0.303
-0.285
-0.262
-0.350
-0.889
-1.560
-1.350
-0.806
-0.379
0.021
0.232
-0.001
-1.462
-2.093
-6.797
-1.843
-0.478
-1.005
-7.870
-1.406
-0.061
0.113
0.263
0.443
0.545
0.276
0.110
0.654
0.349
0.
-0.072
-0.099
-0.109
-0.111
-0.110
-0.106
-0.062
-0.067
-0.072
-0.078
-0.085
-0.094
-0.105
-0.119
-0.135
-0.155
-0.178
-0.203
-0.229
-0.251
-0.266
-0.274
-0.278
-0.288
-0.329
-0.462
-0.976
-3.021
-6.305
-3.300
-1.235
-0.379
1.006
1.283
0.776
-2.279
-1.893
-3.104
0.637
-0.077
-1.059
-3.104
-0.481
0.284
0.238
0.258
0.356
0.431
0.161
-0.347
-0.196
0.025
-0.006
-0.049
-0.076
-0.091
-0.097
-0.099
-0.098
-0.062
-0.067
-0.071
-0.077
-0.084
-0.092
-0.102
-0.113
-0.127
-0.143
-0.160
-0.179
-0.198
-0.214
-0.225
-0.233
-0.241
-0.265
-0.336
-0.563
-1.347
-4.838
-16.104
-4.791
-1.365
-0.391
0.105
0.151
-0.520
-1.161
-0.605
-0.651
-10.425
-2.930
-0.040
-0.296
0.814
1.712
0.866
0.309
0.250
0.284
0.178
0.218
0.678
0.216
0.031
-0.031
-0.061
-0.078
-0.087
-0.090
-0.091
-0.062
-0.066
-0.071
-0.076
-0.082
-0.089
-0.097
-0.107
-0.118
-0.130
-0.144
-0.158
-0.171
-0.181
-0.188
-0.193
-0.197
-0.211
-0.261
-0.418
-0.894
-2.198
-3.620
-2.092
-0.708
-0.147
0.123
0.244
-0.216
-1.370
4.303
1.593
-2.263
2.273
-0.062
-0.496
1.693
5.273
1.071
0.104
0.087
0.156
0.195
0.343
0.488
0.214
0.045
-0.022
-0.053
-0.071
-0.080
-0.084
-0.086
-0.062
-0.065
-0.069
-0.074
-0.079
-0.086
-0.093
-0.101
-0.109
-0.119
-0.129
-0.138
-0.147
-0.153
-0.155
-0.153
-0.145
-0.133
-0.113
-0.083
-0.036
-0.017
-0.011
0.294
0.405
0.360
0.488
1.280
4.900
-1.922
2.074
0.494
-0.408
-0.980
-5.615
-2.196
-0.998
-0.530
-0.428
-0.291
-0.074
0.045
0.109
0.155
0.165
0.092
0.017
-0.028
-0.053
-0.068
-0.076
-0.080
-0.082
-0.061
-0.064
-0.068
-0.072
-0.077
-0.082
-0.088
-0.094
-0.101
-0.109
-0.116
-0.122
-0.127
-0.129
-0.126
-0.116
-0.094
-0.049
0.046
0.257
0.735
1.520
2.124
3.370
1.951
0.918
0.758
1.471
5.053
1.086
-0.636
-0.518
-0.501
-0.983
-2.566
-0.448
-0.471
-0.810
-0.448
-0.295
-0.135
-0.034
0.019
0.044
0.043
0.017
-0.015
-0.040
-0.057
-0.068
-0.075
-0.078
-0.080
-0.060
-0.063
-0.067
-0.070
-0.074
-0.079
-0.084
-0.089
-0.094
-0.099
-0.104
-0.108
-0.110
-0.108
-0.101
-0.084
-0.050
0.017
0.157
0.460
1.111
2.191
2.998
4.282
2.394
1.074
0.644
0.658
4.619
-0.578
-1.741
-0.403
-0.381
-0.487
-0.897
-0.218
-0.132
-0.293
-0.255
-0.209
-0.139
-0.078
-0.039
-0.020
-0.017
-0.026
-0.040
-0.053
-0.063
-0.070
-0.074
-0.077
-0.078
-0.059
-0.062
-0.065
-0.068
-0.072
-0.076
-0.080
-0.084
-0.088
-0.091
-0.095
-0.096
-0.096
-0.092
-0.081
-0.060
-0.020
0.056
0.203
0.497
1.088
2.097
2.572
2.203
1.587
1.016
0.647
0.328
-0.085
-2.738
0.607
1.281
0.142
-0.062
-0.904
-0.622
-1.304
-0.666
-0.327
-0.208
-0.144
-0.101
-0.072
-0.057
-0.050
-0.052
-0.057
-0.063
-0.068
-0.072
-0.074
-0.076
-0.076
-0.058
-0.061
-0.063
-0.066
-0.069
-0.072
-0.076
-0.079
-0.082
-0.085
-0.086
-0.087
-0.084
-0.078
-0.066
-0.043
-0.003
0.069
0.197
0.424
0.811
1.329
1.611
1.531
1.370
1.175
0.956
0.810
0.737
1.963
7.365
3.993
-3.714
0.218
5.713
1.889
-9.600
-1.349
-0.428
-0.222
-0.149
-0.113
-0.090
-0.076
-0.069
-0.067
-0.068
-0.070
-0.072
-0.074
-0.075
-0.075
-0.075
-0.057
-0.059
-0.062
-0.064
-0.067
-0.070
-0.072
-0.075
-0.077
-0.079
-0.079
-0.078
-0.075
-0.068
-0.055
-0.033
0.004
0.067
0.169
0.332
0.573
0.875
1.178
1.477
1.806
1.856
1.547
1.840
2.010
1.782
1.705
0.535
-9.520
3.300
4.557
-0.158
-2.672
-0.946
-0.377
-0.209
-0.146
-0.115
-0.097
-0.086
-0.079
-0.075
-0.074
-0.074
-0.074
-0.075
-0.075
-0.075
-0.074
-0.056
-0.058
-0.060
-0.062
-0.065
-0.067
-0.069
-0.071
-0.072
-0.073
-0.073
-0.072
-0.068
-0.061
-0.048
-0.028
0.005
0.057
0.138
0.261
0.442
0.715
1.187
2.076
3.114
3.261
0.599
2.954
2.004
1.269
0.888
0.546
0.073
0.868
1.054
0.109
-0.428
-0.383
-0.249
-0.171
-0.132
-0.111
-0.098
-0.089
-0.083
-0.079
-0.077
-0.076
-0.075
-0.075
-0.074
-0.074
-0.073
-0.055
-0.057
-0.058
-0.060
-0.062
-0.064
-0.066
-0.068
-0.069
-0.069
-0.069
-0.067
-0.063
-0.056
-0.044
-0.026
0.003
0.046
0.111
0.210
0.363
0.633
1.239
2.982
3.786
5.375
2.753
3.046
2.031
1.091
0.647
0.419
0.295
0.306
0.256
0.047
-0.123
-0.172
-0.157
-0.133
-0.115
-0.103
-0.094
-0.088
-0.084
-0.080
-0.078
-0.077
-0.075
-0.075
-0.074
-0.073
-0.072
-0.054
-0.055
-0.057
-0.059
-0.060
-0.062
-0.063
-0.065
-0.065
-0.065
-0.065
-0.063
-0.059
-0.052
-0.042
-0.026
-0.002
0.034
0.087
0.167
0.293
0.512
0.934
1.683
2.287
3.705
3.403
2.165
1.524
0.867
0.498
0.307
0.204
0.144
0.084
0.005
-0.064
-0.100
-0.109
-0.106
-0.100
-0.095
-0.090
-0.086
-0.082
-0.080
-0.078
-0.076
-0.075
-0.074
-0.073
-0.072
-0.071
-0.052
-0.054
-0.055
-0.057
-0.058
-0.060
-0.061
-0.062
-0.062
-0.062
-0.061
-0.059
-0.056
-0.050
-0.041
-0.027
-0.007
0.022
0.064
0.126
0.222
0.371
0.604
0.912
1.253
1.604
1.554
1.217
0.894
0.583
0.358
0.220
0.135
0.077
0.030
-0.014
-0.051
-0.074
-0.086
-0.089
-0.089
-0.087
-0.085
-0.082
-0.080
-0.078
-0.076
-0.075
-0.074
-0.072
-0.071
-0.070
-0.069
-0.051
-0.053
-0.054
-0.055
-0.057
-0.058
-0.059
-0.059
-0.060
-0.060
-0.059
-0.057
-0.053
-0.048
-0.041
-0.029
-0.013
0.010
0.043
0.089
0.156
0.252
0.382
0.537
0.693
0.803
0.793
0.675
0.522
0.367
0.240
0.149
0.086
0.040
0.005
-0.024
-0.048
-0.064
-0.074
-0.079
-0.081
-0.081
-0.080
-0.079
-0.077
-0.076
-0.074
-0.073
-0.072
-0.071
-0.070
-0.069
-0.068
-0.050
-0.052
-0.053
-0.054
-0.055
-0.056
-0.057
-0.057
-0.058
-0.057
-0.056
-0.055
-0.052
-0.047
-0.041
-0.032
-0.019
-0.001
0.024
0.057
0.103
0.162
0.236
0.316
0.390
0.434
0.429
0.381
0.306
0.225
0.152
0.094
0.050
0.016
-0.010
-0.031
-0.048
-0.060
-0.067
-0.072
-0.075
-0.076
-0.076
-0.075
-0.074
-0.073
-0.072
-0.071
-0.070
-0.069
-0.068
-0.067
-0.066
-0.049
-0.050
-0.051
-0.053
-0.053
-0.054
-0.055
-0.056
-0.056
-0.055
-0.055
-0.053
-0.051
-0.047
-0.042
-0.034
-0.024
-0.011
0.007
0.031
0.061
0.098
0.140
0.184
0.221
0.240
0.238
0.215
0.176
0.132
0.089
0.053
0.022
-0.002
-0.021
-0.036
-0.048
-0.057
-0.064
-0.068
-0.070
-0.072
-0.072
-0.072
-0.072
-0.071
-0.070
-0.069
-0.069
-0.068
-0.067
-0.066
-0.065
0.009
0.012
0.016
0.021
0.025
0.031
0.036
0.042
0.048
0.054
0.059
0.064
0.067
0.069
0.070
0.070
0.068
0.065
0.061
0.056
0.050
0.044
0.037
0.030
0.023
0.015
0.007
0.000
-0.005
-0.010
-0.013
-0.015
-0.016
-0.017
-0.018
-0.018
-0.019
-0.019
-0.019
-0.020
-0.020
-0.020
-0.020
-0.021
-0.021
-0.021
-0.021
-0.021
-0.022
-0.022
-0.023
-0.023
-0.024
0.011
0.015
0.019
0.024
0.030
0.036
0.043
0.051
0.058
0.065
0.072
0.078
0.082
0.084
0.085
0.085
0.083
0.079
0.074
0.069
0.062
0.055
0.047
0.038
0.029
0.019
0.009
0.000
-0.008
-0.013
-0.017
-0.019
-0.020
-0.020
-0.020
-0.020
-0.020
-0.020
-0.020
-0.021
-0.021
-0.021
-0.021
-0.021
-0.021
-0.021
-0.021
-0.021
-0.022
-0.022
-0.023
-0.023
-0.024
0.012
0.017
0.022
0.028
0.035
0.042
0.051
0.060
0.069
0.078
0.086
0.093
0.098
0.101
0.103
0.102
0.099
0.095
0.089
0.083
0.075
0.067
0.058
0.048
0.036
0.023
0.010
-0.002
-0.012
-0.018
-0.022
-0.023
-0.024
-0.023
-0.023
-0.022
-0.022
-0.022
-0.022
-0.022
-0.022
-0.021
-0.021
-0.021
-0.021
-0.021
-0.021
-0.021
-0.021
-0.022
-0.022
-0.023
-0.024
0.014
0.019
0.025
0.032
0.040
0.049
0.059
0.069
0.080
0.091
0.101
0.110
0.116
0.120
0.121
0.120
0.117
0.112
0.105
0.098
0.089
0.079
0.068
0.057
0.044
0.029
0.011
-0.005
-0.017
-0.025
-0.028
-0.029
-0.029
-0.027
-0.026
-0.025
-0.025
-0.024
-0.024
-0.023
-0.023
-0.022
-0.022
-0.021
-0.021
-0.020
-0.020
-0.020
-0.021
-0.021
-0.022
-0.023
-0.023
0.016
0.021
0.028
0.035
0.044
0.054
0.066
0.079
0.092
0.105
0.117
0.127
0.134
0.138
0.139
0.138
0.134
0.129
0.121
0.112
0.101
0.086
0.071
0.058
0.046
0.032
0.012
-0.007
-0.022
-0.031
-0.035
-0.035
-0.034
-0.032
-0.030
-0.029
-0.028
-0.027
-0.026
-0.025
-0.024
-0.023
-0.022
-0.021
-0.020
-0.020
-0.019
-0.019
-0.020
-0.020
-0.021
-0.022
-0.023
0.017
0.023
0.030
0.039
0.048
0.060
0.073
0.087
0.102
0.117
0.131
0.142
0.150
0.155
0.156
0.155
0.150
0.144
0.135
0.124
0.107
0.079
0.043
0.017
0.019
0.028
0.019
-0.002
-0.021
-0.032
-0.039
-0.040
-0.039
-0.037
-0.035
-0.033
-0.032
-0.031
-0.030
-0.028
-0.026
-0.024
-0.022
-0.021
-0.019
-0.018
-0.018
-0.018
-0.018
-0.019
-0.020
-0.021
-0.022
0.018
0.025
0.032
0.041
0.052
0.064
0.079
0.094
0.111
0.128
0.143
0.155
0.164
0.169
0.170
0.168
0.163
0.156
0.146
0.131
0.101
0.033
-0.088
-0.189
-0.113
0.019
0.056
0.031
-0.001
-0.024
-0.037
-0.042
-0.042
-0.041
-0.040
-0.038
-0.037
-0.036
-0.034
-0.032
-0.029
-0.025
-0.022
-0.019
-0.017
-0.016
-0.015
-0.015
-0.016
-0.017
-0.018
-0.020
-0.021
0.019
0.026
0.034
0.043
0.055
0.068
0.083
0.100
0.117
0.135
0.151
0.164
0.173
0.178
0.179
0.176
0.171
0.163
0.151
0.130
0.079
-0.068
-0.492
-1.187
-0.624
0.118
0.220
0.138
0.053
0.001
-0.027
-0.039
-0.044
-0.045
-0.046
-0.046
-0.045
-0.043
-0.040
-0.036
-0.031
-0.026
-0.021
-0.017
-0.014
-0.012
-0.011
-0.011
-0.012
-0.014
-0.015
-0.018
-0.020
0.020
0.027
0.035
0.045
0.056
0.070
0.086
0.103
0.121
0.139
0.155
0.168
0.177
0.182
0.183
0.180
0.174
0.165
0.152
0.126
0.057
-0.166
-1.065
-6.737
-0.781
1.337
0.729
0.352
0.148
0.044
-0.007
-0.032
-0.043
-0.050
-0.055
-0.057
-0.056
-0.052
-0.047
-0.040
-0.032
-0.024
-0.017
-0.011
-0.007
-0.005
-0.004
-0.005
-0.006
-0.009
-0.012
-0.015
-0.018
0.020
0.027
0.035
0.046
0.057
0.071
0.087
0.104
0.122
0.140
0.156
0.169
0.178
0.182
0.182
0.179
0.173
0.164
0.150
0.123
0.060
-0.123
-0.681
-1.892
4.347
2.667
1.227
0.566
0.251
0.103
0.026
-0.016
-0.041
-0.058
-0.071
-0.076
-0.071
-0.060
-0.049
-0.038
-0.025
-0.014
-0.006
-0.001
0.004
0.006
0.007
0.005
0.002
-0.002
-0.006
-0.011
-0.015
0.020
0.027
0.036
0.046
0.058
0.072
0.088
0.105
0.123
0.140
0.156
0.169
0.177
0.180
0.180
0.175
0.169
0.160
0.147
0.127
0.083
-0.010
-0.171
-0.293
-0.100
0.533
0.909
0.582
0.329
0.181
0.078
0.011
-0.036
-0.072
-0.101
-0.113
-0.095
-0.058
-0.027
-0.002
0.022
0.027
0.021
0.020
0.023
0.024
0.024
0.020
0.015
0.008
0.001
-0.005
-0.011
0.020
0.027
0.036
0.046
0.059
0.073
0.089
0.106
0.124
0.143
0.159
0.172
0.181
0.183
0.180
0.173
0.165
0.156
0.145
0.128
0.100
0.055
0.001
-0.033
0.033
0.301
0.490
0.445
0.409
0.320
0.164
0.048
-0.029
-0.094
-0.161
-0.201
-0.143
0.000
0.119
0.182
0.275
0.184
0.083
0.055
0.053
0.053
0.050
0.043
0.033
0.022
0.011
0.002
-0.006
0.019
0.027
0.036
0.047
0.059
0.074
0.091
0.110
0.129
0.150
0.169
0.187
0.198
0.199
0.190
0.176
0.164
0.155
0.143
0.128
0.105
0.072
0.034
0.005
0.009
0.075
0.162
0.278
0.543
0.539
0.265
0.090
-0.015
-0.110
-0.256
-0.419
-0.276
0.234
0.801
0.929
1.946
0.644
0.170
0.106
0.101
0.099
0.092
0.078
0.060
0.042
0.025
0.011
-0.001
0.019
0.027
0.036
0.047
0.061
0.077
0.095
0.116
0.140
0.165
0.195
0.225
0.251
0.257
0.232
0.195
0.171
0.158
0.148
0.132
0.107
0.071
0.024
-0.037
-0.112
-0.164
-0.098
0.108
0.423
0.513
0.305
0.120
0.018
-0.058
-0.229
-0.571
-0.390
0.315
3.816
4.162
1.925
0.567
0.218
0.171
0.177
0.176
0.159
0.131
0.099
0.068
0.042
0.022
0.006
0.018
0.026
0.036
0.048
0.063
0.081
0.102
0.127
0.157
0.194
0.242
0.308
0.393
0.457
0.374
0.248
0.190
0.174
0.164
0.147
0.118
0.073
0.011
-0.079
-0.228
-0.384
-0.294
0.001
0.259
0.360
0.256
0.123
0.068
0.143
0.380
0.887
1.242
-6.819
0.545
2.377
1.113
0.352
0.243
0.274
0.311
0.310
0.271
0.213
0.154
0.103
0.064
0.034
0.013
0.017
0.026
0.036
0.049
0.065
0.086
0.111
0.142
0.181
0.233
0.313
0.437
0.687
1.429
0.910
0.350
0.235
0.212
0.200
0.178
0.143
0.088
0.016
-0.082
-0.228
-0.367
-0.268
-0.003
0.186
0.236
0.174
0.103
0.090
0.359
1.768
3.521
1.440
0.199
1.008
0.121
0.100
0.186
0.314
0.469
0.569
0.557
0.462
0.340
0.231
0.147
0.088
0.047
0.020
0.016
0.025
0.036
0.050
0.068
0.091
0.121
0.160
0.210
0.278
0.378
0.519
0.601
3.102
0.929
0.396
0.329
0.292
0.259
0.226
0.180
0.114
0.035
-0.052
-0.140
-0.174
-0.061
0.044
0.126
0.141
0.106
0.097
0.202
-0.042
1.149
2.107
-1.694
0.924
0.269
-1.980
-0.522
0.188
0.481
0.815
1.054
1.014
0.789
0.527
0.326
0.194
0.111
0.059
0.025
0.015
0.023
0.035
0.050
0.069
0.096
0.131
0.177
0.238
0.318
0.420
0.501
-0.044
-9.620
-2.039
0.536
0.486
0.426
0.344
0.292
0.230
0.150
0.060
-0.025
-0.078
-0.082
-0.043
0.052
0.108
0.086
0.059
0.070
-0.004
-0.192
-0.041
-1.706
-5.950
-0.115
-0.108
-0.519
0.120
0.586
0.731
1.161
1.728
1.912
1.360
0.766
0.420
0.234
0.128
0.065
0.027
0.013
0.021
0.033
0.049
0.069
0.098
0.136
0.188
0.258
0.344
0.438
0.482
0.271
0.059
1.764
0.499
0.488
0.489
0.440
0.407
0.318
0.203
0.101
0.022
-0.013
-0.042
-0.504
0.054
0.162
0.064
0.015
0.001
-0.023
-0.043
-0.051
-0.038
0.663
-0.587
-5.112
6.018
1.451
1.294
0.880
1.081
2.233
3.742
2.062
0.930
0.466
0.247
0.130
0.064
0.024
0.010
0.019
0.030
0.046
0.067
0.096
0.135
0.190
0.261
0.348
0.429
0.432
0.089
-2.942
-8.367
-0.450
0.339
0.486
0.562
0.700
0.508
0.276
0.173
0.152
0.208
0.165
0.067
0.299
0.233
0.049
-0.029
-0.025
0.027
0.089
0.077
0.157
0.461
-0.655
-8.895
-0.605
0.564
0.856
0.454
0.547
1.585
2.592
1.657
0.813
0.419
0.223
0.116
0.054
0.017
0.007
0.015
0.026
0.041
0.061
0.089
0.127
0.178
0.244
0.322
0.389
0.382
0.129
-0.844
-1.466
-0.228
0.284
0.436
0.510
0.987
0.627
0.322
0.272
0.384
0.760
0.532
-0.544
0.354
0.270
-0.006
-0.087
-0.040
0.164
0.741
0.450
0.191
0.440
0.301
-0.155
-0.706
-0.233
0.037
-0.068
0.045
0.610
0.987
0.834
0.526
0.305
0.168
0.086
0.036
0.005
0.003
0.011
0.021
0.035
0.053
0.078
0.111
0.156
0.211
0.273
0.324
0.331
0.237
0.038
-0.052
0.085
0.227
0.260
0.080
0.000
0.320
0.333
0.414
0.763
1.235
0.365
-1.708
-0.262
-0.069
-0.156
-0.170
-0.087
0.228
2.592
0.927
0.174
0.267
0.025
-1.277
-2.987
-0.765
-0.154
-0.135
-0.070
0.169
0.362
0.372
0.281
0.181
0.103
0.049
0.013
-0.011
-0.001
0.006
0.015
0.027
0.042
0.064
0.091
0.127
0.169
0.214
0.251
0.263
0.235
0.175
0.132
0.127
0.125
0.081
-0.031
0.029
0.331
0.314
0.613
2.069
3.656
4.402
5.952
-1.980
-0.784
-0.362
-0.284
-0.212
-0.043
0.224
0.157
0.172
0.280
0.022
-0.737
-1.291
-0.160
0.082
-0.022
-0.047
0.027
0.108
0.137
0.118
0.080
0.042
0.011
-0.012
-0.028
-0.005
0.000
0.008
0.018
0.031
0.047
0.069
0.095
0.125
0.156
0.181
0.192
0.183
0.157
0.125
0.091
0.047
-0.007
-0.037
0.036
0.124
0.116
0.406
2.662
3.790
2.426
-1.634
-8.410
-1.272
-0.503
-0.519
-0.550
-0.323
-0.117
0.086
0.391
0.376
0.113
0.052
0.471
0.822
0.335
-0.028
-0.075
-0.057
-0.021
0.006
0.012
0.004
-0.010
-0.025
-0.036
-0.045
-0.010
-0.006
0.000
0.008
0.018
0.031
0.047
0.065
0.086
0.106
0.121
0.128
0.125
0.110
0.086
0.054
0.015
-0.024
-0.040
-0.024
-0.024
-0.098
-0.241
-0.319
0.159
-0.824
-1.040
-1.328
-0.604
-0.473
-1.412
-2.868
-0.788
-0.261
0.127
1.772
0.781
0.119
0.188
0.915
2.192
-0.201
-0.771
-0.317
-0.182
-0.124
-0.085
-0.062
-0.054
-0.053
-0.056
-0.059
-0.062
-0.015
-0.012
-0.007
-0.001
0.006
0.015
0.026
0.038
0.051
0.064
0.073
0.077
0.075
0.065
0.049
0.027
0.003
-0.020
-0.033
-0.041
-0.074
-0.174
-0.366
-0.384
1.112
0.332
-0.352
-0.150
0.021
-0.221
-1.914
-6.147
-0.849
-0.401
-0.765
-0.838
-0.156
-0.099
0.061
0.390
0.396
-1.605
-1.956
-0.708
-0.343
-0.224
-0.160
-0.121
-0.100
-0.088
-0.083
-0.079
-0.077
-0.020
-0.018
-0.015
-0.011
-0.006
0.000
0.007
0.015
0.022
0.029
0.034
0.036
0.033
0.027
0.017
0.005
-0.009
-0.020
-0.029
-0.048
-0.098
-0.205
-0.358
-0.604
-2.264
-3.805
-0.698
0.012
0.123
-0.049
-0.171
1.135
0.254
-0.344
-1.703
-7.829
-1.433
-0.321
-0.070
0.023
-0.200
-0.928
-1.161
-0.745
-0.480
-0.321
-0.225
-0.169
-0.137
-0.118
-0.106
-0.098
-0.092
-0.025
-0.024
-0.022
-0.020
-0.017
-0.014
-0.010
-0.006
-0.003
0.000
0.002
0.001
-0.001
-0.006
-0.012
-0.018
-0.023
-0.027
-0.034
-0.063
-0.166
-0.396
-0.560
-0.648
-3.166
-6.684
-0.658
0.141
-0.113
-0.330
0.037
0.995
0.342
-0.200
-0.635
-1.133
-0.680
-0.280
-0.082
0.002
-0.079
-0.365
-0.726
-0.903
-0.687
-0.433
-0.287
-0.210
-0.168
-0.143
-0.126
-0.114
-0.105
-0.030
-0.029
-0.029
-0.028
-0.027
-0.026
-0.026
-0.025
-0.025
-0.025
-0.027
-0.029
-0.033
-0.037
-0.041
-0.043
-0.044
-0.042
-0.046
-0.086
-0.276
-1.077
-1.890
-0.588
-1.127
-0.589
-0.213
2.241
1.360
-0.534
-0.197
-0.025
-0.132
-0.369
-0.554
-0.557
-0.408
-0.235
-0.085
0.016
-0.005
-0.267
-0.960
-1.668
-1.037
-0.536
-0.333
-0.241
-0.193
-0.164
-0.143
-0.128
-0.116
-0.035
-0.035
-0.036
-0.036
-0.037
-0.038
-0.040
-0.042
-0.045
-0.048
-0.053
-0.058
-0.063
-0.068
-0.072
-0.073
-0.071
-0.064
-0.062
-0.107
-0.160
-0.696
-2.895
-0.627
-5.007
-5.637
-0.530
0.012
-0.141
-0.270
-0.180
-0.198
-0.402
-0.978
-1.666
-1.030
-0.498
-0.282
-0.167
-0.114
-0.166
-0.402
-0.963
-1.487
-0.990
-0.545
-0.348
-0.260
-0.213
-0.182
-0.159
-0.141
-0.127
-0.039
-0.040
-0.042
-0.044
-0.046
-0.049
-0.053
-0.058
-0.064
-0.071
-0.079
-0.087
-0.096
-0.103
-0.108
-0.111
-0.107
-0.094
-0.071
-0.128
-0.090
4.775
0.020
-0.048
0.027
-0.293
-0.287
-0.224
-0.145
-0.085
-0.095
-0.201
-0.466
-1.088
-1.748
-1.117
-0.561
-0.333
-0.265
-0.297
-0.405
-0.568
-0.775
-0.885
-0.725
-0.496
-0.348
-0.273
-0.230
-0.198
-0.173
-0.153
-0.136
-0.043
-0.045
-0.048
-0.051
-0.055
-0.060
-0.066
-0.073
-0.082
-0.093
-0.106
-0.119
-0.132
-0.143
-0.153
-0.159
-0.161
-0.145
-0.050
0.419
1.178
0.611
-0.042
-0.145
0.091
-0.122
-0.259
-0.217
-0.133
-0.059
-0.051
-0.112
-0.344
-0.660
-0.855
-0.736
-0.498
-0.312
-0.287
-0.378
-0.519
-0.686
-0.828
-0.905
-0.797
-0.538
-0.365
-0.289
-0.247
-0.215
-0.187
-0.163
-0.144
-0.047
-0.050
-0.054
-0.058
-0.063
-0.070
-0.078
-0.088
-0.101
-0.117
-0.134
-0.154
-0.174
-0.192
-0.208
-0.221
-0.235
-0.242
-0.156
0.714
4.302
1.041
-0.989
-1.163
-0.428
-0.280
-0.046
-0.169
-0.132
-0.079
-0.079
-0.119
-0.282
-0.444
-0.534
-0.545
-0.344
-0.165
-0.321
-0.498
-0.519
-0.738
-1.035
-1.645
-1.476
-0.753
-0.428
-0.322
-0.271
-0.233
-0.200
-0.173
-0.151
-0.051
-0.054
-0.059
-0.064
-0.070
-0.079
-0.089
-0.103
-0.120
-0.141
-0.166
-0.194
-0.224
-0.252
-0.276
-0.301
-0.333
-0.383
-0.430
-0.329
-0.407
-2.546
0.531
-1.571
-0.449
-0.227
-0.175
-0.146
-0.134
-0.113
-0.124
-0.192
-0.303
-0.399
-0.447
-0.394
0.141
0.237
-0.687
-2.296
-0.342
-0.906
-1.206
-7.180
-3.950
-0.994
-0.500
-0.362
-0.300
-0.252
-0.212
-0.181
-0.156
-0.054
-0.058
-0.063
-0.069
-0.077
-0.087
-0.100
-0.116
-0.137
-0.165
-0.199
-0.238
-0.282
-0.324
-0.360
-0.397
-0.461
-0.589
-0.731
-0.773
-1.239
-1.772
8.012
1.639
0.232
-0.049
-0.133
-0.148
-0.138
-0.113
-0.091
-0.148
-0.327
-0.442
-0.413
-0.304
0.067
0.169
-0.310
-0.646
0.248
-1.409
-2.909
-1.379
-1.959
-0.815
-0.497
-0.390
-0.326
-0.270
-0.222
-0.186
-0.158
-0.057
-0.062
-0.067
-0.074
-0.083
-0.094
-0.109
-0.128
-0.153
-0.187
-0.230
-0.285
-0.346
-0.406
-0.457
-0.505
-0.613
-0.948
-1.520
-1.236
-0.752
-0.791
2.417
6.021
0.736
0.056
-0.104
-0.140
-0.133
-0.078
0.095
0.190
-0.387
-0.641
-0.381
-0.241
-0.220
-0.280
-0.426
-0.333
1.127
1.124
-1.386
-0.754
-0.671
-0.534
-0.445
-0.395
-0.340
-0.279
-0.225
-0.186
-0.158
-0.060
-0.064
-0.070
-0.078
-0.087
-0.099
-0.116
-0.137
-0.166
-0.205
-0.257
-0.325
-0.405
-0.488
-0.552
-0.598
-0.714
-1.258
-2.882
-1.817
-0.344
-1.225
-4.911
0.414
0.170
0.000
-0.094
-0.151
-0.145
-0.077
0.212
0.606
-0.323
-0.233
0.134
0.100
-0.198
-0.413
-0.598
-1.268
2.591
0.572
-0.435
-0.457
-0.406
-0.385
-0.380
-0.368
-0.324
-0.268
-0.218
-0.180
-0.153
-0.062
-0.067
-0.073
-0.081
-0.091
-0.103
-0.120
-0.143
-0.174
-0.216
-0.273
-0.349
-0.442
-0.538
-0.611
-0.639
-0.684
-0.923
-1.363
-0.738
1.655
6.745
-0.741
-0.504
-0.258
0.017
-0.099
-0.180
-0.182
-0.162
-0.076
-0.021
-0.014
2.599
1.614
1.876
-0.152
-0.677
-0.494
-1.189
-1.922
-0.630
-0.319
-0.154
-0.192
-0.261
-0.294
-0.302
-0.278
-0.238
-0.199
-0.168
-0.145
-0.063
-0.068
-0.075
-0.083
-0.093
-0.106
-0.123
-0.145
-0.176
-0.218
-0.274
-0.350
-0.442
-0.537
-0.602
-0.613
-0.591
-0.588
-0.551
0.150
6.469
2.184
0.030
-0.420
-0.397
-0.302
-0.238
-0.207
-0.215
-0.274
-0.342
-0.366
-0.225
0.277
0.782
1.133
-0.367
-0.245
-0.119
-0.262
-0.428
-0.311
-0.145
0.107
-0.033
-0.141
-0.202
-0.226
-0.220
-0.198
-0.174
-0.152
-0.135
-0.064
-0.069
-0.076
-0.083
-0.093
-0.106
-0.122
-0.144
-0.173
-0.211
-0.262
-0.328
-0.406
-0.482
-0.532
-0.535
-0.501
-0.453
-0.358
0.023
1.087
1.958
-0.129
-0.632
-0.543
-0.379
-0.272
-0.170
-0.116
-0.318
-0.607
-0.763
-0.589
-0.292
-0.035
-0.124
-0.254
3.295
-0.432
-0.462
-0.100
-0.039
-0.077
-0.015
0.137
-0.038
-0.139
-0.168
-0.171
-0.162
-0.149
-0.136
-0.125
-0.065
-0.070
-0.076
-0.084
-0.093
-0.105
-0.120
-0.139
-0.165
-0.198
-0.240
-0.292
-0.350
-0.404
-0.440
-0.445
-0.425
-0.394
-0.336
-0.131
0.575
0.177
-1.388
-1.429
-0.856
-0.418
-0.200
0.033
1.008
0.056
-0.837
-1.211
-0.862
-0.577
-1.128
-3.302
-0.744
-0.256
-0.853
-0.390
-0.060
-0.013
-0.280
-0.498
0.474
-0.186
-0.141
-0.135
-0.136
-0.134
-0.129
-0.122
-0.114
-0.065
-0.070
-0.076
-0.083
-0.092
-0.102
-0.116
-0.133
-0.154
-0.181
-0.214
-0.253
-0.294
-0.331
-0.356
-0.365
-0.363
-0.365
-0.382
-0.392
-0.279
-1.974
-6.743
-3.640
-1.361
-0.394
0.200
0.198
0.373
-0.283
-0.674
-0.825
-0.821
-0.725
-1.025
-1.544
3.993
-0.226
-0.507
-0.107
-0.029
-0.063
-0.682
-5.978
-4.305
-0.471
-0.148
-0.112
-0.112
-0.113
-0.113
-0.110
-0.106
-0.065
-0.070
-0.075
-0.082
-0.090
-0.099
-0.111
-0.125
-0.143
-0.164
-0.189
-0.216
-0.245
-0.270
-0.288
-0.299
-0.309
-0.332
-0.411
-0.651
-1.451
-4.701
-21.993
-5.632
-1.561
-0.474
-0.067
0.003
-0.212
-0.433
0.058
1.427
-0.514
-1.004
-0.506
-0.357
0.091
-3.076
-0.297
-0.138
-0.084
-0.084
-0.369
-0.680
4.689
0.161
-0.064
-0.085
-0.094
-0.099
-0.101
-0.101
-0.099
-0.065
-0.069
-0.074
-0.080
-0.087
-0.095
-0.105
-0.117
-0.131
-0.148
-0.166
-0.185
-0.205
-0.221
-0.234
-0.242
-0.250
-0.269
-0.332
-0.536
-1.159
-2.825
-4.580
-2.552
-0.839
-0.191
0.088
0.175
-0.431
-2.784
0.756
5.790
1.868
-0.333
-0.454
-0.410
0.374
8.543
0.240
-0.640
-0.252
-0.114
-0.060
0.316
0.948
0.215
-0.015
-0.066
-0.082
-0.090
-0.093
-0.094
-0.093
-0.064
-0.068
-0.073
-0.078
-0.084
-0.091
-0.100
-0.109
-0.121
-0.133
-0.146
-0.160
-0.173
-0.183
-0.189
-0.191
-0.186
-0.175
-0.154
-0.098
0.116
0.682
0.503
0.503
0.571
0.466
0.640
1.428
0.662
-10.651
-0.994
1.045
0.523
-0.352
-0.940
-0.775
-0.404
-1.505
-8.293
-1.433
-0.409
-0.165
-0.060
0.045
0.103
0.038
-0.031
-0.062
-0.077
-0.085
-0.088
-0.089
-0.089
-0.063
-0.067
-0.071
-0.076
-0.081
-0.087
-0.094
-0.102
-0.111
-0.120
-0.130
-0.139
-0.147
-0.152
-0.152
-0.145
-0.124
-0.075
0.042
0.368
1.484
6.548
5.136
6.195
3.165
1.386
1.040
2.035
1.666
-0.006
-0.130
-0.155
-0.347
-0.605
-0.876
-0.697
-0.640
-1.169
-1.704
-0.875
-0.381
-0.190
-0.100
-0.048
-0.027
-0.035
-0.054
-0.068
-0.078
-0.083
-0.085
-0.086
-0.086
-0.062
-0.066
-0.069
-0.074
-0.078
-0.083
-0.089
-0.095
-0.102
-0.109
-0.116
-0.122
-0.126
-0.127
-0.122
-0.107
-0.072
0.003
0.176
0.615
1.885
5.497
5.812
8.290
3.433
1.371
0.819
0.768
0.590
-0.859
0.318
-0.838
-1.351
-0.786
-0.596
-0.522
-0.564
-0.638
-0.621
-0.459
-0.291
-0.187
-0.124
-0.088
-0.070
-0.067
-0.070
-0.075
-0.080
-0.082
-0.083
-0.084
-0.083
-0.061
-0.064
-0.068
-0.071
-0.075
-0.080
-0.084
-0.089
-0.094
-0.099
-0.104
-0.107
-0.109
-0.106
-0.098
-0.078
-0.036
0.047
0.224
0.625
1.673
6.042
8.021
3.238
1.950
1.148
0.764
0.548
0.013
-2.745
-0.503
-1.043
-5.130
-0.861
-0.171
-0.553
-1.029
-0.719
-0.462
-0.328
-0.237
-0.175
-0.133
-0.106
-0.090
-0.083
-0.081
-0.081
-0.082
-0.082
-0.082
-0.082
-0.081
-0.060
-0.063
-0.066
-0.069
-0.072
-0.076
-0.080
-0.084
-0.088
-0.091
-0.094
-0.096
-0.095
-0.090
-0.079
-0.057
-0.016
0.062
0.209
0.492
1.057
2.035
2.410
1.863
1.476
1.191
0.972
0.861
0.770
1.142
2.146
4.829
-0.133
0.345
1.218
-0.741
-2.499
-1.010
-0.459
-0.284
-0.207
-0.162
-0.132
-0.112
-0.099
-0.091
-0.086
-0.084
-0.083
-0.082
-0.082
-0.081
-0.080
-0.059
-0.061
-0.064
-0.067
-0.070
-0.073
-0.076
-0.079
-0.082
-0.084
-0.086
-0.086
-0.084
-0.078
-0.067
-0.045
-0.007
0.058
0.168
0.352
0.635
0.984
1.252
1.436
1.761
1.899
1.506
1.761
1.657
2.551
1.341
0.674
-0.599
2.413
2.559
-0.207
-1.331
-0.748
-0.383
-0.244
-0.183
-0.149
-0.127
-0.112
-0.101
-0.094
-0.089
-0.086
-0.083
-0.082
-0.081
-0.079
-0.078
-0.058
-0.060
-0.062
-0.065
-0.067
-0.070
-0.072
-0.075
-0.077
-0.079
-0.079
-0.079
-0.076
-0.069
-0.058
-0.038
-0.005
0.047
0.130
0.255
0.433
0.671
0.990
1.497
3.134
7.163
1.770
6.480
2.092
1.184
0.737
0.340
0.123
0.756
0.818
0.055
-0.363
-0.361
-0.261
-0.194
-0.157
-0.135
-0.119
-0.108
-0.099
-0.093
-0.089
-0.085
-0.083
-0.081
-0.079
-0.078
-0.076
-0.056
-0.058
-0.060
-0.063
-0.065
-0.067
-0.069
-0.071
-0.073
-0.074
-0.074
-0.072
-0.069
-0.063
-0.052
-0.035
-0.007
0.035
0.098
0.192
0.328
0.534
0.872
1.436
2.446
2.992
1.273
3.257
1.667
0.876
0.522
0.307
0.207
0.242
0.200
0.016
-0.133
-0.181
-0.172
-0.151
-0.133
-0.120
-0.110
-0.102
-0.096
-0.091
-0.087
-0.084
-0.082
-0.080
-0.078
-0.076
-0.075
-0.055
-0.057
-0.059
-0.061
-0.063
-0.064
-0.066
-0.068
-0.069
-0.069
-0.069
-0.068
-0.064
-0.058
-0.049
-0.034
-0.011
0.023
0.073
0.146
0.253
0.418
0.680
1.051
1.460
1.684
1.546
1.382
1.025
0.648
0.396
0.242
0.155
0.107
0.056
-0.015
-0.079
-0.113
-0.123
-0.120
-0.114
-0.107
-0.101
-0.096
-0.092
-0.088
-0.085
-0.082
-0.080
-0.078
-0.076
-0.075
-0.073
-0.054
-0.055
-0.057
-0.059
-0.060
-0.062
-0.063
-0.065
-0.065
-0.066
-0.065
-0.064
-0.061
-0.055
-0.047
-0.034
-0.015
0.012
0.051
0.107
0.188
0.305
0.470
0.678
0.886
1.029
1.004
0.851
0.649
0.447
0.287
0.176
0.104
0.053
0.011
-0.029
-0.063
-0.085
-0.096
-0.100
-0.099
-0.096
-0.093
-0.090
-0.087
-0.084
-0.082
-0.080
-0.078
-0.076
-0.075
-0.073
-0.072
-0.053
-0.054
-0.056
-0.057
-0.059
-0.060
-0.061
-0.062
-0.063
-0.063
-0.062
-0.061
-0.058
-0.053
-0.046
-0.035
-0.020
0.001
0.031
0.073
0.131
0.208
0.308
0.421
0.529
0.595
0.587
0.512
0.405
0.292
0.194
0.119
0.064
0.024
-0.009
-0.036
-0.058
-0.073
-0.083
-0.087
-0.088
-0.088
-0.087
-0.085
-0.083
-0.081
-0.079
-0.077
-0.076
-0.074
-0.073
-0.071
-0.070
-0.051
-0.053
-0.054
-0.056
-0.057
-0.058
-0.059
-0.060
-0.060
-0.060
-0.060
-0.058
-0.056
-0.052
-0.046
-0.037
-0.025
-0.008
0.014
0.044
0.084
0.134
0.194
0.256
0.312
0.343
0.340
0.303
0.246
0.182
0.122
0.073
0.034
0.004
-0.021
-0.040
-0.056
-0.067
-0.074
-0.079
-0.081
-0.082
-0.081
-0.080
-0.079
-0.078
-0.076
-0.075
-0.073
-0.072
-0.071
-0.070
-0.068
-0.050
-0.052
-0.053
-0.054
-0.055
-0.056
-0.057
-0.058
-0.058
-0.058
-0.057
-0.056
-0.054
-0.051
-0.046
-0.039
-0.029
-0.017
0.000
0.021
0.048
0.080
0.115
0.151
0.180
0.196
0.194
0.175
0.144
0.107
0.070
0.038
0.011
-0.011
-0.029
-0.043
-0.055
-0.063
-0.069
-0.073
-0.076
-0.077
-0.077
-0.076
-0.076
-0.075
-0.074
-0.072
-0.071
-0.070
-0.069
-0.068
-0.067
0.009
0.013
0.017
0.022
0.028
0.035
0.041
0.049
0.056
0.064
0.070
0.076
0.080
0.083
0.084
0.084
0.081
0.078
0.073
0.067
0.060
0.052
0.044
0.035
0.026
0.016
0.007
-0.002
-0.008
-0.013
-0.016
-0.018
-0.019
-0.019
-0.019
-0.019
-0.019
-0.019
-0.020
-0.020
-0.020
-0.020
-0.021
-0.021
-0.021
-0.021
-0.021
-0.022
-0.022
-0.022
-0.023
-0.023
-0.024
0.011
0.016
0.021
0.027
0.034
0.041
0.050
0.059
0.069
0.078
0.087
0.095
0.100
0.104
0.105
0.104
0.102
0.097
0.091
0.084
0.076
0.067
0.057
0.046
0.034
0.021
0.007
-0.004
-0.014
-0.020
-0.023
-0.024
-0.023
-0.023
-0.022
-0.021
-0.021
-0.021
-0.021
-0.021
-0.021
-0.021
-0.021
-0.021
-0.021
-0.021
-0.021
-0.021
-0.022
-0.022
-0.023
-0.023
-0.024
0.013
0.018
0.024
0.031
0.039
0.049
0.059
0.071
0.083
0.096
0.107
0.116
0.123
0.128
0.129
0.128
0.125
0.119
0.112
0.104
0.095
0.086
0.075
0.063
0.047
0.029
0.009
-0.009
-0.022
-0.030
-0.033
-0.032
-0.030
-0.028
-0.026
-0.024
-0.024
-0.023
-0.023
-0.022
-0.022
-0.022
-0.022
-0.021
-0.021
-0.021
-0.021
-0.021
-0.022
-0.022
-0.022
-0.023
-0.024
0.015
0.021
0.027
0.036
0.045
0.056
0.069
0.084
0.099
0.114
0.129
0.140
0.149
0.154
0.156
0.154
0.150
0.144
0.136
0.127
0.118
0.109
0.099
0.087
0.068
0.041
0.009
-0.018
-0.036
-0.044
-0.046
-0.043
-0.039
-0.034
-0.030
-0.028
-0.027
-0.026
-0.025
-0.024
-0.024
-0.023
-0.022
-0.022
-0.021
-0.021
-0.021
-0.021
-0.021
-0.021
-0.022
-0.023
-0.023
0.017
0.023
0.030
0.040
0.051
0.064
0.079
0.096
0.115
0.134
0.151
0.166
0.176
0.182
0.183
0.181
0.176
0.169
0.161
0.152
0.144
0.135
0.128
0.118
0.098
0.057
0.006
-0.034
-0.055
-0.063
-0.062
-0.056
-0.048
-0.041
-0.036
-0.032
-0.031
-0.029
-0.028
-0.027
-0.026
-0.024
-0.023
-0.022
-0.021
-0.020
-0.020
-0.020
-0.020
-0.021
-0.021
-0.022
-0.023
0.018
0.025
0.033
0.043
0.056
0.070
0.088
0.108
0.130
0.152
0.173
0.190
0.202
0.208
0.209
0.206
0.200
0.193
0.184
0.178
0.172
0.161
0.141
0.130
0.117
0.073
0.000
-0.055
-0.074
-0.079
-0.077
-0.068
-0.057
-0.048
-0.042
-0.038
-0.036
-0.034
-0.032
-0.030
-0.028
-0.026
-0.024
-0.021
-0.020
-0.019
-0.018
-0.018
-0.018
-0.019
-0.020
-0.021
-0.022
0.019
0.026
0.035
0.046
0.059
0.076
0.095
0.117
0.142
0.167
0.190
0.209
0.222
0.228
0.229
0.226
0.220
0.211
0.204
0.200
0.200
0.170
0.066
-0.015
0.040
0.089
0.028
-0.045
-0.071
-0.080
-0.084
-0.077
-0.065
-0.055
-0.049
-0.045
-0.043
-0.040
-0.038
-0.035
-0.032
-0.028
-0.024
-0.021
-0.018
-0.016
-0.016
-0.015
-0.016
-0.017
-0.018
-0.020
-0.021
0.020
0.027
0.037
0.048
0.062
0.079
0.100
0.123
0.149
0.176
0.201
0.221
0.234
0.240
0.241
0.237
0.231
0.222
0.214
0.212
0.209
0.123
-0.305
-0.955
-0.452
0.221
0.249
0.083
-0.015
-0.062
-0.082
-0.080
-0.071
-0.063
-0.058
-0.055
-0.053
-0.051
-0.048
-0.043
-0.037
-0.031
-0.024
-0.019
-0.015
-0.012
-0.011
-0.011
-0.012
-0.014
-0.016
-0.018
-0.020
0.020
0.028
0.037
0.049
0.063
0.081
0.101
0.125
0.152
0.179
0.204
0.223
0.236
0.242
0.243
0.239
0.232
0.224
0.215
0.205
0.173
-0.038
-0.951
-4.989
-1.467
1.390
1.300
0.404
0.100
-0.024
-0.071
-0.078
-0.074
-0.071
-0.071
-0.071
-0.070
-0.066
-0.062
-0.055
-0.045
-0.033
-0.023
-0.014
-0.009
-0.005
-0.004
-0.005
-0.006
-0.009
-0.012
-0.015
-0.018
0.020
0.028
0.037
0.049
0.063
0.081
0.101
0.124
0.149
0.175
0.199
0.218
0.230
0.235
0.235
0.232
0.225
0.217
0.207
0.192
0.148
-0.040
-0.638
-1.707
0.456
3.799
3.851
0.771
0.258
0.046
-0.037
-0.062
-0.074
-0.084
-0.095
-0.102
-0.098
-0.090
-0.082
-0.072
-0.054
-0.033
-0.016
-0.005
0.002
0.006
0.007
0.006
0.003
-0.002
-0.006
-0.010
-0.015
0.020
0.028
0.037
0.049
0.062
0.079
0.098
0.120
0.144
0.168
0.190
0.207
0.219
0.223
0.222
0.218
0.212
0.205
0.197
0.185
0.157
0.074
-0.109
-0.184
0.365
1.360
1.599
0.893
0.433
0.178
0.042
-0.027
-0.070
-0.109
-0.147
-0.168
-0.154
-0.121
-0.102
-0.092
-0.056
-0.019
0.002
0.015
0.022
0.026
0.026
0.022
0.016
0.009
0.002
-0.005
-0.011
0.019
0.027
0.036
0.047
0.061
0.077
0.095
0.116
0.138
0.161
0.181
0.199
0.209
0.212
0.208
0.201
0.196
0.189
0.183
0.173
0.155
0.114
0.048
0.028
0.179
0.551
0.794
0.682
0.655
0.512
0.194
0.031
-0.067
-0.157
-0.264
-0.352
-0.299
-0.133
-0.047
-0.062
0.003
0.046
0.046
0.051
0.057
0.059
0.055
0.047
0.036
0.024
0.013
0.003
-0.006
0.018
0.026
0.035
0.046
0.060
0.075
0.093
0.113
0.134
0.157
0.181
0.201
0.213
0.211
0.197
0.184
0.176
0.173
0.169
0.159
0.140
0.103
0.055
0.007
-0.007
0.049
0.124
0.185
2.287
1.971
0.425
0.097
-0.063
-0.223
-0.533
-1.090
-0.877
-0.012
0.683
0.458
0.307
0.205
0.124
0.111
0.116
0.115
0.105
0.087
0.066
0.046
0.028
0.012
0.000
0.017
0.025
0.034
0.045
0.058
0.074
0.092
0.112
0.134
0.161
0.194
0.230
0.252
0.240
0.197
0.158
0.150
0.157
0.161
0.153
0.127
0.081
0.017
-0.085
-0.277
-0.530
-0.465
-0.189
1.023
1.547
0.619
0.148
-0.042
-0.229
-0.849
-5.375
-3.498
0.214
6.141
2.669
0.793
0.322
0.211
0.208
0.221
0.214
0.189
0.151
0.111
0.076
0.047
0.024
0.007
0.016
0.023
0.033
0.044
0.058
0.074
0.093
0.114
0.140
0.175
0.233
0.324
0.396
0.356
0.214
0.101
0.102
0.143
0.168
0.169
0.139
0.077
-0.010
-0.167
-0.603
-1.726
-1.366
-0.069
0.595
0.985
0.541
0.157
0.010
-0.053
-0.199
-0.824
4.838
-2.665
1.847
1.800
0.602
0.311
0.318
0.387
0.428
0.405
0.337
0.255
0.179
0.117
0.071
0.038
0.015
0.014
0.022
0.032
0.043
0.058
0.075
0.095
0.119
0.150
0.197
0.305
0.569
0.837
0.671
0.237
-0.037
0.029
0.144
0.201
0.219
0.191
0.106
-0.001
-0.160
-0.563
-1.490
-1.123
0.037
0.566
0.616
0.309
0.135
0.067
0.176
0.920
3.338
2.910
-1.663
0.007
0.187
-0.002
0.263
0.521
0.786
0.904
0.802
0.615
0.426
0.276
0.170
0.099
0.053
0.023
0.013
0.020
0.030
0.042
0.057
0.076
0.099
0.127
0.163
0.221
0.372
0.877
1.571
0.695
-0.010
-0.134
0.029
0.193
0.267
0.290
0.259
0.152
0.022
-0.114
-0.292
-0.464
-0.300
0.057
0.256
0.270
0.176
0.106
0.080
0.162
0.791
2.084
-0.986
-0.117
-0.275
-2.712
-0.770
0.292
0.915
1.825
2.247
1.674
1.143
0.700
0.406
0.230
0.128
0.067
0.029
0.011
0.019
0.028
0.041
0.057
0.077
0.103
0.135
0.177
0.242
0.380
0.748
1.676
2.523
-0.106
0.167
0.208
0.321
0.370
0.370
0.316
0.194
0.035
-0.146
-0.268
-0.225
-0.098
0.075
0.141
0.126
0.093
0.066
0.043
0.035
0.004
-1.188
-0.457
1.333
-0.933
-6.663
-0.897
0.482
1.332
3.515
4.981
3.616
2.203
1.085
0.544
0.284
0.149
0.075
0.031
0.009
0.016
0.026
0.039
0.055
0.077
0.104
0.140
0.187
0.250
0.350
0.531
0.865
0.868
0.194
0.175
0.354
0.505
0.542
0.535
0.428
0.260
0.064
-0.192
-0.356
-0.229
-0.063
0.349
0.180
0.070
0.041
0.031
0.025
0.025
0.026
0.179
2.465
3.681
-0.341
-0.248
0.213
0.681
1.344
2.893
5.277
13.869
3.956
1.384
0.619
0.304
0.155
0.075
0.029
0.006
0.013
0.023
0.035
0.052
0.073
0.102
0.138
0.185
0.242
0.307
0.361
0.303
-0.165
-0.540
-0.004
0.511
0.823
0.877
1.310
0.798
0.359
0.157
-0.038
-0.152
-0.093
-0.007
0.116
0.100
0.030
0.005
0.011
0.046
0.105
0.202
0.625
1.943
5.830
-0.337
-0.295
0.246
0.561
1.044
2.433
5.165
6.731
2.998
1.210
0.560
0.278
0.139
0.064
0.021
0.003
0.010
0.019
0.031
0.046
0.067
0.094
0.128
0.170
0.218
0.260
0.270
0.179
-0.091
-0.209
0.135
0.651
1.109
0.868
6.038
1.289
0.414
0.283
0.229
0.223
0.117
-0.027
0.008
0.013
-0.025
-0.033
-0.004
0.114
0.417
0.263
0.697
2.655
1.007
0.002
-0.210
0.032
0.285
0.606
1.336
2.270
2.130
1.398
0.768
0.406
0.211
0.105
0.044
0.008
-0.001
0.005
0.014
0.025
0.039
0.057
0.081
0.111
0.146
0.183
0.213
0.218
0.177
0.098
0.074
0.187
0.415
0.684
-0.353
-8.499
0.537
0.517
0.407
0.517
0.685
0.486
0.013
-0.187
-0.169
-0.124
-0.094
-0.056
0.089
0.776
-0.700
-0.188
0.401
0.233
-0.173
-0.361
-0.120
0.109
0.275
0.524
0.779
0.802
0.625
0.412
0.244
0.133
0.063
0.019
-0.008
-0.005
0.001
0.008
0.017
0.030
0.045
0.065
0.090
0.117
0.145
0.167
0.173
0.158
0.130
0.111
0.107
0.081
-0.010
-0.325
0.026
2.810
0.616
0.463
0.842
1.975
1.624
0.175
-0.645
-0.458
-0.257
-0.195
-0.173
-0.141
-0.309
-1.061
-0.437
0.031
0.036
-0.132
-0.182
0.
0.087
0.105
0.163
0.245
0.281
0.251
0.184
0.115
0.059
0.019
-0.008
-0.027
-0.009
-0.005
0.001
0.009
0.019
0.032
0.048
0.066
0.087
0.106
0.121
0.127
0.121
0.104
0.078
0.033
-0.067
-0.237
-0.282
0.036
0.378
0.269
0.278
0.546
0.763
-0.834
-0.590
-1.057
-0.592
-0.351
-0.379
-0.416
-0.324
-0.297
-0.301
-0.097
0.053
0.049
0.058
0.211
0.332
0.107
-0.058
-0.069
-0.015
0.032
0.049
0.041
0.020
-0.002
-0.021
-0.035
-0.045
-0.014
-0.010
-0.005
0.001
0.009
0.018
0.030
0.043
0.057
0.070
0.080
0.084
0.080
0.067
0.044
0.002
-0.067
-0.148
-0.153
-0.050
0.050
0.047
-0.002
-0.066
-2.671
-10.897
-0.255
-0.215
-0.214
-0.325
-0.758
-1.068
-0.559
-0.301
-0.172
0.027
0.068
0.036
0.120
0.489
0.967
-0.027
-0.360
-0.330
-0.216
-0.128
-0.077
-0.055
-0.049
-0.051
-0.055
-0.060
-0.063
-0.019
-0.016
-0.012
-0.008
-0.002
0.004
0.012
0.021
0.030
0.038
0.044
0.046
0.043
0.033
0.017
-0.010
-0.045
-0.074
-0.073
-0.032
0.017
0.012
-0.088
-0.023
2.782
0.927
0.554
0.883
0.457
-0.156
-0.792
-1.208
-0.512
-0.347
-0.442
-0.471
-0.244
-0.085
0.050
0.230
0.205
-0.323
-0.634
-0.558
-0.384
-0.250
-0.169
-0.124
-0.101
-0.090
-0.085
-0.082
-0.080
-0.023
-0.022
-0.019
-0.017
-0.013
-0.009
-0.004
0.001
0.006
0.010
0.013
0.013
0.010
0.003
-0.008
-0.022
-0.038
-0.049
-0.044
-0.020
0.016
0.005
-0.152
-0.355
-0.691
-0.851
0.126
0.824
0.415
-0.115
-0.127
0.856
0.189
-0.304
-0.684
-0.996
-0.568
-0.195
0.009
0.124
0.086
-0.170
-0.506
-0.632
-0.520
-0.355
-0.242
-0.178
-0.142
-0.122
-0.110
-0.101
-0.095
-0.028
-0.027
-0.026
-0.025
-0.023
-0.021
-0.019
-0.017
-0.016
-0.015
-0.015
-0.017
-0.020
-0.026
-0.032
-0.040
-0.047
-0.051
-0.049
-0.046
-0.084
-0.265
-0.493
-0.481
-1.163
-1.549
-0.466
-0.517
-1.831
-0.786
-0.106
0.690
0.199
-0.273
-0.529
-0.654
-0.454
-0.174
0.117
0.356
0.498
0.441
-0.335
-1.169
-0.870
-0.484
-0.301
-0.217
-0.174
-0.148
-0.131
-0.118
-0.108
-0.033
-0.033
-0.033
-0.033
-0.033
-0.033
-0.034
-0.035
-0.036
-0.038
-0.041
-0.045
-0.050
-0.055
-0.060
-0.063
-0.065
-0.065
-0.065
-0.094
-0.294
-1.458
-2.721
2.446
0.634
-0.261
-0.398
-1.281
-11.828
-1.517
-0.345
-0.146
-0.212
-0.386
-0.507
-0.497
-0.365
-0.166
0.159
0.593
1.019
0.593
-1.408
-9.035
-1.858
-0.607
-0.334
-0.240
-0.196
-0.169
-0.149
-0.133
-0.121
-0.038
-0.039
-0.040
-0.041
-0.043
-0.045
-0.048
-0.051
-0.056
-0.061
-0.067
-0.074
-0.081
-0.087
-0.091
-0.093
-0.090
-0.081
-0.070
-0.088
-0.273
-2.127
-7.532
3.458
7.547
1.251
-0.230
-0.541
-0.480
0.350
-0.224
-0.303
-0.396
-0.575
-0.702
-0.612
-0.425
-0.264
-0.127
0.065
0.311
-0.117
-1.479
-4.842
-1.507
-0.527
-0.308
-0.242
-0.209
-0.185
-0.164
-0.146
-0.131
-0.042
-0.044
-0.046
-0.049
-0.052
-0.056
-0.061
-0.067
-0.075
-0.084
-0.095
-0.106
-0.116
-0.125
-0.130
-0.130
-0.121
-0.093
-0.036
0.049
0.141
-0.021
-0.402
0.825
2.864
0.815
-0.163
-0.187
0.142
0.160
-0.174
-0.309
-0.448
-0.660
-0.820
-0.756
-0.535
-0.346
-0.320
-0.467
-0.650
-0.811
-1.030
-1.009
-0.607
-0.318
-0.237
-0.227
-0.217
-0.199
-0.178
-0.158
-0.141
-0.046
-0.049
-0.052
-0.056
-0.061
-0.067
-0.074
-0.084
-0.095
-0.109
-0.125
-0.142
-0.158
-0.172
-0.180
-0.181
-0.166
-0.110
0.074
0.505
1.042
0.629
0.097
0.418
2.398
-0.450
-0.667
-0.232
-0.123
-0.121
-0.192
-0.235
-0.396
-0.625
-0.864
-1.034
-0.769
-0.285
-0.184
-0.459
-0.780
-1.107
-1.221
-0.867
-0.625
-0.157
-0.130
-0.209
-0.227
-0.214
-0.192
-0.170
-0.150
-0.050
-0.053
-0.058
-0.063
-0.069
-0.077
-0.087
-0.100
-0.116
-0.136
-0.159
-0.185
-0.211
-0.233
-0.247
-0.251
-0.237
-0.166
0.189
1.761
5.673
1.384
-0.211
-0.147
-0.014
-0.607
-0.480
-0.216
-0.171
-0.170
-0.198
-0.231
-0.373
-0.588
-0.931
-1.538
-0.930
0.363
0.274
-0.047
-0.684
-1.008
-1.014
-1.034
-1.233
-0.138
-0.097
-0.225
-0.251
-0.235
-0.208
-0.181
-0.157
-0.054
-0.058
-0.063
-0.069
-0.077
-0.086
-0.099
-0.116
-0.137
-0.165
-0.198
-0.238
-0.279
-0.315
-0.340
-0.352
-0.350
-0.320
-0.139
0.317
-0.236
-7.032
-0.634
-0.030
-0.093
-0.182
-0.203
-0.169
-0.167
-0.168
-0.191
-0.261
-0.395
-0.562
-0.798
-1.084
-0.155
0.692
-0.139
-0.499
-0.697
-1.168
-0.012
2.124
-0.451
-0.348
-0.249
-0.296
-0.300
-0.267
-0.227
-0.191
-0.164
-0.057
-0.062
-0.067
-0.074
-0.083
-0.095
-0.111
-0.131
-0.159
-0.195
-0.242
-0.300
-0.367
-0.428
-0.471
-0.490
-0.514
-0.589
-0.650
-0.465
0.576
-2.544
0.447
0.848
0.406
0.009
-0.128
-0.158
-0.157
-0.139
-0.112
-0.189
-0.480
-0.677
-0.653
-0.567
-0.114
0.042
-0.333
-0.568
-0.565
-3.575
-4.245
4.980
0.387
-0.200
-0.335
-0.397
-0.374
-0.308
-0.246
-0.201
-0.168
-0.060
-0.065
-0.071
-0.079
-0.089
-0.103
-0.121
-0.145
-0.178
-0.224
-0.287
-0.371
-0.473
-0.579
-0.651
-0.675
-0.728
-1.120
-2.253
-1.396
0.121
0.028
0.016
1.648
1.908
0.110
-0.107
-0.150
-0.145
-0.078
0.224
0.656
-1.068
-1.928
-0.774
-0.405
-0.282
-0.288
-0.474
-0.822
-0.852
-1.010
-1.847
-0.007
0.035
-0.188
-0.413
-0.519
-0.457
-0.346
-0.260
-0.204
-0.169
-0.062
-0.068
-0.075
-0.083
-0.094
-0.109
-0.129
-0.156
-0.194
-0.248
-0.326
-0.437
-0.585
-0.754
-0.877
-0.883
-0.900
-1.669
-10.869
-3.275
-0.656
-1.999
-6.164
-0.134
-0.019
-0.360
-0.143
-0.158
-0.151
-0.061
0.549
3.221
-2.383
-6.009
-0.731
-0.208
-0.248
-0.384
-0.682
-2.366
-7.914
-1.150
-0.495
-0.239
-0.170
-0.270
-0.452
-0.549
-0.471
-0.345
-0.256
-0.200
-0.165
-0.064
-0.070
-0.077
-0.086
-0.098
-0.113
-0.134
-0.162
-0.203
-0.262
-0.349
-0.479
-0.663
-0.890
-1.064
-1.038
-0.913
-1.043
-1.554
-1.028
-1.748
-0.053
-0.960
-0.544
-0.400
-0.333
-0.180
-0.181
-0.177
-0.147
-0.026
-0.004
-0.674
-0.709
-0.012
0.151
-0.192
-0.457
-0.731
-1.718
-3.381
-0.885
-0.263
-0.041
-0.136
-0.259
-0.376
-0.433
-0.386
-0.301
-0.232
-0.186
-0.156
-0.066
-0.072
-0.079
-0.088
-0.100
-0.115
-0.136
-0.164
-0.205
-0.264
-0.350
-0.478
-0.661
-0.886
-1.054
-1.020
-0.833
-0.677
-0.672
-2.038
-1.551
0.368
-0.324
-0.515
-0.419
-0.297
-0.227
-0.197
-0.189
-0.225
-0.291
-0.386
-0.437
-0.242
0.031
0.074
-0.246
-0.636
-1.168
-0.888
-0.504
-0.189
-0.067
0.196
-0.080
-0.209
-0.276
-0.304
-0.284
-0.241
-0.199
-0.168
-0.145
-0.067
-0.073
-0.080
-0.089
-0.100
-0.115
-0.135
-0.162
-0.200
-0.253
-0.329
-0.437
-0.581
-0.745
-0.858
-0.835
-0.701
-0.567
-0.499
-0.446
0.217
0.612
-0.408
-0.685
-0.504
-0.316
-0.314
-0.206
-0.089
-0.199
-0.382
-0.521
-0.529
-0.389
-0.263
-0.275
-0.396
-1.628
-9.041
-1.640
-0.205
0.042
-0.110
-0.288
-0.211
-0.221
-0.225
-0.224
-0.213
-0.192
-0.169
-0.149
-0.133
-0.068
-0.073
-0.080
-0.089
-0.099
-0.113
-0.131
-0.156
-0.189
-0.233
-0.294
-0.374
-0.473
-0.573
-0.639
-0.633
-0.570
-0.496
-0.419
-0.168
1.488
0.832
-1.054
-1.171
-0.679
-0.367
-1.694
-0.389
0.385
-0.007
-0.364
-0.508
-0.515
-0.468
-0.517
-0.562
-0.345
-1.076
-3.677
-0.636
-0.378
-0.104
-0.337
-0.933
-0.900
-0.422
-0.234
-0.187
-0.170
-0.157
-0.145
-0.133
-0.122
-0.068
-0.073
-0.080
-0.088
-0.098
-0.110
-0.126
-0.147
-0.174
-0.210
-0.256
-0.312
-0.375
-0.435
-0.474
-0.482
-0.466
-0.450
-0.453
-0.406
0.510
-0.104
-2.655
-2.307
-1.020
-0.393
-0.793
-0.343
0.034
-0.099
-0.240
-0.264
-0.343
-0.427
-0.504
-0.426
0.075
-1.660
0.381
0.161
-0.277
-0.175
-0.065
-3.371
-3.819
-0.684
-0.240
-0.162
-0.143
-0.134
-0.127
-0.120
-0.113
-0.068
-0.073
-0.079
-0.086
-0.095
-0.106
-0.120
-0.138
-0.159
-0.187
-0.220
-0.258
-0.299
-0.337
-0.363
-0.378
-0.386
-0.408
-0.492
-0.772
-1.798
-5.035
-8.632
-3.580
-1.260
-0.434
-0.247
-0.183
-0.188
-0.141
0.057
0.409
0.149
-0.268
-0.381
-0.417
-1.719
-9.958
-0.707
-0.214
-0.269
-0.213
-0.237
-1.363
-1.017
-0.294
-0.166
-0.132
-0.123
-0.118
-0.114
-0.110
-0.106
-0.067
-0.072
-0.077
-0.084
-0.092
-0.102
-0.114
-0.128
-0.145
-0.166
-0.190
-0.216
-0.243
-0.267
-0.286
-0.300
-0.312
-0.338
-0.419
-0.691
-1.690
-5.158
-6.385
-2.491
-0.856
-0.278
-0.071
-0.030
-0.048
3.101
0.752
1.022
1.160
0.028
-0.333
-0.430
-0.688
-1.047
-1.685
-0.895
-0.457
-0.280
-0.196
-0.111
0.063
-0.038
-0.098
-0.107
-0.108
-0.108
-0.105
-0.103
-0.100
-0.066
-0.071
-0.076
-0.082
-0.089
-0.097
-0.107
-0.118
-0.132
-0.147
-0.165
-0.183
-0.201
-0.217
-0.229
-0.236
-0.238
-0.236
-0.233
-0.220
-0.118
0.265
0.077
0.111
0.265
0.254
0.335
0.450
0.164
1.812
0.377
0.512
1.552
0.027
-0.405
-0.493
-0.638
-2.070
-5.697
-1.534
-0.588
-0.321
-0.191
-0.099
-0.046
-0.062
-0.086
-0.098
-0.101
-0.101
-0.099
-0.097
-0.095
-0.065
-0.069
-0.074
-0.079
-0.085
-0.092
-0.101
-0.110
-0.120
-0.132
-0.144
-0.157
-0.168
-0.178
-0.183
-0.182
-0.168
-0.129
-0.023
0.288
1.438
7.758
5.856
3.209
1.928
1.014
0.647
0.732
0.435
0.413
0.287
-0.095
-0.246
-0.390
-0.485
-0.520
-0.657
-1.211
-1.691
-0.996
-0.518
-0.314
-0.204
-0.137
-0.101
-0.093
-0.094
-0.097
-0.097
-0.097
-0.095
-0.093
-0.091
-0.064
-0.068
-0.072
-0.077
-0.082
-0.088
-0.095
-0.102
-0.110
-0.119
-0.128
-0.136
-0.143
-0.148
-0.147
-0.137
-0.109
-0.042
0.122
0.554
1.821
5.251
7.939
5.622
2.286
1.110
0.656
0.525
0.465
1.805
1.311
-0.871
-1.484
-0.790
-0.501
-0.483
-0.561
-0.672
-0.700
-0.560
-0.394
-0.280
-0.203
-0.154
-0.124
-0.108
-0.101
-0.098
-0.096
-0.094
-0.092
-0.091
-0.088
-0.063
-0.066
-0.070
-0.074
-0.079
-0.084
-0.089
-0.095
-0.101
-0.108
-0.114
-0.119
-0.123
-0.123
-0.118
-0.103
-0.067
0.009
0.178
0.566
1.554
4.450
5.924
3.269
1.726
0.994
0.659
0.487
0.334
0.364
0.083
-2.676
-6.030
-1.105
-0.394
-0.440
-0.577
-0.558
-0.476
-0.389
-0.307
-0.242
-0.192
-0.155
-0.131
-0.115
-0.105
-0.100
-0.096
-0.093
-0.090
-0.088
-0.086
-0.062
-0.065
-0.068
-0.072
-0.076
-0.080
-0.084
-0.089
-0.094
-0.098
-0.103
-0.106
-0.107
-0.105
-0.097
-0.078
-0.042
0.030
0.169
0.441
0.975
1.839
2.209
1.736
1.281
0.980
0.782
0.657
0.545
0.480
0.304
-0.630
-1.528
-0.419
-0.032
-0.347
-0.629
-0.544
-0.402
-0.311
-0.253
-0.209
-0.175
-0.149
-0.129
-0.115
-0.106
-0.099
-0.095
-0.091
-0.088
-0.086
-0.084
-0.060
-0.063
-0.066
-0.069
-0.073
-0.076
-0.080
-0.084
-0.087
-0.090
-0.093
-0.095
-0.094
-0.090
-0.081
-0.062
-0.029
0.031
0.134
0.306
0.569
0.880
1.092
1.165
1.244
1.238
1.088
1.040
0.878
0.749
0.500
0.151
-0.097
0.194
0.275
-0.159
-0.460
-0.431
-0.327
-0.256
-0.212
-0.181
-0.157
-0.138
-0.124
-0.112
-0.104
-0.098
-0.093
-0.089
-0.086
-0.084
-0.082
-0.059
-0.062
-0.064
-0.067
-0.070
-0.073
-0.076
-0.079
-0.081
-0.084
-0.085
-0.086
-0.084
-0.080
-0.070
-0.053
-0.024
0.024
0.100
0.213
0.367
0.555
0.758
1.014
1.467
1.752
1.435
1.608
1.106
0.703
0.432
0.206
0.107
0.210
0.191
-0.055
-0.242
-0.275
-0.241
-0.205
-0.177
-0.157
-0.141
-0.127
-0.116
-0.107
-0.100
-0.095
-0.091
-0.087
-0.084
-0.082
-0.080
-0.058
-0.060
-0.062
-0.065
-0.067
-0.070
-0.072
-0.074
-0.077
-0.078
-0.079
-0.079
-0.076
-0.072
-0.062
-0.047
-0.023
0.015
0.072
0.153
0.263
0.408
0.602
0.872
1.255
1.438
1.264
1.350
0.959
0.582
0.351
0.199
0.120
0.104
0.063
-0.043
-0.135
-0.173
-0.174
-0.162
-0.148
-0.136
-0.126
-0.117
-0.109
-0.102
-0.096
-0.092
-0.088
-0.085
-0.082
-0.080
-0.078
-0.056
-0.058
-0.061
-0.063
-0.065
-0.067
-0.069
-0.071
-0.072
-0.073
-0.074
-0.073
-0.071
-0.066
-0.057
-0.044
-0.024
0.006
0.050
0.111
0.195
0.310
0.465
0.659
0.860
0.954
0.916
0.844
0.655
0.441
0.277
0.164
0.093
0.049
0.007
-0.047
-0.095
-0.122
-0.131
-0.130
-0.125
-0.119
-0.113
-0.107
-0.101
-0.096
-0.092
-0.088
-0.085
-0.082
-0.080
-0.078
-0.076
-0.055
-0.057
-0.059
-0.061
-0.063
-0.064
-0.066
-0.067
-0.069
-0.069
-0.069
-0.068
-0.066
-0.061
-0.054
-0.043
-0.026
-0.002
0.031
0.078
0.141
0.226
0.334
0.458
0.572
0.636
0.624
0.553
0.438
0.312
0.203
0.120
0.062
0.020
-0.016
-0.049
-0.077
-0.097
-0.106
-0.109
-0.108
-0.106
-0.102
-0.099
-0.095
-0.091
-0.088
-0.085
-0.082
-0.080
-0.078
-0.076
-0.074
-0.054
-0.056
-0.057
-0.059
-0.060
-0.062
-0.063
-0.065
-0.065
-0.066
-0.066
-0.065
-0.062
-0.058
-0.052
-0.043
-0.029
-0.011
0.015
0.050
0.096
0.155
0.225
0.300
0.366
0.404
0.398
0.355
0.286
0.208
0.138
0.080
0.035
0.001
-0.027
-0.050
-0.069
-0.083
-0.091
-0.095
-0.096
-0.095
-0.094
-0.091
-0.089
-0.086
-0.084
-0.081
-0.079
-0.077
-0.075
-0.074
-0.072
-0.053
-0.054
-0.056
-0.057
-0.058
-0.060
-0.061
-0.062
-0.063
-0.063
-0.063
-0.062
-0.060
-0.056
-0.051
-0.043
-0.033
-0.018
0.001
0.027
0.059
0.098
0.143
0.188
0.225
0.246
0.244
0.218
0.178
0.131
0.085
0.046
0.014
-0.013
-0.034
-0.051
-0.065
-0.075
-0.082
-0.086
-0.087
-0.088
-0.087
-0.085
-0.084
-0.082
-0.080
-0.078
-0.076
-0.075
-0.073
-0.072
-0.070
-0.051
-0.053
-0.054
-0.055
-0.057
-0.058
-0.059
-0.060
-0.060
-0.060
-0.060
-0.059
-0.058
-0.055
-0.050
-0.044
-0.036
-0.025
-0.011
0.008
0.030
0.056
0.084
0.111
0.132
0.144
0.142
0.128
0.104
0.075
0.046
0.019
-0.004
-0.023
-0.039
-0.052
-0.062
-0.070
-0.075
-0.079
-0.081
-0.081
-0.081
-0.081
-0.079
-0.078
-0.077
-0.075
-0.074
-0.072
-0.071
-0.070
-0.068
0.009
0.014
0.019
0.024
0.031
0.038
0.047
0.056
0.065
0.074
0.083
0.090
0.096
0.099
0.101
0.100
0.097
0.093
0.087
0.079
0.070
0.060
0.050
0.039
0.027
0.015
0.004
-0.005
-0.013
-0.018
-0.021
-0.021
-0.021
-0.021
-0.020
-0.020
-0.020
-0.020
-0.020
-0.020
-0.020
-0.021
-0.021
-0.021
-0.021
-0.021
-0.021
-0.022
-0.022
-0.022
-0.023
-0.023
-0.024
0.011
0.016
0.022
0.029
0.037
0.047
0.057
0.069
0.082
0.094
0.106
0.115
0.123
0.127
0.129
0.128
0.125
0.119
0.111
0.102
0.091
0.079
0.067
0.053
0.038
0.021
0.004
-0.011
-0.022
-0.028
-0.030
-0.030
-0.028
-0.026
-0.024
-0.023
-0.022
-0.022
-0.021
-0.021
-0.021
-0.021
-0.021
-0.021
-0.021
-0.021
-0.021
-0.022
-0.022
-0.022
-0.023
-0.023
-0.024
0.014
0.019
0.026
0.034
0.044
0.056
0.069
0.085
0.101
0.118
0.133
0.146
0.156
0.161
0.163
0.162
0.157
0.150
0.140
0.130
0.118
0.106
0.094
0.078
0.058
0.032
0.004
-0.021
-0.038
-0.046
-0.047
-0.043
-0.037
-0.032
-0.029
-0.026
-0.025
-0.024
-0.023
-0.023
-0.023
-0.022
-0.022
-0.022
-0.021
-0.021
-0.021
-0.021
-0.022
-0.022
-0.023
-0.023
-0.024
0.016
0.022
0.030
0.039
0.051
0.065
0.082
0.102
0.123
0.145
0.165
0.182
0.194
0.201
0.203
0.201
0.195
0.186
0.175
0.164
0.153
0.145
0.137
0.125
0.100
0.056
0.003
-0.040
-0.066
-0.076
-0.073
-0.062
-0.050
-0.041
-0.035
-0.031
-0.028
-0.027
-0.026
-0.025
-0.024
-0.023
-0.023
-0.022
-0.021
-0.021
-0.021
-0.021
-0.021
-0.022
-0.022
-0.023
-0.023
0.017
0.024
0.033
0.044
0.058
0.075
0.095
0.119
0.146
0.174
0.200
0.222
0.237
0.244
0.246
0.242
0.235
0.224
0.213
0.204
0.198
0.199
0.208
0.216
0.187
0.102
-0.011
-0.087
-0.114
-0.119
-0.109
-0.088
-0.067
-0.051
-0.042
-0.036
-0.033
-0.031
-0.029
-0.028
-0.027
-0.025
-0.024
-0.022
-0.021
-0.020
-0.020
-0.020
-0.020
-0.021
-0.021
-0.022
-0.023
0.019
0.027
0.036
0.048
0.064
0.083
0.107
0.136
0.168
0.203
0.235
0.261
0.278
0.286
0.287
0.282
0.273
0.261
0.251
0.249
0.261
0.284
0.321
0.381
0.361
0.172
-0.082
-0.201
-0.179
-0.165
-0.148
-0.115
-0.083
-0.062
-0.050
-0.043
-0.039
-0.036
-0.034
-0.032
-0.030
-0.027
-0.025
-0.023
-0.021
-0.019
-0.019
-0.018
-0.019
-0.019
-0.020
-0.021
-0.022
0.020
0.028
0.038
0.052
0.068
0.090
0.116
0.149
0.186
0.226
0.264
0.294
0.313
0.320
0.319
0.313
0.303
0.292
0.284
0.297
0.362
0.468
0.463
0.570
0.593
0.246
-0.210
-0.365
-0.223
-0.186
-0.173
-0.135
-0.097
-0.072
-0.058
-0.051
-0.047
-0.044
-0.042
-0.039
-0.035
-0.031
-0.026
-0.022
-0.019
-0.017
-0.016
-0.016
-0.016
-0.017
-0.018
-0.020
-0.021
0.020
0.029
0.040
0.053
0.071
0.093
0.122
0.156
0.197
0.240
0.281
0.313
0.332
0.338
0.336
0.330
0.320
0.308
0.304
0.332
0.505
1.087
0.492
0.300
0.479
0.318
-0.067
-0.269
-0.190
-0.188
-0.189
-0.148
-0.107
-0.082
-0.069
-0.063
-0.060
-0.057
-0.055
-0.050
-0.044
-0.036
-0.028
-0.022
-0.017
-0.014
-0.012
-0.012
-0.013
-0.014
-0.016
-0.018
-0.020
0.021
0.029
0.040
0.054
0.072
0.094
0.122
0.157
0.197
0.240
0.281
0.313
0.331
0.337
0.335
0.329
0.319
0.309
0.304
0.324
0.434
0.583
-0.853
-0.564
0.069
0.587
0.506
0.083
-0.100
-0.213
-0.217
-0.161
-0.116
-0.093
-0.085
-0.083
-0.081
-0.080
-0.078
-0.072
-0.060
-0.045
-0.030
-0.019
-0.011
-0.007
-0.005
-0.005
-0.007
-0.009
-0.012
-0.015
-0.018
0.020
0.029
0.040
0.053
0.070
0.092
0.119
0.151
0.188
0.228
0.265
0.294
0.311
0.317
0.316
0.311
0.303
0.294
0.290
0.298
0.332
0.293
-0.395
-0.535
0.016
1.060
1.278
0.589
0.079
-0.206
-0.225
-0.158
-0.119
-0.111
-0.115
-0.119
-0.120
-0.121
-0.124
-0.119
-0.094
-0.061
-0.032
-0.013
-0.001
0.004
0.006
0.005
0.002
-0.002
-0.006
-0.011
-0.015
0.019
0.028
0.038
0.051
0.068
0.088
0.112
0.141
0.174
0.208
0.240
0.266
0.281
0.287
0.286
0.281
0.275
0.270
0.267
0.277
0.318
0.407
0.237
-0.047
0.193
1.534
2.851
2.390
0.548
-0.017
-0.119
-0.112
-0.117
-0.144
-0.177
-0.199
-0.196
-0.195
-0.228
-0.250
-0.183
-0.090
-0.030
0.001
0.017
0.024
0.025
0.021
0.016
0.009
0.001
-0.005
-0.011
0.018
0.026
0.036
0.049
0.064
0.082
0.104
0.130
0.158
0.187
0.214
0.236
0.249
0.253
0.249
0.244
0.240
0.237
0.238
0.245
0.265
0.273
0.189
0.086
0.175
0.708
1.606
1.769
0.584
0.281
0.074
-0.033
-0.119
-0.212
-0.317
-0.397
-0.370
-0.314
-0.493
-0.775
-0.452
-0.138
-0.015
0.032
0.052
0.058
0.056
0.047
0.036
0.024
0.012
0.002
-0.006
0.017
0.024
0.034
0.046
0.060
0.077
0.096
0.118
0.142
0.167
0.193
0.215
0.226
0.223
0.209
0.197
0.197
0.202
0.206
0.205
0.200
0.174
0.111
0.030
-0.024
0.035
0.264
-1.181
-0.998
0.920
0.288
0.044
-0.137
-0.334
-0.618
-1.044
-0.900
-0.392
-0.792
-3.519
-1.002
-0.143
0.037
0.093
0.115
0.118
0.108
0.089
0.067
0.046
0.027
0.012
0.000
0.015
0.022
0.032
0.043
0.056
0.071
0.089
0.108
0.129
0.152
0.181
0.214
0.231
0.206
0.151
0.119
0.133
0.163
0.183
0.179
0.144
0.085
0.012
-0.102
-0.369
-0.820
-0.773
-2.546
-2.375
0.785
0.465
0.097
-0.159
-0.430
-0.971
-3.209
-2.429
-0.256
2.152
3.658
-0.267
0.018
0.148
0.208
0.234
0.227
0.198
0.158
0.115
0.078
0.047
0.024
0.007
0.013
0.020
0.029
0.040
0.052
0.067
0.083
0.101
0.119
0.141
0.182
0.273
0.340
0.231
0.011
-0.098
-0.002
0.118
0.184
0.202
0.158
0.054
-0.048
-0.205
-0.871
-5.561
-3.315
0.909
1.701
1.237
0.512
0.120
-0.122
-0.330
-0.627
-1.611
-1.037
-0.238
0.901
0.564
-0.132
0.193
0.332
0.429
0.472
0.440
0.362
0.270
0.187
0.121
0.073
0.039
0.015
0.011
0.018
0.027
0.037
0.050
0.064
0.080
0.096
0.111
0.126
0.188
0.565
1.105
0.483
-0.488
-0.967
-0.302
0.077
0.230
0.321
0.332
0.136
-0.029
-0.160
-0.731
-3.936
-1.772
1.066
1.579
1.328
0.382
0.121
-0.030
-0.098
-0.025
0.120
0.081
-0.046
1.444
-3.320
-0.431
0.349
0.648
0.930
1.040
0.897
0.673
0.459
0.292
0.178
0.102
0.054
0.023
0.009
0.016
0.024
0.035
0.047
0.062
0.078
0.096
0.110
0.119
0.183
1.252
6.034
1.740
-0.751
-3.072
-0.535
0.115
0.320
0.474
0.596
0.238
0.001
-0.092
-0.239
-0.513
-0.273
0.254
0.451
0.392
0.226
0.113
0.039
0.015
0.041
-0.276
-1.292
-0.374
1.496
0.592
-0.006
0.575
1.231
2.429
2.940
1.953
1.294
0.773
0.436
0.243
0.133
0.068
0.029
0.007
0.013
0.022
0.032
0.045
0.060
0.078
0.098
0.119
0.143
0.221
0.769
2.698
6.735
7.029
0.114
-0.041
0.320
0.445
0.518
0.516
0.260
0.005
-0.362
-0.620
-0.239
-0.087
0.050
0.143
0.148
0.120
0.090
0.060
0.025
-0.084
-0.639
-2.500
-0.053
-0.028
-0.407
0.009
0.694
1.904
6.255
9.946
4.344
2.671
1.236
0.593
0.302
0.156
0.077
0.032
0.004
0.011
0.019
0.029
0.042
0.058
0.077
0.100
0.129
0.172
0.270
0.555
1.269
2.029
0.628
-0.604
0.374
0.672
0.656
0.609
0.536
0.380
0.028
-0.940
-2.457
-0.726
-0.110
0.035
0.063
0.052
0.055
0.060
0.056
0.046
0.033
0.152
1.474
1.896
0.489
-0.014
0.211
0.710
1.705
3.972
5.758
9.815
4.772
1.587
0.679
0.326
0.163
0.077
0.029
0.001
0.007
0.015
0.025
0.038
0.054
0.074
0.098
0.129
0.173
0.244
0.366
0.574
1.171
1.547
-0.052
0.944
1.664
1.087
0.833
0.642
0.444
0.152
-0.484
-1.113
-0.444
-0.014
0.070
0.031
0.004
0.022
0.037
0.034
0.044
0.204
0.795
1.372
2.140
0.721
0.166
0.290
0.612
1.347
4.012
19.690
6.272
3.247
1.355
0.613
0.298
0.147
0.067
0.021
-0.002
0.004
0.011
0.020
0.032
0.047
0.066
0.090
0.118
0.153
0.195
0.246
0.329
0.589
0.765
0.544
1.581
5.689
1.709
-0.157
0.290
0.450
0.316
0.096
-0.037
0.053
0.130
0.074
-0.018
-0.029
0.027
0.037
-0.024
-0.146
-0.054
3.046
1.570
0.830
0.349
0.176
0.284
0.458
0.892
2.035
3.749
2.667
1.580
0.855
0.444
0.228
0.111
0.046
0.008
-0.005
0.000
0.006
0.015
0.025
0.039
0.056
0.077
0.100
0.126
0.152
0.173
0.197
0.236
0.273
0.342
0.692
2.103
7.303
-7.636
-0.006
0.526
0.403
0.317
0.250
0.109
-0.054
-0.117
-0.144
-0.059
0.032
-0.019
-0.149
-0.934
-5.477
-0.526
0.418
0.299
0.167
0.143
0.219
0.307
0.482
0.796
1.071
0.999
0.730
0.464
0.268
0.143
0.067
0.020
-0.009
-0.009
-0.005
0.001
0.008
0.017
0.029
0.043
0.060
0.078
0.097
0.113
0.124
0.129
0.129
0.123
0.091
-0.106
-1.149
-1.498
-0.445
1.695
0.570
0.339
0.290
0.199
-0.449
-1.140
-0.542
-0.259
-0.090
-0.019
-0.083
-0.231
-0.943
-3.724
-0.982
-0.054
0.095
0.142
0.160
0.186
0.190
0.208
0.279
0.357
0.365
0.303
0.212
0.129
0.065
0.021
-0.009
-0.028
-0.013
-0.010
-0.005
0.001
0.009
0.018
0.029
0.042
0.056
0.069
0.079
0.085
0.084
0.074
0.049
-0.029
-0.291
-1.064
-1.334
-0.289
0.286
0.238
0.113
-0.013
-0.394
-0.874
-2.365
-0.727
-0.255
-0.128
-0.123
-0.178
-0.237
-0.382
-0.520
-0.288
-0.054
0.039
0.107
0.162
0.159
0.049
-0.059
-0.067
0.003
0.057
0.070
0.054
0.026
0.000
-0.021
-0.037
-0.047
-0.018
-0.015
-0.011
-0.007
-0.001
0.006
0.014
0.024
0.033
0.042
0.049
0.051
0.048
0.038
0.012
-0.046
-0.172
-0.355
-0.377
-0.145
0.061
0.093
-0.077
-0.311
-0.761
4.150
6.059
0.458
0.084
-0.096
-0.239
-0.314
-0.278
-0.241
-0.203
-0.121
-0.047
0.000
0.061
0.135
0.103
-0.161
-0.479
-0.492
-0.286
-0.143
-0.076
-0.053
-0.049
-0.052
-0.057
-0.062
-0.066
-0.022
-0.020
-0.018
-0.015
-0.011
-0.006
0.000
0.006
0.012
0.017
0.021
0.021
0.018
0.009
-0.008
-0.040
-0.088
-0.132
-0.120
-0.020
0.165
0.365
0.101
-0.297
-0.027
1.390
5.342
2.636
1.078
0.061
-0.228
-0.317
-0.279
-0.251
-0.242
-0.208
-0.139
-0.062
0.017
0.075
0.012
-0.322
-0.940
-0.939
-0.515
-0.282
-0.178
-0.128
-0.105
-0.094
-0.088
-0.085
-0.083
-0.027
-0.026
-0.024
-0.022
-0.020
-0.017
-0.014
-0.011
-0.008
-0.006
-0.005
-0.006
-0.010
-0.016
-0.027
-0.043
-0.061
-0.072
-0.051
0.042
0.306
0.789
0.493
-0.241
-0.099
0.473
2.005
2.539
1.345
0.154
-0.126
-0.144
-0.203
-0.283
-0.331
-0.329
-0.233
-0.097
0.048
0.146
0.171
0.087
-0.499
-0.774
-0.571
-0.368
-0.247
-0.182
-0.148
-0.128
-0.115
-0.106
-0.099
-0.031
-0.031
-0.031
-0.030
-0.030
-0.029
-0.028
-0.028
-0.028
-0.028
-0.030
-0.033
-0.037
-0.042
-0.049
-0.057
-0.065
-0.068
-0.053
0.023
0.275
0.764
-0.143
-1.685
0.072
-0.134
-0.118
-0.288
0.295
-0.248
-0.264
-0.184
-0.238
-0.326
-0.365
-0.346
-0.244
-0.062
0.409
0.811
1.280
4.072
1.105
-0.402
-0.674
-0.444
-0.292
-0.219
-0.180
-0.155
-0.137
-0.124
-0.113
-0.036
-0.037
-0.037
-0.038
-0.039
-0.040
-0.042
-0.044
-0.047
-0.050
-0.055
-0.060
-0.065
-0.071
-0.076
-0.080
-0.083
-0.084
-0.077
-0.047
0.038
0.054
-1.112
-3.529
0.735
0.127
-0.437
-1.670
-4.298
-1.276
-0.675
-0.401
-0.363
-0.399
-0.415
-0.365
-0.259
-0.075
0.809
2.094
5.279
4.417
6.268
-0.289
-1.088
-0.477
-0.295
-0.234
-0.201
-0.176
-0.156
-0.139
-0.126
-0.041
-0.042
-0.044
-0.046
-0.048
-0.051
-0.055
-0.060
-0.066
-0.073
-0.081
-0.089
-0.097
-0.104
-0.109
-0.111
-0.108
-0.100
-0.088
-0.076
-0.114
-0.414
-0.122
2.486
1.989
0.715
-0.210
-0.589
3.849
2.802
-0.625
-0.491
-0.459
-0.504
-0.531
-0.472
-0.341
-0.225
-0.184
-0.232
1.400
0.375
0.844
-1.280
-0.647
-0.223
-0.218
-0.222
-0.212
-0.193
-0.172
-0.153
-0.137
-0.045
-0.047
-0.050
-0.053
-0.057
-0.062
-0.069
-0.076
-0.086
-0.097
-0.110
-0.123
-0.136
-0.146
-0.151
-0.150
-0.138
-0.112
-0.060
0.006
0.021
-0.096
0.009
0.760
1.456
0.545
-0.136
-0.180
0.425
0.233
-0.401
-0.461
-0.509
-0.610
-0.708
-0.680
-0.457
-0.322
-0.495
-1.423
-2.513
-1.556
-1.376
-0.092
0.566
0.180
-0.079
-0.190
-0.216
-0.207
-0.187
-0.166
-0.147
-0.049
-0.052
-0.056
-0.060
-0.066
-0.073
-0.082
-0.093
-0.107
-0.124
-0.144
-0.164
-0.185
-0.200
-0.208
-0.205
-0.182
-0.124
0.013
0.228
0.325
0.171
0.069
0.361
0.948
-0.304
-0.467
-0.224
-0.170
-0.229
-0.341
-0.410
-0.512
-0.694
-1.017
-1.518
-0.882
-0.217
-0.161
-0.780
-1.402
-2.612
-5.261
1.310
0.001
0.929
0.205
-0.147
-0.223
-0.223
-0.202
-0.178
-0.156
-0.053
-0.057
-0.061
-0.067
-0.074
-0.084
-0.096
-0.111
-0.130
-0.155
-0.184
-0.217
-0.249
-0.276
-0.290
-0.285
-0.253
-0.168
0.098
0.904
0.549
0.119
-0.103
0.002
0.024
-0.453
-0.407
-0.219
-0.211
-0.245
-0.298
-0.367
-0.490
-0.725
-1.441
-6.699
-7.686
0.195
1.184
-0.369
-0.962
-1.719
-2.216
-2.139
-10.393
5.048
0.494
-0.148
-0.250
-0.249
-0.221
-0.191
-0.165
-0.057
-0.061
-0.067
-0.073
-0.082
-0.094
-0.109
-0.129
-0.155
-0.189
-0.233
-0.284
-0.340
-0.388
-0.414
-0.407
-0.370
-0.295
-0.132
0.120
-0.072
-0.661
-0.399
-0.101
-0.069
-0.166
-0.209
-0.196
-0.200
-0.220
-0.258
-0.334
-0.468
-0.676
-1.182
-2.915
-2.483
0.130
-0.057
-0.503
-0.924
-0.922
-0.195
3.650
-0.314
0.167
0.013
-0.264
-0.326
-0.294
-0.246
-0.204
-0.172
-0.060
-0.065
-0.071
-0.079
-0.090
-0.103
-0.121
-0.146
-0.180
-0.226
-0.289
-0.371
-0.467
-0.560
-0.611
-0.597
-0.538
-0.489
-0.440
-0.310
0.224
0.037
-0.328
0.032
0.087
-0.059
-0.150
-0.180
-0.187
-0.186
-0.196
-0.291
-0.521
-0.706
-0.786
-0.885
-0.652
-0.280
-0.311
-0.639
-0.931
1.812
0.474
3.512
2.233
0.549
-0.207
-0.522
-0.495
-0.371
-0.277
-0.217
-0.178
-0.063
-0.068
-0.075
-0.084
-0.096
-0.111
-0.132
-0.162
-0.203
-0.263
-0.350
-0.475
-0.643
-0.830
-0.951
-0.903
-0.755
-0.699
-0.741
-0.477
-0.301
-0.434
-0.308
0.109
0.281
-0.025
-0.124
-0.169
-0.175
-0.145
-0.066
-0.154
-0.907
-1.310
-0.765
-0.493
-0.351
-0.275
-0.351
-0.602
-0.670
0.873
0.085
0.460
1.020
0.401
-0.612
-1.151
-0.794
-0.461
-0.302
-0.224
-0.179
-0.065
-0.071
-0.079
-0.088
-0.101
-0.118
-0.141
-0.174
-0.222
-0.294
-0.406
-0.581
-0.855
-1.233
-1.550
-1.428
-0.994
-0.687
0.005
1.916
-0.414
0.776
1.040
-0.131
-0.199
-0.210
-0.064
-0.167
-0.173
-0.137
-0.005
-0.043
-1.387
-2.209
-0.764
-0.343
-0.255
-0.292
-0.475
-0.407
0.538
-0.313
-0.208
-0.030
0.062
-0.174
-0.900
-1.443
-0.883
-0.478
-0.301
-0.219
-0.175
-0.067
-0.073
-0.081
-0.091
-0.104
-0.122
-0.146
-0.181
-0.233
-0.313
-0.438
-0.650
-1.019
-1.644
-2.325
-2.086
-1.207
-0.456
1.631
5.013
-2.731
0.036
0.205
-0.425
-0.412
-0.315
-0.176
-0.183
-0.188
-0.189
-0.196
-0.356
-0.811
-0.878
-0.406
-0.206
-0.232
-0.377
-0.617
-0.296
1.702
-0.028
-0.093
-0.072
-0.118
-0.283
-0.597
-0.790
-0.605
-0.391
-0.269
-0.204
-0.166
-0.069
-0.075
-0.083
-0.093
-0.106
-0.124
-0.148
-0.183
-0.235
-0.313
-0.438
-0.646
-1.008
-1.626
-2.304
-2.080
-1.232
-0.584
-0.269
-2.280
-1.756
-0.753
-1.156
-0.791
-0.465
-0.272
-0.195
-0.183
-0.190
-0.232
-0.352
-0.627
-0.876
-0.566
-0.232
-0.171
-0.295
-0.594
-0.856
-0.347
0.682
0.558
0.191
-0.014
-0.137
-0.250
-0.361
-0.414
-0.368
-0.288
-0.224
-0.182
-0.154
-0.070
-0.076
-0.084
-0.094
-0.106
-0.123
-0.147
-0.180
-0.227
-0.297
-0.404
-0.571
-0.834
-1.204
-1.522
-1.420
-1.007
-0.656
-0.509
-0.496
0.027
-0.796
-1.447
-0.962
-0.436
-0.026
-0.066
-0.156
-0.137
-0.208
-0.369
-0.723
-1.073
-0.630
-0.285
-0.236
-0.351
-0.924
-1.902
-0.765
1.948
1.278
0.366
-0.140
-0.211
-0.249
-0.267
-0.270
-0.250
-0.217
-0.185
-0.160
-0.141
-0.070
-0.076
-0.084
-0.093
-0.105
-0.121
-0.143
-0.172
-0.212
-0.270
-0.353
-0.470
-0.629
-0.810
-0.935
-0.908
-0.758
-0.604
-0.507
-0.412
-0.321
-0.815
-1.344
-1.048
-0.273
1.266
0.182
-0.201
-0.009
-0.123
-0.230
-0.396
-0.543
-0.446
-0.328
-0.272
-0.207
0.024
5.432
-1.519
-2.048
0.246
-0.385
-0.476
-0.389
-0.321
-0.247
-0.213
-0.194
-0.175
-0.158
-0.142
-0.129
-0.070
-0.076
-0.083
-0.092
-0.103
-0.118
-0.136
-0.161
-0.194
-0.239
-0.299
-0.376
-0.468
-0.560
-0.622
-0.624
-0.585
-0.546
-0.544
-0.628
-1.010
-2.389
-2.801
-1.478
-0.227
0.760
-0.058
-0.212
-0.087
-0.139
-0.087
-0.071
-0.169
-0.266
-0.302
-0.258
-0.023
2.180
4.325
0.109
-0.910
-0.139
0.705
1.590
-0.536
-0.387
-0.238
-0.186
-0.164
-0.150
-0.139
-0.128
-0.119
-0.070
-0.075
-0.082
-0.090
-0.100
-0.113
-0.129
-0.149
-0.176
-0.209
-0.252
-0.302
-0.358
-0.410
-0.448
-0.466
-0.471
-0.488
-0.572
-0.880
-2.225
-10.487
-13.822
-2.622
-0.613
0.060
-0.444
-0.278
-0.413
-0.731
-0.228
0.101
0.025
-0.166
-0.272
-0.283
-0.270
2.109
2.658
0.002
-0.403
-0.271
0.116
0.111
-0.376
-0.283
-0.197
-0.160
-0.144
-0.134
-0.125
-0.118
-0.112
-0.069
-0.074
-0.081
-0.088
-0.097
-0.108
-0.121
-0.138
-0.158
-0.183
-0.213
-0.247
-0.282
-0.316
-0.343
-0.363
-0.382
-0.416
-0.505
-0.802
-1.957
-6.903
-8.301
-2.366
-0.863
-0.459
-0.389
-0.279
-1.137
-4.689
-0.884
0.126
0.175
-0.094
-0.276
-0.333
-0.436
-0.484
-0.535
-0.699
-0.695
-0.447
-0.213
-0.163
-0.179
-0.169
-0.153
-0.139
-0.130
-0.123
-0.116
-0.111
-0.105
-0.068
-0.073
-0.079
-0.085
-0.093
-0.102
-0.114
-0.127
-0.143
-0.161
-0.183
-0.206
-0.230
-0.252
-0.271
-0.287
-0.301
-0.316
-0.343
-0.406
-0.600
-0.984
-0.960
-0.461
-0.352
-0.247
0.067
0.087
-0.576
-1.672
-0.533
0.011
0.099
-0.146
-0.327
-0.414
-0.555
-0.884
-1.170
-0.950
-0.706
-0.469
-0.285
-0.191
-0.154
-0.141
-0.135
-0.128
-0.121
-0.115
-0.110
-0.105
-0.101
-0.067
-0.072
-0.077
-0.083
-0.089
-0.097
-0.106
-0.117
-0.129
-0.143
-0.159
-0.175
-0.191
-0.206
-0.218
-0.226
-0.226
-0.209
-0.152
0.017
0.488
1.540
2.778
1.949
0.637
0.224
0.292
0.315
0.082
-0.100
-0.105
-0.172
-0.256
-0.334
-0.394
-0.449
-0.563
-0.781
-0.927
-0.788
-0.593
-0.426
-0.297
-0.215
-0.169
-0.146
-0.132
-0.123
-0.116
-0.110
-0.105
-0.100
-0.097
-0.066
-0.070
-0.075
-0.080
-0.086
-0.092
-0.100
-0.108
-0.118
-0.128
-0.139
-0.151
-0.161
-0.170
-0.176
-0.175
-0.161
-0.118
-0.008
0.271
0.945
2.466
8.197
4.642
1.310
0.575
0.395
0.335
0.251
0.224
0.023
-0.428
-0.648
-0.528
-0.431
-0.433
-0.497
-0.582
-0.621
-0.565
-0.466
-0.367
-0.283
-0.219
-0.176
-0.149
-0.132
-0.120
-0.112
-0.106
-0.101
-0.097
-0.093
-0.065
-0.069
-0.073
-0.077
-0.082
-0.088
-0.094
-0.101
-0.108
-0.116
-0.124
-0.131
-0.138
-0.142
-0.143
-0.135
-0.112
-0.057
0.065
0.332
0.892
1.897
2.985
2.334
1.174
0.657
0.449
0.345
0.260
0.182
-0.075
-0.662
-0.965
-0.606
-0.393
-0.384
-0.436
-0.467
-0.459
-0.421
-0.366
-0.307
-0.253
-0.207
-0.172
-0.147
-0.129
-0.118
-0.109
-0.103
-0.098
-0.094
-0.090
-0.064
-0.067
-0.070
-0.074
-0.079
-0.083
-0.088
-0.094
-0.100
-0.105
-0.111
-0.116
-0.120
-0.121
-0.117
-0.106
-0.079
-0.025
0.081
0.280
0.621
1.080
1.353
1.200
0.888
0.659
0.517
0.419
0.325
0.213
0.006
-0.371
-0.581
-0.387
-0.255
-0.298
-0.375
-0.391
-0.367
-0.331
-0.294
-0.256
-0.220
-0.187
-0.161
-0.140
-0.125
-0.114
-0.106
-0.100
-0.095
-0.091
-0.088
-0.062
-0.065
-0.068
-0.072
-0.075
-0.079
-0.084
-0.088
-0.092
-0.097
-0.100
-0.103
-0.105
-0.104
-0.098
-0.085
-0.060
-0.012
0.069
0.201
0.391
0.606
0.753
0.788
0.762
0.706
0.626
0.547
0.440
0.309
0.144
-0.049
-0.160
-0.126
-0.113
-0.199
-0.287
-0.312
-0.293
-0.266
-0.239
-0.213
-0.189
-0.166
-0.147
-0.131
-0.119
-0.109
-0.102
-0.096
-0.092
-0.088
-0.085
-0.061
-0.063
-0.066
-0.069
-0.072
-0.076
-0.079
-0.083
-0.086
-0.089
-0.092
-0.093
-0.093
-0.091
-0.084
-0.071
-0.048
-0.010
0.050
0.139
0.256
0.388
0.513
0.624
0.725
0.758
0.715
0.650
0.513
0.349
0.198
0.068
-0.006
-0.020
-0.049
-0.128
-0.201
-0.231
-0.228
-0.213
-0.196
-0.179
-0.163
-0.147
-0.133
-0.122
-0.112
-0.104
-0.098
-0.093
-0.089
-0.086
-0.083
-0.059
-0.062
-0.064
-0.067
-0.070
-0.072
-0.075
-0.078
-0.081
-0.083
-0.084
-0.085
-0.084
-0.081
-0.075
-0.063
-0.043
-0.012
0.033
0.097
0.179
0.278
0.390
0.514
0.634
0.689
0.663
0.607
0.478
0.323
0.193
0.094
0.031
-0.003
-0.040
-0.094
-0.144
-0.170
-0.176
-0.171
-0.162
-0.152
-0.141
-0.131
-0.121
-0.113
-0.105
-0.099
-0.094
-0.090
-0.086
-0.083
-0.081
-0.058
-0.060
-0.062
-0.065
-0.067
-0.069
-0.072
-0.074
-0.076
-0.078
-0.079
-0.079
-0.077
-0.074
-0.068
-0.057
-0.040
-0.016
0.019
0.067
0.129
0.206
0.298
0.398
0.488
0.532
0.522
0.469
0.375
0.261
0.161
0.085
0.030
-0.008
-0.043
-0.079
-0.111
-0.130
-0.139
-0.140
-0.137
-0.131
-0.124
-0.117
-0.111
-0.105
-0.099
-0.094
-0.090
-0.086
-0.083
-0.081
-0.079
-0.056
-0.058
-0.060
-0.062
-0.064
-0.067
-0.068
-0.070
-0.072
-0.073
-0.074
-0.073
-0.072
-0.069
-0.063
-0.054
-0.040
-0.020
0.007
0.043
0.090
0.148
0.216
0.288
0.348
0.379
0.374
0.334
0.268
[truncated: 758,993 more chars]
