# Supplementary material for: Ferroptosis regulation by traditional chinese medicine for ischemic stroke intervention based on network pharmacology and data mining
Source: PLoS One. 2025 Apr 16;20(4):e0321751. doi: 10.1371/journal.pone.0321751 (PMC12002469; doi:10.1371/journal.pone.0321751)
Supplement: S6 File — (ZIP) [file pone.0321751.s006.zip › 分子对接2/HIF1A/EGFR-4328/input/4h6j_h.HD.map]

GRID_PARAMETER_FILE 4h6j_autolig.gpf
GRID_DATA_FILE 4h6j_h.maps.fld
MACROMOLECULE 4h6j_h.pdbqt
SPACING 1.000
NELEMENTS 52 56 56
CENTER 12.092 -11.486 -20.291
0.
0.
0.
0.
0.
0.
0.
0.
0.
0.
0.
0.
0.
0.
0.
0.
0.
0.
0.
0.
0.
0.
0.
0.
0.
0.
0.
0.
0.
0.
0.
0.
0.
0.
0.
0.
0.
0.
0.
0.
0.
0.
0.
0.
0.
0.
0.
0.
0.
0.
0.
0.
0.
0.
0.
0.
0.
0.
0.
0.
0.
0.
0.
0.
0.
0.
0.
0.
0.
0.
0.
0.
0.
0.
0.
0.
0.
0.
0.
0.
0.
0.
0.
0.
0.
0.
0.
0.
0.
0.
0.
0.
0.
0.
0.
0.
0.
0.
0.
0.
0.
0.
0.
0.
0.
0.
0.
0.
0.
0.
0.
0.
0.
0.
0.
0.
0.
0.
0.
0.
0.
0.
0.
0.
0.
0.
0.
0.
0.
0.
0.
0.
0.
0.
0.
0.
0.
0.
0.
0.
0.
0.
0.
0.
0.
0.
0.
0.
0.
0.
0.
0.
0.
0.
0.
0.
0.
0.
0.
0.
0.
0.
0.
0.
0.
0.
0.
0.
0.
0.
0.
0.
0.
0.
0.
0.
0.
0.
0.
0.
0.
0.
0.
0.
0.
0.
0.
0.
0.
0.
0.
0.
0.
0.
0.
0.
0.
0.
0.
0.
0.
0.
0.
0.
0.
0.
0.
0.
0.
0.
0.
0.
0.
0.
0.
0.
0.
0.
0.
0.
0.
0.
0.
0.
0.
0.
0.
0.
0.
0.
0.
0.
0.
0.
0.
0.
0.
0.
0.
0.
0.
0.
0.
0.
0.
0.
0.
0.
0.
0.
0.
0.
0.
0.
0.
0.
0.
0.
0.
0.
0.
0.
0.
0.
0.
0.
0.
0.
0.
0.
0.
0.
0.
0.
0.
0.
0.
0.
0.
0.
0.
0.
0.
0.
0.
0.
0.
0.
0.
0.
0.
0.
0.
0.
0.
0.
0.
0.
0.
0.
0.
0.
0.
0.
0.
0.
0.
0.
0.
0.
0.
0.
0.
0.
0.
0.
0.
0.
0.
0.
0.
0.
0.
0.
0.
0.
0.
0.
0.
0.
0.
0.
0.
0.
0.
0.
0.
0.
0.
0.
0.
0.
0.
0.
0.
0.
0.
0.
0.
0.
0.
0.
0.
0.
0.
0.
0.
0.
0.
0.
0.
0.
0.
0.
0.
0.
0.
0.
0.
0.
0.
0.
0.
0.
0.
0.
0.
0.
0.
0.
0.
0.
0.
0.
0.
0.
0.
0.
0.
0.
0.
0.
0.
0.
0.
0.
0.
0.
0.
0.
0.
0.
0.
0.
0.
0.
0.
0.
0.
0.
0.
0.
0.
0.
0.
0.
0.
0.
0.
0.
0.
0.
0.
0.
0.
0.
0.
0.
0.
0.
0.
0.
0.
0.
0.
0.
0.
0.
0.
0.
0.
0.
0.
0.
0.
0.
0.
0.
0.
0.
0.
0.
0.
0.
0.
0.
0.
0.
0.
0.
0.
0.
0.
0.
0.
0.
0.
0.
0.
0.
0.
0.
0.
0.
0.
0.
0.
0.
0.
0.
0.
0.
0.
0.
0.
0.
0.
0.
0.
0.
0.
0.
0.
0.
0.
0.
0.
0.
0.
0.
0.
0.
0.
0.
0.
0.
0.
0.
0.
0.
0.
0.
0.
0.
0.
0.
0.
0.
0.
0.
0.
0.
0.
0.
0.
0.
0.
0.
0.
0.
0.
0.
0.
0.
0.
0.
0.
0.
0.
0.
0.
0.
0.
0.
0.
0.
0.
0.
0.
0.
0.
0.
0.
0.
0.
0.
0.
0.
0.
0.
0.
0.
0.
0.
0.
0.
0.
0.
0.
0.
0.
0.
0.
0.
0.
0.
0.
0.
0.
0.
0.
0.
0.
0.
0.
0.
0.
0.
0.
0.
0.
0.
0.
0.
0.
0.
0.
0.
0.
0.
0.
0.
0.
0.
0.
0.
0.
0.
0.
0.
0.
0.
0.
0.
0.
0.
0.
0.
0.
0.
0.
0.
0.
0.
0.
0.
0.
0.
0.
0.
0.
0.
0.
0.
0.
0.
0.
0.
0.
0.
0.
0.
0.
0.
0.
0.
0.
0.
0.
0.
0.
0.
0.
0.
0.
0.
0.
0.
0.
0.
0.
0.
0.
0.
0.
0.
0.
0.
0.
0.
0.
0.
0.
0.
0.
0.
0.
0.
0.
0.
0.
0.
0.
0.
0.
0.
0.
0.
0.
0.
0.
0.
0.
0.
0.
0.
0.
0.
0.
0.
0.
0.
0.
0.
0.
0.
0.
0.
0.
0.
0.
0.
0.
0.
0.
0.
0.
0.
0.
0.
0.
0.
0.
0.
0.
0.
0.
0.
0.
0.
0.
0.
0.
0.
0.
0.
0.
0.
0.
0.
0.
0.
0.
0.
0.
0.
0.
0.
0.
0.
0.
0.
0.
0.
0.
0.
0.
0.
0.
0.
0.
0.
0.
0.
0.
0.
0.
0.
0.
0.
0.
0.
0.
0.
0.
0.
0.
0.
0.
0.
0.
0.
0.
0.
0.
0.
0.
0.
0.
0.
0.
0.
0.
0.
0.
0.
0.
0.
0.
0.
0.
0.
0.
0.
0.
0.
0.
0.
0.
0.
0.
0.
0.
0.
0.
0.
0.
0.
0.
0.
0.
0.
0.
0.
0.
0.
0.
0.
0.
0.
0.
0.
0.
0.
0.
0.
0.
0.
0.
0.
0.
0.
0.
0.
0.
0.
0.
0.
0.
0.
0.
0.
0.
0.
0.
0.
0.
0.
0.
0.
0.
0.
0.
0.
0.
0.
0.
0.
0.
0.
0.
0.
0.
0.
0.
0.
0.
0.
0.
0.
0.
0.
0.
0.
0.
0.
0.
0.
0.
0.
0.
0.
0.
0.
0.
0.
0.
0.
0.
0.
0.
0.
0.
0.
0.
0.
0.
0.
0.
0.
0.
0.
0.
0.
0.
0.
0.
0.
0.
0.
0.
0.
0.
0.
0.
0.
0.
0.
0.
0.
0.
0.
0.
0.
0.
0.
0.
0.
0.
0.
0.
0.
0.
0.
0.
0.
0.
0.
0.
0.
0.
0.
0.
0.
0.
0.
0.
0.
0.
0.
0.
0.
0.
0.
0.
0.
0.
0.
0.
0.
0.
0.
0.
0.
0.
0.
0.
0.
0.
0.
0.
0.
0.
0.
0.
0.
0.
0.
0.
0.
0.
0.
0.
0.
0.
0.
0.
0.
0.
0.
0.
0.
0.
0.
0.
0.
0.
0.
0.
0.
0.
0.
0.
0.
0.
0.
0.
0.
0.
0.
0.
0.
0.
0.
0.
0.
0.
0.
0.
0.
0.
0.
0.
0.
0.
0.
0.
0.
0.
0.
0.
0.
0.
0.
0.
0.
0.
0.
0.
0.
0.
0.
0.
0.
0.
0.
0.
0.
0.
0.
0.
0.
0.
0.
0.
0.
0.
0.
0.
0.
0.
0.
0.
0.
0.
0.
0.
0.
0.
0.
0.
0.
0.
0.
0.
0.
0.
0.
0.
0.
0.
0.
0.
0.
0.
0.
0.
0.
0.
0.
0.
0.
0.
0.
0.
0.
0.
0.
0.
0.
0.
0.
0.
0.
0.
0.
0.
0.
0.
0.
0.
0.
0.
0.
0.
0.
0.
0.
0.
0.
0.
0.
0.
0.
0.
0.
0.
0.
0.
0.
0.
0.
0.
0.
0.
0.
0.
0.
0.
0.
0.
0.
0.
0.
0.
0.
0.
0.
0.
0.
0.
0.
0.
0.
0.
0.
0.
0.
0.
0.
0.
0.
0.
0.
0.
0.
0.
0.
0.
0.
0.
0.
0.
0.
0.
0.
0.
0.
0.
0.
0.
0.
0.
0.
0.
0.
0.
0.
0.
0.
0.
0.
0.
0.
0.
0.
0.
0.
0.
0.
0.
0.
0.
0.
0.
0.
0.
0.
0.
0.
0.
0.
0.
0.
0.
0.
0.
0.
0.
0.
0.
0.
0.
0.
0.
0.
0.
0.
0.
0.
0.
0.
0.
0.
0.
0.
0.
0.
0.
0.
0.
0.
0.
0.
0.
0.
0.000
0.000
0.000
0.000
0.000
0.000
0.000
0.000
0.
0.
0.
0.
0.
0.
0.
0.
0.
0.
0.
0.
0.
0.
0.
0.
0.
0.
0.
0.
0.
0.
0.
0.
0.
0.
0.
0.
0.
0.
0.
0.
0.
0.
0.
0.
0.
0.
0.
0.
0.
0.
0.
0.
0.000
0.000
0.000
0.001
0.001
0.001
0.001
0.001
0.000
0.000
0.
0.
0.
0.
0.
0.
0.
0.
0.
0.
0.
0.
0.
0.
0.
0.
0.
0.
0.
0.
0.
0.
0.
0.
0.
0.
0.
0.
0.
0.
0.
0.
0.
0.
0.
0.
0.
0.
0.
0.
0.
0.
0.000
0.000
0.000
0.001
0.001
0.001
0.001
0.001
0.001
0.001
0.000
0.000
0.
0.
0.
0.
0.
0.
0.
0.
0.
0.
0.
0.
0.
0.
0.
0.
0.
0.
0.
0.
0.
0.
0.
0.
0.
0.
0.
0.
0.
0.
0.
0.
0.
0.
0.
0.
0.
0.
0.
0.
0.
0.000
0.000
0.001
0.001
0.001
0.001
0.001
0.001
0.001
0.001
0.001
0.000
0.000
0.
0.
0.
0.
0.
0.
0.
0.
0.
0.
0.
0.
0.
0.
0.
0.
0.
0.
0.
0.
0.
0.
0.
0.
0.
0.
0.
0.
0.
0.
0.
0.
0.
0.
0.
0.
0.
0.
0.
0.
0.000
0.000
0.001
0.001
0.001
0.001
0.001
0.001
0.001
0.001
0.001
0.000
0.000
0.
0.
0.
0.
0.
0.
0.
0.
0.
0.
0.
0.
0.
0.
0.
0.
0.
0.
0.
0.
0.
0.
0.
0.
0.
0.
0.
0.
0.
0.
0.
0.
0.
0.
0.
0.
0.
0.
0.
0.
0.000
0.000
0.001
0.001
0.001
0.001
0.001
0.001
0.001
0.001
0.001
0.000
0.000
0.000
0.
0.
0.
0.
0.
0.
0.
0.
0.
0.
0.
0.
0.
0.
0.
0.
0.
0.
0.
0.
0.
0.
0.
0.
0.
0.
0.
0.
0.
0.
0.
0.
0.
0.
0.
0.
0.
0.
0.
0.000
0.000
0.001
0.001
0.001
0.001
0.001
0.001
0.001
0.001
0.001
0.000
0.000
0.000
0.
0.
0.
0.
0.
0.
0.
0.
0.
0.
0.
0.
0.
0.
0.
0.
0.
0.
0.
0.
0.
0.
0.
0.
0.
0.
0.
0.
0.
0.
0.
0.
0.
0.
0.
0.
0.
0.
0.
0.000
0.000
0.001
0.001
0.001
0.001
0.001
0.001
0.001
0.001
0.001
0.000
0.000
0.000
0.
0.
0.
0.
0.
0.
0.
0.
0.
0.
0.
0.
0.
0.
0.
0.
0.
0.
0.
0.
0.
0.
0.
0.
0.
0.
0.
0.
0.
0.
0.
0.
0.
0.
0.
0.
0.
0.
0.
0.
0.000
0.001
0.001
0.001
0.001
0.001
0.001
0.001
0.001
0.001
0.000
0.000
0.
0.
0.
0.
0.
0.
0.
0.
0.
0.
0.
0.
0.
0.
0.
0.
0.
0.
0.
0.
0.
0.
0.
0.
0.
0.
0.
0.
0.
0.
0.
0.
0.
0.
0.
0.
0.
0.
0.
0.
0.000
0.000
0.001
0.001
0.001
0.001
0.001
0.001
0.001
0.001
0.001
0.000
0.000
0.
0.
0.
0.
0.
0.
0.
0.
0.
0.
0.
0.
0.
0.
0.
0.
0.
0.
0.
0.
0.
0.
0.
0.
0.
0.
0.
0.
0.
0.
0.
0.
0.
0.
0.
0.
0.
0.
0.
0.000
0.000
0.000
0.001
0.001
0.001
0.001
0.001
0.001
0.001
0.001
0.000
0.000
0.000
0.
0.
0.
0.
0.
0.
0.
0.
0.
0.
0.
0.
0.
0.
0.
0.
0.
0.
0.
0.
0.
0.
0.
0.
0.
0.
0.
0.
0.
0.
0.
0.
0.
0.
0.
0.
0.
0.
0.000
0.000
0.000
0.001
0.001
0.001
0.001
0.001
0.002
0.001
0.001
0.001
0.000
0.000
0.000
0.000
0.
0.
0.
0.
0.
0.
0.
0.
0.
0.
0.
0.
0.
0.
0.
0.
0.
0.
0.
0.
0.
0.
0.
0.
0.
0.
0.
0.
0.
0.
0.
0.
0.
0.
0.
0.
0.
0.000
0.000
0.000
0.001
0.001
0.001
0.001
0.001
0.001
0.001
0.001
0.000
0.000
0.000
0.000
0.000
0.
0.
0.
0.
0.
0.
0.
0.
0.
0.
0.
0.
0.
0.
0.
0.
0.
0.
0.
0.
0.
0.
0.
0.
0.
0.
0.
0.
0.
0.
0.
0.
0.
0.
0.
0.
0.
0.000
0.000
0.000
0.001
0.001
0.001
0.001
0.001
0.001
0.001
0.001
0.001
0.001
0.001
0.000
0.000
0.
0.
0.
0.
0.
0.
0.
0.
0.
0.
0.
0.
0.
0.
0.
0.
0.
0.
0.
0.
0.
0.
0.
0.
0.
0.
0.
0.
0.
0.
0.
0.
0.
0.
0.
0.
0.
0.000
0.000
0.000
0.000
0.001
0.001
0.001
0.001
0.001
0.001
0.001
0.001
0.001
0.001
0.000
0.000
0.
0.
0.
0.
0.
0.
0.
0.
0.
0.
0.
0.
0.
0.
0.
0.
0.
0.
0.
0.
0.
0.
0.
0.
0.
0.
0.
0.
0.
0.
0.
0.
0.
0.
0.
0.
0.
0.000
0.000
0.000
0.000
0.000
0.001
0.001
0.001
0.001
0.001
0.001
0.001
0.001
0.001
0.000
0.000
0.
0.
0.
0.
0.
0.
0.
0.
0.
0.
0.
0.
0.
0.
0.
0.
0.
0.
0.
0.
0.
0.
0.
0.
0.
0.
0.
0.
0.
0.
0.
0.
0.
0.
0.
0.
0.
0.
0.000
0.000
0.000
0.000
0.000
0.001
0.001
0.001
0.001
0.001
0.001
0.001
0.001
0.000
0.000
0.
0.
0.
0.
0.
0.
0.
0.
0.
0.
0.
0.
0.
0.
0.
0.
0.
0.
0.
0.
0.
0.
0.
0.
0.
0.
0.
0.
0.
0.
0.
0.
0.
0.
0.
0.
0.
0.
0.000
0.000
0.000
0.000
0.000
0.000
0.000
0.001
0.001
0.001
0.001
0.000
0.000
0.000
0.
0.
0.
0.
0.
0.
0.
0.
0.
0.
0.
0.
0.
0.
0.
0.
0.
0.
0.
0.
0.
0.
0.
0.
0.
0.
0.
0.
0.
0.
0.
0.
0.
0.
0.
0.
0.
0.
0.
0.
0.000
0.000
0.000
0.000
0.000
0.000
0.000
0.000
0.000
0.000
0.000
0.000
0.
0.
0.
0.
0.
0.
0.
0.
0.
0.
0.
0.
0.
0.
0.
0.
0.
0.
0.
0.
0.
0.
0.
0.
0.
0.
0.
0.
0.
0.
0.
0.
0.
0.
0.
0.
0.
0.
0.
0.
0.
0.
0.
0.
0.000
0.
0.
0.
0.
0.
0.
0.
0.
0.
0.
0.
0.
0.
0.
0.
0.
0.
0.
0.
0.
0.
0.
0.
0.
0.
0.
0.
0.
0.
0.
0.
0.
0.
0.
0.
0.
0.
0.
0.
0.
0.
0.
0.
0.
0.
0.
0.
0.
0.
0.
0.
0.
0.
0.
0.
0.
0.
0.
0.
0.
0.
0.
0.
0.
0.
0.
0.
0.
0.
0.
0.
0.
0.
0.
0.
0.
0.
0.
0.
0.
0.
0.
0.
0.
0.
0.
0.
0.
0.
0.
0.
0.
0.
0.
0.
0.
0.
0.
0.
0.
0.
0.
0.
0.
0.
0.
0.
0.
0.
0.
0.
0.
0.
0.
0.
0.
0.
0.
0.
0.
0.
0.
0.
0.
0.
0.
0.
0.
0.
0.
0.
0.
0.
0.
0.
0.
0.
0.
0.
0.
0.
0.
0.
0.
0.
0.
0.
0.
0.
0.
0.
0.
0.
0.
0.
0.
0.
0.
0.
0.
0.
0.
0.
0.
0.
0.
0.
0.
0.
0.
0.
0.
0.
0.
0.
0.
0.
0.
0.
0.
0.
0.
0.
0.
0.
0.
0.
0.
0.
0.
0.
0.
0.
0.
0.
0.
0.
0.
0.
0.
0.
0.
0.
0.
0.
0.
0.
0.
0.
0.
0.
0.
0.
0.
0.
0.
0.
0.
0.
0.
0.
0.
0.
0.
0.
0.
0.
0.
0.
0.
0.
0.
0.
0.
0.
0.
0.
0.
0.
0.
0.
0.
0.
0.
0.
0.
0.
0.
0.
0.
0.
0.
0.
0.
0.
0.
0.
0.
0.
0.
0.
0.
0.
0.
0.
0.
0.
0.
0.
0.
0.
0.
0.
0.
0.
0.
0.
0.
0.
0.
0.
0.
0.
0.
0.
0.
0.
0.
0.
0.
0.
0.
0.
0.
0.
0.
0.
0.
0.
0.
0.
0.
0.
0.
0.
0.
0.
0.
0.
0.
0.
0.
0.
0.
0.
0.
0.
0.
0.
0.
0.
0.
0.
0.
0.
0.
0.
0.
0.
0.
0.
0.
0.
0.
0.
0.
0.
0.
0.
0.
0.
0.
0.
0.
0.
0.
0.
0.
0.
0.
0.
0.
0.
0.
0.
0.
0.
0.
0.
0.
0.
0.
0.
0.
0.
0.
0.
0.
0.
0.
0.
0.
0.
0.
0.
0.
0.
0.
0.
0.
0.
0.
0.
0.
0.
0.
0.
0.
0.
0.
0.
0.
0.
0.
0.
0.
0.
0.
0.
0.
0.
0.
0.
0.
0.
0.
0.
0.
0.
0.
0.
0.
0.
0.
0.
0.
0.
0.
0.
0.
0.
0.
0.
0.
0.
0.
0.
0.
0.
0.
0.
0.
0.
0.
0.
0.
0.
0.
0.
0.
0.
0.
0.
0.
0.
0.
0.
0.
0.
0.
0.
0.
0.
0.
0.
0.
0.
0.
0.
0.
0.
0.
0.
0.
0.
0.
0.
0.
0.
0.
0.
0.
0.
0.
0.
0.
0.
0.
0.
0.
0.
0.
0.
0.
0.
0.
0.
0.
0.
0.
0.
0.
0.
0.
0.
0.
0.
0.
0.
0.
0.
0.
0.
0.
0.
0.
0.
0.
0.
0.
0.
0.
0.
0.
0.
0.
0.
0.
0.
0.
0.
0.
0.
0.
0.
0.
0.
0.
0.
0.
0.
0.
0.
0.
0.
0.
0.
0.
0.
0.
0.
0.
0.
0.
0.
0.
0.
0.
0.
0.
0.
0.
0.
0.
0.
0.
0.
0.
0.
0.
0.
0.
0.
0.
0.
0.
0.
0.
0.
0.
0.
0.
0.
0.
0.
0.
0.
0.
0.
0.
0.
0.
0.
0.
0.
0.
0.
0.
0.
0.
0.
0.
0.
0.
0.
0.
0.
0.
0.
0.
0.
0.
0.
0.
0.
0.
0.
0.
0.
0.
0.
0.
0.
0.
0.
0.
0.
0.
0.
0.
0.
0.
0.
0.
0.
0.
0.
0.
0.
0.
0.
0.
0.
0.
0.
0.
0.
0.
0.
0.
0.
0.
0.
0.
0.
0.
0.
0.
0.
0.
0.
0.
0.
0.
0.
0.
0.
0.
0.
0.
0.
0.
0.
0.
0.
0.
0.
0.
0.
0.
0.
0.
0.
0.
0.
0.
0.
0.
0.
0.
0.
0.
0.
0.
0.
0.
0.
0.
0.
0.
0.
0.
0.
0.
0.
0.
0.
0.
0.
0.
0.
0.
0.
0.
0.
0.
0.
0.
0.
0.
0.
0.
0.
0.
0.
0.
0.
0.
0.
0.
0.
0.
0.
0.
0.
0.
0.
0.
0.
0.
0.
0.
0.
0.
0.
0.
0.
0.
0.
0.
0.
0.
0.
0.
0.
0.
0.
0.
0.
0.
0.
0.
0.
0.
0.
0.
0.
0.
0.
0.
0.
0.
0.
0.
0.
0.
0.
0.
0.
0.
0.
0.
0.
0.
0.
0.
0.
0.
0.
0.
0.
0.
0.
0.
0.
0.
0.
0.
0.
0.
0.
0.
0.
0.
0.
0.
0.
0.
0.
0.
0.
0.
0.
0.
0.
0.
0.
0.
0.
0.
0.
0.
0.
0.
0.
0.
0.
0.
0.
0.
0.
0.
0.
0.
0.
0.
0.
0.
0.
0.
0.
0.
0.
0.
0.
0.
0.
0.
0.
0.
0.
0.
0.
0.
0.
0.
0.
0.
0.
0.
0.
0.
0.
0.
0.
0.
0.
0.
0.
0.
0.
0.
0.
0.
0.
0.
0.
0.
0.
0.
0.
0.
0.
0.
0.
0.
0.
0.
0.
0.
0.
0.
0.
0.
0.
0.
0.
0.
0.
0.
0.
0.
0.
0.
0.
0.
0.
0.
0.
0.
0.
0.
0.
0.
0.
0.
0.
0.
0.
0.
0.
0.
0.
0.
0.
0.
0.
0.
0.
0.
0.
0.
0.
0.
0.
0.
0.
0.
0.
0.
0.
0.
0.
0.
0.
0.
0.
0.
0.
0.
0.
0.
0.
0.
0.
0.
0.
0.
0.
0.
0.
0.
0.
0.
0.
0.
0.
0.
0.
0.
0.
0.
0.
0.
0.
0.
0.
0.
0.
0.
0.
0.
0.
0.
0.
0.
0.
0.
0.
0.
0.
0.
0.
0.
0.
0.
0.
0.
0.
0.
0.
0.
0.
0.
0.
0.
0.
0.
0.
0.
0.
0.
0.
0.
0.
0.
0.
0.
0.
0.
0.
0.
0.
0.
0.
0.
0.
0.
0.
0.
0.
0.
0.
0.
0.
0.
0.
0.
0.
0.
0.
0.
0.
0.
0.
0.
0.
0.
0.
0.
0.
0.
0.
0.
0.
0.
0.
0.
0.
0.
0.
0.
0.
0.
0.
0.
0.
0.
0.
0.
0.
0.
0.
0.
0.
0.
0.
0.
0.
0.
0.
0.
0.
0.
0.
0.
0.
0.
0.
0.
0.
0.
0.
0.
0.
0.
0.
0.
0.
0.
0.
0.
0.
0.
0.
0.
0.
0.
0.
0.
0.
0.
0.
0.
0.
0.
0.
0.
0.
0.
0.
0.
0.
0.
0.
0.
0.
0.
0.
0.
0.
0.
0.
0.
0.
0.
0.
0.
0.
0.
0.
0.
0.
0.
0.
0.
0.
0.
0.
0.
0.
0.
0.
0.
0.
0.
0.
0.
0.
0.
0.
0.
0.
0.
0.
0.
0.
0.
0.
0.
0.
0.
0.
0.
0.
0.
0.
0.
0.
0.
0.
0.
0.
0.
0.
0.
0.
0.
0.
0.
0.
0.
0.
0.
0.
0.
0.
0.
0.
0.
0.
0.
0.
0.
0.
0.
0.
0.
0.
0.
0.
0.
0.
0.
0.
0.
0.
0.
0.
0.
0.
0.
0.
0.
0.
0.
0.
0.
0.
0.
0.
0.
0.
0.
0.
0.
0.
0.
0.
0.
0.
0.
0.
0.
0.
0.
0.
0.
0.
0.
0.
0.
0.
0.
0.
0.
0.
0.
0.
0.
0.
0.
0.
0.
0.
0.
0.
0.
0.
0.
0.
0.
0.
0.
0.
0.
0.
0.
0.
0.
0.
0.
0.
0.
0.
0.
0.
0.
0.
0.
0.
0.
0.
0.
0.
0.
0.
0.
0.
0.
0.
0.
0.
0.
0.
0.
0.
0.
0.
0.
0.
0.
0.
0.
0.
0.
0.
0.
0.
0.
0.
0.
0.
0.
0.
0.
0.
0.
0.
0.
0.
0.
0.
0.
0.
0.
0.
0.
0.
0.
0.
0.
0.
0.
0.
0.
0.
0.
0.
0.
0.
0.
0.
0.
0.
0.
0.
0.
0.
0.
0.
0.
0.
0.
0.
0.
0.
0.
0.
0.
0.
0.
0.
0.
0.
0.
0.
0.
0.
0.
0.
0.
0.
0.
0.
0.
0.
0.
0.
0.
0.
0.
0.
0.
0.
0.
0.
0.
0.
0.
0.
0.
0.
0.
0.
0.
0.
0.
0.
0.
0.
0.
0.
0.
0.
0.
0.
0.
0.
0.
0.
0.
0.
0.
0.
0.
0.
0.
0.
0.
0.
0.
0.
0.
0.
0.
0.
0.
0.
0.
0.
0.
0.
0.
0.
0.
0.
0.
0.
0.
0.
0.
0.
0.
0.
0.
0.
0.
0.
0.
0.
0.
0.
0.
0.
0.
0.
0.
0.
0.
0.
0.
0.
0.
0.
0.
0.
0.
0.
0.
0.
0.
0.
0.
0.
0.
0.
0.
0.
0.
0.
0.
0.
0.
0.
0.
0.
0.
0.
0.
0.
0.
0.
0.
0.
0.
0.
0.
0.
0.
0.
0.
0.
0.
0.
0.
0.
0.
0.
0.
0.
0.
0.
0.
0.
0.
0.
0.
0.
0.
0.
0.
0.
0.
0.
0.
0.
0.
0.
0.
0.
0.
0.
0.
0.
0.
0.
0.
0.
0.
0.
0.
0.
0.
0.
0.
0.
0.
0.
0.
0.
0.
0.
0.
0.
0.
0.
0.
0.
0.
0.
0.
0.
0.
0.
0.
0.
0.
0.
0.
0.
0.
0.
0.
0.
0.
0.
0.
0.
0.
0.
0.
0.
0.
0.
0.
0.
0.
0.
0.
0.
0.
0.
0.
0.
0.
0.
0.
0.
0.
0.
0.
0.
0.
0.
0.
0.
0.
0.
0.
0.
0.
0.
0.
0.
0.
0.
0.
0.
0.
0.
0.
0.
0.
0.
0.
0.
0.
0.
0.
0.
0.
0.
0.
0.
0.
0.
0.
0.
0.
0.
0.
0.
0.
0.
0.
0.
0.
0.
0.
0.
0.
0.
0.
0.
0.
0.
0.
0.
0.
0.
0.
0.
0.
0.
0.
0.
0.
0.
0.
0.
0.
0.
0.
0.
0.
0.
0.
0.
0.
0.
0.
0.
0.
0.
0.
0.
0.
0.
0.
0.
0.
0.
0.
0.
0.
0.
0.
0.
0.
0.
0.
0.
0.
0.
0.
0.
0.
0.
0.
0.
0.
0.
0.
0.
0.
0.
0.
0.
0.
0.
0.
0.
0.
0.
0.
0.
0.
0.
0.
0.
0.
0.
0.
0.
0.
0.
0.
0.
0.
0.
0.
0.
0.
0.
0.
0.
0.
0.
0.
0.
0.
0.
0.
0.
0.
0.
0.
0.
0.
0.
0.
0.
0.
0.
0.
0.
0.
0.
0.
0.
0.
0.
0.
0.
0.
0.
0.
0.
0.
0.
0.
0.
0.
0.
0.
0.
0.
0.
0.
0.
0.
0.
0.
0.
0.
0.
0.
0.
0.
0.
0.
0.
0.
0.
0.
0.
0.
0.
0.
0.
0.
0.
0.
0.
0.
0.
0.
0.
0.
0.
0.
0.
0.
0.
0.
0.
0.
0.
0.
0.
0.
0.
0.
0.
0.
0.
0.
0.
0.
0.
0.
0.
0.
0.
0.
0.
0.
0.
0.
0.
0.
0.
0.
0.
0.
0.
0.
0.
0.
0.
0.
0.
0.
0.
0.
0.
0.
0.
0.
0.
0.
0.
0.
0.
0.
0.
0.
0.
0.
0.
0.
0.
0.
0.
0.
0.
0.
0.
0.
0.
0.
0.
0.
0.
0.
0.
0.
0.
0.
0.
0.
0.
0.
0.
0.
0.
0.
0.
0.
0.
0.
0.
0.
0.
0.
0.
0.
0.
0.
0.
0.
0.
0.
0.
0.
0.
0.
0.
0.
0.
0.
0.
0.
0.
0.
0.
0.
0.
0.
0.
0.
0.
0.
0.
0.
0.
0.
0.
0.
0.
0.
0.
0.
0.
0.
0.
0.
0.000
0.000
0.000
0.000
0.000
0.000
0.000
0.000
0.
0.
0.
0.
0.
0.
0.
0.
0.
0.
0.
0.
0.
0.
0.
0.
0.
0.
0.
0.
0.
0.
0.
0.
0.
0.
0.
0.
0.
0.
0.
0.
0.
0.
0.
0.
0.
0.
0.
0.
0.
0.
0.
0.
0.000
0.000
0.000
0.000
0.001
0.001
0.001
0.001
0.001
0.000
0.000
0.
0.
0.
0.
0.
0.
0.
0.
0.
0.
0.
0.
0.
0.
0.
0.
0.
0.
0.
0.
0.
0.
0.
0.
0.
0.
0.
0.
0.
0.
0.
0.
0.
0.
0.
0.
0.
0.
0.
0.
0.
0.
0.000
0.000
0.001
0.001
0.001
0.001
0.001
0.001
0.001
0.001
0.000
0.000
0.
0.
0.
0.
0.
0.
0.
0.
0.
0.
0.
0.
0.
0.
0.
0.
0.
0.
0.
0.
0.
0.
0.
0.
0.
0.
0.
0.
0.
0.
0.
0.
0.
0.
0.
0.
0.
0.
0.
0.
0.
0.000
0.001
0.001
0.001
0.001
0.001
0.001
0.001
0.001
0.001
0.001
0.000
0.000
0.
0.
0.
0.
0.
0.
0.
0.
0.
0.
0.
0.
0.
0.
0.
0.
0.
0.
0.
0.
0.
0.
0.
0.
0.
0.
0.
0.
0.
0.
0.
0.
0.
0.
0.
0.
0.
0.
0.
0.000
0.000
0.001
0.001
0.001
0.001
0.001
0.001
0.001
0.001
0.001
0.001
0.001
0.000
0.000
0.
0.
0.
0.
0.
0.
0.
0.
0.
0.
0.
0.
0.
0.
0.
0.
0.
0.
0.
0.
0.
0.
0.
0.
0.
0.
0.
0.
0.
0.
0.
0.
0.
0.
0.
0.
0.
0.
0.000
0.000
0.001
0.001
0.001
0.000
0.000
-0.001
0.000
0.000
0.001
0.001
0.001
0.000
0.000
0.
0.
0.
0.
0.
0.
0.
0.
0.
0.
0.
0.
0.
0.
0.
0.
0.
0.
0.
0.
0.
0.
0.
0.
0.
0.
0.
0.
0.
0.
0.
0.
0.
0.
0.
0.
0.
0.
0.000
0.001
0.001
0.001
0.001
0.
-0.002
-0.003
-0.003
-0.001
0.000
0.001
0.001
0.000
0.000
0.
0.
0.
0.
0.
0.
0.
0.
0.
0.
0.
0.
0.
0.
0.
0.
0.
0.
0.
0.
0.
0.
0.
0.
0.
0.
0.
0.
0.
0.
0.
0.
0.
0.
0.
0.
0.
0.
0.000
0.001
0.001
0.001
0.001
0.001
-0.001
-0.004
-0.005
-0.002
0.
0.001
0.001
0.000
0.000
0.
0.
0.
0.
0.
0.
0.
0.
0.
0.
0.
0.
0.
0.
0.
0.
0.
0.
0.
0.
0.
0.
0.
0.
0.
0.
0.
0.
0.
0.
0.
0.
0.
0.
0.
0.
0.
0.
0.000
0.001
0.001
0.001
0.002
0.002
0.000
-0.002
-0.003
-0.001
0.000
0.001
0.001
0.000
0.000
0.
0.
0.
0.
0.
0.
0.
0.
0.
0.
0.
0.
0.
0.
0.
0.
0.
0.
0.
0.
0.
0.
0.
0.
0.
0.
0.
0.000
0.000
0.000
0.000
0.000
0.
0.
0.
0.
0.
0.
0.000
0.001
0.001
0.002
0.002
0.002
0.002
0.001
0.001
0.000
0.001
0.001
0.001
0.000
0.000
0.
0.
0.
0.
0.
0.
0.
0.
0.
0.
0.
0.
0.
0.
0.
0.
0.
0.
0.
0.
0.
0.
0.
0.
0.
0.
0.
0.000
0.000
0.000
0.000
0.000
0.
0.
0.
0.
0.
0.
0.000
0.001
0.002
0.002
0.002
0.003
0.003
0.002
0.002
0.002
0.001
0.001
0.001
0.000
0.000
0.
0.
0.
0.
0.
0.
0.
0.
0.
0.
0.
0.
0.
0.
0.
0.
0.
0.
0.
0.
0.
0.
0.
0.
0.
0.
0.000
0.000
0.000
0.000
0.000
0.000
0.
0.
0.
0.
0.
0.000
0.000
0.001
0.001
0.002
0.002
0.002
0.003
0.002
0.002
0.002
0.002
0.001
0.001
0.000
0.000
0.
0.
0.
0.
0.
0.
0.
0.
0.
0.
0.
0.
0.
0.
0.
0.
0.
0.
0.
0.
0.
0.
0.
0.
0.
0.
0.
0.000
0.000
0.000
0.000
0.000
0.
0.
0.
0.
0.
0.000
0.001
0.001
0.001
0.001
0.002
0.002
0.002
0.002
0.002
0.002
0.002
0.001
0.001
0.000
0.000
0.000
0.
0.
0.
0.
0.
0.
0.
0.
0.
0.
0.
0.
0.
0.
0.
0.
0.
0.
0.
0.
0.
0.
0.
0.
0.
0.
0.000
0.000
0.000
0.000
0.000
0.
0.
0.
0.
0.000
0.000
0.000
0.001
0.001
0.001
0.001
0.001
0.002
0.002
0.002
0.002
0.001
0.001
0.001
0.001
0.000
0.000
0.
0.
0.
0.
0.
0.
0.
0.
0.
0.
0.
0.
0.
0.
0.
0.
0.
0.
0.
0.
0.
0.
0.
0.
0.
0.
0.
0.
0.000
0.
0.
0.
0.
0.
0.
0.000
0.000
0.000
0.001
0.001
0.001
0.001
0.001
0.002
0.002
0.002
0.001
0.001
0.001
0.001
0.001
0.000
0.000
0.
0.
0.
0.
0.
0.
0.
0.
0.
0.
0.
0.
0.
0.
0.
0.
0.
0.
0.
0.
0.
0.
0.
0.
0.
0.
0.
0.
0.
0.
0.
0.
0.
0.
0.
0.000
0.000
0.000
0.001
0.001
0.000
0.001
0.001
0.002
0.002
0.001
0.001
0.001
0.001
0.001
0.001
0.001
0.000
0.
0.
0.
0.
0.
0.
0.
0.
0.
0.
0.
0.
0.
0.
0.
0.
0.
0.
0.
0.
0.
0.
0.
0.
0.
0.
0.
0.
0.
0.
0.
0.
0.
0.
0.
0.000
0.000
0.000
0.000
0.001
0.001
0.001
0.001
0.002
0.002
0.002
0.001
0.001
0.001
0.001
0.001
0.001
0.000
0.
0.
0.
0.
0.
0.
0.
0.
0.
0.
0.
0.
0.
0.
0.
0.
0.
0.
0.
0.
0.
0.
0.
0.
0.
0.
0.
0.
0.
0.
0.
0.
0.
0.
0.
0.
0.000
0.000
0.000
0.000
0.001
0.001
0.001
0.002
0.002
0.002
0.001
0.001
0.001
0.001
0.001
0.000
0.000
0.
0.
0.
0.
0.
0.
0.
0.
0.
0.
0.
0.
0.
0.
0.
0.
0.
0.
0.
0.
0.
0.
0.
0.
0.
0.
0.
0.
0.
0.
0.
0.
0.
0.
0.
0.
0.000
0.000
0.000
0.000
0.000
0.000
0.001
0.001
0.001
0.001
0.001
0.001
0.001
0.001
0.001
0.000
0.
0.
0.
0.
0.
0.
0.
0.
0.
0.
0.
0.
0.
0.
0.
0.
0.
0.
0.
0.
0.
0.
0.
0.
0.
0.
0.
0.
0.
0.
0.
0.
0.
0.
0.
0.
0.
0.
0.000
0.000
0.000
0.000
0.000
0.000
0.001
0.001
0.001
0.001
0.001
0.001
0.001
0.000
0.
0.
0.
0.
0.
0.
0.
0.
0.
0.
0.
0.
0.
0.
0.
0.
0.
0.
0.
0.
0.
0.
0.
0.
0.
0.
0.
0.
0.
0.
0.
0.
0.
0.
0.
0.
0.
0.
0.
0.
0.000
0.000
0.000
0.000
0.000
0.000
0.000
0.000
0.000
0.000
0.000
0.000
0.
0.
0.
0.
0.
0.
0.
0.
0.
0.
0.
0.
0.
0.
0.
0.
0.
0.
0.
0.
0.
0.
0.
0.
0.
0.
0.
0.
0.
0.
0.
0.
0.
0.
0.
0.
0.
0.
0.
0.
0.
0.
0.
0.
0.
0.
0.
0.
0.
0.
0.
0.
0.
0.
0.
0.
0.
0.
0.
0.
0.
0.
0.
0.
0.
0.
0.
0.
0.
0.
0.
0.
0.
0.
0.
0.
0.
0.
0.
0.
0.
0.
0.
0.
0.
0.
0.
0.
0.
0.
0.
0.
0.
0.
0.
0.
0.
0.
0.
0.
0.
0.
0.
0.
0.
0.
0.
0.
0.
0.
0.
0.
0.
0.
0.
0.
0.
0.
0.
0.
0.
0.
0.
0.
0.
0.
0.
0.
0.
0.
0.
0.
0.
0.
0.
0.
0.
0.
0.
0.
0.
0.
0.
0.
0.
0.
0.
0.
0.
0.
0.
0.
0.
0.
0.
0.
0.
0.
0.
0.
0.
0.
0.
0.
0.
0.
0.
0.
0.
0.
0.
0.
0.
0.
0.
0.
0.
0.
0.
0.
0.
0.
0.
0.
0.
0.
0.
0.
0.
0.
0.
0.
0.
0.
0.
0.
0.
0.
0.
0.
0.
0.
0.
0.
0.
0.
0.
0.
0.
0.
0.
0.
0.
0.
0.
0.
0.
0.
0.
0.
0.
0.
0.
0.
0.
0.
0.
0.
0.
0.
0.
0.
0.
0.
0.
0.
0.
0.
0.
0.
0.
0.
0.
0.
0.
0.
0.
0.
0.
0.
0.
0.
0.
0.
0.
0.
0.
0.
0.
0.
0.
0.
0.
0.
0.
0.
0.
0.
0.
0.
0.
0.
0.
0.
0.
0.
0.
0.
0.
0.
0.
0.
0.
0.
0.
0.
0.
0.
0.
0.
0.
0.
0.
0.
0.
0.
0.
0.
0.
0.
0.
0.
0.
0.
0.
0.
0.
0.
0.
0.
0.
0.
0.
0.
0.
0.
0.
0.
0.
0.
0.
0.
0.
0.
0.
0.
0.
0.
0.
0.
0.
0.
0.
0.
0.
0.
0.
0.
0.
0.
0.
0.
0.
0.
0.
0.
0.
0.
0.
0.
0.
0.
0.
0.
0.
0.
0.
0.
0.
0.
0.
0.
0.
0.
0.
0.
0.
0.
0.
0.
0.
0.
0.
0.
0.
0.
0.
0.
0.
0.
0.
0.
0.
0.
0.
0.
0.
0.
0.
0.
0.
0.
0.
0.
0.
0.
0.
0.
0.
0.
0.
0.
0.
0.
0.
0.
0.
0.
0.
0.
0.
0.
0.
0.
0.
0.
0.
0.
0.
0.
0.
0.
0.
0.
0.
0.
0.
0.
0.
0.
0.
0.
0.
0.
0.
0.
0.
0.
0.
0.
0.
0.
0.
0.
0.
0.
0.
0.
0.
0.
0.
0.
0.
0.
0.
0.
0.
0.
0.
0.
0.
0.
0.
0.
0.
0.
0.
0.
0.
0.
0.
0.
0.
0.
0.
0.
0.
0.
0.
0.
0.
0.
0.
0.
0.
0.
0.
0.
0.
0.
0.
0.
0.
0.
0.
0.
0.
0.
0.
0.
0.
0.
0.
0.
0.
0.
0.
0.
0.
0.
0.
0.
0.
0.
0.
0.
0.
0.
0.
0.
0.
0.
0.
0.
0.
0.
0.
0.
0.
0.
0.
0.
0.
0.
0.
0.
0.
0.
0.
0.
0.
0.
0.
0.
0.
0.
0.
0.
0.
0.
0.
0.
0.
0.
0.
0.
0.
0.
0.
0.
0.
0.
0.
0.
0.
0.
0.
0.
0.
0.
0.
0.
0.
0.
0.
0.
0.
0.
0.
0.
0.
0.
0.
0.
0.
0.
0.
0.
0.
0.
0.
0.
0.
0.
0.
0.
0.
0.
0.
0.
0.
0.
0.
0.
0.
0.
0.
0.
0.
0.
0.
0.
0.
0.
0.
0.
0.
0.
0.
0.
0.
0.
0.
0.
0.
0.
0.
0.
0.
0.
0.
0.
0.
0.
0.
0.
0.
0.
0.
0.
0.
0.
0.
0.
0.
0.
0.
0.
0.
0.
0.
0.
0.
0.
0.
0.
0.
0.
0.
0.
0.
0.
0.
0.
0.
0.
0.
0.
0.
0.
0.
0.
0.
0.
0.
0.
0.
0.
0.
0.
0.
0.
0.
0.
0.
0.
0.
0.
0.
0.
0.
0.
0.
0.
0.
0.
0.
0.
0.
0.
0.
0.
0.
0.
0.
0.
0.
0.
0.
0.
0.
0.
0.
0.
0.
0.
0.
0.
0.
0.
0.
0.
0.
0.
0.
0.
0.
0.
0.
0.
0.
0.
0.
0.
0.
0.
0.
0.
0.
0.
0.
0.
0.
0.
0.
0.
0.
0.
0.
0.
0.
0.
0.
0.
0.
0.
0.
0.
0.
0.
0.
0.
0.
0.
0.
0.
0.
0.
0.
0.
0.
0.
0.
0.
0.
0.
0.
0.
0.
0.
0.
0.
0.
0.
0.
0.
0.
0.
0.
0.
0.
0.
0.
0.
0.
0.
0.
0.
0.
0.
0.
0.
0.
0.
0.
0.
0.
0.
0.
0.
0.
0.
0.
0.
0.
0.
0.
0.
0.
0.
0.
0.
0.
0.
0.
0.
0.
0.
0.
0.
0.
0.
0.
0.
0.
0.
0.
0.
0.
0.
0.
0.
0.
0.
0.
0.
0.
0.
0.
0.
0.
0.
0.
0.
0.
0.
0.
0.
0.
0.
0.
0.
0.
0.
0.
0.
0.
0.
0.
0.
0.
0.
0.
0.
0.
0.
0.
0.
0.
0.
0.
0.
0.
0.
0.
0.
0.
0.
0.
0.
0.
0.
0.
0.
0.
0.
0.
0.
0.
0.
0.
0.
0.
0.
0.
0.
0.
0.
0.
0.
0.
0.
0.
0.
0.
0.
0.
0.
0.
0.
0.
0.
0.
0.
0.
0.
0.
0.
0.
0.
0.
0.
0.
0.
0.
0.
0.
0.
0.
0.
0.
0.
0.
0.
0.
0.
0.
0.
0.
0.
0.
0.
0.
0.
0.
0.
0.
0.
0.
0.
0.
0.
0.
0.
0.
0.
0.
0.
0.
0.
0.
0.
0.
0.
0.
0.
0.
0.
0.
0.
0.
0.
0.
0.
0.
0.
0.
0.
0.
0.
0.
0.
0.
0.
0.
0.
0.
0.
0.
0.
0.
0.
0.
0.
0.
0.
0.
0.
0.
0.
0.
0.
0.
0.
0.
0.
0.
0.
0.
0.
0.
0.
0.
0.
0.
0.
0.
0.
0.
0.
0.
0.
0.
0.
0.
0.
0.
0.
0.
0.
0.
0.
0.
0.
0.
0.
0.
0.
0.
0.
0.
0.
0.
0.
0.
0.
0.
0.
0.
0.
0.
0.
0.
0.
0.
0.
0.
0.
0.
0.
0.
0.
0.
0.
0.
0.
0.
0.
0.
0.
0.
0.
0.
0.
0.
0.
0.
0.
0.
0.
0.
0.
0.
0.
0.
0.
0.
0.
0.
0.
0.
0.
0.
0.
0.
0.
0.
0.
0.
0.
0.
0.
0.
0.
0.
0.
0.
0.
0.
0.
0.
0.
0.
0.
0.
0.
0.
0.
0.
0.
0.
0.
0.
0.
0.
0.
0.
0.
0.
0.
0.
0.
0.
0.
0.
0.
0.
0.
0.
0.
0.
0.
0.
0.
0.
0.
0.
0.
0.
0.
0.
0.
0.
0.
0.
0.
0.
0.
0.
0.
0.
0.
0.
0.
0.
0.
0.
0.
0.
0.
0.
0.
0.
0.
0.
0.
0.
0.
0.
0.
0.
0.
0.
0.
0.
0.
0.
0.
0.
0.
0.
0.
0.
0.
0.
0.
0.
0.
0.
0.
0.
0.
0.
0.
0.
0.
0.
0.
0.
0.
0.
0.
0.
0.
0.
0.
0.
0.
0.
0.
0.
0.
0.
0.
0.
0.
0.
0.
0.
0.
0.
0.
0.
0.
0.
0.
0.
0.
0.
0.
0.
0.
0.
0.
0.
0.
0.
0.
0.
0.
0.
0.
0.
0.
0.
0.
0.
0.
0.
0.
0.
0.
0.
0.
0.
0.
0.
0.
0.
0.
0.
0.
0.
0.
0.
0.
0.
0.
0.
0.
0.
0.
0.
0.
0.
0.
0.
0.
0.
0.
0.
0.
0.
0.
0.
0.
0.
0.
0.
0.
0.
0.
0.
0.
0.
0.
0.
0.
0.
0.
0.
0.
0.
0.
0.
0.
0.
0.
0.
0.
0.
0.
0.
0.
0.
0.
0.
0.
0.
0.
0.
0.
0.
0.
0.
0.
0.
0.
0.
0.
0.
0.
0.
0.
0.
0.
0.
0.
0.
0.
0.
0.
0.
0.
0.
0.
0.
0.
0.
0.
0.
0.
0.
0.
0.
0.
0.
0.
0.
0.
0.
0.
0.
0.
0.
0.
0.
0.
0.
0.
0.
0.
0.
0.
0.
0.
0.
0.
0.
0.
0.
0.
0.
0.
0.
0.
0.
0.
0.
0.
0.
0.
0.
0.
0.
0.
0.
0.
0.
0.
0.
0.
0.
0.
0.
0.
0.
0.
0.
0.
0.
0.
0.
0.
0.
0.
0.
0.
0.
0.
0.
0.
0.
0.
0.
0.
0.
0.
0.
0.
0.
0.
0.
0.
0.
0.
0.
0.
0.
0.
0.
0.
0.
0.
0.
0.
0.
0.
0.
0.
0.
0.
0.
0.
0.
0.
0.
0.
0.
0.
0.
0.
0.
0.
0.
0.
0.
0.
0.
0.
0.
0.
0.
0.
0.
0.
0.
0.
0.
0.
0.
0.
0.
0.
0.
0.
0.
0.
0.
0.
0.
0.
0.
0.
0.
0.
0.
0.
0.
0.
0.
0.
0.
0.
0.
0.
0.
0.000
0.000
0.000
0.
0.
0.
0.
0.
0.
0.
0.
0.
0.
0.
0.
0.
0.
0.
0.
0.
0.
0.
0.
0.
0.
0.
0.
0.
0.
0.
0.
0.
0.
0.
0.
0.
0.
0.
0.
0.
0.
0.
0.
0.
0.
0.
0.
0.
0.
0.
0.
0.
0.000
0.000
0.000
0.000
0.
0.
0.
0.
0.
0.
0.
0.
0.
0.
0.
0.
0.
0.
0.
0.
0.
0.
0.
0.
0.
0.
0.
0.
0.
0.
0.
0.
0.
0.
0.
0.
0.
0.
0.
0.
0.
0.
0.
0.
0.
0.
0.
0.
0.
0.
0.
0.
0.
0.000
0.000
0.000
0.000
0.000
0.
0.
0.
0.
0.
0.
0.
0.
0.
0.
0.
0.
0.
0.
0.
0.
0.
0.
0.
0.
0.
0.
0.
0.
0.
0.
0.
0.
0.
0.
0.
0.
0.
0.
0.
0.
0.
0.
0.
0.
0.
0.
0.
0.
0.
0.
0.
0.
0.
0.000
0.000
0.000
0.
0.
0.
0.
0.
0.
0.
0.
0.
0.
0.
0.
0.
0.
0.
0.
0.
0.
0.
0.
0.
0.
0.
0.
0.
0.
0.
0.
0.
0.
0.
0.
0.
0.
0.
0.
0.
0.
0.
0.
0.
0.
0.
0.
0.
0.
0.
0.
0.
0.
0.
0.000
0.
0.
0.
0.
0.
0.
0.
0.
0.
0.
0.
0.
0.
0.
0.
0.
0.
0.
0.
0.
0.
0.
0.
0.
0.
0.
0.
0.
0.
0.
0.
0.
0.
0.
0.
0.
0.
0.
0.
0.
0.
0.
0.
0.
0.
0.
0.
0.
0.
0.
0.
0.
0.
0.
0.
0.
0.
0.
0.
0.
0.
0.
0.
0.
0.
0.
0.
0.
0.
0.
0.
0.
0.
0.
0.
0.
0.
0.
0.
0.
0.
0.
0.
0.
0.
0.
0.
0.
0.
0.
0.
0.
0.
0.
0.
0.
0.
0.
0.
0.
0.
0.
0.000
0.000
0.000
0.000
0.000
0.
0.
0.
0.
0.
0.
0.
0.
0.
0.
0.
0.
0.
0.
0.
0.
0.
0.
0.
0.
0.
0.
0.
0.
0.
0.
0.
0.
0.
0.
0.
0.
0.
0.
0.
0.
0.
0.
0.
0.
0.
0.
0.
0.
0.
0.
0.
0.000
0.000
0.000
0.000
0.000
0.000
0.000
0.000
0.000
0.
0.
0.
0.
0.
0.
0.
0.
0.
0.
0.
0.
0.
0.
0.
0.
0.
0.
0.
0.
0.
0.
0.
0.
0.
0.
0.
0.
0.
0.
0.
0.
0.
0.
0.
0.
0.
0.
0.
0.
0.
0.
0.
0.000
0.000
0.000
0.001
0.001
0.001
0.001
0.001
0.001
0.001
0.000
0.000
0.
0.
0.
0.
0.
0.
0.
0.
0.
0.
0.
0.
0.
0.
0.
0.
0.
0.
0.
0.
0.
0.
0.
0.
0.
0.
0.
0.
0.
0.
0.
0.
0.
0.
0.
0.
0.
0.
0.
0.
0.
0.000
0.000
0.001
0.001
0.001
0.001
0.001
0.001
0.001
0.001
0.001
0.001
0.001
0.000
0.
0.
0.
0.
0.
0.
0.
0.
0.
0.
0.
0.
0.
0.
0.
0.
0.
0.
0.
0.
0.
0.
0.
0.
0.
0.
0.
0.
0.
0.
0.
0.
0.
0.
0.
0.
0.
0.
0.
0.000
0.000
0.001
0.001
0.001
0.002
0.002
0.002
0.002
0.001
0.001
0.001
0.001
0.001
0.000
0.
0.
0.
0.
0.
0.
0.
0.
0.
0.
0.
0.
0.
0.
0.
0.
0.
0.
0.
0.
0.
0.
0.
0.
0.
0.
0.
0.
0.
0.
0.
0.
0.
0.
0.
0.
0.
0.
0.000
0.000
0.001
0.001
0.002
0.002
0.001
0.001
0.001
0.001
0.001
0.001
0.001
0.001
0.000
0.000
0.
0.
0.
0.
0.
0.
0.
0.
0.
0.
0.
0.
0.
0.
0.
0.
0.
0.
0.
0.
0.
0.
0.
0.
0.
0.
0.
0.
0.
0.
0.
0.
0.
0.
0.
0.
0.
0.000
0.000
0.001
0.002
0.002
0.001
-0.001
-0.003
-0.002
-0.001
0.000
0.001
0.001
0.001
0.001
0.000
0.
0.
0.
0.
0.
0.
0.
0.
0.
0.
0.
0.
0.
0.
0.
0.
0.
0.
0.
0.
0.
0.
0.
0.
0.
0.
0.
0.
0.
0.
0.
0.
0.
0.
0.
0.
0.
0.000
0.000
0.001
0.002
0.002
-0.001
-0.007
-0.013
-0.011
-0.013
-0.006
-0.001
0.001
0.001
0.001
0.000
0.
0.
0.
0.
0.
0.
0.
0.
0.
0.
0.
0.
0.
0.
0.
0.
0.
0.
0.
0.
0.
0.
0.
0.
0.
0.
0.
0.
0.
0.
0.
0.
0.
0.
0.
0.
0.
0.000
0.001
0.001
0.002
0.002
-0.002
-0.011
-0.019
-0.047
-0.060
-0.027
-0.005
0.000
0.001
0.001
0.000
0.000
0.
0.
0.
0.
0.
0.
0.
0.
0.
0.
0.
0.
0.
0.
0.
0.
0.
0.
0.
0.
0.
0.
0.
0.
0.
0.000
0.000
0.000
0.000
0.000
0.000
0.
0.
0.
0.
0.
0.000
0.001
0.001
0.002
0.002
0.000
-0.006
-0.020
-0.080
-0.115
-0.050
-0.009
0.000
0.001
0.001
0.000
0.000
0.
0.
0.
0.
0.
0.
0.
0.
0.
0.
0.
0.
0.
0.
0.
0.
0.
0.
0.
0.
0.
0.
0.
0.
0.
0.000
0.000
0.000
0.000
0.000
0.000
0.000
0.
0.
0.
0.
0.000
0.001
0.001
0.003
0.003
0.002
0.000
-0.010
-0.042
-0.061
-0.029
-0.005
0.000
0.001
0.001
0.000
0.000
0.
0.
0.
0.
0.
0.
0.
0.
0.
0.
0.
0.
0.
0.
0.
0.
0.
0.
0.
0.
0.
0.
0.
0.
0.000
0.000
0.000
0.000
0.000
0.001
0.000
0.000
0.000
0.000
0.000
0.000
0.000
0.001
0.002
0.002
0.003
0.003
0.003
0.000
-0.007
-0.011
-0.005
0.
0.001
0.001
0.001
0.000
0.
0.
0.
0.
0.
0.
0.
0.
0.
0.
0.
0.
0.
0.
0.
0.
0.
0.
0.
0.
0.
0.
0.
0.
0.
0.000
0.000
0.000
0.001
0.001
0.001
0.001
0.000
0.000
0.000
0.000
0.000
0.001
0.001
0.001
0.002
0.003
0.004
0.004
0.004
0.003
0.002
0.002
0.002
0.002
0.001
0.001
0.000
0.
0.
0.
0.
0.
0.
0.
0.
0.
0.
0.
0.
0.
0.
0.
0.
0.
0.
0.
0.
0.
0.
0.
0.
0.
0.000
0.000
0.000
0.001
0.001
0.001
0.001
0.001
0.001
0.000
0.000
0.000
0.001
0.001
0.001
0.002
0.002
0.003
0.003
0.004
0.004
0.004
0.003
0.002
0.002
0.001
0.001
0.000
0.000
0.
0.
0.
0.
0.
0.
0.
0.
0.
0.
0.
0.
0.
0.
0.
0.
0.
0.
0.
0.
0.
0.
0.
0.
0.000
0.000
0.000
0.001
0.001
0.001
0.001
0.001
0.001
0.000
0.000
0.000
0.001
0.001
0.001
0.001
0.001
0.001
0.002
0.003
0.003
0.002
0.002
0.001
0.001
0.001
0.001
0.001
0.000
0.000
0.
0.
0.
0.
0.
0.
0.
0.
0.
0.
0.
0.
0.
0.
0.
0.
0.
0.
0.
0.
0.
0.
0.
0.000
0.000
0.000
0.000
0.001
0.001
0.001
0.001
0.001
0.000
0.
0.000
0.001
0.001
0.001
0.000
-0.001
-0.001
0.000
0.002
0.002
0.001
0.000
-0.001
0.000
0.000
0.001
0.001
0.000
0.000
0.
0.
0.
0.
0.
0.
0.
0.
0.
0.
0.
0.
0.
0.
0.
0.
0.
0.
0.
0.
0.
0.
0.
0.
0.000
0.000
0.000
0.000
0.000
0.000
0.000
0.000
0.
0.000
0.000
0.001
0.001
0.001
-0.001
-0.002
-0.003
-0.002
0.000
0.001
-0.001
-0.002
-0.002
-0.001
0.000
0.001
0.001
0.001
0.000
0.
0.
0.
0.
0.
0.
0.
0.
0.
0.
0.
0.
0.
0.
0.
0.
0.
0.
0.
0.
0.
0.
0.
0.
0.
0.000
0.000
0.000
0.000
0.000
0.
0.
0.
0.000
0.000
0.001
0.001
0.000
-0.001
-0.002
-0.002
-0.001
0.000
0.000
-0.001
-0.002
-0.002
-0.001
0.000
0.001
0.001
0.001
0.000
0.
0.
0.
0.
0.
0.
0.
0.
0.
0.
0.
0.
0.
0.
0.
0.
0.
0.
0.
0.
0.
0.
0.
0.
0.
0.
0.
0.
0.
0.
0.
0.
0.
0.
0.000
0.000
0.000
0.000
0.
-0.001
-0.001
0.000
0.001
0.001
0.000
-0.001
-0.001
-0.001
0.000
0.001
0.001
0.001
0.000
0.
0.
0.
0.
0.
0.
0.
0.
0.
0.
0.
0.
0.
0.
0.
0.
0.
0.
0.
0.
0.
0.
0.
0.
0.
0.
0.
0.
0.
0.
0.
0.
0.
0.
0.000
0.000
0.001
0.001
0.000
0.001
0.001
0.002
0.002
0.002
0.002
0.001
0.000
0.000
0.001
0.001
0.001
0.000
0.
0.
0.
0.
0.
0.
0.
0.
0.
0.
0.
0.
0.
0.
0.
0.
0.
0.
0.
0.
0.
0.
0.
0.
0.
0.
0.
0.
0.
0.
0.
0.
0.
0.
0.
0.000
0.000
0.000
0.001
0.001
0.001
0.002
0.002
0.002
0.002
0.002
0.001
0.001
0.001
0.001
0.001
0.001
0.000
0.
0.
0.
0.
0.
0.
0.
0.
0.
0.
0.
0.
0.
0.
0.
0.
0.
0.
0.
0.
0.
0.
0.
0.
0.
0.
0.
0.
0.
0.
0.
0.
0.
0.
0.
0.
0.000
0.000
0.000
0.001
0.001
0.001
0.002
0.002
0.002
0.001
0.001
0.001
0.001
0.001
0.001
0.000
0.000
0.
0.
0.
0.
0.
0.
0.
0.
0.
0.
0.
0.
0.
0.
0.
0.
0.
0.
0.
0.
0.
0.
0.
0.
0.
0.
0.
0.
0.
0.
0.
0.
0.
0.
0.
0.
0.
0.000
0.000
0.000
0.000
0.001
0.001
0.001
0.001
0.001
0.001
0.001
0.001
0.001
0.000
0.000
0.
0.
0.
0.
0.
0.
0.
0.
0.
0.
0.
0.
0.
0.
0.
0.
0.
0.
0.
0.
0.
0.
0.
0.
0.
0.
0.
0.
0.
0.
0.
0.
0.
0.
0.
0.
0.
0.
0.000
0.000
0.000
0.000
0.000
0.000
0.000
0.001
0.001
0.001
0.000
0.000
0.000
0.000
0.
0.
0.
0.
0.
0.
0.
0.
0.
0.
0.
0.
0.
0.
0.
0.
0.
0.
0.
0.
0.
0.
0.
0.
0.
0.
0.
0.
0.
0.
0.
0.
0.
0.
0.
0.
0.
0.
0.
0.
0.000
0.000
0.
0.
0.
0.
0.
0.
0.000
0.000
0.000
0.
0.
0.
0.
0.
0.
0.
0.
0.
0.
0.
0.
0.
0.
0.
0.
0.
0.
0.
0.
0.
0.
0.
0.
0.
0.
0.
0.
0.
0.
0.
0.
0.
0.
0.
0.
0.
0.
0.
0.
0.
0.
0.
0.
0.
0.
0.
0.
0.
0.
0.
0.
0.
0.
0.
0.
0.
0.
0.
0.
0.
0.
0.
0.
0.
0.
0.
0.
0.
0.
0.
0.
0.
0.
0.
0.
0.
0.
0.
0.
0.
0.
0.
0.
0.
0.
0.
0.
0.
0.
0.
0.
0.
0.
0.
0.
0.
0.
0.
0.
0.
0.
0.
0.
0.
0.
0.
0.
0.
0.
0.
0.
0.
0.
0.
0.
0.
0.
0.
0.
0.
0.
0.
0.
0.
0.
0.
0.
0.
0.
0.
0.
0.
0.
0.
0.
0.
0.
0.
0.
0.
0.
0.
0.
0.
0.
0.
0.
0.
0.
0.
0.
0.
0.
0.
0.
0.
0.
0.
0.
0.
0.
0.
0.
0.
0.
0.
0.
0.
0.
0.
0.
0.
0.
0.
0.
0.
0.
0.
0.
0.
0.
0.
0.
0.
0.
0.
0.
0.
0.
0.
0.
0.
0.
0.
0.
0.
0.
0.
0.
0.
0.
0.
0.
0.
0.
0.
0.
0.
0.
0.
0.
0.
0.
0.
0.
0.
0.
0.
0.
0.
0.
0.
0.
0.
0.
0.
0.
0.
0.
0.
0.
0.
0.
0.
0.
0.
0.
0.
0.
0.
0.
0.
0.
0.
0.
0.
0.
0.
0.
0.
0.
0.
0.
0.
0.
0.
0.
0.
0.
0.
0.
0.
0.
0.
0.
0.
0.
0.
0.
0.
0.
0.
0.
0.
0.
0.
0.
0.
0.
0.
0.
0.
0.
0.
0.
0.
0.
0.
0.
0.
0.
0.
0.
0.
0.
0.
0.
0.
0.
0.
0.
0.
0.
0.
0.
0.
0.
0.
0.
0.
0.
0.
0.
0.
0.
0.
0.
0.
0.
0.
0.
0.
0.
0.
0.
0.
0.
0.
0.
0.
0.
0.
0.
0.
0.
0.
0.
0.
0.
0.
0.
0.
0.
0.
0.
0.
0.
0.
0.
0.
0.
0.
0.
0.
0.
0.
0.
0.
0.
0.
0.
0.
0.
0.
0.
0.
0.
0.
0.
0.
0.
0.
0.
0.
0.
0.
0.
0.
0.
0.
0.
0.
0.
0.
0.
0.
0.
0.
0.
0.
0.
0.
0.
0.
0.
0.
0.
0.
0.
0.
0.
0.
0.
0.
0.
0.
0.
0.
0.
0.
0.
0.
0.
0.
0.
0.
0.
0.
0.
0.
0.
0.
0.
0.
0.
0.
0.
0.
0.
0.
0.
0.
0.
0.
0.
0.
0.
0.
0.
0.
0.
0.
0.
0.
0.
0.
0.
0.
0.
0.
0.
0.
0.
0.
0.
0.
0.
0.
0.
0.
0.
0.
0.
0.
0.
0.
0.
0.
0.
0.
0.
0.
0.
0.
0.
0.
0.
0.
0.
0.
0.
0.
0.
0.
0.
0.
0.
0.
0.
0.
0.
0.
0.
0.
0.
0.
0.
0.
0.
0.
0.
0.
0.
0.
0.
0.
0.
0.
0.
0.
0.
0.
0.
0.
0.
0.
0.
0.
0.
0.
0.
0.
0.
0.
0.
0.
0.
0.
0.
0.
0.
0.
0.
0.
0.
0.
0.
0.
0.
0.
0.
0.
0.
0.
0.
0.
0.
0.
0.
0.
0.
0.
0.
0.
0.
0.
0.
0.
0.
0.
0.
0.
0.
0.
0.
0.
0.
0.
0.
0.
0.
0.
0.
0.
0.
0.
0.
0.
0.
0.
0.
0.
0.
0.
0.
0.
0.
0.
0.
0.
0.
0.
0.
0.
0.
0.
0.
0.
0.
0.
0.
0.
0.
0.
0.
0.
0.
0.
0.
0.
0.
0.
0.
0.
0.
0.
0.
0.
0.
0.
0.
0.
0.
0.
0.
0.
0.
0.
0.
0.
0.
0.
0.
0.
0.
0.
0.
0.
0.
0.
0.
0.
0.
0.
0.
0.
0.
0.
0.
0.
0.
0.
0.
0.
0.
0.
0.
0.
0.
0.
0.
0.
0.
0.
0.
0.
0.
0.
0.
0.
0.
0.
0.
0.
0.
0.
0.
0.
0.
0.
0.
0.
0.
0.
0.
0.
0.
0.
0.
0.
0.
0.
0.
0.
0.
0.
0.
0.
0.
0.
0.
0.
0.
0.
0.
0.
0.
0.
0.
0.
0.
0.
0.
0.
0.
0.
0.
0.
0.
0.
0.
0.
0.
0.
0.
0.
0.
0.
0.
0.
0.
0.
0.
0.
0.
0.
0.
0.
0.
0.
0.
0.
0.
0.
0.
0.
0.
0.
0.
0.
0.
0.
0.
0.
0.
0.
0.
0.
0.
0.
0.
0.
0.
0.
0.
0.
0.
0.
0.
0.
0.
0.
0.
0.
0.
0.
0.
0.
0.
0.
0.
0.
0.
0.
0.
0.
0.
0.
0.
0.
0.
0.
0.
0.
0.
0.
0.
0.
0.
0.
0.
0.
0.
0.
0.
0.
0.
0.
0.
0.
0.
0.
0.
0.
0.
0.
0.
0.
0.
0.
0.
0.
0.
0.
0.
0.
0.
0.
0.
0.
0.
0.
0.
0.
0.
0.
0.
0.
0.
0.
0.
0.
0.
0.
0.
0.
0.
0.
0.
0.
0.
0.
0.
0.
0.
0.
0.
0.
0.
0.
0.
0.
0.
0.
0.
0.
0.
0.
0.
0.
0.
0.
0.
0.
0.
0.
0.
0.
0.
0.
0.
0.
0.
0.
0.
0.
0.
0.
0.
0.
0.
0.
0.
0.
0.
0.
0.
0.
0.
0.
0.
0.
0.
0.
0.
0.
0.
0.
0.
0.
0.
0.
0.
0.
0.
0.
0.
0.
0.
0.
0.
0.
0.
0.
0.
0.
0.
0.
0.
0.
0.
0.
0.
0.
0.
0.
0.
0.
0.
0.
0.
0.
0.
0.
0.
0.
0.
0.
0.
0.
0.
0.
0.
0.
0.
0.
0.
0.
0.
0.
0.
0.
0.
0.
0.
0.
0.
0.
0.
0.
0.
0.
0.
0.
0.
0.
0.
0.
0.
0.
0.
0.
0.
0.
0.
0.
0.
0.
0.
0.
0.
0.
0.
0.
0.
0.
0.
0.
0.
0.
0.
0.
0.
0.
0.
0.
0.
0.
0.
0.
0.
0.
0.
0.
0.
0.
0.
0.
0.
0.
0.
0.
0.
0.
0.
0.
0.
0.
0.
0.
0.
0.
0.
0.
0.
0.
0.
0.
0.
0.
0.
0.
0.
0.
0.
0.
0.
0.
0.
0.
0.
0.
0.
0.
0.
0.
0.
0.
0.
0.
0.
0.
0.
0.
0.
0.
0.
0.
0.
0.
0.
0.
0.
0.
0.
0.
0.
0.
0.
0.
0.
0.
0.
0.
0.
0.
0.
0.
0.
0.
0.
0.
0.
0.
0.
0.
0.
0.
0.
0.
0.
0.
0.
0.
0.
0.
0.
0.
0.
0.
0.
0.
0.
0.
0.
0.
0.
0.
0.
0.
0.
0.
0.
0.
0.
0.
0.
0.
0.
0.
0.
0.
0.
0.
0.
0.
0.
0.
0.
0.
0.
0.
0.
0.
0.
0.
0.
0.
0.
0.
0.
0.
0.
0.
0.
0.
0.
0.
0.
0.
0.
0.
0.
0.
0.
0.
0.
0.
0.
0.
0.
0.
0.
0.
0.
0.
0.
0.
0.
0.
0.
0.
0.
0.
0.
0.
0.
0.
0.
0.
0.
0.
0.
0.
0.
0.
0.
0.
0.
0.
0.
0.
0.
0.
0.
0.
0.
0.
0.
0.
0.
0.
0.
0.
0.
0.
0.
0.
0.
0.
0.
0.
0.
0.
0.
0.
0.
0.
0.
0.
0.
0.
0.
0.
0.
0.
0.
0.
0.
0.
0.
0.
0.
0.
0.
0.
0.
0.
0.
0.
0.
0.
0.
0.
0.
0.
0.
0.
0.
0.
0.
0.
0.
0.
0.
0.
0.
0.
0.
0.
0.
0.
0.
0.
0.
0.
0.
0.
0.
0.
0.
0.
0.
0.
0.
0.
0.
0.
0.
0.
0.
0.
0.
0.
0.
0.
0.
0.
0.
0.
0.
0.
0.
0.
0.
0.
0.
0.
0.
0.
0.
0.
0.
0.
0.
0.000
0.000
0.000
0.
0.
0.
0.
0.
0.
0.
0.
0.
0.
0.
0.
0.
0.
0.
0.
0.
0.
0.
0.
0.
0.
0.
0.
0.
0.
0.
0.
0.
0.
0.
0.
0.
0.
0.
0.
0.
0.
0.
0.
0.
0.
0.
0.
0.
0.
0.
0.
0.000
0.000
0.000
0.000
0.000
0.000
0.000
0.
0.
0.
0.
0.
0.
0.
0.
0.
0.
0.
0.
0.
0.
0.
0.
0.
0.
0.
0.
0.
0.
0.
0.
0.
0.
0.
0.
0.
0.
0.
0.
0.
0.
0.
0.
0.
0.
0.
0.
0.
0.
0.
0.
0.
0.
0.000
0.000
0.001
0.001
0.001
0.000
0.000
0.000
0.
0.
0.
0.
0.
0.
0.
0.
0.
0.
0.
0.
0.
0.
0.
0.
0.
0.
0.
0.
0.
0.
0.
0.
0.
0.
0.
0.
0.
0.
0.
0.
0.
0.
0.
0.
0.
0.
0.
0.
0.
0.
0.
0.
0.000
0.000
0.001
0.001
0.001
0.001
0.001
0.000
0.000
0.
0.
0.
0.
0.
0.
0.
0.
0.
0.
0.
0.
0.
0.
0.
0.
0.
0.
0.
0.
0.
0.
0.
0.
0.
0.
0.
0.
0.
0.
0.
0.
0.
0.
0.
0.
0.
0.
0.
0.
0.
0.
0.
0.
0.000
0.000
0.001
0.001
0.001
0.001
0.001
0.000
0.000
0.
0.
0.
0.
0.
0.
0.
0.
0.
0.
0.
0.
0.
0.
0.
0.
0.
0.
0.
0.
0.
0.000
0.000
0.000
0.000
0.
0.
0.
0.
0.
0.
0.
0.
0.
0.
0.
0.
0.
0.
0.
0.
0.
0.
0.
0.000
0.000
0.001
0.001
0.001
0.001
0.001
0.000
0.000
0.
0.
0.
0.
0.
0.
0.
0.
0.
0.
0.
0.
0.
0.
0.
0.
0.
0.
0.
0.
0.
0.000
0.000
0.000
0.000
0.
0.
0.
0.
0.
0.
0.
0.
0.
0.
0.
0.
0.
0.
0.
0.
0.
0.
0.
0.000
0.000
0.000
0.001
0.001
0.001
0.001
0.000
0.
0.
0.
0.
0.
0.
0.
0.
0.
0.
0.
0.
0.
0.
0.
0.
0.
0.
0.
0.
0.
0.
0.
0.000
0.000
0.
0.
0.
0.
0.
0.
0.
0.
0.
0.
0.
0.
0.
0.
0.
0.
0.
0.
0.
0.
0.000
0.000
0.001
0.001
0.001
0.001
0.001
0.000
0.
0.
0.
0.
0.
0.
0.
0.
0.
0.
0.
0.
0.
0.
0.
0.
0.
0.
0.
0.
0.
0.
0.
0.
0.
0.
0.
0.
0.
0.
0.
0.
0.
0.
0.
0.
0.
0.
0.
0.
0.
0.
0.
0.
0.000
0.000
0.000
0.000
0.001
0.001
0.000
0.000
0.000
0.
0.
0.
0.
0.
0.
0.
0.
0.
0.
0.
0.
0.
0.
0.
0.
0.
0.
0.
0.
0.
0.
0.
0.
0.
0.
0.
0.
0.
0.
0.
0.
0.
0.
0.
0.
0.
0.
0.
0.
0.
0.
0.
0.000
0.000
0.000
0.000
0.000
0.001
0.001
0.001
0.001
0.000
0.000
0.000
0.
0.
0.
0.
0.
0.
0.
0.
0.
0.
0.
0.
0.
0.
0.
0.
0.
0.
0.
0.
0.
0.
0.
0.
0.
0.
0.
0.
0.
0.
0.
0.
0.
0.
0.
0.
0.
0.
0.
0.
0.
0.000
0.000
0.000
0.001
0.001
0.001
0.001
0.001
0.002
0.001
0.001
0.001
0.001
0.000
0.
0.
0.
0.
0.
0.
0.
0.
0.
0.
0.
0.
0.
0.
0.
0.
0.
0.
0.
0.
0.
0.
0.
0.
0.
0.
0.
0.
0.
0.
0.
0.
0.
0.
0.
0.
0.
0.
0.
0.000
0.000
0.001
0.001
0.001
0.001
0.002
0.002
0.002
0.002
0.002
0.001
0.001
0.001
0.000
0.
0.
0.
0.
0.
0.
0.
0.
0.
0.
0.
0.
0.
0.
0.
0.
0.
0.
0.
0.
0.
0.
0.
0.
0.
0.000
0.000
0.000
0.000
0.000
0.
0.
0.
0.
0.
0.
0.
0.
0.000
0.000
0.001
0.001
0.001
0.002
0.002
0.002
0.002
0.002
0.002
0.002
0.001
0.001
0.001
0.000
0.
0.
0.
0.
0.
0.
0.
0.
0.
0.
0.
0.
0.
0.
0.
0.
0.
0.
0.
0.
0.
0.
0.
0.
0.000
0.000
0.000
0.000
0.000
0.000
0.000
0.
0.
0.
0.
0.
0.
0.000
0.001
0.001
0.001
0.002
0.002
0.001
-0.001
-0.002
-0.001
0.
0.001
0.001
0.001
0.001
0.001
0.000
0.
0.
0.
0.
0.
0.
0.
0.
0.
0.
0.
0.
0.
0.
0.
0.
0.
0.
0.
0.
0.
0.
0.000
0.000
0.000
0.000
0.000
0.000
0.000
0.000
0.
0.
0.
0.
0.
0.
0.000
0.001
0.001
0.002
0.003
0.002
-0.005
-0.027
-0.040
-0.022
-0.009
-0.004
0.
0.001
0.001
0.001
0.000
0.
0.
0.
0.
0.
0.
0.
0.
0.
0.
0.
0.
0.
0.
0.
0.
0.
0.
0.
0.
0.
0.
0.000
0.000
0.000
0.000
0.000
0.000
0.000
0.000
0.
0.
0.
0.
0.000
0.000
0.001
0.001
0.002
0.003
0.003
-0.001
-0.026
-0.144
-0.240
-0.113
-0.097
-0.038
-0.007
0.
0.001
0.001
0.001
0.000
0.
0.
0.
0.
0.
0.
0.
0.
0.
0.
0.
0.
0.
0.
0.
0.
0.
0.
0.
0.
0.
0.000
0.000
0.000
0.000
0.000
0.000
0.000
0.000
0.000
0.000
0.000
0.000
0.000
0.000
0.001
0.001
0.002
0.003
0.003
-0.001
-0.040
-0.240
-0.415
-0.507
-0.448
-0.295
-0.042
-0.003
0.001
0.001
0.001
0.000
0.
0.
0.
0.
0.
0.
0.
0.
0.
0.
0.
0.
0.
0.
0.
0.
0.
0.
0.
0.
0.
0.
0.000
0.000
0.000
0.000
0.000
0.001
0.001
0.001
0.001
0.001
0.001
0.001
0.001
0.001
0.001
0.002
0.003
0.003
0.001
-0.019
-0.105
-0.214
-0.591
-0.585
-0.516
-0.090
-0.006
0.000
0.001
0.001
0.000
0.
0.
0.
0.
0.
0.
0.
0.
0.
0.
0.
0.
0.
0.
0.
0.
0.
0.
0.
0.
0.
0.
0.
0.000
0.000
0.001
0.001
0.001
0.001
0.001
0.001
0.001
0.001
0.001
0.001
0.001
0.001
0.002
0.003
0.003
0.003
-0.002
-0.016
-0.106
-0.531
-0.589
-0.393
-0.054
-0.004
0.001
0.001
0.001
0.000
0.
0.
0.
0.
0.
0.
0.
0.
0.
0.
0.
0.
0.
0.
0.
0.
0.
0.
0.
0.
0.
0.
0.
0.000
0.000
0.000
0.001
0.001
0.001
0.001
0.001
0.001
0.001
0.001
0.001
0.001
0.002
0.002
0.003
0.004
0.004
0.003
0.001
-0.016
-0.075
-0.117
-0.055
-0.010
0.001
0.002
0.001
0.000
0.000
0.
0.
0.
0.
0.
0.
0.
0.
0.
0.
0.
0.
0.
0.
0.
0.
0.
0.
0.
0.
0.
0.
0.
0.000
0.000
0.001
0.001
0.001
0.001
0.001
0.001
0.002
0.002
0.001
0.001
0.001
0.002
0.002
0.003
0.003
0.003
0.003
0.003
0.003
-0.002
-0.004
-0.001
0.002
0.002
0.002
0.001
0.000
0.000
0.
0.
0.
0.
0.
0.
0.
0.
0.
0.
0.
0.
0.
0.
0.
0.
0.
0.
0.
0.
0.
0.
0.
0.000
0.000
0.001
0.001
0.001
0.001
0.001
0.001
0.002
0.002
0.002
0.002
0.002
0.002
0.002
0.002
0.002
0.001
0.
-0.001
0.000
0.002
0.003
0.002
0.002
0.002
0.002
0.001
0.001
0.000
0.000
0.
0.
0.
0.
0.
0.
0.
0.
0.
0.
0.
0.
0.
0.
0.
0.
0.
0.
0.
0.
0.
0.
0.000
0.000
0.001
0.001
0.001
0.001
0.001
0.001
0.002
0.002
0.002
0.002
0.002
0.002
0.002
0.001
0.000
-0.003
-0.006
-0.007
-0.003
0.000
-0.001
-0.003
-0.002
-0.001
0.001
0.001
0.001
0.000
0.000
0.
0.
0.
0.
0.
0.
0.
0.
0.
0.
0.
0.
0.
0.
0.
0.
0.
0.
0.
0.
0.
0.000
0.000
0.000
0.001
0.001
0.001
0.001
0.001
0.001
0.002
0.002
0.002
0.001
0.002
0.002
0.002
0.
-0.004
-0.007
-0.009
-0.010
-0.007
-0.005
-0.006
-0.007
-0.006
-0.005
-0.001
0.000
0.001
0.001
0.000
0.
0.
0.
0.
0.
0.
0.
0.
0.
0.
0.
0.
0.
0.
0.
0.
0.
0.
0.
0.
0.000
0.000
0.000
0.000
0.001
0.001
0.001
0.001
0.001
0.001
0.001
0.001
0.001
0.001
0.001
0.002
0.001
-0.001
-0.006
-0.007
-0.008
-0.008
-0.009
-0.008
-0.009
-0.008
-0.008
-0.007
-0.003
0.000
0.001
0.001
0.000
0.
0.
0.
0.
0.
0.
0.
0.
0.
0.
0.
0.
0.
0.
0.
0.
0.
0.
0.
0.
0.000
0.000
0.000
0.000
0.001
0.001
0.001
0.001
0.001
0.001
0.001
0.001
0.001
0.001
0.001
0.001
0.001
-0.001
-0.005
-0.006
-0.006
-0.007
-0.007
-0.007
-0.009
-0.009
-0.009
-0.008
-0.004
0.000
0.001
0.001
0.000
0.
0.
0.
0.
0.
0.
0.
0.
0.
0.
0.
0.
0.
0.
0.
0.
0.
0.
0.
0.
0.000
0.000
0.000
0.000
0.000
0.000
0.000
0.001
0.001
0.001
0.001
0.001
0.000
0.001
0.001
0.001
0.001
0.
-0.003
-0.005
-0.005
-0.005
-0.003
-0.003
-0.007
-0.009
-0.009
-0.006
-0.002
0.
0.001
0.001
0.000
0.
0.
0.
0.
0.
0.
0.
0.
0.
0.
0.
0.
0.
0.
0.
0.
0.
0.
0.
0.
0.000
0.000
0.000
0.000
0.000
0.
0.
0.
0.
0.
0.000
0.000
0.000
0.000
0.000
0.001
0.001
0.001
0.000
-0.001
-0.001
0.000
0.001
0.000
-0.002
-0.004
-0.004
-0.003
-0.001
0.000
0.001
0.001
0.000
0.
0.
0.
0.
0.
0.
0.
0.
0.
0.
0.
0.
0.
0.
0.
0.
0.
0.
0.
0.
0.
0.000
0.000
0.000
0.
0.
0.
0.
0.
0.
0.
0.
0.000
0.000
0.000
0.001
0.001
0.001
0.001
0.002
0.002
0.002
0.003
0.002
0.001
0.000
0.000
0.000
0.000
0.001
0.001
0.001
0.000
0.
0.
0.
0.
0.
0.
0.
0.
0.
0.
0.
0.
0.
0.
0.
0.
0.
0.
0.
0.
0.
0.
0.
0.
0.
0.
0.
0.
0.
0.
0.
0.
0.
0.
0.000
0.000
0.001
0.001
0.001
0.002
0.002
0.002
0.003
0.003
0.002
0.001
0.001
0.001
0.001
0.001
0.001
0.000
0.000
0.
0.
0.
0.
0.
0.
0.
0.
0.
0.
0.
0.
0.
0.
0.
0.
0.
0.
0.
0.
0.
0.
0.
0.
0.
0.
0.
0.
0.
0.
0.
0.
0.
0.
0.000
0.000
0.000
0.001
0.001
0.001
0.002
0.002
0.002
0.002
0.002
0.001
0.001
0.001
0.001
0.001
0.000
0.000
0.
0.
0.
0.
0.
0.
0.
0.
0.
0.
0.
0.
0.
0.
0.
0.
0.
0.
0.
0.
0.
0.
0.
0.
0.
0.
0.
0.
0.
0.
0.
0.
0.
0.
0.
0.000
0.000
0.000
0.000
0.001
0.001
0.001
0.001
0.001
0.001
0.001
0.001
0.001
0.001
0.001
0.000
0.000
0.
0.
0.
0.
0.
0.
0.
0.
0.
0.
0.
0.
0.
0.
0.
0.
0.
0.
0.
0.
0.
0.
0.
0.
0.
0.
0.
0.
0.
0.
0.
0.
0.
0.
0.
0.
0.000
0.000
0.000
0.000
0.000
0.000
0.000
0.000
0.000
0.001
0.001
0.001
0.000
0.000
0.000
0.000
0.
0.
0.
0.
0.
0.
0.
0.
0.
0.
0.
0.
0.
0.
0.
0.
0.
0.
0.
0.
0.
0.
0.
0.
0.
0.
0.
0.
0.
0.
0.
0.
0.
0.
0.
0.
0.
0.
0.000
0.000
0.000
0.000
0.000
0.000
0.000
0.000
0.000
0.000
0.
0.
0.
0.
0.
0.
0.
0.
0.
0.
0.
0.
0.
0.
0.
0.
0.
0.
0.
0.
0.
0.
0.
0.
0.
0.
0.
0.
0.
0.
0.
0.
0.
0.
0.
0.
0.
0.
0.
0.
0.
0.
0.
0.
0.
0.000
0.000
0.
0.
0.
0.
0.
0.
0.
0.
0.
0.
0.
0.
0.
0.
0.
0.
0.
0.
0.
0.
0.
0.
0.
0.
0.
0.
0.
0.
0.
0.
0.
0.
0.
0.
0.
0.
0.
0.
0.
0.
0.
0.
0.
0.
0.
0.
0.
0.
0.
0.
0.
0.
0.
0.
0.
0.
0.
0.
0.
0.
0.
0.
0.
0.
0.
0.
0.
0.
0.
0.
0.
0.
0.
0.
0.
0.
0.
0.
0.
0.
0.
0.
0.
0.
0.
0.
0.
0.
0.
0.
0.
0.
0.
0.
0.
0.
0.
0.
0.
0.
0.
0.
0.
0.
0.
0.
0.
0.
0.
0.
0.
0.
0.
0.
0.
0.
0.
0.
0.
0.
0.
0.
0.
0.
0.
0.
0.
0.
0.
0.
0.
0.
0.
0.
0.
0.
0.
0.
0.
0.
0.
0.
0.
0.
0.
0.
0.
0.
0.
0.
0.
0.
0.
0.
0.
0.
0.
0.
0.
0.
0.
0.
0.
0.
0.
0.
0.
0.
0.
0.
0.
0.
0.
0.
0.
0.
0.
0.
0.
0.
0.
0.
0.
0.
0.
0.
0.
0.
0.
0.
0.
0.
0.
0.
0.
0.
0.
0.
0.
0.
0.
0.
0.
0.
0.
0.
0.
0.
0.
0.
0.
0.
0.
0.
0.
0.
0.
0.
0.
0.
0.
0.
0.
0.
0.
0.
0.
0.
0.
0.
0.
0.
0.
0.
0.
0.
0.
0.
0.
0.
0.
0.
0.
0.
0.
0.
0.
0.
0.
0.
0.
0.
0.
0.
0.
0.
0.
0.
0.
0.
0.
0.
0.
0.
0.
0.
0.
0.
0.
0.
0.
0.
0.
0.
0.
0.
0.
0.
0.
0.
0.
0.
0.
0.
0.
0.
0.
0.
0.
0.
0.
0.
0.
0.
0.
0.
0.
0.
0.
0.
0.
0.
0.
0.
0.
0.
0.
0.
0.
0.
0.
0.
0.
0.
0.
0.
0.
0.
0.
0.
0.
0.
0.
0.
0.
0.
0.
0.
0.
0.
0.
0.
0.
0.
0.
0.
0.
0.
0.
0.
0.
0.
0.
0.
0.
0.
0.
0.
0.
0.
0.
0.
0.
0.
0.
0.
0.
0.
0.
0.
0.
0.
0.
0.
0.
0.
0.
0.
0.
0.
0.
0.
0.
0.
0.
0.
0.
0.
0.
0.
0.
0.
0.
0.
0.
0.
0.
0.
0.
0.
0.
0.
0.
0.
0.
0.
0.
0.
0.
0.
0.
0.
0.
0.
0.
0.
0.
0.
0.
0.
0.
0.
0.
0.
0.
0.
0.
0.
0.
0.
0.
0.
0.
0.
0.
0.
0.
0.
0.
0.
0.
0.
0.
0.
0.
0.
0.
0.
0.
0.
0.
0.
0.
0.
0.
0.
0.
0.
0.
0.
0.
0.
0.
0.
0.
0.
0.
0.
0.
0.
0.
0.
0.
0.
0.
0.
0.
0.
0.
0.
0.
0.
0.
0.
0.
0.
0.
0.
0.
0.
0.
0.
0.
0.
0.
0.
0.
0.
0.
0.
0.
0.
0.
0.
0.
0.
0.
0.
0.
0.
0.
0.
0.
0.
0.
0.
0.
0.
0.
0.
0.
0.
0.
0.
0.
0.
0.
0.
0.
0.
0.
0.
0.
0.
0.
0.
0.
0.
0.
0.
0.
0.
0.
0.
0.
0.
0.
0.
0.
0.
0.
0.
0.
0.
0.
0.
0.
0.
0.
0.
0.
0.
0.
0.
0.
0.
0.
0.
0.
0.
0.
0.
0.
0.
0.
0.
0.
0.
0.
0.
0.
0.
0.
0.
0.
0.
0.
0.
0.
0.
0.
0.
0.
0.
0.
0.
0.
0.
0.
0.
0.
0.
0.
0.
0.
0.
0.
0.
0.
0.
0.
0.
0.
0.
0.
0.
0.
0.
0.
0.
0.
0.
0.
0.
0.
0.
0.
0.
0.
0.
0.
0.
0.
0.
0.
0.
0.
0.
0.
0.
0.
0.
0.
0.
0.
0.
0.
0.
0.
0.
0.
0.
0.
0.
0.
0.
0.
0.
0.
0.
0.
0.
0.
0.
0.
0.
0.
0.
0.
0.
0.
0.
0.
0.
0.
0.
0.
0.
0.
0.
0.
0.
0.
0.
0.
0.
0.
0.
0.
0.
0.
0.
0.
0.
0.
0.
0.
0.
0.
0.
0.
0.
0.
0.
0.
0.
0.
0.
0.
0.
0.
0.
0.
0.
0.
0.
0.
0.
0.
0.
0.
0.
0.
0.
0.
0.
0.
0.
0.
0.
0.
0.
0.
0.
0.
0.
0.
0.
0.
0.
0.
0.
0.
0.
0.
0.
0.
0.
0.
0.
0.
0.
0.
0.
0.
0.
0.
0.
0.
0.
0.
0.
0.
0.
0.
0.
0.
0.
0.
0.
0.
0.
0.
0.
0.
0.
0.
0.
0.
0.
0.
0.
0.
0.
0.
0.
0.
0.
0.
0.
0.
0.
0.
0.
0.
0.
0.
0.
0.
0.
0.
0.
0.
0.
0.
0.
0.
0.
0.
0.
0.
0.
0.
0.
0.
0.
0.
0.
0.
0.
0.
0.
0.
0.
0.
0.
0.
0.
0.
0.
0.
0.
0.
0.
0.
0.
0.
0.
0.
0.
0.
0.
0.
0.
0.
0.
0.
0.
0.
0.
0.
0.
0.
0.
0.
0.
0.
0.
0.
0.
0.
0.
0.
0.
0.
0.
0.
0.
0.
0.
0.
0.
0.
0.
0.
0.
0.
0.
0.
0.
0.
0.
0.
0.
0.
0.
0.
0.
0.
0.
0.
0.
0.
0.
0.
0.
0.
0.
0.
0.
0.
0.
0.
0.
0.
0.
0.
0.
0.
0.
0.
0.
0.
0.
0.
0.
0.
0.
0.
0.
0.
0.
0.
0.
0.
0.
0.
0.
0.
0.
0.
0.
0.
0.
0.
0.
0.
0.
0.
0.
0.
0.
0.
0.
0.
0.
0.
0.
0.
0.
0.
0.
0.
0.
0.
0.
0.
0.
0.
0.
0.
0.
0.
0.
0.
0.
0.
0.
0.
0.
0.
0.
0.
0.
0.
0.
0.
0.
0.
0.
0.
0.
0.
0.
0.
0.
0.
0.
0.
0.
0.
0.
0.
0.
0.
0.
0.
0.
0.
0.
0.
0.
0.
0.
0.
0.
0.
0.
0.
0.
0.
0.
0.
0.
0.
0.
0.
0.
0.
0.
0.
0.
0.
0.
0.
0.
0.
0.
0.
0.
0.
0.
0.
0.
0.
0.
0.
0.
0.
0.
0.
0.
0.
0.
0.
0.
0.
0.
0.
0.
0.
0.
0.
0.
0.
0.
0.
0.
0.
0.
0.
0.
0.
0.
0.
0.
0.
0.
0.
0.
0.
0.
0.
0.
0.
0.
0.
0.
0.
0.
0.
0.
0.
0.
0.
0.
0.
0.
0.
0.
0.
0.
0.
0.
0.
0.
0.
0.
0.
0.
0.
0.
0.
0.
0.
0.
0.
0.
0.
0.
0.
0.
0.
0.
0.
0.
0.
0.
0.
0.
0.
0.
0.
0.
0.
0.
0.
0.
0.
0.
0.
0.
0.
0.
0.
0.
0.
0.
0.
0.
0.
0.
0.
0.
0.
0.
0.
0.
0.
0.
0.
0.
0.
0.
0.
0.
0.
0.
0.
0.
0.
0.
0.
0.
0.
0.
0.
0.
0.
0.
0.
0.
0.
0.
0.
0.000
0.000
0.000
0.000
0.000
0.
0.
0.
0.
0.
0.
0.
0.
0.
0.
0.
0.
0.
0.
0.
0.
0.
0.
0.
0.
0.
0.
0.
0.
0.
0.
0.
0.
0.
0.
0.
0.
0.
0.
0.
0.
0.
0.
0.
0.
0.
0.
0.
0.
0.
0.
0.000
0.000
0.000
0.001
0.001
0.000
0.000
0.000
0.000
0.
0.
0.
0.
0.
0.
0.
0.
0.
0.
0.
0.
0.
0.
0.
0.
0.
0.
0.
0.
0.
0.
0.
0.
0.
0.
0.
0.
0.
0.
0.
0.
0.
0.
0.
0.
0.
0.
0.
0.
0.
0.
0.
0.
0.000
0.000
0.001
0.001
0.001
0.001
0.001
0.000
0.000
0.000
0.
0.
0.
0.
0.
0.
0.
0.
0.
0.
0.
0.
0.
0.
0.
0.
0.
0.
0.
0.
0.000
0.000
0.000
0.000
0.
0.
0.
0.
0.
0.
0.
0.
0.
0.
0.
0.
0.
0.
0.
0.
0.
0.
0.000
0.000
0.001
0.001
0.001
0.001
0.001
0.001
0.001
0.000
0.000
0.
0.
0.
0.
0.
0.
0.
0.
0.
0.
0.
0.
0.
0.
0.
0.
0.
0.
0.
0.000
0.000
0.000
0.000
0.000
0.000
0.
0.
0.
0.
0.
0.
0.
0.
0.
0.
0.
0.
0.
0.
0.
0.
0.
0.000
0.000
0.001
0.001
0.001
0.001
0.001
0.001
0.001
0.001
0.000
0.000
0.
0.
0.
0.
0.
0.
0.
0.
0.
0.
0.
0.
0.
0.
0.
0.
0.
0.000
0.000
0.000
0.000
0.000
0.000
0.000
0.000
0.
0.
0.
0.
0.
0.
0.
0.
0.
0.
0.
0.
0.
0.
0.
0.
0.000
0.000
0.001
0.001
0.001
0.001
0.001
0.001
0.001
0.001
0.001
0.000
0.000
0.
0.
0.
0.
0.
0.
0.
0.
0.
0.
0.
0.
0.
0.
0.
0.
0.000
0.000
0.000
0.000
0.000
0.000
0.000
0.000
0.000
0.
0.
0.
0.
0.
0.
0.
0.
0.
0.
0.
0.
0.
0.
0.
0.000
0.000
0.001
0.001
0.001
0.001
0.001
0.001
0.001
0.001
0.001
0.001
0.000
0.
0.
0.
0.
0.
0.
0.
0.
0.
0.
0.
0.
0.
0.
0.
0.
0.000
0.000
0.000
0.000
0.000
0.000
0.000
0.000
0.000
0.
0.
0.
0.
0.
0.
0.
0.
0.
0.
0.
0.
0.
0.
0.
0.000
0.001
0.001
0.001
0.001
0.001
0.001
0.002
0.001
0.001
0.001
0.000
0.000
0.000
0.
0.
0.
0.
0.
0.
0.
0.
0.
0.
0.
0.
0.
0.
0.
0.000
0.000
0.000
0.000
0.000
0.000
0.000
0.000
0.000
0.
0.
0.
0.
0.
0.
0.
0.
0.
0.
0.
0.
0.
0.
0.
0.000
0.001
0.001
0.001
0.002
0.002
0.001
0.002
0.001
0.001
0.001
0.000
0.000
0.000
0.
0.
0.
0.
0.
0.
0.
0.
0.
0.
0.
0.
0.
0.
0.
0.
0.000
0.000
0.000
0.000
0.000
0.000
0.000
0.000
0.
0.
0.
0.
0.
0.
0.
0.
0.
0.
0.
0.
0.
0.
0.000
0.000
0.000
0.001
0.001
0.001
0.002
0.002
0.002
0.002
0.001
0.001
0.001
0.001
0.000
0.
0.
0.
0.
0.
0.
0.
0.
0.
0.
0.
0.
0.
0.
0.
0.
0.000
0.000
0.000
0.000
0.000
0.000
0.000
0.
0.
0.
0.
0.
0.
0.
0.
0.000
0.000
0.000
0.
0.
0.
0.
0.000
0.000
0.001
0.001
0.001
0.002
0.002
0.002
0.002
0.002
0.002
0.002
0.001
0.001
0.000
0.
0.
0.
0.
0.
0.
0.
0.
0.
0.
0.
0.
0.
0.
0.
0.
0.
0.
0.
0.000
0.000
0.
0.
0.
0.
0.
0.000
0.000
0.000
0.000
0.000
0.000
0.000
0.000
0.000
0.
0.
0.000
0.000
0.001
0.001
0.001
0.001
0.001
0.002
0.003
0.003
0.003
0.003
0.002
0.002
0.001
0.000
0.
0.
0.
0.
0.
0.
0.
0.
0.
0.
0.
0.
0.
0.
0.
0.
0.
0.
0.
0.
0.
0.
0.
0.
0.
0.000
0.000
0.000
0.000
0.000
0.001
0.000
0.000
0.000
0.000
0.
0.
0.000
0.000
0.001
0.001
0.001
0.001
0.002
0.002
0.003
0.003
0.004
0.003
0.003
0.002
0.002
0.001
0.000
0.
0.
0.
0.
0.
0.
0.
0.
0.
0.
0.
0.
0.
0.
0.
0.
0.
0.
0.
0.
0.
0.
0.
0.000
0.000
0.000
0.000
0.000
0.000
0.000
0.001
0.000
0.000
0.000
0.
0.
0.000
0.001
0.001
0.001
0.001
0.002
0.002
0.002
0.002
0.002
0.002
0.003
0.003
0.002
0.002
0.001
0.000
0.
0.
0.
0.
0.
0.
0.
0.
0.
0.
0.
0.
0.
0.
0.
0.
0.
0.
0.
0.
0.
0.
0.000
0.000
0.000
0.000
0.000
0.000
0.000
0.000
0.000
0.000
0.000
0.
0.
0.000
0.001
0.001
0.002
0.002
0.003
0.003
0.002
-0.002
-0.011
-0.015
-0.006
-0.003
0.000
0.001
0.002
0.001
0.001
0.000
0.
0.
0.
0.
0.
0.
0.
0.
0.
0.
0.
0.
0.
0.
0.
0.
0.
0.
0.
0.
0.
0.000
0.000
0.000
0.000
0.000
0.000
0.000
0.000
0.000
0.001
0.000
0.000
0.001
0.001
0.001
0.002
0.002
0.003
0.004
0.004
-0.001
-0.038
-0.208
-0.266
-0.085
-0.010
-0.009
-0.003
0.001
0.001
0.001
0.001
0.000
0.
0.
0.
0.
0.
0.
0.
0.
0.
0.
0.
0.
0.
0.
0.
0.
0.
0.
0.
0.
0.000
0.000
0.000
0.000
0.000
0.001
0.001
0.001
0.001
0.001
0.001
0.001
0.001
0.001
0.001
0.002
0.003
0.004
0.004
0.003
-0.011
-0.214
-0.564
-0.381
-0.073
-0.063
-0.043
-0.026
-0.003
0.001
0.001
0.001
0.000
0.
0.
0.
0.
0.
0.
0.
0.
0.
0.
0.
0.
0.
0.
0.
0.
0.
0.
0.
0.
0.000
0.000
0.000
0.000
0.000
0.001
0.001
0.001
0.001
0.001
0.001
0.001
0.001
0.002
0.002
0.002
0.003
0.004
0.004
0.003
-0.016
-0.332
-0.607
4.557
2.038
10.507
-0.249
-0.192
-0.013
0.000
0.001
0.001
0.000
0.
0.
0.
0.
0.
0.
0.
0.
0.
0.
0.
0.
0.
0.
0.
0.
0.
0.
0.
0.
0.000
0.000
0.000
0.000
0.000
0.001
0.001
0.001
0.001
0.001
0.001
0.002
0.002
0.002
0.002
0.002
0.003
0.004
0.004
0.003
-0.007
-0.133
-0.512
-0.330
50.007
3037.677
1.856
-0.446
-0.023
0.
0.001
0.001
0.000
0.
0.
0.
0.
0.
0.
0.
0.
0.
0.
0.
0.
0.
0.
0.
0.
0.
0.
0.
0.
0.
0.000
0.000
0.000
0.001
0.001
0.001
0.001
0.002
0.002
0.002
0.002
0.003
0.003
0.003
0.003
0.003
0.004
0.004
0.004
0.
-0.019
-0.097
-0.368
-0.304
5.158
-0.576
-0.259
-0.014
0.001
0.001
0.001
0.000
0.
0.
0.
0.
0.
0.
0.
0.
0.
0.
0.
0.
0.
0.
0.
0.
0.
0.
0.
0.
0.
0.
0.000
0.000
0.001
0.001
0.001
0.001
0.001
0.001
0.002
0.002
0.003
0.003
0.003
0.003
0.003
0.004
0.004
0.003
0.001
-0.001
-0.007
-0.050
-0.252
-0.400
-0.256
-0.039
-0.001
0.002
0.002
0.001
0.000
0.
0.
0.
0.
0.
0.
0.
0.
0.
0.
0.
0.
0.
0.
0.
0.
0.
0.
0.
0.
0.
0.
0.000
0.000
0.001
0.001
0.001
0.001
0.000
0.001
0.002
0.002
0.003
0.003
0.003
0.003
0.004
0.004
0.003
0.001
0.000
-0.008
-0.022
-0.021
-0.011
-0.018
-0.011
-0.001
0.002
0.003
0.002
0.001
0.000
0.
0.
0.
0.
0.
0.
0.
0.
0.
0.
0.
0.
0.
0.
0.
0.
0.
0.
0.
0.
0.
0.
0.000
0.001
0.001
0.001
0.001
0.000
0.000
0.001
0.001
0.002
0.002
0.003
0.003
0.003
0.004
0.004
0.002
-0.001
-0.007
-0.030
-0.075
-0.068
-0.026
-0.006
-0.002
-0.001
0.001
0.002
0.002
0.001
0.001
0.000
0.
0.
0.
0.
0.
0.
0.
0.
0.
0.
0.
0.
0.
0.
0.
0.
0.
0.
0.
0.
0.000
0.000
0.001
0.001
0.001
0.001
0.001
0.001
0.001
0.002
0.002
0.003
0.003
0.003
0.003
0.004
0.003
0.000
-0.006
-0.016
-0.043
-0.088
-0.066
-0.031
-0.016
-0.009
-0.007
-0.006
-0.001
0.001
0.001
0.001
0.000
0.
0.
0.
0.
0.
0.
0.
0.
0.
0.
0.
0.
0.
0.
0.
0.
0.
0.
0.
0.000
0.000
0.001
0.001
0.001
0.001
0.002
0.002
0.001
0.001
0.002
0.002
0.002
0.003
0.003
0.003
0.003
0.002
-0.003
-0.010
-0.007
0.029
-0.028
-0.032
-0.029
-0.020
0.021
0.015
-0.009
-0.006
-0.001
0.001
0.001
0.000
0.000
0.
0.
0.
0.
0.
0.
0.
0.
0.
0.
0.
0.
0.
0.
0.
0.
0.
0.000
0.000
0.000
0.001
0.001
0.001
0.001
0.002
0.002
0.002
0.002
0.002
0.002
0.002
0.002
0.002
0.003
0.003
0.002
-0.005
-0.009
0.146
1.032
0.200
-0.026
-0.029
0.008
0.563
0.404
0.000
-0.009
-0.002
0.000
0.001
0.001
0.000
0.
0.
0.
0.
0.
0.
0.
0.
0.
0.
0.
0.
0.
0.
0.
0.
0.
0.000
0.000
0.000
0.001
0.001
0.001
0.001
0.001
0.002
0.002
0.002
0.002
0.002
0.002
0.002
0.002
0.003
0.002
0.001
-0.004
-0.008
0.104
0.694
0.132
-0.021
-0.026
-0.002
0.327
0.232
-0.009
-0.011
-0.003
0.000
0.001
0.001
0.000
0.
0.
0.
0.
0.
0.
0.
0.
0.
0.
0.
0.
0.
0.
0.
0.
0.
0.000
0.000
0.000
0.000
0.001
0.001
0.001
0.001
0.001
0.001
0.001
0.001
0.001
0.001
0.001
0.002
0.002
0.002
0.002
-0.001
-0.006
-0.005
0.010
-0.007
-0.013
-0.018
-0.019
-0.011
-0.014
-0.017
-0.010
-0.002
0.000
0.001
0.001
0.000
0.
0.
0.
0.
0.
0.
0.
0.
0.
0.
0.
0.
0.
0.
0.
0.
0.
0.000
0.000
0.000
0.000
0.000
0.000
0.001
0.001
0.001
0.001
0.001
0.001
0.001
0.001
0.001
0.001
0.001
0.002
0.001
0.001
-0.001
-0.004
-0.005
-0.006
-0.005
-0.006
-0.013
-0.017
-0.017
-0.012
-0.005
-0.001
0.000
0.001
0.001
0.000
0.
0.
0.
0.
0.
0.
0.
0.
0.
0.
0.
0.
0.
0.
0.
0.
0.
0.
0.000
0.000
0.000
0.000
0.000
0.000
0.000
0.000
0.
0.
0.000
0.000
0.000
0.000
0.000
0.001
0.001
0.002
0.002
0.002
0.002
0.001
0.001
0.001
0.000
-0.003
-0.005
-0.006
-0.004
-0.001
0.000
0.001
0.001
0.000
0.000
0.
0.
0.
0.
0.
0.
0.
0.
0.
0.
0.
0.
0.
0.
0.
0.
0.
0.
0.
0.000
0.000
0.000
0.000
0.000
0.000
0.000
0.
0.
0.
0.000
0.000
0.000
0.000
0.001
0.001
0.001
0.002
0.003
0.003
0.004
0.004
0.003
0.003
0.002
0.000
0.000
0.000
0.000
0.001
0.001
0.001
0.000
0.
0.
0.
0.
0.
0.
0.
0.
0.
0.
0.
0.
0.
0.
0.
0.
0.
0.
0.
0.
0.
0.
0.000
0.
0.
0.
0.
0.
0.
0.
0.000
0.000
0.000
0.000
0.001
0.001
0.001
0.002
0.002
0.002
0.003
0.003
0.003
0.003
0.002
0.002
0.001
0.001
0.001
0.001
0.001
0.000
0.000
0.
0.
0.
0.
0.
0.
0.
0.
0.
0.
0.
0.
0.
0.
0.
0.
0.
0.
0.
0.
0.
0.
0.
0.
0.
0.
0.
0.
0.
0.
0.000
0.000
0.000
0.000
0.000
0.001
0.001
0.001
0.002
0.002
0.002
0.002
0.002
0.002
0.002
0.002
0.001
0.001
0.001
0.001
0.000
0.000
0.
0.
0.
0.
0.
0.
0.
0.
0.
0.
0.
0.
0.
0.
0.
0.
0.
0.
0.
0.
0.
0.
0.
0.
0.
0.
0.
0.
0.
0.
0.
0.
0.000
0.000
0.000
0.000
0.000
0.001
0.001
0.001
0.001
0.001
0.001
0.001
0.001
0.001
0.001
0.001
0.001
0.000
0.000
0.000
0.
0.
0.
0.
0.
0.
0.
0.
0.
0.
0.
0.
0.
0.
0.
0.
0.
0.
0.
0.
0.
0.
0.
0.
0.
0.
0.
0.
0.
0.
0.
0.
0.
0.
0.000
0.000
0.000
0.000
0.000
0.001
0.001
0.001
0.001
0.001
0.001
0.000
0.001
0.000
0.000
0.000
0.000
0.
0.
0.
0.
0.
0.
0.
0.
0.
0.
0.
0.
0.
0.
0.
0.
0.
0.
0.
0.
0.
0.
0.
0.
0.
0.
0.
0.
0.
0.
0.
0.
0.
0.
0.
0.
0.
0.
0.
0.000
0.000
0.000
0.000
0.000
0.000
0.000
0.000
0.000
0.000
0.
0.
0.
0.
0.
0.
0.
0.
0.
0.
0.
0.
0.
0.
0.
0.
0.
0.
0.
0.
0.
0.
0.
0.
0.
0.
0.
0.
0.
0.
0.
0.
0.
0.
0.
0.
0.
0.
0.
0.
0.
0.
0.
0.
0.
0.000
0.000
0.000
0.
0.
0.
0.
0.
0.
0.
0.
0.
0.
0.
0.
0.
0.
0.
0.
0.
0.
0.
0.
0.
0.
0.
0.
0.
0.
0.
0.
0.
0.
0.
0.
0.
0.
0.
0.
0.
0.
0.
0.
0.
0.
0.
0.
0.
0.
0.
0.
0.
0.
0.
0.
0.
0.
0.
0.
0.
0.
0.
0.
0.
0.
0.
0.
0.
0.
0.
0.
0.
0.
0.
0.
0.
0.
0.
0.
0.
0.
0.
0.
0.
0.
0.
0.
0.
0.
0.
0.
0.
0.
0.
0.
0.
0.
0.
0.
0.
0.
0.
0.
0.
0.
0.
0.
0.
0.
0.
0.
0.
0.
0.
0.
0.
0.
0.
0.
0.
0.
0.
0.
0.
0.
0.
0.
0.
0.
0.
0.
0.
0.
0.
0.
0.
0.
0.
0.
0.
0.
0.
0.
0.
0.
0.
0.
0.
0.
0.
0.
0.
0.
0.
0.
0.
0.
0.
0.
0.
0.
0.
0.
0.
0.
0.
0.
0.
0.
0.
0.
0.
0.
0.
0.
0.
0.
0.
0.
0.
0.
0.
0.
0.
0.
0.
0.
0.
0.
0.
0.
0.
0.
0.
0.
0.
0.
0.
0.
0.
0.
0.
0.
0.
0.
0.
0.
0.
0.
0.
0.
0.
0.
0.
0.
0.
0.
0.
0.
0.
0.
0.
0.
0.
0.
0.
0.
0.
0.
0.
0.
0.
0.
0.
0.
0.
0.
0.
0.
0.
0.
0.
0.
0.
0.
0.
0.
0.
0.
0.
0.
0.
0.
0.
0.
0.
0.
0.
0.
0.
0.
0.
0.
0.
0.
0.
0.
0.
0.
0.
0.
0.
0.
0.
0.
0.
0.
0.
0.
0.
0.
0.
0.
0.
0.
0.
0.
0.
0.
0.
0.
0.
0.
0.
0.
0.
0.
0.
0.
0.
0.
0.
0.
0.
0.
0.
0.
0.
0.
0.
0.
0.
0.
0.
0.
0.
0.
0.
0.
0.
0.
0.
0.
0.
0.
0.
0.
0.
0.
0.
0.
0.
0.
0.
0.
0.
0.
0.
0.
0.
0.
0.
0.
0.
0.
0.
0.
0.
0.
0.
0.
0.
0.
0.
0.
0.
0.
0.
0.
0.
0.
0.
0.
0.
0.
0.
0.
0.
0.
0.
0.
0.
0.
0.
0.
0.
0.
0.
0.
0.
0.
0.
0.
0.
0.
0.
0.
0.
0.
0.
0.
0.
0.
0.
0.
0.
0.
0.
0.
0.
0.
0.
0.
0.
0.
0.
0.
0.
0.
0.
0.
0.
0.
0.
0.
0.
0.
0.
0.
0.
0.
0.
0.
0.
0.
0.
0.
0.
0.
0.
0.
0.
0.
0.
0.
0.
0.
0.
0.
0.
0.
0.
0.
0.
0.
0.
0.
0.
0.
0.
0.
0.
0.
0.
0.
0.
0.
0.
0.
0.
0.
0.
0.
0.
0.
0.
0.
0.
0.
0.
0.
0.
0.
0.
0.
0.
0.
0.
0.
0.
0.
0.
0.
0.
0.
0.
0.
0.
0.
0.
0.
0.
0.
0.
0.
0.
0.
0.
0.
0.
0.
0.
0.
0.
0.
0.
0.
0.
0.
0.
0.
0.
0.
0.
0.
0.
0.
0.
0.
0.
0.
0.
0.
0.
0.
0.
0.
0.
0.
0.
0.
0.
0.
0.
0.
0.
0.
0.
0.
0.
0.
0.
0.
0.
0.
0.
0.
0.
0.
0.
0.
0.
0.
0.
0.
0.
0.
0.
0.
0.
0.
0.
0.
0.
0.
0.
0.
0.
0.
0.
0.
0.
0.
0.
0.
0.
0.
0.
0.
0.
0.
0.
0.
0.
0.
0.
0.
0.
0.
0.
0.
0.
0.
0.
0.
0.
0.
0.
0.
0.
0.
0.
0.
0.
0.
0.
0.
0.
0.
0.
0.
0.
0.
0.
0.
0.
0.
0.
0.
0.
0.
0.
0.
0.
0.
0.
0.
0.
0.
0.
0.
0.
0.
0.
0.
0.
0.
0.
0.
0.
0.
0.
0.
0.
0.
0.
0.
0.
0.
0.
0.
0.
0.
0.
0.
0.
0.
0.
0.
0.
0.
0.
0.
0.
0.
0.
0.
0.
0.
0.
0.
0.
0.
0.
0.
0.
0.
0.
0.
0.
0.
0.
0.
0.
0.
0.
0.
0.
0.
0.
0.
0.
0.
0.
0.
0.
0.
0.
0.
0.
0.
0.
0.
0.
0.
0.
0.
0.
0.
0.
0.
0.
0.
0.
0.
0.
0.
0.
0.
0.
0.
0.
0.
0.
0.
0.
0.
0.
0.
0.
0.
0.
0.
0.
0.
0.
0.
0.
0.
0.
0.
0.
0.
0.
0.
0.
0.
0.
0.
0.
0.
0.
0.
0.
0.
0.
0.
0.
0.
0.
0.
0.
0.
0.
0.
0.
0.
0.
0.
0.
0.
0.
0.
0.
0.
0.
0.
0.
0.
0.
0.
0.
0.
0.
0.
0.
0.
0.
0.
0.
0.
0.
0.
0.
0.
0.
0.
0.
0.
0.
0.
0.
0.
0.
0.
0.
0.
0.
0.
0.
0.
0.
0.
0.
0.
0.
0.
0.
0.
0.
0.
0.
0.
0.
0.
0.
0.
0.
0.
0.
0.
0.
0.
0.
0.
0.
0.
0.
0.
0.
0.
0.
0.
0.
0.
0.
0.
0.
0.
0.
0.
0.
0.
0.
0.
0.
0.
0.
0.
0.
0.
0.
0.
0.
0.
0.
0.
0.
0.
0.
0.
0.
0.
0.
0.
0.
0.
0.
0.
0.
0.
0.
0.
0.
0.
0.
0.
0.
0.
0.
0.
0.
0.
0.
0.
0.
0.
0.
0.
0.
0.
0.
0.
0.
0.
0.
0.
0.
0.
0.
0.
0.
0.
0.
0.
0.
0.
0.
0.
0.
0.
0.
0.
0.
0.
0.
0.
0.
0.
0.
0.
0.
0.
0.
0.
0.
0.
0.
0.
0.
0.
0.
0.
0.
0.
0.
0.
0.
0.
0.
0.
0.
0.
0.
0.
0.
0.
0.
0.
0.
0.
0.
0.
0.
0.
0.
0.
0.
0.
0.
0.
0.
0.
0.
0.
0.
0.
0.
0.
0.
0.
0.
0.
0.
0.
0.
0.
0.
0.
0.
0.
0.
0.
0.
0.
0.
0.
0.
0.
0.
0.
0.
0.
0.
0.
0.
0.
0.
0.
0.
0.
0.
0.
0.
0.
0.
0.
0.
0.
0.
0.
0.
0.
0.
0.
0.
0.
0.
0.
0.
0.
0.
0.
0.
0.
0.
0.
0.
0.
0.
0.
0.
0.
0.
0.
0.
0.
0.
0.
0.
0.
0.
0.
0.
0.
0.
0.
0.
0.
0.
0.
0.000
0.000
0.000
0.000
0.000
0.
0.
0.
0.
0.
0.
0.
0.
0.
0.
0.
0.
0.
0.
0.
0.
0.
0.
0.
0.
0.
0.
0.
0.
0.
0.
0.
0.
0.
0.
0.
0.
0.
0.
0.
0.
0.
0.
0.
0.
0.
0.
0.
0.
0.
0.
0.000
0.000
0.000
0.001
0.001
0.000
0.000
0.000
0.000
0.
0.
0.
0.
0.
0.
0.
0.
0.
0.
0.
0.
0.
0.
0.
0.
0.
0.
0.
0.
0.
0.
0.
0.
0.
0.
0.
0.
0.
0.
0.
0.
0.
0.
0.
0.
0.
0.
0.
0.
0.
0.
0.
0.000
0.000
0.001
0.001
0.001
0.001
0.001
0.001
0.001
0.000
0.000
0.
0.
0.
0.
0.
0.
0.
0.
0.
0.
0.
0.
0.
0.
0.
0.
0.
0.
0.
0.000
0.000
0.000
0.000
0.000
0.000
0.
0.
0.
0.
0.
0.
0.
0.
0.
0.
0.
0.
0.
0.
0.
0.
0.
0.000
0.001
0.001
0.001
0.001
0.001
0.001
0.001
0.001
0.001
0.001
0.000
0.
0.
0.
0.
0.
0.
0.
0.
0.
0.
0.
0.
0.
0.
0.
0.
0.
0.000
0.000
0.000
0.000
0.000
0.000
0.000
0.000
0.
0.
0.
0.
0.
0.
0.
0.
0.
0.
0.
0.
0.
0.
0.
0.000
0.000
0.001
0.001
0.001
0.001
0.001
0.001
0.001
0.001
0.001
0.001
0.000
0.000
0.
0.
0.
0.
0.
0.
0.
0.
0.
0.
0.
0.
0.
0.
0.
0.000
0.000
0.000
0.001
0.001
0.001
0.001
0.000
0.000
0.000
0.
0.
0.
0.
0.
0.
0.
0.
0.
0.
0.
0.
0.
0.
0.000
0.000
0.001
0.001
0.001
0.001
0.001
0.001
0.001
0.001
0.001
0.001
0.001
0.000
0.000
0.
0.
0.
0.
0.
0.
0.
0.
0.
0.
0.
0.
0.
0.
0.000
0.000
0.001
0.001
0.001
0.001
0.001
0.000
0.000
0.000
0.000
0.
0.
0.
0.
0.
0.
0.
0.
0.
0.
0.
0.
0.
0.000
0.000
0.001
0.001
0.001
0.001
0.001
0.001
0.001
0.002
0.002
0.001
0.001
0.001
0.000
0.000
0.
0.
0.
0.
0.
0.
0.
0.
0.
0.
0.
0.
0.
0.000
0.000
0.001
0.001
0.001
0.001
0.001
0.001
0.000
0.000
0.000
0.
0.
0.
0.
0.
0.
0.
0.
0.
0.
0.
0.
0.
0.000
0.001
0.001
0.001
0.001
0.001
0.001
0.001
0.002
0.002
0.002
0.001
0.001
0.001
0.000
0.000
0.
0.
0.
0.
0.
0.
0.
0.
0.
0.
0.
0.
0.
0.000
0.000
0.001
0.001
0.001
0.001
0.001
0.001
0.000
0.000
0.000
0.000
0.
0.
0.
0.
0.
0.
0.
0.
0.
0.
0.
0.
0.000
0.001
0.001
0.001
0.001
0.002
0.002
0.002
0.002
0.002
0.002
0.002
0.001
0.001
0.001
0.000
0.000
0.
0.
0.
0.
0.
0.
0.
0.
0.
0.
0.
0.
0.000
0.001
0.001
0.001
0.001
0.001
0.001
0.001
0.000
0.000
0.000
0.
0.
0.
0.
0.
0.000
0.000
0.000
0.000
0.000
0.
0.
0.
0.000
0.001
0.001
0.002
0.002
0.002
0.003
0.003
0.003
0.003
0.003
0.002
0.001
0.001
0.001
0.000
0.000
0.
0.
0.
0.
0.
0.
0.
0.
0.
0.
0.
0.
0.000
0.001
0.001
0.001
0.001
0.001
0.001
0.000
0.000
0.000
0.000
0.
0.
0.
0.000
0.000
0.000
0.000
0.000
0.000
0.000
0.000
0.
0.000
0.000
0.001
0.001
0.002
0.002
0.002
0.003
0.004
0.004
0.003
0.003
0.002
0.001
0.001
0.001
0.001
0.000
0.
0.
0.
0.
0.
0.
0.
0.
0.
0.
0.
0.
0.
0.000
0.000
0.001
0.001
0.001
0.000
0.000
0.000
0.000
0.000
0.
0.000
0.000
0.000
0.001
0.001
0.001
0.001
0.001
0.000
0.000
0.000
0.000
0.000
0.001
0.001
0.001
0.001
0.002
0.002
0.004
0.004
0.005
0.004
0.003
0.002
0.001
0.001
0.001
0.
0.
0.
0.
0.
0.
0.
0.
0.
0.
0.
0.
0.
0.
0.
0.000
0.000
0.000
0.000
0.000
0.000
0.000
0.000
0.000
0.000
0.000
0.000
0.001
0.001
0.001
0.001
0.001
0.001
0.001
0.000
0.000
0.000
0.001
0.001
0.001
0.001
0.000
0.000
0.001
0.003
0.005
0.005
0.004
0.003
0.003
0.002
0.001
0.001
0.
0.
0.
0.
0.
0.
0.
0.
0.
0.
0.
0.
0.
0.
0.
0.
0.
0.000
0.000
0.000
0.000
0.
0.000
0.000
0.000
0.000
0.001
0.001
0.001
0.001
0.001
0.001
0.001
0.001
0.000
0.000
0.001
0.001
0.001
0.001
0.
-0.002
-0.002
-0.001
0.002
0.004
0.005
0.004
0.004
0.003
0.002
0.002
0.001
0.
0.
0.
0.
0.
0.
0.
0.
0.
0.
0.
0.
0.
0.
0.
0.
0.
0.
0.
0.
0.
0.
0.000
0.000
0.000
0.001
0.001
0.001
0.001
0.001
0.001
0.001
0.001
0.001
0.001
0.002
0.002
0.002
0.002
0.002
0.000
-0.002
-0.003
-0.002
-0.001
0.000
0.001
0.002
0.003
0.003
0.003
0.002
0.001
0.000
0.
0.
0.
0.
0.
0.
0.
0.
0.
0.
0.
0.
0.
0.
0.
0.
0.
0.
0.
0.
0.000
0.000
0.000
0.000
0.000
0.000
0.000
0.001
0.001
0.002
0.001
0.001
0.001
0.001
0.002
0.002
0.002
0.003
0.003
0.002
-0.001
-0.003
-0.011
-0.034
-0.043
-0.018
-0.008
-0.003
0.001
0.002
0.002
0.001
0.000
0.
0.
0.
0.
0.
0.
0.
0.
0.
0.
0.
0.
0.
0.
0.
0.
0.
0.
0.
0.
0.000
0.000
0.000
0.000
0.
0.000
0.
0.001
0.001
0.002
0.002
0.001
0.001
0.002
0.002
0.003
0.003
0.003
0.004
0.003
0.000
-0.008
-0.107
-0.473
-0.281
-0.067
-0.012
-0.012
-0.008
0.000
0.002
0.002
0.001
0.000
0.
0.
0.
0.
0.
0.
0.
0.
0.
0.
0.
0.
0.
0.
0.
0.
0.
0.
0.
0.000
0.000
0.000
0.000
0.
0.000
0.000
0.001
0.001
0.002
0.002
0.002
0.002
0.002
0.002
0.003
0.003
0.004
0.004
0.004
0.002
-0.029
-0.526
2.272
554.540
6.872
1.464
-0.045
-0.045
-0.006
0.001
0.002
0.001
0.000
0.
0.
0.
0.
0.
0.
0.
0.
0.
0.
0.
0.
0.
0.
0.
0.
0.
0.
0.
0.000
0.000
0.000
0.000
0.000
0.000
0.001
0.001
0.002
0.002
0.002
0.002
0.003
0.003
0.003
0.003
0.003
0.004
0.005
0.005
0.002
-0.039
-0.512
88.713
100019.125
9075.677
419.525
0.118
-0.293
-0.020
0.
0.002
0.001
0.000
0.
0.
0.
0.
0.
0.
0.
0.
0.
0.
0.
0.
0.
0.
0.
0.
0.
0.
0.
0.000
0.000
0.000
0.000
0.001
0.001
0.001
0.002
0.002
0.002
0.003
0.003
0.004
0.004
0.003
0.003
0.003
0.004
0.005
0.005
0.001
-0.022
-0.292
-0.256
16.613
1899.603
100042.586
27.936
-0.562
-0.032
0.
0.002
0.001
0.000
0.
0.
0.
0.
0.
0.
0.
0.
0.
0.
0.
0.
0.
0.
0.
0.
0.
0.
0.
0.
0.000
0.000
0.001
0.001
0.001
0.002
0.002
0.001
0.002
0.002
0.003
0.004
0.004
0.004
0.004
0.004
0.004
0.005
0.003
-0.002
-0.008
-0.042
-0.164
0.076
1.345
73.765
-0.519
-0.364
-0.018
0.002
0.002
0.001
0.000
0.
0.
0.
0.
0.
0.
0.
0.
0.
0.
0.
0.
0.
0.
0.
0.
0.
0.
0.
0.
0.000
0.000
0.001
0.001
0.001
0.001
0.001
-0.001
-0.003
-0.001
0.002
0.003
0.004
0.004
0.004
0.004
0.005
0.004
-0.001
-0.010
-0.015
-0.017
-0.038
-0.045
-0.112
-0.322
-0.346
-0.054
-0.002
0.003
0.002
0.001
0.000
0.
0.
0.
0.
0.
0.
0.
0.
0.
0.
0.
0.
0.
0.
0.
0.
0.
0.
0.
0.
0.
0.000
0.001
0.001
0.002
0.001
-0.001
-0.007
-0.012
-0.007
-0.002
0.001
0.003
0.003
0.004
0.005
0.006
0.004
-0.004
-0.026
-0.042
-0.082
-0.274
-0.285
-0.103
-0.028
-0.018
-0.003
0.002
0.003
0.002
0.002
0.000
0.000
0.
0.
0.
0.
0.
0.
0.
0.
0.
0.
0.
0.
0.
0.
0.
0.
0.
0.
0.
0.
0.000
0.001
0.001
0.002
0.001
-0.002
-0.009
-0.015
-0.010
-0.004
0.000
0.001
0.003
0.004
0.005
0.006
0.004
-0.004
-0.029
-0.051
-0.331
-0.545
-0.435
-0.378
-0.059
-0.015
-0.007
-0.002
0.001
0.002
0.001
0.001
0.000
0.
0.
0.
0.
0.
0.
0.
0.
0.
0.
0.
0.
0.
0.
0.
0.
0.
0.
0.000
0.000
0.001
0.001
0.002
0.002
0.002
0.000
-0.004
-0.006
-0.006
-0.003
-0.001
0.001
0.002
0.004
0.005
0.006
0.004
-0.004
-0.022
-0.053
-0.378
-0.381
-0.187
-0.310
-0.078
-0.024
-0.014
-0.010
-0.005
0.000
0.001
0.001
0.000
0.000
0.
0.
0.
0.
0.
0.
0.
0.
0.
0.
0.
0.
0.
0.
0.
0.
0.
0.000
0.000
0.001
0.001
0.001
0.002
0.002
0.001
0.001
0.000
-0.001
-0.001
0.000
0.001
0.002
0.004
0.005
0.006
0.003
-0.008
-0.015
0.444
3.887
0.669
-0.015
-0.108
0.047
2.652
1.886
0.027
-0.010
-0.003
0.001
0.001
0.001
0.000
0.
0.
0.
0.
0.
0.
0.
0.
0.
0.
0.
0.
0.
0.
0.
0.
0.000
0.000
0.000
0.001
0.001
0.001
0.002
0.002
0.002
0.002
0.002
0.001
0.001
0.001
0.002
0.002
0.004
0.005
0.005
0.002
-0.009
0.039
20.691
2684.086
39.212
0.051
-0.054
2.147
730.044
271.609
0.732
-0.015
-0.006
0.
0.001
0.001
0.000
0.
0.
0.
0.
0.
0.
0.
0.
0.
0.
0.
0.
0.
0.
0.
0.
0.000
0.000
0.000
0.001
0.001
0.001
0.001
0.002
0.002
0.002
0.002
0.002
0.002
0.002
0.002
0.003
0.003
0.004
0.005
0.002
-0.007
0.024
11.211
658.910
19.110
0.018
-0.054
1.200
170.559
83.589
0.427
-0.019
-0.008
0.000
0.001
0.001
0.000
0.
0.
0.
0.
0.
0.
0.
0.
0.
0.
0.
0.
0.
0.
0.
0.
0.000
0.000
0.000
0.001
0.000
0.000
0.001
0.001
0.002
0.002
0.002
0.002
0.002
0.002
0.002
0.002
0.003
0.004
0.004
0.003
-0.004
-0.009
0.133
0.962
0.181
-0.034
-0.040
0.007
0.549
0.370
-0.010
-0.018
-0.007
-0.001
0.001
0.001
0.000
0.
0.
0.
0.
0.
0.
0.
0.
0.
0.
0.
0.
0.
0.
0.
0.
0.000
0.000
0.000
0.001
0.000
0.000
0.001
0.001
0.001
0.001
0.002
0.002
0.002
0.002
0.002
0.002
0.002
0.003
0.003
0.004
0.001
-0.005
-0.008
-0.010
-0.013
-0.019
-0.025
-0.027
-0.023
-0.017
-0.020
-0.013
-0.004
0.
0.001
0.001
0.000
0.
0.
0.
0.
0.
0.
0.
0.
0.
0.
0.
0.
0.
0.
0.
0.
0.
0.000
0.000
0.000
0.001
0.001
0.001
0.001
0.001
0.001
0.001
0.001
0.001
0.001
0.001
0.001
0.002
0.002
0.003
0.004
0.003
0.002
0.000
-0.003
-0.004
-0.005
-0.009
-0.014
-0.017
-0.015
-0.011
-0.006
-0.001
0.000
0.001
0.001
0.000
0.
0.
0.
0.
0.
0.
0.
0.
0.
0.
0.
0.
0.
0.
0.
0.
0.
0.000
0.000
0.000
0.000
0.000
0.000
0.000
0.000
0.000
0.000
0.000
0.000
0.000
0.001
0.001
0.001
0.002
0.002
0.003
0.003
0.003
0.003
0.003
0.002
0.001
-0.001
-0.002
-0.004
-0.005
-0.003
-0.001
0.000
0.001
0.001
0.000
0.000
0.
0.
0.
0.
0.
0.
0.
0.
0.
0.
0.
0.
0.
0.
0.
0.
0.
0.
0.000
0.000
0.000
0.000
0.000
0.000
0.000
0.000
0.
0.000
0.000
0.000
0.000
0.001
0.001
0.001
0.002
0.002
0.003
0.003
0.004
0.004
0.004
0.003
0.003
0.002
0.001
0.001
0.001
0.001
0.001
0.001
0.000
0.000
0.
0.
0.
0.
0.
0.
0.
0.
0.
0.
0.
0.
0.
0.
0.
0.
0.
0.
0.
0.
0.
0.
0.000
0.000
0.000
0.000
0.
0.
0.
0.000
0.000
0.000
0.001
0.001
0.001
0.001
0.002
0.002
0.003
0.003
0.003
0.003
0.003
0.003
0.003
0.002
0.002
0.002
0.001
0.001
0.000
0.000
0.
0.
0.
0.
0.
0.
0.
0.
0.
0.
0.
0.
0.
0.
0.
0.
0.
0.
0.
0.
0.
0.
0.
0.
0.
0.
0.
0.
0.
0.
0.000
0.000
0.000
0.001
0.001
0.001
0.001
0.001
0.002
0.002
0.002
0.002
0.002
0.003
0.002
0.002
0.002
0.001
0.001
0.001
0.000
0.000
0.
0.
0.
0.
0.
0.
0.
0.
0.
0.
0.
0.
0.
0.
0.
0.
0.
0.
0.
0.
0.
0.
0.
0.
0.
0.
0.
0.
0.
0.
0.
0.
0.000
0.000
0.000
0.000
0.001
0.001
0.001
0.001
0.001
0.002
0.001
0.001
0.002
0.001
0.001
0.001
0.001
0.000
0.000
0.000
0.
0.
0.
0.
0.
0.
0.
0.
0.
0.
0.
0.
0.
0.
0.
0.
0.
0.
0.
0.
0.
0.
0.
0.
0.
0.
0.
0.
0.
0.
0.
0.
0.
0.
0.000
0.000
0.000
0.000
0.001
0.001
0.001
0.001
0.001
0.001
0.001
0.001
0.001
0.000
0.000
0.
0.
0.
0.
0.
0.
0.
0.
0.
0.
0.
0.
0.
0.
0.
0.
0.
0.
0.
0.
0.
0.
0.
0.
0.
0.
0.
0.
0.
0.
0.
0.
0.
0.
0.
0.
0.
0.
0.
0.
0.
0.
0.000
0.000
0.000
0.000
0.000
0.000
0.000
0.000
0.000
0.
0.
0.
0.
0.
0.
0.
0.
0.
0.
0.
0.
0.
0.
0.
0.
0.
0.
0.
0.
0.
0.
0.
0.
0.
0.
0.
0.
0.
0.
0.
0.
0.
0.
0.
0.
0.
0.
0.
0.
0.
0.
0.
0.
0.
0.
0.
0.
0.000
0.
0.
0.
0.
0.
0.
0.
0.
0.
0.
0.
0.
0.
0.
0.
0.
0.
0.
0.
0.
0.
0.
0.
0.
0.
0.
0.
0.
0.
0.
0.
0.
0.
0.
0.
0.
0.
0.
0.
0.
0.
0.
0.
0.
0.
0.
0.
0.
0.
0.
0.
0.
0.
0.
0.
0.
0.
0.
0.
0.
0.
0.
0.
0.
0.
0.
0.
0.
0.
0.
0.
0.
0.
0.
0.
0.
0.
0.
0.
0.
0.
0.
0.
0.
0.
0.
0.
0.
0.
0.
0.
0.
0.
0.
0.
0.
0.
0.
0.
0.
0.
0.
0.
0.
0.
0.
0.
0.
0.
0.
0.
0.
0.
0.
0.
0.
0.
0.
0.
0.
0.
0.
0.
0.
0.
0.
0.
0.
0.
0.
0.
0.
0.
0.
0.
0.
0.
0.
0.
0.
0.
0.
0.
0.
0.
0.
0.
0.
0.
0.
0.
0.
0.
0.
0.
0.
0.
0.
0.
0.
0.
0.
0.
0.
0.
0.
0.
0.
0.
0.
0.
0.
0.
0.
0.
0.
0.
0.
0.
0.
0.
0.
0.
0.
0.
0.
0.
0.
0.
0.
0.
0.
0.
0.
0.
0.
0.
0.
0.
0.
0.
0.
0.
0.
0.
0.
0.
0.
0.
0.
0.
0.
0.
0.
0.
0.
0.
0.
0.
0.
0.
0.
0.
0.
0.
0.
0.
0.
0.
0.
0.
0.
0.
0.
0.
0.
0.
0.
0.
0.
0.
0.
0.
0.
0.
0.
0.
0.
0.
0.
0.
0.
0.
0.
0.
0.
0.
0.
0.
0.
0.
0.
0.
0.
0.
0.
0.
0.
0.
0.
0.
0.
0.
0.
0.
0.
0.
0.
0.
0.
0.
0.
0.
0.
0.
0.
0.
0.
0.
0.
0.
0.
0.
0.
0.
0.
0.
0.
0.
0.
0.
0.
0.
0.
0.
0.
0.
0.
0.
0.
0.
0.
0.
0.
0.
0.
0.
0.
0.
0.
0.
0.
0.
0.
0.
0.
0.
0.
0.
0.
0.
0.
0.
0.
0.
0.
0.
0.
0.
0.
0.
0.
0.
0.
0.
0.
0.
0.
0.
0.
0.
0.
0.
0.
0.
0.
0.
0.
0.
0.
0.
0.
0.
0.
0.
0.
0.
0.
0.
0.
0.
0.
0.
0.
0.
0.
0.
0.
0.
0.
0.
0.
0.
0.
0.
0.
0.
0.
0.
0.
0.
0.
0.
0.
0.
0.
0.
0.
0.
0.
0.
0.
0.
0.
0.
0.
0.
0.
0.
0.
0.
0.
0.
0.
0.
0.
0.
0.
0.
0.
0.
0.
0.
0.
0.
0.
0.
0.
0.
0.
0.
0.
0.
0.
0.
0.
0.
0.
0.
0.
0.
0.
0.
0.
0.
0.
0.
0.
0.
0.
0.
0.
0.
0.
0.
0.
0.
0.
0.
0.
0.
0.
0.
0.
0.
0.
0.
0.
0.
0.
0.
0.
0.
0.
0.
0.
0.
0.
0.
0.
0.
0.
0.
0.
0.
0.
0.
0.
0.
0.
0.
0.
0.
0.
0.
0.
0.
0.
0.
0.
0.
0.
0.
0.
0.
0.
0.
0.
0.
0.
0.
0.
0.
0.
0.
0.
0.
0.
0.
0.
0.
0.
0.
0.
0.
0.
0.
0.
0.
0.
0.
0.
0.
0.
0.
0.
0.
0.
0.
0.
0.
0.
0.
0.
0.
0.
0.
0.
0.
0.
0.
0.
0.
0.
0.
0.
0.
0.
0.
0.
0.
0.
0.
0.
0.
0.
0.
0.
0.
0.
0.
0.
0.
0.
0.
0.
0.
0.
0.
0.
0.
0.
0.
0.
0.
0.
0.
0.
0.
0.
0.
0.
0.
0.
0.
0.
0.
0.
0.
0.
0.
0.
0.
0.
0.
0.
0.
0.
0.
0.
0.
0.
0.
0.
0.
0.
0.
0.
0.
0.
0.
0.
0.
0.
0.
0.
0.
0.
0.
0.
0.
0.
0.
0.
0.
0.
0.
0.
0.
0.
0.
0.
0.
0.
0.
0.
0.
0.
0.
0.
0.
0.
0.
0.
0.
0.
0.
0.
0.
0.
0.
0.
0.
0.
0.
0.
0.
0.
0.
0.
0.
0.
0.
0.
0.
0.
0.
0.
0.
0.
0.
0.
0.
0.
0.
0.
0.
0.
0.
0.
0.
0.
0.
0.
0.
0.
0.
0.
0.
0.
0.
0.
0.
0.
0.
0.
0.
0.
0.
0.
0.
0.
0.
0.
0.
0.
0.
0.
0.
0.
0.
0.
0.
0.
0.
0.
0.
0.
0.
0.
0.
0.
0.
0.
0.
0.
0.
0.
0.
0.
0.
0.
0.
0.
0.
0.
0.
0.
0.
0.
0.
0.
0.
0.
0.
0.
0.
0.
0.
0.
0.
0.
0.
0.
0.
0.
0.
0.
0.
0.
0.
0.
0.
0.
0.
0.
0.
0.
0.
0.
0.
0.
0.
0.
0.
0.
0.
0.
0.
0.
0.
0.
0.
0.
0.
0.
0.
0.
0.
0.
0.
0.
0.
0.
0.
0.
0.
0.
0.
0.
0.
0.
0.
0.
0.
0.
0.
0.
0.
0.
0.
0.
0.
0.
0.
0.
0.
0.
0.
0.
0.
0.
0.
0.
0.
0.
0.
0.
0.
0.
0.
0.
0.
0.
0.
0.
0.
0.
0.
0.
0.
0.
0.
0.
0.
0.
0.
0.
0.
0.
0.
0.
0.
0.
0.
0.
0.
0.
0.
0.
0.
0.
0.
0.
0.
0.
0.
0.
0.
0.
0.
0.
0.
0.
0.
0.
0.
0.
0.
0.
0.
0.
0.
0.
0.
0.
0.
0.
0.
0.
0.
0.
0.
0.
0.
0.
0.
0.
0.
0.
0.
0.
0.
0.
0.
0.
0.
0.
0.
0.
0.
0.
0.
0.
0.
0.
0.
0.
0.
0.
0.
0.
0.
0.
0.
0.
0.
0.
0.
0.
0.
0.
0.
0.
0.
0.
0.
0.
0.
0.
0.
0.
0.
0.000
0.000
0.000
0.
0.
0.
0.
0.
0.
0.
0.
0.
0.
0.
0.
0.
0.
0.
0.
0.
0.
0.
0.
0.
0.
0.
0.
0.
0.
0.
0.
0.
0.
0.
0.
0.
0.
0.
0.
0.
0.
0.
0.
0.
0.
0.
0.
0.
0.
0.
0.
0.000
0.000
0.000
0.000
0.000
0.000
0.000
0.000
0.
0.
0.
0.
0.
0.
0.
0.
0.
0.
0.
0.
0.
0.
0.
0.
0.
0.
0.
0.
0.
0.
0.
0.
0.
0.
0.
0.
0.
0.
0.
0.
0.
0.
0.
0.
0.
0.
0.
0.
0.
0.
0.
0.000
0.000
0.001
0.001
0.001
0.001
0.001
0.001
0.001
0.000
0.000
0.
0.
0.
0.
0.
0.
0.
0.
0.
0.
0.
0.
0.
0.
0.
0.
0.
0.
0.
0.000
0.000
0.000
0.000
0.000
0.000
0.
0.
0.
0.
0.
0.
0.
0.
0.
0.
0.
0.
0.
0.
0.
0.
0.
0.000
0.001
0.001
0.001
0.001
0.001
0.001
0.001
0.001
0.001
0.001
0.000
0.
0.
0.
0.
0.
0.
0.
0.
0.
0.
0.
0.
0.
0.
0.
0.
0.
0.000
0.000
0.000
0.001
0.001
0.000
0.000
0.000
0.
0.
0.
0.
0.
0.
0.
0.
0.
0.
0.
0.
0.
0.
0.
0.000
0.001
0.001
0.001
0.001
0.000
0.000
0.000
0.001
0.001
0.001
0.001
0.001
0.000
0.
0.
0.
0.
0.
0.
0.
0.
0.
0.
0.
0.
0.
0.
0.
0.000
0.000
0.001
0.001
0.001
0.001
0.001
0.001
0.000
0.000
0.000
0.
0.
0.
0.
0.
0.
0.
0.
0.
0.
0.
0.
0.
0.000
0.001
0.001
0.001
0.
-0.002
-0.002
-0.001
0.000
0.001
0.001
0.001
0.001
0.000
0.000
0.000
0.
0.
0.
0.
0.
0.
0.
0.
0.
0.
0.
0.
0.000
0.000
0.001
0.001
0.001
0.001
0.001
0.001
0.001
0.001
0.000
0.000
0.
0.
0.
0.
0.
0.
0.
0.
0.
0.
0.
0.
0.000
0.000
0.001
0.001
0.001
-0.002
-0.005
-0.006
-0.004
-0.001
0.001
0.002
0.001
0.001
0.001
0.000
0.000
0.
0.
0.
0.
0.
0.
0.
0.
0.
0.
0.
0.
0.000
0.000
0.001
0.001
0.001
0.001
0.001
0.001
0.001
0.001
0.001
0.000
0.000
0.
0.
0.
0.
0.
0.
0.
0.
0.
0.
0.
0.000
0.000
0.001
0.001
0.001
-0.002
-0.006
-0.007
-0.004
-0.001
0.001
0.002
0.002
0.001
0.001
0.000
0.000
0.000
0.
0.
0.
0.
0.
0.
0.
0.
0.
0.
0.
0.000
0.001
0.001
0.001
0.001
0.001
0.001
0.001
0.001
0.001
0.001
0.001
0.000
0.
0.
0.
0.
0.
0.
0.
0.
0.
0.
0.
0.000
0.000
0.001
0.001
0.001
0.000
-0.002
-0.002
-0.001
0.000
0.001
0.002
0.002
0.001
0.001
0.001
0.001
0.000
0.
0.
0.
0.
0.
0.
0.
0.
0.
0.
0.
0.000
0.001
0.001
0.001
0.001
0.000
0.000
0.001
0.001
0.001
0.001
0.001
0.000
0.
0.
0.
0.000
0.000
0.000
0.000
0.000
0.000
0.000
0.
0.000
0.001
0.001
0.002
0.001
0.001
0.
0.
0.001
0.002
0.003
0.002
0.002
0.002
0.001
0.001
0.001
0.000
0.000
0.
0.
0.
0.
0.
0.
0.
0.
0.
0.
0.000
0.001
0.001
0.001
0.001
0.000
0.000
0.000
0.001
0.001
0.001
0.000
0.000
0.
0.000
0.000
0.000
0.000
0.001
0.001
0.001
0.000
0.000
0.000
0.000
0.001
0.001
0.002
0.002
0.002
0.002
0.002
0.003
0.004
0.004
0.003
0.002
0.001
0.001
0.001
0.001
0.001
0.000
0.
0.
0.
0.
0.
0.
0.
0.
0.
0.
0.000
0.001
0.001
0.001
0.001
0.001
0.001
0.001
0.001
0.001
0.000
0.000
0.000
0.000
0.000
0.001
0.001
0.001
0.001
0.001
0.001
0.001
0.000
0.000
0.000
0.000
0.001
0.002
0.002
0.002
0.002
0.003
0.004
0.004
0.004
0.003
0.002
0.001
0.001
0.001
0.001
0.001
0.000
0.
0.
0.
0.
0.
0.
0.
0.
0.
0.
0.
0.000
0.001
0.001
0.001
0.001
0.001
0.001
0.001
0.000
0.000
0.000
0.000
0.000
0.001
0.001
0.001
0.001
0.001
0.001
0.001
0.001
0.001
0.001
0.000
0.001
0.002
0.002
0.001
-0.001
-0.001
0.001
0.003
0.005
0.005
0.004
0.003
0.002
0.001
0.001
0.001
0.001
0.000
0.
0.
0.
0.
0.
0.
0.
0.
0.
0.
0.
0.000
0.001
0.001
0.001
0.001
0.001
0.001
0.000
0.000
0.000
0.000
0.000
0.001
0.001
0.001
0.001
0.001
0.002
0.002
0.001
0.001
0.001
0.001
0.001
0.001
0.002
0.001
-0.002
-0.005
-0.004
-0.003
0.000
0.004
0.005
0.005
0.004
0.003
0.003
0.002
0.001
0.001
0.
0.
0.
0.
0.
0.
0.
0.
0.
0.
0.
0.
0.
0.000
0.000
0.000
0.000
0.000
0.000
0.000
0.000
0.000
0.000
0.001
0.001
0.001
0.001
0.002
0.002
0.002
0.002
0.002
0.002
0.001
0.002
0.002
0.002
0.002
0.
-0.005
-0.007
-0.007
-0.006
-0.005
0.001
0.004
0.005
0.005
0.004
0.003
0.003
0.001
0.001
0.
0.
0.
0.
0.
0.
0.
0.
0.
0.
0.
0.
0.
0.
0.
0.
0.000
0.000
0.000
0.000
0.000
0.000
0.000
0.000
0.000
0.000
0.000
0.001
0.002
0.002
0.002
0.002
0.002
0.003
0.003
0.003
0.003
0.002
-0.001
-0.009
-0.015
-0.015
-0.012
-0.010
-0.006
-0.003
0.000
0.003
0.004
0.003
0.003
0.002
0.001
0.
0.
0.
0.
0.
0.
0.
0.
0.
0.
0.
0.
0.
0.
0.
0.
0.
0.
0.
0.000
0.000
0.000
0.000
0.
-0.001
-0.001
-0.002
0.000
0.001
0.002
0.003
0.003
0.003
0.003
0.003
0.003
0.003
0.002
-0.001
-0.016
-0.042
-0.043
-0.025
-0.046
-0.059
-0.036
-0.018
-0.008
0.
0.003
0.003
0.002
0.001
0.
0.
0.
0.
0.
0.
0.
0.
0.
0.
0.
0.
0.
0.
0.
0.
0.
0.
0.
0.000
0.000
0.000
0.000
-0.001
-0.002
-0.004
-0.004
-0.001
0.001
0.002
0.003
0.003
0.003
0.003
0.003
0.003
0.003
0.002
-0.001
-0.019
-0.063
-0.073
-0.110
-0.536
-0.438
-0.165
-0.009
-0.017
-0.010
0.000
0.002
0.002
0.001
0.000
0.
0.
0.
0.
0.
0.
0.
0.
0.
0.
0.
0.
0.
0.
0.
0.
0.
0.
0.000
0.000
0.000
0.000
-0.001
-0.003
-0.005
-0.004
-0.002
0.001
0.002
0.003
0.004
0.005
0.004
0.003
0.002
0.002
0.002
0.001
-0.009
-0.034
-0.048
-0.505
-0.084
78.244
12.793
5.472
0.171
-0.022
-0.007
0.001
0.002
0.001
0.000
0.
0.
0.
0.
0.
0.
0.
0.
0.
0.
0.
0.
0.
0.
0.
0.
0.
0.
0.000
0.000
0.000
0.000
0.000
-0.002
-0.003
-0.002
0.000
0.001
0.003
0.004
0.004
0.004
0.004
0.003
0.002
0.001
0.001
0.001
-0.001
-0.010
-0.045
-0.527
15.483
11423.147
81867.938
515.745
2.092
-0.132
-0.016
0.001
0.002
0.001
0.000
0.
0.
0.
0.
0.
0.
0.
0.
0.
0.
0.
0.
0.
0.
0.
0.
0.
0.
0.000
0.000
0.000
0.000
0.000
0.
0.000
0.001
0.001
0.002
0.003
0.004
0.004
0.004
0.004
0.003
0.001
0.000
0.001
0.002
0.000
-0.006
-0.029
-0.223
-0.187
13.403
3388.719
103.411
0.239
-0.275
-0.020
0.001
0.003
0.001
0.000
0.
0.
0.
0.
0.
0.
0.
0.
0.
0.
0.
0.
0.
0.
0.
0.
0.
0.
0.
0.000
0.000
0.001
0.001
0.001
0.002
0.002
0.001
-0.001
-0.003
-0.001
0.002
0.003
0.003
0.002
0.001
0.001
0.002
0.001
-0.007
-0.016
0.013
-0.021
-0.052
0.090
1.293
0.188
-0.531
-0.146
-0.009
0.003
0.003
0.002
0.000
0.
0.
0.
0.
0.
0.
0.
0.
0.
0.
0.
0.
0.
0.
0.
0.
0.
0.
0.
0.
0.000
0.001
0.001
0.002
0.003
0.002
-0.005
-0.031
-0.050
-0.029
-0.008
-0.001
0.001
0.001
0.001
0.002
0.004
-0.001
-0.034
-0.120
0.018
0.041
-0.107
-0.122
-0.073
-0.206
-0.139
-0.027
0.001
0.005
0.004
0.002
0.001
0.
0.
0.
0.
0.
0.
0.
0.
0.
0.
0.
0.
0.
0.
0.
0.
0.
0.
0.
0.
0.000
0.001
0.002
0.003
0.003
-0.001
-0.029
-0.151
-0.264
-0.126
-0.030
-0.009
-0.004
-0.001
0.000
0.002
0.004
-0.005
-0.098
-0.431
-0.444
-0.319
-0.619
-0.592
-0.458
-0.069
-0.021
-0.009
0.001
0.004
0.003
0.002
0.001
0.000
0.
0.
0.
0.
0.
0.
0.
0.
0.
0.
0.
0.
0.
0.
0.
0.
0.
0.
0.000
0.000
0.001
0.002
0.003
0.002
-0.003
-0.047
-0.218
-0.341
-0.173
-0.040
-0.014
-0.008
-0.004
-0.002
-0.001
0.003
-0.003
-0.082
-0.438
-0.615
-0.617
29.176
88.756
-0.597
-0.222
-0.053
-0.033
-0.010
0.000
0.002
0.002
0.001
0.000
0.
0.
0.
0.
0.
0.
0.
0.
0.
0.
0.
0.
0.
0.
0.
0.
0.
0.
0.000
0.000
0.001
0.001
0.002
0.002
-0.001
-0.022
-0.081
-0.098
-0.061
-0.024
-0.013
-0.010
-0.005
-0.002
0.001
0.004
0.002
-0.028
-0.122
-0.133
0.188
498.551
2363.941
-0.239
-0.205
-0.035
-0.039
-0.022
-0.008
0.000
0.001
0.001
0.001
0.000
0.
0.
0.
0.
0.
0.
0.
0.
0.
0.
0.
0.
0.
0.
0.
0.
0.000
0.000
0.001
0.001
0.001
0.001
0.001
0.000
-0.004
-0.012
-0.010
-0.014
-0.011
-0.010
-0.007
-0.004
0.001
0.004
0.006
0.002
-0.016
-0.017
3.752
86.876
58.151
33.434
0.514
0.573
8.998
5.772
0.069
-0.016
-0.005
0.000
0.001
0.001
0.000
0.
0.
0.
0.
0.
0.
0.
0.
0.
0.
0.
0.
0.
0.
0.
0.
0.000
0.000
0.001
0.001
0.001
0.000
0.000
0.001
0.001
0.000
-0.001
-0.002
-0.003
-0.004
-0.004
-0.002
0.002
0.005
0.006
0.
-0.017
0.091
87.918
100155.578
182.804
1.987
0.135
7.624
39168.898
6150.628
1.885
-0.024
-0.009
-0.001
0.001
0.001
0.000
0.
0.
0.
0.
0.
0.
0.
0.
0.
0.
0.
0.
0.
0.
0.
0.000
0.000
0.000
0.000
0.000
0.000
-0.001
-0.001
0.000
0.001
0.002
0.002
0.002
0.002
0.001
0.000
0.000
0.003
0.006
0.006
0.001
-0.014
0.047
39.316
11537.745
76.883
0.062
-0.020
16.546
3046.531
818.577
1.247
-0.023
-0.013
-0.001
0.001
0.001
0.000
0.
0.
0.
0.
0.
0.
0.
0.
0.
0.
0.
0.
0.
0.
0.
0.000
0.000
0.000
0.000
0.
-0.001
-0.001
-0.001
0.000
0.001
0.002
0.003
0.003
0.003
0.002
0.002
0.002
0.004
0.005
0.007
0.004
-0.007
-0.020
0.257
2.150
0.338
-0.070
-0.058
2.208
23.303
15.509
1.289
-0.014
-0.011
-0.001
0.001
0.001
0.000
0.
0.
0.
0.
0.
0.
0.
0.
0.
0.
0.
0.
0.
0.
0.
0.
0.000
0.000
0.000
0.000
0.000
-0.001
0.000
0.000
0.001
0.002
0.002
0.003
0.003
0.002
0.003
0.003
0.004
0.005
0.006
0.005
0.
-0.011
-0.020
-0.028
-0.035
-0.040
-0.043
-0.015
0.478
2.679
0.349
-0.013
-0.008
-0.001
0.001
0.001
0.000
0.
0.
0.
0.
0.
0.
0.
0.
0.
0.
0.
0.
0.
0.
0.
0.
0.000
0.000
0.000
0.000
0.000
0.
0.000
0.001
0.001
0.001
0.002
0.002
0.002
0.002
0.002
0.002
0.003
0.004
0.005
0.004
0.001
-0.004
-0.007
-0.012
-0.016
-0.017
-0.022
-0.026
-0.020
0.007
-0.009
-0.009
-0.003
0.
0.001
0.001
0.000
0.
0.
0.
0.
0.
0.
0.
0.
0.
0.
0.
0.
0.
0.
0.
0.
0.000
0.000
0.000
0.000
0.000
0.000
0.000
0.001
0.001
0.001
0.001
0.001
0.001
0.001
0.001
0.002
0.002
0.002
0.003
0.002
-0.001
-0.004
-0.002
-0.002
-0.006
-0.010
-0.012
-0.013
-0.013
-0.009
-0.007
-0.003
0.000
0.001
0.001
0.000
0.000
0.
0.
0.
0.
0.
0.
0.
0.
0.
0.
0.
0.
0.
0.
0.
0.
0.
0.000
0.000
0.000
0.000
0.000
0.000
0.000
0.000
0.000
0.001
0.000
0.001
0.001
0.001
0.001
0.001
0.002
0.002
0.002
0.001
0.000
0.000
0.002
0.
-0.004
-0.004
-0.002
-0.002
-0.001
0.
0.001
0.001
0.001
0.000
0.000
0.
0.
0.
0.
0.
0.
0.
0.
0.
0.
0.
0.
0.
0.
0.
0.
0.
0.
0.
0.000
0.000
0.000
0.000
0.000
0.000
0.000
0.000
0.
0.000
0.000
0.001
0.001
0.001
0.001
0.002
0.001
0.002
0.002
0.002
0.003
0.003
0.003
0.002
0.002
0.002
0.002
0.002
0.002
0.001
0.001
0.000
0.000
0.000
0.
0.
0.
0.
0.
0.
0.
0.
0.
0.
0.
0.
0.
0.
0.
0.
0.
0.
0.
0.
0.
0.
0.
0.
0.
0.
0.
0.
0.000
0.000
0.001
0.001
0.001
0.001
0.001
0.002
0.002
0.002
0.002
0.002
0.003
0.003
0.003
0.003
0.003
0.002
0.002
0.001
0.001
0.000
0.000
0.000
0.
0.
0.
0.
0.
0.
0.
0.
0.
0.
0.
0.
0.
0.
0.
0.
0.
0.
0.
0.
0.
0.
0.
0.
0.
0.
0.
0.
0.
0.000
0.000
0.000
0.001
0.001
0.001
0.001
0.002
0.002
0.002
0.002
0.002
0.002
0.002
0.002
0.002
0.002
0.002
0.001
0.001
0.000
0.000
0.
0.
0.
0.
0.
0.
0.
0.
0.
0.
0.
0.
0.
0.
0.
0.
0.
0.
0.
0.
0.
0.
0.
0.
0.
0.
0.
0.
0.
0.
0.
0.
0.000
0.000
0.000
0.001
0.001
0.001
0.001
0.001
0.001
0.001
0.001
0.001
0.002
0.001
0.002
0.001
0.001
0.001
0.000
0.
0.
0.
0.
0.
0.
0.
0.
0.
0.
0.
0.
0.
0.
0.
0.
0.
0.
0.
0.
0.
0.
0.
0.
0.
0.
0.
0.
0.
0.
0.
0.
0.
0.
0.
0.
0.000
0.000
0.000
0.000
0.001
0.001
0.001
0.001
0.001
0.001
0.001
0.001
0.000
0.000
0.000
0.
0.
0.
0.
0.
0.
0.
0.
0.
0.
0.
0.
0.
0.
0.
0.
0.
0.
0.
0.
0.
0.
0.
0.
0.
0.
0.
0.
0.
0.
0.
0.
0.
0.
0.
0.
0.
0.
0.
0.
0.
0.
0.000
0.000
0.000
0.000
0.000
0.000
0.000
0.000
0.
0.
0.
0.
0.
0.
0.
0.
0.
0.
0.
0.
0.
0.
0.
0.
0.
0.
0.
0.
0.
0.
0.
0.
0.
0.
0.
0.
0.
0.
0.
0.
0.
0.
0.
0.
0.
0.
0.
0.
0.
0.
0.
0.
0.
0.
0.
0.
0.
0.000
0.
0.
0.
0.
0.
0.
0.
0.
0.
0.
0.
0.
0.
0.
0.
0.
0.
0.
0.
0.
0.
0.
0.
0.
0.
0.
0.
0.
0.
0.
0.
0.
0.
0.
0.
0.
0.
0.
0.
0.
0.
0.
0.
0.
0.
0.
0.
0.
0.
0.
0.
0.
0.
0.
0.
0.
0.
0.
0.
0.
0.
0.
0.
0.
0.
0.
0.
0.
0.
0.
0.
0.
0.
0.
0.
0.
0.
0.
0.
0.
0.
0.
0.
0.
0.
0.
0.
0.
0.
0.
0.
0.
0.
0.
0.
0.
0.
0.
0.
0.
0.
0.
0.
0.
0.
0.
0.
0.
0.
0.
0.
0.
0.
0.
0.
0.
0.
0.
0.
0.
0.
0.
0.
0.
0.
0.
0.
0.
0.
0.
0.
0.
0.
0.
0.
0.
0.
0.
0.
0.
0.
0.
0.
0.
0.
0.
0.
0.
0.
0.
0.
0.
0.
0.
0.
0.
0.
0.
0.
0.
0.
0.
0.
0.
0.
0.
0.
0.
0.
0.
0.
0.
0.
0.
0.
0.
0.
0.
0.
0.
0.
0.
0.
0.
0.
0.
0.
0.
0.
0.
0.
0.
0.
0.
0.
0.
0.
0.
0.
0.
0.
0.
0.
0.
0.
0.
0.
0.
0.
0.
0.
0.
0.
0.
0.
0.
0.
0.
0.
0.
0.
0.
0.
0.
0.
0.
0.
0.
0.
0.
0.
0.
0.
0.
0.
0.
0.
0.
0.
0.
0.
0.
0.
0.
0.
0.
0.
0.
0.
0.
0.
0.
0.
0.
0.
0.
0.
0.
0.
0.
0.
0.
0.
0.
0.
0.
0.
0.
0.
0.
0.
0.
0.
0.
0.
0.
0.
0.
0.
0.
0.
0.
0.
0.
0.
0.
0.
0.
0.
0.
0.
0.
0.
0.
0.
0.
0.
0.
0.
0.
0.
0.
0.
0.
0.
0.
0.
0.
0.
0.
0.
0.
0.
0.
0.
0.
0.
0.
0.
0.
0.
0.
0.
0.
0.
0.
0.
0.
0.
0.
0.
0.
0.
0.
0.
0.
0.
0.
0.
0.
0.
0.
0.
0.
0.
0.
0.
0.
0.
0.
0.
0.
0.
0.
0.
0.
0.
0.
0.
0.
0.
0.
0.
0.
0.
0.
0.
0.
0.
0.
0.
0.
0.
0.
0.
0.
0.
0.
0.
0.
0.
0.
0.
0.
0.
0.
0.
0.
0.
0.
0.
0.
0.
0.
0.
0.
0.
0.
0.
0.
0.
0.
0.
0.
0.
0.
0.
0.
0.
0.
0.
0.
0.
0.
0.
0.
0.
0.
0.
0.
0.
0.
0.
0.
0.
0.
0.
0.
0.
0.
0.
0.
0.
0.
0.
0.
0.
0.
0.
0.
0.
0.
0.
0.
0.
0.
0.
0.
0.
0.
0.
0.
0.
0.
0.
0.
0.
0.
0.
0.
0.
0.
0.
0.
0.
0.
0.
0.
0.
0.
0.
0.
0.
0.
0.
0.
0.
0.
0.
0.
0.
0.
0.
0.
0.
0.
0.
0.
0.
0.
0.
0.
0.
0.
0.
0.
0.
0.
0.
0.
0.
0.
0.
0.
0.
0.
0.
0.
0.
0.
0.
0.
0.
0.
0.
0.
0.
0.
0.
0.
0.
0.
0.
0.
0.
0.
0.
0.
0.
0.
0.
0.
0.
0.
0.
0.
0.
0.
0.
0.
0.
0.
0.
0.
0.
0.
0.
0.
0.
0.
0.
0.
0.
0.
0.
0.
0.
0.
0.
0.
0.
0.
0.
0.
0.
0.
0.
0.
0.
0.
0.
0.
0.
0.
0.
0.
0.
0.
0.
0.
0.
0.
0.
0.
0.
0.
0.
0.
0.
0.
0.
0.
0.
0.
0.
0.
0.
0.
0.
0.
0.
0.
0.
0.
0.
0.
0.
0.
0.
0.
0.
0.
0.
0.
0.
0.
0.
0.
0.
0.
0.
0.
0.
0.
0.
0.
0.
0.
0.
0.
0.
0.
0.
0.
0.
0.
0.
0.
0.
0.
0.
0.
0.
0.
0.
0.
0.
0.
0.
0.
0.
0.
0.
0.
0.
0.
0.
0.
0.
0.
0.
0.
0.
0.
0.
0.
0.
0.
0.
0.
0.
0.
0.
0.
0.
0.
0.
0.
0.
0.
0.
0.
0.
0.
0.
0.
0.
0.
0.
0.
0.
0.
0.
0.
0.
0.
0.
0.
0.
0.
0.
0.
0.
0.
0.
0.
0.
0.
0.
0.
0.
0.
0.
0.
0.
0.
0.
0.
0.
0.
0.
0.
0.
0.
0.
0.
0.
0.
0.
0.
0.
0.
0.
0.
0.
0.
0.
0.
0.
0.
0.
0.
0.
0.
0.
0.
0.
0.
0.
0.
0.
0.
0.
0.
0.
0.
0.
0.
0.
0.
0.
0.
0.
0.
0.
0.
0.
0.
0.
0.
0.
0.
0.
0.
0.
0.
0.
0.
0.
0.
0.
0.
0.
0.
0.
0.
0.
0.
0.
0.
0.
0.
0.
0.
0.
0.
0.
0.
0.
0.
0.
0.
0.
0.
0.
0.
0.
0.
0.
0.
0.
0.
0.
0.
0.
0.
0.
0.
0.
0.
0.
0.
0.
0.
0.
0.
0.
0.
0.
0.
0.
0.
0.
0.
0.
0.
0.
0.
0.
0.
0.
0.
0.
0.
0.
0.
0.
0.
0.
0.
0.
0.
0.
0.
0.
0.
0.
0.
0.
0.
0.
0.
0.
0.
0.
0.
0.
0.
0.
0.
0.
0.
0.
0.
0.
0.
0.
0.
0.
0.
0.
0.
0.
0.
0.
0.
0.
0.
0.
0.
0.
0.
0.
0.
0.
0.
0.
0.
0.
0.000
0.000
0.000
0.000
0.000
0.000
0.
0.
0.
0.
0.
0.
0.
0.
0.
0.
0.
0.
0.
0.
0.
0.
0.
0.
0.
0.
0.
0.
0.
0.
0.
0.
0.
0.
0.
0.
0.
0.
0.
0.
0.
0.
0.
0.
0.
0.
0.
0.
0.
0.
0.
0.000
0.000
0.001
0.001
0.001
0.001
0.001
0.000
0.000
0.000
0.
0.
0.
0.
0.
0.
0.
0.
0.
0.
0.
0.
0.
0.
0.
0.
0.
0.
0.
0.
0.000
0.000
0.000
0.000
0.
0.
0.
0.
0.
0.
0.
0.
0.
0.
0.
0.
0.
0.
0.
0.
0.
0.
0.000
0.001
0.001
0.001
0.001
0.001
0.001
0.001
0.001
0.001
0.000
0.000
0.
0.
0.
0.
0.
0.
0.
0.
0.
0.
0.
0.
0.
0.
0.
0.
0.
0.000
0.000
0.001
0.001
0.001
0.000
0.000
0.000
0.
0.
0.
0.
0.
0.
0.
0.
0.
0.
0.
0.
0.
0.
0.
0.000
0.001
0.001
0.001
0.001
0.000
0.000
0.000
0.001
0.001
0.001
0.001
0.001
0.000
0.
0.
0.
0.
0.
0.
0.
0.
0.
0.
0.
0.
0.
0.
0.
0.000
0.000
0.001
0.001
0.001
0.001
0.001
0.001
0.001
0.000
0.000
0.
0.
0.
0.
0.
0.
0.
0.
0.
0.
0.
0.
0.
0.000
0.001
0.001
0.001
-0.001
-0.004
-0.006
-0.003
-0.001
0.000
0.001
0.001
0.001
0.001
0.000
0.000
0.
0.
0.
0.
0.
0.
0.
0.
0.
0.
0.
0.
0.000
0.000
0.001
0.001
0.001
0.001
0.001
0.001
0.001
0.001
0.001
0.000
0.000
0.
0.
0.
0.
0.
0.
0.
0.
0.
0.
0.
0.000
0.000
0.001
0.001
-0.001
-0.004
-0.015
-0.020
-0.011
-0.004
-0.001
0.001
0.001
0.001
0.001
0.000
0.000
0.000
0.
0.
0.
0.
0.
0.
0.
0.
0.
0.
0.
0.000
0.001
0.001
0.001
0.001
0.000
0.001
0.001
0.001
0.001
0.001
0.001
0.000
0.000
0.
0.
0.
0.
0.
0.
0.
0.
0.
0.
0.000
0.001
0.001
0.001
-0.001
-0.013
-0.048
-0.066
-0.028
-0.009
-0.003
0.000
0.001
0.001
0.001
0.001
0.000
0.000
0.
0.
0.
0.
0.
0.
0.
0.
0.
0.
0.000
0.000
0.001
0.001
0.001
0.000
-0.001
-0.001
0.000
0.001
0.001
0.001
0.001
0.000
0.000
0.
0.
0.
0.
0.
0.
0.
0.
0.
0.
0.000
0.001
0.001
0.001
-0.003
-0.016
-0.052
-0.065
-0.027
-0.010
-0.004
-0.001
0.001
0.001
0.001
0.001
0.001
0.000
0.000
0.
0.
0.
0.
0.
0.
0.
0.
0.
0.000
0.001
0.001
0.001
0.000
-0.001
-0.003
-0.003
-0.002
0.000
0.001
0.001
0.001
0.001
0.000
0.
0.
0.000
0.000
0.000
0.000
0.000
0.000
0.000
0.
0.000
0.001
0.001
0.001
-0.002
-0.010
-0.019
-0.021
-0.016
-0.009
-0.003
-0.001
0.
0.000
0.001
0.001
0.001
0.001
0.000
0.
0.
0.
0.
0.
0.
0.
0.
0.
0.000
0.001
0.001
0.001
0.
-0.002
-0.004
-0.005
-0.004
-0.001
0.001
0.001
0.001
0.001
0.000
0.000
0.000
0.000
0.001
0.001
0.001
0.001
0.001
0.000
0.000
0.000
0.001
0.002
0.001
-0.001
-0.005
-0.009
-0.011
-0.010
-0.005
-0.001
-0.001
-0.001
-0.001
0.
0.001
0.001
0.001
0.000
0.000
0.
0.
0.
0.
0.
0.
0.
0.
0.000
0.001
0.001
0.001
0.000
-0.001
-0.002
-0.004
-0.003
-0.001
0.001
0.001
0.001
0.001
0.000
0.000
0.001
0.001
0.001
0.001
0.001
0.001
0.001
0.001
0.001
0.001
0.001
0.002
0.002
0.002
-0.001
-0.004
-0.005
-0.003
0.000
0.001
0.000
-0.001
-0.001
-0.001
0.000
0.001
0.001
0.001
0.000
0.
0.
0.
0.
0.
0.
0.
0.
0.000
0.000
0.001
0.001
0.000
0.000
-0.001
-0.001
-0.001
0.000
0.000
0.001
0.001
0.001
0.001
0.001
0.001
0.001
0.001
0.001
0.002
0.002
0.002
0.001
0.001
0.001
0.002
0.002
0.003
0.002
0.000
-0.001
-0.002
0.000
0.002
0.002
0.000
-0.002
-0.001
0.000
0.000
0.001
0.001
0.001
0.000
0.
0.
0.
0.
0.
0.
0.
0.
0.
0.000
0.001
0.001
0.001
0.001
0.000
0.
0.
0.000
0.001
0.001
0.001
0.001
0.001
0.001
0.001
0.002
0.002
0.002
0.002
0.001
0.002
0.002
0.002
0.002
0.002
0.003
0.002
-0.001
-0.004
-0.004
-0.004
-0.002
0.002
0.001
0.000
-0.001
0.000
0.
0.001
0.001
0.001
0.001
0.
0.
0.
0.
0.
0.
0.
0.
0.
0.
0.000
0.001
0.001
0.001
0.001
0.001
0.001
0.001
0.001
0.001
0.000
0.001
0.001
0.001
0.001
0.001
0.002
0.002
0.001
0.002
0.002
0.002
0.002
0.003
0.003
0.003
0.003
0.000
-0.004
-0.002
0.020
-0.001
-0.007
-0.003
0.000
0.000
0.000
0.001
0.002
0.002
0.001
0.001
0.000
0.
0.
0.
0.
0.
0.
0.
0.
0.
0.
0.
0.000
0.001
0.001
0.001
0.001
0.001
0.001
0.001
0.000
0.001
0.001
0.001
0.001
0.001
0.001
0.001
0.001
0.001
0.002
0.002
0.003
0.003
0.003
0.003
0.003
0.002
-0.004
-0.009
0.154
1.182
0.239
-0.013
-0.013
-0.006
-0.002
0.001
0.003
0.003
0.003
0.002
0.001
0.000
0.
0.
0.
0.
0.
0.
0.
0.
0.
0.
0.
0.
0.
0.000
0.000
0.000
0.000
0.000
0.000
0.000
0.001
0.000
0.
-0.001
-0.003
-0.003
-0.001
0.000
0.002
0.002
0.003
0.004
0.004
0.004
0.004
0.003
0.001
-0.010
-0.036
0.196
2.115
0.398
-0.022
-0.042
-0.038
-0.016
-0.003
0.003
0.004
0.003
0.003
0.001
0.000
0.
0.
0.
0.
0.
0.
0.
0.
0.
0.
0.
0.
0.
0.
0.
0.
0.000
0.
0.000
0.000
0.000
0.
-0.002
-0.006
-0.011
-0.011
-0.006
-0.002
0.001
0.003
0.004
0.004
0.005
0.004
0.003
0.002
-0.001
-0.021
-0.163
-0.517
-0.293
-0.088
-0.056
-0.148
-0.171
-0.069
-0.018
-0.002
0.003
0.004
0.003
0.002
0.000
0.
0.
0.
0.
0.
0.
0.
0.
0.
0.
0.
0.
0.
0.
0.
0.
0.
0.
0.000
0.000
0.000
-0.001
-0.005
-0.013
-0.015
-0.017
-0.014
-0.005
0.001
0.004
0.005
0.005
0.005
0.003
0.001
-0.002
-0.005
-0.030
-0.282
-0.587
-0.532
-0.383
-0.181
-0.242
-0.154
-0.001
-0.026
-0.013
-0.001
0.003
0.003
0.002
0.000
0.
0.
0.
0.
0.
0.
0.
0.
0.
0.
0.
0.
0.
0.
0.
0.
0.
0.
0.000
0.000
0.000
-0.001
-0.005
-0.014
-0.018
-0.018
-0.015
-0.005
0.001
0.004
0.004
0.005
0.004
0.001
-0.003
-0.008
-0.011
-0.023
-0.137
-0.514
-0.615
-0.281
-0.545
3.983
24.261
54.824
0.953
-0.019
-0.007
0.002
0.003
0.002
0.001
0.
0.
0.
0.
0.
0.
0.
0.
0.
0.
0.
0.
0.
0.
0.
0.
0.
0.
0.000
0.000
0.000
0.000
-0.004
-0.011
-0.015
-0.016
-0.010
-0.003
0.001
0.003
0.003
0.002
0.000
-0.003
-0.009
-0.015
-0.016
-0.016
-0.032
-0.100
-0.139
-0.201
-0.093
66.789
9051.848
100002.508
20.678
-0.005
-0.010
0.001
0.003
0.002
0.001
0.
0.
0.
0.
0.
0.
0.
0.
0.
0.
0.
0.
0.
0.
0.
0.
0.
0.
0.000
0.000
0.001
0.000
-0.001
-0.004
-0.006
-0.006
-0.003
-0.001
0.001
0.001
0.000
-0.001
-0.003
-0.007
-0.012
-0.018
-0.017
-0.013
-0.016
-0.024
-0.007
-0.035
0.333
8.512
164.306
999.056
3.521
-0.042
-0.009
0.003
0.003
0.002
0.001
0.
0.
0.
0.
0.
0.
0.
0.
0.
0.
0.
0.
0.
0.
0.
0.
0.
0.
0.000
0.000
0.001
0.001
0.002
0.001
0.001
0.001
-0.003
-0.015
-0.025
-0.017
-0.007
-0.004
-0.006
-0.010
-0.012
-0.016
-0.015
-0.015
-0.032
0.126
7.169
4.683
0.250
1.323
0.455
0.456
-0.067
-0.033
-0.003
0.004
0.004
0.002
0.001
0.
0.
0.
0.
0.
0.
0.
0.
0.
0.
0.
0.
0.
0.
0.
0.
0.
0.
0.
0.000
0.001
0.002
0.003
0.003
0.003
-0.002
-0.043
-0.251
-0.430
-0.208
-0.042
-0.015
-0.013
-0.015
-0.016
-0.021
-0.016
-0.024
-0.223
0.905
204.784
99.319
0.365
-0.137
-0.100
-0.064
-0.042
-0.020
-0.001
0.005
0.004
0.002
0.001
0.000
0.
0.
0.
0.
0.
0.
0.
0.
0.
0.
0.
0.
0.
0.
0.
0.
0.
0.
0.000
0.001
0.002
0.003
0.004
0.003
-0.016
-0.273
-0.560
-0.587
-0.585
-0.159
-0.025
-0.023
-0.026
-0.032
-0.053
-0.039
-0.044
-0.587
1.823
74.501
5.390
-0.423
-0.585
-0.579
-0.099
-0.176
-0.117
-0.021
0.002
0.004
0.002
0.001
0.000
0.
0.
0.
0.
0.
0.
0.
0.
0.
0.
0.
0.
0.
0.
0.
0.
0.
0.
0.000
0.001
0.002
0.003
0.003
0.001
-0.029
-0.453
-0.435
4.421
-0.394
-0.018
0.001
-0.030
-0.042
-0.085
-0.134
-0.070
-0.032
-0.531
-0.222
12.858
-0.589
157.446
623.039
-0.593
-0.200
-0.430
-0.356
-0.062
-0.005
0.003
0.002
0.001
0.001
0.
0.
0.
0.
0.
0.
0.
0.
0.
0.
0.
0.
0.
0.
0.
0.
0.
0.000
0.000
0.001
0.001
0.002
0.001
0.
-0.017
-0.206
-0.353
-0.056
-0.060
0.037
-0.010
-0.030
-0.038
-0.072
-0.096
-0.045
-0.008
-0.125
-0.522
-0.254
3.713
6132.874
65762.820
5.431
13.931
0.477
-0.300
-0.070
-0.013
-0.001
0.001
0.001
0.001
0.
0.
0.
0.
0.
0.
0.
0.
0.
0.
0.
0.
0.
0.
0.
0.
0.000
0.000
0.000
0.001
0.000
-0.001
-0.002
-0.003
-0.007
-0.033
-0.098
-0.051
-0.013
-0.021
-0.029
-0.036
-0.035
-0.026
-0.023
-0.008
-0.016
-0.042
-0.012
42.564
39171.258
100156.055
45317.453
129.713
810.531
7.198
0.376
-0.041
-0.023
-0.004
0.001
0.001
0.001
0.000
0.
0.
0.
0.
0.
0.
0.
0.
0.
0.
0.
0.
0.
0.
0.
0.000
0.000
0.000
0.000
-0.001
-0.004
-0.007
-0.008
-0.007
-0.006
-0.010
-0.008
-0.012
-0.019
-0.026
-0.044
-0.056
-0.027
-0.001
-0.002
-0.027
-0.064
0.047
80.799
100032.148
424.671
234.063
79.249
39.388
190.308
15.430
0.137
-0.029
-0.010
-0.001
0.001
0.001
0.000
0.
0.
0.
0.
0.
0.
0.
0.
0.
0.
0.
0.
0.
0.
0.
0.000
0.000
0.000
0.
-0.002
-0.007
-0.011
-0.012
-0.009
-0.004
-0.002
-0.001
-0.001
-0.004
-0.011
-0.033
-0.048
-0.023
0.000
0.003
-0.014
-0.046
-0.029
4.021
31.292
3.202
0.637
0.621
489.677
100018.242
256.144
3.088
-0.011
-0.014
-0.002
0.001
0.001
0.000
0.
0.
0.
0.
0.
0.
0.
0.
0.
0.
0.
0.
0.
0.
0.
0.000
0.000
0.000
0.
-0.002
-0.007
-0.011
-0.012
-0.008
-0.003
0.001
0.003
0.003
0.003
0.000
-0.009
-0.015
-0.006
0.004
0.007
0.000
-0.018
-0.036
0.072
0.248
-0.050
-0.042
0.069
26.338
1421.918
100015.250
142.076
0.117
-0.011
-0.002
0.001
0.001
0.000
0.
0.
0.
0.
0.
0.
0.
0.
0.
0.
0.
0.
0.
0.
0.
0.000
0.000
0.000
0.
-0.001
-0.004
-0.007
-0.008
-0.005
-0.002
0.001
0.003
0.004
0.004
0.004
0.002
0.001
0.003
0.006
0.007
0.002
-0.012
-0.033
-0.046
-0.061
-0.045
0.798
1.401
0.183
18.126
809.593
15.172
0.032
-0.008
-0.001
0.001
0.001
0.000
0.
0.
0.
0.
0.
0.
0.
0.
0.
0.
0.
0.
0.
0.
0.
0.000
0.000
0.000
0.000
0.000
-0.001
-0.003
-0.003
-0.002
0.000
0.001
0.003
0.003
0.003
0.003
0.003
0.003
0.003
0.004
0.003
-0.011
-0.057
-0.086
-0.054
-0.039
-0.024
0.443
0.760
0.009
0.063
0.456
0.073
-0.009
-0.005
0.000
0.001
0.001
0.000
0.
0.
0.
0.
0.
0.
0.
0.
0.
0.
0.
0.
0.
0.
0.
0.
0.000
0.000
0.000
0.000
0.
0.000
0.000
0.
0.000
0.001
0.002
0.002
0.002
0.002
0.001
0.001
0.001
0.001
-0.002
-0.033
-0.120
-0.183
-0.092
-0.027
-0.046
-0.120
-0.091
-0.036
-0.022
-0.014
-0.009
-0.005
-0.001
0.001
0.001
0.000
0.000
0.
0.
0.
0.
0.
0.
0.
0.
0.
0.
0.
0.
0.
0.
0.
0.
0.000
0.000
0.000
0.000
0.000
0.000
0.000
0.000
0.001
0.000
0.001
0.001
0.001
0.001
0.000
0.000
0.000
-0.001
-0.003
-0.026
-0.051
-0.069
-0.019
-0.010
-0.033
-0.081
-0.060
-0.020
-0.008
-0.005
-0.002
0.000
0.001
0.001
0.000
0.000
0.
0.
0.
0.
0.
0.
0.
0.
0.
0.
0.
0.
0.
0.
0.
0.
0.
0.
0.
0.000
0.000
0.000
0.000
0.000
0.000
0.000
0.000
0.001
0.000
0.001
0.001
0.000
0.
0.000
0.
-0.001
-0.008
-0.014
-0.005
-0.005
-0.003
-0.006
-0.012
-0.009
-0.003
0.000
0.001
0.002
0.002
0.001
0.001
0.000
0.000
0.
0.
0.
0.
0.
0.
0.
0.
0.
0.
0.
0.
0.
0.
0.
0.
0.
0.
0.
0.
0.000
0.000
0.000
0.000
0.000
0.000
0.000
0.000
0.000
0.001
0.001
0.001
0.001
0.001
0.001
0.001
0.000
0.000
-0.002
-0.001
0.000
0.002
0.001
0.002
0.002
0.002
0.002
0.002
0.001
0.001
0.000
0.000
0.
0.
0.
0.
0.
0.
0.
0.
0.
0.
0.
0.
0.
0.
0.
0.
0.
0.
0.
0.
0.
0.
0.
0.
0.
0.
0.
0.
0.
0.000
0.000
0.001
0.001
0.001
0.001
0.001
0.002
0.002
0.002
0.001
0.001
0.002
0.002
0.003
0.003
0.003
0.002
0.002
0.001
0.001
0.001
0.000
0.
0.
0.
0.
0.
0.
0.
0.
0.
0.
0.
0.
0.
0.
0.
0.
0.
0.
0.
0.
0.
0.
0.
0.
0.
0.
0.
0.
0.
0.
0.000
0.000
0.001
0.001
0.001
0.001
0.001
0.002
0.002
0.002
0.002
0.002
0.002
0.002
0.002
0.002
0.001
0.001
0.001
0.001
0.000
0.
0.
0.
0.
0.
0.
0.
0.
0.
0.
0.
0.
0.
0.
0.
0.
0.
0.
0.
0.
0.
0.
0.
0.
0.
0.
0.
0.
0.
0.
0.
0.
0.
0.000
0.000
0.001
0.001
0.001
0.001
0.001
0.002
0.002
0.001
0.001
0.001
0.001
0.001
0.001
0.001
0.001
0.000
0.000
0.
0.
0.
0.
0.
0.
0.
0.
0.
0.
0.
0.
0.
0.
0.
0.
0.
0.
0.
0.
0.
0.
0.
0.
0.
0.
0.
0.
0.
0.
0.
0.
0.
0.
0.
0.000
0.000
0.000
0.000
0.000
0.001
0.001
0.001
0.001
0.001
0.001
0.001
0.001
0.000
0.
0.
0.
0.
0.
0.
0.
0.
0.
0.
0.
0.
0.
0.
0.
0.
0.
0.
0.
0.
0.
0.
0.
0.
0.
0.
0.
0.
0.
0.
0.
0.
0.
0.
0.
0.
0.
0.
0.
0.
0.
0.
0.
0.
0.000
0.000
0.000
0.000
0.000
0.000
0.000
0.
0.
0.
0.
0.
0.
0.
0.
0.
0.
0.
0.
0.
0.
0.
0.
0.
0.
0.
0.
0.
0.
0.
0.
0.
0.
0.
0.
0.
0.
0.
0.
0.
0.
0.
0.
0.
0.000
0.000
0.000
0.000
0.000
0.
0.
0.
0.
0.
0.
0.
0.
0.
0.
0.
0.
0.
0.
0.
0.
0.
0.
0.
0.
0.
0.
0.
0.
0.
0.
0.
0.
0.
0.
0.
0.
0.
0.
0.
0.
0.
0.
0.
0.
0.
0.
0.
0.
0.
0.
0.
0.
0.000
0.000
0.000
0.000
0.000
0.
0.
0.
0.
0.
0.
0.
0.
0.
0.
0.
0.
0.
0.
0.
0.
0.
0.
0.
0.
0.
0.
0.
0.
0.
0.
0.
0.
0.
0.
0.
0.
0.
0.
0.
0.
0.
0.
0.
0.
0.
0.
0.
0.
0.
0.
0.
0.
0.000
0.000
0.000
0.000
0.000
0.
0.
0.
0.
0.
0.
0.
0.
0.
0.
0.
0.
0.
0.
0.
0.
0.
0.
0.
0.
0.
0.
0.
0.
0.
0.
0.
0.
0.
0.
0.
0.
0.
0.
0.
0.
0.
0.
0.
0.
0.
0.
0.
0.
0.
0.
0.
0.
0.000
0.000
0.000
0.000
0.
0.
0.
0.
0.
0.
0.
0.
0.
0.
0.
0.
0.
0.
0.
0.
0.
0.
0.
0.
0.
0.
0.
0.
0.
0.
0.
0.
0.
0.
0.
0.
0.
0.
0.
0.
0.
0.
0.
0.
0.
0.
0.
0.
0.
0.
0.
0.
0.
0.
0.
0.
0.
0.
0.
0.
0.
0.
0.
0.
0.
0.
0.
0.
0.
0.
0.
0.
0.
0.
0.
0.
0.
0.
0.
0.
0.
0.
0.
0.
0.
0.
0.
0.
0.
0.
0.
0.
0.
0.
0.
0.
0.
0.
0.
0.
0.
0.
0.
0.
0.
0.
0.
0.
0.
0.
0.
0.
0.
0.
0.
0.
0.
0.
0.
0.
0.
0.
0.
0.
0.
0.
0.
0.
0.
0.
0.
0.
0.
0.
0.
0.
0.
0.
0.
0.
0.
0.
0.
0.
0.
0.
0.
0.
0.
0.
0.
0.
0.
0.
0.
0.
0.
0.
0.
0.
0.
0.
0.
0.
0.
0.
0.
0.
0.
0.
0.
0.
0.
0.
0.
0.
0.
0.
0.
0.
0.
0.
0.
0.
0.
0.
0.
0.
0.
0.
0.
0.
0.
0.
0.
0.
0.
0.
0.
0.
0.
0.
0.
0.
0.
0.
0.
0.
0.
0.
0.
0.
0.
0.
0.
0.
0.
0.
0.
0.
0.
0.
0.
0.
0.
0.
0.
0.
0.
0.
0.
0.
0.
0.
0.
0.
0.
0.
0.
0.
0.
0.
0.
0.
0.
0.
0.
0.
0.
0.
0.
0.
0.
0.
0.
0.
0.
0.
0.
0.
0.
0.
0.
0.
0.
0.
0.
0.
0.
0.
0.
0.
0.
0.
0.
0.
0.
0.
0.
0.
0.
0.
0.
0.
0.
0.
0.
0.
0.
0.
0.
0.
0.
0.
0.
0.
0.
0.
0.
0.
0.
0.
0.
0.
0.
0.
0.
0.
0.
0.
0.
0.
0.
0.
0.
0.
0.
0.
0.
0.
0.
0.
0.
0.
0.
0.
0.
0.
0.
0.
0.
0.
0.
0.
0.
0.
0.
0.
0.
0.
0.
0.
0.
0.
0.
0.
0.
0.
0.
0.
0.
0.
0.
0.
0.
0.
0.
0.
0.
0.
0.
0.
0.
0.
0.
0.
0.
0.
0.
0.
0.
0.
0.
0.
0.
0.
0.
0.
0.
0.
0.
0.
0.
0.
0.
0.
0.
0.
0.
0.
0.
0.
0.
0.
0.
0.
0.
0.
0.
0.
0.
0.
0.
0.
0.
0.
0.
0.
0.
0.
0.
0.
0.
0.
0.
0.
0.
0.
0.
0.
0.
0.
0.
0.
0.
0.
0.
0.
0.
0.
0.
0.
0.
0.
0.
0.
0.
0.
0.
0.
0.
0.
0.
0.
0.
0.
0.
0.
0.
0.
0.
0.
0.
0.
0.
0.
0.
0.
0.
0.
0.
0.
0.
0.
0.
0.
0.
0.
0.
0.
0.
0.
0.
0.
0.
0.
0.
0.
0.
0.
0.
0.
0.
0.
0.
0.
0.
0.
0.
0.
0.
0.
0.
0.
0.
0.
0.
0.
0.
0.
0.
0.
0.
0.
0.
0.
0.
0.
0.
0.
0.
0.
0.
0.
0.
0.
0.
0.
0.
0.
0.
0.
0.
0.
0.
0.
0.
0.
0.
0.
0.
0.
0.
0.
0.
0.
0.
0.
0.
0.
0.
0.
0.
0.
0.
0.
0.
0.
0.
0.
0.
0.
0.
0.
0.
0.
0.
0.
0.
0.
0.
0.
0.
0.
0.
0.
0.
0.
0.
0.
0.
0.
0.
0.
0.
0.
0.
0.
0.
0.
0.
0.
0.
0.
0.
0.
0.
0.
0.
0.
0.
0.
0.
0.
0.
0.
0.
0.
0.
0.
0.
0.
0.
0.
0.
0.
0.
0.
0.
0.
0.
0.
0.
0.
0.
0.
0.
0.
0.
0.
0.
0.
0.
0.
0.
0.
0.
0.
0.
0.
0.
0.
0.
0.
0.
0.
0.
0.
0.
0.
0.
0.
0.
0.
0.
0.
0.
0.
0.
0.
0.
0.
0.
0.
0.
0.
0.
0.
0.
0.
0.
0.
0.
0.
0.
0.
0.
0.
0.
0.
0.
0.
0.
0.
0.
0.
0.
0.
0.
0.
0.
0.
0.
0.
0.
0.
0.
0.
0.
0.
0.
0.
0.
0.
0.
0.
0.
0.
0.
0.
0.000
0.000
0.000
0.000
0.000
0.000
0.000
0.000
0.
0.
0.
0.
0.
0.
0.
0.
0.
0.
0.
0.
0.
0.
0.
0.
0.
0.
0.
0.
0.
0.
0.
0.
0.
0.
0.
0.
0.
0.
0.
0.
0.
0.
0.
0.
0.
0.
0.
0.
0.
0.
0.
0.000
0.000
0.001
0.001
0.001
0.001
0.001
0.001
0.001
0.000
0.000
0.000
0.
0.
0.
0.
0.
0.
0.
0.
0.
0.
0.
0.
0.
0.
0.
0.
0.
0.
0.000
0.000
0.000
0.000
0.000
0.000
0.
0.
0.
0.
0.
0.
0.
0.
0.
0.
0.
0.
0.
0.
0.
0.
0.000
0.000
0.001
0.001
0.001
0.001
0.001
0.001
0.001
0.001
0.001
0.001
0.000
0.000
0.
0.
0.
0.
0.
0.
0.
0.
0.
0.
0.
0.
0.
0.
0.
0.000
0.000
0.001
0.001
0.001
0.001
0.001
0.001
0.001
0.001
0.000
0.
0.
0.
0.
0.
0.
0.
0.
0.
0.
0.
0.
0.
0.000
0.001
0.001
0.001
0.001
0.
-0.001
0.000
0.000
0.001
0.001
0.001
0.001
0.000
0.000
0.
0.
0.
0.
0.
0.
0.
0.
0.
0.
0.
0.
0.
0.000
0.000
0.001
0.001
0.001
0.001
0.001
0.001
0.001
0.001
0.001
0.000
0.000
0.
0.
0.
0.
0.
0.
0.
0.
0.
0.
0.
0.000
0.000
0.001
0.001
0.000
-0.003
-0.012
-0.017
-0.010
-0.005
-0.001
0.001
0.001
0.001
0.001
0.000
0.000
0.
0.
0.
0.
0.
0.
0.
0.
0.
0.
0.
0.000
0.000
0.001
0.001
0.001
0.001
0.001
0.001
0.001
0.002
0.002
0.001
0.001
0.000
0.000
0.
0.
0.
0.
0.
0.
0.
0.
0.
0.
0.000
0.001
0.001
0.001
-0.003
-0.028
-0.133
-0.196
-0.066
-0.013
-0.006
-0.001
0.001
0.001
0.001
0.001
0.000
0.000
0.
0.
0.
0.
0.
0.
0.
0.
0.
0.
0.000
0.001
0.001
0.001
0.000
-0.001
-0.002
-0.002
-0.001
0.000
0.001
0.002
0.001
0.001
0.000
0.000
0.
0.
0.
0.
0.
0.
0.
0.
0.000
0.001
0.001
0.002
0.001
-0.010
-0.106
-0.563
-0.456
-0.195
-0.019
-0.009
-0.005
-0.001
0.001
0.001
0.001
0.000
0.000
0.000
0.
0.
0.
0.
0.
0.
0.
0.
0.
0.000
0.001
0.001
0.000
-0.002
-0.005
-0.008
-0.010
-0.009
-0.004
0.
0.001
0.001
0.001
0.000
0.000
0.
0.
0.000
0.000
0.000
0.000
0.000
0.000
0.001
0.001
0.002
0.002
0.000
-0.012
-0.107
-0.305
-0.206
-0.036
-0.012
-0.014
-0.009
-0.004
-0.002
0.000
0.000
0.001
0.001
0.000
0.
0.
0.
0.
0.
0.
0.
0.
0.000
0.000
0.001
0.001
0.000
-0.004
-0.009
-0.011
-0.020
-0.030
-0.017
-0.003
0.001
0.001
0.001
0.000
0.000
0.000
0.000
0.001
0.001
0.001
0.001
0.001
0.001
0.001
0.001
0.002
0.002
0.000
-0.008
-0.024
0.018
0.035
-0.024
-0.028
-0.019
-0.014
-0.012
-0.008
-0.003
0.000
0.000
0.001
0.000
0.000
0.
0.
0.
0.
0.
0.
0.
0.000
0.001
0.001
0.001
-0.001
-0.005
-0.010
-0.017
-0.043
-0.065
-0.032
-0.006
0.001
0.002
0.001
0.001
0.001
0.001
0.001
0.001
0.002
0.001
0.002
0.002
0.001
0.001
0.002
0.002
0.003
0.001
-0.006
-0.011
0.009
-0.004
-0.029
-0.029
-0.019
-0.017
-0.017
-0.014
-0.006
-0.001
0.000
0.001
0.001
0.000
0.
0.
0.
0.
0.
0.
0.
0.
0.000
0.001
0.001
0.000
-0.003
-0.009
-0.018
-0.043
-0.059
-0.028
-0.005
0.001
0.001
0.001
0.001
0.001
0.001
0.001
0.002
0.002
0.002
0.002
0.002
0.002
0.002
0.002
0.003
0.004
0.002
-0.002
-0.009
-0.016
-0.021
-0.023
-0.018
-0.014
-0.018
-0.021
-0.018
-0.008
-0.002
0.000
0.001
0.001
0.000
0.
0.
0.
0.
0.
0.
0.
0.
0.000
0.001
0.001
0.000
-0.001
-0.004
-0.009
-0.017
-0.020
-0.009
-0.001
0.001
0.001
0.001
0.001
0.001
0.002
0.001
0.002
0.001
0.001
0.001
0.002
0.002
0.002
0.002
0.004
0.004
0.004
0.001
-0.006
-0.014
-0.017
-0.014
-0.010
-0.012
-0.016
-0.018
-0.017
-0.009
-0.002
0.000
0.001
0.001
0.001
0.
0.
0.
0.
0.
0.
0.
0.
0.000
0.001
0.001
0.001
0.000
-0.001
-0.002
-0.003
-0.003
-0.001
0.
0.001
0.001
0.001
0.002
0.001
0.001
0.001
0.000
-0.001
-0.001
0.000
0.001
0.002
0.003
0.003
0.005
0.004
0.003
-0.003
-0.006
-0.011
-0.014
-0.016
-0.013
-0.015
-0.018
-0.018
-0.015
-0.007
-0.002
0.000
0.001
0.001
0.000
0.
0.
0.
0.
0.
0.
0.
0.
0.000
0.000
0.001
0.001
0.001
0.001
0.000
0.
0.
0.001
0.001
0.001
0.001
0.001
0.001
0.001
0.
-0.002
-0.005
-0.005
-0.004
-0.002
0.000
0.002
0.004
0.004
0.005
0.004
-0.001
-0.005
0.129
0.966
0.200
-0.024
-0.026
-0.022
-0.021
-0.018
-0.012
-0.004
0.000
0.001
0.001
0.001
0.000
0.
0.
0.
0.
0.
0.
0.
0.
0.
0.000
0.000
0.001
0.001
0.001
0.001
0.001
0.001
0.001
0.001
0.001
0.001
0.001
0.
-0.001
-0.003
-0.008
-0.010
-0.007
-0.005
-0.002
0.001
0.003
0.005
0.005
0.005
0.003
-0.007
0.019
14.047
1109.719
28.364
0.051
-0.051
-0.044
-0.026
-0.015
-0.007
-0.001
0.002
0.002
0.001
0.001
0.000
0.
0.
0.
0.
0.
0.
0.
0.
0.
0.
0.000
0.000
0.001
0.001
0.001
0.001
0.001
0.001
0.001
0.001
0.000
-0.002
-0.005
-0.011
-0.013
-0.013
-0.011
-0.006
-0.002
0.000
0.003
0.004
0.005
0.004
0.003
-0.002
-0.023
-0.074
32.951
10147.781
79.296
0.149
-0.234
-0.289
-0.104
-0.022
-0.005
0.002
0.003
0.003
0.002
0.001
0.
0.
0.
0.
0.
0.
0.
0.
0.
0.
0.
0.
0.
0.000
0.000
0.000
0.000
0.000
0.000
0.001
0.000
-0.001
-0.007
-0.015
-0.018
-0.020
-0.021
-0.013
-0.005
0.001
0.003
0.005
0.005
0.004
0.001
-0.003
-0.012
-0.079
-0.609
1.043
26.972
27.043
0.123
-0.650
-0.523
-0.288
-0.041
-0.009
0.001
0.004
0.003
0.002
0.001
0.
0.
0.
0.
0.
0.
0.
0.
0.
0.
0.
0.
0.
0.
0.
0.
0.
0.000
0.000
0.001
0.
-0.003
-0.013
-0.017
0.903
0.330
-0.019
-0.015
-0.006
0.002
0.004
0.004
0.003
0.
-0.008
-0.017
-0.029
-0.123
-0.576
89.699
392.562
1.303
-0.378
-0.348
1.692
0.150
-0.045
-0.023
-0.003
0.003
0.003
0.002
0.001
0.000
0.
0.
0.
0.
0.
0.
0.
0.
0.
0.
0.
0.
0.
0.
0.
0.
0.000
0.000
0.001
0.000
-0.003
-0.014
-0.004
0.525
0.238
-0.005
-0.015
-0.007
-0.002
-0.003
-0.007
-0.008
-0.011
-0.023
-0.033
-0.036
-0.073
-0.436
0.067
1.998
-0.634
0.019
110.079
216.772
8.160
0.168
-0.033
-0.010
0.001
0.003
0.002
0.001
0.000
0.
0.
0.
0.
0.
0.
0.
0.
0.
0.
0.
0.
0.
0.
0.
0.
0.000
0.000
0.001
0.000
-0.002
-0.012
-0.018
0.038
-0.001
-0.018
-0.013
-0.008
-0.006
-0.015
-0.038
-0.038
-0.028
-0.030
-0.035
-0.015
-0.011
-0.095
-0.402
-0.562
0.156
5.651
60611.891
100057.469
215.055
1.882
-0.034
-0.013
0.001
0.003
0.002
0.001
0.000
0.
0.
0.
0.
0.
0.
0.
0.
0.
0.
0.
0.
0.
0.
0.
0.
0.
0.000
0.001
0.001
0.
-0.005
-0.012
-0.017
-0.018
-0.015
-0.012
-0.010
-0.007
-0.021
-0.060
-0.063
-0.037
-0.007
-0.013
0.012
0.021
-0.033
-0.059
0.155
12.299
176.318
100073.000
161.697
20.048
0.459
-0.032
-0.009
0.002
0.004
0.003
0.001
0.000
0.
0.
0.
0.
0.
0.
0.
0.
0.
0.
0.
0.
0.
0.
0.
0.
0.
0.000
0.001
0.001
0.002
0.001
-0.001
-0.005
-0.007
-0.013
-0.035
-0.059
-0.040
-0.024
-0.045
-0.051
-0.033
0.078
0.031
-0.034
-0.033
-0.067
0.907
130.390
78.962
42.012
3082.480
43.182
0.034
-0.051
-0.024
-0.003
0.004
0.005
0.002
0.001
0.000
0.
0.
0.
0.
0.
0.
0.
0.
0.
0.
0.
0.
0.
0.
0.
0.
0.
0.000
0.001
0.002
0.003
0.003
0.004
0.002
-0.009
-0.106
-0.458
-0.496
-0.469
-0.089
-0.039
-0.049
-0.043
-0.022
-0.123
-0.111
-0.056
-0.453
10.037
100001.180
39189.305
8.709
2.458
0.424
-0.115
-0.153
-0.090
-0.016
0.004
0.005
0.003
0.001
0.000
0.
0.
0.
0.
0.
0.
0.
0.
0.
0.
0.
0.
0.
0.
0.
0.
0.
0.000
0.001
0.002
0.003
0.004
0.004
0.001
-0.043
-0.568
3.974
247.648
0.434
1.209
0.284
-0.045
-0.045
-0.081
-0.246
-0.473
-0.105
-0.608
555.306
100186.945
100.334
1.800
-0.102
-0.236
-0.053
-0.298
-0.506
-0.129
-0.005
0.004
0.003
0.002
0.000
0.
0.
0.
0.
0.
0.
0.
0.
0.
0.
0.
0.
0.
0.
0.
0.
0.
0.000
0.001
0.002
0.003
0.003
0.002
-0.003
-0.074
-0.609
439.203
100012.109
44.185
99.959
8.974
0.067
-0.089
-0.340
-0.372
-0.514
-0.171
-0.562
76.772
11388.138
0.491
0.240
-0.177
1.903
13.068
43.555
-0.557
-0.378
-0.018
0.002
0.003
0.001
0.001
0.
0.
0.
0.
0.
0.
0.
0.
0.
0.
0.
0.
0.
0.
0.
0.
0.000
0.000
0.001
0.001
0.001
0.000
-0.003
-0.008
-0.047
-0.545
0.942
69.496
40.644
31.438
4.139
0.515
0.177
-0.543
-0.586
-0.556
-0.092
-0.218
-0.358
-0.373
0.168
20.149
16.023
55.737
586.327
8.354
-0.577
-0.294
-0.022
0.000
0.002
0.001
0.001
0.
0.
0.
0.
0.
0.
0.
0.
0.
0.
0.
0.
0.
0.
0.
0.
0.000
0.000
0.001
0.000
-0.002
-0.007
-0.014
-0.019
-0.026
-0.093
-0.192
0.332
0.558
0.275
0.243
0.120
0.036
-0.155
-0.237
-0.108
-0.322
-0.432
-0.210
3.693
81.451
407.674
2479.902
4839.333
100024.109
101.369
1.016
-0.093
-0.025
-0.003
0.001
0.001
0.001
0.000
0.
0.
0.
0.
0.
0.
0.
0.
0.
0.
0.
0.
0.
0.
0.
0.000
0.000
0.001
-0.001
-0.007
-0.017
-0.024
-0.027
-0.029
-0.036
-0.072
-0.061
-0.030
-0.029
-0.091
-0.475
-0.521
-0.323
-0.040
-0.097
-0.487
-0.599
-0.224
299.901
40615.184
28.509
7473.895
1423.755
4102.913
100007.898
33.912
0.
-0.029
-0.007
0.
0.001
0.001
0.000
0.
0.
0.
0.
0.
0.
0.
0.
0.
0.
0.
0.
0.
0.
0.
0.000
0.000
0.000
-0.002
-0.011
-0.019
-0.019
-0.026
-0.030
-0.025
-0.018
-0.012
-0.011
-0.019
-0.083
-0.497
-0.574
-0.384
-0.048
-0.038
-0.232
-0.432
-0.088
219.667
14271.891
7.224
230.955
2.322
103.418
1199.193
33.118
1.796
-0.016
-0.011
-0.001
0.001
0.001
0.000
0.
0.
0.
0.
0.
0.
0.
0.
0.
0.
0.
0.
0.
0.
0.
0.000
0.000
0.000
-0.002
-0.010
-0.019
-0.017
-0.024
-0.029
-0.022
-0.009
-0.001
0.002
-0.001
-0.024
-0.138
-0.268
-0.133
-0.017
-0.002
-0.032
-0.078
-0.074
13.480
22.893
0.480
15.344
6.646
2.477
89.897
19561.707
54.565
0.074
-0.009
-0.001
0.001
0.001
0.000
0.
0.
0.
0.
0.
0.
0.
0.
0.
0.
0.
0.
0.
0.
0.
0.000
0.000
0.000
-0.001
-0.006
-0.015
-0.019
-0.023
-0.025
-0.015
-0.004
0.002
0.004
0.004
0.000
-0.013
-0.024
-0.013
0.000
0.003
-0.016
-0.081
-0.132
-0.107
-0.083
0.890
541.471
3011.789
4.368
9.021
247.071
7.737
0.020
-0.007
-0.001
0.001
0.001
0.000
0.
0.
0.
0.
0.
0.
0.
0.
0.
0.
0.
0.
0.
0.
0.
0.000
0.000
0.000
0.
-0.002
-0.007
-0.012
-0.013
-0.010
-0.005
0.000
0.003
0.004
0.005
0.004
0.001
-0.002
-0.003
-0.001
-0.013
-0.145
-0.528
-0.579
-0.426
-0.097
0.440
130.469
486.890
2.277
0.024
0.269
0.040
-0.009
-0.004
0.000
0.001
0.001
0.000
0.
0.
0.
0.
0.
0.
0.
0.
0.
0.
0.
0.
0.
0.
0.
0.000
0.000
0.000
0.000
0.
-0.001
-0.002
-0.003
-0.002
-0.001
0.001
0.002
0.003
0.004
0.002
0.000
-0.004
-0.004
-0.007
-0.038
-0.426
-0.368
0.092
-0.491
-0.071
-0.099
1.674
0.425
-0.139
-0.041
-0.026
-0.013
-0.006
0.000
0.001
0.001
0.000
0.000
0.
0.
0.
0.
0.
0.
0.
0.
0.
0.
0.
0.
0.
0.
0.
0.
0.000
0.000
0.000
0.000
0.000
0.
0.
0.000
0.000
0.001
0.001
0.002
0.002
0.001
-0.002
-0.005
-0.006
-0.009
-0.037
-0.345
-0.188
4.065
0.021
-0.045
-0.255
-0.502
-0.520
-0.102
-0.026
-0.013
-0.005
0.000
0.001
0.001
0.001
0.000
0.
0.
0.
0.
0.
0.
0.
0.
0.
0.
0.
0.
0.
0.
0.
0.
0.
0.
0.000
0.000
0.000
0.000
0.000
0.001
0.001
0.000
0.001
0.001
0.001
0.001
0.000
-0.002
-0.005
-0.007
-0.007
-0.015
-0.093
-0.035
0.235
-0.011
-0.022
-0.042
-0.085
-0.061
-0.020
-0.007
-0.003
0.000
0.001
0.001
0.001
0.000
0.000
0.
0.
0.
0.
0.
0.
0.
0.
0.
0.
0.
0.
0.
0.
0.
0.
0.
0.
0.
0.000
0.000
0.000
0.000
0.000
0.000
0.000
0.000
0.000
0.001
0.001
0.001
0.
-0.001
-0.002
-0.002
-0.003
-0.004
-0.009
-0.013
-0.013
-0.009
-0.006
-0.005
-0.003
-0.001
0.000
0.001
0.001
0.001
0.001
0.001
0.000
0.
0.
0.
0.
0.
0.
0.
0.
0.
0.
0.
0.
0.
0.
0.
0.
0.
0.
0.
0.
0.
0.
0.
0.
0.000
0.000
0.
0.000
0.000
0.000
0.001
0.001
0.001
0.001
0.001
0.001
0.002
0.001
-0.001
-0.003
-0.003
-0.002
0.001
0.002
0.003
0.002
0.002
0.002
0.001
0.001
0.001
0.000
0.
0.
0.
0.
0.
0.
0.
0.
0.
0.
0.
0.
0.
0.
0.
0.
0.
0.
0.
0.
0.
0.
0.
0.
0.
0.
0.
0.
0.000
0.000
0.000
0.001
0.001
0.001
0.001
0.002
0.002
0.003
0.003
0.002
0.002
0.001
0.002
0.003
0.003
0.002
0.002
0.002
0.001
0.001
0.000
0.000
0.
0.
0.
0.
0.
0.
0.
0.
0.
0.
0.
0.
0.
0.
0.
0.
0.
0.
0.
0.
0.
0.
0.
0.
0.
0.
0.
0.
0.
0.000
0.000
0.000
0.001
0.001
0.001
0.001
0.002
0.002
0.002
0.003
0.002
0.002
0.002
0.002
0.002
0.002
0.002
0.001
0.001
0.001
0.000
0.000
0.
0.
0.
0.
0.
0.
0.
0.
0.
0.
0.
0.
0.
0.
0.
0.
0.
0.
0.
0.
0.
0.
0.
0.
0.
0.
0.
0.
0.
0.000
0.000
0.000
0.001
0.001
0.000
0.001
0.001
0.001
0.001
0.002
0.002
0.002
0.002
0.002
0.001
0.001
0.001
0.001
0.000
0.000
0.000
0.
0.
0.
0.
0.
0.
0.
0.
0.
0.
0.
0.
0.
0.
0.
0.
0.
0.
0.
0.
0.
0.
0.
0.
0.
0.
0.
0.
0.
0.
0.000
0.000
0.000
0.001
0.001
0.001
0.000
0.000
0.000
0.001
0.001
0.001
0.001
0.001
0.001
0.001
0.001
0.000
0.000
0.
0.
0.
0.
0.
0.
0.
0.
0.
0.
0.
0.
0.
0.
0.
0.
0.
0.
0.
0.
0.
0.
0.
0.
0.
0.
0.
0.
0.
0.
0.
0.
0.
0.000
0.000
0.000
0.000
0.000
0.001
0.001
0.001
0.000
0.000
0.
0.
0.000
0.000
0.000
0.000
0.000
0.000
0.
0.
0.
0.
0.
0.
0.
0.
0.
0.
0.
0.
0.
0.
0.
0.
0.
0.
0.
0.
0.
0.
0.
0.
0.
0.
0.
0.
0.
0.
0.
0.
0.
0.
0.
0.000
0.000
0.000
0.000
0.000
0.000
0.000
0.000
0.000
0.000
0.
0.
0.
0.
0.000
0.
0.
0.
0.
0.
0.
0.
0.
0.
0.
0.
0.
0.
0.
0.
0.
0.
0.
0.
0.
0.
0.
0.
0.
0.
0.
0.
0.
0.
0.
0.
0.
0.
0.
0.
0.
0.
0.
0.000
0.000
0.000
0.000
0.000
0.000
0.000
0.000
0.000
0.000
0.
0.
0.
0.
0.
0.
0.
0.
0.
0.
0.
0.
0.
0.
0.
0.
0.
0.
0.
0.
0.
0.
0.
0.
0.
0.
0.
0.
0.
0.
0.
0.
0.
0.
0.
0.
0.
0.
0.
0.
0.
0.
0.
0.000
0.000
0.000
0.000
0.000
0.000
0.000
0.000
0.000
0.000
0.
0.
0.
0.
0.
0.
0.
0.
0.
0.
0.
0.
0.
0.
0.
0.
0.
0.
0.
0.
0.
0.
0.
0.
0.
0.
0.
0.
0.
0.
0.
0.
0.
0.
0.
0.
0.
0.
0.
0.
0.
0.
0.
0.
0.000
0.000
0.000
0.000
0.000
0.000
0.000
0.000
0.
0.
0.
0.
0.
0.
0.
0.
0.
0.
0.
0.
0.
0.
0.
0.
0.
0.
0.
0.
0.
0.
0.
0.
0.
0.
0.
0.
0.
0.
0.
0.
0.
0.
0.
0.
0.
0.
0.
0.
0.
0.
0.
0.
0.
0.
0.
0.000
0.000
0.000
0.000
0.000
0.
0.
0.
0.
0.
0.
0.
0.
0.
0.
0.
0.
0.
0.
0.
0.
0.
0.
0.
0.
0.
0.
0.
0.
0.
0.
0.
0.
0.
0.
0.
0.
0.
0.
0.
0.
0.
0.
0.
0.
0.
0.
0.
0.
0.
0.
0.
0.
0.
0.
0.
0.
0.
0.
0.
0.
0.
0.
0.
0.
0.
0.
0.
0.
0.
0.
0.
0.
0.
0.
0.
0.
0.
0.
0.
0.
0.
0.
0.
0.
0.
0.
0.
0.
0.
0.
0.
0.
0.
0.
0.
0.
0.
0.
0.
0.
0.
0.
0.
0.
0.
0.
0.
0.
0.
0.
0.
0.
0.
0.
0.
0.
0.
0.
0.
0.
0.
0.
0.
0.
0.
0.
0.
0.
0.
0.
0.
0.
0.
0.
0.
0.
0.
0.
0.
0.
0.
0.
0.
0.
0.
0.
0.
0.
0.
0.
0.
0.
0.
0.
0.
0.
0.
0.
0.
0.
0.
0.
0.
0.
0.
0.
0.
0.
0.
0.
0.
0.
0.
0.
0.
0.
0.
0.
0.
0.
0.
0.
0.
0.
0.
0.
0.
0.
0.
0.
0.
0.
0.
0.
0.
0.
0.
0.
0.
0.
0.
0.
0.
0.
0.
0.
0.
0.
0.
0.
0.
0.
0.
0.
0.
0.
0.
0.
0.
0.
0.
0.
0.
0.
0.
0.
0.
0.
0.
0.
0.
0.
0.
0.
0.
0.
0.
0.
0.
0.
0.
0.
0.
0.
0.
0.
0.
0.
0.
0.
0.
0.
0.
0.
0.
0.
0.
0.
0.
0.
0.
0.
0.
0.
0.
0.
0.
0.
0.
0.
0.
0.
0.
0.
0.
0.
0.
0.
0.
0.
0.
0.
0.
0.
0.
0.
0.
0.
0.
0.
0.
0.
0.
0.
0.
0.
0.
0.
0.
0.
0.
0.
0.
0.
0.
0.
0.
0.
0.
0.
0.
0.
0.
0.
0.
0.
0.
0.
0.
0.
0.
0.
0.
0.
0.
0.
0.
0.
0.
0.
0.
0.
0.
0.
0.
0.
0.
0.
0.
0.
0.
0.
0.
0.
0.
0.
0.
0.
0.
0.
0.
0.
0.
0.
0.
0.
0.
0.
0.
0.
0.
0.
0.
0.
0.
0.
0.
0.
0.
0.
0.
0.
0.
0.
0.
0.
0.
0.
0.
0.
0.
0.
0.
0.
0.
0.
0.
0.
0.
0.
0.
0.
0.
0.
0.
0.
0.
0.
0.
0.
0.
0.
0.
0.
0.
0.
0.
0.
0.
0.
0.
0.
0.
0.
0.
0.
0.
0.
0.
0.
0.
0.
0.
0.000
0.000
0.
0.
0.
0.
0.
0.
0.
0.
0.
0.
0.
0.
0.
0.
0.
0.
0.
0.
0.
0.
0.
0.
0.
0.
0.
0.
0.
0.
0.
0.
0.
0.
0.
0.
0.
0.
0.
0.
0.
0.
0.
0.
0.
0.
0.
0.
0.
0.
0.
0.000
0.000
0.000
0.000
0.000
0.000
0.
0.
0.
0.
0.
0.
0.
0.
0.
0.
0.
0.
0.
0.
0.
0.
0.
0.
0.
0.
0.
0.
0.
0.
0.
0.
0.
0.
0.
0.
0.
0.
0.
0.
0.
0.
0.
0.
0.
0.
0.
0.
0.
0.
0.
0.
0.
0.000
0.000
0.000
0.000
0.000
0.000
0.
0.
0.
0.
0.
0.
0.
0.
0.
0.
0.000
0.000
0.000
0.
0.
0.
0.
0.
0.
0.
0.
0.
0.
0.
0.
0.
0.
0.
0.
0.
0.
0.
0.
0.
0.
0.
0.
0.
0.
0.
0.
0.
0.
0.
0.
0.
0.
0.000
0.000
0.000
0.000
0.000
0.000
0.
0.
0.
0.
0.
0.
0.
0.000
0.000
0.001
0.001
0.001
0.001
0.000
0.000
0.000
0.
0.
0.
0.
0.
0.
0.
0.
0.
0.
0.
0.
0.
0.
0.
0.
0.
0.
0.
0.000
0.000
0.000
0.000
0.000
0.000
0.
0.
0.
0.
0.
0.
0.000
0.000
0.000
0.000
0.000
0.000
0.
0.
0.
0.
0.
0.000
0.000
0.001
0.001
0.001
0.001
0.001
0.001
0.001
0.001
0.000
0.000
0.
0.
0.
0.
0.
0.
0.
0.
0.
0.
0.
0.
0.
0.
0.
0.
0.
0.000
0.001
0.001
0.001
0.001
0.001
0.001
0.001
0.000
0.
0.
0.
0.
0.000
0.000
0.000
0.000
0.000
0.000
0.
0.
0.
0.
0.000
0.001
0.001
0.001
0.001
0.001
0.001
0.001
0.001
0.001
0.001
0.001
0.001
0.000
0.
0.
0.
0.
0.
0.
0.
0.
0.
0.
0.
0.
0.
0.
0.
0.000
0.001
0.001
0.001
0.001
0.001
0.001
0.001
0.001
0.001
0.000
0.000
0.
0.
0.
0.000
0.000
0.000
0.000
0.
0.
0.
0.
0.
0.000
0.001
0.001
0.001
0.001
-0.001
-0.002
-0.002
-0.001
0.001
0.001
0.001
0.001
0.001
0.000
0.000
0.
0.
0.
0.
0.
0.
0.
0.
0.
0.
0.
0.
0.000
0.001
0.001
0.001
0.001
0.001
0.001
0.002
0.002
0.002
0.002
0.001
0.000
0.000
0.000
0.
0.
0.
0.
0.
0.
0.
0.
0.
0.000
0.001
0.002
0.002
0.000
-0.008
-0.030
-0.041
-0.019
-0.008
-0.004
0.
0.001
0.001
0.001
0.001
0.000
0.000
0.
0.
0.
0.
0.
0.
0.
0.
0.
0.
0.000
0.001
0.001
0.001
0.000
-0.001
-0.002
-0.001
0.000
0.001
0.002
0.002
0.002
0.001
0.000
0.000
0.
0.
0.000
0.000
0.000
0.000
0.000
0.
0.000
0.001
0.002
0.002
0.002
-0.007
-0.080
-0.482
-0.439
-0.123
-0.001
-0.008
-0.005
0.000
0.001
0.001
0.001
0.000
0.000
0.000
0.
0.
0.
0.
0.
0.
0.
0.
0.000
0.001
0.001
0.001
0.000
-0.002
-0.007
-0.010
-0.011
-0.009
-0.004
0.000
0.002
0.002
0.001
0.000
0.000
0.000
0.000
0.000
0.000
0.000
0.000
0.000
0.001
0.001
0.001
0.002
0.002
0.000
-0.022
-0.349
-0.218
36.813
5.712
1.341
-0.001
-0.012
-0.005
-0.002
0.000
0.001
0.001
0.000
0.000
0.
0.
0.
0.
0.
0.
0.
0.
0.000
0.001
0.001
0.001
-0.002
-0.008
-0.012
-0.013
-0.031
-0.053
-0.032
-0.007
0.000
0.001
0.001
0.001
0.000
0.000
0.001
0.001
0.001
0.001
0.001
0.001
0.002
0.002
0.002
0.003
0.003
-0.002
-0.021
-0.110
19.622
11389.837
36.061
5.015
0.017
-0.025
-0.017
-0.012
-0.006
-0.001
0.001
0.000
0.000
0.000
0.
0.
0.
0.
0.
0.
0.
0.000
0.001
0.001
0.000
-0.004
-0.012
-0.010
0.165
0.023
-0.373
-0.200
-0.032
-0.003
0.001
0.001
0.001
0.001
0.001
0.001
0.001
0.002
0.002
0.002
0.002
0.002
0.002
0.003
0.003
0.003
-0.003
-0.011
0.767
83.555
47.778
1.642
0.344
-0.038
-0.035
-0.018
-0.021
-0.015
-0.004
0.000
0.001
0.001
0.000
0.
0.
0.
0.
0.
0.
0.
0.000
0.001
0.001
0.000
-0.005
-0.015
-0.010
0.273
-0.004
-0.485
-0.481
-0.065
-0.005
0.001
0.002
0.001
0.001
0.001
0.002
0.002
0.002
0.003
0.003
0.003
0.003
0.003
0.003
0.004
0.003
-0.001
-0.010
0.215
8.979
6.104
0.261
-0.037
-0.051
-0.026
0.220
-0.022
-0.021
-0.008
-0.001
0.001
0.001
0.000
0.000
0.
0.
0.
0.
0.
0.
0.000
0.001
0.001
0.
-0.004
-0.014
-0.026
-0.092
-0.495
-0.594
-0.398
-0.048
-0.003
0.001
0.002
0.001
0.001
0.002
0.002
0.002
0.002
0.002
0.002
0.002
0.003
0.003
0.004
0.005
0.005
0.001
-0.009
-0.019
0.029
0.040
-0.022
-0.046
-0.048
-0.033
-0.018
-0.025
-0.024
-0.011
-0.002
0.001
0.001
0.001
0.000
0.
0.
0.
0.
0.
0.
0.000
0.001
0.001
0.000
-0.002
-0.008
-0.019
-0.047
-0.165
-0.233
-0.095
-0.014
0.
0.002
0.002
0.002
0.002
0.002
0.001
0.000
-0.002
-0.003
-0.002
0.000
0.002
0.003
0.005
0.006
0.006
0.004
-0.004
-0.020
-0.032
-0.038
-0.040
-0.042
-0.039
0.036
0.073
-0.025
-0.024
-0.011
-0.002
0.001
0.001
0.001
0.000
0.
0.
0.
0.
0.
0.
0.000
0.000
0.001
0.001
0.
-0.002
-0.006
-0.012
-0.021
-0.022
-0.010
-0.001
0.002
0.002
0.002
0.002
0.002
-0.001
-0.008
-0.014
-0.013
-0.010
-0.008
-0.004
0.000
0.003
0.006
0.007
0.007
0.004
-0.006
-0.023
-0.047
-0.060
-0.062
-0.048
-0.038
0.035
0.069
-0.023
-0.024
-0.009
-0.001
0.001
0.001
0.001
0.
0.
0.
0.
0.
0.
0.
0.
0.000
0.001
0.001
0.001
0.000
-0.001
-0.001
-0.001
-0.001
0.000
0.001
0.002
0.002
0.002
0.001
-0.001
-0.014
-0.052
-0.076
-0.041
-0.015
-0.011
-0.009
-0.002
0.003
0.006
0.007
0.006
0.000
-0.011
0.152
1.278
0.227
-0.050
-0.049
-0.039
-0.012
-0.018
-0.025
-0.019
-0.005
0.001
0.001
0.001
0.000
0.
0.
0.
0.
0.
0.
0.
0.
0.000
0.000
0.001
0.001
0.001
0.001
0.001
0.001
0.001
0.001
0.001
0.002
0.001
0.001
-0.001
-0.007
-0.037
-0.139
-0.195
-0.083
-0.021
-0.014
-0.013
-0.004
0.003
0.005
0.006
0.003
-0.008
0.032
24.167
4280.918
50.403
0.108
-0.071
-0.070
0.031
-0.009
-0.020
-0.012
-0.002
0.002
0.002
0.001
0.000
0.
0.
0.
0.
0.
0.
0.
0.
0.
0.000
0.000
0.001
0.001
0.001
0.001
0.001
0.001
0.001
0.001
0.001
0.
-0.003
-0.011
-0.022
-0.048
-0.120
-0.147
-0.066
-0.018
-0.017
-0.018
-0.007
0.001
0.002
-0.001
-0.009
-0.036
-0.085
65.084
95451.844
326.175
1.080
-0.571
-0.579
-0.313
-0.059
-0.019
-0.005
0.001
0.003
0.002
0.001
0.000
0.
0.
0.
0.
0.
0.
0.
0.
0.
0.
0.000
0.000
0.000
0.001
0.001
0.001
0.001
0.001
0.001
0.000
-0.002
-0.012
-0.021
0.049
0.004
-0.043
-0.052
-0.031
-0.013
-0.015
-0.017
-0.009
-0.003
-0.008
-0.020
-0.030
-0.120
-0.557
19.778
45330.355
100002.188
6.685
1.441
60.351
-0.309
-0.176
-0.029
-0.004
0.002
0.003
0.002
0.001
0.000
0.
0.
0.
0.
0.
0.
0.
0.
0.
0.
0.
0.
0.
0.
0.
0.000
0.000
0.000
0.001
0.000
-0.006
-0.018
0.373
532.300
45.626
1.384
0.042
-0.019
-0.010
-0.007
-0.011
-0.010
-0.014
-0.027
-0.039
-0.045
-0.151
-0.453
23036.885
100054.766
76.596
0.222
392.680
100033.266
9.574
-0.079
-0.037
-0.011
0.001
0.003
0.003
0.001
0.000
0.
0.
0.
0.
0.
0.
0.
0.
0.
0.
0.
0.
0.
0.
0.
0.
0.000
0.000
0.001
0.000
-0.007
-0.020
2.163
1759.095
183.615
13.227
0.342
-0.021
-0.020
-0.056
-0.146
-0.115
-0.050
-0.041
-0.026
0.095
0.870
0.230
14.161
100.338
0.075
-0.310
89.787
100135.273
489.452
0.400
-0.041
-0.021
-0.002
0.002
0.003
0.001
0.000
0.
0.
0.
0.
0.
0.
0.
0.
0.
0.
0.
0.
0.
0.
0.
0.
0.000
0.001
0.001
0.000
-0.004
-0.017
0.462
1665.413
3.503
1.356
0.047
-0.023
-0.028
-0.194
-0.512
-0.529
-0.146
0.082
1.175
8.183
11.421
1.116
-0.298
-0.309
8669.803
516.396
138.826
2604.059
81.499
0.816
-0.047
-0.024
-0.004
0.002
0.002
0.001
0.000
0.
0.
0.
0.
0.
0.
0.
0.
0.
0.
0.
0.
0.
0.
0.
0.
0.000
0.001
0.001
0.001
-0.001
-0.012
-0.022
0.040
-0.023
-0.021
-0.029
-0.027
0.083
0.226
-0.399
-0.611
0.017
7.406
7.581
27.421
36.216
0.495
-0.246
0.395
1390.576
100052.102
4829.662
22.922
2.879
0.016
-0.051
-0.020
-0.002
0.003
0.003
0.001
0.000
0.
0.
0.
0.
0.
0.
0.
0.
0.
0.
0.
0.
0.
0.
0.
0.
0.000
0.001
0.001
0.002
0.002
-0.002
-0.012
-0.024
-0.026
-0.026
-0.044
-0.058
0.029
0.165
-0.422
-0.472
1.132
118.725
42.819
1.072
0.811
-0.019
0.145
18.671
6295.611
7117.629
175.938
3.613
-0.088
-0.089
-0.048
-0.013
0.001
0.004
0.003
0.001
0.001
0.
0.
0.
0.
0.
0.
0.
0.
0.
0.
0.
0.
0.
0.
0.
0.
0.
0.001
0.001
0.003
0.004
0.003
-0.001
-0.006
-0.014
-0.085
-0.265
-0.289
-0.286
-0.036
-0.121
-0.127
0.184
5.092
2.537
-0.342
-0.106
-0.266
1.053
165.931
100067.289
1193.411
18.608
0.172
-0.275
-0.414
-0.216
-0.036
0.001
0.005
0.003
0.001
0.001
0.
0.
0.
0.
0.
0.
0.
0.
0.
0.
0.
0.
0.
0.
0.
0.
0.
0.001
0.002
0.003
0.004
0.003
0.001
-0.004
-0.040
-0.465
0.168
16.705
3.421
19.187
2.807
0.108
1.820
16.446
35.518
-0.532
-0.406
-0.577
0.553
217.906
27.549
9400.480
93.474
0.591
-0.042
5.872
-0.546
-0.271
-0.011
0.004
0.003
0.002
0.000
0.
0.
0.
0.
0.
0.
0.
0.
0.
0.
0.
0.
0.
0.
0.
0.
0.
0.001
0.001
0.003
0.003
0.001
-0.003
-0.012
-0.073
-0.572
54.039
11461.854
10223.018
100006.313
597.727
7.080
7.758
123.897
41494.406
11.250
-0.618
-0.487
0.385
27705.957
1.351
431.014
9.217
53.965
954.287
100005.766
35.615
-0.575
-0.031
0.003
0.003
0.002
0.000
0.
0.
0.
0.
0.
0.
0.
0.
0.
0.
0.
0.
0.
0.
0.
0.
0.000
0.001
0.001
0.002
0.
-0.006
-0.018
-0.029
-0.064
-0.498
1.642
4457.077
45243.664
10178.415
659.047
738.050
299.149
1.085
29.183
-0.571
-0.410
-0.324
-0.222
-0.227
55.007
2.216
45.955
2152.745
100033.930
6717.431
3.616
-0.473
-0.027
0.001
0.003
0.002
0.001
0.
0.
0.
0.
0.
0.
0.
0.
0.
0.
0.
0.
0.
0.
0.
0.
0.000
0.001
0.001
0.000
-0.007
-0.023
-0.034
-0.041
-0.059
-0.340
-0.406
49.352
6.512
12.984
143.075
54.384
30.455
0.534
-0.615
-0.479
-0.590
1.716
-0.208
15.258
8796.374
103.495
13.491
40.027
340.892
13.746
0.019
-0.118
-0.018
0.000
0.002
0.002
0.001
0.000
0.
0.
0.
0.
0.
0.
0.
0.
0.
0.
0.
0.
0.
0.
0.000
0.000
0.001
0.000
-0.004
-0.016
-0.022
0.064
0.087
0.005
-0.115
-0.420
-0.194
-0.224
0.004
0.118
0.159
79.563
0.712
-0.071
-0.584
1.154
89.499
0.272
910.573
100108.656
40.473
5.408
4.927
96.673
998.354
4.987
-0.031
-0.019
-0.002
0.001
0.002
0.001
0.000
0.
0.
0.
0.
0.
0.
0.
0.
0.
0.
0.
0.
0.
0.
0.000
0.000
0.000
0.000
-0.006
-0.017
0.295
8.762
4.617
0.288
-0.030
-0.062
-0.063
-0.050
-0.037
-0.358
-0.393
71.149
0.337
-0.267
-0.241
-0.496
-0.524
-0.311
34.883
271.006
4.546
437.507
29.677
10.406
46.363
1.317
0.013
-0.018
-0.005
0.001
0.001
0.001
0.000
0.
0.
0.
0.
0.
0.
0.
0.
0.
0.
0.
0.
0.
0.
0.000
0.000
0.000
0.000
-0.005
-0.017
0.143
10.972
5.308
0.092
-0.001
-0.024
-0.012
-0.004
-0.010
-0.104
-0.557
-0.571
-0.511
-0.136
-0.031
-0.165
-0.343
-0.181
0.833
1.317
27.708
100017.266
371.777
0.414
0.494
2.164
0.298
-0.013
-0.006
0.001
0.001
0.001
0.000
0.
0.
0.
0.
0.
0.
0.
0.
0.
0.
0.
0.
0.
0.
0.000
0.000
0.000
0.
-0.003
-0.013
-0.019
0.818
0.479
-0.030
-0.026
-0.015
-0.003
0.003
0.003
-0.010
-0.065
-0.134
-0.086
-0.022
-0.010
-0.056
-0.228
-0.341
-0.182
0.608
28.742
3374.827
25737.014
7.742
0.076
0.572
0.085
-0.011
-0.004
0.001
0.001
0.001
0.000
0.
0.
0.
0.
0.
0.
0.
0.
0.
0.
0.
0.
0.
0.
0.
0.000
0.000
0.000
-0.001
-0.005
-0.014
-0.019
-0.026
-0.027
-0.017
-0.007
0.001
0.005
0.005
0.002
-0.006
-0.010
-0.010
-0.011
-0.050
-0.488
-0.580
-0.244
-0.629
0.596
37.893
100373.398
2190.258
3.778
0.177
-0.022
-0.025
-0.011
-0.002
0.001
0.001
0.000
0.000
0.
0.
0.
0.
0.
0.
0.
0.
0.
0.
0.
0.
0.
0.
0.
0.000
0.000
0.000
0.000
-0.001
-0.003
-0.006
-0.008
-0.007
-0.004
0.
0.003
0.005
0.004
0.002
-0.003
0.003
0.062
0.
-0.121
-0.615
439.109
19954.400
1.006
0.084
3.754
19955.230
101.688
-0.127
0.548
-0.017
-0.022
-0.006
0.000
0.001
0.001
0.000
0.000
0.
0.
0.
0.
0.
0.
0.
0.
0.
0.
0.
0.
0.
0.
0.
0.
0.000
0.000
0.001
0.000
0.
0.000
-0.001
0.000
0.001
0.001
0.003
0.003
0.003
0.000
-0.004
0.007
0.088
0.005
-0.114
-0.567
221.469
28756.107
1.264
-0.048
-0.305
-0.561
-0.591
-0.234
-0.046
-0.027
-0.012
-0.001
0.001
0.001
0.001
0.000
0.
0.
0.
0.
0.
0.
0.
0.
0.
0.
0.
0.
0.
0.
0.
0.
0.
0.
0.000
0.000
0.000
0.001
0.001
0.001
0.001
0.001
0.001
0.002
0.003
0.003
0.
-0.005
-0.008
-0.008
-0.019
-0.049
-0.281
0.032
9.283
0.287
0.
-0.090
-0.203
-0.145
-0.050
-0.026
-0.014
-0.003
0.001
0.001
0.001
0.001
0.000
0.
0.
0.
0.
0.
0.
0.
0.
0.
0.
0.
0.
0.
0.
0.
0.
0.
0.
0.
0.000
0.000
0.000
0.000
0.001
0.001
0.001
0.001
0.001
0.002
0.002
0.001
-0.002
-0.007
-0.010
-0.014
-0.016
-0.016
-0.020
-0.018
-0.003
-0.019
-0.018
-0.016
-0.013
-0.010
-0.007
-0.003
0.000
0.001
0.001
0.001
0.000
0.
0.
0.
0.
0.
0.
0.
0.
0.
0.
0.
0.
0.
0.
0.
0.
0.
0.
0.
0.
0.
0.
0.
0.000
0.000
0.000
0.001
0.001
0.001
0.002
0.002
0.002
0.001
0.000
-0.002
-0.003
-0.003
-0.003
-0.008
-0.012
-0.011
-0.009
-0.005
0.000
0.000
0.000
0.
0.001
0.001
0.001
0.001
0.000
0.
0.
0.
0.
0.
0.
0.
0.
0.
0.
0.
0.
0.
0.
0.
0.
0.
0.
0.
0.
0.
0.
0.
0.
0.
0.
0.000
0.000
0.001
0.001
0.002
0.002
0.002
0.002
0.002
0.003
0.003
0.003
0.002
0.001
-0.001
-0.002
-0.001
0.002
0.003
0.003
0.002
0.001
0.001
0.001
0.000
0.000
0.000
0.
0.
0.
0.
0.
0.
0.
0.
0.
0.
0.
0.
0.
0.
0.
0.
0.
0.
0.
0.
0.
0.
0.
0.
0.
0.
0.000
0.001
0.001
0.001
0.001
0.002
0.002
0.002
0.003
0.003
0.003
0.004
0.003
0.003
0.003
0.002
0.003
0.003
0.003
0.002
0.001
0.001
0.001
0.000
0.000
0.000
0.
0.
0.
0.
0.
0.
0.
0.
0.
0.
0.
0.
0.
0.
0.
0.
0.
0.
0.
0.
0.
0.
0.
0.
0.
0.
0.000
0.000
0.001
0.001
0.001
0.001
0.002
0.002
0.002
0.002
0.002
0.003
0.003
0.003
0.003
0.003
0.002
0.002
0.002
0.001
0.001
0.001
0.000
0.000
0.000
0.
0.
0.
0.
0.
0.
0.
0.
0.
0.
0.
0.
0.
0.
0.
0.
0.
0.
0.
0.
0.
0.
0.
0.
0.
0.
0.
0.000
0.000
0.000
0.001
0.001
0.001
0.001
0.001
0.001
0.002
0.002
0.002
0.002
0.002
0.002
0.002
0.002
0.002
0.002
0.001
0.001
0.000
0.000
0.000
0.
0.
0.
0.
0.
0.
0.
0.
0.
0.
0.
0.
0.
0.
0.
0.
0.
0.
0.
0.
0.
0.
0.
0.
0.
0.
0.
0.
0.
0.000
0.000
0.000
0.001
0.001
0.001
0.001
0.001
0.001
0.001
0.001
0.001
0.001
0.001
0.001
0.001
0.001
0.001
0.001
0.000
0.
0.
0.
0.
0.
0.
0.
0.
0.
0.
0.
0.
0.
0.
0.
0.
0.
0.
0.
0.
0.
0.
0.
0.
0.
0.
0.
0.
0.
0.
0.
0.
0.
0.000
0.000
0.000
0.001
0.001
0.001
0.001
0.001
0.001
0.001
0.001
0.001
0.001
0.001
0.001
0.001
0.001
0.001
0.000
0.
0.
0.
0.
0.
0.
0.
0.
0.
0.
0.
0.
0.
0.
0.
0.
0.
0.
0.
0.
0.
0.
0.
0.
0.
0.
0.
0.
0.
0.
0.
0.
0.
0.
0.000
0.000
0.000
0.001
0.001
0.000
0.000
0.001
0.001
0.000
0.000
0.000
0.000
0.000
0.000
0.000
0.000
0.
0.
0.
0.
0.
0.
0.
0.
0.
0.
0.
0.
0.
0.
0.
0.
0.
0.
0.
0.
0.
0.
0.
0.
0.
0.
0.
0.
0.
0.
0.
0.
0.
0.
0.
0.
0.000
0.000
0.000
0.000
0.001
0.001
0.000
0.001
0.000
0.000
0.000
0.000
0.
0.
0.
0.
0.
0.
0.
0.
0.
0.
0.
0.
0.
0.
0.
0.
0.
0.
0.
0.
0.
0.
0.
0.
0.
0.
0.
0.
0.
0.
0.
0.
0.
0.
0.
0.
0.
0.
0.
0.
0.
0.000
0.000
0.000
0.000
0.000
0.000
0.000
0.000
0.000
0.000
0.000
0.000
0.
0.
0.
0.
0.
0.
0.
0.
0.
0.
0.
0.
0.
0.
0.
0.
0.
0.
0.
0.
0.
0.
0.
0.
0.
0.
0.
0.
0.
0.
0.
0.
0.
0.
0.
0.
0.
0.
0.
0.
0.
0.
0.000
0.000
0.000
0.000
0.000
0.000
0.000
0.000
0.000
0.000
0.
0.
0.
0.
0.
0.
0.
0.
0.
0.
0.
0.
0.
0.
0.
0.
0.
0.
0.
0.
0.
0.
0.
0.
0.
0.
0.
0.
0.
0.
0.
0.
0.
0.
0.
0.
0.
0.
0.
0.
0.
0.
0.
0.
0.
0.000
0.000
0.000
0.000
0.000
0.000
0.000
0.
0.
0.
0.
0.
0.
0.
0.
0.
0.
0.
0.
0.
0.
0.
0.
0.
0.
0.
0.
0.
0.
0.
0.
0.
0.
0.
0.
0.
0.
0.
0.
0.
0.
0.
0.
0.
0.
0.
0.
0.
0.
0.
0.
0.
0.
0.
0.
0.
0.
0.
0.
0.
0.
0.
0.
0.
0.
0.
0.
0.
0.
0.
0.
0.
0.
0.
0.
0.
0.
0.
0.
0.
0.
0.
0.
0.
0.
0.
0.
0.
0.
0.
0.
0.
0.
0.
0.
0.
0.
0.
0.
0.
0.
0.
0.
0.
0.
0.
0.
0.
0.
0.
0.
0.
0.
0.
0.
0.
0.
0.
0.
0.
0.
0.
0.
0.
0.
0.
0.
0.
0.
0.
0.
0.
0.
0.
0.
0.
0.
0.
0.
0.
0.
0.
0.
0.
0.
0.
0.
0.
0.
0.
0.
0.
0.
0.
0.
0.
0.
0.
0.
0.
0.
0.
0.
0.
0.
0.
0.
0.
0.
0.
0.
0.
0.
0.
0.
0.
0.
0.
0.
0.
0.
0.
0.
0.
0.
0.
0.
0.
0.
0.
0.
0.
0.
0.
0.
0.
0.
0.
0.
0.
0.
0.
0.
0.
0.
0.
0.
0.
0.
0.
0.
0.
0.
0.
0.
0.
0.
0.
0.
0.
0.
0.
0.
0.
0.
0.
0.
0.
0.
0.
0.
0.
0.
0.
0.
0.
0.
0.
0.
0.
0.
0.
0.
0.
0.
0.
0.
0.
0.
0.
0.
0.
0.
0.
0.
0.
0.
0.
0.
0.
0.
0.
0.
0.
0.
0.
0.
0.
0.
0.
0.
0.
0.
0.
0.
0.
0.
0.
0.
0.
0.
0.
0.
0.
0.
0.
0.
0.
0.
0.
0.
0.
0.
0.
0.
0.
0.
0.
0.
0.
0.
0.
0.
0.
0.
0.
0.
0.
0.
0.
0.
0.
0.
0.
0.
0.
0.
0.000
0.000
0.000
0.000
0.000
0.000
0.
0.
0.
0.
0.
0.
0.
0.
0.
0.
0.
0.
0.
0.
0.
0.
0.
0.
0.
0.
0.
0.
0.
0.
0.
0.
0.
0.
0.
0.
0.
0.
0.
0.
0.
0.
0.
0.
0.
0.
0.
0.
0.
0.
0.
0.
0.000
0.000
0.000
0.000
0.000
0.000
0.000
0.000
0.
0.
0.
0.
0.
0.
0.
0.
0.
0.
0.
0.
0.
0.
0.
0.
0.
0.
0.
0.
0.
0.
0.
0.
0.
0.
0.
0.
0.
0.
0.
0.
0.
0.
0.
0.
0.
0.
0.
0.
0.
0.
0.
0.
0.
0.000
0.000
0.000
0.000
0.000
0.000
0.000
0.000
0.
0.
0.
0.
0.
0.
0.
0.
0.
0.
0.
0.
0.
0.
0.
0.
0.
0.
0.
0.
0.
0.
0.
0.
0.
0.
0.
0.
0.
0.
0.
0.
0.
0.
0.
0.
0.
0.
0.
0.
0.
0.
0.
0.
0.000
0.000
0.000
0.000
0.000
0.000
0.000
0.000
0.000
0.000
0.
0.
0.
0.
0.
0.
0.
0.000
0.000
0.000
0.000
0.000
0.
0.
0.
0.
0.
0.
0.
0.
0.
0.
0.
0.
0.
0.
0.
0.
0.
0.
0.
0.
0.
0.
0.000
0.000
0.000
0.000
0.
0.
0.
0.
0.
0.000
0.000
0.000
0.000
0.000
0.000
0.000
0.000
0.000
0.000
0.
0.
0.
0.
0.000
0.000
0.001
0.001
0.001
0.001
0.001
0.001
0.000
0.000
0.
0.
0.
0.
0.
0.
0.
0.
0.
0.
0.
0.
0.
0.
0.
0.
0.
0.
0.000
0.000
0.000
0.000
0.000
0.000
0.000
0.000
0.
0.
0.
0.000
0.000
0.000
0.000
0.000
0.000
0.000
0.000
0.000
0.000
0.
0.
0.
0.000
0.001
0.001
0.001
0.002
0.002
0.002
0.002
0.001
0.001
0.001
0.000
0.
0.
0.
0.
0.
0.
0.
0.
0.
0.
0.
0.
0.
0.
0.
0.
0.000
0.001
0.001
0.001
0.001
0.001
0.001
0.001
0.001
0.000
0.000
0.000
0.000
0.000
0.000
0.000
0.000
0.000
0.000
0.000
0.000
0.000
0.
0.
0.000
0.001
0.001
0.002
0.002
0.002
0.002
0.002
0.002
0.002
0.002
0.001
0.001
0.000
0.
0.
0.
0.
0.
0.
0.
0.
0.
0.
0.
0.
0.
0.
0.000
0.001
0.001
0.001
0.001
0.002
0.002
0.002
0.002
0.002
0.001
0.001
0.000
0.000
0.000
0.000
0.000
0.000
0.000
0.000
0.000
0.000
0.
0.
0.000
0.001
0.002
0.002
0.002
0.002
0.
-0.002
-0.002
-0.001
0.001
0.002
0.002
0.001
0.001
0.000
0.000
0.
0.
0.
0.
0.
0.
0.
0.
0.
0.
0.
0.000
0.001
0.001
0.001
0.001
0.001
0.000
0.000
0.001
0.002
0.002
0.002
0.001
0.001
0.000
0.000
0.000
0.000
0.000
0.000
0.000
0.000
0.000
0.000
0.001
0.001
0.002
0.002
0.003
0.002
-0.006
-0.025
-0.031
-0.015
-0.007
-0.005
0.000
0.002
0.002
0.001
0.001
0.000
0.000
0.
0.
0.
0.
0.
0.
0.
0.
0.
0.
0.001
0.001
0.001
0.001
-0.001
-0.004
-0.008
-0.007
-0.004
0.000
0.001
0.002
0.002
0.001
0.001
0.000
0.000
0.000
0.000
0.001
0.001
0.001
0.001
0.001
0.002
0.002
0.003
0.003
0.003
-0.005
-0.065
-0.309
-0.151
0.502
0.178
-0.009
-0.007
-0.001
0.001
0.001
0.001
0.001
0.000
0.000
0.
0.
0.
0.
0.
0.
0.
0.
0.000
0.001
0.001
0.001
-0.002
-0.008
-0.018
-0.025
-0.022
-0.023
-0.013
-0.003
0.000
0.001
0.001
0.001
0.001
0.000
0.001
0.001
0.001
0.001
0.002
0.002
0.002
0.002
0.002
0.003
0.004
0.001
-0.017
-0.206
0.927
286.336
1533.985
59.356
0.148
-0.019
-0.012
-0.007
-0.003
0.000
0.001
0.001
0.000
0.000
0.
0.
0.
0.
0.
0.
0.
0.000
0.001
0.001
0.000
-0.006
-0.017
-0.011
0.272
0.171
-0.254
-0.133
-0.027
-0.005
0.000
0.001
0.001
0.001
0.001
0.001
0.002
0.002
0.002
0.003
0.003
0.003
0.003
0.003
0.004
0.003
-0.003
-0.016
0.590
226.512
100090.414
100086.273
1000.955
0.468
-0.039
-0.024
-0.019
-0.014
-0.004
0.000
0.001
0.000
0.000
0.
0.
0.
0.
0.
0.
0.
0.000
0.001
0.001
-0.002
-0.012
-0.019
0.531
70.331
70.122
0.118
-0.620
-0.146
-0.014
-0.002
0.001
0.001
0.001
0.001
0.002
0.002
0.003
0.003
0.003
0.004
0.003
0.003
0.004
0.004
0.003
-0.004
-0.006
9.648
100001.023
39265.930
142.211
36.771
0.118
0.157
2.739
0.243
-0.021
-0.012
-0.002
0.001
0.001
0.000
0.000
0.
0.
0.
0.
0.
0.
0.000
0.001
0.001
-0.003
-0.015
-0.024
1.117
328.888
337.487
349.728
-0.353
-0.338
-0.020
-0.002
0.001
0.001
0.002
0.002
0.003
0.003
0.003
0.003
0.003
0.003
0.004
0.004
0.005
0.005
0.004
-0.004
-0.016
1.761
489.613
666.198
93.633
1.275
-0.057
4.489
100042.727
2.851
-0.015
-0.017
-0.004
0.000
0.001
0.000
0.000
0.
0.
0.
0.
0.
0.
0.000
0.001
0.001
-0.002
-0.014
-0.027
0.042
2.059
4.159
36.753
-0.527
-0.211
-0.013
0.000
0.001
0.002
0.002
0.003
0.003
0.002
0.000
0.000
-0.001
0.001
0.002
0.004
0.005
0.006
0.005
-0.001
-0.018
-0.011
0.637
6.035
2.500
-0.024
-0.062
0.664
5.853
3.172
0.071
-0.018
-0.005
0.000
0.001
0.001
0.000
0.
0.
0.
0.
0.
0.
0.000
0.001
0.001
-0.001
-0.008
-0.023
-0.030
-0.142
-0.584
-0.592
-0.433
-0.051
-0.003
0.002
0.003
0.003
0.003
0.001
-0.002
-0.007
-0.010
-0.010
-0.012
-0.008
-0.002
0.003
0.006
0.008
0.008
0.003
-0.014
-0.043
-0.036
0.355
0.120
-0.077
0.187
33.307
71.804
2.562
0.038
-0.019
-0.005
0.000
0.001
0.001
0.000
0.
0.
0.
0.
0.
0.
0.000
0.001
0.001
0.000
-0.003
-0.010
-0.018
-0.034
-0.075
-0.084
-0.034
-0.005
0.001
0.002
0.003
0.003
0.001
-0.013
-0.055
-0.081
-0.045
-0.010
-0.017
-0.017
-0.009
0.001
0.007
0.009
0.009
0.004
-0.017
-0.111
-0.357
-0.367
-0.324
-0.059
0.267
28.542
60.576
1.013
-0.024
-0.020
-0.004
0.000
0.001
0.001
0.000
0.
0.
0.
0.
0.
0.
0.000
0.000
0.001
0.001
0.
-0.002
-0.004
-0.006
-0.006
-0.004
-0.001
0.002
0.002
0.003
0.003
0.001
-0.009
-0.115
-0.531
-0.567
-0.202
0.562
0.116
-0.021
-0.017
-0.001
0.007
0.009
0.008
-0.001
-0.035
-0.304
-0.269
0.178
0.129
2.178
4.164
8.146
6.680
0.815
-0.020
-0.014
-0.001
0.001
0.001
0.001
0.
0.
0.
0.
0.
0.
0.
0.
0.000
0.000
0.001
0.001
0.000
0.
0.000
0.001
0.001
0.002
0.002
0.002
0.002
0.001
-0.003
-0.029
-0.354
-0.614
-0.585
-0.244
1.645
0.294
-0.068
-0.044
-0.008
0.004
0.005
0.001
-0.023
-0.045
0.119
4.253
23.266
18.732
12.493
8.754
99.673
8.092
0.106
-0.018
-0.007
0.001
0.002
0.001
0.000
0.
0.
0.
0.
0.
0.
0.
0.
0.
0.000
0.000
0.001
0.001
0.001
0.001
0.001
0.001
0.001
0.002
0.001
0.001
-0.003
-0.015
-0.046
-0.295
-0.536
-0.462
-0.349
0.085
-0.121
-0.281
-0.144
-0.026
-0.005
-0.009
-0.016
-0.173
-0.222
1.117
55.360
139.404
34.174
39.693
0.566
3.423
0.624
-0.022
-0.015
-0.002
0.003
0.002
0.001
0.000
0.
0.
0.
0.
0.
0.
0.
0.
0.
0.
0.000
0.000
0.001
0.001
0.001
0.001
0.001
0.001
0.001
0.001
-0.002
-0.014
-0.024
0.052
0.030
-0.123
-0.235
-0.113
-0.056
-0.219
-0.427
-0.220
-0.044
-0.021
-0.025
-0.023
-0.532
-0.630
1.518
900.850
2611.616
5.808
4.649
23.052
-0.561
-0.271
-0.045
-0.014
0.000
0.003
0.003
0.001
0.000
0.
0.
0.
0.
0.
0.
0.
0.
0.
0.
0.
0.
0.000
0.000
0.000
0.000
0.000
0.001
0.001
0.000
-0.007
-0.019
3.444
159.198
66.799
118.928
1.240
-0.037
-0.044
-0.099
-0.181
-0.105
-0.039
-0.022
0.105
0.695
2.194
0.024
229.305
29.157
27.372
1.728
141.240
30832.064
8.058
0.197
-0.037
-0.019
-0.004
0.002
0.002
0.001
0.000
0.000
0.
0.
0.
0.
0.
0.
0.
0.
0.
0.
0.
0.
0.
0.
0.
0.000
0.001
0.001
0.000
-0.008
-0.022
8.691
100034.266
8509.978
100000.727
12.091
-0.024
-0.061
-0.313
-0.611
-0.576
-0.128
0.857
2.612
4.863
406.505
108.851
24.840
0.459
2.551
2.197
17.178
3418.681
290.945
10.332
0.120
-0.024
-0.009
0.000
0.002
0.001
0.001
0.000
0.
0.
0.
0.
0.
0.
0.
0.
0.
0.
0.
0.
0.
0.
0.
0.000
0.001
0.001
0.001
-0.006
-0.027
0.358
61.156
48.894
129.864
1.233
-0.042
0.338
2.091
8.649
0.110
-0.433
7.465
373.529
851.570
6200.704
661.242
0.370
1.159
30824.352
1131.600
4.687
863.953
100018.234
23.774
0.242
-0.021
-0.011
-0.001
0.002
0.001
0.001
0.000
0.
0.
0.
0.
0.
0.
0.
0.
0.
0.
0.
0.
0.
0.
0.
0.000
0.001
0.002
0.001
-0.003
-0.030
-0.116
-0.192
-0.073
0.060
-0.052
0.034
24.127
729.966
401.537
25.727
1.233
290.975
34063.277
26185.521
70355.570
9.477
-0.275
-0.295
817.446
462.839
4.889
6.967
100046.664
1.344
-0.004
-0.032
-0.012
0.
0.002
0.002
0.001
0.000
0.
0.
0.
0.
0.
0.
0.
0.
0.
0.
0.
0.
0.
0.
0.
0.000
0.001
0.002
0.002
0.
-0.018
-0.102
-0.255
-0.203
-0.087
-0.059
0.032
13.043
246.902
5.869
-0.630
16.008
100004.086
19584.406
19.151
15.184
0.221
-0.100
3.562
255.946
96.749
3.787
0.009
0.208
-0.073
-0.051
-0.026
-0.009
0.002
0.002
0.002
0.001
0.000
0.
0.
0.
0.
0.
0.
0.
0.
0.
0.
0.
0.
0.
0.
0.
0.000
0.001
0.002
0.003
0.002
-0.004
-0.033
-0.089
-0.087
-0.061
-0.067
0.012
0.057
0.447
-0.328
-0.376
3.560
291.807
89.705
0.262
-0.116
-0.074
-0.040
8.426
1715.192
555.308
1397.395
19.175
-0.184
-0.336
-0.167
-0.037
-0.005
0.003
0.003
0.002
0.001
0.
0.
0.
0.
0.
0.
0.
0.
0.
0.
0.
0.
0.
0.
0.
0.
0.000
0.001
0.003
0.003
0.003
0.000
-0.012
-0.030
-0.042
-0.136
-0.268
0.272
0.625
2.083
0.274
9.719
180.616
100014.297
248.148
-0.164
-0.458
-0.073
-0.058
0.290
14.135
22080.182
11673.745
85.578
0.930
-0.544
-0.620
-0.168
-0.009
0.004
0.004
0.002
0.001
0.
0.
0.
0.
0.
0.
0.
0.
0.
0.
0.
0.
0.
0.
0.
0.
0.000
0.001
0.002
0.003
0.002
-0.004
-0.019
-0.032
-0.056
-0.234
0.216
46.187
114.801
402.620
36.846
327.401
76813.352
22724.705
100076.617
22.576
-0.589
0.060
-0.019
-0.145
-0.340
5.548
83.349
1362.039
20.526
391.766
0.096
-0.365
-0.017
0.003
0.004
0.002
0.000
0.
0.
0.
0.
0.
0.
0.
0.
0.
0.
0.
0.
0.
0.
0.
0.
0.000
0.001
0.002
0.002
-0.003
-0.018
-0.035
-0.039
-0.069
-0.582
13.308
100076.633
762.082
533.491
100017.266
100074.930
19593.602
7.225
54.944
-0.379
-0.524
-0.075
-0.029
-0.080
391.116
11.105
619.718
100028.227
265.513
20.499
-0.231
-0.229
-0.012
0.003
0.004
0.002
0.001
0.
0.
0.
0.
0.
0.
0.
0.
0.
0.
0.
0.
0.
0.
0.
0.
0.000
0.001
0.001
-0.001
-0.013
-0.033
0.005
0.641
0.286
-0.555
6.002
26627.064
177.658
129.829
17106.486
726.440
29796.396
142.789
-0.292
-0.653
13.986
1282.538
6.803
12.975
100050.172
702.225
44.604
24.753
8.384
0.550
-0.154
-0.054
-0.006
0.003
0.003
0.002
0.001
0.
0.
0.
0.
0.
0.
0.
0.
0.
0.
0.
0.
0.
0.
0.
0.000
0.000
0.001
0.000
-0.005
-0.021
0.280
2.032
16.584
8.329
-0.026
-0.563
-0.438
-0.478
0.166
1.961
27.783
102395.219
191.008
0.010
-0.559
554.411
100028.328
76.146
343.613
19601.896
19.460
-0.121
-0.103
0.147
0.390
-0.005
-0.023
-0.005
0.002
0.003
0.002
0.001
0.000
0.
0.
0.
0.
0.
0.
0.
0.
0.
0.
0.
0.
0.
0.
0.000
0.000
0.001
0.000
-0.009
-0.018
313.851
7805.038
1505.739
232.126
6.806
-0.034
-0.164
-0.122
-0.059
-0.318
16.459
100001.234
126.094
-0.416
-0.364
0.090
32.882
8.094
33986.906
4360.929
24.299
3.153
0.414
-0.034
0.068
-0.028
-0.021
-0.008
0.001
0.003
0.002
0.001
0.000
0.
0.
0.
0.
0.
0.
0.
0.
0.
0.
0.
0.
0.
0.
0.000
0.000
0.000
0.000
-0.008
-0.020
2.870
9367.084
899.395
49.732
37.177
0.158
-0.025
-0.015
-0.021
-0.141
-0.429
-0.303
-0.614
-0.298
-0.059
-0.211
-0.409
0.622
83.753
67.872
4874.248
1108.300
26.019
-0.032
-0.065
-0.044
-0.027
-0.009
0.
0.002
0.002
0.001
0.000
0.
0.
0.
0.
0.
0.
0.
0.
0.
0.
0.
0.
0.
0.
0.000
0.000
0.000
0.
-0.004
-0.016
0.020
9.527
4.922
4.270
9.713
-0.010
-0.012
-0.002
-0.002
-0.019
-0.109
-0.256
-0.171
-0.053
-0.032
-0.071
-0.191
-0.245
-0.007
15.467
95521.516
2781.105
14.252
0.726
5.363
0.115
-0.028
-0.011
0.000
0.002
0.002
0.001
0.000
0.
0.
0.
0.
0.
0.
0.
0.
0.
0.
0.
0.
0.
0.
0.
0.000
0.001
0.000
-0.001
-0.007
-0.016
-0.024
-0.030
-0.027
-0.016
-0.012
-0.002
0.004
0.004
-0.002
-0.011
0.022
0.279
0.058
-0.065
-0.433
-0.216
1.700
0.079
20.881
100010.406
6945.028
7.612
23.378
460.732
2.768
-0.028
-0.011
0.000
0.002
0.002
0.000
0.000
0.
0.
0.
0.
0.
0.
0.
0.
0.
0.
0.
0.
0.
0.
0.
0.000
0.000
0.000
0.000
-0.001
-0.004
-0.008
-0.011
-0.011
-0.008
-0.002
0.003
0.006
0.005
-0.001
0.003
1.899
42.529
4.666
-0.092
-0.616
130.784
3091.883
70.821
1.974
170.320
316.494
1.808
4.544
55773.043
1.817
-0.025
-0.008
0.001
0.002
0.001
0.000
0.
0.
0.
0.
0.
0.
0.
0.
0.
0.
0.
0.
0.
0.
0.
0.
0.
0.000
0.000
0.001
0.000
0.
0.000
-0.001
0.000
0.001
0.002
0.004
0.005
0.005
-0.002
0.006
3.072
91.149
8.335
-0.063
-0.598
57.783
3817.253
201.715
2.783
-0.055
-0.292
-0.373
0.130
0.147
-0.026
-0.022
-0.004
0.001
0.002
0.001
0.000
0.
0.
0.
0.
0.
0.
0.
0.
0.
0.
0.
0.
0.
0.
0.
0.
0.
0.000
0.000
0.000
0.001
0.001
0.001
0.001
0.001
0.002
0.003
0.004
0.005
0.004
-0.001
-0.007
0.109
0.965
0.240
-0.023
-0.151
0.250
17.602
330.164
7.756
-0.044
-0.141
-0.101
0.210
0.012
-0.027
-0.010
-0.001
0.001
0.001
0.001
0.
0.
0.
0.
0.
0.
0.
0.
0.
0.
0.
0.
0.
0.
0.
0.
0.
0.
0.
0.
0.000
0.000
0.001
0.001
0.001
0.001
0.002
0.003
0.003
0.004
0.004
0.001
-0.005
-0.011
-0.016
-0.017
-0.019
-0.030
-0.031
0.519
2.855
0.346
-0.025
-0.028
-0.023
-0.019
-0.016
-0.012
-0.002
0.001
0.001
0.001
0.000
0.
0.
0.
0.
0.
0.
0.
0.
0.
0.
0.
0.
0.
0.
0.
0.
0.
0.
0.
0.
0.
0.
0.000
0.001
0.001
0.001
0.002
0.002
0.003
0.004
0.004
0.003
0.001
-0.003
-0.009
-0.010
-0.009
-0.013
-0.019
-0.021
-0.012
-0.015
-0.013
-0.005
-0.004
-0.006
-0.005
-0.002
0.000
0.001
0.001
0.000
0.000
0.
0.
0.
0.
0.
0.
0.
0.
0.
0.
0.
0.
0.
0.
0.
0.
0.
0.
0.
0.
0.
0.
0.000
0.000
0.000
0.001
0.001
0.002
0.003
0.004
0.004
0.004
0.004
0.004
0.002
0.001
0.000
-0.002
-0.004
-0.008
-0.009
-0.006
-0.001
0.002
0.002
0.001
0.001
0.001
0.001
0.001
0.000
0.000
0.
0.
0.
0.
0.
0.
0.
0.
0.
0.
0.
0.
0.
0.
0.
0.
0.
0.
0.
0.
0.
0.
0.
0.
0.000
0.001
0.001
0.002
0.002
0.003
0.003
0.004
0.004
0.004
0.004
0.005
0.005
0.004
0.003
0.002
0.001
0.001
0.002
0.003
0.003
0.003
0.002
0.001
0.001
0.000
0.000
0.000
0.
0.
0.
0.
0.
0.
0.
0.
0.
0.
0.
0.
0.
0.
0.
0.
0.
0.
0.
0.
0.
0.
0.
0.
0.
0.000
0.001
0.001
0.001
0.002
0.002
0.003
0.003
0.003
0.004
0.004
0.004
0.005
0.004
0.003
0.003
0.003
0.003
0.003
0.002
0.002
0.001
0.001
0.001
0.000
0.000
0.000
0.
0.
0.
0.
0.
0.
0.
0.
0.
0.
0.
0.
0.
0.
0.
0.
0.
0.
0.
0.
0.
0.
0.
0.
0.
0.000
0.000
0.001
0.001
0.001
0.001
0.001
0.002
0.002
0.003
0.003
0.004
0.004
0.003
0.003
0.003
0.002
0.002
0.002
0.002
0.002
0.001
0.001
0.000
0.000
0.000
0.
0.
0.
0.
0.
0.
0.
0.
0.
0.
0.
0.
0.
0.
0.
0.
0.
0.
0.
0.
0.
0.
0.
0.
0.
0.
0.
0.000
0.000
0.001
0.000
0.001
0.000
0.000
0.001
0.001
0.002
0.002
0.003
0.003
0.003
0.002
0.002
0.002
0.002
0.002
0.001
0.001
0.001
0.
0.
0.
0.
0.
0.
0.
0.
0.
0.
0.
0.
0.
0.
0.
0.
0.
0.
0.
0.
0.
0.
0.
0.
0.
0.
0.
0.
0.
0.
0.
0.000
0.000
0.001
0.000
0.
0.000
-0.001
0.000
0.000
0.001
0.002
0.002
0.002
0.002
0.002
0.001
0.001
0.001
0.001
0.001
0.000
0.
0.
0.
0.
0.
0.
0.
0.
0.
0.
0.
0.
0.
0.
0.
0.
0.
0.
0.
0.
0.
0.
0.
0.
0.
0.
0.
0.
0.
0.
0.
0.
0.000
0.000
0.001
0.000
0.
0.000
-0.001
-0.001
0.
0.001
0.001
0.002
0.002
0.001
0.001
0.001
0.001
0.001
0.001
0.000
0.000
0.
0.
0.
0.
0.
0.
0.
0.
0.
0.
0.
0.
0.
0.
0.
0.
0.
0.
0.
0.
0.
0.
0.
0.
0.
0.
0.
0.
0.
0.
0.
0.
0.000
0.000
0.000
0.000
0.000
0.
0.000
0.000
0.
0.001
0.001
0.001
0.001
0.000
0.001
0.001
0.001
0.000
0.000
0.
0.
0.
0.
0.
0.
0.
0.
0.
0.
0.
0.
0.
0.
0.
0.
0.
0.
0.
0.
0.
0.
0.
0.
0.
0.
0.
0.
0.
0.
0.
0.
0.
0.
0.000
0.000
0.000
0.000
0.000
0.000
0.000
0.000
0.000
0.001
0.000
0.000
0.000
0.000
0.
0.
0.
0.
0.
0.
0.
0.
0.
0.
0.
0.
0.
0.
0.
0.
0.
0.
0.
0.
0.
0.
0.
0.
0.
0.
0.
0.
0.
0.
0.
0.
0.
0.
0.
0.
0.
0.
0.
0.
0.000
0.000
0.000
0.000
0.001
0.001
0.000
0.001
0.000
0.000
0.000
0.000
0.
0.
0.
0.
0.
0.
0.
0.
0.
0.
0.
0.
0.
0.
0.
0.
0.
0.
0.
0.
0.
0.
0.
0.
0.
0.
0.
0.
0.
0.
0.
0.
0.
0.
0.
0.
0.
0.
0.
0.
0.
0.
0.000
0.000
0.000
0.000
0.000
0.000
0.000
0.000
0.000
0.000
0.
0.
0.
0.
0.
0.
0.
0.
0.
0.
0.
0.
0.
0.
0.
0.
0.
0.
0.
0.
0.
0.
0.
0.
0.
0.
0.
0.
0.
0.
0.
0.
0.
0.
0.
0.
0.
0.
0.
0.
0.
0.
0.
0.
0.
0.
0.
0.
0.
0.
0.
0.
0.
0.
0.
0.
0.
0.
0.
0.
0.
0.
0.
0.
0.
0.
0.
0.
0.
0.
0.
0.
0.
0.
0.
0.
0.
0.
0.
0.
0.
0.
0.
0.
0.
0.
0.
0.
0.
0.
0.
0.
0.
0.
0.
0.
0.
0.
0.
0.
0.
0.
0.
0.
0.
0.
0.
0.
0.
0.
0.
0.
0.
0.
0.
0.
0.
0.
0.
0.
0.
0.
0.
0.
0.
0.
0.
0.
0.
0.
0.
0.
0.
0.
0.
0.
0.
0.
0.
0.
0.
0.
0.
0.
0.
0.
0.
0.
0.
0.
0.
0.
0.
0.
0.
0.
0.
0.
0.
0.
0.
0.
0.
0.
0.
0.
0.
0.
0.
0.
0.
0.
0.
0.
0.
0.
0.
0.
0.
0.
0.
0.
0.
0.
0.
0.
0.
0.
0.
0.
0.
0.
0.
0.
0.
0.
0.
0.
0.
0.
0.
0.
0.
0.
0.
0.
0.
0.
0.
0.
0.
0.
0.
0.
0.
0.
0.
0.
0.
0.
0.
0.
0.
0.
0.
0.
0.
0.
0.
0.
0.
0.
0.
0.
0.
0.
0.
0.
0.
0.
0.
0.
0.
0.
0.
0.
0.
0.
0.
0.
0.
0.
0.
0.
0.
0.
0.000
0.000
0.000
0.000
0.000
0.000
0.
0.
0.
0.
0.
0.
0.
0.
0.
0.
0.
0.
0.
0.
0.
0.
0.
0.
0.
0.
0.
0.
0.
0.
0.
0.
0.
0.
0.
0.
0.
0.
0.
0.
0.
0.
0.
0.
0.
0.
0.
0.
0.
0.
0.
0.000
0.000
0.000
0.000
0.000
0.000
0.000
0.000
0.000
0.
0.
0.
0.
0.
0.
0.
0.
0.
0.
0.
0.
0.
0.
0.
0.
0.
0.
0.
0.
0.
0.
0.
0.
0.
0.
0.
0.
0.
0.
0.
0.
0.
0.
0.
0.
0.
0.
0.
0.
0.
0.
0.
0.
0.000
0.000
0.001
0.001
0.001
0.001
0.001
0.001
0.000
0.000
0.
0.
0.
0.
0.
0.
0.
0.
0.
0.
0.
0.
0.
0.
0.
0.
0.
0.
0.
0.
0.
0.
0.
0.
0.
0.
0.
0.
0.
0.
0.
0.
0.
0.
0.
0.
0.
0.
0.
0.
0.
0.
0.000
0.000
0.000
0.000
0.001
0.001
0.001
0.001
0.001
0.000
0.000
0.000
0.
0.
0.
0.
0.
0.
0.000
0.000
0.000
0.000
0.000
0.000
0.
0.
0.
0.
0.
0.
0.
0.
0.
0.
0.
0.
0.
0.
0.
0.
0.
0.
0.
0.
0.
0.
0.
0.
0.
0.
0.
0.
0.
0.000
0.000
0.000
0.001
0.001
0.000
0.000
0.001
0.001
0.001
0.000
0.000
0.
0.
0.
0.
0.000
0.000
0.000
0.001
0.001
0.001
0.000
0.000
0.000
0.
0.
0.
0.
0.
0.
0.
0.
0.
0.
0.
0.
0.
0.
0.
0.
0.
0.
0.
0.000
0.000
0.000
0.000
0.000
0.000
0.
0.
0.
0.000
0.000
0.000
0.001
0.000
0.000
0.000
0.001
0.001
0.000
0.000
0.000
0.
0.
0.
0.000
0.000
0.001
0.001
0.001
0.001
0.001
0.001
0.001
0.000
0.000
0.
0.
0.
0.
0.
0.
0.
0.
0.
0.
0.
0.
0.
0.
0.
0.
0.000
0.000
0.000
0.001
0.001
0.001
0.000
0.000
0.000
0.000
0.
0.000
0.000
0.000
0.001
0.000
0.000
0.000
0.001
0.001
0.001
0.001
0.000
0.
0.000
0.000
0.001
0.001
0.002
0.002
0.002
0.002
0.002
0.001
0.001
0.001
0.000
0.000
0.
0.
0.
0.
0.
0.
0.
0.
0.
0.
0.
0.
0.
0.
0.000
0.000
0.001
0.001
0.001
0.001
0.001
0.001
0.002
0.001
0.001
0.000
0.000
0.001
0.000
0.000
0.001
0.001
0.001
0.001
0.001
0.001
0.001
0.001
0.001
0.001
0.001
0.002
0.003
0.003
0.003
0.002
0.002
0.002
0.002
0.002
0.001
0.001
0.001
0.000
0.
0.
0.
0.
0.
0.
0.
0.
0.
0.
0.
0.
0.
0.001
0.001
0.001
0.001
0.001
0.001
0.002
0.002
0.002
0.002
0.002
0.001
0.001
0.000
0.001
0.000
0.001
0.001
0.001
0.001
0.001
0.001
0.001
0.002
0.002
0.002
0.003
0.004
0.004
0.004
0.003
0.001
-0.001
0.000
0.001
0.002
0.002
0.002
0.001
0.001
0.000
0.
0.
0.
0.
0.
0.
0.
0.
0.
0.
0.
0.000
0.001
0.001
0.001
0.000
-0.002
-0.004
-0.004
-0.001
0.002
0.002
0.002
0.002
0.001
0.001
0.000
0.001
0.001
0.001
0.001
0.001
0.001
0.002
0.002
0.002
0.002
0.003
0.004
0.005
0.004
0.001
-0.007
-0.010
-0.008
-0.006
-0.004
0.001
0.003
0.002
0.002
0.001
0.000
0.000
0.
0.
0.
0.
0.
0.
0.
0.
0.
0.000
0.001
0.001
0.001
0.000
-0.005
-0.020
-0.043
-0.039
-0.014
-0.003
0.000
0.001
0.001
0.001
0.001
0.001
0.001
0.001
0.001
0.001
0.001
0.002
0.003
0.003
0.003
0.003
0.003
0.004
0.004
0.001
-0.016
-0.049
-0.012
0.231
0.066
-0.012
-0.007
-0.001
0.001
0.001
0.001
0.001
0.000
0.000
0.
0.
0.
0.
0.
0.
0.
0.
0.000
0.001
0.001
0.000
-0.004
-0.021
-0.069
-0.170
-0.147
-0.045
-0.025
-0.011
-0.005
-0.001
0.000
0.001
0.001
0.001
0.001
0.001
0.002
0.002
0.003
0.003
0.004
0.003
0.003
0.003
0.003
0.001
-0.008
-0.034
-0.013
2.671
108.726
12.135
0.049
-0.027
-0.016
-0.010
-0.004
-0.001
0.001
0.001
0.000
0.000
0.
0.
0.
0.
0.
0.
0.
0.001
0.001
0.001
-0.002
-0.012
-0.029
0.006
0.888
0.841
-0.401
-0.222
-0.045
-0.011
-0.006
-0.001
0.001
0.001
0.002
0.002
0.002
0.002
0.002
0.003
0.003
0.004
0.003
0.003
0.002
0.001
-0.003
-0.015
0.113
4.727
17.235
3187.640
152.577
0.326
-0.060
0.004
-0.003
-0.015
-0.006
0.000
0.001
0.001
0.000
0.
0.
0.
0.
0.
0.
0.000
0.001
0.001
0.000
-0.004
-0.018
0.007
4.841
1246.240
1376.251
7.206
-0.614
-0.225
-0.022
-0.007
-0.003
0.000
0.002
0.003
0.003
0.003
0.003
0.002
0.003
0.003
0.003
0.003
0.002
0.001
0.000
-0.007
-0.023
1.326
252.088
2529.604
100309.109
10924.192
2.460
2.910
101.252
173.080
0.011
-0.017
-0.003
0.001
0.001
0.000
0.000
0.
0.
0.
0.
0.
0.000
0.001
0.001
0.000
-0.006
-0.024
0.054
14.522
25752.578
30964.990
100004.938
10.433
-0.438
-0.030
-0.008
-0.002
0.001
0.003
0.004
0.004
0.003
0.002
0.001
0.000
0.001
0.002
0.002
0.002
0.001
0.
-0.009
-0.029
0.356
36.512
100054.914
5477.462
13.552
0.035
135.327
100007.961
187.904
0.186
-0.019
-0.006
0.000
0.001
0.001
0.000
0.
0.
0.
0.
0.
0.000
0.000
0.001
0.
-0.006
-0.023
0.006
1.654
12.021
123.065
5091.471
0.516
-0.247
-0.022
-0.006
0.000
0.002
0.003
0.004
0.003
0.
-0.004
-0.008
-0.010
-0.009
-0.006
-0.001
0.003
0.004
0.003
-0.006
-0.031
0.008
13.208
17128.727
604.160
0.554
-0.057
7.850
2543.870
4829.592
3.283
-0.018
-0.008
0.000
0.001
0.001
0.000
0.
0.
0.
0.
0.
0.000
0.000
0.001
0.000
-0.004
-0.018
-0.018
0.233
0.783
-0.014
-0.477
-0.354
-0.059
-0.008
-0.001
0.003
0.003
0.004
0.002
-0.006
-0.017
-0.019
-0.025
-0.028
-0.035
-0.029
-0.010
0.003
0.007
0.007
-0.002
-0.030
-0.063
1.497
83.403
17.550
-0.228
1.366
4281.871
30063.066
905.257
1.889
-0.022
-0.008
0.000
0.001
0.001
0.000
0.
0.
0.
0.
0.
0.
0.000
0.000
0.001
-0.001
-0.009
-0.018
-0.026
-0.027
-0.057
-0.123
-0.044
-0.008
0.000
0.003
0.003
0.003
-0.001
-0.031
-0.136
-0.204
0.033
0.364
0.085
-0.044
-0.050
-0.019
0.003
0.009
0.009
-0.001
-0.044
-0.340
-0.548
-0.395
-0.525
0.852
3.249
2693.301
17546.059
23.162
0.082
-0.022
-0.006
0.000
0.001
0.001
0.000
0.
0.
0.
0.
0.
0.
0.000
0.000
0.001
0.000
-0.002
-0.006
-0.011
-0.012
-0.011
-0.008
-0.002
0.001
0.003
0.004
0.003
0.001
-0.025
-0.346
-0.419
0.138
6.699
298.919
14.801
0.285
-0.037
-0.019
0.003
0.009
0.007
-0.006
-0.087
-0.634
69.305
11388.664
6.466
659.597
2693.972
665.660
95358.609
155.708
0.155
-0.017
-0.003
0.001
0.001
0.001
0.000
0.
0.
0.
0.
0.
0.
0.
0.000
0.000
0.001
0.000
0.000
-0.001
0.000
0.000
0.001
0.002
0.003
0.003
0.003
0.002
-0.004
-0.084
-0.551
157.513
6629.876
47.513
8935.770
84.590
0.341
-0.205
-0.041
-0.003
0.002
-0.003
-0.053
-0.101
-0.600
104.612
29184.098
2485.998
3689.554
10304.807
100007.266
689.631
3.378
0.000
-0.010
0.000
0.002
0.001
0.001
0.
0.
0.
0.
0.
0.
0.
0.
0.000
0.000
0.000
0.001
0.001
0.001
0.001
0.001
0.002
0.002
0.002
0.002
0.002
-0.002
-0.015
-0.096
-0.606
32.274
790.690
9.227
12.436
1.215
-0.454
-0.477
-0.150
-0.020
-0.015
-0.021
-0.297
-0.564
0.151
176.194
30183.797
9805.677
100041.367
20.274
155.537
10.390
0.026
-0.017
-0.005
0.002
0.002
0.001
0.001
0.
0.
0.
0.
0.
0.
0.
0.
0.
0.000
0.000
0.000
0.001
0.001
0.001
0.001
0.001
0.001
0.001
0.001
-0.001
-0.012
-0.027
-0.045
-0.087
-0.161
-0.059
0.051
-0.197
-0.504
2.580
-0.543
-0.265
-0.034
0.095
0.295
1.216
18.188
1.147
8935.999
100062.844
27.137
1171.970
0.499
-0.477
-0.083
-0.052
-0.023
-0.003
0.003
0.003
0.001
0.000
0.
0.
0.
0.
0.
0.
0.
0.
0.
0.
0.
0.000
0.000
0.000
0.000
0.000
0.000
0.001
0.001
0.001
-0.004
-0.019
0.411
3.340
48.817
78.770
1.765
0.032
-0.128
-0.478
-0.580
-0.563
-0.149
0.473
28.853
82.998
1020.400
204.934
-0.374
24.350
100038.164
779.358
0.045
2.882
24.822
11.988
0.130
-0.020
-0.009
0.001
0.002
0.002
0.001
0.000
0.
0.
0.
0.
0.
0.
0.
0.
0.
0.
0.
0.
0.
0.
0.
0.000
0.001
0.001
0.001
-0.006
-0.028
0.530
9.408
1030.826
5266.363
11.516
0.375
-0.088
-0.507
-0.602
-0.545
0.076
71.398
729.334
809.894
83051.203
277.597
0.132
0.280
83.751
707.536
2.524
32.765
100017.469
6964.691
10.730
0.166
-0.013
-0.003
0.002
0.002
0.001
0.000
0.
0.
0.
0.
0.
0.
0.
0.
0.
0.
0.
0.
0.
0.
0.
0.001
0.001
0.002
0.001
-0.009
-0.065
-0.300
-0.015
19.515
43.327
1.342
0.032
1.639
12.001
701.572
32.929
0.585
2143.632
100491.688
118.665
29594.131
2140.532
0.991
-0.680
-0.130
-0.010
7.066
26.377
1212.718
414.273
247.665
1.086
-0.017
-0.005
0.001
0.001
0.001
0.000
0.
0.
0.
0.
0.
0.
0.
0.
0.
0.
0.
0.
0.
0.
0.
0.001
0.002
0.002
0.001
-0.012
-0.156
-0.596
-0.587
-0.567
-0.240
-0.071
0.418
302.353
100004.531
100084.273
3452.305
0.084
45.642
81860.602
865.142
340.680
6.616
-0.092
-0.640
-0.391
-0.442
1.576
0.650
5.328
9.300
8.732
0.164
-0.020
-0.005
0.001
0.002
0.001
0.000
0.
0.
0.
0.
0.
0.
0.
0.
0.
0.
0.
0.
0.
0.
0.
0.001
0.001
0.002
0.002
-0.009
-0.139
-0.411
-0.287
-0.664
-0.405
1.011
23.052
139.318
19582.766
53.400
1.774
4.655
360.376
140.265
8.492
2.813
0.292
-0.086
-0.173
-0.109
8.629
9929.165
31.013
0.190
8.825
2.056
-0.003
-0.019
-0.002
0.002
0.002
0.001
0.000
0.
0.
0.
0.
0.
0.
0.
0.
0.
0.
0.
0.
0.
0.
0.
0.001
0.002
0.003
0.003
-0.002
-0.034
-0.196
-0.422
-0.547
0.014
12.339
1680.428
4.579
4.354
0.913
0.163
41.351
100021.875
13140.751
1.792
0.820
1.978
0.047
-0.008
0.807
50.812
104281.016
207.303
0.421
10.308
2.277
-0.003
-0.011
0.000
0.003
0.002
0.001
0.000
0.
0.
0.
0.
0.
0.
0.
0.
0.
0.
0.
0.
0.
0.
0.000
0.001
0.002
0.003
0.004
0.001
-0.009
-0.042
-0.101
-0.065
0.154
0.024
0.075
-0.576
2.750
1.820
3482.089
73.545
2644.157
183.646
0.323
0.149
1.598
0.425
-0.080
0.182
101.469
70403.703
1081.761
7.003
-0.288
-0.167
-0.044
-0.006
0.003
0.003
0.002
0.001
0.
0.
0.
0.
0.
0.
0.
0.
0.
0.
0.
0.
0.
0.
0.
0.
0.001
0.002
0.003
0.003
0.000
-0.014
-0.034
0.100
0.825
0.246
-0.228
-0.006
-0.439
-0.170
0.635
181.506
10740.407
816.256
18.996
-0.344
1.995
155.602
26.132
-0.106
-0.531
1.972
1744.560
100011.945
64.643
-0.476
-0.465
-0.073
-0.003
0.004
0.004
0.002
0.001
0.
0.
0.
0.
0.
0.
0.
0.
0.
0.
0.
0.
0.
0.
0.
0.
0.001
0.002
0.003
0.002
-0.005
-0.026
-0.017
0.514
3.801
0.831
-0.441
27.240
1.033
6.425
64.749
36.422
43.533
10.505
0.261
0.779
3.068
82.101
17.265
-0.403
-0.648
0.054
39.475
116.528
3.160
-0.286
-0.229
-0.039
0.001
0.005
0.004
0.002
0.000
0.
0.
0.
0.
0.
0.
0.
0.
0.
0.
0.
0.
0.
0.
0.
0.
0.001
0.001
0.002
0.
-0.015
-0.033
95.523
208.576
66.307
15.008
-0.461
15.296
0.017
2.927
26.320
43.024
25896.012
2105.723
2.557
7.769
11.514
1410.833
733.045
4.143
4.719
-0.414
0.197
1.263
0.326
-0.101
-0.085
-0.015
0.004
0.005
0.004
0.002
0.001
0.
0.
0.
0.
0.
0.
0.
0.
0.
0.
0.
0.
0.
0.
0.
0.000
0.001
0.001
0.001
-0.004
-0.024
-0.017
9.577
34774.715
836.931
4.526
-0.491
-0.623
-0.641
-0.169
0.160
16.445
2430.905
81.501
3.382
3.230
7.692
70789.242
23179.002
4242.834
29.228
1.686
-0.392
-0.230
-0.115
-0.060
-0.039
-0.008
0.003
0.005
0.004
0.002
0.001
0.
0.
0.
0.
0.
0.
0.
0.
0.
0.
0.
0.
0.
0.
0.
0.000
0.000
0.001
0.000
-0.007
-0.023
0.787
80.003
100034.570
22767.578
349.238
1.207
-0.210
-0.114
-0.074
-0.094
-0.042
36.203
1.884
0.370
0.565
0.205
15.171
106.473
15244.065
3294.471
4826.392
4.762
-0.234
-0.149
-0.069
-0.029
-0.009
0.002
0.004
0.003
0.002
0.001
0.000
0.
0.
0.
0.
0.
0.
0.
0.
0.
0.
0.
0.
0.
0.
0.000
0.000
0.001
0.000
-0.006
-0.020
0.484
75.157
231.914
29807.303
22027.234
1.717
-0.109
-0.069
-0.042
-0.085
-0.405
-0.584
-0.629
-0.196
-0.201
-0.210
-0.152
0.879
66.545
6989.108
100225.195
64.402
0.221
-0.099
0.017
-0.037
-0.019
-0.002
0.003
0.003
0.002
0.001
0.000
0.
0.
0.
0.
0.
0.
0.
0.
0.
0.
0.
0.
0.
0.
0.000
0.000
0.001
0.001
-0.002
-0.014
-0.015
0.293
0.405
13.595
27.421
0.039
-0.033
-0.023
-0.018
-0.030
-0.083
-0.162
-0.122
-0.073
-0.126
-0.122
0.084
0.940
0.289
9.808
935.841
164.816
0.482
2.745
27709.498
1.076
-0.025
-0.007
0.002
0.002
0.002
0.001
0.000
0.
0.
0.
0.
0.
0.
0.
0.
0.
0.
0.
0.
0.
0.
0.
0.000
0.001
0.001
0.
-0.005
-0.015
-0.025
-0.029
-0.021
-0.011
-0.013
-0.006
-0.002
-0.003
-0.012
-0.020
0.238
2.491
0.694
0.115
-0.084
18.968
1111.439
19.695
5.166
2141.988
248.377
1.652
493.578
100021.336
19.632
-0.018
-0.011
0.001
0.002
0.002
0.001
0.
0.
0.
0.
0.
0.
0.
0.
0.
0.
0.
0.
0.
0.
0.
0.
0.000
0.000
0.001
0.001
0.000
-0.003
-0.007
-0.010
-0.011
-0.007
0.000
0.004
0.005
0.003
-0.005
0.041
33.307
25698.578
157.647
0.528
-0.226
52.620
14029.203
294.560
1.262
24.115
8.262
4.172
692.754
953.024
3.636
-0.026
-0.011
0.001
0.002
0.001
0.001
0.
0.
0.
0.
0.
0.
0.
0.
0.
0.
0.
0.
0.
0.
0.
0.
0.
0.000
0.000
0.001
0.001
0.001
0.001
0.001
0.002
0.003
0.005
0.006
0.007
0.004
-0.004
0.066
70.376
100002.508
452.113
3.302
-0.097
19.825
52367.250
6106.184
28.758
0.077
-0.110
5.497
477.339
12.514
0.029
-0.027
-0.006
0.001
0.002
0.001
0.001
0.
0.
0.
0.
0.
0.
0.
0.
0.
0.
0.
0.
0.
0.
0.
0.
0.
0.
0.000
0.001
0.001
0.002
0.002
0.003
0.003
0.004
0.005
0.006
0.006
0.004
-0.003
-0.009
0.846
12.386
8.006
30.776
1.050
0.589
449.063
100024.531
169.585
0.255
-0.071
0.759
993.971
8.439
-0.026
-0.017
-0.002
0.001
0.001
0.001
0.
0.
0.
0.
0.
0.
0.
0.
0.
0.
0.
0.
0.
0.
0.
0.
0.
0.
0.
0.
0.000
0.001
0.001
0.002
0.002
0.003
0.003
0.004
0.005
0.005
0.004
0.
-0.009
-0.018
0.003
0.692
2.315
0.149
-0.026
3.324
34.647
3.059
0.005
-0.035
-0.025
0.025
-0.014
-0.016
-0.005
0.000
0.001
0.001
0.000
0.
0.
0.
0.
0.
0.
0.
0.
0.
0.
0.
0.
0.
0.
0.
0.
0.
0.
0.
0.
0.
0.000
0.001
0.001
0.002
0.002
0.003
0.004
0.004
0.004
0.003
0.001
-0.001
-0.009
-0.015
-0.011
-0.003
-0.023
-0.037
-0.027
0.011
-0.012
-0.017
-0.012
-0.010
-0.010
-0.009
-0.004
0.
0.001
0.001
0.000
0.000
0.
0.
0.
0.
0.
0.
0.
0.
0.
0.
0.
0.
0.
0.
0.
0.
0.
0.
0.
0.
0.
0.000
0.000
0.001
0.001
0.002
0.003
0.003
0.004
0.003
0.
-0.001
0.001
0.002
-0.001
-0.005
-0.008
-0.013
-0.017
-0.021
-0.019
-0.013
-0.006
0.001
0.002
0.001
0.
0.000
0.001
0.001
0.000
0.000
0.
0.
0.
0.
0.
0.
0.
0.
0.
0.
0.
0.
0.
0.
0.
0.
0.
0.
0.
0.
0.
0.
0.000
0.000
0.001
0.001
0.002
0.003
0.003
0.003
0.003
0.000
-0.001
0.002
0.004
0.005
0.003
-0.001
-0.004
-0.007
-0.006
-0.004
-0.001
0.002
0.004
0.003
0.002
0.001
0.001
0.001
0.000
0.000
0.
0.
0.
0.
0.
0.
0.
0.
0.
0.
0.
0.
0.
0.
0.
0.
0.
0.
0.
0.
0.
0.
0.
0.
0.000
0.001
0.001
0.002
0.002
0.002
0.002
0.002
0.002
0.002
0.003
0.004
0.005
0.004
0.001
-0.001
-0.002
-0.001
0.001
0.003
0.003
0.003
0.002
0.001
0.001
0.000
0.000
0.000
0.
0.
0.
0.
0.
0.
0.
0.
0.
0.
0.
0.
0.
0.
0.
0.
0.
0.
0.
0.
0.
0.
0.
0.
0.000
0.001
0.001
0.001
0.001
0.001
0.
0.000
0.
0.000
0.002
0.003
0.004
0.004
0.003
0.002
0.001
0.001
0.001
0.002
0.002
0.002
0.002
0.001
0.000
0.000
0.000
0.000
0.
0.
0.
0.
0.
0.
0.
0.
0.
0.
0.
0.
0.
0.
0.
0.
0.
0.
0.
0.
0.
0.
0.
0.
0.
0.000
0.000
0.001
0.001
0.
-0.002
-0.004
-0.005
-0.005
-0.003
0.000
0.002
0.003
0.004
0.003
0.002
0.002
0.002
0.002
0.002
0.002
0.002
0.001
0.000
0.
0.
0.
0.
0.
0.
0.
0.
0.
0.
0.
0.
0.
0.
0.
0.
0.
0.
0.
0.
0.
0.
0.
0.
0.
0.
0.
0.
0.
0.000
0.000
0.000
0.000
-0.001
-0.003
-0.007
-0.009
-0.010
-0.007
-0.003
0.001
0.003
0.003
0.003
0.002
0.002
0.002
0.002
0.001
0.001
0.001
0.000
0.000
0.
0.
0.
0.
0.
0.
0.
0.
0.
0.
0.
0.
0.
0.
0.
0.
0.
0.
0.
0.
0.
0.
0.
0.
0.
0.
0.
0.
0.
0.000
0.000
0.000
0.000
-0.001
-0.004
-0.007
-0.010
-0.011
-0.008
-0.003
0.001
0.002
0.003
0.002
0.002
0.001
0.001
0.001
0.001
0.001
0.000
0.000
0.
0.
0.
0.
0.
0.
0.
0.
0.
0.
0.
0.
0.
0.
0.
0.
0.
0.
0.
0.
0.
0.
0.
0.
0.
0.
0.
0.
0.
0.
0.000
0.000
0.000
0.000
0.000
-0.002
-0.004
-0.006
-0.006
-0.005
-0.002
0.001
0.002
0.002
0.002
0.001
0.001
0.001
0.001
0.001
0.000
0.000
0.
0.
0.
0.
0.
0.
0.
0.
0.
0.
0.
0.
0.
0.
0.
0.
0.
0.
0.
0.
0.
0.
0.
0.
0.
0.
0.
0.
0.
0.
0.
0.
0.000
0.000
0.000
0.000
0.000
-0.001
-0.002
-0.002
-0.001
0.000
0.001
0.001
0.001
0.000
0.001
0.001
0.001
0.000
0.000
0.
0.
0.
0.
0.
0.
0.
0.
0.
0.
0.
0.
0.
0.
0.
0.
0.
0.
0.
0.
0.
0.
0.
0.
0.
0.
0.
0.
0.
0.
0.
0.
0.
0.
0.000
0.000
0.000
0.001
0.000
0.000
0.000
0.
0.000
0.001
0.001
0.000
0.000
0.000
0.
0.
0.
0.
0.
0.
0.
0.
0.
0.
0.
0.
0.
0.
0.
0.
0.
0.
0.
0.
0.
0.
0.
0.
0.
0.
0.
0.
0.
0.
0.
0.
0.
0.
0.
0.
0.
0.
0.
0.
0.000
0.000
0.000
0.000
0.001
0.001
0.001
0.001
0.001
0.000
0.000
0.000
0.
0.
0.
0.
0.
0.
0.
0.
0.
0.
0.
0.
0.
0.
0.
0.
0.
0.
0.
0.
0.
0.
0.
0.
0.
0.
0.
0.
0.
0.
0.
0.
0.
0.
0.
0.
0.
0.
0.
0.
0.
0.
0.
0.
0.
0.
0.
0.
0.
0.
0.
0.
0.
0.
0.
0.
0.
0.
0.
0.
0.
0.
0.
0.
0.
0.
0.
0.
0.
0.
0.
0.
0.
0.
0.
0.
0.
0.
0.
0.
0.
0.
0.
0.
0.
0.
0.
0.
0.
0.
0.
0.
0.
0.
0.
0.
0.
0.
0.
0.
0.
0.
0.
0.
0.
0.
0.
0.
0.
0.
0.
0.
0.
0.
0.
0.
0.
0.
0.
0.
0.
0.
0.
0.
0.
0.
0.
0.
0.
0.
0.
0.
0.
0.
0.
0.
0.
0.
0.
0.
0.
0.
0.
0.
0.
0.
0.
0.
0.
0.
0.
0.
0.
0.
0.
0.
0.
0.
0.
0.
0.
0.
0.
0.
0.
0.
0.
0.
0.
0.
0.
0.
0.
0.
0.
0.
0.
0.
0.
0.
0.
0.
0.
0.
0.
0.
0.
0.
0.
0.
0.
0.
0.
0.
0.
0.
0.
0.
0.
0.
0.
0.000
0.000
0.000
0.000
0.000
0.000
0.
0.
0.
0.
0.
0.
0.
0.
0.
0.
0.
0.
0.
0.
0.
0.
0.
0.
0.
0.
0.
0.
0.
0.
0.
0.
0.
0.
0.
0.
0.
0.
0.
0.
0.
0.
0.
0.
0.
0.
0.
0.
0.
0.
0.
0.
0.000
0.000
0.000
0.001
0.001
0.001
0.001
0.001
0.000
0.
0.
0.
0.
0.
0.
0.
0.
0.
0.
0.
0.
0.
0.
0.
0.
0.
0.
0.
0.
0.
0.
0.
0.
0.
0.
0.
0.
0.
0.
0.
0.
0.
0.
0.
0.
0.
0.
0.
0.
0.
0.
0.
0.000
0.000
0.001
0.001
0.001
0.001
0.001
0.001
0.001
0.001
0.000
0.
0.
0.
0.
0.
0.
0.
0.
0.
0.
0.
0.
0.
0.
0.
0.
0.
0.
0.
0.
0.
0.
0.
0.
0.
0.
0.
0.
0.
0.
0.
0.
0.
0.
0.
0.
0.
0.
0.
0.
0.
0.
0.000
0.000
0.001
0.001
0.001
0.000
0.001
0.001
0.001
0.001
0.000
0.000
0.
0.
0.
0.
0.
0.
0.
0.
0.000
0.000
0.000
0.
0.
0.
0.
0.
0.
0.
0.
0.
0.
0.
0.
0.
0.
0.
0.
0.
0.
0.
0.
0.
0.
0.
0.
0.
0.
0.
0.
0.
0.000
0.000
0.001
0.001
0.000
0.000
0.000
0.
0.000
0.001
0.001
0.001
0.000
0.
0.
0.
0.
0.
0.000
0.000
0.000
0.000
0.000
0.000
0.000
0.000
0.
0.
0.
0.
0.
0.
0.
0.
0.
0.
0.
0.
0.
0.
0.
0.
0.
0.
0.
0.
0.
0.
0.
0.
0.
0.
0.
0.000
0.000
0.001
0.001
0.000
-0.001
-0.001
-0.001
0.000
0.000
0.001
0.001
0.001
0.000
0.
0.
0.000
0.000
0.001
0.001
0.001
0.001
0.001
0.001
0.001
0.000
0.000
0.000
0.
0.
0.
0.
0.
0.
0.
0.
0.
0.
0.
0.
0.
0.
0.
0.
0.
0.000
0.000
0.000
0.000
0.000
0.000
0.000
0.
0.000
0.000
0.001
0.000
0.
-0.001
-0.002
-0.002
-0.001
0.000
0.001
0.001
0.001
0.000
0.000
0.000
0.000
0.001
0.002
0.002
0.001
0.001
0.001
0.001
0.001
0.001
0.000
0.000
0.
0.
0.
0.
0.
0.
0.
0.
0.
0.
0.
0.
0.
0.
0.
0.000
0.000
0.000
0.001
0.001
0.001
0.001
0.001
0.000
0.000
0.000
0.000
0.000
0.000
0.
-0.001
-0.002
-0.001
0.000
0.001
0.001
0.001
0.001
0.001
0.001
0.001
0.002
0.002
0.003
0.003
0.002
0.002
0.002
0.001
0.001
0.001
0.001
0.000
0.000
0.
0.
0.
0.
0.
0.
0.
0.
0.
0.
0.
0.
0.
0.000
0.000
0.001
0.001
0.001
0.001
0.002
0.002
0.002
0.002
0.001
0.001
0.001
0.001
0.001
0.000
0.
0.000
0.
0.001
0.002
0.002
0.002
0.002
0.002
0.002
0.003
0.003
0.004
0.004
0.003
0.001
0.
0.000
0.002
0.002
0.002
0.001
0.001
0.000
0.
0.
0.
0.
0.
0.
0.
0.
0.
0.
0.
0.
0.000
0.000
0.001
0.001
0.001
0.001
0.000
0.001
0.002
0.002
0.002
0.002
0.001
0.001
0.001
0.001
0.001
0.001
0.001
0.001
0.002
0.002
0.003
0.003
0.002
0.003
0.003
0.004
0.005
0.005
0.005
0.002
-0.004
-0.008
-0.004
0.001
0.003
0.003
0.002
0.001
0.001
0.000
0.
0.
0.
0.
0.
0.
0.
0.
0.
0.
0.
0.000
0.001
0.001
0.001
-0.001
-0.009
-0.023
-0.022
-0.007
0.000
0.001
0.002
0.002
0.001
0.001
0.001
0.001
0.001
0.002
0.002
0.002
0.003
0.004
0.003
0.003
0.003
0.003
0.004
0.005
0.005
0.004
-0.001
-0.015
-0.024
-0.015
-0.004
0.002
0.004
0.003
0.002
0.001
0.001
0.000
0.
0.
0.
0.
0.
0.
0.
0.
0.
0.000
0.001
0.001
0.001
-0.001
-0.014
-0.101
-0.344
-0.307
-0.079
-0.014
-0.005
-0.002
0.000
0.001
0.001
0.001
0.001
0.001
0.001
0.002
0.003
0.004
0.004
0.004
0.003
0.003
0.002
0.002
0.003
0.002
-0.005
-0.016
-0.028
-0.030
-0.023
-0.012
-0.004
0.001
0.002
0.002
0.002
0.001
0.001
0.000
0.
0.
0.
0.
0.
0.
0.
0.
0.000
0.001
0.001
0.000
-0.007
-0.056
-0.496
-0.575
-0.396
-0.201
-0.045
-0.017
-0.010
-0.006
-0.002
0.001
0.001
0.001
0.002
0.001
0.002
0.002
0.003
0.004
0.003
0.002
0.001
-0.001
-0.002
-0.003
-0.010
-0.038
-0.071
-0.021
0.256
0.066
-0.041
-0.039
-0.021
-0.010
-0.003
0.000
0.001
0.001
0.000
0.000
0.
0.
0.
0.
0.
0.
0.000
0.001
0.001
0.001
-0.002
-0.016
-0.069
-0.058
1.697
1.601
-0.014
-0.118
0.038
0.024
-0.009
-0.006
0.000
0.001
0.002
0.002
0.002
0.001
0.001
0.001
0.002
0.002
0.000
-0.004
-0.008
-0.010
-0.012
-0.035
-0.140
-0.248
0.145
4.503
2.466
-0.193
-0.299
-0.122
-0.030
-0.015
-0.005
0.000
0.001
0.001
0.000
0.
0.
0.
0.
0.
0.
0.000
0.001
0.001
0.000
-0.005
-0.021
0.272
130.119
2415.656
41.680
0.645
-0.294
2.067
0.893
0.005
-0.007
-0.001
0.002
0.003
0.003
0.002
0.000
-0.003
-0.003
-0.001
-0.001
-0.004
-0.010
-0.013
-0.014
-0.020
-0.058
-0.229
0.363
14.742
52.181
248.011
1.414
1.191
5.971
10.902
-0.016
-0.015
-0.002
0.001
0.001
0.000
0.000
0.
0.
0.
0.
0.
0.000
0.001
0.001
0.000
-0.008
-0.026
0.782
2144.064
100027.266
60.420
50.285
-0.097
1.471
0.678
0.000
-0.007
0.000
0.004
0.004
0.004
0.001
-0.004
-0.010
-0.012
-0.009
-0.009
-0.010
-0.012
-0.012
-0.014
-0.026
-0.055
0.291
15.662
150.055
38.136
1.128
-0.382
702.860
366.524
14.061
0.115
-0.019
-0.005
0.001
0.001
0.001
0.000
0.
0.
0.
0.
0.
0.000
0.001
0.001
0.000
-0.009
-0.023
15.908
2293.539
2275.084
3.431
2388.193
0.113
-0.043
0.000
-0.010
-0.005
0.002
0.004
0.004
0.003
-0.004
-0.015
-0.028
-0.031
-0.045
-0.068
-0.041
-0.014
-0.008
-0.010
-0.030
-0.070
2.660
830.347
100226.273
1713.159
0.336
-0.390
2.163
1719.682
3382.690
2.838
-0.018
-0.007
0.
0.001
0.001
0.000
0.
0.
0.
0.
0.
0.000
0.000
0.001
0.
-0.006
-0.019
4.340
71.828
44009.402
3.157
-0.035
-0.135
-0.031
-0.013
-0.006
0.001
0.004
0.005
0.002
-0.006
-0.021
-0.037
-0.044
-0.041
-0.243
-0.379
-0.185
-0.027
-0.003
-0.003
-0.023
-0.041
0.507
27.078
197.773
32.926
-0.485
-0.361
34.005
470.261
659.749
1.748
-0.021
-0.008
0.000
0.001
0.001
0.000
0.
0.
0.
0.
0.
0.
0.000
0.001
0.001
-0.002
-0.013
-0.020
0.051
0.131
-0.030
-0.032
-0.027
-0.008
-0.002
0.002
0.004
0.004
0.000
-0.023
-0.060
-0.063
0.076
0.784
1.239
-0.038
-0.564
-0.288
-0.033
0.003
0.001
-0.017
-0.058
-0.254
0.999
0.464
-0.463
6.623
4.403
37.445
547.021
19.341
0.075
-0.020
-0.005
0.001
0.001
0.001
0.000
0.
0.
0.
0.
0.
0.
0.000
0.000
0.001
0.
-0.003
-0.009
-0.014
-0.015
-0.013
-0.006
-0.002
0.001
0.003
0.004
0.004
0.002
-0.026
-0.313
-0.129
2.896
28.221
1718.198
769.408
54.547
-0.129
-0.130
-0.020
0.003
-0.002
-0.018
-0.096
-0.660
27.457
2360.286
4.788
609.338
998.037
104.541
100003.750
170.399
0.167
-0.015
-0.002
0.002
0.001
0.001
0.000
0.
0.
0.
0.
0.
0.
0.000
0.000
0.000
0.001
0.000
-0.001
-0.001
-0.002
0.
0.001
0.002
0.003
0.004
0.004
0.004
-0.002
-0.091
-0.541
439.515
42223.199
100083.727
100041.664
2469.971
112.926
0.378
-0.045
-0.017
-0.006
-0.015
-0.045
-0.102
-0.617
35.408
4000.158
55.849
594.353
2175.977
1115.354
63.999
3.363
0.003
-0.009
0.001
0.002
0.001
0.001
0.
0.
0.
0.
0.
0.
0.
0.
0.000
0.000
0.000
0.001
0.001
0.001
0.001
0.002
0.002
0.002
0.003
0.004
0.003
0.001
-0.009
-0.098
-0.632
89.724
2831.597
6151.768
44.110
23.081
678.425
2.797
-0.148
-0.035
-0.027
-0.034
0.027
-0.360
-0.415
2.514
145.648
105.152
110.332
4.926
12.691
1.630
-0.024
-0.018
-0.004
0.003
0.003
0.001
0.000
0.
0.
0.
0.
0.
0.
0.
0.
0.
0.000
0.000
0.000
0.001
0.001
0.001
0.001
0.001
0.002
0.002
0.002
0.002
-0.005
-0.021
-0.040
0.118
0.065
0.542
1.409
-0.007
71.375
100002.820
125.938
-0.304
-0.046
0.331
0.642
577.956
1840.356
-0.300
10.996
57.256
13.427
0.699
0.447
0.189
-0.583
-0.104
-0.025
-0.003
0.003
0.003
0.002
0.000
0.
0.
0.
0.
0.
0.
0.
0.
0.
0.
0.
0.000
0.000
0.000
0.000
0.000
0.000
0.001
0.001
0.002
-0.001
-0.015
-0.031
1.083
487.071
739.865
120.482
3.229
-0.157
-0.350
17.117
-0.497
-0.394
1.258
399.946
480.120
10525.141
100005.773
2.099
9.556
8688.405
778.454
4.456
551.786
92.840
4.414
0.127
-0.020
-0.009
0.000
0.002
0.002
0.001
0.000
0.
0.
0.
0.
0.
0.
0.
0.
0.
0.
0.
0.
0.
0.
0.
0.000
0.001
0.002
0.001
-0.004
-0.034
-0.095
3.414
33976.813
95581.445
95339.367
46.152
-0.041
-0.315
-0.613
-0.426
0.083
37.950
70490.781
82088.313
25706.023
27.949
-0.566
1.279
102.138
74.833
1578.002
100064.789
5295.465
541.455
130.550
0.832
-0.015
-0.004
0.001
0.002
0.001
0.000
0.
0.
0.
0.
0.
0.
0.
0.
0.
0.
0.
0.
0.
0.
0.000
0.001
0.002
0.002
0.000
-0.014
-0.150
-0.633
-0.292
17.544
32.616
91.495
2.815
0.341
0.797
0.279
0.372
0.443
595.622
10175.682
41.067
21.264
3.698
-0.161
0.491
10.623
24.510
47405.320
321.420
129.170
95386.813
100002.156
6.695
-0.015
-0.007
0.001
0.002
0.001
0.000
0.
0.
0.
0.
0.
0.
0.
0.
0.
0.
0.
0.
0.
0.
0.000
0.001
0.002
0.002
-0.001
-0.031
-0.479
2.133
1626.701
18.135
-0.438
0.134
2.688
276.274
229.376
118.223
1165.345
0.217
7.068
26.496
2.558
0.916
0.392
-0.084
0.592
11.040
1.746
57.867
1.840
20.056
7059.254
239.312
1.029
-0.023
-0.008
0.001
0.001
0.001
0.000
0.
0.
0.
0.
0.
0.
0.
0.
0.
0.
0.
0.
0.
0.
0.000
0.001
0.002
0.002
-0.001
-0.031
-0.389
6.946
35738.051
113.254
0.369
17.372
25573.047
100121.734
45275.758
33.813
11.514
17898.369
60.611
2.815
0.329
14.037
35.143
0.760
-0.052
-0.075
0.516
348.575
4.988
23.249
17351.352
264.910
0.381
-0.021
-0.006
0.001
0.002
0.001
0.000
0.
0.
0.
0.
0.
0.
0.
0.
0.
0.
0.
0.
0.
0.
0.000
0.001
0.002
0.003
0.001
-0.015
-0.091
0.009
1.160
4.006
170.538
59.638
55503.496
216.360
1422.031
907.628
5.852
100015.328
9586.367
65.440
0.918
659.744
10147.580
8.438
0.000
-0.018
1.027
2086.338
17.868
23.678
39163.355
362.513
0.342
-0.014
-0.002
0.002
0.002
0.001
0.000
0.
0.
0.
0.
0.
0.
0.
0.
0.
0.
0.
0.
0.
0.
0.000
0.001
0.002
0.003
0.001
-0.010
-0.035
-0.055
0.028
5.088
194.630
17.271
3.062
0.444
56218.383
65586.133
1.639
71.954
46.929
7.569
-0.037
36.207
255.977
7.552
-0.020
-0.042
1.039
12.728
11.476
0.498
4.941
1.213
-0.013
-0.007
0.002
0.003
0.002
0.001
0.000
0.
0.
0.
0.
0.
0.
0.
0.
0.
0.
0.
0.
0.
0.
0.000
0.001
0.003
0.004
0.002
-0.007
-0.031
-0.022
9.627
402.225
285.566
46.392
0.037
-0.564
69.443
70.897
-0.166
2.033
9.315
-0.488
-0.310
30.280
100065.148
1536.162
0.657
-0.127
9.008
22414.219
1468.342
3.688
-0.319
-0.545
-0.070
-0.002
0.004
0.004
0.002
0.001
0.
0.
0.
0.
0.
0.
0.
0.
0.
0.
0.
0.
0.
0.
0.
0.000
0.001
0.003
0.004
0.003
-0.007
-0.032
0.049
55.201
25726.750
107.993
3.539
-0.374
-0.430
-0.506
-0.528
-0.233
30.882
9402.638
13.303
7698.206
84.571
23301.873
545.034
0.381
-0.358
9.439
33979.188
2309.981
184.692
59.619
-0.395
-0.111
0.000
0.006
0.004
0.002
0.001
0.
0.
0.
0.
0.
0.
0.
0.
0.
0.
0.
0.
0.
0.
0.
0.000
0.001
0.002
0.004
0.002
-0.011
-0.037
2.971
82.035
100032.844
10147.807
1.616
-0.581
-0.181
1.376
1.076
1.213
1557.889
76768.047
22.753
100033.477
5425.591
100062.695
99.510
2.943
-0.433
-0.231
7.271
499.852
108.672
0.614
-0.393
-0.064
0.003
0.006
0.005
0.002
0.001
0.
0.
0.
0.
0.
0.
0.
0.
0.
0.
0.
0.
0.
0.
0.
0.000
0.001
0.002
0.003
0.000
-0.018
-0.040
3.278
3689.758
1349.852
271.815
0.422
-0.213
0.458
1.204
0.484
0.874
46.305
60722.305
1386.537
29567.844
44.578
464.448
747.717
2890.390
2.031
-0.274
1.303
177.471
0.762
-0.190
-0.133
-0.014
0.005
0.006
0.004
0.002
0.001
0.000
0.
0.
0.
0.
0.
0.
0.
0.
0.
0.
0.
0.
0.
0.
0.000
0.001
0.002
0.002
-0.002
-0.020
-0.036
0.877
52.076
30.691
47.235
0.781
-0.560
0.372
0.599
0.120
0.176
3.530
441.037
82.855
472.605
103.554
2.559
69.588
180.944
35.599
76.413
0.319
-0.432
-0.433
-0.165
-0.029
-0.006
0.003
0.005
0.004
0.002
0.001
0.000
0.
0.
0.
0.
0.
0.
0.
0.
0.
0.
0.
0.
0.
0.
0.000
0.001
0.002
0.002
-0.002
-0.015
-0.030
0.169
3.746
32.101
34.653
0.069
-0.629
-0.407
0.283
0.193
0.019
-0.224
0.192
-0.028
4.266
1.583
-0.567
-0.007
0.956
91.379
247.359
1.555
-0.272
-0.163
-0.071
-0.042
-0.018
-0.002
0.002
0.003
0.002
0.001
0.000
0.
0.
0.
0.
0.
0.
0.
0.
0.
0.
0.
0.
0.
0.
0.
0.000
0.001
0.002
0.001
-0.008
-0.021
-0.032
-0.006
0.489
0.469
-0.090
-0.154
-0.083
-0.003
-0.022
-0.052
-0.083
-0.073
0.130
-0.115
-0.491
0.023
1.567
0.307
1.076
2.405
0.387
0.372
5.497
1.123
-0.006
-0.032
-0.008
0.001
0.002
0.002
0.001
0.000
0.
0.
0.
0.
0.
0.
0.
0.
0.
0.
0.
0.
0.
0.
0.
0.000
0.001
0.002
0.002
-0.001
-0.008
-0.019
-0.025
-0.022
-0.018
-0.017
-0.017
-0.016
-0.019
-0.032
-0.058
0.019
1.144
77.053
70.309
0.553
39.434
5468.012
61.544
0.355
0.677
0.307
12.124
1751.919
165.153
0.872
-0.035
-0.012
0.000
0.002
0.002
0.001
0.000
0.
0.
0.
0.
0.
0.
0.
0.
0.
0.
0.
0.
0.
0.
0.
0.000
0.001
0.001
0.002
0.002
0.000
-0.002
-0.005
-0.005
-0.002
0.002
0.002
-0.002
-0.008
-0.020
-0.026
3.426
148.686
606.182
160.098
0.879
100.769
100253.555
339.156
2.198
0.048
-0.002
28.446
100047.617
4286.940
1.184
-0.033
-0.012
0.000
0.002
0.002
0.001
0.000
0.
0.
0.
0.
0.
0.
0.
0.
0.
0.
0.
0.
0.
0.
0.
0.
0.000
0.001
0.002
0.002
0.002
0.003
0.002
0.003
0.004
0.006
0.006
0.003
-0.002
-0.014
-0.005
6.322
1297.037
100043.094
278.975
3.530
1.650
30.141
324.520
139.038
0.565
-0.055
75.100
100044.383
170.533
0.128
-0.028
-0.007
0.001
0.002
0.001
0.001
0.
0.
0.
0.
0.
0.
0.
0.
0.
0.
0.
0.
0.
0.
0.
0.
0.
0.
0.001
0.001
0.002
0.002
0.003
0.003
0.004
0.005
0.006
0.005
0.004
0.000
-0.011
-0.031
0.209
11.221
1584.543
100001.422
50.130
0.051
18.428
100189.203
25704.479
2.844
-0.060
5.567
365.515
7.969
-0.015
-0.018
-0.002
0.001
0.002
0.001
0.000
0.
0.
0.
0.
0.
0.
0.
0.
0.
0.
0.
0.
0.
0.
0.
0.
0.
0.
0.000
0.001
0.002
0.002
0.002
0.003
0.003
0.004
0.005
0.004
0.001
-0.006
-0.014
-0.037
-0.072
0.066
20.711
186.748
3.019
-0.063
1.052
61.664
36.366
0.284
-0.040
-0.017
0.092
-0.003
-0.017
-0.006
0.000
0.001
0.001
0.001
0.
0.
0.
0.
0.
0.
0.
0.
0.
0.
0.
0.
0.
0.
0.
0.
0.
0.
0.
0.
0.001
0.001
0.001
0.002
0.002
0.003
0.003
0.003
0.002
-0.007
-0.038
-0.061
-0.031
-0.041
-0.040
0.029
0.128
-0.023
-0.053
-0.054
0.029
0.025
-0.024
-0.016
-0.012
-0.011
-0.010
-0.004
0.
0.001
0.001
0.001
0.000
0.
0.
0.
0.
0.
0.
0.
0.
0.
0.
0.
0.
0.
0.
0.
0.
0.
0.
0.
0.
0.000
0.001
0.001
0.001
0.002
0.002
0.002
0.003
0.000
-0.017
-0.088
-0.143
-0.062
-0.013
-0.012
-0.015
-0.023
-0.028
-0.015
-0.033
-0.034
-0.022
-0.010
-0.001
0.001
0.001
0.000
0.001
0.001
0.001
0.001
0.000
0.
0.
0.
0.
0.
0.
0.
0.
0.
0.
0.
0.
0.
0.
0.
0.
0.
0.
0.
0.
0.
0.000
0.000
0.001
0.001
0.002
0.002
0.002
0.002
0.000
-0.012
-0.063
-0.112
-0.058
-0.012
-0.003
-0.008
-0.018
-0.020
-0.016
-0.018
-0.015
-0.007
0.001
0.003
0.003
0.002
0.001
0.001
0.001
0.000
0.000
0.000
0.
0.
0.
0.
0.
0.
0.
0.
0.
0.
0.
0.
0.
0.
0.
0.
0.
0.
0.
0.
0.
0.
0.000
0.001
0.001
0.001
0.002
0.001
0.
-0.002
-0.006
-0.020
-0.032
-0.019
-0.005
-0.002
-0.006
-0.013
-0.017
-0.016
-0.012
-0.007
0.000
0.003
0.003
0.003
0.002
0.001
0.000
0.000
0.000
0.000
0.
0.
0.
0.
0.
0.
0.
0.
0.
0.
0.
0.
0.
0.
0.
0.
0.
0.
0.
0.
0.
0.
0.
0.000
0.001
0.001
0.001
0.000
-0.003
-0.007
-0.011
-0.012
-0.012
-0.009
-0.005
-0.002
-0.001
-0.003
-0.007
-0.010
-0.009
-0.006
-0.001
0.002
0.003
0.002
0.001
0.001
0.000
0.000
0.000
0.
0.
0.
0.
0.
0.
0.
0.
0.
0.
0.
0.
0.
0.
0.
0.
0.
0.
0.
0.
0.
0.
0.
0.
0.
0.000
0.001
0.001
0.000
-0.004
-0.011
-0.019
-0.026
-0.025
-0.019
-0.012
-0.004
0.000
0.001
-0.001
-0.002
-0.003
-0.002
0.000
0.001
0.002
0.002
0.001
0.001
0.000
0.
0.
0.
0.
0.
0.
0.
0.
0.
0.
0.
0.
0.
0.
0.
0.
0.
0.
0.
0.
0.
0.
0.
0.
0.
0.
0.
0.
0.000
0.000
0.000
-0.001
-0.007
-0.016
-0.024
-0.031
-0.029
-0.023
-0.015
-0.005
0.001
0.002
0.002
0.001
0.001
0.001
0.001
0.001
0.001
0.001
0.001
0.000
0.
0.
0.
0.
0.
0.
0.
0.
0.
0.
0.
0.
0.
0.
0.
0.
0.
0.
0.
0.
0.
0.
0.
0.
0.
0.
0.
0.
0.
0.000
0.000
0.000
-0.001
-0.007
-0.016
-0.024
-0.031
-0.025
-0.020
-0.015
-0.005
0.001
0.003
0.003
0.002
0.002
0.001
0.001
0.001
0.001
0.001
0.000
0.000
0.
0.
0.
0.
0.
0.
0.
0.
0.
0.
0.
0.
0.
0.
0.
0.
0.
0.
0.
0.
0.
0.
0.
0.
0.
0.
0.
0.
0.
0.000
0.000
0.000
-0.001
-0.004
-0.011
-0.018
-0.026
-0.021
-0.016
-0.011
-0.002
0.001
0.002
0.002
0.002
0.002
0.001
0.001
0.001
0.001
0.000
0.000
0.
0.
0.
0.
0.
0.
0.
0.
0.
0.
0.
0.
0.
0.
0.
0.
0.
0.
0.
0.
0.
0.
0.
0.
0.
0.
0.
0.
0.
0.
0.000
0.000
0.000
0.000
-0.001
-0.003
-0.006
-0.009
-0.010
-0.008
-0.003
0.000
0.001
0.002
0.002
0.001
0.001
0.001
0.001
0.000
0.000
0.000
0.
0.
0.
0.
0.
0.
0.
0.
0.
0.
0.
0.
0.
0.
0.
0.
0.
0.
0.
0.
0.
0.
0.
0.
0.
0.
0.
0.
0.
0.
0.
0.
0.000
0.000
0.000
0.000
0.000
-0.001
-0.002
-0.002
-0.001
0.
0.001
0.001
0.001
0.000
0.000
0.000
0.000
0.000
0.
0.
0.
0.
0.
0.
0.
0.
0.
0.
0.
0.
0.
0.
0.
0.
0.
0.
0.
0.
0.
0.
0.
0.
0.
0.
0.
0.
0.
0.
0.
0.
0.
0.
0.
0.000
0.000
0.000
0.001
0.000
0.000
0.000
0.000
0.000
0.001
0.001
0.000
0.000
0.000
0.
0.
0.
0.
0.
0.
0.
0.
0.
0.
0.
0.
0.
0.
0.
0.
0.
0.
0.
0.
0.
0.
0.
0.
0.
0.
0.
0.
0.
0.
0.
0.
0.
0.
0.
0.
0.
0.
0.
0.
0.
0.
0.
0.
0.
0.
0.
0.
0.
0.
0.
0.
0.
0.
0.
0.
0.
0.
0.
0.
0.
0.
0.
0.
0.
0.
0.
0.
0.
0.
0.
0.
0.
0.
0.
0.
0.
0.
0.
0.
0.
0.
0.
0.
0.
0.
0.
0.
0.
0.
0.
0.
0.
0.
0.
0.
0.
0.
0.
0.
0.
0.
0.
0.
0.
0.
0.
0.
0.
0.
0.
0.
0.
0.
0.
0.
0.
0.
0.
0.
0.
0.
0.
0.
0.
0.
0.
0.
0.
0.
0.
0.
0.
0.
0.
0.
0.
0.
0.
0.
0.
0.
0.
0.
0.
0.
0.
0.
0.000
0.000
0.000
0.000
0.
0.
0.
0.
0.
0.
0.
0.
0.
0.
0.
0.
0.
0.
0.
0.
0.
0.
0.
0.
0.
0.
0.
0.
0.
0.
0.
0.
0.
0.
0.
0.
0.
0.
0.
0.
0.
0.
0.
0.
0.
0.
0.
0.
0.
0.
0.
0.000
0.000
0.000
0.001
0.001
0.001
0.001
0.001
0.000
0.
0.
0.
0.
0.
0.
0.
0.
0.
0.
0.
0.
0.
0.
0.
0.
0.
0.
0.
0.
0.
0.
0.
0.
0.
0.
0.
0.
0.
0.
0.
0.
0.
0.
0.
0.
0.
0.
0.
0.
0.
0.
0.
0.000
0.000
0.001
0.001
0.001
0.001
0.001
0.001
0.001
0.001
0.000
0.
0.
0.
0.
0.
0.
0.
0.
0.
0.
0.
0.
0.
0.
0.
0.
0.
0.
0.
0.
0.
0.
0.
0.
0.
0.
0.
0.
0.
0.
0.
0.
0.
0.
0.
0.
0.
0.
0.
0.
0.
0.000
0.000
0.001
0.001
0.001
0.001
0.001
0.001
0.001
0.001
0.001
0.001
0.000
0.
0.
0.
0.
0.
0.
0.
0.
0.
0.
0.
0.
0.
0.
0.
0.
0.
0.
0.
0.
0.
0.
0.
0.
0.
0.
0.
0.
0.
0.
0.
0.
0.
0.
0.
0.
0.
0.
0.
0.
0.000
0.000
0.001
0.001
0.001
0.000
0.000
0.000
0.000
0.001
0.001
0.001
0.000
0.000
0.
0.
0.
0.
0.
0.000
0.000
0.000
0.000
0.000
0.000
0.000
0.
0.
0.
0.
0.
0.
0.
0.
0.
0.
0.
0.
0.
0.
0.
0.
0.
0.
0.
0.
0.
0.
0.
0.
0.
0.
0.000
0.000
0.001
0.001
0.001
-0.001
-0.003
-0.004
-0.004
-0.002
0.
0.001
0.001
0.001
0.000
0.
0.
0.
0.000
0.000
0.001
0.001
0.001
0.001
0.001
0.000
0.000
0.000
0.
0.
0.
0.
0.
0.
0.
0.
0.
0.
0.
0.
0.
0.
0.
0.
0.
0.
0.
0.
0.
0.
0.
0.
0.
0.000
0.000
0.001
0.001
0.000
-0.003
-0.008
-0.011
-0.010
-0.006
-0.001
0.001
0.001
0.001
0.001
0.000
0.
0.000
0.001
0.001
0.001
0.001
0.001
0.001
0.001
0.001
0.001
0.000
0.000
0.
0.
0.
0.
0.
0.
0.
0.
0.
0.
0.
0.
0.
0.
0.
0.
0.000
0.000
0.000
0.000
0.000
0.000
0.000
0.000
0.000
0.000
0.001
0.001
0.000
-0.004
-0.011
-0.013
-0.013
-0.009
-0.002
0.001
0.001
0.001
0.001
0.001
0.001
0.001
0.002
0.002
0.002
0.002
0.001
0.001
0.001
0.001
0.001
0.001
0.000
0.000
0.
0.
0.
0.
0.
0.
0.
0.
0.
0.
0.
0.
0.
0.
0.000
0.000
0.000
0.001
0.001
0.001
0.001
0.001
0.001
0.000
0.001
0.001
0.001
0.000
-0.003
-0.009
-0.012
-0.012
-0.007
-0.001
0.001
0.002
0.002
0.002
0.002
0.002
0.003
0.003
0.003
0.002
0.000
-0.002
-0.002
0.000
0.001
0.001
0.001
0.001
0.000
0.
0.
0.
0.
0.
0.
0.
0.
0.
0.
0.
0.
0.
0.000
0.000
0.001
0.001
0.001
0.002
0.002
0.002
0.002
0.002
0.001
0.001
0.001
0.001
0.000
-0.001
-0.004
-0.006
-0.005
-0.002
0.001
0.002
0.003
0.003
0.003
0.003
0.003
0.004
0.004
0.003
-0.002
-0.016
-0.026
-0.015
-0.003
0.000
0.001
0.001
0.001
0.000
0.000
0.
0.
0.
0.
0.
0.
0.
0.
0.
0.
0.
0.000
0.000
0.001
0.001
0.001
0.001
-0.001
0.000
0.001
0.002
0.002
0.002
0.002
0.001
0.001
0.001
0.001
0.000
0.
0.000
0.002
0.003
0.004
0.004
0.004
0.003
0.003
0.003
0.004
0.005
0.003
-0.015
-0.105
-0.179
-0.079
-0.014
0.
0.003
0.002
0.002
0.001
0.000
0.
0.
0.
0.
0.
0.
0.
0.
0.
0.
0.
0.000
0.001
0.001
0.001
-0.002
-0.019
-0.057
-0.057
-0.020
-0.003
0.001
0.001
0.001
0.002
0.001
0.002
0.002
0.002
0.002
0.002
0.003
0.004
0.004
0.004
0.004
0.002
0.001
0.001
0.002
0.003
0.001
-0.023
-0.222
-0.414
-0.186
-0.027
0.000
0.004
0.004
0.003
0.002
0.001
0.000
0.
0.
0.
0.
0.
0.
0.
0.
0.
0.000
0.001
0.001
0.002
-0.001
-0.027
-0.277
-0.602
-0.522
-0.290
-0.039
-0.012
-0.006
-0.003
0.
0.001
0.002
0.002
0.002
0.002
0.002
0.002
0.003
0.004
0.003
0.002
-0.001
-0.005
-0.008
-0.007
-0.007
-0.014
-0.040
-0.217
-0.372
-0.158
-0.027
-0.003
0.002
0.003
0.003
0.002
0.001
0.001
0.000
0.
0.
0.
0.
0.
0.
0.
0.
0.001
0.001
0.002
0.001
-0.008
-0.112
-0.561
51.443
112.541
-0.378
-0.146
-0.028
-0.015
-0.010
-0.004
0.000
0.001
0.002
0.002
0.000
-0.002
-0.003
-0.002
0.000
0.
-0.004
-0.012
-0.020
-0.022
-0.022
-0.035
-0.143
-0.345
-0.212
-0.127
-0.072
-0.077
-0.073
-0.028
-0.006
0.001
0.002
0.001
0.001
0.001
0.000
0.
0.
0.
0.
0.
0.
0.
0.001
0.001
0.001
-0.001
-0.018
-0.153
-0.091
7602.047
41557.691
0.773
0.025
3.497
1.341
0.007
-0.009
-0.001
0.002
0.003
0.002
-0.001
-0.006
-0.009
-0.010
-0.007
-0.006
-0.014
-0.027
-0.030
-0.027
-0.034
-0.119
-0.631
-0.478
-0.201
-0.165
-0.237
-0.641
-0.518
-0.365
-0.061
-0.012
-0.002
0.001
0.002
0.001
0.000
0.
0.
0.
0.
0.
0.
0.000
0.001
0.001
0.001
-0.004
-0.020
0.066
16.085
13213.227
100008.266
13.990
7.302
4280.840
328.954
0.491
-0.012
-0.003
0.003
0.004
0.002
-0.004
-0.013
-0.018
-0.019
-0.017
-0.018
-0.025
-0.028
-0.016
0.024
-0.024
-0.197
-0.609
16.538
10.351
0.801
-0.597
5.114
88.837
-0.478
-0.257
-0.032
-0.008
0.
0.002
0.001
0.000
0.000
0.
0.
0.
0.
0.
0.000
0.001
0.001
0.001
-0.007
-0.025
0.260
81.673
1022.260
423.630
37.594
5.734
1913.105
186.783
0.401
-0.012
-0.001
0.004
0.004
0.002
-0.007
-0.020
-0.029
-0.030
-0.038
-0.055
-0.041
-0.012
0.110
0.045
-0.058
-0.198
1.021
142.899
941.978
13.443
-0.285
72.560
3038.090
1.231
-0.284
-0.052
-0.016
-0.002
0.001
0.001
0.001
0.000
0.
0.
0.
0.
0.
0.000
0.001
0.001
0.000
-0.008
-0.023
1.627
2531.877
2558.283
13.789
2.470
0.087
1.679
0.684
-0.004
-0.009
0.001
0.005
0.004
0.000
-0.014
-0.036
-0.043
-0.031
-0.066
-0.288
-0.267
-0.047
0.046
-0.008
-0.140
-0.449
13.988
100006.211
17148.061
7.815
-0.497
-0.486
1.037
1.579
1.588
-0.043
-0.021
-0.004
0.001
0.001
0.001
0.000
0.
0.
0.
0.
0.
0.000
0.000
0.001
0.000
-0.005
-0.018
0.545
62.337
63.860
0.274
-0.065
-0.055
-0.030
-0.018
-0.011
-0.002
0.004
0.005
0.002
-0.007
-0.033
-0.061
-0.012
0.642
0.626
1.807
-0.536
-0.165
-0.021
-0.024
-0.095
-0.005
9.422
12592.255
377.894
0.723
62.711
12.636
-0.258
0.708
0.750
-0.066
-0.022
-0.004
0.001
0.001
0.001
0.000
0.
0.
0.
0.
0.
0.
0.000
0.001
0.001
-0.002
-0.012
-0.020
0.051
0.050
-0.041
-0.037
-0.022
-0.013
-0.007
-0.001
0.003
0.005
0.003
-0.010
-0.030
-0.047
-0.017
7.003
41.377
5.730
28.199
-0.625
-0.224
-0.017
-0.017
-0.037
0.114
7.646
1563.496
27784.230
0.580
100026.055
11404.348
0.287
1.145
0.101
-0.052
-0.018
-0.002
0.002
0.001
0.001
0.000
0.
0.
0.
0.
0.
0.
0.000
0.000
0.001
0.000
-0.002
-0.009
-0.013
-0.015
-0.013
-0.006
-0.001
0.000
0.002
0.004
0.005
0.004
-0.009
-0.107
-0.211
1.128
4.858
61.197
9434.445
227.456
-0.216
-0.603
-0.097
-0.011
-0.014
0.040
1.410
0.990
0.641
5.630
7.924
100128.844
25708.738
3.559
5.365
0.808
-0.021
-0.010
0.000
0.002
0.001
0.001
0.
0.
0.
0.
0.
0.
0.
0.000
0.000
0.000
0.001
0.001
0.000
-0.001
-0.001
0.000
0.002
0.003
0.004
0.005
0.005
0.005
0.002
-0.033
-0.416
-0.163
93.727
2840.946
48.641
70411.992
867.029
2.574
-0.118
-0.037
-0.019
-0.029
0.207
7.693
4.121
-0.232
-0.062
3.411
1519.949
519.803
1.581
0.427
0.058
-0.015
-0.005
0.002
0.003
0.001
0.000
0.
0.
0.
0.
0.
0.
0.
0.
0.000
0.000
0.000
0.001
0.001
0.001
0.001
0.002
0.003
0.003
0.004
0.005
0.005
0.004
-0.002
-0.042
-0.428
-0.380
278.010
100362.414
10.087
7886.897
100129.516
22.422
-0.029
-0.020
-0.038
-0.051
0.083
0.653
-0.119
-0.635
3.583
0.305
232.448
49.170
-0.472
-0.336
-0.056
-0.014
0.
0.004
0.003
0.001
0.000
0.
0.
0.
0.
0.
0.
0.
0.
0.
0.000
0.000
0.000
0.001
0.001
0.001
0.001
0.001
0.002
0.003
0.003
0.004
0.001
-0.009
-0.032
-0.076
-0.360
0.021
1.661
-0.015
37.547
17451.211
22.774
0.365
0.028
-0.001
0.117
365.375
22.212
-0.379
221.600
100054.570
21.611
0.615
349.190
112.493
-0.651
-0.153
-0.018
0.000
0.003
0.003
0.001
0.000
0.
0.
0.
0.
0.
0.
0.
0.
0.
0.
0.
0.000
0.000
0.000
0.000
0.000
0.000
0.001
0.002
0.003
0.002
-0.005
-0.021
0.078
5.458
20.356
149.742
4.068
0.403
-0.165
5.143
0.273
1.014
0.145
5.362
6.098
3.453
40.609
-0.582
17.131
101275.828
4842.190
5.853
100083.547
30844.426
-0.293
-0.172
-0.027
-0.007
0.001
0.003
0.002
0.001
0.000
0.
0.
0.
0.
0.
0.
0.
0.
0.
0.
0.
0.
0.
0.
0.000
0.001
0.001
0.002
0.001
-0.003
-0.026
-0.088
0.153
24.585
362.827
100187.289
52.972
0.383
-0.126
-0.515
-0.315
-0.019
0.575
33.803
34.142
3.628
-0.333
-0.676
2.305
393.527
100078.930
545.893
4306.067
301.064
4.573
4.047
0.091
-0.014
-0.003
0.002
0.002
0.001
0.000
0.
0.
0.
0.
0.
0.
0.
0.
0.
0.
0.
0.
0.
0.
0.000
0.001
0.002
0.002
-0.001
-0.017
-0.133
-0.553
-0.367
0.837
12.259
106.745
3.761
0.088
-0.076
-0.142
-0.146
-0.093
0.874
3.155
1.397
0.234
-0.212
-0.126
28.350
25726.609
9125.211
1311.007
67.536
8.019
86.653
74.440
0.617
-0.020
-0.007
0.001
0.002
0.001
0.000
0.
0.
0.
0.
0.
0.
0.
0.
0.
0.
0.
0.
0.
0.
0.000
0.001
0.002
0.001
-0.005
-0.035
-0.399
2.609
1455.589
9.120
-0.168
0.451
0.926
28.319
20.818
1.075
0.193
-0.044
0.071
0.108
0.464
33.292
17.716
0.159
33.325
45224.875
266.241
2.478
0.321
77.544
100086.234
543.345
0.440
-0.026
-0.008
0.001
0.002
0.001
0.000
0.
0.
0.
0.
0.
0.
0.
0.
0.
0.
0.
0.
0.
0.
0.001
0.001
0.002
0.001
-0.006
-0.027
0.113
23.352
46187.230
351.449
7.364
489.026
367.792
666.597
647.239
504.633
40.477
11.694
4.706
-0.051
5.477
13157.129
2760.708
2.797
3.559
39.029
66.219
0.591
-0.543
25.446
2959.567
119.480
0.291
-0.024
-0.006
0.001
0.002
0.001
0.000
0.
0.
0.
0.
0.
0.
0.
0.
0.
0.
0.
0.
0.
0.
0.000
0.001
0.002
0.002
-0.009
-0.049
-0.088
4.434
332.154
336.480
100017.820
100273.055
39244.578
25.027
81823.508
34337.914
68.825
2850.052
360.299
0.707
1.843
3104.883
100059.383
17.537
28.325
487.348
6.649
-0.422
-0.556
504.606
91639.844
84.186
0.178
-0.016
-0.002
0.002
0.002
0.001
0.000
0.
0.
0.
0.
0.
0.
0.
0.
0.
0.
0.
0.
0.
0.000
0.000
0.002
0.002
0.002
-0.012
-0.101
-0.305
-0.231
0.932
62.179
100188.492
341.042
24.915
0.829
838.848
928.386
28.807
100007.383
8276.579
9.092
0.189
703.419
100192.156
57.031
1.780
8.902
0.485
0.524
0.104
22.905
1003.043
0.464
-0.033
-0.009
0.003
0.004
0.002
0.001
0.000
0.
0.
0.
0.
0.
0.
0.
0.
0.
0.
0.
0.
0.
0.000
0.001
0.002
0.003
0.003
-0.008
-0.085
-0.259
-0.190
15.131
1029.300
100028.133
6957.697
1.125
-0.300
3.687
7.380
0.041
122.815
100007.617
125.777
-0.270
211.001
22513.785
43.737
0.093
-0.054
1.844
225.081
63.345
28.363
28.581
-0.603
-0.126
-0.005
0.005
0.004
0.002
0.001
0.
0.
0.
0.
0.
0.
0.
0.
0.
0.
0.
0.
0.
0.
0.
0.000
0.001
0.003
0.005
0.
-0.027
-0.083
0.025
108.796
100008.047
472.030
50.364
0.149
0.618
4.186
7.571
2.748
-0.083
6.371
-0.364
10.458
17.698
144.104
13.579
-0.029
-0.130
1.973
279.929
19630.555
101375.945
100000.852
-0.219
-0.240
-0.004
0.006
0.005
0.003
0.001
0.
0.
0.
0.
0.
0.
0.
0.
0.
0.
0.
0.
0.
0.
0.
0.000
0.001
0.003
0.005
0.004
-0.008
-0.038
-0.057
4.808
837.935
207.734
0.743
0.325
59.848
4830.607
2706.511
274.725
6.850
31.128
15.462
814.908
269.128
3382.711
11.219
-0.526
-0.647
-0.508
23.527
30013.760
1250.472
113.397
-0.570
-0.141
-0.001
0.006
0.005
0.002
0.001
0.000
0.
0.
0.
0.
0.
0.
0.
0.
0.
0.
0.
0.
0.
0.
0.000
0.001
0.003
0.005
0.004
-0.009
-0.060
-0.148
1.328
59.571
26.067
7.442
209.611
253.296
1083.665
162.103
693.105
189.915
30063.980
1559.855
100012.539
31.563
12.910
1.308
126.862
-0.557
-0.662
176.300
100003.477
79.814
-0.423
-0.298
-0.035
-0.001
0.004
0.004
0.002
0.001
0.000
0.
0.
0.
0.
0.
0.
0.
0.
0.
0.
0.
0.
0.
0.
0.000
0.002
0.003
0.004
0.003
-0.010
-0.060
-0.191
-0.157
0.140
-0.203
16.942
17311.688
1012.575
370.627
50.745
189.537
29.866
359.887
85.961
100362.570
35739.313
-0.570
-0.248
2.764
-0.079
-0.410
-0.647
3.697
-0.628
-0.345
-0.045
-0.016
-0.005
0.001
0.003
0.002
0.001
0.000
0.
0.
0.
0.
0.
0.
0.
0.
0.
0.
0.
0.
0.
0.
0.000
0.001
0.003
0.003
0.002
-0.006
-0.035
-0.086
-0.099
-0.036
-0.280
-0.601
3.997
8.302
661.087
114.865
109.157
1.011
0.367
-0.325
391.435
157.525
-0.698
-0.371
-0.158
-0.079
0.655
0.616
-0.428
0.041
-0.087
-0.053
-0.025
-0.011
-0.003
0.001
0.002
0.001
0.000
0.000
0.
0.
0.
0.
0.
0.
0.
0.
0.
0.
0.
0.
0.
0.000
0.001
0.002
0.003
0.002
-0.001
-0.014
-0.032
-0.039
-0.033
-0.069
-0.301
-0.495
0.046
4.036
1.799
0.768
-0.075
-0.094
1.180
1.364
0.266
-0.310
0.359
0.285
-0.045
1.696
3.244
3.625
100056.055
4.973
-0.058
-0.040
-0.017
-0.006
0.001
0.002
0.001
0.000
0.
0.
0.
0.
0.
0.
0.
0.
0.
0.
0.
0.
0.
0.
0.
0.000
0.002
0.003
0.003
0.001
-0.003
-0.009
-0.014
-0.015
-0.014
-0.024
-0.041
-0.039
-0.029
-0.075
-0.429
-0.240
2.417
3382.748
3391.712
4.716
1.932
491.548
441.686
1.181
0.047
0.705
211.417
100020.305
77.461
0.018
-0.047
-0.020
-0.004
0.001
0.002
0.001
0.000
0.
0.
0.
0.
0.
0.
0.
0.
0.
0.
0.
0.
0.
0.
0.
0.
0.001
0.002
0.003
0.003
0.001
-0.001
-0.005
-0.006
-0.003
-0.002
-0.008
-0.019
-0.025
0.089
-0.177
-0.105
24.580
17275.693
15005.579
7.853
6.404
95346.109
70648.422
38.157
0.058
0.628
44.838
349.542
20.875
0.072
-0.043
-0.015
-0.002
0.002
0.002
0.001
0.000
0.
0.
0.
0.
0.
0.
0.
0.
0.
0.
0.
0.
0.
0.
0.
0.
0.001
0.002
0.002
0.003
0.003
0.001
-0.003
-0.005
-0.001
0.001
-0.004
-0.011
-0.020
-0.020
-0.156
0.288
329.254
17116.789
61.918
1.521
0.368
75.331
100062.516
2163.529
0.959
-0.044
4.029
49.798
2.884
-0.030
-0.030
-0.007
0.000
0.002
0.002
0.001
0.000
0.
0.
0.
0.
0.
0.
0.
0.
0.
0.
0.
0.
0.
0.
0.
0.
0.000
0.001
0.002
0.002
0.003
0.002
0.000
-0.001
0.000
0.001
-0.002
-0.010
-0.022
-0.051
-0.232
-0.416
5.112
168.049
4281.632
11.995
-0.076
5.191
1390.936
559.311
1.131
-0.065
4.321
50.275
0.356
-0.030
-0.015
-0.002
0.001
0.002
0.001
0.000
0.000
0.
0.
0.
0.
0.
0.
0.
0.
0.
0.
0.
0.
0.
0.
0.
0.
0.
0.001
0.001
0.002
0.002
0.002
0.001
0.000
-0.001
-0.001
-0.006
-0.023
-0.074
-0.112
-0.386
-0.595
-0.546
5.569
33.223
1.122
-0.021
0.278
13.153
8.349
0.088
-0.044
-0.029
-0.012
-0.021
-0.014
-0.004
0.001
0.002
0.002
0.001
0.000
0.
0.
0.
0.
0.
0.
0.
0.
0.
0.
0.
0.
0.
0.
0.
0.
0.
0.
0.000
0.001
0.001
0.002
0.001
0.001
-0.001
-0.003
-0.005
-0.014
-0.090
-0.498
-0.496
-0.259
-0.459
-0.357
-0.097
-0.001
0.077
0.911
0.229
-0.014
-0.032
-0.037
-0.017
-0.010
-0.009
-0.007
-0.002
0.001
0.002
0.001
0.001
0.000
0.
0.
0.
0.
0.
0.
0.
0.
0.
0.
0.
0.
0.
0.
0.
0.
0.
0.
0.
0.000
0.001
0.001
0.001
0.001
0.000
-0.001
-0.003
-0.006
-0.019
-0.193
-0.611
-0.516
-0.314
-0.100
-0.065
-0.050
-0.039
1.015
16.380
2.467
-0.027
-0.039
-0.016
-0.002
0.002
0.002
0.001
0.001
0.001
0.001
0.001
0.000
0.
0.
0.
0.
0.
0.
0.
0.
0.
0.
0.
0.
0.
0.
0.
0.
0.
0.
0.
0.
0.000
0.000
0.001
0.001
0.001
0.001
-0.001
-0.002
-0.004
-0.015
-0.128
-0.559
-0.573
-0.505
-0.127
-0.035
-0.039
-0.034
0.353
3.288
0.669
-0.030
-0.018
-0.003
0.003
0.004
0.003
0.002
0.001
0.001
0.001
0.000
0.
0.
0.
0.
0.
0.
0.
0.
0.
0.
0.
0.
0.
0.
0.
0.
0.
0.
0.
0.
0.
0.
0.000
0.000
0.001
0.001
0.001
-0.001
-0.004
-0.008
-0.015
-0.044
-0.194
-0.387
-0.217
-0.057
-0.034
-0.040
-0.042
-0.022
0.006
-0.027
-0.027
-0.008
0.001
0.003
0.003
0.002
0.001
0.000
0.000
0.000
0.
0.
0.
0.
0.
0.
0.
0.
0.
0.
0.
0.
0.
0.
0.
0.
0.
0.
0.
0.
0.
0.
0.
0.000
0.000
0.001
0.001
0.
-0.005
-0.013
-0.022
-0.030
-0.038
-0.050
-0.058
-0.042
-0.027
-0.026
-0.030
-0.038
-0.033
-0.027
-0.027
-0.014
-0.002
0.002
0.003
0.002
0.001
0.000
0.000
0.000
0.
0.
0.
0.
0.
0.
0.
0.
0.
0.
0.
0.
0.
0.
0.
0.
0.
0.
0.
0.
0.
0.
0.
0.
0.000
0.001
0.001
0.001
-0.002
-0.012
-0.022
-0.012
-0.023
-0.014
-0.023
-0.037
-0.025
-0.015
-0.015
-0.018
-0.021
-0.020
-0.015
-0.008
-0.003
0.001
0.002
0.002
0.001
0.000
0.
0.
0.
0.
0.
0.
0.
0.
0.
0.
0.
0.
0.
0.
0.
0.
0.
0.
0.
0.
0.
0.
0.
0.
0.
0.
0.
0.000
0.000
0.001
0.
-0.004
-0.016
0.009
0.747
0.213
1.493
1.202
-0.012
-0.020
-0.007
-0.004
-0.005
-0.006
-0.005
-0.004
-0.001
0.001
0.001
0.001
0.001
0.000
0.000
0.
0.
0.
0.
0.
0.
0.
0.
0.
0.
0.
0.
0.
0.
0.
0.
0.
0.
0.
0.
0.
0.
0.
0.
0.
0.
0.
0.000
0.000
0.000
0.000
-0.004
-0.015
0.020
5.935
0.171
127.547
5.455
-0.003
-0.015
-0.003
0.001
0.001
0.001
0.000
0.001
0.001
0.001
0.001
0.001
0.001
0.000
0.
0.
0.
0.
0.
0.
0.
0.
0.
0.
0.
0.
0.
0.
0.
0.
0.
0.
0.
0.
0.
0.
0.
0.
0.
0.
0.
0.
0.000
0.000
0.000
0.
-0.002
-0.011
-0.019
-0.022
-0.032
0.166
0.036
-0.019
-0.009
0.
0.002
0.002
0.002
0.002
0.001
0.001
0.001
0.001
0.001
0.000
0.000
0.
0.
0.
0.
0.
0.
0.
0.
0.
0.
0.
0.
0.
0.
0.
0.
0.
0.
0.
0.
0.
0.
0.
0.
0.
0.
0.
0.
0.
0.000
0.000
0.000
0.000
-0.003
-0.010
-0.018
-0.025
-0.022
-0.017
-0.010
-0.002
0.001
0.002
0.002
0.001
0.001
0.001
0.001
0.001
0.000
0.000
0.000
0.
0.
0.
0.
0.
0.
0.
0.
0.
0.
0.
0.
0.
0.
0.
0.
0.
0.
0.
0.
0.
0.
0.
0.
0.
0.
0.
0.
0.
0.
0.000
0.000
0.001
0.000
0.000
-0.002
-0.003
-0.005
-0.005
-0.004
-0.002
0.000
0.001
0.001
0.001
0.001
0.001
0.001
0.000
0.000
0.000
0.
0.
0.
0.
0.
0.
0.
0.
0.
0.
0.
0.
0.
0.
0.
0.
0.
0.
0.
0.
0.
0.
0.
0.
0.
0.
0.
0.
0.
0.
0.
0.
0.
0.000
0.000
0.001
0.000
0.000
0.000
0.000
0.
0.000
0.001
0.001
0.001
0.001
0.000
0.000
0.000
0.
0.
0.
0.
0.
0.
0.
0.
0.
0.
0.
0.
0.
0.
0.
0.
0.
0.
0.
0.
0.
0.
0.
0.
0.
0.
0.
0.
0.
0.
0.
0.
0.
0.
0.
0.
0.
0.
0.
0.
0.
0.
0.
0.
0.
0.
0.
0.
0.
0.
0.
0.
0.
0.
0.
0.
0.
0.
0.
0.
0.
0.
0.
0.
0.
0.
0.
0.
0.
0.
0.
0.
0.
0.
0.
0.
0.
0.
0.
0.
0.
0.
0.
0.
0.
0.
0.
0.
0.
0.
0.
0.
0.
0.
0.
0.
0.
0.
0.
0.
0.
0.
0.
0.
0.
0.
0.
0.
0.
0.
0.
0.
0.
0.
0.
0.
0.
0.
0.
0.
0.
0.
0.
0.
0.
0.
0.
0.
0.
0.
0.
0.
0.
0.
0.
0.
0.
0.
0.
0.
0.
0.
0.
0.
0.000
0.000
0.000
0.001
0.001
0.001
0.001
0.000
0.
0.
0.
0.
0.
0.
0.
0.
0.
0.
0.
0.
0.
0.
0.
0.
0.
0.
0.
0.
0.
0.
0.
0.
0.
0.
0.
0.
0.
0.
0.
0.
0.
0.
0.
0.
0.
0.
0.
0.
0.
0.
0.
0.
0.000
0.000
0.001
0.001
0.001
0.001
0.001
0.001
0.001
0.001
0.000
0.
0.
0.
0.
0.
0.
0.
0.
0.
0.
0.
0.
0.
0.
0.
0.
0.
0.
0.
0.
0.
0.
0.
0.
0.
0.
0.
0.
0.
0.
0.
0.
0.
0.
0.
0.
0.
0.
0.
0.
0.
0.000
0.000
0.001
0.001
0.001
0.001
0.002
0.001
0.001
0.001
0.001
0.001
0.000
0.
0.
0.
0.
0.
0.
0.
0.
0.
0.
0.
0.
0.
0.
0.
0.
0.
0.
0.
0.
0.
0.
0.
0.
0.
0.
0.
0.
0.
0.
0.
0.
0.
0.
0.
0.
0.
0.
0.
0.
0.000
0.001
0.001
0.001
0.001
0.001
0.001
0.001
0.001
0.001
0.001
0.001
0.001
0.000
0.
0.
0.
0.
0.
0.
0.
0.000
0.000
0.000
0.000
0.
0.
0.
0.
0.
0.
0.
0.
0.
0.
0.
0.
0.
0.
0.
0.
0.
0.
0.
0.
0.
0.
0.
0.
0.
0.
0.
0.000
0.001
0.001
0.001
0.
-0.001
-0.004
-0.004
-0.004
-0.002
0.000
0.001
0.002
0.001
0.000
0.
0.
0.
0.
0.000
0.000
0.000
0.000
0.000
0.000
0.000
0.000
0.000
0.
0.
0.
0.
0.
0.
0.
0.
0.
0.
0.
0.
0.
0.
0.
0.
0.
0.
0.
0.
0.
0.
0.
0.
0.
0.000
0.001
0.001
0.001
-0.001
-0.008
-0.017
-0.016
-0.015
-0.010
-0.003
0.001
0.002
0.002
0.001
0.000
0.
0.000
0.001
0.001
0.001
0.001
0.001
0.001
0.001
0.001
0.000
0.000
0.000
0.
0.
0.
0.
0.
0.
0.
0.
0.
0.
0.
0.
0.
0.
0.
0.
0.
0.
0.
0.
0.
0.
0.
0.
0.000
0.001
0.001
0.
-0.003
-0.017
-0.021
-0.016
-0.019
-0.018
-0.008
-0.001
0.002
0.002
0.001
0.001
0.001
0.001
0.001
0.002
0.002
0.001
0.001
0.001
0.001
0.001
0.001
0.000
0.000
0.000
0.
0.
0.
0.
0.
0.
0.
0.
0.
0.
0.
0.
0.
0.
0.
0.000
0.000
0.000
0.000
0.000
0.000
0.000
0.000
0.000
0.001
0.001
0.001
-0.004
-0.018
-0.003
0.139
0.052
-0.019
-0.012
-0.002
0.002
0.003
0.002
0.002
0.002
0.002
0.002
0.002
0.002
0.001
-0.001
-0.001
-0.001
0.000
0.001
0.001
0.000
0.000
0.
0.
0.
0.
0.
0.
0.
0.
0.
0.
0.
0.
0.
0.
0.000
0.000
0.000
0.001
0.001
0.001
0.001
0.001
0.001
0.001
0.001
0.001
0.000
-0.002
-0.012
-0.015
0.019
0.006
-0.017
-0.011
-0.001
0.002
0.003
0.003
0.003
0.003
0.003
0.003
0.003
-0.001
-0.009
-0.015
-0.011
-0.006
-0.002
0.000
0.001
0.001
0.000
0.000
0.
0.
0.
0.
0.
0.
0.
0.
0.
0.
0.
0.
0.000
0.000
0.001
0.001
0.001
0.002
0.002
0.003
0.002
0.002
0.002
0.001
0.001
0.001
0.
-0.005
-0.012
-0.015
-0.016
-0.012
-0.005
0.001
0.003
0.004
0.004
0.004
0.004
0.003
0.004
0.001
-0.026
-0.127
-0.197
-0.083
-0.020
-0.006
0.
0.001
0.001
0.001
0.000
0.
0.
0.
0.
0.
0.
0.
0.
0.
0.
0.
0.000
0.000
0.001
0.002
0.002
0.002
0.000
0.
0.001
0.003
0.003
0.002
0.002
0.002
0.002
0.002
0.001
-0.002
-0.005
-0.005
-0.003
0.000
0.002
0.003
0.003
0.003
0.002
0.001
0.001
0.001
-0.005
-0.130
-0.410
-0.580
-0.592
-0.076
-0.010
0.000
0.003
0.002
0.001
0.001
0.
0.
0.
0.
0.
0.
0.
0.
0.
0.
0.
0.000
0.001
0.002
0.002
0.000
-0.015
-0.048
-0.055
-0.022
-0.005
0.000
0.001
0.001
0.002
0.002
0.002
0.003
0.002
0.001
0.001
0.000
0.001
0.002
0.002
0.001
-0.001
-0.005
-0.008
-0.008
-0.010
-0.014
-0.049
0.233
6.008
-0.575
-0.169
-0.014
0.001
0.004
0.003
0.002
0.001
0.000
0.
0.
0.
0.
0.
0.
0.
0.
0.
0.000
0.001
0.001
0.002
0.000
-0.020
-0.209
-0.539
-0.592
-0.330
-0.049
-0.017
-0.010
-0.004
0.000
0.002
0.003
0.003
0.003
0.001
-0.002
-0.003
-0.003
-0.002
-0.001
-0.006
-0.014
-0.023
-0.022
-0.021
-0.025
-0.042
-0.226
-0.363
0.244
-0.597
-0.133
-0.011
0.001
0.004
0.004
0.003
0.002
0.001
0.000
0.
0.
0.
0.
0.
0.
0.
0.
0.001
0.001
0.002
0.002
-0.005
-0.076
-0.409
16.345
45.817
-0.590
-0.185
-0.037
-0.024
-0.016
-0.006
0.001
0.003
0.003
0.002
-0.004
-0.006
-0.008
-0.009
-0.010
-0.011
-0.021
-0.038
-0.039
-0.027
-0.004
-0.060
-0.322
-0.549
-0.501
-0.636
-0.323
-0.090
-0.081
-0.024
-0.002
0.002
0.003
0.002
0.001
0.001
0.
0.
0.
0.
0.
0.
0.
0.
0.001
0.001
0.002
0.000
-0.011
-0.097
-0.138
1633.231
5815.650
1.050
0.449
4.418
1.767
0.008
-0.014
-0.002
0.003
0.003
0.000
-0.007
-0.010
0.015
-0.013
-0.023
-0.028
-0.039
-0.042
0.057
0.761
0.209
-0.222
-0.649
61.872
17.011
-0.393
-0.280
-0.592
-0.403
-0.193
-0.040
-0.006
0.001
0.002
0.002
0.001
0.000
0.
0.
0.
0.
0.
0.
0.
0.001
0.001
0.002
-0.001
-0.015
-0.032
0.780
363.202
1508.681
162.862
38.832
11561.028
538.868
0.603
-0.017
-0.005
0.004
0.004
-0.002
-0.014
-0.016
0.022
0.003
-0.038
-0.045
-0.033
0.203
3.214
43.006
5.764
-0.323
1.003
100007.125
30942.527
5.436
0.485
45.184
1275.635
0.278
-0.217
-0.023
-0.003
0.001
0.002
0.001
0.001
0.
0.
0.
0.
0.
0.
0.000
0.001
0.001
0.002
-0.003
-0.021
-0.036
0.386
23.837
100044.484
10780.898
138.029
4939.830
302.167
0.466
-0.018
-0.004
0.004
0.004
-0.004
-0.023
-0.021
0.717
1.871
0.040
-0.128
0.031
3.810
143.047
30.716
2.927
-0.623
-0.254
666.262
100033.570
1740.988
17.639
1153.592
100998.094
15.732
-0.284
-0.116
-0.013
0.000
0.002
0.002
0.001
0.000
0.
0.
0.
0.
0.
0.000
0.000
0.001
0.001
-0.003
-0.020
-0.016
4.671
26.028
856.426
31.153
4.094
11.678
1.178
-0.006
-0.015
-0.001
0.005
0.003
-0.007
-0.034
-0.022
2.155
6.867
0.339
-0.444
-0.529
1.560
33.350
4.798
-0.346
3.263
26.173
74.640
1034.377
3750.972
23.790
30.454
1717.428
1018.773
0.713
-0.404
-0.027
-0.001
0.002
0.002
0.001
0.000
0.
0.
0.
0.
0.
0.
0.000
0.001
0.001
-0.002
-0.014
-0.022
0.677
1.918
0.071
-0.074
-0.067
-0.015
-0.025
-0.018
-0.005
0.003
0.004
-0.001
-0.018
-0.057
-0.068
0.877
66.365
267.604
2676.821
0.009
-0.346
0.154
-0.014
-0.225
47.263
1871.441
2113.394
92.837
42.524
8.671
0.831
3.951
348.871
-0.087
-0.422
-0.027
0.000
0.002
0.002
0.001
0.000
0.
0.
0.
0.
0.
0.
0.000
0.001
0.001
0.
-0.006
-0.016
-0.024
-0.036
-0.050
-0.050
-0.034
-0.020
-0.013
-0.004
0.002
0.004
0.000
-0.013
-0.043
-0.085
0.378
64.262
8572.665
23485.990
100004.633
4.537
-0.428
-0.039
-0.050
-0.186
4.418
8941.841
4133.072
38.764
0.168
1275.531
198.245
-0.226
-0.457
-0.588
-0.127
-0.013
0.001
0.002
0.002
0.001
0.
0.
0.
0.
0.
0.
0.
0.000
0.000
0.001
0.001
0.000
-0.004
-0.009
-0.011
-0.009
-0.007
-0.004
-0.001
0.001
0.003
0.004
0.004
-0.010
-0.074
-0.244
-0.264
8.262
6094.657
100038.461
53.848
4.871
-0.468
-0.162
-0.029
-0.033
1.522
247.963
219.189
133.808
91.358
9.277
61.430
35.797
0.221
-0.146
-0.087
-0.024
-0.003
0.002
0.003
0.001
0.000
0.
0.
0.
0.
0.
0.
0.
0.
0.000
0.000
0.001
0.001
0.001
0.000
0.001
0.002
0.003
0.003
0.004
0.004
0.005
0.006
0.002
-0.038
-0.402
-0.598
5.228
349.172
3.475
33.686
39.232
0.604
-0.130
0.020
-0.026
-0.030
9.147
60604.684
5451.025
35.982
1612.644
11.011
65255.520
2247.872
0.590
-0.065
-0.028
-0.008
0.001
0.004
0.003
0.001
0.000
0.
0.
0.
0.
0.
0.
0.
0.
0.000
0.000
0.000
0.001
0.001
0.001
0.002
0.003
0.003
0.003
0.004
0.005
0.006
0.006
-0.001
-0.067
-0.581
-0.631
140.328
30823.732
8.268
516.674
23130.299
10.017
3.356
8.343
0.326
-0.044
3.462
125.592
27.145
0.200
128.317
1.202
371.314
76.595
-0.426
-0.218
-0.039
-0.004
0.004
0.005
0.003
0.001
0.000
0.
0.
0.
0.
0.
0.
0.
0.
0.
0.000
0.000
0.000
0.000
0.001
0.001
0.002
0.002
0.002
0.004
0.004
0.006
0.005
-0.004
-0.050
-0.341
-0.435
-0.384
3.469
429.047
22.510
168.294
111.355
282.846
44.285
0.995
0.011
75.196
10757.360
11.737
87.537
17309.529
4.529
-0.214
2.699
0.335
-0.596
-0.084
-0.006
0.003
0.005
0.003
0.001
0.000
0.
0.
0.
0.
0.
0.
0.
0.
0.
0.
0.
0.000
0.000
0.000
0.000
0.000
0.001
0.002
0.003
0.004
0.004
0.000
-0.012
-0.032
0.133
42.641
272.596
17.612
2274.927
79.620
39.374
663.584
3011.690
5.594
0.053
0.018
24.171
795.175
4.378
5.375
452.403
9.329
0.158
112.272
27.437
-0.431
-0.109
-0.016
-0.001
0.003
0.002
0.002
0.000
0.
0.
0.
0.
0.
0.
0.
0.
0.
0.
0.
0.
0.
0.
0.
0.000
0.001
0.002
0.002
0.002
-0.002
-0.014
-0.042
-0.062
1.040
5445.025
100023.906
1273.363
316.736
115.912
26.275
3.407
6.085
0.157
-0.025
-0.017
1.215
3.649
0.073
0.198
16.698
1236.412
33.469
1.204
0.413
-0.191
-0.052
-0.027
-0.009
0.000
0.002
0.002
0.001
0.000
0.
0.
0.
0.
0.
0.
0.
0.
0.
0.
0.
0.
0.
0.
0.000
0.001
0.002
0.002
-0.002
-0.010
-0.003
0.173
0.050
0.124
39.345
235.230
364.932
12.288
1.000
1.598
-0.377
0.008
0.333
-0.051
-0.077
0.029
-0.004
-0.076
9.633
1240.995
252.435
12.683
0.255
9.791
26.207
0.503
-0.030
-0.018
-0.002
0.002
0.002
0.001
0.000
0.
0.
0.
0.
0.
0.
0.
0.
0.
0.
0.
0.
0.
0.
0.001
0.001
0.002
0.001
-0.007
-0.007
3.063
143.214
42.391
5.051
0.022
0.289
0.494
-0.325
-0.308
197.351
0.819
12.936
46.108
0.879
0.651
44.157
22.960
0.193
11.780
2042.138
4338.545
7.617
0.448
2530.472
100021.664
10.079
-0.005
-0.024
-0.003
0.002
0.002
0.001
0.000
0.
0.
0.
0.
0.
0.
0.
0.
0.
0.
0.
0.
0.
0.000
0.001
0.002
0.002
0.
-0.014
-0.016
19.095
10182.005
100156.789
646.553
4.976
136.787
11412.877
5.116
6.051
7804.770
247.986
19.133
50.585
0.891
9.929
29887.424
4875.630
2.125
31.944
3922.672
100007.828
20.665
2.515
3870.422
4306.436
5.195
-0.015
-0.023
-0.002
0.003
0.002
0.001
0.
0.
0.
0.
0.
0.
0.
0.
0.
0.
0.
0.
0.
0.
0.000
0.001
0.002
0.002
-0.001
-0.035
-0.280
0.418
26.958
855.698
100049.648
397.211
792.381
100329.000
9.207
20.206
7132.432
95573.484
1617.359
24.463
0.118
3.364
310.116
103.462
1.617
1533.979
100006.188
110.226
0.485
1.759
1596.814
16411.496
2.340
-0.022
-0.016
0.001
0.003
0.002
0.001
0.
0.
0.
0.
0.
0.
0.
0.
0.
0.
0.
0.
0.
0.
0.000
0.001
0.002
0.003
-0.001
-0.075
-0.554
-0.433
-0.411
3.260
267.588
88.334
14.994
4.370
-0.059
1.010
11.108
8938.415
1082.489
235.149
0.308
0.711
255.597
2079.022
8.582
15.126
170.305
3.479
-0.080
-0.142
11.455
392.182
-0.071
-0.043
-0.007
0.004
0.005
0.003
0.001
0.
0.
0.
0.
0.
0.
0.
0.
0.
0.
0.
0.
0.
0.
0.000
0.001
0.002
0.004
0.001
-0.067
-0.561
-0.583
-0.494
0.055
4.582
205.484
39.170
0.128
-0.110
-0.331
-0.381
1.876
5.893
2361.496
7.100
0.592
1920.983
81874.609
16.108
-0.026
0.041
0.011
0.449
0.252
-0.417
-0.593
-0.541
-0.072
-0.001
0.006
0.005
0.003
0.001
0.
0.
0.
0.
0.
0.
0.
0.
0.
0.
0.
0.
0.
0.
0.000
0.001
0.002
0.005
0.004
-0.019
-0.203
-0.549
-0.419
0.785
9.965
9.994
3.183
-0.025
1.285
9.530
26.788
8.100
-0.442
0.115
-0.674
-0.231
5.177
14.697
0.435
-0.190
-0.178
-0.038
0.842
13.200
33.196
38.307
-0.579
-0.134
-0.002
0.006
0.005
0.003
0.001
0.000
0.
0.
0.
0.
0.
0.
0.
0.
0.
0.
0.
0.
0.
0.000
0.001
0.003
0.005
0.006
0.001
-0.023
-0.076
-0.410
-0.516
0.508
0.334
0.106
0.544
188.029
100018.477
100060.383
3030.501
24.601
50.063
0.856
0.664
0.418
0.775
-0.526
-0.530
-0.590
-0.407
0.240
15.496
4.974
0.157
-0.618
-0.092
-0.004
0.005
0.005
0.003
0.001
0.000
0.
0.
0.
0.
0.
0.
0.
0.
0.
0.
0.
0.
0.000
0.000
0.001
0.002
0.004
0.006
0.003
-0.017
-0.259
-0.563
-0.522
-0.428
-0.097
13.364
863.991
2760.905
8543.065
1325.511
100159.484
13866.877
100003.883
17.321
7.204
0.259
-0.411
-0.221
2676.245
221.169
-0.323
42.993
88.714
-0.069
-0.534
-0.186
-0.032
-0.010
0.000
0.003
0.002
0.001
0.001
0.
0.
0.
0.
0.
0.
0.
0.
0.
0.
0.
0.
0.000
0.000
0.001
0.002
0.004
0.005
0.003
-0.021
-0.314
-0.643
-0.480
-0.438
-0.379
75.069
100007.805
45342.176
7666.437
2546.400
15892.427
304.309
660.068
3.532
15.896
7.772
-0.420
2.026
89733.297
1860.698
2.405
2.498
-0.383
-0.683
-0.222
0.119
0.108
-0.012
-0.007
0.001
0.002
0.001
0.001
0.000
0.
0.
0.
0.
0.
0.
0.
0.
0.
0.
0.
0.000
0.000
0.001
0.002
0.003
0.005
0.003
-0.012
-0.108
-0.522
-0.534
-0.258
-0.364
-0.565
13.394
55.594
100007.648
10647.098
33977.914
6.340
0.229
-0.551
8.868
48.887
0.414
0.286
8.356
17.165
88.914
272.535
1.912
-0.149
-0.030
1.742
1.439
0.022
-0.012
-0.002
0.001
0.001
0.001
0.000
0.
0.
0.
0.
0.
0.
0.
0.
0.
0.
0.
0.000
0.000
0.001
0.002
0.003
0.004
0.003
-0.004
-0.024
-0.068
-0.087
-0.048
-0.071
-0.340
-0.523
0.870
33.343
10.539
5.663
-0.288
-0.632
-0.145
78.635
2588.257
7.156
0.165
0.117
1.299
1712.366
14984.992
59.261
4.683
0.169
0.761
0.600
-0.003
-0.014
-0.003
0.001
0.001
0.001
0.000
0.
0.
0.
0.
0.
0.
0.
0.
0.
0.
0.
0.
0.000
0.000
0.001
0.003
0.003
0.003
-0.001
-0.008
-0.018
-0.036
-0.045
-0.029
-0.033
-0.053
-0.010
0.046
0.117
3.821
-0.615
0.039
32.039
6194.383
698.561
4.198
7.203
7.215
0.212
7.733
31.648
7024.898
799.458
2.764
0.262
0.177
-0.018
-0.014
-0.002
0.002
0.001
0.001
0.000
0.
0.
0.
0.
0.
0.
0.
0.
0.
0.
0.
0.
0.
0.000
0.001
0.002
0.003
0.003
0.001
-0.004
-0.022
-0.084
-0.151
-0.079
-0.026
-0.015
0.150
0.482
17775.113
221.975
-0.487
1.530
93.464
100027.867
659.604
0.837
47.347
86.687
21.650
0.485
12.237
100001.078
3806.790
1.638
-0.056
-0.038
-0.021
-0.008
0.
0.002
0.001
0.001
0.000
0.
0.
0.
0.
0.
0.
0.
0.
0.
0.
0.
0.
0.
0.
0.000
0.001
0.002
0.003
0.002
-0.001
-0.020
-0.101
-0.200
-0.111
-0.032
-0.021
0.005
0.031
9.139
-0.049
-0.510
0.568
6.038
16.528
2.752
-0.078
11.418
3500.373
7086.513
7.405
0.257
10.365
4.679
0.016
-0.055
-0.032
-0.012
-0.002
0.002
0.002
0.001
0.000
0.
0.
0.
0.
0.
0.
0.
0.
0.
0.
0.
0.
0.
0.
0.
0.000
0.001
0.001
0.002
0.002
0.001
-0.007
-0.039
-0.078
-0.056
-0.027
-0.026
-0.041
-0.057
-0.160
-0.417
5.327
2.308
-0.035
0.865
-0.128
0.037
3.488
65.522
161.239
1.783
-0.059
-0.035
-0.022
-0.039
-0.031
-0.013
-0.003
0.001
0.002
0.001
0.001
0.000
0.
0.
0.
0.
0.
0.
0.
0.
0.
0.
0.
0.
0.
0.
0.
0.
0.000
0.001
0.002
0.002
0.001
-0.002
-0.010
-0.022
-0.022
-0.023
-0.031
-0.074
-0.249
-0.273
-0.594
140.733
35.791
-0.583
-0.208
0.651
22.609
48.628
31.156
0.526
-0.034
-0.042
-0.027
-0.021
-0.017
-0.009
-0.002
0.001
0.002
0.002
0.001
0.000
0.
0.
0.
0.
0.
0.
0.
0.
0.
0.
0.
0.
0.
0.
0.
0.
0.
0.
0.001
0.001
0.002
0.001
-0.002
-0.008
-0.012
-0.017
-0.021
-0.043
-0.319
-0.589
1.907
-0.384
-0.566
-0.488
-0.479
-0.487
4.674
271.185
44.307
77.804
0.916
-0.048
-0.018
-0.004
-0.002
-0.002
0.001
0.001
0.002
0.002
0.001
0.001
0.
0.
0.
0.
0.
0.
0.
0.
0.
0.
0.
0.
0.
0.
0.
0.
0.
0.
0.
0.001
0.001
0.001
0.001
-0.002
-0.008
-0.012
-0.015
-0.022
-0.057
-0.533
17.623
13076.710
13.631
-0.276
-0.224
-0.109
0.220
73.909
100003.852
442.120
0.331
-0.041
-0.024
-0.002
0.003
0.004
0.003
0.002
0.002
0.001
0.001
0.000
0.
0.
0.
0.
0.
0.
0.
0.
0.
0.
0.
0.
0.
0.
0.
0.
0.
0.
0.
0.
0.000
0.001
0.001
0.001
-0.001
-0.005
-0.010
-0.013
-0.021
-0.046
-0.399
0.726
247.528
1.863
-0.401
-0.079
-0.048
7.267
154.142
907.117
33.181
-0.042
-0.043
-0.008
0.003
0.004
0.004
0.003
0.002
0.001
0.001
0.000
0.
0.
0.
0.
0.
0.
0.
0.
0.
0.
0.
0.
0.
0.
0.
0.
0.
0.
0.
0.
0.
0.000
0.000
0.001
0.001
0.000
-0.002
-0.007
-0.015
-0.025
-0.042
-0.122
-0.537
-0.633
-0.605
-0.091
-0.051
-0.003
0.278
5.415
1.700
-0.125
-0.233
-0.041
-0.003
0.003
0.003
0.003
0.001
0.001
0.000
0.000
0.
0.
0.
0.
0.
0.
0.
0.
0.
0.
0.
0.
0.
0.
0.
0.
0.
0.
0.
0.
0.
0.
0.
0.000
0.001
0.001
0.001
-0.002
-0.011
-0.024
-0.035
-0.041
-0.056
-0.091
-0.128
-0.103
-0.056
0.029
0.338
-0.020
0.064
0.062
-0.150
-0.109
-0.021
0.000
0.003
0.002
0.001
0.000
0.000
0.
0.
0.
0.
0.
0.
0.
0.
0.
0.
0.
0.
0.
0.
0.
0.
0.
0.
0.
0.
0.
0.
0.
0.
0.
0.000
0.001
0.001
0.000
-0.006
-0.018
0.088
2.359
2.740
2.412
0.577
-0.047
-0.054
-0.046
-0.038
-0.026
-0.036
-0.034
-0.026
-0.021
-0.019
-0.004
0.001
0.002
0.001
0.000
0.
0.
0.
0.
0.
0.
0.
0.
0.
0.
0.
0.
0.
0.
0.
0.
0.
0.
0.
0.
0.
0.
0.
0.
0.
0.
0.
0.000
0.001
0.001
-0.001
-0.009
-0.018
3.705
1759.386
121.572
1012.684
696.269
1.595
-0.042
-0.027
-0.021
-0.022
-0.021
-0.018
-0.014
-0.009
-0.003
0.001
0.001
0.001
0.001
0.000
0.
0.
0.
0.
0.
0.
0.
0.
0.
0.
0.
0.
0.
0.
0.
0.
0.
0.
0.
0.
0.
0.
0.
0.
0.
0.
0.
0.000
0.000
0.000
-0.001
-0.008
-0.020
1.695
11707.102
21.965
1510.293
1096.977
0.992
-0.026
-0.011
-0.004
-0.004
-0.004
-0.004
-0.002
0.000
0.001
0.001
0.001
0.001
0.000
0.000
0.
0.
0.
0.
0.
0.
0.
0.
0.
0.
0.
0.
0.
0.
0.
0.
0.
0.
0.
0.
0.
0.
0.
0.
0.
0.
0.
0.000
0.000
0.000
0.000
-0.004
-0.016
-0.014
0.214
0.089
1.132
0.905
-0.012
-0.016
-0.003
0.002
0.002
0.001
0.001
0.001
0.001
0.001
0.001
0.001
0.000
0.000
0.
0.
0.
0.
0.
0.
0.
0.
0.
0.
0.
0.
0.
0.
0.
0.
0.
0.
0.
0.
0.
0.
0.
0.
0.
0.
0.
0.
0.
0.000
0.000
0.000
-0.001
-0.006
-0.016
-0.025
-0.031
-0.029
-0.023
-0.015
-0.005
0.001
0.002
0.002
0.002
0.002
0.001
0.001
0.001
0.001
0.000
0.000
0.
0.
0.
0.
0.
0.
0.
0.
0.
0.
0.
0.
0.
0.
0.
0.
0.
0.
0.
0.
0.
0.
0.
0.
0.
0.
0.
0.
0.
0.
0.000
0.000
0.001
0.000
-0.001
-0.003
-0.006
-0.009
-0.009
-0.007
-0.003
0.000
0.001
0.002
0.002
0.001
0.001
0.001
0.001
0.000
0.000
0.000
0.
0.
0.
0.
0.
0.
0.
0.
0.
0.
0.
0.
0.
0.
0.
0.
0.
0.
0.
0.
0.
0.
0.
0.
0.
0.
0.
0.
0.
0.
0.
0.
0.000
0.000
0.001
0.000
0.000
0.000
-0.001
-0.001
0.000
0.000
0.001
0.001
0.001
0.000
0.000
0.000
0.000
0.000
0.
0.
0.
0.
0.
0.
0.
0.
0.
0.
0.
0.
0.
0.
0.
0.
0.
0.
0.
0.
0.
0.
0.
0.
0.
0.
0.
0.
0.
0.
0.
0.
0.
0.
0.
0.
0.
0.
0.
0.
0.
0.
0.
0.
0.
0.
0.
0.
0.
0.
0.
0.
0.
0.
0.
0.
0.
0.
0.
0.
0.
0.
0.
0.
0.
0.
0.
0.
0.
0.
0.
0.
0.
0.
0.
0.
0.
0.
0.
0.
0.
0.
0.
0.
0.
0.
0.
0.
0.
0.
0.
0.000
0.000
0.000
0.000
0.
0.
0.
0.
0.
0.
0.
0.
0.
0.
0.
0.
0.
0.
0.
0.
0.
0.
0.
0.
0.
0.
0.
0.
0.
0.
0.
0.
0.
0.
0.
0.
0.
0.
0.
0.
0.
0.
0.
0.
0.
0.
0.
0.
0.
0.
0.
0.000
0.000
0.001
0.001
0.001
0.001
0.001
0.001
0.000
0.000
0.
0.
0.
0.
0.
0.
0.
0.
0.
0.
0.
0.
0.
0.
0.
0.
0.
0.
0.
0.
0.
0.
0.
0.
0.
0.
0.
0.
0.
0.
0.
0.
0.
0.
0.
0.
0.
0.
0.
0.
0.
0.000
0.000
0.001
0.001
0.001
0.002
0.002
0.002
0.002
0.002
0.001
0.001
0.000
0.
0.
0.
0.
0.
0.
0.
0.
0.
0.
0.
0.
0.
0.
0.
0.
0.
0.
0.
0.
0.
0.
0.
0.
0.
0.
0.
0.
0.
0.
0.
0.
0.
0.
0.
0.
0.
0.
0.
0.
0.000
0.001
0.001
0.001
0.002
0.002
0.002
0.002
0.002
0.002
0.002
0.001
0.001
0.000
0.
0.
0.
0.
0.
0.
0.
0.
0.
0.
0.
0.
0.
0.
0.
0.
0.
0.
0.
0.
0.
0.
0.
0.
0.
0.
0.
0.
0.
0.
0.
0.
0.
0.
0.
0.
0.
0.
0.000
0.001
0.001
0.001
0.001
0.000
-0.001
-0.001
-0.001
0.001
0.002
0.002
0.002
0.002
0.001
0.000
0.
0.
0.
0.
0.
0.000
0.000
0.000
0.000
0.000
0.000
0.
0.
0.
0.
0.
0.
0.
0.
0.
0.
0.
0.
0.
0.
0.
0.
0.
0.
0.
0.
0.
0.
0.
0.
0.
0.
0.000
0.001
0.001
0.001
-0.002
-0.010
-0.020
-0.018
-0.012
-0.007
-0.001
0.002
0.002
0.002
0.002
0.001
0.
0.
0.
0.000
0.001
0.001
0.001
0.001
0.000
0.000
0.000
0.000
0.
0.
0.
0.
0.
0.
0.
0.
0.
0.
0.
0.
0.
0.
0.
0.
0.
0.
0.
0.
0.
0.
0.
0.
0.000
0.001
0.001
0.001
0.000
-0.011
-0.058
-0.111
-0.023
-0.022
-0.020
-0.010
0.000
0.002
0.003
0.002
0.001
0.000
0.000
0.001
0.001
0.002
0.001
0.001
0.001
0.001
0.001
0.000
0.000
0.000
0.
0.
0.
0.
0.
0.
0.
0.
0.
0.
0.
0.
0.
0.
0.
0.
0.
0.
0.
0.
0.
0.
0.
0.000
0.001
0.001
0.001
-0.002
-0.023
-0.125
-0.118
0.998
0.837
-0.009
-0.022
-0.005
0.002
0.003
0.003
0.002
0.001
0.002
0.002
0.002
0.002
0.001
0.001
0.000
0.000
0.001
0.001
0.000
0.000
0.000
0.
0.
0.
0.
0.
0.
0.
0.
0.
0.
0.
0.
0.
0.
0.
0.
0.000
0.000
0.000
0.000
0.000
0.000
0.000
0.001
0.001
0.001
-0.001
-0.020
-0.089
8.488
3565.191
81.744
0.468
-0.025
-0.009
0.001
0.003
0.004
0.004
0.003
0.003
0.003
0.002
0.001
-0.001
-0.004
-0.005
-0.003
-0.001
0.000
0.001
0.000
0.000
0.000
0.
0.
0.
0.
0.
0.
0.
0.
0.
0.
0.
0.
0.
0.000
0.000
0.001
0.001
0.001
0.001
0.002
0.001
0.001
0.001
0.001
0.002
0.000
-0.009
-0.028
0.439
16.935
19.299
1.473
-0.025
-0.009
-0.001
0.003
0.004
0.005
0.004
0.004
0.003
0.001
-0.003
-0.021
-0.031
-0.020
-0.010
-0.007
-0.002
0.001
0.001
0.000
0.000
0.
0.
0.
0.
0.
0.
0.
0.
0.
0.
0.
0.
0.000
0.000
0.001
0.002
0.002
0.003
0.003
0.003
0.002
0.002
0.002
0.002
0.002
0.002
-0.002
-0.012
-0.018
0.024
0.023
-0.024
-0.020
-0.009
-0.004
0.
0.003
0.004
0.004
0.003
0.
-0.006
-0.016
-0.233
-0.449
-0.118
-0.009
-0.009
-0.004
0.000
0.001
0.001
0.000
0.
0.
0.
0.
0.
0.
0.
0.
0.
0.
0.
0.000
0.000
0.001
0.002
0.002
0.003
0.002
0.002
0.002
0.003
0.003
0.002
0.002
0.003
0.003
0.002
0.000
-0.007
-0.013
-0.016
-0.016
-0.011
-0.010
-0.008
-0.004
-0.001
-0.001
-0.004
-0.007
-0.012
-0.023
-0.016
0.080
4.644
0.147
0.084
-0.014
-0.005
0.002
0.002
0.002
0.001
0.000
0.
0.
0.
0.
0.
0.
0.
0.
0.
0.
0.000
0.001
0.002
0.003
0.002
-0.004
-0.016
-0.020
-0.010
-0.003
0.000
0.001
0.002
0.003
0.003
0.004
0.004
0.002
-0.001
-0.006
-0.009
-0.010
-0.013
-0.012
-0.011
-0.012
-0.017
-0.019
-0.021
-0.028
-0.041
10.320
3629.201
100002.367
3.786
-0.211
-0.022
-0.005
0.003
0.004
0.002
0.002
0.000
0.000
0.
0.
0.
0.
0.
0.
0.
0.
0.
0.001
0.002
0.003
0.002
-0.005
-0.050
-0.218
-0.284
-0.113
-0.034
-0.018
-0.011
-0.004
0.001
0.003
0.004
0.005
0.003
-0.003
-0.007
-0.011
-0.014
-0.019
-0.019
-0.024
-0.032
-0.033
0.038
0.582
0.148
-0.062
0.254
178.661
2084.194
0.370
-0.248
-0.023
-0.003
0.003
0.004
0.003
0.002
0.001
0.000
0.000
0.
0.
0.
0.
0.
0.
0.
0.000
0.001
0.002
0.003
0.000
-0.021
-0.178
-0.459
-0.619
-0.523
-0.097
-0.039
-0.026
-0.017
-0.006
0.002
0.004
0.004
0.000
-0.005
0.036
0.268
0.046
-0.026
-0.034
-0.041
-0.040
0.175
2.365
26.406
4.002
-0.207
-0.612
-0.552
-0.600
-0.564
-0.098
-0.048
-0.015
-0.001
0.002
0.002
0.002
0.002
0.001
0.000
0.
0.
0.
0.
0.
0.
0.
0.001
0.002
0.003
0.002
-0.003
-0.028
-0.095
-0.263
0.008
9.100
3.146
0.988
0.723
0.008
-0.014
-0.001
0.004
0.004
-0.004
-0.004
1.544
22.356
2.481
-0.022
-0.050
-0.020
0.194
5.225
113.190
18.366
1.803
-0.555
1.661
0.151
-0.332
0.339
-0.367
-0.324
-0.064
-0.015
-0.004
0.001
0.002
0.002
0.001
0.000
0.
0.
0.
0.
0.
0.
0.
0.001
0.002
0.002
0.001
-0.006
-0.029
-0.046
0.495
28.670
100004.219
1618.251
485.230
54.728
0.557
-0.018
-0.004
0.004
0.004
-0.008
-0.010
1.679
26.718
3.504
0.012
-0.058
0.994
9.410
77.444
100034.539
598.176
0.216
-0.411
493.569
161.455
78.152
399.744
4.966
3.865
0.399
-0.018
-0.018
-0.003
0.001
0.002
0.001
0.001
0.000
0.
0.
0.
0.
0.
0.
0.000
0.002
0.002
0.001
-0.008
-0.035
-0.058
0.454
55.470
19589.236
9422.685
100027.984
54.449
0.443
-0.019
-0.004
0.004
0.003
-0.012
-0.029
0.404
78.904
659.695
4.009
-0.060
20.756
1604.647
100043.117
13945.955
170.493
-0.437
-0.613
7.455
132.370
3259.863
11563.721
470.266
29538.057
54.617
-0.067
-0.093
-0.010
0.000
0.002
0.001
0.001
0.000
0.
0.
0.
0.
0.
0.
0.000
0.002
0.002
0.001
-0.007
-0.029
-0.056
-0.063
1.540
3.930
27.037
99.769
1.654
-0.011
-0.019
-0.003
0.004
0.000
-0.020
-0.047
0.639
1111.022
81822.742
18.576
-0.528
3.921
110.216
7883.962
120.549
0.175
140.698
1274.865
1.877
28.377
6218.144
41.683
259.933
82132.836
100070.375
7.943
-0.365
-0.023
0.000
0.002
0.002
0.001
0.000
0.
0.
0.
0.
0.
0.
0.000
0.001
0.002
0.001
-0.004
-0.018
-0.039
-0.132
-0.487
-0.606
-0.372
0.011
-0.028
-0.026
-0.013
-0.002
0.000
-0.008
-0.032
-0.045
0.985
54.501
4893.138
96.162
28.450
-0.590
0.132
1.374
0.227
-0.495
5804.936
100440.977
247.629
0.815
2.372
-0.140
0.749
131.580
17309.426
5.280
-0.458
-0.023
0.001
0.002
0.002
0.001
0.
0.
0.
0.
0.
0.
0.
0.000
0.000
0.001
0.002
0.000
-0.006
-0.017
-0.045
-0.133
-0.187
-0.090
-0.033
-0.020
-0.012
-0.006
-0.003
-0.005
-0.018
-0.022
-0.023
5.076
36.632
4104.644
8956.633
352.662
-0.425
-0.276
-0.040
-0.070
-0.436
3.393
2013.376
1089.591
6.049
22.659
0.659
-0.508
-0.395
-0.525
-0.576
-0.139
-0.008
0.002
0.002
0.001
0.001
0.
0.
0.
0.
0.
0.
0.
0.000
0.000
0.001
0.001
0.001
0.000
-0.002
-0.006
-0.012
-0.015
-0.009
-0.005
-0.003
-0.002
-0.001
-0.003
-0.020
-0.008
2.706
1.203
0.777
7.201
37.310
33.167
0.312
-0.257
-0.094
-0.040
-0.046
0.979
105.429
100046.148
100084.469
3227.843
100008.703
405.068
28.438
-0.015
-0.198
-0.093
-0.016
0.002
0.004
0.003
0.001
0.001
0.
0.
0.
0.
0.
0.
0.
0.
0.000
0.000
0.001
0.001
0.002
0.002
0.002
0.002
0.003
0.003
0.003
0.003
0.003
0.003
-0.005
-0.112
-0.074
38.925
21.348
-0.334
-0.183
505.324
42.396
0.130
0.202
0.564
-0.038
-0.051
7.416
7022.031
1385.578
504.580
100044.195
1073.872
100018.773
1715.904
0.597
-0.043
-0.016
0.002
0.005
0.005
0.002
0.001
0.000
0.
0.
0.
0.
0.
0.
0.
0.
0.
0.000
0.000
0.001
0.001
0.002
0.003
0.003
0.004
0.004
0.004
0.005
0.006
0.006
-0.007
-0.227
-0.460
4466.001
2083.432
-0.449
-0.517
333.883
14243.000
9.062
142.857
1533.994
5.365
0.032
71.569
100027.938
1246.819
1.240
4.640
8.064
505.309
44.244
980.220
0.614
-0.012
0.004
0.007
0.005
0.003
0.001
0.
0.
0.
0.
0.
0.
0.
0.
0.
0.
0.
0.000
0.000
0.000
0.001
0.001
0.002
0.002
0.003
0.004
0.005
0.007
0.006
-0.004
-0.126
-0.615
2.929
0.267
-0.083
8.003
47.746
100082.906
1676.428
5038.387
100003.055
24.163
0.110
79.994
10884.225
70.736
-0.462
-0.668
1.108
50.082
147.999
117.237
-0.075
-0.020
0.004
0.006
0.005
0.003
0.001
0.000
0.
0.
0.
0.
0.
0.
0.
0.
0.
0.
0.
0.
0.000
0.000
0.000
0.000
0.001
0.002
0.003
0.005
0.006
0.004
-0.005
-0.040
-0.154
3.134
12.235
41.662
55489.055
19629.199
11045.882
3654.441
39173.078
44.440
0.877
0.599
919.723
71042.305
21.960
-0.526
-0.637
-0.534
-0.303
-0.454
-0.400
-0.391
-0.044
-0.001
0.005
0.004
0.003
0.001
0.000
0.
0.
0.
0.
0.
0.
0.
0.
0.
0.
0.
0.
0.
0.
0.
0.000
0.001
0.002
0.003
0.003
0.000
-0.007
-0.021
-0.047
0.153
50.313
484.675
100023.625
2161.403
100175.648
4500.930
7.785
11.766
0.327
-0.059
0.253
142.081
2139.494
6.652
-0.236
-0.205
0.522
-0.051
-0.473
-0.433
-0.130
-0.039
-0.015
0.000
0.003
0.003
0.002
0.001
0.
0.
0.
0.
0.
0.
0.
0.
0.
0.
0.
0.
0.
0.
0.
0.001
0.001
0.002
0.002
-0.002
-0.009
0.026
0.352
0.022
-0.101
3.346
66.021
17121.051
71.457
2090.719
100002.984
4.207
1.184
3.991
0.129
0.214
82.509
1.088
0.014
0.066
3.202
10.503
0.575
-0.093
6.797
14.092
-0.009
-0.029
-0.007
0.002
0.003
0.002
0.001
0.
0.
0.
0.
0.
0.
0.
0.
0.
0.
0.
0.
0.
0.
0.
0.001
0.002
0.002
0.001
-0.008
-0.003
6.688
659.179
36.650
0.100
-0.192
0.631
2.733
-0.274
-0.212
3.851
0.333
1235.325
39163.066
12.017
0.996
1094.223
3.481
-0.021
0.536
245.071
15055.561
18.932
0.087
17.472
60.370
0.619
-0.032
-0.012
0.001
0.004
0.002
0.001
0.
0.
0.
0.
0.
0.
0.
0.
0.
0.
0.
0.
0.
0.
0.000
0.001
0.002
0.002
-0.002
-0.021
0.003
54.863
100036.313
758.572
3.831
-0.239
11.070
554.372
0.111
-0.414
3.411
23.252
2186.222
52316.086
12.861
20.894
100316.672
1537.799
0.788
2.409
126.982
1171.621
8.828
1.754
1112.000
1116.458
1.920
-0.027
-0.012
0.002
0.004
0.003
0.001
0.
0.
0.
0.
0.
0.
0.
0.
0.
0.
0.
0.
0.
0.
0.000
0.001
0.002
0.003
-0.004
-0.062
-0.346
3.182
88.254
25.831
877.701
3.668
35.698
2083.095
1.094
-0.335
7.513
940.481
100112.891
112.953
1.390
14.740
18481.004
980.202
1.455
16.333
206.261
7.127
0.170
1.289
538.085
486.866
1.194
-0.043
-0.010
0.003
0.004
0.003
0.001
0.
0.
0.
0.
0.
0.
0.
0.
0.
0.
0.
0.
0.
0.
0.000
0.002
0.003
0.003
-0.005
-0.154
-0.184
7575.784
1652.859
2.165
148.832
0.456
-0.587
-0.301
-0.277
-0.154
2.489
301.186
82.508
121.001
4.068
8.089
70415.539
8178.597
4.350
1.191
5.754
0.647
1.042
0.072
0.701
0.432
-0.492
-0.154
-0.016
0.003
0.005
0.004
0.002
0.000
0.
0.
0.
0.
0.
0.
0.
0.
0.
0.
0.
0.
0.
0.001
0.002
0.003
0.004
-0.004
-0.176
-0.457
1439.174
439.574
-0.147
1.379
3.576
-0.603
-0.188
-0.098
-0.097
-0.068
0.661
0.391
1.768
-0.243
0.711
343.010
3019.562
5.875
0.324
0.581
10.759
224.916
6.205
-0.576
-0.648
-0.596
-0.350
-0.026
0.004
0.005
0.003
0.002
0.000
0.
0.
0.
0.
0.
0.
0.
0.
0.
0.
0.
0.
0.000
0.001
0.002
0.004
0.005
0.002
-0.059
-0.587
-0.624
-0.495
-0.234
-0.008
-0.442
-0.554
-0.132
0.005
0.261
0.666
0.214
-0.421
-0.671
-0.467
-0.103
2.442
5.742
0.188
0.724
1.013
9.081
171.248
10.348
-0.024
-0.614
-0.527
-0.204
-0.017
0.004
0.005
0.004
0.002
0.001
0.000
0.
0.
0.
0.
0.
0.
0.
0.
0.
0.
0.000
0.000
0.001
0.002
0.004
0.005
0.003
-0.015
-0.065
-0.188
-0.382
-0.548
-0.598
-0.167
-0.138
-0.066
1.591
11.006
20.055
7.244
1.366
1.890
-0.026
-0.093
-0.084
-0.139
-0.469
-0.247
-0.266
0.152
3.554
7.493
0.436
-0.428
-0.193
-0.051
-0.012
0.001
0.004
0.003
0.002
0.001
0.000
0.
0.
0.
0.
0.
0.
0.
0.
0.
0.
0.000
0.000
0.001
0.002
0.003
0.005
0.000
-0.026
-0.080
-0.353
35.197
7573.930
5.401
-0.489
-0.254
0.212
7.674
10.345
7.766
66.967
31.407
59.360
0.806
0.063
-0.100
-0.195
-0.430
199.914
16.232
33.670
3092.155
13.895
-0.381
-0.027
0.280
0.029
-0.014
-0.007
0.002
0.003
0.002
0.001
0.000
0.
0.
0.
0.
0.
0.
0.
0.
0.
0.
0.000
0.000
0.001
0.002
0.003
0.004
0.002
-0.017
-0.058
-0.507
56.104
9929.133
2.711
-0.305
-0.590
2.426
14.500
24.433
25.409
51.503
7.514
7.709
0.137
0.294
0.865
42.386
16.143
4313.114
25865.975
957.510
9364.526
11.877
-0.217
1.831
18.302
9.379
0.129
-0.013
-0.002
0.002
0.002
0.001
0.000
0.
0.
0.
0.
0.
0.
0.
0.
0.
0.
0.000
0.000
0.001
0.002
0.003
0.004
0.003
-0.006
-0.033
-0.309
-0.522
-0.237
-0.176
-0.170
-0.646
-0.593
1.833
77.124
45.325
54.692
0.460
-0.423
-0.309
0.436
10.516
2148.291
292.594
1856.959
11588.295
70454.430
518.330
6.218
0.235
4.165
4827.515
1913.485
1.659
-0.018
-0.006
0.001
0.002
0.001
0.000
0.
0.
0.
0.
0.
0.
0.
0.
0.
0.
0.000
0.000
0.001
0.002
0.003
0.004
0.003
-0.001
-0.017
-0.055
-0.150
-0.167
-0.073
-0.055
-0.155
-0.243
0.031
1.607
0.790
0.063
-0.621
1.154
-0.261
132.145
11384.866
11559.724
16.268
7.903
5.347
2158.688
25999.260
60610.543
33.496
2.452
334.753
160.199
0.875
-0.018
-0.008
0.001
0.001
0.001
0.000
0.
0.
0.
0.
0.
0.
0.
0.
0.
0.
0.000
0.000
0.000
0.001
0.002
0.003
0.004
0.000
-0.010
-0.025
-0.058
-0.204
-0.372
-0.188
-0.054
0.150
8.377
12.975
117.184
440.007
3.257
19956.727
322.718
362.308
1676.813
600.018
3.244
-0.106
0.035
9.271
461.391
100119.148
81.686
2.013
272.042
99.668
0.396
-0.019
-0.006
0.001
0.001
0.001
0.000
0.
0.
0.
0.
0.
0.
0.
0.
0.
0.
0.
0.000
0.000
0.001
0.002
0.003
0.003
0.002
-0.005
-0.024
-0.145
-0.570
-0.622
-0.567
-0.138
0.935
186.929
171.903
17468.686
100002.820
2.904
864.954
100016.469
2643.565
77.759
0.849
0.051
10.676
30.709
0.704
3.764
406.257
91.596
0.367
1.087
0.708
-0.012
-0.014
-0.002
0.002
0.001
0.001
0.000
0.
0.
0.
0.
0.
0.
0.
0.
0.
0.
0.
0.
0.000
0.000
0.001
0.002
0.003
0.002
-0.002
-0.018
-0.154
-0.449
-0.478
-0.563
-0.229
0.113
6.674
6.229
2.610
30.469
-0.168
6.326
429.842
53.327
0.829
-0.389
34.119
2814.567
100001.820
15.123
0.060
1.987
0.977
-0.049
-0.055
-0.038
-0.020
-0.006
0.001
0.002
0.001
0.001
0.
0.
0.
0.
0.
0.
0.
0.
0.
0.
0.
0.
0.
0.
0.
0.000
0.001
0.002
0.002
0.001
-0.006
-0.045
-0.294
-0.478
-0.582
-0.138
-0.057
-0.028
0.041
0.364
0.638
1313.125
256.299
11.741
15.199
1.279
1.284
1382.497
34080.598
606.608
3.260
-0.051
-0.039
-0.040
-0.043
-0.034
-0.020
-0.007
0.
0.002
0.002
0.001
0.000
0.
0.
0.
0.
0.
0.
0.
0.
0.
0.
0.
0.
0.
0.
0.
0.000
0.001
0.001
0.002
0.002
-0.002
-0.013
-0.060
-0.140
-0.082
-0.036
0.202
0.295
2.336
30.667
5.096
100030.711
15041.164
-0.441
1.286
19959.641
2153.537
40580.199
10769.233
2.510
-0.110
-0.048
-0.018
-0.013
-0.011
-0.007
-0.003
0.000
0.002
0.002
0.001
0.000
0.
0.
0.
0.
0.
0.
0.
0.
0.
0.
0.
0.
0.
0.
0.
0.
0.
0.001
0.001
0.002
0.001
-0.002
-0.012
-0.023
0.061
0.773
0.263
2.294
3.012
2.499
103.159
55.968
6.797
0.575
-0.420
-0.458
530.228
100035.359
3882.927
885.543
2.120
-0.104
-0.025
-0.001
0.002
0.002
0.002
0.002
0.002
0.002
0.001
0.000
0.000
0.
0.
0.
0.
0.
0.
0.
0.
0.
0.
0.
0.
0.
0.
0.
0.
0.
0.000
0.001
0.001
0.001
-0.002
-0.012
-0.019
0.083
0.954
0.270
0.447
0.321
55.630
101534.180
843.393
1.296
-0.194
-0.153
2.183
114.595
10201.872
119.907
0.396
-0.058
-0.037
-0.005
0.004
0.005
0.004
0.003
0.002
0.002
0.001
0.001
0.000
0.
0.
0.
0.
0.
0.
0.
0.
0.
0.
0.
0.
0.
0.
0.
0.
0.
0.
0.000
0.000
0.001
0.001
-0.001
-0.008
-0.018
-0.017
0.012
-0.021
-0.056
-0.248
1.456
1446.880
10.487
16.800
1.543
0.702
100039.211
100020.547
649.299
13.005
-0.556
-0.128
-0.013
0.002
0.005
0.004
0.003
0.002
0.001
0.001
0.000
0.
0.
0.
0.
0.
0.
0.
0.
0.
0.
0.
0.
0.
0.
0.
0.
0.
0.
0.
0.
0.
0.000
0.000
0.001
0.000
-0.003
-0.010
-0.018
-0.028
-0.046
-0.064
-0.101
0.442
0.934
10.144
83.643
6.165
48.097
8.438
698.600
668.064
30.439
-0.543
-0.220
-0.012
0.003
0.004
0.003
0.001
0.001
0.000
0.000
0.
0.
0.
0.
0.
0.
0.
0.
0.
0.
0.
0.
0.
0.
0.
0.
0.
0.
0.
0.
0.
0.
0.000
0.000
0.001
0.001
0.000
-0.005
-0.018
-0.034
-0.044
0.033
0.156
8.275
16.381
1.640
1.810
39.138
9543.149
15.315
19.332
14.173
0.343
-0.368
-0.117
-0.006
0.002
0.002
0.001
0.000
0.
0.
0.
0.
0.
0.
0.
0.
0.
0.
0.
0.
0.
0.
0.
0.
0.
0.
0.
0.
0.
0.
0.
0.
0.
0.
0.000
0.001
0.001
0.
-0.008
-0.021
0.554
6.094
57.342
39.736
2.276
1.822
0.139
-0.022
0.190
1.629
0.756
0.557
0.032
-0.220
-0.146
-0.023
-0.001
0.002
0.001
0.001
0.000
0.
0.
0.
0.
0.
0.
0.
0.
0.
0.
0.
0.
0.
0.
0.
0.
0.
0.
0.
0.
0.
0.
0.
0.
0.
0.
0.000
0.001
0.001
-0.001
-0.011
-0.007
707.710
55578.406
100295.141
52521.016
241.982
12.063
-0.053
-0.047
-0.039
-0.031
-0.026
-0.022
-0.026
-0.034
-0.015
-0.002
0.001
0.001
0.001
0.000
0.
0.
0.
0.
0.
0.
0.
0.
0.
0.
0.
0.
0.
0.
0.
0.
0.
0.
0.
0.
0.
0.
0.
0.
0.
0.
0.
0.000
0.000
0.001
-0.001
-0.009
-0.020
3.346
974.910
409.679
517.974
246.302
2.726
-0.040
-0.021
-0.012
-0.011
-0.011
-0.009
-0.007
-0.003
0.000
0.000
0.001
0.001
0.000
0.000
0.
0.
0.
0.
0.
0.
0.
0.
0.
0.
0.
0.
0.
0.
0.
0.
0.
0.
0.
0.
0.
0.
0.
0.
0.
0.
0.
0.000
0.000
0.000
0.000
-0.004
-0.016
-0.006
0.309
0.380
0.791
0.510
-0.026
-0.021
-0.005
0.
0.000
0.000
0.
0.000
0.001
0.001
0.001
0.001
0.001
0.000
0.
0.
0.
0.
0.
0.
0.
0.
0.
0.
0.
0.
0.
0.
0.
0.
0.
0.
0.
0.
0.
0.
0.
0.
0.
0.
0.
0.
0.
0.000
0.001
0.000
-0.001
-0.007
-0.016
-0.025
-0.031
-0.031
-0.026
-0.017
-0.006
0.000
0.002
0.002
0.002
0.002
0.001
0.001
0.001
0.001
0.000
0.000
0.
0.
0.
0.
0.
0.
0.
0.
0.
0.
0.
0.
0.
0.
0.
0.
0.
0.
0.
0.
0.
0.
0.
0.
0.
0.
0.
0.
0.
0.
0.000
0.000
0.001
0.000
-0.001
-0.003
-0.007
-0.010
-0.010
-0.007
-0.003
0.000
0.002
0.002
0.002
0.001
0.001
0.001
0.001
0.001
0.000
0.000
0.
0.
0.
0.
0.
0.
0.
0.
0.
0.
0.
0.
0.
0.
0.
0.
0.
0.
0.
0.
0.
0.
0.
0.
0.
0.
0.
0.
0.
0.
0.
0.
0.000
0.001
0.001
0.001
0.000
0.000
-0.001
-0.001
0.000
0.001
0.001
0.001
0.001
0.001
0.000
0.000
0.000
0.000
0.
0.
0.
0.
0.
0.
0.
0.
0.
0.
0.
0.
0.
0.
0.
0.
0.
0.
0.
0.
0.
0.
0.
0.
0.
0.
0.
0.
0.
0.
0.
0.
0.
0.
0.
0.
0.
0.
0.
0.000
0.000
0.
0.
0.
0.
0.
0.
0.
0.
0.
0.
0.
0.
0.
0.
0.
0.
0.
0.
0.
0.
0.
0.
0.
0.
0.
0.
0.
0.
0.
0.
0.
0.
0.
0.
0.
0.
0.
0.
0.
0.
0.
0.
0.
0.
0.
0.
0.
0.
0.000
0.000
0.000
0.001
0.001
0.001
0.001
0.000
0.000
0.000
0.
0.
0.
0.
0.
0.
0.
0.
0.
0.
0.
0.
0.
0.
0.
0.
0.
0.
0.
0.
0.
0.
0.
0.
0.
0.
0.
0.
0.
0.
0.
0.
0.
0.
0.
0.
0.
0.
0.
0.
0.
0.
0.000
0.000
0.001
0.001
0.002
0.002
0.002
0.002
0.001
0.001
0.000
0.000
0.000
0.
0.
0.
0.
0.
0.
0.
0.
0.
0.
0.
0.
0.
0.
0.
0.
0.
0.
0.
0.
0.
0.
0.
0.
0.
0.
0.
0.
0.
0.
0.
0.
0.
0.
0.
0.
0.
0.
0.
0.000
0.001
0.001
0.001
0.002
0.002
0.002
0.003
0.002
0.002
0.002
0.001
0.001
0.000
0.000
0.
0.
0.
0.
0.
0.
0.
0.
0.
0.
0.
0.
0.
0.
0.
0.
0.
0.
0.
0.
0.
0.
0.
0.
0.
0.
0.
0.
0.
0.
0.
0.
0.
0.
0.
0.
0.
0.000
0.001
0.001
0.002
0.002
0.002
0.001
0.002
0.002
0.003
0.003
0.003
0.003
0.002
0.001
0.000
0.000
0.
0.
0.
0.
0.
0.
0.
0.
0.
0.
0.
0.
0.
0.
0.
0.
0.
0.
0.
0.
0.
0.
0.
0.
0.
0.
0.
0.
0.
0.
0.
0.
0.
0.
0.
0.
0.000
0.001
0.002
0.001
0.000
-0.004
-0.007
-0.005
-0.003
-0.001
0.002
0.003
0.003
0.003
0.002
0.001
0.000
0.
0.
0.
0.000
0.000
0.000
0.000
0.000
0.000
0.000
0.
0.
0.
0.
0.
0.
0.
0.
0.
0.
0.
0.
0.
0.
0.
0.
0.
0.
0.
0.
0.
0.
0.
0.
0.
0.000
0.001
0.001
0.001
0.000
-0.012
-0.061
-0.106
-0.046
-0.018
-0.015
-0.006
0.001
0.004
0.004
0.002
0.001
0.000
0.000
0.000
0.001
0.001
0.001
0.001
0.001
0.001
0.000
0.000
0.000
0.000
0.
0.
0.
0.
0.
0.
0.
0.
0.
0.
0.
0.
0.
0.
0.
0.
0.
0.
0.
0.
0.
0.
0.
0.000
0.001
0.001
0.001
-0.005
-0.068
-0.479
-0.395
0.090
0.060
-0.023
-0.019
-0.005
0.002
0.004
0.003
0.002
0.001
0.001
0.001
0.002
0.002
0.002
0.001
0.001
0.001
0.001
0.001
0.000
0.000
0.000
0.
0.
0.
0.
0.
0.
0.
0.
0.
0.
0.
0.
0.
0.
0.
0.
0.
0.
0.
0.
0.
0.
0.000
0.001
0.001
0.001
-0.010
-0.146
-0.605
0.659
23.937
13.543
0.175
-0.027
-0.013
0.000
0.004
0.004
0.003
0.003
0.003
0.002
0.002
0.002
0.001
0.000
0.000
0.000
0.000
0.001
0.001
0.000
0.000
0.
0.
0.
0.
0.
0.
0.
0.
0.
0.
0.
0.
0.
0.
0.
0.
0.000
0.000
0.000
0.000
0.000
0.000
0.000
0.001
0.001
0.001
-0.007
-0.096
-0.552
2.997
22099.244
16456.701
2.594
-0.031
-0.022
-0.005
0.002
0.004
0.005
0.005
0.004
0.003
0.002
0.000
-0.003
-0.007
-0.008
-0.006
-0.003
0.000
0.001
0.001
0.000
0.000
0.
0.
0.
0.
0.
0.
0.
0.
0.
0.
0.
0.
0.
0.000
0.000
0.001
0.001
0.001
0.001
0.002
0.002
0.001
0.002
0.002
0.002
-0.002
-0.027
-0.129
0.623
326.640
419.715
10.827
-0.042
-0.030
-0.011
-0.003
0.003
0.005
0.005
0.004
0.001
-0.002
-0.009
-0.017
-0.025
-0.004
-0.006
-0.007
-0.004
0.000
0.001
0.001
0.000
0.
0.
0.
0.
0.
0.
0.
0.
0.
0.
0.
0.
0.000
0.001
0.001
0.002
0.002
0.003
0.003
0.003
0.003
0.003
0.003
0.002
0.003
0.002
-0.004
-0.019
-0.019
0.174
0.172
-0.033
-0.046
-0.027
-0.015
-0.010
-0.003
0.003
0.002
-0.002
-0.012
-0.026
-0.033
-0.028
0.322
7.097
1.884
0.012
-0.006
0.000
0.002
0.001
0.000
0.000
0.
0.
0.
0.
0.
0.
0.
0.
0.
0.
0.000
0.001
0.001
0.002
0.002
0.003
0.003
0.002
0.003
0.003
0.003
0.003
0.004
0.004
0.004
0.003
-0.001
-0.012
-0.023
-0.035
-0.043
-0.036
-0.017
-0.011
-0.013
-0.011
-0.007
-0.012
-0.027
-0.045
-0.082
-0.027
0.448
13.566
1713.460
83.510
0.205
-0.006
0.000
0.003
0.002
0.001
0.000
0.000
0.
0.
0.
0.
0.
0.
0.
0.
0.
0.001
0.001
0.002
0.003
0.002
0.000
-0.005
-0.007
-0.005
-0.001
0.001
0.002
0.003
0.004
0.005
0.006
0.005
0.
-0.014
-0.035
-0.046
-0.042
-0.027
-0.010
-0.017
-0.026
-0.030
-0.037
-0.043
-0.023
0.009
1.256
123.352
10066.516
371.006
14.327
0.069
-0.008
0.
0.003
0.002
0.001
0.001
0.000
0.
0.
0.
0.
0.
0.
0.
0.
0.000
0.001
0.002
0.003
0.002
-0.002
-0.015
-0.041
-0.052
-0.040
-0.025
-0.015
-0.008
-0.002
0.003
0.005
0.007
0.006
-0.001
-0.023
-0.058
-0.064
-0.053
-0.040
-0.026
-0.035
-0.043
-0.029
0.836
16.379
3.122
0.949
3.900
9.230
1299.978
91.148
0.218
-0.024
-0.011
-0.001
0.002
0.002
0.002
0.001
0.000
0.000
0.
0.
0.
0.
0.
0.
0.
0.000
0.001
0.002
0.003
0.000
-0.011
-0.045
-0.120
-0.003
-0.067
-0.061
-0.035
-0.017
-0.012
-0.004
0.004
0.006
0.005
-0.005
-0.021
0.426
4.017
0.655
-0.046
-0.053
-0.039
0.835
5.842
69.753
100002.445
598.186
1.247
3.140
0.667
0.676
0.007
-0.086
-0.043
-0.021
-0.009
-0.003
0.000
0.001
0.001
0.001
0.000
0.
0.
0.
0.
0.
0.
0.
0.001
0.002
0.003
0.002
-0.002
-0.020
-0.062
-0.041
11.975
3.091
0.575
5.034
5.781
0.139
-0.009
0.000
0.005
0.003
-0.007
0.063
54.562
60602.480
142.066
0.114
-0.050
1.830
39.724
940.440
100028.727
6450.038
122.753
1.685
-0.402
-0.423
0.676
0.375
-0.119
-0.052
-0.032
-0.021
-0.012
-0.005
0.000
0.001
0.001
0.000
0.000
0.
0.
0.
0.
0.
0.
0.001
0.002
0.003
0.002
-0.003
-0.025
-0.058
0.581
105.215
755.681
33.274
11543.011
25698.203
4.669
-0.009
-0.003
0.005
0.002
-0.012
0.068
71.618
100059.539
183.929
0.329
0.100
67.688
3439.729
153.479
13949.606
117.280
1.882
431.065
0.093
20.606
365.599
734.910
16.367
1.720
0.008
-0.032
-0.024
-0.012
-0.003
0.001
0.001
0.000
0.000
0.
0.
0.
0.
0.
0.
0.001
0.002
0.003
0.003
-0.002
-0.022
-0.056
0.826
1914.768
100072.039
54.468
3081.629
5444.952
3.278
-0.016
-0.006
0.004
0.001
-0.019
-0.016
12.016
11589.133
763.692
3.833
0.151
234.558
100123.828
578.260
227.440
17.913
-0.436
1.735
1.850
74.744
2187.661
39289.129
100012.672
259.177
1.207
-0.120
-0.042
-0.017
-0.004
0.001
0.001
0.000
0.000
0.
0.
0.
0.
0.
0.
0.000
0.002
0.003
0.003
-0.001
-0.014
-0.056
-0.015
185.215
3068.471
2.310
4.318
2.148
0.031
-0.028
-0.011
0.000
-0.003
-0.029
-0.051
1.604
583.107
17138.945
13.988
-0.163
26.132
2686.198
90.170
7.796
-0.435
-0.470
0.637
3.722
2439.711
11.597
70.009
25700.047
105.205
4.146
-0.329
-0.152
-0.019
-0.003
0.001
0.001
0.001
0.000
0.
0.
0.
0.
0.
0.
0.000
0.001
0.002
0.003
0.001
-0.005
-0.034
-0.254
0.533
10.112
-0.576
-0.182
-0.052
-0.042
-0.026
-0.013
-0.009
-0.012
-0.036
2.144
621.832
444.670
100016.797
119.728
-0.397
-0.266
0.703
0.504
2.313
0.395
3.462
17.372
0.373
14.810
3.191
-0.163
2.313
0.265
2.168
-0.551
-0.193
-0.013
0.000
0.001
0.001
0.001
0.000
0.
0.
0.
0.
0.
0.
0.000
0.000
0.002
0.002
0.002
0.001
-0.009
-0.091
-0.480
-0.622
-0.306
-0.064
-0.037
-0.028
-0.021
-0.016
-0.013
0.035
0.768
1.857
1838.642
100059.922
3394.099
28.422
-0.111
-0.381
-0.080
0.387
11.160
3.658
-0.377
5.907
5.197
625.633
100015.047
16.118
-0.527
-0.538
-0.612
-0.460
-0.060
-0.002
0.002
0.002
0.001
0.000
0.000
0.
0.
0.
0.
0.
0.
0.
0.000
0.001
0.002
0.003
0.003
0.002
-0.006
-0.028
-0.040
-0.023
-0.013
-0.016
-0.016
-0.015
-0.016
-0.018
4.009
1375.759
190.774
309.011
4852.960
77.165
-0.146
-0.316
-0.118
-0.092
-0.028
0.566
0.244
1.147
108.963
109.858
250.816
29622.854
54.538
4.652
-0.050
-0.098
-0.040
-0.004
0.004
0.004
0.002
0.001
0.000
0.
0.
0.
0.
0.
0.
0.
0.
0.000
0.000
0.001
0.001
0.002
0.003
0.003
0.002
0.002
0.001
-0.001
-0.004
-0.006
-0.007
-0.014
-0.100
11.811
60703.098
1959.260
21.267
324.085
5090.028
0.736
-0.467
0.014
0.239
-0.099
-0.116
0.817
14.117
10.221
7.892
37.731
497.541
1567.303
69.378
0.200
-0.026
-0.005
0.006
0.006
0.005
0.002
0.001
0.
0.
0.
0.
0.
0.
0.
0.
0.
0.
0.000
0.000
0.001
0.001
0.002
0.003
0.004
0.004
0.003
0.003
0.002
0.003
0.003
-0.011
-0.249
0.231
26640.391
11894.447
5.785
-0.152
2.442
3.149
0.752
31.411
259.373
2.776
-0.055
22.923
14134.508
317.949
0.483
0.258
58.275
100028.148
1486.549
253.357
0.168
-0.046
0.005
0.007
0.005
0.002
0.001
0.
0.
0.
0.
0.
0.
0.
0.
0.
0.
0.
0.000
0.000
0.000
0.001
0.001
0.002
0.002
0.003
0.004
0.005
0.007
0.007
-0.004
-0.139
-0.627
9.646
27.901
0.712
-0.350
4.413
487.221
48.253
207.378
2055.906
5.426
0.028
16.382
5749.461
193.877
0.157
-0.249
14.356
6151.219
100142.117
100001.328
-0.089
-0.085
0.004
0.007
0.005
0.003
0.001
0.
0.
0.
0.
0.
0.
0.
0.
0.
0.
0.
0.
0.
0.000
0.000
0.000
0.001
0.001
0.003
0.004
0.006
0.006
0.004
-0.004
-0.039
-0.227
-0.456
2.311
11.034
4.869
61.983
146.218
23.618
11.005
12.537
1.829
0.398
298.436
32779.535
14.809
-0.118
-0.223
-0.006
0.770
15.466
13.283
-0.392
-0.058
0.003
0.006
0.005
0.003
0.001
0.000
0.
0.
0.
0.
0.
0.
0.
0.
0.
0.
0.
0.
0.
0.
0.
0.000
0.001
0.003
0.004
0.005
0.001
-0.010
-0.050
-0.152
-0.140
0.646
490.348
7930.853
14.263
110.221
127.164
-0.006
0.319
3.526
0.926
0.150
64.545
595.448
4.027
-0.071
-0.091
-0.064
-0.226
-0.632
-0.614
-0.231
-0.102
-0.016
0.003
0.005
0.003
0.002
0.000
0.
0.
0.
0.
0.
0.
0.
0.
0.
0.
0.
0.
0.
0.
0.
0.001
0.002
0.003
0.003
0.
-0.011
-0.031
-0.157
-0.480
-0.426
0.661
1558.434
60640.617
14.525
86.856
1274.570
-0.288
-0.038
0.754
-0.178
-0.229
3.274
0.459
-0.131
-0.031
2.827
14.031
0.634
-0.127
-0.407
-0.583
-0.290
-0.051
-0.003
0.004
0.004
0.002
0.001
0.
0.
0.
0.
0.
0.
0.
0.
0.
0.
0.
0.
0.
0.
0.
0.001
0.002
0.003
0.001
-0.009
-0.025
0.244
4.353
1.375
-0.618
0.103
628.956
655.981
0.490
-0.655
-0.356
-0.380
31.011
142.043
1.208
77.171
100005.164
61.632
-0.561
0.329
486.970
70348.547
26.148
-0.063
-0.229
-0.377
-0.245
-0.056
-0.006
0.003
0.004
0.003
0.001
0.
0.
0.
0.
0.
0.
0.
0.
0.
0.
0.
0.
0.
0.
0.000
0.001
0.002
0.002
-0.002
-0.022
-0.030
3.212
10743.032
2256.330
0.073
-0.354
17.696
111.877
-0.606
-0.374
-0.368
16.428
628.668
168.345
1.497
36.135
26669.217
35.362
-0.478
0.106
76.782
1712.338
8.306
-0.009
1.185
1.162
-0.041
-0.032
-0.005
0.004
0.004
0.003
0.002
0.
0.
0.
0.
0.
0.
0.
0.
0.
0.
0.
0.
0.
0.
0.000
0.002
0.002
0.002
-0.005
-0.037
0.041
47.874
11563.387
1015.794
0.064
-0.666
-0.676
-0.211
1.763
0.182
0.095
100.113
52345.297
2757.817
20.615
1.472
166.007
70.977
0.230
-0.050
0.397
0.933
0.033
-0.045
0.874
0.703
-0.236
-0.091
-0.013
0.003
0.005
0.004
0.002
0.000
0.
0.
0.
0.
0.
0.
0.
0.
0.
0.
0.
0.
0.
0.001
0.002
0.003
0.003
-0.007
-0.086
0.056
2530.384
100702.898
156.217
221.329
220.801
-0.582
1.976
26.215
4.767
0.782
2.661
559.087
100003.781
156.648
2.739
1235.433
400.207
0.876
0.341
2.184
7.972
7.601
0.571
-0.332
0.132
-0.492
-0.597
-0.052
0.000
0.005
0.004
0.002
0.001
0.000
0.
0.
0.
0.
0.
0.
0.
0.
0.
0.
0.000
0.000
0.001
0.003
0.004
0.004
-0.007
-0.159
-0.437
624.534
215.429
5.500
56264.688
56209.063
-0.331
0.038
2.307
6.908
1.387
-0.015
4.608
54.488
2.611
0.109
5.201
4.175
3.334
111.125
215.116
1015.491
100006.242
85.818
0.366
2083.388
220.941
-0.590
-0.111
-0.002
0.005
0.004
0.002
0.001
0.000
0.
0.
0.
0.
0.
0.
0.
0.
0.
0.
0.000
0.000
0.002
0.003
0.004
0.004
-0.006
-0.064
-0.576
-0.645
-0.443
8.983
249.433
12.583
-0.424
-0.181
-0.038
0.201
0.016
-0.085
-0.088
-0.054
-0.081
-0.078
-0.061
0.075
3.206
900.138
1720.577
190.881
81907.508
8999.796
26.813
89.013
9.967
-0.423
-0.073
-0.002
0.004
0.004
0.002
0.001
0.000
0.
0.
0.
0.
0.
0.
0.
0.
0.
0.000
0.000
0.001
0.002
0.003
0.004
0.003
-0.027
-0.248
-0.594
-0.510
-0.152
0.605
28.098
64.816
0.946
0.062
0.007
-0.060
-0.051
-0.053
-0.015
0.107
-0.020
0.055
-0.032
-0.088
-0.008
4.261
5.360
4.799
380.230
45238.586
42.686
-0.259
-0.212
-0.121
-0.030
-0.004
0.003
0.003
0.002
0.001
0.000
0.
0.
0.
0.
0.
0.
0.
0.
0.
0.000
0.000
0.001
0.002
0.003
0.004
0.001
-0.042
-0.424
-0.619
-0.586
28.821
6051.007
10.986
5.317
0.595
19.081
7.161
0.037
-0.048
0.014
0.125
0.446
1.074
39.170
10.071
2.747
0.138
0.758
1.359
47.998
46193.348
340.884
0.866
3.474
17.681
0.796
-0.021
-0.013
0.000
0.003
0.003
0.001
0.000
0.
0.
0.
0.
0.
0.
0.
0.
0.
0.000
0.000
0.001
0.002
0.002
0.003
0.002
-0.021
-0.212
-0.554
-0.138
88.711
14530.851
28.893
0.003
0.867
69.950
22.174
0.138
-0.006
0.034
-0.023
0.016
5.353
1235.186
144.341
534.148
80.707
151.560
339.189
765.936
2590.340
13.714
0.524
488.588
81835.773
40.247
0.215
-0.019
-0.004
0.002
0.002
0.001
0.000
0.
0.
0.
0.
0.
0.
0.
0.
0.
0.000
0.000
0.001
0.001
0.002
0.003
0.003
-0.004
-0.043
-0.116
1.177
32.288
16.994
1.154
-0.075
-0.082
0.969
0.473
0.
-0.004
-0.019
-0.229
-0.414
0.219
10.526
34.839
100042.297
7902.126
100078.922
282.755
52304.320
173.046
1.045
0.482
72.887
26811.436
7887.870
2.365
-0.022
-0.008
0.001
0.002
0.001
0.000
0.
0.
0.
0.
0.
0.
0.
0.
0.
0.000
0.000
0.001
0.001
0.002
0.003
0.003
0.001
-0.013
-0.037
0.147
3.461
24.694
2.783
-0.066
-0.077
-0.034
0.176
0.560
1.930
0.230
-0.595
1.375
-0.284
1.280
1112.966
29609.699
60.515
206.455
3.065
19.879
21.784
170.472
3.644
13.912
13448.887
2083.595
1.947
-0.025
-0.009
0.001
0.002
0.001
0.000
0.
0.
0.
0.
0.
0.
0.
0.
0.
0.000
0.000
0.000
0.001
0.002
0.003
0.004
0.002
-0.005
-0.023
-0.003
0.935
4.429
0.262
-0.410
-0.032
6.213
156.371
286.322
7907.789
29.245
7.361
56206.746
280.791
5.453
224.299
100998.148
161.481
-0.370
-0.440
0.129
17.935
247.230
4.760
84.042
26027.322
3013.601
1.432
-0.024
-0.007
0.001
0.002
0.001
0.000
0.
0.
0.
0.
0.
0.
0.
0.
0.
0.
0.000
0.000
0.000
0.001
0.002
0.003
0.003
-0.001
-0.013
-0.001
0.433
2.224
221.420
0.635
-0.129
34.552
100099.977
101111.281
100013.813
104.673
0.139
1295.139
7903.648
123.637
6.963
2360.547
6.615
0.315
0.491
-0.065
0.261
1.378
0.322
5.364
13.775
2.937
0.017
-0.019
-0.003
0.001
0.002
0.001
0.000
0.
0.
0.
0.
0.
0.
0.
0.
0.
0.
0.
0.000
0.000
0.001
0.002
0.003
0.003
0.001
-0.008
-0.015
-0.033
33.408
41493.820
30.127
-0.514
1.662
101.512
95.287
22.950
0.921
6.601
75.301
100081.719
2539.899
0.091
-0.480
36.567
179.192
16.955
0.359
-0.069
-0.044
-0.041
0.521
0.974
-0.030
-0.030
-0.010
0.
0.002
0.001
0.001
0.
0.
0.
0.
0.
0.
0.
0.
0.
0.
0.
0.
0.
0.000
0.000
0.001
0.002
0.003
0.002
-0.002
-0.013
-0.055
-0.084
5.411
-0.644
-0.417
-0.036
0.188
1.192
9.947
60.342
95339.156
1299.589
598.691
665.352
4.097
0.586
1716.922
52744.434
53.757
0.255
-0.075
-0.040
-0.040
-0.037
-0.017
-0.027
-0.013
-0.002
0.002
0.001
0.001
0.000
0.
0.
0.
0.
0.
0.
0.
0.
0.
0.
0.
0.
0.
0.
0.
0.000
0.001
0.002
0.002
0.000
-0.007
-0.032
-0.168
-0.306
1.060
0.889
16.688
31.990
141.545
100004.578
619.519
34019.012
600.485
2.188
2.274
30824.477
647.394
54.075
81.685
3.256
-0.383
-0.131
-0.017
-0.011
-0.015
-0.014
-0.008
-0.001
0.001
0.002
0.001
0.000
0.000
0.
0.
0.
0.
0.
0.
0.
0.
0.
0.
0.
0.
0.
0.
0.
0.
0.001
0.001
0.002
0.001
-0.007
-0.023
0.018
7.928
998.254
53.250
3014.627
14983.820
104.953
34515.461
358.217
5.178
1.062
-0.392
-0.410
703.317
251.613
40.067
5.071
-0.547
-0.566
-0.086
-0.003
0.003
0.002
0.001
0.001
0.002
0.002
0.001
0.001
0.000
0.
0.
0.
0.
0.
0.
0.
0.
0.
0.
0.
0.
0.
0.
0.
0.
0.
0.000
0.001
0.001
0.000
-0.007
-0.021
0.117
11.296
1712.232
66.099
65.493
129.951
8.156
60608.656
17211.379
122.257
0.475
-0.004
-0.398
2.826
5.762
1.142
-0.219
-0.267
-0.118
-0.016
0.004
0.005
0.004
0.003
0.002
0.002
0.001
0.001
0.000
0.
0.
0.
0.
0.
0.
0.
0.
0.
0.
0.
0.
0.
0.
0.
0.
0.
0.
0.000
0.001
0.001
0.000
-0.005
-0.017
-0.005
0.285
2.485
0.639
0.095
0.100
0.406
25.336
1669.106
3473.607
283.848
50.889
2.865
188.727
114.968
18.298
-0.620
-0.233
-0.015
0.001
0.005
0.005
0.003
0.002
0.001
0.001
0.001
0.000
0.
0.
0.
0.
0.
0.
0.
0.
0.
0.
0.
0.
0.
0.
0.
0.
0.
0.
0.
0.000
0.000
0.001
0.000
-0.001
-0.010
-0.019
-0.024
-0.036
-0.058
-0.070
0.197
42.383
102.852
1176.166
100014.961
15049.843
7835.454
234.956
70460.734
106627.141
100005.781
5.212
-0.464
-0.019
0.003
0.004
0.003
0.001
0.001
0.000
0.000
0.
0.
0.
0.
0.
0.
0.
0.
0.
0.
0.
0.
0.
0.
0.
0.
0.
0.
0.
0.
0.
0.
0.000
0.000
0.001
0.000
-0.002
-0.009
-0.022
-0.044
-0.050
0.480
3.580
11540.736
100022.813
3818.547
86.851
47.953
100012.531
45363.863
11627.868
183.094
789.358
-0.382
-0.273
-0.012
0.002
0.002
0.001
0.000
0.
0.
0.
0.
0.
0.
0.
0.
0.
0.
0.
0.
0.
0.
0.
0.
0.
0.
0.
0.
0.
0.
0.
0.
0.
0.000
0.000
0.001
0.001
0.
-0.006
-0.022
0.003
0.714
412.310
3709.012
871.283
170.912
20.414
2.170
0.338
5.475
39.839
26.291
0.294
-0.447
-0.435
-0.055
-0.003
0.002
0.001
0.000
0.000
0.
0.
0.
0.
0.
0.
0.
0.
0.
0.
0.
0.
0.
0.
0.
0.
0.
0.
0.
0.
0.
0.
0.
0.
0.
0.
0.000
0.001
0.001
0.
-0.008
-0.021
2.519
7.286
950.702
6423.234
112.239
4.815
0.016
-0.041
-0.045
-0.033
0.033
0.027
-0.056
-0.079
-0.033
-0.005
0.001
0.001
0.001
0.000
0.000
0.
0.
0.
0.
0.
0.
0.
0.
0.
0.
0.
0.
0.
0.
0.
0.
0.
0.
0.
0.
0.
0.
0.
0.
0.
0.
0.000
0.001
0.001
0.000
-0.006
-0.019
0.076
1.927
20.268
15.799
0.818
0.015
-0.043
-0.026
-0.017
-0.016
-0.013
-0.011
-0.011
-0.006
-0.002
0.000
0.001
0.001
0.000
0.000
0.
0.
0.
0.
0.
0.
0.
0.
0.
0.
0.
0.
0.
0.
0.
0.
0.
0.
0.
0.
0.
0.
0.
0.
0.
0.
0.
0.000
0.000
0.001
0.000
-0.003
-0.014
-0.026
-0.023
0.047
0.033
-0.036
-0.037
-0.021
-0.006
-0.001
-0.001
-0.001
-0.001
0.000
0.000
0.001
0.001
0.001
0.001
0.000
0.
0.
0.
0.
0.
0.
0.
0.
0.
0.
0.
0.
0.
0.
0.
0.
0.
0.
0.
0.
0.
0.
0.
0.
0.
0.
0.
0.
0.
0.000
0.000
0.001
-0.001
-0.004
-0.013
-0.023
-0.029
-0.030
-0.025
-0.015
-0.005
0.000
0.002
0.002
0.002
0.001
0.001
0.001
0.001
0.001
0.001
0.000
0.000
0.
0.
0.
0.
0.
0.
0.
0.
0.
0.
0.
0.
0.
0.
0.
0.
0.
0.
0.
0.
0.
0.
0.
0.
0.
0.
0.
0.
0.
0.000
0.000
0.001
0.000
0.000
-0.002
-0.005
-0.007
-0.007
-0.005
-0.002
0.001
0.002
0.002
0.002
0.001
0.001
0.001
0.001
0.001
0.000
0.000
0.
0.
0.
0.
0.
0.
0.
0.
0.
0.
0.
0.
0.
0.
0.
0.
0.
0.
0.
0.
0.
0.
0.
0.
0.
0.
0.
0.
0.
0.
0.
0.
0.000
0.000
0.001
0.001
0.000
0.
0.000
0.000
0.000
0.001
0.001
0.001
0.001
0.001
0.000
0.000
0.000
0.000
0.000
0.
0.
0.
0.
0.
0.
0.
0.
0.
0.
0.
0.
0.
0.
0.
0.
0.
0.
0.
0.
0.
0.
0.
0.
0.
0.
0.
0.
0.
0.
0.
0.
0.
0.
0.
0.
0.000
0.000
0.000
0.000
0.000
0.000
0.000
0.000
0.000
0.
0.
0.
0.
0.
0.
0.
0.
0.
0.
0.
0.
0.
0.
0.
0.
0.
0.
0.
0.
0.
0.
0.
0.
0.
0.
0.
0.
0.
0.
0.
0.
0.
0.
0.
0.
0.
0.
0.
0.
0.
0.
0.000
0.000
0.001
0.001
0.001
0.001
0.001
0.001
0.001
0.001
0.000
0.000
0.000
0.
0.
0.
0.
0.
0.
0.
0.
0.
0.
0.
0.
0.
0.
0.
0.
0.
0.
0.
0.
0.
0.
0.
0.
0.
0.
0.
0.
0.
0.
0.
0.
0.
0.
0.
0.
0.
0.
0.
0.000
0.000
0.001
0.001
0.002
0.002
0.003
0.003
0.002
0.002
0.002
0.001
0.001
0.000
0.000
0.000
0.
0.
0.
0.
0.
0.
0.
0.
0.
0.
0.
0.
0.
0.
0.
0.
0.
0.
0.
0.
0.
0.
0.
0.
0.
0.
0.
0.
0.
0.
0.
0.
0.
0.
0.
0.
0.
0.001
0.001
0.001
0.002
0.002
0.002
0.003
0.003
0.004
0.004
0.003
0.003
0.001
0.001
0.000
0.000
0.
0.
0.
0.
0.
0.
0.
0.
0.
0.
0.
0.
0.
0.
0.
0.
0.
0.
0.
0.
0.
0.
0.
0.
0.
0.
0.
0.
0.
0.
0.
0.
0.
0.
0.
0.
0.000
0.001
0.001
0.002
0.002
0.001
0.
0.000
0.001
0.002
0.003
0.003
0.003
0.003
0.002
0.001
0.000
0.000
0.
0.
0.
0.
0.
0.
0.
0.
0.
0.
0.
0.
0.
0.
0.
0.
0.
0.
0.
0.
0.
0.
0.
0.
0.
0.
0.
0.
0.
0.
0.
0.
0.
0.
0.000
0.001
0.001
0.002
0.001
-0.002
-0.012
-0.019
-0.015
-0.010
-0.006
-0.002
0.002
0.004
0.004
0.003
0.001
0.001
0.000
0.
0.
0.000
0.000
0.000
0.000
0.000
0.000
0.000
0.
0.
0.
0.
0.
0.
0.
0.
0.
0.
0.
0.
0.
0.
0.
0.
0.
0.
0.
0.
0.
0.
0.
0.
0.
0.000
0.001
0.001
0.001
-0.003
-0.031
-0.180
-0.273
-0.103
-0.031
-0.023
-0.015
-0.003
0.003
0.004
0.003
0.002
0.001
0.000
0.000
0.001
0.001
0.001
0.001
0.001
0.001
0.000
0.000
0.000
0.000
0.
0.
0.
0.
0.
0.
0.
0.
0.
0.
0.
0.
0.
0.
0.
0.
0.
0.
0.
0.
0.
0.
0.
0.000
0.001
0.001
0.000
-0.013
-0.196
-0.566
5.246
1.022
0.583
0.055
-0.024
-0.012
0.
0.004
0.004
0.004
0.002
0.001
0.002
0.002
0.002
0.002
0.001
0.001
0.001
0.001
0.001
0.000
0.000
0.000
0.
0.
0.
0.
0.
0.
0.
0.
0.
0.
0.
0.
0.
0.
0.
0.
0.
0.
0.
0.
0.
0.
0.000
0.001
0.001
-0.001
-0.023
-0.441
2.568
76643.422
4450.742
410.317
12.736
0.198
-0.023
-0.007
0.002
0.004
0.005
0.004
0.003
0.003
0.003
0.002
0.001
0.000
0.000
0.000
0.000
0.001
0.001
0.000
0.000
0.
0.
0.
0.
0.
0.
0.
0.
0.
0.
0.
0.
0.
0.
0.
0.000
0.000
0.000
0.000
0.000
0.000
0.000
0.000
0.001
0.002
0.000
-0.016
-0.266
-0.438
292.603
100024.133
7045.057
92.866
0.665
-0.038
-0.018
-0.002
0.004
0.005
0.006
0.005
0.003
0.002
0.000
-0.005
-0.009
-0.008
-0.007
-0.003
0.000
0.001
0.001
0.000
0.000
0.
0.
0.
0.
0.
0.
0.
0.
0.
0.
0.
0.
0.000
0.000
0.001
0.001
0.001
0.001
0.002
0.002
0.002
0.002
0.001
0.002
0.002
-0.004
-0.050
-0.285
0.524
23.860
13.747
2.872
0.050
-0.045
-0.027
-0.011
-0.002
0.005
0.005
0.002
-0.004
-0.009
-0.015
-0.027
-0.027
0.022
0.004
-0.007
-0.004
0.001
0.001
0.001
0.000
0.
0.
0.
0.
0.
0.
0.
0.
0.
0.
0.
0.000
0.000
0.001
0.001
0.002
0.002
0.002
0.003
0.003
0.003
0.003
0.003
0.004
0.003
0.002
-0.005
-0.027
-0.028
0.010
0.138
0.127
-0.041
0.252
0.203
-0.009
-0.010
-0.001
-0.003
-0.027
-0.092
-0.112
-0.066
-0.039
1.214
39.150
7.194
0.048
-0.005
0.000
0.002
0.001
0.001
0.000
0.
0.
0.
0.
0.
0.
0.
0.
0.
0.
0.000
0.001
0.001
0.002
0.002
0.002
0.002
0.002
0.002
0.003
0.004
0.004
0.005
0.005
0.005
0.004
-0.001
-0.017
-0.042
-0.081
-0.094
0.119
7.173
5.173
0.186
-0.015
-0.016
-0.041
-0.226
-0.240
-0.384
0.435
8.767
51.558
100002.313
1533.977
0.606
-0.007
-0.001
0.002
0.002
0.001
0.000
0.000
0.
0.
0.
0.
0.
0.
0.
0.
0.000
0.000
0.001
0.002
0.002
0.
-0.003
-0.006
-0.008
-0.006
-0.003
0.001
0.003
0.005
0.006
0.007
0.007
0.004
-0.012
-0.101
-0.338
-0.346
-0.028
3.094
9.229
3.567
0.029
-0.040
-0.113
-0.315
1.047
4.874
36.577
13153.160
29632.467
2451.060
91.633
0.198
-0.012
-0.003
0.002
0.002
0.001
0.001
0.000
0.000
0.
0.
0.
0.
0.
0.
0.
0.000
0.001
0.002
0.002
-0.001
-0.007
-0.014
-0.027
-0.035
-0.044
-0.035
-0.016
-0.005
0.000
0.005
0.007
0.007
0.003
-0.029
-0.283
-0.599
-0.601
-0.253
0.394
6.894
3.270
0.016
-0.018
0.258
4.866
62.887
1927.096
29752.613
1014.045
2712.419
156.159
0.495
-0.034
-0.023
-0.009
-0.003
0.000
0.001
0.001
0.001
0.000
0.
0.
0.
0.
0.
0.
0.
0.000
0.001
0.002
0.001
-0.006
-0.016
-0.016
0.012
1.218
0.102
-0.103
-0.052
-0.018
-0.006
-0.001
0.004
0.006
0.002
-0.033
-0.254
-0.304
0.768
0.068
0.185
0.383
0.089
3.798
33.614
14.751
1955.822
6232.384
318.475
3840.119
71.234
1.070
-0.154
-0.216
-0.064
-0.032
-0.018
-0.011
-0.006
-0.001
0.001
0.001
0.000
0.000
0.
0.
0.
0.
0.
0.000
0.000
0.002
0.002
0.000
-0.010
-0.029
0.039
1.854
2749.893
52.141
0.044
0.687
0.828
0.021
-0.005
0.001
0.004
0.000
-0.020
-0.051
9.526
538.209
17.767
0.035
-0.012
5.674
588.338
100011.836
554.057
342.725
11590.181
606.825
8.918
2.461
790.607
3.456
-0.592
-0.084
0.056
0.108
-0.013
-0.016
-0.005
0.
0.001
0.000
0.000
0.
0.
0.
0.
0.
0.000
0.001
0.002
0.002
0.001
-0.010
-0.026
-0.010
9.802
100043.680
1955.974
3.036
70.321
91.116
0.683
-0.011
-0.003
0.002
-0.006
-0.035
-0.012
13.528
901.060
70.797
5.210
0.314
595.567
100066.266
4376.336
120.733
8.104
329.811
76891.477
13.057
194.601
26213.020
25.436
0.828
0.128
0.463
0.776
0.027
-0.019
-0.012
-0.001
0.001
0.000
0.000
0.
0.
0.
0.
0.
0.
0.001
0.002
0.003
0.002
-0.004
-0.023
-0.038
1.110
507.288
9040.146
9.396
39.214
50.157
0.507
-0.026
-0.011
-0.001
-0.011
-0.056
-0.057
24.384
100008.242
4053.193
142.880
0.390
46.286
1598.812
17.429
0.829
0.065
1.619
12.441
60.958
14888.993
100021.789
52.097
83.815
5.373
0.087
0.233
1.504
0.000
-0.014
-0.002
0.000
0.000
0.000
0.
0.
0.
0.
0.
0.
0.000
0.002
0.003
0.003
0.001
-0.013
-0.091
-0.281
3928.678
100015.125
2.049
0.134
0.315
-0.029
-0.023
-0.017
-0.009
-0.013
-0.053
-0.088
1.865
120.880
61.799
8.711
0.002
1.195
11.768
1.370
0.387
0.030
1.048
25.981
140.056
100012.609
47.655
3.129
39.141
3.271
-0.376
-0.142
0.151
-0.016
-0.011
-0.001
0.000
0.000
0.000
0.
0.
0.
0.
0.
0.
0.000
0.001
0.002
0.003
0.003
-0.003
-0.051
-0.398
9.544
100.571
-0.480
-0.193
-0.005
0.026
0.980
0.066
-0.016
-0.020
-0.044
0.012
4.375
15.128
21.280
1.545
-0.090
-0.068
0.037
3.272
595.168
90.995
4.830
204.540
13.753
3.842
0.007
-0.616
0.052
-0.234
-0.454
-0.206
-0.043
-0.014
-0.004
0.000
0.001
0.000
0.000
0.
0.
0.
0.
0.
0.
0.
0.001
0.002
0.003
0.003
0.002
-0.010
-0.128
-0.523
-0.589
-0.362
-0.071
-0.013
0.264
2.150
0.233
-0.021
0.014
0.540
2.024
60.722
432.517
9.020
0.218
-0.110
-0.062
-0.028
16.359
99999.961
2394.782
1.074
2.856
0.007
33.935
1626.661
0.953
-0.509
-0.112
-0.138
-0.066
-0.015
-0.002
0.001
0.001
0.001
0.000
0.000
0.
0.
0.
0.
0.
0.
0.
0.000
0.001
0.002
0.003
0.003
0.003
-0.007
-0.035
-0.051
-0.033
-0.024
-0.020
0.016
0.158
0.011
-0.021
2.304
331.632
2210.452
4247.586
100026.031
517.376
-0.377
-0.337
-0.126
-0.128
0.694
33.258
10.390
0.031
0.026
-0.367
2.641
128.898
0.103
-0.298
-0.048
-0.026
-0.006
0.003
0.004
0.003
0.002
0.000
0.000
0.
0.
0.
0.
0.
0.
0.
0.
0.
0.000
0.001
0.002
0.003
0.004
0.004
0.002
0.000
-0.003
-0.010
-0.020
-0.019
-0.016
-0.021
-0.045
6.422
4828.039
6592.895
3448.204
2484.659
100002.977
4.489
-0.505
0.396
2.377
-0.084
-0.103
0.158
3.442
0.968
-0.041
0.318
16.421
101.913
2.740
-0.012
-0.017
0.
0.008
0.007
0.004
0.002
0.000
0.000
0.
0.
0.
0.
0.
0.
0.
0.
0.
0.
0.000
0.000
0.001
0.002
0.003
0.004
0.003
0.002
0.000
-0.007
-0.013
-0.011
-0.013
-0.089
-0.202
7.859
20.324
77.289
1.981
12.903
-0.633
0.039
1044.743
42548.602
44.596
-0.129
12.072
6150.380
186.860
0.235
0.528
1000.942
100142.078
44.836
0.214
-0.468
-0.049
0.006
0.007
0.004
0.002
0.001
0.
0.
0.
0.
0.
0.
0.
0.
0.
0.
0.
0.
0.000
0.000
0.001
0.001
0.002
0.002
0.003
0.003
0.003
0.003
0.003
-0.006
-0.060
-0.485
-0.335
7.171
2.096
-0.515
-0.213
0.271
0.985
8814.077
100007.734
174.447
-0.002
10.081
3712.089
129.922
0.205
0.060
23.513
200.888
29.386
23.087
-0.497
-0.080
0.004
0.007
0.005
0.002
0.001
0.
0.
0.
0.
0.
0.
0.
0.
0.
0.
0.
0.
0.
0.
0.000
0.000
0.001
0.001
0.003
0.005
0.006
0.005
0.001
-0.020
-0.064
-0.117
-0.253
623.185
6626.734
-0.042
0.401
0.497
0.063
22.970
34061.242
362.449
0.311
126.673
100003.680
25.282
-0.054
-0.055
0.018
-0.013
-0.448
-0.608
-0.520
-0.054
-0.004
0.005
0.005
0.003
0.001
0.000
0.
0.
0.
0.
0.
0.
0.
0.
0.
0.
0.
0.
0.
0.
0.
0.000
0.002
0.003
0.004
0.005
0.002
-0.020
-0.179
-0.419
-0.150
0.191
5153.017
100362.453
2.667
0.466
1.079
-0.306
11.114
3802.738
129.799
0.139
0.125
7.378
-0.151
-0.088
-0.007
-0.005
-0.115
-0.329
-0.602
-0.542
-0.430
-0.075
-0.002
0.004
0.003
0.002
0.000
0.
0.
0.
0.
0.
0.
0.
0.
0.
0.
0.
0.
0.
0.
0.
0.001
0.002
0.003
0.003
0.001
-0.011
-0.073
-0.614
4.246
177.230
5.250
226.699
1199.683
4.160
95.625
82.050
0.027
0.006
1.510
0.386
-0.342
-0.309
-0.437
-0.137
-0.043
0.149
0.394
0.086
-0.443
-0.401
12.790
-0.529
-0.285
-0.015
0.003
0.004
0.002
0.001
0.
0.
0.
0.
0.
0.
0.
0.
0.
0.
0.
0.
0.
0.
0.000
0.001
0.002
0.003
0.001
-0.009
-0.033
-0.099
-0.418
35.864
2360.963
8.942
9491.661
10745.363
1.552
-0.148
0.630
0.072
0.029
0.120
-0.398
-0.548
6.508
-0.604
-0.406
-0.050
1.626
7.188
0.468
-0.305
-0.435
2.351
-0.618
-0.292
-0.017
0.003
0.004
0.003
0.001
0.000
0.
0.
0.
0.
0.
0.
0.
0.
0.
0.
0.
0.
0.
0.000
0.002
0.002
0.002
-0.004
-0.024
-0.043
0.248
19.173
22139.307
0.311
1.451
32.670
13.807
0.338
-0.118
-0.098
0.186
1.511
4.048
1.550
-0.595
3.198
-0.595
-0.389
-0.083
0.734
2.608
0.117
-0.108
-0.266
-0.439
-0.466
-0.095
-0.013
0.002
0.004
0.004
0.002
0.000
0.
0.
0.
0.
0.
0.
0.
0.
0.
0.
0.
0.
0.000
0.001
0.002
0.003
0.001
-0.009
-0.031
0.089
11.529
358.211
22.388
-0.456
1.036
22.481
20.258
302.139
8.924
0.293
0.582
13.754
4875.203
732.434
0.365
-0.085
-0.205
-0.094
0.053
0.719
3.348
0.309
-0.139
-0.135
-0.215
-0.326
-0.123
-0.024
-0.001
0.004
0.004
0.002
0.001
0.000
0.
0.
0.
0.
0.
0.
0.
0.
0.
0.
0.
0.000
0.001
0.003
0.003
0.001
-0.013
-0.046
1.012
44.014
8545.808
354.229
12.975
7.363
0.563
332.284
100013.945
2854.543
84.188
0.318
26.392
2798.137
409.996
0.704
0.610
0.299
4.742
6.016
27.847
500.542
11.227
0.018
0.202
2.148
0.506
-0.622
-0.082
-0.006
0.004
0.004
0.002
0.001
0.000
0.
0.
0.
0.
0.
0.
0.
0.
0.
0.
0.000
0.001
0.002
0.003
0.004
0.001
-0.013
-0.065
-0.111
4.070
138.848
766.423
12095.773
608.656
-0.236
8.261
201.100
60608.711
330.400
0.384
0.896
7.035
1.441
-0.081
-0.051
2.741
3384.206
2583.012
2876.430
100072.297
130.258
7.484
67.475
100441.008
3453.649
-0.593
-0.162
-0.011
0.002
0.003
0.002
0.001
0.000
0.
0.
0.
0.
0.
0.
0.
0.
0.
0.000
0.000
0.001
0.002
0.003
0.004
0.000
-0.037
-0.256
-0.515
-0.477
11.983
607.071
100040.016
325.727
6.258
0.252
0.724
11.241
2.251
-0.024
0.004
0.184
-0.027
-0.157
-0.162
1.812
1000.744
10876.164
25775.938
1385.794
109.891
2363.608
877.702
2714.061
131.218
-0.409
-0.105
-0.014
-0.002
0.002
0.002
0.002
0.000
0.
0.
0.
0.
0.
0.
0.
0.
0.000
0.000
0.001
0.001
0.002
0.003
0.004
-0.007
-0.161
-0.594
1.557
-0.378
-0.090
9.612
17139.613
100016.313
123.016
3.564
0.535
-0.047
-0.062
-0.017
5.369
64.588
3.303
5.484
0.217
-0.052
1.273
10.635
12.238
5.346
369.798
5497.956
62.781
3.540
0.139
-0.148
-0.045
-0.027
-0.009
0.000
0.002
0.001
0.000
0.
0.
0.
0.
0.
0.
0.
0.
0.000
0.000
0.001
0.001
0.002
0.002
0.001
-0.011
-0.233
-0.337
391.220
30.642
36.188
2360.501
7221.446
333.663
18.483
3390.688
399.783
0.550
-0.071
0.040
26.169
998.075
41.634
831.687
74.631
30.906
0.693
-0.086
-0.172
77.595
105089.625
542.063
0.908
3.662
13.201
0.609
-0.047
-0.035
-0.011
0.
0.002
0.001
0.001
0.
0.
0.
0.
0.
0.
0.
0.
0.000
0.000
0.001
0.001
0.001
0.000
-0.002
-0.006
-0.079
-0.281
2.310
5.598
661.584
100038.039
147.875
0.815
18.885
100003.242
5443.833
1.289
-0.076
-0.047
0.940
6.247
36.692
100001.320
8825.944
100004.125
24.272
1.603
0.110
9.598
404.146
7.205
10.721
1296.887
22439.232
19.530
-0.002
-0.030
-0.008
0.001
0.002
0.002
0.001
0.
0.
0.
0.
0.
0.
0.
0.
0.000
0.000
0.001
0.001
0.001
0.000
-0.003
-0.005
-0.018
-0.117
-0.188
64.905
100006.273
1197.607
7.383
-0.039
0.464
19.108
7.130
0.009
-0.041
-0.048
-0.093
-0.103
1.588
91.582
264.247
2423.602
24.193
64.836
1.020
3.751
0.320
-0.186
29.873
17164.707
733.642
10.461
0.068
-0.030
-0.007
0.001
0.002
0.002
0.001
0.
0.
0.
0.
0.
0.
0.
0.
0.000
0.000
0.001
0.001
0.001
0.001
0.000
-0.001
-0.006
-0.030
-0.032
3.211
239.934
100015.180
399.658
0.173
-0.071
0.322
1.127
1.574
23.603
12.067
-0.334
-0.406
-0.175
0.042
2.656
7.431
1.734
829.660
32.707
-0.098
-0.261
0.108
21.714
1999.154
381.081
13.165
0.122
-0.029
-0.007
0.001
0.002
0.001
0.000
0.
0.
0.
0.
0.
0.
0.
0.
0.000
0.000
0.000
0.001
0.001
0.002
0.003
0.003
0.
-0.014
-0.030
1.683
453.178
1357.589
31.954
-0.115
0.395
205.728
1400.456
40.583
100068.750
10147.742
1.412
-0.138
0.004
-0.108
2.427
3452.509
13.931
-0.478
5.941
0.031
-0.125
0.147
4.517
13175.761
100029.367
31.942
0.111
-0.027
-0.006
0.001
0.002
0.001
0.000
0.
0.
0.
0.
0.
0.
0.
0.
0.
0.000
0.000
0.001
0.001
0.002
0.003
0.004
0.003
-0.005
-0.019
1.344
300.665
570.617
649.363
0.629
1.235
7879.780
100092.023
124.620
1508.945
332.791
0.116
0.590
2.511
0.306
0.038
112.494
6250.420
81.842
2.131
0.001
-0.108
-0.066
3.010
6253.831
2374.923
2.407
-0.035
-0.021
-0.003
0.001
0.002
0.001
0.000
0.
0.
0.
0.
0.
0.
0.
0.
0.
0.
0.000
0.000
0.001
0.001
0.003
0.003
0.004
-0.001
-0.011
0.028
3.986
1615.612
100486.930
57.541
-0.349
13.062
43.590
5.225
2.870
0.701
5.752
2684.913
435.982
9.983
-0.601
-0.620
43.834
5366.392
57.248
0.114
-0.094
-0.069
0.703
140.692
100081.180
0.295
-0.033
-0.011
0.000
0.002
0.001
0.001
0.
0.
0.
0.
0.
0.
0.
0.
0.
0.
0.
0.
0.000
0.000
0.001
0.001
0.003
0.004
0.002
-0.006
-0.013
0.110
3.272
9.871
-0.534
-0.378
0.006
0.781
3.108
7.218
1384.478
372.903
100045.109
7117.084
10.717
-0.598
-0.532
57.197
100012.766
2961.858
0.684
-0.111
-0.045
-0.033
0.190
1.316
-0.026
-0.018
-0.003
0.001
0.002
0.001
0.000
0.
0.
0.
0.
0.
0.
0.
0.
0.
0.
0.
0.
0.
0.000
0.000
0.001
0.002
0.002
0.003
-0.001
-0.014
-0.033
-0.007
-0.102
3.254
29.230
34.348
277.985
29540.150
947.678
100022.617
518.393
64.518
738.400
17.283
-0.206
-0.349
2.752
635.623
100017.703
8.457
-0.290
-0.024
-0.016
-0.018
-0.017
-0.013
-0.003
0.001
0.001
0.001
0.000
0.
0.
0.
0.
0.
0.
0.
0.
0.
0.
0.
0.
0.
0.
0.
0.
0.000
0.001
0.002
0.002
0.000
-0.012
-0.013
57.389
116.907
19570.029
29731.193
8084.169
20048.949
100016.273
442.307
26.551
2.715
0.336
2.546
-0.053
-0.272
0.047
-0.159
0.365
23.061
-0.572
-0.234
-0.008
0.002
0.
-0.001
0.000
0.001
0.001
0.001
0.001
0.000
0.
0.
0.
0.
0.
0.
0.
0.
0.
0.
0.
0.
0.
0.
0.
0.
0.
0.001
0.001
0.002
0.000
-0.012
0.003
24.822
9368.335
60628.930
504.140
161.806
144.234
9.842
17.567
2324.027
139.732
1.973
5.628
-0.440
-0.269
-0.030
-0.249
-0.407
-0.606
-0.320
-0.037
0.003
0.006
0.004
0.003
0.002
0.001
0.001
0.001
0.000
0.
0.
0.
0.
0.
0.
0.
0.
0.
0.
0.
0.
0.
0.
0.
0.
0.
0.
0.000
0.001
0.001
0.000
-0.009
-0.018
19.770
91.124
6.907
1.582
0.289
0.139
0.012
3.456
1389.459
162.671
1814.464
41576.664
1.713
1.798
2.141
0.009
-0.487
-0.125
-0.017
0.001
0.005
0.005
0.003
0.002
0.001
0.001
0.000
0.000
0.
0.
0.
0.
0.
0.
0.
0.
0.
0.
0.
0.
0.
0.
0.
0.
0.
0.
0.
0.000
0.000
0.001
0.000
-0.003
-0.013
-0.010
-0.003
-0.031
-0.055
-0.065
0.078
13.038
36.739
699.376
765.053
70358.422
1646.163
66.917
66.521
52.980
391.491
-0.463
-0.272
-0.011
0.003
0.004
0.003
0.001
0.001
0.000
0.000
0.000
0.
0.
0.
0.
0.
0.
0.
0.
0.
0.
0.
0.
0.
0.
0.
0.
0.
0.
0.
0.
0.
0.000
0.000
0.001
0.
-0.003
-0.011
-0.022
-0.040
-0.046
0.252
3.757
685.206
3155.105
100005.086
445.933
25.810
40.968
3805.207
1535.994
4.015
12.839
-0.605
-0.187
-0.007
0.002
0.002
0.001
0.000
0.
0.
0.
0.
0.
0.
0.
0.
0.
0.
0.
0.
0.
0.
0.
0.
0.
0.
0.
0.
0.
0.
0.
0.
0.
0.000
0.000
0.001
0.001
0.000
-0.004
-0.016
-0.036
2.724
7689.171
493.651
100018.523
195.678
109.375
7.176
0.060
0.631
17.745
13.036
-0.271
-0.586
-0.355
-0.041
-0.002
0.002
0.001
0.000
0.000
0.
0.
0.
0.
0.
0.
0.
0.
0.
0.
0.
0.
0.
0.
0.
0.
0.
0.
0.
0.
0.
0.
0.
0.
0.
0.
0.000
0.001
0.001
0.001
-0.003
-0.017
-0.034
0.313
68.135
314.528
6150.949
33.371
0.128
-0.021
-0.041
-0.032
0.015
0.011
-0.056
-0.063
-0.026
-0.004
0.001
0.001
0.001
0.000
0.
0.
0.
0.
0.
0.
0.
0.
0.
0.
0.
0.
0.
0.
0.
0.
0.
0.
0.
0.
0.
0.
0.
0.
0.
0.
0.
0.000
0.000
0.001
0.001
-0.002
-0.013
-0.031
-0.035
0.327
0.805
1.170
0.145
-0.033
-0.023
-0.015
-0.014
-0.011
-0.010
-0.009
-0.005
-0.001
0.000
0.001
0.001
0.000
0.000
0.
0.
0.
0.
0.
0.
0.
0.
0.
0.
0.
0.
0.
0.
0.
0.
0.
0.
0.
0.
0.
0.
0.
0.
0.
0.
0.
0.
0.000
0.001
0.001
-0.001
-0.006
-0.019
-0.032
-0.040
-0.040
-0.037
-0.028
-0.015
-0.005
-0.001
0.000
-0.001
-0.001
0.
0.001
0.001
0.001
0.001
0.000
0.000
0.
0.
0.
0.
0.
0.
0.
0.
0.
0.
0.
0.
0.
0.
0.
0.
0.
0.
0.
0.
0.
0.
0.
0.
0.
0.
0.
0.
0.
0.000
0.000
0.001
0.000
-0.002
-0.006
-0.013
-0.019
-0.021
-0.016
-0.009
-0.003
0.001
0.002
0.002
0.002
0.001
0.001
0.001
0.001
0.001
0.000
0.000
0.
0.
0.
0.
0.
0.
0.
0.
0.
0.
0.
0.
0.
0.
0.
0.
0.
0.
0.
0.
0.
0.
0.
0.
0.
0.
0.
0.
0.
0.
0.000
0.000
0.001
0.001
0.000
-0.001
-0.002
-0.003
-0.004
-0.002
0.000
0.001
0.002
0.002
0.002
0.001
0.001
0.001
0.001
0.001
0.000
0.000
0.
0.
0.
0.
0.
0.
0.
0.
0.
0.
0.
0.
0.
0.
0.
0.
0.
0.
0.
0.
0.
0.
0.
0.
0.
0.
0.
0.
0.
0.
0.
0.
0.000
0.000
0.001
0.001
0.001
0.001
0.000
0.001
0.001
0.001
0.001
0.001
0.001
0.001
0.000
0.000
0.000
0.000
0.000
0.
0.
0.
0.
0.
0.
0.
0.
0.
0.
0.
0.
0.
0.
0.
0.
0.
0.
0.
0.
0.
0.
0.
0.
0.
0.
0.
0.
0.
0.
0.
0.
0.
0.
0.
0.000
0.000
0.000
0.001
0.001
0.001
0.001
0.001
0.001
0.000
0.000
0.000
0.
0.
0.
0.
0.
0.
0.
0.
0.
0.
0.
0.
0.
0.
0.
0.
0.
0.
0.
0.
0.
0.
0.
0.
0.
0.
0.
0.
0.
0.
0.
0.
0.
0.
0.
0.
0.
0.
0.
0.
0.000
0.001
0.001
0.002
0.002
0.002
0.002
0.002
0.001
0.001
0.001
0.000
0.000
0.000
0.000
0.
0.
0.
0.
0.
0.
0.
0.
0.
0.
0.
0.
0.
0.
0.
0.
0.
0.
0.
0.
0.
0.
0.
0.
0.
0.
0.
0.
0.
0.
0.
0.
0.
0.
0.
0.
0.
0.000
0.001
0.001
0.002
0.002
0.003
0.003
0.003
0.003
0.003
0.003
0.002
0.001
0.001
0.000
0.000
0.
0.
0.
0.
0.
0.
0.
0.
0.
0.
0.
0.
0.
0.
0.
0.
0.
0.
0.
0.
0.
0.
0.
0.
0.
0.
0.
0.
0.
0.
0.
0.
0.
0.
0.
0.
0.000
0.001
0.002
0.002
0.002
0.002
0.001
0.002
0.002
0.002
0.003
0.004
0.003
0.002
0.001
0.001
0.000
0.000
0.
0.
0.
0.
0.
0.
0.
0.
0.
0.
0.
0.
0.
0.
0.
0.
0.
0.
0.
0.
0.
0.
0.
0.
0.
0.
0.
0.
0.
0.000
0.
0.
0.
0.
0.000
0.001
0.001
0.002
0.002
0.001
-0.003
-0.006
-0.007
-0.007
-0.007
-0.004
0.001
0.003
0.003
0.002
0.001
0.001
0.000
0.000
0.
0.
0.
0.
0.
0.
0.
0.
0.
0.
0.
0.
0.
0.
0.
0.
0.
0.
0.
0.
0.
0.
0.
0.
0.
0.
0.000
0.000
0.000
0.000
0.000
0.
0.000
0.000
0.001
0.002
0.002
0.000
-0.007
-0.022
-0.032
-0.030
-0.032
-0.047
-0.040
-0.012
0.001
0.004
0.003
0.002
0.001
0.000
0.000
0.
0.000
0.000
0.000
0.000
0.000
0.000
0.000
0.
0.
0.
0.
0.
0.
0.
0.
0.
0.
0.
0.
0.
0.
0.
0.
0.
0.
0.000
0.000
0.000
0.000
0.000
0.000
0.000
0.001
0.001
0.002
0.001
-0.007
-0.042
-0.200
-0.401
-0.273
-0.074
-0.122
-0.114
-0.038
-0.004
0.003
0.004
0.003
0.002
0.001
0.001
0.001
0.001
0.001
0.001
0.001
0.001
0.000
0.000
0.000
0.000
0.
0.
0.
0.
0.
0.
0.
0.
0.
0.
0.
0.
0.
0.
0.
0.000
0.000
0.000
0.000
0.000
0.000
0.000
0.000
0.001
0.001
0.002
-0.001
-0.021
-0.188
-0.581
4.485
0.300
0.460
0.308
-0.093
-0.048
-0.010
0.002
0.005
0.004
0.003
0.003
0.002
0.002
0.002
0.002
0.002
0.001
0.001
0.001
0.001
0.000
0.000
0.000
0.
0.
0.
0.
0.
0.
0.
0.
0.
0.
0.
0.
0.
0.
0.
0.000
0.000
0.000
0.000
0.000
0.000
0.000
0.001
0.002
0.002
-0.003
-0.030
-0.387
0.853
17309.613
674.162
458.621
538.262
1.395
-0.046
-0.026
-0.006
0.003
0.005
0.005
0.004
0.004
0.003
0.002
0.001
0.000
0.
0.000
0.001
0.001
0.001
0.000
0.000
0.
0.
0.
0.
0.
0.
0.
0.
0.
0.
0.
0.
0.
0.
0.
0.000
0.000
0.001
0.001
0.001
0.000
0.001
0.001
0.002
0.002
-0.003
-0.023
-0.217
-0.347
142.759
306.693
70430.867
100008.656
6.452
-0.058
-0.057
-0.023
-0.002
0.005
0.007
0.005
0.004
0.002
-0.001
-0.007
-0.011
-0.010
-0.006
-0.002
0.000
0.001
0.001
0.000
0.000
0.
0.
0.
0.
0.
0.
0.
0.
0.
0.
0.
0.
0.000
0.000
0.001
0.001
0.001
0.001
0.001
0.002
0.002
0.002
0.002
0.003
0.001
-0.009
-0.047
-0.154
0.057
3.825
516.628
1031.736
3.403
0.010
-0.055
-0.033
-0.011
0.003
0.005
0.
-0.012
-0.017
-0.022
-0.066
-0.097
-0.053
-0.018
-0.007
-0.002
0.001
0.002
0.001
0.000
0.
0.
0.
0.
0.
0.
0.
0.
0.
0.
0.
0.000
0.000
0.001
0.001
0.002
0.002
0.002
0.002
0.002
0.003
0.003
0.004
0.004
0.003
0.001
-0.007
-0.025
-0.038
0.263
30.722
42.718
1.168
10.398
7.162
0.089
-0.018
-0.008
-0.012
-0.094
-0.323
-0.344
-0.119
-0.418
-0.453
0.947
0.362
-0.008
-0.005
0.001
0.002
0.001
0.001
0.000
0.
0.
0.
0.
0.
0.
0.
0.
0.
0.000
0.000
0.001
0.001
0.001
0.001
0.000
0.000
0.001
0.002
0.003
0.004
0.005
0.005
0.005
0.005
0.003
-0.002
-0.023
-0.077
-0.086
-0.042
5.736
22403.348
5447.555
3.917
0.013
-0.025
-0.109
-0.489
0.736
0.030
0.396
13.512
4.200
42.453
7.130
0.037
-0.008
0.000
0.002
0.002
0.001
0.001
0.000
0.
0.
0.
0.
0.
0.
0.
0.
0.000
0.001
0.001
0.001
0.000
-0.004
-0.008
-0.009
-0.014
-0.016
-0.011
-0.002
0.004
0.006
0.007
0.006
0.005
0.000
-0.050
-0.462
-0.595
-0.622
2.358
906.269
11977.978
1235.979
0.941
-0.051
-0.308
0.028
26629.188
5106.215
61.889
100033.867
319.373
10.862
1.889
-0.010
-0.017
-0.005
0.000
0.002
0.001
0.001
0.000
0.000
0.
0.
0.
0.
0.
0.
0.000
0.000
0.001
0.001
0.
-0.008
-0.017
-0.008
0.016
-0.059
-0.154
-0.160
-0.054
-0.007
0.003
0.005
0.004
0.001
-0.007
-0.157
-0.576
50.434
27.893
0.392
71.890
9018.973
998.809
0.865
-0.063
-0.258
0.375
1814.828
100444.742
1458.126
3060.618
108.463
2.062
-0.040
-0.054
-0.030
-0.017
-0.008
-0.002
0.000
0.000
0.001
0.000
0.
0.
0.
0.
0.
0.
0.000
0.001
0.001
0.001
-0.004
-0.024
-0.031
2.141
12.091
0.646
-0.532
-0.484
-0.245
-0.035
-0.007
-0.001
-0.002
-0.003
-0.013
-0.162
-0.617
18.507
7.435
0.762
170.522
249.913
2.705
0.324
1.497
0.314
43.431
6249.731
6192.413
379.192
15.529
1.589
-0.556
-0.064
0.151
0.020
0.036
-0.016
-0.011
-0.004
0.000
0.001
0.000
0.000
0.
0.
0.
0.
0.
0.000
0.001
0.001
0.001
-0.007
-0.042
0.017
26.206
447.957
74.039
6.879
-0.101
-0.158
-0.053
-0.017
-0.010
-0.008
-0.010
-0.024
-0.072
-0.420
-0.335
0.368
0.192
1.352
1.605
0.348
8.347
83.703
3.437
55.051
11549.218
178.572
4.920
9.379
2676.297
8.181
0.231
1.162
12.194
24.179
0.452
-0.020
-0.012
-0.002
0.000
0.000
0.000
0.
0.
0.
0.
0.
0.000
0.001
0.001
0.001
-0.006
-0.041
-0.028
2.501
376.006
70711.477
82.254
1.303
0.026
0.068
-0.027
-0.019
-0.012
-0.015
-0.075
-0.355
-0.437
0.024
3.929
130.467
22.321
0.103
4.031
35.596
18.031
1.213
0.647
94.721
25263.428
1241.123
61.543
100017.617
30.320
-0.213
1.955
487.730
1713.807
5.339
0.019
-0.019
-0.004
0.
0.000
0.000
0.000
0.
0.
0.
0.
0.000
0.001
0.001
0.002
-0.002
-0.012
-0.020
0.064
17.787
190.281
7.826
0.380
0.010
0.064
-0.043
-0.035
-0.022
-0.020
-0.135
-0.575
-0.429
0.347
46.312
100003.750
3382.000
0.862
0.999
5.840
0.571
-0.076
-0.091
5.289
1749.418
13363.596
127.314
37.445
1.303
0.009
0.437
13.640
200.776
35026.363
1.037
-0.019
-0.006
0.000
0.000
0.000
0.000
0.
0.
0.
0.
0.000
0.000
0.001
0.002
0.002
0.
-0.015
-0.070
-0.465
0.662
5.766
-0.281
0.697
4.629
0.424
0.643
0.020
-0.021
-0.085
-0.445
-0.520
-0.238
4.396
362.852
46.144
0.129
0.012
0.074
-0.038
0.181
0.284
18.830
2776.813
100054.063
390.511
2.588
-0.011
-0.016
-0.045
0.117
14.201
30.061
0.197
-0.016
-0.004
0.
0.000
0.000
0.000
0.
0.
0.
0.
0.
0.000
0.001
0.002
0.003
0.003
-0.003
-0.037
-0.395
-0.645
-0.614
-0.417
4.934
55.082
8.067
100089.336
7.694
-0.015
-0.039
-0.121
-0.209
-0.133
-0.025
0.172
0.029
0.072
0.693
0.525
1.883
155.475
37.845
172.513
100008.188
672.981
2.140
-0.515
-0.258
-0.092
-0.064
-0.057
0.016
0.013
-0.016
-0.009
-0.001
0.000
0.000
0.000
0.
0.
0.
0.
0.
0.
0.
0.001
0.001
0.003
0.003
0.003
-0.006
-0.067
-0.302
-0.392
-0.149
0.533
8.928
103.907
76743.695
52.462
0.017
-0.028
0.011
0.915
1.238
1.121
-0.044
-0.134
2.808
8.461
0.505
7.719
6971.515
3411.029
57.277
55.560
5.181
-0.475
-0.525
-0.591
-0.146
-0.042
-0.027
-0.016
-0.010
-0.005
-0.001
0.000
0.000
0.000
0.000
0.
0.
0.
0.
0.
0.
0.
0.
0.001
0.002
0.003
0.004
0.003
-0.003
-0.018
-0.030
-0.031
-0.018
1.109
7.511
26.540
95.961
-0.006
0.025
2.237
538.583
334.332
19.747
0.338
-0.286
1.545
4.583
0.126
0.415
22.051
1159.582
34.556
-0.077
-0.157
-0.203
-0.240
-0.359
-0.104
-0.036
-0.009
0.002
0.004
0.004
0.003
0.001
0.001
0.000
0.000
0.
0.
0.
0.
0.
0.
0.
0.
0.
0.001
0.002
0.003
0.004
0.004
0.003
-0.001
-0.016
-0.061
-0.091
-0.213
-0.111
-0.018
-0.033
0.070
3.907
1149.647
1097.810
11.309
1.551
-0.417
-0.141
-0.048
0.059
-0.155
-0.097
0.902
0.026
-0.139
-0.090
0.018
9.569
54.485
1.410
-0.048
-0.027
0.000
0.007
0.006
0.004
0.001
0.000
0.000
0.
0.
0.
0.
0.
0.
0.
0.
0.
0.
0.000
0.001
0.001
0.002
0.003
0.003
0.002
-0.002
-0.017
-0.075
-0.135
-0.074
-0.028
-0.033
-0.042
0.458
1755.727
100057.156
70.066
0.906
-0.080
-0.174
26.778
189.005
2.699
-0.142
0.058
2.209
0.679
-0.045
0.370
399.584
25697.971
17.336
-0.435
-0.137
-0.023
0.003
0.007
0.004
0.002
0.000
0.
0.
0.
0.
0.
0.
0.
0.
0.
0.
0.
0.
0.000
0.000
0.001
0.001
0.002
0.002
0.002
0.000
-0.006
-0.011
-0.011
-0.011
-0.025
-0.070
-0.211
201.316
42.630
9.968
329.470
83.474
0.260
90.953
951.231
6.877
-0.097
0.025
1.756
0.506
-0.042
0.053
14.034
83.456
1.372
-0.632
-0.246
-0.061
-0.002
0.005
0.004
0.002
0.001
0.000
0.
0.
0.
0.
0.
0.
0.
0.
0.
0.
0.
0.
0.
0.000
0.001
0.001
0.002
0.003
0.004
0.004
0.003
-0.009
-0.033
-0.073
-0.070
-0.481
4.172
18.970
4.288
539.713
140.198
1.287
14.265
7879.022
186.762
0.177
-0.377
0.905
-0.310
-0.093
0.070
0.141
0.048
-0.191
-0.354
-0.241
-0.072
-0.009
0.003
0.004
0.003
0.001
0.000
0.
0.
0.
0.
0.
0.
0.
0.
0.
0.
0.
0.
0.
0.
0.000
0.001
0.002
0.004
0.005
0.005
0.000
-0.031
-0.263
-0.461
0.802
2.979
17.517
78.112
-0.147
14.566
238.426
6.873
7.732
1533.937
76.642
0.127
-0.493
-0.600
-0.446
0.112
12.075
17.900
1.810
5.880
1.328
1.698
-0.195
-0.138
-0.008
0.003
0.003
0.001
0.001
0.
0.
0.
0.
0.
0.
0.
0.
0.
0.
0.
0.
0.
0.
0.000
0.001
0.002
0.003
0.004
0.001
-0.011
-0.092
-0.653
50.419
4079.454
10149.007
96.715
11.654
0.082
246.266
100020.859
46.447
0.260
1.150
0.361
-0.070
-0.132
-0.166
-0.084
0.338
46.220
84.971
109.957
8.977
264.609
100007.180
29.676
-0.481
-0.034
0.001
0.004
0.002
0.001
0.000
0.
0.
0.
0.
0.
0.
0.
0.
0.
0.
0.
0.
0.000
0.000
0.001
0.002
0.002
0.000
-0.010
-0.034
-0.131
-0.619
493.268
100186.781
15042.615
100025.328
1916.225
0.583
5.522
502.211
330.387
0.922
-0.045
-0.075
-0.283
-0.479
-0.300
-0.079
-0.013
1.003
7.000
64.464
2.881
41.182
11388.853
8.982
-0.589
-0.041
-0.001
0.004
0.003
0.001
0.000
0.
0.
0.
0.
0.
0.
0.
0.
0.
0.
0.
0.
0.000
0.001
0.002
0.002
0.001
-0.008
-0.027
-0.042
-0.039
-0.327
-0.215
2.923
42.206
9255.171
141.822
3.942
0.238
12.042
9.592
0.263
3.503
1.835
-0.253
-0.479
-0.300
-0.091
-0.028
-0.004
-0.265
-0.081
-0.317
-0.109
-0.201
-0.510
-0.187
-0.032
-0.003
0.003
0.003
0.002
0.000
0.
0.
0.
0.
0.
0.
0.
0.
0.
0.
0.
0.
0.000
0.001
0.003
0.002
-0.002
-0.017
-0.016
2.835
31.912
48.630
11.109
-0.123
91.035
100007.164
15230.464
1973.800
5.667
0.653
0.007
5.019
4824.610
730.033
0.769
-0.463
-0.574
1.178
8.396
53.302
32.420
1.565
-0.430
-0.088
1.212
0.558
-0.034
-0.035
-0.008
0.002
0.003
0.002
0.001
0.000
0.
0.
0.
0.
0.
0.
0.
0.
0.
0.
0.000
0.001
0.002
0.003
0.002
-0.004
-0.019
0.144
170.393
100022.695
100084.719
2141.560
1.158
1.054
18.753
1974.246
9385.039
1066.688
271.424
2.784
3.841
1913.088
399.647
0.604
-0.632
1.515
490.961
2481.585
4685.259
100018.516
155.493
-0.453
0.300
3.517
7.604
0.140
-0.064
-0.016
0.000
0.003
0.002
0.001
0.000
0.
0.
0.
0.
0.
0.
0.
0.
0.
0.000
0.000
0.001
0.002
0.003
0.003
-0.004
-0.024
0.009
19.070
662.789
673.743
25635.246
62.858
3.110
0.200
4.555
61.099
13385.896
6320.477
10.621
0.068
1.654
0.890
-0.110
-0.546
3.064
3222.094
4551.384
104.756
6234.913
32.609
5.311
335.858
5494.315
23.985
-0.210
-0.091
-0.029
-0.007
0.001
0.002
0.001
0.001
0.
0.
0.
0.
0.
0.
0.
0.
0.000
0.000
0.001
0.001
0.002
0.003
0.003
-0.007
-0.068
-0.425
-0.452
0.200
83.303
8313.593
204.335
42.870
247.340
3.495
0.569
10.798
12.044
0.457
0.137
0.641
0.166
0.406
-0.160
1.473
810.886
547.828
13.012
11.631
1.760
4793.554
12101.889
70381.016
29.507
2.314
-0.058
-0.103
-0.042
-0.006
0.001
0.001
0.001
0.
0.
0.
0.
0.
0.
0.
0.
0.000
0.001
0.001
0.002
0.002
0.001
-0.002
-0.019
-0.288
-0.626
125.923
4.219
1.078
10.433
175.846
2933.662
100009.031
69.479
0.646
-0.029
-0.031
0.077
42.527
2683.951
599.475
3622.446
7.830
-0.092
1.044
1.215
0.217
-0.181
3.299
113.809
162.585
9.873
5.141
2.242
-0.233
-0.378
-0.150
-0.021
0.000
0.001
0.001
0.
0.
0.
0.
0.
0.
0.
0.
0.000
0.001
0.001
0.001
-0.001
-0.009
-0.026
-0.037
-0.387
8.467
100022.328
5230.481
3.446
879.378
25579.264
55.100
6450.311
22468.381
27.397
0.206
-0.050
0.257
486.922
100000.094
42690.813
100006.352
61.088
2.115
0.042
-0.127
-0.359
348.965
100007.055
10.397
0.056
1.121
0.503
-0.010
-0.292
-0.426
-0.179
-0.024
0.000
0.001
0.001
0.
0.
0.
0.
0.
0.
0.
0.
0.000
0.001
0.001
0.001
-0.005
-0.030
-0.090
-0.094
-0.131
0.132
253.011
860.646
277.003
44.416
63.352
1.632
540.493
1439.349
73.363
0.279
-0.056
-0.008
4.653
50.139
54.219
308.257
48.905
155.543
1.698
-0.252
-0.584
44.268
3037.817
0.507
13.913
2395.778
57.621
0.298
-0.117
-0.141
-0.064
-0.010
0.001
0.001
0.000
0.
0.
0.
0.
0.
0.
0.
0.
0.000
0.001
0.001
0.001
-0.006
-0.033
-0.094
-0.096
-0.051
-0.029
1.388
193.529
6052.651
126.030
1.988
-0.178
0.694
3.311
1.197
0.030
0.036
-0.040
-0.076
-0.091
0.023
2.295
9.130
26.173
0.345
-0.490
2.099
-0.682
-0.397
-0.221
48.807
70535.633
235.021
0.345
-0.057
-0.039
-0.013
0.000
0.001
0.002
0.001
0.
0.
0.
0.
0.
0.
0.
0.
0.000
0.001
0.001
0.001
-0.002
-0.012
-0.030
-0.032
-0.026
-0.041
-0.043
1.968
55.967
6157.171
69.977
-0.103
-0.078
0.941
13.681
39.569
69.640
3.532
-0.054
-0.164
-0.172
-0.153
-0.089
-0.322
-0.564
125.858
100003.180
79.010
0.860
0.976
259.206
100034.773
409.639
0.499
-0.054
-0.027
-0.004
0.001
0.002
0.001
0.001
0.
0.
0.
0.
0.
0.
0.
0.
0.000
0.000
0.001
0.001
0.001
-0.001
-0.003
-0.003
-0.006
-0.022
-0.039
4.664
11541.077
3945.979
11.613
-0.061
0.238
41.736
100038.141
16091.718
100810.227
254.793
0.503
-0.258
-0.173
-0.180
-0.273
-0.527
-0.612
31.558
23520.846
97.007
0.756
1.937
505.983
758.827
161.197
1.512
-0.050
-0.023
-0.003
0.002
0.002
0.001
0.000
0.
0.
0.
0.
0.
0.
0.
0.
0.000
0.000
0.001
0.001
0.001
0.002
0.003
0.003
0.002
-0.008
-0.020
3.769
5447.096
4278.589
660.587
0.899
0.292
88.122
5807.379
299.439
247.493
34.288
0.099
-0.133
-0.035
-0.119
-0.435
-0.543
13.278
376.773
130.732
22.916
0.158
0.824
905.015
16735.354
789.596
0.768
-0.043
-0.016
0.000
0.002
0.002
0.001
0.000
0.
0.
0.
0.
0.
0.
0.
0.
0.
0.000
0.000
0.001
0.001
0.002
0.003
0.004
0.004
-0.001
-0.013
0.074
8.127
20001.055
4656.221
1.589
-0.170
1.865
5.469
0.720
-0.014
-0.386
-0.206
14.184
7.988
0.344
-0.199
-0.226
132.066
100087.102
109.335
0.689
-0.114
0.121
39.477
222.816
45.159
0.152
-0.031
-0.008
0.001
0.002
0.002
0.001
0.
0.
0.
0.
0.
0.
0.
0.
0.
0.
0.
0.000
0.000
0.000
0.001
0.002
0.003
0.004
0.002
-0.009
-0.030
0.146
59.829
180.574
-0.514
-0.213
-0.067
0.140
0.487
-0.244
368.083
2.411
96.976
13156.838
70.459
-0.040
-0.072
4.303
187.726
122.711
-0.225
-0.243
-0.060
0.089
0.293
0.079
-0.027
-0.015
-0.002
0.001
0.002
0.001
0.000
0.
0.
0.
0.
0.
0.
0.
0.
0.
0.
0.
0.
0.000
0.000
0.000
0.001
0.002
0.003
0.003
-0.002
-0.019
-0.079
-0.223
-0.374
0.067
22.323
12.399
22.826
298.683
5.182
128.146
2.877
143.096
100000.563
246.994
-0.025
-0.168
0.246
162.141
23034.910
4.994
-0.385
-0.031
-0.019
-0.019
-0.018
-0.012
-0.003
0.001
0.001
0.001
0.001
0.
0.
0.
0.
0.
0.
0.
0.
0.
0.
0.
0.
0.
0.
0.
0.
0.000
0.001
0.002
0.003
0.000
-0.013
-0.014
151.167
272.161
20.421
10147.809
2141.979
41.596
659.030
6.869
0.208
-0.038
0.928
17.203
1.554
-0.098
-0.080
-0.106
-0.118
7.576
-0.552
-0.214
-0.009
0.000
-0.001
-0.001
0.000
0.001
0.001
0.001
0.001
0.000
0.
0.
0.
0.
0.
0.
0.
0.
0.
0.
0.
0.
0.
0.
0.
0.
0.
0.001
0.002
0.002
0.000
-0.011
0.015
51.763
100055.563
74.188
132.191
59.938
1.626
1.874
0.174
15.749
7.879
2.099
12.560
-0.582
-0.223
-0.051
-0.069
-0.293
-0.506
-0.261
-0.031
0.003
0.005
0.004
0.003
0.002
0.001
0.001
0.001
0.000
0.
0.
0.
0.
0.
0.
0.
0.
0.
0.
0.
0.
0.
0.
0.
0.
0.
0.
0.000
0.001
0.002
0.000
-0.008
-0.016
2.730
20.655
1.310
0.272
0.117
-0.052
-0.076
-0.029
0.884
0.121
1275.957
41493.840
1.523
-0.437
-0.073
-0.164
-0.134
-0.027
-0.011
0.002
0.005
0.004
0.004
0.002
0.001
0.001
0.000
0.000
0.
0.
0.
0.
0.
0.
0.
0.
0.
0.
0.
0.
0.
0.
0.
0.
0.
0.
0.
0.000
0.001
0.001
0.001
-0.002
-0.012
-0.016
-0.010
-0.032
-0.043
-0.056
-0.059
0.061
0.589
4.462
1.379
9.539
103.268
-0.164
0.057
-0.215
-0.379
-0.374
-0.046
0.001
0.004
0.004
0.003
0.002
0.001
0.000
0.000
0.000
0.
0.
0.
0.
0.
0.
0.
0.
0.
0.
0.
0.
0.
0.
0.
0.
0.
0.
0.
0.
0.
0.000
0.000
0.001
0.000
-0.003
-0.009
-0.016
-0.025
-0.037
-0.040
0.226
1.953
3.455
42.570
3.813
0.406
0.242
1.240
1.132
-0.444
-0.548
-0.314
-0.037
0.000
0.003
0.002
0.001
0.001
0.000
0.
0.
0.
0.
0.
0.
0.
0.
0.
0.
0.
0.
0.
0.
0.
0.
0.
0.
0.
0.
0.
0.
0.
0.
0.000
0.000
0.000
0.001
0.001
-0.001
-0.006
-0.021
-0.026
0.192
5.177
70.470
3.961
1.902
0.349
-0.038
-0.028
0.150
0.123
-0.135
-0.180
-0.071
-0.011
0.001
0.002
0.001
0.000
0.000
0.
0.
0.
0.
0.
0.
0.
0.
0.
0.
0.
0.
0.
0.
0.
0.
0.
0.
0.
0.
0.
0.
0.
0.
0.
0.
0.000
0.001
0.001
0.001
0.
-0.005
-0.021
-0.033
0.104
2.076
17.683
1.427
-0.014
-0.031
-0.030
-0.025
-0.019
-0.015
-0.023
-0.021
-0.008
-0.001
0.001
0.001
0.000
0.000
0.
0.
0.
0.
0.
0.
0.
0.
0.
0.
0.
0.
0.
0.
0.
0.
0.
0.
0.
0.
0.
0.
0.
0.
0.
0.
0.
0.000
0.000
0.001
0.001
0.000
-0.003
-0.015
-0.030
-0.033
-0.001
0.104
-0.007
-0.022
-0.015
-0.008
-0.007
-0.007
-0.006
-0.004
-0.002
0.000
0.000
0.001
0.001
0.000
0.000
0.
0.
0.
0.
0.
0.
0.
0.
0.
0.
0.
0.
0.
0.
0.
0.
0.
0.
0.
0.
0.
0.
0.
0.
0.
0.
0.
0.
0.000
0.001
0.001
0.001
-0.001
-0.006
-0.016
-0.025
-0.027
-0.022
-0.015
-0.009
-0.002
0.001
0.001
0.001
0.001
0.001
0.001
0.001
0.001
0.001
0.000
0.000
0.
0.
0.
0.
0.
0.
0.
0.
0.
0.
0.
0.
0.
0.
0.
0.
0.
0.
0.
0.
0.
0.
0.
0.
0.
0.
0.
0.
0.
0.000
0.000
0.001
0.001
0.000
-0.002
-0.004
-0.007
-0.009
-0.007
-0.004
0.000
0.002
0.002
0.002
0.002
0.001
0.001
0.001
0.001
0.001
0.000
0.000
0.
0.
0.
0.
0.
0.
0.
0.
0.
0.
0.
0.
0.
0.
0.
0.
0.
0.
0.
0.
0.
0.
0.
0.
0.
0.
0.
0.
0.
0.
0.
0.000
0.000
0.001
0.001
0.000
0.000
-0.001
-0.001
0.000
0.001
0.002
0.002
0.002
0.002
0.001
0.001
0.001
0.001
0.000
0.000
0.000
0.
0.
0.
0.
0.
0.
0.
0.
0.
0.
0.
0.
0.
0.
0.
0.
0.
0.
0.
0.
0.
0.
0.
0.
0.
0.
0.
0.
0.
0.
0.
0.
0.
0.000
0.001
0.001
0.001
0.001
0.001
0.001
0.001
0.001
0.001
0.001
0.001
0.001
0.000
0.000
0.000
0.000
0.
0.
0.
0.
0.
0.
0.
0.
0.
0.
0.
0.
0.
0.
0.
0.
0.
0.
0.
0.
0.
0.
0.
0.
0.
0.
0.
0.
0.
0.
0.
0.
0.
0.
0.
0.
0.000
0.001
0.001
0.001
0.001
0.001
0.001
0.001
0.001
0.000
0.000
0.000
0.000
0.
0.
0.
0.
0.
0.
0.
0.
0.
0.
0.
0.
0.
0.
0.
0.
0.
0.
0.
0.
0.
0.
0.
0.
0.
0.
0.
0.
0.
0.
0.
0.
0.
0.
0.
0.
0.
0.
0.000
0.001
0.001
0.002
0.002
0.002
0.002
0.002
0.002
0.002
0.002
0.001
0.001
0.001
0.000
0.000
0.
0.
0.
0.
0.
0.
0.
0.
0.
0.
0.
0.
0.
0.
0.
0.
0.
0.
0.
0.
0.
0.
0.
0.
0.
0.
0.
0.
0.
0.
0.
0.
0.
0.
0.
0.
0.000
0.001
0.002
0.002
0.003
0.002
0.002
0.002
0.003
0.003
0.003
0.003
0.003
0.002
0.001
0.001
0.000
0.000
0.
0.
0.
0.
0.
0.
0.
0.
0.
0.
0.
0.
0.
0.
0.
0.
0.
0.
0.
0.
0.
0.
0.
0.
0.
0.
0.
0.000
0.000
0.000
0.000
0.000
0.000
0.000
0.000
0.001
0.002
0.002
0.003
0.002
0.000
-0.002
-0.003
-0.003
-0.002
0.000
0.002
0.003
0.002
0.002
0.001
0.001
0.000
0.000
0.
0.
0.
0.
0.
0.
0.
0.
0.
0.
0.
0.
0.
0.
0.
0.
0.
0.
0.
0.
0.
0.
0.
0.
0.
0.000
0.000
0.000
0.000
0.000
0.000
0.000
0.000
0.001
0.001
0.002
0.003
0.002
-0.002
-0.009
-0.013
-0.018
-0.032
-0.053
-0.046
-0.014
0.000
0.001
0.002
0.002
0.001
0.000
0.000
0.
0.
0.
0.
0.
0.
0.
0.
0.
0.
0.
0.
0.
0.
0.
0.
0.
0.
0.
0.
0.
0.
0.
0.
0.000
0.000
0.000
0.000
0.000
0.000
0.000
0.001
0.001
0.001
0.002
0.003
0.002
-0.003
-0.016
-0.026
0.023
0.033
-0.151
-0.491
-0.481
-0.131
-0.015
-0.005
0.001
0.002
0.001
0.001
0.000
0.
0.000
0.000
0.000
0.000
0.000
0.000
0.
0.
0.
0.
0.
0.
0.
0.
0.
0.
0.
0.
0.
0.
0.
0.
0.
0.000
0.000
0.000
0.000
0.000
0.000
0.000
0.001
0.001
0.002
0.002
0.003
-0.001
-0.015
-0.035
-0.044
1.616
2.368
-0.319
-0.611
-0.613
-0.435
-0.049
-0.014
0.000
0.003
0.002
0.001
0.001
0.001
0.001
0.001
0.001
0.001
0.001
0.000
0.000
0.000
0.
0.
0.
0.
0.
0.
0.
0.
0.
0.
0.
0.
0.
0.
0.
0.000
0.000
0.000
0.000
0.000
0.001
0.001
0.001
0.001
0.002
0.002
0.002
-0.006
-0.021
0.851
0.368
1.867
2.128
-0.131
-0.373
-0.509
-0.438
-0.060
-0.015
0.000
0.004
0.004
0.003
0.002
0.002
0.002
0.002
0.002
0.001
0.001
0.001
0.001
0.000
0.000
0.
0.
0.
0.
0.
0.
0.
0.
0.
0.
0.
0.
0.
0.
0.000
0.000
0.000
0.000
0.000
0.001
0.001
0.001
0.001
0.002
0.002
0.001
-0.009
-0.020
2.775
29.861
4.676
0.880
13.068
15.051
-0.021
-0.151
-0.166
-0.082
-0.012
0.003
0.006
0.005
0.004
0.003
0.003
0.002
0.001
0.001
0.001
0.001
0.001
0.001
0.000
0.000
0.
0.
0.
0.
0.
0.
0.
0.
0.
0.
0.
0.
0.
0.000
0.000
0.001
0.001
0.001
0.001
0.001
0.001
0.001
0.001
0.002
0.001
-0.007
-0.021
0.595
5.077
0.421
1.265
134.873
170.760
6.411
-0.064
-0.502
-0.262
-0.038
0.001
0.006
0.006
0.005
0.003
-0.001
-0.009
-0.016
-0.011
-0.004
0.000
0.001
0.001
0.001
0.000
0.000
0.
0.
0.
0.
0.
0.
0.
0.
0.
0.
0.
0.
0.000
0.001
0.001
0.001
0.002
0.002
0.002
0.002
0.002
0.003
0.003
0.003
-0.003
-0.016
-0.028
-0.052
-0.162
2.877
25700.676
100158.195
1920.167
5.934
-0.469
-0.232
-0.045
-0.005
0.003
0.000
-0.010
-0.014
-0.035
-0.173
-0.324
-0.157
-0.032
-0.006
0.000
0.002
0.002
0.001
0.000
0.
0.
0.
0.
0.
0.
0.
0.
0.
0.
0.
0.000
0.001
0.001
0.001
0.002
0.002
0.002
0.002
0.003
0.003
0.004
0.004
0.004
0.001
-0.006
-0.017
-0.038
-0.078
0.654
225.061
437.729
235.122
8.626
3.659
-0.015
-0.040
-0.018
-0.017
-0.091
-0.300
-0.294
-0.227
-0.562
-0.244
-0.503
-0.162
-0.017
-0.003
0.002
0.002
0.002
0.001
0.000
0.
0.
0.
0.
0.
0.
0.
0.
0.
0.000
0.000
0.001
0.001
0.001
0.
-0.001
-0.001
0.001
0.001
0.002
0.004
0.005
0.005
0.004
-0.001
-0.006
-0.011
-0.029
-0.083
0.096
6.873
212.604
2721.392
900.881
2.197
-0.021
-0.045
-0.107
-0.591
-0.390
-0.582
-0.506
12.618
6634.423
6.183
-0.159
-0.030
-0.008
0.000
0.002
0.002
0.001
0.001
0.000
0.
0.
0.
0.
0.
0.
0.
0.000
0.000
0.001
0.000
0.000
-0.003
-0.011
-0.016
-0.014
-0.018
-0.035
-0.034
-0.011
0.002
0.005
0.003
-0.006
-0.019
-0.017
-0.078
-0.359
-0.049
1.055
506.968
1354.937
1130.666
225.514
0.486
-0.099
-0.281
-0.600
1274.337
391.766
1.551
3390.250
101130.672
12.270
-0.113
-0.049
-0.020
-0.006
0.000
0.001
0.001
0.001
0.000
0.000
0.
0.
0.
0.
0.
0.
0.000
0.000
0.001
0.000
-0.004
-0.027
-0.063
-0.002
0.135
-0.122
-0.548
-0.593
-0.214
-0.024
0.000
-0.004
-0.026
-0.057
-0.046
-0.274
-0.154
30825.738
10047.013
177.272
2157.873
3823.116
189.611
0.435
-0.139
-0.260
-0.539
144.825
69.716
3.037
1034.329
13912.402
11.198
0.037
0.046
-0.029
-0.021
-0.011
-0.004
-0.001
0.000
0.001
0.000
0.000
0.
0.
0.
0.
0.
0.000
0.001
0.000
-0.001
-0.017
-0.096
0.012
22.357
298.796
4.241
1.059
6.261
-0.451
-0.135
-0.016
-0.015
-0.022
-0.028
-0.036
-0.297
-0.465
6629.812
3117.172
59.727
13149.465
33977.551
5.776
-0.051
-0.106
-0.144
0.296
4.139
9.541
0.659
207.980
7134.529
7.434
28.387
39.167
0.594
0.111
-0.017
-0.014
-0.004
0.000
0.001
0.000
0.000
0.
0.
0.
0.
0.
0.000
0.001
0.000
-0.002
-0.031
-0.116
0.798
1537.037
100007.758
153.618
457.721
3455.930
-0.098
-0.251
-0.038
-0.020
0.008
0.014
-0.077
-0.293
-0.507
-0.137
2.342
0.907
6.231
7.694
0.133
-0.031
-0.001
-0.073
0.152
3.145
118.989
3.137
14.778
7.188
2.132
998.910
1923.528
63.770
129.935
1.096
-0.022
-0.014
-0.002
0.000
0.000
0.000
0.
0.
0.
0.
0.
0.000
0.001
0.000
-0.001
-0.026
-0.118
0.127
22.837
785.826
100095.969
100037.039
228.856
0.020
-0.172
-0.056
-0.033
-0.016
-0.004
-0.352
-0.626
0.629
0.451
0.136
2.261
0.789
-0.047
-0.059
-0.015
0.036
0.103
-0.161
7.200
36974.375
785.857
0.114
0.415
0.084
14.977
2156.528
15877.501
100009.734
19.802
0.104
-0.021
-0.005
0.000
0.000
0.000
0.000
0.
0.
0.
0.
0.000
0.001
0.001
0.000
-0.010
-0.056
-0.019
0.122
20.829
232.395
369.734
48.986
0.756
0.228
-0.021
-0.049
-0.037
-0.059
-0.603
5.290
700.995
1.159
1.125
42.472
9.596
0.019
-0.052
-0.038
0.043
0.279
-0.022
3.413
737.057
376.840
13.047
-0.312
-0.208
0.769
83.907
110.942
14358.958
25732.467
3.087
-0.021
-0.007
0.000
0.000
0.000
0.000
0.
0.
0.
0.
0.000
0.000
0.001
0.001
0.000
-0.001
-0.013
-0.037
-0.055
0.453
30.762
7.598
20.473
487.343
8.416
0.074
-0.027
-0.050
-0.409
-0.527
11.862
-0.408
0.046
3.721
1.293
0.068
4.987
6.181
0.110
-0.025
2.640
143.881
63.892
1002.349
28.392
1.289
3.458
0.146
0.140
1.565
100130.977
160.412
0.448
-0.017
-0.005
0.000
0.000
0.000
0.000
0.
0.
0.
0.
0.
0.000
0.001
0.002
0.003
0.003
-0.001
-0.018
-0.082
-0.245
-0.130
0.377
598.115
100010.688
251.059
78.349
2.934
-0.026
-0.097
-0.517
-0.653
-0.473
-0.087
-0.084
-0.034
3.747
495.236
730.363
1.776
0.565
69.838
100006.789
2074.837
21.356
0.712
20.626
108.624
1.732
-0.045
-0.021
0.994
0.106
-0.017
-0.011
-0.002
0.
0.000
0.000
0.
0.
0.
0.
0.
0.
0.000
0.001
0.001
0.002
0.003
0.003
-0.001
-0.019
-0.062
-0.086
0.005
10.942
965.157
100040.375
40556.332
40.793
0.010
-0.038
-0.069
-0.148
-0.619
-0.642
-0.390
0.553
898.852
39199.258
64.209
0.587
480.782
100005.102
1517.427
37.350
1.013
3.045
5.055
10.588
0.427
-0.031
-0.024
-0.013
-0.009
-0.007
-0.002
0.000
0.000
0.000
0.000
0.
0.
0.
0.
0.
0.
0.
0.000
0.001
0.002
0.003
0.004
0.004
0.001
-0.007
-0.021
-0.103
-0.179
185.974
1732.352
31.201
16.206
-0.018
-0.036
-0.025
0.373
1.637
22.315
-0.352
0.310
249.083
3806.430
7.565
-0.040
227.016
100000.078
479.354
0.050
1.453
99.448
23.583
2.172
0.047
-0.038
-0.017
-0.002
0.003
0.003
0.002
0.001
0.000
0.000
0.000
0.
0.
0.
0.
0.
0.
0.
0.
0.000
0.001
0.002
0.003
0.004
0.004
0.003
-0.005
-0.063
-0.343
1.712
16.498
-0.490
-0.171
-0.037
-0.063
-0.024
3.829
273.964
3697.815
1.013
-0.180
2.215
4.399
0.672
-0.018
0.212
7.252
0.628
-0.148
0.289
8.940
3.230
0.428
-0.031
-0.122
-0.113
-0.029
0.001
0.005
0.004
0.002
0.000
0.000
0.
0.
0.
0.
0.
0.
0.
0.
0.
0.
0.
0.000
0.001
0.002
0.003
0.003
0.001
-0.013
-0.120
-0.381
-0.508
-0.341
-0.057
-0.027
-0.208
-0.332
18.858
100090.422
100015.172
9.738
1.244
-0.110
-0.061
0.005
-0.104
-0.123
-0.134
-0.133
-0.073
-0.039
0.025
0.835
2.808
0.052
-0.368
-0.515
-0.224
-0.016
0.004
0.004
0.002
0.001
0.000
0.
0.
0.
0.
0.
0.
0.
0.
0.
0.
0.
0.
0.000
0.001
0.002
0.002
0.002
0.001
-0.007
-0.034
-0.051
-0.032
0.042
2.113
2.278
-0.488
0.681
139.405
70414.523
11636.724
1110.217
0.828
-0.111
0.037
-0.043
-0.077
-0.065
-0.107
-0.060
-0.037
-0.036
0.121
0.403
-0.255
-0.194
-0.600
-0.551
-0.041
0.002
0.004
0.003
0.001
0.000
0.
0.
0.
0.
0.
0.
0.
0.
0.
0.
0.
0.
0.
0.000
0.001
0.001
0.002
0.004
0.004
0.002
-0.004
-0.014
0.147
10.143
13.698
0.213
-0.624
20.106
1542.862
29574.887
3374.682
16.822
0.172
2.233
0.616
-0.074
-0.151
-0.286
-0.132
-0.015
0.628
0.817
0.555
4.694
0.245
-0.612
-0.438
-0.040
0.
0.003
0.003
0.001
0.001
0.
0.
0.
0.
0.
0.
0.
0.
0.
0.
0.
0.
0.
0.
0.000
0.001
0.002
0.004
0.005
0.004
-0.007
-0.030
0.131
20.960
47.387
178.608
1.704
-0.541
0.788
448.413
100032.797
226.441
0.600
1.338
0.340
-0.088
-0.084
-0.156
-0.077
1.170
730.030
1713.592
61.920
25699.451
111.507
8.737
-0.009
-0.093
-0.011
0.003
0.003
0.002
0.001
0.000
0.
0.
0.
0.
0.
0.
0.
0.
0.
0.
0.
0.
0.
0.000
0.001
0.003
0.003
0.003
-0.001
-0.017
-0.061
-0.312
8.798
211.968
15725.407
27.460
0.792
-0.395
36.950
2454.612
121.870
0.768
-0.045
-0.067
-0.049
-0.020
-0.032
-0.027
2.844
22402.871
100328.938
100046.938
13218.643
100072.289
5282.740
1.837
-0.375
-0.032
-0.001
0.003
0.002
0.001
0.000
0.
0.
0.
0.
0.
0.
0.
0.
0.
0.
0.
0.
0.000
0.001
0.001
0.002
0.002
-0.002
-0.015
-0.032
-0.075
-0.469
-0.041
110.342
4835.812
455.798
36.048
-0.043
7.912
100010.992
70390.398
4.329
-0.049
-0.030
-0.019
-0.028
-0.031
-0.051
0.099
11.888
188.440
52344.055
48.615
1236.091
387.261
4.670
-0.138
-0.040
-0.005
0.003
0.003
0.002
0.000
0.
0.
0.
0.
0.
0.
0.
0.
0.
0.
0.
0.
0.000
0.001
0.001
0.002
-0.001
-0.014
-0.028
-0.018
0.646
1.379
-0.145
0.694
12.266
428.324
24.607
4.867
1.161
118.683
91.089
0.470
0.044
0.047
-0.019
-0.136
-0.310
-0.161
-0.030
-0.251
2.015
81.190
-0.060
5.518
28.692
30.940
0.930
-0.033
-0.010
0.002
0.003
0.002
0.001
0.000
0.
0.
0.
0.
0.
0.
0.
0.
0.
0.
0.
0.001
0.001
0.002
0.001
-0.006
-0.020
0.022
2.980
31.293
10.534
0.613
-0.063
19.070
2688.161
3084.507
3607.321
39.928
3.112
0.126
0.062
2.659
1.448
-0.059
-0.549
3.819
2.213
24.576
399.823
6.951
-0.417
87.296
19975.729
6960.395
119.954
3.258
-0.025
-0.017
0.000
0.003
0.002
0.001
0.000
0.
0.
0.
0.
0.
0.
0.
0.
0.
0.000
0.001
0.001
0.002
0.003
0.001
-0.009
-0.011
0.731
126.413
52631.863
92.748
4.891
-0.031
0.425
7.032
624.597
2576.669
2522.572
1334.914
5.983
0.070
2.021
1.179
-0.177
-0.546
15035.310
66171.664
3909.695
100012.063
213.246
4.081
2.371
129.039
313.653
100013.563
55767.738
0.170
-0.028
-0.004
0.002
0.002
0.002
0.001
0.
0.
0.
0.
0.
0.
0.
0.
0.
0.000
0.001
0.001
0.002
0.003
0.000
-0.010
-0.020
0.412
17.565
469.486
16.565
5.482
0.253
-0.062
0.021
1.173
5.885
1478.090
100012.734
24.254
-0.006
0.013
-0.039
-0.144
-0.577
126.714
908.466
3816.633
149.445
29.600
1.341
-0.494
16.156
95349.688
2336.951
5.131
-0.045
-0.079
-0.029
-0.004
0.002
0.001
0.001
0.
0.
0.
0.
0.
0.
0.
0.
0.000
0.001
0.001
0.002
0.002
0.002
-0.002
-0.015
-0.059
-0.218
-0.309
0.250
1.109
5.653
-0.166
3.463
16.323
0.715
0.073
6.535
26.279
0.826
-0.012
0.025
-0.062
-0.051
-0.358
-0.484
2.560
3.935
0.237
-0.190
1.614
148.245
17.029
17124.508
7855.699
810.578
0.383
-0.561
-0.271
-0.033
-0.001
0.001
0.001
0.
0.
0.
0.
0.
0.
0.
0.
0.000
0.001
0.001
0.001
-0.001
-0.008
-0.023
-0.042
-0.168
-0.588
0.552
0.978
-0.447
1.545
0.033
54.753
813.037
26.071
19.244
0.257
-0.017
-0.018
1.762
13.037
53.092
226.880
1.639
-0.148
-0.008
0.885
0.344
-0.555
-0.625
14.895
0.758
9.189
6957.813
809.781
0.372
0.030
-0.564
-0.140
-0.007
0.
0.001
0.
0.
0.
0.
0.
0.
0.
0.000
0.000
0.001
0.001
0.000
-0.015
-0.095
-0.267
-0.299
-0.194
0.700
300.582
5449.794
9.663
15.680
18.768
4.974
750.232
6738.216
7881.498
3.498
-0.043
0.008
6.683
91.208
949.344
7020.858
10.511
-0.079
1.330
2.442
0.149
0.734
17.058
-0.595
-0.258
0.100
3.029
1.353
-0.246
3.094
-0.561
-0.193
-0.010
-0.001
0.001
0.
0.
0.
0.
0.
0.
0.
0.000
0.001
0.001
0.001
-0.003
-0.051
-0.424
-0.510
-0.578
-0.034
3.652
1721.751
100123.063
801.868
2.509
1.012
0.218
130.436
346.822
131.214
0.815
-0.048
-0.042
0.295
1.794
5.629
30.403
0.293
0.098
3.241
4.552
-0.201
3.586
73.201
-0.404
0.111
2.794
0.545
-0.112
-0.242
-0.405
-0.519
-0.076
-0.004
0.000
0.001
0.
0.
0.
0.
0.
0.
0.
0.000
0.000
0.001
0.001
-0.003
-0.054
-0.479
-0.584
-0.625
-0.219
0.904
4.994
572.648
8836.920
3.253
0.482
-0.525
0.244
0.712
0.228
-0.011
-0.012
-0.073
-0.143
0.930
12.408
0.627
0.107
-0.003
0.024
-0.093
-0.441
1.471
46.429
7.799
2.702
10.330
1.755
-0.057
-0.082
-0.115
-0.061
-0.010
-0.001
0.001
0.001
0.
0.
0.
0.
0.
0.
0.
0.000
0.000
0.001
0.001
-0.001
-0.019
-0.135
-0.380
-0.339
-0.107
-0.042
-0.045
1.166
3.938
1.085
2.001
-0.569
0.362
26.392
15.405
13.446
19.145
0.317
-0.133
5.280
100.909
4.357
0.021
-0.101
-0.366
1.058
369.333
24.929
6152.386
193.641
762.218
343.383
5.831
-0.041
-0.049
-0.018
-0.004
-0.001
0.002
0.001
0.000
0.
0.
0.
0.
0.
0.
0.
0.
0.000
0.001
0.001
0.001
-0.002
-0.013
-0.030
-0.030
-0.020
-0.029
-0.056
0.169
11.066
7.575
-0.394
-0.474
8.392
25705.711
4308.975
1008.395
2684.670
3.575
-0.051
0.080
1.713
-0.028
-0.089
-0.116
0.904
20.480
100068.117
6205.383
365.725
27.684
100038.906
25740.098
4.392
-0.044
-0.043
-0.010
0.001
0.003
0.002
0.001
0.000
0.
0.
0.
0.
0.
0.
0.
0.
0.000
0.000
0.001
0.001
0.001
0.001
0.001
0.001
0.
-0.010
-0.030
0.169
9.055
10.470
2.687
0.035
7.016
274.520
371.574
62.623
42.777
0.433
0.131
0.350
-0.012
-0.051
-0.088
0.927
86.707
4873.398
7836.398
387.449
23.562
1.601
2178.508
81837.852
13.807
-0.022
-0.035
-0.007
0.002
0.003
0.002
0.001
0.000
0.
0.
0.
0.
0.
0.
0.
0.
0.
0.000
0.000
0.001
0.001
0.002
0.003
0.004
0.004
-0.002
-0.023
-0.119
-0.025
5096.203
23038.275
0.017
4.159
36.526
3.515
0.179
-0.247
1.739
-0.475
-0.223
0.131
-0.017
0.112
12.616
56.693
15003.518
14980.079
3.666
-0.571
-0.075
64.571
299.007
2.473
-0.032
-0.022
-0.002
0.002
0.002
0.001
0.000
0.
0.
0.
0.
0.
0.
0.
0.
0.
0.
0.
0.000
0.000
0.001
0.001
0.002
0.004
0.004
0.001
-0.015
-0.105
-0.337
439.258
1274.309
-0.580
-0.347
0.388
0.589
-0.520
22.888
23034.201
35.866
1.258
22.320
2.139
0.250
26.164
39.599
5.672
4.173
-0.474
-0.618
-0.323
0.085
0.264
-0.009
-0.022
-0.009
0.001
0.002
0.001
0.001
0.
0.
0.
0.
0.
0.
0.
0.
0.
0.
0.
0.
0.
0.000
0.000
0.000
0.001
0.003
0.004
0.003
-0.004
-0.033
-0.231
-0.435
-0.620
-0.626
-0.140
0.115
0.329
-0.217
1.499
311.013
1.329
2.854
64.550
4.337
0.009
0.499
0.509
-0.394
-0.580
-0.624
-0.221
-0.106
-0.033
-0.022
-0.016
-0.008
0.000
0.002
0.002
0.001
0.001
0.
0.
0.
0.
0.
0.
0.
0.
0.
0.
0.
0.
0.
0.
0.
0.000
0.001
0.002
0.003
0.003
0.000
-0.011
-0.040
-0.016
0.940
0.180
2.384
1.622
0.129
0.276
-0.532
-0.415
-0.257
-0.060
0.762
0.106
-0.030
-0.026
-0.079
-0.401
-0.565
-0.516
-0.070
-0.014
-0.006
-0.003
-0.001
0.001
0.002
0.002
0.001
0.001
0.000
0.
0.
0.
0.
0.
0.
0.
0.
0.
0.
0.
0.
0.
0.
0.
0.
0.000
0.001
0.002
0.002
0.001
-0.007
-0.019
0.343
149.814
6.852
0.519
0.326
-0.058
-0.054
-0.112
-0.124
-0.322
-0.643
-0.588
-0.512
-0.078
-0.019
-0.022
-0.076
-0.136
-0.066
-0.009
0.003
0.004
0.003
0.003
0.002
0.002
0.001
0.000
0.000
0.
0.
0.
0.
0.
0.
0.
0.
0.
0.
0.
0.
0.
0.
0.
0.
0.
0.
0.000
0.001
0.002
0.001
-0.004
-0.013
0.008
0.273
0.029
-0.033
-0.042
-0.048
-0.058
-0.065
-0.092
-0.476
-0.506
-0.301
-0.595
-0.139
-0.020
-0.017
-0.008
-0.005
0.
0.004
0.005
0.004
0.003
0.002
0.002
0.001
0.000
0.000
0.
0.
0.
0.
0.
0.
0.
0.
0.
0.
0.
0.
0.
0.
0.
0.
0.
0.
0.
0.000
0.001
0.001
0.001
-0.001
-0.007
-0.014
-0.019
-0.025
-0.027
-0.029
-0.036
-0.040
-0.045
-0.052
-0.213
-0.224
-0.315
-0.494
-0.087
-0.044
-0.051
-0.021
-0.001
0.005
0.005
0.004
0.002
0.002
0.001
0.001
0.000
0.
0.
0.
0.
0.
0.
0.
0.
0.
0.
0.
0.
0.
0.
0.
0.
0.
0.
0.
0.
0.
0.
0.000
0.001
0.001
0.001
-0.001
-0.004
-0.007
-0.009
-0.016
-0.025
-0.030
-0.026
-0.026
0.003
-0.035
-0.050
-0.134
-0.099
-0.032
-0.044
-0.047
-0.020
-0.001
0.003
0.003
0.002
0.001
0.001
0.001
0.000
0.
0.
0.
0.
0.
0.
0.
0.
0.
0.
0.
0.
0.
0.
0.
0.
0.
0.
0.
0.
0.
0.
0.
0.000
0.000
0.000
0.001
0.001
0.001
-0.001
-0.005
-0.017
-0.024
-0.012
0.042
-0.013
-0.023
-0.027
-0.027
-0.028
-0.023
-0.015
-0.021
-0.017
-0.007
0.000
0.002
0.002
0.001
0.000
0.
0.
0.
0.
0.
0.
0.
0.
0.
0.
0.
0.
0.
0.
0.
0.
0.
0.
0.
0.
0.
0.
0.
0.
0.
0.
0.
0.000
0.000
0.001
0.001
0.001
0.
-0.005
-0.016
-0.023
-0.018
0.008
-0.019
-0.021
-0.016
-0.012
-0.010
-0.009
-0.008
-0.006
-0.003
0.000
0.001
0.001
0.001
0.000
0.000
0.
0.
0.
0.
0.
0.
0.
0.
0.
0.
0.
0.
0.
0.
0.
0.
0.
0.
0.
0.
0.
0.
0.
0.
0.
0.
0.
0.
0.000
0.001
0.001
0.001
0.000
-0.003
-0.010
-0.019
-0.020
-0.018
-0.015
-0.012
-0.005
-0.002
-0.001
-0.001
-0.001
0.000
0.000
0.001
0.001
0.001
0.001
0.000
0.
0.
0.
0.
0.
0.
0.
0.
0.
0.
0.
0.
0.
0.
0.
0.
0.
0.
0.
0.
0.
0.
0.
0.
0.
0.
0.
0.
0.
0.
0.000
0.001
0.001
0.001
-0.001
-0.004
-0.008
-0.011
-0.010
-0.007
-0.002
0.000
0.002
0.002
0.002
0.001
0.001
0.001
0.001
0.001
0.001
0.000
0.000
0.
0.
0.
0.
0.
0.
0.
0.
0.
0.
0.
0.
0.
0.
0.
0.
0.
0.
0.
0.
0.
0.
0.
0.
0.
0.
0.
0.
0.
0.
0.000
0.000
0.001
0.001
0.000
0.000
-0.001
-0.002
-0.002
0.000
0.001
0.002
0.002
0.002
0.002
0.001
0.001
0.001
0.001
0.000
0.000
0.000
0.
0.
0.
0.
0.
0.
0.
0.
0.
0.
0.
0.
0.
0.
0.
0.
0.
0.
0.
0.
0.
0.
0.
0.
0.
0.
0.
0.
0.
0.
0.
0.
0.000
0.001
0.001
0.001
0.001
0.001
0.001
0.001
0.001
0.002
0.002
0.002
0.001
0.001
0.001
0.001
0.000
0.000
0.000
0.
0.
0.
0.
0.
0.
0.
0.
0.
0.
0.
0.
0.
0.
0.
0.
0.
0.
0.
0.
0.
0.
0.
0.
0.
0.
0.
0.
0.
0.
0.
0.
0.
0.
0.000
0.000
0.001
0.001
0.001
0.001
0.001
0.001
0.001
0.001
0.001
0.001
0.001
0.000
0.000
0.000
0.000
0.
0.
0.
0.
0.
0.
0.
0.
0.
0.
0.
0.
0.
0.
0.
0.
0.
0.
0.
0.
0.
0.
0.
0.
0.
0.
0.
0.
0.
0.
0.
0.
0.
0.
0.
0.000
0.001
0.001
0.002
0.002
0.002
0.002
0.002
0.002
0.001
0.001
0.000
0.000
0.000
0.000
0.
0.
0.
0.
0.
0.
0.
0.
0.
0.
0.
0.
0.
0.
0.
0.
0.
0.
0.
0.
0.
0.
0.
0.
0.
0.
0.
0.
0.
0.
0.
0.
0.
0.
0.
0.
0.000
0.001
0.001
0.002
0.002
0.002
0.002
0.002
0.003
0.002
0.002
0.002
0.002
0.001
0.001
0.000
0.000
0.000
0.
0.
0.
0.
0.
0.
0.
0.
0.
0.
0.
0.
0.
0.
0.
0.
0.
0.
0.
0.
0.
0.
0.
0.
0.
0.
0.
0.000
0.000
0.000
0.000
0.000
0.000
0.000
0.000
0.001
0.002
0.002
0.003
0.003
0.002
0.001
0.001
0.001
0.002
0.003
0.003
0.003
0.002
0.002
0.001
0.000
0.000
0.
0.
0.
0.
0.
0.
0.
0.
0.
0.
0.
0.
0.
0.
0.
0.
0.
0.
0.
0.
0.
0.
0.
0.
0.
0.
0.000
0.000
0.000
0.000
0.000
0.000
0.000
0.001
0.001
0.001
0.002
0.003
0.003
0.001
-0.003
-0.009
-0.011
-0.012
-0.011
-0.006
0.000
0.000
0.001
0.001
0.001
0.001
0.000
0.000
0.
0.
0.
0.
0.
0.
0.
0.
0.
0.
0.
0.
0.
0.
0.
0.
0.
0.
0.
0.
0.
0.
0.
0.
0.000
0.000
0.000
0.000
0.000
0.001
0.001
0.001
0.001
0.001
0.002
0.003
0.003
0.001
-0.006
-0.015
-0.020
-0.025
-0.072
-0.178
-0.154
-0.045
-0.031
-0.016
-0.002
0.001
0.001
0.001
0.000
0.
0.
0.
0.
0.
0.
0.
0.
0.
0.
0.
0.
0.
0.
0.
0.
0.
0.
0.
0.
0.
0.
0.
0.000
0.000
0.000
0.000
0.000
0.000
0.000
0.001
0.001
0.001
0.002
0.002
0.003
0.001
-0.007
-0.022
0.007
1.640
2.440
-0.320
-0.557
-0.517
-0.442
-0.220
-0.115
-0.017
0.
0.001
0.001
0.000
0.000
0.000
0.000
0.000
0.000
0.000
0.
0.
0.
0.
0.
0.
0.
0.
0.
0.
0.
0.
0.
0.
0.
0.
0.
0.000
0.000
0.000
0.000
0.000
0.000
0.000
0.001
0.001
0.002
0.002
0.003
0.002
-0.003
-0.020
-0.029
1.176
898.634
2684.941
3.842
221.520
277.325
-0.556
-0.342
-0.298
-0.037
0.000
0.003
0.002
0.001
0.001
0.001
0.001
0.001
0.001
0.001
0.000
0.000
0.000
0.
0.
0.
0.
0.
0.
0.
0.
0.
0.
0.
0.
0.
0.
0.000
0.000
0.000
0.000
0.000
0.
0.000
0.001
0.001
0.002
0.002
0.002
0.001
-0.010
-0.009
72.787
23.253
1028.911
2698.117
3.862
126.899
157.503
-0.637
-0.207
-0.220
-0.029
0.001
0.004
0.004
0.002
0.002
0.002
0.002
0.002
0.001
0.001
0.001
0.001
0.000
0.000
0.
0.
0.
0.
0.
0.
0.
0.
0.
0.
0.
0.
0.
0.000
0.000
0.000
0.000
0.000
0.000
0.000
0.001
0.001
0.002
0.002
0.003
0.000
-0.013
0.059
238.220
100032.484
60654.781
366.118
0.195
0.135
0.452
0.066
-0.140
-0.350
-0.097
-0.004
0.005
0.005
0.004
0.004
0.003
0.002
0.001
0.001
0.002
0.002
0.001
0.001
0.000
0.000
0.
0.
0.
0.
0.
0.
0.
0.
0.
0.
0.
0.
0.000
0.000
0.001
0.001
0.001
0.001
0.001
0.001
0.002
0.002
0.003
0.003
0.000
-0.014
-0.002
80.096
2208.596
71.928
356.864
1.569
44.632
125.785
4.569
18.755
-0.538
-0.257
-0.013
0.004
0.006
0.005
0.004
0.001
-0.008
-0.014
-0.008
-0.001
0.001
0.002
0.002
0.001
0.000
0.
0.
0.
0.
0.
0.
0.
0.
0.
0.
0.
0.
0.
0.001
0.001
0.001
0.001
0.002
0.002
0.002
0.003
0.003
0.004
0.003
0.000
-0.012
-0.027
0.622
2.127
-0.429
-0.007
16.870
1752.476
100040.477
22.914
0.594
-0.651
-0.212
-0.021
-0.004
0.002
0.
-0.002
-0.029
-0.181
-0.345
-0.176
-0.029
-0.002
0.002
0.002
0.002
0.001
0.000
0.
0.
0.
0.
0.
0.
0.
0.
0.
0.
0.
0.000
0.001
0.001
0.001
0.001
0.002
0.002
0.003
0.004
0.004
0.005
0.005
0.002
-0.007
-0.020
-0.033
-0.083
-0.267
-0.349
3.291
327.182
6022.860
16.911
-0.509
-0.351
-0.057
-0.032
-0.049
-0.035
-0.071
-0.072
-0.197
-0.484
0.570
-0.528
-0.212
-0.015
0.000
0.003
0.003
0.002
0.001
0.000
0.
0.
0.
0.
0.
0.
0.
0.
0.
0.000
0.000
0.001
0.001
0.001
-0.001
-0.002
-0.001
0.001
0.001
0.003
0.004
0.005
0.003
-0.004
-0.023
-0.046
-0.052
-0.051
-0.128
0.468
1237.924
100216.359
442.435
1.694
0.206
1.503
0.153
-0.477
-0.404
-0.517
-0.518
-0.170
48.874
76639.289
30.452
-0.387
-0.040
-0.005
0.001
0.002
0.002
0.001
0.001
0.000
0.
0.
0.
0.
0.
0.
0.
0.000
0.000
0.001
0.000
-0.001
-0.007
-0.022
-0.034
-0.026
-0.017
-0.036
-0.039
-0.015
-0.001
0.001
-0.013
-0.099
-0.293
-0.231
-0.075
-0.212
-0.042
7.485
711.841
1710.437
3.877
0.937
3.980
0.295
-0.547
-0.595
-0.441
-0.383
-0.144
35.090
6726.020
10.278
-0.377
-0.056
-0.018
-0.006
0.000
0.001
0.001
0.001
0.000
0.000
0.
0.
0.
0.
0.
0.
0.000
0.000
0.000
0.000
-0.009
-0.058
-0.097
-0.084
-0.062
-0.150
-0.560
-0.586
-0.284
-0.039
-0.009
-0.043
-0.310
-0.500
-0.305
-0.154
-0.393
16.322
8939.048
25998.002
100012.227
26.927
0.699
0.096
-0.494
-0.607
-0.555
-0.329
-0.112
0.064
48.039
861.774
37.527
0.503
0.153
-0.025
-0.022
-0.010
-0.003
0.000
0.001
0.001
0.000
0.
0.
0.
0.
0.
0.
0.000
0.000
0.
-0.003
-0.037
-0.119
1.393
28.119
10.074
0.166
8.242
43.744
-0.599
-0.218
-0.033
-0.046
0.089
0.359
0.229
-0.109
1.663
38.355
100119.586
1606.996
208.097
27.517
0.463
0.233
-0.380
-0.664
-0.573
-0.592
-0.602
2.665
91.247
7835.177
685.374
131.280
186.931
1.057
-0.016
-0.024
-0.012
-0.004
0.000
0.001
0.000
0.000
0.
0.
0.
0.
0.
0.000
0.000
0.000
-0.005
-0.069
-0.106
207.137
100017.695
660.784
7.122
5849.689
100004.016
2.371
-0.423
-0.059
0.056
1392.199
49.358
1.676
0.111
54.613
175.393
89.329
5.819
0.565
0.510
2.831
11.163
0.638
0.226
-0.317
-0.438
247.549
25.652
0.893
12.805
3020.932
23301.748
81844.289
26.631
2.106
0.057
-0.023
-0.011
-0.002
0.000
0.000
0.000
0.
0.
0.
0.
0.
0.000
0.001
0.
-0.004
-0.057
-0.122
52.283
6277.025
120.395
66.249
60616.414
273.416
1.865
-0.158
-0.070
-0.033
4.354
46.992
0.878
0.239
96.820
453.077
3.924
-0.057
-0.111
-0.067
1.491
5.878
12.646
108.642
2.360
5.364
100002.086
554.963
-0.460
0.301
46.394
72.039
70403.375
13148.901
25.141
0.914
-0.005
-0.018
-0.004
0.
0.000
0.000
0.000
0.
0.
0.
0.
0.000
0.000
0.000
-0.001
-0.021
-0.108
-0.017
0.060
0.351
9.301
55663.719
8351.740
596.605
2.558
-0.049
-0.064
0.008
0.489
-0.457
277.610
100142.039
1676.162
8.366
0.052
-0.189
-0.119
-0.011
0.217
36.151
595.187
6.628
-0.057
16.605
1.292
-0.419
-0.138
0.101
1.660
399.680
206.221
10.089
372.425
1.614
-0.017
-0.005
0.000
0.000
0.000
0.000
0.
0.
0.
0.
0.000
0.000
0.001
0.001
-0.003
-0.005
-0.010
-0.028
-0.050
4.512
5742.117
325.096
629.226
103.326
2.261
-0.041
-0.052
-0.070
-0.433
5.182
1002.287
6.908
17.580
1.137
0.070
0.133
22.279
28.319
1.115
3.030
1.124
20.568
4.041
0.436
0.155
20.591
99.407
1.615
0.316
0.285
1.892
1.883
0.037
-0.014
-0.004
0.000
0.000
0.000
0.000
0.
0.
0.
0.
0.000
0.000
0.001
0.002
0.002
0.003
0.000
-0.009
-0.034
-0.003
1.027
11.898
15029.502
3224.291
32.375
1.193
-0.002
-0.050
-0.143
-0.564
-0.501
7.348
59.462
4.938
1.154
4.831
29528.822
95333.117
6.103
-0.033
9.650
2683.952
108.835
0.266
1.087
4825.542
100001.500
33.334
-0.016
-0.038
-0.010
-0.014
-0.015
-0.008
-0.001
0.000
0.000
0.000
0.
0.
0.
0.
0.
0.
0.000
0.000
0.001
0.002
0.003
0.004
0.002
-0.008
-0.030
-0.047
0.440
15.619
75.163
1918.690
15.657
0.198
-0.036
-0.044
-0.087
-0.120
-0.112
0.631
2.170
3.609
250.421
3714.558
494.290
1.432
7.249
228.224
42.286
6.666
1.448
84.569
489.095
2129.376
6.843
-0.024
-0.028
-0.014
-0.008
-0.004
0.000
0.
0.000
0.000
0.000
0.
0.
0.
0.
0.
0.
0.
0.000
0.001
0.002
0.002
0.003
0.004
0.003
-0.005
-0.025
-0.167
-0.495
8671.185
100046.211
2.703
-0.086
-0.038
-0.044
-0.082
-0.447
11.133
310.947
3.353
2.937
1083.127
6176.522
37.839
2.227
4.531
120.523
5.375
-0.044
28.285
100000.930
6809.105
3012.755
4.056
-0.057
-0.039
-0.009
0.001
0.003
0.003
0.001
0.000
0.000
0.000
0.
0.
0.
0.
0.
0.
0.
0.
0.000
0.001
0.002
0.003
0.003
0.004
0.003
-0.007
-0.105
-0.551
78.563
439.164
-0.546
-0.262
-0.058
-0.181
-0.273
0.076
1141.065
100012.953
16.449
0.451
595.810
2707.224
1916.886
26.068
-0.075
0.308
0.677
-0.018
3.736
658.913
92.899
3.130
-0.014
-0.386
-0.392
-0.098
-0.007
0.004
0.004
0.002
0.000
0.000
0.
0.
0.
0.
0.
0.
0.
0.
0.
0.
0.
0.000
0.001
0.002
0.003
0.003
0.000
-0.021
-0.238
-0.509
-0.596
-0.496
-0.058
0.148
-0.066
-0.628
0.290
206.084
270.613
2.426
-0.174
1.051
3.601
20.698
1.850
-0.074
0.921
6.140
0.491
-0.009
0.311
0.115
-0.064
-0.107
1.733
0.119
-0.591
-0.054
0.001
0.004
0.002
0.001
0.000
0.
0.
0.
0.
0.
0.
0.
0.
0.
0.
0.
0.
0.
0.001
0.002
0.002
0.002
0.000
-0.014
-0.055
-0.078
-0.042
0.785
247.059
447.423
102.081
-0.378
76.544
34089.402
104.989
5.512
0.008
-0.106
-0.049
-0.051
-0.072
0.118
0.732
0.073
-0.037
-0.058
-0.081
0.122
8.331
30830.406
1626.657
-0.505
-0.108
-0.001
0.003
0.003
0.001
0.000
0.
0.
0.
0.
0.
0.
0.
0.
0.
0.
0.
0.
0.
0.000
0.001
0.001
0.003
0.004
0.004
0.001
-0.012
-0.046
2.969
17111.400
60612.898
10.909
-0.379
19.135
1154.453
45.743
55.397
16.425
0.180
-0.013
1.135
-0.025
-0.112
-0.033
-0.031
-0.032
0.069
0.101
4.194
73.233
425.638
67.716
-0.451
-0.083
-0.003
0.003
0.003
0.002
0.001
0.
0.
0.
0.
0.
0.
0.
0.
0.
0.
0.
0.
0.
0.
0.000
0.001
0.003
0.004
0.005
0.000
-0.037
-0.208
2.734
11554.923
60643.375
272.540
96.218
44.950
2.618
25.102
11144.175
70362.461
7.645
0.059
1.964
-0.010
-0.128
-0.040
-0.027
0.188
20.566
30.944
68.990
6998.443
62.519
3.124
-0.170
-0.042
-0.010
0.002
0.003
0.002
0.001
0.000
0.
0.
0.
0.
0.
0.
0.
0.
0.
0.
0.
0.
0.
0.000
0.001
0.002
0.003
0.003
-0.006
-0.060
-0.336
1.369
1114.203
3173.168
34650.516
374.921
15.793
-0.154
2.079
615.251
28341.957
4.241
-0.136
-0.122
-0.125
-0.087
0.014
0.001
0.461
90.897
167.455
231.150
3026.799
2196.527
593.266
2.954
0.004
-0.021
-0.002
0.003
0.002
0.001
0.000
0.
0.
0.
0.
0.
0.
0.
0.
0.
0.
0.
0.
0.000
0.001
0.001
0.002
0.001
-0.003
-0.018
-0.048
0.003
0.285
1.535
3.522
9.914
0.193
-0.522
-0.458
0.372
354.005
100034.016
22.547
-0.211
-0.086
-0.061
-0.038
-0.080
0.164
0.143
0.916
187.148
100109.992
14.023
435.135
90659.188
742.137
5.363
-0.014
-0.006
0.002
0.003
0.002
0.000
0.
0.
0.
0.
0.
0.
0.
0.
0.
0.
0.
0.
0.000
0.001
0.002
0.001
-0.003
-0.013
-0.023
0.232
59.378
362.382
2.581
-0.059
0.060
0.482
0.693
4.626
0.677
2.777
3.149
-0.305
-0.153
-0.064
-0.159
-0.210
-0.473
-0.107
-0.251
-0.626
247.509
100000.219
4.419
17.654
1815.228
100008.703
42.546
0.012
-0.010
0.002
0.003
0.002
0.001
0.000
0.
0.
0.
0.
0.
0.
0.
0.
0.
0.
0.000
0.001
0.001
0.002
0.000
-0.007
0.003
1.449
7.486
1777.200
95339.211
15.156
-0.074
0.048
1.038
78.358
33978.301
120.549
7.835
-0.115
-0.136
-0.038
-0.080
-0.215
-0.357
0.168
266.078
0.300
2.870
-0.322
-0.618
310.395
100083.492
100019.125
674.117
2.494
-0.031
-0.019
-0.001
0.003
0.003
0.001
0.000
0.
0.
0.
0.
0.
0.
0.
0.
0.
0.000
0.001
0.001
0.002
0.002
-0.001
-0.008
0.375
225.010
3922.218
100021.953
846.133
1.162
-0.088
-0.076
0.147
71.343
22453.525
100065.781
1379.343
0.711
-0.046
-0.025
-0.033
-0.135
-0.409
700.976
2129.818
6.785
36.135
1.422
-0.604
6.949
446.750
635.473
3710.603
14.438
-0.023
-0.034
-0.007
0.001
0.002
0.002
0.001
0.
0.
0.
0.
0.
0.
0.
0.
0.000
0.000
0.001
0.001
0.002
0.002
-0.002
-0.011
0.242
83.576
823.799
2144.864
50.161
-0.296
-0.274
-0.113
-0.074
0.501
11.528
1239.262
77.625
0.737
-0.035
-0.035
-0.040
-0.114
-0.573
20.039
22.990
3.098
2.225
0.211
6.624
0.943
1.432
228.623
91.586
3.420
0.083
-0.114
-0.045
-0.006
0.001
0.002
0.001
0.
0.
0.
0.
0.
0.
0.
0.
0.000
0.001
0.001
0.002
0.001
-0.001
-0.008
-0.024
-0.041
0.338
1.038
0.225
-0.326
3.300
-0.685
-0.298
-0.014
-0.057
-0.027
0.673
0.710
0.011
-0.037
-0.053
-0.096
-0.123
-0.299
-0.620
0.117
2.860
1.285
5.848
100009.555
3450.704
1.025
122.558
1600.840
634.366
4.851
-0.317
-0.323
-0.059
-0.003
0.001
0.001
0.
0.
0.
0.
0.
0.
0.
0.000
0.001
0.001
0.001
0.000
-0.006
-0.026
-0.027
-0.062
-0.061
0.113
5.333
2.244
349.572
100001.156
13.729
-0.470
0.618
17.746
20.577
0.224
-0.059
-0.044
-0.032
-0.034
-0.065
0.002
-0.149
-0.073
4.080
1111.248
249.226
13.520
503.728
65.827
-0.377
4.369
1567.559
575.113
127.582
3452.607
0.629
-0.312
-0.015
0.000
0.001
0.
0.
0.
0.
0.
0.
0.
0.000
0.001
0.001
0.001
-0.004
-0.057
-0.312
-0.111
-0.217
1.178
23.638
25703.543
2154.261
37.005
2115.963
1.071
-0.365
3.548
6151.109
10145.874
3.782
0.243
0.033
-0.034
-0.015
0.136
0.859
-0.147
0.688
301.304
1197.133
180.417
212.708
85.622
-0.275
-0.271
0.013
2.378
5.850
734.091
100001.758
7.569
-0.496
-0.023
0.000
0.001
0.
0.
0.
0.
0.
0.
0.
0.000
0.001
0.001
0.
-0.011
-0.226
-0.505
348.787
78.495
39.215
22409.236
8006.581
1047.260
11.717
4.860
-0.491
-0.540
0.984
119.270
142.032
1.115
2.471
0.423
-0.143
-0.110
0.413
1.780
2.203
1.908
4280.805
13137.338
8.018
14238.366
2889.332
1.004
-0.094
-0.090
-0.077
0.032
0.209
1.867
-0.600
-0.207
-0.011
0.000
0.001
0.
0.
0.
0.
0.
0.
0.
0.000
0.001
0.001
0.000
-0.012
-0.251
-0.608
277.351
70.380
7.266
440.970
21.755
3.592
198.833
349.259
8666.845
0.314
-0.176
0.187
0.196
0.034
0.457
0.018
-0.143
92.170
7021.366
173.814
170.293
1.127
7.148
10.293
0.905
409.774
1763.120
33.154
15.276
0.373
-0.075
-0.069
-0.144
-0.307
-0.166
-0.026
-0.001
0.000
0.001
0.
0.
0.
0.
0.
0.
0.
0.000
0.001
0.001
0.001
-0.005
-0.071
-0.537
-0.420
-0.411
-0.256
0.403
0.039
-0.068
0.594
890.516
41498.023
1.042
0.320
24.137
10.400
0.194
0.097
-0.110
0.010
1154.783
100000.992
879.300
28.329
0.367
-0.060
0.020
1.392
73.169
100034.016
9255.221
100007.195
16.788
0.048
-0.058
-0.033
-0.019
-0.008
0.
0.001
0.001
0.001
0.
0.
0.
0.
0.
0.
0.
0.000
0.000
0.001
0.001
0.000
-0.009
-0.047
-0.098
-0.083
-0.040
-0.034
-0.059
-0.079
-0.027
0.168
1.572
1.738
10.498
19567.680
1914.192
2.248
1.036
0.101
7.715
21.438
318.249
3.820
0.130
0.202
9.131
7.886
57.810
19022.439
2419.899
679.139
3849.262
31.378
0.254
-0.049
-0.021
-0.002
0.003
0.003
0.002
0.001
0.000
0.
0.
0.
0.
0.
0.
0.
0.
0.000
0.001
0.001
0.001
0.000
-0.001
-0.002
-0.002
-0.004
-0.013
-0.035
0.035
1.590
0.506
38.454
81.559
359.414
100207.211
119.828
1.442
0.128
0.990
399.718
601.506
60.998
2.294
0.003
9.427
81817.938
8978.861
44.485
253.938
1726.005
0.652
5.557
8.334
0.262
-0.041
-0.015
0.000
0.004
0.003
0.002
0.001
0.000
0.
0.
0.
0.
0.
0.
0.
0.
0.000
0.000
0.001
0.001
0.001
0.002
0.003
0.004
0.003
-0.006
-0.024
-0.048
-0.087
0.158
111.260
21.519
228.299
52324.078
10765.464
92.100
0.690
12.159
24.678
25.544
0.788
-0.011
1.511
1538.314
8826.490
1423.115
40.535
0.533
26.012
2.481
1.795
1.430
0.043
-0.028
-0.008
0.002
0.003
0.003
0.001
0.000
0.
0.
0.
0.
0.
0.
0.
0.
0.
0.
0.000
0.000
0.001
0.001
0.001
0.003
0.004
0.004
-0.002
-0.017
-0.048
-0.337
-0.505
-0.453
-0.586
0.362
27.821
540.362
10.923
44.681
101912.953
155.673
3.072
0.006
-0.091
2.629
13136.243
45220.551
7.383
0.220
-0.425
15.940
1.233
0.616
-0.013
-0.029
-0.015
-0.002
0.003
0.003
0.002
0.001
0.
0.
0.
0.
0.
0.
0.
0.
0.
0.
0.
0.
0.000
0.000
0.000
0.001
0.002
0.003
0.003
0.001
-0.009
-0.028
-0.142
-0.513
-0.626
-0.642
31.623
647.066
401.272
35.644
7.539
1060.552
8.177
0.069
-0.009
-0.055
0.086
6.685
8.939
0.080
-0.229
-0.601
-0.628
-0.490
-0.071
-0.023
-0.014
-0.003
0.002
0.003
0.002
0.001
0.000
0.
0.
0.
0.
0.
0.
0.
0.
0.
0.
0.
0.
0.
0.
0.000
0.000
0.001
0.002
0.002
0.002
-0.002
-0.011
-0.030
-0.067
-0.085
-0.552
0.066
5.228
2.258
12.091
1.495
-0.019
-0.034
-0.057
-0.044
-0.025
-0.015
-0.002
-0.012
-0.067
-0.104
-0.076
-0.123
-0.063
-0.018
-0.007
-0.001
0.002
0.002
0.002
0.001
0.000
0.
0.
0.
0.
0.
0.
0.
0.
0.
0.
0.
0.
0.
0.
0.
0.
0.
0.000
0.001
0.002
0.002
0.001
-0.002
-0.012
-0.020
-0.028
-0.138
-0.499
-0.487
-0.191
0.079
-0.046
-0.079
-0.062
-0.115
-0.122
-0.050
-0.012
-0.003
-0.005
-0.011
-0.014
-0.007
-0.004
-0.002
0.
0.002
0.002
0.003
0.002
0.001
0.000
0.
0.
0.
0.
0.
0.
0.
0.
0.
0.
0.
0.
0.
0.
0.
0.
0.
0.
0.000
0.001
0.001
0.002
0.002
0.000
-0.005
-0.012
-0.017
-0.030
-0.053
-0.061
-0.042
-0.025
-0.027
-0.031
-0.059
-0.163
-0.192
-0.085
-0.014
0.001
0.004
0.004
0.004
0.004
0.005
0.004
0.004
0.003
0.002
0.002
0.001
0.001
0.
0.
0.
0.
0.
0.
0.
0.
0.
0.
0.
0.
0.
0.
0.
0.
0.
0.
0.
0.
0.000
0.001
0.001
0.002
0.001
0.000
-0.004
-0.008
-0.009
-0.008
-0.009
-0.011
-0.014
-0.017
-0.020
-0.033
-0.067
-0.090
-0.049
-0.011
-0.001
0.001
0.004
0.005
0.005
0.005
0.003
0.002
0.002
0.002
0.001
0.001
0.
0.
0.
0.
0.
0.
0.
0.
0.
0.
0.
0.
0.
0.
0.
0.
0.
0.
0.
0.
0.
0.
0.000
0.001
0.001
0.001
0.001
0.001
0.000
0.000
-0.001
-0.004
-0.009
-0.013
-0.016
-0.014
-0.014
-0.014
-0.019
-0.014
-0.006
-0.003
0.000
0.002
0.004
0.004
0.003
0.002
0.001
0.001
0.001
0.000
0.
0.
0.
0.
0.
0.
0.
0.
0.
0.
0.
0.
0.
0.
0.
0.
0.
0.
0.
0.
0.
0.
0.
0.
0.000
0.000
0.001
0.002
0.002
0.002
0.001
-0.001
-0.006
-0.010
-0.012
-0.014
-0.012
-0.008
-0.005
-0.005
-0.005
-0.003
-0.001
0.000
0.001
0.002
0.002
0.001
0.001
0.001
0.000
0.
0.
0.
0.
0.
0.
0.
0.
0.
0.
0.
0.
0.
0.
0.
0.
0.
0.
0.
0.
0.
0.
0.
0.
0.
0.
0.000
0.000
0.001
0.001
0.002
0.001
0.001
-0.001
-0.006
-0.009
-0.010
-0.010
-0.007
-0.003
-0.001
-0.001
-0.001
0.000
0.000
0.001
0.001
0.001
0.001
0.001
0.000
0.
0.
0.
0.
0.
0.
0.
0.
0.
0.
0.
0.
0.
0.
0.
0.
0.
0.
0.
0.
0.
0.
0.
0.
0.
0.
0.
0.
0.
0.
0.000
0.001
0.001
0.001
0.001
-0.001
-0.003
-0.006
-0.006
-0.005
-0.002
0.000
0.002
0.002
0.001
0.001
0.001
0.001
0.001
0.001
0.001
0.000
0.000
0.
0.
0.
0.
0.
0.
0.
0.
0.
0.
0.
0.
0.
0.
0.
0.
0.
0.
0.
0.
0.
0.
0.
0.
0.
0.
0.
0.
0.
0.
0.
0.001
0.001
0.001
0.001
0.000
-0.001
-0.002
-0.002
0.000
0.001
0.002
0.002
0.002
0.002
0.002
0.001
0.001
0.001
0.001
0.000
0.000
0.
0.
0.
0.
0.
0.
0.
0.
0.
0.
0.
0.
0.
0.
0.
0.
0.
0.
0.
0.
0.
0.
0.
0.
0.
0.
0.
0.
0.
0.
0.
0.
0.000
0.001
0.001
0.001
0.001
0.001
0.000
0.001
0.001
0.002
0.002
0.002
0.002
0.001
0.001
0.001
0.001
0.000
0.000
0.000
0.
0.
0.
0.
0.
0.
0.
0.
0.
0.
0.
0.
0.
0.
0.
0.
0.
0.
0.
0.
0.
0.
0.
0.
0.
0.
0.
0.
0.
0.
0.
0.
0.
0.
0.000
0.001
0.001
0.001
0.001
0.001
0.001
0.001
0.001
0.001
0.001
0.001
0.000
0.000
0.000
0.000
0.000
0.
0.
0.
0.
0.
0.
0.
0.
0.
0.
0.
0.
0.
0.
0.
0.
0.
0.
0.
0.
0.
0.
0.
0.
0.
0.
0.
0.
0.
0.
0.
0.
0.
0.
0.
0.
0.
0.000
0.001
0.001
0.001
0.001
0.001
0.001
0.001
0.001
0.000
0.
0.000
0.000
0.
0.
0.
0.
0.
0.
0.
0.
0.
0.
0.
0.
0.
0.
0.
0.
0.
0.
0.
0.
0.
0.
0.
0.
0.
0.
0.
0.
0.
0.
0.
0.
0.
0.
0.
0.000
0.000
0.001
0.001
0.001
0.002
0.002
0.002
0.002
0.002
0.002
0.002
0.001
0.001
0.000
0.000
0.000
0.
0.
0.
0.
0.
0.
0.
0.
0.
0.
0.
0.
0.
0.
0.
0.
0.
0.
0.
0.
0.
0.
0.
0.
0.
0.
0.
0.
0.
0.000
0.000
0.000
0.000
0.000
0.000
0.000
0.001
0.001
0.002
0.002
0.002
0.002
0.002
0.002
0.002
0.003
0.003
0.002
0.002
0.001
0.001
0.001
0.000
0.000
0.
0.
0.
0.
0.
0.
0.
0.
0.
0.
0.
0.
0.
0.
0.
0.
0.
0.
0.
0.
0.
0.
0.
0.
0.
0.
0.000
0.000
0.000
0.000
0.000
0.000
0.001
0.001
0.001
0.002
0.002
0.003
0.003
0.002
0.001
-0.002
-0.004
-0.003
0.001
0.002
0.002
0.002
0.002
0.001
0.001
0.001
0.000
0.000
0.
0.
0.
0.
0.
0.
0.
0.
0.
0.
0.
0.
0.
0.
0.
0.
0.
0.
0.
0.
0.
0.
0.
0.
0.000
0.000
0.000
0.000
0.000
0.001
0.001
0.001
0.001
0.001
0.002
0.002
0.003
0.002
-0.001
-0.009
-0.023
-0.034
-0.027
-0.016
-0.008
-0.011
-0.013
-0.005
0.
0.001
0.001
0.000
0.000
0.
0.
0.
0.
0.
0.
0.
0.
0.
0.
0.
0.
0.
0.
0.
0.
0.
0.
0.
0.
0.
0.
0.
0.000
0.000
0.000
0.000
0.000
0.000
0.000
0.001
0.001
0.001
0.001
0.002
0.002
0.001
-0.002
-0.013
-0.029
-0.050
-0.030
-0.030
-0.175
-0.132
-0.213
-0.267
-0.097
-0.014
0.000
0.001
0.001
0.000
0.000
0.
0.
0.
0.
0.
0.
0.
0.
0.
0.
0.
0.
0.
0.
0.
0.
0.
0.
0.
0.
0.
0.
0.000
0.000
0.000
0.000
0.000
0.000
0.
0.001
0.001
0.001
0.001
0.002
0.001
-0.002
-0.013
-0.034
-0.009
1.863
21.275
9.269
0.607
-0.131
-0.294
-0.322
-0.535
-0.093
-0.005
0.001
0.001
0.001
0.000
0.000
0.000
0.000
0.000
0.000
0.
0.
0.
0.
0.
0.
0.
0.
0.
0.
0.
0.
0.
0.
0.
0.
0.000
0.000
0.000
0.000
0.000
-0.001
-0.002
-0.001
0.000
0.001
0.001
0.001
0.001
-0.001
-0.008
-0.029
-0.049
1.020
734.282
4597.005
587.382
6203.814
7577.899
711.567
125.764
-0.592
-0.221
-0.010
0.002
0.002
0.001
0.001
0.000
0.000
0.000
0.000
0.000
0.000
0.000
0.
0.
0.
0.
0.
0.
0.
0.
0.
0.
0.
0.
0.
0.
0.000
0.000
0.000
0.000
-0.001
-0.002
-0.003
-0.002
-0.001
0.001
0.001
0.001
0.000
-0.003
-0.014
-0.033
0.265
6.158
830.138
1973.343
192.416
5371.379
3459.280
27.738
0.433
-0.583
-0.150
-0.007
0.003
0.003
0.002
0.002
0.001
0.001
0.001
0.001
0.001
0.001
0.000
0.000
0.
0.
0.
0.
0.
0.
0.
0.
0.
0.
0.
0.
0.
0.000
0.000
0.000
0.000
-0.001
-0.002
-0.003
-0.002
-0.001
0.001
0.001
0.001
0.001
-0.003
-0.019
-0.021
9.311
361.319
100007.766
2380.114
6.509
6.955
34.180
99.394
13.678
-0.482
-0.269
-0.014
0.003
0.004
0.004
0.004
0.003
0.002
0.002
0.002
0.002
0.002
0.001
0.001
0.000
0.
0.
0.
0.
0.
0.
0.
0.
0.
0.
0.
0.
0.000
0.000
0.000
0.000
0.000
0.000
-0.001
-0.001
0.001
0.001
0.002
0.002
0.002
-0.004
-0.022
-0.034
2.572
30.828
433.234
100010.305
120.298
7353.741
23554.283
26829.748
100008.930
22.148
-0.585
-0.034
0.001
0.005
0.006
0.005
0.003
-0.001
-0.004
-0.002
0.001
0.002
0.002
0.001
0.001
0.000
0.
0.
0.
0.
0.
0.
0.
0.
0.
0.
0.
0.
0.000
0.001
0.001
0.001
0.001
0.001
0.001
0.002
0.003
0.004
0.004
0.003
-0.005
-0.018
0.091
0.946
0.009
-0.158
29.051
0.004
453.184
2012.864
59.196
1274.996
0.471
-0.429
-0.040
-0.014
-0.004
0.003
0.004
-0.008
-0.055
-0.105
-0.059
-0.011
0.001
0.003
0.002
0.002
0.001
0.
0.
0.
0.
0.
0.
0.
0.
0.
0.
0.
0.
0.001
0.001
0.001
0.001
0.002
0.002
0.002
0.004
0.004
0.005
0.005
0.004
-0.003
-0.015
0.201
37.581
0.309
-0.283
-0.596
-0.420
46.765
162.821
2.908
-0.309
0.131
0.665
0.096
-0.132
-0.105
-0.026
-0.008
-0.058
-0.402
-0.554
-0.555
-0.089
-0.007
0.002
0.003
0.002
0.001
0.001
0.000
0.
0.
0.
0.
0.
0.
0.
0.
0.
0.000
0.000
0.001
0.001
0.001
-0.001
-0.001
0.001
0.002
0.003
0.004
0.004
0.004
-0.002
-0.018
-0.056
0.214
-0.128
-0.019
-0.367
12.751
100091.102
3151.658
8.895
4.286
49.063
999.892
26.597
-0.271
-0.612
-0.289
-0.052
-0.108
-0.368
0.549
-0.621
-0.269
-0.023
-0.002
0.002
0.002
0.002
0.001
0.001
0.000
0.
0.
0.
0.
0.
0.
0.
0.000
0.000
0.000
0.
0.000
-0.007
-0.024
-0.037
-0.027
-0.010
-0.013
-0.015
-0.008
-0.004
-0.007
-0.053
-0.491
-0.610
-0.479
-0.355
-0.264
-0.180
392.864
12.408
5.347
3.030
70.813
45221.727
165.826
792.881
49.508
-0.464
-0.106
-0.116
-0.276
0.233
-0.291
-0.233
-0.040
-0.013
-0.003
0.001
0.002
0.001
0.001
0.000
0.000
0.
0.
0.
0.
0.
0.
0.000
0.000
0.000
-0.002
-0.009
-0.061
-0.115
-0.119
-0.118
-0.080
-0.194
-0.269
-0.121
-0.033
-0.023
-0.153
-0.596
56.181
50.999
-0.244
-0.074
0.765
24.715
38.338
76.623
0.896
1.245
14.747
15.632
9929.824
277.362
-0.256
-0.048
0.836
7.440
335.980
298.888
1.023
-0.026
-0.029
-0.016
-0.005
-0.001
0.000
0.001
0.001
0.000
0.
0.
0.
0.
0.
0.
0.000
0.000
0.
-0.002
-0.036
-0.118
2.026
49.551
3.847
-0.180
-0.309
-0.519
-0.633
-0.099
-0.026
-0.125
0.482
89.745
164.373
1.526
29.933
152.091
100060.555
46.693
4.539
0.107
2.589
10.274
0.134
0.136
-0.450
-0.208
1.963
707.389
266.051
70555.445
52362.402
39.204
2.162
0.040
-0.027
-0.018
-0.006
-0.001
0.000
0.001
0.000
0.000
0.
0.
0.
0.
0.
0.000
0.000
0.000
-0.004
-0.066
-0.090
299.288
100000.109
704.567
0.017
0.368
2.764
-0.580
1.250
0.920
0.091
152.782
47545.961
1016.614
7.273
17114.770
100054.430
25579.686
30.186
-0.387
0.336
658.847
95333.930
34.769
2.058
-0.100
-0.533
2.216
727.258
71.186
51.406
100031.039
13146.958
17.049
0.767
-0.013
-0.028
-0.017
-0.005
0.000
0.001
0.000
0.000
0.
0.
0.
0.
0.
0.000
0.000
0.000
-0.003
-0.053
-0.105
72.026
14140.631
211.992
0.345
4.063
5.898
7.350
5.911
3.466
0.089
98.392
47687.488
23.789
2.415
493.063
7496.977
17.015
-0.220
-0.366
0.115
170.348
4838.806
627.973
7889.966
17.587
-0.435
0.487
-0.049
-0.224
1.243
204.871
92.236
13.558
8.379
0.134
-0.028
-0.022
-0.009
-0.001
0.000
0.000
0.000
0.
0.
0.
0.
0.
0.000
0.000
0.000
-0.001
-0.019
-0.090
-0.009
2.386
0.586
-0.054
28.049
3844.280
39172.711
8.406
0.203
-0.070
0.460
504.147
0.314
0.760
1287.339
61576.273
16445.393
3.161
-0.442
-0.393
0.343
3.981
828.977
100001.625
59.287
-0.357
-0.590
-0.682
-0.316
-0.118
0.014
0.071
2.445
1.872
0.022
-0.017
-0.021
-0.011
-0.002
0.000
0.000
0.000
0.
0.
0.
0.
0.
0.000
0.000
0.001
0.001
-0.002
-0.011
-0.004
-0.022
-0.111
-0.478
6.872
1010.774
5556.776
95.985
0.248
-0.077
-0.070
-0.068
-0.193
-0.235
3.348
216.240
5892.407
47.056
50.200
-0.009
0.391
1.010
3.667
20.642
0.991
0.006
-0.210
-0.233
-0.091
2.610
8.022
-0.002
-0.082
-0.024
-0.029
-0.026
-0.017
-0.008
-0.002
0.000
0.000
0.000
0.
0.
0.
0.
0.
0.000
0.000
0.001
0.001
0.002
0.003
0.002
-0.006
-0.053
-0.272
-0.469
16.328
60604.336
1110.492
0.845
-0.050
-0.060
-0.013
-0.078
-0.220
16.345
1040.623
100017.156
25758.771
598.402
0.862
17.451
22.275
0.259
-0.146
-0.055
0.713
0.176
-0.099
0.260
71.632
539.841
3.635
-0.074
-0.039
-0.022
-0.015
-0.009
-0.003
0.000
0.000
0.000
0.000
0.
0.
0.
0.
0.
0.
0.000
0.000
0.001
0.002
0.003
0.004
0.002
-0.009
-0.050
-0.091
0.546
18.759
5.388
0.646
0.031
-0.036
9.422
0.837
0.040
19.074
190.525
29.573
1537.219
7138.200
104.112
11.368
4.748
0.020
-0.187
-0.124
0.071
-0.073
0.180
8.334
612.152
2449.824
5.184
-0.046
-0.030
-0.008
-0.002
0.001
0.001
0.001
0.001
0.000
0.000
0.
0.
0.
0.
0.
0.
0.
0.000
0.000
0.001
0.003
0.004
0.005
0.003
-0.005
-0.018
-0.090
-0.580
1.895
4.753
-0.260
-0.129
0.311
0.199
-0.057
0.079
0.532
3.637
100263.844
960.495
9531.767
2721.503
403.797
11.970
-0.140
-0.110
0.039
-0.174
3.358
539.248
1091.379
4916.551
6.368
-0.056
-0.052
-0.013
0.001
0.004
0.003
0.001
0.000
0.000
0.
0.
0.
0.
0.
0.
0.
0.
0.
0.000
0.000
0.001
0.003
0.004
0.005
0.003
-0.003
-0.053
-0.581
-0.578
-0.247
-0.488
-0.118
-0.094
-0.310
-0.453
-0.214
-0.048
10.176
0.083
4.153
387.975
1807.049
100003.266
328.892
0.105
9.544
129.756
3.726
0.601
26.033
11.950
11.389
2.105
-0.104
-0.406
-0.108
-0.009
0.003
0.004
0.002
0.000
0.000
0.
0.
0.
0.
0.
0.
0.
0.
0.
0.
0.
0.000
0.001
0.002
0.003
0.004
0.002
-0.010
-0.112
-0.435
-0.519
-0.203
-0.041
-0.232
-0.234
2.142
-0.583
0.248
4.435
2.557
-0.074
1.097
9.867
247.118
8.937
0.234
271.619
100000.148
59.362
-0.072
-0.072
0.424
1.892
6.343
2.415
-0.171
-0.595
-0.053
0.000
0.003
0.002
0.001
0.000
0.
0.
0.
0.
0.
0.
0.
0.
0.
0.
0.
0.
0.
0.001
0.002
0.002
0.003
0.003
-0.005
-0.024
-0.037
-0.027
0.320
54.293
3113.730
100000.656
2.732
15.371
100009.984
321.027
-0.368
-0.291
-0.121
0.235
0.731
0.067
8.266
108.653
3.508
-0.076
-0.201
-0.237
2.466
815.998
11925.742
889.424
-0.452
-0.100
-0.002
0.003
0.003
0.001
0.000
0.
0.
0.
0.
0.
0.
0.
0.
0.
0.
0.
0.
0.
0.000
0.001
0.002
0.003
0.005
0.005
0.001
-0.035
-0.208
0.975
899.981
2062.763
10104.548
15.225
232.391
11520.720
105.388
2.503
3.677
-0.012
110.254
7863.203
58.890
-0.092
0.038
-0.030
-0.087
-0.290
-0.443
20.204
100239.977
39412.945
26.933
-0.209
-0.060
-0.003
0.003
0.003
0.002
0.000
0.
0.
0.
0.
0.
0.
0.
0.
0.
0.
0.
0.
0.
0.
0.000
0.001
0.003
0.004
0.005
-0.007
-0.170
-0.603
1.767
226.341
331.534
3.615
10.612
100142.008
1973.827
6.400
299.144
809.476
2.052
131.790
11104.085
84.546
-0.113
0.177
0.078
-0.117
-0.294
-0.295
616.465
100025.281
39.036
0.336
-0.130
-0.040
-0.008
0.002
0.003
0.002
0.001
0.000
0.
0.
0.
0.
0.
0.
0.
0.
0.
0.
0.
0.
0.
0.000
0.001
0.002
0.004
0.003
-0.016
-0.296
-0.521
121.813
34022.969
2482.874
21.631
7.696
23034.051
113.924
0.368
54.465
131.045
0.709
0.340
5.025
0.262
0.535
22.373
7.595
0.532
-0.295
-0.415
7.053
31.765
38.467
99.950
1.317
-0.014
-0.013
-0.001
0.003
0.002
0.001
0.000
0.
0.
0.
0.
0.
0.
0.
0.
0.
0.
0.
0.
0.000
0.001
0.001
0.002
0.002
-0.002
-0.021
-0.138
-0.214
1.372
84.052
56.243
20.559
0.012
-0.660
-0.455
-0.162
0.141
157.247
-0.576
-0.299
-0.116
-0.309
0.572
29.643
254.771
99.634
-0.031
0.004
24.841
62.191
104.245
5457.537
82.860
1.881
-0.012
-0.004
0.003
0.003
0.002
0.000
0.
0.
0.
0.
0.
0.
0.
0.
0.
0.
0.
0.
0.000
0.001
0.002
0.002
-0.002
-0.009
-0.017
0.164
36.049
186.692
2.113
0.309
0.105
-0.291
-0.379
-0.200
-0.053
-0.248
-0.528
-0.620
-0.438
-0.564
-0.605
-0.536
6.975
505.361
118.841
0.617
8.706
34.615
5.834
1.389
149.597
3803.289
10.377
-0.006
-0.008
0.002
0.004
0.002
0.001
0.000
0.
0.
0.
0.
0.
0.
0.
0.
0.
0.
0.001
0.001
0.002
0.002
0.001
-0.005
0.020
2.491
8.751
733.935
17104.916
10.360
-0.067
-0.082
-0.122
0.657
8.228
2.138
0.279
-0.447
-0.596
-0.234
-0.427
-0.057
-0.621
175.716
30825.238
1.162
0.276
0.357
-0.229
-0.450
1.744
27.655
18.398
0.638
-0.044
-0.015
0.001
0.003
0.003
0.002
0.000
0.
0.
0.
0.
0.
0.
0.
0.
0.
0.000
0.001
0.001
0.002
0.002
-0.001
-0.006
0.606
730.049
39168.156
247.322
37.549
0.664
-0.079
-0.077
-0.077
0.794
8.930
36.899
6.194
-0.085
-0.147
-0.066
-0.202
-0.116
-0.491
-0.348
4.246
-0.262
-0.023
0.886
5.824
0.186
0.158
3.288
1.062
-0.069
-0.066
-0.026
-0.005
0.002
0.003
0.002
0.001
0.
0.
0.
0.
0.
0.
0.
0.
0.000
0.001
0.001
0.001
0.002
0.001
-0.003
-0.011
0.400
247.072
4282.034
30.678
2.982
-0.267
-0.212
-0.086
0.042
0.054
0.409
5.687
1.364
-0.033
-0.046
-0.038
-0.035
-0.079
-0.293
-0.510
0.498
1.074
0.040
3.118
7.454
0.257
-0.598
0.184
1.724
5.359
0.275
-0.030
-0.025
-0.004
0.002
0.002
0.001
0.
0.
0.
0.
0.
0.
0.
0.
0.000
0.001
0.001
0.001
0.
-0.004
-0.012
-0.025
-0.028
0.613
1.605
-0.060
-0.191
0.295
-0.586
-0.257
0.055
0.035
-0.090
-0.118
-0.142
-0.062
0.019
0.039
-0.009
-0.064
-0.101
0.325
204.813
663.230
6.425
1915.719
12860.736
353.622
-0.433
0.617
660.254
81816.664
29.568
0.626
-0.054
-0.032
-0.003
0.001
0.001
0.
0.
0.
0.
0.
0.
0.
0.000
0.001
0.001
0.001
0.000
-0.011
-0.027
-0.006
0.025
0.176
0.208
1.858
1.438
87.175
7612.699
4.291
-0.540
-0.075
0.170
0.166
-0.141
-0.091
-0.044
0.051
0.498
0.417
-0.104
-0.092
0.678
305.875
16089.092
1825.055
3930.108
11594.777
7.698
-0.176
0.464
539.632
52574.395
100022.852
306.912
-0.113
-0.214
-0.014
0.000
0.001
0.
0.
0.
0.
0.
0.
0.
0.000
0.001
0.001
0.
-0.006
-0.079
-0.293
2.326
14.872
57.039
51.411
734.070
482.390
22523.006
100316.758
19.998
0.142
-0.001
2.948
3.405
2.006
36.044
3.496
-0.027
0.118
0.098
-0.111
-0.079
0.655
177.036
6451.614
3039.484
100054.414
64.589
0.224
-0.144
-0.058
1.496
192.047
60674.160
2722.659
0.741
-0.379
-0.019
0.000
0.001
0.
0.
0.
0.
0.
0.
0.
0.000
0.001
0.001
-0.001
-0.015
-0.306
0.265
17363.373
3541.769
620.596
100157.711
650.083
55585.945
5686.971
548.450
20.937
0.035
-0.085
0.679
0.852
42.526
25698.068
108.704
0.010
-0.149
0.241
15.089
19.070
1.869
1712.167
4283.161
14.682
1308.435
502.398
1.387
-0.016
0.030
-0.050
0.854
4.445
0.320
-0.597
-0.161
-0.010
0.
0.001
0.
0.
0.
0.
0.
0.
0.
0.000
0.001
0.001
0.000
-0.020
-0.332
0.073
11391.728
1316.947
19.185
1112.097
31.828
10.130
5.866
57.604
535.155
1.533
-0.119
-0.068
-0.038
4.369
130.768
8.919
-0.098
24.719
780.186
33980.332
99999.969
6.780
5.356
7.115
2.401
15094.688
100012.867
12.778
1.844
0.405
-0.043
-0.049
-0.044
-0.272
-0.143
-0.024
-0.002
0.001
0.001
0.
0.
0.
0.
0.
0.
0.
0.000
0.001
0.001
0.000
-0.008
-0.092
-0.486
-0.210
-0.017
-0.015
0.581
0.074
-0.094
1.043
1994.620
53432.824
11.292
0.039
0.234
0.076
-0.036
0.342
0.095
-0.019
208.570
42557.371
903.297
1234.993
2.146
-0.024
0.041
0.311
110.814
232.846
60.633
170.384
1.449
-0.055
-0.044
-0.025
-0.019
-0.008
0.000
0.002
0.001
0.001
0.
0.
0.
0.
0.
0.
0.
0.000
0.000
0.001
0.001
-0.001
-0.012
-0.058
-0.094
-0.046
-0.039
-0.035
-0.054
0.901
50.563
107.099
424.545
44.861
92.015
9.301
1.947
-0.088
-0.114
0.318
50.390
427.555
100036.219
60.029
0.741
0.065
6.474
130.509
6.540
3.133
3.763
18.124
39.157
0.669
-0.058
-0.034
-0.008
0.001
0.003
0.003
0.002
0.001
0.000
0.
0.
0.
0.
0.
0.
0.
0.
0.000
0.001
0.001
0.001
0.
-0.002
-0.003
-0.002
-0.005
-0.018
-0.018
8.391
10146.991
698.900
4941.481
100300.727
100027.430
571.306
13.074
1.600
-0.121
4.132
52305.250
100226.945
60609.094
39.117
0.010
1.364
264.496
100050.234
225.115
0.959
2.719
5.525
2.428
-0.010
-0.055
-0.027
-0.003
0.004
0.004
0.003
0.002
0.000
0.000
0.
0.
0.
0.
0.
0.
0.
0.
0.000
0.000
0.001
0.001
0.001
0.002
0.003
0.004
0.001
-0.011
-0.011
4.023
254.984
36.470
36.736
177.175
612.103
292.691
40456.730
4259.533
2.865
81.774
5609.015
1759.752
5.800
-0.083
0.205
46.815
121.235
294.731
10.448
112.848
100007.828
8962.390
595.178
0.609
-0.042
-0.018
0.000
0.004
0.004
0.002
0.001
0.000
0.
0.
0.
0.
0.
0.
0.
0.
0.
0.
0.000
0.000
0.001
0.001
0.002
0.003
0.004
0.002
-0.007
-0.010
2.854
170.381
20.424
-0.195
-0.488
4.899
312.369
45718.289
56.274
359.899
100033.984
6059.804
1235.679
0.681
-0.633
0.222
118.700
205.226
1.502
-0.192
72.923
76642.828
1252.222
170.264
0.383
-0.026
-0.009
0.002
0.004
0.003
0.002
0.000
0.
0.
0.
0.
0.
0.
0.
0.
0.
0.
0.
0.
0.000
0.000
0.000
0.001
0.002
0.003
0.002
-0.003
-0.012
0.061
0.764
0.188
-0.160
-0.641
3450.864
100399.672
100072.234
100044.688
1027.813
1045.088
48.747
1.761
-0.520
-0.615
-0.195
1.240
1.541
0.026
-0.210
-0.518
-0.323
0.635
0.414
-0.013
-0.013
-0.002
0.003
0.003
0.002
0.001
0.
0.
0.
0.
0.
0.
0.
0.
0.
0.
0.
0.
0.
0.
0.
0.000
0.000
0.001
0.002
0.002
0.000
-0.008
-0.025
-0.063
-0.078
-0.094
-0.577
28.764
440.533
31.380
8935.353
100.402
0.857
0.099
-0.062
-0.116
-0.123
-0.046
-0.009
-0.005
-0.014
-0.035
-0.133
-0.235
-0.123
-0.031
-0.012
-0.003
0.002
0.003
0.003
0.001
0.000
0.
0.
0.
0.
0.
0.
0.
0.
0.
0.
0.
0.
0.
0.
0.
0.
0.
0.000
0.001
0.002
0.002
-0.001
-0.007
-0.018
-0.023
-0.027
-0.209
-0.617
-0.587
-0.133
1.534
0.340
-0.023
-0.028
-0.021
-0.011
-0.007
-0.001
0.002
0.001
0.001
0.000
-0.005
-0.012
-0.011
-0.006
-0.001
0.001
0.002
0.002
0.001
0.001
0.
0.
0.
0.
0.
0.
0.
0.
0.
0.
0.
0.
0.
0.
0.
0.
0.
0.
0.000
0.001
0.001
0.002
0.002
0.001
-0.001
-0.003
-0.005
-0.018
-0.057
-0.075
-0.039
-0.012
-0.011
-0.010
-0.007
-0.006
-0.003
0.002
0.006
0.007
0.006
0.006
0.005
0.004
0.003
0.002
0.002
0.002
0.002
0.002
0.001
0.001
0.
0.
0.
0.
0.
0.
0.
0.
0.
0.
0.
0.
0.
0.
0.
0.
0.
0.
0.
0.
0.000
0.001
0.001
0.002
0.002
0.002
0.002
0.002
0.002
0.000
-0.001
-0.002
-0.001
0.000
0.001
0.002
0.001
0.001
0.003
0.005
0.006
0.005
0.006
0.005
0.005
0.004
0.003
0.002
0.002
0.002
0.001
0.001
0.
0.
0.
0.
0.
0.
0.
0.
0.
0.
0.
0.
0.
0.
0.
0.
0.
0.
0.
0.
0.
0.
0.001
0.001
0.001
0.001
0.002
0.002
0.003
0.003
0.004
0.004
0.003
0.002
0.002
0.003
0.004
0.003
0.003
0.003
0.003
0.003
0.004
0.004
0.004
0.003
0.002
0.002
0.001
0.001
0.001
0.001
0.000
0.
0.
0.
0.
0.
0.
0.
0.
0.
0.
0.
0.
0.
0.
0.
0.
0.
0.
0.
0.
0.
0.
0.
0.000
0.001
0.001
0.001
0.002
0.003
0.003
0.003
0.003
0.002
0.001
0.001
0.002
0.003
0.003
0.003
0.002
0.002
0.002
0.002
0.002
0.002
0.002
0.001
0.001
0.001
0.000
0.000
0.
0.
0.
0.
0.
0.
0.
0.
0.
0.
0.
0.
0.
0.
0.
0.
0.
0.
0.
0.
0.
0.
0.
0.
0.
0.
0.000
0.000
0.001
0.001
0.002
0.002
0.002
0.001
0.001
0.000
0.001
0.001
0.002
0.002
0.002
0.002
0.002
0.001
0.001
0.001
0.001
0.001
0.000
0.000
0.000
0.000
0.
0.
0.
0.
0.
0.
0.
0.
0.
0.
0.
0.
0.
0.
0.
0.
0.
0.
0.
0.
0.
0.
0.
0.
0.
0.
0.
0.
0.
0.000
0.001
0.001
0.001
0.001
0.001
0.000
0.000
0.001
0.002
0.002
0.002
0.002
0.002
0.002
0.001
0.001
0.001
0.001
0.000
0.000
0.
0.
0.
0.
0.
0.
0.
0.
0.
0.
0.
0.
0.
0.
0.
0.
0.
0.
0.
0.
0.
0.
0.
0.
0.
0.
0.
0.
0.
0.
0.
0.
0.000
0.001
0.001
0.001
0.001
0.001
0.001
0.001
0.001
0.002
0.002
0.002
0.002
0.002
0.001
0.001
0.001
0.001
0.000
0.000
0.
0.
0.
0.
0.
0.
0.
0.
0.
0.
0.
0.
0.
0.
0.
0.
0.
0.
0.
0.
0.
0.
0.
0.
0.
0.
0.
0.
0.
0.
0.
0.
0.
0.
0.000
0.001
0.001
0.001
0.001
0.001
0.001
0.001
0.001
0.002
0.001
0.001
0.001
0.001
0.001
0.000
0.000
0.
0.
0.
0.
0.
0.
0.
0.
0.
0.
0.
0.
0.
0.
0.
0.
0.
0.
0.
0.
0.
0.
0.
0.
0.
0.
0.
0.
0.
0.
0.
0.
0.
0.
0.
0.
0.
0.000
0.001
0.001
0.001
0.001
0.001
0.001
0.001
0.001
0.000
0.000
0.000
0.000
0.000
0.
0.
0.
0.
0.
0.
0.
0.
0.
0.
0.
0.
0.
0.
0.
0.
0.
0.
0.
0.
0.
0.
0.
0.
0.
0.
0.
0.
0.
0.
0.
0.
0.
0.
0.
0.
0.
0.
0.
0.
0.000
0.001
0.001
0.000
0.000
0.000
0.000
0.000
0.
0.
0.
0.
0.
0.
0.
0.
0.
0.
0.
0.
0.
0.
0.
0.
0.
0.
0.
0.
0.
0.
0.
0.
0.
0.
0.
0.
0.
0.
0.
0.
0.
0.
0.
0.
0.
0.
0.000
0.000
0.001
0.001
0.002
0.002
0.002
0.002
0.002
0.002
0.002
0.002
0.002
0.001
0.001
0.000
0.000
0.000
0.
0.
0.
0.
0.
0.
0.
0.
0.
0.
0.
0.
0.
0.
0.
0.
0.
0.
0.
0.
0.
0.
0.
0.
0.
0.
0.
0.000
0.000
0.000
0.000
0.000
0.000
0.000
0.001
0.001
0.001
0.002
0.002
0.003
0.003
0.002
0.001
0.000
0.001
0.002
0.003
0.003
0.002
0.001
0.001
0.001
0.000
0.000
0.
0.
0.
0.
0.
0.
0.
0.
0.
0.
0.
0.
0.
0.
0.
0.
0.
0.
0.
0.
0.
0.
0.
0.
0.
0.000
0.000
0.000
0.000
0.000
0.001
0.001
0.001
0.001
0.001
0.001
0.002
0.002
0.002
0.001
-0.003
-0.015
-0.030
-0.021
-0.005
0.002
0.002
0.001
0.002
0.001
0.001
0.001
0.000
0.000
0.
0.
0.
0.
0.
0.
0.
0.
0.
0.
0.
0.
0.
0.
0.
0.
0.
0.
0.
0.
0.
0.
0.
0.000
0.000
0.000
0.000
0.000
0.000
0.000
0.001
0.001
0.001
0.001
0.001
0.001
0.001
-0.001
-0.006
-0.022
-0.113
-0.283
-0.180
-0.042
-0.013
-0.024
-0.026
-0.011
-0.001
0.001
0.001
0.000
0.000
0.
0.
0.
0.
0.
0.
0.
0.
0.
0.
0.
0.
0.
0.
0.
0.
0.
0.
0.
0.
0.
0.
0.000
0.000
0.000
0.000
0.
0.000
-0.001
0.000
0.000
0.001
0.001
0.000
0.000
-0.002
-0.005
-0.012
-0.026
-0.053
-0.302
-0.424
-0.481
-0.113
-0.139
-0.487
-0.550
-0.197
-0.024
-0.001
0.001
0.001
0.000
0.000
0.
0.
0.
0.
0.
0.
0.
0.
0.
0.
0.
0.
0.
0.
0.
0.
0.
0.
0.
0.
0.
0.000
0.000
0.000
0.
-0.001
-0.003
-0.004
-0.004
-0.002
0.000
-0.001
-0.002
-0.005
-0.009
-0.016
-0.025
-0.049
-0.047
1.301
84.000
33.321
1.401
-0.174
3.930
13.907
-0.562
-0.163
-0.009
0.001
0.001
0.001
0.000
0.
0.000
0.000
0.000
0.
0.
0.
0.
0.
0.
0.
0.
0.
0.
0.
0.
0.
0.
0.
0.
0.
0.000
0.000
0.000
-0.001
-0.003
-0.008
-0.011
-0.011
-0.006
-0.003
-0.003
-0.006
-0.010
-0.014
-0.023
-0.040
-0.067
0.080
34.810
100058.297
10333.210
3805.518
9.317
19963.086
100002.805
1.859
-0.377
-0.017
0.001
0.002
0.001
0.001
0.000
0.000
0.000
0.000
0.000
0.000
0.
0.
0.
0.
0.
0.
0.
0.
0.
0.
0.
0.
0.
0.
0.
0.000
0.000
0.000
-0.001
-0.005
-0.012
-0.015
-0.015
-0.010
-0.005
-0.005
-0.008
-0.012
-0.016
-0.027
-0.052
-0.079
0.137
17.974
263.417
1079.423
100620.945
49.173
266.383
800.187
0.252
-0.244
-0.013
0.002
0.003
0.003
0.002
0.001
0.001
0.001
0.001
0.001
0.000
0.000
0.000
0.
0.
0.
0.
0.
0.
0.
0.
0.
0.
0.
0.
0.
0.000
0.000
0.000
-0.001
-0.005
-0.012
-0.015
-0.016
-0.010
-0.004
-0.004
-0.006
-0.009
-0.015
-0.032
-0.057
-0.055
0.478
6.849
3.539
6.461
308.864
1157.571
466.999
11.928
-0.373
-0.207
-0.015
0.002
0.004
0.004
0.004
0.003
0.003
0.002
0.002
0.002
0.001
0.001
0.000
0.000
0.
0.
0.
0.
0.
0.
0.
0.
0.
0.
0.
0.
0.000
0.000
0.000
0.000
-0.002
-0.007
-0.011
-0.010
-0.005
-0.002
0.000
-0.001
-0.003
-0.012
-0.026
0.081
0.577
0.307
1.013
100.664
0.270
11.962
2193.535
52333.590
1284.842
0.584
-0.471
-0.031
-0.001
0.003
0.005
0.005
0.004
0.002
0.001
0.002
0.002
0.002
0.002
0.001
0.000
0.
0.
0.
0.
0.
0.
0.
0.
0.
0.
0.
0.
0.000
0.000
0.001
0.001
0.000
-0.002
-0.003
-0.003
0.000
0.002
0.003
0.003
0.001
-0.010
0.048
38.551
1380.949
18.361
3.479
0.636
-0.592
2.780
24.847
59.484
17.023
-0.485
-0.310
-0.043
-0.020
-0.007
0.002
0.005
0.002
-0.006
-0.013
-0.008
0.000
0.002
0.003
0.002
0.001
0.000
0.
0.
0.
0.
0.
0.
0.
0.
0.
0.
0.
0.
0.001
0.001
0.001
0.001
0.001
0.001
0.002
0.003
0.004
0.005
0.006
0.003
-0.008
0.014
27.958
11317.826
29.072
225.524
35.743
-0.500
3.098
0.088
0.018
1.486
9.520
1.373
0.118
-0.136
-0.110
-0.028
-0.001
-0.009
-0.054
-0.113
-0.068
-0.014
0.
0.002
0.003
0.002
0.001
0.000
0.
0.
0.
0.
0.
0.
0.
0.
0.
0.
0.000
0.001
0.001
0.001
0.001
0.001
0.001
0.002
0.004
0.005
0.005
0.005
0.003
-0.007
-0.026
0.180
3.355
0.915
24.127
6.300
1.496
2360.934
38.405
0.198
362.960
100015.469
1295.571
44.644
2.021
-0.527
-0.285
-0.030
-0.037
-0.166
-0.346
-0.200
-0.045
-0.007
0.001
0.002
0.002
0.002
0.001
0.001
0.
0.
0.
0.
0.
0.
0.
0.
0.000
0.000
0.000
0.001
0.000
-0.003
-0.011
-0.017
-0.012
-0.002
0.000
-0.002
-0.006
-0.009
-0.014
-0.075
-0.566
-0.573
-0.574
-0.468
-0.225
-0.374
23.420
0.450
-0.175
156.619
25755.656
70458.906
100157.336
2026.613
82.544
-0.332
-0.079
-0.052
-0.060
-0.180
-0.155
-0.073
-0.022
-0.006
0.
0.002
0.002
0.001
0.001
0.000
0.
0.
0.
0.
0.
0.
0.
0.000
0.000
0.000
-0.001
-0.004
-0.028
-0.096
-0.121
-0.108
-0.040
-0.026
-0.046
-0.039
-0.019
-0.014
-0.187
-0.453
5088.785
6626.750
-0.382
0.043
-0.343
-0.475
-0.526
-0.256
0.506
4.007
42.133
8939.630
26719.750
71529.477
0.203
0.571
2.219
77.241
86.863
3.884
-0.109
-0.043
-0.020
-0.006
-0.001
0.001
0.001
0.001
0.000
0.000
0.
0.
0.
0.
0.
0.
0.000
0.000
0.000
-0.003
-0.016
-0.098
-0.108
0.183
-0.117
-0.131
-0.110
-0.215
-0.096
0.826
1.254
-0.075
0.559
7872.499
11462.928
13.099
365.023
22.625
21.768
12.204
-0.437
-0.230
1.254
4.875
2.065
0.391
1.189
2.621
365.496
4845.407
100264.672
100062.320
26.381
0.886
-0.026
-0.029
-0.018
-0.006
-0.001
0.000
0.001
0.001
0.000
0.
0.
0.
0.
0.
0.
0.000
0.000
0.000
-0.002
-0.028
-0.094
0.741
16.162
1.588
-0.053
-0.188
-0.313
1.766
330.654
133.850
0.676
4.526
6989.689
100248.195
2008.757
100069.320
504.978
18.355
76.394
1.941
0.046
141.978
3810.477
180.805
6.331
-0.176
5.788
3386.257
3160.299
350.581
171.861
15.898
8.346
0.109
-0.029
-0.025
-0.014
-0.005
-0.001
0.001
0.001
0.000
0.000
0.
0.
0.
0.
0.
0.000
0.000
0.000
-0.001
-0.022
-0.078
0.133
1.971
0.013
-0.152
0.740
36.984
70.122
29530.986
4281.033
1.632
2.967
42.995
226.601
1379.216
83.780
28.636
14.296
0.118
-0.607
-0.180
50.489
998.462
100011.617
292.280
0.667
0.887
41.231
15.576
2.619
0.166
1.543
1.064
-0.014
-0.021
-0.027
-0.019
-0.008
-0.002
0.000
0.001
0.000
0.000
0.
0.
0.
0.
0.
0.000
0.000
0.000
0.000
-0.007
-0.044
-0.040
-0.006
-0.218
-0.364
194.049
100014.102
4887.951
28.518
12.037
0.060
-0.015
0.411
0.831
1.661
4.761
208.805
9022.414
6.942
8.173
-0.455
1.057
223.505
908.951
85.299
1.708
0.059
3.926
5.301
3.443
-0.113
-0.235
-0.505
-0.216
-0.039
-0.024
-0.019
-0.009
-0.003
0.
0.000
0.000
0.000
0.
0.
0.
0.
0.
0.000
0.000
0.001
0.001
0.000
-0.005
0.
-0.020
-0.342
-0.315
1132.871
1084.512
167.221
1.441
-0.083
-0.089
1.960
1.922
-0.078
-0.124
1.393
46.418
217.982
194.232
100011.117
140.753
-0.323
20.643
19.046
2.392
-0.087
-0.282
-0.101
0.389
3.211
14.096
85.670
-0.414
-0.457
-0.045
-0.018
-0.011
-0.005
-0.001
0.
0.000
0.000
0.000
0.
0.
0.
0.
0.
0.
0.000
0.000
0.001
0.002
0.004
0.004
-0.006
-0.130
-0.627
-0.396
0.832
6.537
2.043
-0.080
-0.076
0.251
1.492
0.616
0.272
441.031
60645.059
856.545
100010.633
8809.639
17.970
-0.592
-0.358
0.237
0.123
-0.096
-0.217
-0.354
-0.092
11.669
60.941
4.333
-0.457
-0.295
-0.036
-0.007
-0.003
0.000
0.001
0.001
0.000
0.000
0.000
0.
0.
0.
0.
0.
0.
0.000
0.000
0.001
0.002
0.004
0.005
0.002
-0.017
-0.115
-0.242
-0.114
0.258
-0.017
-0.123
-0.057
0.597
3715.256
225.859
0.793
595.186
100000.922
37.599
447.972
559.902
596.398
8.044
-0.296
-0.080
-0.082
-0.096
-0.121
-0.293
-0.278
120.078
1233.315
10150.316
11.009
-0.075
-0.030
-0.004
0.002
0.003
0.002
0.001
0.000
0.000
0.
0.
0.
0.
0.
0.
0.
0.
0.000
0.000
0.001
0.002
0.004
0.005
0.003
-0.005
-0.017
-0.028
-0.126
-0.369
-0.267
-0.101
0.398
195.478
168.519
0.341
1.466
6.033
0.275
51.765
626.199
100034.938
102.801
4.994
0.513
-0.086
0.459
2.614
0.370
-0.526
3.781
1930.439
100049.453
27.831
0.179
-0.043
-0.013
0.001
0.004
0.003
0.002
0.000
0.000
0.
0.
0.
0.
0.
0.
0.
0.
0.
0.000
0.000
0.001
0.003
0.004
0.005
0.005
0.003
-0.010
-0.077
-0.270
-0.261
-0.107
-0.116
-0.044
1.689
-0.326
-0.078
-0.243
-0.546
0.823
391.476
4909.164
17.403
76.668
4.587
0.013
10.876
133.002
4.838
-0.585
3.489
846.533
100026.977
902.274
17761.055
-0.064
-0.053
-0.006
0.003
0.003
0.001
0.000
0.
0.
0.
0.
0.
0.
0.
0.
0.
0.
0.
0.000
0.000
0.001
0.003
0.004
0.005
0.005
0.002
-0.014
-0.051
-0.064
-0.040
-0.240
-0.588
2.195
-0.494
0.661
1.050
0.248
91.433
100009.578
59.500
1.598
4.006
0.501
0.215
237.018
100329.109
63.751
-0.065
13.263
424.445
381.875
100034.563
44.117
-0.519
-0.214
-0.024
0.001
0.003
0.002
0.001
0.
0.
0.
0.
0.
0.
0.
0.
0.
0.
0.
0.000
0.000
0.000
0.001
0.003
0.004
0.005
0.006
0.004
-0.001
-0.011
-0.037
-0.150
-0.351
8.303
59.106
0.653
3.466
35.616
28.326
28.772
-0.115
-0.115
0.082
127.173
0.262
8.904
108.547
5.767
0.135
-0.480
-0.259
85.015
100044.898
186.177
0.587
-0.349
-0.041
-0.001
0.003
0.003
0.001
0.000
0.
0.
0.
0.
0.
0.
0.
0.
0.
0.
0.000
0.000
0.000
0.000
0.001
0.002
0.004
0.005
0.006
-0.001
-0.056
-0.368
-0.342
0.644
0.570
5.477
1.183
600.272
15061.787
16.975
-0.462
-0.264
-0.096
435.959
101659.391
249.267
-0.028
0.097
0.017
-0.190
-0.469
-0.610
12.186
959.350
245.526
1.430
-0.141
-0.033
-0.002
0.003
0.003
0.002
0.000
0.
0.
0.
0.
0.
0.
0.
0.
0.
0.
0.
0.000
0.000
0.000
0.001
0.002
0.004
0.005
0.004
-0.013
-0.322
-0.552
177.140
61.325
23.225
0.441
0.339
508.531
6200.970
11.760
0.321
0.387
-0.033
584.669
100030.727
300.627
0.082
3.183
1.212
0.175
68.889
788.712
48.834
15.183
4.848
0.405
-0.060
-0.031
-0.005
0.003
0.004
0.002
0.000
0.000
0.
0.
0.
0.
0.
0.
0.
0.
0.
0.
0.
0.000
0.000
0.001
0.002
0.003
0.004
0.003
-0.024
-0.529
13.872
100008.305
33992.137
4115.137
518.519
1.242
56.212
4.647
0.850
0.172
-0.106
-0.375
8.435
72.245
2.810
11.981
25698.016
732.924
6.301
337.297
4467.276
2.281
0.269
1.603
0.906
-0.044
-0.033
-0.010
0.002
0.004
0.003
0.001
0.000
0.
0.
0.
0.
0.
0.
0.
0.
0.
0.
0.
0.
0.000
0.001
0.002
0.003
0.003
0.001
-0.020
-0.260
-0.375
177.265
88.407
25610.223
3259.387
1.128
-0.621
-0.528
0.239
2.510
112.612
19.233
-0.083
0.520
-0.453
14.694
60607.855
12772.297
1979.240
49.913
1.652
-0.528
-0.195
0.941
1.206
0.263
-0.008
-0.014
-0.001
0.004
0.004
0.002
0.000
0.
0.
0.
0.
0.
0.
0.
0.
0.
0.
0.
0.
0.001
0.001
0.002
0.003
0.001
-0.005
-0.017
-0.047
0.076
0.351
0.597
16.375
15.296
89.047
247.430
-0.592
7.504
362.327
8680.949
788.516
-0.478
-0.560
50.777
9.260
23.930
22844.914
3167.170
591.077
6501.012
8.117
0.622
2.740
0.595
0.899
0.016
-0.036
-0.006
0.004
0.004
0.002
0.001
0.000
0.
0.
0.
0.
0.
0.
0.
0.
0.
0.
0.001
0.001
0.002
0.003
0.002
-0.003
-0.006
0.099
0.253
1.124
2.620
0.107
0.289
6.391
5.389
2.669
-0.593
2.699
64.471
7.297
0.130
-0.413
1.920
65581.516
3037.144
438.607
100113.328
8.612
224.525
500.056
8.634
5.081
20.745
1.054
-0.225
-0.327
-0.133
-0.015
0.002
0.004
0.003
0.002
0.001
0.
0.
0.
0.
0.
0.
0.
0.
0.
0.000
0.001
0.001
0.003
0.003
0.001
-0.004
0.027
2.493
8.360
0.665
0.261
-0.042
-0.049
0.281
0.633
0.095
-0.236
0.005
0.165
-0.339
-0.446
0.003
2.804
29.937
6.967
-0.594
84.022
2.133
15.597
227.860
33979.020
68.221
5.057
-0.413
-0.602
-0.567
-0.206
-0.026
-0.002
0.003
0.003
0.002
0.001
0.
0.
0.
0.
0.
0.
0.
0.
0.000
0.001
0.001
0.002
0.002
0.002
-0.002
-0.010
0.010
1.650
4.672
0.289
-0.035
-0.103
-0.098
0.374
59.393
83.534
2.629
0.337
-0.149
-0.058
0.218
0.126
0.102
0.394
0.018
-0.154
1.330
2.241
0.862
174.203
7065.889
37.265
1.528
-0.377
-0.510
-0.068
-0.064
-0.029
-0.012
-0.001
0.002
0.002
0.001
0.
0.
0.
0.
0.
0.
0.
0.000
0.000
0.001
0.001
0.001
-0.002
-0.007
-0.015
-0.022
-0.029
-0.001
0.030
-0.062
-0.084
-0.253
-0.334
0.379
70.310
111.348
581.106
49.448
-0.134
0.605
30.804
15.857
3.874
0.051
-0.046
0.981
998.020
5443.900
6.695
6367.991
5841.277
3.280
-0.221
-0.053
6.586
33.583
2.499
0.159
-0.027
-0.014
0.000
0.002
0.001
0.
0.
0.
0.
0.
0.
0.
0.000
0.001
0.001
0.001
-0.003
-0.028
-0.107
-0.018
0.120
0.644
0.375
-0.019
0.091
4.398
7.675
2.281
0.000
0.514
2.926
172.635
19.744
-0.055
0.849
56.007
612.933
538.455
1.292
-0.053
1.230
1712.328
11545.060
26.838
283.644
494.386
1.904
-0.104
-0.022
6.277
51.459
492.982
8.481
-0.098
-0.056
-0.005
0.001
0.001
0.
0.
0.
0.
0.
0.
0.
0.000
0.001
0.001
0.000
-0.015
-0.176
-0.299
10.792
122.028
1379.094
299.284
1.612
24.240
312.761
1659.231
5447.077
4.996
-0.133
-0.152
0.167
3.188
83.487
6.253
1.178
70.742
65.539
0.771
-0.042
0.028
3.183
11.390
122.126
1713.115
8.078
-0.004
-0.010
0.048
0.258
231.652
100271.969
34.159
-0.322
-0.094
-0.008
0.001
0.001
0.
0.
0.
0.
0.
0.
0.
0.000
0.001
0.001
-0.001
-0.028
-0.359
0.297
1599.172
100022.867
100100.234
10154.949
4.521
388.045
148.606
4329.169
45237.738
8.517
-0.083
-0.112
0.093
99.855
100017.703
308.445
0.273
0.107
0.316
1.145
1.326
0.057
1.516
2.055
2.016
9.233
2.405
0.138
12.972
30.671
0.583
5.953
100.920
12.320
-0.282
-0.049
-0.005
0.001
0.001
0.
0.
0.
0.
0.
0.
0.
0.000
0.001
0.001
-0.001
-0.020
-0.187
-0.259
30.773
659.460
34.244
14.596
0.660
127.850
7.156
1417.171
10851.269
4.115
-0.096
0.009
0.774
11.581
2757.427
675.270
0.871
-0.143
0.356
46.175
64.584
0.629
0.041
-0.128
0.432
48266.434
3476.696
0.873
155.447
658.870
2.629
-0.027
0.030
-0.025
-0.048
-0.011
-0.001
0.001
0.001
0.
0.
0.
0.
0.
0.
0.
0.000
0.001
0.001
0.000
-0.007
-0.071
-0.274
0.024
0.309
0.060
0.015
-0.061
-0.086
1.157
1552.528
29568.047
10.222
-0.162
-0.190
-0.100
0.680
42.719
22.288
0.076
0.246
1.338
10.533
14.050
0.250
-0.032
-0.107
-0.036
13077.460
1441.696
-0.128
3.818
7.693
0.212
-0.036
-0.020
-0.014
-0.005
0.001
0.001
0.001
0.001
0.
0.
0.
0.
0.
0.
0.
0.000
0.001
0.001
0.001
-0.001
-0.010
-0.026
-0.037
-0.018
-0.020
-0.032
-0.054
1.459
130.887
2439.624
95376.516
18.772
179.869
62.319
-0.559
-0.209
-0.148
-0.368
1.357
15.786
204.925
4.742
0.079
-0.026
2.833
46.100
3.066
-0.602
-0.644
-0.260
0.062
-0.053
-0.072
-0.030
-0.006
0.002
0.004
0.003
0.001
0.001
0.000
0.
0.
0.
0.
0.
0.
0.
0.
0.000
0.001
0.001
0.001
0.000
-0.001
-0.002
-0.001
-0.004
-0.019
-0.018
16.718
100006.148
3742.763
11557.319
136.644
42692.734
7607.050
-0.447
-0.294
-0.424
-0.162
26.008
42.656
130.258
3.372
-0.084
0.044
54.684
22402.770
76.522
-0.173
0.133
8.611
3.619
-0.011
-0.110
-0.033
-0.002
0.005
0.005
0.003
0.001
0.000
0.000
0.
0.
0.
0.
0.
0.
0.
0.
0.
0.000
0.001
0.001
0.001
0.002
0.003
0.003
0.000
-0.014
0.023
30.033
100132.008
628.028
4.689
10.050
91.933
4.836
2.119
0.167
0.471
4.606
1186.794
450.844
2.811
-0.108
-0.396
0.053
4.583
91.139
4.932
108.594
237.227
13213.009
769.240
0.912
-0.078
-0.024
0.000
0.005
0.004
0.002
0.001
0.000
0.
0.
0.
0.
0.
0.
0.
0.
0.
0.
0.000
0.000
0.001
0.001
0.002
0.002
0.003
0.001
-0.011
0.020
26.498
70356.898
490.502
0.400
-0.342
-0.183
4.736
34.330
9.321
3691.185
190.020
1056.499
394.600
48.855
125.881
-0.548
0.002
0.234
-0.013
-0.519
61.852
151.728
1735.189
217.939
0.571
-0.033
-0.011
0.002
0.004
0.003
0.001
0.000
0.
0.
0.
0.
0.
0.
0.
0.
0.
0.
0.
0.
0.
0.000
0.000
0.001
0.002
0.002
0.001
-0.007
-0.013
0.343
5.122
1.343
-0.392
-0.510
1.393
24.355
59.060
1719.188
14274.778
244.901
3.342
1.367
0.911
2.709
-0.568
-0.116
-0.008
-0.105
-0.386
-0.143
0.578
1.669
0.699
-0.010
-0.017
-0.003
0.003
0.003
0.002
0.001
0.
0.
0.
0.
0.
0.
0.
0.
0.
0.
0.
0.
0.
0.
0.
0.
0.001
0.001
0.001
0.002
-0.003
-0.021
-0.153
-0.534
-0.588
-0.290
-0.453
-0.516
0.362
5.828
271.509
18.187
0.662
-0.033
-0.111
-0.350
-0.428
-0.197
-0.026
-0.005
-0.027
-0.104
-0.112
-0.012
-0.016
-0.050
-0.028
-0.007
0.001
0.003
0.002
0.001
0.000
0.
0.
0.
0.
0.
0.
0.
0.
0.
0.
0.
0.
0.
0.
0.
0.
0.
0.001
0.001
0.001
0.000
-0.005
-0.033
-0.122
-0.148
-0.054
-0.095
-0.428
-0.540
-0.100
0.517
0.098
-0.036
-0.030
-0.022
-0.023
-0.023
-0.007
0.002
0.004
0.001
-0.008
-0.016
-0.018
-0.013
-0.018
-0.007
0.
0.002
0.002
0.002
0.001
0.
0.
0.
0.
0.
0.
0.
0.
0.
0.
0.
0.
0.
0.
0.
0.
0.
0.
0.000
0.001
0.001
0.001
0.001
-0.002
-0.008
-0.009
-0.002
-0.006
-0.027
-0.040
-0.023
-0.012
-0.012
-0.009
-0.001
0.004
0.006
0.006
0.007
0.007
0.007
0.005
0.004
0.002
-0.001
-0.001
-0.001
0.001
0.002
0.002
0.002
0.001
0.
0.
0.
0.
0.
0.
0.
0.
0.
0.
0.
0.
0.
0.
0.
0.
0.
0.
0.
0.
0.000
0.001
0.001
0.001
0.002
0.002
0.003
0.004
0.004
0.003
0.002
0.002
0.002
0.003
0.005
0.007
0.007
0.007
0.007
0.007
0.006
0.006
0.005
0.004
0.003
0.002
0.002
0.002
0.002
0.002
0.001
0.001
0.000
0.
0.
0.
0.
0.
0.
0.
0.
0.
0.
0.
0.
0.
0.
0.
0.
0.
0.
0.
0.
0.000
0.000
0.001
0.001
0.001
0.002
0.002
0.003
0.004
0.005
0.005
0.005
0.006
0.006
0.006
0.006
0.006
0.006
0.005
0.004
0.003
0.003
0.003
0.003
0.002
0.002
0.002
0.001
0.001
0.001
0.001
0.000
0.
0.
0.
0.
0.
0.
0.
0.
0.
0.
0.
0.
0.
0.
0.
0.
0.
0.
0.
0.
0.
0.
0.000
0.000
0.001
0.001
0.001
0.002
0.002
0.003
0.003
0.004
0.004
0.004
0.005
0.005
0.005
0.004
0.004
0.003
0.002
0.002
0.002
0.002
0.001
0.001
0.001
0.001
0.001
0.001
0.000
0.000
0.
0.
0.
0.
0.
0.
0.
0.
0.
0.
0.
0.
0.
0.
0.
0.
0.
0.
0.
0.
0.
0.
0.
0.
0.
0.000
0.000
0.000
0.001
0.001
0.002
0.002
0.002
0.002
0.002
0.002
0.003
0.003
0.002
0.002
0.002
0.001
0.001
0.001
0.001
0.001
0.000
0.000
0.000
0.000
0.000
0.000
0.
0.
0.
0.
0.
0.
0.
0.
0.
0.
0.
0.
0.
0.
0.
0.
0.
0.
0.
0.
0.
0.
0.
0.
0.
0.
0.
0.
0.
0.000
0.001
0.001
0.001
0.001
0.001
0.001
0.002
0.002
0.002
0.002
0.002
0.001
0.001
0.001
0.001
0.000
0.000
0.000
0.
0.
0.
0.
0.
0.
0.
0.
0.
0.
0.
0.
0.
0.
0.
0.
0.
0.
0.
0.
0.
0.
0.
0.
0.
0.
0.
0.
0.
0.
0.
0.
0.
0.
0.
0.001
0.001
0.001
0.001
0.001
0.001
0.001
0.001
0.001
0.001
0.001
0.001
0.001
0.000
0.000
0.000
0.
0.
0.
0.
0.
0.
0.
0.
0.
0.
0.
0.
0.
0.
0.
0.
0.
0.
0.
0.
0.
0.
0.
0.
0.
0.
0.
0.
0.
0.
0.
0.
0.
0.
0.
0.
0.
0.000
0.001
0.001
0.001
0.001
0.001
0.001
0.001
0.001
0.000
0.000
0.000
0.000
0.000
0.
0.
0.
0.
0.
0.
0.
0.
0.
0.
0.
0.
0.
0.
0.
0.
0.
0.
0.
0.
0.
0.
0.
0.
0.
0.
0.
0.
0.
0.
0.
0.
0.
0.
0.
0.
0.
0.
0.
0.
0.
0.000
0.000
0.000
0.000
0.000
0.000
0.000
0.
0.
0.
0.
0.
0.
0.
0.
0.
0.
0.
0.
0.
0.
0.
0.
0.
0.
0.
0.
0.
0.
0.
0.
0.
0.
0.
0.
0.
0.
0.
0.
0.
0.
0.
0.
0.
0.
0.
0.
0.
0.
0.
0.
0.
0.
0.
0.000
0.000
0.000
0.000
0.000
0.
0.
0.
0.
0.
0.
0.
0.
0.
0.
0.
0.
0.
0.
0.
0.
0.
0.
0.
0.
0.
0.
0.
0.
0.
0.
0.
0.
0.
0.
0.
0.
0.
0.000
0.000
0.000
0.
0.000
0.000
0.000
0.001
0.001
0.002
0.002
0.002
0.002
0.002
0.002
0.002
0.002
0.002
0.002
0.001
0.001
0.000
0.000
0.000
0.
0.
0.
0.
0.
0.
0.
0.
0.
0.
0.
0.
0.
0.
0.
0.
0.
0.
0.
0.
0.
0.
0.
0.
0.
0.
0.
0.000
0.000
0.000
0.000
0.001
0.001
0.001
0.001
0.001
0.001
0.002
0.002
0.002
0.002
0.001
-0.002
-0.005
-0.003
0.001
0.003
0.003
0.002
0.001
0.001
0.000
0.000
0.000
0.
0.
0.
0.
0.
0.
0.
0.
0.
0.
0.
0.
0.
0.
0.
0.
0.
0.
0.
0.
0.
0.
0.
0.
0.
0.000
0.000
0.000
0.000
0.001
0.001
0.001
0.001
0.001
0.001
0.001
0.002
0.001
0.001
-0.001
-0.012
-0.062
-0.142
-0.086
-0.017
0.000
0.002
0.002
0.002
0.001
0.001
0.000
0.000
0.000
0.
0.
0.
0.
0.
0.
0.
0.
0.
0.
0.
0.
0.
0.
0.
0.
0.
0.
0.
0.
0.
0.
0.
0.000
0.000
0.000
0.000
0.
0.
0.000
0.001
0.001
0.001
0.000
0.000
-0.002
-0.004
-0.008
-0.017
-0.057
-0.279
-0.508
-0.613
-0.158
-0.014
-0.016
-0.017
-0.007
-0.001
0.001
0.001
0.000
0.000
0.
0.
0.
0.
0.
0.
0.
0.
0.
0.
0.
0.
0.
0.
0.
0.
0.
0.
0.
0.
0.
0.
0.000
0.000
0.000
0.000
-0.001
-0.002
-0.003
-0.003
-0.001
0.000
-0.002
-0.004
-0.007
-0.012
-0.019
-0.025
-0.034
-0.053
0.552
112.814
0.021
-0.480
-0.094
-0.297
-0.332
-0.111
-0.015
-0.001
0.001
0.001
0.000
0.000
0.
0.
0.
0.
0.
0.
0.
0.
0.
0.
0.
0.
0.
0.
0.
0.
0.
0.
0.
0.
0.
0.000
0.000
0.000
-0.001
-0.004
-0.010
-0.014
-0.014
-0.010
-0.006
-0.009
-0.016
-0.021
-0.024
-0.027
0.004
0.234
0.710
71.510
114.401
1.120
-0.317
-0.370
-0.542
-0.502
-0.518
-0.080
-0.006
0.001
0.001
0.001
0.000
0.
0.
0.
0.
0.
0.
0.
0.
0.
0.
0.
0.
0.
0.
0.
0.
0.
0.
0.
0.
0.000
0.000
0.000
0.
-0.002
-0.011
-0.019
-0.018
-0.021
-0.019
-0.015
-0.018
-0.026
-0.029
0.004
0.035
0.305
3.479
2.113
1509.859
19105.619
14.493
8.339
1.133
46.533
99.609
0.104
-0.164
-0.011
0.001
0.002
0.001
0.000
0.000
0.000
0.000
0.000
0.000
0.000
0.
0.
0.
0.
0.
0.
0.
0.
0.
0.
0.
0.
0.
0.
0.000
0.000
0.000
0.000
-0.004
-0.015
-0.017
0.168
0.020
-0.027
-0.023
-0.021
-0.027
-0.028
0.018
0.056
0.070
0.821
0.639
1786.635
4776.353
33.855
34658.246
144.494
95357.211
100000.547
5.920
-0.098
-0.009
0.002
0.003
0.002
0.001
0.000
0.000
0.000
0.000
0.000
0.000
0.000
0.
0.
0.
0.
0.
0.
0.
0.
0.
0.
0.
0.
0.
0.000
0.000
0.000
0.000
-0.004
-0.016
-0.016
0.512
0.004
-0.027
-0.021
-0.019
-0.022
-0.026
-0.032
-0.046
-0.105
-0.247
-0.178
47.770
1.489
21.117
7117.534
100052.328
15251.099
364.626
0.975
-0.054
-0.008
0.002
0.003
0.004
0.003
0.002
0.002
0.002
0.001
0.001
0.001
0.000
0.000
0.
0.
0.
0.
0.
0.
0.
0.
0.
0.
0.
0.
0.
0.000
0.000
0.000
-0.002
-0.010
-0.019
-0.020
-0.022
-0.021
-0.012
-0.010
-0.013
-0.018
-0.027
-0.045
0.138
1.227
4.992
0.389
-0.345
-0.378
2.289
443.008
161.105
0.913
-0.550
-0.111
-0.016
-0.001
0.003
0.004
0.004
0.004
0.003
0.002
0.002
0.002
0.002
0.001
0.001
0.000
0.
0.
0.
0.
0.
0.
0.
0.
0.
0.
0.
0.
0.000
0.000
0.001
0.000
-0.003
-0.010
-0.015
-0.014
-0.009
-0.003
0.000
-0.001
-0.003
-0.015
0.186
5135.155
1471.901
39174.168
110.663
11.352
-0.124
-0.576
-0.042
0.652
-0.248
-0.375
-0.099
-0.040
-0.017
-0.004
0.003
0.005
0.004
0.003
0.002
0.002
0.002
0.002
0.002
0.002
0.001
0.
0.
0.
0.
0.
0.
0.
0.
0.
0.
0.
0.
0.000
0.001
0.001
0.001
0.000
-0.002
-0.003
-0.002
0.001
0.003
0.005
0.005
0.003
-0.009
0.025
29.675
7181.011
22451.350
100055.578
4298.612
4.413
-0.142
-0.382
0.284
1.061
2.904
0.287
-0.027
-0.032
-0.018
-0.005
0.002
0.001
-0.003
-0.007
-0.004
0.000
0.002
0.003
0.002
0.002
0.001
0.
0.
0.
0.
0.
0.
0.
0.
0.
0.
0.
0.000
0.001
0.001
0.001
0.001
0.001
0.002
0.003
0.005
0.006
0.006
0.005
0.002
-0.007
-0.022
0.204
2.439
9.429
1713.826
167.501
345.136
124.596
0.496
14.613
133.058
1629.216
16.753
5.619
0.929
-0.019
-0.017
-0.008
-0.014
-0.021
-0.048
-0.040
-0.012
-0.001
0.002
0.002
0.002
0.001
0.001
0.000
0.
0.
0.
0.
0.
0.
0.
0.
0.
0.000
0.001
0.001
0.000
0.000
-0.001
-0.002
0.000
0.003
0.004
0.000
-0.007
-0.009
-0.013
-0.043
-0.259
-0.532
-0.590
0.259
1.104
51.050
26.399
28.368
21.880
510.212
13442.451
103.583
3517.002
59.862
0.164
-0.028
-0.031
-0.088
-0.089
-0.236
-0.468
-0.108
-0.014
0.000
0.002
0.002
0.002
0.001
0.001
0.000
0.
0.
0.
0.
0.
0.
0.
0.000
0.000
0.000
0.000
0.
-0.005
-0.019
-0.032
-0.022
-0.008
-0.007
-0.023
-0.027
0.156
0.344
-0.049
-0.277
1.744
3.793
-0.588
0.038
0.025
0.218
20.150
11.323
3.235
11.889
87.324
13361.695
56.702
8.271
0.057
1.012
0.536
16.498
1843.397
1.782
-0.507
-0.042
-0.007
0.
0.001
0.002
0.001
0.001
0.000
0.
0.
0.
0.
0.
0.
0.
0.000
0.000
0.000
-0.001
-0.003
-0.020
-0.074
-0.101
-0.088
-0.039
-0.036
-0.054
0.221
59.644
329.156
2.442
-0.051
3.809
8.588
8.668
170.498
10.151
-0.506
114.236
7.927
0.293
-0.025
1.020
6.678
0.722
0.009
5.368
2139.319
249.763
954.159
100070.344
37.766
-0.557
-0.056
-0.014
-0.003
0.000
0.001
0.001
0.001
0.000
0.000
0.
0.
0.
0.
0.
0.
0.000
0.000
0.000
0.000
-0.005
-0.032
-0.069
-0.077
-0.094
-0.064
-0.058
0.113
4.276
1185.867
29601.377
11.603
0.104
11.970
835.787
10192.601
39170.855
141.869
6.559
100006.594
5130.842
1.372
0.681
2.497
5.911
0.501
-0.600
14.272
70432.031
1736.637
6.852
11.173
-0.156
-0.234
-0.041
-0.018
-0.007
-0.002
0.000
0.001
0.001
0.001
0.000
0.
0.
0.
0.
0.
0.
0.000
0.000
0.000
0.001
-0.003
-0.020
-0.032
-0.038
-0.059
-0.258
0.151
18.483
34660.688
8102.415
1733.069
1.830
-0.047
1.156
596.005
6958.572
46.384
3.932
-0.313
197.536
16.647
16.793
28.071
105.066
254.327
7.746
-0.220
909.315
100039.109
6515.786
14594.616
19.130
-0.625
-0.444
-0.084
-0.021
-0.008
-0.002
0.000
0.000
0.001
0.001
0.000
0.
0.
0.
0.
0.
0.
0.000
0.000
0.001
0.001
0.001
-0.004
-0.006
-0.015
-0.272
0.143
3928.324
1941.976
29957.902
230.214
8.340
0.024
0.148
0.393
1.219
2.575
0.142
0.177
0.800
-0.566
0.297
9439.095
45.112
100066.117
70381.039
41.908
2.819
7576.280
663.327
7188.096
5456.105
3.272
79.270
-0.468
-0.397
-0.032
-0.006
-0.001
0.
0.000
0.001
0.000
0.000
0.
0.
0.
0.
0.
0.
0.000
0.000
0.001
0.001
0.002
0.003
0.003
-0.017
-0.420
3.217
100001.219
1710.198
25.703
0.047
-0.551
-0.029
188.529
419.227
1.287
-0.180
0.237
3.834
0.526
1.503
348.823
14.090
1.433
539.342
1629.916
4775.092
3.886
-0.112
0.629
275.292
1131.014
6069.584
100015.133
71.008
-0.599
-0.045
-0.003
0.001
0.001
0.001
0.001
0.000
0.000
0.
0.
0.
0.
0.
0.
0.
0.000
0.000
0.001
0.002
0.004
0.004
-0.005
-0.159
-0.578
1.175
0.094
-0.258
-0.605
-0.627
0.015
77.034
824.960
20.212
0.081
257.023
17890.928
53.293
7.197
24.218
-0.360
-0.683
15.439
177.496
81.593
0.938
-0.513
-0.465
12.034
943.766
100090.484
674.055
0.968
-0.501
-0.034
0.000
0.003
0.003
0.002
0.000
0.000
0.000
0.
0.
0.
0.
0.
0.
0.
0.
0.000
0.001
0.002
0.004
0.005
0.003
-0.018
-0.133
-0.261
-0.111
-0.300
-0.479
-0.226
-0.053
10.222
4391.722
1356.563
1.008
61.784
1803.540
7.374
1.527
1.448
2.740
-0.285
157.725
19.455
9.841
3.608
4.166
439.226
6.313
3693.534
100037.547
83.943
1.037
-0.123
-0.025
-0.001
0.004
0.004
0.002
0.001
0.000
0.000
0.
0.
0.
0.
0.
0.
0.
0.
0.000
0.000
0.001
0.003
0.004
0.005
0.003
-0.004
-0.012
-0.017
-0.044
-0.059
-0.045
-0.043
1.179
982.714
1372.809
0.728
0.168
1.234
-0.062
0.232
29.284
185.066
11.215
-0.341
-0.266
8.786
120.852
4439.310
100022.305
29.992
38.453
78.970
308.134
4.067
-0.018
-0.034
-0.009
0.002
0.003
0.003
0.001
0.000
0.
0.
0.
0.
0.
0.
0.
0.
0.
0.
0.000
0.001
0.002
0.003
0.005
0.005
0.006
0.006
0.004
-0.002
-0.013
-0.022
-0.048
-0.306
0.361
38.152
4.730
3.040
2.201
-0.164
0.837
2797.179
100216.523
187.812
0.158
-0.343
1.897
103.089
10546.350
42.131
-0.456
157.543
7113.616
39169.738
150.301
5.517
-0.043
-0.027
-0.003
0.003
0.002
0.001
0.001
0.
0.
0.
0.
0.
0.
0.
0.
0.
0.
0.000
0.000
0.001
0.002
0.003
0.005
0.005
0.007
0.008
0.005
-0.002
-0.015
-0.053
-0.614
15.989
100002.195
898.449
910.496
1109.837
1.529
85.987
100033.289
225.582
5.744
0.322
-0.110
-0.124
488.497
100012.453
1221.339
2023.038
1440.536
100024.141
228.876
2887.270
15.946
0.272
-0.049
-0.012
0.001
0.003
0.002
0.001
0.
0.
0.
0.
0.
0.
0.
0.
0.
0.
0.000
0.000
0.000
0.001
0.002
0.003
0.005
0.006
0.007
0.006
-0.002
-0.017
-0.037
-0.344
-0.203
390.933
9.319
449.933
635.374
10.039
0.640
31.600
-0.137
0.336
0.864
0.066
-0.344
11.092
279.929
9348.216
166.941
0.159
3.860
65.078
60624.996
2514.016
42.682
0.046
-0.018
-0.001
0.003
0.003
0.001
0.000
0.
0.
0.
0.
0.
0.
0.
0.
0.
0.000
0.000
0.000
0.000
0.001
0.002
0.003
0.005
0.005
0.003
-0.008
-0.048
-0.197
-0.234
-0.375
-0.378
0.000
100.476
1666.918
100012.148
129.656
-0.508
-0.459
0.160
1.704
19.181
0.322
-0.412
0.906
13.104
3.618
0.426
-0.622
9.091
475.610
11574.443
80.220
0.130
-0.019
-0.002
0.003
0.003
0.002
0.000
0.
0.
0.
0.
0.
0.
0.
0.
0.
0.000
0.000
0.000
0.000
0.001
0.001
0.002
0.003
0.004
0.000
-0.016
-0.182
-0.517
0.541
0.357
0.319
-0.006
3.555
107.837
70484.305
111.134
1.181
-0.201
0.114
188.251
19589.738
24.875
-0.109
0.770
0.710
6.185
213.256
2084.449
-0.075
21.384
8939.934
119.544
0.175
-0.020
-0.003
0.003
0.004
0.002
0.001
0.
0.
0.
0.
0.
0.
0.
0.
0.
0.
0.000
0.000
0.000
0.001
0.001
0.003
0.003
0.004
0.001
-0.019
-0.312
-0.515
247.602
10.776
25.905
12.576
-0.465
8.126
25575.811
438.534
30.975
0.156
0.255
595.298
100000.570
54.598
2.474
271.558
46.843
542.809
100703.195
20030.111
0.290
2.616
99.417
9.596
0.007
-0.028
-0.005
0.003
0.004
0.002
0.001
0.000
0.
0.
0.
0.
0.
0.
0.
0.
0.
0.
0.000
0.000
0.001
0.002
0.003
0.004
0.004
0.002
-0.012
-0.170
-0.588
1.452
12.065
39209.004
1560.943
8.531
42.172
82.137
18.383
37.370
295.289
1013.125
2.062
11.816
0.323
2.735
399.831
78.136
4339.619
3826.522
15.630
-0.281
-0.030
0.411
0.106
-0.018
-0.033
-0.017
0.002
0.005
0.003
0.002
0.000
0.
0.
0.
0.
0.
0.
0.
0.
0.
0.
0.
0.000
0.001
0.002
0.003
0.003
0.003
-0.001
-0.009
-0.043
-0.225
-0.481
8.716
13140.163
9744.820
41180.098
100002.383
1.355
138.510
100014.086
56605.543
2678.081
7.224
0.883
21.413
2.389
1.311
24.437
45229.117
11985.439
1096.982
1.363
36.061
441.744
19.835
2.482
-0.172
-0.119
-0.008
0.004
0.004
0.002
0.001
0.000
0.
0.
0.
0.
0.
0.
0.
0.
0.
0.000
0.001
0.001
0.002
0.003
0.003
0.000
-0.007
-0.012
-0.019
-0.040
-0.078
0.066
6.678
3110.481
2231.326
249.522
-0.608
30.782
7879.161
74.623
1.958
5228.562
336.991
22133.914
1286.922
-0.495
1.530
8.727
499.107
19962.889
24.145
1253.224
100007.547
216.637
802.773
4.726
-0.450
-0.035
0.002
0.004
0.003
0.002
0.001
0.
0.
0.
0.
0.
0.
0.
0.
0.
0.000
0.001
0.002
0.002
0.003
0.002
-0.002
-0.008
-0.009
-0.008
-0.022
-0.046
-0.059
4.223
501.156
70.042
13.741
-0.253
0.076
1.227
-0.165
-0.272
74.131
669.087
100015.531
47.311
0.096
0.704
0.572
1309.310
100065.883
7948.307
100042.836
982.418
7.028
3451.403
18.510
-0.559
-0.049
-0.001
0.003
0.003
0.002
0.001
0.
0.
0.
0.
0.
0.
0.
0.
0.000
0.001
0.001
0.002
0.002
0.002
0.000
-0.006
-0.010
-0.012
-0.013
-0.026
-0.045
-0.076
-0.045
4.248
4335.686
10161.035
39.735
0.647
-0.073
0.073
2.517
1.519
3.107
53.726
77.240
0.802
-0.084
-0.052
3.390
89.367
2440.774
3401.337
129.868
-0.242
-0.451
-0.605
-0.303
-0.044
-0.016
-0.001
0.003
0.002
0.001
0.
0.
0.
0.
0.
0.
0.
0.000
0.000
0.001
0.001
0.001
-0.002
-0.011
-0.027
-0.036
-0.025
-0.024
-0.034
-0.043
-0.042
0.027
-0.086
2.280
6957.111
17331.377
100005.063
5026.294
0.288
8.852
14983.892
1125.256
15.066
1.263
1.401
0.064
3.210
5.565
0.653
7113.992
778.441
1.892
0.287
-0.165
-0.273
-0.132
-0.030
-0.077
-0.037
-0.007
0.001
0.002
0.001
0.
0.
0.
0.
0.
0.
0.
0.000
0.001
0.001
0.001
-0.003
-0.043
-0.216
-0.204
-0.319
0.034
0.014
-0.051
-0.055
0.805
54.998
22.903
0.211
3.187
76.431
93967.688
1044.679
0.079
13.920
81828.445
42176.324
29568.262
10.266
-0.007
0.003
3.720
7.052
0.054
22.287
3.059
-0.044
-0.068
-0.070
-0.023
7.440
15.551
0.557
-0.038
-0.014
-0.001
0.002
0.001
0.
0.
0.
0.
0.
0.
0.
0.000
0.001
0.001
0.000
-0.017
-0.306
-0.313
277.935
10.393
9.234
4.656
0.020
0.003
6.506
10223.099
1581.181
2.582
-0.152
-0.027
4.957
0.825
0.960
0.562
9.007
826.989
4939.860
110.086
0.167
-0.063
0.048
-0.042
-0.194
0.013
-0.486
-0.117
0.282
0.377
0.233
100042.680
4773.697
12.224
-0.015
-0.020
-0.002
0.001
0.001
0.
0.
0.
0.
0.
0.
0.
0.000
0.001
0.001
-0.001
-0.029
-0.563
18.363
100006.703
2741.476
48.532
19.124
0.125
0.183
1.535
226.686
579.371
2.984
-0.085
1.115
28.325
13.235
92.815
35.310
0.242
1.830
28.931
4.683
0.006
-0.049
-0.062
-0.123
-0.495
-0.607
-0.534
0.239
142.888
539.654
2.557
2.403
33.333
72.245
-0.012
-0.014
-0.001
0.001
0.001
0.
0.
0.
0.
0.
0.
0.
0.000
0.001
0.001
0.000
-0.018
-0.302
-0.498
85.672
6.244
1.657
0.677
-0.045
0.033
1.049
1083.675
6385.507
3.338
-0.072
12.961
3011.434
148.026
100144.148
13137.885
2.090
-0.087
0.015
0.058
0.066
0.666
1.398
0.003
-0.178
14.656
20.089
1.981
13140.573
100010.383
15.513
-0.023
0.003
-0.002
-0.014
-0.004
0.001
0.001
0.001
0.
0.
0.
0.
0.
0.
0.
0.000
0.001
0.001
0.000
-0.005
-0.051
-0.257
-0.194
0.009
-0.011
-0.028
-0.061
-0.102
0.332
49.250
84.408
0.757
-0.433
0.975
33.095
7.936
228.256
90.856
0.169
-0.103
-0.053
-0.013
0.065
4.333
12.116
0.729
-0.305
8.328
27.525
0.683
25.325
65.591
0.901
-0.049
-0.024
-0.009
-0.002
0.002
0.001
0.001
0.001
0.
0.
0.
0.
0.
0.
0.
0.000
0.000
0.001
0.001
0.000
-0.006
-0.016
-0.019
-0.011
-0.014
-0.025
-0.072
-0.228
0.744
11.931
33.833
0.280
53.131
21.252
-0.551
0.519
2.718
3.446
-0.675
-0.116
0.124
-0.028
-0.041
0.466
1.099
0.538
-0.303
-0.695
94.715
51.557
18.855
1.942
-0.042
-0.094
-0.014
0.002
0.004
0.003
0.002
0.001
0.000
0.
0.
0.
0.
0.
0.
0.
0.
0.000
0.001
0.001
0.001
0.000
0.000
0.000
0.001
-0.002
-0.020
-0.152
-0.033
12.187
11.494
19.034
0.353
4467.208
1439.231
-0.485
0.067
197.838
176.239
1.032
1.542
0.686
-0.056
-0.132
-0.062
0.266
2.115
0.116
-0.452
19.097
22036.332
191.041
1.296
-0.341
-0.200
-0.015
0.003
0.004
0.002
0.001
0.000
0.000
0.
0.
0.
0.
0.
0.
0.
0.
0.
0.000
0.001
0.001
0.001
0.002
0.003
0.003
0.000
-0.017
-0.031
4.816
658.495
118.291
0.489
-0.498
1.247
0.818
0.772
-0.245
-0.201
10.665
7187.711
2457.743
401.722
11.062
-0.399
-0.162
0.023
0.138
-0.572
1.421
16.269
100030.680
13141.636
1.874
-0.538
-0.134
-0.009
0.003
0.003
0.002
0.001
0.
0.
0.
0.
0.
0.
0.
0.
0.
0.
0.
0.
0.000
0.001
0.001
0.002
0.002
0.003
0.001
-0.011
0.006
13.653
81865.133
2404.239
1.029
-0.178
0.080
-0.075
-0.134
-0.245
84.333
18.988
2528.918
3657.971
47643.754
100003.750
0.916
-0.349
-0.046
-0.533
4.479
13080.008
3127.348
3608.601
900.282
0.969
-0.123
-0.031
-0.001
0.003
0.003
0.001
0.000
0.
0.
0.
0.
0.
0.
0.
0.
0.
0.
0.
0.
0.
0.000
0.000
0.001
0.002
0.002
0.001
-0.007
-0.013
0.657
415.825
1635.701
-0.170
-0.100
0.215
-0.003
-0.467
3.332
6.637
1.814
0.892
6.823
134.136
311.047
-0.595
-0.225
-0.030
-0.385
-0.062
392.591
206.628
71.544
1.164
-0.135
-0.026
-0.005
0.002
0.003
0.002
0.000
0.000
0.
0.
0.
0.
0.
0.
0.
0.
0.
0.
0.
0.
0.
0.
0.
0.001
0.001
0.001
0.001
-0.003
-0.032
-0.301
1.069
4.667
-0.502
-0.108
-0.208
-0.299
-0.524
-0.242
-0.411
-0.408
-0.092
-0.061
-0.083
-0.312
-0.343
-0.040
-0.005
-0.083
-0.458
-0.323
0.345
0.177
-0.338
-0.117
-0.014
0.000
0.003
0.002
0.001
0.000
0.
0.
0.
0.
0.
0.
0.
0.
0.
0.
0.
0.
0.
0.
0.
0.
0.000
0.001
0.001
0.001
0.
-0.010
-0.104
-0.493
-0.588
-0.207
-0.028
-0.063
-0.087
-0.140
-0.373
-0.328
-0.107
-0.039
-0.031
-0.020
-0.031
-0.014
0.001
0.005
-0.005
-0.038
-0.070
-0.180
-0.156
-0.123
-0.028
-0.003
0.002
0.002
0.001
0.001
0.
0.
0.
0.
0.
0.
0.
0.
0.
0.
0.
0.
0.
0.
0.
0.
0.
0.
0.000
0.001
0.001
0.001
0.000
-0.007
-0.027
-0.032
-0.011
-0.001
-0.006
-0.010
-0.015
-0.027
-0.027
-0.012
-0.002
0.000
0.002
0.004
0.006
0.006
0.006
0.004
0.001
-0.005
-0.016
-0.018
-0.011
-0.002
0.001
0.002
0.002
0.001
0.000
0.
0.
0.
0.
0.
0.
0.
0.
0.
0.
0.
0.
0.
0.
0.
0.
0.
0.
0.000
0.000
0.001
0.001
0.001
0.001
0.001
0.001
0.003
0.005
0.004
0.004
0.004
0.003
0.003
0.005
0.006
0.006
0.006
0.006
0.005
0.005
0.004
0.004
0.003
0.002
0.000
0.000
0.001
0.001
0.002
0.001
0.001
0.000
0.
0.
0.
0.
0.
0.
0.
0.
0.
0.
0.
0.
0.
0.
0.
0.
0.
0.
0.
0.
0.000
0.000
0.001
0.001
0.001
0.001
0.002
0.003
0.004
0.004
0.005
0.005
0.005
0.006
0.006
0.006
0.006
0.005
0.005
0.003
0.003
0.002
0.002
0.002
0.002
0.001
0.001
0.001
0.001
0.001
0.001
0.000
0.
0.
0.
0.
0.
0.
0.
0.
0.
0.
0.
0.
0.
0.
0.
0.
0.
0.
0.
0.
0.
0.
0.000
0.000
0.001
0.001
0.001
0.001
0.002
0.002
0.002
0.003
0.003
0.004
0.004
0.004
0.004
0.004
0.004
0.002
0.002
0.001
0.001
0.001
0.001
0.001
0.001
0.001
0.001
0.001
0.000
0.000
0.
0.
0.
0.
0.
0.
0.
0.
0.
0.
0.
0.
0.
0.
0.
0.
0.
0.
0.
0.
0.
0.
0.
0.
0.
0.000
0.000
0.000
0.000
0.001
0.001
0.001
0.002
0.002
0.002
0.002
0.002
0.002
0.002
0.001
0.001
0.001
0.001
0.000
0.000
0.000
0.000
0.000
0.000
0.000
0.000
0.000
0.
0.
0.
0.
0.
0.
0.
0.
0.
0.
0.
0.
0.
0.
0.
0.
0.
0.
0.
0.
0.
0.
0.
0.
0.
0.
0.
0.
0.
0.
0.
0.000
0.000
0.001
0.001
0.001
0.001
0.001
0.001
0.001
0.001
0.001
0.000
0.000
0.000
0.
0.
0.
0.
0.
0.
0.
0.
0.
0.
0.
0.
0.
0.
0.
0.
0.
0.
0.
0.
0.
0.
0.
0.
0.
0.
0.
0.
0.
0.
0.
0.
0.
0.
0.
0.
0.
0.
0.
0.000
0.000
0.000
0.000
0.001
0.001
0.001
0.000
0.000
0.000
0.000
0.000
0.000
0.
0.
0.
0.
0.
0.
0.
0.
0.
0.
0.
0.
0.
0.
0.
0.
0.
0.
0.
0.
0.
0.
0.
0.
0.
0.
0.
0.
0.
0.
0.
0.
0.
0.
0.
0.
0.
0.
0.
0.
0.
0.000
0.000
0.000
0.000
0.000
0.000
0.000
0.
0.
0.
0.
0.
0.
0.
0.
0.
0.
0.
0.
0.
0.
0.
0.
0.
0.
0.
0.
0.
0.
0.
0.
0.
0.
0.
0.
0.
0.
0.
0.
0.
0.
0.
0.
0.
0.
0.
0.
0.
0.
0.
0.
0.
0.
0.
0.000
0.000
0.000
0.000
0.
0.
0.
0.
0.
0.
0.
0.
0.
0.
0.
0.
0.
0.
0.
0.
0.
0.
0.
0.
0.
0.
0.
0.
0.
0.
0.
0.
0.
0.
0.
0.
0.
0.
0.
0.
0.
0.
0.
0.
0.
0.
0.
0.
0.
0.
0.
0.
0.
0.
0.
0.
0.
0.
0.
0.
0.
0.
0.
0.
0.
0.
0.
0.
0.
0.
0.
0.
0.
0.
0.
0.
0.
0.
0.
0.
0.
0.
0.
0.
0.
0.
0.
0.
0.
0.
0.
0.000
0.000
0.000
0.000
0.000
0.000
0.001
0.001
0.001
0.002
0.002
0.002
0.002
0.002
0.002
0.002
0.002
0.002
0.002
0.001
0.000
0.000
0.000
0.000
0.
0.
0.
0.
0.
0.
0.
0.
0.
0.
0.
0.
0.
0.
0.
0.
0.
0.
0.
0.
0.
0.
0.
0.
0.
0.
0.000
0.000
0.000
0.000
0.000
0.001
0.001
0.001
0.001
0.001
0.001
0.002
0.002
0.002
0.002
0.
-0.005
-0.009
-0.005
0.001
0.003
0.003
0.002
0.002
0.001
0.000
0.000
0.000
0.
0.
0.
0.
0.
0.
0.
0.
0.
0.
0.
0.
0.
0.
0.
0.
0.
0.
0.
0.
0.
0.
0.
0.
0.000
0.000
0.000
0.000
0.000
0.000
0.001
0.001
0.001
0.001
0.001
0.001
0.001
0.000
-0.001
-0.005
-0.025
-0.131
-0.264
-0.142
-0.024
0.000
0.003
0.002
0.002
0.001
0.001
0.000
0.000
0.
0.
0.
0.
0.
0.
0.
0.
0.
0.
0.
0.
0.
0.
0.
0.
0.
0.
0.
0.
0.
0.
0.
0.
0.000
0.000
0.000
0.
0.000
-0.001
0.000
0.000
0.001
0.
-0.001
-0.004
-0.006
-0.011
-0.016
-0.030
-0.183
-0.424
0.126
-0.562
-0.233
-0.014
-0.003
-0.003
-0.001
0.001
0.001
0.001
0.000
0.000
0.
0.
0.
0.
0.
0.
0.
0.
0.
0.
0.
0.
0.
0.
0.
0.
0.
0.
0.
0.
0.
0.
0.000
0.000
0.000
0.
-0.002
-0.005
-0.008
-0.008
-0.005
-0.004
-0.007
-0.014
-0.020
-0.023
-0.027
-0.028
0.004
-0.022
102.619
100001.516
46.173
-0.459
-0.046
-0.054
-0.055
-0.023
-0.004
0.000
0.001
0.001
0.000
0.
0.
0.
0.
0.
0.
0.
0.
0.
0.
0.
0.
0.
0.
0.
0.
0.
0.
0.
0.
0.
0.
0.000
0.000
0.
-0.002
-0.009
-0.017
-0.021
-0.021
-0.020
-0.017
-0.020
-0.028
-0.028
0.123
0.246
1.486
26.245
9.878
5499.185
102395.039
24.054
-0.343
-0.106
-0.301
-0.316
-0.105
-0.018
-0.002
0.001
0.001
0.000
0.000
0.
0.
0.
0.
0.
0.
0.
0.
0.
0.
0.
0.
0.
0.
0.
0.
0.
0.
0.
0.
0.000
0.000
0.000
0.000
-0.006
-0.017
0.033
1.278
1.728
-0.004
-0.037
-0.023
0.189
0.183
12.087
36.332
41.273
45219.625
256.798
29623.180
10162.892
2.321
-0.162
0.024
2.976
3.241
-0.045
-0.026
-0.003
0.002
0.002
0.001
0.000
0.
0.000
0.000
0.000
0.
0.
0.
0.
0.
0.
0.
0.
0.
0.
0.
0.
0.
0.
0.
0.
0.000
0.000
0.000
-0.001
-0.009
-0.022
1.186
222.574
35.255
0.114
-0.046
0.032
4.059
1.207
24.263
76.855
8.862
329.308
23.327
19.251
15.843
6.121
6.463
2.711
119.622
141.998
0.798
-0.018
-0.004
0.002
0.003
0.002
0.001
0.000
0.000
0.000
0.000
0.000
0.000
0.
0.
0.
0.
0.
0.
0.
0.
0.
0.
0.
0.
0.
0.
0.000
0.000
0.000
-0.001
-0.008
-0.023
0.666
14323.600
7.004
0.020
-0.044
-0.023
5.343
0.772
0.459
0.812
-0.043
-0.163
-0.154
0.351
-0.097
5.564
5.087
28.568
25.535
12.248
0.199
-0.014
-0.003
0.003
0.003
0.003
0.003
0.002
0.001
0.001
0.001
0.001
0.000
0.000
0.
0.
0.
0.
0.
0.
0.
0.
0.
0.
0.
0.
0.
0.000
0.000
0.000
0.000
-0.005
-0.020
-0.020
0.175
0.167
-0.021
-0.032
-0.026
-0.024
-0.026
-0.037
-0.092
-0.604
8.956
556.621
0.600
1.131
702.735
623.054
3.484
2.369
0.072
-0.065
-0.028
-0.007
0.000
0.003
0.004
0.003
0.003
0.003
0.002
0.002
0.002
0.001
0.001
0.000
0.
0.
0.
0.
0.
0.
0.
0.
0.
0.
0.
0.
0.
0.000
0.000
0.000
-0.002
-0.009
-0.018
-0.021
-0.021
-0.020
-0.014
-0.009
-0.009
-0.012
-0.023
-0.081
-0.072
311.429
103011.406
35.473
113.146
4129.213
3451.748
-0.520
-0.202
-0.063
-0.073
-0.047
-0.029
-0.011
-0.002
0.003
0.004
0.004
0.004
0.003
0.003
0.003
0.002
0.002
0.001
0.000
0.
0.
0.
0.
0.
0.
0.
0.
0.
0.
0.
0.
0.000
0.000
0.001
0.000
-0.002
-0.006
-0.010
-0.010
-0.006
0.000
0.003
0.004
0.002
-0.006
-0.019
0.232
31.997
2143.832
263.602
34033.512
218.809
2.718
-0.236
7.641
6.551
1.024
0.049
-0.039
-0.029
-0.014
-0.001
0.003
0.003
0.002
0.001
0.001
0.002
0.003
0.002
0.002
0.001
0.000
0.
0.
0.
0.
0.
0.
0.
0.
0.
0.
0.
0.000
0.001
0.001
0.001
0.001
0.000
0.001
0.002
0.004
0.005
0.006
0.005
0.002
-0.003
-0.015
-0.021
0.335
2.630
72.818
100013.109
100275.141
1183.583
17.841
25701.561
10264.801
1242.508
26.438
2.546
0.213
-0.021
-0.011
-0.003
-0.007
-0.019
-0.034
-0.024
-0.005
0.002
0.003
0.002
0.002
0.001
0.000
0.
0.
0.
0.
0.
0.
0.
0.
0.
0.
0.000
0.001
0.001
0.001
0.002
0.002
0.003
0.005
0.006
0.005
0.001
-0.006
-0.009
-0.011
-0.018
-0.052
-0.147
-0.175
0.600
9.578
1411.471
10260.311
29610.703
6420.834
1770.990
26934.838
100055.703
4317.525
28.537
0.036
-0.024
-0.022
-0.086
-0.312
-0.371
-0.392
-0.065
-0.005
0.002
0.002
0.002
0.001
0.001
0.000
0.
0.
0.
0.
0.
0.
0.
0.
0.
0.000
0.000
0.001
0.001
0.001
0.001
0.001
0.003
0.003
-0.003
-0.020
-0.022
0.171
0.349
0.003
-0.075
-0.330
-0.473
-0.203
-0.045
1.963
33.834
10155.336
1988.263
7.209
166.035
4380.707
39173.758
59.439
0.057
-0.029
0.005
-0.438
-0.057
15.104
-0.607
-0.328
-0.019
0.001
0.002
0.002
0.002
0.001
0.001
0.
0.
0.
0.
0.
0.
0.
0.
0.000
0.000
0.000
0.001
0.001
0.000
-0.004
-0.008
-0.005
-0.007
-0.024
-0.037
0.367
66.270
363.083
2.666
-0.048
-0.172
-0.095
0.145
0.563
-0.020
0.171
78.521
1472.686
9.883
0.224
1.994
7.560
0.658
-0.094
0.171
4.330
1.219
11.401
493.126
0.240
-0.438
-0.027
-0.001
0.002
0.002
0.002
0.001
0.001
0.000
0.
0.
0.
0.
0.
0.
0.
0.000
0.000
0.000
0.001
0.001
-0.001
-0.006
-0.013
-0.014
-0.034
-0.070
1.428
22.232
1707.610
39240.176
12.340
-0.030
0.022
2.350
5.727
3.265
0.417
0.441
2157.203
100035.289
58.455
2.289
5.008
0.240
-0.568
-0.583
0.719
23.416
8.852
-0.284
-0.120
-0.372
-0.159
-0.017
-0.001
0.002
0.002
0.001
0.001
0.001
0.000
0.
0.
0.
0.
0.
0.
0.
0.000
0.000
0.001
0.001
0.002
0.001
0.000
-0.006
-0.033
-0.258
-0.385
91.824
100028.680
583.486
78.660
0.826
-0.063
-0.015
2.148
4.697
0.491
-0.034
-0.185
10.592
248.333
2164.935
1977.047
34368.992
18.351
-0.479
0.026
2087.531
1635.155
251.742
43.415
-0.058
-0.551
-0.271
-0.044
-0.004
0.002
0.002
0.001
0.001
0.001
0.000
0.000
0.
0.
0.
0.
0.
0.
0.
0.000
0.001
0.001
0.002
0.003
0.004
-0.005
-0.132
-0.572
0.638
24.033
2190.974
40.635
0.395
-0.111
0.298
0.743
0.023
-0.019
-0.088
-0.097
-0.128
3.420
13.808
65189.203
4145.509
39222.992
83.752
46.755
9.899
26627.129
536.408
381.265
365.286
1.798
0.744
-0.573
-0.219
-0.011
0.003
0.003
0.002
0.001
0.001
0.000
0.000
0.
0.
0.
0.
0.
0.
0.
0.000
0.001
0.001
0.002
0.004
0.004
-0.007
-0.174
-0.625
4.453
3.925
88.859
224.661
-0.573
-0.078
197.669
2268.973
2.818
-0.177
5.674
52.084
11.647
0.142
0.214
4.499
3.799
14.305
1813.078
7137.857
14.912
0.336
1.755
17109.529
100032.859
155.510
496.129
0.448
-0.384
-0.020
0.003
0.004
0.002
0.001
0.000
0.000
0.000
0.
0.
0.
0.
0.
0.
0.
0.000
0.000
0.001
0.002
0.004
0.003
-0.002
-0.068
-0.507
-0.481
-0.189
126.472
554.113
-0.613
-0.042
368.134
10711.019
95.133
0.383
1733.191
100019.141
952.405
-0.093
-0.275
-0.472
-0.171
3048.638
100255.156
25775.377
158.011
0.556
-0.293
83.704
299.544
1000.673
8.375
-0.335
-0.239
-0.016
0.004
0.005
0.003
0.001
0.000
0.000
0.
0.
0.
0.
0.
0.
0.
0.
0.
0.000
0.001
0.002
0.004
0.004
0.000
-0.011
-0.061
-0.118
-0.247
-0.429
-0.562
-0.608
-0.084
37.124
100059.398
1574.433
0.811
328.497
37449.230
87.751
-0.081
-0.146
-0.452
4.793
100002.078
5684.733
1444.503
6176.297
8.472
247.675
0.389
4.147
12.656
0.589
-0.262
-0.071
-0.011
0.002
0.005
0.003
0.002
0.001
0.000
0.
0.
0.
0.
0.
0.
0.
0.
0.
0.000
0.001
0.002
0.003
0.004
0.003
0.002
-0.003
-0.010
-0.044
-0.168
-0.225
-0.106
-0.059
1.278
52.474
21.245
0.187
0.255
3.095
-0.050
-0.129
0.971
76.109
100055.469
6.830
0.636
1238.730
100083.398
6246.435
48279.555
13.723
-0.268
0.673
0.519
-0.007
-0.045
-0.031
-0.006
0.002
0.003
0.002
0.001
0.000
0.
0.
0.
0.
0.
0.
0.
0.
0.
0.000
0.001
0.001
0.002
0.003
0.004
0.005
0.006
0.005
0.001
-0.006
-0.014
-0.026
-0.064
-0.293
-0.454
4.571
204.903
22.076
3.486
-0.065
-0.092
8.180
47356.789
22034.902
1.415
1.327
100032.313
503.495
14992.722
38.007
-0.460
-0.341
2.128
3.516
0.386
-0.022
-0.195
-0.040
-0.004
0.002
0.002
0.001
0.000
0.
0.
0.
0.
0.
0.
0.
0.
0.
0.000
0.000
0.001
0.002
0.002
0.004
0.005
0.007
0.007
0.007
0.004
-0.008
-0.022
0.129
1.286
6.807
11456.985
100127.953
4723.356
4281.626
2.679
-0.452
2.519
684.142
525.614
165.347
1842.470
1.698
13.478
370.137
631.479
28.889
1.177
16.834
0.974
5.669
2.169
-0.150
-0.150
-0.014
0.001
0.002
0.002
0.001
0.
0.
0.
0.
0.
0.
0.
0.
0.
0.000
0.000
0.001
0.001
0.001
0.002
0.004
0.006
0.007
0.006
-0.001
-0.015
0.045
51.284
119.929
15.903
59.116
401.511
1454.275
2199.307
7.271
-0.426
-0.401
14.943
124.746
2406.009
20.813
-0.529
0.677
31.158
10921.135
215.670
4.086
-0.512
0.156
160.186
6445.618
59.132
-0.091
-0.021
-0.001
0.003
0.002
0.001
0.000
0.
0.
0.
0.
0.
0.
0.
0.
0.000
0.000
0.000
0.001
0.001
0.002
0.003
0.004
0.004
0.001
-0.006
-0.019
-0.006
2.686
10.085
0.508
-0.089
0.976
2685.464
100010.500
314.250
8.504
-0.214
-0.040
201.310
4213.946
403.851
7.317
0.595
822.060
95339.273
1635.389
1110.118
1.053
-0.054
49.761
29602.318
126.978
0.138
-0.016
-0.001
0.003
0.003
0.001
0.000
0.
0.
0.
0.
0.
0.
0.
0.
0.000
0.000
0.000
0.000
0.001
0.002
0.002
0.004
0.003
-0.002
-0.009
-0.014
-0.023
-0.233
-0.398
-0.227
1.262
0.765
17.656
126.768
287.400
61.671
13093.609
141.094
10.408
317.387
100143.234
73.608
-0.311
1.361
11.519
592.873
237.440
1.403
-0.383
70.875
100006.391
659.861
0.349
-0.014
-0.001
0.004
0.004
0.002
0.001
0.
0.
0.
0.
0.
0.
0.
0.
0.
0.000
0.000
0.000
0.001
0.002
0.003
0.003
0.003
-0.001
-0.009
-0.018
-0.078
-0.490
-0.612
3.626
1713.721
272.381
0.393
5.102
10739.461
100264.953
16418.938
28.140
-0.335
31.505
494.641
8.789
-0.167
-0.022
2.990
12420.305
5254.493
18.064
-0.159
6.611
537.991
28.148
0.021
-0.039
-0.005
0.004
0.004
0.002
0.001
0.000
0.
0.
0.
0.
0.
0.
0.
0.
0.000
0.000
0.000
0.001
0.002
0.003
0.004
0.003
0.000
-0.007
-0.014
-0.053
-0.300
-0.615
8.876
7552.243
769.715
2.620
0.686
14.189
1659.463
2162.047
5.021
6.044
0.274
2.347
0.137
-0.083
0.227
0.334
37.360
187.328
4.228
-0.130
-0.092
0.193
0.473
0.036
-0.226
-0.023
0.003
0.005
0.004
0.001
0.001
0.
0.
0.
0.
0.
0.
0.
0.
0.
0.000
0.000
0.001
0.001
0.003
0.004
0.003
-0.004
-0.020
-0.026
-0.023
-0.078
-0.145
2.599
368.571
617.759
402.190
20.177
1.765
7883.824
39308.293
19.320
0.142
1.319
1.436
0.748
-0.004
-0.260
0.043
42.048
29.285
1.430
-0.020
11.026
93.158
1349.538
46.825
-0.019
-0.189
-0.011
0.004
0.004
0.002
0.001
0.000
0.
0.
0.
0.
0.
0.
0.
0.
0.
0.
0.001
0.002
0.003
0.003
0.001
-0.017
-0.066
-0.074
-0.033
-0.034
-0.064
0.003
8.712
3132.414
288.766
2.188
-0.451
8.039
43.956
3.799
0.615
1238.472
3722.826
540.150
7.789
2.540
-0.453
0.202
113.537
84.157
2.577
176.665
7049.317
100015.406
12621.736
37.735
-0.549
-0.046
0.002
0.004
0.003
0.002
0.001
0.
0.
0.
0.
0.
0.
0.
0.
0.
0.000
0.001
0.002
0.003
0.003
0.001
-0.017
-0.064
-0.072
-0.029
-0.023
-0.048
0.008
34820.621
90576.844
22765.381
898.924
0.416
-0.564
-0.233
-0.046
0.413
1391.808
1871.850
4342.341
1769.491
132.869
0.629
41.376
100022.258
1479.447
15.052
3015.813
156.683
99.218
100008.969
100.638
-0.615
-0.060
-0.015
0.001
0.003
0.002
0.001
0.
0.
0.
0.
0.
0.
0.
0.
0.000
0.000
0.001
0.002
0.002
0.002
0.001
-0.006
-0.022
-0.026
-0.017
-0.018
-0.042
-0.189
-0.207
20.901
95365.875
1942.679
1.474
-0.070
-0.232
0.447
2.210
1.307
4.407
17109.258
100007.531
25.118
0.293
0.716
439.165
10.914
5.573
298.982
30.738
-0.071
0.288
-0.514
-0.364
-0.404
-0.111
-0.011
0.001
0.002
0.001
0.
0.
0.
0.
0.
0.
0.
0.000
0.000
0.001
0.001
0.001
-0.001
-0.008
-0.021
-0.023
-0.016
-0.014
-0.015
-0.022
-0.038
-0.149
-0.528
0.886
37.890
41.251
1454.732
3561.332
0.178
131.042
6249.717
46.730
1.111
12.113
20.692
0.611
0.199
-0.269
-0.594
3.044
-0.081
0.393
0.104
-0.133
-0.249
-0.128
-0.124
-0.414
-0.283
-0.026
0.000
0.002
0.002
0.
0.
0.
0.
0.
0.
0.
0.000
0.000
0.001
0.001
-0.002
-0.025
-0.153
-0.385
-0.325
-0.084
-0.024
-0.026
-0.035
1.074
99.394
38.793
-0.051
0.362
0.638
360.720
19.978
0.268
364.294
60795.297
109.301
321.859
22.811
0.062
-0.073
-0.058
0.434
789.713
623.250
-0.552
-0.191
0.357
0.195
-0.063
-0.073
-0.317
-0.510
-0.242
-0.025
-0.001
0.002
0.002
0.
0.
0.
0.
0.
0.
0.
0.000
0.001
0.001
0.000
-0.009
-0.147
-0.505
0.033
-0.567
-0.427
-0.028
-0.038
-0.043
9.680
70356.375
4908.327
4.339
-0.145
-0.395
0.027
0.131
0.350
1.889
12.622
116.006
100146.805
1236.545
0.451
-0.083
-0.056
1.507
201.051
176.326
-0.647
0.773
70.452
24.416
0.164
0.489
0.232
-0.221
-0.078
-0.014
0.000
0.002
0.001
0.
0.
0.
0.
0.
0.
0.
0.000
0.001
0.001
0.
-0.015
-0.289
-0.585
44.199
2.841
-0.467
-0.008
-0.045
-0.062
1.310
316.611
70392.734
43.003
-0.051
3.739
225.146
222.539
810.834
3.435
0.073
6.667
193.501
16.607
0.039
0.032
0.127
1.547
10.674
0.599
-0.170
1.736
183.349
250.308
2.230
-0.033
0.031
-0.031
-0.022
-0.005
0.001
0.002
0.001
0.
0.
0.
0.
0.
0.
0.
0.000
0.001
0.001
0.000
-0.010
-0.138
-0.512
-0.252
-0.324
-0.268
-0.026
-0.041
-0.066
2.876
17113.953
60703.078
9.520
0.000
76.526
100001.922
18215.113
100030.930
26.024
0.079
-0.050
0.113
-0.001
0.187
42.495
187.115
25.449
1110.225
23.913
384.952
68.571
3839.737
100055.547
14.904
-0.031
-0.032
-0.017
-0.008
0.
0.002
0.001
0.001
0.
0.
0.
0.
0.
0.
0.
0.000
0.001
0.001
0.001
-0.002
-0.024
-0.123
-0.162
-0.089
-0.037
-0.017
-0.037
-0.093
1.319
1375.798
3011.421
2.955
-0.306
4.407
271.769
47.821
192.688
13.818
-0.285
-0.123
-0.070
-0.060
1.068
3382.003
100010.398
828.762
65.335
9.519
4227.491
445.113
693.850
77.115
0.921
-0.126
-0.027
-0.004
0.001
0.002
0.002
0.001
0.001
0.
0.
0.
0.
0.
0.
0.
0.
0.000
0.001
0.001
0.001
-0.002
-0.007
-0.009
-0.005
-0.005
-0.011
-0.095
-0.606
-0.619
0.474
0.971
-0.491
7.497
0.118
3.187
334.210
7180.426
186.492
-0.631
-0.023
1.117
0.142
0.108
24.180
96.172
188.083
11.237
0.011
6.336
127.976
100020.828
326.050
1.730
-0.408
-0.042
0.001
0.004
0.003
0.002
0.001
0.000
0.
0.
0.
0.
0.
0.
0.
0.
0.000
0.001
0.001
0.001
0.001
0.001
0.001
0.002
0.002
-0.016
-0.304
0.488
623.186
7.803
-0.541
6.790
342.777
5.208
45.814
66.277
100271.766
89726.453
-0.181
2.296
18.628
1.541
-0.111
-0.007
0.138
0.458
-0.096
-0.384
10.864
47348.438
7196.254
17385.586
140.858
-0.450
-0.057
0.001
0.004
0.002
0.001
0.000
0.
0.
0.
0.
0.
0.
0.
0.
0.
0.
0.000
0.001
0.001
0.001
0.002
0.002
0.003
0.002
-0.014
-0.137
23.929
100224.984
750.838
-0.390
1.018
12.660
36.008
8935.632
102.701
16.279
15.559
30.478
288.845
485.666
2.325
-0.481
-0.117
-0.047
-0.240
-0.514
2.700
18.173
191.507
82.644
7.282
-0.373
-0.516
-0.032
0.002
0.003
0.002
0.000
0.
0.
0.
0.
0.
0.
0.
0.
0.
0.
0.
0.
0.000
0.000
0.001
0.002
0.002
0.002
0.001
-0.008
-0.006
7.209
7895.735
759.511
0.551
1.792
131.595
25.369
63.720
138.199
8.365
-0.230
9.114
3051.684
7928.152
50.526
-0.602
-0.197
-0.044
-0.524
10.902
100008.953
60913.875
4324.377
23.762
-0.321
-0.424
-0.084
-0.006
0.002
0.002
0.001
0.000
0.
0.
0.
0.
0.
0.
0.
0.
0.
0.
0.
0.
0.
0.000
0.000
0.001
0.002
0.002
0.001
-0.005
-0.023
0.351
15047.571
100005.391
0.471
4.910
658.894
54.482
2.706
100011.164
5089.916
-0.396
0.135
6.538
8.592
0.947
-0.596
-0.120
-0.024
-0.461
1.028
1441.968
1886.355
100247.305
8.877
-0.517
-0.038
-0.008
0.001
0.002
0.001
0.000
0.000
0.
0.
0.
0.
0.
0.
0.
0.
0.
0.
0.
0.
0.
0.
0.
0.001
0.001
0.001
0.001
-0.002
-0.022
-0.197
13.377
49.002
-0.444
0.100
3.053
0.818
-0.366
140.760
25.632
-0.615
-0.157
-0.379
-0.280
-0.356
-0.186
-0.022
-0.003
-0.101
-0.577
-0.483
27.598
701.094
-0.127
-0.373
-0.023
0.000
0.002
0.002
0.001
0.000
0.
0.
0.
0.
0.
0.
0.
0.
0.
0.
0.
0.
0.
0.
0.
0.
0.000
0.001
0.001
0.001
0.000
-0.009
-0.118
-0.492
-0.568
-0.259
-0.030
-0.007
-0.038
-0.251
-0.495
-0.620
-0.251
-0.096
-0.245
-0.135
-0.025
-0.009
0.003
0.004
-0.006
-0.049
-0.194
-0.460
-0.395
-0.446
-0.075
-0.006
0.001
0.002
0.001
0.000
0.000
0.
0.
0.
0.
0.
0.
0.
0.
0.
0.
0.
0.
0.
0.
0.
0.
0.
0.001
0.001
0.001
0.001
0.000
-0.009
-0.032
-0.038
-0.015
-0.004
-0.002
-0.006
-0.020
-0.052
-0.054
-0.022
-0.027
-0.038
-0.019
-0.001
0.005
0.005
0.005
0.003
0.000
-0.016
-0.055
-0.067
-0.032
-0.007
0.000
0.002
0.001
0.001
0.000
0.
0.
0.
0.
0.
0.
0.
0.
0.
0.
0.
0.
0.
0.
0.
0.
0.
0.
0.000
0.001
0.001
0.001
0.001
0.001
0.
0.001
0.002
0.004
0.004
0.004
0.003
0.002
0.001
0.003
0.002
0.001
0.003
0.004
0.004
0.004
0.003
0.003
0.002
0.000
-0.002
-0.002
0.000
0.001
0.002
0.001
0.001
0.000
0.
0.
0.
0.
0.
0.
0.
0.
0.
0.
0.
0.
0.
0.
0.
0.
0.
0.
0.
0.
0.000
0.000
0.001
0.001
0.001
0.001
0.002
0.002
0.003
0.003
0.004
0.004
0.005
0.005
0.005
0.005
0.004
0.004
0.003
0.003
0.002
0.001
0.001
0.001
0.001
0.001
0.001
0.001
0.001
0.001
0.001
0.000
0.000
0.
0.
0.
0.
0.
0.
0.
0.
0.
0.
0.
0.
0.
0.
0.
0.
0.
0.
0.
0.
0.
0.000
0.000
0.000
0.001
0.001
0.001
0.001
0.001
0.002
0.002
0.003
0.003
0.003
0.004
0.003
0.003
0.002
0.002
0.001
0.001
0.000
0.000
0.001
0.001
0.001
0.001
0.001
0.001
0.000
0.000
0.000
0.
0.
0.
0.
0.
0.
0.
0.
0.
0.
0.
0.
0.
0.
0.
0.
0.
0.
0.
0.
0.
0.
0.
0.
0.000
0.000
0.000
0.000
0.000
0.000
0.001
0.001
0.001
0.002
0.002
0.001
0.001
0.001
0.001
0.001
0.000
0.000
0.
0.000
0.000
0.000
0.000
0.000
0.000
0.000
0.000
0.
0.
0.
0.
0.
0.
0.
0.
0.
0.
0.
0.
0.
0.
0.
0.
0.
0.
0.
0.
0.
0.
0.
0.
0.
0.
0.
0.
0.
0.
0.
0.
0.000
0.000
0.000
0.000
0.001
0.000
0.000
0.000
0.000
0.000
0.
0.
0.
0.
0.
0.
0.000
0.000
0.
0.
0.
0.
0.
0.
0.
0.
0.
0.
0.
0.
0.
0.
0.
0.
0.
0.
0.
0.
0.
0.
0.
0.
0.
0.
0.
0.
0.
0.
0.
0.
0.
0.
0.
0.
0.000
0.000
0.000
0.000
0.000
0.
0.
0.
0.
0.
0.
0.
0.
0.
0.
0.
0.
0.
0.
0.
0.
0.
0.
0.
0.
0.
0.
0.
0.
0.
0.
0.
0.
0.
0.
0.
0.
0.
0.
0.
0.
0.
0.
0.
0.
0.
0.
0.
0.
0.
0.
0.
0.
0.
0.
0.
0.
0.
0.
0.
0.
0.
0.
0.
0.
0.
0.
0.
0.
0.
0.
0.
0.
0.
0.
0.
0.
0.
0.
0.
0.
0.
0.
0.
0.
0.
0.
0.
0.
0.
0.
0.
0.
0.
0.
0.
0.
0.
0.
0.
0.
0.
0.
0.
0.
0.
0.
0.
0.
0.
0.
0.
0.
0.
0.
0.
0.
0.
0.
0.
0.
0.
0.
0.
0.
0.
0.
0.
0.
0.
0.
0.
0.
0.
0.
0.
0.
0.
0.
0.
0.
0.
0.
0.
0.
0.
0.
0.
0.
0.
0.
0.
0.
0.
0.
0.
0.
0.
0.
0.
0.
0.
0.
0.
0.
0.
0.
0.
0.
0.
0.
0.
0.
0.
0.
0.
0.
0.
0.
0.
0.
0.
0.
0.
0.
0.
0.
0.
0.
0.
0.
0.
0.
0.
0.
0.
0.000
0.000
0.000
0.000
0.000
0.000
0.000
0.001
0.001
0.001
0.002
0.002
0.002
0.002
0.002
0.002
0.002
0.002
0.002
0.001
0.001
0.000
0.000
0.000
0.
0.
0.
0.
0.
0.
0.
0.
0.
0.
0.
0.
0.
0.
0.
0.
0.
0.
0.
0.
0.
0.
0.
0.
0.
0.
0.
0.000
0.000
0.000
0.000
0.000
0.001
0.001
0.001
0.001
0.001
0.001
0.001
0.002
0.002
0.002
0.
-0.003
-0.006
-0.003
0.001
0.003
0.003
0.002
0.001
0.001
0.000
0.000
0.
0.
0.
0.
0.
0.
0.
0.
0.
0.
0.
0.
0.
0.
0.
0.
0.
0.
0.
0.
0.
0.
0.
0.
0.
0.000
0.000
0.000
0.000
0.001
0.001
0.001
0.001
0.002
0.002
0.001
0.000
0.000
-0.001
-0.002
-0.005
-0.020
-0.085
-0.150
-0.077
-0.012
0.002
0.003
0.003
0.002
0.001
0.001
0.000
0.000
0.
0.
0.
0.
0.
0.
0.
0.
0.
0.
0.
0.
0.
0.
0.
0.
0.
0.
0.
0.
0.
0.
0.
0.000
0.000
0.000
0.000
0.
0.000
-0.001
-0.001
0.000
0.001
-0.001
-0.003
-0.006
-0.010
-0.015
-0.020
-0.031
-0.145
-0.565
-0.619
-0.556
-0.107
-0.005
0.002
0.002
0.002
0.001
0.001
0.001
0.000
0.000
0.
0.
0.
0.
0.
0.
0.
0.
0.
0.
0.
0.
0.
0.
0.
0.
0.
0.
0.
0.
0.
0.
0.000
0.000
0.000
0.000
-0.003
-0.007
-0.011
-0.011
-0.008
-0.007
-0.012
-0.021
-0.027
-0.029
-0.030
-0.027
0.011
-0.110
0.243
44.475
-0.291
-0.247
-0.019
-0.007
-0.006
-0.002
0.000
0.001
0.001
0.000
0.000
0.
0.
0.
0.
0.
0.
0.
0.
0.
0.
0.
0.
0.
0.
0.
0.
0.
0.
0.
0.
0.
0.000
0.000
0.000
0.
-0.003
-0.013
-0.020
-0.023
-0.028
-0.029
-0.029
-0.022
0.178
0.017
1.041
2.255
3.774
36.927
64.092
100.784
28.616
-0.423
-0.577
-0.113
-0.027
-0.021
-0.011
-0.003
0.000
0.001
0.001
0.000
0.
0.
0.
0.
0.
0.
0.
0.
0.
0.
0.
0.
0.
0.
0.
0.
0.
0.
0.
0.
0.
0.000
0.000
0.000
-0.001
-0.008
-0.019
2.112
11.825
39.205
0.152
-0.049
1.089
11585.774
9.792
814.993
10163.845
2456.642
100046.586
82114.484
100045.125
35.889
5.341
-0.495
-0.331
-0.022
-0.009
-0.012
-0.005
0.000
0.002
0.001
0.000
0.000
0.
0.
0.
0.
0.
0.
0.
0.
0.
0.
0.
0.
0.
0.
0.
0.
0.
0.
0.
0.
0.000
0.000
0.000
-0.001
-0.012
-0.017
117.025
100096.352
2382.670
1.142
-0.043
4.947
22036.547
534.343
3894.211
100021.734
3823.538
593.380
202.885
4415.716
45.014
8.850
-0.185
-0.316
0.097
0.141
-0.003
-0.004
0.001
0.003
0.002
0.002
0.001
0.000
0.000
0.000
0.000
0.
0.
0.
0.
0.
0.
0.
0.
0.
0.
0.
0.
0.
0.
0.
0.
0.000
0.000
0.000
-0.001
-0.012
-0.024
2.345
968.354
522.226
3.145
-0.025
0.520
90.117
14.441
8.161
10.120
3.080
0.371
29.366
406.869
34.079
4.218
-0.642
-0.530
-0.007
0.029
-0.010
-0.005
0.001
0.003
0.003
0.002
0.001
0.001
0.001
0.001
0.001
0.000
0.000
0.000
0.
0.
0.
0.
0.
0.
0.
0.
0.
0.
0.
0.
0.
0.000
0.000
0.001
-0.001
-0.008
-0.021
0.165
24.445
76.762
1.113
-0.043
-0.046
0.010
0.000
-0.010
-0.073
-0.649
4.001
176.805
0.817
14.057
365.574
311.145
-0.555
-0.170
-0.033
-0.020
-0.009
-0.001
0.001
0.002
0.003
0.003
0.002
0.002
0.002
0.002
0.001
0.001
0.000
0.000
0.
0.
0.
0.
0.
0.
0.
0.
0.
0.
0.
0.
0.000
0.000
0.001
0.
-0.003
-0.013
-0.019
0.131
0.255
-0.009
-0.029
-0.024
-0.020
-0.020
-0.023
-0.085
-0.533
87.869
23034.889
14.513
17178.502
101441.617
1447.373
-0.305
-0.154
-0.042
-0.033
-0.026
-0.013
-0.005
0.001
0.003
0.004
0.004
0.003
0.003
0.002
0.002
0.002
0.001
0.001
0.000
0.
0.
0.
0.
0.
0.
0.
0.
0.
0.
0.
0.
0.000
0.001
0.001
0.000
-0.004
-0.010
-0.013
-0.015
-0.015
-0.010
-0.003
-0.001
0.
-0.004
-0.034
-0.284
0.069
2.955
8.619
1219.154
2163.823
3.487
-0.059
2.422
2.156
0.056
-0.027
-0.030
-0.019
-0.006
0.002
0.004
0.005
0.003
0.003
0.002
0.003
0.003
0.002
0.001
0.000
0.000
0.
0.
0.
0.
0.
0.
0.
0.
0.
0.
0.
0.000
0.001
0.001
0.001
0.000
-0.001
-0.002
-0.001
0.001
0.003
0.004
0.004
0.003
0.001
-0.007
-0.025
-0.031
0.021
9.686
899.337
54.360
444.510
21.949
596.066
363.235
4.258
4.484
0.332
-0.014
-0.014
-0.002
0.004
0.001
-0.004
-0.007
-0.004
0.001
0.003
0.003
0.002
0.001
0.000
0.
0.
0.
0.
0.
0.
0.
0.
0.
0.
0.
0.
0.000
0.001
0.001
0.001
0.003
0.005
0.006
0.007
0.006
0.002
-0.005
-0.010
-0.009
-0.008
-0.013
-0.028
-0.042
0.136
2.106
123.775
100791.375
666.880
247.467
110.982
81.880
1235.785
9.979
0.411
-0.017
-0.009
-0.005
-0.023
-0.090
-0.134
-0.073
-0.013
0.002
0.003
0.003
0.002
0.001
0.
0.
0.
0.
0.
0.
0.
0.
0.
0.
0.
0.000
0.000
0.001
0.001
0.002
0.004
0.006
0.008
0.007
-0.001
-0.016
-0.021
-0.009
-0.001
-0.016
-0.018
-0.029
-0.047
-0.070
-0.208
3.508
101.200
205.786
3749.393
7.745
19.287
156.242
8.023
0.589
-0.022
-0.016
-0.020
-0.113
-0.520
-0.551
-0.394
-0.057
-0.002
0.004
0.003
0.002
0.001
0.001
0.
0.
0.
0.
0.
0.
0.
0.
0.
0.
0.000
0.000
0.001
0.001
0.003
0.005
0.006
0.006
0.
-0.017
-0.031
0.275
6.324
3.210
0.085
-0.027
-0.031
-0.033
-0.032
-0.069
-0.078
0.264
249.338
100080.461
20.025
-0.286
0.007
-0.211
-0.183
-0.046
-0.030
-0.025
-0.177
-0.635
-0.587
-0.512
-0.078
-0.003
0.004
0.004
0.002
0.001
0.001
0.000
0.
0.
0.
0.
0.
0.
0.
0.
0.
0.000
0.000
0.001
0.001
0.003
0.005
0.005
0.001
-0.019
-0.045
0.947
25.597
52305.129
1002.745
0.887
-0.041
-0.034
-0.019
-0.012
-0.033
-0.062
0.281
93.099
2263.313
127.908
0.847
623.426
32.732
-0.635
-0.223
-0.273
0.069
-0.051
-0.376
-0.466
-0.201
-0.033
0.000
0.005
0.004
0.003
0.001
0.001
0.000
0.
0.
0.
0.
0.
0.
0.
0.
0.
0.000
0.000
0.001
0.002
0.004
0.005
0.
-0.017
-0.070
-0.062
42.878
14993.251
19637.385
659.323
0.585
-0.064
-0.055
-0.034
-0.022
-0.038
-0.005
2.465
81.130
100056.867
100011.992
40.417
100091.133
3038.505
-0.649
-0.488
-0.158
0.621
0.438
0.169
-0.086
-0.117
-0.053
-0.007
0.004
0.005
0.003
0.001
0.001
0.000
0.
0.
0.
0.
0.
0.
0.
0.
0.
0.000
0.000
0.001
0.002
0.003
0.001
-0.023
-0.100
-0.193
-0.142
86.049
26358.080
85.580
1.361
-0.098
-0.008
0.032
-0.050
-0.082
-0.129
-0.031
5.392
14980.500
4935.450
144.017
40.788
112.388
2.631
-0.251
-0.508
-0.154
-0.068
20.778
144.567
2.430
-0.465
-0.250
-0.036
0.002
0.005
0.004
0.002
0.001
0.000
0.000
0.
0.
0.
0.
0.
0.
0.
0.
0.000
0.000
0.001
0.002
0.003
-0.005
-0.063
-0.072
0.144
-0.049
179.446
100791.359
5959.051
-0.004
-0.228
17.603
30.121
0.070
-0.159
-0.059
0.332
0.597
48.665
105.094
8.502
0.343
0.742
4.332
4.532
0.321
-0.609
0.214
1551.832
100040.805
37.278
-0.219
-0.276
-0.054
0.000
0.005
0.004
0.002
0.001
0.000
0.
0.
0.
0.
0.
0.
0.
0.
0.
0.
0.000
0.001
0.002
0.002
-0.009
-0.106
-0.213
0.234
-0.136
1.499
2372.053
30824.877
0.185
-0.221
2.347
25.390
7.557
-0.071
6.990
87.579
0.740
0.772
10.396
1.569
-0.417
2.342
142.844
212.806
367.072
1.594
-0.236
33.772
455.635
13.152
0.043
-0.113
-0.036
0.
0.005
0.005
0.003
0.001
0.000
0.
0.
0.
0.
0.
0.
0.
0.
0.
0.
0.000
0.001
0.002
0.002
-0.004
-0.055
-0.217
-0.037
-0.060
-0.418
-0.482
-0.116
-0.593
0.254
5.304
19065.420
8148.366
1.053
2.690
25.507
0.824
-0.087
0.013
-0.239
-0.509
41.453
16.172
4882.955
45254.023
8.038
-0.473
3.951
91.221
5.401
-0.031
-0.065
-0.020
0.000
0.005
0.004
0.003
0.002
0.000
0.
0.
0.
0.
0.
0.
0.
0.
0.
0.
0.000
0.001
0.002
0.002
0.001
-0.009
-0.033
-0.015
-0.027
-0.079
-0.273
-0.345
-0.151
0.039
1.252
779.135
35309.195
0.604
-0.250
-0.194
-0.146
0.670
3.078
1.724
0.975
-0.629
-0.327
28.768
157.262
5.700
0.239
-0.222
0.214
-0.030
-0.068
-0.051
-0.057
-0.024
-0.003
0.003
0.003
0.002
0.001
0.000
0.
0.
0.
0.
0.
0.
0.
0.
0.
0.001
0.001
0.002
0.002
0.002
0.001
-0.002
-0.001
-0.004
-0.009
-0.021
-0.033
-0.053
-0.070
-0.109
-0.074
21.310
11401.855
34.936
-0.244
-0.071
3.471
20.730
141.146
106.002
1.460
28.975
2.311
8.973
4.307
0.341
-0.260
-0.255
-0.155
-0.079
-0.068
-0.508
-0.340
-0.045
-0.002
0.002
0.002
0.001
0.000
0.
0.
0.
0.
0.
0.
0.
0.
0.000
0.000
0.001
0.001
0.001
0.001
0.001
0.002
0.004
0.005
0.003
-0.006
-0.030
-0.049
1.355
23.739
7.157
16.413
100898.516
211.468
4.198
0.044
0.136
7.701
100016.102
60715.906
2844.250
100008.258
35.529
-0.558
0.358
1.549
0.798
2.742
0.058
0.563
74.105
78.075
-0.596
-0.235
-0.014
0.001
0.002
0.001
0.000
0.
0.
0.
0.
0.
0.
0.
0.
0.000
0.000
0.001
0.001
0.001
0.001
0.001
0.001
0.004
0.004
-0.001
-0.012
-0.022
0.211
495.671
100013.234
128.671
1.258
20.751
8.190
8.113
0.326
-0.212
0.358
109.264
1473.158
100029.195
1037.819
0.583
-0.537
164.714
810.912
55.553
18.519
0.716
0.605
8728.664
100003.555
4.090
-0.375
-0.023
0.000
0.003
0.002
0.001
0.
0.
0.
0.
0.
0.
0.
0.
0.000
0.000
0.001
0.001
0.001
0.001
0.001
0.002
0.003
0.001
-0.009
-0.009
0.885
7.772
19.044
945.098
26.479
0.392
0.075
10.441
54.644
1.462
-0.495
0.179
1.210
945.254
76781.094
232.898
4.827
50.943
100013.984
5285.730
17224.242
15062.604
5.414
-0.080
21.238
147.341
0.806
-0.157
-0.018
0.000
0.003
0.003
0.001
0.
0.
0.
0.
0.
0.
0.
0.
0.
0.000
0.000
0.001
0.001
0.001
0.002
0.003
0.003
-0.001
-0.011
0.003
2.685
39.170
3.172
2.295
0.882
1.293
0.670
0.728
2.483
0.782
4.898
26628.602
198.159
46.602
241.610
45444.820
62.429
8.306
247.744
7.332
780.190
636.791
1.829
-0.132
0.574
20.360
2.859
-0.008
-0.013
0.001
0.004
0.003
0.002
0.001
0.
0.
0.
0.
0.
0.
0.
0.
0.000
0.000
0.001
0.001
0.002
0.003
0.003
0.004
-0.001
-0.011
-0.012
0.197
1.086
0.127
-0.114
4.020
1713.692
273.067
0.620
-0.039
3.042
363.133
2795.262
56.451
-0.544
84.429
52336.031
231.288
11.915
-0.495
2.596
4256.827
216.941
0.316
-0.211
-0.082
2.552
0.212
-0.311
-0.087
-0.007
0.004
0.004
0.003
0.001
0.000
0.
0.
0.
0.
0.
0.
0.
0.
0.000
0.000
0.001
0.002
0.003
0.004
0.003
-0.001
-0.014
-0.032
-0.036
-0.035
-0.076
-0.034
9.132
7320.141
1003.702
5.732
0.055
0.985
114.468
208.581
68.814
3.442
127.515
36.389
5.782
3.219
9.456
126.264
55.942
1.293
-0.097
-0.669
-0.638
-0.562
51.257
2.887
-0.451
-0.046
0.003
0.005
0.003
0.002
0.001
0.000
0.
0.
0.
0.
0.
0.
0.
0.000
0.000
0.001
0.001
0.003
0.004
0.003
-0.005
-0.054
-0.232
-0.249
-0.077
-0.051
0.304
15.212
182.729
135.280
6.575
0.056
0.567
401.000
9039.878
19010.365
2.374
-0.270
-0.118
0.481
32.732
155.234
1001.515
-0.475
-0.352
-0.112
-0.470
-0.391
15.290
100028.375
3454.634
-0.490
-0.101
-0.004
0.005
0.005
0.002
0.001
0.000
0.
0.
0.
0.
0.
0.
0.
0.
0.
0.000
0.001
0.002
0.003
0.002
-0.015
-0.196
-0.615
-0.489
-0.183
-0.038
0.038
1.863
1.875
5.033
2.019
0.111
-0.567
6.841
56.734
32.050
0.069
1.837
2.790
6.287
285.931
51.323
0.311
-0.700
-0.134
0.086
0.387
0.827
7.608
980.111
34.763
-0.423
-0.335
-0.022
-0.001
0.003
0.003
0.002
0.001
0.
0.
0.
0.
0.
0.
0.
0.
0.
0.000
0.001
0.002
0.003
0.001
-0.014
-0.186
-0.500
-0.348
-0.026
-0.007
-0.049
-0.129
0.091
11.770
132.637
29.913
-0.201
44.533
16.594
0.892
-0.300
127.439
3.325
23.127
17155.719
100004.563
14.575
-0.090
125.803
1.766
0.040
1.603
1.054
6.227
1.625
-0.525
-0.398
-0.246
-0.060
-0.006
0.002
0.002
0.001
0.
0.
0.
0.
0.
0.
0.
0.
0.000
0.000
0.001
0.002
0.003
0.002
-0.004
-0.043
-0.168
-0.136
0.010
-0.009
-0.060
-0.519
0.264
173.096
100205.523
244.487
5.608
-0.539
-0.299
0.200
0.991
0.073
-0.077
91.306
456.976
1386.989
107.118
100038.547
1.865
-0.572
-0.217
0.637
0.152
-0.070
-0.217
-0.227
-0.038
-0.571
-0.501
-0.040
-0.002
0.002
0.001
0.
0.
0.
0.
0.
0.
0.
0.
0.000
0.001
0.001
0.002
0.002
-0.001
-0.006
-0.008
-0.015
-0.013
-0.008
-0.016
-0.068
-0.631
36.719
35761.805
5456.029
67.121
0.899
-0.151
-0.050
50.286
1117.066
14.782
-0.178
1.287
4.757
92.482
413.393
199.458
0.428
-0.473
-0.522
-0.103
-0.060
-0.068
-0.065
1659.136
3486.985
112.498
-0.593
-0.089
-0.005
0.001
0.001
0.
0.
0.
0.
0.
0.
0.
0.000
0.000
0.001
0.001
0.001
-0.005
-0.029
-0.071
-0.057
-0.022
-0.010
-0.010
-0.019
0.006
0.522
0.192
5.313
1.275
-0.059
-0.618
-0.571
0.108
122.136
13760.514
9003.916
192.676
2.267
-0.060
0.279
2.567
80.161
7973.909
5806.205
-0.387
-0.066
2.449
1.230
-0.025
0.579
221.186
14.240
-0.591
-0.072
-0.005
0.001
0.001
0.
0.
0.
0.
0.
0.
0.
0.000
0.000
0.001
0.001
-0.002
-0.024
-0.167
-0.438
-0.323
-0.076
-0.016
-0.014
-0.025
0.268
17.351
122.527
3.330
-0.143
3.016
3.869
-0.612
-0.072
2.708
816.445
15789.954
100034.828
24.475
-0.029
-0.102
0.849
1004.299
23680.975
1012.305
-0.386
7.040
13136.232
1235.114
0.941
-0.057
-0.596
-0.636
-0.258
-0.028
-0.002
0.002
0.001
0.
0.
0.
0.
0.
0.
0.
0.000
0.000
0.001
0.001
-0.003
-0.041
-0.294
-0.575
-0.507
-0.115
-0.019
-0.017
-0.032
0.315
330.504
100001.352
59.319
-0.351
-0.095
2.545
9.170
18.145
0.546
1.046
60.314
207.217
2.350
-0.063
-0.049
1.074
704.860
428.139
8.912
1.436
11.573
81837.320
3452.376
2.359
-0.062
-0.139
-0.102
-0.034
-0.006
0.001
0.002
0.001
0.
0.
0.
0.
0.
0.
0.
0.000
0.000
0.001
0.001
-0.002
-0.023
-0.134
-0.304
-0.213
-0.053
-0.012
-0.015
-0.033
0.340
44.507
192.213
4.301
-0.207
1.037
45.963
82.351
1900.083
51.627
0.039
0.012
0.125
-0.033
0.084
17.631
65.991
358.108
100015.609
5743.885
1171.205
113.404
942.304
8940.327
7.216
-0.038
-0.029
-0.014
-0.004
0.001
0.002
0.002
0.001
0.
0.
0.
0.
0.
0.
0.
0.000
0.000
0.001
0.001
0.
-0.005
-0.021
-0.034
-0.025
-0.009
-0.002
-0.014
-0.053
0.099
13.015
17.770
0.115
-0.237
0.149
3.584
109.199
100027.367
998.860
0.254
-0.075
0.122
0.096
0.657
595.273
9026.487
100029.000
1366.411
6170.812
5088.922
10472.596
100016.141
52.257
0.204
-0.177
-0.024
-0.001
0.002
0.003
0.002
0.001
0.001
0.
0.
0.
0.
0.
0.
0.
0.
0.000
0.001
0.001
0.001
0.000
-0.001
-0.001
0.001
0.002
-0.002
-0.057
-0.445
-0.607
-0.357
-0.292
-0.257
2.421
0.364
226.341
2071.507
100071.328
28.040
-0.314
5.280
99.667
5.186
0.092
11.254
67.316
13187.259
103.514
3.327
4.390
72.185
4485.770
409.931
10.753
-0.574
-0.054
0.000
0.004
0.003
0.002
0.001
0.000
0.
0.
0.
0.
0.
0.
0.
0.
0.000
0.000
0.001
0.001
0.001
0.002
0.002
0.003
0.004
-0.007
-0.212
-0.470
30.603
0.077
-0.577
1128.979
100011.758
19.568
5595.834
65295.902
1116.237
7.278
0.042
207.717
100003.781
170.800
0.122
-0.014
0.712
5.174
0.782
-0.125
0.069
11.870
733.430
100024.180
554.095
-0.576
-0.077
0.000
0.003
0.002
0.001
0.000
0.
0.
0.
0.
0.
0.
0.
0.
0.
0.
0.000
0.000
0.001
0.001
0.002
0.002
0.003
0.003
-0.007
-0.186
1.492
2360.558
26.697
-0.617
126.642
8950.678
95424.602
100023.273
693.619
8.052
7.546
137.463
6983.537
10546.820
15.101
-0.062
-0.062
-0.035
-0.065
-0.295
-0.098
0.415
0.744
1.010
17.712
0.388
-0.555
-0.037
0.001
0.003
0.001
0.000
0.
0.
0.
0.
0.
0.
0.
0.
0.
0.
0.
0.
0.000
0.000
0.001
0.001
0.002
0.002
0.002
-0.005
-0.090
-0.182
2.581
0.936
-0.259
12.057
7203.372
3592.797
447.881
100020.805
600.007
6.035
3693.525
7057.607
11540.260
3.886
-0.295
-0.058
-0.028
-0.179
-0.422
0.524
10.397
5.547
-0.227
-0.497
-0.439
-0.089
-0.007
0.002
0.002
0.001
0.000
0.
0.
0.
0.
0.
0.
0.
0.
0.
0.
0.
0.
0.
0.
0.000
0.001
0.001
0.002
0.001
-0.002
-0.033
-0.330
1.464
5.145
-0.408
33.229
100000.461
1377.060
14.966
6464.451
473.265
8.030
103.362
7.441
3.137
-0.228
-0.190
-0.031
-0.010
-0.148
-0.557
-0.306
179.549
8668.004
2.007
-0.465
-0.030
-0.006
0.001
0.002
0.001
0.000
0.000
0.
0.
0.
0.
0.
0.
0.
0.
0.
0.
0.
0.
0.
0.
0.
0.000
0.001
0.001
0.001
-0.001
-0.021
-0.298
-0.528
-0.610
-0.527
0.689
17.695
4.008
0.069
17.305
5.265
0.187
5.043
43.487
-0.616
-0.249
-0.042
-0.004
0.002
-0.034
-0.266
-0.566
8.970
140.778
-0.542
-0.336
-0.018
0.001
0.002
0.001
0.001
0.000
0.
0.
0.
0.
0.
0.
0.
0.
0.
0.
0.
0.
0.
0.
0.
0.
0.
0.001
0.001
0.001
0.001
-0.005
-0.055
-0.258
-0.333
-0.108
-0.018
0.009
-0.017
-0.137
-0.440
-0.597
-0.267
-0.278
-0.366
-0.575
-0.111
-0.005
0.004
0.005
0.000
-0.020
-0.186
-0.591
-0.553
-0.487
-0.068
-0.005
0.002
0.002
0.001
0.000
0.000
0.
0.
0.
0.
0.
0.
0.
0.
0.
0.
0.
0.
0.
0.
0.
0.
0.
0.000
0.001
0.001
0.001
0.000
-0.004
-0.015
-0.017
-0.008
-0.003
-0.003
-0.005
-0.016
-0.045
-0.051
-0.064
-0.234
-0.315
-0.124
-0.017
0.002
0.005
0.004
0.003
0.
-0.015
-0.055
-0.072
-0.032
-0.006
0.001
0.002
0.001
0.001
0.000
0.
0.
0.
0.
0.
0.
0.
0.
0.
0.
0.
0.
0.
0.
0.
0.
0.
0.
0.000
0.000
0.001
0.001
0.001
0.001
0.001
0.001
0.002
0.003
0.003
0.003
0.003
0.001
0.000
-0.004
-0.013
-0.015
-0.006
0.002
0.004
0.003
0.003
0.002
0.002
0.
-0.002
-0.002
-0.001
0.001
0.001
0.001
0.001
0.000
0.
0.
0.
0.
0.
0.
0.
0.
0.
0.
0.
0.
0.
0.
0.
0.
0.
0.
0.
0.
0.000
0.000
0.001
0.001
0.001
0.001
0.001
0.002
0.003
0.003
0.003
0.004
0.004
0.004
0.004
0.003
0.003
0.003
0.003
0.002
0.002
0.001
0.001
0.001
0.001
0.001
0.001
0.001
0.001
0.001
0.000
0.000
0.000
0.
0.
0.
0.
0.
0.
0.
0.
0.
0.
0.
0.
0.
0.
0.
0.
0.
0.
0.
0.
0.
0.000
0.000
0.000
0.000
0.001
0.001
0.001
0.001
0.002
0.002
0.003
0.003
0.003
0.003
0.003
0.003
0.002
0.001
0.001
0.000
0.000
0.000
0.001
0.001
0.001
0.001
0.001
0.001
0.000
0.000
0.000
0.
0.
0.
0.
0.
0.
0.
0.
0.
0.
0.
0.
0.
0.
0.
0.
0.
0.
0.
0.
0.
0.
0.
0.
0.000
0.000
0.000
0.000
0.000
0.000
0.000
0.000
0.001
0.001
0.001
0.001
0.001
0.001
0.001
0.000
0.000
0.000
0.
0.000
0.000
0.000
0.000
0.000
0.000
0.000
0.000
0.
0.
0.
0.
0.
0.
0.
0.
0.
0.
0.
0.
0.
0.
0.
0.
0.
0.
0.
0.
0.
0.
0.
0.
0.
0.
0.
0.
0.
0.
0.
0.
0.
0.
0.
0.
0.000
0.000
0.000
0.000
0.000
0.000
0.
0.
0.
0.
0.
0.
0.000
0.000
0.
0.
0.
0.
0.
0.
0.
0.
0.
0.
0.
0.
0.
0.
0.
0.
0.
0.
0.
0.
0.
0.
0.
0.
0.
0.
0.
0.
0.
0.
0.
0.
0.
0.
0.
0.
0.
0.
0.
0.
0.
0.
0.
0.
0.
0.
0.
0.
0.
0.
0.
0.
0.
0.
0.
0.
0.
0.
0.
0.
0.
0.
0.
0.
0.
0.
0.
0.
0.
0.
0.
0.
0.
0.
0.
0.
0.
0.
0.
0.
0.
0.
0.
0.
0.
0.
0.
0.
0.
0.
0.
0.
0.
0.
0.
0.
0.
0.
0.
0.
0.
0.
0.
0.
0.
0.
0.
0.
0.
0.
0.
0.
0.
0.
0.
0.
0.
0.
0.
0.
0.
0.
0.
0.
0.
0.
0.
0.
0.
0.
0.
0.
0.
0.
0.
0.
0.
0.
0.
0.
0.
0.
0.
0.
0.
0.
0.
0.
0.
0.
0.
0.
0.
0.
0.
0.
0.
0.
0.
0.
0.
0.
0.
0.
0.
0.
0.
0.
0.
0.
0.
0.
0.
0.
0.
0.
0.
0.
0.
0.
0.
0.
0.
0.
0.
0.
0.
0.
0.
0.
0.
0.
0.
0.
0.
0.
0.
0.
0.
0.
0.
0.
0.
0.
0.
0.
0.
0.
0.
0.
0.
0.
0.
0.
0.
0.
0.
0.
0.
0.
0.
0.
0.
0.
0.
0.
0.
0.
0.
0.
0.
0.
0.
0.000
0.000
0.000
0.000
0.001
0.001
0.001
0.001
0.001
0.001
0.002
0.002
0.002
0.002
0.002
0.002
0.002
0.001
0.001
0.001
0.000
0.000
0.
0.
0.
0.
0.
0.
0.
0.
0.
0.
0.
0.
0.
0.
0.
0.
0.
0.
0.
0.
0.
0.
0.
0.
0.
0.
0.
0.
0.000
0.000
0.000
0.000
0.001
0.001
0.001
0.001
0.001
0.001
0.001
0.001
0.002
0.002
0.002
0.001
0.000
0.
0.001
0.002
0.003
0.002
0.001
0.001
0.000
0.000
0.
0.
0.
0.
0.
0.
0.
0.
0.
0.
0.
0.
0.
0.
0.
0.
0.
0.
0.
0.
0.
0.
0.
0.
0.
0.
0.000
0.000
0.000
0.001
0.001
0.001
0.001
0.002
0.002
0.002
0.002
0.001
0.
0.000
-0.001
-0.002
-0.007
-0.020
-0.029
-0.015
-0.001
0.003
0.003
0.002
0.002
0.001
0.000
0.000
0.
0.
0.
0.
0.
0.
0.
0.
0.
0.
0.
0.
0.
0.
0.
0.
0.
0.
0.
0.
0.
0.
0.
0.
0.
0.000
0.000
0.001
0.000
0.
0.000
0.
0.001
0.001
0.000
-0.002
-0.005
-0.009
-0.012
-0.016
-0.022
-0.045
-0.157
-0.269
-0.123
-0.019
0.002
0.004
0.003
0.002
0.001
0.001
0.000
0.000
0.
0.
0.
0.
0.
0.
0.
0.
0.
0.
0.
0.
0.
0.
0.
0.
0.
0.
0.
0.
0.
0.
0.
0.000
0.000
0.001
0.
-0.002
-0.006
-0.010
-0.010
-0.008
-0.007
-0.013
-0.021
-0.026
-0.027
-0.030
-0.030
-0.034
-0.064
-0.448
-0.556
-0.342
-0.109
-0.020
0.000
0.003
0.002
0.002
0.001
0.001
0.000
0.000
0.
0.
0.
0.
0.
0.
0.
0.
0.
0.
0.
0.
0.
0.
0.
0.
0.
0.
0.
0.
0.
0.
0.000
0.000
0.000
-0.002
-0.011
-0.021
-0.029
-0.031
-0.031
-0.032
-0.031
0.030
0.102
0.382
0.743
3.362
1.155
4.782
5.693
-0.366
-0.605
-0.596
-0.212
-0.017
-0.002
0.001
0.001
0.001
0.001
0.001
0.000
0.
0.
0.
0.
0.
0.
0.
0.
0.
0.
0.
0.
0.
0.
0.
0.
0.
0.
0.
0.
0.
0.000
0.000
0.001
0.000
-0.007
-0.021
0.131
0.551
0.350
0.242
-0.037
0.438
43.234
82.215
247.373
108.133
17105.846
107.871
143.967
209.237
14.294
23034.732
34.375
-0.583
-0.054
-0.006
-0.002
0.001
0.002
0.001
0.001
0.000
0.
0.
0.
0.
0.
0.
0.
0.
0.
0.
0.
0.
0.
0.
0.
0.
0.
0.
0.
0.
0.
0.000
0.000
0.001
-0.001
-0.011
-0.024
1.827
31.733
51.115
77.161
1.061
9.666
16525.566
20007.781
100046.500
228.092
29526.365
131.627
56.205
34686.289
81896.820
100362.453
112.748
-0.561
-0.065
-0.008
-0.002
0.002
0.003
0.002
0.002
0.001
0.
0.
0.000
0.000
0.000
0.000
0.000
0.000
0.
0.
0.
0.
0.
0.
0.
0.
0.
0.
0.
0.
0.
0.000
0.001
0.001
-0.001
-0.011
-0.025
1.479
4829.457
100120.336
553.472
2.688
5.044
110.697
58.765
142.731
3.085
4.680
0.636
86.304
1421.012
70391.797
381.158
0.026
-0.323
-0.042
-0.010
-0.002
0.003
0.004
0.003
0.003
0.002
0.001
0.000
0.000
0.001
0.001
0.000
0.000
0.000
0.000
0.
0.
0.
0.
0.
0.
0.
0.
0.
0.
0.
0.
0.000
0.000
0.001
-0.001
-0.007
-0.021
0.590
399.642
3383.714
9.022
0.203
-0.058
-0.010
0.067
0.099
-0.036
-0.233
-0.652
0.444
7.636
622.383
192.580
0.178
-0.457
-0.067
-0.015
-0.003
0.002
0.003
0.003
0.003
0.002
0.002
0.002
0.002
0.001
0.001
0.001
0.001
0.000
0.000
0.000
0.
0.
0.
0.
0.
0.
0.
0.
0.
0.
0.
0.000
0.000
0.001
0.000
-0.003
-0.012
-0.012
0.515
1.024
0.069
-0.033
-0.046
-0.038
-0.027
-0.022
-0.039
-0.266
-0.500
-0.463
195.457
100038.641
151.660
0.720
-0.295
-0.063
-0.021
-0.014
-0.007
-0.002
0.001
0.003
0.004
0.004
0.004
0.003
0.002
0.002
0.002
0.001
0.001
0.001
0.000
0.000
0.
0.
0.
0.
0.
0.
0.
0.
0.
0.
0.
0.000
0.001
0.001
0.000
-0.004
-0.011
-0.017
-0.022
-0.024
-0.024
-0.020
-0.015
-0.010
-0.007
-0.014
-0.081
-0.251
-0.316
199.624
100.820
18.565
0.114
-0.095
-0.016
-0.002
-0.023
-0.022
-0.015
-0.006
0.001
0.004
0.006
0.005
0.004
0.004
0.003
0.002
0.002
0.002
0.001
0.000
0.000
0.
0.
0.
0.
0.
0.
0.
0.
0.
0.
0.
0.000
0.000
0.001
0.001
0.000
-0.001
-0.003
-0.005
-0.005
-0.005
-0.006
-0.007
-0.007
-0.006
-0.005
-0.013
-0.030
-0.092
-0.016
0.087
5.044
85.685
0.431
0.463
0.434
0.000
0.016
-0.018
-0.013
-0.004
0.004
0.006
0.006
0.004
0.003
0.003
0.003
0.003
0.002
0.002
0.001
0.000
0.000
0.
0.
0.
0.
0.
0.
0.
0.
0.
0.
0.
0.000
0.001
0.001
0.002
0.003
0.005
0.006
0.005
0.000
-0.010
-0.016
-0.017
-0.014
-0.009
-0.005
-0.008
-0.026
-0.136
-0.552
2677.432
100022.320
13.131
0.377
0.237
0.184
0.547
0.037
-0.015
-0.008
0.002
0.005
0.002
-0.004
-0.008
-0.003
0.002
0.004
0.003
0.002
0.002
0.000
0.000
0.
0.
0.
0.
0.
0.
0.
0.
0.
0.
0.
0.000
0.001
0.001
0.002
0.005
0.007
0.008
0.005
-0.009
-0.037
-0.047
-0.035
-0.026
-0.022
-0.012
-0.003
-0.008
-0.065
-0.404
7.957
312.198
1.103
22.108
0.709
0.036
0.210
-0.015
-0.026
-0.012
-0.001
-0.001
-0.009
-0.033
-0.044
-0.021
-0.002
0.004
0.004
0.003
0.002
0.001
0.000
0.
0.
0.
0.
0.
0.
0.
0.
0.
0.
0.
0.000
0.001
0.001
0.003
0.006
0.008
0.007
0.000
-0.025
-0.062
-0.040
0.301
0.128
-0.018
-0.027
-0.019
-0.008
-0.014
-0.086
-0.210
-0.370
1.717
994.129
3.726
-0.325
-0.577
-0.439
-0.122
-0.026
-0.011
-0.011
-0.025
-0.057
-0.071
-0.030
-0.003
0.005
0.005
0.004
0.002
0.001
0.
0.
0.
0.
0.
0.
0.
0.
0.
0.
0.
0.
0.000
0.001
0.001
0.003
0.005
0.005
-0.001
-0.014
-0.042
-0.036
0.731
20.669
5.813
0.135
-0.064
-0.096
-0.047
-0.015
-0.018
0.057
5.737
9.456
5.598
4.234
-0.550
1.209
-0.553
-0.562
-0.065
-0.037
-0.025
-0.035
-0.050
-0.047
-0.019
-0.001
0.005
0.006
0.004
0.003
0.001
0.000
0.
0.
0.
0.
0.
0.
0.
0.
0.
0.
0.
0.000
0.001
0.002
0.003
0.002
-0.016
-0.073
-0.059
0.145
2.555
3.640
16.867
5.000
0.037
-0.213
-0.323
-0.140
-0.031
-0.018
1.534
1913.509
6220.969
127.037
70.591
0.093
59.720
3.662
-0.598
-0.095
-0.093
-0.067
-0.012
0.036
-0.032
-0.024
-0.007
0.004
0.006
0.005
0.003
0.001
0.000
0.
0.
0.
0.
0.
0.
0.
0.
0.
0.
0.
0.000
0.001
0.002
0.002
-0.014
-0.192
-0.430
-0.043
6.250
2409.742
294.967
8.202
0.051
-0.117
-0.241
-0.320
-0.146
-0.042
-0.047
0.576
175.393
15309.899
4889.967
17.752
1.015
-0.074
-0.194
1.314
0.532
-0.202
-0.097
7.710
42.520
1.230
-0.053
-0.026
0.
0.006
0.005
0.003
0.001
0.000
0.
0.
0.
0.
0.
0.
0.
0.
0.
0.
0.000
0.000
0.001
0.002
0.000
-0.049
-0.376
3.662
453.942
11.120
100033.211
1045.229
13.229
-0.102
-0.091
0.072
1.451
0.404
-0.073
-0.110
-0.064
0.984
137.816
100032.414
843.114
4.384
-0.062
4.279
809.777
91.331
0.139
0.227
248.368
8948.133
14.549
-0.185
-0.073
-0.006
0.006
0.005
0.003
0.001
0.000
0.
0.
0.
0.
0.
0.
0.
0.
0.
0.
0.000
0.000
0.002
0.002
-0.001
-0.064
-0.442
17.512
624.968
6.694
304.125
21.248
2.061
-0.339
4.058
34.363
7879.885
170.579
0.171
-0.117
-0.083
-0.039
12.127
1912.966
51.498
0.312
-0.111
5.644
1060.202
279.676
0.978
0.118
165.595
100059.594
207.374
-0.251
-0.154
-0.015
0.005
0.006
0.004
0.002
0.001
0.
0.
0.
0.
0.
0.
0.
0.
0.
0.
0.000
0.001
0.001
0.002
0.001
-0.029
-0.379
-0.526
0.014
0.501
4.792
0.475
-0.493
-0.117
155.557
6189.410
100030.945
913.582
0.475
-0.128
-0.116
-0.110
0.132
0.954
0.141
-0.256
-0.370
8.485
100005.813
45352.523
404.940
0.377
59.541
29526.768
84.044
-0.205
-0.117
-0.013
0.004
0.005
0.004
0.002
0.001
0.000
0.
0.
0.
0.
0.
0.
0.
0.
0.
0.000
0.001
0.001
0.002
0.001
-0.005
-0.050
-0.181
-0.037
-0.032
-0.054
-0.138
-0.118
-0.073
11.992
91.929
23.462
8.102
-0.348
-0.462
-0.192
0.035
39.129
659.197
12.429
1.904
-0.325
0.321
59.512
180.458
6684.921
7.114
0.240
2.470
0.341
-0.099
-0.048
-0.022
-0.008
0.001
0.003
0.002
0.001
0.000
0.
0.
0.
0.
0.
0.
0.
0.
0.
0.000
0.001
0.001
0.002
0.001
-0.002
-0.009
-0.021
-0.017
-0.018
-0.028
-0.058
-0.208
-0.395
-0.167
0.061
-0.496
0.831
439.066
5.682
-0.598
0.394
898.459
100017.766
70400.945
900.663
0.287
-0.535
-0.487
-0.107
-0.028
-0.134
0.260
1.982
0.221
-0.066
-0.171
-0.309
-0.140
-0.019
0.001
0.002
0.001
0.001
0.000
0.
0.
0.
0.
0.
0.
0.
0.
0.000
0.001
0.001
0.001
0.000
-0.004
-0.006
-0.007
-0.007
-0.005
-0.010
-0.046
-0.205
-0.400
-0.026
1.732
-0.050
3.715
2360.263
17.235
-0.593
-0.041
8.315
74.035
19599.492
519.135
7.569
8.722
-0.482
-0.342
-0.233
0.020
46.227
4824.788
30.738
-0.048
-0.197
-0.463
-0.601
-0.105
-0.006
0.002
0.002
0.001
0.000
0.
0.
0.
0.
0.
0.
0.
0.
0.000
0.001
0.001
0.001
-0.001
-0.004
-0.004
-0.003
-0.003
-0.004
-0.014
-0.031
0.049
0.633
8.646
1333.376
212.145
22190.244
4.298
-0.337
0.035
0.033
-0.079
0.469
17.473
16.382
28.795
0.958
-0.501
-0.502
-0.024
1.029
94.982
19731.039
57.871
-0.257
1.824
14.236
-0.586
-0.184
-0.010
0.002
0.002
0.002
0.001
0.
0.
0.
0.
0.
0.
0.
0.
0.000
0.001
0.001
0.001
0.000
-0.003
-0.004
-0.003
-0.003
-0.008
-0.018
0.079
26.427
2684.649
186.528
100052.578
5891.835
404.577
0.561
-0.027
0.783
0.179
-0.329
-0.492
-0.265
1.641
4.655
1.180
-0.154
-0.383
57.020
2.494
1922.288
100013.133
65.363
-0.402
-0.607
-0.520
-0.539
-0.094
-0.007
0.002
0.003
0.002
0.001
0.000
0.
0.
0.
0.
0.
0.
0.
0.000
0.000
0.001
0.001
0.001
0.000
-0.001
-0.001
-0.001
-0.009
-0.016
1.118
222.591
100003.742
518.904
131.416
14.518
1.455
-0.034
-0.074
0.010
-0.037
-0.167
-0.178
-0.591
-0.240
7.789
403.837
127.837
22153.512
0.368
-0.334
36.315
443.899
5.052
-0.123
-0.391
-0.425
-0.145
-0.026
-0.007
0.002
0.004
0.003
0.002
0.001
0.000
0.
0.
0.
0.
0.
0.
0.000
0.000
0.001
0.001
0.001
0.002
0.003
0.003
0.002
-0.008
-0.018
1.036
21.794
42.253
3.555
0.396
0.279
7.438
6.635
2.236
0.041
-0.058
0.205
-0.129
-0.566
6.357
41552.441
100228.555
100332.305
4783.675
0.482
-0.632
0.321
0.434
-0.098
-0.569
-0.578
-0.399
-0.429
-0.283
-0.065
-0.005
0.004
0.004
0.003
0.001
0.000
0.
0.
0.
0.
0.
0.
0.
0.000
0.001
0.001
0.001
0.003
0.004
0.005
0.002
-0.008
-0.031
-0.027
0.221
0.068
-0.076
0.832
74.513
15013.043
8321.503
4827.308
6.638
-0.057
0.435
12.460
27.896
17.544
100002.078
489.971
121.534
426.495
398.553
3038.187
-0.082
-0.332
-0.178
-0.368
157.356
3.398
0.056
-0.578
-0.473
-0.034
0.002
0.005
0.004
0.002
0.001
0.000
0.
0.
0.
0.
0.
0.
0.
0.000
0.001
0.001
0.003
0.004
0.004
0.001
-0.016
-0.152
-0.326
-0.237
-0.100
-0.054
11.200
100003.805
12318.608
2951.398
13141.115
9.110
-0.279
3.329
918.989
1060.380
1.876
0.191
-0.374
9.367
52336.191
102677.781
100007.656
1.561
1.666
30.894
31.235
13089.759
385.896
248.448
16.144
-0.608
-0.072
-0.001
0.005
0.004
0.003
0.002
0.001
0.
0.
0.
0.
0.
0.
0.
0.000
0.000
0.001
0.002
0.003
0.004
-0.002
-0.034
-0.306
14.058
141.572
3.986
0.377
1.617
208.968
75.845
4.334
6.224
0.121
-0.415
1018.827
100444.836
7893.280
3.311
-0.662
-0.550
364.610
100093.578
241.132
2.235
-0.282
10.199
190.431
740.798
279.976
1.932
1.343
-0.167
-0.542
-0.056
-0.020
-0.005
0.002
0.003
0.002
0.001
0.
0.
0.
0.
0.
0.
0.
0.
0.000
0.001
0.002
0.003
0.003
-0.002
-0.031
-0.221
30.879
451.178
186.751
4.658
-0.007
0.406
0.219
0.557
6.162
5.015
9.000
100001.133
30914.918
27.129
1.540
1275.286
247.431
22.294
939.779
235.736
5.754
0.699
28.592
11.073
40.192
1381.970
16.433
-0.022
-0.197
-0.212
-0.068
-0.321
-0.081
-0.012
0.001
0.002
0.001
0.
0.
0.
0.
0.
0.
0.
0.
0.
0.000
0.001
0.002
0.003
0.000
-0.013
-0.083
-0.077
1.871
14.060
0.957
-0.057
-0.454
0.823
339.189
6977.959
100066.422
17912.955
5.252
1.838
0.067
10.435
2094.883
348.614
-0.347
61.527
100024.211
1666.025
265.994
6.831
27.266
124.610
82.418
3.312
-0.047
0.015
0.338
1.025
-0.196
-0.571
-0.053
-0.005
0.001
0.001
0.
0.
0.
0.
0.
0.
0.
0.
0.000
0.000
0.001
0.002
0.002
0.001
-0.004
-0.013
-0.021
-0.001
0.053
-0.008
-0.071
-0.569
100.566
100011.156
884.778
6245.146
53.720
-0.172
-0.403
0.866
9.218
6.021
-0.420
-0.578
803.818
7451.556
9507.779
3670.554
20.141
4.951
26.236
4.483
0.010
-0.032
1.440
13.468
100119.758
893.814
-0.494
-0.109
-0.010
0.000
0.001
0.
0.
0.
0.
0.
0.
0.
0.
0.000
0.000
0.001
0.002
0.001
-0.001
-0.006
-0.007
-0.008
-0.009
-0.008
-0.016
-0.047
-0.455
-0.375
27.906
2.831
22.155
5.010
-0.541
-0.077
35.624
2612.724
1254.808
10.678
-0.087
0.112
1.471
159.509
100079.250
607.110
3.362
-0.042
-0.007
0.296
0.167
0.529
5.585
2436.722
92.411
-0.399
-0.082
-0.011
0.000
0.001
0.
0.
0.
0.
0.
0.
0.
0.
0.000
0.001
0.001
0.001
-0.001
-0.010
-0.021
-0.017
-0.005
-0.001
-0.005
-0.020
-0.031
0.129
0.464
-0.359
3.265
65618.305
35738.184
-0.422
-0.203
18.622
666.233
309.900
299.722
1.909
-0.290
-0.391
3.261
1166.003
33992.078
12.137
-0.165
0.722
42.499
16.363
0.122
0.061
-0.028
-0.432
-0.273
-0.035
-0.006
0.001
0.001
0.
0.
0.
0.
0.
0.
0.
0.000
0.000
0.001
0.001
0.000
-0.002
-0.015
-0.033
-0.025
-0.006
0.
-0.012
-0.041
-0.033
1.322
7.687
0.548
-0.168
391.784
310.946
0.554
0.673
0.173
1.345
4.932
9.629
0.240
-0.239
-0.574
3.414
47421.289
7125.088
3.665
0.955
1.012
76.833
26.531
0.188
-0.046
-0.149
-0.110
-0.040
-0.011
-0.001
0.001
0.001
0.
0.
0.
0.
0.
0.
0.
0.
0.000
0.001
0.001
0.000
-0.001
-0.008
-0.016
-0.011
-0.001
-0.002
-0.028
-0.074
-0.069
0.241
0.933
0.100
-0.190
-0.592
0.763
485.449
1131.810
6.170
-0.078
-0.054
0.732
1.299
-0.069
-0.239
0.417
75.229
138.665
1493.402
526.818
2.967
5.953
2.520
0.064
-0.038
-0.025
-0.015
-0.006
-0.001
0.002
0.002
0.001
0.
0.
0.
0.
0.
0.
0.
0.
0.000
0.001
0.001
0.001
0.000
-0.001
-0.002
0.000
0.003
-0.001
-0.024
-0.065
-0.063
-0.014
-0.029
-0.183
-0.401
-0.196
0.658
701.881
2640.676
32.843
-0.402
0.107
39.372
118.818
1.225
0.736
12.870
350.107
27.609
2323.685
1990.309
23.419
76.644
1.384
-0.295
-0.081
-0.013
0.
0.002
0.003
0.002
0.001
0.001
0.
0.
0.
0.
0.
0.
0.
0.
0.000
0.000
0.001
0.001
0.001
0.001
0.002
0.003
0.005
0.002
-0.012
-0.091
-0.211
-0.137
-0.320
-0.606
-0.591
-0.101
27703.811
22.646
19.153
2.564
-0.624
3.293
101.926
62.912
1.042
0.249
248.552
100019.117
301.426
2.197
1.173
1.840
5.523
0.099
-0.600
-0.332
-0.023
0.002
0.004
0.003
0.002
0.001
0.000
0.
0.
0.
0.
0.
0.
0.
0.
0.
0.000
[truncated: 459,340 more chars]
