# Supplementary material for: Ferroptosis regulation by traditional chinese medicine for ischemic stroke intervention based on network pharmacology and data mining
Source: PLoS One. 2025 Apr 16;20(4):e0321751. doi: 10.1371/journal.pone.0321751 (PMC12002469; doi:10.1371/journal.pone.0321751)
Supplement: S6 File — (ZIP) [file pone.0321751.s006.zip › 分子对接2/HIF1A/EGFR-4328/input/4h6j_h.OA.map]

GRID_PARAMETER_FILE 4h6j_autolig.gpf
GRID_DATA_FILE 4h6j_h.maps.fld
MACROMOLECULE 4h6j_h.pdbqt
SPACING 1.000
NELEMENTS 52 56 56
CENTER 12.092 -11.486 -20.291
0.
0.
0.
0.
0.
0.
0.
0.
0.
0.
0.
0.
0.
0.
0.
0.
0.
0.
0.
0.
0.
0.
0.
0.
0.
0.
0.
0.
0.
0.
0.
0.
0.
0.
0.
0.
0.
0.
0.
0.
0.
0.
0.
0.
0.
0.
0.
0.
0.
0.
0.
0.
0.
0.
0.
0.
0.
0.
0.
0.
0.
0.
0.
0.
0.
0.
0.
0.
0.
0.
0.
0.
0.
0.
0.
0.
0.
0.
0.
0.
0.
0.
0.
0.
0.
0.
0.
0.
0.
0.
0.
0.
0.
0.
0.
0.
0.
0.
0.
0.
0.
0.
0.
0.
0.
0.
0.
0.
0.
0.
0.
0.
0.
0.
0.
0.
0.
0.
0.
0.
0.
0.
0.
0.
0.
0.
0.
0.
0.
0.
0.
0.
0.
0.
0.
0.
0.
0.
0.
0.
0.
0.
0.
0.
0.
0.
0.
0.
0.
0.
0.
0.
0.
0.
0.
0.
0.
0.
0.
0.
0.
0.
0.
0.
0.
0.
0.
0.
0.
0.
0.
0.
0.
0.
0.
0.
0.
0.
0.
0.
0.
0.
0.
0.
0.
0.
0.
0.
0.
0.
0.
0.
0.
0.
0.
0.
0.
0.
0.
0.
0.
0.
0.
0.
0.
0.
0.
0.
0.
0.
0.
0.
0.
0.
0.
0.
0.
0.
0.
0.
0.
0.
0.
0.
0.
0.
0.
0.
0.
0.
0.
0.
0.
0.
0.
0.
0.
0.
0.
0.
0.
0.
0.
0.
0.
0.
0.
0.
0.
0.
0.
0.
0.
0.
0.
0.
0.
0.
0.
0.
0.
0.
0.
0.
0.
0.
0.
0.
0.
0.
0.
0.
0.
0.
0.
0.
0.
0.
0.
0.
0.
0.
0.
0.
0.
0.
0.
0.
0.
0.
0.
0.
0.
0.
0.
0.
0.
0.
0.
0.
0.
0.
0.
0.
0.
0.
0.
0.
0.
0.
0.
0.
0.
0.
0.
0.
0.
0.
0.
0.
0.
0.
0.
0.
0.
0.
0.
0.
0.
0.
0.
0.
0.
0.
0.
0.
0.
0.
0.
0.
0.
0.
0.
0.
0.
0.
0.
0.
0.
0.
0.
0.
0.
0.
0.
0.
0.
0.
0.
0.
0.
0.
0.
0.
0.
0.
0.
0.
0.
0.
0.
0.
0.
0.
0.
0.
0.
0.
0.
0.
0.
0.
0.
0.
0.
0.
0.
0.
0.
0.
0.
0.
0.
0.
0.
0.
0.
0.
0.
0.
0.
0.
0.
0.
0.
0.
0.
0.
0.
0.
0.
0.
0.
0.
0.
0.
0.
0.
0.
0.
0.
0.
0.
0.
0.
0.
0.
0.
0.
0.
0.
0.
0.
0.
0.
0.
0.
0.
0.
0.
0.
0.
0.
0.
0.
0.
0.
0.
0.
0.
0.
0.
0.
0.
0.
0.
0.
0.
0.
0.
0.
0.
0.
0.
0.
0.
0.
0.
0.
0.
0.
0.
0.
0.
0.
0.
0.
0.
0.
0.
0.
0.
0.
0.
0.
0.
0.
0.
0.
0.
0.
0.
0.
0.
0.
0.
0.
0.
0.
0.
0.
0.
0.
0.
0.
0.
0.
0.
0.
0.
0.
0.
0.
0.
0.
0.
0.
0.
0.
0.
0.
0.
0.
0.
0.
0.
0.
0.
0.
0.
0.
0.
0.
0.
0.
0.
0.
0.
0.
0.
0.
0.
0.
0.
0.
0.
0.
0.
0.
0.
0.
0.
0.
0.
0.
0.
0.
0.
0.
0.
0.
0.
0.
0.
0.
0.
0.
0.
0.
0.
0.
0.
0.
0.
0.
0.
0.
0.
0.
0.
0.
0.
0.
0.
0.
0.
0.
0.
0.
0.
0.
0.
0.
0.
0.
0.
0.
0.
0.
0.
0.
0.
0.
0.
0.
0.
0.
0.
0.
0.
0.
0.
0.
0.
0.
0.
0.
0.
0.
0.
0.
0.
0.
0.
0.
0.
0.
0.
0.
0.
0.
0.
0.
0.
0.
0.
0.
0.
0.
0.
0.
0.
0.
0.
0.
0.
0.
0.
0.
0.
0.
0.
0.
0.
0.
0.
0.
0.
0.
0.
0.
0.
0.
0.
0.
0.
0.
0.
0.
0.
0.
0.
0.
0.
0.
0.
0.
0.
0.
0.
0.
0.
0.
0.
0.
0.
0.
0.
0.
0.
0.
0.
0.
0.
0.
0.
0.
0.
0.
0.
0.
0.
0.
0.
0.
0.
0.
0.
0.
0.
0.
0.
0.
0.
0.
0.
0.
0.
0.
0.
0.
0.
0.
0.
0.
0.
0.
0.
0.
0.
0.
0.
0.
0.
0.
0.
0.
0.
0.
0.
0.
0.
0.
0.
0.
0.
0.
0.
0.
0.
0.
0.
0.
0.
0.
0.
0.
0.
0.
0.
0.
0.
0.
0.
0.
0.
0.
0.
0.
0.
0.
0.
0.
0.
0.
0.
0.
0.
0.
0.
0.
0.
0.
0.
0.
0.
0.
0.
0.
0.
0.
0.
0.
0.
0.
0.
0.
0.
0.
0.
0.
0.
0.
0.
0.
0.
0.
0.
0.
0.
0.
0.
0.
0.
0.
0.
0.
0.
0.
0.
0.
0.
0.
0.
0.
0.
0.
0.
0.
0.
0.
0.
0.
0.
0.
0.
0.
0.
0.
0.
0.
0.
0.
0.
0.
0.
0.
0.
0.
0.
0.
0.
0.
0.
0.
0.
0.
0.
0.
0.
0.
0.
0.
0.
0.
0.
0.
0.
0.
0.
0.
0.
0.
0.
0.
0.
0.
0.
0.
0.
0.
0.
0.
0.
0.
0.
0.
0.
0.
0.
0.
0.
0.
0.
0.
0.
0.
0.
0.
0.
0.
0.
0.
0.
0.
0.
0.
0.
0.
0.
0.
0.
0.
0.
0.
0.
0.
0.
0.
0.
0.
0.
0.
0.
0.
0.
0.
0.
0.
0.
0.
0.
0.
0.
0.
0.
0.
0.
0.
0.
0.
0.
0.
0.
0.
0.
0.
0.
0.
0.
0.
0.
0.
0.
0.
0.
0.
0.
0.
0.
0.
0.
0.
0.
0.
0.
0.
0.
0.
0.
0.
0.
0.
0.
0.
0.
0.
0.
0.
0.
0.
0.
0.
0.
0.
0.
0.
0.
0.
0.
0.
0.
0.
0.
0.
0.
0.
0.
0.
0.
0.
0.
0.
0.
0.
0.
0.
0.
0.
0.
0.
0.
0.
0.
0.
0.
0.
0.
0.
0.
0.
0.
0.
0.
0.
0.
0.
0.
0.
0.
0.
0.
0.
0.
0.
0.
0.
0.
0.
0.
0.
0.
0.
0.
0.
0.
0.
0.
0.
0.
0.
0.
0.
0.
0.
0.
0.
0.
0.
0.
0.
0.
0.
0.
0.
0.
0.
0.
0.
0.
0.
0.
0.
0.
0.
0.
0.
0.
0.
0.
0.
0.
0.
0.
0.
0.
0.
0.
0.
0.
0.
0.
0.
0.
0.
0.
0.
0.
0.
0.
0.
0.
0.
0.
0.
0.
0.
0.
0.
0.
0.
0.
0.
0.
0.
0.
0.
0.
0.
0.
0.
0.
0.
0.
0.
0.
0.
0.
0.
0.
0.
0.
0.
0.
0.
0.
0.
0.
0.
0.
0.
0.
0.
0.
0.
0.
0.
0.
0.
0.
0.
0.
0.
0.
0.
0.
0.
0.
0.
0.
0.
0.
0.
0.
0.
0.
0.
0.
0.
0.
0.
0.
0.
0.
0.
0.
0.
0.
0.
0.
0.
0.
0.
0.
0.
0.
0.
0.
0.
0.
0.
0.
0.
0.
0.
0.
0.
0.
0.
0.
0.
0.
0.
0.
0.
0.
0.
0.
0.
0.
0.
0.
0.
0.
0.
0.
0.
0.
0.
0.
0.
0.
0.
0.
0.
0.
0.
0.
0.
0.
0.
0.
0.
0.
0.
0.
0.
0.
0.
0.
0.
0.
0.
0.
0.
0.
0.
0.
0.
0.
0.
0.
0.
0.
0.
0.
0.
0.
0.
-0.002
-0.002
-0.002
-0.001
0.
0.
0.
0.
0.
0.
0.
0.
0.
0.
0.
0.
0.
0.
0.
0.
0.
0.
0.
0.
0.
0.
0.
0.
0.
0.
0.
0.
0.
0.
0.
0.
0.
0.
0.
0.
0.
0.
0.
0.
0.
0.
0.
0.
0.
0.
0.
-0.002
-0.002
-0.003
-0.003
-0.003
-0.002
-0.002
0.
0.
0.
0.
0.
0.
0.
0.
0.
0.
0.
0.
0.
0.
0.
0.
0.
0.
0.
0.
0.
0.
0.
0.
0.
0.
0.
0.
0.
0.
0.
0.
0.
0.
0.
0.
0.
0.
0.
0.
0.
0.
0.
0.
0.
-0.002
-0.003
-0.004
-0.006
-0.007
-0.007
-0.006
-0.003
-0.002
0.
0.
0.
0.
0.
0.
0.
0.
0.
0.
0.
0.
0.
0.
0.
0.
0.
0.
0.
0.
0.
0.
0.
0.
0.
0.
0.
0.
0.
0.
0.
0.
0.
0.
0.
0.
0.
0.
0.
0.
0.
0.
0.
-0.002
-0.003
-0.004
-0.008
-0.010
-0.011
-0.010
-0.008
-0.006
-0.003
-0.002
0.
0.
0.
0.
0.
0.
0.
0.
0.
0.
0.
0.
0.
0.
0.
0.
0.
0.
0.
0.
0.
0.
0.
0.
0.
0.
0.
0.
0.
0.
0.
0.
0.
0.
0.
0.
0.
0.
0.
0.
0.
0.
-0.002
-0.003
-0.005
-0.010
-0.013
-0.015
-0.014
-0.011
-0.008
-0.005
-0.002
0.
0.
0.
0.
0.
0.
0.
0.
0.
0.
0.
0.
0.
0.
0.
0.
0.
0.
0.
0.
0.
0.
0.
0.
0.
0.
0.
0.
0.
0.
0.
0.
0.
0.
0.
0.
0.
0.
0.
0.
0.
0.
-0.002
-0.004
-0.008
-0.012
-0.015
-0.018
-0.017
-0.014
-0.010
-0.006
-0.002
0.
0.
0.
0.
0.
0.
0.
0.
0.
0.
0.
0.
0.
0.
0.
0.
0.
0.
0.
0.
0.
0.
0.
0.
0.
0.
0.
0.
0.
0.
0.
0.
0.
0.
0.
0.
0.
0.
0.
0.
0.
0.
-0.002
-0.003
-0.007
-0.011
-0.015
-0.018
-0.017
-0.014
-0.010
-0.006
-0.002
0.
0.
0.
0.
0.
0.
0.
0.
0.
0.
0.
0.
0.
0.
0.
0.
0.
0.
0.
0.
0.
0.
0.
0.
0.
0.
0.
0.
0.
0.
0.
0.
0.
0.
0.
0.
0.
0.
0.
0.
0.
0.
-0.002
-0.003
-0.006
-0.010
-0.013
-0.015
-0.014
-0.012
-0.008
-0.005
-0.002
0.
0.
0.
0.
0.
0.
0.
0.
0.
0.
0.
0.
0.
0.
0.
0.
0.
0.
0.
0.
0.
0.
0.
0.
0.
0.
0.
0.
0.
0.
0.
0.
0.
0.
0.
0.
0.
0.
0.
0.
0.
0.
0.000
-0.006
-0.008
-0.008
-0.010
-0.011
-0.013
-0.011
-0.008
-0.003
-0.002
0.
0.
0.
0.
0.
0.
0.
0.
0.
0.
0.
0.
0.
0.
0.
0.
0.
0.
0.
0.
0.
0.
0.
0.
0.
0.
0.
0.
0.
0.
0.
0.
0.
0.
0.
0.
0.
0.
0.
0.
0.
-0.002
-0.003
-0.007
-0.010
-0.011
-0.012
-0.012
-0.010
-0.008
-0.006
-0.005
-0.002
0.
0.
0.
0.
0.
0.
0.
0.
0.
0.
0.
0.
0.
0.
0.
0.
0.
0.
0.
0.
0.
0.
0.
0.
0.
0.
0.
0.
0.
0.
0.
0.
0.
0.
0.
0.
0.
0.
0.
0.
-0.002
-0.003
-0.006
-0.009
-0.011
-0.014
-0.014
-0.012
-0.011
-0.008
-0.006
-0.004
-0.003
-0.002
0.
0.
0.
0.
0.
0.
0.
0.
0.
0.
0.
0.
0.
0.
0.
0.
0.
0.
0.
0.
0.
0.
0.
0.
0.
0.
0.
0.
0.
0.
0.
0.
0.
0.
0.
0.
0.
0.
-0.002
-0.003
-0.005
-0.009
-0.011
-0.012
-0.014
-0.015
-0.019
-0.015
-0.011
-0.009
-0.007
-0.004
-0.003
-0.002
0.
0.
0.
0.
0.
0.
0.
0.
0.
0.
0.
0.
0.
0.
0.
0.
0.
0.
0.
0.
0.
0.
0.
0.
0.
0.
0.
0.
0.
0.
0.
0.
0.
0.
0.
0.
0.
-0.002
-0.003
-0.006
-0.010
-0.013
-0.014
-0.017
-0.019
-0.020
-0.018
-0.016
-0.010
-0.009
-0.007
-0.004
-0.003
0.
0.
0.
0.
0.
0.
0.
0.
0.
0.
0.
0.
0.
0.
0.
0.
0.
0.
0.
0.
0.
0.
0.
0.
0.
0.
0.
0.
0.
0.
0.
0.
0.
0.
0.
0.
0.
-0.002
-0.003
-0.007
-0.011
-0.013
-0.016
-0.018
-0.020
-0.021
-0.020
-0.017
-0.013
-0.012
-0.009
-0.004
-0.003
0.
0.
0.
0.
0.
0.
0.
0.
0.
0.
0.
0.
0.
0.
0.
0.
0.
0.
0.
0.
0.
0.
0.
0.
0.
0.
0.
0.
0.
0.
0.
0.
0.
0.
0.
0.
0.
-0.002
-0.003
-0.006
-0.008
-0.012
-0.015
-0.016
-0.019
-0.019
-0.018
-0.016
-0.014
-0.012
-0.010
-0.004
-0.003
0.
0.
0.
0.
0.
0.
0.
0.
0.
0.
0.
0.
0.
0.
0.
0.
0.
0.
0.
0.
0.
0.
0.
0.
0.
0.
0.
0.
0.
0.
0.
0.
0.
0.
0.
0.
0.
-0.002
-0.003
-0.004
-0.007
-0.009
-0.011
-0.014
-0.016
-0.017
-0.015
-0.015
-0.013
-0.011
-0.009
-0.005
-0.002
0.
0.
0.
0.
0.
0.
0.
0.
0.
0.
0.
0.
0.
0.
0.
0.
0.
0.
0.
0.
0.
0.
0.
0.
0.
0.
0.
0.
0.
0.
0.
0.
0.
0.
0.
0.
0.
0.
-0.002
-0.003
-0.004
-0.007
-0.007
-0.009
-0.010
-0.010
-0.012
-0.013
-0.011
-0.010
-0.008
-0.003
-0.002
0.
0.
0.
0.
0.
0.
0.
0.
0.
0.
0.
0.
0.
0.
0.
0.
0.
0.
0.
0.
0.
0.
0.
0.
0.
0.
0.
0.
0.
0.
0.
0.
0.
0.
0.
0.
0.
0.
-0.002
-0.003
-0.003
-0.004
-0.004
-0.004
-0.006
-0.008
-0.010
-0.008
-0.008
-0.008
-0.005
-0.002
0.
0.
0.
0.
0.
0.
0.
0.
0.
0.
0.
0.
0.
0.
0.
0.
0.
0.
0.
0.
0.
0.
0.
0.
0.
0.
0.
0.
0.
0.
0.
0.
0.
0.
0.
0.
0.
0.
0.
0.
-0.002
-0.002
-0.003
-0.003
-0.003
-0.002
-0.004
-0.002
-0.006
-0.005
-0.004
-0.002
0.
0.
0.
0.
0.
0.
0.
0.
0.
0.
0.
0.
0.
0.
0.
0.
0.
0.
0.
0.
0.
0.
0.
0.
0.
0.
0.
0.
0.
0.
0.
0.
0.
0.
0.
0.
0.
0.
0.
0.
0.
0.
0.
0.
-0.002
0.
0.
0.
0.
0.
0.
0.
0.
0.
0.
0.
0.
0.
0.
0.
0.
0.
0.
0.
0.
0.
0.
0.
0.
0.
0.
0.
0.
0.
0.
0.
0.
0.
0.
0.
0.
0.
0.
0.
0.
0.
0.
0.
0.
0.
0.
0.
0.
0.
0.
0.
0.
0.
0.
0.
0.
0.
0.
0.
0.
0.
0.
0.
0.
0.
0.
0.
0.
0.
0.
0.
0.
0.
0.
0.
0.
0.
0.
0.
0.
0.
0.
0.
0.
0.
0.
0.
0.
0.
0.
0.
0.
0.
0.
0.
0.
0.
0.
0.
0.
0.
0.
0.
0.
0.
0.
0.
0.
0.
0.
0.
0.
0.
0.
0.
0.
0.
0.
0.
0.
0.
0.
0.
0.
0.
0.
0.
0.
0.
0.
0.
0.
0.
0.
0.
0.
0.
0.
0.
0.
0.
0.
0.
0.
0.
0.
0.
0.
0.
0.
0.
0.
0.
0.
0.
0.
0.
0.
0.
0.
0.
0.
0.
0.
0.
0.
0.
0.
0.
0.
0.
0.
0.
0.
0.
0.
0.
0.
0.
0.
0.
0.
0.
0.
0.
0.
0.
0.
0.
0.
0.
0.
0.
0.
0.
0.
0.
0.
0.
0.
0.
0.
0.
0.
0.
0.
0.
0.
0.
0.
0.
0.
0.
0.
0.
0.
0.
0.
0.
0.
0.
0.
0.
0.
0.
0.
0.
0.
0.
0.
0.
0.
0.
0.
0.
0.
0.
0.
0.
0.
0.
0.
0.
0.
0.
0.
0.
0.
0.
0.
0.
0.
0.
0.
0.
0.
0.
0.
0.
0.
0.
0.
0.
0.
0.
0.
0.
0.
0.
0.
0.
0.
0.
0.
0.
0.
0.
0.
0.
0.
0.
0.
0.
0.
0.
0.
0.
0.
0.
0.
0.
0.
0.
0.
0.
0.
0.
0.
0.
0.
0.
0.
0.
0.
0.
0.
0.
0.
0.
0.
0.
0.
0.
0.
0.
0.
0.
0.
0.
0.
0.
0.
0.
0.
0.
0.
0.
0.
0.
0.
0.
0.
0.
0.
0.
0.
0.
0.
0.
0.
0.
0.
0.
0.
0.
0.
0.
0.
0.
0.
0.
0.
0.
0.
0.
0.
0.
0.
0.
0.
0.
0.
0.
0.
0.
0.
0.
0.
0.
0.
0.
0.
0.
0.
0.
0.
0.
0.
0.
0.
0.
0.
0.
0.
0.
0.
0.
0.
0.
0.
0.
0.
0.
0.
0.
0.
0.
0.
0.
0.
0.
0.
0.
0.
0.
0.
0.
0.
0.
0.
0.
0.
0.
0.
0.
0.
0.
0.
0.
0.
0.
0.
0.
0.
0.
0.
0.
0.
0.
0.
0.
0.
0.
0.
0.
0.
0.
0.
0.
0.
0.
0.
0.
0.
0.
0.
0.
0.
0.
0.
0.
0.
0.
0.
0.
0.
0.
0.
0.
0.
0.
0.
0.
0.
0.
0.
0.
0.
0.
0.
0.
0.
0.
0.
0.
0.
0.
0.
0.
0.
0.
0.
0.
0.
0.
0.
0.
0.
0.
0.
0.
0.
0.
0.
0.
0.
0.
0.
0.
0.
0.
0.
0.
0.
0.
0.
0.
0.
0.
0.
0.
0.
0.
0.
0.
0.
0.
0.
0.
0.
0.
0.
0.
0.
0.
0.
0.
0.
0.
0.
0.
0.
0.
0.
0.
0.
0.
0.
0.
0.
0.
0.
0.
0.
0.
0.
0.
0.
0.
0.
0.
0.
0.
0.
0.
0.
0.
0.
0.
0.
0.
0.
0.
0.
0.
0.
0.
0.
0.
0.
0.
0.
0.
0.
0.
0.
0.
0.
0.
0.
0.
0.
0.
0.
0.
0.
0.
0.
0.
0.
0.
0.
0.
0.
0.
0.
0.
0.
0.
0.
0.
0.
0.
0.
0.
0.
0.
0.
0.
0.
0.
0.
0.
0.
0.
0.
0.
0.
0.
0.
0.
0.
0.
0.
0.
0.
0.
0.
0.
0.
0.
0.
0.
0.
0.
0.
0.
0.
0.
0.
0.
0.
0.
0.
0.
0.
0.
0.
0.
0.
0.
0.
0.
0.
0.
0.
0.
0.
0.
0.
0.
0.
0.
0.
0.
0.
0.
0.
0.
0.
0.
0.
0.
0.
0.
0.
0.
0.
0.
0.
0.
0.
0.
0.
0.
0.
0.
0.
0.
0.
0.
0.
0.
0.
0.
0.
0.
0.
0.
0.
0.
0.
0.
0.
0.
0.
0.
0.
0.
0.
0.
0.
0.
0.
0.
0.
0.
0.
0.
0.
0.
0.
0.
0.
0.
0.
0.
0.
0.
0.
0.
0.
0.
0.
0.
0.
0.
0.
0.
0.
0.
0.
0.
0.
0.
0.
0.
0.
0.
0.
0.
0.
0.
0.
0.
0.
0.
0.
0.
0.
0.
0.
0.
0.
0.
0.
0.
0.
0.
0.
0.
0.
0.
0.
0.
0.
0.
0.
0.
0.
0.
0.
0.
0.
0.
0.
0.
0.
0.
0.
0.
0.
0.
0.
0.
0.
0.
0.
0.
0.
0.
0.
0.
0.
0.
0.
0.
0.
0.
0.
0.
0.
0.
0.
0.
0.
0.
0.
0.
0.
0.
0.
0.
0.
0.
0.
0.
0.
0.
0.
0.
0.
0.
0.
0.
0.
0.
0.
0.
0.
0.
0.
0.
0.
0.
0.
0.
0.
0.
0.
0.
0.
0.
0.
0.
0.
0.
0.
0.
0.
0.
0.
0.
0.
0.
0.
0.
0.
0.
0.
0.
0.
0.
0.
0.
0.
0.
0.
0.
0.
0.
0.
0.
0.
0.
0.
0.
0.
0.
0.
0.
0.
0.
0.
0.
0.
0.
0.
0.
0.
0.
0.
0.
0.
0.
0.
0.
0.
0.
0.
0.
0.
0.
0.
0.
0.
0.
0.
0.
0.
0.
0.
0.
0.
0.
0.
0.
0.
0.
0.
0.
0.
0.
0.
0.
0.
0.
0.
0.
0.
0.
0.
0.
0.
0.
0.
0.
0.
0.
0.
0.
0.
0.
0.
0.
0.
0.
0.
0.
0.
0.
0.
0.
0.
0.
0.
0.
0.
0.
0.
0.
0.
0.
0.
0.
0.
0.
0.
0.
0.
0.
0.
0.
0.
0.
0.
0.
0.
0.
0.
0.
0.
0.
0.
0.
0.
0.
0.
0.
0.
0.
0.
0.
0.
0.
0.
0.
0.
0.
0.
0.
0.
0.
0.
0.
0.
0.
0.
0.
0.
0.
0.
0.
0.
0.
0.
0.
0.
0.
0.
0.
0.
0.
0.
0.
0.
0.
0.
0.
0.
0.
0.
0.
0.
0.
0.
0.
0.
0.
0.
0.
0.
0.
0.
0.
0.
0.
0.
0.
0.
0.
0.
0.
0.
0.
0.
0.
0.
0.
0.
0.
0.
0.
0.
0.
0.
0.
0.
0.
0.
0.
0.
0.
0.
0.
0.
0.
0.
0.
0.
0.
0.
0.
0.
0.
0.
0.
0.
0.
0.
0.
0.
0.
0.
0.
0.
0.
0.
0.
0.
0.
0.
0.
0.
0.
0.
0.
0.
0.
0.
0.
0.
0.
0.
0.
0.
0.
0.
0.
0.
0.
0.
0.
0.
0.
0.
0.
0.
0.
0.
0.
0.
0.
0.
0.
0.
0.
0.
0.
0.
0.
0.
0.
0.
0.
0.
0.
0.
0.
0.
0.
0.
0.
0.
0.
0.
0.
0.
0.
0.
0.
0.
0.
0.
0.
0.
0.
0.
0.
0.
0.
0.
0.
0.
0.
0.
0.
0.
0.
0.
0.
0.
0.
0.
0.
0.
0.
0.
0.
0.
0.
0.
0.
0.
0.
0.
0.
0.
0.
0.
0.
0.
0.
0.
0.
0.
0.
0.
0.
0.
0.
0.
0.
0.
0.
0.
0.
0.
0.
0.
0.
0.
0.
0.
0.
0.
0.
0.
0.
0.
0.
0.
0.
0.
0.
0.
0.
0.
0.
0.
0.
0.
0.
0.
0.
0.
0.
0.
0.
0.
0.
0.
0.
0.
0.
0.
0.
0.
0.
0.
0.
0.
0.
0.
0.
0.
0.
0.
0.
0.
0.
0.
0.
0.
0.
0.
0.
0.
0.
0.
0.
0.
0.
0.
0.
0.
0.
0.
0.
0.
0.
0.
0.
0.
0.
0.
0.
0.
0.
0.
0.
0.
0.
0.
0.
0.
0.
0.
0.
0.
0.
0.
0.
0.
0.
0.
0.
0.
0.
0.
0.
0.
0.
0.
0.
0.
0.
0.
0.
0.
0.
0.
0.
0.
0.
0.
0.
0.
0.
0.
0.
0.
0.
0.
0.
0.
0.
0.
0.
0.
0.
0.
0.
0.
0.
0.
0.
0.
0.
0.
0.
0.
0.
0.
0.
0.
0.
0.
0.
0.
0.
0.
0.
0.
0.
0.
0.
0.
0.
0.
0.
0.
0.
0.
0.
0.
0.
0.
0.
0.
0.
0.
0.
0.
0.
0.
0.
0.
0.
0.
0.
0.
0.
0.
0.
0.
0.
0.
0.
0.
0.
0.
0.
0.
0.
0.
0.
0.
0.
0.
0.
0.
0.
0.
0.
0.
0.
0.
0.
0.
0.
0.
0.
0.
0.
0.
0.
0.
0.
0.
0.
0.
0.
0.
0.
0.
0.
0.
0.
0.
0.
0.
0.
0.
0.
0.
0.
0.
0.
0.
0.
0.
0.
0.
0.
0.
0.
0.
0.
0.
0.
0.
0.
0.
0.
0.
0.
0.
0.
0.
0.
0.
0.
0.
0.
0.
0.
0.
0.
0.
0.
0.
0.
0.
0.
0.
0.
0.
0.
0.
0.
0.
0.
0.
0.
0.
0.
0.
0.
0.
0.
0.
0.
0.
0.
0.
0.
0.
0.
0.
0.
0.
0.
0.
0.
0.
0.
0.
0.
0.
0.
0.
0.
0.
0.
0.
0.
0.
0.
0.
0.
0.
0.
0.
0.
0.
0.
0.
0.
0.
0.
0.
0.
0.
0.
0.
0.
0.
0.
0.
0.
0.
0.
0.
0.
0.
0.
0.
0.
0.
0.
0.
0.
0.
0.
0.
0.
0.
0.
0.
0.
0.
0.
0.
0.
0.
0.
0.
0.
0.
0.
0.
0.
0.
0.
0.
0.
0.
0.
0.
0.
0.
0.
0.
0.
0.
0.
0.
0.
0.
0.
0.
0.
0.
0.
0.
0.
0.
0.
0.
0.
0.
0.
0.
0.
0.
0.
0.
0.
0.
0.
0.
0.
0.
0.
0.
0.
0.
0.
0.
0.
0.
0.
0.
0.
0.
0.
0.
0.
0.
0.
0.
0.
0.
0.
0.
0.
0.
0.
0.
0.
0.
0.
0.
0.
0.
0.
0.
0.
0.
0.
0.
0.
0.
0.
0.
0.
0.
0.
0.
0.
0.
0.
0.
0.
0.
0.
0.
0.
0.
0.
0.
0.
0.
0.
0.
0.
0.
0.
0.
0.
0.
0.
0.
0.
0.
0.
0.
0.
0.
0.
0.
0.
0.
0.
0.
0.
0.
0.
0.
0.
0.
0.
0.
0.
0.
0.
0.
0.
0.
0.
0.
0.
0.
0.
0.
0.
0.
0.
0.
0.
0.
0.
0.
0.
0.
0.
0.
0.
0.
0.
0.
0.
0.
0.
0.
0.
0.
0.
0.
0.
0.
0.
0.
0.
0.
0.
0.
0.
0.
0.
0.
0.
0.
0.
0.
0.
0.
0.
0.
0.
0.
0.
0.
0.
0.
0.
0.
0.
0.
0.
0.
0.
0.
0.
0.
0.
0.
0.
0.
0.
0.
0.
0.
0.
0.
0.
0.
0.
0.
0.
0.
0.
0.
0.
0.
0.
0.
0.
0.
0.
0.
0.
0.
0.
0.
0.
0.
0.
0.
0.
0.
0.
0.
0.
0.
0.
0.
0.
0.
0.
0.
0.
0.
0.
0.
0.
0.
0.
0.
0.
0.
0.
0.
0.
0.
0.
0.
0.
0.
0.
0.
0.
0.
0.
0.
0.
0.
0.
0.
0.
0.
0.
0.
0.
0.
0.
0.
0.
0.
0.
0.
0.
0.
0.
0.
0.
0.
0.
0.
0.
0.
0.
0.
0.
0.
0.
0.
0.
0.
0.
0.
0.
0.
0.
0.
0.
0.
0.
0.
0.
0.
0.
0.
0.
0.
0.
0.
0.
0.
0.
0.
0.
0.
0.
0.
0.
0.
0.
0.
0.
0.
0.
0.
0.
0.
0.
0.
0.
0.
0.
0.
0.
0.
0.
0.
0.
0.
-0.002
-0.002
-0.002
0.
-0.001
-0.002
-0.001
0.000
0.
0.
0.
0.
0.
0.
0.
0.
0.
0.
0.
0.
0.
0.
0.
0.
0.
0.
0.
0.
0.
0.
0.
0.
0.
0.
0.
0.
0.
0.
0.
0.
0.
0.
0.
0.
0.
0.
0.
0.
0.
0.
0.
0.
-0.002
-0.002
-0.002
-0.004
-0.004
-0.003
-0.005
-0.004
-0.002
-0.002
0.
0.
0.
0.
0.
0.
0.
0.
0.
0.
0.
0.
0.
0.
0.
0.
0.
0.
0.
0.
0.
0.
0.
0.
0.
0.
0.
0.
0.
0.
0.
0.
0.
0.
0.
0.
0.
0.
0.
0.
0.
0.
0.
-0.002
-0.002
-0.004
-0.005
-0.008
-0.008
-0.008
-0.008
-0.007
-0.005
-0.002
-0.001
0.
0.
0.
0.
0.
0.
0.
0.
0.
0.
0.
0.
0.
0.
0.
0.
0.
0.
0.
0.
0.
0.
0.
0.
0.
0.
0.
0.001
0.
0.
0.
0.
0.
0.
0.
0.
0.
0.
0.
0.
0.
-0.002
-0.004
-0.006
-0.010
-0.015
-0.016
-0.017
-0.016
-0.012
-0.008
-0.006
-0.002
0.
0.
0.
0.
0.
0.
0.
0.
0.
0.
0.
0.
0.
0.
0.
0.
0.
0.
0.
0.
0.
0.
0.
0.
0.
0.
0.
0.001
0.001
0.
0.
0.
0.
0.
0.
0.
0.
0.
0.
0.
0.
0.
-0.003
-0.009
-0.014
-0.020
-0.027
-0.029
-0.027
-0.021
-0.013
-0.008
-0.005
-0.002
0.
0.
0.
0.
0.
0.
0.
0.
0.
0.
0.
0.
0.
0.
0.
0.
0.
0.
0.
0.
0.
0.
0.
0.
0.
0.
0.001
0.001
0.
0.
0.
0.
0.
0.
0.
0.
0.
0.
0.
0.
-0.002
-0.004
-0.011
-0.019
-0.029
-0.040
-0.045
-0.042
-0.032
-0.021
-0.011
-0.006
-0.002
0.
0.
0.
0.
0.
0.
0.
0.
0.
0.
0.
0.
0.
0.
0.
0.
0.
0.
0.
0.
0.
0.
0.
0.
0.
0.
0.
0.
0.
0.
0.
0.
0.
0.
0.
0.
0.
0.
0.
0.
-0.003
-0.006
-0.013
-0.023
-0.036
-0.049
-0.057
-0.054
-0.041
-0.026
-0.013
-0.007
-0.002
0.
0.
0.
0.
0.
0.
0.
0.
0.
0.
0.
0.
0.
0.
0.
0.
0.
0.
0.
0.
0.
0.
0.
0.
0.
0.
0.
0.
0.
0.
0.
0.
0.
0.
0.
0.
0.
0.
0.
0.
-0.004
-0.006
-0.015
-0.024
-0.036
-0.050
-0.058
-0.056
-0.043
-0.027
-0.014
-0.007
-0.002
0.
0.
0.
0.
0.
0.
0.
0.
0.
0.
0.
0.
0.
0.
0.
0.
0.
0.
0.
0.
0.
0.
0.
0.
0.
0.
0.
0.
0.
0.
0.
0.
0.
0.
0.
0.
0.
0.
0.
-0.002
-0.004
-0.007
-0.012
-0.024
-0.033
-0.042
-0.050
-0.046
-0.037
-0.023
-0.012
-0.006
-0.002
0.
0.
0.
0.
0.
0.
0.
0.
0.
0.
0.
0.
0.
0.
0.
0.
0.
0.
0.
0.
0.
0.
0.
0.
0.
0.
0.
0.
0.
0.
0.
0.
0.
0.
0.
0.
0.
0.
0.
-0.002
-0.006
-0.011
-0.015
-0.022
-0.029
-0.037
-0.039
-0.036
-0.025
-0.018
-0.011
-0.007
-0.002
0.
0.
0.
0.
0.
0.
0.
0.
0.
0.
0.
0.
0.
0.
0.
0.
0.
0.
0.
0.
0.
0.
0.
0.
0.
0.
0.
0.
0.
0.
0.
0.
0.
0.
0.
0.
0.
0.
0.
-0.004
-0.009
-0.014
-0.017
-0.021
-0.028
-0.033
-0.033
-0.030
-0.024
-0.018
-0.010
-0.006
-0.003
-0.002
0.
0.
0.
0.
0.
0.
0.
0.
0.
0.
0.
0.
0.
0.
0.
0.
0.
0.
0.
0.
0.
0.
0.
0.
0.
0.
0.
0.
0.
0.
0.
0.
0.
0.
0.
0.
0.
-0.002
-0.006
-0.012
-0.015
-0.022
-0.027
-0.030
-0.034
-0.032
-0.032
-0.028
-0.020
-0.014
-0.007
-0.004
-0.003
0.
0.
0.
0.
0.
0.
0.
0.
0.
0.
0.
0.
0.
0.
0.
0.
0.
0.
0.
0.
0.
0.
0.
0.
0.
0.
0.
0.
0.
0.
0.
0.
0.
0.
0.
0.
0.
-0.003
-0.008
-0.014
-0.020
-0.025
-0.033
-0.037
-0.038
-0.037
-0.038
-0.035
-0.029
-0.020
-0.012
-0.007
-0.003
-0.002
0.
0.
0.
0.
0.
0.
0.
0.
0.
0.
0.
0.
0.
0.
0.
0.
0.
0.
0.
0.
0.
0.
0.
0.
0.
0.
0.
0.
0.
0.
0.
0.
0.
0.
0.
-0.002
-0.005
-0.008
-0.015
-0.021
-0.027
-0.035
-0.040
-0.041
-0.043
-0.042
-0.040
-0.035
-0.025
-0.017
-0.011
-0.004
-0.003
0.
0.
0.
0.
0.
0.
0.
0.
0.
0.
0.
0.
0.
0.
0.
0.
0.
0.
0.
0.
0.
0.
0.
0.
0.
0.
0.
0.
0.
0.
0.
0.
0.
0.
0.
-0.002
-0.005
-0.008
-0.015
-0.022
-0.031
-0.039
-0.041
-0.045
-0.045
-0.045
-0.044
-0.039
-0.028
-0.020
-0.013
-0.008
-0.003
0.
0.
0.
0.
0.
0.
0.
0.
0.
0.
0.
0.
0.
0.
0.
0.
0.
0.
0.
0.
0.
0.
0.
0.
0.
0.
0.
0.
0.
0.
0.
0.
0.
0.
0.
-0.002
-0.005
-0.007
-0.014
-0.020
-0.027
-0.035
-0.039
-0.043
-0.044
-0.044
-0.044
-0.039
-0.029
-0.020
-0.013
-0.009
-0.003
0.
0.
0.
0.
0.
0.
0.
0.
0.
0.
0.
0.
0.
0.
0.
0.
0.
0.
0.
0.
0.
0.
0.
0.
0.
0.
0.
0.
0.
0.
0.
0.
0.
0.
0.
-0.002
-0.003
-0.006
-0.010
-0.017
-0.021
-0.028
-0.033
-0.037
-0.039
-0.040
-0.037
-0.032
-0.024
-0.017
-0.012
-0.008
-0.002
0.
0.
0.
0.
0.
0.
0.
0.
0.
0.
0.
0.
0.
0.
0.
0.
0.
0.
0.
0.
0.
0.
0.
0.
0.
0.
0.
0.
0.
0.
0.
0.
0.
0.
0.
0.
-0.003
-0.004
-0.007
-0.011
-0.015
-0.021
-0.024
-0.027
-0.030
-0.031
-0.027
-0.023
-0.018
-0.014
-0.010
-0.006
-0.002
0.
0.
0.
0.
0.
0.
0.
0.
0.
0.
0.
0.
0.
0.
0.
0.
0.
0.
0.
0.
0.
0.
0.
0.
0.
0.
0.
0.
0.
0.
0.
0.
0.
0.
0.
0.
-0.002
-0.003
-0.004
-0.007
-0.009
-0.009
-0.015
-0.018
-0.019
-0.018
-0.017
-0.015
-0.014
-0.011
-0.008
-0.004
0.
0.
0.
0.
0.
0.
0.
0.
0.
0.
0.
0.
0.
0.
0.
0.
0.
0.
0.
0.
0.
0.
0.
0.
0.
0.
0.
0.
0.
0.
0.
0.
0.
0.
0.
0.
0.
0.
-0.002
-0.002
-0.003
-0.003
-0.004
-0.007
-0.010
-0.013
-0.013
-0.011
-0.011
-0.010
-0.008
-0.005
0.
0.
0.
0.
0.
0.
0.
0.
0.
0.
0.
0.
0.
0.
0.
0.
0.
0.
0.
0.
0.
0.
0.
0.
0.
0.
0.
0.
0.
0.
0.
0.
0.
0.
0.
0.
0.
0.
0.
0.
-0.001
-0.002
-0.002
-0.003
-0.003
-0.002
-0.006
-0.007
-0.007
-0.007
-0.007
-0.004
0.
0.
0.
0.
0.
0.
0.
0.
0.
0.
0.
0.
0.
0.
0.
0.
0.
0.
0.
0.
0.
0.
0.
0.
0.
0.
0.
0.
0.
0.
0.
0.
0.
0.
0.
0.
0.
0.
0.
0.
0.
0.001
0.001
0.001
0.
0.
0.
0.
0.
0.
0.
0.
0.
0.
0.
0.
0.
0.
0.
0.
0.
0.
0.
0.
0.
0.
0.
0.
0.
0.
0.
0.
0.
0.
0.
0.
0.
0.
0.
0.
0.
0.
0.
0.
0.
0.
0.
0.
0.
0.
0.
0.
0.
0.
0.
0.
0.
0.
0.
0.
0.
0.
0.
0.
0.
0.
0.
0.
0.
0.
0.
0.
0.
0.
0.
0.
0.
0.
0.
0.
0.
0.
0.
0.
0.
0.
0.
0.
0.
0.
0.
0.
0.
0.
0.
0.
0.
0.
0.
0.
0.
0.
0.
0.
0.
0.
0.
0.
0.
0.
0.
0.
0.
0.
0.
0.
0.
0.
0.
0.
0.
0.
0.
0.
0.
0.
0.
0.
0.
0.
0.
0.
0.
0.
0.
0.
0.
0.
0.
0.
0.
0.
0.
0.
0.
0.
0.
0.
0.
0.
0.
0.
0.
0.
0.
0.
0.
0.
0.
0.
0.
0.
0.
0.
0.
0.
0.
0.
0.
0.
0.
0.
0.
0.
0.
0.
0.
0.
0.
0.
0.
0.
0.
0.
0.
0.
0.
0.
0.
0.
0.
0.
0.
0.
0.
0.
0.
0.
0.
0.
0.
0.
0.
0.
0.
0.
0.
0.
0.
0.
0.
0.
0.
0.
0.
0.
0.
0.
0.
0.
0.
0.
0.
0.
0.
0.
0.
0.
0.
0.
0.
0.
0.
0.
0.
0.
0.
0.
0.
0.
0.
0.
0.
0.
0.
0.
0.
0.
0.
0.
0.
0.
0.
0.
0.
0.
0.
0.
0.
0.
0.
0.
0.
0.
0.
0.
0.
0.
0.
0.
0.
0.
0.
0.
0.
0.
0.
0.
0.
0.
0.
0.
0.
0.
0.
0.
0.
0.
0.
0.
0.
0.
0.
0.
0.
0.
0.
0.
0.
0.
0.
0.
0.
0.
0.
0.
0.
0.
0.
0.
0.
0.
0.
0.
0.
0.
0.
0.
0.
0.
0.
0.
0.
0.
0.
0.
0.
0.
0.
0.
0.
0.
0.
0.
0.
0.
0.
0.
0.
0.
0.
0.
0.
0.
0.
0.
0.
0.
0.
0.
0.
0.
0.
0.
0.
0.
0.
0.
0.
0.
0.
0.
0.
0.
0.
0.
0.
0.
0.
0.
0.
0.
0.
0.
0.
0.
0.
0.
0.
0.
0.
0.
0.
0.
0.
0.
0.
0.
0.
0.
0.
0.
0.
0.
0.
0.
0.
0.
0.
0.
0.
0.
0.
0.
0.
0.
0.
0.
0.
0.
0.
0.
0.
0.
0.
0.
0.
0.
0.
0.
0.
0.
0.
0.
0.
0.
0.
0.
0.
0.
0.
0.
0.
0.
0.
0.
0.
0.
0.
0.
0.
0.
0.
0.
0.
0.
0.
0.
0.
0.
0.
0.
0.
0.
0.
0.
0.
0.
0.
0.
0.
0.
0.
0.
0.
0.
0.
0.
0.
0.
0.
0.
0.
0.
0.
0.
0.
0.
0.
0.
0.
0.
0.
0.
0.
0.
0.
0.
0.
0.
0.
0.
0.
0.
0.
0.
0.
0.
0.
0.
0.
0.
0.
0.
0.
0.
0.
0.
0.
0.
0.
0.
0.
0.
0.
0.
0.
0.
0.
0.
0.
0.
0.
0.
0.
0.
0.
0.
0.
0.
0.
0.
0.
0.
0.
0.
0.
0.
0.
0.
0.
0.
0.
0.
0.
0.
0.
0.
0.
0.
0.
0.
0.
0.
0.
0.
0.
0.
0.
0.
0.
0.
0.
0.
0.
0.
0.
0.
0.
0.
0.
0.
0.
0.
0.
0.
0.
0.
0.
0.
0.
0.
0.
0.
0.
0.
0.
0.
0.
0.
0.
0.
0.
0.
0.
0.
0.
0.
0.
0.
0.
0.
0.
0.
0.
0.
0.
0.
0.
0.
0.
0.
0.
0.
0.
0.
0.
0.
0.
0.
0.
0.
0.
0.
0.
0.
0.
0.
0.
0.
0.
0.
0.
0.
0.
0.
0.
0.
0.
0.
0.
0.
0.
0.
0.
0.
0.
0.
0.
0.
0.
0.
0.
0.
0.
0.
0.
0.
0.
0.
0.
0.
0.
0.
0.
0.
0.
0.
0.
0.
0.
0.
0.
0.
0.
0.
0.
0.
0.
0.
0.
0.
0.
0.
0.
0.
0.
0.
0.
0.
0.
0.
0.
0.
0.
0.
0.
0.
0.
0.
0.
0.
0.
0.
0.
0.
0.
0.
0.
0.
0.
0.
0.
0.
0.
0.
0.
0.
0.
0.
0.
0.
0.
0.
0.
0.
0.
0.
0.
0.
0.
0.
0.
0.
0.
0.
0.
0.
0.
0.
0.
0.
0.
0.
0.
0.
0.
0.
0.
0.
0.
0.
0.
0.
0.
0.
0.
0.
0.
0.
0.
0.
0.
0.
0.
0.
0.
0.
0.
0.
0.
0.
0.
0.
0.
0.
0.
0.
0.
0.
0.
0.
0.
0.
0.
0.
0.
0.
0.
0.
0.
0.
0.
0.
0.
0.
0.
0.
0.
0.
0.
0.
0.
0.
0.
0.
0.
0.
0.
0.
0.
0.
0.
0.
0.
0.
0.
0.
0.
0.
0.
0.
0.
0.
0.
0.
0.
0.
0.
0.
0.
0.
0.
0.
0.
0.
0.
0.
0.
0.
0.
0.
0.
0.
0.
0.
0.
0.
0.
0.
0.
0.
0.
0.
0.
0.
0.
0.
0.
0.
0.
0.
0.
0.
0.
0.
0.
0.
0.
0.
0.
0.
0.
0.
0.
0.
0.
0.
0.
0.
0.
0.
0.
0.
0.
0.
0.
0.
0.
0.
0.
0.
0.
0.
0.
0.
0.
0.
0.
0.
0.
0.
0.
0.
0.
0.
0.
0.
0.
0.
0.
0.
0.
0.
0.
0.
0.
0.
0.
0.
0.
0.
0.
0.
0.
0.
0.
0.
0.
0.
0.
0.
0.
0.
0.
0.
0.
0.
0.
0.
0.
0.
0.
0.
0.
0.
0.
0.
0.
0.
0.
0.
0.
0.
0.
0.
0.
0.
0.
0.
0.
0.
0.
0.
0.
0.
0.
0.
0.
0.
0.
0.
0.
0.
0.
0.
0.
0.
0.
0.
0.
0.
0.
0.
0.
0.
0.
0.
0.
0.
0.
0.
0.
0.
0.
0.
0.
0.
0.
0.
0.
0.
0.
0.
0.
0.
0.
0.
0.
0.
0.
0.
0.
0.
0.
0.
0.
0.
0.
0.
0.
0.
0.
0.
0.
0.
0.
0.
0.
0.
0.
0.
0.
0.
0.
0.
0.
0.
0.
0.
0.
0.
0.
0.
0.
0.
0.
0.
0.
0.
0.
0.
0.
0.
0.
0.
0.
0.
0.
0.
0.
0.
0.
0.
0.
0.
0.
0.
0.
0.
0.
0.
0.
0.
0.
0.
0.
0.
0.
0.
0.
0.
0.
0.
0.
0.
0.
0.
0.
0.
0.
0.
0.
0.
0.
0.
0.
0.
0.
0.
0.
0.
0.
0.
0.
0.
0.
0.
0.
0.
0.
0.
0.
0.
0.
0.
0.
0.
0.
0.
0.
0.
0.
0.
0.
0.
0.
0.
0.
0.
0.
0.
0.
0.
0.
0.
0.
0.
0.
0.
0.
0.
0.
0.
0.
0.
0.
0.
0.
0.
0.
0.
0.
0.
0.
0.
0.
0.
0.
0.
0.
0.
0.
0.
0.
0.
0.
0.
0.
0.
0.
0.
0.
0.
0.
0.
0.
0.
0.
0.
0.
0.
0.
0.
0.
0.
0.
0.
0.
0.
0.
0.
0.
0.
0.
0.
0.
0.
0.
0.
0.
0.
0.
0.
0.
0.
0.
0.
0.
0.
0.
0.
0.
0.
0.
0.
0.
0.
0.
0.
0.
0.
0.
0.
0.
0.
0.
0.
0.
0.
0.
0.
0.
0.
0.
0.
0.
0.
0.
0.
0.
0.
0.
0.
0.
0.
0.
0.
0.
0.
0.
0.
0.
0.
0.
0.
0.
0.
0.
0.
0.
0.
0.
0.
0.
0.
0.
0.
0.
0.
0.
0.
0.
0.
0.
0.
0.
0.
0.
0.
0.
0.
0.
0.
0.
0.
0.
0.
0.
0.
0.
0.
0.
0.
0.
0.
0.
0.
0.
0.
0.
0.
0.
0.
0.
0.
0.
0.
0.
0.
0.
0.
0.
0.
0.
0.
0.
0.
0.
0.
0.
0.
0.
0.
0.
0.
0.
0.
0.
0.
0.
0.
0.
0.
0.
0.
0.
0.
0.
0.
0.
0.
0.
0.
0.
0.
0.
0.
0.
0.
0.
0.
0.
0.
0.
0.
0.
0.
0.
0.
0.
0.
0.
0.
0.
0.
0.
0.
0.
0.
0.
0.
0.
0.
0.
0.
0.
0.
0.
0.
0.
0.
0.
0.
0.
0.
0.
0.
0.
0.
0.
0.
0.
0.
0.
0.
0.
0.
0.
0.
0.
0.
0.
0.
0.
0.
0.
0.
0.
0.
0.
0.
0.
0.
0.
0.
0.
0.
0.
0.
0.
0.
0.
0.
0.
0.
0.
0.
0.
0.
0.
0.
0.
0.
0.
0.
0.
0.
0.
0.
0.
0.
0.
0.
0.
0.
0.
0.
0.
0.
0.
0.
0.
0.
0.
0.
0.
0.
0.
0.
0.
0.
0.
0.
0.
0.
0.
0.
0.
0.
0.
0.
0.
0.
0.
0.
0.
0.
0.
0.
0.
0.
0.
0.
0.
0.
0.
-0.001
-0.001
-0.001
0.
0.
0.
0.
0.
0.
0.
0.
0.
0.
0.
0.
0.
0.
0.
0.
0.
0.
0.
0.
0.
0.
0.
0.
0.
0.
0.
0.
0.
0.
0.
0.
0.
0.
0.
0.
0.
0.
0.
0.
0.
0.
0.
0.
0.
0.
0.
0.
0.
-0.001
-0.001
-0.001
-0.001
0.
0.
0.
0.
0.
0.
0.
0.
0.
0.
0.
0.
0.
0.
0.
0.
0.
0.
0.
0.
0.
0.
0.
0.
0.
0.
0.
0.
0.
0.
0.
0.
0.
0.
0.
0.
0.
0.
0.
0.
0.
0.
0.
0.
0.
0.
0.
0.
0.
-0.001
-0.001
-0.001
-0.001
-0.001
0.
0.
0.
0.
0.
0.
0.
0.
0.
0.
0.
0.
0.
0.
0.
0.
0.
0.
0.
0.
0.
0.
0.
0.
0.
0.
0.
0.
0.
0.
0.
0.
0.
0.
0.
0.
0.
0.
0.
0.
0.
0.
0.
0.
0.
0.
0.
0.
0.
-0.001
-0.001
-0.001
0.
0.
0.
0.
0.
0.
0.
0.
0.
0.
0.
0.
0.
0.
0.
0.
0.
0.
0.
0.
0.
0.
0.
0.
0.
0.
0.
0.
0.
0.
0.
0.
0.
0.
0.
0.
0.
0.
0.
0.
0.
0.
0.
0.
0.
0.
0.
0.
0.
0.
0.
-0.001
0.
0.
0.
0.
0.
0.
0.
0.
0.
0.
0.
0.
0.
0.
0.
0.
0.
0.
0.
0.
0.
0.
0.
0.
0.
0.
0.
0.
0.
0.
0.
0.
0.
0.
0.
0.
0.
0.
0.
0.
0.
0.
0.
0.
0.
0.
0.
0.
0.
0.
0.
0.
0.
0.
0.
0.
0.
0.
0.
0.
0.
0.
0.
0.
0.
0.
0.
0.
0.
0.
0.
0.
0.
0.
0.
0.
0.
0.
0.
0.
0.
0.
0.
0.
0.
0.
0.
0.
0.
0.
0.
0.
0.
0.
0.
0.
0.
0.
0.
0.
0.
0.
-0.002
-0.002
-0.002
-0.002
-0.002
0.
0.
0.
0.
0.
0.
0.
0.
0.
0.
0.
0.
0.
0.
0.
0.
0.
0.
0.
0.
0.
0.
0.
0.
0.
0.
0.
0.
0.
0.
0.
0.
0.
0.
0.
0.
0.
0.
0.
0.
0.
0.
0.
0.
0.
0.
0.
-0.002
-0.003
-0.003
-0.003
-0.003
-0.003
-0.002
0.
0.
0.
0.
0.
0.
0.
0.
0.
0.
0.
0.
0.
0.
0.
0.
0.
0.
0.
0.
0.
0.
0.
0.
0.
0.
0.
0.
0.
0.
0.
0.
0.
0.
0.
0.
0.
0.
0.
0.
0.
0.
0.
0.
0.
-0.002
-0.002
-0.003
-0.006
-0.006
-0.007
-0.007
-0.005
-0.006
-0.004
-0.002
-0.001
0.
0.
0.
0.
0.
0.
0.
0.
0.
0.
0.
0.
0.
0.
0.
0.
0.
0.
0.
0.
0.
0.
0.
0.
0.
0.
0.
0.001
0.001
0.001
0.001
0.001
0.
0.
0.
0.
0.
0.
0.
0.
0.
-0.002
-0.003
-0.006
-0.007
-0.009
-0.010
-0.013
-0.013
-0.011
-0.009
-0.006
-0.005
-0.003
0.
0.
0.
0.
0.
0.
0.
0.
0.
0.
0.
0.
0.
0.
0.
0.
0.
0.
0.
0.
0.
0.
0.
0.
0.
0.
0.001
0.001
0.001
0.001
0.001
0.001
0.
0.
0.
0.
0.
0.
0.
0.
-0.002
-0.003
-0.006
-0.009
-0.011
-0.017
-0.021
-0.024
-0.023
-0.019
-0.015
-0.009
-0.006
-0.004
0.
0.
0.
0.
0.
0.
0.
0.
0.
0.
0.
0.
0.
0.
0.
0.
0.
0.
0.
0.
0.
0.
0.
0.
0.001
0.001
0.002
0.001
0.001
0.001
0.001
0.001
0.
0.
0.
0.
0.
0.
0.
-0.002
-0.003
-0.007
-0.010
-0.018
-0.026
-0.037
-0.044
-0.045
-0.038
-0.029
-0.018
-0.010
-0.006
-0.003
0.
0.
0.
0.
0.
0.
0.
0.
0.
0.
0.
0.
0.
0.
0.
0.
0.
0.
0.
0.
0.
0.
0.
0.001
0.002
0.001
0.001
0.001
0.001
0.001
0.001
0.
0.
0.
0.
0.
0.
0.
0.000
-0.003
-0.007
-0.016
-0.025
-0.043
-0.063
-0.078
-0.079
-0.071
-0.052
-0.032
-0.017
-0.008
-0.004
0.
0.
0.
0.
0.
0.
0.
0.
0.
0.
0.
0.
0.
0.
0.
0.
0.
0.
0.
0.
0.
0.
0.
0.001
0.002
0.001
0.001
0.001
0.001
0.002
0.001
0.
0.
0.
0.
0.
0.
0.
0.000
-0.002
-0.009
-0.020
-0.033
-0.057
-0.088
-0.112
-0.116
-0.104
-0.082
-0.050
-0.025
-0.011
-0.006
-0.002
0.
0.
0.
0.
0.
0.
0.
0.
0.
0.
0.
0.
0.
0.
0.
0.
0.
0.
0.
0.
0.
0.
0.001
0.002
0.001
0.001
0.001
0.001
0.002
0.001
0.
0.
0.
0.
0.
0.
0.
0.
-0.003
-0.007
-0.022
-0.039
-0.068
-0.103
-0.123
-0.122
-0.110
-0.090
-0.064
-0.031
-0.013
-0.006
-0.002
0.
0.
0.
0.
0.
0.
0.
0.
0.
0.
0.
0.
0.
0.
0.
0.
0.
0.
0.
0.
0.
0.
0.
0.002
0.002
0.001
0.001
0.002
0.001
0.
0.
0.
0.
0.
0.
0.
0.
-0.002
-0.004
-0.008
-0.021
-0.036
-0.062
-0.102
-0.124
-0.121
-0.099
-0.086
-0.064
-0.032
-0.013
-0.006
-0.002
0.
0.
0.
0.
0.
0.
0.
0.
0.
0.
0.
0.
0.
0.
0.
0.
0.
0.
0.
0.
0.
0.
0.
0.001
0.001
0.002
0.002
0.001
0.
-0.001
-0.003
-0.002
-0.002
0.
0.
0.
0.
-0.003
-0.004
-0.011
-0.025
-0.038
-0.057
-0.085
-0.115
-0.114
-0.100
-0.081
-0.058
-0.029
-0.014
-0.006
-0.002
0.
0.
0.
0.
0.
0.
0.
0.
0.
0.
0.
0.
0.
0.
0.
0.
0.
0.
0.
0.
0.
0.
0.
0.
0.
0.
0.
0.
-0.002
-0.004
-0.004
-0.004
-0.004
-0.002
-0.002
-0.001
-0.001
-0.004
-0.008
-0.016
-0.024
-0.037
-0.050
-0.070
-0.090
-0.099
-0.091
-0.071
-0.049
-0.024
-0.012
-0.007
-0.002
0.
0.
0.
0.
0.
0.
0.
0.
0.
0.
0.
0.
0.
0.
0.
0.
0.
0.
0.
0.
0.
0.
0.
0.
0.
0.
0.
-0.002
-0.004
-0.005
-0.005
-0.005
-0.004
-0.002
-0.003
-0.001
-0.001
-0.007
-0.011
-0.016
-0.026
-0.039
-0.053
-0.064
-0.076
-0.079
-0.072
-0.059
-0.041
-0.027
-0.015
-0.006
-0.003
0.
0.
0.
0.
0.
0.
0.
0.
0.
0.
0.
0.
0.
0.
0.
0.
0.
0.
0.
0.
0.
0.
0.
0.
0.
0.
-0.001
-0.002
-0.004
-0.005
-0.006
-0.005
-0.006
-0.005
-0.004
-0.001
-0.003
-0.008
-0.015
-0.021
-0.032
-0.045
-0.059
-0.071
-0.075
-0.073
-0.069
-0.059
-0.048
-0.036
-0.022
-0.008
-0.004
-0.002
0.
0.
0.
0.
0.
0.
0.
0.
0.
0.
0.
0.
0.
0.
0.
0.
0.
0.
0.
0.
0.
0.
0.
0.
0.
-0.001
-0.002
-0.004
-0.005
-0.005
-0.007
-0.008
-0.007
-0.004
-0.002
-0.004
-0.009
-0.017
-0.025
-0.039
-0.058
-0.075
-0.082
-0.087
-0.081
-0.076
-0.071
-0.060
-0.045
-0.028
-0.018
-0.009
-0.003
-0.002
0.
0.
0.
0.
0.
0.
0.
0.
0.
0.
0.
0.
0.
0.
0.
0.
0.
0.
0.
0.
0.
0.
0.
0.
0.
-0.002
-0.004
-0.005
-0.005
-0.007
-0.008
-0.005
-0.003
-0.001
-0.005
-0.009
-0.018
-0.031
-0.048
-0.068
-0.084
-0.095
-0.098
-0.092
-0.089
-0.085
-0.074
-0.057
-0.036
-0.023
-0.012
-0.004
-0.002
0.
0.
0.
0.
0.
0.
0.
0.
0.
0.
0.
0.
0.
0.
0.
0.
0.
0.
0.
0.
0.
0.
0.
0.
0.
-0.001
-0.002
-0.004
-0.004
-0.004
-0.003
-0.002
-0.001
-0.002
-0.005
-0.008
-0.018
-0.031
-0.050
-0.071
-0.084
-0.097
-0.099
-0.097
-0.097
-0.090
-0.080
-0.066
-0.041
-0.026
-0.014
-0.008
-0.002
0.
0.
0.
0.
0.
0.
0.
0.
0.
0.
0.
0.
0.
0.
0.
0.
0.
0.
0.
0.
0.
0.000
0.001
0.001
0.000
0.
0.
-0.001
-0.001
-0.002
0.
0.
-0.001
-0.002
-0.003
-0.008
-0.016
-0.029
-0.046
-0.066
-0.078
-0.088
-0.093
-0.092
-0.094
-0.090
-0.081
-0.065
-0.042
-0.026
-0.014
-0.009
-0.002
0.
0.
0.
0.
0.
0.
0.
0.
0.
0.
0.
0.
0.
0.
0.
0.
0.
0.
0.
0.
0.
0.001
0.001
0.001
0.001
0.
0.
0.
0.
0.
0.
0.
0.
0.
-0.003
-0.007
-0.012
-0.022
-0.035
-0.053
-0.067
-0.074
-0.075
-0.076
-0.080
-0.080
-0.071
-0.053
-0.038
-0.024
-0.013
-0.008
-0.002
0.
0.
0.
0.
0.
0.
0.
0.
0.
0.
0.
0.
0.
0.
0.
0.
0.
0.
0.
0.
0.
0.001
0.001
0.001
0.000
0.
0.
0.
0.
0.
0.
0.
0.
0.
-0.002
-0.005
-0.009
-0.015
-0.022
-0.038
-0.044
-0.053
-0.055
-0.058
-0.061
-0.061
-0.054
-0.042
-0.029
-0.018
-0.012
-0.006
0.
0.
0.
0.
0.
0.
0.
0.
0.
0.
0.
0.
0.
0.
0.
0.
0.
0.
0.
0.
0.
0.
0.000
0.001
0.000
0.
0.
0.
0.
0.
0.
0.
0.
0.
0.
-0.002
-0.002
-0.005
-0.009
-0.012
-0.019
-0.028
-0.032
-0.039
-0.041
-0.042
-0.040
-0.035
-0.028
-0.021
-0.014
-0.009
-0.005
0.
0.
0.
0.
0.
0.
0.
0.
0.
0.
0.
0.
0.
0.
0.
0.
0.
0.
0.
0.
0.
0.
0.
0.
0.
0.
0.
0.
0.
0.
0.
0.
0.
0.
0.
0.
-0.002
-0.002
-0.005
-0.007
-0.011
-0.012
-0.020
-0.023
-0.023
-0.025
-0.026
-0.022
-0.017
-0.013
-0.010
-0.005
-0.002
0.
0.
0.
0.
0.
0.
0.
0.
0.
0.
0.
0.
0.
0.
0.
0.
0.
0.
0.
0.
0.
0.
0.
0.
0.
0.
0.
0.
0.
0.
0.
0.
0.
0.
0.
0.001
0.000
-0.002
-0.002
-0.002
-0.003
-0.006
-0.006
-0.012
-0.015
-0.016
-0.014
-0.013
-0.011
-0.009
-0.005
-0.002
0.
0.
0.
0.
0.
0.
0.
0.
0.
0.
0.
0.
0.
0.
0.
0.
0.
0.
0.
0.
0.
0.
0.
0.
0.
0.
0.
0.
0.
0.
0.
0.
0.
0.
0.
0.
0.001
0.001
0.000
0.000
-0.002
-0.002
-0.003
-0.004
-0.004
-0.006
-0.009
-0.008
-0.007
-0.007
-0.002
-0.002
0.
0.
0.
0.
0.
0.
0.
0.
0.
0.
0.
0.
0.
0.
0.
0.
0.
0.
0.
0.
0.
0.
0.
0.
0.
0.
0.
0.
0.
0.
0.
0.
0.
0.
0.
0.
0.
0.
0.001
0.001
0.000
0.000
0.000
0.001
0.001
0.
0.
0.
-0.002
-0.002
-0.002
0.
0.
0.
0.
0.
0.
0.
0.
0.
0.
0.
0.
0.
0.
0.
0.
0.
0.
0.
0.
0.
0.
0.
0.
0.
0.
0.
0.
0.
0.
0.
0.
0.
0.
0.
0.
0.
0.
0.
0.
0.001
0.001
0.001
0.001
0.001
0.001
0.001
0.
0.
0.
0.
0.
0.
0.
0.
0.
0.
0.
0.
0.
0.
0.
0.
0.
0.
0.
0.
0.
0.
0.
0.
0.
0.
0.
0.
0.
0.
0.
0.
0.
0.
0.
0.
0.
0.
0.
0.
0.
0.
0.
0.
0.
0.
0.
0.
0.001
0.001
0.001
0.
0.
0.
0.
0.
0.
0.
0.
0.
0.
0.
0.
0.
0.
0.
0.
0.
0.
0.
0.
0.
0.
0.
0.
0.
0.
0.
0.
0.
0.
0.
0.
0.
0.
0.
0.
0.
0.
0.
0.
0.
0.
0.
0.
0.
0.
0.
0.
0.
0.
0.
0.
0.
0.
0.
0.
0.
0.
0.
0.
0.
0.
0.
0.
0.
0.
0.
0.
0.
0.
0.
0.
0.
0.
0.
0.
0.
0.
0.
0.
0.
0.
0.
0.
0.
0.
0.
0.
0.
0.
0.
0.
0.
0.
0.
0.
0.
0.
0.
0.
0.
0.
0.
0.
0.
0.
0.
0.
0.
0.
0.
0.
0.
0.
0.
0.
0.
0.
0.
0.
0.
0.
0.
0.
0.
0.
0.
0.
0.
0.
0.
0.
0.
0.
0.
0.
0.
0.
0.
0.
0.
0.
0.
0.
0.
0.
0.
0.
0.
0.
0.
0.
0.
0.
0.
0.
0.
0.
0.
0.
0.
0.
0.
0.
0.
0.
0.
0.
0.
0.
0.
0.
0.
0.
0.
0.
0.
0.
0.
0.
0.
0.
0.
0.
0.
0.
0.
0.
0.
0.
0.
0.
0.
0.
0.
0.
0.
0.
0.
0.
0.
0.
0.
0.
0.
0.
0.
0.
0.
0.
0.
0.
0.
0.
0.
0.
0.
0.
0.
0.
0.
0.
0.
0.
0.
0.
0.
0.
0.
0.
0.
0.
0.
0.
0.
0.
0.
0.
0.
0.
0.
0.
0.
0.
0.
0.
0.
0.
0.
0.
0.
0.
0.
0.
0.
0.
0.
0.
0.
0.
0.
0.
0.
0.
0.
0.
0.
0.
0.
0.
0.
0.
0.
0.
0.
0.
0.
0.
0.
0.
0.
0.
0.
0.
0.
0.
0.
0.
0.
0.
0.
0.
0.
0.
0.
0.
0.
0.
0.
0.
0.
0.
0.
0.
0.
0.
0.
0.
0.
0.
0.
0.
0.
0.
0.
0.
0.
0.
0.
0.
0.
0.
0.
0.
0.
0.
0.
0.
0.
0.
0.
0.
0.
0.
0.
0.
0.
0.
0.
0.
0.
0.
0.
0.
0.
0.
0.
0.
0.
0.
0.
0.
0.
0.
0.
0.
0.
0.
0.
0.
0.
0.
0.
0.
0.
0.
0.
0.
0.
0.
0.
0.
0.
0.
0.
0.
0.
0.
0.
0.
0.
0.
0.
0.
0.
0.
0.
0.
0.
0.
0.
0.
0.
0.
0.
0.
0.
0.
0.
0.
0.
0.
0.
0.
0.
0.
0.
0.
0.
0.
0.
0.
0.
0.
0.
0.
0.
0.
0.
0.
0.
0.
0.
0.
0.
0.
0.
0.
0.
0.
0.
0.
0.
0.
0.
0.
0.
0.
0.
0.
0.
0.
0.
0.
0.
0.
0.
0.
0.
0.
0.
0.
0.
0.
0.
0.
0.
0.
0.
0.
0.
0.
0.
0.
0.
0.
0.
0.
0.
0.
0.
0.
0.
0.
0.
0.
0.
0.
0.
0.
0.
0.
0.
0.
0.
0.
0.
0.
0.
0.
0.
0.
0.
0.
0.
0.
0.
0.
0.
0.
0.
0.
0.
0.
0.
0.
0.
0.
0.
0.
0.
0.
0.
0.
0.
0.
0.
0.
0.
0.
0.
0.
0.
0.
0.
0.
0.
0.
0.
0.
0.
0.
0.
0.
0.
0.
0.
0.
0.
0.
0.
0.
0.
0.
0.
0.
0.
0.
0.
0.
0.
0.
0.
0.
0.
0.
0.
0.
0.
0.
0.
0.
0.
0.
0.
0.
0.
0.
0.
0.
0.
0.
0.
0.
0.
0.
0.
0.
0.
0.
0.
0.
0.
0.
0.
0.
0.
0.
0.
0.
0.
0.
0.
0.
0.
0.
0.
0.
0.
0.
0.
0.
0.
0.
0.
0.
0.
0.
0.
0.
0.
0.
0.
0.
0.
0.
0.
0.
0.
0.
0.
0.
0.
0.
0.
0.
0.
0.
0.
0.
0.
0.
0.
0.
0.
0.
0.
0.
0.
0.
0.
0.
0.
0.
0.
0.
0.
0.
0.
0.
0.
0.
0.
0.
0.
0.
0.
0.
0.
0.
0.
0.
0.
0.
0.
0.
0.
0.
0.
0.
0.
0.
0.
0.
0.
0.
0.
0.
0.
0.
0.
0.
0.
0.
0.
0.
0.
0.
0.
0.
0.
0.
0.
0.
0.
0.
0.
0.
0.
0.
0.
0.
0.
0.
0.
0.
0.
0.
0.
0.
0.
0.
0.
0.
0.
0.
0.
0.
0.
0.
0.
0.
0.
0.
0.
0.
0.
0.
0.
0.
0.
0.
0.
0.
0.
0.
0.
0.
0.
0.
0.
0.
0.
0.
0.
0.
0.
0.
0.
0.
0.
0.
0.
0.
0.
0.
0.
0.
0.
0.
0.
0.
0.
0.
0.
0.
0.
0.
0.
0.
0.
0.
0.
0.
0.
0.
0.
0.
0.
0.
0.
0.
0.
0.
0.
0.
0.
0.
0.
0.
0.
0.
0.
0.
0.
0.
0.
0.
0.
0.
0.
0.
0.
0.
0.
0.
0.
0.
0.
0.
0.
0.
0.
0.
0.
0.
0.
0.
0.
0.
0.
0.
0.
0.
0.
0.
0.
0.
0.
0.
0.
0.
0.
0.
0.
0.
0.
0.
0.
0.
0.
0.
0.
0.
0.
0.
0.
0.
0.
0.
0.
0.
0.
0.
0.
0.
0.
0.
0.
0.
0.
0.
0.
0.
0.
0.
0.
0.
0.
0.
0.
0.
0.
0.
0.
0.
0.
0.
0.
0.
0.
0.
0.
0.
0.
0.
0.
0.
0.
0.
0.
0.
0.
0.
0.
0.
0.
0.
0.
0.
0.
0.
0.
0.
0.
0.
0.
0.
0.
0.
0.
0.
0.
0.
0.
0.
0.
0.
0.
0.
0.
0.
0.
0.
0.
0.
0.
0.
0.
0.
0.
0.
0.
0.
0.
0.
0.
0.
0.
0.
0.
0.
0.
0.
0.
0.
0.
0.
0.
0.
0.
0.
0.
0.
0.
0.
0.
0.
0.
0.
0.
0.
0.
0.
0.
0.
0.
0.
0.
0.
0.
0.
0.
0.
0.
0.
0.
0.
0.
0.
0.
0.
0.
0.
0.
0.
0.
0.
0.
0.
0.
0.
0.
0.
0.
0.
0.
0.
0.
0.
0.
0.
0.
0.
0.
0.
0.
0.
0.
0.
0.
0.
0.
0.
0.
0.
0.
0.
0.
0.
0.
0.
0.
0.
0.
0.
0.
0.
0.
0.
0.
0.
0.
0.
0.
0.
0.
0.
0.
0.
0.
0.
0.
0.
0.
0.
0.
0.
0.
0.
0.
0.
0.
0.
0.
0.
0.
0.
0.
0.
0.
0.
0.
0.
0.
0.
0.
0.
0.
0.
0.
0.
0.
0.
0.
0.
0.
0.
0.
0.
0.
0.
0.
0.
0.
0.
0.
0.
0.
0.
0.
0.
0.
0.
0.
0.
0.
0.
0.
0.
0.
0.
0.
0.
0.
0.
0.
0.
0.
0.
0.
0.
0.
0.
0.
0.
0.
0.
0.
0.
0.
0.
0.
0.
0.
0.
0.
0.
0.
0.
0.
0.
0.
0.
0.
0.
0.
0.
0.
0.
0.
0.
0.
0.
0.
0.
0.
0.
0.
0.
0.
0.
0.
0.
0.
0.
0.
0.
0.
0.
0.
0.
0.
0.
0.
0.
0.
0.
0.
0.
0.
0.
0.
0.
0.
0.
0.
0.
0.
0.
0.
0.
0.
0.
0.
0.
0.
0.
0.
0.
0.
0.
0.
0.
0.
0.
0.
0.
0.
0.
0.
0.
0.
0.
0.
0.
0.
0.
0.
0.
0.
0.
0.
0.
0.
0.
0.
0.
-0.001
-0.001
-0.001
0.
0.
0.
0.
0.
0.
0.
0.
0.
0.
0.
0.
0.
0.
0.
0.
0.
0.
0.
0.
0.
0.
0.
0.
0.
0.
0.
0.
0.
0.
0.
0.
0.
0.
0.
0.
0.
0.
0.
0.
0.
0.
0.
0.
0.
0.
0.
0.
-0.001
-0.001
-0.001
-0.003
-0.003
-0.002
-0.002
0.
0.
0.
0.
0.
0.
0.
0.
0.
0.
0.
0.
0.
0.
0.
0.
0.
0.
0.
0.
0.
0.
0.
0.
0.
0.
0.
0.
0.
0.
0.
0.
0.
0.
0.
0.
0.
0.
0.
0.
0.
0.
0.
0.
0.
0.
-0.001
-0.003
-0.005
-0.005
-0.005
-0.003
-0.003
-0.001
0.
0.
0.
0.
0.
0.
0.
0.
0.
0.
0.
0.
0.
0.
0.
0.
0.
0.
0.
0.
0.
0.
0.
0.
0.
0.
0.
0.
0.
0.
0.
0.
0.
0.
0.
0.
0.
0.
0.
0.
0.
0.
0.
0.
-0.001
-0.003
-0.005
-0.005
-0.006
-0.006
-0.005
-0.002
-0.001
0.001
0.001
0.
0.
0.
0.
0.
0.
0.
0.
0.
0.
0.
0.
0.
0.
0.
0.
0.
0.
0.
0.
0.
0.
0.
0.
0.
0.
0.
0.
0.
0.
0.
0.
0.
0.
0.
0.
0.
0.
0.
0.
0.
0.
-0.002
-0.003
-0.005
-0.006
-0.006
-0.006
-0.005
-0.002
-0.001
0.001
0.001
0.001
0.
0.
0.
0.
0.
0.
0.
0.
0.
0.
0.
0.
0.
0.
0.
0.
0.
0.
-0.001
-0.001
-0.002
-0.001
0.
0.
0.
0.
0.
0.
0.
0.
0.
0.
0.
0.
0.
0.
0.
0.
0.
0.
0.
-0.002
-0.003
-0.005
-0.006
-0.008
-0.008
-0.005
-0.003
-0.001
0.001
0.001
0.001
0.001
0.
0.
0.
0.
0.
0.
0.
0.
0.
0.
0.
0.
0.
0.
0.
0.
0.
-0.001
-0.002
-0.002
-0.002
0.000
0.
0.
0.
0.
0.
0.
0.
0.
0.
0.
0.
0.
0.
0.
0.
0.
0.
0.
-0.001
-0.003
-0.004
-0.009
-0.007
-0.007
-0.004
-0.003
0.001
0.001
0.001
0.001
0.001
0.
0.
0.
0.
0.
0.
0.
0.
0.
0.
0.
0.
0.
0.
0.
0.
0.
0.
-0.001
-0.002
0.000
0.
0.
0.
0.
0.
0.
0.
0.
0.
0.
0.
0.
0.
0.
0.
0.
0.
0.
0.
-0.002
-0.005
-0.006
-0.006
-0.009
-0.007
-0.005
0.000
0.001
0.001
0.001
0.001
0.001
0.
0.
0.
0.
0.
0.
0.
0.
0.
0.
0.
0.
0.
0.
0.
0.
0.
0.
0.
0.
0.
0.
0.
0.
0.
0.
0.
0.
0.
0.
0.
0.
0.
0.
0.
0.
0.
0.
0.
-0.002
-0.003
-0.003
-0.005
-0.008
-0.008
-0.006
-0.002
-0.001
0.001
0.001
0.001
0.001
0.
0.
0.
0.
0.
0.
0.
0.
0.
0.
0.
0.
0.
0.
0.
0.
0.
0.
0.
0.
0.
0.
0.
0.
0.
0.
0.
0.
0.001
0.001
0.
0.
0.
0.
0.
0.
0.
0.
0.
-0.002
-0.003
-0.004
-0.007
-0.008
-0.009
-0.008
-0.007
-0.007
-0.004
-0.003
-0.001
0.001
0.
0.
0.
0.
0.
0.
0.
0.
0.
0.
0.
0.
0.
0.
0.
0.
0.
0.
0.
0.
0.
0.
0.
0.
0.
0.
0.
0.001
0.001
0.001
0.001
0.001
0.001
0.
0.
0.
0.
0.
0.
0.
-0.002
-0.004
-0.007
-0.009
-0.011
-0.012
-0.013
-0.016
-0.015
-0.013
-0.010
-0.006
-0.004
-0.002
0.
0.
0.
0.
0.
0.
0.
0.
0.
0.
0.
0.
0.
0.
0.
0.
0.
0.
0.
0.
0.
0.
0.
0.
0.
0.001
0.001
0.
0.001
0.
0.
0.001
0.001
0.
0.
0.
0.
0.
0.
-0.002
-0.006
-0.008
-0.010
-0.014
-0.019
-0.024
-0.026
-0.026
-0.024
-0.021
-0.014
-0.010
-0.005
-0.003
0.
0.
0.
0.
0.
0.
0.
0.
0.
0.
0.
0.
0.
0.
0.
0.
0.
0.
0.
0.
0.
0.
0.
0.001
0.
0.001
0.002
0.002
0.000
-0.001
0.001
0.001
0.001
0.
0.
0.
0.
0.
-0.003
-0.006
-0.008
-0.013
-0.020
-0.028
-0.037
-0.043
-0.046
-0.046
-0.040
-0.027
-0.019
-0.011
-0.005
-0.003
0.
0.
0.
0.
0.
0.
0.
0.
0.
0.
0.
0.
0.
0.
0.
0.
0.
0.
0.
0.
0.
0.
0.001
0.001
0.002
0.002
0.000
0.
0.000
-0.001
-0.001
0.001
0.
0.
0.
0.
0.
-0.003
-0.005
-0.008
-0.013
-0.029
-0.042
-0.059
-0.079
-0.092
-0.096
-0.080
-0.056
-0.036
-0.021
-0.010
-0.005
0.
0.
0.
0.
0.
0.
0.
0.
0.
0.
0.
0.
0.
0.
0.
0.
0.
0.
0.
0.
0.
0.001
0.001
0.002
0.002
0.000
0.
0.000
0.000
-0.001
-0.001
0.001
0.
0.
0.
0.
0.
-0.004
-0.008
-0.014
-0.023
-0.035
-0.057
-0.089
-0.115
-0.131
-0.143
-0.137
-0.105
-0.064
-0.033
-0.015
-0.007
-0.004
0.
0.
0.
0.
0.
0.
0.
0.
0.
0.
0.
0.
0.
0.
0.
0.
0.
0.
0.
0.
0.
0.001
0.002
0.002
0.000
0.
0.000
0.000
-0.001
-0.001
0.001
0.
0.
0.
-0.002
-0.006
-0.008
-0.013
-0.017
-0.029
-0.042
-0.070
-0.107
-0.122
-0.065
-0.094
-0.109
-0.126
-0.095
-0.050
-0.022
-0.008
-0.004
0.
0.
0.
0.
0.
0.
0.
0.
0.
0.
0.
0.
0.
0.
0.
0.
0.
0.
0.
0.
0.
0.002
0.001
0.002
0.000
0.
0.000
0.000
-0.001
-0.001
0.001
-0.001
0.000
-0.002
-0.004
-0.007
-0.011
-0.012
-0.022
-0.030
-0.046
-0.081
-0.120
-0.099
0.136
0.763
1.718
0.131
-0.101
-0.064
-0.026
-0.010
-0.005
0.
0.
0.
0.
0.
0.
0.
0.
0.
0.
0.
0.
0.
0.
0.
0.
0.
0.
0.
0.
0.
0.002
0.001
0.002
0.002
0.000
0.000
-0.001
-0.003
-0.005
-0.005
-0.006
-0.007
-0.005
-0.008
-0.008
-0.011
-0.014
-0.021
-0.031
-0.050
-0.084
-0.129
-0.155
-0.041
2.394
7.202
0.827
-0.098
-0.065
-0.025
-0.010
-0.005
0.
0.
0.
0.
0.
0.
0.
0.
0.
0.
0.
0.
0.
0.
0.
0.
0.
0.
0.
0.
0.
0.001
0.002
0.001
0.001
0.001
-0.002
-0.003
-0.004
-0.004
-0.008
-0.007
-0.009
-0.009
-0.010
-0.011
-0.013
-0.014
-0.023
-0.035
-0.049
-0.074
-0.120
-0.167
-0.166
0.299
1.067
0.077
-0.095
-0.061
-0.025
-0.010
-0.004
0.
0.
0.
0.
0.
0.
0.
0.
0.
0.
0.
0.
0.
0.
0.
0.
0.
0.
0.
0.
0.
0.
0.001
0.002
0.001
0.001
-0.002
-0.004
-0.006
-0.008
-0.011
-0.013
-0.014
-0.015
-0.015
-0.015
-0.015
-0.017
-0.025
-0.035
-0.053
-0.075
-0.108
-0.148
-0.174
-0.163
-0.136
-0.124
-0.089
-0.053
-0.027
-0.011
-0.004
0.
0.
0.
0.
0.
0.
0.
0.
0.
0.
0.
0.
0.
0.
0.
0.
0.
0.
0.
0.
0.
0.
0.
0.001
0.001
-0.001
-0.002
-0.006
-0.009
-0.013
-0.015
-0.016
-0.017
-0.018
-0.017
-0.014
-0.015
-0.018
-0.027
-0.039
-0.059
-0.083
-0.111
-0.138
-0.157
-0.158
-0.141
-0.114
-0.079
-0.052
-0.031
-0.017
-0.004
-0.002
0.
0.
0.
0.
0.
0.
0.
0.
0.
0.
0.
0.
0.
0.
0.
0.
0.
0.
0.
0.
0.
0.
0.
0.
-0.002
-0.005
-0.007
-0.010
-0.014
-0.017
-0.018
-0.019
-0.020
-0.020
-0.017
-0.017
-0.022
-0.027
-0.044
-0.070
-0.103
-0.137
-0.156
-0.163
-0.155
-0.137
-0.111
-0.087
-0.060
-0.042
-0.024
-0.010
-0.003
-0.002
0.
0.
0.
0.
0.
0.
0.
0.
0.
0.
0.
0.
0.
0.
0.
0.
0.
0.
0.
0.
0.001
0.001
0.000
-0.002
-0.005
-0.007
-0.012
-0.014
-0.017
-0.017
-0.020
-0.020
-0.019
-0.017
-0.019
-0.022
-0.031
-0.053
-0.084
-0.122
-0.157
-0.184
-0.194
-0.180
-0.156
-0.125
-0.102
-0.083
-0.055
-0.031
-0.018
-0.008
-0.002
0.
0.
0.
0.
0.
0.
0.
0.
0.
0.
0.
0.
0.
0.
0.
0.
0.
0.
0.
0.001
0.000
0.000
0.000
-0.002
-0.003
-0.006
-0.010
-0.012
-0.015
-0.017
-0.019
-0.019
-0.018
-0.016
-0.017
-0.023
-0.036
-0.061
-0.092
-0.126
-0.144
-0.184
-0.201
-0.199
-0.170
-0.130
-0.110
-0.091
-0.070
-0.041
-0.022
-0.010
-0.003
0.
0.
0.
0.
0.
0.
0.
0.
0.
0.
0.
0.
0.
0.
0.
0.
0.
0.
0.000
0.001
0.000
0.000
0.000
0.000
-0.002
-0.005
-0.006
-0.010
-0.012
-0.014
-0.015
-0.015
-0.014
-0.013
-0.014
-0.021
-0.036
-0.065
-0.090
-0.084
-0.026
-0.131
-0.196
-0.199
-0.165
-0.067
-0.060
-0.101
-0.078
-0.047
-0.026
-0.012
-0.005
0.
0.
0.
0.
0.
0.
0.
0.
0.
0.
0.
0.
0.
0.
0.
0.
0.
0.
0.001
0.000
0.000
0.000
0.000
0.000
-0.001
-0.001
-0.003
-0.007
-0.008
-0.011
-0.012
-0.012
-0.010
-0.010
-0.012
-0.017
-0.031
-0.058
-0.083
-0.081
-0.036
-0.119
-0.175
-0.184
-0.165
-0.091
-0.087
-0.107
-0.080
-0.048
-0.025
-0.013
-0.005
0.
0.
0.
0.
0.
0.
0.
0.
0.
0.
0.
0.
0.
0.
0.
0.
0.
0.
0.000
0.000
0.000
0.000
0.000
0.000
0.000
-0.001
0.000
-0.003
-0.004
-0.006
-0.008
-0.006
-0.004
-0.006
-0.007
-0.012
-0.024
-0.045
-0.069
-0.093
-0.105
-0.128
-0.145
-0.158
-0.151
-0.138
-0.125
-0.104
-0.074
-0.043
-0.024
-0.012
-0.005
0.
0.
0.
0.
0.
0.
0.
0.
0.
0.
0.
0.
0.
0.
0.
0.
0.
0.
0.
0.001
0.000
0.000
0.001
0.001
0.001
0.000
0.001
0.000
0.
0.
-0.001
-0.001
-0.001
-0.003
-0.003
-0.009
-0.016
-0.030
-0.052
-0.074
-0.090
-0.102
-0.106
-0.114
-0.121
-0.118
-0.107
-0.084
-0.056
-0.033
-0.020
-0.011
-0.005
0.
0.
0.
0.
0.
0.
0.
0.
0.
0.
0.
0.
0.
0.
0.
0.
0.
0.
0.
0.001
0.000
0.000
0.000
0.001
0.000
0.001
0.001
0.
0.
0.
0.
-0.001
-0.001
-0.001
-0.002
-0.005
-0.009
-0.018
-0.031
-0.047
-0.060
-0.068
-0.072
-0.075
-0.080
-0.079
-0.071
-0.054
-0.038
-0.024
-0.014
-0.009
-0.002
0.
0.
0.
0.
0.
0.
0.
0.
0.
0.
0.
0.
0.
0.
0.
0.
0.
0.
0.
0.000
0.001
0.001
0.000
0.000
0.001
0.001
0.
0.
0.
0.
0.
0.
0.
0.
0.
-0.002
-0.007
-0.010
-0.016
-0.025
-0.035
-0.038
-0.045
-0.048
-0.049
-0.046
-0.041
-0.033
-0.024
-0.015
-0.010
-0.005
-0.002
0.
0.
0.
0.
0.
0.
0.
0.
0.
0.
0.
0.
0.
0.
0.
0.
0.
0.
0.
0.
0.000
0.001
0.001
0.001
0.001
0.
0.
0.
0.
0.
0.
0.
0.
0.000
0.000
0.
-0.003
-0.005
-0.010
-0.014
-0.015
-0.023
-0.024
-0.025
-0.027
-0.027
-0.023
-0.018
-0.013
-0.010
-0.005
-0.002
0.
0.
0.
0.
0.
0.
0.
0.
0.
0.
0.
0.
0.
0.
0.
0.
0.
0.
0.
0.
0.
0.
0.
0.
0.
0.
0.
0.
0.
0.
0.
0.
0.
0.
0.001
0.000
0.000
0.000
-0.003
-0.004
-0.008
-0.009
-0.008
-0.014
-0.014
-0.013
-0.014
-0.013
-0.010
-0.008
-0.003
-0.002
0.
0.
0.
0.
0.
0.
0.
0.
0.
0.
0.
0.
0.
0.
0.
0.
0.
0.
0.
0.
0.
0.
0.
0.
0.
0.
0.
0.
0.
0.
0.
0.
0.
0.
0.
0.001
0.000
0.000
0.000
0.000
0.000
-0.001
-0.002
-0.003
-0.002
-0.004
-0.005
-0.006
-0.002
-0.002
-0.002
-0.002
0.
0.
0.
0.
0.
0.
0.
0.
0.
0.
0.
0.
0.
0.
0.
0.
0.
0.
0.
0.
0.
0.
0.
0.
0.
0.
0.
0.
0.
0.
0.
0.
0.
0.
0.
0.
0.
0.001
0.000
0.000
0.000
0.000
0.000
0.000
0.
-0.001
-0.002
-0.001
0.
0.
0.
0.
0.
0.
0.
0.
0.
0.
0.
0.
0.
0.
0.
0.
0.
0.
0.
0.
0.
0.
0.
0.
0.
0.
0.
0.
0.
0.
0.
0.
0.
0.
0.
0.
0.
0.
0.
0.
0.
0.
0.
0.001
0.001
0.000
0.000
0.000
0.001
0.001
0.001
0.
0.
0.
0.
0.
0.
0.
0.
0.
0.
0.
0.
0.
0.
0.
0.
0.
0.
0.
0.
0.
0.
0.
0.
0.
0.
0.
0.
0.
0.
0.
0.
0.
0.
0.
0.
0.
0.
0.
0.
0.
0.
0.
0.
0.
0.
0.001
0.001
0.001
0.001
0.001
0.
0.
0.
0.
0.
0.
0.
0.
0.
0.
0.
0.
0.
0.
0.
0.
0.
0.
0.
0.
0.
0.
0.
0.
0.
0.
0.
0.
0.
0.
0.
0.
0.
0.
0.
0.
0.
0.
0.
0.
0.
0.
0.
0.
0.
0.
0.
0.
0.
0.
0.
0.
0.
0.
0.
0.
0.
0.
0.
0.
0.
0.
0.
0.
0.
0.
0.
0.
0.
0.
0.
0.
0.
0.
0.
0.
0.
0.
0.
0.
0.
0.
0.
0.
0.
0.
0.
0.
0.
0.
0.
0.
0.
0.
0.
0.
0.
0.
0.
0.
0.
0.
0.
0.
0.
0.
0.
0.
0.
0.
0.
0.
0.
0.
0.
0.
0.
0.
0.
0.
0.
0.
0.
0.
0.
0.
0.
0.
0.
0.
0.
0.
0.
0.
0.
0.
0.
0.
0.
0.
0.
0.
0.
0.
0.
0.
0.
0.
0.
0.
0.
0.
0.
0.
0.
0.
0.
0.
0.
0.
0.
0.
0.
0.
0.
0.
0.
0.
0.
0.
0.
0.
0.
0.
0.
0.
0.
0.
0.
0.
0.
0.
0.
0.
0.
0.
0.
0.
0.
0.
0.
0.
0.
0.
0.
0.
0.
0.
0.
0.
0.
0.
0.
0.
0.
0.
0.
0.
0.
0.
0.
0.
0.
0.
0.
0.
0.
0.
0.
0.
0.
0.
0.
0.
0.
0.
0.
0.
0.
0.
0.
0.
0.
0.
0.
0.
0.
0.
0.
0.
0.
0.
0.
0.
0.
0.
0.
0.
0.
0.
0.
0.
0.
0.
0.
0.
0.
0.
0.
0.
0.
0.
0.
0.
0.
0.
0.
0.
0.
0.
0.
0.
0.
0.
0.
0.
0.
0.
0.
0.
0.
0.
0.
0.
0.
0.
0.
0.
0.
0.
0.
0.
0.
0.
0.
0.
0.
0.
0.
0.
0.
0.
0.
0.
0.
0.
0.
0.
0.
0.
0.
0.
0.
0.
0.
0.
0.
0.
0.
0.
0.
0.
0.
0.
0.
0.
0.
0.
0.
0.
0.
0.
0.
0.
0.
0.
0.
0.
0.
0.
0.
0.
0.
0.
0.
0.
0.
0.
0.
0.
0.
0.
0.
0.
0.
0.
0.
0.
0.
0.
0.
0.
0.
0.
0.
0.
0.
0.
0.
0.
0.
0.
0.
0.
0.
0.
0.
0.
0.
0.
0.
0.
0.
0.
0.
0.
0.
0.
0.
0.
0.
0.
0.
0.
0.
0.
0.
0.
0.
0.
0.
0.
0.
0.
0.
0.
0.
0.
0.
0.
0.
0.
0.
0.
0.
0.
0.
0.
0.
0.
0.
0.
0.
0.
0.
0.
0.
0.
0.
0.
0.
0.
0.
0.
0.
0.
0.
0.
0.
0.
0.
0.
0.
0.
0.
0.
0.
0.
0.
0.
0.
0.
0.
0.
0.
0.
0.
0.
0.
0.
0.
0.
0.
0.
0.
0.
0.
0.
0.
0.
0.
0.
0.
0.
0.
0.
0.
0.
0.
0.
0.
0.
0.
0.
0.
0.
0.
0.
0.
0.
0.
0.
0.
0.
0.
0.
0.
0.
0.
0.
0.
0.
0.
0.
0.
0.
0.
0.
0.
0.
0.
0.
0.
0.
0.
0.
0.
0.
0.
0.
0.
0.
0.
0.
0.
0.
0.
0.
0.
0.
0.
0.
0.
0.
0.
0.
0.
0.
0.
0.
0.
0.
0.
0.
0.
0.
0.
0.
0.
0.
0.
0.
0.
0.
0.
0.
0.
0.
0.
0.
0.
0.
0.
0.
0.
0.
0.
0.
0.
0.
0.
0.
0.
0.
0.
0.
0.
0.
0.
0.
0.
0.
0.
0.
0.
0.
0.
0.
0.
0.
0.
0.
0.
0.
0.
0.
0.
0.
0.
0.
0.
0.
0.
0.
0.
0.
0.
0.
0.
0.
0.
0.
0.
0.
0.
0.
0.
0.
0.
0.
0.
0.
0.
0.
0.
0.
0.
0.
0.
0.
0.
0.
0.
0.
0.
0.
0.
0.
0.
0.
0.
0.
0.
0.
0.
0.
0.
0.
0.
0.
0.
0.
0.
0.
0.
0.
0.
0.
0.
0.
0.
0.
0.
0.
0.
0.
0.
0.
0.
0.
0.
0.
0.
0.
0.
0.
0.
0.
0.
0.
0.
0.
0.
0.
0.
0.
0.
0.
0.
0.
0.
0.
0.
0.
0.
0.
0.
0.
0.
0.
0.
0.
0.
0.
0.
0.
0.
0.
0.
0.
0.
0.
0.
0.
0.
0.
0.
0.
0.
0.
0.
0.
0.
0.
0.
0.
0.
0.
0.
0.
0.
0.
0.
0.
0.
0.
0.
0.
0.
0.
0.
0.
0.
0.
0.
0.
0.
0.
0.
0.
0.
0.
0.
0.
0.
0.
0.
0.
0.
0.
0.
0.
0.
0.
0.
0.
0.
0.
0.
0.
0.
0.
0.
0.
0.
0.
0.
0.
0.
0.
0.
0.
0.
0.
0.
0.
0.
0.
0.
0.
0.
0.
0.
0.
0.
0.
0.
0.
0.
0.
0.
0.
0.
0.
0.
0.
0.
0.
0.
0.
0.
0.
0.
0.
0.
0.
0.
0.
0.
0.
0.
0.
0.
0.
0.
0.
0.
0.
0.
0.
0.
0.
0.
0.
0.
0.
0.
0.
0.
0.
0.
0.
0.
0.
0.
0.
0.
0.
0.
0.
0.
0.
0.
0.
0.
0.
0.
0.
0.
0.
0.
0.
0.
0.
0.
0.
0.
0.
0.
0.
0.
0.
0.
0.
0.
0.
0.
0.
0.
0.
0.
0.
0.
0.
0.
0.
0.
0.
0.
0.
0.
0.
0.
0.
0.
0.
0.
0.
0.
0.
0.
0.
0.
0.
0.
0.
0.
0.
0.
0.
0.
0.
0.
0.
0.
0.
0.
0.
0.
0.
0.
0.
0.
0.
0.
0.
0.
0.
0.
0.
0.
0.
0.
0.
0.
0.
0.
0.
0.
0.
0.
0.
0.
0.
0.
0.
0.
0.
0.
0.
0.
0.
0.
0.
0.
0.
0.
0.
0.
0.
0.
0.
0.
0.
0.
0.
0.
0.
0.
0.
0.
0.
0.
0.
0.
0.
0.
0.
0.
0.
0.
0.
0.
0.
0.
0.
0.
0.
0.
0.
0.
0.
0.
0.
0.
0.
0.
0.
0.
0.
0.
0.
0.
0.
0.
0.
0.
0.
0.
0.
0.
0.
0.
0.
0.
0.
0.
0.
0.
0.
0.
0.
0.
0.
0.
0.
0.
0.
0.
0.
0.
0.
0.
0.
0.
0.
0.
0.
0.
0.
0.
0.
0.
0.
0.
0.
0.
0.
0.
0.
0.
0.
0.
0.
0.
0.
0.
0.
0.
0.
0.
0.
0.
0.
0.
0.
0.
0.
0.
0.
0.
0.
0.
0.
0.
0.
0.
0.
0.
0.
0.
0.
0.
0.
0.
0.
0.
0.
0.
0.
0.
0.
0.
0.
0.
0.
0.
0.
0.
0.
0.
0.
0.
0.
0.
0.
0.
0.
0.
0.
-0.001
-0.001
-0.002
-0.002
-0.002
0.
0.
0.
0.
0.
0.
0.
0.
0.
0.
0.
0.
0.
0.
0.
0.
0.
0.
0.
0.
0.
0.
0.
0.
0.
0.
0.
0.
0.
0.
0.
0.
0.
0.
0.
0.
0.
0.
0.
0.
0.
0.
0.
0.
0.
0.
-0.001
-0.001
-0.003
-0.005
-0.005
-0.004
-0.003
-0.003
-0.001
0.
0.
0.
0.
0.
0.
0.
0.
0.
0.
0.
0.
0.
0.
0.
0.
0.
0.
0.
0.
0.
0.
0.
0.
0.
0.
0.
0.
0.
0.
0.
0.
0.
0.
0.
0.
0.
0.
0.
0.
0.
0.
0.
0.
-0.001
-0.003
-0.006
-0.007
-0.007
-0.008
-0.006
-0.004
-0.002
-0.001
0.001
0.
0.
0.
0.
0.
0.
0.
0.
0.
0.
0.
0.
0.
0.
0.
0.
0.
0.
0.
-0.001
-0.002
-0.002
-0.001
0.
0.
0.
0.
0.
0.
0.
0.
0.
0.
0.
0.
0.
0.
0.
0.
0.
0.
-0.001
-0.003
-0.006
-0.007
-0.011
-0.012
-0.012
-0.008
-0.006
-0.003
-0.002
0.001
0.001
0.001
0.
0.
0.
0.
0.
0.
0.
0.
0.
0.
0.
0.
0.
0.
0.
0.
-0.002
-0.002
-0.003
-0.003
-0.003
-0.002
0.000
0.
0.
0.
0.
0.
0.
0.
0.
0.
0.
0.
0.
0.
0.
0.
0.
-0.003
-0.004
-0.007
-0.012
-0.014
-0.015
-0.014
-0.011
-0.010
-0.005
-0.002
-0.001
0.001
0.001
0.001
0.
0.
0.
0.
0.
0.
0.
0.
0.
0.
0.
0.
0.
0.
-0.002
-0.002
-0.003
-0.003
-0.003
-0.003
-0.003
-0.002
0.000
0.
0.
0.
0.
0.
0.
0.
0.
0.
0.
0.
0.
0.
0.
0.
-0.003
-0.004
-0.009
-0.013
-0.016
-0.017
-0.015
-0.014
-0.010
-0.006
-0.002
0.000
0.001
0.001
0.001
0.
0.
0.
0.
0.
0.
0.
0.
0.
0.
0.
0.
0.
0.
-0.002
-0.003
-0.003
-0.004
-0.004
-0.003
-0.003
-0.002
-0.001
0.
0.
0.
0.
0.
0.
0.
0.
0.
0.
0.
0.
0.
0.
0.
-0.003
-0.004
-0.010
-0.013
-0.018
-0.018
-0.017
-0.013
-0.011
-0.010
-0.005
-0.003
-0.001
0.001
0.001
0.
0.
0.
0.
0.
0.
0.
0.
0.
0.
0.
0.
0.
0.
-0.002
-0.003
-0.003
-0.004
-0.003
-0.003
-0.003
-0.003
-0.001
0.
0.
0.
0.
0.
0.
0.
0.
0.
0.
0.
0.
0.
0.
0.
-0.003
-0.006
-0.011
-0.016
-0.019
-0.019
-0.018
-0.017
-0.011
-0.010
-0.006
-0.003
-0.003
-0.001
0.001
0.001
0.
0.
0.
0.
0.
0.
0.
0.
0.
0.
0.
0.
0.
-0.002
-0.003
-0.003
-0.004
-0.003
-0.003
-0.002
-0.002
-0.001
0.
0.
0.
0.
0.
0.
0.
0.
0.
0.
0.
0.
0.
0.
0.
-0.004
-0.006
-0.010
-0.016
-0.020
-0.020
-0.017
-0.017
-0.014
-0.009
-0.005
-0.003
-0.003
-0.003
0.001
0.
0.
0.
0.
0.
0.
0.
0.
0.
0.
0.
0.
0.
0.
0.
-0.002
-0.003
-0.003
-0.003
-0.002
-0.002
-0.001
-0.001
0.
0.
0.
0.001
0.001
0.
0.
0.
0.
0.
0.
0.
0.
0.
-0.002
-0.003
-0.006
-0.013
-0.018
-0.022
-0.024
-0.023
-0.023
-0.021
-0.012
-0.008
-0.008
-0.006
-0.004
0.001
0.
0.
0.
0.
0.
0.
0.
0.
0.
0.
0.
0.
0.
0.
0.
-0.001
-0.002
-0.002
-0.002
-0.002
-0.002
-0.001
0.
0.001
0.001
0.001
0.001
0.001
0.001
0.001
-0.002
-0.002
-0.002
0.
0.
0.
0.
-0.003
-0.006
-0.010
-0.013
-0.023
-0.027
-0.028
-0.031
-0.027
-0.022
-0.021
-0.017
-0.009
-0.008
-0.001
0.001
0.
0.
0.
0.
0.
0.
0.
0.
0.
0.
0.
0.
0.
0.
0.
0.
0.
0.
-0.001
-0.001
0.000
0.
0.001
0.001
0.001
0.001
0.001
0.001
0.
-0.001
-0.001
-0.001
-0.002
-0.002
0.
0.
-0.002
-0.004
-0.007
-0.011
-0.019
-0.027
-0.033
-0.038
-0.040
-0.038
-0.034
-0.028
-0.024
-0.017
-0.010
-0.001
0.
0.
0.
0.
0.
0.
0.
0.
0.
0.
0.
0.
0.
0.
0.
0.
0.
0.
0.
0.
0.
0.
0.001
0.001
0.001
0.002
0.000
0.
0.000
0.000
-0.002
-0.003
-0.001
-0.002
-0.002
0.
0.
-0.002
-0.005
-0.009
-0.016
-0.025
-0.037
-0.048
-0.055
-0.057
-0.056
-0.054
-0.045
-0.035
-0.022
-0.017
-0.004
-0.001
0.
0.
0.
0.
0.
0.
0.
0.
0.
0.
0.
0.
0.
0.
0.
0.
0.
0.
0.
0.
0.
0.001
0.001
0.002
0.000
0.
0.000
-0.001
-0.001
-0.001
-0.003
-0.003
-0.001
-0.001
0.
0.
-0.003
-0.009
-0.015
-0.023
-0.035
-0.051
-0.065
-0.077
-0.089
-0.094
-0.089
-0.080
-0.059
-0.036
-0.021
-0.011
-0.004
0.
0.
0.
0.
0.
0.
0.
0.
0.
0.
0.
0.
0.
0.
0.
0.
0.
0.
0.
0.
0.
0.001
0.002
0.002
0.000
-0.001
-0.001
-0.002
-0.002
-0.001
-0.001
-0.003
0.000
0.000
0.000
-0.003
-0.011
-0.017
-0.020
-0.029
-0.044
-0.064
-0.087
-0.114
-0.138
-0.155
-0.157
-0.143
-0.106
-0.061
-0.034
-0.018
-0.006
-0.003
0.
0.
0.
0.
0.
0.
0.
0.
0.
0.
0.
0.
0.
0.
0.
0.
0.
0.
0.
0.
0.001
0.002
0.001
0.
-0.001
-0.002
-0.005
-0.004
-0.002
-0.003
-0.004
-0.003
-0.004
-0.006
-0.009
-0.014
-0.022
-0.028
-0.039
-0.053
-0.076
-0.111
-0.145
-0.100
0.133
-0.044
-0.152
-0.160
-0.112
-0.056
-0.025
-0.012
-0.005
0.
0.
0.
0.
0.
0.
0.
0.
0.
0.
0.
0.
0.
0.
0.
0.
0.
0.
0.
0.
0.001
0.002
0.001
0.000
-0.001
-0.004
-0.005
-0.005
-0.006
-0.004
-0.005
-0.004
-0.007
-0.011
-0.015
-0.019
-0.026
-0.032
-0.046
-0.057
-0.085
-0.129
-0.124
3.479
26.033
8.893
2.691
0.086
-0.135
-0.084
-0.035
-0.015
-0.006
-0.001
0.
0.
0.
0.
0.
0.
0.
0.
0.
0.
0.
0.
0.
0.
0.
0.
0.
0.
0.
0.001
0.002
0.001
0.
-0.001
-0.002
-0.004
-0.005
-0.007
-0.008
-0.009
-0.011
-0.011
-0.016
-0.023
-0.022
-0.030
-0.040
-0.046
-0.061
-0.093
-0.142
-0.062
12.936
161.653
132.995
387.505
14.250
-0.051
-0.099
-0.043
-0.016
-0.006
-0.002
0.
0.
0.
0.
0.
0.
0.
0.
0.
0.
0.
0.
0.
0.
0.
0.
0.
0.
0.
0.002
0.002
0.002
0.000
0.000
-0.001
-0.003
-0.007
-0.009
-0.012
-0.012
-0.014
-0.020
-0.025
-0.026
-0.032
-0.032
-0.037
-0.051
-0.065
-0.100
-0.156
-0.192
1.430
14.731
830.108
26829.828
105.383
0.173
-0.103
-0.045
-0.015
-0.006
-0.002
0.
0.
0.
0.
0.
0.
0.
0.
0.
0.
0.
0.
0.
0.
0.
0.
0.
0.
0.
0.001
0.001
0.002
0.000
0.
-0.002
-0.005
-0.009
-0.013
-0.018
-0.021
-0.024
-0.028
-0.031
-0.034
-0.037
-0.036
-0.038
-0.052
-0.072
-0.107
-0.157
-0.223
-0.236
0.511
32.136
179.926
8.660
-0.078
-0.094
-0.043
-0.016
-0.006
0.
0.
0.
0.
0.
0.
0.
0.
0.
0.
0.
0.
0.
0.
0.
0.
0.
0.
0.
0.
0.
0.001
0.001
0.002
0.000
-0.003
-0.007
-0.012
-0.021
-0.027
-0.029
-0.033
-0.034
-0.038
-0.038
-0.038
-0.036
-0.044
-0.056
-0.082
-0.113
-0.156
-0.217
-0.275
-0.278
-0.036
0.333
-0.093
-0.138
-0.085
-0.041
-0.021
-0.008
-0.002
0.
0.
0.
0.
0.
0.
0.
0.
0.
0.
0.
0.
0.
0.
0.
0.
0.
0.
0.
0.
0.001
0.001
0.001
0.000
-0.002
-0.008
-0.014
-0.025
-0.034
-0.038
-0.043
-0.044
-0.043
-0.043
-0.040
-0.042
-0.048
-0.061
-0.087
-0.126
-0.177
-0.230
-0.259
-0.278
-0.271
-0.235
-0.187
-0.137
-0.078
-0.049
-0.028
-0.014
-0.003
0.
0.
0.
0.
0.
0.
0.
0.
0.
0.
0.
0.
0.
0.
0.
0.
0.
0.
0.
0.
0.001
0.000
0.002
0.000
-0.005
-0.010
-0.019
-0.029
-0.040
-0.044
-0.048
-0.047
-0.044
-0.041
-0.042
-0.043
-0.053
-0.067
-0.094
-0.147
-0.217
-0.256
-0.272
-0.277
-0.280
-0.257
-0.198
-0.144
-0.101
-0.063
-0.037
-0.020
-0.009
-0.002
0.
0.
0.
0.
0.
0.
0.
0.
0.
0.
0.
0.
0.
0.
0.
0.
0.
0.
0.001
0.000
0.001
0.000
-0.003
-0.007
-0.012
-0.021
-0.031
-0.038
-0.044
-0.047
-0.044
-0.045
-0.040
-0.040
-0.040
-0.051
-0.067
-0.106
-0.160
-0.213
-0.220
-0.263
-0.297
-0.319
-0.286
-0.197
-0.144
-0.119
-0.087
-0.050
-0.027
-0.014
-0.003
0.
0.
0.
0.
0.
0.
0.
0.
0.
0.
0.
0.
0.
0.
0.
0.
0.
0.001
0.000
0.000
0.000
-0.001
-0.003
-0.005
-0.010
-0.017
-0.026
-0.033
-0.038
-0.041
-0.040
-0.038
-0.037
-0.037
-0.039
-0.048
-0.071
-0.112
-0.137
0.470
2.252
0.562
-0.297
-0.351
-0.073
1.555
1.260
-0.009
-0.100
-0.066
-0.035
-0.016
-0.008
-0.002
0.
0.
0.
0.
0.
0.
0.
0.
0.
0.
0.
0.
0.
0.
0.
0.
0.001
0.000
0.000
0.000
-0.001
-0.004
-0.005
-0.008
-0.013
-0.018
-0.024
-0.028
-0.031
-0.033
-0.032
-0.030
-0.032
-0.034
-0.046
-0.072
-0.105
0.006
5.849
33.144
7.738
-0.088
-0.330
1.310
19.034
14.127
0.687
-0.112
-0.078
-0.039
-0.019
-0.009
-0.002
0.
0.
0.
0.
0.
0.
0.
0.
0.
0.
0.
0.
0.
0.
0.
0.
0.001
0.000
0.000
0.000
-0.002
-0.002
-0.004
-0.005
-0.008
-0.012
-0.017
-0.020
-0.022
-0.024
-0.023
-0.024
-0.025
-0.029
-0.036
-0.063
-0.096
-0.013
4.392
22.877
5.452
-0.119
-0.299
0.893
11.807
8.812
0.452
-0.122
-0.082
-0.041
-0.020
-0.009
-0.004
0.
0.
0.
0.
0.
0.
0.
0.
0.
0.
0.
0.
0.
0.
0.
0.
0.001
0.000
0.000
0.000
-0.001
-0.002
-0.002
-0.004
-0.004
-0.008
-0.010
-0.012
-0.015
-0.016
-0.016
-0.014
-0.018
-0.018
-0.029
-0.047
-0.086
-0.110
0.183
0.922
0.200
-0.241
-0.265
-0.148
0.486
0.376
-0.101
-0.120
-0.074
-0.038
-0.019
-0.009
-0.004
0.
0.
0.
0.
0.
0.
0.
0.
0.
0.
0.
0.
0.
0.
0.
0.
0.001
0.000
0.000
0.000
-0.001
-0.001
-0.001
-0.001
-0.002
-0.002
-0.004
-0.007
-0.008
-0.011
-0.012
-0.010
-0.010
-0.014
-0.020
-0.031
-0.064
-0.097
-0.123
-0.138
-0.167
-0.192
-0.214
-0.202
-0.174
-0.156
-0.135
-0.101
-0.058
-0.030
-0.015
-0.008
-0.002
0.
0.
0.
0.
0.
0.
0.
0.
0.
0.
0.
0.
0.
0.
0.
0.
0.
0.000
0.000
0.000
0.000
-0.001
-0.001
-0.001
0.000
-0.001
0.000
0.001
-0.001
-0.003
-0.004
-0.006
-0.004
-0.008
-0.014
-0.025
-0.043
-0.065
-0.093
-0.112
-0.124
-0.132
-0.141
-0.149
-0.147
-0.129
-0.099
-0.068
-0.039
-0.022
-0.012
-0.005
-0.002
0.
0.
0.
0.
0.
0.
0.
0.
0.
0.
0.
0.
0.
0.
0.
0.
0.
0.001
0.000
0.000
0.001
0.001
0.000
0.000
0.000
0.000
0.001
0.001
0.
-0.003
-0.004
-0.004
-0.004
-0.007
-0.009
-0.017
-0.031
-0.041
-0.053
-0.070
-0.080
-0.085
-0.086
-0.088
-0.086
-0.074
-0.057
-0.040
-0.025
-0.014
-0.009
-0.003
0.
0.
0.
0.
0.
0.
0.
0.
0.
0.
0.
0.
0.
0.
0.
0.
0.
0.
0.
0.001
0.000
0.000
0.001
0.001
0.001
0.001
0.001
0.001
0.
0.
-0.002
-0.003
-0.003
-0.003
-0.005
-0.007
-0.013
-0.019
-0.027
-0.031
-0.040
-0.044
-0.050
-0.050
-0.049
-0.047
-0.037
-0.031
-0.023
-0.014
-0.009
-0.003
-0.002
0.
0.
0.
0.
0.
0.
0.
0.
0.
0.
0.
0.
0.
0.
0.
0.
0.
0.
0.
0.
0.001
0.001
0.001
0.001
0.001
0.001
0.000
0.
0.
0.
-0.002
-0.002
-0.002
-0.003
-0.003
-0.005
-0.009
-0.009
-0.017
-0.020
-0.023
-0.025
-0.028
-0.027
-0.025
-0.023
-0.019
-0.016
-0.011
-0.008
-0.003
-0.002
0.
0.
0.
0.
0.
0.
0.
0.
0.
0.
0.
0.
0.
0.
0.
0.
0.
0.
0.
0.
0.
0.
0.
0.000
0.
0.
0.
0.
0.
0.
0.
0.
-0.002
-0.002
-0.002
-0.002
-0.004
-0.004
-0.005
-0.006
-0.012
-0.013
-0.012
-0.011
-0.011
-0.013
-0.012
-0.011
-0.007
-0.003
-0.002
-0.002
0.
0.
0.
0.
0.
0.
0.
0.
0.
0.
0.
0.
0.
0.
0.
0.
0.
0.
0.
0.
0.
0.
0.
0.
0.
0.
0.
0.
0.
0.
0.
0.
0.
0.
-0.002
-0.001
-0.002
0.000
-0.003
-0.004
-0.004
-0.005
-0.006
-0.008
-0.004
-0.002
-0.004
-0.003
-0.002
-0.001
-0.001
0.
0.
0.
0.
0.
0.
0.
0.
0.
0.
0.
0.
0.
0.
0.
0.
0.
0.
0.
0.
0.
0.
0.
0.
0.
0.
0.
0.
0.
0.
0.
0.
0.
0.
0.
0.
0.
0.001
0.000
0.000
0.000
-0.001
-0.003
-0.001
-0.002
-0.002
0.000
0.000
0.000
0.001
0.000
0.
0.
0.
0.
0.
0.
0.
0.
0.
0.
0.
0.
0.
0.
0.
0.
0.
0.
0.
0.
0.
0.
0.
0.
0.
0.
0.
0.
0.
0.
0.
0.
0.
0.
0.
0.
0.
0.
0.
0.
0.001
0.001
0.000
0.000
0.000
0.000
0.001
0.001
0.001
0.
0.
0.
0.
0.
0.
0.
0.
0.
0.
0.
0.
0.
0.
0.
0.
0.
0.
0.
0.
0.
0.
0.
0.
0.
0.
0.
0.
0.
0.
0.
0.
0.
0.
0.
0.
0.
0.
0.
0.
0.
0.
0.
0.
0.
0.
0.001
0.001
0.001
0.001
0.001
0.
0.
0.
0.
0.
0.
0.
0.
0.
0.
0.
0.
0.
0.
0.
0.
0.
0.
0.
0.
0.
0.
0.
0.
0.
0.
0.
0.
0.
0.
0.
0.
0.
0.
0.
0.
0.
0.
0.
0.
0.
0.
0.
0.
0.
0.
0.
0.
0.
0.
0.
0.
0.
0.
0.
0.
0.
0.
0.
0.
0.
0.
0.
0.
0.
0.
0.
0.
0.
0.
0.
0.
0.
0.
0.
0.
0.
0.
0.
0.
0.
0.
0.
0.
0.
0.
0.
0.
0.
0.
0.
0.
0.
0.
0.
0.
0.
0.
0.
0.
0.
0.
0.
0.
0.
0.
0.
0.
0.
0.
0.
0.
0.
0.
0.
0.
0.
0.
0.
0.
0.
0.
0.
0.
0.
0.
0.
0.
0.
0.
0.
0.
0.
0.
0.
0.
0.
0.
0.
0.
0.
0.
0.
0.
0.
0.
0.
0.
0.
0.
0.
0.
0.
0.
0.
0.
0.
0.
0.
0.
0.
0.
0.
0.
0.
0.
0.
0.
0.
0.
0.
0.
0.
0.
0.
0.
0.
0.
0.
0.
0.
0.
0.
0.
0.
0.
0.
0.
0.
0.
0.
0.
0.
0.
0.
0.
0.
0.
0.
0.
0.
0.
0.
0.
0.
0.
0.
0.
0.
0.
0.
0.
0.
0.
0.
0.
0.
0.
0.
0.
0.
0.
0.
0.
0.
0.
0.
0.
0.
0.
0.
0.
0.
0.
0.
0.
0.
0.
0.
0.
0.
0.
0.
0.
0.
0.
0.
0.
0.
0.
0.
0.
0.
0.
0.
0.
0.
0.
0.
0.
0.
0.
0.
0.
0.
0.
0.
0.
0.
0.
0.
0.
0.
0.
0.
0.
0.
0.
0.
0.
0.
0.
0.
0.
0.
0.
0.
0.
0.
0.
0.
0.
0.
0.
0.
0.
0.
0.
0.
0.
0.
0.
0.
0.
0.
0.
0.
0.
0.
0.
0.
0.
0.
0.
0.
0.
0.
0.
0.
0.
0.
0.
0.
0.
0.
0.
0.
0.
0.
0.
0.
0.
0.
0.
0.
0.
0.
0.
0.
0.
0.
0.
0.
0.
0.
0.
0.
0.
0.
0.
0.
0.
0.
0.
0.
0.
0.
0.
0.
0.
0.
0.
0.
0.
0.
0.
0.
0.
0.
0.
0.
0.
0.
0.
0.
0.
0.
0.
0.
0.
0.
0.
0.
0.
0.
0.
0.
0.
0.
0.
0.
0.
0.
0.
0.
0.
0.
0.
0.
0.
0.
0.
0.
0.
0.
0.
0.
0.
0.
0.
0.
0.
0.
0.
0.
0.
0.
0.
0.
0.
0.
0.
0.
0.
0.
0.
0.
0.
0.
0.
0.
0.
0.
0.
0.
0.
0.
0.
0.
0.
0.
0.
0.
0.
0.
0.
0.
0.
0.
0.
0.
0.
0.
0.
0.
0.
0.
0.
0.
0.
0.
0.
0.
0.
0.
0.
0.
0.
0.
0.
0.
0.
0.
0.
0.
0.
0.
0.
0.
0.
0.
0.
0.
0.
0.
0.
0.
0.
0.
0.
0.
0.
0.
0.
0.
0.
0.
0.
0.
0.
0.
0.
0.
0.
0.
0.
0.
0.
0.
0.
0.
0.
0.
0.
0.
0.
0.
0.
0.
0.
0.
0.
0.
0.
0.
0.
0.
0.
0.
0.
0.
0.
0.
0.
0.
0.
0.
0.
0.
0.
0.
0.
0.
0.
0.
0.
0.
0.
0.
0.
0.
0.
0.
0.
0.
0.
0.
0.
0.
0.
0.
0.
0.
0.
0.
0.
0.
0.
0.
0.
0.
0.
0.
0.
0.
0.
0.
0.
0.
0.
0.
0.
0.
0.
0.
0.
0.
0.
0.
0.
0.
0.
0.
0.
0.
0.
0.
0.
0.
0.
0.
0.
0.
0.
0.
0.
0.
0.
0.
0.
0.
0.
0.
0.
0.
0.
0.
0.
0.
0.
0.
0.
0.
0.
0.
0.
0.
0.
0.
0.
0.
0.
0.
0.
0.
0.
0.
0.
0.
0.
0.
0.
0.
0.
0.
0.
0.
0.
0.
0.
0.
0.
0.
0.
0.
0.
0.
0.
0.
0.
0.
0.
0.
0.
0.
0.
0.
0.
0.
0.
0.
0.
0.
0.
0.
0.
0.
0.
0.
0.
0.
0.
0.
0.
0.
0.
0.
0.
0.
0.
0.
0.
0.
0.
0.
0.
0.
0.
0.
0.
0.
0.
0.
0.
0.
0.
0.
0.
0.
0.
0.
0.
0.
0.
0.
0.
0.
0.
0.
0.
0.
0.
0.
0.
0.
0.
0.
0.
0.
0.
0.
0.
0.
0.
0.
0.
0.
0.
0.
0.
0.
0.
0.
0.
0.
0.
0.
0.
0.
0.
0.
0.
0.
0.
0.
0.
0.
0.
0.
0.
0.
0.
0.
0.
0.
0.
0.
0.
0.
0.
0.
0.
0.
0.
0.
0.
0.
0.
0.
0.
0.
0.
0.
0.
0.
0.
0.
0.
0.
0.
0.
0.
0.
0.
0.
0.
0.
0.
0.
0.
0.
0.
0.
0.
0.
0.
0.
0.
0.
0.
0.
0.
0.
0.
0.
0.
0.
0.
0.
0.
0.
0.
0.
0.
0.
0.
0.
0.
0.
0.
0.
0.
0.
0.
0.
0.
0.
0.
0.
0.
0.
0.
0.
0.
0.
0.
0.
0.
0.
0.
0.
0.
0.
0.
0.
0.
0.
0.
0.
0.
0.
0.
0.
0.
0.
0.
0.
0.
0.
0.
0.
0.
0.
0.
0.
0.
0.
0.
0.
0.
0.
0.
0.
0.
0.
0.
0.
0.
0.
0.
0.
0.
0.
0.
0.
0.
0.
0.
0.
0.
0.
0.
0.
0.
0.
0.
0.
0.
0.
0.
0.
0.
0.
0.
0.
0.
0.
0.
0.
0.
0.
0.
0.
0.
0.
0.
0.
0.
0.
0.
0.
0.
0.
0.
0.
0.
0.
0.
0.
0.
0.
0.
0.
0.
0.
0.
0.
0.
0.
0.
0.
0.
0.
0.
0.
0.
0.
0.
0.
0.
0.
0.
0.
0.
0.
0.
0.
0.
0.
0.
0.
0.
0.
0.
0.
0.
0.
0.
0.
0.
0.
0.
0.
0.
0.
0.
0.
0.
0.
0.
0.
0.
0.
0.
0.
0.
0.
0.
0.
0.
0.
0.
0.
0.
-0.001
-0.001
-0.002
-0.002
-0.002
0.
0.
0.
0.
0.
0.
0.
0.
0.
0.
0.
0.
0.
0.
0.
0.
0.
0.
0.
0.
0.
0.
0.
0.
0.
0.
0.
0.
0.
0.
0.
0.
0.
0.
0.
0.
0.
0.
0.
0.
0.
0.
0.
0.
0.
0.
-0.001
-0.001
-0.003
-0.005
-0.005
-0.004
-0.004
-0.003
-0.002
0.
0.
0.
0.
0.
0.
0.
0.
0.
0.
0.
0.
0.
0.
0.
0.
0.
0.
0.
0.
0.
0.
0.
0.
0.
0.
0.
0.
0.
0.
0.
0.
0.
0.
0.
0.
0.
0.
0.
0.
0.
0.
0.
-0.001
-0.003
-0.005
-0.007
-0.008
-0.009
-0.009
-0.008
-0.005
-0.003
-0.002
0.001
0.
0.
0.
0.
0.
0.
0.
0.
0.
0.
0.
0.
0.
0.
0.
0.
0.
0.
-0.001
-0.002
-0.002
-0.002
-0.002
-0.001
0.
0.
0.
0.
0.
0.
0.
0.
0.
0.
0.
0.
0.
0.
0.
0.
0.
-0.003
-0.005
-0.007
-0.012
-0.015
-0.016
-0.016
-0.013
-0.008
-0.006
-0.003
-0.001
0.002
0.001
0.
0.
0.
0.
0.
0.
0.
0.
0.
0.
0.
0.
0.
0.
0.
-0.002
-0.002
-0.003
-0.004
-0.004
-0.003
-0.003
-0.002
0.000
0.
0.
0.
0.
0.
0.
0.
0.
0.
0.
0.
0.
0.
0.
-0.001
-0.003
-0.007
-0.013
-0.018
-0.022
-0.025
-0.023
-0.020
-0.014
-0.009
-0.003
-0.001
0.001
0.001
0.002
0.
0.
0.
0.
0.
0.
0.
0.
0.
0.
0.
0.
0.
-0.002
-0.002
-0.005
-0.006
-0.006
-0.006
-0.005
-0.003
-0.003
-0.002
0.000
0.
0.
0.
0.
0.
0.
0.
0.
0.
0.
0.
0.
0.
-0.003
-0.004
-0.010
-0.017
-0.024
-0.032
-0.034
-0.033
-0.027
-0.018
-0.013
-0.007
-0.003
-0.001
0.001
0.001
0.001
0.
0.
0.
0.
0.
0.
0.
0.
0.
0.
0.
0.
-0.002
-0.004
-0.006
-0.007
-0.007
-0.008
-0.007
-0.005
-0.003
-0.002
-0.001
0.
0.
0.
0.
0.
0.
0.
0.
0.
0.
0.
0.
0.
-0.003
-0.005
-0.012
-0.021
-0.029
-0.037
-0.041
-0.039
-0.033
-0.026
-0.017
-0.012
-0.006
-0.003
0.
0.001
0.002
0.
0.
0.
0.
0.
0.
0.
0.
0.
0.
0.
0.
-0.002
-0.004
-0.007
-0.008
-0.009
-0.010
-0.008
-0.007
-0.004
-0.003
-0.001
0.000
0.
0.
0.
0.
0.
0.
0.
0.
0.
0.
0.
0.
-0.003
-0.007
-0.012
-0.024
-0.032
-0.040
-0.044
-0.042
-0.035
-0.028
-0.021
-0.014
-0.008
-0.005
-0.003
-0.001
0.001
0.
0.
0.
0.
0.
0.
0.
0.
0.
0.
0.
0.
-0.001
-0.004
-0.006
-0.008
-0.009
-0.009
-0.009
-0.006
-0.004
-0.003
0.000
0.000
0.
0.
0.
0.
0.
0.
0.
0.
0.
0.
0.
0.
-0.003
-0.008
-0.016
-0.023
-0.031
-0.040
-0.045
-0.041
-0.037
-0.034
-0.027
-0.019
-0.011
-0.007
-0.004
-0.003
-0.001
0.001
0.
0.
0.
0.
0.
0.
0.
0.
0.
0.
0.
-0.001
-0.004
-0.006
-0.007
-0.008
-0.008
-0.008
-0.006
-0.004
-0.002
0.000
0.000
0.
0.
0.
0.
-0.001
-0.002
-0.002
-0.002
-0.002
0.
0.
0.
-0.004
-0.007
-0.014
-0.025
-0.034
-0.041
-0.047
-0.047
-0.044
-0.036
-0.031
-0.023
-0.015
-0.011
-0.007
-0.004
-0.001
0.
0.
0.
0.
0.
0.
0.
0.
0.
0.
0.
0.
-0.001
-0.004
-0.004
-0.006
-0.006
-0.007
-0.007
-0.003
-0.003
-0.002
-0.001
0.001
0.001
0.001
0.001
-0.001
-0.001
-0.002
-0.002
-0.002
-0.002
-0.002
0.
-0.002
-0.004
-0.009
-0.019
-0.030
-0.038
-0.048
-0.053
-0.053
-0.049
-0.042
-0.036
-0.026
-0.017
-0.013
-0.010
-0.006
-0.001
0.
0.
0.
0.
0.
0.
0.
0.
0.
0.
0.
0.
0.001
0.000
-0.003
-0.004
-0.005
-0.005
-0.003
-0.002
-0.002
0.001
0.000
0.001
0.001
0.001
0.001
-0.004
-0.004
-0.004
-0.006
-0.006
-0.004
-0.002
-0.002
-0.002
-0.004
-0.011
-0.023
-0.035
-0.046
-0.058
-0.062
-0.066
-0.064
-0.057
-0.047
-0.033
-0.023
-0.016
-0.011
-0.007
0.001
0.
0.
0.
0.
0.
0.
0.
0.
0.
0.
0.
0.
0.
0.001
-0.001
-0.001
-0.001
-0.002
-0.002
-0.001
0.001
0.001
0.001
0.002
0.000
0.000
-0.004
-0.005
-0.006
-0.007
-0.006
-0.008
-0.005
-0.005
-0.002
-0.003
-0.007
-0.014
-0.029
-0.046
-0.064
-0.080
-0.089
-0.085
-0.080
-0.070
-0.055
-0.044
-0.033
-0.023
-0.014
-0.007
0.
0.
0.
0.
0.
0.
0.
0.
0.
0.
0.
0.
0.
0.
0.
0.
0.001
-0.001
-0.001
0.
-0.001
0.001
0.002
0.002
0.000
0.000
-0.003
-0.007
-0.008
-0.009
-0.007
-0.010
-0.009
-0.007
-0.005
-0.004
-0.006
-0.016
-0.025
-0.041
-0.061
-0.085
-0.102
-0.113
-0.117
-0.106
-0.094
-0.080
-0.062
-0.045
-0.028
-0.018
-0.009
0.
0.
0.
0.
0.
0.
0.
0.
0.
0.
0.
0.
0.
0.
0.
0.
0.
0.
0.
0.
0.001
0.001
0.002
0.000
-0.001
-0.004
-0.006
-0.011
-0.011
-0.011
-0.010
-0.011
-0.012
-0.007
-0.006
-0.018
-0.021
-0.026
-0.037
-0.054
-0.085
-0.109
-0.131
-0.151
-0.167
-0.165
-0.154
-0.129
-0.097
-0.063
-0.038
-0.024
-0.011
-0.002
0.
0.
0.
0.
0.
0.
0.
0.
0.
0.
0.
0.
0.
0.
0.
0.
0.
0.
0.
0.002
0.002
0.002
0.
-0.004
-0.008
-0.011
-0.014
-0.017
-0.016
-0.016
-0.013
-0.010
-0.012
-0.015
-0.020
-0.028
-0.033
-0.045
-0.070
-0.105
-0.136
-0.173
-0.214
-0.234
-0.242
-0.237
-0.214
-0.169
-0.107
-0.056
-0.031
-0.013
-0.004
0.
0.
0.
0.
0.
0.
0.
0.
0.
0.
0.
0.
0.
0.
0.
0.
0.
0.
0.
0.001
0.002
0.001
-0.001
-0.005
-0.010
-0.016
-0.019
-0.019
-0.019
-0.016
-0.015
-0.011
-0.014
-0.021
-0.026
-0.036
-0.044
-0.055
-0.079
-0.112
-0.154
-0.207
-0.248
0.468
3.566
1.355
0.142
-0.201
-0.157
-0.086
-0.041
-0.020
-0.005
-0.002
0.
0.
0.
0.
0.
0.
0.
0.
0.
0.
0.
0.
0.
0.
0.
0.
0.
0.
0.001
0.002
0.001
-0.001
-0.006
-0.011
-0.017
-0.021
-0.019
-0.019
-0.021
-0.022
-0.021
-0.020
-0.029
-0.036
-0.044
-0.055
-0.069
-0.085
-0.115
-0.162
-0.226
0.178
113.345
5813.198
342.325
49.352
1.294
-0.169
-0.123
-0.052
-0.023
-0.007
-0.003
0.
0.
0.
0.
0.
0.
0.
0.
0.
0.
0.
0.
0.
0.
0.
0.
0.
0.
0.001
0.002
0.001
0.000
-0.006
-0.010
-0.013
-0.020
-0.023
-0.024
-0.023
-0.024
-0.026
-0.033
-0.041
-0.048
-0.056
-0.066
-0.077
-0.095
-0.122
-0.174
-0.247
0.984
1239.547
100556.563
102019.914
7230.882
50.075
0.050
-0.138
-0.063
-0.027
-0.007
-0.003
0.
0.
0.
0.
0.
0.
0.
0.
0.
0.
0.
0.
0.
0.
0.
0.
0.
0.
0.002
0.002
0.002
0.
-0.002
-0.007
-0.012
-0.018
-0.024
-0.027
-0.031
-0.034
-0.042
-0.049
-0.053
-0.060
-0.067
-0.074
-0.083
-0.101
-0.136
-0.189
-0.261
-0.124
29.866
748.929
35277.742
101225.664
521.037
0.461
-0.143
-0.067
-0.024
-0.008
-0.003
0.
0.
0.
0.
0.
0.
0.
0.
0.
0.
0.
0.
0.
0.
0.
0.
0.
0.
0.001
0.001
0.002
0.000
-0.001
-0.006
-0.009
-0.018
-0.026
-0.036
-0.044
-0.052
-0.058
-0.063
-0.065
-0.070
-0.077
-0.081
-0.088
-0.113
-0.150
-0.196
-0.269
-0.348
-0.153
5.171
141.020
1139.924
25.401
-0.056
-0.141
-0.066
-0.027
-0.009
-0.002
0.
0.
0.
0.
0.
0.
0.
0.
0.
0.
0.
0.
0.
0.
0.
0.
0.
0.
0.
0.001
0.001
0.003
0.000
-0.002
-0.008
-0.018
-0.035
-0.053
-0.068
-0.078
-0.082
-0.081
-0.080
-0.082
-0.080
-0.083
-0.098
-0.117
-0.160
-0.204
-0.248
-0.349
-0.429
-0.403
0.159
0.870
-0.071
-0.203
-0.127
-0.064
-0.029
-0.013
-0.003
0.
0.
0.
0.
0.
0.
0.
0.
0.
0.
0.
0.
0.
0.
0.
0.
0.
0.
0.
0.001
0.002
0.001
-0.001
-0.004
-0.015
-0.027
-0.051
-0.073
-0.090
-0.107
-0.107
-0.100
-0.094
-0.088
-0.087
-0.092
-0.102
-0.122
-0.175
-0.225
-0.295
-0.363
-0.339
-0.335
-0.412
-0.373
-0.296
-0.204
-0.122
-0.070
-0.037
-0.022
-0.004
-0.002
0.
0.
0.
0.
0.
0.
0.
0.
0.
0.
0.
0.
0.
0.
0.
0.
0.
0.001
0.001
0.002
0.001
-0.002
-0.008
-0.017
-0.031
-0.059
-0.083
-0.104
-0.123
-0.123
-0.111
-0.101
-0.094
-0.090
-0.094
-0.099
-0.128
-0.191
-0.268
-0.329
-0.257
2.324
3.498
-0.130
-0.397
-0.325
-0.232
-0.152
-0.091
-0.051
-0.026
-0.013
-0.003
0.
0.
0.
0.
0.
0.
0.
0.
0.
0.
0.
0.
0.
0.
0.
0.
0.
0.001
0.001
0.000
-0.001
-0.004
-0.010
-0.017
-0.031
-0.053
-0.083
-0.105
-0.119
-0.119
-0.111
-0.100
-0.091
-0.089
-0.093
-0.101
-0.129
-0.199
-0.275
-0.087
0.828
7.394
10.534
0.267
-0.346
0.111
0.108
-0.154
-0.118
-0.071
-0.036
-0.019
-0.007
-0.002
0.
0.
0.
0.
0.
0.
0.
0.
0.
0.
0.
0.
0.
0.
0.
0.001
0.000
0.001
-0.001
-0.003
-0.007
-0.012
-0.019
-0.029
-0.044
-0.066
-0.084
-0.095
-0.095
-0.094
-0.089
-0.080
-0.078
-0.084
-0.095
-0.129
-0.190
0.088
15.982
118.793
25.115
3.434
-0.071
3.951
81.455
58.720
1.906
-0.128
-0.094
-0.047
-0.023
-0.011
-0.002
0.
0.
0.
0.
0.
0.
0.
0.
0.
0.
0.
0.
0.
0.
0.
0.001
0.000
0.001
-0.001
-0.003
-0.006
-0.011
-0.018
-0.025
-0.033
-0.044
-0.057
-0.064
-0.068
-0.068
-0.068
-0.065
-0.066
-0.074
-0.087
-0.128
-0.175
2.297
600.830
75865.844
1130.002
4.076
0.010
67.293
20681.982
7718.111
24.345
-0.029
-0.107
-0.056
-0.027
-0.013
-0.004
0.
0.
0.
0.
0.
0.
0.
0.
0.
0.
0.
0.
0.
0.
0.
0.001
0.000
0.000
-0.001
-0.003
-0.005
-0.011
-0.014
-0.018
-0.023
-0.029
-0.036
-0.040
-0.044
-0.047
-0.052
-0.050
-0.054
-0.056
-0.072
-0.116
-0.162
1.685
328.701
18670.971
555.401
2.491
-0.093
39.644
4858.224
2391.180
15.123
-0.058
-0.116
-0.059
-0.026
-0.013
-0.005
0.
0.
0.
0.
0.
0.
0.
0.
0.
0.
0.
0.
0.
0.
0.
0.001
0.000
0.000
0.000
-0.003
-0.005
-0.007
-0.012
-0.012
-0.016
-0.017
-0.022
-0.025
-0.027
-0.033
-0.036
-0.037
-0.040
-0.047
-0.060
-0.095
-0.138
-0.031
5.474
31.077
7.218
-0.179
-0.360
2.049
19.931
14.170
0.885
-0.137
-0.110
-0.053
-0.025
-0.011
-0.005
0.
0.
0.
0.
0.
0.
0.
0.
0.
0.
0.
0.
0.
0.
0.
0.001
0.000
0.000
0.
-0.002
-0.004
-0.005
-0.006
-0.007
-0.006
-0.010
-0.010
-0.015
-0.019
-0.021
-0.023
-0.023
-0.028
-0.036
-0.042
-0.073
-0.110
-0.154
-0.155
-0.097
-0.236
-0.328
-0.331
-0.231
0.132
0.361
-0.017
-0.129
-0.087
-0.044
-0.021
-0.010
-0.003
0.
0.
0.
0.
0.
0.
0.
0.
0.
0.
0.
0.
0.
0.
0.
0.
0.000
0.000
0.000
-0.001
-0.003
-0.003
-0.004
-0.003
-0.003
-0.003
-0.005
-0.006
-0.013
-0.014
-0.014
-0.016
-0.019
-0.028
-0.040
-0.057
-0.082
-0.119
-0.156
-0.186
-0.218
-0.234
-0.246
-0.235
-0.197
-0.149
-0.135
-0.096
-0.062
-0.031
-0.017
-0.008
-0.002
0.
0.
0.
0.
0.
0.
0.
0.
0.
0.
0.
0.
0.
0.
0.
0.
0.001
0.000
0.000
0.000
-0.001
-0.001
-0.001
-0.001
-0.001
0.000
0.000
-0.002
-0.003
-0.005
-0.010
-0.011
-0.016
-0.025
-0.032
-0.048
-0.064
-0.083
-0.105
-0.127
-0.147
-0.158
-0.160
-0.157
-0.140
-0.116
-0.090
-0.063
-0.037
-0.021
-0.011
-0.003
-0.002
0.
0.
0.
0.
0.
0.
0.
0.
0.
0.
0.
0.
0.
0.
0.
0.
0.
0.001
0.000
0.001
0.001
0.000
-0.001
-0.001
0.
0.000
0.001
-0.001
-0.002
-0.005
-0.008
-0.011
-0.015
-0.019
-0.025
-0.035
-0.052
-0.063
-0.071
-0.083
-0.094
-0.101
-0.096
-0.088
-0.076
-0.066
-0.050
-0.035
-0.022
-0.012
-0.005
-0.002
0.
0.
0.
0.
0.
0.
0.
0.
0.
0.
0.
0.
0.
0.
0.
0.
0.
0.
0.000
0.001
0.000
0.001
0.001
0.001
0.000
0.000
0.001
0.001
0.001
-0.003
-0.004
-0.006
-0.010
-0.013
-0.016
-0.020
-0.026
-0.035
-0.045
-0.045
-0.047
-0.053
-0.054
-0.052
-0.046
-0.039
-0.033
-0.026
-0.018
-0.011
-0.005
-0.003
0.
0.
0.
0.
0.
0.
0.
0.
0.
0.
0.
0.
0.
0.
0.
0.
0.
0.
0.
0.
0.
0.001
0.001
0.001
0.001
0.001
0.001
0.001
0.
0.
-0.002
-0.003
-0.004
-0.008
-0.009
-0.013
-0.015
-0.017
-0.023
-0.028
-0.030
-0.029
-0.028
-0.031
-0.026
-0.024
-0.020
-0.016
-0.013
-0.007
-0.002
-0.002
0.
0.
0.
0.
0.
0.
0.
0.
0.
0.
0.
0.
0.
0.
0.
0.
0.
0.
0.
0.
0.
0.
0.
0.
0.
0.
0.
0.
0.
0.
0.
0.
-0.002
-0.003
-0.003
-0.005
-0.007
-0.010
-0.011
-0.015
-0.016
-0.018
-0.016
-0.014
-0.014
-0.012
-0.009
-0.007
-0.006
-0.003
-0.001
-0.001
0.
0.
0.
0.
0.
0.
0.
0.
0.
0.
0.
0.
0.
0.
0.
0.
0.
0.
0.
0.
0.
0.
0.
0.
0.
0.
0.
0.
0.
0.
0.
0.
0.
0.
-0.002
-0.002
-0.002
-0.004
-0.007
-0.006
-0.005
-0.006
-0.009
-0.008
-0.008
-0.005
-0.003
-0.002
-0.002
0.001
0.001
0.001
0.
0.
0.
0.
0.
0.
0.
0.
0.
0.
0.
0.
0.
0.
0.
0.
0.
0.
0.
0.
0.
0.
0.
0.
0.
0.
0.
0.
0.
0.
0.
0.
0.
0.
0.
0.
0.
0.001
0.001
0.000
-0.001
-0.003
-0.004
-0.004
-0.002
-0.002
-0.001
0.000
0.001
0.001
0.001
0.000
0.
0.
0.
0.
0.
0.
0.
0.
0.
0.
0.
0.
0.
0.
0.
0.
0.
0.
0.
0.
0.
0.
0.
0.
0.
0.
0.
0.
0.
0.
0.
0.
0.
0.
0.
0.
0.
0.
0.
0.
0.001
0.001
0.000
0.000
-0.001
0.001
0.001
0.001
0.
0.
0.
0.
0.
0.
0.
0.
0.
0.
0.
0.
0.
0.
0.
0.
0.
0.
0.
0.
0.
0.
0.
0.
0.
0.
0.
0.
0.
0.
0.
0.
0.
0.
0.
0.
0.
0.
0.
0.
0.
0.
0.
0.
0.
0.
0.
0.001
0.001
0.001
0.
0.
0.
0.
0.
0.
0.
0.
0.
0.
0.
0.
0.
0.
0.
0.
0.
0.
0.
0.
0.
0.
0.
0.
0.
0.
0.
0.
0.
0.
0.
0.
0.
0.
0.
0.
0.
0.
0.
0.
0.
0.
0.
0.
0.
0.
0.
0.
0.
0.
0.
0.
0.
0.
0.
0.
0.
0.
0.
0.
0.
0.
0.
0.
0.
0.
0.
0.
0.
0.
0.
0.
0.
0.
0.
0.
0.
0.
0.
0.
0.
0.
0.
0.
0.
0.
0.
0.
0.
0.
0.
0.
0.
0.
0.
0.
0.
0.
0.
0.
0.
0.
0.
0.
0.
0.
0.
0.
0.
0.
0.
0.
0.
0.
0.
0.
0.
0.
0.
0.
0.
0.
0.
0.
0.
0.
0.
0.
0.
0.
0.
0.
0.
0.
0.
0.
0.
0.
0.
0.
0.
0.
0.
0.
0.
0.
0.
0.
0.
0.
0.
0.
0.
0.
0.
0.
0.
0.
0.
0.
0.
0.
0.
0.
0.
0.
0.
0.
0.
0.
0.
0.
0.
0.
0.
0.
0.
0.
0.
0.
0.
0.
0.
0.
0.
0.
0.
0.
0.
0.
0.
0.
0.
0.
0.
0.
0.
0.
0.
0.
0.
0.
0.
0.
0.
0.
0.
0.
0.
0.
0.
0.
0.
0.
0.
0.
0.
0.
0.
0.
0.
0.
0.
0.
0.
0.
0.
0.
0.
0.
0.
0.
0.
0.
0.
0.
0.
0.
0.
0.
0.
0.
0.
0.
0.
0.
0.
0.
0.
0.
0.
0.
0.
0.
0.
0.
0.
0.
0.
0.
0.
0.
0.
0.
0.
0.
0.
0.
0.
0.
0.
0.
0.
0.
0.
0.
0.
0.
0.
0.
0.
0.
0.
0.
0.
0.
0.
0.
0.
0.
0.
0.
0.
0.
0.
0.
0.
0.
0.
0.
0.
0.
0.
0.
0.
0.
0.
0.
0.
0.
0.
0.
0.
0.
0.
0.
0.
0.
0.
0.
0.
0.
0.
0.
0.
0.
0.
0.
0.
0.
0.
0.
0.
0.
0.
0.
0.
0.
0.
0.
0.
0.
0.
0.
0.
0.
0.
0.
0.
0.
0.
0.
0.
0.
0.
0.
0.
0.
0.
0.
0.
0.
0.
0.
0.
0.
0.
0.
0.
0.
0.
0.
0.
0.
0.
0.
0.
0.
0.
0.
0.
0.
0.
0.
0.
0.
0.
0.
0.
0.
0.
0.
0.
0.
0.
0.
0.
0.
0.
0.
0.
0.
0.
0.
0.
0.
0.
0.
0.
0.
0.
0.
0.
0.
0.
0.
0.
0.
0.
0.
0.
0.
0.
0.
0.
0.
0.
0.
0.
0.
0.
0.
0.
0.
0.
0.
0.
0.
0.
0.
0.
0.
0.
0.
0.
0.
0.
0.
0.
0.
0.
0.
0.
0.
0.
0.
0.
0.
0.
0.
0.
0.
0.
0.
0.
0.
0.
0.
0.
0.
0.
0.
0.
0.
0.
0.
0.
0.
0.
0.
0.
0.
0.
0.
0.
0.
0.
0.
0.
0.
0.
0.
0.
0.
0.
0.
0.
0.
0.
0.
0.
0.
0.
0.
0.
0.
0.
0.
0.
0.
0.
0.
0.
0.
0.
0.
0.
0.
0.
0.
0.
0.
0.
0.
0.
0.
0.
0.
0.
0.
0.
0.
0.
0.
0.
0.
0.
0.
0.
0.
0.
0.
0.
0.
0.
0.
0.
0.
0.
0.
0.
0.
0.
0.
0.
0.
0.
0.
0.
0.
0.
0.
0.
0.
0.
0.
0.
0.
0.
0.
0.
0.
0.
0.
0.
0.
0.
0.
0.
0.
0.
0.
0.
0.
0.
0.
0.
0.
0.
0.
0.
0.
0.
0.
0.
0.
0.
0.
0.
0.
0.
0.
0.
0.
0.
0.
0.
0.
0.
0.
0.
0.
0.
0.
0.
0.
0.
0.
0.
0.
0.
0.
0.
0.
0.
0.
0.
0.
0.
0.
0.
0.
0.
0.
0.
0.
0.
0.
0.
0.
0.
0.
0.
0.
0.
0.
0.
0.
0.
0.
0.
0.
0.
0.
0.
0.
0.
0.
0.
0.
0.
0.
0.
0.
0.
0.
0.
0.
0.
0.
0.
0.
0.
0.
0.
0.
0.
0.
0.
0.
0.
0.
0.
0.
0.
0.
0.
0.
0.
0.
0.
0.
0.
0.
0.
0.
0.
0.
0.
0.
0.
0.
0.
0.
0.
0.
0.
0.
0.
0.
0.
0.
0.
0.
0.
0.
0.
0.
0.
0.
0.
0.
0.
0.
0.
0.
0.
0.
0.
0.
0.
0.
0.
0.
0.
0.
0.
0.
0.
0.
0.
0.
0.
0.
0.
0.
0.
0.
0.
0.
0.
0.
0.
0.
0.
0.
0.
0.
0.
0.
0.
0.
0.
0.
0.
0.
0.
0.
0.
0.
0.
0.
0.
0.
0.
0.
0.
0.
0.
0.
0.
0.
0.
0.
0.
0.
0.
0.
0.
0.
0.
0.
0.
0.
0.
0.
0.
0.
0.
0.
0.
0.
0.
0.
0.
0.
0.
0.
0.
0.
0.
0.
0.
0.
0.
0.
0.
0.
0.
0.
0.
0.
0.
0.
0.
0.
0.
0.
0.
0.
0.
0.
0.
0.
0.
0.
0.
0.
0.
0.
0.
0.
0.
0.
0.
0.
0.
0.
0.
0.
0.
0.
0.
0.
0.
0.
0.
0.
0.
0.
0.
0.
0.
0.
0.
0.
0.
0.
0.
0.
0.
0.
0.
0.
0.
0.
0.
0.
0.
0.
0.
0.
0.
0.
0.
0.
0.
0.
0.
0.
0.
0.
0.
0.
0.
0.
0.
0.
0.
0.
-0.001
-0.001
-0.001
0.
0.
0.
0.
0.
0.
0.
0.
0.
0.
0.
0.
0.
0.
0.
0.
0.
0.
0.
0.
0.
0.
0.
0.
0.
0.
0.
0.
0.
0.
0.
0.
0.
0.
0.
0.
0.
0.
0.
0.
0.
0.
0.
0.
0.
0.
0.
0.
-0.001
-0.003
-0.003
-0.004
-0.004
-0.003
-0.003
-0.001
0.
0.
0.
0.
0.
0.
0.
0.
0.
0.
0.
0.
0.
0.
0.
0.
0.
0.
0.
0.
0.
0.
0.
0.
0.
0.
0.
0.
0.
0.
0.
0.
0.
0.
0.
0.
0.
0.
0.
0.
0.
0.
0.
-0.001
-0.001
-0.005
-0.006
-0.008
-0.009
-0.009
-0.008
-0.005
-0.004
-0.003
0.
0.
0.
0.
0.
0.
0.
0.
0.
0.
0.
0.
0.
0.
0.
0.
0.
0.
0.
-0.002
-0.002
-0.002
-0.002
-0.002
-0.002
0.
0.
0.
0.
0.
0.
0.
0.
0.
0.
0.
0.
0.
0.
0.
0.
0.
-0.003
-0.006
-0.008
-0.013
-0.017
-0.018
-0.018
-0.015
-0.011
-0.007
-0.003
-0.001
0.002
0.001
0.
0.
0.
0.
0.
0.
0.
0.
0.
0.
0.
0.
0.
0.
0.
-0.002
-0.004
-0.005
-0.006
-0.006
-0.004
-0.003
-0.002
0.000
0.
0.
0.
0.
0.
0.
0.
0.
0.
0.
0.
0.
0.
0.
-0.002
-0.005
-0.008
-0.016
-0.023
-0.029
-0.033
-0.032
-0.026
-0.018
-0.012
-0.004
-0.002
0.000
0.001
0.002
0.
0.
0.
0.
0.
0.
0.
0.
0.
0.
0.
0.
0.
-0.002
-0.004
-0.006
-0.008
-0.010
-0.010
-0.009
-0.006
-0.003
-0.003
-0.001
0.
0.
0.
0.
0.
0.
0.
0.
0.
0.
0.
0.
0.
-0.003
-0.007
-0.015
-0.024
-0.037
-0.051
-0.057
-0.055
-0.044
-0.029
-0.019
-0.011
-0.004
-0.001
0.002
0.001
0.002
0.
0.
0.
0.
0.
0.
0.
0.
0.
0.
0.
-0.002
-0.004
-0.006
-0.010
-0.013
-0.015
-0.016
-0.013
-0.011
-0.008
-0.005
-0.002
0.000
0.
0.
0.
0.
0.
0.
0.
0.
0.
0.
0.
-0.002
-0.004
-0.011
-0.019
-0.034
-0.054
-0.075
-0.086
-0.081
-0.067
-0.047
-0.030
-0.018
-0.010
-0.005
0.000
0.
0.001
0.001
0.
0.
0.
0.
0.
0.
0.
0.
0.
0.
-0.002
-0.004
-0.008
-0.013
-0.017
-0.020
-0.021
-0.018
-0.015
-0.010
-0.006
-0.004
-0.001
0.
0.
0.
0.
0.
0.
0.
0.
0.
0.
0.
-0.003
-0.004
-0.012
-0.024
-0.043
-0.069
-0.092
-0.103
-0.103
-0.083
-0.057
-0.038
-0.025
-0.016
-0.008
-0.003
0.000
-0.001
0.002
0.
0.
0.
0.
0.
0.
0.
0.
0.
0.
-0.003
-0.006
-0.008
-0.015
-0.020
-0.024
-0.025
-0.024
-0.020
-0.013
-0.007
-0.005
0.000
0.
0.
0.
0.
0.
0.
0.
0.
0.
0.
0.
-0.003
-0.005
-0.014
-0.029
-0.048
-0.075
-0.099
-0.114
-0.110
-0.091
-0.066
-0.049
-0.036
-0.024
-0.013
-0.007
-0.004
-0.001
0.001
0.
0.
0.
0.
0.
0.
0.
0.
0.
0.001
-0.003
-0.006
-0.009
-0.014
-0.021
-0.025
-0.027
-0.025
-0.019
-0.013
-0.007
-0.005
0.000
0.000
0.
0.
0.
-0.002
-0.002
-0.002
-0.002
-0.002
-0.002
0.
-0.002
-0.006
-0.016
-0.029
-0.047
-0.073
-0.098
-0.110
-0.110
-0.091
-0.074
-0.057
-0.045
-0.033
-0.020
-0.011
-0.007
-0.004
-0.001
0.
0.
0.
0.
0.
0.
0.
0.
0.
0.001
-0.003
-0.005
-0.007
-0.012
-0.017
-0.021
-0.022
-0.019
-0.017
-0.012
-0.006
-0.004
0.000
0.000
0.001
-0.001
-0.003
-0.005
-0.007
-0.007
-0.006
-0.005
-0.004
-0.002
-0.001
-0.006
-0.015
-0.031
-0.050
-0.071
-0.090
-0.106
-0.102
-0.092
-0.079
-0.066
-0.053
-0.039
-0.026
-0.016
-0.009
-0.006
-0.001
0.
0.
0.
0.
0.
0.
0.
0.
0.
0.001
-0.001
-0.004
-0.005
-0.008
-0.013
-0.015
-0.016
-0.014
-0.010
-0.009
-0.003
-0.001
0.002
0.001
0.001
-0.003
-0.005
-0.007
-0.009
-0.010
-0.010
-0.009
-0.005
-0.004
-0.004
-0.006
-0.019
-0.036
-0.054
-0.073
-0.093
-0.105
-0.102
-0.094
-0.086
-0.075
-0.062
-0.042
-0.028
-0.019
-0.012
-0.007
0.
0.
0.
0.
0.
0.
0.
0.
0.
0.
0.001
0.001
-0.003
-0.004
-0.005
-0.007
-0.009
-0.009
-0.008
-0.007
-0.003
0.000
0.001
0.001
0.000
-0.004
-0.006
-0.008
-0.012
-0.014
-0.015
-0.015
-0.013
-0.010
-0.007
-0.006
-0.009
-0.026
-0.043
-0.068
-0.089
-0.108
-0.125
-0.126
-0.114
-0.102
-0.090
-0.075
-0.051
-0.033
-0.022
-0.014
-0.007
-0.001
0.
0.
0.
0.
0.
0.
0.
0.
0.
0.
0.001
-0.001
-0.003
-0.004
-0.004
-0.005
-0.006
-0.005
-0.004
0.
0.000
0.002
0.000
-0.002
-0.008
-0.011
-0.015
-0.017
-0.021
-0.021
-0.019
-0.016
-0.012
-0.012
-0.015
-0.019
-0.035
-0.062
-0.088
-0.107
-0.126
-0.148
-0.157
-0.148
-0.127
-0.107
-0.087
-0.063
-0.042
-0.027
-0.013
-0.008
0.
0.
0.
0.
0.
0.
0.
0.
0.
0.
0.
0.
0.002
-0.001
-0.002
-0.002
-0.002
-0.002
-0.002
0.000
0.001
0.002
0.000
-0.003
-0.008
-0.013
-0.019
-0.022
-0.024
-0.026
-0.026
-0.022
-0.018
-0.017
-0.024
-0.027
-0.033
-0.050
-0.081
-0.113
-0.094
0.010
-0.120
-0.199
-0.196
-0.170
-0.140
-0.108
-0.078
-0.050
-0.033
-0.017
-0.008
0.
0.
0.
0.
0.
0.
0.
0.
0.
0.
0.
0.
0.
0.001
0.002
0.002
0.000
-0.001
0.001
0.002
0.001
0.001
-0.003
-0.007
-0.016
-0.029
-0.034
-0.031
-0.032
-0.033
-0.030
-0.027
-0.027
-0.030
-0.033
-0.039
-0.047
-0.068
-0.107
-0.150
-0.110
0.044
-0.150
-0.271
-0.287
-0.258
-0.212
-0.157
-0.105
-0.062
-0.038
-0.024
-0.006
0.
0.
0.
0.
0.
0.
0.
0.
0.
0.
0.
0.
0.
0.
0.
0.
0.001
0.
0.
0.002
0.002
0.
-0.005
-0.013
-0.033
-0.065
-0.068
-0.050
-0.041
-0.036
-0.033
-0.035
-0.035
-0.038
-0.041
-0.052
-0.063
-0.088
-0.135
-0.185
-0.205
-0.217
-0.308
-0.377
-0.382
-0.346
-0.308
-0.235
-0.159
-0.085
-0.044
-0.024
-0.007
0.
0.
0.
0.
0.
0.
0.
0.
0.
0.
0.
0.
0.
0.
0.
0.
0.
0.
0.002
0.002
0.001
0.000
-0.007
-0.019
-0.048
-0.095
-0.100
-0.068
-0.050
-0.042
-0.038
-0.040
-0.043
-0.051
-0.055
-0.068
-0.088
-0.112
-0.156
-0.206
-0.248
-0.323
-0.398
0.020
1.992
1.653
0.905
-0.147
-0.211
-0.125
-0.059
-0.029
-0.014
-0.002
0.
0.
0.
0.
0.
0.
0.
0.
0.
0.
0.
0.
0.
0.
0.
0.
0.
0.002
0.002
0.001
-0.001
-0.009
-0.021
-0.043
-0.069
-0.079
-0.070
-0.057
-0.047
-0.049
-0.052
-0.063
-0.064
-0.072
-0.090
-0.115
-0.137
-0.176
-0.220
-0.286
-0.385
-0.164
47.215
1156.546
437.013
167.463
7.359
-0.145
-0.155
-0.074
-0.031
-0.015
-0.004
0.
0.
0.
0.
0.
0.
0.
0.
0.
0.
0.
0.
0.
0.
0.
0.
0.
0.001
0.002
0.001
-0.001
-0.008
-0.018
-0.037
-0.054
-0.066
-0.064
-0.060
-0.060
-0.064
-0.070
-0.078
-0.087
-0.101
-0.119
-0.141
-0.160
-0.186
-0.235
-0.317
-0.424
0.326
371.607
92494.094
101812.891
14686.333
69.021
0.207
-0.174
-0.086
-0.037
-0.016
-0.004
0.
0.
0.
0.
0.
0.
0.
0.
0.
0.
0.
0.
0.
0.
0.
0.
0.
0.001
0.001
0.002
-0.001
-0.006
-0.014
-0.028
-0.043
-0.056
-0.060
-0.065
-0.073
-0.085
-0.092
-0.100
-0.113
-0.128
-0.146
-0.163
-0.177
-0.201
-0.248
-0.313
-0.368
-0.294
15.147
552.053
95828.531
3217.567
35.720
0.055
-0.180
-0.088
-0.038
-0.016
-0.004
0.
0.
0.
0.
0.
0.
0.
0.
0.
0.
0.
0.
0.
0.
0.
0.
0.
0.
0.001
0.002
0.000
-0.002
-0.008
-0.020
-0.038
-0.054
-0.071
-0.091
-0.108
-0.119
-0.125
-0.126
-0.138
-0.153
-0.167
-0.180
-0.189
-0.219
-0.257
-0.089
1.394
0.959
-0.140
5.752
47.263
33.315
2.490
-0.233
-0.183
-0.090
-0.041
-0.016
-0.003
0.
0.
0.
0.
0.
0.
0.
0.
0.
0.
0.
0.
0.
0.
0.
0.
0.
0.
0.001
0.001
0.002
0.000
-0.008
-0.021
-0.038
-0.063
-0.094
-0.117
-0.142
-0.166
-0.173
-0.168
-0.170
-0.178
-0.188
-0.194
-0.201
-0.227
-0.244
0.451
6.485
4.908
-0.208
-0.687
-0.527
-0.303
-0.361
-0.276
-0.169
-0.091
-0.047
-0.019
-0.005
0.
0.
0.
0.
0.
0.
0.
0.
0.
0.
0.
0.
0.
0.
0.
0.
0.
0.
0.001
0.002
0.001
-0.002
-0.009
-0.021
-0.038
-0.074
-0.104
-0.112
-0.082
-0.168
-0.198
-0.202
-0.201
-0.204
-0.209
-0.207
-0.206
-0.234
-0.253
0.336
2.735
1.387
1.535
2.160
-0.460
-0.552
-0.430
-0.304
-0.184
-0.100
-0.053
-0.025
-0.010
-0.003
0.
0.
0.
0.
0.
0.
0.
0.
0.
0.
0.
0.
0.
0.
0.
0.
0.000
0.001
0.002
0.000
-0.006
-0.011
-0.023
-0.040
-0.078
-0.113
-0.053
0.096
-0.140
-0.198
-0.222
-0.223
-0.223
-0.215
-0.205
-0.203
-0.232
-0.285
-0.125
0.318
3.216
517.128
1239.066
10.311
-0.391
-0.429
-0.334
-0.234
-0.127
-0.067
-0.031
-0.018
-0.003
0.
0.
0.
0.
0.
0.
0.
0.
0.
0.
0.
0.
0.
0.
0.
0.
0.001
0.001
0.000
-0.001
-0.007
-0.013
-0.025
-0.043
-0.075
-0.114
-0.129
-0.117
-0.189
-0.211
-0.225
-0.222
-0.218
-0.204
-0.193
-0.190
-0.233
-0.314
-0.319
2.820
29.266
5397.531
21408.752
36.087
2.856
0.916
0.337
-0.211
-0.163
-0.091
-0.044
-0.023
-0.011
-0.002
0.
0.
0.
0.
0.
0.
0.
0.
0.
0.
0.
0.
0.
0.
0.000
0.
0.001
-0.001
-0.003
-0.010
-0.019
-0.031
-0.045
-0.069
-0.106
-0.137
-0.165
-0.186
-0.204
-0.203
-0.205
-0.193
-0.182
-0.169
-0.174
-0.228
-0.311
0.985
116.607
2496.829
1715.559
1031.287
23.724
23.071
267.361
172.754
3.825
-0.162
-0.117
-0.058
-0.029
-0.013
-0.004
0.
0.
0.
0.
0.
0.
0.
0.
0.
0.
0.
0.
0.
0.
0.001
0.000
0.001
-0.001
-0.004
-0.011
-0.023
-0.034
-0.047
-0.059
-0.078
-0.105
-0.131
-0.145
-0.157
-0.160
-0.164
-0.159
-0.151
-0.142
-0.153
-0.215
-0.273
4.799
2520.328
104433.680
5219.485
67.561
9.992
231.122
100175.875
100020.984
59.246
0.043
-0.140
-0.069
-0.033
-0.014
-0.005
0.
0.
0.
0.
0.
0.
0.
0.
0.
0.
0.
0.
0.
0.
0.001
0.000
0.001
-0.001
-0.005
-0.013
-0.025
-0.037
-0.046
-0.052
-0.055
-0.064
-0.076
-0.086
-0.101
-0.111
-0.113
-0.113
-0.115
-0.116
-0.134
-0.190
-0.251
2.941
1133.511
100036.055
2202.817
5.803
2.924
488.394
86154.156
23196.279
41.733
0.138
-0.140
-0.075
-0.034
-0.015
-0.005
0.
0.
0.
0.
0.
0.
0.
0.
0.
0.
0.
0.
0.
0.
0.001
0.000
0.000
-0.001
-0.005
-0.010
-0.021
-0.032
-0.039
-0.042
-0.039
-0.038
-0.043
-0.051
-0.058
-0.066
-0.074
-0.079
-0.088
-0.091
-0.113
-0.160
-0.233
-0.084
9.748
66.980
13.090
-0.180
0.522
70.245
682.655
459.001
42.097
0.487
-0.129
-0.072
-0.029
-0.015
-0.005
0.
0.
0.
0.
0.
0.
0.
0.
0.
0.
0.
0.
0.
0.
0.000
0.000
0.000
0.000
-0.003
-0.008
-0.016
-0.023
-0.028
-0.025
-0.025
-0.023
-0.025
-0.028
-0.033
-0.040
-0.049
-0.057
-0.066
-0.075
-0.098
-0.133
-0.195
-0.286
-0.345
-0.229
-0.369
-0.355
-0.225
1.247
17.848
82.653
12.585
0.165
-0.104
-0.058
-0.026
-0.012
-0.003
0.
0.
0.
0.
0.
0.
0.
0.
0.
0.
0.
0.
0.
0.
0.
0.000
0.000
0.000
-0.001
-0.005
-0.008
-0.012
-0.015
-0.013
-0.012
-0.012
-0.011
-0.017
-0.019
-0.026
-0.036
-0.042
-0.051
-0.065
-0.085
-0.116
-0.158
-0.217
-0.281
-0.335
-0.346
-0.261
-0.217
-0.282
0.242
1.240
0.301
-0.103
-0.078
-0.041
-0.020
-0.010
-0.003
0.
0.
0.
0.
0.
0.
0.
0.
0.
0.
0.
0.
0.
0.
0.
0.001
0.000
0.000
0.000
-0.002
-0.004
-0.005
-0.006
-0.005
-0.004
-0.003
-0.003
-0.006
-0.009
-0.017
-0.026
-0.033
-0.041
-0.048
-0.075
-0.105
-0.137
-0.165
-0.207
-0.238
-0.247
-0.243
-0.239
-0.239
-0.203
-0.152
-0.113
-0.082
-0.051
-0.027
-0.013
-0.004
-0.002
0.
0.
0.
0.
0.
0.
0.
0.
0.
0.
0.
0.
0.
0.
0.
0.
0.001
0.000
0.001
0.000
-0.001
-0.001
-0.001
-0.001
-0.001
0.000
-0.002
-0.003
-0.008
-0.012
-0.020
-0.027
-0.036
-0.043
-0.062
-0.092
-0.116
-0.140
-0.156
-0.165
-0.179
-0.177
-0.169
-0.155
-0.125
-0.098
-0.074
-0.047
-0.030
-0.014
-0.008
-0.003
0.
0.
0.
0.
0.
0.
0.
0.
0.
0.
0.
0.
0.
0.
0.
0.
0.
0.
0.001
0.000
0.001
0.001
0.000
0.000
0.
0.000
0.000
0.001
-0.002
-0.004
-0.011
-0.016
-0.024
-0.032
-0.038
-0.046
-0.068
-0.095
-0.125
-0.122
-0.110
-0.110
-0.108
-0.097
-0.081
-0.063
-0.050
-0.036
-0.025
-0.015
-0.006
-0.003
-0.002
0.
0.
0.
0.
0.
0.
0.
0.
0.
0.
0.
0.
0.
0.
0.
0.
0.
0.
0.
0.001
0.001
0.000
0.001
0.001
0.001
0.002
0.001
0.001
-0.002
-0.004
-0.009
-0.012
-0.016
-0.024
-0.030
-0.037
-0.048
-0.061
-0.079
-0.076
-0.065
-0.061
-0.053
-0.045
-0.042
-0.031
-0.024
-0.017
-0.011
-0.004
-0.002
-0.002
0.
0.
0.
0.
0.
0.
0.
0.
0.
0.
0.
0.
0.
0.
0.
0.
0.
0.
0.
0.
0.
0.000
0.001
0.001
0.001
0.001
0.001
0.000
0.
-0.002
-0.003
-0.004
-0.010
-0.012
-0.015
-0.019
-0.025
-0.029
-0.036
-0.041
-0.040
-0.036
-0.032
-0.027
-0.025
-0.018
-0.014
-0.008
-0.006
-0.003
-0.002
0.001
0.
0.
0.
0.
0.
0.
0.
0.
0.
0.
0.
0.
0.
0.
0.
0.
0.
0.
0.
0.
0.
0.
0.
0.
0.
0.
0.
0.
0.
0.
0.
-0.002
-0.003
-0.005
-0.008
-0.009
-0.013
-0.015
-0.018
-0.019
-0.020
-0.020
-0.018
-0.016
-0.013
-0.012
-0.007
-0.003
-0.004
0.000
0.002
0.001
0.
0.
0.
0.
0.
0.
0.
0.
0.
0.
0.
0.
0.
0.
0.
0.
0.
0.
0.
0.
0.
0.
0.
0.
0.
0.
0.
0.
0.
0.
0.
0.
0.
0.
-0.002
-0.004
-0.004
-0.005
-0.008
-0.009
-0.010
-0.008
-0.010
-0.009
-0.007
-0.005
-0.002
-0.001
0.000
0.001
0.001
0.001
0.
0.
0.
0.
0.
0.
0.
0.
0.
0.
0.
0.
0.
0.
0.
0.
0.
0.
0.
0.
0.
0.
0.
0.
0.
0.
0.
0.
0.
0.
0.
0.
0.
0.
0.
0.
0.
0.
0.001
0.000
-0.001
-0.002
-0.004
-0.004
-0.002
-0.001
0.000
0.001
0.001
0.001
0.001
0.001
0.
0.
0.
0.
0.
0.
0.
0.
0.
0.
0.
0.
0.
0.
0.
0.
0.
0.
0.
0.
0.
0.
0.
0.
0.
0.
0.
0.
0.
0.
0.
0.
0.
0.
0.
0.
0.
0.
0.
0.
0.001
0.001
0.001
0.001
-0.001
0.001
0.001
0.
0.
0.
0.
0.
0.
0.
0.
0.
0.
0.
0.
0.
0.
0.
0.
0.
0.
0.
0.
0.
0.
0.
0.
0.
0.
0.
0.
0.
0.
0.
0.
0.
0.
0.
0.
0.
0.000
0.001
0.001
0.001
0.000
0.
0.
0.
0.
0.
0.
0.
0.
0.
0.
0.
0.
0.
0.
0.
0.
0.
0.
0.
0.
0.
0.
0.
0.
0.
0.
0.
0.
0.
0.
0.
0.
0.
0.
0.
0.
0.
0.
0.
0.
0.
0.
0.
0.
0.
0.
0.
0.000
0.001
0.001
0.001
0.001
0.001
0.
0.
0.
0.
0.
0.
0.
0.
0.
0.
0.
0.
0.
0.
0.
0.
0.
0.
0.
0.
0.
0.
0.
0.
0.
0.
0.
0.
0.
0.
0.
0.
0.
0.
0.
0.
0.
0.
0.
0.
0.
0.
0.
0.
0.
0.
0.
0.001
0.001
0.001
0.001
0.001
0.001
0.000
0.
0.
0.
0.
0.
0.
0.
0.
0.
0.
0.
0.
0.
0.
0.
0.
0.
0.
0.
0.
0.
0.
0.
0.
0.
0.
0.
0.
0.
0.
0.
0.
0.
0.
0.
0.
0.
0.
0.
0.
0.
0.
0.
0.
0.
0.
0.000
0.001
0.001
0.001
0.001
0.001
0.
0.
0.
0.
0.
0.
0.
0.
0.
0.
0.
0.
0.
0.
0.
0.
0.
0.
0.
0.
0.
0.
0.
0.
0.
0.
0.
0.
0.
0.
0.
0.
0.
0.
0.
0.
0.
0.
0.
0.
0.
0.
0.
0.
0.
0.
0.
0.
0.
0.000
0.001
0.001
0.000
0.
0.
0.
0.
0.
0.
0.
0.
0.
0.
0.
0.
0.
0.
0.
0.
0.
0.
0.
0.
0.
0.
0.
0.
0.
0.
0.
0.
0.
0.
0.
0.
0.
0.
0.
0.
0.
0.
0.
0.
0.
0.
0.
0.
0.
0.
0.
0.
0.
0.
0.
0.
0.
0.
0.
0.
0.
0.
0.
0.
0.
0.
0.
0.
0.
0.
0.
0.
0.
0.
0.
0.
0.
0.
0.
0.
0.
0.
0.
0.
0.
0.
0.
0.
0.
0.
0.
0.
0.
0.
0.
0.
0.
0.
0.
0.
0.
0.
0.
0.
0.
0.
0.
0.
0.
0.
0.
0.
0.
0.
0.
0.
0.
0.
0.
0.
0.
0.
0.
0.
0.
0.
0.
0.
0.
0.
0.
0.
0.
0.
0.
0.
0.
0.
0.
0.
0.
0.
0.
0.
0.
0.
0.
0.
0.
0.
0.
0.
0.
0.
0.
0.
0.
0.
0.
0.
0.
0.
0.
0.
0.
0.
0.
0.
0.
0.
0.
0.
0.
0.
0.
0.
0.
0.
0.
0.
0.
0.
0.
0.
0.
0.
0.
0.
0.
0.
0.
0.
0.
0.
0.
0.
0.
0.
0.
0.
0.
0.
0.
0.
0.
0.
0.
0.
0.
0.
0.
0.
0.
0.
0.
0.
0.
0.
0.
0.
0.
0.
0.
0.
0.
0.
0.
0.
0.
0.
0.
0.
0.
0.
0.
0.
0.
0.
0.
0.
0.
0.
0.
0.
0.
0.
0.
0.
0.
0.
0.
0.
0.
0.
0.
0.
0.
0.
0.
0.
0.
0.
0.
0.
0.
0.
0.
0.
0.
0.
0.
0.
0.
0.
0.
0.
0.
0.
0.
0.
0.
0.
0.
0.
0.
0.
0.
0.
0.
0.
0.
0.
0.
0.
0.
0.
0.
0.
0.
0.
0.
0.
0.
0.
0.
0.
0.
0.
0.
0.
0.
0.
0.
0.
0.
0.
0.
0.
0.
0.
0.
0.
0.
0.
0.
0.
0.
0.
0.
0.
0.
0.
0.
0.
0.
0.
0.
0.
0.
0.
0.
0.
0.
0.
0.
0.
0.
0.
0.
0.
0.
0.
0.
0.
0.
0.
0.
0.
0.
0.
0.
0.
0.
0.
0.
0.
0.
0.
0.
0.
0.
0.
0.
0.
0.
0.
0.
0.
0.
0.
0.
0.
0.
0.
0.
0.
0.
0.
0.
0.
0.
0.
0.
0.
0.
0.
0.
0.
0.
0.
0.
0.
0.
0.
0.
0.
0.
0.
0.
0.
0.
0.
0.
0.
0.
0.
0.
0.
0.
0.
0.
0.
0.
0.
0.
0.
0.
0.
0.
0.
0.
0.
0.
0.
0.
0.
0.
0.
0.
0.
0.
0.
0.
0.
0.
0.
0.
0.
0.
0.
0.
0.
0.
0.
0.
0.
0.
0.
0.
0.
0.
0.
0.
0.
0.
0.
0.
0.
0.
0.
0.
0.
0.
0.
0.
0.
0.
0.
0.
0.
0.
0.
0.
0.
0.
0.
0.
0.
0.
0.
0.
0.
0.
0.
0.
0.
0.
0.
0.
0.
0.
0.
0.
0.
0.
0.
0.
0.
0.
0.
0.
0.
0.
0.
0.
0.
0.
0.
0.
0.
0.
0.
0.
0.
0.
0.
0.
0.
0.
0.
0.
0.
0.
0.
0.
0.
0.
0.
0.
0.
0.
0.
0.
0.
0.
0.
0.
0.
0.
0.
0.
0.
0.
0.
0.
0.
0.
0.
0.
0.
0.
0.
0.
0.
0.
0.
0.
0.
0.
0.
0.
0.
0.
0.
0.
0.
0.
0.
0.
0.
0.
0.
0.
0.
0.
0.
0.
0.
0.
0.
0.
0.
0.
0.
0.
0.
0.
0.
0.
0.
0.
0.
0.
0.
0.
0.
0.
0.
0.
0.
0.
0.
0.
0.
0.
0.
0.
0.
0.
0.
0.
0.
0.
0.
0.
0.
0.
0.
0.
0.
0.
0.
0.
0.
0.
0.
0.
0.
0.
0.
0.
0.
0.
0.
0.
0.
0.
-0.001
-0.002
-0.003
-0.003
-0.003
-0.001
0.
0.
0.
0.
0.
0.
0.
0.
0.
0.
0.
0.
0.
0.
0.
0.
0.
0.
0.
0.
0.
0.
0.
0.
0.
0.
0.
0.
0.
0.
0.
0.
0.
0.
0.
0.
0.
0.
0.
0.
0.
0.
0.
0.
0.
-0.001
-0.003
-0.005
-0.006
-0.007
-0.007
-0.005
-0.004
-0.003
-0.001
0.
0.
0.
0.
0.
0.
0.
0.
0.
0.
0.
0.
0.
0.
0.
0.
0.
0.
0.
0.
-0.002
-0.002
-0.002
-0.002
0.
0.
0.
0.
0.
0.
0.
0.
0.
0.
0.
0.
0.
0.
0.
0.
0.
0.
-0.001
-0.005
-0.007
-0.010
-0.014
-0.016
-0.015
-0.014
-0.009
-0.004
-0.003
0.
0.001
0.
0.
0.
0.
0.
0.
0.
0.
0.
0.
0.
0.
0.
0.
0.
0.
-0.002
-0.004
-0.005
-0.006
-0.006
-0.004
-0.004
-0.002
0.
0.
0.
0.
0.
0.
0.
0.
0.
0.
0.
0.
0.
0.
0.
-0.001
-0.005
-0.008
-0.015
-0.021
-0.028
-0.032
-0.031
-0.026
-0.018
-0.012
-0.004
-0.002
0.
0.001
0.002
0.
0.
0.
0.
0.
0.
0.
0.
0.
0.
0.
0.
0.
-0.003
-0.005
-0.009
-0.010
-0.011
-0.011
-0.010
-0.008
-0.006
-0.004
-0.001
0.
0.
0.
0.
0.
0.
0.
0.
0.
0.
0.
0.
0.
-0.003
-0.007
-0.016
-0.025
-0.042
-0.059
-0.068
-0.066
-0.053
-0.035
-0.022
-0.013
-0.005
-0.002
0.002
0.001
0.002
0.
0.
0.
0.
0.
0.
0.
0.
0.
0.
0.
-0.003
-0.004
-0.010
-0.013
-0.017
-0.019
-0.020
-0.020
-0.016
-0.012
-0.006
-0.004
-0.002
0.
0.
0.
0.
0.
0.
0.
0.
0.
0.
0.
-0.003
-0.005
-0.012
-0.024
-0.045
-0.077
-0.098
-0.109
-0.105
-0.090
-0.066
-0.040
-0.022
-0.013
-0.006
-0.001
0.000
0.001
0.002
0.
0.
0.
0.
0.
0.
0.
0.
0.
0.
-0.003
-0.008
-0.013
-0.019
-0.027
-0.032
-0.034
-0.031
-0.025
-0.017
-0.012
-0.006
-0.004
-0.002
0.
0.
0.
0.
0.
0.
0.
0.
0.
0.
-0.003
-0.009
-0.017
-0.036
-0.069
-0.108
-0.129
-0.126
-0.140
-0.125
-0.095
-0.060
-0.036
-0.021
-0.010
-0.005
-0.001
0.
0.001
0.001
0.
0.
0.
0.
0.
0.
0.
0.
-0.002
-0.005
-0.011
-0.016
-0.027
-0.039
-0.050
-0.053
-0.047
-0.036
-0.024
-0.015
-0.007
-0.005
-0.003
0.
0.
0.
0.
0.
0.
0.
0.
0.
0.
-0.003
-0.010
-0.024
-0.046
-0.088
-0.122
-0.140
-0.120
-0.159
-0.159
-0.126
-0.085
-0.058
-0.038
-0.022
-0.011
-0.004
-0.001
-0.001
0.001
0.
0.
0.
0.
0.
0.
0.
0.
-0.002
-0.006
-0.011
-0.019
-0.033
-0.049
-0.062
-0.067
-0.062
-0.048
-0.032
-0.018
-0.009
-0.005
-0.003
0.
0.
0.
-0.002
-0.002
-0.002
-0.004
-0.002
-0.002
0.
-0.004
-0.010
-0.027
-0.052
-0.096
-0.131
-0.160
-0.174
-0.199
-0.193
-0.157
-0.120
-0.098
-0.064
-0.036
-0.018
-0.010
-0.004
-0.001
0.002
0.
0.
0.
0.
0.
0.
0.
0.001
-0.003
-0.006
-0.010
-0.020
-0.034
-0.052
-0.065
-0.071
-0.067
-0.052
-0.033
-0.021
-0.008
-0.006
-0.002
0.
-0.002
-0.004
-0.006
-0.008
-0.008
-0.009
-0.007
-0.005
-0.004
-0.004
-0.014
-0.028
-0.053
-0.096
-0.138
-0.177
-0.207
-0.218
-0.204
-0.165
-0.149
-0.133
-0.091
-0.051
-0.028
-0.014
-0.008
-0.003
0.000
0.
0.
0.
0.
0.
0.
0.
0.001
-0.002
-0.004
-0.009
-0.017
-0.030
-0.045
-0.059
-0.065
-0.059
-0.045
-0.029
-0.017
-0.007
-0.004
-0.001
-0.002
-0.004
-0.007
-0.010
-0.012
-0.015
-0.017
-0.015
-0.011
-0.006
-0.008
-0.014
-0.030
-0.056
-0.093
-0.135
-0.177
-0.204
-0.209
-0.189
-0.165
-0.151
-0.138
-0.101
-0.060
-0.035
-0.019
-0.010
-0.006
0.
0.
0.
0.
0.
0.
0.
0.
0.001
-0.001
-0.003
-0.006
-0.012
-0.020
-0.031
-0.040
-0.046
-0.041
-0.031
-0.020
-0.011
-0.004
-0.003
-0.003
-0.005
-0.008
-0.013
-0.018
-0.022
-0.025
-0.024
-0.022
-0.018
-0.013
-0.011
-0.019
-0.032
-0.057
-0.095
-0.141
-0.180
-0.199
-0.198
-0.181
-0.170
-0.157
-0.139
-0.105
-0.068
-0.039
-0.022
-0.013
-0.007
-0.001
0.
0.
0.
0.
0.
0.
0.
0.001
0.
-0.003
-0.004
-0.007
-0.012
-0.018
-0.022
-0.024
-0.023
-0.018
-0.010
-0.006
-0.002
-0.002
-0.007
-0.010
-0.016
-0.022
-0.029
-0.036
-0.037
-0.033
-0.029
-0.023
-0.021
-0.019
-0.026
-0.045
-0.076
-0.111
-0.149
-0.176
-0.207
-0.219
-0.214
-0.195
-0.180
-0.154
-0.119
-0.073
-0.042
-0.024
-0.014
-0.007
0.
0.
0.
0.
0.
0.
0.
0.
0.
0.001
-0.001
-0.003
-0.004
-0.006
-0.008
-0.011
-0.011
-0.009
-0.005
-0.006
0.
-0.001
-0.005
-0.010
-0.018
-0.026
-0.036
-0.044
-0.050
-0.051
-0.045
-0.036
-0.032
-0.031
-0.032
-0.043
-0.065
-0.102
-0.124
0.237
1.231
0.297
-0.249
-0.264
-0.240
-0.208
-0.170
-0.127
-0.081
-0.046
-0.024
-0.013
-0.006
0.
0.
0.
0.
0.
0.
0.
0.
0.
0.001
0.002
-0.001
-0.002
-0.003
-0.004
-0.004
-0.004
-0.004
-0.002
0.000
0.000
-0.003
-0.009
-0.021
-0.034
-0.045
-0.053
-0.057
-0.061
-0.062
-0.055
-0.048
-0.047
-0.044
-0.047
-0.060
-0.086
-0.132
-0.011
6.170
37.554
8.715
-0.042
-0.337
-0.306
-0.250
-0.194
-0.137
-0.085
-0.051
-0.030
-0.011
-0.006
0.
0.
0.
0.
0.
0.
0.
0.
0.
0.
0.001
0.002
0.001
-0.001
-0.001
-0.001
-0.002
0.
0.001
0.003
-0.002
-0.007
-0.022
-0.054
-0.106
-0.118
-0.090
-0.078
-0.073
-0.067
-0.064
-0.062
-0.058
-0.061
-0.067
-0.084
-0.119
-0.178
0.018
9.896
67.402
14.571
0.046
-0.436
-0.402
-0.331
-0.250
-0.167
-0.100
-0.059
-0.033
-0.018
-0.002
0.
0.
0.
0.
0.
0.
0.
0.
0.
0.
0.
0.
0.001
0.002
0.002
0.001
0.000
0.003
0.002
0.001
-0.004
-0.014
-0.041
-0.161
-0.524
-0.497
-0.185
-0.104
-0.083
-0.075
-0.068
-0.072
-0.073
-0.081
-0.095
-0.121
-0.164
-0.233
-0.213
1.418
6.411
2.841
-0.251
-0.512
-0.435
-0.394
-0.328
-0.225
-0.127
-0.069
-0.035
-0.017
-0.003
0.
0.
0.
0.
0.
0.
0.
0.
0.
0.
0.
0.
0.
0.
0.
0.001
0.
0.001
0.002
0.000
-0.007
-0.020
-0.054
-0.238
-0.492
-0.527
-0.249
-0.121
-0.102
-0.090
-0.086
-0.092
-0.096
-0.112
-0.137
-0.170
-0.227
-0.287
-0.241
1.685
2.923
0.185
-0.386
1.158
3.416
2.600
0.018
-0.283
-0.165
-0.083
-0.042
-0.021
-0.005
0.
0.
0.
0.
0.
0.
0.
0.
0.
0.
0.
0.
0.
0.
0.
0.
0.
0.001
0.002
-0.001
-0.007
-0.023
-0.051
-0.112
-0.190
-0.240
-0.157
-0.130
-0.116
-0.110
-0.112
-0.123
-0.136
-0.155
-0.198
-0.230
-0.266
-0.308
-0.347
0.021
0.142
-0.500
4.164
142.307
712.688
1576.111
31.221
-0.043
-0.196
-0.098
-0.049
-0.021
-0.006
0.
0.
0.
0.
0.
0.
0.
0.
0.
0.
0.
0.
0.
0.
0.
0.
0.
0.001
0.002
-0.001
-0.007
-0.022
-0.056
-0.114
-0.149
-0.124
-0.127
-0.135
-0.132
-0.139
-0.148
-0.161
-0.178
-0.202
-0.236
-0.263
-0.286
-0.325
-0.388
-0.482
-0.544
-0.109
18.750
1939.139
103351.453
100079.695
600.743
0.899
-0.218
-0.110
-0.048
-0.024
-0.008
0.
0.
0.
0.
0.
0.
0.
0.
0.
0.
0.
0.
0.
0.
0.
0.
0.
0.002
0.002
0.000
-0.007
-0.016
-0.049
-0.119
-0.170
-0.142
-0.141
-0.146
-0.163
-0.172
-0.184
-0.203
-0.224
-0.244
-0.270
-0.286
-0.300
-0.343
-0.403
-0.288
1.076
2.882
27.135
287.700
4698.431
28288.016
107.241
0.239
-0.222
-0.116
-0.048
-0.023
-0.006
0.
0.
0.
0.
0.
0.
0.
0.
0.
0.
0.
0.
0.
0.
0.
0.
0.
0.001
0.002
0.001
-0.003
-0.014
-0.035
-0.068
-0.100
-0.124
-0.146
-0.173
-0.202
-0.231
-0.247
-0.259
-0.273
-0.293
-0.304
-0.319
-0.335
-0.370
-0.313
7.148
213.041
142.016
14.199
58.591
19.913
16.968
1.294
-0.314
-0.219
-0.112
-0.054
-0.025
-0.006
0.
0.
0.
0.
0.
0.
0.
0.
0.
0.
0.
0.
0.
0.
0.
0.
0.
0.
0.001
0.002
-0.003
-0.013
-0.029
-0.049
-0.077
-0.120
-0.154
-0.115
-0.005
-0.216
-0.279
-0.313
-0.334
-0.351
-0.349
-0.353
-0.370
-0.383
-0.038
43.269
5840.725
2843.809
16.656
0.578
-0.692
-0.951
-0.523
-0.359
-0.221
-0.116
-0.062
-0.027
-0.009
-0.001
0.
0.
0.
0.
0.
0.
0.
0.
0.
0.
0.
0.
0.
0.
0.
0.
0.
0.002
0.000
-0.002
-0.011
-0.027
-0.046
-0.079
-0.127
-0.080
4.500
20.575
2.466
0.322
-0.092
-0.364
-0.386
-0.370
-0.351
-0.360
-0.371
0.377
105.641
1297.850
199.443
7.158
4.207
-0.909
-0.687
-0.414
-0.352
-0.240
-0.137
-0.071
-0.033
-0.014
-0.003
0.
0.
0.
0.
0.
0.
0.
0.
0.
0.
0.
0.
0.
0.
0.
0.
0.001
0.001
0.000
-0.007
-0.017
-0.028
-0.049
-0.085
-0.136
0.104
25.220
180.964
13.554
4.159
1.185
-0.293
-0.381
-0.370
-0.317
-0.341
-0.373
-0.017
40.743
290.525
20.576
1974.452
6434.306
22.665
4.346
1.316
-0.215
-0.293
-0.173
-0.084
-0.038
-0.019
-0.007
0.
0.
0.
0.
0.
0.
0.
0.
0.
0.
0.
0.
0.
0.
0.
0.001
0.000
0.000
-0.001
-0.008
-0.017
-0.036
-0.059
-0.095
-0.151
-0.131
3.183
14.784
4.631
2.568
0.751
-0.251
-0.332
-0.372
-0.343
-0.335
-0.391
-0.460
0.385
13.177
144.821
58116.016
105328.320
224.808
419.219
21.594
0.216
-0.311
-0.219
-0.105
-0.050
-0.025
-0.011
0.
0.
0.
0.
0.
0.
0.
0.
0.
0.
0.
0.
0.
0.
0.
0.001
0.001
0.000
-0.002
-0.012
-0.025
-0.049
-0.076
-0.107
-0.152
-0.193
-0.159
0.115
0.113
-0.070
-0.214
-0.303
-0.328
-0.351
-0.330
-0.325
-0.377
-0.464
2.428
1229.008
100249.719
104538.039
103523.367
3970.768
22964.746
221.116
17.462
0.493
-0.231
-0.140
-0.063
-0.031
-0.014
-0.004
0.
0.
0.
0.
0.
0.
0.
0.
0.
0.
0.
0.
0.
0.
0.001
0.001
-0.001
-0.004
-0.016
-0.036
-0.065
-0.087
-0.115
-0.141
-0.177
-0.199
-0.222
-0.248
-0.269
-0.291
-0.290
-0.287
-0.284
-0.292
-0.288
-0.347
-0.419
4.802
2339.168
101027.680
12088.601
7788.200
2699.667
1155.888
5451.254
460.157
7.391
-0.149
-0.158
-0.075
-0.035
-0.016
-0.005
0.
0.
0.
0.
0.
0.
0.
0.
0.
0.
0.
0.
0.
0.
0.001
0.001
-0.001
-0.005
-0.016
-0.041
-0.062
-0.083
-0.105
-0.124
-0.135
-0.142
-0.158
-0.181
-0.198
-0.224
-0.234
-0.230
-0.231
-0.227
-0.243
-0.309
-0.392
1.504
141.509
989.815
107.412
30.568
28.547
13896.963
100542.055
7308.631
96.668
0.838
-0.153
-0.083
-0.036
-0.016
-0.005
0.
0.
0.
0.
0.
0.
0.
0.
0.
0.
0.
0.
0.
0.
0.001
0.000
-0.001
-0.004
-0.014
-0.034
-0.055
-0.080
-0.099
-0.107
-0.101
-0.092
-0.093
-0.099
-0.118
-0.142
-0.162
-0.168
-0.178
-0.179
-0.198
-0.263
-0.385
-0.487
7.950
14.412
2.234
2.624
6.619
765.436
40269.285
100445.930
4050.238
5.217
-0.122
-0.078
-0.034
-0.016
-0.005
0.
0.
0.
0.
0.
0.
0.
0.
0.
0.
0.
0.
0.
0.
0.001
0.000
0.000
-0.003
-0.009
-0.025
-0.051
-0.092
-0.106
-0.084
-0.067
-0.057
-0.054
-0.056
-0.071
-0.089
-0.109
-0.123
-0.135
-0.144
-0.171
-0.224
-0.331
-0.668
-0.979
-0.841
0.582
27.613
45.453
9.522
529.615
22930.299
442.388
2.068
-0.106
-0.065
-0.028
-0.013
-0.003
0.
0.
0.
0.
0.
0.
0.
0.
0.
0.
0.
0.
0.
0.
0.001
0.000
0.000
-0.001
-0.005
-0.013
-0.031
-0.056
-0.061
-0.046
-0.033
-0.031
-0.030
-0.033
-0.042
-0.057
-0.074
-0.092
-0.104
-0.124
-0.160
-0.202
-0.253
-0.338
-0.546
-0.559
0.508
16.327
25.912
1.973
3.588
15.847
3.465
-0.014
-0.083
-0.047
-0.022
-0.010
-0.003
0.
0.
0.
0.
0.
0.
0.
0.
0.
0.
0.
0.
0.
0.
0.
0.000
0.000
0.000
-0.002
-0.005
-0.011
-0.018
-0.022
-0.018
-0.013
-0.011
-0.013
-0.017
-0.025
-0.039
-0.053
-0.075
-0.089
-0.114
-0.157
-0.183
-0.159
-0.146
-0.331
-0.374
-0.190
0.971
0.970
-0.165
-0.298
-0.175
-0.130
-0.095
-0.060
-0.031
-0.015
-0.004
-0.002
0.
0.
0.
0.
0.
0.
0.
0.
0.
0.
0.
0.
0.
0.
0.
0.001
0.000
0.000
0.000
-0.002
-0.004
-0.005
-0.006
-0.006
-0.004
-0.002
-0.003
-0.007
-0.013
-0.025
-0.040
-0.059
-0.079
-0.098
-0.134
-0.165
-0.144
-0.149
-0.304
-0.309
-0.275
-0.221
-0.226
-0.235
-0.216
-0.151
-0.099
-0.060
-0.034
-0.019
-0.007
-0.003
0.
0.
0.
0.
0.
0.
0.
0.
0.
0.
0.
0.
0.
0.
0.
0.
0.
0.001
0.000
0.001
0.000
-0.001
-0.001
-0.001
-0.001
-0.001
-0.001
-0.002
-0.004
-0.012
-0.021
-0.033
-0.050
-0.066
-0.083
-0.106
-0.139
-0.234
-0.440
-0.510
-0.250
-0.202
-0.182
-0.166
-0.144
-0.109
-0.076
-0.051
-0.032
-0.018
-0.008
-0.003
-0.002
0.
0.
0.
0.
0.
0.
0.
0.
0.
0.
0.
0.
0.
0.
0.
0.
0.
0.
0.001
0.
0.001
0.001
0.000
0.000
-0.001
0.000
0.001
-0.002
-0.002
-0.009
-0.016
-0.024
-0.036
-0.049
-0.059
-0.078
-0.101
-0.168
-0.334
-0.272
-0.148
-0.117
-0.100
-0.085
-0.070
-0.053
-0.036
-0.025
-0.013
-0.007
-0.003
-0.001
0.
0.
0.
0.
0.
0.
0.
0.
0.
0.
0.
0.
0.
0.
0.
0.
0.
0.
0.
0.
0.000
0.001
0.001
0.001
0.001
0.001
0.001
0.001
0.001
-0.003
-0.007
-0.013
-0.017
-0.026
-0.032
-0.041
-0.049
-0.065
-0.081
-0.099
-0.094
-0.076
-0.060
-0.051
-0.042
-0.035
-0.025
-0.016
-0.008
-0.006
-0.003
0.000
0.000
0.
0.
0.
0.
0.
0.
0.
0.
0.
0.
0.
0.
0.
0.
0.
0.
0.
0.
0.
0.
0.
0.
0.
0.
0.
0.
0.
0.
0.
-0.003
-0.004
-0.009
-0.012
-0.015
-0.020
-0.025
-0.032
-0.034
-0.043
-0.048
-0.045
-0.040
-0.031
-0.025
-0.019
-0.012
-0.010
-0.006
-0.003
0.000
0.001
0.001
0.
0.
0.
0.
0.
0.
0.
0.
0.
0.
0.
0.
0.
0.
0.
0.
0.
0.
0.
0.
0.
0.
0.
0.
0.
0.
0.
0.
0.
0.
-0.001
-0.003
-0.004
-0.008
-0.009
-0.010
-0.014
-0.018
-0.021
-0.022
-0.021
-0.021
-0.018
-0.015
-0.012
-0.009
-0.004
-0.001
-0.001
0.001
0.001
0.001
0.
0.
0.
0.
0.
0.
0.
0.
0.
0.
0.
0.
0.
0.
0.
0.
0.
0.
0.
0.
0.
0.
0.
0.
0.
0.
0.
0.
0.001
0.001
0.001
0.001
0.000
0.000
-0.003
-0.004
-0.004
-0.004
-0.007
-0.008
-0.011
-0.012
-0.010
-0.007
-0.007
-0.005
-0.002
0.001
0.001
0.000
0.001
0.001
0.
0.
0.
0.
0.
0.
0.
0.
0.
0.
0.
0.
0.
0.
0.
0.
0.
0.
0.
0.
0.
0.
0.
0.
0.
0.
0.
0.000
0.001
0.001
0.001
0.001
0.000
0.000
0.000
0.001
0.
0.
0.
-0.001
-0.002
-0.003
-0.003
-0.001
-0.001
-0.001
0.001
0.001
0.001
0.001
0.001
0.
0.
0.
0.
0.
0.
0.
0.
0.
0.
0.
0.
0.
0.
0.
0.
0.
0.
0.
0.
0.
0.
0.
0.
0.
0.
0.
0.
0.
0.001
0.001
0.000
0.000
0.000
0.000
0.001
0.000
0.000
0.001
0.
0.
0.
0.
0.
0.001
0.
0.
0.
0.
0.
0.
0.
0.
0.
0.
0.
0.
0.
0.
0.
0.
0.
0.
0.
0.
0.
0.
0.
0.
0.
0.
0.
0.
0.
0.
0.
0.
0.
0.
0.
0.
0.000
0.001
0.000
0.001
0.000
0.000
0.000
0.001
0.001
0.000
0.001
0.
0.
0.
0.
0.
0.
0.
0.
0.
0.
0.
0.
0.
0.
0.
0.
0.
0.
0.
0.
0.
0.
0.
0.
0.
0.
0.
0.
0.
0.
0.
0.
0.
0.
0.
0.
0.
0.
0.
0.
0.
0.
0.000
0.001
0.001
0.001
0.000
0.000
0.000
0.001
0.001
0.000
0.001
0.
0.
0.
0.
0.
0.
0.
0.
0.
0.
0.
0.
0.
0.
0.
0.
0.
0.
0.
0.
0.
0.
0.
0.
0.
0.
0.
0.
0.
0.
0.
0.
0.
0.
0.
0.
0.
0.
0.
0.
0.
0.
0.
0.001
0.001
0.001
0.000
0.000
0.001
0.001
0.001
0.
0.001
0.
0.
0.
0.
0.
0.
0.
0.
0.
0.
0.
0.
0.
0.
0.
0.
0.
0.
0.
0.
0.
0.
0.
0.
0.
0.
0.
0.
0.
0.
0.
0.
0.
0.
0.
0.
0.
0.
0.
0.
0.
0.
0.
0.001
0.001
0.001
0.002
0.001
0.001
0.000
0.
0.001
0.001
0.
0.
0.
0.
0.
0.
0.
0.
0.
0.
0.
0.
0.
0.
0.
0.
0.
0.
0.
0.
0.
0.
0.
0.
0.
0.
0.
0.
0.
0.
0.
0.
0.
0.
0.
0.
0.
0.
0.
0.
0.
0.
0.
0.
0.001
0.001
0.001
0.001
0.001
0.001
0.001
0.001
0.
0.
0.
0.
0.
0.
0.
0.
0.
0.
0.
0.
0.
0.
0.
0.
0.
0.
0.
0.
0.
0.
0.
0.
0.
0.
0.
0.
0.
0.
0.
0.
0.
0.
0.
0.
0.
0.
0.
0.
0.
0.
0.
0.
0.
0.
0.
0.000
0.001
0.001
0.001
0.001
0.
0.
0.
0.
0.
0.
0.
0.
0.
0.
0.
0.
0.
0.
0.
0.
0.
0.
0.
0.
0.
0.
0.
0.
0.
0.
0.
0.
0.
0.
0.
0.
0.
0.
0.
0.
0.
0.
0.
0.
0.
0.
0.
0.
0.
0.
0.
0.
0.
0.
0.
0.
0.
0.
0.
0.
0.
0.
0.
0.
0.
0.
0.
0.
0.
0.
0.
0.
0.
0.
0.
0.
0.
0.
0.
0.
0.
0.
0.
0.
0.
0.
0.
0.
0.
0.
0.
0.
0.
0.
0.
0.
0.
0.
0.
0.
0.
0.
0.
0.
0.
0.
0.
0.
0.
0.
0.
0.
0.
0.
0.
0.
0.
0.
0.
0.
0.
0.
0.
0.
0.
0.
0.
0.
0.
0.
0.
0.
0.
0.
0.
0.
0.
0.
0.
0.
0.
0.
0.
0.
0.
0.
0.
0.
0.
0.
0.
0.
0.
0.
0.
0.
0.
0.
0.
0.
0.
0.
0.
0.
0.
0.
0.
0.
0.
0.
0.
0.
0.
0.
0.
0.
0.
0.
0.
0.
0.
0.
0.
0.
0.
0.
0.
0.
0.
0.
0.
0.
0.
0.
0.
0.
0.
0.
0.
0.
0.
0.
0.
0.
0.
0.
0.
0.
0.
0.
0.
0.
0.
0.
0.
0.
0.
0.
0.
0.
0.
0.
0.
0.
0.
0.
0.
0.
0.
0.
0.
0.
0.
0.
0.
0.
0.
0.
0.
0.
0.
0.
0.
0.
0.
0.
0.
0.
0.
0.
0.
0.
0.
0.
0.
0.
0.
0.
0.
0.
0.
0.
0.
0.
0.
0.
0.
0.
0.
0.
0.
0.
0.
0.
0.
0.
0.
0.
0.
0.
0.
0.
0.
0.
0.
0.
0.
0.
0.
0.
0.
0.
0.
0.
0.
0.
0.
0.
0.
0.
0.
0.
0.
0.
0.
0.
0.
0.
0.
0.
0.
0.
0.
0.
0.
0.
0.
0.
0.
0.
0.
0.
0.
0.
0.
0.
0.
0.
0.
0.
0.
0.
0.
0.
0.
0.
0.
0.
0.
0.
0.
0.
0.
0.
0.
0.
0.
0.
0.
0.
0.
0.
0.
0.
0.
0.
0.
0.
0.
0.
0.
0.
0.
0.
0.
0.
0.
0.
0.
0.000
0.000
0.000
0.
0.
0.
0.
0.
0.
0.
0.
0.
0.
0.
0.
0.
0.
0.
0.
0.
0.
0.
0.
0.
0.
0.
0.
0.
0.
0.
0.
0.
0.
0.
0.
0.
0.
0.
0.
0.
0.
0.
0.
0.
0.
0.
0.
0.
0.
0.
0.
0.
0.001
0.001
0.001
0.001
0.000
0.
0.
0.
0.
0.
0.
0.
0.
0.
0.
0.
0.
0.
0.
0.
0.
0.
0.
0.
0.
0.
0.
0.
0.
0.
0.
0.
0.
0.
0.
0.
0.
0.
0.
0.
0.
0.
0.
0.
0.
0.
0.
0.
0.
0.
0.
0.
0.000
0.001
0.001
0.001
0.001
0.001
0.000
0.
0.
0.
0.
0.
0.
0.
0.
0.
0.
0.
0.
0.
0.
0.
0.
0.
0.
0.
0.
0.
0.
0.
0.
0.
0.
0.
0.
0.
0.
0.
0.
0.
0.
0.
0.
0.
0.
0.
0.
0.
0.
0.
0.
0.
0.
0.001
0.001
0.001
0.001
0.001
0.001
0.001
0.
0.
0.
0.
0.
0.
0.
-0.001
-0.003
-0.003
-0.003
-0.003
-0.003
-0.003
-0.001
0.
0.
0.
0.
0.
0.
0.
0.
0.
0.
0.
0.
0.
0.
0.
0.
0.
0.
0.
0.
0.
0.
0.
0.
0.
0.
0.
0.
0.
0.
0.
0.001
0.001
0.001
0.001
0.001
0.001
0.001
0.
0.
0.
0.
0.
-0.001
-0.001
-0.005
-0.007
-0.009
-0.010
-0.010
-0.008
-0.006
-0.005
-0.003
-0.001
0.
0.
0.
0.
0.
0.
0.
0.
0.
0.
0.
0.
0.
0.
0.
0.
0.
0.
-0.003
-0.004
-0.005
-0.004
-0.004
-0.003
0.
0.
0.
0.
0.
0.000
0.001
0.001
0.001
0.001
0.001
0.000
0.
0.
0.
0.
-0.001
-0.003
-0.006
-0.010
-0.015
-0.020
-0.023
-0.023
-0.019
-0.014
-0.008
-0.004
-0.001
-0.001
0.002
0.001
0.
0.
0.
0.
0.
0.
0.
0.
0.
0.
0.
0.
0.
-0.002
-0.005
-0.008
-0.010
-0.011
-0.011
-0.009
-0.010
-0.006
-0.005
-0.002
0.
0.
0.
0.000
0.001
0.001
0.000
0.
0.
0.
0.
0.
0.
-0.003
-0.006
-0.013
-0.020
-0.032
-0.045
-0.055
-0.053
-0.042
-0.030
-0.018
-0.010
-0.003
0.000
0.002
0.001
0.001
0.
0.
0.
0.
0.
0.
0.
0.
0.
0.
0.
-0.003
-0.005
-0.009
-0.014
-0.017
-0.020
-0.023
-0.020
-0.017
-0.013
-0.008
-0.005
-0.003
0.
0.
0.
0.
0.
0.
0.
0.
0.
0.
0.
-0.002
-0.004
-0.012
-0.022
-0.041
-0.072
-0.096
-0.105
-0.101
-0.085
-0.064
-0.038
-0.019
-0.009
-0.004
-0.001
0.002
0.001
0.001
0.
0.
0.
0.
0.
0.
0.
0.
0.
-0.001
-0.004
-0.011
-0.015
-0.023
-0.031
-0.039
-0.041
-0.037
-0.032
-0.024
-0.015
-0.008
-0.005
-0.002
0.
0.
0.
0.
0.
0.
0.
0.
0.
0.
-0.003
-0.009
-0.020
-0.042
-0.078
-0.116
-0.107
-0.031
-0.073
-0.110
-0.105
-0.070
-0.039
-0.021
-0.010
-0.005
0.000
0.
0.001
0.001
0.
0.
0.
0.
0.
0.
0.
0.
-0.002
-0.008
-0.013
-0.023
-0.037
-0.054
-0.069
-0.075
-0.068
-0.052
-0.037
-0.024
-0.015
-0.007
-0.004
-0.002
0.
0.
0.
0.
0.
0.
0.
0.
-0.001
-0.007
-0.015
-0.033
-0.064
-0.111
-0.116
1.072
4.720
1.731
0.257
-0.137
-0.113
-0.072
-0.045
-0.024
-0.010
-0.004
-0.001
-0.001
0.001
0.
0.
0.
0.
0.
0.
0.
0.001
-0.004
-0.009
-0.017
-0.032
-0.057
-0.078
-0.092
-0.102
-0.098
-0.082
-0.053
-0.034
-0.020
-0.010
-0.004
-0.003
0.
0.
-0.002
-0.002
-0.004
-0.004
-0.002
-0.001
-0.006
-0.009
-0.022
-0.042
-0.083
-0.132
0.023
4.804
21.546
5.128
0.648
-0.171
-0.188
-0.150
-0.090
-0.048
-0.022
-0.010
-0.004
-0.001
0.001
0.
0.
0.
0.
0.
0.
0.
0.000
-0.004
-0.010
-0.020
-0.040
-0.069
-0.092
-0.081
-0.082
-0.108
-0.099
-0.071
-0.042
-0.024
-0.012
-0.004
-0.003
-0.003
-0.004
-0.006
-0.010
-0.012
-0.012
-0.011
-0.011
-0.013
-0.014
-0.027
-0.050
-0.095
-0.144
0.265
4.502
6.060
1.128
-0.066
-0.289
-0.428
-0.499
-0.222
-0.088
-0.041
-0.017
-0.009
-0.003
-0.001
0.
0.
0.
0.
0.
0.
0.001
-0.001
-0.004
-0.009
-0.020
-0.043
-0.072
-0.098
-0.068
-0.065
-0.106
-0.099
-0.076
-0.043
-0.025
-0.012
-0.004
-0.007
-0.007
-0.008
-0.014
-0.017
-0.019
-0.020
-0.019
-0.017
-0.017
-0.019
-0.030
-0.053
-0.097
-0.153
-0.010
1.290
1.116
-0.129
-0.308
-0.367
-0.706
-0.751
-0.370
-0.126
-0.060
-0.027
-0.013
-0.006
-0.001
0.
0.
0.
0.
0.
0.
0.001
0.
-0.003
-0.008
-0.017
-0.037
-0.066
-0.093
-0.109
-0.106
-0.103
-0.093
-0.068
-0.038
-0.021
-0.009
-0.004
-0.007
-0.008
-0.013
-0.022
-0.030
-0.035
-0.035
-0.031
-0.026
-0.021
-0.027
-0.033
-0.058
-0.095
-0.157
-0.218
-0.201
-0.247
-0.328
-0.343
-0.343
-0.452
-0.514
-0.262
-0.137
-0.075
-0.035
-0.018
-0.008
-0.002
0.
0.
0.
0.
0.
0.
0.001
0.
-0.002
-0.006
-0.012
-0.026
-0.048
-0.072
-0.092
-0.099
-0.092
-0.075
-0.049
-0.026
-0.015
-0.009
-0.008
-0.013
-0.018
-0.029
-0.041
-0.053
-0.055
-0.054
-0.046
-0.038
-0.027
-0.026
-0.046
-0.062
-0.101
-0.162
-0.234
-0.296
-0.336
-0.360
-0.354
-0.321
-0.292
-0.253
-0.198
-0.142
-0.084
-0.041
-0.020
-0.009
-0.005
0.
0.
0.
0.
0.
0.
0.001
0.001
-0.002
-0.004
-0.008
-0.015
-0.027
-0.041
-0.055
-0.061
-0.057
-0.044
-0.025
-0.016
-0.008
-0.009
-0.013
-0.019
-0.033
-0.052
-0.070
-0.085
-0.089
-0.078
-0.065
-0.048
-0.041
-0.043
-0.055
-0.076
-0.122
-0.175
-0.206
-0.176
-0.319
-0.401
-0.397
-0.352
-0.298
-0.246
-0.207
-0.152
-0.084
-0.042
-0.021
-0.012
-0.006
0.
0.
0.
0.
0.
0.
0.
0.001
0.001
-0.002
-0.004
-0.006
-0.013
-0.019
-0.023
-0.026
-0.024
-0.017
-0.011
-0.008
-0.006
-0.010
-0.020
-0.034
-0.057
-0.083
-0.106
-0.115
-0.112
-0.106
-0.092
-0.071
-0.061
-0.062
-0.076
-0.105
-0.149
-0.063
5.116
31.009
7.618
-0.187
-0.449
-0.406
-0.331
-0.271
-0.213
-0.152
-0.087
-0.044
-0.020
-0.011
-0.004
0.
0.
0.
0.
0.
0.
0.
0.001
0.001
0.001
-0.002
-0.003
-0.004
-0.006
-0.010
-0.010
-0.007
-0.006
-0.003
-0.005
-0.005
-0.021
-0.040
-0.071
-0.100
-0.120
-0.140
-0.143
-0.135
-0.127
-0.117
-0.096
-0.084
-0.085
-0.101
-0.149
-0.199
1.630
410.339
31409.238
819.855
3.305
-0.495
-0.475
-0.392
-0.309
-0.226
-0.152
-0.086
-0.045
-0.022
-0.010
-0.002
0.
0.
0.
0.
0.
0.
0.
0.
0.001
0.001
0.001
-0.002
-0.002
-0.002
-0.002
-0.003
0.000
0.001
-0.001
-0.004
-0.016
-0.042
-0.117
-0.303
-0.319
-0.201
-0.178
-0.170
-0.156
-0.146
-0.136
-0.116
-0.109
-0.122
-0.150
-0.209
-0.279
2.489
962.781
100067.242
2274.407
8.497
-0.497
-0.468
-0.459
-0.370
-0.261
-0.157
-0.088
-0.050
-0.025
-0.010
0.
0.
0.
0.
0.
0.
0.
0.
0.
0.
0.001
0.002
0.001
0.001
0.000
0.
-0.001
0.001
0.003
-0.001
-0.009
-0.029
-0.075
-0.334
-0.449
-0.567
-0.447
-0.204
-0.183
-0.170
-0.156
-0.151
-0.142
-0.151
-0.177
-0.231
-0.303
-0.364
1.031
84.742
858.904
793.140
13.593
2.056
7.970
0.689
-0.424
-0.324
-0.183
-0.097
-0.054
-0.027
-0.008
0.
0.
0.
0.
0.
0.
0.
0.
0.
0.
0.
0.
0.001
0.002
0.002
0.002
0.001
0.002
0.003
-0.004
-0.013
-0.043
-0.082
0.292
225.800
68.312
0.118
-0.162
-0.198
-0.188
-0.181
-0.180
-0.190
-0.219
-0.268
-0.319
-0.369
-0.408
3.980
1239.901
4320.114
72.995
3.044
26.440
119.888
15.130
0.033
-0.373
-0.233
-0.113
-0.058
-0.029
-0.007
-0.002
0.
0.
0.
0.
0.
0.
0.
0.
0.
0.
0.
0.
0.
0.
0.
0.
0.002
0.001
-0.004
-0.018
-0.047
-0.066
1.259
22.965
10.697
1.126
-0.047
-0.219
-0.219
-0.223
-0.237
-0.265
-0.302
-0.328
-0.342
-0.290
-0.212
0.559
53.917
105.272
4.589
19.471
3154.672
6197.078
250.272
8.130
-0.299
-0.269
-0.134
-0.063
-0.033
-0.010
-0.002
0.
0.
0.
0.
0.
0.
0.
0.
0.
0.
0.
0.
0.
0.
0.
0.
0.001
0.001
-0.006
-0.017
-0.051
-0.157
-0.001
2.788
1.512
0.209
-0.177
-0.246
-0.256
-0.250
-0.274
-0.320
-0.348
-0.275
-0.024
0.964
1.133
-0.205
-0.258
1.520
34.967
192.639
100337.117
101664.148
6132.076
60.173
-0.002
-0.285
-0.146
-0.067
-0.030
-0.012
-0.002
0.
0.
0.
0.
0.
0.
0.
0.
0.
0.
0.
0.
0.
0.
0.
0.
0.001
0.001
-0.007
-0.014
-0.044
-0.158
-0.570
-0.524
-0.360
-0.226
-0.263
-0.291
-0.282
-0.249
-0.326
-0.376
-0.206
1.110
1.198
1.960
1.913
-0.272
0.000
9.211
373.219
5431.429
102098.047
4836.774
587.750
16.823
-0.243
-0.280
-0.146
-0.070
-0.033
-0.013
-0.002
0.
0.
0.
0.
0.
0.
0.
0.
0.
0.
0.
0.
0.
0.
0.
0.
0.002
0.001
-0.004
-0.015
-0.034
-0.084
-0.212
-0.323
-0.264
-0.260
-0.309
-0.343
-0.351
-0.348
-0.419
-0.463
0.095
4.110
2.756
0.133
-0.136
-0.258
33.141
3721.433
2276.190
1289.163
123574.023
13322.922
4.498
-0.186
-0.461
-0.274
-0.145
-0.073
-0.030
-0.012
-0.003
0.
0.
0.
0.
0.
0.
0.
0.
0.
0.
0.
0.
0.
0.
0.
0.
0.001
0.002
-0.002
-0.016
-0.030
-0.057
-0.099
-0.149
-0.205
-0.249
0.343
1.934
0.153
-0.101
-0.372
-0.538
-0.299
0.921
0.480
-0.427
-0.556
0.521
330.693
100184.680
100770.352
270.389
642.878
127.300
-1.060
-0.626
-0.427
-0.269
-0.154
-0.077
-0.037
-0.011
-0.001
0.
0.
0.
0.
0.
0.
0.
0.
0.
0.
0.
0.
0.
0.
0.
0.
0.001
0.001
-0.004
-0.015
-0.032
-0.052
-0.088
-0.141
-0.207
0.538
153.903
2886.594
65.335
41.037
10.857
-0.068
0.019
1.995
4.100
0.112
-0.555
3.143
5836.018
105326.273
3144.366
90.805
13.086
0.153
4.602
12.105
1.149
-0.268
-0.171
-0.088
-0.039
-0.019
-0.001
0.
0.
0.
0.
0.
0.
0.
0.
0.
0.
0.
0.
0.
0.
0.
0.000
0.001
0.000
-0.005
-0.016
-0.034
-0.058
-0.096
-0.160
-0.231
2.635
4732.562
100354.617
1459.913
2858.322
265.520
4.918
2.056
6.386
23.492
2.004
-0.539
1.371
1131.139
91838.406
172.476
108.935
37.901
79.130
464.804
819.453
23.587
-0.169
-0.200
-0.098
-0.045
-0.021
-0.007
0.
0.
0.
0.
0.
0.
0.
0.
0.
0.
0.
0.
0.
0.
0.
0.001
0.001
-0.001
-0.007
-0.018
-0.043
-0.078
-0.128
-0.190
-0.264
0.320
85.348
1551.160
1203.020
911.029
127.428
19.636
11.750
1.456
2.958
0.022
-0.568
-0.574
3.038
16.835
32.457
656.598
574.500
1625.728
16684.576
419.487
11.659
-0.265
-0.244
-0.118
-0.052
-0.025
-0.011
0.
0.
0.
0.
0.
0.
0.
0.
0.
0.
0.
0.
0.
0.
0.
0.001
0.001
-0.001
-0.010
-0.026
-0.072
-0.128
-0.154
-0.195
-0.282
-0.303
1.001
14.390
20.260
11.601
10.918
7.806
5.201
0.091
-0.461
-0.517
-0.422
-0.200
1.254
124.552
2371.560
11609.141
82655.828
118967.445
100712.297
2915.109
45.291
0.070
-0.265
-0.143
-0.062
-0.029
-0.013
-0.002
0.
0.
0.
0.
0.
0.
0.
0.
0.
0.
0.
0.
0.
0.001
0.
0.001
-0.002
-0.013
-0.042
-0.135
-0.215
-0.089
-0.126
-0.227
-0.299
-0.294
-0.110
-0.123
-0.092
0.162
0.389
1.592
0.138
-0.456
-0.480
-0.156
0.600
9.758
10184.032
104792.688
916.458
200160.031
48211.992
108536.828
100239.477
982.556
2.392
-0.226
-0.160
-0.071
-0.034
-0.015
-0.005
0.
0.
0.
0.
0.
0.
0.
0.
0.
0.
0.
0.
0.
0.001
0.000
0.001
-0.002
-0.013
-0.048
-0.143
-0.059
0.642
0.471
-0.113
-0.227
-0.253
-0.255
-0.274
-0.313
-0.322
-0.036
1.067
0.062
-0.376
-0.407
-0.403
-0.347
6.851
15320.414
115116.531
262.469
89818.531
241.979
2967.777
33988.324
969.342
57.367
0.540
-0.153
-0.078
-0.036
-0.015
-0.005
0.
0.
0.
0.
0.
0.
0.
0.
0.
0.
0.
0.
0.
0.001
0.000
0.000
-0.002
-0.010
-0.035
-0.071
0.002
0.682
0.431
-0.121
-0.168
-0.172
-0.168
-0.174
-0.205
-0.236
-0.243
-0.189
-0.263
-0.305
-0.345
-0.407
-0.556
-0.387
4480.922
7623.255
24.778
529.943
215.389
82.076
2584.481
100047.359
1566.025
3.663
-0.123
-0.075
-0.033
-0.014
-0.003
0.
0.
0.
0.
0.
0.
0.
0.
0.
0.
0.
0.
0.
0.
0.000
0.000
-0.001
-0.007
-0.023
-0.051
-0.177
-0.286
-0.348
-0.252
-0.182
-0.128
-0.103
-0.100
-0.120
-0.155
-0.186
-0.214
-0.239
-0.262
-0.294
-0.362
-0.499
-1.029
-1.194
-0.389
34.963
15386.241
85125.891
134.094
267.906
7023.930
228.702
1.523
-0.105
-0.066
-0.027
-0.013
-0.003
0.
0.
0.
0.
0.
0.
0.
0.
0.
0.
0.
0.
0.
0.
0.001
0.000
0.
-0.004
-0.011
-0.035
-0.116
-0.394
-0.403
-0.160
-0.125
-0.080
-0.057
-0.063
-0.080
-0.104
-0.141
-0.167
-0.189
-0.225
-0.277
-0.298
0.423
1.162
-0.437
-0.177
33.901
4031.417
13857.485
71.907
2.759
10.200
2.379
-0.061
-0.087
-0.049
-0.021
-0.009
-0.003
0.
0.
0.
0.
0.
0.
0.
0.
0.
0.
0.
0.
0.
0.
0.000
0.000
0.000
-0.001
-0.005
-0.013
-0.034
-0.068
-0.073
-0.048
-0.043
-0.033
-0.029
-0.036
-0.056
-0.076
-0.109
-0.129
-0.155
-0.203
-0.261
0.066
17.764
54.179
2.464
-0.239
13.279
206.149
57.568
1.993
-0.756
-0.659
-0.231
-0.114
-0.065
-0.033
-0.015
-0.004
-0.002
0.
0.
0.
0.
0.
0.
0.
0.
0.
0.
0.
0.
0.
0.
0.
0.001
0.000
0.000
-0.002
-0.004
-0.008
-0.013
-0.014
-0.014
-0.012
-0.010
-0.012
-0.018
-0.036
-0.056
-0.086
-0.108
-0.130
-0.182
-0.244
0.023
14.780
1315.066
2.800
-0.393
0.130
2.647
0.788
-0.403
-0.655
-0.420
-0.162
-0.077
-0.039
-0.020
-0.008
-0.003
0.
0.
0.
0.
0.
0.
0.
0.
0.
0.
0.
0.
0.
0.
0.
0.
0.
0.000
0.000
0.000
-0.001
-0.001
-0.002
-0.004
-0.003
-0.002
-0.002
-0.004
-0.011
-0.025
-0.042
-0.067
-0.091
-0.118
-0.158
-0.211
-0.230
0.223
52.313
-0.109
-0.447
-0.312
-0.264
-0.253
-0.250
-0.214
-0.143
-0.077
-0.041
-0.020
-0.008
-0.003
-0.002
0.
0.
0.
0.
0.
0.
0.
0.
0.
0.
0.
0.
0.
0.
0.
0.
0.
0.000
0.001
0.000
0.001
0.000
-0.001
0.000
0.000
0.000
0.000
-0.002
-0.007
-0.017
-0.032
-0.051
-0.076
-0.100
-0.127
-0.155
-0.192
-0.351
-0.688
-0.752
-0.288
-0.206
-0.171
-0.148
-0.131
-0.101
-0.065
-0.034
-0.018
-0.008
-0.004
-0.002
0.000
0.
0.
0.
0.
0.
0.
0.
0.
0.
0.
0.
0.
0.
0.
0.
0.
0.
0.
0.
0.001
0.001
0.000
0.001
0.
0.
0.001
0.000
-0.002
-0.006
-0.015
-0.024
-0.034
-0.049
-0.067
-0.086
-0.100
-0.122
-0.161
-0.212
-0.192
-0.142
-0.115
-0.088
-0.073
-0.059
-0.043
-0.026
-0.015
-0.007
-0.003
-0.002
0.001
0.
0.
0.
0.
0.
0.
0.
0.
0.
0.
0.
0.
0.
0.
0.
0.
0.
0.
0.
0.
0.
0.
0.000
0.001
0.001
0.001
0.001
0.000
-0.001
-0.004
-0.011
-0.016
-0.021
-0.028
-0.039
-0.050
-0.061
-0.069
-0.081
-0.089
-0.088
-0.075
-0.060
-0.046
-0.033
-0.023
-0.017
-0.010
-0.005
0.000
0.000
0.001
0.
0.
0.
0.
0.
0.
0.
0.
0.
0.
0.
0.
0.
0.
0.
0.
0.
0.
0.
0.
0.
0.
0.
0.
0.
0.
0.001
0.001
-0.001
-0.002
-0.001
-0.006
-0.012
-0.014
-0.016
-0.022
-0.026
-0.033
-0.040
-0.043
-0.046
-0.042
-0.037
-0.028
-0.020
-0.015
-0.010
-0.004
-0.002
0.000
0.001
0.000
0.001
0.
0.
0.
0.
0.
0.
0.
0.
0.
0.
0.
0.
0.
0.
0.
0.
0.
0.
0.
0.
0.
0.
0.
0.
0.
0.001
0.000
0.001
-0.001
-0.001
-0.002
-0.002
-0.003
-0.006
-0.007
-0.011
-0.014
-0.020
-0.022
-0.020
-0.022
-0.021
-0.014
-0.012
-0.008
-0.004
-0.002
0.001
0.001
0.001
0.001
0.001
0.
0.
0.
0.
0.
0.
0.
0.
0.
0.
0.
0.
0.
0.
0.
0.
0.
0.
0.
0.
0.
0.
0.
0.
0.
0.001
0.000
0.001
-0.001
0.000
-0.001
-0.002
-0.002
0.000
0.000
-0.001
-0.004
-0.004
-0.006
-0.008
-0.012
-0.009
-0.009
-0.006
-0.004
-0.003
0.000
0.000
0.
0.001
0.001
0.000
0.
0.
0.
0.
0.
0.
0.
0.
0.
0.
0.
0.
0.
0.
0.
0.
0.
0.
0.
0.
0.
0.
0.
0.
0.
0.000
0.000
0.001
0.000
-0.001
-0.001
-0.001
-0.002
-0.002
-0.002
0.000
0.000
0.002
0.001
-0.001
-0.002
-0.001
-0.004
-0.003
-0.003
0.
0.
0.
0.000
0.000
0.
0.
0.
0.
0.
0.
0.
0.
0.
0.
0.
0.
0.
0.
0.
0.
0.
0.
0.
0.
0.
0.
0.
0.
0.
0.
0.
0.
0.001
0.000
0.001
0.000
-0.001
-0.001
-0.001
-0.001
-0.001
-0.001
0.001
0.001
0.001
0.001
0.001
0.001
-0.001
0.
0.
0.
0.
0.
0.
0.
0.
0.
0.
0.
0.
0.
0.
0.
0.
0.
0.
0.
0.
0.
0.
0.
0.
0.
0.
0.
0.
0.
0.
0.
0.
0.
0.
0.
0.
0.001
0.
0.001
0.000
-0.001
-0.001
-0.001
-0.001
-0.001
-0.001
0.000
0.001
0.001
0.001
0.001
0.000
0.
0.
0.
0.
0.
0.
0.
0.
0.
0.
0.
0.
0.
0.
0.
0.
0.
0.
0.
0.
0.
0.
0.
0.
0.
0.
0.
0.
0.
0.
0.
0.
0.
0.
0.
0.
0.
0.001
0.001
0.001
0.000
0.000
0.000
0.000
0.000
-0.001
0.000
0.001
0.000
0.000
0.000
0.
0.
0.
0.
0.
0.
0.
0.
0.
0.
0.
0.
0.
0.
0.
0.
0.
0.
0.
0.
0.
0.
0.
0.
0.
0.
0.
0.
0.
0.
0.
0.
0.
0.
0.
0.
0.
0.
0.
0.
0.001
0.000
0.001
0.000
0.
0.
0.000
0.000
0.001
0.001
0.000
0.001
0.
0.
0.
0.
0.
0.
0.
0.
0.
0.
0.
0.
0.
0.
0.
0.
0.
0.
0.
0.
0.
0.
0.
0.
0.
0.
0.
0.
0.
0.
0.
0.
0.
0.
0.
0.
0.
0.
0.
0.
0.
0.001
0.001
0.001
0.001
0.000
0.000
0.000
0.001
0.001
0.000
0.001
0.001
0.
0.
0.
0.
0.
0.
0.
0.
0.
0.
0.
0.
0.
0.
0.
0.
0.
0.
0.
0.
0.
0.
0.
0.
0.
0.
0.
0.
0.
0.
0.
0.
0.
0.
0.
0.
0.
0.
0.
0.
0.
0.
0.001
0.001
0.001
0.001
0.001
0.001
0.000
0.
0.001
0.001
0.
0.
0.
0.
0.
0.
0.
0.
0.
0.
0.
0.
0.
0.
0.
0.
0.
0.
0.
0.
0.
0.
0.
0.
0.
0.
0.
0.
0.
0.
0.
0.
0.
0.
0.
0.
0.
0.
0.
0.
0.
0.
0.
0.
0.
0.
0.
0.
0.
0.
0.
0.
0.
0.
0.
0.
0.
0.
0.
0.
0.
0.
0.
0.
0.
0.
0.
0.
0.
0.
0.
0.
0.
0.
0.
0.
0.
0.
0.
0.
0.
0.
0.
0.
0.
0.
0.
0.
0.
0.
0.
0.
0.
0.
0.
0.
0.
0.
0.
0.
0.
0.
0.
0.
0.
0.
0.
0.
0.
0.
0.
0.
0.
0.
0.
0.
0.
0.
0.
0.
0.
0.
0.
0.
0.
0.
0.
0.
0.
0.
0.
0.
0.
0.
0.
0.
0.
0.
0.
0.
0.
0.
0.
0.
0.
0.
0.
0.
0.
0.
0.
0.
0.
0.
0.
0.
0.
0.
0.
0.
0.
0.
0.
0.
0.
0.
0.
0.
0.
0.
0.
0.
0.
0.
0.
0.
0.
0.
0.
0.
0.
0.
0.
0.
0.
0.
0.
0.
0.
0.
0.
0.
0.
0.
0.
0.
0.
0.
0.
0.
0.
0.
0.
0.
0.
0.
0.
0.
0.
0.
0.
0.
0.
0.
0.
0.
0.
0.
0.
0.
0.
0.
0.
0.
0.
0.
0.
0.
0.
0.
0.
0.
0.
0.
0.
0.
0.
0.
0.
0.
0.
0.
0.
0.
0.
0.
0.
0.
0.
0.
0.
0.
0.
0.
0.
0.
0.
0.
0.
0.
0.
0.
0.
0.
0.
0.
0.
0.
0.
0.
0.
0.
0.
0.
0.
0.
0.
0.
0.
0.
0.
0.
0.
0.
0.
0.
0.
0.
0.
0.
0.
0.
0.
0.
0.
0.
0.
0.
0.
0.
0.
0.
0.
0.
0.
0.
0.
0.
0.000
0.001
0.001
0.001
0.001
0.000
0.
0.
0.
0.
0.
0.
0.
0.
0.
0.
0.
0.
0.
0.
0.
0.
0.
0.
0.
0.
0.
0.
0.
0.
0.
0.
0.
0.
0.
0.
0.
0.
0.
0.
0.
0.
0.
0.
0.
0.
0.
0.
0.
0.
0.
0.
0.000
0.001
0.001
0.001
0.001
0.001
0.001
0.001
0.
0.
0.
0.
0.
0.
0.
0.
0.
0.
0.
0.
0.
0.
0.
0.
0.
0.
0.
0.
0.
0.
0.
0.
0.
0.
0.
0.
0.
0.
0.
0.
0.
0.
0.
0.
0.
0.
0.
0.
0.
0.
0.
0.
0.
0.001
0.001
0.001
0.001
0.001
0.001
0.001
0.001
0.001
0.
0.
0.
0.
0.
0.
0.
0.
0.
0.
0.
0.
0.
0.
0.
0.
0.
0.
0.
0.
0.
0.
0.
0.
0.
0.
0.
0.
0.
0.
0.
0.
0.
0.
0.
0.
0.
0.
0.
0.
0.
0.
0.
0.000
0.001
0.000
0.001
0.001
0.001
0.001
0.001
0.001
0.001
0.000
0.
0.
0.
0.
0.
0.
0.
0.
-0.002
-0.001
-0.001
0.
0.
0.
0.
0.
0.
0.
0.
0.
0.
0.
0.
0.
0.
0.
0.
0.
0.
0.
0.
0.
0.
0.
0.
0.
0.
0.
0.
0.
0.
0.
0.000
0.001
0.001
0.001
0.001
0.001
0.001
0.001
0.001
0.001
0.001
0.
0.
0.
0.
0.
-0.001
-0.002
-0.003
-0.004
-0.004
-0.004
-0.004
-0.002
-0.001
0.
0.
0.
0.
0.
0.
0.
0.
0.
0.
0.
0.
0.
0.
0.
0.
0.
0.
0.
-0.001
-0.001
-0.003
-0.003
-0.001
-0.001
0.
0.
0.
0.000
0.001
0.001
0.001
0.001
0.001
0.001
0.001
0.001
0.001
0.001
0.
0.
0.
-0.001
-0.004
-0.006
-0.008
-0.010
-0.013
-0.013
-0.010
-0.007
-0.005
-0.002
-0.001
0.001
0.
0.
0.
0.
0.
0.
0.
0.
0.
0.
0.
0.
0.
0.
0.
0.
-0.004
-0.006
-0.008
-0.009
-0.009
-0.008
-0.007
-0.005
-0.003
0.
0.000
0.001
0.000
0.001
0.001
0.001
0.001
0.001
0.001
0.001
0.001
0.
0.
-0.001
-0.005
-0.007
-0.013
-0.019
-0.026
-0.030
-0.032
-0.028
-0.020
-0.011
-0.005
-0.002
0.
0.001
0.001
0.001
0.
0.
0.
0.
0.
0.
0.
0.
0.
0.
0.
0.
-0.005
-0.008
-0.012
-0.014
-0.017
-0.019
-0.017
-0.015
-0.011
-0.008
-0.004
-0.002
0.001
0.001
0.001
0.001
0.001
0.001
0.001
0.001
0.001
0.000
0.
0.
-0.003
-0.007
-0.018
-0.027
-0.045
-0.065
-0.079
-0.080
-0.065
-0.046
-0.025
-0.014
-0.005
-0.002
0.001
0.001
0.002
0.001
0.
0.
0.
0.
0.
0.
0.
0.
0.
0.
-0.005
-0.010
-0.015
-0.021
-0.027
-0.036
-0.037
-0.036
-0.031
-0.024
-0.018
-0.011
-0.004
-0.003
-0.001
0.001
0.001
0.001
0.001
0.001
0.001
0.000
0.
0.
-0.004
-0.012
-0.021
-0.037
-0.064
-0.100
-0.121
-0.127
-0.116
-0.113
-0.089
-0.059
-0.030
-0.016
-0.005
-0.002
0.000
0.001
0.002
0.001
0.
0.
0.
0.
0.
0.
0.
0.
-0.002
-0.009
-0.014
-0.024
-0.038
-0.060
-0.075
-0.078
-0.069
-0.056
-0.042
-0.030
-0.022
-0.009
-0.004
-0.003
0.
0.000
-0.001
-0.001
-0.002
-0.002
-0.002
0.
-0.004
-0.010
-0.020
-0.036
-0.065
-0.114
-0.134
0.490
2.513
2.852
0.945
-0.090
-0.103
-0.063
-0.035
-0.019
-0.008
-0.001
0.000
0.001
0.001
0.
0.
0.
0.
0.
0.
0.
0.000
-0.005
-0.011
-0.021
-0.039
-0.071
-0.097
-0.117
-0.126
-0.121
-0.100
-0.068
-0.046
-0.030
-0.017
-0.007
-0.003
-0.002
-0.002
-0.004
-0.005
-0.005
-0.006
-0.005
-0.011
-0.011
-0.017
-0.034
-0.054
-0.098
-0.147
0.487
65.204
1051.219
221.382
43.098
0.788
-0.169
-0.125
-0.075
-0.046
-0.022
-0.008
-0.003
0.000
0.001
0.001
0.
0.
0.
0.
0.
0.
-0.002
-0.007
-0.013
-0.028
-0.060
-0.098
-0.082
0.262
0.258
-0.107
-0.134
-0.107
-0.064
-0.039
-0.024
-0.013
-0.005
-0.002
-0.005
-0.007
-0.014
-0.015
-0.017
-0.018
-0.019
-0.020
-0.027
-0.046
-0.072
-0.124
-0.125
5.691
879.339
100098.352
1493.133
151.990
1.877
-0.314
-0.296
-0.153
-0.089
-0.045
-0.019
-0.007
-0.001
-0.001
0.001
0.
0.
0.
0.
0.
0.001
-0.003
-0.007
-0.016
-0.036
-0.078
-0.108
0.460
6.997
7.118
0.759
-0.105
-0.126
-0.082
-0.048
-0.028
-0.014
-0.006
-0.006
-0.011
-0.016
-0.023
-0.026
-0.027
-0.030
-0.029
-0.029
-0.038
-0.053
-0.084
-0.137
0.009
26.236
2427.204
1753.465
84.319
14.345
0.092
-0.517
0.157
-0.185
-0.133
-0.078
-0.035
-0.014
-0.005
-0.001
0.001
0.
0.
0.
0.
0.
0.001
-0.003
-0.006
-0.016
-0.038
-0.083
-0.113
0.786
12.601
13.714
3.639
0.200
-0.126
-0.087
-0.049
-0.027
-0.016
-0.011
-0.011
-0.018
-0.029
-0.037
-0.043
-0.047
-0.045
-0.041
-0.038
-0.043
-0.057
-0.087
-0.149
-0.137
8.228
265.594
184.918
12.012
0.632
-0.610
0.857
51.082
0.177
-0.165
-0.103
-0.051
-0.022
-0.009
-0.002
-0.001
0.
0.
0.
0.
0.
0.001
-0.003
-0.004
-0.014
-0.034
-0.077
-0.120
0.010
1.302
1.949
1.469
0.056
-0.112
-0.077
-0.043
-0.024
-0.014
-0.013
-0.019
-0.029
-0.046
-0.062
-0.070
-0.073
-0.067
-0.054
-0.046
-0.055
-0.063
-0.093
-0.151
-0.232
0.003
2.415
3.489
0.905
-0.396
-0.536
-0.148
0.826
0.237
-0.132
-0.122
-0.064
-0.027
-0.011
-0.006
-0.001
0.
0.
0.
0.
0.
0.001
-0.001
-0.003
-0.010
-0.025
-0.056
-0.101
-0.135
-0.137
-0.120
-0.090
-0.113
-0.088
-0.053
-0.031
-0.017
-0.017
-0.022
-0.037
-0.066
-0.090
-0.106
-0.113
-0.109
-0.097
-0.078
-0.062
-0.065
-0.074
-0.105
-0.157
-0.257
-0.352
-0.404
-0.359
-0.470
-0.544
-0.234
2.856
4.203
0.548
-0.148
-0.135
-0.073
-0.030
-0.015
-0.007
-0.001
0.
0.
0.
0.
0.
0.001
0.001
-0.002
-0.005
-0.015
-0.032
-0.058
-0.092
-0.122
-0.124
-0.104
-0.081
-0.055
-0.032
-0.023
-0.017
-0.024
-0.040
-0.068
-0.112
-0.146
-0.161
-0.160
-0.155
-0.140
-0.116
-0.089
-0.082
-0.095
-0.123
-0.184
-0.271
-0.338
-0.306
-0.481
-0.586
-0.555
-0.205
2.812
4.012
0.333
-0.195
-0.146
-0.072
-0.032
-0.015
-0.007
0.
0.
0.
0.
0.
0.
0.001
0.
0.000
-0.003
-0.007
-0.015
-0.026
-0.039
-0.053
-0.058
-0.051
-0.037
-0.025
-0.018
-0.016
-0.021
-0.035
-0.068
-0.109
-0.149
-0.174
-0.173
-0.114
-0.165
-0.179
-0.156
-0.117
-0.106
-0.120
-0.160
-0.225
-0.141
6.754
42.453
9.872
-0.042
-0.168
0.306
1.291
0.958
-0.029
-0.203
-0.143
-0.072
-0.030
-0.015
-0.007
0.
0.
0.
0.
0.
0.
0.
0.001
0.001
-0.001
-0.003
-0.005
-0.010
-0.014
-0.017
-0.019
-0.018
-0.014
-0.010
-0.011
-0.016
-0.036
-0.065
-0.121
-0.167
-0.190
-0.187
-0.183
-0.070
-0.172
-0.224
-0.192
-0.154
-0.141
-0.166
-0.226
-0.303
2.106
700.343
100006.125
1450.089
7.101
1.033
0.980
3.269
1.006
-0.205
-0.214
-0.135
-0.067
-0.032
-0.014
-0.004
0.
0.
0.
0.
0.
0.
0.
0.001
0.001
0.001
-0.001
-0.002
-0.002
-0.003
-0.005
-0.005
-0.003
0.000
-0.004
-0.008
-0.026
-0.066
-0.132
-0.292
-0.338
-0.270
-0.253
-0.272
-0.252
-0.266
-0.256
-0.229
-0.201
-0.207
-0.249
-0.325
-0.409
3.170
1872.167
103394.711
9292.042
41.649
1.918
1.015
0.487
-0.127
-0.337
-0.229
-0.129
-0.067
-0.033
-0.015
-0.002
0.
0.
0.
0.
0.
0.
0.
0.
0.001
0.002
0.001
0.002
0.000
-0.001
-0.001
0.
0.002
0.002
-0.003
-0.015
-0.052
-0.103
0.123
3.770
2.169
0.400
-0.208
-0.324
-0.322
-0.301
-0.280
-0.267
-0.273
-0.300
-0.341
-0.416
-0.452
3.371
652.331
101677.172
100082.883
216.515
90.966
946.895
23.704
-0.370
-0.415
-0.262
-0.134
-0.071
-0.035
-0.012
-0.002
0.
0.
0.
0.
0.
0.
0.
0.
0.
0.
0.001
0.002
0.001
0.001
0.001
0.002
0.003
0.001
-0.005
-0.026
-0.065
-0.015
15.858
101037.438
13403.096
45.375
2.805
-0.297
-0.347
-0.339
-0.327
-0.338
-0.358
-0.369
-0.358
-0.091
0.890
18.389
100902.469
101609.766
2309.946
27.170
4326.854
100961.484
524.013
2.027
-0.425
-0.299
-0.158
-0.079
-0.040
-0.016
-0.002
0.
0.
0.
0.
0.
0.
0.
0.
0.
0.
0.
0.
0.
0.001
0.001
0.002
0.002
0.000
-0.010
-0.030
-0.070
0.156
79.632
61941.297
6579.770
389.997
12.456
-0.201
-0.357
-0.324
-0.336
-0.395
-0.413
-0.019
1.208
6.194
31.629
19.058
763.695
1367.097
83.686
39.104
2720.474
101916.734
13936.849
17.834
-0.265
-0.325
-0.180
-0.087
-0.043
-0.016
-0.004
0.
0.
0.
0.
0.
0.
0.
0.
0.
0.
0.
0.
0.
0.
0.
0.001
0.002
-0.002
-0.011
-0.031
-0.081
-0.183
76.548
100223.227
211.822
44.028
2.936
-0.326
0.159
1.184
0.889
-0.006
-0.101
5.712
40.423
245.356
339.487
38.752
1.796
60.924
70946.102
5918.068
4012.260
73689.117
2522.589
34.698
-0.176
-0.338
-0.194
-0.095
-0.042
-0.017
-0.005
0.
0.
0.
0.
0.
0.
0.
0.
0.
0.
0.
0.
0.
0.
0.
0.
0.001
-0.002
-0.011
-0.032
-0.084
-0.360
-0.613
11.169
0.500
0.358
-0.332
-0.292
4.119
15.058
5.300
0.872
8.632
221.868
230.786
797.865
1045.328
18.506
0.028
45.394
32573.805
101685.094
101723.477
769.125
451.295
3.872
-0.475
-0.355
-0.197
-0.094
-0.044
-0.018
-0.006
0.
0.
0.
0.
0.
0.
0.
0.
0.
0.
0.
0.
0.
0.
0.
0.
0.000
-0.002
-0.012
-0.027
-0.067
-0.163
-0.487
-0.743
-0.500
-0.471
-0.705
-0.564
2.734
10.189
2.047
-0.055
39.836
3389.165
1234.754
38.072
27.395
1.302
7.101
550.852
104161.664
104636.359
6206.564
167.056
0.992
-1.002
-0.633
-0.354
-0.192
-0.095
-0.042
-0.017
-0.007
0.
0.
0.
0.
0.
0.
0.
0.
0.
0.
0.
0.
0.
0.
0.
0.
0.001
-0.002
-0.011
-0.032
-0.058
-0.108
-0.185
-0.274
-0.356
-0.514
-0.519
0.555
0.434
1.276
0.004
-0.374
10.204
156.481
83.715
2.495
-0.411
-0.389
39.428
4760.136
101951.188
35478.004
648.566
11.993
-0.639
-0.656
-0.501
-0.332
-0.195
-0.099
-0.043
-0.015
-0.006
0.
0.
0.
0.
0.
0.
0.
0.
0.
0.
0.
0.
0.
0.
0.
0.
0.001
-0.003
-0.012
-0.029
-0.057
-0.097
-0.163
-0.253
-0.360
0.010
59.543
607.015
128.713
559.525
87.440
8.733
63.852
554.271
783.730
23.943
-0.605
0.216
173.045
7064.649
907.566
123149.977
3686.450
27.216
40.281
211.022
10.238
-0.240
-0.200
-0.103
-0.047
-0.018
-0.003
0.
0.
0.
0.
0.
0.
0.
0.
0.
0.
0.
0.
0.
0.
0.
0.001
0.001
-0.003
-0.013
-0.032
-0.062
-0.114
-0.192
-0.283
-0.375
1.407
904.577
123827.813
102391.102
100190.852
16949.676
222.108
257.365
1824.504
100042.344
266.693
-0.220
-0.219
88.726
100562.867
525.036
100156.156
1617.360
1727.748
17163.182
100172.469
612.141
0.410
-0.209
-0.108
-0.049
-0.025
-0.004
0.
0.
0.
0.
0.
0.
0.
0.
0.
0.
0.
0.
0.
0.
0.
0.001
0.000
-0.004
-0.014
-0.038
-0.084
-0.173
-0.257
-0.297
-0.377
0.276
117.989
102428.258
100911.773
100947.281
18710.979
20921.439
8506.385
88.157
517.199
18.628
-0.355
0.106
0.533
26.939
870.937
116.275
5620.327
65291.906
101038.320
57762.262
156.936
0.049
-0.238
-0.116
-0.053
-0.024
-0.010
0.
0.
0.
0.
0.
0.
0.
0.
0.
0.
0.
0.
0.
0.
0.001
0.000
0.000
-0.004
-0.017
-0.060
-0.211
-0.378
-0.217
-0.039
-0.211
-0.258
23.377
1053.073
299.380
385.957
4083.161
1570.770
895.950
36.746
0.933
-0.340
17.473
122.764
13.633
581.506
74547.398
1458.521
3212.151
1210.695
9716.279
421.901
15.693
-0.176
-0.266
-0.132
-0.059
-0.026
-0.012
-0.002
0.
0.
0.
0.
0.
0.
0.
0.
0.
0.
0.
0.
0.
0.001
0.001
-0.001
-0.004
-0.023
-0.119
-0.604
0.145
4.926
6.388
2.556
-0.115
0.220
4.458
1.977
4.930
16.792
54.007
1207.166
94.100
0.341
-0.125
83.680
1239.469
58.257
25885.773
103887.453
1215.269
391.792
173.418
2773.099
28266.557
150.487
0.448
-0.256
-0.144
-0.063
-0.029
-0.013
-0.002
0.
0.
0.
0.
0.
0.
0.
0.
0.
0.
0.
0.
0.
0.001
0.001
-0.001
-0.005
-0.025
-0.140
-0.382
25.478
325.211
166.870
13.147
1.382
-0.254
-0.353
-0.377
-0.391
-0.128
33.465
1035.850
67.906
-0.038
-0.513
5.054
26.862
15.950
1082.725
8198.696
155.213
100533.047
9995.909
309.380
1335.839
44.294
1.956
-0.167
-0.141
-0.069
-0.031
-0.012
-0.003
0.
0.
0.
0.
0.
0.
0.
0.
0.
0.
0.
0.
0.
0.001
0.000
-0.001
-0.004
-0.019
-0.073
-0.130
7.461
820.950
433.804
6.821
2.063
-0.093
-0.255
-0.275
-0.311
-0.333
0.591
5.645
1.126
-0.460
-0.540
-0.555
-0.510
1.345
35.193
53.269
918.242
103282.445
13160.684
20.061
20.014
68.161
11.033
0.063
-0.126
-0.069
-0.028
-0.013
-0.003
0.
0.
0.
0.
0.
0.
0.
0.
0.
0.
0.
0.
0.
0.001
0.000
0.000
-0.003
-0.011
-0.039
-0.075
0.261
202.171
115.806
0.248
-0.095
-0.303
-0.174
-0.167
-0.195
-0.246
-0.289
-0.306
-0.356
-0.413
-0.482
-0.542
-0.595
-0.766
-0.317
24.355
880.167
102448.109
101373.859
232.641
6.093
20.239
4.265
-0.058
-0.113
-0.062
-0.022
-0.012
-0.003
0.
0.
0.
0.
0.
0.
0.
0.
0.
0.
0.
0.
0.
0.
0.000
0.000
-0.001
-0.006
-0.021
-0.059
-0.340
-0.605
-0.660
-0.557
-0.619
-0.274
-0.115
-0.105
-0.130
-0.172
-0.218
-0.199
-0.066
-0.252
-0.430
-0.177
14.590
41.843
2.691
26.697
1575.380
110615.211
59025.922
121.297
10.285
1.206
-0.098
-0.164
-0.098
-0.046
-0.019
-0.007
-0.003
0.
0.
0.
0.
0.
0.
0.
0.
0.
0.
0.
0.
0.
0.
0.001
0.000
0.000
-0.003
-0.008
-0.024
-0.071
-0.181
-0.192
-0.146
-0.146
-0.083
-0.060
-0.073
-0.095
-0.137
-0.151
0.509
2.848
0.846
-0.339
4.618
4729.834
100029.688
108.748
6.429
404.652
100056.875
2142.981
7.077
143.518
1.296
-0.443
-0.145
-0.070
-0.032
-0.014
-0.004
-0.002
0.
0.
0.
0.
0.
0.
0.
0.
0.
0.
0.
0.
0.
0.
0.
0.000
0.000
0.
-0.003
-0.007
-0.014
-0.025
-0.029
-0.029
-0.029
-0.024
-0.029
-0.044
-0.070
-0.109
-0.118
0.758
3.863
1.247
-0.289
3.826
2731.101
155186.266
288.796
1.558
4.146
32.875
8.288
-0.336
-0.675
-0.725
-0.310
-0.100
-0.045
-0.020
-0.006
-0.003
0.
0.
0.
0.
0.
0.
0.
0.
0.
0.
0.
0.
0.
0.
0.
0.
0.000
0.000
0.000
-0.001
-0.002
-0.004
-0.005
-0.006
-0.006
-0.005
-0.011
-0.019
-0.037
-0.056
-0.087
-0.118
-0.026
0.295
-0.026
-0.308
-0.160
8.812
3061.467
13.773
1.549
-0.334
-0.310
-0.438
-0.716
-0.724
-0.287
-0.123
-0.055
-0.021
-0.008
-0.004
-0.002
0.
0.
0.
0.
0.
0.
0.
0.
0.
0.
0.
0.
0.
0.
0.
0.
0.
0.001
0.000
0.001
0.000
-0.001
0.000
-0.001
-0.002
-0.002
-0.008
-0.013
-0.024
-0.043
-0.067
-0.097
-0.129
-0.164
-0.197
-0.253
-0.292
-0.299
0.033
0.679
-0.007
-0.283
-0.269
-0.285
-0.447
-0.365
-0.138
-0.055
-0.026
-0.010
-0.004
-0.002
0.001
0.
0.
0.
0.
0.
0.
0.
0.
0.
0.
0.
0.
0.
0.
0.
0.
0.
0.
0.000
0.001
0.000
0.001
0.000
0.000
-0.002
-0.004
-0.004
-0.011
-0.019
-0.030
-0.047
-0.066
-0.102
-0.132
-0.155
-0.177
-0.212
-0.243
-0.266
-0.233
-0.206
-0.175
-0.143
-0.119
-0.118
-0.091
-0.050
-0.023
-0.011
-0.004
0.000
0.001
0.
0.
0.
0.
0.
0.
0.
0.
0.
0.
0.
0.
0.
0.
0.
0.
0.
0.
0.
0.
0.
0.000
0.001
0.001
0.001
0.000
-0.004
-0.004
-0.011
-0.016
-0.027
-0.035
-0.042
-0.062
-0.083
-0.100
-0.111
-0.125
-0.142
-0.149
-0.144
-0.126
-0.103
-0.076
-0.057
-0.040
-0.026
-0.019
-0.007
-0.001
-0.001
0.000
0.001
0.
0.
0.
0.
0.
0.
0.
0.
0.
0.
0.
0.
0.
0.
0.
0.
0.
0.
0.
0.
0.
0.
0.
0.001
0.000
-0.001
-0.003
-0.005
-0.007
-0.014
-0.023
-0.024
-0.033
-0.040
-0.050
-0.060
-0.068
-0.073
-0.082
-0.082
-0.076
-0.067
-0.050
-0.036
-0.023
-0.014
-0.008
-0.003
-0.001
0.000
0.001
0.001
0.
0.
0.
0.
0.
0.
0.
0.
0.
0.
0.
0.
0.
0.
0.
0.
0.
0.
0.
0.
0.
0.
0.
0.000
0.000
0.000
-0.001
-0.002
-0.003
-0.008
-0.009
-0.014
-0.021
-0.024
-0.028
-0.028
-0.037
-0.042
-0.041
-0.046
-0.043
-0.038
-0.031
-0.022
-0.014
-0.006
-0.005
0.000
0.001
0.001
0.001
0.001
0.
0.
0.
0.
0.
0.
0.
0.
0.
0.
0.
0.
0.
0.
0.
0.
0.
0.
0.
0.
0.
0.
0.
0.
0.001
0.000
0.000
-0.001
-0.002
-0.004
-0.007
-0.010
-0.013
-0.013
-0.017
-0.019
-0.020
-0.018
-0.024
-0.023
-0.025
-0.024
-0.019
-0.016
-0.007
-0.005
-0.003
0.000
0.000
0.000
0.001
0.001
0.
0.
0.
0.
0.
0.
0.
0.
0.
0.
0.
0.
0.
0.
0.
0.
0.
0.
0.
0.
0.
0.
0.
0.
0.000
0.000
0.000
-0.001
-0.001
-0.003
-0.005
-0.008
-0.011
-0.012
-0.014
-0.010
-0.008
-0.010
-0.012
-0.010
-0.011
-0.012
-0.012
-0.009
-0.009
-0.005
0.000
0.001
0.001
0.001
0.001
0.
0.
0.
0.
0.
0.
0.
0.
0.
0.
0.
0.
0.
0.
0.
0.
0.
0.
0.
0.
0.
0.
0.
0.
0.
0.
0.001
0.000
0.001
-0.001
-0.001
-0.004
-0.005
-0.007
-0.011
-0.011
-0.008
-0.006
-0.004
-0.002
-0.004
-0.005
-0.007
-0.007
-0.005
-0.005
-0.002
0.
0.
0.
0.
0.
0.
0.
0.
0.
0.
0.
0.
0.
0.
0.
0.
0.
0.
0.
0.
0.
0.
0.
0.
0.
0.
0.
0.
0.
0.
0.
0.
0.001
0.000
0.001
-0.001
-0.001
-0.004
-0.005
-0.007
-0.007
-0.008
-0.005
-0.001
0.000
0.001
0.001
0.
-0.003
-0.002
-0.002
0.
0.
0.
0.
0.
0.
0.
0.
0.
0.
0.
0.
0.
0.
0.
0.
0.
0.
0.
0.
0.
0.
0.
0.
0.
0.
0.
0.
0.
0.
0.
0.
0.
0.
0.001
0.000
0.001
0.000
-0.001
-0.002
-0.004
-0.005
-0.005
-0.005
-0.002
-0.001
0.001
0.001
0.001
0.001
0.001
0.000
0.
0.
0.
0.
0.
0.
0.
0.
0.
0.
0.
0.
0.
0.
0.
0.
0.
0.
0.
0.
0.
0.
0.
0.
0.
0.
0.
0.
0.
0.
0.
0.
0.
0.
0.
0.
0.001
0.000
0.001
-0.001
-0.001
-0.002
-0.002
-0.002
-0.002
-0.001
-0.001
0.001
0.001
0.002
0.000
0.
0.
0.
0.
0.
0.
0.
0.
0.
0.
0.
0.
0.
0.
0.
0.
0.
0.
0.
0.
0.
0.
0.
0.
0.
0.
0.
0.
0.
0.
0.
0.
0.
0.
0.
0.
0.
0.
0.001
0.
0.001
0.000
-0.001
0.000
-0.001
-0.001
-0.001
-0.001
0.001
0.000
0.000
0.001
0.
0.
0.
0.
0.
0.
0.
0.
0.
0.
0.
0.
0.
0.
0.
0.
0.
0.
0.
0.
0.
0.
0.
0.
0.
0.
0.
0.
0.
0.
0.
0.
0.
0.
0.
0.
0.
0.
0.
0.
0.001
0.001
0.001
0.000
-0.001
0.000
0.000
0.000
0.001
0.000
0.000
0.001
0.
0.
0.
0.
0.
0.
0.
0.
0.
0.
0.
0.
0.
0.
0.
0.
0.
0.
0.
0.
0.
0.
0.
0.
0.
0.
0.
0.
0.
0.
0.
0.
0.
0.
0.
0.
0.
0.
0.
0.
0.
0.
0.
0.
0.
0.
0.
0.
0.
0.
0.
0.
0.
0.
0.
0.
0.
0.
0.
0.
0.
0.
0.
0.
0.
0.
0.
0.
0.
0.
0.
0.
0.
0.
0.
0.
0.
0.
0.
0.
0.
0.
0.
0.
0.
0.
0.
0.
0.
0.
0.
0.
0.
0.
0.
0.
0.
0.
0.
0.
0.
0.
0.
0.
0.
0.
0.
0.
0.
0.
0.
0.
0.
0.
0.
0.
0.
0.
0.
0.
0.
0.
0.
0.
0.
0.
0.
0.
0.
0.
0.
0.
0.
0.
0.
0.
0.
0.
0.
0.
0.
0.
0.
0.
0.
0.
0.
0.
0.
0.
0.
0.
0.
0.
0.
0.
0.
0.
0.
0.
0.
0.
0.
0.
0.
0.
0.
0.
0.
0.
0.
0.
0.
0.
0.
0.
0.
0.
0.
0.
0.
0.
0.
0.
0.
0.
0.
0.
0.
0.
0.
0.
0.
0.
0.
0.
0.
0.
0.
0.
0.
0.
0.
0.
0.
0.
0.
0.
0.
0.
0.
0.
0.
0.
0.
0.
0.
0.
0.
0.
0.
0.
0.
0.
0.
0.
0.
0.
0.
0.
0.
0.
0.
0.
0.
0.
0.
0.
0.
0.
0.
0.
0.
0.
0.
0.
0.
0.
0.
0.
0.
0.
0.
0.
0.000
0.001
0.001
0.
0.
0.001
0.
0.
0.
0.
0.
0.
0.
0.
0.
0.
0.
0.
0.
0.
0.
0.
0.
0.
0.
0.
0.
0.
0.
0.
0.
0.
0.
0.
0.
0.
0.
0.
0.
0.
0.
0.
0.
0.
0.
0.
0.
0.
0.
0.
0.
0.
0.001
0.001
0.000
0.001
0.001
0.001
0.001
0.000
0.001
0.
0.
0.
0.
0.
0.
0.
0.
0.
0.
0.
0.
0.
0.
0.
0.
0.
0.
0.
0.
0.
0.
0.
0.
0.
0.
0.
0.
0.
0.
0.
0.
0.
0.
0.
0.
0.
0.
0.
0.
0.
0.
0.
0.001
0.001
0.000
-0.002
-0.002
-0.002
-0.002
-0.001
0.001
0.001
0.001
0.
0.
0.
0.
0.
0.
0.
0.
0.
0.
0.
0.
0.
0.
0.
0.
0.
0.
0.
0.
0.
0.
0.
0.
0.
0.
0.
0.
0.
0.
0.
0.
0.
0.
0.
0.
0.
0.
0.
0.
0.
0.
0.001
0.000
0.000
-0.002
-0.002
-0.003
-0.003
-0.001
-0.001
0.001
0.001
0.000
0.
0.
0.
0.
0.
0.
0.
0.
0.
0.
0.
0.
0.
0.
0.
0.
0.
0.
0.
0.
0.
0.
0.
0.
0.
0.
0.
0.
0.
0.
0.
0.
0.
0.
0.
0.
0.
0.
0.
0.
0.000
0.001
0.001
-0.002
-0.002
-0.003
-0.003
-0.003
-0.003
-0.001
0.001
0.001
0.001
0.
0.
0.
0.
0.001
0.000
-0.001
-0.002
-0.001
-0.003
-0.001
0.
0.
0.
0.
0.
0.
0.
0.
0.
0.
0.
0.
0.
0.
0.
0.
0.
0.
0.
0.
0.
0.
-0.001
-0.001
-0.001
-0.001
0.
0.
0.
0.001
0.001
0.001
-0.002
-0.002
-0.003
-0.003
-0.003
-0.003
-0.001
-0.001
0.001
0.001
0.
0.
0.
0.000
-0.002
-0.003
-0.004
-0.008
-0.009
-0.009
-0.006
-0.005
-0.001
0.
0.
0.
0.
0.
0.
0.
0.
0.
0.
0.
0.
0.
0.
0.
0.
0.
0.
-0.001
-0.001
-0.004
-0.005
-0.005
-0.004
-0.001
-0.001
0.
0.000
0.001
0.001
-0.001
-0.002
-0.003
-0.003
-0.003
-0.002
-0.001
0.001
0.001
0.001
0.000
0.
0.000
-0.004
-0.006
-0.009
-0.016
-0.019
-0.020
-0.018
-0.013
-0.009
-0.005
-0.001
0.001
0.001
0.
0.
0.
0.
0.
0.
0.
0.
0.
0.
0.
0.
0.
0.
-0.001
-0.006
-0.008
-0.011
-0.012
-0.012
-0.013
-0.011
-0.008
-0.004
-0.002
-0.001
0.001
0.001
-0.001
-0.002
-0.002
-0.001
-0.001
-0.001
0.001
0.001
0.001
0.
-0.003
-0.006
-0.009
-0.017
-0.026
-0.034
-0.042
-0.042
-0.036
-0.027
-0.018
-0.009
-0.004
0.001
0.001
0.001
0.001
0.
0.
0.
0.
0.
0.
0.
0.
0.
0.
0.
-0.004
-0.007
-0.011
-0.017
-0.022
-0.028
-0.030
-0.028
-0.025
-0.020
-0.015
-0.007
-0.003
-0.002
0.001
0.001
-0.001
-0.003
-0.003
-0.003
-0.001
-0.001
0.001
0.001
-0.006
-0.009
-0.017
-0.025
-0.042
-0.064
-0.086
-0.099
-0.097
-0.082
-0.061
-0.036
-0.021
-0.009
-0.002
0.000
0.002
0.001
0.001
0.
0.
0.
0.
0.
0.
0.
0.
0.
-0.002
-0.007
-0.013
-0.020
-0.032
-0.047
-0.060
-0.062
-0.058
-0.048
-0.037
-0.029
-0.021
-0.010
-0.003
-0.002
0.001
-0.001
-0.002
-0.002
-0.004
-0.004
-0.002
-0.005
-0.013
-0.019
-0.024
-0.033
-0.052
-0.085
-0.128
-0.153
-0.141
-0.084
-0.112
-0.114
-0.081
-0.045
-0.025
-0.010
-0.003
0.
0.000
0.001
0.001
0.
0.
0.
0.
0.
0.
0.
0.
-0.006
-0.010
-0.020
-0.035
-0.066
-0.103
-0.126
-0.134
-0.122
-0.094
-0.067
-0.048
-0.033
-0.022
-0.010
-0.003
-0.004
-0.002
-0.005
-0.008
-0.008
-0.008
-0.012
-0.018
-0.023
-0.026
-0.039
-0.058
-0.090
-0.146
-0.162
0.886
6.407
19.920
6.968
0.105
-0.137
-0.096
-0.057
-0.028
-0.013
-0.004
-0.001
0.
0.001
0.
0.
0.
0.
0.
0.
0.
-0.001
-0.008
-0.015
-0.030
-0.065
-0.114
-0.150
-0.128
-0.142
-0.196
-0.169
-0.120
-0.079
-0.050
-0.031
-0.015
-0.010
-0.005
-0.009
-0.008
-0.013
-0.018
-0.022
-0.025
-0.029
-0.033
-0.039
-0.056
-0.083
-0.136
-0.192
1.011
168.224
5195.355
43514.816
1703.118
6.190
-0.185
-0.164
-0.137
-0.092
-0.038
-0.014
-0.005
-0.001
-0.001
0.001
0.
0.
0.
0.
0.
0.001
-0.004
-0.009
-0.019
-0.045
-0.096
-0.136
0.654
10.567
10.521
0.709
-0.199
-0.173
-0.113
-0.072
-0.043
-0.023
-0.011
-0.008
-0.014
-0.021
-0.027
-0.030
-0.037
-0.042
-0.044
-0.050
-0.055
-0.073
-0.108
-0.168
-0.059
24.554
4798.198
102601.617
102115.672
28362.529
17.712
-0.115
0.280
-0.078
-0.295
-0.096
-0.032
-0.011
-0.004
-0.001
0.001
0.
0.
0.
0.
0.
0.001
-0.003
-0.010
-0.023
-0.058
-0.113
0.015
18.713
2015.509
2022.416
44.326
1.893
-0.175
-0.138
-0.086
-0.049
-0.026
-0.015
-0.015
-0.025
-0.031
-0.039
-0.050
-0.057
-0.063
-0.061
-0.063
-0.074
-0.089
-0.131
-0.198
0.436
284.729
100119.086
103241.914
4572.346
1241.202
7.994
8.237
316.367
10.845
-0.029
-0.141
-0.056
-0.020
-0.008
-0.002
0.000
0.
0.
0.
0.
0.
0.
-0.003
-0.010
-0.025
-0.066
-0.132
0.110
36.711
9344.752
9710.275
3903.331
35.647
-0.040
-0.140
-0.088
-0.051
-0.029
-0.020
-0.028
-0.037
-0.050
-0.064
-0.081
-0.088
-0.086
-0.083
-0.080
-0.087
-0.106
-0.142
-0.221
0.
55.449
13891.763
18918.949
2695.947
50.268
1.068
948.438
101474.617
129.712
1.078
-0.128
-0.078
-0.031
-0.012
-0.004
-0.001
0.
0.
0.
0.
0.001
0.
-0.002
-0.008
-0.023
-0.066
-0.170
-0.178
3.297
72.963
176.666
614.421
14.638
-0.094
-0.128
-0.076
-0.044
-0.026
-0.028
-0.039
-0.060
-0.086
-0.113
-0.136
-0.140
-0.133
-0.114
-0.101
-0.101
-0.116
-0.149
-0.233
-0.320
0.882
24.017
185.458
80.459
2.228
0.431
26.097
333.707
101.241
4.133
-0.102
-0.091
-0.039
-0.015
-0.008
-0.001
0.
0.
0.
0.
0.001
0.
-0.002
-0.006
-0.017
-0.052
-0.154
-0.233
-0.079
0.214
1.014
2.317
0.143
-0.135
-0.095
-0.056
-0.040
-0.032
-0.044
-0.071
-0.117
-0.161
-0.188
-0.204
-0.204
-0.196
-0.166
-0.132
-0.119
-0.129
-0.160
-0.243
-0.373
-0.442
1.515
15.238
7.283
-0.238
8.955
962.248
2060.955
81.667
2.969
-0.131
-0.100
-0.045
-0.018
-0.008
-0.001
0.
0.
0.
0.
0.
0.001
0.000
-0.003
-0.010
-0.029
-0.073
-0.121
-0.160
-0.352
-0.379
-0.189
-0.124
-0.091
-0.056
-0.038
-0.032
-0.041
-0.070
-0.120
-0.166
-0.198
-0.040
0.452
0.020
-0.235
-0.217
-0.171
-0.148
-0.151
-0.184
-0.268
-0.411
-0.523
-0.143
0.842
-0.076
1.748
12.186
827.673
1741.663
35.169
0.491
-0.169
-0.106
-0.043
-0.019
-0.008
-0.002
0.
0.
0.
0.
0.
0.001
0.001
-0.001
-0.004
-0.013
-0.028
-0.049
-0.080
-0.120
-0.127
-0.095
-0.066
-0.044
-0.031
-0.028
-0.037
-0.058
-0.107
-0.151
0.263
0.981
3.720
19.028
5.191
-0.046
-0.262
-0.221
-0.182
-0.183
-0.230
-0.324
-0.432
0.355
12.565
52.878
13.874
70.180
129.313
246.521
203.790
27.988
0.360
-0.179
-0.102
-0.042
-0.018
-0.007
0.
0.
0.
0.
0.
0.
0.001
0.
0.002
-0.002
-0.003
-0.010
-0.017
-0.024
-0.036
-0.038
-0.031
-0.024
-0.020
-0.016
-0.027
-0.051
-0.096
-0.162
-0.077
6.181
18.587
10.081
51.841
11.796
0.094
-0.302
-0.280
-0.240
-0.253
-0.320
-0.428
-0.213
15.493
144.998
731.092
570.382
428.757
268.080
2850.233
241.398
5.433
-0.115
-0.172
-0.091
-0.040
-0.019
-0.007
0.
0.
0.
0.
0.
0.
0.
0.001
0.001
0.002
-0.001
-0.002
-0.004
-0.007
-0.009
-0.009
-0.010
-0.008
-0.010
-0.017
-0.042
-0.102
-0.179
-0.212
-0.169
3.603
10.151
2.652
4.909
1.342
-0.210
-0.330
-0.342
-0.332
-0.352
-0.412
-0.492
-0.020
41.206
1609.923
4009.446
1041.977
1581.060
44.917
114.576
22.742
0.201
-0.276
-0.169
-0.086
-0.042
-0.018
-0.004
0.
0.
0.
0.
0.
0.
0.
0.
0.001
0.001
0.002
0.002
0.000
-0.001
-0.001
0.000
0.001
0.000
-0.006
-0.023
-0.081
-0.321
0.166
4.454
5.881
5.300
0.610
-0.321
-0.382
-0.371
-0.230
-0.370
-0.415
-0.396
-0.181
0.486
1.816
1.685
79.581
25589.795
73904.039
196.820
1350.666
447.601
16.684
0.104
-0.452
-0.322
-0.179
-0.088
-0.045
-0.019
-0.004
0.
0.
0.
0.
0.
0.
0.
0.
0.
0.001
0.002
0.001
0.002
0.002
0.002
0.003
0.003
-0.003
-0.010
-0.037
-0.131
-0.194
821.207
14413.287
2084.387
3396.912
40.544
-0.162
-0.540
-0.509
-0.453
-0.486
-0.450
0.657
5.956
25.502
83.599
22.702
89961.039
2016.219
859.580
85.937
1810.976
100248.805
299.840
16.676
0.385
-0.333
-0.197
-0.102
-0.048
-0.018
-0.005
-0.002
0.
0.
0.
0.
0.
0.
0.
0.
0.
0.
0.
0.001
0.002
0.001
0.002
0.002
-0.006
-0.014
-0.044
-0.122
0.151
1094.307
111656.938
152641.219
100028.547
354.973
0.559
-0.374
0.024
0.620
-0.055
0.485
29.876
85.380
155.590
11551.033
3117.512
8699.444
317.589
272.811
749.729
597.300
96838.281
9536.985
322.074
6.644
-0.075
-0.216
-0.116
-0.054
-0.020
-0.007
-0.002
0.
0.
0.
0.
0.
0.
0.
0.
0.
0.
0.
0.
0.
0.
0.001
-0.001
-0.007
-0.018
-0.050
-0.116
-0.159
18.427
15722.507
1455.398
3705.491
40.118
0.263
15.662
83.328
236.882
54.062
4.007
228.395
10619.047
24147.549
138939.438
18743.359
25.836
84.204
100022.172
10999.222
163.399
28399.385
101100.031
819.017
11.244
0.402
-0.228
-0.127
-0.056
-0.022
-0.009
-0.002
0.
0.
0.
0.
0.
0.
0.
0.
0.
0.
0.
0.
0.
0.
0.
-0.001
-0.007
-0.020
-0.049
-0.122
-0.329
-0.429
2.528
3.929
4.953
0.060
3.043
700.636
20714.145
4579.283
475.422
58.753
8284.588
102509.703
113831.891
100214.328
284.212
2.422
37.536
8758.045
11655.158
176.393
648.001
101612.422
150.592
2.146
-0.122
-0.244
-0.129
-0.056
-0.024
-0.009
-0.002
0.
0.
0.
0.
0.
0.
0.
0.
0.
0.
0.
0.
0.
0.
0.
-0.002
-0.006
-0.023
-0.051
-0.111
-0.225
-0.464
-0.608
-0.549
-0.864
-0.674
3.573
382.829
7027.450
226.438
19.716
483.698
100128.055
100706.414
568.173
445.114
9.867
0.176
110.545
7295.975
2801.458
189.685
21.930
80.925
0.344
-0.188
-0.366
-0.236
-0.127
-0.053
-0.022
-0.008
-0.002
0.
0.
0.
0.
0.
0.
0.
0.
0.
0.
0.
0.
0.
0.
0.
-0.002
-0.007
-0.025
-0.049
-0.099
-0.188
-0.294
-0.402
-0.539
-1.038
1.487
10.526
6.505
22.036
3.581
2.077
118.431
8326.586
2584.626
21.192
0.693
-0.512
0.844
250.934
48536.938
18312.395
39824.992
582.700
2.390
-0.140
-0.178
-0.367
-0.235
-0.121
-0.050
-0.021
-0.009
0.
0.
0.
0.
0.
0.
0.
0.
0.
0.
0.
0.
0.
0.
0.
0.
0.000
-0.008
-0.025
-0.048
-0.097
-0.180
-0.290
-0.399
-0.520
-0.789
0.515
14.208
27.521
78.141
22.014
434.883
5672.201
100541.758
5363.398
44.155
-0.500
-0.138
0.555
14.661
481.555
101743.031
104663.320
2467.967
54.754
27.397
2.179
-0.354
-0.232
-0.114
-0.054
-0.018
-0.007
0.
0.
0.
0.
0.
0.
0.
0.
0.
0.
0.
0.
0.
0.
0.
0.001
-0.001
-0.010
-0.024
-0.050
-0.107
-0.228
-0.355
-0.357
-0.329
-0.327
18.372
1424.131
3307.755
11441.480
1082.240
10973.749
102124.828
103897.117
102194.914
478.053
0.762
5.539
2.761
59.001
14.343
228.055
2541.598
40629.348
814.015
4296.847
54.210
-0.138
-0.222
-0.110
-0.053
-0.024
-0.003
0.
0.
0.
0.
0.
0.
0.
0.
0.
0.
0.
0.
0.
0.
0.
0.001
-0.001
-0.008
-0.027
-0.058
-0.162
-0.574
-0.474
0.247
0.524
0.526
327.091
102195.164
11722.765
15162.233
100511.422
102179.516
101120.641
312.077
962.601
26.756
2.242
12.748
5.958
48.049
4276.416
306.521
41980.734
100835.055
7733.941
743.231
21.060
-0.252
-0.232
-0.112
-0.055
-0.022
-0.007
0.
0.
0.
0.
0.
0.
0.
0.
0.
0.
0.
0.
0.
0.
0.001
0.001
0.000
-0.008
-0.026
-0.096
-0.379
-0.557
2.577
27.296
15.806
1.998
180.310
100024.078
2206.374
3718.987
100073.414
20622.971
107781.992
4101.053
9.434
1.200
321.555
12417.973
309.542
658.707
101443.406
7195.219
15162.792
862.419
257.619
23.238
0.596
-0.391
-0.242
-0.117
-0.053
-0.025
-0.010
0.
0.
0.
0.
0.
0.
0.
0.
0.
0.
0.
0.
0.
0.
0.001
0.001
-0.001
-0.010
-0.033
-0.208
-0.720
60.891
130.587
513.766
259.462
7.806
1.722
20.270
6.153
15.720
66.445
1061.287
167713.938
3236.069
7.059
2.882
5810.206
100820.039
1753.826
9813.037
101458.531
648.794
3.159
2.021
9.053
15.041
1.455
-0.353
-0.237
-0.119
-0.060
-0.026
-0.010
-0.002
0.
0.
0.
0.
0.
0.
0.
0.
0.
0.
0.
0.
0.
0.001
0.001
-0.001
-0.007
-0.036
-0.252
-0.077
100091.914
200072.266
47007.828
6656.668
242.695
3.601
-0.469
-0.533
-0.491
0.505
479.992
100039.828
1640.550
1.726
-0.104
59.537
693.060
275.936
100335.023
102306.984
720.430
126.207
21.075
2.438
4.394
0.197
-0.353
-0.227
-0.126
-0.060
-0.028
-0.012
-0.002
0.
0.
0.
0.
0.
0.
0.
0.
0.
0.
0.
0.
0.
0.001
0.000
-0.001
-0.005
-0.027
-0.108
0.043
119.655
111433.250
34448.160
1823.176
1628.970
8.260
-0.331
-0.413
-0.457
-0.458
3.658
37.848
6.763
-0.562
-0.725
-0.510
0.427
29.631
2399.610
1966.346
101458.055
34907.723
903.828
3.203
-0.019
-0.511
-0.372
-0.224
-0.122
-0.058
-0.026
-0.010
-0.002
0.
0.
0.
0.
0.
0.
0.
0.
0.
0.
0.
0.
0.
0.001
0.000
0.000
-0.004
-0.017
-0.052
-0.070
2.455
2728.697
1308.465
1155.219
3059.364
0.649
-0.257
-0.265
-0.308
-0.371
-0.411
-0.396
-0.433
-0.566
-0.687
-0.732
-0.265
1.329
6.791
460.311
105384.836
78981.875
471.061
31.210
1080.349
6.520
-0.257
-0.202
-0.117
-0.052
-0.024
-0.008
-0.002
0.
0.
0.
0.
0.
0.
0.
0.
0.
0.
0.
0.
0.
0.
0.000
0.000
-0.002
-0.007
-0.027
-0.069
-0.257
-0.321
-0.389
-0.366
-0.275
-0.497
-0.188
-0.173
-0.213
-0.265
-0.268
1.741
10.279
3.010
-0.402
-0.155
19.518
91.810
23.079
612.557
100421.492
112483.727
684.472
815.956
19697.441
103.701
0.157
-0.184
-0.101
-0.043
-0.021
-0.004
-0.002
0.
0.
0.
0.
0.
0.
0.
0.
0.
0.
0.
0.
0.
0.
0.001
0.000
0.000
-0.004
-0.010
-0.030
-0.084
-0.201
-0.220
-0.353
-0.394
-0.167
-0.102
-0.122
-0.164
-0.205
0.427
58.690
1222.982
140.180
1.432
3.969
1780.519
42028.043
2086.636
65.462
4925.364
6058.503
316.086
238.042
101136.422
339.497
-0.080
-0.155
-0.074
-0.035
-0.013
-0.003
0.000
0.
0.
0.
0.
0.
0.
0.
0.
0.
0.
0.
0.
0.
0.
0.
0.000
0.000
-0.001
-0.003
-0.008
-0.020
-0.037
-0.045
-0.055
-0.057
-0.052
-0.060
-0.086
-0.130
-0.177
0.624
93.137
2604.843
246.652
2.631
3.576
1176.889
86909.094
5799.403
88.800
7.649
14.582
4.882
12.832
10.841
0.284
-0.286
-0.122
-0.054
-0.022
-0.008
-0.002
0.
0.
0.
0.
0.
0.
0.
0.
0.
0.
0.
0.
0.
0.
0.
0.
0.000
0.000
0.001
-0.001
-0.002
-0.004
-0.009
-0.011
-0.015
-0.023
-0.034
-0.046
-0.068
-0.101
-0.148
-0.064
4.600
31.248
9.678
1.650
0.173
15.982
529.336
9380.559
230.871
1.165
-0.417
-0.015
46.604
5.607
-0.469
-0.159
-0.074
-0.030
-0.010
-0.003
0.001
0.
0.
0.
0.
0.
0.
0.
0.
0.
0.
0.
0.
0.
0.
0.
0.
0.
0.001
0.000
0.001
0.000
0.000
-0.001
-0.003
-0.008
-0.013
-0.026
-0.038
-0.058
-0.084
-0.120
-0.164
-0.137
0.036
0.104
0.172
-0.287
0.138
18.308
87.645
12.713
-0.051
-0.344
-0.483
-0.612
-0.680
-0.349
-0.090
-0.035
-0.015
-0.005
0.000
0.001
0.
0.
0.
0.
0.
0.
0.
0.
0.
0.
0.
0.
0.
0.
0.
0.
0.
0.
0.000
0.001
0.000
0.001
-0.002
-0.004
-0.008
-0.013
-0.021
-0.035
-0.051
-0.068
-0.097
-0.133
-0.175
-0.199
-0.225
-0.252
-0.313
-0.329
-0.103
0.320
-0.084
-0.230
-0.211
-0.193
-0.248
-0.203
-0.087
-0.034
-0.015
-0.005
-0.001
0.000
0.
0.
0.
0.
0.
0.
0.
0.
0.
0.
0.
0.
0.
0.
0.
0.
0.
0.
0.
0.
0.
0.000
0.001
0.001
-0.001
-0.007
-0.012
-0.021
-0.033
-0.050
-0.061
-0.074
-0.095
-0.123
-0.148
-0.171
-0.187
-0.211
-0.229
-0.226
-0.208
-0.180
-0.152
-0.108
-0.082
-0.061
-0.042
-0.026
-0.011
-0.003
-0.001
0.000
0.001
0.
0.
0.
0.
0.
0.
0.
0.
0.
0.
0.
0.
0.
0.
0.
0.
0.
0.
0.
0.
0.
0.
0.002
-0.001
-0.002
-0.007
-0.012
-0.020
-0.031
-0.041
-0.054
-0.063
-0.074
-0.079
-0.095
-0.112
-0.123
-0.134
-0.139
-0.137
-0.124
-0.101
-0.080
-0.057
-0.037
-0.025
-0.014
-0.005
-0.002
-0.001
0.001
0.000
0.
0.
0.
0.
0.
0.
0.
0.
0.
0.
0.
0.
0.
0.
0.
0.
0.
0.
0.
0.
0.
0.
0.
0.001
0.000
-0.003
-0.007
-0.012
-0.020
-0.030
-0.037
-0.046
-0.051
-0.057
-0.060
-0.064
-0.073
-0.078
-0.083
-0.086
-0.080
-0.069
-0.057
-0.037
-0.026
-0.011
-0.006
-0.003
-0.001
0.000
0.001
0.000
0.000
0.
0.
0.
0.
0.
0.
0.
0.
0.
0.
0.
0.
0.
0.
0.
0.
0.
0.
0.
0.
0.
0.
0.001
0.000
0.001
-0.003
-0.005
-0.011
-0.022
-0.031
-0.036
-0.040
-0.039
-0.042
-0.047
-0.047
-0.048
-0.052
-0.050
-0.047
-0.044
-0.038
-0.027
-0.019
-0.009
-0.005
-0.001
0.000
0.000
0.000
0.001
0.000
0.
0.
0.
0.
0.
0.
0.
0.
0.
0.
0.
0.
0.
0.
0.
0.
0.
0.
0.
0.
0.
0.
0.
0.000
0.000
-0.001
-0.003
-0.006
-0.015
-0.023
-0.032
-0.037
-0.037
-0.034
-0.031
-0.034
-0.032
-0.031
-0.028
-0.030
-0.029
-0.023
-0.020
-0.016
-0.010
-0.005
0.002
0.001
0.001
0.001
0.000
0.
0.
0.
0.
0.
0.
0.
0.
0.
0.
0.
0.
0.
0.
0.
0.
0.
0.
0.
0.
0.
0.
0.
0.
0.
0.000
0.000
-0.001
-0.003
-0.008
-0.016
-0.028
-0.034
-0.041
-0.038
-0.031
-0.026
-0.024
-0.020
-0.019
-0.015
-0.015
-0.014
-0.013
-0.009
-0.006
-0.004
-0.001
0.
0.
0.
0.
0.
0.
0.
0.
0.
0.
0.
0.
0.
0.
0.
0.
0.
0.
0.
0.
0.
0.
0.
0.
0.
0.
0.
0.
0.
0.
0.000
0.000
-0.001
-0.003
-0.007
-0.015
-0.027
-0.034
-0.040
-0.037
-0.027
-0.019
-0.016
-0.012
-0.010
-0.009
-0.009
-0.009
-0.008
-0.006
-0.004
-0.001
0.
0.
0.
0.
0.
0.
0.
0.
0.
0.
0.
0.
0.
0.
0.
0.
0.
0.
0.
0.
0.
0.
0.
0.
0.
0.
0.
0.
0.
0.
0.
0.000
0.000
-0.001
-0.002
-0.005
-0.011
-0.018
-0.024
-0.029
-0.025
-0.017
-0.012
-0.007
-0.002
-0.001
-0.003
-0.004
-0.004
-0.004
-0.001
0.
0.
0.
0.
0.
0.
0.
0.
0.
0.
0.
0.
0.
0.
0.
0.
0.
0.
0.
0.
0.
0.
0.
0.
0.
0.
0.
0.
0.
0.
0.
0.
0.
0.001
0.000
0.001
-0.001
-0.002
-0.006
-0.008
-0.011
-0.014
-0.013
-0.008
-0.003
0.000
0.001
0.001
0.002
0.001
0.000
0.
0.
0.
0.
0.
0.
0.
0.
0.
0.
0.
0.
0.
0.
0.
0.
0.
0.
0.
0.
0.
0.
0.
0.
0.
0.
0.
0.
0.
0.
0.
0.
0.
0.
0.
0.001
0.000
0.001
0.000
-0.001
-0.002
-0.004
-0.005
-0.005
-0.004
-0.003
-0.001
0.001
0.001
0.001
0.000
0.
0.
0.
0.
0.
0.
0.
0.
0.
0.
0.
0.
0.
0.
0.
0.
0.
0.
0.
0.
0.
0.
0.
0.
0.
0.
0.
0.
0.
0.
0.
0.
0.
0.
0.
0.
0.
0.
0.001
0.000
0.001
0.000
0.000
-0.001
-0.001
-0.001
-0.001
-0.001
0.000
0.000
0.000
0.001
0.
0.
0.
0.
0.
0.
0.
0.
0.
0.
0.
0.
0.
0.
0.
0.
0.
0.
0.
0.
0.
0.
0.
0.
0.
0.
0.
0.
0.
0.
0.
0.
0.
0.
0.
0.
0.
0.
0.
0.
0.
0.
0.
0.
0.
0.
0.
0.
0.
0.
0.
0.
0.
0.
0.
0.
0.
0.
0.
0.
0.
0.
0.
0.
0.
0.
0.
0.
0.
0.
0.
0.
0.
0.
0.
0.
0.
0.
0.
0.
0.
0.
0.
0.
0.
0.
0.
0.
0.
0.
0.
0.
0.
0.
0.
0.
0.
0.
0.
0.
0.
0.
0.
0.
0.
0.
0.
0.
0.
0.
0.
0.
0.
0.
0.
0.
0.
0.
0.
0.
0.
0.
0.
0.
0.
0.
0.
0.
0.
0.
0.
0.
0.
0.
0.
0.
0.
0.
0.
0.
0.
0.
0.
0.
0.
0.
0.
0.
0.
0.
0.
0.
0.
0.
0.
0.
0.
0.
0.
0.
0.
0.
0.
0.
0.
0.
0.
0.
0.
0.
0.
0.
0.
0.
0.
0.
0.
0.
0.
0.
0.
0.
0.
0.
0.
0.
0.
0.
0.
0.
0.
0.
0.
0.
0.
0.
0.
0.
0.
0.
0.000
0.001
0.001
0.
0.
0.000
0.
0.
0.
0.
0.
0.
0.
0.
0.
0.
0.
0.
0.
0.
0.
0.
0.
0.
0.
0.
0.
0.
0.
0.
0.
0.
0.
0.
0.
0.
0.
0.
0.
0.
0.
0.
0.
0.
0.
0.
0.
0.
0.
0.
0.
0.
0.001
0.000
-0.001
-0.002
-0.002
-0.002
-0.001
0.000
0.000
0.
0.
0.
0.
0.
0.
0.
0.
0.
0.
0.
0.
0.
0.
0.
0.
0.
0.
0.
0.
0.
0.
0.
0.
0.
0.
0.
0.
0.
0.
0.
0.
0.
0.
0.
0.
0.
0.
0.
0.
0.
0.
0.
0.001
-0.001
-0.002
-0.003
-0.003
-0.003
-0.003
-0.003
-0.001
0.000
0.000
0.
0.
0.
0.
0.
0.
0.
0.
0.
0.
0.
0.
0.
0.
0.
0.
0.
0.
0.
0.
0.
0.
0.
0.
0.
0.
0.
0.
0.
0.
0.
0.
0.
0.
0.
0.
0.
0.
0.
0.
0.
0.000
0.001
-0.002
-0.003
-0.004
-0.006
-0.007
-0.007
-0.006
-0.005
-0.003
0.001
0.001
0.
0.
0.
0.
0.
0.
0.
0.
0.
0.
0.
0.
0.
0.
0.
0.
0.
0.
0.
0.
0.
0.
0.
0.
0.
0.
0.
0.
0.
0.
0.
0.
0.
0.
0.
0.
0.
0.
0.
0.
0.001
-0.001
-0.002
-0.004
-0.005
-0.009
-0.010
-0.010
-0.008
-0.006
-0.004
-0.001
0.001
0.000
0.
0.
0.
0.
0.001
0.000
0.
-0.002
-0.002
-0.002
-0.002
0.
0.
0.
0.
0.
0.
0.
0.
0.
0.
0.
0.
0.
0.
0.
0.
0.
0.
0.
0.
0.
0.
0.
0.
0.
0.
0.
0.
0.001
-0.001
-0.003
-0.004
-0.008
-0.012
-0.013
-0.013
-0.011
-0.008
-0.005
-0.003
0.001
0.001
0.
0.
0.001
0.000
0.000
-0.002
-0.005
-0.006
-0.006
-0.005
-0.003
-0.002
0.
0.
0.
0.
0.
0.
0.
0.
0.
0.
0.
0.
0.
0.
0.
0.
0.
0.
0.
-0.001
-0.001
-0.001
-0.001
-0.001
-0.001
0.
0.000
0.001
0.000
-0.003
-0.004
-0.009
-0.013
-0.015
-0.016
-0.013
-0.010
-0.005
-0.003
0.001
0.001
0.
0.001
0.000
-0.001
-0.007
-0.010
-0.012
-0.014
-0.012
-0.010
-0.008
-0.005
-0.002
0.
0.
0.
0.
0.
0.
0.
0.
0.
0.
0.
0.
0.
0.
0.
0.
-0.001
-0.001
-0.003
-0.006
-0.007
-0.007
-0.005
-0.005
-0.003
-0.002
0.001
0.000
-0.002
-0.004
-0.008
-0.011
-0.015
-0.015
-0.012
-0.011
-0.006
-0.004
-0.001
0.001
-0.001
-0.003
-0.006
-0.011
-0.019
-0.025
-0.027
-0.029
-0.026
-0.017
-0.012
-0.008
-0.004
-0.001
0.001
0.
0.
0.
0.
0.
0.
0.
0.
0.
0.
0.
0.
0.
-0.001
-0.004
-0.008
-0.010
-0.014
-0.016
-0.019
-0.018
-0.017
-0.014
-0.007
-0.003
-0.002
-0.004
-0.003
-0.005
-0.008
-0.013
-0.013
-0.014
-0.012
-0.009
-0.005
-0.007
-0.010
-0.009
-0.014
-0.022
-0.033
-0.041
-0.049
-0.056
-0.053
-0.048
-0.036
-0.023
-0.012
-0.007
-0.002
0.001
0.001
0.001
0.
0.
0.
0.
0.
0.
0.
0.
0.
0.
0.
-0.006
-0.008
-0.015
-0.022
-0.029
-0.040
-0.044
-0.044
-0.035
-0.029
-0.023
-0.016
-0.009
-0.003
-0.004
-0.003
-0.006
-0.009
-0.010
-0.011
-0.011
-0.009
-0.013
-0.021
-0.021
-0.025
-0.032
-0.044
-0.061
-0.080
-0.106
-0.121
-0.118
-0.102
-0.077
-0.049
-0.027
-0.014
-0.005
0.000
0.002
0.001
0.001
0.
0.
0.
0.
0.
0.
0.
0.
0.
-0.002
-0.009
-0.016
-0.026
-0.045
-0.074
-0.094
-0.102
-0.091
-0.073
-0.057
-0.042
-0.030
-0.018
-0.010
-0.003
-0.006
-0.005
-0.010
-0.011
-0.014
-0.015
-0.024
-0.027
-0.031
-0.035
-0.044
-0.057
-0.078
-0.107
-0.157
-0.187
-0.198
-0.157
-0.158
-0.136
-0.098
-0.060
-0.034
-0.015
-0.005
0.000
0.000
0.001
0.001
0.
0.
0.
0.
0.
0.
0.
-0.001
-0.008
-0.012
-0.025
-0.051
-0.101
-0.151
-0.175
-0.186
-0.184
-0.150
-0.107
-0.077
-0.053
-0.032
-0.017
-0.012
-0.006
-0.010
-0.012
-0.015
-0.021
-0.033
-0.041
-0.043
-0.045
-0.054
-0.068
-0.087
-0.124
-0.186
-0.231
-0.104
1.764
8.841
3.219
-0.052
-0.168
-0.119
-0.080
-0.044
-0.017
-0.006
-0.001
0.000
0.001
0.
0.
0.
0.
0.
0.
0.
-0.003
-0.009
-0.018
-0.042
-0.094
-0.159
-0.171
-0.045
-0.076
-0.255
-0.254
-0.180
-0.117
-0.083
-0.052
-0.030
-0.016
-0.016
-0.013
-0.019
-0.030
-0.040
-0.051
-0.057
-0.064
-0.068
-0.080
-0.100
-0.127
-0.181
-0.254
-0.067
7.322
115.408
3110.647
356.931
3.144
-0.255
-0.246
-0.327
-0.198
-0.060
-0.020
-0.007
-0.001
-0.001
0.001
0.
0.
0.
0.
0.
0.001
-0.004
-0.011
-0.025
-0.063
-0.131
-0.061
3.399
33.312
30.524
1.757
-0.249
-0.214
-0.141
-0.103
-0.071
-0.038
-0.025
-0.022
-0.027
-0.036
-0.047
-0.061
-0.072
-0.079
-0.084
-0.092
-0.112
-0.133
-0.166
-0.241
-0.265
5.712
172.582
786.264
91140.594
4718.756
14.743
0.171
2.282
1.246
-0.597
-0.210
-0.043
-0.014
-0.004
-0.002
0.001
0.
0.
0.
0.
0.
-0.001
-0.004
-0.012
-0.031
-0.084
-0.147
1.868
148.592
35277.926
38981.895
238.700
7.286
0.040
-0.022
-0.110
-0.079
-0.044
-0.031
-0.035
-0.040
-0.055
-0.074
-0.093
-0.108
-0.111
-0.111
-0.118
-0.142
-0.167
-0.206
-0.297
-0.119
43.194
7178.246
71596.219
108795.602
176719.094
526.945
231.896
4355.580
65717.883
2.518
-0.350
-0.076
-0.024
-0.009
-0.002
0.000
0.
0.
0.
0.
0.001
-0.001
-0.004
-0.013
-0.034
-0.108
-0.240
3.857
430.935
101574.828
113626.203
100288.641
289.265
0.401
-0.051
-0.116
-0.082
-0.048
-0.042
-0.046
-0.060
-0.087
-0.119
-0.149
-0.164
-0.166
-0.157
-0.153
-0.167
-0.185
-0.232
-0.336
-0.313
14.160
1065.714
101590.352
101115.328
526.832
8.356
22737.547
101340.656
8503.185
8.886
-0.145
-0.093
-0.037
-0.014
-0.006
-0.002
0.
0.
0.
0.
0.001
-0.001
-0.003
-0.010
-0.034
-0.149
-0.544
2.139
61.404
367.752
1798.150
44055.012
83.958
0.021
-0.164
-0.111
-0.074
-0.045
-0.047
-0.067
-0.097
-0.144
-0.195
-0.240
-0.262
-0.257
-0.226
-0.199
-0.187
-0.200
-0.248
-0.361
-0.441
2.724
392.622
100713.406
17135.941
23.434
3.001
259.879
72768.320
100183.281
100.660
0.247
-0.105
-0.046
-0.020
-0.008
-0.001
0.
0.
0.
0.
0.001
0.
-0.002
-0.008
-0.026
-0.130
-0.621
0.491
11.100
152.947
8.266
9.484
0.734
-0.192
-0.139
-0.090
-0.064
-0.048
-0.068
-0.116
-0.176
-0.233
-0.277
-0.260
-0.300
-0.311
-0.291
-0.247
-0.215
-0.208
-0.261
-0.375
-0.500
0.392
52.813
2393.181
515.112
4.804
51.720
100038.484
115272.039
25643.273
59.548
0.136
-0.115
-0.052
-0.021
-0.009
-0.001
0.
0.
0.
0.
0.001
0.
0.
-0.004
-0.016
-0.057
-0.238
-0.298
0.085
-0.176
-0.754
-0.507
-0.189
-0.130
-0.086
-0.062
-0.048
-0.060
-0.105
-0.161
-0.167
0.001
2.634
13.415
4.936
0.397
-0.308
-0.301
-0.246
-0.229
-0.282
-0.398
-0.550
-0.513
6.439
30.250
6.401
35.028
105.284
76139.648
112538.570
680.902
5.138
-0.158
-0.123
-0.054
-0.021
-0.009
-0.002
0.
0.
0.
0.
0.
0.001
0.002
-0.002
-0.007
-0.020
-0.050
-0.082
-0.117
-0.274
-0.296
-0.158
-0.093
-0.063
-0.047
-0.042
-0.048
-0.080
-0.144
0.075
14.831
54.582
203.803
8492.631
434.755
11.920
0.007
-0.356
-0.295
-0.273
-0.327
-0.452
-0.617
1.308
1036.698
91503.430
278.951
18700.715
76159.891
18898.379
100747.977
4438.206
6.598
-0.174
-0.118
-0.051
-0.020
-0.010
-0.003
0.
0.
0.
0.
0.
0.001
0.001
0.000
-0.002
-0.007
-0.015
-0.027
-0.044
-0.058
-0.059
-0.049
-0.038
-0.032
-0.029
-0.039
-0.063
-0.126
-0.206
2.956
1966.614
55263.852
1465.003
100031.445
2423.213
19.193
0.304
-0.409
-0.376
-0.360
-0.424
-0.551
-0.675
2.505
1480.134
200020.438
71019.602
115403.289
104556.273
100220.266
19557.719
104.352
0.983
-0.192
-0.107
-0.047
-0.021
-0.009
0.
0.
0.
0.
0.
0.
0.
0.001
0.001
0.001
-0.001
-0.003
-0.007
-0.010
-0.013
-0.018
-0.017
-0.013
-0.016
-0.026
-0.050
-0.123
-0.247
-0.289
1.806
612.509
7984.774
318.994
370.280
59.006
27.871
3.891
-0.423
-0.472
-0.438
-0.403
0.640
1.186
18.727
5036.219
118723.914
129541.906
113235.867
705.143
4436.700
307.130
2.635
-0.278
-0.193
-0.098
-0.045
-0.020
-0.008
0.
0.
0.
0.
0.
0.
0.
0.001
0.001
0.001
0.002
0.001
0.000
-0.001
-0.002
-0.001
0.000
-0.003
-0.009
-0.027
-0.096
-0.482
-0.530
0.690
7.967
12.799
11.241
5.004
1.544
11.033
113.534
12.548
-0.403
-0.079
4.662
13.489
175.248
371.736
62.263
100051.359
102133.531
878.910
100267.367
263.961
7.434
2.300
-0.347
-0.346
-0.212
-0.103
-0.048
-0.022
-0.007
0.
0.
0.
0.
0.
0.
0.
0.
0.
0.001
0.001
0.002
0.002
0.003
0.003
0.003
0.004
-0.005
-0.013
-0.042
-0.176
-0.669
102.563
670.182
1417.563
2270.229
60.062
3.375
-0.627
0.517
5.766
0.725
-0.161
17.824
837.125
2391.518
29019.297
2603.860
26.020
776.673
101265.852
27151.852
27.625
131.188
743.209
356.526
6.766
-0.125
-0.219
-0.119
-0.056
-0.023
-0.007
-0.002
0.
0.
0.
0.
0.
0.
0.
0.
0.
0.
0.001
0.002
0.001
0.001
0.002
0.
-0.007
-0.020
-0.057
-0.180
-0.478
118.844
948.583
29242.650
112538.266
346.281
14.552
-0.135
0.532
3.229
0.992
9.097
2048.867
20706.439
22995.607
135006.938
7933.266
23.169
30.916
11867.508
100343.094
104.064
985.084
100583.422
100247.734
319.237
6.973
-0.162
-0.131
-0.062
-0.025
-0.010
-0.002
0.
0.
0.
0.
0.
0.
0.
0.
0.
0.
0.
0.
0.
0.
0.001
-0.003
-0.012
-0.026
-0.067
-0.163
-0.326
0.905
21.966
583.596
1255.748
46.567
4.022
52.844
392.776
7160.870
666.365
32.004
60617.699
113954.859
3433.613
102008.531
60528.539
36.968
1.708
47.928
37.542
962.132
925.975
36636.645
11807.914
7044.312
35.317
-0.031
-0.145
-0.069
-0.027
-0.011
-0.002
0.
0.
0.
0.
0.
0.
0.
0.
0.
0.
0.
0.
0.
0.
0.
-0.005
-0.015
-0.032
-0.077
-0.173
-0.267
1.696
18.031
7.188
3.860
1.372
18.682
8596.080
100376.063
102568.063
30650.270
25.935
1333.570
101328.594
24545.463
9687.835
200.957
2.674
0.598
22.151
20.800
645.823
69.037
295.745
284.972
261.370
7.313
-0.186
-0.156
-0.067
-0.027
-0.013
-0.002
0.
0.
0.
0.
0.
0.
0.
0.
0.
0.
0.
0.
0.
0.
0.
-0.005
-0.013
-0.035
-0.085
-0.177
-0.242
3.086
37.977
7.443
0.252
149.951
2084.431
4005.825
100668.289
1721.796
128.924
181.406
10270.454
4029.290
260.053
90.177
13.395
0.288
1.235
16.073
247.478
80466.422
734.801
21.781
265.043
66.208
1.340
-0.254
-0.160
-0.065
-0.026
-0.011
-0.003
0.
0.
0.
0.
0.
0.
0.
0.
0.
0.
0.
0.
0.
0.
-0.001
-0.006
-0.016
-0.041
-0.085
-0.175
-0.275
-0.045
1.445
1.500
6.803
3952.645
100742.023
161.985
148.735
45.309
16.792
1342.686
100712.195
100142.555
60.269
29.823
63.064
4.185
2.377
31.024
1724.499
200012.750
3060.114
25.752
305.597
71.390
0.964
-0.256
-0.142
-0.062
-0.025
-0.010
-0.001
0.
0.
0.
0.
0.
0.
0.
0.
0.
0.
0.
0.
0.
0.
-0.001
-0.006
-0.015
-0.038
-0.084
-0.165
-0.293
-0.406
-0.166
2.096
8.452
4.715
9.668
6.082
127.545
151.005
100229.648
3035.606
74827.508
5260.739
19.350
12.663
54.030
16.842
0.048
11.875
2925.776
101690.859
30665.289
218.979
8.793
2.905
-0.257
-0.253
-0.128
-0.055
-0.020
-0.009
0.
0.
0.
0.
0.
0.
0.
0.
0.
0.
0.
0.
0.
0.
0.
0.000
-0.004
-0.017
-0.039
-0.082
-0.176
-0.383
-0.430
5.287
28.716
13.791
4.823
11.626
11.212
32.791
56.809
18049.369
100551.992
23198.523
647.463
8.997
69.348
4435.555
757.555
4.287
0.371
77.389
49374.660
100371.070
1864.268
5.571
-0.097
-0.421
-0.245
-0.117
-0.055
-0.019
-0.004
0.
0.
0.
0.
0.
0.
0.
0.
0.
0.
0.
0.
0.
0.
0.
0.001
-0.002
-0.016
-0.039
-0.090
-0.279
-0.853
1.543
20.723
120.205
38.566
20.433
671.878
95.137
205.782
1870.874
1084.259
1389.753
591.759
29.906
94.023
104.870
2360.492
510.430
7.212
22.877
30.417
1173.332
3438.745
107.858
4.749
-0.226
-0.408
-0.230
-0.108
-0.056
-0.022
-0.003
0.
0.
0.
0.
0.
0.
0.
0.
0.
0.
0.
0.
0.
0.
0.001
0.001
-0.002
-0.014
-0.039
-0.109
-0.425
-0.188
35773.480
17416.846
2087.623
449.308
18.043
340.160
52.339
107.209
766.260
1254.589
106748.672
70637.195
103.191
292.939
405.628
40167.074
20804.789
169.896
170.706
31.639
22.443
50.737
15.473
0.773
-0.533
-0.403
-0.221
-0.104
-0.055
-0.025
-0.007
0.
0.
0.
0.
0.
0.
0.
0.
0.
0.
0.
0.
0.
0.
0.001
0.001
-0.002
-0.013
-0.040
-0.162
-0.587
1.350
1225.277
104272.063
28089.152
147.586
3.179
1.839
0.530
2.236
9.731
512.339
68831.766
2587.920
114.172
119.886
416.143
104788.258
126411.352
101558.117
879.690
62.750
3.310
2.315
0.387
-0.620
-0.580
-0.389
-0.214
-0.108
-0.053
-0.025
-0.007
0.
0.
0.
0.
0.
0.
0.
0.
0.
0.
0.
0.
0.
0.
0.001
0.001
-0.001
-0.012
-0.040
-0.169
-0.312
86.349
2785.301
101209.813
112419.352
18713.273
241.486
-0.712
-0.581
-0.558
-0.298
32.611
711.888
112.445
29.808
27.472
24.193
502.683
3569.680
109038.000
93184.102
100063.398
151.048
0.685
-1.084
-1.286
-0.872
-0.406
-0.214
-0.112
-0.053
-0.025
-0.009
-0.002
0.
0.
0.
0.
0.
0.
0.
0.
0.
0.
0.
0.
0.
0.001
0.001
-0.001
-0.009
-0.033
-0.098
-0.086
20.760
2574.855
6771.775
102547.203
102241.016
107.616
-0.435
-0.510
-0.521
-0.585
0.237
4.646
1.742
0.255
0.675
0.155
1.119
33.312
1915.568
100946.188
106408.328
1859.894
12.917
-0.527
14.039
-0.787
-0.561
-0.225
-0.113
-0.056
-0.026
-0.008
-0.002
0.
0.
0.
0.
0.
0.
0.
0.
0.
0.
0.
0.
0.
0.001
0.000
-0.001
-0.005
-0.021
-0.062
-0.097
0.827
13.824
18.765
2587.181
7779.594
3.356
-0.344
-0.382
-0.419
-0.507
-0.589
-0.561
-0.382
-0.177
-0.374
-0.652
5.883
33.378
15.102
298.078
26526.545
4709.239
22.180
212.107
100491.398
194.143
-0.224
-0.218
-0.114
-0.050
-0.023
-0.008
-0.001
0.
0.
0.
0.
0.
0.
0.
0.
0.
0.
0.
0.
0.
0.
0.000
0.000
-0.002
-0.010
-0.035
-0.075
-0.130
-0.177
-0.163
0.207
0.336
-0.365
-0.262
-0.281
-0.332
-0.398
-0.275
9.043
77.133
25.015
6.430
2.499
561.056
31471.061
581.162
159.548
60569.457
7074.456
62.262
16534.928
103393.961
684.184
0.694
-0.198
-0.105
-0.046
-0.020
-0.008
0.
0.
0.
0.
0.
0.
0.
0.
0.
0.
0.
0.
0.
0.
0.
0.001
0.000
0.000
-0.004
-0.018
-0.040
-0.076
-0.122
-0.156
-0.310
-0.348
-0.205
-0.172
-0.205
-0.272
-0.326
2.115
960.443
100020.734
4497.292
22.022
5.333
1534.003
200029.266
8394.981
46.382
701.253
252.275
136.295
19849.648
32062.488
132.455
0.283
-0.170
-0.085
-0.038
-0.013
-0.006
0.
0.
0.
0.
0.
0.
0.
0.
0.
0.
0.
0.
0.
0.
0.
0.
0.000
0.000
-0.001
-0.007
-0.017
-0.032
-0.046
-0.062
-0.080
-0.090
-0.097
-0.115
-0.157
-0.220
-0.274
2.950
2015.354
100077.031
12838.459
105.670
9.406
587.301
101889.805
118780.633
839.748
7.259
2.308
200.354
24032.615
707.344
3.924
-0.177
-0.139
-0.064
-0.024
-0.010
-0.003
0.
0.
0.
0.
0.
0.
0.
0.
0.
0.
0.
0.
0.
0.
0.
0.
0.
0.000
0.001
-0.002
-0.007
-0.013
-0.018
-0.031
-0.038
-0.053
-0.065
-0.087
-0.123
-0.176
-0.240
0.124
27.800
364.901
242.660
890.182
35.215
22.856
12751.017
100715.461
4841.701
11.443
-0.171
30.543
100488.922
2405.892
0.240
-0.162
-0.090
-0.037
-0.016
-0.006
0.001
0.
0.
0.
0.
0.
0.
0.
0.
0.
0.
0.
0.
0.
0.
0.
0.
0.
0.000
0.000
0.002
-0.005
-0.006
-0.012
-0.019
-0.028
-0.036
-0.052
-0.080
-0.109
-0.155
-0.213
-0.265
-0.067
1.422
23.434
71.319
6.607
1.047
102.618
1002.935
95.857
1.852
-0.371
0.095
2.277
0.258
-0.293
-0.109
-0.050
-0.021
-0.006
0.000
0.001
0.
0.
0.
0.
0.
0.
0.
0.
0.
0.
0.
0.
0.
0.
0.
0.
0.
0.
0.
0.002
-0.001
-0.003
-0.009
-0.012
-0.022
-0.032
-0.051
-0.071
-0.102
-0.144
-0.188
-0.237
-0.275
-0.268
0.147
0.518
-0.240
-0.430
0.271
1.876
0.633
-0.237
-0.255
-0.213
-0.257
-0.217
-0.107
-0.050
-0.020
-0.007
0.000
-0.001
0.
0.
0.
0.
0.
0.
0.
0.
0.
0.
0.
0.
0.
0.
0.
0.
0.
0.
0.
0.
0.001
-0.001
-0.001
-0.005
-0.011
-0.019
-0.031
-0.046
-0.069
-0.099
-0.128
-0.160
-0.191
-0.216
-0.242
-0.260
-0.290
-0.318
-0.344
-0.323
-0.292
-0.244
-0.195
-0.150
-0.108
-0.083
-0.056
-0.031
-0.013
-0.006
-0.001
-0.001
0.001
0.
0.
0.
0.
0.
0.
0.
0.
0.
0.
0.
0.
0.
0.
0.
0.
0.
0.
0.
0.
0.001
0.000
-0.001
-0.002
-0.011
-0.017
-0.032
-0.046
-0.065
-0.092
-0.115
-0.135
-0.149
-0.158
-0.173
-0.195
-0.223
-0.233
-0.230
-0.220
-0.195
-0.155
-0.114
-0.077
-0.051
-0.031
-0.018
-0.009
-0.005
-0.001
0.000
0.000
0.
0.
0.
0.
0.
0.
0.
0.
0.
0.
0.
0.
0.
0.
0.
0.
0.
0.
0.
0.
0.
0.001
0.002
-0.001
-0.002
-0.010
-0.018
-0.031
-0.051
-0.068
-0.083
-0.103
-0.114
-0.117
-0.120
-0.124
-0.135
-0.151
-0.166
-0.155
-0.141
-0.117
-0.087
-0.060
-0.037
-0.022
-0.008
-0.003
-0.001
0.000
0.001
0.000
0.001
0.
0.
0.
0.
0.
0.
0.
0.
0.
0.
0.
0.
0.
0.
0.
0.
0.
0.
0.
0.
0.
0.000
0.001
-0.001
-0.003
-0.007
-0.023
-0.039
-0.060
-0.080
-0.093
-0.096
-0.095
-0.097
-0.093
-0.093
-0.097
-0.101
-0.106
-0.101
-0.087
-0.068
-0.047
-0.033
-0.018
-0.008
-0.001
0.001
0.000
0.000
0.000
0.000
0.
0.
0.
0.
0.
0.
0.
0.
0.
0.
0.
0.
0.
0.
0.
0.
0.
0.
0.
0.
0.
0.
0.001
0.001
0.001
-0.003
-0.010
-0.026
-0.050
-0.076
-0.095
-0.108
-0.099
-0.086
-0.073
-0.068
-0.066
-0.066
-0.065
-0.064
-0.059
-0.049
-0.036
-0.026
-0.018
-0.009
-0.001
0.001
0.000
0.001
0.001
0.
0.
0.
0.
0.
0.
0.
0.
0.
0.
0.
0.
0.
0.
0.
0.
0.
0.
0.
0.
0.
0.
0.
0.
0.001
0.000
0.
-0.003
-0.009
-0.031
-0.073
-0.116
-0.121
-0.158
-0.126
-0.084
-0.061
-0.050
-0.045
-0.042
-0.039
-0.035
-0.031
-0.026
-0.019
-0.013
-0.007
-0.004
-0.001
0.
0.
0.
0.
0.
0.
0.
0.
0.
0.
0.
0.
0.
0.
0.
0.
0.
0.
0.
0.
0.
0.
0.
0.
0.
0.
0.
0.
0.001
0.000
0.000
-0.003
-0.010
-0.031
-0.090
-0.153
-0.157
-0.292
-0.204
-0.086
-0.049
-0.035
-0.030
-0.026
-0.021
-0.019
-0.017
-0.014
-0.011
-0.009
-0.004
-0.001
0.
0.
0.
0.
0.
0.
0.
0.
0.
0.
0.
0.
0.
0.
0.
0.
0.
0.
0.
0.
0.
0.
0.
0.
0.
0.
0.
0.
0.
0.001
0.000
0.000
-0.002
-0.007
-0.021
-0.057
-0.094
-0.113
-0.202
-0.149
-0.062
-0.032
-0.022
-0.018
-0.014
-0.011
-0.009
-0.009
-0.008
-0.007
-0.003
-0.001
0.
0.
0.
0.
0.
0.
0.
0.
0.
0.
0.
0.
0.
0.
0.
0.
0.
0.
0.
0.
0.
0.
0.
0.
0.
0.
0.
0.
0.
0.
0.000
0.000
0.001
-0.001
-0.004
-0.010
-0.023
-0.034
-0.047
-0.062
-0.052
-0.029
-0.017
-0.011
-0.003
-0.001
-0.003
-0.004
-0.004
-0.003
-0.001
0.
0.
0.
0.
0.
0.
0.
0.
0.
0.
0.
0.
0.
0.
0.
0.
0.
0.
0.
0.
0.
0.
0.
0.
0.
0.
0.
0.
0.
0.
0.
0.
0.
0.001
0.000
0.000
-0.001
-0.004
-0.007
-0.011
-0.016
-0.018
-0.015
-0.012
-0.006
-0.001
0.001
0.001
0.002
0.001
0.000
0.
0.
0.
0.
0.
0.
0.
0.
0.
0.
0.
0.
0.
0.
0.
0.
0.
0.
0.
0.
0.
0.
0.
0.
0.
0.
0.
0.
0.
0.
0.
0.
0.
0.
0.
0.000
0.000
0.001
0.000
-0.001
-0.002
-0.004
-0.005
-0.005
-0.004
-0.003
-0.001
0.000
0.000
0.000
0.
0.
0.
0.
0.
0.
0.
0.
0.
0.
0.
0.
0.
0.
0.
0.
0.
0.
0.
0.
0.
0.
0.
0.
0.
0.
0.
0.
0.
0.
0.
0.
0.
0.
0.
0.
0.
0.
0.
0.
0.
0.
0.
0.
0.
0.
0.
0.
0.
0.
0.
0.
0.
0.
0.
0.
0.
0.
0.
0.
0.
0.
0.
0.
0.
0.
0.
0.
0.
0.
0.
0.
0.
0.
0.
0.
0.
0.
0.
0.
0.
0.
0.
0.
0.
0.
0.
0.
0.
0.
0.
0.
0.
0.
0.
0.
0.
0.
0.
0.
0.
0.
0.
0.
0.
0.
0.
0.
0.
0.
0.
0.
0.
0.
0.
0.
0.
0.
0.
0.
0.
0.
0.
0.
0.
0.
0.
0.
0.
0.
0.
0.
0.
0.
0.
0.
0.
0.
0.
0.
0.
0.
0.
0.
0.
0.
0.
0.
0.
0.000
0.000
0.000
0.
0.
0.
0.
0.
0.
0.
0.
0.
0.
0.
0.
0.
0.
0.
0.
0.
0.
0.
0.
0.
0.
0.
0.
0.
0.
0.
0.
0.
0.
0.
0.
0.
0.
0.
0.
0.
0.
0.
0.
0.
0.
0.
0.
0.
0.
0.
0.000
0.000
-0.001
-0.002
-0.002
-0.002
-0.002
0.000
0.
0.
0.
0.
0.
0.
0.
0.
0.
0.
0.
0.
0.
0.
0.
0.
0.
0.
0.
0.
0.
0.
0.
0.
0.
0.
0.
0.
0.
0.
0.
0.
0.
0.
0.
0.
0.
0.
0.
0.
0.
0.
0.
0.
0.001
-0.001
-0.003
-0.003
-0.004
-0.006
-0.006
-0.005
-0.004
-0.001
0.
0.
0.
0.
0.
0.
0.
0.
0.
0.
0.
0.
0.
0.
0.
0.
0.
0.
0.
0.
0.
0.
0.
0.
0.
0.
0.
0.
0.
0.
0.
0.
0.
0.
0.
0.
0.
0.
0.
0.
0.
0.
0.000
-0.001
-0.003
-0.004
-0.007
-0.009
-0.010
-0.010
-0.008
-0.007
-0.005
-0.003
0.
0.
0.
0.
0.
0.
0.
0.
0.
0.
0.
0.
0.
0.
0.
0.
0.
0.
0.
0.
0.
0.
0.
0.
0.
0.
0.
0.
0.
0.
0.
0.
0.
0.
0.
0.
0.
0.
0.
0.
0.
0.000
-0.003
-0.004
-0.005
-0.011
-0.015
-0.017
-0.018
-0.015
-0.010
-0.007
-0.004
0.000
0.001
0.
0.
0.
0.
0.
0.001
0.
-0.002
-0.002
-0.002
0.
0.
0.
0.
0.
0.
0.
0.
0.
0.
0.
0.
0.
0.
0.
0.
0.
0.
0.
0.
0.
0.
0.
0.
0.
0.
0.
0.
0.000
-0.001
-0.003
-0.004
-0.010
-0.016
-0.026
-0.030
-0.029
-0.024
-0.017
-0.011
-0.006
-0.003
0.
0.
0.
0.001
0.000
0.000
-0.002
-0.004
-0.005
-0.005
-0.003
-0.003
-0.002
0.
0.
0.
0.
0.
0.
0.
0.
0.
0.
0.
0.
0.
0.
0.
0.
0.
0.
0.
0.
0.
0.
0.
0.
0.
0.
0.001
-0.001
-0.003
-0.005
-0.013
-0.026
-0.040
-0.045
-0.041
-0.032
-0.024
-0.016
-0.010
-0.005
0.000
0.001
0.001
0.000
0.000
-0.005
-0.007
-0.009
-0.010
-0.010
-0.008
-0.007
-0.006
-0.003
-0.002
0.
0.
0.
0.
0.
0.
0.
0.
0.
0.
0.
0.
0.
0.
0.
0.
-0.001
-0.001
-0.001
-0.001
-0.001
-0.001
-0.001
-0.001
0.001
-0.001
-0.003
-0.006
-0.014
-0.031
-0.053
-0.056
-0.048
-0.040
-0.029
-0.021
-0.014
-0.008
-0.003
-0.001
-0.002
-0.003
-0.011
-0.016
-0.017
-0.019
-0.022
-0.021
-0.018
-0.012
-0.008
-0.006
-0.002
0.
0.
0.
0.
0.
0.
0.
0.
0.
0.
0.
0.
0.
0.
0.
-0.001
-0.001
-0.005
-0.007
-0.007
-0.007
-0.009
-0.005
-0.005
-0.003
-0.003
-0.003
-0.005
-0.013
-0.027
-0.044
-0.048
-0.048
-0.042
-0.033
-0.023
-0.014
-0.011
-0.010
-0.010
-0.008
-0.016
-0.025
-0.030
-0.039
-0.045
-0.047
-0.041
-0.029
-0.020
-0.012
-0.008
-0.003
-0.001
0.
0.
0.
0.
0.
0.
0.
0.
0.
0.
0.
0.
0.
-0.001
-0.005
-0.008
-0.012
-0.017
-0.022
-0.025
-0.026
-0.024
-0.020
-0.013
-0.009
-0.007
-0.006
-0.009
-0.018
-0.030
-0.037
-0.039
-0.038
-0.033
-0.027
-0.025
-0.025
-0.021
-0.026
-0.031
-0.035
-0.048
-0.059
-0.074
-0.087
-0.090
-0.077
-0.058
-0.037
-0.020
-0.010
-0.005
-0.001
0.001
0.001
0.
0.
0.
0.
0.
0.
0.
0.
0.
0.
-0.001
-0.005
-0.009
-0.016
-0.027
-0.041
-0.054
-0.060
-0.057
-0.048
-0.040
-0.031
-0.021
-0.014
-0.011
-0.009
-0.014
-0.020
-0.028
-0.035
-0.038
-0.036
-0.038
-0.040
-0.036
-0.041
-0.046
-0.058
-0.071
-0.082
-0.111
-0.138
-0.161
-0.165
-0.145
-0.108
-0.070
-0.040
-0.018
-0.011
-0.001
0.002
0.
0.001
0.
0.
0.
0.
0.
0.
0.
0.
0.
-0.003
-0.009
-0.017
-0.033
-0.064
-0.102
-0.124
-0.132
-0.129
-0.104
-0.079
-0.059
-0.042
-0.026
-0.017
-0.014
-0.011
-0.020
-0.027
-0.036
-0.040
-0.049
-0.056
-0.054
-0.058
-0.066
-0.076
-0.095
-0.114
-0.146
-0.186
-0.244
-0.260
-0.254
-0.226
-0.173
-0.118
-0.073
-0.040
-0.023
-0.007
-0.001
0.
0.
0.001
0.
0.
0.
0.
0.
0.
0.
-0.001
-0.007
-0.014
-0.030
-0.067
-0.133
-0.171
-0.072
-0.066
-0.220
-0.210
-0.153
-0.108
-0.077
-0.047
-0.027
-0.016
-0.020
-0.020
-0.031
-0.046
-0.061
-0.072
-0.074
-0.079
-0.087
-0.101
-0.125
-0.149
-0.181
-0.232
-0.310
-0.361
-0.277
0.052
-0.135
-0.255
-0.202
-0.138
-0.094
-0.053
-0.022
-0.006
0.
0.000
0.001
0.
0.
0.
0.
0.
0.
0.001
-0.003
-0.009
-0.020
-0.051
-0.123
-0.181
0.169
8.057
11.007
0.340
-0.319
-0.209
-0.137
-0.109
-0.076
-0.042
-0.027
-0.024
-0.032
-0.040
-0.068
-0.085
-0.099
-0.104
-0.109
-0.126
-0.158
-0.190
-0.216
-0.267
-0.350
-0.423
-0.321
1.655
10.695
4.170
-0.210
-0.345
-0.298
-0.367
-0.216
-0.066
-0.023
-0.006
0.000
-0.001
0.001
0.
0.
0.
0.
0.
0.000
-0.006
-0.012
-0.029
-0.079
-0.164
0.260
12.990
97.169
106.772
5.010
0.240
3.137
1.791
-0.007
-0.094
-0.060
-0.035
-0.036
-0.048
-0.065
-0.095
-0.127
-0.140
-0.144
-0.152
-0.178
-0.219
-0.243
-0.279
-0.354
-0.465
-0.294
2.118
13.757
161.876
97.193
1.660
-0.498
0.514
-0.046
-0.749
-0.219
-0.048
-0.016
-0.005
-0.002
0.001
0.
0.
0.
0.
0.001
-0.001
-0.006
-0.014
-0.036
-0.100
-0.137
10.611
3714.141
68313.539
1224.363
36.051
6.106
66.830
29.236
0.887
-0.103
-0.076
-0.050
-0.053
-0.071
-0.100
-0.142
-0.181
-0.200
-0.211
-0.216
-0.230
-0.252
-0.272
-0.310
-0.428
-0.529
0.763
26.836
440.694
1774.921
90406.094
559.789
411.579
385.479
3475.915
0.425
-0.383
-0.080
-0.026
-0.010
-0.001
0.000
0.
0.
0.
0.
0.001
-0.001
-0.005
-0.014
-0.042
-0.139
-0.258
27.681
60657.094
100828.070
1868.306
13707.510
20.769
51.655
22.843
0.727
-0.111
-0.083
-0.062
-0.068
-0.097
-0.144
-0.206
-0.256
-0.287
-0.297
-0.291
-0.286
-0.276
-0.279
-0.341
-0.473
-0.448
12.610
466.434
4306.603
1122.383
120.125
17.918
100188.023
13030.576
782.063
6.000
-0.187
-0.099
-0.040
-0.014
-0.005
-0.001
0.
0.
0.
0.
0.001
-0.001
-0.004
-0.012
-0.042
-0.256
-0.486
5128.423
95761.656
79610.875
320.342
100155.781
34.065
1.962
1.070
-0.067
-0.107
-0.081
-0.070
-0.093
-0.145
-0.222
-0.315
-0.359
-0.372
-0.363
-0.347
-0.331
-0.321
-0.310
-0.378
-0.504
-0.161
83.058
23534.922
106441.570
48462.742
26.464
0.714
89.355
48700.438
95594.828
87.468
0.199
-0.108
-0.048
-0.017
-0.007
-0.001
0.
0.
0.
0.
0.001
0.001
-0.002
-0.010
-0.033
-0.240
-0.655
1285.762
5571.542
102108.516
900.706
0.936
-0.254
-0.253
-0.173
-0.128
-0.095
-0.079
-0.098
-0.152
-0.233
-0.332
-0.386
-0.240
0.054
0.065
-0.024
-0.331
-0.343
-0.341
-0.405
-0.523
-0.359
21.310
813.290
5653.426
966.392
24.713
20.283
996.310
13367.223
18700.529
55.381
0.098
-0.117
-0.055
-0.021
-0.008
-0.001
0.
0.
0.
0.
0.001
0.001
0.
-0.005
-0.019
-0.090
-0.472
-0.029
3.972
10.209
-0.040
-0.720
-0.282
-0.184
-0.129
-0.094
-0.079
-0.085
-0.139
-0.209
-0.209
0.353
4.792
28.538
43.153
13.778
0.808
-0.342
-0.380
-0.361
-0.418
-0.536
-0.537
3.787
64.636
146.787
16.715
384.257
238.707
1094.882
15535.615
568.384
4.747
-0.173
-0.128
-0.052
-0.021
-0.009
-0.003
0.
0.
0.
0.
0.001
0.001
0.000
-0.002
-0.008
-0.026
-0.073
-0.107
-0.110
-0.288
-0.384
-0.202
-0.123
-0.090
-0.073
-0.064
-0.066
-0.102
-0.182
0.075
21.921
161.599
828.345
48607.266
21817.818
1571.876
6.615
-0.453
-0.435
-0.400
-0.451
-0.543
-0.431
1.144
517.407
21305.615
198.200
17340.150
28312.566
3010.106
100116.086
4853.416
6.901
-0.182
-0.120
-0.051
-0.019
-0.008
-0.003
0.
0.
0.
0.
0.
0.001
0.001
0.000
-0.002
-0.008
-0.018
-0.036
-0.055
-0.070
-0.075
-0.061
-0.050
-0.044
-0.046
-0.051
-0.076
-0.146
-0.244
4.126
4742.895
120688.555
102549.188
101209.742
69880.016
3235.946
16.927
-0.394
-0.516
-0.508
-0.598
-0.585
-0.096
1.454
691.234
36137.859
1772.307
17001.180
61558.777
31583.135
1846.900
103.264
1.006
-0.194
-0.109
-0.050
-0.021
-0.009
0.
0.
0.
0.
0.
0.
0.
0.001
0.002
0.001
-0.001
-0.005
-0.009
-0.014
-0.022
-0.023
-0.021
-0.020
-0.025
-0.036
-0.054
-0.113
-0.224
-0.328
2.377
1247.950
28322.232
100176.773
1285.991
799.969
8024.593
187.429
0.327
-0.593
-0.586
-0.464
5.892
6.401
2.181
104.865
4203.624
3106.315
3774.648
172.044
386.851
56.821
1.233
-0.302
-0.198
-0.102
-0.048
-0.021
-0.006
0.
0.
0.
0.
0.
0.
0.
0.001
0.001
0.002
0.002
0.001
0.000
-0.002
-0.003
-0.002
-0.003
-0.009
-0.014
-0.033
-0.082
-0.247
-0.572
0.460
15.111
23.555
34.758
50.851
9.598
1174.438
100087.000
1635.602
1.209
0.326
12.388
31.428
103521.250
17095.844
35.507
351.988
1830.709
437.291
42.076
105.372
62.617
2.076
-0.423
-0.364
-0.215
-0.107
-0.049
-0.023
-0.007
0.
0.
0.
0.
0.
0.
0.
0.
0.
0.001
0.001
0.002
0.002
0.003
0.003
0.003
0.002
-0.005
-0.016
-0.045
-0.130
-0.540
-0.588
35.458
13815.968
20973.744
3444.342
99.853
0.342
23.439
369.534
28.513
0.169
41.949
11352.281
13651.006
97553.063
100173.023
106.898
328.404
200055.375
22762.848
159.566
14954.404
2937.510
139.979
8.015
0.158
-0.224
-0.123
-0.056
-0.024
-0.007
-0.002
0.
0.
0.
0.
0.
0.
0.
0.
0.
0.
0.002
0.001
0.001
0.001
0.002
-0.001
-0.011
-0.028
-0.065
-0.169
-0.516
-0.249
107.812
100035.555
107068.555
100193.102
1327.998
2.040
-0.467
0.322
-0.416
6.743
1099.826
104059.875
107779.633
100326.594
872.316
6.761
51.838
3034.192
2214.143
53362.094
102244.008
149698.625
15383.884
3726.296
27.479
-0.056
-0.137
-0.065
-0.028
-0.010
-0.002
0.
0.
0.
0.
0.
0.
0.
0.
0.
0.
0.
0.
0.
0.
-0.001
-0.006
-0.017
-0.037
-0.091
-0.199
-0.321
0.871
18.512
524.923
954.985
2619.238
88.139
15.031
32.972
120.885
164.835
19.848
16886.354
100866.148
1201.255
628.778
124.514
2.141
22.092
324.639
776.677
130918.914
11091.275
3712.202
101557.758
100068.813
199.471
0.310
-0.156
-0.074
-0.030
-0.012
-0.004
0.
0.
0.
0.
0.
0.
0.
0.
0.
0.
0.
0.
0.
0.
-0.002
-0.009
-0.019
-0.049
-0.116
-0.211
0.069
106.123
15180.503
440.313
4.869
11.442
97.462
7862.747
6558.213
31784.297
100171.172
51.004
216.388
776.758
86.080
36.017
18.028
0.690
23.567
330.333
78.422
20115.563
435.918
597.091
102943.516
6830.809
35.286
-0.059
-0.173
-0.074
-0.029
-0.013
-0.005
0.
0.
0.
0.
0.
0.
0.
0.
0.
0.
0.
0.
0.
0.
-0.003
-0.009
-0.021
-0.058
-0.135
-0.226
0.426
274.494
100076.383
1514.005
35.016
584.754
100347.336
104154.352
101647.563
1016.613
3523.603
104940.789
2068.935
94.870
17.627
417.137
1018.720
27.309
2.077
12.345
74.115
3870.485
168.698
699.267
107034.047
7543.781
14.923
-0.216
-0.178
-0.074
-0.029
-0.013
-0.005
0.
0.
0.
0.
0.
0.
0.
0.
0.
0.
0.
0.
0.
0.
-0.003
-0.011
-0.026
-0.063
-0.139
-0.250
-0.232
9.073
105.584
149.917
4869.941
1867.619
101510.891
7086.354
40537.098
25981.324
217.443
100805.578
107167.383
1887.930
35.662
18700.768
100056.148
251.994
3.474
9.231
151.424
19102.363
389.458
729.273
100104.906
10297.116
12.577
-0.232
-0.160
-0.065
-0.026
-0.012
-0.001
0.
0.
0.
0.
0.
0.
0.
0.
0.
0.
0.
0.
0.
0.
-0.003
-0.009
-0.026
-0.064
-0.130
-0.260
-0.397
-0.196
5.149
158.518
5550.587
514.327
117.431
66.496
100383.070
100305.586
204.849
2238.297
1508.711
251.964
12.857
1056.493
7308.275
231.112
2.852
1.645
40.399
415.262
351.863
43.030
191.378
45.027
0.637
-0.271
-0.138
-0.061
-0.021
-0.009
-0.001
0.
0.
0.
0.
0.
0.
0.
0.
0.
0.
0.
0.
0.
0.
0.000
-0.009
-0.029
-0.060
-0.125
-0.249
-0.457
1.182
284.455
11421.377
8129.219
1337.931
8.096
5.436
1034.908
1035.283
30.327
103.294
332.691
30.212
14.036
886.984
101871.227
43460.637
24.126
-0.078
268.911
100339.953
41575.535
161.028
37.898
0.779
-0.420
-0.256
-0.122
-0.055
-0.024
-0.006
0.
0.
0.
0.
0.
0.
0.
0.
0.
0.
0.
0.
0.
0.
0.
0.000
-0.006
-0.026
-0.061
-0.120
-0.297
-0.793
3.668
1588.699
100835.273
3105.012
116.865
2.295
0.676
5.252
8.178
9.683
8902.548
100691.164
4499.754
101932.273
2565.460
125466.023
15464.046
19.078
-0.099
284.252
100106.492
65383.184
4559.505
1047.156
5.510
-0.402
-0.232
-0.114
-0.056
-0.023
-0.005
0.
0.
0.
0.
0.
0.
0.
0.
0.
0.
0.
0.
0.
0.
0.
0.000
-0.004
-0.023
-0.057
-0.125
-0.379
-0.543
727.078
3057.487
101045.117
100063.711
60.339
0.651
11.604
49.143
40.617
49.288
52806.395
101225.039
827.867
102279.242
135003.469
101812.109
2875.502
114.664
3.159
7.444
262.281
14438.695
3204.252
80.595
1.066
-0.380
-0.224
-0.111
-0.058
-0.022
-0.005
0.
0.
0.
0.
0.
0.
0.
0.
0.
0.
0.
0.
0.
0.
0.001
0.000
-0.004
-0.021
-0.051
-0.128
-0.277
-0.005
162.830
100202.320
39585.742
7731.375
20.811
6.376
22.872
42.652
21.118
36.142
1509.057
104101.609
39297.563
101535.227
1428.743
13214.470
24169.518
185543.266
87.852
12.362
94.338
2199.256
84.185
0.994
-0.520
-0.377
-0.220
-0.115
-0.057
-0.025
-0.008
-0.002
0.
0.
0.
0.
0.
0.
0.
0.
0.
0.
0.
0.
0.
0.001
0.000
-0.004
-0.019
-0.045
-0.116
-0.244
0.339
33.624
1541.273
947.120
15247.039
355.403
18.981
27.174
23.333
9.035
14.043
118.094
12522.493
2398.128
9285.420
1449.312
103.789
2385.750
6661.644
1045.182
2194.915
31.877
15.107
1.187
-0.990
-0.686
-0.393
-0.223
-0.122
-0.062
-0.026
-0.011
-0.002
0.
0.
0.
0.
0.
0.
0.
0.
0.
0.
0.
0.
0.
0.001
0.001
-0.003
-0.015
-0.039
-0.090
-0.163
0.228
9.159
118.769
1103.850
3312.999
120.473
1.184
3.847
13.429
9.491
5.705
2.015
13.108
13.870
202.853
122.547
1.623
7.084
38.063
2617.123
7035.961
55.481
-0.072
0.310
-0.749
-0.830
-0.455
-0.246
-0.126
-0.065
-0.028
-0.011
-0.004
0.
0.
0.
0.
0.
0.
0.
0.
0.
0.
0.
0.
0.
0.
0.000
-0.001
-0.009
-0.031
-0.067
-0.121
-0.152
0.222
2.130
21.336
20.369
0.502
-0.471
-0.094
1.240
0.762
-0.075
-0.675
0.374
13.651
14.443
1.125
8.939
52.215
14.671
38.169
79.188
17.976
19.625
632.607
48.031
2.137
-0.369
-0.252
-0.132
-0.061
-0.026
-0.011
-0.004
0.
0.
0.
0.
0.
0.
0.
0.
0.
0.
0.
0.
0.
0.
0.000
0.000
-0.007
-0.021
-0.043
-0.084
-0.130
-0.176
-0.199
-0.127
-0.177
-0.325
-0.367
-0.416
-0.462
-0.536
-0.541
2.621
39.759
2208.963
2016.366
22.517
1138.971
100703.648
1778.197
17.014
25.908
15.311
404.074
50827.965
4858.363
34.966
-0.102
-0.237
-0.124
-0.057
-0.025
-0.009
-0.004
0.
0.
0.
0.
0.
0.
0.
0.
0.
0.
0.
0.
0.
0.
0.000
0.000
-0.003
-0.013
-0.027
-0.045
-0.079
-0.118
-0.158
-0.195
-0.215
-0.229
-0.265
-0.359
-0.604
-0.641
0.361
105.459
4256.204
17224.568
4570.814
33.435
2886.250
107218.953
9670.044
75.557
6.227
4.990
846.244
101655.711
100228.070
41.971
-0.082
-0.203
-0.104
-0.044
-0.021
-0.006
-0.003
0.
0.
0.
0.
0.
0.
0.
0.
0.
0.
0.
0.
0.
0.
0.
0.001
0.000
-0.008
-0.014
-0.026
-0.042
-0.064
-0.083
-0.106
-0.126
-0.155
-0.199
-0.299
-0.576
-0.663
0.713
190.260
36748.160
101252.281
7948.338
110.900
57.842
896.070
9266.808
3979.635
22.282
2.048
2644.405
101726.523
5767.607
7.718
-0.212
-0.166
-0.073
-0.031
-0.014
-0.005
0.
0.
0.
0.
0.
0.
0.
0.
0.
0.
0.
0.
0.
0.
0.
0.
0.
0.000
-0.002
-0.008
-0.017
-0.025
-0.041
-0.056
-0.076
-0.094
-0.122
-0.162
-0.231
-0.348
-0.449
-0.297
9.835
336.130
44845.605
100045.672
1440.915
6.450
547.292
105392.289
100196.969
88.789
0.453
353.297
13546.267
282.820
1.065
-0.180
-0.105
-0.046
-0.021
-0.009
-0.002
0.
0.
0.
0.
0.
0.
0.
0.
0.
0.
0.
0.
0.
0.
0.
0.
0.
0.
0.001
-0.004
-0.010
-0.015
-0.025
-0.040
-0.059
-0.080
-0.110
-0.152
-0.215
-0.291
-0.377
-0.440
-0.278
5.550
602.211
5315.425
92.679
0.625
37.074
1773.829
1050.317
11.076
-0.403
0.761
5.321
1.234
-0.130
-0.114
-0.057
-0.023
-0.012
-0.002
0.001
0.
0.
0.
0.
0.
0.
0.
0.
0.
0.
0.
0.
0.
0.
0.
0.
0.
0.
0.002
-0.002
-0.004
-0.012
-0.021
-0.034
-0.053
-0.074
-0.104
-0.147
-0.205
-0.260
-0.320
-0.392
-0.435
-0.296
2.156
5.522
0.544
-0.281
0.150
3.267
2.438
-0.149
-0.310
-0.247
-0.172
-0.137
-0.095
-0.056
-0.024
-0.011
-0.003
0.
0.
0.
0.
0.
0.
0.
0.
0.
0.
0.
0.
0.
0.
0.
0.
0.
0.
0.
0.
0.002
-0.001
-0.003
-0.007
-0.015
-0.027
-0.047
-0.069
-0.101
-0.141
-0.190
-0.230
-0.253
-0.318
-0.369
-0.394
-0.410
-0.398
-0.149
0.653
0.026
-0.390
-0.366
-0.263
-0.184
-0.130
-0.095
-0.064
-0.041
-0.019
-0.009
-0.003
0.
0.000
0.
0.
0.
0.
0.
0.
0.
0.
0.
0.
0.
0.
0.
0.
0.
0.
0.
0.
0.
0.002
-0.001
0.000
-0.004
-0.013
-0.023
-0.044
-0.065
-0.094
-0.131
-0.181
-0.213
-0.239
-0.277
-0.296
-0.317
-0.349
-0.343
-0.200
0.183
-0.099
-0.281
-0.225
-0.155
-0.097
-0.063
-0.038
-0.022
-0.010
-0.005
-0.001
0.001
0.000
0.
0.
0.
0.
0.
0.
0.
0.
0.
0.
0.
0.
0.
0.
0.
0.
0.
0.
0.
0.
0.001
0.001
-0.001
-0.002
-0.010
-0.021
-0.042
-0.071
-0.102
-0.139
-0.180
-0.212
-0.228
-0.243
-0.249
-0.257
-0.275
-0.277
-0.266
-0.230
-0.219
-0.183
-0.134
-0.087
-0.052
-0.030
-0.017
-0.004
0.
0.001
0.000
0.000
0.000
0.
0.
0.
0.
0.
0.
0.
0.
0.
0.
0.
0.
0.
0.
0.
0.
0.
0.
0.
0.
0.
0.002
0.000
-0.001
-0.006
-0.024
-0.047
-0.087
-0.126
-0.162
-0.191
-0.208
-0.215
-0.205
-0.200
-0.217
-0.223
-0.220
-0.209
-0.192
-0.163
-0.123
-0.080
-0.048
-0.029
-0.013
-0.004
0.001
0.000
0.000
0.000
0.000
0.
0.
0.
0.
0.
0.
0.
0.
0.
0.
0.
0.
0.
0.
0.
0.
0.
0.
0.
0.
0.
0.
0.001
0.001
-0.003
-0.008
-0.025
-0.061
-0.106
-0.148
-0.159
-0.172
-0.178
-0.176
-0.166
-0.150
-0.154
-0.153
-0.142
-0.138
-0.122
-0.098
-0.067
-0.042
-0.025
-0.015
-0.006
0.000
0.000
0.001
0.000
0.
0.
0.
0.
0.
0.
0.
0.
0.
0.
0.
0.
0.
0.
0.
0.
0.
0.
0.
0.
0.
0.
0.
0.
0.000
0.001
-0.001
-0.009
-0.029
-0.084
-0.311
-0.310
-0.242
-0.118
-0.078
-0.150
-0.125
-0.103
-0.092
-0.090
-0.083
-0.075
-0.065
-0.049
-0.035
-0.023
-0.014
-0.006
-0.002
0.
0.
0.
0.
0.
0.
0.
0.
0.
0.
0.
0.
0.
0.
0.
0.
0.
0.
0.
0.
0.
0.
0.
0.
0.
0.
0.
0.
0.000
0.000
0.000
-0.006
-0.026
-0.118
-0.547
-0.599
-0.450
-0.218
-0.269
-0.210
-0.097
-0.070
-0.058
-0.050
-0.044
-0.040
-0.033
-0.026
-0.019
-0.012
-0.008
-0.004
-0.001
0.
0.
0.
0.
0.
0.
0.
0.
0.
0.
0.
0.
0.
0.
0.
0.
0.
0.
0.
0.
0.
0.
0.
0.
0.
0.
0.
0.
0.000
0.000
-0.001
-0.005
-0.018
-0.077
-0.388
-0.674
-0.547
-0.692
-0.529
-0.187
-0.069
-0.044
-0.033
-0.027
-0.023
-0.020
-0.016
-0.013
-0.010
-0.008
-0.003
-0.001
0.
0.
0.
0.
0.
0.
0.
0.
0.
0.
0.
0.
0.
0.
0.
0.
0.
0.
0.
0.
0.
0.
0.
0.
0.
0.
0.
0.
0.
0.001
0.000
0.000
-0.003
-0.009
-0.029
-0.078
-0.134
-0.153
-0.286
-0.202
-0.075
-0.037
-0.024
-0.018
-0.014
-0.008
-0.007
-0.007
-0.007
-0.004
-0.002
-0.001
0.
0.
0.
0.
0.
0.
0.
0.
0.
0.
0.
0.
0.
0.
0.
0.
0.
0.
0.
0.
0.
0.
0.
0.
0.
0.
0.
0.
0.
0.
0.000
0.000
0.000
-0.001
-0.004
-0.009
-0.020
-0.031
-0.041
-0.048
-0.040
-0.027
-0.016
-0.011
-0.005
-0.001
-0.001
-0.003
-0.002
-0.002
0.
0.
0.
0.
0.
0.
0.
0.
0.
0.
0.
0.
0.
0.
0.
0.
0.
0.
0.
0.
0.
0.
0.
0.
0.
0.
0.
0.
0.
0.
0.
0.
0.
0.
0.001
0.000
0.000
-0.001
-0.003
-0.005
-0.008
-0.012
-0.013
-0.011
-0.008
-0.006
-0.001
0.001
0.001
0.002
0.000
0.
0.
0.
0.
0.
0.
0.
0.
0.
0.
0.
0.
0.
0.
0.
0.
0.
0.
0.
0.
0.
0.
0.
0.
0.
0.
0.
0.
0.
0.
0.
0.
0.
0.
0.
0.
0.
0.
0.
0.
0.
0.
0.
0.
0.
0.
0.
0.
0.
0.
0.
0.
0.
0.
0.
0.
0.
0.
0.
0.
0.
0.
0.
0.
0.
0.
0.
0.
0.
0.
0.
0.
0.
0.
0.
0.
0.
0.
0.
0.
0.
0.
0.
0.
0.
0.
0.
0.
0.
0.
0.
0.
0.
0.
0.
0.
0.
0.
0.
0.
0.
0.
0.
0.
0.
0.
0.
0.
0.
0.
0.
0.
0.
0.
0.
0.
0.
0.
0.
0.
0.
0.
0.
0.
0.
0.
0.
0.
0.
0.
0.
0.
0.
0.
0.
0.
0.
0.
0.
0.
0.
0.
0.
0.
0.
-0.001
0.000
-0.002
-0.002
-0.002
0.000
0.
0.
0.
0.
0.
0.
0.
0.
0.
0.
0.
0.
0.
0.
0.
0.
0.
0.
0.
0.
0.
0.
0.
0.
0.
0.
0.
0.
0.
0.
0.
0.
0.
0.
0.
0.
0.
0.
0.
0.
0.
0.
0.
0.
0.
0.
0.000
-0.003
-0.003
-0.004
-0.006
-0.006
-0.005
-0.004
-0.001
0.
0.
0.
0.
0.
0.
0.
0.
0.
0.
0.
0.
0.
0.
0.
0.
0.
0.
0.
0.
0.
0.
0.
0.
0.
0.
0.
0.
0.
0.
0.
0.
0.
0.
0.
0.
0.
0.
0.
0.
0.
0.
0.
0.000
-0.003
-0.004
-0.007
-0.011
-0.012
-0.010
-0.009
-0.007
-0.005
-0.003
0.000
0.
0.
0.
0.
0.
0.
0.
0.
0.
0.
0.
0.
0.
0.
0.
0.
0.
0.
0.
0.
0.
0.
0.
0.
0.
0.
0.
0.
0.
0.
0.
0.
0.
0.
0.
0.
0.
0.
0.
0.
0.
-0.003
-0.004
-0.009
-0.015
-0.020
-0.024
-0.023
-0.021
-0.015
-0.008
-0.005
-0.003
0.000
0.
0.
0.
0.
0.
0.
0.
0.
0.
0.
0.
0.
0.
0.
0.
0.
0.
0.
0.
0.
0.
0.
0.
0.
0.
0.
0.
0.
0.
0.
0.
0.
0.
0.
0.
0.
0.
0.
0.000
-0.001
-0.003
-0.008
-0.016
-0.029
-0.040
-0.047
-0.045
-0.036
-0.026
-0.016
-0.010
-0.004
-0.002
0.
0.
0.
0.
0.001
-0.002
-0.002
-0.003
-0.003
-0.003
-0.002
-0.002
0.
0.
0.
0.
0.
0.
0.
0.
0.
0.
0.
0.
0.
0.
0.
0.
0.
0.
0.
0.
0.
0.
0.
0.
0.
0.
0.000
-0.002
-0.004
-0.011
-0.027
-0.050
-0.077
-0.083
-0.076
-0.063
-0.042
-0.027
-0.017
-0.009
-0.003
0.001
0.
0.001
0.000
-0.003
-0.006
-0.008
-0.009
-0.007
-0.007
-0.006
-0.004
-0.002
0.
0.
0.
0.
0.
0.
0.
0.
0.
0.
0.
0.
0.
0.
0.
0.
0.
0.
0.
0.
-0.001
-0.001
0.
0.
0.
0.000
-0.003
-0.005
-0.014
-0.037
-0.098
-0.203
-0.166
-0.093
-0.078
-0.061
-0.038
-0.023
-0.015
-0.008
-0.001
0.
-0.001
-0.008
-0.011
-0.014
-0.016
-0.017
-0.016
-0.015
-0.010
-0.008
-0.004
-0.002
0.
0.
0.
0.
0.
0.
0.
0.
0.
0.
0.
0.
0.
0.
0.
0.
-0.001
-0.001
-0.001
-0.001
-0.001
-0.001
-0.001
-0.001
0.000
-0.002
-0.005
-0.015
-0.044
-0.161
-0.442
-0.285
-0.100
-0.094
-0.080
-0.048
-0.029
-0.019
-0.012
-0.007
-0.010
-0.014
-0.017
-0.026
-0.032
-0.036
-0.040
-0.037
-0.031
-0.021
-0.014
-0.008
-0.004
-0.002
0.
0.
0.
0.
0.
0.
0.
0.
0.
0.
0.
0.
0.
0.
-0.001
-0.003
-0.003
-0.006
-0.008
-0.008
-0.009
-0.007
-0.007
-0.003
-0.004
-0.006
-0.013
-0.036
-0.119
-0.299
-0.214
-0.099
-0.115
-0.094
-0.059
-0.040
-0.031
-0.028
-0.022
-0.027
-0.032
-0.040
-0.050
-0.063
-0.078
-0.083
-0.074
-0.057
-0.039
-0.021
-0.011
-0.007
-0.002
0.
0.
0.
0.
0.
0.
0.
0.
0.
0.
0.
0.
0.
-0.001
-0.005
-0.008
-0.014
-0.020
-0.028
-0.033
-0.031
-0.028
-0.024
-0.016
-0.014
-0.011
-0.014
-0.023
-0.054
-0.095
-0.094
-0.094
-0.105
-0.085
-0.066
-0.057
-0.054
-0.048
-0.046
-0.051
-0.062
-0.073
-0.095
-0.125
-0.140
-0.145
-0.138
-0.109
-0.068
-0.038
-0.019
-0.007
-0.003
-0.001
0.001
0.
0.
0.
0.
0.
0.
0.
0.
0.
0.
-0.001
-0.005
-0.009
-0.021
-0.033
-0.053
-0.070
-0.078
-0.074
-0.062
-0.048
-0.037
-0.028
-0.019
-0.014
-0.022
-0.030
-0.049
-0.071
-0.082
-0.086
-0.084
-0.085
-0.081
-0.080
-0.071
-0.077
-0.092
-0.111
-0.137
-0.169
-0.191
-0.191
-0.173
-0.193
-0.164
-0.111
-0.066
-0.032
-0.014
-0.008
0.000
0.001
0.001
0.
0.
0.
0.
0.
0.
0.
0.
0.
-0.004
-0.009
-0.021
-0.041
-0.078
-0.114
-0.138
-0.152
-0.153
-0.137
-0.107
-0.077
-0.053
-0.035
-0.025
-0.024
-0.029
-0.039
-0.063
-0.076
-0.091
-0.101
-0.104
-0.106
-0.111
-0.115
-0.132
-0.158
-0.186
-0.221
-0.271
-0.295
-0.111
0.033
-0.238
-0.231
-0.164
-0.101
-0.057
-0.026
-0.015
-0.004
0.001
0.001
0.001
0.
0.
0.
0.
0.
0.
0.
-0.001
-0.007
-0.016
-0.037
-0.079
-0.143
-0.107
1.434
1.860
-0.113
-0.255
-0.202
-0.142
-0.099
-0.062
-0.035
-0.030
-0.031
-0.046
-0.069
-0.096
-0.117
-0.132
-0.138
-0.141
-0.158
-0.188
-0.224
-0.244
-0.277
-0.325
-0.403
-0.451
-0.368
-0.263
-0.389
-0.344
-0.246
-0.163
-0.101
-0.054
-0.028
-0.010
-0.004
0.001
0.001
0.
0.
0.
0.
0.
0.
0.001
-0.004
-0.009
-0.024
-0.059
-0.137
-0.188
4.368
795.157
1489.232
10.077
-0.238
0.140
0.055
-0.133
-0.099
-0.058
-0.037
-0.039
-0.057
-0.088
-0.123
-0.153
-0.172
-0.183
-0.197
-0.235
-0.283
-0.306
-0.322
-0.362
-0.450
-0.534
-0.404
-0.463
-0.539
-0.556
-0.521
-0.386
-0.275
-0.230
-0.138
-0.059
-0.019
-0.008
-0.001
-0.001
0.001
0.
0.
0.
0.
0.
0.001
-0.006
-0.011
-0.033
-0.084
-0.176
0.061
30.364
63283.289
101853.031
77.940
7.570
106.609
42.639
1.194
-0.123
-0.088
-0.053
-0.055
-0.083
-0.128
-0.171
-0.203
-0.229
-0.253
-0.278
-0.310
-0.329
-0.267
-0.045
-0.305
-0.564
0.445
23.493
16.801
1.058
-0.128
0.147
1.959
-0.074
-0.558
-0.427
-0.124
-0.041
-0.017
-0.005
0.000
0.001
0.
0.
0.
0.
0.001
-0.001
-0.005
-0.013
-0.040
-0.107
-0.174
4.098
475.951
102365.422
100519.750
437.773
220.572
100003.883
9340.967
16.918
-0.066
-0.105
-0.075
-0.077
-0.113
-0.172
-0.224
-0.259
-0.289
-0.347
-0.369
-0.359
-0.161
0.857
2.259
0.510
-0.590
6.244
413.794
499.374
33.943
2.677
165.112
1238.569
21.979
0.094
-0.548
-0.199
-0.069
-0.025
-0.011
0.000
0.000
0.
0.
0.
0.
0.001
-0.001
-0.005
-0.013
-0.044
-0.130
-0.225
11.803
2373.537
29013.002
12566.317
1295.523
177.226
54100.754
5316.776
14.147
-0.081
-0.119
-0.087
-0.095
-0.148
-0.229
-0.296
-0.171
-0.084
-0.365
-0.428
-0.379
0.717
5.111
3.231
0.252
-0.352
41.767
4121.380
26719.027
409.446
10.437
1135.698
26845.002
92.155
5.688
0.108
-0.202
-0.093
-0.036
-0.014
-0.002
0.000
0.
0.
0.
0.
0.001
-0.001
-0.004
-0.012
-0.042
-0.185
-0.306
214.632
87172.633
95589.859
3580.417
405.921
6.572
54.086
23.216
0.704
-0.146
-0.115
-0.099
-0.128
-0.204
-0.326
-0.397
-0.060
0.672
0.782
0.677
-0.311
0.247
2.540
0.852
-0.468
1.418
420.205
100207.813
101282.516
256.760
9.963
25.846
104.523
72.142
68.180
3.165
-0.174
-0.106
-0.045
-0.015
-0.006
0.000
0.
0.
0.
0.
0.001
0.001
0.000
-0.009
-0.033
-0.167
-0.429
66.848
2373.464
2837.341
13.393
0.144
-0.712
-0.058
-0.081
-0.162
-0.133
-0.112
-0.127
-0.193
-0.323
-0.486
-0.443
2.737
24.980
64.254
123.467
3.934
-0.392
-0.281
-0.457
-0.510
6.045
319.187
107099.813
12411.471
53.806
947.964
314.945
10.592
45.228
43.960
2.188
-0.192
-0.113
-0.050
-0.019
-0.007
0.000
0.
0.
0.
0.
0.001
0.001
0.
-0.005
-0.018
-0.073
-0.286
0.070
3.952
4.096
-0.291
-0.830
-0.386
-0.229
-0.168
-0.132
-0.107
-0.113
-0.173
-0.282
-0.415
-0.396
2.768
251.750
1408.364
307.424
521.187
9.533
-0.461
-0.510
-0.566
-0.432
6.665
251.265
54843.867
103061.258
149.618
100757.305
91957.094
32.541
48.124
11.180
0.165
-0.210
-0.116
-0.047
-0.020
-0.008
-0.002
0.
0.
0.
0.
0.
0.001
0.002
0.000
-0.007
-0.026
-0.063
-0.090
-0.100
-0.161
-0.228
-0.194
-0.153
-0.118
-0.099
-0.085
-0.085
-0.131
-0.231
-0.317
1.447
41.063
156.045
2023.549
116975.484
6494.668
24.641
0.317
-0.568
-0.554
-0.551
2.426
46.073
43.104
67.077
1868.601
267.783
101745.094
100595.789
116.932
162.616
27.375
0.291
-0.202
-0.105
-0.046
-0.016
-0.006
0.
0.
0.
0.
0.
0.
0.001
0.001
0.001
-0.001
-0.008
-0.021
-0.038
-0.056
-0.070
-0.076
-0.071
-0.063
-0.057
-0.061
-0.067
-0.092
-0.165
-0.299
-0.072
24.608
2999.127
67653.063
1487.831
101848.703
24601.832
88.567
-0.071
-0.579
-0.643
-0.738
8.261
228.953
132.144
12.009
38.141
125.915
46545.406
15449.175
58.921
17.326
3.526
-0.174
-0.183
-0.095
-0.043
-0.016
-0.005
0.
0.
0.
0.
0.
0.
0.
0.001
0.002
0.001
0.001
-0.005
-0.010
-0.018
-0.024
-0.025
-0.030
-0.030
-0.034
-0.044
-0.063
-0.112
-0.212
-0.371
-0.238
16.820
3793.451
110292.531
524.023
100317.828
101757.438
726.080
2.579
0.587
-0.678
-1.090
12.212
26.646
14.871
25.434
164.817
35.501
77895.539
13547.063
9.188
0.653
-0.422
-0.321
-0.184
-0.093
-0.043
-0.019
-0.005
0.
0.
0.
0.
0.
0.
0.
0.001
0.001
0.002
0.002
0.001
0.
-0.002
-0.004
-0.009
-0.008
-0.012
-0.018
-0.037
-0.075
-0.159
-0.290
-0.205
2.139
6.083
44.474
202.372
23.885
1369.359
104066.383
584.137
23.946
3.727
1.781
18.022
100246.234
6931.486
11.696
2642.846
101570.281
898.948
274.970
3988.991
1489.139
4.854
-0.526
-0.366
-0.200
-0.098
-0.045
-0.019
-0.005
0.
0.
0.
0.
0.
0.
0.
0.
0.
0.001
0.001
0.002
0.002
0.003
0.003
0.003
0.001
-0.005
-0.022
-0.050
-0.111
-0.240
-0.373
4.087
164.870
603.364
4283.425
131.850
23.807
24.941
176.451
44.692
42.627
8.199
161.286
186.006
607.654
4045.238
12.668
784.035
112228.633
100614.492
259.442
102393.336
100602.422
30.706
1.016
-0.225
-0.218
-0.115
-0.053
-0.024
-0.007
-0.002
0.
0.
0.
0.
0.
0.
0.
0.
0.
0.
0.001
0.001
0.001
0.001
-0.001
-0.003
-0.013
-0.034
-0.076
-0.167
-0.305
-0.370
9.665
716.289
10333.819
105334.500
1530.254
20.395
7.236
2.891
2.120
3.457
21.839
978.251
989.276
120.174
21.510
0.706
79.507
11208.867
102277.828
16522.070
101101.813
8787.847
145.769
123.546
4.480
-0.197
-0.133
-0.062
-0.025
-0.010
-0.002
0.
0.
0.
0.
0.
0.
0.
0.
0.
0.
0.
0.
0.
0.
-0.002
-0.008
-0.021
-0.053
-0.114
-0.212
-0.196
1.524
11.553
36.155
368.778
3059.030
119.391
8.196
3.568
0.186
-1.261
-0.129
30.766
100.186
48.060
12.223
2.995
1.373
821.880
100831.313
105448.578
44004.180
2242.572
253.679
2505.117
2139.050
21.791
-0.117
-0.153
-0.068
-0.029
-0.012
-0.004
0.
0.
0.
0.
0.
0.
0.
0.
0.
0.
0.
0.
0.
0.
-0.003
-0.010
-0.029
-0.067
-0.150
-0.189
2.821
138.375
14064.751
501.720
7.004
21.547
38.878
824.569
611.196
58.012
26.253
3.075
7.257
8.228
19.396
962.910
518.258
9.122
963.496
100181.883
7591.310
104.741
28.112
2341.768
102939.141
15421.688
17.142
-0.193
-0.175
-0.072
-0.030
-0.013
-0.005
0.
0.
0.
0.
0.
0.
0.
0.
0.
0.
0.
0.
0.
0.
-0.005
-0.015
-0.034
-0.085
-0.183
-0.164
8.218
897.495
200025.453
8517.020
233.358
13900.047
10919.015
18944.156
18395.646
16405.850
1424.311
1111.527
172.717
4.300
167.673
100610.594
78059.094
90.230
112.286
1141.153
1915.953
43.342
9.820
825.955
83992.195
3439.501
12.133
-0.244
-0.184
-0.073
-0.029
-0.013
-0.005
0.
0.
0.
0.
0.
0.
0.
0.
0.
0.
0.
0.
0.
-0.001
-0.005
-0.017
-0.037
-0.098
-0.208
-0.298
1.741
143.338
9532.066
11092.918
100592.609
107794.852
102908.344
791.566
100383.961
112428.492
2229.185
81504.633
10612.540
31.831
64.978
87783.672
101715.258
517.464
820.603
13824.913
208.653
12.465
13.299
8468.937
154194.359
2679.750
8.138
-0.268
-0.173
-0.069
-0.026
-0.013
-0.001
0.
0.
0.
0.
0.
0.
0.
0.
0.
0.
0.
0.
0.
-0.001
-0.005
-0.018
-0.039
-0.098
-0.207
-0.332
-0.325
2.076
39.914
1855.412
105380.680
9721.019
734.211
47.707
9365.369
9971.863
870.853
100459.953
130214.063
331.321
24.523
19959.002
105480.914
1645.519
58.116
263.405
21.462
30.663
21.057
962.935
15281.954
102.414
0.647
-0.285
-0.156
-0.066
-0.022
-0.011
-0.001
0.
0.
0.
0.
0.
0.
0.
0.
0.
0.
0.
0.
0.
-0.001
-0.005
-0.016
-0.041
-0.095
-0.183
-0.320
-0.442
1.654
444.221
29159.811
100821.180
100039.695
39.559
2.669
196.837
213.847
29.472
2006.484
100228.180
1632.747
14.717
6018.608
103183.648
1271.419
6.650
0.873
58.426
6403.290
1831.718
634.368
526.967
5.146
-0.403
-0.271
-0.136
-0.062
-0.025
-0.006
0.
0.
0.
0.
0.
0.
0.
0.
0.
0.
0.
0.
0.
0.
-0.001
-0.001
-0.014
-0.039
-0.089
-0.167
-0.308
-0.516
4.012
3108.453
100242.289
13425.133
1448.799
7.918
25.346
141.947
244.820
93.883
29.448
268.760
35.368
557.803
557.265
4133.524
404.824
3.496
-0.825
62.606
7966.217
102079.344
138934.750
100030.758
40.543
-0.352
-0.252
-0.129
-0.063
-0.026
-0.008
0.
0.
0.
0.
0.
0.
0.
0.
0.
0.
0.
0.
0.
0.
0.
-0.001
-0.011
-0.036
-0.081
-0.151
-0.311
-0.556
1.551
152.676
23751.262
5917.200
42.602
45.726
1720.486
100184.656
76518.289
7816.961
232.109
952.739
480.459
27455.480
8578.458
95594.836
341.323
5.624
-0.669
3.671
891.531
200027.266
33537.883
1515.807
6.842
-0.381
-0.247
-0.132
-0.066
-0.027
-0.008
-0.002
0.
0.
0.
0.
0.
0.
0.
0.
0.
0.
0.
0.
0.
-0.001
-0.001
-0.010
-0.031
-0.074
-0.141
-0.280
-0.406
1.841
57.111
1716.891
757.928
2434.778
13595.026
7294.391
30709.160
4642.524
19663.400
5440.656
115306.609
44195.984
100692.391
1151.203
399.802
157.602
48335.719
29.763
1.504
2164.830
100105.555
1183.718
4.042
-0.440
-0.401
-0.254
-0.142
-0.070
-0.030
-0.010
-0.002
0.
0.
0.
0.
0.
0.
0.
0.
0.
0.
0.
0.
0.
0.
-0.001
-0.010
-0.031
-0.062
-0.129
-0.250
-0.353
0.279
5.902
11.463
6.440
435.956
100087.984
28833.980
10550.945
1478.058
5418.557
879.394
10236.437
2552.628
110294.359
100114.391
26.722
16.093
470.637
47.404
6.840
16.497
141.554
10.865
-1.142
-0.617
-0.366
-0.262
-0.157
-0.081
-0.035
-0.011
-0.006
0.
0.
0.
0.
0.
0.
0.
0.
0.
0.
0.
0.
0.
0.
-0.001
-0.009
-0.026
-0.051
-0.102
-0.199
-0.311
-0.254
0.597
2.029
1.348
12.361
147.598
275.188
18743.680
3295.830
3120.599
36.648
17.294
26.568
4289.461
1975.604
5.296
-0.203
4.527
9.759
27.971
29.836
2.477
71.017
1.175
-0.608
-0.227
-0.255
-0.166
-0.085
-0.037
-0.015
-0.005
-0.002
0.
0.
0.
0.
0.
0.
0.
0.
0.
0.
0.
0.
0.
0.000
-0.005
-0.019
-0.042
-0.077
-0.147
-0.236
-0.322
-0.326
-0.158
-0.208
-0.450
0.025
10.127
123.343
60.228
29.739
1.186
1.831
52.356
68.693
37.398
4.185
16.521
13.581
2.792
55.557
101.987
149.798
101931.203
1067.238
0.183
-0.285
-0.275
-0.164
-0.085
-0.040
-0.015
-0.006
0.
0.
0.
0.
0.
0.
0.
0.
0.
0.
0.
0.
0.
0.
0.001
-0.002
-0.015
-0.028
-0.053
-0.095
-0.159
-0.240
-0.293
-0.324
-0.359
-0.417
-0.469
-0.382
0.136
0.368
0.182
-0.098
80.433
95592.563
95856.344
153.789
66.133
13948.911
12535.451
41.367
5.796
29.104
7129.398
101096.867
2644.755
4.170
-0.340
-0.274
-0.159
-0.077
-0.037
-0.013
-0.005
0.
0.
0.
0.
0.
0.
0.
0.
0.
0.
0.
0.
0.
0.
0.
0.000
-0.010
-0.023
-0.037
-0.064
-0.102
-0.159
-0.207
-0.245
-0.275
-0.316
-0.392
-0.599
-0.768
12.192
1.434
5.750
720.192
104888.688
100785.852
239.845
196.670
100391.406
108527.953
1109.288
6.685
24.303
1347.351
11457.908
642.254
5.394
-0.325
-0.247
-0.131
-0.063
-0.027
-0.011
-0.005
0.
0.
0.
0.
0.
0.
0.
0.
0.
0.
0.
0.
0.
0.
0.
0.
-0.007
-0.012
-0.025
-0.043
-0.071
-0.106
-0.144
-0.181
-0.212
-0.258
-0.328
-0.606
-1.064
0.452
-0.255
14.596
9356.533
100376.859
1796.219
53.200
17.800
2175.829
101809.305
61192.719
35.224
1.909
633.639
6290.703
105.336
1.200
-0.293
-0.191
-0.093
-0.047
-0.020
-0.008
-0.002
0.
0.
0.
0.
0.
0.
0.
0.
0.
0.
0.
0.
0.
0.
0.
0.
-0.001
-0.007
-0.017
-0.028
-0.049
-0.077
-0.112
-0.148
-0.186
-0.233
-0.304
-0.433
-0.742
-0.772
-0.604
2.781
171.367
4805.612
100029.438
353.492
1.947
162.681
39394.734
15874.354
39.133
-0.477
1285.651
17414.906
15.975
-0.010
-0.207
-0.122
-0.056
-0.029
-0.011
-0.004
-0.002
0.
0.
0.
0.
0.
0.
0.
0.
0.
0.
0.
0.
0.
0.
0.
0.
0.001
-0.003
-0.010
-0.020
-0.034
-0.057
-0.087
-0.124
-0.168
-0.222
-0.292
-0.382
-0.470
-0.543
-0.453
1.166
3.949
174.057
959.813
37.584
3.090
14.517
388.917
248.718
4.983
-0.744
-0.469
0.555
0.023
-0.178
-0.124
-0.063
-0.033
-0.015
-0.007
-0.001
0.
0.
0.
0.
0.
0.
0.
0.
0.
0.
0.
0.
0.
0.
0.
0.
0.
0.001
-0.002
-0.005
-0.013
-0.024
-0.042
-0.078
-0.110
-0.149
-0.206
-0.280
-0.341
-0.096
0.964
-0.110
-0.374
-0.422
0.756
2.555
5.289
31.945
11.596
2.665
0.713
-0.561
-0.394
-0.355
-0.256
-0.148
-0.102
-0.058
-0.030
-0.015
-0.006
-0.001
0.000
0.
0.
0.
0.
0.
0.
0.
0.
0.
0.
0.
0.
0.
0.
0.
0.
0.
0.001
0.001
-0.002
-0.008
-0.019
-0.034
-0.066
-0.100
-0.141
-0.191
-0.264
-0.287
2.173
16.595
2.672
-0.492
-0.646
-0.769
0.046
33.868
478.077
76.705
0.626
-0.870
-0.468
-0.226
-0.146
-0.101
-0.066
-0.041
-0.022
-0.011
-0.008
-0.001
0.001
0.
0.
0.
0.
0.
0.
0.
0.
0.
0.
0.
0.
0.
0.
0.
0.
0.
0.
0.001
0.001
0.
-0.003
-0.013
-0.026
-0.053
-0.086
-0.132
-0.187
-0.257
-0.301
0.792
5.646
0.964
-0.456
-0.590
-0.744
0.338
14.367
100.672
22.740
0.149
-0.374
-0.221
-0.122
-0.074
-0.043
-0.023
-0.011
-0.006
-0.002
0.001
0.001
0.
0.
0.
0.
0.
0.
0.
0.
0.
0.
0.
0.
0.
0.
0.
0.
0.
0.
0.
0.001
0.001
0.000
-0.001
-0.007
-0.019
-0.046
-0.082
-0.133
-0.191
-0.265
-0.322
-0.331
-0.233
-0.359
-0.446
-0.574
-0.554
-0.195
1.018
1.787
0.389
-0.239
-0.199
-0.119
-0.068
-0.038
-0.022
-0.006
0.000
0.000
0.001
0.001
0.
0.
0.
0.
0.
0.
0.
0.
0.
0.
0.
0.
0.
0.
0.
0.
0.
0.
0.
0.
0.
0.001
0.000
0.
-0.005
-0.017
-0.044
-0.087
-0.136
-0.177
-0.223
-0.278
-0.335
-0.359
-0.376
-0.480
-0.813
-0.653
-0.378
-0.256
-0.240
-0.232
-0.196
-0.129
-0.070
-0.040
-0.022
-0.005
0.000
0.000
0.000
0.001
0.
0.
0.
0.
0.
0.
0.
0.
0.
0.
0.
0.
0.
0.
0.
0.
0.
0.
0.
0.
0.
0.
0.001
0.001
-0.001
-0.004
-0.017
-0.051
-0.084
0.104
1.366
1.318
1.919
1.222
-0.203
-0.327
-0.376
-0.654
-0.607
-0.297
-0.231
-0.210
-0.177
-0.123
-0.074
-0.040
-0.019
-0.008
-0.001
0.002
0.001
0.
0.
0.
0.
0.
0.
0.
0.
0.
0.
0.
0.
0.
0.
0.
0.
0.
0.
0.
0.
0.
0.
0.
0.
0.001
0.001
0.000
-0.005
-0.017
-0.049
-0.099
1.788
84.677
11.462
68.445
46.059
1.206
-0.299
-0.225
-0.234
-0.220
-0.169
-0.145
-0.123
-0.094
-0.062
-0.036
-0.021
-0.011
-0.004
-0.001
0.
0.
0.
0.
0.
0.
0.
0.
0.
0.
0.
0.
0.
0.
0.
0.
0.
0.
0.
0.
0.
0.
0.
0.
0.
0.
0.001
0.000
0.001
-0.002
-0.013
-0.050
-0.211
3.548
1849.020
11.398
48310.547
1326.497
1.446
-0.192
-0.137
-0.103
-0.092
-0.083
-0.072
-0.060
-0.045
-0.031
-0.020
-0.011
-0.006
-0.001
0.
0.
0.
0.
0.
0.
0.
0.
0.
0.
0.
0.
0.
0.
0.
0.
0.
0.
0.
0.
0.
0.
0.
0.
0.
0.
0.
0.
0.000
0.000
-0.002
-0.008
-0.035
-0.158
-0.414
0.336
-0.006
30.843
3.773
-0.045
-0.108
-0.078
-0.054
-0.046
-0.040
-0.034
-0.027
-0.021
-0.015
-0.011
-0.008
-0.003
-0.001
0.
0.
0.
0.
0.
0.
0.
0.
0.
0.
0.
0.
0.
0.
0.
0.
0.
0.
0.
0.
0.
0.
0.
0.
0.
0.
0.
0.
0.000
0.000
-0.001
-0.005
-0.017
-0.055
-0.174
-0.307
-0.239
-0.375
-0.285
-0.106
-0.065
-0.039
-0.029
-0.024
-0.016
-0.012
-0.012
-0.010
-0.008
-0.005
-0.001
-0.001
0.
0.
0.
0.
0.
0.
0.
0.
0.
0.
0.
0.
0.
0.
0.
0.
0.
0.
0.
0.
0.
0.
0.
0.
0.
0.
0.
0.
0.
0.001
0.000
0.000
-0.002
-0.007
-0.018
-0.037
-0.060
-0.073
-0.084
-0.069
-0.045
-0.029
-0.019
-0.014
-0.008
-0.005
-0.005
-0.005
-0.004
-0.004
-0.001
0.
0.
0.
0.
0.
0.
0.
0.
0.
0.
0.
0.
0.
0.
0.
0.
0.
0.
0.
0.
0.
0.
0.
0.
0.
0.
0.
0.
0.
0.
0.
0.
0.000
0.000
-0.001
-0.003
-0.005
-0.011
-0.017
-0.021
-0.024
-0.021
-0.016
-0.010
-0.005
-0.002
-0.001
0.000
-0.001
0.000
0.
0.
0.
0.
0.
0.
0.
0.
0.
0.
0.
0.
0.
0.
0.
0.
0.
0.
0.
0.
0.
0.
0.
0.
0.
0.
0.
0.
0.
0.
0.
0.
0.
0.
0.
0.
0.
0.
0.
0.
0.
0.
0.
0.
0.
0.
0.
0.
0.
0.
0.
0.
0.
0.
0.
0.
0.
0.
0.
0.
0.
0.
0.
0.
0.
0.
0.
0.
0.
0.
0.
0.
0.
0.
0.
0.
0.
0.
0.
0.
0.
0.
0.
0.
0.
0.
0.
0.
0.
0.
0.
0.
0.
-0.001
-0.001
0.
0.
0.
0.
0.
0.
0.
0.
0.
0.
0.
0.
0.
0.
0.
0.
0.
0.
0.
0.
0.
0.
0.
0.
0.
0.
0.
0.
0.
0.
0.
0.
0.
0.
0.
0.
0.
0.
0.
0.
0.
0.
0.
0.
0.
0.
0.
0.
-0.001
-0.001
-0.003
-0.005
-0.005
-0.005
-0.004
-0.002
0.
0.
0.
0.
0.
0.
0.
0.
0.
0.
0.
0.
0.
0.
0.
0.
0.
0.
0.
0.
0.
0.
0.
0.
0.
0.
0.
0.
0.
0.
0.
0.
0.
0.
0.
0.
0.
0.
0.
0.
0.
0.
0.
0.
0.
-0.002
-0.005
-0.008
-0.010
-0.011
-0.012
-0.010
-0.007
-0.006
-0.004
0.
0.
0.
0.
0.
0.
0.
0.
0.
0.
0.
0.
0.
0.
0.
0.
0.
0.
0.
0.
0.
0.
0.
0.
0.
0.
0.
0.
0.
0.
0.
0.
0.
0.
0.
0.
0.
0.
0.
0.
0.
0.
-0.002
-0.007
-0.012
-0.017
-0.022
-0.027
-0.025
-0.020
-0.016
-0.009
-0.006
-0.003
0.
0.
0.
0.
0.
0.
0.
0.
0.
0.
0.
0.
0.
0.
0.
0.
0.
0.
0.
0.
0.
0.
0.
0.
0.
0.
0.
0.
0.
0.
0.
0.
0.
0.
0.
0.
0.
0.
0.
0.000
-0.002
-0.004
-0.012
-0.020
-0.032
-0.046
-0.052
-0.053
-0.043
-0.030
-0.020
-0.011
-0.005
-0.002
0.
0.
0.
0.
0.
0.
0.
-0.002
-0.002
-0.002
-0.002
0.
0.
0.
0.
0.
0.
0.
0.
0.
0.
0.
0.
0.
0.
0.
0.
0.
0.
0.
0.
0.
0.
0.
0.
0.
0.
0.
0.000
-0.003
-0.009
-0.018
-0.035
-0.061
-0.090
-0.105
-0.101
-0.082
-0.057
-0.036
-0.021
-0.013
-0.003
0.000
0.
0.
0.001
-0.002
-0.002
-0.005
-0.005
-0.005
-0.006
-0.003
-0.003
-0.002
0.
0.
0.
0.
0.
0.
0.
0.
0.
0.
0.
0.
0.
0.
0.
0.
0.
0.
0.
0.
0.
0.
0.
0.
0.000
0.
-0.004
-0.013
-0.027
-0.058
-0.120
-0.181
-0.151
-0.128
-0.122
-0.097
-0.059
-0.035
-0.020
-0.012
-0.003
0.001
-0.001
-0.004
-0.007
-0.010
-0.012
-0.013
-0.013
-0.011
-0.008
-0.007
-0.003
-0.002
0.
0.
0.
0.
0.
0.
0.
0.
0.
0.
0.
0.
0.
0.
0.
0.
0.
0.
0.
-0.001
-0.001
0.
0.
0.001
-0.002
-0.004
-0.013
-0.034
-0.092
-0.383
-0.438
0.273
0.332
-0.107
-0.134
-0.084
-0.048
-0.031
-0.018
-0.010
-0.008
-0.011
-0.014
-0.020
-0.023
-0.028
-0.031
-0.029
-0.025
-0.018
-0.011
-0.008
-0.003
-0.002
0.
0.
0.
0.
0.
0.
0.
0.
0.
0.
0.
0.
0.
0.
0.
-0.001
-0.001
-0.001
-0.001
-0.001
-0.001
-0.001
0.
-0.002
-0.004
-0.013
-0.037
-0.123
-0.703
1.329
9.968
3.753
0.036
-0.268
-0.117
-0.065
-0.044
-0.033
-0.024
-0.021
-0.025
-0.030
-0.038
-0.049
-0.063
-0.067
-0.065
-0.052
-0.037
-0.024
-0.012
-0.007
-0.003
0.
0.
0.
0.
0.
0.
0.
0.
0.
0.
0.
0.
0.
0.
-0.001
-0.001
-0.003
-0.006
-0.010
-0.010
-0.010
-0.012
-0.010
-0.006
-0.008
-0.012
-0.029
-0.096
-0.556
-0.357
1.886
1.658
-0.228
-0.443
-0.146
-0.089
-0.066
-0.055
-0.045
-0.041
-0.051
-0.061
-0.078
-0.106
-0.131
-0.137
-0.120
-0.093
-0.065
-0.039
-0.020
-0.010
-0.005
-0.002
0.
0.
0.
0.
0.
0.
0.
0.
0.
0.
0.
0.
-0.001
-0.004
-0.009
-0.016
-0.024
-0.032
-0.038
-0.037
-0.035
-0.025
-0.022
-0.016
-0.016
-0.025
-0.054
-0.145
-0.271
-0.096
-0.127
-0.426
-0.285
-0.146
-0.115
-0.099
-0.086
-0.078
-0.084
-0.093
-0.122
-0.160
-0.191
-0.183
-0.155
-0.160
-0.148
-0.107
-0.068
-0.035
-0.013
-0.006
-0.002
0.
0.
0.
0.
0.
0.
0.
0.
0.
0.
0.
-0.001
-0.004
-0.012
-0.024
-0.038
-0.060
-0.080
-0.086
-0.083
-0.072
-0.060
-0.044
-0.032
-0.021
-0.027
-0.037
-0.068
-0.105
-0.127
-0.157
-0.192
-0.175
-0.158
-0.149
-0.139
-0.126
-0.131
-0.150
-0.180
-0.230
-0.328
-0.187
2.965
5.827
0.399
-0.155
-0.159
-0.100
-0.054
-0.027
-0.010
-0.003
0.002
0.001
0.
0.
0.
0.
0.
0.
0.
0.
0.
-0.004
-0.010
-0.026
-0.044
-0.084
-0.123
-0.151
-0.170
-0.176
-0.158
-0.126
-0.094
-0.065
-0.041
-0.031
-0.034
-0.051
-0.081
-0.112
-0.143
-0.166
-0.183
-0.186
-0.190
-0.192
-0.207
-0.224
-0.243
-0.279
-0.362
-0.575
0.501
67.332
194.108
5.542
-0.206
-0.212
-0.137
-0.075
-0.039
-0.020
-0.007
-0.001
0.002
0.
0.
0.
0.
0.
0.
0.
0.
-0.001
-0.007
-0.016
-0.039
-0.081
-0.147
-0.139
1.046
1.261
-0.195
-0.296
-0.241
-0.177
-0.126
-0.077
-0.047
-0.045
-0.055
-0.089
-0.122
-0.156
-0.188
-0.214
-0.233
-0.254
-0.278
-0.310
-0.322
-0.277
-0.132
-0.353
-0.623
-0.068
23.126
58.156
2.343
-0.366
-0.306
-0.199
-0.117
-0.063
-0.033
-0.013
-0.004
-0.001
0.002
0.
0.
0.
0.
0.
0.
0.
-0.003
-0.011
-0.028
-0.059
-0.134
-0.202
3.056
402.064
728.143
7.338
-0.125
0.189
0.069
-0.158
-0.128
-0.080
-0.058
-0.066
-0.109
-0.144
-0.141
-0.061
-0.202
-0.301
-0.340
-0.368
-0.373
-0.159
0.714
1.440
0.157
-0.551
0.421
0.533
0.087
-0.572
-0.551
-0.415
-0.290
-0.205
-0.116
-0.058
-0.026
-0.008
-0.003
0.002
0.001
0.
0.
0.
0.
0.
0.001
-0.004
-0.012
-0.036
-0.082
-0.179
-0.204
16.103
15372.663
49117.191
80.718
25.025
135.176
56.000
1.381
-0.151
-0.115
-0.079
-0.087
-0.136
-0.178
0.237
1.438
0.301
-0.355
-0.422
-0.391
-0.093
4.530
26.959
9.796
0.197
8.050
946.309
439.039
4.117
0.328
1.794
5.349
0.341
-0.310
-0.209
-0.099
-0.041
-0.015
-0.004
-0.001
0.002
0.
0.
0.
0.
0.
0.001
-0.003
-0.013
-0.041
-0.098
-0.200
0.014
29.151
10423.009
43607.422
4960.408
1137.826
100708.336
15281.404
20.847
-0.080
-0.136
-0.102
-0.116
-0.170
-0.220
0.270
2.333
1.663
-0.191
-0.476
0.466
9.503
101.620
1240.346
173.353
1.606
85.182
100213.156
103392.289
196.932
39.594
740.048
12216.062
66.126
0.047
-0.287
-0.152
-0.062
-0.025
-0.008
-0.003
0.002
0.
0.
0.
0.
0.001
-0.001
-0.003
-0.013
-0.042
-0.106
-0.198
0.327
17.326
727.135
101442.469
101614.711
3964.013
118676.844
8589.927
16.786
-0.104
-0.151
-0.118
-0.140
-0.224
-0.307
0.563
24.527
58.778
4.619
-0.321
4.412
117.972
4081.467
895.574
95.856
1.955
26.538
16969.090
101159.883
57988.387
626.413
11632.420
128262.242
720.011
4.325
-0.277
-0.193
-0.083
-0.031
-0.012
-0.001
0.001
0.
0.
0.
0.
0.001
0.001
-0.002
-0.010
-0.037
-0.103
-0.217
1.240
1169.998
8723.668
101044.117
6306.328
128.634
347.192
39.680
0.954
-0.189
-0.156
-0.133
-0.179
-0.310
-0.452
1.275
68.267
206.749
21.713
7.988
2.635
52.737
963.037
146.421
5.184
144.144
540.239
2176.730
29407.438
120345.695
2131.647
951.723
49125.195
10324.375
74.829
-0.021
-0.203
-0.099
-0.038
-0.014
-0.003
0.000
0.
0.
0.
0.
0.001
0.001
0.000
-0.007
-0.027
-0.080
-0.202
0.408
123.867
504.391
27.950
4.475
0.549
1.418
0.138
-0.205
-0.187
-0.150
-0.164
-0.248
-0.446
-0.649
0.394
34.494
1915.405
4773.766
23904.258
50.415
1.354
6.694
2.181
3.001
1017.377
44252.918
67581.875
3176.597
15101.597
1436.682
82.950
318.712
3878.421
47.236
-0.097
-0.205
-0.100
-0.040
-0.014
-0.006
0.000
0.
0.
0.
0.
0.001
0.001
0.000
-0.003
-0.015
-0.045
-0.102
-0.140
0.018
-0.231
-0.904
-0.804
-0.411
-0.277
-0.217
-0.182
-0.148
-0.152
-0.210
-0.335
-0.506
-0.987
89.674
3845.930
123565.305
134022.141
100140.063
165.951
-0.342
-0.591
-0.650
1.150
153.240
100261.102
111222.656
1534.472
52.493
12216.372
2408.910
8.998
7.488
0.632
-0.313
-0.203
-0.091
-0.039
-0.014
-0.005
0.001
0.
0.
0.
0.
0.
0.001
0.002
0.001
-0.006
-0.021
-0.049
-0.077
-0.119
-0.171
-0.219
-0.220
-0.186
-0.158
-0.135
-0.118
-0.118
-0.172
-0.264
-0.314
-0.012
1.781
2695.102
133037.453
101120.063
1679.863
213.070
5.097
-0.655
-0.681
-0.383
48.292
7053.855
6266.533
3900.730
3131.973
299.541
2039.857
1156.269
13.595
-0.152
-0.335
-0.313
-0.177
-0.083
-0.035
-0.014
-0.004
0.
0.
0.
0.
0.
0.
0.001
0.001
0.002
0.001
-0.006
-0.018
-0.035
-0.051
-0.069
-0.080
-0.084
-0.080
-0.079
-0.077
-0.086
-0.118
-0.194
-0.317
-0.081
5.318
259.615
3898.794
179.122
1104.165
1220.606
34.863
1.409
2.225
-0.232
0.100
271.157
100072.422
100220.945
1328.278
115226.688
401.842
102287.688
76063.492
27.261
-1.007
-0.606
-0.299
-0.155
-0.076
-0.036
-0.013
-0.003
0.
0.
0.
0.
0.
0.
0.
0.001
0.002
0.002
0.001
-0.004
-0.011
-0.017
-0.023
-0.032
-0.035
-0.038
-0.044
-0.056
-0.081
-0.123
-0.229
-0.380
0.173
17.139
1807.965
100016.344
237.969
16735.211
131445.906
337.790
105.273
246.708
11.909
0.087
113.145
3622.792
808.955
85.061
48387.293
75.137
14489.388
3268.400
9.409
-0.916
-0.718
-0.301
-0.155
-0.079
-0.035
-0.016
-0.004
0.
0.
0.
0.
0.
0.
0.
0.
0.001
0.001
0.002
0.001
0.000
-0.001
-0.007
-0.010
-0.015
-0.018
-0.031
-0.048
-0.088
-0.151
-0.274
-0.428
-0.172
5.429
32.319
453.503
100089.469
767.050
5399.918
3204.545
8049.802
1277.664
32.866
3.582
2733.955
107893.039
422.233
1241.628
100026.602
227.375
34.153
128.480
64.370
0.533
-0.551
-0.328
-0.166
-0.084
-0.037
-0.014
-0.002
0.
0.
0.
0.
0.
0.
0.
0.
0.
0.001
0.001
0.002
0.002
0.002
0.002
0.002
0.000
-0.013
-0.026
-0.062
-0.115
-0.211
-0.352
-0.367
7.779
1231.828
7759.736
701.278
90680.172
2410.388
1162.426
18827.508
85118.258
170.401
4.583
4.315
940.711
30488.320
168.502
259.011
5120.709
344.424
38.146
1496.865
671.516
3.267
-0.505
-0.360
-0.194
-0.098
-0.041
-0.020
-0.005
0.
0.
0.
0.
0.
0.
0.
0.
0.
0.
0.
0.001
0.002
0.001
0.001
0.
-0.007
-0.018
-0.040
-0.093
-0.175
-0.294
-0.396
-0.251
35.400
100041.484
100700.586
36089.656
10666.432
3385.576
829.919
111.248
184.708
7.909
1.552
2.288
41.884
121.814
9.367
13.159
500.001
34996.453
975.451
77.714
40.160
2.800
0.701
-0.257
-0.235
-0.117
-0.053
-0.023
-0.008
-0.002
0.
0.
0.
0.
0.
0.
0.
0.
0.
0.
0.
0.
0.
0.
-0.003
-0.012
-0.028
-0.064
-0.133
-0.203
1.189
8.486
4.993
7.787
1136.288
6703.079
10370.454
369.062
91.561
208.109
6.205
7.660
13.547
1.324
0.054
4.662
4.054
0.947
285.337
35129.426
7201.058
380.653
15.433
1797.644
4005.414
21.801
0.328
-0.267
-0.146
-0.061
-0.026
-0.011
-0.002
0.
0.
0.
0.
0.
0.
0.
0.
0.
0.
0.
0.
0.
0.
-0.005
-0.018
-0.039
-0.094
-0.183
0.497
93.447
4087.399
1245.402
158.502
6.432
21.494
49.242
12.391
16.351
76693.414
200.504
382.234
1326.719
30.612
25.703
1279.699
670.274
10.153
349.631
57798.645
101665.531
232.142
23.419
85916.313
101079.383
346.235
1.668
-0.289
-0.167
-0.070
-0.027
-0.011
-0.003
0.
0.
0.
0.
0.
0.
0.
0.
0.
0.
0.
0.
0.
-0.001
-0.008
-0.023
-0.048
-0.119
-0.235
1.455
557.579
101045.406
104510.906
18646.225
181.584
2402.349
92201.555
183.599
227.029
200071.141
8631.081
571.669
1458.614
32.231
299.693
110308.555
101473.109
70.564
927.862
110900.242
100237.891
605.425
84.319
102361.789
117233.867
179.936
1.373
-0.299
-0.178
-0.075
-0.028
-0.012
0.
0.
0.
0.
0.
0.
0.
0.
0.
0.
0.
0.
0.
0.
-0.001
-0.009
-0.027
-0.058
-0.138
-0.260
0.156
33.917
803.715
24507.791
101683.219
13137.344
18341.332
109345.344
309.821
634.187
100824.695
108191.930
45792.121
723.764
10.173
109.789
8853.025
2990.717
58.980
43393.938
100184.992
3160.549
22.075
64.079
42990.203
138965.313
263.213
0.901
-0.304
-0.179
-0.071
-0.028
-0.011
0.
0.
0.
0.
0.
0.
0.
0.
0.
0.
0.
0.
0.
0.
-0.001
-0.010
-0.028
-0.062
-0.147
-0.258
0.928
33.792
28.242
133.606
9234.869
2617.287
465.272
196.990
10.327
44.460
348.195
100117.305
30751.771
4757.259
80.713
34.791
7297.062
58839.496
262.424
443.197
4850.525
107.317
1.537
4.930
620.533
6677.778
62.759
-0.077
-0.311
-0.163
-0.073
-0.032
-0.011
0.
0.
0.
0.
0.
0.
0.
0.
0.
0.
0.
0.
0.
0.
-0.002
-0.009
-0.027
-0.065
-0.144
-0.245
0.626
21.600
14.643
13.255
151.612
5863.337
1134.186
7.708
-0.501
1.882
7.926
70.525
345.596
21338.824
246.926
35.119
54334.859
101719.352
475.915
2.827
4.152
3.556
18.270
16.846
39.292
36.832
1.273
-0.453
-0.306
-0.152
-0.075
-0.032
-0.013
0.
0.
0.
0.
0.
0.
0.
0.
0.
0.
0.
0.
0.
0.
-0.002
-0.008
-0.026
-0.066
-0.128
-0.227
-0.334
0.007
0.203
29.179
299.073
302.770
99.252
1.680
42.174
286.441
782.567
247.039
12.191
56.586
7.011
5.036
159.892
434.951
19.710
-0.679
-0.969
2.444
31.650
397.357
954.201
729.324
4.686
-0.462
-0.290
-0.148
-0.076
-0.037
-0.011
-0.003
0.
0.
0.
0.
0.
0.
0.
0.
0.
0.
0.
0.
0.
-0.002
-0.006
-0.025
-0.060
-0.118
-0.214
-0.373
-0.545
-0.267
5.302
31.896
15.921
25.481
80.236
5357.124
100540.477
101735.727
85662.852
727.188
1452.130
38.317
28.707
19.795
30.219
3.635
8.597
3.847
0.307
48.325
725.775
229.787
56.895
0.676
-0.456
-0.299
-0.165
-0.082
-0.039
-0.013
-0.005
0.
0.
0.
0.
0.
0.
0.
0.
0.
0.
0.
0.
0.
-0.001
-0.006
-0.025
-0.054
-0.110
-0.197
-0.347
-0.402
5.468
27.423
9.161
4.603
4597.904
34667.055
78210.820
118835.977
37556.797
104554.102
120704.922
100120.992
513.771
233.447
27.876
3.986
44.132
23886.650
2625.712
17.541
15150.621
1804.589
48.158
0.224
-0.371
-0.314
-0.281
-0.184
-0.094
-0.042
-0.018
-0.008
0.
0.
0.
0.
0.
0.
0.
0.
0.
0.
0.
0.
0.
-0.001
-0.007
-0.021
-0.050
-0.095
-0.178
-0.312
-0.329
5.548
28.590
2.702
0.741
1131.259
100231.164
101804.961
195680.719
72038.531
200037.625
8677.745
18710.133
117.873
561.153
293.838
9.123
113.669
100283.813
17575.092
96.417
221.433
24.012
1.002
-0.084
5.948
4.800
0.124
-0.197
-0.114
-0.048
-0.020
-0.009
-0.002
0.
0.
0.
0.
0.
0.
0.
0.
0.
0.
0.
0.
-0.001
-0.006
-0.022
-0.038
-0.082
-0.149
-0.263
-0.373
-0.149
0.443
-0.439
-0.528
21.451
324.617
1636.395
100232.547
148430.109
100068.906
194.365
14.401
3.695
2756.466
17415.035
36.682
23.846
340.014
540.945
2553.602
7754.087
70.048
2.392
2.481
55.656
45.869
1.751
-0.182
-0.122
-0.053
-0.022
-0.010
-0.004
0.
0.
0.
0.
0.
0.
0.
0.
0.
0.
0.
0.
-0.001
-0.005
-0.016
-0.033
-0.059
-0.114
-0.201
-0.321
-0.408
-0.487
-0.555
-0.607
-0.504
0.394
35.912
964.153
325.397
187.805
6.237
1.588
16.930
5812.894
108587.219
250.451
11.525
8.865
45.505
48433.883
100191.484
1716.369
213.966
11.289
27.790
21.891
1.126
-0.188
-0.123
-0.054
-0.024
-0.010
-0.004
0.
0.
0.
0.
0.
0.
0.
0.
0.
0.
0.
0.
0.
-0.001
-0.013
-0.027
-0.047
-0.082
-0.147
-0.244
-0.339
-0.404
-0.449
-0.495
-0.534
-0.355
1.827
5.437
78.705
154.226
5.917
43.702
947.480
101461.453
22952.793
151.278
217.327
217.213
12.271
231.670
928.769
101987.813
23057.645
102.345
12.080
8.094
0.268
-0.177
-0.111
-0.050
-0.019
-0.008
-0.003
0.
0.
0.
0.
0.
0.
0.
0.
0.
0.
0.
0.
0.
0.
-0.004
-0.020
-0.034
-0.061
-0.108
-0.183
-0.256
-0.298
-0.330
-0.400
-0.434
0.105
6.252
65.530
100731.695
2925.867
17.200
71.182
2703.744
100815.367
18700.533
33.464
1368.434
2501.048
638.311
20.365
361.902
100041.133
100147.906
57.617
0.902
0.308
-0.210
-0.160
-0.087
-0.040
-0.016
-0.007
-0.002
0.
0.
0.
0.
0.
0.
0.
0.
0.
0.
0.
0.
0.
0.
-0.002
-0.011
-0.024
-0.043
-0.075
-0.137
-0.196
-0.232
-0.242
-0.334
-0.401
-0.281
1.118
3.877
3061.142
47.796
3.652
36.197
196.736
492.087
89.402
4.880
346.091
98980.227
103710.477
222.481
11.275
305.601
142.597
3.623
-0.377
-0.349
-0.215
-0.119
-0.063
-0.029
-0.010
-0.004
0.
0.
0.
0.
0.
0.
0.
0.
0.
0.
0.
0.
0.
0.
0.
-0.002
-0.007
-0.013
-0.027
-0.052
-0.099
-0.157
-0.204
-0.255
-0.318
-0.391
-0.472
-0.531
-0.629
-0.337
4.903
248.044
118.641
24.278
36.584
5.940
7.621
119.548
1905.190
4605.442
57.923
-0.575
-0.009
0.893
-0.276
-0.343
-0.252
-0.139
-0.075
-0.037
-0.014
-0.008
-0.001
0.
0.
0.
0.
0.
0.
0.
0.
0.
0.
0.
0.
0.
0.
0.
0.
-0.002
-0.009
-0.017
-0.033
-0.067
-0.121
-0.182
-0.231
-0.282
-0.343
-0.360
-0.411
0.112
2.060
13.744
1790.622
612.106
5.815
7.917
52.212
672.274
1652.554
1190.740
22.920
0.878
-0.722
-0.974
-0.693
-0.361
-0.209
-0.135
-0.075
-0.043
-0.022
-0.009
-0.002
0.
0.
0.
0.
0.
0.
0.
0.
0.
0.
0.
0.
0.
0.
0.
0.
0.
0.001
-0.005
-0.011
-0.025
-0.048
-0.093
-0.142
-0.175
-0.137
-0.229
-0.098
0.035
11.037
116.879
22.257
22.358
13.112
-0.491
1.691
156.054
7733.057
1339.582
26856.326
250.629
-0.894
-0.458
-0.336
-0.252
-0.156
-0.103
-0.059
-0.037
-0.020
-0.011
-0.004
0.001
0.
0.
0.
0.
0.
0.
0.
0.
0.
0.
0.
0.
0.
0.
0.
0.
0.
0.001
-0.002
-0.006
-0.015
-0.037
-0.075
-0.121
-0.135
-0.097
-0.221
-0.253
0.531
370.917
100027.352
538.494
1.974
-0.924
-1.013
14.277
2144.250
100123.219
12547.898
16.351
-0.427
-0.921
-0.271
-0.153
-0.103
-0.072
-0.043
-0.024
-0.015
-0.010
-0.002
0.001
0.000
0.
0.
0.
0.
0.
0.
0.
0.
0.
0.
0.
0.
0.
0.
0.
0.
0.
0.001
0.
-0.002
-0.011
-0.027
-0.059
-0.103
-0.149
-0.198
-0.285
-0.390
-0.077
78.082
2883.607
108.616
2.050
-0.575
1.719
1707.466
5219.767
25747.445
962.190
3.765
-0.639
-0.317
-0.144
-0.079
-0.049
-0.032
-0.017
-0.010
-0.005
0.000
0.001
0.001
0.
0.
0.
0.
0.
0.
0.
0.
0.
0.
0.
0.
0.
0.
0.
0.
0.
0.
0.002
0.001
0.000
-0.004
-0.018
-0.041
-0.086
-0.143
-0.211
-0.296
-0.395
-0.427
0.595
3.913
2.067
2.900
0.835
2.659
13.824
195.191
62.888
7.142
-0.011
-0.256
-0.156
-0.078
-0.045
-0.027
-0.008
-0.001
0.
0.001
0.001
0.000
0.
0.
0.
0.
0.
0.
0.
0.
0.
0.
0.
0.
0.
0.
0.
0.
0.
0.
0.
0.001
0.001
0.000
-0.001
-0.010
-0.032
-0.077
-0.152
-0.154
0.113
0.521
0.419
0.611
0.746
0.038
-0.175
11.166
64.267
2.199
5.014
4.228
0.458
-0.197
-0.171
-0.096
-0.049
-0.025
-0.007
0.001
0.001
0.001
0.001
0.
0.
0.
0.
0.
0.
0.
0.
0.
0.
0.
0.
0.
0.
0.
0.
0.
0.
0.
0.
0.
0.
0.002
0.001
-0.001
-0.006
-0.029
-0.091
-0.138
5.464
88.644
91.870
82.672
25.798
0.983
-0.587
-0.843
-0.706
0.372
-0.016
0.022
-0.109
-0.202
-0.169
-0.113
-0.057
-0.027
-0.011
-0.002
0.001
0.000
0.
0.
0.
0.
0.
0.
0.
0.
0.
0.
0.
0.
0.
0.
0.
0.
0.
0.
0.
0.
0.
0.
0.
0.
0.001
0.002
-0.001
-0.006
-0.026
-0.091
0.315
133.111
62006.883
3843.876
34159.395
24334.303
302.212
-0.572
-0.481
-0.596
-0.490
-0.250
-0.201
-0.179
-0.149
-0.101
-0.057
-0.029
-0.016
-0.006
-0.001
0.
0.
0.
0.
0.
0.
0.
0.
0.
0.
0.
0.
0.
0.
0.
0.
0.
0.
0.
0.
0.
0.
0.
0.
0.
0.
0.001
0.001
0.001
-0.005
-0.022
-0.060
0.185
117.166
104935.281
931.634
95153.211
38506.410
81.131
-0.392
-0.271
-0.176
-0.155
-0.136
-0.119
-0.098
-0.073
-0.047
-0.028
-0.015
-0.009
-0.003
-0.001
0.
0.
0.
0.
0.
0.
0.
0.
0.
0.
0.
0.
0.
0.
0.
0.
0.
0.
0.
0.
0.
0.
0.
0.
0.
0.
0.001
0.000
0.001
-0.003
-0.012
-0.043
-0.095
0.846
10.989
6.766
52.653
35.251
1.041
-0.217
-0.126
-0.084
-0.070
-0.062
-0.053
-0.043
-0.030
-0.021
-0.014
-0.010
-0.003
-0.001
0.
0.
0.
0.
0.
0.
0.
0.
0.
0.
0.
0.
0.
0.
0.
0.
0.
0.
0.
0.
0.
0.
0.
0.
0.
0.
0.
0.
0.000
0.000
-0.002
-0.007
-0.025
-0.060
-0.130
-0.167
-0.126
-0.045
-0.035
-0.107
-0.089
-0.059
-0.041
-0.034
-0.028
-0.023
-0.018
-0.014
-0.010
-0.006
-0.004
-0.001
0.
0.
0.
0.
0.
0.
0.
0.
0.
0.
0.
0.
0.
0.
0.
0.
0.
0.
0.
0.
0.
0.
0.
0.
0.
0.
0.
0.
0.
0.001
0.000
0.
-0.003
-0.009
-0.025
-0.051
-0.076
-0.095
-0.095
-0.079
-0.062
-0.043
-0.028
-0.020
-0.016
-0.010
-0.007
-0.007
-0.006
-0.005
-0.002
-0.001
0.
0.
0.
0.
0.
0.
0.
0.
0.
0.
0.
0.
0.
0.
0.
0.
0.
0.
0.
0.
0.
0.
0.
0.
0.
0.
0.
0.
0.
0.
0.
0.000
0.000
-0.001
-0.003
-0.007
-0.015
-0.023
-0.031
-0.033
-0.031
-0.023
-0.015
-0.011
-0.007
-0.001
-0.002
-0.002
-0.001
-0.001
0.
0.
0.
0.
0.
0.
0.
0.
0.
0.
0.
0.
0.
0.
0.
0.
0.
0.
0.
0.
0.
0.
0.
0.
0.
0.
0.
0.
0.
0.
0.
0.
0.
0.
0.
0.
0.
0.
0.
0.
0.
0.
0.
0.
0.
0.
0.
0.
0.
0.
0.
0.
0.
0.
0.
0.
0.
0.
0.
0.
0.
0.
0.
0.
0.
0.
0.
0.
0.
0.
0.
0.
0.
0.
0.
0.
0.
0.
0.
0.
0.
0.
0.
0.
0.
0.
0.
0.
0.
0.
-0.001
-0.002
-0.003
-0.003
-0.002
-0.001
-0.001
0.
0.
0.
0.
0.
0.
0.
0.
0.
0.
0.
0.
0.
0.
0.
0.
0.
0.
0.
0.
0.
0.
0.
0.
0.
0.
0.
0.
0.
0.
0.
0.
0.
0.
0.
0.
0.
0.
0.
0.
0.
0.
0.
0.
0.000
-0.002
-0.004
-0.006
-0.010
-0.011
-0.011
-0.008
-0.007
-0.004
0.000
0.001
0.
0.
0.
0.
0.
0.
0.
0.
0.
0.
0.
0.
0.
0.
0.
0.
0.
0.
0.
0.
0.
0.
0.
0.
0.
0.
0.
0.
0.
0.
0.
0.
0.
0.
0.
0.
0.
0.
0.
0.000
0.000
-0.002
-0.006
-0.012
-0.017
-0.021
-0.024
-0.023
-0.020
-0.016
-0.011
-0.005
-0.002
0.001
0.
0.
0.
0.
0.
0.
0.
0.
0.
0.
0.
0.
0.
0.
0.
0.
0.
0.
0.
0.
0.
0.
0.
0.
0.
0.
0.
0.
0.
0.
0.
0.
0.
0.
0.
0.
0.
0.000
0.000
-0.001
-0.007
-0.012
-0.021
-0.031
-0.043
-0.047
-0.046
-0.042
-0.033
-0.023
-0.012
-0.005
-0.002
0.001
0.
0.
0.
0.
0.
0.
0.
0.
0.
0.
0.
0.
0.
0.
0.
0.
0.
0.
0.
0.
0.
0.
0.
0.
0.
0.
0.
0.
0.
0.
0.
0.
0.
0.
0.
0.
0.001
0.000
-0.004
-0.010
-0.020
-0.039
-0.064
-0.086
-0.100
-0.096
-0.081
-0.060
-0.041
-0.026
-0.014
-0.006
0.000
0.
0.
0.
0.
0.
-0.002
-0.002
-0.002
-0.002
-0.002
-0.002
0.
0.
0.
0.
0.
0.
0.
0.
0.
0.
0.
0.
0.
0.
0.
0.
0.
0.
0.
0.
0.
0.
0.
0.
0.
0.
0.000
-0.007
-0.016
-0.034
-0.069
-0.117
-0.146
-0.157
-0.165
-0.148
-0.111
-0.070
-0.040
-0.025
-0.014
-0.004
0.
0.
0.001
-0.002
-0.006
-0.008
-0.009
-0.009
-0.006
-0.005
-0.003
-0.002
0.
0.
0.
0.
0.
0.
0.
0.
0.
0.
0.
0.
0.
0.
0.
0.
0.
0.
0.
0.
0.
0.
0.
0.000
0.000
-0.002
-0.009
-0.021
-0.049
-0.108
-0.170
-0.169
0.154
0.102
-0.166
-0.163
-0.114
-0.064
-0.039
-0.023
-0.011
-0.003
-0.002
-0.008
-0.013
-0.017
-0.019
-0.021
-0.020
-0.018
-0.013
-0.008
-0.004
-0.003
0.
0.
0.
0.
0.
0.
0.
0.
0.
0.
0.
0.
0.
0.
0.
0.
0.
0.
0.
0.
0.
0.
0.000
0.000
-0.003
-0.009
-0.026
-0.062
-0.153
-0.420
1.874
39.011
33.813
1.187
-0.221
-0.168
-0.095
-0.053
-0.034
-0.023
-0.014
-0.017
-0.022
-0.027
-0.034
-0.040
-0.045
-0.043
-0.037
-0.028
-0.019
-0.010
-0.004
-0.003
0.
0.
0.
0.
0.
0.
0.
0.
0.
0.
0.
0.
0.
0.
0.
-0.001
-0.001
-0.001
-0.001
-0.001
-0.001
0.000
0.
-0.003
-0.007
-0.026
-0.063
-0.198
-0.479
2690.537
103054.992
2938.900
36.102
-0.432
-0.254
-0.128
-0.083
-0.059
-0.047
-0.035
-0.039
-0.044
-0.056
-0.073
-0.092
-0.097
-0.088
-0.073
-0.056
-0.034
-0.020
-0.009
-0.004
-0.002
0.
0.
0.
0.
0.
0.
0.
0.
0.
0.
0.
0.
0.
-0.001
-0.003
-0.006
-0.007
-0.011
-0.014
-0.016
-0.014
-0.010
-0.008
-0.009
-0.024
-0.052
-0.158
-0.430
75.820
1724.992
2533.451
396.529
-0.764
-0.344
-0.170
-0.124
-0.093
-0.079
-0.072
-0.075
-0.092
-0.119
-0.162
-0.183
-0.166
-0.098
-0.094
-0.086
-0.062
-0.034
-0.014
-0.007
-0.003
0.
0.
0.
0.
0.
0.
0.
0.
0.
0.
0.
0.
-0.001
-0.005
-0.011
-0.020
-0.026
-0.039
-0.042
-0.039
-0.036
-0.030
-0.023
-0.018
-0.024
-0.041
-0.093
-0.210
-0.027
2.532
2.339
-0.427
-0.857
-0.303
-0.207
-0.175
-0.150
-0.128
-0.132
-0.150
-0.192
-0.263
-0.271
-0.078
0.643
2.633
1.194
-0.062
-0.090
-0.050
-0.024
-0.009
-0.004
0.
0.
0.
0.
0.
0.
0.
0.
0.
0.
0.
-0.001
-0.005
-0.014
-0.026
-0.041
-0.063
-0.081
-0.090
-0.087
-0.076
-0.064
-0.047
-0.035
-0.032
-0.039
-0.064
-0.114
-0.163
-0.197
-0.285
-0.428
-0.355
-0.276
-0.246
-0.232
-0.224
-0.216
-0.223
-0.267
-0.376
-0.657
0.537
55.770
160.984
28.398
8.422
0.167
-0.128
-0.080
-0.039
-0.018
-0.004
0.
0.001
0.
0.
0.
0.
0.
0.
0.
0.
0.
-0.004
-0.012
-0.027
-0.048
-0.084
-0.129
-0.169
-0.200
-0.202
-0.172
-0.135
-0.102
-0.072
-0.051
-0.041
-0.056
-0.093
-0.136
-0.193
-0.247
-0.291
-0.320
-0.313
-0.304
-0.308
-0.327
-0.326
-0.293
-0.179
-0.477
-0.980
3459.708
126825.547
100072.953
167.794
4.686
-0.051
-0.173
-0.104
-0.056
-0.027
-0.013
-0.001
0.000
0.001
0.
0.
0.
0.
0.
0.
0.
-0.001
-0.008
-0.021
-0.040
-0.080
-0.151
-0.225
-0.284
-0.443
-0.483
-0.354
-0.261
-0.196
-0.144
-0.095
-0.065
-0.063
-0.092
-0.139
-0.189
-0.223
-0.218
-0.322
-0.373
-0.402
-0.414
-0.408
-0.214
2.980
20.106
6.598
-0.478
70.465
2864.722
19037.543
60.950
0.537
-0.338
-0.243
-0.146
-0.082
-0.040
-0.021
-0.007
-0.001
0.
0.001
0.
0.
0.
0.
0.
0.
-0.003
-0.012
-0.028
-0.058
-0.126
-0.225
-0.203
2.533
3.600
0.285
0.
-0.067
-0.037
-0.178
-0.148
-0.102
-0.082
-0.107
-0.161
-0.151
1.961
9.763
2.546
-0.338
-0.492
-0.426
0.478
8.810
76.499
766.221
122.259
1.252
-0.038
3.723
8.628
0.875
-0.535
-0.474
-0.347
-0.227
-0.132
-0.067
-0.030
-0.012
-0.004
0.
0.002
0.
0.
0.
0.
0.
0.001
-0.005
-0.015
-0.035
-0.076
-0.171
-0.296
0.237
14.869
36.430
287.564
101.172
35.976
25.688
1.513
-0.165
-0.141
-0.106
-0.135
-0.189
0.389
48.417
647.957
76.378
0.625
-0.480
1.432
10.503
162.770
3245.564
545.378
61.702
3.232
96.713
58.873
10.108
15.629
1.844
0.519
-0.232
-0.316
-0.209
-0.108
-0.049
-0.019
-0.005
0.001
0.001
0.001
0.
0.
0.
0.
0.001
-0.005
-0.017
-0.037
-0.086
-0.197
-0.338
0.518
22.669
861.267
100145.281
45807.738
13790.816
1580.157
19.951
-0.045
-0.175
-0.136
-0.164
-0.234
0.413
53.438
776.183
109.732
3.052
0.239
34.567
285.627
2238.912
101003.336
16963.264
15.640
18.145
5251.736
2090.744
2256.707
11356.593
167.954
162.766
17.176
-0.020
-0.296
-0.166
-0.070
-0.027
-0.006
-0.001
0.001
0.001
0.
0.
0.
0.
0.001
-0.002
-0.017
-0.037
-0.085
-0.196
-0.371
-0.158
21.741
1834.273
100956.477
113843.445
100817.031
1577.217
16.649
-0.094
-0.197
-0.159
-0.198
-0.307
-0.193
16.449
2264.646
18697.900
123.011
2.877
605.588
45417.566
101251.484
122937.320
4866.815
11.133
9.603
373.226
3951.957
106331.180
100897.922
13416.804
100590.359
1642.934
7.796
-0.315
-0.225
-0.090
-0.033
-0.011
-0.002
0.001
0.001
0.
0.
0.
0.
0.001
0.000
-0.015
-0.032
-0.075
-0.169
-0.449
-0.663
2.240
64.564
139.775
791.177
2854.099
54.499
1.028
-0.249
-0.216
-0.185
-0.253
-0.552
-0.635
23.668
31452.777
100237.727
546.481
5.219
132.443
3160.166
100156.883
3446.866
28.415
1790.386
12195.439
104.350
942.078
100473.773
1399.800
7423.709
103723.227
102016.273
317.006
0.178
-0.222
-0.097
-0.034
-0.012
-0.001
0.001
0.001
0.
0.
0.
0.
0.001
0.000
-0.005
-0.024
-0.055
-0.124
-0.367
-0.700
-0.877
0.530
2.021
2.297
3.578
0.319
-0.275
-0.254
-0.215
-0.222
-0.335
-0.893
0.624
42.496
1593.300
101981.672
2902.467
540.073
11.839
13.573
44.660
12.701
11.611
48804.500
112513.266
7191.481
49.863
380.088
52.831
47.290
1806.602
100021.320
179.537
0.100
-0.190
-0.086
-0.034
-0.012
-0.003
0.001
0.001
0.
0.
0.
0.
0.002
0.002
-0.001
-0.013
-0.034
-0.076
-0.160
-0.416
-0.604
-0.531
-0.443
-0.370
-0.334
-0.292
-0.252
-0.202
-0.211
-0.258
-0.055
1.347
2.725
185.051
1208.471
108606.172
100862.273
3991.144
24.941
-0.567
-0.414
0.194
2.125
194.791
57181.063
30887.264
238.311
878.750
58.496
7.000
5.734
20.173
1.656
-0.271
-0.162
-0.072
-0.029
-0.011
-0.002
0.002
0.
0.
0.
0.
0.
0.001
0.001
0.000
-0.003
-0.017
-0.037
-0.071
-0.125
-0.180
-0.214
-0.226
-0.221
-0.206
-0.194
-0.178
-0.178
-0.222
-0.198
5.727
94.312
47.339
63.927
752.181
1179.720
990.244
41.743
0.993
-0.698
-0.715
-0.311
33.844
3020.656
101335.703
102887.250
107298.117
100366.305
11530.292
830.412
4.464
-0.761
-0.495
-0.265
-0.138
-0.065
-0.028
-0.009
-0.002
0.001
0.
0.
0.
0.
0.
0.001
0.001
0.002
0.001
-0.005
-0.015
-0.028
-0.049
-0.071
-0.089
-0.099
-0.104
-0.106
-0.117
-0.130
-0.164
-0.231
-0.151
16.893
875.321
583.337
20.510
25.019
100139.063
11780.581
12.996
9.647
19.957
1.652
0.499
224.284
101881.539
39251.656
16380.494
101527.492
30504.035
100601.641
48560.375
23.559
-0.937
-0.744
-0.261
-0.120
-0.062
-0.024
-0.007
-0.001
0.
0.
0.
0.
0.
0.
0.
0.001
0.001
0.002
0.000
-0.003
-0.009
-0.017
-0.028
-0.039
-0.046
-0.050
-0.059
-0.077
-0.104
-0.152
-0.248
-0.278
27.983
38263.879
19285.490
51.045
12.673
13771.312
100951.633
307.851
4077.694
43396.824
161.030
3.621
2059.857
100837.594
35305.117
69.065
299.653
260.552
14381.965
1428.492
100131.016
177.810
-0.626
-0.258
-0.126
-0.061
-0.027
-0.005
0.001
0.
0.
0.
0.
0.
0.
0.
0.
0.001
0.001
0.002
0.002
0.000
-0.002
-0.006
-0.012
-0.017
-0.025
-0.044
-0.061
-0.104
-0.162
-0.289
-0.432
2.334
142.963
180.567
28.303
1436.662
1477.231
102841.031
47476.844
134970.688
100099.727
701.228
8.042
2690.984
143864.797
2109.486
12.744
22.138
54.649
1455.370
2020.985
3115.282
9.444
-0.448
-0.272
-0.138
-0.071
-0.031
-0.011
-0.001
0.
0.
0.
0.
0.
0.
0.
0.
0.
0.001
0.002
0.001
0.002
0.001
0.001
0.000
-0.007
-0.014
-0.037
-0.073
-0.130
-0.221
-0.365
-0.538
1.431
107.256
369.180
1387.812
100738.289
102310.641
125500.477
103311.547
100297.523
1287.007
29.960
22.410
26187.313
123588.922
679.504
4.140
9.177
4.187
9.478
39.780
33.636
0.186
-0.524
-0.318
-0.167
-0.080
-0.037
-0.014
-0.003
0.
0.
0.
0.
0.
0.
0.
0.
0.
0.
0.
0.
0.
0.001
0.002
0.000
-0.010
-0.021
-0.056
-0.110
-0.186
-0.296
-0.417
-0.594
7.249
1447.970
13782.805
100762.617
72227.633
102600.664
81826.844
286.631
355.449
13.944
-0.130
10.274
4052.165
60497.801
200.471
0.615
5.380
20.272
4.766
-0.509
-0.620
-0.615
-0.708
-0.366
-0.210
-0.097
-0.046
-0.019
-0.006
0.
0.
0.
0.
0.
0.
0.
0.
0.
0.
0.
0.
0.
0.
0.
-0.005
-0.015
-0.035
-0.079
-0.155
-0.207
1.858
13.069
4.395
1.598
105.815
1911.361
100499.258
2069.442
19231.055
100091.875
156.838
52.170
121.444
6.634
47.394
30858.857
40.478
2.876
5.164
102.037
314.216
22.344
-0.074
2099.475
4503.198
1.876
-0.374
-0.252
-0.118
-0.054
-0.024
-0.009
0.
0.
0.
0.
0.
0.
0.
0.
0.
0.
0.
0.
0.
0.
0.
-0.008
-0.024
-0.050
-0.111
-0.223
0.778
198.974
18683.533
1063.805
11.421
1.903
39.011
124.574
15.630
47.070
191.229
36.705
34964.977
100003.070
353.837
245.956
85726.156
248.615
2.534
21.357
6984.412
102202.773
554.645
7.426
908.142
2618.631
26.568
-0.215
-0.285
-0.138
-0.066
-0.028
-0.010
0.000
0.
0.
0.
0.
0.
0.
0.
0.
0.
0.
0.
0.
0.
-0.001
-0.012
-0.032
-0.065
-0.147
-0.275
2.360
1579.204
101255.180
21629.684
134.011
14.067
340.991
5870.285
57.842
5.669
195.221
696.748
61882.551
100415.055
385.359
713.577
103678.844
43599.270
29.346
78.112
3647.910
33210.324
265.644
57.322
31494.477
31651.283
63.046
-0.078
-0.307
-0.159
-0.070
-0.032
-0.012
0.001
0.
0.
0.
0.
0.
0.
0.
0.
0.
0.
0.
0.
0.
-0.003
-0.017
-0.037
-0.080
-0.181
-0.305
2.359
142.639
2706.238
872.324
101787.266
278.602
625.898
19005.662
90.548
7.112
250.421
26674.285
103233.750
3246.936
52.659
445.272
138967.281
27805.078
51.865
477.993
5874.021
218.238
9.472
42.430
15268.264
13844.456
42.869
-0.189
-0.330
-0.168
-0.077
-0.033
-0.013
0.001
0.
0.
0.
0.
0.
0.
0.
0.
0.
0.
0.
0.
0.
-0.004
-0.018
-0.040
-0.090
-0.198
-0.236
38.752
62527.996
15940.259
103.758
56357.262
119.606
11.487
28.400
3.120
0.952
79.904
8563.310
2384.002
3465.556
133.117
244.857
101929.500
108522.516
136.863
40.668
173.950
25.124
35.277
7.090
35.939
45.472
3.200
-0.439
-0.336
-0.168
-0.082
-0.041
-0.015
-0.001
0.
0.
0.
0.
0.
0.
0.
0.
0.
0.
0.
0.
0.
-0.004
-0.019
-0.041
-0.096
-0.196
-0.257
23.324
13586.848
4746.931
15.918
148.123
149.414
5.156
-0.671
-0.532
-0.156
2.181
24.942
30.917
80.063
10.768
29.446
9752.145
85346.672
178.535
14.414
23.360
319.610
6398.354
188.399
2.712
8.350
4.117
-0.351
-0.327
-0.176
-0.087
-0.041
-0.020
-0.001
-0.001
0.
0.
0.
0.
0.
0.
0.
0.
0.
0.
0.
0.
-0.004
-0.021
-0.047
-0.096
-0.191
-0.321
0.131
10.795
7.242
2.060
15.582
11.546
0.486
-0.943
2.274
11.504
24.395
11.468
0.609
0.804
-0.673
1.034
76.753
172.845
10.385
27.110
36.840
271.542
4881.179
311.779
18.783
4.177
1.360
-0.452
-0.341
-0.184
-0.094
-0.047
-0.022
-0.005
-0.001
0.
0.
0.
0.
0.
0.
0.
0.
0.
0.
0.
-0.001
-0.007
-0.022
-0.046
-0.096
-0.181
-0.314
-0.487
-0.554
4.777
23.964
5.425
2.658
-0.465
0.836
51.964
326.854
587.171
219.498
47.880
62.379
3.171
-0.621
-0.408
-0.237
-0.266
7.058
5.822
17.606
122.413
231.214
21.296
0.088
-0.466
-0.490
-0.349
-0.208
-0.103
-0.054
-0.024
-0.009
-0.001
0.
0.
0.
0.
0.
0.
0.
0.
0.
0.
0.
-0.002
-0.008
-0.022
-0.043
-0.093
-0.172
-0.297
-0.439
1.129
730.680
62472.199
183.091
0.863
3.101
33.581
235.402
312.567
239.555
1927.102
915.298
1703.604
28.138
5.341
3.139
4.678
23.795
2456.806
671.308
1169.115
186667.766
1779.541
2.846
3.919
11.998
2.520
-0.183
-0.221
-0.127
-0.060
-0.028
-0.011
-0.003
0.
0.
0.
0.
0.
0.
0.
0.
0.
0.
0.
-0.003
-0.008
-0.021
-0.040
-0.081
-0.162
-0.279
-0.396
1.580
875.929
80463.227
200.605
-0.019
10.484
120.184
447.958
718.961
747.072
1491.951
229.388
229.828
10.413
17.648
39.239
1230.694
522.112
91131.313
102278.055
27440.789
101121.148
435.626
1.641
60.729
538.615
278.268
5.611
-0.186
-0.147
-0.067
-0.032
-0.011
-0.003
0.
0.
0.
0.
0.
0.
0.
0.
0.
0.
0.
-0.002
-0.007
-0.018
-0.036
-0.068
-0.135
-0.245
-0.362
0.084
8.725
34.037
3.665
-0.721
0.356
7.254
73.366
2213.215
1315.090
1574.369
23.573
1.914
0.427
32.637
361.655
60756.758
8447.643
53405.965
101512.383
103039.906
14749.942
195.140
12.809
130.487
100094.484
54112.742
52.613
-0.007
-0.158
-0.074
-0.034
-0.013
-0.005
0.
0.
0.
0.
0.
0.
0.
0.
0.
0.
0.
0.
-0.005
-0.016
-0.031
-0.056
-0.101
-0.192
-0.311
-0.272
0.443
1.284
-0.044
-0.714
-0.741
-0.295
6.976
54.076
43.467
26.159
5.962
84.242
30.894
4519.700
118727.273
100725.344
498.588
278.266
170.479
61051.121
108564.766
100244.578
970.764
81.829
9533.923
4582.618
30.279
-0.042
-0.149
-0.075
-0.030
-0.013
-0.004
0.
0.
0.
0.
0.
0.
0.
0.
0.
0.
0.
0.
-0.002
-0.011
-0.025
-0.043
-0.078
-0.140
-0.240
-0.322
-0.119
0.336
-0.108
-0.568
-0.508
7.301
249.450
390.222
2285.463
4771.021
187.280
100106.969
6343.950
10614.805
56190.957
17244.791
124.511
3.967
6.610
277.361
13105.905
103402.922
2353.061
68.653
7734.929
2849.355
14.583
-0.123
-0.139
-0.066
-0.028
-0.011
-0.004
0.
0.
0.
0.
0.
0.
0.
0.
0.
0.
0.
0.
0.
-0.004
-0.017
-0.031
-0.056
-0.104
-0.183
-0.262
-0.212
1.387
6.940
0.870
-0.184
31.349
5322.608
4923.945
105583.602
100094.945
184.053
10118.964
100774.180
74803.391
2246.042
84.955
20.722
320.607
889.836
26.293
118.267
11537.298
2621.916
16.682
37.240
24.443
0.819
-0.188
-0.113
-0.053
-0.021
-0.008
-0.002
0.
0.
0.
0.
0.
0.
0.
0.
0.
0.
0.
0.
0.
0.
-0.010
-0.019
-0.038
-0.074
-0.140
-0.215
-0.192
4.232
26.793
3.408
-0.408
5.896
199.253
190.010
299.574
569.432
31.894
216.252
12976.380
1958.969
43.912
8.350
997.593
79591.141
100059.984
442.607
4.879
62.615
32.783
0.873
-0.214
-0.277
-0.240
-0.150
-0.079
-0.039
-0.014
-0.007
0.
0.
0.
0.
0.
0.
0.
0.
0.
0.
0.
0.
0.
0.
0.
-0.004
-0.011
-0.022
-0.048
-0.096
-0.178
-0.238
0.293
2.019
0.084
-0.495
-0.213
1.298
4.762
17.402
67.742
13300.190
3148.075
439.896
4072.461
172.016
80.407
39167.035
103032.758
17207.951
100.432
-0.126
-0.509
-0.489
-0.595
-0.691
-0.415
-0.189
-0.097
-0.051
-0.024
-0.009
-0.002
0.
0.
0.
0.
0.
0.
0.
0.
0.
0.
0.
0.
0.
0.
0.
-0.001
-0.004
-0.014
-0.032
-0.065
-0.129
-0.230
-0.278
0.026
1.006
0.890
8.629
13.086
74.731
896.296
222.001
100890.008
100199.500
22.477
99.097
100184.445
53238.602
103803.414
101520.750
89.662
1.502
-0.553
-0.535
-0.438
-0.345
-0.310
-0.189
-0.097
-0.055
-0.028
-0.012
-0.004
0.001
0.
0.
0.
0.
0.
0.
0.
0.
0.
0.
0.
0.
0.
0.
0.
0.001
-0.003
-0.007
-0.018
-0.044
-0.093
-0.165
-0.131
3.629
25.865
11.121
71.997
101.352
99.894
3155.178
1653.175
253.636
109.765
0.683
32.887
6307.515
101212.031
112578.453
110004.523
571.185
-0.678
-0.446
-0.289
-0.208
-0.156
-0.116
-0.075
-0.044
-0.027
-0.012
-0.005
-0.002
0.
0.
0.
0.
0.
0.
0.
0.
0.
0.
0.
0.
0.
0.
0.
0.
0.001
0.001
-0.004
-0.011
-0.029
-0.068
-0.114
-0.044
4.189
31.159
10.906
17.200
24.299
1026.082
143402.047
22207.867
58.809
1.353
0.158
373.609
3799.297
101652.180
3441.431
22.762
0.241
-0.797
-0.288
-0.156
-0.104
-0.073
-0.050
-0.032
-0.019
-0.010
-0.004
-0.001
0.001
0.
0.
0.
0.
0.
0.
0.
0.
0.
0.
0.
0.
0.
0.
0.
0.
0.001
0.001
0.
-0.005
-0.019
-0.051
-0.121
-0.195
0.256
1.754
0.579
0.060
0.726
160.999
13815.906
510.723
497.500
52.485
76.039
101357.820
101165.359
20970.822
414.715
3.755
-0.584
-0.340
-0.153
-0.085
-0.053
-0.033
-0.016
-0.011
-0.008
-0.001
0.000
0.001
0.
0.
0.
0.
0.
0.
0.
0.
0.
0.
0.
0.
0.
0.
0.
0.
0.
0.
0.001
0.000
-0.001
-0.009
-0.033
-0.095
-0.190
-0.235
-0.272
-0.366
-0.453
0.789
28.561
54.286
319.767
2398.086
198.973
1697.758
392.522
20733.436
19151.004
664.882
10.093
-0.230
-0.178
-0.089
-0.049
-0.027
-0.009
-0.003
0.000
0.000
0.001
0.001
0.
0.
0.
0.
0.
0.
0.
0.
0.
0.
0.
0.
0.
0.
0.
0.
0.
0.
0.
0.002
0.002
0.
-0.005
-0.019
-0.054
-0.133
-0.332
-0.284
0.536
4.560
10.122
247.877
482.764
57.654
60.120
13181.045
105449.539
494.764
571.232
447.137
86.992
3.079
-0.170
-0.117
-0.055
-0.027
-0.009
0.000
0.001
0.002
0.001
0.000
0.
0.
0.
0.
0.
0.
0.
0.
0.
0.
0.
0.
0.
0.
0.
0.
0.
0.
0.
0.
0.001
0.001
0.001
-0.002
-0.011
-0.043
-0.201
-0.398
92.841
232.428
1672.142
1176.899
80.914
59.908
7.711
1.506
25.604
277.513
27.934
20.248
3.406
0.690
-0.111
-0.128
-0.072
-0.031
-0.014
-0.005
0.
0.
0.
0.
0.
0.
0.
0.
0.
0.
0.
0.
0.
0.
0.
0.
0.
0.
0.
0.
0.
0.
0.
0.
0.
0.
0.002
0.001
-0.001
-0.007
-0.039
-0.249
0.862
100327.977
135965.750
110056.195
107476.859
29156.277
3942.383
-0.587
-0.551
-0.469
-0.191
0.157
0.092
-0.164
-0.162
-0.127
-0.077
-0.037
-0.019
-0.008
-0.001
-0.001
0.
0.
0.
0.
0.
0.
0.
0.
0.
0.
0.
0.
0.
0.
0.
0.
0.
0.
0.
0.
0.
0.
0.
0.
0.
0.001
0.001
-0.001
-0.006
-0.027
-0.110
0.214
147.036
33067.191
11919.940
16374.279
10503.888
717.724
-0.658
-0.388
-0.234
-0.191
-0.165
-0.147
-0.127
-0.101
-0.063
-0.036
-0.018
-0.010
-0.004
-0.001
0.
0.
0.
0.
0.
0.
0.
0.
0.
0.
0.
0.
0.
0.
0.
0.
0.
0.
0.
0.
0.
0.
0.
0.
0.
0.
0.001
0.000
0.001
-0.003
-0.017
-0.054
-0.070
1.419
14.875
16.891
32.489
22.460
0.673
-0.361
-0.170
-0.110
-0.093
-0.083
-0.072
-0.056
-0.040
-0.027
-0.017
-0.011
-0.005
-0.001
0.
0.
0.
0.
0.
0.
0.
0.
0.
0.
0.
0.
0.
0.
0.
0.
0.
0.
0.
0.
0.
0.
0.
0.
0.
0.
0.
0.
0.000
0.000
-0.002
-0.007
-0.026
-0.058
-0.087
-0.087
-0.085
-0.034
-0.077
-0.136
-0.113
-0.073
-0.052
-0.042
-0.036
-0.030
-0.022
-0.018
-0.012
-0.008
-0.005
-0.001
-0.001
0.
0.
0.
0.
0.
0.
0.
0.
0.
0.
0.
0.
0.
0.
0.
0.
0.
0.
0.
0.
0.
0.
0.
0.
0.
0.
0.
0.
0.001
0.000
0.
-0.004
-0.012
-0.027
-0.053
-0.081
-0.102
-0.102
-0.091
-0.071
-0.050
-0.033
-0.025
-0.021
-0.015
-0.010
-0.008
-0.007
-0.005
-0.004
-0.001
0.
0.
0.
0.
0.
0.
0.
0.
0.
0.
0.
0.
0.
0.
0.
0.
0.
0.
0.
0.
0.
0.
0.
0.
0.
0.
0.
0.
0.
0.
0.
0.000
0.000
-0.001
-0.003
-0.010
-0.017
-0.028
-0.035
-0.038
-0.034
-0.026
-0.018
-0.013
-0.010
-0.005
-0.002
-0.002
-0.003
-0.002
0.
0.
0.
0.
0.
0.
0.
0.
0.
0.
0.
0.
0.
0.
0.
0.
0.
0.
0.
0.
0.
0.
0.
0.
0.
0.
0.
0.
0.
0.
0.
0.
0.
0.
0.
0.
0.
0.
0.
-0.002
-0.002
0.
0.
0.
0.
0.
0.
0.
0.
0.
0.
0.
0.
0.
0.
0.
0.
0.
0.
0.
0.
0.
0.
0.
0.
0.
0.
0.
0.
0.
0.
0.
0.
0.
0.
0.
0.
0.
0.
0.
0.
0.
0.
0.
0.
0.
0.
0.
0.000
-0.001
-0.002
-0.004
-0.006
-0.008
-0.008
-0.007
-0.002
-0.001
-0.001
0.001
0.
0.
0.
0.
0.
0.
0.
0.
0.
0.
0.
0.
0.
0.
0.
0.
0.
0.
0.
0.
0.
0.
0.
0.
0.
0.
0.
0.
0.
0.
0.
0.
0.
0.
0.
0.
0.
0.
0.
0.000
0.001
-0.002
-0.004
-0.009
-0.015
-0.019
-0.020
-0.019
-0.016
-0.014
-0.011
-0.003
-0.001
-0.001
0.001
0.
0.
0.
0.
0.
0.
0.
0.
0.
0.
0.
0.
0.
0.
0.
0.
0.
0.
0.
0.
0.
0.
0.
0.
0.
0.
0.
0.
0.
0.
0.
0.
0.
0.
0.
0.
0.000
0.001
-0.002
-0.006
-0.011
-0.019
-0.028
-0.034
-0.039
-0.039
-0.034
-0.027
-0.018
-0.013
-0.005
-0.001
0.000
0.
0.
0.
0.
0.
0.
0.
0.
0.
0.
0.
0.
0.
0.
0.
0.
0.
0.
0.
0.
0.
0.
0.
0.
0.
0.
0.
0.
0.
0.
0.
0.
0.
0.
0.
0.
0.001
-0.001
-0.005
-0.010
-0.021
-0.036
-0.054
-0.068
-0.080
-0.079
-0.069
-0.057
-0.043
-0.028
-0.014
-0.004
-0.002
0.
0.
0.
0.
0.
0.
0.
0.
0.
0.
0.
0.
0.
0.
0.
0.
0.
0.
0.
0.
0.
0.
0.
0.
0.
0.
0.
0.
0.
0.
0.
0.
0.
0.
0.
0.000
0.000
0.000
-0.008
-0.019
-0.035
-0.067
-0.106
-0.143
-0.163
-0.159
-0.136
-0.105
-0.073
-0.049
-0.030
-0.017
-0.004
-0.001
0.
0.
0.
-0.002
-0.002
-0.003
-0.003
-0.003
-0.002
-0.002
0.
0.
0.
0.
0.
0.
0.
0.
0.
0.
0.
0.
0.
0.
0.
0.
0.
0.
0.
0.
0.
0.
0.
0.
0.001
0.000
-0.005
-0.011
-0.026
-0.058
-0.113
-0.160
-0.165
-0.171
-0.202
-0.212
-0.174
-0.123
-0.078
-0.048
-0.027
-0.011
-0.001
-0.002
0.000
-0.005
-0.009
-0.009
-0.012
-0.010
-0.008
-0.007
-0.004
-0.003
-0.002
0.
0.
0.
0.
0.
0.
0.
0.
0.
0.
0.
0.
0.
0.
0.
0.
0.
0.
0.
0.
0.
0.
0.001
0.000
-0.006
-0.013
-0.037
-0.084
-0.149
0.170
4.390
7.661
3.861
0.128
-0.218
-0.178
-0.115
-0.067
-0.043
-0.024
-0.011
-0.005
-0.013
-0.017
-0.021
-0.025
-0.025
-0.024
-0.021
-0.017
-0.011
-0.006
-0.003
-0.002
0.
0.
0.
0.
0.
0.
0.
0.
0.
0.
0.
0.
0.
0.
0.
0.
0.
0.
0.
0.000
0.000
0.001
0.000
-0.004
-0.016
-0.041
-0.100
-0.164
2.457
74.459
757.642
437.037
9.275
-0.027
-0.251
-0.168
-0.102
-0.066
-0.042
-0.028
-0.029
-0.027
-0.036
-0.046
-0.052
-0.059
-0.058
-0.049
-0.035
-0.023
-0.012
-0.007
-0.003
0.
0.
0.
0.
0.
0.
0.
0.
0.
0.
0.
0.
0.
0.
0.
0.
-0.002
-0.002
-0.002
-0.003
-0.003
0.000
0.002
-0.004
-0.015
-0.040
-0.102
-0.190
1.090
143.676
103087.508
101833.578
288.470
0.112
-0.360
-0.227
-0.149
-0.101
-0.074
-0.062
-0.055
-0.064
-0.075
-0.100
-0.124
-0.124
-0.108
-0.089
-0.069
-0.046
-0.024
-0.011
-0.004
-0.002
0.
0.
0.
0.
0.
0.
0.
0.
0.
0.
0.
0.
0.
-0.002
-0.003
-0.006
-0.011
-0.014
-0.015
-0.017
-0.016
-0.011
-0.011
-0.015
-0.036
-0.084
-0.173
-0.129
25.382
11118.564
58248.379
3471.544
-0.628
-0.471
-0.282
-0.203
-0.154
-0.117
-0.108
-0.110
-0.134
-0.174
-0.220
-0.225
0.010
0.857
0.370
-0.079
-0.074
-0.044
-0.024
-0.009
-0.003
0.
0.
0.
0.
0.
0.
0.
0.
0.
0.
0.
0.
-0.002
-0.006
-0.013
-0.022
-0.030
-0.038
-0.043
-0.042
-0.037
-0.031
-0.026
-0.021
-0.037
-0.065
-0.138
-0.209
0.340
9.172
8.565
0.238
-0.898
-0.328
-0.208
-0.248
-0.218
-0.195
-0.191
-0.216
-0.266
-0.335
-0.332
0.199
15.702
213.317
58.786
1.139
-0.106
-0.073
-0.034
-0.015
-0.005
-0.003
0.
0.
0.
0.
0.
0.
0.
0.
0.
0.
-0.002
-0.006
-0.015
-0.030
-0.043
-0.066
-0.083
-0.092
-0.091
-0.081
-0.065
-0.052
-0.044
-0.041
-0.059
-0.101
-0.172
-0.243
-0.297
-0.403
-0.599
-0.443
0.301
0.345
-0.191
-0.305
-0.316
-0.319
-0.343
-0.392
-0.627
1.363
34.061
441.125
48478.199
2390.418
7.807
-0.117
-0.099
-0.054
-0.023
-0.012
-0.004
0.
0.
0.
0.
0.
0.
0.
0.
0.
0.
-0.005
-0.015
-0.028
-0.052
-0.088
-0.135
-0.193
-0.250
-0.236
-0.185
-0.143
-0.106
-0.081
-0.062
-0.063
-0.090
-0.138
-0.214
-0.311
-0.406
-0.484
-0.428
0.141
0.777
0.179
-0.379
-0.422
-0.168
0.707
1.111
2.448
266.647
4795.428
110999.031
10594.855
423.818
3.427
-0.190
-0.134
-0.075
-0.039
-0.017
-0.007
-0.002
0.002
0.
0.
0.
0.
0.
0.
0.
-0.004
-0.011
-0.022
-0.047
-0.085
-0.156
-0.260
-0.575
-0.941
-0.906
-0.439
-0.287
-0.209
-0.147
-0.112
-0.087
-0.101
-0.138
-0.211
-0.287
-0.263
-0.083
-0.356
-0.338
0.304
0.055
-0.162
0.991
28.603
478.305
98.223
35.859
146.279
566.365
36089.457
2627.280
12.394
-0.183
-0.290
-0.185
-0.108
-0.058
-0.029
-0.010
-0.001
-0.001
0.002
0.
0.
0.
0.
0.
0.
-0.004
-0.013
-0.030
-0.062
-0.129
-0.238
-0.382
-0.505
27.698
2.830
-0.404
0.169
0.284
-0.144
-0.162
-0.130
-0.119
-0.158
-0.231
0.004
15.722
121.798
22.554
0.002
-0.452
0.660
29.125
179.113
2012.072
100078.195
16963.266
47.965
393.046
89.064
36.969
13.253
-0.098
-0.555
-0.407
-0.254
-0.156
-0.091
-0.044
-0.019
-0.005
-0.001
0.001
0.001
0.
0.
0.
0.
0.
-0.004
-0.017
-0.037
-0.076
-0.167
-0.311
-0.360
5.066
3146.964
263.757
23.706
152.393
172.608
5.781
-0.149
-0.166
-0.149
-0.187
-0.257
3.126
1565.921
100003.906
4050.072
6.010
0.467
59.230
1154.777
26666.381
100843.500
108528.797
3516.038
70.818
27.450
17.576
40.118
23.573
2.363
-0.198
-0.423
-0.318
-0.234
-0.143
-0.067
-0.027
-0.009
0.000
-0.001
0.002
0.
0.
0.
0.
0.001
-0.005
-0.016
-0.039
-0.083
-0.185
-0.348
-0.286
25.424
3136.121
21480.547
977.695
100191.445
100009.469
140.042
0.236
-0.210
-0.182
-0.219
-0.298
3.667
2054.265
101708.781
5250.046
14.906
6.308
1945.837
97231.406
4420.906
123049.305
3369.026
106.387
100143.273
63.264
624.233
10432.069
20833.191
483.236
55.911
2.117
-0.273
-0.489
-0.339
-0.116
-0.036
-0.012
0.000
0.000
0.002
0.
0.
0.
0.
0.001
-0.004
-0.016
-0.036
-0.078
-0.175
-0.362
-0.367
30.582
54235.602
102298.305
1594.817
87117.109
100037.664
99.808
0.031
-0.287
-0.223
-0.266
-0.398
0.989
356.366
101515.086
21680.486
121.013
9.333
6680.452
103540.797
16443.756
6489.789
529.374
7.085
631.035
80.707
2319.098
61944.113
103608.414
100375.078
7379.123
43.524
0.572
-0.715
-0.759
-0.189
-0.047
-0.014
0.
0.000
0.001
0.
0.
0.
0.
0.001
-0.001
-0.013
-0.029
-0.064
-0.142
-0.323
-0.545
7.208
2425.885
27720.725
129.008
139.547
68.541
2.728
-0.599
-0.487
-0.284
-0.340
-0.894
-0.392
54.764
16557.070
101012.078
415.524
4.508
760.033
75931.680
2592.824
236.645
9.400
33.269
88.110
361.122
101792.859
394.903
2025.571
100067.836
3043.806
208.804
8.900
-0.651
-0.665
-0.168
-0.042
-0.015
-0.001
0.002
0.002
0.
0.
0.
0.
0.001
0.001
-0.008
-0.022
-0.046
-0.099
-0.228
-0.458
0.405
73.348
247.842
7.296
0.639
-0.032
-0.350
-0.354
-0.389
-0.295
-0.425
-0.947
626.650
101047.117
13869.221
100504.148
3422.913
7.142
4.521
25.585
19.582
74.582
34.087
135.393
469.732
56.132
5136.422
174.094
20.472
78.994
44.319
107.215
6.073
-0.322
-0.253
-0.096
-0.032
-0.009
-0.001
0.002
0.002
0.
0.
0.
0.
0.001
0.001
0.001
-0.012
-0.029
-0.060
-0.127
-0.237
-0.308
0.056
0.331
-0.318
-0.400
-0.353
-0.244
-0.085
-0.212
-0.272
2.040
25.672
311.355
90313.297
101732.016
95984.430
840.900
8.402
-0.529
-0.556
13.580
327.966
121.792
15.649
194.863
182.069
6515.423
100442.227
401.075
1.729
0.091
1.009
-0.145
-0.248
-0.147
-0.063
-0.025
-0.006
0.002
0.001
0.001
0.
0.
0.
0.
0.001
0.001
0.002
-0.004
-0.015
-0.033
-0.061
-0.111
-0.164
-0.200
-0.233
-0.263
-0.281
-0.256
-0.227
-0.189
-0.278
0.293
122.023
38928.371
5441.618
8837.025
101189.031
1435.890
33.964
0.480
-0.843
-0.716
1.429
19.667
11.943
40.870
3115.562
3151.857
6937.686
133985.875
1682.767
142.623
1.310
-0.614
-0.399
-0.218
-0.113
-0.051
-0.018
-0.005
0.002
0.002
0.
0.
0.
0.
0.
0.
0.002
0.001
0.002
-0.003
-0.011
-0.027
-0.049
-0.075
-0.097
-0.120
-0.137
-0.161
-0.181
-0.189
-0.224
-0.302
0.702
361.774
101360.906
55188.926
641.025
5077.816
43291.266
85.508
0.513
7.437
16.465
1.945
0.078
30.497
423.731
311.909
253.812
1156.285
14139.788
44364.121
1998.340
10.922
-0.411
-0.436
-0.206
-0.102
-0.049
-0.019
-0.002
0.001
0.001
0.
0.
0.
0.
0.
0.
0.
0.002
0.002
0.001
-0.002
-0.008
-0.017
-0.032
-0.045
-0.057
-0.069
-0.089
-0.117
-0.156
-0.201
-0.286
-0.119
55.658
100410.656
191608.766
1877.216
41.825
140.634
127.853
36.987
743.736
3426.068
88.616
2.905
674.412
128270.406
9053.273
23.036
17.413
1684.043
100832.719
37951.441
14021.041
29.768
-0.370
-0.211
-0.103
-0.053
-0.018
-0.002
0.001
0.
0.
0.
0.
0.
0.
0.
0.
0.
0.002
0.001
0.001
0.002
-0.001
-0.007
-0.016
-0.024
-0.035
-0.056
-0.090
-0.130
-0.193
-0.317
-0.463
3.422
267.063
10123.640
396.903
6.403
151.177
13829.475
1400.234
4235.893
37558.410
243.514
5.639
664.470
106159.547
5636.295
13.027
1.254
424.592
100086.523
104052.766
100319.383
37.956
-0.322
-0.232
-0.117
-0.055
-0.024
-0.005
0.001
0.
0.
0.
0.
0.
0.
0.
0.
0.
0.
0.
0.002
0.001
0.001
0.
-0.004
-0.008
-0.025
-0.052
-0.090
-0.147
-0.241
-0.392
-0.604
-0.659
3.293
148.521
383.443
191.345
1792.601
4185.177
693.947
353.944
434.573
65.713
17.436
8965.102
200103.766
937.910
2.444
-0.879
4.207
41.435
352.231
313.208
2.768
-0.449
-0.275
-0.138
-0.071
-0.033
-0.009
-0.002
0.
0.
0.
0.
0.
0.
0.
0.
0.
0.
0.
0.
0.
0.
0.
-0.002
-0.011
-0.036
-0.066
-0.121
-0.207
-0.325
-0.486
-0.655
-0.383
27.082
14131.489
101624.969
452.322
3381.498
2128.056
37.281
21.966
108.774
30.863
8.429
1877.209
17110.621
141.059
0.045
-0.385
0.256
-0.537
-0.477
-0.819
-1.092
-0.631
-0.337
-0.181
-0.090
-0.041
-0.017
-0.004
0.
0.
0.
0.
0.
0.
0.
0.
0.
0.
0.
0.
0.
0.
0.
-0.009
-0.023
-0.043
-0.089
-0.177
-0.280
-0.067
1.077
1.297
3.426
37.195
44244.082
101253.938
447.087
1269.499
12185.472
41.392
12.662
26.532
3.049
9.194
970.569
31.297
1.983
0.771
86.814
410.109
22.191
-0.853
-0.768
-0.107
-0.505
-0.381
-0.224
-0.110
-0.053
-0.022
-0.006
0.000
0.
0.
0.
0.
0.
0.
0.
0.
0.
0.
0.
0.
0.
0.
-0.013
-0.030
-0.060
-0.127
-0.248
-0.175
11.135
151.396
74.843
9.120
28.597
22999.637
31231.117
39.177
14.644
37.220
12.235
901.823
4050.925
56.010
1134.378
101459.008
954.976
0.832
13.640
13811.148
100005.227
757.162
1.247
2.992
4.236
0.009
-0.425
-0.269
-0.128
-0.064
-0.031
-0.011
0.001
0.
0.
0.
0.
0.
0.
0.
0.
0.
0.
0.
0.
0.
-0.005
-0.018
-0.040
-0.079
-0.178
-0.317
0.422
115.805
100531.070
83263.336
29.903
2.885
5215.027
41623.176
3.820
-0.869
2.068
485.298
17837.453
4810.080
68.666
646.099
101235.523
830.379
4.576
7.749
2199.607
48431.227
246.344
2.322
39.889
40.451
1.612
-0.468
-0.308
-0.151
-0.073
-0.037
-0.016
0.001
0.
0.
0.
0.
0.
0.
0.
0.
0.
0.
0.
0.
0.
-0.006
-0.022
-0.046
-0.100
-0.226
-0.338
4.955
1420.929
200053.922
34248.563
45.207
2.768
4.007
23.693
72.472
12.621
8.068
2864.813
101251.195
77983.602
610.779
67.129
4771.893
2052.988
15.856
2.022
17.401
33.550
4.307
1.003
30.440
28.953
1.249
-0.509
-0.346
-0.172
-0.083
-0.043
-0.022
-0.001
0.000
0.
0.
0.
0.
0.
0.
0.
0.
0.
0.
0.
0.
-0.007
-0.026
-0.058
-0.122
-0.249
-0.281
34.840
26143.363
107212.734
4494.724
2643.948
2616.209
9.647
76.542
766.000
147.681
28.529
86.355
15867.011
100118.734
4467.924
88.886
34965.910
11362.177
32.798
16.112
72.637
242.071
228.861
22.819
4.033
60.207
24.937
-0.007
-0.366
-0.195
-0.098
-0.049
-0.021
-0.004
0.000
0.
0.
0.
0.
0.
0.
0.
0.
0.
0.
0.
0.
-0.009
-0.033
-0.064
-0.131
-0.260
-0.340
18.462
6479.991
2907.841
216.363
101704.172
100113.781
38.804
11.247
73.992
207.178
45.213
3.005
141.614
1567.673
82.676
6.862
158.568
130.429
106.522
3179.513
6142.438
28791.936
100189.297
2462.951
62.045
19013.910
2616.380
4.484
-0.362
-0.219
-0.109
-0.056
-0.023
-0.007
-0.001
0.
0.
0.
0.
0.
0.
0.
0.
0.
0.
0.
-0.003
-0.016
-0.034
-0.069
-0.135
-0.261
-0.414
-0.050
8.634
11.940
280.164
7303.536
578.494
10.241
-0.408
1.475
8.918
2.961
-0.621
-0.004
1.698
-0.220
-0.699
1.836
6.138
101.347
25494.158
48674.676
5458.759
102656.109
101867.617
802.355
1269.880
342.431
1.728
-0.398
-0.241
-0.124
-0.062
-0.030
-0.012
-0.001
0.
0.
0.
0.
0.
0.
0.
0.
0.
0.
-0.002
-0.005
-0.019
-0.039
-0.072
-0.144
-0.249
-0.341
-0.019
-0.174
8.509
56.729
834.085
1864.726
33.532
5.516
2.968
0.568
0.775
0.398
1.759
5.812
2.040
4.662
1.888
0.031
5.012
132.245
164.549
154.494
10836.754
100579.063
1233.660
8.366
2.719
-0.226
-0.420
-0.271
-0.141
-0.071
-0.035
-0.014
-0.003
0.
0.
0.
0.
0.
0.
0.
0.
0.
0.
-0.002
-0.008
-0.017
-0.038
-0.076
-0.145
-0.246
-0.093
2.183
4.762
1021.506
55801.516
495.044
165.185
25.629
555.938
213.564
4.350
1.012
3.039
6.826
16.879
37.379
1130.541
300.304
88.339
12.240
32.504
50.412
1520.595
133062.922
9732.596
33.319
107.933
516.261
27.061
0.056
-0.277
-0.162
-0.078
-0.042
-0.015
-0.005
0.
0.
0.
0.
0.
0.
0.
0.
0.
0.
-0.002
-0.009
-0.018
-0.036
-0.072
-0.140
-0.240
-0.290
0.413
15.760
2670.726
162486.281
1008.156
5.020
35.387
2014.062
648.714
8.444
2.953
3.953
1.944
3.367
161.184
34955.691
4135.858
15181.170
2372.144
4591.221
9654.518
21914.596
87392.414
457.373
22.742
13863.279
100610.844
1167.929
9.106
-0.219
-0.182
-0.088
-0.042
-0.017
-0.004
0.
0.
0.
0.
0.
0.
0.
0.
0.
0.
-0.002
-0.007
-0.017
-0.031
-0.061
-0.116
-0.222
-0.344
0.029
40.864
943.173
531.010
42.730
0.022
2.398
36.986
20.436
3.988
4.169
3.030
-0.423
-0.507
15.273
313.688
1025.159
101231.313
159361.609
102516.102
8140.211
100082.539
4947.581
40.691
21.970
2103.421
131525.578
100272.711
74.376
0.012
-0.188
-0.092
-0.041
-0.016
-0.005
0.
0.
0.
0.
0.
0.
0.
0.
0.
0.
-0.002
-0.005
-0.013
-0.028
-0.050
-0.088
-0.167
-0.295
-0.260
7.079
108.858
719.128
87.656
0.413
-0.657
2.456
10.198
22.981
73.325
24.838
5.857
97.200
24.961
50.218
31542.316
102669.953
1926.694
10581.607
147.805
591.184
644.201
4858.433
116.199
422.653
108897.930
58955.539
63.215
0.042
-0.181
-0.086
-0.037
-0.014
-0.005
0.
0.
0.
0.
0.
0.
0.
0.
0.
0.
0.
-0.002
-0.009
-0.021
-0.039
-0.066
-0.119
-0.222
-0.302
1.439
32.738
146.800
28.712
0.624
2.514
188.244
4469.046
8166.434
100880.945
931.025
219.944
100047.891
3843.146
176.850
5338.557
128260.891
2090.413
6.374
1.264
11.273
525.758
7031.655
149.032
2417.652
109357.781
85174.539
46.423
-0.067
-0.162
-0.077
-0.034
-0.013
-0.004
0.
0.
0.
0.
0.
0.
0.
0.
0.
0.
0.
0.000
-0.004
-0.014
-0.027
-0.048
-0.086
-0.160
-0.243
0.935
17.583
126.531
2631.956
78.519
7.340
1003.806
102858.672
131461.813
100662.305
2545.618
85.863
12789.873
101058.258
3580.367
224.901
21310.334
286.887
28.339
23.230
1.734
11.805
46.667
16.352
178.000
421.139
92.913
2.309
-0.208
-0.133
-0.060
-0.027
-0.009
-0.002
0.
0.
0.
0.
0.
0.
0.
0.
0.
0.
0.
0.
0.
-0.006
-0.017
-0.035
-0.060
-0.117
-0.196
-0.120
4.298
760.639
100024.156
562.114
1.659
55.715
2905.406
2732.089
684.818
74.953
222.030
2224.733
102353.797
88384.445
64.786
13.811
1075.235
5132.032
505.691
15.071
-0.427
0.658
1.484
22.504
175.024
0.801
-0.299
-0.181
-0.094
-0.043
-0.019
-0.007
0.
0.
0.
0.
0.
0.
0.
0.
0.
0.
0.
0.
0.
0.
0.
-0.005
-0.021
-0.038
-0.079
-0.156
-0.246
0.160
20.248
195.747
16.785
0.080
2.397
10.853
42.979
305.728
1982.572
100345.305
36906.387
19808.326
102553.102
666.005
67.827
48576.633
112566.813
1573.480
13.303
-0.595
-0.628
-0.519
-0.168
1.637
-0.709
-0.300
-0.121
-0.060
-0.027
-0.011
-0.004
0.
0.
0.
0.
0.
0.
0.
0.
0.
0.
0.
0.
0.
0.
0.
-0.003
-0.007
-0.022
-0.045
-0.106
-0.239
-0.557
-0.194
5.671
43.915
33.670
489.360
931.071
4052.104
100163.102
20130.730
101379.594
17282.414
90.662
114.998
100025.297
7142.093
1765.644
2510.696
179.592
6.416
-0.493
-0.466
-0.390
-0.563
-0.790
-0.433
-0.141
-0.065
-0.033
-0.015
-0.005
-0.001
0.
0.
0.
0.
0.
0.
0.
0.
0.
0.
0.
0.
0.
0.
0.
0.002
-0.003
-0.012
-0.031
-0.069
-0.176
-0.327
2.976
238.385
28263.105
1539.782
85204.156
100156.953
3024.178
115312.828
10224.525
184.495
48.278
2.491
35.956
7214.743
7199.587
1206.553
203.050
9.828
0.276
-0.390
-0.288
-0.208
-0.177
-0.158
-0.102
-0.056
-0.031
-0.015
-0.007
-0.002
0.000
0.
0.
0.
0.
0.
0.
0.
0.
0.
0.
0.
0.
0.
0.
0.
0.002
-0.001
-0.005
-0.017
-0.047
-0.104
-0.064
6.772
340.257
48428.922
1899.571
1881.525
3709.393
259.672
100315.125
175631.359
4172.561
24.396
9.325
9.298
116.657
185.644
54.359
2.891
-0.365
-0.443
-0.269
-0.165
-0.107
-0.077
-0.054
-0.038
-0.024
-0.010
-0.006
-0.001
0.001
0.
0.
0.
0.
0.
0.
0.
0.
0.
0.
0.
0.
0.
0.
0.
0.
0.002
0.002
-0.002
-0.010
-0.031
-0.093
-0.324
0.938
11.868
77.254
22.624
6.131
7.127
21.467
788.584
55959.098
98697.250
8096.477
1507.277
115.475
5903.482
3446.377
432.144
8.217
-0.372
-0.292
-0.155
-0.088
-0.056
-0.034
-0.020
-0.012
-0.007
-0.004
0.000
0.001
0.
0.
0.
0.
0.
0.
0.
0.
0.
0.
0.
0.
0.
0.
0.
0.
0.
0.001
0.001
0.000
-0.003
-0.015
-0.065
-0.352
-0.597
-0.354
-0.022
-0.263
-0.327
9.888
1224.548
2949.776
33325.438
100447.719
102122.914
120726.313
6957.446
103246.836
155189.281
100173.023
166.303
-0.003
-0.172
-0.092
-0.051
-0.026
-0.010
-0.002
-0.001
0.001
0.000
0.001
0.000
0.
0.
0.
0.
0.
0.
0.
0.
0.
0.
0.
0.
0.
0.
0.
0.
0.
0.
0.001
0.001
0.000
-0.007
-0.029
-0.100
-0.261
-0.438
-0.535
0.403
22.052
121.231
100126.430
100665.711
100466.703
2501.422
1574.737
100593.938
104952.102
102612.992
4161.100
7944.917
30.985
-0.075
-0.115
-0.055
-0.027
-0.008
-0.001
0.001
0.001
0.001
0.001
0.
0.
0.
0.
0.
0.
0.
0.
0.
0.
0.
0.
0.
0.
0.
0.
0.
0.
0.
0.
0.001
0.002
0.001
-0.002
-0.013
-0.048
-0.215
-0.731
3.863
35.466
15279.316
100743.156
24719.123
4883.036
598.064
69.220
16.817
195.961
1154.652
762.214
16.906
4.730
0.209
-0.128
-0.073
-0.033
-0.015
-0.004
-0.001
0.
0.
0.
0.
0.
0.
0.
0.
0.
0.
0.
0.
0.
0.
0.
0.
0.
0.
0.
0.
0.
0.
0.
0.
0.001
0.002
0.002
-0.001
-0.007
-0.038
-0.264
-0.575
709.371
499.372
30482.432
106027.039
3232.703
147.481
3.064
0.335
-0.232
0.373
2.641
2.138
0.027
-0.160
-0.131
-0.083
-0.040
-0.020
-0.009
-0.001
-0.001
0.
0.
0.
0.
0.
0.
0.
0.
0.
0.
0.
0.
0.
0.
0.
0.
0.
0.
0.
0.
0.
0.
0.
0.
0.
0.001
0.002
0.001
-0.005
-0.025
-0.124
-0.296
4.758
72.775
602.901
479.435
33.674
2.931
-0.624
-0.327
-0.245
-0.201
-0.172
-0.155
-0.137
-0.112
-0.070
-0.040
-0.020
-0.011
-0.004
-0.001
0.
0.
0.
0.
0.
0.
0.
0.
0.
0.
0.
0.
0.
0.
0.
0.
0.
0.
0.
0.
0.
0.
0.
0.
0.
0.
0.001
0.001
0.001
-0.003
-0.014
-0.051
-0.106
0.059
1.324
4.158
3.856
0.863
-0.218
-0.282
-0.174
-0.123
-0.104
-0.094
-0.081
-0.063
-0.044
-0.030
-0.018
-0.010
-0.006
-0.001
-0.001
0.
0.
0.
0.
0.
0.
0.
0.
0.
0.
0.
0.
0.
0.
0.
0.
0.
0.
0.
0.
0.
0.
0.
0.
0.
0.
0.
0.000
0.001
0.000
-0.007
-0.023
-0.056
-0.092
-0.127
-0.137
-0.152
-0.165
-0.153
-0.118
-0.077
-0.058
-0.047
-0.040
-0.031
-0.025
-0.018
-0.013
-0.009
-0.005
-0.001
-0.001
0.
0.
0.
0.
0.
0.
0.
0.
0.
0.
0.
0.
0.
0.
0.
0.
0.
0.
0.
0.
0.
0.
0.
0.
0.
0.
0.
0.
0.001
0.000
0.000
-0.003
-0.010
-0.024
-0.047
-0.075
-0.095
-0.101
-0.091
-0.070
-0.050
-0.035
-0.027
-0.023
-0.017
-0.012
-0.009
-0.008
-0.006
-0.004
-0.001
0.
0.
0.
0.
0.
0.
0.
0.
0.
0.
0.
0.
0.
0.
0.
0.
0.
0.
0.
0.
0.
0.
0.
0.
0.
0.
0.
0.
0.
0.
0.
0.000
0.000
-0.001
-0.004
-0.009
-0.016
-0.025
-0.032
-0.036
-0.033
-0.026
-0.019
-0.015
-0.011
-0.006
-0.002
-0.003
-0.003
-0.003
-0.002
0.
0.
0.
0.
0.
0.
0.
0.
0.
0.
0.
0.
0.
0.
0.
0.
0.
0.
0.
0.
0.
0.
0.
0.
0.
0.
0.
0.
0.
0.
0.
0.
0.
0.
0.
0.
-0.002
-0.002
-0.004
-0.005
-0.005
-0.004
0.000
-0.001
-0.001
0.001
0.
0.
0.
0.
0.
0.
0.
0.
0.
0.
0.
0.
0.
0.
0.
0.
0.
0.
0.
0.
0.
0.
0.
0.
0.
0.
0.
0.
0.
0.
0.
0.
0.
0.
0.
0.
0.
0.
0.
0.
0.000
-0.001
-0.002
-0.006
-0.008
-0.014
-0.014
-0.014
-0.013
-0.008
-0.006
-0.001
-0.001
-0.001
0.
0.
0.
0.
0.
0.
0.
0.
0.
0.
0.
0.
0.
0.
0.
0.
0.
0.
0.
0.
0.
0.
0.
0.
0.
0.
0.
0.
0.
0.
0.
0.
0.
0.
0.
0.
0.
0.
0.001
-0.001
-0.003
-0.009
-0.014
-0.025
-0.030
-0.033
-0.033
-0.028
-0.023
-0.017
-0.011
-0.003
-0.001
-0.001
0.
0.
0.
0.
0.
0.
0.
0.
0.
0.
0.
0.
0.
0.
0.
0.
0.
0.
0.
0.
0.
0.
0.
0.
0.
0.
0.
0.
0.
0.
0.
0.
0.
0.
0.
0.
0.001
0.000
-0.004
-0.010
-0.017
-0.033
-0.045
-0.057
-0.063
-0.065
-0.062
-0.052
-0.040
-0.027
-0.013
-0.006
-0.001
0.
0.000
0.
0.
0.
0.
0.
0.
0.
0.
0.
0.
0.
0.
0.
0.
0.
0.
0.
0.
0.
0.
0.
0.
0.
0.
0.
0.
0.
0.
0.001
0.001
0.001
0.
0.
0.001
0.000
-0.002
-0.007
-0.017
-0.037
-0.061
-0.089
-0.114
-0.130
-0.130
-0.115
-0.093
-0.069
-0.048
-0.033
-0.015
-0.006
-0.002
0.
0.
0.
0.
0.
0.
0.
0.
0.
0.
0.
0.
0.
0.
0.
0.
0.
0.
0.
0.
0.
0.
0.
0.
0.
0.
0.
0.
0.001
0.001
0.002
0.002
0.001
0.
0.001
0.
-0.004
-0.012
-0.030
-0.063
-0.111
-0.168
-0.209
-0.236
-0.244
-0.216
-0.168
-0.119
-0.080
-0.050
-0.029
-0.014
-0.004
-0.001
0.
0.
-0.002
-0.003
-0.004
-0.004
-0.003
-0.002
-0.002
0.
0.
0.
0.
0.
0.
0.
0.
0.
0.
0.
0.
0.
0.
0.
0.
0.
0.001
0.001
0.001
0.001
0.002
0.002
0.001
0.001
0.001
-0.005
-0.017
-0.046
-0.105
-0.185
-0.196
0.159
0.054
-0.221
-0.297
-0.260
-0.191
-0.125
-0.079
-0.045
-0.024
-0.009
-0.002
-0.003
-0.006
-0.011
-0.012
-0.013
-0.013
-0.011
-0.007
-0.005
-0.003
-0.002
0.
0.
0.
0.
0.
0.
0.
0.
0.
0.
0.
0.
0.
0.
0.
0.001
0.001
0.
0.001
0.001
0.002
0.002
0.001
0.001
-0.007
-0.022
-0.063
-0.149
-0.203
6.170
229.824
104.082
21.891
3.754
0.013
-0.273
-0.190
-0.118
-0.068
-0.043
-0.022
-0.010
-0.015
-0.019
-0.024
-0.028
-0.030
-0.028
-0.023
-0.019
-0.012
-0.007
-0.003
-0.002
0.
0.
0.
0.
0.
0.
0.
0.
0.
0.
0.
0.
0.
0.
0.001
0.001
0.001
0.001
0.001
0.002
0.002
0.002
0.000
-0.007
-0.024
-0.068
-0.158
-0.020
113.723
100150.688
98699.703
11665.280
375.966
8.209
-0.270
-0.263
-0.168
-0.102
-0.068
-0.048
-0.039
-0.040
-0.042
-0.052
-0.061
-0.068
-0.067
-0.056
-0.039
-0.025
-0.016
-0.007
-0.003
0.
0.
0.
0.
0.
0.
0.
0.
0.
0.
0.
0.
0.
0.
0.001
-0.001
-0.001
-0.001
-0.002
-0.003
-0.002
0.000
0.001
-0.008
-0.025
-0.066
-0.151
-0.141
24.412
3623.598
101029.922
102613.445
2661.314
23.139
-0.258
-0.339
-0.241
-0.157
-0.107
-0.085
-0.075
-0.079
-0.094
-0.121
-0.146
-0.145
-0.127
-0.102
-0.076
-0.053
-0.028
-0.013
-0.004
-0.002
0.
0.
0.
0.
0.
0.
0.
0.
0.
0.
0.
0.
-0.002
-0.003
-0.005
-0.008
-0.011
-0.015
-0.017
-0.018
-0.013
-0.011
-0.008
-0.025
-0.057
-0.130
-0.224
0.217
22.765
718.642
430.448
92.674
4.280
-0.285
-0.283
-0.299
-0.230
-0.176
-0.144
-0.148
-0.174
-0.216
-0.265
-0.265
0.159
1.890
0.817
-0.069
-0.085
-0.054
-0.026
-0.012
-0.004
0.
0.
0.
0.
0.
0.
0.
0.
0.
0.
0.
-0.002
-0.004
-0.010
-0.013
-0.024
-0.031
-0.038
-0.043
-0.044
-0.038
-0.032
-0.031
-0.037
-0.050
-0.096
-0.195
-0.284
-0.023
2.817
8.020
6.949
1.129
10.186
8.098
0.287
-0.295
-0.275
-0.260
-0.268
-0.284
-0.351
-0.154
1.066
41.011
1127.862
212.973
2.443
-0.116
-0.081
-0.043
-0.021
-0.008
-0.003
0.
0.
0.
0.
0.
0.
0.
0.
0.
0.
-0.005
-0.010
-0.017
-0.033
-0.051
-0.074
-0.091
-0.101
-0.097
-0.084
-0.073
-0.059
-0.055
-0.058
-0.089
-0.144
-0.241
-0.345
-0.431
-0.313
-0.283
6.649
213.536
156.119
7.977
-0.075
-0.400
-0.396
-0.168
2.911
2.816
23.362
262.846
1493.062
100072.273
43392.523
20.206
-0.106
-0.116
-0.064
-0.030
-0.014
-0.004
-0.001
0.
0.
0.
0.
0.
0.
0.
0.
-0.004
-0.006
-0.016
-0.036
-0.061
-0.102
-0.143
-0.200
-0.263
-0.254
-0.200
-0.154
-0.119
-0.093
-0.090
-0.100
-0.132
-0.198
-0.310
-0.436
-0.475
-0.478
3.960
96.830
276.080
108.823
2.293
-0.513
-0.352
3.196
109.668
200.968
1081.665
100504.891
103097.797
69351.453
2621.395
7.727
-0.215
-0.164
-0.093
-0.052
-0.021
-0.010
-0.002
-0.001
0.
0.
0.
0.
0.
0.
0.
-0.005
-0.011
-0.025
-0.055
-0.100
-0.163
-0.220
-0.446
-0.738
-0.740
-0.452
-0.304
-0.214
-0.158
-0.135
-0.128
-0.149
-0.206
-0.302
-0.317
0.810
0.770
0.451
16.921
206.984
100.110
2.723
1.563
12.683
150.993
1845.279
54614.789
100684.258
29362.760
76692.992
4455.460
19.240
-0.060
-0.338
-0.222
-0.136
-0.082
-0.038
-0.014
-0.005
-0.001
0.001
0.
0.
0.
0.
0.
0.
-0.005
-0.013
-0.037
-0.076
-0.143
-0.184
0.658
2.589
317.964
18.770
-0.378
-0.232
-0.127
-0.215
-0.187
-0.170
-0.181
-0.244
-0.335
-0.194
6.936
38.139
9.113
9.325
15.446
6.339
116.604
972.828
440.446
55330.168
102370.461
9121.406
200148.750
11430.345
60.224
18.132
0.014
-0.540
-0.283
-0.111
-0.162
-0.117
-0.064
-0.024
-0.009
-0.001
-0.001
0.002
0.
0.
0.
0.
-0.002
-0.006
-0.018
-0.042
-0.091
-0.176
-0.127
3.366
70.202
112310.820
4521.000
7.692
24.134
27.290
1.479
-0.227
-0.216
-0.218
-0.281
-0.389
1.241
284.610
15262.679
519.654
4.631
2.436
171.922
16699.133
100352.086
15745.698
9768.365
101738.461
20350.014
1970.246
528.762
7984.854
139.801
0.462
-0.083
3.652
5.084
0.417
-0.157
-0.097
-0.039
-0.012
-0.002
0.
0.001
0.
0.
0.
0.
-0.002
-0.005
-0.019
-0.042
-0.093
-0.192
-0.261
1.994
345.125
101271.313
65158.773
102.136
2015.400
2604.391
22.686
-0.156
-0.278
-0.247
-0.309
-0.410
1.801
400.180
25553.256
2049.532
158.834
13.383
16883.984
101903.461
102739.969
3463.228
250.696
11220.050
156385.500
467.456
5833.883
200033.734
1020.491
35.974
7.802
17.046
26.633
2.624
-0.284
-0.197
-0.054
-0.015
-0.002
0.
0.001
0.
0.
0.
0.
0.
-0.004
-0.018
-0.038
-0.083
-0.180
-0.316
0.148
43.684
14748.412
101528.609
299.695
1131.623
1441.100
17.567
-0.703
-0.636
-0.331
-0.342
-0.475
1.126
709.134
100249.164
114609.359
4076.920
16.420
1336.940
45251.469
519.520
33.249
8.090
66.946
733.785
2014.310
118748.461
100819.133
1518.198
2400.336
161.890
5.970
11.855
398.232
2.140
-0.450
-0.067
-0.016
-0.002
0.000
0.001
0.
0.
0.
0.
0.
-0.003
-0.013
-0.030
-0.062
-0.137
-0.279
-0.355
12.130
34093.898
100443.078
198.666
12.369
13.146
0.641
0.310
-0.708
-0.514
-0.401
-0.754
-0.385
60.945
3458.586
1791.348
261.589
3.530
40.418
348.281
46.997
16.702
7.720
47.149
768.701
4574.843
102277.609
1594.732
104.963
1128.911
100.449
1.694
2.277
25.089
-0.273
-0.371
-0.060
-0.014
-0.001
0.000
0.001
0.
0.
0.
0.
0.
-0.001
-0.008
-0.020
-0.043
-0.090
-0.192
-0.305
1.416
267.132
1357.050
15.579
0.526
2.283
3.609
190.204
3.945
-0.341
-0.448
-0.868
6.445
332.281
525.170
626.094
51.246
0.058
0.313
3.428
100.371
16870.033
2606.716
163.003
5834.112
422.991
326.977
53.758
5.131
9.303
2.423
-0.181
-0.297
-0.311
-0.395
-0.126
-0.036
-0.010
0.000
0.002
0.001
0.
0.
0.
0.
0.
0.002
-0.003
-0.012
-0.027
-0.053
-0.111
-0.196
-0.247
0.406
0.957
-0.294
-0.150
1.471
12.790
79.911
10.664
-0.181
1.338
19.124
67.642
2071.500
14334.458
287.460
22.101
-0.081
-0.150
0.563
476.412
100002.344
67713.648
47.596
94.708
22.990
614.185
15180.236
78.807
-0.435
-0.706
-0.539
-0.376
-0.238
-0.140
-0.066
-0.021
-0.004
0.001
0.002
0.002
0.
0.
0.
0.
0.
0.001
0.001
-0.004
-0.014
-0.027
-0.057
-0.106
-0.159
-0.206
-0.263
-0.313
-0.297
0.190
2.468
8.052
1.544
-0.090
71.511
9422.129
62525.398
120101.617
100898.180
5940.026
32.222
-0.570
-0.293
-0.302
25.364
961.903
315.852
7.659
5.357
5.902
176.844
1725.821
47.755
2.559
-0.551
-0.522
-0.335
-0.188
-0.095
-0.043
-0.013
0.001
0.002
0.001
0.001
0.
0.
0.
0.
0.
0.
0.002
0.001
-0.001
-0.014
-0.028
-0.050
-0.079
-0.109
-0.141
-0.188
-0.217
-0.200
-0.151
-0.181
-0.539
0.046
199.046
100117.258
112589.086
97518.109
30406.318
100092.594
165.485
-0.123
16.836
45.969
4.879
1.785
10.717
109.058
35.191
2.265
15.606
488.163
2919.293
87.760
1.286
-0.443
-0.322
-0.178
-0.091
-0.041
-0.009
0.002
0.002
0.001
0.
0.
0.
0.
0.
0.
0.
0.
0.001
0.001
0.
-0.005
-0.021
-0.034
-0.050
-0.070
-0.097
-0.141
-0.171
-0.204
-0.275
-0.407
-0.342
11.719
286.459
810.116
2650.688
124.512
291.044
8.660
13.088
6733.608
100007.039
409.255
2.179
357.477
100021.250
5321.613
10.206
19.644
28342.758
104052.984
1355.820
59.480
0.845
-0.335
-0.198
-0.100
-0.042
-0.012
0.
0.001
0.
0.
0.
0.
0.
0.
0.
0.
0.
0.
0.002
0.000
0.001
-0.001
-0.011
-0.020
-0.031
-0.051
-0.082
-0.121
-0.173
-0.244
-0.368
-0.540
-0.366
5.348
2391.384
458.116
5.891
16.033
20.352
29.616
50127.965
100230.664
1358.854
5.528
566.922
96171.430
3881.004
9.567
4.371
684.894
5741.522
716.159
438.234
3.621
-0.379
-0.231
-0.110
-0.050
-0.018
-0.004
-0.001
0.
0.
0.
0.
0.
0.
0.
0.
0.
0.
0.
0.001
0.
0.000
-0.001
-0.008
-0.014
-0.038
-0.066
-0.106
-0.169
-0.284
-0.431
-0.631
-0.841
6.571
6439.755
55172.824
51.568
22.279
22.190
8.911
763.157
100750.000
10319.164
16.255
2560.496
100113.930
1155.061
1.658
-0.609
3.411
13.058
20.231
16.389
0.030
-0.427
-0.276
-0.143
-0.069
-0.027
-0.011
-0.001
0.
0.
0.
0.
0.
0.
0.
0.
0.
0.
0.
0.
0.
0.
-0.001
-0.003
-0.020
-0.043
-0.072
-0.127
-0.226
-0.372
-0.497
0.752
5.173
26.067
45015.281
110292.508
180.354
49.244
68.967
6.847
328.928
100000.703
3701.171
9.183
52.005
412.724
29.417
-0.310
1.093
1.721
0.172
0.048
1.289
5.142
0.418
-0.310
-0.187
-0.090
-0.039
-0.016
-0.002
0.
0.
0.
0.
0.
0.
0.
0.
0.
0.
0.
0.
0.
0.
0.
-0.012
-0.025
-0.055
-0.096
-0.185
-0.316
-0.466
0.297
166.028
2192.335
201.922
6979.165
34580.652
139.307
35788.273
27019.227
23.346
5.290
48.315
16.354
0.722
3.978
1.899
-0.411
-0.365
6.793
15.520
5.968
1.215
33.824
289.216
14.338
-0.264
-0.231
-0.116
-0.053
-0.023
-0.005
0.001
0.
0.
0.
0.
0.
0.
0.
0.
0.
0.
0.
0.
0.
-0.004
-0.019
-0.033
-0.071
-0.141
-0.274
-0.410
0.166
9.671
815.466
21322.434
378.552
104481.914
100593.211
64.675
17.594
42.623
13.774
4.987
6.889
0.737
18.633
209.586
16.281
-0.732
0.355
51.593
214.350
18.210
0.570
17.940
122.039
8.259
-0.369
-0.289
-0.142
-0.068
-0.034
-0.007
-0.001
0.000
0.
0.
0.
0.
0.
0.
0.
0.
0.
0.
0.
0.
-0.006
-0.023
-0.046
-0.097
-0.202
-0.353
-0.179
13.842
923.332
100399.359
125.079
62.716
1011.151
473.664
19.255
1.652
2.457
10.737
51.516
127.019
61.070
15.572
134.315
13.199
-0.670
-0.066
25.638
81.660
7.500
-0.779
-0.284
0.885
-0.385
-0.529
-0.351
-0.172
-0.082
-0.043
-0.017
-0.002
0.001
0.
0.
0.
0.
0.
0.
0.
0.
0.
0.
0.
-0.002
-0.009
-0.029
-0.063
-0.129
-0.258
-0.255
5.715
346.970
10271.447
816.466
9.039
49.636
661.017
604.421
8592.450
268.901
13.841
22.393
412.253
101458.086
20757.039
29.762
15.170
9.918
2.389
5.732
27.603
105.097
13.589
-0.723
-0.692
-0.082
-0.331
-0.557
-0.449
-0.220
-0.100
-0.049
-0.022
-0.006
0.000
0.
0.
0.
0.
0.
0.
0.
0.
0.
0.
0.
-0.002
-0.013
-0.040
-0.073
-0.156
-0.291
0.229
35.671
1296.860
167744.750
10089.865
383.916
325.512
34.544
9445.766
100412.617
80720.461
2412.097
15.147
770.982
79152.914
11643.891
25.960
24.085
22.674
153.749
189.150
821.177
14220.654
337.037
6.557
16.380
190.447
70.202
0.554
-0.487
-0.269
-0.123
-0.062
-0.025
-0.009
-0.001
0.
0.
0.
0.
0.
0.
0.
0.
0.
0.
-0.001
-0.005
-0.022
-0.045
-0.087
-0.171
-0.314
-0.151
12.246
140.023
4075.900
25654.773
105981.352
7366.286
20.203
250.330
5739.246
100190.023
9386.790
15.724
30.826
212.091
48.679
1.111
2.210
90.364
95638.023
73080.391
81381.469
102083.281
3740.992
246.351
2062.203
112513.227
30248.967
10.910
-0.428
-0.298
-0.148
-0.072
-0.034
-0.014
-0.003
0.
0.
0.
0.
0.
0.
0.
0.
0.
0.
-0.002
-0.010
-0.027
-0.050
-0.098
-0.187
-0.332
-0.437
0.255
4.007
430.544
19506.076
101237.906
9334.191
193.132
13.648
26.625
331.706
71.079
1.298
1.895
7.965
2.817
1.563
-0.154
58.544
28337.471
120691.016
102237.172
39227.336
3170.613
69401.633
28826.311
58257.629
1792.589
5.069
-0.432
-0.322
-0.173
-0.088
-0.042
-0.019
-0.004
0.
0.
0.
0.
0.
0.
0.
0.
0.
-0.002
-0.003
-0.011
-0.030
-0.061
-0.113
-0.211
-0.312
3.646
97.167
31.043
13.805
328.574
101108.938
100483.883
3523.883
113.465
20.257
0.922
-0.396
0.823
160.144
1852.373
171.049
198.024
15.684
3.438
43.051
316.692
362.907
180.030
10581.911
101744.648
2040.997
119.182
11.600
0.239
-0.477
-0.346
-0.197
-0.099
-0.047
-0.019
-0.004
0.
0.
0.
0.
0.
0.
0.
0.
0.
-0.002
-0.004
-0.014
-0.034
-0.069
-0.131
-0.229
-0.225
30.819
4278.300
576.122
1070.036
69330.211
103360.195
9506.800
552.996
95823.313
11346.690
19.647
-0.828
2.749
756.432
28259.990
924.101
19977.896
2164.399
895.866
24.946
1.457
5.711
1993.059
143207.156
15498.460
36.455
115.302
388.728
21.615
-0.195
-0.357
-0.210
-0.107
-0.054
-0.021
-0.006
0.
0.
0.
0.
0.
0.
0.
0.
0.
-0.002
-0.006
-0.017
-0.036
-0.072
-0.134
-0.234
-0.309
4.599
130.597
216.574
18799.281
101199.719
4460.534
35.126
555.409
100099.391
100003.797
41.963
-0.800
-0.248
30.486
187.315
1087.205
100093.594
195574.922
100127.305
713.824
66.429
23.836
350.834
5472.317
262.133
320.058
36744.387
101054.750
570.910
2.008
-0.353
-0.222
-0.109
-0.052
-0.025
-0.006
0.
0.
0.
0.
0.
0.
0.
0.
0.
-0.002
-0.006
-0.015
-0.034
-0.064
-0.115
-0.204
-0.317
-0.302
4.157
1866.140
100197.297
33937.762
227.212
2.265
18.141
557.018
212.894
3.541
1.262
0.302
-0.475
0.476
51.692
2621.063
7526.557
68533.805
773.360
4974.403
86.856
135.362
34.998
5.477
870.698
101749.672
20832.471
316.564
4.862
-0.302
-0.217
-0.103
-0.047
-0.022
-0.007
0.
0.
0.
0.
0.
0.
0.
0.
0.
-0.002
-0.003
-0.013
-0.027
-0.050
-0.088
-0.148
-0.261
-0.386
0.375
100.637
6849.931
100447.547
11343.806
8.627
-0.089
14.258
40.800
55.792
690.478
356.922
5.080
1.277
0.632
5.246
93.083
295.365
90.949
100170.859
1060.070
40.809
5.578
10.176
638.896
56574.109
10858.831
395.811
7.012
-0.267
-0.200
-0.092
-0.045
-0.017
-0.005
0.
0.
0.
0.
0.
0.
0.
0.
0.
0.
-0.002
-0.009
-0.019
-0.034
-0.063
-0.103
-0.177
-0.299
-0.080
54.142
12868.042
38458.734
931.304
4.980
15.673
5857.987
39647.191
1200.688
101983.070
100065.461
65.866
44.734
18.208
3.941
256.044
30216.236
334.431
31.009
258.040
24.220
2.738
9.996
146.529
101185.344
100885.898
933.104
6.351
-0.256
-0.173
-0.080
-0.037
-0.014
-0.005
0.
0.
0.
0.
0.
0.
0.
0.
0.
0.
-0.002
-0.003
-0.009
-0.022
-0.040
-0.069
-0.124
-0.212
-0.053
42.879
8546.129
16338.901
9688.639
124.185
45.789
100035.453
102641.148
3594.988
42741.449
9466.477
27.824
56.213
92.509
25.615
55.031
1495.486
100226.961
5224.368
85.667
4.381
-0.434
1.654
108.908
101215.922
79741.109
83.938
0.609
-0.248
-0.140
-0.060
-0.029
-0.009
-0.002
0.
0.
0.
0.
0.
0.
0.
0.
0.
0.
0.
-0.002
-0.004
-0.010
-0.028
-0.045
-0.086
-0.154
-0.228
2.107
124.196
44658.387
113817.930
975.195
5.434
385.532
1262.721
165.074
95.654
39.928
184.608
75899.430
12596.500
355.803
2.655
6.074
2398.832
116937.023
1721.928
7.788
-0.873
-0.173
29.085
7531.906
102785.242
15.421
-0.281
-0.197
-0.097
-0.043
-0.020
-0.007
0.
0.
0.
0.
0.
0.
0.
0.
0.
0.
0.
0.
0.
0.
-0.005
-0.012
-0.028
-0.057
-0.111
-0.199
-0.236
5.074
126.448
384.830
24.719
2.086
5.047
29.950
100.404
254.172
47309.305
10790.264
101308.820
104613.141
346.189
4.522
4.684
1659.759
100636.664
79060.438
65.238
-0.473
-0.641
0.288
12.473
353.368
-0.201
-0.354
-0.132
-0.062
-0.029
-0.011
-0.004
0.
0.
0.
0.
0.
0.
0.
0.
0.
0.
0.
0.
0.
0.
0.
-0.003
-0.016
-0.031
-0.068
-0.151
-0.401
-0.774
10.268
14.945
111.244
850.714
1001.893
7918.182
100460.117
27001.631
100887.766
16389.799
1873.476
20933.400
521.298
40.542
16.941
92.803
9299.119
100516.188
317.331
0.001
-0.462
-0.388
-0.539
-0.689
-0.587
-0.167
-0.074
-0.033
-0.015
-0.005
0.001
0.
0.
0.
0.
0.
0.
0.
0.
0.
0.
0.
0.
0.
0.
0.
0.000
-0.005
-0.017
-0.041
-0.098
-0.348
0.725
20068.979
4881.141
100312.234
105884.289
200021.688
113865.000
100482.133
12581.044
862.388
107.561
26.987
88.551
16.535
15.389
11.780
5.320
68.158
437.685
13.533
-0.274
-0.287
-0.224
-0.200
-0.189
-0.119
-0.065
-0.033
-0.018
-0.007
-0.002
0.001
0.
0.
0.
0.
0.
0.
0.
0.
0.
0.
0.
0.
0.
0.
0.
0.002
-0.003
-0.009
-0.026
-0.063
-0.145
1.543
1247.439
101777.117
100916.078
14331.780
4630.085
4118.263
297.375
542.492
106711.828
15092.295
127.658
321.283
6.933
1.426
2.135
0.478
-0.169
0.211
-0.246
-0.245
-0.170
-0.117
-0.082
-0.060
-0.043
-0.025
-0.012
-0.007
0.
0.001
0.
0.
0.
0.
0.
0.
0.
0.
0.
0.
0.
0.
0.
0.
0.
0.
0.002
0.002
-0.005
-0.014
-0.042
-0.137
-0.054
6652.919
31141.572
212.570
52.201
12.907
7.941
4.905
128.013
47063.816
5176.005
27496.123
102393.328
110.783
70.329
87.348
49.908
1.842
-0.350
-0.251
-0.152
-0.092
-0.059
-0.037
-0.021
-0.016
-0.008
-0.004
0.000
0.001
0.000
0.
0.
0.
0.
0.
0.
0.
0.
0.
0.
0.
0.
0.
0.
0.
0.
0.002
0.002
0.000
-0.005
-0.022
-0.101
-0.593
0.528
1.485
0.373
-0.242
-0.370
5.750
383.835
1070.663
19846.811
21705.523
100563.984
45154.801
1949.401
1927.237
1562.151
4286.790
25.092
-0.144
-0.156
-0.082
-0.047
-0.024
-0.010
-0.005
-0.002
-0.002
0.000
0.001
0.000
0.
0.
0.
0.
0.
0.
0.
0.
0.
0.
0.
0.
0.
0.
0.
0.
0.
0.001
0.001
0.001
0.000
-0.008
-0.037
-0.163
-0.472
-0.508
-0.751
-0.002
13.017
121.604
19433.371
89204.914
100156.281
12661.061
762.798
1366.981
100091.617
43455.695
213.091
292.178
6.649
-0.128
-0.107
-0.049
-0.024
-0.008
-0.001
0.000
0.000
0.001
0.001
0.
0.
0.
0.
0.
0.
0.
0.
0.
0.
0.
0.
0.
0.
0.
0.
0.
0.
0.
0.
0.001
0.002
0.001
-0.002
-0.014
-0.045
-0.125
-0.428
-0.670
795.011
101616.672
15135.741
100548.273
5592.164
3126.979
214.088
5.757
25.980
518.019
381.757
8.158
1.259
-0.023
-0.115
-0.066
-0.030
-0.013
-0.004
-0.001
0.000
0.
0.
0.
0.
0.
0.
0.
0.
0.
0.
0.
0.
0.
0.
0.
0.
0.
0.
0.
0.
0.
0.
0.
0.001
0.001
0.003
0.000
-0.009
-0.027
-0.109
-0.527
-0.385
30.462
4203.907
10443.300
100037.914
964.610
7.077
1.033
-0.255
0.023
1.771
1.476
-0.029
-0.152
-0.122
-0.075
-0.036
-0.017
-0.007
-0.001
-0.001
0.
0.
0.
0.
0.
0.
0.
0.
0.
0.
0.
0.
0.
0.
0.
0.
0.
0.
0.
0.
0.
0.
0.
0.
0.
0.001
0.000
0.001
-0.004
-0.016
-0.067
-0.230
-0.235
0.875
16.026
33.424
39.299
6.846
-0.122
-0.258
-0.234
-0.196
-0.168
-0.146
-0.126
-0.101
-0.063
-0.036
-0.019
-0.009
-0.004
-0.001
0.
0.
0.
0.
0.
0.
0.
0.
0.
0.
0.
0.
0.
0.
0.
0.
0.
0.
0.
0.
0.
0.
0.
0.
0.
0.
0.000
0.001
0.002
-0.001
-0.010
-0.035
-0.083
-0.125
-0.135
0.030
0.072
-0.059
-0.185
-0.200
-0.153
-0.118
-0.100
-0.089
-0.076
-0.060
-0.041
-0.028
-0.017
-0.010
-0.005
-0.001
-0.001
0.
0.
0.
0.
0.
0.
0.
0.
0.
0.
0.
0.
0.
0.
0.
0.
0.
0.
0.
0.
0.
0.
0.
0.
0.
0.
0.
0.001
0.001
0.000
-0.006
-0.016
-0.041
-0.080
-0.117
-0.151
-0.160
-0.157
-0.137
-0.101
-0.072
-0.056
-0.046
-0.039
-0.032
-0.024
-0.017
-0.012
-0.008
-0.005
-0.001
-0.001
0.
0.
0.
0.
0.
0.
0.
0.
0.
0.
0.
0.
0.
0.
0.
0.
0.
0.
0.
0.
0.
0.
0.
0.
0.
0.
0.
0.
0.001
0.000
0.000
-0.002
-0.008
-0.017
-0.034
-0.055
-0.072
-0.078
-0.072
-0.058
-0.044
-0.033
-0.027
-0.023
-0.017
-0.012
-0.009
-0.007
-0.006
-0.004
-0.001
0.
0.
0.
0.
0.
0.
0.
0.
0.
0.
0.
0.
0.
0.
0.
0.
0.
0.
0.
0.
0.
0.
0.
0.
0.
0.
0.
0.
0.
0.
0.
0.001
0.000
-0.001
-0.003
-0.007
-0.012
-0.020
-0.025
-0.029
-0.027
-0.023
-0.017
-0.014
-0.011
-0.006
-0.002
-0.003
-0.003
-0.003
-0.002
0.
0.
0.
0.
0.
0.
0.
0.
0.
0.
0.
0.
0.
0.
0.
0.
0.
0.
0.
0.
0.
0.
0.
0.
0.
0.
0.
0.
0.
0.
0.
0.
0.
0.
0.
-0.001
-0.003
-0.005
-0.007
-0.009
-0.009
-0.008
-0.006
-0.004
-0.001
-0.001
0.
0.
0.
0.
0.
0.
0.
0.
0.
0.
0.
0.
0.
0.
0.
0.
0.
0.
0.
0.
0.
0.
0.
0.
0.
0.
0.
0.
0.
0.
0.
0.
0.
0.
0.
0.
0.
0.
0.
0.
0.001
-0.001
-0.006
-0.012
-0.018
-0.022
-0.025
-0.025
-0.023
-0.014
-0.012
-0.007
-0.003
-0.001
0.
-0.001
0.
0.
0.
0.
0.
0.
0.
0.
0.
0.
0.
0.
0.
0.
0.
0.
0.
0.
0.
0.
0.
0.
0.
0.
0.
0.
0.
0.
0.
0.
0.
0.
0.
0.
0.
0.000
0.001
-0.002
-0.007
-0.016
-0.027
-0.038
-0.046
-0.048
-0.049
-0.049
-0.041
-0.031
-0.021
-0.010
-0.005
-0.003
0.
0.000
0.
0.
0.
0.
0.
0.
0.
0.
0.
0.
0.
0.
0.
0.
0.
0.
0.
0.
0.
0.
0.
0.
0.
0.
0.
0.
0.
0.001
0.002
0.002
0.002
0.002
0.001
0.001
0.001
-0.001
-0.010
-0.020
-0.032
-0.052
-0.072
-0.093
-0.109
-0.106
-0.097
-0.082
-0.065
-0.044
-0.027
-0.015
-0.005
-0.003
0.
0.
0.
0.
0.
0.
0.
0.
0.
0.
0.
0.
0.
0.
0.
0.
0.
0.
0.
0.
0.
0.
0.
0.
0.
0.
0.
0.001
0.001
0.001
0.001
0.001
0.001
0.003
0.003
0.001
-0.004
-0.015
-0.030
-0.059
-0.098
-0.135
-0.171
-0.197
-0.205
-0.187
-0.153
-0.116
-0.080
-0.051
-0.028
-0.013
-0.005
-0.001
-0.001
0.
0.
0.
0.
0.
0.
0.
0.
0.
0.
0.
0.
0.
0.
0.
0.
0.
0.
0.
0.
0.
0.
0.
0.
0.001
0.001
0.001
0.002
0.002
0.002
0.003
0.003
0.003
-0.001
-0.009
-0.022
-0.055
-0.116
-0.195
-0.247
-0.261
-0.295
-0.345
-0.316
-0.259
-0.198
-0.137
-0.086
-0.049
-0.024
-0.008
-0.003
0.
0.
-0.003
-0.003
-0.004
-0.004
-0.003
-0.002
-0.002
0.
0.
0.
0.
0.
0.
0.
0.
0.
0.
0.
0.
0.
0.
0.
0.
0.001
0.001
0.002
0.002
0.002
0.002
0.003
0.002
0.000
-0.003
-0.012
-0.033
-0.093
-0.270
-0.478
-0.323
0.278
0.173
-0.316
-0.379
-0.377
-0.301
-0.216
-0.133
-0.078
-0.041
-0.021
-0.007
-0.004
-0.007
-0.011
-0.013
-0.013
-0.013
-0.011
-0.007
-0.004
-0.003
-0.002
0.
0.
0.
0.
0.
0.
0.
0.
0.
0.
0.
0.
0.
0.001
0.001
0.001
0.002
0.002
0.002
0.001
0.003
0.002
0.001
-0.003
-0.015
-0.044
-0.133
-0.459
-0.388
4.868
167.182
63.789
19.167
14.113
0.602
-0.413
-0.313
-0.196
-0.113
-0.065
-0.037
-0.024
-0.019
-0.020
-0.025
-0.029
-0.030
-0.028
-0.023
-0.019
-0.012
-0.005
-0.003
-0.002
0.
0.
0.
0.
0.
0.
0.
0.
0.
0.
0.
0.
0.001
0.001
0.001
0.002
0.002
0.000
0.001
0.001
0.003
0.003
-0.002
-0.017
-0.048
-0.123
-0.280
0.301
79.432
100028.234
7903.378
13029.400
15263.192
45.345
-0.245
-0.401
-0.273
-0.164
-0.100
-0.067
-0.049
-0.045
-0.047
-0.054
-0.063
-0.069
-0.066
-0.054
-0.039
-0.025
-0.015
-0.006
-0.003
0.
0.
0.
0.
0.
0.
0.
0.
0.
0.
0.
0.
0.001
0.001
0.001
-0.001
-0.002
-0.004
-0.005
-0.003
0.000
0.002
-0.002
-0.015
-0.047
-0.101
-0.197
-0.016
18.762
1852.440
8992.771
102368.266
100258.266
194.954
0.513
-0.469
-0.359
-0.238
-0.156
-0.114
-0.093
-0.094
-0.104
-0.133
-0.162
-0.163
-0.143
-0.112
-0.081
-0.052
-0.030
-0.014
-0.005
-0.002
0.
0.
0.
0.
0.
0.
0.
0.
0.
0.
0.
0.
-0.003
-0.004
-0.006
-0.010
-0.013
-0.015
-0.015
-0.015
-0.011
-0.010
-0.019
-0.041
-0.091
-0.197
-0.353
-0.067
7.642
122.595
14670.926
29228.248
108.773
3.795
0.360
-0.363
-0.324
-0.241
-0.191
-0.187
-0.192
-0.241
-0.286
-0.279
-0.165
0.179
0.015
-0.128
-0.092
-0.054
-0.030
-0.012
-0.004
0.
0.
0.
0.
0.
0.
0.
0.
0.
0.
0.
-0.004
-0.005
-0.009
-0.015
-0.026
-0.035
-0.041
-0.043
-0.041
-0.041
-0.038
-0.038
-0.050
-0.076
-0.161
-0.297
-0.415
-0.324
10.843
888.773
1232.428
42.655
307.913
213.138
4.614
-0.350
-0.354
-0.323
-0.291
-0.162
-0.235
-0.106
1.146
5.787
40.222
14.045
0.300
-0.139
-0.085
-0.046
-0.021
-0.010
-0.002
0.
0.
0.
0.
0.
0.
0.
0.
0.
-0.003
-0.006
-0.011
-0.020
-0.036
-0.058
-0.080
-0.098
-0.110
-0.108
-0.096
-0.080
-0.069
-0.071
-0.087
-0.133
-0.210
-0.334
-0.474
-0.227
3.990
7.232
179.527
100026.719
100114.836
121.368
1.643
-0.478
-0.467
1.820
78.234
51.874
33.315
403.308
149.858
1232.674
213.108
2.320
-0.195
-0.130
-0.069
-0.036
-0.014
-0.009
-0.001
0.001
0.
0.
0.
0.
0.
0.
0.
-0.005
-0.009
-0.018
-0.040
-0.075
-0.109
-0.151
-0.194
-0.240
-0.249
-0.215
-0.173
-0.135
-0.116
-0.122
-0.148
-0.198
-0.296
-0.428
-0.175
6.713
7.332
94.373
25681.682
112522.555
34979.453
30.915
-0.506
-0.503
51.612
100087.180
43681.969
1810.002
100985.727
9116.594
330.005
60.249
0.954
-0.292
-0.191
-0.111
-0.061
-0.027
-0.012
-0.004
-0.001
0.001
0.
0.
0.
0.
0.
-0.002
-0.006
-0.013
-0.031
-0.068
-0.116
-0.122
0.661
1.787
0.038
-0.424
-0.351
-0.309
-0.244
-0.195
-0.187
-0.211
-0.243
-0.322
-0.416
6.283
793.480
522.954
34.131
2072.208
102409.125
28279.422
29.132
-0.163
0.370
49.265
27504.588
104932.313
49029.086
86708.344
3131.679
72.979
2.303
-0.167
-0.330
-0.236
-0.158
-0.098
-0.047
-0.017
-0.008
-0.001
0.001
0.
0.
0.
0.
0.
-0.004
-0.007
-0.016
-0.042
-0.095
-0.143
1.106
66.993
355.243
28.352
3.272
1.290
-0.285
-0.359
-0.297
-0.312
-0.337
-0.305
-0.379
-0.477
4.767
437.232
325.531
34.550
4858.676
7110.398
86.235
13.607
48.423
14.851
1255.218
102860.453
101254.289
12817.947
631.240
106.205
8.788
6.262
7.711
2.544
2.520
0.174
-0.127
-0.075
-0.030
-0.011
-0.002
-0.001
0.002
0.
0.
0.
0.
-0.004
-0.009
-0.017
-0.052
-0.111
-0.154
4.197
759.859
12720.538
2243.051
244.804
17.713
0.896
0.074
-0.343
-0.422
-0.442
-0.336
-0.414
-0.528
-0.284
6.287
20.068
11.410
44.885
51.855
14.994
250.316
2396.615
108.971
1585.743
100443.992
5796.779
182.530
307.850
23896.328
229.608
26.666
41.108
359.158
700.668
16.270
0.041
-0.095
-0.048
-0.015
-0.004
0.000
0.001
0.
0.
0.
0.
-0.004
-0.008
-0.017
-0.052
-0.111
-0.181
1.147
79.277
10698.050
112346.914
2623.699
49.205
5.204
4.806
0.010
-0.441
-0.390
-0.348
-0.420
-0.399
0.130
7.797
124.953
3724.681
648.310
6.480
122.812
1031.575
529.953
42.260
27.149
3186.784
196880.688
35182.660
1092.263
100515.266
754.448
8.156
65.759
13836.408
48486.461
175.078
2.600
-0.127
-0.063
-0.020
-0.005
0.000
0.001
0.
0.
0.
0.
-0.002
-0.007
-0.017
-0.044
-0.095
-0.182
-0.223
4.485
522.412
5450.030
266.704
20.082
4.419
5.221
0.130
-0.859
-0.823
-0.442
-0.423
0.257
2.874
19.294
1341.799
100113.977
95566.227
29.369
33.553
176.278
22.036
1.021
0.932
170.858
49529.547
106491.719
3841.344
1196.616
54.592
4.772
18.154
405.653
6861.402
107351.445
161.414
-0.125
-0.068
-0.021
-0.004
0.
0.001
0.
0.
0.
0.
-0.002
-0.005
-0.013
-0.033
-0.068
-0.149
-0.263
-0.226
3.626
74.207
203.997
8.620
26.133
140.382
16.283
161.078
3.816
-0.555
-0.464
-0.334
0.387
4.021
137.116
10303.210
1327.131
6.574
2.971
5.519
1.725
8.880
14.025
555.432
78521.773
101581.680
11459.547
98.374
4.461
2.241
0.795
7.633
803.816
5618.358
10.437
-0.171
-0.061
-0.016
-0.003
0.000
0.001
0.
0.
0.
0.
0.
-0.003
-0.009
-0.021
-0.045
-0.093
-0.185
-0.310
-0.297
7.029
16.391
2.446
150.469
1584.102
275.458
103061.492
1552.745
0.315
-0.474
-0.654
-0.577
0.902
3.960
9.577
4.005
5.080
24.741
19.101
59.810
4440.438
1159.213
4946.231
100246.258
19086.547
85.682
5.607
3.385
-0.010
-0.765
-0.632
2.359
2.076
-0.001
-0.097
-0.039
-0.010
-0.001
0.002
0.001
0.
0.
0.
0.
0.
0.000
-0.005
-0.010
-0.026
-0.053
-0.107
-0.193
-0.305
-0.393
-0.380
-0.004
19.777
269.058
3207.849
100479.734
3447.915
1.893
-0.401
2.230
31.969
47.296
45.546
4.477
1.194
86.869
251.083
19.554
231.049
100352.203
31435.090
803.521
1601.761
162.057
4.279
7.076
1.644
-0.505
-0.722
-0.737
-0.574
-0.247
-0.118
-0.063
-0.019
-0.004
0.000
0.002
0.002
0.
0.
0.
0.
0.
0.
0.002
-0.005
-0.013
-0.027
-0.057
-0.100
-0.161
-0.231
-0.312
-0.330
0.950
39.785
239.335
1707.997
35787.934
1.394
1.852
71.249
15274.558
9511.130
601.562
43.868
2.161
51.159
139.989
8.820
18.076
655.456
7535.075
356.946
4.717
0.556
4.326
6.922
3.863
-0.006
-0.634
-0.489
-0.311
-0.179
-0.099
-0.041
-0.008
0.000
0.002
0.002
0.001
0.
0.
0.
0.
0.
0.
0.
0.001
-0.003
-0.012
-0.027
-0.051
-0.079
-0.117
-0.171
-0.225
-0.165
1.609
3.670
1.679
0.614
-0.984
3.730
122.830
32785.891
33168.164
400.397
125.316
3.662
1.356
6.977
9.119
1.145
5.719
25.895
9.288
1.005
-0.598
3.906
284.645
1565.781
45.336
-0.139
-0.471
-0.305
-0.167
-0.084
-0.038
-0.005
0.002
0.002
0.002
0.
0.
0.
0.
0.
0.
0.
0.
0.001
0.001
-0.001
-0.006
-0.022
-0.037
-0.056
-0.084
-0.132
-0.172
-0.176
-0.183
-0.364
-0.635
-0.616
0.101
21.308
60100.742
101788.992
2103.940
56.462
16.776
3.026
263.653
1412.175
45.964
-0.101
6.700
71.550
23.837
-0.084
13.508
11339.232
100004.320
516.498
1.283
-0.475
-0.347
-0.198
-0.102
-0.037
-0.009
0.000
0.002
0.
0.
0.
0.
0.
0.
0.
0.
0.
0.
0.
0.000
0.000
-0.006
-0.013
-0.022
-0.037
-0.070
-0.112
-0.159
-0.221
-0.310
-0.373
-0.119
-0.264
1.377
76834.008
6062.349
317.743
9367.126
2391.505
18.229
759.432
6298.062
142.961
1.311
11.257
88.843
24.102
-0.048
3.036
410.348
2391.495
60.394
0.788
-0.442
-0.412
-0.251
-0.118
-0.054
-0.015
-0.006
-0.001
0.
0.
0.
0.
0.
0.
0.
0.
0.
0.
0.
0.
0.
-0.001
-0.007
-0.011
-0.027
-0.047
-0.079
-0.126
-0.212
-0.322
-0.342
0.607
0.839
1.264
157.712
414.847
151.613
15311.360
4009.929
47.843
433.951
100067.297
5321.736
10.391
16.985
124.381
12.973
-0.184
3.641
6.940
6.785
6.522
1.616
-0.122
-0.415
-0.306
-0.161
-0.073
-0.030
-0.009
-0.002
0.
0.
0.
0.
0.
0.
0.
0.
0.
0.
0.
0.
0.
0.
-0.001
-0.007
-0.026
-0.049
-0.084
-0.146
-0.257
-0.407
-0.290
5.140
40.549
112.205
391.748
1149.377
20.918
474.358
7479.728
224.659
230.420
43390.906
2192.352
6.892
1.236
6.579
0.818
6.022
353.364
522.357
60.718
179.011
64.491
125.340
8.425
-0.267
-0.219
-0.103
-0.041
-0.013
-0.005
0.000
0.
0.
0.
0.
0.
0.
0.
0.
0.
0.
0.
0.
0.
-0.002
-0.012
-0.030
-0.060
-0.107
-0.197
-0.353
-0.533
1.308
802.577
38385.914
100223.063
2795.618
365.841
11.593
10504.745
102287.547
1553.450
12.592
37.012
12.675
-0.256
-0.673
-0.655
-0.671
11.932
1328.783
2438.661
3144.443
274.077
3382.300
100213.258
614.977
0.449
-0.261
-0.138
-0.061
-0.021
-0.008
-0.001
0.
0.
0.
0.
0.
0.
0.
0.
0.
0.
0.
0.
-0.002
-0.005
-0.021
-0.039
-0.082
-0.158
-0.286
-0.450
-0.586
2.742
5240.724
105318.305
102116.258
100763.594
54216.652
24.693
195.115
14615.293
9397.893
31.362
0.003
-0.376
-0.638
-0.393
-0.734
-0.863
0.742
34.735
215.697
1855.337
94.427
998.385
91508.477
229.619
0.246
-0.322
-0.173
-0.081
-0.035
-0.010
-0.002
0.001
0.
0.
0.
0.
0.
0.
0.
0.
0.
0.
0.
-0.002
-0.009
-0.027
-0.053
-0.119
-0.226
-0.332
0.224
2.415
5.102
35.150
185.867
1237.419
138948.828
4072.843
125.514
13.249
355.325
283.935
11.594
106.380
58.297
1.217
-0.476
-0.720
-0.565
1.104
4.968
7.433
15.424
3.185
8.540
23.990
5.478
-0.079
-0.468
-0.235
-0.102
-0.046
-0.020
-0.003
0.001
0.
0.
0.
0.
0.
0.
0.
0.
0.
0.
0.
-0.003
-0.013
-0.040
-0.076
-0.159
-0.270
0.795
87.750
927.088
1407.107
333.460
7.751
2607.230
100216.523
107168.328
55845.324
179.614
26.441
3.964
151.590
100004.195
20681.264
26.996
-0.365
5.488
45.153
253.365
1538.038
945.380
58.927
4.516
24.646
46.696
27.198
2.070
-0.726
-0.425
-0.131
-0.055
-0.027
-0.009
0.000
0.
0.
0.
0.
0.
0.
0.
0.
0.
0.
0.
-0.007
-0.021
-0.048
-0.094
-0.188
-0.274
6.492
4853.770
100661.367
102431.648
60571.672
45.088
41.456
553.264
55857.441
112786.711
30239.219
7735.384
87.729
117.620
54098.848
11340.787
22.375
0.948
100.783
14011.951
70189.102
111488.750
100544.203
4437.748
7.025
33.156
126.279
281.201
20.286
-0.594
-0.567
-0.170
-0.074
-0.033
-0.015
-0.003
0.
0.
0.
0.
0.
0.
0.
0.
0.
0.
-0.002
-0.011
-0.029
-0.058
-0.113
-0.213
-0.331
2.546
556.511
18791.520
19511.785
102109.695
1916.350
103.387
12.560
143.234
1769.819
107105.555
104854.852
314.034
4.707
53.006
31.163
0.569
0.186
122.834
91141.063
128680.422
3031.173
102434.742
953.020
199.758
9598.184
101576.539
763.489
13.522
-0.303
-0.437
-0.207
-0.097
-0.045
-0.018
-0.007
0.
0.
0.
0.
0.
0.
0.
0.
0.
-0.002
-0.005
-0.016
-0.038
-0.074
-0.138
-0.254
-0.401
-0.228
5.188
20.845
14700.499
165798.641
5912.134
1251.338
7035.073
108.653
22.735
322.787
356.816
16.625
5.904
23.135
13.034
14.938
1.230
56.322
22977.461
15548.070
393.654
352.594
79.416
107643.523
138975.359
100993.391
883.698
76.941
1.649
-0.356
-0.227
-0.124
-0.058
-0.021
-0.009
0.
0.
0.
0.
0.
0.
0.
0.
0.
-0.002
-0.009
-0.024
-0.051
-0.098
-0.178
-0.306
-0.340
19.075
1635.893
302.783
326.226
1082.506
5137.366
82982.938
100271.523
2002.895
25.586
1.809
0.710
3.733
1222.440
75875.266
4466.238
21562.383
108.431
2.421
35.643
42.098
15.975
32.125
190.628
5039.624
5542.485
301.273
158.457
71.619
1.658
-0.217
-0.222
-0.136
-0.067
-0.028
-0.010
0.
0.
0.
0.
0.
0.
0.
0.
-0.001
-0.003
-0.012
-0.029
-0.066
-0.118
-0.205
-0.323
-0.025
271.811
100648.656
47215.563
131.464
31688.484
102666.023
1627.692
108536.547
101891.875
803.752
9.559
-0.776
9.229
13807.798
100048.961
104059.406
100190.078
687.817
69.146
4.514
-0.387
2.494
3882.846
100213.289
372.819
13.266
39.567
20.867
4.163
-0.179
-0.155
-0.214
-0.138
-0.073
-0.027
-0.010
0.
0.
0.
0.
0.
0.
0.
0.
-0.002
-0.004
-0.013
-0.034
-0.073
-0.119
-0.201
-0.318
-0.198
31.021
4359.823
24930.803
9123.660
1579.953
2351.658
61.669
15331.670
40771.367
2108.011
11.686
-0.827
0.721
139.423
1447.398
713.096
3517.254
1429.699
4433.776
55.344
0.231
1.074
728.871
26837.973
112.610
412.199
67731.602
1659.971
13.437
-0.338
-0.379
-0.240
-0.136
-0.066
-0.029
-0.006
0.
0.
0.
0.
0.
0.
0.
0.
-0.001
-0.003
-0.013
-0.032
-0.068
-0.110
-0.180
-0.288
-0.353
0.999
50.400
6521.652
141637.156
3634.162
78.002
1.766
25.949
104.387
40.994
4.195
3.568
0.135
0.002
1.984
8.629
77.971
273.584
758.965
22.998
14.353
113.100
14.755
17.456
8.713
1413.658
105332.961
6698.012
15.678
-0.323
-0.392
-0.230
-0.120
-0.056
-0.025
-0.007
0.
0.
0.
0.
0.
0.
0.
0.
0.
-0.003
-0.010
-0.023
-0.052
-0.090
-0.144
-0.228
-0.353
-0.435
1.024
71.460
1639.344
100226.898
2018.544
4.403
0.936
34.521
405.811
1147.498
2002.302
109.557
1.861
-0.413
0.740
0.498
3.278
6.362
2.236
1638.323
100098.680
1182.086
43.720
38.946
7391.781
101019.289
11642.161
21.003
-0.175
-0.359
-0.200
-0.093
-0.047
-0.019
-0.006
0.
0.
0.
0.
0.
0.
0.
0.
0.
-0.002
-0.004
-0.015
-0.033
-0.061
-0.103
-0.161
-0.249
-0.376
0.016
141.409
100135.828
104088.820
352.245
3.055
12.178
1216.701
101109.453
131514.219
122951.547
7252.194
21.374
-0.663
-0.589
-0.894
0.522
7.425
5.748
718.100
113822.680
3061.184
33.049
65.999
14374.223
21597.762
4632.961
51.613
0.058
-0.312
-0.166
-0.076
-0.036
-0.014
-0.002
0.
0.
0.
0.
0.
0.
0.
0.
0.
0.
-0.003
-0.009
-0.015
-0.034
-0.061
-0.098
-0.162
-0.267
0.064
114.254
100101.820
120994.672
18771.086
34.536
14.823
2534.342
110328.313
8541.785
7063.324
996.013
9.400
3.830
2.717
-0.526
-0.495
4.669
1376.948
12578.518
3796.138
673.746
10.870
30.755
25647.719
159497.547
26735.828
32.256
-0.168
-0.254
-0.131
-0.058
-0.029
-0.008
-0.001
0.
0.
0.
0.
0.
0.
0.
0.
0.
0.
-0.002
-0.003
-0.008
-0.017
-0.036
-0.062
-0.105
-0.189
-0.267
3.866
252.698
104790.492
107804.063
80.577
2.285
62.522
169.963
31.712
17.110
9.992
15.022
419.827
241.147
14.968
-0.464
5.400
4523.052
102502.773
3317.708
27.741
-0.219
7.396
1142.123
6741.055
1723.695
8.793
-0.253
-0.195
-0.090
-0.041
-0.019
-0.007
0.
0.
0.
0.
0.
0.
0.
0.
0.
0.
0.
0.
0.
-0.002
-0.007
-0.019
-0.038
-0.071
-0.136
-0.239
-0.236
12.193
1232.982
2294.208
15.159
1.358
1.926
9.587
25.977
20.150
100176.086
384.026
2793.461
100599.875
2020.400
3.924
2.668
146.657
5593.063
2008.412
32.710
-0.581
-0.388
4.919
12.731
4.949
-0.137
-0.243
-0.124
-0.057
-0.028
-0.010
-0.002
0.
0.
0.
0.
0.
0.
0.
0.
0.
0.
0.
0.
0.
0.
0.
-0.010
-0.022
-0.043
-0.083
-0.181
-0.430
-0.599
17.300
12.704
21.523
650.393
367.386
666.761
8491.817
183.508
42185.148
279.935
4088.115
100019.844
7023.466
6.418
-0.225
14.072
2105.863
100042.680
180.084
-0.176
-0.487
-0.364
-0.343
-0.441
-0.303
-0.143
-0.069
-0.031
-0.016
-0.006
0.001
0.
0.
0.
0.
0.
0.
0.
0.
0.
0.
0.
0.
0.
0.
0.
-0.002
-0.010
-0.022
-0.051
-0.116
-0.374
1.200
56396.355
11415.609
637.329
100061.977
60568.117
1207.581
18678.758
214.178
29.093
12.934
45.799
514.703
54.588
0.140
-0.708
0.032
41.588
227.419
9.616
-0.296
-0.303
-0.240
-0.198
-0.166
-0.112
-0.063
-0.032
-0.016
-0.007
0.
0.000
0.
0.
0.
0.
0.
0.
0.
0.
0.
0.
0.
0.
0.
0.
0.
0.002
-0.004
-0.014
-0.030
-0.072
-0.148
2.113
1903.337
120094.828
3614.063
3776.246
1722.403
55.248
60.763
11.074
5126.504
2692.132
106.280
314.642
6.573
-0.609
-0.634
-0.583
-0.294
0.089
-0.218
-0.226
-0.170
-0.123
-0.089
-0.063
-0.043
-0.026
-0.014
-0.007
-0.001
0.001
0.
0.
0.
0.
0.
0.
0.
0.
0.
0.
0.
0.
0.
0.
0.
0.
0.002
0.000
-0.006
-0.018
-0.044
-0.108
0.143
532.850
1852.447
50.047
11.740
6.221
0.612
-0.027
2.985
39.062
32.732
12226.869
100025.625
91.471
0.565
0.344
0.028
-0.331
-0.287
-0.204
-0.133
-0.092
-0.057
-0.041
-0.025
-0.017
-0.010
-0.004
-0.001
0.001
0.
0.
0.
0.
0.
0.
0.
0.
0.
0.
0.
0.
0.
0.
0.
0.
0.
0.002
0.002
-0.001
-0.007
-0.024
-0.084
-0.427
-0.150
0.728
0.067
-0.374
-0.476
-0.060
4.977
22.431
137.302
50.192
541.313
1439.414
27.959
11.607
3.746
2.752
0.022
-0.194
-0.132
-0.074
-0.044
-0.024
-0.013
-0.007
-0.004
-0.002
0.000
0.001
0.000
0.
0.
0.
0.
0.
0.
0.
0.
0.
0.
0.
0.
0.
0.
0.
0.
0.
0.001
0.001
0.002
0.000
-0.009
-0.034
-0.123
-0.309
-0.326
-0.512
-0.771
0.072
10.153
63.759
109.415
1226.342
117.286
17.156
13.204
46.429
38.042
2.612
0.936
-0.074
-0.131
-0.083
-0.041
-0.021
-0.011
-0.005
-0.003
0.000
0.001
0.001
0.
0.
0.
0.
0.
0.
0.
0.
0.
0.
0.
0.
0.
0.
0.
0.
0.
0.
0.
0.
0.001
0.002
0.002
-0.001
-0.010
-0.036
-0.077
-0.167
-0.766
0.130
13.052
158.351
2020.108
122.997
60.568
13.198
0.275
0.641
6.512
5.454
0.248
-0.151
-0.142
-0.094
-0.049
-0.024
-0.010
-0.002
-0.001
0.
0.
0.
0.
0.
0.
0.
0.
0.
0.
0.
0.
0.
0.
0.
0.
0.
0.
0.
0.
0.
0.
0.
0.
0.001
0.001
0.002
0.
-0.004
-0.017
-0.048
-0.120
-0.456
-0.195
6.369
67.862
515.403
45.817
1.087
-0.042
-0.290
-0.247
-0.072
-0.060
-0.158
-0.137
-0.097
-0.054
-0.028
-0.013
-0.005
-0.001
0.
0.
0.
0.
0.
0.
0.
0.
0.
0.
0.
0.
0.
0.
0.
0.
0.
0.
0.
0.
0.
0.
0.
0.
0.
0.
0.001
0.
0.002
-0.001
-0.010
-0.032
-0.084
-0.161
-0.204
0.257
1.941
5.227
1.131
-0.181
-0.206
-0.191
-0.166
-0.138
-0.118
-0.099
-0.076
-0.047
-0.025
-0.016
-0.007
-0.003
-0.001
0.
0.
0.
0.
0.
0.
0.
0.
0.
0.
0.
0.
0.
0.
0.
0.
0.
0.
0.
0.
0.
0.
0.
0.
0.
0.
0.
0.001
0.002
0.000
-0.006
-0.019
-0.046
-0.095
-0.138
-0.160
-0.162
-0.151
-0.170
-0.148
-0.122
-0.096
-0.080
-0.072
-0.061
-0.047
-0.033
-0.023
-0.014
-0.008
-0.005
-0.001
0.
0.
0.
0.
0.
0.
0.
0.
0.
0.
0.
0.
0.
0.
0.
0.
0.
0.
0.
0.
0.
0.
0.
0.
0.
0.
0.
0.
0.001
0.001
0.000
-0.004
-0.009
-0.024
-0.046
-0.079
-0.108
-0.122
-0.116
-0.100
-0.077
-0.059
-0.047
-0.040
-0.034
-0.026
-0.021
-0.015
-0.010
-0.007
-0.005
-0.001
0.
0.
0.
0.
0.
0.
0.
0.
0.
0.
0.
0.
0.
0.
0.
0.
0.
0.
0.
0.
0.
0.
0.
0.
0.
0.
0.
0.
0.
0.
0.000
0.001
-0.001
-0.006
-0.011
-0.021
-0.033
-0.046
-0.051
-0.049
-0.042
-0.036
-0.028
-0.023
-0.021
-0.013
-0.011
-0.007
-0.006
-0.005
-0.003
-0.001
0.
0.
0.
0.
0.
0.
0.
0.
0.
0.
0.
0.
0.
0.
0.
0.
0.
0.
0.
0.
0.
0.
0.
0.
0.
0.
0.
0.
0.
0.
0.
0.000
0.000
0.000
-0.002
-0.005
-0.008
-0.012
-0.017
-0.021
-0.021
-0.018
-0.015
-0.011
-0.010
-0.006
-0.002
-0.002
-0.002
-0.002
0.
0.
0.
0.
0.
0.
0.
0.
0.
0.
0.
0.
0.
0.
0.
0.
0.
0.
0.
0.
0.
0.
0.
0.
0.
0.
0.
0.
0.
0.
0.
0.
0.
0.
0.
0.000
-0.004
-0.007
-0.009
-0.013
-0.014
-0.015
-0.013
-0.010
-0.008
-0.003
-0.001
0.
0.
0.
0.
0.
0.
0.
0.
0.
0.
0.
0.
0.
0.
0.
0.
0.
0.
0.
0.
0.
0.
0.
0.
0.
0.
0.
0.
0.
0.
0.
0.
0.
0.
0.
0.
0.
0.
0.
0.000
-0.001
-0.006
-0.013
-0.020
-0.028
-0.032
-0.033
-0.034
-0.031
-0.024
-0.017
-0.013
-0.006
-0.003
-0.001
0.
0.
0.
0.
0.
0.
0.
0.
0.
0.
0.
0.
0.
0.
0.
0.
0.
0.
0.
0.
0.
0.
0.
0.
0.
0.
0.
0.
0.
0.002
0.001
0.001
0.001
0.002
0.002
0.002
0.002
0.000
-0.006
-0.017
-0.027
-0.042
-0.056
-0.068
-0.079
-0.080
-0.070
-0.059
-0.047
-0.032
-0.021
-0.009
-0.004
-0.002
0.
0.
0.
0.
0.
0.
0.
0.
0.
0.
0.
0.
0.
0.
0.
0.
0.
0.
0.
0.
0.
0.
0.
0.
0.
0.
0.001
0.001
0.001
0.002
0.002
0.002
0.003
0.001
0.001
-0.001
-0.006
-0.018
-0.030
-0.052
-0.080
-0.114
-0.141
-0.161
-0.168
-0.154
-0.128
-0.100
-0.073
-0.042
-0.024
-0.013
-0.005
-0.002
-0.001
0.
0.
0.
0.
0.
0.
0.
0.
0.
0.
0.
0.
0.
0.
0.
0.
0.
0.
0.
0.
0.
0.
0.
0.
0.001
0.002
0.002
0.002
0.002
0.003
0.003
0.002
0.001
-0.003
-0.014
-0.029
-0.052
-0.089
-0.147
-0.197
-0.206
-0.231
-0.272
-0.264
-0.231
-0.186
-0.136
-0.085
-0.047
-0.022
-0.010
-0.003
0.000
0.
0.
0.
0.
0.
0.
0.
0.
0.
0.
0.
0.
0.
0.
0.
0.
0.
0.
0.
0.
0.
0.
0.
0.002
0.001
0.002
0.002
0.001
0.000
0.002
0.001
0.001
0.000
-0.009
-0.018
-0.042
-0.091
-0.207
-0.346
-0.121
2.267
2.899
0.019
-0.129
-0.098
-0.279
-0.216
-0.144
-0.080
-0.037
-0.017
-0.007
-0.002
-0.001
-0.001
-0.003
-0.003
-0.003
-0.003
-0.002
0.
0.
0.
0.
0.
0.
0.
0.
0.
0.
0.
0.
0.
0.
0.
0.
0.002
0.002
0.002
0.000
0.
0.001
0.000
0.002
0.000
-0.001
-0.011
-0.024
-0.059
-0.186
-0.793
-0.692
1.856
55.424
76.401
3.919
3.716
3.759
-0.245
-0.323
-0.219
-0.127
-0.065
-0.031
-0.013
-0.005
-0.008
-0.009
-0.012
-0.012
-0.012
-0.009
-0.005
-0.004
-0.002
0.
0.
0.
0.
0.
0.
0.
0.
0.
0.
0.
0.
0.
0.001
0.001
0.002
0.001
0.000
0.000
0.000
-0.002
-0.001
-0.002
-0.002
-0.012
-0.029
-0.075
-0.300
-0.563
225.674
41.363
81.963
85.431
7.761
6.834
3.476
-0.415
-0.440
-0.306
-0.186
-0.094
-0.054
-0.030
-0.022
-0.022
-0.023
-0.027
-0.027
-0.025
-0.021
-0.016
-0.010
-0.005
-0.003
0.
0.
0.
0.
0.
0.
0.
0.
0.
0.
0.
0.
0.001
0.001
0.002
0.000
0.000
-0.001
0.000
-0.002
-0.001
-0.001
-0.001
-0.013
-0.028
-0.080
-0.206
0.330
276.696
1062.570
191.674
60.340
387.369
445.256
10.443
-0.206
-0.428
-0.373
-0.244
-0.143
-0.091
-0.062
-0.052
-0.045
-0.055
-0.062
-0.066
-0.061
-0.049
-0.036
-0.023
-0.012
-0.005
-0.002
0.
0.
0.
0.
0.
0.
0.
0.
0.
0.
0.
0.001
0.002
0.001
-0.001
-0.004
-0.005
-0.006
-0.007
-0.007
0.000
-0.004
-0.007
-0.029
-0.072
-0.151
0.086
25.252
197.022
38.904
52.035
3865.844
4887.360
198.961
10.161
0.180
-0.378
-0.327
-0.215
-0.143
-0.112
-0.103
-0.109
-0.129
-0.156
-0.158
-0.144
-0.113
-0.077
-0.046
-0.027
-0.013
-0.004
-0.002
0.
0.
0.
0.
0.
0.
0.
0.
0.
0.
0.
0.001
-0.003
-0.006
-0.007
-0.012
-0.016
-0.017
-0.016
-0.012
-0.016
-0.018
-0.036
-0.072
-0.160
-0.458
0.013
1.258
0.844
97.641
100088.922
104514.680
54311.133
187.008
1.065
-0.473
-0.433
-0.317
-0.243
-0.214
-0.205
-0.238
-0.263
-0.246
-0.158
-0.208
-0.191
-0.141
-0.090
-0.050
-0.030
-0.012
-0.004
0.
0.
0.
0.
0.
0.
0.
0.
0.
0.
0.
-0.004
-0.005
-0.010
-0.019
-0.027
-0.036
-0.041
-0.043
-0.049
-0.042
-0.044
-0.049
-0.075
-0.139
-0.339
-0.799
-0.834
-0.544
23.910
6403.925
12442.987
6705.468
268.242
115.478
3.035
-0.475
-0.434
-0.382
-0.341
-0.241
-0.300
-0.242
6.228
41.475
5.197
-0.017
-0.215
-0.141
-0.082
-0.045
-0.025
-0.010
-0.002
0.
0.
0.
0.
0.
0.
0.
0.
0.
-0.004
-0.006
-0.011
-0.022
-0.041
-0.065
-0.086
-0.106
-0.117
-0.112
-0.103
-0.094
-0.088
-0.098
-0.137
-0.245
-0.411
-0.523
-0.636
-0.051
11.821
219.139
7069.029
78809.375
25522.629
71.136
1.125
-0.464
-0.516
0.809
32.876
23.428
5.984
525.654
55396.793
301.092
1.497
-0.275
-0.220
-0.128
-0.070
-0.037
-0.017
-0.007
-0.002
0.001
0.
0.
0.
0.
0.
0.
-0.002
-0.005
-0.011
-0.020
-0.044
-0.084
-0.114
-0.144
-0.176
-0.237
-0.237
-0.216
-0.185
-0.157
-0.151
-0.183
-0.246
-0.322
-0.442
-0.593
0.785
48.905
86.423
17196.363
44523.992
32051.686
6417.348
17.994
-0.454
-0.576
21.746
12177.197
4296.135
76.400
95993.586
110973.883
500.081
1.649
-0.396
-0.317
-0.198
-0.117
-0.060
-0.028
-0.011
-0.004
-0.001
0.001
0.
0.
0.
0.
0.
-0.002
-0.006
-0.014
-0.034
-0.076
-0.113
0.010
2.675
6.914
1.070
0.052
0.206
-0.257
-0.272
-0.257
-0.339
-0.405
-0.354
-0.445
-0.499
43.813
100062.398
83825.992
5096.556
61088.270
108101.523
5403.289
16.743
-0.709
-0.685
13.335
1913.918
1767.978
110.376
29499.051
126353.719
359.733
5.225
3.828
0.104
-0.227
-0.172
-0.101
-0.048
-0.019
-0.008
-0.001
-0.001
0.001
0.
0.
0.
0.
-0.004
-0.008
-0.019
-0.049
-0.099
-0.064
5.663
654.744
8490.779
145.229
82.913
194.867
4.563
-0.400
-0.467
-0.898
-0.613
-0.228
-0.405
-0.453
31.979
55263.352
36395.957
1743.119
100391.133
100056.227
175.624
1.150
-0.279
-0.374
14.918
146.705
305.504
41.652
44891.727
110019.094
278.071
825.130
1129.146
21.912
5.393
0.448
-0.133
-0.083
-0.033
-0.012
-0.003
-0.001
0.002
0.
0.
0.
0.
-0.004
-0.010
-0.021
-0.057
-0.108
0.230
31.596
43501.398
100250.805
4408.399
6188.324
30315.340
45.039
-0.435
-0.656
-0.883
1.380
1.938
0.030
-0.215
4.958
31.481
89.497
34.060
187.778
228.581
7.105
1.725
2.850
0.668
15.765
138.447
1686.991
258.356
5117.743
1752.254
90.855
28289.283
54406.594
1840.479
3707.273
36.078
0.162
-0.111
-0.055
-0.017
-0.004
0.000
0.001
0.
0.
0.
0.
-0.004
-0.010
-0.021
-0.055
-0.113
0.067
12.644
713.097
22311.883
102754.438
101215.188
6788.818
16.079
-0.297
-0.623
-0.693
0.323
1.867
0.075
9.358
77.817
28.167
8.910
71.338
27.393
0.694
0.252
2.420
4.401
6.690
2.949
376.234
200027.125
18157.031
38.286
69.535
23.431
447.608
60990.348
125455.102
100340.469
639.941
5.977
-0.189
-0.077
-0.021
-0.005
0.000
0.001
0.
0.
0.
0.
-0.002
-0.008
-0.016
-0.045
-0.105
-0.156
0.380
8.177
608.770
6627.123
10912.827
1627.607
31.377
11.126
1.445
-0.621
-0.538
-0.351
0.146
166.073
7144.092
141.141
39.324
1222.769
283.088
2.727
0.378
1.202
4.063
11.741
2.655
116.581
21108.424
10774.189
397.591
7.415
1.710
27.611
2402.869
3195.128
103935.555
165654.969
417.860
-0.047
-0.083
-0.022
-0.005
0.
0.001
0.
0.
0.
0.
-0.002
-0.005
-0.012
-0.032
-0.077
-0.149
-0.234
-0.203
2.717
129.879
7053.119
277.034
602.605
13824.925
250.881
5.292
0.277
-0.605
-0.378
24.716
289.646
21.632
10.253
113.872
41.946
4.966
149.994
184.380
6.223
2.042
83.115
4107.172
1854.447
28387.027
824.170
43.931
105.949
7.520
6.847
301.083
104476.992
5700.459
18.192
-0.081
-0.062
-0.016
-0.004
0.000
0.001
0.
0.
0.
0.
0.
-0.004
-0.008
-0.021
-0.047
-0.096
-0.182
-0.334
-0.902
1.009
19.768
19.261
16960.537
100317.914
7181.378
2890.144
106.936
0.173
-0.597
-0.378
0.441
0.650
2.112
1.233
2.070
116.378
14053.422
20692.617
57.079
55.230
1927.877
100247.969
58720.625
627.895
28.042
601.618
3102.557
54.783
-0.525
1.372
252.472
5.457
0.252
-0.076
-0.039
-0.010
-0.001
0.001
0.001
0.
0.
0.
0.
0.
-0.001
-0.006
-0.011
-0.024
-0.054
-0.100
-0.187
-0.415
-0.926
-0.759
2.923
325.749
27398.031
101445.703
103131.195
1842.463
1.581
-0.691
-0.543
0.600
1.217
1.079
-0.298
21.388
25454.787
101044.039
1851.661
27.920
3332.834
100154.906
17687.268
1090.507
36.255
96.594
159.766
316.543
16.220
-0.468
-0.997
-0.700
-0.314
-0.108
-0.056
-0.017
-0.005
0.000
0.002
0.001
0.
0.
0.
0.
0.
0.
-0.002
-0.005
-0.014
-0.026
-0.053
-0.095
-0.160
-0.269
-0.354
-0.239
10.583
2789.535
30527.789
1308.044
5138.409
0.093
-0.796
1.249
29.169
105.001
484.045
13.954
16.564
7085.918
100112.641
228.788
6.998
1669.422
100004.109
3289.409
10.570
48.214
2842.026
688.792
70.505
3.647
-0.567
-0.490
-0.327
-0.182
-0.094
-0.042
-0.008
0.000
0.002
0.002
0.001
0.
0.
0.
0.
0.
0.
0.
-0.001
-0.005
-0.013
-0.028
-0.048
-0.078
-0.122
-0.194
-0.240
1.466
157.629
413.276
10.129
0.020
-1.037
-0.682
2.842
135.635
7611.081
37188.605
130.721
2.290
72.734
139.584
27.880
4.284
13.321
93.759
18.034
-0.144
11.798
263.816
100.713
17.303
1.569
-0.597
-0.476
-0.301
-0.175
-0.086
-0.043
-0.009
0.002
0.002
0.002
0.
0.
0.
0.
0.
0.
0.
0.
0.
0.000
-0.001
-0.009
-0.024
-0.037
-0.058
-0.098
-0.154
-0.156
0.644
1.166
-0.237
-0.479
0.714
1.018
3.170
641.135
103128.938
100613.953
307.006
43.249
2.953
5.486
7.947
1.225
-0.651
-0.220
0.133
-0.519
-0.455
2.436
28.297
86.649
7.105
2.067
1.039
-0.284
-0.204
-0.100
-0.043
-0.016
-0.003
0.000
0.
0.
0.
0.
0.
0.
0.
0.
0.
0.
0.
0.000
0.000
-0.007
-0.018
-0.030
-0.046
-0.083
-0.133
-0.177
-0.256
-0.324
2.189
66.798
82.074
5.178
40.591
4011.516
101907.117
102863.906
31428.139
32.127
3.389
10.350
2.365
-0.623
-0.594
-0.193
-0.554
-0.789
-0.454
6.006
15.642
5.199
41.793
20.220
0.042
-0.265
-0.133
-0.056
-0.024
-0.006
-0.003
0.
0.
0.
0.
0.
0.
0.
0.
0.
0.
0.
0.
0.000
-0.001
-0.007
-0.013
-0.030
-0.057
-0.095
-0.153
-0.257
-0.307
6.544
300.722
405.127
18.119
3.811
604.360
43663.848
101459.297
95447.156
498.038
10.651
71.902
22.682
0.049
-0.626
-0.446
-0.643
0.385
20.920
27.804
22.029
147.104
42.152
8.560
-0.141
-0.338
-0.190
-0.079
-0.034
-0.013
-0.005
0.
0.
0.
0.
0.
0.
0.
0.
0.
0.
0.
0.
0.
0.
-0.001
-0.011
-0.028
-0.056
-0.093
-0.166
-0.298
-0.368
9.075
620.548
1452.929
6092.414
130.259
8.058
45.044
12749.662
101066.180
6468.030
24.719
45.117
14.592
-0.111
-0.693
-0.676
-0.536
37.008
20680.857
48469.469
1791.039
100053.633
3212.525
296.918
6.986
-0.315
-0.247
-0.120
-0.047
-0.018
-0.007
-0.001
0.
0.
0.
0.
0.
0.
0.
0.
0.
0.
0.
0.
0.
-0.003
-0.014
-0.037
-0.065
-0.119
-0.218
-0.375
-0.491
5.089
290.637
6736.969
195593.094
968.505
47.711
4.574
1251.253
82016.797
4045.027
55.143
1.485
0.089
-0.682
-0.715
-0.734
-0.476
86.574
100008.734
109344.867
101363.227
102371.898
102316.047
109836.031
137.551
0.520
-0.278
-0.158
-0.069
-0.024
-0.009
-0.001
0.
0.
0.
0.
0.
0.
0.
0.
0.
0.
0.
0.
-0.002
-0.008
-0.019
-0.046
-0.090
-0.175
-0.293
-0.404
0.024
1.000
42.853
3343.643
100385.586
12951.245
1047.515
6.331
248.866
100502.547
101494.125
176.366
-0.005
-0.733
-0.748
-0.761
-0.771
-0.719
5.582
361.216
5449.092
100970.281
1444.990
35121.762
8532.377
192.753
10.098
-0.168
-0.198
-0.093
-0.038
-0.016
-0.002
0.001
0.
0.
0.
0.
0.
0.
0.
0.
0.
0.
0.
-0.003
-0.012
-0.029
-0.064
-0.134
-0.231
-0.276
1.355
23.828
49.111
5.614
31.270
369.082
12172.672
727.719
152.913
41.978
3392.197
2619.075
21.112
3.238
2.018
-0.570
-0.767
-0.401
0.006
2.830
10.567
121.710
1237.600
70.904
264.125
857.534
915.900
34.500
-0.270
-0.295
-0.116
-0.051
-0.023
-0.008
0.000
0.
0.
0.
0.
0.
0.
0.
0.
0.
0.
0.
-0.005
-0.018
-0.044
-0.090
-0.168
-0.153
2.678
94.759
915.868
319.819
24.499
2.025
556.170
75989.594
87211.148
102000.578
1164.807
100.336
8.228
4.494
81.024
44.922
0.940
1.328
154.591
290.213
722.740
11354.410
229.084
18.504
1240.402
100648.688
100341.047
3600.350
668.461
0.479
-0.746
-0.164
-0.066
-0.030
-0.013
-0.002
0.
0.
0.
0.
0.
0.
0.
0.
0.
0.
-0.004
-0.010
-0.028
-0.057
-0.112
-0.195
0.487
26.152
3618.066
109372.930
2676.711
152.195
2.796
16.507
214.222
17724.041
72891.625
71363.070
37804.020
180.336
4.191
62.211
37.072
0.711
22.966
100027.359
116913.977
110592.906
100359.563
6091.057
143.190
114.678
1734.536
10192.961
101035.078
100955.594
44.416
-0.904
-0.225
-0.090
-0.040
-0.019
-0.005
0.
0.
0.
0.
0.
0.
0.
0.
0.
-0.002
-0.007
-0.015
-0.037
-0.074
-0.139
-0.238
0.230
16.217
519.043
13336.626
502.848
201.130
16.854
1.562
4.584
41.940
187.001
41853.520
100375.203
703.626
1.229
1.795
1.102
-0.592
5.751
1660.114
21616.096
100422.188
4273.658
867.280
61.702
12.613
498.372
100552.805
67215.078
195.809
1.764
-0.564
-0.256
-0.127
-0.056
-0.023
-0.009
0.
0.
0.
0.
0.
0.
0.
0.
0.000
-0.003
-0.010
-0.024
-0.054
-0.106
-0.191
-0.319
-0.399
0.406
6.059
18.612
339.656
926.038
19.870
110.009
477.280
26.326
7.081
197.807
762.004
27.271
0.873
3.241
4.243
5.843
0.197
5.870
96.989
126.016
15.446
12.066
116.007
56343.660
641.827
100599.906
125466.922
22963.754
29.693
0.663
-0.143
-0.151
-0.078
-0.028
-0.012
0.
0.
0.
0.
0.
0.
0.
0.
-0.002
-0.004
-0.014
-0.038
-0.084
-0.148
-0.238
-0.368
-0.413
3.653
66.908
63.230
50.054
138.109
28.804
1581.020
23035.910
767.227
561.633
10.989
1.033
0.491
54.595
386.984
583.623
1663.897
33.239
-0.153
4.851
32.299
18.347
4.736
32.088
5127.438
56.257
279.547
100043.430
22940.574
46.386
51.130
3.005
-0.138
-0.091
-0.034
-0.013
0.
0.
0.
0.
0.
0.
0.
0.
-0.002
-0.007
-0.019
-0.052
-0.105
-0.144
-0.001
-0.115
1.455
47.631
8325.187
100361.688
316.557
5163.355
5889.914
158.666
21272.299
154118.578
100084.523
106.564
-0.341
1.111
197.972
2622.602
6244.149
40355.371
141.594
2.660
44.132
78.777
19.849
191.915
5214.388
7.410
0.141
7.411
94.160
50.217
34.788
132.151
5.417
-0.119
-0.093
-0.034
-0.013
0.
0.
0.
0.
0.
0.
0.
0.
-0.002
-0.007
-0.021
-0.059
-0.107
0.174
4.196
2.836
10.665
118.595
48762.129
104210.398
27089.182
462.276
406.593
20.988
3724.736
9873.741
3746.766
27.554
-0.416
-0.372
12.740
62.017
143.106
309.285
18.102
8.141
99.764
140.450
9.464
467.889
26743.877
7.496
10.302
87.623
20.648
0.348
1.354
3.810
0.248
-0.150
-0.083
-0.031
-0.010
0.
0.
0.
0.
0.
0.
0.
0.
-0.002
-0.007
-0.020
-0.056
-0.098
0.169
3.930
2.535
4.825
32.101
158.037
19427.498
200056.391
187.584
69.231
2.821
13.548
27.067
11.489
2.264
1.510
-0.527
-0.102
23.435
152.193
28.825
9.069
3.010
6.530
10.722
19.719
71.156
1356.443
242.305
91.236
312.127
58.619
0.655
-0.554
-0.377
-0.226
-0.133
-0.063
-0.026
-0.006
0.
0.
0.
0.
0.
0.
0.
0.
-0.002
-0.004
-0.016
-0.041
-0.082
-0.110
0.026
-0.121
-0.135
0.405
1.450
48.281
430.186
84.189
107.142
3.333
17.382
766.215
456.797
398.656
557.937
13.502
0.506
76.926
808.495
70.639
3.752
-0.431
0.012
131.904
4472.698
842.894
100092.156
5535.597
21630.760
9779.867
179.570
1.462
-0.518
-0.365
-0.191
-0.098
-0.048
-0.018
-0.004
0.
0.
0.
0.
0.
0.
0.
0.
-0.001
-0.003
-0.011
-0.024
-0.055
-0.095
-0.145
-0.214
-0.309
-0.442
-0.480
8.558
331.493
245.481
13.990
1.309
252.198
100233.156
121831.773
28583.154
75886.156
111.107
3.112
11.773
39.692
7.546
-0.528
1.305
35.153
662.034
101247.164
146849.406
12238.440
821.530
101133.734
101224.422
140.450
1.361
-0.426
-0.294
-0.145
-0.072
-0.037
-0.012
-0.002
0.
0.
0.
0.
0.
0.
0.
0.
0.
-0.002
-0.004
-0.014
-0.026
-0.055
-0.089
-0.134
-0.205
-0.321
-0.392
7.528
270.640
363.019
157.190
9.350
214.687
7828.714
10580.476
1811.964
1236.168
25.080
13.253
15.916
4.461
0.078
-0.291
34.465
2491.261
101423.336
185132.672
11347.168
828.507
60.407
61616.441
100677.359
412.897
1.746
-0.348
-0.233
-0.111
-0.052
-0.026
-0.009
0.000
0.
0.
0.
0.
0.
0.
0.
0.
0.
0.
-0.002
-0.006
-0.012
-0.027
-0.049
-0.077
-0.126
-0.230
-0.349
0.274
30.900
43392.563
100151.672
52.218
132.022
1059.790
123.214
19.653
16.761
125.211
18.949
7.609
7.826
1.328
6.104
373.084
1650.728
100762.234
100053.836
127.634
4.152
10.238
1853.263
8497.815
79.477
0.505
-0.276
-0.168
-0.078
-0.038
-0.016
-0.004
0.
0.
0.
0.
0.
0.
0.
0.
0.
0.
0.
0.
-0.002
-0.005
-0.012
-0.027
-0.047
-0.084
-0.159
-0.282
-0.357
9.266
4735.108
12176.148
21.553
3.873
18.626
28.467
6.326
476.353
100031.328
620.078
59.159
649.147
66.541
10.276
757.532
1145.044
180.953
149.646
4.851
-0.136
0.025
5.672
10.518
1.173
-0.250
-0.195
-0.110
-0.052
-0.021
-0.007
0.
0.
0.
0.
0.
0.
0.
0.
0.
0.
0.
0.
0.
0.
0.
-0.003
-0.014
-0.026
-0.053
-0.105
-0.199
-0.348
-0.410
5.958
8.687
0.888
10.522
13.959
16.688
15.452
93.786
3514.287
108.459
100.052
1850.341
130.172
1.828
17.479
21.621
8.941
22.637
1.473
-0.520
-0.472
-0.363
-0.285
-0.260
-0.192
-0.121
-0.062
-0.031
-0.013
-0.005
0.001
0.
0.
0.
0.
0.
0.
0.
0.
0.
0.
0.
0.
0.
0.
0.
-0.004
-0.013
-0.028
-0.060
-0.127
-0.255
-0.335
4.585
109.825
16.476
82.088
56.676
8.482
15.929
3.054
3.265
-0.202
5.016
30.639
6.496
-0.386
-0.422
-0.326
0.402
1.927
-0.092
-0.374
-0.319
-0.255
-0.207
-0.151
-0.100
-0.058
-0.032
-0.016
-0.006
0.
0.
0.
0.
0.
0.
0.
0.
0.
0.
0.
0.
0.
0.
0.
0.
0.
0.000
-0.009
-0.016
-0.035
-0.071
-0.134
0.018
14.746
56347.031
2101.196
20.519
14.820
0.974
0.657
-0.610
-1.076
-1.140
1.028
3.277
-0.134
-0.543
-0.521
-0.460
-0.386
-0.305
-0.268
-0.225
-0.177
-0.135
-0.098
-0.068
-0.044
-0.028
-0.015
-0.004
-0.001
0.001
0.
0.
0.
0.
0.
0.
0.
0.
0.
0.
0.
0.
0.
0.
0.
0.
0.002
0.000
-0.009
-0.020
-0.040
-0.082
-0.107
1.759
14.005
3.196
0.117
-0.043
-0.532
-0.626
-0.691
-0.653
-0.285
15.483
35.340
1.406
-0.442
-0.397
-0.336
-0.282
-0.220
-0.163
-0.117
-0.086
-0.058
-0.039
-0.025
-0.019
-0.010
-0.004
-0.001
0.001
0.
0.
0.
0.
0.
0.
0.
0.
0.
0.
0.
0.
0.
0.
0.
0.
0.
0.001
0.002
-0.001
-0.008
-0.020
-0.054
-0.124
-0.201
-0.133
-0.285
-0.352
-0.419
-0.466
-0.467
-0.251
0.273
0.084
3.833
7.261
0.304
-0.289
-0.300
-0.240
-0.193
-0.144
-0.095
-0.066
-0.041
-0.022
-0.016
-0.011
-0.007
-0.003
0.000
0.001
0.
0.
0.
0.
0.
0.
0.
0.
0.
0.
0.
0.
0.
0.
0.
0.
0.
0.
0.
0.001
0.002
-0.001
-0.008
-0.024
-0.058
-0.111
-0.147
-0.227
-0.371
-0.370
-0.149
0.254
0.460
1.626
0.337
-0.147
-0.128
-0.121
-0.135
-0.221
-0.184
-0.143
-0.097
-0.056
-0.036
-0.015
-0.009
-0.009
-0.004
-0.001
0.001
0.000
0.
0.
0.
0.
0.
0.
0.
0.
0.
0.
0.
0.
0.
0.
0.
0.
0.
0.
0.
0.
0.001
0.002
0.001
0.000
-0.007
-0.022
-0.045
-0.089
-0.208
-0.450
-0.315
0.805
2.866
0.792
0.237
-0.132
-0.315
-0.287
-0.212
-0.178
-0.178
-0.148
-0.101
-0.061
-0.031
-0.016
-0.006
-0.002
0.
0.
0.
0.
0.
0.
0.
0.
0.
0.
0.
0.
0.
0.
0.
0.
0.
0.
0.
0.
0.
0.
0.
0.
0.
0.
0.001
0.002
0.001
-0.001
-0.011
-0.026
-0.060
-0.144
-0.277
-0.203
0.417
1.572
0.316
-0.204
-0.237
-0.227
-0.203
-0.170
-0.141
-0.117
-0.092
-0.058
-0.035
-0.018
-0.009
-0.004
-0.001
0.
0.
0.
0.
0.
0.
0.
0.
0.
0.
0.
0.
0.
0.
0.
0.
0.
0.
0.
0.
0.
0.
0.
0.
0.
0.
0.001
0.002
0.003
0.001
-0.006
-0.017
-0.038
-0.084
-0.136
-0.155
-0.129
-0.067
-0.148
-0.165
-0.152
-0.129
-0.112
-0.098
-0.084
-0.065
-0.046
-0.030
-0.017
-0.009
-0.006
-0.001
-0.001
0.
0.
0.
0.
0.
0.
0.
0.
0.
0.
0.
0.
0.
0.
0.
0.
0.
0.
0.
0.
0.
0.
0.
0.
0.
0.
0.
0.001
0.001
0.000
-0.003
-0.008
-0.024
-0.048
-0.081
-0.111
-0.122
-0.123
-0.116
-0.103
-0.082
-0.067
-0.058
-0.049
-0.043
-0.032
-0.022
-0.014
-0.010
-0.006
-0.001
-0.001
0.
0.
0.
0.
0.
0.
0.
0.
0.
0.
0.
0.
0.
0.
0.
0.
0.
0.
0.
0.
0.
0.
0.
0.
0.
0.
0.
0.
0.
0.001
0.001
0.000
-0.005
-0.013
-0.024
-0.041
-0.059
-0.070
-0.070
-0.064
-0.053
-0.043
-0.035
-0.031
-0.026
-0.018
-0.014
-0.010
-0.008
-0.005
-0.003
-0.001
0.
0.
0.
0.
0.
0.
0.
0.
0.
0.
0.
0.
0.
0.
0.
0.
0.
0.
0.
0.
0.
0.
0.
0.
0.
0.
0.
0.
0.
0.
0.001
0.001
-0.001
-0.004
-0.007
-0.011
-0.019
-0.027
-0.031
-0.031
-0.027
-0.026
-0.022
-0.018
-0.013
-0.011
-0.006
-0.006
-0.005
-0.003
-0.001
0.
0.
0.
0.
0.
0.
0.
0.
0.
0.
0.
0.
0.
0.
0.
0.
0.
0.
0.
0.
0.
0.
0.
0.
0.
0.
0.
0.
0.
0.
0.
0.
0.
0.001
0.001
-0.001
-0.004
-0.005
-0.008
-0.011
-0.013
-0.015
-0.013
-0.012
-0.009
-0.006
-0.005
-0.002
-0.002
-0.002
-0.001
0.
0.
0.
0.
0.
0.
0.
0.
0.
0.
0.
0.
0.
0.
0.
0.
0.
0.
0.
0.
0.
0.
0.
0.
0.
0.
0.
0.
0.
0.
0.
0.
0.
0.
0.
-0.004
-0.009
-0.012
-0.018
-0.022
-0.019
-0.020
-0.018
-0.016
-0.011
-0.008
-0.003
-0.001
0.000
-0.001
0.
0.
0.
0.
0.
0.
0.
0.
0.
0.
0.
0.
0.
0.
0.
0.
0.
0.
0.
0.
0.
0.
0.
0.
0.
0.
0.
0.
0.001
0.002
0.001
0.001
0.002
0.002
0.002
0.001
-0.001
-0.006
-0.016
-0.023
-0.033
-0.038
-0.046
-0.049
-0.048
-0.041
-0.034
-0.027
-0.019
-0.011
-0.006
-0.003
0.000
-0.001
0.
0.
0.
0.
0.
0.
0.
0.
0.
0.
0.
0.
0.
0.
0.
0.
0.
0.
0.
0.
0.
0.
0.
0.
0.
0.001
0.001
0.002
0.002
0.002
0.003
0.003
0.002
0.000
-0.001
-0.010
-0.021
-0.029
-0.042
-0.060
-0.083
-0.101
-0.114
-0.114
-0.102
-0.083
-0.063
-0.046
-0.029
-0.018
-0.008
-0.003
0.000
0.000
0.
0.
0.
0.
0.
0.
0.
0.
0.
0.
0.
0.
0.
0.
0.
0.
0.
0.
0.
0.
0.
0.
0.
0.001
0.001
0.002
0.002
0.002
0.001
0.002
0.003
0.001
-0.001
-0.007
-0.015
-0.030
-0.047
-0.073
-0.111
-0.162
-0.199
-0.220
-0.231
-0.222
-0.187
-0.146
-0.103
-0.066
-0.036
-0.019
-0.007
-0.002
0.000
0.
0.
0.
0.
0.
0.
0.
0.
0.
0.
0.
0.
0.
0.
0.
0.
0.
0.
0.
0.
0.
0.
0.
0.001
0.002
0.002
0.001
0.000
0.000
-0.001
0.000
-0.004
-0.007
-0.012
-0.026
-0.044
-0.077
-0.130
-0.203
-0.246
-0.032
0.117
-0.191
-0.282
-0.267
-0.244
-0.185
-0.123
-0.073
-0.034
-0.016
-0.006
-0.002
0.000
0.
0.
0.
0.
0.
0.
0.
0.
0.
0.
0.
0.
0.
0.
0.
0.
0.
0.
0.
0.
0.
0.002
0.001
0.002
0.000
0.000
-0.003
-0.004
-0.003
-0.005
-0.006
-0.011
-0.018
-0.035
-0.064
-0.125
-0.277
-0.424
1.596
52.134
76.650
8.227
12.162
11.845
0.368
-0.032
-0.181
-0.120
-0.060
-0.025
-0.011
-0.003
-0.001
-0.001
-0.001
-0.003
-0.003
-0.003
-0.001
0.
0.
0.
0.
0.
0.
0.
0.
0.
0.
0.
0.
0.
0.
0.
0.002
0.002
0.001
0.000
-0.003
-0.005
-0.007
-0.006
-0.008
-0.008
-0.014
-0.023
-0.045
-0.089
-0.243
-0.747
-0.148
39.230
25448.590
75894.234
136.391
2635.741
3177.084
11.958
1.296
-0.157
-0.183
-0.099
-0.045
-0.021
-0.008
-0.006
-0.008
-0.009
-0.009
-0.009
-0.006
-0.004
-0.003
-0.002
0.
0.
0.
0.
0.
0.
0.
0.
0.
0.
0.
0.
0.
0.001
0.002
0.000
-0.001
-0.005
-0.008
-0.010
-0.009
-0.011
-0.008
-0.015
-0.028
-0.049
-0.107
-0.368
0.748
26679.207
1928.694
29171.324
76280.156
130.799
1668.089
1968.192
9.475
0.380
-0.305
-0.254
-0.144
-0.072
-0.041
-0.023
-0.021
-0.020
-0.023
-0.023
-0.023
-0.017
-0.013
-0.007
-0.004
-0.002
0.
0.
0.
0.
0.
0.
0.
0.
0.
0.
0.
0.
0.001
0.002
0.
-0.001
-0.006
-0.009
-0.011
-0.010
-0.012
-0.011
-0.014
-0.027
-0.054
-0.111
-0.249
3.661
29038.744
102097.289
101834.672
10645.313
38.586
28.580
42.012
24.642
15.330
0.961
-0.308
-0.194
-0.110
-0.067
-0.050
-0.047
-0.049
-0.053
-0.056
-0.052
-0.043
-0.030
-0.019
-0.010
-0.004
-0.002
0.
0.
0.
0.
0.
0.
0.
0.
0.
0.
0.
0.002
0.001
0.
-0.003
-0.009
-0.012
-0.015
-0.016
-0.016
-0.014
-0.014
-0.027
-0.051
-0.115
-0.214
1.489
23658.234
141646.578
2252.009
4116.175
117.085
1531.345
4220.054
210.032
442.056
13.408
-0.319
-0.272
-0.179
-0.125
-0.103
-0.100
-0.115
-0.130
-0.130
-0.120
-0.094
-0.062
-0.040
-0.024
-0.010
-0.003
0.
0.
0.
0.
0.
0.
0.
0.
0.
0.
0.
0.001
0.001
-0.004
-0.006
-0.009
-0.017
-0.021
-0.022
-0.020
-0.023
-0.024
-0.035
-0.054
-0.112
-0.237
-0.535
160.051
565.964
11.718
49.543
513.233
49705.020
101397.008
695.253
70.004
3.785
-0.473
-0.384
-0.288
-0.236
-0.205
-0.213
-0.231
-0.201
-0.101
-0.182
-0.177
-0.126
-0.074
-0.045
-0.026
-0.009
-0.003
0.
0.
0.
0.
0.
0.
0.
0.
0.
0.
0.001
-0.003
-0.007
-0.012
-0.020
-0.028
-0.036
-0.041
-0.048
-0.050
-0.053
-0.057
-0.074
-0.114
-0.219
-0.593
-0.921
-1.097
-0.831
2.352
110.755
9342.700
170223.938
517.392
6.030
0.306
0.905
0.026
-0.390
-0.363
-0.354
-0.372
-0.254
9.184
67.441
6.994
-0.187
-0.209
-0.124
-0.072
-0.042
-0.023
-0.009
-0.001
0.
0.
0.
0.
0.
0.
0.
0.
0.
-0.002
-0.006
-0.012
-0.025
-0.041
-0.063
-0.085
-0.104
-0.113
-0.111
-0.109
-0.102
-0.111
-0.137
-0.232
-0.678
-1.008
-1.120
-0.865
-0.606
30.778
35292.570
107429.461
14839.103
64.915
11.786
48.703
11.110
0.262
-0.269
0.116
-0.045
1.690
962.632
100029.148
613.795
0.604
-0.319
-0.205
-0.112
-0.065
-0.035
-0.016
-0.007
-0.001
0.001
0.
0.
0.
0.
0.
0.
-0.002
-0.005
-0.010
-0.021
-0.044
-0.083
-0.111
-0.139
-0.181
-0.227
-0.230
-0.214
-0.200
-0.189
-0.201
-0.267
-0.401
-0.534
-0.576
-0.749
-0.413
14.572
274.271
23706.529
57121.453
134.771
35.090
123.324
25.356
12.090
4.883
7.836
5.636
8.524
1294.011
58010.594
333.168
1.027
-0.392
-0.302
-0.185
-0.108
-0.058
-0.027
-0.011
-0.004
-0.001
0.001
0.
0.
0.
0.
0.
-0.002
-0.007
-0.016
-0.036
-0.075
-0.101
0.211
1.689
1.945
0.148
0.294
0.600
-0.240
-0.319
-0.349
-0.529
-0.384
1.792
1.897
-0.413
6.231
759.421
100379.422
108540.461
100374.891
791.938
27.304
9.060
4.755
21.929
8.353
4.497
4.436
10.197
1570.383
28814.580
1114.854
21.011
7.363
0.378
-0.229
-0.168
-0.098
-0.045
-0.019
-0.008
-0.001
0.001
0.001
0.
0.
0.
0.
-0.004
-0.008
-0.020
-0.050
-0.090
0.447
32.955
379.711
292.287
22.785
249.064
727.306
9.571
-0.416
-0.660
-0.788
27.476
17.936
12.227
2.806
73.408
1364.274
104258.141
45507.629
5938.347
801.028
19.054
11.455
1.269
0.466
-0.170
0.340
4.889
812.200
3126.360
120714.297
19487.922
3759.013
5323.037
35.444
0.970
-0.070
-0.142
-0.075
-0.030
-0.011
-0.003
-0.001
0.001
0.
0.
0.
0.
-0.004
-0.009
-0.023
-0.060
-0.091
3.662
1536.116
100514.734
9410.843
236.458
50087.473
100122.461
114.657
-0.048
-0.688
12.167
100131.930
2320.070
64.760
13.395
1581.290
5031.706
2992.775
193.388
23.099
19.493
87.735
328.672
24.890
12.615
1.376
33.262
2887.560
6910.312
77.535
407.451
85395.313
125460.727
100855.883
780.719
67.445
3.621
-0.227
-0.143
-0.049
-0.015
-0.004
0.000
0.001
0.
0.
0.
0.
-0.004
-0.010
-0.023
-0.060
-0.098
2.169
474.975
36517.473
1202.160
1917.644
100730.781
5873.651
90.665
4.148
-0.243
0.434
328.612
1660.768
51.248
60.114
2816.190
12902.631
128.194
3.292
-0.530
0.221
47.747
177.248
373.958
3102.734
81.257
250.725
100066.266
5829.874
5.607
22.394
1340.262
2083.048
101579.805
100374.695
736.819
42.193
1.420
-0.470
-0.083
-0.019
-0.005
0.
0.001
0.
0.
0.
0.
-0.002
-0.007
-0.018
-0.049
-0.091
0.014
5.708
33.536
22.111
300.553
105373.273
106117.703
16924.668
82.992
1.246
-0.471
2.282
77.440
3.332
3186.838
104050.492
45236.813
273.307
7.201
0.316
-0.760
2.513
10.762
1043.207
16870.168
198.214
17.980
439.227
97.091
3.914
1.656
8.030
55.135
11343.688
5872.844
345.802
100283.930
443.938
-0.491
-0.108
-0.020
-0.005
0.000
0.001
0.
0.
0.
0.
-0.002
-0.006
-0.013
-0.033
-0.073
-0.129
-0.178
-0.240
-0.119
1165.937
121089.258
10608.508
17880.912
2970.776
73.014
0.907
-0.853
-1.128
-0.385
194.574
9839.912
334.402
525.067
40.819
6.305
9.337
647.471
819.057
37.998
92.976
38.254
600.388
130.320
21.541
9.548
599.128
2840.574
52.240
12.493
12.082
207.634
156.643
3.526
-0.362
-0.069
-0.015
-0.004
0.000
0.001
0.
0.
0.
0.
-0.001
-0.002
-0.009
-0.023
-0.044
-0.090
-0.165
-0.318
-0.843
8.464
233.303
355.709
101463.961
91185.758
946.995
42.898
2.230
-1.233
-1.127
0.339
8.650
236.736
1710.215
154.531
41.549
149.773
100130.438
100007.578
184.716
6.458
310.072
75867.734
3108.917
12.474
37.999
100034.586
100048.148
962.743
0.984
-0.804
0.830
0.535
-0.108
-0.102
-0.033
-0.009
0.000
0.002
0.001
0.
0.
0.
0.
0.
-0.002
-0.005
-0.011
-0.023
-0.048
-0.091
-0.177
-0.415
-0.872
-0.477
17.894
463.993
2316.761
54542.844
478.093
9.958
-0.886
-0.965
-0.668
2.686
19.117
44.568
95.693
134.932
7130.768
105014.711
14029.429
50.767
94.486
1706.190
1278.316
201.104
48.030
2423.593
13909.280
60268.984
207.445
0.498
-0.754
-0.658
-0.261
-0.107
-0.056
-0.014
-0.004
0.000
0.002
0.002
0.
0.
0.
0.
0.
0.
-0.002
-0.005
-0.014
-0.027
-0.049
-0.087
-0.160
-0.269
-0.352
-0.055
17.475
70977.383
101329.117
182.627
1.779
-0.845
-0.824
-0.767
1.126
291.350
3518.790
867.369
114.354
30692.680
120765.836
1105.270
74.100
64.048
946.047
104.622
3.909
818.486
100030.867
118677.727
85150.039
123.943
-0.127
-0.561
-0.341
-0.179
-0.092
-0.040
-0.009
0.000
0.002
0.001
0.001
0.
0.
0.
0.
0.
0.
0.000
-0.001
-0.004
-0.013
-0.027
-0.045
-0.075
-0.128
-0.202
-0.243
3.717
1132.642
4731.672
21.469
-0.487
-0.701
-0.649
-0.649
12.829
11270.114
100380.883
411.160
31.526
16893.064
76538.422
54212.836
757.038
4.931
16.711
28.468
4.207
113.432
18671.766
2659.831
98.588
4.670
-0.270
-0.415
-0.340
-0.192
-0.094
-0.043
-0.011
0.001
0.001
0.002
0.
0.
0.
0.
0.
0.
0.
0.
0.
0.001
-0.002
-0.010
-0.024
-0.039
-0.059
-0.101
-0.161
-0.119
1.760
2.965
-0.087
0.254
10.894
18.801
13.464
32.413
5975.635
7637.537
105.720
6.362
38.122
113.483
602.809
58.196
0.799
32.647
184.370
17.352
1.044
11.842
6.458
0.959
6.921
124.528
54.157
0.478
-0.226
-0.118
-0.051
-0.020
-0.007
0.001
0.
0.
0.
0.
0.
0.
0.
0.
0.
0.
0.
0.001
0.000
-0.008
-0.017
-0.028
-0.052
-0.093
-0.139
-0.196
-0.284
-0.239
25.672
7025.391
12797.211
1403.987
24.883
2218.286
103865.000
3077.262
172.468
4.998
0.273
2.321
1.872
0.028
6.013
23.768
3.280
-0.764
-0.872
-0.686
7.885
321.238
100198.758
15178.524
9.007
-0.271
-0.156
-0.064
-0.029
-0.009
-0.002
0.
0.
0.
0.
0.
0.
0.
0.
0.
0.
0.
0.
0.000
0.000
-0.007
-0.015
-0.035
-0.062
-0.107
-0.179
-0.298
-0.050
91.759
100214.242
100421.180
603.644
14.174
578.621
32949.762
1369.696
1608.466
485.166
11.577
7.354
33.415
5.865
-0.348
-0.292
-0.662
-0.470
4.467
7.546
153.019
2295.935
5279.692
1046.763
3.308
-0.362
-0.206
-0.087
-0.040
-0.017
-0.004
0.
0.
0.
0.
0.
0.
0.
0.
0.
0.
0.
0.
0.
0.
-0.003
-0.012
-0.034
-0.062
-0.107
-0.193
-0.325
-0.027
86.609
100534.938
101288.406
9649.757
35838.508
754.661
156.828
739.100
128272.047
100442.211
234.413
8.899
37.890
6.282
-0.477
-0.562
-0.609
7.647
599.268
901.603
2220.570
152682.438
1844.074
115.564
3.120
-0.376
-0.261
-0.125
-0.050
-0.022
-0.007
-0.001
0.
0.
0.
0.
0.
0.
0.
0.
0.
0.
0.
0.
0.
-0.003
-0.015
-0.038
-0.072
-0.133
-0.244
-0.377
-0.033
47.899
31547.377
90621.523
101049.797
100405.273
345.588
45.493
79.785
17385.775
148531.781
505.813
1.447
1.586
-0.027
-0.364
1.183
1.210
16.976
2606.651
4794.377
6642.965
85606.664
62247.020
18348.330
108.321
2.045
-0.247
-0.162
-0.076
-0.030
-0.009
-0.001
0.
0.
0.
0.
0.
0.
0.
0.
0.
0.
0.
0.
-0.002
-0.010
-0.019
-0.047
-0.097
-0.187
-0.299
-0.095
5.537
14.463
54.164
124.547
348.247
30.000
5.680
0.437
22.025
6683.991
100987.914
964.492
0.684
-0.758
-0.743
-0.362
2.451
12.460
9.706
50.004
2486.067
103424.758
2001.403
14041.957
102899.375
21107.217
161.423
0.557
-0.196
-0.099
-0.040
-0.017
-0.003
0.001
0.
0.
0.
0.
0.
0.
0.
0.
0.
0.
0.
-0.003
-0.014
-0.032
-0.070
-0.139
-0.214
0.074
9.781
1704.105
10287.896
81.586
1.893
6.809
21.156
29.184
142.318
26.377
114.928
240.277
14.679
-0.624
-0.768
-0.750
-0.633
3.207
19.878
9.965
4.211
2885.351
100082.047
699.577
599.800
51465.086
100262.648
1225.266
1.593
-0.273
-0.126
-0.054
-0.024
-0.009
0.000
0.
0.
0.
0.
0.
0.
0.
0.
0.
0.
-0.002
-0.006
-0.020
-0.048
-0.095
-0.161
1.057
46.326
229.065
50289.934
100187.141
443.776
0.305
4.383
36.565
2248.808
100079.375
3456.793
235.564
3.614
-0.604
-0.477
-0.519
-0.648
0.646
241.084
100106.508
35.919
99.741
20.270
52.746
3509.965
102392.805
100845.805
19187.582
86.353
-0.008
-0.554
-0.169
-0.071
-0.032
-0.014
-0.002
0.
0.
0.
0.
0.
0.
0.
0.
0.
-0.001
-0.004
-0.010
-0.032
-0.065
-0.121
-0.134
13.228
6399.943
103411.180
100648.383
23985.070
40.532
-0.726
-0.432
8.340
2047.769
101462.047
101889.008
39032.480
25.351
-0.594
-0.509
-0.548
-0.722
9.917
7354.677
115222.500
242.552
1045.527
52.403
2.586
228.014
4961.488
18320.098
100787.594
2368.113
1.548
-0.742
-0.235
-0.100
-0.044
-0.020
-0.006
0.
0.
0.
0.
0.
0.
0.
0.
0.000
-0.002
-0.008
-0.019
-0.045
-0.090
-0.162
-0.209
9.166
2390.892
23345.383
60655.074
1450.560
5.671
-0.897
-1.080
-0.341
19.675
345.539
35078.469
2231.638
25.610
-0.514
-0.748
-0.746
-0.804
2.600
402.240
661.268
105.928
72.665
20.425
252.964
91.803
70.243
6534.759
2863.663
117.236
5.533
-0.336
-0.256
-0.147
-0.064
-0.026
-0.010
0.
0.
0.
0.
0.
0.
0.
0.
-0.002
-0.004
-0.015
-0.033
-0.074
-0.143
-0.235
-0.342
0.122
13.936
37.222
24.738
33.304
142.381
6.900
0.496
2.283
1.725
4.459
26.183
25.628
1.986
-0.684
-0.618
-0.508
-0.511
-0.746
1.757
25.874
92.341
45.837
289.464
100283.258
30163.322
59.813
3508.559
45320.609
18018.010
153.860
13.797
0.845
-0.160
-0.090
-0.033
-0.013
0.
0.
0.
0.
0.
0.
0.
0.
-0.002
-0.007
-0.019
-0.053
-0.120
-0.181
-0.190
-0.200
0.309
8.836
163.792
91.678
3901.908
100039.039
315.340
5.232
24.111
518.882
599.383
10.757
-0.230
-0.647
-0.141
1.252
4.497
7.020
0.192
1.569
129.074
31459.770
7093.955
434.644
5554.030
1043.215
5.287
137.272
44362.457
16348.215
2586.937
30217.584
78.652
0.058
-0.101
-0.039
-0.015
0.
0.
0.
0.
0.
0.
0.
0.000
-0.003
-0.009
-0.027
-0.079
-0.132
0.582
12.616
11.824
42.939
694.210
100173.094
60941.984
1312.804
19956.666
107.863
2.633
111.744
100035.250
100001.570
115.524
9.656
2.336
0.511
3.448
12.620
22.032
2.167
25.891
8564.494
33931.273
5158.340
7094.484
3956.486
12.103
-1.057
3.909
76.460
185.521
8097.343
100055.180
210.461
0.212
-0.101
-0.037
-0.015
0.
0.
0.
0.
0.
0.
0.
0.000
-0.003
-0.010
-0.031
-0.087
-0.078
18.121
3874.238
1154.205
1149.171
100197.023
103658.438
29740.730
409.933
183.202
27.358
1.464
35.971
3405.415
4048.970
37.565
75.896
15.306
0.035
5.037
25.072
66.532
71.823
61.637
100002.023
100037.617
261.777
100429.789
101277.938
44.805
0.513
-0.359
-0.096
3.885
40.029
115.422
5.490
-0.125
-0.094
-0.033
-0.011
0.
0.
0.
0.
0.
0.
0.
0.000
-0.003
-0.010
-0.030
-0.082
-0.068
16.831
3177.250
1041.167
235.857
12513.883
639.641
147.663
76744.117
3914.326
70851.414
74.168
0.703
9.383
9.155
3.573
16.477
4.068
2.723
747.624
40373.945
3980.790
4852.979
37.539
212.413
304.990
41.162
11688.151
49944.910
972.163
449.179
16.009
0.055
-0.627
-0.332
-0.106
-0.197
-0.142
-0.071
-0.025
-0.007
0.
0.
0.
0.
0.
0.
0.
0.
-0.002
-0.008
-0.023
-0.061
-0.108
0.472
9.280
6.040
3.009
15.654
4.393
2.361
208.946
8879.742
100150.391
113.041
17.207
700.524
307.486
10.009
5.666
0.093
8.651
7393.717
100033.492
6252.562
825.028
13.591
1.043
5.144
52.892
2163.010
101017.617
138949.438
100217.055
496.513
4.849
-0.569
-0.505
-0.317
-0.191
-0.100
-0.049
-0.017
-0.005
0.
0.
0.
0.
0.
0.
0.
0.
-0.002
-0.004
-0.015
-0.035
-0.078
-0.121
-0.155
-0.226
-0.316
-0.417
-0.604
0.613
12.031
42.818
112.178
85.480
319.855
100223.688
54136.180
74.530
34.911
7.043
231.855
652.518
4276.004
199.843
7.353
9.071
271.780
242.470
1688.372
100576.000
80966.313
19270.180
101340.445
915.838
11.761
-0.425
-0.411
-0.241
-0.129
-0.068
-0.033
-0.009
-0.003
0.
0.
0.
0.
0.
0.
0.
0.
0.000
-0.003
-0.007
-0.018
-0.037
-0.073
-0.117
-0.167
-0.239
-0.356
-0.423
4.184
60.400
40.343
7318.513
4245.967
10231.390
105906.164
3472.944
99.583
8.640
35.162
11345.691
17059.379
1755.961
72.037
2.357
281.368
100099.961
101278.984
1308.649
26762.211
102323.523
44.211
176.130
251.263
11.260
-0.288
-0.329
-0.184
-0.096
-0.048
-0.019
-0.005
0.000
0.
0.
0.
0.
0.
0.
0.
0.
0.
-0.002
-0.003
-0.009
-0.016
-0.033
-0.057
-0.091
-0.149
-0.252
-0.325
2.179
19.320
58.546
41626.438
5984.414
6510.083
100770.508
101172.883
24077.584
57.543
552.084
745.036
746.791
29.438
2.345
48.459
43521.750
195589.031
40294.430
1184.393
100.456
660.522
111.370
63.446
46.870
3.259
-0.306
-0.252
-0.137
-0.069
-0.033
-0.013
0.000
0.000
0.
0.
0.
0.
0.
0.
0.
0.
0.
0.
-0.002
-0.003
-0.008
-0.015
-0.031
-0.058
-0.098
-0.181
-0.265
0.939
7.950
26.393
31.206
2.882
54.832
930.717
17013.244
379.209
1189.607
154097.891
3385.114
98.781
4.457
0.256
81.097
100002.648
100052.797
226.593
20.152
31.494
343.416
71.687
26.323
1.520
-0.197
-0.273
-0.173
-0.092
-0.049
-0.020
-0.006
0.000
0.
0.
0.
0.
0.
0.
0.
0.
0.
0.
0.
0.
0.
-0.002
-0.006
-0.017
-0.030
-0.065
-0.127
-0.215
-0.189
0.176
0.221
-0.205
1.424
615.108
7129.030
11433.780
1051.486
328.948
11508.580
411.969
6.637
2.472
0.295
4.245
198.086
263.962
7.795
-0.304
0.287
3.145
2.080
0.769
-0.261
-0.261
-0.182
-0.101
-0.054
-0.026
-0.009
-0.001
0.
0.
0.
0.
0.
0.
0.
0.
0.
0.
0.
0.
0.
0.
0.
-0.002
-0.006
-0.016
-0.035
-0.075
-0.139
-0.231
-0.334
-0.489
-0.679
-0.264
54.318
240.842
80.503
359.457
61.375
12.319
2.949
-0.472
-0.253
-0.422
-0.415
0.223
0.355
-0.342
-0.444
-0.435
-0.377
-0.311
-0.271
-0.217
-0.155
-0.092
-0.053
-0.032
-0.015
-0.004
0.
0.
0.
0.
0.
0.
0.
0.
0.
0.
0.
0.
0.
0.
0.
0.
0.
-0.003
-0.008
-0.019
-0.040
-0.078
-0.145
-0.214
-0.339
-0.177
-0.875
-0.347
0.593
0.901
4.515
1.090
-0.726
-0.818
-0.658
-0.519
-0.444
-0.396
-0.342
-0.314
-0.297
-0.281
-0.259
-0.231
-0.196
-0.156
-0.111
-0.074
-0.047
-0.030
-0.014
-0.004
0.
0.000
0.
0.
0.
0.
0.
0.
0.
0.
0.
0.
0.
0.
0.
0.
0.
0.
-0.001
-0.003
-0.009
-0.020
-0.042
-0.079
-0.125
-0.264
-0.501
-0.740
-0.570
-0.442
-0.481
-0.507
-0.573
-0.621
-0.584
-0.446
-0.343
-0.356
-0.316
-0.267
-0.224
-0.186
-0.158
-0.130
-0.112
-0.093
-0.071
-0.049
-0.031
-0.022
-0.011
-0.006
0.
0.001
0.
0.
0.
0.
0.
0.
0.
0.
0.
0.
0.
0.
0.
0.
0.
0.
0.
0.
0.000
-0.003
-0.009
-0.019
-0.037
-0.075
-0.121
-0.217
-0.287
-0.284
-0.320
-0.361
-0.394
-0.410
-0.425
-0.400
-0.354
-0.309
-0.292
-0.259
-0.204
-0.162
-0.124
-0.097
-0.072
-0.057
-0.037
-0.026
-0.017
-0.013
-0.010
-0.005
0.001
0.000
0.
0.
0.
0.
0.
0.
0.
0.
0.
0.
0.
0.
0.
0.
0.
0.
0.
0.
0.
0.002
0.000
-0.003
-0.007
-0.016
-0.033
-0.063
-0.093
-0.133
-0.173
-0.215
-0.251
-0.276
-0.289
-0.308
-0.311
-0.291
-0.261
-0.235
-0.195
-0.156
-0.119
-0.085
-0.060
-0.040
-0.025
-0.015
-0.010
-0.009
-0.005
-0.001
0.000
0.
0.
0.
0.
0.
0.
0.
0.
0.
0.
0.
0.
0.
0.
0.
0.
0.
0.
0.
0.
0.
0.001
0.001
0.002
0.002
-0.005
-0.014
-0.030
-0.052
-0.080
-0.132
-0.168
-0.193
-0.209
-0.219
-0.228
-0.227
-0.217
-0.199
-0.161
-0.133
-0.107
-0.081
-0.053
-0.034
-0.018
-0.011
-0.007
-0.005
-0.001
0.
0.
0.
0.
0.
0.
0.
0.
0.
0.
0.
0.
0.
0.
0.
0.
0.
0.
0.
0.
0.
0.
0.
0.
0.
0.001
0.001
0.003
0.
-0.006
-0.015
-0.029
-0.056
-0.098
-0.131
-0.151
-0.165
-0.171
-0.166
-0.153
-0.131
-0.114
-0.100
-0.085
-0.064
-0.049
-0.031
-0.020
-0.010
-0.006
-0.001
-0.001
0.
0.
0.
0.
0.
0.
0.
0.
0.
0.
0.
0.
0.
0.
0.
0.
0.
0.
0.
0.
0.
0.
0.
0.
0.
0.
0.
0.001
0.002
0.001
-0.002
-0.007
-0.019
-0.037
-0.064
-0.093
-0.112
-0.116
-0.112
-0.106
-0.090
-0.076
-0.066
-0.057
-0.048
-0.036
-0.025
-0.018
-0.011
-0.006
-0.003
-0.001
0.
0.
0.
0.
0.
0.
0.
0.
0.
0.
0.
0.
0.
0.
0.
0.
0.
0.
0.
0.
0.
0.
0.
0.
0.
0.
0.
0.
0.
0.001
0.002
0.
-0.005
-0.011
-0.022
-0.037
-0.052
-0.068
-0.073
-0.070
-0.061
-0.051
-0.044
-0.038
-0.032
-0.026
-0.020
-0.014
-0.009
-0.006
-0.004
-0.001
0.
0.
0.
0.
0.
0.
0.
0.
0.
0.
0.
0.
0.
0.
0.
0.
0.
0.
0.
0.
0.
0.
0.
0.
0.
0.
0.
0.
0.
0.
0.001
0.000
0.000
-0.003
-0.007
-0.012
-0.022
-0.030
-0.036
-0.038
-0.037
-0.034
-0.029
-0.024
-0.021
-0.016
-0.013
-0.009
-0.007
-0.005
-0.003
-0.001
0.
0.
0.
0.
0.
0.
0.
0.
0.
0.
0.
0.
0.
0.
0.
0.
0.
0.
0.
0.
0.
0.
0.
0.
0.
0.
0.
0.
0.
0.
0.
0.
0.001
0.000
-0.001
-0.005
-0.006
-0.011
-0.014
-0.018
-0.019
-0.018
-0.015
-0.014
-0.012
-0.006
-0.005
-0.003
-0.003
-0.003
-0.002
0.
0.
0.
0.
0.
0.
0.
0.
0.
0.
0.
0.
0.
0.
0.
0.
0.
0.
0.
0.
0.
0.
0.
0.
0.
0.
0.
0.
0.
0.
0.
0.
0.
0.
0.
0.001
0.000
-0.001
-0.004
-0.005
-0.006
-0.007
-0.009
-0.009
-0.007
-0.006
-0.001
0.
-0.001
-0.001
0.
0.
0.
0.
0.
0.
0.
0.
0.
0.
0.
0.
0.
0.
0.
0.
0.
0.
0.
0.
0.
0.
0.
0.
0.
0.
0.
0.
0.001
0.002
0.001
0.001
0.002
0.001
0.001
-0.001
-0.003
-0.008
-0.017
-0.017
-0.023
-0.028
-0.029
-0.026
-0.023
-0.020
-0.015
-0.009
-0.005
-0.003
0.000
-0.001
0.
0.
0.
0.
0.
0.
0.
0.
0.
0.
0.
0.
0.
0.
0.
0.
0.
0.
0.
0.
0.
0.
0.
0.
0.
0.
0.001
0.002
0.001
0.002
0.002
0.002
0.003
0.002
0.000
-0.001
-0.008
-0.015
-0.022
-0.030
-0.043
-0.054
-0.063
-0.067
-0.065
-0.056
-0.045
-0.034
-0.025
-0.016
-0.007
-0.004
-0.002
-0.001
0.
0.
0.
0.
0.
0.
0.
0.
0.
0.
0.
0.
0.
0.
0.
0.
0.
0.
0.
0.
0.
0.
0.
0.
0.001
0.001
0.002
0.002
0.002
0.002
0.001
0.003
0.
-0.002
-0.008
-0.017
-0.029
-0.040
-0.060
-0.082
-0.114
-0.148
-0.163
-0.155
-0.135
-0.103
-0.081
-0.057
-0.038
-0.023
-0.011
-0.004
-0.002
-0.001
0.
0.
0.
0.
0.
0.
0.
0.
0.
0.
0.
0.
0.
0.
0.
0.
0.
0.
0.
0.
0.
0.
0.001
0.001
0.002
0.002
0.001
-0.001
-0.001
-0.001
-0.004
-0.005
-0.011
-0.013
-0.027
-0.043
-0.068
-0.104
-0.164
-0.233
-0.271
-0.287
-0.294
-0.272
-0.240
-0.185
-0.127
-0.087
-0.049
-0.025
-0.010
-0.003
-0.002
0.
0.
0.
0.
0.
0.
0.
0.
0.
0.
0.
0.
0.
0.
0.
0.
0.
0.
0.
0.
0.
0.
0.002
0.002
0.002
0.000
-0.003
-0.004
-0.005
-0.005
-0.009
-0.010
-0.017
-0.025
-0.044
-0.071
-0.111
-0.183
-0.283
-0.331
0.184
2.131
1.300
-0.110
-0.269
-0.189
-0.083
-0.139
-0.094
-0.048
-0.021
-0.008
-0.002
-0.001
0.
0.
0.
0.
0.
0.
0.
0.
0.
0.
0.
0.
0.
0.
0.
0.
0.
0.
0.
0.
0.001
0.001
0.002
0.000
-0.003
-0.007
-0.011
-0.014
-0.019
-0.018
-0.020
-0.025
-0.040
-0.069
-0.103
-0.174
-0.302
-0.403
1.611
60.574
622.844
277.862
55.033
33.707
17.636
26.792
1.077
-0.138
-0.083
-0.035
-0.013
-0.004
-0.001
-0.001
-0.001
-0.001
-0.001
-0.001
0.
0.
0.
0.
0.
0.
0.
0.
0.
0.
0.
0.
0.
0.
0.
0.002
0.001
0.000
0.000
-0.006
-0.013
-0.022
-0.031
-0.033
-0.029
-0.029
-0.035
-0.056
-0.087
-0.136
-0.251
-0.537
-0.272
35.019
20811.396
129960.938
16699.156
60121.797
62749.711
100639.906
1641.564
11.977
-0.166
-0.130
-0.056
-0.025
-0.012
-0.005
-0.004
-0.005
-0.006
-0.006
-0.004
-0.003
-0.001
0.
0.
0.
0.
0.
0.
0.
0.
0.
0.
0.
0.
0.
0.002
0.002
0.000
-0.001
-0.008
-0.020
-0.042
-0.059
-0.051
-0.039
-0.037
-0.043
-0.064
-0.099
-0.157
-0.304
-0.286
12.470
202.031
23554.639
55844.879
5517.716
106403.352
30444.859
10047.377
172.594
4.068
-0.261
-0.184
-0.088
-0.042
-0.026
-0.018
-0.013
-0.018
-0.019
-0.017
-0.014
-0.008
-0.006
-0.003
0.
0.
0.
0.
0.
0.
0.
0.
0.
0.
0.
0.
0.002
0.001
0.
-0.002
-0.009
-0.022
-0.054
-0.079
-0.062
-0.042
-0.035
-0.043
-0.062
-0.101
-0.172
-0.283
0.962
329.465
12107.376
100511.641
32292.881
235.990
330.410
1042.298
2923.961
479.317
14.009
-0.265
-0.238
-0.125
-0.075
-0.053
-0.046
-0.044
-0.042
-0.044
-0.040
-0.031
-0.023
-0.013
-0.006
-0.003
0.
0.
0.
0.
0.
0.
0.
0.
0.
0.
0.
0.001
0.001
0.000
-0.001
-0.009
-0.021
-0.042
-0.057
-0.050
-0.040
-0.031
-0.040
-0.053
-0.096
-0.193
-0.380
0.570
193.187
1369.075
6299.411
100304.930
8010.554
175636.703
143421.531
111021.141
100264.328
436.265
0.104
-0.318
-0.208
-0.132
-0.100
-0.087
-0.091
-0.101
-0.102
-0.093
-0.070
-0.048
-0.033
-0.018
-0.008
-0.003
0.
0.
0.
0.
0.
0.
0.
0.
0.
0.
0.
0.001
0.000
-0.005
-0.010
-0.017
-0.028
-0.038
-0.039
-0.038
-0.035
-0.043
-0.053
-0.092
-0.196
-0.222
5.397
37.419
14.999
46.369
517.254
49.699
15533.398
68008.492
1971.831
12198.146
67.309
-0.184
-0.384
-0.318
-0.250
-0.193
-0.174
-0.189
-0.191
-0.177
-0.167
-0.141
-0.094
-0.059
-0.038
-0.020
-0.007
0.
0.
0.
0.
0.
0.
0.
0.
0.
0.
0.
0.001
-0.005
-0.007
-0.011
-0.022
-0.035
-0.042
-0.047
-0.057
-0.058
-0.060
-0.075
-0.102
-0.164
-0.104
9.078
13124.395
47.446
5.996
3.249
25.413
1394.047
4758.980
101.107
11.315
22.313
25.774
5.854
-0.088
-0.357
-0.337
-0.338
-0.323
0.231
1.933
0.208
-0.230
-0.170
-0.099
-0.059
-0.036
-0.019
-0.007
-0.001
0.
0.
0.
0.
0.
0.
0.
0.
0.
-0.002
-0.005
-0.011
-0.021
-0.038
-0.058
-0.080
-0.098
-0.101
-0.103
-0.113
-0.116
-0.136
-0.184
-0.290
0.119
79.730
1.147
1.955
1.099
408.057
102605.969
62026.109
278.966
134.715
1420.914
28313.168
782.569
17.886
3.231
-0.391
-0.524
-0.379
8.715
67.715
7.003
-0.273
-0.275
-0.163
-0.093
-0.055
-0.030
-0.012
-0.006
-0.002
0.001
0.
0.
0.
0.
0.
0.
-0.002
-0.005
-0.009
-0.019
-0.042
-0.072
-0.099
-0.127
-0.162
-0.203
-0.217
-0.217
-0.223
-0.229
-0.259
-0.340
-0.321
4.552
4.790
-0.403
-0.733
42.029
4332.122
620.081
175.244
98.042
2041.273
100092.633
4780.300
8049.932
794.076
2.060
-0.661
-0.080
11.209
58.890
16.145
0.430
-0.366
-0.254
-0.155
-0.088
-0.047
-0.021
-0.009
-0.004
-0.001
0.001
0.
0.
0.
0.
0.
-0.002
-0.006
-0.015
-0.033
-0.064
-0.089
0.242
1.062
0.270
-0.271
-0.284
-0.267
-0.355
-0.341
-0.366
-0.429
5.678
872.285
955.490
7.256
3.043
45.035
759.275
1133.291
2198.072
33.601
43.999
442.024
520.329
80483.977
3179.106
3.777
2.343
36.057
232.923
9559.715
8499.646
36.490
0.975
-0.183
-0.219
-0.144
-0.075
-0.034
-0.016
-0.007
-0.001
0.002
0.
0.
0.
0.
0.
-0.002
-0.008
-0.019
-0.046
-0.077
0.525
38.420
440.555
61.206
1.245
5.816
10.266
0.410
0.741
0.513
-0.131
30.686
2143.109
3980.284
60.191
871.382
4779.791
101816.508
2447.672
146.169
8.817
81.427
307.485
27.640
56.380
18.578
1.931
85.702
28038.342
8032.516
105908.961
101738.992
1139.474
69.366
3.122
-0.175
-0.186
-0.120
-0.055
-0.024
-0.009
-0.003
-0.001
0.001
0.
0.
0.
0.
-0.003
-0.008
-0.021
-0.054
-0.077
4.106
2137.097
100004.258
4680.368
11.914
70.968
136.055
7.512
45.547
31.044
5.861
23326.273
106579.484
28908.096
227.104
100316.398
101865.039
100709.492
3788.969
2.779
15.264
18670.152
100032.867
1015.804
76.130
5.377
4.335
110.259
106686.594
2583.459
1497.621
100899.820
100318.758
503.660
27.481
1.323
-0.171
-0.220
-0.101
-0.035
-0.012
-0.003
0.
0.002
0.
0.
0.
0.
-0.003
-0.008
-0.021
-0.053
-0.082
2.452
641.334
169837.578
21156.490
20.549
139.640
205.074
241.585
182.396
106.335
6.420
3402.089
200082.141
895.547
86.464
14044.979
115349.391
549.566
12.599
-0.943
9.448
4852.318
100419.461
17839.195
100329.234
515.743
5.491
69.263
41.811
12.473
43.779
5831.752
2642.062
402.048
248.964
6.783
-0.030
-0.604
-0.290
-0.054
-0.014
-0.004
0.000
0.001
0.
0.
0.
0.
-0.002
-0.007
-0.017
-0.042
-0.080
0.055
6.774
738.916
185.421
15.493
970.172
101297.125
100291.906
255.392
10.125
0.049
31.759
100068.664
109.060
81.010
36005.625
133074.047
100546.203
132.439
14.299
1.680
17.997
127.242
23494.623
100051.641
1701.527
2.675
5.086
2.030
-0.521
0.696
8.341
9.913
76.963
59.098
3.052
0.568
-0.645
-0.514
-0.066
-0.015
-0.003
0.000
0.001
0.
0.
0.
0.
-0.002
-0.005
-0.012
-0.030
-0.067
-0.107
-0.181
-0.413
-0.847
5.346
255.342
28661.359
120752.164
2752.523
11.695
-0.919
-1.512
-1.170
-1.290
12.824
196.181
6698.974
115247.422
1418.186
1175.622
50.549
25.750
36.382
114.290
600.201
33.230
4.144
1.112
-0.762
1.590
82.860
246.828
12.483
1.036
0.752
0.094
-0.037
-0.470
-0.268
-0.044
-0.010
-0.003
0.001
0.001
0.
0.
0.
0.
-0.001
-0.002
-0.008
-0.018
-0.041
-0.078
-0.149
-0.300
-0.552
-0.366
4.918
481.705
100062.734
31436.123
30.602
0.376
-0.896
3.989
-0.079
3.353
492.907
29496.566
100509.672
101776.648
17176.266
55.497
519.018
647.719
12.476
0.622
3.095
25.115
8.417
-0.266
13.898
2058.953
15320.737
118.535
0.134
-0.587
-0.425
-0.219
-0.168
-0.081
-0.023
-0.006
0.
0.002
0.002
0.
0.
0.
0.
0.
-0.002
-0.004
-0.010
-0.022
-0.044
-0.086
-0.156
-0.300
-0.495
-0.251
20.239
557.215
177.973
35.294
3.803
0.336
3048.567
168.548
3.901
556.495
5437.604
883.032
51573.660
100990.031
3001.958
347.986
147.977
6.469
0.005
3.377
6.494
1.934
10.891
254.682
17377.574
69288.992
162.087
0.348
-0.593
-0.357
-0.178
-0.098
-0.044
-0.012
-0.003
0.001
0.002
0.001
0.
0.
0.
0.
0.
0.000
-0.002
-0.004
-0.011
-0.026
-0.046
-0.087
-0.147
-0.245
-0.338
-0.109
2.509
107.992
272.463
6.512
0.088
15.933
9.646
0.189
10.556
39.148
1177.858
109009.766
32114.408
116935.141
76954.734
11467.818
353.733
1.912
3.588
6.262
1.160
106.054
15295.228
30935.529
102636.445
195.354
0.462
-0.982
-0.428
-0.176
-0.085
-0.036
-0.011
0.
0.002
0.001
0.
0.
0.
0.
0.
0.
0.
0.000
-0.001
-0.001
-0.011
-0.026
-0.049
-0.080
-0.122
-0.195
-0.261
0.181
19.107
38.101
1.366
-0.480
-0.004
-0.048
-0.708
-0.126
48.636
271.519
137.821
150.173
11034.513
51156.254
100099.734
9340.112
9.051
284.281
3703.206
114.271
24.598
761.161
362.605
347.292
82.348
22.048
-0.553
-0.518
-0.214
-0.097
-0.044
-0.015
-0.001
0.001
0.001
0.
0.
0.
0.
0.
0.
0.
0.
0.
0.001
-0.001
-0.011
-0.022
-0.039
-0.064
-0.101
-0.159
-0.196
0.014
0.086
-0.390
-0.045
6.395
47.884
113.291
4.238
22.547
312.467
744.032
53.030
47.488
295.343
7025.897
263.560
10.085
7719.211
100006.383
1702.832
3.082
4.920
20.379
68.632
230.418
134.064
44.794
0.332
-0.258
-0.126
-0.050
-0.023
-0.006
0.
0.
0.
0.
0.
0.
0.
0.
0.
0.
0.
0.
0.001
0.000
-0.008
-0.017
-0.030
-0.054
-0.094
-0.148
-0.211
-0.317
-0.340
13.015
1574.161
29012.020
100034.492
155.946
544.676
101210.227
19925.758
12.775
1.011
1.341
17.429
93.908
11.293
245.995
3102.220
106.607
0.054
-0.955
0.542
82.502
23183.699
106729.016
8845.094
7.513
-0.294
-0.164
-0.066
-0.031
-0.013
-0.002
0.
0.
0.
0.
0.
0.
0.
0.
0.
0.
0.
0.
0.
0.000
-0.005
-0.018
-0.039
-0.069
-0.115
-0.197
-0.323
-0.159
42.596
25494.439
52354.340
155227.359
5172.250
6761.734
195634.297
3581.973
86.826
114.448
8.168
873.610
45068.844
550.314
3.637
4.169
0.365
-0.904
-0.677
2.483
682.110
108191.328
102971.336
841.380
3.109
-0.382
-0.209
-0.090
-0.042
-0.016
-0.004
0.
0.
0.
0.
0.
0.
0.
0.
0.
0.
0.
0.
0.
0.
-0.004
-0.015
-0.038
-0.066
-0.119
-0.219
-0.318
3.218
112.691
6485.123
9449.965
490.464
493.394
104050.641
48152.531
202.668
8502.886
22935.111
71.377
1024.331
62457.309
692.440
3.436
8.746
4.417
0.033
7.500
22.061
80801.117
101019.195
1255.725
18.949
0.487
-0.423
-0.254
-0.118
-0.054
-0.023
-0.005
-0.002
0.
0.
0.
0.
0.
0.
0.
0.
0.
0.
0.
0.
0.
-0.003
-0.020
-0.039
-0.080
-0.144
-0.261
-0.280
21.062
1762.873
101562.547
70297.469
4289.332
500.129
100019.984
1534.042
20.171
1673.649
4231.819
71.007
17.545
85.257
13.312
21.344
649.385
227.348
23.089
15.079
27.953
1282.362
1109.305
10300.911
6522.076
52.290
0.912
-0.260
-0.156
-0.074
-0.029
-0.008
-0.001
0.
0.
0.
0.
0.
0.
0.
0.
0.
0.
0.
0.
-0.002
-0.009
-0.024
-0.051
-0.103
-0.191
-0.303
-0.115
8.070
107.366
2429.839
1775.020
2585.834
164.204
18.063
3.948
1.454
203.054
3071.003
72.961
-0.009
-0.026
-0.171
25.723
868.099
7254.768
2850.083
22.860
73.139
3348.617
23065.703
8156.796
102201.539
2415.427
59.068
0.190
-0.186
-0.097
-0.042
-0.016
-0.003
0.000
0.
0.
0.
0.
0.
0.
0.
0.
0.
0.
0.
-0.003
-0.015
-0.036
-0.075
-0.137
-0.203
0.148
7.665
1040.730
5316.142
68.418
16.668
9.634
1.995
3.019
5.862
3.260
14.934
41.177
12.122
-0.655
-0.294
6.142
6.499
262.987
11506.979
3427.531
47.074
2467.387
1298.384
2108.259
71.118
4313.803
100021.688
305.516
0.833
-0.239
-0.123
-0.054
-0.023
-0.008
0.000
0.
0.
0.
0.
0.
0.
0.
0.
0.
0.
-0.003
-0.008
-0.022
-0.049
-0.101
-0.153
1.458
76.587
262.307
20799.818
100024.016
305.305
0.237
-0.078
0.937
31.412
249.890
69.869
18.175
3.086
0.212
-0.809
1.678
50.615
27.615
2163.357
100100.797
206.452
22.857
42.538
14.753
19.460
143.056
814.913
544.556
24.459
-0.247
-0.330
-0.158
-0.072
-0.030
-0.014
-0.002
0.
0.
0.
0.
0.
0.
0.
0.
0.
-0.002
-0.006
-0.012
-0.034
-0.069
-0.124
-0.109
20.188
20681.553
100153.383
7051.446
1091.141
23.912
-0.797
-0.941
0.070
29.588
268.415
1067.474
185.599
1.709
-0.852
-0.778
0.229
6.613
3.968
39.422
252.759
9.291
4.347
34.946
186.277
25.880
30.066
108.127
45.538
3.627
-0.434
-0.411
-0.214
-0.104
-0.047
-0.018
-0.007
0.
0.
0.
0.
0.
0.
0.
0.
0.000
-0.003
-0.010
-0.022
-0.051
-0.101
-0.177
-0.192
13.964
7023.449
100039.844
894.580
95.712
0.946
-1.027
-0.695
3.863
6.834
19.896
174.209
45.860
0.487
-0.619
-0.615
-0.661
-0.584
-0.663
2.651
28.457
40.458
6.556
108.468
321.387
59.601
2.196
12.350
60.677
163.285
11.517
-0.030
-0.251
-0.152
-0.069
-0.028
-0.011
0.
0.
0.
0.
0.
0.
0.
0.
-0.002
-0.006
-0.017
-0.039
-0.092
-0.165
-0.249
-0.329
0.407
21.289
52.535
9.273
17.559
68.912
3.956
-0.581
4.416
6.346
5.743
3.831
0.574
-0.329
2.045
3.022
1.449
-0.627
-0.787
18.471
5834.629
18801.195
201.482
54244.020
134027.109
4020.107
6.178
26.060
18715.115
100060.727
863.940
26.880
0.692
-0.172
-0.096
-0.037
-0.013
0.
0.
0.
0.
0.
0.
0.
0.000
-0.003
-0.009
-0.024
-0.068
-0.139
-0.150
0.590
2.506
8.082
10.440
60.189
53.061
1785.418
63586.852
165.204
0.228
0.356
10.494
13.474
2.323
2.024
0.649
3.572
18.342
16.530
0.330
-0.723
23.757
8698.676
131433.469
51656.246
111147.477
101227.000
474.642
1.703
18.968
15305.411
107747.219
100908.953
4586.085
34.131
-0.039
-0.104
-0.043
-0.015
0.
0.
0.
0.
0.
0.
0.
-0.001
-0.003
-0.011
-0.034
-0.100
-0.135
2.630
105.872
456.704
1644.287
1492.563
20812.658
15371.677
104326.102
103686.242
636.194
10.590
2.692
92.637
106.920
66.522
1039.645
106.111
1.653
7.542
7.608
1.293
0.790
23.322
5051.299
108574.023
85983.891
101863.492
2031.385
14.306
-0.849
0.669
50.251
5484.824
101380.945
25222.287
75.530
0.042
-0.108
-0.040
-0.016
0.
0.
0.
0.
0.
0.
0.
-0.001
-0.004
-0.012
-0.040
-0.108
-0.001
60.064
101569.289
69338.258
17635.217
104498.422
18485.949
103177.359
107045.820
15590.799
636.755
16.614
0.599
23.597
29.948
1224.683
100004.563
3104.417
6.009
2.724
18.228
444.522
555.007
59.886
48425.043
100074.508
450.934
43948.660
16544.910
50.865
2.729
3.660
0.831
31.309
153.669
60.458
2.878
-0.168
-0.099
-0.032
-0.012
0.
0.
0.
0.
0.
0.
0.
-0.001
-0.003
-0.012
-0.037
-0.100
-0.010
52.504
91591.930
13402.014
576.993
31482.941
926.051
401.720
216.275
1853.757
8397.195
78.628
-0.502
-0.202
1.092
132.466
3732.096
266.752
4.433
245.986
5221.790
100213.180
100001.000
202.068
160.605
212.830
90.959
101616.984
100663.063
384.882
60.917
16.268
0.724
-0.327
0.311
-0.073
-0.286
-0.163
-0.069
-0.023
-0.007
0.
0.
0.
0.
0.
0.
0.
0.000
-0.003
-0.009
-0.028
-0.077
-0.123
1.142
26.889
19.338
5.648
20.567
5.259
0.805
40.880
55360.035
110977.930
373.587
5.373
11.011
6.294
1.876
14.154
7.576
8.047
1581.140
100266.344
22002.662
34950.930
66.441
1.668
5.104
24.837
3096.554
6913.365
1753.423
4855.082
48.147
0.003
-0.597
-0.437
-0.297
-0.199
-0.101
-0.047
-0.012
-0.005
0.
0.
0.
0.
0.
0.
0.
0.
-0.002
-0.005
-0.018
-0.043
-0.093
-0.135
-0.140
-0.200
-0.313
-0.392
-0.322
30.606
1456.821
3091.972
12170.511
1513.064
2651.671
291.931
66.388
1.277
-0.942
13.477
1451.584
12193.943
100531.836
1769.918
26.225
4.734
195.724
3725.916
206.621
132.722
144.031
536.455
1130.638
24.633
-0.262
-0.530
-0.355
-0.209
-0.120
-0.063
-0.027
-0.006
-0.003
0.
0.
0.
0.
0.
0.
0.
0.
-0.001
-0.003
-0.009
-0.022
-0.044
-0.086
-0.131
-0.188
-0.265
-0.360
0.477
249.194
100038.859
19834.430
104910.016
108553.219
100900.344
16278.866
430.223
335.407
1.439
128.587
100102.586
106458.930
100201.859
1128.116
2.922
46.093
7542.561
101444.250
6412.989
188.031
641.333
185.233
80.881
3.216
-0.439
-0.457
-0.277
-0.153
-0.083
-0.046
-0.015
-0.003
-0.001
0.
0.
0.
0.
0.
0.
0.
0.
0.
-0.002
-0.003
-0.011
-0.018
-0.037
-0.062
-0.100
-0.167
-0.261
0.642
124.292
7270.186
1074.143
1390.997
5983.490
17386.721
8539.368
100392.289
101621.617
174.313
2356.443
104718.922
49817.301
189.842
12.057
12.431
1348.789
3482.805
8391.357
318.403
1590.712
100238.352
100729.641
16873.904
21.667
-0.353
-0.362
-0.212
-0.112
-0.060
-0.028
-0.007
-0.001
0.001
0.
0.
0.
0.
0.
0.
0.
0.
0.
0.
-0.002
-0.003
-0.009
-0.019
-0.031
-0.058
-0.114
-0.200
0.397
87.649
4854.947
602.270
6.509
8.088
184.435
8853.889
116983.273
1711.205
11904.941
101237.953
134970.484
34975.453
42.517
1.484
18.749
3387.594
5840.863
50.826
4.176
1195.716
100133.813
35465.234
4853.168
14.015
-0.302
-0.258
-0.146
-0.079
-0.038
-0.016
-0.001
0.000
0.
0.
0.
0.
0.
0.
0.
0.
0.
0.
0.
0.
-0.001
-0.002
-0.010
-0.018
-0.035
-0.074
-0.146
-0.151
3.175
25.828
9.661
-0.287
7.040
30165.539
111343.773
102313.055
101305.742
32639.584
29897.502
1411.426
60.624
1.880
-0.029
1.285
39.756
48.253
2.337
-0.446
5.150
36.128
39.419
17.931
0.459
-0.255
-0.169
-0.092
-0.046
-0.024
-0.006
0.
0.
0.
0.
0.
0.
0.
0.
0.
0.
0.
0.
0.
0.
0.
0.
-0.002
-0.009
-0.020
-0.042
-0.089
-0.161
-0.191
-0.142
-0.351
-0.634
1.264
516.148
4774.378
946.149
100019.352
2878.173
33.625
5.506
-0.167
-0.565
-0.492
-0.398
-0.081
-0.029
-0.363
-0.432
-0.409
-0.292
-0.163
-0.188
-0.235
-0.162
-0.095
-0.051
-0.031
-0.012
-0.002
0.000
0.
0.
0.
0.
0.
0.
0.
0.
0.
0.
0.
0.
0.
0.
0.
0.
-0.005
-0.010
-0.022
-0.048
-0.095
-0.156
-0.222
-0.328
-0.586
-0.607
0.813
2.801
7.543
48.262
12.291
-0.062
-0.540
-0.544
-0.469
-0.382
-0.310
-0.262
-0.236
-0.242
-0.251
-0.265
-0.255
-0.230
-0.187
-0.134
-0.081
-0.049
-0.028
-0.014
-0.006
0.001
0.
0.
0.
0.
0.
0.
0.
0.
0.
0.
0.
0.
0.
0.
0.
0.
0.
-0.003
-0.004
-0.010
-0.022
-0.045
-0.077
-0.123
-0.185
-0.310
-0.374
-0.345
-0.354
-0.342
-0.237
-0.353
-0.431
-0.413
-0.362
-0.309
-0.256
-0.207
-0.174
-0.148
-0.130
-0.125
-0.120
-0.120
-0.107
-0.087
-0.056
-0.036
-0.024
-0.013
-0.006
0.001
0.
0.
0.
0.
0.
0.
0.
0.
0.
0.
0.
0.
0.
0.
0.
0.
0.
0.
0.
-0.002
-0.004
-0.010
-0.020
-0.033
-0.057
-0.089
-0.130
-0.170
-0.197
-0.229
-0.253
-0.276
-0.288
-0.286
-0.269
-0.245
-0.215
-0.183
-0.151
-0.117
-0.093
-0.080
-0.067
-0.060
-0.051
-0.039
-0.030
-0.023
-0.016
-0.010
-0.006
0.000
0.
0.
0.
0.
0.
0.
0.
0.
0.
0.
0.
0.
0.
0.
0.
0.
0.
0.
0.
0.
0.001
-0.002
-0.003
-0.006
-0.011
-0.020
-0.038
-0.058
-0.082
-0.110
-0.137
-0.161
-0.186
-0.196
-0.192
-0.189
-0.172
-0.153
-0.129
-0.101
-0.078
-0.062
-0.052
-0.039
-0.026
-0.020
-0.015
-0.012
-0.009
-0.007
-0.005
0.
0.
0.
0.
0.
0.
0.
0.
0.
0.
0.
0.
0.
0.
0.
0.
0.
0.
0.
0.
0.
0.
0.
0.002
0.002
-0.001
-0.002
-0.009
-0.016
-0.032
-0.046
-0.067
-0.092
-0.116
-0.132
-0.137
-0.136
-0.128
-0.112
-0.096
-0.084
-0.066
-0.053
-0.037
-0.027
-0.018
-0.012
-0.008
-0.007
-0.006
-0.003
0.
0.
0.
0.
0.
0.
0.
0.
0.
0.
0.
0.
0.
0.
0.
0.
0.
0.
0.
0.
0.
0.
0.
0.
0.
0.001
0.001
0.002
0.003
0.
-0.007
-0.014
-0.030
-0.044
-0.064
-0.085
-0.094
-0.097
-0.087
-0.077
-0.067
-0.058
-0.049
-0.039
-0.031
-0.021
-0.016
-0.009
-0.006
-0.001
-0.001
0.
0.
0.
0.
0.
0.
0.
0.
0.
0.
0.
0.
0.
0.
0.
0.
0.
0.
0.
0.
0.
0.
0.
0.
0.
0.
0.
0.
0.001
0.002
0.002
0.001
-0.002
-0.008
-0.017
-0.029
-0.042
-0.050
-0.058
-0.059
-0.055
-0.048
-0.042
-0.037
-0.032
-0.025
-0.020
-0.014
-0.009
-0.006
-0.004
-0.001
0.
0.
0.
0.
0.
0.
0.
0.
0.
0.
0.
0.
0.
0.
0.
0.
0.
0.
0.
0.
0.
0.
0.
0.
0.
0.
0.
0.
0.
0.
0.
0.002
0.001
-0.002
-0.004
-0.010
-0.017
-0.024
-0.031
-0.034
-0.036
-0.034
-0.030
-0.025
-0.023
-0.019
-0.014
-0.011
-0.008
-0.006
-0.003
-0.001
0.
0.
0.
0.
0.
0.
0.
0.
0.
0.
0.
0.
0.
0.
0.
0.
0.
0.
0.
0.
0.
0.
0.
0.
0.
0.
0.
0.
0.
0.
0.
0.
0.000
0.001
-0.001
-0.003
-0.007
-0.011
-0.016
-0.019
-0.020
-0.019
-0.019
-0.019
-0.014
-0.010
-0.008
-0.006
-0.005
-0.003
-0.002
-0.001
0.
0.
0.
0.
0.
0.
0.
0.
0.
0.
0.
0.
0.
0.
0.
0.
0.
0.
0.
0.
0.
0.
0.
0.
0.
0.
0.
0.
0.
0.
0.
0.
0.
0.
0.001
0.000
-0.001
-0.003
-0.006
-0.007
-0.010
-0.012
-0.011
-0.010
-0.008
-0.004
-0.003
-0.002
-0.002
-0.002
0.
0.
0.
0.
0.
0.
0.
0.
0.
0.
0.
0.
0.
0.
0.
0.
0.
0.
0.
0.
0.
0.
0.
0.
0.
0.
0.
0.
0.
0.
0.
0.
0.
0.
0.
0.
0.
0.
0.
0.001
-0.001
-0.003
-0.004
-0.003
-0.003
-0.003
-0.003
-0.002
0.
0.
0.
0.
0.
0.
0.
0.
0.
0.
0.
0.
0.
0.
0.
0.
0.
0.
0.
0.
0.
0.
0.
0.
0.
0.
0.
0.
0.
0.
0.001
0.002
0.001
0.001
0.001
0.001
0.002
0.001
-0.002
-0.004
-0.007
-0.014
-0.021
-0.026
-0.031
-0.033
-0.036
-0.033
-0.028
-0.021
-0.016
-0.010
-0.006
-0.003
-0.002
-0.001
0.
0.
0.
0.
0.
0.
0.
0.
0.
0.
0.
0.
0.
0.
0.
0.
0.
0.
0.
0.
0.
0.
0.
0.
0.
0.001
0.001
0.001
0.002
0.002
0.003
0.003
0.002
0.001
-0.002
-0.007
-0.011
-0.022
-0.030
-0.042
-0.056
-0.072
-0.087
-0.092
-0.083
-0.068
-0.050
-0.038
-0.027
-0.017
-0.008
-0.004
-0.002
-0.001
0.
0.
0.
0.
0.
0.
0.
0.
0.
0.
0.
0.
0.
0.
0.
0.
0.
0.
0.
0.
0.
0.
0.
0.001
0.001
0.002
0.002
0.001
-0.001
-0.001
-0.001
-0.004
-0.005
-0.010
-0.013
-0.023
-0.039
-0.055
-0.080
-0.114
-0.157
-0.184
-0.193
-0.185
-0.159
-0.120
-0.089
-0.063
-0.044
-0.026
-0.013
-0.005
-0.002
-0.001
0.
0.
0.
0.
0.
0.
0.
0.
0.
0.
0.
0.
0.
0.
0.
0.
0.
0.
0.
0.
0.
0.
0.002
0.002
0.002
0.000
-0.003
-0.004
-0.005
-0.005
-0.009
-0.012
-0.020
-0.029
-0.045
-0.068
-0.101
-0.152
-0.223
-0.288
-0.282
-0.199
-0.298
-0.310
-0.271
-0.196
-0.140
-0.096
-0.056
-0.028
-0.012
-0.004
-0.002
0.
0.
0.
0.
0.
0.
0.
0.
0.
0.
0.
0.
0.
0.
0.
0.
0.
0.
0.
0.
0.
0.001
0.001
0.002
0.000
-0.004
-0.008
-0.013
-0.020
-0.025
-0.025
-0.031
-0.039
-0.053
-0.083
-0.119
-0.173
-0.247
-0.354
-0.328
0.993
5.531
2.817
-0.077
-0.356
0.048
0.265
-0.109
-0.103
-0.055
-0.024
-0.009
-0.003
-0.001
0.
0.
0.
0.
0.
0.
0.
0.
0.
0.
0.
0.
0.
0.
0.
0.
0.
0.
0.
0.
0.002
0.002
0.000
-0.003
-0.009
-0.019
-0.033
-0.041
-0.054
-0.055
-0.054
-0.063
-0.093
-0.125
-0.168
-0.231
-0.336
-0.377
0.915
47.430
2412.340
977.924
50.678
7.505
154.333
314.041
5.528
-0.122
-0.094
-0.039
-0.015
-0.005
-0.002
0.
-0.001
-0.001
-0.001
0.
0.
0.
0.
0.
0.
0.
0.
0.
0.
0.
0.
0.
0.
0.
0.
0.001
0.002
0.000
-0.005
-0.015
-0.036
-0.064
-0.083
-0.079
-0.088
-0.080
-0.088
-0.128
-0.163
-0.209
-0.284
-0.351
-0.166
7.746
1141.337
102000.078
105342.609
100161.148
371.558
102445.328
100087.258
101.150
-0.004
-0.136
-0.066
-0.026
-0.013
-0.004
-0.001
-0.002
-0.002
-0.002
-0.001
-0.001
-0.001
0.
0.
0.
0.
0.
0.
0.
0.
0.
0.
0.
0.
0.
0.001
0.000
-0.001
-0.007
-0.023
-0.068
-0.256
-0.346
-0.204
-0.100
-0.096
-0.118
-0.196
-0.224
-0.248
-0.334
-0.457
-0.086
10.342
628.636
7720.381
30631.494
121143.023
1594.128
5111.848
9977.727
46.326
-0.043
-0.189
-0.094
-0.046
-0.028
-0.016
-0.007
-0.011
-0.012
-0.012
-0.007
-0.006
-0.003
-0.001
0.
0.
0.
0.
0.
0.
0.
0.
0.
0.
0.
0.
0.001
0.000
-0.001
-0.008
-0.026
-0.094
-0.485
-0.597
-0.392
-0.115
-0.093
-0.131
-0.243
-0.269
-0.297
-0.502
-0.539
1.257
20.932
228.515
221.502
247.977
10455.101
32865.645
13308.821
421.026
12.319
-0.242
-0.251
-0.133
-0.075
-0.050
-0.042
-0.035
-0.034
-0.030
-0.029
-0.023
-0.016
-0.008
-0.003
-0.001
0.
0.
0.
0.
0.
0.
0.
0.
0.
0.
0.
0.002
0.
-0.001
-0.007
-0.021
-0.065
-0.241
-0.434
-0.230
-0.101
-0.075
-0.097
-0.150
-0.207
-0.470
-0.616
5.072
25.772
16.847
103.166
1363.019
161.890
1570.106
62125.367
101170.695
12485.780
68.256
-0.235
-0.345
-0.217
-0.134
-0.090
-0.074
-0.070
-0.072
-0.071
-0.064
-0.049
-0.035
-0.025
-0.012
-0.003
0.
0.
0.
0.
0.
0.
0.
0.
0.
0.
0.
0.002
-0.001
-0.001
-0.007
-0.019
-0.037
-0.071
-0.101
-0.090
-0.073
-0.068
-0.076
-0.094
-0.159
-0.575
5.375
9154.681
46822.098
607.204
128.225
62.623
5.787
121.896
768.281
1788.302
592.662
17.282
-0.170
-0.402
-0.335
-0.251
-0.176
-0.136
-0.143
-0.149
-0.142
-0.128
-0.100
-0.066
-0.045
-0.029
-0.017
-0.003
0.
0.
0.
0.
0.
0.
0.
0.
0.
0.
0.
0.001
-0.003
-0.007
-0.015
-0.029
-0.043
-0.055
-0.066
-0.074
-0.072
-0.078
-0.100
-0.142
-0.315
1.628
1033.055
200031.422
1235.360
6423.018
1041.517
13.771
138.430
44.495
6.893
54.397
289.635
47.590
7.402
0.301
-0.320
-0.295
-0.270
-0.272
-0.272
-0.255
-0.230
-0.184
-0.121
-0.072
-0.047
-0.028
-0.014
-0.003
0.001
0.
0.
0.
0.
0.
0.
0.
0.
0.
-0.001
-0.006
-0.010
-0.020
-0.036
-0.053
-0.072
-0.085
-0.094
-0.103
-0.116
-0.139
-0.177
-0.228
-0.116
10.635
514.710
39.578
701.541
200.385
188.968
21519.154
888.298
16.466
10308.852
100456.203
36689.555
1301.921
84.872
4.901
-0.320
-0.453
-0.442
-0.370
-0.239
-0.313
-0.299
-0.212
-0.122
-0.071
-0.041
-0.022
-0.010
-0.006
0.001
0.
0.
0.
0.
0.
0.
0.
-0.002
-0.003
-0.007
-0.017
-0.033
-0.057
-0.086
-0.114
-0.141
-0.168
-0.188
-0.220
-0.239
-0.245
-0.295
-0.363
0.298
20.364
22.334
4.895
2.403
37.494
515.594
72.067
12.378
4468.916
101662.992
103173.148
104534.813
26528.494
1312.626
2.521
-0.482
0.024
4.201
6.485
1.775
-0.215
-0.307
-0.198
-0.113
-0.063
-0.037
-0.017
-0.007
-0.001
0.001
0.
0.
0.
0.
0.
0.
-0.002
-0.006
-0.011
-0.024
-0.054
-0.076
-0.066
0.005
-0.152
-0.283
-0.347
-0.375
-0.332
0.270
0.598
-0.200
22.459
43174.227
55171.723
29.184
10.143
5.913
11.509
6.596
4.668
22.621
128.297
1228.096
100251.438
103171.813
105238.281
40.748
21.723
81.980
2239.773
2611.615
128.868
3.860
-0.280
-0.266
-0.176
-0.099
-0.053
-0.025
-0.012
-0.003
-0.001
0.001
0.
0.
0.
0.
0.
-0.002
-0.007
-0.015
-0.035
-0.064
-0.014
2.450
10.812
2.918
-0.274
-0.484
-0.444
1.515
29.388
41.878
3.620
47.572
70953.094
123849.805
422.238
10369.466
681.431
999.224
3996.131
13.607
0.508
42.776
150.706
72.726
82.677
372.443
81.875
10401.470
102164.773
109104.375
101557.180
798.740
34.624
1.361
-0.244
-0.220
-0.145
-0.076
-0.036
-0.016
-0.007
0.000
0.001
0.001
0.
0.
0.
0.
-0.002
-0.007
-0.017
-0.042
-0.068
0.353
24.947
213.531
35.851
0.279
0.019
3.565
65.387
9396.319
3823.540
25.245
158.414
101175.703
107097.484
56843.648
101994.320
14373.352
1156.801
15677.091
144.475
10.329
4049.135
100229.289
5159.084
191.807
2.711
176.883
95718.219
105369.531
11089.512
4922.378
472.446
248.350
6.021
0.056
-0.232
-0.181
-0.113
-0.053
-0.022
-0.008
-0.001
0.001
0.001
0.
0.
0.
0.
-0.002
-0.007
-0.017
-0.041
-0.070
0.200
13.697
111.035
20.059
0.770
31.843
1085.101
2323.450
100233.617
100011.266
53.469
110.205
1450.830
6468.774
39032.230
2417.316
856.105
4044.086
145.857
15.301
7.837
1455.947
28320.703
100350.125
8321.324
38.536
45.930
1209.428
487.591
274.371
27.882
59.048
40.051
2.517
0.536
-0.182
-0.243
-0.197
-0.079
-0.027
-0.009
-0.002
0.001
0.001
0.
0.
0.
0.
-0.002
-0.006
-0.014
-0.033
-0.067
-0.087
0.518
2.534
0.550
20.028
2680.522
100699.289
102101.914
876.345
355.413
4.805
2.404
42.035
29.969
55.109
151.240
7054.382
146785.984
1926.614
228.098
29.129
49.389
6375.661
25787.189
2458.437
66.449
26.454
133.047
189.450
129.100
14.143
36.684
3.850
0.072
0.029
-0.246
-0.304
-0.274
-0.098
-0.028
-0.007
-0.002
0.002
0.001
0.
0.
0.
0.
-0.002
-0.003
-0.010
-0.023
-0.052
-0.096
-0.192
-0.606
-0.847
38.368
11034.382
29659.938
4786.359
54.886
1.793
-0.657
559.191
504.296
0.482
0.904
50.713
1527.494
6841.784
3337.935
100328.117
1793.408
12.620
604.275
566.348
87.098
5.969
0.261
2.062
18.697
104.518
505.194
1264.502
33.396
-0.317
-0.407
-0.271
-0.230
-0.175
-0.073
-0.020
-0.006
0.
0.002
0.001
0.
0.
0.
0.
0.000
-0.002
-0.006
-0.014
-0.032
-0.071
-0.130
-0.254
-0.368
1.328
30.836
44.326
200.060
67.726
1.025
-0.463
15.090
75.300
26.709
14.265
12522.632
101264.484
24298.225
100583.867
97449.344
404.931
4.001
6.732
13.701
9.260
-0.141
-0.950
-0.662
6.888
380.928
1858.595
215.180
13.728
-0.383
-0.445
-0.273
-0.156
-0.091
-0.046
-0.013
-0.003
0.000
0.002
0.001
0.
0.
0.
0.
0.
-0.001
-0.003
-0.008
-0.017
-0.043
-0.080
-0.141
-0.244
-0.346
-0.309
1.150
11.544
5.540
-0.167
-0.417
24.749
108148.719
10796.975
33.248
16876.240
100050.828
1103.368
13739.186
18719.787
16921.260
250.221
5.106
3.007
1.262
0.781
5.043
14.232
13.867
4285.478
39829.363
100151.453
334.001
0.402
-0.695
-0.300
-0.137
-0.072
-0.035
-0.008
-0.001
0.002
0.001
0.001
0.
0.
0.
0.
0.
0.
-0.001
-0.002
-0.008
-0.024
-0.052
-0.086
-0.144
-0.229
-0.321
-0.381
-0.257
-0.080
-0.070
-0.419
18.251
6864.152
8480.339
16.690
48.190
185.330
23.291
1813.956
18532.863
101019.570
2951.081
157.536
20.945
1.094
20.126
93.441
69.031
9.515
161.220
54660.953
101431.211
813.749
30.499
-1.021
-0.561
-0.164
-0.077
-0.033
-0.012
0.000
0.002
0.001
0.
0.
0.
0.
0.
0.
0.
0.000
-0.001
-0.002
-0.008
-0.028
-0.052
-0.081
-0.124
-0.188
-0.265
-0.307
-0.247
-0.265
-0.503
0.221
16.969
515.404
4.165
1.882
1.884
0.266
94.652
9427.274
102478.570
523.762
2197.448
138.930
4.129
326.306
3809.755
156.147
3.389
166.228
23914.023
100882.039
33216.738
100261.313
10.504
-0.728
-0.220
-0.096
-0.042
-0.012
-0.001
0.001
0.
0.
0.
0.
0.
0.
0.
0.
0.
0.
0.000
-0.002
-0.011
-0.031
-0.046
-0.070
-0.106
-0.154
-0.214
-0.276
-0.376
-0.508
-0.539
6.107
127.599
40.197
37.493
38.943
140.981
1945.681
100284.281
1895.068
55.719
121.975
18.167
10.080
6750.368
109347.148
1846.648
22.680
441.304
5237.368
11365.436
101013.367
2065.564
4.767
-0.414
-0.271
-0.123
-0.052
-0.021
-0.005
-0.001
0.
0.
0.
0.
0.
0.
0.
0.
0.
0.
-0.002
-0.001
-0.003
-0.009
-0.026
-0.043
-0.066
-0.103
-0.159
-0.253
-0.407
-0.528
0.060
11.766
258.149
954.917
44.844
119.747
2116.683
8851.752
613.893
31.526
0.778
29.901
48376.258
63.424
266.305
3109.823
189.194
18.501
7.137
31.177
2448.642
101354.367
5349.660
41.788
0.347
-0.306
-0.162
-0.069
-0.030
-0.014
-0.001
0.
0.
0.
0.
0.
0.
0.
0.
0.
0.
-0.002
-0.002
-0.003
-0.002
-0.010
-0.024
-0.051
-0.082
-0.138
-0.247
-0.403
-0.296
3.031
30.513
123.351
1565.544
150.971
17044.387
102470.586
530.281
4.653
1.143
5.584
3043.275
200008.391
1949.593
5.791
6.757
4.569
1.053
3.802
10.289
383.389
27223.426
7010.918
54.234
0.377
-0.358
-0.198
-0.086
-0.040
-0.016
-0.003
0.
0.
0.
0.
0.
0.
0.
0.
0.
0.
0.
-0.002
-0.002
-0.003
-0.010
-0.022
-0.049
-0.084
-0.143
-0.248
-0.284
23.372
2189.560
2003.248
686.485
31.248
59.004
11604.439
101629.125
356.294
15.435
17.195
8.888
4041.331
100886.469
2179.463
11.278
99.035
40.147
12.829
1159.587
7928.626
17411.217
681.486
156.665
17.289
-0.037
-0.413
-0.236
-0.111
-0.051
-0.022
-0.002
-0.001
0.
0.
0.
0.
0.
0.
0.
0.
0.
0.
0.
-0.002
-0.002
-0.011
-0.026
-0.051
-0.091
-0.161
-0.271
0.007
313.827
100245.922
138313.906
127423.930
23602.764
432.321
901.805
243.481
37.953
11.368
13.572
5.021
258.249
2036.021
91.089
354.165
100003.914
20769.875
200.867
4271.690
38294.613
683.355
27.317
366.309
189.269
1.011
-0.375
-0.278
-0.144
-0.068
-0.028
-0.007
-0.001
0.
0.
0.
0.
0.
0.
0.
0.
0.
0.
0.
0.
-0.003
-0.011
-0.031
-0.056
-0.110
-0.196
-0.303
-0.300
23.748
2193.602
2793.759
101403.523
103238.578
292.401
54.762
8.735
15.456
97.186
1506.125
474.558
10.164
27.439
5.892
443.170
100173.188
134972.844
56000.145
1473.019
119.816
4.602
0.353
230.750
144.916
11.824
1.064
-0.301
-0.183
-0.089
-0.042
-0.013
-0.001
0.
0.
0.
0.
0.
0.
0.
0.
0.
0.
0.
0.
-0.005
-0.017
-0.039
-0.077
-0.139
-0.224
-0.256
0.223
11.007
23.531
25.237
504.529
474.679
1454.557
2884.491
14.249
229.130
10338.533
71266.172
7923.347
7.568
11.489
796.106
278.640
686.172
104826.617
89595.680
19590.305
146786.078
2405.834
25.534
88.525
24.516
32.587
3.266
-0.304
-0.231
-0.116
-0.052
-0.021
-0.007
0.000
0.
0.
0.
0.
0.
0.
0.
0.
0.
0.
-0.003
-0.010
-0.025
-0.052
-0.097
-0.156
0.007
4.260
10.036
37.351
81.526
6.203
13.375
195.673
246.991
146.659
3.890
87.101
1853.879
282.216
55.376
9.083
137.527
100172.477
26835.904
4744.790
141625.688
1215.644
7615.781
17168.805
277.881
161.623
608.496
38.937
14.596
2.256
-0.391
-0.287
-0.143
-0.069
-0.033
-0.013
-0.003
0.
0.
0.
0.
0.
0.
0.
0.
0.
-0.002
-0.006
-0.014
-0.037
-0.066
-0.125
-0.176
1.532
76.241
247.152
24.154
10.639
0.280
0.667
14.163
25.582
20.458
2.108
3.457
9.484
2.357
-0.181
6.724
97.487
1049.009
250.824
48.956
31112.514
638.133
464.419
6511.832
100103.695
1970.109
157.251
9.323
11.708
2.085
-0.439
-0.353
-0.202
-0.100
-0.047
-0.020
-0.006
0.
0.
0.
0.
0.
0.
0.
0.
0.000
-0.003
-0.010
-0.025
-0.054
-0.102
-0.175
-0.240
1.043
51.457
140.323
11.624
0.585
-0.877
-0.737
14.610
1704.609
2395.879
67.644
14.876
0.099
0.399
9.365
6.859
6.138
16.180
5.633
1.420
45.002
71.174
36.944
5598.253
103741.555
1088.365
54.317
0.937
5.956
13.171
1.756
-0.262
-0.255
-0.149
-0.067
-0.026
-0.011
0.
0.
0.
0.
0.
0.
0.
0.
-0.002
-0.006
-0.016
-0.043
-0.098
-0.162
-0.229
-0.287
-0.192
1.458
2.899
0.104
0.619
1.749
-0.082
15.245
2014.271
3194.906
3936.226
439.393
3.154
22.576
890.704
467.541
118.619
3.817
-0.063
32.452
28254.176
100006.477
216.953
104456.141
111417.813
118.949
1.361
1.798
198.370
972.412
80.675
7.346
-0.066
-0.182
-0.093
-0.035
-0.014
0.
0.
0.
0.
0.
0.
0.
0.000
-0.003
-0.009
-0.026
-0.074
-0.133
-0.007
2.166
6.117
22.337
14.279
2.151
7.293
139.500
247.433
75.231
4.494
20.078
76.391
1303.103
213.854
5.657
30.496
1611.320
17385.744
15268.866
42.375
-0.350
39.503
48430.406
100250.328
795.481
8129.617
14072.736
64.266
-0.561
1.688
188.876
1517.067
14298.482
266.848
2.017
-0.181
-0.109
-0.040
-0.016
0.
0.
0.
0.
0.
0.
0.
-0.001
-0.003
-0.012
-0.037
-0.103
-0.084
10.067
487.524
3532.175
39025.379
8505.000
57.813
841.850
8977.605
47003.055
100104.641
151.357
-0.207
1.472
11.697
103.682
2390.929
188.226
41.077
2029.673
1882.087
27.340
0.086
2.844
100.516
344.205
3495.874
48462.117
247.062
3.456
2.092
3.879
12.894
8037.120
107764.563
1380.415
3.229
-0.207
-0.113
-0.040
-0.016
0.
0.
0.
0.
0.
0.
0.
-0.001
-0.004
-0.013
-0.043
-0.110
0.086
61.195
32678.332
100969.984
102868.414
100269.086
148.902
45727.645
6087.395
101457.125
100658.844
256.336
-0.209
0.239
9.077
2857.789
100516.203
8771.006
13.990
9.728
16.091
38.052
42.192
3.764
48.694
68.813
82.044
330.103
108.762
9.294
380.357
886.072
21.418
213.805
4004.169
3524.904
0.250
-0.307
-0.093
-0.033
-0.011
0.
0.
0.
0.
0.
0.
0.
-0.001
-0.004
-0.012
-0.039
-0.107
-0.073
12.011
1082.428
18763.076
997.821
431.398
25.822
48323.480
1708.186
47855.367
103614.242
146.225
-0.312
2.742
27.245
347.140
77991.688
19147.480
33.349
3.554
28.712
1330.452
1850.154
21.411
3.861
4.385
73.730
100382.563
30912.133
45.114
4430.477
18670.730
81.206
1.048
2.828
0.387
-0.616
-0.228
-0.063
-0.024
-0.007
0.
0.
0.
0.
0.
0.
0.
0.000
-0.003
-0.010
-0.029
-0.080
-0.124
0.220
5.829
12.755
3.963
2.470
-0.111
0.336
43.160
44031.066
101474.234
311.059
4.748
2.657
5.090
25.929
1232.839
650.138
8.423
19.753
87.588
318.912
410.173
9.859
1.087
2.669
52.425
100050.531
13664.732
21.425
120.246
229.168
8.859
-0.435
-0.423
-0.409
-0.254
-0.108
-0.036
-0.012
-0.004
0.
0.
0.
0.
0.
0.
0.
0.000
-0.002
-0.005
-0.018
-0.044
-0.098
-0.141
-0.172
-0.206
-0.319
-0.443
-0.253
48.068
3740.138
68998.938
101266.070
580.642
2616.972
1086.034
5.291
-0.383
4.414
5.471
51.313
466.892
5837.049
144.848
4.606
0.913
87.418
1326.955
106.877
22.958
15.805
12.835
9.099
1.516
-0.434
-0.505
-0.327
-0.196
-0.114
-0.054
-0.018
-0.005
-0.003
0.
0.
0.
0.
0.
0.
0.
0.
-0.001
-0.003
-0.009
-0.022
-0.043
-0.084
-0.129
-0.184
-0.260
-0.354
0.987
489.674
100186.625
105830.133
100719.742
4393.887
200027.266
63427.551
27.020
0.298
1.481
16.168
772.732
1245.085
3718.840
106.503
0.215
3.834
1570.642
100003.273
2192.388
6.328
25.977
274.168
118.801
3.258
-0.532
-0.434
-0.253
-0.135
-0.076
-0.037
-0.006
-0.003
-0.001
0.
0.
0.
0.
0.
0.
0.
0.
0.
-0.002
-0.004
-0.011
-0.018
-0.037
-0.061
-0.098
-0.171
-0.264
2.014
872.320
103769.984
17824.455
160.479
333.509
2840.139
287.803
101.005
16.768
39.500
166.403
34047.211
13089.047
120.583
40.821
1.147
5.840
139.807
2607.440
161.313
41601.746
4992.336
102264.547
21811.137
33.311
-0.302
-0.346
-0.193
-0.101
-0.052
-0.023
-0.003
-0.001
0.001
0.
0.
0.
0.
0.
0.
0.
0.
0.
0.
-0.002
-0.003
-0.009
-0.019
-0.029
-0.060
-0.121
-0.210
1.668
768.389
100252.133
13919.488
17.365
2.385
17.209
172.494
1005.732
314.868
101708.063
6680.767
30234.643
11398.675
907.614
1633.753
10.656
6.718
9.667
5.794
3.465
23140.191
3428.547
49147.621
6210.733
21.115
-0.255
-0.252
-0.135
-0.069
-0.037
-0.013
0.000
0.001
0.
0.
0.
0.
0.
0.
0.
0.
0.
0.
0.
0.
-0.001
-0.002
-0.010
-0.019
-0.037
-0.079
-0.161
-0.015
12.943
159.734
55.597
1.372
0.309
123.691
840.259
1722.677
48682.227
101483.172
8344.922
111.104
49.748
85.478
122.307
2.434
0.400
0.495
-0.340
0.471
11.101
30.281
56.557
24.657
0.820
-0.262
-0.169
-0.087
-0.046
-0.019
-0.006
-0.001
0.
0.
0.
0.
0.
0.
0.
0.
0.
0.
0.
0.
0.
0.
0.
-0.004
-0.011
-0.020
-0.049
-0.106
-0.170
-0.045
1.281
1.229
-0.350
-0.216
17.734
65.057
181.764
7724.925
551.143
29.737
1.147
-0.238
0.159
0.245
-0.328
-0.325
-0.316
-0.359
-0.361
-0.056
0.495
0.490
-0.110
-0.241
-0.177
-0.100
-0.053
-0.026
-0.010
0.000
0.
0.
0.
0.
0.
0.
0.
0.
0.
0.
0.
0.
0.
0.
0.
0.
0.
-0.005
-0.012
-0.025
-0.056
-0.116
-0.157
-0.188
-0.240
-0.335
-0.383
-0.188
0.167
3.177
18.813
5.691
-0.220
-0.531
-0.492
-0.408
-0.329
-0.271
-0.226
-0.205
-0.212
-0.236
-0.253
-0.257
-0.239
-0.207
-0.162
-0.095
-0.051
-0.027
-0.015
-0.005
0.
0.
0.
0.
0.
0.
0.
0.
0.
0.
0.
0.
0.
0.
0.
0.
0.
0.
-0.004
-0.006
-0.013
-0.023
-0.051
-0.089
-0.125
-0.158
-0.190
-0.229
-0.272
-0.306
-0.317
-0.267
-0.333
-0.361
-0.344
-0.297
-0.250
-0.201
-0.161
-0.130
-0.115
-0.106
-0.112
-0.130
-0.139
-0.135
-0.105
-0.069
-0.043
-0.025
-0.015
-0.006
0.
0.
0.
0.
0.
0.
0.
0.
0.
0.
0.
0.
0.
0.
0.
0.
0.
0.
0.
0.
-0.004
-0.005
-0.011
-0.019
-0.034
-0.051
-0.073
-0.095
-0.117
-0.146
-0.178
-0.202
-0.219
-0.225
-0.215
-0.199
-0.172
-0.146
-0.115
-0.097
-0.077
-0.067
-0.058
-0.052
-0.054
-0.053
-0.048
-0.038
-0.027
-0.019
-0.010
-0.006
0.
0.
0.
0.
0.
0.
0.
0.
0.
0.
0.
0.
0.
0.
0.
0.
0.
0.
0.
0.
0.
0.
-0.001
-0.004
-0.005
-0.011
-0.017
-0.027
-0.039
-0.059
-0.076
-0.097
-0.113
-0.125
-0.130
-0.124
-0.112
-0.102
-0.086
-0.070
-0.056
-0.040
-0.034
-0.030
-0.023
-0.021
-0.019
-0.017
-0.014
-0.011
-0.008
-0.005
0.
0.
0.
0.
0.
0.
0.
0.
0.
0.
0.
0.
0.
0.
0.
0.
0.
0.
0.
0.
0.
0.
0.
0.001
0.001
-0.002
-0.002
-0.006
-0.012
-0.020
-0.029
-0.041
-0.054
-0.068
-0.078
-0.080
-0.074
-0.071
-0.063
-0.056
-0.045
-0.034
-0.025
-0.019
-0.014
-0.011
-0.009
-0.008
-0.007
-0.006
-0.005
-0.002
0.
0.
0.
0.
0.
0.
0.
0.
0.
0.
0.
0.
0.
0.
0.
0.
0.
0.
0.
0.
0.
0.
0.
0.
0.
0.001
0.001
0.002
0.003
-0.001
-0.007
-0.015
-0.025
-0.033
-0.038
-0.043
-0.044
-0.042
-0.039
-0.036
-0.031
-0.025
-0.020
-0.014
-0.012
-0.007
-0.005
-0.001
-0.002
-0.001
0.
0.
0.
0.
0.
0.
0.
0.
0.
0.
0.
0.
0.
0.
0.
0.
0.
0.
0.
0.
0.
0.
0.
0.
0.
0.
0.
0.
0.
0.001
0.002
0.002
0.001
-0.003
-0.007
-0.012
-0.018
-0.022
-0.026
-0.029
-0.029
-0.025
-0.023
-0.021
-0.016
-0.013
-0.010
-0.007
-0.005
-0.003
-0.001
0.
0.
0.
0.
0.
0.
0.
0.
0.
0.
0.
0.
0.
0.
0.
0.
0.
0.
0.
0.
0.
0.
0.
0.
0.
0.
0.
0.
0.
0.
0.
0.
0.
0.001
0.002
-0.001
-0.003
-0.008
-0.013
-0.016
-0.016
-0.016
-0.017
-0.017
-0.016
-0.010
-0.008
-0.008
-0.005
-0.003
-0.002
-0.001
0.
0.
0.
0.
0.
0.
0.
0.
0.
0.
0.
0.
0.
0.
0.
0.
0.
0.
0.
0.
0.
0.
0.
0.
0.
0.
0.
0.
0.
0.
0.
0.
0.
0.
0.
0.001
0.000
-0.003
-0.005
-0.006
-0.009
-0.010
-0.010
-0.009
-0.008
-0.006
-0.003
-0.002
-0.002
-0.002
0.
0.
0.
0.
0.
0.
0.
0.
0.
0.
0.
0.
0.
0.
0.
0.
0.
0.
0.
0.
0.
0.
0.
0.
0.
0.
0.
0.
0.
0.
0.
0.
0.
0.
0.
0.
0.
0.
0.
0.001
0.000
-0.002
-0.004
-0.004
-0.004
-0.003
-0.003
-0.002
0.
0.
0.
0.
0.
0.
0.
0.
0.
0.
0.
0.
0.
0.
0.
0.
0.
0.
0.
0.
0.
0.
0.
0.
0.
0.
0.
0.
0.
0.
0.
0.
0.
0.
0.
0.
0.
0.
0.
0.
0.
0.
0.
0.
0.
0.000
0.001
-0.002
-0.002
-0.002
-0.002
-0.002
0.
0.
0.
0.
0.
0.
0.
0.
0.
0.
0.
0.
0.
0.
0.
0.
0.
0.
0.
0.
0.
0.
0.
0.
0.
0.
0.
0.
0.
0.
0.001
0.002
0.001
0.001
0.002
0.002
0.002
0.001
0.000
-0.003
-0.009
-0.015
-0.019
-0.026
-0.031
-0.039
-0.042
-0.041
-0.038
-0.030
-0.024
-0.016
-0.011
-0.005
-0.002
-0.002
-0.001
0.
0.
0.
0.
0.
0.
0.
0.
0.
0.
0.
0.
0.
0.
0.
0.
0.
0.
0.
0.
0.
0.
0.
0.
0.
0.001
0.001
0.002
0.002
0.002
0.000
-0.001
0.
-0.002
-0.004
-0.010
-0.018
-0.026
-0.038
-0.049
-0.068
-0.088
-0.104
-0.107
-0.098
-0.076
-0.055
-0.038
-0.026
-0.016
-0.010
-0.003
-0.002
-0.001
0.
0.
0.
0.
0.
0.
0.
0.
0.
0.
0.
0.
0.
0.
0.
0.
0.
0.
0.
0.
0.
0.
0.
0.001
0.001
0.002
0.001
-0.002
-0.002
-0.003
-0.003
-0.007
-0.008
-0.016
-0.023
-0.036
-0.053
-0.074
-0.104
-0.148
-0.183
-0.195
-0.177
-0.187
-0.164
-0.124
-0.086
-0.063
-0.041
-0.025
-0.012
-0.004
-0.002
-0.001
0.
0.
0.
0.
0.
0.
0.
0.
0.
0.
0.
0.
0.
0.
0.
0.
0.
0.
0.
0.
0.
0.001
0.001
0.002
0.000
-0.003
-0.006
-0.010
-0.015
-0.020
-0.022
-0.029
-0.038
-0.053
-0.073
-0.103
-0.148
-0.200
-0.263
-0.270
1.528
8.024
1.146
-0.287
-0.267
-0.191
-0.134
-0.093
-0.053
-0.027
-0.011
-0.004
-0.003
0.
0.
0.
0.
0.
0.
0.
0.
0.
0.
0.
0.
0.
0.
0.
0.
0.
0.
0.
0.
0.
0.001
0.002
0.000
-0.003
-0.009
-0.020
-0.032
-0.046
-0.061
-0.065
-0.062
-0.085
-0.120
-0.145
-0.176
-0.216
-0.246
-0.168
1.302
86.815
1498.657
51.481
-0.112
-0.416
-0.226
-0.095
-0.133
-0.101
-0.051
-0.024
-0.009
-0.003
-0.001
0.
0.
0.
0.
0.
0.
0.
0.
0.
0.
0.
0.
0.
0.
0.
0.
0.
0.
0.
0.
0.001
0.000
0.000
-0.007
-0.021
-0.045
-0.054
-0.067
-0.180
-0.222
-0.140
-0.169
-0.213
-0.187
-0.065
0.020
1.692
9.911
26.970
2123.381
2580.474
87.977
4.449
0.787
15.232
23.133
1.173
-0.136
-0.090
-0.036
-0.015
-0.005
-0.002
0.
0.
0.
0.
0.
0.
0.
0.
0.
0.
0.
0.
0.
0.
0.
0.
0.
0.
0.
0.001
0.001
0.000
-0.003
-0.011
-0.037
-0.064
-0.001
0.517
0.198
-0.364
-0.240
-0.189
-0.178
-0.065
1.654
2.904
12.184
106.885
75.135
50479.750
102952.289
458.872
269.449
47.094
1531.033
2273.038
26.216
-0.017
-0.130
-0.065
-0.029
-0.011
-0.003
-0.001
-0.001
-0.001
-0.001
-0.001
-0.001
0.
0.
0.
0.
0.
0.
0.
0.
0.
0.
0.
0.
0.
0.001
0.001
0.000
-0.005
-0.015
-0.048
-0.135
0.346
11.781
2.456
-0.104
-0.226
-0.298
-0.248
-0.154
2.146
3.656
5.017
29.078
28.379
121105.641
101098.867
4258.790
100961.289
4653.059
100767.109
100130.430
188.076
0.292
-0.170
-0.088
-0.045
-0.026
-0.012
-0.003
-0.005
-0.005
-0.005
-0.003
-0.001
-0.001
0.
0.
0.
0.
0.
0.
0.
0.
0.
0.
0.
0.
0.001
0.001
0.000
-0.005
-0.018
-0.053
-0.262
0.179
128.063
1.636
-0.115
-0.193
-0.488
-0.654
-0.662
-0.204
-0.155
-0.384
0.245
2.909
17329.850
284.554
3843.735
100966.531
101805.352
107747.305
10358.055
40.260
-0.103
-0.231
-0.125
-0.067
-0.046
-0.033
-0.024
-0.023
-0.020
-0.018
-0.014
-0.011
-0.002
-0.001
0.
0.
0.
0.
0.
0.
0.
0.
0.
0.
0.
0.
0.001
0.000
-0.005
-0.015
-0.043
-0.162
-0.523
-0.466
-0.294
-0.169
-0.168
-0.314
-0.722
-0.703
-0.747
-0.838
17.121
50.512
172.469
22.829
3.261
22.062
115.166
12594.375
4602.139
41.174
1.173
-0.448
-0.335
-0.202
-0.118
-0.080
-0.059
-0.050
-0.049
-0.044
-0.041
-0.034
-0.025
-0.017
-0.007
-0.001
0.
0.
0.
0.
0.
0.
0.
0.
0.
0.
0.
0.002
-0.001
-0.002
-0.013
-0.029
-0.071
-0.159
-0.241
-0.166
-0.129
-0.131
-0.147
-0.197
-0.270
-0.796
39.525
100493.227
49725.180
100473.328
3186.466
347.015
40.815
29.305
23.229
27.317
3.758
0.138
-0.416
-0.415
-0.324
-0.230
-0.148
-0.110
-0.101
-0.100
-0.097
-0.082
-0.062
-0.045
-0.029
-0.018
-0.008
0.
0.
0.
0.
0.
0.
0.
0.
0.
0.
0.
0.001
-0.001
-0.003
-0.009
-0.022
-0.039
-0.065
-0.086
-0.104
-0.107
-0.107
-0.117
-0.137
-0.193
-0.458
1.852
1578.544
102196.664
101515.992
101600.703
100523.875
160.384
22.844
1.728
14.024
39.673
93.921
13.340
1.188
-0.065
-0.316
-0.258
-0.206
-0.195
-0.203
-0.198
-0.168
-0.123
-0.081
-0.053
-0.032
-0.021
-0.010
0.
0.
0.
0.
0.
0.
0.
0.
0.
0.
0.
0.000
-0.004
-0.009
-0.020
-0.034
-0.049
-0.073
-0.088
-0.103
-0.117
-0.143
-0.169
-0.208
-0.275
-0.155
10.960
92.580
288.445
48478.672
4800.436
16982.725
32314.756
33.878
434.573
3820.514
46147.418
504.411
175.050
32.624
0.653
-0.357
-0.359
-0.341
-0.336
-0.301
-0.272
-0.223
-0.144
-0.087
-0.050
-0.032
-0.017
-0.007
-0.001
0.001
0.
0.
0.
0.
0.
0.
0.
0.
-0.002
-0.006
-0.012
-0.022
-0.044
-0.067
-0.095
-0.118
-0.142
-0.177
-0.225
-0.251
-0.242
-0.269
-0.381
-0.271
1.958
4.451
22.570
44.879
3057.399
5509.465
839.415
648.556
14493.087
108713.188
3005.357
99471.797
1748.707
14.876
-0.284
-0.373
-0.199
2.394
6.340
0.589
-0.294
-0.234
-0.137
-0.073
-0.044
-0.024
-0.011
-0.006
0.000
0.001
0.
0.
0.
0.
0.
0.
-0.002
-0.003
-0.008
-0.017
-0.037
-0.063
-0.093
-0.123
-0.170
-0.233
-0.315
-0.363
0.018
6.473
12.390
1.106
1.812
123.868
145.068
4.433
7.599
8.943
23.814
605.552
340.995
105.532
359.769
2519.431
106418.984
1681.250
2696.553
4.948
32.885
24.121
617.324
17075.418
101.926
0.080
-0.290
-0.204
-0.113
-0.061
-0.034
-0.017
-0.007
-0.001
0.001
0.001
0.
0.
0.
0.
0.
-0.002
-0.004
-0.010
-0.022
-0.048
-0.073
-0.076
-0.048
-0.202
-0.371
-0.475
-0.336
10.146
1712.796
9348.528
76.654
5.254
250.421
404.906
265.013
4857.879
306.593
23.099
1545.409
463.833
16.350
4.588
38.393
204.277
28.605
10.581
160.346
60487.531
7125.508
10706.334
102015.617
688.174
0.862
-0.325
-0.255
-0.159
-0.086
-0.044
-0.022
-0.009
-0.003
-0.001
0.001
0.
0.
0.
0.
0.
-0.002
-0.006
-0.011
-0.028
-0.057
-0.080
0.066
0.463
-0.091
-0.474
-0.218
8.868
149.557
33608.625
102201.094
343.025
6.603
357.292
23690.291
101345.281
100232.680
4055.122
256.338
100198.234
44383.910
58.090
28.352
84.315
181.281
21.567
1.736
428.584
102396.539
49153.488
287.980
591.585
22.259
0.474
-0.327
-0.282
-0.189
-0.108
-0.055
-0.028
-0.013
-0.004
0.000
0.001
0.001
0.
0.
0.
0.
-0.002
-0.004
-0.011
-0.027
-0.056
-0.087
-0.016
0.181
-0.236
0.514
23.327
608.479
100539.188
107590.617
49034.809
60.450
1.355
40.443
16896.930
100064.625
1342.351
126.528
36.837
2392.377
433.825
596.373
865.542
3030.763
7252.923
244.465
43.748
9420.042
101169.984
112426.367
110018.398
6647.756
0.737
-0.144
-0.417
-0.308
-0.204
-0.125
-0.068
-0.031
-0.014
-0.004
0.
0.001
0.001
0.
0.
0.
0.
-0.002
-0.003
-0.009
-0.022
-0.052
-0.092
-0.148
-0.300
-0.379
58.570
34083.262
51354.258
106515.461
7782.768
254.767
4.681
8.662
17.761
41.223
81.833
8.888
13.473
216.943
13.827
158.442
101935.328
1550.748
101904.164
101067.508
1682.286
536.902
62542.094
15179.542
102410.828
100988.180
202.519
1135.618
30.521
-0.276
-0.330
-0.210
-0.128
-0.071
-0.030
-0.012
-0.004
0.000
0.001
0.001
0.
0.
0.
0.
-0.001
-0.003
-0.007
-0.015
-0.037
-0.083
-0.149
-0.291
-0.210
131.672
100039.805
17569.521
781.162
31.397
1.257
4.313
57676.367
58233.594
52.774
1.033
39.807
209.307
45.376
118.406
3884.091
4048.327
69.853
15306.818
53038.207
100601.086
858.078
47.591
51.147
7854.862
32075.611
106519.273
100442.711
1034.969
0.469
-0.338
-0.207
-0.121
-0.063
-0.028
-0.009
-0.003
0.000
0.001
0.001
0.
0.
0.
0.
0.
-0.002
-0.003
-0.010
-0.025
-0.060
-0.112
-0.213
-0.315
3.412
98.062
41.152
9.349
5.784
-0.326
6.149
2851.924
27519.430
613.678
13.477
2053.187
99975.570
785.478
253.789
683.342
37.464
8.391
396.810
5216.691
2412.578
38.845
2.102
8.678
374.377
26879.563
103301.070
7906.221
82.040
-0.157
-0.364
-0.202
-0.109
-0.055
-0.026
-0.004
-0.001
0.002
0.
0.001
0.
0.
0.
0.
0.
0.000
-0.002
-0.004
-0.017
-0.041
-0.077
-0.144
-0.237
-0.343
-0.297
-0.388
-0.215
-0.268
-0.673
1.042
314.778
131894.781
45293.570
46.779
834.428
12799.733
293.619
55.234
56.267
101.136
29.905
1976.021
848.130
301.409
124.537
252.736
4735.451
1721.920
185622.297
101093.008
2453.925
49.922
-0.229
-0.517
-0.240
-0.114
-0.056
-0.026
-0.006
0.001
0.002
0.001
0.
0.
0.
0.
0.
0.
0.
-0.001
-0.002
-0.009
-0.028
-0.051
-0.092
-0.150
-0.238
-0.342
-0.422
-0.479
-0.521
-0.583
-0.274
46.265
33452.023
129531.336
36.856
14.735
42.131
6.469
13.809
859.037
5337.415
951.800
24.980
14.207
314.286
3818.725
102006.367
100648.719
797.793
10325.534
2499.472
8777.990
129.056
1.975
-0.780
-0.401
-0.146
-0.063
-0.028
-0.009
0.000
0.001
0.001
0.
0.
0.
0.
0.
0.
0.
0.
-0.001
-0.006
-0.016
-0.033
-0.059
-0.089
-0.136
-0.194
-0.259
-0.328
-0.393
-0.491
-0.568
0.756
63.072
9177.124
216.365
98.079
71.798
2.566
99.555
77377.063
107429.570
6267.137
19.593
1.845
232.731
2996.751
111401.953
1458.373
27.488
1981.091
68980.438
100322.953
5050.653
896.419
0.166
-0.523
-0.197
-0.088
-0.034
-0.012
-0.002
0.001
0.
0.
0.
0.
0.
0.
0.
0.
0.
-0.002
-0.003
-0.010
-0.019
-0.034
-0.057
-0.080
-0.119
-0.166
-0.232
-0.358
-0.609
-0.453
0.249
339.877
100075.258
11067.662
25799.848
31415.438
60.861
1243.495
100963.125
6633.411
198.247
17.160
5.888
10.272
13863.262
100395.094
40073.461
101246.336
13981.294
100701.414
6867.525
97625.328
544.237
13.166
-0.073
-0.247
-0.114
-0.049
-0.020
-0.007
0.
0.
0.
0.
0.
0.
0.
0.
0.
0.
-0.002
-0.003
-0.006
-0.012
-0.022
-0.036
-0.060
-0.084
-0.131
-0.207
-0.445
-0.788
0.159
2.412
44.104
4288.317
539.599
12783.860
18031.123
316.833
71.563
564.592
39.196
17.080
34.228
27.606
3.960
335.094
8012.155
100405.484
21412.893
144.265
149.274
1884.229
100686.531
71109.813
1230.560
3.997
-0.273
-0.146
-0.063
-0.029
-0.012
-0.002
0.
0.
0.
0.
0.
0.
0.
0.
0.
-0.002
-0.003
-0.006
-0.007
-0.014
-0.026
-0.042
-0.072
-0.122
-0.200
-0.424
-0.824
-0.267
1.012
0.674
3.559
13.954
2879.475
47191.258
100366.781
3715.499
6.861
0.121
13.901
106.652
516.314
50.564
3.132
37.936
408.016
122.641
38.506
14.463
288.464
13516.511
101100.578
2302.707
6.490
-0.300
-0.179
-0.078
-0.038
-0.015
-0.005
0.
0.
0.
0.
0.
0.
0.
0.
0.
-0.002
-0.003
-0.004
-0.006
-0.011
-0.020
-0.036
-0.066
-0.119
-0.192
-0.329
-0.513
3.531
85.182
42.410
17.356
6.740
112.826
3108.199
104626.391
3298.026
66.143
7.242
12.826
5413.543
100654.469
761.098
5.167
29.508
28.815
202.935
3235.778
19047.260
49.251
633.605
100154.469
3414.164
7.622
-0.344
-0.214
-0.099
-0.045
-0.020
-0.005
0.
0.
0.
0.
0.
0.
0.
0.
0.
0.
-0.002
-0.003
-0.004
-0.011
-0.021
-0.039
-0.069
-0.123
-0.200
-0.311
-0.344
26.558
2886.320
512.723
863.037
434.048
8.915
930.379
103193.102
14504.811
914.911
16.572
17.563
16878.117
100029.656
1571.400
78.472
7717.896
1353.383
15426.262
107221.344
102194.547
80.832
86.647
2840.431
283.290
1.974
-0.425
-0.273
-0.132
-0.062
-0.022
-0.006
-0.001
0.
0.
0.
0.
0.
0.
0.
0.
0.
0.
-0.002
-0.003
-0.010
-0.023
-0.043
-0.074
-0.130
-0.213
-0.339
-0.451
3.560
92.936
393.267
101574.695
44307.855
438.264
4500.048
27031.037
569.379
1110.884
8360.651
100866.992
69.892
353.625
25.472
93.529
11351.285
2255.812
101701.078
108237.844
526.059
5.066
4.215
16.822
6.834
1.091
-0.384
-0.320
-0.180
-0.089
-0.035
-0.013
-0.001
0.
0.
0.
0.
0.
0.
0.
0.
0.
0.
0.
-0.004
-0.010
-0.023
-0.051
-0.084
-0.154
-0.239
-0.353
-0.481
-0.490
0.798
266.125
100126.898
122972.414
200026.953
100075.555
94.556
3968.835
100490.359
111401.375
24388.740
2386.581
44.602
561.934
202.943
62.474
734.390
100311.148
115253.109
37183.340
55.252
1041.152
12535.455
584.874
87.601
3.098
-0.316
-0.229
-0.108
-0.051
-0.020
-0.011
-0.001
0.
0.
0.
0.
0.
0.
0.
0.
0.
0.
-0.004
-0.011
-0.027
-0.056
-0.102
-0.177
-0.258
-0.296
-0.339
-0.421
-0.503
5.364
212.760
88499.555
62114.480
2946.945
16.618
896.982
100018.914
2208.551
200.574
103697.680
10869.423
200026.297
12556.710
26.977
433.804
283.056
15360.913
113705.469
719.558
35480.949
100228.352
6285.026
8334.341
230.112
0.447
-0.272
-0.144
-0.070
-0.033
-0.014
-0.005
0.
0.
0.
0.
0.
0.
0.
0.
0.
-0.001
-0.005
-0.015
-0.034
-0.070
-0.121
-0.193
-0.251
0.073
0.309
-0.396
-0.967
-0.523
642.039
17024.248
2201.399
423.825
8.975
6.480
42.071
9.608
9.643
2546.614
19739.660
100738.813
1532.542
21.729
281.740
89.188
31774.938
102099.836
102008.492
101242.133
27844.064
374.069
30181.814
401.292
0.604
-0.342
-0.202
-0.098
-0.049
-0.020
-0.010
0.
0.
0.
0.
0.
0.
0.
0.
0.
-0.003
-0.010
-0.024
-0.052
-0.097
-0.164
-0.237
-0.299
-0.070
0.081
-0.510
-0.900
-1.129
3.191
141.540
101580.305
100472.383
637.355
100.411
1.047
5.693
79.896
53.811
102.372
1552.979
2214.742
29.358
2.624
12.003
237.064
2829.124
69236.250
96130.609
3706.879
13.889
30.791
5.220
-0.352
-0.379
-0.263
-0.145
-0.066
-0.029
-0.013
0.
0.
0.
0.
0.
0.
0.
0.
-0.002
-0.006
-0.013
-0.040
-0.090
-0.145
-0.202
-0.273
-0.339
-0.425
-0.522
-0.661
-0.215
3.302
2.489
73.628
100023.125
101674.086
100240.375
29929.576
18.286
265.949
100158.438
31864.051
445.299
43.609
45.144
4.781
98.726
171.715
64.396
129482.922
26662.115
68.644
12.056
-0.419
0.162
2.378
2.237
0.169
-0.275
-0.193
-0.084
-0.036
-0.015
0.
0.
0.
0.
0.
0.
0.
0.
-0.003
-0.009
-0.024
-0.068
-0.115
0.123
2.384
1.919
3.144
1.883
-0.400
-0.167
28.187
1581.800
668.259
12.041
101.214
771.491
100004.164
6729.950
13.433
412.756
100404.898
185165.078
101261.953
307.225
2.103
2.129
113.279
213.553
26.437
6769.193
135.500
3.323
-0.502
-0.833
2.412
1905.154
548.603
25.509
0.013
-0.201
-0.096
-0.040
-0.016
0.
0.
0.
0.
0.
0.
0.
0.
-0.003
-0.011
-0.034
-0.086
0.004
31.472
3195.758
431.830
275.155
140.090
3.109
3.978
199.368
102214.313
44771.293
83.539
0.094
7.906
70.647
29.378
36.533
23.881
272.757
23442.215
118677.531
3146.715
7.348
-0.637
4.029
7.523
15.758
27.425
3.601
0.327
12.387
14.814
38.221
101473.156
100995.688
1217.593
0.564
-0.258
-0.100
-0.039
-0.015
0.
0.
0.
0.
0.
0.
0.
-0.001
-0.003
-0.012
-0.038
-0.094
0.337
371.454
100198.945
25755.410
1405.702
556.495
7.034
12.814
56.474
6530.213
16558.295
98.822
0.218
39.257
823.469
400.762
2675.410
1024.836
12.420
61.401
839.157
141.438
1.781
-0.338
0.114
0.524
3.915
7.602
3.508
16.536
4077.509
15305.122
80.572
92.474
3549.826
26658.863
0.276
-0.386
-0.088
-0.032
-0.013
0.
0.
0.
0.
0.
0.
0.
0.
-0.003
-0.011
-0.035
-0.090
-0.027
21.366
1275.966
355.024
54.851
23.261
0.452
21.147
43.798
36171.133
104956.672
121.432
1.043
379.988
85108.031
4247.081
104114.883
100055.406
66.882
0.022
2.524
3.765
3.808
22.584
45.267
8.084
20.475
326.219
5969.162
76.163
100134.297
100305.766
454.652
1.364
1.525
1.051
-0.793
-0.234
-0.061
-0.020
-0.008
0.
0.
0.
0.
0.
0.
0.
0.000
-0.003
-0.009
-0.025
-0.067
-0.117
0.047
1.844
2.282
0.559
-0.153
-0.983
-1.093
17.117
1513.875
2609.965
39.716
1.534
42.698
961.435
244.085
6501.472
2612.467
14.362
-0.585
0.091
1.073
3.923
130.347
356.071
30.148
13.213
238.548
8817.904
46.972
742.701
1885.035
31.712
-0.198
-0.446
-0.493
-0.270
-0.096
-0.032
-0.013
-0.004
0.
0.
0.
0.
0.
0.
0.
0.
-0.002
-0.005
-0.016
-0.037
-0.083
-0.130
-0.170
-0.221
-0.296
-0.408
-0.521
2.858
43.339
365.548
986.166
37.877
871.307
474.835
7.088
27.022
214.215
152.642
2.613
2.498
6.701
0.856
0.038
16.417
37.156
21.872
5.000
2.670
35770.125
4181.572
593.464
68.585
2.586
-0.405
-0.317
-0.187
-0.101
-0.051
-0.019
-0.005
-0.003
0.
0.
0.
0.
0.
0.
0.
0.
-0.001
-0.003
-0.008
-0.019
-0.036
-0.070
-0.105
-0.151
-0.223
-0.327
-0.108
21.243
409.922
360.636
560.465
61.201
38293.719
13590.825
20.207
22.730
2396.090
2163.980
72.499
66.487
27.409
2.960
-0.711
-0.163
10.661
66.947
11.808
0.396
3766.083
100991.086
6452.584
63.973
5.579
-0.288
-0.244
-0.129
-0.066
-0.028
-0.007
-0.002
-0.001
0.
0.
0.
0.
0.
0.
0.
0.
0.
-0.002
-0.003
-0.008
-0.016
-0.031
-0.050
-0.085
-0.156
-0.253
0.849
163.165
18950.525
3433.511
24.858
7.466
134.488
93.616
44.347
14.051
46.885
3146.142
130886.742
82021.859
11639.284
519.706
5.555
-0.569
2.455
12.735
7.616
102.732
508.171
101032.070
100190.258
77.272
0.643
-0.297
-0.189
-0.091
-0.045
-0.018
-0.003
0.000
0.001
0.
0.
0.
0.
0.
0.
0.
0.
0.
0.
-0.002
-0.003
-0.006
-0.018
-0.027
-0.054
-0.116
-0.215
1.295
405.777
101588.156
68195.375
40.512
0.882
8.479
6.933
13.603
22.870
30929.389
5926.365
85939.367
108922.992
200027.516
100114.039
77.994
-0.411
-0.409
0.072
153.378
100128.977
86699.625
102043.688
25500.322
36.431
-0.174
-0.251
-0.134
-0.065
-0.031
-0.008
0.000
0.001
0.
0.
0.
0.
0.
0.
0.
0.
0.
0.
0.
0.
0.000
-0.002
-0.007
-0.019
-0.036
-0.081
-0.164
0.063
30.350
4990.518
15443.966
30.916
1.412
14.018
7.382
10.506
144.579
1073.846
353.639
39.453
217.267
1876.805
3510.301
14.411
-0.395
-0.429
-0.255
46.942
4319.927
6145.693
2150.301
44.501
1.157
-0.272
-0.172
-0.085
-0.041
-0.015
-0.004
-0.001
0.
0.
0.
0.
0.
0.
0.
0.
0.
0.
0.
0.
0.
0.
0.
-0.004
-0.009
-0.021
-0.045
-0.114
-0.161
1.398
85.722
154.617
3.332
-0.178
1.074
0.653
3.206
28.247
15.549
1.431
-0.446
0.362
2.646
2.535
-0.163
-0.314
-0.299
-0.311
0.349
6.138
22.730
32.527
2.255
-0.221
-0.190
-0.101
-0.051
-0.023
-0.011
-0.001
0.
0.
0.
0.
0.
0.
0.
0.
0.
0.
0.
0.
0.
0.
0.
0.
-0.001
-0.005
-0.013
-0.024
-0.061
-0.116
-0.138
0.223
0.292
-0.242
-0.332
-0.354
-0.424
-0.275
0.340
-0.116
-0.560
-0.567
-0.500
-0.403
-0.317
-0.248
-0.195
-0.172
-0.187
-0.205
-0.210
-0.002
0.178
-0.152
-0.162
-0.102
-0.051
-0.026
-0.014
-0.005
-0.001
0.
0.
0.
0.
0.
0.
0.
0.
0.
0.
0.
0.
0.
0.
0.
0.
0.
-0.004
-0.007
-0.013
-0.026
-0.055
-0.096
-0.119
-0.142
-0.170
-0.198
-0.240
-0.294
-0.332
-0.342
-0.353
-0.364
-0.339
-0.294
-0.238
-0.185
-0.139
-0.108
-0.091
-0.093
-0.110
-0.140
-0.141
-0.133
-0.111
-0.079
-0.046
-0.026
-0.015
-0.007
-0.001
0.
0.
0.
0.
0.
0.
0.
0.
0.
0.
0.
0.
0.
0.
0.
0.
0.
0.
0.
-0.004
-0.007
-0.012
-0.021
-0.034
-0.053
-0.066
-0.081
-0.099
-0.120
-0.149
-0.175
-0.195
-0.198
-0.189
-0.168
-0.147
-0.122
-0.097
-0.071
-0.056
-0.049
-0.042
-0.045
-0.052
-0.057
-0.055
-0.045
-0.033
-0.021
-0.012
-0.007
-0.001
0.
0.
0.
0.
0.
0.
0.
0.
0.
0.
0.
0.
0.
0.
0.
0.
0.
0.
0.
0.
0.
-0.004
-0.003
-0.006
-0.012
-0.016
-0.025
-0.032
-0.044
-0.059
-0.072
-0.085
-0.096
-0.102
-0.097
-0.088
-0.077
-0.064
-0.054
-0.037
-0.027
-0.018
-0.015
-0.016
-0.019
-0.018
-0.018
-0.016
-0.012
-0.009
-0.006
0.
0.
0.
0.
0.
0.
0.
0.
0.
0.
0.
0.
0.
0.
0.
0.
0.
0.
0.
0.
0.
0.
0.
0.
-0.002
-0.003
-0.003
-0.006
-0.006
-0.015
-0.018
-0.024
-0.034
-0.041
-0.048
-0.050
-0.052
-0.051
-0.045
-0.037
-0.025
-0.017
-0.014
-0.010
-0.006
-0.003
-0.004
-0.007
-0.007
-0.007
-0.006
-0.002
0.
0.
0.
0.
0.
0.
0.
0.
0.
0.
0.
0.
0.
0.
0.
0.
0.
0.
0.
0.
0.
0.
0.
0.
0.
0.
0.001
0.002
0.001
0.001
-0.003
-0.005
-0.012
-0.016
-0.021
-0.021
-0.026
-0.026
-0.024
-0.021
-0.015
-0.013
-0.010
-0.006
-0.004
-0.002
-0.001
-0.001
-0.002
-0.002
-0.001
0.
0.
0.
0.
0.
0.
0.
0.
0.
0.
0.
0.
0.
0.
0.
0.
0.
0.
0.
0.
0.
0.
0.
0.
0.
0.
0.
0.
0.
0.
0.001
0.002
0.002
0.000
-0.002
-0.006
-0.012
-0.012
-0.012
-0.012
-0.012
-0.011
-0.008
-0.007
-0.003
-0.003
-0.002
-0.001
0.
0.
0.
0.
0.
0.
0.
0.
0.
0.
0.
0.
0.
0.
0.
0.
0.
0.
0.
0.
0.
0.
0.
0.
0.
0.
0.
0.
0.
0.
0.
0.
0.
0.
0.
0.
0.001
0.001
-0.002
-0.003
-0.004
-0.006
-0.008
-0.008
-0.008
-0.005
-0.004
-0.001
-0.002
-0.002
-0.001
0.
0.
0.
0.
0.
0.
0.
0.
0.
0.
0.
0.
0.
0.
0.
0.
0.
0.
0.
0.
0.
0.
0.
0.
0.
0.
0.
0.
0.
0.
0.
0.
0.
0.
0.
0.
0.
0.
0.
0.001
0.001
-0.002
-0.003
-0.003
-0.003
-0.003
-0.002
-0.002
0.
0.
0.
0.
0.
0.
0.
0.
0.
0.
0.
0.
0.
0.
0.
0.
0.
0.
0.
0.
0.
0.
0.
0.
0.
0.
0.
0.
0.
0.
0.
0.
0.
0.
0.
0.
0.
0.
0.
0.
0.
0.
0.
0.
0.
0.
0.001
-0.001
-0.001
-0.002
-0.002
0.
0.
0.
0.
0.
0.
0.
0.
0.
0.
0.
0.
0.
0.
0.
0.
0.
0.
0.
0.
0.
0.
0.
0.
0.
0.
0.
0.
0.
0.
0.
0.
0.
0.
0.
0.
0.
0.
0.
0.
0.
0.
0.
0.
0.
0.
0.
0.
0.
0.
0.
0.
0.
0.
0.
0.
0.
0.
0.
0.
0.
0.
0.
0.
0.
0.
0.
0.
0.
0.
0.
0.
0.
0.
0.
0.
0.
0.
0.
0.
0.
0.
0.
0.
0.001
0.002
0.001
0.002
0.002
0.003
0.002
0.002
-0.001
-0.005
-0.010
-0.017
-0.022
-0.027
-0.033
-0.040
-0.046
-0.046
-0.039
-0.031
-0.022
-0.015
-0.010
-0.004
-0.002
-0.002
-0.001
0.
0.
0.
0.
0.
0.
0.
0.
0.
0.
0.
0.
0.
0.
0.
0.
0.
0.
0.
0.
0.
0.
0.
0.
0.
0.001
0.001
0.002
0.001
-0.001
-0.001
-0.001
-0.002
-0.005
-0.008
-0.014
-0.022
-0.032
-0.044
-0.057
-0.075
-0.097
-0.109
-0.111
-0.098
-0.074
-0.053
-0.036
-0.023
-0.016
-0.006
-0.003
-0.002
-0.001
0.
0.
0.
0.
0.
0.
0.
0.
0.
0.
0.
0.
0.
0.
0.
0.
0.
0.
0.
0.
0.
0.
0.
0.001
0.002
0.002
-0.002
-0.003
-0.004
-0.006
-0.009
-0.014
-0.019
-0.025
-0.035
-0.049
-0.066
-0.091
-0.124
-0.167
-0.197
-0.182
-0.105
-0.164
-0.152
-0.114
-0.075
-0.054
-0.035
-0.018
-0.009
-0.004
-0.002
0.000
0.
0.
0.
0.
0.
0.
0.
0.
0.
0.
0.
0.
0.
0.
0.
0.
0.
0.
0.
0.
0.
0.001
0.001
0.001
-0.002
-0.005
-0.010
-0.019
-0.027
-0.035
-0.037
-0.046
-0.065
-0.092
-0.112
-0.142
-0.177
-0.232
-0.277
-0.173
8.188
54.325
6.122
-0.213
-0.234
-0.164
-0.116
-0.075
-0.044
-0.022
-0.009
-0.004
-0.002
0.
0.
0.
0.
0.
0.
0.
0.
0.
0.
0.
0.
0.
0.
0.
0.
0.
0.
0.
0.
0.
0.002
0.002
0.000
-0.005
-0.017
-0.037
-0.058
-0.069
-0.125
-0.143
-0.125
-0.261
-0.364
-0.239
-0.174
-0.166
0.212
1.778
6.122
1419.612
100048.398
794.710
0.639
-0.401
-0.280
-0.182
-0.128
-0.087
-0.041
-0.019
-0.008
-0.003
0.000
0.
0.
0.
0.
0.
0.
0.
0.
0.
0.
0.
0.
0.
0.
0.
0.
0.
0.
0.
0.001
0.001
0.000
-0.003
-0.012
-0.044
-0.133
-0.132
0.126
-0.193
-0.644
-0.354
-0.557
-0.381
0.120
5.863
10.366
48.617
761.281
301.224
101147.070
167711.859
667.277
0.700
-0.423
0.581
0.806
-0.061
-0.122
-0.070
-0.030
-0.012
-0.004
-0.002
0.
0.
0.
0.
0.
0.
0.
0.
0.
0.
0.
0.
0.
0.
0.
0.
0.
0.
0.
0.001
0.001
0.000
-0.006
-0.023
-0.087
-0.230
2.982
48.816
369.170
3.239
-0.727
0.485
8.891
9.646
355.160
1049.569
1194.826
100027.063
7330.544
102879.344
100636.555
93.537
5.096
4.990
100.659
107.617
4.173
-0.117
-0.107
-0.055
-0.026
-0.007
-0.002
-0.001
-0.001
-0.001
-0.001
0.
0.
0.
0.
0.
0.
0.
0.
0.
0.
0.
0.
0.
0.
0.
0.001
0.001
-0.001
-0.007
-0.028
-0.091
0.046
44.202
16562.309
2677.890
7.971
-0.417
3.416
765.151
115.769
704.455
2201.976
268.838
9356.395
689.691
751.822
537.811
1866.919
543.234
94.625
3416.754
4049.420
27.457
-0.033
-0.136
-0.074
-0.039
-0.022
-0.009
-0.001
-0.002
-0.002
-0.002
-0.001
-0.001
0.
0.
0.
0.
0.
0.
0.
0.
0.
0.
0.
0.
0.
0.001
-0.001
-0.001
-0.008
-0.028
-0.074
-0.033
70.522
100809.531
465.416
3.281
-0.234
0.689
1636.701
182.788
16.929
28.119
7.020
13.812
12.674
54.415
10.190
1860.826
516.700
849.146
747.971
359.816
8.145
-0.216
-0.183
-0.102
-0.057
-0.038
-0.027
-0.017
-0.012
-0.010
-0.009
-0.008
-0.004
-0.001
-0.001
0.
0.
0.
0.
0.
0.
0.
0.
0.
0.
0.
0.001
-0.001
-0.001
-0.007
-0.024
-0.066
-0.142
0.421
9.010
8.041
0.746
-0.230
-0.441
-0.406
-0.490
-0.432
-0.605
1.059
260.679
5877.654
82.917
63.488
7198.992
6437.663
135.839
79.085
4.740
-0.176
-0.410
-0.274
-0.163
-0.097
-0.064
-0.044
-0.034
-0.030
-0.029
-0.027
-0.021
-0.014
-0.008
-0.002
0.
0.
0.
0.
0.
0.
0.
0.
0.
0.
0.
0.
0.001
-0.001
-0.006
-0.017
-0.045
-0.089
-0.142
0.026
0.177
-0.121
-0.211
-0.243
-0.334
-0.368
-0.569
-0.610
12.197
4167.588
185109.000
1314.885
3265.611
39795.438
30194.438
21.829
1.371
0.197
-0.378
-0.470
-0.373
-0.280
-0.181
-0.118
-0.081
-0.070
-0.065
-0.060
-0.049
-0.040
-0.029
-0.019
-0.011
-0.002
0.
0.
0.
0.
0.
0.
0.
0.
0.
0.
0.
0.002
-0.001
-0.004
-0.014
-0.028
-0.057
-0.086
-0.110
-0.135
-0.154
-0.166
-0.172
-0.187
-0.231
-0.374
-0.310
11.280
973.780
60874.590
7539.414
101671.523
6322.987
142.297
11.039
229.103
197.711
36.006
4.394
0.168
-0.285
-0.285
-0.206
-0.148
-0.131
-0.131
-0.126
-0.106
-0.077
-0.054
-0.036
-0.023
-0.013
-0.002
0.
0.
0.
0.
0.
0.
0.
0.
0.
0.
0.
-0.001
-0.004
-0.010
-0.021
-0.034
-0.056
-0.088
-0.111
-0.131
-0.145
-0.171
-0.202
-0.236
-0.304
-0.356
0.490
13.977
85.378
2099.493
100431.563
107828.367
39653.445
536.839
100112.492
103396.430
35176.145
775.006
82.138
9.182
-0.103
-0.313
-0.270
-0.254
-0.234
-0.216
-0.190
-0.149
-0.095
-0.057
-0.033
-0.020
-0.010
-0.001
0.
0.
0.
0.
0.
0.
0.
0.
0.
0.
-0.002
-0.004
-0.009
-0.019
-0.032
-0.053
-0.082
-0.108
-0.143
-0.185
-0.241
-0.274
-0.265
-0.272
-0.398
-0.473
-0.414
0.729
23.733
302.922
47685.605
103891.008
102475.000
160513.438
50155.750
135009.094
101610.313
101061.734
826.797
2.564
-0.469
-0.401
-0.336
0.226
1.289
-0.012
-0.216
-0.159
-0.089
-0.048
-0.029
-0.016
-0.009
0.000
0.001
0.
0.
0.
0.
0.
0.
0.
0.
-0.002
-0.006
-0.010
-0.021
-0.043
-0.073
-0.105
-0.145
-0.209
-0.289
-0.342
0.067
7.083
12.520
1.093
-0.464
-0.164
-0.159
-0.281
2.341
68.376
989.538
100324.195
56676.836
235.414
4742.960
102858.328
100317.141
1706.302
3.350
-0.452
2.201
1.832
47.915
369.952
14.593
-0.177
-0.221
-0.129
-0.067
-0.038
-0.022
-0.010
-0.006
0.001
0.001
0.
0.
0.
0.
0.
0.
-0.002
-0.003
-0.007
-0.012
-0.027
-0.056
-0.094
-0.135
-0.208
-0.318
-0.412
0.087
15.095
1903.463
10309.328
82.159
0.078
0.744
4.325
8.748
20.393
5.588
19.516
2472.038
43786.582
316.214
16.310
69.731
233.611
25.626
-0.385
6.760
132.089
57.517
271.686
5235.347
58.376
-0.106
-0.273
-0.168
-0.091
-0.048
-0.027
-0.012
-0.006
-0.001
0.001
0.001
0.
0.
0.
0.
0.
-0.002
-0.003
-0.007
-0.015
-0.035
-0.068
-0.108
-0.170
-0.288
-0.430
0.145
47.018
657.010
48363.625
102209.680
363.732
0.621
2.676
73.084
172.592
101.052
18.649
52.441
49834.898
101065.617
1697.129
86.075
350.708
63.343
0.552
0.369
38.536
690.825
278.074
21.401
44.851
3.239
-0.427
-0.324
-0.200
-0.114
-0.061
-0.030
-0.015
-0.006
-0.002
0.
0.001
0.
0.
0.
0.
0.
-0.001
-0.003
-0.007
-0.014
-0.036
-0.075
-0.126
-0.212
-0.361
-0.376
5.430
2634.472
100984.313
16618.340
2269.432
30.072
-0.380
1.511
66.891
141.898
18.535
2.680
8.951
465.874
7147.980
72319.453
57480.453
104342.430
817.069
8.641
54.317
19135.551
44770.496
7448.676
1590.888
12.484
-0.373
-0.473
-0.358
-0.223
-0.126
-0.069
-0.031
-0.016
-0.007
-0.002
0.001
0.001
0.
0.
0.
0.
0.
0.
-0.002
-0.006
-0.012
-0.035
-0.073
-0.137
-0.251
-0.401
2.440
72.886
740.310
62132.715
1217.946
28.074
0.974
14.171
30.328
4.172
3.917
0.592
0.638
4.400
114.116
451.022
101875.938
129710.297
101786.914
2571.178
2762.950
2486.197
100026.500
6487.173
12690.754
11889.973
82.815
74.540
5.539
-0.313
-0.236
-0.134
-0.073
-0.035
-0.014
-0.004
-0.002
0.001
0.001
0.
0.
0.
0.
0.
0.
-0.002
-0.003
-0.011
-0.030
-0.065
-0.132
-0.247
-0.439
4.083
155.291
176.783
2474.346
2731.798
16.716
7.902
13578.998
88689.914
106.487
1.324
82.103
1086.900
3965.161
16.277
24.064
250.388
148.497
443.756
61116.383
103129.102
4555.999
63.695
94.894
100173.992
100969.352
4638.001
5326.276
72.885
-0.097
-0.252
-0.142
-0.078
-0.036
-0.014
-0.003
0.000
0.001
0.001
0.
0.
0.
0.
0.
0.
-0.001
-0.002
-0.007
-0.026
-0.056
-0.110
-0.211
-0.392
-0.379
3.380
12.313
1654.512
5801.022
21.463
10.636
12495.874
138956.594
2756.481
20.155
10786.412
106628.656
102532.289
5.097
2.109
0.142
47.316
27153.223
103154.219
102307.289
4514.796
38.649
16.843
2416.818
8543.626
28372.361
441.379
12.854
-0.341
-0.284
-0.152
-0.079
-0.039
-0.011
-0.002
0.002
0.001
0.001
0.
0.
0.
0.
0.
0.
0.
-0.002
-0.009
-0.017
-0.048
-0.088
-0.165
-0.280
-0.460
-0.555
-0.196
10.267
17.417
0.224
2.166
1083.214
102054.219
44797.258
38.089
2326.714
100002.773
748.087
1.939
0.159
3.573
281.976
100067.047
60068.930
40954.609
100912.227
374.137
2889.996
68.342
171.975
430.009
25.717
0.733
-0.488
-0.349
-0.178
-0.092
-0.042
-0.018
-0.003
0.002
0.001
0.001
0.
0.
0.
0.
0.
0.
0.
0.000
-0.006
-0.015
-0.033
-0.066
-0.115
-0.190
-0.297
-0.402
-0.469
-0.485
-0.531
-0.650
-0.169
45.907
1622.642
930.009
16.110
15.008
49.519
6.540
0.406
37.601
2766.305
101935.195
467.745
91.341
43105.848
102398.438
101780.352
100756.773
371.393
14.161
32.517
21.263
2.642
-0.436
-0.453
-0.253
-0.116
-0.053
-0.022
-0.006
-0.001
0.001
0.
0.
0.
0.
0.
0.
0.
0.
-0.002
-0.005
-0.014
-0.026
-0.047
-0.075
-0.121
-0.179
-0.241
-0.307
-0.377
-0.465
-0.582
-0.540
0.371
14.751
313.378
5937.365
659.852
110.296
3.181
4.265
269.590
101061.352
100850.039
87.080
265.285
101143.078
16797.496
100454.484
1285.305
20.056
38.464
188.894
115.250
17.673
2.056
-0.290
-0.305
-0.162
-0.069
-0.027
-0.012
-0.002
0.
0.
0.
0.
0.
0.
0.
0.
0.
-0.002
-0.005
-0.012
-0.022
-0.031
-0.059
-0.085
-0.120
-0.157
-0.211
-0.296
-0.537
-0.552
7.483
164.562
1142.219
93463.875
101827.914
133543.094
100029.313
88.211
7.488
129.526
19546.396
15039.984
4989.468
17049.172
135.965
413.993
10540.839
21398.680
1409.157
97.810
482.789
71.924
1540.406
207.141
16.897
0.074
-0.209
-0.099
-0.041
-0.016
-0.006
0.
0.
0.
0.
0.
0.
0.
0.
0.
-0.002
-0.005
-0.009
-0.019
-0.027
-0.044
-0.066
-0.090
-0.128
-0.187
-0.293
-0.883
10.839
17450.225
4442.140
4602.884
1185.004
11532.309
41183.797
62240.941
226.303
8.831
14.386
455.290
3597.323
68160.883
846.883
22.342
49.555
1080.537
200056.125
6721.587
147.884
12.642
38.633
3785.765
109825.555
1734.276
4.651
-0.221
-0.130
-0.058
-0.023
-0.007
-0.002
0.
0.
0.
0.
0.
0.
0.
0.
-0.002
-0.005
-0.008
-0.015
-0.022
-0.037
-0.052
-0.076
-0.113
-0.181
-0.278
-0.501
2.035
586.992
357.631
30.003
3.312
36.655
75910.227
100312.992
8947.978
273.048
53.183
80.250
8323.626
100734.383
11495.248
232.642
75.784
8888.698
100458.492
46322.488
31432.076
53.013
10.675
1511.318
102394.672
3637.771
8.534
-0.239
-0.158
-0.073
-0.032
-0.012
-0.003
0.
0.
0.
0.
0.
0.
0.
0.
-0.002
-0.003
-0.007
-0.009
-0.015
-0.031
-0.042
-0.069
-0.109
-0.178
-0.232
0.168
1.288
0.763
2.532
3.915
42.410
28.329
516.815
3634.836
8753.669
2012.835
100517.852
1838.692
1273.942
9233.540
104092.445
2121.601
13.612
186.512
378.875
19361.705
7352.217
79.286
4.850
2035.067
100198.938
18703.504
12.960
-0.270
-0.187
-0.088
-0.043
-0.015
-0.005
0.
0.
0.
0.
0.
0.
0.
0.
0.
-0.002
-0.005
-0.006
-0.011
-0.023
-0.042
-0.065
-0.110
-0.188
-0.251
-0.244
-0.151
-0.281
2.105
127.191
48475.195
7745.907
22.595
219.908
100564.344
109095.383
113624.141
676.110
10.083
921.823
14056.027
268.131
4.052
11.485
119.599
102325.367
133045.734
576.073
4.135
197.835
15256.235
818.969
3.923
-0.361
-0.249
-0.123
-0.059
-0.023
-0.006
0.
0.
0.
0.
0.
0.
0.
0.
0.
-0.002
-0.003
-0.005
-0.010
-0.020
-0.039
-0.068
-0.113
-0.196
-0.276
-0.386
-0.536
-0.627
1.051
279.770
116890.086
21842.297
102.943
231.789
1046.727
47019.852
61195.664
377.281
2092.723
21.215
76.844
11.431
1.926
14.532
30.396
1132.088
5363.778
133.567
0.448
3.778
21.455
58.820
17.260
0.072
-0.295
-0.177
-0.079
-0.038
-0.009
-0.002
0.
0.
0.
0.
0.
0.
0.
0.
0.
-0.002
-0.002
-0.006
-0.016
-0.038
-0.072
-0.126
-0.205
-0.295
-0.409
-0.554
-0.697
-0.041
85.171
10477.746
17551.193
11673.074
644.425
76.442
100159.125
104167.336
653.775
52.213
178.238
57.786
31.688
8.638
7.067
25.682
1228.989
860.097
56.440
6.146
330.159
2693.689
36498.668
1555.467
10.232
-0.244
-0.225
-0.115
-0.054
-0.023
-0.009
-0.002
0.
0.
0.
0.
0.
0.
0.
0.
0.
0.
-0.005
-0.018
-0.040
-0.076
-0.136
-0.212
-0.294
-0.381
-0.506
-0.676
-0.950
3.346
923.209
104582.367
8730.454
126.291
7.383
257.873
1277.891
125.292
29.946
45542.363
101130.625
15356.221
253.486
86.362
6.322
53.632
1743.831
2535.089
86.703
5040.117
102661.086
100775.422
126416.703
681.642
0.960
-0.273
-0.155
-0.082
-0.034
-0.018
-0.005
0.
0.
0.
0.
0.
0.
0.
0.
0.
0.
-0.006
-0.019
-0.038
-0.082
-0.146
-0.223
-0.295
-0.364
-0.456
-0.637
-1.337
18.183
100356.492
102694.047
112335.000
25464.170
25.131
2.611
8.535
2.158
23.238
123541.000
63220.977
115315.766
50080.727
3797.263
38.494
730.436
100647.273
18014.600
454.823
85239.609
4483.970
3119.542
100264.313
1358.104
1.311
-0.336
-0.212
-0.116
-0.055
-0.025
-0.011
0.
0.
0.
0.
0.
0.
0.
0.
0.
-0.002
-0.010
-0.024
-0.047
-0.092
-0.160
-0.245
-0.317
-0.382
-0.464
-0.606
-1.031
-1.199
31.256
649.631
100969.063
54964.121
109.922
62.352
0.118
17.740
72.236
141.211
147.517
100155.125
100226.094
737.526
23.826
235.094
4742.437
326.638
177.646
8496.000
889.003
14.643
67.768
9.449
0.440
-0.004
-0.257
-0.158
-0.076
-0.032
-0.014
0.
0.
0.
0.
0.
0.
0.
0.
-0.002
-0.004
-0.013
-0.036
-0.074
-0.123
-0.189
-0.259
-0.343
-0.412
-0.505
-0.601
-0.103
4.227
7.054
60.731
1109.866
1290.755
23964.363
100747.281
13.216
3741.542
102850.148
1359.654
43.748
358.440
602.884
24.048
13.705
10.483
27.114
1040.885
22.683
17.456
5.915
-0.649
-1.248
3.423
9.663
3.759
-0.186
-0.193
-0.092
-0.040
-0.018
0.
0.
0.
0.
0.
0.
0.
0.
-0.002
-0.007
-0.017
-0.052
-0.098
-0.090
0.198
-0.038
-0.241
-0.367
-0.526
-0.330
34.954
2842.754
1132.780
14.072
17.018
93.386
2549.571
503.367
14.842
10347.363
105500.648
3165.065
9165.939
665.747
5.019
-0.337
1.618
33.887
7958.788
6531.480
13.248
0.713
13.417
7.890
-0.811
3.889
8.225
2.412
-0.230
-0.209
-0.103
-0.043
-0.019
0.
0.
0.
0.
0.
0.
0.
0.
-0.003
-0.009
-0.025
-0.068
-0.088
3.099
50.799
15.445
1.450
0.525
-0.463
0.198
286.352
100237.180
102400.820
136.398
0.273
3.089
20.960
17.276
16.599
63.135
381.882
3343.709
104192.109
34996.922
16.467
-1.006
0.736
60.300
2491.564
2166.129
7.474
30.760
2019.283
708.879
7.587
130.947
21.803
2.601
-0.352
-0.223
-0.097
-0.038
-0.016
0.
0.
0.
0.
0.
0.
0.
0.
-0.003
-0.010
-0.029
-0.071
-0.024
15.731
727.744
125.023
3.795
1.401
-0.470
-0.410
45.372
9028.337
101287.008
1241.614
2.840
121.419
6414.419
6346.106
22972.113
109.242
7.587
204.456
5515.990
485.484
3.054
3.079
7.574
56.013
329.913
47.006
15.711
61.964
5244.437
7141.130
71.986
1.445
4.209
0.529
-0.601
-0.227
-0.081
-0.031
-0.014
0.
0.
0.
0.
0.
0.
0.
0.
-0.003
-0.009
-0.026
-0.067
-0.090
2.122
31.321
10.865
0.631
-0.051
-0.681
-0.755
90.241
100296.016
102888.000
286.650
3.455
2192.029
100062.438
131448.984
100904.461
765.756
6.634
1.225
6.360
1.756
7.694
1222.450
5328.807
748.481
31436.537
729.028
19940.107
2332.528
101080.133
101598.680
438.795
0.898
-0.391
-0.611
-0.547
-0.147
-0.053
-0.021
-0.009
0.
0.
0.
0.
0.
0.
0.
0.
-0.002
-0.007
-0.017
-0.048
-0.090
-0.096
0.069
-0.068
-0.256
-0.373
-0.594
-0.656
45.202
38929.508
85110.383
94.339
0.291
138.874
7728.068
1397.811
5521.454
415.643
3.970
-0.915
-0.458
-0.588
34.616
95565.617
100306.023
23491.793
1892.552
325.919
113162.352
14500.027
19694.820
2223.999
41.600
-0.042
-0.377
-0.301
-0.173
-0.075
-0.033
-0.013
-0.005
0.
0.
0.
0.
0.
0.
0.
0.
-0.002
-0.004
-0.011
-0.027
-0.056
-0.099
-0.131
-0.179
-0.235
-0.333
-0.451
0.051
4.844
33.531
39.594
8.065
2698.732
184.274
130.549
9542.718
102709.500
2465.599
9.058
7.178
37.049
6.753
5.738
700.659
2754.885
5358.625
333.964
11.533
1024.006
4163.297
100681.008
7772.644
140.289
0.495
-0.292
-0.170
-0.088
-0.044
-0.020
-0.006
-0.001
0.
0.
0.
0.
0.
0.
0.
0.
0.000
-0.002
-0.006
-0.014
-0.026
-0.049
-0.072
-0.109
-0.169
-0.272
-0.054
68.711
6438.796
297.230
4.035
246.808
58602.375
1239.844
1403.293
2079.607
107728.492
100087.008
46.120
84.191
547.630
50.587
0.105
1.811
6.932
17.851
4.543
0.489
558.450
100837.953
108322.406
102201.211
1794.130
2.202
-0.222
-0.120
-0.060
-0.025
-0.010
-0.001
0.001
0.
0.
0.
0.
0.
0.
0.
0.
0.
-0.001
-0.003
-0.006
-0.012
-0.025
-0.038
-0.065
-0.130
-0.228
0.893
725.886
106400.211
8576.062
13.447
87.907
654.617
1074.838
100038.930
2955.329
380.406
1450.382
7905.552
8271.311
13818.756
101.358
1.071
-0.696
-0.612
-0.447
6.535
156.092
566.811
5635.613
2411.258
222.163
35.736
0.127
-0.169
-0.086
-0.041
-0.016
-0.002
0.
0.001
0.
0.
0.
0.
0.
0.
0.
0.
0.
0.
-0.001
-0.002
-0.005
-0.015
-0.023
-0.042
-0.097
-0.193
0.715
239.078
101280.844
20095.252
35.871
73.732
3763.117
747.986
1845.885
4183.240
458.893
40.503
462.333
86303.430
101700.641
1003.950
7.749
-0.569
-0.568
-0.087
289.140
100264.234
103577.914
101474.109
706.194
8.921
-0.092
-0.226
-0.124
-0.059
-0.026
-0.006
-0.001
0.000
0.
0.
0.
0.
0.
0.
0.
0.
0.
0.
0.
0.
0.
-0.002
-0.006
-0.015
-0.032
-0.070
-0.152
0.013
33.617
100381.961
100161.070
87.660
149.880
18671.885
1569.871
154.365
100329.805
43210.891
14.108
14.007
204.714
315.199
86.367
1.845
-0.431
-0.413
-0.145
78.202
13674.576
37577.863
107033.180
253.874
0.632
-0.265
-0.164
-0.079
-0.036
-0.014
-0.004
-0.001
0.
0.
0.
0.
0.
0.
0.
0.
0.
0.
0.
0.
0.
0.
0.
-0.003
-0.009
-0.018
-0.043
-0.101
-0.153
2.730
370.500
793.661
8.122
7.609
92.860
30.911
15.878
1791.460
474.399
2.302
0.875
1.573
1.103
0.267
-0.318
-0.297
-0.261
-0.259
0.655
10.882
585.183
7146.175
44.529
-0.055
-0.176
-0.097
-0.045
-0.020
-0.010
-0.001
0.
0.
0.
0.
0.
0.
0.
0.
0.
0.
0.
0.
0.
0.
0.
0.
0.
-0.005
-0.012
-0.025
-0.056
-0.106
-0.101
0.579
0.809
-0.157
-0.182
0.164
-0.132
-0.283
1.362
0.598
-0.517
-0.422
-0.295
-0.377
-0.322
-0.246
-0.176
-0.142
-0.165
-0.188
-0.125
1.764
4.561
0.352
-0.142
-0.098
-0.048
-0.023
-0.013
-0.003
-0.001
0.
0.
0.
0.
0.
0.
[truncated: 530,974 more chars]
