# Supplementary material for: Ferroptosis regulation by traditional chinese medicine for ischemic stroke intervention based on network pharmacology and data mining
Source: PLoS One. 2025 Apr 16;20(4):e0321751. doi: 10.1371/journal.pone.0321751 (PMC12002469; doi:10.1371/journal.pone.0321751)
Supplement: S6 File — (ZIP) [file pone.0321751.s006.zip › 分子对接2/HIF1A/EGFR-4328/input/4h6j_h.pdbqt]

ATOM      1  N   ASP A 238      21.966  -3.260 -14.355  0.00  0.00    -0.066 N 
ATOM      2  CA  ASP A 238      20.848  -2.578 -13.644  0.00  0.00     0.284 C 
ATOM      3  C   ASP A 238      20.137  -1.573 -14.546  0.00  0.00     0.249 C 
ATOM      4  O   ASP A 238      19.088  -1.864 -15.124  0.00  0.00    -0.271 OA
ATOM      5  CB  ASP A 238      21.381  -1.864 -12.394  0.00  0.00     0.155 C 
ATOM      6  CG  ASP A 238      22.737  -1.205 -12.624  0.00  0.00     0.175 C 
ATOM      7  OD1 ASP A 238      23.768  -1.859 -12.356  0.00  0.00    -0.648 OA
ATOM      8  OD2 ASP A 238      22.775  -0.036 -13.067  0.00  0.00    -0.648 OA
ATOM      9  H2  ASP A 238      22.521  -3.752 -13.688  0.00  0.00     0.275 HD
ATOM     10  H3  ASP A 238      21.585  -3.899 -15.020  0.00  0.00     0.275 HD
ATOM     11  H   ASP A 238      22.520  -2.573 -14.820  0.00  0.00     0.275 HD
ATOM     12  N   SER A 239      20.724  -0.389 -14.662  0.00  0.00    -0.344 N 
ATOM     13  CA  SER A 239      20.137   0.700 -15.426  0.00  0.00     0.200 C 
ATOM     14  C   SER A 239      20.459   0.580 -16.913  0.00  0.00     0.243 C 
ATOM     15  O   SER A 239      19.892   1.297 -17.737  0.00  0.00    -0.271 OA
ATOM     16  CB  SER A 239      20.656   2.037 -14.892  0.00  0.00     0.199 C 
ATOM     17  OG  SER A 239      22.065   1.990 -14.722  0.00  0.00    -0.398 OA
ATOM     18  H   SER A 239      21.637  -0.308 -14.161  0.00  0.00     0.163 HD
ATOM     19  HG  SER A 239      22.419   1.102 -14.985  0.00  0.00     0.209 HD
ATOM     20  N   LYS A 240      21.371  -0.325 -17.252  0.00  0.00    -0.346 N 
ATOM     21  CA  LYS A 240      21.812  -0.476 -18.633  0.00  0.00     0.176 C 
ATOM     22  C   LYS A 240      21.292  -1.757 -19.275  0.00  0.00     0.241 C 
ATOM     23  O   LYS A 240      21.728  -2.127 -20.363  0.00  0.00    -0.271 OA
ATOM     24  CB  LYS A 240      23.341  -0.470 -18.705  0.00  0.00     0.035 C 
ATOM     25  CG  LYS A 240      23.980   0.835 -18.264  0.00  0.00     0.004 C 
ATOM     26  CD  LYS A 240      25.477   0.827 -18.522  0.00  0.00     0.027 C 
ATOM     27  CE  LYS A 240      26.098   2.170 -18.172  0.00  0.00     0.229 C 
ATOM     28  NZ  LYS A 240      27.574   2.178 -18.378  0.00  0.00    -0.079 N 
ATOM     29  HZ1 LYS A 240      27.999   2.776 -17.700  0.00  0.00     0.274 HD
ATOM     30  HZ3 LYS A 240      27.927   1.249 -18.275  0.00  0.00     0.274 HD
ATOM     31  HZ2 LYS A 240      27.778   2.515 -19.297  0.00  0.00     0.274 HD
ATOM     32  H   LYS A 240      21.731  -0.899 -16.468  0.00  0.00     0.163 HD
ATOM     33  N   THR A 241      20.363  -2.431 -18.605  0.00  0.00    -0.344 N 
ATOM     34  CA  THR A 241      19.950  -3.770 -19.019  0.00  0.00     0.205 C 
ATOM     35  C   THR A 241      18.460  -3.851 -19.328  0.00  0.00     0.243 C 
ATOM     36  O   THR A 241      17.644  -3.200 -18.680  0.00  0.00    -0.271 OA
ATOM     37  CB  THR A 241      20.276  -4.801 -17.922  0.00  0.00     0.146 C 
ATOM     38  OG1 THR A 241      21.684  -4.793 -17.667  0.00  0.00    -0.393 OA
ATOM     39  CG2 THR A 241      19.852  -6.200 -18.353  0.00  0.00     0.042 C 
ATOM     40  HG1 THR A 241      22.116  -4.106 -18.278  0.00  0.00     0.210 HD
ATOM     41  H   THR A 241      19.967  -1.938 -17.785  0.00  0.00     0.163 HD
ATOM     42  N   PHE A 242      18.105  -4.648 -20.332  0.00  0.00    -0.346 N 
ATOM     43  CA  PHE A 242      16.712  -5.019 -20.523  0.00  0.00     0.180 C 
ATOM     44  C   PHE A 242      16.614  -6.466 -20.981  0.00  0.00     0.241 C 
ATOM     45  O   PHE A 242      17.459  -6.951 -21.737  0.00  0.00    -0.271 OA
ATOM     46  CB  PHE A 242      16.025  -4.087 -21.531  0.00  0.00     0.073 C 
ATOM     47  CG  PHE A 242      16.589  -4.156 -22.924  0.00  0.00    -0.056 A 
ATOM     48  CD1 PHE A 242      15.931  -4.873 -23.914  0.00  0.00     0.007 A 
ATOM     49  CD2 PHE A 242      17.753  -3.480 -23.252  0.00  0.00     0.007 A 
ATOM     50  CE1 PHE A 242      16.421  -4.911 -25.207  0.00  0.00     0.001 A 
ATOM     51  CE2 PHE A 242      18.250  -3.514 -24.544  0.00  0.00     0.001 A 
ATOM     52  CZ  PHE A 242      17.581  -4.230 -25.522  0.00  0.00     0.000 A 
ATOM     53  H   PHE A 242      18.877  -4.965 -20.937  0.00  0.00     0.163 HD
ATOM     54  N   LEU A 243      15.584  -7.147 -20.491  0.00  0.00    -0.346 N 
ATOM     55  CA  LEU A 243      15.313  -8.529 -20.866  0.00  0.00     0.177 C 
ATOM     56  C   LEU A 243      14.415  -8.571 -22.092  0.00  0.00     0.241 C 
ATOM     57  O   LEU A 243      13.531  -7.732 -22.262  0.00  0.00    -0.271 OA
ATOM     58  CB  LEU A 243      14.607  -9.253 -19.719  0.00  0.00     0.038 C 
ATOM     59  CG  LEU A 243      15.327  -9.246 -18.374  0.00  0.00    -0.020 C 
ATOM     60  CD1 LEU A 243      14.467  -9.940 -17.325  0.00  0.00     0.009 C 
ATOM     61  CD2 LEU A 243      16.665  -9.938 -18.523  0.00  0.00     0.009 C 
ATOM     62  H   LEU A 243      14.991  -6.611 -19.820  0.00  0.00     0.163 HD
ATOM     63  N   SER A 244      14.630  -9.557 -22.952  0.00  0.00    -0.344 N 
ATOM     64  CA  SER A 244      13.675  -9.809 -24.022  0.00  0.00     0.200 C 
ATOM     65  C   SER A 244      13.463 -11.299 -24.198  0.00  0.00     0.243 C 
ATOM     66  O   SER A 244      14.272 -12.110 -23.755  0.00  0.00    -0.271 OA
ATOM     67  CB  SER A 244      14.157  -9.192 -25.340  0.00  0.00     0.199 C 
ATOM     68  OG  SER A 244      15.440  -9.669 -25.705  0.00  0.00    -0.398 OA
ATOM     69  H   SER A 244      15.489 -10.101 -22.803  0.00  0.00     0.163 HD
ATOM     70  HG  SER A 244      15.765 -10.317 -25.017  0.00  0.00     0.209 HD
ATOM     71  N   GLU A 245      12.350 -11.649 -24.825  0.00  0.00    -0.346 N 
ATOM     72  CA  GLU A 245      12.092 -13.031 -25.210  0.00  0.00     0.177 C 
ATOM     73  C   GLU A 245      11.824 -13.039 -26.698  0.00  0.00     0.241 C 
ATOM     74  O   GLU A 245      11.231 -12.103 -27.226  0.00  0.00    -0.271 OA
ATOM     75  CB  GLU A 245      10.869 -13.568 -24.473  0.00  0.00     0.045 C 
ATOM     76  CG  GLU A 245      10.614 -15.049 -24.694  0.00  0.00     0.116 C 
ATOM     77  CD  GLU A 245       9.256 -15.455 -24.176  0.00  0.00     0.172 C 
ATOM     78  OE1 GLU A 245       8.273 -15.354 -24.943  0.00  0.00    -0.648 OA
ATOM     79  OE2 GLU A 245       9.171 -15.868 -22.998  0.00  0.00    -0.648 OA
ATOM     80  H   GLU A 245      11.690 -10.870 -25.015  0.00  0.00     0.163 HD
ATOM     81  N   HIS A 246      12.268 -14.095 -27.372  0.00  0.00    -0.346 N 
ATOM     82  CA  HIS A 246      12.102 -14.195 -28.816  0.00  0.00     0.182 C 
ATOM     83  C   HIS A 246      11.603 -15.574 -29.207  0.00  0.00     0.241 C 
ATOM     84  O   HIS A 246      11.911 -16.568 -28.545  0.00  0.00    -0.271 OA
ATOM     85  CB  HIS A 246      13.435 -13.935 -29.524  0.00  0.00     0.093 C 
ATOM     86  CG  HIS A 246      14.048 -12.615 -29.180  0.00  0.00     0.030 A 
ATOM     87  ND1 HIS A 246      13.989 -11.526 -30.022  0.00  0.00    -0.353 N 
ATOM     88  CD2 HIS A 246      14.685 -12.195 -28.062  0.00  0.00     0.143 A 
ATOM     89  CE1 HIS A 246      14.561 -10.489 -29.435  0.00  0.00     0.207 A 
ATOM     90  NE2 HIS A 246      14.990 -10.868 -28.245  0.00  0.00    -0.254 NA
ATOM     91  HD1 HIS A 246      13.577 -11.523 -30.933  0.00  0.00     0.166 HD
ATOM     92  H   HIS A 246      12.730 -14.821 -26.795  0.00  0.00     0.163 HD
ATOM     93  N   SER A 247      10.830 -15.633 -30.283  0.00  0.00    -0.344 N 
ATOM     94  CA  SER A 247      10.548 -16.914 -30.912  0.00  0.00     0.200 C 
ATOM     95  C   SER A 247      11.823 -17.385 -31.597  0.00  0.00     0.243 C 
ATOM     96  O   SER A 247      12.817 -16.661 -31.625  0.00  0.00    -0.271 OA
ATOM     97  CB  SER A 247       9.403 -16.767 -31.915  0.00  0.00     0.199 C 
ATOM     98  OG  SER A 247       9.549 -15.598 -32.697  0.00  0.00    -0.398 OA
ATOM     99  H   SER A 247      10.464 -14.731 -30.618  0.00  0.00     0.163 HD
ATOM    100  HG  SER A 247      10.376 -15.109 -32.430  0.00  0.00     0.209 HD
ATOM    101  N   LEU A 248      11.816 -18.602 -32.131  0.00  0.00    -0.346 N 
ATOM    102  CA  LEU A 248      13.057 -19.213 -32.590  0.00  0.00     0.177 C 
ATOM    103  C   LEU A 248      13.640 -18.537 -33.830  0.00  0.00     0.241 C 
ATOM    104  O   LEU A 248      14.801 -18.754 -34.171  0.00  0.00    -0.271 OA
ATOM    105  CB  LEU A 248      12.837 -20.702 -32.856  0.00  0.00     0.038 C 
ATOM    106  CG  LEU A 248      12.346 -21.512 -31.653  0.00  0.00    -0.020 C 
ATOM    107  CD1 LEU A 248      12.151 -22.959 -32.087  0.00  0.00     0.009 C 
ATOM    108  CD2 LEU A 248      13.341 -21.431 -30.498  0.00  0.00     0.009 C 
ATOM    109  H   LEU A 248      10.893 -19.055 -32.189  0.00  0.00     0.163 HD
ATOM    110  N   ASP A 249      12.832 -17.717 -34.495  0.00  0.00    -0.346 N 
ATOM    111  CA  ASP A 249      13.297 -16.894 -35.607  0.00  0.00     0.186 C 
ATOM    112  C   ASP A 249      13.788 -15.525 -35.126  0.00  0.00     0.241 C 
ATOM    113  O   ASP A 249      14.112 -14.652 -35.928  0.00  0.00    -0.271 OA
ATOM    114  CB  ASP A 249      12.170 -16.716 -36.629  0.00  0.00     0.147 C 
ATOM    115  CG  ASP A 249      10.906 -16.144 -36.016  0.00  0.00     0.175 C 
ATOM    116  OD1 ASP A 249      10.947 -15.713 -34.844  0.00  0.00    -0.648 OA
ATOM    117  OD2 ASP A 249       9.866 -16.128 -36.707  0.00  0.00    -0.648 OA
ATOM    118  H   ASP A 249      11.845 -17.713 -34.156  0.00  0.00     0.163 HD
ATOM    119  N   MET A 250      13.827 -15.353 -33.807  0.00  0.00    -0.346 N 
ATOM    120  CA  MET A 250      14.310 -14.130 -33.161  0.00  0.00     0.177 C 
ATOM    121  C   MET A 250      13.389 -12.911 -33.291  0.00  0.00     0.241 C 
ATOM    122  O   MET A 250      13.810 -11.778 -33.047  0.00  0.00    -0.271 OA
ATOM    123  CB  MET A 250      15.720 -13.779 -33.656  0.00  0.00     0.045 C 
ATOM    124  CG  MET A 250      16.820 -14.694 -33.109  0.00  0.00     0.076 C 
ATOM    125  SD  MET A 250      16.888 -14.788 -31.292  0.00  0.00    -0.173 SA
ATOM    126  CE  MET A 250      17.280 -13.101 -30.861  0.00  0.00     0.089 C 
ATOM    127  H   MET A 250      13.478 -16.179 -33.259  0.00  0.00     0.163 HD
ATOM    128  N   LYS A 251      12.129 -13.139 -33.650  0.00  0.00    -0.346 N 
ATOM    129  CA  LYS A 251      11.112 -12.101 -33.508  0.00  0.00     0.176 C 
ATOM    130  C   LYS A 251      10.799 -11.891 -32.027  0.00  0.00     0.241 C 
ATOM    131  O   LYS A 251      10.744 -12.849 -31.262  0.00  0.00    -0.271 OA
ATOM    132  CB  LYS A 251       9.832 -12.493 -34.255  0.00  0.00     0.035 C 
ATOM    133  CG  LYS A 251       9.981 -12.506 -35.771  0.00  0.00     0.004 C 
ATOM    134  CD  LYS A 251       8.634 -12.701 -36.455  0.00  0.00     0.027 C 
ATOM    135  CE  LYS A 251       8.739 -12.480 -37.956  0.00  0.00     0.229 C 
ATOM    136  NZ  LYS A 251       7.407 -12.602 -38.618  0.00  0.00    -0.079 N 
ATOM    137  HZ1 LYS A 251       6.748 -12.976 -37.967  0.00  0.00     0.274 HD
ATOM    138  HZ3 LYS A 251       7.105 -11.699 -38.920  0.00  0.00     0.274 HD
ATOM    139  HZ2 LYS A 251       7.485 -13.212 -39.405  0.00  0.00     0.274 HD
ATOM    140  H   LYS A 251      11.940 -14.082 -34.025  0.00  0.00     0.163 HD
ATOM    141  N   PHE A 252      10.597 -10.640 -31.625  0.00  0.00    -0.346 N 
ATOM    142  CA  PHE A 252      10.271 -10.335 -30.234  0.00  0.00     0.180 C 
ATOM    143  C   PHE A 252       8.939 -10.970 -29.857  0.00  0.00     0.241 C 
ATOM    144  O   PHE A 252       7.943 -10.783 -30.556  0.00  0.00    -0.271 OA
ATOM    145  CB  PHE A 252      10.152  -8.826 -30.022  0.00  0.00     0.073 C 
ATOM    146  CG  PHE A 252      11.464  -8.114 -29.890  0.00  0.00    -0.056 A 
ATOM    147  CD1 PHE A 252      12.087  -8.002 -28.655  0.00  0.00     0.007 A 
ATOM    148  CD2 PHE A 252      12.055  -7.518 -30.992  0.00  0.00     0.007 A 
ATOM    149  CE1 PHE A 252      13.274  -7.307 -28.522  0.00  0.00     0.001 A 
ATOM    150  CE2 PHE A 252      13.245  -6.819 -30.864  0.00  0.00     0.001 A 
ATOM    151  CZ  PHE A 252      13.855  -6.713 -29.632  0.00  0.00     0.000 A 
ATOM    152  H   PHE A 252      10.688  -9.921 -32.363  0.00  0.00     0.163 HD
ATOM    153  N   SER A 253       8.920 -11.706 -28.750  0.00  0.00    -0.344 N 
ATOM    154  CA  SER A 253       7.665 -12.144 -28.148  0.00  0.00     0.200 C 
ATOM    155  C   SER A 253       7.441 -11.465 -26.796  0.00  0.00     0.243 C 
ATOM    156  O   SER A 253       6.334 -11.486 -26.255  0.00  0.00    -0.271 OA
ATOM    157  CB  SER A 253       7.648 -13.670 -27.987  0.00  0.00     0.199 C 
ATOM    158  OG  SER A 253       8.800 -14.145 -27.313  0.00  0.00    -0.398 OA
ATOM    159  H   SER A 253       9.853 -11.936 -28.361  0.00  0.00     0.163 HD
ATOM    160  HG  SER A 253       9.391 -13.372 -27.080  0.00  0.00     0.209 HD
ATOM    161  N   TYR A 254       8.498 -10.863 -26.258  0.00  0.00    -0.346 N 
ATOM    162  CA  TYR A 254       8.402 -10.033 -25.058  0.00  0.00     0.180 C 
ATOM    163  C   TYR A 254       9.563  -9.052 -25.001  0.00  0.00     0.241 C 
ATOM    164  O   TYR A 254      10.685  -9.389 -25.383  0.00  0.00    -0.271 OA
ATOM    165  CB  TYR A 254       8.425 -10.894 -23.787  0.00  0.00     0.073 C 
ATOM    166  CG  TYR A 254       8.559 -10.075 -22.518  0.00  0.00    -0.056 A 
ATOM    167  CD1 TYR A 254       7.462  -9.423 -21.973  0.00  0.00     0.010 A 
ATOM    168  CD2 TYR A 254       9.786  -9.929 -21.887  0.00  0.00     0.010 A 
ATOM    169  CE1 TYR A 254       7.586  -8.640 -20.833  0.00  0.00     0.037 A 
ATOM    170  CE2 TYR A 254       9.920  -9.151 -20.749  0.00  0.00     0.037 A 
ATOM    171  CZ  TYR A 254       8.818  -8.509 -20.230  0.00  0.00     0.065 A 
ATOM    172  OH  TYR A 254       8.953  -7.722 -19.107  0.00  0.00    -0.361 OA
ATOM    173  HH  TYR A 254       9.925  -7.733 -18.823  0.00  0.00     0.217 HD
ATOM    174  H   TYR A 254       9.396 -11.032 -26.762  0.00  0.00     0.163 HD
ATOM    175  N   CYS A 255       9.302  -7.839 -24.524  0.00  0.00    -0.345 N 
ATOM    176  CA  CYS A 255      10.387  -6.925 -24.209  0.00  0.00     0.185 C 
ATOM    177  C   CYS A 255      10.157  -6.137 -22.928  0.00  0.00     0.241 C 
ATOM    178  O   CYS A 255       9.083  -5.592 -22.691  0.00  0.00    -0.271 OA
ATOM    179  CB  CYS A 255      10.644  -5.956 -25.367  0.00  0.00     0.105 C 
ATOM    180  SG  CYS A 255      12.256  -5.133 -25.242  0.00  0.00    -0.180 SA
ATOM    181  H   CYS A 255       8.303  -7.617 -24.404  0.00  0.00     0.163 HD
ATOM    182  HG  CYS A 255      12.741  -5.435 -24.432  0.00  0.00     0.101 HD
ATOM    183  N   ASP A 256      11.209  -6.105 -22.121  0.00  0.00    -0.345 N 
ATOM    184  CA  ASP A 256      11.319  -5.348 -20.881  0.00  0.00     0.186 C 
ATOM    185  C   ASP A 256      11.060  -3.855 -21.113  0.00  0.00     0.241 C 
ATOM    186  O   ASP A 256      11.568  -3.282 -22.071  0.00  0.00    -0.271 OA
ATOM    187  CB  ASP A 256      12.741  -5.563 -20.369  0.00  0.00     0.147 C 
ATOM    188  CG  ASP A 256      12.962  -5.040 -18.983  0.00  0.00     0.175 C 
ATOM    189  OD1 ASP A 256      12.171  -4.200 -18.509  0.00  0.00    -0.648 OA
ATOM    190  OD2 ASP A 256      13.954  -5.484 -18.376  0.00  0.00    -0.648 OA
ATOM    191  H   ASP A 256      12.016  -6.714 -22.474  0.00  0.00     0.163 HD
ATOM    192  N   GLU A 257      10.290  -3.227 -20.227  0.00  0.00    -0.346 N 
ATOM    193  CA  GLU A 257       9.984  -1.803 -20.361  0.00  0.00     0.177 C 
ATOM    194  C   GLU A 257      11.219  -0.922 -20.187  0.00  0.00     0.241 C 
ATOM    195  O   GLU A 257      11.201   0.253 -20.551  0.00  0.00    -0.271 OA
ATOM    196  CB  GLU A 257       8.916  -1.384 -19.344  0.00  0.00     0.045 C 
ATOM    197  CG  GLU A 257       7.514  -1.870 -19.674  0.00  0.00     0.116 C 
ATOM    198  CD  GLU A 257       6.446  -1.195 -18.827  0.00  0.00     0.172 C 
ATOM    199  OE1 GLU A 257       5.329  -0.973 -19.342  0.00  0.00    -0.648 OA
ATOM    200  OE2 GLU A 257       6.723  -0.885 -17.647  0.00  0.00    -0.648 OA
ATOM    201  H   GLU A 257       9.936  -3.819 -19.456  0.00  0.00     0.163 HD
ATOM    202  N   ARG A 258      12.291  -1.487 -19.638  0.00  0.00    -0.346 N 
ATOM    203  CA  ARG A 258      13.526  -0.738 -19.464  0.00  0.00     0.176 C 
ATOM    204  C   ARG A 258      14.136  -0.339 -20.804  0.00  0.00     0.241 C 
ATOM    205  O   ARG A 258      15.024   0.512 -20.856  0.00  0.00    -0.271 OA
ATOM    206  CB  ARG A 258      14.541  -1.555 -18.655  0.00  0.00     0.036 C 
ATOM    207  CG  ARG A 258      14.227  -1.629 -17.164  0.00  0.00     0.023 C 
ATOM    208  CD  ARG A 258      15.315  -2.360 -16.391  0.00  0.00     0.138 C 
ATOM    209  NE  ARG A 258      15.330  -3.789 -16.690  0.00  0.00    -0.227 N 
ATOM    210  CZ  ARG A 258      16.282  -4.627 -16.294  0.00  0.00     0.665 C 
ATOM    211  NH1 ARG A 258      17.307  -4.187 -15.576  0.00  0.00    -0.235 N 
ATOM    212  NH2 ARG A 258      16.216  -5.908 -16.625  0.00  0.00    -0.235 N 
ATOM    213  HE  ARG A 258      14.568  -4.164 -17.232  0.00  0.00     0.177 HD
ATOM    214 2HH2 ARG A 258      16.937  -6.540 -16.347  0.00  0.00     0.174 HD
ATOM    215 1HH2 ARG A 258      15.436  -6.249 -17.158  0.00  0.00     0.174 HD
ATOM    216  H   ARG A 258      12.170  -2.474 -19.356  0.00  0.00     0.163 HD
ATOM    217 2HH1 ARG A 258      18.032  -4.831 -15.298  0.00  0.00     0.174 HD
ATOM    218 1HH1 ARG A 258      17.364  -3.229 -15.310  0.00  0.00     0.174 HD
ATOM    219  N   ILE A 259      13.663  -0.947 -21.888  0.00  0.00    -0.346 N 
ATOM    220  CA  ILE A 259      14.216  -0.651 -23.206  0.00  0.00     0.180 C 
ATOM    221  C   ILE A 259      13.838   0.755 -23.658  0.00  0.00     0.241 C 
ATOM    222  O   ILE A 259      14.576   1.388 -24.412  0.00  0.00    -0.271 OA
ATOM    223  CB  ILE A 259      13.727  -1.649 -24.275  0.00  0.00     0.013 C 
ATOM    224  CG1 ILE A 259      14.488  -1.411 -25.581  0.00  0.00     0.002 C 
ATOM    225  CG2 ILE A 259      12.236  -1.478 -24.512  0.00  0.00     0.012 C 
ATOM    226  CD1 ILE A 259      14.160  -2.397 -26.676  0.00  0.00     0.005 C 
ATOM    227  H   ILE A 259      12.901  -1.620 -21.721  0.00  0.00     0.163 HD
ATOM    228  N   THR A 260      12.691   1.240 -23.192  0.00  0.00    -0.344 N 
ATOM    229  CA  THR A 260      12.198   2.553 -23.593  0.00  0.00     0.205 C 
ATOM    230  C   THR A 260      13.168   3.656 -23.185  0.00  0.00     0.243 C 
ATOM    231  O   THR A 260      13.428   4.579 -23.956  0.00  0.00    -0.271 OA
ATOM    232  CB  THR A 260      10.822   2.848 -22.966  0.00  0.00     0.146 C 
ATOM    233  OG1 THR A 260       9.892   1.827 -23.348  0.00  0.00    -0.393 OA
ATOM    234  CG2 THR A 260      10.301   4.191 -23.441  0.00  0.00     0.042 C 
ATOM    235  HG1 THR A 260      10.380   1.161 -23.941  0.00  0.00     0.210 HD
ATOM    236  H   THR A 260      12.189   0.616 -22.533  0.00  0.00     0.163 HD
ATOM    237  N   GLU A 261      13.709   3.555 -21.976  0.00  0.00    -0.346 N 
ATOM    238  CA  GLU A 261      14.641   4.562 -21.481  0.00  0.00     0.177 C 
ATOM    239  C   GLU A 261      16.001   4.448 -22.160  0.00  0.00     0.241 C 
ATOM    240  O   GLU A 261      16.761   5.418 -22.214  0.00  0.00    -0.271 OA
ATOM    241  CB  GLU A 261      14.816   4.428 -19.965  0.00  0.00     0.045 C 
ATOM    242  CG  GLU A 261      15.788   5.439 -19.371  0.00  0.00     0.116 C 
ATOM    243  CD  GLU A 261      16.039   5.216 -17.890  0.00  0.00     0.172 C 
ATOM    244  OE1 GLU A 261      17.221   5.114 -17.495  0.00  0.00    -0.648 OA
ATOM    245  OE2 GLU A 261      15.057   5.144 -17.122  0.00  0.00    -0.648 OA
ATOM    246  H   GLU A 261      13.420   2.724 -21.432  0.00  0.00     0.163 HD
ATOM    247  N   LEU A 262      16.308   3.264 -22.679  0.00  0.00    -0.346 N 
ATOM    248  CA  LEU A 262      17.618   3.017 -23.268  0.00  0.00     0.177 C 
ATOM    249  C   LEU A 262      17.649   3.232 -24.779  0.00  0.00     0.241 C 
ATOM    250  O   LEU A 262      18.673   3.634 -25.329  0.00  0.00    -0.271 OA
ATOM    251  CB  LEU A 262      18.082   1.593 -22.944  0.00  0.00     0.038 C 
ATOM    252  CG  LEU A 262      18.471   1.331 -21.487  0.00  0.00    -0.020 C 
ATOM    253  CD1 LEU A 262      18.748  -0.150 -21.283  0.00  0.00     0.009 C 
ATOM    254  CD2 LEU A 262      19.697   2.153 -21.133  0.00  0.00     0.009 C 
ATOM    255  H   LEU A 262      15.557   2.554 -22.629  0.00  0.00     0.163 HD
ATOM    256  N   MET A 263      16.531   2.964 -25.447  0.00  0.00    -0.346 N 
ATOM    257  CA  MET A 263      16.498   3.001 -26.906  0.00  0.00     0.177 C 
ATOM    258  C   MET A 263      15.249   3.649 -27.483  0.00  0.00     0.240 C 
ATOM    259  O   MET A 263      15.109   3.741 -28.702  0.00  0.00    -0.271 OA
ATOM    260  CB  MET A 263      16.629   1.591 -27.473  0.00  0.00     0.045 C 
ATOM    261  CG  MET A 263      17.982   0.960 -27.239  0.00  0.00     0.076 C 
ATOM    262  SD  MET A 263      18.075  -0.662 -27.993  0.00  0.00    -0.173 SA
ATOM    263  CE  MET A 263      19.640  -1.235 -27.353  0.00  0.00     0.089 C 
ATOM    264  H   MET A 263      15.712   2.734 -24.860  0.00  0.00     0.163 HD
ATOM    265  N   GLY A 264      14.337   4.076 -26.614  0.00  0.00    -0.351 N 
ATOM    266  CA  GLY A 264      13.197   4.852 -27.063  0.00  0.00     0.225 C 
ATOM    267  C   GLY A 264      11.953   4.061 -27.424  0.00  0.00     0.236 C 
ATOM    268  O   GLY A 264      10.851   4.606 -27.417  0.00  0.00    -0.272 OA
ATOM    269  H   GLY A 264      14.510   3.814 -25.631  0.00  0.00     0.163 HD
ATOM    270  N   TYR A 265      12.113   2.779 -27.738  0.00  0.00    -0.346 N 
ATOM    271  CA  TYR A 265      10.976   1.967 -28.162  0.00  0.00     0.180 C 
ATOM    272  C   TYR A 265      10.057   1.617 -27.006  0.00  0.00     0.241 C 
ATOM    273  O   TYR A 265      10.517   1.367 -25.892  0.00  0.00    -0.271 OA
ATOM    274  CB  TYR A 265      11.449   0.663 -28.806  0.00  0.00     0.073 C 
ATOM    275  CG  TYR A 265      12.315   0.853 -30.023  0.00  0.00    -0.056 A 
ATOM    276  CD1 TYR A 265      13.672   0.576 -29.978  0.00  0.00     0.010 A 
ATOM    277  CD2 TYR A 265      11.777   1.313 -31.218  0.00  0.00     0.010 A 
ATOM    278  CE1 TYR A 265      14.474   0.751 -31.086  0.00  0.00     0.037 A 
ATOM    279  CE2 TYR A 265      12.574   1.491 -32.336  0.00  0.00     0.037 A 
ATOM    280  CZ  TYR A 265      13.923   1.208 -32.259  0.00  0.00     0.065 A 
ATOM    281  OH  TYR A 265      14.734   1.391 -33.355  0.00  0.00    -0.361 OA
ATOM    282  HH  TYR A 265      14.163   1.749 -34.119  0.00  0.00     0.217 HD
ATOM    283  H   TYR A 265      13.077   2.421 -27.658  0.00  0.00     0.163 HD
ATOM    284  N   GLU A 266       8.759   1.594 -27.292  0.00  0.00    -0.346 N 
ATOM    285  CA  GLU A 266       7.785   0.923 -26.443  0.00  0.00     0.177 C 
ATOM    286  C   GLU A 266       7.770  -0.557 -26.815  0.00  0.00     0.243 C 
ATOM    287  O   GLU A 266       7.807  -0.912 -27.993  0.00  0.00    -0.271 OA
ATOM    288  CB  GLU A 266       6.391   1.514 -26.665  0.00  0.00     0.045 C 
ATOM    289  CG  GLU A 266       6.283   3.000 -26.371  0.00  0.00     0.116 C 
ATOM    290  CD  GLU A 266       6.409   3.310 -24.894  0.00  0.00     0.172 C 
ATOM    291  OE1 GLU A 266       6.218   2.389 -24.072  0.00  0.00    -0.648 OA
ATOM    292  OE2 GLU A 266       6.700   4.477 -24.553  0.00  0.00    -0.648 OA
ATOM    293  H   GLU A 266       8.502   2.095 -28.171  0.00  0.00     0.163 HD
ATOM    294  N   PRO A 267       7.706  -1.442 -25.813  0.00  0.00    -0.337 N 
ATOM    295  CA  PRO A 267       7.715  -2.885 -26.077  0.00  0.00     0.179 C 
ATOM    296  C   PRO A 267       6.675  -3.323 -27.108  0.00  0.00     0.241 C 
ATOM    297  O   PRO A 267       6.936  -4.204 -27.927  0.00  0.00    -0.271 OA
ATOM    298  CB  PRO A 267       7.461  -3.499 -24.701  0.00  0.00     0.037 C 
ATOM    299  CG  PRO A 267       7.986  -2.474 -23.747  0.00  0.00     0.022 C 
ATOM    300  CD  PRO A 267       7.649  -1.147 -24.372  0.00  0.00     0.127 C 
ATOM    301  N   GLU A 268       5.502  -2.700 -27.078  0.00  0.00    -0.346 N 
ATOM    302  CA  GLU A 268       4.445  -3.048 -28.019  0.00  0.00     0.177 C 
ATOM    303  C   GLU A 268       4.853  -2.803 -29.471  0.00  0.00     0.241 C 
ATOM    304  O   GLU A 268       4.355  -3.469 -30.377  0.00  0.00    -0.271 OA
ATOM    305  CB  GLU A 268       3.170  -2.260 -27.705  0.00  0.00     0.045 C 
ATOM    306  CG  GLU A 268       2.455  -2.716 -26.443  0.00  0.00     0.116 C 
ATOM    307  CD  GLU A 268       0.971  -2.397 -26.467  0.00  0.00     0.172 C 
ATOM    308  OE1 GLU A 268       0.462  -2.006 -27.540  0.00  0.00    -0.648 OA
ATOM    309  OE2 GLU A 268       0.313  -2.539 -25.413  0.00  0.00    -0.648 OA
ATOM    310  H   GLU A 268       5.409  -1.971 -26.352  0.00  0.00     0.163 HD
ATOM    311  N   GLU A 269       5.756  -1.850 -29.685  0.00  0.00    -0.346 N 
ATOM    312  CA  GLU A 269       6.249  -1.543 -31.027  0.00  0.00     0.177 C 
ATOM    313  C   GLU A 269       7.034  -2.714 -31.603  0.00  0.00     0.241 C 
ATOM    314  O   GLU A 269       6.988  -2.974 -32.806  0.00  0.00    -0.271 OA
ATOM    315  CB  GLU A 269       7.169  -0.321 -31.002  0.00  0.00     0.045 C 
ATOM    316  CG  GLU A 269       6.527   0.973 -30.549  0.00  0.00     0.116 C 
ATOM    317  CD  GLU A 269       7.492   2.140 -30.639  0.00  0.00     0.172 C 
ATOM    318  OE1 GLU A 269       7.669   2.851 -29.627  0.00  0.00    -0.648 OA
ATOM    319  OE2 GLU A 269       8.077   2.343 -31.725  0.00  0.00    -0.648 OA
ATOM    320  H   GLU A 269       6.075  -1.351 -28.832  0.00  0.00     0.163 HD
ATOM    321  N   LEU A 270       7.766  -3.407 -30.736  0.00  0.00    -0.346 N 
ATOM    322  CA  LEU A 270       8.727  -4.415 -31.170  0.00  0.00     0.177 C 
ATOM    323  C   LEU A 270       8.097  -5.799 -31.309  0.00  0.00     0.241 C 
ATOM    324  O   LEU A 270       8.596  -6.644 -32.054  0.00  0.00    -0.271 OA
ATOM    325  CB  LEU A 270       9.898  -4.479 -30.181  0.00  0.00     0.038 C 
ATOM    326  CG  LEU A 270      10.663  -3.174 -29.942  0.00  0.00    -0.020 C 
ATOM    327  CD1 LEU A 270      11.620  -3.344 -28.775  0.00  0.00     0.009 C 
ATOM    328  CD2 LEU A 270      11.413  -2.780 -31.201  0.00  0.00     0.009 C 
ATOM    329  H   LEU A 270       7.596  -3.171 -29.737  0.00  0.00     0.163 HD
ATOM    330  N   LEU A 271       7.001  -6.032 -30.594  0.00  0.00    -0.346 N 
ATOM    331  CA  LEU A 271       6.354  -7.338 -30.620  0.00  0.00     0.177 C 
ATOM    332  C   LEU A 271       6.082  -7.812 -32.042  0.00  0.00     0.240 C 
ATOM    333  O   LEU A 271       5.501  -7.087 -32.855  0.00  0.00    -0.271 OA
ATOM    334  CB  LEU A 271       5.047  -7.298 -29.830  0.00  0.00     0.038 C 
ATOM    335  CG  LEU A 271       5.197  -7.307 -28.310  0.00  0.00    -0.020 C 
ATOM    336  CD1 LEU A 271       3.840  -7.100 -27.664  0.00  0.00     0.009 C 
ATOM    337  CD2 LEU A 271       5.807  -8.631 -27.864  0.00  0.00     0.009 C 
ATOM    338  H   LEU A 271       6.660  -5.232 -30.037  0.00  0.00     0.163 HD
ATOM    339  N   GLY A 272       6.511  -9.036 -32.334  0.00  0.00    -0.351 N 
ATOM    340  CA  GLY A 272       6.244  -9.628 -33.632  0.00  0.00     0.225 C 
ATOM    341  C   GLY A 272       7.264  -9.284 -34.700  0.00  0.00     0.236 C 
ATOM    342  O   GLY A 272       7.210  -9.821 -35.804  0.00  0.00    -0.272 OA
ATOM    343  H   GLY A 272       7.033  -9.510 -31.578  0.00  0.00     0.163 HD
ATOM    344  N   ARG A 273       8.200  -8.398 -34.380  0.00  0.00    -0.346 N 
ATOM    345  CA  ARG A 273       9.200  -7.978 -35.350  0.00  0.00     0.176 C 
ATOM    346  C   ARG A 273      10.544  -8.655 -35.120  0.00  0.00     0.241 C 
ATOM    347  O   ARG A 273      10.941  -8.896 -33.982  0.00  0.00    -0.271 OA
ATOM    348  CB  ARG A 273       9.371  -6.460 -35.303  0.00  0.00     0.036 C 
ATOM    349  CG  ARG A 273       8.122  -5.698 -35.704  0.00  0.00     0.023 C 
ATOM    350  CD  ARG A 273       8.460  -4.274 -36.105  0.00  0.00     0.138 C 
ATOM    351  NE  ARG A 273       7.395  -3.662 -36.892  0.00  0.00    -0.227 N 
ATOM    352  CZ  ARG A 273       7.478  -2.459 -37.450  0.00  0.00     0.665 C 
ATOM    353  NH1 ARG A 273       6.459  -1.977 -38.151  0.00  0.00    -0.235 N 
ATOM    354  NH2 ARG A 273       8.581  -1.736 -37.305  0.00  0.00    -0.235 N 
ATOM    355  HE  ARG A 273       6.544  -4.183 -37.020  0.00  0.00     0.177 HD
ATOM    356 2HH2 ARG A 273       8.657  -0.840 -37.736  0.00  0.00     0.174 HD
ATOM    357 1HH2 ARG A 273       9.343  -2.091 -36.757  0.00  0.00     0.174 HD
ATOM    358  H   ARG A 273       8.156  -8.044 -33.408  0.00  0.00     0.163 HD
ATOM    359 2HH1 ARG A 273       6.542  -1.069 -38.586  0.00  0.00     0.174 HD
ATOM    360 1HH1 ARG A 273       5.619  -2.501 -38.249  0.00  0.00     0.174 HD
ATOM    361  N   SER A 274      11.244  -8.959 -36.205  0.00  0.00    -0.344 N 
ATOM    362  CA  SER A 274      12.551  -9.588 -36.094  0.00  0.00     0.200 C 
ATOM    363  C   SER A 274      13.556  -8.575 -35.566  0.00  0.00     0.243 C 
ATOM    364  O   SER A 274      13.600  -7.437 -36.028  0.00  0.00    -0.271 OA
ATOM    365  CB  SER A 274      13.016 -10.101 -37.459  0.00  0.00     0.199 C 
ATOM    366  OG  SER A 274      14.336 -10.617 -37.377  0.00  0.00    -0.398 OA
ATOM    367  H   SER A 274      10.794  -8.718 -37.103  0.00  0.00     0.163 HD
ATOM    368  HG  SER A 274      14.682 -10.538 -36.450  0.00  0.00     0.209 HD
ATOM    369  N   ILE A 275      14.363  -8.984 -34.596  0.00  0.00    -0.346 N 
ATOM    370  CA  ILE A 275      15.373  -8.087 -34.061  0.00  0.00     0.180 C 
ATOM    371  C   ILE A 275      16.407  -7.758 -35.139  0.00  0.00     0.241 C 
ATOM    372  O   ILE A 275      17.106  -6.754 -35.046  0.00  0.00    -0.271 OA
ATOM    373  CB  ILE A 275      16.068  -8.704 -32.822  0.00  0.00     0.013 C 
ATOM    374  CG1 ILE A 275      17.026  -7.687 -32.200  0.00  0.00     0.002 C 
ATOM    375  CG2 ILE A 275      16.801  -9.972 -33.213  0.00  0.00     0.012 C 
ATOM    376  CD1 ILE A 275      17.450  -8.045 -30.793  0.00  0.00     0.005 C 
ATOM    377  H   ILE A 275      14.215  -9.949 -34.272  0.00  0.00     0.163 HD
ATOM    378  N   TYR A 276      16.486  -8.591 -36.175  0.00  0.00    -0.346 N 
ATOM    379  CA  TYR A 276      17.429  -8.345 -37.260  0.00  0.00     0.180 C 
ATOM    380  C   TYR A 276      17.116  -7.056 -38.010  0.00  0.00     0.241 C 
ATOM    381  O   TYR A 276      17.975  -6.513 -38.704  0.00  0.00    -0.271 OA
ATOM    382  CB  TYR A 276      17.446  -9.525 -38.237  0.00  0.00     0.073 C 
ATOM    383  CG  TYR A 276      18.308 -10.667 -37.761  0.00  0.00    -0.056 A 
ATOM    384  CD1 TYR A 276      19.638 -10.764 -38.149  0.00  0.00     0.010 A 
ATOM    385  CD2 TYR A 276      17.803 -11.631 -36.902  0.00  0.00     0.010 A 
ATOM    386  CE1 TYR A 276      20.441 -11.787 -37.694  0.00  0.00     0.037 A 
ATOM    387  CE2 TYR A 276      18.601 -12.662 -36.440  0.00  0.00     0.037 A 
ATOM    388  CZ  TYR A 276      19.921 -12.733 -36.839  0.00  0.00     0.065 A 
ATOM    389  OH  TYR A 276      20.730 -13.749 -36.380  0.00  0.00    -0.361 OA
ATOM    390  HH  TYR A 276      20.174 -14.355 -35.784  0.00  0.00     0.217 HD
ATOM    391  H   TYR A 276      15.843  -9.397 -36.142  0.00  0.00     0.163 HD
ATOM    392  N   GLU A 277      15.891  -6.565 -37.862  0.00  0.00    -0.346 N 
ATOM    393  CA  GLU A 277      15.501  -5.303 -38.483  0.00  0.00     0.177 C 
ATOM    394  C   GLU A 277      16.180  -4.124 -37.797  0.00  0.00     0.241 C 
ATOM    395  O   GLU A 277      16.169  -3.007 -38.315  0.00  0.00    -0.271 OA
ATOM    396  CB  GLU A 277      13.984  -5.125 -38.414  0.00  0.00     0.045 C 
ATOM    397  CG  GLU A 277      13.207  -6.163 -39.211  0.00  0.00     0.116 C 
ATOM    398  CD  GLU A 277      11.712  -5.914 -39.182  0.00  0.00     0.172 C 
ATOM    399  OE1 GLU A 277      11.264  -5.086 -38.362  0.00  0.00    -0.648 OA
ATOM    400  OE2 GLU A 277      10.986  -6.545 -39.979  0.00  0.00    -0.648 OA
ATOM    401  H   GLU A 277      15.254  -7.140 -37.283  0.00  0.00     0.163 HD
ATOM    402  N   TYR A 278      16.770  -4.375 -36.632  0.00  0.00    -0.346 N 
ATOM    403  CA  TYR A 278      17.345  -3.303 -35.823  0.00  0.00     0.180 C 
ATOM    404  C   TYR A 278      18.872  -3.347 -35.732  0.00  0.00     0.241 C 
ATOM    405  O   TYR A 278      19.509  -2.341 -35.396  0.00  0.00    -0.271 OA
ATOM    406  CB  TYR A 278      16.733  -3.338 -34.419  0.00  0.00     0.073 C 
ATOM    407  CG  TYR A 278      15.231  -3.165 -34.426  0.00  0.00    -0.056 A 
ATOM    408  CD1 TYR A 278      14.658  -1.905 -34.338  0.00  0.00     0.010 A 
ATOM    409  CD2 TYR A 278      14.388  -4.257 -34.576  0.00  0.00     0.010 A 
ATOM    410  CE1 TYR A 278      13.289  -1.735 -34.407  0.00  0.00     0.037 A 
ATOM    411  CE2 TYR A 278      13.019  -4.099 -34.645  0.00  0.00     0.037 A 
ATOM    412  CZ  TYR A 278      12.473  -2.836 -34.564  0.00  0.00     0.065 A 
ATOM    413  OH  TYR A 278      11.108  -2.672 -34.666  0.00  0.00    -0.361 OA
ATOM    414  HH  TYR A 278      10.681  -3.585 -34.754  0.00  0.00     0.217 HD
ATOM    415  H   TYR A 278      16.786  -5.373 -36.355  0.00  0.00     0.163 HD
ATOM    416  N   TYR A 279      19.463  -4.501 -36.030  0.00  0.00    -0.346 N 
ATOM    417  CA  TYR A 279      20.918  -4.634 -36.042  0.00  0.00     0.180 C 
ATOM    418  C   TYR A 279      21.544  -3.764 -37.124  0.00  0.00     0.241 C 
ATOM    419  O   TYR A 279      20.998  -3.640 -38.220  0.00  0.00    -0.271 OA
ATOM    420  CB  TYR A 279      21.344  -6.073 -36.321  0.00  0.00     0.073 C 
ATOM    421  CG  TYR A 279      20.946  -7.109 -35.297  0.00  0.00    -0.056 A 
ATOM    422  CD1 TYR A 279      20.789  -6.788 -33.956  0.00  0.00     0.010 A 
ATOM    423  CD2 TYR A 279      20.789  -8.431 -35.673  0.00  0.00     0.010 A 
ATOM    424  CE1 TYR A 279      20.490  -7.769 -33.018  0.00  0.00     0.037 A 
ATOM    425  CE2 TYR A 279      20.495  -9.411 -34.749  0.00  0.00     0.037 A 
ATOM    426  CZ  TYR A 279      20.349  -9.077 -33.426  0.00  0.00     0.065 A 
ATOM    427  OH  TYR A 279      20.079 -10.070 -32.512  0.00  0.00    -0.361 OA
ATOM    428  HH  TYR A 279      20.032 -10.954 -32.996  0.00  0.00     0.217 HD
ATOM    429  H   TYR A 279      18.815  -5.281 -36.248  0.00  0.00     0.163 HD
ATOM    430  N   HIS A 280      22.701  -3.185 -36.822  0.00  0.00    -0.346 N 
ATOM    431  CA  HIS A 280      23.479  -2.472 -37.830  0.00  0.00     0.182 C 
ATOM    432  C   HIS A 280      23.908  -3.463 -38.912  0.00  0.00     0.241 C 
ATOM    433  O   HIS A 280      24.260  -4.603 -38.614  0.00  0.00    -0.271 OA
ATOM    434  CB  HIS A 280      24.714  -1.840 -37.185  0.00  0.00     0.093 C 
ATOM    435  CG  HIS A 280      25.413  -0.848 -38.059  0.00  0.00     0.030 A 
ATOM    436  ND1 HIS A 280      26.262  -1.221 -39.079  0.00  0.00    -0.353 N 
ATOM    437  CD2 HIS A 280      25.394   0.506 -38.060  0.00  0.00     0.143 A 
ATOM    438  CE1 HIS A 280      26.736  -0.139 -39.671  0.00  0.00     0.207 A 
ATOM    439  NE2 HIS A 280      26.224   0.922 -39.072  0.00  0.00    -0.254 NA
ATOM    440  HD1 HIS A 280      26.482  -2.163 -39.330  0.00  0.00     0.166 HD
ATOM    441  H   HIS A 280      22.995  -3.282 -35.833  0.00  0.00     0.163 HD
ATOM    442  N   ALA A 281      23.876  -3.025 -40.165  0.00  0.00    -0.346 N 
ATOM    443  CA  ALA A 281      24.182  -3.898 -41.294  0.00  0.00     0.172 C 
ATOM    444  C   ALA A 281      25.535  -4.593 -41.162  0.00  0.00     0.240 C 
ATOM    445  O   ALA A 281      25.708  -5.721 -41.625  0.00  0.00    -0.271 OA
ATOM    446  CB  ALA A 281      24.140  -3.096 -42.589  0.00  0.00     0.042 C 
ATOM    447  H   ALA A 281      23.618  -2.023 -40.271  0.00  0.00     0.163 HD
ATOM    448  N   LEU A 282      26.495  -3.921 -40.538  0.00  0.00    -0.346 N 
ATOM    449  CA  LEU A 282      27.843  -4.463 -40.413  0.00  0.00     0.177 C 
ATOM    450  C   LEU A 282      27.952  -5.514 -39.315  0.00  0.00     0.241 C 
ATOM    451  O   LEU A 282      28.967  -6.199 -39.198  0.00  0.00    -0.271 OA
ATOM    452  CB  LEU A 282      28.841  -3.338 -40.141  0.00  0.00     0.038 C 
ATOM    453  CG  LEU A 282      29.048  -2.364 -41.302  0.00  0.00    -0.020 C 
ATOM    454  CD1 LEU A 282      30.077  -1.317 -40.913  0.00  0.00     0.009 C 
ATOM    455  CD2 LEU A 282      29.499  -3.133 -42.537  0.00  0.00     0.009 C 
ATOM    456  H   LEU A 282      26.210  -3.000 -40.157  0.00  0.00     0.163 HD
ATOM    457  N   ASP A 283      26.907  -5.640 -38.505  0.00  0.00    -0.346 N 
ATOM    458  CA  ASP A 283      26.917  -6.614 -37.420  0.00  0.00     0.186 C 
ATOM    459  C   ASP A 283      26.077  -7.848 -37.715  0.00  0.00     0.241 C 
ATOM    460  O   ASP A 283      26.176  -8.853 -37.010  0.00  0.00    -0.271 OA
ATOM    461  CB  ASP A 283      26.421  -5.967 -36.130  0.00  0.00     0.147 C 
ATOM    462  CG  ASP A 283      27.423  -4.998 -35.547  0.00  0.00     0.175 C 
ATOM    463  OD1 ASP A 283      28.578  -5.415 -35.315  0.00  0.00    -0.648 OA
ATOM    464  OD2 ASP A 283      27.054  -3.827 -35.323  0.00  0.00    -0.648 OA
ATOM    465  H   ASP A 283      26.115  -5.009 -38.705  0.00  0.00     0.163 HD
ATOM    466  N   SER A 284      25.258  -7.768 -38.756  0.00  0.00    -0.344 N 
ATOM    467  CA  SER A 284      24.282  -8.814 -39.049  0.00  0.00     0.200 C 
ATOM    468  C   SER A 284      24.927 -10.186 -39.220  0.00  0.00     0.243 C 
ATOM    469  O   SER A 284      24.409 -11.193 -38.730  0.00  0.00    -0.271 OA
ATOM    470  CB  SER A 284      23.503  -8.464 -40.319  0.00  0.00     0.199 C 
ATOM    471  OG  SER A 284      22.957  -7.160 -40.243  0.00  0.00    -0.398 OA
ATOM    472  H   SER A 284      25.369  -6.912 -39.335  0.00  0.00     0.163 HD
ATOM    473  HG  SER A 284      23.196  -6.739 -39.372  0.00  0.00     0.209 HD
ATOM    474  N   ASP A 285      26.056 -10.232 -39.916  0.00  0.00    -0.345 N 
ATOM    475  CA  ASP A 285      26.658 -11.513 -40.251  0.00  0.00     0.186 C 
ATOM    476  C   ASP A 285      27.192 -12.256 -39.035  0.00  0.00     0.241 C 
ATOM    477  O   ASP A 285      26.951 -13.452 -38.886  0.00  0.00    -0.271 OA
ATOM    478  CB  ASP A 285      27.774 -11.325 -41.283  0.00  0.00     0.147 C 
ATOM    479  CG  ASP A 285      27.236 -11.152 -42.691  0.00  0.00     0.175 C 
ATOM    480  OD1 ASP A 285      26.113 -11.626 -42.961  0.00  0.00    -0.648 OA
ATOM    481  OD2 ASP A 285      27.935 -10.541 -43.528  0.00  0.00    -0.648 OA
ATOM    482  H   ASP A 285      26.449  -9.320 -40.185  0.00  0.00     0.163 HD
ATOM    483  N   HIS A 286      27.911 -11.566 -38.156  0.00  0.00    -0.346 N 
ATOM    484  CA  HIS A 286      28.462 -12.272 -37.010  0.00  0.00     0.182 C 
ATOM    485  C   HIS A 286      27.376 -12.614 -35.992  0.00  0.00     0.241 C 
ATOM    486  O   HIS A 286      27.491 -13.604 -35.273  0.00  0.00    -0.271 OA
ATOM    487  CB  HIS A 286      29.624 -11.489 -36.369  0.00  0.00     0.093 C 
ATOM    488  CG  HIS A 286      29.220 -10.257 -35.618  0.00  0.00     0.030 A 
ATOM    489  ND1 HIS A 286      28.785 -10.292 -34.310  0.00  0.00    -0.353 N 
ATOM    490  CD2 HIS A 286      29.272  -8.948 -35.961  0.00  0.00     0.143 A 
ATOM    491  CE1 HIS A 286      28.590  -9.058 -33.879  0.00  0.00     0.207 A 
ATOM    492  NE2 HIS A 286      28.881  -8.223 -34.861  0.00  0.00    -0.254 NA
ATOM    493  HD1 HIS A 286      28.641 -11.123 -33.773  0.00  0.00     0.166 HD
ATOM    494  H   HIS A 286      28.030 -10.575 -38.346  0.00  0.00     0.163 HD
ATOM    495  N   LEU A 287      26.303 -11.829 -35.962  0.00  0.00    -0.346 N 
ATOM    496  CA  LEU A 287      25.174 -12.159 -35.095  0.00  0.00     0.177 C 
ATOM    497  C   LEU A 287      24.433 -13.378 -35.634  0.00  0.00     0.241 C 
ATOM    498  O   LEU A 287      23.964 -14.219 -34.872  0.00  0.00    -0.271 OA
ATOM    499  CB  LEU A 287      24.224 -10.960 -34.978  0.00  0.00     0.038 C 
ATOM    500  CG  LEU A 287      24.808  -9.787 -34.179  0.00  0.00    -0.020 C 
ATOM    501  CD1 LEU A 287      23.947  -8.548 -34.334  0.00  0.00     0.009 C 
ATOM    502  CD2 LEU A 287      24.909 -10.191 -32.719  0.00  0.00     0.009 C 
ATOM    503  H   LEU A 287      26.337 -11.006 -36.576  0.00  0.00     0.163 HD
ATOM    504  N   THR A 288      24.340 -13.485 -36.954  0.00  0.00    -0.344 N 
ATOM    505  CA  THR A 288      23.725 -14.663 -37.549  0.00  0.00     0.205 C 
ATOM    506  C   THR A 288      24.529 -15.906 -37.198  0.00  0.00     0.243 C 
ATOM    507  O   THR A 288      23.966 -16.956 -36.884  0.00  0.00    -0.271 OA
ATOM    508  CB  THR A 288      23.639 -14.534 -39.076  0.00  0.00     0.146 C 
ATOM    509  OG1 THR A 288      22.721 -13.484 -39.406  0.00  0.00    -0.393 OA
ATOM    510  CG2 THR A 288      23.154 -15.836 -39.697  0.00  0.00     0.042 C 
ATOM    511  HG1 THR A 288      22.359 -13.090 -38.546  0.00  0.00     0.210 HD
ATOM    512  H   THR A 288      24.723 -12.698 -37.493  0.00  0.00     0.163 HD
ATOM    513  N   LYS A 289      25.849 -15.783 -37.235  0.00  0.00    -0.346 N 
ATOM    514  CA  LYS A 289      26.705 -16.905 -36.886  0.00  0.00     0.176 C 
ATOM    515  C   LYS A 289      26.521 -17.275 -35.416  0.00  0.00     0.241 C 
ATOM    516  O   LYS A 289      26.442 -18.453 -35.068  0.00  0.00    -0.271 OA
ATOM    517  CB  LYS A 289      28.171 -16.558 -37.166  0.00  0.00     0.035 C 
ATOM    518  CG  LYS A 289      29.151 -17.654 -36.783  0.00  0.00     0.004 C 
ATOM    519  CD  LYS A 289      28.697 -19.012 -37.290  0.00  0.00     0.027 C 
ATOM    520  CE  LYS A 289      29.637 -20.112 -36.814  0.00  0.00     0.229 C 
ATOM    521  NZ  LYS A 289      29.135 -21.467 -37.182  0.00  0.00    -0.079 N 
ATOM    522  HZ1 LYS A 289      29.817 -22.152 -36.928  0.00  0.00     0.274 HD
ATOM    523  HZ3 LYS A 289      28.281 -21.646 -36.695  0.00  0.00     0.274 HD
ATOM    524  HZ2 LYS A 289      28.973 -21.503 -38.167  0.00  0.00     0.274 HD
ATOM    525  H   LYS A 289      26.199 -14.856 -37.522  0.00  0.00     0.163 HD
ATOM    526  N   THR A 290      26.443 -16.269 -34.555  0.00  0.00    -0.344 N 
ATOM    527  CA  THR A 290      26.261 -16.516 -33.129  0.00  0.00     0.205 C 
ATOM    528  C   THR A 290      24.956 -17.253 -32.854  0.00  0.00     0.243 C 
ATOM    529  O   THR A 290      24.923 -18.191 -32.056  0.00  0.00    -0.271 OA
ATOM    530  CB  THR A 290      26.265 -15.201 -32.329  0.00  0.00     0.146 C 
ATOM    531  OG1 THR A 290      27.576 -14.622 -32.371  0.00  0.00    -0.393 OA
ATOM    532  CG2 THR A 290      25.881 -15.455 -30.876  0.00  0.00     0.042 C 
ATOM    533  HG1 THR A 290      28.174 -15.231 -32.922  0.00  0.00     0.210 HD
ATOM    534  H   THR A 290      26.520 -15.325 -34.969  0.00  0.00     0.163 HD
ATOM    535  N   HIS A 291      23.883 -16.836 -33.516  0.00  0.00    -0.346 N 
ATOM    536  CA  HIS A 291      22.586 -17.461 -33.299  0.00  0.00     0.182 C 
ATOM    537  C   HIS A 291      22.538 -18.858 -33.894  0.00  0.00     0.241 C 
ATOM    538  O   HIS A 291      21.776 -19.709 -33.435  0.00  0.00    -0.271 OA
ATOM    539  CB  HIS A 291      21.469 -16.605 -33.894  0.00  0.00     0.093 C 
ATOM    540  CG  HIS A 291      21.246 -15.322 -33.158  0.00  0.00     0.030 A 
ATOM    541  ND1 HIS A 291      20.962 -14.136 -33.798  0.00  0.00    -0.353 N 
ATOM    542  CD2 HIS A 291      21.295 -15.033 -31.835  0.00  0.00     0.143 A 
ATOM    543  CE1 HIS A 291      20.849 -13.170 -32.903  0.00  0.00     0.207 A 
ATOM    544  NE2 HIS A 291      21.046 -13.688 -31.704  0.00  0.00    -0.254 NA
ATOM    545  HD1 HIS A 291      20.857 -14.025 -34.787  0.00  0.00     0.166 HD
ATOM    546  H   HIS A 291      24.045 -16.057 -34.174  0.00  0.00     0.163 HD
ATOM    547  N   HIS A 292      23.357 -19.099 -34.909  0.00  0.00    -0.346 N 
ATOM    548  CA  HIS A 292      23.460 -20.442 -35.458  0.00  0.00     0.182 C 
ATOM    549  C   HIS A 292      24.034 -21.375 -34.394  0.00  0.00     0.241 C 
ATOM    550  O   HIS A 292      23.494 -22.455 -34.139  0.00  0.00    -0.271 OA
ATOM    551  CB  HIS A 292      24.356 -20.434 -36.694  0.00  0.00     0.093 C 
ATOM    552  CG  HIS A 292      24.407 -21.747 -37.409  0.00  0.00     0.030 A 
ATOM    553  ND1 HIS A 292      25.485 -22.601 -37.320  0.00  0.00    -0.353 N 
ATOM    554  CD2 HIS A 292      23.512 -22.353 -38.223  0.00  0.00     0.143 A 
ATOM    555  CE1 HIS A 292      25.251 -23.677 -38.050  0.00  0.00     0.207 A 
ATOM    556  NE2 HIS A 292      24.061 -23.552 -38.607  0.00  0.00    -0.254 NA
ATOM    557  HD1 HIS A 292      26.312 -22.431 -36.786  0.00  0.00     0.166 HD
ATOM    558  H   HIS A 292      23.887 -18.289 -35.256  0.00  0.00     0.163 HD
ATOM    559  N   ASP A 293      25.116 -20.940 -33.760  0.00  0.00    -0.345 N 
ATOM    560  CA  ASP A 293      25.786 -21.737 -32.736  0.00  0.00     0.186 C 
ATOM    561  C   ASP A 293      24.929 -21.862 -31.476  0.00  0.00     0.241 C 
ATOM    562  O   ASP A 293      25.078 -22.808 -30.703  0.00  0.00    -0.271 OA
ATOM    563  CB  ASP A 293      27.131 -21.100 -32.378  0.00  0.00     0.147 C 
ATOM    564  CG  ASP A 293      28.049 -20.949 -33.580  0.00  0.00     0.175 C 
ATOM    565  OD1 ASP A 293      27.885 -21.705 -34.564  0.00  0.00    -0.648 OA
ATOM    566  OD2 ASP A 293      28.940 -20.071 -33.536  0.00  0.00    -0.648 OA
ATOM    567  H   ASP A 293      25.442 -19.995 -34.051  0.00  0.00     0.163 HD
ATOM    568  N   MET A 294      24.035 -20.898 -31.282  0.00  0.00    -0.346 N 
ATOM    569  CA  MET A 294      23.169 -20.843 -30.104  0.00  0.00     0.177 C 
ATOM    570  C   MET A 294      22.405 -22.145 -29.860  0.00  0.00     0.241 C 
ATOM    571  O   MET A 294      22.288 -22.608 -28.724  0.00  0.00    -0.271 OA
ATOM    572  CB  MET A 294      22.180 -19.686 -30.262  0.00  0.00     0.045 C 
ATOM    573  CG  MET A 294      21.279 -19.435 -29.070  0.00  0.00     0.076 C 
ATOM    574  SD  MET A 294      20.142 -18.083 -29.431  0.00  0.00    -0.173 SA
ATOM    575  CE  MET A 294      19.384 -18.661 -30.927  0.00  0.00     0.089 C 
ATOM    576  H   MET A 294      24.002 -20.181 -32.043  0.00  0.00     0.163 HD
ATOM    577  N   PHE A 295      21.886 -22.740 -30.927  0.00  0.00    -0.346 N 
ATOM    578  CA  PHE A 295      21.089 -23.949 -30.792  0.00  0.00     0.180 C 
ATOM    579  C   PHE A 295      21.963 -25.170 -30.533  0.00  0.00     0.241 C 
ATOM    580  O   PHE A 295      21.509 -26.161 -29.967  0.00  0.00    -0.271 OA
ATOM    581  CB  PHE A 295      20.241 -24.160 -32.048  0.00  0.00     0.073 C 
ATOM    582  CG  PHE A 295      19.139 -23.154 -32.202  0.00  0.00    -0.056 A 
ATOM    583  CD1 PHE A 295      18.001 -23.234 -31.415  0.00  0.00     0.007 A 
ATOM    584  CD2 PHE A 295      19.242 -22.122 -33.120  0.00  0.00     0.007 A 
ATOM    585  CE1 PHE A 295      16.989 -22.303 -31.539  0.00  0.00     0.001 A 
ATOM    586  CE2 PHE A 295      18.232 -21.188 -33.249  0.00  0.00     0.001 A 
ATOM    587  CZ  PHE A 295      17.103 -21.278 -32.457  0.00  0.00     0.000 A 
ATOM    588  H   PHE A 295      22.092 -22.283 -31.831  0.00  0.00     0.163 HD
ATOM    589  N   THR A 296      23.223 -25.087 -30.941  0.00  0.00    -0.344 N 
ATOM    590  CA  THR A 296      24.170 -26.166 -30.704  0.00  0.00     0.205 C 
ATOM    591  C   THR A 296      24.759 -26.077 -29.298  0.00  0.00     0.243 C 
ATOM    592  O   THR A 296      25.065 -27.098 -28.681  0.00  0.00    -0.271 OA
ATOM    593  CB  THR A 296      25.323 -26.121 -31.728  0.00  0.00     0.146 C 
ATOM    594  OG1 THR A 296      24.788 -26.208 -33.055  0.00  0.00    -0.393 OA
ATOM    595  CG2 THR A 296      26.287 -27.276 -31.496  0.00  0.00     0.042 C 
ATOM    596  HG1 THR A 296      23.776 -26.278 -32.984  0.00  0.00     0.210 HD
ATOM    597  H   THR A 296      23.467 -24.206 -31.432  0.00  0.00     0.163 HD
ATOM    598  N   LYS A 297      24.912 -24.856 -28.794  0.00  0.00    -0.346 N 
ATOM    599  CA  LYS A 297      25.581 -24.634 -27.516  0.00  0.00     0.176 C 
ATOM    600  C   LYS A 297      24.606 -24.445 -26.356  0.00  0.00     0.240 C 
ATOM    601  O   LYS A 297      24.956 -24.677 -25.198  0.00  0.00    -0.271 OA
ATOM    602  CB  LYS A 297      26.498 -23.412 -27.607  0.00  0.00     0.035 C 
ATOM    603  CG  LYS A 297      27.643 -23.563 -28.591  0.00  0.00     0.004 C 
ATOM    604  CD  LYS A 297      28.518 -22.318 -28.608  0.00  0.00     0.027 C 
ATOM    605  CE  LYS A 297      29.704 -22.485 -29.544  0.00  0.00     0.229 C 
ATOM    606  NZ  LYS A 297      30.615 -21.306 -29.500  0.00  0.00    -0.079 N 
ATOM    607  HZ1 LYS A 297      31.089 -21.222 -30.375  0.00  0.00     0.274 HD
ATOM    608  HZ3 LYS A 297      30.079 -20.480 -29.328  0.00  0.00     0.274 HD
ATOM    609  HZ2 LYS A 297      31.283 -21.431 -28.767  0.00  0.00     0.274 HD
ATOM    610  H   LYS A 297      24.522 -24.091 -29.377  0.00  0.00     0.163 HD
ATOM    611  N   GLY A 298      23.389 -24.015 -26.669  0.00  0.00    -0.351 N 
ATOM    612  CA  GLY A 298      22.392 -23.804 -25.635  0.00  0.00     0.225 C 
ATOM    613  C   GLY A 298      22.394 -22.391 -25.080  0.00  0.00     0.236 C 
ATOM    614  O   GLY A 298      21.345 -21.847 -24.732  0.00  0.00    -0.272 OA
ATOM    615  H   GLY A 298      23.224 -23.851 -27.675  0.00  0.00     0.163 HD
ATOM    616  N   GLN A 299      23.577 -21.794 -24.995  0.00  0.00    -0.346 N 
ATOM    617  CA  GLN A 299      23.715 -20.437 -24.479  0.00  0.00     0.177 C 
ATOM    618  C   GLN A 299      24.930 -19.783 -25.116  0.00  0.00     0.241 C 
ATOM    619  O   GLN A 299      25.995 -20.394 -25.213  0.00  0.00    -0.271 OA
ATOM    620  CB  GLN A 299      23.883 -20.466 -22.959  0.00  0.00     0.044 C 
ATOM    621  CG  GLN A 299      24.112 -19.104 -22.327  0.00  0.00     0.105 C 
ATOM    622  CD  GLN A 299      24.212 -19.181 -20.815  0.00  0.00     0.215 C 
ATOM    623  OE1 GLN A 299      25.308 -19.245 -20.258  0.00  0.00    -0.274 OA
ATOM    624  NE2 GLN A 299      23.063 -19.177 -20.142  0.00  0.00    -0.370 N 
ATOM    625  H   GLN A 299      24.380 -22.366 -25.322  0.00  0.00     0.163 HD
ATOM    626 2HE2 GLN A 299      22.196 -19.109 -20.673  0.00  0.00     0.159 HD
ATOM    627 1HE2 GLN A 299      23.052 -19.240 -19.126  0.00  0.00     0.159 HD
ATOM    628  N   VAL A 300      24.769 -18.540 -25.550  0.00  0.00    -0.346 N 
ATOM    629  CA  VAL A 300      25.850 -17.838 -26.226  0.00  0.00     0.180 C 
ATOM    630  C   VAL A 300      25.879 -16.370 -25.834  0.00  0.00     0.241 C 
ATOM    631  O   VAL A 300      24.868 -15.807 -25.421  0.00  0.00    -0.271 OA
ATOM    632  CB  VAL A 300      25.708 -17.938 -27.760  0.00  0.00     0.009 C 
ATOM    633  CG1 VAL A 300      25.833 -19.389 -28.202  0.00  0.00     0.012 C 
ATOM    634  CG2 VAL A 300      24.369 -17.370 -28.196  0.00  0.00     0.012 C 
ATOM    635  H   VAL A 300      23.838 -18.128 -25.371  0.00  0.00     0.163 HD
ATOM    636  N   THR A 301      27.047 -15.748 -25.957  0.00  0.00    -0.344 N 
ATOM    637  CA  THR A 301      27.133 -14.298 -25.823  0.00  0.00     0.205 C 
ATOM    638  C   THR A 301      27.556 -13.707 -27.163  0.00  0.00     0.243 C 
ATOM    639  O   THR A 301      28.431 -14.250 -27.835  0.00  0.00    -0.271 OA
ATOM    640  CB  THR A 301      28.155 -13.894 -24.741  0.00  0.00     0.146 C 
ATOM    641  OG1 THR A 301      27.765 -14.464 -23.484  0.00  0.00    -0.393 OA
ATOM    642  CG2 THR A 301      28.221 -12.377 -24.605  0.00  0.00     0.042 C 
ATOM    643  HG1 THR A 301      26.909 -14.992 -23.626  0.00  0.00     0.210 HD
ATOM    644  H   THR A 301      27.855 -16.358 -26.148  0.00  0.00     0.163 HD
ATOM    645  N   THR A 302      26.924 -12.602 -27.550  0.00  0.00    -0.344 N 
ATOM    646  CA  THR A 302      27.132 -12.022 -28.875  0.00  0.00     0.205 C 
ATOM    647  C   THR A 302      28.433 -11.240 -29.002  0.00  0.00     0.243 C 
ATOM    648  O   THR A 302      28.998 -11.131 -30.090  0.00  0.00    -0.271 OA
ATOM    649  CB  THR A 302      26.000 -11.053 -29.253  0.00  0.00     0.146 C 
ATOM    650  OG1 THR A 302      25.969  -9.966 -28.316  0.00  0.00    -0.393 OA
ATOM    651  CG2 THR A 302      24.661 -11.761 -29.246  0.00  0.00     0.042 C 
ATOM    652  HG1 THR A 302      26.708 -10.114 -27.636  0.00  0.00     0.210 HD
ATOM    653  H   THR A 302      26.283 -12.195 -26.842  0.00  0.00     0.163 HD
ATOM    654  N   GLY A 303      28.902 -10.672 -27.900  0.00  0.00    -0.350 N 
ATOM    655  CA  GLY A 303      29.889  -9.617 -28.032  0.00  0.00     0.225 C 
ATOM    656  C   GLY A 303      29.202  -8.382 -28.585  0.00  0.00     0.236 C 
ATOM    657  O   GLY A 303      27.974  -8.337 -28.677  0.00  0.00    -0.272 OA
ATOM    658  H   GLY A 303      28.532 -11.020 -27.018  0.00  0.00     0.163 HD
ATOM    659  N   GLN A 304      29.976  -7.375 -28.971  0.00  0.00    -0.346 N 
ATOM    660  CA  GLN A 304      29.394  -6.061 -29.195  0.00  0.00     0.177 C 
ATOM    661  C   GLN A 304      28.816  -5.863 -30.588  0.00  0.00     0.241 C 
ATOM    662  O   GLN A 304      29.420  -6.241 -31.588  0.00  0.00    -0.271 OA
ATOM    663  CB  GLN A 304      30.434  -4.981 -28.894  0.00  0.00     0.044 C 
ATOM    664  CG  GLN A 304      30.880  -5.003 -27.444  0.00  0.00     0.105 C 
ATOM    665  CD  GLN A 304      32.001  -4.031 -27.152  0.00  0.00     0.215 C 
ATOM    666  OE1 GLN A 304      32.877  -3.805 -27.987  0.00  0.00    -0.274 OA
ATOM    667  NE2 GLN A 304      31.980  -3.449 -25.959  0.00  0.00    -0.370 N 
ATOM    668  H   GLN A 304      30.971  -7.597 -29.091  0.00  0.00     0.163 HD
ATOM    669 2HE2 GLN A 304      31.217  -3.673 -25.323  0.00  0.00     0.159 HD
ATOM    670 1HE2 GLN A 304      32.711  -2.792 -25.685  0.00  0.00     0.159 HD
ATOM    671  N   TYR A 305      27.629  -5.273 -30.634  0.00  0.00    -0.346 N 
ATOM    672  CA  TYR A 305      27.001  -4.912 -31.895  0.00  0.00     0.180 C 
ATOM    673  C   TYR A 305      26.257  -3.597 -31.742  0.00  0.00     0.241 C 
ATOM    674  O   TYR A 305      25.936  -3.176 -30.628  0.00  0.00    -0.271 OA
ATOM    675  CB  TYR A 305      26.040  -6.021 -32.356  0.00  0.00     0.073 C 
ATOM    676  CG  TYR A 305      24.891  -6.319 -31.418  0.00  0.00    -0.056 A 
ATOM    677  CD1 TYR A 305      23.641  -5.758 -31.627  0.00  0.00     0.010 A 
ATOM    678  CD2 TYR A 305      25.040  -7.212 -30.360  0.00  0.00     0.010 A 
ATOM    679  CE1 TYR A 305      22.557  -6.078 -30.813  0.00  0.00     0.037 A 
ATOM    680  CE2 TYR A 305      23.964  -7.541 -29.540  0.00  0.00     0.037 A 
ATOM    681  CZ  TYR A 305      22.727  -6.974 -29.773  0.00  0.00     0.065 A 
ATOM    682  OH  TYR A 305      21.651  -7.320 -28.978  0.00  0.00    -0.361 OA
ATOM    683  HH  TYR A 305      21.974  -7.962 -28.269  0.00  0.00     0.217 HD
ATOM    684  H   TYR A 305      27.195  -5.095 -29.705  0.00  0.00     0.163 HD
ATOM    685  N   ARG A 306      25.989  -2.930 -32.857  0.00  0.00    -0.346 N 
ATOM    686  CA  ARG A 306      25.182  -1.726 -32.802  0.00  0.00     0.176 C 
ATOM    687  C   ARG A 306      23.721  -2.026 -33.104  0.00  0.00     0.241 C 
ATOM    688  O   ARG A 306      23.403  -2.822 -33.986  0.00  0.00    -0.271 OA
ATOM    689  CB  ARG A 306      25.735  -0.677 -33.769  0.00  0.00     0.036 C 
ATOM    690  CG  ARG A 306      26.951   0.051 -33.210  0.00  0.00     0.023 C 
ATOM    691  CD  ARG A 306      27.430   1.143 -34.144  0.00  0.00     0.138 C 
ATOM    692  NE  ARG A 306      28.039   0.595 -35.347  0.00  0.00    -0.227 N 
ATOM    693  CZ  ARG A 306      28.364   1.317 -36.414  0.00  0.00     0.665 C 
ATOM    694  NH1 ARG A 306      28.136   2.625 -36.425  0.00  0.00    -0.235 N 
ATOM    695  NH2 ARG A 306      28.918   0.732 -37.466  0.00  0.00    -0.235 N 
ATOM    696  HE  ARG A 306      28.226  -0.394 -35.374  0.00  0.00     0.177 HD
ATOM    697 2HH2 ARG A 306      29.148   1.264 -38.278  0.00  0.00     0.174 HD
ATOM    698 1HH2 ARG A 306      29.110  -0.253 -37.448  0.00  0.00     0.174 HD
ATOM    699  H   ARG A 306      26.386  -3.325 -33.718  0.00  0.00     0.163 HD
ATOM    700 2HH1 ARG A 306      28.370   3.161 -37.249  0.00  0.00     0.174 HD
ATOM    701 1HH1 ARG A 306      27.741   3.077 -35.633  0.00  0.00     0.174 HD
ATOM    702  N   MET A 307      22.836  -1.400 -32.342  0.00  0.00    -0.346 N 
ATOM    703  CA  MET A 307      21.408  -1.568 -32.534  0.00  0.00     0.177 C 
ATOM    704  C   MET A 307      20.790  -0.195 -32.744  0.00  0.00     0.241 C 
ATOM    705  O   MET A 307      21.121   0.751 -32.031  0.00  0.00    -0.271 OA
ATOM    706  CB  MET A 307      20.795  -2.242 -31.305  0.00  0.00     0.045 C 
ATOM    707  CG  MET A 307      19.332  -2.597 -31.454  0.00  0.00     0.076 C 
ATOM    708  SD  MET A 307      18.774  -3.631 -30.091  0.00  0.00    -0.173 SA
ATOM    709  CE  MET A 307      17.023  -3.690 -30.420  0.00  0.00     0.089 C 
ATOM    710  H   MET A 307      23.249  -0.789 -31.607  0.00  0.00     0.163 HD
ATOM    711  N   LEU A 308      19.896  -0.089 -33.721  0.00  0.00    -0.346 N 
ATOM    712  CA  LEU A 308      19.258   1.182 -34.041  0.00  0.00     0.177 C 
ATOM    713  C   LEU A 308      18.219   1.557 -32.991  0.00  0.00     0.241 C 
ATOM    714  O   LEU A 308      17.268   0.815 -32.754  0.00  0.00    -0.271 OA
ATOM    715  CB  LEU A 308      18.587   1.107 -35.418  0.00  0.00     0.038 C 
ATOM    716  CG  LEU A 308      17.887   2.382 -35.896  0.00  0.00    -0.020 C 
ATOM    717  CD1 LEU A 308      18.903   3.502 -36.029  0.00  0.00     0.009 C 
ATOM    718  CD2 LEU A 308      17.198   2.126 -37.224  0.00  0.00     0.009 C 
ATOM    719  H   LEU A 308      19.695  -0.974 -34.227  0.00  0.00     0.163 HD
ATOM    720  N   ALA A 309      18.405   2.716 -32.367  0.00  0.00    -0.346 N 
ATOM    721  CA  ALA A 309      17.435   3.235 -31.412  0.00  0.00     0.172 C 
ATOM    722  C   ALA A 309      16.329   3.974 -32.155  0.00  0.00     0.240 C 
ATOM    723  O   ALA A 309      16.467   4.281 -33.340  0.00  0.00    -0.271 OA
ATOM    724  CB  ALA A 309      18.123   4.172 -30.427  0.00  0.00     0.042 C 
ATOM    725  H   ALA A 309      19.285   3.209 -32.616  0.00  0.00     0.163 HD
ATOM    726  N   LYS A 310      15.232   4.259 -31.461  0.00  0.00    -0.346 N 
ATOM    727  CA  LYS A 310      14.108   4.938 -32.092  0.00  0.00     0.176 C 
ATOM    728  C   LYS A 310      14.531   6.314 -32.587  0.00  0.00     0.241 C 
ATOM    729  O   LYS A 310      14.119   6.751 -33.660  0.00  0.00    -0.271 OA
ATOM    730  CB  LYS A 310      12.941   5.087 -31.114  0.00  0.00     0.035 C 
ATOM    731  CG  LYS A 310      11.684   5.619 -31.778  0.00  0.00     0.004 C 
ATOM    732  CD  LYS A 310      10.491   5.644 -30.841  0.00  0.00     0.027 C 
ATOM    733  CE  LYS A 310       9.240   6.064 -31.596  0.00  0.00     0.229 C 
ATOM    734  NZ  LYS A 310       8.096   6.353 -30.691  0.00  0.00    -0.079 N 
ATOM    735  HZ1 LYS A 310       7.663   7.211 -30.967  0.00  0.00     0.274 HD
ATOM    736  HZ3 LYS A 310       7.431   5.609 -30.749  0.00  0.00     0.274 HD
ATOM    737  HZ2 LYS A 310       8.428   6.433 -29.751  0.00  0.00     0.274 HD
ATOM    738  H   LYS A 310      15.247   3.967 -30.471  0.00  0.00     0.163 HD
ATOM    739  N   ARG A 311      15.354   6.989 -31.792  0.00  0.00    -0.346 N 
ATOM    740  CA  ARG A 311      15.931   8.270 -32.173  0.00  0.00     0.176 C 
ATOM    741  C   ARG A 311      17.384   8.319 -31.722  0.00  0.00     0.240 C 
ATOM    742  O   ARG A 311      17.778   7.612 -30.792  0.00  0.00    -0.271 OA
ATOM    743  CB  ARG A 311      15.154   9.419 -31.525  0.00  0.00     0.036 C 
ATOM    744  CG  ARG A 311      13.711   9.541 -31.988  0.00  0.00     0.023 C 
ATOM    745  CD  ARG A 311      13.057  10.796 -31.426  0.00  0.00     0.138 C 
ATOM    746  NE  ARG A 311      11.739  11.040 -32.009  0.00  0.00    -0.227 N 
ATOM    747  CZ  ARG A 311      11.537  11.632 -33.183  0.00  0.00     0.665 C 
ATOM    748  NH1 ARG A 311      12.569  12.043 -33.911  0.00  0.00    -0.235 N 
ATOM    749  NH2 ARG A 311      10.302  11.816 -33.630  0.00  0.00    -0.235 N 
ATOM    750  HE  ARG A 311      10.931  10.741 -31.488  0.00  0.00     0.177 HD
ATOM    751 2HH2 ARG A 311      10.143  12.275 -34.500  0.00  0.00     0.174 HD
ATOM    752 1HH2 ARG A 311       9.521  11.490 -33.090  0.00  0.00     0.174 HD
ATOM    753  H   ARG A 311      15.549   6.524 -30.878  0.00  0.00     0.163 HD
ATOM    754 2HH1 ARG A 311      12.400  12.507 -34.790  0.00  0.00     0.174 HD
ATOM    755 1HH1 ARG A 311      13.501  11.895 -33.595  0.00  0.00     0.174 HD
ATOM    756  N   GLY A 312      18.181   9.148 -32.388  0.00  0.00    -0.351 N 
ATOM    757  CA  GLY A 312      19.529   9.412 -31.922  0.00  0.00     0.225 C 
ATOM    758  C   GLY A 312      20.606   8.509 -32.490  0.00  0.00     0.235 C 
ATOM    759  O   GLY A 312      21.786   8.683 -32.179  0.00  0.00    -0.272 OA
ATOM    760  H   GLY A 312      17.767   9.570 -33.235  0.00  0.00     0.163 HD
ATOM    761  N   GLY A 313      20.216   7.544 -33.319  0.00  0.00    -0.351 N 
ATOM    762  CA  GLY A 313      21.199   6.685 -33.953  0.00  0.00     0.225 C 
ATOM    763  C   GLY A 313      21.333   5.327 -33.289  0.00  0.00     0.236 C 
ATOM    764  O   GLY A 313      20.359   4.788 -32.768  0.00  0.00    -0.272 OA
ATOM    765  H   GLY A 313      19.199   7.468 -33.461  0.00  0.00     0.163 HD
ATOM    766  N   TYR A 314      22.542   4.779 -33.305  0.00  0.00    -0.346 N 
ATOM    767  CA  TYR A 314      22.786   3.439 -32.776  0.00  0.00     0.180 C 
ATOM    768  C   TYR A 314      23.295   3.436 -31.344  0.00  0.00     0.241 C 
ATOM    769  O   TYR A 314      23.924   4.390 -30.886  0.00  0.00    -0.271 OA
ATOM    770  CB  TYR A 314      23.791   2.695 -33.653  0.00  0.00     0.073 C 
ATOM    771  CG  TYR A 314      23.298   2.476 -35.060  0.00  0.00    -0.056 A 
ATOM    772  CD1 TYR A 314      22.582   1.335 -35.396  0.00  0.00     0.010 A 
ATOM    773  CD2 TYR A 314      23.518   3.429 -36.046  0.00  0.00     0.010 A 
ATOM    774  CE1 TYR A 314      22.093   1.150 -36.674  0.00  0.00     0.037 A 
ATOM    775  CE2 TYR A 314      23.035   3.254 -37.322  0.00  0.00     0.037 A 
ATOM    776  CZ  TYR A 314      22.323   2.116 -37.633  0.00  0.00     0.065 A 
ATOM    777  OH  TYR A 314      21.830   1.957 -38.906  0.00  0.00    -0.361 OA
ATOM    778  HH  TYR A 314      22.116   2.750 -39.465  0.00  0.00     0.217 HD
ATOM    779  H   TYR A 314      23.287   5.374 -33.718  0.00  0.00     0.163 HD
ATOM    780  N   VAL A 315      23.009   2.342 -30.646  0.00  0.00    -0.346 N 
ATOM    781  CA  VAL A 315      23.589   2.075 -29.338  0.00  0.00     0.180 C 
ATOM    782  C   VAL A 315      24.405   0.795 -29.425  0.00  0.00     0.241 C 
ATOM    783  O   VAL A 315      24.068  -0.111 -30.185  0.00  0.00    -0.271 OA
ATOM    784  CB  VAL A 315      22.491   1.890 -28.275  0.00  0.00     0.009 C 
ATOM    785  CG1 VAL A 315      23.117   1.560 -26.928  0.00  0.00     0.012 C 
ATOM    786  CG2 VAL A 315      21.650   3.151 -28.180  0.00  0.00     0.012 C 
ATOM    787  H   VAL A 315      22.336   1.695 -31.115  0.00  0.00     0.163 HD
ATOM    788  N   TRP A 316      25.484   0.721 -28.655  0.00  0.00    -0.346 N 
ATOM    789  CA  TRP A 316      26.273  -0.499 -28.583  0.00  0.00     0.181 C 
ATOM    790  C   TRP A 316      25.709  -1.441 -27.528  0.00  0.00     0.241 C 
ATOM    791  O   TRP A 316      25.464  -1.043 -26.393  0.00  0.00    -0.271 OA
ATOM    792  CB  TRP A 316      27.731  -0.175 -28.260  0.00  0.00     0.075 C 
ATOM    793  CG  TRP A 316      28.507   0.344 -29.431  0.00  0.00    -0.028 A 
ATOM    794  CD1 TRP A 316      28.784   1.649 -29.718  0.00  0.00     0.096 A 
ATOM    795  CD2 TRP A 316      29.125  -0.435 -30.461  0.00  0.00    -0.002 A 
ATOM    796  NE1 TRP A 316      29.540   1.731 -30.862  0.00  0.00    -0.365 N 
ATOM    797  CE2 TRP A 316      29.764   0.467 -31.339  0.00  0.00     0.042 A 
ATOM    798  CE3 TRP A 316      29.203  -1.806 -30.727  0.00  0.00     0.014 A 
ATOM    799  CZ2 TRP A 316      30.471   0.042 -32.463  0.00  0.00     0.030 A 
ATOM    800  CZ3 TRP A 316      29.906  -2.227 -31.845  0.00  0.00     0.001 A 
ATOM    801  CH2 TRP A 316      30.531  -1.305 -32.699  0.00  0.00     0.002 A 
ATOM    802  HE1 TRP A 316      29.873   2.576 -31.280  0.00  0.00     0.165 HD
ATOM    803  H   TRP A 316      25.707   1.583 -28.127  0.00  0.00     0.163 HD
ATOM    804  N   VAL A 317      25.512  -2.695 -27.923  0.00  0.00    -0.346 N 
ATOM    805  CA  VAL A 317      24.862  -3.688 -27.077  0.00  0.00     0.180 C 
ATOM    806  C   VAL A 317      25.691  -4.969 -27.026  0.00  0.00     0.241 C 
ATOM    807  O   VAL A 317      26.418  -5.297 -27.961  0.00  0.00    -0.271 OA
ATOM    808  CB  VAL A 317      23.454  -4.034 -27.620  0.00  0.00     0.009 C 
ATOM    809  CG1 VAL A 317      22.714  -4.943 -26.636  0.00  0.00     0.012 C 
ATOM    810  CG2 VAL A 317      22.659  -2.763 -27.853  0.00  0.00     0.012 C 
ATOM    811  H   VAL A 317      25.861  -2.905 -28.884  0.00  0.00     0.163 HD
ATOM    812  N   GLU A 318      25.587  -5.687 -25.913  0.00  0.00    -0.346 N 
ATOM    813  CA  GLU A 318      26.037  -7.068 -25.863  0.00  0.00     0.177 C 
ATOM    814  C   GLU A 318      24.898  -7.875 -25.256  0.00  0.00     0.241 C 
ATOM    815  O   GLU A 318      24.239  -7.421 -24.329  0.00  0.00    -0.271 OA
ATOM    816  CB  GLU A 318      27.290  -7.191 -24.997  0.00  0.00     0.045 C 
ATOM    817  CG  GLU A 318      27.907  -8.581 -24.986  0.00  0.00     0.116 C 
ATOM    818  CD  GLU A 318      29.225  -8.623 -24.237  0.00  0.00     0.172 C 
ATOM    819  OE1 GLU A 318      29.327  -9.388 -23.254  0.00  0.00    -0.648 OA
ATOM    820  OE2 GLU A 318      30.159  -7.892 -24.632  0.00  0.00    -0.648 OA
ATOM    821  H   GLU A 318      25.168  -5.188 -25.107  0.00  0.00     0.163 HD
ATOM    822  N   THR A 319      24.661  -9.062 -25.800  0.00  0.00    -0.344 N 
ATOM    823  CA  THR A 319      23.529  -9.870 -25.375  0.00  0.00     0.205 C 
ATOM    824  C   THR A 319      23.978 -11.271 -25.017  0.00  0.00     0.243 C 
ATOM    825  O   THR A 319      24.789 -11.867 -25.719  0.00  0.00    -0.271 OA
ATOM    826  CB  THR A 319      22.477  -9.956 -26.492  0.00  0.00     0.146 C 
ATOM    827  OG1 THR A 319      21.922  -8.658 -26.720  0.00  0.00    -0.393 OA
ATOM    828  CG2 THR A 319      21.366 -10.945 -26.122  0.00  0.00     0.042 C 
ATOM    829  HG1 THR A 319      22.364  -8.003 -26.083  0.00  0.00     0.210 HD
ATOM    830  H   THR A 319      25.334  -9.352 -26.532  0.00  0.00     0.163 HD
ATOM    831  N   GLN A 320      23.451 -11.789 -23.912  0.00  0.00    -0.346 N 
ATOM    832  CA  GLN A 320      23.581 -13.208 -23.622  0.00  0.00     0.177 C 
ATOM    833  C   GLN A 320      22.247 -13.860 -23.940  0.00  0.00     0.241 C 
ATOM    834  O   GLN A 320      21.220 -13.465 -23.403  0.00  0.00    -0.271 OA
ATOM    835  CB  GLN A 320      23.919 -13.438 -22.153  0.00  0.00     0.044 C 
ATOM    836  CG  GLN A 320      24.065 -14.909 -21.811  0.00  0.00     0.105 C 
ATOM    837  CD  GLN A 320      24.186 -15.152 -20.324  0.00  0.00     0.215 C 
ATOM    838  OE1 GLN A 320      23.265 -15.669 -19.695  0.00  0.00    -0.274 OA
ATOM    839  NE2 GLN A 320      25.326 -14.778 -19.751  0.00  0.00    -0.370 N 
ATOM    840  H   GLN A 320      22.959 -11.117 -23.302  0.00  0.00     0.163 HD
ATOM    841 2HE2 GLN A 320      26.049 -14.368 -20.340  0.00  0.00     0.159 HD
ATOM    842 1HE2 GLN A 320      25.473 -14.899 -18.750  0.00  0.00     0.159 HD
ATOM    843  N   ALA A 321      22.275 -14.853 -24.824  0.00  0.00    -0.346 N 
ATOM    844  CA  ALA A 321      21.057 -15.507 -25.283  0.00  0.00     0.172 C 
ATOM    845  C   ALA A 321      21.019 -16.937 -24.770  0.00  0.00     0.240 C 
ATOM    846  O   ALA A 321      22.008 -17.663 -24.843  0.00  0.00    -0.271 OA
ATOM    847  CB  ALA A 321      21.000 -15.497 -26.806  0.00  0.00     0.042 C 
ATOM    848  H   ALA A 321      23.226 -15.116 -25.152  0.00  0.00     0.163 HD
ATOM    849  N   THR A 322      19.865 -17.336 -24.250  0.00  0.00    -0.344 N 
ATOM    850  CA  THR A 322      19.702 -18.668 -23.690  0.00  0.00     0.205 C 
ATOM    851  C   THR A 322      18.487 -19.345 -24.299  0.00  0.00     0.243 C 
ATOM    852  O   THR A 322      17.401 -18.767 -24.342  0.00  0.00    -0.271 OA
ATOM    853  CB  THR A 322      19.527 -18.594 -22.162  0.00  0.00     0.146 C 
ATOM    854  OG1 THR A 322      20.689 -17.978 -21.591  0.00  0.00    -0.393 OA
ATOM    855  CG2 THR A 322      19.359 -19.995 -21.567  0.00  0.00     0.042 C 
ATOM    856  HG1 THR A 322      21.333 -17.747 -22.338  0.00  0.00     0.210 HD
ATOM    857  H   THR A 322      19.105 -16.628 -24.278  0.00  0.00     0.163 HD
ATOM    858  N   VAL A 323      18.672 -20.573 -24.769  0.00  0.00    -0.346 N 
ATOM    859  CA  VAL A 323      17.569 -21.312 -25.371  0.00  0.00     0.180 C 
ATOM    860  C   VAL A 323      16.764 -21.979 -24.267  0.00  0.00     0.241 C 
ATOM    861  O   VAL A 323      17.326 -22.609 -23.378  0.00  0.00    -0.271 OA
ATOM    862  CB  VAL A 323      18.074 -22.408 -26.332  0.00  0.00     0.009 C 
ATOM    863  CG1 VAL A 323      16.889 -23.130 -26.952  0.00  0.00     0.012 C 
ATOM    864  CG2 VAL A 323      18.941 -21.798 -27.417  0.00  0.00     0.012 C 
ATOM    865  H   VAL A 323      19.630 -20.944 -24.674  0.00  0.00     0.163 HD
ATOM    866  N   ILE A 324      15.446 -21.830 -24.319  0.00  0.00    -0.346 N 
ATOM    867  CA  ILE A 324      14.588 -22.492 -23.349  0.00  0.00     0.180 C 
ATOM    868  C   ILE A 324      13.906 -23.645 -24.077  0.00  0.00     0.241 C 
ATOM    869  O   ILE A 324      13.362 -23.460 -25.163  0.00  0.00    -0.271 OA
ATOM    870  CB  ILE A 324      13.526 -21.520 -22.788  0.00  0.00     0.013 C 
ATOM    871  CG1 ILE A 324      14.210 -20.305 -22.144  0.00  0.00     0.002 C 
ATOM    872  CG2 ILE A 324      12.672 -22.223 -21.755  0.00  0.00     0.012 C 
ATOM    873  CD1 ILE A 324      15.194 -20.650 -21.043  0.00  0.00     0.005 C 
ATOM    874  H   ILE A 324      15.099 -21.226 -25.080  0.00  0.00     0.163 HD
ATOM    875  N   TYR A 325      13.940 -24.830 -23.476  0.00  0.00    -0.346 N 
ATOM    876  CA  TYR A 325      13.486 -26.041 -24.152  0.00  0.00     0.180 C 
ATOM    877  C   TYR A 325      12.169 -26.571 -23.606  0.00  0.00     0.241 C 
ATOM    878  O   TYR A 325      11.877 -26.431 -22.419  0.00  0.00    -0.271 OA
ATOM    879  CB  TYR A 325      14.548 -27.133 -24.040  0.00  0.00     0.073 C 
ATOM    880  CG  TYR A 325      15.832 -26.800 -24.759  0.00  0.00    -0.056 A 
ATOM    881  CD1 TYR A 325      15.985 -27.078 -26.110  0.00  0.00     0.010 A 
ATOM    882  CD2 TYR A 325      16.887 -26.194 -24.089  0.00  0.00     0.010 A 
ATOM    883  CE1 TYR A 325      17.157 -26.758 -26.776  0.00  0.00     0.037 A 
ATOM    884  CE2 TYR A 325      18.058 -25.872 -24.744  0.00  0.00     0.037 A 
ATOM    885  CZ  TYR A 325      18.188 -26.155 -26.087  0.00  0.00     0.065 A 
ATOM    886  OH  TYR A 325      19.352 -25.830 -26.744  0.00  0.00    -0.361 OA
ATOM    887  HH  TYR A 325      19.994 -25.418 -26.076  0.00  0.00     0.217 HD
ATOM    888  H   TYR A 325      14.309 -24.819 -22.507  0.00  0.00     0.163 HD
ATOM    889  N   ASN A 326      11.379 -27.181 -24.484  0.00  0.00    -0.346 N 
ATOM    890  CA  ASN A 326      10.199 -27.929 -24.068  0.00  0.00     0.185 C 
ATOM    891  C   ASN A 326      10.676 -29.199 -23.370  0.00  0.00     0.241 C 
ATOM    892  O   ASN A 326      11.587 -29.870 -23.851  0.00  0.00    -0.271 OA
ATOM    893  CB  ASN A 326       9.354 -28.289 -25.294  0.00  0.00     0.137 C 
ATOM    894  CG  ASN A 326       8.067 -29.011 -24.932  0.00  0.00     0.217 C 
ATOM    895  OD1 ASN A 326       7.974 -29.662 -23.891  0.00  0.00    -0.274 OA
ATOM    896  ND2 ASN A 326       7.064 -28.896 -25.794  0.00  0.00    -0.370 N 
ATOM    897 2HD2 ASN A 326       6.189 -29.343 -25.610  0.00  0.00     0.159 HD
ATOM    898 1HD2 ASN A 326       7.183 -28.360 -26.632  0.00  0.00     0.159 HD
ATOM    899  H   ASN A 326      11.672 -27.079 -25.477  0.00  0.00     0.163 HD
ATOM    900  N   THR A 327      10.064 -29.523 -22.236  0.00  0.00    -0.344 N 
ATOM    901  CA  THR A 327      10.501 -30.657 -21.427  0.00  0.00     0.205 C 
ATOM    902  C   THR A 327      10.249 -31.992 -22.120  0.00  0.00     0.243 C 
ATOM    903  O   THR A 327      11.114 -32.869 -22.128  0.00  0.00    -0.271 OA
ATOM    904  CB  THR A 327       9.791 -30.636 -20.079  0.00  0.00     0.146 C 
ATOM    905  OG1 THR A 327       9.806 -29.260 -19.570  0.00  0.00    -0.393 OA
ATOM    906  CG2 THR A 327      10.385 -31.616 -19.030  0.00  0.00     0.042 C 
ATOM    907  HG1 THR A 327      10.283 -28.688 -20.247  0.00  0.00     0.210 HD
ATOM    908  H   THR A 327       9.265 -28.912 -21.980  0.00  0.00     0.163 HD
ATOM    909  N   LYS A 328       9.063 -32.140 -22.699  0.00  0.00    -0.346 N 
ATOM    910  CA  LYS A 328       8.633 -33.422 -23.242  0.00  0.00     0.176 C 
ATOM    911  C   LYS A 328       9.538 -33.900 -24.371  0.00  0.00     0.241 C 
ATOM    912  O   LYS A 328      10.057 -35.016 -24.334  0.00  0.00    -0.271 OA
ATOM    913  CB  LYS A 328       7.195 -33.319 -23.737  0.00  0.00     0.035 C 
ATOM    914  CG  LYS A 328       6.168 -32.956 -22.673  0.00  0.00     0.004 C 
ATOM    915  CD  LYS A 328       4.766 -32.874 -23.240  0.00  0.00     0.027 C 
ATOM    916  CE  LYS A 328       3.733 -32.514 -22.200  0.00  0.00     0.229 C 
ATOM    917  NZ  LYS A 328       2.378 -32.446 -22.802  0.00  0.00    -0.079 N 
ATOM    918  HZ1 LYS A 328       2.418 -31.924 -23.655  0.00  0.00     0.274 HD
ATOM    919  HZ3 LYS A 328       2.051 -33.372 -22.993  0.00  0.00     0.274 HD
ATOM    920  HZ2 LYS A 328       1.752 -31.996 -22.165  0.00  0.00     0.274 HD
ATOM    921  H   LYS A 328       8.482 -31.280 -22.730  0.00  0.00     0.163 HD
ATOM    922  N   ASN A 329       9.725 -33.047 -25.372  0.00  0.00    -0.346 N 
ATOM    923  CA  ASN A 329      10.458 -33.424 -26.574  0.00  0.00     0.185 C 
ATOM    924  C   ASN A 329      11.858 -32.817 -26.611  0.00  0.00     0.241 C 
ATOM    925  O   ASN A 329      12.610 -33.036 -27.560  0.00  0.00    -0.271 OA
ATOM    926  CB  ASN A 329       9.676 -32.989 -27.814  0.00  0.00     0.137 C 
ATOM    927  CG  ASN A 329       9.258 -31.534 -27.755  0.00  0.00     0.217 C 
ATOM    928  OD1 ASN A 329      10.033 -30.670 -27.346  0.00  0.00    -0.274 OA
ATOM    929  ND2 ASN A 329       8.025 -31.256 -28.160  0.00  0.00    -0.370 N 
ATOM    930 2HD2 ASN A 329       7.691 -30.313 -28.150  0.00  0.00     0.159 HD
ATOM    931 1HD2 ASN A 329       7.424 -31.993 -28.477  0.00  0.00     0.159 HD
ATOM    932  H   ASN A 329       9.311 -32.105 -25.226  0.00  0.00     0.163 HD
ATOM    933  N   SER A 330      12.195 -32.050 -25.579  0.00  0.00    -0.344 N 
ATOM    934  CA  SER A 330      13.479 -31.360 -25.506  0.00  0.00     0.200 C 
ATOM    935  C   SER A 330      13.762 -30.538 -26.761  0.00  0.00     0.243 C 
ATOM    936  O   SER A 330      14.917 -30.303 -27.112  0.00  0.00    -0.271 OA
ATOM    937  CB  SER A 330      14.616 -32.362 -25.269  0.00  0.00     0.199 C 
ATOM    938  OG  SER A 330      14.712 -33.306 -26.320  0.00  0.00    -0.398 OA
ATOM    939  H   SER A 330      11.469 -31.984 -24.833  0.00  0.00     0.163 HD
ATOM    940  HG  SER A 330      14.009 -33.117 -27.005  0.00  0.00     0.209 HD
ATOM    941  N   GLN A 331      12.700 -30.101 -27.432  0.00  0.00    -0.346 N 
ATOM    942  CA  GLN A 331      12.835 -29.187 -28.560  0.00  0.00     0.177 C 
ATOM    943  C   GLN A 331      12.900 -27.746 -28.067  0.00  0.00     0.243 C 
ATOM    944  O   GLN A 331      12.279 -27.393 -27.068  0.00  0.00    -0.271 OA
ATOM    945  CB  GLN A 331      11.652 -29.341 -29.520  0.00  0.00     0.044 C 
ATOM    946  CG  GLN A 331      11.615 -30.663 -30.268  0.00  0.00     0.105 C 
ATOM    947  CD  GLN A 331      10.428 -30.767 -31.208  0.00  0.00     0.215 C 
ATOM    948  OE1 GLN A 331       9.386 -31.317 -30.852  0.00  0.00    -0.274 OA
ATOM    949  NE2 GLN A 331      10.581 -30.235 -32.416  0.00  0.00    -0.370 N 
ATOM    950  H   GLN A 331      11.789 -30.460 -27.090  0.00  0.00     0.163 HD
ATOM    951 2HE2 GLN A 331      11.467 -29.781 -32.635  0.00  0.00     0.159 HD
ATOM    952 1HE2 GLN A 331       9.832 -30.279 -33.106  0.00  0.00     0.159 HD
ATOM    953  N   PRO A 332      13.651 -26.891 -28.773  0.00  0.00    -0.337 N 
ATOM    954  CA  PRO A 332      13.710 -25.475 -28.394  0.00  0.00     0.179 C 
ATOM    955  C   PRO A 332      12.324 -24.836 -28.410  0.00  0.00     0.241 C 
ATOM    956  O   PRO A 332      11.539 -25.062 -29.333  0.00  0.00    -0.271 OA
ATOM    957  CB  PRO A 332      14.634 -24.858 -29.443  0.00  0.00     0.037 C 
ATOM    958  CG  PRO A 332      15.440 -26.004 -29.956  0.00  0.00     0.022 C 
ATOM    959  CD  PRO A 332      14.521 -27.189 -29.923  0.00  0.00     0.127 C 
ATOM    960  N   GLN A 333      12.034 -24.033 -27.392  0.00  0.00    -0.346 N 
ATOM    961  CA  GLN A 333      10.737 -23.378 -27.278  0.00  0.00     0.177 C 
ATOM    962  C   GLN A 333      10.821 -21.882 -27.581  0.00  0.00     0.241 C 
ATOM    963  O   GLN A 333      10.061 -21.358 -28.392  0.00  0.00    -0.271 OA
ATOM    964  CB  GLN A 333      10.169 -23.584 -25.872  0.00  0.00     0.044 C 
ATOM    965  CG  GLN A 333       8.776 -23.012 -25.682  0.00  0.00     0.105 C 
ATOM    966  CD  GLN A 333       7.735 -23.738 -26.512  0.00  0.00     0.215 C 
ATOM    967  OE1 GLN A 333       7.607 -24.962 -26.436  0.00  0.00    -0.274 OA
ATOM    968  NE2 GLN A 333       6.985 -22.985 -27.312  0.00  0.00    -0.370 N 
ATOM    969  H   GLN A 333      12.798 -23.915 -26.698  0.00  0.00     0.163 HD
ATOM    970 2HE2 GLN A 333       7.140 -21.978 -27.311  0.00  0.00     0.159 HD
ATOM    971 1HE2 GLN A 333       6.274 -23.405 -27.909  0.00  0.00     0.159 HD
ATOM    972  N   CYS A 334      11.747 -21.198 -26.921  0.00  0.00    -0.345 N 
ATOM    973  CA  CYS A 334      11.939 -19.772 -27.144  0.00  0.00     0.185 C 
ATOM    974  C   CYS A 334      13.344 -19.377 -26.725  0.00  0.00     0.241 C 
ATOM    975  O   CYS A 334      14.095 -20.200 -26.213  0.00  0.00    -0.271 OA
ATOM    976  CB  CYS A 334      10.911 -18.956 -26.352  0.00  0.00     0.105 C 
ATOM    977  SG  CYS A 334      11.004 -19.168 -24.563  0.00  0.00    -0.180 SA
ATOM    978  H   CYS A 334      12.308 -21.755 -26.249  0.00  0.00     0.163 HD
ATOM    979  HG  CYS A 334      11.740 -19.810 -24.341  0.00  0.00     0.101 HD
ATOM    980  N   ILE A 335      13.689 -18.115 -26.956  0.00  0.00    -0.346 N 
ATOM    981  CA  ILE A 335      15.003 -17.594 -26.599  0.00  0.00     0.180 C 
ATOM    982  C   ILE A 335      14.838 -16.470 -25.582  0.00  0.00     0.241 C 
ATOM    983  O   ILE A 335      14.054 -15.545 -25.795  0.00  0.00    -0.271 OA
ATOM    984  CB  ILE A 335      15.718 -17.032 -27.839  0.00  0.00     0.013 C 
ATOM    985  CG1 ILE A 335      15.824 -18.111 -28.921  0.00  0.00     0.002 C 
ATOM    986  CG2 ILE A 335      17.102 -16.512 -27.453  0.00  0.00     0.012 C 
ATOM    987  CD1 ILE A 335      16.637 -19.305 -28.512  0.00  0.00     0.005 C 
ATOM    988  H   ILE A 335      12.949 -17.538 -27.408  0.00  0.00     0.163 HD
ATOM    989  N   VAL A 336      15.563 -16.560 -24.475  0.00  0.00    -0.346 N 
ATOM    990  CA  VAL A 336      15.566 -15.483 -23.487  0.00  0.00     0.180 C 
ATOM    991  C   VAL A 336      16.888 -14.731 -23.541  0.00  0.00     0.241 C 
ATOM    992  O   VAL A 336      17.956 -15.330 -23.489  0.00  0.00    -0.271 OA
ATOM    993  CB  VAL A 336      15.336 -16.038 -22.070  0.00  0.00     0.009 C 
ATOM    994  CG1 VAL A 336      15.516 -14.929 -21.036  0.00  0.00     0.012 C 
ATOM    995  CG2 VAL A 336      13.929 -16.627 -21.973  0.00  0.00     0.012 C 
ATOM    996  H   VAL A 336      16.110 -17.431 -24.374  0.00  0.00     0.163 HD
ATOM    997  N   CYS A 337      16.810 -13.413 -23.673  0.00  0.00    -0.345 N 
ATOM    998  CA  CYS A 337      18.009 -12.612 -23.852  0.00  0.00     0.185 C 
ATOM    999  C   CYS A 337      18.195 -11.609 -22.734  0.00  0.00     0.241 C 
ATOM   1000  O   CYS A 337      17.260 -10.922 -22.344  0.00  0.00    -0.271 OA
ATOM   1001  CB  CYS A 337      17.952 -11.869 -25.180  0.00  0.00     0.105 C 
ATOM   1002  SG  CYS A 337      18.055 -12.957 -26.607  0.00  0.00    -0.180 SA
ATOM   1003  H   CYS A 337      15.854 -13.022 -23.638  0.00  0.00     0.163 HD
ATOM   1004  HG  CYS A 337      18.136 -13.907 -26.323  0.00  0.00     0.101 HD
ATOM   1005  N   VAL A 338      19.418 -11.531 -22.226  0.00  0.00    -0.346 N 
ATOM   1006  CA  VAL A 338      19.787 -10.444 -21.336  0.00  0.00     0.180 C 
ATOM   1007  C   VAL A 338      20.646  -9.481 -22.142  0.00  0.00     0.241 C 
ATOM   1008  O   VAL A 338      21.768  -9.813 -22.541  0.00  0.00    -0.271 OA
ATOM   1009  CB  VAL A 338      20.591 -10.952 -20.132  0.00  0.00     0.009 C 
ATOM   1010  CG1 VAL A 338      20.809  -9.813 -19.149  0.00  0.00     0.012 C 
ATOM   1011  CG2 VAL A 338      19.860 -12.113 -19.469  0.00  0.00     0.012 C 
ATOM   1012  H   VAL A 338      20.062 -12.288 -22.511  0.00  0.00     0.163 HD
ATOM   1013  N   ASN A 339      20.097  -8.294 -22.385  0.00  0.00    -0.346 N 
ATOM   1014  CA  ASN A 339      20.725  -7.309 -23.261  0.00  0.00     0.185 C 
ATOM   1015  C   ASN A 339      21.269  -6.180 -22.394  0.00  0.00     0.241 C 
ATOM   1016  O   ASN A 339      20.555  -5.654 -21.549  0.00  0.00    -0.271 OA
ATOM   1017  CB  ASN A 339      19.687  -6.746 -24.235  0.00  0.00     0.137 C 
ATOM   1018  CG  ASN A 339      18.913  -7.837 -24.961  0.00  0.00     0.217 C 
ATOM   1019  OD1 ASN A 339      19.440  -8.499 -25.850  0.00  0.00    -0.274 OA
ATOM   1020  ND2 ASN A 339      17.656  -8.025 -24.579  0.00  0.00    -0.370 N 
ATOM   1021 2HD2 ASN A 339      17.099  -8.730 -25.014  0.00  0.00     0.159 HD
ATOM   1022 1HD2 ASN A 339      17.264  -7.458 -23.852  0.00  0.00     0.159 HD
ATOM   1023  H   ASN A 339      19.189  -8.130 -21.901  0.00  0.00     0.163 HD
ATOM   1024  N   TYR A 340      22.527  -5.814 -22.592  0.00  0.00    -0.346 N 
ATOM   1025  CA  TYR A 340      23.076  -4.676 -21.864  0.00  0.00     0.180 C 
ATOM   1026  C   TYR A 340      23.798  -3.703 -22.777  0.00  0.00     0.241 C 
ATOM   1027  O   TYR A 340      24.574  -4.099 -23.647  0.00  0.00    -0.271 OA
ATOM   1028  CB  TYR A 340      24.003  -5.140 -20.725  0.00  0.00     0.073 C 
ATOM   1029  CG  TYR A 340      24.873  -6.344 -21.017  0.00  0.00    -0.056 A 
ATOM   1030  CD1 TYR A 340      24.336  -7.626 -21.040  0.00  0.00     0.010 A 
ATOM   1031  CD2 TYR A 340      26.242  -6.205 -21.227  0.00  0.00     0.010 A 
ATOM   1032  CE1 TYR A 340      25.133  -8.734 -21.261  0.00  0.00     0.037 A 
ATOM   1033  CE2 TYR A 340      27.049  -7.309 -21.447  0.00  0.00     0.037 A 
ATOM   1034  CZ  TYR A 340      26.489  -8.572 -21.463  0.00  0.00     0.065 A 
ATOM   1035  OH  TYR A 340      27.282  -9.678 -21.676  0.00  0.00    -0.361 OA
ATOM   1036  HH  TYR A 340      28.242  -9.367 -21.783  0.00  0.00     0.217 HD
ATOM   1037  H   TYR A 340      23.056  -6.375 -23.270  0.00  0.00     0.163 HD
ATOM   1038  N   VAL A 341      23.521  -2.420 -22.576  0.00  0.00    -0.346 N 
ATOM   1039  CA  VAL A 341      24.087  -1.376 -23.416  0.00  0.00     0.180 C 
ATOM   1040  C   VAL A 341      25.455  -0.976 -22.884  0.00  0.00     0.241 C 
ATOM   1041  O   VAL A 341      25.644  -0.822 -21.676  0.00  0.00    -0.271 OA
ATOM   1042  CB  VAL A 341      23.173  -0.136 -23.452  0.00  0.00     0.009 C 
ATOM   1043  CG1 VAL A 341      21.786  -0.532 -23.926  0.00  0.00     0.012 C 
ATOM   1044  CG2 VAL A 341      23.103   0.505 -22.077  0.00  0.00     0.012 C 
ATOM   1045  H   VAL A 341      22.877  -2.232 -21.782  0.00  0.00     0.163 HD
ATOM   1046  N   VAL A 342      26.411  -0.822 -23.791  0.00  0.00    -0.346 N 
ATOM   1047  CA  VAL A 342      27.774  -0.487 -23.410  0.00  0.00     0.180 C 
ATOM   1048  C   VAL A 342      28.171   0.877 -23.962  0.00  0.00     0.241 C 
ATOM   1049  O   VAL A 342      29.256   1.380 -23.674  0.00  0.00    -0.271 OA
ATOM   1050  CB  VAL A 342      28.773  -1.549 -23.918  0.00  0.00     0.009 C 
ATOM   1051  CG1 VAL A 342      28.433  -2.906 -23.323  0.00  0.00     0.012 C 
ATOM   1052  CG2 VAL A 342      28.741  -1.614 -25.434  0.00  0.00     0.012 C 
ATOM   1053  H   VAL A 342      26.107  -0.959 -24.774  0.00  0.00     0.163 HD
ATOM   1054  N   SER A 343      27.288   1.470 -24.761  0.00  0.00    -0.343 N 
ATOM   1055  CA  SER A 343      27.496   2.832 -25.243  0.00  0.00     0.209 C 
ATOM   1056  C   SER A 343      26.461   3.771 -24.632  0.00  0.00     0.198 C 
ATOM   1057  O   SER A 343      26.874   4.715 -23.926  0.00  0.00    -0.646 OA
ATOM   1058  CB  SER A 343      27.394   2.885 -26.769  0.00  0.00     0.200 C 
ATOM   1059  OG  SER A 343      26.044   2.975 -27.186  0.00  0.00    -0.398 OA
ATOM   1060  OXT SER A 343      25.253   3.788 -24.696  0.00  0.00    -0.646 OA
ATOM   1061  H   SER A 343      26.462   0.895 -25.004  0.00  0.00     0.163 HD
ATOM   1062  HG  SER A 343      25.439   2.986 -26.395  0.00  0.00     0.209 HD
TER    1063      SER A 343 
ATOM   1063  N   SER B 356      -2.406 -20.295 -35.785  0.00  0.00    -0.064 N 
ATOM   1064  CA  SER B 356      -2.134 -21.719 -36.135  0.00  0.00     0.297 C 
ATOM   1065  C   SER B 356      -1.287 -22.384 -35.057  0.00  0.00     0.251 C 
ATOM   1066  O   SER B 356      -1.328 -23.601 -34.883  0.00  0.00    -0.271 OA
ATOM   1067  CB  SER B 356      -1.403 -21.801 -37.477  0.00  0.00     0.206 C 
ATOM   1068  OG  SER B 356      -0.124 -21.195 -37.396  0.00  0.00    -0.398 OA
ATOM   1069  H3  SER B 356      -3.343 -20.072 -36.044  0.00  0.00     0.275 HD
ATOM   1070  H2  SER B 356      -2.285 -20.176 -34.802  0.00  0.00     0.275 HD
ATOM   1071  H   SER B 356      -1.766 -19.713 -36.281  0.00  0.00     0.275 HD
ATOM   1072  HG  SER B 356       0.032 -20.842 -36.479  0.00  0.00     0.209 HD
ATOM   1073  N   VAL B 357      -0.514 -21.576 -34.338  0.00  0.00    -0.346 N 
ATOM   1074  CA  VAL B 357       0.338 -22.087 -33.273  0.00  0.00     0.180 C 
ATOM   1075  C   VAL B 357      -0.187 -21.672 -31.906  0.00  0.00     0.241 C 
ATOM   1076  O   VAL B 357      -0.194 -20.490 -31.562  0.00  0.00    -0.271 OA
ATOM   1077  CB  VAL B 357       1.785 -21.574 -33.417  0.00  0.00     0.009 C 
ATOM   1078  CG1 VAL B 357       2.629 -22.069 -32.253  0.00  0.00     0.012 C 
ATOM   1079  CG2 VAL B 357       2.375 -22.046 -34.737  0.00  0.00     0.012 C 
ATOM   1080  H   VAL B 357      -0.570 -20.573 -34.597  0.00  0.00     0.163 HD
ATOM   1081  N   CYS B 358      -0.628 -22.654 -31.128  0.00  0.00    -0.345 N 
ATOM   1082  CA  CYS B 358      -1.069 -22.400 -29.765  0.00  0.00     0.185 C 
ATOM   1083  C   CYS B 358       0.149 -22.394 -28.848  0.00  0.00     0.241 C 
ATOM   1084  O   CYS B 358       0.754 -23.436 -28.599  0.00  0.00    -0.271 OA
ATOM   1085  CB  CYS B 358      -2.053 -23.486 -29.325  0.00  0.00     0.105 C 
ATOM   1086  SG  CYS B 358      -2.855 -23.174 -27.738  0.00  0.00    -0.180 SA
ATOM   1087  H   CYS B 358      -0.630 -23.593 -31.568  0.00  0.00     0.163 HD
ATOM   1088  HG  CYS B 358      -2.527 -22.305 -27.365  0.00  0.00     0.101 HD
ATOM   1089  N   GLN B 359       0.515 -21.217 -28.352  0.00  0.00    -0.346 N 
ATOM   1090  CA  GLN B 359       1.710 -21.092 -27.527  0.00  0.00     0.177 C 
ATOM   1091  C   GLN B 359       1.401 -21.293 -26.051  0.00  0.00     0.243 C 
ATOM   1092  O   GLN B 359       0.378 -20.831 -25.551  0.00  0.00    -0.271 OA
ATOM   1093  CB  GLN B 359       2.358 -19.722 -27.731  0.00  0.00     0.044 C 
ATOM   1094  CG  GLN B 359       3.012 -19.545 -29.089  0.00  0.00     0.105 C 
ATOM   1095  CD  GLN B 359       3.988 -18.388 -29.111  0.00  0.00     0.215 C 
ATOM   1096  OE1 GLN B 359       3.745 -17.344 -28.503  0.00  0.00    -0.274 OA
ATOM   1097  NE2 GLN B 359       5.103 -18.567 -29.811  0.00  0.00    -0.370 N 
ATOM   1098  H   GLN B 359      -0.102 -20.425 -28.595  0.00  0.00     0.163 HD
ATOM   1099 2HE2 GLN B 359       5.244 -19.463 -30.274  0.00  0.00     0.159 HD
ATOM   1100 1HE2 GLN B 359       5.800 -17.827 -29.883  0.00  0.00     0.159 HD
ATOM   1101  N   PRO B 360       2.293 -21.991 -25.334  0.00  0.00    -0.337 N 
ATOM   1102  CA  PRO B 360       2.131 -22.205 -23.893  0.00  0.00     0.179 C 
ATOM   1103  C   PRO B 360       2.085 -20.875 -23.152  0.00  0.00     0.241 C 
ATOM   1104  O   PRO B 360       2.724 -19.907 -23.559  0.00  0.00    -0.271 OA
ATOM   1105  CB  PRO B 360       3.361 -23.027 -23.507  0.00  0.00     0.037 C 
ATOM   1106  CG  PRO B 360       3.800 -23.671 -24.781  0.00  0.00     0.022 C 
ATOM   1107  CD  PRO B 360       3.488 -22.672 -25.858  0.00  0.00     0.127 C 
ATOM   1108  N   THR B 361       1.321 -20.827 -22.068  0.00  0.00    -0.344 N 
ATOM   1109  CA  THR B 361       1.205 -19.608 -21.286  0.00  0.00     0.205 C 
ATOM   1110  C   THR B 361       2.390 -19.550 -20.321  0.00  0.00     0.243 C 
ATOM   1111  O   THR B 361       2.617 -20.483 -19.552  0.00  0.00    -0.271 OA
ATOM   1112  CB  THR B 361      -0.123 -19.593 -20.496  0.00  0.00     0.146 C 
ATOM   1113  OG1 THR B 361      -1.213 -19.858 -21.395  0.00  0.00    -0.393 OA
ATOM   1114  CG2 THR B 361      -0.340 -18.245 -19.845  0.00  0.00     0.042 C 
ATOM   1115  HG1 THR B 361      -0.830 -19.988 -22.326  0.00  0.00     0.210 HD
ATOM   1116  H   THR B 361       0.830 -21.709 -21.837  0.00  0.00     0.163 HD
ATOM   1117  N   ARG B 362       3.157 -18.465 -20.384  0.00  0.00    -0.346 N 
ATOM   1118  CA  ARG B 362       4.371 -18.347 -19.577  0.00  0.00     0.176 C 
ATOM   1119  C   ARG B 362       4.744 -16.897 -19.287  0.00  0.00     0.241 C 
ATOM   1120  O   ARG B 362       4.304 -15.982 -19.980  0.00  0.00    -0.271 OA
ATOM   1121  CB  ARG B 362       5.542 -19.023 -20.281  0.00  0.00     0.036 C 
ATOM   1122  CG  ARG B 362       5.906 -18.373 -21.587  0.00  0.00     0.023 C 
ATOM   1123  CD  ARG B 362       7.271 -18.820 -22.092  0.00  0.00     0.138 C 
ATOM   1124  NE  ARG B 362       7.556 -18.162 -23.361  0.00  0.00    -0.227 N 
ATOM   1125  CZ  ARG B 362       7.303 -18.694 -24.552  0.00  0.00     0.665 C 
ATOM   1126  NH1 ARG B 362       7.581 -18.013 -25.656  0.00  0.00    -0.235 N 
ATOM   1127  NH2 ARG B 362       6.795 -19.917 -24.640  0.00  0.00    -0.235 N 
ATOM   1128  HE  ARG B 362       7.972 -17.245 -23.334  0.00  0.00     0.177 HD
ATOM   1129 2HH2 ARG B 362       6.586 -20.314 -25.529  0.00  0.00     0.174 HD
ATOM   1130 1HH2 ARG B 362       6.621 -20.447 -23.805  0.00  0.00     0.174 HD
ATOM   1131  H   ARG B 362       2.829 -17.732 -21.036  0.00  0.00     0.163 HD
ATOM   1132 2HH1 ARG B 362       7.367 -18.420 -26.556  0.00  0.00     0.174 HD
ATOM   1133 1HH1 ARG B 362       7.997 -17.111 -25.604  0.00  0.00     0.174 HD
ATOM   1134  N   PHE B 363       5.564 -16.695 -18.260  0.00  0.00    -0.346 N 
ATOM   1135  CA  PHE B 363       6.112 -15.374 -17.991  0.00  0.00     0.180 C 
ATOM   1136  C   PHE B 363       7.515 -15.476 -17.425  0.00  0.00     0.241 C 
ATOM   1137  O   PHE B 363       7.907 -16.506 -16.876  0.00  0.00    -0.271 OA
ATOM   1138  CB  PHE B 363       5.219 -14.591 -17.019  0.00  0.00     0.073 C 
ATOM   1139  CG  PHE B 363       5.232 -15.119 -15.605  0.00  0.00    -0.056 A 
ATOM   1140  CD1 PHE B 363       4.438 -16.200 -15.242  0.00  0.00     0.007 A 
ATOM   1141  CD2 PHE B 363       6.015 -14.518 -14.633  0.00  0.00     0.007 A 
ATOM   1142  CE1 PHE B 363       4.425 -16.668 -13.936  0.00  0.00     0.001 A 
ATOM   1143  CE2 PHE B 363       6.008 -14.982 -13.326  0.00  0.00     0.001 A 
ATOM   1144  CZ  PHE B 363       5.209 -16.061 -12.976  0.00  0.00     0.000 A 
ATOM   1145  H   PHE B 363       5.770 -17.532 -17.690  0.00  0.00     0.163 HD
ATOM   1146  N   ILE B 364       8.261 -14.390 -17.575  0.00  0.00    -0.346 N 
ATOM   1147  CA  ILE B 364       9.622 -14.318 -17.079  0.00  0.00     0.180 C 
ATOM   1148  C   ILE B 364       9.641 -13.596 -15.739  0.00  0.00     0.241 C 
ATOM   1149  O   ILE B 364       8.871 -12.656 -15.513  0.00  0.00    -0.271 OA
ATOM   1150  CB  ILE B 364      10.520 -13.582 -18.097  0.00  0.00     0.013 C 
ATOM   1151  CG1 ILE B 364      10.636 -14.425 -19.368  0.00  0.00     0.002 C 
ATOM   1152  CG2 ILE B 364      11.890 -13.312 -17.500  0.00  0.00     0.012 C 
ATOM   1153  CD1 ILE B 364      11.266 -13.693 -20.531  0.00  0.00     0.005 C 
ATOM   1154  H   ILE B 364       7.789 -13.605 -18.073  0.00  0.00     0.163 HD
ATOM   1155  N   SER B 365      10.506 -14.051 -14.841  0.00  0.00    -0.344 N 
ATOM   1156  CA  SER B 365      10.708 -13.350 -13.578  0.00  0.00     0.200 C 
ATOM   1157  C   SER B 365      12.188 -13.308 -13.234  0.00  0.00     0.243 C 
ATOM   1158  O   SER B 365      12.970 -14.120 -13.719  0.00  0.00    -0.271 OA
ATOM   1159  CB  SER B 365       9.909 -14.024 -12.450  0.00  0.00     0.199 C 
ATOM   1160  OG  SER B 365      10.203 -15.406 -12.342  0.00  0.00    -0.398 OA
ATOM   1161  H   SER B 365      11.006 -14.915 -15.106  0.00  0.00     0.163 HD
ATOM   1162  HG  SER B 365      10.881 -15.655 -13.035  0.00  0.00     0.209 HD
ATOM   1163  N   ARG B 366      12.575 -12.330 -12.420  0.00  0.00    -0.346 N 
ATOM   1164  CA  ARG B 366      13.923 -12.286 -11.875  0.00  0.00     0.176 C 
ATOM   1165  C   ARG B 366      13.814 -12.469 -10.367  0.00  0.00     0.241 C 
ATOM   1166  O   ARG B 366      12.875 -11.975  -9.747  0.00  0.00    -0.271 OA
ATOM   1167  CB  ARG B 366      14.571 -10.937 -12.196  0.00  0.00     0.036 C 
ATOM   1168  CG  ARG B 366      16.026 -10.830 -11.790  0.00  0.00     0.023 C 
ATOM   1169  CD  ARG B 366      16.592  -9.470 -12.172  0.00  0.00     0.138 C 
ATOM   1170  NE  ARG B 366      15.954  -8.396 -11.417  0.00  0.00    -0.227 N 
ATOM   1171  CZ  ARG B 366      15.599  -7.224 -11.933  0.00  0.00     0.665 C 
ATOM   1172  NH1 ARG B 366      15.821  -6.967 -13.216  0.00  0.00    -0.235 N 
ATOM   1173  NH2 ARG B 366      15.018  -6.309 -11.167  0.00  0.00    -0.235 N 
ATOM   1174  HE  ARG B 366      15.770  -8.554 -10.438  0.00  0.00     0.177 HD
ATOM   1175 2HH2 ARG B 366      14.766  -5.422 -11.543  0.00  0.00     0.174 HD
ATOM   1176 1HH2 ARG B 366      14.829  -6.512 -10.202  0.00  0.00     0.174 HD
ATOM   1177  H   ARG B 366      11.847 -11.620 -12.214  0.00  0.00     0.163 HD
ATOM   1178 2HH1 ARG B 366      15.564  -6.065 -13.592  0.00  0.00     0.174 HD
ATOM   1179 1HH1 ARG B 366      16.235  -7.653 -13.805  0.00  0.00     0.174 HD
ATOM   1180  N   HIS B 367      14.771 -13.185  -9.785  0.00  0.00    -0.346 N 
ATOM   1181  CA  HIS B 367      14.773 -13.442  -8.346  0.00  0.00     0.182 C 
ATOM   1182  C   HIS B 367      16.157 -13.217  -7.766  0.00  0.00     0.241 C 
ATOM   1183  O   HIS B 367      17.153 -13.413  -8.452  0.00  0.00    -0.271 OA
ATOM   1184  CB  HIS B 367      14.364 -14.889  -8.069  0.00  0.00     0.093 C 
ATOM   1185  CG  HIS B 367      13.009 -15.242  -8.594  0.00  0.00     0.030 A 
ATOM   1186  ND1 HIS B 367      11.906 -15.364  -7.778  0.00  0.00    -0.353 N 
ATOM   1187  CD2 HIS B 367      12.573 -15.466  -9.857  0.00  0.00     0.143 A 
ATOM   1188  CE1 HIS B 367      10.845 -15.644  -8.517  0.00  0.00     0.207 A 
ATOM   1189  NE2 HIS B 367      11.224 -15.710  -9.782  0.00  0.00    -0.254 NA
ATOM   1190  HD1 HIS B 367      11.908 -15.257  -6.785  0.00  0.00     0.166 HD
ATOM   1191  H   HIS B 367      15.504 -13.540 -10.429  0.00  0.00     0.163 HD
ATOM   1192  N   ASN B 368      16.224 -12.834  -6.495  0.00  0.00    -0.346 N 
ATOM   1193  CA  ASN B 368      17.491 -12.966  -5.802  0.00  0.00     0.185 C 
ATOM   1194  C   ASN B 368      17.697 -14.430  -5.429  0.00  0.00     0.241 C 
ATOM   1195  O   ASN B 368      16.796 -15.260  -5.608  0.00  0.00    -0.271 OA
ATOM   1196  CB  ASN B 368      17.564 -12.041  -4.570  0.00  0.00     0.137 C 
ATOM   1197  CG  ASN B 368      16.529 -12.359  -3.498  0.00  0.00     0.217 C 
ATOM   1198  OD1 ASN B 368      15.871 -13.394  -3.519  0.00  0.00    -0.274 OA
ATOM   1199  ND2 ASN B 368      16.394 -11.449  -2.540  0.00  0.00    -0.370 N 
ATOM   1200 2HD2 ASN B 368      15.733 -11.600  -1.800  0.00  0.00     0.159 HD
ATOM   1201 1HD2 ASN B 368      16.946 -10.618  -2.554  0.00  0.00     0.159 HD
ATOM   1202  H   ASN B 368      15.367 -12.468  -6.088  0.00  0.00     0.163 HD
ATOM   1203  N   ILE B 369      18.886 -14.762  -4.945  0.00  0.00    -0.346 N 
ATOM   1204  CA  ILE B 369      19.227 -16.154  -4.699  0.00  0.00     0.180 C 
ATOM   1205  C   ILE B 369      18.294 -16.790  -3.674  0.00  0.00     0.241 C 
ATOM   1206  O   ILE B 369      18.104 -18.004  -3.664  0.00  0.00    -0.271 OA
ATOM   1207  CB  ILE B 369      20.686 -16.291  -4.217  0.00  0.00     0.013 C 
ATOM   1208  CG1 ILE B 369      21.636 -15.919  -5.358  0.00  0.00     0.002 C 
ATOM   1209  CG2 ILE B 369      20.945 -17.711  -3.736  0.00  0.00     0.012 C 
ATOM   1210  CD1 ILE B 369      23.102 -15.982  -4.983  0.00  0.00     0.005 C 
ATOM   1211  H   ILE B 369      19.526 -13.971  -4.765  0.00  0.00     0.163 HD
ATOM   1212  N   GLU B 370      17.700 -15.960  -2.826  0.00  0.00    -0.346 N 
ATOM   1213  CA  GLU B 370      16.811 -16.442  -1.782  0.00  0.00     0.177 C 
ATOM   1214  C   GLU B 370      15.437 -16.816  -2.341  0.00  0.00     0.240 C 
ATOM   1215  O   GLU B 370      14.703 -17.599  -1.733  0.00  0.00    -0.271 OA
ATOM   1216  CB  GLU B 370      16.667 -15.375  -0.692  0.00  0.00     0.045 C 
ATOM   1217  CG  GLU B 370      17.983 -14.997  -0.006  0.00  0.00     0.116 C 
ATOM   1218  CD  GLU B 370      18.588 -13.703  -0.535  0.00  0.00     0.172 C 
ATOM   1219  OE1 GLU B 370      19.181 -13.717  -1.638  0.00  0.00    -0.648 OA
ATOM   1220  OE2 GLU B 370      18.474 -12.667   0.159  0.00  0.00    -0.648 OA
ATOM   1221  H   GLU B 370      17.923 -14.955  -2.972  0.00  0.00     0.163 HD
ATOM   1222  N   GLY B 371      15.093 -16.258  -3.498  0.00  0.00    -0.351 N 
ATOM   1223  CA  GLY B 371      13.832 -16.605  -4.138  0.00  0.00     0.225 C 
ATOM   1224  C   GLY B 371      12.837 -15.460  -4.247  0.00  0.00     0.236 C 
ATOM   1225  O   GLY B 371      11.738 -15.621  -4.789  0.00  0.00    -0.272 OA
ATOM   1226  H   GLY B 371      15.772 -15.586  -3.884  0.00  0.00     0.163 HD
ATOM   1227  N   ILE B 372      13.207 -14.291  -3.736  0.00  0.00    -0.346 N 
ATOM   1228  CA  ILE B 372      12.322 -13.135  -3.802  0.00  0.00     0.180 C 
ATOM   1229  C   ILE B 372      12.182 -12.625  -5.236  0.00  0.00     0.241 C 
ATOM   1230  O   ILE B 372      13.181 -12.429  -5.934  0.00  0.00    -0.271 OA
ATOM   1231  CB  ILE B 372      12.849 -11.978  -2.917  0.00  0.00     0.013 C 
ATOM   1232  CG1 ILE B 372      12.917 -12.422  -1.454  0.00  0.00     0.002 C 
ATOM   1233  CG2 ILE B 372      11.948 -10.771  -3.060  0.00  0.00     0.012 C 
ATOM   1234  CD1 ILE B 372      11.561 -12.547  -0.790  0.00  0.00     0.005 C 
ATOM   1235  H   ILE B 372      14.144 -14.275  -3.303  0.00  0.00     0.163 HD
ATOM   1236  N   PHE B 373      10.940 -12.412  -5.671  0.00  0.00    -0.346 N 
ATOM   1237  CA  PHE B 373      10.672 -11.784  -6.968  0.00  0.00     0.180 C 
ATOM   1238  C   PHE B 373      11.222 -10.356  -6.958  0.00  0.00     0.241 C 
ATOM   1239  O   PHE B 373      10.804  -9.548  -6.132  0.00  0.00    -0.271 OA
ATOM   1240  CB  PHE B 373       9.163 -11.696  -7.235  0.00  0.00     0.073 C 
ATOM   1241  CG  PHE B 373       8.512 -12.994  -7.664  0.00  0.00    -0.056 A 
ATOM   1242  CD1 PHE B 373       7.816 -13.767  -6.750  0.00  0.00     0.007 A 
ATOM   1243  CD2 PHE B 373       8.513 -13.381  -8.997  0.00  0.00     0.007 A 
ATOM   1244  CE1 PHE B 373       7.122 -14.903  -7.158  0.00  0.00     0.001 A 
ATOM   1245  CE2 PHE B 373       7.820 -14.517  -9.411  0.00  0.00     0.001 A 
ATOM   1246  CZ  PHE B 373       7.128 -15.270  -8.492  0.00  0.00     0.000 A 
ATOM   1247  H   PHE B 373      10.192 -12.724  -5.023  0.00  0.00     0.163 HD
ATOM   1248  N   THR B 374      12.136 -10.046  -7.873  0.00  0.00    -0.344 N 
ATOM   1249  CA  THR B 374      12.632  -8.676  -8.009  0.00  0.00     0.205 C 
ATOM   1250  C   THR B 374      12.237  -8.071  -9.353  0.00  0.00     0.243 C 
ATOM   1251  O   THR B 374      12.394  -6.869  -9.579  0.00  0.00    -0.271 OA
ATOM   1252  CB  THR B 374      14.165  -8.615  -7.858  0.00  0.00     0.146 C 
ATOM   1253  OG1 THR B 374      14.781  -9.469  -8.827  0.00  0.00    -0.393 OA
ATOM   1254  CG2 THR B 374      14.580  -9.057  -6.467  0.00  0.00     0.042 C 
ATOM   1255  HG1 THR B 374      14.043  -9.905  -9.376  0.00  0.00     0.210 HD
ATOM   1256  H   THR B 374      12.456 -10.832  -8.461  0.00  0.00     0.163 HD
ATOM   1257  N   PHE B 375      11.723  -8.914 -10.243  0.00  0.00    -0.346 N 
ATOM   1258  CA  PHE B 375      11.101  -8.455 -11.477  0.00  0.00     0.180 C 
ATOM   1259  C   PHE B 375      10.067  -9.474 -11.926  0.00  0.00     0.241 C 
ATOM   1260  O   PHE B 375      10.284 -10.678 -11.800  0.00  0.00    -0.271 OA
ATOM   1261  CB  PHE B 375      12.141  -8.283 -12.582  0.00  0.00     0.073 C 
ATOM   1262  CG  PHE B 375      11.541  -8.051 -13.940  0.00  0.00    -0.056 A 
ATOM   1263  CD1 PHE B 375      11.119  -6.788 -14.320  0.00  0.00     0.007 A 
ATOM   1264  CD2 PHE B 375      11.390  -9.100 -14.833  0.00  0.00     0.007 A 
ATOM   1265  CE1 PHE B 375      10.556  -6.575 -15.565  0.00  0.00     0.001 A 
ATOM   1266  CE2 PHE B 375      10.828  -8.894 -16.080  0.00  0.00     0.001 A 
ATOM   1267  CZ  PHE B 375      10.411  -7.631 -16.445  0.00  0.00     0.000 A 
ATOM   1268  H   PHE B 375      11.804  -9.920  -9.983  0.00  0.00     0.163 HD
ATOM   1269  N   VAL B 376       8.944  -8.989 -12.444  0.00  0.00    -0.346 N 
ATOM   1270  CA  VAL B 376       7.897  -9.873 -12.945  0.00  0.00     0.180 C 
ATOM   1271  C   VAL B 376       7.311  -9.319 -14.237  0.00  0.00     0.241 C 
ATOM   1272  O   VAL B 376       6.827  -8.187 -14.276  0.00  0.00    -0.271 OA
ATOM   1273  CB  VAL B 376       6.748 -10.033 -11.927  0.00  0.00     0.009 C 
ATOM   1274  CG1 VAL B 376       5.778 -11.093 -12.419  0.00  0.00     0.012 C 
ATOM   1275  CG2 VAL B 376       7.300 -10.402 -10.556  0.00  0.00     0.012 C 
ATOM   1276  H   VAL B 376       8.879  -7.955 -12.461  0.00  0.00     0.163 HD
ATOM   1277  N   ASP B 377       7.359 -10.126 -15.291  0.00  0.00    -0.345 N 
ATOM   1278  CA  ASP B 377       6.826  -9.743 -16.591  0.00  0.00     0.186 C 
ATOM   1279  C   ASP B 377       5.298  -9.878 -16.577  0.00  0.00     0.241 C 
ATOM   1280  O   ASP B 377       4.746 -10.792 -15.960  0.00  0.00    -0.271 OA
ATOM   1281  CB  ASP B 377       7.552 -10.595 -17.666  0.00  0.00     0.147 C 
ATOM   1282  CG  ASP B 377       6.630 -11.284 -18.660  0.00  0.00     0.175 C 
ATOM   1283  OD1 ASP B 377       5.557 -10.755 -19.006  0.00  0.00    -0.648 OA
ATOM   1284  OD2 ASP B 377       7.026 -12.378 -19.126  0.00  0.00    -0.648 OA
ATOM   1285  H   ASP B 377       7.808 -11.050 -15.108  0.00  0.00     0.163 HD
ATOM   1286  N   HIS B 378       4.624  -8.925 -17.220  0.00  0.00    -0.346 N 
ATOM   1287  CA  HIS B 378       3.180  -8.736 -17.075  0.00  0.00     0.182 C 
ATOM   1288  C   HIS B 378       2.338  -9.918 -17.540  0.00  0.00     0.241 C 
ATOM   1289  O   HIS B 378       1.140  -9.986 -17.253  0.00  0.00    -0.271 OA
ATOM   1290  CB  HIS B 378       2.739  -7.479 -17.835  0.00  0.00     0.093 C 
ATOM   1291  CG  HIS B 378       2.940  -7.567 -19.316  0.00  0.00     0.030 A 
ATOM   1292  ND1 HIS B 378       4.104  -7.166 -19.934  0.00  0.00    -0.353 N 
ATOM   1293  CD2 HIS B 378       2.129  -8.020 -20.301  0.00  0.00     0.143 A 
ATOM   1294  CE1 HIS B 378       4.003  -7.369 -21.235  0.00  0.00     0.207 A 
ATOM   1295  NE2 HIS B 378       2.814  -7.887 -21.484  0.00  0.00    -0.254 NA
ATOM   1296  HD1 HIS B 378       4.901  -6.782 -19.467  0.00  0.00     0.166 HD
ATOM   1297  H   HIS B 378       5.216  -8.323 -17.838  0.00  0.00     0.163 HD
ATOM   1298  N   ARG B 379       2.955 -10.854 -18.252  0.00  0.00    -0.346 N 
ATOM   1299  CA  ARG B 379       2.234 -12.033 -18.697  0.00  0.00     0.176 C 
ATOM   1300  C   ARG B 379       1.916 -12.959 -17.524  0.00  0.00     0.241 C 
ATOM   1301  O   ARG B 379       1.243 -13.977 -17.694  0.00  0.00    -0.271 OA
ATOM   1302  CB  ARG B 379       3.040 -12.778 -19.765  0.00  0.00     0.036 C 
ATOM   1303  CG  ARG B 379       3.227 -11.977 -21.054  0.00  0.00     0.023 C 
ATOM   1304  CD  ARG B 379       4.102 -12.711 -22.063  0.00  0.00     0.138 C 
ATOM   1305  NE  ARG B 379       5.463 -12.908 -21.569  0.00  0.00    -0.227 N 
ATOM   1306  CZ  ARG B 379       6.375 -13.664 -22.171  0.00  0.00     0.665 C 
ATOM   1307  NH1 ARG B 379       6.074 -14.298 -23.299  0.00  0.00    -0.235 N 
ATOM   1308  NH2 ARG B 379       7.586 -13.796 -21.640  0.00  0.00    -0.235 N 
ATOM   1309  HE  ARG B 379       5.726 -12.440 -20.717  0.00  0.00     0.177 HD
ATOM   1310 2HH2 ARG B 379       8.267 -14.376 -22.077  0.00  0.00     0.174 HD
ATOM   1311 1HH2 ARG B 379       7.816 -13.307 -20.794  0.00  0.00     0.174 HD
ATOM   1312  H   ARG B 379       3.950 -10.674 -18.451  0.00  0.00     0.163 HD
ATOM   1313 2HH1 ARG B 379       6.770 -14.885 -23.737  0.00  0.00     0.174 HD
ATOM   1314 1HH1 ARG B 379       5.175 -14.197 -23.711  0.00  0.00     0.174 HD
ATOM   1315  N   CYS B 380       2.390 -12.598 -16.335  0.00  0.00    -0.345 N 
ATOM   1316  CA  CYS B 380       2.031 -13.340 -15.130  0.00  0.00     0.185 C 
ATOM   1317  C   CYS B 380       0.520 -13.331 -14.900  0.00  0.00     0.241 C 
ATOM   1318  O   CYS B 380      -0.040 -14.297 -14.388  0.00  0.00    -0.271 OA
ATOM   1319  CB  CYS B 380       2.747 -12.757 -13.903  0.00  0.00     0.105 C 
ATOM   1320  SG  CYS B 380       2.377 -11.025 -13.527  0.00  0.00    -0.180 SA
ATOM   1321  H   CYS B 380       3.013 -11.775 -16.340  0.00  0.00     0.163 HD
ATOM   1322  HG  CYS B 380       1.723 -10.686 -14.214  0.00  0.00     0.101 HD
ATOM   1323  N   VAL B 381      -0.146 -12.249 -15.290  0.00  0.00    -0.346 N 
ATOM   1324  CA  VAL B 381      -1.596 -12.183 -15.135  0.00  0.00     0.180 C 
ATOM   1325  C   VAL B 381      -2.279 -13.346 -15.849  0.00  0.00     0.241 C 
ATOM   1326  O   VAL B 381      -3.089 -14.059 -15.261  0.00  0.00    -0.271 OA
ATOM   1327  CB  VAL B 381      -2.154 -10.865 -15.696  0.00  0.00     0.009 C 
ATOM   1328  CG1 VAL B 381      -3.668 -10.862 -15.595  0.00  0.00     0.012 C 
ATOM   1329  CG2 VAL B 381      -1.569  -9.693 -14.933  0.00  0.00     0.012 C 
ATOM   1330  H   VAL B 381       0.426 -11.496 -15.693  0.00  0.00     0.163 HD
ATOM   1331  N   ALA B 382      -1.945 -13.544 -17.118  0.00  0.00    -0.346 N 
ATOM   1332  CA  ALA B 382      -2.527 -14.639 -17.883  0.00  0.00     0.172 C 
ATOM   1333  C   ALA B 382      -2.088 -16.000 -17.353  0.00  0.00     0.240 C 
ATOM   1334  O   ALA B 382      -2.829 -16.978 -17.436  0.00  0.00    -0.271 OA
ATOM   1335  CB  ALA B 382      -2.142 -14.508 -19.353  0.00  0.00     0.042 C 
ATOM   1336  H   ALA B 382      -1.258 -12.875 -17.503  0.00  0.00     0.163 HD
ATOM   1337  N   THR B 383      -0.875 -16.072 -16.811  0.00  0.00    -0.344 N 
ATOM   1338  CA  THR B 383      -0.315 -17.367 -16.445  0.00  0.00     0.205 C 
ATOM   1339  C   THR B 383      -0.805 -17.838 -15.076  0.00  0.00     0.243 C 
ATOM   1340  O   THR B 383      -1.254 -18.979 -14.931  0.00  0.00    -0.271 OA
ATOM   1341  CB  THR B 383       1.224 -17.316 -16.423  0.00  0.00     0.146 C 
ATOM   1342  OG1 THR B 383       1.697 -16.758 -17.654  0.00  0.00    -0.393 OA
ATOM   1343  CG2 THR B 383       1.801 -18.714 -16.249  0.00  0.00     0.042 C 
ATOM   1344  HG1 THR B 383       0.894 -16.536 -18.234  0.00  0.00     0.210 HD
ATOM   1345  H   THR B 383      -0.393 -15.175 -16.680  0.00  0.00     0.163 HD
ATOM   1346  N   VAL B 384      -0.711 -16.966 -14.075  0.00  0.00    -0.346 N 
ATOM   1347  CA  VAL B 384      -1.038 -17.352 -12.704  0.00  0.00     0.180 C 
ATOM   1348  C   VAL B 384      -2.056 -16.442 -12.036  0.00  0.00     0.241 C 
ATOM   1349  O   VAL B 384      -2.365 -16.620 -10.859  0.00  0.00    -0.271 OA
ATOM   1350  CB  VAL B 384       0.228 -17.407 -11.804  0.00  0.00     0.009 C 
ATOM   1351  CG1 VAL B 384       1.155 -18.515 -12.278  0.00  0.00     0.012 C 
ATOM   1352  CG2 VAL B 384       0.951 -16.066 -11.817  0.00  0.00     0.012 C 
ATOM   1353  H   VAL B 384      -0.396 -16.019 -14.345  0.00  0.00     0.163 HD
ATOM   1354  N   GLY B 385      -2.560 -15.460 -12.778  0.00  0.00    -0.351 N 
ATOM   1355  CA  GLY B 385      -3.699 -14.691 -12.305  0.00  0.00     0.225 C 
ATOM   1356  C   GLY B 385      -3.363 -13.433 -11.528  0.00  0.00     0.236 C 
ATOM   1357  O   GLY B 385      -4.221 -12.571 -11.351  0.00  0.00    -0.272 OA
ATOM   1358  H   GLY B 385      -2.088 -15.302 -13.680  0.00  0.00     0.163 HD
ATOM   1359  N   TYR B 386      -2.124 -13.320 -11.059  0.00  0.00    -0.346 N 
ATOM   1360  CA  TYR B 386      -1.712 -12.192 -10.230  0.00  0.00     0.180 C 
ATOM   1361  C   TYR B 386      -1.205 -11.025 -11.066  0.00  0.00     0.241 C 
ATOM   1362  O   TYR B 386      -0.625 -11.216 -12.136  0.00  0.00    -0.271 OA
ATOM   1363  CB  TYR B 386      -0.591 -12.601  -9.273  0.00  0.00     0.073 C 
ATOM   1364  CG  TYR B 386      -0.944 -13.710  -8.318  0.00  0.00    -0.056 A 
ATOM   1365  CD1 TYR B 386      -1.635 -13.449  -7.141  0.00  0.00     0.010 A 
ATOM   1366  CD2 TYR B 386      -0.551 -15.014  -8.572  0.00  0.00     0.010 A 
ATOM   1367  CE1 TYR B 386      -1.918 -14.464  -6.243  0.00  0.00     0.037 A 
ATOM   1368  CE2 TYR B 386      -0.829 -16.032  -7.683  0.00  0.00     0.037 A 
ATOM   1369  CZ  TYR B 386      -1.508 -15.753  -6.523  0.00  0.00     0.065 A 
ATOM   1370  OH  TYR B 386      -1.761 -16.772  -5.636  0.00  0.00    -0.361 OA
ATOM   1371  HH  TYR B 386      -1.370 -17.627  -6.004  0.00  0.00     0.217 HD
ATOM   1372  H   TYR B 386      -1.484 -14.094 -11.330  0.00  0.00     0.163 HD
ATOM   1373  N   GLN B 387      -1.416  -9.816 -10.559  0.00  0.00    -0.346 N 
ATOM   1374  CA  GLN B 387      -0.718  -8.645 -11.065  0.00  0.00     0.177 C 
ATOM   1375  C   GLN B 387       0.733  -8.703 -10.604  0.00  0.00     0.243 C 
ATOM   1376  O   GLN B 387       1.039  -9.271  -9.555  0.00  0.00    -0.271 OA
ATOM   1377  CB  GLN B 387      -1.382  -7.372 -10.533  0.00  0.00     0.044 C 
ATOM   1378  CG  GLN B 387      -2.850  -7.243 -10.903  0.00  0.00     0.105 C 
ATOM   1379  CD  GLN B 387      -3.057  -7.109 -12.395  0.00  0.00     0.215 C 
ATOM   1380  OE1 GLN B 387      -2.390  -6.310 -13.055  0.00  0.00    -0.274 OA
ATOM   1381  NE2 GLN B 387      -3.981  -7.893 -12.941  0.00  0.00    -0.370 N 
ATOM   1382  H   GLN B 387      -2.109  -9.782  -9.786  0.00  0.00     0.163 HD
ATOM   1383 2HE2 GLN B 387      -4.481  -8.542 -12.334  0.00  0.00     0.159 HD
ATOM   1384 1HE2 GLN B 387      -4.184  -7.847 -13.938  0.00  0.00     0.159 HD
ATOM   1385  N   PRO B 388       1.651  -8.114 -11.382  0.00  0.00    -0.337 N 
ATOM   1386  CA  PRO B 388       3.069  -8.139 -11.014  0.00  0.00     0.179 C 
ATOM   1387  C   PRO B 388       3.331  -7.593  -9.612  0.00  0.00     0.241 C 
ATOM   1388  O   PRO B 388       4.170  -8.120  -8.882  0.00  0.00    -0.271 OA
ATOM   1389  CB  PRO B 388       3.733  -7.291 -12.097  0.00  0.00     0.037 C 
ATOM   1390  CG  PRO B 388       2.818  -7.409 -13.265  0.00  0.00     0.022 C 
ATOM   1391  CD  PRO B 388       1.434  -7.453 -12.679  0.00  0.00     0.127 C 
ATOM   1392  N   GLN B 389       2.606  -6.542  -9.235  0.00  0.00    -0.346 N 
ATOM   1393  CA  GLN B 389       2.799  -5.919  -7.930  0.00  0.00     0.177 C 
ATOM   1394  C   GLN B 389       2.423  -6.859  -6.791  0.00  0.00     0.241 C 
ATOM   1395  O   GLN B 389       2.855  -6.672  -5.654  0.00  0.00    -0.271 OA
ATOM   1396  CB  GLN B 389       1.977  -4.628  -7.833  0.00  0.00     0.044 C 
ATOM   1397  CG  GLN B 389       0.563  -4.741  -8.385  0.00  0.00     0.105 C 
ATOM   1398  CD  GLN B 389      -0.495  -4.878  -7.302  0.00  0.00     0.215 C 
ATOM   1399  OE1 GLN B 389      -0.212  -4.716  -6.112  0.00  0.00    -0.274 OA
ATOM   1400  NE2 GLN B 389      -1.724  -5.178  -7.712  0.00  0.00    -0.370 N 
ATOM   1401  H   GLN B 389       1.913  -6.216  -9.931  0.00  0.00     0.163 HD
ATOM   1402 2HE2 GLN B 389      -1.888  -5.283  -8.712  0.00  0.00     0.159 HD
ATOM   1403 1HE2 GLN B 389      -2.483  -5.299  -7.043  0.00  0.00     0.159 HD
ATOM   1404  N   GLU B 390       1.620  -7.872  -7.100  0.00  0.00    -0.346 N 
ATOM   1405  CA  GLU B 390       1.182  -8.826  -6.090  0.00  0.00     0.177 C 
ATOM   1406  C   GLU B 390       2.224  -9.919  -5.859  0.00  0.00     0.241 C 
ATOM   1407  O   GLU B 390       2.134 -10.679  -4.896  0.00  0.00    -0.271 OA
ATOM   1408  CB  GLU B 390      -0.153  -9.457  -6.502  0.00  0.00     0.045 C 
ATOM   1409  CG  GLU B 390      -1.306  -8.467  -6.578  0.00  0.00     0.116 C 
ATOM   1410  CD  GLU B 390      -2.627  -9.127  -6.928  0.00  0.00     0.172 C 
ATOM   1411  OE1 GLU B 390      -3.509  -9.199  -6.045  0.00  0.00    -0.648 OA
ATOM   1412  OE2 GLU B 390      -2.789  -9.570  -8.083  0.00  0.00    -0.648 OA
ATOM   1413  H   GLU B 390       1.341  -7.921  -8.097  0.00  0.00     0.163 HD
ATOM   1414  N   LEU B 391       3.207  -9.999  -6.751  0.00  0.00    -0.346 N 
ATOM   1415  CA  LEU B 391       4.275 -10.983  -6.627  0.00  0.00     0.177 C 
ATOM   1416  C   LEU B 391       5.588 -10.341  -6.185  0.00  0.00     0.241 C 
ATOM   1417  O   LEU B 391       6.335 -10.923  -5.407  0.00  0.00    -0.271 OA
ATOM   1418  CB  LEU B 391       4.482 -11.708  -7.960  0.00  0.00     0.038 C 
ATOM   1419  CG  LEU B 391       3.329 -12.591  -8.446  0.00  0.00    -0.020 C 
ATOM   1420  CD1 LEU B 391       3.677 -13.178  -9.801  0.00  0.00     0.009 C 
ATOM   1421  CD2 LEU B 391       3.066 -13.697  -7.443  0.00  0.00     0.009 C 
ATOM   1422  H   LEU B 391       3.147  -9.312  -7.528  0.00  0.00     0.163 HD
ATOM   1423  N   LEU B 392       5.858  -9.138  -6.681  0.00  0.00    -0.346 N 
ATOM   1424  CA  LEU B 392       7.100  -8.440  -6.359  0.00  0.00     0.177 C 
ATOM   1425  C   LEU B 392       7.327  -8.334  -4.858  0.00  0.00     0.240 C 
ATOM   1426  O   LEU B 392       6.429  -7.951  -4.108  0.00  0.00    -0.271 OA
ATOM   1427  CB  LEU B 392       7.091  -7.035  -6.960  0.00  0.00     0.038 C 
ATOM   1428  CG  LEU B 392       7.324  -6.938  -8.465  0.00  0.00    -0.020 C 
ATOM   1429  CD1 LEU B 392       6.970  -5.537  -8.948  0.00  0.00     0.009 C 
ATOM   1430  CD2 LEU B 392       8.772  -7.262  -8.769  0.00  0.00     0.009 C 
ATOM   1431  H   LEU B 392       5.126  -8.746  -7.303  0.00  0.00     0.163 HD
ATOM   1432  N   GLY B 393       8.538  -8.667  -4.425  0.00  0.00    -0.351 N 
ATOM   1433  CA  GLY B 393       8.885  -8.537  -3.023  0.00  0.00     0.225 C 
ATOM   1434  C   GLY B 393       8.549  -9.768  -2.206  0.00  0.00     0.236 C 
ATOM   1435  O   GLY B 393       8.937  -9.878  -1.042  0.00  0.00    -0.272 OA
ATOM   1436  H   GLY B 393       9.185  -9.014  -5.152  0.00  0.00     0.163 HD
ATOM   1437  N   LYS B 394       7.825 -10.703  -2.813  0.00  0.00    -0.346 N 
ATOM   1438  CA  LYS B 394       7.448 -11.931  -2.127  0.00  0.00     0.176 C 
ATOM   1439  C   LYS B 394       8.320 -13.066  -2.621  0.00  0.00     0.241 C 
ATOM   1440  O   LYS B 394       8.819 -13.024  -3.745  0.00  0.00    -0.271 OA
ATOM   1441  CB  LYS B 394       5.978 -12.261  -2.392  0.00  0.00     0.035 C 
ATOM   1442  CG  LYS B 394       5.006 -11.208  -1.867  0.00  0.00     0.004 C 
ATOM   1443  CD  LYS B 394       3.568 -11.690  -1.961  0.00  0.00     0.027 C 
ATOM   1444  CE  LYS B 394       2.590 -10.636  -1.462  0.00  0.00     0.229 C 
ATOM   1445  NZ  LYS B 394       2.876 -10.220  -0.062  0.00  0.00    -0.079 N 
ATOM   1446  HZ1 LYS B 394       2.894  -9.222  -0.010  0.00  0.00     0.274 HD
ATOM   1447  HZ3 LYS B 394       2.162 -10.574   0.542  0.00  0.00     0.274 HD
ATOM   1448  HZ2 LYS B 394       3.763 -10.586   0.218  0.00  0.00     0.274 HD
ATOM   1449  H   LYS B 394       7.560 -10.486  -3.791  0.00  0.00     0.163 HD
ATOM   1450  N   ASN B 395       8.508 -14.078  -1.783  0.00  0.00    -0.346 N 
ATOM   1451  CA  ASN B 395       9.285 -15.235  -2.184  0.00  0.00     0.185 C 
ATOM   1452  C   ASN B 395       8.409 -16.186  -2.984  0.00  0.00     0.241 C 
ATOM   1453  O   ASN B 395       7.276 -16.477  -2.598  0.00  0.00    -0.271 OA
ATOM   1454  CB  ASN B 395       9.840 -15.956  -0.955  0.00  0.00     0.137 C 
ATOM   1455  CG  ASN B 395      11.004 -16.857  -1.290  0.00  0.00     0.217 C 
ATOM   1456  OD1 ASN B 395      10.917 -17.707  -2.178  0.00  0.00    -0.274 OA
ATOM   1457  ND2 ASN B 395      12.114 -16.675  -0.579  0.00  0.00    -0.370 N 
ATOM   1458 2HD2 ASN B 395      12.923 -17.237  -0.756  0.00  0.00     0.159 HD
ATOM   1459 1HD2 ASN B 395      12.140 -15.975   0.136  0.00  0.00     0.159 HD
ATOM   1460  H   ASN B 395       8.067 -13.969  -0.855  0.00  0.00     0.163 HD
ATOM   1461  N   ILE B 396       8.931 -16.664  -4.104  0.00  0.00    -0.346 N 
ATOM   1462  CA  ILE B 396       8.160 -17.588  -4.927  0.00  0.00     0.180 C 
ATOM   1463  C   ILE B 396       7.766 -18.828  -4.113  0.00  0.00     0.241 C 
ATOM   1464  O   ILE B 396       6.726 -19.441  -4.370  0.00  0.00    -0.271 OA
ATOM   1465  CB  ILE B 396       8.951 -17.976  -6.199  0.00  0.00     0.013 C 
ATOM   1466  CG1 ILE B 396       8.073 -18.824  -7.127  0.00  0.00     0.002 C 
ATOM   1467  CG2 ILE B 396      10.235 -18.696  -5.809  0.00  0.00     0.012 C 
ATOM   1468  CD1 ILE B 396       8.585 -18.904  -8.545  0.00  0.00     0.005 C 
ATOM   1469  H   ILE B 396       9.879 -16.342  -4.330  0.00  0.00     0.163 HD
ATOM   1470  N   VAL B 397       8.567 -19.180  -3.112  0.00  0.00    -0.346 N 
ATOM   1471  CA  VAL B 397       8.257 -20.328  -2.264  0.00  0.00     0.180 C 
ATOM   1472  C   VAL B 397       6.910 -20.185  -1.548  0.00  0.00     0.241 C 
ATOM   1473  O   VAL B 397       6.236 -21.182  -1.271  0.00  0.00    -0.271 OA
ATOM   1474  CB  VAL B 397       9.381 -20.570  -1.226  0.00  0.00     0.009 C 
ATOM   1475  CG1 VAL B 397       8.978 -21.674  -0.267  0.00  0.00     0.012 C 
ATOM   1476  CG2 VAL B 397      10.662 -20.951  -1.945  0.00  0.00     0.012 C 
ATOM   1477  H   VAL B 397       9.405 -18.586  -2.990  0.00  0.00     0.163 HD
ATOM   1478  N   GLU B 398       6.510 -18.947  -1.276  0.00  0.00    -0.346 N 
ATOM   1479  CA  GLU B 398       5.216 -18.668  -0.648  0.00  0.00     0.177 C 
ATOM   1480  C   GLU B 398       4.041 -19.196  -1.479  0.00  0.00     0.241 C 
ATOM   1481  O   GLU B 398       2.975 -19.496  -0.934  0.00  0.00    -0.271 OA
ATOM   1482  CB  GLU B 398       5.039 -17.158  -0.445  0.00  0.00     0.045 C 
ATOM   1483  CG  GLU B 398       6.123 -16.489   0.395  0.00  0.00     0.116 C 
ATOM   1484  CD  GLU B 398       5.894 -14.993   0.539  0.00  0.00     0.172 C 
ATOM   1485  OE1 GLU B 398       4.715 -14.574   0.535  0.00  0.00    -0.648 OA
ATOM   1486  OE2 GLU B 398       6.888 -14.238   0.653  0.00  0.00    -0.648 OA
ATOM   1487  H   GLU B 398       7.184 -18.202  -1.543  0.00  0.00     0.163 HD
ATOM   1488  N   PHE B 399       4.241 -19.299  -2.790  0.00  0.00    -0.346 N 
ATOM   1489  CA  PHE B 399       3.180 -19.699  -3.719  0.00  0.00     0.180 C 
ATOM   1490  C   PHE B 399       3.286 -21.170  -4.086  0.00  0.00     0.241 C 
ATOM   1491  O   PHE B 399       2.491 -21.695  -4.871  0.00  0.00    -0.271 OA
ATOM   1492  CB  PHE B 399       3.257 -18.849  -4.991  0.00  0.00     0.073 C 
ATOM   1493  CG  PHE B 399       3.005 -17.397  -4.748  0.00  0.00    -0.056 A 
ATOM   1494  CD1 PHE B 399       4.045 -16.545  -4.418  0.00  0.00     0.007 A 
ATOM   1495  CD2 PHE B 399       1.718 -16.889  -4.804  0.00  0.00     0.007 A 
ATOM   1496  CE1 PHE B 399       3.805 -15.213  -4.145  0.00  0.00     0.001 A 
ATOM   1497  CE2 PHE B 399       1.474 -15.561  -4.532  0.00  0.00     0.001 A 
ATOM   1498  CZ  PHE B 399       2.515 -14.721  -4.201  0.00  0.00     0.000 A 
ATOM   1499  H   PHE B 399       5.210 -19.073  -3.100  0.00  0.00     0.163 HD
ATOM   1500  N   CYS B 400       4.277 -21.838  -3.512  0.00  0.00    -0.345 N 
ATOM   1501  CA  CYS B 400       4.605 -23.199  -3.890  0.00  0.00     0.185 C 
ATOM   1502  C   CYS B 400       3.888 -24.229  -3.006  0.00  0.00     0.241 C 
ATOM   1503  O   CYS B 400       3.792 -24.063  -1.795  0.00  0.00    -0.271 OA
ATOM   1504  CB  CYS B 400       6.120 -23.393  -3.793  0.00  0.00     0.105 C 
ATOM   1505  SG  CYS B 400       6.696 -24.993  -4.363  0.00  0.00    -0.180 SA
ATOM   1506  H   CYS B 400       4.790 -21.306  -2.777  0.00  0.00     0.163 HD
ATOM   1507  HG  CYS B 400       5.923 -25.547  -4.673  0.00  0.00     0.101 HD
ATOM   1508  N   HIS B 401       3.386 -25.290  -3.631  0.00  0.00    -0.346 N 
ATOM   1509  CA  HIS B 401       2.743 -26.394  -2.918  0.00  0.00     0.182 C 
ATOM   1510  C   HIS B 401       3.689 -26.930  -1.836  0.00  0.00     0.243 C 
ATOM   1511  O   HIS B 401       4.879 -27.103  -2.080  0.00  0.00    -0.271 OA
ATOM   1512  CB  HIS B 401       2.407 -27.500  -3.930  0.00  0.00     0.093 C 
ATOM   1513  CG  HIS B 401       1.525 -28.586  -3.394  0.00  0.00     0.030 A 
ATOM   1514  ND1 HIS B 401       1.927 -29.458  -2.406  0.00  0.00    -0.353 N 
ATOM   1515  CD2 HIS B 401       0.274 -28.970  -3.747  0.00  0.00     0.143 A 
ATOM   1516  CE1 HIS B 401       0.964 -30.334  -2.175  0.00  0.00     0.207 A 
ATOM   1517  NE2 HIS B 401      -0.049 -30.060  -2.977  0.00  0.00    -0.254 NA
ATOM   1518  HD1 HIS B 401       2.810 -29.431  -1.937  0.00  0.00     0.166 HD
ATOM   1519  H   HIS B 401       3.489 -25.269  -4.670  0.00  0.00     0.163 HD
ATOM   1520  N   PRO B 402       3.170 -27.212  -0.631  0.00  0.00    -0.337 N 
ATOM   1521  CA  PRO B 402       4.011 -27.735   0.454  0.00  0.00     0.179 C 
ATOM   1522  C   PRO B 402       4.848 -28.966   0.090  0.00  0.00     0.241 C 
ATOM   1523  O   PRO B 402       5.967 -29.118   0.578  0.00  0.00    -0.271 OA
ATOM   1524  CB  PRO B 402       3.019 -28.022   1.588  0.00  0.00     0.037 C 
ATOM   1525  CG  PRO B 402       1.659 -27.998   0.948  0.00  0.00     0.022 C 
ATOM   1526  CD  PRO B 402       1.752 -27.112  -0.247  0.00  0.00     0.127 C 
ATOM   1527  N   GLU B 403       4.318 -29.833  -0.769  0.00  0.00    -0.346 N 
ATOM   1528  CA  GLU B 403       5.057 -31.020  -1.196  0.00  0.00     0.177 C 
ATOM   1529  C   GLU B 403       6.274 -30.656  -2.037  0.00  0.00     0.241 C 
ATOM   1530  O   GLU B 403       7.234 -31.426  -2.115  0.00  0.00    -0.271 OA
ATOM   1531  CB  GLU B 403       4.156 -31.960  -2.005  0.00  0.00     0.045 C 
ATOM   1532  CG  GLU B 403       3.164 -32.751  -1.170  0.00  0.00     0.116 C 
ATOM   1533  CD  GLU B 403       2.417 -33.789  -1.986  0.00  0.00     0.172 C 
ATOM   1534  OE1 GLU B 403       2.718 -33.934  -3.191  0.00  0.00    -0.648 OA
ATOM   1535  OE2 GLU B 403       1.528 -34.462  -1.422  0.00  0.00    -0.648 OA
ATOM   1536  H   GLU B 403       3.366 -29.601  -1.098  0.00  0.00     0.163 HD
ATOM   1537  N   ASP B 404       6.233 -29.481  -2.662  0.00  0.00    -0.346 N 
ATOM   1538  CA  ASP B 404       7.258 -29.091  -3.628  0.00  0.00     0.186 C 
ATOM   1539  C   ASP B 404       8.217 -28.031  -3.090  0.00  0.00     0.241 C 
ATOM   1540  O   ASP B 404       9.178 -27.669  -3.768  0.00  0.00    -0.271 OA
ATOM   1541  CB  ASP B 404       6.610 -28.544  -4.908  0.00  0.00     0.147 C 
ATOM   1542  CG  ASP B 404       5.656 -29.527  -5.559  0.00  0.00     0.175 C 
ATOM   1543  OD1 ASP B 404       5.862 -30.751  -5.410  0.00  0.00    -0.648 OA
ATOM   1544  OD2 ASP B 404       4.700 -29.065  -6.223  0.00  0.00    -0.648 OA
ATOM   1545  H   ASP B 404       5.427 -28.880  -2.409  0.00  0.00     0.163 HD
ATOM   1546  N   GLN B 405       7.955 -27.513  -1.896  0.00  0.00    -0.346 N 
ATOM   1547  CA  GLN B 405       8.687 -26.335  -1.443  0.00  0.00     0.177 C 
ATOM   1548  C   GLN B 405      10.173 -26.596  -1.282  0.00  0.00     0.241 C 
ATOM   1549  O   GLN B 405      10.989 -25.747  -1.638  0.00  0.00    -0.271 OA
ATOM   1550  CB  GLN B 405       8.097 -25.787  -0.141  0.00  0.00     0.044 C 
ATOM   1551  CG  GLN B 405       6.846 -24.940  -0.375  0.00  0.00     0.105 C 
ATOM   1552  CD  GLN B 405       6.258 -24.378   0.906  0.00  0.00     0.215 C 
ATOM   1553  OE1 GLN B 405       6.111 -25.095   1.899  0.00  0.00    -0.274 OA
ATOM   1554  NE2 GLN B 405       5.922 -23.091   0.892  0.00  0.00    -0.370 N 
ATOM   1555  H   GLN B 405       7.231 -27.990  -1.350  0.00  0.00     0.163 HD
ATOM   1556 2HE2 GLN B 405       6.090 -22.560   0.038  0.00  0.00     0.159 HD
ATOM   1557 1HE2 GLN B 405       5.509 -22.649   1.711  0.00  0.00     0.159 HD
ATOM   1558  N   GLN B 406      10.539 -27.766  -0.767  0.00  0.00    -0.346 N 
ATOM   1559  CA  GLN B 406      11.957 -28.036  -0.587  0.00  0.00     0.177 C 
ATOM   1560  C   GLN B 406      12.643 -28.262  -1.927  0.00  0.00     0.241 C 
ATOM   1561  O   GLN B 406      13.769 -27.807  -2.134  0.00  0.00    -0.271 OA
ATOM   1562  CB  GLN B 406      12.168 -29.245   0.318  0.00  0.00     0.044 C 
ATOM   1563  CG  GLN B 406      13.623 -29.409   0.752  0.00  0.00     0.105 C 
ATOM   1564  CD  GLN B 406      14.174 -28.155   1.397  0.00  0.00     0.215 C 
ATOM   1565  OE1 GLN B 406      13.578 -27.607   2.325  0.00  0.00    -0.274 OA
ATOM   1566  NE2 GLN B 406      15.318 -27.687   0.907  0.00  0.00    -0.370 N 
ATOM   1567  H   GLN B 406       9.787 -28.409  -0.528  0.00  0.00     0.163 HD
ATOM   1568 2HE2 GLN B 406      15.761 -28.200   0.146  0.00  0.00     0.159 HD
ATOM   1569 1HE2 GLN B 406      15.741 -26.840   1.282  0.00  0.00     0.159 HD
ATOM   1570  N   LEU B 407      11.962 -28.954  -2.835  0.00  0.00    -0.346 N 
ATOM   1571  CA  LEU B 407      12.469 -29.131  -4.193  0.00  0.00     0.177 C 
ATOM   1572  C   LEU B 407      12.751 -27.774  -4.836  0.00  0.00     0.241 C 
ATOM   1573  O   LEU B 407      13.767 -27.597  -5.514  0.00  0.00    -0.271 OA
ATOM   1574  CB  LEU B 407      11.456 -29.905  -5.041  0.00  0.00     0.038 C 
ATOM   1575  CG  LEU B 407      11.759 -30.051  -6.535  0.00  0.00    -0.020 C 
ATOM   1576  CD1 LEU B 407      12.998 -30.923  -6.736  0.00  0.00     0.009 C 
ATOM   1577  CD2 LEU B 407      10.557 -30.668  -7.233  0.00  0.00     0.009 C 
ATOM   1578  H   LEU B 407      11.063 -29.347  -2.503  0.00  0.00     0.163 HD
ATOM   1579  N   LEU B 408      11.857 -26.814  -4.618  0.00  0.00    -0.346 N 
ATOM   1580  CA  LEU B 408      12.040 -25.478  -5.169  0.00  0.00     0.177 C 
ATOM   1581  C   LEU B 408      13.200 -24.749  -4.488  0.00  0.00     0.241 C 
ATOM   1582  O   LEU B 408      14.037 -24.136  -5.161  0.00  0.00    -0.271 OA
ATOM   1583  CB  LEU B 408      10.739 -24.676  -5.033  0.00  0.00     0.038 C 
ATOM   1584  CG  LEU B 408      10.711 -23.344  -5.782  0.00  0.00    -0.020 C 
ATOM   1585  CD1 LEU B 408      11.012 -23.567  -7.251  0.00  0.00     0.009 C 
ATOM   1586  CD2 LEU B 408       9.344 -22.701  -5.619  0.00  0.00     0.009 C 
ATOM   1587  H   LEU B 408      11.046 -27.093  -4.040  0.00  0.00     0.163 HD
ATOM   1588  N   ARG B 409      13.274 -24.829  -3.162  0.00  0.00    -0.346 N 
ATOM   1589  CA  ARG B 409      14.402 -24.246  -2.441  0.00  0.00     0.176 C 
ATOM   1590  C   ARG B 409      15.714 -24.831  -2.941  0.00  0.00     0.241 C 
ATOM   1591  O   ARG B 409      16.692 -24.108  -3.148  0.00  0.00    -0.271 OA
ATOM   1592  CB  ARG B 409      14.282 -24.517  -0.943  0.00  0.00     0.036 C 
ATOM   1593  CG  ARG B 409      13.146 -23.772  -0.266  0.00  0.00     0.023 C 
ATOM   1594  CD  ARG B 409      13.226 -23.921   1.239  0.00  0.00     0.138 C 
ATOM   1595  NE  ARG B 409      12.044 -23.378   1.899  0.00  0.00    -0.227 N 
ATOM   1596  CZ  ARG B 409      11.051 -24.118   2.377  0.00  0.00     0.665 C 
ATOM   1597  NH1 ARG B 409      11.094 -25.440   2.275  0.00  0.00    -0.235 N 
ATOM   1598  NH2 ARG B 409      10.005 -23.532   2.946  0.00  0.00    -0.235 N 
ATOM   1599  HE  ARG B 409      11.977 -22.378   1.998  0.00  0.00     0.177 HD
ATOM   1600 2HH2 ARG B 409       9.246 -24.080   3.291  0.00  0.00     0.174 HD
ATOM   1601 1HH2 ARG B 409       9.976 -22.533   3.031  0.00  0.00     0.174 HD
ATOM   1602  H   ARG B 409      12.492 -25.322  -2.705  0.00  0.00     0.163 HD
ATOM   1603 2HH1 ARG B 409      10.323 -25.990   2.626  0.00  0.00     0.174 HD
ATOM   1604 1HH1 ARG B 409      11.878 -25.890   1.858  0.00  0.00     0.174 HD
ATOM   1605  N   ASP B 410      15.733 -26.145  -3.133  0.00  0.00    -0.346 N 
ATOM   1606  CA  ASP B 410      16.947 -26.816  -3.586  0.00  0.00     0.186 C 
ATOM   1607  C   ASP B 410      17.341 -26.312  -4.969  0.00  0.00     0.241 C 
ATOM   1608  O   ASP B 410      18.526 -26.225  -5.293  0.00  0.00    -0.271 OA
ATOM   1609  CB  ASP B 410      16.738 -28.329  -3.633  0.00  0.00     0.147 C 
ATOM   1610  CG  ASP B 410      16.646 -28.947  -2.254  0.00  0.00     0.175 C 
ATOM   1611  OD1 ASP B 410      17.016 -28.271  -1.271  0.00  0.00    -0.648 OA
ATOM   1612  OD2 ASP B 410      16.207 -30.110  -2.157  0.00  0.00    -0.648 OA
ATOM   1613  H   ASP B 410      14.844 -26.633  -2.940  0.00  0.00     0.163 HD
ATOM   1614  N   SER B 411      16.342 -25.969  -5.776  0.00  0.00    -0.344 N 
ATOM   1615  CA  SER B 411      16.582 -25.546  -7.148  0.00  0.00     0.200 C 
ATOM   1616  C   SER B 411      17.314 -24.207  -7.191  0.00  0.00     0.243 C 
ATOM   1617  O   SER B 411      18.128 -23.969  -8.088  0.00  0.00    -0.271 OA
ATOM   1618  CB  SER B 411      15.250 -25.448  -7.901  0.00  0.00     0.199 C 
ATOM   1619  OG  SER B 411      15.447 -25.565  -9.301  0.00  0.00    -0.398 OA
ATOM   1620  H   SER B 411      15.397 -26.028  -5.350  0.00  0.00     0.163 HD
ATOM   1621  HG  SER B 411      16.414 -25.688  -9.502  0.00  0.00     0.209 HD
ATOM   1622  N   PHE B 412      17.039 -23.338  -6.221  0.00  0.00    -0.346 N 
ATOM   1623  CA  PHE B 412      17.754 -22.066  -6.124  0.00  0.00     0.180 C 
ATOM   1624  C   PHE B 412      19.226 -22.336  -5.878  0.00  0.00     0.241 C 
ATOM   1625  O   PHE B 412      20.092 -21.746  -6.517  0.00  0.00    -0.271 OA
ATOM   1626  CB  PHE B 412      17.231 -21.218  -4.965  0.00  0.00     0.073 C 
ATOM   1627  CG  PHE B 412      15.782 -20.871  -5.069  0.00  0.00    -0.056 A 
ATOM   1628  CD1 PHE B 412      15.156 -20.804  -6.301  0.00  0.00     0.007 A 
ATOM   1629  CD2 PHE B 412      15.043 -20.606  -3.926  0.00  0.00     0.007 A 
ATOM   1630  CE1 PHE B 412      13.817 -20.481  -6.392  0.00  0.00     0.001 A 
ATOM   1631  CE2 PHE B 412      13.705 -20.280  -4.010  0.00  0.00     0.001 A 
ATOM   1632  CZ  PHE B 412      13.091 -20.218  -5.245  0.00  0.00     0.000 A 
ATOM   1633  H   PHE B 412      16.299 -23.632  -5.563  0.00  0.00     0.163 HD
ATOM   1634  N   GLN B 413      19.501 -23.231  -4.936  0.00  0.00    -0.346 N 
ATOM   1635  CA  GLN B 413      20.874 -23.559  -4.590  0.00  0.00     0.177 C 
ATOM   1636  C   GLN B 413      21.591 -24.189  -5.775  0.00  0.00     0.241 C 
ATOM   1637  O   GLN B 413      22.740 -23.848  -6.065  0.00  0.00    -0.271 OA
ATOM   1638  CB  GLN B 413      20.905 -24.516  -3.397  0.00  0.00     0.044 C 
ATOM   1639  CG  GLN B 413      20.284 -23.948  -2.136  0.00  0.00     0.105 C 
ATOM   1640  CD  GLN B 413      20.382 -24.900  -0.958  0.00  0.00     0.215 C 
ATOM   1641  OE1 GLN B 413      20.828 -26.040  -1.101  0.00  0.00    -0.274 OA
ATOM   1642  NE2 GLN B 413      19.966 -24.435   0.215  0.00  0.00    -0.370 N 
ATOM   1643  H   GLN B 413      18.674 -23.661  -4.484  0.00  0.00     0.163 HD
ATOM   1644 2HE2 GLN B 413      19.624 -23.476   0.261  0.00  0.00     0.159 HD
ATOM   1645 1HE2 GLN B 413      19.989 -25.021   1.048  0.00  0.00     0.159 HD
ATOM   1646  N   GLN B 414      20.916 -25.107  -6.463  0.00  0.00    -0.346 N 
ATOM   1647  CA  GLN B 414      21.531 -25.820  -7.576  0.00  0.00     0.177 C 
ATOM   1648  C   GLN B 414      21.817 -24.907  -8.760  0.00  0.00     0.241 C 
ATOM   1649  O   GLN B 414      22.851 -25.036  -9.415  0.00  0.00    -0.271 OA
ATOM   1650  CB  GLN B 414      20.637 -26.977  -8.031  0.00  0.00     0.044 C 
ATOM   1651  CG  GLN B 414      20.467 -28.073  -6.989  0.00  0.00     0.105 C 
ATOM   1652  CD  GLN B 414      19.598 -29.217  -7.478  0.00  0.00     0.215 C 
ATOM   1653  OE1 GLN B 414      19.335 -29.347  -8.676  0.00  0.00    -0.274 OA
ATOM   1654  NE2 GLN B 414      19.145 -30.056  -6.549  0.00  0.00    -0.370 N 
ATOM   1655  H   GLN B 414      19.943 -25.265  -6.146  0.00  0.00     0.163 HD
ATOM   1656 2HE2 GLN B 414      19.415 -29.893  -5.581  0.00  0.00     0.159 HD
ATOM   1657 1HE2 GLN B 414      18.545 -30.840  -6.801  0.00  0.00     0.159 HD
ATOM   1658  N   VAL B 415      20.911 -23.977  -9.042  0.00  0.00    -0.346 N 
ATOM   1659  CA  VAL B 415      21.085 -23.134 -10.215  0.00  0.00     0.180 C 
ATOM   1660  C   VAL B 415      22.266 -22.179 -10.013  0.00  0.00     0.241 C 
ATOM   1661  O   VAL B 415      22.948 -21.812 -10.971  0.00  0.00    -0.271 OA
ATOM   1662  CB  VAL B 415      19.796 -22.329 -10.530  0.00  0.00     0.009 C 
ATOM   1663  CG1 VAL B 415      19.575 -21.252  -9.481  0.00  0.00     0.012 C 
ATOM   1664  CG2 VAL B 415      19.888 -21.728 -11.925  0.00  0.00     0.012 C 
ATOM   1665  H   VAL B 415      20.121 -23.912  -8.392  0.00  0.00     0.163 HD
ATOM   1666  N   VAL B 416      22.518 -21.798  -8.765  0.00  0.00    -0.346 N 
ATOM   1667  CA  VAL B 416      23.690 -20.992  -8.436  0.00  0.00     0.180 C 
ATOM   1668  C   VAL B 416      24.987 -21.743  -8.721  0.00  0.00     0.241 C 
ATOM   1669  O   VAL B 416      25.955 -21.161  -9.216  0.00  0.00    -0.271 OA
ATOM   1670  CB  VAL B 416      23.679 -20.575  -6.955  0.00  0.00     0.009 C 
ATOM   1671  CG1 VAL B 416      25.004 -19.932  -6.584  0.00  0.00     0.012 C 
ATOM   1672  CG2 VAL B 416      22.541 -19.604  -6.703  0.00  0.00     0.012 C 
ATOM   1673  H   VAL B 416      21.826 -22.116  -8.062  0.00  0.00     0.163 HD
ATOM   1674  N   LYS B 417      25.006 -23.036  -8.412  0.00  0.00    -0.346 N 
ATOM   1675  CA  LYS B 417      26.202 -23.845  -8.629  0.00  0.00     0.176 C 
ATOM   1676  C   LYS B 417      26.431 -24.151 -10.105  0.00  0.00     0.241 C 
ATOM   1677  O   LYS B 417      27.549 -24.476 -10.512  0.00  0.00    -0.271 OA
ATOM   1678  CB  LYS B 417      26.109 -25.154  -7.844  0.00  0.00     0.035 C 
ATOM   1679  CG  LYS B 417      26.129 -24.969  -6.342  0.00  0.00     0.004 C 
ATOM   1680  CD  LYS B 417      26.025 -26.300  -5.623  0.00  0.00     0.027 C 
ATOM   1681  CE  LYS B 417      25.937 -26.102  -4.120  0.00  0.00     0.229 C 
ATOM   1682  NZ  LYS B 417      25.808 -27.397  -3.398  0.00  0.00    -0.079 N 
ATOM   1683  HZ1 LYS B 417      25.746 -28.142  -4.062  0.00  0.00     0.274 HD
ATOM   1684  HZ3 LYS B 417      26.609 -27.533  -2.816  0.00  0.00     0.274 HD
ATOM   1685  HZ2 LYS B 417      24.983 -27.382  -2.834  0.00  0.00     0.274 HD
ATOM   1686  H   LYS B 417      24.126 -23.407  -8.016  0.00  0.00     0.163 HD
ATOM   1687  N   LEU B 418      25.375 -24.049 -10.907  0.00  0.00    -0.346 N 
ATOM   1688  CA  LEU B 418      25.496 -24.269 -12.344  0.00  0.00     0.177 C 
ATOM   1689  C   LEU B 418      26.167 -23.086 -13.025  0.00  0.00     0.241 C 
ATOM   1690  O   LEU B 418      26.526 -23.157 -14.199  0.00  0.00    -0.271 OA
ATOM   1691  CB  LEU B 418      24.120 -24.510 -12.969  0.00  0.00     0.038 C 
ATOM   1692  CG  LEU B 418      23.496 -25.873 -12.674  0.00  0.00    -0.020 C 
ATOM   1693  CD1 LEU B 418      22.085 -25.927 -13.245  0.00  0.00     0.009 C 
ATOM   1694  CD2 LEU B 418      24.364 -26.972 -13.274  0.00  0.00     0.009 C 
ATOM   1695  H   LEU B 418      24.487 -23.807 -10.435  0.00  0.00     0.163 HD
ATOM   1696  N   LYS B 419      26.320 -21.995 -12.282  0.00  0.00    -0.346 N 
ATOM   1697  CA  LYS B 419      27.084 -20.850 -12.755  0.00  0.00     0.176 C 
ATOM   1698  C   LYS B 419      26.703 -20.462 -14.179  0.00  0.00     0.240 C 
ATOM   1699  O   LYS B 419      27.551 -20.435 -15.073  0.00  0.00    -0.271 OA
ATOM   1700  CB  LYS B 419      28.583 -21.159 -12.684  0.00  0.00     0.035 C 
ATOM   1701  CG  LYS B 419      29.108 -21.312 -11.264  0.00  0.00     0.004 C 
ATOM   1702  CD  LYS B 419      30.589 -21.660 -11.245  0.00  0.00     0.027 C 
ATOM   1703  CE  LYS B 419      30.838 -23.060 -11.780  0.00  0.00     0.229 C 
ATOM   1704  NZ  LYS B 419      32.212 -23.539 -11.453  0.00  0.00    -0.079 N 
ATOM   1705  HZ1 LYS B 419      32.182 -24.080 -10.614  0.00  0.00     0.274 HD
ATOM   1706  HZ3 LYS B 419      32.552 -24.103 -12.204  0.00  0.00     0.274 HD
ATOM   1707  HZ2 LYS B 419      32.814 -22.752 -11.324  0.00  0.00     0.274 HD
ATOM   1708  H   LYS B 419      25.856 -22.031 -11.353  0.00  0.00     0.163 HD
ATOM   1709  N   GLY B 420      25.422 -20.169 -14.385  0.00  0.00    -0.351 N 
ATOM   1710  CA  GLY B 420      24.977 -19.656 -15.667  0.00  0.00     0.225 C 
ATOM   1711  C   GLY B 420      24.228 -20.643 -16.542  0.00  0.00     0.236 C 
ATOM   1712  O   GLY B 420      23.501 -20.238 -17.448  0.00  0.00    -0.272 OA
ATOM   1713  H   GLY B 420      24.799 -20.334 -13.578  0.00  0.00     0.163 HD
ATOM   1714  N   GLN B 421      24.399 -21.935 -16.283  0.00  0.00    -0.346 N 
ATOM   1715  CA  GLN B 421      23.702 -22.964 -17.048  0.00  0.00     0.177 C 
ATOM   1716  C   GLN B 421      22.257 -23.085 -16.572  0.00  0.00     0.241 C 
ATOM   1717  O   GLN B 421      21.931 -22.664 -15.467  0.00  0.00    -0.271 OA
ATOM   1718  CB  GLN B 421      24.404 -24.314 -16.890  0.00  0.00     0.044 C 
ATOM   1719  CG  GLN B 421      25.814 -24.355 -17.455  0.00  0.00     0.105 C 
ATOM   1720  CD  GLN B 421      26.536 -25.643 -17.110  0.00  0.00     0.215 C 
ATOM   1721  OE1 GLN B 421      26.692 -26.527 -17.952  0.00  0.00    -0.274 OA
ATOM   1722  NE2 GLN B 421      26.981 -25.756 -15.863  0.00  0.00    -0.370 N 
ATOM   1723  H   GLN B 421      25.056 -22.143 -15.508  0.00  0.00     0.163 HD
ATOM   1724 2HE2 GLN B 421      26.828 -24.978 -15.223  0.00  0.00     0.159 HD
ATOM   1725 1HE2 GLN B 421      27.464 -26.599 -15.554  0.00  0.00     0.159 HD
ATOM   1726  N   VAL B 422      21.411 -23.679 -17.408  0.00  0.00    -0.346 N 
ATOM   1727  CA  VAL B 422      19.977 -23.756 -17.132  0.00  0.00     0.180 C 
ATOM   1728  C   VAL B 422      19.599 -24.987 -16.313  0.00  0.00     0.241 C 
ATOM   1729  O   VAL B 422      20.104 -26.088 -16.542  0.00  0.00    -0.271 OA
ATOM   1730  CB  VAL B 422      19.158 -23.777 -18.442  0.00  0.00     0.009 C 
ATOM   1731  CG1 VAL B 422      17.674 -23.985 -18.130  0.00  0.00     0.012 C 
ATOM   1732  CG2 VAL B 422      19.355 -22.465 -19.202  0.00  0.00     0.012 C 
ATOM   1733  H   VAL B 422      21.850 -24.078 -18.262  0.00  0.00     0.163 HD
ATOM   1734  N   LEU B 423      18.697 -24.781 -15.358  0.00  0.00    -0.346 N 
ATOM   1735  CA  LEU B 423      18.129 -25.858 -14.563  0.00  0.00     0.177 C 
ATOM   1736  C   LEU B 423      16.613 -25.773 -14.722  0.00  0.00     0.241 C 
ATOM   1737  O   LEU B 423      16.056 -24.682 -14.743  0.00  0.00    -0.271 OA
ATOM   1738  CB  LEU B 423      18.509 -25.668 -13.094  0.00  0.00     0.038 C 
ATOM   1739  CG  LEU B 423      17.838 -26.582 -12.067  0.00  0.00    -0.020 C 
ATOM   1740  CD1 LEU B 423      18.282 -28.022 -12.282  0.00  0.00     0.009 C 
ATOM   1741  CD2 LEU B 423      18.193 -26.110 -10.666  0.00  0.00     0.009 C 
ATOM   1742  H   LEU B 423      18.432 -23.776 -15.229  0.00  0.00     0.163 HD
ATOM   1743  N   SER B 424      15.944 -26.910 -14.853  0.00  0.00    -0.344 N 
ATOM   1744  CA  SER B 424      14.487 -26.885 -14.912  0.00  0.00     0.200 C 
ATOM   1745  C   SER B 424      13.886 -27.670 -13.765  0.00  0.00     0.243 C 
ATOM   1746  O   SER B 424      14.420 -28.700 -13.352  0.00  0.00    -0.271 OA
ATOM   1747  CB  SER B 424      13.988 -27.447 -16.244  0.00  0.00     0.199 C 
ATOM   1748  OG  SER B 424      14.349 -26.587 -17.311  0.00  0.00    -0.398 OA
ATOM   1749  H   SER B 424      16.511 -27.762 -14.906  0.00  0.00     0.163 HD
ATOM   1750  HG  SER B 424      14.850 -25.801 -16.974  0.00  0.00     0.209 HD
ATOM   1751  N   VAL B 425      12.774 -27.168 -13.243  0.00  0.00    -0.346 N 
ATOM   1752  CA  VAL B 425      12.097 -27.839 -12.144  0.00  0.00     0.180 C 
ATOM   1753  C   VAL B 425      10.591 -27.751 -12.340  0.00  0.00     0.241 C 
ATOM   1754  O   VAL B 425      10.085 -26.801 -12.927  0.00  0.00    -0.271 OA
ATOM   1755  CB  VAL B 425      12.485 -27.206 -10.785  0.00  0.00     0.009 C 
ATOM   1756  CG1 VAL B 425      11.960 -25.783 -10.697  0.00  0.00     0.012 C 
ATOM   1757  CG2 VAL B 425      11.951 -28.056  -9.638  0.00  0.00     0.012 C 
ATOM   1758  H   VAL B 425      12.443 -26.288 -13.672  0.00  0.00     0.163 HD
ATOM   1759  N   MET B 426       9.877 -28.759 -11.854  0.00  0.00    -0.346 N 
ATOM   1760  CA  MET B 426       8.428 -28.785 -11.972  0.00  0.00     0.177 C 
ATOM   1761  C   MET B 426       7.828 -28.675 -10.576  0.00  0.00     0.241 C 
ATOM   1762  O   MET B 426       8.273 -29.351  -9.653  0.00  0.00    -0.271 OA
ATOM   1763  CB  MET B 426       7.993 -30.099 -12.626  0.00  0.00     0.045 C 
ATOM   1764  CG  MET B 426       6.493 -30.311 -12.668  0.00  0.00     0.076 C 
ATOM   1765  SD  MET B 426       5.802 -29.883 -14.265  0.00  0.00    -0.173 SA
ATOM   1766  CE  MET B 426       6.852 -30.851 -15.359  0.00  0.00     0.089 C 
ATOM   1767  H   MET B 426      10.430 -29.506 -11.395  0.00  0.00     0.163 HD
ATOM   1768  N   PHE B 427       6.828 -27.812 -10.420  0.00  0.00    -0.346 N 
ATOM   1769  CA  PHE B 427       6.180 -27.643  -9.124  0.00  0.00     0.180 C 
ATOM   1770  C   PHE B 427       4.788 -27.058  -9.280  0.00  0.00     0.241 C 
ATOM   1771  O   PHE B 427       4.430 -26.556 -10.341  0.00  0.00    -0.271 OA
ATOM   1772  CB  PHE B 427       7.013 -26.735  -8.207  0.00  0.00     0.073 C 
ATOM   1773  CG  PHE B 427       7.051 -25.294  -8.639  0.00  0.00    -0.056 A 
ATOM   1774  CD1 PHE B 427       6.260 -24.344  -8.009  0.00  0.00     0.007 A 
ATOM   1775  CD2 PHE B 427       7.895 -24.890  -9.663  0.00  0.00     0.007 A 
ATOM   1776  CE1 PHE B 427       6.308 -23.014  -8.386  0.00  0.00     0.001 A 
ATOM   1777  CE2 PHE B 427       7.951 -23.559 -10.049  0.00  0.00     0.001 A 
ATOM   1778  CZ  PHE B 427       7.156 -22.620  -9.408  0.00  0.00     0.000 A 
ATOM   1779  H   PHE B 427       6.560 -27.290 -11.270  0.00  0.00     0.163 HD
ATOM   1780  N   ARG B 428       4.003 -27.122  -8.213  0.00  0.00    -0.346 N 
ATOM   1781  CA  ARG B 428       2.654 -26.572  -8.244  0.00  0.00     0.176 C 
ATOM   1782  C   ARG B 428       2.616 -25.183  -7.611  0.00  0.00     0.241 C 
ATOM   1783  O   ARG B 428       3.119 -24.985  -6.501  0.00  0.00    -0.271 OA
ATOM   1784  CB  ARG B 428       1.701 -27.515  -7.514  0.00  0.00     0.036 C 
ATOM   1785  CG  ARG B 428       1.451 -28.813  -8.276  0.00  0.00     0.023 C 
ATOM   1786  CD  ARG B 428       1.026 -29.939  -7.352  0.00  0.00     0.138 C 
ATOM   1787  NE  ARG B 428       2.150 -30.497  -6.609  0.00  0.00    -0.227 N 
ATOM   1788  CZ  ARG B 428       2.080 -31.603  -5.873  0.00  0.00     0.665 C 
ATOM   1789  NH1 ARG B 428       0.933 -32.266  -5.784  0.00  0.00    -0.235 N 
ATOM   1790  NH2 ARG B 428       3.154 -32.052  -5.238  0.00  0.00    -0.235 N 
ATOM   1791  HE  ARG B 428       3.032 -30.017  -6.655  0.00  0.00     0.177 HD
ATOM   1792 2HH2 ARG B 428       3.102 -32.868  -4.672  0.00  0.00     0.174 HD
ATOM   1793 1HH2 ARG B 428       4.028 -31.565  -5.330  0.00  0.00     0.174 HD
ATOM   1794  H   ARG B 428       4.418 -27.581  -7.386  0.00  0.00     0.163 HD
ATOM   1795 2HH1 ARG B 428       0.886 -33.095  -5.207  0.00  0.00     0.174 HD
ATOM   1796 1HH1 ARG B 428       0.129 -31.956  -6.278  0.00  0.00     0.174 HD
ATOM   1797  N   PHE B 429       2.005 -24.245  -8.330  0.00  0.00    -0.346 N 
ATOM   1798  CA  PHE B 429       1.992 -22.819  -7.984  0.00  0.00     0.180 C 
ATOM   1799  C   PHE B 429       0.539 -22.422  -7.707  0.00  0.00     0.241 C 
ATOM   1800  O   PHE B 429      -0.340 -22.662  -8.536  0.00  0.00    -0.271 OA
ATOM   1801  CB  PHE B 429       2.549 -22.032  -9.181  0.00  0.00     0.073 C 
ATOM   1802  CG  PHE B 429       2.802 -20.569  -8.919  0.00  0.00    -0.056 A 
ATOM   1803  CD1 PHE B 429       4.088 -20.064  -8.991  0.00  0.00     0.007 A 
ATOM   1804  CD2 PHE B 429       1.763 -19.697  -8.650  0.00  0.00     0.007 A 
ATOM   1805  CE1 PHE B 429       4.331 -18.712  -8.801  0.00  0.00     0.001 A 
ATOM   1806  CE2 PHE B 429       2.000 -18.344  -8.459  0.00  0.00     0.001 A 
ATOM   1807  CZ  PHE B 429       3.289 -17.855  -8.537  0.00  0.00     0.000 A 
ATOM   1808  H   PHE B 429       1.519 -24.618  -9.189  0.00  0.00     0.163 HD
ATOM   1809  N   ARG B 430       0.285 -21.818  -6.553  0.00  0.00    -0.346 N 
ATOM   1810  CA  ARG B 430      -1.079 -21.423  -6.201  0.00  0.00     0.176 C 
ATOM   1811  C   ARG B 430      -1.475 -20.168  -6.963  0.00  0.00     0.241 C 
ATOM   1812  O   ARG B 430      -0.939 -19.084  -6.710  0.00  0.00    -0.271 OA
ATOM   1813  CB  ARG B 430      -1.184 -21.162  -4.700  0.00  0.00     0.036 C 
ATOM   1814  CG  ARG B 430      -2.600 -20.841  -4.241  0.00  0.00     0.023 C 
ATOM   1815  CD  ARG B 430      -2.653 -20.581  -2.747  0.00  0.00     0.138 C 
ATOM   1816  NE  ARG B 430      -1.847 -19.426  -2.370  0.00  0.00    -0.227 N 
ATOM   1817  CZ  ARG B 430      -0.581 -19.493  -1.969  0.00  0.00     0.665 C 
ATOM   1818  NH1 ARG B 430       0.031 -20.668  -1.892  0.00  0.00    -0.235 N 
ATOM   1819  NH2 ARG B 430       0.072 -18.388  -1.644  0.00  0.00    -0.235 N 
ATOM   1820  HE  ARG B 430      -2.277 -18.516  -2.416  0.00  0.00     0.177 HD
ATOM   1821 2HH2 ARG B 430       1.015 -18.433  -1.325  0.00  0.00     0.174 HD
ATOM   1822 1HH2 ARG B 430      -0.384 -17.496  -1.720  0.00  0.00     0.174 HD
ATOM   1823  H   ARG B 430       1.103 -21.656  -5.947  0.00  0.00     0.163 HD
ATOM   1824 2HH1 ARG B 430       0.987 -20.708  -1.568  0.00  0.00     0.174 HD
ATOM   1825 1HH1 ARG B 430      -0.442 -21.503  -2.151  0.00  0.00     0.174 HD
ATOM   1826  N   SER B 431      -2.416 -20.312  -7.896  0.00  0.00    -0.344 N 
ATOM   1827  CA  SER B 431      -2.855 -19.176  -8.697  0.00  0.00     0.200 C 
ATOM   1828  C   SER B 431      -3.774 -18.274  -7.883  0.00  0.00     0.243 C 
ATOM   1829  O   SER B 431      -4.234 -18.644  -6.805  0.00  0.00    -0.271 OA
ATOM   1830  CB  SER B 431      -3.594 -19.653  -9.950  0.00  0.00     0.199 C 
ATOM   1831  OG  SER B 431      -4.873 -20.158  -9.613  0.00  0.00    -0.398 OA
ATOM   1832  H   SER B 431      -2.792 -21.268  -7.996  0.00  0.00     0.163 HD
ATOM   1833  HG  SER B 431      -5.026 -20.097  -8.634  0.00  0.00     0.209 HD
ATOM   1834  N   LYS B 432      -4.036 -17.087  -8.411  0.00  0.00    -0.346 N 
ATOM   1835  CA  LYS B 432      -4.884 -16.119  -7.735  0.00  0.00     0.176 C 
ATOM   1836  C   LYS B 432      -6.245 -16.725  -7.383  0.00  0.00     0.241 C 
ATOM   1837  O   LYS B 432      -6.824 -16.388  -6.348  0.00  0.00    -0.271 OA
ATOM   1838  CB  LYS B 432      -5.054 -14.884  -8.625  0.00  0.00     0.035 C 
ATOM   1839  CG  LYS B 432      -6.059 -13.864  -8.122  0.00  0.00     0.004 C 
ATOM   1840  CD  LYS B 432      -5.445 -12.912  -7.118  0.00  0.00     0.027 C 
ATOM   1841  CE  LYS B 432      -6.419 -11.792  -6.778  0.00  0.00     0.229 C 
ATOM   1842  NZ  LYS B 432      -5.880 -10.872  -5.743  0.00  0.00    -0.079 N 
ATOM   1843  HZ1 LYS B 432      -5.713  -9.974  -6.150  0.00  0.00     0.274 HD
ATOM   1844  HZ3 LYS B 432      -6.542 -10.783  -4.999  0.00  0.00     0.274 HD
ATOM   1845  HZ2 LYS B 432      -5.022 -11.241  -5.384  0.00  0.00     0.274 HD
ATOM   1846  H   LYS B 432      -3.590 -16.912  -9.335  0.00  0.00     0.163 HD
ATOM   1847  N   ASN B 433      -6.744 -17.626  -8.228  0.00  0.00    -0.346 N 
ATOM   1848  CA  ASN B 433      -8.043 -18.260  -7.987  0.00  0.00     0.185 C 
ATOM   1849  C   ASN B 433      -7.950 -19.589  -7.232  0.00  0.00     0.241 C 
ATOM   1850  O   ASN B 433      -8.925 -20.341  -7.162  0.00  0.00    -0.271 OA
ATOM   1851  CB  ASN B 433      -8.792 -18.467  -9.311  0.00  0.00     0.137 C 
ATOM   1852  CG  ASN B 433      -8.119 -19.480 -10.220  0.00  0.00     0.217 C 
ATOM   1853  OD1 ASN B 433      -7.379 -20.352  -9.765  0.00  0.00    -0.274 OA
ATOM   1854  ND2 ASN B 433      -8.380 -19.369 -11.519  0.00  0.00    -0.370 N 
ATOM   1855 2HD2 ASN B 433      -7.971 -20.010 -12.169  0.00  0.00     0.159 HD
ATOM   1856 1HD2 ASN B 433      -8.986 -18.643 -11.847  0.00  0.00     0.159 HD
ATOM   1857  H   ASN B 433      -6.150 -17.834  -9.049  0.00  0.00     0.163 HD
ATOM   1858  N   GLN B 434      -6.776 -19.875  -6.678  0.00  0.00    -0.346 N 
ATOM   1859  CA  GLN B 434      -6.585 -20.997  -5.765  0.00  0.00     0.177 C 
ATOM   1860  C   GLN B 434      -6.468 -22.355  -6.446  0.00  0.00     0.241 C 
ATOM   1861  O   GLN B 434      -6.549 -23.401  -5.797  0.00  0.00    -0.271 OA
ATOM   1862  CB  GLN B 434      -7.712 -21.026  -4.726  0.00  0.00     0.044 C 
ATOM   1863  CG  GLN B 434      -7.761 -19.775  -3.869  0.00  0.00     0.105 C 
ATOM   1864  CD  GLN B 434      -6.385 -19.366  -3.369  0.00  0.00     0.215 C 
ATOM   1865  OE1 GLN B 434      -5.784 -18.417  -3.873  0.00  0.00    -0.274 OA
ATOM   1866  NE2 GLN B 434      -5.878 -20.088  -2.378  0.00  0.00    -0.370 N 
ATOM   1867  H   GLN B 434      -6.002 -19.227  -6.953  0.00  0.00     0.163 HD
ATOM   1868 2HE2 GLN B 434      -6.435 -20.855  -2.003  0.00  0.00     0.159 HD
ATOM   1869 1HE2 GLN B 434      -4.954 -19.882  -1.999  0.00  0.00     0.159 HD
ATOM   1870  N   GLU B 435      -6.267 -22.340  -7.758  0.00  0.00    -0.346 N 
ATOM   1871  CA  GLU B 435      -5.943 -23.556  -8.483  0.00  0.00     0.177 C 
ATOM   1872  C   GLU B 435      -4.436 -23.762  -8.402  0.00  0.00     0.241 C 
ATOM   1873  O   GLU B 435      -3.672 -22.826  -8.626  0.00  0.00    -0.271 OA
ATOM   1874  CB  GLU B 435      -6.377 -23.419  -9.942  0.00  0.00     0.045 C 
ATOM   1875  CG  GLU B 435      -6.248 -24.691 -10.754  0.00  0.00     0.116 C 
ATOM   1876  CD  GLU B 435      -6.779 -24.533 -12.167  0.00  0.00     0.172 C 
ATOM   1877  OE1 GLU B 435      -7.181 -23.408 -12.531  0.00  0.00    -0.648 OA
ATOM   1878  OE2 GLU B 435      -6.790 -25.535 -12.914  0.00  0.00    -0.648 OA
ATOM   1879  H   GLU B 435      -6.360 -21.409  -8.205  0.00  0.00     0.163 HD
ATOM   1880  N   TRP B 436      -4.010 -24.977  -8.082  0.00  0.00    -0.346 N 
ATOM   1881  CA  TRP B 436      -2.585 -25.272  -7.991  0.00  0.00     0.181 C 
ATOM   1882  C   TRP B 436      -2.037 -25.734  -9.335  0.00  0.00     0.241 C 
ATOM   1883  O   TRP B 436      -2.130 -26.912  -9.699  0.00  0.00    -0.271 OA
ATOM   1884  CB  TRP B 436      -2.336 -26.319  -6.905  0.00  0.00     0.075 C 
ATOM   1885  CG  TRP B 436      -2.683 -25.797  -5.538  0.00  0.00    -0.028 A 
ATOM   1886  CD1 TRP B 436      -3.923 -25.765  -4.959  0.00  0.00     0.096 A 
ATOM   1887  CD2 TRP B 436      -1.789 -25.191  -4.599  0.00  0.00    -0.002 A 
ATOM   1888  NE1 TRP B 436      -3.851 -25.176  -3.722  0.00  0.00    -0.365 N 
ATOM   1889  CE2 TRP B 436      -2.550 -24.815  -3.476  0.00  0.00     0.042 A 
ATOM   1890  CE3 TRP B 436      -0.415 -24.930  -4.598  0.00  0.00     0.014 A 
ATOM   1891  CZ2 TRP B 436      -1.986 -24.194  -2.367  0.00  0.00     0.030 A 
ATOM   1892  CZ3 TRP B 436       0.141 -24.318  -3.499  0.00  0.00     0.001 A 
ATOM   1893  CH2 TRP B 436      -0.637 -23.955  -2.398  0.00  0.00     0.002 A 
ATOM   1894  HE1 TRP B 436      -4.618 -25.032  -3.099  0.00  0.00     0.165 HD
ATOM   1895  H   TRP B 436      -4.753 -25.674  -7.908  0.00  0.00     0.163 HD
ATOM   1896  N   LEU B 437      -1.461 -24.784 -10.068  0.00  0.00    -0.346 N 
ATOM   1897  CA  LEU B 437      -1.080 -24.998 -11.457  0.00  0.00     0.177 C 
ATOM   1898  C   LEU B 437       0.268 -25.694 -11.556  0.00  0.00     0.241 C 
ATOM   1899  O   LEU B 437       1.182 -25.401 -10.792  0.00  0.00    -0.271 OA
ATOM   1900  CB  LEU B 437      -1.006 -23.657 -12.191  0.00  0.00     0.038 C 
ATOM   1901  CG  LEU B 437      -2.262 -22.789 -12.198  0.00  0.00    -0.020 C 
ATOM   1902  CD1 LEU B 437      -1.962 -21.442 -12.845  0.00  0.00     0.009 C 
ATOM   1903  CD2 LEU B 437      -3.368 -23.517 -12.940  0.00  0.00     0.009 C 
ATOM   1904  H   LEU B 437      -1.309 -23.883  -9.565  0.00  0.00     0.163 HD
ATOM   1905  N   TRP B 438       0.391 -26.622 -12.498  0.00  0.00    -0.346 N 
ATOM   1906  CA  TRP B 438       1.682 -27.233 -12.774  0.00  0.00     0.181 C 
ATOM   1907  C   TRP B 438       2.544 -26.271 -13.562  0.00  0.00     0.241 C 
ATOM   1908  O   TRP B 438       2.201 -25.868 -14.671  0.00  0.00    -0.271 OA
ATOM   1909  CB  TRP B 438       1.511 -28.537 -13.556  0.00  0.00     0.075 C 
ATOM   1910  CG  TRP B 438       1.123 -29.689 -12.679  0.00  0.00    -0.028 A 
ATOM   1911  CD1 TRP B 438      -0.069 -30.363 -12.684  0.00  0.00     0.096 A 
ATOM   1912  CD2 TRP B 438       1.930 -30.310 -11.672  0.00  0.00    -0.002 A 
ATOM   1913  NE1 TRP B 438      -0.047 -31.364 -11.743  0.00  0.00    -0.365 N 
ATOM   1914  CE2 TRP B 438       1.166 -31.355 -11.109  0.00  0.00     0.042 A 
ATOM   1915  CE3 TRP B 438       3.227 -30.088 -11.192  0.00  0.00     0.014 A 
ATOM   1916  CZ2 TRP B 438       1.656 -32.174 -10.092  0.00  0.00     0.030 A 
ATOM   1917  CZ3 TRP B 438       3.710 -30.903 -10.184  0.00  0.00     0.001 A 
ATOM   1918  CH2 TRP B 438       2.924 -31.935  -9.644  0.00  0.00     0.002 A 
ATOM   1919  HE1 TRP B 438      -0.796 -31.998 -11.551  0.00  0.00     0.165 HD
ATOM   1920  H   TRP B 438      -0.480 -26.862 -12.998  0.00  0.00     0.163 HD
ATOM   1921  N   MET B 439       3.666 -25.898 -12.963  0.00  0.00    -0.346 N 
ATOM   1922  CA  MET B 439       4.581 -24.953 -13.582  0.00  0.00     0.177 C 
ATOM   1923  C   MET B 439       5.907 -25.643 -13.832  0.00  0.00     0.241 C 
ATOM   1924  O   MET B 439       6.409 -26.384 -12.986  0.00  0.00    -0.271 OA
ATOM   1925  CB  MET B 439       4.792 -23.759 -12.656  0.00  0.00     0.045 C 
ATOM   1926  CG  MET B 439       3.522 -23.026 -12.301  0.00  0.00     0.076 C 
ATOM   1927  SD  MET B 439       2.763 -22.253 -13.720  0.00  0.00    -0.173 SA
ATOM   1928  CE  MET B 439       4.099 -21.107 -14.238  0.00  0.00     0.089 C 
ATOM   1929  H   MET B 439       3.830 -26.331 -12.033  0.00  0.00     0.163 HD
ATOM   1930  N   ARG B 440       6.466 -25.413 -15.010  0.00  0.00    -0.346 N 
ATOM   1931  CA  ARG B 440       7.846 -25.776 -15.257  0.00  0.00     0.176 C 
ATOM   1932  C   ARG B 440       8.627 -24.478 -15.333  0.00  0.00     0.241 C 
ATOM   1933  O   ARG B 440       8.326 -23.611 -16.151  0.00  0.00    -0.271 OA
ATOM   1934  CB  ARG B 440       7.987 -26.538 -16.573  0.00  0.00     0.036 C 
ATOM   1935  CG  ARG B 440       9.427 -26.916 -16.888  0.00  0.00     0.023 C 
ATOM   1936  CD  ARG B 440       9.490 -28.001 -17.945  0.00  0.00     0.138 C 
ATOM   1937  NE  ARG B 440      10.699 -28.812 -17.820  0.00  0.00    -0.227 N 
ATOM   1938  CZ  ARG B 440      11.774 -28.674 -18.589  0.00  0.00     0.665 C 
ATOM   1939  NH1 ARG B 440      11.794 -27.754 -19.544  0.00  0.00    -0.235 N 
ATOM   1940  NH2 ARG B 440      12.827 -29.462 -18.406  0.00  0.00    -0.235 N 
ATOM   1941  HE  ARG B 440      10.718 -29.521 -17.106  0.00  0.00     0.177 HD
ATOM   1942 2HH2 ARG B 440      13.629 -29.376 -18.991  0.00  0.00     0.174 HD
ATOM   1943 1HH2 ARG B 440      12.816 -30.148 -17.673  0.00  0.00     0.174 HD
ATOM   1944  H   ARG B 440       5.850 -24.967 -15.711  0.00  0.00     0.163 HD
ATOM   1945 2HH1 ARG B 440      12.610 -27.671 -20.135  0.00  0.00     0.174 HD
ATOM   1946 1HH1 ARG B 440      11.017 -27.148 -19.681  0.00  0.00     0.174 HD
ATOM   1947  N   THR B 441       9.619 -24.349 -14.465  0.00  0.00    -0.344 N 
ATOM   1948  CA  THR B 441      10.462 -23.167 -14.453  0.00  0.00     0.205 C 
ATOM   1949  C   THR B 441      11.850 -23.563 -14.917  0.00  0.00     0.243 C 
ATOM   1950  O   THR B 441      12.459 -24.473 -14.361  0.00  0.00    -0.271 OA
ATOM   1951  CB  THR B 441      10.542 -22.561 -13.044  0.00  0.00     0.146 C 
ATOM   1952  OG1 THR B 441       9.258 -22.044 -12.669  0.00  0.00    -0.393 OA
ATOM   1953  CG2 THR B 441      11.564 -21.440 -13.009  0.00  0.00     0.042 C 
ATOM   1954  HG1 THR B 441       8.615 -22.211 -13.438  0.00  0.00     0.210 HD
ATOM   1955  H   THR B 441       9.737 -25.147 -13.812  0.00  0.00     0.163 HD
ATOM   1956  N   SER B 442      12.326 -22.893 -15.960  0.00  0.00    -0.344 N 
ATOM   1957  CA  SER B 442      13.708 -23.034 -16.389  0.00  0.00     0.200 C 
ATOM   1958  C   SER B 442      14.426 -21.787 -15.922  0.00  0.00     0.243 C 
ATOM   1959  O   SER B 442      13.989 -20.677 -16.209  0.00  0.00    -0.271 OA
ATOM   1960  CB  SER B 442      13.792 -23.145 -17.909  0.00  0.00     0.199 C 
ATOM   1961  OG  SER B 442      13.189 -24.349 -18.362  0.00  0.00    -0.398 OA
ATOM   1962  H   SER B 442      11.638 -22.273 -16.431  0.00  0.00     0.163 HD
ATOM   1963  HG  SER B 442      12.837 -24.868 -17.592  0.00  0.00     0.209 HD
ATOM   1964  N   SER B 443      15.517 -21.974 -15.190  0.00  0.00    -0.344 N 
ATOM   1965  CA  SER B 443      16.194 -20.848 -14.565  0.00  0.00     0.200 C 
ATOM   1966  C   SER B 443      17.689 -20.899 -14.825  0.00  0.00     0.243 C 
ATOM   1967  O   SER B 443      18.261 -21.961 -15.064  0.00  0.00    -0.271 OA
ATOM   1968  CB  SER B 443      15.951 -20.852 -13.063  0.00  0.00     0.199 C 
ATOM   1969  OG  SER B 443      16.538 -21.989 -12.472  0.00  0.00    -0.398 OA
ATOM   1970  H   SER B 443      15.831 -22.954 -15.107  0.00  0.00     0.163 HD
ATOM   1971  HG  SER B 443      16.989 -22.552 -13.152  0.00  0.00     0.209 HD
ATOM   1972  N   PHE B 444      18.313 -19.731 -14.775  0.00  0.00    -0.346 N 
ATOM   1973  CA  PHE B 444      19.765 -19.651 -14.857  0.00  0.00     0.180 C 
ATOM   1974  C   PHE B 444      20.200 -18.368 -14.181  0.00  0.00     0.241 C 
ATOM   1975  O   PHE B 444      19.438 -17.414 -14.108  0.00  0.00    -0.271 OA
ATOM   1976  CB  PHE B 444      20.229 -19.669 -16.323  0.00  0.00     0.073 C 
ATOM   1977  CG  PHE B 444      19.703 -18.525 -17.157  0.00  0.00    -0.056 A 
ATOM   1978  CD1 PHE B 444      18.483 -18.622 -17.809  0.00  0.00     0.007 A 
ATOM   1979  CD2 PHE B 444      20.443 -17.363 -17.311  0.00  0.00     0.007 A 
ATOM   1980  CE1 PHE B 444      18.013 -17.585 -18.598  0.00  0.00     0.001 A 
ATOM   1981  CE2 PHE B 444      19.981 -16.323 -18.097  0.00  0.00     0.001 A 
ATOM   1982  CZ  PHE B 444      18.766 -16.430 -18.742  0.00  0.00     0.000 A 
ATOM   1983  H   PHE B 444      17.697 -18.905 -14.676  0.00  0.00     0.163 HD
ATOM   1984  N   THR B 445      21.431 -18.341 -13.684  0.00  0.00    -0.344 N 
ATOM   1985  CA  THR B 445      21.951 -17.121 -13.085  0.00  0.00     0.205 C 
ATOM   1986  C   THR B 445      22.568 -16.214 -14.146  0.00  0.00     0.243 C 
ATOM   1987  O   THR B 445      22.996 -16.668 -15.202  0.00  0.00    -0.271 OA
ATOM   1988  CB  THR B 445      23.014 -17.426 -12.011  0.00  0.00     0.146 C 
ATOM   1989  OG1 THR B 445      24.085 -18.173 -12.596  0.00  0.00    -0.393 OA
ATOM   1990  CG2 THR B 445      22.408 -18.225 -10.869  0.00  0.00     0.042 C 
ATOM   1991  HG1 THR B 445      23.872 -18.315 -13.580  0.00  0.00     0.210 HD
ATOM   1992  H   THR B 445      21.959 -19.221 -13.758  0.00  0.00     0.163 HD
ATOM   1993  N   PHE B 446      22.584 -14.921 -13.860  0.00  0.00    -0.346 N 
ATOM   1994  CA  PHE B 446      23.283 -13.968 -14.704  0.00  0.00     0.180 C 
ATOM   1995  C   PHE B 446      24.074 -13.018 -13.835  0.00  0.00     0.241 C 
ATOM   1996  O   PHE B 446      23.625 -12.608 -12.770  0.00  0.00    -0.271 OA
ATOM   1997  CB  PHE B 446      22.306 -13.159 -15.552  0.00  0.00     0.073 C 
ATOM   1998  CG  PHE B 446      22.973 -12.151 -16.438  0.00  0.00    -0.056 A 
ATOM   1999  CD1 PHE B 446      23.524 -12.531 -17.651  0.00  0.00     0.007 A 
ATOM   2000  CD2 PHE B 446      23.056 -10.821 -16.056  0.00  0.00     0.007 A 
ATOM   2001  CE1 PHE B 446      24.146 -11.604 -18.470  0.00  0.00     0.001 A 
ATOM   2002  CE2 PHE B 446      23.678  -9.888 -16.872  0.00  0.00     0.001 A 
ATOM   2003  CZ  PHE B 446      24.221 -10.279 -18.078  0.00  0.00     0.000 A 
ATOM   2004  H   PHE B 446      22.065 -14.656 -13.000  0.00  0.00     0.163 HD
ATOM   2005  N   GLN B 447      25.265 -12.669 -14.306  0.00  0.00    -0.346 N 
ATOM   2006  CA  GLN B 447      26.061 -11.634 -13.666  0.00  0.00     0.177 C 
ATOM   2007  C   GLN B 447      26.659 -10.786 -14.777  0.00  0.00     0.241 C 
ATOM   2008  O   GLN B 447      27.283 -11.325 -15.689  0.00  0.00    -0.271 OA
ATOM   2009  CB  GLN B 447      27.167 -12.283 -12.835  0.00  0.00     0.044 C 
ATOM   2010  CG  GLN B 447      28.029 -11.315 -12.055  0.00  0.00     0.105 C 
ATOM   2011  CD  GLN B 447      28.917 -12.031 -11.064  0.00  0.00     0.215 C 
ATOM   2012  OE1 GLN B 447      29.467 -13.091 -11.362  0.00  0.00    -0.274 OA
ATOM   2013  NE2 GLN B 447      29.059 -11.462  -9.873  0.00  0.00    -0.370 N 
ATOM   2014  H   GLN B 447      25.570 -13.188 -15.152  0.00  0.00     0.163 HD
ATOM   2015 2HE2 GLN B 447      28.580 -10.579  -9.700  0.00  0.00     0.159 HD
ATOM   2016 1HE2 GLN B 447      29.632 -11.895  -9.150  0.00  0.00     0.159 HD
ATOM   2017  N   ASN B 448      26.455  -9.473 -14.721  0.00  0.00    -0.346 N 
ATOM   2018  CA  ASN B 448      27.033  -8.601 -15.739  0.00  0.00     0.185 C 
ATOM   2019  C   ASN B 448      28.548  -8.730 -15.662  0.00  0.00     0.243 C 
ATOM   2020  O   ASN B 448      29.140  -8.589 -14.596  0.00  0.00    -0.271 OA
ATOM   2021  CB  ASN B 448      26.612  -7.143 -15.519  0.00  0.00     0.137 C 
ATOM   2022  CG  ASN B 448      27.134  -6.219 -16.607  0.00  0.00     0.217 C 
ATOM   2023  OD1 ASN B 448      28.344  -6.067 -16.776  0.00  0.00    -0.274 OA
ATOM   2024  ND2 ASN B 448      26.222  -5.601 -17.356  0.00  0.00    -0.370 N 
ATOM   2025 2HD2 ASN B 448      26.505  -4.988 -18.087  0.00  0.00     0.159 HD
ATOM   2026 1HD2 ASN B 448      25.248  -5.755 -17.180  0.00  0.00     0.159 HD
ATOM   2027  H   ASN B 448      25.882  -9.144 -13.936  0.00  0.00     0.163 HD
ATOM   2028  N   PRO B 449      29.194  -9.019 -16.799  0.00  0.00    -0.337 N 
ATOM   2029  CA  PRO B 449      30.619  -9.367 -16.821  0.00  0.00     0.179 C 
ATOM   2030  C   PRO B 449      31.542  -8.210 -16.444  0.00  0.00     0.241 C 
ATOM   2031  O   PRO B 449      32.701  -8.429 -16.093  0.00  0.00    -0.271 OA
ATOM   2032  CB  PRO B 449      30.852  -9.843 -18.253  0.00  0.00     0.037 C 
ATOM   2033  CG  PRO B 449      29.767  -9.186 -19.048  0.00  0.00     0.022 C 
ATOM   2034  CD  PRO B 449      28.583  -9.088 -18.138  0.00  0.00     0.127 C 
ATOM   2035  N   TYR B 450      31.023  -6.989 -16.518  0.00  0.00    -0.346 N 
ATOM   2036  CA  TYR B 450      31.830  -5.797 -16.243  0.00  0.00     0.180 C 
ATOM   2037  C   TYR B 450      31.859  -5.418 -14.771  0.00  0.00     0.241 C 
ATOM   2038  O   TYR B 450      32.520  -4.456 -14.389  0.00  0.00    -0.271 OA
ATOM   2039  CB  TYR B 450      31.321  -4.610 -17.064  0.00  0.00     0.073 C 
ATOM   2040  CG  TYR B 450      31.583  -4.749 -18.543  0.00  0.00    -0.056 A 
ATOM   2041  CD1 TYR B 450      32.857  -4.547 -19.063  0.00  0.00     0.010 A 
ATOM   2042  CD2 TYR B 450      30.563  -5.100 -19.422  0.00  0.00     0.010 A 
ATOM   2043  CE1 TYR B 450      33.109  -4.694 -20.414  0.00  0.00     0.037 A 
ATOM   2044  CE2 TYR B 450      30.806  -5.250 -20.774  0.00  0.00     0.037 A 
ATOM   2045  CZ  TYR B 450      32.081  -5.046 -21.264  0.00  0.00     0.065 A 
ATOM   2046  OH  TYR B 450      32.326  -5.192 -22.611  0.00  0.00    -0.361 OA
ATOM   2047  HH  TYR B 450      31.455  -5.430 -23.071  0.00  0.00     0.217 HD
ATOM   2048  H   TYR B 450      30.022  -6.951 -16.781  0.00  0.00     0.163 HD
ATOM   2049  N   SER B 451      31.131  -6.155 -13.941  0.00  0.00    -0.344 N 
ATOM   2050  CA  SER B 451      31.143  -5.882 -12.513  0.00  0.00     0.200 C 
ATOM   2051  C   SER B 451      31.008  -7.151 -11.689  0.00  0.00     0.243 C 
ATOM   2052  O   SER B 451      30.932  -8.253 -12.233  0.00  0.00    -0.271 OA
ATOM   2053  CB  SER B 451      30.028  -4.903 -12.146  0.00  0.00     0.199 C 
ATOM   2054  OG  SER B 451      28.753  -5.498 -12.309  0.00  0.00    -0.398 OA
ATOM   2055  H   SER B 451      30.580  -6.906 -14.382  0.00  0.00     0.163 HD
ATOM   2056  HG  SER B 451      28.850  -6.435 -12.630  0.00  0.00     0.209 HD
ATOM   2057  N   ASP B 452      30.998  -6.991 -10.372  0.00  0.00    -0.345 N 
ATOM   2058  CA  ASP B 452      30.967  -8.132  -9.471  0.00  0.00     0.186 C 
ATOM   2059  C   ASP B 452      29.717  -8.113  -8.606  0.00  0.00     0.241 C 
ATOM   2060  O   ASP B 452      29.735  -8.586  -7.472  0.00  0.00    -0.271 OA
ATOM   2061  CB  ASP B 452      32.206  -8.141  -8.572  0.00  0.00     0.147 C 
ATOM   2062  CG  ASP B 452      32.319  -9.416  -7.759  0.00  0.00     0.175 C 
ATOM   2063  OD1 ASP B 452      32.014 -10.495  -8.313  0.00  0.00    -0.648 OA
ATOM   2064  OD2 ASP B 452      32.702  -9.339  -6.573  0.00  0.00    -0.648 OA
ATOM   2065  H   ASP B 452      31.014  -6.005 -10.050  0.00  0.00     0.163 HD
ATOM   2066  N   GLU B 453      28.635  -7.559  -9.137  0.00  0.00    -0.346 N 
ATOM   2067  CA  GLU B 453      27.361  -7.592  -8.427  0.00  0.00     0.177 C 
ATOM   2068  C   GLU B 453      26.926  -9.039  -8.259  0.00  0.00     0.241 C 
ATOM   2069  O   GLU B 453      27.250  -9.886  -9.086  0.00  0.00    -0.271 OA
ATOM   2070  CB  GLU B 453      26.306  -6.802  -9.200  0.00  0.00     0.045 C 
ATOM   2071  CG  GLU B 453      26.611  -5.314  -9.268  0.00  0.00     0.116 C 
ATOM   2072  CD  GLU B 453      27.063  -4.754  -7.928  0.00  0.00     0.172 C 
ATOM   2073  OE1 GLU B 453      26.217  -4.643  -7.015  0.00  0.00    -0.648 OA
ATOM   2074  OE2 GLU B 453      28.265  -4.429  -7.785  0.00  0.00    -0.648 OA
ATOM   2075  H   GLU B 453      28.768  -7.120 -10.060  0.00  0.00     0.163 HD
ATOM   2076  N   ILE B 454      26.213  -9.329  -7.175  0.00  0.00    -0.346 N 
ATOM   2077  CA  ILE B 454      25.849 -10.708  -6.876  0.00  0.00     0.180 C 
ATOM   2078  C   ILE B 454      24.933 -11.240  -7.969  0.00  0.00     0.241 C 
ATOM   2079  O   ILE B 454      24.095 -10.511  -8.494  0.00  0.00    -0.271 OA
ATOM   2080  CB  ILE B 454      25.127 -10.830  -5.513  0.00  0.00     0.013 C 
ATOM   2081  CG1 ILE B 454      24.853 -12.303  -5.199  0.00  0.00     0.002 C 
ATOM   2082  CG2 ILE B 454      23.817 -10.057  -5.538  0.00  0.00     0.012 C 
ATOM   2083  CD1 ILE B 454      26.088 -13.180  -5.243  0.00  0.00     0.005 C 
ATOM   2084  H   ILE B 454      25.952  -8.523  -6.589  0.00  0.00     0.163 HD
ATOM   2085  N   GLU B 455      25.114 -12.510  -8.310  0.00  0.00    -0.346 N 
ATOM   2086  CA  GLU B 455      24.323 -13.138  -9.356  0.00  0.00     0.177 C 
ATOM   2087  C   GLU B 455      22.851 -13.052  -8.985  0.00  0.00     0.241 C 
ATOM   2088  O   GLU B 455      22.498 -13.113  -7.809  0.00  0.00    -0.271 OA
ATOM   2089  CB  GLU B 455      24.731 -14.604  -9.510  0.00  0.00     0.045 C 
ATOM   2090  CG  GLU B 455      26.221 -14.805  -9.731  0.00  0.00     0.116 C 
ATOM   2091  CD  GLU B 455      26.713 -16.134  -9.196  0.00  0.00     0.172 C 
ATOM   2092  OE1 GLU B 455      25.874 -16.934  -8.732  0.00  0.00    -0.648 OA
ATOM   2093  OE2 GLU B 455      27.940 -16.378  -9.239  0.00  0.00    -0.648 OA
ATOM   2094  H   GLU B 455      25.855 -13.004  -7.775  0.00  0.00     0.163 HD
ATOM   2095  N   TYR B 456      21.999 -12.885  -9.989  0.00  0.00    -0.346 N 
ATOM   2096  CA  TYR B 456      20.571 -13.082  -9.790  0.00  0.00     0.180 C 
ATOM   2097  C   TYR B 456      20.084 -14.198 -10.704  0.00  0.00     0.241 C 
ATOM   2098  O   TYR B 456      20.821 -14.692 -11.555  0.00  0.00    -0.271 OA
ATOM   2099  CB  TYR B 456      19.796 -11.785 -10.051  0.00  0.00     0.073 C 
ATOM   2100  CG  TYR B 456      20.019 -11.151 -11.407  0.00  0.00    -0.056 A 
ATOM   2101  CD1 TYR B 456      20.840 -10.038 -11.549  0.00  0.00     0.010 A 
ATOM   2102  CD2 TYR B 456      19.360 -11.624 -12.536  0.00  0.00     0.010 A 
ATOM   2103  CE1 TYR B 456      20.990  -9.412 -12.775  0.00  0.00     0.037 A 
ATOM   2104  CE2 TYR B 456      19.503 -11.007 -13.761  0.00  0.00     0.037 A 
ATOM   2105  CZ  TYR B 456      20.316  -9.898 -13.876  0.00  0.00     0.065 A 
ATOM   2106  OH  TYR B 456      20.428  -9.257 -15.089  0.00  0.00    -0.361 OA
ATOM   2107  HH  TYR B 456      19.852  -9.744 -15.764  0.00  0.00     0.217 HD
ATOM   2108  H   TYR B 456      22.424 -12.613 -10.889  0.00  0.00     0.163 HD
ATOM   2109  N   ILE B 457      18.840 -14.616 -10.503  0.00  0.00    -0.346 N 
ATOM   2110  CA  ILE B 457      18.300 -15.741 -11.251  0.00  0.00     0.180 C 
ATOM   2111  C   ILE B 457      17.205 -15.262 -12.188  0.00  0.00     0.241 C 
ATOM   2112  O   ILE B 457      16.321 -14.509 -11.786  0.00  0.00    -0.271 OA
ATOM   2113  CB  ILE B 457      17.732 -16.803 -10.295  0.00  0.00     0.013 C 
ATOM   2114  CG1 ILE B 457      18.853 -17.342  -9.398  0.00  0.00     0.002 C 
ATOM   2115  CG2 ILE B 457      17.109 -17.941 -11.093  0.00  0.00     0.012 C 
ATOM   2116  CD1 ILE B 457      18.371 -18.210  -8.239  0.00  0.00     0.005 C 
ATOM   2117  H   ILE B 457      18.308 -14.088  -9.791  0.00  0.00     0.163 HD
ATOM   2118  N   ILE B 458      17.281 -15.699 -13.437  0.00  0.00    -0.346 N 
ATOM   2119  CA  ILE B 458      16.243 -15.411 -14.413  0.00  0.00     0.180 C 
ATOM   2120  C   ILE B 458      15.430 -16.680 -14.607  0.00  0.00     0.241 C 
ATOM   2121  O   ILE B 458      15.979 -17.743 -14.884  0.00  0.00    -0.271 OA
ATOM   2122  CB  ILE B 458      16.853 -14.976 -15.754  0.00  0.00     0.013 C 
ATOM   2123  CG1 ILE B 458      17.651 -13.683 -15.562  0.00  0.00     0.002 C 
ATOM   2124  CG2 ILE B 458      15.757 -14.767 -16.782  0.00  0.00     0.012 C 
ATOM   2125  CD1 ILE B 458      18.489 -13.303 -16.748  0.00  0.00     0.005 C 
ATOM   2126  H   ILE B 458      18.133 -16.256 -13.653  0.00  0.00     0.163 HD
ATOM   2127  N   CYS B 459      14.117 -16.561 -14.428  0.00  0.00    -0.345 N 
ATOM   2128  CA  CYS B 459      13.219 -17.709 -14.514  0.00  0.00     0.185 C 
ATOM   2129  C   CYS B 459      12.245 -17.533 -15.658  0.00  0.00     0.242 C 
ATOM   2130  O   CYS B 459      11.671 -16.461 -15.835  0.00  0.00    -0.271 OA
ATOM   2131  CB  CYS B 459      12.415 -17.854 -13.225  0.00  0.00     0.105 C 
ATOM   2132  SG  CYS B 459      13.359 -18.334 -11.779  0.00  0.00    -0.180 SA
ATOM   2133  H   CYS B 459      13.792 -15.595 -14.225  0.00  0.00     0.163 HD
ATOM   2134  HG  CYS B 459      14.326 -18.444 -12.035  0.00  0.00     0.101 HD
ATOM   2135  N   THR B 460      12.055 -18.590 -16.436  0.00  0.00    -0.344 N 
ATOM   2136  CA  THR B 460      10.966 -18.615 -17.391  0.00  0.00     0.205 C 
ATOM   2137  C   THR B 460       9.976 -19.651 -16.888  0.00  0.00     0.243 C 
ATOM   2138  O   THR B 460      10.333 -20.814 -16.711  0.00  0.00    -0.271 OA
ATOM   2139  CB  THR B 460      11.466 -19.009 -18.776  0.00  0.00     0.146 C 
ATOM   2140  OG1 THR B 460      12.467 -18.067 -19.189  0.00  0.00    -0.393 OA
ATOM   2141  CG2 THR B 460      10.319 -19.003 -19.777  0.00  0.00     0.042 C 
ATOM   2142  HG1 THR B 460      12.589 -17.380 -18.459  0.00  0.00     0.210 HD
ATOM   2143  H   THR B 460      12.728 -19.362 -16.303  0.00  0.00     0.163 HD
ATOM   2144  N   ASN B 461       8.743 -19.211 -16.649  0.00  0.00    -0.345 N 
ATOM   2145  CA  ASN B 461       7.759 -19.989 -15.896  0.00  0.00     0.185 C 
ATOM   2146  C   ASN B 461       6.582 -20.338 -16.803  0.00  0.00     0.241 C 
ATOM   2147  O   ASN B 461       5.837 -19.454 -17.217  0.00  0.00    -0.271 OA
ATOM   2148  CB  ASN B 461       7.260 -19.167 -14.705  0.00  0.00     0.137 C 
ATOM   2149  CG  ASN B 461       8.394 -18.612 -13.858  0.00  0.00     0.217 C 
ATOM   2150  OD1 ASN B 461       9.072 -19.353 -13.143  0.00  0.00    -0.274 OA
ATOM   2151  ND2 ASN B 461       8.603 -17.299 -13.938  0.00  0.00    -0.370 N 
ATOM   2152 2HD2 ASN B 461       9.336 -16.877 -13.410  0.00  0.00     0.159 HD
ATOM   2153 1HD2 ASN B 461       8.023 -16.737 -14.528  0.00  0.00     0.159 HD
ATOM   2154  H   ASN B 461       8.538 -18.266 -17.043  0.00  0.00     0.163 HD
ATOM   2155  N   THR B 462       6.415 -21.624 -17.098  0.00  0.00    -0.344 N 
ATOM   2156  CA  THR B 462       5.372 -22.060 -18.027  0.00  0.00     0.205 C 
ATOM   2157  C   THR B 462       4.361 -22.965 -17.326  0.00  0.00     0.243 C 
ATOM   2158  O   THR B 462       4.742 -23.871 -16.591  0.00  0.00    -0.271 OA
ATOM   2159  CB  THR B 462       5.978 -22.828 -19.218  0.00  0.00     0.146 C 
ATOM   2160  OG1 THR B 462       6.966 -22.013 -19.860  0.00  0.00    -0.393 OA
ATOM   2161  CG2 THR B 462       4.897 -23.163 -20.241  0.00  0.00     0.042 C 
ATOM   2162  HG1 THR B 462       7.017 -21.127 -19.364  0.00  0.00     0.210 HD
ATOM   2163  H   THR B 462       7.069 -22.272 -16.626  0.00  0.00     0.163 HD
ATOM   2164  N   ASN B 463       3.074 -22.711 -17.558  0.00  0.00    -0.345 N 
ATOM   2165  CA  ASN B 463       2.015 -23.625 -17.104  0.00  0.00     0.185 C 
ATOM   2166  C   ASN B 463       1.952 -24.812 -18.071  0.00  0.00     0.241 C 
ATOM   2167  O   ASN B 463       1.608 -24.645 -19.243  0.00  0.00    -0.271 OA
ATOM   2168  CB  ASN B 463       0.671 -22.880 -17.078  0.00  0.00     0.137 C 
ATOM   2169  CG  ASN B 463      -0.480 -23.713 -16.498  0.00  0.00     0.217 C 
ATOM   2170  OD1 ASN B 463      -1.644 -23.359 -16.677  0.00  0.00    -0.274 OA
ATOM   2171  ND2 ASN B 463      -0.163 -24.794 -15.806  0.00  0.00    -0.370 N 
ATOM   2172 2HD2 ASN B 463      -0.867 -25.369 -15.415  0.00  0.00     0.159 HD
ATOM   2173 1HD2 ASN B 463       0.806 -25.035 -15.675  0.00  0.00     0.159 HD
ATOM   2174  H   ASN B 463       2.885 -21.834 -18.074  0.00  0.00     0.163 HD
ATOM   2175  N   VAL B 464       2.302 -25.994 -17.572  0.00  0.00    -0.346 N 
ATOM   2176  CA  VAL B 464       2.438 -27.189 -18.406  0.00  0.00     0.180 C 
ATOM   2177  C   VAL B 464       1.505 -28.294 -17.925  0.00  0.00     0.241 C 
ATOM   2178  O   VAL B 464       0.954 -28.217 -16.830  0.00  0.00    -0.271 OA
ATOM   2179  CB  VAL B 464       3.886 -27.736 -18.380  0.00  0.00     0.009 C 
ATOM   2180  CG1 VAL B 464       4.843 -26.718 -19.001  0.00  0.00     0.012 C 
ATOM   2181  CG2 VAL B 464       4.302 -28.054 -16.954  0.00  0.00     0.012 C 
ATOM   2182  H   VAL B 464       2.470 -25.997 -16.543  0.00  0.00     0.163 HD
ATOM   2183  N   LYS B 465       1.336 -29.324 -18.746  0.00  0.00    -0.346 N 
ATOM   2184  CA  LYS B 465       0.641 -30.529 -18.305  0.00  0.00     0.176 C 
ATOM   2185  C   LYS B 465       1.552 -31.370 -17.426  0.00  0.00     0.241 C 
ATOM   2186  O   LYS B 465       2.760 -31.438 -17.651  0.00  0.00    -0.271 OA
ATOM   2187  CB  LYS B 465       0.217 -31.374 -19.502  0.00  0.00     0.035 C 
ATOM   2188  CG  LYS B 465      -0.820 -30.751 -20.392  0.00  0.00     0.004 C 
ATOM   2189  CD  LYS B 465      -1.241 -31.768 -21.438  0.00  0.00     0.027 C 
ATOM   2190  CE  LYS B 465      -2.230 -31.194 -22.423  0.00  0.00     0.229 C 
ATOM   2191  NZ  LYS B 465      -2.621 -32.238 -23.415  0.00  0.00    -0.079 N 
ATOM   2192  HZ1 LYS B 465      -2.848 -31.799 -24.283  0.00  0.00     0.274 HD
ATOM   2193  HZ3 LYS B 465      -1.858 -32.869 -23.547  0.00  0.00     0.274 HD
ATOM   2194  HZ2 LYS B 465      -3.415 -32.737 -23.072  0.00  0.00     0.274 HD
ATOM   2195  H   LYS B 465       1.727 -29.201 -19.694  0.00  0.00     0.163 HD
ATOM   2196  N   ASN B 466       0.964 -32.020 -16.429  0.00  0.00    -0.344 N 
ATOM   2197  CA  ASN B 466       1.661 -33.048 -15.675  0.00  0.00     0.194 C 
ATOM   2198  C   ASN B 466       0.674 -34.115 -15.214  0.00  0.00     0.197 C 
ATOM   2199  O   ASN B 466       0.442 -34.207 -13.991  0.00  0.00    -0.646 OA
ATOM   2200  CB  ASN B 466       2.365 -32.440 -14.464  0.00  0.00     0.138 C 
ATOM   2201  CG  ASN B 466       3.227 -33.448 -13.731  0.00  0.00     0.217 C 
ATOM   2202  OD1 ASN B 466       3.722 -33.182 -12.636  0.00  0.00    -0.274 OA
ATOM   2203  ND2 ASN B 466       3.414 -34.616 -14.338  0.00  0.00    -0.370 N 
ATOM   2204  OXT ASN B 466       0.033 -34.938 -15.829  0.00  0.00    -0.646 OA
ATOM   2205 2HD2 ASN B 466       3.969 -35.325 -13.903  0.00  0.00     0.159 HD
ATOM   2206 1HD2 ASN B 466       2.999 -34.786 -15.233  0.00  0.00     0.159 HD
ATOM   2207  H   ASN B 466      -0.017 -31.734 -16.241  0.00  0.00     0.163 HD
TER    2208      ASN B 466 
