# Supplementary material for: Ferroptosis regulation by traditional chinese medicine for ischemic stroke intervention based on network pharmacology and data mining
Source: PLoS One. 2025 Apr 16;20(4):e0321751. doi: 10.1371/journal.pone.0321751 (PMC12002469; doi:10.1371/journal.pone.0321751)
Supplement: S6 File — (ZIP) [file pone.0321751.s006.zip › 分子对接2/HIF1A/EGFR-4328/input/4h6j_h.propka]

propka3.0, revision 182                                                                      2024-11-21
-------------------------------------------------------------------------------------------------------
--                                                                                                   --
--                                   PROPKA: A PROTEIN PKA PREDICTOR                                 --
--                                                                                                   --
--                                VERSION 1.0,  04/25/2004, IOWA CITY                                --
--                                             BY HUI LI                                             --
--                                                                                                   --
--                               VERSION 2.0,  11/05/2007, IOWA CITY/COPENHAGEN                      --
--                                BY DELPHINE C. BAS AND DAVID M. ROGERS                             --
--                                                                                                   --
--                              VERSION 3.0,  xx/xx/2010, COPENHAGEN                                 --
--                              BY MATS H.M. OLSSON AND CHRESTEN R. SONDERGARD                       --
--                                                                                                   --
-------------------------------------------------------------------------------------------------------


-------------------------------------------------------------------------------------------------------
 References:

   Very Fast Empirical Prediction and Rationalization of Protein pKa Values
   Hui Li, Andrew D. Robertson and Jan H. Jensen
   PROTEINS: Structure, Function, and Bioinformatics 61:704-721 (2005)
   
   Very Fast Prediction and Rationalization of pKa Values for Protein-Ligand Complexes
   Delphine C. Bas, David M. Rogers and Jan H. Jensen
   PROTEINS: Structure, Function, and Bioinformatics 73:765-783 (2008)
   
   PROPKA3: Consistent Treatment of Internal and Surface Residues in Empirical pKa predictions
   Mats H.M. Olsson, Chresten R. Sondergard, Michal Rostkowski, and Jan H. Jensen
   Journal of Chemical Theory and Computation, to be submitted (2010)
-------------------------------------------------------------------------------------------------------

-------------------------------------------------------------------------------------------------------
 WARNING !

   Propka3.0 is not identical to propka2.0 and does not work with ligands
-------------------------------------------------------------------------------------------------------

---------  -----   ------   ---------------------    --------------    --------------    --------------
                            DESOLVATION  EFFECTS       SIDECHAIN          BACKBONE        COULOMBIC
 RESIDUE    pKa    BURIED     REGULAR      RE        HYDROGEN BOND     HYDROGEN BOND      INTERACTION
---------  -----   ------   ---------   ---------    --------------    --------------    --------------

ASP 238 A   1.21     0 %    0.25  257   0.00    0   -0.80 SER 239 A   -0.81 SER 239 A   -0.07 LYS 240 A
ASP 238 A                                           -0.69 N+  238 A    0.00 XXX   0 X   -0.05 ARG 258 A
ASP 238 A                                            0.00 XXX   0 X    0.00 XXX   0 X   -0.00 ARG 366 B
ASP 238 A                                            0.00 XXX   0 X    0.00 XXX   0 X   -0.41 N+  238 A

ASP 249 A   2.30    11 %    0.70  312   0.00    0   -0.85 SER 247 A   -0.35 ASP 249 A   -0.23 LYS 251 A
ASP 249 A                                            0.00 XXX   0 X   -0.72 LYS 251 A   -0.05 HIS 246 A

ASP 256 A   3.67    73 %    2.79  485   0.45    0   -0.77 ARG 258 A   -0.66 LEU 243 A   -0.00 N+  238 A
ASP 256 A                                            0.00 XXX   0 X   -0.00 GLU 257 A   -0.21 ARG 366 B
ASP 256 A                                            0.00 XXX   0 X   -0.84 ARG 258 A   -0.88 ARG 258 A

ASP 283 A   2.54    11 %    0.94  313   0.12    0   -0.85 HIS 286 A   -0.83 ARG 306 A   -0.17 ARG 306 A
ASP 283 A                                            0.00 XXX   0 X    0.00 XXX   0 X   -0.17 HIS 280 A
ASP 283 A                                            0.00 XXX   0 X    0.00 XXX   0 X   -0.30 HIS 286 A

ASP 285 A   3.92     0 %    0.16  172   0.00    0    0.00 XXX   0 X    0.00 XXX   0 X   -0.04 HIS 286 A

ASP 293 A   2.56     0 %    0.52  207   0.00    0   -0.15 HIS 292 A    0.00 XXX   0 X   -0.25 LYS 297 A
ASP 293 A                                           -0.80 LYS 289 A    0.00 XXX   0 X   -0.18 HIS 292 A
ASP 293 A                                            0.00 XXX   0 X    0.00 XXX   0 X   -0.38 LYS 289 A

GLU 245 A   2.30    93 %    3.35  542   0.18    0   -0.80 SER 253 A    0.00 XXX   0 X   -0.21 HIS 246 A
GLU 245 A                                           -0.76 ARG 362 B    0.00 XXX   0 X   -1.23 ARG 362 B
GLU 245 A                                           -1.40 ARG 379 B    0.00 XXX   0 X   -1.34 ARG 379 B

GLU 257 A   4.72     8 %    0.23  303   0.00    0    0.00 XXX   0 X    0.00 XXX   0 X    0.09 ASP 256 A
GLU 257 A                                            0.00 XXX   0 X    0.00 XXX   0 X   -0.10 HIS 378 B

GLU 261 A   4.65     0 %    0.15  194   0.00    0    0.00 XXX   0 X    0.00 XXX   0 X   -0.01 ARG 258 A

GLU 266 A   4.94     0 %    0.27  214   0.00    0    0.00 XXX   0 X    0.00 XXX   0 X   -0.10 LYS 310 A
GLU 266 A                                            0.00 XXX   0 X    0.00 XXX   0 X    0.09 GLU 257 A
GLU 266 A                                            0.00 XXX   0 X    0.00 XXX   0 X    0.04 GLU 268 A
GLU 266 A                                            0.00 XXX   0 X    0.00 XXX   0 X    0.13 GLU 269 A

GLU 268 A   4.57     0 %    0.11  183   0.00    0    0.00 XXX   0 X    0.00 XXX   0 X   -0.04 HIS 378 B

GLU 269 A   3.65     0 %    0.50  252   0.00    0   -0.14 LYS 310 A   -0.79 GLU 266 A   -0.05 ARG 273 A
GLU 269 A                                            0.00 XXX   0 X    0.00 XXX   0 X   -0.38 LYS 310 A

GLU 277 A   4.54     0 %    0.34  251   0.00    0    0.00 XXX   0 X    0.00 XXX   0 X   -0.07 LYS 251 A
GLU 277 A                                            0.00 XXX   0 X    0.00 XXX   0 X   -0.23 ARG 273 A

GLU 318 A   4.54    21 %    0.89  341   0.00    0   -0.85 TYR 340 A    0.00 XXX   0 X    0.00 XXX   0 X

C-  343 A   2.56     0 %    0.28  279   0.00    0   -0.78 SER 343 A    0.00 XXX   0 X   -0.14 LYS 240 A

HIS 246 A   3.81   100 %   -3.32  591   0.00    0    0.00 XXX   0 X    0.62 HIS 246 A    0.21 GLU 245 A
HIS 246 A                                            0.00 XXX   0 X    0.00 XXX   0 X    0.05 ASP 249 A
HIS 246 A                                            0.00 XXX   0 X    0.00 XXX   0 X   -0.25 HIS 291 A

HIS 280 A   5.77     0 %   -0.52  239   0.00    0    0.00 XXX   0 X    0.00 XXX   0 X   -0.38 ARG 306 A
HIS 280 A                                            0.00 XXX   0 X    0.00 XXX   0 X    0.17 ASP 283 A

HIS 286 A   6.98    14 %   -0.70  320   0.00    0    0.85 ASP 283 A    0.00 XXX   0 X    0.04 ASP 285 A
HIS 286 A                                            0.00 XXX   0 X    0.00 XXX   0 X    0.30 ASP 283 A

HIS 291 A   4.35    75 %   -2.13  492   0.00    0    0.00 XXX   0 X    0.00 XXX   0 X   -0.02 HIS 286 A

HIS 292 A   6.38     0 %   -0.18  179   0.00    0    0.15 ASP 293 A    0.00 XXX   0 X   -0.27 LYS 289 A
HIS 292 A                                            0.00 XXX   0 X    0.00 XXX   0 X    0.18 ASP 293 A

CYS 255 A  13.05    93 %    3.69  543   0.00    0    0.00 XXX   0 X   -0.02 ASP 256 A   -0.01 ARG 258 A
CYS 255 A                                            0.00 XXX   0 X    0.00 XXX   0 X    0.36 ASP 256 A
CYS 255 A                                            0.00 XXX   0 X    0.00 XXX   0 X    0.02 CYS 337 A

CYS 334 A  12.09    95 %    3.19  546   0.00    0   -0.01 ARG 362 B    0.00 XXX   0 X   -1.26 ARG 362 B
CYS 334 A                                            0.00 XXX   0 X    0.00 XXX   0 X   -0.29 ARG 379 B
CYS 334 A                                            0.00 XXX   0 X    0.00 XXX   0 X    1.46 GLU 245 A

CYS 337 A  12.33   100 %    3.45  655   0.00    0   -0.17 SER 244 A    0.00 XXX   0 X    0.05 CYS 334 A

TYR 254 A  14.63    82 %    2.91  510   0.00    0    0.00 XXX   0 X    0.00 XXX   0 X    0.07 GLU 245 A
TYR 254 A                                            0.00 XXX   0 X    0.00 XXX   0 X    0.31 CYS 255 A
TYR 254 A                                            0.00 XXX   0 X    0.00 XXX   0 X    0.14 GLU 257 A
TYR 254 A                                            0.00 XXX   0 X    0.00 XXX   0 X   -0.12 ARG 258 A
TYR 254 A                                            0.00 XXX   0 X    0.00 XXX   0 X   -0.01 ARG 366 B
TYR 254 A                                            0.00 XXX   0 X    0.00 XXX   0 X   -0.30 ARG 379 B
TYR 254 A                                            0.00 XXX   0 X    0.00 XXX   0 X    0.05 CYS 380 B
TYR 254 A                                            0.00 XXX   0 X    0.00 XXX   0 X    0.67 ASP 256 A
TYR 254 A                                            0.00 XXX   0 X    0.00 XXX   0 X    0.92 ASP 377 B

TYR 265 A  11.93    32 %    1.56  370   0.00    0    0.00 XXX   0 X    0.00 XXX   0 X    0.09 GLU 269 A
TYR 265 A                                            0.00 XXX   0 X    0.00 XXX   0 X   -0.02 ARG 273 A
TYR 265 A                                            0.00 XXX   0 X    0.00 XXX   0 X    0.00 GLU 277 A
TYR 265 A                                            0.00 XXX   0 X    0.00 XXX   0 X    0.26 TYR 278 A
TYR 265 A                                            0.00 XXX   0 X    0.00 XXX   0 X    0.03 TYR 314 A

TYR 276 A  11.09    44 %    1.82  404   0.00    0   -0.74 THR 288 A    0.00 XXX   0 X    0.01 ASP 285 A

TYR 278 A  11.15    27 %    1.13  356   0.00    0    0.00 XXX   0 X    0.00 XXX   0 X    0.01 CYS 255 A
TYR 278 A                                            0.00 XXX   0 X    0.00 XXX   0 X    0.10 GLU 269 A
TYR 278 A                                            0.00 XXX   0 X    0.00 XXX   0 X   -0.30 ARG 273 A
TYR 278 A                                            0.00 XXX   0 X    0.00 XXX   0 X    0.22 GLU 277 A

TYR 279 A  16.21    99 %    3.56  558   0.00    0    0.00 XXX   0 X    0.00 XXX   0 X    0.01 ASP 283 A
TYR 279 A                                            0.00 XXX   0 X    0.00 XXX   0 X    0.62 CYS 337 A
TYR 279 A                                            0.00 XXX   0 X    0.00 XXX   0 X    0.52 TYR 276 A
TYR 279 A                                            0.00 XXX   0 X    0.00 XXX   0 X    1.50 TYR 305 A

TYR 305 A  13.18   100 %    3.40  597   0.00    0   -0.85 THR 319 A    0.00 XXX   0 X    0.04 ASP 283 A
TYR 305 A                                            0.00 XXX   0 X    0.00 XXX   0 X    0.02 GLU 318 A
TYR 305 A                                            0.00 XXX   0 X    0.00 XXX   0 X    0.56 CYS 337 A
TYR 305 A                                            0.00 XXX   0 X    0.00 XXX   0 X    0.01 TYR 276 A

TYR 314 A  10.24     0 %    0.34  237   0.00    0    0.00 XXX   0 X    0.00 XXX   0 X    0.01 ASP 283 A
TYR 314 A                                            0.00 XXX   0 X    0.00 XXX   0 X   -0.11 ARG 306 A

TYR 325 A  10.83    21 %    0.83  339   0.00    0    0.00 XXX   0 X    0.00 XXX   0 X    0.00 XXX   0 X

TYR 340 A  13.63    52 %    2.02  428   0.00    0    0.85 GLU 318 A    0.00 XXX   0 X    0.04 TYR 305 A
TYR 340 A                                            0.00 XXX   0 X    0.00 XXX   0 X    0.14 TYR 450 B
TYR 340 A                                            0.00 XXX   0 X    0.00 XXX   0 X    0.03 TYR 456 B
TYR 340 A                                            0.00 XXX   0 X    0.00 XXX   0 X    0.55 GLU 318 A

LYS 240 A  10.56     0 %   -0.16  222   0.00    0    0.00 XXX   0 X    0.00 XXX   0 X    0.07 ASP 238 A
LYS 240 A                                            0.00 XXX   0 X    0.00 XXX   0 X    0.14 C-  343 A
LYS 240 A                                            0.00 XXX   0 X    0.00 XXX   0 X    0.01 TYR 450 B

LYS 251 A  10.64     0 %   -0.16  196   0.00    0    0.00 XXX   0 X    0.00 XXX   0 X    0.23 ASP 249 A
LYS 251 A                                            0.00 XXX   0 X    0.00 XXX   0 X    0.07 GLU 277 A

LYS 289 A  11.39     0 %   -0.29  150   0.00    0    0.80 ASP 293 A    0.00 XXX   0 X    0.38 ASP 293 A

LYS 297 A  10.49     0 %   -0.19  191   0.00    0    0.00 XXX   0 X    0.00 XXX   0 X    0.25 ASP 293 A
LYS 297 A                                            0.00 XXX   0 X    0.00 XXX   0 X   -0.07 LYS 289 A

LYS 310 A  10.77     0 %   -0.23  182   0.00    0    0.14 GLU 269 A    0.00 XXX   0 X    0.10 GLU 266 A
LYS 310 A                                            0.00 XXX   0 X    0.00 XXX   0 X   -0.12 ARG 311 A
LYS 310 A                                            0.00 XXX   0 X    0.00 XXX   0 X    0.38 GLU 269 A

LYS 328 A  10.06     0 %   -0.24  197   0.00    0    0.00 XXX   0 X    0.00 XXX   0 X    0.05 C-  466 B
LYS 328 A                                            0.00 XXX   0 X    0.00 XXX   0 X   -0.25 LYS 465 B

ARG 258 A  12.85    66 %   -1.87  467   0.00    0    0.77 ASP 256 A    0.00 XXX   0 X    0.05 ASP 238 A
ARG 258 A                                            0.00 XXX   0 X    0.00 XXX   0 X    0.12 TYR 254 A
ARG 258 A                                            0.00 XXX   0 X    0.00 XXX   0 X    0.01 CYS 255 A
ARG 258 A                                            0.00 XXX   0 X    0.00 XXX   0 X    0.01 GLU 261 A
ARG 258 A                                            0.00 XXX   0 X    0.00 XXX   0 X    0.38 TYR 456 B
ARG 258 A                                            0.00 XXX   0 X    0.00 XXX   0 X    0.88 ASP 256 A

ARG 273 A  12.92     0 %   -0.18  212   0.00    0    0.00 XXX   0 X    0.00 XXX   0 X    0.02 TYR 265 A
ARG 273 A                                            0.00 XXX   0 X    0.00 XXX   0 X    0.05 GLU 269 A
ARG 273 A                                            0.00 XXX   0 X    0.00 XXX   0 X    0.23 GLU 277 A
ARG 273 A                                            0.00 XXX   0 X    0.00 XXX   0 X    0.30 TYR 278 A

ARG 306 A  12.33     0 %   -0.45  220   0.00    0    0.00 XXX   0 X    0.00 XXX   0 X    0.17 ASP 283 A
ARG 306 A                                            0.00 XXX   0 X    0.00 XXX   0 X    0.11 TYR 314 A

ARG 311 A  12.43     0 %   -0.07  100   0.00    0    0.00 XXX   0 X    0.00 XXX   0 X    0.00 XXX   0 X

N+  238 A   7.99    27 %   -0.76  356   0.00    0    0.69 ASP 238 A    0.00 XXX   0 X   -0.04 LYS 240 A
N+  238 A                                            0.00 XXX   0 X    0.00 XXX   0 X    0.00 ASP 256 A
N+  238 A                                            0.00 XXX   0 X    0.00 XXX   0 X   -0.26 ARG 258 A
N+  238 A                                            0.00 XXX   0 X    0.00 XXX   0 X   -0.11 ARG 366 B
N+  238 A                                            0.00 XXX   0 X    0.00 XXX   0 X    0.03 GLU 453 B
N+  238 A                                            0.00 XXX   0 X    0.00 XXX   0 X    0.41 ASP 238 A

ASP 377 B   4.73    86 %    3.93  522   0.59    0   -0.63 ARG 379 B   -0.81 ILE 364 B   -0.08 ARG 362 B
ASP 377 B                                            0.00 XXX   0 X   -0.85 ARG 379 B    0.44 GLU 245 A
ASP 377 B                                            0.00 XXX   0 X    0.00 XXX   0 X    0.03 ASP 256 A
ASP 377 B                                            0.00 XXX   0 X    0.00 XXX   0 X   -0.47 HIS 378 B
ASP 377 B                                            0.00 XXX   0 X    0.00 XXX   0 X   -1.22 ARG 379 B

ASP 404 B   2.27    18 %    1.15  331   0.15    0   -1.44 ARG 428 B   -0.75 ARG 428 B   -0.24 HIS 401 B
ASP 404 B                                            0.00 XXX   0 X    0.00 XXX   0 X   -0.40 ARG 428 B

ASP 410 B   3.37     0 %    0.41  227   0.00    0   -0.78 GLN 406 B    0.00 XXX   0 X   -0.04 ARG 409 B
ASP 410 B                                            0.00 XXX   0 X    0.00 XXX   0 X   -0.01 LYS 417 B

ASP 452 B   3.89     0 %    0.14  128   0.00    0   -0.05 GLN 447 B    0.00 XXX   0 X    0.00 XXX   0 X

GLU 370 B   4.36     0 %    0.32  265   0.00    0    0.00 XXX   0 X   -0.46 GLU 370 B    0.00 XXX   0 X

GLU 390 B   2.92     0 %    0.46  240   0.00    0   -0.79 LYS 432 B   -0.85 GLN 387 B   -0.02 LYS 394 B
GLU 390 B                                            0.00 XXX   0 X    0.00 XXX   0 X   -0.38 LYS 432 B

GLU 398 B   3.93     5 %    0.51  295   0.03    0    0.00 XXX   0 X   -0.82 ASN 395 B   -0.24 LYS 394 B
GLU 398 B                                            0.00 XXX   0 X    0.00 XXX   0 X   -0.05 ARG 430 B

GLU 403 B   3.51     0 %    0.22  170   0.00    0   -0.77 ARG 428 B    0.00 XXX   0 X   -0.26 HIS 401 B
GLU 403 B                                            0.00 XXX   0 X    0.00 XXX   0 X    0.14 ASP 404 B
GLU 403 B                                            0.00 XXX   0 X    0.00 XXX   0 X   -0.32 ARG 428 B

GLU 435 B   4.73     0 %    0.23  239   0.00    0    0.00 XXX   0 X    0.00 XXX   0 X    0.00 XXX   0 X

GLU 453 B   4.79     0 %    0.15  165   0.00    0    0.00 XXX   0 X    0.00 XXX   0 X   -0.03 N+  238 A
GLU 453 B                                            0.00 XXX   0 X    0.00 XXX   0 X    0.08 ASP 238 A
GLU 453 B                                            0.00 XXX   0 X    0.00 XXX   0 X    0.09 ASP 452 B

GLU 455 B   4.94     5 %    0.41  295   0.02    0    0.00 XXX   0 X    0.00 XXX   0 X   -0.03 LYS 419 B
GLU 455 B                                            0.00 XXX   0 X    0.00 XXX   0 X    0.03 ASP 452 B

C-  466 B   3.32     0 %    0.20  176   0.00    0   -0.00 ASN 466 B    0.00 XXX   0 X   -0.05 LYS 328 A
C-  466 B                                            0.00 XXX   0 X    0.00 XXX   0 X   -0.01 ARG 428 B
C-  466 B                                            0.00 XXX   0 X    0.00 XXX   0 X   -0.02 LYS 465 B

HIS 367 B   3.94   100 %   -3.31  582   0.00    0    0.00 XXX   0 X    0.79 HIS 367 B   -0.04 ARG 366 B

HIS 378 B   6.10    38 %   -0.82  387   0.00    0    0.00 XXX   0 X    0.00 XXX   0 X   -0.21 ARG 379 B
HIS 378 B                                            0.00 XXX   0 X    0.00 XXX   0 X    0.10 GLU 257 A
HIS 378 B                                            0.00 XXX   0 X    0.00 XXX   0 X    0.04 GLU 268 A
HIS 378 B                                            0.00 XXX   0 X    0.00 XXX   0 X    0.47 ASP 377 B

HIS 401 B   6.03     0 %   -0.59  257   0.00    0    0.00 XXX   0 X    0.00 XXX   0 X   -0.38 ARG 428 B
HIS 401 B                                            0.00 XXX   0 X    0.00 XXX   0 X    0.26 GLU 403 B
HIS 401 B                                            0.00 XXX   0 X    0.00 XXX   0 X    0.24 ASP 404 B

CYS 358 B   9.14     0 %    0.14  136   0.00    0    0.00 XXX   0 X    0.00 XXX   0 X    0.00 XXX   0 X

CYS 380 B  11.49    53 %    2.48  429   0.00    0    0.00 XXX   0 X   -0.20 CYS 380 B   -0.01 ARG 379 B
CYS 380 B                                            0.00 XXX   0 X   -0.10 VAL 381 B    0.28 ASP 377 B
CYS 380 B                                            0.00 XXX   0 X    0.00 XXX   0 X    0.05 GLU 390 B

CYS 400 B  11.85    56 %    2.70  439   0.00    0    0.00 XXX   0 X    0.00 XXX   0 X   -0.07 ARG 409 B
CYS 400 B                                            0.00 XXX   0 X    0.00 XXX   0 X   -0.07 ARG 428 B
CYS 400 B                                            0.00 XXX   0 X    0.00 XXX   0 X   -0.02 ARG 430 B
CYS 400 B                                            0.00 XXX   0 X    0.00 XXX   0 X    0.32 ASP 404 B

CYS 459 B  12.29   100 %    3.42  660   0.00    0   -0.13 SER 365 B    0.00 XXX   0 X    0.00 XXX   0 X

TYR 386 B  11.12    29 %    1.56  363   0.00    0   -0.07 ARG 430 B    0.00 XXX   0 X    0.08 GLU 390 B
TYR 386 B                                            0.00 XXX   0 X    0.00 XXX   0 X   -0.35 ARG 430 B
TYR 386 B                                            0.00 XXX   0 X    0.00 XXX   0 X   -0.10 LYS 432 B

TYR 450 B  10.53     0 %    0.30  245   0.00    0   -0.08 GLN 304 A    0.00 XXX   0 X    0.32 GLU 318 A
TYR 450 B                                            0.00 XXX   0 X    0.00 XXX   0 X   -0.01 LYS 240 A

TYR 456 B  11.77    82 %    2.47  512   0.00    0    0.00 XXX   0 X    0.00 XXX   0 X    0.04 ASP 238 A
TYR 456 B                                            0.00 XXX   0 X    0.00 XXX   0 X    0.06 ASP 256 A
TYR 456 B                                            0.00 XXX   0 X    0.00 XXX   0 X   -0.38 ARG 258 A
TYR 456 B                                            0.00 XXX   0 X    0.00 XXX   0 X   -0.41 ARG 366 B

LYS 394 B  10.58     0 %   -0.18  226   0.00    0    0.00 XXX   0 X    0.00 XXX   0 X    0.02 GLU 390 B
LYS 394 B                                            0.00 XXX   0 X    0.00 XXX   0 X    0.24 GLU 398 B

LYS 417 B  10.40     0 %   -0.11  149   0.00    0    0.00 XXX   0 X    0.00 XXX   0 X    0.01 ASP 410 B

LYS 419 B  10.44     0 %   -0.08  129   0.00    0    0.00 XXX   0 X    0.00 XXX   0 X    0.03 GLU 455 B

LYS 432 B  11.51     0 %   -0.27  206   0.00    0    0.79 GLU 390 B    0.00 XXX   0 X    0.10 TYR 386 B
LYS 432 B                                            0.00 XXX   0 X    0.00 XXX   0 X    0.38 GLU 390 B

LYS 465 B  10.46     0 %   -0.06  135   0.00    0    0.00 XXX   0 X    0.00 XXX   0 X    0.02 C-  466 B

ARG 362 B  13.35    76 %   -1.93  494   0.00    0    0.01 CYS 334 A    0.00 XXX   0 X    1.26 CYS 334 A
ARG 362 B                                            0.76 GLU 245 A    0.00 XXX   0 X    0.08 ASP 377 B
ARG 362 B                                            0.00 XXX   0 X    0.00 XXX   0 X   -0.55 ARG 379 B
ARG 362 B                                            0.00 XXX   0 X    0.00 XXX   0 X    1.23 GLU 245 A

ARG 366 B  11.07    67 %   -1.54  468   0.00    0    0.00 XXX   0 X    0.00 XXX   0 X    0.00 ASP 238 A
ARG 366 B                                            0.00 XXX   0 X    0.00 XXX   0 X    0.01 TYR 254 A
ARG 366 B                                            0.00 XXX   0 X    0.00 XXX   0 X    0.21 ASP 256 A
ARG 366 B                                            0.00 XXX   0 X    0.00 XXX   0 X    0.41 TYR 456 B
ARG 366 B                                            0.00 XXX   0 X    0.00 XXX   0 X   -0.53 ARG 258 A

ARG 379 B  15.05    82 %   -2.64  511   0.00    0    1.40 GLU 245 A    0.00 XXX   0 X    0.30 TYR 254 A
ARG 379 B                                            0.63 ASP 377 B    0.00 XXX   0 X    0.29 CYS 334 A
ARG 379 B                                            0.00 XXX   0 X    0.00 XXX   0 X    0.01 CYS 380 B
ARG 379 B                                            0.00 XXX   0 X    0.00 XXX   0 X    1.34 GLU 245 A
ARG 379 B                                            0.00 XXX   0 X    0.00 XXX   0 X    1.22 ASP 377 B

ARG 409 B  12.29     0 %   -0.33  252   0.00    0    0.00 XXX   0 X    0.00 XXX   0 X    0.07 CYS 400 B
ARG 409 B                                            0.00 XXX   0 X    0.00 XXX   0 X    0.04 ASP 410 B

ARG 428 B  14.92     0 %   -0.59  264   0.00    0    0.77 GLU 403 B    0.00 XXX   0 X    0.07 CYS 400 B
ARG 428 B                                            1.44 ASP 404 B    0.00 XXX   0 X    0.01 C-  466 B
ARG 428 B                                            0.00 XXX   0 X    0.00 XXX   0 X    0.32 GLU 403 B
ARG 428 B                                            0.00 XXX   0 X    0.00 XXX   0 X    0.40 ASP 404 B

ARG 430 B  12.30    17 %   -0.69  330   0.00    0    0.07 TYR 386 B    0.00 XXX   0 X    0.35 TYR 386 B
ARG 430 B                                            0.00 XXX   0 X    0.00 XXX   0 X    0.05 GLU 398 B
ARG 430 B                                            0.00 XXX   0 X    0.00 XXX   0 X    0.02 CYS 400 B

ARG 440 B  11.11    37 %   -1.39  385   0.00    0    0.00 XXX   0 X    0.00 XXX   0 X    0.00 XXX   0 X

N+  356 B   7.84     0 %   -0.16   57   0.00    0    0.00 XXX   0 X    0.00 XXX   0 X    0.00 XXX   0 X

--------------------------------------------------------------------------------------------------------
SUMMARY OF THIS PREDICTION
     RESIDUE    pKa   pKmodel   ligand atom-type
   ASP 238 A    1.21      3.80
   ASP 249 A    2.30      3.80
   ASP 256 A    3.67      3.80
   ASP 283 A    2.54      3.80
   ASP 285 A    3.92      3.80
   ASP 293 A    2.56      3.80
   GLU 245 A    2.30      4.50
   GLU 257 A    4.72      4.50
   GLU 261 A    4.65      4.50
   GLU 266 A    4.94      4.50
   GLU 268 A    4.57      4.50
   GLU 269 A    3.65      4.50
   GLU 277 A    4.54      4.50
   GLU 318 A    4.54      4.50
   C-  343 A    2.56      3.20
   HIS 246 A    3.81      6.50
   HIS 280 A    5.77      6.50
   HIS 286 A    6.98      6.50
   HIS 291 A    4.35      6.50
   HIS 292 A    6.38      6.50
   CYS 255 A   13.05      9.00
   CYS 334 A   12.09      9.00
   CYS 337 A   12.33      9.00
   TYR 254 A   14.63     10.00
   TYR 265 A   11.93     10.00
   TYR 276 A   11.09     10.00
   TYR 278 A   11.15     10.00
   TYR 279 A   16.21     10.00
   TYR 305 A   13.18     10.00
   TYR 314 A   10.24     10.00
   TYR 325 A   10.83     10.00
   TYR 340 A   13.63     10.00
   LYS 240 A   10.56     10.50
   LYS 251 A   10.64     10.50
   LYS 289 A   11.39     10.50
   LYS 297 A   10.49     10.50
   LYS 310 A   10.77     10.50
   LYS 328 A   10.06     10.50
   ARG 258 A   12.85     12.50
   ARG 273 A   12.92     12.50
   ARG 306 A   12.33     12.50
   ARG 311 A   12.43     12.50
   N+  238 A    7.99      8.00
   ASP 377 B    4.73      3.80
   ASP 404 B    2.27      3.80
   ASP 410 B    3.37      3.80
   ASP 452 B    3.89      3.80
   GLU 370 B    4.36      4.50
   GLU 390 B    2.92      4.50
   GLU 398 B    3.93      4.50
   GLU 403 B    3.51      4.50
   GLU 435 B    4.73      4.50
   GLU 453 B    4.79      4.50
   GLU 455 B    4.94      4.50
   C-  466 B    3.32      3.20
   HIS 367 B    3.94      6.50
   HIS 378 B    6.10      6.50
   HIS 401 B    6.03      6.50
   CYS 358 B    9.14      9.00
   CYS 380 B   11.49      9.00
   CYS 400 B   11.85      9.00
   CYS 459 B   12.29      9.00
   TYR 386 B   11.12     10.00
   TYR 450 B   10.53     10.00
   TYR 456 B   11.77     10.00
   LYS 394 B   10.58     10.50
   LYS 417 B   10.40     10.50
   LYS 419 B   10.44     10.50
   LYS 432 B   11.51     10.50
   LYS 465 B   10.46     10.50
   ARG 362 B   13.35     12.50
   ARG 366 B   11.07     12.50
   ARG 379 B   15.05     12.50
   ARG 409 B   12.29     12.50
   ARG 428 B   14.92     12.50
   ARG 430 B   12.30     12.50
   ARG 440 B   11.11     12.50
   N+  356 B    7.84      8.00
--------------------------------------------------------------------------------------------------------
--------------------------------------------------------------------------------------------------------
Free energy of   folding (kcal/mol) as a function of pH (using neutral reference)
  0.00     25.71
  1.00     25.33
  2.00     23.40
  3.00     17.64
  4.00      9.71
  5.00      4.48
  6.00      0.43
  7.00     -2.33
  8.00     -2.60
  9.00     -0.02
 10.00      9.78
 11.00     26.87
 12.00     41.27
 13.00     50.92
 14.00     58.19

The pH of optimum stability is  7.7 for which the free energy is  -2.7 kcal/mol at 298K
The free energy is within 80 % of maximum at pH  6.9 to  8.3
The free energy is positive in the range  6.9 -  8.3

Protein charge of folded and unfolded state as a function of pH
    pH  unfolded  folded
  0.00     32.00   31.91
  1.00     31.97   31.35
  2.00     31.68   29.11
  3.00     29.40   23.69
  4.00     20.51   15.37
  5.00      8.98    6.01
  6.00      3.58    0.65
  7.00     -1.29   -2.22
  8.00     -4.54   -4.07
  9.00     -9.72   -5.72
 10.00    -20.02   -9.41
 11.00    -31.53  -18.72
 12.00    -37.18  -28.92
 13.00    -43.31  -36.99
 14.00    -45.66  -41.35
The pI is  6.18 (folded) and  6.71 (unfolded)
