# Supplementary material for: Ferroptosis regulation by traditional chinese medicine for ischemic stroke intervention based on network pharmacology and data mining
Source: PLoS One. 2025 Apr 16;20(4):e0321751. doi: 10.1371/journal.pone.0321751 (PMC12002469; doi:10.1371/journal.pone.0321751)
Supplement: S6 File — (ZIP) [file pone.0321751.s006.zip › 分子对接2/HIF1A/EGFR-4328/input/4h6j_h_120Results.txt]

Output # 1	Total Volume = 345.00	Total Energy per Vol	EPV = -0.18332439
Output # 2	Total Volume = 390.00	Total Energy per Vol	EPV = -0.16854095
Output # 3	Total Volume = 391.00	Total Energy per Vol	EPV = -0.16563344
Output # 4	Total Volume = 389.00	Total Energy per Vol	EPV = -0.16561718
Output # 5	Total Volume = 341.00	Total Energy per Vol	EPV = -0.16306138
Output # 6	Total Volume = 359.00	Total Energy per Vol	EPV = -0.16262247
Output # 7	Total Volume = 400.00	Total Energy per Vol	EPV = -0.15868633
Output # 8	Total Volume = 399.00	Total Energy per Vol	EPV = -0.15456009
Output # 9	Total Volume = 471.00	Total Energy per Vol	EPV = -0.13577533
