# Supplementary material for: Ferroptosis regulation by traditional chinese medicine for ischemic stroke intervention based on network pharmacology and data mining
Source: PLoS One. 2025 Apr 16;20(4):e0321751. doi: 10.1371/journal.pone.0321751 (PMC12002469; doi:10.1371/journal.pone.0321751)
Supplement: S6 File — (ZIP) [file pone.0321751.s006.zip › 分子对接2/HIF1A/EGFR-4328/input/FILL_4h6j_h_120out05.pdb]

ATOM      1  O   FIL     1      26.092 -14.486 -16.291  1.0   1.104     0.001 O
ATOM      2  O   FIL     1      26.092 -13.486 -17.291  1.0   0.963     0.001 O
ATOM      3  O   FIL     1      26.092 -14.486 -17.291  1.0   0.941     0.001 O
ATOM      4  O   FIL     1      26.092 -15.486 -17.291  1.0   0.758     0.001 O
ATOM      5  O   FIL     1      25.092 -15.486 -17.291  1.0   0.734     0.001 O
ATOM      6  O   FIL     1      27.092 -13.486 -21.291  1.0   0.721     0.001 O
ATOM      7  O   FIL     1      27.092 -14.486 -16.291  1.0   0.666     0.001 O
ATOM      8  O   FIL     1      27.092 -12.486 -21.291  1.0   0.657     0.001 O
ATOM      9  O   FIL     1      25.092 -16.486 -17.291  1.0   0.640     0.001 O
ATOM     10  C   FIL     1      26.092 -15.486 -13.291  1.0   0.634     0.001 C
ATOM     11  C   FIL     1      26.092 -16.486 -14.291  1.0   0.633     0.001 C
ATOM     12  O   FIL     1      26.092 -15.486 -16.291  1.0   0.621     0.001 O
ATOM     13  O   FIL     1      25.092 -15.486 -16.291  1.0   0.604     0.001 O
ATOM     14  C   FIL     1      27.092 -16.486 -13.291  1.0   0.597     0.001 C
ATOM     15  O   FIL     1      27.092 -12.486 -20.291  1.0   0.593     0.001 O
ATOM     16  C   FIL     1      26.092 -16.486 -15.291  1.0   0.593     0.001 C
ATOM     17  O   FIL     1      27.092 -14.486 -17.291  1.0   0.578     0.001 O
ATOM     18  C   FIL     1      27.092 -15.486 -13.291  1.0   0.571     0.001 C
ATOM     19  C   FIL     1      28.092 -12.486 -20.291  1.0   0.570     0.001 C
ATOM     20  C   FIL     1      26.092 -16.486 -16.291  1.0   0.566     0.001 C
ATOM     21  C   FIL     1      28.092 -12.486 -19.291  1.0   0.562     0.001 C
ATOM     22  C   FIL     1      26.092 -16.486 -13.291  1.0   0.558     0.001 C
ATOM     23  C   FIL     1      27.092 -17.486 -12.291  1.0   0.553     0.001 C
ATOM     24  C   FIL     1      26.092 -15.486 -15.291  1.0   0.550     0.001 C
ATOM     25  C   FIL     1      28.092 -12.486 -18.291  1.0   0.548     0.001 C
ATOM     26  O   FIL     1      26.092 -16.486 -17.291  1.0   0.547     0.001 O
ATOM     27  C   FIL     1      27.092 -15.486 -14.291  1.0   0.544     0.001 C
ATOM     28  C   FIL     1      27.092 -16.486 -14.291  1.0   0.539     0.001 C
ATOM     29  O   FIL     1      28.092 -13.486 -20.291  1.0   0.535     0.001 O
ATOM     30  C   FIL     1      27.092 -12.486 -18.291  1.0   0.525     0.001 C
ATOM     31  C   FIL     1      27.092 -12.486 -19.291  1.0   0.518     0.001 C
ATOM     32  O   FIL     1      24.092 -15.486 -17.291  1.0   0.516     0.001 O
ATOM     33  C   FIL     1      31.092 -11.486 -14.291  1.0   0.512     0.001 C
ATOM     34  C   FIL     1      26.092 -15.486 -14.291  1.0   0.504     0.001 C
ATOM     35  C   FIL     1      27.092 -15.486 -15.291  1.0   0.504     0.001 C
ATOM     36  C   FIL     1      28.092 -12.486 -21.291  1.0   0.487     0.001 C
ATOM     37  H   FIL     1      26.092 -17.486 -12.291  1.0   0.486     0.001 H
ATOM     38  O   FIL     1      27.092 -13.486 -17.291  1.0   0.484     0.001 O
ATOM     39  H   FIL     1      31.092  -9.486 -14.291  1.0   0.482     0.001 H
ATOM     40  C   FIL     1      27.092 -11.486 -19.291  1.0   0.478     0.001 C
ATOM     41  C   FIL     1      27.092 -16.486 -15.291  1.0   0.474     0.001 C
ATOM     42  C   FIL     1      30.092 -12.486 -15.291  1.0   0.473     0.001 C
ATOM     43  C   FIL     1      28.092 -17.486 -12.291  1.0   0.469     0.001 C
ATOM     44  C   FIL     1      27.092 -15.486 -16.291  1.0   0.468     0.001 C
ATOM     45  C   FIL     1      27.092 -17.486 -13.291  1.0   0.465     0.001 C
ATOM     46  H   FIL     1      28.092 -12.486 -17.291  1.0   0.462     0.001 H
ATOM     47  H   FIL     1      27.092 -13.486 -22.291  1.0   0.460     0.001 H
ATOM     48  C   FIL     1      27.092 -16.486 -12.291  1.0   0.459     0.001 C
ATOM     49  C   FIL     1      28.092 -13.486 -18.291  1.0   0.457     0.001 C
ATOM     50  O   FIL     1      27.092 -15.486 -17.291  1.0   0.453     0.001 O
ATOM     51  H   FIL     1      27.092 -13.486 -15.291  1.0   0.449     0.001 H
ATOM     52  H   FIL     1      24.092 -15.486 -16.291  1.0   0.447     0.001 H
ATOM     53  O   FIL     1      27.092 -14.486 -15.291  1.0   0.446     0.001 O
ATOM     54  C   FIL     1      28.092 -16.486 -13.291  1.0   0.445     0.001 C
ATOM     55  C   FIL     1      28.092 -15.486 -13.291  1.0   0.439     0.001 C
ATOM     56  C   FIL     1      29.092 -12.486 -20.291  1.0   0.438     0.001 C
ATOM     57  C   FIL     1      29.092 -12.486 -21.291  1.0   0.429     0.001 C
ATOM     58  C   FIL     1      28.092 -16.486 -12.291  1.0   0.428     0.001 C
ATOM     59  H   FIL     1      27.092 -11.486 -21.291  1.0   0.426     0.001 H
ATOM     60  C   FIL     1      28.092 -13.486 -17.291  1.0   0.422     0.001 C
ATOM     61  H   FIL     1      27.092 -13.486 -16.291  1.0   0.421     0.001 H
ATOM     62  C   FIL     1      27.092 -16.486 -16.291  1.0   0.420     0.001 C
ATOM     63  C   FIL     1      28.092 -17.486 -13.291  1.0   0.420     0.001 C
ATOM     64  C   FIL     1      30.092 -11.486 -14.291  1.0   0.414     0.001 C
ATOM     65  H   FIL     1      26.092 -18.486 -18.291  1.0   0.414     0.001 H
ATOM     66  C   FIL     1      28.092 -15.486 -14.291  1.0   0.413     0.001 C
ATOM     67  C   FIL     1      28.092 -13.486 -19.291  1.0   0.410     0.001 C
ATOM     68  C   FIL     1      28.092 -14.486 -15.291  1.0   0.409     0.001 C
ATOM     69  O   FIL     1      28.092 -13.486 -21.291  1.0   0.408     0.001 O
ATOM     70  H   FIL     1      25.092 -16.486 -12.291  1.0   0.406     0.001 H
ATOM     71  C   FIL     1      32.092 -11.486 -14.291  1.0   0.400     0.001 C
ATOM     72  H   FIL     1      28.092 -13.486 -22.291  1.0   0.399     0.001 H
ATOM     73  C   FIL     1      28.092 -14.486 -16.291  1.0   0.398     0.001 C
ATOM     74  H   FIL     1      25.092 -16.486 -13.291  1.0   0.398     0.001 H
ATOM     75  H   FIL     1      28.092 -14.486 -21.291  1.0   0.397     0.001 H
ATOM     76  C   FIL     1      32.092 -11.486 -13.291  1.0   0.397     0.001 C
ATOM     77  C   FIL     1      30.092 -12.486 -14.291  1.0   0.394     0.001 C
ATOM     78  C   FIL     1      29.092 -12.486 -19.291  1.0   0.393     0.001 C
ATOM     79  C   FIL     1      31.092 -11.486 -13.291  1.0   0.390     0.001 C
ATOM     80  C   FIL     1      31.092 -12.486 -14.291  1.0   0.389     0.001 C
ATOM     81  H   FIL     1      29.092 -12.486 -16.291  1.0   0.387     0.001 H
ATOM     82  C   FIL     1      32.092 -10.486 -13.291  1.0   0.386     0.001 C
ATOM     83  O   FIL     1      28.092 -14.486 -20.291  1.0   0.386     0.001 O
ATOM     84  H   FIL     1      27.092 -12.486 -17.291  1.0   0.386     0.001 H
ATOM     85  C   FIL     1      31.092 -12.486 -15.291  1.0   0.384     0.001 C
ATOM     86  C   FIL     1      27.092 -17.486 -17.291  1.0   0.382     0.001 C
ATOM     87  C   FIL     1      29.092 -13.486 -17.291  1.0   0.380     0.001 C
ATOM     88  H   FIL     1      27.092 -11.486 -20.291  1.0   0.378     0.001 H
ATOM     89  C   FIL     1      27.092 -16.486 -17.291  1.0   0.376     0.001 C
ATOM     90  C   FIL     1      28.092 -16.486 -14.291  1.0   0.374     0.001 C
ATOM     91  C   FIL     1      32.092 -11.486 -12.291  1.0   0.374     0.001 C
ATOM     92  H   FIL     1      32.092  -9.486 -13.291  1.0   0.370     0.001 H
ATOM     93  C   FIL     1      30.092 -12.486 -16.291  1.0   0.369     0.001 C
ATOM     94  H   FIL     1      26.092 -17.486 -13.291  1.0   0.369     0.001 H
ATOM     95  C   FIL     1      29.092 -17.486 -12.291  1.0   0.366     0.001 C
ATOM     96  C   FIL     1      29.092 -13.486 -16.291  1.0   0.366     0.001 C
ATOM     97  C   FIL     1      28.092 -14.486 -17.291  1.0   0.365     0.001 C
ATOM     98  C   FIL     1      29.092 -12.486 -18.291  1.0   0.364     0.001 C
ATOM     99  C   FIL     1      33.092 -10.486 -12.291  1.0   0.363     0.001 C
ATOM    100  C   FIL     1      30.092 -13.486 -15.291  1.0   0.362     0.001 C
ATOM    101  C   FIL     1      26.092 -17.486 -18.291  1.0   0.361     0.001 C
ATOM    102  C   FIL     1      27.092 -17.486 -18.291  1.0   0.360     0.001 C
ATOM    103  C   FIL     1      33.092 -10.486 -13.291  1.0   0.358     0.001 C
ATOM    104  C   FIL     1      28.092 -15.486 -15.291  1.0   0.357     0.001 C
ATOM    105  C   FIL     1      29.092 -13.486 -15.291  1.0   0.354     0.001 C
ATOM    106  C   FIL     1      29.092 -13.486 -18.291  1.0   0.350     0.001 C
ATOM    107  C   FIL     1      28.092 -15.486 -12.291  1.0   0.349     0.001 C
ATOM    108  C   FIL     1      33.092 -10.486 -11.291  1.0   0.348     0.001 C
ATOM    109  C   FIL     1      30.092 -11.486 -21.291  1.0   0.346     0.001 C
ATOM    110  C   FIL     1      29.092 -13.486 -20.291  1.0   0.344     0.001 C
ATOM    111  H   FIL     1      28.092 -14.486 -12.291  1.0   0.343     0.001 H
ATOM    112  C   FIL     1      29.092 -16.486 -12.291  1.0   0.342     0.001 C
ATOM    113  C   FIL     1      30.092 -12.486 -21.291  1.0   0.342     0.001 C
ATOM    114  O   FIL     1      26.092 -16.486 -12.291  1.0   0.337     0.001 O
ATOM    115  O   FIL     1      25.092 -14.486 -17.291  1.0   0.337     0.001 O
ATOM    116  C   FIL     1      29.092 -14.486 -15.291  1.0   0.336     0.001 C
ATOM    117  C   FIL     1      29.092 -13.486 -19.291  1.0   0.333     0.001 C
ATOM    118  H   FIL     1      28.092 -13.486 -15.291  1.0   0.329     0.001 H
ATOM    119  C   FIL     1      29.092 -17.486 -13.291  1.0   0.327     0.001 C
ATOM    120  O   FIL     1      31.092 -10.486 -14.291  1.0   0.291     0.001 O
