# Supplementary material for: Ferroptosis regulation by traditional chinese medicine for ischemic stroke intervention based on network pharmacology and data mining
Source: PLoS One. 2025 Apr 16;20(4):e0321751. doi: 10.1371/journal.pone.0321751 (PMC12002469; doi:10.1371/journal.pone.0321751)
Supplement: S6 File — (ZIP) [file pone.0321751.s006.zip › 分子对接2/HIF1A/EGFR-4328/input/FILL_4h6j_h_120out08.pdb]

ATOM      1  O   FIL     1       6.092  -6.486 -18.291  1.0   1.067     0.001 O
ATOM      2  O   FIL     1       6.092  -7.486 -24.291  1.0   0.943     0.001 O
ATOM      3  O   FIL     1       8.092  -6.486 -12.291  1.0   0.832     0.001 O
ATOM      4  O   FIL     1       6.092  -5.486 -18.291  1.0   0.822     0.001 O
ATOM      5  O   FIL     1       9.092  -4.486 -18.291  1.0   0.792     0.001 O
ATOM      6  O   FIL     1       5.092  -0.486 -25.291  1.0   0.769     0.001 O
ATOM      7  O   FIL     1       7.092  -6.486 -24.291  1.0   0.768     0.001 O
ATOM      8  O   FIL     1       9.092  -5.486 -18.291  1.0   0.748     0.001 O
ATOM      9  C   FIL     1       6.092  -6.486 -24.291  1.0   0.725     0.001 C
ATOM     10  O   FIL     1       4.092  -0.486 -25.291  1.0   0.720     0.001 O
ATOM     11  O   FIL     1      14.092  -3.486 -12.291  1.0   0.695     0.001 O
ATOM     12  O   FIL     1       7.092  -6.486 -25.291  1.0   0.693     0.001 O
ATOM     13  O   FIL     1       6.092  -5.486 -19.291  1.0   0.693     0.001 O
ATOM     14  C   FIL     1       6.092  -6.486 -25.291  1.0   0.660     0.001 C
ATOM     15  O   FIL     1      14.092  -4.486 -14.291  1.0   0.652     0.001 O
ATOM     16  C   FIL     1       7.092  -5.486 -20.291  1.0   0.646     0.001 C
ATOM     17  O   FIL     1       6.092  -6.486 -17.291  1.0   0.638     0.001 O
ATOM     18  C   FIL     1       7.092  -5.486 -19.291  1.0   0.637     0.001 C
ATOM     19  C   FIL     1       7.092  -6.486 -17.291  1.0   0.635     0.001 C
ATOM     20  C   FIL     1       7.092  -5.486 -18.291  1.0   0.629     0.001 C
ATOM     21  O   FIL     1       8.092  -4.486 -18.291  1.0   0.627     0.001 O
ATOM     22  O   FIL     1      15.092  -3.486 -12.291  1.0   0.621     0.001 O
ATOM     23  C   FIL     1       5.092  -8.486 -24.291  1.0   0.616     0.001 C
ATOM     24  O   FIL     1       9.092  -4.486 -17.291  1.0   0.610     0.001 O
ATOM     25  O   FIL     1      14.092  -4.486 -13.291  1.0   0.607     0.001 O
ATOM     26  C   FIL     1       5.092  -9.486 -24.291  1.0   0.605     0.001 C
ATOM     27  C   FIL     1       7.092  -5.486 -17.291  1.0   0.602     0.001 C
ATOM     28  C   FIL     1       5.092  -6.486 -24.291  1.0   0.592     0.001 C
ATOM     29  C   FIL     1       6.092  -6.486 -23.291  1.0   0.575     0.001 C
ATOM     30  O   FIL     1       6.092  -7.486 -25.291  1.0   0.574     0.001 O
ATOM     31  O   FIL     1       9.092  -5.486 -12.291  1.0   0.569     0.001 O
ATOM     32  C   FIL     1       5.092  -7.486 -24.291  1.0   0.569     0.001 C
ATOM     33  C   FIL     1       6.092  -4.486 -21.291  1.0   0.567     0.001 C
ATOM     34  C   FIL     1       6.092  -5.486 -17.291  1.0   0.560     0.001 C
ATOM     35  O   FIL     1       7.092  -6.486 -12.291  1.0   0.560     0.001 O
ATOM     36  O   FIL     1      10.092  -5.486 -18.291  1.0   0.556     0.001 O
ATOM     37  O   FIL     1       6.092  -8.486 -24.291  1.0   0.549     0.001 O
ATOM     38  C   FIL     1       8.092  -5.486 -12.291  1.0   0.538     0.001 C
ATOM     39  C   FIL     1       7.092  -5.486 -16.291  1.0   0.535     0.001 C
ATOM     40  C   FIL     1       4.092  -9.486 -24.291  1.0   0.532     0.001 C
ATOM     41  C   FIL     1       5.092  -5.486 -24.291  1.0   0.530     0.001 C
ATOM     42  C   FIL     1       8.092  -4.486 -17.291  1.0   0.529     0.001 C
ATOM     43  C   FIL     1       8.092  -5.486 -17.291  1.0   0.524     0.001 C
ATOM     44  O   FIL     1      13.092  -4.486 -12.291  1.0   0.522     0.001 O
ATOM     45  O   FIL     1      14.092  -3.486 -11.291  1.0   0.522     0.001 O
ATOM     46  C   FIL     1       6.092  -5.486 -16.291  1.0   0.517     0.001 C
ATOM     47  O   FIL     1       8.092  -6.486 -13.291  1.0   0.514     0.001 O
ATOM     48  C   FIL     1       7.092  -5.486 -12.291  1.0   0.514     0.001 C
ATOM     49  C   FIL     1       4.092  -5.486 -24.291  1.0   0.506     0.001 C
ATOM     50  H   FIL     1       8.092  -4.486 -21.291  1.0   0.505     0.001 H
ATOM     51  O   FIL     1      15.092  -4.486 -13.291  1.0   0.503     0.001 O
ATOM     52  C   FIL     1       8.092  -5.486 -13.291  1.0   0.503     0.001 C
ATOM     53  C   FIL     1       4.092  -0.486 -24.291  1.0   0.501     0.001 C
ATOM     54  O   FIL     1      10.092  -3.486 -17.291  1.0   0.499     0.001 O
ATOM     55  O   FIL     1       7.092  -6.486 -18.291  1.0   0.495     0.001 O
ATOM     56  H   FIL     1       6.092  -6.486 -13.291  1.0   0.487     0.001 H
ATOM     57  H   FIL     1       6.092  -6.486 -15.291  1.0   0.482     0.001 H
ATOM     58  O   FIL     1       9.092  -3.486 -17.291  1.0   0.481     0.001 O
ATOM     59  H   FIL     1       7.092  -6.486 -13.291  1.0   0.477     0.001 H
ATOM     60  O   FIL     1      10.092  -4.486 -17.291  1.0   0.472     0.001 O
ATOM     61  C   FIL     1       4.092  -4.486 -24.291  1.0   0.470     0.001 C
ATOM     62  H   FIL     1      11.092  -3.486 -17.291  1.0   0.470     0.001 H
ATOM     63  C   FIL     1       5.092  -5.486 -16.291  1.0   0.465     0.001 C
ATOM     64  H   FIL     1       7.092  -7.486 -12.291  1.0   0.464     0.001 H
ATOM     65  C   FIL     1       7.092  -4.486 -17.291  1.0   0.462     0.001 C
ATOM     66  C   FIL     1      11.092  -2.486 -16.291  1.0   0.462     0.001 C
ATOM     67  C   FIL     1       7.092  -5.486 -13.291  1.0   0.461     0.001 C
ATOM     68  C   FIL     1       4.092 -10.486 -24.291  1.0   0.458     0.001 C
ATOM     69  H   FIL     1       7.092  -7.486 -18.291  1.0   0.454     0.001 H
ATOM     70  C   FIL     1       6.092  -5.486 -15.291  1.0   0.454     0.001 C
ATOM     71  O   FIL     1       5.092  -1.486 -24.291  1.0   0.454     0.001 O
ATOM     72  C   FIL     1       5.092  -4.486 -22.291  1.0   0.450     0.001 C
ATOM     73  C   FIL     1       4.092  -4.486 -23.291  1.0   0.449     0.001 C
ATOM     74  C   FIL     1       4.092  -3.486 -23.291  1.0   0.449     0.001 C
ATOM     75  C   FIL     1       5.092  -5.486 -15.291  1.0   0.448     0.001 C
ATOM     76  C   FIL     1       4.092  -8.486 -24.291  1.0   0.447     0.001 C
ATOM     77  C   FIL     1       6.092  -6.486 -16.291  1.0   0.447     0.001 C
ATOM     78  C   FIL     1      10.092  -2.486 -16.291  1.0   0.446     0.001 C
ATOM     79  C   FIL     1       5.092  -5.486 -25.291  1.0   0.445     0.001 C
ATOM     80  O   FIL     1       9.092  -6.486 -11.291  1.0   0.444     0.001 O
ATOM     81  H   FIL     1       6.092  -6.486 -14.291  1.0   0.441     0.001 H
ATOM     82  O   FIL     1       6.092  -7.486 -23.291  1.0   0.441     0.001 O
ATOM     83  C   FIL     1       7.092  -5.486 -15.291  1.0   0.440     0.001 C
ATOM     84  C   FIL     1      10.092  -3.486 -16.291  1.0   0.438     0.001 C
ATOM     85  C   FIL     1       4.092  -2.486 -23.291  1.0   0.435     0.001 C
ATOM     86  C   FIL     1       5.092  -3.486 -22.291  1.0   0.435     0.001 C
ATOM     87  O   FIL     1      14.092  -5.486 -14.291  1.0   0.434     0.001 O
ATOM     88  C   FIL     1       9.092  -3.486 -16.291  1.0   0.433     0.001 C
ATOM     89  C   FIL     1      12.092  -3.486 -15.291  1.0   0.433     0.001 C
ATOM     90  O   FIL     1       4.092  -1.486 -24.291  1.0   0.433     0.001 O
ATOM     91  O   FIL     1       7.092  -6.486 -26.291  1.0   0.430     0.001 O
ATOM     92  C   FIL     1       4.092  -1.486 -23.291  1.0   0.430     0.001 C
ATOM     93  C   FIL     1       6.092  -4.486 -20.291  1.0   0.429     0.001 C
ATOM     94  C   FIL     1      10.092  -5.486 -11.291  1.0   0.429     0.001 C
ATOM     95  C   FIL     1       8.092  -4.486 -16.291  1.0   0.425     0.001 C
ATOM     96  O   FIL     1       8.092  -6.486 -11.291  1.0   0.424     0.001 O
ATOM     97  C   FIL     1       6.092  -4.486 -17.291  1.0   0.419     0.001 C
ATOM     98  C   FIL     1       6.092  -4.486 -18.291  1.0   0.417     0.001 C
ATOM     99  O   FIL     1      15.092  -3.486 -11.291  1.0   0.416     0.001 O
ATOM    100  H   FIL     1       8.092  -5.486 -21.291  1.0   0.414     0.001 H
ATOM    101  C   FIL     1       4.092  -0.486 -23.291  1.0   0.408     0.001 C
ATOM    102  C   FIL     1       3.092  -5.486 -24.291  1.0   0.407     0.001 C
ATOM    103  C   FIL     1       4.092  -6.486 -24.291  1.0   0.407     0.001 C
ATOM    104  C   FIL     1       7.092  -4.486 -16.291  1.0   0.406     0.001 C
ATOM    105  H   FIL     1       8.092  -6.486 -18.291  1.0   0.406     0.001 H
ATOM    106  C   FIL     1       7.092  -6.486 -16.291  1.0   0.404     0.001 C
ATOM    107  C   FIL     1       4.092  -9.486 -25.291  1.0   0.400     0.001 C
ATOM    108  C   FIL     1      13.092  -4.486 -13.291  1.0   0.400     0.001 C
ATOM    109  C   FIL     1       7.092  -4.486 -21.291  1.0   0.395     0.001 C
ATOM    110  C   FIL     1       4.092  -3.486 -22.291  1.0   0.394     0.001 C
ATOM    111  C   FIL     1       9.092  -5.486 -11.291  1.0   0.386     0.001 C
ATOM    112  O   FIL     1       8.092  -5.486 -20.291  1.0   0.379     0.001 O
ATOM    113  C   FIL     1       9.092  -4.486 -12.291  1.0   0.375     0.001 C
ATOM    114  C   FIL     1       5.092  -4.486 -21.291  1.0   0.365     0.001 C
ATOM    115  C   FIL     1      13.092  -3.486 -14.291  1.0   0.364     0.001 C
ATOM    116  C   FIL     1      12.092  -3.486 -14.291  1.0   0.354     0.001 C
ATOM    117  C   FIL     1      14.092  -3.486 -13.291  1.0   0.353     0.001 C
ATOM    118  C   FIL     1      13.092  -3.486 -13.291  1.0   0.345     0.001 C
ATOM    119  C   FIL     1      11.092  -3.486 -15.291  1.0   0.336     0.001 C
ATOM    120  C   FIL     1      10.092  -3.486 -15.291  1.0   0.276     0.001 C
