# Supplementary material for: Ferroptosis regulation by traditional chinese medicine for ischemic stroke intervention based on network pharmacology and data mining
Source: PLoS One. 2025 Apr 16;20(4):e0321751. doi: 10.1371/journal.pone.0321751 (PMC12002469; doi:10.1371/journal.pone.0321751)
Supplement: S6 File — (ZIP) [file pone.0321751.s006.zip › 分子对接2/HIF1A/EGFR-4328/input/FILL_4h6j_h_120out09.pdb]

ATOM      1  O   FIL     1      24.092  -1.486 -15.291  1.0   0.957     0.001 O
ATOM      2  O   FIL     1      25.092  -8.486 -12.291  1.0   0.922     0.001 O
ATOM      3  O   FIL     1      21.092 -12.486  -4.291  1.0   0.921     0.001 O
ATOM      4  O   FIL     1      20.092  -5.486 -15.291  1.0   0.907     0.001 O
ATOM      5  O   FIL     1      27.092  -3.486 -19.291  1.0   0.897     0.001 O
ATOM      6  O   FIL     1      23.092  -0.486 -15.291  1.0   0.884     0.001 O
ATOM      7  O   FIL     1      21.092 -12.486  -5.291  1.0   0.848     0.001 O
ATOM      8  O   FIL     1      24.092  -0.486 -15.291  1.0   0.825     0.001 O
ATOM      9  C   FIL     1      25.092  -9.486 -11.291  1.0   0.824     0.001 C
ATOM     10  O   FIL     1      19.092  -6.486 -14.291  1.0   0.812     0.001 O
ATOM     11  O   FIL     1      19.092  -6.486 -15.291  1.0   0.794     0.001 O
ATOM     12  C   FIL     1      24.092  -9.486 -11.291  1.0   0.782     0.001 C
ATOM     13  O   FIL     1      24.092  -8.486 -13.291  1.0   0.760     0.001 O
ATOM     14  O   FIL     1      26.092  -3.486 -19.291  1.0   0.755     0.001 O
ATOM     15  O   FIL     1      30.092 -12.486  -7.291  1.0   0.728     0.001 O
ATOM     16  O   FIL     1      28.092  -8.486 -12.291  1.0   0.726     0.001 O
ATOM     17  O   FIL     1      25.092  -9.486 -12.291  1.0   0.725     0.001 O
ATOM     18  O   FIL     1      25.092  -7.486  -5.291  1.0   0.721     0.001 O
ATOM     19  O   FIL     1      24.092  -2.486 -16.291  1.0   0.703     0.001 O
ATOM     20  O   FIL     1      26.092  -7.486  -5.291  1.0   0.702     0.001 O
ATOM     21  O   FIL     1      26.092  -8.486 -12.291  1.0   0.692     0.001 O
ATOM     22  C   FIL     1      24.092  -9.486 -12.291  1.0   0.692     0.001 C
ATOM     23  O   FIL     1      24.092  -9.486 -13.291  1.0   0.688     0.001 O
ATOM     24  O   FIL     1      29.092  -0.486 -18.291  1.0   0.668     0.001 O
ATOM     25  C   FIL     1      24.092  -8.486 -11.291  1.0   0.667     0.001 C
ATOM     26  O   FIL     1      24.092  -4.486 -12.291  1.0   0.655     0.001 O
ATOM     27  C   FIL     1      26.092  -2.486 -19.291  1.0   0.652     0.001 C
ATOM     28  O   FIL     1      19.092  -5.486 -14.291  1.0   0.650     0.001 O
ATOM     29  C   FIL     1      24.092  -8.486 -12.291  1.0   0.650     0.001 C
ATOM     30  O   FIL     1      28.092 -13.486  -7.291  1.0   0.648     0.001 O
ATOM     31  C   FIL     1      27.092  -2.486 -19.291  1.0   0.644     0.001 C
ATOM     32  O   FIL     1      24.092  -1.486 -16.291  1.0   0.624     0.001 O
ATOM     33  O   FIL     1      20.092  -5.486 -14.291  1.0   0.602     0.001 O
ATOM     34  C   FIL     1      18.092  -9.486  -8.291  1.0   0.598     0.001 C
ATOM     35  O   FIL     1      23.092  -4.486 -12.291  1.0   0.596     0.001 O
ATOM     36  O   FIL     1      28.092  -0.486 -18.291  1.0   0.595     0.001 O
ATOM     37  C   FIL     1      28.092  -2.486 -19.291  1.0   0.595     0.001 C
ATOM     38  C   FIL     1      27.092  -3.486 -20.291  1.0   0.592     0.001 C
ATOM     39  O   FIL     1      30.092 -13.486  -8.291  1.0   0.590     0.001 O
ATOM     40  C   FIL     1      26.092  -7.486 -12.291  1.0   0.587     0.001 C
ATOM     41  C   FIL     1      25.092  -7.486 -12.291  1.0   0.581     0.001 C
ATOM     42  O   FIL     1      21.092 -13.486  -3.291  1.0   0.559     0.001 O
ATOM     43  O   FIL     1      24.092 -10.486 -11.291  1.0   0.555     0.001 O
ATOM     44  O   FIL     1      27.092  -8.486 -12.291  1.0   0.554     0.001 O
ATOM     45  O   FIL     1      29.092 -12.486  -7.291  1.0   0.544     0.001 O
ATOM     46  C   FIL     1      26.092  -2.486 -18.291  1.0   0.542     0.001 C
ATOM     47  O   FIL     1      23.092  -5.486 -12.291  1.0   0.539     0.001 O
ATOM     48  O   FIL     1      28.092  -0.486 -19.291  1.0   0.528     0.001 O
ATOM     49  C   FIL     1      21.092 -10.486  -7.291  1.0   0.523     0.001 C
ATOM     50  O   FIL     1      31.092 -13.486  -8.291  1.0   0.520     0.001 O
ATOM     51  O   FIL     1      28.092 -12.486  -7.291  1.0   0.519     0.001 O
ATOM     52  C   FIL     1      29.092 -11.486  -6.291  1.0   0.519     0.001 C
ATOM     53  O   FIL     1      24.092  -4.486 -13.291  1.0   0.518     0.001 O
ATOM     54  C   FIL     1      25.092  -2.486 -16.291  1.0   0.517     0.001 C
ATOM     55  O   FIL     1      20.092 -12.486  -4.291  1.0   0.514     0.001 O
ATOM     56  C   FIL     1      28.092  -1.486 -19.291  1.0   0.513     0.001 C
ATOM     57  C   FIL     1      18.092  -9.486  -7.291  1.0   0.511     0.001 C
ATOM     58  O   FIL     1      21.092 -13.486  -4.291  1.0   0.510     0.001 O
ATOM     59  O   FIL     1      27.092  -7.486  -5.291  1.0   0.508     0.001 O
ATOM     60  C   FIL     1      20.092 -10.486  -6.291  1.0   0.508     0.001 C
ATOM     61  H   FIL     1      32.092 -12.486  -7.291  1.0   0.505     0.001 H
ATOM     62  H   FIL     1      20.092 -13.486  -3.291  1.0   0.505     0.001 H
ATOM     63  C   FIL     1      20.092 -10.486  -7.291  1.0   0.494     0.001 C
ATOM     64  H   FIL     1      31.092 -13.486 -10.291  1.0   0.493     0.001 H
ATOM     65  H   FIL     1      31.092 -12.486  -8.291  1.0   0.493     0.001 H
ATOM     66  C   FIL     1      19.092 -10.486  -7.291  1.0   0.492     0.001 C
ATOM     67  O   FIL     1      26.092  -6.486  -5.291  1.0   0.491     0.001 O
ATOM     68  C   FIL     1      21.092 -11.486  -5.291  1.0   0.488     0.001 C
ATOM     69  C   FIL     1      22.092  -6.486 -14.291  1.0   0.488     0.001 C
ATOM     70  C   FIL     1      20.092  -6.486 -14.291  1.0   0.482     0.001 C
ATOM     71  C   FIL     1      21.092 -11.486  -4.291  1.0   0.480     0.001 C
ATOM     72  C   FIL     1      24.092  -3.486 -16.291  1.0   0.475     0.001 C
ATOM     73  H   FIL     1      21.092 -12.486  -6.291  1.0   0.470     0.001 H
ATOM     74  C   FIL     1      29.092 -13.486  -7.291  1.0   0.468     0.001 C
ATOM     75  C   FIL     1      24.092  -6.486 -13.291  1.0   0.465     0.001 C
ATOM     76  C   FIL     1      21.092  -9.486  -7.291  1.0   0.462     0.001 C
ATOM     77  H   FIL     1      20.092 -12.486  -3.291  1.0   0.461     0.001 H
ATOM     78  C   FIL     1      19.092  -9.486  -7.291  1.0   0.460     0.001 C
ATOM     79  H   FIL     1      30.092 -13.486  -9.291  1.0   0.458     0.001 H
ATOM     80  C   FIL     1      18.092  -8.486  -8.291  1.0   0.458     0.001 C
ATOM     81  C   FIL     1      21.092 -12.486  -3.291  1.0   0.455     0.001 C
ATOM     82  O   FIL     1      23.092  -5.486 -13.291  1.0   0.451     0.001 O
ATOM     83  C   FIL     1      26.092  -2.486 -17.291  1.0   0.447     0.001 C
ATOM     84  H   FIL     1      23.092  -8.486  -8.291  1.0   0.446     0.001 H
ATOM     85  C   FIL     1      20.092 -11.486  -6.291  1.0   0.445     0.001 C
ATOM     86  C   FIL     1      21.092  -9.486  -8.291  1.0   0.444     0.001 C
ATOM     87  C   FIL     1      23.092  -6.486 -13.291  1.0   0.440     0.001 C
ATOM     88  C   FIL     1      21.092  -6.486 -14.291  1.0   0.439     0.001 C
ATOM     89  C   FIL     1      29.092 -12.486  -6.291  1.0   0.435     0.001 C
ATOM     90  C   FIL     1      25.092  -2.486 -17.291  1.0   0.431     0.001 C
ATOM     91  C   FIL     1      24.092  -7.486 -11.291  1.0   0.429     0.001 C
ATOM     92  C   FIL     1      23.092  -7.486 -10.291  1.0   0.428     0.001 C
ATOM     93  C   FIL     1      23.092  -7.486  -9.291  1.0   0.424     0.001 C
ATOM     94  O   FIL     1      25.092  -6.486  -5.291  1.0   0.424     0.001 O
ATOM     95  C   FIL     1      23.092  -7.486  -8.291  1.0   0.423     0.001 C
ATOM     96  C   FIL     1      29.092 -10.486  -5.291  1.0   0.418     0.001 C
ATOM     97  C   FIL     1      22.092  -8.486  -8.291  1.0   0.417     0.001 C
ATOM     98  O   FIL     1      20.092 -12.486  -6.291  1.0   0.410     0.001 O
ATOM     99  C   FIL     1      29.092 -11.486  -5.291  1.0   0.397     0.001 C
ATOM    100  C   FIL     1      21.092  -8.486  -8.291  1.0   0.395     0.001 C
ATOM    101  O   FIL     1      24.092  -7.486  -6.291  1.0   0.380     0.001 O
ATOM    102  C   FIL     1      23.092  -7.486 -11.291  1.0   0.376     0.001 C
ATOM    103  O   FIL     1      31.092 -13.486  -9.291  1.0   0.368     0.001 O
ATOM    104  O   FIL     1      31.092 -12.486  -7.291  1.0   0.360     0.001 O
ATOM    105  C   FIL     1      23.092  -6.486 -11.291  1.0   0.348     0.001 C
ATOM    106  C   FIL     1      22.092  -6.486 -13.291  1.0   0.347     0.001 C
ATOM    107  C   FIL     1      23.092  -7.486  -7.291  1.0   0.347     0.001 C
ATOM    108  C   FIL     1      28.092  -7.486  -5.291  1.0   0.347     0.001 C
ATOM    109  O   FIL     1      24.092  -7.486  -7.291  1.0   0.341     0.001 O
ATOM    110  O   FIL     1      25.092  -6.486  -6.291  1.0   0.335     0.001 O
ATOM    111  C   FIL     1      28.092  -8.486  -4.291  1.0   0.331     0.001 C
ATOM    112  O   FIL     1      24.092  -4.486 -16.291  1.0   0.328     0.001 O
ATOM    113  C   FIL     1      23.092  -5.486 -11.291  1.0   0.314     0.001 C
ATOM    114  C   FIL     1      29.092  -9.486  -4.291  1.0   0.314     0.001 C
ATOM    115  C   FIL     1      28.092  -7.486  -4.291  1.0   0.312     0.001 C
ATOM    116  C   FIL     1      29.092 -10.486  -4.291  1.0   0.307     0.001 C
ATOM    117  C   FIL     1      29.092  -8.486  -4.291  1.0   0.294     0.001 C
ATOM    118  C   FIL     1      24.092  -6.486  -6.291  1.0   0.291     0.001 C
ATOM    119  O   FIL     1      24.092  -4.486 -15.291  1.0   0.173     0.001 O
ATOM    120  O   FIL     1      24.092  -4.486 -14.291  1.0   0.094     0.001 O
