# Supplementary material for: Ferroptosis regulation by traditional chinese medicine for ischemic stroke intervention based on network pharmacology and data mining
Source: PLoS One. 2025 Apr 16;20(4):e0321751. doi: 10.1371/journal.pone.0321751 (PMC12002469; doi:10.1371/journal.pone.0321751)
Supplement: S6 File — (ZIP) [file pone.0321751.s006.zip › 分子对接2/HIF1A/EGFR-4328/input/MOL004328.pdbqt]

REMARK  4 active torsions:
REMARK  status: ('A' for Active; 'I' for Inactive)
REMARK    1  A    between atoms: C_1  and  C_12 
REMARK    2  A    between atoms: C_6  and  O_20 
REMARK    3  A    between atoms: C_8  and  O_19 
REMARK    4  A    between atoms: C_15  and  O_18 
ROOT
ATOM      1  C   <1> d   1       1.682   0.806   0.504  0.00  0.00     0.169 C 
ATOM      2  C   <1> d   1       2.041  -0.417   1.380  0.00  0.00     0.121 C 
ATOM      3  C   <1> d   1       0.804  -1.232   1.619  0.00  0.00     0.167 C 
ATOM      4  O   <1> d   1       0.893  -2.445   1.712  0.00  0.00    -0.292 OA
ATOM      5  C   <1> d   1      -0.525  -0.521   1.743  0.00  0.00     0.076 A 
ATOM      6  C   <1> d   1      -1.757  -1.238   2.160  0.00  0.00     0.085 A 
ATOM      7  C   <1> d   1      -2.948  -0.543   2.241  0.00  0.00     0.074 A 
ATOM      8  C   <1> d   1      -3.009   0.901   1.918  0.00  0.00     0.071 A 
ATOM      9  C   <1> d   1      -1.863   1.554   1.537  0.00  0.00     0.074 A 
ATOM     10  C   <1> d   1      -0.578   0.824   1.448  0.00  0.00     0.089 A 
ATOM     11  O   <1> d   1       0.570   1.523   1.068  0.00  0.00    -0.340 OA
ENDROOT
BRANCH   1  12
ATOM     12  C   <1> d   1       1.504   0.443  -0.985  0.00  0.00    -0.028 A 
ATOM     13  C   <1> d   1       2.540   0.870  -1.962  0.00  0.00     0.012 A 
ATOM     14  C   <1> d   1       2.416   0.585  -3.286  0.00  0.00     0.037 A 
ATOM     15  C   <1> d   1       1.248  -0.171  -3.791  0.00  0.00     0.065 A 
ATOM     16  C   <1> d   1       0.286  -0.584  -2.903  0.00  0.00     0.037 A 
ATOM     17  C   <1> d   1       0.415  -0.266  -1.460  0.00  0.00     0.012 A 
BRANCH  15  18
ATOM     18  O   <1> d   1       1.154  -0.447  -5.159  0.00  0.00    -0.361 OA
ATOM     19  H   <1> d   1       0.405  -0.979  -5.407  0.00  0.00     0.217 HD
ENDBRANCH  15  18
ENDBRANCH   1  12
BRANCH   6  20
ATOM     20  O   <1> d   1      -1.693  -2.601   2.465  0.00  0.00    -0.360 OA
ATOM     21  H   <1> d   1      -2.526  -3.014   2.664  0.00  0.00     0.217 HD
ENDBRANCH   6  20
BRANCH   8  22
ATOM     22  O   <1> d   1      -4.235   1.566   2.010  0.00  0.00    -0.361 OA
ATOM     23  H   <1> d   1      -4.205   2.495   1.808  0.00  0.00     0.217 HD
ENDBRANCH   8  22
TORSDOF 4
