# Supplementary material for: Ferroptosis regulation by traditional chinese medicine for ischemic stroke intervention based on network pharmacology and data mining
Source: PLoS One. 2025 Apr 16;20(4):e0321751. doi: 10.1371/journal.pone.0321751 (PMC12002469; doi:10.1371/journal.pone.0321751)
Supplement: S6 File — (ZIP) [file pone.0321751.s006.zip › 分子对接2/HIF1A/EGFR-4328/results/all_poses_4h6j_h.pdb]

REMARK Generated by AMDock from AutoDock Vina result
REMARK Best docking result from each FILL generated by AutoLigand
MODEL        1
REMARK Best docking result from each FILL generated by AutoLigand
REMARK ENERGY   =   -7.2
HETATM   1  C   <1> d   1       4.665 -28.552 -22.284  0.00  0.00           C
HETATM   2  C   <1> d   1       4.468 -29.293 -23.627  0.00  0.00           C
HETATM   3  C   <1> d   1       3.743 -28.393 -24.584  0.00  0.00           C
HETATM   4  O   <1> d   1       3.996 -28.456 -25.776  0.00  0.00           O
HETATM   5  C   <1> d   1       2.709 -27.432 -24.040  0.00  0.00           C
HETATM   6  C   <1> d   1       1.826 -26.646 -24.940  0.00  0.00           C
HETATM   7  C   <1> d   1       0.910 -25.770 -24.390  0.00  0.00           C
HETATM   8  C   <1> d   1       0.801 -25.607 -22.922  0.00  0.00           C
HETATM   9  C   <1> d   1       1.620 -26.341 -22.101  0.00  0.00           C
HETATM  10  C   <1> d   1       2.605 -27.286 -22.674  0.00  0.00           C
HETATM  11  O   <1> d   1       3.414 -28.025 -21.808  0.00  0.00           O
HETATM  12  C   <1> d   1       5.804 -27.512 -22.337  0.00  0.00           C
HETATM  13  C   <1> d   1       6.977 -27.679 -21.438  0.00  0.00           C
HETATM  14  C   <1> d   1       7.996 -26.778 -21.441  0.00  0.00           C
HETATM  15  C   <1> d   1       7.971 -25.610 -22.349  0.00  0.00           C
HETATM  16  C   <1> d   1       6.902 -25.444 -23.194  0.00  0.00           C
HETATM  17  C   <1> d   1       5.785 -26.421 -23.186  0.00  0.00           C
HETATM  18  O   <1> d   1       9.037 -24.704 -22.325  0.00  0.00           O
HETATM  19  H   <1> d   1       9.029 -24.100 -21.590  0.00  0.00           H
HETATM  20  O   <1> d   1       1.933 -26.805 -26.324  0.00  0.00           O
HETATM  21  H   <1> d   1       2.169 -27.679 -26.618  0.00  0.00           H
HETATM  22  O   <1> d   1      -0.137 -24.708 -22.407  0.00  0.00           O
HETATM  23  H   <1> d   1       0.229 -23.904 -22.052  0.00  0.00           H
ENDMDL
MODEL        2
REMARK Best docking result from each FILL generated by AutoLigand
REMARK ENERGY   =   -7.2
HETATM   1  C   <1> d   1       4.658 -28.673 -22.344  0.00  0.00           C
HETATM   2  C   <1> d   1       4.414 -29.283 -23.744  0.00  0.00           C
HETATM   3  C   <1> d   1       3.657 -28.298 -24.585  0.00  0.00           C
HETATM   4  O   <1> d   1       3.868 -28.246 -25.785  0.00  0.00           O
HETATM   5  C   <1> d   1       2.644 -27.395 -23.917  0.00  0.00           C
HETATM   6  C   <1> d   1       1.731 -26.529 -24.706  0.00  0.00           C
HETATM   7  C   <1> d   1       0.836 -25.711 -24.044  0.00  0.00           C
HETATM   8  C   <1> d   1       0.777 -25.689 -22.564  0.00  0.00           C
HETATM   9  C   <1> d   1       1.624 -26.496 -21.846  0.00  0.00           C
HETATM  10  C   <1> d   1       2.587 -27.381 -22.540  0.00  0.00           C
HETATM  11  O   <1> d   1       3.425 -28.197 -21.777  0.00  0.00           O
HETATM  12  C   <1> d   1       5.796 -27.630 -22.336  0.00  0.00           C
HETATM  13  C   <1> d   1       6.932 -27.807 -21.394  0.00  0.00           C
HETATM  14  C   <1> d   1       7.948 -26.904 -21.343  0.00  0.00           C
HETATM  15  C   <1> d   1       7.957 -25.724 -22.236  0.00  0.00           C
HETATM  16  C   <1> d   1       6.922 -25.549 -23.121  0.00  0.00           C
HETATM  17  C   <1> d   1       5.808 -26.527 -23.171  0.00  0.00           C
HETATM  18  O   <1> d   1       9.018 -24.817 -22.156  0.00  0.00           O
HETATM  19  H   <1> d   1       9.348 -24.665 -21.277  0.00  0.00           H
HETATM  20  O   <1> d   1       1.789 -26.555 -26.103  0.00  0.00           O
HETATM  21  H   <1> d   1       1.302 -25.869 -26.544  0.00  0.00           H
HETATM  22  O   <1> d   1      -0.141 -24.845 -21.934  0.00  0.00           O
HETATM  23  H   <1> d   1       0.117 -24.543 -21.070  0.00  0.00           H
ENDMDL
MODEL        3
REMARK Best docking result from each FILL generated by AutoLigand
REMARK ENERGY   =   -7.1
HETATM   1  C   <1> d   1       4.663 -28.476 -22.280  0.00  0.00           C
HETATM   2  C   <1> d   1       4.488 -29.248 -23.609  0.00  0.00           C
HETATM   3  C   <1> d   1       3.749 -28.383 -24.587  0.00  0.00           C
HETATM   4  O   <1> d   1       4.009 -28.464 -25.776  0.00  0.00           O
HETATM   5  C   <1> d   1       2.693 -27.433 -24.068  0.00  0.00           C
HETATM   6  C   <1> d   1       1.798 -26.684 -24.987  0.00  0.00           C
HETATM   7  C   <1> d   1       0.862 -25.816 -24.459  0.00  0.00           C
HETATM   8  C   <1> d   1       0.742 -25.626 -22.996  0.00  0.00           C
HETATM   9  C   <1> d   1       1.572 -26.326 -22.156  0.00  0.00           C
HETATM  10  C   <1> d   1       2.579 -27.262 -22.706  0.00  0.00           C
HETATM  11  O   <1> d   1       3.399 -27.966 -21.821  0.00  0.00           O
HETATM  12  C   <1> d   1       5.780 -27.414 -22.349  0.00  0.00           C
HETATM  13  C   <1> d   1       6.997 -27.590 -21.513  0.00  0.00           C
HETATM  14  C   <1> d   1       8.000 -26.671 -21.530  0.00  0.00           C
HETATM  15  C   <1> d   1       7.912 -25.472 -22.394  0.00  0.00           C
HETATM  16  C   <1> d   1       6.801 -25.297 -23.182  0.00  0.00           C
HETATM  17  C   <1> d   1       5.703 -26.294 -23.157  0.00  0.00           C
HETATM  18  O   <1> d   1       8.962 -24.548 -22.388  0.00  0.00           O
HETATM  19  H   <1> d   1       9.092 -24.088 -23.210  0.00  0.00           H
HETATM  20  O   <1> d   1       1.915 -26.869 -26.368  0.00  0.00           O
HETATM  21  H   <1> d   1       1.698 -27.739 -26.683  0.00  0.00           H
HETATM  22  O   <1> d   1      -0.217 -24.736 -22.503  0.00  0.00           O
HETATM  23  H   <1> d   1      -0.236 -24.648 -21.556  0.00  0.00           H
ENDMDL
MODEL        4
REMARK Best docking result from each FILL generated by AutoLigand
REMARK ENERGY   =   -7.2
HETATM   1  C   <1> d   1       4.651 -28.557 -22.302  0.00  0.00           C
HETATM   2  C   <1> d   1       4.453 -29.294 -23.648  0.00  0.00           C
HETATM   3  C   <1> d   1       3.732 -28.390 -24.603  0.00  0.00           C
HETATM   4  O   <1> d   1       3.986 -28.451 -25.795  0.00  0.00           O
HETATM   5  C   <1> d   1       2.700 -27.427 -24.059  0.00  0.00           C
HETATM   6  C   <1> d   1       1.821 -26.636 -24.957  0.00  0.00           C
HETATM   7  C   <1> d   1       0.907 -25.759 -24.407  0.00  0.00           C
HETATM   8  C   <1> d   1       0.797 -25.598 -22.939  0.00  0.00           C
HETATM   9  C   <1> d   1       1.613 -26.337 -22.118  0.00  0.00           C
HETATM  10  C   <1> d   1       2.595 -27.284 -22.692  0.00  0.00           C
HETATM  11  O   <1> d   1       3.401 -28.027 -21.827  0.00  0.00           O
HETATM  12  C   <1> d   1       5.793 -27.521 -22.352  0.00  0.00           C
HETATM  13  C   <1> d   1       6.951 -27.677 -21.433  0.00  0.00           C
HETATM  14  C   <1> d   1       7.972 -26.779 -21.431  0.00  0.00           C
HETATM  15  C   <1> d   1       7.965 -25.624 -22.356  0.00  0.00           C
HETATM  16  C   <1> d   1       6.910 -25.468 -23.220  0.00  0.00           C
HETATM  17  C   <1> d   1       5.791 -26.441 -23.217  0.00  0.00           C
HETATM  18  O   <1> d   1       9.033 -24.720 -22.328  0.00  0.00           O
HETATM  19  H   <1> d   1       9.043 -24.094 -23.044  0.00  0.00           H
HETATM  20  O   <1> d   1       1.929 -26.793 -26.343  0.00  0.00           O
HETATM  21  H   <1> d   1       2.198 -27.656 -26.636  0.00  0.00           H
HETATM  22  O   <1> d   1      -0.139 -24.697 -22.423  0.00  0.00           O
HETATM  23  H   <1> d   1      -0.134 -24.611 -21.476  0.00  0.00           H
ENDMDL
MODEL        5
REMARK Best docking result from each FILL generated by AutoLigand
REMARK ENERGY   =   -6.2
HETATM   1  C   <1> d   1      31.073 -15.196 -16.614  0.00  0.00           C
HETATM   2  C   <1> d   1      30.220 -14.958 -17.882  0.00  0.00           C
HETATM   3  C   <1> d   1      28.795 -14.716 -17.479  0.00  0.00           C
HETATM   4  O   <1> d   1      28.109 -13.948 -18.132  0.00  0.00           O
HETATM   5  C   <1> d   1      28.246 -15.438 -16.269  0.00  0.00           C
HETATM   6  C   <1> d   1      26.804 -15.390 -15.920  0.00  0.00           C
HETATM   7  C   <1> d   1      26.359 -16.056 -14.794  0.00  0.00           C
HETATM   8  C   <1> d   1      27.300 -16.811 -13.936  0.00  0.00           C
HETATM   9  C   <1> d   1      28.631 -16.851 -14.270  0.00  0.00           C
HETATM  10  C   <1> d   1      29.123 -16.146 -15.475  0.00  0.00           C
HETATM  11  O   <1> d   1      30.482 -16.217 -15.791  0.00  0.00           O
HETATM  12  C   <1> d   1      31.397 -13.891 -15.858  0.00  0.00           C
HETATM  13  C   <1> d   1      32.666 -13.177 -16.159  0.00  0.00           C
HETATM  14  C   <1> d   1      32.999 -12.032 -15.506  0.00  0.00           C
HETATM  15  C   <1> d   1      32.098 -11.456 -14.482  0.00  0.00           C
HETATM  16  C   <1> d   1      30.916 -12.094 -14.198  0.00  0.00           C
HETATM  17  C   <1> d   1      30.556 -13.348 -14.903  0.00  0.00           C
HETATM  18  O   <1> d   1      32.472 -10.276 -13.831  0.00  0.00           O
HETATM  19  H   <1> d   1      31.904  -9.531 -13.998  0.00  0.00           H
HETATM  20  O   <1> d   1      25.919 -14.677 -16.735  0.00  0.00           O
HETATM  21  H   <1> d   1      25.068 -15.080 -16.864  0.00  0.00           H
HETATM  22  O   <1> d   1      26.809 -17.467 -12.804  0.00  0.00           O
HETATM  23  H   <1> d   1      27.336 -17.364 -12.018  0.00  0.00           H
ENDMDL
MODEL        6
REMARK Best docking result from each FILL generated by AutoLigand
REMARK ENERGY   =   -6.7
HETATM   1  C   <1> d   1      19.158 -28.880 -21.632  0.00  0.00           C
HETATM   2  C   <1> d   1      19.818 -29.614 -20.442  0.00  0.00           C
HETATM   3  C   <1> d   1      20.519 -28.613 -19.572  0.00  0.00           C
HETATM   4  O   <1> d   1      20.565 -28.792 -18.366  0.00  0.00           O
HETATM   5  C   <1> d   1      21.157 -27.404 -20.220  0.00  0.00           C
HETATM   6  C   <1> d   1      22.020 -26.472 -19.451  0.00  0.00           C
HETATM   7  C   <1> d   1      22.564 -25.374 -20.089  0.00  0.00           C
HETATM   8  C   <1> d   1      22.297 -25.118 -21.523  0.00  0.00           C
HETATM   9  C   <1> d   1      21.500 -25.989 -22.224  0.00  0.00           C
HETATM  10  C   <1> d   1      20.912 -27.172 -21.556  0.00  0.00           C
HETATM  11  O   <1> d   1      20.115 -28.042 -22.303  0.00  0.00           O
HETATM  12  C   <1> d   1      17.856 -28.152 -21.237  0.00  0.00           C
HETATM  13  C   <1> d   1      16.600 -28.936 -21.110  0.00  0.00           C
HETATM  14  C   <1> d   1      15.426 -28.333 -20.779  0.00  0.00           C
HETATM  15  C   <1> d   1      15.370 -26.876 -20.524  0.00  0.00           C
HETATM  16  C   <1> d   1      16.522 -26.136 -20.625  0.00  0.00           C
HETATM  17  C   <1> d   1      17.801 -26.791 -20.995  0.00  0.00           C
HETATM  18  O   <1> d   1      14.147 -26.290 -20.185  0.00  0.00           O
HETATM  19  H   <1> d   1      13.485 -26.327 -20.867  0.00  0.00           H
HETATM  20  O   <1> d   1      22.270 -26.719 -18.098  0.00  0.00           O
HETATM  21  H   <1> d   1      22.209 -25.961 -17.527  0.00  0.00           H
HETATM  22  O   <1> d   1      22.865 -23.994 -22.129  0.00  0.00           O
HETATM  23  H   <1> d   1      22.395 -23.666 -22.889  0.00  0.00           H
ENDMDL
MODEL        7
REMARK Best docking result from each FILL generated by AutoLigand
REMARK ENERGY   =   -7.2
HETATM   1  C   <1> d   1       4.652 -28.561 -22.300  0.00  0.00           C
HETATM   2  C   <1> d   1       4.444 -29.296 -23.644  0.00  0.00           C
HETATM   3  C   <1> d   1       3.719 -28.389 -24.595  0.00  0.00           C
HETATM   4  O   <1> d   1       3.966 -28.448 -25.788  0.00  0.00           O
HETATM   5  C   <1> d   1       2.694 -27.424 -24.043  0.00  0.00           C
HETATM   6  C   <1> d   1       1.811 -26.630 -24.935  0.00  0.00           C
HETATM   7  C   <1> d   1       0.902 -25.751 -24.377  0.00  0.00           C
HETATM   8  C   <1> d   1       0.801 -25.593 -22.909  0.00  0.00           C
HETATM   9  C   <1> d   1       1.620 -26.334 -22.094  0.00  0.00           C
HETATM  10  C   <1> d   1       2.597 -27.283 -22.675  0.00  0.00           C
HETATM  11  O   <1> d   1       3.406 -28.029 -21.816  0.00  0.00           O
HETATM  12  C   <1> d   1       5.796 -27.527 -22.354  0.00  0.00           C
HETATM  13  C   <1> d   1       6.949 -27.675 -21.427  0.00  0.00           C
HETATM  14  C   <1> d   1       7.972 -26.779 -21.430  0.00  0.00           C
HETATM  15  C   <1> d   1       7.971 -25.634 -22.368  0.00  0.00           C
HETATM  16  C   <1> d   1       6.921 -25.486 -23.240  0.00  0.00           C
HETATM  17  C   <1> d   1       5.801 -26.457 -23.231  0.00  0.00           C
HETATM  18  O   <1> d   1       9.040 -24.732 -22.344  0.00  0.00           O
HETATM  19  H   <1> d   1       9.190 -24.315 -21.502  0.00  0.00           H
HETATM  20  O   <1> d   1       1.910 -26.785 -26.321  0.00  0.00           O
HETATM  21  H   <1> d   1       2.785 -26.958 -26.650  0.00  0.00           H
HETATM  22  O   <1> d   1      -0.130 -24.690 -22.386  0.00  0.00           O
HETATM  23  H   <1> d   1      -0.277 -23.913 -22.914  0.00  0.00           H
ENDMDL
MODEL        8
REMARK Best docking result from each FILL generated by AutoLigand
REMARK ENERGY   =   -6.4
HETATM   1  C   <1> d   1       9.188  -1.969 -15.110  0.00  0.00           C
HETATM   2  C   <1> d   1       7.944  -1.319 -14.460  0.00  0.00           C
HETATM   3  C   <1> d   1       6.909  -2.377 -14.212  0.00  0.00           C
HETATM   4  O   <1> d   1       6.181  -2.288 -13.238  0.00  0.00           O
HETATM   5  C   <1> d   1       6.794  -3.527 -15.188  0.00  0.00           C
HETATM   6  C   <1> d   1       5.680  -4.506 -15.111  0.00  0.00           C
HETATM   7  C   <1> d   1       5.632  -5.547 -16.017  0.00  0.00           C
HETATM   8  C   <1> d   1       6.674  -5.697 -17.058  0.00  0.00           C
HETATM   9  C   <1> d   1       7.698  -4.783 -17.122  0.00  0.00           C
HETATM  10  C   <1> d   1       7.761  -3.660 -16.160  0.00  0.00           C
HETATM  11  O   <1> d   1       8.810  -2.743 -16.261  0.00  0.00           O
HETATM  12  C   <1> d   1      10.060  -2.737 -14.095  0.00  0.00           C
HETATM  13  C   <1> d   1      11.508  -2.919 -14.379  0.00  0.00           C
HETATM  14  C   <1> d   1      12.311  -3.602 -13.520  0.00  0.00           C
HETATM  15  C   <1> d   1      11.766  -4.176 -12.269  0.00  0.00           C
HETATM  16  C   <1> d   1      10.434  -4.009 -11.984  0.00  0.00           C
HETATM  17  C   <1> d   1       9.555  -3.272 -12.924  0.00  0.00           C
HETATM  18  O   <1> d   1      12.621  -4.872 -11.408  0.00  0.00           O
HETATM  19  H   <1> d   1      13.545  -4.805 -11.626  0.00  0.00           H
HETATM  20  O   <1> d   1       4.698  -4.359 -14.126  0.00  0.00           O
HETATM  21  H   <1> d   1       4.554  -3.469 -13.823  0.00  0.00           H
HETATM  22  O   <1> d   1       6.591  -6.766 -17.954  0.00  0.00           O
HETATM  23  H   <1> d   1       7.003  -7.571 -17.660  0.00  0.00           H
ENDMDL
MODEL        9
REMARK Best docking result from each FILL generated by AutoLigand
REMARK ENERGY   =   -6.4
HETATM   1  C   <1> d   1      20.474  -5.337  -9.235  0.00  0.00           C
HETATM   2  C   <1> d   1      19.704  -4.559 -10.328  0.00  0.00           C
HETATM   3  C   <1> d   1      19.947  -5.209 -11.658  0.00  0.00           C
HETATM   4  O   <1> d   1      19.060  -5.211 -12.496  0.00  0.00           O
HETATM   5  C   <1> d   1      21.294  -5.843 -11.925  0.00  0.00           C
HETATM   6  C   <1> d   1      21.668  -6.339 -13.274  0.00  0.00           C
HETATM   7  C   <1> d   1      22.906  -6.925 -13.458  0.00  0.00           C
HETATM   8  C   <1> d   1      23.857  -7.062 -12.332  0.00  0.00           C
HETATM   9  C   <1> d   1      23.501  -6.597 -11.090  0.00  0.00           C
HETATM  10  C   <1> d   1      22.180  -5.964 -10.877  0.00  0.00           C
HETATM  11  O   <1> d   1      21.856  -5.491  -9.603  0.00  0.00           O
HETATM  12  C   <1> d   1      19.779  -6.656  -8.838  0.00  0.00           C
HETATM  13  C   <1> d   1      18.300  -6.756  -8.950  0.00  0.00           C
HETATM  14  C   <1> d   1      17.645  -7.894  -8.596  0.00  0.00           C
HETATM  15  C   <1> d   1      18.390  -9.072  -8.099  0.00  0.00           C
HETATM  16  C   <1> d   1      19.757  -9.004  -7.999  0.00  0.00           C
HETATM  17  C   <1> d   1      20.472  -7.760  -8.376  0.00  0.00           C
HETATM  18  O   <1> d   1      17.683 -10.226  -7.746  0.00  0.00           O
HETATM  19  H   <1> d   1      16.739 -10.161  -7.846  0.00  0.00           H
HETATM  20  O   <1> d   1      20.767  -6.206 -14.334  0.00  0.00           O
HETATM  21  H   <1> d   1      20.958  -5.504 -14.946  0.00  0.00           H
HETATM  22  O   <1> d   1      25.098  -7.664 -12.560  0.00  0.00           O
HETATM  23  H   <1> d   1      25.067  -8.472 -13.061  0.00  0.00           H
ENDMDL
