# Supplementary material for: Ferroptosis regulation by traditional chinese medicine for ischemic stroke intervention based on network pharmacology and data mining
Source: PLoS One. 2025 Apr 16;20(4):e0321751. doi: 10.1371/journal.pone.0321751 (PMC12002469; doi:10.1371/journal.pone.0321751)
Supplement: S6 File — (ZIP) [file pone.0321751.s006.zip › 分子对接2/HIF1A/EGFR-4328/results/MOL004328_4h6j_out01.pdb]

REMARK Generated by AMDock from AutoDock Vina result
MODEL        1
REMARK ENERGY   =   -7.2
HETATM   1  C   <1> d   1       4.665 -28.552 -22.284  0.00  0.00           C
HETATM   2  C   <1> d   1       4.468 -29.293 -23.627  0.00  0.00           C
HETATM   3  C   <1> d   1       3.743 -28.393 -24.584  0.00  0.00           C
HETATM   4  O   <1> d   1       3.996 -28.456 -25.776  0.00  0.00           O
HETATM   5  C   <1> d   1       2.709 -27.432 -24.040  0.00  0.00           C
HETATM   6  C   <1> d   1       1.826 -26.646 -24.940  0.00  0.00           C
HETATM   7  C   <1> d   1       0.910 -25.770 -24.390  0.00  0.00           C
HETATM   8  C   <1> d   1       0.801 -25.607 -22.922  0.00  0.00           C
HETATM   9  C   <1> d   1       1.620 -26.341 -22.101  0.00  0.00           C
HETATM  10  C   <1> d   1       2.605 -27.286 -22.674  0.00  0.00           C
HETATM  11  O   <1> d   1       3.414 -28.025 -21.808  0.00  0.00           O
HETATM  12  C   <1> d   1       5.804 -27.512 -22.337  0.00  0.00           C
HETATM  13  C   <1> d   1       6.977 -27.679 -21.438  0.00  0.00           C
HETATM  14  C   <1> d   1       7.996 -26.778 -21.441  0.00  0.00           C
HETATM  15  C   <1> d   1       7.971 -25.610 -22.349  0.00  0.00           C
HETATM  16  C   <1> d   1       6.902 -25.444 -23.194  0.00  0.00           C
HETATM  17  C   <1> d   1       5.785 -26.421 -23.186  0.00  0.00           C
HETATM  18  O   <1> d   1       9.037 -24.704 -22.325  0.00  0.00           O
HETATM  19  H   <1> d   1       9.029 -24.100 -21.590  0.00  0.00           H
HETATM  20  O   <1> d   1       1.933 -26.805 -26.324  0.00  0.00           O
HETATM  21  H   <1> d   1       2.169 -27.679 -26.618  0.00  0.00           H
HETATM  22  O   <1> d   1      -0.137 -24.708 -22.407  0.00  0.00           O
HETATM  23  H   <1> d   1       0.229 -23.904 -22.052  0.00  0.00           H
ENDMDL
