# Supplementary material for: Ferroptosis regulation by traditional chinese medicine for ischemic stroke intervention based on network pharmacology and data mining
Source: PLoS One. 2025 Apr 16;20(4):e0321751. doi: 10.1371/journal.pone.0321751 (PMC12002469; doi:10.1371/journal.pone.0321751)
Supplement: S6 File — (ZIP) [file pone.0321751.s006.zip › 分子对接2/HIF1A/EGFR-4328/results/MOL004328_4h6j_out01.pdbqt]

MODEL 1
REMARK VINA RESULT:      -7.2      0.000      0.000
REMARK  4 active torsions:
REMARK  status: ('A' for Active; 'I' for Inactive)
REMARK    1  A    between atoms: C_1  and  C_12 
REMARK    2  A    between atoms: C_6  and  O_20 
REMARK    3  A    between atoms: C_8  and  O_19 
REMARK    4  A    between atoms: C_15  and  O_18 
ROOT
ATOM      1  C   <1> d   1       4.665 -28.552 -22.284  0.00  0.00     0.169 C 
ATOM      2  C   <1> d   1       4.468 -29.293 -23.627  0.00  0.00     0.121 C 
ATOM      3  C   <1> d   1       3.743 -28.393 -24.584  0.00  0.00     0.167 C 
ATOM      4  O   <1> d   1       3.996 -28.456 -25.776  0.00  0.00    -0.292 OA
ATOM      5  C   <1> d   1       2.709 -27.432 -24.040  0.00  0.00     0.076 A 
ATOM      6  C   <1> d   1       1.826 -26.646 -24.940  0.00  0.00     0.085 A 
ATOM      7  C   <1> d   1       0.910 -25.770 -24.390  0.00  0.00     0.074 A 
ATOM      8  C   <1> d   1       0.801 -25.607 -22.922  0.00  0.00     0.071 A 
ATOM      9  C   <1> d   1       1.620 -26.341 -22.101  0.00  0.00     0.074 A 
ATOM     10  C   <1> d   1       2.605 -27.286 -22.674  0.00  0.00     0.089 A 
ATOM     11  O   <1> d   1       3.414 -28.025 -21.808  0.00  0.00    -0.340 OA
ENDROOT
BRANCH   1  12
ATOM     12  C   <1> d   1       5.804 -27.512 -22.337  0.00  0.00    -0.028 A 
ATOM     13  C   <1> d   1       6.977 -27.679 -21.438  0.00  0.00     0.012 A 
ATOM     14  C   <1> d   1       7.996 -26.778 -21.441  0.00  0.00     0.037 A 
ATOM     15  C   <1> d   1       7.971 -25.610 -22.349  0.00  0.00     0.065 A 
ATOM     16  C   <1> d   1       6.902 -25.444 -23.194  0.00  0.00     0.037 A 
ATOM     17  C   <1> d   1       5.785 -26.421 -23.186  0.00  0.00     0.012 A 
BRANCH  15  18
ATOM     18  O   <1> d   1       9.037 -24.704 -22.325  0.00  0.00    -0.361 OA
ATOM     19  H   <1> d   1       9.029 -24.100 -21.590  0.00  0.00     0.217 HD
ENDBRANCH  15  18
ENDBRANCH   1  12
BRANCH   6  20
ATOM     20  O   <1> d   1       1.933 -26.805 -26.324  0.00  0.00    -0.360 OA
ATOM     21  H   <1> d   1       2.169 -27.679 -26.618  0.00  0.00     0.217 HD
ENDBRANCH   6  20
BRANCH   8  22
ATOM     22  O   <1> d   1      -0.137 -24.708 -22.407  0.00  0.00    -0.361 OA
ATOM     23  H   <1> d   1       0.229 -23.904 -22.052  0.00  0.00     0.217 HD
ENDBRANCH   8  22
TORSDOF 4
ENDMDL
