# Supplementary material for: Ferroptosis regulation by traditional chinese medicine for ischemic stroke intervention based on network pharmacology and data mining
Source: PLoS One. 2025 Apr 16;20(4):e0321751. doi: 10.1371/journal.pone.0321751 (PMC12002469; doi:10.1371/journal.pone.0321751)
Supplement: S6 File — (ZIP) [file pone.0321751.s006.zip › 分子对接2/HIF1A/EGFR-4328/results/MOL004328_4h6j_out02.pdb]

REMARK Generated by AMDock from AutoDock Vina result
MODEL        2
REMARK ENERGY   =   -7.2
HETATM   1  C   <1> d   1       4.658 -28.673 -22.344  0.00  0.00           C
HETATM   2  C   <1> d   1       4.414 -29.283 -23.744  0.00  0.00           C
HETATM   3  C   <1> d   1       3.657 -28.298 -24.585  0.00  0.00           C
HETATM   4  O   <1> d   1       3.868 -28.246 -25.785  0.00  0.00           O
HETATM   5  C   <1> d   1       2.644 -27.395 -23.917  0.00  0.00           C
HETATM   6  C   <1> d   1       1.731 -26.529 -24.706  0.00  0.00           C
HETATM   7  C   <1> d   1       0.836 -25.711 -24.044  0.00  0.00           C
HETATM   8  C   <1> d   1       0.777 -25.689 -22.564  0.00  0.00           C
HETATM   9  C   <1> d   1       1.624 -26.496 -21.846  0.00  0.00           C
HETATM  10  C   <1> d   1       2.587 -27.381 -22.540  0.00  0.00           C
HETATM  11  O   <1> d   1       3.425 -28.197 -21.777  0.00  0.00           O
HETATM  12  C   <1> d   1       5.796 -27.630 -22.336  0.00  0.00           C
HETATM  13  C   <1> d   1       6.932 -27.807 -21.394  0.00  0.00           C
HETATM  14  C   <1> d   1       7.948 -26.904 -21.343  0.00  0.00           C
HETATM  15  C   <1> d   1       7.957 -25.724 -22.236  0.00  0.00           C
HETATM  16  C   <1> d   1       6.922 -25.549 -23.121  0.00  0.00           C
HETATM  17  C   <1> d   1       5.808 -26.527 -23.171  0.00  0.00           C
HETATM  18  O   <1> d   1       9.018 -24.817 -22.156  0.00  0.00           O
HETATM  19  H   <1> d   1       9.348 -24.665 -21.277  0.00  0.00           H
HETATM  20  O   <1> d   1       1.789 -26.555 -26.103  0.00  0.00           O
HETATM  21  H   <1> d   1       1.302 -25.869 -26.544  0.00  0.00           H
HETATM  22  O   <1> d   1      -0.141 -24.845 -21.934  0.00  0.00           O
HETATM  23  H   <1> d   1       0.117 -24.543 -21.070  0.00  0.00           H
ENDMDL
