# Supplementary material for: Ferroptosis regulation by traditional chinese medicine for ischemic stroke intervention based on network pharmacology and data mining
Source: PLoS One. 2025 Apr 16;20(4):e0321751. doi: 10.1371/journal.pone.0321751 (PMC12002469; doi:10.1371/journal.pone.0321751)
Supplement: S6 File — (ZIP) [file pone.0321751.s006.zip › 分子对接2/HIF1A/EGFR-4328/results/MOL004328_4h6j_out03.pdb]

REMARK Generated by AMDock from AutoDock Vina result
MODEL        3
REMARK ENERGY   =   -7.1
HETATM   1  C   <1> d   1       4.663 -28.476 -22.280  0.00  0.00           C
HETATM   2  C   <1> d   1       4.488 -29.248 -23.609  0.00  0.00           C
HETATM   3  C   <1> d   1       3.749 -28.383 -24.587  0.00  0.00           C
HETATM   4  O   <1> d   1       4.009 -28.464 -25.776  0.00  0.00           O
HETATM   5  C   <1> d   1       2.693 -27.433 -24.068  0.00  0.00           C
HETATM   6  C   <1> d   1       1.798 -26.684 -24.987  0.00  0.00           C
HETATM   7  C   <1> d   1       0.862 -25.816 -24.459  0.00  0.00           C
HETATM   8  C   <1> d   1       0.742 -25.626 -22.996  0.00  0.00           C
HETATM   9  C   <1> d   1       1.572 -26.326 -22.156  0.00  0.00           C
HETATM  10  C   <1> d   1       2.579 -27.262 -22.706  0.00  0.00           C
HETATM  11  O   <1> d   1       3.399 -27.966 -21.821  0.00  0.00           O
HETATM  12  C   <1> d   1       5.780 -27.414 -22.349  0.00  0.00           C
HETATM  13  C   <1> d   1       6.997 -27.590 -21.513  0.00  0.00           C
HETATM  14  C   <1> d   1       8.000 -26.671 -21.530  0.00  0.00           C
HETATM  15  C   <1> d   1       7.912 -25.472 -22.394  0.00  0.00           C
HETATM  16  C   <1> d   1       6.801 -25.297 -23.182  0.00  0.00           C
HETATM  17  C   <1> d   1       5.703 -26.294 -23.157  0.00  0.00           C
HETATM  18  O   <1> d   1       8.962 -24.548 -22.388  0.00  0.00           O
HETATM  19  H   <1> d   1       9.092 -24.088 -23.210  0.00  0.00           H
HETATM  20  O   <1> d   1       1.915 -26.869 -26.368  0.00  0.00           O
HETATM  21  H   <1> d   1       1.698 -27.739 -26.683  0.00  0.00           H
HETATM  22  O   <1> d   1      -0.217 -24.736 -22.503  0.00  0.00           O
HETATM  23  H   <1> d   1      -0.236 -24.648 -21.556  0.00  0.00           H
ENDMDL
