# Supplementary material for: Ferroptosis regulation by traditional chinese medicine for ischemic stroke intervention based on network pharmacology and data mining
Source: PLoS One. 2025 Apr 16;20(4):e0321751. doi: 10.1371/journal.pone.0321751 (PMC12002469; doi:10.1371/journal.pone.0321751)
Supplement: S6 File — (ZIP) [file pone.0321751.s006.zip › 分子对接2/HIF1A/EGFR-4328/results/MOL004328_4h6j_out03.pdbqt]

MODEL 1
REMARK VINA RESULT:      -7.1      0.000      0.000
REMARK  4 active torsions:
REMARK  status: ('A' for Active; 'I' for Inactive)
REMARK    1  A    between atoms: C_1  and  C_12 
REMARK    2  A    between atoms: C_6  and  O_20 
REMARK    3  A    between atoms: C_8  and  O_19 
REMARK    4  A    between atoms: C_15  and  O_18 
ROOT
ATOM      1  C   <1> d   1       4.663 -28.476 -22.280  0.00  0.00     0.169 C 
ATOM      2  C   <1> d   1       4.488 -29.248 -23.609  0.00  0.00     0.121 C 
ATOM      3  C   <1> d   1       3.749 -28.383 -24.587  0.00  0.00     0.167 C 
ATOM      4  O   <1> d   1       4.009 -28.464 -25.776  0.00  0.00    -0.292 OA
ATOM      5  C   <1> d   1       2.693 -27.433 -24.068  0.00  0.00     0.076 A 
ATOM      6  C   <1> d   1       1.798 -26.684 -24.987  0.00  0.00     0.085 A 
ATOM      7  C   <1> d   1       0.862 -25.816 -24.459  0.00  0.00     0.074 A 
ATOM      8  C   <1> d   1       0.742 -25.626 -22.996  0.00  0.00     0.071 A 
ATOM      9  C   <1> d   1       1.572 -26.326 -22.156  0.00  0.00     0.074 A 
ATOM     10  C   <1> d   1       2.579 -27.262 -22.706  0.00  0.00     0.089 A 
ATOM     11  O   <1> d   1       3.399 -27.966 -21.821  0.00  0.00    -0.340 OA
ENDROOT
BRANCH   1  12
ATOM     12  C   <1> d   1       5.780 -27.414 -22.349  0.00  0.00    -0.028 A 
ATOM     13  C   <1> d   1       6.997 -27.590 -21.513  0.00  0.00     0.012 A 
ATOM     14  C   <1> d   1       8.000 -26.671 -21.530  0.00  0.00     0.037 A 
ATOM     15  C   <1> d   1       7.912 -25.472 -22.394  0.00  0.00     0.065 A 
ATOM     16  C   <1> d   1       6.801 -25.297 -23.182  0.00  0.00     0.037 A 
ATOM     17  C   <1> d   1       5.703 -26.294 -23.157  0.00  0.00     0.012 A 
BRANCH  15  18
ATOM     18  O   <1> d   1       8.962 -24.548 -22.388  0.00  0.00    -0.361 OA
ATOM     19  H   <1> d   1       9.092 -24.088 -23.210  0.00  0.00     0.217 HD
ENDBRANCH  15  18
ENDBRANCH   1  12
BRANCH   6  20
ATOM     20  O   <1> d   1       1.915 -26.869 -26.368  0.00  0.00    -0.360 OA
ATOM     21  H   <1> d   1       1.698 -27.739 -26.683  0.00  0.00     0.217 HD
ENDBRANCH   6  20
BRANCH   8  22
ATOM     22  O   <1> d   1      -0.217 -24.736 -22.503  0.00  0.00    -0.361 OA
ATOM     23  H   <1> d   1      -0.236 -24.648 -21.556  0.00  0.00     0.217 HD
ENDBRANCH   8  22
TORSDOF 4
ENDMDL
