# Supplementary material for: Ferroptosis regulation by traditional chinese medicine for ischemic stroke intervention based on network pharmacology and data mining
Source: PLoS One. 2025 Apr 16;20(4):e0321751. doi: 10.1371/journal.pone.0321751 (PMC12002469; doi:10.1371/journal.pone.0321751)
Supplement: S6 File — (ZIP) [file pone.0321751.s006.zip › 分子对接2/HIF1A/EGFR-4328/results/MOL004328_4h6j_out04.pdb]

REMARK Generated by AMDock from AutoDock Vina result
MODEL        4
REMARK ENERGY   =   -7.2
HETATM   1  C   <1> d   1       4.651 -28.557 -22.302  0.00  0.00           C
HETATM   2  C   <1> d   1       4.453 -29.294 -23.648  0.00  0.00           C
HETATM   3  C   <1> d   1       3.732 -28.390 -24.603  0.00  0.00           C
HETATM   4  O   <1> d   1       3.986 -28.451 -25.795  0.00  0.00           O
HETATM   5  C   <1> d   1       2.700 -27.427 -24.059  0.00  0.00           C
HETATM   6  C   <1> d   1       1.821 -26.636 -24.957  0.00  0.00           C
HETATM   7  C   <1> d   1       0.907 -25.759 -24.407  0.00  0.00           C
HETATM   8  C   <1> d   1       0.797 -25.598 -22.939  0.00  0.00           C
HETATM   9  C   <1> d   1       1.613 -26.337 -22.118  0.00  0.00           C
HETATM  10  C   <1> d   1       2.595 -27.284 -22.692  0.00  0.00           C
HETATM  11  O   <1> d   1       3.401 -28.027 -21.827  0.00  0.00           O
HETATM  12  C   <1> d   1       5.793 -27.521 -22.352  0.00  0.00           C
HETATM  13  C   <1> d   1       6.951 -27.677 -21.433  0.00  0.00           C
HETATM  14  C   <1> d   1       7.972 -26.779 -21.431  0.00  0.00           C
HETATM  15  C   <1> d   1       7.965 -25.624 -22.356  0.00  0.00           C
HETATM  16  C   <1> d   1       6.910 -25.468 -23.220  0.00  0.00           C
HETATM  17  C   <1> d   1       5.791 -26.441 -23.217  0.00  0.00           C
HETATM  18  O   <1> d   1       9.033 -24.720 -22.328  0.00  0.00           O
HETATM  19  H   <1> d   1       9.043 -24.094 -23.044  0.00  0.00           H
HETATM  20  O   <1> d   1       1.929 -26.793 -26.343  0.00  0.00           O
HETATM  21  H   <1> d   1       2.198 -27.656 -26.636  0.00  0.00           H
HETATM  22  O   <1> d   1      -0.139 -24.697 -22.423  0.00  0.00           O
HETATM  23  H   <1> d   1      -0.134 -24.611 -21.476  0.00  0.00           H
ENDMDL
