# Supplementary material for: Ferroptosis regulation by traditional chinese medicine for ischemic stroke intervention based on network pharmacology and data mining
Source: PLoS One. 2025 Apr 16;20(4):e0321751. doi: 10.1371/journal.pone.0321751 (PMC12002469; doi:10.1371/journal.pone.0321751)
Supplement: S6 File — (ZIP) [file pone.0321751.s006.zip › 分子对接2/HIF1A/EGFR-4328/results/MOL004328_4h6j_out04.pdbqt]

MODEL 1
REMARK VINA RESULT:      -7.2      0.000      0.000
REMARK  4 active torsions:
REMARK  status: ('A' for Active; 'I' for Inactive)
REMARK    1  A    between atoms: C_1  and  C_12 
REMARK    2  A    between atoms: C_6  and  O_20 
REMARK    3  A    between atoms: C_8  and  O_19 
REMARK    4  A    between atoms: C_15  and  O_18 
ROOT
ATOM      1  C   <1> d   1       4.651 -28.557 -22.302  0.00  0.00     0.169 C 
ATOM      2  C   <1> d   1       4.453 -29.294 -23.648  0.00  0.00     0.121 C 
ATOM      3  C   <1> d   1       3.732 -28.390 -24.603  0.00  0.00     0.167 C 
ATOM      4  O   <1> d   1       3.986 -28.451 -25.795  0.00  0.00    -0.292 OA
ATOM      5  C   <1> d   1       2.700 -27.427 -24.059  0.00  0.00     0.076 A 
ATOM      6  C   <1> d   1       1.821 -26.636 -24.957  0.00  0.00     0.085 A 
ATOM      7  C   <1> d   1       0.907 -25.759 -24.407  0.00  0.00     0.074 A 
ATOM      8  C   <1> d   1       0.797 -25.598 -22.939  0.00  0.00     0.071 A 
ATOM      9  C   <1> d   1       1.613 -26.337 -22.118  0.00  0.00     0.074 A 
ATOM     10  C   <1> d   1       2.595 -27.284 -22.692  0.00  0.00     0.089 A 
ATOM     11  O   <1> d   1       3.401 -28.027 -21.827  0.00  0.00    -0.340 OA
ENDROOT
BRANCH   1  12
ATOM     12  C   <1> d   1       5.793 -27.521 -22.352  0.00  0.00    -0.028 A 
ATOM     13  C   <1> d   1       6.951 -27.677 -21.433  0.00  0.00     0.012 A 
ATOM     14  C   <1> d   1       7.972 -26.779 -21.431  0.00  0.00     0.037 A 
ATOM     15  C   <1> d   1       7.965 -25.624 -22.356  0.00  0.00     0.065 A 
ATOM     16  C   <1> d   1       6.910 -25.468 -23.220  0.00  0.00     0.037 A 
ATOM     17  C   <1> d   1       5.791 -26.441 -23.217  0.00  0.00     0.012 A 
BRANCH  15  18
ATOM     18  O   <1> d   1       9.033 -24.720 -22.328  0.00  0.00    -0.361 OA
ATOM     19  H   <1> d   1       9.043 -24.094 -23.044  0.00  0.00     0.217 HD
ENDBRANCH  15  18
ENDBRANCH   1  12
BRANCH   6  20
ATOM     20  O   <1> d   1       1.929 -26.793 -26.343  0.00  0.00    -0.360 OA
ATOM     21  H   <1> d   1       2.198 -27.656 -26.636  0.00  0.00     0.217 HD
ENDBRANCH   6  20
BRANCH   8  22
ATOM     22  O   <1> d   1      -0.139 -24.697 -22.423  0.00  0.00    -0.361 OA
ATOM     23  H   <1> d   1      -0.134 -24.611 -21.476  0.00  0.00     0.217 HD
ENDBRANCH   8  22
TORSDOF 4
ENDMDL
