# Supplementary material for: Ferroptosis regulation by traditional chinese medicine for ischemic stroke intervention based on network pharmacology and data mining
Source: PLoS One. 2025 Apr 16;20(4):e0321751. doi: 10.1371/journal.pone.0321751 (PMC12002469; doi:10.1371/journal.pone.0321751)
Supplement: S6 File — (ZIP) [file pone.0321751.s006.zip › 分子对接2/HIF1A/EGFR-4328/results/MOL004328_4h6j_out05.pdb]

REMARK Generated by AMDock from AutoDock Vina result
MODEL        5
REMARK ENERGY   =   -6.2
HETATM   1  C   <1> d   1      31.073 -15.196 -16.614  0.00  0.00           C
HETATM   2  C   <1> d   1      30.220 -14.958 -17.882  0.00  0.00           C
HETATM   3  C   <1> d   1      28.795 -14.716 -17.479  0.00  0.00           C
HETATM   4  O   <1> d   1      28.109 -13.948 -18.132  0.00  0.00           O
HETATM   5  C   <1> d   1      28.246 -15.438 -16.269  0.00  0.00           C
HETATM   6  C   <1> d   1      26.804 -15.390 -15.920  0.00  0.00           C
HETATM   7  C   <1> d   1      26.359 -16.056 -14.794  0.00  0.00           C
HETATM   8  C   <1> d   1      27.300 -16.811 -13.936  0.00  0.00           C
HETATM   9  C   <1> d   1      28.631 -16.851 -14.270  0.00  0.00           C
HETATM  10  C   <1> d   1      29.123 -16.146 -15.475  0.00  0.00           C
HETATM  11  O   <1> d   1      30.482 -16.217 -15.791  0.00  0.00           O
HETATM  12  C   <1> d   1      31.397 -13.891 -15.858  0.00  0.00           C
HETATM  13  C   <1> d   1      32.666 -13.177 -16.159  0.00  0.00           C
HETATM  14  C   <1> d   1      32.999 -12.032 -15.506  0.00  0.00           C
HETATM  15  C   <1> d   1      32.098 -11.456 -14.482  0.00  0.00           C
HETATM  16  C   <1> d   1      30.916 -12.094 -14.198  0.00  0.00           C
HETATM  17  C   <1> d   1      30.556 -13.348 -14.903  0.00  0.00           C
HETATM  18  O   <1> d   1      32.472 -10.276 -13.831  0.00  0.00           O
HETATM  19  H   <1> d   1      31.904  -9.531 -13.998  0.00  0.00           H
HETATM  20  O   <1> d   1      25.919 -14.677 -16.735  0.00  0.00           O
HETATM  21  H   <1> d   1      25.068 -15.080 -16.864  0.00  0.00           H
HETATM  22  O   <1> d   1      26.809 -17.467 -12.804  0.00  0.00           O
HETATM  23  H   <1> d   1      27.336 -17.364 -12.018  0.00  0.00           H
ENDMDL
