# Supplementary material for: Ferroptosis regulation by traditional chinese medicine for ischemic stroke intervention based on network pharmacology and data mining
Source: PLoS One. 2025 Apr 16;20(4):e0321751. doi: 10.1371/journal.pone.0321751 (PMC12002469; doi:10.1371/journal.pone.0321751)
Supplement: S6 File — (ZIP) [file pone.0321751.s006.zip › 分子对接2/HIF1A/EGFR-4328/results/MOL004328_4h6j_out05.pdbqt]

MODEL 1
REMARK VINA RESULT:      -6.2      0.000      0.000
REMARK  4 active torsions:
REMARK  status: ('A' for Active; 'I' for Inactive)
REMARK    1  A    between atoms: C_1  and  C_12 
REMARK    2  A    between atoms: C_6  and  O_20 
REMARK    3  A    between atoms: C_8  and  O_19 
REMARK    4  A    between atoms: C_15  and  O_18 
ROOT
ATOM      1  C   <1> d   1      31.073 -15.196 -16.614  0.00  0.00     0.169 C 
ATOM      2  C   <1> d   1      30.220 -14.958 -17.882  0.00  0.00     0.121 C 
ATOM      3  C   <1> d   1      28.795 -14.716 -17.479  0.00  0.00     0.167 C 
ATOM      4  O   <1> d   1      28.109 -13.948 -18.132  0.00  0.00    -0.292 OA
ATOM      5  C   <1> d   1      28.246 -15.438 -16.269  0.00  0.00     0.076 A 
ATOM      6  C   <1> d   1      26.804 -15.390 -15.920  0.00  0.00     0.085 A 
ATOM      7  C   <1> d   1      26.359 -16.056 -14.794  0.00  0.00     0.074 A 
ATOM      8  C   <1> d   1      27.300 -16.811 -13.936  0.00  0.00     0.071 A 
ATOM      9  C   <1> d   1      28.631 -16.851 -14.270  0.00  0.00     0.074 A 
ATOM     10  C   <1> d   1      29.123 -16.146 -15.475  0.00  0.00     0.089 A 
ATOM     11  O   <1> d   1      30.482 -16.217 -15.791  0.00  0.00    -0.340 OA
ENDROOT
BRANCH   1  12
ATOM     12  C   <1> d   1      31.397 -13.891 -15.858  0.00  0.00    -0.028 A 
ATOM     13  C   <1> d   1      32.666 -13.177 -16.159  0.00  0.00     0.012 A 
ATOM     14  C   <1> d   1      32.999 -12.032 -15.506  0.00  0.00     0.037 A 
ATOM     15  C   <1> d   1      32.098 -11.456 -14.482  0.00  0.00     0.065 A 
ATOM     16  C   <1> d   1      30.916 -12.094 -14.198  0.00  0.00     0.037 A 
ATOM     17  C   <1> d   1      30.556 -13.348 -14.903  0.00  0.00     0.012 A 
BRANCH  15  18
ATOM     18  O   <1> d   1      32.472 -10.276 -13.831  0.00  0.00    -0.361 OA
ATOM     19  H   <1> d   1      31.904  -9.531 -13.998  0.00  0.00     0.217 HD
ENDBRANCH  15  18
ENDBRANCH   1  12
BRANCH   6  20
ATOM     20  O   <1> d   1      25.919 -14.677 -16.735  0.00  0.00    -0.360 OA
ATOM     21  H   <1> d   1      25.068 -15.080 -16.864  0.00  0.00     0.217 HD
ENDBRANCH   6  20
BRANCH   8  22
ATOM     22  O   <1> d   1      26.809 -17.467 -12.804  0.00  0.00    -0.361 OA
ATOM     23  H   <1> d   1      27.336 -17.364 -12.018  0.00  0.00     0.217 HD
ENDBRANCH   8  22
TORSDOF 4
ENDMDL
