# Supplementary material for: Ferroptosis regulation by traditional chinese medicine for ischemic stroke intervention based on network pharmacology and data mining
Source: PLoS One. 2025 Apr 16;20(4):e0321751. doi: 10.1371/journal.pone.0321751 (PMC12002469; doi:10.1371/journal.pone.0321751)
Supplement: S6 File — (ZIP) [file pone.0321751.s006.zip › 分子对接2/HIF1A/EGFR-4328/results/MOL004328_4h6j_out06.pdb]

REMARK Generated by AMDock from AutoDock Vina result
MODEL        6
REMARK ENERGY   =   -6.7
HETATM   1  C   <1> d   1      19.158 -28.880 -21.632  0.00  0.00           C
HETATM   2  C   <1> d   1      19.818 -29.614 -20.442  0.00  0.00           C
HETATM   3  C   <1> d   1      20.519 -28.613 -19.572  0.00  0.00           C
HETATM   4  O   <1> d   1      20.565 -28.792 -18.366  0.00  0.00           O
HETATM   5  C   <1> d   1      21.157 -27.404 -20.220  0.00  0.00           C
HETATM   6  C   <1> d   1      22.020 -26.472 -19.451  0.00  0.00           C
HETATM   7  C   <1> d   1      22.564 -25.374 -20.089  0.00  0.00           C
HETATM   8  C   <1> d   1      22.297 -25.118 -21.523  0.00  0.00           C
HETATM   9  C   <1> d   1      21.500 -25.989 -22.224  0.00  0.00           C
HETATM  10  C   <1> d   1      20.912 -27.172 -21.556  0.00  0.00           C
HETATM  11  O   <1> d   1      20.115 -28.042 -22.303  0.00  0.00           O
HETATM  12  C   <1> d   1      17.856 -28.152 -21.237  0.00  0.00           C
HETATM  13  C   <1> d   1      16.600 -28.936 -21.110  0.00  0.00           C
HETATM  14  C   <1> d   1      15.426 -28.333 -20.779  0.00  0.00           C
HETATM  15  C   <1> d   1      15.370 -26.876 -20.524  0.00  0.00           C
HETATM  16  C   <1> d   1      16.522 -26.136 -20.625  0.00  0.00           C
HETATM  17  C   <1> d   1      17.801 -26.791 -20.995  0.00  0.00           C
HETATM  18  O   <1> d   1      14.147 -26.290 -20.185  0.00  0.00           O
HETATM  19  H   <1> d   1      13.485 -26.327 -20.867  0.00  0.00           H
HETATM  20  O   <1> d   1      22.270 -26.719 -18.098  0.00  0.00           O
HETATM  21  H   <1> d   1      22.209 -25.961 -17.527  0.00  0.00           H
HETATM  22  O   <1> d   1      22.865 -23.994 -22.129  0.00  0.00           O
HETATM  23  H   <1> d   1      22.395 -23.666 -22.889  0.00  0.00           H
ENDMDL
