# Supplementary material for: Ferroptosis regulation by traditional chinese medicine for ischemic stroke intervention based on network pharmacology and data mining
Source: PLoS One. 2025 Apr 16;20(4):e0321751. doi: 10.1371/journal.pone.0321751 (PMC12002469; doi:10.1371/journal.pone.0321751)
Supplement: S6 File — (ZIP) [file pone.0321751.s006.zip › 分子对接2/HIF1A/EGFR-4328/results/MOL004328_4h6j_out07.pdb]

REMARK Generated by AMDock from AutoDock Vina result
MODEL        7
REMARK ENERGY   =   -7.2
HETATM   1  C   <1> d   1       4.652 -28.561 -22.300  0.00  0.00           C
HETATM   2  C   <1> d   1       4.444 -29.296 -23.644  0.00  0.00           C
HETATM   3  C   <1> d   1       3.719 -28.389 -24.595  0.00  0.00           C
HETATM   4  O   <1> d   1       3.966 -28.448 -25.788  0.00  0.00           O
HETATM   5  C   <1> d   1       2.694 -27.424 -24.043  0.00  0.00           C
HETATM   6  C   <1> d   1       1.811 -26.630 -24.935  0.00  0.00           C
HETATM   7  C   <1> d   1       0.902 -25.751 -24.377  0.00  0.00           C
HETATM   8  C   <1> d   1       0.801 -25.593 -22.909  0.00  0.00           C
HETATM   9  C   <1> d   1       1.620 -26.334 -22.094  0.00  0.00           C
HETATM  10  C   <1> d   1       2.597 -27.283 -22.675  0.00  0.00           C
HETATM  11  O   <1> d   1       3.406 -28.029 -21.816  0.00  0.00           O
HETATM  12  C   <1> d   1       5.796 -27.527 -22.354  0.00  0.00           C
HETATM  13  C   <1> d   1       6.949 -27.675 -21.427  0.00  0.00           C
HETATM  14  C   <1> d   1       7.972 -26.779 -21.430  0.00  0.00           C
HETATM  15  C   <1> d   1       7.971 -25.634 -22.368  0.00  0.00           C
HETATM  16  C   <1> d   1       6.921 -25.486 -23.240  0.00  0.00           C
HETATM  17  C   <1> d   1       5.801 -26.457 -23.231  0.00  0.00           C
HETATM  18  O   <1> d   1       9.040 -24.732 -22.344  0.00  0.00           O
HETATM  19  H   <1> d   1       9.190 -24.315 -21.502  0.00  0.00           H
HETATM  20  O   <1> d   1       1.910 -26.785 -26.321  0.00  0.00           O
HETATM  21  H   <1> d   1       2.785 -26.958 -26.650  0.00  0.00           H
HETATM  22  O   <1> d   1      -0.130 -24.690 -22.386  0.00  0.00           O
HETATM  23  H   <1> d   1      -0.277 -23.913 -22.914  0.00  0.00           H
ENDMDL
