# Supplementary material for: Ferroptosis regulation by traditional chinese medicine for ischemic stroke intervention based on network pharmacology and data mining
Source: PLoS One. 2025 Apr 16;20(4):e0321751. doi: 10.1371/journal.pone.0321751 (PMC12002469; doi:10.1371/journal.pone.0321751)
Supplement: S6 File — (ZIP) [file pone.0321751.s006.zip › 分子对接2/HIF1A/EGFR-4328/results/MOL004328_4h6j_out07.pdbqt]

MODEL 1
REMARK VINA RESULT:      -7.2      0.000      0.000
REMARK  4 active torsions:
REMARK  status: ('A' for Active; 'I' for Inactive)
REMARK    1  A    between atoms: C_1  and  C_12 
REMARK    2  A    between atoms: C_6  and  O_20 
REMARK    3  A    between atoms: C_8  and  O_19 
REMARK    4  A    between atoms: C_15  and  O_18 
ROOT
ATOM      1  C   <1> d   1       4.652 -28.561 -22.300  0.00  0.00     0.169 C 
ATOM      2  C   <1> d   1       4.444 -29.296 -23.644  0.00  0.00     0.121 C 
ATOM      3  C   <1> d   1       3.719 -28.389 -24.595  0.00  0.00     0.167 C 
ATOM      4  O   <1> d   1       3.966 -28.448 -25.788  0.00  0.00    -0.292 OA
ATOM      5  C   <1> d   1       2.694 -27.424 -24.043  0.00  0.00     0.076 A 
ATOM      6  C   <1> d   1       1.811 -26.630 -24.935  0.00  0.00     0.085 A 
ATOM      7  C   <1> d   1       0.902 -25.751 -24.377  0.00  0.00     0.074 A 
ATOM      8  C   <1> d   1       0.801 -25.593 -22.909  0.00  0.00     0.071 A 
ATOM      9  C   <1> d   1       1.620 -26.334 -22.094  0.00  0.00     0.074 A 
ATOM     10  C   <1> d   1       2.597 -27.283 -22.675  0.00  0.00     0.089 A 
ATOM     11  O   <1> d   1       3.406 -28.029 -21.816  0.00  0.00    -0.340 OA
ENDROOT
BRANCH   1  12
ATOM     12  C   <1> d   1       5.796 -27.527 -22.354  0.00  0.00    -0.028 A 
ATOM     13  C   <1> d   1       6.949 -27.675 -21.427  0.00  0.00     0.012 A 
ATOM     14  C   <1> d   1       7.972 -26.779 -21.430  0.00  0.00     0.037 A 
ATOM     15  C   <1> d   1       7.971 -25.634 -22.368  0.00  0.00     0.065 A 
ATOM     16  C   <1> d   1       6.921 -25.486 -23.240  0.00  0.00     0.037 A 
ATOM     17  C   <1> d   1       5.801 -26.457 -23.231  0.00  0.00     0.012 A 
BRANCH  15  18
ATOM     18  O   <1> d   1       9.040 -24.732 -22.344  0.00  0.00    -0.361 OA
ATOM     19  H   <1> d   1       9.190 -24.315 -21.502  0.00  0.00     0.217 HD
ENDBRANCH  15  18
ENDBRANCH   1  12
BRANCH   6  20
ATOM     20  O   <1> d   1       1.910 -26.785 -26.321  0.00  0.00    -0.360 OA
ATOM     21  H   <1> d   1       2.785 -26.958 -26.650  0.00  0.00     0.217 HD
ENDBRANCH   6  20
BRANCH   8  22
ATOM     22  O   <1> d   1      -0.130 -24.690 -22.386  0.00  0.00    -0.361 OA
ATOM     23  H   <1> d   1      -0.277 -23.913 -22.914  0.00  0.00     0.217 HD
ENDBRANCH   8  22
TORSDOF 4
ENDMDL
