# Supplementary material for: Ferroptosis regulation by traditional chinese medicine for ischemic stroke intervention based on network pharmacology and data mining
Source: PLoS One. 2025 Apr 16;20(4):e0321751. doi: 10.1371/journal.pone.0321751 (PMC12002469; doi:10.1371/journal.pone.0321751)
Supplement: S6 File — (ZIP) [file pone.0321751.s006.zip › 分子对接2/HIF1A/EGFR-4328/results/MOL004328_4h6j_out08.pdb]

REMARK Generated by AMDock from AutoDock Vina result
MODEL        8
REMARK ENERGY   =   -6.4
HETATM   1  C   <1> d   1       9.188  -1.969 -15.110  0.00  0.00           C
HETATM   2  C   <1> d   1       7.944  -1.319 -14.460  0.00  0.00           C
HETATM   3  C   <1> d   1       6.909  -2.377 -14.212  0.00  0.00           C
HETATM   4  O   <1> d   1       6.181  -2.288 -13.238  0.00  0.00           O
HETATM   5  C   <1> d   1       6.794  -3.527 -15.188  0.00  0.00           C
HETATM   6  C   <1> d   1       5.680  -4.506 -15.111  0.00  0.00           C
HETATM   7  C   <1> d   1       5.632  -5.547 -16.017  0.00  0.00           C
HETATM   8  C   <1> d   1       6.674  -5.697 -17.058  0.00  0.00           C
HETATM   9  C   <1> d   1       7.698  -4.783 -17.122  0.00  0.00           C
HETATM  10  C   <1> d   1       7.761  -3.660 -16.160  0.00  0.00           C
HETATM  11  O   <1> d   1       8.810  -2.743 -16.261  0.00  0.00           O
HETATM  12  C   <1> d   1      10.060  -2.737 -14.095  0.00  0.00           C
HETATM  13  C   <1> d   1      11.508  -2.919 -14.379  0.00  0.00           C
HETATM  14  C   <1> d   1      12.311  -3.602 -13.520  0.00  0.00           C
HETATM  15  C   <1> d   1      11.766  -4.176 -12.269  0.00  0.00           C
HETATM  16  C   <1> d   1      10.434  -4.009 -11.984  0.00  0.00           C
HETATM  17  C   <1> d   1       9.555  -3.272 -12.924  0.00  0.00           C
HETATM  18  O   <1> d   1      12.621  -4.872 -11.408  0.00  0.00           O
HETATM  19  H   <1> d   1      13.545  -4.805 -11.626  0.00  0.00           H
HETATM  20  O   <1> d   1       4.698  -4.359 -14.126  0.00  0.00           O
HETATM  21  H   <1> d   1       4.554  -3.469 -13.823  0.00  0.00           H
HETATM  22  O   <1> d   1       6.591  -6.766 -17.954  0.00  0.00           O
HETATM  23  H   <1> d   1       7.003  -7.571 -17.660  0.00  0.00           H
ENDMDL
