# Supplementary material for: Ferroptosis regulation by traditional chinese medicine for ischemic stroke intervention based on network pharmacology and data mining
Source: PLoS One. 2025 Apr 16;20(4):e0321751. doi: 10.1371/journal.pone.0321751 (PMC12002469; doi:10.1371/journal.pone.0321751)
Supplement: S6 File — (ZIP) [file pone.0321751.s006.zip › 分子对接2/HIF1A/EGFR-4328/results/MOL004328_4h6j_out09.pdb]

REMARK Generated by AMDock from AutoDock Vina result
MODEL        9
REMARK ENERGY   =   -6.4
HETATM   1  C   <1> d   1      20.474  -5.337  -9.235  0.00  0.00           C
HETATM   2  C   <1> d   1      19.704  -4.559 -10.328  0.00  0.00           C
HETATM   3  C   <1> d   1      19.947  -5.209 -11.658  0.00  0.00           C
HETATM   4  O   <1> d   1      19.060  -5.211 -12.496  0.00  0.00           O
HETATM   5  C   <1> d   1      21.294  -5.843 -11.925  0.00  0.00           C
HETATM   6  C   <1> d   1      21.668  -6.339 -13.274  0.00  0.00           C
HETATM   7  C   <1> d   1      22.906  -6.925 -13.458  0.00  0.00           C
HETATM   8  C   <1> d   1      23.857  -7.062 -12.332  0.00  0.00           C
HETATM   9  C   <1> d   1      23.501  -6.597 -11.090  0.00  0.00           C
HETATM  10  C   <1> d   1      22.180  -5.964 -10.877  0.00  0.00           C
HETATM  11  O   <1> d   1      21.856  -5.491  -9.603  0.00  0.00           O
HETATM  12  C   <1> d   1      19.779  -6.656  -8.838  0.00  0.00           C
HETATM  13  C   <1> d   1      18.300  -6.756  -8.950  0.00  0.00           C
HETATM  14  C   <1> d   1      17.645  -7.894  -8.596  0.00  0.00           C
HETATM  15  C   <1> d   1      18.390  -9.072  -8.099  0.00  0.00           C
HETATM  16  C   <1> d   1      19.757  -9.004  -7.999  0.00  0.00           C
HETATM  17  C   <1> d   1      20.472  -7.760  -8.376  0.00  0.00           C
HETATM  18  O   <1> d   1      17.683 -10.226  -7.746  0.00  0.00           O
HETATM  19  H   <1> d   1      16.739 -10.161  -7.846  0.00  0.00           H
HETATM  20  O   <1> d   1      20.767  -6.206 -14.334  0.00  0.00           O
HETATM  21  H   <1> d   1      20.958  -5.504 -14.946  0.00  0.00           H
HETATM  22  O   <1> d   1      25.098  -7.664 -12.560  0.00  0.00           O
HETATM  23  H   <1> d   1      25.067  -8.472 -13.061  0.00  0.00           H
ENDMDL
