# Supplementary material for: Ferroptosis regulation by traditional chinese medicine for ischemic stroke intervention based on network pharmacology and data mining
Source: PLoS One. 2025 Apr 16;20(4):e0321751. doi: 10.1371/journal.pone.0321751 (PMC12002469; doi:10.1371/journal.pone.0321751)
Supplement: S6 File — (ZIP) [file pone.0321751.s006.zip › 分子对接2/HIF1A/EGFR-4328/results/MOL004328_4h6j_out09.pdbqt]

MODEL 1
REMARK VINA RESULT:      -6.4      0.000      0.000
REMARK  4 active torsions:
REMARK  status: ('A' for Active; 'I' for Inactive)
REMARK    1  A    between atoms: C_1  and  C_12 
REMARK    2  A    between atoms: C_6  and  O_20 
REMARK    3  A    between atoms: C_8  and  O_19 
REMARK    4  A    between atoms: C_15  and  O_18 
ROOT
ATOM      1  C   <1> d   1      20.474  -5.337  -9.235  0.00  0.00     0.169 C 
ATOM      2  C   <1> d   1      19.704  -4.559 -10.328  0.00  0.00     0.121 C 
ATOM      3  C   <1> d   1      19.947  -5.209 -11.658  0.00  0.00     0.167 C 
ATOM      4  O   <1> d   1      19.060  -5.211 -12.496  0.00  0.00    -0.292 OA
ATOM      5  C   <1> d   1      21.294  -5.843 -11.925  0.00  0.00     0.076 A 
ATOM      6  C   <1> d   1      21.668  -6.339 -13.274  0.00  0.00     0.085 A 
ATOM      7  C   <1> d   1      22.906  -6.925 -13.458  0.00  0.00     0.074 A 
ATOM      8  C   <1> d   1      23.857  -7.062 -12.332  0.00  0.00     0.071 A 
ATOM      9  C   <1> d   1      23.501  -6.597 -11.090  0.00  0.00     0.074 A 
ATOM     10  C   <1> d   1      22.180  -5.964 -10.877  0.00  0.00     0.089 A 
ATOM     11  O   <1> d   1      21.856  -5.491  -9.603  0.00  0.00    -0.340 OA
ENDROOT
BRANCH   1  12
ATOM     12  C   <1> d   1      19.779  -6.656  -8.838  0.00  0.00    -0.028 A 
ATOM     13  C   <1> d   1      18.300  -6.756  -8.950  0.00  0.00     0.012 A 
ATOM     14  C   <1> d   1      17.645  -7.894  -8.596  0.00  0.00     0.037 A 
ATOM     15  C   <1> d   1      18.390  -9.072  -8.099  0.00  0.00     0.065 A 
ATOM     16  C   <1> d   1      19.757  -9.004  -7.999  0.00  0.00     0.037 A 
ATOM     17  C   <1> d   1      20.472  -7.760  -8.376  0.00  0.00     0.012 A 
BRANCH  15  18
ATOM     18  O   <1> d   1      17.683 -10.226  -7.746  0.00  0.00    -0.361 OA
ATOM     19  H   <1> d   1      16.739 -10.161  -7.846  0.00  0.00     0.217 HD
ENDBRANCH  15  18
ENDBRANCH   1  12
BRANCH   6  20
ATOM     20  O   <1> d   1      20.767  -6.206 -14.334  0.00  0.00    -0.360 OA
ATOM     21  H   <1> d   1      20.958  -5.504 -14.946  0.00  0.00     0.217 HD
ENDBRANCH   6  20
BRANCH   8  22
ATOM     22  O   <1> d   1      25.098  -7.664 -12.560  0.00  0.00    -0.361 OA
ATOM     23  H   <1> d   1      25.067  -8.472 -13.061  0.00  0.00     0.217 HD
ENDBRANCH   8  22
TORSDOF 4
ENDMDL
