# Supplementary material for: Ferroptosis regulation by traditional chinese medicine for ischemic stroke intervention based on network pharmacology and data mining
Source: PLoS One. 2025 Apr 16;20(4):e0321751. doi: 10.1371/journal.pone.0321751 (PMC12002469; doi:10.1371/journal.pone.0321751)
Supplement: S6 File — (ZIP) [file pone.0321751.s006.zip › 分子对接2/HIF1A/HIF-0006/input/4h6j_h_126Results.txt]

Output # 1	Total Volume = 411.00	Total Energy per Vol	EPV = -0.14032724
Output # 2	Total Volume = 467.00	Total Energy per Vol	EPV = -0.13037285
Output # 3	Total Volume = 477.00	Total Energy per Vol	EPV = -0.12867456
Output # 4	Total Volume = 366.00	Total Energy per Vol	EPV = -0.12835851
Output # 5	Total Volume = 458.00	Total Energy per Vol	EPV = -0.12624553
Output # 6	Total Volume = 489.00	Total Energy per Vol	EPV = -0.12474423
Output # 7	Total Volume = 457.00	Total Energy per Vol	EPV = -0.12020702
Output # 8	Total Volume = 446.00	Total Energy per Vol	EPV = -0.11881676
