# Supplementary material for: Ferroptosis regulation by traditional chinese medicine for ischemic stroke intervention based on network pharmacology and data mining
Source: PLoS One. 2025 Apr 16;20(4):e0321751. doi: 10.1371/journal.pone.0321751 (PMC12002469; doi:10.1371/journal.pone.0321751)
Supplement: S6 File — (ZIP) [file pone.0321751.s006.zip › 分子对接2/HIF1A/HIF-0006/input/cOMBIN.pdb]

HETATM    1  C  <1> d    1       2.466 -26.848 -22.432  0.00  0.00           C  
HETATM    2  C  <1> d    1       2.271 -28.144 -23.114  0.00  0.00           C  
HETATM    3  C  <1> d    1       1.364 -26.165 -21.905  0.00  0.00           C  
HETATM    4  C  <1> d    1       3.529 -28.785 -23.639  0.00  0.00           C  
HETATM    5  C  <1> d    1       0.978 -28.708 -23.241  0.00  0.00           C  
HETATM    6  C  <1> d    1       4.856 -26.886 -22.786  0.00  0.00           C  
HETATM    7  C  <1> d    1      -0.001 -26.738 -22.028  0.00  0.00           C  
HETATM    8  C  <1> d    1       4.792 -28.067 -23.423  0.00  0.00           C  
HETATM    9  C  <1> d    1      -0.183 -27.973 -22.677  0.00  0.00           C  
HETATM   10  C  <1> d    1       6.151 -26.128 -22.552  0.00  0.00           C  
HETATM   11  C  <1> d    1       7.243 -26.833 -21.832  0.00  0.00           C  
HETATM   12  C  <1> d    1       8.473 -26.215 -21.569  0.00  0.00           C  
HETATM   13  C  <1> d    1       8.719 -24.821 -22.010  0.00  0.00           C  
HETATM   14  C  <1> d    1       7.698 -24.120 -22.699  0.00  0.00           C  
HETATM   15  C  <1> d    1       6.396 -24.775 -22.977  0.00  0.00           C  
HETATM   16  O  <1> d    1       3.744 -26.299 -22.310  0.00  0.00           O  
HETATM   17  O  <1> d    1       3.519 -29.857 -24.223  0.00  0.00           O  
HETATM   18  O  <1> d    1       9.465 -26.925 -20.889  0.00  0.00           O  
HETATM   19  O  <1> d    1       9.955 -24.226 -21.736  0.00  0.00           O  
HETATM   20  O  <1> d    1       0.810 -29.934 -23.887  0.00  0.00           O  
HETATM   21  O  <1> d    1      -1.113 -26.072 -21.509  0.00  0.00           O  
HETATM   22  H  <1> d    1       9.123 -27.739 -20.532  0.00  0.00           H  
HETATM   23  H  <1> d    1      10.599 -24.322 -22.428  0.00  0.00           H  
HETATM   24  H  <1> d    1       1.614 -30.427 -23.995  0.00  0.00           H  
HETATM   25  H  <1> d    1      -1.357 -25.294 -21.999  0.00  0.00           H  
ATOM     26  N   ASP A 238      21.966  -3.260 -14.355  0.00  0.00      4h6j N  
ATOM     27  CA  ASP A 238      20.848  -2.578 -13.644  0.00  0.00      4h6j C  
ATOM     28  C   ASP A 238      20.137  -1.573 -14.546  0.00  0.00      4h6j C  
ATOM     29  O   ASP A 238      19.088  -1.864 -15.124  0.00  0.00      4h6j O  
ATOM     30  CB  ASP A 238      21.381  -1.864 -12.394  0.00  0.00      4h6j C  
ATOM     31  CG  ASP A 238      22.737  -1.205 -12.624  0.00  0.00      4h6j C  
ATOM     32  OD1 ASP A 238      23.768  -1.859 -12.356  0.00  0.00      4h6j O  
ATOM     33  OD2 ASP A 238      22.775  -0.036 -13.067  0.00  0.00      4h6j O1-
ATOM     34  H   ASP A 238      22.520  -2.573 -14.820  0.00  0.00      4h6j H  
ATOM     35  HA  ASP A 238      20.182  -3.294 -13.407  0.00  0.00      4h6j H  
ATOM     36  HB2 ASP A 238      20.727  -1.163 -12.139  0.00  0.00      4h6j H  
ATOM     37  HB3 ASP A 238      21.474  -2.537 -11.672  0.00  0.00      4h6j H  
ATOM     38  H2  ASP A 238      22.521  -3.752 -13.688  0.00  0.00      4h6j H  
ATOM     39  H3  ASP A 238      21.585  -3.899 -15.020  0.00  0.00      4h6j H  
ATOM     40  N   SER A 239      20.724  -0.389 -14.662  0.00  0.00      4h6j N  
ATOM     41  CA  SER A 239      20.137   0.700 -15.426  0.00  0.00      4h6j C  
ATOM     42  C   SER A 239      20.459   0.580 -16.913  0.00  0.00      4h6j C  
ATOM     43  O   SER A 239      19.892   1.297 -17.737  0.00  0.00      4h6j O  
ATOM     44  CB  SER A 239      20.656   2.037 -14.892  0.00  0.00      4h6j C  
ATOM     45  OG  SER A 239      22.065   1.990 -14.722  0.00  0.00      4h6j O  
ATOM     46  H   SER A 239      21.637  -0.308 -14.161  0.00  0.00      4h6j H  
ATOM     47  HA  SER A 239      19.134   0.652 -15.324  0.00  0.00      4h6j H  
ATOM     48  HB2 SER A 239      20.432   2.752 -15.543  0.00  0.00      4h6j H  
ATOM     49  HB3 SER A 239      20.230   2.218 -14.014  0.00  0.00      4h6j H  
ATOM     50  HG  SER A 239      22.419   1.102 -14.985  0.00  0.00      4h6j H  
ATOM     51  N   LYS A 240      21.371  -0.325 -17.252  0.00  0.00      4h6j N  
ATOM     52  CA  LYS A 240      21.812  -0.476 -18.633  0.00  0.00      4h6j C  
ATOM     53  C   LYS A 240      21.292  -1.757 -19.275  0.00  0.00      4h6j C  
ATOM     54  O   LYS A 240      21.728  -2.127 -20.363  0.00  0.00      4h6j O  
ATOM     55  CB  LYS A 240      23.341  -0.470 -18.705  0.00  0.00      4h6j C  
ATOM     56  CG  LYS A 240      23.980   0.835 -18.264  0.00  0.00      4h6j C  
ATOM     57  CD  LYS A 240      25.477   0.827 -18.522  0.00  0.00      4h6j C  
ATOM     58  CE  LYS A 240      26.098   2.170 -18.172  0.00  0.00      4h6j C  
ATOM     59  NZ  LYS A 240      27.574   2.178 -18.378  0.00  0.00      4h6j N1+
ATOM     60  H   LYS A 240      21.731  -0.899 -16.468  0.00  0.00      4h6j H  
ATOM     61  HA  LYS A 240      21.475   0.314 -19.172  0.00  0.00      4h6j H  
ATOM     62  HB2 LYS A 240      23.683  -1.202 -18.118  0.00  0.00      4h6j H  
ATOM     63  HB3 LYS A 240      23.608  -0.648 -19.652  0.00  0.00      4h6j H  
ATOM     64  HG2 LYS A 240      23.568   1.590 -18.774  0.00  0.00      4h6j H  
ATOM     65  HG3 LYS A 240      23.821   0.964 -17.286  0.00  0.00      4h6j H  
ATOM     66  HD2 LYS A 240      25.898   0.127 -17.958  0.00  0.00      4h6j H  
ATOM     67  HD3 LYS A 240      25.638   0.645 -19.485  0.00  0.00      4h6j H  
ATOM     68  HE2 LYS A 240      25.682   2.881 -18.748  0.00  0.00      4h6j H  
ATOM     69  HE3 LYS A 240      25.900   2.380 -17.209  0.00  0.00      4h6j H  
ATOM     70  HZ1 LYS A 240      27.999   2.776 -17.700  0.00  0.00      4h6j H  
ATOM     71  HZ2 LYS A 240      27.778   2.515 -19.297  0.00  0.00      4h6j H  
ATOM     72  HZ3 LYS A 240      27.927   1.249 -18.275  0.00  0.00      4h6j H  
ATOM     73  N   THR A 241      20.363  -2.431 -18.605  0.00  0.00      4h6j N  
ATOM     74  CA  THR A 241      19.950  -3.770 -19.019  0.00  0.00      4h6j C  
ATOM     75  C   THR A 241      18.460  -3.851 -19.328  0.00  0.00      4h6j C  
ATOM     76  O   THR A 241      17.644  -3.200 -18.680  0.00  0.00      4h6j O  
ATOM     77  CB  THR A 241      20.276  -4.801 -17.922  0.00  0.00      4h6j C  
ATOM     78  CG2 THR A 241      19.852  -6.200 -18.353  0.00  0.00      4h6j C  
ATOM     79  OG1 THR A 241      21.684  -4.793 -17.667  0.00  0.00      4h6j O  
ATOM     80  H   THR A 241      19.967  -1.938 -17.785  0.00  0.00      4h6j H  
ATOM     81  HA  THR A 241      20.462  -4.016 -19.858  0.00  0.00      4h6j H  
ATOM     82  HB  THR A 241      19.795  -4.531 -17.065  0.00  0.00      4h6j H  
ATOM     83  HG1 THR A 241      22.116  -4.106 -18.278  0.00  0.00      4h6j H  
ATOM     84 1HG2 THR A 241      20.549  -6.595 -18.956  0.00  0.00      4h6j H  
ATOM     85 2HG2 THR A 241      18.979  -6.153 -18.845  0.00  0.00      4h6j H  
ATOM     86 3HG2 THR A 241      19.744  -6.785 -17.546  0.00  0.00      4h6j H  
ATOM     87  N   PHE A 242      18.105  -4.648 -20.332  0.00  0.00      4h6j N  
ATOM     88  CA  PHE A 242      16.712  -5.019 -20.523  0.00  0.00      4h6j C  
ATOM     89  C   PHE A 242      16.614  -6.466 -20.981  0.00  0.00      4h6j C  
ATOM     90  O   PHE A 242      17.459  -6.951 -21.737  0.00  0.00      4h6j O  
ATOM     91  CB  PHE A 242      16.025  -4.087 -21.531  0.00  0.00      4h6j C  
ATOM     92  CG  PHE A 242      16.589  -4.156 -22.924  0.00  0.00      4h6j C  
ATOM     93  CD1 PHE A 242      15.931  -4.873 -23.914  0.00  0.00      4h6j C  
ATOM     94  CD2 PHE A 242      17.753  -3.480 -23.252  0.00  0.00      4h6j C  
ATOM     95  CE1 PHE A 242      16.421  -4.911 -25.207  0.00  0.00      4h6j C  
ATOM     96  CE2 PHE A 242      18.250  -3.514 -24.544  0.00  0.00      4h6j C  
ATOM     97  CZ  PHE A 242      17.581  -4.230 -25.522  0.00  0.00      4h6j C  
ATOM     98  H   PHE A 242      18.877  -4.965 -20.937  0.00  0.00      4h6j H  
ATOM     99  HA  PHE A 242      16.267  -4.968 -19.625  0.00  0.00      4h6j H  
ATOM    100  HB2 PHE A 242      15.069  -4.343 -21.574  0.00  0.00      4h6j H  
ATOM    101  HB3 PHE A 242      16.131  -3.159 -21.203  0.00  0.00      4h6j H  
ATOM    102  HD1 PHE A 242      15.093  -5.367 -23.693  0.00  0.00      4h6j H  
ATOM    103  HD2 PHE A 242      18.239  -2.961 -22.548  0.00  0.00      4h6j H  
ATOM    104  HE1 PHE A 242      15.928  -5.437 -25.911  0.00  0.00      4h6j H  
ATOM    105  HE2 PHE A 242      19.103  -3.015 -24.767  0.00  0.00      4h6j H  
ATOM    106  HZ  PHE A 242      17.936  -4.255 -26.458  0.00  0.00      4h6j H  
ATOM    107  N   LEU A 243      15.584  -7.147 -20.491  0.00  0.00      4h6j N  
ATOM    108  CA  LEU A 243      15.313  -8.529 -20.866  0.00  0.00      4h6j C  
ATOM    109  C   LEU A 243      14.415  -8.571 -22.092  0.00  0.00      4h6j C  
ATOM    110  O   LEU A 243      13.531  -7.732 -22.262  0.00  0.00      4h6j O  
ATOM    111  CB  LEU A 243      14.607  -9.253 -19.719  0.00  0.00      4h6j C  
ATOM    112  CG  LEU A 243      15.327  -9.246 -18.374  0.00  0.00      4h6j C  
ATOM    113  CD1 LEU A 243      14.467  -9.940 -17.325  0.00  0.00      4h6j C  
ATOM    114  CD2 LEU A 243      16.665  -9.938 -18.523  0.00  0.00      4h6j C  
ATOM    115  H   LEU A 243      14.991  -6.611 -19.820  0.00  0.00      4h6j H  
ATOM    116  HA  LEU A 243      16.182  -8.977 -21.092  0.00  0.00      4h6j H  
ATOM    117  HB2 LEU A 243      13.720  -8.819 -19.585  0.00  0.00      4h6j H  
ATOM    118  HB3 LEU A 243      14.485 -10.204 -19.988  0.00  0.00      4h6j H  
ATOM    119  HG  LEU A 243      15.491  -8.303 -18.096  0.00  0.00      4h6j H  
ATOM    120 1HD1 LEU A 243      13.595  -9.458 -17.236  0.00  0.00      4h6j H  
ATOM    121 2HD1 LEU A 243      14.943  -9.933 -16.445  0.00  0.00      4h6j H  
ATOM    122 3HD1 LEU A 243      14.298 -10.885 -17.604  0.00  0.00      4h6j H  
ATOM    123 1HD2 LEU A 243      16.526 -10.884 -18.822  0.00  0.00      4h6j H  
ATOM    124 2HD2 LEU A 243      17.222  -9.457 -19.202  0.00  0.00      4h6j H  
ATOM    125 3HD2 LEU A 243      17.146  -9.939 -17.645  0.00  0.00      4h6j H  
ATOM    126  N   SER A 244      14.630  -9.557 -22.952  0.00  0.00      4h6j N  
ATOM    127  CA  SER A 244      13.675  -9.809 -24.022  0.00  0.00      4h6j C  
ATOM    128  C   SER A 244      13.463 -11.299 -24.198  0.00  0.00      4h6j C  
ATOM    129  O   SER A 244      14.272 -12.110 -23.755  0.00  0.00      4h6j O  
ATOM    130  CB  SER A 244      14.157  -9.192 -25.340  0.00  0.00      4h6j C  
ATOM    131  OG  SER A 244      15.440  -9.669 -25.705  0.00  0.00      4h6j O  
ATOM    132  H   SER A 244      15.489 -10.101 -22.803  0.00  0.00      4h6j H  
ATOM    133  HA  SER A 244      12.796  -9.398 -23.759  0.00  0.00      4h6j H  
ATOM    134  HB2 SER A 244      13.506  -9.426 -26.059  0.00  0.00      4h6j H  
ATOM    135  HB3 SER A 244      14.198  -8.200 -25.232  0.00  0.00      4h6j H  
ATOM    136  HG  SER A 244      15.765 -10.317 -25.017  0.00  0.00      4h6j H  
ATOM    137  N   GLU A 245      12.350 -11.649 -24.825  0.00  0.00      4h6j N  
ATOM    138  CA  GLU A 245      12.092 -13.031 -25.210  0.00  0.00      4h6j C  
ATOM    139  C   GLU A 245      11.824 -13.039 -26.698  0.00  0.00      4h6j C  
ATOM    140  O   GLU A 245      11.231 -12.103 -27.226  0.00  0.00      4h6j O  
ATOM    141  CB  GLU A 245      10.869 -13.568 -24.473  0.00  0.00      4h6j C  
ATOM    142  CG  GLU A 245      10.614 -15.049 -24.694  0.00  0.00      4h6j C  
ATOM    143  CD  GLU A 245       9.256 -15.455 -24.176  0.00  0.00      4h6j C  
ATOM    144  OE1 GLU A 245       8.273 -15.354 -24.943  0.00  0.00      4h6j O  
ATOM    145  OE2 GLU A 245       9.171 -15.868 -22.998  0.00  0.00      4h6j O1-
ATOM    146  H   GLU A 245      11.690 -10.870 -25.015  0.00  0.00      4h6j H  
ATOM    147  HA  GLU A 245      12.886 -13.592 -25.005  0.00  0.00      4h6j H  
ATOM    148  HB2 GLU A 245      11.015 -13.432 -23.509  0.00  0.00      4h6j H  
ATOM    149  HB3 GLU A 245      10.081 -13.078 -24.800  0.00  0.00      4h6j H  
ATOM    150  HG2 GLU A 245      10.633 -15.223 -25.656  0.00  0.00      4h6j H  
ATOM    151  HG3 GLU A 245      11.288 -15.555 -24.198  0.00  0.00      4h6j H  
ATOM    152  N   HIS A 246      12.268 -14.095 -27.372  0.00  0.00      4h6j N  
ATOM    153  CA  HIS A 246      12.102 -14.195 -28.816  0.00  0.00      4h6j C  
ATOM    154  C   HIS A 246      11.603 -15.574 -29.207  0.00  0.00      4h6j C  
ATOM    155  O   HIS A 246      11.911 -16.568 -28.545  0.00  0.00      4h6j O  
ATOM    156  CB  HIS A 246      13.435 -13.935 -29.524  0.00  0.00      4h6j C  
ATOM    157  CG  HIS A 246      14.048 -12.615 -29.180  0.00  0.00      4h6j C  
ATOM    158  CD2 HIS A 246      14.685 -12.195 -28.062  0.00  0.00      4h6j C  
ATOM    159  ND1 HIS A 246      13.989 -11.526 -30.022  0.00  0.00      4h6j N  
ATOM    160  CE1 HIS A 246      14.561 -10.489 -29.435  0.00  0.00      4h6j C  
ATOM    161  NE2 HIS A 246      14.990 -10.868 -28.245  0.00  0.00      4h6j N  
ATOM    162  H   HIS A 246      12.730 -14.821 -26.795  0.00  0.00      4h6j H  
ATOM    163  HA  HIS A 246      11.417 -13.516 -29.105  0.00  0.00      4h6j H  
ATOM    164  HB2 HIS A 246      14.084 -14.661 -29.274  0.00  0.00      4h6j H  
ATOM    165  HB3 HIS A 246      13.287 -13.966 -30.518  0.00  0.00      4h6j H  
ATOM    166  HD1 HIS A 246      13.577 -11.523 -30.933  0.00  0.00      4h6j H  
ATOM    167  HD2 HIS A 246      14.895 -12.743 -27.258  0.00  0.00      4h6j H  
ATOM    168  HE1 HIS A 246      14.654  -9.577 -29.824  0.00  0.00      4h6j H  
ATOM    169  N   SER A 247      10.830 -15.633 -30.283  0.00  0.00      4h6j N  
ATOM    170  CA  SER A 247      10.548 -16.914 -30.912  0.00  0.00      4h6j C  
ATOM    171  C   SER A 247      11.823 -17.385 -31.597  0.00  0.00      4h6j C  
ATOM    172  O   SER A 247      12.817 -16.661 -31.625  0.00  0.00      4h6j O  
ATOM    173  CB  SER A 247       9.403 -16.767 -31.915  0.00  0.00      4h6j C  
ATOM    174  OG  SER A 247       9.549 -15.598 -32.697  0.00  0.00      4h6j O  
ATOM    175  H   SER A 247      10.464 -14.731 -30.618  0.00  0.00      4h6j H  
ATOM    176  HA  SER A 247      10.321 -17.570 -30.199  0.00  0.00      4h6j H  
ATOM    177  HB2 SER A 247       9.399 -17.563 -32.516  0.00  0.00      4h6j H  
ATOM    178  HB3 SER A 247       8.543 -16.717 -31.413  0.00  0.00      4h6j H  
ATOM    179  HG  SER A 247      10.376 -15.109 -32.430  0.00  0.00      4h6j H  
ATOM    180  N   LEU A 248      11.816 -18.602 -32.131  0.00  0.00      4h6j N  
ATOM    181  CA  LEU A 248      13.057 -19.213 -32.590  0.00  0.00      4h6j C  
ATOM    182  C   LEU A 248      13.640 -18.537 -33.830  0.00  0.00      4h6j C  
ATOM    183  O   LEU A 248      14.801 -18.754 -34.171  0.00  0.00      4h6j O  
ATOM    184  CB  LEU A 248      12.837 -20.702 -32.856  0.00  0.00      4h6j C  
ATOM    185  CG  LEU A 248      12.346 -21.512 -31.653  0.00  0.00      4h6j C  
ATOM    186  CD1 LEU A 248      12.151 -22.959 -32.087  0.00  0.00      4h6j C  
ATOM    187  CD2 LEU A 248      13.341 -21.431 -30.498  0.00  0.00      4h6j C  
ATOM    188  H   LEU A 248      10.893 -19.055 -32.189  0.00  0.00      4h6j H  
ATOM    189  HA  LEU A 248      13.743 -19.149 -31.844  0.00  0.00      4h6j H  
ATOM    190  HB2 LEU A 248      12.153 -20.788 -33.570  0.00  0.00      4h6j H  
ATOM    191  HB3 LEU A 248      13.701 -21.093 -33.145  0.00  0.00      4h6j H  
ATOM    192  HG  LEU A 248      11.481 -21.140 -31.342  0.00  0.00      4h6j H  
ATOM    193 1HD1 LEU A 248      11.474 -22.999 -32.823  0.00  0.00      4h6j H  
ATOM    194 2HD1 LEU A 248      11.830 -23.500 -31.310  0.00  0.00      4h6j H  
ATOM    195 3HD1 LEU A 248      13.020 -23.330 -32.414  0.00  0.00      4h6j H  
ATOM    196 1HD2 LEU A 248      14.223 -21.796 -30.793  0.00  0.00      4h6j H  
ATOM    197 2HD2 LEU A 248      13.451 -20.477 -30.220  0.00  0.00      4h6j H  
ATOM    198 3HD2 LEU A 248      12.999 -21.966 -29.726  0.00  0.00      4h6j H  
ATOM    199  N   ASP A 249      12.832 -17.717 -34.495  0.00  0.00      4h6j N  
ATOM    200  CA  ASP A 249      13.297 -16.894 -35.607  0.00  0.00      4h6j C  
ATOM    201  C   ASP A 249      13.788 -15.525 -35.126  0.00  0.00      4h6j C  
ATOM    202  O   ASP A 249      14.112 -14.652 -35.928  0.00  0.00      4h6j O  
ATOM    203  CB  ASP A 249      12.170 -16.716 -36.629  0.00  0.00      4h6j C  
ATOM    204  CG  ASP A 249      10.906 -16.144 -36.016  0.00  0.00      4h6j C  
ATOM    205  OD1 ASP A 249      10.947 -15.713 -34.844  0.00  0.00      4h6j O  
ATOM    206  OD2 ASP A 249       9.866 -16.128 -36.707  0.00  0.00      4h6j O1-
ATOM    207  H   ASP A 249      11.845 -17.713 -34.156  0.00  0.00      4h6j H  
ATOM    208  HA  ASP A 249      14.091 -17.362 -36.015  0.00  0.00      4h6j H  
ATOM    209  HB2 ASP A 249      12.492 -16.096 -37.335  0.00  0.00      4h6j H  
ATOM    210  HB3 ASP A 249      11.964 -17.607 -37.016  0.00  0.00      4h6j H  
ATOM    211  N   MET A 250      13.827 -15.353 -33.807  0.00  0.00      4h6j N  
ATOM    212  CA  MET A 250      14.310 -14.130 -33.161  0.00  0.00      4h6j C  
ATOM    213  C   MET A 250      13.389 -12.911 -33.291  0.00  0.00      4h6j C  
ATOM    214  O   MET A 250      13.810 -11.778 -33.047  0.00  0.00      4h6j O  
ATOM    215  CB  MET A 250      15.720 -13.779 -33.656  0.00  0.00      4h6j C  
ATOM    216  CG  MET A 250      16.820 -14.694 -33.109  0.00  0.00      4h6j C  
ATOM    217  SD  MET A 250      16.888 -14.788 -31.292  0.00  0.00      4h6j S  
ATOM    218  CE  MET A 250      17.280 -13.101 -30.861  0.00  0.00      4h6j C  
ATOM    219  H   MET A 250      13.478 -16.179 -33.259  0.00  0.00      4h6j H  
ATOM    220  HA  MET A 250      14.422 -14.327 -32.164  0.00  0.00      4h6j H  
ATOM    221  HB2 MET A 250      15.737 -13.833 -34.662  0.00  0.00      4h6j H  
ATOM    222  HB3 MET A 250      15.935 -12.833 -33.386  0.00  0.00      4h6j H  
ATOM    223  HG2 MET A 250      16.687 -15.633 -33.513  0.00  0.00      4h6j H  
ATOM    224  HG3 MET A 250      17.724 -14.373 -33.487  0.00  0.00      4h6j H  
ATOM    225  HE1 MET A 250      18.026 -12.767 -31.441  0.00  0.00      4h6j H  
ATOM    226  HE2 MET A 250      16.474 -12.521 -30.995  0.00  0.00      4h6j H  
ATOM    227  HE3 MET A 250      17.563 -13.053 -29.901  0.00  0.00      4h6j H  
ATOM    228  N   LYS A 251      12.129 -13.139 -33.650  0.00  0.00      4h6j N  
ATOM    229  CA  LYS A 251      11.112 -12.101 -33.508  0.00  0.00      4h6j C  
ATOM    230  C   LYS A 251      10.799 -11.891 -32.027  0.00  0.00      4h6j C  
ATOM    231  O   LYS A 251      10.744 -12.849 -31.262  0.00  0.00      4h6j O  
ATOM    232  CB  LYS A 251       9.832 -12.493 -34.255  0.00  0.00      4h6j C  
ATOM    233  CG  LYS A 251       9.981 -12.506 -35.771  0.00  0.00      4h6j C  
ATOM    234  CD  LYS A 251       8.634 -12.701 -36.455  0.00  0.00      4h6j C  
ATOM    235  CE  LYS A 251       8.739 -12.480 -37.956  0.00  0.00      4h6j C  
ATOM    236  NZ  LYS A 251       7.407 -12.602 -38.618  0.00  0.00      4h6j N1+
ATOM    237  H   LYS A 251      11.940 -14.082 -34.025  0.00  0.00      4h6j H  
ATOM    238  HA  LYS A 251      11.465 -11.244 -33.886  0.00  0.00      4h6j H  
ATOM    239  HB2 LYS A 251       9.566 -13.407 -33.958  0.00  0.00      4h6j H  
ATOM    240  HB3 LYS A 251       9.119 -11.838 -34.015  0.00  0.00      4h6j H  
ATOM    241  HG2 LYS A 251      10.370 -11.636 -36.068  0.00  0.00      4h6j H  
ATOM    242  HG3 LYS A 251      10.588 -13.254 -36.033  0.00  0.00      4h6j H  
ATOM    243  HD2 LYS A 251       8.323 -13.631 -36.292  0.00  0.00      4h6j H  
ATOM    244  HD3 LYS A 251       7.986 -12.046 -36.082  0.00  0.00      4h6j H  
ATOM    245  HE2 LYS A 251       9.107 -11.564 -38.126  0.00  0.00      4h6j H  
ATOM    246  HE3 LYS A 251       9.361 -13.162 -38.344  0.00  0.00      4h6j H  
ATOM    247  HZ1 LYS A 251       6.748 -12.976 -37.967  0.00  0.00      4h6j H  
ATOM    248  HZ2 LYS A 251       7.485 -13.212 -39.405  0.00  0.00      4h6j H  
ATOM    249  HZ3 LYS A 251       7.105 -11.699 -38.920  0.00  0.00      4h6j H  
ATOM    250  N   PHE A 252      10.597 -10.640 -31.625  0.00  0.00      4h6j N  
ATOM    251  CA  PHE A 252      10.271 -10.335 -30.234  0.00  0.00      4h6j C  
ATOM    252  C   PHE A 252       8.939 -10.970 -29.857  0.00  0.00      4h6j C  
ATOM    253  O   PHE A 252       7.943 -10.783 -30.556  0.00  0.00      4h6j O  
ATOM    254  CB  PHE A 252      10.152  -8.826 -30.022  0.00  0.00      4h6j C  
ATOM    255  CG  PHE A 252      11.464  -8.114 -29.890  0.00  0.00      4h6j C  
ATOM    256  CD1 PHE A 252      12.087  -8.002 -28.655  0.00  0.00      4h6j C  
ATOM    257  CD2 PHE A 252      12.055  -7.518 -30.992  0.00  0.00      4h6j C  
ATOM    258  CE1 PHE A 252      13.274  -7.307 -28.522  0.00  0.00      4h6j C  
ATOM    259  CE2 PHE A 252      13.245  -6.819 -30.864  0.00  0.00      4h6j C  
ATOM    260  CZ  PHE A 252      13.855  -6.713 -29.632  0.00  0.00      4h6j C  
ATOM    261  H   PHE A 252      10.688  -9.921 -32.363  0.00  0.00      4h6j H  
ATOM    262  HA  PHE A 252      10.973 -10.772 -29.666  0.00  0.00      4h6j H  
ATOM    263  HB2 PHE A 252       9.674  -8.448 -30.804  0.00  0.00      4h6j H  
ATOM    264  HB3 PHE A 252       9.636  -8.678 -29.188  0.00  0.00      4h6j H  
ATOM    265  HD1 PHE A 252      11.675  -8.429 -27.853  0.00  0.00      4h6j H  
ATOM    266  HD2 PHE A 252      11.619  -7.593 -31.890  0.00  0.00      4h6j H  
ATOM    267  HE1 PHE A 252      13.712  -7.234 -27.618  0.00  0.00      4h6j H  
ATOM    268  HE2 PHE A 252      13.660  -6.386 -31.683  0.00  0.00      4h6j H  
ATOM    269  HZ  PHE A 252      14.715  -6.211 -29.532  0.00  0.00      4h6j H  
ATOM    270  N   SER A 253       8.920 -11.706 -28.750  0.00  0.00      4h6j N  
ATOM    271  CA  SER A 253       7.665 -12.144 -28.148  0.00  0.00      4h6j C  
ATOM    272  C   SER A 253       7.441 -11.465 -26.796  0.00  0.00      4h6j C  
ATOM    273  O   SER A 253       6.334 -11.486 -26.255  0.00  0.00      4h6j O  
ATOM    274  CB  SER A 253       7.648 -13.670 -27.987  0.00  0.00      4h6j C  
ATOM    275  OG  SER A 253       8.800 -14.145 -27.313  0.00  0.00      4h6j O  
ATOM    276  H   SER A 253       9.853 -11.936 -28.361  0.00  0.00      4h6j H  
ATOM    277  HA  SER A 253       6.913 -11.870 -28.757  0.00  0.00      4h6j H  
ATOM    278  HB2 SER A 253       6.836 -13.927 -27.465  0.00  0.00      4h6j H  
ATOM    279  HB3 SER A 253       7.608 -14.085 -28.895  0.00  0.00      4h6j H  
ATOM    280  HG  SER A 253       9.391 -13.372 -27.080  0.00  0.00      4h6j H  
ATOM    281  N   TYR A 254       8.498 -10.863 -26.258  0.00  0.00      4h6j N  
ATOM    282  CA  TYR A 254       8.402 -10.033 -25.058  0.00  0.00      4h6j C  
ATOM    283  C   TYR A 254       9.563  -9.052 -25.001  0.00  0.00      4h6j C  
ATOM    284  O   TYR A 254      10.685  -9.389 -25.383  0.00  0.00      4h6j O  
ATOM    285  CB  TYR A 254       8.425 -10.894 -23.787  0.00  0.00      4h6j C  
ATOM    286  CG  TYR A 254       8.559 -10.075 -22.518  0.00  0.00      4h6j C  
ATOM    287  CD1 TYR A 254       7.462  -9.423 -21.973  0.00  0.00      4h6j C  
ATOM    288  CD2 TYR A 254       9.786  -9.929 -21.887  0.00  0.00      4h6j C  
ATOM    289  CE1 TYR A 254       7.586  -8.640 -20.833  0.00  0.00      4h6j C  
ATOM    290  CE2 TYR A 254       9.920  -9.151 -20.749  0.00  0.00      4h6j C  
ATOM    291  CZ  TYR A 254       8.818  -8.509 -20.230  0.00  0.00      4h6j C  
ATOM    292  OH  TYR A 254       8.953  -7.722 -19.107  0.00  0.00      4h6j O  
ATOM    293  H   TYR A 254       9.396 -11.032 -26.762  0.00  0.00      4h6j H  
ATOM    294  HA  TYR A 254       7.548  -9.507 -25.107  0.00  0.00      4h6j H  
ATOM    295  HB2 TYR A 254       7.575 -11.404 -23.741  0.00  0.00      4h6j H  
ATOM    296  HB3 TYR A 254       9.201 -11.510 -23.843  0.00  0.00      4h6j H  
ATOM    297  HD1 TYR A 254       6.563  -9.516 -22.407  0.00  0.00      4h6j H  
ATOM    298  HD2 TYR A 254      10.589 -10.395 -22.260  0.00  0.00      4h6j H  
ATOM    299  HE1 TYR A 254       6.783  -8.176 -20.454  0.00  0.00      4h6j H  
ATOM    300  HE2 TYR A 254      10.814  -9.057 -20.308  0.00  0.00      4h6j H  
ATOM    301  HH  TYR A 254       9.925  -7.733 -18.823  0.00  0.00      4h6j H  
ATOM    302  N   CYS A 255       9.302  -7.839 -24.524  0.00  0.00      4h6j N  
ATOM    303  CA  CYS A 255      10.387  -6.925 -24.209  0.00  0.00      4h6j C  
ATOM    304  C   CYS A 255      10.157  -6.137 -22.928  0.00  0.00      4h6j C  
ATOM    305  O   CYS A 255       9.083  -5.592 -22.691  0.00  0.00      4h6j O  
ATOM    306  CB  CYS A 255      10.644  -5.956 -25.367  0.00  0.00      4h6j C  
ATOM    307  SG  CYS A 255      12.256  -5.133 -25.242  0.00  0.00      4h6j S  
ATOM    308  H   CYS A 255       8.303  -7.617 -24.404  0.00  0.00      4h6j H  
ATOM    309  HA  CYS A 255      11.237  -7.470 -24.092  0.00  0.00      4h6j H  
ATOM    310  HB2 CYS A 255      10.623  -6.469 -26.213  0.00  0.00      4h6j H  
ATOM    311  HB3 CYS A 255       9.939  -5.261 -25.353  0.00  0.00      4h6j H  
ATOM    312  HG  CYS A 255      12.741  -5.435 -24.432  0.00  0.00      4h6j H  
ATOM    313  N   ASP A 256      11.209  -6.105 -22.121  0.00  0.00      4h6j N  
ATOM    314  CA  ASP A 256      11.319  -5.348 -20.881  0.00  0.00      4h6j C  
ATOM    315  C   ASP A 256      11.060  -3.855 -21.113  0.00  0.00      4h6j C  
ATOM    316  O   ASP A 256      11.568  -3.282 -22.071  0.00  0.00      4h6j O  
ATOM    317  CB  ASP A 256      12.741  -5.563 -20.369  0.00  0.00      4h6j C  
ATOM    318  CG  ASP A 256      12.962  -5.040 -18.983  0.00  0.00      4h6j C  
ATOM    319  OD1 ASP A 256      12.171  -4.200 -18.509  0.00  0.00      4h6j O  
ATOM    320  OD2 ASP A 256      13.954  -5.484 -18.376  0.00  0.00      4h6j O1-
ATOM    321  H   ASP A 256      12.016  -6.714 -22.474  0.00  0.00      4h6j H  
ATOM    322  HA  ASP A 256      10.594  -5.676 -20.262  0.00  0.00      4h6j H  
ATOM    323  HB2 ASP A 256      12.923  -6.545 -20.381  0.00  0.00      4h6j H  
ATOM    324  HB3 ASP A 256      13.364  -5.100 -20.997  0.00  0.00      4h6j H  
ATOM    325  N   GLU A 257      10.290  -3.227 -20.227  0.00  0.00      4h6j N  
ATOM    326  CA  GLU A 257       9.984  -1.803 -20.361  0.00  0.00      4h6j C  
ATOM    327  C   GLU A 257      11.219  -0.922 -20.187  0.00  0.00      4h6j C  
ATOM    328  O   GLU A 257      11.201   0.253 -20.551  0.00  0.00      4h6j O  
ATOM    329  CB  GLU A 257       8.916  -1.384 -19.344  0.00  0.00      4h6j C  
ATOM    330  CG  GLU A 257       7.514  -1.870 -19.674  0.00  0.00      4h6j C  
ATOM    331  CD  GLU A 257       6.446  -1.195 -18.827  0.00  0.00      4h6j C  
ATOM    332  OE1 GLU A 257       5.329  -0.973 -19.342  0.00  0.00      4h6j O  
ATOM    333  OE2 GLU A 257       6.723  -0.885 -17.647  0.00  0.00      4h6j O1-
ATOM    334  H   GLU A 257       9.936  -3.819 -19.456  0.00  0.00      4h6j H  
ATOM    335  HA  GLU A 257       9.575  -1.630 -21.272  0.00  0.00      4h6j H  
ATOM    336  HB2 GLU A 257       9.168  -1.767 -18.472  0.00  0.00      4h6j H  
ATOM    337  HB3 GLU A 257       8.894  -0.400 -19.322  0.00  0.00      4h6j H  
ATOM    338  HG2 GLU A 257       7.325  -1.655 -20.613  0.00  0.00      4h6j H  
ATOM    339  HG3 GLU A 257       7.468  -2.834 -19.493  0.00  0.00      4h6j H  
ATOM    340  N   ARG A 258      12.291  -1.487 -19.638  0.00  0.00      4h6j N  
ATOM    341  CA  ARG A 258      13.526  -0.738 -19.464  0.00  0.00      4h6j C  
ATOM    342  C   ARG A 258      14.136  -0.339 -20.804  0.00  0.00      4h6j C  
ATOM    343  O   ARG A 258      15.024   0.512 -20.856  0.00  0.00      4h6j O  
ATOM    344  CB  ARG A 258      14.541  -1.555 -18.655  0.00  0.00      4h6j C  
ATOM    345  CG  ARG A 258      14.227  -1.629 -17.164  0.00  0.00      4h6j C  
ATOM    346  CD  ARG A 258      15.315  -2.360 -16.391  0.00  0.00      4h6j C  
ATOM    347  NE  ARG A 258      15.330  -3.789 -16.690  0.00  0.00      4h6j N  
ATOM    348  CZ  ARG A 258      16.282  -4.627 -16.294  0.00  0.00      4h6j C  
ATOM    349  NH1 ARG A 258      17.307  -4.187 -15.576  0.00  0.00      4h6j N1+
ATOM    350  NH2 ARG A 258      16.216  -5.908 -16.625  0.00  0.00      4h6j N  
ATOM    351  H   ARG A 258      12.170  -2.474 -19.356  0.00  0.00      4h6j H  
ATOM    352  HA  ARG A 258      13.328   0.103 -18.940  0.00  0.00      4h6j H  
ATOM    353  HB2 ARG A 258      14.551  -2.482 -19.014  0.00  0.00      4h6j H  
ATOM    354  HB3 ARG A 258      15.435  -1.133 -18.760  0.00  0.00      4h6j H  
ATOM    355  HG2 ARG A 258      14.150  -0.705 -16.796  0.00  0.00      4h6j H  
ATOM    356  HG3 ARG A 258      13.369  -2.119 -17.031  0.00  0.00      4h6j H  
ATOM    357  HD2 ARG A 258      16.193  -1.961 -16.641  0.00  0.00      4h6j H  
ATOM    358  HD3 ARG A 258      15.143  -2.228 -15.418  0.00  0.00      4h6j H  
ATOM    359  HE  ARG A 258      14.568  -4.164 -17.232  0.00  0.00      4h6j H  
ATOM    360 1HH1 ARG A 258      17.364  -3.229 -15.310  0.00  0.00      4h6j H  
ATOM    361 2HH1 ARG A 258      18.032  -4.831 -15.298  0.00  0.00      4h6j H  
ATOM    362 1HH2 ARG A 258      15.436  -6.249 -17.158  0.00  0.00      4h6j H  
ATOM    363 2HH2 ARG A 258      16.937  -6.540 -16.347  0.00  0.00      4h6j H  
ATOM    364  N   ILE A 259      13.663  -0.947 -21.888  0.00  0.00      4h6j N  
ATOM    365  CA  ILE A 259      14.216  -0.651 -23.206  0.00  0.00      4h6j C  
ATOM    366  C   ILE A 259      13.838   0.755 -23.658  0.00  0.00      4h6j C  
ATOM    367  O   ILE A 259      14.576   1.388 -24.412  0.00  0.00      4h6j O  
ATOM    368  CB  ILE A 259      13.727  -1.649 -24.275  0.00  0.00      4h6j C  
ATOM    369  CG1 ILE A 259      14.488  -1.411 -25.581  0.00  0.00      4h6j C  
ATOM    370  CG2 ILE A 259      12.236  -1.478 -24.512  0.00  0.00      4h6j C  
ATOM    371  CD1 ILE A 259      14.160  -2.397 -26.676  0.00  0.00      4h6j C  
ATOM    372  H   ILE A 259      12.901  -1.620 -21.721  0.00  0.00      4h6j H  
ATOM    373  HA  ILE A 259      15.216  -0.660 -23.101  0.00  0.00      4h6j H  
ATOM    374  HB  ILE A 259      13.937  -2.563 -23.958  0.00  0.00      4h6j H  
ATOM    375 2HG1 ILE A 259      14.281  -0.486 -25.902  0.00  0.00      4h6j H  
ATOM    376 3HG1 ILE A 259      15.469  -1.463 -25.384  0.00  0.00      4h6j H  
ATOM    377 1HG2 ILE A 259      11.750  -1.636 -23.654  0.00  0.00      4h6j H  
ATOM    378 2HG2 ILE A 259      11.938  -2.139 -25.198  0.00  0.00      4h6j H  
ATOM    379 3HG2 ILE A 259      12.063  -0.549 -24.836  0.00  0.00      4h6j H  
ATOM    380 1HD1 ILE A 259      14.384  -3.322 -26.370  0.00  0.00      4h6j H  
ATOM    381 2HD1 ILE A 259      14.693  -2.178 -27.492  0.00  0.00      4h6j H  
ATOM    382 3HD1 ILE A 259      13.185  -2.344 -26.890  0.00  0.00      4h6j H  
ATOM    383  N   THR A 260      12.691   1.240 -23.192  0.00  0.00      4h6j N  
ATOM    384  CA  THR A 260      12.198   2.553 -23.593  0.00  0.00      4h6j C  
ATOM    385  C   THR A 260      13.168   3.656 -23.185  0.00  0.00      4h6j C  
ATOM    386  O   THR A 260      13.428   4.579 -23.956  0.00  0.00      4h6j O  
ATOM    387  CB  THR A 260      10.822   2.848 -22.966  0.00  0.00      4h6j C  
ATOM    388  CG2 THR A 260      10.301   4.191 -23.441  0.00  0.00      4h6j C  
ATOM    389  OG1 THR A 260       9.892   1.827 -23.348  0.00  0.00      4h6j O  
ATOM    390  H   THR A 260      12.189   0.616 -22.533  0.00  0.00      4h6j H  
ATOM    391  HA  THR A 260      12.107   2.568 -24.597  0.00  0.00      4h6j H  
ATOM    392  HB  THR A 260      10.914   2.832 -21.950  0.00  0.00      4h6j H  
ATOM    393  HG1 THR A 260      10.380   1.161 -23.941  0.00  0.00      4h6j H  
ATOM    394 1HG2 THR A 260      10.655   4.391 -24.359  0.00  0.00      4h6j H  
ATOM    395 2HG2 THR A 260      10.597   4.915 -22.812  0.00  0.00      4h6j H  
ATOM    396 3HG2 THR A 260       9.298   4.177 -23.474  0.00  0.00      4h6j H  
ATOM    397  N   GLU A 261      13.709   3.555 -21.976  0.00  0.00      4h6j N  
ATOM    398  CA  GLU A 261      14.641   4.562 -21.481  0.00  0.00      4h6j C  
ATOM    399  C   GLU A 261      16.001   4.448 -22.160  0.00  0.00      4h6j C  
ATOM    400  O   GLU A 261      16.761   5.418 -22.214  0.00  0.00      4h6j O  
ATOM    401  CB  GLU A 261      14.816   4.428 -19.965  0.00  0.00      4h6j C  
ATOM    402  CG  GLU A 261      15.788   5.439 -19.371  0.00  0.00      4h6j C  
ATOM    403  CD  GLU A 261      16.039   5.216 -17.890  0.00  0.00      4h6j C  
ATOM    404  OE1 GLU A 261      17.221   5.114 -17.495  0.00  0.00      4h6j O  
ATOM    405  OE2 GLU A 261      15.057   5.144 -17.122  0.00  0.00      4h6j O1-
ATOM    406  H   GLU A 261      13.420   2.724 -21.432  0.00  0.00      4h6j H  
ATOM    407  HA  GLU A 261      14.262   5.483 -21.644  0.00  0.00      4h6j H  
ATOM    408  HB2 GLU A 261      13.939   4.578 -19.548  0.00  0.00      4h6j H  
ATOM    409  HB3 GLU A 261      15.171   3.531 -19.782  0.00  0.00      4h6j H  
ATOM    410  HG2 GLU A 261      16.649   5.347 -19.835  0.00  0.00      4h6j H  
ATOM    411  HG3 GLU A 261      15.402   6.337 -19.475  0.00  0.00      4h6j H  
ATOM    412  N   LEU A 262      16.308   3.264 -22.679  0.00  0.00      4h6j N  
ATOM    413  CA  LEU A 262      17.618   3.017 -23.268  0.00  0.00      4h6j C  
ATOM    414  C   LEU A 262      17.649   3.232 -24.779  0.00  0.00      4h6j C  
ATOM    415  O   LEU A 262      18.673   3.634 -25.329  0.00  0.00      4h6j O  
ATOM    416  CB  LEU A 262      18.082   1.593 -22.944  0.00  0.00      4h6j C  
ATOM    417  CG  LEU A 262      18.471   1.331 -21.487  0.00  0.00      4h6j C  
ATOM    418  CD1 LEU A 262      18.748  -0.150 -21.283  0.00  0.00      4h6j C  
ATOM    419  CD2 LEU A 262      19.697   2.153 -21.133  0.00  0.00      4h6j C  
ATOM    420  H   LEU A 262      15.557   2.554 -22.629  0.00  0.00      4h6j H  
ATOM    421  HA  LEU A 262      18.286   3.654 -22.844  0.00  0.00      4h6j H  
ATOM    422  HB2 LEU A 262      17.338   0.972 -23.169  0.00  0.00      4h6j H  
ATOM    423  HB3 LEU A 262      18.879   1.397 -23.505  0.00  0.00      4h6j H  
ATOM    424  HG  LEU A 262      17.720   1.614 -20.895  0.00  0.00      4h6j H  
ATOM    425 1HD1 LEU A 262      17.927  -0.678 -21.504  0.00  0.00      4h6j H  
ATOM    426 2HD1 LEU A 262      19.002  -0.316 -20.329  0.00  0.00      4h6j H  
ATOM    427 3HD1 LEU A 262      19.498  -0.436 -21.880  0.00  0.00      4h6j H  
ATOM    428 1HD2 LEU A 262      20.458   1.897 -21.730  0.00  0.00      4h6j H  
ATOM    429 2HD2 LEU A 262      19.496   3.126 -21.252  0.00  0.00      4h6j H  
ATOM    430 3HD2 LEU A 262      19.953   1.983 -20.181  0.00  0.00      4h6j H  
ATOM    431  N   MET A 263      16.531   2.964 -25.447  0.00  0.00      4h6j N  
ATOM    432  CA  MET A 263      16.498   3.001 -26.906  0.00  0.00      4h6j C  
ATOM    433  C   MET A 263      15.249   3.649 -27.483  0.00  0.00      4h6j C  
ATOM    434  O   MET A 263      15.109   3.741 -28.702  0.00  0.00      4h6j O  
ATOM    435  CB  MET A 263      16.629   1.591 -27.473  0.00  0.00      4h6j C  
ATOM    436  CG  MET A 263      17.982   0.960 -27.239  0.00  0.00      4h6j C  
ATOM    437  SD  MET A 263      18.075  -0.662 -27.993  0.00  0.00      4h6j S  
ATOM    438  CE  MET A 263      19.640  -1.235 -27.353  0.00  0.00      4h6j C  
ATOM    439  H   MET A 263      15.712   2.734 -24.860  0.00  0.00      4h6j H  
ATOM    440  HA  MET A 263      17.304   3.538 -27.223  0.00  0.00      4h6j H  
ATOM    441  HB2 MET A 263      15.923   1.003 -27.053  0.00  0.00      4h6j H  
ATOM    442  HB3 MET A 263      16.456   1.622 -28.468  0.00  0.00      4h6j H  
ATOM    443  HG2 MET A 263      18.702   1.578 -27.615  0.00  0.00      4h6j H  
ATOM    444  HG3 MET A 263      18.150   0.904 -26.234  0.00  0.00      4h6j H  
ATOM    445  HE1 MET A 263      20.107  -1.789 -28.045  0.00  0.00      4h6j H  
ATOM    446  HE2 MET A 263      20.217  -0.451 -27.116  0.00  0.00      4h6j H  
ATOM    447  HE3 MET A 263      19.488  -1.791 -26.533  0.00  0.00      4h6j H  
ATOM    448  N   GLY A 264      14.337   4.076 -26.614  0.00  0.00      4h6j N  
ATOM    449  CA  GLY A 264      13.197   4.852 -27.063  0.00  0.00      4h6j C  
ATOM    450  C   GLY A 264      11.953   4.061 -27.424  0.00  0.00      4h6j C  
ATOM    451  O   GLY A 264      10.851   4.606 -27.417  0.00  0.00      4h6j O  
ATOM    452  H   GLY A 264      14.510   3.814 -25.631  0.00  0.00      4h6j H  
ATOM    453  HA2 GLY A 264      12.953   5.540 -26.336  0.00  0.00      4h6j H  
ATOM    454  HA3 GLY A 264      13.477   5.419 -27.877  0.00  0.00      4h6j H  
ATOM    455  N   TYR A 265      12.113   2.779 -27.738  0.00  0.00      4h6j N  
ATOM    456  CA  TYR A 265      10.976   1.967 -28.162  0.00  0.00      4h6j C  
ATOM    457  C   TYR A 265      10.057   1.617 -27.006  0.00  0.00      4h6j C  
ATOM    458  O   TYR A 265      10.517   1.367 -25.892  0.00  0.00      4h6j O  
ATOM    459  CB  TYR A 265      11.449   0.663 -28.806  0.00  0.00      4h6j C  
ATOM    460  CG  TYR A 265      12.315   0.853 -30.023  0.00  0.00      4h6j C  
ATOM    461  CD1 TYR A 265      13.672   0.576 -29.978  0.00  0.00      4h6j C  
ATOM    462  CD2 TYR A 265      11.777   1.313 -31.218  0.00  0.00      4h6j C  
ATOM    463  CE1 TYR A 265      14.474   0.751 -31.086  0.00  0.00      4h6j C  
ATOM    464  CE2 TYR A 265      12.574   1.491 -32.336  0.00  0.00      4h6j C  
ATOM    465  CZ  TYR A 265      13.923   1.208 -32.259  0.00  0.00      4h6j C  
ATOM    466  OH  TYR A 265      14.734   1.391 -33.355  0.00  0.00      4h6j O  
ATOM    467  H   TYR A 265      13.077   2.421 -27.658  0.00  0.00      4h6j H  
ATOM    468  HA  TYR A 265      10.444   2.500 -28.839  0.00  0.00      4h6j H  
ATOM    469  HB2 TYR A 265      11.971   0.151 -28.125  0.00  0.00      4h6j H  
ATOM    470  HB3 TYR A 265      10.642   0.138 -29.074  0.00  0.00      4h6j H  
ATOM    471  HD1 TYR A 265      14.080   0.242 -29.122  0.00  0.00      4h6j H  
ATOM    472  HD2 TYR A 265      10.801   1.517 -31.271  0.00  0.00      4h6j H  
ATOM    473  HE1 TYR A 265      15.456   0.544 -31.035  0.00  0.00      4h6j H  
ATOM    474  HE2 TYR A 265      12.176   1.822 -33.191  0.00  0.00      4h6j H  
ATOM    475  HH  TYR A 265      14.163   1.749 -34.119  0.00  0.00      4h6j H  
ATOM    476  N   GLU A 266       8.759   1.594 -27.292  0.00  0.00      4h6j N  
ATOM    477  CA  GLU A 266       7.785   0.923 -26.443  0.00  0.00      4h6j C  
ATOM    478  C   GLU A 266       7.770  -0.557 -26.815  0.00  0.00      4h6j C  
ATOM    479  O   GLU A 266       7.807  -0.912 -27.993  0.00  0.00      4h6j O  
ATOM    480  CB  GLU A 266       6.391   1.514 -26.665  0.00  0.00      4h6j C  
ATOM    481  CG  GLU A 266       6.283   3.000 -26.371  0.00  0.00      4h6j C  
ATOM    482  CD  GLU A 266       6.409   3.310 -24.894  0.00  0.00      4h6j C  
ATOM    483  OE1 GLU A 266       6.218   2.389 -24.072  0.00  0.00      4h6j O  
ATOM    484  OE2 GLU A 266       6.700   4.477 -24.553  0.00  0.00      4h6j O1-
ATOM    485  H   GLU A 266       8.502   2.095 -28.171  0.00  0.00      4h6j H  
ATOM    486  HA  GLU A 266       8.040   1.023 -25.486  0.00  0.00      4h6j H  
ATOM    487  HB2 GLU A 266       6.157   1.379 -27.613  0.00  0.00      4h6j H  
ATOM    488  HB3 GLU A 266       5.767   1.044 -26.064  0.00  0.00      4h6j H  
ATOM    489  HG2 GLU A 266       7.016   3.460 -26.836  0.00  0.00      4h6j H  
ATOM    490  HG3 GLU A 266       5.399   3.311 -26.666  0.00  0.00      4h6j H  
ATOM    491  N   PRO A 267       7.706  -1.442 -25.813  0.00  0.00      4h6j N  
ATOM    492  CA  PRO A 267       7.715  -2.885 -26.077  0.00  0.00      4h6j C  
ATOM    493  C   PRO A 267       6.675  -3.323 -27.108  0.00  0.00      4h6j C  
ATOM    494  O   PRO A 267       6.936  -4.204 -27.927  0.00  0.00      4h6j O  
ATOM    495  CB  PRO A 267       7.461  -3.499 -24.701  0.00  0.00      4h6j C  
ATOM    496  CG  PRO A 267       7.986  -2.474 -23.747  0.00  0.00      4h6j C  
ATOM    497  CD  PRO A 267       7.649  -1.147 -24.372  0.00  0.00      4h6j C  
ATOM    498  HA  PRO A 267       8.644  -3.188 -26.359  0.00  0.00      4h6j H  
ATOM    499  HB2 PRO A 267       6.483  -3.654 -24.556  0.00  0.00      4h6j H  
ATOM    500  HB3 PRO A 267       7.952  -4.365 -24.602  0.00  0.00      4h6j H  
ATOM    501  HG2 PRO A 267       7.546  -2.569 -22.850  0.00  0.00      4h6j H  
ATOM    502  HG3 PRO A 267       8.978  -2.575 -23.634  0.00  0.00      4h6j H  
ATOM    503  HD2 PRO A 267       6.735  -0.842 -24.112  0.00  0.00      4h6j H  
ATOM    504  HD3 PRO A 267       8.320  -0.447 -24.129  0.00  0.00      4h6j H  
ATOM    505  N   GLU A 268       5.502  -2.700 -27.078  0.00  0.00      4h6j N  
ATOM    506  CA  GLU A 268       4.445  -3.048 -28.019  0.00  0.00      4h6j C  
ATOM    507  C   GLU A 268       4.853  -2.803 -29.471  0.00  0.00      4h6j C  
ATOM    508  O   GLU A 268       4.355  -3.469 -30.377  0.00  0.00      4h6j O  
ATOM    509  CB  GLU A 268       3.170  -2.260 -27.705  0.00  0.00      4h6j C  
ATOM    510  CG  GLU A 268       2.455  -2.716 -26.443  0.00  0.00      4h6j C  
ATOM    511  CD  GLU A 268       0.971  -2.397 -26.467  0.00  0.00      4h6j C  
ATOM    512  OE1 GLU A 268       0.462  -2.006 -27.540  0.00  0.00      4h6j O  
ATOM    513  OE2 GLU A 268       0.313  -2.539 -25.413  0.00  0.00      4h6j O1-
ATOM    514  H   GLU A 268       5.409  -1.971 -26.352  0.00  0.00      4h6j H  
ATOM    515  HA  GLU A 268       4.195  -4.023 -27.904  0.00  0.00      4h6j H  
ATOM    516  HB2 GLU A 268       3.425  -1.318 -27.580  0.00  0.00      4h6j H  
ATOM    517  HB3 GLU A 268       2.551  -2.380 -28.459  0.00  0.00      4h6j H  
ATOM    518  HG2 GLU A 268       2.548  -3.691 -26.371  0.00  0.00      4h6j H  
ATOM    519  HG3 GLU A 268       2.847  -2.244 -25.677  0.00  0.00      4h6j H  
ATOM    520  N   GLU A 269       5.756  -1.850 -29.685  0.00  0.00      4h6j N  
ATOM    521  CA  GLU A 269       6.249  -1.543 -31.027  0.00  0.00      4h6j C  
ATOM    522  C   GLU A 269       7.034  -2.714 -31.603  0.00  0.00      4h6j C  
ATOM    523  O   GLU A 269       6.988  -2.974 -32.806  0.00  0.00      4h6j O  
ATOM    524  CB  GLU A 269       7.169  -0.321 -31.002  0.00  0.00      4h6j C  
ATOM    525  CG  GLU A 269       6.527   0.973 -30.549  0.00  0.00      4h6j C  
ATOM    526  CD  GLU A 269       7.492   2.140 -30.639  0.00  0.00      4h6j C  
ATOM    527  OE1 GLU A 269       7.669   2.851 -29.627  0.00  0.00      4h6j O  
ATOM    528  OE2 GLU A 269       8.077   2.343 -31.725  0.00  0.00      4h6j O1-
ATOM    529  H   GLU A 269       6.075  -1.351 -28.832  0.00  0.00      4h6j H  
ATOM    530  HA  GLU A 269       5.471  -1.330 -31.631  0.00  0.00      4h6j H  
ATOM    531  HB2 GLU A 269       7.914  -0.522 -30.379  0.00  0.00      4h6j H  
ATOM    532  HB3 GLU A 269       7.507  -0.183 -31.923  0.00  0.00      4h6j H  
ATOM    533  HG2 GLU A 269       5.771   1.168 -31.140  0.00  0.00      4h6j H  
ATOM    534  HG3 GLU A 269       6.264   0.879 -29.610  0.00  0.00      4h6j H  
ATOM    535  N   LEU A 270       7.766  -3.407 -30.736  0.00  0.00      4h6j N  
ATOM    536  CA  LEU A 270       8.727  -4.415 -31.170  0.00  0.00      4h6j C  
ATOM    537  C   LEU A 270       8.097  -5.799 -31.309  0.00  0.00      4h6j C  
ATOM    538  O   LEU A 270       8.596  -6.644 -32.054  0.00  0.00      4h6j O  
ATOM    539  CB  LEU A 270       9.898  -4.479 -30.181  0.00  0.00      4h6j C  
ATOM    540  CG  LEU A 270      10.663  -3.174 -29.942  0.00  0.00      4h6j C  
ATOM    541  CD1 LEU A 270      11.620  -3.344 -28.775  0.00  0.00      4h6j C  
ATOM    542  CD2 LEU A 270      11.413  -2.780 -31.201  0.00  0.00      4h6j C  
ATOM    543  H   LEU A 270       7.596  -3.171 -29.737  0.00  0.00      4h6j H  
ATOM    544  HA  LEU A 270       9.093  -4.142 -32.073  0.00  0.00      4h6j H  
ATOM    545  HB2 LEU A 270       9.536  -4.777 -29.300  0.00  0.00      4h6j H  
ATOM    546  HB3 LEU A 270      10.551  -5.148 -30.525  0.00  0.00      4h6j H  
ATOM    547  HG  LEU A 270      10.010  -2.450 -29.736  0.00  0.00      4h6j H  
ATOM    548 1HD1 LEU A 270      11.105  -3.580 -27.950  0.00  0.00      4h6j H  
ATOM    549 2HD1 LEU A 270      12.118  -2.490 -28.622  0.00  0.00      4h6j H  
ATOM    550 3HD1 LEU A 270      12.272  -4.075 -28.979  0.00  0.00      4h6j H  
ATOM    551 1HD2 LEU A 270      12.062  -3.502 -31.447  0.00  0.00      4h6j H  
ATOM    552 2HD2 LEU A 270      10.765  -2.649 -31.952  0.00  0.00      4h6j H  
ATOM    553 3HD2 LEU A 270      11.912  -1.927 -31.043  0.00  0.00      4h6j H  
ATOM    554  N   LEU A 271       7.001  -6.032 -30.594  0.00  0.00      4h6j N  
ATOM    555  CA  LEU A 271       6.354  -7.338 -30.620  0.00  0.00      4h6j C  
ATOM    556  C   LEU A 271       6.082  -7.812 -32.042  0.00  0.00      4h6j C  
ATOM    557  O   LEU A 271       5.501  -7.087 -32.855  0.00  0.00      4h6j O  
ATOM    558  CB  LEU A 271       5.047  -7.298 -29.830  0.00  0.00      4h6j C  
ATOM    559  CG  LEU A 271       5.197  -7.307 -28.310  0.00  0.00      4h6j C  
ATOM    560  CD1 LEU A 271       3.840  -7.100 -27.664  0.00  0.00      4h6j C  
ATOM    561  CD2 LEU A 271       5.807  -8.631 -27.864  0.00  0.00      4h6j C  
ATOM    562  H   LEU A 271       6.660  -5.232 -30.037  0.00  0.00      4h6j H  
ATOM    563  HA  LEU A 271       6.965  -8.008 -30.173  0.00  0.00      4h6j H  
ATOM    564  HB2 LEU A 271       4.566  -6.464 -30.076  0.00  0.00      4h6j H  
ATOM    565  HB3 LEU A 271       4.512  -8.096 -30.082  0.00  0.00      4h6j H  
ATOM    566  HG  LEU A 271       5.811  -6.570 -28.040  0.00  0.00      4h6j H  
ATOM    567 1HD1 LEU A 271       3.459  -6.221 -27.954  0.00  0.00      4h6j H  
ATOM    568 2HD1 LEU A 271       3.937  -7.106 -26.667  0.00  0.00      4h6j H  
ATOM    569 3HD1 LEU A 271       3.220  -7.836 -27.940  0.00  0.00      4h6j H  
ATOM    570 1HD2 LEU A 271       5.211  -9.384 -28.143  0.00  0.00      4h6j H  
ATOM    571 2HD2 LEU A 271       6.706  -8.743 -28.287  0.00  0.00      4h6j H  
ATOM    572 3HD2 LEU A 271       5.904  -8.635 -26.869  0.00  0.00      4h6j H  
ATOM    573  N   GLY A 272       6.511  -9.036 -32.334  0.00  0.00      4h6j N  
ATOM    574  CA  GLY A 272       6.244  -9.628 -33.632  0.00  0.00      4h6j C  
ATOM    575  C   GLY A 272       7.264  -9.284 -34.700  0.00  0.00      4h6j C  
ATOM    576  O   GLY A 272       7.210  -9.821 -35.804  0.00  0.00      4h6j O  
ATOM    577  H   GLY A 272       7.033  -9.510 -31.578  0.00  0.00      4h6j H  
ATOM    578  HA2 GLY A 272       6.195 -10.645 -33.533  0.00  0.00      4h6j H  
ATOM    579  HA3 GLY A 272       5.317  -9.335 -33.950  0.00  0.00      4h6j H  
ATOM    580  N   ARG A 273       8.200  -8.398 -34.380  0.00  0.00      4h6j N  
ATOM    581  CA  ARG A 273       9.200  -7.978 -35.350  0.00  0.00      4h6j C  
ATOM    582  C   ARG A 273      10.544  -8.655 -35.120  0.00  0.00      4h6j C  
ATOM    583  O   ARG A 273      10.941  -8.896 -33.982  0.00  0.00      4h6j O  
ATOM    584  CB  ARG A 273       9.371  -6.460 -35.303  0.00  0.00      4h6j C  
ATOM    585  CG  ARG A 273       8.122  -5.698 -35.704  0.00  0.00      4h6j C  
ATOM    586  CD  ARG A 273       8.460  -4.274 -36.105  0.00  0.00      4h6j C  
ATOM    587  NE  ARG A 273       7.395  -3.662 -36.892  0.00  0.00      4h6j N  
ATOM    588  CZ  ARG A 273       7.478  -2.459 -37.450  0.00  0.00      4h6j C  
ATOM    589  NH1 ARG A 273       6.459  -1.977 -38.151  0.00  0.00      4h6j N1+
ATOM    590  NH2 ARG A 273       8.581  -1.736 -37.305  0.00  0.00      4h6j N  
ATOM    591  H   ARG A 273       8.156  -8.044 -33.408  0.00  0.00      4h6j H  
ATOM    592  HA  ARG A 273       8.874  -8.217 -36.279  0.00  0.00      4h6j H  
ATOM    593  HB2 ARG A 273       9.607  -6.202 -34.373  0.00  0.00      4h6j H  
ATOM    594  HB3 ARG A 273      10.101  -6.209 -35.928  0.00  0.00      4h6j H  
ATOM    595  HG2 ARG A 273       7.693  -6.147 -36.481  0.00  0.00      4h6j H  
ATOM    596  HG3 ARG A 273       7.492  -5.663 -34.935  0.00  0.00      4h6j H  
ATOM    597  HD2 ARG A 273       8.602  -3.743 -35.274  0.00  0.00      4h6j H  
ATOM    598  HD3 ARG A 273       9.298  -4.295 -36.644  0.00  0.00      4h6j H  
ATOM    599  HE  ARG A 273       6.544  -4.183 -37.020  0.00  0.00      4h6j H  
ATOM    600 1HH1 ARG A 273       5.619  -2.501 -38.249  0.00  0.00      4h6j H  
ATOM    601 2HH1 ARG A 273       6.542  -1.069 -38.586  0.00  0.00      4h6j H  
ATOM    602 1HH2 ARG A 273       9.343  -2.091 -36.757  0.00  0.00      4h6j H  
ATOM    603 2HH2 ARG A 273       8.657  -0.840 -37.736  0.00  0.00      4h6j H  
ATOM    604  N   SER A 274      11.244  -8.959 -36.205  0.00  0.00      4h6j N  
ATOM    605  CA  SER A 274      12.551  -9.588 -36.094  0.00  0.00      4h6j C  
ATOM    606  C   SER A 274      13.556  -8.575 -35.566  0.00  0.00      4h6j C  
ATOM    607  O   SER A 274      13.600  -7.437 -36.028  0.00  0.00      4h6j O  
ATOM    608  CB  SER A 274      13.016 -10.101 -37.459  0.00  0.00      4h6j C  
ATOM    609  OG  SER A 274      14.336 -10.617 -37.377  0.00  0.00      4h6j O  
ATOM    610  H   SER A 274      10.794  -8.718 -37.103  0.00  0.00      4h6j H  
ATOM    611  HA  SER A 274      12.485 -10.333 -35.429  0.00  0.00      4h6j H  
ATOM    612  HB2 SER A 274      12.403 -10.824 -37.756  0.00  0.00      4h6j H  
ATOM    613  HB3 SER A 274      13.003  -9.347 -38.106  0.00  0.00      4h6j H  
ATOM    614  HG  SER A 274      14.682 -10.538 -36.450  0.00  0.00      4h6j H  
ATOM    615  N   ILE A 275      14.363  -8.984 -34.596  0.00  0.00      4h6j N  
ATOM    616  CA  ILE A 275      15.373  -8.087 -34.061  0.00  0.00      4h6j C  
ATOM    617  C   ILE A 275      16.407  -7.758 -35.139  0.00  0.00      4h6j C  
ATOM    618  O   ILE A 275      17.106  -6.754 -35.046  0.00  0.00      4h6j O  
ATOM    619  CB  ILE A 275      16.068  -8.704 -32.822  0.00  0.00      4h6j C  
ATOM    620  CG1 ILE A 275      17.026  -7.687 -32.200  0.00  0.00      4h6j C  
ATOM    621  CG2 ILE A 275      16.801  -9.972 -33.213  0.00  0.00      4h6j C  
ATOM    622  CD1 ILE A 275      17.450  -8.045 -30.793  0.00  0.00      4h6j C  
ATOM    623  H   ILE A 275      14.215  -9.949 -34.272  0.00  0.00      4h6j H  
ATOM    624  HA  ILE A 275      14.907  -7.227 -33.845  0.00  0.00      4h6j H  
ATOM    625  HB  ILE A 275      15.365  -8.917 -32.156  0.00  0.00      4h6j H  
ATOM    626 2HG1 ILE A 275      17.836  -7.622 -32.777  0.00  0.00      4h6j H  
ATOM    627 3HG1 ILE A 275      16.570  -6.799 -32.182  0.00  0.00      4h6j H  
ATOM    628 1HG2 ILE A 275      16.150 -10.615 -33.615  0.00  0.00      4h6j H  
ATOM    629 2HG2 ILE A 275      17.216 -10.374 -32.398  0.00  0.00      4h6j H  
ATOM    630 3HG2 ILE A 275      17.511  -9.747 -33.879  0.00  0.00      4h6j H  
ATOM    631 1HD1 ILE A 275      16.643  -8.096 -30.206  0.00  0.00      4h6j H  
ATOM    632 2HD1 ILE A 275      18.072  -7.344 -30.446  0.00  0.00      4h6j H  
ATOM    633 3HD1 ILE A 275      17.914  -8.930 -30.802  0.00  0.00      4h6j H  
ATOM    634  N   TYR A 276      16.486  -8.591 -36.175  0.00  0.00      4h6j N  
ATOM    635  CA  TYR A 276      17.429  -8.345 -37.260  0.00  0.00      4h6j C  
ATOM    636  C   TYR A 276      17.116  -7.056 -38.010  0.00  0.00      4h6j C  
ATOM    637  O   TYR A 276      17.975  -6.513 -38.704  0.00  0.00      4h6j O  
ATOM    638  CB  TYR A 276      17.446  -9.525 -38.237  0.00  0.00      4h6j C  
ATOM    639  CG  TYR A 276      18.308 -10.667 -37.761  0.00  0.00      4h6j C  
ATOM    640  CD1 TYR A 276      19.638 -10.764 -38.149  0.00  0.00      4h6j C  
ATOM    641  CD2 TYR A 276      17.803 -11.631 -36.902  0.00  0.00      4h6j C  
ATOM    642  CE1 TYR A 276      20.441 -11.787 -37.694  0.00  0.00      4h6j C  
ATOM    643  CE2 TYR A 276      18.601 -12.662 -36.440  0.00  0.00      4h6j C  
ATOM    644  CZ  TYR A 276      19.921 -12.733 -36.839  0.00  0.00      4h6j C  
ATOM    645  OH  TYR A 276      20.730 -13.749 -36.380  0.00  0.00      4h6j O  
ATOM    646  H   TYR A 276      15.843  -9.397 -36.142  0.00  0.00      4h6j H  
ATOM    647  HA  TYR A 276      18.355  -8.259 -36.861  0.00  0.00      4h6j H  
ATOM    648  HB2 TYR A 276      16.516  -9.855 -38.342  0.00  0.00      4h6j H  
ATOM    649  HB3 TYR A 276      17.803  -9.203 -39.106  0.00  0.00      4h6j H  
ATOM    650  HD1 TYR A 276      20.020 -10.076 -38.773  0.00  0.00      4h6j H  
ATOM    651  HD2 TYR A 276      16.848 -11.580 -36.611  0.00  0.00      4h6j H  
ATOM    652  HE1 TYR A 276      21.402 -11.842 -37.983  0.00  0.00      4h6j H  
ATOM    653  HE2 TYR A 276      18.225 -13.352 -35.821  0.00  0.00      4h6j H  
ATOM    654  HH  TYR A 276      20.174 -14.355 -35.784  0.00  0.00      4h6j H  
ATOM    655  N   GLU A 277      15.891  -6.565 -37.862  0.00  0.00      4h6j N  
ATOM    656  CA  GLU A 277      15.501  -5.303 -38.483  0.00  0.00      4h6j C  
ATOM    657  C   GLU A 277      16.180  -4.124 -37.797  0.00  0.00      4h6j C  
ATOM    658  O   GLU A 277      16.169  -3.007 -38.315  0.00  0.00      4h6j O  
ATOM    659  CB  GLU A 277      13.984  -5.125 -38.414  0.00  0.00      4h6j C  
ATOM    660  CG  GLU A 277      13.207  -6.163 -39.211  0.00  0.00      4h6j C  
ATOM    661  CD  GLU A 277      11.712  -5.914 -39.182  0.00  0.00      4h6j C  
ATOM    662  OE1 GLU A 277      11.264  -5.086 -38.362  0.00  0.00      4h6j O  
ATOM    663  OE2 GLU A 277      10.986  -6.545 -39.979  0.00  0.00      4h6j O1-
ATOM    664  H   GLU A 277      15.254  -7.140 -37.283  0.00  0.00      4h6j H  
ATOM    665  HA  GLU A 277      15.753  -5.314 -39.458  0.00  0.00      4h6j H  
ATOM    666  HB2 GLU A 277      13.714  -5.210 -37.472  0.00  0.00      4h6j H  
ATOM    667  HB3 GLU A 277      13.768  -4.241 -38.786  0.00  0.00      4h6j H  
ATOM    668  HG2 GLU A 277      13.499  -6.114 -40.146  0.00  0.00      4h6j H  
ATOM    669  HG3 GLU A 277      13.370  -7.044 -38.811  0.00  0.00      4h6j H  
ATOM    670  N   TYR A 278      16.770  -4.375 -36.632  0.00  0.00      4h6j N  
ATOM    671  CA  TYR A 278      17.345  -3.303 -35.823  0.00  0.00      4h6j C  
ATOM    672  C   TYR A 278      18.872  -3.347 -35.732  0.00  0.00      4h6j C  
ATOM    673  O   TYR A 278      19.509  -2.341 -35.396  0.00  0.00      4h6j O  
ATOM    674  CB  TYR A 278      16.733  -3.338 -34.419  0.00  0.00      4h6j C  
ATOM    675  CG  TYR A 278      15.231  -3.165 -34.426  0.00  0.00      4h6j C  
ATOM    676  CD1 TYR A 278      14.658  -1.905 -34.338  0.00  0.00      4h6j C  
ATOM    677  CD2 TYR A 278      14.388  -4.257 -34.576  0.00  0.00      4h6j C  
ATOM    678  CE1 TYR A 278      13.289  -1.735 -34.407  0.00  0.00      4h6j C  
ATOM    679  CE2 TYR A 278      13.019  -4.099 -34.645  0.00  0.00      4h6j C  
ATOM    680  CZ  TYR A 278      12.473  -2.836 -34.564  0.00  0.00      4h6j C  
ATOM    681  OH  TYR A 278      11.108  -2.672 -34.666  0.00  0.00      4h6j O  
ATOM    682  H   TYR A 278      16.786  -5.373 -36.355  0.00  0.00      4h6j H  
ATOM    683  HA  TYR A 278      17.084  -2.414 -36.244  0.00  0.00      4h6j H  
ATOM    684  HB2 TYR A 278      16.945  -4.217 -34.009  0.00  0.00      4h6j H  
ATOM    685  HB3 TYR A 278      17.130  -2.599 -33.888  0.00  0.00      4h6j H  
ATOM    686  HD1 TYR A 278      15.248  -1.101 -34.221  0.00  0.00      4h6j H  
ATOM    687  HD2 TYR A 278      14.782  -5.175 -34.636  0.00  0.00      4h6j H  
ATOM    688  HE1 TYR A 278      12.890  -0.816 -34.345  0.00  0.00      4h6j H  
ATOM    689  HE2 TYR A 278      12.424  -4.898 -34.753  0.00  0.00      4h6j H  
ATOM    690  HH  TYR A 278      10.681  -3.585 -34.754  0.00  0.00      4h6j H  
ATOM    691  N   TYR A 279      19.463  -4.501 -36.030  0.00  0.00      4h6j N  
ATOM    692  CA  TYR A 279      20.918  -4.634 -36.042  0.00  0.00      4h6j C  
ATOM    693  C   TYR A 279      21.544  -3.764 -37.124  0.00  0.00      4h6j C  
ATOM    694  O   TYR A 279      20.998  -3.640 -38.220  0.00  0.00      4h6j O  
ATOM    695  CB  TYR A 279      21.344  -6.073 -36.321  0.00  0.00      4h6j C  
ATOM    696  CG  TYR A 279      20.946  -7.109 -35.297  0.00  0.00      4h6j C  
ATOM    697  CD1 TYR A 279      20.789  -6.788 -33.956  0.00  0.00      4h6j C  
ATOM    698  CD2 TYR A 279      20.789  -8.431 -35.673  0.00  0.00      4h6j C  
ATOM    699  CE1 TYR A 279      20.490  -7.769 -33.018  0.00  0.00      4h6j C  
ATOM    700  CE2 TYR A 279      20.495  -9.411 -34.749  0.00  0.00      4h6j C  
ATOM    701  CZ  TYR A 279      20.349  -9.077 -33.426  0.00  0.00      4h6j C  
ATOM    702  OH  TYR A 279      20.079 -10.070 -32.512  0.00  0.00      4h6j O  
ATOM    703  H   TYR A 279      18.815  -5.281 -36.248  0.00  0.00      4h6j H  
ATOM    704  HA  TYR A 279      21.270  -4.326 -35.149  0.00  0.00      4h6j H  
ATOM    705  HB2 TYR A 279      20.953  -6.348 -37.210  0.00  0.00      4h6j H  
ATOM    706  HB3 TYR A 279      22.350  -6.091 -36.405  0.00  0.00      4h6j H  
ATOM    707  HD1 TYR A 279      20.892  -5.839 -33.656  0.00  0.00      4h6j H  
ATOM    708  HD2 TYR A 279      20.890  -8.681 -36.640  0.00  0.00      4h6j H  
ATOM    709  HE1 TYR A 279      20.378  -7.522 -32.054  0.00  0.00      4h6j H  
ATOM    710  HE2 TYR A 279      20.389 -10.365 -35.044  0.00  0.00      4h6j H  
ATOM    711  HH  TYR A 279      20.032 -10.954 -32.996  0.00  0.00      4h6j H  
ATOM    712  N   HIS A 280      22.701  -3.185 -36.822  0.00  0.00      4h6j N  
ATOM    713  CA  HIS A 280      23.479  -2.472 -37.830  0.00  0.00      4h6j C  
ATOM    714  C   HIS A 280      23.908  -3.463 -38.912  0.00  0.00      4h6j C  
ATOM    715  O   HIS A 280      24.260  -4.603 -38.614  0.00  0.00      4h6j O  
ATOM    716  CB  HIS A 280      24.714  -1.840 -37.185  0.00  0.00      4h6j C  
ATOM    717  CG  HIS A 280      25.413  -0.848 -38.059  0.00  0.00      4h6j C  
ATOM    718  CD2 HIS A 280      25.394   0.506 -38.060  0.00  0.00      4h6j C  
ATOM    719  ND1 HIS A 280      26.262  -1.221 -39.079  0.00  0.00      4h6j N  
ATOM    720  CE1 HIS A 280      26.736  -0.139 -39.671  0.00  0.00      4h6j C  
ATOM    721  NE2 HIS A 280      26.224   0.922 -39.072  0.00  0.00      4h6j N  
ATOM    722  H   HIS A 280      22.995  -3.282 -35.833  0.00  0.00      4h6j H  
ATOM    723  HA  HIS A 280      22.897  -1.780 -38.253  0.00  0.00      4h6j H  
ATOM    724  HB2 HIS A 280      24.437  -1.375 -36.336  0.00  0.00      4h6j H  
ATOM    725  HB3 HIS A 280      25.367  -2.569 -36.948  0.00  0.00      4h6j H  
ATOM    726  HD1 HIS A 280      26.482  -2.163 -39.330  0.00  0.00      4h6j H  
ATOM    727  HD2 HIS A 280      24.876   1.092 -37.443  0.00  0.00      4h6j H  
ATOM    728  HE1 HIS A 280      27.372  -0.124 -40.437  0.00  0.00      4h6j H  
ATOM    729  N   ALA A 281      23.876  -3.025 -40.165  0.00  0.00      4h6j N  
ATOM    730  CA  ALA A 281      24.182  -3.898 -41.294  0.00  0.00      4h6j C  
ATOM    731  C   ALA A 281      25.535  -4.593 -41.162  0.00  0.00      4h6j C  
ATOM    732  O   ALA A 281      25.708  -5.721 -41.625  0.00  0.00      4h6j O  
ATOM    733  CB  ALA A 281      24.140  -3.096 -42.589  0.00  0.00      4h6j C  
ATOM    734  H   ALA A 281      23.618  -2.023 -40.271  0.00  0.00      4h6j H  
ATOM    735  HA  ALA A 281      23.461  -4.610 -41.358  0.00  0.00      4h6j H  
ATOM    736  HB1 ALA A 281      24.924  -2.477 -42.623  0.00  0.00      4h6j H  
ATOM    737  HB2 ALA A 281      23.294  -2.565 -42.625  0.00  0.00      4h6j H  
ATOM    738  HB3 ALA A 281      24.174  -3.720 -43.369  0.00  0.00      4h6j H  
ATOM    739  N   LEU A 282      26.495  -3.921 -40.538  0.00  0.00      4h6j N  
ATOM    740  CA  LEU A 282      27.843  -4.463 -40.413  0.00  0.00      4h6j C  
ATOM    741  C   LEU A 282      27.952  -5.514 -39.315  0.00  0.00      4h6j C  
ATOM    742  O   LEU A 282      28.967  -6.199 -39.198  0.00  0.00      4h6j O  
ATOM    743  CB  LEU A 282      28.841  -3.338 -40.141  0.00  0.00      4h6j C  
ATOM    744  CG  LEU A 282      29.048  -2.364 -41.302  0.00  0.00      4h6j C  
ATOM    745  CD1 LEU A 282      30.077  -1.317 -40.913  0.00  0.00      4h6j C  
ATOM    746  CD2 LEU A 282      29.499  -3.133 -42.537  0.00  0.00      4h6j C  
ATOM    747  H   LEU A 282      26.210  -3.000 -40.157  0.00  0.00      4h6j H  
ATOM    748  HA  LEU A 282      28.098  -4.895 -41.293  0.00  0.00      4h6j H  
ATOM    749  HB2 LEU A 282      28.507  -2.813 -39.369  0.00  0.00      4h6j H  
ATOM    750  HB3 LEU A 282      29.719  -3.749 -39.938  0.00  0.00      4h6j H  
ATOM    751  HG  LEU A 282      28.182  -1.919 -41.510  0.00  0.00      4h6j H  
ATOM    752 1HD1 LEU A 282      29.756  -0.812 -40.111  0.00  0.00      4h6j H  
ATOM    753 2HD1 LEU A 282      30.212  -0.680 -41.673  0.00  0.00      4h6j H  
ATOM    754 3HD1 LEU A 282      30.946  -1.764 -40.697  0.00  0.00      4h6j H  
ATOM    755 1HD2 LEU A 282      30.359  -3.605 -42.342  0.00  0.00      4h6j H  
ATOM    756 2HD2 LEU A 282      28.801  -3.804 -42.786  0.00  0.00      4h6j H  
ATOM    757 3HD2 LEU A 282      29.634  -2.496 -43.296  0.00  0.00      4h6j H  
ATOM    758  N   ASP A 283      26.907  -5.640 -38.505  0.00  0.00      4h6j N  
ATOM    759  CA  ASP A 283      26.917  -6.614 -37.420  0.00  0.00      4h6j C  
ATOM    760  C   ASP A 283      26.077  -7.848 -37.715  0.00  0.00      4h6j C  
ATOM    761  O   ASP A 283      26.176  -8.853 -37.010  0.00  0.00      4h6j O  
ATOM    762  CB  ASP A 283      26.421  -5.967 -36.130  0.00  0.00      4h6j C  
ATOM    763  CG  ASP A 283      27.423  -4.998 -35.547  0.00  0.00      4h6j C  
ATOM    764  OD1 ASP A 283      28.578  -5.415 -35.315  0.00  0.00      4h6j O  
ATOM    765  OD2 ASP A 283      27.054  -3.827 -35.323  0.00  0.00      4h6j O1-
ATOM    766  H   ASP A 283      26.115  -5.009 -38.705  0.00  0.00      4h6j H  
ATOM    767  HA  ASP A 283      27.877  -6.928 -37.310  0.00  0.00      4h6j H  
ATOM    768  HB2 ASP A 283      25.582  -5.477 -36.335  0.00  0.00      4h6j H  
ATOM    769  HB3 ASP A 283      26.250  -6.689 -35.470  0.00  0.00      4h6j H  
ATOM    770  N   SER A 284      25.258  -7.768 -38.756  0.00  0.00      4h6j N  
ATOM    771  CA  SER A 284      24.282  -8.814 -39.049  0.00  0.00      4h6j C  
ATOM    772  C   SER A 284      24.927 -10.186 -39.220  0.00  0.00      4h6j C  
ATOM    773  O   SER A 284      24.409 -11.193 -38.730  0.00  0.00      4h6j O  
ATOM    774  CB  SER A 284      23.503  -8.464 -40.319  0.00  0.00      4h6j C  
ATOM    775  OG  SER A 284      22.957  -7.160 -40.243  0.00  0.00      4h6j O  
ATOM    776  H   SER A 284      25.369  -6.912 -39.335  0.00  0.00      4h6j H  
ATOM    777  HA  SER A 284      23.640  -8.869 -38.268  0.00  0.00      4h6j H  
ATOM    778  HB2 SER A 284      24.122  -8.513 -41.098  0.00  0.00      4h6j H  
ATOM    779  HB3 SER A 284      22.762  -9.121 -40.430  0.00  0.00      4h6j H  
ATOM    780  HG  SER A 284      23.196  -6.739 -39.372  0.00  0.00      4h6j H  
ATOM    781  N   ASP A 285      26.056 -10.232 -39.916  0.00  0.00      4h6j N  
ATOM    782  CA  ASP A 285      26.658 -11.513 -40.251  0.00  0.00      4h6j C  
ATOM    783  C   ASP A 285      27.192 -12.256 -39.035  0.00  0.00      4h6j C  
ATOM    784  O   ASP A 285      26.951 -13.452 -38.886  0.00  0.00      4h6j O  
ATOM    785  CB  ASP A 285      27.774 -11.325 -41.283  0.00  0.00      4h6j C  
ATOM    786  CG  ASP A 285      27.236 -11.152 -42.691  0.00  0.00      4h6j C  
ATOM    787  OD1 ASP A 285      26.113 -11.626 -42.961  0.00  0.00      4h6j O  
ATOM    788  OD2 ASP A 285      27.935 -10.541 -43.528  0.00  0.00      4h6j O1-
ATOM    789  H   ASP A 285      26.449  -9.320 -40.185  0.00  0.00      4h6j H  
ATOM    790  HA  ASP A 285      25.927 -12.092 -40.654  0.00  0.00      4h6j H  
ATOM    791  HB2 ASP A 285      28.287 -10.513 -41.035  0.00  0.00      4h6j H  
ATOM    792  HB3 ASP A 285      28.353 -12.129 -41.258  0.00  0.00      4h6j H  
ATOM    793  N   HIS A 286      27.911 -11.566 -38.156  0.00  0.00      4h6j N  
ATOM    794  CA  HIS A 286      28.462 -12.272 -37.010  0.00  0.00      4h6j C  
ATOM    795  C   HIS A 286      27.376 -12.614 -35.992  0.00  0.00      4h6j C  
ATOM    796  O   HIS A 286      27.491 -13.604 -35.273  0.00  0.00      4h6j O  
ATOM    797  CB  HIS A 286      29.624 -11.489 -36.369  0.00  0.00      4h6j C  
ATOM    798  CG  HIS A 286      29.220 -10.257 -35.618  0.00  0.00      4h6j C  
ATOM    799  CD2 HIS A 286      29.272  -8.948 -35.961  0.00  0.00      4h6j C  
ATOM    800  ND1 HIS A 286      28.785 -10.292 -34.310  0.00  0.00      4h6j N  
ATOM    801  CE1 HIS A 286      28.590  -9.058 -33.879  0.00  0.00      4h6j C  
ATOM    802  NE2 HIS A 286      28.881  -8.223 -34.861  0.00  0.00      4h6j N  
ATOM    803  H   HIS A 286      28.030 -10.575 -38.346  0.00  0.00      4h6j H  
ATOM    804  HA  HIS A 286      28.873 -13.135 -37.331  0.00  0.00      4h6j H  
ATOM    805  HB2 HIS A 286      30.114 -12.103 -35.733  0.00  0.00      4h6j H  
ATOM    806  HB3 HIS A 286      30.270 -11.219 -37.097  0.00  0.00      4h6j H  
ATOM    807  HD1 HIS A 286      28.641 -11.123 -33.773  0.00  0.00      4h6j H  
ATOM    808  HD2 HIS A 286      29.542  -8.578 -36.846  0.00  0.00      4h6j H  
ATOM    809  HE1 HIS A 286      28.276  -8.800 -32.970  0.00  0.00      4h6j H  
ATOM    810  N   LEU A 287      26.303 -11.829 -35.962  0.00  0.00      4h6j N  
ATOM    811  CA  LEU A 287      25.174 -12.159 -35.095  0.00  0.00      4h6j C  
ATOM    812  C   LEU A 287      24.433 -13.378 -35.634  0.00  0.00      4h6j C  
ATOM    813  O   LEU A 287      23.964 -14.219 -34.872  0.00  0.00      4h6j O  
ATOM    814  CB  LEU A 287      24.224 -10.960 -34.978  0.00  0.00      4h6j C  
ATOM    815  CG  LEU A 287      24.808  -9.787 -34.179  0.00  0.00      4h6j C  
ATOM    816  CD1 LEU A 287      23.947  -8.548 -34.334  0.00  0.00      4h6j C  
ATOM    817  CD2 LEU A 287      24.909 -10.191 -32.719  0.00  0.00      4h6j C  
ATOM    818  H   LEU A 287      26.337 -11.006 -36.576  0.00  0.00      4h6j H  
ATOM    819  HA  LEU A 287      25.525 -12.379 -34.181  0.00  0.00      4h6j H  
ATOM    820  HB2 LEU A 287      24.033 -10.633 -35.887  0.00  0.00      4h6j H  
ATOM    821  HB3 LEU A 287      23.410 -11.260 -34.513  0.00  0.00      4h6j H  
ATOM    822  HG  LEU A 287      25.732  -9.598 -34.514  0.00  0.00      4h6j H  
ATOM    823 1HD1 LEU A 287      23.902  -8.287 -35.300  0.00  0.00      4h6j H  
ATOM    824 2HD1 LEU A 287      24.343  -7.794 -33.807  0.00  0.00      4h6j H  
ATOM    825 3HD1 LEU A 287      23.022  -8.736 -33.999  0.00  0.00      4h6j H  
ATOM    826 1HD2 LEU A 287      23.999 -10.418 -32.369  0.00  0.00      4h6j H  
ATOM    827 2HD2 LEU A 287      25.506 -10.989 -32.631  0.00  0.00      4h6j H  
ATOM    828 3HD2 LEU A 287      25.289  -9.434 -32.186  0.00  0.00      4h6j H  
ATOM    829  N   THR A 288      24.340 -13.485 -36.954  0.00  0.00      4h6j N  
ATOM    830  CA  THR A 288      23.725 -14.663 -37.549  0.00  0.00      4h6j C  
ATOM    831  C   THR A 288      24.529 -15.906 -37.198  0.00  0.00      4h6j C  
ATOM    832  O   THR A 288      23.966 -16.956 -36.884  0.00  0.00      4h6j O  
ATOM    833  CB  THR A 288      23.639 -14.534 -39.076  0.00  0.00      4h6j C  
ATOM    834  CG2 THR A 288      23.154 -15.836 -39.697  0.00  0.00      4h6j C  
ATOM    835  OG1 THR A 288      22.721 -13.484 -39.406  0.00  0.00      4h6j O  
ATOM    836  H   THR A 288      24.723 -12.698 -37.493  0.00  0.00      4h6j H  
ATOM    837  HA  THR A 288      22.800 -14.767 -37.172  0.00  0.00      4h6j H  
ATOM    838  HB  THR A 288      24.556 -14.279 -39.439  0.00  0.00      4h6j H  
ATOM    839  HG1 THR A 288      22.359 -13.090 -38.546  0.00  0.00      4h6j H  
ATOM    840 1HG2 THR A 288      23.842 -16.183 -40.340  0.00  0.00      4h6j H  
ATOM    841 2HG2 THR A 288      22.294 -15.679 -40.189  0.00  0.00      4h6j H  
ATOM    842 3HG2 THR A 288      23.001 -16.519 -38.979  0.00  0.00      4h6j H  
ATOM    843  N   LYS A 289      25.849 -15.783 -37.235  0.00  0.00      4h6j N  
ATOM    844  CA  LYS A 289      26.705 -16.905 -36.886  0.00  0.00      4h6j C  
ATOM    845  C   LYS A 289      26.521 -17.275 -35.416  0.00  0.00      4h6j C  
ATOM    846  O   LYS A 289      26.442 -18.453 -35.068  0.00  0.00      4h6j O  
ATOM    847  CB  LYS A 289      28.171 -16.558 -37.166  0.00  0.00      4h6j C  
ATOM    848  CG  LYS A 289      29.151 -17.654 -36.783  0.00  0.00      4h6j C  
ATOM    849  CD  LYS A 289      28.697 -19.012 -37.290  0.00  0.00      4h6j C  
ATOM    850  CE  LYS A 289      29.637 -20.112 -36.814  0.00  0.00      4h6j C  
ATOM    851  NZ  LYS A 289      29.135 -21.467 -37.182  0.00  0.00      4h6j N1+
ATOM    852  H   LYS A 289      26.199 -14.856 -37.522  0.00  0.00      4h6j H  
ATOM    853  HA  LYS A 289      26.454 -17.699 -37.450  0.00  0.00      4h6j H  
ATOM    854  HB2 LYS A 289      28.266 -16.378 -38.143  0.00  0.00      4h6j H  
ATOM    855  HB3 LYS A 289      28.399 -15.735 -36.648  0.00  0.00      4h6j H  
ATOM    856  HG2 LYS A 289      30.047 -17.444 -37.178  0.00  0.00      4h6j H  
ATOM    857  HG3 LYS A 289      29.229 -17.690 -35.786  0.00  0.00      4h6j H  
ATOM    858  HD2 LYS A 289      27.788 -19.200 -36.940  0.00  0.00      4h6j H  
ATOM    859  HD3 LYS A 289      28.697 -19.004 -38.282  0.00  0.00      4h6j H  
ATOM    860  HE2 LYS A 289      30.538 -19.971 -37.230  0.00  0.00      4h6j H  
ATOM    861  HE3 LYS A 289      29.726 -20.054 -35.817  0.00  0.00      4h6j H  
ATOM    862  HZ1 LYS A 289      29.817 -22.152 -36.928  0.00  0.00      4h6j H  
ATOM    863  HZ2 LYS A 289      28.973 -21.503 -38.167  0.00  0.00      4h6j H  
ATOM    864  HZ3 LYS A 289      28.281 -21.646 -36.695  0.00  0.00      4h6j H  
ATOM    865  N   THR A 290      26.443 -16.269 -34.555  0.00  0.00      4h6j N  
ATOM    866  CA  THR A 290      26.261 -16.516 -33.129  0.00  0.00      4h6j C  
ATOM    867  C   THR A 290      24.956 -17.253 -32.854  0.00  0.00      4h6j C  
ATOM    868  O   THR A 290      24.923 -18.191 -32.056  0.00  0.00      4h6j O  
ATOM    869  CB  THR A 290      26.265 -15.201 -32.329  0.00  0.00      4h6j C  
ATOM    870  CG2 THR A 290      25.881 -15.455 -30.876  0.00  0.00      4h6j C  
ATOM    871  OG1 THR A 290      27.576 -14.622 -32.371  0.00  0.00      4h6j O  
ATOM    872  H   THR A 290      26.520 -15.325 -34.969  0.00  0.00      4h6j H  
ATOM    873  HA  THR A 290      27.024 -17.091 -32.804  0.00  0.00      4h6j H  
ATOM    874  HB  THR A 290      25.615 -14.548 -32.766  0.00  0.00      4h6j H  
ATOM    875  HG1 THR A 290      28.174 -15.231 -32.922  0.00  0.00      4h6j H  
ATOM    876 1HG2 THR A 290      25.039 -15.998 -30.838  0.00  0.00      4h6j H  
ATOM    877 2HG2 THR A 290      25.731 -14.581 -30.407  0.00  0.00      4h6j H  
ATOM    878 3HG2 THR A 290      26.617 -15.955 -30.413  0.00  0.00      4h6j H  
ATOM    879  N   HIS A 291      23.883 -16.836 -33.516  0.00  0.00      4h6j N  
ATOM    880  CA  HIS A 291      22.586 -17.461 -33.299  0.00  0.00      4h6j C  
ATOM    881  C   HIS A 291      22.538 -18.858 -33.894  0.00  0.00      4h6j C  
ATOM    882  O   HIS A 291      21.776 -19.709 -33.435  0.00  0.00      4h6j O  
ATOM    883  CB  HIS A 291      21.469 -16.605 -33.894  0.00  0.00      4h6j C  
ATOM    884  CG  HIS A 291      21.246 -15.322 -33.158  0.00  0.00      4h6j C  
ATOM    885  CD2 HIS A 291      21.295 -15.033 -31.835  0.00  0.00      4h6j C  
ATOM    886  ND1 HIS A 291      20.962 -14.136 -33.798  0.00  0.00      4h6j N  
ATOM    887  CE1 HIS A 291      20.849 -13.170 -32.903  0.00  0.00      4h6j C  
ATOM    888  NE2 HIS A 291      21.046 -13.688 -31.704  0.00  0.00      4h6j N  
ATOM    889  H   HIS A 291      24.045 -16.057 -34.174  0.00  0.00      4h6j H  
ATOM    890  HA  HIS A 291      22.430 -17.535 -32.305  0.00  0.00      4h6j H  
ATOM    891  HB2 HIS A 291      21.696 -16.387 -34.849  0.00  0.00      4h6j H  
ATOM    892  HB3 HIS A 291      20.612 -17.130 -33.880  0.00  0.00      4h6j H  
ATOM    893  HD1 HIS A 291      20.857 -14.025 -34.787  0.00  0.00      4h6j H  
ATOM    894  HD2 HIS A 291      21.478 -15.674 -31.095  0.00  0.00      4h6j H  
ATOM    895  HE1 HIS A 291      20.651 -12.214 -33.099  0.00  0.00      4h6j H  
ATOM    896  N   HIS A 292      23.357 -19.099 -34.909  0.00  0.00      4h6j N  
ATOM    897  CA  HIS A 292      23.460 -20.442 -35.458  0.00  0.00      4h6j C  
ATOM    898  C   HIS A 292      24.034 -21.375 -34.394  0.00  0.00      4h6j C  
ATOM    899  O   HIS A 292      23.494 -22.455 -34.139  0.00  0.00      4h6j O  
ATOM    900  CB  HIS A 292      24.356 -20.434 -36.694  0.00  0.00      4h6j C  
ATOM    901  CG  HIS A 292      24.407 -21.747 -37.409  0.00  0.00      4h6j C  
ATOM    902  CD2 HIS A 292      23.512 -22.353 -38.223  0.00  0.00      4h6j C  
ATOM    903  ND1 HIS A 292      25.485 -22.601 -37.320  0.00  0.00      4h6j N  
ATOM    904  CE1 HIS A 292      25.251 -23.677 -38.050  0.00  0.00      4h6j C  
ATOM    905  NE2 HIS A 292      24.061 -23.552 -38.607  0.00  0.00      4h6j N  
ATOM    906  H   HIS A 292      23.887 -18.289 -35.256  0.00  0.00      4h6j H  
ATOM    907  HA  HIS A 292      22.543 -20.764 -35.694  0.00  0.00      4h6j H  
ATOM    908  HB2 HIS A 292      24.021 -19.736 -37.338  0.00  0.00      4h6j H  
ATOM    909  HB3 HIS A 292      25.292 -20.188 -36.418  0.00  0.00      4h6j H  
ATOM    910  HD1 HIS A 292      26.312 -22.431 -36.786  0.00  0.00      4h6j H  
ATOM    911  HD2 HIS A 292      22.622 -21.998 -38.495  0.00  0.00      4h6j H  
ATOM    912  HE1 HIS A 292      25.868 -24.451 -38.162  0.00  0.00      4h6j H  
ATOM    913  N   ASP A 293      25.116 -20.940 -33.760  0.00  0.00      4h6j N  
ATOM    914  CA  ASP A 293      25.786 -21.737 -32.736  0.00  0.00      4h6j C  
ATOM    915  C   ASP A 293      24.929 -21.862 -31.476  0.00  0.00      4h6j C  
ATOM    916  O   ASP A 293      25.078 -22.808 -30.703  0.00  0.00      4h6j O  
ATOM    917  CB  ASP A 293      27.131 -21.100 -32.378  0.00  0.00      4h6j C  
ATOM    918  CG  ASP A 293      28.049 -20.949 -33.580  0.00  0.00      4h6j C  
ATOM    919  OD1 ASP A 293      27.885 -21.705 -34.564  0.00  0.00      4h6j O  
ATOM    920  OD2 ASP A 293      28.940 -20.071 -33.536  0.00  0.00      4h6j O1-
ATOM    921  H   ASP A 293      25.442 -19.995 -34.051  0.00  0.00      4h6j H  
ATOM    922  HA  ASP A 293      25.899 -22.667 -33.107  0.00  0.00      4h6j H  
ATOM    923  HB2 ASP A 293      26.953 -20.200 -31.998  0.00  0.00      4h6j H  
ATOM    924  HB3 ASP A 293      27.577 -21.680 -31.707  0.00  0.00      4h6j H  
ATOM    925  N   MET A 294      24.035 -20.898 -31.282  0.00  0.00      4h6j N  
ATOM    926  CA  MET A 294      23.169 -20.843 -30.104  0.00  0.00      4h6j C  
ATOM    927  C   MET A 294      22.405 -22.145 -29.860  0.00  0.00      4h6j C  
ATOM    928  O   MET A 294      22.288 -22.608 -28.724  0.00  0.00      4h6j O  
ATOM    929  CB  MET A 294      22.180 -19.686 -30.262  0.00  0.00      4h6j C  
ATOM    930  CG  MET A 294      21.279 -19.435 -29.070  0.00  0.00      4h6j C  
ATOM    931  SD  MET A 294      20.142 -18.083 -29.431  0.00  0.00      4h6j S  
ATOM    932  CE  MET A 294      19.384 -18.661 -30.927  0.00  0.00      4h6j C  
ATOM    933  H   MET A 294      24.002 -20.181 -32.043  0.00  0.00      4h6j H  
ATOM    934  HA  MET A 294      23.753 -20.670 -29.293  0.00  0.00      4h6j H  
ATOM    935  HB2 MET A 294      22.702 -18.837 -30.454  0.00  0.00      4h6j H  
ATOM    936  HB3 MET A 294      21.596 -19.867 -31.073  0.00  0.00      4h6j H  
ATOM    937  HG2 MET A 294      20.770 -20.285 -28.857  0.00  0.00      4h6j H  
ATOM    938  HG3 MET A 294      21.852 -19.216 -28.263  0.00  0.00      4h6j H  
ATOM    939  HE1 MET A 294      19.772 -19.549 -31.189  0.00  0.00      4h6j H  
ATOM    940  HE2 MET A 294      18.394 -18.766 -30.793  0.00  0.00      4h6j H  
ATOM    941  HE3 MET A 294      19.544 -18.005 -31.670  0.00  0.00      4h6j H  
ATOM    942  N   PHE A 295      21.886 -22.740 -30.927  0.00  0.00      4h6j N  
ATOM    943  CA  PHE A 295      21.089 -23.949 -30.792  0.00  0.00      4h6j C  
ATOM    944  C   PHE A 295      21.963 -25.170 -30.533  0.00  0.00      4h6j C  
ATOM    945  O   PHE A 295      21.509 -26.161 -29.967  0.00  0.00      4h6j O  
ATOM    946  CB  PHE A 295      20.241 -24.160 -32.048  0.00  0.00      4h6j C  
ATOM    947  CG  PHE A 295      19.139 -23.154 -32.202  0.00  0.00      4h6j C  
ATOM    948  CD1 PHE A 295      18.001 -23.234 -31.415  0.00  0.00      4h6j C  
ATOM    949  CD2 PHE A 295      19.242 -22.122 -33.120  0.00  0.00      4h6j C  
ATOM    950  CE1 PHE A 295      16.989 -22.303 -31.539  0.00  0.00      4h6j C  
ATOM    951  CE2 PHE A 295      18.232 -21.188 -33.249  0.00  0.00      4h6j C  
ATOM    952  CZ  PHE A 295      17.103 -21.278 -32.457  0.00  0.00      4h6j C  
ATOM    953  H   PHE A 295      22.092 -22.283 -31.831  0.00  0.00      4h6j H  
ATOM    954  HA  PHE A 295      20.508 -23.831 -29.976  0.00  0.00      4h6j H  
ATOM    955  HB2 PHE A 295      20.838 -24.085 -32.831  0.00  0.00      4h6j H  
ATOM    956  HB3 PHE A 295      19.832 -25.057 -31.989  0.00  0.00      4h6j H  
ATOM    957  HD1 PHE A 295      17.910 -23.972 -30.749  0.00  0.00      4h6j H  
ATOM    958  HD2 PHE A 295      20.059 -22.053 -33.696  0.00  0.00      4h6j H  
ATOM    959  HE1 PHE A 295      16.168 -22.378 -30.956  0.00  0.00      4h6j H  
ATOM    960  HE2 PHE A 295      18.324 -20.439 -33.928  0.00  0.00      4h6j H  
ATOM    961  HZ  PHE A 295      16.369 -20.603 -32.546  0.00  0.00      4h6j H  
ATOM    962  N   THR A 296      23.223 -25.087 -30.941  0.00  0.00      4h6j N  
ATOM    963  CA  THR A 296      24.170 -26.166 -30.704  0.00  0.00      4h6j C  
ATOM    964  C   THR A 296      24.759 -26.077 -29.298  0.00  0.00      4h6j C  
ATOM    965  O   THR A 296      25.065 -27.098 -28.681  0.00  0.00      4h6j O  
ATOM    966  CB  THR A 296      25.323 -26.121 -31.728  0.00  0.00      4h6j C  
ATOM    967  CG2 THR A 296      26.287 -27.276 -31.496  0.00  0.00      4h6j C  
ATOM    968  OG1 THR A 296      24.788 -26.208 -33.055  0.00  0.00      4h6j O  
ATOM    969  H   THR A 296      23.467 -24.206 -31.432  0.00  0.00      4h6j H  
ATOM    970  HA  THR A 296      23.685 -27.045 -30.786  0.00  0.00      4h6j H  
ATOM    971  HB  THR A 296      25.807 -25.228 -31.637  0.00  0.00      4h6j H  
ATOM    972  HG1 THR A 296      23.776 -26.278 -32.984  0.00  0.00      4h6j H  
ATOM    973 1HG2 THR A 296      26.287 -27.884 -32.294  0.00  0.00      4h6j H  
ATOM    974 2HG2 THR A 296      26.005 -27.796 -30.686  0.00  0.00      4h6j H  
ATOM    975 3HG2 THR A 296      27.214 -26.921 -31.353  0.00  0.00      4h6j H  
ATOM    976  N   LYS A 297      24.912 -24.856 -28.794  0.00  0.00      4h6j N  
ATOM    977  CA  LYS A 297      25.581 -24.634 -27.516  0.00  0.00      4h6j C  
ATOM    978  C   LYS A 297      24.606 -24.445 -26.356  0.00  0.00      4h6j C  
ATOM    979  O   LYS A 297      24.956 -24.677 -25.198  0.00  0.00      4h6j O  
ATOM    980  CB  LYS A 297      26.498 -23.412 -27.607  0.00  0.00      4h6j C  
ATOM    981  CG  LYS A 297      27.643 -23.563 -28.591  0.00  0.00      4h6j C  
ATOM    982  CD  LYS A 297      28.518 -22.318 -28.608  0.00  0.00      4h6j C  
ATOM    983  CE  LYS A 297      29.704 -22.485 -29.544  0.00  0.00      4h6j C  
ATOM    984  NZ  LYS A 297      30.615 -21.306 -29.500  0.00  0.00      4h6j N1+
ATOM    985  H   LYS A 297      24.522 -24.091 -29.377  0.00  0.00      4h6j H  
ATOM    986  HA  LYS A 297      26.171 -25.436 -27.313  0.00  0.00      4h6j H  
ATOM    987  HB2 LYS A 297      25.944 -22.628 -27.885  0.00  0.00      4h6j H  
ATOM    988  HB3 LYS A 297      26.882 -23.244 -26.699  0.00  0.00      4h6j H  
ATOM    989  HG2 LYS A 297      28.203 -24.346 -28.325  0.00  0.00      4h6j H  
ATOM    990  HG3 LYS A 297      27.273 -23.709 -29.507  0.00  0.00      4h6j H  
ATOM    991  HD2 LYS A 297      27.973 -21.547 -28.920  0.00  0.00      4h6j H  
ATOM    992  HD3 LYS A 297      28.860 -22.152 -27.689  0.00  0.00      4h6j H  
ATOM    993  HE2 LYS A 297      30.216 -23.306 -29.278  0.00  0.00      4h6j H  
ATOM    994  HE3 LYS A 297      29.366 -22.603 -30.481  0.00  0.00      4h6j H  
ATOM    995  HZ1 LYS A 297      31.089 -21.222 -30.375  0.00  0.00      4h6j H  
ATOM    996  HZ2 LYS A 297      31.283 -21.431 -28.767  0.00  0.00      4h6j H  
ATOM    997  HZ3 LYS A 297      30.079 -20.480 -29.328  0.00  0.00      4h6j H  
ATOM    998  N   GLY A 298      23.389 -24.015 -26.669  0.00  0.00      4h6j N  
ATOM    999  CA  GLY A 298      22.392 -23.804 -25.635  0.00  0.00      4h6j C  
ATOM   1000  C   GLY A 298      22.394 -22.391 -25.080  0.00  0.00      4h6j C  
ATOM   1001  O   GLY A 298      21.345 -21.847 -24.732  0.00  0.00      4h6j O  
ATOM   1002  H   GLY A 298      23.224 -23.851 -27.675  0.00  0.00      4h6j H  
ATOM   1003  HA2 GLY A 298      21.469 -24.013 -26.010  0.00  0.00      4h6j H  
ATOM   1004  HA3 GLY A 298      22.552 -24.461 -24.874  0.00  0.00      4h6j H  
ATOM   1005  N   GLN A 299      23.577 -21.794 -24.995  0.00  0.00      4h6j N  
ATOM   1006  CA  GLN A 299      23.715 -20.437 -24.479  0.00  0.00      4h6j C  
ATOM   1007  C   GLN A 299      24.930 -19.783 -25.116  0.00  0.00      4h6j C  
ATOM   1008  O   GLN A 299      25.995 -20.394 -25.213  0.00  0.00      4h6j O  
ATOM   1009  CB  GLN A 299      23.883 -20.466 -22.959  0.00  0.00      4h6j C  
ATOM   1010  CG  GLN A 299      24.112 -19.104 -22.327  0.00  0.00      4h6j C  
ATOM   1011  CD  GLN A 299      24.212 -19.181 -20.815  0.00  0.00      4h6j C  
ATOM   1012  NE2 GLN A 299      23.063 -19.177 -20.142  0.00  0.00      4h6j N  
ATOM   1013  OE1 GLN A 299      25.308 -19.245 -20.258  0.00  0.00      4h6j O  
ATOM   1014  H   GLN A 299      24.380 -22.366 -25.322  0.00  0.00      4h6j H  
ATOM   1015  HA  GLN A 299      22.906 -19.917 -24.753  0.00  0.00      4h6j H  
ATOM   1016  HB2 GLN A 299      23.056 -20.864 -22.552  0.00  0.00      4h6j H  
ATOM   1017  HB3 GLN A 299      24.668 -21.050 -22.734  0.00  0.00      4h6j H  
ATOM   1018  HG2 GLN A 299      24.964 -18.723 -22.683  0.00  0.00      4h6j H  
ATOM   1019  HG3 GLN A 299      23.349 -18.506 -22.566  0.00  0.00      4h6j H  
ATOM   1020 1HE2 GLN A 299      23.052 -19.240 -19.126  0.00  0.00      4h6j H  
ATOM   1021 2HE2 GLN A 299      22.196 -19.109 -20.673  0.00  0.00      4h6j H  
ATOM   1022  N   VAL A 300      24.769 -18.540 -25.550  0.00  0.00      4h6j N  
ATOM   1023  CA  VAL A 300      25.850 -17.838 -26.226  0.00  0.00      4h6j C  
ATOM   1024  C   VAL A 300      25.879 -16.370 -25.834  0.00  0.00      4h6j C  
ATOM   1025  O   VAL A 300      24.868 -15.807 -25.421  0.00  0.00      4h6j O  
ATOM   1026  CB  VAL A 300      25.708 -17.938 -27.760  0.00  0.00      4h6j C  
ATOM   1027  CG1 VAL A 300      25.833 -19.389 -28.202  0.00  0.00      4h6j C  
ATOM   1028  CG2 VAL A 300      24.369 -17.370 -28.196  0.00  0.00      4h6j C  
ATOM   1029  H   VAL A 300      23.838 -18.128 -25.371  0.00  0.00      4h6j H  
ATOM   1030  HA  VAL A 300      26.723 -18.254 -25.939  0.00  0.00      4h6j H  
ATOM   1031  HB  VAL A 300      26.467 -17.443 -28.165  0.00  0.00      4h6j H  
ATOM   1032 1HG1 VAL A 300      26.220 -19.425 -29.123  0.00  0.00      4h6j H  
ATOM   1033 2HG1 VAL A 300      26.432 -19.880 -27.570  0.00  0.00      4h6j H  
ATOM   1034 3HG1 VAL A 300      24.929 -19.817 -28.204  0.00  0.00      4h6j H  
ATOM   1035 1HG2 VAL A 300      23.848 -18.078 -28.674  0.00  0.00      4h6j H  
ATOM   1036 2HG2 VAL A 300      24.521 -16.594 -28.809  0.00  0.00      4h6j H  
ATOM   1037 3HG2 VAL A 300      23.860 -17.065 -27.391  0.00  0.00      4h6j H  
ATOM   1038  N   THR A 301      27.047 -15.748 -25.957  0.00  0.00      4h6j N  
ATOM   1039  CA  THR A 301      27.133 -14.298 -25.823  0.00  0.00      4h6j C  
ATOM   1040  C   THR A 301      27.556 -13.707 -27.163  0.00  0.00      4h6j C  
ATOM   1041  O   THR A 301      28.431 -14.250 -27.835  0.00  0.00      4h6j O  
ATOM   1042  CB  THR A 301      28.155 -13.894 -24.741  0.00  0.00      4h6j C  
ATOM   1043  CG2 THR A 301      28.221 -12.377 -24.605  0.00  0.00      4h6j C  
ATOM   1044  OG1 THR A 301      27.765 -14.464 -23.484  0.00  0.00      4h6j O  
ATOM   1045  H   THR A 301      27.855 -16.358 -26.148  0.00  0.00      4h6j H  
ATOM   1046  HA  THR A 301      26.229 -13.943 -25.593  0.00  0.00      4h6j H  
ATOM   1047  HB  THR A 301      29.067 -14.273 -24.993  0.00  0.00      4h6j H  
ATOM   1048  HG1 THR A 301      26.909 -14.992 -23.626  0.00  0.00      4h6j H  
ATOM   1049 1HG2 THR A 301      28.814 -11.998 -25.319  0.00  0.00      4h6j H  
ATOM   1050 2HG2 THR A 301      28.591 -12.133 -23.706  0.00  0.00      4h6j H  
ATOM   1051 3HG2 THR A 301      27.302 -11.988 -24.700  0.00  0.00      4h6j H  
ATOM   1052  N   THR A 302      26.924 -12.602 -27.550  0.00  0.00      4h6j N  
ATOM   1053  CA  THR A 302      27.132 -12.022 -28.875  0.00  0.00      4h6j C  
ATOM   1054  C   THR A 302      28.433 -11.240 -29.002  0.00  0.00      4h6j C  
ATOM   1055  O   THR A 302      28.998 -11.131 -30.090  0.00  0.00      4h6j O  
ATOM   1056  CB  THR A 302      26.000 -11.053 -29.253  0.00  0.00      4h6j C  
ATOM   1057  CG2 THR A 302      24.661 -11.761 -29.246  0.00  0.00      4h6j C  
ATOM   1058  OG1 THR A 302      25.969  -9.966 -28.316  0.00  0.00      4h6j O  
ATOM   1059  H   THR A 302      26.283 -12.195 -26.842  0.00  0.00      4h6j H  
ATOM   1060  HA  THR A 302      27.149 -12.780 -29.554  0.00  0.00      4h6j H  
ATOM   1061  HB  THR A 302      26.189 -10.668 -30.178  0.00  0.00      4h6j H  
ATOM   1062  HG1 THR A 302      26.708 -10.114 -27.636  0.00  0.00      4h6j H  
ATOM   1063 1HG2 THR A 302      24.628 -12.426 -28.494  0.00  0.00      4h6j H  
ATOM   1064 2HG2 THR A 302      24.524 -12.245 -30.115  0.00  0.00      4h6j H  
ATOM   1065 3HG2 THR A 302      23.920 -11.094 -29.124  0.00  0.00      4h6j H  
ATOM   1066  N   GLY A 303      28.902 -10.672 -27.900  0.00  0.00      4h6j N  
ATOM   1067  CA  GLY A 303      29.889  -9.617 -28.032  0.00  0.00      4h6j C  
ATOM   1068  C   GLY A 303      29.202  -8.382 -28.585  0.00  0.00      4h6j C  
ATOM   1069  O   GLY A 303      27.974  -8.337 -28.677  0.00  0.00      4h6j O  
ATOM   1070  H   GLY A 303      28.532 -11.020 -27.018  0.00  0.00      4h6j H  
ATOM   1071  HA2 GLY A 303      30.282  -9.407 -27.139  0.00  0.00      4h6j H  
ATOM   1072  HA3 GLY A 303      30.611  -9.905 -28.658  0.00  0.00      4h6j H  
ATOM   1073  N   GLN A 304      29.976  -7.375 -28.971  0.00  0.00      4h6j N  
ATOM   1074  CA  GLN A 304      29.394  -6.061 -29.195  0.00  0.00      4h6j C  
ATOM   1075  C   GLN A 304      28.816  -5.863 -30.588  0.00  0.00      4h6j C  
ATOM   1076  O   GLN A 304      29.420  -6.241 -31.588  0.00  0.00      4h6j O  
ATOM   1077  CB  GLN A 304      30.434  -4.981 -28.894  0.00  0.00      4h6j C  
ATOM   1078  CG  GLN A 304      30.880  -5.003 -27.444  0.00  0.00      4h6j C  
ATOM   1079  CD  GLN A 304      32.001  -4.031 -27.152  0.00  0.00      4h6j C  
ATOM   1080  NE2 GLN A 304      31.980  -3.449 -25.959  0.00  0.00      4h6j N  
ATOM   1081  OE1 GLN A 304      32.877  -3.805 -27.987  0.00  0.00      4h6j O  
ATOM   1082  H   GLN A 304      30.971  -7.597 -29.091  0.00  0.00      4h6j H  
ATOM   1083  HA  GLN A 304      28.633  -5.939 -28.526  0.00  0.00      4h6j H  
ATOM   1084  HB2 GLN A 304      31.231  -5.134 -29.469  0.00  0.00      4h6j H  
ATOM   1085  HB3 GLN A 304      30.035  -4.089 -29.085  0.00  0.00      4h6j H  
ATOM   1086  HG2 GLN A 304      30.096  -4.770 -26.863  0.00  0.00      4h6j H  
ATOM   1087  HG3 GLN A 304      31.192  -5.929 -27.218  0.00  0.00      4h6j H  
ATOM   1088 1HE2 GLN A 304      32.711  -2.792 -25.685  0.00  0.00      4h6j H  
ATOM   1089 2HE2 GLN A 304      31.217  -3.673 -25.323  0.00  0.00      4h6j H  
ATOM   1090  N   TYR A 305      27.629  -5.273 -30.634  0.00  0.00      4h6j N  
ATOM   1091  CA  TYR A 305      27.001  -4.912 -31.895  0.00  0.00      4h6j C  
ATOM   1092  C   TYR A 305      26.257  -3.597 -31.742  0.00  0.00      4h6j C  
ATOM   1093  O   TYR A 305      25.936  -3.176 -30.628  0.00  0.00      4h6j O  
ATOM   1094  CB  TYR A 305      26.040  -6.021 -32.356  0.00  0.00      4h6j C  
ATOM   1095  CG  TYR A 305      24.891  -6.319 -31.418  0.00  0.00      4h6j C  
ATOM   1096  CD1 TYR A 305      23.641  -5.758 -31.627  0.00  0.00      4h6j C  
ATOM   1097  CD2 TYR A 305      25.040  -7.212 -30.360  0.00  0.00      4h6j C  
ATOM   1098  CE1 TYR A 305      22.557  -6.078 -30.813  0.00  0.00      4h6j C  
ATOM   1099  CE2 TYR A 305      23.964  -7.541 -29.540  0.00  0.00      4h6j C  
ATOM   1100  CZ  TYR A 305      22.727  -6.974 -29.773  0.00  0.00      4h6j C  
ATOM   1101  OH  TYR A 305      21.651  -7.320 -28.978  0.00  0.00      4h6j O  
ATOM   1102  H   TYR A 305      27.195  -5.095 -29.705  0.00  0.00      4h6j H  
ATOM   1103  HA  TYR A 305      27.720  -4.788 -32.584  0.00  0.00      4h6j H  
ATOM   1104  HB2 TYR A 305      25.659  -5.750 -33.243  0.00  0.00      4h6j H  
ATOM   1105  HB3 TYR A 305      26.573  -6.862 -32.474  0.00  0.00      4h6j H  
ATOM   1106  HD1 TYR A 305      23.508  -5.106 -32.379  0.00  0.00      4h6j H  
ATOM   1107  HD2 TYR A 305      25.932  -7.624 -30.186  0.00  0.00      4h6j H  
ATOM   1108  HE1 TYR A 305      21.663  -5.662 -30.983  0.00  0.00      4h6j H  
ATOM   1109  HE2 TYR A 305      24.090  -8.186 -28.786  0.00  0.00      4h6j H  
ATOM   1110  HH  TYR A 305      21.974  -7.962 -28.269  0.00  0.00      4h6j H  
ATOM   1111  N   ARG A 306      25.989  -2.930 -32.857  0.00  0.00      4h6j N  
ATOM   1112  CA  ARG A 306      25.182  -1.726 -32.802  0.00  0.00      4h6j C  
ATOM   1113  C   ARG A 306      23.721  -2.026 -33.104  0.00  0.00      4h6j C  
ATOM   1114  O   ARG A 306      23.403  -2.822 -33.986  0.00  0.00      4h6j O  
ATOM   1115  CB  ARG A 306      25.735  -0.677 -33.769  0.00  0.00      4h6j C  
ATOM   1116  CG  ARG A 306      26.951   0.051 -33.210  0.00  0.00      4h6j C  
ATOM   1117  CD  ARG A 306      27.430   1.143 -34.144  0.00  0.00      4h6j C  
ATOM   1118  NE  ARG A 306      28.039   0.595 -35.347  0.00  0.00      4h6j N  
ATOM   1119  CZ  ARG A 306      28.364   1.317 -36.414  0.00  0.00      4h6j C  
ATOM   1120  NH1 ARG A 306      28.136   2.625 -36.425  0.00  0.00      4h6j N1+
ATOM   1121  NH2 ARG A 306      28.918   0.732 -37.466  0.00  0.00      4h6j N  
ATOM   1122  H   ARG A 306      26.386  -3.325 -33.718  0.00  0.00      4h6j H  
ATOM   1123  HA  ARG A 306      25.243  -1.332 -31.874  0.00  0.00      4h6j H  
ATOM   1124  HB2 ARG A 306      26.006  -1.134 -34.603  0.00  0.00      4h6j H  
ATOM   1125  HB3 ARG A 306      25.028  -0.007 -33.941  0.00  0.00      4h6j H  
ATOM   1126  HG2 ARG A 306      26.713   0.468 -32.335  0.00  0.00      4h6j H  
ATOM   1127  HG3 ARG A 306      27.695  -0.601 -33.082  0.00  0.00      4h6j H  
ATOM   1128  HD2 ARG A 306      26.645   1.703 -34.397  0.00  0.00      4h6j H  
ATOM   1129  HD3 ARG A 306      28.101   1.696 -33.656  0.00  0.00      4h6j H  
ATOM   1130  HE  ARG A 306      28.226  -0.394 -35.374  0.00  0.00      4h6j H  
ATOM   1131 1HH1 ARG A 306      27.741   3.077 -35.633  0.00  0.00      4h6j H  
ATOM   1132 2HH1 ARG A 306      28.370   3.161 -37.249  0.00  0.00      4h6j H  
ATOM   1133 1HH2 ARG A 306      29.110  -0.253 -37.448  0.00  0.00      4h6j H  
ATOM   1134 2HH2 ARG A 306      29.148   1.264 -38.278  0.00  0.00      4h6j H  
ATOM   1135  N   MET A 307      22.836  -1.400 -32.342  0.00  0.00      4h6j N  
ATOM   1136  CA  MET A 307      21.408  -1.568 -32.534  0.00  0.00      4h6j C  
ATOM   1137  C   MET A 307      20.790  -0.195 -32.744  0.00  0.00      4h6j C  
ATOM   1138  O   MET A 307      21.121   0.751 -32.031  0.00  0.00      4h6j O  
ATOM   1139  CB  MET A 307      20.795  -2.242 -31.305  0.00  0.00      4h6j C  
ATOM   1140  CG  MET A 307      19.332  -2.597 -31.454  0.00  0.00      4h6j C  
ATOM   1141  SD  MET A 307      18.774  -3.631 -30.091  0.00  0.00      4h6j S  
ATOM   1142  CE  MET A 307      17.023  -3.690 -30.420  0.00  0.00      4h6j C  
ATOM   1143  H   MET A 307      23.249  -0.789 -31.607  0.00  0.00      4h6j H  
ATOM   1144  HA  MET A 307      21.260  -2.104 -33.362  0.00  0.00      4h6j H  
ATOM   1145  HB2 MET A 307      21.313  -3.087 -31.106  0.00  0.00      4h6j H  
ATOM   1146  HB3 MET A 307      20.897  -1.624 -30.511  0.00  0.00      4h6j H  
ATOM   1147  HG2 MET A 307      18.788  -1.736 -31.501  0.00  0.00      4h6j H  
ATOM   1148  HG3 MET A 307      19.197  -3.072 -32.346  0.00  0.00      4h6j H  
ATOM   1149  HE1 MET A 307      16.821  -4.443 -31.050  0.00  0.00      4h6j H  
ATOM   1150  HE2 MET A 307      16.521  -3.835 -29.564  0.00  0.00      4h6j H  
ATOM   1151  HE3 MET A 307      16.725  -2.827 -30.833  0.00  0.00      4h6j H  
ATOM   1152  N   LEU A 308      19.896  -0.089 -33.721  0.00  0.00      4h6j N  
ATOM   1153  CA  LEU A 308      19.258   1.182 -34.041  0.00  0.00      4h6j C  
ATOM   1154  C   LEU A 308      18.219   1.557 -32.991  0.00  0.00      4h6j C  
ATOM   1155  O   LEU A 308      17.268   0.815 -32.754  0.00  0.00      4h6j O  
ATOM   1156  CB  LEU A 308      18.587   1.107 -35.418  0.00  0.00      4h6j C  
ATOM   1157  CG  LEU A 308      17.887   2.382 -35.896  0.00  0.00      4h6j C  
ATOM   1158  CD1 LEU A 308      18.903   3.502 -36.029  0.00  0.00      4h6j C  
ATOM   1159  CD2 LEU A 308      17.198   2.126 -37.224  0.00  0.00      4h6j C  
ATOM   1160  H   LEU A 308      19.695  -0.974 -34.227  0.00  0.00      4h6j H  
ATOM   1161  HA  LEU A 308      19.964   1.901 -34.060  0.00  0.00      4h6j H  
ATOM   1162  HB2 LEU A 308      19.290   0.885 -36.087  0.00  0.00      4h6j H  
ATOM   1163  HB3 LEU A 308      17.903   0.386 -35.384  0.00  0.00      4h6j H  
ATOM   1164  HG  LEU A 308      17.192   2.638 -35.230  0.00  0.00      4h6j H  
ATOM   1165 1HD1 LEU A 308      19.333   3.673 -35.141  0.00  0.00      4h6j H  
ATOM   1166 2HD1 LEU A 308      18.446   4.336 -36.342  0.00  0.00      4h6j H  
ATOM   1167 3HD1 LEU A 308      19.606   3.242 -36.693  0.00  0.00      4h6j H  
ATOM   1168 1HD2 LEU A 308      17.875   1.847 -37.907  0.00  0.00      4h6j H  
ATOM   1169 2HD2 LEU A 308      16.519   1.399 -37.117  0.00  0.00      4h6j H  
ATOM   1170 3HD2 LEU A 308      16.742   2.961 -37.533  0.00  0.00      4h6j H  
ATOM   1171  N   ALA A 309      18.405   2.716 -32.367  0.00  0.00      4h6j N  
ATOM   1172  CA  ALA A 309      17.435   3.235 -31.412  0.00  0.00      4h6j C  
ATOM   1173  C   ALA A 309      16.329   3.974 -32.155  0.00  0.00      4h6j C  
ATOM   1174  O   ALA A 309      16.467   4.281 -33.340  0.00  0.00      4h6j O  
ATOM   1175  CB  ALA A 309      18.123   4.172 -30.427  0.00  0.00      4h6j C  
ATOM   1176  H   ALA A 309      19.285   3.209 -32.616  0.00  0.00      4h6j H  
ATOM   1177  HA  ALA A 309      17.028   2.468 -30.912  0.00  0.00      4h6j H  
ATOM   1178  HB1 ALA A 309      17.586   5.010 -30.333  0.00  0.00      4h6j H  
ATOM   1179  HB2 ALA A 309      19.036   4.398 -30.764  0.00  0.00      4h6j H  
ATOM   1180  HB3 ALA A 309      18.198   3.723 -29.537  0.00  0.00      4h6j H  
ATOM   1181  N   LYS A 310      15.232   4.259 -31.461  0.00  0.00      4h6j N  
ATOM   1182  CA  LYS A 310      14.108   4.938 -32.092  0.00  0.00      4h6j C  
ATOM   1183  C   LYS A 310      14.531   6.314 -32.587  0.00  0.00      4h6j C  
ATOM   1184  O   LYS A 310      14.119   6.751 -33.660  0.00  0.00      4h6j O  
ATOM   1185  CB  LYS A 310      12.941   5.087 -31.114  0.00  0.00      4h6j C  
ATOM   1186  CG  LYS A 310      11.684   5.619 -31.778  0.00  0.00      4h6j C  
ATOM   1187  CD  LYS A 310      10.491   5.644 -30.841  0.00  0.00      4h6j C  
ATOM   1188  CE  LYS A 310       9.240   6.064 -31.596  0.00  0.00      4h6j C  
ATOM   1189  NZ  LYS A 310       8.096   6.353 -30.691  0.00  0.00      4h6j N1+
ATOM   1190  H   LYS A 310      15.247   3.967 -30.471  0.00  0.00      4h6j H  
ATOM   1191  HA  LYS A 310      13.797   4.394 -32.878  0.00  0.00      4h6j H  
ATOM   1192  HB2 LYS A 310      12.741   4.194 -30.730  0.00  0.00      4h6j H  
ATOM   1193  HB3 LYS A 310      13.213   5.721 -30.399  0.00  0.00      4h6j H  
ATOM   1194  HG2 LYS A 310      11.858   6.555 -32.105  0.00  0.00      4h6j H  
ATOM   1195  HG3 LYS A 310      11.462   5.040 -32.570  0.00  0.00      4h6j H  
ATOM   1196  HD2 LYS A 310      10.349   4.736 -30.474  0.00  0.00      4h6j H  
ATOM   1197  HD3 LYS A 310      10.659   6.299 -30.119  0.00  0.00      4h6j H  
ATOM   1198  HE2 LYS A 310       9.448   6.887 -32.137  0.00  0.00      4h6j H  
ATOM   1199  HE3 LYS A 310       8.980   5.326 -32.230  0.00  0.00      4h6j H  
ATOM   1200  HZ1 LYS A 310       7.663   7.211 -30.967  0.00  0.00      4h6j H  
ATOM   1201  HZ2 LYS A 310       8.428   6.433 -29.751  0.00  0.00      4h6j H  
ATOM   1202  HZ3 LYS A 310       7.431   5.609 -30.749  0.00  0.00      4h6j H  
ATOM   1203  N   ARG A 311      15.354   6.989 -31.792  0.00  0.00      4h6j N  
ATOM   1204  CA  ARG A 311      15.931   8.270 -32.173  0.00  0.00      4h6j C  
ATOM   1205  C   ARG A 311      17.384   8.319 -31.722  0.00  0.00      4h6j C  
ATOM   1206  O   ARG A 311      17.778   7.612 -30.792  0.00  0.00      4h6j O  
ATOM   1207  CB  ARG A 311      15.154   9.419 -31.525  0.00  0.00      4h6j C  
ATOM   1208  CG  ARG A 311      13.711   9.541 -31.988  0.00  0.00      4h6j C  
ATOM   1209  CD  ARG A 311      13.057  10.796 -31.426  0.00  0.00      4h6j C  
ATOM   1210  NE  ARG A 311      11.739  11.040 -32.009  0.00  0.00      4h6j N  
ATOM   1211  CZ  ARG A 311      11.537  11.632 -33.183  0.00  0.00      4h6j C  
ATOM   1212  NH1 ARG A 311      12.569  12.043 -33.911  0.00  0.00      4h6j N1+
ATOM   1213  NH2 ARG A 311      10.302  11.816 -33.630  0.00  0.00      4h6j N  
ATOM   1214  H   ARG A 311      15.549   6.524 -30.878  0.00  0.00      4h6j H  
ATOM   1215  HA  ARG A 311      15.901   8.358 -33.169  0.00  0.00      4h6j H  
ATOM   1216  HB2 ARG A 311      15.151   9.275 -30.538  0.00  0.00      4h6j H  
ATOM   1217  HB3 ARG A 311      15.621  10.272 -31.742  0.00  0.00      4h6j H  
ATOM   1218  HG2 ARG A 311      13.683   9.595 -32.981  0.00  0.00      4h6j H  
ATOM   1219  HG3 ARG A 311      13.192   8.754 -31.671  0.00  0.00      4h6j H  
ATOM   1220  HD2 ARG A 311      12.965  10.681 -30.440  0.00  0.00      4h6j H  
ATOM   1221  HD3 ARG A 311      13.654  11.570 -31.625  0.00  0.00      4h6j H  
ATOM   1222  HE  ARG A 311      10.931  10.741 -31.488  0.00  0.00      4h6j H  
ATOM   1223 1HH1 ARG A 311      13.501  11.895 -33.595  0.00  0.00      4h6j H  
ATOM   1224 2HH1 ARG A 311      12.400  12.507 -34.790  0.00  0.00      4h6j H  
ATOM   1225 1HH2 ARG A 311       9.521  11.490 -33.090  0.00  0.00      4h6j H  
ATOM   1226 2HH2 ARG A 311      10.143  12.275 -34.500  0.00  0.00      4h6j H  
ATOM   1227  N   GLY A 312      18.181   9.148 -32.388  0.00  0.00      4h6j N  
ATOM   1228  CA  GLY A 312      19.529   9.412 -31.922  0.00  0.00      4h6j C  
ATOM   1229  C   GLY A 312      20.606   8.509 -32.490  0.00  0.00      4h6j C  
ATOM   1230  O   GLY A 312      21.786   8.683 -32.179  0.00  0.00      4h6j O  
ATOM   1231  H   GLY A 312      17.767   9.570 -33.235  0.00  0.00      4h6j H  
ATOM   1232  HA2 GLY A 312      19.770  10.390 -32.131  0.00  0.00      4h6j H  
ATOM   1233  HA3 GLY A 312      19.547   9.347 -30.896  0.00  0.00      4h6j H  
ATOM   1234  N   GLY A 313      20.216   7.544 -33.319  0.00  0.00      4h6j N  
ATOM   1235  CA  GLY A 313      21.199   6.685 -33.953  0.00  0.00      4h6j C  
ATOM   1236  C   GLY A 313      21.333   5.327 -33.289  0.00  0.00      4h6j C  
ATOM   1237  O   GLY A 313      20.359   4.788 -32.768  0.00  0.00      4h6j O  
ATOM   1238  H   GLY A 313      19.199   7.468 -33.461  0.00  0.00      4h6j H  
ATOM   1239  HA2 GLY A 313      20.949   6.554 -34.932  0.00  0.00      4h6j H  
ATOM   1240  HA3 GLY A 313      22.106   7.150 -33.947  0.00  0.00      4h6j H  
ATOM   1241  N   TYR A 314      22.542   4.779 -33.305  0.00  0.00      4h6j N  
ATOM   1242  CA  TYR A 314      22.786   3.439 -32.776  0.00  0.00      4h6j C  
ATOM   1243  C   TYR A 314      23.295   3.436 -31.344  0.00  0.00      4h6j C  
ATOM   1244  O   TYR A 314      23.924   4.390 -30.886  0.00  0.00      4h6j O  
ATOM   1245  CB  TYR A 314      23.791   2.695 -33.653  0.00  0.00      4h6j C  
ATOM   1246  CG  TYR A 314      23.298   2.476 -35.060  0.00  0.00      4h6j C  
ATOM   1247  CD1 TYR A 314      22.582   1.335 -35.396  0.00  0.00      4h6j C  
ATOM   1248  CD2 TYR A 314      23.518   3.429 -36.046  0.00  0.00      4h6j C  
ATOM   1249  CE1 TYR A 314      22.093   1.150 -36.674  0.00  0.00      4h6j C  
ATOM   1250  CE2 TYR A 314      23.035   3.254 -37.322  0.00  0.00      4h6j C  
ATOM   1251  CZ  TYR A 314      22.323   2.116 -37.633  0.00  0.00      4h6j C  
ATOM   1252  OH  TYR A 314      21.830   1.957 -38.906  0.00  0.00      4h6j O  
ATOM   1253  H   TYR A 314      23.287   5.374 -33.718  0.00  0.00      4h6j H  
ATOM   1254  HA  TYR A 314      21.907   2.927 -32.800  0.00  0.00      4h6j H  
ATOM   1255  HB2 TYR A 314      24.628   3.231 -33.693  0.00  0.00      4h6j H  
ATOM   1256  HB3 TYR A 314      23.967   1.807 -33.241  0.00  0.00      4h6j H  
ATOM   1257  HD1 TYR A 314      22.417   0.632 -34.699  0.00  0.00      4h6j H  
ATOM   1258  HD2 TYR A 314      24.036   4.255 -35.820  0.00  0.00      4h6j H  
ATOM   1259  HE1 TYR A 314      21.575   0.324 -36.904  0.00  0.00      4h6j H  
ATOM   1260  HE2 TYR A 314      23.199   3.950 -38.026  0.00  0.00      4h6j H  
ATOM   1261  HH  TYR A 314      22.116   2.750 -39.465  0.00  0.00      4h6j H  
ATOM   1262  N   VAL A 315      23.009   2.342 -30.646  0.00  0.00      4h6j N  
ATOM   1263  CA  VAL A 315      23.589   2.075 -29.338  0.00  0.00      4h6j C  
ATOM   1264  C   VAL A 315      24.405   0.795 -29.425  0.00  0.00      4h6j C  
ATOM   1265  O   VAL A 315      24.068  -0.111 -30.185  0.00  0.00      4h6j O  
ATOM   1266  CB  VAL A 315      22.491   1.890 -28.275  0.00  0.00      4h6j C  
ATOM   1267  CG1 VAL A 315      23.117   1.560 -26.928  0.00  0.00      4h6j C  
ATOM   1268  CG2 VAL A 315      21.650   3.151 -28.180  0.00  0.00      4h6j C  
ATOM   1269  H   VAL A 315      22.336   1.695 -31.115  0.00  0.00      4h6j H  
ATOM   1270  HA  VAL A 315      24.209   2.823 -29.110  0.00  0.00      4h6j H  
ATOM   1271  HB  VAL A 315      21.941   1.106 -28.541  0.00  0.00      4h6j H  
ATOM   1272 1HG1 VAL A 315      22.869   2.264 -26.263  0.00  0.00      4h6j H  
ATOM   1273 2HG1 VAL A 315      22.782   0.672 -26.613  0.00  0.00      4h6j H  
ATOM   1274 3HG1 VAL A 315      24.112   1.526 -27.021  0.00  0.00      4h6j H  
ATOM   1275 1HG2 VAL A 315      21.166   3.162 -27.305  0.00  0.00      4h6j H  
ATOM   1276 2HG2 VAL A 315      20.988   3.165 -28.930  0.00  0.00      4h6j H  
ATOM   1277 3HG2 VAL A 315      22.245   3.952 -28.243  0.00  0.00      4h6j H  
ATOM   1278  N   TRP A 316      25.484   0.721 -28.655  0.00  0.00      4h6j N  
ATOM   1279  CA  TRP A 316      26.273  -0.499 -28.583  0.00  0.00      4h6j C  
ATOM   1280  C   TRP A 316      25.709  -1.441 -27.528  0.00  0.00      4h6j C  
ATOM   1281  O   TRP A 316      25.464  -1.043 -26.393  0.00  0.00      4h6j O  
ATOM   1282  CB  TRP A 316      27.731  -0.175 -28.260  0.00  0.00      4h6j C  
ATOM   1283  CG  TRP A 316      28.507   0.344 -29.431  0.00  0.00      4h6j C  
ATOM   1284  CD1 TRP A 316      28.784   1.649 -29.718  0.00  0.00      4h6j C  
ATOM   1285  CD2 TRP A 316      29.125  -0.435 -30.461  0.00  0.00      4h6j C  
ATOM   1286  CE2 TRP A 316      29.764   0.467 -31.339  0.00  0.00      4h6j C  
ATOM   1287  CE3 TRP A 316      29.203  -1.806 -30.727  0.00  0.00      4h6j C  
ATOM   1288  NE1 TRP A 316      29.540   1.731 -30.862  0.00  0.00      4h6j N  
ATOM   1289  CZ2 TRP A 316      30.471   0.042 -32.463  0.00  0.00      4h6j C  
ATOM   1290  CZ3 TRP A 316      29.906  -2.227 -31.845  0.00  0.00      4h6j C  
ATOM   1291  CH2 TRP A 316      30.531  -1.305 -32.699  0.00  0.00      4h6j C  
ATOM   1292  H   TRP A 316      25.707   1.583 -28.127  0.00  0.00      4h6j H  
ATOM   1293  HA  TRP A 316      26.204  -0.964 -29.472  0.00  0.00      4h6j H  
ATOM   1294  HB2 TRP A 316      27.757   0.524 -27.555  0.00  0.00      4h6j H  
ATOM   1295  HB3 TRP A 316      28.184  -1.003 -27.948  0.00  0.00      4h6j H  
ATOM   1296  HD1 TRP A 316      28.482   2.433 -29.177  0.00  0.00      4h6j H  
ATOM   1297  HE1 TRP A 316      29.873   2.576 -31.280  0.00  0.00      4h6j H  
ATOM   1298  HE3 TRP A 316      28.765  -2.471 -30.128  0.00  0.00      4h6j H  
ATOM   1299  HZ2 TRP A 316      30.913   0.712 -33.067  0.00  0.00      4h6j H  
ATOM   1300  HZ3 TRP A 316      29.966  -3.201 -32.043  0.00  0.00      4h6j H  
ATOM   1301  HH2 TRP A 316      31.029  -1.651 -33.495  0.00  0.00      4h6j H  
ATOM   1302  N   VAL A 317      25.512  -2.695 -27.923  0.00  0.00      4h6j N  
ATOM   1303  CA  VAL A 317      24.862  -3.688 -27.077  0.00  0.00      4h6j C  
ATOM   1304  C   VAL A 317      25.691  -4.969 -27.026  0.00  0.00      4h6j C  
ATOM   1305  O   VAL A 317      26.418  -5.297 -27.961  0.00  0.00      4h6j O  
ATOM   1306  CB  VAL A 317      23.454  -4.034 -27.620  0.00  0.00      4h6j C  
ATOM   1307  CG1 VAL A 317      22.714  -4.943 -26.636  0.00  0.00      4h6j C  
ATOM   1308  CG2 VAL A 317      22.659  -2.763 -27.853  0.00  0.00      4h6j C  
ATOM   1309  H   VAL A 317      25.861  -2.905 -28.884  0.00  0.00      4h6j H  
ATOM   1310  HA  VAL A 317      24.806  -3.319 -26.144  0.00  0.00      4h6j H  
ATOM   1311  HB  VAL A 317      23.574  -4.552 -28.458  0.00  0.00      4h6j H  
ATOM   1312 1HG1 VAL A 317      23.369  -5.554 -26.195  0.00  0.00      4h6j H  
ATOM   1313 2HG1 VAL A 317      22.261  -4.382 -25.946  0.00  0.00      4h6j H  
ATOM   1314 3HG1 VAL A 317      22.034  -5.481 -27.131  0.00  0.00      4h6j H  
ATOM   1315 1HG2 VAL A 317      22.011  -2.634 -27.101  0.00  0.00      4h6j H  
ATOM   1316 2HG2 VAL A 317      22.159  -2.837 -28.717  0.00  0.00      4h6j H  
ATOM   1317 3HG2 VAL A 317      23.284  -1.983 -27.894  0.00  0.00      4h6j H  
ATOM   1318  N   GLU A 318      25.587  -5.687 -25.913  0.00  0.00      4h6j N  
ATOM   1319  CA  GLU A 318      26.037  -7.068 -25.863  0.00  0.00      4h6j C  
ATOM   1320  C   GLU A 318      24.898  -7.875 -25.256  0.00  0.00      4h6j C  
ATOM   1321  O   GLU A 318      24.239  -7.421 -24.329  0.00  0.00      4h6j O  
ATOM   1322  CB  GLU A 318      27.290  -7.191 -24.997  0.00  0.00      4h6j C  
ATOM   1323  CG  GLU A 318      27.907  -8.581 -24.986  0.00  0.00      4h6j C  
ATOM   1324  CD  GLU A 318      29.225  -8.623 -24.237  0.00  0.00      4h6j C  
ATOM   1325  OE1 GLU A 318      29.327  -9.388 -23.254  0.00  0.00      4h6j O  
ATOM   1326  OE2 GLU A 318      30.159  -7.892 -24.632  0.00  0.00      4h6j O1-
ATOM   1327  H   GLU A 318      25.168  -5.188 -25.107  0.00  0.00      4h6j H  
ATOM   1328  HA  GLU A 318      26.230  -7.398 -26.777  0.00  0.00      4h6j H  
ATOM   1329  HB2 GLU A 318      27.965  -6.569 -25.355  0.00  0.00      4h6j H  
ATOM   1330  HB3 GLU A 318      27.039  -6.969 -24.071  0.00  0.00      4h6j H  
ATOM   1331  HG2 GLU A 318      27.286  -9.190 -24.531  0.00  0.00      4h6j H  
ATOM   1332  HG3 GLU A 318      28.084  -8.848 -25.914  0.00  0.00      4h6j H  
ATOM   1333  N   THR A 319      24.661  -9.062 -25.800  0.00  0.00      4h6j N  
ATOM   1334  CA  THR A 319      23.529  -9.870 -25.375  0.00  0.00      4h6j C  
ATOM   1335  C   THR A 319      23.978 -11.271 -25.017  0.00  0.00      4h6j C  
ATOM   1336  O   THR A 319      24.789 -11.867 -25.719  0.00  0.00      4h6j O  
ATOM   1337  CB  THR A 319      22.477  -9.956 -26.492  0.00  0.00      4h6j C  
ATOM   1338  CG2 THR A 319      21.366 -10.945 -26.122  0.00  0.00      4h6j C  
ATOM   1339  OG1 THR A 319      21.922  -8.658 -26.720  0.00  0.00      4h6j O  
ATOM   1340  H   THR A 319      25.334  -9.352 -26.532  0.00  0.00      4h6j H  
ATOM   1341  HA  THR A 319      23.122  -9.446 -24.557  0.00  0.00      4h6j H  
ATOM   1342  HB  THR A 319      22.933 -10.263 -27.351  0.00  0.00      4h6j H  
ATOM   1343  HG1 THR A 319      22.364  -8.003 -26.083  0.00  0.00      4h6j H  
ATOM   1344 1HG2 THR A 319      20.718 -11.020 -26.881  0.00  0.00      4h6j H  
ATOM   1345 2HG2 THR A 319      20.886 -10.619 -25.306  0.00  0.00      4h6j H  
ATOM   1346 3HG2 THR A 319      21.766 -11.844 -25.937  0.00  0.00      4h6j H  
ATOM   1347  N   GLN A 320      23.451 -11.789 -23.912  0.00  0.00      4h6j N  
ATOM   1348  CA  GLN A 320      23.581 -13.208 -23.622  0.00  0.00      4h6j C  
ATOM   1349  C   GLN A 320      22.247 -13.860 -23.940  0.00  0.00      4h6j C  
ATOM   1350  O   GLN A 320      21.220 -13.465 -23.403  0.00  0.00      4h6j O  
ATOM   1351  CB  GLN A 320      23.919 -13.438 -22.153  0.00  0.00      4h6j C  
ATOM   1352  CG  GLN A 320      24.065 -14.909 -21.811  0.00  0.00      4h6j C  
ATOM   1353  CD  GLN A 320      24.186 -15.152 -20.324  0.00  0.00      4h6j C  
ATOM   1354  NE2 GLN A 320      25.326 -14.778 -19.751  0.00  0.00      4h6j N  
ATOM   1355  OE1 GLN A 320      23.265 -15.669 -19.695  0.00  0.00      4h6j O  
ATOM   1356  H   GLN A 320      22.959 -11.117 -23.302  0.00  0.00      4h6j H  
ATOM   1357  HA  GLN A 320      24.264 -13.590 -24.236  0.00  0.00      4h6j H  
ATOM   1358  HB2 GLN A 320      24.781 -12.982 -21.945  0.00  0.00      4h6j H  
ATOM   1359  HB3 GLN A 320      23.188 -13.058 -21.590  0.00  0.00      4h6j H  
ATOM   1360  HG2 GLN A 320      23.261 -15.399 -22.151  0.00  0.00      4h6j H  
ATOM   1361  HG3 GLN A 320      24.885 -15.263 -22.262  0.00  0.00      4h6j H  
ATOM   1362 1HE2 GLN A 320      25.473 -14.899 -18.750  0.00  0.00      4h6j H  
ATOM   1363 2HE2 GLN A 320      26.049 -14.368 -20.340  0.00  0.00      4h6j H  
ATOM   1364  N   ALA A 321      22.275 -14.853 -24.824  0.00  0.00      4h6j N  
ATOM   1365  CA  ALA A 321      21.057 -15.507 -25.283  0.00  0.00      4h6j C  
ATOM   1366  C   ALA A 321      21.019 -16.937 -24.770  0.00  0.00      4h6j C  
ATOM   1367  O   ALA A 321      22.008 -17.663 -24.843  0.00  0.00      4h6j O  
ATOM   1368  CB  ALA A 321      21.000 -15.497 -26.806  0.00  0.00      4h6j C  
ATOM   1369  H   ALA A 321      23.226 -15.116 -25.152  0.00  0.00      4h6j H  
ATOM   1370  HA  ALA A 321      20.265 -15.012 -24.917  0.00  0.00      4h6j H  
ATOM   1371  HB1 ALA A 321      21.798 -15.014 -27.166  0.00  0.00      4h6j H  
ATOM   1372  HB2 ALA A 321      20.167 -15.033 -27.105  0.00  0.00      4h6j H  
ATOM   1373  HB3 ALA A 321      20.998 -16.437 -27.146  0.00  0.00      4h6j H  
ATOM   1374  N   THR A 322      19.865 -17.336 -24.250  0.00  0.00      4h6j N  
ATOM   1375  CA  THR A 322      19.702 -18.668 -23.690  0.00  0.00      4h6j C  
ATOM   1376  C   THR A 322      18.487 -19.345 -24.299  0.00  0.00      4h6j C  
ATOM   1377  O   THR A 322      17.401 -18.767 -24.342  0.00  0.00      4h6j O  
ATOM   1378  CB  THR A 322      19.527 -18.594 -22.162  0.00  0.00      4h6j C  
ATOM   1379  CG2 THR A 322      19.359 -19.995 -21.567  0.00  0.00      4h6j C  
ATOM   1380  OG1 THR A 322      20.689 -17.978 -21.591  0.00  0.00      4h6j O  
ATOM   1381  H   THR A 322      19.105 -16.628 -24.278  0.00  0.00      4h6j H  
ATOM   1382  HA  THR A 322      20.516 -19.213 -23.916  0.00  0.00      4h6j H  
ATOM   1383  HB  THR A 322      18.721 -18.010 -21.951  0.00  0.00      4h6j H  
ATOM   1384  HG1 THR A 322      21.333 -17.747 -22.338  0.00  0.00      4h6j H  
ATOM   1385 1HG2 THR A 322      20.176 -20.236 -21.041  0.00  0.00      4h6j H  
ATOM   1386 2HG2 THR A 322      19.231 -20.660 -22.305  0.00  0.00      4h6j H  
ATOM   1387 3HG2 THR A 322      18.559 -20.010 -20.964  0.00  0.00      4h6j H  
ATOM   1388  N   VAL A 323      18.672 -20.573 -24.769  0.00  0.00      4h6j N  
ATOM   1389  CA  VAL A 323      17.569 -21.312 -25.371  0.00  0.00      4h6j C  
ATOM   1390  C   VAL A 323      16.764 -21.979 -24.267  0.00  0.00      4h6j C  
ATOM   1391  O   VAL A 323      17.326 -22.609 -23.378  0.00  0.00      4h6j O  
ATOM   1392  CB  VAL A 323      18.074 -22.408 -26.332  0.00  0.00      4h6j C  
ATOM   1393  CG1 VAL A 323      16.889 -23.130 -26.952  0.00  0.00      4h6j C  
ATOM   1394  CG2 VAL A 323      18.941 -21.798 -27.417  0.00  0.00      4h6j C  
ATOM   1395  H   VAL A 323      19.630 -20.944 -24.674  0.00  0.00      4h6j H  
ATOM   1396  HA  VAL A 323      16.974 -20.660 -25.839  0.00  0.00      4h6j H  
ATOM   1397  HB  VAL A 323      18.573 -23.074 -25.793  0.00  0.00      4h6j H  
ATOM   1398 1HG1 VAL A 323      16.044 -22.826 -26.512  0.00  0.00      4h6j H  
ATOM   1399 2HG1 VAL A 323      16.846 -22.925 -27.930  0.00  0.00      4h6j H  
ATOM   1400 3HG1 VAL A 323      16.993 -24.117 -26.824  0.00  0.00      4h6j H  
ATOM   1401 1HG2 VAL A 323      19.478 -22.518 -27.858  0.00  0.00      4h6j H  
ATOM   1402 2HG2 VAL A 323      19.557 -21.123 -27.010  0.00  0.00      4h6j H  
ATOM   1403 3HG2 VAL A 323      18.358 -21.352 -28.097  0.00  0.00      4h6j H  
ATOM   1404  N   ILE A 324      15.446 -21.830 -24.319  0.00  0.00      4h6j N  
ATOM   1405  CA  ILE A 324      14.588 -22.492 -23.349  0.00  0.00      4h6j C  
ATOM   1406  C   ILE A 324      13.906 -23.645 -24.077  0.00  0.00      4h6j C  
ATOM   1407  O   ILE A 324      13.362 -23.460 -25.163  0.00  0.00      4h6j O  
ATOM   1408  CB  ILE A 324      13.526 -21.520 -22.788  0.00  0.00      4h6j C  
ATOM   1409  CG1 ILE A 324      14.210 -20.305 -22.144  0.00  0.00      4h6j C  
ATOM   1410  CG2 ILE A 324      12.672 -22.223 -21.755  0.00  0.00      4h6j C  
ATOM   1411  CD1 ILE A 324      15.194 -20.650 -21.043  0.00  0.00      4h6j C  
ATOM   1412  H   ILE A 324      15.099 -21.226 -25.080  0.00  0.00      4h6j H  
ATOM   1413  HA  ILE A 324      15.187 -22.900 -22.673  0.00  0.00      4h6j H  
ATOM   1414  HB  ILE A 324      12.977 -21.196 -23.547  0.00  0.00      4h6j H  
ATOM   1415 2HG1 ILE A 324      14.689 -19.798 -22.861  0.00  0.00      4h6j H  
ATOM   1416 3HG1 ILE A 324      13.497 -19.714 -21.763  0.00  0.00      4h6j H  
ATOM   1417 1HG2 ILE A 324      12.229 -23.013 -22.178  0.00  0.00      4h6j H  
ATOM   1418 2HG2 ILE A 324      11.979 -21.588 -21.415  0.00  0.00      4h6j H  
ATOM   1419 3HG2 ILE A 324      13.253 -22.525 -21.000  0.00  0.00      4h6j H  
ATOM   1420 1HD1 ILE A 324      14.716 -21.137 -20.314  0.00  0.00      4h6j H  
ATOM   1421 2HD1 ILE A 324      15.591 -19.809 -20.680  0.00  0.00      4h6j H  
ATOM   1422 3HD1 ILE A 324      15.917 -21.229 -21.416  0.00  0.00      4h6j H  
ATOM   1423  N   TYR A 325      13.940 -24.830 -23.476  0.00  0.00      4h6j N  
ATOM   1424  CA  TYR A 325      13.486 -26.041 -24.152  0.00  0.00      4h6j C  
ATOM   1425  C   TYR A 325      12.169 -26.571 -23.606  0.00  0.00      4h6j C  
ATOM   1426  O   TYR A 325      11.877 -26.431 -22.419  0.00  0.00      4h6j O  
ATOM   1427  CB  TYR A 325      14.548 -27.133 -24.040  0.00  0.00      4h6j C  
ATOM   1428  CG  TYR A 325      15.832 -26.800 -24.759  0.00  0.00      4h6j C  
ATOM   1429  CD1 TYR A 325      15.985 -27.078 -26.110  0.00  0.00      4h6j C  
ATOM   1430  CD2 TYR A 325      16.887 -26.194 -24.089  0.00  0.00      4h6j C  
ATOM   1431  CE1 TYR A 325      17.157 -26.758 -26.776  0.00  0.00      4h6j C  
ATOM   1432  CE2 TYR A 325      18.058 -25.872 -24.744  0.00  0.00      4h6j C  
ATOM   1433  CZ  TYR A 325      18.188 -26.155 -26.087  0.00  0.00      4h6j C  
ATOM   1434  OH  TYR A 325      19.352 -25.830 -26.744  0.00  0.00      4h6j O  
ATOM   1435  H   TYR A 325      14.309 -24.819 -22.507  0.00  0.00      4h6j H  
ATOM   1436  HA  TYR A 325      13.354 -25.822 -25.135  0.00  0.00      4h6j H  
ATOM   1437  HB2 TYR A 325      14.755 -27.270 -23.076  0.00  0.00      4h6j H  
ATOM   1438  HB3 TYR A 325      14.178 -27.970 -24.433  0.00  0.00      4h6j H  
ATOM   1439  HD1 TYR A 325      15.238 -27.517 -26.613  0.00  0.00      4h6j H  
ATOM   1440  HD2 TYR A 325      16.793 -25.987 -23.114  0.00  0.00      4h6j H  
ATOM   1441  HE1 TYR A 325      17.253 -26.963 -27.753  0.00  0.00      4h6j H  
ATOM   1442  HE2 TYR A 325      18.811 -25.435 -24.247  0.00  0.00      4h6j H  
ATOM   1443  HH  TYR A 325      19.994 -25.418 -26.076  0.00  0.00      4h6j H  
ATOM   1444  N   ASN A 326      11.379 -27.181 -24.484  0.00  0.00      4h6j N  
ATOM   1445  CA  ASN A 326      10.199 -27.929 -24.068  0.00  0.00      4h6j C  
ATOM   1446  C   ASN A 326      10.676 -29.199 -23.370  0.00  0.00      4h6j C  
ATOM   1447  O   ASN A 326      11.587 -29.870 -23.851  0.00  0.00      4h6j O  
ATOM   1448  CB  ASN A 326       9.354 -28.289 -25.294  0.00  0.00      4h6j C  
ATOM   1449  CG  ASN A 326       8.067 -29.011 -24.932  0.00  0.00      4h6j C  
ATOM   1450  ND2 ASN A 326       7.064 -28.896 -25.794  0.00  0.00      4h6j N  
ATOM   1451  OD1 ASN A 326       7.974 -29.662 -23.891  0.00  0.00      4h6j O  
ATOM   1452  H   ASN A 326      11.672 -27.079 -25.477  0.00  0.00      4h6j H  
ATOM   1453  HA  ASN A 326       9.725 -27.382 -23.386  0.00  0.00      4h6j H  
ATOM   1454  HB2 ASN A 326       9.121 -27.447 -25.774  0.00  0.00      4h6j H  
ATOM   1455  HB3 ASN A 326       9.895 -28.882 -25.885  0.00  0.00      4h6j H  
ATOM   1456 1HD2 ASN A 326       7.183 -28.360 -26.632  0.00  0.00      4h6j H  
ATOM   1457 2HD2 ASN A 326       6.189 -29.343 -25.610  0.00  0.00      4h6j H  
ATOM   1458  N   THR A 327      10.064 -29.523 -22.236  0.00  0.00      4h6j N  
ATOM   1459  CA  THR A 327      10.501 -30.657 -21.427  0.00  0.00      4h6j C  
ATOM   1460  C   THR A 327      10.249 -31.992 -22.120  0.00  0.00      4h6j C  
ATOM   1461  O   THR A 327      11.114 -32.869 -22.128  0.00  0.00      4h6j O  
ATOM   1462  CB  THR A 327       9.791 -30.636 -20.079  0.00  0.00      4h6j C  
ATOM   1463  CG2 THR A 327      10.385 -31.616 -19.030  0.00  0.00      4h6j C  
ATOM   1464  OG1 THR A 327       9.806 -29.260 -19.570  0.00  0.00      4h6j O  
ATOM   1465  H   THR A 327       9.265 -28.912 -21.980  0.00  0.00      4h6j H  
ATOM   1466  HA  THR A 327      11.496 -30.568 -21.263  0.00  0.00      4h6j H  
ATOM   1467  HB  THR A 327       8.820 -30.900 -20.198  0.00  0.00      4h6j H  
ATOM   1468  HG1 THR A 327      10.283 -28.688 -20.247  0.00  0.00      4h6j H  
ATOM   1469 1HG2 THR A 327      10.994 -32.256 -19.493  0.00  0.00      4h6j H  
ATOM   1470 2HG2 THR A 327       9.639 -32.112 -18.591  0.00  0.00      4h6j H  
ATOM   1471 3HG2 THR A 327      10.893 -31.093 -18.349  0.00  0.00      4h6j H  
ATOM   1472  N   LYS A 328       9.063 -32.140 -22.699  0.00  0.00      4h6j N  
ATOM   1473  CA  LYS A 328       8.633 -33.422 -23.242  0.00  0.00      4h6j C  
ATOM   1474  C   LYS A 328       9.538 -33.900 -24.371  0.00  0.00      4h6j C  
ATOM   1475  O   LYS A 328      10.057 -35.016 -24.334  0.00  0.00      4h6j O  
ATOM   1476  CB  LYS A 328       7.195 -33.319 -23.737  0.00  0.00      4h6j C  
ATOM   1477  CG  LYS A 328       6.168 -32.956 -22.673  0.00  0.00      4h6j C  
ATOM   1478  CD  LYS A 328       4.766 -32.874 -23.240  0.00  0.00      4h6j C  
ATOM   1479  CE  LYS A 328       3.733 -32.514 -22.200  0.00  0.00      4h6j C  
ATOM   1480  NZ  LYS A 328       2.378 -32.446 -22.802  0.00  0.00      4h6j N1+
ATOM   1481  H   LYS A 328       8.482 -31.280 -22.730  0.00  0.00      4h6j H  
ATOM   1482  HA  LYS A 328       8.649 -34.112 -22.501  0.00  0.00      4h6j H  
ATOM   1483  HB2 LYS A 328       7.159 -32.620 -24.456  0.00  0.00      4h6j H  
ATOM   1484  HB3 LYS A 328       6.935 -34.204 -24.132  0.00  0.00      4h6j H  
ATOM   1485  HG2 LYS A 328       6.188 -33.653 -21.952  0.00  0.00      4h6j H  
ATOM   1486  HG3 LYS A 328       6.412 -32.068 -22.276  0.00  0.00      4h6j H  
ATOM   1487  HD2 LYS A 328       4.751 -32.178 -23.961  0.00  0.00      4h6j H  
ATOM   1488  HD3 LYS A 328       4.526 -33.763 -23.636  0.00  0.00      4h6j H  
ATOM   1489  HE2 LYS A 328       3.737 -33.208 -21.478  0.00  0.00      4h6j H  
ATOM   1490  HE3 LYS A 328       3.961 -31.624 -21.803  0.00  0.00      4h6j H  
ATOM   1491  HZ1 LYS A 328       2.418 -31.924 -23.655  0.00  0.00      4h6j H  
ATOM   1492  HZ2 LYS A 328       1.752 -31.996 -22.165  0.00  0.00      4h6j H  
ATOM   1493  HZ3 LYS A 328       2.051 -33.372 -22.993  0.00  0.00      4h6j H  
ATOM   1494  N   ASN A 329       9.725 -33.047 -25.372  0.00  0.00      4h6j N  
ATOM   1495  CA  ASN A 329      10.458 -33.424 -26.574  0.00  0.00      4h6j C  
ATOM   1496  C   ASN A 329      11.858 -32.817 -26.611  0.00  0.00      4h6j C  
ATOM   1497  O   ASN A 329      12.610 -33.036 -27.560  0.00  0.00      4h6j O  
ATOM   1498  CB  ASN A 329       9.676 -32.989 -27.814  0.00  0.00      4h6j C  
ATOM   1499  CG  ASN A 329       9.258 -31.534 -27.755  0.00  0.00      4h6j C  
ATOM   1500  ND2 ASN A 329       8.025 -31.256 -28.160  0.00  0.00      4h6j N  
ATOM   1501  OD1 ASN A 329      10.033 -30.670 -27.346  0.00  0.00      4h6j O  
ATOM   1502  H   ASN A 329       9.311 -32.105 -25.226  0.00  0.00      4h6j H  
ATOM   1503  HA  ASN A 329      10.574 -34.428 -26.551  0.00  0.00      4h6j H  
ATOM   1504  HB2 ASN A 329      10.255 -33.122 -28.613  0.00  0.00      4h6j H  
ATOM   1505  HB3 ASN A 329       8.858 -33.553 -27.884  0.00  0.00      4h6j H  
ATOM   1506 1HD2 ASN A 329       7.424 -31.993 -28.477  0.00  0.00      4h6j H  
ATOM   1507 2HD2 ASN A 329       7.691 -30.313 -28.150  0.00  0.00      4h6j H  
ATOM   1508  N   SER A 330      12.195 -32.050 -25.579  0.00  0.00      4h6j N  
ATOM   1509  CA  SER A 330      13.479 -31.360 -25.506  0.00  0.00      4h6j C  
ATOM   1510  C   SER A 330      13.762 -30.538 -26.761  0.00  0.00      4h6j C  
ATOM   1511  O   SER A 330      14.917 -30.303 -27.112  0.00  0.00      4h6j O  
ATOM   1512  CB  SER A 330      14.616 -32.362 -25.269  0.00  0.00      4h6j C  
ATOM   1513  OG  SER A 330      14.712 -33.306 -26.320  0.00  0.00      4h6j O  
ATOM   1514  H   SER A 330      11.469 -31.984 -24.833  0.00  0.00      4h6j H  
ATOM   1515  HA  SER A 330      13.448 -30.724 -24.721  0.00  0.00      4h6j H  
ATOM   1516  HB2 SER A 330      15.476 -31.859 -25.203  0.00  0.00      4h6j H  
ATOM   1517  HB3 SER A 330      14.441 -32.845 -24.413  0.00  0.00      4h6j H  
ATOM   1518  HG  SER A 330      14.009 -33.117 -27.005  0.00  0.00      4h6j H  
ATOM   1519  N   GLN A 331      12.700 -30.101 -27.432  0.00  0.00      4h6j N  
ATOM   1520  CA  GLN A 331      12.835 -29.187 -28.560  0.00  0.00      4h6j C  
ATOM   1521  C   GLN A 331      12.900 -27.746 -28.067  0.00  0.00      4h6j C  
ATOM   1522  O   GLN A 331      12.279 -27.393 -27.068  0.00  0.00      4h6j O  
ATOM   1523  CB  GLN A 331      11.652 -29.341 -29.520  0.00  0.00      4h6j C  
ATOM   1524  CG  GLN A 331      11.615 -30.663 -30.268  0.00  0.00      4h6j C  
ATOM   1525  CD  GLN A 331      10.428 -30.767 -31.208  0.00  0.00      4h6j C  
ATOM   1526  NE2 GLN A 331      10.581 -30.235 -32.416  0.00  0.00      4h6j N  
ATOM   1527  OE1 GLN A 331       9.386 -31.317 -30.852  0.00  0.00      4h6j O  
ATOM   1528  H   GLN A 331      11.789 -30.460 -27.090  0.00  0.00      4h6j H  
ATOM   1529  HA  GLN A 331      13.701 -29.392 -29.025  0.00  0.00      4h6j H  
ATOM   1530  HB2 GLN A 331      10.801 -29.255 -28.995  0.00  0.00      4h6j H  
ATOM   1531  HB3 GLN A 331      11.691 -28.600 -30.198  0.00  0.00      4h6j H  
ATOM   1532  HG2 GLN A 331      12.454 -30.753 -30.804  0.00  0.00      4h6j H  
ATOM   1533  HG3 GLN A 331      11.561 -31.407 -29.603  0.00  0.00      4h6j H  
ATOM   1534 1HE2 GLN A 331       9.832 -30.279 -33.106  0.00  0.00      4h6j H  
ATOM   1535 2HE2 GLN A 331      11.467 -29.781 -32.635  0.00  0.00      4h6j H  
ATOM   1536  N   PRO A 332      13.651 -26.891 -28.773  0.00  0.00      4h6j N  
ATOM   1537  CA  PRO A 332      13.710 -25.475 -28.394  0.00  0.00      4h6j C  
ATOM   1538  C   PRO A 332      12.324 -24.836 -28.410  0.00  0.00      4h6j C  
ATOM   1539  O   PRO A 332      11.539 -25.062 -29.333  0.00  0.00      4h6j O  
ATOM   1540  CB  PRO A 332      14.634 -24.858 -29.443  0.00  0.00      4h6j C  
ATOM   1541  CG  PRO A 332      15.440 -26.004 -29.956  0.00  0.00      4h6j C  
ATOM   1542  CD  PRO A 332      14.521 -27.189 -29.923  0.00  0.00      4h6j C  
ATOM   1543  HA  PRO A 332      14.143 -25.366 -27.490  0.00  0.00      4h6j H  
ATOM   1544  HB2 PRO A 332      14.100 -24.435 -30.181  0.00  0.00      4h6j H  
ATOM   1545  HB3 PRO A 332      15.224 -24.160 -29.030  0.00  0.00      4h6j H  
ATOM   1546  HG2 PRO A 332      15.757 -25.821 -30.894  0.00  0.00      4h6j H  
ATOM   1547  HG3 PRO A 332      16.246 -26.157 -29.372  0.00  0.00      4h6j H  
ATOM   1548  HD2 PRO A 332      13.982 -27.260 -30.760  0.00  0.00      4h6j H  
ATOM   1549  HD3 PRO A 332      15.023 -28.040 -29.772  0.00  0.00      4h6j H  
ATOM   1550  N   GLN A 333      12.034 -24.033 -27.392  0.00  0.00      4h6j N  
ATOM   1551  CA  GLN A 333      10.737 -23.378 -27.278  0.00  0.00      4h6j C  
ATOM   1552  C   GLN A 333      10.821 -21.882 -27.581  0.00  0.00      4h6j C  
ATOM   1553  O   GLN A 333      10.061 -21.358 -28.392  0.00  0.00      4h6j O  
ATOM   1554  CB  GLN A 333      10.169 -23.584 -25.872  0.00  0.00      4h6j C  
ATOM   1555  CG  GLN A 333       8.776 -23.012 -25.682  0.00  0.00      4h6j C  
ATOM   1556  CD  GLN A 333       7.735 -23.738 -26.512  0.00  0.00      4h6j C  
ATOM   1557  NE2 GLN A 333       6.985 -22.985 -27.312  0.00  0.00      4h6j N  
ATOM   1558  OE1 GLN A 333       7.607 -24.962 -26.436  0.00  0.00      4h6j O  
ATOM   1559  H   GLN A 333      12.798 -23.915 -26.698  0.00  0.00      4h6j H  
ATOM   1560  HA  GLN A 333      10.116 -23.793 -27.959  0.00  0.00      4h6j H  
ATOM   1561  HB2 GLN A 333      10.132 -24.567 -25.682  0.00  0.00      4h6j H  
ATOM   1562  HB3 GLN A 333      10.781 -23.143 -25.211  0.00  0.00      4h6j H  
ATOM   1563  HG2 GLN A 333       8.525 -23.090 -24.718  0.00  0.00      4h6j H  
ATOM   1564  HG3 GLN A 333       8.784 -22.050 -25.951  0.00  0.00      4h6j H  
ATOM   1565 1HE2 GLN A 333       6.274 -23.405 -27.909  0.00  0.00      4h6j H  
ATOM   1566 2HE2 GLN A 333       7.140 -21.978 -27.311  0.00  0.00      4h6j H  
ATOM   1567  N   CYS A 334      11.747 -21.198 -26.921  0.00  0.00      4h6j N  
ATOM   1568  CA  CYS A 334      11.939 -19.772 -27.144  0.00  0.00      4h6j C  
ATOM   1569  C   CYS A 334      13.344 -19.377 -26.725  0.00  0.00      4h6j C  
ATOM   1570  O   CYS A 334      14.095 -20.200 -26.213  0.00  0.00      4h6j O  
ATOM   1571  CB  CYS A 334      10.911 -18.956 -26.352  0.00  0.00      4h6j C  
ATOM   1572  SG  CYS A 334      11.004 -19.168 -24.563  0.00  0.00      4h6j S  
ATOM   1573  H   CYS A 334      12.308 -21.755 -26.249  0.00  0.00      4h6j H  
ATOM   1574  HA  CYS A 334      11.841 -19.589 -28.124  0.00  0.00      4h6j H  
ATOM   1575  HB2 CYS A 334      11.055 -17.990 -26.564  0.00  0.00      4h6j H  
ATOM   1576  HB3 CYS A 334      10.000 -19.232 -26.656  0.00  0.00      4h6j H  
ATOM   1577  HG  CYS A 334      11.740 -19.810 -24.341  0.00  0.00      4h6j H  
ATOM   1578  N   ILE A 335      13.689 -18.115 -26.956  0.00  0.00      4h6j N  
ATOM   1579  CA  ILE A 335      15.003 -17.594 -26.599  0.00  0.00      4h6j C  
ATOM   1580  C   ILE A 335      14.838 -16.470 -25.582  0.00  0.00      4h6j C  
ATOM   1581  O   ILE A 335      14.054 -15.545 -25.795  0.00  0.00      4h6j O  
ATOM   1582  CB  ILE A 335      15.718 -17.032 -27.839  0.00  0.00      4h6j C  
ATOM   1583  CG1 ILE A 335      15.824 -18.111 -28.921  0.00  0.00      4h6j C  
ATOM   1584  CG2 ILE A 335      17.102 -16.512 -27.453  0.00  0.00      4h6j C  
ATOM   1585  CD1 ILE A 335      16.637 -19.305 -28.512  0.00  0.00      4h6j C  
ATOM   1586  H   ILE A 335      12.949 -17.538 -27.408  0.00  0.00      4h6j H  
ATOM   1587  HA  ILE A 335      15.483 -18.334 -26.131  0.00  0.00      4h6j H  
ATOM   1588  HB  ILE A 335      15.169 -16.288 -28.200  0.00  0.00      4h6j H  
ATOM   1589 2HG1 ILE A 335      14.898 -18.407 -29.158  0.00  0.00      4h6j H  
ATOM   1590 3HG1 ILE A 335      16.240 -17.695 -29.731  0.00  0.00      4h6j H  
ATOM   1591 1HG2 ILE A 335      16.997 -15.813 -26.749  0.00  0.00      4h6j H  
ATOM   1592 2HG2 ILE A 335      17.535 -16.123 -28.262  0.00  0.00      4h6j H  
ATOM   1593 3HG2 ILE A 335      17.645 -17.273 -27.105  0.00  0.00      4h6j H  
ATOM   1594 1HD1 ILE A 335      17.570 -19.018 -28.291  0.00  0.00      4h6j H  
ATOM   1595 2HD1 ILE A 335      16.665 -19.967 -29.262  0.00  0.00      4h6j H  
ATOM   1596 3HD1 ILE A 335      16.224 -19.735 -27.708  0.00  0.00      4h6j H  
ATOM   1597  N   VAL A 336      15.563 -16.560 -24.475  0.00  0.00      4h6j N  
ATOM   1598  CA  VAL A 336      15.566 -15.483 -23.487  0.00  0.00      4h6j C  
ATOM   1599  C   VAL A 336      16.888 -14.731 -23.541  0.00  0.00      4h6j C  
ATOM   1600  O   VAL A 336      17.956 -15.330 -23.489  0.00  0.00      4h6j O  
ATOM   1601  CB  VAL A 336      15.336 -16.038 -22.070  0.00  0.00      4h6j C  
ATOM   1602  CG1 VAL A 336      15.516 -14.929 -21.036  0.00  0.00      4h6j C  
ATOM   1603  CG2 VAL A 336      13.929 -16.627 -21.973  0.00  0.00      4h6j C  
ATOM   1604  H   VAL A 336      16.110 -17.431 -24.374  0.00  0.00      4h6j H  
ATOM   1605  HA  VAL A 336      14.832 -14.841 -23.723  0.00  0.00      4h6j H  
ATOM   1606  HB  VAL A 336      16.039 -16.716 -21.891  0.00  0.00      4h6j H  
ATOM   1607 1HG1 VAL A 336      14.960 -14.140 -21.296  0.00  0.00      4h6j H  
ATOM   1608 2HG1 VAL A 336      15.227 -15.262 -20.139  0.00  0.00      4h6j H  
ATOM   1609 3HG1 VAL A 336      16.478 -14.663 -21.000  0.00  0.00      4h6j H  
ATOM   1610 1HG2 VAL A 336      13.814 -17.053 -21.077  0.00  0.00      4h6j H  
ATOM   1611 2HG2 VAL A 336      13.811 -17.311 -22.691  0.00  0.00      4h6j H  
ATOM   1612 3HG2 VAL A 336      13.260 -15.895 -22.089  0.00  0.00      4h6j H  
ATOM   1613  N   CYS A 337      16.810 -13.413 -23.673  0.00  0.00      4h6j N  
ATOM   1614  CA  CYS A 337      18.009 -12.612 -23.852  0.00  0.00      4h6j C  
ATOM   1615  C   CYS A 337      18.195 -11.609 -22.734  0.00  0.00      4h6j C  
ATOM   1616  O   CYS A 337      17.260 -10.922 -22.344  0.00  0.00      4h6j O  
ATOM   1617  CB  CYS A 337      17.952 -11.869 -25.180  0.00  0.00      4h6j C  
ATOM   1618  SG  CYS A 337      18.055 -12.957 -26.607  0.00  0.00      4h6j S  
ATOM   1619  H   CYS A 337      15.854 -13.022 -23.638  0.00  0.00      4h6j H  
ATOM   1620  HA  CYS A 337      18.808 -13.235 -23.854  0.00  0.00      4h6j H  
ATOM   1621  HB2 CYS A 337      17.090 -11.373 -25.223  0.00  0.00      4h6j H  
ATOM   1622  HB3 CYS A 337      18.717 -11.232 -25.213  0.00  0.00      4h6j H  
ATOM   1623  HG  CYS A 337      18.136 -13.907 -26.323  0.00  0.00      4h6j H  
ATOM   1624  N   VAL A 338      19.418 -11.531 -22.226  0.00  0.00      4h6j N  
ATOM   1625  CA  VAL A 338      19.787 -10.444 -21.336  0.00  0.00      4h6j C  
ATOM   1626  C   VAL A 338      20.646  -9.481 -22.142  0.00  0.00      4h6j C  
ATOM   1627  O   VAL A 338      21.768  -9.813 -22.541  0.00  0.00      4h6j O  
ATOM   1628  CB  VAL A 338      20.591 -10.952 -20.132  0.00  0.00      4h6j C  
ATOM   1629  CG1 VAL A 338      20.809  -9.813 -19.149  0.00  0.00      4h6j C  
ATOM   1630  CG2 VAL A 338      19.860 -12.113 -19.469  0.00  0.00      4h6j C  
ATOM   1631  H   VAL A 338      20.062 -12.288 -22.511  0.00  0.00      4h6j H  
ATOM   1632  HA  VAL A 338      18.961  -9.965 -21.063  0.00  0.00      4h6j H  
ATOM   1633  HB  VAL A 338      21.486 -11.229 -20.459  0.00  0.00      4h6j H  
ATOM   1634 1HG1 VAL A 338      21.660  -9.963 -18.646  0.00  0.00      4h6j H  
ATOM   1635 2HG1 VAL A 338      20.866  -8.947 -19.647  0.00  0.00      4h6j H  
ATOM   1636 3HG1 VAL A 338      20.045  -9.776 -18.505  0.00  0.00      4h6j H  
ATOM   1637 1HG2 VAL A 338      20.506 -12.633 -18.910  0.00  0.00      4h6j H  
ATOM   1638 2HG2 VAL A 338      19.473 -12.705 -20.175  0.00  0.00      4h6j H  
ATOM   1639 3HG2 VAL A 338      19.127 -11.754 -18.892  0.00  0.00      4h6j H  
ATOM   1640  N   ASN A 339      20.097  -8.294 -22.385  0.00  0.00      4h6j N  
ATOM   1641  CA  ASN A 339      20.725  -7.309 -23.261  0.00  0.00      4h6j C  
ATOM   1642  C   ASN A 339      21.269  -6.180 -22.394  0.00  0.00      4h6j C  
ATOM   1643  O   ASN A 339      20.555  -5.654 -21.549  0.00  0.00      4h6j O  
ATOM   1644  CB  ASN A 339      19.687  -6.746 -24.235  0.00  0.00      4h6j C  
ATOM   1645  CG  ASN A 339      18.913  -7.837 -24.961  0.00  0.00      4h6j C  
ATOM   1646  ND2 ASN A 339      17.656  -8.025 -24.579  0.00  0.00      4h6j N  
ATOM   1647  OD1 ASN A 339      19.440  -8.499 -25.850  0.00  0.00      4h6j O  
ATOM   1648  H   ASN A 339      19.189  -8.130 -21.901  0.00  0.00      4h6j H  
ATOM   1649  HA  ASN A 339      21.507  -7.751 -23.691  0.00  0.00      4h6j H  
ATOM   1650  HB2 ASN A 339      19.041  -6.189 -23.721  0.00  0.00      4h6j H  
ATOM   1651  HB3 ASN A 339      20.159  -6.190 -24.912  0.00  0.00      4h6j H  
ATOM   1652 1HD2 ASN A 339      17.264  -7.458 -23.852  0.00  0.00      4h6j H  
ATOM   1653 2HD2 ASN A 339      17.099  -8.730 -25.014  0.00  0.00      4h6j H  
ATOM   1654  N   TYR A 340      22.527  -5.814 -22.592  0.00  0.00      4h6j N  
ATOM   1655  CA  TYR A 340      23.076  -4.676 -21.864  0.00  0.00      4h6j C  
ATOM   1656  C   TYR A 340      23.798  -3.703 -22.777  0.00  0.00      4h6j C  
ATOM   1657  O   TYR A 340      24.574  -4.099 -23.647  0.00  0.00      4h6j O  
ATOM   1658  CB  TYR A 340      24.003  -5.140 -20.725  0.00  0.00      4h6j C  
ATOM   1659  CG  TYR A 340      24.873  -6.344 -21.017  0.00  0.00      4h6j C  
ATOM   1660  CD1 TYR A 340      24.336  -7.626 -21.040  0.00  0.00      4h6j C  
ATOM   1661  CD2 TYR A 340      26.242  -6.205 -21.227  0.00  0.00      4h6j C  
ATOM   1662  CE1 TYR A 340      25.133  -8.734 -21.261  0.00  0.00      4h6j C  
ATOM   1663  CE2 TYR A 340      27.049  -7.309 -21.447  0.00  0.00      4h6j C  
ATOM   1664  CZ  TYR A 340      26.489  -8.572 -21.463  0.00  0.00      4h6j C  
ATOM   1665  OH  TYR A 340      27.282  -9.678 -21.676  0.00  0.00      4h6j O  
ATOM   1666  H   TYR A 340      23.056  -6.375 -23.270  0.00  0.00      4h6j H  
ATOM   1667  HA  TYR A 340      22.308  -4.185 -21.422  0.00  0.00      4h6j H  
ATOM   1668  HB2 TYR A 340      24.604  -4.370 -20.484  0.00  0.00      4h6j H  
ATOM   1669  HB3 TYR A 340      23.427  -5.357 -19.929  0.00  0.00      4h6j H  
ATOM   1670  HD1 TYR A 340      23.351  -7.750 -20.893  0.00  0.00      4h6j H  
ATOM   1671  HD2 TYR A 340      26.648  -5.292 -21.220  0.00  0.00      4h6j H  
ATOM   1672  HE1 TYR A 340      24.727  -9.652 -21.276  0.00  0.00      4h6j H  
ATOM   1673  HE2 TYR A 340      28.032  -7.193 -21.593  0.00  0.00      4h6j H  
ATOM   1674  HH  TYR A 340      28.242  -9.367 -21.783  0.00  0.00      4h6j H  
ATOM   1675  N   VAL A 341      23.521  -2.420 -22.576  0.00  0.00      4h6j N  
ATOM   1676  CA  VAL A 341      24.087  -1.376 -23.416  0.00  0.00      4h6j C  
ATOM   1677  C   VAL A 341      25.455  -0.976 -22.884  0.00  0.00      4h6j C  
ATOM   1678  O   VAL A 341      25.644  -0.822 -21.676  0.00  0.00      4h6j O  
ATOM   1679  CB  VAL A 341      23.173  -0.136 -23.452  0.00  0.00      4h6j C  
ATOM   1680  CG1 VAL A 341      21.786  -0.532 -23.926  0.00  0.00      4h6j C  
ATOM   1681  CG2 VAL A 341      23.103   0.505 -22.077  0.00  0.00      4h6j C  
ATOM   1682  H   VAL A 341      22.877  -2.232 -21.782  0.00  0.00      4h6j H  
ATOM   1683  HA  VAL A 341      24.210  -1.747 -24.340  0.00  0.00      4h6j H  
ATOM   1684  HB  VAL A 341      23.544   0.492 -24.125  0.00  0.00      4h6j H  
ATOM   1685 1HG1 VAL A 341      21.101  -0.190 -23.282  0.00  0.00      4h6j H  
ATOM   1686 2HG1 VAL A 341      21.616  -0.140 -24.831  0.00  0.00      4h6j H  
ATOM   1687 3HG1 VAL A 341      21.721  -1.529 -23.980  0.00  0.00      4h6j H  
ATOM   1688 1HG2 VAL A 341      22.199   0.343 -21.681  0.00  0.00      4h6j H  
ATOM   1689 2HG2 VAL A 341      23.260   1.489 -22.162  0.00  0.00      4h6j H  
ATOM   1690 3HG2 VAL A 341      23.804   0.103 -21.488  0.00  0.00      4h6j H  
ATOM   1691  N   VAL A 342      26.411  -0.822 -23.791  0.00  0.00      4h6j N  
ATOM   1692  CA  VAL A 342      27.774  -0.487 -23.410  0.00  0.00      4h6j C  
ATOM   1693  C   VAL A 342      28.171   0.877 -23.962  0.00  0.00      4h6j C  
ATOM   1694  O   VAL A 342      29.256   1.380 -23.674  0.00  0.00      4h6j O  
ATOM   1695  CB  VAL A 342      28.773  -1.549 -23.918  0.00  0.00      4h6j C  
ATOM   1696  CG1 VAL A 342      28.433  -2.906 -23.323  0.00  0.00      4h6j C  
ATOM   1697  CG2 VAL A 342      28.741  -1.614 -25.434  0.00  0.00      4h6j C  
ATOM   1698  H   VAL A 342      26.107  -0.959 -24.774  0.00  0.00      4h6j H  
ATOM   1699  HA  VAL A 342      27.818  -0.439 -22.405  0.00  0.00      4h6j H  
ATOM   1700  HB  VAL A 342      29.673  -1.299 -23.582  0.00  0.00      4h6j H  
ATOM   1701 1HG1 VAL A 342      29.186  -3.543 -23.489  0.00  0.00      4h6j H  
ATOM   1702 2HG1 VAL A 342      28.288  -2.813 -22.338  0.00  0.00      4h6j H  
ATOM   1703 3HG1 VAL A 342      27.600  -3.259 -23.749  0.00  0.00      4h6j H  
ATOM   1704 1HG2 VAL A 342      28.151  -2.369 -25.722  0.00  0.00      4h6j H  
ATOM   1705 2HG2 VAL A 342      29.668  -1.763 -25.780  0.00  0.00      4h6j H  
ATOM   1706 3HG2 VAL A 342      28.383  -0.753 -25.796  0.00  0.00      4h6j H  
ATOM   1707  N   SER A 343      27.288   1.470 -24.761  0.00  0.00      4h6j N  
ATOM   1708  CA  SER A 343      27.496   2.832 -25.243  0.00  0.00      4h6j C  
ATOM   1709  C   SER A 343      26.461   3.771 -24.632  0.00  0.00      4h6j C  
ATOM   1710  O   SER A 343      26.874   4.715 -23.926  0.00  0.00      4h6j O  
ATOM   1711  CB  SER A 343      27.394   2.885 -26.769  0.00  0.00      4h6j C  
ATOM   1712  OG  SER A 343      26.044   2.975 -27.186  0.00  0.00      4h6j O  
ATOM   1713  OXT SER A 343      25.253   3.788 -24.696  0.00  0.00      4h6j O1-
ATOM   1714  H   SER A 343      26.462   0.895 -25.004  0.00  0.00      4h6j H  
ATOM   1715  HA  SER A 343      28.404   3.135 -24.941  0.00  0.00      4h6j H  
ATOM   1716  HB2 SER A 343      27.889   3.684 -27.096  0.00  0.00      4h6j H  
ATOM   1717  HB3 SER A 343      27.796   2.055 -27.145  0.00  0.00      4h6j H  
ATOM   1718  HG  SER A 343      25.439   2.986 -26.395  0.00  0.00      4h6j H  
TER   
ATOM   1719  N   SER B 356      -2.406 -20.295 -35.785  0.00  0.00      4h6j N  
ATOM   1720  CA  SER B 356      -2.134 -21.719 -36.135  0.00  0.00      4h6j C  
ATOM   1721  C   SER B 356      -1.287 -22.384 -35.057  0.00  0.00      4h6j C  
ATOM   1722  O   SER B 356      -1.328 -23.601 -34.883  0.00  0.00      4h6j O  
ATOM   1723  CB  SER B 356      -1.403 -21.801 -37.477  0.00  0.00      4h6j C  
ATOM   1724  OG  SER B 356      -0.124 -21.195 -37.396  0.00  0.00      4h6j O  
ATOM   1725  H   SER B 356      -1.766 -19.713 -36.281  0.00  0.00      4h6j H  
ATOM   1726  HA  SER B 356      -3.018 -22.189 -36.178  0.00  0.00      4h6j H  
ATOM   1727  HB2 SER B 356      -1.293 -22.758 -37.725  0.00  0.00      4h6j H  
ATOM   1728  HB3 SER B 356      -1.943 -21.327 -38.165  0.00  0.00      4h6j H  
ATOM   1729  HG  SER B 356       0.032 -20.842 -36.479  0.00  0.00      4h6j H  
ATOM   1730  H2  SER B 356      -2.285 -20.176 -34.802  0.00  0.00      4h6j H  
ATOM   1731  H3  SER B 356      -3.343 -20.072 -36.044  0.00  0.00      4h6j H  
ATOM   1732  N   VAL B 357      -0.514 -21.576 -34.338  0.00  0.00      4h6j N  
ATOM   1733  CA  VAL B 357       0.338 -22.087 -33.273  0.00  0.00      4h6j C  
ATOM   1734  C   VAL B 357      -0.187 -21.672 -31.906  0.00  0.00      4h6j C  
ATOM   1735  O   VAL B 357      -0.194 -20.490 -31.562  0.00  0.00      4h6j O  
ATOM   1736  CB  VAL B 357       1.785 -21.574 -33.417  0.00  0.00      4h6j C  
ATOM   1737  CG1 VAL B 357       2.629 -22.069 -32.253  0.00  0.00      4h6j C  
ATOM   1738  CG2 VAL B 357       2.375 -22.046 -34.737  0.00  0.00      4h6j C  
ATOM   1739  H   VAL B 357      -0.570 -20.573 -34.597  0.00  0.00      4h6j H  
ATOM   1740  HA  VAL B 357       0.327 -23.094 -33.317  0.00  0.00      4h6j H  
ATOM   1741  HB  VAL B 357       1.761 -20.583 -33.360  0.00  0.00      4h6j H  
ATOM   1742 1HG1 VAL B 357       3.286 -22.748 -32.581  0.00  0.00      4h6j H  
ATOM   1743 2HG1 VAL B 357       3.122 -21.300 -31.846  0.00  0.00      4h6j H  
ATOM   1744 3HG1 VAL B 357       2.036 -22.486 -31.563  0.00  0.00      4h6j H  
ATOM   1745 1HG2 VAL B 357       1.982 -21.511 -35.485  0.00  0.00      4h6j H  
ATOM   1746 2HG2 VAL B 357       2.161 -23.014 -34.867  0.00  0.00      4h6j H  
ATOM   1747 3HG2 VAL B 357       3.367 -21.920 -34.719  0.00  0.00      4h6j H  
ATOM   1748  N   CYS B 358      -0.628 -22.654 -31.128  0.00  0.00      4h6j N  
ATOM   1749  CA  CYS B 358      -1.069 -22.400 -29.765  0.00  0.00      4h6j C  
ATOM   1750  C   CYS B 358       0.149 -22.394 -28.848  0.00  0.00      4h6j C  
ATOM   1751  O   CYS B 358       0.754 -23.436 -28.599  0.00  0.00      4h6j O  
ATOM   1752  CB  CYS B 358      -2.053 -23.486 -29.325  0.00  0.00      4h6j C  
ATOM   1753  SG  CYS B 358      -2.855 -23.174 -27.738  0.00  0.00      4h6j S  
ATOM   1754  H   CYS B 358      -0.630 -23.593 -31.568  0.00  0.00      4h6j H  
ATOM   1755  HA  CYS B 358      -1.489 -21.495 -29.730  0.00  0.00      4h6j H  
ATOM   1756  HB2 CYS B 358      -2.761 -23.564 -30.026  0.00  0.00      4h6j H  
ATOM   1757  HB3 CYS B 358      -1.551 -24.349 -29.260  0.00  0.00      4h6j H  
ATOM   1758  HG  CYS B 358      -2.527 -22.305 -27.365  0.00  0.00      4h6j H  
ATOM   1759  N   GLN B 359       0.515 -21.217 -28.352  0.00  0.00      4h6j N  
ATOM   1760  CA  GLN B 359       1.710 -21.092 -27.527  0.00  0.00      4h6j C  
ATOM   1761  C   GLN B 359       1.401 -21.293 -26.051  0.00  0.00      4h6j C  
ATOM   1762  O   GLN B 359       0.378 -20.831 -25.551  0.00  0.00      4h6j O  
ATOM   1763  CB  GLN B 359       2.358 -19.722 -27.731  0.00  0.00      4h6j C  
ATOM   1764  CG  GLN B 359       3.012 -19.545 -29.089  0.00  0.00      4h6j C  
ATOM   1765  CD  GLN B 359       3.988 -18.388 -29.111  0.00  0.00      4h6j C  
ATOM   1766  NE2 GLN B 359       5.103 -18.567 -29.811  0.00  0.00      4h6j N  
ATOM   1767  OE1 GLN B 359       3.745 -17.344 -28.503  0.00  0.00      4h6j O  
ATOM   1768  H   GLN B 359      -0.102 -20.425 -28.595  0.00  0.00      4h6j H  
ATOM   1769  HA  GLN B 359       2.358 -21.814 -27.808  0.00  0.00      4h6j H  
ATOM   1770  HB2 GLN B 359       1.655 -19.016 -27.628  0.00  0.00      4h6j H  
ATOM   1771  HB3 GLN B 359       3.060 -19.591 -27.027  0.00  0.00      4h6j H  
ATOM   1772  HG2 GLN B 359       3.505 -20.383 -29.320  0.00  0.00      4h6j H  
ATOM   1773  HG3 GLN B 359       2.300 -19.376 -29.769  0.00  0.00      4h6j H  
ATOM   1774 1HE2 GLN B 359       5.800 -17.827 -29.883  0.00  0.00      4h6j H  
ATOM   1775 2HE2 GLN B 359       5.244 -19.463 -30.274  0.00  0.00      4h6j H  
ATOM   1776  N   PRO B 360       2.293 -21.991 -25.334  0.00  0.00      4h6j N  
ATOM   1777  CA  PRO B 360       2.131 -22.205 -23.893  0.00  0.00      4h6j C  
ATOM   1778  C   PRO B 360       2.085 -20.875 -23.152  0.00  0.00      4h6j C  
ATOM   1779  O   PRO B 360       2.724 -19.907 -23.559  0.00  0.00      4h6j O  
ATOM   1780  CB  PRO B 360       3.361 -23.027 -23.507  0.00  0.00      4h6j C  
ATOM   1781  CG  PRO B 360       3.800 -23.671 -24.781  0.00  0.00      4h6j C  
ATOM   1782  CD  PRO B 360       3.488 -22.672 -25.858  0.00  0.00      4h6j C  
ATOM   1783  HA  PRO B 360       1.307 -22.749 -23.704  0.00  0.00      4h6j H  
ATOM   1784  HB2 PRO B 360       4.082 -22.434 -23.138  0.00  0.00      4h6j H  
ATOM   1785  HB3 PRO B 360       3.125 -23.717 -22.818  0.00  0.00      4h6j H  
ATOM   1786  HG2 PRO B 360       4.784 -23.873 -24.753  0.00  0.00      4h6j H  
ATOM   1787  HG3 PRO B 360       3.300 -24.530 -24.932  0.00  0.00      4h6j H  
ATOM   1788  HD2 PRO B 360       4.235 -22.022 -25.983  0.00  0.00      4h6j H  
ATOM   1789  HD3 PRO B 360       3.284 -23.121 -26.727  0.00  0.00      4h6j H  
ATOM   1790  N   THR B 361       1.321 -20.827 -22.068  0.00  0.00      4h6j N  
ATOM   1791  CA  THR B 361       1.205 -19.608 -21.286  0.00  0.00      4h6j C  
ATOM   1792  C   THR B 361       2.390 -19.550 -20.321  0.00  0.00      4h6j C  
ATOM   1793  O   THR B 361       2.617 -20.483 -19.552  0.00  0.00      4h6j O  
ATOM   1794  CB  THR B 361      -0.123 -19.593 -20.496  0.00  0.00      4h6j C  
ATOM   1795  CG2 THR B 361      -0.340 -18.245 -19.845  0.00  0.00      4h6j C  
ATOM   1796  OG1 THR B 361      -1.213 -19.858 -21.395  0.00  0.00      4h6j O  
ATOM   1797  H   THR B 361       0.830 -21.709 -21.837  0.00  0.00      4h6j H  
ATOM   1798  HA  THR B 361       1.262 -18.824 -21.897  0.00  0.00      4h6j H  
ATOM   1799  HB  THR B 361      -0.098 -20.335 -19.800  0.00  0.00      4h6j H  
ATOM   1800  HG1 THR B 361      -0.830 -19.988 -22.326  0.00  0.00      4h6j H  
ATOM   1801 1HG2 THR B 361       0.394 -18.059 -19.185  0.00  0.00      4h6j H  
ATOM   1802 2HG2 THR B 361      -1.221 -18.233 -19.363  0.00  0.00      4h6j H  
ATOM   1803 3HG2 THR B 361      -0.341 -17.522 -20.542  0.00  0.00      4h6j H  
ATOM   1804  N   ARG B 362       3.157 -18.465 -20.384  0.00  0.00      4h6j N  
ATOM   1805  CA  ARG B 362       4.371 -18.347 -19.577  0.00  0.00      4h6j C  
ATOM   1806  C   ARG B 362       4.744 -16.897 -19.287  0.00  0.00      4h6j C  
ATOM   1807  O   ARG B 362       4.304 -15.982 -19.980  0.00  0.00      4h6j O  
ATOM   1808  CB  ARG B 362       5.542 -19.023 -20.281  0.00  0.00      4h6j C  
ATOM   1809  CG  ARG B 362       5.906 -18.373 -21.587  0.00  0.00      4h6j C  
ATOM   1810  CD  ARG B 362       7.271 -18.820 -22.092  0.00  0.00      4h6j C  
ATOM   1811  NE  ARG B 362       7.556 -18.162 -23.361  0.00  0.00      4h6j N  
ATOM   1812  CZ  ARG B 362       7.303 -18.694 -24.552  0.00  0.00      4h6j C  
ATOM   1813  NH1 ARG B 362       7.581 -18.013 -25.656  0.00  0.00      4h6j N1+
ATOM   1814  NH2 ARG B 362       6.795 -19.917 -24.640  0.00  0.00      4h6j N  
ATOM   1815  H   ARG B 362       2.829 -17.732 -21.036  0.00  0.00      4h6j H  
ATOM   1816  HA  ARG B 362       4.220 -18.823 -18.695  0.00  0.00      4h6j H  
ATOM   1817  HB2 ARG B 362       6.332 -18.982 -19.677  0.00  0.00      4h6j H  
ATOM   1818  HB3 ARG B 362       5.292 -19.969 -20.459  0.00  0.00      4h6j H  
ATOM   1819  HG2 ARG B 362       5.229 -18.609 -22.286  0.00  0.00      4h6j H  
ATOM   1820  HG3 ARG B 362       5.933 -17.378 -21.476  0.00  0.00      4h6j H  
ATOM   1821  HD2 ARG B 362       7.947 -18.558 -21.424  0.00  0.00      4h6j H  
ATOM   1822  HD3 ARG B 362       7.244 -19.797 -22.224  0.00  0.00      4h6j H  
ATOM   1823  HE  ARG B 362       7.972 -17.245 -23.334  0.00  0.00      4h6j H  
ATOM   1824 1HH1 ARG B 362       7.997 -17.111 -25.604  0.00  0.00      4h6j H  
ATOM   1825 2HH1 ARG B 362       7.367 -18.420 -26.556  0.00  0.00      4h6j H  
ATOM   1826 1HH2 ARG B 362       6.621 -20.447 -23.805  0.00  0.00      4h6j H  
ATOM   1827 2HH2 ARG B 362       6.586 -20.314 -25.529  0.00  0.00      4h6j H  
ATOM   1828  N   PHE B 363       5.564 -16.695 -18.260  0.00  0.00      4h6j N  
ATOM   1829  CA  PHE B 363       6.112 -15.374 -17.991  0.00  0.00      4h6j C  
ATOM   1830  C   PHE B 363       7.515 -15.476 -17.425  0.00  0.00      4h6j C  
ATOM   1831  O   PHE B 363       7.907 -16.506 -16.876  0.00  0.00      4h6j O  
ATOM   1832  CB  PHE B 363       5.219 -14.591 -17.019  0.00  0.00      4h6j C  
ATOM   1833  CG  PHE B 363       5.232 -15.119 -15.605  0.00  0.00      4h6j C  
ATOM   1834  CD1 PHE B 363       4.438 -16.200 -15.242  0.00  0.00      4h6j C  
ATOM   1835  CD2 PHE B 363       6.015 -14.518 -14.633  0.00  0.00      4h6j C  
ATOM   1836  CE1 PHE B 363       4.425 -16.668 -13.936  0.00  0.00      4h6j C  
ATOM   1837  CE2 PHE B 363       6.008 -14.982 -13.326  0.00  0.00      4h6j C  
ATOM   1838  CZ  PHE B 363       5.209 -16.061 -12.976  0.00  0.00      4h6j C  
ATOM   1839  H   PHE B 363       5.770 -17.532 -17.690  0.00  0.00      4h6j H  
ATOM   1840  HA  PHE B 363       6.187 -14.901 -18.877  0.00  0.00      4h6j H  
ATOM   1841  HB2 PHE B 363       5.542 -13.657 -16.998  0.00  0.00      4h6j H  
ATOM   1842  HB3 PHE B 363       4.290 -14.642 -17.354  0.00  0.00      4h6j H  
ATOM   1843  HD1 PHE B 363       3.869 -16.649 -15.927  0.00  0.00      4h6j H  
ATOM   1844  HD2 PHE B 363       6.595 -13.738 -14.877  0.00  0.00      4h6j H  
ATOM   1845  HE1 PHE B 363       3.837 -17.453 -13.697  0.00  0.00      4h6j H  
ATOM   1846  HE2 PHE B 363       6.588 -14.528 -12.629  0.00  0.00      4h6j H  
ATOM   1847  HZ  PHE B 363       5.201 -16.397 -12.035  0.00  0.00      4h6j H  
ATOM   1848  N   ILE B 364       8.261 -14.390 -17.575  0.00  0.00      4h6j N  
ATOM   1849  CA  ILE B 364       9.622 -14.318 -17.079  0.00  0.00      4h6j C  
ATOM   1850  C   ILE B 364       9.641 -13.596 -15.739  0.00  0.00      4h6j C  
ATOM   1851  O   ILE B 364       8.871 -12.656 -15.513  0.00  0.00      4h6j O  
ATOM   1852  CB  ILE B 364      10.520 -13.582 -18.097  0.00  0.00      4h6j C  
ATOM   1853  CG1 ILE B 364      10.636 -14.425 -19.368  0.00  0.00      4h6j C  
ATOM   1854  CG2 ILE B 364      11.890 -13.312 -17.500  0.00  0.00      4h6j C  
ATOM   1855  CD1 ILE B 364      11.266 -13.693 -20.531  0.00  0.00      4h6j C  
ATOM   1856  H   ILE B 364       7.789 -13.605 -18.073  0.00  0.00      4h6j H  
ATOM   1857  HA  ILE B 364       9.911 -15.260 -16.900  0.00  0.00      4h6j H  
ATOM   1858  HB  ILE B 364      10.078 -12.729 -18.331  0.00  0.00      4h6j H  
ATOM   1859 2HG1 ILE B 364      11.181 -15.236 -19.160  0.00  0.00      4h6j H  
ATOM   1860 3HG1 ILE B 364       9.717 -14.718 -19.633  0.00  0.00      4h6j H  
ATOM   1861 1HG2 ILE B 364      11.782 -12.761 -16.674  0.00  0.00      4h6j H  
ATOM   1862 2HG2 ILE B 364      12.445 -12.819 -18.168  0.00  0.00      4h6j H  
ATOM   1863 3HG2 ILE B 364      12.324 -14.183 -17.274  0.00  0.00      4h6j H  
ATOM   1864 1HD1 ILE B 364      10.715 -12.891 -20.756  0.00  0.00      4h6j H  
ATOM   1865 2HD1 ILE B 364      11.309 -14.302 -21.322  0.00  0.00      4h6j H  
ATOM   1866 3HD1 ILE B 364      12.189 -13.405 -20.281  0.00  0.00      4h6j H  
ATOM   1867  N   SER B 365      10.506 -14.051 -14.841  0.00  0.00      4h6j N  
ATOM   1868  CA  SER B 365      10.708 -13.350 -13.578  0.00  0.00      4h6j C  
ATOM   1869  C   SER B 365      12.188 -13.308 -13.234  0.00  0.00      4h6j C  
ATOM   1870  O   SER B 365      12.970 -14.120 -13.719  0.00  0.00      4h6j O  
ATOM   1871  CB  SER B 365       9.909 -14.024 -12.450  0.00  0.00      4h6j C  
ATOM   1872  OG  SER B 365      10.203 -15.406 -12.342  0.00  0.00      4h6j O  
ATOM   1873  H   SER B 365      11.006 -14.915 -15.106  0.00  0.00      4h6j H  
ATOM   1874  HA  SER B 365      10.389 -12.405 -13.691  0.00  0.00      4h6j H  
ATOM   1875  HB2 SER B 365      10.136 -13.574 -11.588  0.00  0.00      4h6j H  
ATOM   1876  HB3 SER B 365       8.935 -13.912 -12.641  0.00  0.00      4h6j H  
ATOM   1877  HG  SER B 365      10.881 -15.655 -13.035  0.00  0.00      4h6j H  
ATOM   1878  N   ARG B 366      12.575 -12.330 -12.420  0.00  0.00      4h6j N  
ATOM   1879  CA  ARG B 366      13.923 -12.286 -11.875  0.00  0.00      4h6j C  
ATOM   1880  C   ARG B 366      13.814 -12.469 -10.367  0.00  0.00      4h6j C  
ATOM   1881  O   ARG B 366      12.875 -11.975  -9.747  0.00  0.00      4h6j O  
ATOM   1882  CB  ARG B 366      14.571 -10.937 -12.196  0.00  0.00      4h6j C  
ATOM   1883  CG  ARG B 366      16.026 -10.830 -11.790  0.00  0.00      4h6j C  
ATOM   1884  CD  ARG B 366      16.592  -9.470 -12.172  0.00  0.00      4h6j C  
ATOM   1885  NE  ARG B 366      15.954  -8.396 -11.417  0.00  0.00      4h6j N  
ATOM   1886  CZ  ARG B 366      15.599  -7.224 -11.933  0.00  0.00      4h6j C  
ATOM   1887  NH1 ARG B 366      15.821  -6.967 -13.216  0.00  0.00      4h6j N1+
ATOM   1888  NH2 ARG B 366      15.018  -6.309 -11.167  0.00  0.00      4h6j N  
ATOM   1889  H   ARG B 366      11.847 -11.620 -12.214  0.00  0.00      4h6j H  
ATOM   1890  HA  ARG B 366      14.453 -13.039 -12.251  0.00  0.00      4h6j H  
ATOM   1891  HB2 ARG B 366      14.510 -10.791 -13.181  0.00  0.00      4h6j H  
ATOM   1892  HB3 ARG B 366      14.061 -10.226 -11.717  0.00  0.00      4h6j H  
ATOM   1893  HG2 ARG B 366      16.108 -10.933 -10.805  0.00  0.00      4h6j H  
ATOM   1894  HG3 ARG B 366      16.557 -11.527 -12.259  0.00  0.00      4h6j H  
ATOM   1895  HD2 ARG B 366      17.567  -9.476 -11.978  0.00  0.00      4h6j H  
ATOM   1896  HD3 ARG B 366      16.431  -9.332 -13.144  0.00  0.00      4h6j H  
ATOM   1897  HE  ARG B 366      15.770  -8.554 -10.438  0.00  0.00      4h6j H  
ATOM   1898 1HH1 ARG B 366      16.235  -7.653 -13.805  0.00  0.00      4h6j H  
ATOM   1899 2HH1 ARG B 366      15.564  -6.065 -13.592  0.00  0.00      4h6j H  
ATOM   1900 1HH2 ARG B 366      14.829  -6.512 -10.202  0.00  0.00      4h6j H  
ATOM   1901 2HH2 ARG B 366      14.766  -5.422 -11.543  0.00  0.00      4h6j H  
ATOM   1902  N   HIS B 367      14.771 -13.185  -9.785  0.00  0.00      4h6j N  
ATOM   1903  CA  HIS B 367      14.773 -13.442  -8.346  0.00  0.00      4h6j C  
ATOM   1904  C   HIS B 367      16.157 -13.217  -7.766  0.00  0.00      4h6j C  
ATOM   1905  O   HIS B 367      17.153 -13.413  -8.452  0.00  0.00      4h6j O  
ATOM   1906  CB  HIS B 367      14.364 -14.889  -8.069  0.00  0.00      4h6j C  
ATOM   1907  CG  HIS B 367      13.009 -15.242  -8.594  0.00  0.00      4h6j C  
ATOM   1908  CD2 HIS B 367      12.573 -15.466  -9.857  0.00  0.00      4h6j C  
ATOM   1909  ND1 HIS B 367      11.906 -15.364  -7.778  0.00  0.00      4h6j N  
ATOM   1910  CE1 HIS B 367      10.845 -15.644  -8.517  0.00  0.00      4h6j C  
ATOM   1911  NE2 HIS B 367      11.224 -15.710  -9.782  0.00  0.00      4h6j N  
ATOM   1912  H   HIS B 367      15.504 -13.540 -10.429  0.00  0.00      4h6j H  
ATOM   1913  HA  HIS B 367      14.136 -12.798  -7.909  0.00  0.00      4h6j H  
ATOM   1914  HB2 HIS B 367      15.038 -15.506  -8.491  0.00  0.00      4h6j H  
ATOM   1915  HB3 HIS B 367      14.369 -15.045  -7.075  0.00  0.00      4h6j H  
ATOM   1916  HD1 HIS B 367      11.908 -15.257  -6.785  0.00  0.00      4h6j H  
ATOM   1917  HD2 HIS B 367      13.127 -15.457 -10.685  0.00  0.00      4h6j H  
ATOM   1918  HE1 HIS B 367       9.919 -15.783  -8.179  0.00  0.00      4h6j H  
ATOM   1919  N   ASN B 368      16.224 -12.834  -6.495  0.00  0.00      4h6j N  
ATOM   1920  CA  ASN B 368      17.491 -12.966  -5.802  0.00  0.00      4h6j C  
ATOM   1921  C   ASN B 368      17.697 -14.430  -5.429  0.00  0.00      4h6j C  
ATOM   1922  O   ASN B 368      16.796 -15.260  -5.608  0.00  0.00      4h6j O  
ATOM   1923  CB  ASN B 368      17.564 -12.041  -4.570  0.00  0.00      4h6j C  
ATOM   1924  CG  ASN B 368      16.529 -12.359  -3.498  0.00  0.00      4h6j C  
ATOM   1925  ND2 ASN B 368      16.394 -11.449  -2.540  0.00  0.00      4h6j N  
ATOM   1926  OD1 ASN B 368      15.871 -13.394  -3.519  0.00  0.00      4h6j O  
ATOM   1927  H   ASN B 368      15.367 -12.468  -6.088  0.00  0.00      4h6j H  
ATOM   1928  HA  ASN B 368      18.215 -12.726  -6.448  0.00  0.00      4h6j H  
ATOM   1929  HB2 ASN B 368      18.475 -12.130  -4.169  0.00  0.00      4h6j H  
ATOM   1930  HB3 ASN B 368      17.423 -11.101  -4.879  0.00  0.00      4h6j H  
ATOM   1931 1HD2 ASN B 368      16.946 -10.618  -2.554  0.00  0.00      4h6j H  
ATOM   1932 2HD2 ASN B 368      15.733 -11.600  -1.800  0.00  0.00      4h6j H  
ATOM   1933  N   ILE B 369      18.886 -14.762  -4.945  0.00  0.00      4h6j N  
ATOM   1934  CA  ILE B 369      19.227 -16.154  -4.699  0.00  0.00      4h6j C  
ATOM   1935  C   ILE B 369      18.294 -16.790  -3.674  0.00  0.00      4h6j C  
ATOM   1936  O   ILE B 369      18.104 -18.004  -3.664  0.00  0.00      4h6j O  
ATOM   1937  CB  ILE B 369      20.686 -16.291  -4.217  0.00  0.00      4h6j C  
ATOM   1938  CG1 ILE B 369      21.636 -15.919  -5.358  0.00  0.00      4h6j C  
ATOM   1939  CG2 ILE B 369      20.945 -17.711  -3.736  0.00  0.00      4h6j C  
ATOM   1940  CD1 ILE B 369      23.102 -15.982  -4.983  0.00  0.00      4h6j C  
ATOM   1941  H   ILE B 369      19.526 -13.971  -4.765  0.00  0.00      4h6j H  
ATOM   1942  HA  ILE B 369      19.074 -16.643  -5.567  0.00  0.00      4h6j H  
ATOM   1943  HB  ILE B 369      20.825 -15.648  -3.478  0.00  0.00      4h6j H  
ATOM   1944 2HG1 ILE B 369      21.470 -16.540  -6.123  0.00  0.00      4h6j H  
ATOM   1945 3HG1 ILE B 369      21.421 -14.988  -5.653  0.00  0.00      4h6j H  
ATOM   1946 1HG2 ILE B 369      20.311 -17.922  -2.994  0.00  0.00      4h6j H  
ATOM   1947 2HG2 ILE B 369      21.886 -17.776  -3.410  0.00  0.00      4h6j H  
ATOM   1948 3HG2 ILE B 369      20.803 -18.342  -4.497  0.00  0.00      4h6j H  
ATOM   1949 1HD1 ILE B 369      23.279 -15.348  -4.232  0.00  0.00      4h6j H  
ATOM   1950 2HD1 ILE B 369      23.657 -15.728  -5.774  0.00  0.00      4h6j H  
ATOM   1951 3HD1 ILE B 369      23.331 -16.911  -4.698  0.00  0.00      4h6j H  
ATOM   1952  N   GLU B 370      17.700 -15.960  -2.826  0.00  0.00      4h6j N  
ATOM   1953  CA  GLU B 370      16.811 -16.442  -1.782  0.00  0.00      4h6j C  
ATOM   1954  C   GLU B 370      15.437 -16.816  -2.341  0.00  0.00      4h6j C  
ATOM   1955  O   GLU B 370      14.703 -17.599  -1.733  0.00  0.00      4h6j O  
ATOM   1956  CB  GLU B 370      16.667 -15.375  -0.692  0.00  0.00      4h6j C  
ATOM   1957  CG  GLU B 370      17.983 -14.997  -0.006  0.00  0.00      4h6j C  
ATOM   1958  CD  GLU B 370      18.588 -13.703  -0.535  0.00  0.00      4h6j C  
ATOM   1959  OE1 GLU B 370      19.181 -13.717  -1.638  0.00  0.00      4h6j O  
ATOM   1960  OE2 GLU B 370      18.474 -12.667   0.159  0.00  0.00      4h6j O1-
ATOM   1961  H   GLU B 370      17.923 -14.955  -2.972  0.00  0.00      4h6j H  
ATOM   1962  HA  GLU B 370      17.217 -17.250  -1.333  0.00  0.00      4h6j H  
ATOM   1963  HB2 GLU B 370      16.311 -14.561  -1.113  0.00  0.00      4h6j H  
ATOM   1964  HB3 GLU B 370      16.066 -15.730   0.000  0.00  0.00      4h6j H  
ATOM   1965  HG2 GLU B 370      17.802 -14.871   0.952  0.00  0.00      4h6j H  
ATOM   1966  HG3 GLU B 370      18.632 -15.717  -0.170  0.00  0.00      4h6j H  
ATOM   1967  N   GLY B 371      15.093 -16.258  -3.498  0.00  0.00      4h6j N  
ATOM   1968  CA  GLY B 371      13.832 -16.605  -4.138  0.00  0.00      4h6j C  
ATOM   1969  C   GLY B 371      12.837 -15.460  -4.247  0.00  0.00      4h6j C  
ATOM   1970  O   GLY B 371      11.738 -15.621  -4.789  0.00  0.00      4h6j O  
ATOM   1971  H   GLY B 371      15.772 -15.586  -3.884  0.00  0.00      4h6j H  
ATOM   1972  HA2 GLY B 371      14.022 -16.970  -5.075  0.00  0.00      4h6j H  
ATOM   1973  HA3 GLY B 371      13.397 -17.375  -3.623  0.00  0.00      4h6j H  
ATOM   1974  N   ILE B 372      13.207 -14.291  -3.736  0.00  0.00      4h6j N  
ATOM   1975  CA  ILE B 372      12.322 -13.135  -3.802  0.00  0.00      4h6j C  
ATOM   1976  C   ILE B 372      12.182 -12.625  -5.236  0.00  0.00      4h6j C  
ATOM   1977  O   ILE B 372      13.181 -12.429  -5.934  0.00  0.00      4h6j O  
ATOM   1978  CB  ILE B 372      12.849 -11.978  -2.917  0.00  0.00      4h6j C  
ATOM   1979  CG1 ILE B 372      12.917 -12.422  -1.454  0.00  0.00      4h6j C  
ATOM   1980  CG2 ILE B 372      11.948 -10.771  -3.060  0.00  0.00      4h6j C  
ATOM   1981  CD1 ILE B 372      11.561 -12.547  -0.790  0.00  0.00      4h6j C  
ATOM   1982  H   ILE B 372      14.144 -14.275  -3.303  0.00  0.00      4h6j H  
ATOM   1983  HA  ILE B 372      11.411 -13.458  -3.524  0.00  0.00      4h6j H  
ATOM   1984  HB  ILE B 372      13.769 -11.761  -3.219  0.00  0.00      4h6j H  
ATOM   1985 2HG1 ILE B 372      13.381 -13.305  -1.413  0.00  0.00      4h6j H  
ATOM   1986 3HG1 ILE B 372      13.460 -11.752  -0.949  0.00  0.00      4h6j H  
ATOM   1987 1HG2 ILE B 372      11.917 -10.497  -4.021  0.00  0.00      4h6j H  
ATOM   1988 2HG2 ILE B 372      12.312 -10.022  -2.506  0.00  0.00      4h6j H  
ATOM   1989 3HG2 ILE B 372      11.029 -11.008  -2.746  0.00  0.00      4h6j H  
ATOM   1990 1HD1 ILE B 372      11.100 -11.662  -0.812  0.00  0.00      4h6j H  
ATOM   1991 2HD1 ILE B 372      11.683 -12.839   0.157  0.00  0.00      4h6j H  
ATOM   1992 3HD1 ILE B 372      11.014 -13.222  -1.281  0.00  0.00      4h6j H  
ATOM   1993  N   PHE B 373      10.940 -12.412  -5.671  0.00  0.00      4h6j N  
ATOM   1994  CA  PHE B 373      10.672 -11.784  -6.968  0.00  0.00      4h6j C  
ATOM   1995  C   PHE B 373      11.222 -10.356  -6.958  0.00  0.00      4h6j C  
ATOM   1996  O   PHE B 373      10.804  -9.548  -6.132  0.00  0.00      4h6j O  
ATOM   1997  CB  PHE B 373       9.163 -11.696  -7.235  0.00  0.00      4h6j C  
ATOM   1998  CG  PHE B 373       8.512 -12.994  -7.664  0.00  0.00      4h6j C  
ATOM   1999  CD1 PHE B 373       7.816 -13.767  -6.750  0.00  0.00      4h6j C  
ATOM   2000  CD2 PHE B 373       8.513 -13.381  -8.997  0.00  0.00      4h6j C  
ATOM   2001  CE1 PHE B 373       7.122 -14.903  -7.158  0.00  0.00      4h6j C  
ATOM   2002  CE2 PHE B 373       7.820 -14.517  -9.411  0.00  0.00      4h6j C  
ATOM   2003  CZ  PHE B 373       7.128 -15.270  -8.492  0.00  0.00      4h6j C  
ATOM   2004  H   PHE B 373      10.192 -12.724  -5.023  0.00  0.00      4h6j H  
ATOM   2005  HA  PHE B 373      11.196 -12.290  -7.651  0.00  0.00      4h6j H  
ATOM   2006  HB2 PHE B 373       8.723 -11.400  -6.396  0.00  0.00      4h6j H  
ATOM   2007  HB3 PHE B 373       9.022 -11.033  -7.959  0.00  0.00      4h6j H  
ATOM   2008  HD1 PHE B 373       7.806 -13.513  -5.786  0.00  0.00      4h6j H  
ATOM   2009  HD2 PHE B 373       9.016 -12.839  -9.671  0.00  0.00      4h6j H  
ATOM   2010  HE1 PHE B 373       6.622 -15.449  -6.477  0.00  0.00      4h6j H  
ATOM   2011  HE2 PHE B 373       7.836 -14.777 -10.391  0.00  0.00      4h6j H  
ATOM   2012  HZ  PHE B 373       6.624 -16.088  -8.782  0.00  0.00      4h6j H  
ATOM   2013  N   THR B 374      12.136 -10.046  -7.873  0.00  0.00      4h6j N  
ATOM   2014  CA  THR B 374      12.632  -8.676  -8.009  0.00  0.00      4h6j C  
ATOM   2015  C   THR B 374      12.237  -8.071  -9.353  0.00  0.00      4h6j C  
ATOM   2016  O   THR B 374      12.394  -6.869  -9.579  0.00  0.00      4h6j O  
ATOM   2017  CB  THR B 374      14.165  -8.615  -7.858  0.00  0.00      4h6j C  
ATOM   2018  CG2 THR B 374      14.580  -9.057  -6.467  0.00  0.00      4h6j C  
ATOM   2019  OG1 THR B 374      14.781  -9.469  -8.827  0.00  0.00      4h6j O  
ATOM   2020  H   THR B 374      12.456 -10.832  -8.461  0.00  0.00      4h6j H  
ATOM   2021  HA  THR B 374      12.224  -8.116  -7.277  0.00  0.00      4h6j H  
ATOM   2022  HB  THR B 374      14.474  -7.658  -8.033  0.00  0.00      4h6j H  
ATOM   2023  HG1 THR B 374      14.043  -9.905  -9.376  0.00  0.00      4h6j H  
ATOM   2024 1HG2 THR B 374      14.957  -8.278  -5.959  0.00  0.00      4h6j H  
ATOM   2025 2HG2 THR B 374      15.279  -9.775  -6.530  0.00  0.00      4h6j H  
ATOM   2026 3HG2 THR B 374      13.785  -9.417  -5.971  0.00  0.00      4h6j H  
ATOM   2027  N   PHE B 375      11.723  -8.914 -10.243  0.00  0.00      4h6j N  
ATOM   2028  CA  PHE B 375      11.101  -8.455 -11.477  0.00  0.00      4h6j C  
ATOM   2029  C   PHE B 375      10.067  -9.474 -11.926  0.00  0.00      4h6j C  
ATOM   2030  O   PHE B 375      10.284 -10.678 -11.800  0.00  0.00      4h6j O  
ATOM   2031  CB  PHE B 375      12.141  -8.283 -12.582  0.00  0.00      4h6j C  
ATOM   2032  CG  PHE B 375      11.541  -8.051 -13.940  0.00  0.00      4h6j C  
ATOM   2033  CD1 PHE B 375      11.119  -6.788 -14.320  0.00  0.00      4h6j C  
ATOM   2034  CD2 PHE B 375      11.390  -9.100 -14.833  0.00  0.00      4h6j C  
ATOM   2035  CE1 PHE B 375      10.556  -6.575 -15.565  0.00  0.00      4h6j C  
ATOM   2036  CE2 PHE B 375      10.828  -8.894 -16.080  0.00  0.00      4h6j C  
ATOM   2037  CZ  PHE B 375      10.411  -7.631 -16.445  0.00  0.00      4h6j C  
ATOM   2038  H   PHE B 375      11.804  -9.920  -9.983  0.00  0.00      4h6j H  
ATOM   2039  HA  PHE B 375      10.605  -7.613 -11.260  0.00  0.00      4h6j H  
ATOM   2040  HB2 PHE B 375      12.698  -7.499 -12.356  0.00  0.00      4h6j H  
ATOM   2041  HB3 PHE B 375      12.680  -9.110 -12.623  0.00  0.00      4h6j H  
ATOM   2042  HD1 PHE B 375      11.222  -6.020 -13.691  0.00  0.00      4h6j H  
ATOM   2043  HD2 PHE B 375      11.693 -10.019 -14.571  0.00  0.00      4h6j H  
ATOM   2044  HE1 PHE B 375      10.253  -5.649 -15.823  0.00  0.00      4h6j H  
ATOM   2045  HE2 PHE B 375      10.725  -9.675 -16.719  0.00  0.00      4h6j H  
ATOM   2046  HZ  PHE B 375      10.003  -7.474 -17.347  0.00  0.00      4h6j H  
ATOM   2047  N   VAL B 376       8.944  -8.989 -12.444  0.00  0.00      4h6j N  
ATOM   2048  CA  VAL B 376       7.897  -9.873 -12.945  0.00  0.00      4h6j C  
ATOM   2049  C   VAL B 376       7.311  -9.319 -14.237  0.00  0.00      4h6j C  
ATOM   2050  O   VAL B 376       6.827  -8.187 -14.276  0.00  0.00      4h6j O  
ATOM   2051  CB  VAL B 376       6.748 -10.033 -11.927  0.00  0.00      4h6j C  
ATOM   2052  CG1 VAL B 376       5.778 -11.093 -12.419  0.00  0.00      4h6j C  
ATOM   2053  CG2 VAL B 376       7.300 -10.402 -10.556  0.00  0.00      4h6j C  
ATOM   2054  H   VAL B 376       8.879  -7.955 -12.461  0.00  0.00      4h6j H  
ATOM   2055  HA  VAL B 376       8.311 -10.765 -13.149  0.00  0.00      4h6j H  
ATOM   2056  HB  VAL B 376       6.253  -9.175 -11.896  0.00  0.00      4h6j H  
ATOM   2057 1HG1 VAL B 376       6.283 -11.821 -12.884  0.00  0.00      4h6j H  
ATOM   2058 2HG1 VAL B 376       5.281 -11.479 -11.642  0.00  0.00      4h6j H  
ATOM   2059 3HG1 VAL B 376       5.127 -10.682 -13.058  0.00  0.00      4h6j H  
ATOM   2060 1HG2 VAL B 376       7.172 -11.381 -10.402  0.00  0.00      4h6j H  
ATOM   2061 2HG2 VAL B 376       6.812  -9.884  -9.854  0.00  0.00      4h6j H  
ATOM   2062 3HG2 VAL B 376       8.274 -10.180 -10.523  0.00  0.00      4h6j H  
ATOM   2063  N   ASP B 377       7.359 -10.126 -15.291  0.00  0.00      4h6j N  
ATOM   2064  CA  ASP B 377       6.826  -9.743 -16.591  0.00  0.00      4h6j C  
ATOM   2065  C   ASP B 377       5.298  -9.878 -16.577  0.00  0.00      4h6j C  
ATOM   2066  O   ASP B 377       4.746 -10.792 -15.960  0.00  0.00      4h6j O  
ATOM   2067  CB  ASP B 377       7.552 -10.595 -17.666  0.00  0.00      4h6j C  
ATOM   2068  CG  ASP B 377       6.630 -11.284 -18.660  0.00  0.00      4h6j C  
ATOM   2069  OD1 ASP B 377       5.557 -10.755 -19.006  0.00  0.00      4h6j O  
ATOM   2070  OD2 ASP B 377       7.026 -12.378 -19.126  0.00  0.00      4h6j O1-
ATOM   2071  H   ASP B 377       7.808 -11.050 -15.108  0.00  0.00      4h6j H  
ATOM   2072  HA  ASP B 377       7.029  -8.773 -16.726  0.00  0.00      4h6j H  
ATOM   2073  HB2 ASP B 377       8.167  -9.985 -18.165  0.00  0.00      4h6j H  
ATOM   2074  HB3 ASP B 377       8.086 -11.289 -17.186  0.00  0.00      4h6j H  
ATOM   2075  N   HIS B 378       4.624  -8.925 -17.220  0.00  0.00      4h6j N  
ATOM   2076  CA  HIS B 378       3.180  -8.736 -17.075  0.00  0.00      4h6j C  
ATOM   2077  C   HIS B 378       2.338  -9.918 -17.540  0.00  0.00      4h6j C  
ATOM   2078  O   HIS B 378       1.140  -9.986 -17.253  0.00  0.00      4h6j O  
ATOM   2079  CB  HIS B 378       2.739  -7.479 -17.835  0.00  0.00      4h6j C  
ATOM   2080  CG  HIS B 378       2.940  -7.567 -19.316  0.00  0.00      4h6j C  
ATOM   2081  CD2 HIS B 378       2.129  -8.020 -20.301  0.00  0.00      4h6j C  
ATOM   2082  ND1 HIS B 378       4.104  -7.166 -19.934  0.00  0.00      4h6j N  
ATOM   2083  CE1 HIS B 378       4.003  -7.369 -21.235  0.00  0.00      4h6j C  
ATOM   2084  NE2 HIS B 378       2.814  -7.887 -21.484  0.00  0.00      4h6j N  
ATOM   2085  H   HIS B 378       5.216  -8.323 -17.838  0.00  0.00      4h6j H  
ATOM   2086  HA  HIS B 378       2.981  -8.574 -16.087  0.00  0.00      4h6j H  
ATOM   2087  HB2 HIS B 378       1.762  -7.317 -17.657  0.00  0.00      4h6j H  
ATOM   2088  HB3 HIS B 378       3.262  -6.691 -17.491  0.00  0.00      4h6j H  
ATOM   2089  HD1 HIS B 378       4.901  -6.782 -19.467  0.00  0.00      4h6j H  
ATOM   2090  HD2 HIS B 378       1.207  -8.382 -20.190  0.00  0.00      4h6j H  
ATOM   2091  HE1 HIS B 378       4.703  -7.165 -21.914  0.00  0.00      4h6j H  
ATOM   2092  N   ARG B 379       2.955 -10.854 -18.252  0.00  0.00      4h6j N  
ATOM   2093  CA  ARG B 379       2.234 -12.033 -18.697  0.00  0.00      4h6j C  
ATOM   2094  C   ARG B 379       1.916 -12.959 -17.524  0.00  0.00      4h6j C  
ATOM   2095  O   ARG B 379       1.243 -13.977 -17.694  0.00  0.00      4h6j O  
ATOM   2096  CB  ARG B 379       3.040 -12.778 -19.765  0.00  0.00      4h6j C  
ATOM   2097  CG  ARG B 379       3.227 -11.977 -21.054  0.00  0.00      4h6j C  
ATOM   2098  CD  ARG B 379       4.102 -12.711 -22.063  0.00  0.00      4h6j C  
ATOM   2099  NE  ARG B 379       5.463 -12.908 -21.569  0.00  0.00      4h6j N  
ATOM   2100  CZ  ARG B 379       6.375 -13.664 -22.171  0.00  0.00      4h6j C  
ATOM   2101  NH1 ARG B 379       6.074 -14.298 -23.299  0.00  0.00      4h6j N1+
ATOM   2102  NH2 ARG B 379       7.586 -13.796 -21.640  0.00  0.00      4h6j N  
ATOM   2103  H   ARG B 379       3.950 -10.674 -18.451  0.00  0.00      4h6j H  
ATOM   2104  HA  ARG B 379       1.365 -11.747 -19.121  0.00  0.00      4h6j H  
ATOM   2105  HB2 ARG B 379       3.939 -12.978 -19.396  0.00  0.00      4h6j H  
ATOM   2106  HB3 ARG B 379       2.560 -13.615 -19.993  0.00  0.00      4h6j H  
ATOM   2107  HG2 ARG B 379       2.336 -11.815 -21.474  0.00  0.00      4h6j H  
ATOM   2108  HG3 ARG B 379       3.664 -11.106 -20.840  0.00  0.00      4h6j H  
ATOM   2109  HD2 ARG B 379       3.685 -13.598 -22.245  0.00  0.00      4h6j H  
ATOM   2110  HD3 ARG B 379       4.129 -12.168 -22.898  0.00  0.00      4h6j H  
ATOM   2111  HE  ARG B 379       5.726 -12.440 -20.717  0.00  0.00      4h6j H  
ATOM   2112 1HH1 ARG B 379       5.175 -14.197 -23.711  0.00  0.00      4h6j H  
ATOM   2113 2HH1 ARG B 379       6.770 -14.885 -23.737  0.00  0.00      4h6j H  
ATOM   2114 1HH2 ARG B 379       7.816 -13.307 -20.794  0.00  0.00      4h6j H  
ATOM   2115 2HH2 ARG B 379       8.267 -14.376 -22.077  0.00  0.00      4h6j H  
ATOM   2116  N   CYS B 380       2.390 -12.598 -16.335  0.00  0.00      4h6j N  
ATOM   2117  CA  CYS B 380       2.031 -13.340 -15.130  0.00  0.00      4h6j C  
ATOM   2118  C   CYS B 380       0.520 -13.331 -14.900  0.00  0.00      4h6j C  
ATOM   2119  O   CYS B 380      -0.040 -14.297 -14.388  0.00  0.00      4h6j O  
ATOM   2120  CB  CYS B 380       2.747 -12.757 -13.903  0.00  0.00      4h6j C  
ATOM   2121  SG  CYS B 380       2.377 -11.025 -13.527  0.00  0.00      4h6j S  
ATOM   2122  H   CYS B 380       3.013 -11.775 -16.340  0.00  0.00      4h6j H  
ATOM   2123  HA  CYS B 380       2.322 -14.297 -15.249  0.00  0.00      4h6j H  
ATOM   2124  HB2 CYS B 380       2.494 -13.314 -13.107  0.00  0.00      4h6j H  
ATOM   2125  HB3 CYS B 380       3.736 -12.842 -14.056  0.00  0.00      4h6j H  
ATOM   2126  HG  CYS B 380       1.723 -10.686 -14.214  0.00  0.00      4h6j H  
ATOM   2127  N   VAL B 381      -0.146 -12.249 -15.290  0.00  0.00      4h6j N  
ATOM   2128  CA  VAL B 381      -1.596 -12.183 -15.135  0.00  0.00      4h6j C  
ATOM   2129  C   VAL B 381      -2.279 -13.346 -15.849  0.00  0.00      4h6j C  
ATOM   2130  O   VAL B 381      -3.089 -14.059 -15.261  0.00  0.00      4h6j O  
ATOM   2131  CB  VAL B 381      -2.154 -10.865 -15.696  0.00  0.00      4h6j C  
ATOM   2132  CG1 VAL B 381      -3.668 -10.862 -15.595  0.00  0.00      4h6j C  
ATOM   2133  CG2 VAL B 381      -1.569  -9.693 -14.933  0.00  0.00      4h6j C  
ATOM   2134  H   VAL B 381       0.426 -11.496 -15.693  0.00  0.00      4h6j H  
ATOM   2135  HA  VAL B 381      -1.810 -12.254 -14.153  0.00  0.00      4h6j H  
ATOM   2136  HB  VAL B 381      -1.925 -10.826 -16.662  0.00  0.00      4h6j H  
ATOM   2137 1HG1 VAL B 381      -4.066 -10.756 -16.507  0.00  0.00      4h6j H  
ATOM   2138 2HG1 VAL B 381      -3.980 -11.725 -15.196  0.00  0.00      4h6j H  
ATOM   2139 3HG1 VAL B 381      -3.965 -10.103 -15.014  0.00  0.00      4h6j H  
ATOM   2140 1HG2 VAL B 381      -1.028  -9.126 -15.556  0.00  0.00      4h6j H  
ATOM   2141 2HG2 VAL B 381      -0.982 -10.034 -14.197  0.00  0.00      4h6j H  
ATOM   2142 3HG2 VAL B 381      -2.311  -9.146 -14.543  0.00  0.00      4h6j H  
ATOM   2143  N   ALA B 382      -1.945 -13.544 -17.118  0.00  0.00      4h6j N  
ATOM   2144  CA  ALA B 382      -2.527 -14.639 -17.883  0.00  0.00      4h6j C  
ATOM   2145  C   ALA B 382      -2.088 -16.000 -17.353  0.00  0.00      4h6j C  
ATOM   2146  O   ALA B 382      -2.829 -16.978 -17.436  0.00  0.00      4h6j O  
ATOM   2147  CB  ALA B 382      -2.142 -14.508 -19.353  0.00  0.00      4h6j C  
ATOM   2148  H   ALA B 382      -1.258 -12.875 -17.503  0.00  0.00      4h6j H  
ATOM   2149  HA  ALA B 382      -3.535 -14.581 -17.820  0.00  0.00      4h6j H  
ATOM   2150  HB1 ALA B 382      -1.559 -13.705 -19.474  0.00  0.00      4h6j H  
ATOM   2151  HB2 ALA B 382      -2.968 -14.406 -19.905  0.00  0.00      4h6j H  
ATOM   2152  HB3 ALA B 382      -1.647 -15.326 -19.641  0.00  0.00      4h6j H  
ATOM   2153  N   THR B 383      -0.875 -16.072 -16.811  0.00  0.00      4h6j N  
ATOM   2154  CA  THR B 383      -0.315 -17.367 -16.445  0.00  0.00      4h6j C  
ATOM   2155  C   THR B 383      -0.805 -17.838 -15.076  0.00  0.00      4h6j C  
ATOM   2156  O   THR B 383      -1.254 -18.979 -14.931  0.00  0.00      4h6j O  
ATOM   2157  CB  THR B 383       1.224 -17.316 -16.423  0.00  0.00      4h6j C  
ATOM   2158  CG2 THR B 383       1.801 -18.714 -16.249  0.00  0.00      4h6j C  
ATOM   2159  OG1 THR B 383       1.697 -16.758 -17.654  0.00  0.00      4h6j O  
ATOM   2160  H   THR B 383      -0.393 -15.175 -16.680  0.00  0.00      4h6j H  
ATOM   2161  HA  THR B 383      -0.604 -18.048 -17.134  0.00  0.00      4h6j H  
ATOM   2162  HB  THR B 383       1.522 -16.707 -15.662  0.00  0.00      4h6j H  
ATOM   2163  HG1 THR B 383       0.894 -16.536 -18.234  0.00  0.00      4h6j H  
ATOM   2164 1HG2 THR B 383       2.274 -18.779 -15.367  0.00  0.00      4h6j H  
ATOM   2165 2HG2 THR B 383       2.453 -18.907 -16.987  0.00  0.00      4h6j H  
ATOM   2166 3HG2 THR B 383       1.063 -19.392 -16.277  0.00  0.00      4h6j H  
ATOM   2167  N   VAL B 384      -0.711 -16.966 -14.075  0.00  0.00      4h6j N  
ATOM   2168  CA  VAL B 384      -1.038 -17.352 -12.704  0.00  0.00      4h6j C  
ATOM   2169  C   VAL B 384      -2.056 -16.442 -12.036  0.00  0.00      4h6j C  
ATOM   2170  O   VAL B 384      -2.365 -16.620 -10.859  0.00  0.00      4h6j O  
ATOM   2171  CB  VAL B 384       0.228 -17.407 -11.804  0.00  0.00      4h6j C  
ATOM   2172  CG1 VAL B 384       1.155 -18.515 -12.278  0.00  0.00      4h6j C  
ATOM   2173  CG2 VAL B 384       0.951 -16.066 -11.817  0.00  0.00      4h6j C  
ATOM   2174  H   VAL B 384      -0.396 -16.019 -14.345  0.00  0.00      4h6j H  
ATOM   2175  HA  VAL B 384      -1.428 -18.292 -12.730  0.00  0.00      4h6j H  
ATOM   2176  HB  VAL B 384      -0.070 -17.643 -10.888  0.00  0.00      4h6j H  
ATOM   2177 1HG1 VAL B 384       0.731 -19.404 -12.103  0.00  0.00      4h6j H  
ATOM   2178 2HG1 VAL B 384       1.323 -18.415 -13.259  0.00  0.00      4h6j H  
ATOM   2179 3HG1 VAL B 384       2.024 -18.458 -11.785  0.00  0.00      4h6j H  
ATOM   2180 1HG2 VAL B 384       0.366 -15.381 -12.251  0.00  0.00      4h6j H  
ATOM   2181 2HG2 VAL B 384       1.803 -16.156 -12.332  0.00  0.00      4h6j H  
ATOM   2182 3HG2 VAL B 384       1.152 -15.791 -10.877  0.00  0.00      4h6j H  
ATOM   2183  N   GLY B 385      -2.560 -15.460 -12.778  0.00  0.00      4h6j N  
ATOM   2184  CA  GLY B 385      -3.699 -14.691 -12.305  0.00  0.00      4h6j C  
ATOM   2185  C   GLY B 385      -3.363 -13.433 -11.528  0.00  0.00      4h6j C  
ATOM   2186  O   GLY B 385      -4.221 -12.571 -11.351  0.00  0.00      4h6j O  
ATOM   2187  H   GLY B 385      -2.088 -15.302 -13.680  0.00  0.00      4h6j H  
ATOM   2188  HA2 GLY B 385      -4.288 -14.439 -13.109  0.00  0.00      4h6j H  
ATOM   2189  HA3 GLY B 385      -4.290 -15.296 -11.720  0.00  0.00      4h6j H  
ATOM   2190  N   TYR B 386      -2.124 -13.320 -11.059  0.00  0.00      4h6j N  
ATOM   2191  CA  TYR B 386      -1.712 -12.192 -10.230  0.00  0.00      4h6j C  
ATOM   2192  C   TYR B 386      -1.205 -11.025 -11.066  0.00  0.00      4h6j C  
ATOM   2193  O   TYR B 386      -0.625 -11.216 -12.136  0.00  0.00      4h6j O  
ATOM   2194  CB  TYR B 386      -0.591 -12.601  -9.273  0.00  0.00      4h6j C  
ATOM   2195  CG  TYR B 386      -0.944 -13.710  -8.318  0.00  0.00      4h6j C  
ATOM   2196  CD1 TYR B 386      -1.635 -13.449  -7.141  0.00  0.00      4h6j C  
ATOM   2197  CD2 TYR B 386      -0.551 -15.014  -8.572  0.00  0.00      4h6j C  
ATOM   2198  CE1 TYR B 386      -1.918 -14.464  -6.243  0.00  0.00      4h6j C  
ATOM   2199  CE2 TYR B 386      -0.829 -16.032  -7.683  0.00  0.00      4h6j C  
ATOM   2200  CZ  TYR B 386      -1.508 -15.753  -6.523  0.00  0.00      4h6j C  
ATOM   2201  OH  TYR B 386      -1.761 -16.772  -5.636  0.00  0.00      4h6j O  
ATOM   2202  H   TYR B 386      -1.484 -14.094 -11.330  0.00  0.00      4h6j H  
ATOM   2203  HA  TYR B 386      -2.516 -11.876  -9.705  0.00  0.00      4h6j H  
ATOM   2204  HB2 TYR B 386       0.194 -12.896  -9.822  0.00  0.00      4h6j H  
ATOM   2205  HB3 TYR B 386      -0.332 -11.795  -8.736  0.00  0.00      4h6j H  
ATOM   2206  HD1 TYR B 386      -1.932 -12.515  -6.938  0.00  0.00      4h6j H  
ATOM   2207  HD2 TYR B 386      -0.056 -15.221  -9.418  0.00  0.00      4h6j H  
ATOM   2208  HE1 TYR B 386      -2.417 -14.265  -5.398  0.00  0.00      4h6j H  
ATOM   2209  HE2 TYR B 386      -0.536 -16.970  -7.884  0.00  0.00      4h6j H  
ATOM   2210  HH  TYR B 386      -1.370 -17.627  -6.004  0.00  0.00      4h6j H  
ATOM   2211  N   GLN B 387      -1.416  -9.816 -10.559  0.00  0.00      4h6j N  
ATOM   2212  CA  GLN B 387      -0.718  -8.645 -11.065  0.00  0.00      4h6j C  
ATOM   2213  C   GLN B 387       0.733  -8.703 -10.604  0.00  0.00      4h6j C  
ATOM   2214  O   GLN B 387       1.039  -9.271  -9.555  0.00  0.00      4h6j O  
ATOM   2215  CB  GLN B 387      -1.382  -7.372 -10.533  0.00  0.00      4h6j C  
ATOM   2216  CG  GLN B 387      -2.850  -7.243 -10.903  0.00  0.00      4h6j C  
ATOM   2217  CD  GLN B 387      -3.057  -7.109 -12.395  0.00  0.00      4h6j C  
ATOM   2218  NE2 GLN B 387      -3.981  -7.893 -12.941  0.00  0.00      4h6j N  
ATOM   2219  OE1 GLN B 387      -2.390  -6.310 -13.055  0.00  0.00      4h6j O  
ATOM   2220  H   GLN B 387      -2.109  -9.782  -9.786  0.00  0.00      4h6j H  
ATOM   2221  HA  GLN B 387      -0.723  -8.684 -12.063  0.00  0.00      4h6j H  
ATOM   2222  HB2 GLN B 387      -1.310  -7.366  -9.534  0.00  0.00      4h6j H  
ATOM   2223  HB3 GLN B 387      -0.896  -6.578 -10.903  0.00  0.00      4h6j H  
ATOM   2224  HG2 GLN B 387      -3.333  -8.057 -10.585  0.00  0.00      4h6j H  
ATOM   2225  HG3 GLN B 387      -3.224  -6.433 -10.453  0.00  0.00      4h6j H  
ATOM   2226 1HE2 GLN B 387      -4.184  -7.847 -13.938  0.00  0.00      4h6j H  
ATOM   2227 2HE2 GLN B 387      -4.481  -8.542 -12.334  0.00  0.00      4h6j H  
ATOM   2228  N   PRO B 388       1.651  -8.114 -11.382  0.00  0.00      4h6j N  
ATOM   2229  CA  PRO B 388       3.069  -8.139 -11.014  0.00  0.00      4h6j C  
ATOM   2230  C   PRO B 388       3.331  -7.593  -9.612  0.00  0.00      4h6j C  
ATOM   2231  O   PRO B 388       4.170  -8.120  -8.882  0.00  0.00      4h6j O  
ATOM   2232  CB  PRO B 388       3.733  -7.291 -12.097  0.00  0.00      4h6j C  
ATOM   2233  CG  PRO B 388       2.818  -7.409 -13.265  0.00  0.00      4h6j C  
ATOM   2234  CD  PRO B 388       1.434  -7.453 -12.679  0.00  0.00      4h6j C  
ATOM   2235  HA  PRO B 388       3.444  -9.078 -11.105  0.00  0.00      4h6j H  
ATOM   2236  HB2 PRO B 388       3.816  -6.337 -11.799  0.00  0.00      4h6j H  
ATOM   2237  HB3 PRO B 388       4.645  -7.645 -12.315  0.00  0.00      4h6j H  
ATOM   2238  HG2 PRO B 388       2.921  -6.619 -13.878  0.00  0.00      4h6j H  
ATOM   2239  HG3 PRO B 388       3.013  -8.247 -13.785  0.00  0.00      4h6j H  
ATOM   2240  HD2 PRO B 388       1.063  -6.536 -12.548  0.00  0.00      4h6j H  
ATOM   2241  HD3 PRO B 388       0.812  -7.990 -13.248  0.00  0.00      4h6j H  
ATOM   2242  N   GLN B 389       2.606  -6.542  -9.235  0.00  0.00      4h6j N  
ATOM   2243  CA  GLN B 389       2.799  -5.919  -7.930  0.00  0.00      4h6j C  
ATOM   2244  C   GLN B 389       2.423  -6.859  -6.791  0.00  0.00      4h6j C  
ATOM   2245  O   GLN B 389       2.855  -6.672  -5.654  0.00  0.00      4h6j O  
ATOM   2246  CB  GLN B 389       1.977  -4.628  -7.833  0.00  0.00      4h6j C  
ATOM   2247  CG  GLN B 389       0.563  -4.741  -8.385  0.00  0.00      4h6j C  
ATOM   2248  CD  GLN B 389      -0.495  -4.878  -7.302  0.00  0.00      4h6j C  
ATOM   2249  NE2 GLN B 389      -1.724  -5.178  -7.712  0.00  0.00      4h6j N  
ATOM   2250  OE1 GLN B 389      -0.212  -4.716  -6.112  0.00  0.00      4h6j O  
ATOM   2251  H   GLN B 389       1.913  -6.216  -9.931  0.00  0.00      4h6j H  
ATOM   2252  HA  GLN B 389       3.780  -5.696  -7.834  0.00  0.00      4h6j H  
ATOM   2253  HB2 GLN B 389       1.915  -4.360  -6.869  0.00  0.00      4h6j H  
ATOM   2254  HB3 GLN B 389       2.453  -3.906  -8.342  0.00  0.00      4h6j H  
ATOM   2255  HG2 GLN B 389       0.362  -3.920  -8.923  0.00  0.00      4h6j H  
ATOM   2256  HG3 GLN B 389       0.514  -5.545  -8.981  0.00  0.00      4h6j H  
ATOM   2257 1HE2 GLN B 389      -2.483  -5.299  -7.043  0.00  0.00      4h6j H  
ATOM   2258 2HE2 GLN B 389      -1.888  -5.283  -8.712  0.00  0.00      4h6j H  
ATOM   2259  N   GLU B 390       1.620  -7.872  -7.100  0.00  0.00      4h6j N  
ATOM   2260  CA  GLU B 390       1.182  -8.826  -6.090  0.00  0.00      4h6j C  
ATOM   2261  C   GLU B 390       2.224  -9.919  -5.859  0.00  0.00      4h6j C  
ATOM   2262  O   GLU B 390       2.134 -10.679  -4.896  0.00  0.00      4h6j O  
ATOM   2263  CB  GLU B 390      -0.153  -9.457  -6.502  0.00  0.00      4h6j C  
ATOM   2264  CG  GLU B 390      -1.306  -8.467  -6.578  0.00  0.00      4h6j C  
ATOM   2265  CD  GLU B 390      -2.627  -9.127  -6.928  0.00  0.00      4h6j C  
ATOM   2266  OE1 GLU B 390      -3.509  -9.199  -6.045  0.00  0.00      4h6j O  
ATOM   2267  OE2 GLU B 390      -2.789  -9.570  -8.083  0.00  0.00      4h6j O1-
ATOM   2268  H   GLU B 390       1.341  -7.921  -8.097  0.00  0.00      4h6j H  
ATOM   2269  HA  GLU B 390       1.007  -8.344  -5.220  0.00  0.00      4h6j H  
ATOM   2270  HB2 GLU B 390      -0.035  -9.847  -7.397  0.00  0.00      4h6j H  
ATOM   2271  HB3 GLU B 390      -0.384 -10.134  -5.828  0.00  0.00      4h6j H  
ATOM   2272  HG2 GLU B 390      -1.409  -8.046  -5.696  0.00  0.00      4h6j H  
ATOM   2273  HG3 GLU B 390      -1.106  -7.812  -7.283  0.00  0.00      4h6j H  
ATOM   2274  N   LEU B 391       3.207  -9.999  -6.751  0.00  0.00      4h6j N  
ATOM   2275  CA  LEU B 391       4.275 -10.983  -6.627  0.00  0.00      4h6j C  
ATOM   2276  C   LEU B 391       5.588 -10.341  -6.185  0.00  0.00      4h6j C  
ATOM   2277  O   LEU B 391       6.335 -10.923  -5.407  0.00  0.00      4h6j O  
ATOM   2278  CB  LEU B 391       4.482 -11.708  -7.960  0.00  0.00      4h6j C  
ATOM   2279  CG  LEU B 391       3.329 -12.591  -8.446  0.00  0.00      4h6j C  
ATOM   2280  CD1 LEU B 391       3.677 -13.178  -9.801  0.00  0.00      4h6j C  
ATOM   2281  CD2 LEU B 391       3.066 -13.697  -7.443  0.00  0.00      4h6j C  
ATOM   2282  H   LEU B 391       3.147  -9.312  -7.528  0.00  0.00      4h6j H  
ATOM   2283  HA  LEU B 391       4.006 -11.664  -5.932  0.00  0.00      4h6j H  
ATOM   2284  HB2 LEU B 391       4.642 -11.017  -8.662  0.00  0.00      4h6j H  
ATOM   2285  HB3 LEU B 391       5.285 -12.291  -7.869  0.00  0.00      4h6j H  
ATOM   2286  HG  LEU B 391       2.507 -12.035  -8.523  0.00  0.00      4h6j H  
ATOM   2287 1HD1 LEU B 391       3.829 -12.439 -10.459  0.00  0.00      4h6j H  
ATOM   2288 2HD1 LEU B 391       2.925 -13.756 -10.121  0.00  0.00      4h6j H  
ATOM   2289 3HD1 LEU B 391       4.509 -13.730  -9.726  0.00  0.00      4h6j H  
ATOM   2290 1HD2 LEU B 391       3.887 -14.260  -7.337  0.00  0.00      4h6j H  
ATOM   2291 2HD2 LEU B 391       2.823 -13.299  -6.557  0.00  0.00      4h6j H  
ATOM   2292 3HD2 LEU B 391       2.312 -14.272  -7.764  0.00  0.00      4h6j H  
ATOM   2293  N   LEU B 392       5.858  -9.138  -6.681  0.00  0.00      4h6j N  
ATOM   2294  CA  LEU B 392       7.100  -8.440  -6.359  0.00  0.00      4h6j C  
ATOM   2295  C   LEU B 392       7.327  -8.334  -4.858  0.00  0.00      4h6j C  
ATOM   2296  O   LEU B 392       6.429  -7.951  -4.108  0.00  0.00      4h6j O  
ATOM   2297  CB  LEU B 392       7.091  -7.035  -6.960  0.00  0.00      4h6j C  
ATOM   2298  CG  LEU B 392       7.324  -6.938  -8.465  0.00  0.00      4h6j C  
ATOM   2299  CD1 LEU B 392       6.970  -5.537  -8.948  0.00  0.00      4h6j C  
ATOM   2300  CD2 LEU B 392       8.772  -7.262  -8.769  0.00  0.00      4h6j C  
ATOM   2301  H   LEU B 392       5.126  -8.746  -7.303  0.00  0.00      4h6j H  
ATOM   2302  HA  LEU B 392       7.871  -8.956  -6.763  0.00  0.00      4h6j H  
ATOM   2303  HB2 LEU B 392       6.200  -6.627  -6.770  0.00  0.00      4h6j H  
ATOM   2304  HB3 LEU B 392       7.808  -6.506  -6.512  0.00  0.00      4h6j H  
ATOM   2305  HG  LEU B 392       6.746  -7.603  -8.929  0.00  0.00      4h6j H  
ATOM   2306 1HD1 LEU B 392       6.008  -5.348  -8.748  0.00  0.00      4h6j H  
ATOM   2307 2HD1 LEU B 392       7.123  -5.475  -9.934  0.00  0.00      4h6j H  
ATOM   2308 3HD1 LEU B 392       7.546  -4.867  -8.479  0.00  0.00      4h6j H  
ATOM   2309 1HD2 LEU B 392       9.371  -6.613  -8.297  0.00  0.00      4h6j H  
ATOM   2310 2HD2 LEU B 392       8.984  -8.190  -8.458  0.00  0.00      4h6j H  
ATOM   2311 3HD2 LEU B 392       8.933  -7.200  -9.755  0.00  0.00      4h6j H  
ATOM   2312  N   GLY B 393       8.538  -8.667  -4.425  0.00  0.00      4h6j N  
ATOM   2313  CA  GLY B 393       8.885  -8.537  -3.023  0.00  0.00      4h6j C  
ATOM   2314  C   GLY B 393       8.549  -9.768  -2.206  0.00  0.00      4h6j C  
ATOM   2315  O   GLY B 393       8.937  -9.878  -1.042  0.00  0.00      4h6j O  
ATOM   2316  H   GLY B 393       9.185  -9.014  -5.152  0.00  0.00      4h6j H  
ATOM   2317  HA2 GLY B 393       9.881  -8.343  -2.940  0.00  0.00      4h6j H  
ATOM   2318  HA3 GLY B 393       8.400  -7.733  -2.630  0.00  0.00      4h6j H  
ATOM   2319  N   LYS B 394       7.825 -10.703  -2.813  0.00  0.00      4h6j N  
ATOM   2320  CA  LYS B 394       7.448 -11.931  -2.127  0.00  0.00      4h6j C  
ATOM   2321  C   LYS B 394       8.320 -13.066  -2.621  0.00  0.00      4h6j C  
ATOM   2322  O   LYS B 394       8.819 -13.024  -3.745  0.00  0.00      4h6j O  
ATOM   2323  CB  LYS B 394       5.978 -12.261  -2.392  0.00  0.00      4h6j C  
ATOM   2324  CG  LYS B 394       5.006 -11.208  -1.867  0.00  0.00      4h6j C  
ATOM   2325  CD  LYS B 394       3.568 -11.690  -1.961  0.00  0.00      4h6j C  
ATOM   2326  CE  LYS B 394       2.590 -10.636  -1.462  0.00  0.00      4h6j C  
ATOM   2327  NZ  LYS B 394       2.876 -10.220  -0.062  0.00  0.00      4h6j N1+
ATOM   2328  H   LYS B 394       7.560 -10.486  -3.791  0.00  0.00      4h6j H  
ATOM   2329  HA  LYS B 394       7.594 -11.812  -1.143  0.00  0.00      4h6j H  
ATOM   2330  HB2 LYS B 394       5.848 -12.342  -3.377  0.00  0.00      4h6j H  
ATOM   2331  HB3 LYS B 394       5.767 -13.129  -1.949  0.00  0.00      4h6j H  
ATOM   2332  HG2 LYS B 394       5.223 -11.016  -0.911  0.00  0.00      4h6j H  
ATOM   2333  HG3 LYS B 394       5.106 -10.375  -2.409  0.00  0.00      4h6j H  
ATOM   2334  HD2 LYS B 394       3.357 -11.892  -2.912  0.00  0.00      4h6j H  
ATOM   2335  HD3 LYS B 394       3.463 -12.507  -1.403  0.00  0.00      4h6j H  
ATOM   2336  HE2 LYS B 394       2.645  -9.832  -2.063  0.00  0.00      4h6j H  
ATOM   2337  HE3 LYS B 394       1.658 -11.009  -1.511  0.00  0.00      4h6j H  
ATOM   2338  HZ1 LYS B 394       2.894  -9.222  -0.010  0.00  0.00      4h6j H  
ATOM   2339  HZ2 LYS B 394       3.763 -10.586   0.218  0.00  0.00      4h6j H  
ATOM   2340  HZ3 LYS B 394       2.162 -10.574   0.542  0.00  0.00      4h6j H  
ATOM   2341  N   ASN B 395       8.508 -14.078  -1.783  0.00  0.00      4h6j N  
ATOM   2342  CA  ASN B 395       9.285 -15.235  -2.184  0.00  0.00      4h6j C  
ATOM   2343  C   ASN B 395       8.409 -16.186  -2.984  0.00  0.00      4h6j C  
ATOM   2344  O   ASN B 395       7.276 -16.477  -2.598  0.00  0.00      4h6j O  
ATOM   2345  CB  ASN B 395       9.840 -15.956  -0.955  0.00  0.00      4h6j C  
ATOM   2346  CG  ASN B 395      11.004 -16.857  -1.290  0.00  0.00      4h6j C  
ATOM   2347  ND2 ASN B 395      12.114 -16.675  -0.579  0.00  0.00      4h6j N  
ATOM   2348  OD1 ASN B 395      10.917 -17.707  -2.178  0.00  0.00      4h6j O  
ATOM   2349  H   ASN B 395       8.067 -13.969  -0.855  0.00  0.00      4h6j H  
ATOM   2350  HA  ASN B 395      10.007 -14.913  -2.800  0.00  0.00      4h6j H  
ATOM   2351  HB2 ASN B 395      10.144 -15.270  -0.300  0.00  0.00      4h6j H  
ATOM   2352  HB3 ASN B 395       9.110 -16.508  -0.560  0.00  0.00      4h6j H  
ATOM   2353 1HD2 ASN B 395      12.140 -15.975   0.136  0.00  0.00      4h6j H  
ATOM   2354 2HD2 ASN B 395      12.923 -17.237  -0.756  0.00  0.00      4h6j H  
ATOM   2355  N   ILE B 396       8.931 -16.664  -4.104  0.00  0.00      4h6j N  
ATOM   2356  CA  ILE B 396       8.160 -17.588  -4.927  0.00  0.00      4h6j C  
ATOM   2357  C   ILE B 396       7.766 -18.828  -4.113  0.00  0.00      4h6j C  
ATOM   2358  O   ILE B 396       6.726 -19.441  -4.370  0.00  0.00      4h6j O  
ATOM   2359  CB  ILE B 396       8.951 -17.976  -6.199  0.00  0.00      4h6j C  
ATOM   2360  CG1 ILE B 396       8.073 -18.824  -7.127  0.00  0.00      4h6j C  
ATOM   2361  CG2 ILE B 396      10.235 -18.696  -5.809  0.00  0.00      4h6j C  
ATOM   2362  CD1 ILE B 396       8.585 -18.904  -8.545  0.00  0.00      4h6j C  
ATOM   2363  H   ILE B 396       9.879 -16.342  -4.330  0.00  0.00      4h6j H  
ATOM   2364  HA  ILE B 396       7.305 -17.119  -5.158  0.00  0.00      4h6j H  
ATOM   2365  HB  ILE B 396       9.187 -17.140  -6.677  0.00  0.00      4h6j H  
ATOM   2366 2HG1 ILE B 396       8.015 -19.746  -6.747  0.00  0.00      4h6j H  
ATOM   2367 3HG1 ILE B 396       7.157 -18.425  -7.136  0.00  0.00      4h6j H  
ATOM   2368 1HG2 ILE B 396      10.768 -18.104  -5.208  0.00  0.00      4h6j H  
ATOM   2369 2HG2 ILE B 396      10.755 -18.900  -6.636  0.00  0.00      4h6j H  
ATOM   2370 3HG2 ILE B 396      10.000 -19.542  -5.335  0.00  0.00      4h6j H  
ATOM   2371 1HD1 ILE B 396       8.629 -17.985  -8.936  0.00  0.00      4h6j H  
ATOM   2372 2HD1 ILE B 396       7.967 -19.469  -9.091  0.00  0.00      4h6j H  
ATOM   2373 3HD1 ILE B 396       9.498 -19.311  -8.547  0.00  0.00      4h6j H  
ATOM   2374  N   VAL B 397       8.567 -19.180  -3.112  0.00  0.00      4h6j N  
ATOM   2375  CA  VAL B 397       8.257 -20.328  -2.264  0.00  0.00      4h6j C  
ATOM   2376  C   VAL B 397       6.910 -20.185  -1.548  0.00  0.00      4h6j C  
ATOM   2377  O   VAL B 397       6.236 -21.182  -1.271  0.00  0.00      4h6j O  
ATOM   2378  CB  VAL B 397       9.381 -20.570  -1.226  0.00  0.00      4h6j C  
ATOM   2379  CG1 VAL B 397       8.978 -21.674  -0.267  0.00  0.00      4h6j C  
ATOM   2380  CG2 VAL B 397      10.662 -20.951  -1.945  0.00  0.00      4h6j C  
ATOM   2381  H   VAL B 397       9.405 -18.586  -2.990  0.00  0.00      4h6j H  
ATOM   2382  HA  VAL B 397       8.206 -21.150  -2.853  0.00  0.00      4h6j H  
ATOM   2383  HB  VAL B 397       9.479 -19.737  -0.694  0.00  0.00      4h6j H  
ATOM   2384 1HG1 VAL B 397       9.662 -22.404  -0.288  0.00  0.00      4h6j H  
ATOM   2385 2HG1 VAL B 397       8.914 -21.306   0.662  0.00  0.00      4h6j H  
ATOM   2386 3HG1 VAL B 397       8.089 -22.046  -0.537  0.00  0.00      4h6j H  
ATOM   2387 1HG2 VAL B 397      10.713 -20.460  -2.815  0.00  0.00      4h6j H  
ATOM   2388 2HG2 VAL B 397      10.666 -21.937  -2.116  0.00  0.00      4h6j H  
ATOM   2389 3HG2 VAL B 397      11.448 -20.707  -1.376  0.00  0.00      4h6j H  
ATOM   2390  N   GLU B 398       6.510 -18.947  -1.276  0.00  0.00      4h6j N  
ATOM   2391  CA  GLU B 398       5.216 -18.668  -0.648  0.00  0.00      4h6j C  
ATOM   2392  C   GLU B 398       4.041 -19.196  -1.479  0.00  0.00      4h6j C  
ATOM   2393  O   GLU B 398       2.975 -19.496  -0.934  0.00  0.00      4h6j O  
ATOM   2394  CB  GLU B 398       5.039 -17.158  -0.445  0.00  0.00      4h6j C  
ATOM   2395  CG  GLU B 398       6.123 -16.489   0.395  0.00  0.00      4h6j C  
ATOM   2396  CD  GLU B 398       5.894 -14.993   0.539  0.00  0.00      4h6j C  
ATOM   2397  OE1 GLU B 398       4.715 -14.574   0.535  0.00  0.00      4h6j O  
ATOM   2398  OE2 GLU B 398       6.888 -14.238   0.653  0.00  0.00      4h6j O1-
ATOM   2399  H   GLU B 398       7.184 -18.202  -1.543  0.00  0.00      4h6j H  
ATOM   2400  HA  GLU B 398       5.189 -19.089   0.271  0.00  0.00      4h6j H  
ATOM   2401  HB2 GLU B 398       5.050 -16.733  -1.336  0.00  0.00      4h6j H  
ATOM   2402  HB3 GLU B 398       4.177 -17.016   0.015  0.00  0.00      4h6j H  
ATOM   2403  HG2 GLU B 398       6.101 -16.881   1.292  0.00  0.00      4h6j H  
ATOM   2404  HG3 GLU B 398       6.983 -16.615  -0.055  0.00  0.00      4h6j H  
ATOM   2405  N   PHE B 399       4.241 -19.299  -2.790  0.00  0.00      4h6j N  
ATOM   2406  CA  PHE B 399       3.180 -19.699  -3.719  0.00  0.00      4h6j C  
ATOM   2407  C   PHE B 399       3.286 -21.170  -4.086  0.00  0.00      4h6j C  
ATOM   2408  O   PHE B 399       2.491 -21.695  -4.871  0.00  0.00      4h6j O  
ATOM   2409  CB  PHE B 399       3.257 -18.849  -4.991  0.00  0.00      4h6j C  
ATOM   2410  CG  PHE B 399       3.005 -17.397  -4.748  0.00  0.00      4h6j C  
ATOM   2411  CD1 PHE B 399       4.045 -16.545  -4.418  0.00  0.00      4h6j C  
ATOM   2412  CD2 PHE B 399       1.718 -16.889  -4.804  0.00  0.00      4h6j C  
ATOM   2413  CE1 PHE B 399       3.805 -15.213  -4.145  0.00  0.00      4h6j C  
ATOM   2414  CE2 PHE B 399       1.474 -15.561  -4.532  0.00  0.00      4h6j C  
ATOM   2415  CZ  PHE B 399       2.515 -14.721  -4.201  0.00  0.00      4h6j C  
ATOM   2416  H   PHE B 399       5.210 -19.073  -3.100  0.00  0.00      4h6j H  
ATOM   2417  HA  PHE B 399       2.307 -19.580  -3.230  0.00  0.00      4h6j H  
ATOM   2418  HB2 PHE B 399       4.166 -18.949  -5.363  0.00  0.00      4h6j H  
ATOM   2419  HB3 PHE B 399       2.570 -19.183  -5.616  0.00  0.00      4h6j H  
ATOM   2420  HD1 PHE B 399       4.979 -16.894  -4.377  0.00  0.00      4h6j H  
ATOM   2421  HD2 PHE B 399       0.958 -17.496  -5.046  0.00  0.00      4h6j H  
ATOM   2422  HE1 PHE B 399       4.574 -14.606  -3.905  0.00  0.00      4h6j H  
ATOM   2423  HE2 PHE B 399       0.522 -15.205  -4.575  0.00  0.00      4h6j H  
ATOM   2424  HZ  PHE B 399       2.342 -13.754  -4.001  0.00  0.00      4h6j H  
ATOM   2425  N   CYS B 400       4.277 -21.838  -3.512  0.00  0.00      4h6j N  
ATOM   2426  CA  CYS B 400       4.605 -23.199  -3.890  0.00  0.00      4h6j C  
ATOM   2427  C   CYS B 400       3.888 -24.229  -3.006  0.00  0.00      4h6j C  
ATOM   2428  O   CYS B 400       3.792 -24.063  -1.795  0.00  0.00      4h6j O  
ATOM   2429  CB  CYS B 400       6.120 -23.393  -3.793  0.00  0.00      4h6j C  
ATOM   2430  SG  CYS B 400       6.696 -24.993  -4.363  0.00  0.00      4h6j S  
ATOM   2431  H   CYS B 400       4.790 -21.306  -2.777  0.00  0.00      4h6j H  
ATOM   2432  HA  CYS B 400       4.303 -23.351  -4.842  0.00  0.00      4h6j H  
ATOM   2433  HB2 CYS B 400       6.556 -22.681  -4.343  0.00  0.00      4h6j H  
ATOM   2434  HB3 CYS B 400       6.382 -23.282  -2.834  0.00  0.00      4h6j H  
ATOM   2435  HG  CYS B 400       5.923 -25.547  -4.673  0.00  0.00      4h6j H  
ATOM   2436  N   HIS B 401       3.386 -25.290  -3.631  0.00  0.00      4h6j N  
ATOM   2437  CA  HIS B 401       2.743 -26.394  -2.918  0.00  0.00      4h6j C  
ATOM   2438  C   HIS B 401       3.689 -26.930  -1.836  0.00  0.00      4h6j C  
ATOM   2439  O   HIS B 401       4.879 -27.103  -2.080  0.00  0.00      4h6j O  
ATOM   2440  CB  HIS B 401       2.407 -27.500  -3.930  0.00  0.00      4h6j C  
ATOM   2441  CG  HIS B 401       1.525 -28.586  -3.394  0.00  0.00      4h6j C  
ATOM   2442  CD2 HIS B 401       0.274 -28.970  -3.747  0.00  0.00      4h6j C  
ATOM   2443  ND1 HIS B 401       1.927 -29.458  -2.406  0.00  0.00      4h6j N  
ATOM   2444  CE1 HIS B 401       0.964 -30.334  -2.175  0.00  0.00      4h6j C  
ATOM   2445  NE2 HIS B 401      -0.049 -30.060  -2.977  0.00  0.00      4h6j N  
ATOM   2446  H   HIS B 401       3.489 -25.269  -4.670  0.00  0.00      4h6j H  
ATOM   2447  HA  HIS B 401       1.920 -26.047  -2.468  0.00  0.00      4h6j H  
ATOM   2448  HB2 HIS B 401       1.949 -27.083  -4.726  0.00  0.00      4h6j H  
ATOM   2449  HB3 HIS B 401       3.267 -27.919  -4.249  0.00  0.00      4h6j H  
ATOM   2450  HD1 HIS B 401       2.810 -29.431  -1.937  0.00  0.00      4h6j H  
ATOM   2451  HD2 HIS B 401      -0.304 -28.542  -4.437  0.00  0.00      4h6j H  
ATOM   2452  HE1 HIS B 401       0.997 -31.075  -1.511  0.00  0.00      4h6j H  
ATOM   2453  N   PRO B 402       3.170 -27.212  -0.631  0.00  0.00      4h6j N  
ATOM   2454  CA  PRO B 402       4.011 -27.735   0.454  0.00  0.00      4h6j C  
ATOM   2455  C   PRO B 402       4.848 -28.966   0.090  0.00  0.00      4h6j C  
ATOM   2456  O   PRO B 402       5.967 -29.118   0.578  0.00  0.00      4h6j O  
ATOM   2457  CB  PRO B 402       3.019 -28.022   1.588  0.00  0.00      4h6j C  
ATOM   2458  CG  PRO B 402       1.659 -27.998   0.948  0.00  0.00      4h6j C  
ATOM   2459  CD  PRO B 402       1.752 -27.112  -0.247  0.00  0.00      4h6j C  
ATOM   2460  HA  PRO B 402       4.615 -26.994   0.822  0.00  0.00      4h6j H  
ATOM   2461  HB2 PRO B 402       3.202 -28.921   2.000  0.00  0.00      4h6j H  
ATOM   2462  HB3 PRO B 402       3.087 -27.321   2.305  0.00  0.00      4h6j H  
ATOM   2463  HG2 PRO B 402       1.383 -28.937   0.688  0.00  0.00      4h6j H  
ATOM   2464  HG3 PRO B 402       0.973 -27.652   1.608  0.00  0.00      4h6j H  
ATOM   2465  HD2 PRO B 402       1.166 -27.431  -0.994  0.00  0.00      4h6j H  
ATOM   2466  HD3 PRO B 402       1.516 -26.163  -0.027  0.00  0.00      4h6j H  
ATOM   2467  N   GLU B 403       4.318 -29.833  -0.769  0.00  0.00      4h6j N  
ATOM   2468  CA  GLU B 403       5.057 -31.020  -1.196  0.00  0.00      4h6j C  
ATOM   2469  C   GLU B 403       6.274 -30.656  -2.037  0.00  0.00      4h6j C  
ATOM   2470  O   GLU B 403       7.234 -31.426  -2.115  0.00  0.00      4h6j O  
ATOM   2471  CB  GLU B 403       4.156 -31.960  -2.005  0.00  0.00      4h6j C  
ATOM   2472  CG  GLU B 403       3.164 -32.751  -1.170  0.00  0.00      4h6j C  
ATOM   2473  CD  GLU B 403       2.417 -33.789  -1.986  0.00  0.00      4h6j C  
ATOM   2474  OE1 GLU B 403       2.718 -33.934  -3.191  0.00  0.00      4h6j O  
ATOM   2475  OE2 GLU B 403       1.528 -34.462  -1.422  0.00  0.00      4h6j O1-
ATOM   2476  H   GLU B 403       3.366 -29.601  -1.098  0.00  0.00      4h6j H  
ATOM   2477  HA  GLU B 403       5.354 -31.542  -0.384  0.00  0.00      4h6j H  
ATOM   2478  HB2 GLU B 403       3.641 -31.407  -2.638  0.00  0.00      4h6j H  
ATOM   2479  HB3 GLU B 403       4.738 -32.605  -2.470  0.00  0.00      4h6j H  
ATOM   2480  HG2 GLU B 403       3.660 -33.226  -0.468  0.00  0.00      4h6j H  
ATOM   2481  HG3 GLU B 403       2.500 -32.128  -0.804  0.00  0.00      4h6j H  
ATOM   2482  N   ASP B 404       6.233 -29.481  -2.662  0.00  0.00      4h6j N  
ATOM   2483  CA  ASP B 404       7.258 -29.091  -3.628  0.00  0.00      4h6j C  
ATOM   2484  C   ASP B 404       8.217 -28.031  -3.090  0.00  0.00      4h6j C  
ATOM   2485  O   ASP B 404       9.178 -27.669  -3.768  0.00  0.00      4h6j O  
ATOM   2486  CB  ASP B 404       6.610 -28.544  -4.908  0.00  0.00      4h6j C  
ATOM   2487  CG  ASP B 404       5.656 -29.527  -5.559  0.00  0.00      4h6j C  
ATOM   2488  OD1 ASP B 404       5.862 -30.751  -5.410  0.00  0.00      4h6j O  
ATOM   2489  OD2 ASP B 404       4.700 -29.065  -6.223  0.00  0.00      4h6j O1-
ATOM   2490  H   ASP B 404       5.427 -28.880  -2.409  0.00  0.00      4h6j H  
ATOM   2491  HA  ASP B 404       7.812 -29.918  -3.825  0.00  0.00      4h6j H  
ATOM   2492  HB2 ASP B 404       6.107 -27.721  -4.667  0.00  0.00      4h6j H  
ATOM   2493  HB3 ASP B 404       7.338 -28.329  -5.550  0.00  0.00      4h6j H  
ATOM   2494  N   GLN B 405       7.955 -27.513  -1.896  0.00  0.00      4h6j N  
ATOM   2495  CA  GLN B 405       8.687 -26.335  -1.443  0.00  0.00      4h6j C  
ATOM   2496  C   GLN B 405      10.173 -26.596  -1.282  0.00  0.00      4h6j C  
ATOM   2497  O   GLN B 405      10.989 -25.747  -1.638  0.00  0.00      4h6j O  
ATOM   2498  CB  GLN B 405       8.097 -25.787  -0.141  0.00  0.00      4h6j C  
ATOM   2499  CG  GLN B 405       6.846 -24.940  -0.375  0.00  0.00      4h6j C  
ATOM   2500  CD  GLN B 405       6.258 -24.378   0.906  0.00  0.00      4h6j C  
ATOM   2501  NE2 GLN B 405       5.922 -23.091   0.892  0.00  0.00      4h6j N  
ATOM   2502  OE1 GLN B 405       6.111 -25.095   1.899  0.00  0.00      4h6j O  
ATOM   2503  H   GLN B 405       7.231 -27.990  -1.350  0.00  0.00      4h6j H  
ATOM   2504  HA  GLN B 405       8.573 -25.612  -2.144  0.00  0.00      4h6j H  
ATOM   2505  HB2 GLN B 405       7.847 -26.550   0.447  0.00  0.00      4h6j H  
ATOM   2506  HB3 GLN B 405       8.778 -25.215   0.306  0.00  0.00      4h6j H  
ATOM   2507  HG2 GLN B 405       7.087 -24.178  -0.978  0.00  0.00      4h6j H  
ATOM   2508  HG3 GLN B 405       6.156 -25.511  -0.822  0.00  0.00      4h6j H  
ATOM   2509 1HE2 GLN B 405       5.509 -22.649   1.711  0.00  0.00      4h6j H  
ATOM   2510 2HE2 GLN B 405       6.090 -22.560   0.038  0.00  0.00      4h6j H  
ATOM   2511  N   GLN B 406      10.539 -27.766  -0.767  0.00  0.00      4h6j N  
ATOM   2512  CA  GLN B 406      11.957 -28.036  -0.587  0.00  0.00      4h6j C  
ATOM   2513  C   GLN B 406      12.643 -28.262  -1.927  0.00  0.00      4h6j C  
ATOM   2514  O   GLN B 406      13.769 -27.807  -2.134  0.00  0.00      4h6j O  
ATOM   2515  CB  GLN B 406      12.168 -29.245   0.318  0.00  0.00      4h6j C  
ATOM   2516  CG  GLN B 406      13.623 -29.409   0.752  0.00  0.00      4h6j C  
ATOM   2517  CD  GLN B 406      14.174 -28.155   1.397  0.00  0.00      4h6j C  
ATOM   2518  NE2 GLN B 406      15.318 -27.687   0.907  0.00  0.00      4h6j N  
ATOM   2519  OE1 GLN B 406      13.578 -27.607   2.325  0.00  0.00      4h6j O  
ATOM   2520  H   GLN B 406       9.787 -28.409  -0.528  0.00  0.00      4h6j H  
ATOM   2521  HA  GLN B 406      12.377 -27.227  -0.159  0.00  0.00      4h6j H  
ATOM   2522  HB2 GLN B 406      11.613 -29.138   1.138  0.00  0.00      4h6j H  
ATOM   2523  HB3 GLN B 406      11.899 -30.070  -0.173  0.00  0.00      4h6j H  
ATOM   2524  HG2 GLN B 406      13.675 -30.158   1.409  0.00  0.00      4h6j H  
ATOM   2525  HG3 GLN B 406      14.172 -29.625  -0.053  0.00  0.00      4h6j H  
ATOM   2526 1HE2 GLN B 406      15.741 -26.840   1.282  0.00  0.00      4h6j H  
ATOM   2527 2HE2 GLN B 406      15.761 -28.200   0.146  0.00  0.00      4h6j H  
ATOM   2528  N   LEU B 407      11.962 -28.954  -2.835  0.00  0.00      4h6j N  
ATOM   2529  CA  LEU B 407      12.469 -29.131  -4.193  0.00  0.00      4h6j C  
ATOM   2530  C   LEU B 407      12.751 -27.774  -4.836  0.00  0.00      4h6j C  
ATOM   2531  O   LEU B 407      13.767 -27.597  -5.514  0.00  0.00      4h6j O  
ATOM   2532  CB  LEU B 407      11.456 -29.905  -5.041  0.00  0.00      4h6j C  
ATOM   2533  CG  LEU B 407      11.759 -30.051  -6.535  0.00  0.00      4h6j C  
ATOM   2534  CD1 LEU B 407      12.998 -30.923  -6.736  0.00  0.00      4h6j C  
ATOM   2535  CD2 LEU B 407      10.557 -30.668  -7.233  0.00  0.00      4h6j C  
ATOM   2536  H   LEU B 407      11.063 -29.347  -2.503  0.00  0.00      4h6j H  
ATOM   2537  HA  LEU B 407      13.330 -29.645  -4.150  0.00  0.00      4h6j H  
ATOM   2538  HB2 LEU B 407      11.383 -30.829  -4.662  0.00  0.00      4h6j H  
ATOM   2539  HB3 LEU B 407      10.574 -29.442  -4.961  0.00  0.00      4h6j H  
ATOM   2540  HG  LEU B 407      11.925 -29.148  -6.923  0.00  0.00      4h6j H  
ATOM   2541 1HD1 LEU B 407      13.780 -30.498  -6.282  0.00  0.00      4h6j H  
ATOM   2542 2HD1 LEU B 407      13.186 -31.011  -7.714  0.00  0.00      4h6j H  
ATOM   2543 3HD1 LEU B 407      12.834 -31.827  -6.344  0.00  0.00      4h6j H  
ATOM   2544 1HD2 LEU B 407      10.367 -31.569  -6.841  0.00  0.00      4h6j H  
ATOM   2545 2HD2 LEU B 407       9.758 -30.078  -7.110  0.00  0.00      4h6j H  
ATOM   2546 3HD2 LEU B 407      10.750 -30.766  -8.210  0.00  0.00      4h6j H  
ATOM   2547  N   LEU B 408      11.857 -26.814  -4.618  0.00  0.00      4h6j N  
ATOM   2548  CA  LEU B 408      12.040 -25.478  -5.169  0.00  0.00      4h6j C  
ATOM   2549  C   LEU B 408      13.200 -24.749  -4.488  0.00  0.00      4h6j C  
ATOM   2550  O   LEU B 408      14.037 -24.136  -5.161  0.00  0.00      4h6j O  
ATOM   2551  CB  LEU B 408      10.739 -24.676  -5.033  0.00  0.00      4h6j C  
ATOM   2552  CG  LEU B 408      10.711 -23.344  -5.782  0.00  0.00      4h6j C  
ATOM   2553  CD1 LEU B 408      11.012 -23.567  -7.251  0.00  0.00      4h6j C  
ATOM   2554  CD2 LEU B 408       9.344 -22.701  -5.619  0.00  0.00      4h6j C  
ATOM   2555  H   LEU B 408      11.046 -27.093  -4.040  0.00  0.00      4h6j H  
ATOM   2556  HA  LEU B 408      12.253 -25.559  -6.151  0.00  0.00      4h6j H  
ATOM   2557  HB2 LEU B 408      10.000 -25.235  -5.389  0.00  0.00      4h6j H  
ATOM   2558  HB3 LEU B 408      10.602 -24.481  -4.071  0.00  0.00      4h6j H  
ATOM   2559  HG  LEU B 408      11.398 -22.736  -5.388  0.00  0.00      4h6j H  
ATOM   2560 1HD1 LEU B 408      11.919 -23.979  -7.351  0.00  0.00      4h6j H  
ATOM   2561 2HD1 LEU B 408      10.992 -22.691  -7.736  0.00  0.00      4h6j H  
ATOM   2562 3HD1 LEU B 408      10.326 -24.179  -7.647  0.00  0.00      4h6j H  
ATOM   2563 1HD2 LEU B 408       8.641 -23.307  -5.992  0.00  0.00      4h6j H  
ATOM   2564 2HD2 LEU B 408       9.162 -22.541  -4.648  0.00  0.00      4h6j H  
ATOM   2565 3HD2 LEU B 408       9.322 -21.829  -6.108  0.00  0.00      4h6j H  
ATOM   2566  N   ARG B 409      13.274 -24.829  -3.162  0.00  0.00      4h6j N  
ATOM   2567  CA  ARG B 409      14.402 -24.246  -2.441  0.00  0.00      4h6j C  
ATOM   2568  C   ARG B 409      15.714 -24.831  -2.941  0.00  0.00      4h6j C  
ATOM   2569  O   ARG B 409      16.692 -24.108  -3.148  0.00  0.00      4h6j O  
ATOM   2570  CB  ARG B 409      14.282 -24.517  -0.943  0.00  0.00      4h6j C  
ATOM   2571  CG  ARG B 409      13.146 -23.772  -0.266  0.00  0.00      4h6j C  
ATOM   2572  CD  ARG B 409      13.226 -23.921   1.239  0.00  0.00      4h6j C  
ATOM   2573  NE  ARG B 409      12.044 -23.378   1.899  0.00  0.00      4h6j N  
ATOM   2574  CZ  ARG B 409      11.051 -24.118   2.377  0.00  0.00      4h6j C  
ATOM   2575  NH1 ARG B 409      11.094 -25.440   2.275  0.00  0.00      4h6j N1+
ATOM   2576  NH2 ARG B 409      10.005 -23.532   2.946  0.00  0.00      4h6j N  
ATOM   2577  H   ARG B 409      12.492 -25.322  -2.705  0.00  0.00      4h6j H  
ATOM   2578  HA  ARG B 409      14.410 -23.253  -2.600  0.00  0.00      4h6j H  
ATOM   2579  HB2 ARG B 409      14.132 -25.494  -0.814  0.00  0.00      4h6j H  
ATOM   2580  HB3 ARG B 409      15.135 -24.243  -0.507  0.00  0.00      4h6j H  
ATOM   2581  HG2 ARG B 409      13.204 -22.804  -0.489  0.00  0.00      4h6j H  
ATOM   2582  HG3 ARG B 409      12.276 -24.145  -0.571  0.00  0.00      4h6j H  
ATOM   2583  HD2 ARG B 409      13.306 -24.891   1.453  0.00  0.00      4h6j H  
ATOM   2584  HD3 ARG B 409      14.034 -23.433   1.557  0.00  0.00      4h6j H  
ATOM   2585  HE  ARG B 409      11.977 -22.378   1.998  0.00  0.00      4h6j H  
ATOM   2586 1HH1 ARG B 409      11.878 -25.890   1.858  0.00  0.00      4h6j H  
ATOM   2587 2HH1 ARG B 409      10.323 -25.990   2.626  0.00  0.00      4h6j H  
ATOM   2588 1HH2 ARG B 409       9.976 -22.533   3.031  0.00  0.00      4h6j H  
ATOM   2589 2HH2 ARG B 409       9.246 -24.080   3.291  0.00  0.00      4h6j H  
ATOM   2590  N   ASP B 410      15.733 -26.145  -3.133  0.00  0.00      4h6j N  
ATOM   2591  CA  ASP B 410      16.947 -26.816  -3.586  0.00  0.00      4h6j C  
ATOM   2592  C   ASP B 410      17.341 -26.312  -4.969  0.00  0.00      4h6j C  
ATOM   2593  O   ASP B 410      18.526 -26.225  -5.293  0.00  0.00      4h6j O  
ATOM   2594  CB  ASP B 410      16.738 -28.329  -3.633  0.00  0.00      4h6j C  
ATOM   2595  CG  ASP B 410      16.646 -28.947  -2.254  0.00  0.00      4h6j C  
ATOM   2596  OD1 ASP B 410      17.016 -28.271  -1.271  0.00  0.00      4h6j O  
ATOM   2597  OD2 ASP B 410      16.207 -30.110  -2.157  0.00  0.00      4h6j O1-
ATOM   2598  H   ASP B 410      14.844 -26.633  -2.940  0.00  0.00      4h6j H  
ATOM   2599  HA  ASP B 410      17.684 -26.556  -2.956  0.00  0.00      4h6j H  
ATOM   2600  HB2 ASP B 410      15.891 -28.507  -4.121  0.00  0.00      4h6j H  
ATOM   2601  HB3 ASP B 410      17.508 -28.731  -4.114  0.00  0.00      4h6j H  
ATOM   2602  N   SER B 411      16.342 -25.969  -5.776  0.00  0.00      4h6j N  
ATOM   2603  CA  SER B 411      16.582 -25.546  -7.148  0.00  0.00      4h6j C  
ATOM   2604  C   SER B 411      17.314 -24.207  -7.191  0.00  0.00      4h6j C  
ATOM   2605  O   SER B 411      18.128 -23.969  -8.088  0.00  0.00      4h6j O  
ATOM   2606  CB  SER B 411      15.250 -25.448  -7.901  0.00  0.00      4h6j C  
ATOM   2607  OG  SER B 411      15.447 -25.565  -9.301  0.00  0.00      4h6j O  
ATOM   2608  H   SER B 411      15.397 -26.028  -5.350  0.00  0.00      4h6j H  
ATOM   2609  HA  SER B 411      17.171 -26.233  -7.590  0.00  0.00      4h6j H  
ATOM   2610  HB2 SER B 411      14.654 -26.183  -7.594  0.00  0.00      4h6j H  
ATOM   2611  HB3 SER B 411      14.837 -24.565  -7.704  0.00  0.00      4h6j H  
ATOM   2612  HG  SER B 411      16.414 -25.688  -9.502  0.00  0.00      4h6j H  
ATOM   2613  N   PHE B 412      17.039 -23.338  -6.221  0.00  0.00      4h6j N  
ATOM   2614  CA  PHE B 412      17.754 -22.066  -6.124  0.00  0.00      4h6j C  
ATOM   2615  C   PHE B 412      19.226 -22.336  -5.878  0.00  0.00      4h6j C  
ATOM   2616  O   PHE B 412      20.092 -21.746  -6.517  0.00  0.00      4h6j O  
ATOM   2617  CB  PHE B 412      17.231 -21.218  -4.965  0.00  0.00      4h6j C  
ATOM   2618  CG  PHE B 412      15.782 -20.871  -5.069  0.00  0.00      4h6j C  
ATOM   2619  CD1 PHE B 412      15.156 -20.804  -6.301  0.00  0.00      4h6j C  
ATOM   2620  CD2 PHE B 412      15.043 -20.606  -3.926  0.00  0.00      4h6j C  
ATOM   2621  CE1 PHE B 412      13.817 -20.481  -6.392  0.00  0.00      4h6j C  
ATOM   2622  CE2 PHE B 412      13.705 -20.280  -4.010  0.00  0.00      4h6j C  
ATOM   2623  CZ  PHE B 412      13.091 -20.218  -5.245  0.00  0.00      4h6j C  
ATOM   2624  H   PHE B 412      16.299 -23.632  -5.563  0.00  0.00      4h6j H  
ATOM   2625  HA  PHE B 412      17.682 -21.624  -7.019  0.00  0.00      4h6j H  
ATOM   2626  HB2 PHE B 412      17.367 -21.733  -4.130  0.00  0.00      4h6j H  
ATOM   2627  HB3 PHE B 412      17.751 -20.375  -4.951  0.00  0.00      4h6j H  
ATOM   2628  HD1 PHE B 412      15.673 -20.991  -7.132  0.00  0.00      4h6j H  
ATOM   2629  HD2 PHE B 412      15.489 -20.653  -3.029  0.00  0.00      4h6j H  
ATOM   2630  HE1 PHE B 412      13.374 -20.437  -7.297  0.00  0.00      4h6j H  
ATOM   2631  HE2 PHE B 412      13.179 -20.086  -3.165  0.00  0.00      4h6j H  
ATOM   2632  HZ  PHE B 412      12.119 -19.983  -5.315  0.00  0.00      4h6j H  
ATOM   2633  N   GLN B 413      19.501 -23.231  -4.936  0.00  0.00      4h6j N  
ATOM   2634  CA  GLN B 413      20.874 -23.559  -4.590  0.00  0.00      4h6j C  
ATOM   2635  C   GLN B 413      21.591 -24.189  -5.775  0.00  0.00      4h6j C  
ATOM   2636  O   GLN B 413      22.740 -23.848  -6.065  0.00  0.00      4h6j O  
ATOM   2637  CB  GLN B 413      20.905 -24.516  -3.397  0.00  0.00      4h6j C  
ATOM   2638  CG  GLN B 413      20.284 -23.948  -2.136  0.00  0.00      4h6j C  
ATOM   2639  CD  GLN B 413      20.382 -24.900  -0.958  0.00  0.00      4h6j C  
ATOM   2640  NE2 GLN B 413      19.966 -24.435   0.215  0.00  0.00      4h6j N  
ATOM   2641  OE1 GLN B 413      20.828 -26.040  -1.101  0.00  0.00      4h6j O  
ATOM   2642  H   GLN B 413      18.674 -23.661  -4.484  0.00  0.00      4h6j H  
ATOM   2643  HA  GLN B 413      21.352 -22.703  -4.361  0.00  0.00      4h6j H  
ATOM   2644  HB2 GLN B 413      20.408 -25.350  -3.643  0.00  0.00      4h6j H  
ATOM   2645  HB3 GLN B 413      21.860 -24.749  -3.198  0.00  0.00      4h6j H  
ATOM   2646  HG2 GLN B 413      20.756 -23.099  -1.897  0.00  0.00      4h6j H  
ATOM   2647  HG3 GLN B 413      19.318 -23.756  -2.310  0.00  0.00      4h6j H  
ATOM   2648 1HE2 GLN B 413      19.989 -25.021   1.048  0.00  0.00      4h6j H  
ATOM   2649 2HE2 GLN B 413      19.624 -23.476   0.261  0.00  0.00      4h6j H  
ATOM   2650  N   GLN B 414      20.916 -25.107  -6.463  0.00  0.00      4h6j N  
ATOM   2651  CA  GLN B 414      21.531 -25.820  -7.576  0.00  0.00      4h6j C  
ATOM   2652  C   GLN B 414      21.817 -24.907  -8.760  0.00  0.00      4h6j C  
ATOM   2653  O   GLN B 414      22.851 -25.036  -9.415  0.00  0.00      4h6j O  
ATOM   2654  CB  GLN B 414      20.637 -26.977  -8.031  0.00  0.00      4h6j C  
ATOM   2655  CG  GLN B 414      20.467 -28.073  -6.989  0.00  0.00      4h6j C  
ATOM   2656  CD  GLN B 414      19.598 -29.217  -7.478  0.00  0.00      4h6j C  
ATOM   2657  NE2 GLN B 414      19.145 -30.056  -6.549  0.00  0.00      4h6j N  
ATOM   2658  OE1 GLN B 414      19.335 -29.347  -8.676  0.00  0.00      4h6j O  
ATOM   2659  H   GLN B 414      19.943 -25.265  -6.146  0.00  0.00      4h6j H  
ATOM   2660  HA  GLN B 414      22.415 -26.194  -7.255  0.00  0.00      4h6j H  
ATOM   2661  HB2 GLN B 414      19.730 -26.614  -8.252  0.00  0.00      4h6j H  
ATOM   2662  HB3 GLN B 414      21.037 -27.388  -8.853  0.00  0.00      4h6j H  
ATOM   2663  HG2 GLN B 414      21.369 -28.436  -6.756  0.00  0.00      4h6j H  
ATOM   2664  HG3 GLN B 414      20.045 -27.677  -6.174  0.00  0.00      4h6j H  
ATOM   2665 1HE2 GLN B 414      18.545 -30.840  -6.801  0.00  0.00      4h6j H  
ATOM   2666 2HE2 GLN B 414      19.415 -29.893  -5.581  0.00  0.00      4h6j H  
ATOM   2667  N   VAL B 415      20.911 -23.977  -9.042  0.00  0.00      4h6j N  
ATOM   2668  CA  VAL B 415      21.085 -23.134 -10.215  0.00  0.00      4h6j C  
ATOM   2669  C   VAL B 415      22.266 -22.179 -10.013  0.00  0.00      4h6j C  
ATOM   2670  O   VAL B 415      22.948 -21.812 -10.971  0.00  0.00      4h6j O  
ATOM   2671  CB  VAL B 415      19.796 -22.329 -10.530  0.00  0.00      4h6j C  
ATOM   2672  CG1 VAL B 415      19.575 -21.252  -9.481  0.00  0.00      4h6j C  
ATOM   2673  CG2 VAL B 415      19.888 -21.728 -11.925  0.00  0.00      4h6j C  
ATOM   2674  H   VAL B 415      20.121 -23.912  -8.392  0.00  0.00      4h6j H  
ATOM   2675  HA  VAL B 415      21.299 -23.722 -11.000  0.00  0.00      4h6j H  
ATOM   2676  HB  VAL B 415      19.031 -22.960 -10.471  0.00  0.00      4h6j H  
ATOM   2677 1HG1 VAL B 415      20.411 -21.128  -8.946  0.00  0.00      4h6j H  
ATOM   2678 2HG1 VAL B 415      19.338 -20.390  -9.930  0.00  0.00      4h6j H  
ATOM   2679 3HG1 VAL B 415      18.829 -21.525  -8.873  0.00  0.00      4h6j H  
ATOM   2680 1HG2 VAL B 415      19.016 -21.297 -12.157  0.00  0.00      4h6j H  
ATOM   2681 2HG2 VAL B 415      20.091 -22.452 -12.584  0.00  0.00      4h6j H  
ATOM   2682 3HG2 VAL B 415      20.617 -21.044 -11.942  0.00  0.00      4h6j H  
ATOM   2683  N   VAL B 416      22.518 -21.798  -8.765  0.00  0.00      4h6j N  
ATOM   2684  CA  VAL B 416      23.690 -20.992  -8.436  0.00  0.00      4h6j C  
ATOM   2685  C   VAL B 416      24.987 -21.743  -8.721  0.00  0.00      4h6j C  
ATOM   2686  O   VAL B 416      25.955 -21.161  -9.216  0.00  0.00      4h6j O  
ATOM   2687  CB  VAL B 416      23.679 -20.575  -6.955  0.00  0.00      4h6j C  
ATOM   2688  CG1 VAL B 416      25.004 -19.932  -6.584  0.00  0.00      4h6j C  
ATOM   2689  CG2 VAL B 416      22.541 -19.604  -6.703  0.00  0.00      4h6j C  
ATOM   2690  H   VAL B 416      21.826 -22.116  -8.062  0.00  0.00      4h6j H  
ATOM   2691  HA  VAL B 416      23.676 -20.167  -9.016  0.00  0.00      4h6j H  
ATOM   2692  HB  VAL B 416      23.592 -21.401  -6.409  0.00  0.00      4h6j H  
ATOM   2693 1HG1 VAL B 416      24.847 -18.991  -6.281  0.00  0.00      4h6j H  
ATOM   2694 2HG1 VAL B 416      25.434 -20.451  -5.845  0.00  0.00      4h6j H  
ATOM   2695 3HG1 VAL B 416      25.609 -19.927  -7.381  0.00  0.00      4h6j H  
ATOM   2696 1HG2 VAL B 416      21.688 -19.994  -7.051  0.00  0.00      4h6j H  
ATOM   2697 2HG2 VAL B 416      22.730 -18.741  -7.172  0.00  0.00      4h6j H  
ATOM   2698 3HG2 VAL B 416      22.456 -19.439  -5.720  0.00  0.00      4h6j H  
ATOM   2699  N   LYS B 417      25.006 -23.036  -8.412  0.00  0.00      4h6j N  
ATOM   2700  CA  LYS B 417      26.202 -23.845  -8.629  0.00  0.00      4h6j C  
ATOM   2701  C   LYS B 417      26.431 -24.151 -10.105  0.00  0.00      4h6j C  
ATOM   2702  O   LYS B 417      27.549 -24.476 -10.512  0.00  0.00      4h6j O  
ATOM   2703  CB  LYS B 417      26.109 -25.154  -7.844  0.00  0.00      4h6j C  
ATOM   2704  CG  LYS B 417      26.129 -24.969  -6.342  0.00  0.00      4h6j C  
ATOM   2705  CD  LYS B 417      26.025 -26.300  -5.623  0.00  0.00      4h6j C  
ATOM   2706  CE  LYS B 417      25.937 -26.102  -4.120  0.00  0.00      4h6j C  
ATOM   2707  NZ  LYS B 417      25.808 -27.397  -3.398  0.00  0.00      4h6j N1+
ATOM   2708  H   LYS B 417      24.126 -23.407  -8.016  0.00  0.00      4h6j H  
ATOM   2709  HA  LYS B 417      27.005 -23.340  -8.276  0.00  0.00      4h6j H  
ATOM   2710  HB2 LYS B 417      25.256 -25.607  -8.096  0.00  0.00      4h6j H  
ATOM   2711  HB3 LYS B 417      26.885 -25.727  -8.104  0.00  0.00      4h6j H  
ATOM   2712  HG2 LYS B 417      26.985 -24.524  -6.077  0.00  0.00      4h6j H  
ATOM   2713  HG3 LYS B 417      25.358 -24.393  -6.071  0.00  0.00      4h6j H  
ATOM   2714  HD2 LYS B 417      25.205 -26.770  -5.930  0.00  0.00      4h6j H  
ATOM   2715  HD3 LYS B 417      26.833 -26.841  -5.824  0.00  0.00      4h6j H  
ATOM   2716  HE2 LYS B 417      26.765 -25.630  -3.804  0.00  0.00      4h6j H  
ATOM   2717  HE3 LYS B 417      25.139 -25.529  -3.913  0.00  0.00      4h6j H  
ATOM   2718  HZ1 LYS B 417      25.746 -28.142  -4.062  0.00  0.00      4h6j H  
ATOM   2719  HZ2 LYS B 417      24.983 -27.382  -2.834  0.00  0.00      4h6j H  
ATOM   2720  HZ3 LYS B 417      26.609 -27.533  -2.816  0.00  0.00      4h6j H  
ATOM   2721  N   LEU B 418      25.375 -24.049 -10.907  0.00  0.00      4h6j N  
ATOM   2722  CA  LEU B 418      25.496 -24.269 -12.344  0.00  0.00      4h6j C  
ATOM   2723  C   LEU B 418      26.167 -23.086 -13.025  0.00  0.00      4h6j C  
ATOM   2724  O   LEU B 418      26.526 -23.157 -14.199  0.00  0.00      4h6j O  
ATOM   2725  CB  LEU B 418      24.120 -24.510 -12.969  0.00  0.00      4h6j C  
ATOM   2726  CG  LEU B 418      23.496 -25.873 -12.674  0.00  0.00      4h6j C  
ATOM   2727  CD1 LEU B 418      22.085 -25.927 -13.245  0.00  0.00      4h6j C  
ATOM   2728  CD2 LEU B 418      24.364 -26.972 -13.274  0.00  0.00      4h6j C  
ATOM   2729  H   LEU B 418      24.487 -23.807 -10.435  0.00  0.00      4h6j H  
ATOM   2730  HA  LEU B 418      26.063 -25.088 -12.496  0.00  0.00      4h6j H  
ATOM   2731  HB2 LEU B 418      23.501 -23.817 -12.619  0.00  0.00      4h6j H  
ATOM   2732  HB3 LEU B 418      24.214 -24.431 -13.954  0.00  0.00      4h6j H  
ATOM   2733  HG  LEU B 418      23.459 -26.008 -11.688  0.00  0.00      4h6j H  
ATOM   2734 1HD1 LEU B 418      21.527 -25.210 -12.826  0.00  0.00      4h6j H  
ATOM   2735 2HD1 LEU B 418      21.680 -26.820 -13.050  0.00  0.00      4h6j H  
ATOM   2736 3HD1 LEU B 418      22.119 -25.786 -14.235  0.00  0.00      4h6j H  
ATOM   2737 1HD2 LEU B 418      24.429 -26.844 -14.263  0.00  0.00      4h6j H  
ATOM   2738 2HD2 LEU B 418      25.279 -26.932 -12.873  0.00  0.00      4h6j H  
ATOM   2739 3HD2 LEU B 418      23.955 -27.864 -13.081  0.00  0.00      4h6j H  
ATOM   2740  N   LYS B 419      26.320 -21.995 -12.282  0.00  0.00      4h6j N  
ATOM   2741  CA  LYS B 419      27.084 -20.850 -12.755  0.00  0.00      4h6j C  
ATOM   2742  C   LYS B 419      26.703 -20.462 -14.179  0.00  0.00      4h6j C  
ATOM   2743  O   LYS B 419      27.551 -20.435 -15.073  0.00  0.00      4h6j O  
ATOM   2744  CB  LYS B 419      28.583 -21.159 -12.684  0.00  0.00      4h6j C  
ATOM   2745  CG  LYS B 419      29.108 -21.312 -11.264  0.00  0.00      4h6j C  
ATOM   2746  CD  LYS B 419      30.589 -21.660 -11.245  0.00  0.00      4h6j C  
ATOM   2747  CE  LYS B 419      30.838 -23.060 -11.780  0.00  0.00      4h6j C  
ATOM   2748  NZ  LYS B 419      32.212 -23.539 -11.453  0.00  0.00      4h6j N1+
ATOM   2749  H   LYS B 419      25.856 -22.031 -11.353  0.00  0.00      4h6j H  
ATOM   2750  HA  LYS B 419      26.903 -20.062 -12.147  0.00  0.00      4h6j H  
ATOM   2751  HB2 LYS B 419      28.749 -22.010 -13.173  0.00  0.00      4h6j H  
ATOM   2752  HB3 LYS B 419      29.075 -20.412 -13.123  0.00  0.00      4h6j H  
ATOM   2753  HG2 LYS B 419      28.972 -20.451 -10.771  0.00  0.00      4h6j H  
ATOM   2754  HG3 LYS B 419      28.599 -22.040 -10.804  0.00  0.00      4h6j H  
ATOM   2755  HD2 LYS B 419      31.079 -21.009 -11.816  0.00  0.00      4h6j H  
ATOM   2756  HD3 LYS B 419      30.919 -21.615 -10.308  0.00  0.00      4h6j H  
ATOM   2757  HE2 LYS B 419      30.168 -23.687 -11.377  0.00  0.00      4h6j H  
ATOM   2758  HE3 LYS B 419      30.721 -23.055 -12.776  0.00  0.00      4h6j H  
ATOM   2759  HZ1 LYS B 419      32.182 -24.080 -10.614  0.00  0.00      4h6j H  
ATOM   2760  HZ2 LYS B 419      32.814 -22.752 -11.324  0.00  0.00      4h6j H  
ATOM   2761  HZ3 LYS B 419      32.552 -24.103 -12.204  0.00  0.00      4h6j H  
ATOM   2762  N   GLY B 420      25.422 -20.169 -14.385  0.00  0.00      4h6j N  
ATOM   2763  CA  GLY B 420      24.977 -19.656 -15.667  0.00  0.00      4h6j C  
ATOM   2764  C   GLY B 420      24.228 -20.643 -16.542  0.00  0.00      4h6j C  
ATOM   2765  O   GLY B 420      23.501 -20.238 -17.448  0.00  0.00      4h6j O  
ATOM   2766  H   GLY B 420      24.799 -20.334 -13.578  0.00  0.00      4h6j H  
ATOM   2767  HA2 GLY B 420      24.382 -18.833 -15.510  0.00  0.00      4h6j H  
ATOM   2768  HA3 GLY B 420      25.790 -19.302 -16.187  0.00  0.00      4h6j H  
ATOM   2769  N   GLN B 421      24.399 -21.935 -16.283  0.00  0.00      4h6j N  
ATOM   2770  CA  GLN B 421      23.702 -22.964 -17.048  0.00  0.00      4h6j C  
ATOM   2771  C   GLN B 421      22.257 -23.085 -16.572  0.00  0.00      4h6j C  
ATOM   2772  O   GLN B 421      21.931 -22.664 -15.467  0.00  0.00      4h6j O  
ATOM   2773  CB  GLN B 421      24.404 -24.314 -16.890  0.00  0.00      4h6j C  
ATOM   2774  CG  GLN B 421      25.814 -24.355 -17.455  0.00  0.00      4h6j C  
ATOM   2775  CD  GLN B 421      26.536 -25.643 -17.110  0.00  0.00      4h6j C  
ATOM   2776  NE2 GLN B 421      26.981 -25.756 -15.863  0.00  0.00      4h6j N  
ATOM   2777  OE1 GLN B 421      26.692 -26.527 -17.952  0.00  0.00      4h6j O  
ATOM   2778  H   GLN B 421      25.056 -22.143 -15.508  0.00  0.00      4h6j H  
ATOM   2779  HA  GLN B 421      23.685 -22.679 -18.010  0.00  0.00      4h6j H  
ATOM   2780  HB2 GLN B 421      24.453 -24.538 -15.914  0.00  0.00      4h6j H  
ATOM   2781  HB3 GLN B 421      23.860 -25.016 -17.359  0.00  0.00      4h6j H  
ATOM   2782  HG2 GLN B 421      25.764 -24.275 -18.449  0.00  0.00      4h6j H  
ATOM   2783  HG3 GLN B 421      26.332 -23.588 -17.080  0.00  0.00      4h6j H  
ATOM   2784 1HE2 GLN B 421      27.464 -26.599 -15.554  0.00  0.00      4h6j H  
ATOM   2785 2HE2 GLN B 421      26.828 -24.978 -15.223  0.00  0.00      4h6j H  
ATOM   2786  N   VAL B 422      21.411 -23.679 -17.408  0.00  0.00      4h6j N  
ATOM   2787  CA  VAL B 422      19.977 -23.756 -17.132  0.00  0.00      4h6j C  
ATOM   2788  C   VAL B 422      19.599 -24.987 -16.313  0.00  0.00      4h6j C  
ATOM   2789  O   VAL B 422      20.104 -26.088 -16.542  0.00  0.00      4h6j O  
ATOM   2790  CB  VAL B 422      19.158 -23.777 -18.442  0.00  0.00      4h6j C  
ATOM   2791  CG1 VAL B 422      17.674 -23.985 -18.130  0.00  0.00      4h6j C  
ATOM   2792  CG2 VAL B 422      19.355 -22.465 -19.202  0.00  0.00      4h6j C  
ATOM   2793  H   VAL B 422      21.850 -24.078 -18.262  0.00  0.00      4h6j H  
ATOM   2794  HA  VAL B 422      19.717 -22.935 -16.597  0.00  0.00      4h6j H  
ATOM   2795  HB  VAL B 422      19.454 -24.562 -18.971  0.00  0.00      4h6j H  
ATOM   2796 1HG1 VAL B 422      17.583 -24.638 -17.380  0.00  0.00      4h6j H  
ATOM   2797 2HG1 VAL B 422      17.267 -23.112 -17.867  0.00  0.00      4h6j H  
ATOM   2798 3HG1 VAL B 422      17.213 -24.340 -18.942  0.00  0.00      4h6j H  
ATOM   2799 1HG2 VAL B 422      19.071 -21.705 -18.620  0.00  0.00      4h6j H  
ATOM   2800 2HG2 VAL B 422      18.800 -22.482 -20.032  0.00  0.00      4h6j H  
ATOM   2801 3HG2 VAL B 422      20.320 -22.368 -19.441  0.00  0.00      4h6j H  
ATOM   2802  N   LEU B 423      18.697 -24.781 -15.358  0.00  0.00      4h6j N  
ATOM   2803  CA  LEU B 423      18.129 -25.858 -14.563  0.00  0.00      4h6j C  
ATOM   2804  C   LEU B 423      16.613 -25.773 -14.722  0.00  0.00      4h6j C  
ATOM   2805  O   LEU B 423      16.056 -24.682 -14.743  0.00  0.00      4h6j O  
ATOM   2806  CB  LEU B 423      18.509 -25.668 -13.094  0.00  0.00      4h6j C  
ATOM   2807  CG  LEU B 423      17.838 -26.582 -12.067  0.00  0.00      4h6j C  
ATOM   2808  CD1 LEU B 423      18.282 -28.022 -12.282  0.00  0.00      4h6j C  
ATOM   2809  CD2 LEU B 423      18.193 -26.110 -10.666  0.00  0.00      4h6j C  
ATOM   2810  H   LEU B 423      18.432 -23.776 -15.229  0.00  0.00      4h6j H  
ATOM   2811  HA  LEU B 423      18.435 -26.727 -14.929  0.00  0.00      4h6j H  
ATOM   2812  HB2 LEU B 423      19.498 -25.808 -13.014  0.00  0.00      4h6j H  
ATOM   2813  HB3 LEU B 423      18.289 -24.725 -12.841  0.00  0.00      4h6j H  
ATOM   2814  HG  LEU B 423      16.849 -26.520 -12.175  0.00  0.00      4h6j H  
ATOM   2815 1HD1 LEU B 423      18.025 -28.318 -13.202  0.00  0.00      4h6j H  
ATOM   2816 2HD1 LEU B 423      17.839 -28.613 -11.607  0.00  0.00      4h6j H  
ATOM   2817 3HD1 LEU B 423      19.275 -28.085 -12.178  0.00  0.00      4h6j H  
ATOM   2818 1HD2 LEU B 423      19.185 -26.141 -10.543  0.00  0.00      4h6j H  
ATOM   2819 2HD2 LEU B 423      17.873 -25.171 -10.537  0.00  0.00      4h6j H  
ATOM   2820 3HD2 LEU B 423      17.756 -26.705  -9.991  0.00  0.00      4h6j H  
ATOM   2821  N   SER B 424      15.944 -26.910 -14.853  0.00  0.00      4h6j N  
ATOM   2822  CA  SER B 424      14.487 -26.885 -14.912  0.00  0.00      4h6j C  
ATOM   2823  C   SER B 424      13.886 -27.670 -13.765  0.00  0.00      4h6j C  
ATOM   2824  O   SER B 424      14.420 -28.700 -13.352  0.00  0.00      4h6j O  
ATOM   2825  CB  SER B 424      13.988 -27.447 -16.244  0.00  0.00      4h6j C  
ATOM   2826  OG  SER B 424      14.349 -26.587 -17.311  0.00  0.00      4h6j O  
ATOM   2827  H   SER B 424      16.511 -27.762 -14.906  0.00  0.00      4h6j H  
ATOM   2828  HA  SER B 424      14.189 -25.926 -14.826  0.00  0.00      4h6j H  
ATOM   2829  HB2 SER B 424      14.401 -28.338 -16.391  0.00  0.00      4h6j H  
ATOM   2830  HB3 SER B 424      12.998 -27.522 -16.209  0.00  0.00      4h6j H  
ATOM   2831  HG  SER B 424      14.850 -25.801 -16.974  0.00  0.00      4h6j H  
ATOM   2832  N   VAL B 425      12.774 -27.168 -13.243  0.00  0.00      4h6j N  
ATOM   2833  CA  VAL B 425      12.097 -27.839 -12.144  0.00  0.00      4h6j C  
ATOM   2834  C   VAL B 425      10.591 -27.751 -12.340  0.00  0.00      4h6j C  
ATOM   2835  O   VAL B 425      10.085 -26.801 -12.927  0.00  0.00      4h6j O  
ATOM   2836  CB  VAL B 425      12.485 -27.206 -10.785  0.00  0.00      4h6j C  
ATOM   2837  CG1 VAL B 425      11.960 -25.783 -10.697  0.00  0.00      4h6j C  
ATOM   2838  CG2 VAL B 425      11.951 -28.056  -9.638  0.00  0.00      4h6j C  
ATOM   2839  H   VAL B 425      12.443 -26.288 -13.672  0.00  0.00      4h6j H  
ATOM   2840  HA  VAL B 425      12.356 -28.808 -12.159  0.00  0.00      4h6j H  
ATOM   2841  HB  VAL B 425      13.477 -27.156 -10.751  0.00  0.00      4h6j H  
ATOM   2842 1HG1 VAL B 425      11.975 -25.363 -11.605  0.00  0.00      4h6j H  
ATOM   2843 2HG1 VAL B 425      11.021 -25.793 -10.352  0.00  0.00      4h6j H  
ATOM   2844 3HG1 VAL B 425      12.536 -25.251 -10.076  0.00  0.00      4h6j H  
ATOM   2845 1HG2 VAL B 425      10.961 -27.937  -9.574  0.00  0.00      4h6j H  
ATOM   2846 2HG2 VAL B 425      12.382 -27.765  -8.785  0.00  0.00      4h6j H  
ATOM   2847 3HG2 VAL B 425      12.164 -29.017  -9.813  0.00  0.00      4h6j H  
ATOM   2848  N   MET B 426       9.877 -28.759 -11.854  0.00  0.00      4h6j N  
ATOM   2849  CA  MET B 426       8.428 -28.785 -11.972  0.00  0.00      4h6j C  
ATOM   2850  C   MET B 426       7.828 -28.675 -10.576  0.00  0.00      4h6j C  
ATOM   2851  O   MET B 426       8.273 -29.351  -9.653  0.00  0.00      4h6j O  
ATOM   2852  CB  MET B 426       7.993 -30.099 -12.626  0.00  0.00      4h6j C  
ATOM   2853  CG  MET B 426       6.493 -30.311 -12.668  0.00  0.00      4h6j C  
ATOM   2854  SD  MET B 426       5.802 -29.883 -14.265  0.00  0.00      4h6j S  
ATOM   2855  CE  MET B 426       6.852 -30.851 -15.359  0.00  0.00      4h6j C  
ATOM   2856  H   MET B 426      10.430 -29.506 -11.395  0.00  0.00      4h6j H  
ATOM   2857  HA  MET B 426       8.139 -27.987 -12.496  0.00  0.00      4h6j H  
ATOM   2858  HB2 MET B 426       8.347 -30.124 -13.572  0.00  0.00      4h6j H  
ATOM   2859  HB3 MET B 426       8.412 -30.868 -12.120  0.00  0.00      4h6j H  
ATOM   2860  HG2 MET B 426       6.296 -31.288 -12.434  0.00  0.00      4h6j H  
ATOM   2861  HG3 MET B 426       6.064 -29.755 -11.923  0.00  0.00      4h6j H  
ATOM   2862  HE1 MET B 426       7.030 -30.331 -16.194  0.00  0.00      4h6j H  
ATOM   2863  HE2 MET B 426       7.717 -31.050 -14.899  0.00  0.00      4h6j H  
ATOM   2864  HE3 MET B 426       6.391 -31.707 -15.590  0.00  0.00      4h6j H  
ATOM   2865  N   PHE B 427       6.828 -27.812 -10.420  0.00  0.00      4h6j N  
ATOM   2866  CA  PHE B 427       6.180 -27.643  -9.124  0.00  0.00      4h6j C  
ATOM   2867  C   PHE B 427       4.788 -27.058  -9.280  0.00  0.00      4h6j C  
ATOM   2868  O   PHE B 427       4.430 -26.556 -10.341  0.00  0.00      4h6j O  
ATOM   2869  CB  PHE B 427       7.013 -26.735  -8.207  0.00  0.00      4h6j C  
ATOM   2870  CG  PHE B 427       7.051 -25.294  -8.639  0.00  0.00      4h6j C  
ATOM   2871  CD1 PHE B 427       6.260 -24.344  -8.009  0.00  0.00      4h6j C  
ATOM   2872  CD2 PHE B 427       7.895 -24.890  -9.663  0.00  0.00      4h6j C  
ATOM   2873  CE1 PHE B 427       6.308 -23.014  -8.386  0.00  0.00      4h6j C  
ATOM   2874  CE2 PHE B 427       7.951 -23.559 -10.049  0.00  0.00      4h6j C  
ATOM   2875  CZ  PHE B 427       7.156 -22.620  -9.408  0.00  0.00      4h6j C  
ATOM   2876  H   PHE B 427       6.560 -27.290 -11.270  0.00  0.00      4h6j H  
ATOM   2877  HA  PHE B 427       6.069 -28.564  -8.730  0.00  0.00      4h6j H  
ATOM   2878  HB2 PHE B 427       6.614 -26.774  -7.303  0.00  0.00      4h6j H  
ATOM   2879  HB3 PHE B 427       7.940 -27.079  -8.205  0.00  0.00      4h6j H  
ATOM   2880  HD1 PHE B 427       5.647 -24.622  -7.271  0.00  0.00      4h6j H  
ATOM   2881  HD2 PHE B 427       8.469 -25.565 -10.127  0.00  0.00      4h6j H  
ATOM   2882  HE1 PHE B 427       5.726 -22.340  -7.917  0.00  0.00      4h6j H  
ATOM   2883  HE2 PHE B 427       8.571 -23.279 -10.798  0.00  0.00      4h6j H  
ATOM   2884  HZ  PHE B 427       7.194 -21.658  -9.681  0.00  0.00      4h6j H  
ATOM   2885  N   ARG B 428       4.003 -27.122  -8.213  0.00  0.00      4h6j N  
ATOM   2886  CA  ARG B 428       2.654 -26.572  -8.244  0.00  0.00      4h6j C  
ATOM   2887  C   ARG B 428       2.616 -25.183  -7.611  0.00  0.00      4h6j C  
ATOM   2888  O   ARG B 428       3.119 -24.985  -6.501  0.00  0.00      4h6j O  
ATOM   2889  CB  ARG B 428       1.701 -27.515  -7.514  0.00  0.00      4h6j C  
ATOM   2890  CG  ARG B 428       1.451 -28.813  -8.276  0.00  0.00      4h6j C  
ATOM   2891  CD  ARG B 428       1.026 -29.939  -7.352  0.00  0.00      4h6j C  
ATOM   2892  NE  ARG B 428       2.150 -30.497  -6.609  0.00  0.00      4h6j N  
ATOM   2893  CZ  ARG B 428       2.080 -31.603  -5.873  0.00  0.00      4h6j C  
ATOM   2894  NH1 ARG B 428       0.933 -32.266  -5.784  0.00  0.00      4h6j N1+
ATOM   2895  NH2 ARG B 428       3.154 -32.052  -5.238  0.00  0.00      4h6j N  
ATOM   2896  H   ARG B 428       4.418 -27.581  -7.386  0.00  0.00      4h6j H  
ATOM   2897  HA  ARG B 428       2.355 -26.495  -9.202  0.00  0.00      4h6j H  
ATOM   2898  HB2 ARG B 428       2.099 -27.747  -6.637  0.00  0.00      4h6j H  
ATOM   2899  HB3 ARG B 428       0.831 -27.056  -7.399  0.00  0.00      4h6j H  
ATOM   2900  HG2 ARG B 428       0.727 -28.667  -8.947  0.00  0.00      4h6j H  
ATOM   2901  HG3 ARG B 428       2.290 -29.089  -8.740  0.00  0.00      4h6j H  
ATOM   2902  HD2 ARG B 428       0.354 -29.577  -6.710  0.00  0.00      4h6j H  
ATOM   2903  HD3 ARG B 428       0.610 -30.656  -7.909  0.00  0.00      4h6j H  
ATOM   2904  HE  ARG B 428       3.032 -30.017  -6.655  0.00  0.00      4h6j H  
ATOM   2905 1HH1 ARG B 428       0.129 -31.956  -6.278  0.00  0.00      4h6j H  
ATOM   2906 2HH1 ARG B 428       0.886 -33.095  -5.207  0.00  0.00      4h6j H  
ATOM   2907 1HH2 ARG B 428       4.028 -31.565  -5.330  0.00  0.00      4h6j H  
ATOM   2908 2HH2 ARG B 428       3.102 -32.868  -4.672  0.00  0.00      4h6j H  
ATOM   2909  N   PHE B 429       2.005 -24.245  -8.330  0.00  0.00      4h6j N  
ATOM   2910  CA  PHE B 429       1.992 -22.819  -7.984  0.00  0.00      4h6j C  
ATOM   2911  C   PHE B 429       0.539 -22.422  -7.707  0.00  0.00      4h6j C  
ATOM   2912  O   PHE B 429      -0.340 -22.662  -8.536  0.00  0.00      4h6j O  
ATOM   2913  CB  PHE B 429       2.549 -22.032  -9.181  0.00  0.00      4h6j C  
ATOM   2914  CG  PHE B 429       2.802 -20.569  -8.919  0.00  0.00      4h6j C  
ATOM   2915  CD1 PHE B 429       4.088 -20.064  -8.991  0.00  0.00      4h6j C  
ATOM   2916  CD2 PHE B 429       1.763 -19.697  -8.650  0.00  0.00      4h6j C  
ATOM   2917  CE1 PHE B 429       4.331 -18.712  -8.801  0.00  0.00      4h6j C  
ATOM   2918  CE2 PHE B 429       2.000 -18.344  -8.459  0.00  0.00      4h6j C  
ATOM   2919  CZ  PHE B 429       3.289 -17.855  -8.537  0.00  0.00      4h6j C  
ATOM   2920  H   PHE B 429       1.519 -24.618  -9.189  0.00  0.00      4h6j H  
ATOM   2921  HA  PHE B 429       2.484 -22.724  -7.127  0.00  0.00      4h6j H  
ATOM   2922  HB2 PHE B 429       3.411 -22.450  -9.440  0.00  0.00      4h6j H  
ATOM   2923  HB3 PHE B 429       1.889 -22.101  -9.919  0.00  0.00      4h6j H  
ATOM   2924  HD1 PHE B 429       4.853 -20.674  -9.183  0.00  0.00      4h6j H  
ATOM   2925  HD2 PHE B 429       0.825 -20.046  -8.593  0.00  0.00      4h6j H  
ATOM   2926  HE1 PHE B 429       5.279 -18.368  -8.858  0.00  0.00      4h6j H  
ATOM   2927  HE2 PHE B 429       1.224 -17.723  -8.262  0.00  0.00      4h6j H  
ATOM   2928  HZ  PHE B 429       3.465 -16.877  -8.402  0.00  0.00      4h6j H  
ATOM   2929  N   ARG B 430       0.285 -21.818  -6.553  0.00  0.00      4h6j N  
ATOM   2930  CA  ARG B 430      -1.079 -21.423  -6.201  0.00  0.00      4h6j C  
ATOM   2931  C   ARG B 430      -1.475 -20.168  -6.963  0.00  0.00      4h6j C  
ATOM   2932  O   ARG B 430      -0.939 -19.084  -6.710  0.00  0.00      4h6j O  
ATOM   2933  CB  ARG B 430      -1.184 -21.162  -4.700  0.00  0.00      4h6j C  
ATOM   2934  CG  ARG B 430      -2.600 -20.841  -4.241  0.00  0.00      4h6j C  
ATOM   2935  CD  ARG B 430      -2.653 -20.581  -2.747  0.00  0.00      4h6j C  
ATOM   2936  NE  ARG B 430      -1.847 -19.426  -2.370  0.00  0.00      4h6j N  
ATOM   2937  CZ  ARG B 430      -0.581 -19.493  -1.969  0.00  0.00      4h6j C  
ATOM   2938  NH1 ARG B 430       0.031 -20.668  -1.892  0.00  0.00      4h6j N1+
ATOM   2939  NH2 ARG B 430       0.072 -18.388  -1.644  0.00  0.00      4h6j N  
ATOM   2940  H   ARG B 430       1.103 -21.656  -5.947  0.00  0.00      4h6j H  
ATOM   2941  HA  ARG B 430      -1.705 -22.166  -6.453  0.00  0.00      4h6j H  
ATOM   2942  HB2 ARG B 430      -0.882 -21.976  -4.219  0.00  0.00      4h6j H  
ATOM   2943  HB3 ARG B 430      -0.605 -20.388  -4.475  0.00  0.00      4h6j H  
ATOM   2944  HG2 ARG B 430      -2.924 -20.025  -4.712  0.00  0.00      4h6j H  
ATOM   2945  HG3 ARG B 430      -3.196 -21.613  -4.445  0.00  0.00      4h6j H  
ATOM   2946  HD2 ARG B 430      -3.602 -20.417  -2.494  0.00  0.00      4h6j H  
ATOM   2947  HD3 ARG B 430      -2.308 -21.391  -2.280  0.00  0.00      4h6j H  
ATOM   2948  HE  ARG B 430      -2.277 -18.516  -2.416  0.00  0.00      4h6j H  
ATOM   2949 1HH1 ARG B 430      -0.442 -21.503  -2.151  0.00  0.00      4h6j H  
ATOM   2950 2HH1 ARG B 430       0.987 -20.708  -1.568  0.00  0.00      4h6j H  
ATOM   2951 1HH2 ARG B 430      -0.384 -17.496  -1.720  0.00  0.00      4h6j H  
ATOM   2952 2HH2 ARG B 430       1.015 -18.433  -1.325  0.00  0.00      4h6j H  
ATOM   2953  N   SER B 431      -2.416 -20.312  -7.896  0.00  0.00      4h6j N  
ATOM   2954  CA  SER B 431      -2.855 -19.176  -8.697  0.00  0.00      4h6j C  
ATOM   2955  C   SER B 431      -3.774 -18.274  -7.883  0.00  0.00      4h6j C  
ATOM   2956  O   SER B 431      -4.234 -18.644  -6.805  0.00  0.00      4h6j O  
ATOM   2957  CB  SER B 431      -3.594 -19.653  -9.950  0.00  0.00      4h6j C  
ATOM   2958  OG  SER B 431      -4.873 -20.158  -9.613  0.00  0.00      4h6j O  
ATOM   2959  H   SER B 431      -2.792 -21.268  -7.996  0.00  0.00      4h6j H  
ATOM   2960  HA  SER B 431      -2.044 -18.641  -8.952  0.00  0.00      4h6j H  
ATOM   2961  HB2 SER B 431      -3.701 -18.884 -10.571  0.00  0.00      4h6j H  
ATOM   2962  HB3 SER B 431      -3.062 -20.375 -10.379  0.00  0.00      4h6j H  
ATOM   2963  HG  SER B 431      -5.026 -20.097  -8.634  0.00  0.00      4h6j H  
ATOM   2964  N   LYS B 432      -4.036 -17.087  -8.411  0.00  0.00      4h6j N  
ATOM   2965  CA  LYS B 432      -4.884 -16.119  -7.735  0.00  0.00      4h6j C  
ATOM   2966  C   LYS B 432      -6.245 -16.725  -7.383  0.00  0.00      4h6j C  
ATOM   2967  O   LYS B 432      -6.824 -16.388  -6.348  0.00  0.00      4h6j O  
ATOM   2968  CB  LYS B 432      -5.054 -14.884  -8.625  0.00  0.00      4h6j C  
ATOM   2969  CG  LYS B 432      -6.059 -13.864  -8.122  0.00  0.00      4h6j C  
ATOM   2970  CD  LYS B 432      -5.445 -12.912  -7.118  0.00  0.00      4h6j C  
ATOM   2971  CE  LYS B 432      -6.419 -11.792  -6.778  0.00  0.00      4h6j C  
ATOM   2972  NZ  LYS B 432      -5.880 -10.872  -5.743  0.00  0.00      4h6j N1+
ATOM   2973  H   LYS B 432      -3.590 -16.912  -9.335  0.00  0.00      4h6j H  
ATOM   2974  HA  LYS B 432      -4.435 -15.827  -6.881  0.00  0.00      4h6j H  
ATOM   2975  HB2 LYS B 432      -4.162 -14.435  -8.705  0.00  0.00      4h6j H  
ATOM   2976  HB3 LYS B 432      -5.346 -15.195  -9.533  0.00  0.00      4h6j H  
ATOM   2977  HG2 LYS B 432      -6.406 -13.336  -8.902  0.00  0.00      4h6j H  
ATOM   2978  HG3 LYS B 432      -6.825 -14.346  -7.689  0.00  0.00      4h6j H  
ATOM   2979  HD2 LYS B 432      -5.234 -13.408  -6.286  0.00  0.00      4h6j H  
ATOM   2980  HD3 LYS B 432      -4.627 -12.510  -7.508  0.00  0.00      4h6j H  
ATOM   2981  HE2 LYS B 432      -6.616 -11.270  -7.614  0.00  0.00      4h6j H  
ATOM   2982  HE3 LYS B 432      -7.276 -12.199  -6.445  0.00  0.00      4h6j H  
ATOM   2983  HZ1 LYS B 432      -5.713  -9.974  -6.150  0.00  0.00      4h6j H  
ATOM   2984  HZ2 LYS B 432      -5.022 -11.241  -5.384  0.00  0.00      4h6j H  
ATOM   2985  HZ3 LYS B 432      -6.542 -10.783  -4.999  0.00  0.00      4h6j H  
ATOM   2986  N   ASN B 433      -6.744 -17.626  -8.228  0.00  0.00      4h6j N  
ATOM   2987  CA  ASN B 433      -8.043 -18.260  -7.987  0.00  0.00      4h6j C  
ATOM   2988  C   ASN B 433      -7.950 -19.589  -7.232  0.00  0.00      4h6j C  
ATOM   2989  O   ASN B 433      -8.925 -20.341  -7.162  0.00  0.00      4h6j O  
ATOM   2990  CB  ASN B 433      -8.792 -18.467  -9.311  0.00  0.00      4h6j C  
ATOM   2991  CG  ASN B 433      -8.119 -19.480 -10.220  0.00  0.00      4h6j C  
ATOM   2992  ND2 ASN B 433      -8.380 -19.369 -11.519  0.00  0.00      4h6j N  
ATOM   2993  OD1 ASN B 433      -7.379 -20.352  -9.765  0.00  0.00      4h6j O  
ATOM   2994  H   ASN B 433      -6.150 -17.834  -9.049  0.00  0.00      4h6j H  
ATOM   2995  HA  ASN B 433      -8.578 -17.626  -7.401  0.00  0.00      4h6j H  
ATOM   2996  HB2 ASN B 433      -9.712 -18.788  -9.103  0.00  0.00      4h6j H  
ATOM   2997  HB3 ASN B 433      -8.835 -17.591  -9.786  0.00  0.00      4h6j H  
ATOM   2998 1HD2 ASN B 433      -8.986 -18.643 -11.847  0.00  0.00      4h6j H  
ATOM   2999 2HD2 ASN B 433      -7.971 -20.010 -12.169  0.00  0.00      4h6j H  
ATOM   3000  N   GLN B 434      -6.776 -19.875  -6.678  0.00  0.00      4h6j N  
ATOM   3001  CA  GLN B 434      -6.585 -20.997  -5.765  0.00  0.00      4h6j C  
ATOM   3002  C   GLN B 434      -6.468 -22.355  -6.446  0.00  0.00      4h6j C  
ATOM   3003  O   GLN B 434      -6.549 -23.401  -5.797  0.00  0.00      4h6j O  
ATOM   3004  CB  GLN B 434      -7.712 -21.026  -4.726  0.00  0.00      4h6j C  
ATOM   3005  CG  GLN B 434      -7.761 -19.775  -3.869  0.00  0.00      4h6j C  
ATOM   3006  CD  GLN B 434      -6.385 -19.366  -3.369  0.00  0.00      4h6j C  
ATOM   3007  NE2 GLN B 434      -5.878 -20.088  -2.378  0.00  0.00      4h6j N  
ATOM   3008  OE1 GLN B 434      -5.784 -18.417  -3.873  0.00  0.00      4h6j O  
ATOM   3009  H   GLN B 434      -6.002 -19.227  -6.953  0.00  0.00      4h6j H  
ATOM   3010  HA  GLN B 434      -5.718 -20.834  -5.251  0.00  0.00      4h6j H  
ATOM   3011  HB2 GLN B 434      -8.583 -21.114  -5.203  0.00  0.00      4h6j H  
ATOM   3012  HB3 GLN B 434      -7.573 -21.812  -4.126  0.00  0.00      4h6j H  
ATOM   3013  HG2 GLN B 434      -8.135 -19.026  -4.412  0.00  0.00      4h6j H  
ATOM   3014  HG3 GLN B 434      -8.347 -19.947  -3.080  0.00  0.00      4h6j H  
ATOM   3015 1HE2 GLN B 434      -4.954 -19.882  -1.999  0.00  0.00      4h6j H  
ATOM   3016 2HE2 GLN B 434      -6.435 -20.855  -2.003  0.00  0.00      4h6j H  
ATOM   3017  N   GLU B 435      -6.267 -22.340  -7.758  0.00  0.00      4h6j N  
ATOM   3018  CA  GLU B 435      -5.943 -23.556  -8.483  0.00  0.00      4h6j C  
ATOM   3019  C   GLU B 435      -4.436 -23.762  -8.402  0.00  0.00      4h6j C  
ATOM   3020  O   GLU B 435      -3.672 -22.826  -8.626  0.00  0.00      4h6j O  
ATOM   3021  CB  GLU B 435      -6.377 -23.419  -9.942  0.00  0.00      4h6j C  
ATOM   3022  CG  GLU B 435      -6.248 -24.691 -10.754  0.00  0.00      4h6j C  
ATOM   3023  CD  GLU B 435      -6.779 -24.533 -12.167  0.00  0.00      4h6j C  
ATOM   3024  OE1 GLU B 435      -7.181 -23.408 -12.531  0.00  0.00      4h6j O  
ATOM   3025  OE2 GLU B 435      -6.790 -25.535 -12.914  0.00  0.00      4h6j O1-
ATOM   3026  H   GLU B 435      -6.360 -21.409  -8.205  0.00  0.00      4h6j H  
ATOM   3027  HA  GLU B 435      -6.409 -24.334  -8.072  0.00  0.00      4h6j H  
ATOM   3028  HB2 GLU B 435      -7.327 -23.154  -9.947  0.00  0.00      4h6j H  
ATOM   3029  HB3 GLU B 435      -5.804 -22.735 -10.362  0.00  0.00      4h6j H  
ATOM   3030  HG2 GLU B 435      -5.296 -24.922 -10.820  0.00  0.00      4h6j H  
ATOM   3031  HG3 GLU B 435      -6.776 -25.395 -10.318  0.00  0.00      4h6j H  
ATOM   3032  N   TRP B 436      -4.010 -24.977  -8.082  0.00  0.00      4h6j N  
ATOM   3033  CA  TRP B 436      -2.585 -25.272  -7.991  0.00  0.00      4h6j C  
ATOM   3034  C   TRP B 436      -2.037 -25.734  -9.335  0.00  0.00      4h6j C  
ATOM   3035  O   TRP B 436      -2.130 -26.912  -9.699  0.00  0.00      4h6j O  
ATOM   3036  CB  TRP B 436      -2.336 -26.319  -6.905  0.00  0.00      4h6j C  
ATOM   3037  CG  TRP B 436      -2.683 -25.797  -5.538  0.00  0.00      4h6j C  
ATOM   3038  CD1 TRP B 436      -3.923 -25.765  -4.959  0.00  0.00      4h6j C  
ATOM   3039  CD2 TRP B 436      -1.789 -25.191  -4.599  0.00  0.00      4h6j C  
ATOM   3040  CE2 TRP B 436      -2.550 -24.815  -3.476  0.00  0.00      4h6j C  
ATOM   3041  CE3 TRP B 436      -0.415 -24.930  -4.598  0.00  0.00      4h6j C  
ATOM   3042  NE1 TRP B 436      -3.851 -25.176  -3.722  0.00  0.00      4h6j N  
ATOM   3043  CZ2 TRP B 436      -1.986 -24.194  -2.367  0.00  0.00      4h6j C  
ATOM   3044  CZ3 TRP B 436       0.141 -24.318  -3.499  0.00  0.00      4h6j C  
ATOM   3045  CH2 TRP B 436      -0.637 -23.955  -2.398  0.00  0.00      4h6j C  
ATOM   3046  H   TRP B 436      -4.753 -25.674  -7.908  0.00  0.00      4h6j H  
ATOM   3047  HA  TRP B 436      -2.110 -24.419  -7.746  0.00  0.00      4h6j H  
ATOM   3048  HB2 TRP B 436      -2.908 -27.102  -7.074  0.00  0.00      4h6j H  
ATOM   3049  HB3 TRP B 436      -1.380 -26.554  -6.896  0.00  0.00      4h6j H  
ATOM   3050  HD1 TRP B 436      -4.758 -26.119  -5.376  0.00  0.00      4h6j H  
ATOM   3051  HE1 TRP B 436      -4.618 -25.032  -3.099  0.00  0.00      4h6j H  
ATOM   3052  HE3 TRP B 436       0.153 -25.184  -5.379  0.00  0.00      4h6j H  
ATOM   3053  HZ2 TRP B 436      -2.556 -23.936  -1.583  0.00  0.00      4h6j H  
ATOM   3054  HZ3 TRP B 436       1.123 -24.129  -3.491  0.00  0.00      4h6j H  
ATOM   3055  HH2 TRP B 436      -0.193 -23.511  -1.618  0.00  0.00      4h6j H  
ATOM   3056  N   LEU B 437      -1.461 -24.784 -10.068  0.00  0.00      4h6j N  
ATOM   3057  CA  LEU B 437      -1.080 -24.998 -11.457  0.00  0.00      4h6j C  
ATOM   3058  C   LEU B 437       0.268 -25.694 -11.556  0.00  0.00      4h6j C  
ATOM   3059  O   LEU B 437       1.182 -25.401 -10.792  0.00  0.00      4h6j O  
ATOM   3060  CB  LEU B 437      -1.006 -23.657 -12.191  0.00  0.00      4h6j C  
ATOM   3061  CG  LEU B 437      -2.262 -22.789 -12.198  0.00  0.00      4h6j C  
ATOM   3062  CD1 LEU B 437      -1.962 -21.442 -12.845  0.00  0.00      4h6j C  
ATOM   3063  CD2 LEU B 437      -3.368 -23.517 -12.940  0.00  0.00      4h6j C  
ATOM   3064  H   LEU B 437      -1.309 -23.883  -9.565  0.00  0.00      4h6j H  
ATOM   3065  HA  LEU B 437      -1.774 -25.584 -11.894  0.00  0.00      4h6j H  
ATOM   3066  HB2 LEU B 437      -0.274 -23.119 -11.768  0.00  0.00      4h6j H  
ATOM   3067  HB3 LEU B 437      -0.768 -23.845 -13.145  0.00  0.00      4h6j H  
ATOM   3068  HG  LEU B 437      -2.564 -22.644 -11.259  0.00  0.00      4h6j H  
ATOM   3069 1HD1 LEU B 437      -1.244 -20.976 -12.328  0.00  0.00      4h6j H  
ATOM   3070 2HD1 LEU B 437      -2.790 -20.880 -12.845  0.00  0.00      4h6j H  
ATOM   3071 3HD1 LEU B 437      -1.656 -21.585 -13.786  0.00  0.00      4h6j H  
ATOM   3072 1HD2 LEU B 437      -3.081 -23.696 -13.882  0.00  0.00      4h6j H  
ATOM   3073 2HD2 LEU B 437      -3.565 -24.386 -12.484  0.00  0.00      4h6j H  
ATOM   3074 3HD2 LEU B 437      -4.195 -22.954 -12.949  0.00  0.00      4h6j H  
ATOM   3075  N   TRP B 438       0.391 -26.622 -12.498  0.00  0.00      4h6j N  
ATOM   3076  CA  TRP B 438       1.682 -27.233 -12.774  0.00  0.00      4h6j C  
ATOM   3077  C   TRP B 438       2.544 -26.271 -13.562  0.00  0.00      4h6j C  
ATOM   3078  O   TRP B 438       2.201 -25.868 -14.671  0.00  0.00      4h6j O  
ATOM   3079  CB  TRP B 438       1.511 -28.537 -13.556  0.00  0.00      4h6j C  
ATOM   3080  CG  TRP B 438       1.123 -29.689 -12.679  0.00  0.00      4h6j C  
ATOM   3081  CD1 TRP B 438      -0.069 -30.363 -12.684  0.00  0.00      4h6j C  
ATOM   3082  CD2 TRP B 438       1.930 -30.310 -11.672  0.00  0.00      4h6j C  
ATOM   3083  CE2 TRP B 438       1.166 -31.355 -11.109  0.00  0.00      4h6j C  
ATOM   3084  CE3 TRP B 438       3.227 -30.088 -11.192  0.00  0.00      4h6j C  
ATOM   3085  NE1 TRP B 438      -0.047 -31.364 -11.743  0.00  0.00      4h6j N  
ATOM   3086  CZ2 TRP B 438       1.656 -32.174 -10.092  0.00  0.00      4h6j C  
ATOM   3087  CZ3 TRP B 438       3.710 -30.903 -10.184  0.00  0.00      4h6j C  
ATOM   3088  CH2 TRP B 438       2.924 -31.935  -9.644  0.00  0.00      4h6j C  
ATOM   3089  H   TRP B 438      -0.480 -26.862 -12.998  0.00  0.00      4h6j H  
ATOM   3090  HA  TRP B 438       2.135 -27.402 -11.895  0.00  0.00      4h6j H  
ATOM   3091  HB2 TRP B 438       0.792 -28.419 -14.225  0.00  0.00      4h6j H  
ATOM   3092  HB3 TRP B 438       2.370 -28.769 -13.987  0.00  0.00      4h6j H  
ATOM   3093  HD1 TRP B 438      -0.840 -30.158 -13.282  0.00  0.00      4h6j H  
ATOM   3094  HE1 TRP B 438      -0.796 -31.998 -11.551  0.00  0.00      4h6j H  
ATOM   3095  HE3 TRP B 438       3.794 -29.359 -11.567  0.00  0.00      4h6j H  
ATOM   3096  HZ2 TRP B 438       1.082 -32.908  -9.714  0.00  0.00      4h6j H  
ATOM   3097  HZ3 TRP B 438       4.631 -30.754  -9.836  0.00  0.00      4h6j H  
ATOM   3098  HH2 TRP B 438       3.314 -32.500  -8.916  0.00  0.00      4h6j H  
ATOM   3099  N   MET B 439       3.666 -25.898 -12.963  0.00  0.00      4h6j N  
ATOM   3100  CA  MET B 439       4.581 -24.953 -13.582  0.00  0.00      4h6j C  
ATOM   3101  C   MET B 439       5.907 -25.643 -13.832  0.00  0.00      4h6j C  
ATOM   3102  O   MET B 439       6.409 -26.384 -12.986  0.00  0.00      4h6j O  
ATOM   3103  CB  MET B 439       4.792 -23.759 -12.656  0.00  0.00      4h6j C  
ATOM   3104  CG  MET B 439       3.522 -23.026 -12.301  0.00  0.00      4h6j C  
ATOM   3105  SD  MET B 439       2.763 -22.253 -13.720  0.00  0.00      4h6j S  
ATOM   3106  CE  MET B 439       4.099 -21.107 -14.238  0.00  0.00      4h6j C  
ATOM   3107  H   MET B 439       3.830 -26.331 -12.033  0.00  0.00      4h6j H  
ATOM   3108  HA  MET B 439       4.200 -24.678 -14.465  0.00  0.00      4h6j H  
ATOM   3109  HB2 MET B 439       5.228 -24.081 -11.803  0.00  0.00      4h6j H  
ATOM   3110  HB3 MET B 439       5.426 -23.110 -13.101  0.00  0.00      4h6j H  
ATOM   3111  HG2 MET B 439       2.876 -23.689 -11.855  0.00  0.00      4h6j H  
ATOM   3112  HG3 MET B 439       3.737 -22.331 -11.575  0.00  0.00      4h6j H  
ATOM   3113  HE1 MET B 439       4.559 -21.498 -15.028  0.00  0.00      4h6j H  
ATOM   3114  HE2 MET B 439       3.689 -20.232 -14.471  0.00  0.00      4h6j H  
ATOM   3115  HE3 MET B 439       4.734 -21.003 -13.481  0.00  0.00      4h6j H  
ATOM   3116  N   ARG B 440       6.466 -25.413 -15.010  0.00  0.00      4h6j N  
ATOM   3117  CA  ARG B 440       7.846 -25.776 -15.257  0.00  0.00      4h6j C  
ATOM   3118  C   ARG B 440       8.627 -24.478 -15.333  0.00  0.00      4h6j C  
ATOM   3119  O   ARG B 440       8.326 -23.611 -16.151  0.00  0.00      4h6j O  
ATOM   3120  CB  ARG B 440       7.987 -26.538 -16.573  0.00  0.00      4h6j C  
ATOM   3121  CG  ARG B 440       9.427 -26.916 -16.888  0.00  0.00      4h6j C  
ATOM   3122  CD  ARG B 440       9.490 -28.001 -17.945  0.00  0.00      4h6j C  
ATOM   3123  NE  ARG B 440      10.699 -28.812 -17.820  0.00  0.00      4h6j N  
ATOM   3124  CZ  ARG B 440      11.774 -28.674 -18.589  0.00  0.00      4h6j C  
ATOM   3125  NH1 ARG B 440      11.794 -27.754 -19.544  0.00  0.00      4h6j N1+
ATOM   3126  NH2 ARG B 440      12.827 -29.462 -18.406  0.00  0.00      4h6j N  
ATOM   3127  H   ARG B 440       5.850 -24.967 -15.711  0.00  0.00      4h6j H  
ATOM   3128  HA  ARG B 440       8.187 -26.311 -14.495  0.00  0.00      4h6j H  
ATOM   3129  HB2 ARG B 440       7.456 -27.373 -16.510  0.00  0.00      4h6j H  
ATOM   3130  HB3 ARG B 440       7.653 -25.961 -17.306  0.00  0.00      4h6j H  
ATOM   3131  HG2 ARG B 440       9.912 -26.117 -17.230  0.00  0.00      4h6j H  
ATOM   3132  HG3 ARG B 440       9.867 -27.258 -16.063  0.00  0.00      4h6j H  
ATOM   3133  HD2 ARG B 440       8.690 -28.586 -17.840  0.00  0.00      4h6j H  
ATOM   3134  HD3 ARG B 440       9.479 -27.564 -18.840  0.00  0.00      4h6j H  
ATOM   3135  HE  ARG B 440      10.718 -29.521 -17.106  0.00  0.00      4h6j H  
ATOM   3136 1HH1 ARG B 440      11.017 -27.148 -19.681  0.00  0.00      4h6j H  
ATOM   3137 2HH1 ARG B 440      12.610 -27.671 -20.135  0.00  0.00      4h6j H  
ATOM   3138 1HH2 ARG B 440      12.816 -30.148 -17.673  0.00  0.00      4h6j H  
ATOM   3139 2HH2 ARG B 440      13.629 -29.376 -18.991  0.00  0.00      4h6j H  
ATOM   3140  N   THR B 441       9.619 -24.349 -14.465  0.00  0.00      4h6j N  
ATOM   3141  CA  THR B 441      10.462 -23.167 -14.453  0.00  0.00      4h6j C  
ATOM   3142  C   THR B 441      11.850 -23.563 -14.917  0.00  0.00      4h6j C  
ATOM   3143  O   THR B 441      12.459 -24.473 -14.361  0.00  0.00      4h6j O  
ATOM   3144  CB  THR B 441      10.542 -22.561 -13.044  0.00  0.00      4h6j C  
ATOM   3145  CG2 THR B 441      11.564 -21.440 -13.009  0.00  0.00      4h6j C  
ATOM   3146  OG1 THR B 441       9.258 -22.044 -12.669  0.00  0.00      4h6j O  
ATOM   3147  H   THR B 441       9.737 -25.147 -13.812  0.00  0.00      4h6j H  
ATOM   3148  HA  THR B 441      10.090 -22.500 -15.097  0.00  0.00      4h6j H  
ATOM   3149  HB  THR B 441      10.794 -23.296 -12.382  0.00  0.00      4h6j H  
ATOM   3150  HG1 THR B 441       8.615 -22.211 -13.438  0.00  0.00      4h6j H  
ATOM   3151 1HG2 THR B 441      11.225 -20.651 -13.529  0.00  0.00      4h6j H  
ATOM   3152 2HG2 THR B 441      12.428 -21.752 -13.414  0.00  0.00      4h6j H  
ATOM   3153 3HG2 THR B 441      11.731 -21.159 -12.060  0.00  0.00      4h6j H  
ATOM   3154  N   SER B 442      12.326 -22.893 -15.960  0.00  0.00      4h6j N  
ATOM   3155  CA  SER B 442      13.708 -23.034 -16.389  0.00  0.00      4h6j C  
ATOM   3156  C   SER B 442      14.426 -21.787 -15.922  0.00  0.00      4h6j C  
ATOM   3157  O   SER B 442      13.989 -20.677 -16.209  0.00  0.00      4h6j O  
ATOM   3158  CB  SER B 442      13.792 -23.145 -17.909  0.00  0.00      4h6j C  
ATOM   3159  OG  SER B 442      13.189 -24.349 -18.362  0.00  0.00      4h6j O  
ATOM   3160  H   SER B 442      11.638 -22.273 -16.431  0.00  0.00      4h6j H  
ATOM   3161  HA  SER B 442      14.102 -23.813 -15.921  0.00  0.00      4h6j H  
ATOM   3162  HB2 SER B 442      13.316 -22.373 -18.316  0.00  0.00      4h6j H  
ATOM   3163  HB3 SER B 442      14.749 -23.143 -18.180  0.00  0.00      4h6j H  
ATOM   3164  HG  SER B 442      12.837 -24.868 -17.592  0.00  0.00      4h6j H  
ATOM   3165  N   SER B 443      15.517 -21.974 -15.190  0.00  0.00      4h6j N  
ATOM   3166  CA  SER B 443      16.194 -20.848 -14.565  0.00  0.00      4h6j C  
ATOM   3167  C   SER B 443      17.689 -20.899 -14.825  0.00  0.00      4h6j C  
ATOM   3168  O   SER B 443      18.261 -21.961 -15.064  0.00  0.00      4h6j O  
ATOM   3169  CB  SER B 443      15.951 -20.852 -13.063  0.00  0.00      4h6j C  
ATOM   3170  OG  SER B 443      16.538 -21.989 -12.472  0.00  0.00      4h6j O  
ATOM   3171  H   SER B 443      15.831 -22.954 -15.107  0.00  0.00      4h6j H  
ATOM   3172  HA  SER B 443      15.836 -20.000 -14.976  0.00  0.00      4h6j H  
ATOM   3173  HB2 SER B 443      16.356 -20.033 -12.669  0.00  0.00      4h6j H  
ATOM   3174  HB3 SER B 443      14.970 -20.867 -12.896  0.00  0.00      4h6j H  
ATOM   3175  HG  SER B 443      16.989 -22.552 -13.152  0.00  0.00      4h6j H  
ATOM   3176  N   PHE B 444      18.313 -19.731 -14.775  0.00  0.00      4h6j N  
ATOM   3177  CA  PHE B 444      19.765 -19.651 -14.857  0.00  0.00      4h6j C  
ATOM   3178  C   PHE B 444      20.200 -18.368 -14.181  0.00  0.00      4h6j C  
ATOM   3179  O   PHE B 444      19.438 -17.414 -14.108  0.00  0.00      4h6j O  
ATOM   3180  CB  PHE B 444      20.229 -19.669 -16.323  0.00  0.00      4h6j C  
ATOM   3181  CG  PHE B 444      19.703 -18.525 -17.157  0.00  0.00      4h6j C  
ATOM   3182  CD1 PHE B 444      18.483 -18.622 -17.809  0.00  0.00      4h6j C  
ATOM   3183  CD2 PHE B 444      20.443 -17.363 -17.311  0.00  0.00      4h6j C  
ATOM   3184  CE1 PHE B 444      18.013 -17.585 -18.598  0.00  0.00      4h6j C  
ATOM   3185  CE2 PHE B 444      19.981 -16.323 -18.097  0.00  0.00      4h6j C  
ATOM   3186  CZ  PHE B 444      18.766 -16.430 -18.742  0.00  0.00      4h6j C  
ATOM   3187  H   PHE B 444      17.697 -18.905 -14.676  0.00  0.00      4h6j H  
ATOM   3188  HA  PHE B 444      20.130 -20.404 -14.316  0.00  0.00      4h6j H  
ATOM   3189  HB2 PHE B 444      21.217 -19.620 -16.327  0.00  0.00      4h6j H  
ATOM   3190  HB3 PHE B 444      19.911 -20.513 -16.729  0.00  0.00      4h6j H  
ATOM   3191  HD1 PHE B 444      17.932 -19.448 -17.710  0.00  0.00      4h6j H  
ATOM   3192  HD2 PHE B 444      21.327 -17.276 -16.844  0.00  0.00      4h6j H  
ATOM   3193  HE1 PHE B 444      17.125 -17.677 -19.065  0.00  0.00      4h6j H  
ATOM   3194  HE2 PHE B 444      20.543 -15.482 -18.196  0.00  0.00      4h6j H  
ATOM   3195  HZ  PHE B 444      18.425 -15.683 -19.311  0.00  0.00      4h6j H  
ATOM   3196  N   THR B 445      21.431 -18.341 -13.684  0.00  0.00      4h6j N  
ATOM   3197  CA  THR B 445      21.951 -17.121 -13.085  0.00  0.00      4h6j C  
ATOM   3198  C   THR B 445      22.568 -16.214 -14.146  0.00  0.00      4h6j C  
ATOM   3199  O   THR B 445      22.996 -16.668 -15.202  0.00  0.00      4h6j O  
ATOM   3200  CB  THR B 445      23.014 -17.426 -12.011  0.00  0.00      4h6j C  
ATOM   3201  CG2 THR B 445      22.408 -18.225 -10.869  0.00  0.00      4h6j C  
ATOM   3202  OG1 THR B 445      24.085 -18.173 -12.596  0.00  0.00      4h6j O  
ATOM   3203  H   THR B 445      21.959 -19.221 -13.758  0.00  0.00      4h6j H  
ATOM   3204  HA  THR B 445      21.189 -16.625 -12.651  0.00  0.00      4h6j H  
ATOM   3205  HB  THR B 445      23.392 -16.544 -11.664  0.00  0.00      4h6j H  
ATOM   3206  HG1 THR B 445      23.872 -18.315 -13.580  0.00  0.00      4h6j H  
ATOM   3207 1HG2 THR B 445      21.671 -18.811 -11.216  0.00  0.00      4h6j H  
ATOM   3208 2HG2 THR B 445      22.033 -17.602 -10.178  0.00  0.00      4h6j H  
ATOM   3209 3HG2 THR B 445      23.112 -18.800 -10.444  0.00  0.00      4h6j H  
ATOM   3210  N   PHE B 446      22.584 -14.921 -13.860  0.00  0.00      4h6j N  
ATOM   3211  CA  PHE B 446      23.283 -13.968 -14.704  0.00  0.00      4h6j C  
ATOM   3212  C   PHE B 446      24.074 -13.018 -13.835  0.00  0.00      4h6j C  
ATOM   3213  O   PHE B 446      23.625 -12.608 -12.770  0.00  0.00      4h6j O  
ATOM   3214  CB  PHE B 446      22.306 -13.159 -15.552  0.00  0.00      4h6j C  
ATOM   3215  CG  PHE B 446      22.973 -12.151 -16.438  0.00  0.00      4h6j C  
ATOM   3216  CD1 PHE B 446      23.524 -12.531 -17.651  0.00  0.00      4h6j C  
ATOM   3217  CD2 PHE B 446      23.056 -10.821 -16.056  0.00  0.00      4h6j C  
ATOM   3218  CE1 PHE B 446      24.146 -11.604 -18.470  0.00  0.00      4h6j C  
ATOM   3219  CE2 PHE B 446      23.678  -9.888 -16.872  0.00  0.00      4h6j C  
ATOM   3220  CZ  PHE B 446      24.221 -10.279 -18.078  0.00  0.00      4h6j C  
ATOM   3221  H   PHE B 446      22.065 -14.656 -13.000  0.00  0.00      4h6j H  
ATOM   3222  HA  PHE B 446      23.944 -14.488 -15.248  0.00  0.00      4h6j H  
ATOM   3223  HB2 PHE B 446      21.808 -13.791 -16.126  0.00  0.00      4h6j H  
ATOM   3224  HB3 PHE B 446      21.700 -12.675 -14.938  0.00  0.00      4h6j H  
ATOM   3225  HD1 PHE B 446      23.473 -13.484 -17.943  0.00  0.00      4h6j H  
ATOM   3226  HD2 PHE B 446      22.663 -10.531 -15.183  0.00  0.00      4h6j H  
ATOM   3227  HE1 PHE B 446      24.542 -11.901 -19.348  0.00  0.00      4h6j H  
ATOM   3228  HE2 PHE B 446      23.730  -8.920 -16.573  0.00  0.00      4h6j H  
ATOM   3229  HZ  PHE B 446      24.669  -9.610 -18.673  0.00  0.00      4h6j H  
ATOM   3230  N   GLN B 447      25.265 -12.669 -14.306  0.00  0.00      4h6j N  
ATOM   3231  CA  GLN B 447      26.061 -11.634 -13.666  0.00  0.00      4h6j C  
ATOM   3232  C   GLN B 447      26.659 -10.786 -14.777  0.00  0.00      4h6j C  
ATOM   3233  O   GLN B 447      27.283 -11.325 -15.689  0.00  0.00      4h6j O  
ATOM   3234  CB  GLN B 447      27.167 -12.283 -12.835  0.00  0.00      4h6j C  
ATOM   3235  CG  GLN B 447      28.029 -11.315 -12.055  0.00  0.00      4h6j C  
ATOM   3236  CD  GLN B 447      28.917 -12.031 -11.064  0.00  0.00      4h6j C  
ATOM   3237  NE2 GLN B 447      29.059 -11.462  -9.873  0.00  0.00      4h6j N  
ATOM   3238  OE1 GLN B 447      29.467 -13.091 -11.362  0.00  0.00      4h6j O  
ATOM   3239  H   GLN B 447      25.570 -13.188 -15.152  0.00  0.00      4h6j H  
ATOM   3240  HA  GLN B 447      25.453 -11.057 -13.134  0.00  0.00      4h6j H  
ATOM   3241  HB2 GLN B 447      26.744 -12.923 -12.183  0.00  0.00      4h6j H  
ATOM   3242  HB3 GLN B 447      27.765 -12.809 -13.453  0.00  0.00      4h6j H  
ATOM   3243  HG2 GLN B 447      28.605 -10.810 -12.693  0.00  0.00      4h6j H  
ATOM   3244  HG3 GLN B 447      27.438 -10.684 -11.558  0.00  0.00      4h6j H  
ATOM   3245 1HE2 GLN B 447      29.632 -11.895  -9.150  0.00  0.00      4h6j H  
ATOM   3246 2HE2 GLN B 447      28.580 -10.579  -9.700  0.00  0.00      4h6j H  
ATOM   3247  N   ASN B 448      26.455  -9.473 -14.721  0.00  0.00      4h6j N  
ATOM   3248  CA  ASN B 448      27.033  -8.601 -15.739  0.00  0.00      4h6j C  
ATOM   3249  C   ASN B 448      28.548  -8.730 -15.662  0.00  0.00      4h6j C  
ATOM   3250  O   ASN B 448      29.140  -8.589 -14.596  0.00  0.00      4h6j O  
ATOM   3251  CB  ASN B 448      26.612  -7.143 -15.519  0.00  0.00      4h6j C  
ATOM   3252  CG  ASN B 448      27.134  -6.219 -16.607  0.00  0.00      4h6j C  
ATOM   3253  ND2 ASN B 448      26.222  -5.601 -17.356  0.00  0.00      4h6j N  
ATOM   3254  OD1 ASN B 448      28.344  -6.067 -16.776  0.00  0.00      4h6j O  
ATOM   3255  H   ASN B 448      25.882  -9.144 -13.936  0.00  0.00      4h6j H  
ATOM   3256  HA  ASN B 448      26.753  -8.955 -16.626  0.00  0.00      4h6j H  
ATOM   3257  HB2 ASN B 448      25.619  -7.100 -15.516  0.00  0.00      4h6j H  
ATOM   3258  HB3 ASN B 448      26.975  -6.841 -14.644  0.00  0.00      4h6j H  
ATOM   3259 1HD2 ASN B 448      25.248  -5.755 -17.180  0.00  0.00      4h6j H  
ATOM   3260 2HD2 ASN B 448      26.505  -4.988 -18.087  0.00  0.00      4h6j H  
ATOM   3261  N   PRO B 449      29.194  -9.019 -16.799  0.00  0.00      4h6j N  
ATOM   3262  CA  PRO B 449      30.619  -9.367 -16.821  0.00  0.00      4h6j C  
ATOM   3263  C   PRO B 449      31.542  -8.210 -16.444  0.00  0.00      4h6j C  
ATOM   3264  O   PRO B 449      32.701  -8.429 -16.093  0.00  0.00      4h6j O  
ATOM   3265  CB  PRO B 449      30.852  -9.843 -18.253  0.00  0.00      4h6j C  
ATOM   3266  CG  PRO B 449      29.767  -9.186 -19.048  0.00  0.00      4h6j C  
ATOM   3267  CD  PRO B 449      28.583  -9.088 -18.138  0.00  0.00      4h6j C  
ATOM   3268  HA  PRO B 449      30.796 -10.173 -16.223  0.00  0.00      4h6j H  
ATOM   3269  HB2 PRO B 449      31.756  -9.558 -18.580  0.00  0.00      4h6j H  
ATOM   3270  HB3 PRO B 449      30.784 -10.841 -18.313  0.00  0.00      4h6j H  
ATOM   3271  HG2 PRO B 449      30.064  -8.272 -19.356  0.00  0.00      4h6j H  
ATOM   3272  HG3 PRO B 449      29.551  -9.736 -19.866  0.00  0.00      4h6j H  
ATOM   3273  HD2 PRO B 449      28.045  -8.265 -18.319  0.00  0.00      4h6j H  
ATOM   3274  HD3 PRO B 449      27.992  -9.893 -18.211  0.00  0.00      4h6j H  
ATOM   3275  N   TYR B 450      31.023  -6.989 -16.518  0.00  0.00      4h6j N  
ATOM   3276  CA  TYR B 450      31.830  -5.797 -16.243  0.00  0.00      4h6j C  
ATOM   3277  C   TYR B 450      31.859  -5.418 -14.771  0.00  0.00      4h6j C  
ATOM   3278  O   TYR B 450      32.520  -4.456 -14.389  0.00  0.00      4h6j O  
ATOM   3279  CB  TYR B 450      31.321  -4.610 -17.064  0.00  0.00      4h6j C  
ATOM   3280  CG  TYR B 450      31.583  -4.749 -18.543  0.00  0.00      4h6j C  
ATOM   3281  CD1 TYR B 450      32.857  -4.547 -19.063  0.00  0.00      4h6j C  
ATOM   3282  CD2 TYR B 450      30.563  -5.100 -19.422  0.00  0.00      4h6j C  
ATOM   3283  CE1 TYR B 450      33.109  -4.694 -20.414  0.00  0.00      4h6j C  
ATOM   3284  CE2 TYR B 450      30.806  -5.250 -20.774  0.00  0.00      4h6j C  
ATOM   3285  CZ  TYR B 450      32.081  -5.046 -21.264  0.00  0.00      4h6j C  
ATOM   3286  OH  TYR B 450      32.326  -5.192 -22.611  0.00  0.00      4h6j O  
ATOM   3287  H   TYR B 450      30.022  -6.951 -16.781  0.00  0.00      4h6j H  
ATOM   3288  HA  TYR B 450      32.783  -5.990 -16.539  0.00  0.00      4h6j H  
ATOM   3289  HB2 TYR B 450      30.339  -4.533 -16.925  0.00  0.00      4h6j H  
ATOM   3290  HB3 TYR B 450      31.780  -3.788 -16.741  0.00  0.00      4h6j H  
ATOM   3291  HD1 TYR B 450      33.606  -4.290 -18.447  0.00  0.00      4h6j H  
ATOM   3292  HD2 TYR B 450      29.640  -5.247 -19.067  0.00  0.00      4h6j H  
ATOM   3293  HE1 TYR B 450      34.034  -4.547 -20.774  0.00  0.00      4h6j H  
ATOM   3294  HE2 TYR B 450      30.064  -5.504 -21.395  0.00  0.00      4h6j H  
ATOM   3295  HH  TYR B 450      31.455  -5.430 -23.071  0.00  0.00      4h6j H  
ATOM   3296  N   SER B 451      31.131  -6.155 -13.941  0.00  0.00      4h6j N  
ATOM   3297  CA  SER B 451      31.143  -5.882 -12.513  0.00  0.00      4h6j C  
ATOM   3298  C   SER B 451      31.008  -7.151 -11.689  0.00  0.00      4h6j C  
ATOM   3299  O   SER B 451      30.932  -8.253 -12.233  0.00  0.00      4h6j O  
ATOM   3300  CB  SER B 451      30.028  -4.903 -12.146  0.00  0.00      4h6j C  
ATOM   3301  OG  SER B 451      28.753  -5.498 -12.309  0.00  0.00      4h6j O  
ATOM   3302  H   SER B 451      30.580  -6.906 -14.382  0.00  0.00      4h6j H  
ATOM   3303  HA  SER B 451      32.031  -5.455 -12.283  0.00  0.00      4h6j H  
ATOM   3304  HB2 SER B 451      30.140  -4.630 -11.195  0.00  0.00      4h6j H  
ATOM   3305  HB3 SER B 451      30.092  -4.106 -12.740  0.00  0.00      4h6j H  
ATOM   3306  HG  SER B 451      28.850  -6.435 -12.630  0.00  0.00      4h6j H  
ATOM   3307  N   ASP B 452      30.998  -6.991 -10.372  0.00  0.00      4h6j N  
ATOM   3308  CA  ASP B 452      30.967  -8.132  -9.471  0.00  0.00      4h6j C  
ATOM   3309  C   ASP B 452      29.717  -8.113  -8.606  0.00  0.00      4h6j C  
ATOM   3310  O   ASP B 452      29.735  -8.586  -7.472  0.00  0.00      4h6j O  
ATOM   3311  CB  ASP B 452      32.206  -8.141  -8.572  0.00  0.00      4h6j C  
ATOM   3312  CG  ASP B 452      32.319  -9.416  -7.759  0.00  0.00      4h6j C  
ATOM   3313  OD1 ASP B 452      32.014 -10.495  -8.313  0.00  0.00      4h6j O  
ATOM   3314  OD2 ASP B 452      32.702  -9.339  -6.573  0.00  0.00      4h6j O1-
ATOM   3315  H   ASP B 452      31.014  -6.005 -10.050  0.00  0.00      4h6j H  
ATOM   3316  HA  ASP B 452      30.920  -8.963 -10.041  0.00  0.00      4h6j H  
ATOM   3317  HB2 ASP B 452      33.006  -8.060  -9.152  0.00  0.00      4h6j H  
ATOM   3318  HB3 ASP B 452      32.141  -7.370  -7.952  0.00  0.00      4h6j H  
ATOM   3319  N   GLU B 453      28.635  -7.559  -9.137  0.00  0.00      4h6j N  
ATOM   3320  CA  GLU B 453      27.361  -7.592  -8.427  0.00  0.00      4h6j C  
ATOM   3321  C   GLU B 453      26.926  -9.039  -8.259  0.00  0.00      4h6j C  
ATOM   3322  O   GLU B 453      27.250  -9.886  -9.086  0.00  0.00      4h6j O  
ATOM   3323  CB  GLU B 453      26.306  -6.802  -9.200  0.00  0.00      4h6j C  
ATOM   3324  CG  GLU B 453      26.611  -5.314  -9.268  0.00  0.00      4h6j C  
ATOM   3325  CD  GLU B 453      27.063  -4.754  -7.928  0.00  0.00      4h6j C  
ATOM   3326  OE1 GLU B 453      26.217  -4.643  -7.015  0.00  0.00      4h6j O  
ATOM   3327  OE2 GLU B 453      28.265  -4.429  -7.785  0.00  0.00      4h6j O1-
ATOM   3328  H   GLU B 453      28.768  -7.120 -10.060  0.00  0.00      4h6j H  
ATOM   3329  HA  GLU B 453      27.463  -7.165  -7.529  0.00  0.00      4h6j H  
ATOM   3330  HB2 GLU B 453      26.288  -7.144 -10.118  0.00  0.00      4h6j H  
ATOM   3331  HB3 GLU B 453      25.450  -6.910  -8.736  0.00  0.00      4h6j H  
ATOM   3332  HG2 GLU B 453      27.342  -5.177  -9.907  0.00  0.00      4h6j H  
ATOM   3333  HG3 GLU B 453      25.791  -4.840  -9.524  0.00  0.00      4h6j H  
ATOM   3334  N   ILE B 454      26.213  -9.329  -7.175  0.00  0.00      4h6j N  
ATOM   3335  CA  ILE B 454      25.849 -10.708  -6.876  0.00  0.00      4h6j C  
ATOM   3336  C   ILE B 454      24.933 -11.240  -7.969  0.00  0.00      4h6j C  
ATOM   3337  O   ILE B 454      24.095 -10.511  -8.494  0.00  0.00      4h6j O  
ATOM   3338  CB  ILE B 454      25.127 -10.830  -5.513  0.00  0.00      4h6j C  
ATOM   3339  CG1 ILE B 454      24.853 -12.303  -5.199  0.00  0.00      4h6j C  
ATOM   3340  CG2 ILE B 454      23.817 -10.057  -5.538  0.00  0.00      4h6j C  
ATOM   3341  CD1 ILE B 454      26.088 -13.180  -5.243  0.00  0.00      4h6j C  
ATOM   3342  H   ILE B 454      25.952  -8.523  -6.589  0.00  0.00      4h6j H  
ATOM   3343  HA  ILE B 454      26.694 -11.240  -6.926  0.00  0.00      4h6j H  
ATOM   3344  HB  ILE B 454      25.733 -10.472  -4.815  0.00  0.00      4h6j H  
ATOM   3345 2HG1 ILE B 454      24.446 -12.362  -4.289  0.00  0.00      4h6j H  
ATOM   3346 3HG1 ILE B 454      24.193 -12.647  -5.866  0.00  0.00      4h6j H  
ATOM   3347 1HG2 ILE B 454      24.010  -9.099  -5.744  0.00  0.00      4h6j H  
ATOM   3348 2HG2 ILE B 454      23.379 -10.133  -4.644  0.00  0.00      4h6j H  
ATOM   3349 3HG2 ILE B 454      23.225 -10.445  -6.242  0.00  0.00      4h6j H  
ATOM   3350 1HD1 ILE B 454      26.488 -13.141  -6.157  0.00  0.00      4h6j H  
ATOM   3351 2HD1 ILE B 454      25.832 -14.121  -5.029  0.00  0.00      4h6j H  
ATOM   3352 3HD1 ILE B 454      26.750 -12.851  -4.572  0.00  0.00      4h6j H  
ATOM   3353  N   GLU B 455      25.114 -12.510  -8.310  0.00  0.00      4h6j N  
ATOM   3354  CA  GLU B 455      24.323 -13.138  -9.356  0.00  0.00      4h6j C  
ATOM   3355  C   GLU B 455      22.851 -13.052  -8.985  0.00  0.00      4h6j C  
ATOM   3356  O   GLU B 455      22.498 -13.113  -7.809  0.00  0.00      4h6j O  
ATOM   3357  CB  GLU B 455      24.731 -14.604  -9.510  0.00  0.00      4h6j C  
ATOM   3358  CG  GLU B 455      26.221 -14.805  -9.731  0.00  0.00      4h6j C  
ATOM   3359  CD  GLU B 455      26.713 -16.134  -9.196  0.00  0.00      4h6j C  
ATOM   3360  OE1 GLU B 455      25.874 -16.934  -8.732  0.00  0.00      4h6j O  
ATOM   3361  OE2 GLU B 455      27.940 -16.378  -9.239  0.00  0.00      4h6j O1-
ATOM   3362  H   GLU B 455      25.855 -13.004  -7.775  0.00  0.00      4h6j H  
ATOM   3363  HA  GLU B 455      24.477 -12.671 -10.227  0.00  0.00      4h6j H  
ATOM   3364  HB2 GLU B 455      24.487 -15.071  -8.680  0.00  0.00      4h6j H  
ATOM   3365  HB3 GLU B 455      24.261 -14.965 -10.294  0.00  0.00      4h6j H  
ATOM   3366  HG2 GLU B 455      26.394 -14.790 -10.698  0.00  0.00      4h6j H  
ATOM   3367  HG3 GLU B 455      26.703 -14.095  -9.253  0.00  0.00      4h6j H  
ATOM   3368  N   TYR B 456      21.999 -12.885  -9.989  0.00  0.00      4h6j N  
ATOM   3369  CA  TYR B 456      20.571 -13.082  -9.790  0.00  0.00      4h6j C  
ATOM   3370  C   TYR B 456      20.084 -14.198 -10.704  0.00  0.00      4h6j C  
ATOM   3371  O   TYR B 456      20.821 -14.692 -11.555  0.00  0.00      4h6j O  
ATOM   3372  CB  TYR B 456      19.796 -11.785 -10.051  0.00  0.00      4h6j C  
ATOM   3373  CG  TYR B 456      20.019 -11.151 -11.407  0.00  0.00      4h6j C  
ATOM   3374  CD1 TYR B 456      20.840 -10.038 -11.549  0.00  0.00      4h6j C  
ATOM   3375  CD2 TYR B 456      19.360 -11.624 -12.536  0.00  0.00      4h6j C  
ATOM   3376  CE1 TYR B 456      20.990  -9.412 -12.775  0.00  0.00      4h6j C  
ATOM   3377  CE2 TYR B 456      19.503 -11.007 -13.761  0.00  0.00      4h6j C  
ATOM   3378  CZ  TYR B 456      20.316  -9.898 -13.876  0.00  0.00      4h6j C  
ATOM   3379  OH  TYR B 456      20.428  -9.257 -15.089  0.00  0.00      4h6j O  
ATOM   3380  H   TYR B 456      22.424 -12.613 -10.889  0.00  0.00      4h6j H  
ATOM   3381  HA  TYR B 456      20.418 -13.366  -8.842  0.00  0.00      4h6j H  
ATOM   3382  HB2 TYR B 456      18.817 -11.984  -9.956  0.00  0.00      4h6j H  
ATOM   3383  HB3 TYR B 456      20.061 -11.118  -9.349  0.00  0.00      4h6j H  
ATOM   3384  HD1 TYR B 456      21.331  -9.682 -10.751  0.00  0.00      4h6j H  
ATOM   3385  HD2 TYR B 456      18.771 -12.430 -12.455  0.00  0.00      4h6j H  
ATOM   3386  HE1 TYR B 456      21.587  -8.610 -12.861  0.00  0.00      4h6j H  
ATOM   3387  HE2 TYR B 456      19.020 -11.360 -14.565  0.00  0.00      4h6j H  
ATOM   3388  HH  TYR B 456      19.852  -9.744 -15.764  0.00  0.00      4h6j H  
ATOM   3389  N   ILE B 457      18.840 -14.616 -10.503  0.00  0.00      4h6j N  
ATOM   3390  CA  ILE B 457      18.300 -15.741 -11.251  0.00  0.00      4h6j C  
ATOM   3391  C   ILE B 457      17.205 -15.262 -12.188  0.00  0.00      4h6j C  
ATOM   3392  O   ILE B 457      16.321 -14.509 -11.786  0.00  0.00      4h6j O  
ATOM   3393  CB  ILE B 457      17.732 -16.803 -10.295  0.00  0.00      4h6j C  
ATOM   3394  CG1 ILE B 457      18.853 -17.342  -9.398  0.00  0.00      4h6j C  
ATOM   3395  CG2 ILE B 457      17.109 -17.941 -11.093  0.00  0.00      4h6j C  
ATOM   3396  CD1 ILE B 457      18.371 -18.210  -8.239  0.00  0.00      4h6j C  
ATOM   3397  H   ILE B 457      18.308 -14.088  -9.791  0.00  0.00      4h6j H  
ATOM   3398  HA  ILE B 457      19.045 -16.080 -11.829  0.00  0.00      4h6j H  
ATOM   3399  HB  ILE B 457      17.059 -16.366  -9.714  0.00  0.00      4h6j H  
ATOM   3400 2HG1 ILE B 457      19.479 -17.880  -9.961  0.00  0.00      4h6j H  
ATOM   3401 3HG1 ILE B 457      19.355 -16.563  -9.021  0.00  0.00      4h6j H  
ATOM   3402 1HG2 ILE B 457      16.383 -17.572 -11.670  0.00  0.00      4h6j H  
ATOM   3403 2HG2 ILE B 457      16.733 -18.613 -10.458  0.00  0.00      4h6j H  
ATOM   3404 3HG2 ILE B 457      17.814 -18.363 -11.659  0.00  0.00      4h6j H  
ATOM   3405 1HD1 ILE B 457      17.764 -17.671  -7.661  0.00  0.00      4h6j H  
ATOM   3406 2HD1 ILE B 457      19.160 -18.515  -7.712  0.00  0.00      4h6j H  
ATOM   3407 3HD1 ILE B 457      17.882 -18.998  -8.605  0.00  0.00      4h6j H  
ATOM   3408  N   ILE B 458      17.281 -15.699 -13.437  0.00  0.00      4h6j N  
ATOM   3409  CA  ILE B 458      16.243 -15.411 -14.413  0.00  0.00      4h6j C  
ATOM   3410  C   ILE B 458      15.430 -16.680 -14.607  0.00  0.00      4h6j C  
ATOM   3411  O   ILE B 458      15.979 -17.743 -14.884  0.00  0.00      4h6j O  
ATOM   3412  CB  ILE B 458      16.853 -14.976 -15.754  0.00  0.00      4h6j C  
ATOM   3413  CG1 ILE B 458      17.651 -13.683 -15.562  0.00  0.00      4h6j C  
ATOM   3414  CG2 ILE B 458      15.757 -14.767 -16.782  0.00  0.00      4h6j C  
ATOM   3415  CD1 ILE B 458      18.489 -13.303 -16.748  0.00  0.00      4h6j C  
ATOM   3416  H   ILE B 458      18.133 -16.256 -13.653  0.00  0.00      4h6j H  
ATOM   3417  HA  ILE B 458      15.637 -14.745 -13.992  0.00  0.00      4h6j H  
ATOM   3418  HB  ILE B 458      17.481 -15.683 -16.051  0.00  0.00      4h6j H  
ATOM   3419 2HG1 ILE B 458      17.006 -12.945 -15.363  0.00  0.00      4h6j H  
ATOM   3420 3HG1 ILE B 458      18.247 -13.804 -14.766  0.00  0.00      4h6j H  
ATOM   3421 1HG2 ILE B 458      15.248 -15.619 -16.894  0.00  0.00      4h6j H  
ATOM   3422 2HG2 ILE B 458      16.172 -14.502 -17.651  0.00  0.00      4h6j H  
ATOM   3423 3HG2 ILE B 458      15.145 -14.045 -16.464  0.00  0.00      4h6j H  
ATOM   3424 1HD1 ILE B 458      19.149 -14.030 -16.941  0.00  0.00      4h6j H  
ATOM   3425 2HD1 ILE B 458      18.981 -12.453 -16.555  0.00  0.00      4h6j H  
ATOM   3426 3HD1 ILE B 458      17.901 -13.170 -17.547  0.00  0.00      4h6j H  
ATOM   3427  N   CYS B 459      14.117 -16.561 -14.428  0.00  0.00      4h6j N  
ATOM   3428  CA  CYS B 459      13.219 -17.709 -14.514  0.00  0.00      4h6j C  
ATOM   3429  C   CYS B 459      12.245 -17.533 -15.658  0.00  0.00      4h6j C  
ATOM   3430  O   CYS B 459      11.671 -16.461 -15.835  0.00  0.00      4h6j O  
ATOM   3431  CB  CYS B 459      12.415 -17.854 -13.225  0.00  0.00      4h6j C  
ATOM   3432  SG  CYS B 459      13.359 -18.334 -11.779  0.00  0.00      4h6j S  
ATOM   3433  H   CYS B 459      13.792 -15.595 -14.225  0.00  0.00      4h6j H  
ATOM   3434  HA  CYS B 459      13.774 -18.528 -14.693  0.00  0.00      4h6j H  
ATOM   3435  HB2 CYS B 459      11.971 -16.972 -13.040  0.00  0.00      4h6j H  
ATOM   3436  HB3 CYS B 459      11.701 -18.544 -13.385  0.00  0.00      4h6j H  
ATOM   3437  HG  CYS B 459      14.326 -18.444 -12.035  0.00  0.00      4h6j H  
ATOM   3438  N   THR B 460      12.055 -18.590 -16.436  0.00  0.00      4h6j N  
ATOM   3439  CA  THR B 460      10.966 -18.615 -17.391  0.00  0.00      4h6j C  
ATOM   3440  C   THR B 460       9.976 -19.651 -16.888  0.00  0.00      4h6j C  
ATOM   3441  O   THR B 460      10.333 -20.814 -16.711  0.00  0.00      4h6j O  
ATOM   3442  CB  THR B 460      11.466 -19.009 -18.776  0.00  0.00      4h6j C  
ATOM   3443  CG2 THR B 460      10.319 -19.003 -19.777  0.00  0.00      4h6j C  
ATOM   3444  OG1 THR B 460      12.467 -18.067 -19.189  0.00  0.00      4h6j O  
ATOM   3445  H   THR B 460      12.728 -19.362 -16.303  0.00  0.00      4h6j H  
ATOM   3446  HA  THR B 460      10.520 -17.730 -17.396  0.00  0.00      4h6j H  
ATOM   3447  HB  THR B 460      11.901 -19.928 -18.727  0.00  0.00      4h6j H  
ATOM   3448  HG1 THR B 460      12.589 -17.380 -18.459  0.00  0.00      4h6j H  
ATOM   3449 1HG2 THR B 460       9.682 -18.260 -19.559  0.00  0.00      4h6j H  
ATOM   3450 2HG2 THR B 460       9.829 -19.877 -19.738  0.00  0.00      4h6j H  
ATOM   3451 3HG2 THR B 460      10.678 -18.868 -20.704  0.00  0.00      4h6j H  
ATOM   3452  N   ASN B 461       8.743 -19.211 -16.649  0.00  0.00      4h6j N  
ATOM   3453  CA  ASN B 461       7.759 -19.989 -15.896  0.00  0.00      4h6j C  
ATOM   3454  C   ASN B 461       6.582 -20.338 -16.803  0.00  0.00      4h6j C  
ATOM   3455  O   ASN B 461       5.837 -19.454 -17.217  0.00  0.00      4h6j O  
ATOM   3456  CB  ASN B 461       7.260 -19.167 -14.705  0.00  0.00      4h6j C  
ATOM   3457  CG  ASN B 461       8.394 -18.612 -13.858  0.00  0.00      4h6j C  
ATOM   3458  ND2 ASN B 461       8.603 -17.299 -13.938  0.00  0.00      4h6j N  
ATOM   3459  OD1 ASN B 461       9.072 -19.353 -13.143  0.00  0.00      4h6j O  
ATOM   3460  H   ASN B 461       8.538 -18.266 -17.043  0.00  0.00      4h6j H  
ATOM   3461  HA  ASN B 461       8.197 -20.851 -15.639  0.00  0.00      4h6j H  
ATOM   3462  HB2 ASN B 461       6.721 -18.404 -15.052  0.00  0.00      4h6j H  
ATOM   3463  HB3 ASN B 461       6.695 -19.754 -14.132  0.00  0.00      4h6j H  
ATOM   3464 1HD2 ASN B 461       8.023 -16.737 -14.528  0.00  0.00      4h6j H  
ATOM   3465 2HD2 ASN B 461       9.336 -16.877 -13.410  0.00  0.00      4h6j H  
ATOM   3466  N   THR B 462       6.415 -21.624 -17.098  0.00  0.00      4h6j N  
ATOM   3467  CA  THR B 462       5.372 -22.060 -18.027  0.00  0.00      4h6j C  
ATOM   3468  C   THR B 462       4.361 -22.965 -17.326  0.00  0.00      4h6j C  
ATOM   3469  O   THR B 462       4.742 -23.871 -16.591  0.00  0.00      4h6j O  
ATOM   3470  CB  THR B 462       5.978 -22.828 -19.218  0.00  0.00      4h6j C  
ATOM   3471  CG2 THR B 462       4.897 -23.163 -20.241  0.00  0.00      4h6j C  
ATOM   3472  OG1 THR B 462       6.966 -22.013 -19.860  0.00  0.00      4h6j O  
ATOM   3473  H   THR B 462       7.069 -22.272 -16.626  0.00  0.00      4h6j H  
ATOM   3474  HA  THR B 462       4.886 -21.247 -18.366  0.00  0.00      4h6j H  
ATOM   3475  HB  THR B 462       6.437 -23.668 -18.867  0.00  0.00      4h6j H  
ATOM   3476  HG1 THR B 462       7.017 -21.127 -19.364  0.00  0.00      4h6j H  
ATOM   3477 1HG2 THR B 462       4.261 -22.393 -20.325  0.00  0.00      4h6j H  
ATOM   3478 2HG2 THR B 462       4.392 -23.977 -19.946  0.00  0.00      4h6j H  
ATOM   3479 3HG2 THR B 462       5.319 -23.341 -21.133  0.00  0.00      4h6j H  
ATOM   3480  N   ASN B 463       3.074 -22.711 -17.558  0.00  0.00      4h6j N  
ATOM   3481  CA  ASN B 463       2.015 -23.625 -17.104  0.00  0.00      4h6j C  
ATOM   3482  C   ASN B 463       1.952 -24.812 -18.071  0.00  0.00      4h6j C  
ATOM   3483  O   ASN B 463       1.608 -24.645 -19.243  0.00  0.00      4h6j O  
ATOM   3484  CB  ASN B 463       0.671 -22.880 -17.078  0.00  0.00      4h6j C  
ATOM   3485  CG  ASN B 463      -0.480 -23.713 -16.498  0.00  0.00      4h6j C  
ATOM   3486  ND2 ASN B 463      -0.163 -24.794 -15.806  0.00  0.00      4h6j N  
ATOM   3487  OD1 ASN B 463      -1.644 -23.359 -16.677  0.00  0.00      4h6j O  
ATOM   3488  H   ASN B 463       2.885 -21.834 -18.074  0.00  0.00      4h6j H  
ATOM   3489  HA  ASN B 463       2.296 -23.984 -16.219  0.00  0.00      4h6j H  
ATOM   3490  HB2 ASN B 463       0.775 -22.061 -16.519  0.00  0.00      4h6j H  
ATOM   3491  HB3 ASN B 463       0.432 -22.627 -18.013  0.00  0.00      4h6j H  
ATOM   3492 1HD2 ASN B 463       0.806 -25.035 -15.675  0.00  0.00      4h6j H  
ATOM   3493 2HD2 ASN B 463      -0.867 -25.369 -15.415  0.00  0.00      4h6j H  
ATOM   3494  N   VAL B 464       2.302 -25.994 -17.572  0.00  0.00      4h6j N  
ATOM   3495  CA  VAL B 464       2.438 -27.189 -18.406  0.00  0.00      4h6j C  
ATOM   3496  C   VAL B 464       1.505 -28.294 -17.925  0.00  0.00      4h6j C  
ATOM   3497  O   VAL B 464       0.954 -28.217 -16.830  0.00  0.00      4h6j O  
ATOM   3498  CB  VAL B 464       3.886 -27.736 -18.380  0.00  0.00      4h6j C  
ATOM   3499  CG1 VAL B 464       4.843 -26.718 -19.001  0.00  0.00      4h6j C  
ATOM   3500  CG2 VAL B 464       4.302 -28.054 -16.954  0.00  0.00      4h6j C  
ATOM   3501  H   VAL B 464       2.470 -25.997 -16.543  0.00  0.00      4h6j H  
ATOM   3502  HA  VAL B 464       2.174 -26.945 -19.345  0.00  0.00      4h6j H  
ATOM   3503  HB  VAL B 464       3.912 -28.545 -18.953  0.00  0.00      4h6j H  
ATOM   3504 1HG1 VAL B 464       5.277 -26.187 -18.275  0.00  0.00      4h6j H  
ATOM   3505 2HG1 VAL B 464       5.542 -27.200 -19.528  0.00  0.00      4h6j H  
ATOM   3506 3HG1 VAL B 464       4.331 -26.107 -19.603  0.00  0.00      4h6j H  
ATOM   3507 1HG2 VAL B 464       4.597 -27.213 -16.500  0.00  0.00      4h6j H  
ATOM   3508 2HG2 VAL B 464       5.056 -28.711 -16.967  0.00  0.00      4h6j H  
ATOM   3509 3HG2 VAL B 464       3.525 -28.446 -16.462  0.00  0.00      4h6j H  
ATOM   3510  N   LYS B 465       1.336 -29.324 -18.746  0.00  0.00      4h6j N  
ATOM   3511  CA  LYS B 465       0.641 -30.529 -18.305  0.00  0.00      4h6j C  
ATOM   3512  C   LYS B 465       1.552 -31.370 -17.426  0.00  0.00      4h6j C  
ATOM   3513  O   LYS B 465       2.760 -31.438 -17.651  0.00  0.00      4h6j O  
ATOM   3514  CB  LYS B 465       0.217 -31.374 -19.502  0.00  0.00      4h6j C  
ATOM   3515  CG  LYS B 465      -0.820 -30.751 -20.392  0.00  0.00      4h6j C  
ATOM   3516  CD  LYS B 465      -1.241 -31.768 -21.438  0.00  0.00      4h6j C  
ATOM   3517  CE  LYS B 465      -2.230 -31.194 -22.423  0.00  0.00      4h6j C  
ATOM   3518  NZ  LYS B 465      -2.621 -32.238 -23.415  0.00  0.00      4h6j N1+
ATOM   3519  H   LYS B 465       1.727 -29.201 -19.694  0.00  0.00      4h6j H  
ATOM   3520  HA  LYS B 465      -0.168 -30.261 -17.772  0.00  0.00      4h6j H  
ATOM   3521  HB2 LYS B 465       1.038 -31.565 -20.051  0.00  0.00      4h6j H  
ATOM   3522  HB3 LYS B 465      -0.142 -32.246 -19.152  0.00  0.00      4h6j H  
ATOM   3523  HG2 LYS B 465      -1.614 -30.498 -19.854  0.00  0.00      4h6j H  
ATOM   3524  HG3 LYS B 465      -0.437 -29.960 -20.850  0.00  0.00      4h6j H  
ATOM   3525  HD2 LYS B 465      -0.429 -32.070 -21.936  0.00  0.00      4h6j H  
ATOM   3526  HD3 LYS B 465      -1.662 -32.547 -20.977  0.00  0.00      4h6j H  
ATOM   3527  HE2 LYS B 465      -3.043 -30.888 -21.936  0.00  0.00      4h6j H  
ATOM   3528  HE3 LYS B 465      -1.812 -30.428 -22.904  0.00  0.00      4h6j H  
ATOM   3529  HZ1 LYS B 465      -2.848 -31.799 -24.283  0.00  0.00      4h6j H  
ATOM   3530  HZ2 LYS B 465      -3.415 -32.737 -23.072  0.00  0.00      4h6j H  
ATOM   3531  HZ3 LYS B 465      -1.858 -32.869 -23.547  0.00  0.00      4h6j H  
ATOM   3532  N   ASN B 466       0.964 -32.020 -16.429  0.00  0.00      4h6j N  
ATOM   3533  CA  ASN B 466       1.661 -33.048 -15.675  0.00  0.00      4h6j C  
ATOM   3534  C   ASN B 466       0.674 -34.115 -15.214  0.00  0.00      4h6j C  
ATOM   3535  O   ASN B 466       0.442 -34.207 -13.991  0.00  0.00      4h6j O  
ATOM   3536  CB  ASN B 466       2.365 -32.440 -14.464  0.00  0.00      4h6j C  
ATOM   3537  CG  ASN B 466       3.227 -33.448 -13.731  0.00  0.00      4h6j C  
ATOM   3538  ND2 ASN B 466       3.414 -34.616 -14.338  0.00  0.00      4h6j N  
ATOM   3539  OD1 ASN B 466       3.722 -33.182 -12.636  0.00  0.00      4h6j O  
ATOM   3540  OXT ASN B 466       0.033 -34.938 -15.829  0.00  0.00      4h6j O1-
ATOM   3541  H   ASN B 466      -0.017 -31.734 -16.241  0.00  0.00      4h6j H  
ATOM   3542  HA  ASN B 466       2.304 -33.496 -16.301  0.00  0.00      4h6j H  
ATOM   3543  HB2 ASN B 466       2.945 -31.694 -14.778  0.00  0.00      4h6j H  
ATOM   3544  HB3 ASN B 466       1.672 -32.097 -13.836  0.00  0.00      4h6j H  
ATOM   3545 1HD2 ASN B 466       2.999 -34.786 -15.233  0.00  0.00      4h6j H  
ATOM   3546 2HD2 ASN B 466       3.969 -35.325 -13.903  0.00  0.00      4h6j H  
TER   
CONECT    1    2    3   16
CONECT    2    1    4    5
CONECT    3    1    7
CONECT    4    2    8   17
CONECT    5    2    9   20
CONECT    6    8   10   16
CONECT    7    3    9   21
CONECT    8    4    6
CONECT    9    5    7
CONECT   10    6   11   15
CONECT   11   10   12
CONECT   12   11   13   18
CONECT   13   12   14   19
CONECT   14   13   15
CONECT   15   10   14
CONECT   16    1    6
CONECT   17    4
CONECT   18   12   22
CONECT   19   13   23
CONECT   20    5   24
CONECT   21    7   25
CONECT   22   18
CONECT   23   19
CONECT   24   20
CONECT   25   21
END
