# Supplementary material for: Ferroptosis regulation by traditional chinese medicine for ischemic stroke intervention based on network pharmacology and data mining
Source: PLoS One. 2025 Apr 16;20(4):e0321751. doi: 10.1371/journal.pone.0321751 (PMC12002469; doi:10.1371/journal.pone.0321751)
Supplement: S6 File — (ZIP) [file pone.0321751.s006.zip › 分子对接2/HIF1A/HIF-0006/input/FILL_4h6j_h_126out01.pdb]

ATOM      1  O   FIL     1      17.092  -8.486 -15.291  1.0   0.998     0.001 O
ATOM      2  O   FIL     1      24.092  -1.486 -15.291  1.0   0.957     0.001 O
ATOM      3  O   FIL     1      25.092  -8.486 -12.291  1.0   0.922     0.001 O
ATOM      4  O   FIL     1      20.092  -5.486 -15.291  1.0   0.907     0.001 O
ATOM      5  O   FIL     1      18.092  -7.486 -15.291  1.0   0.899     0.001 O
ATOM      6  O   FIL     1      27.092  -3.486 -19.291  1.0   0.897     0.001 O
ATOM      7  O   FIL     1      23.092  -0.486 -15.291  1.0   0.884     0.001 O
ATOM      8  O   FIL     1      24.092  -0.486 -15.291  1.0   0.825     0.001 O
ATOM      9  O   FIL     1      19.092  -6.486 -14.291  1.0   0.812     0.001 O
ATOM     10  O   FIL     1      19.092  -6.486 -15.291  1.0   0.794     0.001 O
ATOM     11  O   FIL     1      24.092  -8.486 -13.291  1.0   0.760     0.001 O
ATOM     12  O   FIL     1      26.092  -3.486 -19.291  1.0   0.755     0.001 O
ATOM     13  O   FIL     1      18.092  -8.486 -16.291  1.0   0.729     0.001 O
ATOM     14  O   FIL     1      28.092  -8.486 -12.291  1.0   0.726     0.001 O
ATOM     15  O   FIL     1      25.092  -9.486 -12.291  1.0   0.725     0.001 O
ATOM     16  O   FIL     1      25.092  -7.486  -5.291  1.0   0.721     0.001 O
ATOM     17  O   FIL     1      24.092  -2.486 -16.291  1.0   0.703     0.001 O
ATOM     18  O   FIL     1      26.092  -8.486 -12.291  1.0   0.692     0.001 O
ATOM     19  O   FIL     1      24.092  -9.486 -13.291  1.0   0.688     0.001 O
ATOM     20  O   FIL     1      24.092  -9.486 -12.291  1.0   0.662     0.001 O
ATOM     21  O   FIL     1      24.092  -4.486 -12.291  1.0   0.655     0.001 O
ATOM     22  O   FIL     1      19.092  -5.486 -14.291  1.0   0.650     0.001 O
ATOM     23  O   FIL     1      16.092  -8.486 -15.291  1.0   0.636     0.001 O
ATOM     24  O   FIL     1      17.092  -9.486 -15.291  1.0   0.633     0.001 O
ATOM     25  O   FIL     1      24.092  -1.486 -16.291  1.0   0.624     0.001 O
ATOM     26  O   FIL     1      20.092  -5.486 -14.291  1.0   0.602     0.001 O
ATOM     27  O   FIL     1      23.092  -4.486 -12.291  1.0   0.596     0.001 O
ATOM     28  O   FIL     1      26.092  -7.486 -12.291  1.0   0.559     0.001 O
ATOM     29  O   FIL     1      23.092  -6.486 -16.291  1.0   0.558     0.001 O
ATOM     30  O   FIL     1      24.092 -10.486 -11.291  1.0   0.555     0.001 O
ATOM     31  O   FIL     1      27.092  -8.486 -12.291  1.0   0.554     0.001 O
ATOM     32  O   FIL     1      25.092  -9.486 -11.291  1.0   0.548     0.001 O
ATOM     33  O   FIL     1      24.092  -8.486 -12.291  1.0   0.545     0.001 O
ATOM     34  O   FIL     1      23.092  -5.486 -12.291  1.0   0.539     0.001 O
ATOM     35  O   FIL     1      18.092  -8.486 -15.291  1.0   0.530     0.001 O
ATOM     36  H   FIL     1      23.092  -3.486 -11.291  1.0   0.519     0.001 H
ATOM     37  O   FIL     1      24.092  -4.486 -13.291  1.0   0.518     0.001 O
ATOM     38  H   FIL     1      24.092  -3.486 -12.291  1.0   0.516     0.001 H
ATOM     39  H   FIL     1      24.092 -11.486 -11.291  1.0   0.499     0.001 H
ATOM     40  O   FIL     1      27.092  -7.486 -12.291  1.0   0.499     0.001 O
ATOM     41  O   FIL     1      25.092  -7.486 -12.291  1.0   0.490     0.001 O
ATOM     42  O   FIL     1      25.092 -10.486 -11.291  1.0   0.477     0.001 O
ATOM     43  H   FIL     1      28.092  -8.486 -13.291  1.0   0.470     0.001 H
ATOM     44  O   FIL     1      18.092 -10.486 -16.291  1.0   0.467     0.001 O
ATOM     45  H   FIL     1      20.092  -7.486 -15.291  1.0   0.464     0.001 H
ATOM     46  O   FIL     1      24.092  -9.486 -11.291  1.0   0.463     0.001 O
ATOM     47  H   FIL     1      20.092  -7.486 -14.291  1.0   0.457     0.001 H
ATOM     48  O   FIL     1      23.092  -5.486 -13.291  1.0   0.451     0.001 O
ATOM     49  H   FIL     1      23.092  -3.486 -12.291  1.0   0.450     0.001 H
ATOM     50  O   FIL     1      16.092  -9.486 -15.291  1.0   0.449     0.001 O
ATOM     51  H   FIL     1      23.092  -8.486  -8.291  1.0   0.446     0.001 H
ATOM     52  H   FIL     1      21.092  -7.486 -15.291  1.0   0.445     0.001 H
ATOM     53  O   FIL     1      19.092  -5.486 -13.291  1.0   0.445     0.001 O
ATOM     54  O   FIL     1      21.092  -5.486 -15.291  1.0   0.435     0.001 O
ATOM     55  O   FIL     1      20.092  -6.486 -15.291  1.0   0.433     0.001 O
ATOM     56  O   FIL     1      24.092  -6.486 -16.291  1.0   0.433     0.001 O
ATOM     57  O   FIL     1      18.092  -6.486 -14.291  1.0   0.430     0.001 O
ATOM     58  O   FIL     1      25.092  -7.486 -13.291  1.0   0.428     0.001 O
ATOM     59  H   FIL     1      25.092  -5.486  -6.291  1.0   0.428     0.001 H
ATOM     60  H   FIL     1      24.092  -8.486  -9.291  1.0   0.425     0.001 H
ATOM     61  O   FIL     1      25.092  -6.486  -5.291  1.0   0.424     0.001 O
ATOM     62  O   FIL     1      24.092  -5.486 -13.291  1.0   0.418     0.001 O
ATOM     63  O   FIL     1      18.092  -7.486 -14.291  1.0   0.417     0.001 O
ATOM     64  H   FIL     1      21.092  -7.486 -14.291  1.0   0.413     0.001 H
ATOM     65  O   FIL     1      25.092  -8.486 -11.291  1.0   0.410     0.001 O
ATOM     66  H   FIL     1      19.092  -7.486 -15.291  1.0   0.408     0.001 H
ATOM     67  O   FIL     1      26.092  -2.486 -19.291  1.0   0.405     0.001 O
ATOM     68  H   FIL     1      23.092  -5.486 -16.291  1.0   0.402     0.001 H
ATOM     69  H   FIL     1      23.092  -6.486 -17.291  1.0   0.402     0.001 H
ATOM     70  O   FIL     1      17.092  -8.486 -16.291  1.0   0.393     0.001 O
ATOM     71  O   FIL     1      24.092  -5.486 -15.291  1.0   0.386     0.001 O
ATOM     72  O   FIL     1      26.092  -9.486 -11.291  1.0   0.382     0.001 O
ATOM     73  H   FIL     1      29.092  -8.486 -12.291  1.0   0.382     0.001 H
ATOM     74  H   FIL     1      22.092  -6.486 -16.291  1.0   0.382     0.001 H
ATOM     75  O   FIL     1      24.092  -7.486 -13.291  1.0   0.381     0.001 O
ATOM     76  O   FIL     1      24.092  -7.486  -6.291  1.0   0.380     0.001 O
ATOM     77  O   FIL     1      27.092  -8.486 -11.291  1.0   0.375     0.001 O
ATOM     78  O   FIL     1      24.092  -8.486 -14.291  1.0   0.370     0.001 O
ATOM     79  H   FIL     1      22.092  -8.486 -16.291  1.0   0.360     0.001 H
ATOM     80  O   FIL     1      22.092  -5.486 -12.291  1.0   0.358     0.001 O
ATOM     81  O   FIL     1      17.092 -10.486 -15.291  1.0   0.354     0.001 O
ATOM     82  H   FIL     1      24.092 -10.486 -12.291  1.0   0.353     0.001 H
ATOM     83  O   FIL     1      20.092  -6.486 -14.291  1.0   0.350     0.001 O
ATOM     84  O   FIL     1      24.092  -3.486 -16.291  1.0   0.345     0.001 O
ATOM     85  O   FIL     1      24.092  -7.486  -7.291  1.0   0.341     0.001 O
ATOM     86  O   FIL     1      21.092  -6.486 -15.291  1.0   0.339     0.001 O
ATOM     87  H   FIL     1      22.092  -9.486  -8.291  1.0   0.338     0.001 H
ATOM     88  O   FIL     1      18.092  -8.486 -14.291  1.0   0.337     0.001 O
ATOM     89  O   FIL     1      25.092  -6.486  -6.291  1.0   0.335     0.001 O
ATOM     90  H   FIL     1      24.092  -8.486  -7.291  1.0   0.335     0.001 H
ATOM     91  O   FIL     1      24.092  -4.486 -16.291  1.0   0.328     0.001 O
ATOM     92  H   FIL     1      23.092  -9.486 -10.291  1.0   0.328     0.001 H
ATOM     93  O   FIL     1      19.092  -6.486 -13.291  1.0   0.328     0.001 O
ATOM     94  H   FIL     1      24.092 -10.486 -10.291  1.0   0.325     0.001 H
ATOM     95  H   FIL     1      24.092  -3.486 -13.291  1.0   0.325     0.001 H
ATOM     96  O   FIL     1      26.092  -8.486 -11.291  1.0   0.324     0.001 O
ATOM     97  O   FIL     1      26.092  -2.486 -18.291  1.0   0.323     0.001 O
ATOM     98  H   FIL     1      20.092  -7.486 -16.291  1.0   0.318     0.001 H
ATOM     99  O   FIL     1      24.092  -8.486 -11.291  1.0   0.313     0.001 O
ATOM    100  O   FIL     1      22.092  -6.486 -15.291  1.0   0.308     0.001 O
ATOM    101  O   FIL     1      23.092  -6.486 -15.291  1.0   0.305     0.001 O
ATOM    102  O   FIL     1      28.092  -8.486 -11.291  1.0   0.304     0.001 O
ATOM    103  O   FIL     1      23.092  -4.486 -11.291  1.0   0.304     0.001 O
ATOM    104  H   FIL     1      19.092  -7.486 -14.291  1.0   0.298     0.001 H
ATOM    105  H   FIL     1      21.092  -7.486 -16.291  1.0   0.298     0.001 H
ATOM    106  O   FIL     1      18.092  -9.486 -16.291  1.0   0.295     0.001 O
ATOM    107  O   FIL     1      25.092  -1.486 -15.291  1.0   0.294     0.001 O
ATOM    108  H   FIL     1      25.092 -11.486 -11.291  1.0   0.293     0.001 H
ATOM    109  O   FIL     1      24.092  -6.486  -6.291  1.0   0.287     0.001 O
ATOM    110  O   FIL     1      24.092  -8.486 -10.291  1.0   0.284     0.001 O
ATOM    111  O   FIL     1      23.092  -7.486 -15.291  1.0   0.284     0.001 O
ATOM    112  O   FIL     1      24.092  -5.486 -14.291  1.0   0.273     0.001 O
ATOM    113  O   FIL     1      24.092  -7.486 -14.291  1.0   0.272     0.001 O
ATOM    114  H   FIL     1      24.092  -9.486 -10.291  1.0   0.271     0.001 H
ATOM    115  O   FIL     1      25.092  -0.486 -15.291  1.0   0.269     0.001 O
ATOM    116  H   FIL     1      23.092  -8.486  -9.291  1.0   0.261     0.001 H
ATOM    117  O   FIL     1      23.092  -7.486 -14.291  1.0   0.257     0.001 O
ATOM    118  O   FIL     1      22.092  -7.486 -16.291  1.0   0.255     0.001 O
ATOM    119  O   FIL     1      25.092  -2.486 -16.291  1.0   0.242     0.001 O
ATOM    120  O   FIL     1      23.092  -7.486  -8.291  1.0   0.227     0.001 O
ATOM    121  O   FIL     1      23.092  -5.486 -15.291  1.0   0.226     0.001 O
ATOM    122  O   FIL     1      23.092  -7.486  -7.291  1.0   0.224     0.001 O
ATOM    123  O   FIL     1      22.092  -8.486  -8.291  1.0   0.218     0.001 O
ATOM    124  O   FIL     1      25.092  -2.486 -17.291  1.0   0.212     0.001 O
ATOM    125  O   FIL     1      26.092  -2.486 -17.291  1.0   0.182     0.001 O
ATOM    126  O   FIL     1      24.092  -4.486 -15.291  1.0   0.173     0.001 O
