# Supplementary material for: Ferroptosis regulation by traditional chinese medicine for ischemic stroke intervention based on network pharmacology and data mining
Source: PLoS One. 2025 Apr 16;20(4):e0321751. doi: 10.1371/journal.pone.0321751 (PMC12002469; doi:10.1371/journal.pone.0321751)
Supplement: S6 File — (ZIP) [file pone.0321751.s006.zip › 分子对接2/HIF1A/HIF-0006/input/FILL_4h6j_h_126out04.pdb]

ATOM      1  O   FIL     1      26.092 -14.486 -16.291  1.0   1.104     0.001 O
ATOM      2  O   FIL     1      26.092 -13.486 -17.291  1.0   0.963     0.001 O
ATOM      3  O   FIL     1      26.092 -14.486 -17.291  1.0   0.941     0.001 O
ATOM      4  O   FIL     1      26.092 -15.486 -17.291  1.0   0.758     0.001 O
ATOM      5  O   FIL     1      25.092 -15.486 -17.291  1.0   0.734     0.001 O
ATOM      6  O   FIL     1      27.092 -13.486 -21.291  1.0   0.721     0.001 O
ATOM      7  O   FIL     1      27.092 -14.486 -16.291  1.0   0.666     0.001 O
ATOM      8  O   FIL     1      27.092 -12.486 -21.291  1.0   0.657     0.001 O
ATOM      9  O   FIL     1      25.092 -16.486 -17.291  1.0   0.640     0.001 O
ATOM     10  O   FIL     1      26.092 -15.486 -16.291  1.0   0.621     0.001 O
ATOM     11  O   FIL     1      25.092 -15.486 -16.291  1.0   0.604     0.001 O
ATOM     12  O   FIL     1      27.092 -12.486 -20.291  1.0   0.593     0.001 O
ATOM     13  O   FIL     1      27.092 -14.486 -17.291  1.0   0.578     0.001 O
ATOM     14  O   FIL     1      26.092 -16.486 -17.291  1.0   0.547     0.001 O
ATOM     15  O   FIL     1      28.092 -13.486 -20.291  1.0   0.535     0.001 O
ATOM     16  O   FIL     1      24.092 -15.486 -17.291  1.0   0.516     0.001 O
ATOM     17  H   FIL     1      26.092 -17.486 -12.291  1.0   0.486     0.001 H
ATOM     18  O   FIL     1      27.092 -13.486 -17.291  1.0   0.484     0.001 O
ATOM     19  H   FIL     1      31.092  -9.486 -14.291  1.0   0.482     0.001 H
ATOM     20  H   FIL     1      31.092  -9.486 -13.291  1.0   0.481     0.001 H
ATOM     21  H   FIL     1      28.092 -12.486 -17.291  1.0   0.462     0.001 H
ATOM     22  O   FIL     1      26.092 -15.486 -15.291  1.0   0.461     0.001 O
ATOM     23  H   FIL     1      27.092 -13.486 -22.291  1.0   0.460     0.001 H
ATOM     24  O   FIL     1      27.092 -15.486 -17.291  1.0   0.453     0.001 O
ATOM     25  H   FIL     1      31.092 -10.486 -12.291  1.0   0.450     0.001 H
ATOM     26  H   FIL     1      27.092 -13.486 -15.291  1.0   0.449     0.001 H
ATOM     27  H   FIL     1      24.092 -15.486 -16.291  1.0   0.447     0.001 H
ATOM     28  O   FIL     1      27.092 -14.486 -15.291  1.0   0.446     0.001 O
ATOM     29  H   FIL     1      25.092 -18.486 -18.291  1.0   0.429     0.001 H
ATOM     30  H   FIL     1      27.092 -11.486 -21.291  1.0   0.426     0.001 H
ATOM     31  H   FIL     1      27.092 -13.486 -16.291  1.0   0.421     0.001 H
ATOM     32  H   FIL     1      23.092 -16.486 -17.291  1.0   0.420     0.001 H
ATOM     33  H   FIL     1      26.092 -18.486 -18.291  1.0   0.414     0.001 H
ATOM     34  H   FIL     1      26.092 -11.486 -21.291  1.0   0.409     0.001 H
ATOM     35  O   FIL     1      28.092 -13.486 -21.291  1.0   0.408     0.001 O
ATOM     36  H   FIL     1      25.092 -16.486 -12.291  1.0   0.406     0.001 H
ATOM     37  H   FIL     1      28.092 -13.486 -22.291  1.0   0.399     0.001 H
ATOM     38  H   FIL     1      25.092 -16.486 -13.291  1.0   0.398     0.001 H
ATOM     39  O   FIL     1      26.092 -15.486 -13.291  1.0   0.397     0.001 O
ATOM     40  H   FIL     1      28.092 -14.486 -21.291  1.0   0.397     0.001 H
ATOM     41  H   FIL     1      24.092 -18.486 -18.291  1.0   0.397     0.001 H
ATOM     42  H   FIL     1      29.092 -12.486 -16.291  1.0   0.387     0.001 H
ATOM     43  H   FIL     1      24.092 -16.486 -18.291  1.0   0.386     0.001 H
ATOM     44  O   FIL     1      28.092 -14.486 -20.291  1.0   0.386     0.001 O
ATOM     45  H   FIL     1      27.092 -12.486 -17.291  1.0   0.386     0.001 H
ATOM     46  H   FIL     1      24.092 -17.486 -16.291  1.0   0.384     0.001 H
ATOM     47  H   FIL     1      27.092 -11.486 -20.291  1.0   0.378     0.001 H
ATOM     48  H   FIL     1      27.092 -11.486 -17.291  1.0   0.376     0.001 H
ATOM     49  O   FIL     1      26.092 -16.486 -13.291  1.0   0.376     0.001 O
ATOM     50  H   FIL     1      32.092  -9.486 -13.291  1.0   0.370     0.001 H
ATOM     51  H   FIL     1      26.092 -17.486 -13.291  1.0   0.369     0.001 H
ATOM     52  H   FIL     1      29.092 -10.486 -21.291  1.0   0.368     0.001 H
ATOM     53  O   FIL     1      27.092 -11.486 -19.291  1.0   0.367     0.001 O
ATOM     54  O   FIL     1      30.092 -11.486 -14.291  1.0   0.365     0.001 O
ATOM     55  O   FIL     1      27.092 -12.486 -19.291  1.0   0.358     0.001 O
ATOM     56  H   FIL     1      23.092 -17.486 -17.291  1.0   0.354     0.001 H
ATOM     57  O   FIL     1      26.092 -15.486 -14.291  1.0   0.351     0.001 O
ATOM     58  O   FIL     1      24.092 -17.486 -17.291  1.0   0.345     0.001 O
ATOM     59  H   FIL     1      28.092 -14.486 -12.291  1.0   0.343     0.001 H
ATOM     60  O   FIL     1      26.092 -16.486 -14.291  1.0   0.341     0.001 O
ATOM     61  H   FIL     1      24.092 -18.486 -17.291  1.0   0.339     0.001 H
ATOM     62  O   FIL     1      27.092 -12.486 -18.291  1.0   0.338     0.001 O
ATOM     63  O   FIL     1      26.092 -16.486 -12.291  1.0   0.337     0.001 O
ATOM     64  O   FIL     1      25.092 -14.486 -17.291  1.0   0.337     0.001 O
ATOM     65  H   FIL     1      29.092 -12.486 -15.291  1.0   0.326     0.001 H
ATOM     66  O   FIL     1      28.092 -12.486 -20.291  1.0   0.321     0.001 O
ATOM     67  O   FIL     1      27.092 -17.486 -12.291  1.0   0.319     0.001 O
ATOM     68  O   FIL     1      28.092 -12.486 -21.291  1.0   0.318     0.001 O
ATOM     69  H   FIL     1      30.092 -12.486 -13.291  1.0   0.316     0.001 H
ATOM     70  O   FIL     1      31.092 -11.486 -14.291  1.0   0.316     0.001 O
ATOM     71  O   FIL     1      25.092 -14.486 -16.291  1.0   0.311     0.001 O
ATOM     72  O   FIL     1      25.092 -15.486 -12.291  1.0   0.310     0.001 O
ATOM     73  H   FIL     1      28.092 -11.486 -21.291  1.0   0.309     0.001 H
ATOM     74  H   FIL     1      32.092 -10.486 -15.291  1.0   0.306     0.001 H
ATOM     75  H   FIL     1      29.092 -11.486 -22.291  1.0   0.304     0.001 H
ATOM     76  O   FIL     1      27.092 -11.486 -18.291  1.0   0.303     0.001 O
ATOM     77  O   FIL     1      26.092 -16.486 -15.291  1.0   0.299     0.001 O
ATOM     78  H   FIL     1      28.092 -13.486 -16.291  1.0   0.298     0.001 H
ATOM     79  H   FIL     1      33.092  -9.486 -14.291  1.0   0.297     0.001 H
ATOM     80  O   FIL     1      27.092 -15.486 -13.291  1.0   0.297     0.001 O
ATOM     81  O   FIL     1      24.092 -16.486 -17.291  1.0   0.294     0.001 O
ATOM     82  O   FIL     1      26.092 -16.486 -16.291  1.0   0.294     0.001 O
ATOM     83  H   FIL     1      28.092 -12.486 -22.291  1.0   0.292     0.001 H
ATOM     84  O   FIL     1      31.092 -10.486 -14.291  1.0   0.291     0.001 O
ATOM     85  H   FIL     1      24.092 -16.486 -16.291  1.0   0.290     0.001 H
ATOM     86  O   FIL     1      28.092 -12.486 -18.291  1.0   0.289     0.001 O
ATOM     87  O   FIL     1      25.092 -17.486 -18.291  1.0   0.288     0.001 O
ATOM     88  O   FIL     1      31.092 -10.486 -13.291  1.0   0.287     0.001 O
ATOM     89  H   FIL     1      28.092 -15.486 -11.291  1.0   0.284     0.001 H
ATOM     90  O   FIL     1      27.092 -16.486 -12.291  1.0   0.283     0.001 O
ATOM     91  O   FIL     1      30.092 -12.486 -15.291  1.0   0.283     0.001 O
ATOM     92  O   FIL     1      27.092 -16.486 -13.291  1.0   0.277     0.001 O
ATOM     93  O   FIL     1      27.092 -17.486 -13.291  1.0   0.271     0.001 O
ATOM     94  O   FIL     1      24.092 -17.486 -18.291  1.0   0.270     0.001 O
ATOM     95  H   FIL     1      23.092 -17.486 -18.291  1.0   0.269     0.001 H
ATOM     96  O   FIL     1      28.092 -12.486 -19.291  1.0   0.268     0.001 O
ATOM     97  O   FIL     1      32.092 -10.486 -13.291  1.0   0.268     0.001 O
ATOM     98  O   FIL     1      31.092 -11.486 -13.291  1.0   0.267     0.001 O
ATOM     99  O   FIL     1      30.092 -12.486 -14.291  1.0   0.266     0.001 O
ATOM    100  O   FIL     1      32.092 -10.486 -14.291  1.0   0.262     0.001 O
ATOM    101  O   FIL     1      26.092 -17.486 -17.291  1.0   0.247     0.001 O
ATOM    102  O   FIL     1      26.092 -17.486 -18.291  1.0   0.246     0.001 O
ATOM    103  H   FIL     1      24.092 -15.486 -18.291  1.0   0.246     0.001 H
ATOM    104  O   FIL     1      27.092 -15.486 -15.291  1.0   0.244     0.001 O
ATOM    105  O   FIL     1      27.092 -15.486 -14.291  1.0   0.243     0.001 O
ATOM    106  O   FIL     1      27.092 -15.486 -16.291  1.0   0.240     0.001 O
ATOM    107  H   FIL     1      30.092 -10.486 -14.291  1.0   0.239     0.001 H
ATOM    108  O   FIL     1      28.092 -17.486 -12.291  1.0   0.239     0.001 O
ATOM    109  O   FIL     1      30.092 -12.486 -16.291  1.0   0.239     0.001 O
ATOM    110  H   FIL     1      29.092 -11.486 -17.291  1.0   0.238     0.001 H
ATOM    111  H   FIL     1      27.092 -14.486 -21.291  1.0   0.238     0.001 H
ATOM    112  H   FIL     1      27.092 -12.486 -22.291  1.0   0.235     0.001 H
ATOM    113  O   FIL     1      25.092 -17.486 -17.291  1.0   0.235     0.001 O
ATOM    114  O   FIL     1      27.092 -15.486 -12.291  1.0   0.234     0.001 O
ATOM    115  O   FIL     1      29.092 -12.486 -17.291  1.0   0.234     0.001 O
ATOM    116  O   FIL     1      28.092 -15.486 -12.291  1.0   0.229     0.001 O
ATOM    117  H   FIL     1      23.092 -15.486 -17.291  1.0   0.227     0.001 H
ATOM    118  O   FIL     1      26.092 -15.486 -12.291  1.0   0.225     0.001 O
ATOM    119  O   FIL     1      33.092  -9.486 -13.291  1.0   0.224     0.001 O
ATOM    120  O   FIL     1      27.092 -16.486 -14.291  1.0   0.224     0.001 O
ATOM    121  O   FIL     1      28.092 -13.486 -19.291  1.0   0.223     0.001 O
ATOM    122  H   FIL     1      26.092 -17.486 -19.291  1.0   0.222     0.001 H
ATOM    123  O   FIL     1      28.092 -13.486 -17.291  1.0   0.219     0.001 O
ATOM    124  O   FIL     1      27.092 -13.486 -18.291  1.0   0.219     0.001 O
ATOM    125  O   FIL     1      29.092 -11.486 -21.291  1.0   0.214     0.001 O
ATOM    126  O   FIL     1      29.092 -13.486 -15.291  1.0   0.213     0.001 O
