# Supplementary material for: Ferroptosis regulation by traditional chinese medicine for ischemic stroke intervention based on network pharmacology and data mining
Source: PLoS One. 2025 Apr 16;20(4):e0321751. doi: 10.1371/journal.pone.0321751 (PMC12002469; doi:10.1371/journal.pone.0321751)
Supplement: S6 File — (ZIP) [file pone.0321751.s006.zip › 分子对接2/HIF1A/HIF-0006/input/FILL_4h6j_h_126out07.pdb]

ATOM      1  O   FIL     1       6.092  -6.486 -18.291  1.0   1.067     0.001 O
ATOM      2  O   FIL     1       6.092  -7.486 -24.291  1.0   0.943     0.001 O
ATOM      3  O   FIL     1       2.092 -16.486 -22.291  1.0   0.902     0.001 O
ATOM      4  O   FIL     1       0.092 -23.486 -21.291  1.0   0.895     0.001 O
ATOM      5  O   FIL     1       6.092  -5.486 -18.291  1.0   0.822     0.001 O
ATOM      6  O   FIL     1       9.092  -4.486 -18.291  1.0   0.792     0.001 O
ATOM      7  O   FIL     1       3.092 -16.486 -22.291  1.0   0.778     0.001 O
ATOM      8  O   FIL     1       5.092  -0.486 -25.291  1.0   0.769     0.001 O
ATOM      9  O   FIL     1       7.092  -6.486 -24.291  1.0   0.768     0.001 O
ATOM     10  O   FIL     1      -0.908 -18.486 -29.291  1.0   0.756     0.001 O
ATOM     11  O   FIL     1       9.092  -5.486 -18.291  1.0   0.748     0.001 O
ATOM     12  O   FIL     1      -1.908 -19.486 -29.291  1.0   0.727     0.001 O
ATOM     13  O   FIL     1       4.092  -0.486 -25.291  1.0   0.720     0.001 O
ATOM     14  O   FIL     1      -0.908 -18.486 -28.291  1.0   0.700     0.001 O
ATOM     15  O   FIL     1       0.092 -23.486 -22.291  1.0   0.697     0.001 O
ATOM     16  O   FIL     1       7.092  -6.486 -25.291  1.0   0.693     0.001 O
ATOM     17  O   FIL     1       6.092  -5.486 -19.291  1.0   0.693     0.001 O
ATOM     18  O   FIL     1      -1.908 -19.486 -28.291  1.0   0.669     0.001 O
ATOM     19  O   FIL     1      -1.908 -20.486 -26.291  1.0   0.666     0.001 O
ATOM     20  O   FIL     1      -1.908 -20.486 -27.291  1.0   0.657     0.001 O
ATOM     21  O   FIL     1       6.092  -6.486 -24.291  1.0   0.645     0.001 O
ATOM     22  O   FIL     1       3.092 -14.486 -24.291  1.0   0.640     0.001 O
ATOM     23  O   FIL     1       6.092  -6.486 -17.291  1.0   0.638     0.001 O
ATOM     24  O   FIL     1       8.092  -4.486 -18.291  1.0   0.627     0.001 O
ATOM     25  O   FIL     1      -0.908 -22.486 -21.291  1.0   0.601     0.001 O
ATOM     26  O   FIL     1       2.092 -15.486 -21.291  1.0   0.598     0.001 O
ATOM     27  O   FIL     1       4.092 -13.486 -25.291  1.0   0.579     0.001 O
ATOM     28  O   FIL     1       6.092  -7.486 -25.291  1.0   0.574     0.001 O
ATOM     29  O   FIL     1       0.092 -18.486 -29.291  1.0   0.567     0.001 O
ATOM     30  O   FIL     1       6.092  -8.486 -24.291  1.0   0.549     0.001 O
ATOM     31  O   FIL     1       4.092 -14.486 -25.291  1.0   0.544     0.001 O
ATOM     32  H   FIL     1      -0.908 -19.486 -26.291  1.0   0.543     0.001 H
ATOM     33  H   FIL     1      -0.908 -20.486 -24.291  1.0   0.535     0.001 H
ATOM     34  O   FIL     1       7.092  -5.486 -19.291  1.0   0.518     0.001 O
ATOM     35  O   FIL     1      -0.908 -22.486 -22.291  1.0   0.509     0.001 O
ATOM     36  O   FIL     1       6.092  -6.486 -25.291  1.0   0.505     0.001 O
ATOM     37  O   FIL     1       7.092  -6.486 -18.291  1.0   0.495     0.001 O
ATOM     38  H   FIL     1       3.092 -15.486 -21.291  1.0   0.489     0.001 H
ATOM     39  H   FIL     1       4.092 -19.486 -25.291  1.0   0.486     0.001 H
ATOM     40  H   FIL     1      -0.908 -21.486 -24.291  1.0   0.481     0.001 H
ATOM     41  O   FIL     1       1.092 -16.486 -21.291  1.0   0.480     0.001 O
ATOM     42  O   FIL     1       1.092 -15.486 -20.291  1.0   0.478     0.001 O
ATOM     43  O   FIL     1       1.092 -16.486 -22.291  1.0   0.477     0.001 O
ATOM     44  H   FIL     1       6.092 -15.486 -25.291  1.0   0.472     0.001 H
ATOM     45  H   FIL     1       4.092 -18.486 -24.291  1.0   0.467     0.001 H
ATOM     46  O   FIL     1      -2.908 -20.486 -26.291  1.0   0.467     0.001 O
ATOM     47  H   FIL     1       5.092 -10.486 -25.291  1.0   0.458     0.001 H
ATOM     48  O   FIL     1       5.092  -1.486 -24.291  1.0   0.454     0.001 O
ATOM     49  O   FIL     1       3.092 -17.486 -23.291  1.0   0.453     0.001 O
ATOM     50  H   FIL     1       6.092 -10.486 -24.291  1.0   0.452     0.001 H
ATOM     51  O   FIL     1       6.092  -7.486 -23.291  1.0   0.441     0.001 O
ATOM     52  H   FIL     1       7.092 -15.486 -26.291  1.0   0.440     0.001 H
ATOM     53  O   FIL     1       7.092  -5.486 -20.291  1.0   0.439     0.001 O
ATOM     54  H   FIL     1       4.092 -18.486 -23.291  1.0   0.438     0.001 H
ATOM     55  O   FIL     1       3.092 -16.486 -23.291  1.0   0.438     0.001 O
ATOM     56  O   FIL     1       2.092 -17.486 -23.291  1.0   0.432     0.001 O
ATOM     57  H   FIL     1       3.092 -18.486 -24.291  1.0   0.428     0.001 H
ATOM     58  O   FIL     1       3.092 -15.486 -22.291  1.0   0.421     0.001 O
ATOM     59  H   FIL     1      -0.908 -19.486 -24.291  1.0   0.421     0.001 H
ATOM     60  H   FIL     1       3.092 -16.486 -21.291  1.0   0.420     0.001 H
ATOM     61  H   FIL     1       1.092 -15.486 -19.291  1.0   0.413     0.001 H
ATOM     62  O   FIL     1       2.092 -15.486 -22.291  1.0   0.401     0.001 O
ATOM     63  O   FIL     1       7.092  -5.486 -18.291  1.0   0.395     0.001 O
ATOM     64  H   FIL     1       5.092 -12.486 -25.291  1.0   0.392     0.001 H
ATOM     65  O   FIL     1      -0.908 -23.486 -22.291  1.0   0.384     0.001 O
ATOM     66  H   FIL     1      -0.908 -20.486 -27.291  1.0   0.384     0.001 H
ATOM     67  O   FIL     1      -1.908 -19.486 -27.291  1.0   0.383     0.001 O
ATOM     68  H   FIL     1       5.092 -16.486 -27.291  1.0   0.378     0.001 H
ATOM     69  O   FIL     1       1.092 -15.486 -21.291  1.0   0.378     0.001 O
ATOM     70  H   FIL     1       0.092 -19.486 -24.291  1.0   0.377     0.001 H
ATOM     71  O   FIL     1       6.092  -5.486 -20.291  1.0   0.372     0.001 O
ATOM     72  O   FIL     1       5.092  -0.486 -24.291  1.0   0.364     0.001 O
ATOM     73  O   FIL     1       8.092  -4.486 -19.291  1.0   0.358     0.001 O
ATOM     74  O   FIL     1       4.092 -16.486 -23.291  1.0   0.355     0.001 O
ATOM     75  O   FIL     1       4.092 -15.486 -25.291  1.0   0.354     0.001 O
ATOM     76  O   FIL     1       2.092 -16.486 -23.291  1.0   0.354     0.001 O
ATOM     77  H   FIL     1       3.092 -18.486 -25.291  1.0   0.353     0.001 H
ATOM     78  O   FIL     1      -0.908 -22.486 -23.291  1.0   0.352     0.001 O
ATOM     79  O   FIL     1       5.092  -9.486 -24.291  1.0   0.351     0.001 O
ATOM     80  O   FIL     1       4.092 -18.486 -25.291  1.0   0.349     0.001 O
ATOM     81  H   FIL     1      -1.908 -20.486 -25.291  1.0   0.348     0.001 H
ATOM     82  H   FIL     1       5.092 -11.486 -24.291  1.0   0.348     0.001 H
ATOM     83  O   FIL     1       7.092  -4.486 -21.291  1.0   0.345     0.001 O
ATOM     84  H   FIL     1       2.092 -18.486 -23.291  1.0   0.345     0.001 H
ATOM     85  O   FIL     1       5.092  -8.486 -24.291  1.0   0.332     0.001 O
ATOM     86  O   FIL     1       3.092 -15.486 -23.291  1.0   0.329     0.001 O
ATOM     87  O   FIL     1      -0.908 -18.486 -27.291  1.0   0.323     0.001 O
ATOM     88  H   FIL     1      -1.908 -19.486 -30.291  1.0   0.322     0.001 H
ATOM     89  O   FIL     1       4.092 -17.486 -24.291  1.0   0.321     0.001 O
ATOM     90  O   FIL     1       0.092 -18.486 -24.291  1.0   0.321     0.001 O
ATOM     91  H   FIL     1       0.092 -18.486 -30.291  1.0   0.314     0.001 H
ATOM     92  H   FIL     1       2.092 -18.486 -24.291  1.0   0.307     0.001 H
ATOM     93  O   FIL     1       5.092  -7.486 -24.291  1.0   0.298     0.001 O
ATOM     94  H   FIL     1       1.092 -18.486 -23.291  1.0   0.295     0.001 H
ATOM     95  O   FIL     1       4.092 -17.486 -25.291  1.0   0.287     0.001 O
ATOM     96  O   FIL     1       5.092 -10.486 -24.291  1.0   0.287     0.001 O
ATOM     97  O   FIL     1       3.092 -15.486 -24.291  1.0   0.282     0.001 O
ATOM     98  O   FIL     1      -1.908 -18.486 -28.291  1.0   0.276     0.001 O
ATOM     99  O   FIL     1       5.092  -6.486 -24.291  1.0   0.275     0.001 O
ATOM    100  O   FIL     1       5.092  -5.486 -24.291  1.0   0.275     0.001 O
ATOM    101  O   FIL     1       6.092  -5.486 -22.291  1.0   0.273     0.001 O
ATOM    102  O   FIL     1       1.092 -17.486 -23.291  1.0   0.272     0.001 O
ATOM    103  O   FIL     1       4.092 -12.486 -25.291  1.0   0.269     0.001 O
ATOM    104  O   FIL     1      -1.908 -20.486 -24.291  1.0   0.269     0.001 O
ATOM    105  O   FIL     1       5.092 -16.486 -25.291  1.0   0.258     0.001 O
ATOM    106  O   FIL     1       5.092 -15.486 -26.291  1.0   0.233     0.001 O
ATOM    107  O   FIL     1       6.092 -15.486 -26.291  1.0   0.227     0.001 O
ATOM    108  O   FIL     1       7.092  -4.486 -20.291  1.0   0.226     0.001 O
ATOM    109  O   FIL     1       6.092  -5.486 -21.291  1.0   0.226     0.001 O
ATOM    110  O   FIL     1       1.092 -17.486 -24.291  1.0   0.225     0.001 O
ATOM    111  O   FIL     1       6.092  -5.486 -23.291  1.0   0.224     0.001 O
ATOM    112  O   FIL     1       6.092  -4.486 -22.291  1.0   0.223     0.001 O
ATOM    113  H   FIL     1      -0.908 -20.486 -26.291  1.0   0.223     0.001 H
ATOM    114  O   FIL     1       4.092 -16.486 -25.291  1.0   0.219     0.001 O
ATOM    115  O   FIL     1       5.092 -16.486 -26.291  1.0   0.216     0.001 O
ATOM    116  H   FIL     1       4.092 -11.486 -25.291  1.0   0.211     0.001 H
ATOM    117  O   FIL     1       5.092  -5.486 -23.291  1.0   0.204     0.001 O
ATOM    118  O   FIL     1       5.092  -3.486 -22.291  1.0   0.201     0.001 O
ATOM    119  O   FIL     1       5.092  -4.486 -22.291  1.0   0.197     0.001 O
ATOM    120  O   FIL     1       0.092 -17.486 -24.291  1.0   0.194     0.001 O
ATOM    121  O   FIL     1       5.092  -2.486 -22.291  1.0   0.194     0.001 O
ATOM    122  O   FIL     1       4.092 -10.486 -25.291  1.0   0.191     0.001 O
ATOM    123  O   FIL     1       5.092  -1.486 -23.291  1.0   0.188     0.001 O
ATOM    124  O   FIL     1      -0.908 -21.486 -23.291  1.0   0.186     0.001 O
ATOM    125  O   FIL     1       5.092  -2.486 -23.291  1.0   0.175     0.001 O
ATOM    126  O   FIL     1       8.092  -4.486 -20.291  1.0   0.168     0.001 O
