# Supplementary material for: Ferroptosis regulation by traditional chinese medicine for ischemic stroke intervention based on network pharmacology and data mining
Source: PLoS One. 2025 Apr 16;20(4):e0321751. doi: 10.1371/journal.pone.0321751 (PMC12002469; doi:10.1371/journal.pone.0321751)
Supplement: S6 File — (ZIP) [file pone.0321751.s006.zip › 分子对接2/HIF1A/HIF-0006/results/all_poses_4h6j_h.pdb]

REMARK Generated by AMDock from AutoDock Vina result
REMARK Best docking result from each FILL generated by AutoLigand
MODEL        1
REMARK Best docking result from each FILL generated by AutoLigand
REMARK ENERGY   =   -6.2
HETATM   1  C   <1> d   1      19.813  -6.946  -8.914  0.00  0.00           C
HETATM   2  C   <1> d   1      18.823  -5.959  -9.389  0.00  0.00           C
HETATM   3  O   <1> d   1      21.052  -7.067  -9.547  0.00  0.00           O
HETATM   4  C   <1> d   1      19.510  -7.769  -7.822  0.00  0.00           C
HETATM   5  C   <1> d   1      19.261  -5.133 -10.570  0.00  0.00           C
HETATM   6  C   <1> d   1      17.563  -5.833  -8.752  0.00  0.00           C
HETATM   7  C   <1> d   1      21.425  -6.319 -10.601  0.00  0.00           C
HETATM   8  C   <1> d   1      18.196  -7.652  -7.139  0.00  0.00           C
HETATM   9  C   <1> d   1      20.601  -5.391 -11.113  0.00  0.00           C
HETATM  10  O   <1> d   1      18.545  -4.279 -11.069  0.00  0.00           O
HETATM  11  C   <1> d   1      17.254  -6.710  -7.595  0.00  0.00           C
HETATM  12  C   <1> d   1      22.814  -6.601 -11.147  0.00  0.00           C
HETATM  13  C   <1> d   1      23.392  -7.947 -10.897  0.00  0.00           C
HETATM  14  C   <1> d   1      24.667  -8.301 -11.362  0.00  0.00           C
HETATM  15  C   <1> d   1      25.482  -7.325 -12.126  0.00  0.00           C
HETATM  16  C   <1> d   1      24.958  -6.032 -12.380  0.00  0.00           C
HETATM  17  C   <1> d   1      23.610  -5.659 -11.888  0.00  0.00           C
HETATM  18  O   <1> d   1      25.161  -9.580 -11.099  0.00  0.00           O
HETATM  19  H   <1> d   1      24.848  -9.905 -10.261  0.00  0.00           H
HETATM  20  O   <1> d   1      26.750  -7.702 -12.578  0.00  0.00           O
HETATM  21  H   <1> d   1      26.750  -8.435 -13.183  0.00  0.00           H
HETATM  22  O   <1> d   1      16.638  -4.895  -9.213  0.00  0.00           O
HETATM  23  H   <1> d   1      15.732  -5.155  -9.094  0.00  0.00           H
HETATM  24  O   <1> d   1      17.875  -8.462  -6.048  0.00  0.00           O
HETATM  25  H   <1> d   1      18.463  -8.360  -5.308  0.00  0.00           H
ENDMDL
MODEL        2
REMARK Best docking result from each FILL generated by AutoLigand
REMARK ENERGY   =   -6.5
HETATM   1  C   <1> d   1      12.289  -2.865 -14.011  0.00  0.00           C
HETATM   2  C   <1> d   1      12.358  -1.402 -13.821  0.00  0.00           C
HETATM   3  O   <1> d   1      11.147  -3.455 -14.556  0.00  0.00           O
HETATM   4  C   <1> d   1      13.375  -3.668 -13.641  0.00  0.00           C
HETATM   5  C   <1> d   1      11.131  -0.644 -14.255  0.00  0.00           C
HETATM   6  C   <1> d   1      13.513  -0.797 -13.267  0.00  0.00           C
HETATM   7  C   <1> d   1      10.060  -2.760 -14.938  0.00  0.00           C
HETATM   8  C   <1> d   1      14.596  -3.055 -13.059  0.00  0.00           C
HETATM   9  C   <1> d   1      10.017  -1.424 -14.810  0.00  0.00           C
HETATM  10  O   <1> d   1      11.047   0.570 -14.156  0.00  0.00           O
HETATM  11  C   <1> d   1      14.658  -1.660 -12.879  0.00  0.00           C
HETATM  12  C   <1> d   1       8.921  -3.586 -15.509  0.00  0.00           C
HETATM  13  C   <1> d   1       9.001  -3.975 -16.941  0.00  0.00           C
HETATM  14  C   <1> d   1       7.998  -4.736 -17.557  0.00  0.00           C
HETATM  15  C   <1> d   1       6.813  -5.179 -16.782  0.00  0.00           C
HETATM  16  C   <1> d   1       6.706  -4.824 -15.413  0.00  0.00           C
HETATM  17  C   <1> d   1       7.768  -4.018 -14.763  0.00  0.00           C
HETATM  18  O   <1> d   1       8.125  -5.074 -18.905  0.00  0.00           O
HETATM  19  H   <1> d   1       8.629  -5.874 -19.014  0.00  0.00           H
HETATM  20  O   <1> d   1       5.825  -5.937 -17.419  0.00  0.00           O
HETATM  21  H   <1> d   1       6.142  -6.465 -18.143  0.00  0.00           H
HETATM  22  O   <1> d   1      13.563   0.587 -13.094  0.00  0.00           O
HETATM  23  H   <1> d   1      12.764   1.037 -13.343  0.00  0.00           H
HETATM  24  O   <1> d   1      15.689  -3.838 -12.685  0.00  0.00           O
HETATM  25  H   <1> d   1      15.800  -3.918 -11.744  0.00  0.00           H
ENDMDL
MODEL        3
REMARK Best docking result from each FILL generated by AutoLigand
REMARK ENERGY   =   -7.9
HETATM   1  C   <1> d   1       2.445 -26.907 -22.468  0.00  0.00           C
HETATM   2  C   <1> d   1       2.261 -28.197 -23.162  0.00  0.00           C
HETATM   3  O   <1> d   1       3.718 -26.349 -22.339  0.00  0.00           O
HETATM   4  C   <1> d   1       1.337 -26.237 -21.934  0.00  0.00           C
HETATM   5  C   <1> d   1       3.524 -28.823 -23.693  0.00  0.00           C
HETATM   6  C   <1> d   1       0.972 -28.770 -23.296  0.00  0.00           C
HETATM   7  C   <1> d   1       4.835 -26.923 -22.820  0.00  0.00           C
HETATM   8  C   <1> d   1      -0.023 -26.819 -22.064  0.00  0.00           C
HETATM   9  C   <1> d   1       4.781 -28.098 -23.469  0.00  0.00           C
HETATM  10  O   <1> d   1       3.523 -29.889 -24.287  0.00  0.00           O
HETATM  11  C   <1> d   1      -0.196 -28.049 -22.726  0.00  0.00           C
HETATM  12  C   <1> d   1       6.124 -26.157 -22.577  0.00  0.00           C
HETATM  13  C   <1> d   1       7.216 -26.857 -21.852  0.00  0.00           C
HETATM  14  C   <1> d   1       8.442 -26.232 -21.582  0.00  0.00           C
HETATM  15  C   <1> d   1       8.681 -24.835 -22.019  0.00  0.00           C
HETATM  16  C   <1> d   1       7.659 -24.140 -22.712  0.00  0.00           C
HETATM  17  C   <1> d   1       6.363 -24.801 -22.998  0.00  0.00           C
HETATM  18  O   <1> d   1       9.434 -26.937 -20.898  0.00  0.00           O
HETATM  19  H   <1> d   1       9.105 -27.284 -20.075  0.00  0.00           H
HETATM  20  O   <1> d   1       9.912 -24.233 -21.737  0.00  0.00           O
HETATM  21  H   <1> d   1      10.663 -24.804 -21.850  0.00  0.00           H
HETATM  22  O   <1> d   1       0.814 -29.990 -23.955  0.00  0.00           O
HETATM  23  H   <1> d   1       0.725 -29.912 -24.897  0.00  0.00           H
HETATM  24  O   <1> d   1      -1.140 -26.167 -21.540  0.00  0.00           O
HETATM  25  H   <1> d   1      -1.959 -26.413 -21.956  0.00  0.00           H
ENDMDL
MODEL        4
REMARK Best docking result from each FILL generated by AutoLigand
REMARK ENERGY   =   -6.6
HETATM   1  C   <1> d   1      29.741 -16.090 -14.756  0.00  0.00           C
HETATM   2  C   <1> d   1      28.436 -16.304 -14.100  0.00  0.00           C
HETATM   3  O   <1> d   1      29.825 -15.356 -15.942  0.00  0.00           O
HETATM   4  C   <1> d   1      30.904 -16.626 -14.189  0.00  0.00           C
HETATM   5  C   <1> d   1      27.258 -15.682 -14.802  0.00  0.00           C
HETATM   6  C   <1> d   1      28.344 -17.049 -12.898  0.00  0.00           C
HETATM   7  C   <1> d   1      28.761 -14.808 -16.554  0.00  0.00           C
HETATM   8  C   <1> d   1      30.830 -17.409 -12.929  0.00  0.00           C
HETATM   9  C   <1> d   1      27.527 -14.941 -16.042  0.00  0.00           C
HETATM  10  O   <1> d   1      26.119 -15.778 -14.374  0.00  0.00           O
HETATM  11  C   <1> d   1      29.584 -17.612 -12.306  0.00  0.00           C
HETATM  12  C   <1> d   1      29.061 -14.047 -17.834  0.00  0.00           C
HETATM  13  C   <1> d   1      27.932 -13.347 -18.501  0.00  0.00           C
HETATM  14  C   <1> d   1      28.111 -12.620 -19.686  0.00  0.00           C
HETATM  15  C   <1> d   1      29.452 -12.528 -20.312  0.00  0.00           C
HETATM  16  C   <1> d   1      30.550 -13.185 -19.701  0.00  0.00           C
HETATM  17  C   <1> d   1      30.360 -13.954 -18.447  0.00  0.00           C
HETATM  18  O   <1> d   1      27.015 -11.981 -20.269  0.00  0.00           O
HETATM  19  H   <1> d   1      27.289 -11.230 -20.786  0.00  0.00           H
HETATM  20  O   <1> d   1      29.605 -11.797 -21.494  0.00  0.00           O
HETATM  21  H   <1> d   1      30.445 -11.362 -21.581  0.00  0.00           H
HETATM  22  O   <1> d   1      27.103 -17.243 -12.289  0.00  0.00           O
HETATM  23  H   <1> d   1      26.421 -16.663 -12.607  0.00  0.00           H
HETATM  24  O   <1> d   1      31.978 -17.950 -12.348  0.00  0.00           O
HETATM  25  H   <1> d   1      31.855 -18.827 -12.000  0.00  0.00           H
ENDMDL
MODEL        5
REMARK Best docking result from each FILL generated by AutoLigand
REMARK ENERGY   =   -6.5
HETATM   1  C   <1> d   1      20.811  -7.384  -9.042  0.00  0.00           C
HETATM   2  C   <1> d   1      19.483  -7.027  -9.582  0.00  0.00           C
HETATM   3  O   <1> d   1      20.919  -8.105  -7.851  0.00  0.00           O
HETATM   4  C   <1> d   1      21.969  -6.996  -9.726  0.00  0.00           C
HETATM   5  C   <1> d   1      18.312  -7.497  -8.760  0.00  0.00           C
HETATM   6  C   <1> d   1      19.366  -6.294 -10.789  0.00  0.00           C
HETATM   7  C   <1> d   1      19.860  -8.516  -7.131  0.00  0.00           C
HETATM   8  C   <1> d   1      21.869  -6.229 -10.993  0.00  0.00           C
HETATM   9  C   <1> d   1      18.607  -8.246  -7.532  0.00  0.00           C
HETATM  10  O   <1> d   1      17.157  -7.273  -9.085  0.00  0.00           O
HETATM  11  C   <1> d   1      20.603  -5.890 -11.505  0.00  0.00           C
HETATM  12  C   <1> d   1      20.188  -9.289  -5.865  0.00  0.00           C
HETATM  13  C   <1> d   1      20.550 -10.723  -6.007  0.00  0.00           C
HETATM  14  C   <1> d   1      20.868 -11.518  -4.896  0.00  0.00           C
HETATM  15  C   <1> d   1      20.851 -10.937  -3.532  0.00  0.00           C
HETATM  16  C   <1> d   1      20.509  -9.572  -3.363  0.00  0.00           C
HETATM  17  C   <1> d   1      20.172  -8.732  -4.538  0.00  0.00           C
HETATM  18  O   <1> d   1      21.202 -12.860  -5.087  0.00  0.00           O
HETATM  19  H   <1> d   1      22.135 -12.963  -5.246  0.00  0.00           H
HETATM  20  O   <1> d   1      21.171 -11.750  -2.440  0.00  0.00           O
HETATM  21  H   <1> d   1      21.953 -12.278  -2.560  0.00  0.00           H
HETATM  22  O   <1> d   1      18.104  -5.964 -11.287  0.00  0.00           O
HETATM  23  H   <1> d   1      18.044  -5.991 -12.235  0.00  0.00           H
HETATM  24  O   <1> d   1      23.013  -5.834 -11.690  0.00  0.00           O
HETATM  25  H   <1> d   1      23.597  -5.279 -11.185  0.00  0.00           H
ENDMDL
MODEL        6
REMARK Best docking result from each FILL generated by AutoLigand
REMARK ENERGY   =   -7.9
HETATM   1  C   <1> d   1       2.466 -26.848 -22.432  0.00  0.00           C
HETATM   2  C   <1> d   1       2.271 -28.144 -23.114  0.00  0.00           C
HETATM   3  O   <1> d   1       3.744 -26.299 -22.310  0.00  0.00           O
HETATM   4  C   <1> d   1       1.364 -26.165 -21.905  0.00  0.00           C
HETATM   5  C   <1> d   1       3.529 -28.785 -23.639  0.00  0.00           C
HETATM   6  C   <1> d   1       0.978 -28.708 -23.241  0.00  0.00           C
HETATM   7  C   <1> d   1       4.856 -26.886 -22.786  0.00  0.00           C
HETATM   8  C   <1> d   1      -0.001 -26.738 -22.028  0.00  0.00           C
HETATM   9  C   <1> d   1       4.792 -28.067 -23.423  0.00  0.00           C
HETATM  10  O   <1> d   1       3.519 -29.857 -24.223  0.00  0.00           O
HETATM  11  C   <1> d   1      -0.183 -27.973 -22.677  0.00  0.00           C
HETATM  12  C   <1> d   1       6.151 -26.128 -22.552  0.00  0.00           C
HETATM  13  C   <1> d   1       7.243 -26.833 -21.832  0.00  0.00           C
HETATM  14  C   <1> d   1       8.473 -26.215 -21.569  0.00  0.00           C
HETATM  15  C   <1> d   1       8.719 -24.821 -22.010  0.00  0.00           C
HETATM  16  C   <1> d   1       7.698 -24.120 -22.699  0.00  0.00           C
HETATM  17  C   <1> d   1       6.396 -24.775 -22.977  0.00  0.00           C
HETATM  18  O   <1> d   1       9.465 -26.925 -20.889  0.00  0.00           O
HETATM  19  H   <1> d   1       9.123 -27.739 -20.532  0.00  0.00           H
HETATM  20  O   <1> d   1       9.955 -24.226 -21.736  0.00  0.00           O
HETATM  21  H   <1> d   1      10.599 -24.322 -22.428  0.00  0.00           H
HETATM  22  O   <1> d   1       0.810 -29.934 -23.887  0.00  0.00           O
HETATM  23  H   <1> d   1       1.614 -30.427 -23.995  0.00  0.00           H
HETATM  24  O   <1> d   1      -1.113 -26.072 -21.509  0.00  0.00           O
HETATM  25  H   <1> d   1      -1.357 -25.294 -21.999  0.00  0.00           H
ENDMDL
MODEL        7
REMARK Best docking result from each FILL generated by AutoLigand
REMARK ENERGY   =   -6.3
HETATM   1  C   <1> d   1       2.037 -13.964 -24.886  0.00  0.00           C
HETATM   2  C   <1> d   1       2.941 -15.103 -24.632  0.00  0.00           C
HETATM   3  O   <1> d   1       2.209 -13.161 -26.016  0.00  0.00           O
HETATM   4  C   <1> d   1       0.999 -13.683 -23.988  0.00  0.00           C
HETATM   5  C   <1> d   1       4.019 -15.306 -25.665  0.00  0.00           C
HETATM   6  C   <1> d   1       2.773 -15.920 -23.487  0.00  0.00           C
HETATM   7  C   <1> d   1       3.178 -13.359 -26.928  0.00  0.00           C
HETATM   8  C   <1> d   1       0.805 -14.528 -22.782  0.00  0.00           C
HETATM   9  C   <1> d   1       4.055 -14.367 -26.794  0.00  0.00           C
HETATM  10  O   <1> d   1       4.838 -16.207 -25.584  0.00  0.00           O
HETATM  11  C   <1> d   1       1.668 -15.612 -22.543  0.00  0.00           C
HETATM  12  C   <1> d   1       3.198 -12.377 -28.087  0.00  0.00           C
HETATM  13  C   <1> d   1       4.253 -12.550 -29.119  0.00  0.00           C
HETATM  14  C   <1> d   1       4.352 -11.694 -30.225  0.00  0.00           C
HETATM  15  C   <1> d   1       3.390 -10.578 -30.394  0.00  0.00           C
HETATM  16  C   <1> d   1       2.372 -10.386 -29.427  0.00  0.00           C
HETATM  17  C   <1> d   1       2.268 -11.292 -28.257  0.00  0.00           C
HETATM  18  O   <1> d   1       5.363 -11.903 -31.165  0.00  0.00           O
HETATM  19  H   <1> d   1       5.200 -12.689 -31.677  0.00  0.00           H
HETATM  20  O   <1> d   1       3.509  -9.737 -31.505  0.00  0.00           O
HETATM  21  H   <1> d   1       3.893  -8.889 -31.317  0.00  0.00           H
HETATM  22  O   <1> d   1       3.636 -16.993 -23.260  0.00  0.00           O
HETATM  23  H   <1> d   1       4.557 -16.768 -23.317  0.00  0.00           H
HETATM  24  O   <1> d   1      -0.224 -14.264 -21.876  0.00  0.00           O
HETATM  25  H   <1> d   1      -0.504 -13.355 -21.866  0.00  0.00           H
ENDMDL
MODEL        8
REMARK Best docking result from each FILL generated by AutoLigand
REMARK ENERGY   =   -7.9
HETATM   1  C   <1> d   1       2.439 -26.790 -22.519  0.00  0.00           C
HETATM   2  C   <1> d   1       2.251 -28.108 -23.158  0.00  0.00           C
HETATM   3  O   <1> d   1       3.719 -26.249 -22.376  0.00  0.00           O
HETATM   4  C   <1> d   1       1.328 -26.076 -22.052  0.00  0.00           C
HETATM   5  C   <1> d   1       3.517 -28.781 -23.619  0.00  0.00           C
HETATM   6  C   <1> d   1       0.956 -28.663 -23.305  0.00  0.00           C
HETATM   7  C   <1> d   1       4.838 -26.866 -22.795  0.00  0.00           C
HETATM   8  C   <1> d   1      -0.038 -26.639 -22.198  0.00  0.00           C
HETATM   9  C   <1> d   1       4.781 -28.068 -23.389  0.00  0.00           C
HETATM  10  O   <1> d   1       3.513 -29.874 -24.163  0.00  0.00           O
HETATM  11  C   <1> d   1      -0.214 -27.895 -22.807  0.00  0.00           C
HETATM  12  C   <1> d   1       6.134 -26.112 -22.547  0.00  0.00           C
HETATM  13  C   <1> d   1       7.229 -26.835 -21.851  0.00  0.00           C
HETATM  14  C   <1> d   1       8.461 -26.223 -21.578  0.00  0.00           C
HETATM  15  C   <1> d   1       8.704 -24.817 -21.985  0.00  0.00           C
HETATM  16  C   <1> d   1       7.679 -24.101 -22.651  0.00  0.00           C
HETATM  17  C   <1> d   1       6.376 -24.749 -22.939  0.00  0.00           C
HETATM  18  O   <1> d   1       9.456 -26.949 -20.921  0.00  0.00           O
HETATM  19  H   <1> d   1       9.463 -26.759 -19.988  0.00  0.00           H
HETATM  20  O   <1> d   1       9.941 -24.229 -21.702  0.00  0.00           O
HETATM  21  H   <1> d   1      10.362 -23.820 -22.449  0.00  0.00           H
HETATM  22  O   <1> d   1       0.794 -29.910 -23.911  0.00  0.00           O
HETATM  23  H   <1> d   1       0.679 -29.870 -24.853  0.00  0.00           H
HETATM  24  O   <1> d   1      -1.158 -25.942 -21.739  0.00  0.00           O
HETATM  25  H   <1> d   1      -1.008 -25.465 -20.931  0.00  0.00           H
ENDMDL
