# Supplementary material for: Ferroptosis regulation by traditional chinese medicine for ischemic stroke intervention based on network pharmacology and data mining
Source: PLoS One. 2025 Apr 16;20(4):e0321751. doi: 10.1371/journal.pone.0321751 (PMC12002469; doi:10.1371/journal.pone.0321751)
Supplement: S6 File — (ZIP) [file pone.0321751.s006.zip › 分子对接2/HIF1A/HIF-0006/results/MOL000006_4h6j_out01.pdb]

REMARK Generated by AMDock from AutoDock Vina result
MODEL        1
REMARK ENERGY   =   -6.2
HETATM   1  C   <1> d   1      19.813  -6.946  -8.914  0.00  0.00           C
HETATM   2  C   <1> d   1      18.823  -5.959  -9.389  0.00  0.00           C
HETATM   3  O   <1> d   1      21.052  -7.067  -9.547  0.00  0.00           O
HETATM   4  C   <1> d   1      19.510  -7.769  -7.822  0.00  0.00           C
HETATM   5  C   <1> d   1      19.261  -5.133 -10.570  0.00  0.00           C
HETATM   6  C   <1> d   1      17.563  -5.833  -8.752  0.00  0.00           C
HETATM   7  C   <1> d   1      21.425  -6.319 -10.601  0.00  0.00           C
HETATM   8  C   <1> d   1      18.196  -7.652  -7.139  0.00  0.00           C
HETATM   9  C   <1> d   1      20.601  -5.391 -11.113  0.00  0.00           C
HETATM  10  O   <1> d   1      18.545  -4.279 -11.069  0.00  0.00           O
HETATM  11  C   <1> d   1      17.254  -6.710  -7.595  0.00  0.00           C
HETATM  12  C   <1> d   1      22.814  -6.601 -11.147  0.00  0.00           C
HETATM  13  C   <1> d   1      23.392  -7.947 -10.897  0.00  0.00           C
HETATM  14  C   <1> d   1      24.667  -8.301 -11.362  0.00  0.00           C
HETATM  15  C   <1> d   1      25.482  -7.325 -12.126  0.00  0.00           C
HETATM  16  C   <1> d   1      24.958  -6.032 -12.380  0.00  0.00           C
HETATM  17  C   <1> d   1      23.610  -5.659 -11.888  0.00  0.00           C
HETATM  18  O   <1> d   1      25.161  -9.580 -11.099  0.00  0.00           O
HETATM  19  H   <1> d   1      24.848  -9.905 -10.261  0.00  0.00           H
HETATM  20  O   <1> d   1      26.750  -7.702 -12.578  0.00  0.00           O
HETATM  21  H   <1> d   1      26.750  -8.435 -13.183  0.00  0.00           H
HETATM  22  O   <1> d   1      16.638  -4.895  -9.213  0.00  0.00           O
HETATM  23  H   <1> d   1      15.732  -5.155  -9.094  0.00  0.00           H
HETATM  24  O   <1> d   1      17.875  -8.462  -6.048  0.00  0.00           O
HETATM  25  H   <1> d   1      18.463  -8.360  -5.308  0.00  0.00           H
ENDMDL
