# Supplementary material for: Ferroptosis regulation by traditional chinese medicine for ischemic stroke intervention based on network pharmacology and data mining
Source: PLoS One. 2025 Apr 16;20(4):e0321751. doi: 10.1371/journal.pone.0321751 (PMC12002469; doi:10.1371/journal.pone.0321751)
Supplement: S6 File — (ZIP) [file pone.0321751.s006.zip › 分子对接2/HIF1A/HIF-0006/results/MOL000006_4h6j_out01.pdbqt]

MODEL 1
REMARK VINA RESULT:      -6.2      0.000      0.000
REMARK  5 active torsions:
REMARK  status: ('A' for Active; 'I' for Inactive)
REMARK    1  A    between atoms: C_6  and  O_12 
REMARK    2  A    between atoms: C_7  and  C_13 
REMARK    3  A    between atoms: C_8  and  O_14 
REMARK    4  A    between atoms: C_17  and  O_20 
REMARK    5  A    between atoms: C_19  and  O_21 
ROOT
ATOM      1  C   <1> d   1      19.813  -6.946  -8.914  0.00  0.00     0.095 A 
ATOM      2  C   <1> d   1      18.823  -5.959  -9.389  0.00  0.00     0.081 A 
ATOM      3  O   <1> d   1      21.052  -7.067  -9.547  0.00  0.00    -0.309 OA
ATOM      4  C   <1> d   1      19.510  -7.769  -7.822  0.00  0.00     0.075 A 
ATOM      5  C   <1> d   1      19.261  -5.133 -10.570  0.00  0.00     0.190 A 
ATOM      6  C   <1> d   1      17.563  -5.833  -8.752  0.00  0.00     0.085 A 
ATOM      7  C   <1> d   1      21.425  -6.319 -10.601  0.00  0.00     0.090 A 
ATOM      8  C   <1> d   1      18.196  -7.652  -7.139  0.00  0.00     0.071 A 
ATOM      9  C   <1> d   1      20.601  -5.391 -11.113  0.00  0.00     0.094 A 
ATOM     10  O   <1> d   1      18.545  -4.279 -11.069  0.00  0.00    -0.287 OA
ATOM     11  C   <1> d   1      17.254  -6.710  -7.595  0.00  0.00     0.074 A 
ENDROOT
BRANCH   7  12
ATOM     12  C   <1> d   1      22.814  -6.601 -11.147  0.00  0.00     0.001 A 
ATOM     13  C   <1> d   1      23.392  -7.947 -10.897  0.00  0.00     0.053 A 
ATOM     14  C   <1> d   1      24.667  -8.301 -11.362  0.00  0.00     0.099 A 
ATOM     15  C   <1> d   1      25.482  -7.325 -12.126  0.00  0.00     0.098 A 
ATOM     16  C   <1> d   1      24.958  -6.032 -12.380  0.00  0.00     0.040 A 
ATOM     17  C   <1> d   1      23.610  -5.659 -11.888  0.00  0.00     0.017 A 
BRANCH  14  18
ATOM     18  O   <1> d   1      25.161  -9.580 -11.099  0.00  0.00    -0.358 OA
ATOM     19  H   <1> d   1      24.848  -9.905 -10.261  0.00  0.00     0.217 HD
ENDBRANCH  14  18
BRANCH  15  20
ATOM     20  O   <1> d   1      26.750  -7.702 -12.578  0.00  0.00    -0.358 OA
ATOM     21  H   <1> d   1      26.750  -8.435 -13.183  0.00  0.00     0.217 HD
ENDBRANCH  15  20
ENDBRANCH   7  12
BRANCH   6  22
ATOM     22  O   <1> d   1      16.638  -4.895  -9.213  0.00  0.00    -0.360 OA
ATOM     23  H   <1> d   1      15.732  -5.155  -9.094  0.00  0.00     0.217 HD
ENDBRANCH   6  22
BRANCH   8  24
ATOM     24  O   <1> d   1      17.875  -8.462  -6.048  0.00  0.00    -0.361 OA
ATOM     25  H   <1> d   1      18.463  -8.360  -5.308  0.00  0.00     0.217 HD
ENDBRANCH   8  24
TORSDOF 5
ENDMDL
