# Supplementary material for: Ferroptosis regulation by traditional chinese medicine for ischemic stroke intervention based on network pharmacology and data mining
Source: PLoS One. 2025 Apr 16;20(4):e0321751. doi: 10.1371/journal.pone.0321751 (PMC12002469; doi:10.1371/journal.pone.0321751)
Supplement: S6 File — (ZIP) [file pone.0321751.s006.zip › 分子对接2/HIF1A/HIF-0006/results/MOL000006_4h6j_out02.pdb]

REMARK Generated by AMDock from AutoDock Vina result
MODEL        2
REMARK ENERGY   =   -6.5
HETATM   1  C   <1> d   1      12.289  -2.865 -14.011  0.00  0.00           C
HETATM   2  C   <1> d   1      12.358  -1.402 -13.821  0.00  0.00           C
HETATM   3  O   <1> d   1      11.147  -3.455 -14.556  0.00  0.00           O
HETATM   4  C   <1> d   1      13.375  -3.668 -13.641  0.00  0.00           C
HETATM   5  C   <1> d   1      11.131  -0.644 -14.255  0.00  0.00           C
HETATM   6  C   <1> d   1      13.513  -0.797 -13.267  0.00  0.00           C
HETATM   7  C   <1> d   1      10.060  -2.760 -14.938  0.00  0.00           C
HETATM   8  C   <1> d   1      14.596  -3.055 -13.059  0.00  0.00           C
HETATM   9  C   <1> d   1      10.017  -1.424 -14.810  0.00  0.00           C
HETATM  10  O   <1> d   1      11.047   0.570 -14.156  0.00  0.00           O
HETATM  11  C   <1> d   1      14.658  -1.660 -12.879  0.00  0.00           C
HETATM  12  C   <1> d   1       8.921  -3.586 -15.509  0.00  0.00           C
HETATM  13  C   <1> d   1       9.001  -3.975 -16.941  0.00  0.00           C
HETATM  14  C   <1> d   1       7.998  -4.736 -17.557  0.00  0.00           C
HETATM  15  C   <1> d   1       6.813  -5.179 -16.782  0.00  0.00           C
HETATM  16  C   <1> d   1       6.706  -4.824 -15.413  0.00  0.00           C
HETATM  17  C   <1> d   1       7.768  -4.018 -14.763  0.00  0.00           C
HETATM  18  O   <1> d   1       8.125  -5.074 -18.905  0.00  0.00           O
HETATM  19  H   <1> d   1       8.629  -5.874 -19.014  0.00  0.00           H
HETATM  20  O   <1> d   1       5.825  -5.937 -17.419  0.00  0.00           O
HETATM  21  H   <1> d   1       6.142  -6.465 -18.143  0.00  0.00           H
HETATM  22  O   <1> d   1      13.563   0.587 -13.094  0.00  0.00           O
HETATM  23  H   <1> d   1      12.764   1.037 -13.343  0.00  0.00           H
HETATM  24  O   <1> d   1      15.689  -3.838 -12.685  0.00  0.00           O
HETATM  25  H   <1> d   1      15.800  -3.918 -11.744  0.00  0.00           H
ENDMDL
