# Supplementary material for: Ferroptosis regulation by traditional chinese medicine for ischemic stroke intervention based on network pharmacology and data mining
Source: PLoS One. 2025 Apr 16;20(4):e0321751. doi: 10.1371/journal.pone.0321751 (PMC12002469; doi:10.1371/journal.pone.0321751)
Supplement: S6 File — (ZIP) [file pone.0321751.s006.zip › 分子对接2/HIF1A/HIF-0006/results/MOL000006_4h6j_out02.pdbqt]

MODEL 1
REMARK VINA RESULT:      -6.5      0.000      0.000
REMARK  5 active torsions:
REMARK  status: ('A' for Active; 'I' for Inactive)
REMARK    1  A    between atoms: C_6  and  O_12 
REMARK    2  A    between atoms: C_7  and  C_13 
REMARK    3  A    between atoms: C_8  and  O_14 
REMARK    4  A    between atoms: C_17  and  O_20 
REMARK    5  A    between atoms: C_19  and  O_21 
ROOT
ATOM      1  C   <1> d   1      12.289  -2.865 -14.011  0.00  0.00     0.095 A 
ATOM      2  C   <1> d   1      12.358  -1.402 -13.821  0.00  0.00     0.081 A 
ATOM      3  O   <1> d   1      11.147  -3.455 -14.556  0.00  0.00    -0.309 OA
ATOM      4  C   <1> d   1      13.375  -3.668 -13.641  0.00  0.00     0.075 A 
ATOM      5  C   <1> d   1      11.131  -0.644 -14.255  0.00  0.00     0.190 A 
ATOM      6  C   <1> d   1      13.513  -0.797 -13.267  0.00  0.00     0.085 A 
ATOM      7  C   <1> d   1      10.060  -2.760 -14.938  0.00  0.00     0.090 A 
ATOM      8  C   <1> d   1      14.596  -3.055 -13.059  0.00  0.00     0.071 A 
ATOM      9  C   <1> d   1      10.017  -1.424 -14.810  0.00  0.00     0.094 A 
ATOM     10  O   <1> d   1      11.047   0.570 -14.156  0.00  0.00    -0.287 OA
ATOM     11  C   <1> d   1      14.658  -1.660 -12.879  0.00  0.00     0.074 A 
ENDROOT
BRANCH   7  12
ATOM     12  C   <1> d   1       8.921  -3.586 -15.509  0.00  0.00     0.001 A 
ATOM     13  C   <1> d   1       9.001  -3.975 -16.941  0.00  0.00     0.053 A 
ATOM     14  C   <1> d   1       7.998  -4.736 -17.557  0.00  0.00     0.099 A 
ATOM     15  C   <1> d   1       6.813  -5.179 -16.782  0.00  0.00     0.098 A 
ATOM     16  C   <1> d   1       6.706  -4.824 -15.413  0.00  0.00     0.040 A 
ATOM     17  C   <1> d   1       7.768  -4.018 -14.763  0.00  0.00     0.017 A 
BRANCH  14  18
ATOM     18  O   <1> d   1       8.125  -5.074 -18.905  0.00  0.00    -0.358 OA
ATOM     19  H   <1> d   1       8.629  -5.874 -19.014  0.00  0.00     0.217 HD
ENDBRANCH  14  18
BRANCH  15  20
ATOM     20  O   <1> d   1       5.825  -5.937 -17.419  0.00  0.00    -0.358 OA
ATOM     21  H   <1> d   1       6.142  -6.465 -18.143  0.00  0.00     0.217 HD
ENDBRANCH  15  20
ENDBRANCH   7  12
BRANCH   6  22
ATOM     22  O   <1> d   1      13.563   0.587 -13.094  0.00  0.00    -0.360 OA
ATOM     23  H   <1> d   1      12.764   1.037 -13.343  0.00  0.00     0.217 HD
ENDBRANCH   6  22
BRANCH   8  24
ATOM     24  O   <1> d   1      15.689  -3.838 -12.685  0.00  0.00    -0.361 OA
ATOM     25  H   <1> d   1      15.800  -3.918 -11.744  0.00  0.00     0.217 HD
ENDBRANCH   8  24
TORSDOF 5
ENDMDL
