# Supplementary material for: Ferroptosis regulation by traditional chinese medicine for ischemic stroke intervention based on network pharmacology and data mining
Source: PLoS One. 2025 Apr 16;20(4):e0321751. doi: 10.1371/journal.pone.0321751 (PMC12002469; doi:10.1371/journal.pone.0321751)
Supplement: S6 File — (ZIP) [file pone.0321751.s006.zip › 分子对接2/HIF1A/HIF-0006/results/MOL000006_4h6j_out03.pdb]

REMARK Generated by AMDock from AutoDock Vina result
MODEL        3
REMARK ENERGY   =   -7.9
HETATM   1  C   <1> d   1       2.445 -26.907 -22.468  0.00  0.00           C
HETATM   2  C   <1> d   1       2.261 -28.197 -23.162  0.00  0.00           C
HETATM   3  O   <1> d   1       3.718 -26.349 -22.339  0.00  0.00           O
HETATM   4  C   <1> d   1       1.337 -26.237 -21.934  0.00  0.00           C
HETATM   5  C   <1> d   1       3.524 -28.823 -23.693  0.00  0.00           C
HETATM   6  C   <1> d   1       0.972 -28.770 -23.296  0.00  0.00           C
HETATM   7  C   <1> d   1       4.835 -26.923 -22.820  0.00  0.00           C
HETATM   8  C   <1> d   1      -0.023 -26.819 -22.064  0.00  0.00           C
HETATM   9  C   <1> d   1       4.781 -28.098 -23.469  0.00  0.00           C
HETATM  10  O   <1> d   1       3.523 -29.889 -24.287  0.00  0.00           O
HETATM  11  C   <1> d   1      -0.196 -28.049 -22.726  0.00  0.00           C
HETATM  12  C   <1> d   1       6.124 -26.157 -22.577  0.00  0.00           C
HETATM  13  C   <1> d   1       7.216 -26.857 -21.852  0.00  0.00           C
HETATM  14  C   <1> d   1       8.442 -26.232 -21.582  0.00  0.00           C
HETATM  15  C   <1> d   1       8.681 -24.835 -22.019  0.00  0.00           C
HETATM  16  C   <1> d   1       7.659 -24.140 -22.712  0.00  0.00           C
HETATM  17  C   <1> d   1       6.363 -24.801 -22.998  0.00  0.00           C
HETATM  18  O   <1> d   1       9.434 -26.937 -20.898  0.00  0.00           O
HETATM  19  H   <1> d   1       9.105 -27.284 -20.075  0.00  0.00           H
HETATM  20  O   <1> d   1       9.912 -24.233 -21.737  0.00  0.00           O
HETATM  21  H   <1> d   1      10.663 -24.804 -21.850  0.00  0.00           H
HETATM  22  O   <1> d   1       0.814 -29.990 -23.955  0.00  0.00           O
HETATM  23  H   <1> d   1       0.725 -29.912 -24.897  0.00  0.00           H
HETATM  24  O   <1> d   1      -1.140 -26.167 -21.540  0.00  0.00           O
HETATM  25  H   <1> d   1      -1.959 -26.413 -21.956  0.00  0.00           H
ENDMDL
