# Supplementary material for: Ferroptosis regulation by traditional chinese medicine for ischemic stroke intervention based on network pharmacology and data mining
Source: PLoS One. 2025 Apr 16;20(4):e0321751. doi: 10.1371/journal.pone.0321751 (PMC12002469; doi:10.1371/journal.pone.0321751)
Supplement: S6 File — (ZIP) [file pone.0321751.s006.zip › 分子对接2/HIF1A/HIF-0006/results/MOL000006_4h6j_out03.pdbqt]

MODEL 1
REMARK VINA RESULT:      -7.9      0.000      0.000
REMARK  5 active torsions:
REMARK  status: ('A' for Active; 'I' for Inactive)
REMARK    1  A    between atoms: C_6  and  O_12 
REMARK    2  A    between atoms: C_7  and  C_13 
REMARK    3  A    between atoms: C_8  and  O_14 
REMARK    4  A    between atoms: C_17  and  O_20 
REMARK    5  A    between atoms: C_19  and  O_21 
ROOT
ATOM      1  C   <1> d   1       2.445 -26.907 -22.468  0.00  0.00     0.095 A 
ATOM      2  C   <1> d   1       2.261 -28.197 -23.162  0.00  0.00     0.081 A 
ATOM      3  O   <1> d   1       3.718 -26.349 -22.339  0.00  0.00    -0.309 OA
ATOM      4  C   <1> d   1       1.337 -26.237 -21.934  0.00  0.00     0.075 A 
ATOM      5  C   <1> d   1       3.524 -28.823 -23.693  0.00  0.00     0.190 A 
ATOM      6  C   <1> d   1       0.972 -28.770 -23.296  0.00  0.00     0.085 A 
ATOM      7  C   <1> d   1       4.835 -26.923 -22.820  0.00  0.00     0.090 A 
ATOM      8  C   <1> d   1      -0.023 -26.819 -22.064  0.00  0.00     0.071 A 
ATOM      9  C   <1> d   1       4.781 -28.098 -23.469  0.00  0.00     0.094 A 
ATOM     10  O   <1> d   1       3.523 -29.889 -24.287  0.00  0.00    -0.287 OA
ATOM     11  C   <1> d   1      -0.196 -28.049 -22.726  0.00  0.00     0.074 A 
ENDROOT
BRANCH   7  12
ATOM     12  C   <1> d   1       6.124 -26.157 -22.577  0.00  0.00     0.001 A 
ATOM     13  C   <1> d   1       7.216 -26.857 -21.852  0.00  0.00     0.053 A 
ATOM     14  C   <1> d   1       8.442 -26.232 -21.582  0.00  0.00     0.099 A 
ATOM     15  C   <1> d   1       8.681 -24.835 -22.019  0.00  0.00     0.098 A 
ATOM     16  C   <1> d   1       7.659 -24.140 -22.712  0.00  0.00     0.040 A 
ATOM     17  C   <1> d   1       6.363 -24.801 -22.998  0.00  0.00     0.017 A 
BRANCH  14  18
ATOM     18  O   <1> d   1       9.434 -26.937 -20.898  0.00  0.00    -0.358 OA
ATOM     19  H   <1> d   1       9.105 -27.284 -20.075  0.00  0.00     0.217 HD
ENDBRANCH  14  18
BRANCH  15  20
ATOM     20  O   <1> d   1       9.912 -24.233 -21.737  0.00  0.00    -0.358 OA
ATOM     21  H   <1> d   1      10.663 -24.804 -21.850  0.00  0.00     0.217 HD
ENDBRANCH  15  20
ENDBRANCH   7  12
BRANCH   6  22
ATOM     22  O   <1> d   1       0.814 -29.990 -23.955  0.00  0.00    -0.360 OA
ATOM     23  H   <1> d   1       0.725 -29.912 -24.897  0.00  0.00     0.217 HD
ENDBRANCH   6  22
BRANCH   8  24
ATOM     24  O   <1> d   1      -1.140 -26.167 -21.540  0.00  0.00    -0.361 OA
ATOM     25  H   <1> d   1      -1.959 -26.413 -21.956  0.00  0.00     0.217 HD
ENDBRANCH   8  24
TORSDOF 5
ENDMDL
