# Supplementary material for: Ferroptosis regulation by traditional chinese medicine for ischemic stroke intervention based on network pharmacology and data mining
Source: PLoS One. 2025 Apr 16;20(4):e0321751. doi: 10.1371/journal.pone.0321751 (PMC12002469; doi:10.1371/journal.pone.0321751)
Supplement: S6 File — (ZIP) [file pone.0321751.s006.zip › 分子对接2/HIF1A/HIF-0006/results/MOL000006_4h6j_out04.pdb]

REMARK Generated by AMDock from AutoDock Vina result
MODEL        4
REMARK ENERGY   =   -6.6
HETATM   1  C   <1> d   1      29.741 -16.090 -14.756  0.00  0.00           C
HETATM   2  C   <1> d   1      28.436 -16.304 -14.100  0.00  0.00           C
HETATM   3  O   <1> d   1      29.825 -15.356 -15.942  0.00  0.00           O
HETATM   4  C   <1> d   1      30.904 -16.626 -14.189  0.00  0.00           C
HETATM   5  C   <1> d   1      27.258 -15.682 -14.802  0.00  0.00           C
HETATM   6  C   <1> d   1      28.344 -17.049 -12.898  0.00  0.00           C
HETATM   7  C   <1> d   1      28.761 -14.808 -16.554  0.00  0.00           C
HETATM   8  C   <1> d   1      30.830 -17.409 -12.929  0.00  0.00           C
HETATM   9  C   <1> d   1      27.527 -14.941 -16.042  0.00  0.00           C
HETATM  10  O   <1> d   1      26.119 -15.778 -14.374  0.00  0.00           O
HETATM  11  C   <1> d   1      29.584 -17.612 -12.306  0.00  0.00           C
HETATM  12  C   <1> d   1      29.061 -14.047 -17.834  0.00  0.00           C
HETATM  13  C   <1> d   1      27.932 -13.347 -18.501  0.00  0.00           C
HETATM  14  C   <1> d   1      28.111 -12.620 -19.686  0.00  0.00           C
HETATM  15  C   <1> d   1      29.452 -12.528 -20.312  0.00  0.00           C
HETATM  16  C   <1> d   1      30.550 -13.185 -19.701  0.00  0.00           C
HETATM  17  C   <1> d   1      30.360 -13.954 -18.447  0.00  0.00           C
HETATM  18  O   <1> d   1      27.015 -11.981 -20.269  0.00  0.00           O
HETATM  19  H   <1> d   1      27.289 -11.230 -20.786  0.00  0.00           H
HETATM  20  O   <1> d   1      29.605 -11.797 -21.494  0.00  0.00           O
HETATM  21  H   <1> d   1      30.445 -11.362 -21.581  0.00  0.00           H
HETATM  22  O   <1> d   1      27.103 -17.243 -12.289  0.00  0.00           O
HETATM  23  H   <1> d   1      26.421 -16.663 -12.607  0.00  0.00           H
HETATM  24  O   <1> d   1      31.978 -17.950 -12.348  0.00  0.00           O
HETATM  25  H   <1> d   1      31.855 -18.827 -12.000  0.00  0.00           H
ENDMDL
