# Supplementary material for: Ferroptosis regulation by traditional chinese medicine for ischemic stroke intervention based on network pharmacology and data mining
Source: PLoS One. 2025 Apr 16;20(4):e0321751. doi: 10.1371/journal.pone.0321751 (PMC12002469; doi:10.1371/journal.pone.0321751)
Supplement: S6 File — (ZIP) [file pone.0321751.s006.zip › 分子对接2/HIF1A/HIF-0006/results/MOL000006_4h6j_out04.pdbqt]

MODEL 1
REMARK VINA RESULT:      -6.6      0.000      0.000
REMARK  5 active torsions:
REMARK  status: ('A' for Active; 'I' for Inactive)
REMARK    1  A    between atoms: C_6  and  O_12 
REMARK    2  A    between atoms: C_7  and  C_13 
REMARK    3  A    between atoms: C_8  and  O_14 
REMARK    4  A    between atoms: C_17  and  O_20 
REMARK    5  A    between atoms: C_19  and  O_21 
ROOT
ATOM      1  C   <1> d   1      29.741 -16.090 -14.756  0.00  0.00     0.095 A 
ATOM      2  C   <1> d   1      28.436 -16.304 -14.100  0.00  0.00     0.081 A 
ATOM      3  O   <1> d   1      29.825 -15.356 -15.942  0.00  0.00    -0.309 OA
ATOM      4  C   <1> d   1      30.904 -16.626 -14.189  0.00  0.00     0.075 A 
ATOM      5  C   <1> d   1      27.258 -15.682 -14.802  0.00  0.00     0.190 A 
ATOM      6  C   <1> d   1      28.344 -17.049 -12.898  0.00  0.00     0.085 A 
ATOM      7  C   <1> d   1      28.761 -14.808 -16.554  0.00  0.00     0.090 A 
ATOM      8  C   <1> d   1      30.830 -17.409 -12.929  0.00  0.00     0.071 A 
ATOM      9  C   <1> d   1      27.527 -14.941 -16.042  0.00  0.00     0.094 A 
ATOM     10  O   <1> d   1      26.119 -15.778 -14.374  0.00  0.00    -0.287 OA
ATOM     11  C   <1> d   1      29.584 -17.612 -12.306  0.00  0.00     0.074 A 
ENDROOT
BRANCH   7  12
ATOM     12  C   <1> d   1      29.061 -14.047 -17.834  0.00  0.00     0.001 A 
ATOM     13  C   <1> d   1      27.932 -13.347 -18.501  0.00  0.00     0.053 A 
ATOM     14  C   <1> d   1      28.111 -12.620 -19.686  0.00  0.00     0.099 A 
ATOM     15  C   <1> d   1      29.452 -12.528 -20.312  0.00  0.00     0.098 A 
ATOM     16  C   <1> d   1      30.550 -13.185 -19.701  0.00  0.00     0.040 A 
ATOM     17  C   <1> d   1      30.360 -13.954 -18.447  0.00  0.00     0.017 A 
BRANCH  14  18
ATOM     18  O   <1> d   1      27.015 -11.981 -20.269  0.00  0.00    -0.358 OA
ATOM     19  H   <1> d   1      27.289 -11.230 -20.786  0.00  0.00     0.217 HD
ENDBRANCH  14  18
BRANCH  15  20
ATOM     20  O   <1> d   1      29.605 -11.797 -21.494  0.00  0.00    -0.358 OA
ATOM     21  H   <1> d   1      30.445 -11.362 -21.581  0.00  0.00     0.217 HD
ENDBRANCH  15  20
ENDBRANCH   7  12
BRANCH   6  22
ATOM     22  O   <1> d   1      27.103 -17.243 -12.289  0.00  0.00    -0.360 OA
ATOM     23  H   <1> d   1      26.421 -16.663 -12.607  0.00  0.00     0.217 HD
ENDBRANCH   6  22
BRANCH   8  24
ATOM     24  O   <1> d   1      31.978 -17.950 -12.348  0.00  0.00    -0.361 OA
ATOM     25  H   <1> d   1      31.855 -18.827 -12.000  0.00  0.00     0.217 HD
ENDBRANCH   8  24
TORSDOF 5
ENDMDL
