# Supplementary material for: Ferroptosis regulation by traditional chinese medicine for ischemic stroke intervention based on network pharmacology and data mining
Source: PLoS One. 2025 Apr 16;20(4):e0321751. doi: 10.1371/journal.pone.0321751 (PMC12002469; doi:10.1371/journal.pone.0321751)
Supplement: S6 File — (ZIP) [file pone.0321751.s006.zip › 分子对接2/HIF1A/HIF-0006/results/MOL000006_4h6j_out05.pdb]

REMARK Generated by AMDock from AutoDock Vina result
MODEL        5
REMARK ENERGY   =   -6.5
HETATM   1  C   <1> d   1      20.811  -7.384  -9.042  0.00  0.00           C
HETATM   2  C   <1> d   1      19.483  -7.027  -9.582  0.00  0.00           C
HETATM   3  O   <1> d   1      20.919  -8.105  -7.851  0.00  0.00           O
HETATM   4  C   <1> d   1      21.969  -6.996  -9.726  0.00  0.00           C
HETATM   5  C   <1> d   1      18.312  -7.497  -8.760  0.00  0.00           C
HETATM   6  C   <1> d   1      19.366  -6.294 -10.789  0.00  0.00           C
HETATM   7  C   <1> d   1      19.860  -8.516  -7.131  0.00  0.00           C
HETATM   8  C   <1> d   1      21.869  -6.229 -10.993  0.00  0.00           C
HETATM   9  C   <1> d   1      18.607  -8.246  -7.532  0.00  0.00           C
HETATM  10  O   <1> d   1      17.157  -7.273  -9.085  0.00  0.00           O
HETATM  11  C   <1> d   1      20.603  -5.890 -11.505  0.00  0.00           C
HETATM  12  C   <1> d   1      20.188  -9.289  -5.865  0.00  0.00           C
HETATM  13  C   <1> d   1      20.550 -10.723  -6.007  0.00  0.00           C
HETATM  14  C   <1> d   1      20.868 -11.518  -4.896  0.00  0.00           C
HETATM  15  C   <1> d   1      20.851 -10.937  -3.532  0.00  0.00           C
HETATM  16  C   <1> d   1      20.509  -9.572  -3.363  0.00  0.00           C
HETATM  17  C   <1> d   1      20.172  -8.732  -4.538  0.00  0.00           C
HETATM  18  O   <1> d   1      21.202 -12.860  -5.087  0.00  0.00           O
HETATM  19  H   <1> d   1      22.135 -12.963  -5.246  0.00  0.00           H
HETATM  20  O   <1> d   1      21.171 -11.750  -2.440  0.00  0.00           O
HETATM  21  H   <1> d   1      21.953 -12.278  -2.560  0.00  0.00           H
HETATM  22  O   <1> d   1      18.104  -5.964 -11.287  0.00  0.00           O
HETATM  23  H   <1> d   1      18.044  -5.991 -12.235  0.00  0.00           H
HETATM  24  O   <1> d   1      23.013  -5.834 -11.690  0.00  0.00           O
HETATM  25  H   <1> d   1      23.597  -5.279 -11.185  0.00  0.00           H
ENDMDL
