# Supplementary material for: Ferroptosis regulation by traditional chinese medicine for ischemic stroke intervention based on network pharmacology and data mining
Source: PLoS One. 2025 Apr 16;20(4):e0321751. doi: 10.1371/journal.pone.0321751 (PMC12002469; doi:10.1371/journal.pone.0321751)
Supplement: S6 File — (ZIP) [file pone.0321751.s006.zip › 分子对接2/HIF1A/HIF-0006/results/MOL000006_4h6j_out05.pdbqt]

MODEL 1
REMARK VINA RESULT:      -6.5      0.000      0.000
REMARK  5 active torsions:
REMARK  status: ('A' for Active; 'I' for Inactive)
REMARK    1  A    between atoms: C_6  and  O_12 
REMARK    2  A    between atoms: C_7  and  C_13 
REMARK    3  A    between atoms: C_8  and  O_14 
REMARK    4  A    between atoms: C_17  and  O_20 
REMARK    5  A    between atoms: C_19  and  O_21 
ROOT
ATOM      1  C   <1> d   1      20.811  -7.384  -9.042  0.00  0.00     0.095 A 
ATOM      2  C   <1> d   1      19.483  -7.027  -9.582  0.00  0.00     0.081 A 
ATOM      3  O   <1> d   1      20.919  -8.105  -7.851  0.00  0.00    -0.309 OA
ATOM      4  C   <1> d   1      21.969  -6.996  -9.726  0.00  0.00     0.075 A 
ATOM      5  C   <1> d   1      18.312  -7.497  -8.760  0.00  0.00     0.190 A 
ATOM      6  C   <1> d   1      19.366  -6.294 -10.789  0.00  0.00     0.085 A 
ATOM      7  C   <1> d   1      19.860  -8.516  -7.131  0.00  0.00     0.090 A 
ATOM      8  C   <1> d   1      21.869  -6.229 -10.993  0.00  0.00     0.071 A 
ATOM      9  C   <1> d   1      18.607  -8.246  -7.532  0.00  0.00     0.094 A 
ATOM     10  O   <1> d   1      17.157  -7.273  -9.085  0.00  0.00    -0.287 OA
ATOM     11  C   <1> d   1      20.603  -5.890 -11.505  0.00  0.00     0.074 A 
ENDROOT
BRANCH   7  12
ATOM     12  C   <1> d   1      20.188  -9.289  -5.865  0.00  0.00     0.001 A 
ATOM     13  C   <1> d   1      20.550 -10.723  -6.007  0.00  0.00     0.053 A 
ATOM     14  C   <1> d   1      20.868 -11.518  -4.896  0.00  0.00     0.099 A 
ATOM     15  C   <1> d   1      20.851 -10.937  -3.532  0.00  0.00     0.098 A 
ATOM     16  C   <1> d   1      20.509  -9.572  -3.363  0.00  0.00     0.040 A 
ATOM     17  C   <1> d   1      20.172  -8.732  -4.538  0.00  0.00     0.017 A 
BRANCH  14  18
ATOM     18  O   <1> d   1      21.202 -12.860  -5.087  0.00  0.00    -0.358 OA
ATOM     19  H   <1> d   1      22.135 -12.963  -5.246  0.00  0.00     0.217 HD
ENDBRANCH  14  18
BRANCH  15  20
ATOM     20  O   <1> d   1      21.171 -11.750  -2.440  0.00  0.00    -0.358 OA
ATOM     21  H   <1> d   1      21.953 -12.278  -2.560  0.00  0.00     0.217 HD
ENDBRANCH  15  20
ENDBRANCH   7  12
BRANCH   6  22
ATOM     22  O   <1> d   1      18.104  -5.964 -11.287  0.00  0.00    -0.360 OA
ATOM     23  H   <1> d   1      18.044  -5.991 -12.235  0.00  0.00     0.217 HD
ENDBRANCH   6  22
BRANCH   8  24
ATOM     24  O   <1> d   1      23.013  -5.834 -11.690  0.00  0.00    -0.361 OA
ATOM     25  H   <1> d   1      23.597  -5.279 -11.185  0.00  0.00     0.217 HD
ENDBRANCH   8  24
TORSDOF 5
ENDMDL
