# Supplementary material for: Ferroptosis regulation by traditional chinese medicine for ischemic stroke intervention based on network pharmacology and data mining
Source: PLoS One. 2025 Apr 16;20(4):e0321751. doi: 10.1371/journal.pone.0321751 (PMC12002469; doi:10.1371/journal.pone.0321751)
Supplement: S6 File — (ZIP) [file pone.0321751.s006.zip › 分子对接2/HIF1A/HIF-0006/results/MOL000006_4h6j_out06.pdb]

REMARK Generated by AMDock from AutoDock Vina result
MODEL        6
REMARK ENERGY   =   -7.9
HETATM   1  C   <1> d   1       2.466 -26.848 -22.432  0.00  0.00           C
HETATM   2  C   <1> d   1       2.271 -28.144 -23.114  0.00  0.00           C
HETATM   3  O   <1> d   1       3.744 -26.299 -22.310  0.00  0.00           O
HETATM   4  C   <1> d   1       1.364 -26.165 -21.905  0.00  0.00           C
HETATM   5  C   <1> d   1       3.529 -28.785 -23.639  0.00  0.00           C
HETATM   6  C   <1> d   1       0.978 -28.708 -23.241  0.00  0.00           C
HETATM   7  C   <1> d   1       4.856 -26.886 -22.786  0.00  0.00           C
HETATM   8  C   <1> d   1      -0.001 -26.738 -22.028  0.00  0.00           C
HETATM   9  C   <1> d   1       4.792 -28.067 -23.423  0.00  0.00           C
HETATM  10  O   <1> d   1       3.519 -29.857 -24.223  0.00  0.00           O
HETATM  11  C   <1> d   1      -0.183 -27.973 -22.677  0.00  0.00           C
HETATM  12  C   <1> d   1       6.151 -26.128 -22.552  0.00  0.00           C
HETATM  13  C   <1> d   1       7.243 -26.833 -21.832  0.00  0.00           C
HETATM  14  C   <1> d   1       8.473 -26.215 -21.569  0.00  0.00           C
HETATM  15  C   <1> d   1       8.719 -24.821 -22.010  0.00  0.00           C
HETATM  16  C   <1> d   1       7.698 -24.120 -22.699  0.00  0.00           C
HETATM  17  C   <1> d   1       6.396 -24.775 -22.977  0.00  0.00           C
HETATM  18  O   <1> d   1       9.465 -26.925 -20.889  0.00  0.00           O
HETATM  19  H   <1> d   1       9.123 -27.739 -20.532  0.00  0.00           H
HETATM  20  O   <1> d   1       9.955 -24.226 -21.736  0.00  0.00           O
HETATM  21  H   <1> d   1      10.599 -24.322 -22.428  0.00  0.00           H
HETATM  22  O   <1> d   1       0.810 -29.934 -23.887  0.00  0.00           O
HETATM  23  H   <1> d   1       1.614 -30.427 -23.995  0.00  0.00           H
HETATM  24  O   <1> d   1      -1.113 -26.072 -21.509  0.00  0.00           O
HETATM  25  H   <1> d   1      -1.357 -25.294 -21.999  0.00  0.00           H
ENDMDL
