# Supplementary material for: Ferroptosis regulation by traditional chinese medicine for ischemic stroke intervention based on network pharmacology and data mining
Source: PLoS One. 2025 Apr 16;20(4):e0321751. doi: 10.1371/journal.pone.0321751 (PMC12002469; doi:10.1371/journal.pone.0321751)
Supplement: S6 File — (ZIP) [file pone.0321751.s006.zip › 分子对接2/HIF1A/HIF-0006/results/MOL000006_4h6j_out06.pdbqt]

MODEL 1
REMARK VINA RESULT:      -7.9      0.000      0.000
REMARK  5 active torsions:
REMARK  status: ('A' for Active; 'I' for Inactive)
REMARK    1  A    between atoms: C_6  and  O_12 
REMARK    2  A    between atoms: C_7  and  C_13 
REMARK    3  A    between atoms: C_8  and  O_14 
REMARK    4  A    between atoms: C_17  and  O_20 
REMARK    5  A    between atoms: C_19  and  O_21 
ROOT
ATOM      1  C   <1> d   1       2.466 -26.848 -22.432  0.00  0.00     0.095 A 
ATOM      2  C   <1> d   1       2.271 -28.144 -23.114  0.00  0.00     0.081 A 
ATOM      3  O   <1> d   1       3.744 -26.299 -22.310  0.00  0.00    -0.309 OA
ATOM      4  C   <1> d   1       1.364 -26.165 -21.905  0.00  0.00     0.075 A 
ATOM      5  C   <1> d   1       3.529 -28.785 -23.639  0.00  0.00     0.190 A 
ATOM      6  C   <1> d   1       0.978 -28.708 -23.241  0.00  0.00     0.085 A 
ATOM      7  C   <1> d   1       4.856 -26.886 -22.786  0.00  0.00     0.090 A 
ATOM      8  C   <1> d   1      -0.001 -26.738 -22.028  0.00  0.00     0.071 A 
ATOM      9  C   <1> d   1       4.792 -28.067 -23.423  0.00  0.00     0.094 A 
ATOM     10  O   <1> d   1       3.519 -29.857 -24.223  0.00  0.00    -0.287 OA
ATOM     11  C   <1> d   1      -0.183 -27.973 -22.677  0.00  0.00     0.074 A 
ENDROOT
BRANCH   7  12
ATOM     12  C   <1> d   1       6.151 -26.128 -22.552  0.00  0.00     0.001 A 
ATOM     13  C   <1> d   1       7.243 -26.833 -21.832  0.00  0.00     0.053 A 
ATOM     14  C   <1> d   1       8.473 -26.215 -21.569  0.00  0.00     0.099 A 
ATOM     15  C   <1> d   1       8.719 -24.821 -22.010  0.00  0.00     0.098 A 
ATOM     16  C   <1> d   1       7.698 -24.120 -22.699  0.00  0.00     0.040 A 
ATOM     17  C   <1> d   1       6.396 -24.775 -22.977  0.00  0.00     0.017 A 
BRANCH  14  18
ATOM     18  O   <1> d   1       9.465 -26.925 -20.889  0.00  0.00    -0.358 OA
ATOM     19  H   <1> d   1       9.123 -27.739 -20.532  0.00  0.00     0.217 HD
ENDBRANCH  14  18
BRANCH  15  20
ATOM     20  O   <1> d   1       9.955 -24.226 -21.736  0.00  0.00    -0.358 OA
ATOM     21  H   <1> d   1      10.599 -24.322 -22.428  0.00  0.00     0.217 HD
ENDBRANCH  15  20
ENDBRANCH   7  12
BRANCH   6  22
ATOM     22  O   <1> d   1       0.810 -29.934 -23.887  0.00  0.00    -0.360 OA
ATOM     23  H   <1> d   1       1.614 -30.427 -23.995  0.00  0.00     0.217 HD
ENDBRANCH   6  22
BRANCH   8  24
ATOM     24  O   <1> d   1      -1.113 -26.072 -21.509  0.00  0.00    -0.361 OA
ATOM     25  H   <1> d   1      -1.357 -25.294 -21.999  0.00  0.00     0.217 HD
ENDBRANCH   8  24
TORSDOF 5
ENDMDL
