# Supplementary material for: Ferroptosis regulation by traditional chinese medicine for ischemic stroke intervention based on network pharmacology and data mining
Source: PLoS One. 2025 Apr 16;20(4):e0321751. doi: 10.1371/journal.pone.0321751 (PMC12002469; doi:10.1371/journal.pone.0321751)
Supplement: S6 File — (ZIP) [file pone.0321751.s006.zip › 分子对接2/HIF1A/HIF-0006/results/MOL000006_4h6j_out07.pdb]

REMARK Generated by AMDock from AutoDock Vina result
MODEL        7
REMARK ENERGY   =   -6.3
HETATM   1  C   <1> d   1       2.037 -13.964 -24.886  0.00  0.00           C
HETATM   2  C   <1> d   1       2.941 -15.103 -24.632  0.00  0.00           C
HETATM   3  O   <1> d   1       2.209 -13.161 -26.016  0.00  0.00           O
HETATM   4  C   <1> d   1       0.999 -13.683 -23.988  0.00  0.00           C
HETATM   5  C   <1> d   1       4.019 -15.306 -25.665  0.00  0.00           C
HETATM   6  C   <1> d   1       2.773 -15.920 -23.487  0.00  0.00           C
HETATM   7  C   <1> d   1       3.178 -13.359 -26.928  0.00  0.00           C
HETATM   8  C   <1> d   1       0.805 -14.528 -22.782  0.00  0.00           C
HETATM   9  C   <1> d   1       4.055 -14.367 -26.794  0.00  0.00           C
HETATM  10  O   <1> d   1       4.838 -16.207 -25.584  0.00  0.00           O
HETATM  11  C   <1> d   1       1.668 -15.612 -22.543  0.00  0.00           C
HETATM  12  C   <1> d   1       3.198 -12.377 -28.087  0.00  0.00           C
HETATM  13  C   <1> d   1       4.253 -12.550 -29.119  0.00  0.00           C
HETATM  14  C   <1> d   1       4.352 -11.694 -30.225  0.00  0.00           C
HETATM  15  C   <1> d   1       3.390 -10.578 -30.394  0.00  0.00           C
HETATM  16  C   <1> d   1       2.372 -10.386 -29.427  0.00  0.00           C
HETATM  17  C   <1> d   1       2.268 -11.292 -28.257  0.00  0.00           C
HETATM  18  O   <1> d   1       5.363 -11.903 -31.165  0.00  0.00           O
HETATM  19  H   <1> d   1       5.200 -12.689 -31.677  0.00  0.00           H
HETATM  20  O   <1> d   1       3.509  -9.737 -31.505  0.00  0.00           O
HETATM  21  H   <1> d   1       3.893  -8.889 -31.317  0.00  0.00           H
HETATM  22  O   <1> d   1       3.636 -16.993 -23.260  0.00  0.00           O
HETATM  23  H   <1> d   1       4.557 -16.768 -23.317  0.00  0.00           H
HETATM  24  O   <1> d   1      -0.224 -14.264 -21.876  0.00  0.00           O
HETATM  25  H   <1> d   1      -0.504 -13.355 -21.866  0.00  0.00           H
ENDMDL
