# Supplementary material for: Ferroptosis regulation by traditional chinese medicine for ischemic stroke intervention based on network pharmacology and data mining
Source: PLoS One. 2025 Apr 16;20(4):e0321751. doi: 10.1371/journal.pone.0321751 (PMC12002469; doi:10.1371/journal.pone.0321751)
Supplement: S6 File — (ZIP) [file pone.0321751.s006.zip › 分子对接2/HIF1A/HIF-0006/results/MOL000006_4h6j_out07.pdbqt]

MODEL 1
REMARK VINA RESULT:      -6.3      0.000      0.000
REMARK  5 active torsions:
REMARK  status: ('A' for Active; 'I' for Inactive)
REMARK    1  A    between atoms: C_6  and  O_12 
REMARK    2  A    between atoms: C_7  and  C_13 
REMARK    3  A    between atoms: C_8  and  O_14 
REMARK    4  A    between atoms: C_17  and  O_20 
REMARK    5  A    between atoms: C_19  and  O_21 
ROOT
ATOM      1  C   <1> d   1       2.037 -13.964 -24.886  0.00  0.00     0.095 A 
ATOM      2  C   <1> d   1       2.941 -15.103 -24.632  0.00  0.00     0.081 A 
ATOM      3  O   <1> d   1       2.209 -13.161 -26.016  0.00  0.00    -0.309 OA
ATOM      4  C   <1> d   1       0.999 -13.683 -23.988  0.00  0.00     0.075 A 
ATOM      5  C   <1> d   1       4.019 -15.306 -25.665  0.00  0.00     0.190 A 
ATOM      6  C   <1> d   1       2.773 -15.920 -23.487  0.00  0.00     0.085 A 
ATOM      7  C   <1> d   1       3.178 -13.359 -26.928  0.00  0.00     0.090 A 
ATOM      8  C   <1> d   1       0.805 -14.528 -22.782  0.00  0.00     0.071 A 
ATOM      9  C   <1> d   1       4.055 -14.367 -26.794  0.00  0.00     0.094 A 
ATOM     10  O   <1> d   1       4.838 -16.207 -25.584  0.00  0.00    -0.287 OA
ATOM     11  C   <1> d   1       1.668 -15.612 -22.543  0.00  0.00     0.074 A 
ENDROOT
BRANCH   7  12
ATOM     12  C   <1> d   1       3.198 -12.377 -28.087  0.00  0.00     0.001 A 
ATOM     13  C   <1> d   1       4.253 -12.550 -29.119  0.00  0.00     0.053 A 
ATOM     14  C   <1> d   1       4.352 -11.694 -30.225  0.00  0.00     0.099 A 
ATOM     15  C   <1> d   1       3.390 -10.578 -30.394  0.00  0.00     0.098 A 
ATOM     16  C   <1> d   1       2.372 -10.386 -29.427  0.00  0.00     0.040 A 
ATOM     17  C   <1> d   1       2.268 -11.292 -28.257  0.00  0.00     0.017 A 
BRANCH  14  18
ATOM     18  O   <1> d   1       5.363 -11.903 -31.165  0.00  0.00    -0.358 OA
ATOM     19  H   <1> d   1       5.200 -12.689 -31.677  0.00  0.00     0.217 HD
ENDBRANCH  14  18
BRANCH  15  20
ATOM     20  O   <1> d   1       3.509  -9.737 -31.505  0.00  0.00    -0.358 OA
ATOM     21  H   <1> d   1       3.893  -8.889 -31.317  0.00  0.00     0.217 HD
ENDBRANCH  15  20
ENDBRANCH   7  12
BRANCH   6  22
ATOM     22  O   <1> d   1       3.636 -16.993 -23.260  0.00  0.00    -0.360 OA
ATOM     23  H   <1> d   1       4.557 -16.768 -23.317  0.00  0.00     0.217 HD
ENDBRANCH   6  22
BRANCH   8  24
ATOM     24  O   <1> d   1      -0.224 -14.264 -21.876  0.00  0.00    -0.361 OA
ATOM     25  H   <1> d   1      -0.504 -13.355 -21.866  0.00  0.00     0.217 HD
ENDBRANCH   8  24
TORSDOF 5
ENDMDL
