# Supplementary material for: Ferroptosis regulation by traditional chinese medicine for ischemic stroke intervention based on network pharmacology and data mining
Source: PLoS One. 2025 Apr 16;20(4):e0321751. doi: 10.1371/journal.pone.0321751 (PMC12002469; doi:10.1371/journal.pone.0321751)
Supplement: S6 File — (ZIP) [file pone.0321751.s006.zip › 分子对接2/HIF1A/HIF-0006/results/MOL000006_4h6j_out08.pdb]

REMARK Generated by AMDock from AutoDock Vina result
MODEL        8
REMARK ENERGY   =   -7.9
HETATM   1  C   <1> d   1       2.439 -26.790 -22.519  0.00  0.00           C
HETATM   2  C   <1> d   1       2.251 -28.108 -23.158  0.00  0.00           C
HETATM   3  O   <1> d   1       3.719 -26.249 -22.376  0.00  0.00           O
HETATM   4  C   <1> d   1       1.328 -26.076 -22.052  0.00  0.00           C
HETATM   5  C   <1> d   1       3.517 -28.781 -23.619  0.00  0.00           C
HETATM   6  C   <1> d   1       0.956 -28.663 -23.305  0.00  0.00           C
HETATM   7  C   <1> d   1       4.838 -26.866 -22.795  0.00  0.00           C
HETATM   8  C   <1> d   1      -0.038 -26.639 -22.198  0.00  0.00           C
HETATM   9  C   <1> d   1       4.781 -28.068 -23.389  0.00  0.00           C
HETATM  10  O   <1> d   1       3.513 -29.874 -24.163  0.00  0.00           O
HETATM  11  C   <1> d   1      -0.214 -27.895 -22.807  0.00  0.00           C
HETATM  12  C   <1> d   1       6.134 -26.112 -22.547  0.00  0.00           C
HETATM  13  C   <1> d   1       7.229 -26.835 -21.851  0.00  0.00           C
HETATM  14  C   <1> d   1       8.461 -26.223 -21.578  0.00  0.00           C
HETATM  15  C   <1> d   1       8.704 -24.817 -21.985  0.00  0.00           C
HETATM  16  C   <1> d   1       7.679 -24.101 -22.651  0.00  0.00           C
HETATM  17  C   <1> d   1       6.376 -24.749 -22.939  0.00  0.00           C
HETATM  18  O   <1> d   1       9.456 -26.949 -20.921  0.00  0.00           O
HETATM  19  H   <1> d   1       9.463 -26.759 -19.988  0.00  0.00           H
HETATM  20  O   <1> d   1       9.941 -24.229 -21.702  0.00  0.00           O
HETATM  21  H   <1> d   1      10.362 -23.820 -22.449  0.00  0.00           H
HETATM  22  O   <1> d   1       0.794 -29.910 -23.911  0.00  0.00           O
HETATM  23  H   <1> d   1       0.679 -29.870 -24.853  0.00  0.00           H
HETATM  24  O   <1> d   1      -1.158 -25.942 -21.739  0.00  0.00           O
HETATM  25  H   <1> d   1      -1.008 -25.465 -20.931  0.00  0.00           H
ENDMDL
