# Supplementary material for: Ferroptosis regulation by traditional chinese medicine for ischemic stroke intervention based on network pharmacology and data mining
Source: PLoS One. 2025 Apr 16;20(4):e0321751. doi: 10.1371/journal.pone.0321751 (PMC12002469; doi:10.1371/journal.pone.0321751)
Supplement: S6 File — (ZIP) [file pone.0321751.s006.zip › 分子对接2/HIF1A/HIF-0006/results/MOL000006_4h6j_out08.pdbqt]

MODEL 1
REMARK VINA RESULT:      -7.9      0.000      0.000
REMARK  5 active torsions:
REMARK  status: ('A' for Active; 'I' for Inactive)
REMARK    1  A    between atoms: C_6  and  O_12 
REMARK    2  A    between atoms: C_7  and  C_13 
REMARK    3  A    between atoms: C_8  and  O_14 
REMARK    4  A    between atoms: C_17  and  O_20 
REMARK    5  A    between atoms: C_19  and  O_21 
ROOT
ATOM      1  C   <1> d   1       2.439 -26.790 -22.519  0.00  0.00     0.095 A 
ATOM      2  C   <1> d   1       2.251 -28.108 -23.158  0.00  0.00     0.081 A 
ATOM      3  O   <1> d   1       3.719 -26.249 -22.376  0.00  0.00    -0.309 OA
ATOM      4  C   <1> d   1       1.328 -26.076 -22.052  0.00  0.00     0.075 A 
ATOM      5  C   <1> d   1       3.517 -28.781 -23.619  0.00  0.00     0.190 A 
ATOM      6  C   <1> d   1       0.956 -28.663 -23.305  0.00  0.00     0.085 A 
ATOM      7  C   <1> d   1       4.838 -26.866 -22.795  0.00  0.00     0.090 A 
ATOM      8  C   <1> d   1      -0.038 -26.639 -22.198  0.00  0.00     0.071 A 
ATOM      9  C   <1> d   1       4.781 -28.068 -23.389  0.00  0.00     0.094 A 
ATOM     10  O   <1> d   1       3.513 -29.874 -24.163  0.00  0.00    -0.287 OA
ATOM     11  C   <1> d   1      -0.214 -27.895 -22.807  0.00  0.00     0.074 A 
ENDROOT
BRANCH   7  12
ATOM     12  C   <1> d   1       6.134 -26.112 -22.547  0.00  0.00     0.001 A 
ATOM     13  C   <1> d   1       7.229 -26.835 -21.851  0.00  0.00     0.053 A 
ATOM     14  C   <1> d   1       8.461 -26.223 -21.578  0.00  0.00     0.099 A 
ATOM     15  C   <1> d   1       8.704 -24.817 -21.985  0.00  0.00     0.098 A 
ATOM     16  C   <1> d   1       7.679 -24.101 -22.651  0.00  0.00     0.040 A 
ATOM     17  C   <1> d   1       6.376 -24.749 -22.939  0.00  0.00     0.017 A 
BRANCH  14  18
ATOM     18  O   <1> d   1       9.456 -26.949 -20.921  0.00  0.00    -0.358 OA
ATOM     19  H   <1> d   1       9.463 -26.759 -19.988  0.00  0.00     0.217 HD
ENDBRANCH  14  18
BRANCH  15  20
ATOM     20  O   <1> d   1       9.941 -24.229 -21.702  0.00  0.00    -0.358 OA
ATOM     21  H   <1> d   1      10.362 -23.820 -22.449  0.00  0.00     0.217 HD
ENDBRANCH  15  20
ENDBRANCH   7  12
BRANCH   6  22
ATOM     22  O   <1> d   1       0.794 -29.910 -23.911  0.00  0.00    -0.360 OA
ATOM     23  H   <1> d   1       0.679 -29.870 -24.853  0.00  0.00     0.217 HD
ENDBRANCH   6  22
BRANCH   8  24
ATOM     24  O   <1> d   1      -1.158 -25.942 -21.739  0.00  0.00    -0.361 OA
ATOM     25  H   <1> d   1      -1.008 -25.465 -20.931  0.00  0.00     0.217 HD
ENDBRANCH   8  24
TORSDOF 5
ENDMDL
