# Supplementary material for: Ferroptosis regulation by traditional chinese medicine for ischemic stroke intervention based on network pharmacology and data mining
Source: PLoS One. 2025 Apr 16;20(4):e0321751. doi: 10.1371/journal.pone.0321751 (PMC12002469; doi:10.1371/journal.pone.0321751)
Supplement: S6 File — (ZIP) [file pone.0321751.s006.zip › 分子对接2/HIF1A/HIF-0073/input/4h6j_h_126Results.txt]

Output # 1	Total Volume = 375.00	Total Energy per Vol	EPV = -0.17174612
Output # 2	Total Volume = 399.00	Total Energy per Vol	EPV = -0.16765524
Output # 3	Total Volume = 407.00	Total Energy per Vol	EPV = -0.16747260
Output # 4	Total Volume = 414.00	Total Energy per Vol	EPV = -0.16576751
Output # 5	Total Volume = 370.00	Total Energy per Vol	EPV = -0.16353324
Output # 6	Total Volume = 354.00	Total Energy per Vol	EPV = -0.16306673
Output # 7	Total Volume = 418.00	Total Energy per Vol	EPV = -0.16165813
Output # 8	Total Volume = 376.00	Total Energy per Vol	EPV = -0.16144223
Output # 9	Total Volume = 397.00	Total Energy per Vol	EPV = -0.15918616
Output # 10	Total Volume = 486.00	Total Energy per Vol	EPV = -0.13896562
