# Supplementary material for: Ferroptosis regulation by traditional chinese medicine for ischemic stroke intervention based on network pharmacology and data mining
Source: PLoS One. 2025 Apr 16;20(4):e0321751. doi: 10.1371/journal.pone.0321751 (PMC12002469; doi:10.1371/journal.pone.0321751)
Supplement: S6 File — (ZIP) [file pone.0321751.s006.zip › 分子对接2/HIF1A/HIF-0073/input/FILL_4h6j_h_126out03.pdb]

ATOM      1  O   FIL     1       8.092 -27.486 -21.291  1.0   0.911     0.001 O
ATOM      2  O   FIL     1       0.092 -23.486 -21.291  1.0   0.895     0.001 O
ATOM      3  O   FIL     1       6.092 -21.486 -22.291  1.0   0.874     0.001 O
ATOM      4  O   FIL     1       8.092 -27.486 -28.291  1.0   0.840     0.001 O
ATOM      5  O   FIL     1       2.092 -29.486 -21.291  1.0   0.820     0.001 O
ATOM      6  O   FIL     1       8.092 -28.486 -28.291  1.0   0.806     0.001 O
ATOM      7  O   FIL     1       3.092 -29.486 -21.291  1.0   0.805     0.001 O
ATOM      8  O   FIL     1      10.092 -25.486 -20.291  1.0   0.790     0.001 O
ATOM      9  O   FIL     1       9.092 -26.486 -20.291  1.0   0.788     0.001 O
ATOM     10  O   FIL     1       2.092 -28.486 -21.291  1.0   0.787     0.001 O
ATOM     11  O   FIL     1       7.092 -27.486 -28.291  1.0   0.779     0.001 O
ATOM     12  C   FIL     1      10.092 -23.486 -19.291  1.0   0.760     0.001 C
ATOM     13  C   FIL     1      10.092 -22.486 -19.291  1.0   0.752     0.001 C
ATOM     14  C   FIL     1      10.092 -24.486 -19.291  1.0   0.727     0.001 C
ATOM     15  C   FIL     1      10.092 -23.486 -18.291  1.0   0.727     0.001 C
ATOM     16  O   FIL     1       3.092 -28.486 -21.291  1.0   0.726     0.001 O
ATOM     17  O   FIL     1       7.092 -28.486 -21.291  1.0   0.698     0.001 O
ATOM     18  O   FIL     1       0.092 -23.486 -22.291  1.0   0.697     0.001 O
ATOM     19  C   FIL     1       9.092 -24.486 -19.291  1.0   0.697     0.001 C
ATOM     20  O   FIL     1       7.092 -28.486 -28.291  1.0   0.688     0.001 O
ATOM     21  O   FIL     1       8.092 -27.486 -22.291  1.0   0.665     0.001 O
ATOM     22  O   FIL     1      10.092 -25.486 -19.291  1.0   0.662     0.001 O
ATOM     23  C   FIL     1      10.092 -24.486 -20.291  1.0   0.658     0.001 C
ATOM     24  C   FIL     1       8.092 -26.486 -21.291  1.0   0.656     0.001 C
ATOM     25  C   FIL     1       9.092 -25.486 -20.291  1.0   0.653     0.001 C
ATOM     26  C   FIL     1       9.092 -25.486 -21.291  1.0   0.641     0.001 C
ATOM     27  O   FIL     1       5.092 -30.486 -25.291  1.0   0.633     0.001 O
ATOM     28  C   FIL     1       9.092 -24.486 -20.291  1.0   0.629     0.001 C
ATOM     29  O   FIL     1       4.092 -29.486 -25.291  1.0   0.628     0.001 O
ATOM     30  C   FIL     1       9.092 -22.486 -22.291  1.0   0.625     0.001 C
ATOM     31  C   FIL     1       9.092 -26.486 -21.291  1.0   0.620     0.001 C
ATOM     32  C   FIL     1       9.092 -21.486 -22.291  1.0   0.619     0.001 C
ATOM     33  C   FIL     1       6.092 -30.486 -19.291  1.0   0.611     0.001 C
ATOM     34  C   FIL     1       9.092 -24.486 -22.291  1.0   0.609     0.001 C
ATOM     35  C   FIL     1       8.092 -25.486 -20.291  1.0   0.606     0.001 C
ATOM     36  C   FIL     1       6.092 -29.486 -21.291  1.0   0.605     0.001 C
ATOM     37  C   FIL     1      10.092 -23.486 -20.291  1.0   0.605     0.001 C
ATOM     38  C   FIL     1       8.092 -25.486 -22.291  1.0   0.604     0.001 C
ATOM     39  C   FIL     1       6.092 -30.486 -20.291  1.0   0.603     0.001 C
ATOM     40  C   FIL     1       9.092 -24.486 -21.291  1.0   0.593     0.001 C
ATOM     41  C   FIL     1       8.092 -25.486 -21.291  1.0   0.592     0.001 C
ATOM     42  C   FIL     1       9.092 -23.486 -22.291  1.0   0.591     0.001 C
ATOM     43  O   FIL     1       1.092 -23.486 -21.291  1.0   0.586     0.001 O
ATOM     44  O   FIL     1       4.092 -30.486 -25.291  1.0   0.580     0.001 O
ATOM     45  C   FIL     1       6.092 -29.486 -20.291  1.0   0.578     0.001 C
ATOM     46  C   FIL     1      10.092 -24.486 -21.291  1.0   0.578     0.001 C
ATOM     47  O   FIL     1       7.092 -30.486 -21.291  1.0   0.573     0.001 O
ATOM     48  C   FIL     1       7.092 -27.486 -21.291  1.0   0.573     0.001 C
ATOM     49  C   FIL     1       8.092 -26.486 -20.291  1.0   0.572     0.001 C
ATOM     50  O   FIL     1       3.092 -30.486 -25.291  1.0   0.567     0.001 O
ATOM     51  C   FIL     1       8.092 -24.486 -22.291  1.0   0.565     0.001 C
ATOM     52  C   FIL     1       8.092 -25.486 -23.291  1.0   0.557     0.001 C
ATOM     53  C   FIL     1       9.092 -25.486 -22.291  1.0   0.551     0.001 C
ATOM     54  C   FIL     1       8.092 -23.486 -22.291  1.0   0.548     0.001 C
ATOM     55  C   FIL     1       7.092 -26.486 -22.291  1.0   0.547     0.001 C
ATOM     56  C   FIL     1       7.092 -25.486 -22.291  1.0   0.547     0.001 C
ATOM     57  O   FIL     1       7.092 -21.486 -22.291  1.0   0.544     0.001 O
ATOM     58  C   FIL     1       6.092 -31.486 -19.291  1.0   0.543     0.001 C
ATOM     59  C   FIL     1       7.092 -25.486 -23.291  1.0   0.539     0.001 C
ATOM     60  O   FIL     1       7.092 -29.486 -21.291  1.0   0.535     0.001 O
ATOM     61  C   FIL     1       8.092 -26.486 -22.291  1.0   0.533     0.001 C
ATOM     62  C   FIL     1       9.092 -23.486 -21.291  1.0   0.533     0.001 C
ATOM     63  C   FIL     1       7.092 -26.486 -21.291  1.0   0.523     0.001 C
ATOM     64  H   FIL     1       1.092 -23.486 -20.291  1.0   0.520     0.001 H
ATOM     65  H   FIL     1       7.092 -30.486 -22.291  1.0   0.519     0.001 H
ATOM     66  C   FIL     1       5.092 -29.486 -21.291  1.0   0.519     0.001 C
ATOM     67  C   FIL     1      11.092 -24.486 -20.291  1.0   0.509     0.001 C
ATOM     68  C   FIL     1       8.092 -24.486 -21.291  1.0   0.507     0.001 C
ATOM     69  O   FIL     1       1.092 -28.486 -21.291  1.0   0.505     0.001 O
ATOM     70  C   FIL     1       7.092 -28.486 -20.291  1.0   0.502     0.001 C
ATOM     71  C   FIL     1       5.092 -30.486 -19.291  1.0   0.499     0.001 C
ATOM     72  C   FIL     1       6.092 -28.486 -21.291  1.0   0.499     0.001 C
ATOM     73  C   FIL     1       7.092 -24.486 -22.291  1.0   0.496     0.001 C
ATOM     74  C   FIL     1       7.092 -24.486 -23.291  1.0   0.489     0.001 C
ATOM     75  C   FIL     1       7.092 -25.486 -21.291  1.0   0.487     0.001 C
ATOM     76  H   FIL     1      10.092 -26.486 -21.291  1.0   0.485     0.001 H
ATOM     77  C   FIL     1       6.092 -27.486 -22.291  1.0   0.483     0.001 C
ATOM     78  C   FIL     1       6.092 -26.486 -22.291  1.0   0.481     0.001 C
ATOM     79  C   FIL     1       9.092 -23.486 -19.291  1.0   0.480     0.001 C
ATOM     80  C   FIL     1      10.092 -22.486 -20.291  1.0   0.477     0.001 C
ATOM     81  C   FIL     1       8.092 -22.486 -22.291  1.0   0.475     0.001 C
ATOM     82  H   FIL     1       4.092 -31.486 -19.291  1.0   0.471     0.001 H
ATOM     83  C   FIL     1       5.092 -30.486 -20.291  1.0   0.471     0.001 C
ATOM     84  C   FIL     1       6.092 -26.486 -23.291  1.0   0.471     0.001 C
ATOM     85  C   FIL     1       5.092 -31.486 -19.291  1.0   0.468     0.001 C
ATOM     86  C   FIL     1       5.092 -28.486 -22.291  1.0   0.464     0.001 C
ATOM     87  C   FIL     1       6.092 -25.486 -23.291  1.0   0.464     0.001 C
ATOM     88  C   FIL     1       7.092 -26.486 -23.291  1.0   0.459     0.001 C
ATOM     89  C   FIL     1       5.092 -29.486 -22.291  1.0   0.457     0.001 C
ATOM     90  C   FIL     1       6.092 -25.486 -22.291  1.0   0.457     0.001 C
ATOM     91  H   FIL     1       8.092 -28.486 -20.291  1.0   0.456     0.001 H
ATOM     92  C   FIL     1       6.092 -30.486 -18.291  1.0   0.451     0.001 C
ATOM     93  C   FIL     1       4.092 -29.486 -21.291  1.0   0.449     0.001 C
ATOM     94  O   FIL     1       2.092 -27.486 -21.291  1.0   0.441     0.001 O
ATOM     95  C   FIL     1       6.092 -32.486 -19.291  1.0   0.441     0.001 C
ATOM     96  O   FIL     1       5.092 -30.486 -26.291  1.0   0.439     0.001 O
ATOM     97  H   FIL     1       6.092 -21.486 -21.291  1.0   0.436     0.001 H
ATOM     98  C   FIL     1       6.092 -31.486 -18.291  1.0   0.435     0.001 C
ATOM     99  C   FIL     1       7.092 -32.486 -19.291  1.0   0.433     0.001 C
ATOM    100  C   FIL     1       4.092 -28.486 -22.291  1.0   0.432     0.001 C
ATOM    101  C   FIL     1       3.092 -26.486 -22.291  1.0   0.430     0.001 C
ATOM    102  C   FIL     1      10.092 -24.486 -18.291  1.0   0.430     0.001 C
ATOM    103  C   FIL     1       7.092 -27.486 -22.291  1.0   0.429     0.001 C
ATOM    104  C   FIL     1       2.092 -26.486 -22.291  1.0   0.422     0.001 C
ATOM    105  H   FIL     1       9.092 -22.486 -17.291  1.0   0.422     0.001 H
ATOM    106  C   FIL     1       5.092 -27.486 -22.291  1.0   0.421     0.001 C
ATOM    107  C   FIL     1      10.092 -23.486 -22.291  1.0   0.421     0.001 C
ATOM    108  C   FIL     1       6.092 -32.486 -18.291  1.0   0.420     0.001 C
ATOM    109  H   FIL     1       1.092 -25.486 -21.291  1.0   0.419     0.001 H
ATOM    110  C   FIL     1       0.092 -24.486 -22.291  1.0   0.416     0.001 C
ATOM    111  C   FIL     1       1.092 -25.486 -22.291  1.0   0.415     0.001 C
ATOM    112  O   FIL     1       6.092 -28.486 -28.291  1.0   0.414     0.001 O
ATOM    113  C   FIL     1       4.092 -26.486 -22.291  1.0   0.413     0.001 C
ATOM    114  C   FIL     1       5.092 -26.486 -22.291  1.0   0.410     0.001 C
ATOM    115  O   FIL     1      10.092 -22.486 -18.291  1.0   0.409     0.001 O
ATOM    116  O   FIL     1       8.092 -21.486 -22.291  1.0   0.390     0.001 O
ATOM    117  O   FIL     1       9.092 -22.486 -18.291  1.0   0.388     0.001 O
ATOM    118  C   FIL     1       1.092 -26.486 -22.291  1.0   0.382     0.001 C
ATOM    119  O   FIL     1       4.092 -29.486 -24.291  1.0   0.373     0.001 O
ATOM    120  C   FIL     1       4.092 -28.486 -23.291  1.0   0.366     0.001 C
ATOM    121  O   FIL     1       6.092 -29.486 -28.291  1.0   0.354     0.001 O
ATOM    122  C   FIL     1       0.092 -25.486 -22.291  1.0   0.347     0.001 C
ATOM    123  C   FIL     1       4.092 -29.486 -23.291  1.0   0.321     0.001 C
ATOM    124  O   FIL     1       5.092 -30.486 -27.291  1.0   0.223     0.001 O
ATOM    125  C   FIL     1       5.092 -29.486 -28.291  1.0   0.186     0.001 C
ATOM    126  O   FIL     1       5.092 -29.486 -27.291  1.0   0.065     0.001 O
