# Supplementary material for: Ferroptosis regulation by traditional chinese medicine for ischemic stroke intervention based on network pharmacology and data mining
Source: PLoS One. 2025 Apr 16;20(4):e0321751. doi: 10.1371/journal.pone.0321751 (PMC12002469; doi:10.1371/journal.pone.0321751)
Supplement: S6 File — (ZIP) [file pone.0321751.s006.zip › 分子对接2/HIF1A/HIF-0073/input/FILL_4h6j_h_126out05.pdb]

ATOM      1  O   FIL     1      14.092 -27.486 -21.291  1.0   0.829     0.001 O
ATOM      2  O   FIL     1      16.092 -24.486 -21.291  1.0   0.812     0.001 O
ATOM      3  O   FIL     1      14.092 -28.486 -21.291  1.0   0.780     0.001 O
ATOM      4  O   FIL     1      17.092 -29.486 -15.291  1.0   0.771     0.001 O
ATOM      5  O   FIL     1      22.092 -24.486 -20.291  1.0   0.738     0.001 O
ATOM      6  O   FIL     1      15.092 -24.486 -20.291  1.0   0.728     0.001 O
ATOM      7  O   FIL     1      15.092 -28.486 -20.291  1.0   0.710     0.001 O
ATOM      8  O   FIL     1      15.092 -25.486 -21.291  1.0   0.710     0.001 O
ATOM      9  O   FIL     1      15.092 -29.486 -20.291  1.0   0.705     0.001 O
ATOM     10  O   FIL     1      23.092 -25.486 -19.291  1.0   0.688     0.001 O
ATOM     11  O   FIL     1      14.092 -26.486 -21.291  1.0   0.677     0.001 O
ATOM     12  O   FIL     1      14.092 -26.486 -20.291  1.0   0.674     0.001 O
ATOM     13  C   FIL     1      15.092 -25.486 -20.291  1.0   0.660     0.001 C
ATOM     14  C   FIL     1      20.092 -23.486 -22.291  1.0   0.651     0.001 C
ATOM     15  O   FIL     1      16.092 -25.486 -21.291  1.0   0.646     0.001 O
ATOM     16  O   FIL     1      22.092 -25.486 -19.291  1.0   0.642     0.001 O
ATOM     17  C   FIL     1      15.092 -26.486 -20.291  1.0   0.636     0.001 C
ATOM     18  C   FIL     1      23.092 -22.486 -20.291  1.0   0.636     0.001 C
ATOM     19  C   FIL     1      22.092 -22.486 -21.291  1.0   0.625     0.001 C
ATOM     20  O   FIL     1      14.092 -25.486 -20.291  1.0   0.610     0.001 O
ATOM     21  O   FIL     1      17.092 -29.486 -14.291  1.0   0.604     0.001 O
ATOM     22  C   FIL     1      22.092 -23.486 -21.291  1.0   0.590     0.001 C
ATOM     23  O   FIL     1      22.092 -23.486 -20.291  1.0   0.577     0.001 O
ATOM     24  O   FIL     1      18.092 -29.486 -15.291  1.0   0.577     0.001 O
ATOM     25  C   FIL     1      14.092 -30.486 -22.291  1.0   0.576     0.001 C
ATOM     26  C   FIL     1      20.092 -24.486 -22.291  1.0   0.575     0.001 C
ATOM     27  C   FIL     1      21.092 -23.486 -22.291  1.0   0.568     0.001 C
ATOM     28  C   FIL     1      16.092 -26.486 -20.291  1.0   0.567     0.001 C
ATOM     29  C   FIL     1      23.092 -23.486 -21.291  1.0   0.565     0.001 C
ATOM     30  C   FIL     1      14.092 -29.486 -21.291  1.0   0.552     0.001 C
ATOM     31  H   FIL     1      16.092 -29.486 -14.291  1.0   0.548     0.001 H
ATOM     32  C   FIL     1      23.092 -23.486 -20.291  1.0   0.548     0.001 C
ATOM     33  O   FIL     1      23.092 -24.486 -20.291  1.0   0.546     0.001 O
ATOM     34  C   FIL     1      15.092 -27.486 -20.291  1.0   0.542     0.001 C
ATOM     35  C   FIL     1      16.092 -25.486 -20.291  1.0   0.542     0.001 C
ATOM     36  C   FIL     1      17.092 -24.486 -21.291  1.0   0.534     0.001 C
ATOM     37  H   FIL     1      24.092 -24.486 -23.291  1.0   0.533     0.001 H
ATOM     38  O   FIL     1      18.092 -28.486 -16.291  1.0   0.531     0.001 O
ATOM     39  O   FIL     1      18.092 -28.486 -15.291  1.0   0.529     0.001 O
ATOM     40  O   FIL     1      15.092 -26.486 -21.291  1.0   0.527     0.001 O
ATOM     41  C   FIL     1      14.092 -30.486 -21.291  1.0   0.525     0.001 C
ATOM     42  C   FIL     1      24.092 -22.486 -20.291  1.0   0.524     0.001 C
ATOM     43  C   FIL     1      21.092 -24.486 -22.291  1.0   0.521     0.001 C
ATOM     44  O   FIL     1      17.092 -29.486 -16.291  1.0   0.507     0.001 O
ATOM     45  C   FIL     1      24.092 -23.486 -21.291  1.0   0.500     0.001 C
ATOM     46  O   FIL     1      23.092 -24.486 -19.291  1.0   0.494     0.001 O
ATOM     47  O   FIL     1      15.092 -28.486 -19.291  1.0   0.487     0.001 O
ATOM     48  C   FIL     1      22.092 -22.486 -20.291  1.0   0.485     0.001 C
ATOM     49  C   FIL     1      24.092 -23.486 -20.291  1.0   0.484     0.001 C
ATOM     50  C   FIL     1      25.092 -22.486 -20.291  1.0   0.484     0.001 C
ATOM     51  C   FIL     1      14.092 -29.486 -22.291  1.0   0.475     0.001 C
ATOM     52  C   FIL     1      21.092 -24.486 -21.291  1.0   0.471     0.001 C
ATOM     53  C   FIL     1      16.092 -27.486 -20.291  1.0   0.470     0.001 C
ATOM     54  C   FIL     1      22.092 -24.486 -21.291  1.0   0.469     0.001 C
ATOM     55  H   FIL     1      16.092 -27.486 -18.291  1.0   0.467     0.001 H
ATOM     56  H   FIL     1      14.092 -25.486 -19.291  1.0   0.461     0.001 H
ATOM     57  C   FIL     1      17.092 -27.486 -18.291  1.0   0.458     0.001 C
ATOM     58  C   FIL     1      22.092 -24.486 -22.291  1.0   0.456     0.001 C
ATOM     59  C   FIL     1      15.092 -29.486 -21.291  1.0   0.451     0.001 C
ATOM     60  C   FIL     1      17.092 -26.486 -20.291  1.0   0.446     0.001 C
ATOM     61  C   FIL     1      23.092 -24.486 -21.291  1.0   0.444     0.001 C
ATOM     62  C   FIL     1      14.092 -31.486 -21.291  1.0   0.442     0.001 C
ATOM     63  O   FIL     1      15.092 -30.486 -20.291  1.0   0.441     0.001 O
ATOM     64  C   FIL     1      15.092 -30.486 -22.291  1.0   0.440     0.001 C
ATOM     65  C   FIL     1      15.092 -28.486 -21.291  1.0   0.437     0.001 C
ATOM     66  C   FIL     1      25.092 -23.486 -21.291  1.0   0.436     0.001 C
ATOM     67  C   FIL     1      19.092 -25.486 -21.291  1.0   0.434     0.001 C
ATOM     68  H   FIL     1      14.092 -24.486 -20.291  1.0   0.433     0.001 H
ATOM     69  O   FIL     1      22.092 -25.486 -20.291  1.0   0.422     0.001 O
ATOM     70  H   FIL     1      17.092 -24.486 -22.291  1.0   0.421     0.001 H
ATOM     71  C   FIL     1      23.092 -24.486 -22.291  1.0   0.420     0.001 C
ATOM     72  C   FIL     1      25.092 -23.486 -22.291  1.0   0.419     0.001 C
ATOM     73  C   FIL     1      18.092 -25.486 -21.291  1.0   0.416     0.001 C
ATOM     74  C   FIL     1      20.092 -25.486 -21.291  1.0   0.415     0.001 C
ATOM     75  H   FIL     1      19.092 -23.486 -22.291  1.0   0.413     0.001 H
ATOM     76  C   FIL     1      20.092 -25.486 -22.291  1.0   0.412     0.001 C
ATOM     77  C   FIL     1      26.092 -22.486 -20.291  1.0   0.410     0.001 C
ATOM     78  H   FIL     1      13.092 -26.486 -21.291  1.0   0.409     0.001 H
ATOM     79  C   FIL     1      21.092 -25.486 -22.291  1.0   0.408     0.001 C
ATOM     80  C   FIL     1      17.092 -27.486 -19.291  1.0   0.405     0.001 C
ATOM     81  H   FIL     1      14.092 -26.486 -19.291  1.0   0.405     0.001 H
ATOM     82  O   FIL     1      13.092 -29.486 -21.291  1.0   0.404     0.001 O
ATOM     83  C   FIL     1      14.092 -31.486 -22.291  1.0   0.404     0.001 C
ATOM     84  C   FIL     1      18.092 -27.486 -18.291  1.0   0.401     0.001 C
ATOM     85  C   FIL     1      24.092 -24.486 -21.291  1.0   0.400     0.001 C
ATOM     86  H   FIL     1      15.092 -28.486 -18.291  1.0   0.399     0.001 H
ATOM     87  C   FIL     1      26.092 -22.486 -21.291  1.0   0.396     0.001 C
ATOM     88  C   FIL     1      18.092 -28.486 -17.291  1.0   0.393     0.001 C
ATOM     89  H   FIL     1      17.092 -23.486 -21.291  1.0   0.393     0.001 H
ATOM     90  C   FIL     1      17.092 -28.486 -17.291  1.0   0.390     0.001 C
ATOM     91  C   FIL     1      21.092 -25.486 -23.291  1.0   0.390     0.001 C
ATOM     92  C   FIL     1      24.092 -23.486 -22.291  1.0   0.389     0.001 C
ATOM     93  H   FIL     1      15.092 -27.486 -19.291  1.0   0.386     0.001 H
ATOM     94  C   FIL     1      22.092 -23.486 -22.291  1.0   0.386     0.001 C
ATOM     95  H   FIL     1      15.092 -26.486 -19.291  1.0   0.385     0.001 H
ATOM     96  C   FIL     1      21.092 -25.486 -21.291  1.0   0.385     0.001 C
ATOM     97  O   FIL     1      16.092 -29.486 -15.291  1.0   0.384     0.001 O
ATOM     98  C   FIL     1      26.092 -23.486 -22.291  1.0   0.382     0.001 C
ATOM     99  C   FIL     1      24.092 -24.486 -22.291  1.0   0.380     0.001 C
ATOM    100  C   FIL     1      24.092 -24.486 -20.291  1.0   0.379     0.001 C
ATOM    101  C   FIL     1      22.092 -26.486 -19.291  1.0   0.378     0.001 C
ATOM    102  C   FIL     1      16.092 -28.486 -21.291  1.0   0.377     0.001 C
ATOM    103  C   FIL     1      17.092 -27.486 -20.291  1.0   0.376     0.001 C
ATOM    104  C   FIL     1      18.092 -26.486 -20.291  1.0   0.376     0.001 C
ATOM    105  H   FIL     1      15.092 -29.486 -15.291  1.0   0.376     0.001 H
ATOM    106  C   FIL     1      16.092 -27.486 -19.291  1.0   0.375     0.001 C
ATOM    107  C   FIL     1      23.092 -25.486 -20.291  1.0   0.374     0.001 C
ATOM    108  H   FIL     1      15.092 -24.486 -19.291  1.0   0.374     0.001 H
ATOM    109  H   FIL     1      16.092 -23.486 -22.291  1.0   0.373     0.001 H
ATOM    110  C   FIL     1      15.092 -30.486 -21.291  1.0   0.369     0.001 C
ATOM    111  C   FIL     1      18.092 -24.486 -21.291  1.0   0.369     0.001 C
ATOM    112  C   FIL     1      23.092 -26.486 -19.291  1.0   0.367     0.001 C
ATOM    113  C   FIL     1      15.092 -29.486 -22.291  1.0   0.366     0.001 C
ATOM    114  C   FIL     1      19.092 -24.486 -22.291  1.0   0.366     0.001 C
ATOM    115  C   FIL     1      16.092 -28.486 -20.291  1.0   0.365     0.001 C
ATOM    116  C   FIL     1      17.092 -28.486 -18.291  1.0   0.364     0.001 C
ATOM    117  C   FIL     1      19.092 -26.486 -21.291  1.0   0.364     0.001 C
ATOM    118  H   FIL     1      13.092 -25.486 -20.291  1.0   0.363     0.001 H
ATOM    119  H   FIL     1      25.092 -23.486 -23.291  1.0   0.360     0.001 H
ATOM    120  C   FIL     1      22.092 -25.486 -22.291  1.0   0.360     0.001 C
ATOM    121  C   FIL     1      16.092 -27.486 -21.291  1.0   0.356     0.001 C
ATOM    122  O   FIL     1      16.092 -23.486 -21.291  1.0   0.352     0.001 O
ATOM    123  C   FIL     1      16.092 -28.486 -19.291  1.0   0.352     0.001 C
ATOM    124  C   FIL     1      21.092 -25.486 -20.291  1.0   0.351     0.001 C
ATOM    125  C   FIL     1      16.092 -29.486 -22.291  1.0   0.349     0.001 C
ATOM    126  C   FIL     1      21.092 -23.486 -21.291  1.0   0.349     0.001 C
