# Supplementary material for: Ferroptosis regulation by traditional chinese medicine for ischemic stroke intervention based on network pharmacology and data mining
Source: PLoS One. 2025 Apr 16;20(4):e0321751. doi: 10.1371/journal.pone.0321751 (PMC12002469; doi:10.1371/journal.pone.0321751)
Supplement: S6 File — (ZIP) [file pone.0321751.s006.zip › 分子对接2/HIF1A/HIF-0073/results/all_poses_4h6j_h.pdb]

REMARK Generated by AMDock from AutoDock Vina result
REMARK Best docking result from each FILL generated by AutoLigand
MODEL        1
REMARK Best docking result from each FILL generated by AutoLigand
REMARK ENERGY   =   -7.9
HETATM   1  C   <1> d   1       0.238 -26.824 -21.994  0.00  0.00           C
HETATM   2  C   <1> d   1       0.119 -28.117 -22.517  0.00  0.00           C
HETATM   3  C   <1> d   1       1.240 -28.782 -23.017  0.00  0.00           C
HETATM   4  C   <1> d   1       2.504 -28.178 -22.966  0.00  0.00           C
HETATM   5  C   <1> d   1       2.625 -26.882 -22.445  0.00  0.00           C
HETATM   6  C   <1> d   1       1.494 -26.215 -21.969  0.00  0.00           C
HETATM   7  C   <1> d   1       3.735 -28.939 -23.473  0.00  0.00           C
HETATM   8  C   <1> d   1       5.037 -28.306 -22.925  0.00  0.00           C
HETATM   9  C   <1> d   1       4.945 -26.778 -23.150  0.00  0.00           C
HETATM  10  O   <1> d   1       3.862 -26.237 -22.376  0.00  0.00           O
HETATM  11  C   <1> d   1       6.257 -26.110 -22.712  0.00  0.00           C
HETATM  12  C   <1> d   1       6.488 -24.762 -23.002  0.00  0.00           C
HETATM  13  C   <1> d   1       7.684 -24.148 -22.620  0.00  0.00           C
HETATM  14  C   <1> d   1       8.661 -24.880 -21.935  0.00  0.00           C
HETATM  15  C   <1> d   1       8.429 -26.227 -21.631  0.00  0.00           C
HETATM  16  C   <1> d   1       7.232 -26.835 -22.018  0.00  0.00           C
HETATM  17  O   <1> d   1       9.870 -24.293 -21.542  0.00  0.00           O
HETATM  18  H   <1> d   1       9.809 -23.369 -21.327  0.00  0.00           H
HETATM  19  O   <1> d   1       9.385 -26.976 -20.941  0.00  0.00           O
HETATM  20  H   <1> d   1       9.002 -27.447 -20.207  0.00  0.00           H
HETATM  21  O   <1> d   1       5.188 -28.572 -21.517  0.00  0.00           O
HETATM  22  H   <1> d   1       5.189 -27.787 -20.980  0.00  0.00           H
HETATM  23  O   <1> d   1       1.081 -30.055 -23.565  0.00  0.00           O
HETATM  24  H   <1> d   1       1.403 -30.734 -22.983  0.00  0.00           H
HETATM  25  O   <1> d   1      -0.869 -26.130 -21.497  0.00  0.00           O
HETATM  26  H   <1> d   1      -1.034 -25.293 -21.917  0.00  0.00           H
ENDMDL
MODEL        2
REMARK Best docking result from each FILL generated by AutoLigand
REMARK ENERGY   =   -7.8
HETATM   1  C   <1> d   1       0.206 -26.922 -22.100  0.00  0.00           C
HETATM   2  C   <1> d   1       0.107 -28.209 -22.641  0.00  0.00           C
HETATM   3  C   <1> d   1       1.241 -28.855 -23.138  0.00  0.00           C
HETATM   4  C   <1> d   1       2.497 -28.238 -23.064  0.00  0.00           C
HETATM   5  C   <1> d   1       2.598 -26.949 -22.525  0.00  0.00           C
HETATM   6  C   <1> d   1       1.455 -26.300 -22.053  0.00  0.00           C
HETATM   7  C   <1> d   1       3.742 -28.979 -23.567  0.00  0.00           C
HETATM   8  C   <1> d   1       5.031 -28.340 -22.997  0.00  0.00           C
HETATM   9  C   <1> d   1       4.925 -26.810 -23.203  0.00  0.00           C
HETATM  10  O   <1> d   1       3.828 -26.292 -22.434  0.00  0.00           O
HETATM  11  C   <1> d   1       6.224 -26.134 -22.741  0.00  0.00           C
HETATM  12  C   <1> d   1       6.443 -24.780 -23.010  0.00  0.00           C
HETATM  13  C   <1> d   1       7.627 -24.157 -22.607  0.00  0.00           C
HETATM  14  C   <1> d   1       8.606 -24.888 -21.922  0.00  0.00           C
HETATM  15  C   <1> d   1       8.387 -26.242 -21.640  0.00  0.00           C
HETATM  16  C   <1> d   1       7.201 -26.858 -22.048  0.00  0.00           C
HETATM  17  O   <1> d   1       9.805 -24.294 -21.508  0.00  0.00           O
HETATM  18  H   <1> d   1       9.772 -23.900 -20.643  0.00  0.00           H
HETATM  19  O   <1> d   1       9.344 -26.991 -20.951  0.00  0.00           O
HETATM  20  H   <1> d   1      10.228 -26.688 -21.135  0.00  0.00           H
HETATM  21  O   <1> d   1       5.170 -28.623 -21.591  0.00  0.00           O
HETATM  22  H   <1> d   1       6.071 -28.607 -21.287  0.00  0.00           H
HETATM  23  O   <1> d   1       1.101 -30.122 -23.704  0.00  0.00           O
HETATM  24  H   <1> d   1       1.943 -30.531 -23.873  0.00  0.00           H
HETATM  25  O   <1> d   1      -0.914 -26.246 -21.606  0.00  0.00           O
HETATM  26  H   <1> d   1      -1.369 -25.713 -22.247  0.00  0.00           H
ENDMDL
MODEL        3
REMARK Best docking result from each FILL generated by AutoLigand
REMARK ENERGY   =   -7.9
HETATM   1  C   <1> d   1       0.225 -26.951 -21.946  0.00  0.00           C
HETATM   2  C   <1> d   1       0.115 -28.225 -22.514  0.00  0.00           C
HETATM   3  C   <1> d   1       1.238 -28.855 -23.057  0.00  0.00           C
HETATM   4  C   <1> d   1       2.493 -28.234 -23.004  0.00  0.00           C
HETATM   5  C   <1> d   1       2.604 -26.956 -22.438  0.00  0.00           C
HETATM   6  C   <1> d   1       1.472 -26.324 -21.920  0.00  0.00           C
HETATM   7  C   <1> d   1       3.727 -28.957 -23.559  0.00  0.00           C
HETATM   8  C   <1> d   1       5.029 -28.325 -23.009  0.00  0.00           C
HETATM   9  C   <1> d   1       4.910 -26.791 -23.177  0.00  0.00           C
HETATM  10  O   <1> d   1       3.833 -26.296 -22.367  0.00  0.00           O
HETATM  11  C   <1> d   1       6.219 -26.120 -22.736  0.00  0.00           C
HETATM  12  C   <1> d   1       6.451 -24.774 -23.034  0.00  0.00           C
HETATM  13  C   <1> d   1       7.645 -24.156 -22.650  0.00  0.00           C
HETATM  14  C   <1> d   1       8.619 -24.883 -21.955  0.00  0.00           C
HETATM  15  C   <1> d   1       8.387 -26.229 -21.644  0.00  0.00           C
HETATM  16  C   <1> d   1       7.192 -26.840 -22.034  0.00  0.00           C
HETATM  17  O   <1> d   1       9.826 -24.293 -21.560  0.00  0.00           O
HETATM  18  H   <1> d   1       9.785 -23.351 -21.445  0.00  0.00           H
HETATM  19  O   <1> d   1       9.339 -26.973 -20.945  0.00  0.00           O
HETATM  20  H   <1> d   1       9.091 -27.098 -20.033  0.00  0.00           H
HETATM  21  O   <1> d   1       5.207 -28.640 -21.615  0.00  0.00           O
HETATM  22  H   <1> d   1       5.092 -29.563 -21.416  0.00  0.00           H
HETATM  23  O   <1> d   1       1.087 -30.109 -23.648  0.00  0.00           O
HETATM  24  H   <1> d   1       0.586 -30.702 -23.099  0.00  0.00           H
HETATM  25  O   <1> d   1      -0.884 -26.292 -21.407  0.00  0.00           O
HETATM  26  H   <1> d   1      -1.491 -26.854 -20.939  0.00  0.00           H
ENDMDL
MODEL        4
REMARK Best docking result from each FILL generated by AutoLigand
REMARK ENERGY   =   -7.8
HETATM   1  C   <1> d   1       0.225 -26.819 -22.184  0.00  0.00           C
HETATM   2  C   <1> d   1       0.119 -28.124 -22.678  0.00  0.00           C
HETATM   3  C   <1> d   1       1.253 -28.803 -23.128  0.00  0.00           C
HETATM   4  C   <1> d   1       2.516 -28.199 -23.053  0.00  0.00           C
HETATM   5  C   <1> d   1       2.624 -26.892 -22.561  0.00  0.00           C
HETATM   6  C   <1> d   1       1.480 -26.211 -22.136  0.00  0.00           C
HETATM   7  C   <1> d   1       3.761 -28.974 -23.504  0.00  0.00           C
HETATM   8  C   <1> d   1       5.047 -28.329 -22.933  0.00  0.00           C
HETATM   9  C   <1> d   1       4.965 -26.807 -23.198  0.00  0.00           C
HETATM  10  O   <1> d   1       3.860 -26.246 -22.471  0.00  0.00           O
HETATM  11  C   <1> d   1       6.263 -26.131 -22.737  0.00  0.00           C
HETATM  12  C   <1> d   1       6.486 -24.779 -23.016  0.00  0.00           C
HETATM  13  C   <1> d   1       7.671 -24.155 -22.613  0.00  0.00           C
HETATM  14  C   <1> d   1       8.645 -24.883 -21.918  0.00  0.00           C
HETATM  15  C   <1> d   1       8.421 -26.234 -21.626  0.00  0.00           C
HETATM  16  C   <1> d   1       7.236 -26.851 -22.034  0.00  0.00           C
HETATM  17  O   <1> d   1       9.843 -24.288 -21.504  0.00  0.00           O
HETATM  18  H   <1> d   1      10.414 -24.858 -21.002  0.00  0.00           H
HETATM  19  O   <1> d   1       9.374 -26.979 -20.927  0.00  0.00           O
HETATM  20  H   <1> d   1       9.690 -27.718 -21.439  0.00  0.00           H
HETATM  21  O   <1> d   1       5.155 -28.561 -21.515  0.00  0.00           O
HETATM  22  H   <1> d   1       5.078 -29.478 -21.272  0.00  0.00           H
HETATM  23  O   <1> d   1       1.108 -30.089 -23.649  0.00  0.00           O
HETATM  24  H   <1> d   1       1.474 -30.161 -24.524  0.00  0.00           H
HETATM  25  O   <1> d   1      -0.896 -26.112 -21.738  0.00  0.00           O
HETATM  26  H   <1> d   1      -1.651 -26.161 -22.313  0.00  0.00           H
ENDMDL
MODEL        5
REMARK Best docking result from each FILL generated by AutoLigand
REMARK ENERGY   =   -7.2
HETATM   1  C   <1> d   1      15.265 -26.571 -20.590  0.00  0.00           C
HETATM   2  C   <1> d   1      15.271 -27.967 -20.484  0.00  0.00           C
HETATM   3  C   <1> d   1      16.470 -28.676 -20.575  0.00  0.00           C
HETATM   4  C   <1> d   1      17.685 -27.996 -20.734  0.00  0.00           C
HETATM   5  C   <1> d   1      17.681 -26.599 -20.844  0.00  0.00           C
HETATM   6  C   <1> d   1      16.474 -25.899 -20.776  0.00  0.00           C
HETATM   7  C   <1> d   1      19.001 -28.784 -20.783  0.00  0.00           C
HETATM   8  C   <1> d   1      20.209 -27.855 -20.510  0.00  0.00           C
HETATM   9  C   <1> d   1      20.044 -26.600 -21.401  0.00  0.00           C
HETATM  10  O   <1> d   1      18.866 -25.877 -21.007  0.00  0.00           O
HETATM  11  C   <1> d   1      21.268 -25.688 -21.241  0.00  0.00           C
HETATM  12  C   <1> d   1      21.164 -24.321 -21.516  0.00  0.00           C
HETATM  13  C   <1> d   1      22.276 -23.483 -21.387  0.00  0.00           C
HETATM  14  C   <1> d   1      23.506 -24.009 -20.973  0.00  0.00           C
HETATM  15  C   <1> d   1      23.613 -25.375 -20.685  0.00  0.00           C
HETATM  16  C   <1> d   1      22.498 -26.207 -20.818  0.00  0.00           C
HETATM  17  O   <1> d   1      24.639 -23.196 -20.838  0.00  0.00           O
HETATM  18  H   <1> d   1      25.448 -23.593 -21.139  0.00  0.00           H
HETATM  19  O   <1> d   1      24.827 -25.922 -20.263  0.00  0.00           O
HETATM  20  H   <1> d   1      24.949 -25.827 -19.323  0.00  0.00           H
HETATM  21  O   <1> d   1      20.251 -27.456 -19.127  0.00  0.00           O
HETATM  22  H   <1> d   1      21.122 -27.221 -18.826  0.00  0.00           H
HETATM  23  O   <1> d   1      16.437 -30.069 -20.502  0.00  0.00           O
HETATM  24  H   <1> d   1      16.480 -30.378 -19.604  0.00  0.00           H
HETATM  25  O   <1> d   1      14.078 -25.836 -20.514  0.00  0.00           O
HETATM  26  H   <1> d   1      14.197 -24.901 -20.391  0.00  0.00           H
ENDMDL
MODEL        6
REMARK Best docking result from each FILL generated by AutoLigand
REMARK ENERGY   =   -6.1
HETATM   1  C   <1> d   1      28.204 -12.782 -20.404  0.00  0.00           C
HETATM   2  C   <1> d   1      29.574 -12.672 -20.668  0.00  0.00           C
HETATM   3  C   <1> d   1      30.511 -13.071 -19.712  0.00  0.00           C
HETATM   4  C   <1> d   1      30.089 -13.621 -18.494  0.00  0.00           C
HETATM   5  C   <1> d   1      28.718 -13.729 -18.227  0.00  0.00           C
HETATM   6  C   <1> d   1      27.788 -13.305 -19.179  0.00  0.00           C
HETATM   7  C   <1> d   1      31.129 -14.101 -17.473  0.00  0.00           C
HETATM   8  C   <1> d   1      30.485 -15.057 -16.440  0.00  0.00           C
HETATM   9  C   <1> d   1      29.180 -14.392 -15.938  0.00  0.00           C
HETATM  10  O   <1> d   1      28.250 -14.267 -17.025  0.00  0.00           O
HETATM  11  C   <1> d   1      28.550 -15.257 -14.837  0.00  0.00           C
HETATM  12  C   <1> d   1      27.218 -15.667 -14.945  0.00  0.00           C
HETATM  13  C   <1> d   1      26.630 -16.443 -13.941  0.00  0.00           C
HETATM  14  C   <1> d   1      27.376 -16.821 -12.818  0.00  0.00           C
HETATM  15  C   <1> d   1      28.714 -16.422 -12.711  0.00  0.00           C
HETATM  16  C   <1> d   1      29.295 -15.645 -13.717  0.00  0.00           C
HETATM  17  O   <1> d   1      26.814 -17.595 -11.795  0.00  0.00           O
HETATM  18  H   <1> d   1      27.333 -18.349 -11.541  0.00  0.00           H
HETATM  19  O   <1> d   1      29.482 -16.793 -11.605  0.00  0.00           O
HETATM  20  H   <1> d   1      30.136 -16.134 -11.392  0.00  0.00           H
HETATM  21  O   <1> d   1      30.172 -16.329 -17.038  0.00  0.00           O
HETATM  22  H   <1> d   1      29.306 -16.362 -17.431  0.00  0.00           H
HETATM  23  O   <1> d   1      31.868 -12.914 -19.992  0.00  0.00           O
HETATM  24  H   <1> d   1      32.363 -13.704 -19.803  0.00  0.00           H
HETATM  25  O   <1> d   1      27.244 -12.380 -21.338  0.00  0.00           O
HETATM  26  H   <1> d   1      27.598 -12.022 -22.143  0.00  0.00           H
ENDMDL
MODEL        7
REMARK Best docking result from each FILL generated by AutoLigand
REMARK ENERGY   =   -7.9
HETATM   1  C   <1> d   1       0.235 -26.900 -21.992  0.00  0.00           C
HETATM   2  C   <1> d   1       0.124 -28.182 -22.541  0.00  0.00           C
HETATM   3  C   <1> d   1       1.248 -28.827 -23.062  0.00  0.00           C
HETATM   4  C   <1> d   1       2.507 -28.213 -23.005  0.00  0.00           C
HETATM   5  C   <1> d   1       2.619 -26.928 -22.458  0.00  0.00           C
HETATM   6  C   <1> d   1       1.486 -26.280 -21.962  0.00  0.00           C
HETATM   7  C   <1> d   1       3.742 -28.953 -23.534  0.00  0.00           C
HETATM   8  C   <1> d   1       5.042 -28.320 -22.981  0.00  0.00           C
HETATM   9  C   <1> d   1       4.935 -26.788 -23.174  0.00  0.00           C
HETATM  10  O   <1> d   1       3.852 -26.273 -22.383  0.00  0.00           O
HETATM  11  C   <1> d   1       6.243 -26.118 -22.729  0.00  0.00           C
HETATM  12  C   <1> d   1       6.478 -24.773 -23.030  0.00  0.00           C
HETATM  13  C   <1> d   1       7.672 -24.157 -22.642  0.00  0.00           C
HETATM  14  C   <1> d   1       8.641 -24.884 -21.940  0.00  0.00           C
HETATM  15  C   <1> d   1       8.405 -26.227 -21.626  0.00  0.00           C
HETATM  16  C   <1> d   1       7.211 -26.838 -22.019  0.00  0.00           C
HETATM  17  O   <1> d   1       9.848 -24.295 -21.541  0.00  0.00           O
HETATM  18  H   <1> d   1      10.552 -24.370 -22.175  0.00  0.00           H
HETATM  19  O   <1> d   1       9.353 -26.972 -20.920  0.00  0.00           O
HETATM  20  H   <1> d   1       9.904 -27.486 -21.502  0.00  0.00           H
HETATM  21  O   <1> d   1       5.203 -28.614 -21.580  0.00  0.00           O
HETATM  22  H   <1> d   1       5.676 -27.941 -21.102  0.00  0.00           H
HETATM  23  O   <1> d   1       1.096 -30.089 -23.635  0.00  0.00           O
HETATM  24  H   <1> d   1       0.183 -30.297 -23.800  0.00  0.00           H
HETATM  25  O   <1> d   1      -0.875 -26.226 -21.475  0.00  0.00           O
HETATM  26  H   <1> d   1      -1.683 -26.726 -21.484  0.00  0.00           H
ENDMDL
MODEL        8
REMARK Best docking result from each FILL generated by AutoLigand
REMARK ENERGY   =   -7.3
HETATM   1  C   <1> d   1      15.221 -26.542 -20.595  0.00  0.00           C
HETATM   2  C   <1> d   1      15.221 -27.939 -20.507  0.00  0.00           C
HETATM   3  C   <1> d   1      16.417 -28.653 -20.612  0.00  0.00           C
HETATM   4  C   <1> d   1      17.634 -27.976 -20.768  0.00  0.00           C
HETATM   5  C   <1> d   1      17.636 -26.577 -20.860  0.00  0.00           C
HETATM   6  C   <1> d   1      16.432 -25.873 -20.778  0.00  0.00           C
HETATM   7  C   <1> d   1      18.946 -28.768 -20.833  0.00  0.00           C
HETATM   8  C   <1> d   1      20.159 -27.848 -20.554  0.00  0.00           C
HETATM   9  C   <1> d   1      19.996 -26.581 -21.427  0.00  0.00           C
HETATM  10  O   <1> d   1      18.823 -25.859 -21.020  0.00  0.00           O
HETATM  11  C   <1> d   1      21.225 -25.677 -21.261  0.00  0.00           C
HETATM  12  C   <1> d   1      21.134 -24.311 -21.548  0.00  0.00           C
HETATM  13  C   <1> d   1      22.250 -23.480 -21.414  0.00  0.00           C
HETATM  14  C   <1> d   1      23.472 -24.011 -20.982  0.00  0.00           C
HETATM  15  C   <1> d   1      23.565 -25.375 -20.682  0.00  0.00           C
HETATM  16  C   <1> d   1      22.446 -26.201 -20.821  0.00  0.00           C
HETATM  17  O   <1> d   1      24.609 -23.205 -20.841  0.00  0.00           O
HETATM  18  H   <1> d   1      24.434 -22.271 -20.858  0.00  0.00           H
HETATM  19  O   <1> d   1      24.771 -25.927 -20.242  0.00  0.00           O
HETATM  20  H   <1> d   1      25.003 -25.620 -19.370  0.00  0.00           H
HETATM  21  O   <1> d   1      20.210 -27.467 -19.166  0.00  0.00           O
HETATM  22  H   <1> d   1      20.984 -26.963 -18.938  0.00  0.00           H
HETATM  23  O   <1> d   1      16.378 -30.046 -20.557  0.00  0.00           O
HETATM  24  H   <1> d   1      17.250 -30.424 -20.514  0.00  0.00           H
HETATM  25  O   <1> d   1      14.038 -25.803 -20.505  0.00  0.00           O
HETATM  26  H   <1> d   1      13.920 -25.341 -19.683  0.00  0.00           H
ENDMDL
MODEL        9
REMARK Best docking result from each FILL generated by AutoLigand
REMARK ENERGY   =   -6.3
HETATM   1  C   <1> d   1      12.189   1.756 -16.698  0.00  0.00           C
HETATM   2  C   <1> d   1      13.089   1.669 -15.630  0.00  0.00           C
HETATM   3  C   <1> d   1      12.979   0.636 -14.697  0.00  0.00           C
HETATM   4  C   <1> d   1      11.990  -0.347 -14.841  0.00  0.00           C
HETATM   5  C   <1> d   1      11.086  -0.259 -15.908  0.00  0.00           C
HETATM   6  C   <1> d   1      11.188   0.791 -16.823  0.00  0.00           C
HETATM   7  C   <1> d   1      11.911  -1.504 -13.837  0.00  0.00           C
HETATM   8  C   <1> d   1      11.081  -2.677 -14.414  0.00  0.00           C
HETATM   9  C   <1> d   1       9.774  -2.084 -14.992  0.00  0.00           C
HETATM  10  O   <1> d   1      10.080  -1.212 -16.091  0.00  0.00           O
HETATM  11  C   <1> d   1       8.868  -3.219 -15.491  0.00  0.00           C
HETATM  12  C   <1> d   1       7.991  -3.855 -14.607  0.00  0.00           C
HETATM  13  C   <1> d   1       7.171  -4.899 -15.046  0.00  0.00           C
HETATM  14  C   <1> d   1       7.219  -5.313 -16.383  0.00  0.00           C
HETATM  15  C   <1> d   1       8.087  -4.672 -17.275  0.00  0.00           C
HETATM  16  C   <1> d   1       8.905  -3.631 -16.828  0.00  0.00           C
HETATM  17  O   <1> d   1       6.413  -6.358 -16.853  0.00  0.00           O
HETATM  18  H   <1> d   1       6.892  -7.130 -17.133  0.00  0.00           H
HETATM  19  O   <1> d   1       8.148  -5.061 -18.615  0.00  0.00           O
HETATM  20  H   <1> d   1       7.491  -4.616 -19.142  0.00  0.00           H
HETATM  21  O   <1> d   1      11.802  -3.353 -15.461  0.00  0.00           O
HETATM  22  H   <1> d   1      12.250  -2.762 -16.058  0.00  0.00           H
HETATM  23  O   <1> d   1      13.869   0.598 -13.624  0.00  0.00           O
HETATM  24  H   <1> d   1      13.727   1.318 -13.019  0.00  0.00           H
HETATM  25  O   <1> d   1      12.268   2.786 -17.641  0.00  0.00           O
HETATM  26  H   <1> d   1      11.680   3.515 -17.482  0.00  0.00           H
ENDMDL
MODEL       10
REMARK Best docking result from each FILL generated by AutoLigand
REMARK ENERGY   =   -5.8
HETATM   1  C   <1> d   1      19.628  -6.159 -12.476  0.00  0.00           C
HETATM   2  C   <1> d   1      20.991  -6.024 -12.767  0.00  0.00           C
HETATM   3  C   <1> d   1      21.945  -6.159 -11.757  0.00  0.00           C
HETATM   4  C   <1> d   1      21.551  -6.469 -10.448  0.00  0.00           C
HETATM   5  C   <1> d   1      20.188  -6.601 -10.154  0.00  0.00           C
HETATM   6  C   <1> d   1      19.239  -6.441 -11.166  0.00  0.00           C
HETATM   7  C   <1> d   1      22.613  -6.664  -9.357  0.00  0.00           C
HETATM   8  C   <1> d   1      22.022  -7.422  -8.144  0.00  0.00           C
HETATM   9  C   <1> d   1      20.677  -6.747  -7.781  0.00  0.00           C
HETATM  10  O   <1> d   1      19.747  -6.906  -8.864  0.00  0.00           O
HETATM  11  C   <1> d   1      20.095  -7.401  -6.520  0.00  0.00           C
HETATM  12  C   <1> d   1      18.762  -7.825  -6.502  0.00  0.00           C
HETATM  13  C   <1> d   1      18.217  -8.409  -5.355  0.00  0.00           C
HETATM  14  C   <1> d   1      19.007  -8.580  -4.212  0.00  0.00           C
HETATM  15  C   <1> d   1      20.345  -8.168  -4.228  0.00  0.00           C
HETATM  16  C   <1> d   1      20.883  -7.583  -5.378  0.00  0.00           C
HETATM  17  O   <1> d   1      18.489  -9.159  -3.046  0.00  0.00           O
HETATM  18  H   <1> d   1      19.134  -9.595  -2.502  0.00  0.00           H
HETATM  19  O   <1> d   1      21.156  -8.336  -3.103  0.00  0.00           O
HETATM  20  H   <1> d   1      21.653  -9.148  -3.143  0.00  0.00           H
HETATM  21  O   <1> d   1      21.789  -8.807  -8.464  0.00  0.00           O
HETATM  22  H   <1> d   1      20.883  -9.001  -8.677  0.00  0.00           H
HETATM  23  O   <1> d   1      23.292  -5.982 -12.073  0.00  0.00           O
HETATM  24  H   <1> d   1      23.408  -5.406 -12.821  0.00  0.00           H
HETATM  25  O   <1> d   1      18.651  -6.017 -13.466  0.00  0.00           O
HETATM  26  H   <1> d   1      18.368  -6.832 -13.864  0.00  0.00           H
ENDMDL
