# Supplementary material for: Ferroptosis regulation by traditional chinese medicine for ischemic stroke intervention based on network pharmacology and data mining
Source: PLoS One. 2025 Apr 16;20(4):e0321751. doi: 10.1371/journal.pone.0321751 (PMC12002469; doi:10.1371/journal.pone.0321751)
Supplement: S6 File — (ZIP) [file pone.0321751.s006.zip › 分子对接2/HIF1A/HIF-0073/results/MOL000073_4h6j_out01.pdb]

REMARK Generated by AMDock from AutoDock Vina result
MODEL        1
REMARK ENERGY   =   -7.9
HETATM   1  C   <1> d   1       0.238 -26.824 -21.994  0.00  0.00           C
HETATM   2  C   <1> d   1       0.119 -28.117 -22.517  0.00  0.00           C
HETATM   3  C   <1> d   1       1.240 -28.782 -23.017  0.00  0.00           C
HETATM   4  C   <1> d   1       2.504 -28.178 -22.966  0.00  0.00           C
HETATM   5  C   <1> d   1       2.625 -26.882 -22.445  0.00  0.00           C
HETATM   6  C   <1> d   1       1.494 -26.215 -21.969  0.00  0.00           C
HETATM   7  C   <1> d   1       3.735 -28.939 -23.473  0.00  0.00           C
HETATM   8  C   <1> d   1       5.037 -28.306 -22.925  0.00  0.00           C
HETATM   9  C   <1> d   1       4.945 -26.778 -23.150  0.00  0.00           C
HETATM  10  O   <1> d   1       3.862 -26.237 -22.376  0.00  0.00           O
HETATM  11  C   <1> d   1       6.257 -26.110 -22.712  0.00  0.00           C
HETATM  12  C   <1> d   1       6.488 -24.762 -23.002  0.00  0.00           C
HETATM  13  C   <1> d   1       7.684 -24.148 -22.620  0.00  0.00           C
HETATM  14  C   <1> d   1       8.661 -24.880 -21.935  0.00  0.00           C
HETATM  15  C   <1> d   1       8.429 -26.227 -21.631  0.00  0.00           C
HETATM  16  C   <1> d   1       7.232 -26.835 -22.018  0.00  0.00           C
HETATM  17  O   <1> d   1       9.870 -24.293 -21.542  0.00  0.00           O
HETATM  18  H   <1> d   1       9.809 -23.369 -21.327  0.00  0.00           H
HETATM  19  O   <1> d   1       9.385 -26.976 -20.941  0.00  0.00           O
HETATM  20  H   <1> d   1       9.002 -27.447 -20.207  0.00  0.00           H
HETATM  21  O   <1> d   1       5.188 -28.572 -21.517  0.00  0.00           O
HETATM  22  H   <1> d   1       5.189 -27.787 -20.980  0.00  0.00           H
HETATM  23  O   <1> d   1       1.081 -30.055 -23.565  0.00  0.00           O
HETATM  24  H   <1> d   1       1.403 -30.734 -22.983  0.00  0.00           H
HETATM  25  O   <1> d   1      -0.869 -26.130 -21.497  0.00  0.00           O
HETATM  26  H   <1> d   1      -1.034 -25.293 -21.917  0.00  0.00           H
ENDMDL
