# Supplementary material for: Ferroptosis regulation by traditional chinese medicine for ischemic stroke intervention based on network pharmacology and data mining
Source: PLoS One. 2025 Apr 16;20(4):e0321751. doi: 10.1371/journal.pone.0321751 (PMC12002469; doi:10.1371/journal.pone.0321751)
Supplement: S6 File — (ZIP) [file pone.0321751.s006.zip › 分子对接2/HIF1A/HIF-0073/results/MOL000073_4h6j_out01.pdbqt]

MODEL 1
REMARK VINA RESULT:      -7.9      0.000      0.000
REMARK  6 active torsions:
REMARK  status: ('A' for Active; 'I' for Inactive)
REMARK    1  A    between atoms: C_1  and  O_11 
REMARK    2  A    between atoms: C_3  and  O_12 
REMARK    3  A    between atoms: C_8  and  O_13 
REMARK    4  A    between atoms: C_9  and  C_14 
REMARK    5  A    between atoms: C_17  and  O_21 
REMARK    6  A    between atoms: C_18  and  O_20 
ROOT
ATOM      1  C   <1> d   1       0.238 -26.824 -21.994  0.00  0.00     0.071 A 
ATOM      2  C   <1> d   1       0.119 -28.117 -22.517  0.00  0.00     0.073 A 
ATOM      3  C   <1> d   1       1.240 -28.782 -23.017  0.00  0.00     0.077 A 
ATOM      4  C   <1> d   1       2.504 -28.178 -22.966  0.00  0.00     0.011 A 
ATOM      5  C   <1> d   1       2.625 -26.882 -22.445  0.00  0.00     0.081 A 
ATOM      6  C   <1> d   1       1.494 -26.215 -21.969  0.00  0.00     0.074 A 
ATOM      7  C   <1> d   1       3.735 -28.939 -23.473  0.00  0.00     0.079 C 
ATOM      8  C   <1> d   1       5.037 -28.306 -22.925  0.00  0.00     0.156 C 
ATOM      9  C   <1> d   1       4.945 -26.778 -23.150  0.00  0.00     0.191 C 
ATOM     10  O   <1> d   1       3.862 -26.237 -22.376  0.00  0.00    -0.338 OA
ENDROOT
BRANCH   9  11
ATOM     11  C   <1> d   1       6.257 -26.110 -22.712  0.00  0.00    -0.024 A 
ATOM     12  C   <1> d   1       6.488 -24.762 -23.002  0.00  0.00     0.013 A 
ATOM     13  C   <1> d   1       7.684 -24.148 -22.620  0.00  0.00     0.040 A 
ATOM     14  C   <1> d   1       8.661 -24.880 -21.935  0.00  0.00     0.098 A 
ATOM     15  C   <1> d   1       8.429 -26.227 -21.631  0.00  0.00     0.099 A 
ATOM     16  C   <1> d   1       7.232 -26.835 -22.018  0.00  0.00     0.049 A 
BRANCH  14  17
ATOM     17  O   <1> d   1       9.870 -24.293 -21.542  0.00  0.00    -0.358 OA
ATOM     18  H   <1> d   1       9.809 -23.369 -21.327  0.00  0.00     0.217 HD
ENDBRANCH  14  17
BRANCH  15  19
ATOM     19  O   <1> d   1       9.385 -26.976 -20.941  0.00  0.00    -0.358 OA
ATOM     20  H   <1> d   1       9.002 -27.447 -20.207  0.00  0.00     0.217 HD
ENDBRANCH  15  19
ENDBRANCH   9  11
BRANCH   8  21
ATOM     21  O   <1> d   1       5.188 -28.572 -21.517  0.00  0.00    -0.392 OA
ATOM     22  H   <1> d   1       5.189 -27.787 -20.980  0.00  0.00     0.210 HD
ENDBRANCH   8  21
BRANCH   3  23
ATOM     23  O   <1> d   1       1.081 -30.055 -23.565  0.00  0.00    -0.360 OA
ATOM     24  H   <1> d   1       1.403 -30.734 -22.983  0.00  0.00     0.217 HD
ENDBRANCH   3  23
BRANCH   1  25
ATOM     25  O   <1> d   1      -0.869 -26.130 -21.497  0.00  0.00    -0.361 OA
ATOM     26  H   <1> d   1      -1.034 -25.293 -21.917  0.00  0.00     0.217 HD
ENDBRANCH   1  25
TORSDOF 6
ENDMDL
