# Supplementary material for: Ferroptosis regulation by traditional chinese medicine for ischemic stroke intervention based on network pharmacology and data mining
Source: PLoS One. 2025 Apr 16;20(4):e0321751. doi: 10.1371/journal.pone.0321751 (PMC12002469; doi:10.1371/journal.pone.0321751)
Supplement: S6 File — (ZIP) [file pone.0321751.s006.zip › 分子对接2/HIF1A/HIF-0073/results/MOL000073_4h6j_out02.pdb]

REMARK Generated by AMDock from AutoDock Vina result
MODEL        2
REMARK ENERGY   =   -7.8
HETATM   1  C   <1> d   1       0.206 -26.922 -22.100  0.00  0.00           C
HETATM   2  C   <1> d   1       0.107 -28.209 -22.641  0.00  0.00           C
HETATM   3  C   <1> d   1       1.241 -28.855 -23.138  0.00  0.00           C
HETATM   4  C   <1> d   1       2.497 -28.238 -23.064  0.00  0.00           C
HETATM   5  C   <1> d   1       2.598 -26.949 -22.525  0.00  0.00           C
HETATM   6  C   <1> d   1       1.455 -26.300 -22.053  0.00  0.00           C
HETATM   7  C   <1> d   1       3.742 -28.979 -23.567  0.00  0.00           C
HETATM   8  C   <1> d   1       5.031 -28.340 -22.997  0.00  0.00           C
HETATM   9  C   <1> d   1       4.925 -26.810 -23.203  0.00  0.00           C
HETATM  10  O   <1> d   1       3.828 -26.292 -22.434  0.00  0.00           O
HETATM  11  C   <1> d   1       6.224 -26.134 -22.741  0.00  0.00           C
HETATM  12  C   <1> d   1       6.443 -24.780 -23.010  0.00  0.00           C
HETATM  13  C   <1> d   1       7.627 -24.157 -22.607  0.00  0.00           C
HETATM  14  C   <1> d   1       8.606 -24.888 -21.922  0.00  0.00           C
HETATM  15  C   <1> d   1       8.387 -26.242 -21.640  0.00  0.00           C
HETATM  16  C   <1> d   1       7.201 -26.858 -22.048  0.00  0.00           C
HETATM  17  O   <1> d   1       9.805 -24.294 -21.508  0.00  0.00           O
HETATM  18  H   <1> d   1       9.772 -23.900 -20.643  0.00  0.00           H
HETATM  19  O   <1> d   1       9.344 -26.991 -20.951  0.00  0.00           O
HETATM  20  H   <1> d   1      10.228 -26.688 -21.135  0.00  0.00           H
HETATM  21  O   <1> d   1       5.170 -28.623 -21.591  0.00  0.00           O
HETATM  22  H   <1> d   1       6.071 -28.607 -21.287  0.00  0.00           H
HETATM  23  O   <1> d   1       1.101 -30.122 -23.704  0.00  0.00           O
HETATM  24  H   <1> d   1       1.943 -30.531 -23.873  0.00  0.00           H
HETATM  25  O   <1> d   1      -0.914 -26.246 -21.606  0.00  0.00           O
HETATM  26  H   <1> d   1      -1.369 -25.713 -22.247  0.00  0.00           H
ENDMDL
