# Supplementary material for: Ferroptosis regulation by traditional chinese medicine for ischemic stroke intervention based on network pharmacology and data mining
Source: PLoS One. 2025 Apr 16;20(4):e0321751. doi: 10.1371/journal.pone.0321751 (PMC12002469; doi:10.1371/journal.pone.0321751)
Supplement: S6 File — (ZIP) [file pone.0321751.s006.zip › 分子对接2/HIF1A/HIF-0073/results/MOL000073_4h6j_out02.pdbqt]

MODEL 1
REMARK VINA RESULT:      -7.8      0.000      0.000
REMARK  6 active torsions:
REMARK  status: ('A' for Active; 'I' for Inactive)
REMARK    1  A    between atoms: C_1  and  O_11 
REMARK    2  A    between atoms: C_3  and  O_12 
REMARK    3  A    between atoms: C_8  and  O_13 
REMARK    4  A    between atoms: C_9  and  C_14 
REMARK    5  A    between atoms: C_17  and  O_21 
REMARK    6  A    between atoms: C_18  and  O_20 
ROOT
ATOM      1  C   <1> d   1       0.206 -26.922 -22.100  0.00  0.00     0.071 A 
ATOM      2  C   <1> d   1       0.107 -28.209 -22.641  0.00  0.00     0.073 A 
ATOM      3  C   <1> d   1       1.241 -28.855 -23.138  0.00  0.00     0.077 A 
ATOM      4  C   <1> d   1       2.497 -28.238 -23.064  0.00  0.00     0.011 A 
ATOM      5  C   <1> d   1       2.598 -26.949 -22.525  0.00  0.00     0.081 A 
ATOM      6  C   <1> d   1       1.455 -26.300 -22.053  0.00  0.00     0.074 A 
ATOM      7  C   <1> d   1       3.742 -28.979 -23.567  0.00  0.00     0.079 C 
ATOM      8  C   <1> d   1       5.031 -28.340 -22.997  0.00  0.00     0.156 C 
ATOM      9  C   <1> d   1       4.925 -26.810 -23.203  0.00  0.00     0.191 C 
ATOM     10  O   <1> d   1       3.828 -26.292 -22.434  0.00  0.00    -0.338 OA
ENDROOT
BRANCH   9  11
ATOM     11  C   <1> d   1       6.224 -26.134 -22.741  0.00  0.00    -0.024 A 
ATOM     12  C   <1> d   1       6.443 -24.780 -23.010  0.00  0.00     0.013 A 
ATOM     13  C   <1> d   1       7.627 -24.157 -22.607  0.00  0.00     0.040 A 
ATOM     14  C   <1> d   1       8.606 -24.888 -21.922  0.00  0.00     0.098 A 
ATOM     15  C   <1> d   1       8.387 -26.242 -21.640  0.00  0.00     0.099 A 
ATOM     16  C   <1> d   1       7.201 -26.858 -22.048  0.00  0.00     0.049 A 
BRANCH  14  17
ATOM     17  O   <1> d   1       9.805 -24.294 -21.508  0.00  0.00    -0.358 OA
ATOM     18  H   <1> d   1       9.772 -23.900 -20.643  0.00  0.00     0.217 HD
ENDBRANCH  14  17
BRANCH  15  19
ATOM     19  O   <1> d   1       9.344 -26.991 -20.951  0.00  0.00    -0.358 OA
ATOM     20  H   <1> d   1      10.228 -26.688 -21.135  0.00  0.00     0.217 HD
ENDBRANCH  15  19
ENDBRANCH   9  11
BRANCH   8  21
ATOM     21  O   <1> d   1       5.170 -28.623 -21.591  0.00  0.00    -0.392 OA
ATOM     22  H   <1> d   1       6.071 -28.607 -21.287  0.00  0.00     0.210 HD
ENDBRANCH   8  21
BRANCH   3  23
ATOM     23  O   <1> d   1       1.101 -30.122 -23.704  0.00  0.00    -0.360 OA
ATOM     24  H   <1> d   1       1.943 -30.531 -23.873  0.00  0.00     0.217 HD
ENDBRANCH   3  23
BRANCH   1  25
ATOM     25  O   <1> d   1      -0.914 -26.246 -21.606  0.00  0.00    -0.361 OA
ATOM     26  H   <1> d   1      -1.369 -25.713 -22.247  0.00  0.00     0.217 HD
ENDBRANCH   1  25
TORSDOF 6
ENDMDL
