# Supplementary material for: Ferroptosis regulation by traditional chinese medicine for ischemic stroke intervention based on network pharmacology and data mining
Source: PLoS One. 2025 Apr 16;20(4):e0321751. doi: 10.1371/journal.pone.0321751 (PMC12002469; doi:10.1371/journal.pone.0321751)
Supplement: S6 File — (ZIP) [file pone.0321751.s006.zip › 分子对接2/HIF1A/HIF-0073/results/MOL000073_4h6j_out03.pdb]

REMARK Generated by AMDock from AutoDock Vina result
MODEL        3
REMARK ENERGY   =   -7.9
HETATM   1  C   <1> d   1       0.225 -26.951 -21.946  0.00  0.00           C
HETATM   2  C   <1> d   1       0.115 -28.225 -22.514  0.00  0.00           C
HETATM   3  C   <1> d   1       1.238 -28.855 -23.057  0.00  0.00           C
HETATM   4  C   <1> d   1       2.493 -28.234 -23.004  0.00  0.00           C
HETATM   5  C   <1> d   1       2.604 -26.956 -22.438  0.00  0.00           C
HETATM   6  C   <1> d   1       1.472 -26.324 -21.920  0.00  0.00           C
HETATM   7  C   <1> d   1       3.727 -28.957 -23.559  0.00  0.00           C
HETATM   8  C   <1> d   1       5.029 -28.325 -23.009  0.00  0.00           C
HETATM   9  C   <1> d   1       4.910 -26.791 -23.177  0.00  0.00           C
HETATM  10  O   <1> d   1       3.833 -26.296 -22.367  0.00  0.00           O
HETATM  11  C   <1> d   1       6.219 -26.120 -22.736  0.00  0.00           C
HETATM  12  C   <1> d   1       6.451 -24.774 -23.034  0.00  0.00           C
HETATM  13  C   <1> d   1       7.645 -24.156 -22.650  0.00  0.00           C
HETATM  14  C   <1> d   1       8.619 -24.883 -21.955  0.00  0.00           C
HETATM  15  C   <1> d   1       8.387 -26.229 -21.644  0.00  0.00           C
HETATM  16  C   <1> d   1       7.192 -26.840 -22.034  0.00  0.00           C
HETATM  17  O   <1> d   1       9.826 -24.293 -21.560  0.00  0.00           O
HETATM  18  H   <1> d   1       9.785 -23.351 -21.445  0.00  0.00           H
HETATM  19  O   <1> d   1       9.339 -26.973 -20.945  0.00  0.00           O
HETATM  20  H   <1> d   1       9.091 -27.098 -20.033  0.00  0.00           H
HETATM  21  O   <1> d   1       5.207 -28.640 -21.615  0.00  0.00           O
HETATM  22  H   <1> d   1       5.092 -29.563 -21.416  0.00  0.00           H
HETATM  23  O   <1> d   1       1.087 -30.109 -23.648  0.00  0.00           O
HETATM  24  H   <1> d   1       0.586 -30.702 -23.099  0.00  0.00           H
HETATM  25  O   <1> d   1      -0.884 -26.292 -21.407  0.00  0.00           O
HETATM  26  H   <1> d   1      -1.491 -26.854 -20.939  0.00  0.00           H
ENDMDL
