# Supplementary material for: Ferroptosis regulation by traditional chinese medicine for ischemic stroke intervention based on network pharmacology and data mining
Source: PLoS One. 2025 Apr 16;20(4):e0321751. doi: 10.1371/journal.pone.0321751 (PMC12002469; doi:10.1371/journal.pone.0321751)
Supplement: S6 File — (ZIP) [file pone.0321751.s006.zip › 分子对接2/HIF1A/HIF-0073/results/MOL000073_4h6j_out03.pdbqt]

MODEL 1
REMARK VINA RESULT:      -7.9      0.000      0.000
REMARK  6 active torsions:
REMARK  status: ('A' for Active; 'I' for Inactive)
REMARK    1  A    between atoms: C_1  and  O_11 
REMARK    2  A    between atoms: C_3  and  O_12 
REMARK    3  A    between atoms: C_8  and  O_13 
REMARK    4  A    between atoms: C_9  and  C_14 
REMARK    5  A    between atoms: C_17  and  O_21 
REMARK    6  A    between atoms: C_18  and  O_20 
ROOT
ATOM      1  C   <1> d   1       0.225 -26.951 -21.946  0.00  0.00     0.071 A 
ATOM      2  C   <1> d   1       0.115 -28.225 -22.514  0.00  0.00     0.073 A 
ATOM      3  C   <1> d   1       1.238 -28.855 -23.057  0.00  0.00     0.077 A 
ATOM      4  C   <1> d   1       2.493 -28.234 -23.004  0.00  0.00     0.011 A 
ATOM      5  C   <1> d   1       2.604 -26.956 -22.438  0.00  0.00     0.081 A 
ATOM      6  C   <1> d   1       1.472 -26.324 -21.920  0.00  0.00     0.074 A 
ATOM      7  C   <1> d   1       3.727 -28.957 -23.559  0.00  0.00     0.079 C 
ATOM      8  C   <1> d   1       5.029 -28.325 -23.009  0.00  0.00     0.156 C 
ATOM      9  C   <1> d   1       4.910 -26.791 -23.177  0.00  0.00     0.191 C 
ATOM     10  O   <1> d   1       3.833 -26.296 -22.367  0.00  0.00    -0.338 OA
ENDROOT
BRANCH   9  11
ATOM     11  C   <1> d   1       6.219 -26.120 -22.736  0.00  0.00    -0.024 A 
ATOM     12  C   <1> d   1       6.451 -24.774 -23.034  0.00  0.00     0.013 A 
ATOM     13  C   <1> d   1       7.645 -24.156 -22.650  0.00  0.00     0.040 A 
ATOM     14  C   <1> d   1       8.619 -24.883 -21.955  0.00  0.00     0.098 A 
ATOM     15  C   <1> d   1       8.387 -26.229 -21.644  0.00  0.00     0.099 A 
ATOM     16  C   <1> d   1       7.192 -26.840 -22.034  0.00  0.00     0.049 A 
BRANCH  14  17
ATOM     17  O   <1> d   1       9.826 -24.293 -21.560  0.00  0.00    -0.358 OA
ATOM     18  H   <1> d   1       9.785 -23.351 -21.445  0.00  0.00     0.217 HD
ENDBRANCH  14  17
BRANCH  15  19
ATOM     19  O   <1> d   1       9.339 -26.973 -20.945  0.00  0.00    -0.358 OA
ATOM     20  H   <1> d   1       9.091 -27.098 -20.033  0.00  0.00     0.217 HD
ENDBRANCH  15  19
ENDBRANCH   9  11
BRANCH   8  21
ATOM     21  O   <1> d   1       5.207 -28.640 -21.615  0.00  0.00    -0.392 OA
ATOM     22  H   <1> d   1       5.092 -29.563 -21.416  0.00  0.00     0.210 HD
ENDBRANCH   8  21
BRANCH   3  23
ATOM     23  O   <1> d   1       1.087 -30.109 -23.648  0.00  0.00    -0.360 OA
ATOM     24  H   <1> d   1       0.586 -30.702 -23.099  0.00  0.00     0.217 HD
ENDBRANCH   3  23
BRANCH   1  25
ATOM     25  O   <1> d   1      -0.884 -26.292 -21.407  0.00  0.00    -0.361 OA
ATOM     26  H   <1> d   1      -1.491 -26.854 -20.939  0.00  0.00     0.217 HD
ENDBRANCH   1  25
TORSDOF 6
ENDMDL
