# Supplementary material for: Ferroptosis regulation by traditional chinese medicine for ischemic stroke intervention based on network pharmacology and data mining
Source: PLoS One. 2025 Apr 16;20(4):e0321751. doi: 10.1371/journal.pone.0321751 (PMC12002469; doi:10.1371/journal.pone.0321751)
Supplement: S6 File — (ZIP) [file pone.0321751.s006.zip › 分子对接2/HIF1A/HIF-0073/results/MOL000073_4h6j_out04.pdb]

REMARK Generated by AMDock from AutoDock Vina result
MODEL        4
REMARK ENERGY   =   -7.8
HETATM   1  C   <1> d   1       0.225 -26.819 -22.184  0.00  0.00           C
HETATM   2  C   <1> d   1       0.119 -28.124 -22.678  0.00  0.00           C
HETATM   3  C   <1> d   1       1.253 -28.803 -23.128  0.00  0.00           C
HETATM   4  C   <1> d   1       2.516 -28.199 -23.053  0.00  0.00           C
HETATM   5  C   <1> d   1       2.624 -26.892 -22.561  0.00  0.00           C
HETATM   6  C   <1> d   1       1.480 -26.211 -22.136  0.00  0.00           C
HETATM   7  C   <1> d   1       3.761 -28.974 -23.504  0.00  0.00           C
HETATM   8  C   <1> d   1       5.047 -28.329 -22.933  0.00  0.00           C
HETATM   9  C   <1> d   1       4.965 -26.807 -23.198  0.00  0.00           C
HETATM  10  O   <1> d   1       3.860 -26.246 -22.471  0.00  0.00           O
HETATM  11  C   <1> d   1       6.263 -26.131 -22.737  0.00  0.00           C
HETATM  12  C   <1> d   1       6.486 -24.779 -23.016  0.00  0.00           C
HETATM  13  C   <1> d   1       7.671 -24.155 -22.613  0.00  0.00           C
HETATM  14  C   <1> d   1       8.645 -24.883 -21.918  0.00  0.00           C
HETATM  15  C   <1> d   1       8.421 -26.234 -21.626  0.00  0.00           C
HETATM  16  C   <1> d   1       7.236 -26.851 -22.034  0.00  0.00           C
HETATM  17  O   <1> d   1       9.843 -24.288 -21.504  0.00  0.00           O
HETATM  18  H   <1> d   1      10.414 -24.858 -21.002  0.00  0.00           H
HETATM  19  O   <1> d   1       9.374 -26.979 -20.927  0.00  0.00           O
HETATM  20  H   <1> d   1       9.690 -27.718 -21.439  0.00  0.00           H
HETATM  21  O   <1> d   1       5.155 -28.561 -21.515  0.00  0.00           O
HETATM  22  H   <1> d   1       5.078 -29.478 -21.272  0.00  0.00           H
HETATM  23  O   <1> d   1       1.108 -30.089 -23.649  0.00  0.00           O
HETATM  24  H   <1> d   1       1.474 -30.161 -24.524  0.00  0.00           H
HETATM  25  O   <1> d   1      -0.896 -26.112 -21.738  0.00  0.00           O
HETATM  26  H   <1> d   1      -1.651 -26.161 -22.313  0.00  0.00           H
ENDMDL
