# Supplementary material for: Ferroptosis regulation by traditional chinese medicine for ischemic stroke intervention based on network pharmacology and data mining
Source: PLoS One. 2025 Apr 16;20(4):e0321751. doi: 10.1371/journal.pone.0321751 (PMC12002469; doi:10.1371/journal.pone.0321751)
Supplement: S6 File — (ZIP) [file pone.0321751.s006.zip › 分子对接2/HIF1A/HIF-0073/results/MOL000073_4h6j_out04.pdbqt]

MODEL 1
REMARK VINA RESULT:      -7.8      0.000      0.000
REMARK  6 active torsions:
REMARK  status: ('A' for Active; 'I' for Inactive)
REMARK    1  A    between atoms: C_1  and  O_11 
REMARK    2  A    between atoms: C_3  and  O_12 
REMARK    3  A    between atoms: C_8  and  O_13 
REMARK    4  A    between atoms: C_9  and  C_14 
REMARK    5  A    between atoms: C_17  and  O_21 
REMARK    6  A    between atoms: C_18  and  O_20 
ROOT
ATOM      1  C   <1> d   1       0.225 -26.819 -22.184  0.00  0.00     0.071 A 
ATOM      2  C   <1> d   1       0.119 -28.124 -22.678  0.00  0.00     0.073 A 
ATOM      3  C   <1> d   1       1.253 -28.803 -23.128  0.00  0.00     0.077 A 
ATOM      4  C   <1> d   1       2.516 -28.199 -23.053  0.00  0.00     0.011 A 
ATOM      5  C   <1> d   1       2.624 -26.892 -22.561  0.00  0.00     0.081 A 
ATOM      6  C   <1> d   1       1.480 -26.211 -22.136  0.00  0.00     0.074 A 
ATOM      7  C   <1> d   1       3.761 -28.974 -23.504  0.00  0.00     0.079 C 
ATOM      8  C   <1> d   1       5.047 -28.329 -22.933  0.00  0.00     0.156 C 
ATOM      9  C   <1> d   1       4.965 -26.807 -23.198  0.00  0.00     0.191 C 
ATOM     10  O   <1> d   1       3.860 -26.246 -22.471  0.00  0.00    -0.338 OA
ENDROOT
BRANCH   9  11
ATOM     11  C   <1> d   1       6.263 -26.131 -22.737  0.00  0.00    -0.024 A 
ATOM     12  C   <1> d   1       6.486 -24.779 -23.016  0.00  0.00     0.013 A 
ATOM     13  C   <1> d   1       7.671 -24.155 -22.613  0.00  0.00     0.040 A 
ATOM     14  C   <1> d   1       8.645 -24.883 -21.918  0.00  0.00     0.098 A 
ATOM     15  C   <1> d   1       8.421 -26.234 -21.626  0.00  0.00     0.099 A 
ATOM     16  C   <1> d   1       7.236 -26.851 -22.034  0.00  0.00     0.049 A 
BRANCH  14  17
ATOM     17  O   <1> d   1       9.843 -24.288 -21.504  0.00  0.00    -0.358 OA
ATOM     18  H   <1> d   1      10.414 -24.858 -21.002  0.00  0.00     0.217 HD
ENDBRANCH  14  17
BRANCH  15  19
ATOM     19  O   <1> d   1       9.374 -26.979 -20.927  0.00  0.00    -0.358 OA
ATOM     20  H   <1> d   1       9.690 -27.718 -21.439  0.00  0.00     0.217 HD
ENDBRANCH  15  19
ENDBRANCH   9  11
BRANCH   8  21
ATOM     21  O   <1> d   1       5.155 -28.561 -21.515  0.00  0.00    -0.392 OA
ATOM     22  H   <1> d   1       5.078 -29.478 -21.272  0.00  0.00     0.210 HD
ENDBRANCH   8  21
BRANCH   3  23
ATOM     23  O   <1> d   1       1.108 -30.089 -23.649  0.00  0.00    -0.360 OA
ATOM     24  H   <1> d   1       1.474 -30.161 -24.524  0.00  0.00     0.217 HD
ENDBRANCH   3  23
BRANCH   1  25
ATOM     25  O   <1> d   1      -0.896 -26.112 -21.738  0.00  0.00    -0.361 OA
ATOM     26  H   <1> d   1      -1.651 -26.161 -22.313  0.00  0.00     0.217 HD
ENDBRANCH   1  25
TORSDOF 6
ENDMDL
