# Supplementary material for: Ferroptosis regulation by traditional chinese medicine for ischemic stroke intervention based on network pharmacology and data mining
Source: PLoS One. 2025 Apr 16;20(4):e0321751. doi: 10.1371/journal.pone.0321751 (PMC12002469; doi:10.1371/journal.pone.0321751)
Supplement: S6 File — (ZIP) [file pone.0321751.s006.zip › 分子对接2/HIF1A/HIF-0073/results/MOL000073_4h6j_out05.pdb]

REMARK Generated by AMDock from AutoDock Vina result
MODEL        5
REMARK ENERGY   =   -7.2
HETATM   1  C   <1> d   1      15.265 -26.571 -20.590  0.00  0.00           C
HETATM   2  C   <1> d   1      15.271 -27.967 -20.484  0.00  0.00           C
HETATM   3  C   <1> d   1      16.470 -28.676 -20.575  0.00  0.00           C
HETATM   4  C   <1> d   1      17.685 -27.996 -20.734  0.00  0.00           C
HETATM   5  C   <1> d   1      17.681 -26.599 -20.844  0.00  0.00           C
HETATM   6  C   <1> d   1      16.474 -25.899 -20.776  0.00  0.00           C
HETATM   7  C   <1> d   1      19.001 -28.784 -20.783  0.00  0.00           C
HETATM   8  C   <1> d   1      20.209 -27.855 -20.510  0.00  0.00           C
HETATM   9  C   <1> d   1      20.044 -26.600 -21.401  0.00  0.00           C
HETATM  10  O   <1> d   1      18.866 -25.877 -21.007  0.00  0.00           O
HETATM  11  C   <1> d   1      21.268 -25.688 -21.241  0.00  0.00           C
HETATM  12  C   <1> d   1      21.164 -24.321 -21.516  0.00  0.00           C
HETATM  13  C   <1> d   1      22.276 -23.483 -21.387  0.00  0.00           C
HETATM  14  C   <1> d   1      23.506 -24.009 -20.973  0.00  0.00           C
HETATM  15  C   <1> d   1      23.613 -25.375 -20.685  0.00  0.00           C
HETATM  16  C   <1> d   1      22.498 -26.207 -20.818  0.00  0.00           C
HETATM  17  O   <1> d   1      24.639 -23.196 -20.838  0.00  0.00           O
HETATM  18  H   <1> d   1      25.448 -23.593 -21.139  0.00  0.00           H
HETATM  19  O   <1> d   1      24.827 -25.922 -20.263  0.00  0.00           O
HETATM  20  H   <1> d   1      24.949 -25.827 -19.323  0.00  0.00           H
HETATM  21  O   <1> d   1      20.251 -27.456 -19.127  0.00  0.00           O
HETATM  22  H   <1> d   1      21.122 -27.221 -18.826  0.00  0.00           H
HETATM  23  O   <1> d   1      16.437 -30.069 -20.502  0.00  0.00           O
HETATM  24  H   <1> d   1      16.480 -30.378 -19.604  0.00  0.00           H
HETATM  25  O   <1> d   1      14.078 -25.836 -20.514  0.00  0.00           O
HETATM  26  H   <1> d   1      14.197 -24.901 -20.391  0.00  0.00           H
ENDMDL
