# Supplementary material for: Ferroptosis regulation by traditional chinese medicine for ischemic stroke intervention based on network pharmacology and data mining
Source: PLoS One. 2025 Apr 16;20(4):e0321751. doi: 10.1371/journal.pone.0321751 (PMC12002469; doi:10.1371/journal.pone.0321751)
Supplement: S6 File — (ZIP) [file pone.0321751.s006.zip › 分子对接2/HIF1A/HIF-0073/results/MOL000073_4h6j_out05.pdbqt]

MODEL 1
REMARK VINA RESULT:      -7.2      0.000      0.000
REMARK  6 active torsions:
REMARK  status: ('A' for Active; 'I' for Inactive)
REMARK    1  A    between atoms: C_1  and  O_11 
REMARK    2  A    between atoms: C_3  and  O_12 
REMARK    3  A    between atoms: C_8  and  O_13 
REMARK    4  A    between atoms: C_9  and  C_14 
REMARK    5  A    between atoms: C_17  and  O_21 
REMARK    6  A    between atoms: C_18  and  O_20 
ROOT
ATOM      1  C   <1> d   1      15.265 -26.571 -20.590  0.00  0.00     0.071 A 
ATOM      2  C   <1> d   1      15.271 -27.967 -20.484  0.00  0.00     0.073 A 
ATOM      3  C   <1> d   1      16.470 -28.676 -20.575  0.00  0.00     0.077 A 
ATOM      4  C   <1> d   1      17.685 -27.996 -20.734  0.00  0.00     0.011 A 
ATOM      5  C   <1> d   1      17.681 -26.599 -20.844  0.00  0.00     0.081 A 
ATOM      6  C   <1> d   1      16.474 -25.899 -20.776  0.00  0.00     0.074 A 
ATOM      7  C   <1> d   1      19.001 -28.784 -20.783  0.00  0.00     0.079 C 
ATOM      8  C   <1> d   1      20.209 -27.855 -20.510  0.00  0.00     0.156 C 
ATOM      9  C   <1> d   1      20.044 -26.600 -21.401  0.00  0.00     0.191 C 
ATOM     10  O   <1> d   1      18.866 -25.877 -21.007  0.00  0.00    -0.338 OA
ENDROOT
BRANCH   9  11
ATOM     11  C   <1> d   1      21.268 -25.688 -21.241  0.00  0.00    -0.024 A 
ATOM     12  C   <1> d   1      21.164 -24.321 -21.516  0.00  0.00     0.013 A 
ATOM     13  C   <1> d   1      22.276 -23.483 -21.387  0.00  0.00     0.040 A 
ATOM     14  C   <1> d   1      23.506 -24.009 -20.973  0.00  0.00     0.098 A 
ATOM     15  C   <1> d   1      23.613 -25.375 -20.685  0.00  0.00     0.099 A 
ATOM     16  C   <1> d   1      22.498 -26.207 -20.818  0.00  0.00     0.049 A 
BRANCH  14  17
ATOM     17  O   <1> d   1      24.639 -23.196 -20.838  0.00  0.00    -0.358 OA
ATOM     18  H   <1> d   1      25.448 -23.593 -21.139  0.00  0.00     0.217 HD
ENDBRANCH  14  17
BRANCH  15  19
ATOM     19  O   <1> d   1      24.827 -25.922 -20.263  0.00  0.00    -0.358 OA
ATOM     20  H   <1> d   1      24.949 -25.827 -19.323  0.00  0.00     0.217 HD
ENDBRANCH  15  19
ENDBRANCH   9  11
BRANCH   8  21
ATOM     21  O   <1> d   1      20.251 -27.456 -19.127  0.00  0.00    -0.392 OA
ATOM     22  H   <1> d   1      21.122 -27.221 -18.826  0.00  0.00     0.210 HD
ENDBRANCH   8  21
BRANCH   3  23
ATOM     23  O   <1> d   1      16.437 -30.069 -20.502  0.00  0.00    -0.360 OA
ATOM     24  H   <1> d   1      16.480 -30.378 -19.604  0.00  0.00     0.217 HD
ENDBRANCH   3  23
BRANCH   1  25
ATOM     25  O   <1> d   1      14.078 -25.836 -20.514  0.00  0.00    -0.361 OA
ATOM     26  H   <1> d   1      14.197 -24.901 -20.391  0.00  0.00     0.217 HD
ENDBRANCH   1  25
TORSDOF 6
ENDMDL
