# Supplementary material for: Ferroptosis regulation by traditional chinese medicine for ischemic stroke intervention based on network pharmacology and data mining
Source: PLoS One. 2025 Apr 16;20(4):e0321751. doi: 10.1371/journal.pone.0321751 (PMC12002469; doi:10.1371/journal.pone.0321751)
Supplement: S6 File — (ZIP) [file pone.0321751.s006.zip › 分子对接2/HIF1A/HIF-0073/results/MOL000073_4h6j_out06.pdb]

REMARK Generated by AMDock from AutoDock Vina result
MODEL        6
REMARK ENERGY   =   -6.1
HETATM   1  C   <1> d   1      28.204 -12.782 -20.404  0.00  0.00           C
HETATM   2  C   <1> d   1      29.574 -12.672 -20.668  0.00  0.00           C
HETATM   3  C   <1> d   1      30.511 -13.071 -19.712  0.00  0.00           C
HETATM   4  C   <1> d   1      30.089 -13.621 -18.494  0.00  0.00           C
HETATM   5  C   <1> d   1      28.718 -13.729 -18.227  0.00  0.00           C
HETATM   6  C   <1> d   1      27.788 -13.305 -19.179  0.00  0.00           C
HETATM   7  C   <1> d   1      31.129 -14.101 -17.473  0.00  0.00           C
HETATM   8  C   <1> d   1      30.485 -15.057 -16.440  0.00  0.00           C
HETATM   9  C   <1> d   1      29.180 -14.392 -15.938  0.00  0.00           C
HETATM  10  O   <1> d   1      28.250 -14.267 -17.025  0.00  0.00           O
HETATM  11  C   <1> d   1      28.550 -15.257 -14.837  0.00  0.00           C
HETATM  12  C   <1> d   1      27.218 -15.667 -14.945  0.00  0.00           C
HETATM  13  C   <1> d   1      26.630 -16.443 -13.941  0.00  0.00           C
HETATM  14  C   <1> d   1      27.376 -16.821 -12.818  0.00  0.00           C
HETATM  15  C   <1> d   1      28.714 -16.422 -12.711  0.00  0.00           C
HETATM  16  C   <1> d   1      29.295 -15.645 -13.717  0.00  0.00           C
HETATM  17  O   <1> d   1      26.814 -17.595 -11.795  0.00  0.00           O
HETATM  18  H   <1> d   1      27.333 -18.349 -11.541  0.00  0.00           H
HETATM  19  O   <1> d   1      29.482 -16.793 -11.605  0.00  0.00           O
HETATM  20  H   <1> d   1      30.136 -16.134 -11.392  0.00  0.00           H
HETATM  21  O   <1> d   1      30.172 -16.329 -17.038  0.00  0.00           O
HETATM  22  H   <1> d   1      29.306 -16.362 -17.431  0.00  0.00           H
HETATM  23  O   <1> d   1      31.868 -12.914 -19.992  0.00  0.00           O
HETATM  24  H   <1> d   1      32.363 -13.704 -19.803  0.00  0.00           H
HETATM  25  O   <1> d   1      27.244 -12.380 -21.338  0.00  0.00           O
HETATM  26  H   <1> d   1      27.598 -12.022 -22.143  0.00  0.00           H
ENDMDL
