# Supplementary material for: Ferroptosis regulation by traditional chinese medicine for ischemic stroke intervention based on network pharmacology and data mining
Source: PLoS One. 2025 Apr 16;20(4):e0321751. doi: 10.1371/journal.pone.0321751 (PMC12002469; doi:10.1371/journal.pone.0321751)
Supplement: S6 File — (ZIP) [file pone.0321751.s006.zip › 分子对接2/HIF1A/HIF-0073/results/MOL000073_4h6j_out06.pdbqt]

MODEL 1
REMARK VINA RESULT:      -6.1      0.000      0.000
REMARK  6 active torsions:
REMARK  status: ('A' for Active; 'I' for Inactive)
REMARK    1  A    between atoms: C_1  and  O_11 
REMARK    2  A    between atoms: C_3  and  O_12 
REMARK    3  A    between atoms: C_8  and  O_13 
REMARK    4  A    between atoms: C_9  and  C_14 
REMARK    5  A    between atoms: C_17  and  O_21 
REMARK    6  A    between atoms: C_18  and  O_20 
ROOT
ATOM      1  C   <1> d   1      28.204 -12.782 -20.404  0.00  0.00     0.071 A 
ATOM      2  C   <1> d   1      29.574 -12.672 -20.668  0.00  0.00     0.073 A 
ATOM      3  C   <1> d   1      30.511 -13.071 -19.712  0.00  0.00     0.077 A 
ATOM      4  C   <1> d   1      30.089 -13.621 -18.494  0.00  0.00     0.011 A 
ATOM      5  C   <1> d   1      28.718 -13.729 -18.227  0.00  0.00     0.081 A 
ATOM      6  C   <1> d   1      27.788 -13.305 -19.179  0.00  0.00     0.074 A 
ATOM      7  C   <1> d   1      31.129 -14.101 -17.473  0.00  0.00     0.079 C 
ATOM      8  C   <1> d   1      30.485 -15.057 -16.440  0.00  0.00     0.156 C 
ATOM      9  C   <1> d   1      29.180 -14.392 -15.938  0.00  0.00     0.191 C 
ATOM     10  O   <1> d   1      28.250 -14.267 -17.025  0.00  0.00    -0.338 OA
ENDROOT
BRANCH   9  11
ATOM     11  C   <1> d   1      28.550 -15.257 -14.837  0.00  0.00    -0.024 A 
ATOM     12  C   <1> d   1      27.218 -15.667 -14.945  0.00  0.00     0.013 A 
ATOM     13  C   <1> d   1      26.630 -16.443 -13.941  0.00  0.00     0.040 A 
ATOM     14  C   <1> d   1      27.376 -16.821 -12.818  0.00  0.00     0.098 A 
ATOM     15  C   <1> d   1      28.714 -16.422 -12.711  0.00  0.00     0.099 A 
ATOM     16  C   <1> d   1      29.295 -15.645 -13.717  0.00  0.00     0.049 A 
BRANCH  14  17
ATOM     17  O   <1> d   1      26.814 -17.595 -11.795  0.00  0.00    -0.358 OA
ATOM     18  H   <1> d   1      27.333 -18.349 -11.541  0.00  0.00     0.217 HD
ENDBRANCH  14  17
BRANCH  15  19
ATOM     19  O   <1> d   1      29.482 -16.793 -11.605  0.00  0.00    -0.358 OA
ATOM     20  H   <1> d   1      30.136 -16.134 -11.392  0.00  0.00     0.217 HD
ENDBRANCH  15  19
ENDBRANCH   9  11
BRANCH   8  21
ATOM     21  O   <1> d   1      30.172 -16.329 -17.038  0.00  0.00    -0.392 OA
ATOM     22  H   <1> d   1      29.306 -16.362 -17.431  0.00  0.00     0.210 HD
ENDBRANCH   8  21
BRANCH   3  23
ATOM     23  O   <1> d   1      31.868 -12.914 -19.992  0.00  0.00    -0.360 OA
ATOM     24  H   <1> d   1      32.363 -13.704 -19.803  0.00  0.00     0.217 HD
ENDBRANCH   3  23
BRANCH   1  25
ATOM     25  O   <1> d   1      27.244 -12.380 -21.338  0.00  0.00    -0.361 OA
ATOM     26  H   <1> d   1      27.598 -12.022 -22.143  0.00  0.00     0.217 HD
ENDBRANCH   1  25
TORSDOF 6
ENDMDL
