# Supplementary material for: Ferroptosis regulation by traditional chinese medicine for ischemic stroke intervention based on network pharmacology and data mining
Source: PLoS One. 2025 Apr 16;20(4):e0321751. doi: 10.1371/journal.pone.0321751 (PMC12002469; doi:10.1371/journal.pone.0321751)
Supplement: S6 File — (ZIP) [file pone.0321751.s006.zip › 分子对接2/HIF1A/HIF-0073/results/MOL000073_4h6j_out07.pdb]

REMARK Generated by AMDock from AutoDock Vina result
MODEL        7
REMARK ENERGY   =   -7.9
HETATM   1  C   <1> d   1       0.235 -26.900 -21.992  0.00  0.00           C
HETATM   2  C   <1> d   1       0.124 -28.182 -22.541  0.00  0.00           C
HETATM   3  C   <1> d   1       1.248 -28.827 -23.062  0.00  0.00           C
HETATM   4  C   <1> d   1       2.507 -28.213 -23.005  0.00  0.00           C
HETATM   5  C   <1> d   1       2.619 -26.928 -22.458  0.00  0.00           C
HETATM   6  C   <1> d   1       1.486 -26.280 -21.962  0.00  0.00           C
HETATM   7  C   <1> d   1       3.742 -28.953 -23.534  0.00  0.00           C
HETATM   8  C   <1> d   1       5.042 -28.320 -22.981  0.00  0.00           C
HETATM   9  C   <1> d   1       4.935 -26.788 -23.174  0.00  0.00           C
HETATM  10  O   <1> d   1       3.852 -26.273 -22.383  0.00  0.00           O
HETATM  11  C   <1> d   1       6.243 -26.118 -22.729  0.00  0.00           C
HETATM  12  C   <1> d   1       6.478 -24.773 -23.030  0.00  0.00           C
HETATM  13  C   <1> d   1       7.672 -24.157 -22.642  0.00  0.00           C
HETATM  14  C   <1> d   1       8.641 -24.884 -21.940  0.00  0.00           C
HETATM  15  C   <1> d   1       8.405 -26.227 -21.626  0.00  0.00           C
HETATM  16  C   <1> d   1       7.211 -26.838 -22.019  0.00  0.00           C
HETATM  17  O   <1> d   1       9.848 -24.295 -21.541  0.00  0.00           O
HETATM  18  H   <1> d   1      10.552 -24.370 -22.175  0.00  0.00           H
HETATM  19  O   <1> d   1       9.353 -26.972 -20.920  0.00  0.00           O
HETATM  20  H   <1> d   1       9.904 -27.486 -21.502  0.00  0.00           H
HETATM  21  O   <1> d   1       5.203 -28.614 -21.580  0.00  0.00           O
HETATM  22  H   <1> d   1       5.676 -27.941 -21.102  0.00  0.00           H
HETATM  23  O   <1> d   1       1.096 -30.089 -23.635  0.00  0.00           O
HETATM  24  H   <1> d   1       0.183 -30.297 -23.800  0.00  0.00           H
HETATM  25  O   <1> d   1      -0.875 -26.226 -21.475  0.00  0.00           O
HETATM  26  H   <1> d   1      -1.683 -26.726 -21.484  0.00  0.00           H
ENDMDL
