# Supplementary material for: Ferroptosis regulation by traditional chinese medicine for ischemic stroke intervention based on network pharmacology and data mining
Source: PLoS One. 2025 Apr 16;20(4):e0321751. doi: 10.1371/journal.pone.0321751 (PMC12002469; doi:10.1371/journal.pone.0321751)
Supplement: S6 File — (ZIP) [file pone.0321751.s006.zip › 分子对接2/HIF1A/HIF-0073/results/MOL000073_4h6j_out07.pdbqt]

MODEL 1
REMARK VINA RESULT:      -7.9      0.000      0.000
REMARK  6 active torsions:
REMARK  status: ('A' for Active; 'I' for Inactive)
REMARK    1  A    between atoms: C_1  and  O_11 
REMARK    2  A    between atoms: C_3  and  O_12 
REMARK    3  A    between atoms: C_8  and  O_13 
REMARK    4  A    between atoms: C_9  and  C_14 
REMARK    5  A    between atoms: C_17  and  O_21 
REMARK    6  A    between atoms: C_18  and  O_20 
ROOT
ATOM      1  C   <1> d   1       0.235 -26.900 -21.992  0.00  0.00     0.071 A 
ATOM      2  C   <1> d   1       0.124 -28.182 -22.541  0.00  0.00     0.073 A 
ATOM      3  C   <1> d   1       1.248 -28.827 -23.062  0.00  0.00     0.077 A 
ATOM      4  C   <1> d   1       2.507 -28.213 -23.005  0.00  0.00     0.011 A 
ATOM      5  C   <1> d   1       2.619 -26.928 -22.458  0.00  0.00     0.081 A 
ATOM      6  C   <1> d   1       1.486 -26.280 -21.962  0.00  0.00     0.074 A 
ATOM      7  C   <1> d   1       3.742 -28.953 -23.534  0.00  0.00     0.079 C 
ATOM      8  C   <1> d   1       5.042 -28.320 -22.981  0.00  0.00     0.156 C 
ATOM      9  C   <1> d   1       4.935 -26.788 -23.174  0.00  0.00     0.191 C 
ATOM     10  O   <1> d   1       3.852 -26.273 -22.383  0.00  0.00    -0.338 OA
ENDROOT
BRANCH   9  11
ATOM     11  C   <1> d   1       6.243 -26.118 -22.729  0.00  0.00    -0.024 A 
ATOM     12  C   <1> d   1       6.478 -24.773 -23.030  0.00  0.00     0.013 A 
ATOM     13  C   <1> d   1       7.672 -24.157 -22.642  0.00  0.00     0.040 A 
ATOM     14  C   <1> d   1       8.641 -24.884 -21.940  0.00  0.00     0.098 A 
ATOM     15  C   <1> d   1       8.405 -26.227 -21.626  0.00  0.00     0.099 A 
ATOM     16  C   <1> d   1       7.211 -26.838 -22.019  0.00  0.00     0.049 A 
BRANCH  14  17
ATOM     17  O   <1> d   1       9.848 -24.295 -21.541  0.00  0.00    -0.358 OA
ATOM     18  H   <1> d   1      10.552 -24.370 -22.175  0.00  0.00     0.217 HD
ENDBRANCH  14  17
BRANCH  15  19
ATOM     19  O   <1> d   1       9.353 -26.972 -20.920  0.00  0.00    -0.358 OA
ATOM     20  H   <1> d   1       9.904 -27.486 -21.502  0.00  0.00     0.217 HD
ENDBRANCH  15  19
ENDBRANCH   9  11
BRANCH   8  21
ATOM     21  O   <1> d   1       5.203 -28.614 -21.580  0.00  0.00    -0.392 OA
ATOM     22  H   <1> d   1       5.676 -27.941 -21.102  0.00  0.00     0.210 HD
ENDBRANCH   8  21
BRANCH   3  23
ATOM     23  O   <1> d   1       1.096 -30.089 -23.635  0.00  0.00    -0.360 OA
ATOM     24  H   <1> d   1       0.183 -30.297 -23.800  0.00  0.00     0.217 HD
ENDBRANCH   3  23
BRANCH   1  25
ATOM     25  O   <1> d   1      -0.875 -26.226 -21.475  0.00  0.00    -0.361 OA
ATOM     26  H   <1> d   1      -1.683 -26.726 -21.484  0.00  0.00     0.217 HD
ENDBRANCH   1  25
TORSDOF 6
ENDMDL
