# Supplementary material for: Ferroptosis regulation by traditional chinese medicine for ischemic stroke intervention based on network pharmacology and data mining
Source: PLoS One. 2025 Apr 16;20(4):e0321751. doi: 10.1371/journal.pone.0321751 (PMC12002469; doi:10.1371/journal.pone.0321751)
Supplement: S6 File — (ZIP) [file pone.0321751.s006.zip › 分子对接2/HIF1A/HIF-0073/results/MOL000073_4h6j_out08.pdb]

REMARK Generated by AMDock from AutoDock Vina result
MODEL        8
REMARK ENERGY   =   -7.3
HETATM   1  C   <1> d   1      15.221 -26.542 -20.595  0.00  0.00           C
HETATM   2  C   <1> d   1      15.221 -27.939 -20.507  0.00  0.00           C
HETATM   3  C   <1> d   1      16.417 -28.653 -20.612  0.00  0.00           C
HETATM   4  C   <1> d   1      17.634 -27.976 -20.768  0.00  0.00           C
HETATM   5  C   <1> d   1      17.636 -26.577 -20.860  0.00  0.00           C
HETATM   6  C   <1> d   1      16.432 -25.873 -20.778  0.00  0.00           C
HETATM   7  C   <1> d   1      18.946 -28.768 -20.833  0.00  0.00           C
HETATM   8  C   <1> d   1      20.159 -27.848 -20.554  0.00  0.00           C
HETATM   9  C   <1> d   1      19.996 -26.581 -21.427  0.00  0.00           C
HETATM  10  O   <1> d   1      18.823 -25.859 -21.020  0.00  0.00           O
HETATM  11  C   <1> d   1      21.225 -25.677 -21.261  0.00  0.00           C
HETATM  12  C   <1> d   1      21.134 -24.311 -21.548  0.00  0.00           C
HETATM  13  C   <1> d   1      22.250 -23.480 -21.414  0.00  0.00           C
HETATM  14  C   <1> d   1      23.472 -24.011 -20.982  0.00  0.00           C
HETATM  15  C   <1> d   1      23.565 -25.375 -20.682  0.00  0.00           C
HETATM  16  C   <1> d   1      22.446 -26.201 -20.821  0.00  0.00           C
HETATM  17  O   <1> d   1      24.609 -23.205 -20.841  0.00  0.00           O
HETATM  18  H   <1> d   1      24.434 -22.271 -20.858  0.00  0.00           H
HETATM  19  O   <1> d   1      24.771 -25.927 -20.242  0.00  0.00           O
HETATM  20  H   <1> d   1      25.003 -25.620 -19.370  0.00  0.00           H
HETATM  21  O   <1> d   1      20.210 -27.467 -19.166  0.00  0.00           O
HETATM  22  H   <1> d   1      20.984 -26.963 -18.938  0.00  0.00           H
HETATM  23  O   <1> d   1      16.378 -30.046 -20.557  0.00  0.00           O
HETATM  24  H   <1> d   1      17.250 -30.424 -20.514  0.00  0.00           H
HETATM  25  O   <1> d   1      14.038 -25.803 -20.505  0.00  0.00           O
HETATM  26  H   <1> d   1      13.920 -25.341 -19.683  0.00  0.00           H
ENDMDL
