# Supplementary material for: Ferroptosis regulation by traditional chinese medicine for ischemic stroke intervention based on network pharmacology and data mining
Source: PLoS One. 2025 Apr 16;20(4):e0321751. doi: 10.1371/journal.pone.0321751 (PMC12002469; doi:10.1371/journal.pone.0321751)
Supplement: S6 File — (ZIP) [file pone.0321751.s006.zip › 分子对接2/HIF1A/HIF-0073/results/MOL000073_4h6j_out08.pdbqt]

MODEL 1
REMARK VINA RESULT:      -7.3      0.000      0.000
REMARK  6 active torsions:
REMARK  status: ('A' for Active; 'I' for Inactive)
REMARK    1  A    between atoms: C_1  and  O_11 
REMARK    2  A    between atoms: C_3  and  O_12 
REMARK    3  A    between atoms: C_8  and  O_13 
REMARK    4  A    between atoms: C_9  and  C_14 
REMARK    5  A    between atoms: C_17  and  O_21 
REMARK    6  A    between atoms: C_18  and  O_20 
ROOT
ATOM      1  C   <1> d   1      15.221 -26.542 -20.595  0.00  0.00     0.071 A 
ATOM      2  C   <1> d   1      15.221 -27.939 -20.507  0.00  0.00     0.073 A 
ATOM      3  C   <1> d   1      16.417 -28.653 -20.612  0.00  0.00     0.077 A 
ATOM      4  C   <1> d   1      17.634 -27.976 -20.768  0.00  0.00     0.011 A 
ATOM      5  C   <1> d   1      17.636 -26.577 -20.860  0.00  0.00     0.081 A 
ATOM      6  C   <1> d   1      16.432 -25.873 -20.778  0.00  0.00     0.074 A 
ATOM      7  C   <1> d   1      18.946 -28.768 -20.833  0.00  0.00     0.079 C 
ATOM      8  C   <1> d   1      20.159 -27.848 -20.554  0.00  0.00     0.156 C 
ATOM      9  C   <1> d   1      19.996 -26.581 -21.427  0.00  0.00     0.191 C 
ATOM     10  O   <1> d   1      18.823 -25.859 -21.020  0.00  0.00    -0.338 OA
ENDROOT
BRANCH   9  11
ATOM     11  C   <1> d   1      21.225 -25.677 -21.261  0.00  0.00    -0.024 A 
ATOM     12  C   <1> d   1      21.134 -24.311 -21.548  0.00  0.00     0.013 A 
ATOM     13  C   <1> d   1      22.250 -23.480 -21.414  0.00  0.00     0.040 A 
ATOM     14  C   <1> d   1      23.472 -24.011 -20.982  0.00  0.00     0.098 A 
ATOM     15  C   <1> d   1      23.565 -25.375 -20.682  0.00  0.00     0.099 A 
ATOM     16  C   <1> d   1      22.446 -26.201 -20.821  0.00  0.00     0.049 A 
BRANCH  14  17
ATOM     17  O   <1> d   1      24.609 -23.205 -20.841  0.00  0.00    -0.358 OA
ATOM     18  H   <1> d   1      24.434 -22.271 -20.858  0.00  0.00     0.217 HD
ENDBRANCH  14  17
BRANCH  15  19
ATOM     19  O   <1> d   1      24.771 -25.927 -20.242  0.00  0.00    -0.358 OA
ATOM     20  H   <1> d   1      25.003 -25.620 -19.370  0.00  0.00     0.217 HD
ENDBRANCH  15  19
ENDBRANCH   9  11
BRANCH   8  21
ATOM     21  O   <1> d   1      20.210 -27.467 -19.166  0.00  0.00    -0.392 OA
ATOM     22  H   <1> d   1      20.984 -26.963 -18.938  0.00  0.00     0.210 HD
ENDBRANCH   8  21
BRANCH   3  23
ATOM     23  O   <1> d   1      16.378 -30.046 -20.557  0.00  0.00    -0.360 OA
ATOM     24  H   <1> d   1      17.250 -30.424 -20.514  0.00  0.00     0.217 HD
ENDBRANCH   3  23
BRANCH   1  25
ATOM     25  O   <1> d   1      14.038 -25.803 -20.505  0.00  0.00    -0.361 OA
ATOM     26  H   <1> d   1      13.920 -25.341 -19.683  0.00  0.00     0.217 HD
ENDBRANCH   1  25
TORSDOF 6
ENDMDL
