# Supplementary material for: Ferroptosis regulation by traditional chinese medicine for ischemic stroke intervention based on network pharmacology and data mining
Source: PLoS One. 2025 Apr 16;20(4):e0321751. doi: 10.1371/journal.pone.0321751 (PMC12002469; doi:10.1371/journal.pone.0321751)
Supplement: S6 File — (ZIP) [file pone.0321751.s006.zip › 分子对接2/HIF1A/HIF-0073/results/MOL000073_4h6j_out09.pdb]

REMARK Generated by AMDock from AutoDock Vina result
MODEL        9
REMARK ENERGY   =   -6.3
HETATM   1  C   <1> d   1      12.189   1.756 -16.698  0.00  0.00           C
HETATM   2  C   <1> d   1      13.089   1.669 -15.630  0.00  0.00           C
HETATM   3  C   <1> d   1      12.979   0.636 -14.697  0.00  0.00           C
HETATM   4  C   <1> d   1      11.990  -0.347 -14.841  0.00  0.00           C
HETATM   5  C   <1> d   1      11.086  -0.259 -15.908  0.00  0.00           C
HETATM   6  C   <1> d   1      11.188   0.791 -16.823  0.00  0.00           C
HETATM   7  C   <1> d   1      11.911  -1.504 -13.837  0.00  0.00           C
HETATM   8  C   <1> d   1      11.081  -2.677 -14.414  0.00  0.00           C
HETATM   9  C   <1> d   1       9.774  -2.084 -14.992  0.00  0.00           C
HETATM  10  O   <1> d   1      10.080  -1.212 -16.091  0.00  0.00           O
HETATM  11  C   <1> d   1       8.868  -3.219 -15.491  0.00  0.00           C
HETATM  12  C   <1> d   1       7.991  -3.855 -14.607  0.00  0.00           C
HETATM  13  C   <1> d   1       7.171  -4.899 -15.046  0.00  0.00           C
HETATM  14  C   <1> d   1       7.219  -5.313 -16.383  0.00  0.00           C
HETATM  15  C   <1> d   1       8.087  -4.672 -17.275  0.00  0.00           C
HETATM  16  C   <1> d   1       8.905  -3.631 -16.828  0.00  0.00           C
HETATM  17  O   <1> d   1       6.413  -6.358 -16.853  0.00  0.00           O
HETATM  18  H   <1> d   1       6.892  -7.130 -17.133  0.00  0.00           H
HETATM  19  O   <1> d   1       8.148  -5.061 -18.615  0.00  0.00           O
HETATM  20  H   <1> d   1       7.491  -4.616 -19.142  0.00  0.00           H
HETATM  21  O   <1> d   1      11.802  -3.353 -15.461  0.00  0.00           O
HETATM  22  H   <1> d   1      12.250  -2.762 -16.058  0.00  0.00           H
HETATM  23  O   <1> d   1      13.869   0.598 -13.624  0.00  0.00           O
HETATM  24  H   <1> d   1      13.727   1.318 -13.019  0.00  0.00           H
HETATM  25  O   <1> d   1      12.268   2.786 -17.641  0.00  0.00           O
HETATM  26  H   <1> d   1      11.680   3.515 -17.482  0.00  0.00           H
ENDMDL
