# Supplementary material for: Ferroptosis regulation by traditional chinese medicine for ischemic stroke intervention based on network pharmacology and data mining
Source: PLoS One. 2025 Apr 16;20(4):e0321751. doi: 10.1371/journal.pone.0321751 (PMC12002469; doi:10.1371/journal.pone.0321751)
Supplement: S6 File — (ZIP) [file pone.0321751.s006.zip › 分子对接2/HIF1A/HIF-0073/results/MOL000073_4h6j_out09.pdbqt]

MODEL 1
REMARK VINA RESULT:      -6.3      0.000      0.000
REMARK  6 active torsions:
REMARK  status: ('A' for Active; 'I' for Inactive)
REMARK    1  A    between atoms: C_1  and  O_11 
REMARK    2  A    between atoms: C_3  and  O_12 
REMARK    3  A    between atoms: C_8  and  O_13 
REMARK    4  A    between atoms: C_9  and  C_14 
REMARK    5  A    between atoms: C_17  and  O_21 
REMARK    6  A    between atoms: C_18  and  O_20 
ROOT
ATOM      1  C   <1> d   1      12.189   1.756 -16.698  0.00  0.00     0.071 A 
ATOM      2  C   <1> d   1      13.089   1.669 -15.630  0.00  0.00     0.073 A 
ATOM      3  C   <1> d   1      12.979   0.636 -14.697  0.00  0.00     0.077 A 
ATOM      4  C   <1> d   1      11.990  -0.347 -14.841  0.00  0.00     0.011 A 
ATOM      5  C   <1> d   1      11.086  -0.259 -15.908  0.00  0.00     0.081 A 
ATOM      6  C   <1> d   1      11.188   0.791 -16.823  0.00  0.00     0.074 A 
ATOM      7  C   <1> d   1      11.911  -1.504 -13.837  0.00  0.00     0.079 C 
ATOM      8  C   <1> d   1      11.081  -2.677 -14.414  0.00  0.00     0.156 C 
ATOM      9  C   <1> d   1       9.774  -2.084 -14.992  0.00  0.00     0.191 C 
ATOM     10  O   <1> d   1      10.080  -1.212 -16.091  0.00  0.00    -0.338 OA
ENDROOT
BRANCH   9  11
ATOM     11  C   <1> d   1       8.868  -3.219 -15.491  0.00  0.00    -0.024 A 
ATOM     12  C   <1> d   1       7.991  -3.855 -14.607  0.00  0.00     0.013 A 
ATOM     13  C   <1> d   1       7.171  -4.899 -15.046  0.00  0.00     0.040 A 
ATOM     14  C   <1> d   1       7.219  -5.313 -16.383  0.00  0.00     0.098 A 
ATOM     15  C   <1> d   1       8.087  -4.672 -17.275  0.00  0.00     0.099 A 
ATOM     16  C   <1> d   1       8.905  -3.631 -16.828  0.00  0.00     0.049 A 
BRANCH  14  17
ATOM     17  O   <1> d   1       6.413  -6.358 -16.853  0.00  0.00    -0.358 OA
ATOM     18  H   <1> d   1       6.892  -7.130 -17.133  0.00  0.00     0.217 HD
ENDBRANCH  14  17
BRANCH  15  19
ATOM     19  O   <1> d   1       8.148  -5.061 -18.615  0.00  0.00    -0.358 OA
ATOM     20  H   <1> d   1       7.491  -4.616 -19.142  0.00  0.00     0.217 HD
ENDBRANCH  15  19
ENDBRANCH   9  11
BRANCH   8  21
ATOM     21  O   <1> d   1      11.802  -3.353 -15.461  0.00  0.00    -0.392 OA
ATOM     22  H   <1> d   1      12.250  -2.762 -16.058  0.00  0.00     0.210 HD
ENDBRANCH   8  21
BRANCH   3  23
ATOM     23  O   <1> d   1      13.869   0.598 -13.624  0.00  0.00    -0.360 OA
ATOM     24  H   <1> d   1      13.727   1.318 -13.019  0.00  0.00     0.217 HD
ENDBRANCH   3  23
BRANCH   1  25
ATOM     25  O   <1> d   1      12.268   2.786 -17.641  0.00  0.00    -0.361 OA
ATOM     26  H   <1> d   1      11.680   3.515 -17.482  0.00  0.00     0.217 HD
ENDBRANCH   1  25
TORSDOF 6
ENDMDL
