# Supplementary material for: Ferroptosis regulation by traditional chinese medicine for ischemic stroke intervention based on network pharmacology and data mining
Source: PLoS One. 2025 Apr 16;20(4):e0321751. doi: 10.1371/journal.pone.0321751 (PMC12002469; doi:10.1371/journal.pone.0321751)
Supplement: S6 File — (ZIP) [file pone.0321751.s006.zip › 分子对接2/HIF1A/HIF-0073/results/MOL000073_4h6j_out10.pdb]

REMARK Generated by AMDock from AutoDock Vina result
MODEL       10
REMARK ENERGY   =   -5.8
HETATM   1  C   <1> d   1      19.628  -6.159 -12.476  0.00  0.00           C
HETATM   2  C   <1> d   1      20.991  -6.024 -12.767  0.00  0.00           C
HETATM   3  C   <1> d   1      21.945  -6.159 -11.757  0.00  0.00           C
HETATM   4  C   <1> d   1      21.551  -6.469 -10.448  0.00  0.00           C
HETATM   5  C   <1> d   1      20.188  -6.601 -10.154  0.00  0.00           C
HETATM   6  C   <1> d   1      19.239  -6.441 -11.166  0.00  0.00           C
HETATM   7  C   <1> d   1      22.613  -6.664  -9.357  0.00  0.00           C
HETATM   8  C   <1> d   1      22.022  -7.422  -8.144  0.00  0.00           C
HETATM   9  C   <1> d   1      20.677  -6.747  -7.781  0.00  0.00           C
HETATM  10  O   <1> d   1      19.747  -6.906  -8.864  0.00  0.00           O
HETATM  11  C   <1> d   1      20.095  -7.401  -6.520  0.00  0.00           C
HETATM  12  C   <1> d   1      18.762  -7.825  -6.502  0.00  0.00           C
HETATM  13  C   <1> d   1      18.217  -8.409  -5.355  0.00  0.00           C
HETATM  14  C   <1> d   1      19.007  -8.580  -4.212  0.00  0.00           C
HETATM  15  C   <1> d   1      20.345  -8.168  -4.228  0.00  0.00           C
HETATM  16  C   <1> d   1      20.883  -7.583  -5.378  0.00  0.00           C
HETATM  17  O   <1> d   1      18.489  -9.159  -3.046  0.00  0.00           O
HETATM  18  H   <1> d   1      19.134  -9.595  -2.502  0.00  0.00           H
HETATM  19  O   <1> d   1      21.156  -8.336  -3.103  0.00  0.00           O
HETATM  20  H   <1> d   1      21.653  -9.148  -3.143  0.00  0.00           H
HETATM  21  O   <1> d   1      21.789  -8.807  -8.464  0.00  0.00           O
HETATM  22  H   <1> d   1      20.883  -9.001  -8.677  0.00  0.00           H
HETATM  23  O   <1> d   1      23.292  -5.982 -12.073  0.00  0.00           O
HETATM  24  H   <1> d   1      23.408  -5.406 -12.821  0.00  0.00           H
HETATM  25  O   <1> d   1      18.651  -6.017 -13.466  0.00  0.00           O
HETATM  26  H   <1> d   1      18.368  -6.832 -13.864  0.00  0.00           H
ENDMDL
