# Supplementary material for: Ferroptosis regulation by traditional chinese medicine for ischemic stroke intervention based on network pharmacology and data mining
Source: PLoS One. 2025 Apr 16;20(4):e0321751. doi: 10.1371/journal.pone.0321751 (PMC12002469; doi:10.1371/journal.pone.0321751)
Supplement: S6 File — (ZIP) [file pone.0321751.s006.zip › 分子对接2/HIF1A/HIF-0073/results/MOL000073_4h6j_out10.pdbqt]

MODEL 1
REMARK VINA RESULT:      -5.8      0.000      0.000
REMARK  6 active torsions:
REMARK  status: ('A' for Active; 'I' for Inactive)
REMARK    1  A    between atoms: C_1  and  O_11 
REMARK    2  A    between atoms: C_3  and  O_12 
REMARK    3  A    between atoms: C_8  and  O_13 
REMARK    4  A    between atoms: C_9  and  C_14 
REMARK    5  A    between atoms: C_17  and  O_21 
REMARK    6  A    between atoms: C_18  and  O_20 
ROOT
ATOM      1  C   <1> d   1      19.628  -6.159 -12.476  0.00  0.00     0.071 A 
ATOM      2  C   <1> d   1      20.991  -6.024 -12.767  0.00  0.00     0.073 A 
ATOM      3  C   <1> d   1      21.945  -6.159 -11.757  0.00  0.00     0.077 A 
ATOM      4  C   <1> d   1      21.551  -6.469 -10.448  0.00  0.00     0.011 A 
ATOM      5  C   <1> d   1      20.188  -6.601 -10.154  0.00  0.00     0.081 A 
ATOM      6  C   <1> d   1      19.239  -6.441 -11.166  0.00  0.00     0.074 A 
ATOM      7  C   <1> d   1      22.613  -6.664  -9.357  0.00  0.00     0.079 C 
ATOM      8  C   <1> d   1      22.022  -7.422  -8.144  0.00  0.00     0.156 C 
ATOM      9  C   <1> d   1      20.677  -6.747  -7.781  0.00  0.00     0.191 C 
ATOM     10  O   <1> d   1      19.747  -6.906  -8.864  0.00  0.00    -0.338 OA
ENDROOT
BRANCH   9  11
ATOM     11  C   <1> d   1      20.095  -7.401  -6.520  0.00  0.00    -0.024 A 
ATOM     12  C   <1> d   1      18.762  -7.825  -6.502  0.00  0.00     0.013 A 
ATOM     13  C   <1> d   1      18.217  -8.409  -5.355  0.00  0.00     0.040 A 
ATOM     14  C   <1> d   1      19.007  -8.580  -4.212  0.00  0.00     0.098 A 
ATOM     15  C   <1> d   1      20.345  -8.168  -4.228  0.00  0.00     0.099 A 
ATOM     16  C   <1> d   1      20.883  -7.583  -5.378  0.00  0.00     0.049 A 
BRANCH  14  17
ATOM     17  O   <1> d   1      18.489  -9.159  -3.046  0.00  0.00    -0.358 OA
ATOM     18  H   <1> d   1      19.134  -9.595  -2.502  0.00  0.00     0.217 HD
ENDBRANCH  14  17
BRANCH  15  19
ATOM     19  O   <1> d   1      21.156  -8.336  -3.103  0.00  0.00    -0.358 OA
ATOM     20  H   <1> d   1      21.653  -9.148  -3.143  0.00  0.00     0.217 HD
ENDBRANCH  15  19
ENDBRANCH   9  11
BRANCH   8  21
ATOM     21  O   <1> d   1      21.789  -8.807  -8.464  0.00  0.00    -0.392 OA
ATOM     22  H   <1> d   1      20.883  -9.001  -8.677  0.00  0.00     0.210 HD
ENDBRANCH   8  21
BRANCH   3  23
ATOM     23  O   <1> d   1      23.292  -5.982 -12.073  0.00  0.00    -0.360 OA
ATOM     24  H   <1> d   1      23.408  -5.406 -12.821  0.00  0.00     0.217 HD
ENDBRANCH   3  23
BRANCH   1  25
ATOM     25  O   <1> d   1      18.651  -6.017 -13.466  0.00  0.00    -0.361 OA
ATOM     26  H   <1> d   1      18.368  -6.832 -13.864  0.00  0.00     0.217 HD
ENDBRANCH   1  25
TORSDOF 6
ENDMDL
