# Supplementary material for: Ferroptosis regulation by traditional chinese medicine for ischemic stroke intervention based on network pharmacology and data mining
Source: PLoS One. 2025 Apr 16;20(4):e0321751. doi: 10.1371/journal.pone.0321751 (PMC12002469; doi:10.1371/journal.pone.0321751)
Supplement: S6 File — (ZIP) [file pone.0321751.s006.zip › 分子对接2/HIF1A/HIF-0098/input/4h6j_h_132Results.txt]

Output # 1	Total Volume = 428.00	Total Energy per Vol	EPV = -0.14161087
Output # 2	Total Volume = 441.00	Total Energy per Vol	EPV = -0.13330368
Output # 3	Total Volume = 496.00	Total Energy per Vol	EPV = -0.12961129
Output # 4	Total Volume = 512.00	Total Energy per Vol	EPV = -0.12686862
Output # 5	Total Volume = 385.00	Total Energy per Vol	EPV = -0.12666062
Output # 6	Total Volume = 461.00	Total Energy per Vol	EPV = -0.12239485
Output # 7	Total Volume = 477.00	Total Energy per Vol	EPV = -0.12232685
Output # 8	Total Volume = 489.00	Total Energy per Vol	EPV = -0.12151468
Output # 9	Total Volume = 502.00	Total Energy per Vol	EPV = -0.11986252
Output # 10	Total Volume = 481.00	Total Energy per Vol	EPV = -0.11894552
