# Supplementary material for: Ferroptosis regulation by traditional chinese medicine for ischemic stroke intervention based on network pharmacology and data mining
Source: PLoS One. 2025 Apr 16;20(4):e0321751. doi: 10.1371/journal.pone.0321751 (PMC12002469; doi:10.1371/journal.pone.0321751)
Supplement: S6 File — (ZIP) [file pone.0321751.s006.zip › 分子对接2/HIF1A/HIF-0098/input/FILL_4h6j_h_132out02.pdb]

ATOM      1  O   FIL     1       6.092  -6.486 -18.291  1.0   1.067     0.001 O
ATOM      2  O   FIL     1      17.092  -8.486 -15.291  1.0   0.998     0.001 O
ATOM      3  O   FIL     1       6.092  -7.486 -24.291  1.0   0.943     0.001 O
ATOM      4  O   FIL     1      18.092  -7.486 -15.291  1.0   0.899     0.001 O
ATOM      5  O   FIL     1       8.092  -6.486 -12.291  1.0   0.832     0.001 O
ATOM      6  O   FIL     1       6.092  -5.486 -18.291  1.0   0.822     0.001 O
ATOM      7  O   FIL     1      19.092  -6.486 -14.291  1.0   0.812     0.001 O
ATOM      8  O   FIL     1      19.092  -6.486 -15.291  1.0   0.794     0.001 O
ATOM      9  O   FIL     1       9.092  -4.486 -18.291  1.0   0.792     0.001 O
ATOM     10  O   FIL     1       5.092  -0.486 -25.291  1.0   0.769     0.001 O
ATOM     11  O   FIL     1       7.092  -6.486 -24.291  1.0   0.768     0.001 O
ATOM     12  O   FIL     1       9.092  -5.486 -18.291  1.0   0.748     0.001 O
ATOM     13  O   FIL     1      18.092  -8.486 -16.291  1.0   0.729     0.001 O
ATOM     14  O   FIL     1       4.092  -0.486 -25.291  1.0   0.720     0.001 O
ATOM     15  O   FIL     1      14.092  -3.486 -12.291  1.0   0.695     0.001 O
ATOM     16  O   FIL     1       7.092  -6.486 -25.291  1.0   0.693     0.001 O
ATOM     17  O   FIL     1       6.092  -5.486 -19.291  1.0   0.693     0.001 O
ATOM     18  O   FIL     1      14.092  -4.486 -14.291  1.0   0.652     0.001 O
ATOM     19  O   FIL     1      19.092  -5.486 -14.291  1.0   0.650     0.001 O
ATOM     20  O   FIL     1       6.092  -6.486 -24.291  1.0   0.645     0.001 O
ATOM     21  O   FIL     1       6.092  -6.486 -17.291  1.0   0.638     0.001 O
ATOM     22  O   FIL     1       8.092  -4.486 -18.291  1.0   0.627     0.001 O
ATOM     23  O   FIL     1      15.092  -3.486 -12.291  1.0   0.621     0.001 O
ATOM     24  O   FIL     1       9.092  -4.486 -17.291  1.0   0.610     0.001 O
ATOM     25  O   FIL     1      14.092  -4.486 -13.291  1.0   0.607     0.001 O
ATOM     26  O   FIL     1       6.092  -7.486 -25.291  1.0   0.574     0.001 O
ATOM     27  O   FIL     1       9.092  -5.486 -12.291  1.0   0.569     0.001 O
ATOM     28  O   FIL     1       7.092  -6.486 -12.291  1.0   0.560     0.001 O
ATOM     29  O   FIL     1      10.092  -5.486 -18.291  1.0   0.556     0.001 O
ATOM     30  O   FIL     1       6.092  -8.486 -24.291  1.0   0.549     0.001 O
ATOM     31  O   FIL     1      18.092  -8.486 -15.291  1.0   0.530     0.001 O
ATOM     32  O   FIL     1      13.092  -4.486 -12.291  1.0   0.522     0.001 O
ATOM     33  O   FIL     1      14.092  -3.486 -11.291  1.0   0.522     0.001 O
ATOM     34  O   FIL     1       7.092  -5.486 -19.291  1.0   0.518     0.001 O
ATOM     35  O   FIL     1       8.092  -6.486 -13.291  1.0   0.514     0.001 O
ATOM     36  O   FIL     1       6.092  -6.486 -25.291  1.0   0.505     0.001 O
ATOM     37  H   FIL     1      12.092  -5.486 -11.291  1.0   0.505     0.001 H
ATOM     38  H   FIL     1       8.092  -4.486 -21.291  1.0   0.505     0.001 H
ATOM     39  O   FIL     1      15.092  -4.486 -13.291  1.0   0.503     0.001 O
ATOM     40  O   FIL     1      10.092  -3.486 -17.291  1.0   0.499     0.001 O
ATOM     41  O   FIL     1       7.092  -6.486 -18.291  1.0   0.495     0.001 O
ATOM     42  H   FIL     1       6.092  -6.486 -13.291  1.0   0.487     0.001 H
ATOM     43  H   FIL     1       6.092  -6.486 -15.291  1.0   0.482     0.001 H
ATOM     44  O   FIL     1       9.092  -3.486 -17.291  1.0   0.481     0.001 O
ATOM     45  H   FIL     1       7.092  -6.486 -13.291  1.0   0.477     0.001 H
ATOM     46  O   FIL     1      10.092  -4.486 -17.291  1.0   0.472     0.001 O
ATOM     47  O   FIL     1       8.092  -5.486 -12.291  1.0   0.471     0.001 O
ATOM     48  H   FIL     1      11.092  -3.486 -17.291  1.0   0.470     0.001 H
ATOM     49  H   FIL     1       7.092  -5.486 -23.291  1.0   0.465     0.001 H
ATOM     50  H   FIL     1       7.092  -7.486 -12.291  1.0   0.464     0.001 H
ATOM     51  H   FIL     1       7.092  -7.486 -18.291  1.0   0.454     0.001 H
ATOM     52  O   FIL     1       5.092  -1.486 -24.291  1.0   0.454     0.001 O
ATOM     53  O   FIL     1       7.092  -6.486 -17.291  1.0   0.448     0.001 O
ATOM     54  O   FIL     1      19.092  -5.486 -13.291  1.0   0.445     0.001 O
ATOM     55  O   FIL     1       9.092  -6.486 -11.291  1.0   0.444     0.001 O
ATOM     56  O   FIL     1       6.092  -7.486 -23.291  1.0   0.441     0.001 O
ATOM     57  O   FIL     1       7.092  -5.486 -20.291  1.0   0.439     0.001 O
ATOM     58  O   FIL     1       6.092  -6.486 -23.291  1.0   0.439     0.001 O
ATOM     59  O   FIL     1      14.092  -5.486 -14.291  1.0   0.434     0.001 O
ATOM     60  O   FIL     1       7.092  -6.486 -26.291  1.0   0.430     0.001 O
ATOM     61  O   FIL     1      18.092  -6.486 -14.291  1.0   0.430     0.001 O
ATOM     62  H   FIL     1       5.092  -7.486 -15.291  1.0   0.427     0.001 H
ATOM     63  O   FIL     1       8.092  -6.486 -11.291  1.0   0.424     0.001 O
ATOM     64  O   FIL     1      18.092  -7.486 -14.291  1.0   0.417     0.001 O
ATOM     65  O   FIL     1      15.092  -3.486 -11.291  1.0   0.416     0.001 O
ATOM     66  H   FIL     1      11.092  -5.486 -10.291  1.0   0.415     0.001 H
ATOM     67  H   FIL     1       8.092  -5.486 -21.291  1.0   0.414     0.001 H
ATOM     68  H   FIL     1       7.092  -5.486 -22.291  1.0   0.409     0.001 H
ATOM     69  H   FIL     1       8.092  -6.486 -18.291  1.0   0.406     0.001 H
ATOM     70  O   FIL     1       7.092  -6.486 -23.291  1.0   0.397     0.001 O
ATOM     71  H   FIL     1       6.092  -7.486 -16.291  1.0   0.395     0.001 H
ATOM     72  O   FIL     1       7.092  -5.486 -18.291  1.0   0.395     0.001 O
ATOM     73  O   FIL     1       5.092  -5.486 -18.291  1.0   0.393     0.001 O
ATOM     74  H   FIL     1       7.092  -6.486 -19.291  1.0   0.382     0.001 H
ATOM     75  H   FIL     1       9.092  -5.486 -19.291  1.0   0.381     0.001 H
ATOM     76  H   FIL     1       7.092  -6.486 -14.291  1.0   0.381     0.001 H
ATOM     77  H   FIL     1       7.092  -6.486 -15.291  1.0   0.381     0.001 H
ATOM     78  O   FIL     1       8.092  -5.486 -20.291  1.0   0.379     0.001 O
ATOM     79  O   FIL     1       8.092  -5.486 -19.291  1.0   0.378     0.001 O
ATOM     80  O   FIL     1       8.092  -5.486 -18.291  1.0   0.377     0.001 O
ATOM     81  H   FIL     1       7.092  -7.486 -16.291  1.0   0.375     0.001 H
ATOM     82  O   FIL     1       6.092  -5.486 -20.291  1.0   0.372     0.001 O
ATOM     83  O   FIL     1       9.092  -5.486 -11.291  1.0   0.366     0.001 O
ATOM     84  O   FIL     1       8.092  -5.486 -13.291  1.0   0.366     0.001 O
ATOM     85  O   FIL     1       5.092  -0.486 -24.291  1.0   0.364     0.001 O
ATOM     86  O   FIL     1       8.092  -4.486 -19.291  1.0   0.358     0.001 O
ATOM     87  H   FIL     1      12.092  -3.486 -16.291  1.0   0.357     0.001 H
ATOM     88  H   FIL     1      13.092  -5.486 -11.291  1.0   0.352     0.001 H
ATOM     89  O   FIL     1       7.092  -4.486 -21.291  1.0   0.345     0.001 O
ATOM     90  O   FIL     1      10.092  -5.486 -11.291  1.0   0.340     0.001 O
ATOM     91  O   FIL     1      13.092  -4.486 -13.291  1.0   0.337     0.001 O
ATOM     92  O   FIL     1       5.092  -8.486 -24.291  1.0   0.332     0.001 O
ATOM     93  O   FIL     1      13.092  -4.486 -11.291  1.0   0.329     0.001 O
ATOM     94  H   FIL     1      11.092  -2.486 -17.291  1.0   0.328     0.001 H
ATOM     95  O   FIL     1       6.092  -5.486 -17.291  1.0   0.327     0.001 O
ATOM     96  O   FIL     1       6.092  -4.486 -19.291  1.0   0.324     0.001 O
ATOM     97  O   FIL     1       6.092  -6.486 -16.291  1.0   0.322     0.001 O
ATOM     98  O   FIL     1       5.092  -5.486 -17.291  1.0   0.316     0.001 O
ATOM     99  O   FIL     1       7.092  -6.486 -16.291  1.0   0.316     0.001 O
ATOM    100  O   FIL     1       5.092  -4.486 -19.291  1.0   0.312     0.001 O
ATOM    101  O   FIL     1      15.092  -3.486 -13.291  1.0   0.310     0.001 O
ATOM    102  H   FIL     1      10.092  -4.486 -18.291  1.0   0.308     0.001 H
ATOM    103  O   FIL     1      14.092  -3.486 -13.291  1.0   0.301     0.001 O
ATOM    104  H   FIL     1       7.092  -4.486 -22.291  1.0   0.301     0.001 H
ATOM    105  H   FIL     1       8.092  -6.486 -20.291  1.0   0.300     0.001 H
ATOM    106  O   FIL     1       8.092  -4.486 -17.291  1.0   0.300     0.001 O
ATOM    107  H   FIL     1      10.092  -3.486 -18.291  1.0   0.294     0.001 H
ATOM    108  O   FIL     1      13.092  -4.486 -15.291  1.0   0.288     0.001 O
ATOM    109  O   FIL     1      13.092  -4.486 -14.291  1.0   0.288     0.001 O
ATOM    110  O   FIL     1      18.092  -5.486 -13.291  1.0   0.287     0.001 O
ATOM    111  O   FIL     1       7.092  -5.486 -21.291  1.0   0.285     0.001 O
ATOM    112  O   FIL     1       7.092  -5.486 -12.291  1.0   0.282     0.001 O
ATOM    113  O   FIL     1       6.092  -4.486 -20.291  1.0   0.280     0.001 O
ATOM    114  O   FIL     1       6.092  -4.486 -21.291  1.0   0.280     0.001 O
ATOM    115  O   FIL     1       5.092  -4.486 -18.291  1.0   0.279     0.001 O
ATOM    116  O   FIL     1      11.092  -2.486 -16.291  1.0   0.274     0.001 O
ATOM    117  O   FIL     1       6.092  -5.486 -22.291  1.0   0.273     0.001 O
ATOM    118  H   FIL     1      11.092  -4.486 -17.291  1.0   0.271     0.001 H
ATOM    119  O   FIL     1      16.092  -3.486 -12.291  1.0   0.269     0.001 O
ATOM    120  O   FIL     1       5.092  -6.486 -15.291  1.0   0.268     0.001 O
ATOM    121  O   FIL     1      11.092  -3.486 -16.291  1.0   0.243     0.001 O
ATOM    122  O   FIL     1       6.092  -4.486 -22.291  1.0   0.223     0.001 O
ATOM    123  O   FIL     1      11.092  -5.486 -11.291  1.0   0.213     0.001 O
ATOM    124  O   FIL     1       5.092  -3.486 -22.291  1.0   0.201     0.001 O
ATOM    125  O   FIL     1       5.092  -4.486 -22.291  1.0   0.197     0.001 O
ATOM    126  O   FIL     1       5.092  -2.486 -22.291  1.0   0.194     0.001 O
ATOM    127  O   FIL     1       5.092  -1.486 -23.291  1.0   0.188     0.001 O
ATOM    128  O   FIL     1       5.092  -2.486 -23.291  1.0   0.175     0.001 O
ATOM    129  O   FIL     1      18.092  -4.486 -12.291  1.0   0.173     0.001 O
ATOM    130  O   FIL     1      17.092  -3.486 -12.291  1.0   0.162     0.001 O
ATOM    131  O   FIL     1      18.092  -5.486 -12.291  1.0   0.155     0.001 O
ATOM    132  O   FIL     1      17.092  -4.486 -12.291  1.0   0.141     0.001 O
