# Supplementary material for: Ferroptosis regulation by traditional chinese medicine for ischemic stroke intervention based on network pharmacology and data mining
Source: PLoS One. 2025 Apr 16;20(4):e0321751. doi: 10.1371/journal.pone.0321751 (PMC12002469; doi:10.1371/journal.pone.0321751)
Supplement: S6 File — (ZIP) [file pone.0321751.s006.zip › 分子对接2/HIF1A/HIF-0098/input/FILL_4h6j_h_132out04.pdb]

ATOM      1  O   FIL     1       6.092 -20.486 -27.291  1.0   1.196     0.001 O
ATOM      2  O   FIL     1       8.092 -20.486 -27.291  1.0   0.940     0.001 O
ATOM      3  O   FIL     1       7.092 -19.486 -28.291  1.0   0.928     0.001 O
ATOM      4  O   FIL     1       8.092 -27.486 -21.291  1.0   0.911     0.001 O
ATOM      5  O   FIL     1       2.092 -16.486 -22.291  1.0   0.902     0.001 O
ATOM      6  O   FIL     1       0.092 -23.486 -21.291  1.0   0.895     0.001 O
ATOM      7  O   FIL     1       7.092 -20.486 -27.291  1.0   0.852     0.001 O
ATOM      8  O   FIL     1       8.092 -27.486 -28.291  1.0   0.840     0.001 O
ATOM      9  O   FIL     1       7.092 -20.486 -28.291  1.0   0.829     0.001 O
ATOM     10  O   FIL     1       2.092 -29.486 -21.291  1.0   0.820     0.001 O
ATOM     11  O   FIL     1       8.092 -28.486 -28.291  1.0   0.806     0.001 O
ATOM     12  O   FIL     1       3.092 -29.486 -21.291  1.0   0.805     0.001 O
ATOM     13  O   FIL     1       8.092 -19.486 -28.291  1.0   0.793     0.001 O
ATOM     14  O   FIL     1      10.092 -25.486 -20.291  1.0   0.790     0.001 O
ATOM     15  O   FIL     1       9.092 -26.486 -20.291  1.0   0.788     0.001 O
ATOM     16  O   FIL     1       2.092 -28.486 -21.291  1.0   0.787     0.001 O
ATOM     17  O   FIL     1       7.092 -27.486 -28.291  1.0   0.779     0.001 O
ATOM     18  O   FIL     1       3.092 -16.486 -22.291  1.0   0.778     0.001 O
ATOM     19  O   FIL     1      -0.908 -18.486 -29.291  1.0   0.756     0.001 O
ATOM     20  O   FIL     1      -1.908 -19.486 -29.291  1.0   0.727     0.001 O
ATOM     21  O   FIL     1       3.092 -28.486 -21.291  1.0   0.726     0.001 O
ATOM     22  O   FIL     1      -0.908 -18.486 -28.291  1.0   0.700     0.001 O
ATOM     23  O   FIL     1       7.092 -28.486 -21.291  1.0   0.698     0.001 O
ATOM     24  O   FIL     1       0.092 -23.486 -22.291  1.0   0.697     0.001 O
ATOM     25  O   FIL     1       7.092 -28.486 -28.291  1.0   0.688     0.001 O
ATOM     26  O   FIL     1      -1.908 -19.486 -28.291  1.0   0.669     0.001 O
ATOM     27  O   FIL     1      -1.908 -20.486 -26.291  1.0   0.666     0.001 O
ATOM     28  O   FIL     1       8.092 -27.486 -22.291  1.0   0.665     0.001 O
ATOM     29  O   FIL     1      10.092 -25.486 -19.291  1.0   0.662     0.001 O
ATOM     30  O   FIL     1      -1.908 -20.486 -27.291  1.0   0.657     0.001 O
ATOM     31  O   FIL     1       3.092 -14.486 -24.291  1.0   0.640     0.001 O
ATOM     32  O   FIL     1       5.092 -30.486 -25.291  1.0   0.633     0.001 O
ATOM     33  O   FIL     1       4.092 -29.486 -25.291  1.0   0.628     0.001 O
ATOM     34  O   FIL     1       0.092 -22.486 -20.291  1.0   0.626     0.001 O
ATOM     35  O   FIL     1       8.092 -18.486 -28.291  1.0   0.620     0.001 O
ATOM     36  O   FIL     1       5.092 -20.486 -27.291  1.0   0.612     0.001 O
ATOM     37  O   FIL     1       2.092 -30.486 -25.291  1.0   0.610     0.001 O
ATOM     38  O   FIL     1       7.092 -28.486 -29.291  1.0   0.602     0.001 O
ATOM     39  O   FIL     1      -0.908 -22.486 -21.291  1.0   0.601     0.001 O
ATOM     40  O   FIL     1       2.092 -15.486 -21.291  1.0   0.598     0.001 O
ATOM     41  O   FIL     1       8.092 -28.486 -29.291  1.0   0.590     0.001 O
ATOM     42  O   FIL     1       6.092 -19.486 -27.291  1.0   0.586     0.001 O
ATOM     43  O   FIL     1       1.092 -23.486 -21.291  1.0   0.586     0.001 O
ATOM     44  O   FIL     1       4.092 -30.486 -25.291  1.0   0.580     0.001 O
ATOM     45  O   FIL     1       4.092 -13.486 -25.291  1.0   0.579     0.001 O
ATOM     46  O   FIL     1       7.092 -18.486 -28.291  1.0   0.574     0.001 O
ATOM     47  O   FIL     1       7.092 -30.486 -21.291  1.0   0.573     0.001 O
ATOM     48  O   FIL     1       3.092 -30.486 -25.291  1.0   0.567     0.001 O
ATOM     49  O   FIL     1       0.092 -18.486 -29.291  1.0   0.567     0.001 O
ATOM     50  O   FIL     1       6.092 -20.486 -28.291  1.0   0.559     0.001 O
ATOM     51  O   FIL     1       2.092 -31.486 -25.291  1.0   0.549     0.001 O
ATOM     52  O   FIL     1       4.092 -14.486 -25.291  1.0   0.544     0.001 O
ATOM     53  H   FIL     1      -0.908 -19.486 -26.291  1.0   0.543     0.001 H
ATOM     54  O   FIL     1       7.092 -17.486 -28.291  1.0   0.537     0.001 O
ATOM     55  O   FIL     1       7.092 -29.486 -21.291  1.0   0.535     0.001 O
ATOM     56  H   FIL     1      -0.908 -20.486 -24.291  1.0   0.535     0.001 H
ATOM     57  O   FIL     1       3.092 -31.486 -25.291  1.0   0.533     0.001 O
ATOM     58  O   FIL     1       9.092 -27.486 -28.291  1.0   0.524     0.001 O
ATOM     59  H   FIL     1       1.092 -23.486 -20.291  1.0   0.520     0.001 H
ATOM     60  H   FIL     1       7.092 -30.486 -22.291  1.0   0.519     0.001 H
ATOM     61  H   FIL     1      -1.908 -21.486 -20.291  1.0   0.514     0.001 H
ATOM     62  O   FIL     1      -0.908 -22.486 -22.291  1.0   0.509     0.001 O
ATOM     63  O   FIL     1       1.092 -28.486 -21.291  1.0   0.505     0.001 O
ATOM     64  O   FIL     1       6.092 -27.486 -28.291  1.0   0.499     0.001 O
ATOM     65  H   FIL     1       3.092 -15.486 -21.291  1.0   0.489     0.001 H
ATOM     66  H   FIL     1       4.092 -19.486 -25.291  1.0   0.486     0.001 H
ATOM     67  H   FIL     1      10.092 -26.486 -21.291  1.0   0.485     0.001 H
ATOM     68  O   FIL     1       9.092 -28.486 -28.291  1.0   0.483     0.001 O
ATOM     69  H   FIL     1       1.092 -26.486 -20.291  1.0   0.481     0.001 H
ATOM     70  H   FIL     1      -0.908 -21.486 -24.291  1.0   0.481     0.001 H
ATOM     71  O   FIL     1       1.092 -16.486 -21.291  1.0   0.480     0.001 O
ATOM     72  O   FIL     1       1.092 -15.486 -20.291  1.0   0.478     0.001 O
ATOM     73  O   FIL     1       1.092 -16.486 -22.291  1.0   0.477     0.001 O
ATOM     74  O   FIL     1       9.092 -26.486 -21.291  1.0   0.470     0.001 O
ATOM     75  O   FIL     1       8.092 -17.486 -28.291  1.0   0.470     0.001 O
ATOM     76  H   FIL     1       4.092 -18.486 -24.291  1.0   0.467     0.001 H
ATOM     77  O   FIL     1       9.092 -25.486 -20.291  1.0   0.455     0.001 O
ATOM     78  O   FIL     1       3.092 -17.486 -23.291  1.0   0.453     0.001 O
ATOM     79  O   FIL     1      -0.908 -22.486 -20.291  1.0   0.452     0.001 O
ATOM     80  H   FIL     1       0.092 -23.486 -20.291  1.0   0.451     0.001 H
ATOM     81  O   FIL     1       5.092 -30.486 -26.291  1.0   0.439     0.001 O
ATOM     82  O   FIL     1       3.092 -16.486 -23.291  1.0   0.438     0.001 O
ATOM     83  O   FIL     1       2.092 -17.486 -23.291  1.0   0.432     0.001 O
ATOM     84  H   FIL     1      -0.908 -19.486 -24.291  1.0   0.421     0.001 H
ATOM     85  O   FIL     1       7.092 -27.486 -21.291  1.0   0.415     0.001 O
ATOM     86  O   FIL     1       6.092 -28.486 -28.291  1.0   0.414     0.001 O
ATOM     87  O   FIL     1      -1.908 -19.486 -27.291  1.0   0.383     0.001 O
ATOM     88  O   FIL     1       1.092 -15.486 -21.291  1.0   0.378     0.001 O
ATOM     89  H   FIL     1       0.092 -19.486 -24.291  1.0   0.377     0.001 H
ATOM     90  O   FIL     1       4.092 -29.486 -24.291  1.0   0.373     0.001 O
ATOM     91  O   FIL     1       8.092 -26.486 -21.291  1.0   0.369     0.001 O
ATOM     92  O   FIL     1       1.092 -27.486 -21.291  1.0   0.363     0.001 O
ATOM     93  O   FIL     1       4.092 -16.486 -23.291  1.0   0.355     0.001 O
ATOM     94  O   FIL     1       4.092 -15.486 -25.291  1.0   0.354     0.001 O
ATOM     95  O   FIL     1       6.092 -29.486 -28.291  1.0   0.354     0.001 O
ATOM     96  O   FIL     1      -0.908 -22.486 -23.291  1.0   0.352     0.001 O
ATOM     97  O   FIL     1       4.092 -18.486 -25.291  1.0   0.349     0.001 O
ATOM     98  H   FIL     1      -1.908 -20.486 -25.291  1.0   0.348     0.001 H
ATOM     99  O   FIL     1       3.092 -15.486 -23.291  1.0   0.329     0.001 O
ATOM    100  O   FIL     1       5.092 -20.486 -26.291  1.0   0.326     0.001 O
ATOM    101  O   FIL     1       4.092 -17.486 -24.291  1.0   0.321     0.001 O
ATOM    102  O   FIL     1       0.092 -18.486 -24.291  1.0   0.321     0.001 O
ATOM    103  O   FIL     1       6.092 -29.486 -21.291  1.0   0.304     0.001 O
ATOM    104  O   FIL     1       4.092 -29.486 -21.291  1.0   0.304     0.001 O
ATOM    105  O   FIL     1       3.092 -15.486 -24.291  1.0   0.282     0.001 O
ATOM    106  O   FIL     1       4.092 -16.486 -24.291  1.0   0.277     0.001 O
ATOM    107  O   FIL     1      -1.908 -18.486 -28.291  1.0   0.276     0.001 O
ATOM    108  O   FIL     1       1.092 -17.486 -23.291  1.0   0.272     0.001 O
ATOM    109  O   FIL     1      -1.908 -20.486 -24.291  1.0   0.269     0.001 O
ATOM    110  O   FIL     1       5.092 -16.486 -25.291  1.0   0.258     0.001 O
ATOM    111  O   FIL     1       0.092 -24.486 -21.291  1.0   0.234     0.001 O
ATOM    112  O   FIL     1       5.092 -29.486 -21.291  1.0   0.234     0.001 O
ATOM    113  O   FIL     1       1.092 -26.486 -21.291  1.0   0.227     0.001 O
ATOM    114  O   FIL     1       1.092 -17.486 -24.291  1.0   0.225     0.001 O
ATOM    115  O   FIL     1       5.092 -30.486 -27.291  1.0   0.223     0.001 O
ATOM    116  H   FIL     1      -0.908 -20.486 -26.291  1.0   0.223     0.001 H
ATOM    117  O   FIL     1       4.092 -16.486 -25.291  1.0   0.219     0.001 O
ATOM    118  O   FIL     1       3.092 -28.486 -22.291  1.0   0.219     0.001 O
ATOM    119  O   FIL     1       5.092 -16.486 -26.291  1.0   0.216     0.001 O
ATOM    120  O   FIL     1       3.092 -29.486 -24.291  1.0   0.199     0.001 O
ATOM    121  O   FIL     1      -1.908 -22.486 -20.291  1.0   0.197     0.001 O
ATOM    122  O   FIL     1       0.092 -17.486 -24.291  1.0   0.194     0.001 O
ATOM    123  O   FIL     1      -0.908 -21.486 -23.291  1.0   0.186     0.001 O
ATOM    124  O   FIL     1       0.092 -26.486 -21.291  1.0   0.176     0.001 O
ATOM    125  O   FIL     1       0.092 -25.486 -21.291  1.0   0.155     0.001 O
ATOM    126  O   FIL     1       3.092 -29.486 -23.291  1.0   0.148     0.001 O
ATOM    127  O   FIL     1       5.092 -19.486 -26.291  1.0   0.136     0.001 O
ATOM    128  O   FIL     1       5.092 -17.486 -26.291  1.0   0.122     0.001 O
ATOM    129  O   FIL     1       5.092 -29.486 -28.291  1.0   0.106     0.001 O
ATOM    130  O   FIL     1       5.092 -18.486 -26.291  1.0   0.100     0.001 O
ATOM    131  O   FIL     1       3.092 -28.486 -23.291  1.0   0.090     0.001 O
ATOM    132  O   FIL     1       5.092 -29.486 -27.291  1.0   0.065     0.001 O
