# Supplementary material for: Ferroptosis regulation by traditional chinese medicine for ischemic stroke intervention based on network pharmacology and data mining
Source: PLoS One. 2025 Apr 16;20(4):e0321751. doi: 10.1371/journal.pone.0321751 (PMC12002469; doi:10.1371/journal.pone.0321751)
Supplement: S6 File — (ZIP) [file pone.0321751.s006.zip › 分子对接2/HIF1A/HIF-0098/input/FILL_4h6j_h_132out06.pdb]

ATOM      1  O   FIL     1       8.092 -27.486 -21.291  1.0   0.911     0.001 O
ATOM      2  O   FIL     1       6.092 -21.486 -22.291  1.0   0.874     0.001 O
ATOM      3  O   FIL     1       8.092 -27.486 -28.291  1.0   0.840     0.001 O
ATOM      4  O   FIL     1       2.092 -29.486 -21.291  1.0   0.820     0.001 O
ATOM      5  O   FIL     1       8.092 -28.486 -28.291  1.0   0.806     0.001 O
ATOM      6  O   FIL     1       3.092 -29.486 -21.291  1.0   0.805     0.001 O
ATOM      7  O   FIL     1      10.092 -25.486 -20.291  1.0   0.790     0.001 O
ATOM      8  O   FIL     1       9.092 -26.486 -20.291  1.0   0.788     0.001 O
ATOM      9  O   FIL     1       2.092 -28.486 -21.291  1.0   0.787     0.001 O
ATOM     10  O   FIL     1       7.092 -27.486 -28.291  1.0   0.779     0.001 O
ATOM     11  O   FIL     1       3.092 -28.486 -21.291  1.0   0.726     0.001 O
ATOM     12  O   FIL     1       5.092 -24.486 -29.291  1.0   0.710     0.001 O
ATOM     13  O   FIL     1       7.092 -28.486 -21.291  1.0   0.698     0.001 O
ATOM     14  O   FIL     1       7.092 -28.486 -28.291  1.0   0.688     0.001 O
ATOM     15  O   FIL     1       8.092 -27.486 -22.291  1.0   0.665     0.001 O
ATOM     16  O   FIL     1       5.092 -23.486 -29.291  1.0   0.665     0.001 O
ATOM     17  O   FIL     1      10.092 -25.486 -19.291  1.0   0.662     0.001 O
ATOM     18  O   FIL     1       5.092 -30.486 -25.291  1.0   0.633     0.001 O
ATOM     19  O   FIL     1       4.092 -29.486 -25.291  1.0   0.628     0.001 O
ATOM     20  O   FIL     1       2.092 -30.486 -25.291  1.0   0.610     0.001 O
ATOM     21  O   FIL     1       7.092 -28.486 -29.291  1.0   0.602     0.001 O
ATOM     22  O   FIL     1       8.092 -28.486 -29.291  1.0   0.590     0.001 O
ATOM     23  O   FIL     1       4.092 -30.486 -25.291  1.0   0.580     0.001 O
ATOM     24  O   FIL     1       7.092 -30.486 -21.291  1.0   0.573     0.001 O
ATOM     25  O   FIL     1       6.092 -22.486 -23.291  1.0   0.573     0.001 O
ATOM     26  O   FIL     1       3.092 -30.486 -25.291  1.0   0.567     0.001 O
ATOM     27  O   FIL     1       7.092 -22.486 -23.291  1.0   0.561     0.001 O
ATOM     28  O   FIL     1       2.092 -31.486 -25.291  1.0   0.549     0.001 O
ATOM     29  O   FIL     1       7.092 -21.486 -22.291  1.0   0.544     0.001 O
ATOM     30  O   FIL     1       7.092 -29.486 -21.291  1.0   0.535     0.001 O
ATOM     31  O   FIL     1       3.092 -31.486 -25.291  1.0   0.533     0.001 O
ATOM     32  O   FIL     1       9.092 -27.486 -28.291  1.0   0.524     0.001 O
ATOM     33  H   FIL     1       7.092 -30.486 -22.291  1.0   0.519     0.001 H
ATOM     34  O   FIL     1       1.092 -28.486 -21.291  1.0   0.505     0.001 O
ATOM     35  O   FIL     1       6.092 -27.486 -28.291  1.0   0.499     0.001 O
ATOM     36  H   FIL     1       3.092 -30.486 -19.291  1.0   0.497     0.001 H
ATOM     37  H   FIL     1       6.092 -30.486 -24.291  1.0   0.493     0.001 H
ATOM     38  H   FIL     1      10.092 -26.486 -21.291  1.0   0.485     0.001 H
ATOM     39  O   FIL     1       9.092 -28.486 -28.291  1.0   0.483     0.001 O
ATOM     40  H   FIL     1       4.092 -31.486 -19.291  1.0   0.471     0.001 H
ATOM     41  O   FIL     1       9.092 -26.486 -21.291  1.0   0.470     0.001 O
ATOM     42  O   FIL     1      10.092 -23.486 -18.291  1.0   0.470     0.001 O
ATOM     43  H   FIL     1       8.092 -28.486 -20.291  1.0   0.456     0.001 H
ATOM     44  O   FIL     1       9.092 -25.486 -20.291  1.0   0.455     0.001 O
ATOM     45  O   FIL     1       2.092 -27.486 -21.291  1.0   0.441     0.001 O
ATOM     46  O   FIL     1       4.092 -29.486 -26.291  1.0   0.440     0.001 O
ATOM     47  O   FIL     1       5.092 -30.486 -26.291  1.0   0.439     0.001 O
ATOM     48  H   FIL     1       6.092 -21.486 -21.291  1.0   0.436     0.001 H
ATOM     49  H   FIL     1       9.092 -22.486 -17.291  1.0   0.422     0.001 H
ATOM     50  O   FIL     1       9.092 -26.486 -28.291  1.0   0.421     0.001 O
ATOM     51  O   FIL     1       9.092 -27.486 -21.291  1.0   0.418     0.001 O
ATOM     52  O   FIL     1       7.092 -27.486 -21.291  1.0   0.415     0.001 O
ATOM     53  O   FIL     1       6.092 -28.486 -28.291  1.0   0.414     0.001 O
ATOM     54  H   FIL     1      12.092 -24.486 -20.291  1.0   0.414     0.001 H
ATOM     55  H   FIL     1       6.092 -29.486 -23.291  1.0   0.413     0.001 H
ATOM     56  H   FIL     1       8.092 -29.486 -19.291  1.0   0.411     0.001 H
ATOM     57  O   FIL     1      10.092 -22.486 -18.291  1.0   0.409     0.001 O
ATOM     58  O   FIL     1       6.092 -24.486 -29.291  1.0   0.407     0.001 O
ATOM     59  O   FIL     1       7.092 -27.486 -22.291  1.0   0.404     0.001 O
ATOM     60  O   FIL     1       2.092 -29.486 -22.291  1.0   0.403     0.001 O
ATOM     61  O   FIL     1       1.092 -31.486 -25.291  1.0   0.400     0.001 O
ATOM     62  H   FIL     1       8.092 -22.486 -21.291  1.0   0.394     0.001 H
ATOM     63  H   FIL     1       4.092 -30.486 -19.291  1.0   0.390     0.001 H
ATOM     64  O   FIL     1       8.092 -21.486 -22.291  1.0   0.390     0.001 O
ATOM     65  O   FIL     1       9.092 -22.486 -18.291  1.0   0.388     0.001 O
ATOM     66  O   FIL     1      10.092 -24.486 -19.291  1.0   0.382     0.001 O
ATOM     67  O   FIL     1       8.092 -27.486 -20.291  1.0   0.377     0.001 O
ATOM     68  O   FIL     1       5.092 -30.486 -24.291  1.0   0.377     0.001 O
ATOM     69  O   FIL     1       5.092 -29.486 -24.291  1.0   0.376     0.001 O
ATOM     70  O   FIL     1      10.092 -22.486 -19.291  1.0   0.375     0.001 O
ATOM     71  O   FIL     1       4.092 -29.486 -24.291  1.0   0.373     0.001 O
ATOM     72  O   FIL     1       7.092 -28.486 -20.291  1.0   0.373     0.001 O
ATOM     73  O   FIL     1      10.092 -24.486 -18.291  1.0   0.372     0.001 O
ATOM     74  O   FIL     1       8.092 -26.486 -21.291  1.0   0.369     0.001 O
ATOM     75  O   FIL     1       8.092 -26.486 -22.291  1.0   0.368     0.001 O
ATOM     76  O   FIL     1       2.092 -30.486 -21.291  1.0   0.365     0.001 O
ATOM     77  H   FIL     1       7.092 -29.486 -22.291  1.0   0.364     0.001 H
ATOM     78  O   FIL     1       9.092 -25.486 -19.291  1.0   0.364     0.001 O
ATOM     79  O   FIL     1       1.092 -27.486 -21.291  1.0   0.363     0.001 O
ATOM     80  H   FIL     1      10.092 -22.486 -17.291  1.0   0.362     0.001 H
ATOM     81  O   FIL     1       6.092 -29.486 -28.291  1.0   0.354     0.001 O
ATOM     82  O   FIL     1      11.092 -22.486 -18.291  1.0   0.353     0.001 O
ATOM     83  O   FIL     1       9.092 -27.486 -29.291  1.0   0.349     0.001 O
ATOM     84  H   FIL     1       9.092 -22.486 -19.291  1.0   0.346     0.001 H
ATOM     85  H   FIL     1       8.092 -23.486 -19.291  1.0   0.345     0.001 H
ATOM     86  O   FIL     1       7.092 -29.486 -20.291  1.0   0.344     0.001 O
ATOM     87  O   FIL     1      10.092 -23.486 -19.291  1.0   0.343     0.001 O
ATOM     88  O   FIL     1       7.092 -22.486 -22.291  1.0   0.340     0.001 O
ATOM     89  O   FIL     1       4.092 -30.486 -26.291  1.0   0.335     0.001 O
ATOM     90  H   FIL     1       8.092 -25.486 -24.291  1.0   0.333     0.001 H
ATOM     91  O   FIL     1       3.092 -30.486 -20.291  1.0   0.331     0.001 O
ATOM     92  H   FIL     1      11.092 -25.486 -21.291  1.0   0.330     0.001 H
ATOM     93  H   FIL     1       8.092 -29.486 -18.291  1.0   0.330     0.001 H
ATOM     94  H   FIL     1      11.092 -24.486 -18.291  1.0   0.329     0.001 H
ATOM     95  O   FIL     1       5.092 -31.486 -26.291  1.0   0.326     0.001 O
ATOM     96  O   FIL     1       3.092 -30.486 -24.291  1.0   0.324     0.001 O
ATOM     97  O   FIL     1      11.092 -22.486 -19.291  1.0   0.322     0.001 O
ATOM     98  O   FIL     1       1.092 -30.486 -24.291  1.0   0.321     0.001 O
ATOM     99  O   FIL     1       9.092 -24.486 -19.291  1.0   0.319     0.001 O
ATOM    100  H   FIL     1      10.092 -27.486 -21.291  1.0   0.319     0.001 H
ATOM    101  H   FIL     1       8.092 -21.486 -21.291  1.0   0.315     0.001 H
ATOM    102  O   FIL     1       5.092 -21.486 -22.291  1.0   0.312     0.001 O
ATOM    103  O   FIL     1       9.092 -21.486 -22.291  1.0   0.310     0.001 O
ATOM    104  H   FIL     1       8.092 -29.486 -20.291  1.0   0.310     0.001 H
ATOM    105  O   FIL     1       6.092 -31.486 -26.291  1.0   0.309     0.001 O
ATOM    106  H   FIL     1      12.092 -25.486 -20.291  1.0   0.308     0.001 H
ATOM    107  O   FIL     1       6.092 -29.486 -21.291  1.0   0.304     0.001 O
ATOM    108  O   FIL     1       4.092 -29.486 -21.291  1.0   0.304     0.001 O
ATOM    109  O   FIL     1       6.092 -30.486 -20.291  1.0   0.293     0.001 O
ATOM    110  O   FIL     1       9.092 -23.486 -19.291  1.0   0.292     0.001 O
ATOM    111  O   FIL     1       6.092 -30.486 -19.291  1.0   0.288     0.001 O
ATOM    112  O   FIL     1       5.092 -30.486 -19.291  1.0   0.284     0.001 O
ATOM    113  O   FIL     1       8.092 -27.486 -29.291  1.0   0.284     0.001 O
ATOM    114  O   FIL     1       8.092 -25.486 -23.291  1.0   0.282     0.001 O
ATOM    115  O   FIL     1       6.092 -29.486 -20.291  1.0   0.277     0.001 O
ATOM    116  O   FIL     1       2.092 -30.486 -24.291  1.0   0.273     0.001 O
ATOM    117  O   FIL     1       5.092 -29.486 -23.291  1.0   0.266     0.001 O
ATOM    118  O   FIL     1       7.092 -23.486 -23.291  1.0   0.264     0.001 O
ATOM    119  O   FIL     1      11.092 -25.486 -20.291  1.0   0.250     0.001 O
ATOM    120  O   FIL     1       7.092 -25.486 -23.291  1.0   0.248     0.001 O
ATOM    121  O   FIL     1       6.092 -29.486 -22.291  1.0   0.241     0.001 O
ATOM    122  O   FIL     1       7.092 -26.486 -23.291  1.0   0.240     0.001 O
ATOM    123  O   FIL     1       7.092 -26.486 -22.291  1.0   0.235     0.001 O
ATOM    124  O   FIL     1       7.092 -24.486 -23.291  1.0   0.234     0.001 O
ATOM    125  O   FIL     1       5.092 -29.486 -21.291  1.0   0.234     0.001 O
ATOM    126  O   FIL     1       7.092 -27.486 -29.291  1.0   0.224     0.001 O
ATOM    127  O   FIL     1       5.092 -30.486 -27.291  1.0   0.223     0.001 O
ATOM    128  O   FIL     1       6.092 -25.486 -29.291  1.0   0.223     0.001 O
ATOM    129  O   FIL     1       7.092 -25.486 -29.291  1.0   0.147     0.001 O
ATOM    130  O   FIL     1       7.092 -26.486 -29.291  1.0   0.137     0.001 O
ATOM    131  O   FIL     1       5.092 -29.486 -28.291  1.0   0.106     0.001 O
ATOM    132  O   FIL     1       5.092 -29.486 -27.291  1.0   0.065     0.001 O
