# Supplementary material for: Ferroptosis regulation by traditional chinese medicine for ischemic stroke intervention based on network pharmacology and data mining
Source: PLoS One. 2025 Apr 16;20(4):e0321751. doi: 10.1371/journal.pone.0321751 (PMC12002469; doi:10.1371/journal.pone.0321751)
Supplement: S6 File — (ZIP) [file pone.0321751.s006.zip › 分子对接2/HIF1A/HIF-0098/input/FILL_4h6j_h_132out07.pdb]

ATOM      1  O   FIL     1      17.092  -8.486 -15.291  1.0   0.998     0.001 O
ATOM      2  O   FIL     1      24.092  -1.486 -15.291  1.0   0.957     0.001 O
ATOM      3  O   FIL     1      25.092  -8.486 -12.291  1.0   0.922     0.001 O
ATOM      4  O   FIL     1      20.092  -5.486 -15.291  1.0   0.907     0.001 O
ATOM      5  O   FIL     1      18.092  -7.486 -15.291  1.0   0.899     0.001 O
ATOM      6  O   FIL     1      27.092  -3.486 -19.291  1.0   0.897     0.001 O
ATOM      7  O   FIL     1      23.092  -0.486 -15.291  1.0   0.884     0.001 O
ATOM      8  O   FIL     1      24.092  -0.486 -15.291  1.0   0.825     0.001 O
ATOM      9  O   FIL     1      19.092  -6.486 -14.291  1.0   0.812     0.001 O
ATOM     10  O   FIL     1      19.092  -6.486 -15.291  1.0   0.794     0.001 O
ATOM     11  O   FIL     1      24.092  -8.486 -13.291  1.0   0.760     0.001 O
ATOM     12  O   FIL     1      26.092  -3.486 -19.291  1.0   0.755     0.001 O
ATOM     13  O   FIL     1      18.092  -8.486 -16.291  1.0   0.729     0.001 O
ATOM     14  O   FIL     1      28.092  -8.486 -12.291  1.0   0.726     0.001 O
ATOM     15  O   FIL     1      25.092  -9.486 -12.291  1.0   0.725     0.001 O
ATOM     16  O   FIL     1      24.092  -2.486 -16.291  1.0   0.703     0.001 O
ATOM     17  O   FIL     1      26.092  -8.486 -12.291  1.0   0.692     0.001 O
ATOM     18  O   FIL     1      24.092  -9.486 -13.291  1.0   0.688     0.001 O
ATOM     19  O   FIL     1      34.092  -1.486 -25.291  1.0   0.680     0.001 O
ATOM     20  O   FIL     1      29.092  -0.486 -18.291  1.0   0.668     0.001 O
ATOM     21  O   FIL     1      24.092  -9.486 -12.291  1.0   0.662     0.001 O
ATOM     22  O   FIL     1      24.092  -4.486 -12.291  1.0   0.655     0.001 O
ATOM     23  O   FIL     1      19.092  -5.486 -14.291  1.0   0.650     0.001 O
ATOM     24  O   FIL     1      16.092  -8.486 -15.291  1.0   0.636     0.001 O
ATOM     25  O   FIL     1      17.092  -9.486 -15.291  1.0   0.633     0.001 O
ATOM     26  O   FIL     1      24.092  -1.486 -16.291  1.0   0.624     0.001 O
ATOM     27  O   FIL     1      20.092  -5.486 -14.291  1.0   0.602     0.001 O
ATOM     28  O   FIL     1      23.092  -4.486 -12.291  1.0   0.596     0.001 O
ATOM     29  O   FIL     1      28.092  -0.486 -18.291  1.0   0.595     0.001 O
ATOM     30  O   FIL     1      23.092  -2.486 -16.291  1.0   0.591     0.001 O
ATOM     31  H   FIL     1      33.092  -3.486 -23.291  1.0   0.565     0.001 H
ATOM     32  O   FIL     1      26.092  -7.486 -12.291  1.0   0.559     0.001 O
ATOM     33  O   FIL     1      27.092  -8.486 -12.291  1.0   0.554     0.001 O
ATOM     34  O   FIL     1      25.092  -9.486 -11.291  1.0   0.548     0.001 O
ATOM     35  O   FIL     1      28.092  -0.486 -17.291  1.0   0.546     0.001 O
ATOM     36  O   FIL     1      24.092  -8.486 -12.291  1.0   0.545     0.001 O
ATOM     37  O   FIL     1      23.092  -5.486 -12.291  1.0   0.539     0.001 O
ATOM     38  O   FIL     1      18.092  -8.486 -15.291  1.0   0.530     0.001 O
ATOM     39  O   FIL     1      28.092  -0.486 -19.291  1.0   0.528     0.001 O
ATOM     40  O   FIL     1      28.092  -3.486 -18.291  1.0   0.526     0.001 O
ATOM     41  H   FIL     1      27.092  -0.486 -20.291  1.0   0.525     0.001 H
ATOM     42  O   FIL     1      24.092  -4.486 -13.291  1.0   0.518     0.001 O
ATOM     43  H   FIL     1      24.092  -3.486 -12.291  1.0   0.516     0.001 H
ATOM     44  O   FIL     1      28.092  -3.486 -19.291  1.0   0.505     0.001 O
ATOM     45  H   FIL     1      32.092  -3.486 -23.291  1.0   0.504     0.001 H
ATOM     46  O   FIL     1      34.092  -1.486 -26.291  1.0   0.499     0.001 O
ATOM     47  O   FIL     1      27.092  -7.486 -12.291  1.0   0.499     0.001 O
ATOM     48  O   FIL     1      27.092  -3.486 -20.291  1.0   0.495     0.001 O
ATOM     49  O   FIL     1      25.092  -7.486 -12.291  1.0   0.490     0.001 O
ATOM     50  O   FIL     1      34.092  -2.486 -24.291  1.0   0.486     0.001 O
ATOM     51  O   FIL     1      25.092 -10.486 -11.291  1.0   0.477     0.001 O
ATOM     52  O   FIL     1      29.092  -0.486 -17.291  1.0   0.477     0.001 O
ATOM     53  H   FIL     1      24.092   0.514 -14.291  1.0   0.471     0.001 H
ATOM     54  O   FIL     1      33.092  -1.486 -24.291  1.0   0.467     0.001 O
ATOM     55  O   FIL     1      29.092  -0.486 -19.291  1.0   0.466     0.001 O
ATOM     56  O   FIL     1      23.092  -5.486 -13.291  1.0   0.451     0.001 O
ATOM     57  O   FIL     1      19.092  -5.486 -13.291  1.0   0.445     0.001 O
ATOM     58  O   FIL     1      34.092  -1.486 -24.291  1.0   0.444     0.001 O
ATOM     59  O   FIL     1      24.092  -3.486 -18.291  1.0   0.438     0.001 O
ATOM     60  O   FIL     1      18.092  -6.486 -14.291  1.0   0.430     0.001 O
ATOM     61  O   FIL     1      25.092  -7.486 -13.291  1.0   0.428     0.001 O
ATOM     62  H   FIL     1      28.092  -4.486 -18.291  1.0   0.424     0.001 H
ATOM     63  O   FIL     1      24.092  -5.486 -13.291  1.0   0.418     0.001 O
ATOM     64  O   FIL     1      18.092  -7.486 -14.291  1.0   0.417     0.001 O
ATOM     65  H   FIL     1      27.092  -1.486 -20.291  1.0   0.411     0.001 H
ATOM     66  O   FIL     1      25.092  -8.486 -11.291  1.0   0.410     0.001 O
ATOM     67  O   FIL     1      24.092   0.514 -15.291  1.0   0.408     0.001 O
ATOM     68  O   FIL     1      26.092  -2.486 -19.291  1.0   0.405     0.001 O
ATOM     69  O   FIL     1      27.092  -3.486 -18.291  1.0   0.394     0.001 O
ATOM     70  O   FIL     1      24.092  -2.486 -15.291  1.0   0.390     0.001 O
ATOM     71  O   FIL     1      24.092  -5.486 -15.291  1.0   0.386     0.001 O
ATOM     72  H   FIL     1      23.092  -4.486 -16.291  1.0   0.384     0.001 H
ATOM     73  O   FIL     1      24.092  -7.486 -13.291  1.0   0.381     0.001 O
ATOM     74  O   FIL     1      27.092  -8.486 -11.291  1.0   0.375     0.001 O
ATOM     75  O   FIL     1      27.092  -2.486 -19.291  1.0   0.363     0.001 O
ATOM     76  O   FIL     1      28.092  -3.486 -20.291  1.0   0.352     0.001 O
ATOM     77  O   FIL     1      28.092  -4.486 -19.291  1.0   0.351     0.001 O
ATOM     78  H   FIL     1      33.092  -3.486 -30.291  1.0   0.351     0.001 H
ATOM     79  O   FIL     1      33.092  -0.486 -25.291  1.0   0.350     0.001 O
ATOM     80  O   FIL     1      24.092  -3.486 -16.291  1.0   0.345     0.001 O
ATOM     81  O   FIL     1      27.092  -2.486 -20.291  1.0   0.343     0.001 O
ATOM     82  O   FIL     1      24.092  -3.486 -17.291  1.0   0.339     0.001 O
ATOM     83  H   FIL     1      33.092  -2.486 -29.291  1.0   0.329     0.001 H
ATOM     84  O   FIL     1      24.092  -4.486 -16.291  1.0   0.328     0.001 O
ATOM     85  O   FIL     1      19.092  -6.486 -13.291  1.0   0.328     0.001 O
ATOM     86  O   FIL     1      26.092  -8.486 -11.291  1.0   0.324     0.001 O
ATOM     87  O   FIL     1      28.092  -0.486 -20.291  1.0   0.324     0.001 O
ATOM     88  O   FIL     1      26.092  -2.486 -18.291  1.0   0.323     0.001 O
ATOM     89  O   FIL     1      26.092  -3.486 -20.291  1.0   0.321     0.001 O
ATOM     90  O   FIL     1      31.092  -0.486 -27.291  1.0   0.317     0.001 O
ATOM     91  O   FIL     1      27.092  -2.486 -18.291  1.0   0.314     0.001 O
ATOM     92  O   FIL     1      24.092  -8.486 -11.291  1.0   0.313     0.001 O
ATOM     93  O   FIL     1      31.092  -1.486 -28.291  1.0   0.313     0.001 O
ATOM     94  H   FIL     1      25.092   0.514 -13.291  1.0   0.309     0.001 H
ATOM     95  O   FIL     1      32.092  -1.486 -29.291  1.0   0.308     0.001 O
ATOM     96  O   FIL     1      25.092  -2.486 -19.291  1.0   0.307     0.001 O
ATOM     97  O   FIL     1      35.092  -2.486 -25.291  1.0   0.306     0.001 O
ATOM     98  H   FIL     1      24.092  -0.486 -14.291  1.0   0.303     0.001 H
ATOM     99  O   FIL     1      28.092  -2.486 -20.291  1.0   0.299     0.001 O
ATOM    100  O   FIL     1      25.092  -1.486 -15.291  1.0   0.294     0.001 O
ATOM    101  O   FIL     1      32.092  -0.486 -29.291  1.0   0.288     0.001 O
ATOM    102  O   FIL     1      28.092  -1.486 -20.291  1.0   0.286     0.001 O
ATOM    103  H   FIL     1      25.092  -2.486 -20.291  1.0   0.284     0.001 H
ATOM    104  O   FIL     1      32.092  -0.486 -28.291  1.0   0.279     0.001 O
ATOM    105  O   FIL     1      31.092  -0.486 -28.291  1.0   0.277     0.001 O
ATOM    106  O   FIL     1      24.092  -5.486 -14.291  1.0   0.273     0.001 O
ATOM    107  O   FIL     1      29.092  -1.486 -20.291  1.0   0.254     0.001 O
ATOM    108  O   FIL     1      32.092  -0.486 -25.291  1.0   0.252     0.001 O
ATOM    109  O   FIL     1      31.092  -1.486 -21.291  1.0   0.243     0.001 O
ATOM    110  O   FIL     1      25.092  -2.486 -16.291  1.0   0.242     0.001 O
ATOM    111  O   FIL     1      32.092  -2.486 -23.291  1.0   0.240     0.001 O
ATOM    112  O   FIL     1      30.092  -1.486 -20.291  1.0   0.238     0.001 O
ATOM    113  O   FIL     1      32.092  -1.486 -23.291  1.0   0.234     0.001 O
ATOM    114  H   FIL     1      34.092  -2.486 -26.291  1.0   0.230     0.001 H
ATOM    115  O   FIL     1      35.092  -2.486 -26.291  1.0   0.224     0.001 O
ATOM    116  O   FIL     1      32.092  -0.486 -27.291  1.0   0.221     0.001 O
ATOM    117  O   FIL     1      32.092  -1.486 -22.291  1.0   0.216     0.001 O
ATOM    118  O   FIL     1      32.092  -0.486 -26.291  1.0   0.215     0.001 O
ATOM    119  O   FIL     1      31.092  -1.486 -20.291  1.0   0.212     0.001 O
ATOM    120  O   FIL     1      25.092  -2.486 -17.291  1.0   0.212     0.001 O
ATOM    121  O   FIL     1      20.092  -5.486 -13.291  1.0   0.208     0.001 O
ATOM    122  O   FIL     1      33.092  -2.486 -30.291  1.0   0.200     0.001 O
ATOM    123  O   FIL     1      32.092  -0.486 -24.291  1.0   0.200     0.001 O
ATOM    124  O   FIL     1      32.092  -1.486 -21.291  1.0   0.196     0.001 O
ATOM    125  O   FIL     1      33.092  -1.486 -29.291  1.0   0.196     0.001 O
ATOM    126  O   FIL     1      32.092  -1.486 -24.291  1.0   0.189     0.001 O
ATOM    127  O   FIL     1      25.092   0.514 -14.291  1.0   0.182     0.001 O
ATOM    128  O   FIL     1      26.092  -2.486 -17.291  1.0   0.182     0.001 O
ATOM    129  O   FIL     1      24.092  -6.486 -13.291  1.0   0.173     0.001 O
ATOM    130  O   FIL     1      24.092  -4.486 -15.291  1.0   0.173     0.001 O
ATOM    131  O   FIL     1      22.092  -5.486 -13.291  1.0   0.086     0.001 O
ATOM    132  O   FIL     1      21.092  -5.486 -13.291  1.0   0.055     0.001 O
