# Supplementary material for: Ferroptosis regulation by traditional chinese medicine for ischemic stroke intervention based on network pharmacology and data mining
Source: PLoS One. 2025 Apr 16;20(4):e0321751. doi: 10.1371/journal.pone.0321751 (PMC12002469; doi:10.1371/journal.pone.0321751)
Supplement: S6 File — (ZIP) [file pone.0321751.s006.zip › 分子对接2/HIF1A/HIF-0098/results/all_poses_4h6j_h.pdb]

REMARK Generated by AMDock from AutoDock Vina result
REMARK Best docking result from each FILL generated by AutoLigand
MODEL        1
REMARK Best docking result from each FILL generated by AutoLigand
REMARK ENERGY   =   -6.2
HETATM   1  C   <1> d   1      18.527  -3.807  -8.790  0.00  0.00           C
HETATM   2  C   <1> d   1      17.510  -3.754  -9.865  0.00  0.00           C
HETATM   3  C   <1> d   1      17.804  -4.271 -11.161  0.00  0.00           C
HETATM   4  C   <1> d   1      19.141  -4.862 -11.416  0.00  0.00           C
HETATM   5  C   <1> d   1      20.106  -4.915 -10.409  0.00  0.00           C
HETATM   6  C   <1> d   1      19.802  -4.377  -9.062  0.00  0.00           C
HETATM   7  C   <1> d   1      19.537  -5.432 -12.753  0.00  0.00           C
HETATM   8  C   <1> d   1      20.890  -6.003 -12.887  0.00  0.00           C
HETATM   9  C   <1> d   1      21.731  -5.980 -11.842  0.00  0.00           C
HETATM  10  O   <1> d   1      21.365  -5.470 -10.653  0.00  0.00           O
HETATM  11  O   <1> d   1      18.779  -5.436 -13.710  0.00  0.00           O
HETATM  12  C   <1> d   1      23.137  -6.538 -11.926  0.00  0.00           C
HETATM  13  C   <1> d   1      24.191  -5.679 -12.522  0.00  0.00           C
HETATM  14  C   <1> d   1      25.517  -6.139 -12.624  0.00  0.00           C
HETATM  15  C   <1> d   1      25.881  -7.488 -12.137  0.00  0.00           C
HETATM  16  C   <1> d   1      24.883  -8.328 -11.569  0.00  0.00           C
HETATM  17  C   <1> d   1      23.482  -7.845 -11.472  0.00  0.00           C
HETATM  18  O   <1> d   1      27.205  -7.920 -12.240  0.00  0.00           O
HETATM  19  H   <1> d   1      27.524  -7.865 -13.135  0.00  0.00           H
HETATM  20  O   <1> d   1      25.243  -9.599 -11.112  0.00  0.00           O
HETATM  21  H   <1> d   1      25.504  -9.617 -10.198  0.00  0.00           H
HETATM  22  O   <1> d   1      21.273  -6.556 -14.048  0.00  0.00           O
HETATM  23  H   <1> d   1      21.849  -5.991 -14.555  0.00  0.00           H
HETATM  24  O   <1> d   1      16.858  -4.231 -12.188  0.00  0.00           O
HETATM  25  H   <1> d   1      17.217  -4.054 -13.051  0.00  0.00           H
HETATM  26  O   <1> d   1      18.213  -3.293  -7.530  0.00  0.00           O
HETATM  27  H   <1> d   1      17.322  -2.973  -7.446  0.00  0.00           H
ENDMDL
MODEL        2
REMARK Best docking result from each FILL generated by AutoLigand
REMARK ENERGY   =   -6.4
HETATM   1  C   <1> d   1      14.491  -3.035 -13.106  0.00  0.00           C
HETATM   2  C   <1> d   1      14.534  -1.560 -12.969  0.00  0.00           C
HETATM   3  C   <1> d   1      13.421  -0.767 -13.374  0.00  0.00           C
HETATM   4  C   <1> d   1      12.221  -1.438 -13.933  0.00  0.00           C
HETATM   5  C   <1> d   1      12.172  -2.827 -14.065  0.00  0.00           C
HETATM   6  C   <1> d   1      13.328  -3.652 -13.646  0.00  0.00           C
HETATM   7  C   <1> d   1      11.000  -0.679 -14.384  0.00  0.00           C
HETATM   8  C   <1> d   1       9.862  -1.453 -14.913  0.00  0.00           C
HETATM   9  C   <1> d   1       9.947  -2.789 -15.001  0.00  0.00           C
HETATM  10  O   <1> d   1      11.041  -3.456 -14.593  0.00  0.00           O
HETATM  11  O   <1> d   1      10.930   0.538 -14.321  0.00  0.00           O
HETATM  12  C   <1> d   1       8.815  -3.634 -15.551  0.00  0.00           C
HETATM  13  C   <1> d   1       8.835  -3.966 -16.997  0.00  0.00           C
HETATM  14  C   <1> d   1       7.815  -4.750 -17.566  0.00  0.00           C
HETATM  15  C   <1> d   1       6.705  -5.259 -16.728  0.00  0.00           C
HETATM  16  C   <1> d   1       6.667  -4.945 -15.341  0.00  0.00           C
HETATM  17  C   <1> d   1       7.739  -4.107 -14.745  0.00  0.00           C
HETATM  18  O   <1> d   1       5.708  -6.043 -17.311  0.00  0.00           O
HETATM  19  H   <1> d   1       4.911  -5.545 -17.459  0.00  0.00           H
HETATM  20  O   <1> d   1       5.613  -5.434 -14.562  0.00  0.00           O
HETATM  21  H   <1> d   1       4.754  -5.176 -14.877  0.00  0.00           H
HETATM  22  O   <1> d   1       8.740  -0.823 -15.292  0.00  0.00           O
HETATM  23  H   <1> d   1       7.958  -1.352 -15.168  0.00  0.00           H
HETATM  24  O   <1> d   1      13.442   0.625 -13.254  0.00  0.00           O
HETATM  25  H   <1> d   1      12.721   1.071 -13.684  0.00  0.00           H
HETATM  26  O   <1> d   1      15.596  -3.788 -12.702  0.00  0.00           O
HETATM  27  H   <1> d   1      15.466  -4.275 -11.896  0.00  0.00           H
ENDMDL
MODEL        3
REMARK Best docking result from each FILL generated by AutoLigand
REMARK ENERGY   =   -7.7
HETATM   1  C   <1> d   1       8.302 -23.155 -22.368  0.00  0.00           C
HETATM   2  C   <1> d   1       9.206 -24.036 -21.593  0.00  0.00           C
HETATM   3  C   <1> d   1       8.858 -25.398 -21.357  0.00  0.00           C
HETATM   4  C   <1> d   1       7.578 -25.919 -21.897  0.00  0.00           C
HETATM   5  C   <1> d   1       6.719 -25.096 -22.628  0.00  0.00           C
HETATM   6  C   <1> d   1       7.080 -23.681 -22.873  0.00  0.00           C
HETATM   7  C   <1> d   1       7.131 -27.344 -21.698  0.00  0.00           C
HETATM   8  C   <1> d   1       5.844 -27.754 -22.289  0.00  0.00           C
HETATM   9  C   <1> d   1       5.102 -26.859 -22.960  0.00  0.00           C
HETATM  10  O   <1> d   1       5.513 -25.590 -23.134  0.00  0.00           O
HETATM  11  O   <1> d   1       7.795 -28.154 -21.071  0.00  0.00           O
HETATM  12  C   <1> d   1       3.766 -27.219 -23.577  0.00  0.00           C
HETATM  13  C   <1> d   1       2.542 -26.984 -22.770  0.00  0.00           C
HETATM  14  C   <1> d   1       1.272 -27.293 -23.288  0.00  0.00           C
HETATM  15  C   <1> d   1       1.136 -27.859 -24.649  0.00  0.00           C
HETATM  16  C   <1> d   1       2.298 -28.098 -25.434  0.00  0.00           C
HETATM  17  C   <1> d   1       3.639 -27.781 -24.881  0.00  0.00           C
HETATM  18  O   <1> d   1      -0.136 -28.151 -25.148  0.00  0.00           O
HETATM  19  H   <1> d   1      -0.765 -28.285 -24.446  0.00  0.00           H
HETATM  20  O   <1> d   1       2.153 -28.631 -26.719  0.00  0.00           O
HETATM  21  H   <1> d   1       2.844 -28.374 -27.320  0.00  0.00           H
HETATM  22  O   <1> d   1       5.423 -29.022 -22.169  0.00  0.00           O
HETATM  23  H   <1> d   1       5.550 -29.532 -22.964  0.00  0.00           H
HETATM  24  O   <1> d   1       9.697 -26.245 -20.629  0.00  0.00           O
HETATM  25  H   <1> d   1      10.625 -26.058 -20.720  0.00  0.00           H
HETATM  26  O   <1> d   1       8.668 -21.825 -22.584  0.00  0.00           O
HETATM  27  H   <1> d   1       8.408 -21.228 -21.892  0.00  0.00           H
ENDMDL
MODEL        4
REMARK Best docking result from each FILL generated by AutoLigand
REMARK ENERGY   =   -7.7
HETATM   1  C   <1> d   1       8.369 -23.067 -22.346  0.00  0.00           C
HETATM   2  C   <1> d   1       9.271 -23.952 -21.574  0.00  0.00           C
HETATM   3  C   <1> d   1       8.920 -25.315 -21.343  0.00  0.00           C
HETATM   4  C   <1> d   1       7.640 -25.831 -21.888  0.00  0.00           C
HETATM   5  C   <1> d   1       6.784 -25.004 -22.617  0.00  0.00           C
HETATM   6  C   <1> d   1       7.148 -23.588 -22.856  0.00  0.00           C
HETATM   7  C   <1> d   1       7.190 -27.256 -21.695  0.00  0.00           C
HETATM   8  C   <1> d   1       5.903 -27.661 -22.290  0.00  0.00           C
HETATM   9  C   <1> d   1       5.164 -26.762 -22.959  0.00  0.00           C
HETATM  10  O   <1> d   1       5.578 -25.494 -23.127  0.00  0.00           O
HETATM  11  O   <1> d   1       7.852 -28.069 -21.070  0.00  0.00           O
HETATM  12  C   <1> d   1       3.828 -27.117 -23.579  0.00  0.00           C
HETATM  13  C   <1> d   1       2.604 -26.891 -22.770  0.00  0.00           C
HETATM  14  C   <1> d   1       1.334 -27.197 -23.291  0.00  0.00           C
HETATM  15  C   <1> d   1       1.199 -27.749 -24.658  0.00  0.00           C
HETATM  16  C   <1> d   1       2.362 -27.979 -25.445  0.00  0.00           C
HETATM  17  C   <1> d   1       3.702 -27.666 -24.889  0.00  0.00           C
HETATM  18  O   <1> d   1      -0.072 -28.037 -25.159  0.00  0.00           O
HETATM  19  H   <1> d   1      -0.055 -28.177 -26.101  0.00  0.00           H
HETATM  20  O   <1> d   1       2.217 -28.500 -26.735  0.00  0.00           O
HETATM  21  H   <1> d   1       1.662 -29.271 -26.776  0.00  0.00           H
HETATM  22  O   <1> d   1       5.480 -28.929 -22.176  0.00  0.00           O
HETATM  23  H   <1> d   1       6.093 -29.483 -21.700  0.00  0.00           H
HETATM  24  O   <1> d   1       9.756 -26.166 -20.617  0.00  0.00           O
HETATM  25  H   <1> d   1      10.175 -25.763 -19.865  0.00  0.00           H
HETATM  26  O   <1> d   1       8.738 -21.736 -22.557  0.00  0.00           O
HETATM  27  H   <1> d   1       8.257 -21.107 -22.031  0.00  0.00           H
ENDMDL
MODEL        5
REMARK Best docking result from each FILL generated by AutoLigand
REMARK ENERGY   =   -6.7
HETATM   1  C   <1> d   1      30.815 -17.132 -12.883  0.00  0.00           C
HETATM   2  C   <1> d   1      29.561 -17.491 -12.180  0.00  0.00           C
HETATM   3  C   <1> d   1      28.296 -17.159 -12.749  0.00  0.00           C
HETATM   4  C   <1> d   1      28.255 -16.451 -14.052  0.00  0.00           C
HETATM   5  C   <1> d   1      29.431 -16.108 -14.721  0.00  0.00           C
HETATM   6  C   <1> d   1      30.745 -16.452 -14.131  0.00  0.00           C
HETATM   7  C   <1> d   1      26.964 -16.064 -14.726  0.00  0.00           C
HETATM   8  C   <1> d   1      27.044 -15.371 -16.026  0.00  0.00           C
HETATM   9  C   <1> d   1      28.243 -15.087 -16.558  0.00  0.00           C
HETATM  10  O   <1> d   1      29.388 -15.440 -15.948  0.00  0.00           O
HETATM  11  O   <1> d   1      25.874 -16.305 -14.234  0.00  0.00           O
HETATM  12  C   <1> d   1      28.386 -14.365 -17.883  0.00  0.00           C
HETATM  13  C   <1> d   1      27.819 -12.998 -17.994  0.00  0.00           C
HETATM  14  C   <1> d   1      27.924 -12.275 -19.196  0.00  0.00           C
HETATM  15  C   <1> d   1      28.604 -12.867 -20.370  0.00  0.00           C
HETATM  16  C   <1> d   1      29.148 -14.179 -20.283  0.00  0.00           C
HETATM  17  C   <1> d   1      29.026 -14.945 -19.017  0.00  0.00           C
HETATM  18  O   <1> d   1      28.705 -12.128 -21.550  0.00  0.00           O
HETATM  19  H   <1> d   1      29.259 -12.563 -22.191  0.00  0.00           H
HETATM  20  O   <1> d   1      29.789 -14.725 -21.400  0.00  0.00           O
HETATM  21  H   <1> d   1      29.191 -15.065 -22.056  0.00  0.00           H
HETATM  22  O   <1> d   1      25.921 -15.041 -16.680  0.00  0.00           O
HETATM  23  H   <1> d   1      25.213 -14.784 -16.096  0.00  0.00           H
HETATM  24  O   <1> d   1      27.103 -17.489 -12.102  0.00  0.00           O
HETATM  25  H   <1> d   1      27.018 -17.138 -11.222  0.00  0.00           H
HETATM  26  O   <1> d   1      32.040 -17.469 -12.303  0.00  0.00           O
HETATM  27  H   <1> d   1      32.605 -16.727 -12.119  0.00  0.00           H
ENDMDL
MODEL        6
REMARK Best docking result from each FILL generated by AutoLigand
REMARK ENERGY   =   -7.7
HETATM   1  C   <1> d   1       8.347 -23.089 -22.365  0.00  0.00           C
HETATM   2  C   <1> d   1       9.262 -23.977 -21.611  0.00  0.00           C
HETATM   3  C   <1> d   1       8.914 -25.340 -21.380  0.00  0.00           C
HETATM   4  C   <1> d   1       7.625 -25.855 -21.905  0.00  0.00           C
HETATM   5  C   <1> d   1       6.757 -25.025 -22.616  0.00  0.00           C
HETATM   6  C   <1> d   1       7.117 -23.609 -22.856  0.00  0.00           C
HETATM   7  C   <1> d   1       7.178 -27.281 -21.709  0.00  0.00           C
HETATM   8  C   <1> d   1       5.882 -27.684 -22.284  0.00  0.00           C
HETATM   9  C   <1> d   1       5.132 -26.782 -22.937  0.00  0.00           C
HETATM  10  O   <1> d   1       5.543 -25.513 -23.107  0.00  0.00           O
HETATM  11  O   <1> d   1       7.851 -28.096 -21.098  0.00  0.00           O
HETATM  12  C   <1> d   1       3.786 -27.135 -23.536  0.00  0.00           C
HETATM  13  C   <1> d   1       2.575 -26.902 -22.709  0.00  0.00           C
HETATM  14  C   <1> d   1       1.296 -27.205 -23.210  0.00  0.00           C
HETATM  15  C   <1> d   1       1.138 -27.762 -24.573  0.00  0.00           C
HETATM  16  C   <1> d   1       2.288 -27.999 -25.377  0.00  0.00           C
HETATM  17  C   <1> d   1       3.638 -27.688 -24.841  0.00  0.00           C
HETATM  18  O   <1> d   1      -0.141 -28.047 -25.054  0.00  0.00           O
HETATM  19  H   <1> d   1      -0.413 -27.425 -25.721  0.00  0.00           H
HETATM  20  O   <1> d   1       2.123 -28.524 -26.662  0.00  0.00           O
HETATM  21  H   <1> d   1       2.698 -28.135 -27.311  0.00  0.00           H
HETATM  22  O   <1> d   1       5.461 -28.951 -22.167  0.00  0.00           O
HETATM  23  H   <1> d   1       4.523 -29.046 -22.313  0.00  0.00           H
HETATM  24  O   <1> d   1       9.763 -26.194 -20.671  0.00  0.00           O
HETATM  25  H   <1> d   1      10.525 -25.771 -20.292  0.00  0.00           H
HETATM  26  O   <1> d   1       8.713 -21.758 -22.578  0.00  0.00           O
HETATM  27  H   <1> d   1       8.886 -21.537 -23.486  0.00  0.00           H
ENDMDL
MODEL        7
REMARK Best docking result from each FILL generated by AutoLigand
REMARK ENERGY   =   -6.2
HETATM   1  C   <1> d   1      30.057  -1.353 -19.033  0.00  0.00           C
HETATM   2  C   <1> d   1      28.989  -1.990 -19.838  0.00  0.00           C
HETATM   3  C   <1> d   1      27.744  -2.338 -19.236  0.00  0.00           C
HETATM   4  C   <1> d   1      27.535  -2.053 -17.795  0.00  0.00           C
HETATM   5  C   <1> d   1      28.536  -1.454 -17.029  0.00  0.00           C
HETATM   6  C   <1> d   1      29.830  -1.093 -17.653  0.00  0.00           C
HETATM   7  C   <1> d   1      26.252  -2.385 -17.078  0.00  0.00           C
HETATM   8  C   <1> d   1      26.153  -2.047 -15.646  0.00  0.00           C
HETATM   9  C   <1> d   1      27.197  -1.482 -15.020  0.00  0.00           C
HETATM  10  O   <1> d   1      28.336  -1.189 -15.671  0.00  0.00           O
HETATM  11  O   <1> d   1      25.309  -2.916 -17.643  0.00  0.00           O
HETATM  12  C   <1> d   1      27.158  -1.127 -13.548  0.00  0.00           C
HETATM  13  C   <1> d   1      26.489   0.139 -13.156  0.00  0.00           C
HETATM  14  C   <1> d   1      26.417   0.523 -11.804  0.00  0.00           C
HETATM  15  C   <1> d   1      27.008  -0.333 -10.750  0.00  0.00           C
HETATM  16  C   <1> d   1      27.659  -1.547 -11.108  0.00  0.00           C
HETATM  17  C   <1> d   1      27.743  -1.944 -12.537  0.00  0.00           C
HETATM  18  O   <1> d   1      26.917   0.062  -9.414  0.00  0.00           O
HETATM  19  H   <1> d   1      26.019   0.032  -9.100  0.00  0.00           H
HETATM  20  O   <1> d   1      28.210  -2.345 -10.101  0.00  0.00           O
HETATM  21  H   <1> d   1      27.908  -2.122  -9.228  0.00  0.00           H
HETATM  22  O   <1> d   1      25.017  -2.290 -14.977  0.00  0.00           O
HETATM  23  H   <1> d   1      25.144  -2.862 -14.225  0.00  0.00           H
HETATM  24  O   <1> d   1      26.724  -2.939 -19.978  0.00  0.00           O
HETATM  25  H   <1> d   1      26.509  -3.826 -19.711  0.00  0.00           H
HETATM  26  O   <1> d   1      31.267  -1.023 -19.648  0.00  0.00           O
HETATM  27  H   <1> d   1      31.200  -0.846 -20.579  0.00  0.00           H
ENDMDL
MODEL        8
REMARK Best docking result from each FILL generated by AutoLigand
REMARK ENERGY   =   -6.4
HETATM   1  C   <1> d   1      22.171  -6.430 -10.418  0.00  0.00           C
HETATM   2  C   <1> d   1      20.864  -6.237 -11.087  0.00  0.00           C
HETATM   3  C   <1> d   1      19.669  -6.738 -10.491  0.00  0.00           C
HETATM   4  C   <1> d   1      19.755  -7.454  -9.194  0.00  0.00           C
HETATM   5  C   <1> d   1      20.983  -7.640  -8.557  0.00  0.00           C
HETATM   6  C   <1> d   1      22.225  -7.121  -9.175  0.00  0.00           C
HETATM   7  C   <1> d   1      18.545  -8.014  -8.493  0.00  0.00           C
HETATM   8  C   <1> d   1      18.749  -8.697  -7.202  0.00  0.00           C
HETATM   9  C   <1> d   1      19.988  -8.823  -6.702  0.00  0.00           C
HETATM  10  O   <1> d   1      21.060  -8.316  -7.336  0.00  0.00           O
HETATM  11  O   <1> d   1      17.420  -7.917  -8.957  0.00  0.00           O
HETATM  12  C   <1> d   1      20.260  -9.527  -5.388  0.00  0.00           C
HETATM  13  C   <1> d   1      20.177  -8.728  -4.140  0.00  0.00           C
HETATM  14  C   <1> d   1      20.415  -9.326  -2.889  0.00  0.00           C
HETATM  15  C   <1> d   1      20.752 -10.765  -2.799  0.00  0.00           C
HETATM  16  C   <1> d   1      20.842 -11.545  -3.985  0.00  0.00           C
HETATM  17  C   <1> d   1      20.602 -10.909  -5.305  0.00  0.00           C
HETATM  18  O   <1> d   1      20.975 -11.340  -1.546  0.00  0.00           O
HETATM  19  H   <1> d   1      20.725 -12.258  -1.532  0.00  0.00           H
HETATM  20  O   <1> d   1      21.160 -12.903  -3.883  0.00  0.00           O
HETATM  21  H   <1> d   1      21.274 -13.203  -2.988  0.00  0.00           H
HETATM  22  O   <1> d   1      17.697  -9.179  -6.524  0.00  0.00           O
HETATM  23  H   <1> d   1      17.854 -10.047  -6.164  0.00  0.00           H
HETATM  24  O   <1> d   1      18.426  -6.567 -11.106  0.00  0.00           O
HETATM  25  H   <1> d   1      18.459  -6.497 -12.054  0.00  0.00           H
HETATM  26  O   <1> d   1      23.326  -5.929 -11.024  0.00  0.00           O
HETATM  27  H   <1> d   1      23.569  -6.368 -11.831  0.00  0.00           H
ENDMDL
MODEL        9
REMARK Best docking result from each FILL generated by AutoLigand
REMARK ENERGY   =   -6.3
HETATM   1  C   <1> d   1      14.510  -3.101 -13.072  0.00  0.00           C
HETATM   2  C   <1> d   1      14.524  -1.636 -12.856  0.00  0.00           C
HETATM   3  C   <1> d   1      13.417  -0.837 -13.268  0.00  0.00           C
HETATM   4  C   <1> d   1      12.254  -1.493 -13.915  0.00  0.00           C
HETATM   5  C   <1> d   1      12.234  -2.873 -14.123  0.00  0.00           C
HETATM   6  C   <1> d   1      13.383  -3.704 -13.696  0.00  0.00           C
HETATM   7  C   <1> d   1      11.043  -0.728 -14.380  0.00  0.00           C
HETATM   8  C   <1> d   1       9.942  -1.487 -15.001  0.00  0.00           C
HETATM   9  C   <1> d   1      10.052  -2.815 -15.156  0.00  0.00           C
HETATM  10  O   <1> d   1      11.138  -3.488 -14.735  0.00  0.00           O
HETATM  11  O   <1> d   1      10.951   0.483 -14.257  0.00  0.00           O
HETATM  12  C   <1> d   1       8.960  -3.645 -15.801  0.00  0.00           C
HETATM  13  C   <1> d   1       7.846  -4.116 -14.941  0.00  0.00           C
HETATM  14  C   <1> d   1       6.800  -4.887 -15.481  0.00  0.00           C
HETATM  15  C   <1> d   1       6.795  -5.239 -16.919  0.00  0.00           C
HETATM  16  C   <1> d   1       7.859  -4.802 -17.757  0.00  0.00           C
HETATM  17  C   <1> d   1       8.967  -3.998 -17.182  0.00  0.00           C
HETATM  18  O   <1> d   1       5.743  -5.998 -17.436  0.00  0.00           O
HETATM  19  H   <1> d   1       5.094  -5.450 -17.865  0.00  0.00           H
HETATM  20  O   <1> d   1       7.839  -5.142 -19.113  0.00  0.00           O
HETATM  21  H   <1> d   1       7.250  -4.607 -19.633  0.00  0.00           H
HETATM  22  O   <1> d   1       8.829  -0.852 -15.396  0.00  0.00           O
HETATM  23  H   <1> d   1       8.504  -0.234 -14.748  0.00  0.00           H
HETATM  24  O   <1> d   1      13.411   0.547 -13.073  0.00  0.00           O
HETATM  25  H   <1> d   1      12.717   1.008 -13.530  0.00  0.00           H
HETATM  26  O   <1> d   1      15.607  -3.861 -12.658  0.00  0.00           O
HETATM  27  H   <1> d   1      16.425  -3.379 -12.615  0.00  0.00           H
ENDMDL
MODEL       10
REMARK Best docking result from each FILL generated by AutoLigand
REMARK ENERGY   =   -5.9
HETATM   1  C   <1> d   1      -0.280 -13.410 -22.919  0.00  0.00           C
HETATM   2  C   <1> d   1       0.467 -14.435 -22.153  0.00  0.00           C
HETATM   3  C   <1> d   1       1.596 -15.085 -22.731  0.00  0.00           C
HETATM   4  C   <1> d   1       2.011 -14.721 -24.108  0.00  0.00           C
HETATM   5  C   <1> d   1       1.313 -13.758 -24.837  0.00  0.00           C
HETATM   6  C   <1> d   1       0.139 -13.082 -24.238  0.00  0.00           C
HETATM   7  C   <1> d   1       3.192 -15.356 -24.796  0.00  0.00           C
HETATM   8  C   <1> d   1       3.518 -14.908 -26.162  0.00  0.00           C
HETATM   9  C   <1> d   1       2.756 -13.980 -26.760  0.00  0.00           C
HETATM  10  O   <1> d   1       1.706 -13.419 -26.135  0.00  0.00           O
HETATM  11  O   <1> d   1       3.874 -16.215 -24.260  0.00  0.00           O
HETATM  12  C   <1> d   1       3.034 -13.492 -28.168  0.00  0.00           C
HETATM  13  C   <1> d   1       2.326 -14.161 -29.288  0.00  0.00           C
HETATM  14  C   <1> d   1       2.539 -13.751 -30.617  0.00  0.00           C
HETATM  15  C   <1> d   1       3.474 -12.643 -30.918  0.00  0.00           C
HETATM  16  C   <1> d   1       4.166 -11.995 -29.858  0.00  0.00           C
HETATM  17  C   <1> d   1       3.948 -12.437 -28.457  0.00  0.00           C
HETATM  18  O   <1> d   1       3.663 -12.247 -32.244  0.00  0.00           O
HETATM  19  H   <1> d   1       3.529 -11.311 -32.352  0.00  0.00           H
HETATM  20  O   <1> d   1       5.045 -10.950 -30.159  0.00  0.00           O
HETATM  21  H   <1> d   1       5.372 -10.970 -31.051  0.00  0.00           H
HETATM  22  O   <1> d   1       4.582 -15.418 -26.800  0.00  0.00           O
HETATM  23  H   <1> d   1       5.118 -15.974 -26.241  0.00  0.00           H
HETATM  24  O   <1> d   1       2.313 -16.054 -22.025  0.00  0.00           O
HETATM  25  H   <1> d   1       1.923 -16.313 -21.198  0.00  0.00           H
HETATM  26  O   <1> d   1      -1.383 -12.788 -22.328  0.00  0.00           O
HETATM  27  H   <1> d   1      -1.532 -11.895 -22.616  0.00  0.00           H
ENDMDL
