# Supplementary material for: Ferroptosis regulation by traditional chinese medicine for ischemic stroke intervention based on network pharmacology and data mining
Source: PLoS One. 2025 Apr 16;20(4):e0321751. doi: 10.1371/journal.pone.0321751 (PMC12002469; doi:10.1371/journal.pone.0321751)
Supplement: S6 File — (ZIP) [file pone.0321751.s006.zip › 分子对接2/HIF1A/HIF-0098/results/MOL000098_4h6j_out01.pdb]

REMARK Generated by AMDock from AutoDock Vina result
MODEL        1
REMARK ENERGY   =   -6.2
HETATM   1  C   <1> d   1      18.527  -3.807  -8.790  0.00  0.00           C
HETATM   2  C   <1> d   1      17.510  -3.754  -9.865  0.00  0.00           C
HETATM   3  C   <1> d   1      17.804  -4.271 -11.161  0.00  0.00           C
HETATM   4  C   <1> d   1      19.141  -4.862 -11.416  0.00  0.00           C
HETATM   5  C   <1> d   1      20.106  -4.915 -10.409  0.00  0.00           C
HETATM   6  C   <1> d   1      19.802  -4.377  -9.062  0.00  0.00           C
HETATM   7  C   <1> d   1      19.537  -5.432 -12.753  0.00  0.00           C
HETATM   8  C   <1> d   1      20.890  -6.003 -12.887  0.00  0.00           C
HETATM   9  C   <1> d   1      21.731  -5.980 -11.842  0.00  0.00           C
HETATM  10  O   <1> d   1      21.365  -5.470 -10.653  0.00  0.00           O
HETATM  11  O   <1> d   1      18.779  -5.436 -13.710  0.00  0.00           O
HETATM  12  C   <1> d   1      23.137  -6.538 -11.926  0.00  0.00           C
HETATM  13  C   <1> d   1      24.191  -5.679 -12.522  0.00  0.00           C
HETATM  14  C   <1> d   1      25.517  -6.139 -12.624  0.00  0.00           C
HETATM  15  C   <1> d   1      25.881  -7.488 -12.137  0.00  0.00           C
HETATM  16  C   <1> d   1      24.883  -8.328 -11.569  0.00  0.00           C
HETATM  17  C   <1> d   1      23.482  -7.845 -11.472  0.00  0.00           C
HETATM  18  O   <1> d   1      27.205  -7.920 -12.240  0.00  0.00           O
HETATM  19  H   <1> d   1      27.524  -7.865 -13.135  0.00  0.00           H
HETATM  20  O   <1> d   1      25.243  -9.599 -11.112  0.00  0.00           O
HETATM  21  H   <1> d   1      25.504  -9.617 -10.198  0.00  0.00           H
HETATM  22  O   <1> d   1      21.273  -6.556 -14.048  0.00  0.00           O
HETATM  23  H   <1> d   1      21.849  -5.991 -14.555  0.00  0.00           H
HETATM  24  O   <1> d   1      16.858  -4.231 -12.188  0.00  0.00           O
HETATM  25  H   <1> d   1      17.217  -4.054 -13.051  0.00  0.00           H
HETATM  26  O   <1> d   1      18.213  -3.293  -7.530  0.00  0.00           O
HETATM  27  H   <1> d   1      17.322  -2.973  -7.446  0.00  0.00           H
ENDMDL
