# Supplementary material for: Ferroptosis regulation by traditional chinese medicine for ischemic stroke intervention based on network pharmacology and data mining
Source: PLoS One. 2025 Apr 16;20(4):e0321751. doi: 10.1371/journal.pone.0321751 (PMC12002469; doi:10.1371/journal.pone.0321751)
Supplement: S6 File — (ZIP) [file pone.0321751.s006.zip › 分子对接2/HIF1A/HIF-0098/results/MOL000098_4h6j_out01.pdbqt]

MODEL 1
REMARK VINA RESULT:      -6.2      0.000      0.000
REMARK  6 active torsions:
REMARK  status: ('A' for Active; 'I' for Inactive)
REMARK    1  A    between atoms: C_1  and  O_17 
REMARK    2  A    between atoms: C_3  and  O_18 
REMARK    3  A    between atoms: C_8  and  O_20 
REMARK    4  A    between atoms: C_9  and  C_11 
REMARK    5  A    between atoms: C_14  and  O_19 
REMARK    6  A    between atoms: C_15  and  O_21 
ROOT
ATOM      1  C   <1> d   1      18.527  -3.807  -8.790  0.00  0.00     0.071 A 
ATOM      2  C   <1> d   1      17.510  -3.754  -9.865  0.00  0.00     0.074 A 
ATOM      3  C   <1> d   1      17.804  -4.271 -11.161  0.00  0.00     0.085 A 
ATOM      4  C   <1> d   1      19.141  -4.862 -11.416  0.00  0.00     0.084 A 
ATOM      5  C   <1> d   1      20.106  -4.915 -10.409  0.00  0.00     0.096 A 
ATOM      6  C   <1> d   1      19.802  -4.377  -9.062  0.00  0.00     0.075 A 
ATOM      7  C   <1> d   1      19.537  -5.432 -12.753  0.00  0.00     0.223 A 
ATOM      8  C   <1> d   1      20.890  -6.003 -12.887  0.00  0.00     0.152 A 
ATOM      9  C   <1> d   1      21.731  -5.980 -11.842  0.00  0.00     0.123 A 
ATOM     10  O   <1> d   1      21.365  -5.470 -10.653  0.00  0.00    -0.306 OA
ATOM     11  O   <1> d   1      18.779  -5.436 -13.710  0.00  0.00    -0.284 OA
ENDROOT
BRANCH   9  12
ATOM     12  C   <1> d   1      23.137  -6.538 -11.926  0.00  0.00     0.004 A 
ATOM     13  C   <1> d   1      24.191  -5.679 -12.522  0.00  0.00     0.017 A 
ATOM     14  C   <1> d   1      25.517  -6.139 -12.624  0.00  0.00     0.040 A 
ATOM     15  C   <1> d   1      25.881  -7.488 -12.137  0.00  0.00     0.098 A 
ATOM     16  C   <1> d   1      24.883  -8.328 -11.569  0.00  0.00     0.099 A 
ATOM     17  C   <1> d   1      23.482  -7.845 -11.472  0.00  0.00     0.053 A 
BRANCH  15  18
ATOM     18  O   <1> d   1      27.205  -7.920 -12.240  0.00  0.00    -0.358 OA
ATOM     19  H   <1> d   1      27.524  -7.865 -13.135  0.00  0.00     0.217 HD
ENDBRANCH  15  18
BRANCH  16  20
ATOM     20  O   <1> d   1      25.243  -9.599 -11.112  0.00  0.00    -0.358 OA
ATOM     21  H   <1> d   1      25.504  -9.617 -10.198  0.00  0.00     0.217 HD
ENDBRANCH  16  20
ENDBRANCH   9  12
BRANCH   8  22
ATOM     22  O   <1> d   1      21.273  -6.556 -14.048  0.00  0.00    -0.355 OA
ATOM     23  H   <1> d   1      21.849  -5.991 -14.555  0.00  0.00     0.218 HD
ENDBRANCH   8  22
BRANCH   3  24
ATOM     24  O   <1> d   1      16.858  -4.231 -12.188  0.00  0.00    -0.360 OA
ATOM     25  H   <1> d   1      17.217  -4.054 -13.051  0.00  0.00     0.217 HD
ENDBRANCH   3  24
BRANCH   1  26
ATOM     26  O   <1> d   1      18.213  -3.293  -7.530  0.00  0.00    -0.361 OA
ATOM     27  H   <1> d   1      17.322  -2.973  -7.446  0.00  0.00     0.217 HD
ENDBRANCH   1  26
TORSDOF 6
ENDMDL
