# Supplementary material for: Ferroptosis regulation by traditional chinese medicine for ischemic stroke intervention based on network pharmacology and data mining
Source: PLoS One. 2025 Apr 16;20(4):e0321751. doi: 10.1371/journal.pone.0321751 (PMC12002469; doi:10.1371/journal.pone.0321751)
Supplement: S6 File — (ZIP) [file pone.0321751.s006.zip › 分子对接2/HIF1A/HIF-0098/results/MOL000098_4h6j_out02.pdb]

REMARK Generated by AMDock from AutoDock Vina result
MODEL        2
REMARK ENERGY   =   -6.4
HETATM   1  C   <1> d   1      14.491  -3.035 -13.106  0.00  0.00           C
HETATM   2  C   <1> d   1      14.534  -1.560 -12.969  0.00  0.00           C
HETATM   3  C   <1> d   1      13.421  -0.767 -13.374  0.00  0.00           C
HETATM   4  C   <1> d   1      12.221  -1.438 -13.933  0.00  0.00           C
HETATM   5  C   <1> d   1      12.172  -2.827 -14.065  0.00  0.00           C
HETATM   6  C   <1> d   1      13.328  -3.652 -13.646  0.00  0.00           C
HETATM   7  C   <1> d   1      11.000  -0.679 -14.384  0.00  0.00           C
HETATM   8  C   <1> d   1       9.862  -1.453 -14.913  0.00  0.00           C
HETATM   9  C   <1> d   1       9.947  -2.789 -15.001  0.00  0.00           C
HETATM  10  O   <1> d   1      11.041  -3.456 -14.593  0.00  0.00           O
HETATM  11  O   <1> d   1      10.930   0.538 -14.321  0.00  0.00           O
HETATM  12  C   <1> d   1       8.815  -3.634 -15.551  0.00  0.00           C
HETATM  13  C   <1> d   1       8.835  -3.966 -16.997  0.00  0.00           C
HETATM  14  C   <1> d   1       7.815  -4.750 -17.566  0.00  0.00           C
HETATM  15  C   <1> d   1       6.705  -5.259 -16.728  0.00  0.00           C
HETATM  16  C   <1> d   1       6.667  -4.945 -15.341  0.00  0.00           C
HETATM  17  C   <1> d   1       7.739  -4.107 -14.745  0.00  0.00           C
HETATM  18  O   <1> d   1       5.708  -6.043 -17.311  0.00  0.00           O
HETATM  19  H   <1> d   1       4.911  -5.545 -17.459  0.00  0.00           H
HETATM  20  O   <1> d   1       5.613  -5.434 -14.562  0.00  0.00           O
HETATM  21  H   <1> d   1       4.754  -5.176 -14.877  0.00  0.00           H
HETATM  22  O   <1> d   1       8.740  -0.823 -15.292  0.00  0.00           O
HETATM  23  H   <1> d   1       7.958  -1.352 -15.168  0.00  0.00           H
HETATM  24  O   <1> d   1      13.442   0.625 -13.254  0.00  0.00           O
HETATM  25  H   <1> d   1      12.721   1.071 -13.684  0.00  0.00           H
HETATM  26  O   <1> d   1      15.596  -3.788 -12.702  0.00  0.00           O
HETATM  27  H   <1> d   1      15.466  -4.275 -11.896  0.00  0.00           H
ENDMDL
