# Supplementary material for: Ferroptosis regulation by traditional chinese medicine for ischemic stroke intervention based on network pharmacology and data mining
Source: PLoS One. 2025 Apr 16;20(4):e0321751. doi: 10.1371/journal.pone.0321751 (PMC12002469; doi:10.1371/journal.pone.0321751)
Supplement: S6 File — (ZIP) [file pone.0321751.s006.zip › 分子对接2/HIF1A/HIF-0098/results/MOL000098_4h6j_out02.pdbqt]

MODEL 1
REMARK VINA RESULT:      -6.4      0.000      0.000
REMARK  6 active torsions:
REMARK  status: ('A' for Active; 'I' for Inactive)
REMARK    1  A    between atoms: C_1  and  O_17 
REMARK    2  A    between atoms: C_3  and  O_18 
REMARK    3  A    between atoms: C_8  and  O_20 
REMARK    4  A    between atoms: C_9  and  C_11 
REMARK    5  A    between atoms: C_14  and  O_19 
REMARK    6  A    between atoms: C_15  and  O_21 
ROOT
ATOM      1  C   <1> d   1      14.491  -3.035 -13.106  0.00  0.00     0.071 A 
ATOM      2  C   <1> d   1      14.534  -1.560 -12.969  0.00  0.00     0.074 A 
ATOM      3  C   <1> d   1      13.421  -0.767 -13.374  0.00  0.00     0.085 A 
ATOM      4  C   <1> d   1      12.221  -1.438 -13.933  0.00  0.00     0.084 A 
ATOM      5  C   <1> d   1      12.172  -2.827 -14.065  0.00  0.00     0.096 A 
ATOM      6  C   <1> d   1      13.328  -3.652 -13.646  0.00  0.00     0.075 A 
ATOM      7  C   <1> d   1      11.000  -0.679 -14.384  0.00  0.00     0.223 A 
ATOM      8  C   <1> d   1       9.862  -1.453 -14.913  0.00  0.00     0.152 A 
ATOM      9  C   <1> d   1       9.947  -2.789 -15.001  0.00  0.00     0.123 A 
ATOM     10  O   <1> d   1      11.041  -3.456 -14.593  0.00  0.00    -0.306 OA
ATOM     11  O   <1> d   1      10.930   0.538 -14.321  0.00  0.00    -0.284 OA
ENDROOT
BRANCH   9  12
ATOM     12  C   <1> d   1       8.815  -3.634 -15.551  0.00  0.00     0.004 A 
ATOM     13  C   <1> d   1       8.835  -3.966 -16.997  0.00  0.00     0.017 A 
ATOM     14  C   <1> d   1       7.815  -4.750 -17.566  0.00  0.00     0.040 A 
ATOM     15  C   <1> d   1       6.705  -5.259 -16.728  0.00  0.00     0.098 A 
ATOM     16  C   <1> d   1       6.667  -4.945 -15.341  0.00  0.00     0.099 A 
ATOM     17  C   <1> d   1       7.739  -4.107 -14.745  0.00  0.00     0.053 A 
BRANCH  15  18
ATOM     18  O   <1> d   1       5.708  -6.043 -17.311  0.00  0.00    -0.358 OA
ATOM     19  H   <1> d   1       4.911  -5.545 -17.459  0.00  0.00     0.217 HD
ENDBRANCH  15  18
BRANCH  16  20
ATOM     20  O   <1> d   1       5.613  -5.434 -14.562  0.00  0.00    -0.358 OA
ATOM     21  H   <1> d   1       4.754  -5.176 -14.877  0.00  0.00     0.217 HD
ENDBRANCH  16  20
ENDBRANCH   9  12
BRANCH   8  22
ATOM     22  O   <1> d   1       8.740  -0.823 -15.292  0.00  0.00    -0.355 OA
ATOM     23  H   <1> d   1       7.958  -1.352 -15.168  0.00  0.00     0.218 HD
ENDBRANCH   8  22
BRANCH   3  24
ATOM     24  O   <1> d   1      13.442   0.625 -13.254  0.00  0.00    -0.360 OA
ATOM     25  H   <1> d   1      12.721   1.071 -13.684  0.00  0.00     0.217 HD
ENDBRANCH   3  24
BRANCH   1  26
ATOM     26  O   <1> d   1      15.596  -3.788 -12.702  0.00  0.00    -0.361 OA
ATOM     27  H   <1> d   1      15.466  -4.275 -11.896  0.00  0.00     0.217 HD
ENDBRANCH   1  26
TORSDOF 6
ENDMDL
