# Supplementary material for: Ferroptosis regulation by traditional chinese medicine for ischemic stroke intervention based on network pharmacology and data mining
Source: PLoS One. 2025 Apr 16;20(4):e0321751. doi: 10.1371/journal.pone.0321751 (PMC12002469; doi:10.1371/journal.pone.0321751)
Supplement: S6 File — (ZIP) [file pone.0321751.s006.zip › 分子对接2/HIF1A/HIF-0098/results/MOL000098_4h6j_out03.pdb]

REMARK Generated by AMDock from AutoDock Vina result
MODEL        3
REMARK ENERGY   =   -7.7
HETATM   1  C   <1> d   1       8.302 -23.155 -22.368  0.00  0.00           C
HETATM   2  C   <1> d   1       9.206 -24.036 -21.593  0.00  0.00           C
HETATM   3  C   <1> d   1       8.858 -25.398 -21.357  0.00  0.00           C
HETATM   4  C   <1> d   1       7.578 -25.919 -21.897  0.00  0.00           C
HETATM   5  C   <1> d   1       6.719 -25.096 -22.628  0.00  0.00           C
HETATM   6  C   <1> d   1       7.080 -23.681 -22.873  0.00  0.00           C
HETATM   7  C   <1> d   1       7.131 -27.344 -21.698  0.00  0.00           C
HETATM   8  C   <1> d   1       5.844 -27.754 -22.289  0.00  0.00           C
HETATM   9  C   <1> d   1       5.102 -26.859 -22.960  0.00  0.00           C
HETATM  10  O   <1> d   1       5.513 -25.590 -23.134  0.00  0.00           O
HETATM  11  O   <1> d   1       7.795 -28.154 -21.071  0.00  0.00           O
HETATM  12  C   <1> d   1       3.766 -27.219 -23.577  0.00  0.00           C
HETATM  13  C   <1> d   1       2.542 -26.984 -22.770  0.00  0.00           C
HETATM  14  C   <1> d   1       1.272 -27.293 -23.288  0.00  0.00           C
HETATM  15  C   <1> d   1       1.136 -27.859 -24.649  0.00  0.00           C
HETATM  16  C   <1> d   1       2.298 -28.098 -25.434  0.00  0.00           C
HETATM  17  C   <1> d   1       3.639 -27.781 -24.881  0.00  0.00           C
HETATM  18  O   <1> d   1      -0.136 -28.151 -25.148  0.00  0.00           O
HETATM  19  H   <1> d   1      -0.765 -28.285 -24.446  0.00  0.00           H
HETATM  20  O   <1> d   1       2.153 -28.631 -26.719  0.00  0.00           O
HETATM  21  H   <1> d   1       2.844 -28.374 -27.320  0.00  0.00           H
HETATM  22  O   <1> d   1       5.423 -29.022 -22.169  0.00  0.00           O
HETATM  23  H   <1> d   1       5.550 -29.532 -22.964  0.00  0.00           H
HETATM  24  O   <1> d   1       9.697 -26.245 -20.629  0.00  0.00           O
HETATM  25  H   <1> d   1      10.625 -26.058 -20.720  0.00  0.00           H
HETATM  26  O   <1> d   1       8.668 -21.825 -22.584  0.00  0.00           O
HETATM  27  H   <1> d   1       8.408 -21.228 -21.892  0.00  0.00           H
ENDMDL
