# Supplementary material for: Ferroptosis regulation by traditional chinese medicine for ischemic stroke intervention based on network pharmacology and data mining
Source: PLoS One. 2025 Apr 16;20(4):e0321751. doi: 10.1371/journal.pone.0321751 (PMC12002469; doi:10.1371/journal.pone.0321751)
Supplement: S6 File — (ZIP) [file pone.0321751.s006.zip › 分子对接2/HIF1A/HIF-0098/results/MOL000098_4h6j_out03.pdbqt]

MODEL 1
REMARK VINA RESULT:      -7.7      0.000      0.000
REMARK  6 active torsions:
REMARK  status: ('A' for Active; 'I' for Inactive)
REMARK    1  A    between atoms: C_1  and  O_17 
REMARK    2  A    between atoms: C_3  and  O_18 
REMARK    3  A    between atoms: C_8  and  O_20 
REMARK    4  A    between atoms: C_9  and  C_11 
REMARK    5  A    between atoms: C_14  and  O_19 
REMARK    6  A    between atoms: C_15  and  O_21 
ROOT
ATOM      1  C   <1> d   1       8.302 -23.155 -22.368  0.00  0.00     0.071 A 
ATOM      2  C   <1> d   1       9.206 -24.036 -21.593  0.00  0.00     0.074 A 
ATOM      3  C   <1> d   1       8.858 -25.398 -21.357  0.00  0.00     0.085 A 
ATOM      4  C   <1> d   1       7.578 -25.919 -21.897  0.00  0.00     0.084 A 
ATOM      5  C   <1> d   1       6.719 -25.096 -22.628  0.00  0.00     0.096 A 
ATOM      6  C   <1> d   1       7.080 -23.681 -22.873  0.00  0.00     0.075 A 
ATOM      7  C   <1> d   1       7.131 -27.344 -21.698  0.00  0.00     0.223 A 
ATOM      8  C   <1> d   1       5.844 -27.754 -22.289  0.00  0.00     0.152 A 
ATOM      9  C   <1> d   1       5.102 -26.859 -22.960  0.00  0.00     0.123 A 
ATOM     10  O   <1> d   1       5.513 -25.590 -23.134  0.00  0.00    -0.306 OA
ATOM     11  O   <1> d   1       7.795 -28.154 -21.071  0.00  0.00    -0.284 OA
ENDROOT
BRANCH   9  12
ATOM     12  C   <1> d   1       3.766 -27.219 -23.577  0.00  0.00     0.004 A 
ATOM     13  C   <1> d   1       2.542 -26.984 -22.770  0.00  0.00     0.017 A 
ATOM     14  C   <1> d   1       1.272 -27.293 -23.288  0.00  0.00     0.040 A 
ATOM     15  C   <1> d   1       1.136 -27.859 -24.649  0.00  0.00     0.098 A 
ATOM     16  C   <1> d   1       2.298 -28.098 -25.434  0.00  0.00     0.099 A 
ATOM     17  C   <1> d   1       3.639 -27.781 -24.881  0.00  0.00     0.053 A 
BRANCH  15  18
ATOM     18  O   <1> d   1      -0.136 -28.151 -25.148  0.00  0.00    -0.358 OA
ATOM     19  H   <1> d   1      -0.765 -28.285 -24.446  0.00  0.00     0.217 HD
ENDBRANCH  15  18
BRANCH  16  20
ATOM     20  O   <1> d   1       2.153 -28.631 -26.719  0.00  0.00    -0.358 OA
ATOM     21  H   <1> d   1       2.844 -28.374 -27.320  0.00  0.00     0.217 HD
ENDBRANCH  16  20
ENDBRANCH   9  12
BRANCH   8  22
ATOM     22  O   <1> d   1       5.423 -29.022 -22.169  0.00  0.00    -0.355 OA
ATOM     23  H   <1> d   1       5.550 -29.532 -22.964  0.00  0.00     0.218 HD
ENDBRANCH   8  22
BRANCH   3  24
ATOM     24  O   <1> d   1       9.697 -26.245 -20.629  0.00  0.00    -0.360 OA
ATOM     25  H   <1> d   1      10.625 -26.058 -20.720  0.00  0.00     0.217 HD
ENDBRANCH   3  24
BRANCH   1  26
ATOM     26  O   <1> d   1       8.668 -21.825 -22.584  0.00  0.00    -0.361 OA
ATOM     27  H   <1> d   1       8.408 -21.228 -21.892  0.00  0.00     0.217 HD
ENDBRANCH   1  26
TORSDOF 6
ENDMDL
