# Supplementary material for: Ferroptosis regulation by traditional chinese medicine for ischemic stroke intervention based on network pharmacology and data mining
Source: PLoS One. 2025 Apr 16;20(4):e0321751. doi: 10.1371/journal.pone.0321751 (PMC12002469; doi:10.1371/journal.pone.0321751)
Supplement: S6 File — (ZIP) [file pone.0321751.s006.zip › 分子对接2/HIF1A/HIF-0098/results/MOL000098_4h6j_out04.pdb]

REMARK Generated by AMDock from AutoDock Vina result
MODEL        4
REMARK ENERGY   =   -7.7
HETATM   1  C   <1> d   1       8.369 -23.067 -22.346  0.00  0.00           C
HETATM   2  C   <1> d   1       9.271 -23.952 -21.574  0.00  0.00           C
HETATM   3  C   <1> d   1       8.920 -25.315 -21.343  0.00  0.00           C
HETATM   4  C   <1> d   1       7.640 -25.831 -21.888  0.00  0.00           C
HETATM   5  C   <1> d   1       6.784 -25.004 -22.617  0.00  0.00           C
HETATM   6  C   <1> d   1       7.148 -23.588 -22.856  0.00  0.00           C
HETATM   7  C   <1> d   1       7.190 -27.256 -21.695  0.00  0.00           C
HETATM   8  C   <1> d   1       5.903 -27.661 -22.290  0.00  0.00           C
HETATM   9  C   <1> d   1       5.164 -26.762 -22.959  0.00  0.00           C
HETATM  10  O   <1> d   1       5.578 -25.494 -23.127  0.00  0.00           O
HETATM  11  O   <1> d   1       7.852 -28.069 -21.070  0.00  0.00           O
HETATM  12  C   <1> d   1       3.828 -27.117 -23.579  0.00  0.00           C
HETATM  13  C   <1> d   1       2.604 -26.891 -22.770  0.00  0.00           C
HETATM  14  C   <1> d   1       1.334 -27.197 -23.291  0.00  0.00           C
HETATM  15  C   <1> d   1       1.199 -27.749 -24.658  0.00  0.00           C
HETATM  16  C   <1> d   1       2.362 -27.979 -25.445  0.00  0.00           C
HETATM  17  C   <1> d   1       3.702 -27.666 -24.889  0.00  0.00           C
HETATM  18  O   <1> d   1      -0.072 -28.037 -25.159  0.00  0.00           O
HETATM  19  H   <1> d   1      -0.055 -28.177 -26.101  0.00  0.00           H
HETATM  20  O   <1> d   1       2.217 -28.500 -26.735  0.00  0.00           O
HETATM  21  H   <1> d   1       1.662 -29.271 -26.776  0.00  0.00           H
HETATM  22  O   <1> d   1       5.480 -28.929 -22.176  0.00  0.00           O
HETATM  23  H   <1> d   1       6.093 -29.483 -21.700  0.00  0.00           H
HETATM  24  O   <1> d   1       9.756 -26.166 -20.617  0.00  0.00           O
HETATM  25  H   <1> d   1      10.175 -25.763 -19.865  0.00  0.00           H
HETATM  26  O   <1> d   1       8.738 -21.736 -22.557  0.00  0.00           O
HETATM  27  H   <1> d   1       8.257 -21.107 -22.031  0.00  0.00           H
ENDMDL
