# Supplementary material for: Ferroptosis regulation by traditional chinese medicine for ischemic stroke intervention based on network pharmacology and data mining
Source: PLoS One. 2025 Apr 16;20(4):e0321751. doi: 10.1371/journal.pone.0321751 (PMC12002469; doi:10.1371/journal.pone.0321751)
Supplement: S6 File — (ZIP) [file pone.0321751.s006.zip › 分子对接2/HIF1A/HIF-0098/results/MOL000098_4h6j_out04.pdbqt]

MODEL 1
REMARK VINA RESULT:      -7.7      0.000      0.000
REMARK  6 active torsions:
REMARK  status: ('A' for Active; 'I' for Inactive)
REMARK    1  A    between atoms: C_1  and  O_17 
REMARK    2  A    between atoms: C_3  and  O_18 
REMARK    3  A    between atoms: C_8  and  O_20 
REMARK    4  A    between atoms: C_9  and  C_11 
REMARK    5  A    between atoms: C_14  and  O_19 
REMARK    6  A    between atoms: C_15  and  O_21 
ROOT
ATOM      1  C   <1> d   1       8.369 -23.067 -22.346  0.00  0.00     0.071 A 
ATOM      2  C   <1> d   1       9.271 -23.952 -21.574  0.00  0.00     0.074 A 
ATOM      3  C   <1> d   1       8.920 -25.315 -21.343  0.00  0.00     0.085 A 
ATOM      4  C   <1> d   1       7.640 -25.831 -21.888  0.00  0.00     0.084 A 
ATOM      5  C   <1> d   1       6.784 -25.004 -22.617  0.00  0.00     0.096 A 
ATOM      6  C   <1> d   1       7.148 -23.588 -22.856  0.00  0.00     0.075 A 
ATOM      7  C   <1> d   1       7.190 -27.256 -21.695  0.00  0.00     0.223 A 
ATOM      8  C   <1> d   1       5.903 -27.661 -22.290  0.00  0.00     0.152 A 
ATOM      9  C   <1> d   1       5.164 -26.762 -22.959  0.00  0.00     0.123 A 
ATOM     10  O   <1> d   1       5.578 -25.494 -23.127  0.00  0.00    -0.306 OA
ATOM     11  O   <1> d   1       7.852 -28.069 -21.070  0.00  0.00    -0.284 OA
ENDROOT
BRANCH   9  12
ATOM     12  C   <1> d   1       3.828 -27.117 -23.579  0.00  0.00     0.004 A 
ATOM     13  C   <1> d   1       2.604 -26.891 -22.770  0.00  0.00     0.017 A 
ATOM     14  C   <1> d   1       1.334 -27.197 -23.291  0.00  0.00     0.040 A 
ATOM     15  C   <1> d   1       1.199 -27.749 -24.658  0.00  0.00     0.098 A 
ATOM     16  C   <1> d   1       2.362 -27.979 -25.445  0.00  0.00     0.099 A 
ATOM     17  C   <1> d   1       3.702 -27.666 -24.889  0.00  0.00     0.053 A 
BRANCH  15  18
ATOM     18  O   <1> d   1      -0.072 -28.037 -25.159  0.00  0.00    -0.358 OA
ATOM     19  H   <1> d   1      -0.055 -28.177 -26.101  0.00  0.00     0.217 HD
ENDBRANCH  15  18
BRANCH  16  20
ATOM     20  O   <1> d   1       2.217 -28.500 -26.735  0.00  0.00    -0.358 OA
ATOM     21  H   <1> d   1       1.662 -29.271 -26.776  0.00  0.00     0.217 HD
ENDBRANCH  16  20
ENDBRANCH   9  12
BRANCH   8  22
ATOM     22  O   <1> d   1       5.480 -28.929 -22.176  0.00  0.00    -0.355 OA
ATOM     23  H   <1> d   1       6.093 -29.483 -21.700  0.00  0.00     0.218 HD
ENDBRANCH   8  22
BRANCH   3  24
ATOM     24  O   <1> d   1       9.756 -26.166 -20.617  0.00  0.00    -0.360 OA
ATOM     25  H   <1> d   1      10.175 -25.763 -19.865  0.00  0.00     0.217 HD
ENDBRANCH   3  24
BRANCH   1  26
ATOM     26  O   <1> d   1       8.738 -21.736 -22.557  0.00  0.00    -0.361 OA
ATOM     27  H   <1> d   1       8.257 -21.107 -22.031  0.00  0.00     0.217 HD
ENDBRANCH   1  26
TORSDOF 6
ENDMDL
