# Supplementary material for: Ferroptosis regulation by traditional chinese medicine for ischemic stroke intervention based on network pharmacology and data mining
Source: PLoS One. 2025 Apr 16;20(4):e0321751. doi: 10.1371/journal.pone.0321751 (PMC12002469; doi:10.1371/journal.pone.0321751)
Supplement: S7 File — (ZIP) [file pone.0321751.s007.zip]

Archive with 2,370 entries (2,247 files):
- 分子对接1/
- 分子对接1/AKT1/
- 分子对接1/AKT1/5aar.pdb
- 分子对接1/AKT1/AKT1-11061/
- 分子对接1/AKT1/AKT1-11061/AKT1-11061.amdock
- 分子对接1/AKT1/AKT1-11061/input/
- 分子对接1/AKT1/AKT1-11061/input/5aar_autolig.gpf
- 分子对接1/AKT1/AKT1-11061/input/5aar_h.C.map
- 分子对接1/AKT1/AKT1-11061/input/5aar_h.d.map
- 分子对接1/AKT1/AKT1-11061/input/5aar_h.e.map
- 分子对接1/AKT1/AKT1-11061/input/5aar_h.HD.map
- 分子对接1/AKT1/AKT1-11061/input/5aar_h.maps.fld
- 分子对接1/AKT1/AKT1-11061/input/5aar_h.maps.xyz
- 分子对接1/AKT1/AKT1-11061/input/5aar_h.OA.map
- 分子对接1/AKT1/AKT1-11061/input/5aar_h.pdb
- 分子对接1/AKT1/AKT1-11061/input/5aar_h.pdbqt
- 分子对接1/AKT1/AKT1-11061/input/5aar_h.pqr
- 分子对接1/AKT1/AKT1-11061/input/5aar_h.propka
- 分子对接1/AKT1/AKT1-11061/input/5aar_h_180Results.txt
- 分子对接1/AKT1/AKT1-11061/input/AKT1-11061-1.png
- 分子对接1/AKT1/AKT1-11061/input/Combine.pdb
- 分子对接1/AKT1/AKT1-11061/input/FILL_5aar_h_180out01.pdb
- 分子对接1/AKT1/AKT1-11061/input/FILL_5aar_h_180out02.pdb
- 分子对接1/AKT1/AKT1-11061/input/FILL_5aar_h_180out03.pdb
- 分子对接1/AKT1/AKT1-11061/input/FILL_5aar_h_180out04.pdb
- 分子对接1/AKT1/AKT1-11061/input/FILL_5aar_h_180out05.pdb
- 分子对接1/AKT1/AKT1-11061/input/FILL_5aar_h_180out06.pdb
- 分子对接1/AKT1/AKT1-11061/input/FILL_5aar_h_180out07.pdb
- 分子对接1/AKT1/AKT1-11061/input/FILL_5aar_h_180out08.pdb
- 分子对接1/AKT1/AKT1-11061/input/FILL_5aar_h_180out09.pdb
- 分子对接1/AKT1/AKT1-11061/input/FILL_5aar_h_180out10.pdb
- 分子对接1/AKT1/AKT1-11061/input/MOL011061.pdbqt
- 分子对接1/AKT1/AKT1-11061/results/
- 分子对接1/AKT1/AKT1-11061/results/all_poses_5aar_h.pdb
- 分子对接1/AKT1/AKT1-11061/results/MOL011061_5aar_out01.pdb
- 分子对接1/AKT1/AKT1-11061/results/MOL011061_5aar_out01.pdbqt
- 分子对接1/AKT1/AKT1-11061/results/MOL011061_5aar_out02.pdb
- 分子对接1/AKT1/AKT1-11061/results/MOL011061_5aar_out02.pdbqt
- 分子对接1/AKT1/AKT1-11061/results/MOL011061_5aar_out03.pdb
- 分子对接1/AKT1/AKT1-11061/results/MOL011061_5aar_out03.pdbqt
- 分子对接1/AKT1/AKT1-11061/results/MOL011061_5aar_out04.pdb
- 分子对接1/AKT1/AKT1-11061/results/MOL011061_5aar_out04.pdbqt
- 分子对接1/AKT1/AKT1-11061/results/MOL011061_5aar_out05.pdb
- 分子对接1/AKT1/AKT1-11061/results/MOL011061_5aar_out05.pdbqt
- 分子对接1/AKT1/AKT1-11061/results/MOL011061_5aar_out06.pdb
- 分子对接1/AKT1/AKT1-11061/results/MOL011061_5aar_out06.pdbqt
- 分子对接1/AKT1/AKT1-11061/results/MOL011061_5aar_out07.pdb
- 分子对接1/AKT1/AKT1-11061/results/MOL011061_5aar_out07.pdbqt
- 分子对接1/AKT1/AKT1-11061/results/MOL011061_5aar_out08.pdb
- 分子对接1/AKT1/AKT1-11061/results/MOL011061_5aar_out08.pdbqt
- 分子对接1/AKT1/AKT1-11061/results/MOL011061_5aar_out09.pdb
- 分子对接1/AKT1/AKT1-11061/results/MOL011061_5aar_out09.pdbqt
- 分子对接1/AKT1/AKT1-11061/results/MOL011061_5aar_out1.log
- 分子对接1/AKT1/AKT1-11061/results/MOL011061_5aar_out10.log
- 分子对接1/AKT1/AKT1-11061/results/MOL011061_5aar_out10.pdb
- 分子对接1/AKT1/AKT1-11061/results/MOL011061_5aar_out10.pdbqt
- 分子对接1/AKT1/AKT1-11061/results/MOL011061_5aar_out2.log
- 分子对接1/AKT1/AKT1-11061/results/MOL011061_5aar_out3.log
- 分子对接1/AKT1/AKT1-11061/results/MOL011061_5aar_out4.log
- 分子对接1/AKT1/AKT1-11061/results/MOL011061_5aar_out5.log
- 分子对接1/AKT1/AKT1-11061/results/MOL011061_5aar_out6.log
- 分子对接1/AKT1/AKT1-11061/results/MOL011061_5aar_out7.log
- 分子对接1/AKT1/AKT1-11061/results/MOL011061_5aar_out8.log
- 分子对接1/AKT1/AKT1-11061/results/MOL011061_5aar_out9.log
- 分子对接1/AKT1/AKT1-7154/
- 分子对接1/AKT1/AKT1-7154/AKT1-7154.amdock
- 分子对接1/AKT1/AKT1-7154/input/
- 分子对接1/AKT1/AKT1-7154/input/5aar.pdb
- 分子对接1/AKT1/AKT1-7154/input/5aar_autolig.gpf
- 分子对接1/AKT1/AKT1-7154/input/5aar_h.A.map
- 分子对接1/AKT1/AKT1-7154/input/5aar_h.C.map
- 分子对接1/AKT1/AKT1-7154/input/5aar_h.d.map
- 分子对接1/AKT1/AKT1-7154/input/5aar_h.e.map
- 分子对接1/AKT1/AKT1-7154/input/5aar_h.maps.fld
- 分子对接1/AKT1/AKT1-7154/input/5aar_h.maps.xyz
- 分子对接1/AKT1/AKT1-7154/input/5aar_h.OA.map
- 分子对接1/AKT1/AKT1-7154/input/5aar_h.pdb
- 分子对接1/AKT1/AKT1-7154/input/5aar_h.pdbqt
- 分子对接1/AKT1/AKT1-7154/input/5aar_h.pqr
- 分子对接1/AKT1/AKT1-7154/input/5aar_h.propka
- 分子对接1/AKT1/AKT1-7154/input/5aar_h_132Results.txt
- 分子对接1/AKT1/AKT1-7154/input/Combine.pdb
- 分子对接1/AKT1/AKT1-7154/input/FILL_5aar_h_132out01.pdb
- 分子对接1/AKT1/AKT1-7154/input/FILL_5aar_h_132out02.pdb
- 分子对接1/AKT1/AKT1-7154/input/FILL_5aar_h_132out03.pdb
- 分子对接1/AKT1/AKT1-7154/input/FILL_5aar_h_132out04.pdb
- 分子对接1/AKT1/AKT1-7154/input/FILL_5aar_h_132out05.pdb
- 分子对接1/AKT1/AKT1-7154/input/FILL_5aar_h_132out06.pdb
- 分子对接1/AKT1/AKT1-7154/input/FILL_5aar_h_132out07.pdb
- 分子对接1/AKT1/AKT1-7154/input/FILL_5aar_h_132out08.pdb
- 分子对接1/AKT1/AKT1-7154/input/FILL_5aar_h_132out09.pdb
- 分子对接1/AKT1/AKT1-7154/input/FILL_5aar_h_132out10.pdb
- 分子对接1/AKT1/AKT1-7154/input/MOL007154.mol2
- 分子对接1/AKT1/AKT1-7154/input/MOL007154.pdbqt
- 分子对接1/AKT1/AKT1-7154/results/
- 分子对接1/AKT1/AKT1-7154/results/AKT1_7154_1.png
- 分子对接1/AKT1/AKT1-7154/results/AKT1_7154_2.png
- 分子对接1/AKT1/AKT1-7154/results/all_poses_5aar_h.pdb
- 分子对接1/AKT1/AKT1-7154/results/MOL007154_5aar_out01.pdb
- 分子对接1/AKT1/AKT1-7154/results/MOL007154_5aar_out01.pdbqt
- 分子对接1/AKT1/AKT1-7154/results/MOL007154_5aar_out02.pdb
- 分子对接1/AKT1/AKT1-7154/results/MOL007154_5aar_out02.pdbqt
- 分子对接1/AKT1/AKT1-7154/results/MOL007154_5aar_out03.pdb
- 分子对接1/AKT1/AKT1-7154/results/MOL007154_5aar_out03.pdbqt
- 分子对接1/AKT1/AKT1-7154/results/MOL007154_5aar_out04.pdb
- 分子对接1/AKT1/AKT1-7154/results/MOL007154_5aar_out04.pdbqt
- 分子对接1/AKT1/AKT1-7154/results/MOL007154_5aar_out05.pdb
- 分子对接1/AKT1/AKT1-7154/results/MOL007154_5aar_out05.pdbqt
- 分子对接1/AKT1/AKT1-7154/results/MOL007154_5aar_out06.pdb
- 分子对接1/AKT1/AKT1-7154/results/MOL007154_5aar_out06.pdbqt
- 分子对接1/AKT1/AKT1-7154/results/MOL007154_5aar_out07.pdb
- 分子对接1/AKT1/AKT1-7154/results/MOL007154_5aar_out07.pdbqt
- 分子对接1/AKT1/AKT1-7154/results/MOL007154_5aar_out08.pdb
- 分子对接1/AKT1/AKT1-7154/results/MOL007154_5aar_out08.pdbqt
- 分子对接1/AKT1/AKT1-7154/results/MOL007154_5aar_out09.pdb
- 分子对接1/AKT1/AKT1-7154/results/MOL007154_5aar_out09.pdbqt
- 分子对接1/AKT1/AKT1-7154/results/MOL007154_5aar_out1.log
- 分子对接1/AKT1/AKT1-7154/results/MOL007154_5aar_out10.log
- 分子对接1/AKT1/AKT1-7154/results/MOL007154_5aar_out10.pdb
- 分子对接1/AKT1/AKT1-7154/results/MOL007154_5aar_out10.pdbqt
- 分子对接1/AKT1/AKT1-7154/results/MOL007154_5aar_out2.log
- 分子对接1/AKT1/AKT1-7154/results/MOL007154_5aar_out3.log
- 分子对接1/AKT1/AKT1-7154/results/MOL007154_5aar_out4.log
- 分子对接1/AKT1/AKT1-7154/results/MOL007154_5aar_out5.log
- 分子对接1/AKT1/AKT1-7154/results/MOL007154_5aar_out6.log
- 分子对接1/AKT1/AKT1-7154/results/MOL007154_5aar_out7.log
- 分子对接1/AKT1/AKT1-7154/results/MOL007154_5aar_out8.log
- 分子对接1/AKT1/AKT1-7154/results/MOL007154_5aar_out9.log
- 分子对接1/AKT1/AKT1-8486/
- 分子对接1/AKT1/AKT1-8486/AKT1-8486.amdock
- 分子对接1/AKT1/AKT1-8486/input/
- 分子对接1/AKT1/AKT1-8486/input/5aar_autolig.gpf
- 分子对接1/AKT1/AKT1-8486/input/5aar_h.A.map
- 分子对接1/AKT1/AKT1-8486/input/5aar_h.C.map
- 分子对接1/AKT1/AKT1-8486/input/5aar_h.d.map
- 分子对接1/AKT1/AKT1-8486/input/5aar_h.e.map
- 分子对接1/AKT1/AKT1-8486/input/5aar_h.HD.map
- 分子对接1/AKT1/AKT1-8486/input/5aar_h.maps.fld
- 分子对接1/AKT1/AKT1-8486/input/5aar_h.maps.xyz
- 分子对接1/AKT1/AKT1-8486/input/5aar_h.N.map
- 分子对接1/AKT1/AKT1-8486/input/5aar_h.OA.map
- 分子对接1/AKT1/AKT1-8486/input/5aar_h.pdb
- 分子对接1/AKT1/AKT1-8486/input/5aar_h.pdbqt
- 分子对接1/AKT1/AKT1-8486/input/5aar_h.pqr
- 分子对接1/AKT1/AKT1-8486/input/5aar_h.propka
- 分子对接1/AKT1/AKT1-8486/input/5aar_h_162Results.txt
- 分子对接1/AKT1/AKT1-8486/input/FILL_5aar_h_162out01.pdb
- 分子对接1/AKT1/AKT1-8486/input/FILL_5aar_h_162out02.pdb
- 分子对接1/AKT1/AKT1-8486/input/FILL_5aar_h_162out03.pdb
- 分子对接1/AKT1/AKT1-8486/input/FILL_5aar_h_162out04.pdb
- 分子对接1/AKT1/AKT1-8486/input/FILL_5aar_h_162out05.pdb
- 分子对接1/AKT1/AKT1-8486/input/FILL_5aar_h_162out06.pdb
- 分子对接1/AKT1/AKT1-8486/input/FILL_5aar_h_162out07.pdb
- 分子对接1/AKT1/AKT1-8486/input/FILL_5aar_h_162out08.pdb
- 分子对接1/AKT1/AKT1-8486/input/FILL_5aar_h_162out09.pdb
- 分子对接1/AKT1/AKT1-8486/input/FILL_5aar_h_162out10.pdb
- 分子对接1/AKT1/AKT1-8486/input/MOL008486.pdbqt
- 分子对接1/AKT1/AKT1-8486/results/
- 分子对接1/AKT1/AKT1-8486/results/all_poses_5aar_h.pdb
- 分子对接1/AKT1/AKT1-8486/results/MOL008486_5aar_out01.pdb
- 分子对接1/AKT1/AKT1-8486/results/MOL008486_5aar_out01.pdbqt
- 分子对接1/AKT1/AKT1-8486/results/MOL008486_5aar_out02.pdb
- 分子对接1/AKT1/AKT1-8486/results/MOL008486_5aar_out02.pdbqt
- 分子对接1/AKT1/AKT1-8486/results/MOL008486_5aar_out03.pdb
- 分子对接1/AKT1/AKT1-8486/results/MOL008486_5aar_out03.pdbqt
- 分子对接1/AKT1/AKT1-8486/results/MOL008486_5aar_out04.pdb
- 分子对接1/AKT1/AKT1-8486/results/MOL008486_5aar_out04.pdbqt
- 分子对接1/AKT1/AKT1-8486/results/MOL008486_5aar_out05.pdb
- 分子对接1/AKT1/AKT1-8486/results/MOL008486_5aar_out05.pdbqt
- 分子对接1/AKT1/AKT1-8486/results/MOL008486_5aar_out06.pdb
- 分子对接1/AKT1/AKT1-8486/results/MOL008486_5aar_out06.pdbqt
- 分子对接1/AKT1/AKT1-8486/results/MOL008486_5aar_out07.pdb
- 分子对接1/AKT1/AKT1-8486/results/MOL008486_5aar_out07.pdbqt
- 分子对接1/AKT1/AKT1-8486/results/MOL008486_5aar_out08.pdb
- 分子对接1/AKT1/AKT1-8486/results/MOL008486_5aar_out08.pdbqt
- 分子对接1/AKT1/AKT1-8486/results/MOL008486_5aar_out09.pdb
- 分子对接1/AKT1/AKT1-8486/results/MOL008486_5aar_out09.pdbqt
- 分子对接1/AKT1/AKT1-8486/results/MOL008486_5aar_out1.log
- 分子对接1/AKT1/AKT1-8486/results/MOL008486_5aar_out10.log
- 分子对接1/AKT1/AKT1-8486/results/MOL008486_5aar_out10.pdb
- 分子对接1/AKT1/AKT1-8486/results/MOL008486_5aar_out10.pdbqt
- 分子对接1/AKT1/AKT1-8486/results/MOL008486_5aar_out2.log
- 分子对接1/AKT1/AKT1-8486/results/MOL008486_5aar_out3.log
- 分子对接1/AKT1/AKT1-8486/results/MOL008486_5aar_out4.log
- 分子对接1/AKT1/AKT1-8486/results/MOL008486_5aar_out5.log
- 分子对接1/AKT1/AKT1-8486/results/MOL008486_5aar_out6.log
- 分子对接1/AKT1/AKT1-8486/results/MOL008486_5aar_out7.log
- 分子对接1/AKT1/AKT1-8486/results/MOL008486_5aar_out8.log
- 分子对接1/AKT1/AKT1-8486/results/MOL008486_5aar_out9.log
- 分子对接1/AKT1/AKT1_0006/
- 分子对接1/AKT1/AKT1_0006/AKT1_0006.amdock
- 分子对接1/AKT1/AKT1_0006/AKT1_0006.log
- 分子对接1/AKT1/AKT1_0006/input/
- 分子对接1/AKT1/AKT1_0006/input/5aar_autolig.gpf
- 分子对接1/AKT1/AKT1_0006/input/5aar_h.A.map
- 分子对接1/AKT1/AKT1_0006/input/5aar_h.d.map
- 分子对接1/AKT1/AKT1_0006/input/5aar_h.e.map
- 分子对接1/AKT1/AKT1_0006/input/5aar_h.HD.map
- 分子对接1/AKT1/AKT1_0006/input/5aar_h.maps.fld
- 分子对接1/AKT1/AKT1_0006/input/5aar_h.maps.xyz
- 分子对接1/AKT1/AKT1_0006/input/5aar_h.OA.map
- 分子对接1/AKT1/AKT1_0006/input/5aar_h.pdb
- 分子对接1/AKT1/AKT1_0006/input/5aar_h.pdbqt
- 分子对接1/AKT1/AKT1_0006/input/5aar_h.pqr
- 分子对接1/AKT1/AKT1_0006/input/5aar_h.propka
- 分子对接1/AKT1/AKT1_0006/input/5aar_h_126Results.txt
- 分子对接1/AKT1/AKT1_0006/input/FILL_5aar_h_126out01.pdb
- 分子对接1/AKT1/AKT1_0006/input/FILL_5aar_h_126out02.pdb
- 分子对接1/AKT1/AKT1_0006/input/FILL_5aar_h_126out03.pdb
- 分子对接1/AKT1/AKT1_0006/input/FILL_5aar_h_126out04.pdb
- 分子对接1/AKT1/AKT1_0006/input/FILL_5aar_h_126out05.pdb
- 分子对接1/AKT1/AKT1_0006/input/FILL_5aar_h_126out06.pdb
- 分子对接1/AKT1/AKT1_0006/input/FILL_5aar_h_126out07.pdb
- 分子对接1/AKT1/AKT1_0006/input/FILL_5aar_h_126out08.pdb
- 分子对接1/AKT1/AKT1_0006/input/FILL_5aar_h_126out09.pdb
- 分子对接1/AKT1/AKT1_0006/input/MOL000006.pdbqt
- 分子对接1/AKT1/AKT1_0006/results/
- 分子对接1/AKT1/AKT1_0006/results/all_poses_5aar_h.pdb
- 分子对接1/AKT1/AKT1_0006/results/combine.pdb
- 分子对接1/AKT1/AKT1_0006/results/MOL000006_5aar_out01.pdb
- 分子对接1/AKT1/AKT1_0006/results/MOL000006_5aar_out01.pdbqt
- 分子对接1/AKT1/AKT1_0006/results/MOL000006_5aar_out02.pdb
- 分子对接1/AKT1/AKT1_0006/results/MOL000006_5aar_out02.pdbqt
- 分子对接1/AKT1/AKT1_0006/results/MOL000006_5aar_out03.pdb
- 分子对接1/AKT1/AKT1_0006/results/MOL000006_5aar_out03.pdbqt
- 分子对接1/AKT1/AKT1_0006/results/MOL000006_5aar_out04.pdb
- 分子对接1/AKT1/AKT1_0006/results/MOL000006_5aar_out04.pdbqt
- 分子对接1/AKT1/AKT1_0006/results/MOL000006_5aar_out05.pdb
- 分子对接1/AKT1/AKT1_0006/results/MOL000006_5aar_out05.pdbqt
- 分子对接1/AKT1/AKT1_0006/results/MOL000006_5aar_out06.pdb
- 分子对接1/AKT1/AKT1_0006/results/MOL000006_5aar_out06.pdbqt
- 分子对接1/AKT1/AKT1_0006/results/MOL000006_5aar_out07.pdb
- 分子对接1/AKT1/AKT1_0006/results/MOL000006_5aar_out07.pdbqt
- 分子对接1/AKT1/AKT1_0006/results/MOL000006_5aar_out08.pdb
- 分子对接1/AKT1/AKT1_0006/results/MOL000006_5aar_out08.pdbqt
- 分子对接1/AKT1/AKT1_0006/results/MOL000006_5aar_out09.pdb
- 分子对接1/AKT1/AKT1_0006/results/MOL000006_5aar_out09.pdbqt
- 分子对接1/AKT1/AKT1_0006/results/MOL000006_5aar_out1.log
- 分子对接1/AKT1/AKT1_0006/results/MOL000006_5aar_out2.log
- 分子对接1/AKT1/AKT1_0006/results/MOL000006_5aar_out3.log
- 分子对接1/AKT1/AKT1_0006/results/MOL000006_5aar_out4.log
- 分子对接1/AKT1/AKT1_0006/results/MOL000006_5aar_out5.log
- 分子对接1/AKT1/AKT1_0006/results/MOL000006_5aar_out6.log
- 分子对接1/AKT1/AKT1_0006/results/MOL000006_5aar_out7.log
- 分子对接1/AKT1/AKT1_0006/results/MOL000006_5aar_out8.log
- 分子对接1/AKT1/AKT1_0006/results/MOL000006_5aar_out9.log
- 分子对接1/AKT1/AKT1_0073/
- 分子对接1/AKT1/AKT1_0073/AKT1_0073.amdock
- 分子对接1/AKT1/AKT1_0073/input/
- 分子对接1/AKT1/AKT1_0073/input/5aar_autolig.gpf
- 分子对接1/AKT1/AKT1_0073/input/5aar_h.A.map
- 分子对接1/AKT1/AKT1_0073/input/5aar_h.C.map
- 分子对接1/AKT1/AKT1_0073/input/5aar_h.d.map
- 分子对接1/AKT1/AKT1_0073/input/5aar_h.e.map
- 分子对接1/AKT1/AKT1_0073/input/5aar_h.HD.map
- 分子对接1/AKT1/AKT1_0073/input/5aar_h.maps.fld
- 分子对接1/AKT1/AKT1_0073/input/5aar_h.maps.xyz
- 分子对接1/AKT1/AKT1_0073/input/5aar_h.OA.map
- 分子对接1/AKT1/AKT1_0073/input/5aar_h.pdb
- 分子对接1/AKT1/AKT1_0073/input/5aar_h.pdbqt
- 分子对接1/AKT1/AKT1_0073/input/5aar_h.pqr
- 分子对接1/AKT1/AKT1_0073/input/5aar_h.propka
- 分子对接1/AKT1/AKT1_0073/input/5aar_h_126Results.txt
- 分子对接1/AKT1/AKT1_0073/input/FILL_5aar_h_126out01.pdb
- 分子对接1/AKT1/AKT1_0073/input/FILL_5aar_h_126out02.pdb
- 分子对接1/AKT1/AKT1_0073/input/FILL_5aar_h_126out03.pdb
- 分子对接1/AKT1/AKT1_0073/input/FILL_5aar_h_126out04.pdb
- 分子对接1/AKT1/AKT1_0073/input/FILL_5aar_h_126out05.pdb
- 分子对接1/AKT1/AKT1_0073/input/FILL_5aar_h_126out06.pdb
- 分子对接1/AKT1/AKT1_0073/input/FILL_5aar_h_126out07.pdb
- 分子对接1/AKT1/AKT1_0073/input/FILL_5aar_h_126out08.pdb
- 分子对接1/AKT1/AKT1_0073/input/FILL_5aar_h_126out09.pdb
- 分子对接1/AKT1/AKT1_0073/input/FILL_5aar_h_126out10.pdb
- 分子对接1/AKT1/AKT1_0073/input/MOL000073.pdbqt
- 分子对接1/AKT1/AKT1_0073/results/
- 分子对接1/AKT1/AKT1_0073/results/all_poses_5aar_h.pdb
- 分子对接1/AKT1/AKT1_0073/results/MOL000073_5aar_out01.pdb
- 分子对接1/AKT1/AKT1_0073/results/MOL000073_5aar_out01.pdbqt
- 分子对接1/AKT1/AKT1_0073/results/MOL000073_5aar_out02.pdb
- 分子对接1/AKT1/AKT1_0073/results/MOL000073_5aar_out02.pdbqt
- 分子对接1/AKT1/AKT1_0073/results/MOL000073_5aar_out03.pdb
- 分子对接1/AKT1/AKT1_0073/results/MOL000073_5aar_out03.pdbqt
- 分子对接1/AKT1/AKT1_0073/results/MOL000073_5aar_out04.pdb
- 分子对接1/AKT1/AKT1_0073/results/MOL000073_5aar_out04.pdbqt
- 分子对接1/AKT1/AKT1_0073/results/MOL000073_5aar_out05.pdb
- 分子对接1/AKT1/AKT1_0073/results/MOL000073_5aar_out05.pdbqt
- 分子对接1/AKT1/AKT1_0073/results/MOL000073_5aar_out06.pdb
- 分子对接1/AKT1/AKT1_0073/results/MOL000073_5aar_out06.pdbqt
- 分子对接1/AKT1/AKT1_0073/results/MOL000073_5aar_out07.pdb
- 分子对接1/AKT1/AKT1_0073/results/MOL000073_5aar_out07.pdbqt
- 分子对接1/AKT1/AKT1_0073/results/MOL000073_5aar_out08.pdb
- 分子对接1/AKT1/AKT1_0073/results/MOL000073_5aar_out08.pdbqt
- 分子对接1/AKT1/AKT1_0073/results/MOL000073_5aar_out09.pdb
- 分子对接1/AKT1/AKT1_0073/results/MOL000073_5aar_out09.pdbqt
- 分子对接1/AKT1/AKT1_0073/results/MOL000073_5aar_out1.log
- 分子对接1/AKT1/AKT1_0073/results/MOL000073_5aar_out10.log
- 分子对接1/AKT1/AKT1_0073/results/MOL000073_5aar_out10.pdb
- 分子对接1/AKT1/AKT1_0073/results/MOL000073_5aar_out10.pdbqt
- 分子对接1/AKT1/AKT1_0073/results/MOL000073_5aar_out2.log
- 分子对接1/AKT1/AKT1_0073/results/MOL000073_5aar_out3.log
[truncated: 2,070 more entries]
