# Supplementary material for: Ferroptosis regulation by traditional chinese medicine for ischemic stroke intervention based on network pharmacology and data mining
Source: PLoS One. 2025 Apr 16;20(4):e0321751. doi: 10.1371/journal.pone.0321751 (PMC12002469; doi:10.1371/journal.pone.0321751)
Supplement: S7 File — (ZIP) [file pone.0321751.s007.zip › 分子对接1/AKT1/5aar.pdb]

HEADER    TRANSPORT PROTEIN                       28-JUL-15   5AAR              
TITLE     STRUCTURE OF THE ANKYRIN DOMAIN OF AN ARABIDOPSIS THALIANA POTASSIUM  
TITLE    2 CHANNEL                                                              
COMPND    MOL_ID: 1;                                                            
COMPND   2 MOLECULE: POTASSIUM CHANNEL AKT1;                                    
COMPND   3 CHAIN: A;                                                            
COMPND   4 FRAGMENT: ANKYRIN REPEAT DOMAIN, RESIDUES 518-702;                   
COMPND   5 SYNONYM: ARABIDOPSIS POTASSIUM TRANSPORTER 1;                        
COMPND   6 ENGINEERED: YES                                                      
SOURCE    MOL_ID: 1;                                                            
SOURCE   2 ORGANISM_SCIENTIFIC: ARABIDOPSIS THALIANA;                           
SOURCE   3 ORGANISM_COMMON: THALE CRESS;                                        
SOURCE   4 ORGANISM_TAXID: 3702;                                                
SOURCE   5 EXPRESSION_SYSTEM: ESCHERICHIA COLI;                                 
SOURCE   6 EXPRESSION_SYSTEM_TAXID: 469008;                                     
SOURCE   7 EXPRESSION_SYSTEM_STRAIN: BL21(DE3);                                 
SOURCE   8 EXPRESSION_SYSTEM_VARIANT: ROSETTA 2 PLYSS;                          
SOURCE   9 EXPRESSION_SYSTEM_PLASMID: PET-28A                                   
KEYWDS    TRANSPORT PROTEIN, ANKYRIN, ABIOTIC STRESS, ION HOMEOSTASIS           
EXPDTA    X-RAY DIFFRACTION                                                     
AUTHOR    A.CHAVES-SANJUAN,M.J.SANCHEZ-BARRENA,A.ALBERT                         
REVDAT   3   10-JAN-24 5AAR    1       REMARK LINK                              
REVDAT   2   08-APR-20 5AAR    1       JRNL                                     
REVDAT   1   24-AUG-16 5AAR    0                                                
JRNL        AUTH   M.J.SANCHEZ-BARRENA,A.CHAVES-SANJUAN,N.RADDATZ,I.MENDOZA,    
JRNL        AUTH 2 A.CORTES,F.GAGO,J.M.GONZALEZ-RUBIO,J.L.BENAVENTE,            
JRNL        AUTH 3 F.J.QUINTERO,J.M.PARDO,A.ALBERT                              
JRNL        TITL   RECOGNITION AND ACTIVATION OF THE PLANT AKT1 POTASSIUM       
JRNL        TITL 2 CHANNEL BY THE KINASE CIPK23.                                
JRNL        REF    PLANT PHYSIOL.                             2020              
JRNL        REFN                   ESSN 1532-2548                               
JRNL        PMID   32015077                                                     
JRNL        DOI    10.1104/PP.19.01084                                          
REMARK   2                                                                      
REMARK   2 RESOLUTION.    1.87 ANGSTROMS.                                       
REMARK   3                                                                      
REMARK   3 REFINEMENT.                                                          
REMARK   3   PROGRAM     : PHENIX (PHENIX.REFINE)                               
REMARK   3   AUTHORS     : PAUL ADAMS,PAVEL AFONINE,VINCENT CHEN,IAN            
REMARK   3               : DAVIS,KRESHNA GOPAL,RALF GROSSE-KUNSTLEVE,           
REMARK   3               : LI-WEI HUNG,ROBERT IMMORMINO,TOM IOERGER,            
REMARK   3               : AIRLIE MCCOY,ERIK MCKEE,NIGEL MORIARTY,              
REMARK   3               : REETAL PAI,RANDY READ,JANE RICHARDSON,               
REMARK   3               : DAVID RICHARDSON,TOD ROMO,JIM SACCHETTINI,           
REMARK   3               : NICHOLAS SAUTER,JACOB SMITH,LAURENT                  
REMARK   3               : STORONI,TOM TERWILLIGER,PETER ZWART                  
REMARK   3                                                                      
REMARK   3    REFINEMENT TARGET : ML                                            
REMARK   3                                                                      
REMARK   3  DATA USED IN REFINEMENT.                                            
REMARK   3   RESOLUTION RANGE HIGH (ANGSTROMS) : 1.87                           
REMARK   3   RESOLUTION RANGE LOW  (ANGSTROMS) : 42.79                          
REMARK   3   MIN(FOBS/SIGMA_FOBS)              : 0.160                          
REMARK   3   COMPLETENESS FOR RANGE        (%) : 99.1                           
REMARK   3   NUMBER OF REFLECTIONS             : 16833                          
REMARK   3                                                                      
REMARK   3  FIT TO DATA USED IN REFINEMENT.                                     
REMARK   3   R VALUE     (WORKING + TEST SET) : 0.200                           
REMARK   3   R VALUE            (WORKING SET) : 0.197                           
REMARK   3   FREE R VALUE                     : 0.253                           
REMARK   3   FREE R VALUE TEST SET SIZE   (%) : 5.000                           
REMARK   3   FREE R VALUE TEST SET COUNT      : 1563                            
REMARK   3                                                                      
REMARK   3  FIT TO DATA USED IN REFINEMENT (IN BINS).                           
REMARK   3   BIN  RESOLUTION RANGE  COMPL.    NWORK NFREE   RWORK  RFREE        
REMARK   3     1 42.7962 -  4.1578    1.00     2758   108  0.1720 0.2001        
REMARK   3     2  4.1578 -  3.3005    1.00     2732   130  0.1557 0.2079        
REMARK   3     3  3.3005 -  2.8834    1.00     2726   134  0.1849 0.2726        
REMARK   3     4  2.8834 -  2.6198    1.00     2786   109  0.1917 0.2341        
REMARK   3     5  2.6198 -  2.4321    1.00     2702   161  0.1979 0.2554        
REMARK   3     6  2.4321 -  2.2887    1.00     2689   180  0.2192 0.2823        
REMARK   3     7  2.2887 -  2.1741    1.00     2700   164  0.2272 0.2694        
REMARK   3     8  2.1741 -  2.0794    1.00     2693   167  0.2450 0.3113        
REMARK   3     9  2.0794 -  1.9994    1.00     2760   124  0.2606 0.3512        
REMARK   3    10  1.9994 -  1.9304    0.99     2649   160  0.3051 0.3388        
REMARK   3    11  1.9304 -  1.8700    0.93     2560   126  0.3467 0.3870        
REMARK   3                                                                      
REMARK   3  BULK SOLVENT MODELLING.                                             
REMARK   3   METHOD USED        : FLAT BULK SOLVENT MODEL                       
REMARK   3   SOLVENT RADIUS     : 1.11                                          
REMARK   3   SHRINKAGE RADIUS   : 0.90                                          
REMARK   3   K_SOL              : NULL                                          
REMARK   3   B_SOL              : NULL                                          
REMARK   3                                                                      
REMARK   3  ERROR ESTIMATES.                                                    
REMARK   3   COORDINATE ERROR (MAXIMUM-LIKELIHOOD BASED)     : 0.280            
REMARK   3   PHASE ERROR (DEGREES, MAXIMUM-LIKELIHOOD BASED) : 26.140           
REMARK   3                                                                      
REMARK   3  B VALUES.                                                           
REMARK   3   FROM WILSON PLOT           (A**2) : 27.30                          
REMARK   3   MEAN B VALUE      (OVERALL, A**2) : NULL                           
REMARK   3   OVERALL ANISOTROPIC B VALUE.                                       
REMARK   3    B11 (A**2) : NULL                                                 
REMARK   3    B22 (A**2) : NULL                                                 
REMARK   3    B33 (A**2) : NULL                                                 
REMARK   3    B12 (A**2) : NULL                                                 
REMARK   3    B13 (A**2) : NULL                                                 
REMARK   3    B23 (A**2) : NULL                                                 
REMARK   3                                                                      
REMARK   3  TWINNING INFORMATION.                                               
REMARK   3   FRACTION: NULL                                                     
REMARK   3   OPERATOR: NULL                                                     
REMARK   3                                                                      
REMARK   3  DEVIATIONS FROM IDEAL VALUES.                                       
REMARK   3                 RMSD          COUNT                                  
REMARK   3   BOND      :  0.009           1467                                  
REMARK   3   ANGLE     :  0.973           1974                                  
REMARK   3   CHIRALITY :  0.038            225                                  
REMARK   3   PLANARITY :  0.005            262                                  
REMARK   3   DIHEDRAL  : 13.803            539                                  
REMARK   3                                                                      
REMARK   3  TLS DETAILS                                                         
REMARK   3   NUMBER OF TLS GROUPS  : NULL                                       
REMARK   3                                                                      
REMARK   3  NCS DETAILS                                                         
REMARK   3   NUMBER OF NCS GROUPS : NULL                                        
REMARK   3                                                                      
REMARK   3  OTHER REFINEMENT REMARKS: NULL                                      
REMARK   4                                                                      
REMARK   4 5AAR COMPLIES WITH FORMAT V. 3.30, 13-JUL-11                         
REMARK 100                                                                      
REMARK 100 THIS ENTRY HAS BEEN PROCESSED BY PDBE ON 28-JUL-15.                  
REMARK 100 THE DEPOSITION ID IS D_1290064529.                                   
REMARK 200                                                                      
REMARK 200 EXPERIMENTAL DETAILS                                                 
REMARK 200  EXPERIMENT TYPE                : X-RAY DIFFRACTION                  
REMARK 200  DATE OF DATA COLLECTION        : 18-JUL-11                          
REMARK 200  TEMPERATURE           (KELVIN) : 100                                
REMARK 200  PH                             : NULL                               
REMARK 200  NUMBER OF CRYSTALS USED        : 1                                  
REMARK 200                                                                      
REMARK 200  SYNCHROTRON              (Y/N) : Y                                  
REMARK 200  RADIATION SOURCE               : ESRF                               
REMARK 200  BEAMLINE                       : ID14-1                             
REMARK 200  X-RAY GENERATOR MODEL          : NULL                               
REMARK 200  MONOCHROMATIC OR LAUE    (M/L) : M                                  
REMARK 200  WAVELENGTH OR RANGE        (A) : 0.9400                             
REMARK 200  MONOCHROMATOR                  : NULL                               
REMARK 200  OPTICS                         : NULL                               
REMARK 200                                                                      
REMARK 200  DETECTOR TYPE                  : CCD                                
REMARK 200  DETECTOR MANUFACTURER          : ADSC CCD                           
REMARK 200  INTENSITY-INTEGRATION SOFTWARE : XDS                                
REMARK 200  DATA SCALING SOFTWARE          : XDS                                
REMARK 200                                                                      
REMARK 200  NUMBER OF UNIQUE REFLECTIONS   : 16865                              
REMARK 200  RESOLUTION RANGE HIGH      (A) : 1.870                              
REMARK 200  RESOLUTION RANGE LOW       (A) : 42.790                             
REMARK 200  REJECTION CRITERIA  (SIGMA(I)) : 1.100                              
REMARK 200                                                                      
REMARK 200 OVERALL.                                                             
REMARK 200  COMPLETENESS FOR RANGE     (%) : 99.1                               
REMARK 200  DATA REDUNDANCY                : 4.500                              
REMARK 200  R MERGE                    (I) : 0.08000                            
REMARK 200  R SYM                      (I) : NULL                               
REMARK 200  <I/SIGMA(I)> FOR THE DATA SET  : 13.8000                            
REMARK 200                                                                      
REMARK 200 IN THE HIGHEST RESOLUTION SHELL.                                     
REMARK 200  HIGHEST RESOLUTION SHELL, RANGE HIGH (A) : 1.87                     
REMARK 200  HIGHEST RESOLUTION SHELL, RANGE LOW  (A) : 1.89                     
REMARK 200  COMPLETENESS FOR SHELL     (%) : 99.1                               
REMARK 200  DATA REDUNDANCY IN SHELL       : 3.00                               
REMARK 200  R MERGE FOR SHELL          (I) : 0.90000                            
REMARK 200  R SYM FOR SHELL            (I) : NULL                               
REMARK 200  <I/SIGMA(I)> FOR SHELL         : 1.100                              
REMARK 200                                                                      
REMARK 200 DIFFRACTION PROTOCOL: SINGLE WAVELENGTH                              
REMARK 200 METHOD USED TO DETERMINE THE STRUCTURE: MOLECULAR REPLACEMENT        
REMARK 200 SOFTWARE USED: MOLREP                                                
REMARK 200 STARTING MODEL: PDB ENTRY 2XEH                                       
REMARK 200                                                                      
REMARK 200 REMARK: NONE                                                         
REMARK 280                                                                      
REMARK 280 CRYSTAL                                                              
REMARK 280 SOLVENT CONTENT, VS   (%): 48.38                                     
REMARK 280 MATTHEWS COEFFICIENT, VM (ANGSTROMS**3/DA): 2.38                     
REMARK 280                                                                      
REMARK 280 CRYSTALLIZATION CONDITIONS: 0.1 M TRIS PH 8.5, 25% PEG 4000, 0.3 M   
REMARK 280  MGCL2                                                               
REMARK 290                                                                      
REMARK 290 CRYSTALLOGRAPHIC SYMMETRY                                            
REMARK 290 SYMMETRY OPERATORS FOR SPACE GROUP: P 21 21 2                        
REMARK 290                                                                      
REMARK 290      SYMOP   SYMMETRY                                                
REMARK 290     NNNMMM   OPERATOR                                                
REMARK 290       1555   X,Y,Z                                                   
REMARK 290       2555   -X,-Y,Z                                                 
REMARK 290       3555   -X+1/2,Y+1/2,-Z                                         
REMARK 290       4555   X+1/2,-Y+1/2,-Z                                         
REMARK 290                                                                      
REMARK 290     WHERE NNN -> OPERATOR NUMBER                                     
REMARK 290           MMM -> TRANSLATION VECTOR                                  
REMARK 290                                                                      
REMARK 290 CRYSTALLOGRAPHIC SYMMETRY TRANSFORMATIONS                            
REMARK 290 THE FOLLOWING TRANSFORMATIONS OPERATE ON THE ATOM/HETATM             
REMARK 290 RECORDS IN THIS ENTRY TO PRODUCE CRYSTALLOGRAPHICALLY                
REMARK 290 RELATED MOLECULES.                                                   
REMARK 290   SMTRY1   1  1.000000  0.000000  0.000000        0.00000            
REMARK 290   SMTRY2   1  0.000000  1.000000  0.000000        0.00000            
REMARK 290   SMTRY3   1  0.000000  0.000000  1.000000        0.00000            
REMARK 290   SMTRY1   2 -1.000000  0.000000  0.000000        0.00000            
REMARK 290   SMTRY2   2  0.000000 -1.000000  0.000000        0.00000            
REMARK 290   SMTRY3   2  0.000000  0.000000  1.000000        0.00000            
REMARK 290   SMTRY1   3 -1.000000  0.000000  0.000000       17.46050            
REMARK 290   SMTRY2   3  0.000000  1.000000  0.000000       42.78500            
REMARK 290   SMTRY3   3  0.000000  0.000000 -1.000000        0.00000            
REMARK 290   SMTRY1   4  1.000000  0.000000  0.000000       17.46050            
REMARK 290   SMTRY2   4  0.000000 -1.000000  0.000000       42.78500            
REMARK 290   SMTRY3   4  0.000000  0.000000 -1.000000        0.00000            
REMARK 290                                                                      
REMARK 290 REMARK: NULL                                                         
REMARK 300                                                                      
REMARK 300 BIOMOLECULE: 1                                                       
REMARK 300 SEE REMARK 350 FOR THE AUTHOR PROVIDED AND/OR PROGRAM                
REMARK 300 GENERATED ASSEMBLY INFORMATION FOR THE STRUCTURE IN                  
REMARK 300 THIS ENTRY. THE REMARK MAY ALSO PROVIDE INFORMATION ON               
REMARK 300 BURIED SURFACE AREA.                                                 
REMARK 350                                                                      
REMARK 350 COORDINATES FOR A COMPLETE MULTIMER REPRESENTING THE KNOWN           
REMARK 350 BIOLOGICALLY SIGNIFICANT OLIGOMERIZATION STATE OF THE                
REMARK 350 MOLECULE CAN BE GENERATED BY APPLYING BIOMT TRANSFORMATIONS          
REMARK 350 GIVEN BELOW.  BOTH NON-CRYSTALLOGRAPHIC AND                          
REMARK 350 CRYSTALLOGRAPHIC OPERATIONS ARE GIVEN.                               
REMARK 350                                                                      
REMARK 350 BIOMOLECULE: 1                                                       
REMARK 350 AUTHOR DETERMINED BIOLOGICAL UNIT: MONOMERIC                         
REMARK 350 SOFTWARE DETERMINED QUATERNARY STRUCTURE: MONOMERIC                  
REMARK 350 SOFTWARE USED: PISA                                                  
REMARK 350 APPLY THE FOLLOWING TO CHAINS: A                                     
REMARK 350   BIOMT1   1  1.000000  0.000000  0.000000        0.00000            
REMARK 350   BIOMT2   1  0.000000  1.000000  0.000000        0.00000            
REMARK 350   BIOMT3   1  0.000000  0.000000  1.000000        0.00000            
REMARK 500                                                                      
REMARK 500 GEOMETRY AND STEREOCHEMISTRY                                         
REMARK 500 SUBTOPIC: CLOSE CONTACTS IN SAME ASYMMETRIC UNIT                     
REMARK 500                                                                      
REMARK 500 THE FOLLOWING ATOMS ARE IN CLOSE CONTACT.                            
REMARK 500                                                                      
REMARK 500  ATM1  RES C  SSEQI   ATM2  RES C  SSEQI           DISTANCE          
REMARK 500   O    GLU A   669     O    HOH A  2159              2.13            
REMARK 500                                                                      
REMARK 500 REMARK: NULL                                                         
REMARK 500                                                                      
REMARK 500 GEOMETRY AND STEREOCHEMISTRY                                         
REMARK 500 SUBTOPIC: TORSION ANGLES                                             
REMARK 500                                                                      
REMARK 500 TORSION ANGLES OUTSIDE THE EXPECTED RAMACHANDRAN REGIONS:            
REMARK 500 (M=MODEL NUMBER; RES=RESIDUE NAME; C=CHAIN IDENTIFIER;               
REMARK 500 SSEQ=SEQUENCE NUMBER; I=INSERTION CODE).                             
REMARK 500                                                                      
REMARK 500 STANDARD TABLE:                                                      
REMARK 500 FORMAT:(10X,I3,1X,A3,1X,A1,I4,A1,4X,F7.2,3X,F7.2)                    
REMARK 500                                                                      
REMARK 500 EXPECTED VALUES: GJ KLEYWEGT AND TA JONES (1996). PHI/PSI-           
REMARK 500 CHOLOGY: RAMACHANDRAN REVISITED. STRUCTURE 4, 1395 - 1400            
REMARK 500                                                                      
REMARK 500  M RES CSSEQI        PSI       PHI                                   
REMARK 500    ASP A 678     -168.62    -71.28                                   
REMARK 500                                                                      
REMARK 500 REMARK: NULL                                                         
REMARK 525                                                                      
REMARK 525 SOLVENT                                                              
REMARK 525                                                                      
REMARK 525 THE SOLVENT MOLECULES HAVE CHAIN IDENTIFIERS THAT                    
REMARK 525 INDICATE THE POLYMER CHAIN WITH WHICH THEY ARE MOST                  
REMARK 525 CLOSELY ASSOCIATED. THE REMARK LISTS ALL THE SOLVENT                 
REMARK 525 MOLECULES WHICH ARE MORE THAN 5A AWAY FROM THE                       
REMARK 525 NEAREST POLYMER CHAIN (M = MODEL NUMBER;                             
REMARK 525 RES=RESIDUE NAME; C=CHAIN IDENTIFIER; SSEQ=SEQUENCE                  
REMARK 525 NUMBER; I=INSERTION CODE):                                           
REMARK 525                                                                      
REMARK 525  M RES CSSEQI                                                        
REMARK 525    HOH A2008        DISTANCE =  6.04 ANGSTROMS                       
REMARK 620                                                                      
REMARK 620 METAL COORDINATION                                                   
REMARK 620 (M=MODEL NUMBER; RES=RESIDUE NAME; C=CHAIN IDENTIFIER;               
REMARK 620 SSEQ=SEQUENCE NUMBER; I=INSERTION CODE):                             
REMARK 620                                                                      
REMARK 620 COORDINATION ANGLES FOR:  M RES CSSEQI METAL                         
REMARK 620                              MG A1703  MG                            
REMARK 620 N RES CSSEQI ATOM                                                    
REMARK 620 1 ASP A 531   OD1                                                    
REMARK 620 2 HOH A2027   O   105.7                                              
REMARK 620 3 HOH A2033   O    86.0 157.3                                        
REMARK 620 4 HOH A2034   O   100.9  71.3  87.6                                  
REMARK 620 5 HOH A2035   O    82.5 100.0 100.8 171.2                            
REMARK 620 6 HOH A2177   O   162.6  90.4  81.1  90.2  88.4                      
REMARK 620 N                    1     2     3     4     5                       
REMARK 620                                                                      
REMARK 620 COORDINATION ANGLES FOR:  M RES CSSEQI METAL                         
REMARK 620                              MG A1704  MG                            
REMARK 620 N RES CSSEQI ATOM                                                    
REMARK 620 1 HIS A 574   NE2                                                    
REMARK 620 2 HOH A2076   O   103.1                                              
REMARK 620 3 HOH A2083   O    90.0 166.4                                        
REMARK 620 4 HOH A2084   O    95.7  88.1  87.0                                  
REMARK 620 5 HOH A2085   O   108.6  87.9  91.4 155.7                            
REMARK 620 6 HOH A2178   O   167.8  85.1  81.4  75.5  80.4                      
REMARK 620 N                    1     2     3     4     5                       
REMARK 800                                                                      
REMARK 800 SITE                                                                 
REMARK 800 SITE_IDENTIFIER: AC1                                                 
REMARK 800 EVIDENCE_CODE: SOFTWARE                                              
REMARK 800 SITE_DESCRIPTION: BINDING SITE FOR RESIDUE MG A 1703                 
REMARK 800                                                                      
REMARK 800 SITE_IDENTIFIER: AC2                                                 
REMARK 800 EVIDENCE_CODE: SOFTWARE                                              
REMARK 800 SITE_DESCRIPTION: BINDING SITE FOR RESIDUE MG A 1704                 
DBREF  5AAR A  518   702  UNP    Q38998   AKT1_ARATH     518    702             
SEQRES   1 A  185  LEU PRO LEU ASN LEU CYS PHE ALA ALA ILE ARG GLU ASP          
SEQRES   2 A  185  ASP LEU LEU LEU HIS GLN LEU LEU LYS ARG GLY LEU ASP          
SEQRES   3 A  185  PRO ASN GLU SER ASP ASN ASN GLY ARG THR PRO LEU HIS          
SEQRES   4 A  185  ILE ALA ALA SER LYS GLY THR LEU ASN CYS VAL LEU LEU          
SEQRES   5 A  185  LEU LEU GLU TYR HIS ALA ASP PRO ASN CYS ARG ASP ALA          
SEQRES   6 A  185  GLU GLY SER VAL PRO LEU TRP GLU ALA MET VAL GLU GLY          
SEQRES   7 A  185  HIS GLU LYS VAL VAL LYS VAL LEU LEU GLU HIS GLY SER          
SEQRES   8 A  185  THR ILE ASP ALA GLY ASP VAL GLY HIS PHE ALA CYS THR          
SEQRES   9 A  185  ALA ALA GLU GLN GLY ASN LEU LYS LEU LEU LYS GLU ILE          
SEQRES  10 A  185  VAL LEU HIS GLY GLY ASP VAL THR ARG PRO ARG ALA THR          
SEQRES  11 A  185  GLY THR SER ALA LEU HIS THR ALA VAL CYS GLU GLU ASN          
SEQRES  12 A  185  ILE GLU MET VAL LYS TYR LEU LEU GLU GLN GLY ALA ASP          
SEQRES  13 A  185  VAL ASN LYS GLN ASP MET HIS GLY TRP THR PRO ARG ASP          
SEQRES  14 A  185  LEU ALA GLU GLN GLN GLY HIS GLU ASP ILE LYS ALA LEU          
SEQRES  15 A  185  PHE ARG GLU                                                  
HET     MG  A1703       1                                                       
HET     MG  A1704       1                                                       
HETNAM      MG MAGNESIUM ION                                                    
FORMUL   2   MG    2(MG 2+)                                                     
FORMUL   4  HOH   *178(H2 O)                                                    
HELIX    1   1 ASN A  521  ARG A  528  1                                   8    
HELIX    2   2 ASP A  530  ARG A  540  1                                  11    
HELIX    3   3 THR A  553  GLY A  562  1                                  10    
HELIX    4   4 THR A  563  TYR A  573  1                                  11    
HELIX    5   5 VAL A  586  GLU A  594  1                                   9    
HELIX    6   6 HIS A  596  HIS A  606  1                                  11    
HELIX    7   7 THR A  609  GLY A  613  5                                   5    
HELIX    8   8 ASP A  614  GLN A  625  1                                  12    
HELIX    9   9 ASN A  627  HIS A  637  1                                  11    
HELIX   10  10 SER A  650  GLU A  658  1                                   9    
HELIX   11  11 ASN A  660  GLN A  670  1                                  11    
HELIX   12  12 THR A  683  GLN A  691  1                                   9    
HELIX   13  13 HIS A  693  GLU A  702  1                                  10    
LINK         OD1 ASP A 531                MG    MG A1703     1555   1555  2.17  
LINK         NE2 HIS A 574                MG    MG A1704     1555   1555  1.99  
LINK        MG    MG A1703                 O   HOH A2027     1555   1555  2.06  
LINK        MG    MG A1703                 O   HOH A2033     1555   1555  2.10  
LINK        MG    MG A1703                 O   HOH A2034     1555   1555  2.05  
LINK        MG    MG A1703                 O   HOH A2035     1555   1555  2.12  
LINK        MG    MG A1703                 O   HOH A2177     1555   1555  2.08  
LINK        MG    MG A1704                 O   HOH A2076     1555   1555  2.13  
LINK        MG    MG A1704                 O   HOH A2083     1555   1555  2.14  
LINK        MG    MG A1704                 O   HOH A2084     1555   1555  2.06  
LINK        MG    MG A1704                 O   HOH A2085     1555   1555  2.08  
LINK        MG    MG A1704                 O   HOH A2178     1555   1555  2.09  
SITE     1 AC1  6 ASP A 531  HOH A2027  HOH A2033  HOH A2034                    
SITE     2 AC1  6 HOH A2035  HOH A2177                                          
SITE     1 AC2  6 HIS A 574  HOH A2076  HOH A2083  HOH A2084                    
SITE     2 AC2  6 HOH A2085  HOH A2178                                          
CRYST1   34.921   85.570   65.989  90.00  90.00  90.00 P 21 21 2     4          
ORIGX1      1.000000  0.000000  0.000000        0.00000                         
ORIGX2      0.000000  1.000000  0.000000        0.00000                         
ORIGX3      0.000000  0.000000  1.000000        0.00000                         
SCALE1      0.028636  0.000000  0.000000        0.00000                         
SCALE2      0.000000  0.011686  0.000000        0.00000                         
SCALE3      0.000000  0.000000  0.015154        0.00000                         
ATOM      1  N   LEU A 518      -7.074  20.311  15.094  1.00 46.36           N  
ATOM      2  CA  LEU A 518      -6.890  19.342  14.009  1.00 40.07           C  
ATOM      3  C   LEU A 518      -7.557  18.008  14.341  1.00 37.68           C  
ATOM      4  O   LEU A 518      -7.113  17.291  15.246  1.00 36.95           O  
ATOM      5  CB  LEU A 518      -5.399  19.126  13.729  1.00 36.98           C  
ATOM      6  CG  LEU A 518      -4.654  20.161  12.882  1.00 40.35           C  
ATOM      7  CD1 LEU A 518      -3.161  20.077  13.155  1.00 37.95           C  
ATOM      8  CD2 LEU A 518      -4.925  19.950  11.404  1.00 42.04           C  
ATOM      9  N   PRO A 519      -8.640  17.671  13.625  1.00 40.07           N  
ATOM     10  CA  PRO A 519      -9.290  16.373  13.861  1.00 34.76           C  
ATOM     11  C   PRO A 519      -8.472  15.214  13.284  1.00 34.68           C  
ATOM     12  O   PRO A 519      -7.883  15.341  12.200  1.00 32.84           O  
ATOM     13  CB  PRO A 519     -10.627  16.514  13.138  1.00 32.59           C  
ATOM     14  CG  PRO A 519     -10.346  17.505  12.035  1.00 35.12           C  
ATOM     15  CD  PRO A 519      -9.361  18.486  12.628  1.00 40.43           C  
ATOM     16  N   LEU A 520      -8.428  14.100  14.007  1.00 30.14           N  
ATOM     17  CA  LEU A 520      -7.726  12.920  13.508  1.00 30.98           C  
ATOM     18  C   LEU A 520      -8.598  12.156  12.526  1.00 29.04           C  
ATOM     19  O   LEU A 520      -9.329  11.265  12.928  1.00 28.64           O  
ATOM     20  CB  LEU A 520      -7.317  12.005  14.657  1.00 26.71           C  
ATOM     21  CG  LEU A 520      -6.482  10.794  14.220  1.00 32.77           C  
ATOM     22  CD1 LEU A 520      -5.151  11.236  13.588  1.00 28.43           C  
ATOM     23  CD2 LEU A 520      -6.267   9.814  15.376  1.00 28.18           C  
ATOM     24  N   ASN A 521      -8.529  12.497  11.241  1.00 26.01           N  
ATOM     25  CA  ASN A 521      -9.394  11.842  10.262  1.00 21.91           C  
ATOM     26  C   ASN A 521      -8.594  11.400   9.047  1.00 20.29           C  
ATOM     27  O   ASN A 521      -7.372  11.550   9.019  1.00 20.65           O  
ATOM     28  CB  ASN A 521     -10.563  12.755   9.863  1.00 23.46           C  
ATOM     29  CG  ASN A 521     -10.110  14.078   9.292  1.00 25.87           C  
ATOM     30  OD1 ASN A 521      -8.967  14.222   8.849  1.00 24.18           O  
ATOM     31  ND2 ASN A 521     -11.013  15.061   9.288  1.00 29.36           N  
ATOM     32  N   LEU A 522      -9.259  10.822   8.053  1.00 22.06           N  
ATOM     33  CA  LEU A 522      -8.523  10.268   6.911  1.00 21.34           C  
ATOM     34  C   LEU A 522      -7.820  11.366   6.099  1.00 19.87           C  
ATOM     35  O   LEU A 522      -6.716  11.161   5.604  1.00 19.24           O  
ATOM     36  CB  LEU A 522      -9.446   9.464   6.011  1.00 17.70           C  
ATOM     37  CG  LEU A 522      -9.976   8.194   6.683  1.00 17.91           C  
ATOM     38  CD1 LEU A 522     -11.065   7.581   5.841  1.00 20.12           C  
ATOM     39  CD2 LEU A 522      -8.854   7.189   6.911  1.00 17.38           C  
ATOM     40  N   CYS A 523      -8.458  12.524   5.968  1.00 20.18           N  
ATOM     41  CA  CYS A 523      -7.822  13.652   5.289  1.00 17.69           C  
ATOM     42  C   CYS A 523      -6.525  14.091   5.962  1.00 21.11           C  
ATOM     43  O   CYS A 523      -5.553  14.408   5.275  1.00 19.21           O  
ATOM     44  CB  CYS A 523      -8.791  14.833   5.199  1.00 24.15           C  
ATOM     45  SG  CYS A 523     -10.098  14.510   4.040  1.00 25.75           S  
ATOM     46  N   PHE A 524      -6.523  14.119   7.290  1.00 19.42           N  
ATOM     47  CA  PHE A 524      -5.310  14.413   8.053  1.00 22.28           C  
ATOM     48  C   PHE A 524      -4.158  13.521   7.590  1.00 24.89           C  
ATOM     49  O   PHE A 524      -3.057  14.007   7.318  1.00 22.56           O  
ATOM     50  CB  PHE A 524      -5.548  14.241   9.566  1.00 19.28           C  
ATOM     51  CG  PHE A 524      -4.298  14.409  10.402  1.00 23.72           C  
ATOM     52  CD1 PHE A 524      -3.436  13.344  10.621  1.00 20.22           C  
ATOM     53  CD2 PHE A 524      -3.986  15.641  10.968  1.00 28.35           C  
ATOM     54  CE1 PHE A 524      -2.278  13.505  11.363  1.00 25.50           C  
ATOM     55  CE2 PHE A 524      -2.839  15.797  11.719  1.00 27.32           C  
ATOM     56  CZ  PHE A 524      -1.988  14.733  11.915  1.00 26.05           C  
ATOM     57  N   ALA A 525      -4.408  12.214   7.483  1.00 17.04           N  
ATOM     58  CA  ALA A 525      -3.354  11.292   7.084  1.00 17.97           C  
ATOM     59  C   ALA A 525      -2.988  11.453   5.600  1.00 19.67           C  
ATOM     60  O   ALA A 525      -1.809  11.392   5.226  1.00 21.79           O  
ATOM     61  CB  ALA A 525      -3.779   9.828   7.381  1.00 14.57           C  
ATOM     62  N   ALA A 526      -3.993  11.640   4.752  1.00 16.86           N  
ATOM     63  CA  ALA A 526      -3.745  11.727   3.315  1.00 18.87           C  
ATOM     64  C   ALA A 526      -2.923  12.972   2.993  1.00 19.52           C  
ATOM     65  O   ALA A 526      -2.070  12.951   2.126  1.00 21.20           O  
ATOM     66  CB  ALA A 526      -5.047  11.754   2.542  1.00 15.39           C  
ATOM     67  N   ILE A 527      -3.221  14.060   3.686  1.00 19.56           N  
ATOM     68  CA  ILE A 527      -2.547  15.328   3.448  1.00 21.20           C  
ATOM     69  C   ILE A 527      -1.050  15.168   3.699  1.00 24.33           C  
ATOM     70  O   ILE A 527      -0.225  15.745   3.005  1.00 28.23           O  
ATOM     71  CB  ILE A 527      -3.134  16.449   4.362  1.00 27.13           C  
ATOM     72  CG1 ILE A 527      -4.500  16.901   3.851  1.00 26.18           C  
ATOM     73  CG2 ILE A 527      -2.197  17.630   4.442  1.00 29.45           C  
ATOM     74  CD1 ILE A 527      -5.232  17.844   4.795  1.00 28.39           C  
ATOM     75  N   ARG A 528      -0.718  14.333   4.674  1.00 23.25           N  
ATOM     76  CA  ARG A 528       0.653  14.106   5.095  1.00 28.39           C  
ATOM     77  C   ARG A 528       1.272  12.880   4.447  1.00 25.95           C  
ATOM     78  O   ARG A 528       2.391  12.483   4.783  1.00 26.29           O  
ATOM     79  CB  ARG A 528       0.695  13.971   6.610  1.00 27.38           C  
ATOM     80  CG  ARG A 528       0.378  15.271   7.291  1.00 31.05           C  
ATOM     81  CD  ARG A 528      -0.002  15.072   8.730  1.00 30.13           C  
ATOM     82  NE  ARG A 528      -0.320  16.360   9.326  1.00 29.63           N  
ATOM     83  CZ  ARG A 528      -1.431  17.042   9.079  1.00 26.53           C  
ATOM     84  NH1 ARG A 528      -2.368  16.541   8.261  1.00 23.60           N  
ATOM     85  NH2 ARG A 528      -1.624  18.208   9.678  1.00 29.63           N  
ATOM     86  N   GLU A 529       0.536  12.283   3.517  1.00 23.58           N  
ATOM     87  CA  GLU A 529       0.996  11.089   2.820  1.00 20.90           C  
ATOM     88  C   GLU A 529       1.399   9.975   3.766  1.00 24.53           C  
ATOM     89  O   GLU A 529       2.308   9.202   3.472  1.00 25.12           O  
ATOM     90  CB  GLU A 529       2.182  11.419   1.908  1.00 29.81           C  
ATOM     91  CG  GLU A 529       1.928  12.559   0.945  1.00 24.37           C  
ATOM     92  CD  GLU A 529       2.965  12.594  -0.165  1.00 34.07           C  
ATOM     93  OE1 GLU A 529       3.123  11.573  -0.884  1.00 35.91           O  
ATOM     94  OE2 GLU A 529       3.617  13.640  -0.315  1.00 31.09           O  
ATOM     95  N   ASP A 530       0.717   9.888   4.899  1.00 23.53           N  
ATOM     96  CA  ASP A 530       1.013   8.875   5.904  1.00 20.73           C  
ATOM     97  C   ASP A 530       0.145   7.624   5.687  1.00 20.51           C  
ATOM     98  O   ASP A 530      -0.920   7.488   6.302  1.00 18.69           O  
ATOM     99  CB  ASP A 530       0.772   9.469   7.287  1.00 23.52           C  
ATOM    100  CG  ASP A 530       1.325   8.629   8.402  1.00 24.03           C  
ATOM    101  OD1 ASP A 530       1.535   7.397   8.221  1.00 22.96           O  
ATOM    102  OD2 ASP A 530       1.493   9.216   9.493  1.00 25.47           O  
ATOM    103  N   ASP A 531       0.587   6.716   4.817  1.00 22.35           N  
ATOM    104  CA  ASP A 531      -0.248   5.575   4.457  1.00 19.36           C  
ATOM    105  C   ASP A 531      -0.352   4.569   5.606  1.00 24.38           C  
ATOM    106  O   ASP A 531      -1.347   3.840   5.700  1.00 19.72           O  
ATOM    107  CB  ASP A 531       0.244   4.898   3.165  1.00 16.37           C  
ATOM    108  CG  ASP A 531       1.752   4.651   3.150  1.00 25.05           C  
ATOM    109  OD1 ASP A 531       2.488   5.609   3.440  1.00 25.96           O  
ATOM    110  OD2 ASP A 531       2.182   3.519   2.827  1.00 19.37           O  
ATOM    111  N   LEU A 532       0.632   4.535   6.509  1.00 18.77           N  
ATOM    112  CA  LEU A 532       0.482   3.652   7.669  1.00 21.80           C  
ATOM    113  C   LEU A 532      -0.637   4.157   8.590  1.00 21.18           C  
ATOM    114  O   LEU A 532      -1.491   3.379   9.022  1.00 19.71           O  
ATOM    115  CB  LEU A 532       1.789   3.522   8.461  1.00 25.97           C  
ATOM    116  CG  LEU A 532       1.617   2.739   9.777  1.00 30.14           C  
ATOM    117  CD1 LEU A 532       1.288   1.291   9.511  1.00 29.88           C  
ATOM    118  CD2 LEU A 532       2.838   2.840  10.684  1.00 32.52           C  
ATOM    119  N   LEU A 533      -0.616   5.451   8.899  1.00 21.65           N  
ATOM    120  CA  LEU A 533      -1.689   6.055   9.698  1.00 22.14           C  
ATOM    121  C   LEU A 533      -3.033   5.870   9.014  1.00 19.30           C  
ATOM    122  O   LEU A 533      -4.017   5.510   9.661  1.00 20.19           O  
ATOM    123  CB  LEU A 533      -1.425   7.545   9.935  1.00 18.35           C  
ATOM    124  CG  LEU A 533      -2.492   8.306  10.741  1.00 22.56           C  
ATOM    125  CD1 LEU A 533      -2.708   7.661  12.109  1.00 23.32           C  
ATOM    126  CD2 LEU A 533      -2.118   9.798  10.918  1.00 20.67           C  
ATOM    127  N   LEU A 534      -3.071   6.132   7.707  1.00 18.64           N  
ATOM    128  CA  LEU A 534      -4.310   6.001   6.936  1.00 18.30           C  
ATOM    129  C   LEU A 534      -4.886   4.588   7.065  1.00 19.03           C  
ATOM    130  O   LEU A 534      -6.081   4.407   7.270  1.00 17.16           O  
ATOM    131  CB  LEU A 534      -4.063   6.322   5.474  1.00 20.16           C  
ATOM    132  CG  LEU A 534      -5.310   6.402   4.579  1.00 20.03           C  
ATOM    133  CD1 LEU A 534      -5.882   7.828   4.535  1.00 16.57           C  
ATOM    134  CD2 LEU A 534      -4.992   5.913   3.169  1.00 19.08           C  
ATOM    135  N   HIS A 535      -4.018   3.591   6.922  1.00 19.18           N  
ATOM    136  CA  HIS A 535      -4.411   2.186   7.034  1.00 19.43           C  
ATOM    137  C   HIS A 535      -5.014   1.914   8.407  1.00 16.58           C  
ATOM    138  O   HIS A 535      -6.095   1.328   8.524  1.00 19.95           O  
ATOM    139  CB  HIS A 535      -3.190   1.286   6.788  1.00 21.12           C  
ATOM    140  CG  HIS A 535      -3.536  -0.094   6.326  1.00 23.03           C  
ATOM    141  ND1 HIS A 535      -2.598  -0.951   5.785  1.00 20.08           N  
ATOM    142  CD2 HIS A 535      -4.712  -0.769   6.317  1.00 22.08           C  
ATOM    143  CE1 HIS A 535      -3.184  -2.091   5.460  1.00 24.20           C  
ATOM    144  NE2 HIS A 535      -4.466  -2.012   5.780  1.00 22.26           N  
ATOM    145  N   GLN A 536      -4.329   2.370   9.449  1.00 19.12           N  
ATOM    146  CA  GLN A 536      -4.804   2.187  10.821  1.00 21.28           C  
ATOM    147  C   GLN A 536      -6.181   2.831  11.021  1.00 26.32           C  
ATOM    148  O   GLN A 536      -7.064   2.240  11.643  1.00 23.51           O  
ATOM    149  CB  GLN A 536      -3.793   2.763  11.818  1.00 21.63           C  
ATOM    150  CG  GLN A 536      -2.540   1.898  11.977  1.00 30.69           C  
ATOM    151  CD  GLN A 536      -1.479   2.529  12.870  1.00 33.75           C  
ATOM    152  OE1 GLN A 536      -1.338   3.755  12.937  1.00 36.28           O  
ATOM    153  NE2 GLN A 536      -0.732   1.689  13.567  1.00 38.62           N  
ATOM    154  N   LEU A 537      -6.367   4.039  10.492  1.00 22.11           N  
ATOM    155  CA  LEU A 537      -7.673   4.706  10.603  1.00 21.45           C  
ATOM    156  C   LEU A 537      -8.759   3.969   9.811  1.00 20.14           C  
ATOM    157  O   LEU A 537      -9.906   3.854  10.263  1.00 22.09           O  
ATOM    158  CB  LEU A 537      -7.566   6.174  10.145  1.00 20.57           C  
ATOM    159  CG  LEU A 537      -6.671   7.042  11.052  1.00 20.20           C  
ATOM    160  CD1 LEU A 537      -6.535   8.473  10.548  1.00 22.27           C  
ATOM    161  CD2 LEU A 537      -7.206   7.050  12.471  1.00 21.18           C  
ATOM    162  N   LEU A 538      -8.402   3.461   8.639  1.00 18.66           N  
ATOM    163  CA  LEU A 538      -9.352   2.711   7.831  1.00 20.45           C  
ATOM    164  C   LEU A 538      -9.781   1.431   8.556  1.00 23.44           C  
ATOM    165  O   LEU A 538     -10.953   1.077   8.532  1.00 21.76           O  
ATOM    166  CB  LEU A 538      -8.766   2.384   6.467  1.00 16.93           C  
ATOM    167  CG  LEU A 538      -8.698   3.566   5.501  1.00 18.73           C  
ATOM    168  CD1 LEU A 538      -7.801   3.217   4.343  1.00 15.97           C  
ATOM    169  CD2 LEU A 538     -10.090   3.982   4.988  1.00 17.93           C  
ATOM    170  N   LYS A 539      -8.842   0.756   9.213  1.00 21.79           N  
ATOM    171  CA  LYS A 539      -9.189  -0.453   9.972  1.00 28.84           C  
ATOM    172  C   LYS A 539     -10.031  -0.124  11.199  1.00 29.16           C  
ATOM    173  O   LYS A 539     -10.815  -0.956  11.655  1.00 27.11           O  
ATOM    174  CB  LYS A 539      -7.933  -1.217  10.398  1.00 26.73           C  
ATOM    175  CG  LYS A 539      -7.189  -1.836   9.225  1.00 29.26           C  
ATOM    176  CD  LYS A 539      -6.862  -3.307   9.453  1.00 31.44           C  
ATOM    177  CE  LYS A 539      -5.899  -3.816   8.368  1.00 33.26           C  
ATOM    178  NZ  LYS A 539      -5.648  -5.297   8.422  1.00 33.56           N  
ATOM    179  N   ARG A 540      -9.880   1.086  11.733  1.00 26.93           N  
ATOM    180  CA  ARG A 540     -10.709   1.508  12.861  1.00 26.08           C  
ATOM    181  C   ARG A 540     -12.115   1.937  12.423  1.00 27.89           C  
ATOM    182  O   ARG A 540     -12.956   2.260  13.258  1.00 29.12           O  
ATOM    183  CB  ARG A 540     -10.058   2.656  13.632  1.00 27.52           C  
ATOM    184  CG  ARG A 540      -8.742   2.310  14.268  1.00 34.30           C  
ATOM    185  CD  ARG A 540      -8.190   3.487  15.067  1.00 36.15           C  
ATOM    186  NE  ARG A 540      -7.012   3.083  15.830  1.00 43.63           N  
ATOM    187  CZ  ARG A 540      -6.505   3.775  16.845  1.00 44.60           C  
ATOM    188  NH1 ARG A 540      -7.080   4.910  17.223  1.00 42.42           N  
ATOM    189  NH2 ARG A 540      -5.424   3.331  17.479  1.00 42.31           N  
ATOM    190  N   GLY A 541     -12.359   1.964  11.118  1.00 24.27           N  
ATOM    191  CA  GLY A 541     -13.703   2.157  10.628  1.00 23.89           C  
ATOM    192  C   GLY A 541     -14.008   3.546  10.097  1.00 26.90           C  
ATOM    193  O   GLY A 541     -15.147   3.815   9.749  1.00 22.77           O  
ATOM    194  N   LEU A 542     -13.010   4.422  10.001  1.00 21.29           N  
ATOM    195  CA  LEU A 542     -13.287   5.750   9.450  1.00 23.15           C  
ATOM    196  C   LEU A 542     -13.750   5.635   7.995  1.00 23.22           C  
ATOM    197  O   LEU A 542     -13.243   4.809   7.218  1.00 20.97           O  
ATOM    198  CB  LEU A 542     -12.069   6.672   9.556  1.00 20.78           C  
ATOM    199  CG  LEU A 542     -11.940   7.423  10.885  1.00 26.52           C  
ATOM    200  CD1 LEU A 542     -11.617   6.458  12.002  1.00 25.85           C  
ATOM    201  CD2 LEU A 542     -10.886   8.537  10.791  1.00 19.98           C  
ATOM    202  N   ASP A 543     -14.723   6.467   7.637  1.00 20.35           N  
ATOM    203  CA  ASP A 543     -15.418   6.368   6.356  1.00 19.41           C  
ATOM    204  C   ASP A 543     -14.724   7.230   5.311  1.00 20.23           C  
ATOM    205  O   ASP A 543     -14.745   8.456   5.429  1.00 18.48           O  
ATOM    206  CB  ASP A 543     -16.886   6.822   6.522  1.00 23.28           C  
ATOM    207  CG  ASP A 543     -17.738   6.597   5.273  1.00 27.24           C  
ATOM    208  OD1 ASP A 543     -17.197   6.375   4.171  1.00 23.60           O  
ATOM    209  OD2 ASP A 543     -18.983   6.674   5.393  1.00 32.81           O  
ATOM    210  N   PRO A 544     -14.132   6.603   4.277  1.00 19.29           N  
ATOM    211  CA  PRO A 544     -13.408   7.352   3.247  1.00 19.27           C  
ATOM    212  C   PRO A 544     -14.308   8.193   2.373  1.00 19.34           C  
ATOM    213  O   PRO A 544     -13.823   9.035   1.619  1.00 17.85           O  
ATOM    214  CB  PRO A 544     -12.755   6.258   2.412  1.00 21.45           C  
ATOM    215  CG  PRO A 544     -13.662   5.076   2.586  1.00 21.69           C  
ATOM    216  CD  PRO A 544     -14.102   5.148   4.016  1.00 19.71           C  
ATOM    217  N   ASN A 545     -15.608   7.949   2.438  1.00 18.99           N  
ATOM    218  CA  ASN A 545     -16.507   8.742   1.630  1.00 21.59           C  
ATOM    219  C   ASN A 545     -17.037   9.970   2.379  1.00 24.71           C  
ATOM    220  O   ASN A 545     -17.846  10.714   1.838  1.00 25.64           O  
ATOM    221  CB  ASN A 545     -17.640   7.854   1.113  1.00 21.44           C  
ATOM    222  CG  ASN A 545     -17.140   6.856   0.071  1.00 18.32           C  
ATOM    223  OD1 ASN A 545     -16.548   7.255  -0.939  1.00 21.69           O  
ATOM    224  ND2 ASN A 545     -17.333   5.555   0.331  1.00 21.47           N  
ATOM    225  N   GLU A 546     -16.576  10.170   3.616  1.00 23.91           N  
ATOM    226  CA  GLU A 546     -16.836  11.408   4.370  1.00 26.22           C  
ATOM    227  C   GLU A 546     -15.932  12.519   3.868  1.00 25.76           C  
ATOM    228  O   GLU A 546     -14.708  12.364   3.852  1.00 22.78           O  
ATOM    229  CB  GLU A 546     -16.597  11.218   5.875  1.00 26.72           C  
ATOM    230  CG  GLU A 546     -17.700  10.492   6.646  1.00 34.92           C  
ATOM    231  CD  GLU A 546     -19.039  11.227   6.632  1.00 45.19           C  
ATOM    232  OE1 GLU A 546     -19.058  12.474   6.494  1.00 42.90           O  
ATOM    233  OE2 GLU A 546     -20.079  10.546   6.762  1.00 48.91           O  
ATOM    234  N   SER A 547     -16.515  13.659   3.505  1.00 26.52           N  
ATOM    235  CA  SER A 547     -15.733  14.754   2.926  1.00 26.52           C  
ATOM    236  C   SER A 547     -15.700  15.996   3.813  1.00 29.86           C  
ATOM    237  O   SER A 547     -16.482  16.116   4.750  1.00 28.22           O  
ATOM    238  CB  SER A 547     -16.296  15.133   1.562  1.00 28.03           C  
ATOM    239  OG  SER A 547     -17.634  15.569   1.691  1.00 26.10           O  
ATOM    240  N   ASP A 548     -14.791  16.918   3.519  1.00 28.20           N  
ATOM    241  CA  ASP A 548     -14.723  18.136   4.309  1.00 30.42           C  
ATOM    242  C   ASP A 548     -15.782  19.106   3.812  1.00 34.07           C  
ATOM    243  O   ASP A 548     -16.629  18.749   2.979  1.00 30.15           O  
ATOM    244  CB  ASP A 548     -13.326  18.765   4.258  1.00 31.67           C  
ATOM    245  CG  ASP A 548     -12.965  19.347   2.891  1.00 26.99           C  
ATOM    246  OD1 ASP A 548     -13.808  19.422   1.963  1.00 27.25           O  
ATOM    247  OD2 ASP A 548     -11.803  19.759   2.759  1.00 34.70           O  
ATOM    248  N   ASN A 549     -15.718  20.342   4.298  1.00 35.82           N  
ATOM    249  CA  ASN A 549     -16.731  21.316   3.954  1.00 33.01           C  
ATOM    250  C   ASN A 549     -16.825  21.652   2.470  1.00 32.78           C  
ATOM    251  O   ASN A 549     -17.864  22.125   2.010  1.00 32.91           O  
ATOM    252  CB  ASN A 549     -16.506  22.612   4.724  1.00 34.43           C  
ATOM    253  CG  ASN A 549     -17.773  23.404   4.826  1.00 35.30           C  
ATOM    254  OD1 ASN A 549     -18.853  22.812   4.882  1.00 34.16           O  
ATOM    255  ND2 ASN A 549     -17.672  24.729   4.811  1.00 28.09           N  
ATOM    256  N   ASN A 550     -15.733  21.447   1.734  1.00 31.23           N  
ATOM    257  CA  ASN A 550     -15.712  21.724   0.301  1.00 30.51           C  
ATOM    258  C   ASN A 550     -15.907  20.470  -0.564  1.00 29.53           C  
ATOM    259  O   ASN A 550     -15.661  20.486  -1.765  1.00 28.59           O  
ATOM    260  CB  ASN A 550     -14.403  22.429  -0.071  1.00 31.34           C  
ATOM    261  CG  ASN A 550     -14.282  23.818   0.581  1.00 35.31           C  
ATOM    262  OD1 ASN A 550     -15.263  24.561   0.674  1.00 33.88           O  
ATOM    263  ND2 ASN A 550     -13.083  24.167   1.018  1.00 37.64           N  
ATOM    264  N   GLY A 551     -16.358  19.384   0.051  1.00 30.55           N  
ATOM    265  CA  GLY A 551     -16.596  18.159  -0.689  1.00 29.72           C  
ATOM    266  C   GLY A 551     -15.333  17.388  -1.041  1.00 27.03           C  
ATOM    267  O   GLY A 551     -15.375  16.469  -1.856  1.00 24.43           O  
ATOM    268  N   ARG A 552     -14.211  17.771  -0.440  1.00 24.18           N  
ATOM    269  CA  ARG A 552     -12.950  17.057  -0.621  1.00 24.03           C  
ATOM    270  C   ARG A 552     -12.912  15.773   0.207  1.00 20.94           C  
ATOM    271  O   ARG A 552     -13.125  15.805   1.412  1.00 20.25           O  
ATOM    272  CB  ARG A 552     -11.753  17.911  -0.215  1.00 24.80           C  
ATOM    273  CG  ARG A 552     -11.716  19.300  -0.819  1.00 36.09           C  
ATOM    274  CD  ARG A 552     -11.244  19.236  -2.247  1.00 35.14           C  
ATOM    275  NE  ARG A 552      -9.807  18.986  -2.371  1.00 35.46           N  
ATOM    276  CZ  ARG A 552      -9.243  18.624  -3.520  1.00 29.45           C  
ATOM    277  NH1 ARG A 552     -10.018  18.459  -4.589  1.00 29.07           N  
ATOM    278  NH2 ARG A 552      -7.937  18.407  -3.598  1.00 28.12           N  
ATOM    279  N   THR A 553     -12.585  14.664  -0.444  1.00 19.94           N  
ATOM    280  CA  THR A 553     -12.433  13.381   0.240  1.00 15.41           C  
ATOM    281  C   THR A 553     -10.949  13.051   0.399  1.00 18.85           C  
ATOM    282  O   THR A 553     -10.115  13.649  -0.285  1.00 18.15           O  
ATOM    283  CB  THR A 553     -13.074  12.246  -0.546  1.00 21.10           C  
ATOM    284  OG1 THR A 553     -12.343  12.083  -1.760  1.00 17.04           O  
ATOM    285  CG2 THR A 553     -14.562  12.545  -0.857  1.00 21.58           C  
ATOM    286  N   PRO A 554     -10.611  12.064   1.265  1.00 17.25           N  
ATOM    287  CA  PRO A 554      -9.206  11.641   1.294  1.00 16.39           C  
ATOM    288  C   PRO A 554      -8.696  11.162  -0.060  1.00 16.24           C  
ATOM    289  O   PRO A 554      -7.516  11.320  -0.327  1.00 19.86           O  
ATOM    290  CB  PRO A 554      -9.193  10.485   2.318  1.00 15.73           C  
ATOM    291  CG  PRO A 554     -10.630  10.120   2.544  1.00 16.59           C  
ATOM    292  CD  PRO A 554     -11.383  11.432   2.345  1.00 16.31           C  
ATOM    293  N   LEU A 555      -9.551  10.600  -0.917  1.00 17.88           N  
ATOM    294  CA  LEU A 555      -9.064  10.157  -2.224  1.00 16.73           C  
ATOM    295  C   LEU A 555      -8.707  11.329  -3.158  1.00 18.94           C  
ATOM    296  O   LEU A 555      -7.722  11.254  -3.911  1.00 16.25           O  
ATOM    297  CB  LEU A 555     -10.086   9.241  -2.897  1.00 17.51           C  
ATOM    298  CG  LEU A 555      -9.622   8.651  -4.237  1.00 18.25           C  
ATOM    299  CD1 LEU A 555      -8.326   7.831  -4.039  1.00 18.42           C  
ATOM    300  CD2 LEU A 555     -10.718   7.805  -4.868  1.00 16.45           C  
ATOM    301  N   HIS A 556      -9.501  12.399  -3.141  1.00 16.17           N  
ATOM    302  CA  HIS A 556      -9.064  13.640  -3.788  1.00 17.20           C  
ATOM    303  C   HIS A 556      -7.618  13.991  -3.423  1.00 17.31           C  
ATOM    304  O   HIS A 556      -6.806  14.299  -4.289  1.00 16.35           O  
ATOM    305  CB  HIS A 556      -9.942  14.829  -3.388  1.00 21.27           C  
ATOM    306  CG  HIS A 556     -11.247  14.895  -4.106  1.00 20.77           C  
ATOM    307  ND1 HIS A 556     -12.450  14.682  -3.470  1.00 20.64           N  
ATOM    308  CD2 HIS A 556     -11.545  15.177  -5.398  1.00 22.01           C  
ATOM    309  CE1 HIS A 556     -13.433  14.796  -4.346  1.00 22.35           C  
ATOM    310  NE2 HIS A 556     -12.914  15.113  -5.519  1.00 23.22           N  
ATOM    311  N   ILE A 557      -7.332  13.964  -2.124  1.00 15.70           N  
ATOM    312  CA  ILE A 557      -6.057  14.430  -1.596  1.00 16.51           C  
ATOM    313  C   ILE A 557      -4.952  13.450  -1.956  1.00 19.60           C  
ATOM    314  O   ILE A 557      -3.907  13.845  -2.469  1.00 17.65           O  
ATOM    315  CB  ILE A 557      -6.130  14.628  -0.062  1.00 20.20           C  
ATOM    316  CG1 ILE A 557      -7.145  15.711   0.298  1.00 20.79           C  
ATOM    317  CG2 ILE A 557      -4.772  15.045   0.530  1.00 21.74           C  
ATOM    318  CD1 ILE A 557      -7.376  15.814   1.778  1.00 20.94           C  
ATOM    319  N   ALA A 558      -5.195  12.163  -1.727  1.00 16.26           N  
ATOM    320  CA  ALA A 558      -4.186  11.164  -2.078  1.00 16.22           C  
ATOM    321  C   ALA A 558      -3.844  11.226  -3.563  1.00 17.47           C  
ATOM    322  O   ALA A 558      -2.670  11.115  -3.936  1.00 18.20           O  
ATOM    323  CB  ALA A 558      -4.666   9.757  -1.702  1.00 16.43           C  
ATOM    324  N   ALA A 559      -4.864  11.404  -4.412  1.00 14.96           N  
ATOM    325  CA  ALA A 559      -4.641  11.470  -5.850  1.00 14.55           C  
ATOM    326  C   ALA A 559      -3.833  12.708  -6.217  1.00 18.92           C  
ATOM    327  O   ALA A 559      -2.981  12.668  -7.108  1.00 19.01           O  
ATOM    328  CB  ALA A 559      -5.977  11.472  -6.617  1.00 17.61           C  
ATOM    329  N   SER A 560      -4.127  13.813  -5.538  1.00 16.60           N  
ATOM    330  CA  SER A 560      -3.365  15.047  -5.759  1.00 21.64           C  
ATOM    331  C   SER A 560      -1.894  14.897  -5.375  1.00 20.57           C  
ATOM    332  O   SER A 560      -1.005  15.379  -6.082  1.00 25.21           O  
ATOM    333  CB  SER A 560      -3.974  16.216  -4.973  1.00 20.56           C  
ATOM    334  OG  SER A 560      -3.235  17.418  -5.202  1.00 25.53           O  
ATOM    335  N   LYS A 561      -1.631  14.229  -4.258  1.00 21.17           N  
ATOM    336  CA  LYS A 561      -0.264  14.105  -3.777  1.00 20.93           C  
ATOM    337  C   LYS A 561       0.481  12.980  -4.480  1.00 24.54           C  
ATOM    338  O   LYS A 561       1.699  12.889  -4.386  1.00 24.43           O  
ATOM    339  CB  LYS A 561      -0.239  13.869  -2.271  1.00 23.75           C  
ATOM    340  CG  LYS A 561      -1.054  14.857  -1.473  1.00 29.17           C  
ATOM    341  CD  LYS A 561      -0.259  16.055  -1.056  1.00 32.69           C  
ATOM    342  CE  LYS A 561      -1.098  16.924  -0.137  1.00 34.06           C  
ATOM    343  NZ  LYS A 561      -0.430  18.215   0.149  1.00 32.75           N  
ATOM    344  N   GLY A 562      -0.254  12.128  -5.189  1.00 21.47           N  
ATOM    345  CA  GLY A 562       0.340  11.009  -5.891  1.00 21.82           C  
ATOM    346  C   GLY A 562       0.774   9.866  -4.999  1.00 23.68           C  
ATOM    347  O   GLY A 562       1.666   9.111  -5.380  1.00 23.12           O  
ATOM    348  N   THR A 563       0.144   9.711  -3.831  1.00 18.74           N  
ATOM    349  CA  THR A 563       0.535   8.654  -2.906  1.00 19.49           C  
ATOM    350  C   THR A 563      -0.166   7.330  -3.256  1.00 21.76           C  
ATOM    351  O   THR A 563      -1.303   7.070  -2.822  1.00 18.20           O  
ATOM    352  CB  THR A 563       0.223   9.018  -1.458  1.00 22.89           C  
ATOM    353  OG1 THR A 563       0.452  10.414  -1.237  1.00 23.89           O  
ATOM    354  CG2 THR A 563       1.104   8.207  -0.509  1.00 26.70           C  
ATOM    355  N   LEU A 564       0.513   6.507  -4.047  1.00 21.44           N  
ATOM    356  CA  LEU A 564      -0.101   5.297  -4.596  1.00 22.83           C  
ATOM    357  C   LEU A 564      -0.663   4.382  -3.513  1.00 23.32           C  
ATOM    358  O   LEU A 564      -1.778   3.876  -3.659  1.00 20.67           O  
ATOM    359  CB  LEU A 564       0.894   4.528  -5.471  1.00 24.44           C  
ATOM    360  CG  LEU A 564       0.309   3.304  -6.176  1.00 20.90           C  
ATOM    361  CD1 LEU A 564      -0.957   3.680  -6.953  1.00 22.69           C  
ATOM    362  CD2 LEU A 564       1.317   2.654  -7.109  1.00 24.78           C  
ATOM    363  N   ASN A 565       0.090   4.177  -2.432  1.00 21.84           N  
ATOM    364  CA  ASN A 565      -0.380   3.324  -1.335  1.00 25.72           C  
ATOM    365  C   ASN A 565      -1.687   3.834  -0.723  1.00 21.64           C  
ATOM    366  O   ASN A 565      -2.571   3.046  -0.366  1.00 17.49           O  
ATOM    367  CB  ASN A 565       0.667   3.224  -0.220  1.00 22.81           C  
ATOM    368  CG  ASN A 565       2.070   2.983  -0.747  1.00 33.02           C  
ATOM    369  OD1 ASN A 565       2.730   3.910  -1.250  1.00 38.11           O  
ATOM    370  ND2 ASN A 565       2.544   1.744  -0.626  1.00 25.05           N  
ATOM    371  N   CYS A 566      -1.778   5.151  -0.547  1.00 20.29           N  
ATOM    372  CA  CYS A 566      -2.988   5.751   0.019  1.00 17.95           C  
ATOM    373  C   CYS A 566      -4.140   5.536  -0.936  1.00 16.37           C  
ATOM    374  O   CYS A 566      -5.234   5.163  -0.514  1.00 16.40           O  
ATOM    375  CB  CYS A 566      -2.802   7.250   0.300  1.00 16.76           C  
ATOM    376  SG  CYS A 566      -1.776   7.575   1.766  1.00 20.42           S  
ATOM    377  N   VAL A 567      -3.891   5.763  -2.217  1.00 14.98           N  
ATOM    378  CA  VAL A 567      -4.928   5.578  -3.237  1.00 17.37           C  
ATOM    379  C   VAL A 567      -5.466   4.134  -3.209  1.00 18.04           C  
ATOM    380  O   VAL A 567      -6.690   3.901  -3.138  1.00 14.52           O  
ATOM    381  CB  VAL A 567      -4.380   5.940  -4.635  1.00 16.44           C  
ATOM    382  CG1 VAL A 567      -5.340   5.495  -5.748  1.00 15.70           C  
ATOM    383  CG2 VAL A 567      -4.102   7.486  -4.734  1.00 14.97           C  
ATOM    384  N   LEU A 568      -4.553   3.167  -3.223  1.00 17.43           N  
ATOM    385  CA  LEU A 568      -4.939   1.745  -3.214  1.00 17.52           C  
ATOM    386  C   LEU A 568      -5.751   1.366  -1.969  1.00 14.78           C  
ATOM    387  O   LEU A 568      -6.776   0.669  -2.058  1.00 16.92           O  
ATOM    388  CB  LEU A 568      -3.677   0.854  -3.323  1.00 17.32           C  
ATOM    389  CG  LEU A 568      -2.951   0.816  -4.677  1.00 16.94           C  
ATOM    390  CD1 LEU A 568      -1.765  -0.162  -4.618  1.00 21.91           C  
ATOM    391  CD2 LEU A 568      -3.861   0.453  -5.839  1.00 19.33           C  
ATOM    392  N   LEU A 569      -5.291   1.796  -0.802  1.00 12.85           N  
ATOM    393  CA  LEU A 569      -6.006   1.518   0.440  1.00 15.11           C  
ATOM    394  C   LEU A 569      -7.399   2.173   0.469  1.00 15.70           C  
ATOM    395  O   LEU A 569      -8.377   1.548   0.891  1.00 14.77           O  
ATOM    396  CB  LEU A 569      -5.203   1.981   1.649  1.00 14.67           C  
ATOM    397  CG  LEU A 569      -3.930   1.178   1.984  1.00 15.01           C  
ATOM    398  CD1 LEU A 569      -3.175   1.891   3.087  1.00 18.42           C  
ATOM    399  CD2 LEU A 569      -4.280  -0.279   2.388  1.00 13.33           C  
ATOM    400  N   LEU A 570      -7.493   3.431   0.043  1.00 13.21           N  
ATOM    401  CA  LEU A 570      -8.813   4.071  -0.027  1.00 16.73           C  
ATOM    402  C   LEU A 570      -9.786   3.309  -0.965  1.00 18.03           C  
ATOM    403  O   LEU A 570     -10.946   3.066  -0.610  1.00 16.44           O  
ATOM    404  CB  LEU A 570      -8.665   5.533  -0.471  1.00 15.69           C  
ATOM    405  CG  LEU A 570      -7.978   6.409   0.589  1.00 16.55           C  
ATOM    406  CD1 LEU A 570      -7.498   7.729  -0.019  1.00 14.68           C  
ATOM    407  CD2 LEU A 570      -8.915   6.666   1.798  1.00 18.50           C  
ATOM    408  N   LEU A 571      -9.316   2.941  -2.149  1.00 14.15           N  
ATOM    409  CA  LEU A 571     -10.142   2.203  -3.098  1.00 15.09           C  
ATOM    410  C   LEU A 571     -10.553   0.862  -2.500  1.00 20.18           C  
ATOM    411  O   LEU A 571     -11.695   0.422  -2.667  1.00 16.57           O  
ATOM    412  CB  LEU A 571      -9.399   1.994  -4.416  1.00 17.32           C  
ATOM    413  CG  LEU A 571      -9.195   3.280  -5.220  1.00 18.11           C  
ATOM    414  CD1 LEU A 571      -8.215   3.052  -6.360  1.00 17.32           C  
ATOM    415  CD2 LEU A 571     -10.544   3.772  -5.742  1.00 17.03           C  
ATOM    416  N   GLU A 572      -9.627   0.219  -1.789  1.00 13.80           N  
ATOM    417  CA  GLU A 572      -9.927  -1.054  -1.143  1.00 21.30           C  
ATOM    418  C   GLU A 572     -11.046  -0.920  -0.089  1.00 18.32           C  
ATOM    419  O   GLU A 572     -11.854  -1.829   0.089  1.00 21.22           O  
ATOM    420  CB  GLU A 572      -8.677  -1.632  -0.483  1.00 18.02           C  
ATOM    421  CG  GLU A 572      -8.988  -2.823   0.412  1.00 17.93           C  
ATOM    422  CD  GLU A 572      -7.787  -3.297   1.209  1.00 26.30           C  
ATOM    423  OE1 GLU A 572      -6.650  -2.885   0.877  1.00 22.66           O  
ATOM    424  OE2 GLU A 572      -7.996  -4.065   2.172  1.00 21.89           O  
ATOM    425  N   TYR A 573     -11.066   0.210   0.618  1.00 15.86           N  
ATOM    426  CA  TYR A 573     -12.079   0.461   1.639  1.00 17.29           C  
ATOM    427  C   TYR A 573     -13.248   1.242   1.048  1.00 15.70           C  
ATOM    428  O   TYR A 573     -13.980   1.909   1.776  1.00 19.22           O  
ATOM    429  CB  TYR A 573     -11.472   1.190   2.848  1.00 19.48           C  
ATOM    430  CG  TYR A 573     -10.738   0.231   3.751  1.00 21.80           C  
ATOM    431  CD1 TYR A 573      -9.454  -0.205   3.444  1.00 19.89           C  
ATOM    432  CD2 TYR A 573     -11.351  -0.280   4.878  1.00 22.93           C  
ATOM    433  CE1 TYR A 573      -8.802  -1.108   4.253  1.00 20.49           C  
ATOM    434  CE2 TYR A 573     -10.718  -1.164   5.683  1.00 25.24           C  
ATOM    435  CZ  TYR A 573      -9.448  -1.580   5.370  1.00 27.21           C  
ATOM    436  OH  TYR A 573      -8.838  -2.464   6.199  1.00 27.07           O  
ATOM    437  N   HIS A 574     -13.386   1.153  -0.274  1.00 14.51           N  
ATOM    438  CA  HIS A 574     -14.601   1.537  -1.017  1.00 18.94           C  
ATOM    439  C   HIS A 574     -14.791   3.034  -1.200  1.00 21.29           C  
ATOM    440  O   HIS A 574     -15.923   3.498  -1.382  1.00 15.92           O  
ATOM    441  CB  HIS A 574     -15.848   0.936  -0.346  1.00 19.60           C  
ATOM    442  CG  HIS A 574     -15.684  -0.507   0.015  1.00 16.75           C  
ATOM    443  ND1 HIS A 574     -15.467  -1.485  -0.928  1.00 17.53           N  
ATOM    444  CD2 HIS A 574     -15.672  -1.126   1.218  1.00 18.60           C  
ATOM    445  CE1 HIS A 574     -15.337  -2.652  -0.320  1.00 20.27           C  
ATOM    446  NE2 HIS A 574     -15.451  -2.460   0.983  1.00 19.54           N  
ATOM    447  N   ALA A 575     -13.682   3.785  -1.180  1.00 14.33           N  
ATOM    448  CA  ALA A 575     -13.732   5.175  -1.619  1.00 17.82           C  
ATOM    449  C   ALA A 575     -14.308   5.231  -3.035  1.00 17.53           C  
ATOM    450  O   ALA A 575     -13.910   4.480  -3.916  1.00 20.55           O  
ATOM    451  CB  ALA A 575     -12.318   5.832  -1.583  1.00 16.48           C  
ATOM    452  N   ASP A 576     -15.266   6.123  -3.241  1.00 20.68           N  
ATOM    453  CA  ASP A 576     -15.842   6.376  -4.556  1.00 17.46           C  
ATOM    454  C   ASP A 576     -14.794   6.969  -5.508  1.00 19.61           C  
ATOM    455  O   ASP A 576     -14.293   8.084  -5.295  1.00 22.01           O  
ATOM    456  CB  ASP A 576     -17.048   7.314  -4.387  1.00 20.17           C  
ATOM    457  CG  ASP A 576     -17.727   7.673  -5.700  1.00 28.16           C  
ATOM    458  OD1 ASP A 576     -17.352   7.155  -6.780  1.00 24.49           O  
ATOM    459  OD2 ASP A 576     -18.668   8.495  -5.627  1.00 30.52           O  
ATOM    460  N   PRO A 577     -14.485   6.247  -6.585  1.00 18.48           N  
ATOM    461  CA  PRO A 577     -13.434   6.704  -7.493  1.00 20.54           C  
ATOM    462  C   PRO A 577     -13.869   7.900  -8.339  1.00 23.58           C  
ATOM    463  O   PRO A 577     -13.030   8.488  -9.004  1.00 22.03           O  
ATOM    464  CB  PRO A 577     -13.177   5.478  -8.387  1.00 20.70           C  
ATOM    465  CG  PRO A 577     -14.433   4.697  -8.327  1.00 24.71           C  
ATOM    466  CD  PRO A 577     -14.991   4.906  -6.947  1.00 21.82           C  
ATOM    467  N   ASN A 578     -15.162   8.227  -8.333  1.00 21.05           N  
ATOM    468  CA  ASN A 578     -15.667   9.327  -9.145  1.00 22.01           C  
ATOM    469  C   ASN A 578     -16.246  10.482  -8.316  1.00 27.38           C  
ATOM    470  O   ASN A 578     -17.027  11.302  -8.822  1.00 26.38           O  
ATOM    471  CB  ASN A 578     -16.725   8.796 -10.126  1.00 23.68           C  
ATOM    472  CG  ASN A 578     -16.110   8.052 -11.288  1.00 25.22           C  
ATOM    473  OD1 ASN A 578     -15.345   8.628 -12.074  1.00 25.08           O  
ATOM    474  ND2 ASN A 578     -16.420   6.758 -11.399  1.00 28.39           N  
ATOM    475  N   CYS A 579     -15.841  10.550  -7.050  1.00 27.47           N  
ATOM    476  CA ACYS A 579     -16.307  11.573  -6.115  0.68 26.66           C  
ATOM    477  CA BCYS A 579     -16.361  11.570  -6.156  0.32 26.42           C  
ATOM    478  C   CYS A 579     -16.042  12.984  -6.641  1.00 27.93           C  
ATOM    479  O   CYS A 579     -14.953  13.274  -7.134  1.00 23.89           O  
ATOM    480  CB ACYS A 579     -15.639  11.385  -4.740  0.68 24.37           C  
ATOM    481  CB BCYS A 579     -15.826  11.373  -4.745  0.32 24.52           C  
ATOM    482  SG ACYS A 579     -13.795  11.441  -4.703  0.68 20.04           S  
ATOM    483  SG BCYS A 579     -16.746  12.333  -3.546  0.32 31.72           S  
ATOM    484  N   ARG A 580     -17.038  13.853  -6.514  1.00 28.42           N  
ATOM    485  CA  ARG A 580     -16.984  15.225  -7.000  1.00 27.25           C  
ATOM    486  C   ARG A 580     -16.890  16.212  -5.829  1.00 28.24           C  
ATOM    487  O   ARG A 580     -17.685  16.119  -4.897  1.00 27.60           O  
ATOM    488  CB  ARG A 580     -18.238  15.499  -7.832  1.00 30.25           C  
ATOM    489  CG  ARG A 580     -18.092  16.425  -9.013  1.00 34.79           C  
ATOM    490  CD  ARG A 580     -19.446  16.497  -9.728  1.00 31.71           C  
ATOM    491  NE  ARG A 580     -19.673  17.797 -10.346  1.00 35.74           N  
ATOM    492  CZ  ARG A 580     -19.613  18.017 -11.655  1.00 38.03           C  
ATOM    493  NH1 ARG A 580     -19.344  17.013 -12.484  1.00 33.58           N  
ATOM    494  NH2 ARG A 580     -19.830  19.237 -12.136  1.00 33.36           N  
ATOM    495  N   ASP A 581     -15.931  17.141  -5.854  1.00 23.62           N  
ATOM    496  CA  ASP A 581     -15.911  18.156  -4.803  1.00 26.71           C  
ATOM    497  C   ASP A 581     -16.729  19.386  -5.249  1.00 31.45           C  
ATOM    498  O   ASP A 581     -17.526  19.294  -6.184  1.00 32.55           O  
ATOM    499  CB  ASP A 581     -14.483  18.540  -4.384  1.00 25.34           C  
ATOM    500  CG  ASP A 581     -13.746  19.423  -5.393  1.00 26.93           C  
ATOM    501  OD1 ASP A 581     -14.287  19.828  -6.452  1.00 29.74           O  
ATOM    502  OD2 ASP A 581     -12.581  19.730  -5.093  1.00 28.75           O  
ATOM    503  N   ALA A 582     -16.535  20.513  -4.571  1.00 32.72           N  
ATOM    504  CA  ALA A 582     -17.342  21.720  -4.804  1.00 36.26           C  
ATOM    505  C   ALA A 582     -17.049  22.407  -6.141  1.00 38.07           C  
ATOM    506  O   ALA A 582     -17.938  23.010  -6.747  1.00 41.14           O  
ATOM    507  CB  ALA A 582     -17.130  22.720  -3.646  1.00 32.86           C  
ATOM    508  N   GLU A 583     -15.792  22.354  -6.572  1.00 35.24           N  
ATOM    509  CA  GLU A 583     -15.385  22.913  -7.850  1.00 32.70           C  
ATOM    510  C   GLU A 583     -15.712  21.973  -9.008  1.00 33.50           C  
ATOM    511  O   GLU A 583     -15.421  22.303 -10.156  1.00 35.23           O  
ATOM    512  CB  GLU A 583     -13.882  23.189  -7.859  1.00 36.26           C  
ATOM    513  CG  GLU A 583     -13.371  23.894  -6.635  1.00 41.74           C  
ATOM    514  CD  GLU A 583     -13.879  25.305  -6.538  1.00 40.15           C  
ATOM    515  OE1 GLU A 583     -13.464  26.128  -7.376  1.00 50.64           O  
ATOM    516  OE2 GLU A 583     -14.703  25.583  -5.636  1.00 45.83           O  
ATOM    517  N   GLY A 584     -16.274  20.803  -8.696  1.00 28.57           N  
ATOM    518  CA  GLY A 584     -16.494  19.740  -9.672  1.00 29.73           C  
ATOM    519  C   GLY A 584     -15.260  18.885  -9.990  1.00 29.13           C  
ATOM    520  O   GLY A 584     -15.205  18.188 -11.017  1.00 23.80           O  
ATOM    521  N   SER A 585     -14.256  18.936  -9.121  1.00 25.80           N  
ATOM    522  CA  SER A 585     -13.043  18.164  -9.350  1.00 24.04           C  
ATOM    523  C   SER A 585     -13.232  16.700  -8.926  1.00 23.63           C  
ATOM    524  O   SER A 585     -14.034  16.389  -8.046  1.00 21.47           O  
ATOM    525  CB  SER A 585     -11.853  18.775  -8.612  1.00 24.28           C  
ATOM    526  OG  SER A 585     -10.666  18.069  -8.935  1.00 23.77           O  
ATOM    527  N   VAL A 586     -12.499  15.812  -9.590  1.00 23.20           N  
ATOM    528  CA  VAL A 586     -12.555  14.378  -9.321  1.00 21.90           C  
ATOM    529  C   VAL A 586     -11.135  13.857  -9.154  1.00 19.63           C  
ATOM    530  O   VAL A 586     -10.183  14.468  -9.659  1.00 21.68           O  
ATOM    531  CB  VAL A 586     -13.286  13.601 -10.458  1.00 22.43           C  
ATOM    532  CG1 VAL A 586     -14.742  13.980 -10.503  1.00 25.66           C  
ATOM    533  CG2 VAL A 586     -12.609  13.854 -11.805  1.00 22.48           C  
ATOM    534  N   PRO A 587     -10.975  12.747  -8.426  1.00 19.74           N  
ATOM    535  CA  PRO A 587      -9.620  12.226  -8.173  1.00 21.10           C  
ATOM    536  C   PRO A 587      -8.776  12.076  -9.443  1.00 20.91           C  
ATOM    537  O   PRO A 587      -7.601  12.397  -9.404  1.00 22.18           O  
ATOM    538  CB  PRO A 587      -9.892  10.866  -7.528  1.00 22.10           C  
ATOM    539  CG  PRO A 587     -11.185  11.099  -6.760  1.00 21.02           C  
ATOM    540  CD  PRO A 587     -12.003  12.026  -7.645  1.00 19.23           C  
ATOM    541  N   LEU A 588      -9.372  11.606 -10.536  1.00 21.31           N  
ATOM    542  CA  LEU A 588      -8.641  11.430 -11.784  1.00 21.86           C  
ATOM    543  C   LEU A 588      -7.986  12.736 -12.211  1.00 23.86           C  
ATOM    544  O   LEU A 588      -6.818  12.767 -12.594  1.00 21.49           O  
ATOM    545  CB  LEU A 588      -9.578  10.918 -12.883  1.00 23.92           C  
ATOM    546  CG  LEU A 588      -8.965  10.703 -14.269  1.00 27.77           C  
ATOM    547  CD1 LEU A 588      -7.744   9.753 -14.204  1.00 24.78           C  
ATOM    548  CD2 LEU A 588     -10.030  10.198 -15.257  1.00 26.46           C  
ATOM    549  N   TRP A 589      -8.740  13.827 -12.119  1.00 22.64           N  
ATOM    550  CA  TRP A 589      -8.211  15.126 -12.523  1.00 21.23           C  
ATOM    551  C   TRP A 589      -7.111  15.611 -11.567  1.00 17.01           C  
ATOM    552  O   TRP A 589      -6.112  16.153 -12.010  1.00 23.91           O  
ATOM    553  CB  TRP A 589      -9.351  16.144 -12.602  1.00 22.69           C  
ATOM    554  CG  TRP A 589      -8.914  17.574 -12.873  1.00 21.25           C  
ATOM    555  CD1 TRP A 589      -9.016  18.631 -12.020  1.00 20.63           C  
ATOM    556  CD2 TRP A 589      -8.334  18.087 -14.083  1.00 24.25           C  
ATOM    557  NE1 TRP A 589      -8.526  19.776 -12.619  1.00 21.76           N  
ATOM    558  CE2 TRP A 589      -8.115  19.471 -13.890  1.00 24.13           C  
ATOM    559  CE3 TRP A 589      -7.982  17.513 -15.312  1.00 25.19           C  
ATOM    560  CZ2 TRP A 589      -7.557  20.284 -14.872  1.00 23.10           C  
ATOM    561  CZ3 TRP A 589      -7.424  18.325 -16.287  1.00 28.86           C  
ATOM    562  CH2 TRP A 589      -7.218  19.698 -16.059  1.00 28.47           C  
ATOM    563  N   GLU A 590      -7.298  15.409 -10.261  1.00 19.17           N  
ATOM    564  CA  GLU A 590      -6.291  15.783  -9.252  1.00 23.13           C  
ATOM    565  C   GLU A 590      -4.939  15.116  -9.550  1.00 23.40           C  
ATOM    566  O   GLU A 590      -3.882  15.730  -9.398  1.00 23.56           O  
ATOM    567  CB  GLU A 590      -6.753  15.391  -7.837  1.00 22.06           C  
ATOM    568  CG  GLU A 590      -8.101  15.978  -7.398  1.00 23.11           C  
ATOM    569  CD  GLU A 590      -8.013  17.458  -7.052  1.00 29.72           C  
ATOM    570  OE1 GLU A 590      -6.906  17.932  -6.745  1.00 28.05           O  
ATOM    571  OE2 GLU A 590      -9.056  18.150  -7.098  1.00 29.52           O  
ATOM    572  N   ALA A 591      -4.992  13.862  -9.990  1.00 18.60           N  
ATOM    573  CA  ALA A 591      -3.785  13.138 -10.372  1.00 24.05           C  
ATOM    574  C   ALA A 591      -3.214  13.656 -11.698  1.00 20.37           C  
ATOM    575  O   ALA A 591      -2.002  13.825 -11.827  1.00 25.15           O  
ATOM    576  CB  ALA A 591      -4.071  11.636 -10.457  1.00 18.31           C  
ATOM    577  N   MET A 592      -4.083  13.914 -12.672  1.00 21.09           N  
ATOM    578  CA  MET A 592      -3.642  14.382 -13.991  1.00 23.70           C  
ATOM    579  C   MET A 592      -2.934  15.735 -13.915  1.00 26.37           C  
ATOM    580  O   MET A 592      -1.920  15.936 -14.577  1.00 26.87           O  
ATOM    581  CB  MET A 592      -4.823  14.489 -14.967  1.00 25.58           C  
ATOM    582  CG  MET A 592      -5.356  13.173 -15.479  1.00 23.92           C  
ATOM    583  SD  MET A 592      -6.949  13.375 -16.326  1.00 29.77           S  
ATOM    584  CE  MET A 592      -6.495  14.490 -17.652  1.00 32.21           C  
ATOM    585  N   VAL A 593      -3.456  16.656 -13.104  1.00 25.16           N  
ATOM    586  CA  VAL A 593      -2.878  18.009 -13.019  1.00 25.18           C  
ATOM    587  C   VAL A 593      -1.480  17.996 -12.415  1.00 31.17           C  
ATOM    588  O   VAL A 593      -0.620  18.806 -12.779  1.00 31.33           O  
ATOM    589  CB  VAL A 593      -3.759  18.952 -12.184  1.00 29.97           C  
ATOM    590  CG1 VAL A 593      -3.131  20.329 -12.086  1.00 30.00           C  
ATOM    591  CG2 VAL A 593      -5.104  19.062 -12.810  1.00 27.67           C  
ATOM    592  N   GLU A 594      -1.243  17.064 -11.501  1.00 25.61           N  
ATOM    593  CA  GLU A 594       0.066  16.973 -10.871  1.00 27.36           C  
ATOM    594  C   GLU A 594       0.990  15.956 -11.544  1.00 29.73           C  
ATOM    595  O   GLU A 594       2.098  15.708 -11.069  1.00 30.00           O  
ATOM    596  CB  GLU A 594      -0.097  16.637  -9.389  1.00 27.10           C  
ATOM    597  CG  GLU A 594      -0.795  17.726  -8.619  1.00 26.35           C  
ATOM    598  CD  GLU A 594       0.035  19.001  -8.561  1.00 35.95           C  
ATOM    599  OE1 GLU A 594       1.272  18.910  -8.712  1.00 33.54           O  
ATOM    600  OE2 GLU A 594      -0.552  20.085  -8.356  1.00 43.05           O  
ATOM    601  N   GLY A 595       0.530  15.367 -12.644  1.00 28.08           N  
ATOM    602  CA  GLY A 595       1.342  14.436 -13.408  1.00 30.61           C  
ATOM    603  C   GLY A 595       1.644  13.100 -12.741  1.00 33.81           C  
ATOM    604  O   GLY A 595       2.695  12.498 -12.984  1.00 26.83           O  
ATOM    605  N   HIS A 596       0.725  12.620 -11.907  1.00 25.94           N  
ATOM    606  CA  HIS A 596       0.924  11.338 -11.218  1.00 29.05           C  
ATOM    607  C   HIS A 596       0.386  10.197 -12.066  1.00 28.23           C  
ATOM    608  O   HIS A 596      -0.705   9.692 -11.812  1.00 24.88           O  
ATOM    609  CB  HIS A 596       0.255  11.358  -9.834  1.00 24.30           C  
ATOM    610  CG  HIS A 596       0.767  12.445  -8.939  1.00 26.18           C  
ATOM    611  ND1 HIS A 596       2.108  12.605  -8.659  1.00 27.24           N  
ATOM    612  CD2 HIS A 596       0.123  13.424  -8.261  1.00 24.48           C  
ATOM    613  CE1 HIS A 596       2.268  13.638  -7.850  1.00 26.81           C  
ATOM    614  NE2 HIS A 596       1.080  14.152  -7.592  1.00 26.95           N  
ATOM    615  N   GLU A 597       1.164   9.791 -13.073  1.00 30.80           N  
ATOM    616  CA  GLU A 597       0.693   8.852 -14.104  1.00 29.68           C  
ATOM    617  C   GLU A 597       0.309   7.477 -13.561  1.00 27.42           C  
ATOM    618  O   GLU A 597      -0.574   6.821 -14.101  1.00 29.09           O  
ATOM    619  CB  GLU A 597       1.755   8.679 -15.197  1.00 37.45           C  
ATOM    620  CG  GLU A 597       2.028   9.934 -16.038  1.00 44.91           C  
ATOM    621  CD  GLU A 597       0.842  10.907 -16.101  1.00 49.96           C  
ATOM    622  OE1 GLU A 597      -0.257  10.521 -16.590  1.00 49.34           O  
ATOM    623  OE2 GLU A 597       1.016  12.072 -15.665  1.00 51.61           O  
ATOM    624  N   LYS A 598       0.972   7.041 -12.497  1.00 29.40           N  
ATOM    625  CA  LYS A 598       0.688   5.725 -11.929  1.00 28.67           C  
ATOM    626  C   LYS A 598      -0.665   5.741 -11.225  1.00 28.10           C  
ATOM    627  O   LYS A 598      -1.421   4.769 -11.268  1.00 25.44           O  
ATOM    628  CB  LYS A 598       1.778   5.305 -10.939  1.00 31.63           C  
ATOM    629  CG  LYS A 598       3.208   5.365 -11.475  1.00 36.20           C  
ATOM    630  CD  LYS A 598       4.167   4.891 -10.399  1.00 36.92           C  
ATOM    631  CE  LYS A 598       5.620   4.946 -10.842  1.00 45.30           C  
ATOM    632  NZ  LYS A 598       6.516   4.485  -9.740  1.00 45.24           N  
ATOM    633  N   VAL A 599      -0.961   6.853 -10.567  1.00 24.37           N  
ATOM    634  CA  VAL A 599      -2.249   7.002  -9.884  1.00 20.42           C  
ATOM    635  C   VAL A 599      -3.373   7.133 -10.923  1.00 20.81           C  
ATOM    636  O   VAL A 599      -4.445   6.553 -10.760  1.00 20.58           O  
ATOM    637  CB  VAL A 599      -2.236   8.211  -8.911  1.00 19.18           C  
ATOM    638  CG1 VAL A 599      -3.668   8.549  -8.415  1.00 19.73           C  
ATOM    639  CG2 VAL A 599      -1.339   7.925  -7.733  1.00 20.23           C  
ATOM    640  N   VAL A 600      -3.126   7.884 -11.991  1.00 22.92           N  
ATOM    641  CA  VAL A 600      -4.081   7.977 -13.102  1.00 21.88           C  
ATOM    642  C   VAL A 600      -4.478   6.591 -13.639  1.00 26.36           C  
ATOM    643  O   VAL A 600      -5.669   6.289 -13.834  1.00 23.53           O  
ATOM    644  CB  VAL A 600      -3.499   8.821 -14.263  1.00 20.64           C  
ATOM    645  CG1 VAL A 600      -4.382   8.716 -15.502  1.00 27.55           C  
ATOM    646  CG2 VAL A 600      -3.338  10.286 -13.838  1.00 24.05           C  
ATOM    647  N   LYS A 601      -3.469   5.754 -13.867  1.00 25.35           N  
ATOM    648  CA  LYS A 601      -3.690   4.406 -14.375  1.00 24.96           C  
ATOM    649  C   LYS A 601      -4.533   3.581 -13.410  1.00 25.54           C  
ATOM    650  O   LYS A 601      -5.499   2.931 -13.821  1.00 23.97           O  
ATOM    651  CB  LYS A 601      -2.352   3.709 -14.639  1.00 25.27           C  
ATOM    652  CG  LYS A 601      -1.536   4.306 -15.785  1.00 37.16           C  
ATOM    653  CD  LYS A 601      -0.232   3.507 -15.999  1.00 43.07           C  
ATOM    654  CE  LYS A 601       0.780   4.272 -16.839  1.00 50.81           C  
ATOM    655  NZ  LYS A 601       2.168   3.734 -16.664  1.00 57.93           N  
ATOM    656  N   VAL A 602      -4.173   3.613 -12.125  1.00 22.08           N  
ATOM    657  CA  VAL A 602      -4.923   2.874 -11.116  1.00 24.82           C  
ATOM    658  C   VAL A 602      -6.375   3.387 -11.008  1.00 23.17           C  
ATOM    659  O   VAL A 602      -7.310   2.604 -10.881  1.00 22.71           O  
ATOM    660  CB  VAL A 602      -4.230   2.943  -9.740  1.00 22.90           C  
ATOM    661  CG1 VAL A 602      -5.170   2.495  -8.654  1.00 23.73           C  
ATOM    662  CG2 VAL A 602      -2.977   2.062  -9.738  1.00 29.12           C  
ATOM    663  N   LEU A 603      -6.575   4.699 -11.095  1.00 21.34           N  
ATOM    664  CA  LEU A 603      -7.932   5.227 -11.000  1.00 21.14           C  
ATOM    665  C   LEU A 603      -8.772   4.797 -12.198  1.00 19.26           C  
ATOM    666  O   LEU A 603      -9.938   4.419 -12.030  1.00 20.21           O  
ATOM    667  CB  LEU A 603      -7.912   6.756 -10.873  1.00 18.07           C  
ATOM    668  CG  LEU A 603      -7.444   7.209  -9.496  1.00 19.37           C  
ATOM    669  CD1 LEU A 603      -7.172   8.726  -9.507  1.00 21.35           C  
ATOM    670  CD2 LEU A 603      -8.475   6.837  -8.411  1.00 17.00           C  
ATOM    671  N   LEU A 604      -8.182   4.848 -13.394  1.00 18.78           N  
ATOM    672  CA  LEU A 604      -8.886   4.419 -14.603  1.00 25.42           C  
ATOM    673  C   LEU A 604      -9.300   2.956 -14.498  1.00 25.56           C  
ATOM    674  O   LEU A 604     -10.426   2.598 -14.850  1.00 26.65           O  
ATOM    675  CB  LEU A 604      -8.016   4.632 -15.843  1.00 23.11           C  
ATOM    676  CG  LEU A 604      -7.758   6.091 -16.215  1.00 25.08           C  
ATOM    677  CD1 LEU A 604      -6.622   6.168 -17.214  1.00 27.97           C  
ATOM    678  CD2 LEU A 604      -9.026   6.781 -16.739  1.00 28.42           C  
ATOM    679  N   GLU A 605      -8.383   2.126 -14.002  1.00 23.89           N  
ATOM    680  CA  GLU A 605      -8.646   0.696 -13.758  1.00 29.28           C  
ATOM    681  C   GLU A 605      -9.856   0.455 -12.850  1.00 29.79           C  
ATOM    682  O   GLU A 605     -10.537  -0.578 -12.962  1.00 27.36           O  
ATOM    683  CB  GLU A 605      -7.419   0.021 -13.119  1.00 27.46           C  
ATOM    684  CG  GLU A 605      -6.214  -0.150 -14.027  1.00 34.16           C  
ATOM    685  CD  GLU A 605      -4.929  -0.493 -13.261  1.00 41.04           C  
ATOM    686  OE1 GLU A 605      -4.993  -0.801 -12.044  1.00 40.92           O  
ATOM    687  OE2 GLU A 605      -3.845  -0.447 -13.886  1.00 46.02           O  
ATOM    688  N   HIS A 606     -10.094   1.392 -11.927  1.00 25.54           N  
ATOM    689  CA  HIS A 606     -11.171   1.252 -10.947  1.00 26.74           C  
ATOM    690  C   HIS A 606     -12.441   1.999 -11.387  1.00 26.40           C  
ATOM    691  O   HIS A 606     -13.394   2.141 -10.615  1.00 26.57           O  
ATOM    692  CB  HIS A 606     -10.724   1.749  -9.563  1.00 25.54           C  
ATOM    693  CG  HIS A 606      -9.847   0.784  -8.818  1.00 23.48           C  
ATOM    694  ND1 HIS A 606      -8.527   0.562  -9.152  1.00 29.95           N  
ATOM    695  CD2 HIS A 606     -10.100  -0.003  -7.745  1.00 23.85           C  
ATOM    696  CE1 HIS A 606      -8.008  -0.327  -8.321  1.00 26.86           C  
ATOM    697  NE2 HIS A 606      -8.941  -0.684  -7.457  1.00 26.48           N  
ATOM    698  N   GLY A 607     -12.456   2.474 -12.627  1.00 25.32           N  
ATOM    699  CA  GLY A 607     -13.666   3.061 -13.174  1.00 28.02           C  
ATOM    700  C   GLY A 607     -13.783   4.576 -13.100  1.00 27.87           C  
ATOM    701  O   GLY A 607     -14.850   5.129 -13.387  1.00 24.35           O  
ATOM    702  N   SER A 608     -12.704   5.257 -12.718  1.00 26.93           N  
ATOM    703  CA  SER A 608     -12.688   6.724 -12.783  1.00 26.56           C  
ATOM    704  C   SER A 608     -12.834   7.192 -14.226  1.00 28.13           C  
ATOM    705  O   SER A 608     -12.175   6.658 -15.124  1.00 26.15           O  
ATOM    706  CB  SER A 608     -11.391   7.298 -12.188  1.00 22.54           C  
ATOM    707  OG  SER A 608     -11.298   7.055 -10.791  1.00 23.21           O  
ATOM    708  N   THR A 609     -13.706   8.174 -14.462  1.00 25.55           N  
ATOM    709  CA  THR A 609     -13.812   8.779 -15.791  1.00 27.26           C  
ATOM    710  C   THR A 609     -13.752  10.303 -15.697  1.00 29.05           C  
ATOM    711  O   THR A 609     -14.298  10.886 -14.767  1.00 26.86           O  
ATOM    712  CB  THR A 609     -15.109   8.378 -16.520  1.00 30.17           C  
ATOM    713  OG1 THR A 609     -16.243   8.864 -15.795  1.00 32.48           O  
ATOM    714  CG2 THR A 609     -15.194   6.863 -16.670  1.00 29.45           C  
ATOM    715  N   ILE A 610     -13.084  10.939 -16.656  1.00 26.27           N  
ATOM    716  CA  ILE A 610     -12.876  12.377 -16.564  1.00 28.99           C  
ATOM    717  C   ILE A 610     -14.210  13.100 -16.667  1.00 28.77           C  
ATOM    718  O   ILE A 610     -14.373  14.174 -16.099  1.00 32.04           O  
ATOM    719  CB  ILE A 610     -11.903  12.907 -17.647  1.00 31.38           C  
ATOM    720  CG1 ILE A 610     -11.347  14.288 -17.256  1.00 31.38           C  
ATOM    721  CG2 ILE A 610     -12.572  12.954 -19.029  1.00 32.10           C  
ATOM    722  CD1 ILE A 610     -10.649  14.337 -15.905  1.00 25.34           C  
ATOM    723  N   ASP A 611     -15.176  12.501 -17.359  1.00 28.44           N  
ATOM    724  CA  ASP A 611     -16.423  13.204 -17.633  1.00 30.58           C  
ATOM    725  C   ASP A 611     -17.361  13.137 -16.444  1.00 30.21           C  
ATOM    726  O   ASP A 611     -18.452  13.694 -16.480  1.00 31.12           O  
ATOM    727  CB  ASP A 611     -17.105  12.670 -18.902  1.00 30.27           C  
ATOM    728  CG  ASP A 611     -17.377  11.159 -18.868  1.00 40.65           C  
ATOM    729  OD1 ASP A 611     -17.432  10.538 -17.776  1.00 35.75           O  
ATOM    730  OD2 ASP A 611     -17.556  10.590 -19.968  1.00 45.15           O  
ATOM    731  N   ALA A 612     -16.927  12.463 -15.383  1.00 28.07           N  
ATOM    732  CA  ALA A 612     -17.635  12.525 -14.115  1.00 27.45           C  
ATOM    733  C   ALA A 612     -17.469  13.904 -13.475  1.00 24.67           C  
ATOM    734  O   ALA A 612     -18.265  14.290 -12.637  1.00 28.74           O  
ATOM    735  CB  ALA A 612     -17.143  11.449 -13.168  1.00 28.71           C  
ATOM    736  N   GLY A 613     -16.417  14.626 -13.847  1.00 23.93           N  
ATOM    737  CA  GLY A 613     -16.194  15.963 -13.302  1.00 25.04           C  
ATOM    738  C   GLY A 613     -16.634  17.092 -14.223  1.00 24.60           C  
ATOM    739  O   GLY A 613     -17.239  16.837 -15.263  1.00 24.06           O  
ATOM    740  N   ASP A 614     -16.330  18.338 -13.835  1.00 24.55           N  
ATOM    741  CA  ASP A 614     -16.609  19.519 -14.675  1.00 26.80           C  
ATOM    742  C   ASP A 614     -15.509  19.739 -15.720  1.00 24.01           C  
ATOM    743  O   ASP A 614     -14.574  20.512 -15.499  1.00 24.85           O  
ATOM    744  CB  ASP A 614     -16.772  20.767 -13.803  1.00 26.40           C  
ATOM    745  CG  ASP A 614     -17.232  21.995 -14.600  1.00 32.69           C  
ATOM    746  OD1 ASP A 614     -17.195  21.979 -15.854  1.00 29.42           O  
ATOM    747  OD2 ASP A 614     -17.616  22.990 -13.958  1.00 30.34           O  
ATOM    748  N   VAL A 615     -15.640  19.052 -16.855  1.00 25.59           N  
ATOM    749  CA  VAL A 615     -14.622  19.039 -17.906  1.00 25.66           C  
ATOM    750  C   VAL A 615     -14.369  20.437 -18.474  1.00 26.13           C  
ATOM    751  O   VAL A 615     -13.226  20.790 -18.793  1.00 23.74           O  
ATOM    752  CB  VAL A 615     -15.031  18.060 -19.044  1.00 29.24           C  
ATOM    753  CG1 VAL A 615     -13.977  17.999 -20.137  1.00 26.30           C  
ATOM    754  CG2 VAL A 615     -15.283  16.657 -18.460  1.00 30.95           C  
ATOM    755  N   GLY A 616     -15.431  21.234 -18.575  1.00 26.22           N  
ATOM    756  CA  GLY A 616     -15.310  22.616 -19.017  1.00 26.07           C  
ATOM    757  C   GLY A 616     -14.350  23.380 -18.123  1.00 26.70           C  
ATOM    758  O   GLY A 616     -13.443  24.070 -18.587  1.00 25.65           O  
ATOM    759  N   HIS A 617     -14.545  23.229 -16.821  1.00 25.36           N  
ATOM    760  CA  HIS A 617     -13.661  23.820 -15.836  1.00 25.39           C  
ATOM    761  C   HIS A 617     -12.234  23.266 -15.940  1.00 24.98           C  
ATOM    762  O   HIS A 617     -11.266  24.022 -15.903  1.00 24.57           O  
ATOM    763  CB  HIS A 617     -14.233  23.595 -14.434  1.00 26.20           C  
ATOM    764  CG  HIS A 617     -13.341  24.086 -13.347  1.00 28.95           C  
ATOM    765  ND1 HIS A 617     -12.959  25.406 -13.244  1.00 30.68           N  
ATOM    766  CD2 HIS A 617     -12.728  23.433 -12.334  1.00 27.22           C  
ATOM    767  CE1 HIS A 617     -12.155  25.547 -12.206  1.00 31.12           C  
ATOM    768  NE2 HIS A 617     -11.996  24.365 -11.640  1.00 35.72           N  
ATOM    769  N   PHE A 618     -12.102  21.948 -16.079  1.00 23.73           N  
ATOM    770  CA  PHE A 618     -10.777  21.333 -16.249  1.00 22.52           C  
ATOM    771  C   PHE A 618     -10.046  21.920 -17.453  1.00 27.50           C  
ATOM    772  O   PHE A 618      -8.860  22.277 -17.374  1.00 23.19           O  
ATOM    773  CB  PHE A 618     -10.896  19.815 -16.427  1.00 20.45           C  
ATOM    774  CG  PHE A 618     -11.574  19.115 -15.290  1.00 20.91           C  
ATOM    775  CD1 PHE A 618     -11.694  19.722 -14.037  1.00 21.98           C  
ATOM    776  CD2 PHE A 618     -12.068  17.828 -15.454  1.00 22.59           C  
ATOM    777  CE1 PHE A 618     -12.331  19.061 -12.991  1.00 21.78           C  
ATOM    778  CE2 PHE A 618     -12.691  17.160 -14.413  1.00 26.04           C  
ATOM    779  CZ  PHE A 618     -12.824  17.766 -13.186  1.00 22.17           C  
ATOM    780  N   ALA A 619     -10.779  22.004 -18.565  1.00 24.09           N  
ATOM    781  CA  ALA A 619     -10.251  22.491 -19.831  1.00 27.10           C  
ATOM    782  C   ALA A 619      -9.765  23.921 -19.686  1.00 25.58           C  
ATOM    783  O   ALA A 619      -8.667  24.246 -20.109  1.00 28.82           O  
ATOM    784  CB  ALA A 619     -11.321  22.392 -20.934  1.00 25.95           C  
ATOM    785  N   CYS A 620     -10.589  24.771 -19.088  1.00 26.54           N  
ATOM    786  CA  CYS A 620     -10.203  26.169 -18.869  1.00 29.33           C  
ATOM    787  C   CYS A 620      -8.971  26.294 -17.963  1.00 30.06           C  
ATOM    788  O   CYS A 620      -8.090  27.119 -18.206  1.00 31.42           O  
ATOM    789  CB  CYS A 620     -11.374  26.959 -18.286  1.00 26.10           C  
ATOM    790  SG  CYS A 620     -12.707  27.293 -19.479  1.00 26.63           S  
ATOM    791  N   THR A 621      -8.901  25.453 -16.937  1.00 27.88           N  
ATOM    792  CA  THR A 621      -7.769  25.459 -16.023  1.00 27.23           C  
ATOM    793  C   THR A 621      -6.476  25.120 -16.754  1.00 33.82           C  
ATOM    794  O   THR A 621      -5.467  25.792 -16.566  1.00 33.64           O  
ATOM    795  CB  THR A 621      -7.977  24.464 -14.856  1.00 29.35           C  
ATOM    796  OG1 THR A 621      -9.159  24.820 -14.131  1.00 28.90           O  
ATOM    797  CG2 THR A 621      -6.783  24.484 -13.904  1.00 29.84           C  
ATOM    798  N   ALA A 622      -6.506  24.074 -17.578  1.00 32.25           N  
ATOM    799  CA  ALA A 622      -5.338  23.704 -18.386  1.00 33.22           C  
ATOM    800  C   ALA A 622      -4.904  24.868 -19.269  1.00 33.41           C  
ATOM    801  O   ALA A 622      -3.715  25.153 -19.408  1.00 35.54           O  
ATOM    802  CB  ALA A 622      -5.637  22.482 -19.241  1.00 29.14           C  
ATOM    803  N   ALA A 623      -5.881  25.539 -19.862  1.00 30.18           N  
ATOM    804  CA  ALA A 623      -5.590  26.667 -20.736  1.00 36.79           C  
ATOM    805  C   ALA A 623      -4.955  27.787 -19.924  1.00 37.49           C  
ATOM    806  O   ALA A 623      -3.950  28.369 -20.345  1.00 33.87           O  
ATOM    807  CB  ALA A 623      -6.848  27.150 -21.439  1.00 31.78           C  
ATOM    808  N   GLU A 624      -5.530  28.060 -18.750  1.00 36.31           N  
ATOM    809  CA  GLU A 624      -4.999  29.079 -17.843  1.00 39.14           C  
ATOM    810  C   GLU A 624      -3.560  28.788 -17.405  1.00 35.94           C  
ATOM    811  O   GLU A 624      -2.808  29.699 -17.102  1.00 39.76           O  
ATOM    812  CB  GLU A 624      -5.898  29.214 -16.609  1.00 39.07           C  
ATOM    813  CG  GLU A 624      -7.242  29.874 -16.883  1.00 38.93           C  
ATOM    814  CD  GLU A 624      -8.195  29.792 -15.693  1.00 39.42           C  
ATOM    815  OE1 GLU A 624      -7.867  29.091 -14.706  1.00 38.09           O  
ATOM    816  OE2 GLU A 624      -9.269  30.431 -15.751  1.00 41.67           O  
ATOM    817  N   GLN A 625      -3.182  27.518 -17.381  1.00 36.48           N  
ATOM    818  CA  GLN A 625      -1.837  27.140 -16.984  1.00 41.04           C  
ATOM    819  C   GLN A 625      -0.914  26.914 -18.188  1.00 39.95           C  
ATOM    820  O   GLN A 625       0.206  26.418 -18.030  1.00 44.80           O  
ATOM    821  CB  GLN A 625      -1.886  25.884 -16.118  1.00 36.10           C  
ATOM    822  CG  GLN A 625      -2.721  26.041 -14.853  1.00 41.21           C  
ATOM    823  CD  GLN A 625      -2.776  24.764 -14.020  1.00 48.94           C  
ATOM    824  OE1 GLN A 625      -2.128  23.764 -14.345  1.00 54.07           O  
ATOM    825  NE2 GLN A 625      -3.560  24.791 -12.944  1.00 48.98           N  
ATOM    826  N   GLY A 626      -1.386  27.266 -19.384  1.00 36.97           N  
ATOM    827  CA  GLY A 626      -0.631  27.045 -20.608  1.00 38.24           C  
ATOM    828  C   GLY A 626      -0.244  25.588 -20.828  1.00 42.53           C  
ATOM    829  O   GLY A 626       0.739  25.289 -21.508  1.00 44.54           O  
ATOM    830  N   ASN A 627      -1.022  24.673 -20.261  1.00 39.49           N  
ATOM    831  CA  ASN A 627      -0.675  23.258 -20.289  1.00 38.51           C  
ATOM    832  C   ASN A 627      -1.380  22.510 -21.420  1.00 40.44           C  
ATOM    833  O   ASN A 627      -2.454  21.933 -21.218  1.00 37.29           O  
ATOM    834  CB  ASN A 627      -1.012  22.615 -18.940  1.00 38.31           C  
ATOM    835  CG  ASN A 627      -0.278  21.307 -18.710  1.00 37.17           C  
ATOM    836  OD1 ASN A 627      -0.023  20.542 -19.645  1.00 38.32           O  
ATOM    837  ND2 ASN A 627       0.082  21.050 -17.456  1.00 40.58           N  
ATOM    838  N   LEU A 628      -0.775  22.503 -22.606  1.00 38.99           N  
ATOM    839  CA  LEU A 628      -1.424  21.883 -23.760  1.00 39.12           C  
ATOM    840  C   LEU A 628      -1.461  20.359 -23.645  1.00 36.10           C  
ATOM    841  O   LEU A 628      -2.390  19.722 -24.140  1.00 34.41           O  
ATOM    842  CB  LEU A 628      -0.731  22.303 -25.065  1.00 43.73           C  
ATOM    843  CG  LEU A 628      -1.308  21.733 -26.369  1.00 43.41           C  
ATOM    844  CD1 LEU A 628      -2.807  21.972 -26.447  1.00 39.88           C  
ATOM    845  CD2 LEU A 628      -0.612  22.333 -27.584  1.00 44.02           C  
ATOM    846  N   LYS A 629      -0.467  19.770 -22.985  1.00 35.22           N  
ATOM    847  CA  LYS A 629      -0.442  18.311 -22.857  1.00 41.06           C  
ATOM    848  C   LYS A 629      -1.621  17.829 -22.005  1.00 38.87           C  
ATOM    849  O   LYS A 629      -2.213  16.771 -22.267  1.00 37.73           O  
ATOM    850  CB  LYS A 629       0.889  17.826 -22.265  1.00 40.45           C  
ATOM    851  CG  LYS A 629       0.944  16.314 -22.064  1.00 50.97           C  
ATOM    852  CD  LYS A 629       2.353  15.748 -22.206  1.00 53.72           C  
ATOM    853  CE  LYS A 629       2.335  14.223 -22.155  1.00 58.72           C  
ATOM    854  NZ  LYS A 629       3.588  13.610 -22.694  1.00 58.86           N  
ATOM    855  N   LEU A 630      -1.971  18.630 -21.002  1.00 38.60           N  
ATOM    856  CA  LEU A 630      -3.075  18.303 -20.104  1.00 36.61           C  
ATOM    857  C   LEU A 630      -4.410  18.358 -20.845  1.00 32.95           C  
ATOM    858  O   LEU A 630      -5.274  17.500 -20.636  1.00 33.23           O  
ATOM    859  CB  LEU A 630      -3.082  19.250 -18.907  1.00 34.85           C  
ATOM    860  CG  LEU A 630      -3.966  18.880 -17.712  1.00 31.76           C  
ATOM    861  CD1 LEU A 630      -3.676  17.462 -17.204  1.00 30.30           C  
ATOM    862  CD2 LEU A 630      -3.756  19.902 -16.615  1.00 33.92           C  
ATOM    863  N   LEU A 631      -4.560  19.356 -21.717  1.00 35.17           N  
ATOM    864  CA  LEU A 631      -5.711  19.444 -22.626  1.00 37.58           C  
ATOM    865  C   LEU A 631      -5.857  18.195 -23.489  1.00 32.40           C  
ATOM    866  O   LEU A 631      -6.950  17.673 -23.666  1.00 31.76           O  
ATOM    867  CB  LEU A 631      -5.590  20.668 -23.539  1.00 38.71           C  
ATOM    868  CG  LEU A 631      -6.294  21.963 -23.143  1.00 39.73           C  
ATOM    869  CD1 LEU A 631      -6.188  22.984 -24.279  1.00 40.55           C  
ATOM    870  CD2 LEU A 631      -7.754  21.716 -22.769  1.00 32.23           C  
ATOM    871  N   LYS A 632      -4.749  17.718 -24.038  1.00 36.35           N  
ATOM    872  CA  LYS A 632      -4.795  16.507 -24.850  1.00 34.46           C  
ATOM    873  C   LYS A 632      -5.140  15.270 -24.012  1.00 33.51           C  
ATOM    874  O   LYS A 632      -5.837  14.361 -24.486  1.00 35.29           O  
ATOM    875  CB  LYS A 632      -3.464  16.319 -25.579  1.00 37.35           C  
ATOM    876  CG  LYS A 632      -3.242  17.342 -26.680  1.00 39.45           C  
ATOM    877  CD  LYS A 632      -1.850  17.256 -27.278  1.00 44.62           C  
ATOM    878  CE  LYS A 632      -1.637  18.345 -28.318  1.00 43.43           C  
ATOM    879  NZ  LYS A 632      -0.288  18.246 -28.947  1.00 46.73           N  
ATOM    880  N   GLU A 633      -4.677  15.237 -22.762  1.00 32.64           N  
ATOM    881  CA  GLU A 633      -4.954  14.089 -21.893  1.00 33.20           C  
ATOM    882  C   GLU A 633      -6.436  14.031 -21.502  1.00 34.96           C  
ATOM    883  O   GLU A 633      -7.024  12.947 -21.422  1.00 33.68           O  
ATOM    884  CB  GLU A 633      -4.078  14.114 -20.638  1.00 36.03           C  
ATOM    885  CG  GLU A 633      -3.952  12.734 -20.000  1.00 34.46           C  
ATOM    886  CD  GLU A 633      -3.138  12.717 -18.718  1.00 38.38           C  
ATOM    887  OE1 GLU A 633      -2.485  13.737 -18.405  1.00 41.69           O  
ATOM    888  OE2 GLU A 633      -3.152  11.671 -18.025  1.00 36.80           O  
ATOM    889  N   ILE A 634      -7.041  15.195 -21.265  1.00 34.21           N  
ATOM    890  CA  ILE A 634      -8.487  15.256 -21.081  1.00 32.66           C  
ATOM    891  C   ILE A 634      -9.187  14.597 -22.269  1.00 32.56           C  
ATOM    892  O   ILE A 634     -10.134  13.817 -22.101  1.00 35.12           O  
ATOM    893  CB  ILE A 634      -9.017  16.715 -20.943  1.00 31.83           C  
ATOM    894  CG1 ILE A 634      -8.448  17.399 -19.698  1.00 30.28           C  
ATOM    895  CG2 ILE A 634     -10.531  16.711 -20.863  1.00 27.80           C  
ATOM    896  CD1 ILE A 634      -8.826  18.888 -19.588  1.00 29.96           C  
ATOM    897  N   VAL A 635      -8.711  14.913 -23.471  1.00 32.22           N  
ATOM    898  CA  VAL A 635      -9.312  14.359 -24.680  1.00 36.88           C  
ATOM    899  C   VAL A 635      -9.041  12.857 -24.765  1.00 33.69           C  
ATOM    900  O   VAL A 635      -9.959  12.072 -24.999  1.00 34.31           O  
ATOM    901  CB  VAL A 635      -8.801  15.064 -25.940  1.00 35.46           C  
ATOM    902  CG1 VAL A 635      -9.245  14.300 -27.183  1.00 38.37           C  
ATOM    903  CG2 VAL A 635      -9.326  16.501 -25.979  1.00 35.26           C  
ATOM    904  N   LEU A 636      -7.791  12.469 -24.525  1.00 32.75           N  
ATOM    905  CA  LEU A 636      -7.422  11.058 -24.477  1.00 35.93           C  
ATOM    906  C   LEU A 636      -8.368  10.243 -23.599  1.00 36.26           C  
ATOM    907  O   LEU A 636      -8.754   9.134 -23.951  1.00 38.42           O  
ATOM    908  CB  LEU A 636      -5.989  10.908 -23.983  1.00 34.78           C  
ATOM    909  CG  LEU A 636      -5.423   9.488 -23.989  1.00 42.03           C  
ATOM    910  CD1 LEU A 636      -5.869   8.726 -25.225  1.00 40.64           C  
ATOM    911  CD2 LEU A 636      -3.905   9.560 -23.935  1.00 44.20           C  
ATOM    912  N   HIS A 637      -8.777  10.807 -22.471  1.00 36.81           N  
ATOM    913  CA  HIS A 637      -9.651  10.074 -21.568  1.00 37.23           C  
ATOM    914  C   HIS A 637     -11.128  10.345 -21.838  1.00 34.13           C  
ATOM    915  O   HIS A 637     -11.984  10.006 -21.024  1.00 38.15           O  
ATOM    916  CB  HIS A 637      -9.296  10.395 -20.115  1.00 34.64           C  
ATOM    917  CG  HIS A 637      -7.878  10.076 -19.774  1.00 37.20           C  
ATOM    918  ND1 HIS A 637      -7.334   8.824 -19.973  1.00 36.78           N  
ATOM    919  CD2 HIS A 637      -6.885  10.843 -19.265  1.00 34.27           C  
ATOM    920  CE1 HIS A 637      -6.066   8.834 -19.601  1.00 36.87           C  
ATOM    921  NE2 HIS A 637      -5.769  10.046 -19.165  1.00 37.90           N  
ATOM    922  N   GLY A 638     -11.424  10.934 -22.991  1.00 34.74           N  
ATOM    923  CA  GLY A 638     -12.798  11.009 -23.457  1.00 35.56           C  
ATOM    924  C   GLY A 638     -13.519  12.285 -23.070  1.00 35.16           C  
ATOM    925  O   GLY A 638     -14.746  12.366 -23.154  1.00 33.43           O  
ATOM    926  N   GLY A 639     -12.754  13.281 -22.631  1.00 34.78           N  
ATOM    927  CA  GLY A 639     -13.327  14.564 -22.263  1.00 33.71           C  
ATOM    928  C   GLY A 639     -13.486  15.496 -23.450  1.00 32.82           C  
ATOM    929  O   GLY A 639     -12.624  15.544 -24.327  1.00 33.61           O  
ATOM    930  N   ASP A 640     -14.592  16.239 -23.471  1.00 32.41           N  
ATOM    931  CA  ASP A 640     -14.840  17.249 -24.497  1.00 30.74           C  
ATOM    932  C   ASP A 640     -14.266  18.587 -24.034  1.00 29.84           C  
ATOM    933  O   ASP A 640     -14.872  19.279 -23.215  1.00 30.91           O  
ATOM    934  CB  ASP A 640     -16.346  17.359 -24.783  1.00 36.48           C  
ATOM    935  CG  ASP A 640     -16.674  18.337 -25.913  1.00 34.96           C  
ATOM    936  OD1 ASP A 640     -15.746  18.863 -26.565  1.00 34.29           O  
ATOM    937  OD2 ASP A 640     -17.879  18.561 -26.161  1.00 41.77           O  
ATOM    938  N   VAL A 641     -13.096  18.949 -24.551  1.00 30.29           N  
ATOM    939  CA  VAL A 641     -12.409  20.142 -24.068  1.00 32.73           C  
ATOM    940  C   VAL A 641     -12.980  21.414 -24.669  1.00 32.03           C  
ATOM    941  O   VAL A 641     -12.454  22.498 -24.429  1.00 33.01           O  
ATOM    942  CB  VAL A 641     -10.894  20.111 -24.362  1.00 36.14           C  
ATOM    943  CG1 VAL A 641     -10.222  18.990 -23.580  1.00 29.07           C  
ATOM    944  CG2 VAL A 641     -10.624  19.997 -25.869  1.00 35.15           C  
ATOM    945  N   THR A 642     -14.055  21.294 -25.444  1.00 34.91           N  
ATOM    946  CA  THR A 642     -14.688  22.488 -26.006  1.00 35.74           C  
ATOM    947  C   THR A 642     -15.845  22.960 -25.128  1.00 35.68           C  
ATOM    948  O   THR A 642     -16.404  24.038 -25.372  1.00 32.06           O  
ATOM    949  CB  THR A 642     -15.202  22.269 -27.461  1.00 37.22           C  
ATOM    950  OG1 THR A 642     -16.391  21.468 -27.462  1.00 38.10           O  
ATOM    951  CG2 THR A 642     -14.134  21.621 -28.321  1.00 33.86           C  
ATOM    952  N   ARG A 643     -16.187  22.168 -24.107  1.00 31.25           N  
ATOM    953  CA  ARG A 643     -17.213  22.556 -23.134  1.00 32.34           C  
ATOM    954  C   ARG A 643     -16.802  23.802 -22.353  1.00 27.68           C  
ATOM    955  O   ARG A 643     -15.642  23.956 -21.989  1.00 26.87           O  
ATOM    956  CB  ARG A 643     -17.491  21.434 -22.137  1.00 32.23           C  
ATOM    957  CG  ARG A 643     -18.023  20.155 -22.735  1.00 36.59           C  
ATOM    958  CD  ARG A 643     -18.375  19.168 -21.633  1.00 37.70           C  
ATOM    959  NE  ARG A 643     -18.957  17.944 -22.182  1.00 51.89           N  
ATOM    960  CZ  ARG A 643     -20.255  17.768 -22.412  1.00 51.64           C  
ATOM    961  NH1 ARG A 643     -21.119  18.740 -22.140  1.00 52.16           N  
ATOM    962  NH2 ARG A 643     -20.689  16.619 -22.915  1.00 58.18           N  
ATOM    963  N   PRO A 644     -17.763  24.696 -22.097  1.00 31.61           N  
ATOM    964  CA  PRO A 644     -17.470  25.901 -21.314  1.00 31.31           C  
ATOM    965  C   PRO A 644     -17.732  25.717 -19.816  1.00 29.09           C  
ATOM    966  O   PRO A 644     -18.436  24.790 -19.414  1.00 26.53           O  
ATOM    967  CB  PRO A 644     -18.436  26.928 -21.901  1.00 29.04           C  
ATOM    968  CG  PRO A 644     -19.631  26.107 -22.285  1.00 31.71           C  
ATOM    969  CD  PRO A 644     -19.111  24.737 -22.691  1.00 29.09           C  
ATOM    970  N   ARG A 645     -17.169  26.609 -19.006  1.00 27.78           N  
ATOM    971  CA  ARG A 645     -17.625  26.782 -17.635  1.00 28.64           C  
ATOM    972  C   ARG A 645     -19.075  27.246 -17.639  1.00 26.69           C  
ATOM    973  O   ARG A 645     -19.608  27.669 -18.674  1.00 26.16           O  
ATOM    974  CB  ARG A 645     -16.753  27.791 -16.898  1.00 25.73           C  
ATOM    975  CG  ARG A 645     -15.443  27.209 -16.422  1.00 26.78           C  
ATOM    976  CD  ARG A 645     -14.540  28.292 -15.825  1.00 29.33           C  
ATOM    977  NE  ARG A 645     -13.333  27.711 -15.234  1.00 29.15           N  
ATOM    978  CZ  ARG A 645     -12.133  28.277 -15.278  1.00 31.91           C  
ATOM    979  NH1 ARG A 645     -11.972  29.454 -15.875  1.00 37.24           N  
ATOM    980  NH2 ARG A 645     -11.099  27.674 -14.720  1.00 29.87           N  
ATOM    981  N   ALA A 646     -19.717  27.176 -16.482  1.00 28.67           N  
ATOM    982  CA  ALA A 646     -21.087  27.662 -16.364  1.00 27.98           C  
ATOM    983  C   ALA A 646     -21.140  29.168 -16.645  1.00 25.37           C  
ATOM    984  O   ALA A 646     -22.179  29.696 -17.024  1.00 26.42           O  
ATOM    985  CB  ALA A 646     -21.644  27.359 -14.995  1.00 25.63           C  
ATOM    986  N   THR A 647     -20.017  29.849 -16.462  1.00 27.41           N  
ATOM    987  CA  THR A 647     -19.940  31.275 -16.788  1.00 32.94           C  
ATOM    988  C   THR A 647     -19.872  31.512 -18.302  1.00 37.02           C  
ATOM    989  O   THR A 647     -19.942  32.659 -18.762  1.00 33.67           O  
ATOM    990  CB  THR A 647     -18.713  31.945 -16.139  1.00 28.05           C  
ATOM    991  OG1 THR A 647     -17.522  31.315 -16.617  1.00 26.70           O  
ATOM    992  CG2 THR A 647     -18.762  31.847 -14.613  1.00 27.99           C  
ATOM    993  N   GLY A 648     -19.707  30.438 -19.075  1.00 32.03           N  
ATOM    994  CA  GLY A 648     -19.653  30.565 -20.519  1.00 31.87           C  
ATOM    995  C   GLY A 648     -18.260  30.723 -21.101  1.00 33.06           C  
ATOM    996  O   GLY A 648     -18.086  30.656 -22.312  1.00 35.16           O  
ATOM    997  N   THR A 649     -17.265  30.940 -20.248  1.00 32.33           N  
ATOM    998  CA  THR A 649     -15.876  30.989 -20.696  1.00 30.75           C  
ATOM    999  C   THR A 649     -15.452  29.593 -21.120  1.00 32.97           C  
ATOM   1000  O   THR A 649     -15.823  28.611 -20.482  1.00 29.09           O  
ATOM   1001  CB  THR A 649     -14.937  31.505 -19.586  1.00 33.40           C  
ATOM   1002  OG1 THR A 649     -15.337  32.825 -19.220  1.00 38.82           O  
ATOM   1003  CG2 THR A 649     -13.478  31.530 -20.047  1.00 33.96           C  
ATOM   1004  N   SER A 650     -14.691  29.511 -22.202  1.00 31.86           N  
ATOM   1005  CA  SER A 650     -14.193  28.240 -22.709  1.00 33.46           C  
ATOM   1006  C   SER A 650     -12.676  28.287 -22.757  1.00 32.04           C  
ATOM   1007  O   SER A 650     -12.086  29.360 -22.629  1.00 32.76           O  
ATOM   1008  CB  SER A 650     -14.766  27.945 -24.097  1.00 30.20           C  
ATOM   1009  OG  SER A 650     -14.196  28.808 -25.071  1.00 33.27           O  
ATOM   1010  N   ALA A 651     -12.042  27.131 -22.927  1.00 27.33           N  
ATOM   1011  CA  ALA A 651     -10.595  27.095 -23.027  1.00 29.90           C  
ATOM   1012  C   ALA A 651     -10.136  27.876 -24.255  1.00 32.01           C  
ATOM   1013  O   ALA A 651      -9.009  28.369 -24.287  1.00 35.88           O  
ATOM   1014  CB  ALA A 651     -10.078  25.648 -23.088  1.00 32.13           C  
ATOM   1015  N   LEU A 652     -11.001  27.984 -25.264  1.00 31.44           N  
ATOM   1016  CA  LEU A 652     -10.662  28.779 -26.446  1.00 39.07           C  
ATOM   1017  C   LEU A 652     -10.578  30.263 -26.092  1.00 36.39           C  
ATOM   1018  O   LEU A 652      -9.603  30.922 -26.465  1.00 38.14           O  
ATOM   1019  CB  LEU A 652     -11.669  28.565 -27.586  1.00 38.94           C  
ATOM   1020  CG  LEU A 652     -11.259  29.253 -28.904  1.00 39.53           C  
ATOM   1021  CD1 LEU A 652      -9.876  28.803 -29.371  1.00 36.75           C  
ATOM   1022  CD2 LEU A 652     -12.288  29.025 -30.002  1.00 43.13           C  
ATOM   1023  N   HIS A 653     -11.595  30.785 -25.395  1.00 36.24           N  
ATOM   1024  CA  HIS A 653     -11.533  32.149 -24.846  1.00 37.83           C  
ATOM   1025  C   HIS A 653     -10.180  32.392 -24.187  1.00 42.36           C  
ATOM   1026  O   HIS A 653      -9.473  33.358 -24.492  1.00 42.52           O  
ATOM   1027  CB  HIS A 653     -12.612  32.402 -23.791  1.00 33.73           C  
ATOM   1028  CG  HIS A 653     -14.002  32.564 -24.327  1.00 36.21           C  
ATOM   1029  ND1 HIS A 653     -14.877  31.508 -24.464  1.00 35.11           N  
ATOM   1030  CD2 HIS A 653     -14.691  33.672 -24.695  1.00 36.71           C  
ATOM   1031  CE1 HIS A 653     -16.037  31.952 -24.917  1.00 33.62           C  
ATOM   1032  NE2 HIS A 653     -15.949  33.261 -25.067  1.00 35.94           N  
ATOM   1033  N   THR A 654      -9.833  31.490 -23.273  1.00 38.25           N  
ATOM   1034  CA  THR A 654      -8.647  31.641 -22.441  1.00 40.39           C  
ATOM   1035  C   THR A 654      -7.385  31.532 -23.272  1.00 42.67           C  
ATOM   1036  O   THR A 654      -6.418  32.250 -23.030  1.00 42.37           O  
ATOM   1037  CB  THR A 654      -8.635  30.588 -21.305  1.00 38.33           C  
ATOM   1038  OG1 THR A 654      -9.705  30.868 -20.398  1.00 37.98           O  
ATOM   1039  CG2 THR A 654      -7.318  30.603 -20.538  1.00 37.65           C  
ATOM   1040  N   ALA A 655      -7.409  30.636 -24.259  1.00 43.62           N  
ATOM   1041  CA  ALA A 655      -6.278  30.438 -25.169  1.00 43.86           C  
ATOM   1042  C   ALA A 655      -5.977  31.703 -25.976  1.00 47.28           C  
ATOM   1043  O   ALA A 655      -4.817  32.039 -26.235  1.00 48.97           O  
ATOM   1044  CB  ALA A 655      -6.556  29.264 -26.104  1.00 41.28           C  
ATOM   1045  N   VAL A 656      -7.032  32.399 -26.376  1.00 45.30           N  
ATOM   1046  CA  VAL A 656      -6.876  33.660 -27.084  1.00 50.32           C  
ATOM   1047  C   VAL A 656      -6.234  34.716 -26.182  1.00 51.98           C  
ATOM   1048  O   VAL A 656      -5.297  35.398 -26.589  1.00 54.13           O  
ATOM   1049  CB  VAL A 656      -8.228  34.171 -27.610  1.00 45.46           C  
ATOM   1050  CG1 VAL A 656      -8.076  35.539 -28.231  1.00 49.90           C  
ATOM   1051  CG2 VAL A 656      -8.798  33.192 -28.622  1.00 43.91           C  
ATOM   1052  N   CYS A 657      -6.731  34.840 -24.952  1.00 51.11           N  
ATOM   1053  CA  CYS A 657      -6.198  35.832 -24.016  1.00 55.48           C  
ATOM   1054  C   CYS A 657      -4.725  35.561 -23.740  1.00 52.67           C  
ATOM   1055  O   CYS A 657      -3.890  36.455 -23.838  1.00 53.12           O  
ATOM   1056  CB  CYS A 657      -6.995  35.842 -22.706  1.00 52.10           C  
ATOM   1057  SG  CYS A 657      -8.661  36.539 -22.854  1.00 58.50           S  
ATOM   1058  N   GLU A 658      -4.406  34.311 -23.430  1.00 48.53           N  
ATOM   1059  CA  GLU A 658      -3.023  33.917 -23.203  1.00 52.57           C  
ATOM   1060  C   GLU A 658      -2.186  33.970 -24.485  1.00 52.22           C  
ATOM   1061  O   GLU A 658      -0.984  33.725 -24.447  1.00 46.31           O  
ATOM   1062  CB  GLU A 658      -2.966  32.511 -22.609  1.00 52.11           C  
ATOM   1063  CG  GLU A 658      -3.685  32.357 -21.276  1.00 51.86           C  
ATOM   1064  CD  GLU A 658      -3.200  33.342 -20.231  1.00 53.12           C  
ATOM   1065  OE1 GLU A 658      -1.970  33.504 -20.088  1.00 48.68           O  
ATOM   1066  OE2 GLU A 658      -4.051  33.945 -19.544  1.00 60.84           O  
ATOM   1067  N   GLU A 659      -2.835  34.283 -25.607  1.00 54.72           N  
ATOM   1068  CA  GLU A 659      -2.194  34.332 -26.922  1.00 55.34           C  
ATOM   1069  C   GLU A 659      -1.342  33.088 -27.180  1.00 58.28           C  
ATOM   1070  O   GLU A 659      -0.214  33.174 -27.663  1.00 59.80           O  
ATOM   1071  CB  GLU A 659      -1.355  35.606 -27.058  1.00 58.31           C  
ATOM   1072  CG  GLU A 659      -2.208  36.881 -27.105  1.00 62.61           C  
ATOM   1073  CD  GLU A 659      -1.390  38.158 -27.259  1.00 64.08           C  
ATOM   1074  OE1 GLU A 659      -0.176  38.067 -27.537  1.00 62.12           O  
ATOM   1075  OE2 GLU A 659      -1.968  39.257 -27.102  1.00 66.62           O  
ATOM   1076  N   ASN A 660      -1.897  31.930 -26.837  1.00 54.49           N  
ATOM   1077  CA  ASN A 660      -1.215  30.661 -27.018  1.00 53.41           C  
ATOM   1078  C   ASN A 660      -1.568  30.085 -28.381  1.00 54.57           C  
ATOM   1079  O   ASN A 660      -2.574  29.391 -28.536  1.00 51.66           O  
ATOM   1080  CB  ASN A 660      -1.586  29.688 -25.894  1.00 51.67           C  
ATOM   1081  CG  ASN A 660      -0.711  28.445 -25.874  1.00 53.73           C  
ATOM   1082  OD1 ASN A 660      -0.105  28.070 -26.882  1.00 58.10           O  
ATOM   1083  ND2 ASN A 660      -0.649  27.791 -24.718  1.00 49.69           N  
ATOM   1084  N   ILE A 661      -0.718  30.382 -29.359  1.00 56.58           N  
ATOM   1085  CA  ILE A 661      -0.961  30.027 -30.751  1.00 53.55           C  
ATOM   1086  C   ILE A 661      -1.238  28.535 -30.942  1.00 49.30           C  
ATOM   1087  O   ILE A 661      -2.277  28.171 -31.490  1.00 47.86           O  
ATOM   1088  CB  ILE A 661       0.230  30.462 -31.638  1.00 56.54           C  
ATOM   1089  CG1 ILE A 661       0.182  31.968 -31.895  1.00 58.01           C  
ATOM   1090  CG2 ILE A 661       0.227  29.742 -32.960  1.00 56.36           C  
ATOM   1091  CD1 ILE A 661       0.938  32.773 -30.873  1.00 63.51           C  
ATOM   1092  N   GLU A 662      -0.336  27.672 -30.478  1.00 51.01           N  
ATOM   1093  CA  GLU A 662      -0.513  26.230 -30.674  1.00 48.35           C  
ATOM   1094  C   GLU A 662      -1.777  25.705 -29.997  1.00 47.66           C  
ATOM   1095  O   GLU A 662      -2.485  24.864 -30.558  1.00 48.24           O  
ATOM   1096  CB  GLU A 662       0.707  25.450 -30.168  1.00 52.54           C  
ATOM   1097  CG  GLU A 662       0.715  23.973 -30.606  1.00 56.25           C  
ATOM   1098  CD  GLU A 662       1.955  23.203 -30.149  1.00 56.97           C  
ATOM   1099  OE1 GLU A 662       2.970  23.848 -29.807  1.00 59.03           O  
ATOM   1100  OE2 GLU A 662       1.909  21.949 -30.123  1.00 54.95           O  
ATOM   1101  N   MET A 663      -2.074  26.211 -28.804  1.00 51.47           N  
ATOM   1102  CA  MET A 663      -3.257  25.762 -28.070  1.00 46.31           C  
ATOM   1103  C   MET A 663      -4.538  26.159 -28.801  1.00 42.33           C  
ATOM   1104  O   MET A 663      -5.528  25.420 -28.795  1.00 40.01           O  
ATOM   1105  CB  MET A 663      -3.269  26.326 -26.648  1.00 47.99           C  
ATOM   1106  CG  MET A 663      -4.432  25.809 -25.808  1.00 45.00           C  
ATOM   1107  SD  MET A 663      -4.395  26.357 -24.096  1.00 39.26           S  
ATOM   1108  CE  MET A 663      -3.047  25.362 -23.449  1.00 41.52           C  
ATOM   1109  N   VAL A 664      -4.509  27.321 -29.449  1.00 47.22           N  
ATOM   1110  CA  VAL A 664      -5.634  27.761 -30.264  1.00 42.94           C  
ATOM   1111  C   VAL A 664      -5.885  26.800 -31.441  1.00 43.27           C  
ATOM   1112  O   VAL A 664      -7.033  26.483 -31.735  1.00 42.59           O  
ATOM   1113  CB  VAL A 664      -5.417  29.193 -30.791  1.00 44.70           C  
ATOM   1114  CG1 VAL A 664      -6.510  29.569 -31.775  1.00 43.96           C  
ATOM   1115  CG2 VAL A 664      -5.376  30.184 -29.637  1.00 45.74           C  
ATOM   1116  N   LYS A 665      -4.818  26.341 -32.101  1.00 47.76           N  
ATOM   1117  CA  LYS A 665      -4.928  25.348 -33.182  1.00 48.83           C  
ATOM   1118  C   LYS A 665      -5.677  24.128 -32.748  1.00 47.06           C  
ATOM   1119  O   LYS A 665      -6.713  23.764 -33.318  1.00 48.59           O  
ATOM   1120  CB  LYS A 665      -3.563  24.858 -33.654  1.00 53.86           C  
ATOM   1121  CG  LYS A 665      -2.526  25.893 -33.742  1.00 51.58           C  
ATOM   1122  CD  LYS A 665      -2.752  26.714 -34.959  1.00 56.37           C  
ATOM   1123  CE  LYS A 665      -2.119  28.032 -34.721  1.00 63.18           C  
ATOM   1124  NZ  LYS A 665      -2.847  28.717 -33.603  1.00 63.34           N  
ATOM   1125  N   TYR A 666      -5.092  23.479 -31.746  1.00 43.73           N  
ATOM   1126  CA  TYR A 666      -5.614  22.239 -31.223  1.00 43.12           C  
ATOM   1127  C   TYR A 666      -7.088  22.401 -30.890  1.00 41.55           C  
ATOM   1128  O   TYR A 666      -7.919  21.598 -31.323  1.00 41.78           O  
ATOM   1129  CB  TYR A 666      -4.823  21.798 -29.989  1.00 42.61           C  
ATOM   1130  CG  TYR A 666      -5.374  20.544 -29.380  1.00 42.32           C  
ATOM   1131  CD1 TYR A 666      -5.184  19.321 -29.999  1.00 40.47           C  
ATOM   1132  CD2 TYR A 666      -6.110  20.581 -28.200  1.00 40.93           C  
ATOM   1133  CE1 TYR A 666      -5.695  18.166 -29.464  1.00 39.15           C  
ATOM   1134  CE2 TYR A 666      -6.624  19.425 -27.658  1.00 39.06           C  
ATOM   1135  CZ  TYR A 666      -6.410  18.220 -28.299  1.00 37.95           C  
ATOM   1136  OH  TYR A 666      -6.912  17.055 -27.778  1.00 40.94           O  
ATOM   1137  N   LEU A 667      -7.414  23.462 -30.158  1.00 38.70           N  
ATOM   1138  CA  LEU A 667      -8.794  23.677 -29.736  1.00 42.30           C  
ATOM   1139  C   LEU A 667      -9.710  23.833 -30.945  1.00 39.32           C  
ATOM   1140  O   LEU A 667     -10.778  23.221 -31.004  1.00 37.76           O  
ATOM   1141  CB  LEU A 667      -8.902  24.896 -28.810  1.00 38.42           C  
ATOM   1142  CG  LEU A 667      -8.448  24.643 -27.366  1.00 36.54           C  
ATOM   1143  CD1 LEU A 667      -8.497  25.924 -26.573  1.00 34.92           C  
ATOM   1144  CD2 LEU A 667      -9.272  23.539 -26.665  1.00 31.12           C  
ATOM   1145  N   LEU A 668      -9.276  24.638 -31.912  1.00 42.57           N  
ATOM   1146  CA  LEU A 668      -9.992  24.757 -33.182  1.00 44.20           C  
ATOM   1147  C   LEU A 668     -10.124  23.392 -33.866  1.00 42.64           C  
ATOM   1148  O   LEU A 668     -11.223  22.983 -34.257  1.00 38.66           O  
ATOM   1149  CB  LEU A 668      -9.283  25.758 -34.096  1.00 45.09           C  
ATOM   1150  CG  LEU A 668      -9.504  27.209 -33.657  1.00 45.67           C  
ATOM   1151  CD1 LEU A 668      -8.805  28.189 -34.576  1.00 46.35           C  
ATOM   1152  CD2 LEU A 668     -10.994  27.495 -33.601  1.00 39.67           C  
ATOM   1153  N   GLU A 669      -9.007  22.678 -33.977  1.00 41.72           N  
ATOM   1154  CA  GLU A 669      -9.021  21.339 -34.564  1.00 44.52           C  
ATOM   1155  C   GLU A 669      -9.970  20.406 -33.808  1.00 43.75           C  
ATOM   1156  O   GLU A 669     -10.504  19.464 -34.385  1.00 44.77           O  
ATOM   1157  CB  GLU A 669      -7.602  20.754 -34.603  1.00 45.83           C  
ATOM   1158  CG  GLU A 669      -6.824  21.125 -35.874  1.00 52.12           C  
ATOM   1159  CD  GLU A 669      -5.310  21.100 -35.695  1.00 59.63           C  
ATOM   1160  OE1 GLU A 669      -4.808  20.246 -34.930  1.00 62.80           O  
ATOM   1161  OE2 GLU A 669      -4.620  21.932 -36.330  1.00 61.52           O  
ATOM   1162  N   GLN A 670     -10.202  20.687 -32.526  1.00 43.39           N  
ATOM   1163  CA  GLN A 670     -11.091  19.865 -31.708  1.00 42.10           C  
ATOM   1164  C   GLN A 670     -12.547  20.310 -31.830  1.00 39.08           C  
ATOM   1165  O   GLN A 670     -13.436  19.729 -31.203  1.00 36.68           O  
ATOM   1166  CB  GLN A 670     -10.657  19.896 -30.238  1.00 41.21           C  
ATOM   1167  CG  GLN A 670      -9.336  19.189 -29.957  1.00 40.34           C  
ATOM   1168  CD  GLN A 670      -9.404  17.692 -30.213  1.00 42.50           C  
ATOM   1169  OE1 GLN A 670     -10.256  16.991 -29.664  1.00 39.53           O  
ATOM   1170  NE2 GLN A 670      -8.505  17.197 -31.054  1.00 42.10           N  
ATOM   1171  N   GLY A 671     -12.788  21.342 -32.638  1.00 42.69           N  
ATOM   1172  CA  GLY A 671     -14.137  21.829 -32.869  1.00 41.80           C  
ATOM   1173  C   GLY A 671     -14.597  22.895 -31.881  1.00 44.39           C  
ATOM   1174  O   GLY A 671     -15.794  23.032 -31.626  1.00 41.67           O  
ATOM   1175  N   ALA A 672     -13.651  23.647 -31.322  1.00 42.41           N  
ATOM   1176  CA  ALA A 672     -13.985  24.704 -30.366  1.00 42.40           C  
ATOM   1177  C   ALA A 672     -14.800  25.821 -31.023  1.00 41.81           C  
ATOM   1178  O   ALA A 672     -14.385  26.389 -32.034  1.00 45.05           O  
ATOM   1179  CB  ALA A 672     -12.719  25.274 -29.740  1.00 37.22           C  
ATOM   1180  N   ASP A 673     -15.951  26.117 -30.425  1.00 42.78           N  
ATOM   1181  CA  ASP A 673     -16.881  27.174 -30.851  1.00 42.58           C  
ATOM   1182  C   ASP A 673     -16.274  28.586 -30.832  1.00 43.61           C  
ATOM   1183  O   ASP A 673     -16.005  29.134 -29.763  1.00 42.39           O  
ATOM   1184  CB  ASP A 673     -18.122  27.136 -29.941  1.00 39.30           C  
ATOM   1185  CG  ASP A 673     -19.286  27.959 -30.474  1.00 47.58           C  
ATOM   1186  OD1 ASP A 673     -19.063  28.852 -31.327  1.00 45.84           O  
ATOM   1187  OD2 ASP A 673     -20.435  27.712 -30.024  1.00 48.13           O  
ATOM   1188  N   VAL A 674     -16.093  29.189 -32.005  1.00 44.62           N  
ATOM   1189  CA  VAL A 674     -15.487  30.522 -32.089  1.00 45.33           C  
ATOM   1190  C   VAL A 674     -16.476  31.655 -31.840  1.00 45.55           C  
ATOM   1191  O   VAL A 674     -16.077  32.808 -31.708  1.00 46.29           O  
ATOM   1192  CB  VAL A 674     -14.830  30.771 -33.463  1.00 52.76           C  
ATOM   1193  CG1 VAL A 674     -13.551  29.958 -33.605  1.00 49.86           C  
ATOM   1194  CG2 VAL A 674     -15.814  30.454 -34.585  1.00 50.41           C  
ATOM   1195  N   ASN A 675     -17.762  31.327 -31.799  1.00 43.38           N  
ATOM   1196  CA  ASN A 675     -18.806  32.321 -31.593  1.00 43.44           C  
ATOM   1197  C   ASN A 675     -19.514  32.103 -30.256  1.00 45.44           C  
ATOM   1198  O   ASN A 675     -20.612  32.607 -30.036  1.00 43.87           O  
ATOM   1199  CB  ASN A 675     -19.827  32.283 -32.740  1.00 46.08           C  
ATOM   1200  CG  ASN A 675     -19.191  32.529 -34.109  1.00 50.75           C  
ATOM   1201  OD1 ASN A 675     -19.449  31.793 -35.066  1.00 52.67           O  
ATOM   1202  ND2 ASN A 675     -18.355  33.561 -34.204  1.00 46.90           N  
ATOM   1203  N   LYS A 676     -18.887  31.330 -29.374  1.00 42.22           N  
ATOM   1204  CA  LYS A 676     -19.418  31.099 -28.035  1.00 43.38           C  
ATOM   1205  C   LYS A 676     -19.251  32.355 -27.185  1.00 39.56           C  
ATOM   1206  O   LYS A 676     -18.140  32.842 -26.993  1.00 35.82           O  
ATOM   1207  CB  LYS A 676     -18.717  29.906 -27.372  1.00 42.80           C  
ATOM   1208  CG  LYS A 676     -19.023  29.711 -25.883  1.00 41.97           C  
ATOM   1209  CD  LYS A 676     -20.508  29.517 -25.606  1.00 43.34           C  
ATOM   1210  CE  LYS A 676     -20.761  29.342 -24.113  1.00 44.51           C  
ATOM   1211  NZ  LYS A 676     -22.123  28.804 -23.806  1.00 43.56           N  
ATOM   1212  N   GLN A 677     -20.366  32.884 -26.700  1.00 39.68           N  
ATOM   1213  CA  GLN A 677     -20.352  34.075 -25.858  1.00 43.63           C  
ATOM   1214  C   GLN A 677     -20.199  33.689 -24.401  1.00 40.81           C  
ATOM   1215  O   GLN A 677     -20.954  32.856 -23.911  1.00 40.04           O  
ATOM   1216  CB  GLN A 677     -21.644  34.879 -26.029  1.00 45.91           C  
ATOM   1217  CG  GLN A 677     -21.686  35.803 -27.224  1.00 46.91           C  
ATOM   1218  CD  GLN A 677     -22.984  36.587 -27.295  1.00 50.03           C  
ATOM   1219  OE1 GLN A 677     -23.019  37.702 -27.808  1.00 60.94           O  
ATOM   1220  NE2 GLN A 677     -24.057  36.006 -26.775  1.00 48.32           N  
ATOM   1221  N   ASP A 678     -19.248  34.295 -23.695  1.00 39.58           N  
ATOM   1222  CA  ASP A 678     -19.218  34.120 -22.246  1.00 37.47           C  
ATOM   1223  C   ASP A 678     -20.394  34.885 -21.629  1.00 41.85           C  
ATOM   1224  O   ASP A 678     -21.300  35.334 -22.341  1.00 39.24           O  
ATOM   1225  CB  ASP A 678     -17.876  34.568 -21.643  1.00 39.20           C  
ATOM   1226  CG  ASP A 678     -17.469  35.984 -22.048  1.00 42.48           C  
ATOM   1227  OD1 ASP A 678     -18.347  36.848 -22.209  1.00 42.57           O  
ATOM   1228  OD2 ASP A 678     -16.252  36.234 -22.167  1.00 42.29           O  
ATOM   1229  N   MET A 679     -20.398  35.034 -20.309  1.00 41.58           N  
ATOM   1230  CA  MET A 679     -21.500  35.742 -19.664  1.00 45.05           C  
ATOM   1231  C   MET A 679     -21.364  37.258 -19.851  1.00 41.81           C  
ATOM   1232  O   MET A 679     -22.264  38.010 -19.500  1.00 43.80           O  
ATOM   1233  CB  MET A 679     -21.575  35.396 -18.179  1.00 39.97           C  
ATOM   1234  CG  MET A 679     -20.349  35.794 -17.393  1.00 43.41           C  
ATOM   1235  SD  MET A 679     -20.560  35.543 -15.614  1.00 40.40           S  
ATOM   1236  CE  MET A 679     -21.868  36.703 -15.210  1.00 37.29           C  
ATOM   1237  N   HIS A 680     -20.240  37.697 -20.406  1.00 44.78           N  
ATOM   1238  CA  HIS A 680     -20.016  39.119 -20.653  1.00 44.40           C  
ATOM   1239  C   HIS A 680     -20.082  39.446 -22.137  1.00 47.52           C  
ATOM   1240  O   HIS A 680     -19.608  40.502 -22.572  1.00 50.28           O  
ATOM   1241  CB  HIS A 680     -18.680  39.546 -20.070  1.00 45.10           C  
ATOM   1242  CG  HIS A 680     -18.582  39.314 -18.597  1.00 49.71           C  
ATOM   1243  ND1 HIS A 680     -19.278  40.073 -17.680  1.00 48.80           N  
ATOM   1244  CD2 HIS A 680     -17.890  38.397 -17.881  1.00 50.25           C  
ATOM   1245  CE1 HIS A 680     -19.009  39.641 -16.461  1.00 48.21           C  
ATOM   1246  NE2 HIS A 680     -18.171  38.624 -16.554  1.00 51.34           N  
ATOM   1247  N   GLY A 681     -20.667  38.525 -22.904  1.00 45.31           N  
ATOM   1248  CA  GLY A 681     -20.967  38.738 -24.311  1.00 47.31           C  
ATOM   1249  C   GLY A 681     -19.825  38.550 -25.290  1.00 46.44           C  
ATOM   1250  O   GLY A 681     -20.023  38.683 -26.493  1.00 50.73           O  
ATOM   1251  N   TRP A 682     -18.634  38.242 -24.787  1.00 42.16           N  
ATOM   1252  CA  TRP A 682     -17.464  38.079 -25.648  1.00 45.06           C  
ATOM   1253  C   TRP A 682     -17.324  36.660 -26.233  1.00 44.21           C  
ATOM   1254  O   TRP A 682     -17.471  35.653 -25.522  1.00 40.48           O  
ATOM   1255  CB  TRP A 682     -16.187  38.444 -24.878  1.00 47.48           C  
ATOM   1256  CG  TRP A 682     -16.063  39.911 -24.531  1.00 52.47           C  
ATOM   1257  CD1 TRP A 682     -16.015  40.457 -23.279  1.00 50.92           C  
ATOM   1258  CD2 TRP A 682     -15.973  41.011 -25.450  1.00 57.57           C  
ATOM   1259  NE1 TRP A 682     -15.899  41.824 -23.362  1.00 54.69           N  
ATOM   1260  CE2 TRP A 682     -15.871  42.191 -24.681  1.00 55.71           C  
ATOM   1261  CE3 TRP A 682     -15.971  41.112 -26.847  1.00 58.24           C  
ATOM   1262  CZ2 TRP A 682     -15.772  43.456 -25.263  1.00 55.64           C  
ATOM   1263  CZ3 TRP A 682     -15.870  42.374 -27.423  1.00 60.23           C  
ATOM   1264  CH2 TRP A 682     -15.785  43.527 -26.628  1.00 57.30           C  
ATOM   1265  N   THR A 683     -17.046  36.591 -27.534  1.00 41.56           N  
ATOM   1266  CA  THR A 683     -16.691  35.328 -28.182  1.00 41.13           C  
ATOM   1267  C   THR A 683     -15.173  35.242 -28.285  1.00 40.17           C  
ATOM   1268  O   THR A 683     -14.491  36.257 -28.154  1.00 41.18           O  
ATOM   1269  CB  THR A 683     -17.317  35.190 -29.601  1.00 42.45           C  
ATOM   1270  OG1 THR A 683     -16.694  36.118 -30.494  1.00 46.27           O  
ATOM   1271  CG2 THR A 683     -18.816  35.433 -29.567  1.00 40.36           C  
ATOM   1272  N   PRO A 684     -14.632  34.029 -28.508  1.00 40.46           N  
ATOM   1273  CA  PRO A 684     -13.180  33.928 -28.677  1.00 42.51           C  
ATOM   1274  C   PRO A 684     -12.678  34.783 -29.837  1.00 45.82           C  
ATOM   1275  O   PRO A 684     -11.622  35.408 -29.731  1.00 42.47           O  
ATOM   1276  CB  PRO A 684     -12.963  32.436 -28.954  1.00 42.67           C  
ATOM   1277  CG  PRO A 684     -14.110  31.760 -28.278  1.00 39.51           C  
ATOM   1278  CD  PRO A 684     -15.274  32.703 -28.428  1.00 40.78           C  
ATOM   1279  N   ARG A 685     -13.445  34.821 -30.923  1.00 47.56           N  
ATOM   1280  CA  ARG A 685     -13.087  35.644 -32.073  1.00 52.35           C  
ATOM   1281  C   ARG A 685     -13.047  37.131 -31.686  1.00 51.61           C  
ATOM   1282  O   ARG A 685     -12.073  37.821 -31.987  1.00 54.23           O  
ATOM   1283  CB  ARG A 685     -14.063  35.403 -33.228  1.00 53.76           C  
ATOM   1284  CG  ARG A 685     -14.096  36.521 -34.255  1.00 60.63           C  
ATOM   1285  CD  ARG A 685     -15.208  36.317 -35.277  1.00 59.21           C  
ATOM   1286  NE  ARG A 685     -16.366  37.156 -34.960  1.00 69.31           N  
ATOM   1287  CZ  ARG A 685     -16.403  38.484 -35.071  1.00 69.87           C  
ATOM   1288  NH1 ARG A 685     -15.349  39.155 -35.526  1.00 68.74           N  
ATOM   1289  NH2 ARG A 685     -17.508  39.144 -34.740  1.00 72.41           N  
ATOM   1290  N   ASP A 686     -14.084  37.609 -30.996  1.00 45.50           N  
ATOM   1291  CA  ASP A 686     -14.119  38.993 -30.498  1.00 48.32           C  
ATOM   1292  C   ASP A 686     -12.844  39.369 -29.759  1.00 51.06           C  
ATOM   1293  O   ASP A 686     -12.311  40.465 -29.928  1.00 52.64           O  
ATOM   1294  CB  ASP A 686     -15.302  39.218 -29.550  1.00 47.76           C  
ATOM   1295  CG  ASP A 686     -16.638  39.238 -30.255  1.00 50.35           C  
ATOM   1296  OD1 ASP A 686     -16.672  39.512 -31.471  1.00 53.94           O  
ATOM   1297  OD2 ASP A 686     -17.665  38.996 -29.577  1.00 48.56           O  
ATOM   1298  N   LEU A 687     -12.373  38.451 -28.924  1.00 46.68           N  
ATOM   1299  CA  LEU A 687     -11.203  38.694 -28.096  1.00 48.89           C  
ATOM   1300  C   LEU A 687      -9.925  38.796 -28.933  1.00 53.86           C  
ATOM   1301  O   LEU A 687      -9.032  39.593 -28.629  1.00 55.43           O  
ATOM   1302  CB  LEU A 687     -11.068  37.588 -27.045  1.00 48.91           C  
ATOM   1303  CG  LEU A 687     -12.232  37.443 -26.058  1.00 46.84           C  
ATOM   1304  CD1 LEU A 687     -11.984  36.301 -25.076  1.00 45.36           C  
ATOM   1305  CD2 LEU A 687     -12.476  38.738 -25.317  1.00 47.34           C  
ATOM   1306  N   ALA A 688      -9.851  37.999 -29.994  1.00 55.21           N  
ATOM   1307  CA  ALA A 688      -8.669  37.960 -30.854  1.00 57.00           C  
ATOM   1308  C   ALA A 688      -8.368  39.319 -31.494  1.00 62.41           C  
ATOM   1309  O   ALA A 688      -7.207  39.720 -31.613  1.00 65.68           O  
ATOM   1310  CB  ALA A 688      -8.848  36.900 -31.930  1.00 56.64           C  
ATOM   1311  N   GLU A 689      -9.423  40.021 -31.894  1.00 62.55           N  
ATOM   1312  CA  GLU A 689      -9.291  41.317 -32.554  1.00 64.96           C  
ATOM   1313  C   GLU A 689      -8.755  42.377 -31.611  1.00 64.84           C  
ATOM   1314  O   GLU A 689      -8.018  43.272 -32.022  1.00 68.56           O  
ATOM   1315  CB  GLU A 689     -10.637  41.758 -33.122  1.00 62.43           C  
ATOM   1316  CG  GLU A 689     -11.207  40.782 -34.136  1.00 64.07           C  
ATOM   1317  CD  GLU A 689     -12.680  41.001 -34.381  1.00 66.61           C  
ATOM   1318  OE1 GLU A 689     -13.247  41.927 -33.762  1.00 73.31           O  
ATOM   1319  OE2 GLU A 689     -13.269  40.248 -35.185  1.00 68.90           O  
ATOM   1320  N   GLN A 690      -9.118  42.262 -30.342  1.00 63.71           N  
ATOM   1321  CA  GLN A 690      -8.762  43.264 -29.348  1.00 63.72           C  
ATOM   1322  C   GLN A 690      -7.323  43.180 -28.879  1.00 66.65           C  
ATOM   1323  O   GLN A 690      -6.816  44.092 -28.226  1.00 70.70           O  
ATOM   1324  CB  GLN A 690      -9.666  43.128 -28.144  1.00 62.89           C  
ATOM   1325  CG  GLN A 690     -11.114  43.221 -28.465  1.00 60.01           C  
ATOM   1326  CD  GLN A 690     -11.801  44.124 -27.491  1.00 67.67           C  
ATOM   1327  OE1 GLN A 690     -11.288  45.194 -27.146  1.00 66.69           O  
ATOM   1328  NE2 GLN A 690     -12.930  43.673 -26.977  1.00 69.98           N  
ATOM   1329  N   GLN A 691      -6.676  42.067 -29.186  1.00 67.58           N  
ATOM   1330  CA  GLN A 691      -5.314  41.842 -28.741  1.00 70.67           C  
ATOM   1331  C   GLN A 691      -4.383  41.959 -29.938  1.00 73.88           C  
ATOM   1332  O   GLN A 691      -3.161  41.827 -29.814  1.00 74.76           O  
ATOM   1333  CB  GLN A 691      -5.212  40.480 -28.057  1.00 69.02           C  
ATOM   1334  CG  GLN A 691      -6.338  40.289 -27.044  1.00 68.72           C  
ATOM   1335  CD  GLN A 691      -6.198  39.035 -26.215  1.00 66.22           C  
ATOM   1336  OE1 GLN A 691      -5.172  38.353 -26.265  1.00 67.62           O  
ATOM   1337  NE2 GLN A 691      -7.237  38.720 -25.442  1.00 57.68           N  
ATOM   1338  N   GLY A 692      -4.988  42.218 -31.098  1.00 72.70           N  
ATOM   1339  CA  GLY A 692      -4.266  42.485 -32.330  1.00 72.30           C  
ATOM   1340  C   GLY A 692      -3.283  41.405 -32.730  1.00 73.41           C  
ATOM   1341  O   GLY A 692      -2.341  41.659 -33.483  1.00 74.31           O  
ATOM   1342  N   HIS A 693      -3.492  40.195 -32.225  1.00 72.73           N  
ATOM   1343  CA  HIS A 693      -2.581  39.110 -32.531  1.00 72.97           C  
ATOM   1344  C   HIS A 693      -2.920  38.543 -33.897  1.00 71.60           C  
ATOM   1345  O   HIS A 693      -3.670  37.570 -34.006  1.00 69.80           O  
ATOM   1346  CB  HIS A 693      -2.638  38.024 -31.464  1.00 68.05           C  
ATOM   1347  CG  HIS A 693      -1.440  37.128 -31.464  1.00 67.98           C  
ATOM   1348  ND1 HIS A 693      -0.692  36.889 -30.332  1.00 67.47           N  
ATOM   1349  CD2 HIS A 693      -0.858  36.418 -32.458  1.00 69.44           C  
ATOM   1350  CE1 HIS A 693       0.300  36.068 -30.628  1.00 67.91           C  
ATOM   1351  NE2 HIS A 693       0.222  35.767 -31.912  1.00 68.64           N  
ATOM   1352  N   GLU A 694      -2.354  39.170 -34.928  1.00 72.18           N  
ATOM   1353  CA  GLU A 694      -2.639  38.843 -36.322  1.00 68.55           C  
ATOM   1354  C   GLU A 694      -2.538  37.353 -36.614  1.00 66.86           C  
ATOM   1355  O   GLU A 694      -3.389  36.803 -37.312  1.00 65.12           O  
ATOM   1356  CB  GLU A 694      -1.696  39.619 -37.248  1.00 71.54           C  
ATOM   1357  CG  GLU A 694      -2.198  41.012 -37.604  1.00 68.60           C  
ATOM   1358  CD  GLU A 694      -3.575  40.987 -38.259  1.00 71.77           C  
ATOM   1359  OE1 GLU A 694      -3.832  40.083 -39.088  1.00 69.24           O  
ATOM   1360  OE2 GLU A 694      -4.404  41.869 -37.937  1.00 69.00           O  
ATOM   1361  N   ASP A 695      -1.507  36.708 -36.073  1.00 68.62           N  
ATOM   1362  CA  ASP A 695      -1.340  35.265 -36.227  1.00 66.57           C  
ATOM   1363  C   ASP A 695      -2.604  34.520 -35.807  1.00 66.35           C  
ATOM   1364  O   ASP A 695      -3.108  33.680 -36.546  1.00 62.88           O  
ATOM   1365  CB  ASP A 695      -0.139  34.765 -35.418  1.00 65.28           C  
ATOM   1366  CG  ASP A 695       1.171  34.887 -36.179  1.00 69.59           C  
ATOM   1367  OD1 ASP A 695       1.172  34.653 -37.405  1.00 66.25           O  
ATOM   1368  OD2 ASP A 695       2.201  35.214 -35.551  1.00 72.93           O  
ATOM   1369  N   ILE A 696      -3.127  34.869 -34.636  1.00 66.46           N  
ATOM   1370  CA  ILE A 696      -4.319  34.230 -34.099  1.00 64.88           C  
ATOM   1371  C   ILE A 696      -5.596  34.620 -34.852  1.00 62.99           C  
ATOM   1372  O   ILE A 696      -6.426  33.758 -35.138  1.00 62.37           O  
ATOM   1373  CB  ILE A 696      -4.476  34.539 -32.577  1.00 65.41           C  
ATOM   1374  CG1 ILE A 696      -3.302  33.947 -31.796  1.00 63.62           C  
ATOM   1375  CG2 ILE A 696      -5.799  34.022 -32.027  1.00 55.64           C  
ATOM   1376  CD1 ILE A 696      -3.488  33.971 -30.295  1.00 59.27           C  
ATOM   1377  N   LYS A 697      -5.756  35.901 -35.188  1.00 64.91           N  
ATOM   1378  CA  LYS A 697      -6.920  36.332 -35.975  1.00 66.20           C  
ATOM   1379  C   LYS A 697      -6.919  35.704 -37.369  1.00 64.58           C  
ATOM   1380  O   LYS A 697      -7.977  35.391 -37.924  1.00 64.44           O  
ATOM   1381  CB  LYS A 697      -6.984  37.861 -36.102  1.00 65.49           C  
ATOM   1382  CG  LYS A 697      -6.433  38.647 -34.916  1.00 68.61           C  
ATOM   1383  CD  LYS A 697      -6.053  40.079 -35.307  1.00 68.80           C  
ATOM   1384  CE  LYS A 697      -7.121  40.705 -36.201  1.00 70.32           C  
ATOM   1385  NZ  LYS A 697      -7.002  42.189 -36.313  1.00 71.05           N  
ATOM   1386  N   ALA A 698      -5.727  35.523 -37.929  1.00 66.39           N  
ATOM   1387  CA  ALA A 698      -5.579  34.883 -39.232  1.00 67.83           C  
ATOM   1388  C   ALA A 698      -6.108  33.451 -39.205  1.00 67.34           C  
ATOM   1389  O   ALA A 698      -6.626  32.947 -40.204  1.00 68.95           O  
ATOM   1390  CB  ALA A 698      -4.116  34.901 -39.670  1.00 67.35           C  
ATOM   1391  N   LEU A 699      -5.966  32.801 -38.055  1.00 65.95           N  
ATOM   1392  CA  LEU A 699      -6.434  31.430 -37.890  1.00 65.32           C  
ATOM   1393  C   LEU A 699      -7.937  31.339 -37.724  1.00 67.54           C  
ATOM   1394  O   LEU A 699      -8.534  30.289 -37.975  1.00 65.30           O  
ATOM   1395  CB  LEU A 699      -5.762  30.790 -36.691  1.00 62.71           C  
ATOM   1396  CG  LEU A 699      -4.293  30.521 -36.955  1.00 65.85           C  
ATOM   1397  CD1 LEU A 699      -3.529  30.874 -35.713  1.00 66.44           C  
ATOM   1398  CD2 LEU A 699      -4.091  29.068 -37.368  1.00 62.99           C  
ATOM   1399  N   PHE A 700      -8.544  32.435 -37.284  1.00 66.61           N  
ATOM   1400  CA  PHE A 700      -9.982  32.454 -37.081  1.00 66.38           C  
ATOM   1401  C   PHE A 700     -10.705  32.534 -38.417  1.00 71.00           C  
ATOM   1402  O   PHE A 700     -11.834  32.059 -38.549  1.00 76.45           O  
ATOM   1403  CB  PHE A 700     -10.384  33.613 -36.160  1.00 65.16           C  
ATOM   1404  CG  PHE A 700     -10.327  33.259 -34.692  1.00 63.20           C  
ATOM   1405  CD1 PHE A 700      -9.122  33.242 -34.016  1.00 61.12           C  
ATOM   1406  CD2 PHE A 700     -11.476  32.913 -33.998  1.00 64.95           C  
ATOM   1407  CE1 PHE A 700      -9.061  32.906 -32.676  1.00 58.47           C  
ATOM   1408  CE2 PHE A 700     -11.420  32.572 -32.653  1.00 59.13           C  
ATOM   1409  CZ  PHE A 700     -10.208  32.570 -31.994  1.00 55.92           C  
ATOM   1410  N   ARG A 701     -10.042  33.107 -39.417  1.00 71.92           N  
ATOM   1411  CA  ARG A 701     -10.652  33.262 -40.734  1.00 71.42           C  
ATOM   1412  C   ARG A 701     -10.910  31.913 -41.416  1.00 71.49           C  
ATOM   1413  O   ARG A 701     -12.010  31.667 -41.918  1.00 75.49           O  
ATOM   1414  CB  ARG A 701      -9.779  34.152 -41.619  1.00 68.82           C  
ATOM   1415  CG  ARG A 701      -9.826  35.625 -41.226  1.00 70.13           C  
ATOM   1416  CD  ARG A 701      -8.845  36.463 -42.045  1.00 71.18           C  
ATOM   1417  NE  ARG A 701      -7.744  36.982 -41.239  1.00 72.90           N  
ATOM   1418  CZ  ARG A 701      -7.654  38.243 -40.824  1.00 74.22           C  
ATOM   1419  NH1 ARG A 701      -8.613  39.111 -41.126  1.00 74.46           N  
ATOM   1420  NH2 ARG A 701      -6.614  38.635 -40.095  1.00 72.14           N  
ATOM   1421  N   GLU A 702      -9.909  31.039 -41.427  1.00 70.28           N  
ATOM   1422  CA  GLU A 702     -10.077  29.709 -42.009  1.00 70.87           C  
ATOM   1423  C   GLU A 702     -11.021  28.853 -41.167  1.00 72.09           C  
ATOM   1424  O   GLU A 702     -12.245  29.007 -41.233  1.00 70.13           O  
ATOM   1425  CB  GLU A 702      -8.731  29.005 -42.151  1.00 72.84           C  
ATOM   1426  CG  GLU A 702      -7.675  29.518 -41.194  1.00 74.29           C  
ATOM   1427  CD  GLU A 702      -6.277  29.049 -41.547  1.00 76.64           C  
ATOM   1428  OE1 GLU A 702      -6.134  27.915 -42.059  1.00 76.99           O  
ATOM   1429  OE2 GLU A 702      -5.320  29.820 -41.312  1.00 75.57           O  
TER    1430      GLU A 702                                                      
HETATM 1431 MG    MG A1703       4.451   6.116   2.664  1.00 25.15          MG  
HETATM 1432 MG    MG A1704     -14.742  -3.659   2.408  1.00 32.63          MG  
HETATM 1433  O   HOH A2001     -20.371   5.413  -2.037  1.00 37.10           O  
HETATM 1434  O   HOH A2002     -23.347  31.792 -19.940  1.00 46.98           O  
HETATM 1435  O   HOH A2003       4.576   6.018  -6.720  1.00 38.55           O  
HETATM 1436  O   HOH A2004       5.598   8.569  -7.191  1.00 49.45           O  
HETATM 1437  O   HOH A2005       5.785   2.990  -6.045  1.00 47.04           O  
HETATM 1438  O   HOH A2006     -12.834   0.550  -6.658  1.00 34.63           O  
HETATM 1439  O   HOH A2007     -11.473  -5.078   5.041  1.00 42.49           O  
HETATM 1440  O   HOH A2008     -13.745  -8.179   1.923  1.00 39.78           O  
HETATM 1441  O   HOH A2009       0.894  16.860 -18.045  1.00 49.23           O  
HETATM 1442  O   HOH A2010       5.058   7.255 -14.100  1.00 54.49           O  
HETATM 1443  O   HOH A2011     -14.515   3.204 -17.220  1.00 40.74           O  
HETATM 1444  O   HOH A2012     -12.016   5.969 -18.772  1.00 41.77           O  
HETATM 1445  O   HOH A2013       2.882  20.815 -25.449  1.00 45.97           O  
HETATM 1446  O   HOH A2014      -7.140  11.019 -28.368  1.00 49.55           O  
HETATM 1447  O   HOH A2015       1.833  15.946 -26.123  1.00 47.93           O  
HETATM 1448  O   HOH A2016      -7.307  17.527  10.015  1.00 38.17           O  
HETATM 1449  O   HOH A2017     -10.024   9.338  14.921  1.00 40.46           O  
HETATM 1450  O   HOH A2018     -11.451  13.418   6.241  1.00 30.78           O  
HETATM 1451  O   HOH A2019     -13.888  14.718  10.430  1.00 40.16           O  
HETATM 1452  O   HOH A2020     -10.722  17.723   7.099  1.00 32.08           O  
HETATM 1453  O   HOH A2021     -12.180  10.549   7.975  1.00 22.14           O  
HETATM 1454  O   HOH A2022      -1.539  10.725   0.440  1.00 22.00           O  
HETATM 1455  O   HOH A2023       2.253  16.430   1.885  1.00 38.82           O  
HETATM 1456  O   HOH A2024       4.772   9.882   5.125  1.00 38.18           O  
HETATM 1457  O   HOH A2025       2.132  17.319  10.633  1.00 34.84           O  
HETATM 1458  O   HOH A2026      -4.859  18.296   8.371  1.00 31.15           O  
HETATM 1459  O   HOH A2027       4.290   8.046   1.958  1.00 30.82           O  
HETATM 1460  O   HOH A2028       4.806   8.737  -1.841  1.00 46.79           O  
HETATM 1461  O   HOH A2029       4.008  10.845  -3.678  1.00 40.30           O  
HETATM 1462  O   HOH A2030       3.265   5.988   6.781  1.00 29.14           O  
HETATM 1463  O   HOH A2031       1.785   9.054  12.100  1.00 40.50           O  
HETATM 1464  O   HOH A2032       1.815  11.890   9.711  1.00 39.14           O  
HETATM 1465  O   HOH A2033       4.793   4.047   2.582  1.00 22.19           O  
HETATM 1466  O   HOH A2034       4.099   6.049   0.642  1.00 31.74           O  
HETATM 1467  O   HOH A2035       4.853   6.504   4.711  1.00 25.14           O  
HETATM 1468  O   HOH A2036       0.388   1.375   2.455  1.00 27.19           O  
HETATM 1469  O   HOH A2037      -6.594  -3.974   4.919  1.00 32.34           O  
HETATM 1470  O   HOH A2038      -6.402   0.317  13.736  1.00 37.51           O  
HETATM 1471  O   HOH A2039       0.694   5.276  12.719  1.00 38.40           O  
HETATM 1472  O   HOH A2040      -2.431  -0.341  14.307  1.00 43.99           O  
HETATM 1473  O   HOH A2041     -12.930   2.042   7.018  1.00 19.95           O  
HETATM 1474  O   HOH A2042     -13.203  -1.534   8.946  1.00 39.48           O  
HETATM 1475  O   HOH A2043      -4.731   1.367  15.281  1.00 42.78           O  
HETATM 1476  O   HOH A2044      -9.376   6.673  15.901  1.00 45.81           O  
HETATM 1477  O   HOH A2045     -17.148   3.119   6.926  1.00 40.24           O  
HETATM 1478  O   HOH A2046     -15.735   8.388   9.886  1.00 29.89           O  
HETATM 1479  O   HOH A2047     -13.075  10.674   5.106  1.00 19.91           O  
HETATM 1480  O   HOH A2048     -19.948   8.075   7.212  1.00 39.87           O  
HETATM 1481  O   HOH A2049     -11.990   9.079  -0.394  1.00 17.77           O  
HETATM 1482  O   HOH A2050     -18.345  11.593  -1.464  1.00 35.08           O  
HETATM 1483  O   HOH A2051     -16.464   9.814  -1.860  1.00 26.92           O  
HETATM 1484  O   HOH A2052     -13.900   9.166  -2.574  1.00 18.38           O  
HETATM 1485  O   HOH A2053     -19.413  13.717   4.039  1.00 33.93           O  
HETATM 1486  O   HOH A2054     -16.956  15.072   7.305  1.00 42.39           O  
HETATM 1487  O   HOH A2055     -17.304  18.244   6.910  1.00 45.37           O  
HETATM 1488  O   HOH A2056     -21.705  16.029   2.096  1.00 45.26           O  
HETATM 1489  O   HOH A2057     -11.455  21.813   1.381  1.00 36.38           O  
HETATM 1490  O   HOH A2058     -12.332  22.009   5.545  1.00 46.59           O  
HETATM 1491  O   HOH A2059     -15.851  20.694   7.171  1.00 45.17           O  
HETATM 1492  O   HOH A2060     -13.707  22.372  -3.178  1.00 40.73           O  
HETATM 1493  O   HOH A2061     -16.848  14.633  -2.597  1.00 35.07           O  
HETATM 1494  O   HOH A2062      -7.889  19.315   0.164  1.00 35.75           O  
HETATM 1495  O   HOH A2063      -6.381  20.707  -5.922  1.00 45.82           O  
HETATM 1496  O   HOH A2064      -5.286  18.686  -1.474  1.00 38.99           O  
HETATM 1497  O   HOH A2065       2.038  16.614  -6.173  1.00 31.23           O  
HETATM 1498  O   HOH A2066      -4.224  18.111  -7.804  1.00 27.40           O  
HETATM 1499  O   HOH A2067       3.284  15.173  -3.651  1.00 40.11           O  
HETATM 1500  O   HOH A2068      -2.691  19.688   0.796  1.00 38.25           O  
HETATM 1501  O   HOH A2069       2.342   7.572  -7.547  1.00 35.59           O  
HETATM 1502  O   HOH A2070       3.515   6.711  -4.300  1.00 28.75           O  
HETATM 1503  O   HOH A2071       4.794   3.293  -3.714  1.00 43.73           O  
HETATM 1504  O   HOH A2072      -6.718  -1.524  -3.889  1.00 31.38           O  
HETATM 1505  O   HOH A2073      -5.162  -2.039  -1.154  1.00 28.55           O  
HETATM 1506  O   HOH A2074     -13.611   1.926  -4.310  1.00 20.84           O  
HETATM 1507  O   HOH A2075     -12.116  -2.220  -4.385  1.00 37.77           O  
HETATM 1508  O   HOH A2076     -12.632  -3.397   2.256  1.00 24.07           O  
HETATM 1509  O   HOH A2077     -12.395  -4.101  -1.473  1.00 25.58           O  
HETATM 1510  O   HOH A2078     -10.443  -4.834   2.922  1.00 24.32           O  
HETATM 1511  O   HOH A2079     -16.322   2.124   3.662  1.00 32.74           O  
HETATM 1512  O   HOH A2080     -10.665  -3.706   8.518  1.00 36.30           O  
HETATM 1513  O   HOH A2081     -17.818   3.629  -3.626  1.00 29.97           O  
HETATM 1514  O   HOH A2082     -15.553  -1.183  -3.469  1.00 35.63           O  
HETATM 1515  O   HOH A2083     -16.726  -4.329   2.829  1.00 24.67           O  
HETATM 1516  O   HOH A2084     -14.554  -5.320   1.201  1.00 24.46           O  
HETATM 1517  O   HOH A2085     -14.667  -2.595   4.191  1.00 29.80           O  
HETATM 1518  O   HOH A2086     -18.181   5.823  -8.853  1.00 34.96           O  
HETATM 1519  O   HOH A2087     -19.149  10.260  -3.595  1.00 42.40           O  
HETATM 1520  O   HOH A2088     -20.240   9.522  -7.623  1.00 35.80           O  
HETATM 1521  O   HOH A2089     -11.888  10.263 -10.711  1.00 26.12           O  
HETATM 1522  O   HOH A2090     -19.767  10.997  -9.362  1.00 41.43           O  
HETATM 1523  O   HOH A2091     -13.672  10.874 -12.247  1.00 34.29           O  
HETATM 1524  O   HOH A2092     -19.554  12.983  -5.164  1.00 36.57           O  
HETATM 1525  O   HOH A2093     -19.457  17.878  -2.873  1.00 37.83           O  
HETATM 1526  O   HOH A2094     -19.900  19.317  -7.509  1.00 41.20           O  
HETATM 1527  O   HOH A2095     -20.396  19.244 -14.552  1.00 32.00           O  
HETATM 1528  O   HOH A2096     -11.234  21.638  -6.094  1.00 36.93           O  
HETATM 1529  O   HOH A2097     -20.127  22.450  -7.027  1.00 35.95           O  
HETATM 1530  O   HOH A2098     -16.865  23.417 -11.610  1.00 35.42           O  
HETATM 1531  O   HOH A2099     -10.890  25.179  -9.115  1.00 47.02           O  
HETATM 1532  O   HOH A2100     -12.978  28.774  -6.226  1.00 48.29           O  
HETATM 1533  O   HOH A2101      -7.898  22.084 -10.629  1.00 44.81           O  
HETATM 1534  O   HOH A2102      -8.491  20.978  -8.225  1.00 39.40           O  
HETATM 1535  O   HOH A2103      -0.993  14.191 -16.438  1.00 38.78           O  
HETATM 1536  O   HOH A2104      -0.254  21.029 -14.276  1.00 46.16           O  
HETATM 1537  O   HOH A2105       2.373  18.102 -15.031  1.00 42.29           O  
HETATM 1538  O   HOH A2106       4.575  14.642 -10.710  1.00 39.78           O  
HETATM 1539  O   HOH A2107       3.537  17.396  -9.116  1.00 42.33           O  
HETATM 1540  O   HOH A2108      -2.840  20.450  -7.794  1.00 37.56           O  
HETATM 1541  O   HOH A2109       4.391   9.522 -12.303  1.00 44.47           O  
HETATM 1542  O   HOH A2110       2.153   8.470  -9.999  1.00 24.71           O  
HETATM 1543  O   HOH A2111       4.401  11.119  -9.446  1.00 34.47           O  
HETATM 1544  O   HOH A2112       0.984  11.766 -19.334  1.00 55.64           O  
HETATM 1545  O   HOH A2113      -2.574   6.654 -18.000  1.00 38.11           O  
HETATM 1546  O   HOH A2114      -0.271   2.192 -11.819  1.00 39.81           O  
HETATM 1547  O   HOH A2115       5.229   2.309  -8.304  1.00 43.87           O  
HETATM 1548  O   HOH A2116       8.375   4.229  -7.134  1.00 48.77           O  
HETATM 1549  O   HOH A2117       3.750   3.645 -14.883  1.00 51.28           O  
HETATM 1550  O   HOH A2118     -12.212   4.158 -16.275  1.00 31.24           O  
HETATM 1551  O   HOH A2119     -13.412   0.107 -15.450  1.00 44.28           O  
HETATM 1552  O   HOH A2120      -1.391   0.254 -13.458  1.00 42.03           O  
HETATM 1553  O   HOH A2121     -14.657   0.700  -8.313  1.00 44.76           O  
HETATM 1554  O   HOH A2122      -9.184  -2.763  -4.523  1.00 32.91           O  
HETATM 1555  O   HOH A2123     -12.042   8.924 -18.624  1.00 36.42           O  
HETATM 1556  O   HOH A2124     -14.629  10.326 -19.563  1.00 37.26           O  
HETATM 1557  O   HOH A2125     -17.603   7.994 -20.174  1.00 47.95           O  
HETATM 1558  O   HOH A2126     -19.154  18.595 -17.256  1.00 43.35           O  
HETATM 1559  O   HOH A2127     -18.213  20.646 -18.254  1.00 33.13           O  
HETATM 1560  O   HOH A2128     -19.385  23.563 -17.070  1.00 36.12           O  
HETATM 1561  O   HOH A2129     -18.106  25.542 -14.470  1.00 24.94           O  
HETATM 1562  O   HOH A2130     -15.869  26.881 -12.986  1.00 26.70           O  
HETATM 1563  O   HOH A2131     -10.764  22.884  -8.789  1.00 42.82           O  
HETATM 1564  O   HOH A2132      -8.846  26.696 -12.001  1.00 42.52           O  
HETATM 1565  O   HOH A2133      -2.405  29.222 -22.615  1.00 44.59           O  
HETATM 1566  O   HOH A2134       1.334  25.389 -24.381  1.00 45.27           O  
HETATM 1567  O   HOH A2135       2.058  21.467 -22.874  1.00 42.13           O  
HETATM 1568  O   HOH A2136      -0.823  15.578 -19.338  1.00 49.61           O  
HETATM 1569  O   HOH A2137      -5.688  12.988 -27.182  1.00 36.64           O  
HETATM 1570  O   HOH A2138       1.116  19.444 -26.679  1.00 47.23           O  
HETATM 1571  O   HOH A2139     -12.428  12.759 -26.273  1.00 42.88           O  
HETATM 1572  O   HOH A2140     -11.782   8.490 -25.857  1.00 44.10           O  
HETATM 1573  O   HOH A2141      -8.533   6.556 -20.803  1.00 44.61           O  
HETATM 1574  O   HOH A2142     -16.458  13.068 -24.666  1.00 45.91           O  
HETATM 1575  O   HOH A2143     -16.995  15.657 -21.435  1.00 23.53           O  
HETATM 1576  O   HOH A2144     -12.630  17.813 -27.323  1.00 38.77           O  
HETATM 1577  O   HOH A2145     -19.637  21.698 -26.356  1.00 47.70           O  
HETATM 1578  O   HOH A2146     -17.301  19.126 -29.486  1.00 43.54           O  
HETATM 1579  O   HOH A2147     -13.387  24.669 -23.143  1.00 29.87           O  
HETATM 1580  O   HOH A2148     -12.800  25.697 -25.926  1.00 29.73           O  
HETATM 1581  O   HOH A2149     -15.516  25.533 -27.205  1.00 36.64           O  
HETATM 1582  O   HOH A2150     -11.978  29.614 -11.645  1.00 50.51           O  
HETATM 1583  O   HOH A2151     -14.937  31.812 -15.793  1.00 28.15           O  
HETATM 1584  O   HOH A2152     -13.977  34.812 -21.191  1.00 43.20           O  
HETATM 1585  O   HOH A2153     -15.687  28.268 -27.312  1.00 37.75           O  
HETATM 1586  O   HOH A2154     -10.603  34.987 -20.325  1.00 54.22           O  
HETATM 1587  O   HOH A2155       2.359  28.019 -28.939  1.00 56.38           O  
HETATM 1588  O   HOH A2156      -5.776  15.092 -28.962  1.00 44.46           O  
HETATM 1589  O   HOH A2157     -13.207  24.528 -34.497  1.00 49.87           O  
HETATM 1590  O   HOH A2158     -12.260  22.358 -37.611  1.00 52.76           O  
HETATM 1591  O   HOH A2159     -12.106  18.098 -34.069  1.00 50.73           O  
HETATM 1592  O   HOH A2160     -16.807  27.375 -34.623  1.00 52.62           O  
HETATM 1593  O   HOH A2161     -23.373  32.055 -27.941  1.00 47.89           O  
HETATM 1594  O   HOH A2162     -17.947  35.848 -33.148  1.00 51.66           O  
HETATM 1595  O   HOH A2163     -23.466  29.833 -21.149  1.00 51.72           O  
HETATM 1596  O   HOH A2164     -24.455  35.425 -23.115  1.00 51.58           O  
HETATM 1597  O   HOH A2165     -15.083  38.564 -20.870  1.00 53.57           O  
HETATM 1598  O   HOH A2166     -19.964  39.186 -29.516  1.00 52.85           O  
HETATM 1599  O   HOH A2167     -19.122  38.852 -32.370  1.00 56.75           O  
HETATM 1600  O   HOH A2168     -15.477  43.009 -31.223  1.00 53.00           O  
HETATM 1601  O   HOH A2169      -0.766  43.604 -28.431  1.00 70.56           O  
HETATM 1602  O   HOH A2170     -15.903  12.900   8.798  1.00 44.39           O  
HETATM 1603  O   HOH A2171     -13.044  17.897   7.688  1.00 44.85           O  
HETATM 1604  O   HOH A2172       5.175  15.190   3.543  1.00 51.39           O  
HETATM 1605  O   HOH A2173       6.579   6.139  -1.248  1.00 43.18           O  
HETATM 1606  O   HOH A2174       4.666  11.099  -6.105  1.00 45.79           O  
HETATM 1607  O   HOH A2175       1.555  13.056  12.507  1.00 37.34           O  
HETATM 1608  O   HOH A2176       3.856  12.753   8.979  1.00 43.19           O  
HETATM 1609  O   HOH A2177       6.500   6.143   2.315  1.00 26.54           O  
HETATM 1610  O   HOH A2178     -14.275  -5.214   3.724  1.00 37.58           O  
CONECT  109 1431                                                                
CONECT  446 1432                                                                
CONECT 1431  109 1459 1465 1466                                                 
CONECT 1431 1467 1609                                                           
CONECT 1432  446 1508 1515 1516                                                 
CONECT 1432 1517 1610                                                           
CONECT 1459 1431                                                                
CONECT 1465 1431                                                                
CONECT 1466 1431                                                                
CONECT 1467 1431                                                                
CONECT 1508 1432                                                                
CONECT 1515 1432                                                                
CONECT 1516 1432                                                                
CONECT 1517 1432                                                                
CONECT 1609 1431                                                                
CONECT 1610 1432                                                                
MASTER      275    0    2   13    0    0    4    6 1606    1   16   15          
END                                                                             
