# Supplementary material for: Ferroptosis regulation by traditional chinese medicine for ischemic stroke intervention based on network pharmacology and data mining
Source: PLoS One. 2025 Apr 16;20(4):e0321751. doi: 10.1371/journal.pone.0321751 (PMC12002469; doi:10.1371/journal.pone.0321751)
Supplement: S7 File — (ZIP) [file pone.0321751.s007.zip › 分子对接1/AKT1/AKT1-11061/input/5aar_h.C.map]

GRID_PARAMETER_FILE 5aar_autolig.gpf
GRID_DATA_FILE 5aar_h.maps.fld
MACROMOLECULE 5aar_h.pdbqt
SPACING 1.000
NELEMENTS 40 60 68
CENTER -8.771 19.948 -12.336
0.
0.
0.
0.
0.
0.
0.
0.
0.
0.
0.
0.
0.
0.
0.
0.
0.
0.
0.
0.
0.
0.
0.
0.
0.
0.
0.
0.
0.
0.
0.
0.
0.
0.
0.
0.
0.
0.
0.
0.
0.
0.
0.
0.
0.
0.
0.
0.
0.
0.
0.
0.
0.
0.
0.
0.
0.
0.
0.
0.
0.
0.
0.
0.
0.
0.
0.
0.
0.
0.
0.
0.
0.
0.
0.
0.
0.
0.
0.
0.
0.
0.
0.
0.
0.
0.
0.
0.
0.
0.
0.
0.
0.
0.
0.
0.
0.
0.
0.
0.
0.
0.
0.
0.
0.
0.
0.
0.
0.
0.
0.
0.
0.
0.
0.
0.
0.
0.
0.
0.
0.
0.
0.
0.
0.
0.
0.
0.
0.
0.
0.
0.
0.
0.
0.
0.
0.
0.
0.
0.
0.
0.
0.
0.
0.
0.
0.
0.
0.
0.
0.
0.
0.
0.
0.
0.
0.
0.
0.
0.
0.
0.
0.
0.
0.
0.
0.
0.
0.
0.
0.
0.
0.
0.
0.
0.
0.
0.
0.
0.
0.
0.
0.
0.
0.
0.
0.
0.
0.
0.
0.
0.
0.
0.
0.
0.
0.
0.
0.
0.
0.
0.
0.
0.
0.
0.
0.
0.
0.
0.
0.
0.
0.
0.
0.
0.
0.
0.
0.
0.
0.
0.
0.
0.
0.
0.
0.
0.
0.
0.
0.
0.
0.
0.
0.
0.
0.
0.
0.
0.
0.
0.
0.
0.
0.
0.
0.
0.
0.
0.
0.
0.
0.
0.
0.
0.
0.
0.
0.
0.
0.
0.
0.
0.
0.
0.
0.
0.
0.
0.
0.
0.
0.
0.
0.
0.
0.
0.
0.
0.
0.
0.
0.
0.
0.
0.
0.
0.
0.
0.
0.
0.
0.
0.
0.
0.
0.
0.
0.
0.
0.
0.
0.
0.
0.
0.
0.
0.
0.
0.
0.
0.
0.
0.
0.
0.
0.
0.
0.
0.
0.
0.
0.
0.
0.
0.
0.
0.
0.
0.
0.
0.
0.
0.
0.
0.
0.
0.
0.
0.
0.
0.
0.
0.
0.
0.
0.
0.
0.
0.
0.
0.
0.
0.
0.
0.
0.
0.
0.
0.
0.
0.
0.
0.
0.
0.
0.
0.
0.
0.
0.
0.
0.
0.
0.
0.
0.
0.
0.
0.
0.
0.
0.
0.
0.
0.
0.
0.
0.
0.
0.
0.
0.
0.
0.
0.
0.
0.
0.
0.
0.
0.
0.
0.
0.
0.
0.
0.
0.
0.
0.
0.
0.
0.
0.
0.
0.
0.
0.
0.
0.
0.
0.
0.
0.
0.
0.
0.
0.
0.
0.
0.
0.
0.
0.
0.
0.
0.
0.
0.
0.
0.
0.
0.
0.
0.
0.
0.
0.
0.
0.
0.
0.
0.
0.
0.
0.
0.
0.
0.
0.
0.
0.
0.
0.
0.
0.
0.
0.
0.
0.
0.
0.
0.
0.
0.
0.
0.
0.
0.
0.
0.
0.
0.
0.
0.
0.
0.
0.
0.
0.
0.
0.
0.
0.
0.
0.
0.
0.
0.
0.
0.
0.
0.
0.
0.
0.
0.
0.
0.
0.
0.
0.
0.
0.
0.
0.
0.
0.
0.
0.
0.
0.
0.
0.
0.
0.
0.
0.
0.
0.
0.
0.
0.
0.
0.
0.
0.
0.
0.
0.
0.
0.
0.
0.
0.
0.
0.
0.
0.
0.
0.
0.
0.
0.
0.
0.
0.
0.
0.
0.
0.
0.
0.
0.
0.
0.
0.
0.
0.
0.
0.
0.
0.
0.
0.
0.
0.
0.
0.
0.
0.
0.
0.
0.
0.
0.
0.
0.
0.
0.
0.
0.
0.
0.
0.
0.
0.
0.
0.
0.
0.
0.
0.
0.
0.
0.
0.
0.
0.
0.
0.
0.
0.
0.
0.
0.
0.
0.
0.
0.
0.
0.
0.
0.
0.
0.
0.
0.
0.
0.
0.
0.
0.
0.
0.
0.
0.
0.
0.
0.
0.
0.
0.
0.
0.
0.
0.
0.
0.
0.
0.
0.
0.
0.
0.
0.
0.
0.
0.
0.
0.
0.
0.
0.
0.
0.
0.
0.
0.
0.
0.
0.
0.
0.
0.
0.
0.
0.
0.
0.
0.
0.
0.
0.
0.
0.
0.
0.
0.
0.
0.
0.
0.
0.
0.
0.
0.
0.
0.
0.
0.
0.
0.
0.
0.
0.
0.
0.
0.
0.
0.
0.
0.
0.
0.
0.
0.
0.
0.
0.
0.
0.
0.
0.
0.
0.
0.
0.
0.
0.
0.
0.
0.
0.
0.
0.
0.
0.
0.
0.
0.
0.
0.
0.
0.
0.
0.
0.
0.
0.
0.
0.
0.
0.
0.
0.
0.
0.
0.
0.
0.
0.
0.
0.
0.
0.
0.
0.
0.
0.
0.
0.
0.
0.
0.
0.
0.
0.
0.
0.
0.
0.
0.
0.
0.
0.
0.
0.
0.
0.
0.
0.
0.
0.
0.
0.
0.
0.
0.
0.
0.
0.
0.
0.
0.
0.
0.
0.
0.
0.
0.
0.
0.
0.
0.
0.
0.
0.
0.
0.
0.
0.
0.
0.
0.
0.
0.
0.
0.
0.
0.
0.
0.
0.
0.
0.
0.
0.
0.
0.
0.
0.
0.
0.
0.
0.
0.
0.
0.
0.
0.
0.
0.
0.
0.
0.
0.
0.
0.
0.
0.
0.
0.
0.
0.
0.
0.
0.
0.
0.
0.
0.
0.
0.
0.
0.
0.
0.
0.
0.
0.
0.
0.
0.
0.
0.
0.
0.
0.
0.
0.
0.
0.
0.
0.
0.
0.
0.
0.
0.
0.
0.
0.
0.
0.
0.
0.
0.
0.
0.
0.
0.
0.
0.
0.
0.
0.
0.
0.
0.
0.
0.
0.
0.
0.
0.
0.
0.
0.
0.
0.
0.
0.
0.
0.
0.
0.
0.
0.
0.
0.
0.
0.
0.
0.
0.
0.
0.
0.
0.
0.
0.
0.
0.
0.
0.
0.
0.
0.
0.
0.
0.
0.
0.
0.
0.
0.
0.
0.
0.
0.
0.
0.
0.
0.
0.
0.
0.
0.
0.
0.
0.
0.
0.
0.
0.
0.
0.
0.
0.
0.
0.
0.
0.
0.
0.
0.
0.
0.
0.
0.
0.
0.
0.
0.
0.
0.
0.
0.
0.
0.
0.
0.
0.
0.
0.
0.
0.
0.
0.
0.
0.
0.
0.
0.
0.
0.
0.
0.
0.
0.
0.
0.
0.
0.
0.
0.
0.
0.
0.
0.
0.
0.
0.
0.
0.
0.
0.
0.
0.
0.
0.
0.
0.
0.
0.
0.
0.
0.
0.
0.
0.
0.
0.
0.
0.
0.
0.
0.
0.
0.
0.
0.
0.
0.
0.
0.
0.
0.
0.
0.
0.
0.
0.
0.
0.
0.
0.
0.
0.
0.
0.
0.
0.
0.
0.
0.
0.
0.
0.
0.
0.
0.
0.
0.
0.
0.
0.
0.
0.
0.
0.
0.
0.
0.
0.
0.
0.
0.
0.
0.
0.
0.
0.
0.
0.
0.
0.
0.
0.
0.
0.
0.
0.
0.
0.
0.
0.
0.
0.
0.
0.
0.
0.
0.
0.
0.
0.
0.
0.
0.
0.
0.
0.
0.
0.
0.
0.
0.
0.
0.
0.
0.
0.
0.
0.
0.
0.
0.
0.
0.
0.
0.
0.
0.
0.
0.
0.
0.
0.
0.
0.
0.
0.
0.
0.
0.
0.
0.
0.
0.
0.
0.
0.
0.
0.
0.
0.
0.
0.
0.
0.
0.
0.
0.
0.
0.
0.
0.
0.
0.
0.
0.
0.
0.
0.
0.
0.
0.
0.
0.
0.
0.
0.
0.
0.
0.
0.
0.
0.
0.
0.
0.
0.
0.
0.
0.
0.
0.
0.
0.
0.
0.
0.
0.
0.
0.
0.
0.
0.
0.
0.
0.
0.
0.
0.
0.
0.
0.
0.
0.
0.
0.
0.
0.
0.
0.
0.
0.
0.
0.
0.
0.
0.
0.
0.
0.
0.
0.
0.
0.
0.
0.
0.
0.
0.
0.
0.
0.
0.
0.
0.
0.
0.
0.
0.
0.
0.
0.
0.
0.
0.
0.
0.
0.
0.
0.
0.
0.
0.
0.
0.
0.
0.
0.
0.
0.
0.
0.
0.
0.
0.
0.
0.
0.
0.
0.
0.
0.
0.
0.
0.001
0.001
0.001
0.001
0.001
0.001
0.
0.
0.
0.
0.
0.
0.
0.
0.
0.
0.
0.
0.
0.
0.
0.
0.
0.
0.
0.
0.
0.
0.
0.
0.
0.
0.
0.
0.
0.
0.
0.001
-0.001
-0.003
-0.002
-0.002
-0.003
-0.003
-0.002
0.
0.001
0.001
0.001
0.
0.
0.
0.
0.
0.
0.
0.
0.
0.
0.
0.
0.
0.
0.
0.
0.
0.
0.
0.
0.
0.
0.
0.
0.
0.
0.
0.001
0.001
-0.003
-0.005
-0.005
-0.009
-0.010
-0.011
-0.009
-0.006
-0.003
0.000
0.000
0.001
0.001
0.
0.
0.
0.
0.
0.
0.
0.
0.
0.
0.
0.
0.
0.
0.
0.
0.
0.
0.
0.
0.
0.
0.
0.
0.001
0.001
-0.001
-0.004
-0.007
-0.009
-0.015
-0.018
-0.019
-0.019
-0.018
-0.015
-0.010
-0.006
0.
0.001
0.001
0.
0.
0.
0.
0.
0.
0.
0.
0.
0.
0.
0.
0.
0.
0.
0.
0.
0.
0.
0.
0.
0.
0.
0.
0.001
0.000
-0.005
-0.009
-0.015
-0.024
-0.030
-0.034
-0.035
-0.035
-0.034
-0.030
-0.020
-0.011
-0.005
0.000
0.001
0.001
0.
0.
0.
0.
0.
0.
0.
0.
0.
0.
0.
0.
0.
0.
0.
0.
0.
0.
0.
0.
0.
0.
0.001
0.
-0.002
-0.009
-0.016
-0.026
-0.039
-0.049
-0.057
-0.060
-0.060
-0.054
-0.046
-0.032
-0.018
-0.009
-0.001
0.001
0.001
0.
0.
0.
0.
0.
0.
0.
0.
0.
0.
0.
0.
0.
0.
0.
0.
0.
0.
0.
0.
0.
0.
0.001
-0.001
-0.005
-0.013
-0.023
-0.039
-0.059
-0.076
-0.085
-0.086
-0.083
-0.076
-0.061
-0.042
-0.025
-0.011
-0.003
0.001
0.002
0.
0.
0.
0.
0.
0.
0.
0.
0.
0.
0.
0.
0.
0.
0.
0.
0.
0.
0.
0.
0.
0.
0.000
-0.002
-0.007
-0.017
-0.033
-0.055
-0.079
-0.096
-0.104
-0.103
-0.099
-0.088
-0.069
-0.047
-0.027
-0.013
-0.003
0.000
0.002
0.
0.
0.
0.
0.
0.
0.
0.
0.
0.
0.
0.
0.
0.
0.
0.
0.
0.
0.
0.
0.
0.
0.
-0.004
-0.009
-0.021
-0.041
-0.065
-0.093
-0.111
-0.117
-0.114
-0.105
-0.088
-0.068
-0.042
-0.025
-0.012
-0.003
0.000
0.002
0.
0.
0.
0.
0.
0.
0.
0.
0.
0.
0.
0.
0.
0.
0.
0.
0.
0.
0.
0.
0.
0.
0.000
-0.002
-0.011
-0.024
-0.045
-0.072
-0.100
-0.116
-0.120
-0.112
-0.097
-0.078
-0.060
-0.038
-0.023
-0.012
-0.002
0.001
0.001
0.
0.
0.
0.
0.
0.
0.
0.
0.
0.
0.
0.
0.
0.
0.
0.
0.
0.
0.
0.
0.
0.
-0.001
-0.003
-0.013
-0.025
-0.046
-0.072
-0.096
-0.112
-0.113
-0.102
-0.086
-0.071
-0.053
-0.034
-0.020
-0.010
-0.003
0.001
0.001
0.
0.
0.
0.
0.
0.
0.
0.
0.
0.
0.
0.
0.
0.
0.
0.
0.
0.
0.
0.
0.
0.
-0.001
-0.002
-0.011
-0.023
-0.043
-0.065
-0.085
-0.103
-0.102
-0.092
-0.079
-0.061
-0.044
-0.031
-0.018
-0.008
-0.003
-0.001
0.
0.
0.
0.
0.
0.
0.
0.
0.
0.
0.
0.
0.
0.
0.
0.
0.
0.
0.
0.
0.
0.
0.
-0.001
-0.003
-0.008
-0.021
-0.035
-0.055
-0.075
-0.090
-0.096
-0.090
-0.077
-0.058
-0.041
-0.025
-0.014
-0.009
-0.002
-0.002
0.
0.
0.
0.
0.
0.
0.
0.
0.
0.
0.
0.
0.
0.
0.
0.
0.
0.
0.
0.
0.
0.
0.
-0.001
-0.001
-0.009
-0.018
-0.027
-0.043
-0.061
-0.079
-0.089
-0.087
-0.076
-0.058
-0.041
-0.023
-0.015
-0.007
-0.002
-0.003
-0.002
0.
0.
0.
0.
0.
0.
0.
0.
0.
0.
0.
0.
0.
0.
0.
0.
0.
0.
0.
0.
0.
0.
0.
-0.001
-0.005
-0.014
-0.024
-0.034
-0.051
-0.068
-0.077
-0.076
-0.069
-0.052
-0.034
-0.021
-0.015
-0.007
-0.002
-0.003
0.
0.
0.
0.
0.
0.
0.
0.
0.
0.
0.
0.
0.
0.
0.
0.
0.
0.
0.
0.
0.
0.
0.
0.
0.
-0.003
-0.010
-0.019
-0.026
-0.040
-0.056
-0.065
-0.065
-0.062
-0.050
-0.033
-0.018
-0.007
-0.004
-0.002
-0.002
0.
0.
0.
0.
0.
0.
0.
0.
0.
0.
0.
0.
0.
0.
0.
0.
0.
0.
0.
0.
0.
0.
0.
0.
0.
0.001
-0.006
-0.012
-0.019
-0.029
-0.042
-0.051
-0.053
-0.049
-0.040
-0.025
-0.014
-0.004
-0.002
-0.001
0.
0.
0.
0.
0.
0.
0.
0.
0.
0.
0.
0.
0.
0.
0.
0.
0.
0.
0.
0.
0.
0.
0.
0.
0.
0.
0.001
-0.003
-0.007
-0.011
-0.017
-0.027
-0.033
-0.037
-0.034
-0.025
-0.016
-0.007
-0.001
-0.001
0.002
0.001
0.
0.
0.
0.
0.
0.
0.
0.
0.
0.
0.
0.
0.
0.
0.
0.
0.
0.
0.
0.
0.
0.
0.
0.
0.
0.001
0.001
-0.003
-0.005
-0.011
-0.015
-0.020
-0.022
-0.020
-0.012
-0.006
0.
0.002
0.004
0.002
0.001
0.
0.
0.
0.
0.
0.
0.
0.
0.
0.
0.
0.
0.
0.
0.
0.
0.
0.
0.
0.
0.
0.
0.
0.
0.
0.
0.001
0.000
-0.002
-0.004
-0.006
-0.009
-0.009
-0.008
-0.005
0.
0.002
0.005
0.003
0.001
0.001
0.
0.
0.
0.
0.
0.
0.
0.
0.
0.
0.
0.
0.
0.
0.
0.
0.
0.
0.
0.
0.
0.
0.
0.
0.
0.
0.001
0.002
0.000
0.001
-0.001
-0.002
-0.002
-0.001
0.000
0.002
0.004
0.004
0.002
0.001
0.
0.
0.
0.
0.
0.
0.
0.
0.
0.
0.
0.
0.
0.
0.
0.
0.
0.
0.
0.
0.
0.
0.
0.
0.
0.
0.
0.
0.001
0.002
0.002
0.003
0.001
0.001
0.001
0.002
0.003
0.003
0.003
0.001
0.
0.
0.
0.
0.
0.
0.
0.
0.
0.
0.
0.
0.
0.
0.
0.
0.
0.
0.
0.
0.
0.
0.
0.
0.
0.
0.
0.
0.
0.
0.002
0.002
0.002
0.002
0.002
0.003
0.003
0.002
0.001
0.
0.
0.
0.
0.
0.
0.
0.
0.
0.
0.
0.
0.
0.
0.
0.
0.
0.
0.
0.
0.
0.
0.
0.
0.
0.
0.
0.
0.
0.
0.
0.
0.
0.
0.002
0.001
0.001
0.001
0.001
0.001
0.
0.
0.
0.
0.
0.
0.
0.
0.
0.
0.
0.
0.
0.
0.
0.
0.
0.
0.
0.
0.
0.
0.
0.
0.
0.
0.
0.
0.
0.
0.
0.
0.
0.
0.
0.
0.
0.
0.
0.
0.
0.
0.
0.
0.
0.
0.
0.
0.
0.
0.
0.
0.
0.
0.
0.
0.
0.
0.
0.
0.
0.
0.
0.
0.
0.
0.
0.
0.
0.
0.
0.
0.
0.
0.
0.
0.
0.
0.
0.
0.
0.
0.
0.
0.
0.
0.
0.
0.
0.
0.
0.
0.
0.
0.
0.
0.
0.
0.
0.
0.
0.
0.
0.
0.
0.
0.
0.
0.
0.
0.
0.
0.
0.
0.
0.
0.
0.
0.
0.
0.
0.
0.
0.
0.
0.
0.
0.
0.
0.
0.
0.
0.
0.
0.
0.
0.
0.
0.
0.
0.
0.
0.
0.
0.
0.
0.
0.
0.
0.
0.
0.
0.
0.
0.
0.
0.
0.
0.
0.
0.
0.
0.
0.
0.
0.
0.
0.
0.
0.
0.
0.
0.
0.
0.
0.
0.
0.
0.
0.
0.
0.
0.
0.
0.
0.
0.
0.
0.
0.
0.
0.
0.
0.
0.
0.
0.
0.
0.
0.
0.
0.
0.
0.
0.
0.
0.
0.
0.
0.
0.
0.
0.
0.
0.
0.
0.
0.
0.
0.
0.
0.
0.
0.
0.
0.
0.
0.
0.
0.
0.
0.
0.
0.
0.
0.
0.
0.
0.
0.
0.
0.
0.
0.
0.
0.
0.
0.
0.
0.
0.
0.
0.
0.
0.
0.
0.
0.
0.
0.
0.
0.
0.
0.
0.
0.
0.
0.
0.
0.
0.
0.
0.
0.
0.
0.
0.
0.
0.
0.
0.
0.
0.
0.
0.
0.
0.
0.
0.
0.
0.
0.
0.
0.
0.
0.
0.
0.
0.
0.
0.
0.
0.
0.
0.
0.
0.
0.
0.
0.
0.
0.
0.
0.
0.
0.
0.
0.
0.
0.
0.
0.
0.
0.
0.
0.
0.
0.
0.
0.
0.
0.
0.
0.
0.
0.
0.
0.
0.
0.
0.
0.
0.
0.
0.
0.
0.
0.
0.
0.
0.
0.
0.
0.
0.
0.
0.
0.
0.
0.
0.
0.
0.
0.
0.
0.
0.
0.
0.
0.
0.
0.
0.
0.
0.
0.
0.
0.
0.
0.
0.
0.
0.
0.
0.
0.
0.
0.
0.
0.
0.
0.
0.
0.
0.
0.
0.
0.
0.
0.
0.
0.
0.
0.
0.
0.
0.
0.
0.
0.
0.
0.
0.
0.
0.
0.
0.
0.
0.
0.
0.
0.
0.
0.
0.
0.
0.
0.
0.
0.
0.
0.
0.
0.
0.
0.
0.
0.
0.
0.
0.
0.
0.
0.
0.
0.
0.
0.
0.
0.
0.
0.
0.
0.
0.
0.
0.
0.
0.
0.
0.
0.
0.
0.
0.
0.
0.
0.
0.
0.
0.
0.
0.
0.
0.
0.
0.
0.
0.
0.
0.
0.
0.
0.
0.
0.
0.
0.
0.
0.
0.
0.
0.
0.
0.
0.
0.
0.
0.
0.
0.
0.
0.
0.
0.
0.
0.
0.
0.
0.
0.
0.
0.
0.
0.
0.
0.
0.
0.
0.
0.
0.
0.
0.
0.
0.
0.
0.
0.
0.
0.
0.
0.
0.
0.
0.
0.
0.
0.
0.
0.
0.
0.
0.
0.
0.
0.
0.
0.
0.
0.
0.
0.
0.
0.
0.
0.
0.
0.
0.
0.
0.
0.
0.
0.
0.
0.
0.
0.
0.
0.
0.
0.
0.
0.
0.
0.
0.
0.
0.
0.
0.
0.
0.
0.
0.
0.
0.
0.
0.
0.
0.
0.
0.
0.
0.
0.
0.
0.
0.
0.
0.
0.
0.
0.
0.
0.
0.
0.
0.
0.
0.
0.
0.
0.
0.
0.
0.
0.
0.
0.
0.
0.
0.
0.
0.
0.
0.
0.
0.
0.
0.
0.
0.
0.
0.
0.
0.
0.
0.
0.
0.
0.
0.
0.
0.
0.
0.
0.
0.
0.
0.
0.
0.
0.
0.
0.
0.
0.
0.
0.
0.
0.
0.
0.
0.
0.
0.
0.
0.
0.
0.
0.
0.
0.
0.
0.
0.
0.
0.
0.
0.
0.
0.
0.
0.
0.
0.
0.
0.
0.
0.
0.
0.
0.
0.
0.
0.
0.
0.
0.
0.
0.
0.
0.
0.
0.
0.
0.
0.
0.
0.
0.
0.
0.
0.
0.
0.
0.
0.
0.
0.
0.
0.
0.
0.
0.
0.
0.
0.
0.
0.
0.
0.
0.
0.
0.
0.
0.
0.
0.
0.
0.
0.
0.
0.
0.
0.
0.
0.
0.
0.
0.
0.
0.
0.
0.
0.
0.
0.
0.
0.
0.
0.
0.
0.
0.
0.
0.
0.
0.
0.
0.
0.
0.
0.
0.
0.
0.
0.
0.
0.
0.
0.
0.
0.
0.
0.
0.
0.
0.
0.
0.
0.
0.
0.
0.
0.
0.
0.
0.
0.
0.
0.
0.
0.
0.
0.
0.
0.
0.
0.
0.
0.
0.
0.
0.
0.
0.
0.
0.
0.
0.
0.
0.
0.
0.
0.
0.
0.
0.
0.
0.
0.
0.
0.
0.
0.
0.
0.
0.
0.
0.
0.
0.
0.
0.
0.
0.
0.
0.
0.
0.
0.
0.
0.
0.
0.
0.
0.
0.
0.
0.
0.
0.
0.
0.
0.
0.
0.
0.
0.
0.
0.
0.
0.
0.
0.
0.
0.
0.
0.
0.
0.
0.
0.
0.
0.
0.
0.
0.
0.
0.
0.
0.
0.
0.
0.
0.
0.
0.
0.
0.
0.
0.
0.
0.
0.
0.
0.
0.
0.
0.
0.
0.
0.
0.
0.
0.
0.
0.
0.
0.
0.
0.
0.
0.
0.
0.
0.
0.
0.
0.
0.
0.
0.
0.
0.
0.
0.
0.
0.
0.
0.
0.
0.
0.
0.
0.
0.
0.
0.
0.
0.
0.
0.
0.
0.
0.
0.
0.
0.
0.
0.
0.
0.
0.
0.
0.
0.
0.
0.
0.
0.
0.
0.
0.
0.
0.
0.
0.
0.
0.
0.
0.
0.
0.
0.
0.
0.
0.
0.
0.
0.
0.
0.
0.
0.
0.
0.
0.
0.
0.
0.
0.
0.
0.
0.
0.
0.
0.
0.
0.
0.
0.
0.
0.
0.
0.
0.
0.
0.
0.
0.
0.
0.
0.
0.
0.
0.
0.
0.
0.
0.
0.
0.
0.
0.
0.
0.
0.
0.
0.
0.
0.
0.
0.
0.
0.
0.
0.
0.
0.
0.
0.
0.
0.
0.
0.
0.
0.
0.
0.
0.
0.
0.
0.
0.
0.
0.
0.
0.
0.
0.
0.
0.
0.
0.
0.
0.
0.
0.
0.
0.
0.
0.
0.
0.
0.
0.
0.
0.
0.
0.
0.
0.
0.
0.
0.
0.
0.
0.
0.
0.
0.
0.
0.
0.
0.
0.
0.
0.
0.
0.
0.
0.
0.
0.
0.
0.
0.
0.
0.
0.
0.
0.
0.
0.
0.
0.
0.
0.
0.
0.
0.
0.
0.
0.
0.
0.
0.
0.
0.
0.
0.
0.
0.
0.
0.
0.
0.
0.
0.
0.
0.
0.
0.
0.
0.
0.
0.
0.
0.
0.
0.
0.
0.
0.
0.
0.
0.
0.
0.
0.
0.
0.
0.
0.
0.
0.
0.
0.
0.
0.
0.
0.
0.
0.
0.
0.
0.
0.
0.
0.
0.
0.
0.
0.
0.
0.
0.
0.
0.
0.
0.
0.
0.
0.
0.
0.
0.
0.
0.
0.
0.
0.
0.
0.
0.
0.
0.
0.
0.
0.
0.
0.
0.
0.
0.
0.
0.
0.
0.
0.
0.
0.
0.
0.
0.
0.
0.
0.
0.
0.
0.
0.
0.
0.
0.
0.
0.
0.
0.
0.
0.
0.
0.
0.
0.
0.
0.
0.
0.
0.
0.
0.
0.
0.
0.
0.
0.
0.
0.
0.
0.
0.
0.
0.
0.
0.
0.
0.
0.
0.
0.
0.
0.
0.
0.
0.
0.
0.
0.
0.
0.
0.
0.
0.
0.
0.
0.
0.
0.
0.
0.
0.
0.
0.
0.
0.
0.
0.
0.
0.
0.
0.
0.
0.
0.
0.
0.
0.
0.
0.
0.
0.
0.
0.
0.
0.
0.
0.
0.
0.
0.
0.
0.
0.
0.
0.
0.
0.
0.
0.
0.
0.
0.
0.
0.
0.
0.
0.
0.
0.
0.
0.
0.
0.
0.
0.
0.
0.
0.
0.
0.
0.
0.
0.
0.
0.
0.
0.
0.
0.
0.
0.
0.
0.
0.
0.
0.
0.
0.
0.
0.
0.
0.
0.
0.
0.
0.
0.
0.
0.
0.
0.
0.
0.
0.
0.
0.
0.
0.
0.
0.
0.
0.
0.
0.
0.
0.
0.
0.
0.
0.
0.
0.
0.
0.
0.
0.
0.
0.
0.
0.
0.
0.
0.
0.
0.
0.
0.
0.
0.
0.
0.
0.
0.
0.
0.
0.
0.
0.
0.
0.
0.
0.
0.
0.
0.
0.
0.
0.
0.
0.
0.
0.
0.
0.
0.
0.
0.
0.
0.
0.
0.
0.
0.
0.
0.
0.
0.
0.
0.
0.
0.
0.
0.
0.
0.
0.
0.
0.
0.
0.
0.
0.
0.
0.
0.
0.
0.
0.
0.
0.
0.
0.
0.
0.
0.
0.
0.
0.
0.
0.
0.
0.
0.
0.
0.
0.
0.
0.
0.
0.001
0.001
0.001
0.001
0.
0.
0.
0.
0.
0.
0.
0.
0.
0.
0.
0.
0.
0.
0.
0.
0.
0.
0.
0.
0.
0.
0.
0.
0.
0.
0.
0.
0.
0.
0.
0.
0.
0.001
0.001
0.000
-0.001
-0.001
-0.001
0.001
0.001
0.001
0.001
0.
0.
0.
0.
0.
0.
0.
0.
0.
0.
0.
0.
0.
0.
0.
0.
0.
0.
0.
0.
0.
0.
0.
0.
0.
0.
0.
0.
0.001
0.001
-0.001
-0.004
-0.004
-0.005
-0.008
-0.008
-0.007
-0.005
-0.002
0.000
0.
0.001
0.
0.
0.
0.
0.
0.
0.
0.
0.
0.
0.
0.
0.
0.
0.
0.
0.
0.
0.
0.
0.
0.
0.
0.
0.
0.001
0.
0.001
-0.004
-0.006
-0.008
-0.014
-0.016
-0.017
-0.017
-0.017
-0.014
-0.009
-0.006
0.000
0.001
0.001
0.
0.
0.
0.
0.
0.
0.
0.
0.
0.
0.
0.
0.
0.
0.
0.
0.
0.
0.
0.
0.
0.
0.
0.001
0.001
0.000
-0.004
-0.009
-0.015
-0.024
-0.032
-0.035
-0.038
-0.040
-0.040
-0.035
-0.025
-0.014
-0.006
0.
0.001
0.001
0.
0.
0.
0.
0.
0.
0.
0.
0.
0.
0.
0.
0.
0.
0.
0.
0.
0.
0.
0.
0.
0.
0.001
0.000
-0.003
-0.010
-0.021
-0.034
-0.051
-0.064
-0.073
-0.079
-0.083
-0.075
-0.063
-0.048
-0.028
-0.013
-0.002
0.000
0.002
0.
0.
0.
0.
0.
0.
0.
0.
0.
0.
0.
0.
0.
0.
0.
0.
0.
0.
0.
0.
0.
0.001
0.001
-0.002
-0.009
-0.019
-0.038
-0.063
-0.092
-0.110
-0.116
-0.122
-0.122
-0.110
-0.090
-0.070
-0.048
-0.022
-0.008
0.000
0.001
0.
0.
0.
0.
0.
0.
0.
0.
0.
0.
0.
0.
0.
0.
0.
0.
0.
0.
0.
0.
0.
0.001
-0.001
-0.003
-0.013
-0.029
-0.060
-0.101
-0.132
-0.144
-0.148
-0.143
-0.151
-0.136
-0.114
-0.089
-0.064
-0.030
-0.011
-0.001
0.001
0.001
0.
0.
0.
0.
0.
0.
0.
0.
0.
0.
0.
0.
0.
0.
0.
0.
0.
0.
0.
0.
0.001
-0.001
-0.006
-0.017
-0.040
-0.083
-0.132
-0.167
-0.175
-0.158
-0.131
-0.156
-0.160
-0.139
-0.106
-0.074
-0.034
-0.013
-0.001
0.001
0.001
0.
0.
0.
0.
0.
0.
0.
0.
0.
0.
0.
0.
0.
0.
0.
0.
0.
0.
0.
0.
0.000
0.000
-0.008
-0.022
-0.050
-0.099
-0.155
-0.196
-0.202
-0.192
-0.187
-0.190
-0.181
-0.151
-0.114
-0.069
-0.034
-0.015
-0.001
0.001
0.001
0.
0.
0.
0.
0.
0.
0.
0.
0.
0.
0.
0.
0.
0.
0.
0.
0.
0.
0.
0.
0.
-0.002
-0.010
-0.026
-0.056
-0.104
-0.156
-0.196
-0.222
-0.229
-0.226
-0.209
-0.179
-0.143
-0.101
-0.061
-0.030
-0.014
-0.003
0.001
0.001
0.
0.
0.
0.
0.
0.
0.
0.
0.
0.
0.
0.
0.
0.
0.
0.
0.
0.
0.
0.
-0.001
-0.002
-0.010
-0.025
-0.055
-0.100
-0.146
-0.191
-0.223
-0.238
-0.230
-0.198
-0.156
-0.117
-0.080
-0.050
-0.024
-0.013
-0.004
-0.001
0.001
0.
0.
0.
0.
0.
0.
0.
0.
0.
0.
0.
0.
0.
0.
0.
0.
0.
0.
0.
0.
-0.001
-0.002
-0.006
-0.024
-0.051
-0.090
-0.135
-0.180
-0.209
-0.221
-0.208
-0.177
-0.135
-0.096
-0.066
-0.040
-0.022
-0.011
-0.005
-0.002
0.
0.
0.
0.
0.
0.
0.
0.
0.
0.
0.
0.
0.
0.
0.
0.
0.
0.
0.
0.
0.
-0.001
-0.001
-0.007
-0.019
-0.041
-0.075
-0.121
-0.163
-0.188
-0.193
-0.182
-0.160
-0.126
-0.089
-0.059
-0.037
-0.021
-0.011
-0.005
-0.003
-0.001
0.
0.
0.
0.
0.
0.
0.
0.
0.
0.
0.
0.
0.
0.
0.
0.
0.
0.
0.
0.
0.
-0.001
-0.007
-0.017
-0.031
-0.057
-0.095
-0.137
-0.157
-0.162
-0.161
-0.149
-0.122
-0.087
-0.054
-0.034
-0.020
-0.011
-0.005
-0.002
-0.001
0.
0.
0.
0.
0.
0.
0.
0.
0.
0.
0.
0.
0.
0.
0.
0.
0.
0.
0.
0.
0.
-0.001
-0.001
-0.013
-0.023
-0.043
-0.071
-0.110
-0.129
-0.134
-0.129
-0.135
-0.120
-0.085
-0.047
-0.028
-0.015
-0.010
-0.004
-0.003
-0.002
0.
0.
0.
0.
0.
0.
0.
0.
0.
0.
0.
0.
0.
0.
0.
0.
0.
0.
0.
0.
0.
0.
-0.001
-0.009
-0.018
-0.031
-0.051
-0.084
-0.108
-0.119
-0.114
-0.123
-0.108
-0.080
-0.047
-0.026
-0.011
-0.005
-0.001
-0.003
0.
0.
0.
0.
0.
0.
0.
0.
0.
0.
0.
0.
0.
0.
0.
0.
0.
0.
0.
0.
0.
0.
0.
0.
-0.003
-0.011
-0.021
-0.037
-0.063
-0.087
-0.107
-0.120
-0.116
-0.100
-0.070
-0.041
-0.020
-0.008
-0.005
-0.001
-0.001
0.
0.
0.
0.
0.
0.
0.
0.
0.
0.
0.
0.
0.
0.
0.
0.
0.
0.
0.
0.
0.
0.
0.
0.
-0.001
-0.006
-0.013
-0.022
-0.040
-0.065
-0.086
-0.098
-0.097
-0.079
-0.053
-0.028
-0.010
-0.005
-0.001
-0.002
0.001
0.
0.
0.
0.
0.
0.
0.
0.
0.
0.
0.
0.
0.
0.
0.
0.
0.
0.
0.
0.
0.
0.
0.
0.
0.001
-0.002
-0.007
-0.013
-0.023
-0.038
-0.056
-0.065
-0.062
-0.048
-0.033
-0.016
-0.006
-0.003
-0.002
-0.002
0.001
0.
0.
0.
0.
0.
0.
0.
0.
0.
0.
0.
0.
0.
0.
0.
0.
0.
0.
0.
0.
0.
0.
0.
0.
0.001
0.002
-0.002
-0.005
-0.011
-0.019
-0.029
-0.034
-0.030
-0.022
-0.013
-0.004
-0.001
0.001
0.000
-0.002
0.001
0.
0.
0.
0.
0.
0.
0.
0.
0.
0.
0.
0.
0.
0.
0.
0.
0.
0.
0.
0.
0.
0.
0.
0.
0.001
0.002
0.002
0.001
-0.003
-0.008
-0.010
-0.012
-0.011
-0.005
-0.002
0.001
0.002
0.001
0.000
-0.002
0.001
0.
0.
0.
0.
0.
0.
0.
0.
0.
0.
0.
0.
0.
0.
0.
0.
0.
0.
0.
0.
0.
0.
0.
0.
0.
0.001
0.002
0.002
0.001
0.
-0.001
-0.002
0.000
0.003
0.002
0.003
0.004
0.
-0.001
0.000
0.001
0.
0.
0.
0.
0.
0.
0.
0.
0.
0.
0.
0.
0.
0.
0.
0.
0.
0.
0.
0.
0.
0.
0.
0.
0.
0.
0.002
0.002
0.002
0.003
0.004
0.003
0.003
0.004
0.004
0.003
0.002
0.001
0.000
0.001
0.
0.
0.
0.
0.
0.
0.
0.
0.
0.
0.
0.
0.
0.
0.
0.
0.
0.
0.
0.
0.
0.
0.
0.
0.
0.
0.
0.
0.002
0.002
0.002
0.002
0.002
0.003
0.003
0.002
0.003
0.001
0.001
0.
0.
0.
0.
0.
0.
0.
0.
0.
0.
0.
0.
0.
0.
0.
0.
0.
0.
0.
0.
0.
0.
0.
0.
0.
0.
0.
0.
0.
0.
0.
0.
0.001
0.001
0.001
0.001
0.001
0.001
0.
0.
0.
0.
0.
0.
0.
0.
0.
0.
0.
0.
0.
0.
0.
0.
0.
0.
0.
0.
0.
0.
0.
0.
0.
0.
0.
0.
0.
0.
0.
0.
0.
0.
0.
0.
0.
0.
0.
0.
0.
0.
0.
0.
0.
0.
0.
0.
0.
0.
0.
0.
0.
0.
0.
0.
0.
0.
0.
0.
0.
0.
0.
0.
0.
0.
0.
0.
0.
0.
0.
0.
0.
0.
0.
0.
0.
0.
0.
0.
0.
0.
0.
0.
0.
0.
0.
0.
0.
0.
0.
0.
0.
0.
0.
0.
0.
0.
0.
0.
0.
0.
0.
0.
0.
0.
0.
0.
0.
0.
0.
0.
0.
0.
0.
0.
0.
0.
0.
0.
0.
0.
0.
0.
0.
0.
0.
0.
0.
0.
0.
0.
0.
0.
0.
0.
0.
0.
0.
0.
0.
0.
0.
0.
0.
0.
0.
0.
0.
0.
0.
0.
0.
0.
0.
0.
0.
0.
0.
0.
0.
0.
0.
0.
0.
0.
0.
0.
0.
0.
0.
0.
0.
0.
0.
0.
0.
0.
0.
0.
0.
0.
0.
0.
0.
0.
0.
0.
0.
0.
0.
0.
0.
0.
0.
0.
0.
0.
0.
0.
0.
0.
0.
0.
0.
0.
0.
0.
0.
0.
0.
0.
0.
0.
0.
0.
0.
0.
0.
0.
0.
0.
0.
0.
0.
0.
0.
0.
0.
0.
0.
0.
0.
0.
0.
0.
0.
0.
0.
0.
0.
0.
0.
0.
0.
0.
0.
0.
0.
0.
0.
0.
0.
0.
0.
0.
0.
0.
0.
0.
0.
0.
0.
0.
0.
0.
0.
0.
0.
0.
0.
0.
0.
0.
0.
0.
0.
0.
0.
0.
0.
0.
0.
0.
0.
0.
0.
0.
0.
0.
0.
0.
0.
0.
0.
0.
0.
0.
0.
0.
0.
0.
0.
0.
0.
0.
0.
0.
0.
0.
0.
0.
0.
0.
0.
0.
0.
0.
0.
0.
0.
0.
0.
0.
0.
0.
0.
0.
0.
0.
0.
0.
0.
0.
0.
0.
0.
0.
0.
0.
0.
0.
0.
0.
0.
0.
0.
0.
0.
0.
0.
0.
0.
0.
0.
0.
0.
0.
0.
0.
0.
0.
0.
0.
0.
0.
0.
0.
0.
0.
0.
0.
0.
0.
0.
0.
0.
0.
0.
0.
0.
0.
0.
0.
0.
0.
0.
0.
0.
0.
0.
0.
0.
0.
0.
0.
0.
0.
0.
0.
0.
0.
0.
0.
0.
0.
0.
0.
0.
0.
0.
0.
0.
0.
0.
0.
0.
0.
0.
0.
0.
0.
0.
0.
0.
0.
0.
0.
0.
0.
0.
0.
0.
0.
0.
0.
0.
0.
0.
0.
0.
0.
0.
0.
0.
0.
0.
0.
0.
0.
0.
0.
0.
0.
0.
0.
0.
0.
0.
0.
0.
0.
0.
0.
0.
0.
0.
0.
0.
0.
0.
0.
0.
0.
0.
0.
0.
0.
0.
0.
0.
0.
0.
0.
0.
0.
0.
0.
0.
0.
0.
0.
0.
0.
0.
0.
0.
0.
0.
0.
0.
0.
0.
0.
0.
0.
0.
0.
0.
0.
0.
0.
0.
0.
0.
0.
0.
0.
0.
0.
0.
0.
0.
0.
0.
0.
0.
0.
0.
0.
0.
0.
0.
0.
0.
0.
0.
0.
0.
0.
0.
0.
0.
0.
0.
0.
0.
0.
0.
0.
0.
0.
0.
0.
0.
0.
0.
0.
0.
0.
0.
0.
0.
0.
0.
0.
0.
0.
0.
0.
0.
0.
0.
0.
0.
0.
0.
0.
0.
0.
0.
0.
0.
0.
0.
0.
0.
0.
0.
0.
0.
0.
0.
0.
0.
0.
0.
0.
0.
0.
0.
0.
0.
0.
0.
0.
0.
0.
0.
0.
0.
0.
0.
0.
0.
0.
0.
0.
0.
0.
0.
0.
0.
0.
0.
0.
0.
0.
0.
0.
0.
0.
0.
0.
0.
0.
0.
0.
0.
0.
0.
0.
0.
0.
0.
0.
0.
0.
0.
0.
0.
0.
0.
0.
0.
0.
0.
0.
0.
0.
0.
0.
0.
0.
0.
0.
0.
0.
0.
0.
0.
0.
0.
0.
0.
0.
0.
0.
0.
0.
0.
0.
0.
0.
0.
0.
0.
0.
0.
0.
0.
0.
0.
0.
0.
0.
0.
0.
0.
0.
0.
0.
0.
0.
0.
0.
0.
0.
0.
0.
0.
0.
0.
0.
0.
0.
0.
0.
0.
0.
0.
0.
0.
0.
0.
0.
0.
0.
0.
0.
0.
0.
0.
0.
0.
0.
0.
0.
0.
0.
0.
0.
0.
0.
0.
0.
0.
0.
0.
0.
0.
0.
0.
0.
0.
0.
0.
0.
0.
0.
0.
0.
0.
0.
0.
0.
0.
0.
0.
0.
0.
0.
0.
0.
0.
0.
0.
0.
0.
0.
0.
0.
0.
0.
0.
0.
0.
0.
0.
0.
0.
0.
0.
0.
0.
0.
0.
0.
0.
0.
0.
0.
0.
0.
0.
0.
0.
0.
0.
0.
0.
0.
0.
0.
0.
0.
0.
0.
0.
0.
0.
0.
0.
0.
0.
0.
0.
0.
0.
0.
0.
0.
0.
0.
0.
0.
0.
0.
0.
0.
0.
0.
0.
0.
0.
0.
0.
0.
0.
0.
0.
0.
0.
0.
0.
0.
0.
0.
0.
0.
0.
0.
0.
0.
0.
0.
0.
0.
0.
0.
0.
0.
0.
0.
0.
0.
0.
0.
0.
0.
0.
0.
0.
0.
0.
0.
0.
0.
0.
0.
0.
0.
0.
0.
0.
0.
0.
0.
0.
0.
0.
0.
0.
0.
0.
0.
0.
0.
0.
0.
0.
0.
0.
0.
0.
0.
0.
0.
0.
0.
0.
0.
0.
0.
0.
0.
0.
0.
0.
0.
0.
0.
0.
0.
0.
0.
0.
0.
0.
0.
0.
0.
0.
0.
0.
0.
0.
0.
0.
0.
0.
0.
0.
0.
0.
0.
0.
0.
0.
0.
0.
0.
0.
0.
0.
0.
0.
0.
0.
0.
0.
0.
0.
0.
0.
0.
0.
0.
0.
0.
0.
0.
0.
0.
0.
0.
0.
0.
0.
0.
0.
0.
0.
0.
0.
0.
0.
0.
0.
0.
0.
0.
0.
0.
0.
0.
0.
0.
0.
0.
0.
0.
0.
0.
0.
0.
0.
0.
0.
0.
0.
0.
0.
0.
0.
0.
0.
0.
0.
0.
0.
0.
0.
0.
0.
0.
0.
0.
0.
0.
0.
0.
0.
0.
0.
0.
0.
0.
0.
0.
0.
0.
0.
0.
0.
0.
0.
0.
0.
0.
0.
0.
0.
0.
0.
0.
0.
0.
0.
0.
0.
0.
0.
0.
0.
0.
0.
0.
0.
0.
0.
0.
0.
0.
0.
0.
0.
0.
0.
0.
0.
0.
0.
0.
0.
0.
0.
0.
0.
0.
0.
0.
0.
0.
0.
0.
0.
0.
0.
0.
0.
0.
0.
0.
0.
0.
0.
0.
0.
0.
0.
0.
0.
0.
0.
0.
0.
0.
0.
0.
0.
0.
0.
0.
0.
0.
0.
0.
0.
0.
0.
0.
0.
0.
0.
0.
0.
0.
0.
0.
0.
0.
0.
0.
0.
0.
0.
0.
0.
0.
0.
0.
0.
0.
0.
0.
0.
0.
0.
0.
0.
0.
0.
0.
0.
0.
0.
0.
0.
0.
0.
0.
0.
0.
0.
0.
0.
0.
0.
0.
0.
0.
0.
0.
0.
0.
0.
0.
0.
0.
0.
0.
0.
0.
0.
0.
0.
0.
0.
0.
0.
0.
0.
0.
0.
0.
0.
0.
0.
0.
0.
0.
0.
0.
0.
0.
0.
0.
0.
0.
0.
0.
0.
0.
0.
0.
0.
0.
0.
0.
0.
0.
0.
0.
0.
0.
0.
0.
0.
0.
0.
0.
0.
0.
0.
0.
0.
0.
0.
0.
0.
0.
0.
0.
0.
0.
0.
0.
0.
0.
0.
0.
0.
0.
0.
0.
0.
0.
0.
0.
0.
0.
0.
0.
0.
0.
0.
0.
0.
0.
0.
0.
0.
0.
0.
0.
0.
0.
0.
0.
0.
0.
0.
0.
0.
0.
0.
0.
0.
0.
0.
0.
0.
0.
0.
0.
0.
0.
0.
0.
0.
0.
0.
0.
0.
0.
0.
0.
0.
0.
0.
0.
0.
0.
0.
0.
0.
0.
0.
0.
0.
0.
0.
0.
0.
0.
0.
0.
0.
0.
0.
0.
0.
0.
0.
0.
0.
0.
0.
0.
0.
0.
0.
0.
0.
0.
0.
0.
0.
0.
0.
0.
0.
0.
0.
0.
0.
0.
0.
0.
0.
0.
0.
0.
0.
0.
0.
0.
0.
0.
0.
0.
0.
0.
0.
0.
0.
0.
0.
0.
0.
0.
0.
0.
0.
0.
0.
0.
0.
0.
0.
0.
0.
0.
0.
0.
0.
0.
0.
0.
0.
0.
0.
0.
0.
0.
0.
0.
0.
0.
0.
0.
0.
0.
0.
0.
0.
0.
0.
0.
0.
0.
0.
0.
0.
0.
0.
0.
0.
0.
0.
0.
0.
0.
0.
0.
0.
0.
0.
0.
0.
0.
0.
0.
0.
0.
0.
0.
0.
0.
0.
0.
0.001
0.001
0.001
0.001
0.001
0.001
0.
0.
0.
0.
0.
0.
0.
0.
0.
0.
0.
0.
0.
0.
0.
0.
0.
0.
0.
0.
0.
0.
0.
0.
0.
0.
0.
0.
0.
0.
0.002
0.001
-0.001
-0.001
-0.002
-0.002
-0.002
-0.003
-0.002
0.000
0.001
0.001
0.001
0.
0.
0.
0.
0.
0.
0.
0.
0.
0.
0.
0.
0.
0.
0.
0.
0.
0.
0.
0.
0.
0.
0.
0.
0.
0.
0.001
0.001
0.000
-0.004
-0.005
-0.008
-0.011
-0.012
-0.012
-0.011
-0.008
-0.006
-0.001
0.000
0.001
0.001
0.
0.
0.
0.
0.
0.
0.
0.
0.
0.
0.
0.
0.
0.
0.
0.
0.
0.
0.
0.
0.
0.
0.
0.
0.001
0.001
-0.002
-0.007
-0.011
-0.019
-0.024
-0.027
-0.030
-0.031
-0.031
-0.027
-0.018
-0.011
-0.002
0.000
0.001
0.001
0.
0.
0.
0.
0.
0.
0.
0.
0.
0.
0.
0.
0.
0.
0.
0.
0.
0.
0.
0.
0.
0.
0.001
0.001
-0.002
-0.009
-0.018
-0.033
-0.048
-0.059
-0.068
-0.074
-0.076
-0.069
-0.059
-0.046
-0.028
-0.013
-0.002
0.000
0.002
0.
0.
0.
0.
0.
0.
0.
0.
0.
0.
0.
0.
0.
0.
0.
0.
0.
0.
0.
0.
0.
0.001
0.001
-0.001
-0.008
-0.021
-0.043
-0.073
-0.102
-0.121
-0.130
-0.137
-0.127
-0.100
-0.077
-0.075
-0.057
-0.030
-0.012
-0.001
0.001
0.001
0.
0.
0.
0.
0.
0.
0.
0.
0.
0.
0.
0.
0.
0.
0.
0.
0.
0.
0.
0.
0.001
-0.001
-0.004
-0.017
-0.039
-0.080
-0.119
-0.151
-0.168
-0.125
-0.039
-0.075
0.214
0.341
-0.030
-0.080
-0.050
-0.020
-0.002
0.001
0.002
0.
0.
0.
0.
0.
0.
0.
0.
0.
0.
0.
0.
0.
0.
0.
0.
0.
0.
0.
0.
0.001
-0.002
-0.008
-0.026
-0.064
-0.111
-0.157
-0.158
0.028
0.886
2.471
0.950
1.031
1.346
0.092
-0.102
-0.071
-0.028
-0.008
0.000
0.002
0.
0.
0.
0.
0.
0.
0.
0.
0.
0.
0.
0.
0.
0.
0.
0.
0.
0.
0.
0.
0.000
-0.002
-0.011
-0.036
-0.087
-0.147
-0.188
-0.012
1.433
4.546
9.125
3.137
0.693
0.607
-0.024
-0.112
-0.085
-0.036
-0.009
0.
0.002
0.
0.
0.
0.
0.
0.
0.
0.
0.
0.
0.
0.
0.
0.
0.
0.
0.
0.
0.
0.
0.
-0.004
-0.016
-0.044
-0.104
-0.166
-0.200
0.067
2.340
4.613
3.722
1.169
0.070
0.003
-0.122
-0.126
-0.084
-0.038
-0.012
0.
0.002
0.
0.
0.
0.
0.
0.
0.
0.
0.
0.
0.
0.
0.
0.
0.
0.
0.
0.
0.
0.
0.000
-0.004
-0.017
-0.048
-0.105
-0.161
-0.001
0.252
0.529
0.737
0.117
-0.202
-0.260
-0.210
-0.174
-0.121
-0.073
-0.037
-0.013
-0.001
0.002
0.001
0.
0.
0.
0.
0.
0.
0.
0.
0.
0.
0.
0.
0.
0.
0.
0.
0.
0.
0.
0.000
-0.003
-0.019
-0.049
-0.097
-0.138
0.131
0.498
0.092
-0.178
-0.331
-0.335
-0.296
-0.228
-0.165
-0.113
-0.064
-0.033
-0.012
-0.002
0.
0.001
0.001
0.
0.
0.
0.
0.
0.
0.
0.
0.
0.
0.
0.
0.
0.
0.
0.
0.
0.
-0.001
-0.004
-0.017
-0.042
-0.090
-0.144
-0.140
-0.088
-0.107
-0.119
-0.264
-0.326
-0.271
-0.207
-0.142
-0.094
-0.052
-0.023
-0.011
-0.004
-0.001
0.001
0.001
0.001
0.
0.
0.
0.
0.
0.
0.
0.
0.
0.
0.
0.
0.
0.
0.
0.
0.
-0.001
-0.003
-0.014
-0.036
-0.072
-0.132
-0.189
-0.215
0.008
0.335
-0.025
-0.259
-0.241
-0.188
-0.127
-0.083
-0.048
-0.024
-0.012
-0.005
-0.002
-0.001
0.001
0.001
0.
0.
0.
0.
0.
0.
0.
0.
0.
0.
0.
0.
0.
0.
0.
0.
0.
-0.001
-0.001
-0.012
-0.025
-0.054
-0.103
-0.169
-0.197
-0.022
0.435
0.478
-0.026
-0.210
-0.180
-0.123
-0.074
-0.045
-0.023
-0.011
-0.006
-0.002
-0.001
0.001
0.001
0.
0.
0.
0.
0.
0.
0.
0.
0.
0.
0.
0.
0.
0.
0.
0.
0.
0.
-0.001
-0.010
-0.019
-0.041
-0.073
-0.130
-0.160
-0.014
1.524
3.759
1.003
-0.130
-0.170
-0.120
-0.069
-0.040
-0.022
-0.011
-0.004
-0.002
-0.001
0.001
0.001
0.
0.
0.
0.
0.
0.
0.
0.
0.
0.
0.
0.
0.
0.
0.
0.
0.
0.
0.
-0.003
-0.014
-0.027
-0.052
-0.096
-0.134
-0.035
1.523
3.750
1.099
-0.096
-0.152
-0.112
-0.067
-0.038
-0.023
-0.012
-0.003
-0.001
0.001
0.001
0.001
0.
0.
0.
0.
0.
0.
0.
0.
0.
0.
0.
0.
0.
0.
0.
0.
0.
0.
0.
-0.001
-0.010
-0.018
-0.034
-0.067
-0.109
-0.128
0.112
0.415
0.056
-0.147
-0.140
-0.103
-0.059
-0.030
-0.018
-0.011
-0.007
-0.002
0.001
0.001
0.
0.
0.
0.
0.
0.
0.
0.
0.
0.
0.
0.
0.
0.
0.
0.
0.
0.
0.
0.
0.001
-0.004
-0.010
-0.021
-0.044
-0.084
-0.118
-0.134
-0.122
-0.137
-0.137
-0.122
-0.082
-0.045
-0.024
-0.017
-0.009
-0.007
-0.003
0.
0.
0.
0.
0.
0.
0.
0.
0.
0.
0.
0.
0.
0.
0.
0.
0.
0.
0.
0.
0.
0.
0.001
-0.001
-0.004
-0.011
-0.024
-0.050
-0.084
-0.104
-0.110
-0.118
-0.108
-0.086
-0.054
-0.030
-0.019
-0.011
-0.007
-0.006
-0.005
0.
0.
0.
0.
0.
0.
0.
0.
0.
0.
0.
0.
0.
0.
0.
0.
0.
0.
0.
0.
0.
0.
0.
0.001
-0.002
-0.004
-0.012
-0.025
-0.047
-0.063
-0.074
-0.074
-0.065
-0.047
-0.031
-0.017
-0.013
-0.009
-0.006
-0.006
-0.005
0.
0.
0.
0.
0.
0.
0.
0.
0.
0.
0.
0.
0.
0.
0.
0.
0.
0.
0.
0.
0.
0.
0.
0.001
0.002
0.001
-0.004
-0.010
-0.018
-0.028
-0.033
-0.034
-0.026
-0.016
-0.009
-0.008
-0.006
-0.005
-0.006
-0.005
-0.002
0.
0.
0.
0.
0.
0.
0.
0.
0.
0.
0.
0.
0.
0.
0.
0.
0.
0.
0.
0.
0.
0.
0.
0.
0.002
0.002
0.001
0.000
-0.004
-0.007
-0.005
-0.006
-0.003
-0.002
-0.001
-0.001
-0.004
-0.005
-0.005
-0.002
-0.002
0.
0.
0.
0.
0.
0.
0.
0.
0.
0.
0.
0.
0.
0.
0.
0.
0.
0.
0.
0.
0.
0.
0.
0.
0.001
0.002
0.002
0.003
0.003
0.002
0.001
0.003
0.005
0.005
0.003
0.001
-0.002
-0.002
-0.002
-0.002
0.
0.
0.
0.
0.
0.
0.
0.
0.
0.
0.
0.
0.
0.
0.
0.
0.
0.
0.
0.
0.
0.
0.
0.
0.
0.
0.002
0.002
0.002
0.002
0.004
0.005
0.006
0.006
0.005
0.003
0.001
-0.001
-0.001
-0.001
0.
0.
0.
0.
0.
0.
0.
0.
0.
0.
0.
0.
0.
0.
0.
0.
0.
0.
0.
0.
0.
0.
0.
0.
0.
0.
0.
0.
0.
0.002
0.002
0.002
0.002
0.004
0.004
0.004
0.002
0.001
0.000
0.
0.
0.
0.
0.
0.
0.
0.
0.
0.
0.
0.
0.
0.
0.
0.
0.
0.
0.
0.
0.
0.
0.
0.
0.
0.
0.
0.
0.
0.
0.
0.
0.
0.001
0.001
0.001
0.001
0.
0.
0.
0.
0.
0.
0.
0.
0.
0.
0.
0.
0.
0.
0.
0.
0.
0.
0.
0.
0.
0.
0.
0.
0.
0.
0.
0.
0.
0.
0.
0.
0.
0.
0.
0.
0.
0.
0.
0.
0.
0.
0.
0.
0.
0.
0.
0.
0.
0.
0.
0.
0.
0.
0.
0.
0.
0.
0.
0.
0.
0.
0.
0.
0.
0.
0.
0.
0.
0.
0.
0.
0.
0.
0.
0.
0.
0.
0.
0.
0.
0.
0.
0.
0.
0.
0.
0.
0.
0.
0.
0.
0.
0.
0.
0.
0.
0.
0.
0.
0.
0.
0.
0.
0.
0.
0.
0.
0.
0.
0.
0.
0.
0.
0.
0.
0.
0.
0.
0.
0.
0.
0.
0.
0.
0.
0.
0.
0.
0.
0.
0.
0.
0.
0.
0.
0.
0.
0.
0.
0.
0.
0.
0.
0.
0.
0.
0.
0.
0.
0.
0.
0.
0.
0.
0.
0.
0.
0.
0.
0.
0.
0.
0.
0.
0.
0.
0.
0.
0.
0.
0.
0.
0.
0.
0.
0.
0.
0.
0.
0.
0.
0.
0.
0.
0.
0.
0.
0.
0.
0.
0.
0.
0.
0.
0.
0.
0.
0.
0.
0.
0.
0.
0.
0.
0.
0.
0.
0.
0.
0.
0.
0.
0.
0.
0.
0.
0.
0.
0.
0.
0.
0.
0.
0.
0.
0.
0.
0.
0.
0.
0.
0.
0.
0.
0.
0.
0.
0.
0.
0.
0.
0.
0.
0.
0.
0.
0.
0.
0.
0.
0.
0.
0.
0.
0.
0.
0.
0.
0.
0.
0.
0.
0.
0.
0.
0.
0.
0.
0.
0.
0.
0.
0.
0.
0.
0.
0.
0.
0.
0.
0.
0.
0.
0.
0.
0.
0.
0.
0.
0.
0.
0.
0.
0.
0.
0.
0.
0.
0.
0.
0.
0.
0.
0.
0.
0.
0.
0.
0.
0.
0.
0.
0.
0.
0.
0.
0.
0.
0.
0.
0.
0.
0.
0.
0.
0.
0.
0.
0.
0.
0.
0.
0.
0.
0.
0.
0.
0.
0.
0.
0.
0.
0.
0.
0.
0.
0.
0.
0.
0.
0.
0.
0.
0.
0.
0.
0.
0.
0.
0.
0.
0.
0.
0.
0.
0.
0.
0.
0.
0.
0.
0.
0.
0.
0.
0.
0.
0.
0.
0.
0.
0.
0.
0.
0.
0.
0.
0.
0.
0.
0.
0.
0.
0.
0.
0.
0.
0.
0.
0.
0.
0.
0.
0.
0.
0.
0.
0.
0.
0.
0.
0.
0.
0.
0.
0.
0.
0.
0.
0.
0.
0.
0.
0.
0.
0.
0.
0.
0.
0.
0.
0.
0.
0.
0.
0.
0.
0.
0.
0.
0.
0.
0.
0.
0.
0.
0.
0.
0.
0.
0.
0.
0.
0.
0.
0.
0.
0.
0.
0.
0.
0.
0.
0.
0.
0.
0.
0.
0.
0.
0.
0.
0.
0.
0.
0.
0.
0.
0.
0.
0.
0.
0.
0.
0.
0.
0.
0.
0.
0.
0.
0.
0.
0.
0.
0.
0.
0.
0.
0.
0.
0.
0.
0.
0.
0.
0.
0.
0.
0.
0.
0.
0.
0.
0.
0.
0.
0.
0.
0.
0.
0.
0.
0.
0.
0.
0.
0.
0.
0.
0.
0.
0.
0.
0.
0.
0.
0.
0.
0.
0.
0.
0.
0.
0.
0.
0.
0.
0.
0.
0.
0.
0.
0.
0.
0.
0.
0.
0.
0.
0.
0.
0.
0.
0.
0.
0.
0.
0.
0.
0.
0.
0.
0.
0.
0.
0.
0.
0.
0.
0.
0.
0.
0.
0.
0.
0.
0.
0.
0.
0.
0.
0.
0.
0.
0.
0.
0.
0.
0.
0.
0.
0.
0.
0.
0.
0.
0.
0.
0.
0.
0.
0.
0.
0.
0.
0.
0.
0.
0.
0.
0.
0.
0.
0.
0.
0.
0.
0.
0.
0.
0.
0.
0.
0.
0.
0.
0.
0.
0.
0.
0.
0.
0.
0.
0.
0.
0.
0.
0.
0.
0.
0.
0.
0.
0.
0.
0.
0.
0.
0.
0.
0.
0.
0.
0.
0.
0.
0.
0.
0.
0.
0.
0.
0.
0.
0.
0.
0.
0.
0.
0.
0.
0.
0.
0.
0.
0.
0.
0.
0.
0.
0.
0.
0.
0.
0.
0.
0.
0.
0.
0.
0.
0.
0.
0.
0.
0.
0.
0.
0.
0.
0.
0.
0.
0.
0.
0.
0.
0.
0.
0.
0.
0.
0.
0.
0.
0.
0.
0.
0.
0.
0.
0.
0.
0.
0.
0.
0.
0.
0.
0.
0.
0.
0.
0.
0.
0.
0.
0.
0.
0.
0.
0.
0.
0.
0.
0.
0.
0.
0.
0.
0.
0.
0.
0.
0.
0.
0.
0.
0.
0.
0.
0.
0.
0.
0.
0.
0.
0.
0.
0.
0.
0.
0.
0.
0.
0.
0.
0.
0.
0.
0.
0.
0.
0.
0.
0.
0.
0.
0.
0.
0.
0.
0.
0.
0.
0.
0.
0.
0.
0.
0.
0.
0.
0.
0.
0.
0.
0.
0.
0.
0.
0.
0.
0.
0.
0.
0.
0.
0.
0.
0.
0.
0.
0.
0.
0.
0.
0.
0.
0.
0.
0.
0.
0.
0.
0.
0.
0.
0.
0.
0.
0.
0.
0.
0.
0.
0.
0.
0.
0.
0.
0.
0.
0.
0.
0.
0.
0.
0.
0.
0.
0.
0.
0.
0.
0.
0.
0.
0.
0.
0.
0.
0.
0.
0.
0.
0.
0.
0.
0.
0.
0.
0.
0.
0.
0.
0.
0.
0.
0.
0.
0.
0.
0.
0.
0.
0.
0.
0.
0.
0.
0.
0.
0.
0.
0.
0.
0.
0.
0.
0.
0.
0.
0.
0.
0.
0.
0.
0.
0.
0.
0.
0.
0.
0.
0.
0.
0.
0.
0.
0.
0.
0.
0.
0.
0.
0.
0.
0.
0.
0.
0.
0.
0.
0.
0.
0.
0.
0.
0.
0.
0.
0.
0.
0.
0.
0.
0.
0.
0.
0.
0.
0.
0.
0.
0.
0.
0.
0.
0.
0.
0.
0.
0.
0.
0.
0.
0.
0.
0.
0.
0.
0.
0.
0.
0.
0.
0.
0.
0.
0.
0.
0.
0.
0.
0.
0.
0.
0.
0.
0.
0.
0.
0.
0.
0.
0.
0.
0.
0.
0.
0.
0.
0.
0.
0.
0.
0.
0.
0.
0.
0.
0.
0.
0.
0.
0.
0.
0.
0.
0.
0.
0.
0.
0.
0.
0.
0.
0.
0.
0.
0.
0.
0.
0.
0.
0.
0.
0.
0.
0.
0.
0.
0.
0.
0.
0.
0.
0.
0.
0.
0.
0.
0.
0.
0.
0.
0.
0.
0.
0.
0.
0.
0.
0.
0.
0.
0.
0.
0.
0.
0.
0.
0.
0.
0.
0.
0.
0.
0.
0.
0.
0.
0.
0.
0.
0.
0.
0.
0.
0.
0.
0.
0.
0.
0.
0.
0.
0.
0.
0.
0.
0.
0.
0.
0.
0.
0.
0.
0.
0.
0.
0.
0.
0.
0.
0.
0.
0.
0.
0.
0.
0.
0.
0.
0.
0.
0.
0.
0.
0.
0.
0.
0.
0.
0.
0.
0.
0.
0.
0.
0.
0.
0.
0.
0.
0.
0.
0.
0.
0.
0.
0.
0.
0.
0.
0.
0.
0.
0.
0.
0.
0.
0.
0.
0.
0.
0.
0.
0.
0.
0.
0.
0.
0.
0.
0.
0.
0.
0.
0.
0.
0.
0.
0.
0.
0.
0.
0.
0.
0.
0.
0.
0.
0.
0.
0.
0.
0.
0.
0.
0.
0.
0.
0.
0.
0.
0.
0.
0.
0.
0.
0.
0.
0.
0.
0.
0.
0.
0.
0.
0.
0.
0.
0.
0.
0.
0.
0.
0.
0.
0.
0.
0.
0.
0.
0.
0.
0.
0.
0.
0.
0.
0.
0.
0.
0.
0.
0.
0.
0.
0.
0.
0.
0.
0.
0.
0.
0.
0.
0.
0.
0.
0.
0.
0.
0.
0.
0.
0.
0.
0.
0.
0.
0.
0.
0.
0.
0.
0.
0.
0.
0.
0.
0.
0.
0.
0.
0.
0.
0.
0.
0.
0.
0.
0.
0.
0.
0.
0.
0.
0.
0.
0.
0.
0.
0.
0.
0.
0.
0.
0.
0.
0.
0.
0.
0.
0.
0.
0.
0.
0.
0.
0.
0.
0.
0.
0.
-0.002
-0.001
-0.002
0.000
0.001
0.001
0.
0.
0.
0.
0.
0.
0.
0.
0.
0.
0.
0.
0.
0.
0.
0.
0.
0.
0.
0.
0.
0.
0.
0.
0.
0.
0.
0.
0.
0.
0.
0.
0.
0.
-0.002
-0.001
-0.002
-0.002
-0.002
0.000
0.001
0.001
0.
0.
0.
0.
0.
0.
0.
0.
0.
0.
0.
0.
0.
0.
0.
0.
0.
0.
0.
0.
0.
0.
0.
0.
0.
0.
0.
0.
0.
0.001
0.001
0.001
0.002
0.000
0.
-0.001
-0.001
-0.001
0.001
0.002
0.001
0.
0.
0.
0.
0.
0.
0.
0.
0.
0.
0.
0.
0.
0.
0.
0.
0.
0.
0.
0.
0.
0.
0.
0.
0.
0.
0.
0.002
0.001
0.001
-0.002
-0.003
-0.003
-0.009
-0.007
-0.007
-0.006
-0.003
0.000
0.002
0.002
0.001
0.
0.
0.
0.
0.
0.
0.
0.
0.
0.
0.
0.
0.
0.
0.
0.
0.
0.
0.
0.
0.
0.
0.
0.
0.001
0.001
0.001
-0.004
-0.006
-0.008
-0.013
-0.015
-0.017
-0.017
-0.018
-0.014
-0.011
-0.004
0.001
0.002
0.001
0.
0.
0.
0.
0.
0.
0.
0.
0.
0.
0.
0.
0.
0.
0.
0.
0.
0.
0.
0.
0.
0.
0.
0.001
0.001
0.000
-0.005
-0.011
-0.021
-0.031
-0.038
-0.041
-0.044
-0.046
-0.047
-0.040
-0.030
-0.018
-0.009
0.000
0.001
0.001
0.
0.
0.
0.
0.
0.
0.
0.
0.
0.
0.
0.
0.
0.
0.
0.
0.
0.
0.
0.
0.
0.001
0.001
0.000
-0.005
-0.015
-0.035
-0.058
-0.082
-0.100
-0.110
-0.114
-0.108
-0.094
-0.076
-0.063
-0.046
-0.023
-0.009
-0.002
0.001
0.
0.
0.
0.
0.
0.
0.
0.
0.
0.
0.
0.
0.
0.
0.
0.
0.
0.
0.
0.
0.
0.001
0.001
-0.004
-0.015
-0.038
-0.074
-0.111
-0.142
-0.158
-0.168
-0.156
-0.093
0.581
0.821
0.043
-0.076
-0.051
-0.020
-0.005
0.001
0.002
0.
0.
0.
0.
0.
0.
0.
0.
0.
0.
0.
0.
0.
0.
0.
0.
0.
0.
0.
0.
0.001
-0.001
-0.008
-0.029
-0.069
-0.108
-0.111
0.024
0.219
1.092
3.199
2.750
38.148
63.195
4.027
-0.047
-0.082
-0.037
-0.011
-0.003
0.001
0.
0.
0.
0.
0.
0.
0.
0.
0.
0.
0.
0.
0.
0.
0.
0.
0.
0.
0.
0.001
0.001
-0.002
-0.014
-0.047
-0.094
-0.066
0.800
3.243
9.214
51.025
292.542
61.262
296.369
609.671
17.258
0.082
-0.102
-0.054
-0.017
-0.004
0.001
0.
0.
0.
0.
0.
0.
0.
0.
0.
0.
0.
0.
0.
0.
0.
0.
0.
0.
0.
0.001
0.000
-0.006
-0.021
-0.062
-0.124
0.108
3.263
13.281
175.357
668.325
5720.316
448.985
92.095
102.067
8.846
0.168
-0.115
-0.069
-0.024
-0.006
-0.001
0.001
0.
0.
0.
0.
0.
0.
0.
0.
0.
0.
0.
0.
0.
0.
0.
0.
0.
0.
0.001
0.
-0.007
-0.025
-0.075
-0.143
-0.028
2.116
14.402
472.740
1243.575
518.095
88.973
23.131
22.382
5.778
0.243
-0.122
-0.074
-0.027
-0.008
0.002
0.002
0.001
0.
0.
0.
0.
0.
0.
0.
0.
0.
0.
0.
0.
0.
0.
0.
0.
0.
-0.001
0.000
-0.010
-0.029
-0.080
-0.146
0.726
29.643
88.448
56.138
79.779
15.864
3.390
1.383
1.601
0.793
-0.088
-0.122
-0.069
-0.030
-0.010
-0.001
0.002
0.001
0.001
0.
0.
0.
0.
0.
0.
0.
0.
0.
0.
0.
0.
0.
0.
0.
0.
-0.001
-0.001
-0.009
-0.029
-0.076
-0.135
1.400
67.655
226.753
52.285
14.079
1.613
-0.334
-0.393
-0.304
-0.241
-0.191
-0.123
-0.065
-0.031
-0.015
-0.002
-0.002
0.001
0.001
0.001
0.
0.
0.
0.
0.
0.
0.
0.
0.
0.
0.
0.
0.
0.
0.
-0.001
-0.001
-0.007
-0.028
-0.066
-0.127
0.084
5.454
15.556
15.846
16.873
4.133
-0.214
-0.434
-0.348
-0.264
-0.188
-0.116
-0.059
-0.030
-0.016
-0.006
-0.003
0.000
0.001
0.001
0.001
0.
0.
0.
0.
0.
0.
0.
0.
0.
0.
0.
0.
0.
0.
0.
-0.001
-0.006
-0.022
-0.053
-0.112
-0.182
-0.115
1.310
25.770
119.947
23.552
0.593
-0.374
-0.328
-0.240
-0.163
-0.101
-0.061
-0.034
-0.019
-0.007
-0.003
0.000
0.000
0.001
0.001
0.
0.
0.
0.
0.
0.
0.
0.
0.
0.
0.
0.
0.
0.
0.
-0.001
-0.005
-0.016
-0.038
-0.085
-0.164
-0.211
0.544
14.775
59.008
37.535
6.276
-0.019
-0.307
-0.236
-0.150
-0.094
-0.059
-0.036
-0.021
-0.010
-0.005
0.000
0.000
0.001
0.001
0.
0.
0.
0.
0.
0.
0.
0.
0.
0.
0.
0.
0.
0.
0.
0.
-0.001
-0.013
-0.029
-0.057
-0.117
-0.174
0.160
8.047
186.518
1098.661
100.718
2.231
-0.231
-0.229
-0.147
-0.092
-0.060
-0.036
-0.018
-0.011
-0.004
0.000
0.000
0.001
0.001
0.
0.
0.
0.
0.
0.
0.
0.
0.
0.
0.
0.
0.
0.
0.
0.
-0.001
-0.008
-0.019
-0.038
-0.078
-0.133
-0.077
4.174
175.017
1180.583
111.898
3.842
-0.111
-0.212
-0.147
-0.089
-0.054
-0.034
-0.021
-0.013
-0.004
0.000
0.001
0.001
0.
0.
0.
0.
0.
0.
0.
0.
0.
0.
0.
0.
0.
0.
0.
0.
0.
0.
-0.001
-0.012
-0.025
-0.052
-0.103
-0.149
0.402
9.818
31.037
10.386
1.676
-0.101
-0.188
-0.137
-0.079
-0.046
-0.027
-0.020
-0.012
-0.005
0.001
0.001
0.001
0.
0.
0.
0.
0.
0.
0.
0.
0.
0.
0.
0.
0.
0.
0.
0.
0.
0.
0.000
-0.005
-0.014
-0.033
-0.069
-0.121
-0.049
1.938
4.551
2.629
0.494
-0.135
-0.162
-0.117
-0.070
-0.042
-0.026
-0.018
-0.011
-0.004
-0.001
0.001
0.
0.
0.
0.
0.
0.
0.
0.
0.
0.
0.
0.
0.
0.
0.
0.
0.
0.
0.
0.002
-0.001
-0.006
-0.017
-0.039
-0.082
-0.096
0.384
1.545
0.741
-0.043
-0.152
-0.134
-0.090
-0.058
-0.041
-0.027
-0.019
-0.009
-0.006
-0.004
0.
0.
0.
0.
0.
0.
0.
0.
0.
0.
0.
0.
0.
0.
0.
0.
0.
0.
0.
0.
0.002
0.004
-0.001
-0.005
-0.020
-0.046
-0.071
-0.065
-0.001
-0.068
-0.116
-0.111
-0.090
-0.066
-0.048
-0.035
-0.025
-0.014
-0.009
-0.006
-0.004
0.
0.
0.
0.
0.
0.
0.
0.
0.
0.
0.
0.
0.
0.
0.
0.
0.
0.
0.
0.
0.
0.003
0.003
-0.002
-0.007
-0.017
-0.038
-0.053
-0.061
-0.066
-0.068
-0.057
-0.047
-0.040
-0.030
-0.023
-0.018
-0.011
-0.008
-0.005
-0.002
0.
0.
0.
0.
0.
0.
0.
0.
0.
0.
0.
0.
0.
0.
0.
0.
0.
0.
0.
0.
0.
0.001
0.002
0.002
0.002
-0.004
-0.008
-0.018
-0.024
-0.025
-0.021
-0.017
-0.019
-0.017
-0.016
-0.013
-0.012
-0.009
-0.006
-0.005
0.
0.
0.
0.
0.
0.
0.
0.
0.
0.
0.
0.
0.
0.
0.
0.
0.
0.
0.
0.
0.
0.
0.
0.002
0.002
0.002
0.005
0.001
0.001
0.000
0.000
-0.001
-0.001
-0.003
-0.008
-0.008
-0.010
-0.008
-0.006
-0.003
-0.002
0.
0.
0.
0.
0.
0.
0.
0.
0.
0.
0.
0.
0.
0.
0.
0.
0.
0.
0.
0.
0.
0.
0.
0.
0.002
0.002
0.002
0.006
0.005
0.006
0.006
0.008
0.004
0.001
-0.002
-0.001
-0.004
-0.003
-0.002
-0.002
0.
0.
0.
0.
0.
0.
0.
0.
0.
0.
0.
0.
0.
0.
0.
0.
0.
0.
0.
0.
0.
0.
0.
0.
0.
0.
0.001
0.002
0.003
0.004
0.005
0.006
0.005
0.004
0.003
0.001
-0.002
-0.002
-0.002
-0.002
0.
0.
0.
0.
0.
0.
0.
0.
0.
0.
0.
0.
0.
0.
0.
0.
0.
0.
0.
0.
0.
0.
0.
0.
0.
0.
0.
0.
0.
0.001
0.001
0.003
0.003
0.004
0.004
0.001
0.000
0.000
0.001
0.
0.
0.
0.
0.
0.
0.
0.
0.
0.
0.
0.
0.
0.
0.
0.
0.
0.
0.
0.
0.
0.
0.
0.
0.
0.
0.
0.
0.
0.
0.
0.
0.
0.
0.
0.
0.
0.
0.
0.
0.
0.
0.
0.
0.
0.
0.
0.
0.
0.
0.
0.
0.
0.
0.
0.
0.
0.
0.
0.
0.
0.
0.
0.
0.
0.
0.
0.
0.
0.
0.
0.
0.
0.
0.
0.
0.
0.
0.
0.
0.
0.
0.
0.
0.
0.
0.
0.
0.
0.
0.
0.
0.
0.
0.
0.
0.
0.
0.
0.
0.
0.
0.
0.
0.
0.
0.
0.
0.
0.
0.
0.
0.
0.
0.
0.
0.
0.
0.
0.
0.
0.
0.
0.
0.
0.
0.
0.
0.
0.
0.
0.
0.
0.
0.
0.
0.
0.
0.
0.
0.
0.
0.
0.
0.
0.
0.
0.
0.
0.
0.
0.
0.
0.
0.
0.
0.
0.
0.
0.
0.
0.
0.
0.
0.
0.
0.
0.
0.
0.
0.
0.
0.
0.
0.
0.
0.
0.
0.
0.
0.
0.
0.
0.
0.
0.
0.
0.
0.
0.
0.
0.
0.
0.
0.
0.
0.
0.
0.
0.
0.
0.
0.
0.
0.
0.
0.
0.
0.
0.
0.
0.
0.
0.
0.
0.
0.
0.
0.
0.
0.
0.
0.
0.
0.
0.
0.
0.
0.
0.
0.
0.
0.
0.
0.
0.
0.
0.
0.
0.
0.
0.
0.
0.
0.
0.
0.
0.
0.
0.
0.
0.
0.
0.
0.
0.
0.
0.
0.
0.
0.
0.
0.
0.
0.
0.
0.
0.
0.
0.
0.
0.
0.
0.
0.
0.
0.
0.
0.
0.
0.
0.
0.
0.
0.
0.
0.
0.
0.
0.
0.
0.
0.
0.
0.
0.
0.
0.
0.
0.
0.
0.
0.
0.
0.
0.
0.
0.
0.
0.
0.
0.
0.
0.
0.
0.
0.
0.
0.
0.
0.
0.
0.
0.
0.
0.
0.
0.
0.
0.
0.
0.
0.
0.
0.
0.
0.
0.
0.
0.
0.
0.
0.
0.
0.
0.
0.
0.
0.
0.
0.
0.
0.
0.
0.
0.
0.
0.
0.
0.
0.
0.
0.
0.
0.
0.
0.
0.
0.
0.
0.
0.
0.
0.
0.
0.
0.
0.
0.
0.
0.
0.
0.
0.
0.
0.
0.
0.
0.
0.
0.
0.
0.
0.
0.
0.
0.
0.
0.
0.
0.
0.
0.
0.
0.
0.
0.
0.
0.
0.
0.
0.
0.
0.
0.
0.
0.
0.
0.
0.
0.
0.
0.
0.
0.
0.
0.
0.
0.
0.
0.
0.
0.
0.
0.
0.
0.
0.
0.
0.
0.
0.
0.
0.
0.
0.
0.
0.
0.
0.
0.
0.
0.
0.
0.
0.
0.
0.
0.
0.
0.
0.
0.
0.
0.
0.
0.
0.
0.
0.
0.
0.
0.
0.
0.
0.
0.
0.
0.
0.
0.
0.
0.
0.
0.
0.
0.
0.
0.
0.
0.
0.
0.
0.
0.
0.
0.
0.
0.
0.
0.
0.
0.
0.
0.
0.
0.
0.
0.
0.
0.
0.
0.
0.
0.
0.
0.
0.
0.
0.
0.
0.
0.
0.
0.
0.
0.
0.
0.
0.
0.
0.
0.
0.
0.
0.
0.
0.
0.
0.
0.
0.
0.
0.
0.
0.
0.
0.
0.
0.
0.
0.
0.
0.
0.
0.
0.
0.
0.
0.
0.
0.
0.
0.
0.
0.
0.
0.
0.
0.
0.
0.
0.
0.
0.
0.
0.
0.
0.
0.
0.
0.
0.
0.
0.
0.
0.
0.
0.
0.
0.
0.
0.
0.
0.
0.
0.
0.
0.
0.
0.
0.
0.
0.
0.
0.
0.
0.
0.
0.
0.
0.
0.
0.
0.
0.
0.
0.
0.
0.
0.
0.
0.
0.
0.
0.
0.
0.
0.
0.
0.
0.
0.
0.
0.
0.
0.
0.
0.
0.
0.
0.
0.
0.
0.
0.
0.
0.
0.
0.
0.
0.
0.
0.
0.
0.
0.
0.
0.
0.
0.
0.
0.
0.
0.
0.
0.
0.
0.
0.
0.
0.
0.
0.
0.
0.
0.
0.
0.
0.
0.
0.
0.
0.
0.
0.
0.
0.
0.
0.
0.
0.
0.
0.
0.
0.
0.
0.
0.
0.
0.
0.
0.
0.
0.
0.
0.
0.
0.
0.
0.
0.
0.
0.
0.
0.
0.
0.
0.
0.
0.
0.
0.
0.
0.
0.
0.
0.
0.
0.
0.
0.
0.
0.
0.
0.
0.
0.
0.
0.
0.
0.
0.
0.
0.
0.
0.
0.
0.
0.
0.
0.
0.
0.
0.
0.
0.
0.
0.
0.
0.
0.
0.
0.
0.
0.
0.
0.
0.
0.
0.
0.
0.
0.
0.
0.
0.
0.
0.
0.
0.
0.
0.
0.
0.
0.
0.
0.
0.
0.
0.
0.
0.
0.
0.
0.
0.
0.
0.
0.
0.
0.
0.
0.
0.
0.
0.
0.
0.
0.
0.
0.
0.
0.
0.
0.
0.
0.
0.
0.
0.
0.
0.
0.
0.
0.
0.
0.
0.
0.
0.
0.
0.
0.
0.
0.
0.
0.
0.
0.
0.
0.
0.
0.
0.
0.
0.
0.
0.
0.
0.
0.
0.
0.
0.
0.
0.
0.
0.
0.
0.
0.
0.
0.
0.
0.
0.
0.
0.
0.
0.
0.
0.
0.
0.
0.
0.
0.
0.
0.
0.
0.
0.
0.
0.
0.
0.
0.
0.
0.
0.
0.
0.
0.
0.
0.
0.
0.
0.
0.
0.
0.
0.
0.
0.
0.
0.
0.
0.
0.
0.
0.
0.
0.
0.
0.
0.
0.
0.
0.
0.
0.
0.
0.
0.
0.
0.
0.
0.
0.
0.
0.
0.
0.
0.
0.
0.
0.
0.
0.
0.
0.
0.
0.
0.
0.
0.
0.
0.
0.
0.
0.
0.
0.
0.
0.
0.
0.
0.
0.
0.
0.
0.
0.
0.
0.
0.
0.
0.
0.
0.
0.
0.
0.
0.
0.
0.
0.
0.
0.
0.
0.
0.
0.
0.
0.
0.
0.
0.
0.
0.
0.
0.
0.
0.
0.
0.
0.
0.
0.
0.
0.
0.
0.
0.
0.
0.
0.
0.
0.
0.
0.
0.
0.
0.
0.
0.
0.
0.
0.
0.
0.
0.
0.
0.
0.
0.
0.
0.
0.
0.
0.
0.
0.
0.
0.
0.
0.
0.
0.
0.
0.
0.
0.
0.
0.
0.
0.
0.
0.
0.
0.
0.
0.
0.
0.
0.
0.
0.
0.
0.
0.
0.
0.
0.
0.
0.
0.
0.
0.
0.
0.
0.
0.
0.
0.
0.
0.
0.
0.
0.
0.
0.
0.
0.
0.
0.
0.
0.
0.
0.
0.
0.
0.
0.
0.
0.
0.
0.
0.
0.
0.
0.
0.
0.
0.
0.
0.
0.
0.
0.
0.
0.
0.
0.
0.
0.
0.
0.
0.
0.
0.
0.
0.
0.
0.
0.
0.
0.
0.
0.
0.
0.
0.
0.
0.
0.
0.
0.
0.
0.
0.
0.
0.
0.
0.
0.
0.
0.
0.
0.
0.
0.
0.
0.
0.
0.
0.
0.
0.
0.
0.
0.
0.
0.
0.
0.
0.
0.
0.
0.
0.
0.
0.
0.
0.
0.
0.
0.
0.
0.
0.
0.
0.
0.
0.
0.
0.
0.
0.
0.
0.
0.
0.
0.
0.
0.
0.
0.
0.
0.
0.
0.
0.
0.
0.
0.
0.
0.
0.
0.
0.
0.
0.
0.
0.
0.
0.
0.
0.
0.
0.
0.
0.
0.
0.
0.
0.
0.
0.
0.
0.
0.
0.
0.
0.
0.
0.
0.
0.
0.
0.
0.
0.
0.
0.
0.
0.
0.
0.
0.
0.
0.
0.
0.
0.
0.
0.
0.
0.
0.
0.
0.
-0.002
-0.002
-0.003
-0.002
-0.002
0.000
0.
0.
0.
0.
0.
0.
0.
0.
0.
0.
0.
0.
0.
0.
0.
0.
0.
0.
0.
0.
0.
0.
0.
0.
0.
0.
0.
0.
0.
0.
0.
0.
0.
0.
-0.002
-0.002
-0.003
-0.003
-0.003
-0.002
-0.001
0.000
0.001
0.
0.
0.
0.
0.
0.
0.
0.
0.
0.
0.
0.
0.
0.
0.
0.
0.
0.
0.
0.
0.
0.
0.
0.
0.
0.
0.
0.
0.
0.
0.
-0.002
-0.002
-0.004
-0.006
-0.006
-0.004
-0.003
-0.002
-0.001
0.000
0.001
0.
0.
0.
0.
0.
0.
0.
0.
0.
0.
0.
0.
0.
0.
0.
0.
0.
0.
0.
0.
0.
0.
0.
0.
0.
0.
0.
0.
0.
0.
-0.003
-0.005
-0.008
-0.008
-0.006
-0.006
-0.004
-0.003
-0.002
0.000
0.001
0.001
0.
0.
0.
0.
0.
0.
0.
0.
0.
0.
0.
0.
0.
0.
0.
0.
0.
0.
0.
0.
0.
0.
0.
0.
0.
0.
0.001
0.001
0.001
-0.003
-0.001
-0.006
-0.007
-0.007
-0.007
-0.004
-0.003
-0.001
-0.001
0.001
0.001
0.
0.
0.
0.
0.
0.
0.
0.
0.
0.
0.
0.
0.
0.
0.
0.
0.
0.
0.
0.
0.
0.
0.
0.
0.001
0.001
0.001
0.000
-0.004
-0.007
-0.010
-0.015
-0.016
-0.013
-0.010
-0.005
-0.004
-0.002
0.001
0.001
0.001
0.
0.
0.
0.
0.
0.
0.
0.
0.
0.
0.
0.
0.
0.
0.
0.
0.
0.
0.
0.
0.
0.
0.
0.001
0.001
0.000
-0.005
-0.009
-0.013
-0.019
-0.023
-0.025
-0.024
-0.025
-0.020
-0.018
-0.012
-0.005
0.000
0.002
0.001
0.
0.
0.
0.
0.
0.
0.
0.
0.
0.
0.
0.
0.
0.
0.
0.
0.
0.
0.
0.
0.
0.
0.001
0.001
0.000
-0.007
-0.017
-0.030
-0.045
-0.054
-0.059
-0.060
-0.064
-0.064
-0.057
-0.044
-0.030
-0.016
-0.005
0.000
0.002
0.
0.
0.
0.
0.
0.
0.
0.
0.
0.
0.
0.
0.
0.
0.
0.
0.
0.
0.
0.
0.
0.001
0.001
0.000
-0.007
-0.023
-0.051
-0.083
-0.105
-0.121
-0.136
-0.151
-0.136
-0.103
-0.078
-0.082
-0.062
-0.036
-0.014
-0.005
-0.002
0.001
0.
0.
0.
0.
0.
0.
0.
0.
0.
0.
0.
0.
0.
0.
0.
0.
0.
0.
0.
0.
0.001
0.000
-0.005
-0.022
-0.055
-0.092
-0.121
-0.077
-0.022
-0.124
-0.097
0.175
4.448
6.663
0.681
-0.090
-0.072
-0.034
-0.014
-0.005
0.
0.
0.
0.
0.
0.
0.
0.
0.
0.
0.
0.
0.
0.
0.
0.
0.
0.
0.
0.
0.001
0.001
-0.001
-0.012
-0.042
-0.085
-0.029
1.067
5.169
9.209
6.773
16.956
17.794
1856.229
5320.199
46.198
0.221
-0.112
-0.063
-0.023
-0.009
-0.002
0.
0.
0.
0.
0.
0.
0.
0.
0.
0.
0.
0.
0.
0.
0.
0.
0.
0.
0.
0.001
-0.001
-0.005
-0.021
-0.062
-0.084
3.015
81.519
270.629
588.850
641.417
14924.324
928.203
100779.727
100764.969
376.969
1.351
-0.130
-0.092
-0.035
-0.011
-0.002
0.001
0.
0.
0.
0.
0.
0.
0.
0.
0.
0.
0.
0.
0.
0.
0.
0.
0.
-0.001
0.000
-0.002
-0.009
-0.031
-0.083
-0.037
14.283
1341.107
2706.598
20186.967
114437.852
100535.930
41296.551
58813.188
54945.438
398.977
6.498
-0.099
-0.106
-0.050
-0.014
-0.004
0.002
0.001
0.
0.
0.
0.
0.
0.
0.
0.
0.
0.
0.
0.
0.
0.
0.
-0.001
-0.001
-0.001
-0.002
-0.011
-0.037
-0.100
-0.133
4.399
137.654
370.181
100329.047
101386.664
43995.820
5604.650
2839.881
5446.806
2229.854
16.391
-0.052
-0.108
-0.052
-0.022
-0.007
0.001
0.001
0.001
0.001
0.
0.
0.
0.
0.
0.
0.
0.
0.
0.
0.
0.
0.
-0.001
-0.001
-0.001
-0.002
-0.012
-0.040
-0.108
-0.136
10.049
3108.056
39235.902
3996.955
32315.795
450.277
74.936
35.727
106.759
77.697
2.553
-0.153
-0.113
-0.059
-0.028
-0.011
-0.002
0.000
0.
0.001
0.001
0.
0.
0.
0.
0.
0.
0.
0.
0.
0.
0.
-0.001
-0.001
-0.001
-0.001
-0.003
-0.011
-0.041
-0.099
-0.104
19.147
22943.078
102965.883
58073.168
1788.634
73.483
1.819
1.081
0.957
0.397
-0.210
-0.198
-0.119
-0.064
-0.033
-0.016
-0.006
-0.001
0.000
0.
0.001
0.
0.
0.
0.
0.
0.
0.
0.
0.
0.
0.
0.
-0.001
0.000
-0.001
-0.002
-0.010
-0.037
-0.088
-0.155
2.040
127.314
682.242
1452.283
1155.274
123.233
2.645
2.944
1.037
-0.254
-0.247
-0.191
-0.116
-0.071
-0.042
-0.021
-0.012
-0.005
0.000
0.001
0.001
0.001
0.
0.
0.
0.
0.
0.
0.
0.
0.
0.
0.
-0.001
0.
0.000
-0.001
-0.008
-0.030
-0.073
-0.150
-0.185
1.254
32.418
3593.620
100054.898
3213.773
11.541
0.700
0.148
-0.035
0.074
-0.103
-0.110
-0.077
-0.044
-0.028
-0.016
-0.009
-0.001
0.000
0.002
0.001
0.
0.
0.
0.
0.
0.
0.
0.
0.
0.
0.
0.
0.001
0.000
-0.001
-0.007
-0.022
-0.051
-0.120
-0.199
-0.081
10.986
970.822
17148.029
1159.337
58.289
1.902
-0.155
0.269
0.497
0.002
-0.106
-0.075
-0.046
-0.031
-0.020
-0.009
-0.001
0.000
0.001
0.001
0.
0.
0.
0.
0.
0.
0.
0.
0.
0.
0.
0.
0.
0.001
0.000
-0.003
-0.018
-0.035
-0.079
-0.157
-0.147
6.291
566.891
19829.010
100371.617
4331.197
55.671
1.054
-0.092
0.029
-0.098
-0.106
-0.076
-0.052
-0.032
-0.018
-0.010
-0.001
0.000
0.002
0.001
0.
0.
0.
0.
0.
0.
0.
0.
0.
0.
0.
0.
0.
0.
0.000
-0.001
-0.013
-0.026
-0.051
-0.107
-0.157
1.049
52.259
13737.659
100263.383
10381.126
337.847
3.456
-0.266
-0.230
-0.166
-0.110
-0.073
-0.048
-0.031
-0.018
-0.006
0.
0.001
0.001
0.
0.
0.
0.
0.
0.
0.
0.
0.
0.
0.
0.
0.
0.
0.
0.003
0.001
-0.006
-0.015
-0.032
-0.069
-0.131
-0.115
3.961
169.979
646.477
770.747
137.706
4.029
-0.198
-0.243
-0.170
-0.112
-0.071
-0.045
-0.028
-0.018
-0.004
-0.001
0.001
0.001
0.
0.
0.
0.
0.
0.
0.
0.
0.
0.
0.
0.
0.
0.
0.000
0.002
0.001
-0.001
-0.008
-0.017
-0.039
-0.096
-0.136
5.160
3455.245
2353.604
439.102
52.647
2.729
-0.145
-0.215
-0.157
-0.110
-0.069
-0.041
-0.025
-0.016
-0.004
-0.002
0.001
0.
0.
0.
0.
0.
0.
0.
0.
0.
0.
0.
0.
0.
0.
0.
0.000
0.002
0.002
0.004
-0.001
-0.006
-0.019
-0.055
-0.098
0.690
37.982
304.478
74.245
4.317
0.213
-0.201
-0.176
-0.134
-0.100
-0.069
-0.042
-0.024
-0.012
-0.004
-0.001
0.
0.
0.
0.
0.
0.
0.
0.
0.
0.
0.
0.
0.
0.
0.
0.
0.001
0.001
0.002
0.005
0.006
0.001
-0.008
-0.025
-0.060
-0.060
0.836
4.456
1.957
-0.001
-0.179
-0.171
-0.138
-0.109
-0.090
-0.062
-0.038
-0.021
-0.011
-0.006
-0.003
0.
0.
0.
0.
0.
0.
0.
0.
0.
0.
0.
0.
0.
0.
0.
0.
0.
0.002
0.002
0.002
0.005
0.005
-0.001
-0.007
-0.025
-0.049
-0.065
-0.050
-0.086
-0.123
-0.137
-0.122
-0.102
-0.092
-0.073
-0.049
-0.030
-0.018
-0.009
-0.006
0.
0.
0.
0.
0.
0.
0.
0.
0.
0.
0.
0.
0.
0.
0.
0.
0.
0.
0.
0.001
0.000
0.003
0.004
0.005
0.001
-0.006
-0.017
-0.032
-0.042
-0.054
-0.057
-0.061
-0.064
-0.065
-0.059
-0.044
-0.032
-0.021
-0.012
-0.008
-0.004
0.
0.
0.
0.
0.
0.
0.
0.
0.
0.
0.
0.
0.
0.
0.
0.
0.
0.
0.
0.
0.001
0.001
0.003
0.003
0.004
0.005
-0.001
-0.002
-0.005
-0.009
-0.012
-0.017
-0.025
-0.030
-0.030
-0.024
-0.019
-0.013
-0.008
-0.006
-0.002
0.
0.
0.
0.
0.
0.
0.
0.
0.
0.
0.
0.
0.
0.
0.
0.
0.
0.
0.
0.
0.
0.
0.
0.002
0.002
0.006
0.006
0.007
0.007
0.007
0.003
0.000
-0.006
-0.009
-0.012
-0.011
-0.010
-0.007
-0.005
-0.002
0.
0.
0.
0.
0.
0.
0.
0.
0.
0.
0.
0.
0.
0.
0.
0.
0.
0.
0.
0.
0.
0.
0.
0.
0.
0.002
0.003
0.005
0.006
0.009
0.008
0.008
0.003
0.001
-0.001
-0.003
-0.005
-0.004
-0.003
-0.002
0.
0.
0.
0.
0.
0.
0.
0.
0.
0.
0.
0.
0.
0.
0.
0.
0.
0.
0.
0.
0.
0.
0.
0.
0.
0.
0.
0.001
0.003
0.004
0.003
0.005
0.006
0.005
0.003
0.
-0.001
-0.002
-0.002
-0.002
0.
0.
0.
0.
0.
0.
0.
0.
0.
0.
0.
0.
0.
0.
0.
0.
0.
0.
0.
0.
0.
0.
0.
0.
0.
0.
0.
0.
0.
0.
0.
0.002
0.002
0.003
0.003
0.003
0.001
0.001
0.001
0.
0.
0.
0.
0.
0.
0.
0.
0.
0.
0.
0.
0.
0.
0.
0.
0.
0.
0.
0.
0.
0.
0.
0.
0.
0.
0.
0.
0.
0.
0.
0.
0.
0.
0.
0.
0.
0.
0.
0.
0.
0.
0.
0.
0.
0.
0.
0.
0.
0.
0.
0.
0.
0.
0.
0.
0.
0.
0.
0.
0.
0.
0.
0.
0.
0.
0.
0.
0.
0.
0.
0.
0.
0.
0.
0.
0.
0.
0.
0.
0.
0.
0.
0.
0.
0.
0.
0.
0.
0.
0.
0.
0.
0.
0.
0.
0.
0.
0.
0.
0.
0.
0.
0.
0.
0.
0.
0.
0.
0.
0.
0.
0.
0.
0.
0.
0.
0.
0.
0.
0.
0.
0.
0.
0.
0.
0.
0.
0.
0.
0.
0.
0.
0.
0.
0.
0.
0.
0.
0.
0.
0.
0.
0.
0.
0.
0.
0.
0.
0.
0.
0.
0.
0.
0.
0.
0.
0.
0.
0.
0.
0.
0.
0.
0.
0.
0.
0.
0.
0.
0.
0.
0.
0.
0.
0.
0.
0.
0.
0.
0.
0.
0.
0.
0.
0.
0.
0.
0.
0.
0.
0.
0.
0.
0.
0.
0.
0.
0.
0.
0.
0.
0.
0.
0.
0.
0.
0.
0.
0.
0.
0.
0.
0.
0.
0.
0.
0.
0.
0.
0.
0.
0.
0.
0.
0.
0.
0.
0.
0.
0.
0.
0.
0.
0.
0.
0.
0.
0.
0.
0.
0.
0.
0.
0.
0.
0.
0.
0.
0.
0.
0.
0.
0.
0.
0.
0.
0.
0.
0.
0.
0.
0.
0.
0.
0.
0.
0.
0.
0.
0.
0.
0.
0.
0.
0.
0.
0.
0.
0.
0.
0.
0.
0.
0.
0.
0.
0.
0.
0.
0.
0.
0.
0.
0.
0.
0.
0.
0.
0.
0.
0.
0.
0.
0.
0.
0.
0.
0.
0.
0.
0.
0.
0.
0.
0.
0.
0.
0.
0.
0.
0.
0.
0.
0.
0.
0.
0.
0.
0.
0.
0.
0.
0.
0.
0.
0.
0.
0.
0.
0.
0.
0.
0.
0.
0.
0.
0.
0.
0.
0.
0.
0.
0.
0.
0.
0.
0.
0.
0.
0.
0.
0.
0.
0.
0.
0.
0.
0.
0.
0.
0.
0.
0.
0.
0.
0.
0.
0.
0.
0.
0.
0.
0.
0.
0.
0.
0.
0.
0.
0.
0.
0.
0.
0.
0.
0.
0.
0.
0.
0.
0.
0.
0.
0.
0.
0.
0.
0.
0.
0.
0.
0.
0.
0.
0.
0.
0.
0.
0.
0.
0.
0.
0.
0.
0.
0.
0.
0.
0.
0.
0.
0.
0.
0.
0.
0.
0.
0.
0.
0.
0.
0.
0.
0.
0.
0.
0.
0.
0.
0.
0.
0.
0.
0.
0.
0.
0.
0.
0.
0.
0.
0.
0.
0.
0.
0.
0.
0.
0.
0.
0.
0.
0.
0.
0.
0.
0.
0.
0.
0.
0.
0.
0.
0.
0.
0.
0.
0.
0.
0.
0.
0.
0.
0.
0.
0.
0.
0.
0.
0.
0.
0.
0.
0.
0.
0.
0.
0.
0.
0.
0.
0.
0.
0.
0.
0.
0.
0.
0.
0.
0.
0.
0.
0.
0.
0.
0.
0.
0.
0.
0.
0.
0.
0.
0.
0.
0.
0.
0.
0.
0.
0.
0.
0.
0.
0.
0.
0.
0.
0.
0.
0.
0.
0.
0.
0.
0.
0.
0.
0.
0.
0.
0.
0.
0.
0.
0.
0.
0.
0.
0.
0.
0.
0.
0.
0.
0.
0.
0.
0.
0.
0.
0.
0.
0.
0.
0.
0.
0.
0.
0.
0.
0.
0.
0.
0.
0.
0.
0.
0.
0.
0.
0.
0.
0.
0.
0.
0.
0.
0.
0.
0.
0.
0.
0.
0.
0.
0.
0.
0.
0.
0.
0.
0.
0.
0.
0.
0.
0.
0.
0.
0.
0.
0.
0.
0.
0.
0.
0.
0.
0.
0.
0.
0.
0.
0.
0.
0.
0.
0.
0.
0.
0.
0.
0.
0.
0.
0.
0.
0.
0.
0.
0.
0.
0.
0.
0.
0.
0.
0.
0.
0.
0.
0.
0.
0.
0.
0.
0.
0.
0.
0.
0.
0.
0.
0.
0.
0.
0.
0.
0.
0.
0.
0.
0.
0.
0.
0.
0.
0.
0.
0.
0.
0.
0.
0.
0.
0.
0.
0.
0.
0.
0.
0.
0.
0.
0.
0.
0.
0.
0.
0.
0.
0.
0.
0.
0.
0.
0.
0.
0.
0.
0.
0.
0.
0.
0.
0.
0.
0.
0.
0.
0.
0.
0.
0.
0.
0.
0.
0.
0.
0.
0.
0.
0.
0.
0.
0.
0.
0.
0.
0.
0.
0.
0.
0.
0.
0.
0.
0.
0.
0.
0.
0.
0.
0.
0.
0.
0.
0.
0.
0.
0.
0.
0.
0.
0.
0.
0.
0.
0.
0.
0.
0.
0.
0.
0.
0.
0.
0.
0.
0.
0.
0.
0.
0.
0.
0.
0.
0.
0.
0.
0.
0.
0.
0.
0.
0.
0.
0.
0.
0.
0.
0.
0.
0.
0.
0.
0.
0.
0.
0.
0.
0.
0.
0.
0.
0.
0.
0.
0.
0.
0.
0.
0.
0.
0.
0.
0.
0.
0.
0.
0.
0.
0.
0.
0.
0.
0.
0.
0.
0.
0.
0.
0.
0.
0.
0.
0.
0.
0.
0.
0.
0.
0.
0.
0.
0.
0.
0.
0.
0.
0.
0.
0.
0.
0.
0.
0.
0.
0.
0.
0.
0.
0.
0.
0.
0.
0.
0.
0.
0.
0.
0.
0.
0.
0.
0.
0.
0.
0.
0.
0.
0.
0.
0.
0.
0.
0.
0.
0.
0.
0.
0.
0.
0.
0.
0.
0.
0.
0.
0.
0.
0.
0.
0.
0.
0.
0.
0.
0.
0.
0.
0.
0.
0.
0.
0.
0.
0.
0.
0.
0.
0.
0.
0.
0.
0.
0.
0.
0.
0.
0.
0.
0.
0.
0.
0.
0.
0.
0.
0.
0.
0.
0.
0.
0.
0.
0.
0.
0.
0.
0.
0.
0.
0.
0.
0.
0.
0.
0.
0.
0.
0.
0.
0.
0.
0.
0.
0.
0.
0.
0.
0.
0.
0.
0.
0.
0.
0.
0.
0.
0.
0.
0.
0.
0.
0.
0.
0.
0.
0.
0.
0.
0.
0.
0.
0.
0.
0.
0.
0.
0.
0.
0.
0.
0.
0.
0.
0.
0.
0.
0.
0.
0.
0.
0.
0.
0.
0.
0.
0.
0.
0.
0.
0.
0.
0.
0.
0.
0.
0.
0.
0.
0.
0.
0.
0.
0.
0.
0.
0.
0.
0.
0.
0.
0.
0.
0.
0.
0.
0.
0.
0.
0.
0.
0.
0.
0.
0.
0.
0.
0.
0.
0.
0.
0.
0.
0.
0.
0.
0.
0.
0.
0.
0.
0.
0.
0.
0.
0.
0.
0.
0.
0.
0.
0.
0.
0.
0.
0.
0.
0.
0.
0.
0.
0.
0.
0.
0.
0.
0.
0.
0.
0.
0.
0.
0.
0.
0.
0.
0.
0.
0.
0.
0.
0.
0.
0.
0.
0.
0.
0.
0.
0.
0.
0.
0.
0.
0.
0.
0.
0.
0.
0.
0.
0.
0.
0.
0.
0.
0.
0.
0.
0.
0.
0.
-0.001
-0.001
-0.001
-0.002
-0.002
-0.003
-0.002
-0.001
0.000
0.001
0.
0.
0.
0.
0.
0.
0.
0.
0.
0.
0.
0.
0.
0.
0.
0.
0.
0.
0.
0.
0.
0.
0.
0.
0.
0.
0.
0.
0.
0.
-0.001
-0.001
-0.003
-0.003
-0.007
-0.006
-0.006
-0.006
-0.003
-0.002
-0.001
0.001
0.
0.
0.
0.
0.
0.
0.
0.
0.
0.
0.
0.
0.
0.
0.
0.
0.
0.
0.
0.
0.
0.
0.
0.
0.
0.
0.
0.
-0.001
-0.001
-0.001
-0.008
-0.011
-0.010
-0.011
-0.011
-0.009
-0.008
-0.004
-0.003
0.000
0.001
0.
0.
0.
0.
0.
0.
0.
0.
0.
0.
0.
0.
0.
0.
0.
0.
0.
0.
0.
0.
0.
0.
0.
0.
0.
0.
0.
-0.001
-0.001
-0.006
-0.010
-0.013
-0.015
-0.017
-0.017
-0.016
-0.013
-0.009
-0.005
-0.002
0.000
0.001
0.
0.
0.
0.
0.
0.
0.
0.
0.
0.
0.
0.
0.
0.
0.
0.
0.
0.
0.
0.
0.
0.
0.
0.
0.
0.
-0.001
-0.003
-0.010
-0.014
-0.017
-0.019
-0.022
-0.022
-0.022
-0.018
-0.013
-0.007
-0.003
0.000
0.000
0.001
0.
0.
0.
0.
0.
0.
0.
0.
0.
0.
0.
0.
0.
0.
0.
0.
0.
0.
0.
0.
0.
0.
0.
0.
0.
-0.001
-0.002
-0.010
-0.015
-0.017
-0.020
-0.022
-0.024
-0.024
-0.020
-0.015
-0.008
-0.004
0.
0.000
0.001
0.
0.
0.
0.
0.
0.
0.
0.
0.
0.
0.
0.
0.
0.
0.
0.
0.
0.
0.
0.
0.
0.
0.
0.002
0.000
0.000
-0.003
-0.013
-0.019
-0.025
-0.028
-0.030
-0.028
-0.028
-0.021
-0.017
-0.011
-0.003
0.
0.
0.001
0.
0.
0.
0.
0.
0.
0.
0.
0.
0.
0.
0.
0.
0.
0.
0.
0.
0.
0.
0.
0.
0.
0.002
0.001
-0.001
-0.006
-0.013
-0.023
-0.034
-0.039
-0.040
-0.040
-0.041
-0.040
-0.033
-0.026
-0.015
-0.008
-0.002
-0.001
0.001
0.
0.
0.
0.
0.
0.
0.
0.
0.
0.
0.
0.
0.
0.
0.
0.
0.
0.
0.
0.
0.
0.001
0.001
-0.001
-0.009
-0.021
-0.038
-0.061
-0.074
-0.078
-0.083
-0.081
-0.078
-0.073
-0.062
-0.046
-0.029
-0.017
-0.007
-0.003
0.001
0.
0.
0.
0.
0.
0.
0.
0.
0.
0.
0.
0.
0.
0.
0.
0.
0.
0.
0.
0.
0.001
0.001
0.000
-0.008
-0.028
-0.061
-0.092
-0.112
-0.131
-0.152
-0.174
-0.168
-0.138
-0.109
-0.107
-0.088
-0.055
-0.030
-0.015
-0.006
-0.004
0.
0.
0.
0.
0.
0.
0.
0.
0.
0.
0.
0.
0.
0.
0.
0.
0.
0.
0.
0.
0.001
0.000
-0.006
-0.026
-0.064
-0.098
-0.078
0.648
2.047
0.501
-0.148
0.010
2.507
3.553
0.340
-0.131
-0.102
-0.056
-0.027
-0.013
-0.005
0.
0.
0.
0.
0.
0.
0.
0.
0.
0.
0.
0.
0.
0.
0.
0.
0.
0.
0.
0.000
-0.001
-0.004
-0.017
-0.051
-0.095
0.227
5.295
59.224
365.749
45.588
8.758
11.022
452.941
969.436
21.466
0.065
-0.144
-0.088
-0.042
-0.019
-0.010
-0.003
0.
0.
0.
0.
0.
0.
0.
0.
0.
0.
0.
0.
0.
0.
0.
0.
-0.001
-0.001
0.
-0.004
-0.010
-0.028
-0.071
-0.008
17.196
1880.262
8244.578
59397.035
894.483
1763.538
585.267
17969.244
79961.383
180.118
1.623
-0.169
-0.128
-0.060
-0.023
-0.012
-0.002
0.
0.
0.
0.
0.
0.
0.
0.
0.
0.
0.
0.
0.
0.
0.
-0.001
-0.001
-0.001
-0.003
-0.005
-0.013
-0.039
-0.094
0.250
131.208
100093.867
200067.859
104651.328
21201.744
103668.727
103432.625
115271.469
112011.391
7476.076
29.367
-0.034
-0.146
-0.072
-0.036
-0.014
-0.003
0.001
0.001
0.
0.
0.
0.
0.
0.
0.
0.
0.
0.
0.
0.
-0.001
-0.001
-0.002
-0.002
-0.004
-0.008
-0.018
-0.044
-0.115
-0.042
24.870
4455.618
7640.218
40917.727
105815.820
9900.484
100414.578
45956.063
117943.070
100093.305
114.716
0.120
-0.162
-0.087
-0.048
-0.020
-0.005
0.000
0.000
0.001
0.001
0.
0.
0.
0.
0.
0.
0.
0.
0.
0.
-0.001
-0.001
-0.002
-0.003
-0.005
-0.009
-0.021
-0.049
-0.130
-0.182
8.411
1723.343
17638.420
89894.844
102116.617
43097.652
789.735
191.250
1471.994
1042.456
11.697
-0.184
-0.176
-0.096
-0.053
-0.027
-0.014
-0.003
0.000
0.001
0.001
0.
0.
0.
0.
0.
0.
0.
0.
0.
0.
-0.001
-0.001
-0.002
-0.003
-0.006
-0.009
-0.021
-0.051
-0.123
-0.163
15.183
10339.963
200072.688
102644.742
38737.191
8210.238
27.386
151.936
39.005
3.138
-0.143
-0.297
-0.187
-0.109
-0.066
-0.041
-0.024
-0.009
-0.004
0.
0.001
0.001
0.
0.
0.
0.
0.
0.
0.
0.
0.
-0.001
0.000
-0.002
-0.003
-0.004
-0.009
-0.020
-0.046
-0.111
-0.202
1.661
105.833
4038.313
119972.148
14596.698
307.092
85.868
2609.449
313.034
4.739
0.915
-0.023
-0.182
-0.126
-0.087
-0.058
-0.034
-0.020
-0.008
-0.001
0.001
0.002
0.
0.
0.
0.
0.
0.
0.
0.
0.
-0.001
0.000
-0.002
-0.002
-0.004
-0.006
-0.016
-0.041
-0.092
-0.185
-0.206
5.701
792.469
81452.953
103122.039
16376.976
34.614
156.226
48.664
24.985
32.456
3.662
-0.064
-0.139
-0.101
-0.072
-0.046
-0.026
-0.012
-0.002
0.000
0.002
0.
0.
0.
0.
0.
0.
0.
0.
0.
0.
-0.001
0.
0.000
-0.001
-0.004
-0.012
-0.030
-0.067
-0.144
-0.239
0.394
39.237
8986.794
200063.109
5370.817
56.518
15.353
18.365
83.700
134.790
10.700
0.092
-0.148
-0.112
-0.078
-0.053
-0.032
-0.013
-0.004
0.000
0.001
0.
0.
0.
0.
0.
0.
0.
0.
0.
0.
0.
0.000
0.001
-0.001
0.000
-0.010
-0.024
-0.047
-0.098
-0.181
-0.058
28.166
28717.719
102804.727
111733.195
12117.765
45643.992
25.562
17.385
24.400
2.943
-0.095
-0.145
-0.110
-0.078
-0.052
-0.029
-0.010
-0.002
0.000
0.002
0.
0.
0.
0.
0.
0.
0.
0.
0.
0.
0.
0.001
0.003
0.002
0.001
-0.003
-0.017
-0.032
-0.066
-0.126
-0.161
3.604
237.496
4823.045
110492.172
102615.523
24630.938
29.648
0.707
0.443
-0.116
-0.209
-0.152
-0.102
-0.069
-0.045
-0.025
-0.009
-0.001
0.001
0.002
0.
0.
0.
0.
0.
0.
0.
0.
0.
0.
0.
0.000
0.002
0.003
0.001
0.000
-0.010
-0.023
-0.042
-0.088
-0.158
-0.067
6.092
510.637
6203.229
118667.266
17360.619
123.459
2.214
-0.334
-0.304
-0.228
-0.156
-0.096
-0.061
-0.035
-0.017
-0.003
0.000
0.001
0.001
0.
0.
0.
0.
0.
0.
0.
0.
0.
0.
0.
0.001
0.003
0.003
0.001
0.000
-0.004
-0.014
-0.026
-0.055
-0.120
-0.144
16.250
102713.289
107943.242
145948.719
4702.827
209.580
3.001
0.146
-0.142
-0.204
-0.154
-0.096
-0.053
-0.031
-0.015
-0.004
0.001
0.002
0.
0.
0.
0.
0.
0.
0.
0.
0.
0.
0.
0.
0.001
0.002
0.004
0.002
0.002
0.002
-0.004
-0.014
-0.031
-0.069
-0.112
2.550
423.651
96287.820
3107.501
70.568
13.307
0.934
1.576
0.325
-0.155
-0.138
-0.095
-0.051
-0.025
-0.012
-0.005
0.001
0.
0.
0.
0.
0.
0.
0.
0.
0.
0.
0.
0.
0.
0.001
0.002
0.003
0.003
0.005
0.004
0.000
-0.003
-0.014
-0.033
-0.072
0.029
6.644
250.411
42.866
1.154
0.049
0.109
0.700
0.110
-0.136
-0.116
-0.084
-0.044
-0.020
-0.009
-0.005
0.
0.
0.
0.
0.
0.
0.
0.
0.
0.
0.
0.
0.
0.
0.001
0.000
0.003
0.004
0.005
0.004
0.005
0.005
-0.001
-0.013
-0.034
-0.063
-0.038
0.255
0.028
-0.186
-0.200
-0.155
-0.070
-0.103
-0.122
-0.099
-0.066
-0.036
-0.018
-0.009
-0.005
0.
0.
0.
0.
0.
0.
0.
0.
0.
0.
0.
0.
0.
0.
0.
0.001
0.001
0.001
0.003
0.004
0.005
0.006
0.005
-0.002
-0.009
-0.023
-0.048
-0.066
-0.091
-0.122
-0.130
-0.121
-0.112
-0.111
-0.100
-0.072
-0.045
-0.024
-0.012
-0.007
-0.004
0.
0.
0.
0.
0.
0.
0.
0.
0.
0.
0.
0.
0.
0.
0.
0.
0.001
0.002
0.002
0.003
0.004
0.004
0.004
0.008
0.005
-0.001
-0.007
-0.016
-0.028
-0.042
-0.058
-0.071
-0.077
-0.073
-0.058
-0.040
-0.027
-0.015
-0.008
-0.005
-0.002
0.
0.
0.
0.
0.
0.
0.
0.
0.
0.
0.
0.
0.
0.
0.
0.
0.
0.
0.001
0.001
0.001
0.003
0.004
0.006
0.008
0.008
0.007
0.006
-0.002
-0.008
-0.018
-0.027
-0.032
-0.031
-0.027
-0.019
-0.014
-0.009
-0.007
-0.002
0.
0.
0.
0.
0.
0.
0.
0.
0.
0.
0.
0.
0.
0.
0.
0.
0.
0.
0.
0.
0.
0.
0.
0.001
0.004
0.004
0.007
0.008
0.008
0.007
0.003
-0.001
-0.005
-0.008
-0.011
-0.009
-0.009
-0.007
-0.004
-0.002
0.
0.
0.
0.
0.
0.
0.
0.
0.
0.
0.
0.
0.
0.
0.
0.
0.
0.
0.
0.
0.
0.
0.
0.
0.
0.
0.004
0.004
0.005
0.007
0.007
0.008
0.005
0.003
-0.002
-0.001
-0.002
-0.003
-0.003
-0.002
0.
0.
0.
0.
0.
0.
0.
0.
0.
0.
0.
0.
0.
0.
0.
0.
0.
0.
0.
0.
0.
0.
0.
0.
0.
0.
0.
0.
0.001
0.004
0.003
0.006
0.005
0.003
0.002
0.001
-0.002
-0.002
0.001
0.
0.
0.
0.
0.
0.
0.
0.
0.
0.
0.
0.
0.
0.
0.
0.
0.
0.
0.
0.
0.
0.
0.
0.
0.
0.
0.
0.
0.
0.
0.
0.
0.001
0.001
0.002
0.002
0.002
0.001
0.
0.
0.
0.
0.
0.
0.
0.
0.
0.
0.
0.
0.
0.
0.
0.
0.
0.
0.
0.
0.
0.
0.
0.
0.
0.
0.
0.
0.
0.
0.
0.
0.
0.
0.
0.
0.
0.
0.
0.
0.
0.
0.
0.
0.
0.
0.
0.
0.
0.
0.
0.
0.
0.
0.
0.
0.
0.
0.
0.
0.
0.
0.
0.
0.
0.
0.
0.
0.
0.
0.
0.
0.
0.
0.
0.
0.
0.
0.
0.
0.
0.
0.
0.
0.
0.
0.
0.
0.
0.
0.
0.
0.
0.
0.
0.
0.
0.
0.
0.
0.
0.
0.
0.
0.
0.
0.
0.
0.
0.
0.
0.
0.
0.
0.
0.
0.
0.
0.
0.
0.
0.
0.
0.
0.
0.
0.
0.
0.
0.
0.
0.
0.
0.
0.
0.
0.
0.
0.
0.
0.
0.
0.
0.
0.
0.
0.
0.
0.
0.
0.
0.
0.
0.
0.
0.
0.
0.
0.
0.
0.
0.
0.
0.
0.
0.
0.
0.
0.
0.
0.
0.
0.
0.
0.
0.
0.
0.
0.
0.
0.
0.
0.
0.
0.
0.
0.
0.
0.
0.
0.
0.
0.
0.
0.
0.
0.
0.
0.
0.
0.
0.
0.
0.
0.
0.
0.
0.
0.
0.
0.
0.
0.
0.
0.
0.
0.
0.
0.
0.
0.
0.
0.
0.
0.
0.
0.
0.
0.
0.
0.
0.
0.
0.
0.
0.
0.
0.
0.
0.
0.
0.
0.
0.
0.
0.
0.
0.
0.
0.
0.
0.
0.
0.
0.
0.
0.
0.
0.
0.
0.
0.
0.
0.
0.
0.
0.
0.
0.
0.
0.
0.
0.
0.
0.
0.
0.
0.
0.
0.
0.
0.
0.
0.
0.
0.
0.
0.
0.
0.
0.
0.
0.
0.
0.
0.
0.
0.
0.
0.
0.
0.
0.
0.
0.
0.
0.
0.
0.
0.
0.
0.
0.
0.
0.
0.
0.
0.
0.
0.
0.
0.
0.
0.
0.
0.
0.
0.
0.
0.
0.
0.
0.
0.
0.
0.
0.
0.
0.
0.
0.
0.
0.
0.
0.
0.
0.
0.
0.
0.
0.
0.
0.
0.
0.
0.
0.
0.
0.
0.
0.
0.
0.
0.
0.
0.
0.
0.
0.
0.
0.
0.
0.
0.
0.
0.
0.
0.
0.
0.
0.
0.
0.
0.
0.
0.
0.
0.
0.
0.
0.
0.
0.
0.
0.
0.
0.
0.
0.
0.
0.
0.
0.
0.
0.
0.
0.
0.
0.
0.
0.
0.
0.
0.
0.
0.
0.
0.
0.
0.
0.
0.
0.
0.
0.
0.
0.
0.
0.
0.
0.
0.
0.
0.
0.
0.
0.
0.
0.
0.
0.
0.
0.
0.
0.
0.
0.
0.
0.
0.
0.
0.
0.
0.
0.
0.
0.
0.
0.
0.
0.
0.
0.
0.
0.
0.
0.
0.
0.
0.
0.
0.
0.
0.
0.
0.
0.
0.
0.
0.
0.
0.
0.
0.
0.
0.
0.
0.
0.
0.
0.
0.
0.
0.
0.
0.
0.
0.
0.
0.
0.
0.
0.
0.
0.
0.
0.
0.
0.
0.
0.
0.
0.
0.
0.
0.
0.
0.
0.
0.
0.
0.
0.
0.
0.
0.
0.
0.
0.
0.
0.
0.
0.
0.
0.
0.
0.
0.
0.
0.
0.
0.
0.
0.
0.
0.
0.
0.
0.
0.
0.
0.
0.
0.
0.
0.
0.
0.
0.
0.
0.
0.
0.
0.
0.
0.
0.
0.
0.
0.
0.
0.
0.
0.
0.
0.
0.
0.
0.
0.
0.
0.
0.
0.
0.
0.
0.
0.
0.
0.
0.
0.
0.
0.
0.
0.
0.
0.
0.
0.
0.
0.
0.
0.
0.
0.
0.
0.
0.
0.
0.
0.
0.
0.
0.
0.
0.
0.
0.
0.
0.
0.
0.
0.
0.
0.
0.
0.
0.
0.
0.
0.
0.
0.
0.
0.
0.
0.
0.
0.
0.
0.
0.
0.
0.
0.
0.
0.
0.
0.
0.
0.
0.
0.
0.
0.
0.
0.
0.
0.
0.
0.
0.
0.
0.
0.
0.
0.
0.
0.
0.
0.
0.
0.
0.
0.
0.
0.
0.
0.
0.
0.
0.
0.
0.
0.
0.
0.
0.
0.
0.
0.
0.
0.
0.
0.
0.
0.
0.
0.
0.
0.
0.
0.
0.
0.
0.
0.
0.
0.
0.
0.
0.
0.
0.
0.
0.
0.
0.
0.
0.
0.
0.
0.
0.
0.
0.
0.
0.
0.
0.
0.
0.
0.
0.
0.
0.
0.
0.
0.
0.
0.
0.
0.
0.
0.
0.
0.
0.
0.
0.
0.
0.
0.
0.
0.
0.
0.
0.
0.
0.
0.
0.
0.
0.
0.
0.
0.
0.
0.
0.
0.
0.
0.
0.
0.
0.
0.
0.
0.
0.
0.
0.
0.
0.
0.
0.
0.
0.
0.
0.
0.
0.
0.
0.
0.
0.
0.
0.
0.
0.
0.
0.
0.
0.
0.
0.
0.
0.
0.
0.
0.
0.
0.
0.
0.
0.
0.
0.
0.
0.
0.
0.
0.
0.
0.
0.
0.
0.
0.
0.
0.
0.
0.
0.
0.
0.
0.
0.
0.
0.
0.
0.
0.
0.
0.
0.
0.
0.
0.
0.
0.
0.
0.
0.
0.
0.
0.
0.
0.
0.
0.
0.
0.
0.
0.
0.
0.
0.
0.
0.
0.
0.
0.
0.
0.
0.
0.
0.
0.
0.
0.
0.
0.
0.
0.
0.
0.
0.
0.
0.
0.
0.
0.
0.
0.
0.
0.
0.
0.
0.
0.
0.
0.
0.
0.
0.
0.
0.
0.
0.
0.
0.
0.
0.
0.
0.
0.
0.
0.
0.
0.
0.
0.
0.
0.
0.
0.
0.
0.
0.
0.
0.
0.
0.
0.
0.
0.
0.
0.
0.
0.
0.
0.
0.
0.
0.
0.
0.
0.
0.
0.
0.
0.
0.
0.
0.
0.
0.
0.
0.
0.
0.
0.
0.
0.
0.
0.
0.
0.
0.
0.
0.
0.
0.
0.
0.
0.
0.
0.
0.
0.
0.
0.
0.
0.
0.
0.
0.
0.
0.
0.
0.
0.
0.
0.
0.
0.
0.
0.
0.
0.
0.
0.
0.
0.
0.
0.
0.
0.
0.
0.
0.
0.
0.
0.
0.
0.
0.
0.
0.
0.
0.
0.
0.
0.
0.
0.
0.
0.
0.
0.
0.
0.
0.
0.
0.
0.
0.
0.
0.
0.
0.
0.
0.
0.
0.
0.
0.
0.
0.
0.
0.
0.
0.
0.
0.
0.
0.
0.
0.
0.
0.
0.
0.
0.
0.
0.
0.
0.
0.
0.
0.
0.
0.
0.
0.
0.
0.
0.
0.
0.
0.
0.
0.
0.
0.
0.
0.
0.
0.
0.
0.
0.
0.
0.
0.
-0.001
-0.001
-0.001
-0.001
-0.003
-0.003
-0.003
-0.002
-0.002
0.000
0.001
0.
0.
0.
0.
0.
0.
0.
0.
0.
0.
0.
0.
0.
0.
0.
0.
0.
0.
0.
0.
0.
0.
0.
0.
0.
0.
0.
0.
0.
-0.001
-0.001
-0.001
-0.004
-0.008
-0.010
-0.008
-0.007
-0.006
-0.005
-0.002
-0.001
0.001
0.001
0.
0.
0.
0.
0.
0.
0.
0.
0.
0.
0.
0.
0.
0.
0.
0.
0.
0.
0.
0.
0.
0.
0.
0.
0.
0.
-0.001
-0.001
-0.003
-0.007
-0.011
-0.015
-0.015
-0.016
-0.015
-0.013
-0.010
-0.008
-0.003
-0.001
0.001
0.
0.
0.
0.
0.
0.
0.
0.
0.
0.
0.
0.
0.
0.
0.
0.
0.
0.
0.
0.
0.
0.
0.
0.
0.
0.
-0.001
-0.003
-0.005
-0.013
-0.018
-0.020
-0.024
-0.026
-0.028
-0.026
-0.021
-0.015
-0.007
-0.003
0.000
0.001
0.
0.
0.
0.
0.
0.
0.
0.
0.
0.
0.
0.
0.
0.
0.
0.
0.
0.
0.
0.
0.
0.
0.
0.
-0.001
-0.001
-0.005
-0.010
-0.015
-0.023
-0.030
-0.035
-0.040
-0.045
-0.044
-0.037
-0.026
-0.016
-0.007
-0.002
0.001
0.001
0.
0.
0.
0.
0.
0.
0.
0.
0.
0.
0.
0.
0.
0.
0.
0.
0.
0.
0.
0.
0.
0.
0.
-0.002
-0.003
-0.007
-0.015
-0.020
-0.028
-0.036
-0.046
-0.055
-0.061
-0.062
-0.054
-0.041
-0.024
-0.010
-0.004
0.000
0.001
0.
0.
0.
0.
0.
0.
0.
0.
0.
0.
0.
0.
0.
0.
0.
0.
0.
0.
0.
0.
0.
0.
-0.001
-0.002
-0.003
-0.007
-0.015
-0.024
-0.030
-0.040
-0.051
-0.061
-0.071
-0.073
-0.067
-0.053
-0.034
-0.017
-0.005
0.
0.001
0.001
0.
0.
0.
0.
0.
0.
0.
0.
0.
0.
0.
0.
0.
0.
0.
0.
0.
0.
0.
0.
0.
-0.001
0.000
-0.002
-0.008
-0.016
-0.029
-0.037
-0.048
-0.059
-0.070
-0.080
-0.085
-0.074
-0.062
-0.041
-0.021
-0.012
-0.002
0.001
0.001
0.
0.
0.
0.
0.
0.
0.
0.
0.
0.
0.
0.
0.
0.
0.
0.
0.
0.
0.
0.
0.
0.001
-0.001
-0.003
-0.012
-0.026
-0.039
-0.050
-0.064
-0.071
-0.079
-0.088
-0.088
-0.078
-0.066
-0.045
-0.027
-0.017
-0.009
-0.001
0.001
0.
0.
0.
0.
0.
0.
0.
0.
0.
0.
0.
0.
0.
0.
0.
0.
0.
0.
0.
0.
0.001
0.001
-0.003
-0.010
-0.025
-0.053
-0.079
-0.095
-0.102
-0.107
-0.113
-0.117
-0.115
-0.098
-0.076
-0.052
-0.035
-0.020
-0.014
-0.008
-0.002
0.
0.
0.
0.
0.
0.
0.
0.
0.
0.
0.
0.
0.
0.
0.
0.
0.
0.
0.
0.001
0.001
0.000
-0.010
-0.027
-0.067
-0.103
-0.121
-0.126
-0.170
-0.193
-0.198
-0.179
-0.163
-0.146
-0.115
-0.082
-0.054
-0.032
-0.020
-0.011
-0.004
0.
0.
0.
0.
0.
0.
0.
0.
0.
0.
0.
0.
0.
0.
0.
0.
0.
-0.001
-0.001
-0.002
-0.002
-0.008
-0.027
-0.072
-0.110
-0.063
1.818
7.083
1.687
-0.199
-0.263
-0.073
0.016
-0.171
-0.175
-0.133
-0.083
-0.048
-0.030
-0.014
-0.007
0.
0.
0.
0.
0.
0.
0.
0.
0.
0.
0.
0.
0.
0.
0.
-0.001
-0.001
-0.001
-0.003
-0.003
-0.005
-0.018
-0.055
-0.105
0.014
3.739
293.375
9354.894
308.168
2.573
1.227
6.909
8.987
0.891
-0.201
-0.184
-0.121
-0.069
-0.042
-0.023
-0.008
-0.001
0.
0.
0.
0.
0.
0.
0.
0.
0.
0.
0.
0.
0.
-0.001
-0.001
-0.002
-0.005
-0.005
-0.007
-0.014
-0.034
-0.079
-0.085
5.077
203.601
10372.113
103213.625
10392.945
37.016
90.676
177.438
159.823
12.106
0.244
-0.211
-0.161
-0.093
-0.048
-0.025
-0.013
-0.002
0.001
0.
0.
0.
0.
0.
0.
0.
0.
0.
0.
0.
0.
-0.001
-0.002
-0.004
-0.006
-0.007
-0.011
-0.020
-0.048
-0.102
-0.014
27.763
6432.063
18331.135
110355.313
899.808
580.448
21631.199
3282.071
2395.582
340.558
6.707
-0.165
-0.194
-0.119
-0.065
-0.030
-0.016
-0.003
0.000
0.001
0.
0.
0.
0.
0.
0.
0.
0.
0.
0.
-0.001
-0.001
-0.004
-0.005
-0.009
-0.012
-0.016
-0.030
-0.057
-0.128
-0.166
6.982
336.661
723.689
1226.253
375.213
762.112
42418.160
2322.021
4713.766
3112.537
19.191
-0.169
-0.223
-0.137
-0.077
-0.042
-0.021
-0.008
0.
0.001
0.001
0.
0.
0.
0.
0.
0.
0.
0.
0.
-0.001
-0.003
-0.004
-0.007
-0.013
-0.014
-0.021
-0.034
-0.065
-0.150
-0.255
0.552
21.032
200.809
1253.637
5643.240
2315.984
173.596
61.499
124.612
93.942
2.671
-0.346
-0.262
-0.158
-0.095
-0.059
-0.035
-0.012
-0.005
0.000
0.001
0.001
0.
0.
0.
0.
0.
0.
0.
0.
-0.001
-0.003
-0.004
-0.008
-0.012
-0.015
-0.021
-0.035
-0.068
-0.153
-0.264
0.884
46.049
1371.429
15093.903
1266.860
864.247
148.865
8514.431
641.021
9.458
-0.113
-0.392
-0.295
-0.192
-0.122
-0.086
-0.056
-0.030
-0.013
-0.004
0.000
0.001
0.
0.
0.
0.
0.
0.
0.
0.
-0.001
-0.002
-0.004
-0.007
-0.010
-0.015
-0.019
-0.034
-0.065
-0.140
-0.247
0.019
17.751
4240.834
103261.328
44508.988
235.091
2407.582
101019.313
41457.773
94.506
15.076
1.751
-0.234
-0.223
-0.155
-0.103
-0.074
-0.049
-0.024
-0.008
-0.001
0.001
0.001
0.
0.
0.
0.
0.
0.
0.
-0.001
-0.002
-0.003
-0.003
-0.007
-0.012
-0.016
-0.027
-0.058
-0.117
-0.227
-0.270
6.001
1281.377
100590.508
9383.448
288.506
161.239
8783.389
3856.001
1968.046
4442.618
87.272
0.707
-0.251
-0.178
-0.105
-0.085
-0.061
-0.033
-0.013
-0.002
0.001
0.002
0.
0.
0.
0.
0.
0.
0.
0.
0.000
-0.002
-0.001
-0.003
-0.005
-0.013
-0.024
-0.049
-0.090
-0.174
-0.285
0.316
25.105
849.750
10922.577
484.911
17.430
260.881
9663.085
58689.117
100012.516
499.590
2.160
-0.264
-0.193
-0.104
-0.089
-0.068
-0.036
-0.015
-0.002
0.001
0.002
0.
0.
0.
0.
0.
0.
0.
0.
-0.001
0.000
0.000
-0.002
-0.002
-0.009
-0.019
-0.043
-0.073
-0.124
-0.214
-0.206
9.877
1718.772
51824.586
1091.370
797.891
3118.838
407.559
1128.850
2528.789
60.886
0.497
-0.291
-0.215
-0.138
-0.098
-0.070
-0.034
-0.012
-0.002
0.001
0.002
0.
0.
0.
0.
0.
0.
0.
0.
0.
0.002
0.003
0.001
-0.002
-0.009
-0.018
-0.038
-0.060
-0.093
-0.153
-0.223
1.382
55.234
301.027
864.226
38435.387
1954.996
127.732
11.257
8.592
1.100
-0.316
-0.298
-0.215
-0.139
-0.092
-0.057
-0.024
-0.008
-0.001
0.001
0.002
0.
0.
0.
0.
0.
0.
0.
0.
0.
0.001
0.004
0.003
0.000
-0.006
-0.015
-0.030
-0.051
-0.072
-0.110
-0.180
-0.186
1.410
46.553
3740.390
101627.688
118369.070
104981.313
54.557
0.263
-0.240
-0.334
-0.284
-0.190
-0.124
-0.075
-0.040
-0.017
-0.005
0.000
0.001
0.
0.
0.
0.
0.
0.
0.
0.
0.
0.
0.001
0.003
0.003
0.000
-0.004
-0.014
-0.025
-0.038
-0.053
-0.074
-0.132
-0.192
2.344
469.418
89384.094
105167.539
105166.789
27525.219
35.346
48.590
7.389
-0.019
-0.207
-0.168
-0.106
-0.058
-0.028
-0.013
-0.001
0.001
0.002
0.
0.
0.
0.
0.
0.
0.
0.
0.
0.
0.001
0.003
0.004
0.001
-0.002
-0.011
-0.016
-0.026
-0.035
-0.045
-0.087
-0.139
0.929
117.844
73570.133
1458.168
10930.304
478.246
110.444
1044.167
65.123
1.004
-0.117
-0.149
-0.095
-0.048
-0.023
-0.007
-0.003
0.002
0.
0.
0.
0.
0.
0.
0.
0.
0.
0.
0.
0.001
0.003
0.003
0.003
0.001
-0.004
-0.008
-0.012
-0.019
-0.029
-0.052
-0.092
-0.051
4.558
257.828
41.424
8.466
3.262
29.229
165.321
24.580
1.200
-0.047
-0.123
-0.080
-0.040
-0.017
-0.006
-0.004
0.
0.
0.
0.
0.
0.
0.
0.
0.
0.
0.
0.
0.001
0.001
0.003
0.003
0.004
0.002
0.000
-0.003
-0.005
-0.014
-0.022
-0.046
-0.082
-0.083
0.164
-0.079
-0.239
-0.064
2.384
7.319
3.248
0.340
-0.092
-0.101
-0.064
-0.029
-0.014
-0.007
-0.003
0.
0.
0.
0.
0.
0.
0.
0.
0.
0.
0.
0.
0.
0.000
0.003
0.003
0.004
0.005
0.004
0.003
0.001
0.000
-0.006
-0.015
-0.038
-0.070
-0.110
-0.162
-0.194
-0.154
0.135
0.327
0.075
-0.099
-0.110
-0.074
-0.044
-0.021
-0.011
-0.005
0.
0.
0.
0.
0.
0.
0.
0.
0.
0.
0.
0.
0.
0.
0.001
0.001
0.002
0.003
0.005
0.004
0.004
0.003
0.005
0.001
0.000
-0.007
-0.023
-0.046
-0.068
-0.098
-0.108
-0.109
-0.106
-0.107
-0.098
-0.074
-0.046
-0.026
-0.012
-0.009
-0.004
0.
0.
0.
0.
0.
0.
0.
0.
0.
0.
0.
0.
0.
0.
0.
0.
0.001
0.002
0.002
0.003
0.003
0.004
0.005
0.004
0.004
0.003
-0.002
-0.006
-0.016
-0.033
-0.050
-0.062
-0.068
-0.065
-0.052
-0.036
-0.023
-0.013
-0.008
-0.005
0.
0.
0.
0.
0.
0.
0.
0.
0.
0.
0.
0.
0.
0.
0.
0.
0.
0.
0.
0.001
0.001
0.001
0.003
0.002
0.006
0.006
0.006
0.007
0.007
0.
-0.005
-0.012
-0.021
-0.021
-0.021
-0.018
-0.013
-0.011
-0.007
-0.004
-0.002
0.
0.
0.
0.
0.
0.
0.
0.
0.
0.
0.
0.
0.
0.
0.
0.
0.
0.
0.
0.
0.
0.
0.
0.
0.003
0.003
0.006
0.006
0.007
0.006
0.005
0.002
0.
-0.002
-0.003
-0.005
-0.005
-0.004
-0.003
-0.002
0.
0.
0.
0.
0.
0.
0.
0.
0.
0.
0.
0.
0.
0.
0.
0.
0.
0.
0.
0.
0.
0.
0.
0.
0.
0.
0.003
0.002
0.005
0.006
0.007
0.005
0.004
0.002
0.000
0.
-0.003
-0.002
-0.002
0.
0.
0.
0.
0.
0.
0.
0.
0.
0.
0.
0.
0.
0.
0.
0.
0.
0.
0.
0.
0.
0.
0.
0.
0.
0.
0.
0.
0.
0.
0.003
0.003
0.002
0.004
0.004
0.003
0.002
0.001
0.001
0.
0.
0.
0.
0.
0.
0.
0.
0.
0.
0.
0.
0.
0.
0.
0.
0.
0.
0.
0.
0.
0.
0.
0.
0.
0.
0.
0.
0.
0.
0.
0.
0.
0.
0.
0.
0.
0.
0.
0.
0.
0.
0.
0.
0.
0.
0.
0.
0.
0.
0.
0.
0.
0.
0.
0.
0.
0.
0.
0.
0.
0.
0.
0.
0.
0.
0.
0.
0.
0.
0.
0.
0.
0.
0.
0.
0.
0.
0.
0.
0.
0.
0.
0.
0.
0.
0.
0.
0.
0.
0.
0.
0.
0.
0.
0.
0.
0.
0.
0.
0.
0.
0.
0.
0.
0.
0.
0.
0.
0.
0.
0.
0.
0.
0.
0.
0.
0.
0.
0.
0.
0.
0.
0.
0.
0.
0.
0.
0.
0.
0.
0.
0.
0.
0.
0.
0.
0.
0.
0.
0.
0.
0.
0.
0.
0.
0.
0.
0.
0.
0.
0.
0.
0.
0.
0.
0.
0.
0.
0.
0.
0.
0.
0.
0.
0.
0.
0.
0.
0.
0.
0.
0.
0.
0.
0.
0.
0.
0.
0.
0.
0.
0.
0.
0.
0.
0.
0.
0.
0.
0.
0.
0.
0.
0.
0.
0.
0.
0.
0.
0.
0.
0.
0.
0.
0.
0.
0.
0.
0.
0.
0.
0.
0.
0.
0.
0.
0.
0.
0.
0.
0.
0.
0.
0.
0.
0.
0.
0.
0.
0.
0.
0.
0.
0.
0.
0.
0.
0.
0.
0.
0.
0.
0.
0.
0.
0.
0.
0.
0.
0.
0.
0.
0.
0.
0.
0.
0.
0.
0.
0.
0.
0.
0.
0.
0.
0.
0.
0.
0.
0.
0.
0.
0.
0.
0.
0.
0.
0.
0.
0.
0.
0.
0.
0.
0.
0.
0.
0.
0.
0.
0.
0.
0.
0.
0.
0.
0.
0.
0.
0.
0.
0.
0.
0.
0.
0.
0.
0.
0.
0.
0.
0.
0.
0.
0.
0.
0.
0.
0.
0.
0.
0.
0.
0.
0.
0.
0.
0.
0.
0.
0.
0.
0.
0.
0.
0.
0.
0.
0.
0.
0.
0.
0.
0.
0.
0.
0.
0.
0.
0.
0.
0.
0.
0.
0.
0.
0.
0.
0.
0.
0.
0.
0.
0.
0.
0.
0.
0.
0.
0.
0.
0.
0.
0.
0.
0.
0.
0.
0.
0.
0.
0.
0.
0.
0.
0.
0.
0.
0.
0.
0.
0.
0.
0.
0.
0.
0.
0.
0.
0.
0.
0.
0.
0.
0.
0.
0.
0.
0.
0.
0.
0.
0.
0.
0.
0.
0.
0.
0.
0.
0.
0.
0.
0.
0.
0.
0.
0.
0.
0.
0.
0.
0.
0.
0.
0.
0.
0.
0.
0.
0.
0.
0.
0.
0.
0.
0.
0.
0.
0.
0.
0.
0.
0.
0.
0.
0.
0.
0.
0.
0.
0.
0.
0.
0.
0.
0.
0.
0.
0.
0.
0.
0.
0.
0.
0.
0.
0.
0.
0.
0.
0.
0.
0.
0.
0.
0.
0.
0.
0.
0.
0.
0.
0.
0.
0.
0.
0.
0.
0.
0.
0.
0.
0.
0.
0.
0.
0.
0.
0.
0.
0.
0.
0.
0.
0.
0.
0.
0.
0.
0.
0.
0.
0.
0.
0.
0.
0.
0.
0.
0.
0.
0.
0.
0.
0.
0.
0.
0.
0.
0.
0.
0.
0.
0.
0.
0.
0.
0.
0.
0.
0.
0.
0.
0.
0.
0.
0.
0.
0.
0.
0.
0.
0.
0.
0.
0.
0.
0.
0.
0.
0.
0.
0.
0.
0.
0.
0.
0.
0.
0.
0.
0.
0.
0.
0.
0.
0.
0.
0.
0.
0.
0.
0.
0.
0.
0.
0.
0.
0.
0.
0.
0.
0.
0.
0.
0.
0.
0.
0.
0.
0.
0.
0.
0.
0.
0.
0.
0.
0.
0.
0.
0.
0.
0.
0.
0.
0.
0.
0.
0.
0.
0.
0.
0.
0.
0.
0.
0.
0.
0.
0.
0.
0.
0.
0.
0.
0.
0.
0.
0.
0.
0.
0.
0.
0.
0.
0.
0.
0.
0.
0.
0.
0.
0.
0.
0.
0.
0.
0.
0.
0.
0.
0.
0.
0.
0.
0.
0.
0.
0.
0.
0.
0.
0.
0.
0.
0.
0.
0.
0.
0.
0.
0.
0.
0.
0.
0.
0.
0.
0.
0.
0.
0.
0.
0.
0.
0.
0.
0.
0.
0.
0.
0.
0.
0.
0.
0.
0.
0.
0.
0.
0.
0.
0.
0.
0.
0.
0.
0.
0.
0.
0.
0.
0.
0.
0.
0.
0.
0.
0.
0.
0.
0.
0.
0.
0.
0.
0.
0.
0.
0.
0.
0.
0.
0.
0.
0.
0.
0.
0.
0.
0.
0.
0.
0.
0.
0.
0.
0.
0.
0.
0.
0.
0.
0.
0.
0.
0.
0.
0.
0.
0.
0.
0.
0.
0.
0.
0.
0.
0.
0.
0.
0.
0.
0.
0.
0.
0.
0.
0.
0.
0.
0.
0.
0.
0.
0.
0.
0.
0.
0.
0.
0.
0.
0.
0.
0.
0.
0.
0.
0.
0.
0.
0.
0.
0.
0.
0.
0.
0.
0.
0.
0.
0.
0.
0.
0.
0.
0.
0.
0.
0.
0.
0.
0.
0.
0.
0.
0.
0.
0.
0.
0.
0.
0.
0.
0.
0.
0.
0.
0.
0.
0.
0.
0.
0.
0.
0.
0.
0.
0.
0.
0.
0.
0.
0.
0.
0.
0.
0.
0.
0.
0.
0.
0.
0.
0.
0.
0.
0.
0.
0.
0.
0.
0.
0.
0.
0.
0.
0.
0.
0.
0.
0.
0.
0.
0.
0.
0.
0.
0.
0.
0.
0.
0.
0.
0.
0.
0.
0.
0.
0.
0.
0.
0.
0.
0.
0.
0.
0.
0.
0.
0.
0.
0.
0.
0.
0.
0.
0.
0.
0.
0.
0.
0.
0.
0.
0.
0.
0.
0.
0.
0.
0.
0.
0.
0.
0.
0.
0.
0.
0.
0.
0.
0.
0.
0.
0.
0.
0.
0.
0.
0.
0.
0.
0.
0.
0.
0.
0.
0.
0.
0.
0.
0.
0.
0.
0.
0.
0.
0.
0.
0.
0.
0.
0.
0.
0.
0.
0.
0.
0.
0.
0.
0.
0.
0.
0.
0.
0.
0.
0.
0.
0.
0.
0.
0.
0.
0.
0.
0.
0.
0.
0.
0.
0.
0.
0.
0.
0.
0.
0.
0.
0.
0.
0.
0.
0.
0.
0.
0.
0.
0.
0.
0.
0.
0.
0.
0.
0.
0.
0.
-0.001
-0.001
-0.001
-0.001
-0.001
-0.001
-0.001
0.001
0.001
0.001
0.001
0.
0.
0.
0.
0.
0.
0.
0.
0.
0.
0.
0.
0.
0.
0.
0.
0.
0.
0.
0.
0.
0.
0.
0.
0.
0.
0.
0.
-0.001
-0.001
-0.001
-0.003
-0.003
-0.007
-0.009
-0.007
-0.006
-0.005
-0.002
-0.002
0.000
0.000
0.001
0.
0.
0.
0.
0.
0.
0.
0.
0.
0.
0.
0.
0.
0.
0.
0.
0.
0.
0.
0.
0.
0.
0.
0.
0.
0.
-0.001
-0.002
-0.004
-0.010
-0.013
-0.015
-0.016
-0.017
-0.016
-0.014
-0.010
-0.007
-0.003
0.000
0.001
0.001
0.
0.
0.
0.
0.
0.
0.
0.
0.
0.
0.
0.
0.
0.
0.
0.
0.
0.
0.
0.
0.
0.
0.
0.
-0.001
-0.001
-0.004
-0.009
-0.016
-0.022
-0.026
-0.029
-0.031
-0.032
-0.031
-0.025
-0.017
-0.010
-0.004
0.000
0.001
0.
0.
0.
0.
0.
0.
0.
0.
0.
0.
0.
0.
0.
0.
0.
0.
0.
0.
0.
0.
0.
0.
0.
-0.001
-0.002
-0.005
-0.010
-0.019
-0.029
-0.036
-0.044
-0.050
-0.057
-0.060
-0.061
-0.052
-0.037
-0.022
-0.009
-0.003
0.000
0.002
0.
0.
0.
0.
0.
0.
0.
0.
0.
0.
0.
0.
0.
0.
0.
0.
0.
0.
0.
0.
0.
-0.001
-0.002
-0.003
-0.009
-0.016
-0.028
-0.040
-0.052
-0.065
-0.078
-0.088
-0.096
-0.096
-0.089
-0.068
-0.041
-0.020
-0.006
0.000
0.001
0.
0.
0.
0.
0.
0.
0.
0.
0.
0.
0.
0.
0.
0.
0.
0.
0.
0.
0.
0.
0.
-0.001
-0.002
-0.004
-0.012
-0.022
-0.033
-0.049
-0.069
-0.089
-0.105
-0.113
-0.118
-0.117
-0.107
-0.088
-0.065
-0.033
-0.010
-0.003
0.001
0.001
0.
0.
0.
0.
0.
0.
0.
0.
0.
0.
0.
0.
0.
0.
0.
0.
0.
0.
0.
0.
-0.002
-0.003
-0.007
-0.014
-0.024
-0.039
-0.056
-0.078
-0.101
-0.115
-0.127
-0.127
-0.124
-0.110
-0.099
-0.080
-0.048
-0.021
-0.010
0.001
0.001
0.
0.
0.
0.
0.
0.
0.
0.
0.
0.
0.
0.
0.
0.
0.
0.
0.
0.
0.
-0.001
-0.002
-0.005
-0.007
-0.014
-0.028
-0.040
-0.058
-0.087
-0.107
-0.128
-0.144
-0.141
-0.131
-0.102
-0.100
-0.085
-0.059
-0.027
-0.014
-0.006
0.001
0.
0.
0.
0.
0.
0.
0.
0.
0.
0.
0.
0.
0.
0.
0.
0.
0.
0.
0.
0.
-0.002
-0.003
-0.006
-0.015
-0.029
-0.050
-0.075
-0.096
-0.119
-0.137
-0.151
-0.160
-0.147
-0.129
-0.112
-0.087
-0.064
-0.035
-0.019
-0.010
-0.004
0.
0.
0.
0.
0.
0.
0.
0.
0.
0.
0.
0.
0.
0.
0.
0.
0.
0.
0.
0.
0.000
-0.004
-0.007
-0.022
-0.041
-0.072
-0.101
-0.123
-0.140
-0.156
-0.169
-0.178
-0.176
-0.156
-0.132
-0.106
-0.071
-0.046
-0.025
-0.016
-0.007
-0.002
0.
0.
0.
0.
0.
0.
0.
0.
0.
0.
0.
0.
0.
0.
0.
0.
0.
0.
0.000
0.001
-0.005
-0.017
-0.038
-0.077
-0.116
-0.145
-0.166
-0.196
-0.218
-0.223
-0.223
-0.215
-0.198
-0.168
-0.131
-0.093
-0.060
-0.038
-0.022
-0.012
-0.004
0.
0.
0.
0.
0.
0.
0.
0.
0.
0.
0.
0.
0.
0.
-0.001
-0.001
-0.001
-0.003
-0.002
-0.003
-0.013
-0.032
-0.076
-0.124
-0.134
0.399
1.576
0.302
-0.293
-0.322
-0.303
-0.276
-0.252
-0.217
-0.170
-0.129
-0.088
-0.051
-0.032
-0.017
-0.005
0.
0.
0.
0.
0.
0.
0.
0.
0.
0.
0.
0.
0.
-0.001
-0.001
-0.002
-0.006
-0.006
-0.006
-0.015
-0.026
-0.057
-0.116
-0.150
0.512
31.738
264.839
31.228
0.204
-0.352
-0.250
-0.204
-0.128
-0.032
-0.173
-0.167
-0.116
-0.066
-0.036
-0.025
-0.010
-0.001
0.
0.
0.
0.
0.
0.
0.
0.
0.
0.
0.
-0.001
-0.001
-0.003
-0.005
-0.009
-0.010
-0.014
-0.023
-0.043
-0.089
-0.155
0.004
4.374
275.415
7735.495
267.053
2.635
2.415
2.459
1.905
3.561
4.996
0.712
-0.172
-0.145
-0.086
-0.046
-0.027
-0.011
-0.003
0.
0.
0.
0.
0.
0.
0.
0.
0.
0.
0.
-0.001
-0.003
-0.007
-0.011
-0.015
-0.020
-0.028
-0.038
-0.065
-0.119
-0.200
0.413
10.769
68.482
339.259
42.975
19.086
38.583
17.232
9.600
17.836
24.696
3.101
-0.126
-0.172
-0.105
-0.056
-0.030
-0.015
-0.003
0.001
0.001
0.
0.
0.
0.
0.
0.
0.
0.
-0.001
-0.001
-0.004
-0.009
-0.016
-0.022
-0.029
-0.040
-0.055
-0.081
-0.150
-0.257
-0.074
3.444
11.034
15.456
20.694
298.187
141.671
34.260
19.454
14.092
11.166
1.519
-0.220
-0.200
-0.125
-0.075
-0.044
-0.022
-0.006
0.
0.001
0.001
0.
0.
0.
0.
0.
0.
0.
-0.001
-0.003
-0.006
-0.011
-0.020
-0.030
-0.041
-0.054
-0.067
-0.095
-0.175
-0.287
0.612
59.440
458.347
110.478
43.181
191.338
244.302
361.383
181.486
10.711
2.366
0.012
-0.337
-0.248
-0.159
-0.107
-0.071
-0.039
-0.015
-0.004
0.000
0.001
0.
0.
0.
0.
0.
0.
0.
-0.001
-0.003
-0.007
-0.011
-0.022
-0.034
-0.049
-0.057
-0.076
-0.104
-0.178
-0.278
3.969
1331.928
85553.469
13699.718
3337.393
118.975
177.758
1130.669
811.077
44.763
0.830
-0.411
-0.415
-0.311
-0.206
-0.142
-0.096
-0.063
-0.031
-0.012
-0.003
0.001
0.002
0.
0.
0.
0.
0.
0.
-0.001
-0.003
-0.006
-0.011
-0.017
-0.032
-0.046
-0.056
-0.074
-0.107
-0.173
-0.278
1.291
156.623
2635.045
126983.883
103142.180
46441.449
396.360
135186.797
102507.945
900.000
26.032
2.575
-0.356
-0.343
-0.125
0.150
-0.020
-0.083
-0.053
-0.021
-0.006
0.
0.001
0.
0.
0.
0.
0.
0.
-0.001
-0.003
-0.005
-0.007
-0.013
-0.025
-0.035
-0.052
-0.067
-0.102
-0.157
-0.259
-0.277
3.302
85.623
5440.688
47230.008
22618.836
158.148
101045.633
147034.172
9122.257
16357.307
152.348
0.929
-0.281
1.447
5.243
1.175
-0.050
-0.066
-0.030
-0.009
0.000
0.001
0.
0.
0.
0.
0.
0.
0.
-0.001
-0.003
-0.003
-0.009
-0.015
-0.026
-0.041
-0.064
-0.095
-0.140
-0.225
-0.334
-0.259
3.419
29.771
56.375
65.699
194.413
5490.911
100743.305
200058.141
100069.797
1178.073
3.144
-0.196
2.675
9.394
1.999
-0.033
-0.074
-0.034
-0.010
-0.001
0.001
0.001
0.
0.
0.
0.
0.
0.
-0.001
-0.001
-0.001
-0.004
-0.008
-0.019
-0.039
-0.063
-0.095
-0.131
-0.178
-0.279
-0.363
0.168
11.318
39.750
51.269
150.141
330.210
13940.038
4369.557
7366.402
113.041
0.891
-0.345
0.163
1.032
0.209
-0.097
-0.072
-0.029
-0.008
0.000
0.001
0.
0.
0.
0.
0.
0.
0.
0.
0.001
0.001
-0.001
-0.004
-0.016
-0.037
-0.064
-0.100
-0.129
-0.157
-0.208
-0.287
-0.258
1.407
5.075
14.167
56.843
60.684
129.146
23.143
18.865
5.660
0.201
-0.372
-0.317
-0.211
-0.148
-0.101
-0.058
-0.021
-0.005
0.000
0.002
0.
0.
0.
0.
0.
0.
0.
0.
0.000
0.004
0.001
-0.003
-0.016
-0.037
-0.069
-0.096
-0.122
-0.145
-0.174
-0.222
-0.304
-0.270
2.068
53.412
622.965
10692.395
100881.328
46.221
4.107
1.951
0.744
0.021
-0.285
-0.219
-0.139
-0.077
-0.036
-0.012
-0.001
0.001
0.001
0.
0.
0.
0.
0.
0.
0.
0.
0.001
0.003
0.003
-0.001
-0.012
-0.032
-0.060
-0.085
-0.102
-0.121
-0.138
-0.178
-0.238
-0.143
5.709
62.510
651.832
81440.086
3219.916
186.758
2197.490
104.942
10.024
3.035
-0.018
-0.174
-0.103
-0.049
-0.022
-0.007
0.000
0.001
0.
0.
0.
0.
0.
0.
0.
0.
0.
0.001
0.003
0.003
0.000
-0.007
-0.026
-0.046
-0.066
-0.081
-0.098
-0.110
-0.134
-0.175
-0.152
2.337
18.735
45.329
22611.273
549.792
12548.780
100501.633
4207.430
36.993
6.595
0.182
-0.132
-0.080
-0.035
-0.017
-0.004
0.001
0.001
0.
0.
0.
0.
0.
0.
0.
0.
0.
0.001
0.002
0.003
0.003
-0.002
-0.012
-0.028
-0.044
-0.056
-0.068
-0.074
-0.089
-0.126
-0.168
0.010
1.336
1.133
8.143
11.135
995.498
37912.477
2009.950
99.802
7.376
0.078
-0.107
-0.066
-0.026
-0.010
-0.004
0.001
0.
0.
0.
0.
0.
0.
0.
0.
0.
0.
0.001
0.002
0.003
0.004
0.003
-0.002
-0.009
-0.021
-0.029
-0.037
-0.046
-0.057
-0.078
-0.118
-0.172
-0.207
-0.213
-0.040
10.387
298.297
856.127
208.241
26.626
2.445
-0.051
-0.090
-0.047
-0.018
-0.007
-0.004
0.
0.
0.
0.
0.
0.
0.
0.
0.
0.
0.
0.
0.001
0.003
0.003
0.004
0.005
0.002
-0.005
-0.008
-0.016
-0.019
-0.022
-0.037
-0.064
-0.111
-0.153
-0.164
-0.092
1.864
24.448
21.718
4.858
1.091
0.048
-0.101
-0.066
-0.032
-0.013
-0.007
-0.004
0.
0.
0.
0.
0.
0.
0.
0.
0.
0.
0.
0.
0.001
0.001
0.003
0.003
0.005
0.005
0.004
0.
-0.003
-0.006
-0.006
-0.013
-0.025
-0.050
-0.082
-0.115
-0.139
-0.091
0.252
0.225
-0.064
-0.111
-0.101
-0.066
-0.039
-0.020
-0.010
-0.005
0.
0.
0.
0.
0.
0.
0.
0.
0.
0.
0.
0.
0.
0.
0.001
0.001
0.002
0.001
0.005
0.004
0.003
0.000
0.000
-0.002
-0.002
-0.007
-0.016
-0.035
-0.057
-0.079
-0.093
-0.094
-0.092
-0.092
-0.082
-0.055
-0.033
-0.020
-0.010
-0.007
-0.002
0.
0.
0.
0.
0.
0.
0.
0.
0.
0.
0.
0.
0.
0.
0.
0.
0.001
0.002
0.002
0.004
0.002
0.002
0.002
0.000
0.001
0.002
0.001
-0.006
-0.012
-0.021
-0.032
-0.040
-0.043
-0.039
-0.028
-0.022
-0.015
-0.009
-0.006
-0.002
0.
0.
0.
0.
0.
0.
0.
0.
0.
0.
0.
0.
0.
0.
0.
0.
0.
0.
0.
0.
0.001
0.002
0.002
0.001
0.004
0.005
0.005
0.007
0.006
0.006
0.
-0.003
-0.004
-0.008
-0.009
-0.010
-0.006
-0.006
-0.004
-0.002
0.
0.
0.
0.
0.
0.
0.
0.
0.
0.
0.
0.
0.
0.
0.
0.
0.
0.
0.
0.
0.
0.
0.
0.
0.
0.
0.003
0.004
0.005
0.006
0.006
0.004
0.003
0.003
0.001
-0.001
-0.001
-0.003
-0.001
-0.002
0.
0.
0.
0.
0.
0.
0.
0.
0.
0.
0.
0.
0.
0.
0.
0.
0.
0.
0.
0.
0.
0.
0.
0.
0.
0.
0.
0.
0.003
0.002
0.004
0.005
0.005
0.005
0.005
0.004
0.002
0.001
0.
0.
0.
0.
0.
0.
0.
0.
0.
0.
0.
0.
0.
0.
0.
0.
0.
0.
0.
0.
0.
0.
0.
0.
0.
0.
0.
0.
0.
0.
0.
0.
0.
0.
0.001
0.001
0.001
0.
0.
0.
0.
0.
0.
0.
0.
0.
0.
0.
0.
0.
0.
0.
0.
0.
0.
0.
0.
0.
0.
0.
0.
0.
0.
0.
0.
0.
0.
0.
0.
0.
0.
0.
0.
0.
0.
0.
0.
0.
0.
0.
0.
0.
0.
0.
0.
0.
0.
0.
0.
0.
0.
0.
0.
0.
0.
0.
0.
0.
0.
0.
0.
0.
0.
0.
0.
0.
0.
0.
0.
0.
0.
0.
0.
0.
0.
0.
0.
0.
0.
0.
0.
0.
0.
0.
0.
0.
0.
0.
0.
0.
0.
0.
0.
0.
0.
0.
0.
0.
0.
0.
0.
0.
0.
0.
0.
0.
0.
0.
0.
0.
0.
0.
0.
0.
0.
0.
0.
0.
0.
0.
0.
0.
0.
0.
0.
0.
0.
0.
0.
0.
0.
0.
0.
0.
0.
0.
0.
0.
0.
0.
0.
0.
0.
0.
0.
0.
0.
0.
0.
0.
0.
0.
0.
0.
0.
0.
0.
0.
0.
0.
0.
0.
0.
0.
0.
0.
0.
0.
0.
0.
0.
0.
0.
0.
0.
0.
0.
0.
0.
0.
0.
0.
0.
0.
0.
0.
0.
0.
0.
0.
0.
0.
0.
0.
0.
0.
0.
0.
0.
0.
0.
0.
0.
0.
0.
0.
0.
0.
0.
0.
0.
0.
0.
0.
0.
0.
0.
0.
0.
0.
0.
0.
0.
0.
0.
0.
0.
0.
0.
0.
0.
0.
0.
0.
0.
0.
0.
0.
0.
0.
0.
0.
0.
0.
0.
0.
0.
0.
0.
0.
0.
0.
0.
0.
0.
0.
0.
0.
0.
0.
0.
0.
0.
0.
0.
0.
0.
0.
0.
0.
0.
0.
0.
0.
0.
0.
0.
0.
0.
0.
0.
0.
0.
0.
0.
0.
0.
0.
0.
0.
0.
0.
0.
0.
0.
0.
0.
0.
0.
0.
0.
0.
0.
0.
0.
0.
0.
0.
0.
0.
0.
0.
0.
0.
0.
0.
0.
0.
0.
0.
0.
0.
0.
0.
0.
0.
0.
0.
0.
0.
0.
0.
0.
0.
0.
0.
0.
0.
0.
0.
0.
0.
0.
0.
0.
0.
0.
0.
0.
0.
0.
0.
0.
0.
0.
0.
0.
0.
0.
0.
0.
0.
0.
0.
0.
0.
0.
0.
0.
0.
0.
0.
0.
0.
0.
0.
0.
0.
0.
0.
0.
0.
0.
0.
0.
0.
0.
0.
0.
0.
0.
0.
0.
0.
0.
0.
0.
0.
0.
0.
0.
0.
0.
0.
0.
0.
0.
0.
0.
0.
0.
0.
0.
0.
0.
0.
0.
0.
0.
0.
0.
0.
0.
0.
0.
0.
0.
0.
0.
0.
0.
0.
0.
0.
0.
0.
0.
0.
0.
0.
0.
0.
0.
0.
0.
0.
0.
0.
0.
0.
0.
0.
0.
0.
0.
0.
0.
0.
0.
0.
0.
0.
0.
0.
0.
0.
0.
0.
0.
0.
0.
0.
0.
0.
0.
0.
0.
0.
0.
0.
0.
0.
0.
0.
0.
0.
0.
0.
0.
0.
0.
0.
0.
0.
0.
0.
0.
0.
0.
0.
0.
0.
0.
0.
0.
0.
0.
0.
0.
0.
0.
0.
0.
0.
0.
0.
0.
0.
0.
0.
0.
0.
0.
0.
0.
0.
0.
0.
0.
0.
0.
0.
0.
0.
0.
0.
0.
0.
0.
0.
0.
0.
0.
0.
0.
0.
0.
0.
0.
0.
0.
0.
0.
0.
0.
0.
0.
0.
0.
0.
0.
0.
0.
0.
0.
0.
0.
0.
0.
0.
0.
0.
0.
0.
0.
0.
0.
0.
0.
0.
0.
0.
0.
0.
0.
0.
0.
0.
0.
0.
0.
0.
0.
0.
0.
0.
0.
0.
0.
0.
0.
0.
0.
0.
0.
0.
0.
0.
0.
0.
0.
0.
0.
0.
0.
0.
0.
0.
0.
0.
0.
0.
0.
0.
0.
0.
0.
0.
0.
0.
0.
0.
0.
0.
0.
0.
0.
0.
0.
0.
0.
0.
0.
0.
0.
0.
0.
0.
0.
0.
0.
0.
0.
0.
0.
0.
0.
0.
0.
0.
0.
0.
0.
0.
0.
0.
0.
0.
0.
0.
0.
0.
0.
0.
0.
0.
0.
0.
0.
0.
0.
0.
0.
0.
0.
0.
0.
0.
0.
0.
0.
0.
0.
0.
0.
0.
0.
0.
0.
0.
0.
0.
0.
0.
0.
0.
0.
0.
0.
0.
0.
0.
0.
0.
0.
0.
0.
0.
0.
0.
0.
0.
0.
0.
0.
0.
0.
0.
0.
0.
0.
0.
0.
0.
0.
0.
0.
0.
0.
0.
0.
0.
0.
0.
0.
0.
0.
0.
0.
0.
0.
0.
0.
0.
0.
0.
0.
0.
0.
0.
0.
0.
0.
0.
0.
0.
0.
0.
0.
0.
0.
0.
0.
0.
0.
0.
0.
0.
0.
0.
0.
0.
0.
0.
0.
0.
0.
0.
0.
0.
0.
0.
0.
0.
0.
0.
0.
0.
0.
0.
0.
0.
0.
0.
0.
0.
0.
0.
0.
0.
0.
0.
0.
0.
0.
0.
0.
0.
0.
0.
0.
0.
0.
0.
0.
0.
0.
0.
0.
0.
0.
0.
0.
0.
0.
0.
0.
0.
0.
0.
0.
0.
0.
0.
0.
0.
0.
0.
0.
0.
0.
0.
0.
0.
0.
0.
0.
0.
0.
0.
0.
0.
0.
0.
0.
0.
0.
0.
0.
0.
0.
0.
0.
0.
0.
0.
0.
0.
0.
0.
0.
0.
0.
0.
0.
0.
0.
0.
0.
0.
0.
0.
0.
0.
0.
0.
0.
0.
0.
0.
0.
0.
0.
0.
0.
0.
0.
0.
0.
0.
0.
0.
0.
0.
0.
0.
0.
0.
0.
0.
0.
0.
0.
0.
0.
0.
0.
0.
0.
0.
0.
0.
0.
0.
0.
0.
0.
0.
0.
0.
0.
0.
0.
0.
0.
0.
0.
0.
0.
0.
0.
0.
0.
0.
0.
0.
0.
0.
0.
0.
0.
0.
0.
0.
0.
0.
0.
0.
0.
0.
0.
0.
0.
-0.001
-0.001
-0.001
0.
0.000
0.001
0.001
0.
0.
0.
0.
0.
0.
0.
0.
0.
0.
0.
0.
0.
0.
0.
0.
0.
0.
0.
0.
0.
0.
0.
0.
0.
0.
0.
0.
0.
0.
0.
0.
0.
-0.001
-0.001
-0.002
-0.002
-0.002
-0.004
-0.002
-0.004
-0.003
-0.002
0.000
0.001
0.001
0.
0.
0.
0.
0.
0.
0.
0.
0.
0.
0.
0.
0.
0.
0.
0.
0.
0.
0.
0.
0.
0.
0.
0.
0.
0.
-0.001
-0.001
-0.002
-0.004
-0.006
-0.010
-0.011
-0.012
-0.012
-0.011
-0.007
-0.007
-0.005
-0.002
0.000
0.001
0.
0.
0.
0.
0.
0.
0.
0.
0.
0.
0.
0.
0.
0.
0.
0.
0.
0.
0.
0.
0.
0.
0.
0.
0.
-0.001
-0.003
-0.006
-0.013
-0.018
-0.023
-0.026
-0.026
-0.027
-0.026
-0.024
-0.019
-0.013
-0.008
-0.003
0.000
0.002
0.
0.
0.
0.
0.
0.
0.
0.
0.
0.
0.
0.
0.
0.
0.
0.
0.
0.
0.
0.
0.
0.
0.
-0.002
-0.003
-0.008
-0.016
-0.027
-0.035
-0.045
-0.051
-0.055
-0.058
-0.059
-0.057
-0.049
-0.035
-0.020
-0.010
-0.003
0.000
0.002
0.
0.
0.
0.
0.
0.
0.
0.
0.
0.
0.
0.
0.
0.
0.
0.
0.
0.
0.
0.
0.
-0.001
-0.003
-0.008
-0.015
-0.027
-0.042
-0.060
-0.077
-0.093
-0.106
-0.109
-0.111
-0.107
-0.098
-0.076
-0.046
-0.022
-0.007
0.000
0.001
0.
0.
0.
0.
0.
0.
0.
0.
0.
0.
0.
0.
0.
0.
0.
0.
0.
0.
0.
0.
-0.001
-0.002
-0.008
-0.013
-0.024
-0.040
-0.060
-0.089
-0.117
-0.146
-0.154
-0.141
-0.124
-0.126
-0.116
-0.111
-0.085
-0.044
-0.016
-0.004
0.000
0.002
0.
0.
0.
0.
0.
0.
0.
0.
0.
0.
0.
0.
0.
0.
0.
0.
0.
0.
0.
-0.002
-0.005
-0.010
-0.019
-0.030
-0.051
-0.081
-0.116
-0.155
-0.180
-0.169
0.087
0.471
0.325
0.161
-0.058
-0.106
-0.073
-0.032
-0.008
0.000
0.002
0.
0.
0.
0.
0.
0.
0.
0.
0.
0.
0.
0.
0.
0.
0.
0.
0.
0.
-0.001
-0.004
-0.006
-0.012
-0.022
-0.036
-0.059
-0.093
-0.134
-0.180
-0.203
-0.144
0.696
2.117
1.756
2.611
0.825
-0.073
-0.086
-0.045
-0.018
-0.007
0.001
0.
0.
0.
0.
0.
0.
0.
0.
0.
0.
0.
0.
0.
0.
0.
0.
0.
0.
-0.002
-0.004
-0.007
-0.013
-0.024
-0.039
-0.066
-0.103
-0.150
-0.196
-0.223
-0.198
0.273
1.042
1.912
6.995
2.691
0.008
-0.097
-0.060
-0.025
-0.012
-0.005
0.
0.
0.
0.
0.
0.
0.
0.
0.
0.
0.
0.
0.
0.
0.
0.
0.
0.
-0.002
-0.004
-0.008
-0.010
-0.021
-0.042
-0.070
-0.107
-0.154
-0.201
-0.236
-0.257
-0.211
-0.118
0.281
1.638
0.632
-0.103
-0.107
-0.070
-0.038
-0.019
-0.011
-0.004
0.
0.
0.
0.
0.
0.
0.
0.
0.
0.
0.
0.
0.
0.
0.
0.
0.
0.
-0.003
-0.009
-0.010
-0.026
-0.046
-0.076
-0.118
-0.165
-0.211
-0.244
-0.269
-0.276
-0.267
-0.239
-0.171
-0.184
-0.176
-0.133
-0.089
-0.051
-0.032
-0.015
-0.007
0.
0.
0.
0.
0.
0.
0.
0.
0.
0.
0.
0.
0.
0.
0.
-0.001
0.
-0.002
-0.007
-0.011
-0.021
-0.033
-0.057
-0.095
-0.147
-0.197
-0.243
-0.277
-0.291
-0.297
-0.299
-0.297
-0.280
-0.251
-0.212
-0.162
-0.118
-0.073
-0.041
-0.026
-0.011
-0.003
0.
0.
0.
0.
0.
0.
0.
0.
0.
0.
0.
0.
-0.001
-0.001
-0.001
-0.003
-0.004
-0.009
-0.019
-0.031
-0.052
-0.085
-0.135
-0.186
-0.222
-0.232
-0.318
-0.366
-0.376
-0.366
-0.348
-0.302
-0.254
-0.225
-0.186
-0.145
-0.101
-0.056
-0.028
-0.013
-0.006
0.
0.
0.
0.
0.
0.
0.
0.
0.
0.
0.
-0.001
-0.001
-0.003
-0.006
-0.008
-0.013
-0.022
-0.029
-0.047
-0.075
-0.126
-0.187
-0.217
0.262
1.335
0.112
-0.454
-0.493
-0.476
-0.152
2.242
3.408
0.518
-0.185
-0.173
-0.123
-0.069
-0.038
-0.019
-0.007
-0.002
0.
0.
0.
0.
0.
0.
0.
0.
0.
0.
-0.001
-0.003
-0.007
-0.010
-0.016
-0.026
-0.039
-0.050
-0.073
-0.111
-0.183
-0.244
-0.237
1.505
6.062
1.470
0.437
-0.028
-0.374
6.433
223.725
466.396
25.718
0.265
-0.210
-0.152
-0.085
-0.045
-0.022
-0.008
-0.002
0.
0.
0.
0.
0.
0.
0.
0.
0.
-0.001
-0.003
-0.007
-0.011
-0.020
-0.033
-0.051
-0.065
-0.079
-0.102
-0.144
-0.236
-0.323
-0.350
0.307
1.752
17.212
329.297
95.362
4.677
36.652
5707.722
23718.719
197.717
1.437
-0.234
-0.173
-0.100
-0.056
-0.032
-0.010
-0.003
0.002
0.
0.
0.
0.
0.
0.
0.
0.
-0.001
-0.006
-0.010
-0.020
-0.034
-0.055
-0.072
-0.090
-0.107
-0.132
-0.181
-0.282
-0.349
0.820
3.614
3.386
559.058
100111.969
23381.961
362.388
236.667
967.990
1881.163
65.897
0.712
-0.269
-0.201
-0.124
-0.071
-0.043
-0.019
-0.006
0.000
0.002
0.
0.
0.
0.
0.
0.
0.
-0.002
-0.007
-0.012
-0.027
-0.048
-0.065
-0.088
-0.108
-0.135
-0.160
-0.214
-0.310
1.462
213.760
2880.118
419.589
363.970
106982.391
105439.000
101325.250
57546.180
564.943
420.795
16.248
-0.031
-0.345
-0.257
-0.169
-0.112
-0.069
-0.032
-0.011
-0.002
0.001
0.001
0.
0.
0.
0.
0.
0.
-0.003
-0.007
-0.013
-0.029
-0.054
-0.075
-0.095
-0.122
-0.154
-0.178
-0.231
-0.293
9.156
13818.942
104445.609
104431.391
12969.858
7668.918
101050.281
103069.406
80450.328
364.837
20.503
1.890
-0.367
-0.406
-0.281
-0.144
-0.127
-0.101
-0.062
-0.024
-0.006
0.
0.001
0.
0.
0.
0.
0.
0.
-0.002
-0.006
-0.012
-0.026
-0.052
-0.078
-0.102
-0.130
-0.162
-0.192
-0.241
-0.315
2.935
713.569
30955.318
101617.734
29743.510
2976.070
715.280
61940.492
118153.680
1985.825
14.186
9.198
0.659
-0.217
2.920
10.126
2.177
-0.041
-0.083
-0.039
-0.011
-0.001
0.001
0.001
0.
0.
0.
0.
0.
-0.002
-0.005
-0.009
-0.019
-0.041
-0.066
-0.100
-0.127
-0.157
-0.184
-0.228
-0.312
-0.256
5.263
105.978
1138.253
751.483
331.251
223.167
5392.731
22721.768
796.027
183.719
31.191
3.761
2.949
162.515
2196.591
100.961
0.953
-0.089
-0.056
-0.018
-0.004
0.001
0.001
0.
0.
0.
0.
0.
-0.001
-0.004
-0.004
-0.010
-0.024
-0.046
-0.078
-0.114
-0.150
-0.179
-0.203
-0.275
-0.391
-0.395
0.944
6.716
20.868
10296.331
100546.555
6396.699
170643.250
8130.275
1303.654
50.160
10.971
10.885
481.639
12518.213
267.126
1.687
-0.089
-0.063
-0.020
-0.004
0.001
0.001
0.
0.
0.
0.
0.
0.
-0.002
-0.002
-0.004
-0.013
-0.029
-0.061
-0.104
-0.139
-0.165
-0.132
-0.170
-0.324
-0.437
-0.523
-0.392
11.034
5841.702
102006.938
31595.877
101487.031
5271.184
513.081
216.305
15.340
6.613
18.696
90.055
12.871
0.218
-0.093
-0.058
-0.017
-0.002
0.001
0.001
0.
0.
0.
0.
0.
0.
0.001
0.002
0.000
-0.006
-0.021
-0.053
-0.100
-0.134
-0.155
-0.133
-0.156
-0.272
-0.358
-0.460
-0.547
0.203
26.783
152.900
337.253
312.655
94.348
3715.368
1649.046
50.538
3.395
0.109
0.425
0.018
-0.127
-0.094
-0.041
-0.010
-0.001
0.001
0.001
0.
0.
0.
0.
0.
0.
0.001
0.004
0.003
-0.002
-0.018
-0.051
-0.096
-0.122
-0.123
-0.130
-0.184
-0.250
-0.303
-0.368
-0.470
-0.493
0.691
9.685
31.035
15.425
6.729
105.291
134.232
57.696
10.120
0.134
-0.303
-0.204
-0.123
-0.063
-0.023
-0.005
0.
0.001
0.
0.
0.
0.
0.
0.
0.
0.001
0.003
0.004
0.001
-0.014
-0.046
-0.084
-0.111
-0.101
-0.029
-0.092
-0.215
-0.250
-0.299
-0.387
-0.410
0.342
7.901
41.383
15.495
62.976
470.054
250.062
2544.173
312.488
4.268
-0.205
-0.157
-0.080
-0.034
-0.012
0.000
0.001
0.001
0.
0.
0.
0.
0.
0.
0.
0.001
0.002
0.003
0.002
-0.010
-0.034
-0.067
-0.097
-0.114
-0.091
-0.111
-0.180
-0.199
-0.238
-0.311
-0.354
0.140
4.628
13.177
11.696
1739.848
117939.359
3982.511
10125.020
697.393
7.152
-0.111
-0.113
-0.053
-0.022
-0.005
0.001
0.001
0.
0.
0.
0.
0.
0.
0.
0.
0.001
0.002
0.005
0.002
-0.005
-0.018
-0.047
-0.079
-0.098
-0.124
-0.141
-0.146
-0.158
-0.185
-0.248
-0.290
0.394
7.146
11.615
57.560
10739.478
104567.773
157456.828
100200.703
286.077
2.540
-0.121
-0.089
-0.039
-0.014
-0.003
0.001
0.
0.
0.
0.
0.
0.
0.
0.
0.
0.
0.002
0.003
0.003
0.002
-0.004
-0.019
-0.043
-0.066
-0.087
-0.104
-0.110
-0.122
-0.144
-0.188
-0.219
0.242
13.680
80.863
290.791
100409.359
134855.391
5255.527
2979.364
55.056
0.560
-0.107
-0.066
-0.025
-0.010
-0.004
0.
0.
0.
0.
0.
0.
0.
0.
0.
0.
0.
0.002
0.002
0.003
0.004
0.003
-0.001
-0.010
-0.023
-0.043
-0.056
-0.075
-0.083
-0.092
-0.120
-0.150
0.049
10.454
68.931
28.939
1570.491
676.402
30.529
13.539
1.543
-0.073
-0.082
-0.042
-0.017
-0.007
-0.004
0.
0.
0.
0.
0.
0.
0.
0.
0.
0.
0.
0.
0.001
0.003
0.003
0.004
0.004
0.002
-0.004
-0.014
-0.022
-0.033
-0.039
-0.046
-0.065
-0.092
-0.100
0.197
0.657
0.355
3.136
2.250
0.226
-0.024
-0.104
-0.085
-0.050
-0.024
-0.012
-0.006
0.
0.
0.
0.
0.
0.
0.
0.
0.
0.
0.
0.
0.
0.001
0.001
0.003
0.003
0.006
0.005
0.004
-0.002
-0.007
-0.010
-0.015
-0.019
-0.027
-0.048
-0.070
-0.087
-0.114
-0.125
-0.122
-0.116
-0.108
-0.100
-0.074
-0.045
-0.026
-0.012
-0.007
-0.002
0.
0.
0.
0.
0.
0.
0.
0.
0.
0.
0.
0.
0.
0.
0.
0.001
0.002
0.002
0.004
0.002
0.002
-0.002
-0.002
-0.004
-0.007
-0.007
-0.016
-0.025
-0.040
-0.050
-0.057
-0.061
-0.059
-0.054
-0.044
-0.030
-0.018
-0.011
-0.008
-0.002
0.
0.
0.
0.
0.
0.
0.
0.
0.
0.
0.
0.
0.
0.
0.
0.
0.
0.001
0.001
0.002
0.003
0.003
0.002
-0.001
-0.001
0.000
-0.001
-0.001
-0.003
-0.004
-0.008
-0.011
-0.014
-0.018
-0.015
-0.011
-0.008
-0.009
-0.006
-0.002
0.
0.
0.
0.
0.
0.
0.
0.
0.
0.
0.
0.
0.
0.
0.
0.
0.
0.
0.
0.
0.
0.
0.001
0.001
0.001
0.001
0.003
0.005
0.005
0.005
0.005
0.003
0.002
0.001
0.001
0.000
-0.002
-0.004
-0.003
-0.002
0.
0.
0.
0.
0.
0.
0.
0.
0.
0.
0.
0.
0.
0.
0.
0.
0.
0.
0.
0.
0.
0.
0.
0.
0.
0.
0.
0.001
0.002
0.004
0.004
0.006
0.006
0.006
0.005
0.003
0.003
0.000
0.001
0.
0.
0.
0.
0.
0.
0.
0.
0.
0.
0.
0.
0.
0.
0.
0.
0.
0.
0.
0.
0.
0.
0.
0.
0.
0.
0.
0.
0.
0.
0.
0.001
0.003
0.003
0.004
0.004
0.003
0.
0.
0.
0.
0.
0.
0.
0.
0.
0.
0.
0.
0.
0.
0.
0.
0.
0.
0.
0.
0.
0.
0.
0.
0.
0.
0.
0.
0.
0.
0.
0.
0.
0.
0.
0.
0.
0.
0.
0.
0.
0.
0.
0.
0.
0.
0.
0.
0.
0.
0.
0.
0.
0.
0.
0.
0.
0.
0.
0.
0.
0.
0.
0.
0.
0.
0.
0.
0.
0.
0.
0.
0.
0.
0.
0.
0.
0.
0.
0.
0.
0.
0.
0.
0.
0.
0.
0.
0.
0.
0.
0.
0.
0.
0.
0.
0.
0.
0.
0.
0.
0.
0.
0.
0.
0.
0.
0.
0.
0.
0.
0.
0.
0.
0.
0.
0.
0.
0.
0.
0.
0.
0.
0.
0.
0.
0.
0.
0.
0.
0.
0.
0.
0.
0.
0.
0.
0.
0.
0.
0.
0.
0.
0.
0.
0.
0.
0.
0.
0.
0.
0.
0.
0.
0.
0.
0.
0.
0.
0.
0.
0.
0.
0.
0.
0.
0.
0.
0.
0.
0.
0.
0.
0.
0.
0.
0.
0.
0.
0.
0.
0.
0.
0.
0.
0.
0.
0.
0.
0.
0.
0.
0.
0.
0.
0.
0.
0.
0.
0.
0.
0.
0.
0.
0.
0.
0.
0.
0.
0.
0.
0.
0.
0.
0.
0.
0.
0.
0.
0.
0.
0.
0.
0.
0.
0.
0.
0.
0.
0.
0.
0.
0.
0.
0.
0.
0.
0.
0.
0.
0.
0.
0.
0.
0.
0.
0.
0.
0.
0.
0.
0.
0.
0.
0.
0.
0.
0.
0.
0.
0.
0.
0.
0.
0.
0.
0.
0.
0.
0.
0.
0.
0.
0.
0.
0.
0.
0.
0.
0.
0.
0.
0.
0.
0.
0.
0.
0.
0.
0.
0.
0.
0.
0.
0.
0.
0.
0.
0.
0.
0.
0.
0.
0.
0.
0.
0.
0.
0.
0.
0.
0.
0.
0.
0.
0.
0.
0.
0.
0.
0.
0.
0.
0.
0.
0.
0.
0.
0.
0.
0.
0.
0.
0.
0.
0.
0.
0.
0.
0.
0.
0.
0.
0.
0.
0.
0.
0.
0.
0.
0.
0.
0.
0.
0.
0.
0.
0.
0.
0.
0.
0.
0.
0.
0.
0.
0.
0.
0.
0.
0.
0.
0.
0.
0.
0.
0.
0.
0.
0.
0.
0.
0.
0.
0.
0.
0.
0.
0.
0.
0.
0.
0.
0.
0.
0.
0.
0.
0.
0.
0.
0.
0.
0.
0.
0.
0.
0.
0.
0.
0.
0.
0.
0.
0.
0.
0.
0.
0.
0.
0.
0.
0.
0.
0.
0.
0.
0.
0.
0.
0.
0.
0.
0.
0.
0.
0.
0.
0.
0.
0.
0.
0.
0.
0.
0.
0.
0.
0.
0.
0.
0.
0.
0.
0.
0.
0.
0.
0.
0.
0.
0.
0.
0.
0.
0.
0.
0.
0.
0.
0.
0.
0.
0.
0.
0.
0.
0.
0.
0.
0.
0.
0.
0.
0.
0.
0.
0.
0.
0.
0.
0.
0.
0.
0.
0.
0.
0.
0.
0.
0.
0.
0.
0.
0.
0.
0.
0.
0.
0.
0.
0.
0.
0.
0.
0.
0.
0.
0.
0.
0.
0.
0.
0.
0.
0.
0.
0.
0.
0.
0.
0.
0.
0.
0.
0.
0.
0.
0.
0.
0.
0.
0.
0.
0.
0.
0.
0.
0.
0.
0.
0.
0.
0.
0.
0.
0.
0.
0.
0.
0.
0.
0.
0.
0.
0.
0.
0.
0.
0.
0.
0.
0.
0.
0.
0.
0.
0.
0.
0.
0.
0.
0.
0.
0.
0.
0.
0.
0.
0.
0.
0.
0.
0.
0.
0.
0.
0.
0.
0.
0.
0.
0.
0.
0.
0.
0.
0.
0.
0.
0.
0.
0.
0.
0.
0.
0.
0.
0.
0.
0.
0.
0.
0.
0.
0.
0.
0.
0.
0.
0.
0.
0.
0.
0.
0.
0.
0.
0.
0.
0.
0.
0.
0.
0.
0.
0.
0.
0.
0.
0.
0.
0.
0.
0.
0.
0.
0.
0.
0.
0.
0.
0.
0.
0.
0.
0.
0.
0.
0.
0.
0.
0.
0.
0.
0.
0.
0.
0.
0.
0.
0.
0.
0.
0.
0.
0.
0.
0.
0.
0.
0.
0.
0.
0.
0.
0.
0.
0.
0.
0.
0.
0.
0.
0.
0.
0.
0.
0.
0.
0.
0.
0.
0.
0.
0.
0.
0.
0.
0.
0.
0.
0.
0.
0.
0.
0.
0.
0.
0.
0.
0.
0.
0.
0.
0.
0.
0.
0.
0.
0.
0.
0.
0.
0.
0.
0.
0.
0.
0.
0.
0.
0.
0.
0.
0.
0.
0.
0.
0.
0.
0.
0.
0.
0.
0.
0.
0.
0.
0.
0.
0.
0.
0.
0.
0.
0.
0.
0.
0.
0.
0.
0.
0.
0.
0.
0.
0.
0.
0.
0.
0.
0.
0.
0.
0.
0.
0.
0.
0.
0.
0.
0.
0.
0.
0.
0.
0.
0.
0.
0.
0.
0.
0.
0.
0.
0.
0.
0.
0.
0.
0.
0.
0.
0.
0.
0.
0.
0.
0.
0.
0.
0.
0.
0.
0.
0.
0.
0.
0.
0.
0.
0.
0.
0.
0.
0.
0.
0.
0.
0.
0.
0.
0.
0.
0.
0.
0.
0.
0.
0.
0.
0.
0.
0.
0.
0.
0.
0.
0.
0.
0.
0.
0.
0.
0.
0.
0.
0.
0.
0.
0.
0.
0.
0.
0.
0.
0.
0.
0.
0.
0.
0.
0.
0.
0.
0.
0.
0.
0.
0.
0.
0.
0.
0.
0.
0.
0.
0.
0.
0.
0.
0.
0.
0.
0.
0.
0.
0.
0.
0.
0.
0.
0.
0.
0.
0.
0.
0.
0.
0.
0.
0.
0.
0.
0.
0.001
0.001
0.001
0.001
0.001
0.001
0.
0.
0.
0.
0.
0.
0.
0.
0.
0.
0.
0.
0.
0.
0.
0.
0.
0.
0.
0.
0.
0.
0.
0.
0.
0.
0.
0.
0.
0.
0.
0.
-0.001
-0.001
0.000
0.000
0.001
0.001
0.001
0.003
0.003
0.002
0.001
0.001
0.
0.
0.
0.
0.
0.
0.
0.
0.
0.
0.
0.
0.
0.
0.
0.
0.
0.
0.
0.
0.
0.
0.
0.
0.
0.
0.
0.
-0.001
-0.001
-0.002
-0.003
-0.004
-0.007
-0.006
-0.007
-0.005
-0.004
-0.003
-0.002
0.000
0.001
0.001
0.
0.
0.
0.
0.
0.
0.
0.
0.
0.
0.
0.
0.
0.
0.
0.
0.
0.
0.
0.
0.
0.
0.
0.
0.
-0.001
-0.002
-0.008
-0.011
-0.016
-0.021
-0.022
-0.022
-0.019
-0.016
-0.014
-0.009
-0.006
-0.003
0.000
0.000
0.001
0.
0.
0.
0.
0.
0.
0.
0.
0.
0.
0.
0.
0.
0.
0.
0.
0.
0.
0.
0.
0.
0.
0.
-0.003
-0.005
-0.010
-0.016
-0.025
-0.037
-0.045
-0.048
-0.048
-0.046
-0.043
-0.038
-0.031
-0.020
-0.013
-0.004
0.001
0.002
0.002
0.
0.
0.
0.
0.
0.
0.
0.
0.
0.
0.
0.
0.
0.
0.
0.
0.
0.
0.
0.
0.
-0.002
-0.006
-0.011
-0.019
-0.032
-0.053
-0.076
-0.092
-0.106
-0.112
-0.108
-0.105
-0.099
-0.082
-0.061
-0.034
-0.016
-0.004
0.002
0.002
0.
0.
0.
0.
0.
0.
0.
0.
0.
0.
0.
0.
0.
0.
0.
0.
0.
0.
0.
0.
-0.002
-0.006
-0.010
-0.020
-0.034
-0.058
-0.086
-0.114
-0.141
-0.170
-0.180
-0.182
-0.161
-0.146
-0.128
-0.107
-0.080
-0.038
-0.013
-0.002
0.002
0.002
0.
0.
0.
0.
0.
0.
0.
0.
0.
0.
0.
0.
0.
0.
0.
0.
0.
0.
-0.001
-0.004
-0.009
-0.017
-0.031
-0.050
-0.084
-0.127
-0.162
-0.175
-0.201
-0.184
0.258
0.907
0.805
0.533
-0.008
-0.107
-0.078
-0.029
-0.005
0.002
0.003
0.001
0.
0.
0.
0.
0.
0.
0.
0.
0.
0.
0.
0.
0.
0.
0.
0.
0.
-0.003
-0.006
-0.013
-0.024
-0.042
-0.069
-0.114
-0.171
-0.214
-0.226
-0.186
0.595
13.682
50.460
28.685
19.046
2.597
-0.035
-0.103
-0.055
-0.020
-0.007
-0.001
0.000
0.001
0.
0.
0.
0.
0.
0.
0.
0.
0.
0.
0.
0.
0.
0.
0.
-0.001
-0.004
-0.008
-0.016
-0.030
-0.051
-0.088
-0.140
-0.214
-0.257
-0.272
-0.011
2.647
99.483
624.414
217.228
419.308
69.123
1.224
-0.117
-0.078
-0.033
-0.014
-0.008
-0.001
0.000
0.
0.
0.
0.
0.
0.
0.
0.
0.
0.
0.
0.
0.
0.
0.
-0.002
-0.005
-0.009
-0.019
-0.035
-0.060
-0.098
-0.154
-0.223
-0.280
-0.297
-0.112
1.368
36.441
167.070
206.789
8524.520
650.689
3.978
-0.128
-0.099
-0.050
-0.023
-0.013
-0.003
-0.001
0.000
0.
0.
0.
0.
0.
0.
0.
0.
0.
0.
0.
0.
0.
0.
-0.001
-0.005
-0.011
-0.018
-0.035
-0.066
-0.099
-0.156
-0.215
-0.266
-0.315
-0.327
-0.221
1.254
4.360
21.973
265.696
55.286
0.944
-0.179
-0.126
-0.068
-0.038
-0.022
-0.011
-0.002
0.000
0.
0.
0.
0.
0.
0.
0.
0.
0.
0.
0.
0.
0.
0.
0.001
-0.006
-0.014
-0.021
-0.038
-0.068
-0.105
-0.156
-0.210
-0.273
-0.325
-0.367
-0.406
-0.402
-0.355
0.051
1.476
0.492
-0.219
-0.210
-0.159
-0.099
-0.055
-0.031
-0.020
-0.007
0.000
0.
0.
0.
0.
0.
0.
0.
0.
0.
0.
0.
0.
-0.001
0.000
-0.004
-0.010
-0.018
-0.031
-0.048
-0.068
-0.106
-0.156
-0.229
-0.294
-0.352
-0.378
-0.407
-0.442
-0.452
-0.439
-0.391
-0.273
-0.106
-0.148
-0.179
-0.133
-0.084
-0.041
-0.025
-0.012
0.001
0.
0.
0.
0.
0.
0.
0.
0.
0.
0.
0.
-0.001
-0.001
-0.003
-0.010
-0.018
-0.033
-0.044
-0.062
-0.088
-0.122
-0.179
-0.260
-0.333
-0.372
-0.374
-0.399
-0.448
-0.469
-0.463
-0.330
0.413
1.587
0.508
-0.150
-0.159
-0.106
-0.060
-0.034
-0.012
-0.002
0.
0.
0.
0.
0.
0.
0.
0.
0.
0.
-0.001
-0.002
-0.004
-0.009
-0.017
-0.036
-0.051
-0.071
-0.090
-0.124
-0.165
-0.236
-0.308
-0.376
-0.421
-0.393
-0.357
-0.474
-0.528
0.154
6.839
11.738
4.995
1.303
-0.075
-0.181
-0.125
-0.072
-0.036
-0.016
-0.005
-0.002
0.
0.
0.
0.
0.
0.
0.
0.
-0.001
-0.003
-0.006
-0.011
-0.021
-0.041
-0.062
-0.082
-0.102
-0.122
-0.167
-0.220
-0.301
-0.386
-0.469
-0.493
-0.210
0.560
-0.023
-0.205
21.869
2160.816
6748.362
113.088
2.210
-0.049
-0.212
-0.147
-0.085
-0.044
-0.019
-0.007
-0.003
0.
0.
0.
0.
0.
0.
0.
0.
-0.001
-0.006
-0.010
-0.022
-0.041
-0.071
-0.098
-0.123
-0.143
-0.132
-0.132
-0.240
-0.370
-0.484
-0.580
-0.460
10.270
161.933
58.091
12.182
192.278
100161.523
100136.320
1859.373
4.694
-0.190
-0.250
-0.164
-0.098
-0.054
-0.021
-0.008
-0.002
0.
0.
0.
0.
0.
0.
0.
-0.001
-0.004
-0.009
-0.016
-0.037
-0.067
-0.089
-0.088
-0.131
-0.167
-0.020
0.192
-0.147
-0.410
-0.289
0.262
1.936
269.652
100174.156
6559.361
968.181
16729.324
111134.750
157368.781
475.317
3.948
-0.323
-0.291
-0.193
-0.118
-0.073
-0.034
-0.014
-0.003
0.001
0.
0.
0.
0.
0.
0.
-0.001
-0.005
-0.010
-0.022
-0.054
-0.082
0.006
0.506
0.267
-0.164
-0.055
0.149
-0.189
-0.080
13.365
74.472
173.331
569.295
48735.969
102227.063
107361.727
135132.172
105352.039
100251.930
306.323
3.936
-0.389
-0.359
-0.244
-0.166
-0.108
-0.056
-0.025
-0.006
0.000
0.002
0.
0.
0.
0.
0.
-0.001
-0.006
-0.010
-0.027
-0.060
-0.086
0.111
1.325
0.787
-0.144
-0.235
-0.254
-0.369
1.065
133.654
1715.276
42271.367
101302.789
113131.266
133936.938
102075.625
34725.668
712.634
372.470
37.536
1.953
-0.429
-0.283
-0.056
-0.122
-0.136
-0.095
-0.043
-0.011
-0.001
0.001
0.001
0.
0.
0.
0.
-0.001
-0.006
-0.010
-0.026
-0.057
-0.090
-0.061
0.216
0.092
-0.197
-0.280
-0.344
-0.422
0.136
31.616
554.764
50789.992
101971.234
102520.609
130414.883
6799.198
200142.750
2415.226
967.324
3109.950
44.779
2.198
13.084
48.985
8.898
0.168
-0.104
-0.068
-0.019
-0.004
0.001
0.001
0.
0.
0.
0.
-0.001
-0.005
-0.008
-0.017
-0.043
-0.085
-0.118
-0.137
-0.161
-0.200
-0.279
-0.284
-0.349
-0.451
1.539
79.113
2745.312
1814.943
390.687
5024.943
313.019
15757.615
616.725
5342.057
25643.824
249.082
88.128
2124.081
100538.273
954.177
4.871
-0.063
-0.080
-0.029
-0.006
0.000
0.001
0.
0.
0.
0.
0.
-0.004
-0.005
-0.010
-0.026
-0.060
-0.106
-0.151
-0.201
-0.230
-0.037
1.241
1.339
-0.125
-0.326
6.017
66.387
58.343
4458.783
108756.219
101162.359
89679.625
2095.998
125.826
476.791
3859.179
2566.352
10884.802
106756.914
4057.180
13.080
0.078
-0.079
-0.032
-0.007
0.
0.001
0.
0.
0.
0.
0.
-0.001
-0.002
-0.005
-0.013
-0.030
-0.072
-0.138
-0.188
-0.150
1.085
9.834
11.314
1.203
-0.441
-0.405
0.253
9.318
2896.515
150675.578
102414.625
107813.055
102379.508
18789.703
6165.451
1646.651
982.611
170.358
1072.155
105.617
4.376
-0.013
-0.074
-0.028
-0.007
0.000
0.001
0.
0.
0.
0.
0.
0.
0.
0.000
-0.006
-0.018
-0.052
-0.118
-0.159
0.143
2.331
8.490
8.486
0.950
-0.393
-0.526
-0.610
0.130
31.372
797.020
4115.319
415.701
575.805
100580.969
200046.516
10578.661
318.055
8.037
4.973
1.846
0.087
-0.100
-0.061
-0.019
-0.004
0.000
0.001
0.
0.
0.
0.
0.
0.
0.001
0.003
0.000
-0.011
-0.047
-0.097
-0.089
0.763
4.859
7.364
5.113
0.676
-0.355
-0.447
-0.540
-0.473
9.523
669.477
3226.509
118.013
30.375
2039.389
44602.613
4901.997
86.009
2.212
-0.294
-0.243
-0.151
-0.088
-0.038
-0.009
-0.001
0.001
0.001
0.
0.
0.
0.
0.
0.
0.002
0.003
0.004
-0.007
-0.039
-0.083
0.003
1.067
6.098
27.172
21.436
2.456
0.051
-0.324
-0.440
-0.471
2.920
74.178
201.207
25.978
8.330
470.013
26778.494
101766.992
8027.568
18.529
-0.174
-0.216
-0.114
-0.051
-0.019
-0.004
0.000
0.001
0.
0.
0.
0.
0.
0.
0.
0.002
0.004
0.003
-0.003
-0.027
-0.065
-0.046
0.256
1.713
10.624
8.861
2.658
1.930
-0.020
-0.342
-0.275
10.673
468.982
1030.815
58.956
79.184
1152.905
14065.621
106315.867
34897.418
31.282
-0.034
-0.148
-0.069
-0.030
-0.008
-0.001
0.
0.001
0.
0.
0.
0.
0.
0.
0.
0.001
0.002
0.003
0.000
-0.016
-0.048
-0.076
-0.090
-0.025
0.598
0.550
1.220
1.279
0.024
-0.252
-0.086
23.009
1754.925
4552.864
134.035
2862.229
53038.680
104229.008
101737.469
933.439
6.065
-0.122
-0.108
-0.049
-0.018
-0.003
0.000
0.001
0.
0.
0.
0.
0.
0.
0.
0.
0.002
0.002
0.004
0.002
-0.003
-0.022
-0.053
-0.085
-0.117
-0.152
-0.157
-0.041
0.006
-0.147
-0.238
-0.142
12.497
1501.237
107217.625
335.050
100079.414
36594.844
9926.586
16345.316
120.539
0.978
-0.129
-0.080
-0.031
-0.012
-0.002
0.
0.
0.
0.
0.
0.
0.
0.
0.
0.
0.
0.002
0.002
0.003
0.003
-0.002
-0.015
-0.035
-0.067
-0.099
-0.122
-0.129
-0.133
-0.162
-0.196
-0.163
5.569
680.065
96445.125
94.856
821.684
391.935
29.758
23.476
2.446
-0.065
-0.094
-0.050
-0.019
-0.007
-0.004
0.
0.
0.
0.
0.
0.
0.
0.
0.
0.
0.
0.001
0.002
0.004
0.003
0.005
0.002
-0.005
-0.017
-0.038
-0.061
-0.080
-0.095
-0.110
-0.135
-0.145
0.208
5.561
13.564
2.086
2.322
1.670
0.134
0.000
-0.113
-0.099
-0.061
-0.028
-0.013
-0.006
-0.002
0.
0.
0.
0.
0.
0.
0.
0.
0.
0.
0.
0.
0.001
0.002
0.003
0.004
0.005
0.004
0.
-0.011
-0.021
-0.035
-0.045
-0.052
-0.061
-0.086
-0.100
-0.080
-0.072
-0.144
-0.160
-0.149
-0.133
-0.114
-0.084
-0.052
-0.030
-0.015
-0.008
-0.004
0.
0.
0.
0.
0.
0.
0.
0.
0.
0.
0.
0.
0.
0.
0.001
0.001
0.003
0.004
0.004
0.003
-0.002
-0.006
-0.010
-0.017
-0.020
-0.025
-0.035
-0.048
-0.065
-0.073
-0.082
-0.079
-0.071
-0.063
-0.050
-0.033
-0.022
-0.013
-0.008
-0.002
0.
0.
0.
0.
0.
0.
0.
0.
0.
0.
0.
0.
0.
0.
0.
0.
0.001
0.001
0.002
0.004
0.003
0.003
-0.002
-0.003
-0.004
-0.008
-0.009
-0.009
-0.015
-0.018
-0.020
-0.020
-0.022
-0.022
-0.019
-0.014
-0.012
-0.008
-0.007
-0.003
0.
0.
0.
0.
0.
0.
0.
0.
0.
0.
0.
0.
0.
0.
0.
0.
0.
0.
0.
0.
0.
0.001
0.002
0.000
0.000
-0.001
-0.001
-0.001
0.
0.001
0.004
0.001
-0.001
-0.003
-0.002
-0.003
-0.004
-0.003
-0.004
-0.002
0.
0.
0.
0.
0.
0.
0.
0.
0.
0.
0.
0.
0.
0.
0.
0.
0.
0.
0.
0.
0.
0.
0.
0.
0.
0.001
0.001
0.002
0.002
0.004
0.004
0.005
0.006
0.006
0.006
0.005
0.003
0.001
0.001
0.
0.
0.
0.
0.
0.
0.
0.
0.
0.
0.
0.
0.
0.
0.
0.
0.
0.
0.
0.
0.
0.
0.
0.
0.
0.
0.
0.
0.
0.
0.
0.001
0.003
0.003
0.003
0.003
0.003
0.001
0.
0.
0.
0.
0.
0.
0.
0.
0.
0.
0.
0.
0.
0.
0.
0.
0.
0.
0.
0.
0.
0.
0.
0.
0.
0.
0.
0.
0.
0.
0.
0.
0.
0.
0.
0.
0.
0.
0.
0.
0.
0.
0.
0.
0.
0.
0.
0.
0.
0.
0.
0.
0.
0.
0.
0.
0.
0.
0.
0.
0.
0.
0.
0.
0.
0.
0.
0.
0.
0.
0.
0.
0.
0.
0.
0.
0.
0.
0.
0.
0.
0.
0.
0.
0.
0.
0.
0.
0.
0.
0.
0.
0.
0.
0.
0.
0.
0.
0.
0.
0.
0.
0.
0.
0.
0.
0.
0.
0.
0.
0.
0.
0.
0.
0.
0.
0.
0.
0.
0.
0.
0.
0.
0.
0.
0.
0.
0.
0.
0.
0.
0.
0.
0.
0.
0.
0.
0.
0.
0.
0.
0.
0.
0.
0.
0.
0.
0.
0.
0.
0.
0.
0.
0.
0.
0.
0.
0.
0.
0.
0.
0.
0.
0.
0.
0.
0.
0.
0.
0.
0.
0.
0.
0.
0.
0.
0.
0.
0.
0.
0.
0.
0.
0.
0.
0.
0.
0.
0.
0.
0.
0.
0.
0.
0.
0.
0.
0.
0.
0.
0.
0.
0.
0.
0.
0.
0.
0.
0.
0.
0.
0.
0.
0.
0.
0.
0.
0.
0.
0.
0.
0.
0.
0.
0.
0.
0.
0.
0.
0.
0.
0.
0.
0.
0.
0.
0.
0.
0.
0.
0.
0.
0.
0.
0.
0.
0.
0.
0.
0.
0.
0.
0.
0.
0.
0.
0.
0.
0.
0.
0.
0.
0.
0.
0.
0.
0.
0.
0.
0.
0.
0.
0.
0.
0.
0.
0.
0.
0.
0.
0.
0.
0.
0.
0.
0.
0.
0.
0.
0.
0.
0.
0.
0.
0.
0.
0.
0.
0.
0.
0.
0.
0.
0.
0.
0.
0.
0.
0.
0.
0.
0.
0.
0.
0.
0.
0.
0.
0.
0.
0.
0.
0.
0.
0.
0.
0.
0.
0.
0.
0.
0.
0.
0.
0.
0.
0.
0.
0.
0.
0.
0.
0.
0.
0.
0.
0.
0.
0.
0.
0.
0.
0.
0.
0.
0.
0.
0.
0.
0.
0.
0.
0.
0.
0.
0.
0.
0.
0.
0.
0.
0.
0.
0.
0.
0.
0.
0.
0.
0.
0.
0.
0.
0.
0.
0.
0.
0.
0.
0.
0.
0.
0.
0.
0.
0.
0.
0.
0.
0.
0.
0.
0.
0.
0.
0.
0.
0.
0.
0.
0.
0.
0.
0.
0.
0.
0.
0.
0.
0.
0.
0.
0.
0.
0.
0.
0.
0.
0.
0.
0.
0.
0.
0.
0.
0.
0.
0.
0.
0.
0.
0.
0.
0.
0.
0.
0.
0.
0.
0.
0.
0.
0.
0.
0.
0.
0.
0.
0.
0.
0.
0.
0.
0.
0.
0.
0.
0.
0.
0.
0.
0.
0.
0.
0.
0.
0.
0.
0.
0.
0.
0.
0.
0.
0.
0.
0.
0.
0.
0.
0.
0.
0.
0.
0.
0.
0.
0.
0.
0.
0.
0.
0.
0.
0.
0.
0.
0.
0.
0.
0.
0.
0.
0.
0.
0.
0.
0.
0.
0.
0.
0.
0.
0.
0.
0.
0.
0.
0.
0.
0.
0.
0.
0.
0.
0.
0.
0.
0.
0.
0.
0.
0.
0.
0.
0.
0.
0.
0.
0.
0.
0.
0.
0.
0.
0.
0.
0.
0.
0.
0.
0.
0.
0.
0.
0.
0.
0.
0.
0.
0.
0.
0.
0.
0.
0.
0.
0.
0.
0.
0.
0.
0.
0.
0.
0.
0.
0.
0.
0.
0.
0.
0.
0.
0.
0.
0.
0.
0.
0.
0.
0.
0.
0.
0.
0.
0.
0.
0.
0.
0.
0.
0.
0.
0.
0.
0.
0.
0.
0.
0.
0.
0.
0.
0.
0.
0.
0.
0.
0.
0.
0.
0.
0.
0.
0.
0.
0.
0.
0.
0.
0.
0.
0.
0.
0.
0.
0.
0.
0.
0.
0.
0.
0.
0.
0.
0.
0.
0.
0.
0.
0.
0.
0.
0.
0.
0.
0.
0.
0.
0.
0.
0.
0.
0.
0.
0.
0.
0.
0.
0.
0.
0.
0.
0.
0.
0.
0.
0.
0.
0.
0.
0.
0.
0.
0.
0.
0.
0.
0.
0.
0.
0.
0.
0.
0.
0.
0.
0.
0.
0.
0.
0.
0.
0.
0.
0.
0.
0.
0.
0.
0.
0.
0.
0.
0.
0.
0.
0.
0.
0.
0.
0.
0.
0.
0.
0.
0.
0.
0.
0.
0.
0.
0.
0.
0.
0.
0.
0.
0.
0.
0.
0.
0.
0.
0.
0.
0.
0.
0.
0.
0.
0.
0.
0.
0.
0.
0.
0.
0.
0.
0.
0.
0.
0.
0.
0.
0.
0.
0.
0.
0.
0.
0.
0.
0.
0.
0.
0.
0.
0.
0.
0.
0.
0.
0.
0.
0.
0.
0.
0.
0.
0.
0.
0.
0.
0.
0.
0.
0.
0.
0.
0.
0.
0.
0.
0.
0.
0.
0.
0.
0.
0.
0.
0.
0.
0.
0.
0.
0.
0.
0.
0.
0.
0.
0.
0.
0.
0.
0.
0.
0.
0.
0.
0.
0.
0.
0.
0.
0.
0.
0.
0.
0.
0.
0.
0.
0.
0.
0.
0.
0.
0.
0.
0.
0.
0.
0.
0.
0.
0.
0.
0.
0.
0.
0.
0.
0.
0.
0.
0.
0.
0.
0.
0.
0.
0.
0.
0.
0.
0.
0.
0.
0.
0.001
0.001
0.001
0.001
0.001
0.001
0.
0.
0.
0.
0.
0.
0.
0.
0.
0.
0.
0.
0.
0.
0.
0.
0.
0.
0.
0.
0.
0.
0.
0.
0.
0.
0.
0.
0.
0.
0.
0.
0.
0.001
0.000
0.000
0.001
0.002
0.002
0.002
0.002
0.001
0.
0.
0.
0.
0.
0.
0.
0.
0.
0.
0.
0.
0.
0.
0.
0.
0.
0.
0.
0.
0.
0.
0.
0.
0.
0.
0.
0.
0.
0.
0.
-0.001
0.000
0.000
-0.002
-0.002
-0.002
-0.001
0.003
0.004
0.003
0.003
0.001
0.
0.
0.
0.
0.
0.
0.
0.
0.
0.
0.
0.
0.
0.
0.
0.
0.
0.
0.
0.
0.
0.
0.
0.
0.
0.
0.
-0.001
-0.002
-0.005
-0.008
-0.010
-0.014
-0.015
-0.015
-0.012
-0.010
-0.005
-0.002
-0.002
0.002
0.003
0.003
0.002
0.001
0.001
0.
0.
0.
0.
0.
0.
0.
0.
0.
0.
0.
0.
0.
0.
0.
0.
0.
0.
0.
0.
0.
-0.002
-0.005
-0.010
-0.013
-0.021
-0.030
-0.037
-0.040
-0.038
-0.035
-0.029
-0.024
-0.018
-0.010
-0.003
0.
0.003
0.003
0.002
0.002
0.001
0.
0.
0.
0.
0.
0.
0.
0.
0.
0.
0.
0.
0.
0.
0.
0.
0.
0.
0.
-0.002
-0.006
-0.011
-0.017
-0.031
-0.050
-0.069
-0.085
-0.090
-0.090
-0.083
-0.073
-0.063
-0.050
-0.033
-0.019
-0.008
0.
0.003
0.003
0.003
0.001
0.
0.
0.
0.
0.
0.
0.
0.
0.
0.
0.
0.
0.
0.
0.
0.
0.
0.
-0.002
-0.007
-0.012
-0.022
-0.037
-0.063
-0.097
-0.119
-0.136
-0.157
-0.176
-0.176
-0.162
-0.138
-0.111
-0.083
-0.053
-0.023
-0.005
0.002
0.003
0.004
0.002
0.
0.
0.
0.
0.
0.
0.
0.
0.
0.
0.
0.
0.
0.
0.
0.
0.
-0.002
-0.006
-0.011
-0.022
-0.038
-0.067
-0.112
-0.149
-0.080
0.314
0.093
-0.213
-0.201
-0.157
-0.072
0.037
-0.076
-0.093
-0.059
-0.021
-0.001
0.004
0.005
0.004
0.001
0.
0.
0.
0.
0.
0.
0.
0.
0.
0.
0.
0.
0.
0.
0.
-0.001
-0.004
-0.010
-0.018
-0.034
-0.060
-0.105
-0.169
-0.206
0.644
5.904
3.352
0.826
4.333
8.813
10.386
16.807
3.252
-0.027
-0.099
-0.047
-0.014
0.000
0.001
0.003
0.000
0.001
0.
0.
0.
0.
0.
0.
0.
0.
0.
0.
0.
0.
0.
0.
-0.002
-0.006
-0.013
-0.025
-0.050
-0.088
-0.140
-0.225
-0.276
0.680
7.067
8.077
17.305
350.982
3004.001
1331.174
1154.384
51.558
0.789
-0.123
-0.083
-0.027
-0.010
0.000
0.000
-0.002
0.000
0.001
0.
0.
0.
0.
0.
0.
0.
0.
0.
0.
0.
0.
-0.001
-0.004
-0.008
-0.017
-0.035
-0.070
-0.105
-0.169
-0.261
-0.336
-0.153
2.507
30.850
98.855
16442.842
100290.938
106917.211
110399.961
934.028
5.450
-0.135
-0.117
-0.051
-0.022
-0.012
-0.002
-0.003
-0.001
0.001
0.
0.
0.
0.
0.
0.
0.
0.
0.
0.
0.
0.
-0.001
-0.005
-0.009
-0.022
-0.043
-0.080
-0.123
-0.187
-0.264
-0.272
0.537
2.252
22.910
56.493
1734.454
51875.617
10686.068
105246.336
48470.000
18.453
-0.144
-0.145
-0.076
-0.041
-0.025
-0.015
-0.006
-0.002
0.000
0.
0.
0.
0.
0.
0.
0.
0.
0.
0.
0.
0.
-0.001
-0.005
-0.013
-0.025
-0.049
-0.090
-0.137
-0.200
-0.274
-0.074
2.834
4.605
4.054
4.949
14.507
48.906
164.171
7738.863
601.463
3.625
-0.230
-0.189
-0.113
-0.065
-0.041
-0.023
-0.010
-0.003
0.000
0.001
0.
0.
0.
0.
0.
0.
0.
0.
0.
0.
0.001
0.000
-0.007
-0.016
-0.030
-0.054
-0.096
-0.147
-0.206
-0.276
-0.244
0.785
1.841
1.515
0.349
-0.304
-0.174
1.025
6.225
2.650
0.124
-0.196
-0.212
-0.155
-0.093
-0.055
-0.033
-0.019
-0.005
-0.001
0.001
0.
0.
0.
0.
0.
0.
0.
0.
0.
0.001
0.000
-0.003
-0.012
-0.023
-0.043
-0.065
-0.101
-0.152
-0.208
-0.282
-0.343
-0.325
0.222
2.312
2.041
-0.215
-0.608
-0.535
-0.087
2.705
7.413
2.453
-0.033
-0.185
-0.134
-0.073
-0.042
-0.022
-0.007
0.000
0.001
0.
0.
0.
0.
0.
0.
0.
0.
0.001
0.000
-0.004
-0.011
-0.022
-0.042
-0.065
-0.089
-0.128
-0.174
-0.220
-0.286
-0.360
-0.340
0.409
4.694
4.747
0.234
-0.592
-0.571
0.939
48.712
312.552
55.713
1.532
-0.196
-0.165
-0.099
-0.047
-0.025
-0.010
-0.001
0.
0.
0.
0.
0.
0.
0.
0.
0.
0.001
-0.005
-0.011
-0.023
-0.043
-0.068
-0.097
-0.131
-0.169
-0.215
-0.265
-0.317
-0.359
-0.158
0.598
5.247
11.535
2.864
-0.457
-0.356
4.028
123.359
1112.782
162.074
5.907
-0.102
-0.192
-0.118
-0.064
-0.033
-0.013
-0.002
0.
0.
0.
0.
0.
0.
0.
0.
-0.001
-0.004
-0.009
-0.021
-0.044
-0.079
-0.117
-0.152
-0.182
-0.169
-0.139
-0.249
-0.336
-0.401
-0.190
0.949
20.934
87.448
17.162
0.229
5.657
174.229
373.390
184.896
199.064
13.836
0.037
-0.211
-0.136
-0.079
-0.037
-0.011
-0.004
-0.002
0.
0.
0.
0.
0.
0.
-0.001
-0.004
-0.007
-0.018
-0.040
-0.081
-0.116
-0.155
-0.197
-0.105
1.596
4.525
1.291
-0.066
-0.368
-0.542
0.009
10.988
41.641
11.568
12.836
82.154
3588.382
13731.292
197.918
48.165
4.715
-0.160
-0.226
-0.147
-0.091
-0.045
-0.019
-0.006
-0.002
0.
0.
0.
0.
0.
0.
-0.001
-0.006
-0.011
-0.029
-0.066
-0.104
0.128
1.525
0.947
0.581
17.405
64.740
13.503
0.759
-0.229
-0.571
0.034
6.439
59.110
56.506
1383.048
70529.641
44627.855
40708.688
1738.608
17.721
0.067
-0.351
-0.257
-0.169
-0.107
-0.054
-0.025
-0.009
-0.002
0.
0.
0.
0.
0.
0.
-0.003
-0.007
-0.016
-0.040
-0.084
-0.014
6.680
114.482
55.569
2.281
17.383
64.737
14.216
0.425
-0.147
2.821
56.262
156.157
256.122
769.587
13845.652
100289.461
104158.930
170406.969
34966.039
51.848
-0.163
-0.438
-0.323
-0.227
-0.146
-0.077
-0.035
-0.016
-0.002
0.001
0.
0.
0.
0.
0.
-0.004
-0.008
-0.019
-0.047
-0.091
0.088
19.559
651.194
250.103
4.632
1.572
4.401
1.198
-0.359
1.195
39.846
5387.688
63689.176
7100.825
1410.058
529.161
4563.076
662.980
3176.269
746.791
12.965
-0.192
-0.187
-0.065
-0.153
-0.170
-0.118
-0.056
-0.022
-0.003
0.001
0.001
0.
0.
0.
0.
-0.004
-0.007
-0.018
-0.044
-0.091
-0.067
3.293
37.712
26.614
8.545
0.317
-0.345
-0.494
-0.529
3.037
420.319
105365.523
134060.531
6087.396
2817.436
238.926
337.452
71.036
9373.552
54267.211
190.070
17.515
28.765
41.544
9.915
0.510
-0.116
-0.081
-0.032
-0.005
0.000
0.001
0.
0.
0.
0.
-0.002
-0.006
-0.015
-0.034
-0.083
-0.121
0.030
1.437
8.797
31.150
1.319
0.421
0.448
-0.331
2.696
827.026
100121.195
100210.422
260.862
256.371
1016.018
709.145
145.822
101032.867
200046.094
9590.916
2032.761
4352.267
47749.953
1120.517
29.548
0.369
-0.090
-0.040
-0.008
0.000
0.001
0.
0.
0.
0.
0.
-0.005
-0.007
-0.022
-0.053
-0.106
-0.152
-0.101
0.613
1.395
4.343
68.993
82.834
7.063
0.411
34.419
1020.088
578.277
44.833
640.702
3470.012
969.056
202.987
1765.754
101322.422
115013.148
109618.602
76018.789
104459.211
75521.336
617.627
2.481
-0.081
-0.042
-0.010
0.000
0.001
0.
0.
0.
0.
0.
-0.004
-0.003
-0.010
-0.029
-0.065
-0.134
-0.210
-0.188
2.648
59.420
3223.159
4826.778
73.486
1.745
0.029
2.702
2.899
64.588
30118.545
115158.523
7242.549
503.767
578.511
1934.858
171057.891
92879.508
1417.512
15224.472
5358.939
189.513
1.370
-0.080
-0.036
-0.009
0.000
0.001
0.
0.
0.
0.
0.
0.001
-0.001
-0.002
-0.016
-0.039
-0.105
-0.168
0.133
16.503
407.154
1711.360
2176.120
54.261
1.848
-0.546
-0.672
-0.206
50.593
14570.213
142656.078
2087.160
99.239
7692.679
103194.906
170545.172
100236.930
67.734
21.176
16.948
2.999
-0.024
-0.065
-0.025
-0.006
0.000
0.001
0.
0.
0.
0.
0.
0.001
0.003
0.001
-0.004
-0.027
-0.080
-0.079
2.196
50.591
994.778
780.101
926.757
79.678
0.504
-0.494
-0.609
-0.192
74.998
100068.273
100416.648
3921.271
28.551
1974.195
178224.156
30724.953
660.029
11.773
-0.206
-0.189
-0.155
-0.096
-0.047
-0.012
-0.002
0.001
0.001
0.
0.
0.
0.
0.
0.001
0.002
0.005
0.001
-0.021
-0.063
0.090
9.328
145.299
1233.206
27868.496
31978.371
548.812
23.854
1.408
-0.225
-0.331
16.363
1448.078
9504.513
832.054
46.733
8775.042
100819.000
109000.938
719.823
7.022
-0.307
-0.249
-0.136
-0.064
-0.025
-0.004
0.000
0.001
0.001
0.
0.
0.
0.
0.
0.001
0.002
0.004
0.003
-0.012
-0.047
0.019
4.277
41.520
81.390
3686.421
1684.645
778.176
826.649
17.486
2.968
0.572
69.475
28723.537
103005.102
15286.429
205.302
317.187
11361.985
39621.512
1610.403
10.371
-0.194
-0.174
-0.087
-0.037
-0.010
-0.001
0.000
0.001
0.
0.
0.
0.
0.
0.
0.
0.002
0.003
0.003
-0.005
-0.031
-0.058
0.243
2.181
3.421
93.983
51.169
271.961
295.548
22.478
6.847
1.404
167.053
100346.055
101843.156
2590.313
75.773
69.513
1159.702
1962.032
93.310
1.967
-0.198
-0.126
-0.055
-0.021
-0.003
0.001
0.001
0.
0.
0.
0.
0.
0.
0.
0.
0.002
0.002
0.004
0.001
-0.013
-0.039
-0.070
-0.085
-0.129
0.120
0.553
6.430
13.486
5.314
1.629
0.476
96.824
104416.648
103131.070
3131.606
73.146
55.094
169.490
211.861
12.683
0.075
-0.160
-0.091
-0.035
-0.010
-0.002
0.001
0.
0.
0.
0.
0.
0.
0.
0.
0.
0.002
0.002
0.004
0.004
0.000
-0.012
-0.034
-0.070
-0.116
-0.153
-0.148
0.125
0.451
0.135
-0.148
0.015
159.209
101827.000
101144.602
3049.808
13.786
6.605
3.573
3.469
0.389
-0.167
-0.111
-0.053
-0.022
-0.007
-0.003
0.
0.
0.
0.
0.
0.
0.
0.
0.
0.
0.
0.002
0.002
0.004
0.004
0.003
-0.004
-0.016
-0.040
-0.079
-0.105
-0.120
-0.134
-0.160
-0.199
-0.202
2.036
29.107
44.608
7.530
0.138
-0.139
-0.223
-0.183
-0.173
-0.113
-0.064
-0.032
-0.015
-0.005
0.
0.
0.
0.
0.
0.
0.
0.
0.
0.
0.
0.
0.
0.001
0.002
0.003
0.005
0.006
0.003
-0.009
-0.024
-0.046
-0.071
-0.088
-0.104
-0.119
-0.139
-0.146
-0.036
0.021
-0.150
-0.201
-0.198
-0.167
-0.135
-0.095
-0.058
-0.031
-0.017
-0.007
-0.002
0.
0.
0.
0.
0.
0.
0.
0.
0.
0.
0.
0.
0.
0.001
0.001
0.003
0.003
0.005
0.005
0.001
-0.006
-0.014
-0.028
-0.036
-0.042
-0.048
-0.059
-0.078
-0.089
-0.096
-0.098
-0.095
-0.085
-0.071
-0.056
-0.038
-0.025
-0.016
-0.007
-0.002
0.
0.
0.
0.
0.
0.
0.
0.
0.
0.
0.
0.
0.
0.
0.
0.
0.001
0.001
0.003
0.003
0.003
-0.002
-0.005
-0.007
-0.012
-0.015
-0.018
-0.023
-0.027
-0.032
-0.034
-0.031
-0.025
-0.025
-0.022
-0.016
-0.015
-0.011
-0.006
-0.003
0.
0.
0.
0.
0.
0.
0.
0.
0.
0.
0.
0.
0.
0.
0.
0.
0.
0.
0.
0.
0.002
0.003
0.001
0.001
-0.003
-0.004
-0.004
-0.006
-0.007
-0.005
-0.004
-0.005
-0.007
-0.005
-0.006
-0.005
-0.006
-0.006
-0.002
-0.003
0.
0.
0.
0.
0.
0.
0.
0.
0.
0.
0.
0.
0.
0.
0.
0.
0.
0.
0.
0.
0.
0.
0.
0.001
0.001
0.001
0.001
0.001
0.002
0.001
0.004
0.004
0.005
0.004
0.004
0.003
0.001
0.002
-0.001
0.
0.
0.
0.
0.
0.
0.
0.
0.
0.
0.
0.
0.
0.
0.
0.
0.
0.
0.
0.
0.
0.
0.
0.
0.
0.
0.
0.
0.
0.
0.001
0.002
0.003
0.003
0.004
0.003
0.004
0.001
0.
0.
0.
0.
0.
0.
0.
0.
0.
0.
0.
0.
0.
0.
0.
0.
0.
0.
0.
0.
0.
0.
0.
0.
0.
0.
0.
0.
0.
0.
0.
0.
0.
0.
0.
0.
0.
0.
0.
0.
0.
0.
0.
0.
0.
0.
0.
0.
0.
0.
0.
0.
0.
0.
0.
0.
0.
0.
0.
0.
0.
0.
0.
0.
0.
0.
0.
0.
0.
0.
0.
0.
0.
0.
0.
0.
0.
0.
0.
0.
0.
0.
0.
0.
0.
0.
0.
0.
0.
0.
0.
0.
0.
0.
0.
0.
0.
0.
0.
0.
0.
0.
0.
0.
0.
0.
0.
0.
0.
0.
0.
0.
0.
0.
0.
0.
0.
0.
0.
0.
0.
0.
0.
0.
0.
0.
0.
0.
0.
0.
0.
0.
0.
0.
0.
0.
0.
0.
0.
0.
0.
0.
0.
0.
0.
0.
0.
0.
0.
0.
0.
0.
0.
0.
0.
0.
0.
0.
0.
0.
0.
0.
0.
0.
0.
0.
0.
0.
0.
0.
0.
0.
0.
0.
0.
0.
0.
0.
0.
0.
0.
0.
0.
0.
0.
0.
0.
0.
0.
0.
0.
0.
0.
0.
0.
0.
0.
0.
0.
0.
0.
0.
0.
0.
0.
0.
0.
0.
0.
0.
0.
0.
0.
0.
0.
0.
0.
0.
0.
0.
0.
0.
0.
0.
0.
0.
0.
0.
0.
0.
0.
0.
0.
0.
0.
0.
0.
0.
0.
0.
0.
0.
0.
0.
0.
0.
0.
0.
0.
0.
0.
0.
0.
0.
0.
0.
0.
0.
0.
0.
0.
0.
0.
0.
0.
0.
0.
0.
0.
0.
0.
0.
0.
0.
0.
0.
0.
0.
0.
0.
0.
0.
0.
0.
0.
0.
0.
0.
0.
0.
0.
0.
0.
0.
0.
0.
0.
0.
0.
0.
0.
0.
0.
0.
0.
0.
0.
0.
0.
0.
0.
0.
0.
0.
0.
0.
0.
0.
0.
0.
0.
0.
0.
0.
0.
0.
0.
0.
0.
0.
0.
0.
0.
0.
0.
0.
0.
0.
0.
0.
0.
0.
0.
0.
0.
0.
0.
0.
0.
0.
0.
0.
0.
0.
0.
0.
0.
0.
0.
0.
0.
0.
0.
0.
0.
0.
0.
0.
0.
0.
0.
0.
0.
0.
0.
0.
0.
0.
0.
0.
0.
0.
0.
0.
0.
0.
0.
0.
0.
0.
0.
0.
0.
0.
0.
0.
0.
0.
0.
0.
0.
0.
0.
0.
0.
0.
0.
0.
0.
0.
0.
0.
0.
0.
0.
0.
0.
0.
0.
0.
0.
0.
0.
0.
0.
0.
0.
0.
0.
0.
0.
0.
0.
0.
0.
0.
0.
0.
0.
0.
0.
0.
0.
0.
0.
0.
0.
0.
0.
0.
0.
0.
0.
0.
0.
0.
0.
0.
0.
0.
0.
0.
0.
0.
0.
0.
0.
0.
0.
0.
0.
0.
0.
0.
0.
0.
0.
0.
0.
0.
0.
0.
0.
0.
0.
0.
0.
0.
0.
0.
0.
0.
0.
0.
0.
0.
0.
0.
0.
0.
0.
0.
0.
0.
0.
0.
0.
0.
0.
0.
0.
0.
0.
0.
0.
0.
0.
0.
0.
0.
0.
0.
0.
0.
0.
0.
0.
0.
0.
0.
0.
0.
0.
0.
0.
0.
0.
0.
0.
0.
0.
0.
0.
0.
0.
0.
0.
0.
0.
0.
0.
0.
0.
0.
0.
0.
0.
0.
0.
0.
0.
0.
0.
0.
0.
0.
0.
0.
0.
0.
0.
0.
0.
0.
0.
0.
0.
0.
0.
0.
0.
0.
0.
0.
0.
0.
0.
0.
0.
0.
0.
0.
0.
0.
0.
0.
0.
0.
0.
0.
0.
0.
0.
0.
0.
0.
0.
0.
0.
0.
0.
0.
0.
0.
0.
0.
0.
0.
0.
0.
0.
0.
0.
0.
0.
0.
0.
0.
0.
0.
0.
0.
0.
0.
0.
0.
0.
0.
0.
0.
0.
0.
0.
0.
0.
0.
0.
0.
0.
0.
0.
0.
0.
0.
0.
0.
0.
0.
0.
0.
0.
0.
0.
0.
0.
0.
0.
0.
0.
0.
0.
0.
0.
0.
0.
0.
0.
0.
0.
0.
0.
0.
0.
0.
0.
0.
0.
0.
0.
0.
0.
0.
0.
0.
0.
0.
0.
0.
0.
0.
0.
0.
0.
0.
0.
0.
0.
0.
0.
0.
0.
0.
0.
0.
0.
0.
0.
0.
0.
0.
0.
0.
0.
0.
0.
0.
0.
0.
0.
0.
0.
0.
0.
0.
0.
0.
0.
0.
0.
0.
0.
0.
0.
0.
0.
0.
0.
0.
0.
0.
0.
0.
0.
0.
0.
0.
0.
0.
0.
0.
0.
0.
0.
0.
0.
0.
0.
0.
0.
0.
0.
0.
0.
0.
0.
0.
0.
0.
0.
0.
0.
0.
0.
0.
0.
0.
0.
0.
0.
0.
0.
0.
0.
0.
0.
0.
0.
0.
0.
0.
0.
0.
0.
0.
0.
0.
0.
0.
0.
0.
0.
0.
0.
0.
0.
0.
0.
0.
0.
0.
0.
0.
0.
0.
0.
0.
0.
0.
0.
0.
0.
0.
0.
0.
0.
0.
0.
0.
0.
0.
0.
0.
0.
0.
0.
0.
0.
0.
0.
0.
0.
0.
0.
0.001
0.001
0.001
0.001
0.001
0.001
0.
0.
0.
0.
0.
0.
0.
0.
0.
0.
0.
0.
0.
0.
0.
0.
0.
0.
0.
0.
0.
0.
0.
0.
0.
0.
0.
0.
0.
0.
0.
0.
0.
0.001
0.001
0.001
0.001
0.002
0.002
0.002
0.001
0.001
0.
0.
0.
0.
0.
0.
0.
0.
0.
0.
0.
0.
0.
0.
0.
0.
0.
0.
0.
0.
0.
0.
0.
0.
0.
0.
0.
0.
0.
0.
0.
0.001
0.000
0.000
-0.001
-0.001
0.000
0.001
0.003
0.003
0.002
0.001
0.
0.
0.001
0.001
0.
0.
0.
0.
0.
0.
0.
0.
0.
0.
0.
0.
0.
0.
0.
0.
0.
0.
0.
0.
0.
0.
0.
0.
0.
-0.001
-0.002
-0.004
-0.005
-0.006
-0.006
-0.006
-0.004
-0.003
0.001
0.002
0.003
0.003
0.003
0.002
0.002
0.002
0.001
0.
0.
0.
0.
0.
0.
0.
0.
0.
0.
0.
0.
0.
0.
0.
0.
0.
0.
0.
0.
0.
-0.001
-0.003
-0.005
-0.010
-0.013
-0.021
-0.027
-0.030
-0.028
-0.025
-0.021
-0.014
-0.009
-0.005
0.000
0.001
0.003
0.002
0.001
0.002
0.002
0.
0.
0.
0.
0.
0.
0.
0.
0.
0.
0.
0.
0.
0.
0.
0.
0.
0.
0.
-0.001
-0.005
-0.009
-0.015
-0.024
-0.037
-0.051
-0.060
-0.069
-0.069
-0.063
-0.050
-0.039
-0.026
-0.014
-0.009
-0.003
0.003
0.005
0.004
0.004
0.003
0.001
0.
0.
0.
0.
0.
0.
0.
0.
0.
0.
0.
0.
0.
0.
0.
0.
0.
-0.002
-0.005
-0.009
-0.020
-0.035
-0.055
-0.083
-0.109
-0.127
-0.144
-0.148
-0.137
-0.115
-0.096
-0.074
-0.052
-0.026
-0.011
-0.003
0.004
0.006
0.005
0.004
0.002
0.
0.
0.
0.
0.
0.
0.
0.
0.
0.
0.
0.
0.
0.
0.
0.
-0.001
-0.005
-0.011
-0.021
-0.039
-0.066
-0.109
-0.151
-0.154
-0.055
-0.142
-0.246
-0.252
-0.222
-0.180
-0.141
-0.104
-0.067
-0.035
-0.011
0.002
0.006
0.007
0.005
0.003
0.002
0.
0.
0.
0.
0.
0.
0.
0.
0.
0.
0.
0.
0.
0.
0.
-0.005
-0.010
-0.020
-0.037
-0.071
-0.126
-0.191
-0.188
2.233
22.948
10.632
0.321
-0.056
-0.090
0.254
1.021
0.201
-0.101
-0.070
-0.034
-0.006
0.001
0.004
0.004
0.002
0.002
0.001
0.
0.
0.
0.
0.
0.
0.
0.
0.
0.
0.
0.
0.
-0.002
-0.007
-0.015
-0.032
-0.064
-0.114
-0.187
-0.259
0.126
55.427
3393.002
713.328
15.356
33.478
20.922
65.092
448.944
40.876
0.512
-0.115
-0.066
-0.022
-0.004
0.001
0.001
0.000
0.002
0.000
0.
0.
0.
0.
0.
0.
0.
0.
0.
0.
0.
0.
-0.001
-0.005
-0.011
-0.022
-0.053
-0.097
-0.149
-0.171
-0.235
0.180
61.551
3787.355
1113.653
545.866
11657.077
3653.990
6950.178
101855.859
2420.807
4.574
-0.142
-0.107
-0.050
-0.019
-0.011
-0.005
-0.001
-0.002
0.000
0.002
0.
0.
0.
0.
0.
0.
0.
0.
0.
0.
0.
-0.001
-0.006
-0.014
-0.035
-0.075
-0.121
-0.086
0.435
0.622
0.194
6.356
131.143
8241.678
79227.570
111818.578
110009.461
106326.055
168039.625
1005.977
4.869
-0.190
-0.152
-0.082
-0.042
-0.028
-0.017
-0.009
-0.004
-0.002
0.001
0.
0.
0.
0.
0.
0.
0.
0.
0.
0.
-0.001
0.000
-0.010
-0.022
-0.046
-0.094
-0.141
-0.023
1.174
1.578
3.219
88.544
146.423
3852.074
26304.850
2598.618
35167.633
24622.619
25712.051
783.710
4.836
-0.251
-0.205
-0.120
-0.073
-0.049
-0.033
-0.018
-0.009
-0.003
0.000
0.001
0.
0.
0.
0.
0.
0.
0.
0.
0.001
-0.001
-0.005
-0.012
-0.026
-0.053
-0.105
-0.163
-0.168
0.146
0.282
14.073
1446.885
2191.895
506.013
575.947
53.036
49.607
65.220
315.556
62.498
1.673
-0.226
-0.247
-0.175
-0.110
-0.075
-0.048
-0.026
-0.011
-0.005
0.000
0.001
0.
0.
0.
0.
0.
0.
0.
0.001
0.001
-0.002
-0.006
-0.016
-0.035
-0.061
-0.121
-0.190
-0.256
-0.325
-0.370
3.456
127.580
297.071
265.436
46.043
5.770
6.615
4.158
9.267
37.779
18.459
1.822
-0.150
-0.225
-0.156
-0.097
-0.063
-0.033
-0.013
-0.006
0.000
0.001
0.
0.
0.
0.
0.
0.
0.
0.001
0.000
-0.004
-0.010
-0.029
-0.053
-0.087
-0.141
-0.214
-0.291
-0.361
-0.448
-0.353
2.278
27.427
375.004
335.980
12.721
1.115
4.753
24.956
167.673
175.692
42.966
1.868
-0.231
-0.204
-0.124
-0.072
-0.040
-0.018
-0.005
0.000
0.001
0.
0.
0.
0.
0.
0.
0.001
0.000
-0.005
-0.010
-0.026
-0.050
-0.085
-0.122
-0.181
-0.258
-0.319
-0.380
-0.452
-0.262
2.481
39.894
1606.355
1484.575
30.229
0.066
2.806
18.813
1895.885
100254.922
2261.723
14.825
-0.110
-0.237
-0.153
-0.084
-0.043
-0.021
-0.007
0.000
0.001
0.
0.
0.
0.
0.
0.
0.000
-0.004
-0.008
-0.023
-0.046
-0.081
-0.131
-0.189
-0.251
-0.310
-0.356
-0.403
-0.416
0.983
27.525
81.672
322.217
841.334
89.758
1.211
-0.214
17.646
10437.374
101054.320
17261.369
81.765
0.677
-0.259
-0.179
-0.102
-0.051
-0.027
-0.009
-0.001
0.
0.
0.
0.
0.
0.
0.
-0.001
-0.006
-0.018
-0.039
-0.080
-0.139
-0.205
-0.276
-0.295
0.100
0.676
0.236
0.415
1.613
30.622
92.285
3270.333
100028.516
2161.399
8.143
-0.292
6.282
300.461
89076.844
100228.203
577.732
2.469
-0.204
-0.188
-0.115
-0.061
-0.028
-0.008
-0.003
0.
0.
0.
0.
0.
0.
-0.001
-0.003
-0.013
-0.026
-0.068
-0.126
-0.181
-0.208
-0.289
0.810
34.053
152.884
32.039
22.855
10.159
3.269
12.066
764.883
14909.418
535.268
5.905
6.397
22.201
89.769
2596.022
7361.339
105.785
2.513
0.406
-0.155
-0.125
-0.069
-0.032
-0.012
-0.003
0.
0.
0.
0.
0.
0.
-0.003
-0.006
-0.019
-0.043
-0.100
-0.119
1.361
13.462
8.022
10.498
1999.272
78092.922
1209.251
116.308
42.917
1.383
0.080
10.438
38.276
10.493
45.865
280.425
407.436
23798.229
3234.198
40.927
3.572
2.856
0.877
-0.147
-0.146
-0.083
-0.038
-0.017
-0.004
0.
0.
0.
0.
0.
0.
-0.004
-0.010
-0.024
-0.061
-0.110
0.404
88.730
16885.393
3405.711
25.852
1999.683
78099.992
1318.278
39.986
11.518
3.941
6.883
7.610
4.229
5.578
144.467
1379.589
2592.751
100101.531
100005.773
72.855
0.202
0.308
-0.044
-0.255
-0.190
-0.103
-0.048
-0.021
-0.009
0.001
0.
0.
0.
0.
0.
-0.005
-0.013
-0.027
-0.071
-0.115
1.222
492.498
100617.945
100889.883
81.503
37.520
164.964
34.743
3.806
14.884
186.247
584.484
463.640
78.675
14.509
37.176
96.619
181.265
6758.115
1371.935
14.617
-0.150
-0.111
-0.205
-0.263
-0.226
-0.137
-0.068
-0.028
-0.010
0.001
0.001
0.
0.
0.
0.
-0.005
-0.011
-0.028
-0.066
-0.117
0.415
46.813
2225.360
2558.762
1724.463
18.141
0.767
0.095
0.371
53.393
1614.600
110042.141
82786.602
1276.749
138.927
25455.775
5426.949
120.888
198.440
442.701
72.787
39.815
58.835
18.745
5.081
0.474
-0.130
-0.088
-0.038
-0.010
0.000
0.001
0.
0.
0.
0.
-0.004
-0.008
-0.023
-0.054
-0.113
-0.088
2.787
57.270
2252.437
100817.141
71.360
2.268
3.428
1.818
13.820
442.126
58129.879
26277.049
532.513
439.662
100824.820
200050.984
8413.000
3586.611
102961.961
10735.014
21761.652
87039.336
3315.969
1018.253
65.529
0.682
-0.093
-0.047
-0.011
0.000
0.001
0.
0.
0.
0.
-0.002
-0.006
-0.014
-0.037
-0.085
-0.140
-0.067
2.643
35.618
72.168
21.432
577.963
844.756
69.214
6.810
20.664
291.884
201.552
21.244
142.679
3974.368
120643.805
27225.350
24601.852
200182.625
41652.516
111434.734
103029.484
108900.570
101477.992
4436.931
5.319
-0.076
-0.048
-0.010
0.000
0.001
0.
0.
0.
0.
0.
-0.004
-0.008
-0.020
-0.049
-0.103
-0.181
-0.212
0.729
93.122
1253.284
100536.563
101108.477
3541.713
76.291
0.811
1.409
1.222
25.385
8764.414
111373.156
102443.195
18274.398
476.012
1524.129
10934.971
6016.137
3709.301
2766.586
100127.336
821.160
2.820
-0.076
-0.041
-0.009
0.000
0.001
0.
0.
0.
0.
0.
0.000
-0.002
-0.010
-0.025
-0.065
-0.147
-0.189
2.931
927.083
101785.203
200177.578
101685.883
5132.576
94.429
0.458
-0.785
-0.519
28.265
4978.541
82923.398
9854.142
13528.558
296.992
1714.494
99576.883
107807.148
114.915
15.885
35.256
6.320
0.056
-0.071
-0.028
-0.007
0.000
0.001
0.
0.
0.
0.
0.
0.001
0.
-0.001
-0.013
-0.047
-0.105
0.802
77.691
1308.462
120410.297
109005.695
2020.854
182.395
8.383
-0.209
-0.647
-0.464
35.410
11747.318
196509.625
18764.061
103.112
641.994
3707.660
1435.000
13262.544
35.919
-0.285
-0.188
-0.148
-0.105
-0.050
-0.015
-0.002
0.000
0.001
0.
0.
0.
0.
0.
0.001
0.002
0.003
-0.006
-0.035
-0.077
2.672
671.976
100814.500
120559.438
200087.094
139312.625
1111.171
336.120
15.858
6.491
0.479
11.214
1232.873
103330.273
106823.602
250.817
889.114
129217.867
102135.906
116.334
0.781
-0.440
-0.275
-0.145
-0.068
-0.025
-0.004
0.
0.001
0.001
0.
0.
0.
0.
0.
0.001
0.002
0.003
0.001
-0.024
-0.057
0.883
131.304
39809.027
2704.303
133736.391
23945.064
100124.719
100891.258
615.733
439.144
18.698
23.512
2160.477
105844.195
100555.203
2538.965
147.701
18905.150
18827.904
137.588
0.592
-0.332
-0.190
-0.090
-0.039
-0.011
0.002
0.
0.001
0.
0.
0.
0.
0.
0.
0.001
0.002
0.004
0.004
-0.009
-0.039
0.002
5.576
380.599
57.946
837.118
328.332
35670.422
77385.484
3771.241
2540.946
50.607
51.097
11464.247
52068.113
70615.000
382.378
7.582
40.993
76.446
8.231
-0.153
-0.254
-0.132
-0.060
-0.024
-0.004
0.001
0.001
0.
0.
0.
0.
0.
0.
0.
0.
0.002
0.002
0.005
-0.001
-0.021
-0.050
-0.033
0.338
0.075
0.517
6.298
198.434
1684.991
323.384
130.040
11.377
40.450
2713.802
11314.290
2104.971
10.130
1.993
13.475
10.901
0.737
-0.270
-0.189
-0.093
-0.038
-0.012
-0.002
0.001
0.
0.
0.
0.
0.
0.
0.
0.
0.
0.002
0.002
0.005
0.003
-0.001
-0.019
-0.049
-0.090
-0.153
-0.175
0.721
12.662
20.227
6.471
3.374
1.016
81.369
13474.886
2673.634
3431.809
3.919
-0.012
1.274
1.036
-0.148
-0.207
-0.124
-0.057
-0.022
-0.005
-0.002
0.
0.
0.
0.
0.
0.
0.
0.
0.
0.
0.
0.002
0.002
0.005
0.004
0.001
-0.008
-0.030
-0.066
-0.104
-0.106
0.132
0.193
-0.097
-0.162
-0.245
1.058
12.229
12.098
4.177
-0.189
-0.327
-0.273
-0.229
-0.191
-0.129
-0.066
-0.032
-0.013
-0.005
0.
0.
0.
0.
0.
0.
0.
0.
0.
0.
0.
0.
0.001
0.002
0.003
0.004
0.006
0.004
-0.003
-0.017
-0.044
-0.071
-0.095
-0.123
-0.151
-0.183
-0.210
-0.221
-0.173
-0.161
-0.224
-0.239
-0.227
-0.191
-0.153
-0.106
-0.065
-0.034
-0.018
-0.007
-0.002
0.
0.
0.
0.
0.
0.
0.
0.
0.
0.
0.
0.
0.
0.001
0.001
0.003
0.004
0.005
0.005
-0.001
-0.011
-0.027
-0.047
-0.062
-0.073
-0.087
-0.103
-0.122
-0.126
-0.127
-0.125
-0.117
-0.102
-0.083
-0.066
-0.046
-0.030
-0.016
-0.009
-0.002
0.
0.
0.
0.
0.
0.
0.
0.
0.
0.
0.
0.
0.
0.
0.
0.
0.001
0.001
0.003
0.002
0.002
-0.003
-0.008
-0.015
-0.022
-0.028
-0.033
-0.040
-0.044
-0.048
-0.050
-0.046
-0.037
-0.033
-0.028
-0.022
-0.018
-0.011
-0.006
-0.003
-0.001
0.
0.
0.
0.
0.
0.
0.
0.
0.
0.
0.
0.
0.
0.
0.
0.
0.
0.
0.001
0.002
0.003
0.001
-0.001
-0.004
-0.008
-0.009
-0.012
-0.014
-0.012
-0.011
-0.013
-0.009
-0.010
-0.007
-0.007
-0.008
-0.005
-0.006
-0.001
-0.001
0.
0.
0.
0.
0.
0.
0.
0.
0.
0.
0.
0.
0.
0.
0.
0.
0.
0.
0.
0.
0.
0.
0.001
0.001
0.001
-0.001
0.000
-0.001
0.000
-0.001
0.000
0.001
0.003
0.002
0.000
0.000
0.000
-0.002
-0.001
0.
0.
0.
0.
0.
0.
0.
0.
0.
0.
0.
0.
0.
0.
0.
0.
0.
0.
0.
0.
0.
0.
0.
0.
0.
0.
0.
0.
0.
0.001
0.001
0.003
0.002
0.002
0.002
0.003
0.001
0.
0.
0.
0.
0.
0.
0.
0.
0.
0.
0.
0.
0.
0.
0.
0.
0.
0.
0.
0.
0.
0.
0.
0.
0.
0.
0.
0.
0.
0.
0.
0.
0.
0.
0.
0.
0.
0.
0.
0.
0.
0.
0.
0.
0.
0.
0.
0.
0.
0.
0.
0.
0.
0.
0.
0.
0.
0.
0.
0.
0.
0.
0.
0.
0.
0.
0.
0.
0.
0.
0.
0.
0.
0.
0.
0.
0.
0.
0.
0.
0.
0.
0.
0.
0.
0.
0.
0.
0.
0.
0.
0.
0.
0.
0.
0.
0.
0.
0.
0.
0.
0.
0.
0.
0.
0.
0.
0.
0.
0.
0.
0.
0.
0.
0.
0.
0.
0.
0.
0.
0.
0.
0.
0.
0.
0.
0.
0.
0.
0.
0.
0.
0.
0.
0.
0.
0.
0.
0.
0.
0.
0.
0.
0.
0.
0.
0.
0.
0.
0.
0.
0.
0.
0.
0.
0.
0.
0.
0.
0.
0.
0.
0.
0.
0.
0.
0.
0.
0.
0.
0.
0.
0.
0.
0.
0.
0.
0.
0.
0.
0.
0.
0.
0.
0.
0.
0.
0.
0.
0.
0.
0.
0.
0.
0.
0.
0.
0.
0.
0.
0.
0.
0.
0.
0.
0.
0.
0.
0.
0.
0.
0.
0.
0.
0.
0.
0.
0.
0.
0.
0.
0.
0.
0.
0.
0.
0.
0.
0.
0.
0.
0.
0.
0.
0.
0.
0.
0.
0.
0.
0.
0.
0.
0.
0.
0.
0.
0.
0.
0.
0.
0.
0.
0.
0.
0.
0.
0.
0.
0.
0.
0.
0.
0.
0.
0.
0.
0.
0.
0.
0.
0.
0.
0.
0.
0.
0.
0.
0.
0.
0.
0.
0.
0.
0.
0.
0.
0.
0.
0.
0.
0.
0.
0.
0.
0.
0.
0.
0.
0.
0.
0.
0.
0.
0.
0.
0.
0.
0.
0.
0.
0.
0.
0.
0.
0.
0.
0.
0.
0.
0.
0.
0.
0.
0.
0.
0.
0.
0.
0.
0.
0.
0.
0.
0.
0.
0.
0.
0.
0.
0.
0.
0.
0.
0.
0.
0.
0.
0.
0.
0.
0.
0.
0.
0.
0.
0.
0.
0.
0.
0.
0.
0.
0.
0.
0.
0.
0.
0.
0.
0.
0.
0.
0.
0.
0.
0.
0.
0.
0.
0.
0.
0.
0.
0.
0.
0.
0.
0.
0.
0.
0.
0.
0.
0.
0.
0.
0.
0.
0.
0.
0.
0.
0.
0.
0.
0.
0.
0.
0.
0.
0.
0.
0.
0.
0.
0.
0.
0.
0.
0.
0.
0.
0.
0.
0.
0.
0.
0.
0.
0.
0.
0.
0.
0.
0.
0.
0.
0.
0.
0.
0.
0.
0.
0.
0.
0.
0.
0.
0.
0.
0.
0.
0.
0.
0.
0.
0.
0.
0.
0.
0.
0.
0.
0.
0.
0.
0.
0.
0.
0.
0.
0.
0.
0.
0.
0.
0.
0.
0.
0.
0.
0.
0.
0.
0.
0.
0.
0.
0.
0.
0.
0.
0.
0.
0.
0.
0.
0.
0.
0.
0.
0.
0.
0.
0.
0.
0.
0.
0.
0.
0.
0.
0.
0.
0.
0.
0.
0.
0.
0.
0.
0.
0.
0.
0.
0.
0.
0.
0.
0.
0.
0.
0.
0.
0.
0.
0.
0.
0.
0.
0.
0.
0.
0.
0.
0.
0.
0.
0.
0.
0.
0.
0.
0.
0.
0.
0.
0.
0.
0.
0.
0.
0.
0.
0.
0.
0.
0.
0.
0.
0.
0.
0.
0.
0.
0.
0.
0.
0.
0.
0.
0.
0.
0.
0.
0.
0.
0.
0.
0.
0.
0.
0.
0.
0.
0.
0.
0.
0.
0.
0.
0.
0.
0.
0.
0.
0.
0.
0.
0.
0.
0.
0.
0.
0.
0.
0.
0.
0.
0.
0.
0.
0.
0.
0.
0.
0.
0.
0.
0.
0.
0.
0.
0.
0.
0.
0.
0.
0.
0.
0.
0.
0.
0.
0.
0.
0.
0.
0.
0.
0.
0.
0.
0.
0.
0.
0.
0.
0.
0.
0.
0.
0.
0.
0.
0.
0.
0.
0.
0.
0.
0.
0.
0.
0.
0.
0.
0.
0.
0.
0.
0.
0.
0.
0.
0.
0.
0.
0.
0.
0.
0.
0.
0.
0.
0.
0.
0.
0.
0.
0.
0.
0.
0.
0.
0.
0.
0.
0.
0.
0.
0.
0.
0.
0.
0.
0.
0.
0.
0.
0.
0.
0.
0.
0.
0.
0.
0.
0.
0.
0.
0.
0.
0.
0.
0.
0.
0.
0.
0.
0.
0.
0.
0.
0.
0.
0.
0.
0.
0.
0.
0.
0.
0.
0.
0.
0.
0.
0.
0.
0.
0.
0.
0.
0.
0.
0.
0.
0.
0.
0.
0.
0.
0.
0.
0.
0.
0.
0.
0.
0.
0.
0.
0.
0.
0.
0.
0.
0.
0.
0.
0.
0.
0.
0.
0.
0.
0.
0.
0.
0.
0.
0.
0.
0.
0.
0.
0.
0.
0.
0.
0.
0.001
0.001
0.001
0.
0.
0.
0.
0.
0.
0.
0.
0.
0.
0.
0.
0.
0.
0.
0.
0.
0.
0.
0.
0.
0.
0.
0.
0.
0.
0.
0.
0.
0.
0.
0.
0.
0.
0.
0.
0.001
0.001
0.001
0.001
0.001
0.001
0.001
0.001
0.
0.
0.
0.
0.
0.
0.
0.
0.
0.
0.
0.
0.
0.
0.
0.
0.
0.
0.
0.
0.
0.
0.
0.
0.
0.
0.
0.
0.
0.
0.
0.
0.001
0.000
0.001
-0.002
-0.001
0.003
0.003
0.002
0.001
0.001
0.
0.
0.
0.
0.
0.
0.
0.
0.
0.
0.
0.
0.
0.
0.
0.
0.
0.
0.
0.
0.
0.
0.
0.
0.
0.
0.
0.
0.
0.
0.000
-0.002
-0.004
-0.004
-0.005
-0.005
-0.004
-0.003
0.000
0.001
0.002
0.002
0.002
0.002
0.002
0.002
0.001
0.
0.
0.
0.
0.
0.
0.
0.
0.
0.
0.
0.
0.
0.
0.
0.
0.
0.
0.
0.
0.
0.
-0.001
-0.002
-0.006
-0.008
-0.013
-0.018
-0.018
-0.022
-0.017
-0.012
-0.004
0.000
0.001
0.002
0.002
0.004
0.004
0.002
0.001
0.002
0.001
0.
0.
0.
0.
0.
0.
0.
0.
0.
0.
0.
0.
0.
0.
0.
0.
0.
0.
-0.001
-0.001
-0.006
-0.009
-0.016
-0.025
-0.037
-0.046
-0.056
-0.059
-0.055
-0.042
-0.029
-0.016
-0.012
-0.003
-0.001
0.002
0.003
0.003
0.004
0.004
0.002
0.
0.
0.
0.
0.
0.
0.
0.
0.
0.
0.
0.
0.
0.
0.
0.
0.
-0.001
-0.004
-0.008
-0.013
-0.024
-0.038
-0.056
-0.080
-0.105
-0.123
-0.119
-0.108
-0.088
-0.063
-0.048
-0.026
-0.016
-0.005
-0.004
0.002
0.004
0.004
0.004
0.004
0.002
0.
0.
0.
0.
0.
0.
0.
0.
0.
0.
0.
0.
0.
0.
0.
0.
-0.003
-0.007
-0.016
-0.032
-0.053
-0.084
-0.124
-0.168
-0.206
-0.220
-0.221
-0.204
-0.174
-0.139
-0.107
-0.073
-0.043
-0.026
-0.007
-0.002
0.003
0.005
0.006
0.005
0.003
0.
0.
0.
0.
0.
0.
0.
0.
0.
0.
0.
0.
0.
0.
0.
-0.003
-0.009
-0.017
-0.034
-0.063
-0.110
-0.173
-0.225
-0.191
0.086
-0.089
-0.325
-0.333
-0.300
-0.245
-0.189
-0.138
-0.095
-0.050
-0.024
-0.009
-0.001
0.004
0.004
0.005
0.005
0.001
0.
0.
0.
0.
0.
0.
0.
0.
0.
0.
0.
0.
0.
-0.002
-0.007
-0.014
-0.031
-0.064
-0.122
-0.188
-0.256
-0.166
8.254
131.487
49.875
1.526
-0.037
-0.171
0.029
0.687
0.098
-0.143
-0.097
-0.048
-0.024
-0.007
0.000
0.001
0.003
0.004
0.000
0.001
0.
0.
0.
0.
0.
0.
0.
0.
0.
0.
0.
-0.001
-0.005
-0.012
-0.023
-0.057
-0.107
-0.180
-0.217
-0.168
1.324
446.046
100105.820
28589.207
64.405
62.595
24.569
40.101
284.921
29.394
0.313
-0.146
-0.087
-0.046
-0.026
-0.010
-0.005
-0.001
0.001
0.000
0.001
0.
0.
0.
0.
0.
0.
0.
0.
0.
0.
0.
-0.002
-0.007
-0.017
-0.040
-0.091
-0.149
0.040
1.949
4.056
7.076
514.683
116350.977
131695.953
2782.662
100060.688
5740.659
2283.884
100051.648
1226.565
3.097
-0.191
-0.135
-0.084
-0.052
-0.036
-0.020
-0.011
-0.005
-0.002
0.001
0.002
0.
0.
0.
0.
0.
0.
0.
0.
0.
-0.001
-0.004
-0.009
-0.028
-0.066
-0.120
-0.108
3.331
65.115
115.821
61.029
62.390
11639.517
200108.578
105426.914
101929.055
87130.977
1417.175
21344.926
399.294
1.969
-0.268
-0.192
-0.127
-0.094
-0.069
-0.049
-0.025
-0.013
-0.005
0.
0.001
0.
0.
0.
0.
0.
0.
0.
0.
0.001
-0.001
-0.008
-0.015
-0.036
-0.085
-0.138
-0.031
8.482
256.049
474.967
78.446
2060.030
3165.158
37128.238
170898.203
5112.803
741.068
209.817
174.785
14.420
0.073
-0.353
-0.273
-0.189
-0.141
-0.105
-0.079
-0.044
-0.020
-0.010
-0.002
0.001
0.001
0.
0.
0.
0.
0.
0.
0.001
0.000
-0.003
-0.009
-0.021
-0.047
-0.103
-0.161
-0.105
2.604
32.573
47.443
129.563
100094.977
170417.734
146187.813
101224.727
2941.975
719.294
113.722
20.612
21.474
9.065
0.328
-0.319
-0.256
-0.185
-0.140
-0.106
-0.060
-0.029
-0.012
-0.003
0.000
0.001
0.
0.
0.
0.
0.
0.001
0.000
-0.002
-0.007
-0.014
-0.033
-0.065
-0.133
-0.210
-0.262
0.051
1.212
1.142
20.739
3465.581
43985.703
101165.297
1296.962
331.010
7059.779
633.838
313.168
7365.536
1197.061
21.717
0.494
-0.308
-0.249
-0.171
-0.126
-0.074
-0.032
-0.013
-0.005
0.000
0.001
0.
0.
0.
0.
0.
0.001
0.000
-0.003
-0.011
-0.028
-0.059
-0.103
-0.171
-0.270
-0.343
-0.376
-0.308
-0.452
0.100
23.294
1256.668
43825.398
34982.191
128.907
128.754
681.246
4971.551
100327.320
27713.021
1640.378
15.540
-0.196
-0.302
-0.207
-0.132
-0.077
-0.036
-0.014
-0.005
0.000
0.001
0.
0.
0.
0.
0.001
0.001
-0.001
-0.009
-0.025
-0.054
-0.104
-0.162
-0.236
-0.332
-0.410
-0.332
0.418
0.145
1.638
50.300
685.725
100888.359
100279.156
389.115
9.047
385.185
2106.428
4390.168
135296.813
43511.465
63.386
0.085
-0.350
-0.244
-0.141
-0.080
-0.035
-0.015
-0.004
0.001
0.
0.
0.
0.
0.
0.001
0.
-0.006
-0.019
-0.045
-0.094
-0.157
-0.229
-0.317
-0.397
-0.421
-0.340
0.293
0.350
24.110
4823.333
52495.648
102869.844
26538.313
292.281
4.110
11.419
45.083
4593.336
105641.031
11399.415
113.100
0.915
-0.344
-0.262
-0.152
-0.082
-0.037
-0.015
-0.005
0.001
0.
0.
0.
0.
0.
0.001
-0.002
-0.011
-0.029
-0.069
-0.142
-0.223
-0.321
-0.412
-0.320
1.814
2.533
2.621
10.812
32.490
6749.614
86983.695
45826.828
103482.820
13639.273
16.371
-0.232
19.891
1483.740
108976.031
100370.281
1023.675
8.661
1.682
-0.124
-0.157
-0.089
-0.040
-0.020
-0.004
0.
0.
0.
0.
0.
0.
-0.001
-0.006
-0.018
-0.043
-0.105
-0.196
-0.275
-0.346
-0.418
1.686
77.600
447.754
183.941
2965.582
618.417
82.188
214.650
3270.545
100023.063
2161.147
8.981
0.058
14.008
2545.490
106610.305
18798.465
214.174
292.075
48.159
1.128
-0.155
-0.100
-0.048
-0.017
-0.006
0.
0.
0.
0.
0.
0.
-0.003
-0.012
-0.024
-0.065
-0.138
-0.191
0.880
7.989
5.161
20.002
10420.941
100444.508
11398.079
100267.672
16337.555
36.737
1.965
20.828
87.068
17.172
1.531
2.128
18.313
627.185
34444.750
87.772
130.324
1094.611
126.395
2.255
-0.162
-0.115
-0.052
-0.020
-0.010
0.
0.
0.
0.
0.
0.
-0.006
-0.013
-0.032
-0.083
-0.149
0.562
49.344
2351.204
889.447
39.084
11393.883
102341.953
92530.477
4396.520
719.403
35.380
19.010
7.735
5.262
0.448
0.657
3.820
55.688
1020.682
326.156
8.128
15.179
62.173
15.238
0.371
-0.213
-0.135
-0.060
-0.025
-0.011
0.001
0.
0.
0.
0.
0.
-0.006
-0.016
-0.037
-0.094
-0.134
2.865
339.176
167914.234
109450.047
434.514
86.232
573.187
724.586
87.437
210.910
16426.436
4412.231
1285.792
1320.288
48.030
7.621
6.268
15.423
96.335
40.815
1.485
0.884
3.109
0.941
-0.249
-0.255
-0.161
-0.075
-0.032
-0.014
0.000
0.001
0.
0.
0.
0.
-0.006
-0.015
-0.036
-0.092
-0.141
2.046
239.215
100620.289
200175.531
64026.281
69.276
3.619
4.422
6.146
1724.992
100569.195
200225.203
200210.422
100378.945
989.328
1718.874
778.900
1314.611
962.397
45.952
7.047
8.237
11.655
2.481
0.330
-0.145
-0.166
-0.093
-0.039
-0.015
0.000
0.001
0.
0.
0.
0.
-0.006
-0.013
-0.035
-0.075
-0.146
0.142
14.442
678.483
100745.992
104548.414
114.471
2.802
30.426
56.961
152.921
9759.248
89170.133
72979.188
100140.156
463.665
29023.371
106379.375
105785.367
103285.492
10831.240
181.480
542.204
1022.854
59.932
35.956
6.014
0.001
-0.098
-0.047
-0.013
0.000
0.001
0.
0.
0.
0.
-0.003
-0.011
-0.025
-0.055
-0.114
-0.175
0.235
13.835
353.021
255.855
14.596
119.990
1347.183
4032.780
116.261
23.937
98.976
127.951
93.052
28.925
2160.858
101618.969
120363.695
157442.688
107461.672
814.187
2991.540
7370.482
256.399
1140.606
76.793
0.787
-0.095
-0.046
-0.012
0.
0.001
0.
0.
0.
0.
0.
-0.007
-0.018
-0.034
-0.071
-0.140
-0.227
-0.137
2.009
415.166
1399.017
7725.328
108662.133
103061.102
849.591
4.641
0.095
0.698
2.801
51.531
1090.976
64352.531
3464.547
1309.469
102988.055
836.648
179.607
211.596
63.794
287.473
31.313
0.396
-0.081
-0.040
-0.011
0.
0.001
0.
0.
0.
0.
0.
-0.005
-0.009
-0.020
-0.043
-0.092
-0.187
-0.215
4.728
11717.264
145360.484
49017.082
104518.219
100098.742
1101.463
3.772
-0.684
0.371
4.449
52.170
260.787
1089.537
9718.303
100072.539
2813.055
93.194
86.617
11.965
2.090
3.706
0.822
-0.096
-0.067
-0.027
-0.006
-0.001
0.001
0.
0.
0.
0.
0.000
-0.001
-0.002
-0.009
-0.027
-0.063
-0.132
2.783
1953.302
2572.427
41630.242
14416.682
436.384
668.569
33.822
1.276
-0.322
-0.285
3.905
275.591
42488.570
9559.845
1639.980
109555.383
107494.641
1686.296
33.547
1.701
-0.450
-0.323
-0.195
-0.107
-0.046
-0.013
-0.002
0.
0.001
0.
0.
0.
0.
-0.001
0.000
0.001
-0.002
-0.013
-0.047
-0.091
8.226
71164.211
122654.500
108681.664
16255.685
882.699
87.579
87.881
45.646
43.159
3.987
3.505
588.066
100200.250
57786.777
169.425
22045.703
200147.953
59483.133
85.939
-0.062
-0.481
-0.290
-0.146
-0.068
-0.023
-0.005
-0.001
0.001
0.
0.
0.
0.
0.
-0.001
0.
0.001
0.003
-0.004
-0.029
-0.070
1.258
200.238
97639.523
4189.168
387.792
231.004
7499.375
25714.006
24838.539
42416.848
171.988
8.537
71.713
5117.175
26383.406
253.521
211.973
8490.883
104226.602
513.036
0.025
-0.371
-0.190
-0.087
-0.040
-0.011
0.000
0.001
0.001
0.
0.
0.
0.
0.
0.
0.000
0.001
0.005
0.001
-0.014
-0.049
-0.004
7.032
510.951
67.506
10.239
49.581
15138.452
103080.609
170467.422
100703.242
898.691
50.886
40.914
617.116
1721.685
73.609
142.662
1833.705
1318.934
23.361
-0.219
-0.271
-0.129
-0.060
-0.025
-0.004
0.002
0.001
0.
0.
0.
0.
0.
0.
0.
0.
0.001
0.001
0.004
-0.004
-0.025
-0.061
-0.046
0.369
0.011
0.153
77.213
100770.891
146881.750
4255.060
6741.428
581.890
37.764
13.904
25.133
17.938
19.749
153.013
10376.267
5320.982
21.538
-0.167
-0.190
-0.090
-0.040
-0.016
0.000
0.001
0.
0.
0.
0.
0.
0.
0.
0.
0.
0.002
0.002
0.005
0.003
-0.003
-0.028
-0.061
-0.112
-0.178
-0.124
11.429
825.901
992.118
50.228
143.008
43.893
4.986
6.640
7.525
4.813
13.288
21.744
88.106
63.308
2.084
-0.191
-0.125
-0.058
-0.023
-0.006
0.000
0.
0.
0.
0.
0.
0.
0.
0.
0.
0.
0.
0.002
0.002
0.005
0.004
0.000
-0.016
-0.042
-0.083
-0.121
0.134
2.831
3.137
0.775
1.544
0.615
0.286
0.685
0.168
-0.006
1.155
1.364
0.591
0.239
-0.151
-0.132
-0.073
-0.033
-0.012
-0.004
-0.001
0.
0.
0.
0.
0.
0.
0.
0.
0.
0.
0.
0.001
0.002
0.003
0.005
0.005
0.002
-0.011
-0.030
-0.064
-0.092
-0.115
-0.145
-0.189
-0.230
-0.255
-0.240
-0.228
-0.284
-0.284
-0.225
-0.185
-0.183
-0.155
-0.118
-0.071
-0.039
-0.018
-0.007
0.000
0.
0.
0.
0.
0.
0.
0.
0.
0.
0.
0.
0.
0.
0.001
0.001
0.002
0.005
0.005
0.003
-0.006
-0.020
-0.042
-0.067
-0.089
-0.110
-0.135
-0.154
-0.166
-0.168
-0.169
-0.158
-0.136
-0.121
-0.103
-0.082
-0.055
-0.033
-0.018
-0.009
0.000
-0.001
0.
0.
0.
0.
0.
0.
0.
0.
0.
0.
0.
0.
0.
0.
0.
0.001
0.001
0.003
0.002
0.003
-0.005
-0.013
-0.026
-0.038
-0.046
-0.057
-0.067
-0.074
-0.076
-0.071
-0.063
-0.056
-0.047
-0.039
-0.027
-0.021
-0.011
-0.007
-0.002
-0.001
0.
0.
0.
0.
0.
0.
0.
0.
0.
0.
0.
0.
0.
0.
0.
0.
0.
0.
0.001
0.002
0.002
0.000
-0.002
-0.010
-0.017
-0.019
-0.024
-0.027
-0.028
-0.024
-0.025
-0.022
-0.016
-0.014
-0.011
-0.010
-0.007
-0.005
-0.001
-0.001
0.
0.
0.
0.
0.
0.
0.
0.
0.
0.
0.
0.
0.
0.
0.
0.
0.
0.
0.
0.
0.
0.001
0.001
0.001
-0.001
-0.003
-0.004
-0.008
-0.006
-0.006
-0.008
-0.004
-0.001
-0.001
-0.001
-0.003
-0.003
-0.002
-0.001
0.
0.
0.
0.
0.
0.
0.
0.
0.
0.
0.
0.
0.
0.
0.
0.
0.
0.
0.
0.
0.
0.
0.
0.
0.
0.
0.
0.
0.
-0.001
0.000
0.000
0.002
0.002
0.001
-0.001
0.
-0.001
0.
0.
0.
0.
0.
0.
0.
0.
0.
0.
0.
0.
0.
0.
0.
0.
0.
0.
0.
0.
0.
0.
0.
0.
0.
0.
0.
0.
0.
0.
0.
0.
0.
0.
0.
0.
0.
0.
0.
0.
0.
0.
0.
0.
0.
0.
0.
0.
0.
0.
0.
0.
0.
0.
0.
0.
0.
0.
0.
0.
0.
0.
0.
0.
0.
0.
0.
0.
0.
0.
0.
0.
0.
0.
0.
0.
0.
0.
0.
0.
0.
0.
0.
0.
0.
0.
0.
0.
0.
0.
0.
0.
0.
0.
0.
0.
0.
0.
0.
0.
0.
0.
0.
0.
0.
0.
0.
0.
0.
0.
0.
0.
0.
0.
0.
0.
0.
0.
0.
0.
0.
0.
0.
0.
0.
0.
0.
0.
0.
0.
0.
0.
0.
0.
0.
0.
0.
0.
0.
0.
0.
0.
0.
0.
0.
0.
0.
0.
0.
0.
0.
0.
0.
0.
0.
0.
0.
0.
0.
0.
0.
0.
0.
0.
0.
0.
0.
0.
0.
0.
0.
0.
0.
0.
0.
0.
0.
0.
0.
0.
0.
0.
0.
0.
0.
0.
0.
0.
0.
0.
0.
0.
0.
0.
0.
0.
0.
0.
0.
0.
0.
0.
0.
0.
0.
0.
0.
0.
0.
0.
0.
0.
0.
0.
0.
0.
0.
0.
0.
0.
0.
0.
0.
0.
0.
0.
0.
0.
0.
0.
0.
0.
0.
0.
0.
0.
0.
0.
0.
0.
0.
0.
0.
0.
0.
0.
0.
0.
0.
0.
0.
0.
0.
0.
0.
0.
0.
0.
0.
0.
0.
0.
0.
0.
0.
0.
0.
0.
0.
0.
0.
0.
0.
0.
0.
0.
0.
0.
0.
0.
0.
0.
0.
0.
0.
0.
0.
0.
0.
0.
0.
0.
0.
0.
0.
0.
0.
0.
0.
0.
0.
0.
0.
0.
0.
0.
0.
0.
0.
0.
0.
0.
0.
0.
0.
0.
0.
0.
0.
0.
0.
0.
0.
0.
0.
0.
0.
0.
0.
0.
0.
0.
0.
0.
0.
0.
0.
0.
0.
0.
0.
0.
0.
0.
0.
0.
0.
0.
0.
0.
0.
0.
0.
0.
0.
0.
0.
0.
0.
0.
0.
0.
0.
0.
0.
0.
0.
0.
0.
0.
0.
0.
0.
0.
0.
0.
0.
0.
0.
0.
0.
0.
0.
0.
0.
0.
0.
0.
0.
0.
0.
0.
0.
0.
0.
0.
0.
0.
0.
0.
0.
0.
0.
0.
0.
0.
0.
0.
0.
0.
0.
0.
0.
0.
0.
0.
0.
0.
0.
0.
0.
0.
0.
0.
0.
0.
0.
0.
0.
0.
0.
0.
0.
0.
0.
0.
0.
0.
0.
0.
0.
0.
0.
0.
0.
0.
0.
0.
0.
0.
0.
0.
0.
0.
0.
0.
0.
0.
0.
0.
0.
0.
0.
0.
0.
0.
0.
0.
0.
0.
0.
0.
0.
0.
0.
0.
0.
0.
0.
0.
0.
0.
0.
0.
0.
0.
0.
0.
0.
0.
0.
0.
0.
0.
0.
0.
0.
0.
0.
0.
0.
0.
0.
0.
0.
0.
0.
0.
0.
0.
0.
0.
0.
0.
0.
0.
0.
0.
0.
0.
0.
0.
0.
0.
0.
0.
0.
0.
0.
0.
0.
0.
0.
0.
0.
0.
0.
0.
0.
0.
0.
0.
0.
0.
0.
0.
0.
0.
0.
0.
0.
0.
0.
0.
0.
0.
0.
0.
0.
0.
0.
0.
0.
0.
0.
0.
0.
0.
0.
0.
0.
0.
0.
0.
0.
0.
0.
0.
0.
0.
0.
0.
0.
0.
0.
0.
0.
0.
0.
0.
0.
0.
0.
0.
0.
0.
0.
0.
0.
0.
0.
0.
0.
0.
0.
0.
0.
0.
0.
0.
0.
0.
0.
0.
0.
0.
0.
0.
0.
0.
0.
0.
0.
0.
0.
0.
0.
0.
0.
0.
0.
0.
0.
0.
0.
0.
0.
0.
0.
0.
0.
0.
0.
0.
0.
0.
0.
0.
0.
0.
0.
0.
0.
0.
0.
0.
0.
0.
0.
0.
0.
0.
0.
0.
0.
0.
0.
0.
0.
0.
0.
0.
0.
0.
0.
0.
0.
0.
0.
0.
0.
0.
0.
0.
0.
0.
0.
0.
0.
0.
0.
0.
0.
0.
0.
0.
0.
0.
0.
0.
0.
0.
0.
0.
0.
0.
0.
0.
0.
0.
0.
0.
0.
0.
0.
0.
0.
0.
0.
0.
0.
0.
0.
0.
0.
0.
0.
0.
0.
0.
0.
0.
0.
0.
0.
0.
0.
0.
0.
0.
0.
0.
0.
0.
0.
0.
0.
0.
0.
0.
0.
0.
0.
0.
0.
0.
0.
0.
0.
0.
0.
0.
0.
0.
0.
0.
0.
0.
0.
0.
0.
0.
0.
0.
0.
0.
0.
0.
0.
0.
0.
0.
0.
0.
0.
0.
0.
0.
0.
0.
0.
0.
0.
0.
0.
0.
0.
0.
0.
0.
0.
0.
0.
0.
0.
0.
0.
0.
0.
0.
0.
0.001
0.001
0.001
0.001
0.001
0.
0.
0.
0.
0.
0.
0.
0.
0.
0.
0.
0.
0.
0.
0.
0.
0.
0.
0.
0.
0.
0.
0.
0.
0.
0.
0.
0.
0.
0.
0.
0.
0.
0.
0.001
-0.001
-0.002
-0.002
-0.001
-0.001
-0.001
0.001
0.001
0.
0.
0.
0.
0.
0.
0.
0.
0.
0.
0.
0.
0.
0.
0.
0.
0.
0.
0.
0.
0.
0.
0.
0.
0.
0.
0.
0.
0.
0.
0.
0.000
-0.002
-0.004
-0.004
-0.004
-0.004
-0.003
-0.002
0.000
0.002
0.001
0.001
0.002
0.002
0.002
0.002
0.001
0.
0.
0.
0.
0.
0.
0.
0.
0.
0.
0.
0.
0.
0.
0.
0.
0.
0.
0.
0.
0.
0.
0.
0.
-0.003
-0.005
-0.007
-0.009
-0.011
-0.013
-0.010
-0.008
-0.005
-0.002
0.002
0.002
0.001
0.002
0.002
0.002
0.002
0.002
0.
0.
0.
0.
0.
0.
0.
0.
0.
0.
0.
0.
0.
0.
0.
0.
0.
0.
0.
0.
-0.001
-0.002
-0.005
-0.010
-0.019
-0.026
-0.036
-0.042
-0.046
-0.041
-0.029
-0.017
-0.011
-0.011
-0.004
-0.003
0.000
0.001
0.003
0.004
0.002
0.002
0.
0.
0.
0.
0.
0.
0.
0.
0.
0.
0.
0.
0.
0.
0.
0.
0.
0.
-0.001
-0.003
-0.007
-0.016
-0.028
-0.039
-0.056
-0.085
-0.102
-0.102
-0.094
-0.079
-0.054
-0.038
-0.023
-0.014
-0.008
-0.007
-0.001
0.001
0.004
0.005
0.004
0.002
0.
0.
0.
0.
0.
0.
0.
0.
0.
0.
0.
0.
0.
0.
0.
0.
-0.001
-0.004
-0.010
-0.019
-0.033
-0.054
-0.086
-0.131
-0.169
-0.175
-0.153
-0.153
-0.144
-0.122
-0.085
-0.057
-0.038
-0.023
-0.014
-0.009
-0.001
0.002
0.005
0.005
0.004
0.001
0.
0.
0.
0.
0.
0.
0.
0.
0.
0.
0.
0.
0.
0.
0.
-0.003
-0.011
-0.023
-0.047
-0.076
-0.123
-0.185
-0.253
-0.279
-0.193
0.242
0.057
-0.218
-0.205
-0.159
-0.113
-0.076
-0.050
-0.031
-0.019
-0.007
-0.001
0.005
0.007
0.005
0.002
0.
0.
0.
0.
0.
0.
0.
0.
0.
0.
0.
0.
0.
0.001
-0.003
-0.010
-0.024
-0.050
-0.095
-0.149
-0.214
-0.289
-0.324
-0.230
0.124
1.724
0.954
-0.257
-0.319
-0.251
-0.190
-0.136
-0.092
-0.062
-0.041
-0.017
-0.006
-0.001
0.005
0.004
0.004
0.001
0.
0.
0.
0.
0.
0.
0.
0.
0.
0.
0.
0.
-0.002
-0.008
-0.019
-0.045
-0.096
-0.160
-0.207
-0.089
0.282
3.023
18.296
9.981
1.781
0.798
-0.333
-0.406
-0.260
-0.247
-0.210
-0.147
-0.095
-0.061
-0.035
-0.017
-0.007
0.000
0.004
0.004
0.001
0.
0.
0.
0.
0.
0.
0.
0.
0.
0.
0.
-0.001
-0.006
-0.012
-0.035
-0.083
-0.153
-0.196
0.268
5.024
22.235
77.482
1874.931
809.695
40.434
8.054
3.196
1.505
5.006
1.005
-0.236
-0.208
-0.143
-0.096
-0.070
-0.040
-0.025
-0.010
-0.002
0.001
0.001
0.001
0.
0.
0.
0.
0.
0.
0.
0.
0.
-0.001
-0.004
-0.008
-0.024
-0.063
-0.129
-0.167
1.296
21.218
84.403
510.166
325.909
25395.645
103425.789
1495.255
478.599
127.096
18.286
72.016
10.987
-0.109
-0.277
-0.195
-0.147
-0.108
-0.079
-0.057
-0.034
-0.014
-0.002
0.000
0.001
0.
0.
0.
0.
0.
0.
0.
0.
0.
0.
-0.007
-0.016
-0.043
-0.095
-0.152
0.253
39.161
5704.333
17760.092
100394.516
2646.718
26258.744
122871.453
3316.860
2425.193
440.128
19.328
36.615
6.311
-0.295
-0.381
-0.272
-0.198
-0.146
-0.115
-0.092
-0.064
-0.030
-0.012
-0.004
0.000
0.001
0.
0.
0.
0.
0.
0.
0.001
0.001
-0.003
-0.010
-0.025
-0.060
-0.118
-0.099
2.879
155.034
100110.641
100792.250
32089.828
100806.836
669.926
2861.000
16204.997
346.746
68.432
29.054
12.816
1.268
-0.403
-0.474
-0.362
-0.249
-0.178
-0.137
-0.122
-0.094
-0.051
-0.020
-0.006
0.
0.002
0.
0.
0.
0.
0.
0.001
0.000
-0.002
-0.007
-0.016
-0.037
-0.080
-0.148
0.038
9.497
108.176
2036.846
3137.898
148.264
4988.227
59564.488
110383.195
109436.695
101014.531
67842.602
3021.470
350.701
42.859
14.026
0.499
-0.390
-0.144
-0.033
-0.108
-0.137
-0.114
-0.063
-0.028
-0.010
0.000
0.000
0.
0.
0.
0.
0.
0.001
0.000
-0.004
-0.011
-0.029
-0.060
-0.120
-0.207
-0.190
2.829
21.437
83.298
44.540
12.873
345.834
37765.754
200232.172
1645.597
5551.293
103214.313
114044.398
13851.191
34918.750
3498.653
31.378
0.646
0.088
0.188
-0.118
-0.172
-0.131
-0.070
-0.029
-0.010
-0.002
0.000
0.
0.
0.
0.
0.001
0.000
-0.002
-0.010
-0.025
-0.056
-0.112
-0.186
-0.278
-0.357
-0.180
2.135
12.228
8.555
1.284
84.858
100158.711
104789.328
7760.986
162.454
2471.164
78030.430
104710.813
104023.352
117921.258
2799.031
19.889
0.104
-0.126
-0.233
-0.193
-0.137
-0.070
-0.027
-0.009
0.
0.001
0.
0.
0.
0.
0.001
0.000
-0.004
-0.018
-0.051
-0.108
-0.167
-0.230
-0.314
-0.187
0.257
10.918
288.143
161.950
6.543
111.404
1332.095
69461.703
57992.809
166.932
94.165
19831.227
101315.180
11448.633
101264.328
100032.188
74.596
0.463
-0.335
-0.319
-0.219
-0.133
-0.064
-0.025
-0.008
0.000
0.001
0.
0.
0.
0.
0.001
0.
-0.012
-0.033
-0.084
-0.144
-0.191
-0.127
-0.112
0.549
2.551
9.525
214.021
122.503
51.163
34826.156
101737.016
101933.648
100605.523
139.650
67.582
190.248
855.947
314.976
7656.707
1492.568
24.695
0.649
-0.272
-0.338
-0.225
-0.123
-0.058
-0.023
-0.007
0.
0.001
0.
0.
0.
0.
0.001
-0.004
-0.019
-0.050
-0.117
-0.191
-0.150
1.147
1.929
3.935
675.763
199.755
12.465
23.359
63.423
57320.176
100503.836
102008.875
16583.383
251.173
14.548
14.956
162.033
101812.484
99882.914
1823.397
56.550
61.898
14.664
0.294
-0.217
-0.123
-0.056
-0.029
-0.007
0.001
0.
0.
0.
0.
0.
0.000
-0.010
-0.026
-0.067
-0.159
-0.262
-0.125
3.097
5.783
12.496
11771.594
1966.743
360.155
16348.621
2164.671
189.588
546.874
225.439
748.387
97.285
144.716
62.076
60.114
28167.072
104062.094
6030.604
1874.963
100005.875
1716.450
8.689
-0.140
-0.131
-0.063
-0.028
-0.009
0.
0.
0.
0.
0.
0.
-0.003
-0.013
-0.033
-0.086
-0.195
-0.213
1.006
4.220
6.954
22.994
339.161
5983.506
103998.828
101599.711
100006.891
74.388
2.777
4.260
10.514
21.075
223.381
92.933
6.440
559.239
35389.270
135.214
13639.345
100089.484
12463.911
19.219
-0.087
-0.146
-0.069
-0.029
-0.011
0.
0.
0.
0.
0.
0.
-0.006
-0.016
-0.040
-0.106
-0.183
2.305
116.349
727.918
183.423
169.227
467.953
45661.223
100910.289
33278.922
2551.201
110.144
67.807
25.263
18.839
4.738
13.461
6.782
0.579
6.322
18.057
6.489
299.192
3145.216
277.289
4.759
-0.184
-0.160
-0.075
-0.031
-0.015
-0.001
0.
0.
0.
0.
-0.002
-0.008
-0.016
-0.049
-0.116
-0.080
17.088
6805.198
109589.031
21252.211
283.138
403.640
716.309
5735.442
315.896
328.373
39655.516
10455.018
2108.326
5757.222
136.090
2.492
2.445
3.541
4.069
1.369
2.341
122.738
774.956
87.525
1.976
-0.237
-0.178
-0.085
-0.035
-0.014
-0.001
0.
0.
0.
0.
-0.001
-0.006
-0.020
-0.050
-0.117
-0.105
11.914
2409.884
104692.578
43472.773
2335.953
74.701
73.515
15.417
9.570
1065.683
200037.875
69763.656
78546.031
200038.531
1091.636
44.368
176.970
470.266
379.188
52.891
3.930
25.894
106.503
21.405
0.822
-0.270
-0.186
-0.093
-0.039
-0.016
-0.003
0.001
0.
0.
0.001
0.000
-0.007
-0.019
-0.043
-0.102
-0.178
0.861
29.746
286.377
36142.039
104963.695
41.790
13.190
225.403
583.289
145.253
3289.103
1484.821
7362.999
22622.316
261.048
252.754
2595.794
86248.188
40379.008
459.985
18.187
6.723
10.579
2.874
0.278
-0.179
-0.188
-0.102
-0.042
-0.013
-0.003
0.001
0.
0.
0.001
0.000
-0.007
-0.019
-0.036
-0.077
-0.148
-0.217
0.200
6.458
344.459
861.823
5.370
91.728
100042.359
100328.141
1893.767
47.449
18.335
46.925
61.310
9.952
88.317
1028.917
78540.086
16497.402
1016.548
77.941
153.552
125.589
20.128
2.298
0.324
-0.164
-0.094
-0.041
-0.013
-0.002
0.001
0.
0.
0.001
-0.001
-0.006
-0.015
-0.026
-0.052
-0.103
-0.185
-0.288
-0.317
0.416
4.175
13.485
125.861
89486.906
109411.688
2877.470
66.425
1.836
33.931
142.940
22.194
12.858
71.984
283.447
212.188
1194.329
1541.672
31650.377
1006.745
51.838
1.839
0.082
-0.160
-0.084
-0.034
-0.009
0.000
0.001
0.
0.
0.001
-0.001
-0.002
-0.010
-0.021
-0.035
-0.061
-0.121
-0.234
-0.356
0.013
14.433
90.095
100.457
4595.200
16750.627
436.465
89.115
7.977
152.034
1017.017
88.494
7.482
11.027
272.279
22976.023
995.350
1340.129
23740.654
562.680
10.274
-0.012
-0.227
-0.142
-0.063
-0.025
-0.007
0.
0.001
0.
0.
0.000
-0.001
-0.003
-0.005
-0.012
-0.023
-0.039
-0.085
-0.171
0.086
18.127
43.276
93.117
60.985
73.379
152.362
202.772
387.453
15.971
27.302
104.927
30.843
94.567
56.390
539.480
106265.406
102790.695
1240.219
114.648
16.832
0.274
-0.335
-0.211
-0.105
-0.041
-0.015
-0.003
0.001
0.001
0.
0.
0.001
0.
-0.002
-0.005
-0.008
-0.012
-0.023
-0.059
-0.129
0.652
66.294
405.221
200.866
50.532
6.324
6.090
22.815
44.128
25.136
37.359
58.821
52.209
212.280
117.862
57.418
13412.980
200156.984
9014.082
36.718
0.089
-0.440
-0.283
-0.145
-0.064
-0.022
-0.006
-0.002
0.001
0.
0.
0.
0.
0.
-0.002
-0.002
-0.002
-0.005
-0.011
-0.039
-0.092
0.043
9.243
108.464
59.560
10.252
3.940
72.859
622.440
2650.162
3858.526
551.682
350.613
55.339
55.181
36.955
79.871
3420.728
7633.720
1072.202
16.712
-0.316
-0.371
-0.194
-0.088
-0.038
-0.012
-0.003
0.001
0.001
0.
0.
0.
0.
-0.001
-0.001
-0.001
-0.001
0.001
-0.005
-0.020
-0.063
-0.116
0.364
3.651
2.650
0.477
20.390
2323.689
20206.764
33811.102
163624.141
39877.496
28745.848
113.540
9.715
14.385
241.924
78815.953
119032.188
20840.945
39.570
-0.203
-0.264
-0.128
-0.055
-0.024
-0.004
0.001
0.001
0.
0.
0.
0.
0.
0.
-0.001
-0.001
0.000
0.003
0.004
-0.006
-0.031
-0.081
-0.136
-0.169
-0.259
0.021
94.632
100082.727
100969.414
7477.076
100661.094
80832.797
8879.108
98.964
3.863
48.191
3621.556
55487.781
142447.953
100127.070
82.298
-0.016
-0.183
-0.087
-0.035
-0.012
0.002
0.
0.
0.
0.
0.
0.
0.
0.
0.
0.
0.001
0.001
0.003
0.003
-0.008
-0.035
-0.075
-0.131
-0.198
-0.138
14.161
1329.214
1575.624
209.117
4446.080
640.343
243.744
430.416
18.987
52.048
4445.955
4567.162
605.376
312.322
5.895
-0.151
-0.119
-0.057
-0.027
-0.006
0.000
0.
0.
0.
0.
0.
0.
0.
0.
0.
0.
0.
0.002
0.003
0.005
0.002
-0.007
-0.024
-0.052
-0.098
-0.137
0.159
3.270
3.582
2.195
7.868
6.527
63.386
173.734
10.396
4.099
57.617
58.454
6.033
0.987
-0.099
-0.135
-0.075
-0.035
-0.013
-0.001
-0.001
0.
0.
0.
0.
0.
0.
0.
0.
0.
0.
0.
0.
0.002
0.003
0.005
0.001
-0.004
-0.019
-0.041
-0.074
-0.108
-0.141
-0.184
-0.241
-0.244
-0.129
1.570
2.961
0.219
-0.217
0.371
0.429
-0.090
-0.165
-0.128
-0.080
-0.041
-0.018
-0.006
0.000
0.
0.
0.
0.
0.
0.
0.
0.
0.
0.
0.
0.
0.
0.001
0.001
0.003
0.003
-0.001
-0.002
-0.016
-0.031
-0.060
-0.087
-0.115
-0.149
-0.183
-0.200
-0.197
-0.187
-0.210
-0.197
-0.171
-0.146
-0.124
-0.097
-0.065
-0.034
-0.021
-0.008
-0.002
-0.001
0.
0.
0.
0.
0.
0.
0.
0.
0.
0.
0.
0.
0.
0.
0.
0.001
0.001
0.004
-0.001
-0.002
-0.011
-0.023
-0.037
-0.049
-0.064
-0.083
-0.101
-0.114
-0.112
-0.103
-0.088
-0.077
-0.066
-0.051
-0.036
-0.020
-0.016
-0.007
-0.004
-0.001
0.
0.
0.
0.
0.
0.
0.
0.
0.
0.
0.
0.
0.
0.
0.
0.
0.
0.
0.
0.002
0.002
0.000
-0.008
-0.015
-0.022
-0.032
-0.037
-0.042
-0.044
-0.044
-0.038
-0.033
-0.025
-0.023
-0.016
-0.012
-0.011
-0.006
-0.004
-0.001
0.
0.
0.
0.
0.
0.
0.
0.
0.
0.
0.
0.
0.
0.
0.
0.
0.
0.
0.
0.
0.
0.001
0.001
0.001
-0.005
-0.008
-0.011
-0.016
-0.019
-0.018
-0.013
-0.009
-0.010
-0.008
-0.006
-0.006
-0.005
-0.004
-0.002
0.
0.
0.
0.
0.
0.
0.
0.
0.
0.
0.
0.
0.
0.
0.
0.
0.
0.
0.
0.
0.
0.
0.
0.
0.
0.
0.
-0.001
-0.002
-0.002
-0.005
-0.003
-0.004
-0.001
-0.002
-0.001
-0.002
-0.001
-0.001
0.
0.
0.
0.
0.
0.
0.
0.
0.
0.
0.
0.
0.
0.
0.
0.
0.
0.
0.
0.
0.
0.
0.
0.
0.
0.
0.
0.
0.
0.
0.
0.
0.
0.
0.
0.
0.
0.
0.
0.
0.
0.
0.
0.
0.
0.
0.
0.
0.
0.
0.
0.
0.
0.
0.
0.
0.
0.
0.
0.
0.
0.
0.
0.
0.
0.
0.
0.
0.
0.
0.
0.
0.
0.
0.
0.
0.
0.
0.
0.
0.
0.
0.
0.
0.
0.
0.
0.
0.
0.
0.
0.
0.
0.
0.
0.
0.
0.
0.
0.
0.
0.
0.
0.
0.
0.
0.
0.
0.
0.
0.
0.
0.
0.
0.
0.
0.
0.
0.
0.
0.
0.
0.
0.
0.
0.
0.
0.
0.
0.
0.
0.
0.
0.
0.
0.
0.
0.
0.
0.
0.
0.
0.
0.
0.
0.
0.
0.
0.
0.
0.
0.
0.
0.
0.
0.
0.
0.
0.
0.
0.
0.
0.
0.
0.
0.
0.
0.
0.
0.
0.
0.
0.
0.
0.
0.
0.
0.
0.
0.
0.
0.
0.
0.
0.
0.
0.
0.
0.
0.
0.
0.
0.
0.
0.
0.
0.
0.
0.
0.
0.
0.
0.
0.
0.
0.
0.
0.
0.
0.
0.
0.
0.
0.
0.
0.
0.
0.
0.
0.
0.
0.
0.
0.
0.
0.
0.
0.
0.
0.
0.
0.
0.
0.
0.
0.
0.
0.
0.
0.
0.
0.
0.
0.
0.
0.
0.
0.
0.
0.
0.
0.
0.
0.
0.
0.
0.
0.
0.
0.
0.
0.
0.
0.
0.
0.
0.
0.
0.
0.
0.
0.
0.
0.
0.
0.
0.
0.
0.
0.
0.
0.
0.
0.
0.
0.
0.
0.
0.
0.
0.
0.
0.
0.
0.
0.
0.
0.
0.
0.
0.
0.
0.
0.
0.
0.
0.
0.
0.
0.
0.
0.
0.
0.
0.
0.
0.
0.
0.
0.
0.
0.
0.
0.
0.
0.
0.
0.
0.
0.
0.
0.
0.
0.
0.
0.
0.
0.
0.
0.
0.
0.
0.
0.
0.
0.
0.
0.
0.
0.
0.
0.
0.
0.
0.
0.
0.
0.
0.
0.
0.
0.
0.
0.
0.
0.
0.
0.
0.
0.
0.
0.
0.
0.
0.
0.
0.
0.
0.
0.
0.
0.
0.
0.
0.
0.
0.
0.
0.
0.
0.
0.
0.
0.
0.
0.
0.
0.
0.
0.
0.
0.
0.
0.
0.
0.
0.
0.
0.
0.
0.
0.
0.
0.
0.
0.
0.
0.
0.
0.
0.
0.
0.
0.
0.
0.
0.
0.
0.
0.
0.
0.
0.
0.
0.
0.
0.
0.
0.
0.
0.
0.
0.
0.
0.
0.
0.
0.
0.
0.
0.
0.
0.
0.
0.
0.
0.
0.
0.
0.
0.
0.
0.
0.
0.
0.
0.
0.
0.
0.
0.
0.
0.
0.
0.
0.
0.
0.
0.
0.
0.
0.
0.
0.
0.
0.
0.
0.
0.
0.
0.
0.
0.
0.
0.
0.
0.
0.
0.
0.
0.
0.
0.
0.
0.
0.
0.
0.
0.
0.
0.
0.
0.
0.
0.
0.
0.
0.
0.
0.
0.
0.
0.
0.
0.
0.
0.
0.
0.
0.
0.
0.
0.
0.
0.
0.
0.
0.
0.
0.
0.
0.
0.
0.
0.
0.
0.
0.
0.
0.
0.
0.
0.
0.
0.
0.
0.
0.
0.
0.
0.
0.
0.
0.
0.
0.
0.
0.
0.
0.
0.
0.
0.
0.
0.
0.
0.
0.
0.
0.
0.
0.
0.
0.
0.
0.
0.
0.
0.
0.
0.
0.
0.
0.
0.
0.
0.
0.
0.
0.
0.
0.
0.
0.
0.
0.
0.
0.
0.
0.
0.
0.
0.
0.
0.
0.
0.
0.
0.
0.
0.
0.
0.
0.
0.
0.
0.
0.
0.
0.
0.
0.
0.
0.
0.
0.
0.
0.
0.
0.
0.
0.
0.
0.
0.
0.
0.
0.
0.
0.
0.
0.
0.
0.
0.
0.
0.
0.
0.
0.
0.
0.
0.
0.
0.
0.
0.
0.
0.
0.
0.
0.
0.
0.
0.
0.
0.
0.
0.
0.
0.
0.
0.
0.
0.
0.
0.
0.
0.
0.
-0.002
-0.002
-0.003
-0.002
-0.002
0.
0.
0.
0.
0.
0.
0.
0.
0.
0.
0.
0.
0.
0.
0.
0.
0.
0.
0.
0.
0.
0.
0.
0.
0.
0.
0.
0.
0.
0.
0.
0.
0.
0.
0.
-0.002
-0.003
-0.003
-0.003
-0.003
-0.003
-0.002
0.
0.
0.
0.
0.
0.
0.
0.
0.
0.
0.
0.
0.
0.
0.
0.
0.
0.
0.
0.
0.
0.
0.
0.
0.
0.
0.
0.
0.
0.
0.
0.
0.
0.
-0.002
-0.003
-0.003
-0.004
-0.003
-0.003
-0.002
0.
0.
0.
0.
0.
0.
0.
0.
0.
0.
0.
0.
0.
0.
0.
0.
0.
0.
0.
0.
0.
0.
0.
0.
0.
0.
0.
0.
0.
0.
0.
-0.002
-0.002
-0.002
-0.004
-0.005
-0.005
-0.003
-0.003
-0.003
-0.002
0.
0.
0.
0.
0.
0.
0.
0.
0.
0.
0.
0.
0.
0.
0.
0.
0.
0.
0.
0.
0.
0.
0.
0.
0.
0.
0.
0.
0.
0.
-0.002
-0.004
-0.005
-0.005
-0.006
-0.007
-0.007
-0.005
-0.002
-0.002
-0.002
0.
0.
0.
0.
0.
0.
0.
0.
0.
0.
0.
0.
0.
0.
0.
0.
0.
0.
0.
0.
0.
0.
0.
0.
0.
0.
0.
0.
0.
-0.002
-0.006
-0.007
-0.012
-0.014
-0.017
-0.016
-0.013
-0.008
-0.005
0.000
0.003
0.002
0.002
0.002
0.002
0.002
0.001
0.
0.
0.
0.
0.
0.
0.
0.
0.
0.
0.
0.
0.
0.
0.
0.
0.
0.
0.
0.
0.
-0.001
-0.003
-0.006
-0.010
-0.018
-0.029
-0.032
-0.035
-0.032
-0.026
-0.018
-0.015
-0.011
-0.005
-0.004
0.000
0.000
0.002
0.003
0.002
0.002
0.
0.
0.
0.
0.
0.
0.
0.
0.
0.
0.
0.
0.
0.
0.
0.
0.
0.
0.
-0.001
-0.002
-0.009
-0.016
-0.030
-0.048
-0.068
-0.082
-0.085
-0.075
-0.056
-0.041
-0.031
-0.020
-0.016
-0.012
-0.007
-0.003
0.000
0.002
0.004
0.002
0.002
0.
0.
0.
0.
0.
0.
0.
0.
0.
0.
0.
0.
0.
0.
0.
0.001
0.000
-0.001
-0.004
-0.009
-0.022
-0.036
-0.062
-0.096
-0.137
-0.153
-0.147
-0.138
-0.125
-0.105
-0.071
-0.046
-0.032
-0.026
-0.021
-0.013
-0.005
0.000
0.002
0.005
0.004
0.001
0.
0.
0.
0.
0.
0.
0.
0.
0.
0.
0.
0.
0.
0.001
0.000
-0.001
-0.005
-0.013
-0.027
-0.048
-0.077
-0.124
-0.177
-0.203
-0.006
1.903
0.812
-0.177
-0.186
-0.147
-0.103
-0.075
-0.056
-0.044
-0.031
-0.014
-0.003
0.002
0.005
0.004
0.003
0.
0.
0.
0.
0.
0.
0.
0.
0.
0.
0.
0.
0.001
0.000
-0.001
-0.006
-0.017
-0.034
-0.061
-0.102
-0.159
-0.243
-0.292
-0.071
5.471
133.832
40.025
0.669
-0.263
-0.225
-0.173
-0.137
-0.105
-0.081
-0.058
-0.037
-0.016
-0.002
0.004
0.006
0.005
0.
0.
0.
0.
0.
0.
0.
0.
0.
0.
0.
0.
0.001
-0.001
-0.005
-0.016
-0.036
-0.067
-0.116
-0.167
-0.230
-0.303
-0.220
1.254
38.227
840.413
302.189
6.258
-0.240
-0.267
-0.253
-0.212
-0.164
-0.117
-0.089
-0.057
-0.034
-0.010
0.001
0.006
0.004
0.001
0.
0.
0.
0.
0.
0.
0.
0.
0.
0.
0.001
0.000
-0.003
-0.013
-0.030
-0.061
-0.124
-0.178
0.275
3.826
5.468
13.699
21.325
27.988
276.898
1462.922
16.023
0.283
0.246
-0.228
-0.289
-0.219
-0.159
-0.119
-0.090
-0.060
-0.027
-0.008
0.000
0.004
0.003
0.001
0.
0.
0.
0.
0.
0.
0.
0.
0.
0.001
0.000
-0.006
-0.021
-0.047
-0.109
-0.193
-0.079
12.737
349.306
824.073
2364.265
7399.975
176.973
16.006
13.738
0.911
2.081
2.512
0.101
-0.355
-0.293
-0.216
-0.168
-0.135
-0.094
-0.060
-0.030
-0.009
-0.001
0.001
0.001
0.
0.
0.
0.
0.
0.
0.
0.
0.
0.
-0.002
-0.012
-0.036
-0.084
-0.164
-0.210
1.521
52.840
2913.133
101053.094
95188.133
122460.313
52065.527
146.471
14.098
3.450
3.164
2.915
0.098
-0.444
-0.384
-0.294
-0.226
-0.160
-0.103
-0.088
-0.062
-0.032
-0.008
-0.002
0.001
0.002
0.
0.
0.
0.
0.
0.
0.
0.001
0.
-0.005
-0.022
-0.055
-0.119
-0.161
1.088
41.124
4859.270
18570.391
200180.156
14825.792
102519.852
134344.266
667.246
1459.252
90.887
130.677
43.106
1.930
-0.495
-0.487
-0.365
-0.230
0.269
0.564
0.001
-0.091
-0.063
-0.023
-0.007
0.000
0.001
0.
0.
0.
0.
0.
0.
0.001
0.000
-0.004
-0.012
-0.035
-0.079
-0.149
0.788
74.880
1186.946
116402.820
104230.320
100864.289
5394.914
666.142
100806.477
756.339
4614.090
699.304
6822.351
962.630
16.403
-0.323
-0.574
-0.339
0.558
2.705
3.488
0.567
-0.094
-0.087
-0.039
-0.014
-0.003
0.001
0.001
0.
0.
0.
0.
0.001
0.000
-0.003
-0.009
-0.022
-0.055
-0.116
-0.184
3.850
1448.255
103224.078
102304.313
55954.055
1802.660
130.359
658.784
548.975
201.770
282.203
1502.680
14516.108
64087.949
203.340
3.159
-0.192
1.375
16.879
20.639
9.848
1.627
-0.035
-0.095
-0.052
-0.017
-0.003
0.001
0.001
0.
0.
0.
0.001
0.000
-0.002
-0.009
-0.019
-0.048
-0.095
-0.180
-0.268
1.108
152.297
2590.513
7066.607
8746.897
1614.714
78.202
1434.663
31172.422
22617.369
328.663
15083.041
112893.367
125298.633
687.528
93.952
8.029
5.768
78.506
76.283
9.538
1.255
-0.040
-0.100
-0.054
-0.018
-0.005
0.001
0.001
0.
0.
0.
0.001
0.000
-0.005
-0.017
-0.045
-0.095
-0.155
-0.229
-0.273
0.186
5.278
73.317
488.683
250.895
33.478
31.401
6911.165
186840.297
104864.586
838.819
1093.742
66855.617
54782.871
2379.306
535.220
77.771
18.962
31.128
23.500
2.744
0.052
-0.144
-0.104
-0.049
-0.015
-0.005
0.000
0.001
0.
0.
0.001
0.
-0.001
-0.009
-0.036
-0.083
-0.135
-0.071
0.294
1.330
12.911
47.094
419.011
102004.383
67866.336
47.586
16.042
227.388
1054.110
622.940
4124.304
48921.699
13931.027
119882.430
4775.304
947.097
294.720
143.797
64.238
8.309
0.530
-0.236
-0.178
-0.098
-0.039
-0.014
-0.004
0.001
0.001
0.
0.
0.001
0.000
-0.003
-0.017
-0.062
-0.110
-0.033
1.709
11.445
16.037
109.953
512.321
231.918
100114.898
31430.301
42.223
291.673
1154.738
1340.335
433.479
5852.830
78831.094
74101.031
101117.242
35799.941
237.080
160.133
89.497
39.880
2.739
-0.235
-0.292
-0.173
-0.081
-0.033
-0.013
-0.002
0.001
0.
0.
0.
0.001
0.001
-0.007
-0.027
-0.079
-0.147
0.054
6.786
177.109
417.932
78.151
1292.597
1212.375
105.434
46.924
10.956
356.511
1394.286
477.861
160.922
55.077
334.492
776.576
198.052
184.347
10290.933
9218.698
358.306
73.037
12.390
0.177
-0.280
-0.163
-0.072
-0.033
-0.011
0.001
0.001
0.
0.
0.
0.001
-0.002
-0.012
-0.038
-0.099
-0.199
-0.193
9.078
1232.685
5840.670
149.239
111785.875
102003.461
706.927
218.737
81.309
21.113
35.895
14.070
10.538
468.193
100019.148
10676.174
183.938
182.339
11101.359
6345.605
1469.020
28886.625
912.308
7.235
-0.204
-0.165
-0.074
-0.034
-0.012
0.001
0.
0.
0.
0.
-0.001
-0.004
-0.016
-0.046
-0.119
-0.257
-0.247
2.829
68.616
589.764
52638.855
8132.878
146085.750
48190.934
2690.343
577.496
10.621
1.365
0.613
3.591
817.885
100008.172
28787.533
112.711
16.202
66.252
142.558
7387.800
200044.516
7094.521
22.826
-0.074
-0.168
-0.085
-0.032
-0.011
-0.002
0.
0.
0.
0.
-0.001
-0.005
-0.017
-0.055
-0.143
-0.230
2.752
155.137
1167.453
2853.641
103793.922
74394.836
111082.055
108077.602
662.006
97.881
152.297
187.634
143.734
31.915
33.710
466.601
176.299
7.349
-0.118
1.465
41.705
2870.643
111898.906
2591.304
16.935
-0.065
-0.170
-0.087
-0.035
-0.013
-0.003
0.
0.
0.
0.
-0.001
-0.006
-0.023
-0.064
-0.155
-0.082
22.151
14925.334
102782.266
107273.453
91138.445
102129.984
74744.969
571.068
44.840
443.297
100158.766
124973.727
103853.945
18176.027
200.030
7.819
15.238
6.319
12.653
11.164
26.102
19693.520
100266.797
8910.707
28.111
0.201
-0.177
-0.091
-0.038
-0.016
-0.002
0.
0.
0.
0.002
-0.002
-0.010
-0.029
-0.069
-0.152
-0.113
14.448
4101.061
101413.563
40487.020
1030.673
17835.518
100358.430
241.373
7.471
834.073
100350.000
200183.672
200188.703
100541.203
1731.187
578.804
10432.171
738.523
4201.753
3212.708
47.713
824.834
15119.086
999.793
34.961
0.357
-0.179
-0.096
-0.040
-0.017
-0.002
0.
0.
0.
0.002
-0.001
-0.010
-0.030
-0.064
-0.139
-0.213
0.901
32.046
152.082
166.082
124.845
204.138
559.913
87.499
240.614
187.528
760.321
829.720
2780.461
8813.502
173.421
23713.211
100768.609
115301.266
146927.469
100078.484
226.254
16.711
68.790
53.920
5.710
-0.113
-0.193
-0.094
-0.039
-0.014
-0.001
0.001
0.
0.
0.
-0.003
-0.010
-0.030
-0.062
-0.114
-0.200
-0.268
-0.014
1.126
9.123
13.432
4.096
30.330
4163.170
48681.844
100363.945
477.328
8.316
21.261
41.096
16.087
1272.819
39681.465
101031.977
103805.867
3303.967
160.691
1322.190
30285.617
656.689
3.883
-0.271
-0.192
-0.088
-0.036
-0.012
-0.001
0.001
0.
0.
0.000
-0.003
-0.011
-0.029
-0.051
-0.091
-0.154
-0.247
-0.348
-0.297
0.000
3.059
16.886
30.065
3098.990
114076.922
101468.719
1337.036
14.125
1177.903
21577.811
536.109
13.634
67.036
720.497
290.203
79.330
22090.766
106180.234
105372.898
5453.408
9.119
-0.231
-0.172
-0.076
-0.028
-0.008
0.001
0.001
0.
0.
0.000
-0.002
-0.010
-0.024
-0.044
-0.070
-0.110
-0.179
-0.288
-0.414
-0.433
1.050
6.430
9.601
218.383
35671.598
103404.250
12149.226
114.784
28702.730
100078.359
7373.923
13.324
0.086
7.802
116.726
1398.928
68348.625
110557.969
6042.462
142.406
1.903
-0.232
-0.139
-0.055
-0.022
-0.006
0.001
0.001
0.
0.
-0.001
-0.002
-0.008
-0.017
-0.033
-0.051
-0.076
-0.127
-0.233
-0.346
-0.188
5.004
28.822
13.740
212.626
3233.309
98738.047
100197.375
489.003
786.319
10299.161
601.054
21.067
0.757
14.265
1072.415
101893.305
8225.481
1707.275
68.992
2.718
-0.193
-0.199
-0.099
-0.037
-0.013
-0.003
0.001
0.
0.
0.
0.
-0.003
-0.006
-0.011
-0.021
-0.033
-0.051
-0.090
-0.187
-0.262
1.297
165.153
7037.616
418.985
45.210
87.226
451.194
1448.639
475.509
2498.156
29616.770
14184.037
2663.949
27.216
60.891
5847.188
103338.250
100457.984
85.251
1.580
-0.333
-0.263
-0.147
-0.062
-0.021
-0.006
-0.001
0.001
0.
0.
0.
0.000
-0.002
-0.004
-0.007
-0.012
-0.016
-0.026
-0.054
-0.136
-0.207
1.280
215.591
12516.018
604.020
13.018
15.923
11.872
31.781
2050.977
101432.266
110151.047
21768.340
34986.262
76.840
2577.601
101771.688
196700.109
5768.827
24.170
-0.237
-0.359
-0.195
-0.088
-0.034
-0.009
-0.003
0.001
0.
0.
0.
0.
0.
0.000
-0.002
-0.004
-0.006
-0.010
-0.013
-0.034
-0.085
-0.161
-0.031
7.142
52.204
12.681
1.961
27.947
49.213
326.341
9245.065
107408.703
102425.500
539.772
178.632
36.161
864.632
199159.078
109716.969
480.434
6.908
-0.332
-0.263
-0.124
-0.053
-0.020
-0.002
-0.001
0.
0.
0.
0.
0.
0.
-0.001
-0.001
-0.002
-0.001
-0.002
-0.002
-0.016
-0.043
-0.105
-0.164
-0.152
-0.019
-0.240
4.197
151.534
172.853
1110.792
100243.180
107714.820
200149.375
2892.095
40.269
563.457
101416.000
200106.578
101352.578
834.808
9.740
-0.218
-0.174
-0.079
-0.033
-0.009
-0.001
0.
0.
0.
0.
0.
0.
0.
0.
-0.001
-0.001
-0.001
0.002
0.000
-0.003
-0.018
-0.043
-0.091
-0.155
-0.221
-0.282
0.877
19.010
23.019
66.650
833.807
1594.968
98559.773
101596.227
613.825
416.259
100345.961
100197.086
523.141
31.406
1.061
-0.197
-0.120
-0.052
-0.022
-0.004
0.
0.
0.
0.
0.
0.
0.
0.
0.
0.
0.
-0.001
0.001
0.003
0.
-0.007
-0.020
-0.041
-0.073
-0.119
-0.171
-0.182
0.132
0.150
0.845
4.768
38.587
5941.397
95589.188
229.801
17.459
385.401
382.099
15.303
0.406
-0.186
-0.141
-0.071
-0.030
-0.009
-0.001
-0.001
0.
0.
0.
0.
0.
0.
0.
0.
0.
0.
0.
0.
0.001
0.003
-0.001
-0.007
-0.017
-0.035
-0.059
-0.097
-0.136
-0.192
-0.261
-0.327
-0.304
0.627
16.539
37.737
3.483
-0.018
1.397
1.424
0.044
-0.187
-0.145
-0.079
-0.038
-0.016
-0.005
-0.001
0.
0.
0.
0.
0.
0.
0.
0.
0.
0.
0.
0.
0.
0.
0.001
-0.001
-0.001
-0.005
-0.013
-0.029
-0.050
-0.078
-0.110
-0.149
-0.197
-0.246
-0.255
-0.174
-0.122
-0.247
-0.250
-0.212
-0.168
-0.143
-0.107
-0.065
-0.035
-0.019
-0.007
-0.002
-0.001
0.
0.
0.
0.
0.
0.
0.
0.
0.
0.
0.
0.
0.
0.
0.
0.001
-0.003
-0.002
-0.001
-0.011
-0.019
-0.035
-0.051
-0.071
-0.093
-0.115
-0.144
-0.155
-0.152
-0.146
-0.125
-0.103
-0.081
-0.061
-0.044
-0.024
-0.014
-0.008
-0.005
-0.001
0.
0.
0.
0.
0.
0.
0.
0.
0.
0.
0.
0.
0.
0.
0.
0.
0.
0.
-0.004
-0.003
-0.004
-0.009
-0.014
-0.027
-0.035
-0.044
-0.052
-0.061
-0.066
-0.064
-0.059
-0.048
-0.036
-0.031
-0.024
-0.017
-0.011
-0.008
-0.004
-0.001
0.
0.
0.
0.
0.
0.
0.
0.
0.
0.
0.
0.
0.
0.
0.
0.
0.
0.
0.
0.
0.
-0.001
-0.003
-0.004
-0.006
-0.015
-0.019
-0.025
-0.026
-0.027
-0.028
-0.019
-0.018
-0.015
-0.011
-0.009
-0.007
-0.005
-0.002
0.
0.
0.
0.
0.
0.
0.
0.
0.
0.
0.
0.
0.
0.
0.
0.
0.
0.
0.
0.
0.
0.
0.
0.
0.
-0.001
-0.002
-0.004
-0.007
-0.009
-0.011
-0.009
-0.009
-0.008
-0.006
-0.003
-0.003
-0.001
-0.001
0.
0.
0.
0.
0.
0.
0.
0.
0.
0.
0.
0.
0.
0.
0.
0.
0.
0.
0.
0.
0.
0.
0.
0.
0.
0.
0.
0.
0.
0.
0.
0.
0.
0.
0.
0.
0.
0.
0.
0.
0.
0.
0.
0.
0.
0.
0.
0.
0.
0.
0.
0.
0.
0.
0.
0.
0.
0.
0.
0.
0.
0.
0.
0.
0.
0.
0.
0.
0.
0.
0.
0.
0.
0.
0.
0.
0.
0.
0.
0.
0.
0.
0.
0.
0.
0.
0.
0.
0.
0.
0.
0.
0.
0.
0.
0.
0.
0.
0.
0.
0.
0.
0.
0.
0.
0.
0.
0.
0.
0.
0.
0.
0.
0.
0.
0.
0.
0.
0.
0.
0.
0.
0.
0.
0.
0.
0.
0.
0.
0.
0.
0.
0.
0.
0.
0.
0.
0.
0.
0.
0.
0.
0.
0.
0.
0.
0.
0.
0.
0.
0.
0.
0.
0.
0.
0.
0.
0.
0.
0.
0.
0.
0.
0.
0.
0.
0.
0.
0.
0.
0.
0.
0.
0.
0.
0.
0.
0.
0.
0.
0.
0.
0.
0.
0.
0.
0.
0.
0.
0.
0.
0.
0.
0.
0.
0.
0.
0.
0.
0.
0.
0.
0.
0.
0.
0.
0.
0.
0.
0.
0.
0.
0.
0.
0.
0.
0.
0.
0.
0.
0.
0.
0.
0.
0.
0.
0.
0.
0.
0.
0.
0.
0.
0.
0.
0.
0.
0.
0.
0.
0.
0.
0.
0.
0.
0.
0.
0.
0.
0.
0.
0.
0.
0.
0.
0.
0.
0.
0.
0.
0.
0.
0.
0.
0.
0.
0.
0.
0.
0.
0.
0.
0.
0.
0.
0.
0.
0.
0.
0.
0.
0.
0.
0.
0.
0.
0.
0.
0.
0.
0.
0.
0.
0.
0.
0.
0.
0.
0.
0.
0.
0.
0.
0.
0.
0.
0.
0.
0.
0.
0.
0.
0.
0.
0.
0.
0.
0.
0.
0.
0.
0.
0.
0.
0.
0.
0.
0.
0.
0.
0.
0.
0.
0.
0.
0.
0.
0.
0.
0.
0.
0.
0.
0.
0.
0.
0.
0.
0.
0.
0.
0.
0.
0.
0.
0.
0.
0.
0.
0.
0.
0.
0.
0.
0.
0.
0.
0.
0.
0.
0.
0.
0.
0.
0.
0.
0.
0.
0.
0.
0.
0.
0.
0.
0.
0.
0.
0.
0.
0.
0.
0.
0.
0.
0.
0.
0.
0.
0.
0.
0.
0.
0.
0.
0.
0.
0.
0.
0.
0.
0.
0.
0.
0.
0.
0.
0.
0.
0.
0.
0.
0.
0.
0.
0.
0.
0.
0.
0.
0.
0.
0.
0.
0.
0.
0.
0.
0.
0.
0.
0.
0.
0.
0.
0.
0.
0.
0.
0.
0.
0.
0.
0.
0.
0.
0.
0.
0.
0.
0.
0.
0.
0.
0.
0.
0.
0.
0.
0.
0.
0.
0.
0.
0.
0.
0.
0.
0.
0.
0.
0.
0.
0.
0.
0.
0.
0.
0.
0.
0.
0.
0.
0.
0.
0.
0.
0.
0.
0.
0.
0.
0.
0.
0.
0.
0.
0.
0.
0.
0.
0.
0.
0.
0.
0.
0.
0.
0.
0.
0.
0.
0.
0.
0.
0.
0.
0.
0.
0.
0.
0.
0.
0.
0.
0.
0.
0.
0.
0.
0.
0.
0.
0.
0.
0.
0.
0.
0.
0.
0.
0.
0.
0.
0.
0.
0.
0.
0.
0.
0.
0.
0.
0.
0.
0.
0.
0.
0.
0.
0.
0.
0.
0.
0.
0.
0.
0.
0.
0.
0.
0.
0.
0.
0.
0.
0.
0.
0.
0.
0.
0.
0.
0.
0.
0.
0.
0.
0.
0.
0.
0.
0.
0.
0.
0.
0.
0.
0.
-0.002
-0.002
-0.002
-0.002
0.
0.
0.
0.
0.
0.
0.
0.
0.
0.
0.
0.
0.
0.
0.
0.
0.
0.
0.
0.
0.
0.
0.
0.
0.
0.
0.
0.
0.
0.
0.
0.
0.
0.
0.
0.
-0.002
-0.003
-0.003
-0.003
-0.003
-0.003
-0.002
0.
0.
0.
0.
0.
0.
0.
0.
0.
0.
0.
0.
0.
0.
0.
0.
0.
0.
0.
0.
0.
0.
0.
0.
0.
0.
0.
0.
0.
0.
0.
0.
0.
-0.002
-0.003
-0.004
-0.005
-0.005
-0.005
-0.004
-0.003
-0.002
0.
0.
0.
0.
0.
0.
0.
0.
0.
0.
0.
0.
0.
0.
0.
0.
0.
0.
0.
0.
0.
0.
0.
0.
0.
0.
0.
0.
0.
0.
0.
-0.001
-0.004
-0.005
-0.006
-0.009
-0.009
-0.010
-0.009
-0.006
-0.003
0.
0.
0.
0.
0.
0.
0.
0.
0.
0.
0.
0.
0.
0.
0.
0.
0.
0.
0.
0.
0.
0.
0.
0.
0.
0.
0.
0.
0.
0.
-0.003
-0.006
-0.009
-0.011
-0.014
-0.016
-0.016
-0.013
-0.011
-0.009
-0.005
-0.002
0.
0.
0.
0.
0.
0.
0.
0.
0.
0.
0.
0.
0.
0.
0.
0.
0.
0.
0.
0.
0.
0.
0.
0.
0.
0.
0.
0.
-0.003
-0.004
-0.010
-0.014
-0.015
-0.021
-0.022
-0.020
-0.017
-0.013
-0.009
-0.005
-0.002
0.
0.
0.
0.
0.
0.
0.
0.
0.
0.
0.
0.
0.
0.
0.
0.
0.
0.
0.
0.
0.
0.
0.
0.
0.
0.
0.
-0.004
-0.006
-0.008
-0.018
-0.024
-0.025
-0.028
-0.027
-0.022
-0.019
-0.014
-0.009
-0.004
0.001
0.001
0.001
0.
0.
0.
0.
0.
0.
0.
0.
0.
0.
0.
0.
0.
0.
0.
0.
0.
0.
0.
0.
0.
0.
0.
0.
-0.003
-0.006
-0.014
-0.019
-0.029
-0.037
-0.040
-0.044
-0.037
-0.031
-0.024
-0.023
-0.012
-0.008
0.000
0.000
0.002
0.003
0.002
0.
0.
0.
0.
0.
0.
0.
0.
0.
0.
0.
0.
0.
0.
0.
0.
0.
0.
0.
0.
0.
-0.001
-0.006
-0.014
-0.026
-0.039
-0.051
-0.065
-0.073
-0.069
-0.062
-0.053
-0.042
-0.032
-0.020
-0.010
-0.007
-0.003
0.000
0.002
0.004
0.004
0.
0.
0.
0.
0.
0.
0.
0.
0.
0.
0.
0.
0.
0.
0.
0.
0.001
0.000
0.000
-0.003
-0.005
-0.013
-0.029
-0.051
-0.077
-0.109
-0.132
-0.139
-0.133
-0.112
-0.090
-0.069
-0.050
-0.033
-0.027
-0.020
-0.011
-0.005
0.002
0.003
0.006
0.003
0.
0.
0.
0.
0.
0.
0.
0.
0.
0.
0.
0.
0.
0.001
0.001
0.000
-0.002
-0.003
-0.008
-0.019
-0.030
-0.057
-0.093
-0.139
-0.177
-0.193
-0.173
-0.197
-0.197
-0.165
-0.119
-0.089
-0.070
-0.056
-0.047
-0.033
-0.017
-0.005
0.002
0.006
0.004
0.003
0.
0.
0.
0.
0.
0.
0.
0.
0.
0.
0.
0.001
0.001
0.000
-0.002
-0.005
-0.012
-0.023
-0.038
-0.064
-0.105
-0.167
-0.201
-0.027
1.301
30.602
10.098
-0.089
-0.263
-0.214
-0.171
-0.143
-0.117
-0.091
-0.067
-0.045
-0.018
-0.002
0.003
0.006
0.004
0.
0.
0.
0.
0.
0.
0.
0.
0.
0.
0.
0.001
0.000
0.
-0.004
-0.014
-0.027
-0.046
-0.080
-0.126
-0.197
-0.269
0.274
8.148
78.326
101035.313
5116.971
5.714
-0.049
-0.182
-0.251
-0.228
-0.171
-0.115
-0.086
-0.070
-0.042
-0.012
0.000
0.006
0.005
0.003
0.
0.
0.
0.
0.
0.
0.
0.
0.
0.
0.001
0.000
-0.003
-0.013
-0.026
-0.049
-0.090
-0.135
-0.190
-0.198
-0.250
2.191
74.179
2012.348
103286.734
89473.813
55.505
7.122
2.901
-0.033
-0.277
-0.154
0.582
0.542
-0.061
-0.065
-0.032
-0.006
0.004
0.005
0.004
0.
0.
0.
0.
0.
0.
0.
0.
0.
0.001
0.001
0.000
-0.006
-0.021
-0.044
-0.084
-0.152
-0.180
1.856
22.066
16.317
22.046
129.336
5128.783
73338.445
106501.328
185.106
68.864
42.891
3.497
-0.212
0.008
1.597
1.453
0.011
-0.099
-0.062
-0.022
-0.002
0.004
0.004
0.001
0.
0.
0.
0.
0.
0.
0.
0.
0.001
0.001
0.
-0.012
-0.029
-0.068
-0.140
-0.239
0.273
114.766
43434.484
7717.878
5100.681
22328.557
1129.001
622.229
143.017
23.482
520.496
769.665
26.122
0.053
-0.174
0.543
0.620
-0.084
-0.141
-0.091
-0.055
-0.019
-0.003
0.003
0.001
0.
0.
0.
0.
0.
0.
0.
0.
0.001
0.001
-0.002
-0.016
-0.049
-0.108
-0.210
-0.300
1.051
483.667
101374.734
200141.078
135212.891
111662.508
2741.144
204.286
67.496
22.041
314.308
426.193
21.217
-0.023
-0.443
-0.284
-0.109
0.471
0.827
0.050
-0.083
-0.052
-0.016
-0.002
0.000
0.002
0.
0.
0.
0.
0.
0.
0.
0.001
-0.001
-0.009
-0.028
-0.070
-0.146
-0.195
1.195
10.986
96.764
1706.231
101030.172
11382.123
6927.386
1621.745
4901.762
100175.258
1119.766
2266.960
679.114
49.288
0.662
-0.569
-0.438
1.206
40.962
82.922
5.609
-0.008
-0.082
-0.039
-0.010
-0.001
0.001
0.001
0.
0.
0.
0.
0.001
0.001
-0.002
-0.003
-0.015
-0.044
-0.102
-0.180
1.344
187.375
3362.714
11714.203
1787.854
562.237
168.118
714.991
812.906
20799.164
157342.078
106819.234
100907.719
88311.141
185.355
2.017
-0.604
0.586
14.848
409.783
1146.620
36.004
0.583
-0.090
-0.062
-0.021
-0.004
0.001
0.001
0.
0.
0.
0.
0.001
-0.002
-0.005
-0.013
-0.031
-0.071
-0.148
-0.222
7.270
7724.083
102340.625
106297.766
131708.984
74944.547
4635.831
100823.063
46500.395
1895.950
36149.754
101832.313
122909.617
111587.180
458.954
6.864
2.490
32.428
1604.351
2460.228
3596.449
123.282
4.007
-0.046
-0.070
-0.027
-0.005
0.000
0.001
0.
0.
0.
0.001
0.000
-0.003
-0.011
-0.031
-0.070
-0.132
-0.214
-0.296
2.193
413.748
14009.362
9814.153
104295.898
66580.516
1081.965
93896.781
112160.586
34252.090
1110.111
763.262
31236.908
182015.406
100352.406
1234.707
363.274
197.218
100038.055
87060.195
1078.260
158.576
8.660
0.014
-0.070
-0.028
-0.008
0.000
0.001
0.
0.
0.001
0.001
0.000
-0.006
-0.023
-0.064
-0.113
-0.150
-0.086
0.686
4.930
85.265
1881.016
66374.930
25992.342
693.936
62.654
444.567
94085.531
159193.891
4437.612
149.541
397.299
511.410
335.849
54154.836
6275.462
804.987
3698.906
3132.788
76.905
15.489
1.628
-0.086
-0.064
-0.024
-0.007
0.000
0.001
0.
0.
0.001
0.000
-0.003
-0.016
-0.052
-0.093
0.196
2.865
9.946
43.689
333.112
3671.610
48549.301
123259.648
21630.193
176.007
28.556
16.019
242.561
902.398
10481.290
103778.000
101514.109
57937.758
1463.913
614.297
2284.691
100193.203
23073.494
1324.993
27.457
0.428
-0.140
-0.116
-0.055
-0.017
-0.005
0.000
0.001
0.
0.
0.001
0.000
-0.004
-0.029
-0.074
-0.032
6.610
139.124
1020.337
1301.765
22318.805
100391.398
6000.427
18785.098
4789.616
28.279
5.036
4.984
6.103
21.968
15301.272
178184.641
102458.359
28464.158
100425.313
669.634
1051.319
28522.383
5650.120
69.094
2.502
-0.249
-0.205
-0.100
-0.045
-0.015
-0.002
0.001
0.
0.
0.
0.001
0.000
-0.011
-0.039
-0.098
0.008
15.132
547.540
37615.691
45689.211
3261.424
110506.992
48044.445
200.172
31.572
83.347
80.101
14.073
13.578
5.266
73.632
1324.178
20892.258
1989.192
215.561
100158.719
196477.859
113843.078
8038.156
42.521
0.065
-0.326
-0.195
-0.083
-0.037
-0.015
0.001
0.001
0.
0.
0.
0.001
-0.002
-0.014
-0.048
-0.124
-0.198
2.113
85.080
101105.664
101024.742
1065.913
116669.914
200187.688
514.546
30.854
880.065
820.347
32.453
27.670
8.721
619.485
100650.609
116611.344
96520.094
150.248
18896.176
117543.633
103724.906
1001.064
85.534
1.982
-0.302
-0.187
-0.082
-0.037
-0.013
0.002
0.
0.
0.
0.
0.000
-0.002
-0.015
-0.059
-0.160
-0.293
-0.246
8.203
713.382
3085.422
8302.605
2930.095
43063.090
5803.308
44.892
146.118
135.703
10.677
5.715
4.997
1179.145
100204.367
83482.773
8868.783
48.632
70.630
29057.150
107182.289
102094.906
6796.235
16.232
-0.170
-0.191
-0.087
-0.034
-0.011
-0.002
0.
0.
0.
0.
0.002
-0.002
-0.027
-0.073
-0.177
-0.285
1.491
38.963
447.108
4234.328
101589.383
74279.492
80834.945
9590.359
41.898
6.213
19.313
70.220
75.452
9.061
38.796
624.843
312.477
68.252
3.853
12.735
1497.932
19247.533
107031.820
7731.907
24.952
0.066
-0.179
-0.095
-0.037
-0.013
-0.003
0.
0.
0.
0.002
0.001
-0.011
-0.036
-0.087
-0.184
0.016
20.287
527.133
26689.273
103243.727
109716.695
103746.648
81931.477
249.991
6.822
28.627
609.075
16610.025
28773.842
305.548
15.429
5.552
12.034
6.869
18.270
15.959
32.668
11502.179
106167.281
40586.578
268.769
1.913
-0.163
-0.095
-0.038
-0.013
-0.003
0.
0.
0.
0.001
-0.002
-0.015
-0.041
-0.097
-0.190
0.114
30.320
612.982
7741.613
100397.438
3926.821
86067.977
100356.969
461.699
26.953
52.131
1060.313
52269.430
100477.477
1493.413
56.224
255.288
2736.971
322.779
5826.541
4311.836
57.961
704.391
109537.883
100407.266
1181.936
3.693
-0.149
-0.092
-0.040
-0.016
-0.002
0.
0.
0.
0.000
-0.005
-0.018
-0.050
-0.098
-0.194
-0.228
2.447
21.517
67.679
211.348
49.191
394.207
1230.397
8009.392
17894.078
3128.288
100.122
251.055
350.299
133.432
25.531
5238.625
100048.469
5082.654
115299.234
102967.094
296.237
26.287
804.954
2347.033
73.433
0.770
-0.174
-0.086
-0.037
-0.014
-0.002
0.
0.
0.
-0.001
-0.007
-0.023
-0.055
-0.107
-0.182
-0.283
-0.317
0.563
17.085
67.646
110.235
308.434
50.531
1007.062
104534.805
116819.688
375.495
21.211
9.817
20.543
9.834
500.134
7412.116
2194.487
6525.778
4372.840
83.440
680.751
15513.677
662.244
7.758
-0.159
-0.172
-0.081
-0.032
-0.011
-0.001
0.
0.
0.
-0.001
-0.008
-0.025
-0.061
-0.107
-0.162
-0.239
-0.324
0.309
15.450
62.206
455.114
38950.836
978.213
281.972
20532.545
103619.313
565.291
26.058
713.943
9551.854
361.221
9.091
23.198
48.025
47.118
121.183
4275.190
12138.474
200315.078
9147.005
23.954
-0.080
-0.156
-0.065
-0.026
-0.007
-0.002
0.
0.
0.
-0.002
-0.009
-0.025
-0.057
-0.098
-0.132
-0.185
-0.258
-0.247
1.225
5.003
90.468
1856.706
425.138
112507.836
200275.578
101405.906
4846.465
125.308
12821.847
109548.742
4587.799
17.345
-0.518
2.839
336.891
14042.651
101855.672
117578.648
10672.079
755.364
7.943
-0.145
-0.125
-0.053
-0.020
-0.005
0.001
0.
0.
0.
-0.001
-0.008
-0.021
-0.047
-0.076
-0.106
-0.142
-0.210
-0.305
-0.314
1.769
39.605
262.106
141.357
79699.148
109220.367
71699.641
100365.031
366.136
6078.980
105697.688
26824.652
63.657
0.925
11.432
8033.456
100497.297
183216.125
16747.631
140.829
10.132
0.227
-0.187
-0.095
-0.037
-0.012
-0.001
0.001
0.
0.
0.
-0.001
-0.006
-0.014
-0.034
-0.057
-0.076
-0.107
-0.157
-0.247
-0.179
10.114
1429.310
109549.313
5905.994
16580.213
78616.023
770.956
602.278
1993.220
3417.295
112038.086
111178.336
20885.309
59.748
47.809
994.858
55955.961
3500.016
59.231
3.133
-0.175
-0.247
-0.143
-0.061
-0.023
-0.004
-0.001
0.
0.
0.
0.
-0.001
-0.003
-0.009
-0.018
-0.033
-0.048
-0.064
-0.103
-0.176
-0.181
6.363
1984.208
102165.133
8883.654
919.562
2045.412
315.057
120.653
13461.386
104235.156
156986.047
196455.719
100119.031
194.005
70502.891
39801.309
3614.266
201.900
4.929
-0.374
-0.335
-0.193
-0.090
-0.035
-0.008
-0.001
-0.001
0.
0.
0.
0.
0.
-0.002
-0.004
-0.010
-0.014
-0.024
-0.032
-0.059
-0.119
-0.184
0.401
26.220
266.765
52.589
9.752
17.494
122.636
102.127
130.266
5805.278
3618.614
660.494
575.265
267.002
1596.321
3257.198
997.647
27.790
0.314
-0.392
-0.249
-0.118
-0.047
-0.018
-0.003
-0.001
0.
0.
0.
0.
0.
-0.001
0.000
-0.002
-0.004
-0.005
-0.010
-0.017
-0.030
-0.070
-0.137
-0.191
-0.013
0.525
-0.033
-0.370
0.503
4.837
16.219
127.643
11444.140
106645.727
11618.968
1983.123
156917.500
104515.930
5994.552
462.452
20.027
0.109
-0.287
-0.164
-0.073
-0.027
-0.011
0.000
0.
0.
0.
0.
0.
0.
0.
-0.001
-0.001
-0.001
-0.003
-0.001
-0.005
-0.015
-0.036
-0.075
-0.131
-0.196
-0.268
-0.352
-0.433
-0.345
-0.196
2.518
33.628
5877.500
106873.383
91339.695
419.151
7890.249
104926.516
5295.878
81.669
3.072
-0.209
-0.207
-0.108
-0.044
-0.019
-0.003
-0.001
0.
0.
0.
0.
0.
0.
0.
0.
0.
-0.001
-0.001
-0.001
0.000
-0.007
-0.017
-0.037
-0.067
-0.114
-0.165
-0.231
-0.303
-0.380
-0.446
-0.242
2.177
62.606
1625.261
10342.393
103.418
23.853
106.728
68.587
5.054
-0.083
-0.213
-0.142
-0.064
-0.024
-0.008
-0.001
0.
0.
0.
0.
0.
0.
0.
0.
0.
0.
0.
0.
0.
0.001
-0.002
-0.008
-0.017
-0.036
-0.062
-0.097
-0.137
-0.191
-0.261
-0.329
-0.380
-0.321
0.995
10.993
21.103
2.239
-0.124
0.527
0.428
-0.126
-0.208
-0.143
-0.074
-0.030
-0.014
-0.005
-0.001
0.
0.
0.
0.
0.
0.
0.
0.
0.
0.
0.
0.
0.
0.
-0.003
-0.004
-0.012
-0.016
-0.036
-0.053
-0.079
-0.109
-0.155
-0.202
-0.263
-0.306
-0.309
-0.244
-0.217
-0.309
-0.305
-0.260
-0.202
-0.161
-0.115
-0.066
-0.033
-0.017
-0.007
-0.002
0.
0.
0.
0.
0.
0.
0.
0.
0.
0.
0.
0.
0.
0.
0.
0.
-0.004
-0.005
-0.009
-0.015
-0.025
-0.039
-0.059
-0.081
-0.109
-0.137
-0.171
-0.194
-0.201
-0.201
-0.193
-0.165
-0.127
-0.099
-0.071
-0.045
-0.027
-0.015
-0.009
-0.004
-0.001
0.
0.
0.
0.
0.
0.
0.
0.
0.
0.
0.
0.
0.
0.
0.
0.
0.
-0.004
-0.006
-0.007
-0.012
-0.015
-0.027
-0.039
-0.055
-0.069
-0.075
-0.083
-0.088
-0.088
-0.080
-0.063
-0.049
-0.037
-0.029
-0.021
-0.012
-0.008
-0.003
0.
0.
0.
0.
0.
0.
0.
0.
0.
0.
0.
0.
0.
0.
0.
0.
0.
0.
0.
0.
-0.002
-0.004
-0.006
-0.007
-0.009
-0.015
-0.022
-0.028
-0.034
-0.038
-0.038
-0.037
-0.030
-0.025
-0.021
-0.017
-0.013
-0.007
-0.005
-0.001
0.
0.
0.
0.
0.
0.
0.
0.
0.
0.
0.
0.
0.
0.
0.
0.
0.
0.
0.
0.
0.
0.
0.
0.
-0.002
-0.002
-0.005
-0.006
-0.012
-0.017
-0.018
-0.017
-0.012
-0.010
-0.007
-0.005
-0.004
-0.002
-0.001
0.
0.
0.
0.
0.
0.
0.
0.
0.
0.
0.
0.
0.
0.
0.
0.
0.
0.
0.
0.
0.
0.
0.
0.
0.
0.
0.
0.
0.
0.
0.
0.
0.
0.
0.
0.
0.
0.
0.
0.
0.
0.
0.
0.
0.
0.
0.
0.
0.
0.
0.
0.
0.
0.
0.
0.
0.
0.
0.
0.
0.
0.
0.
0.
0.
0.
0.
0.
0.
0.
0.
0.
0.
0.
0.
0.
0.
0.
0.
0.
0.
0.
0.
0.
0.
0.
0.
0.
0.
0.
0.
0.
0.
0.
0.
0.
0.
0.
0.
0.
0.
0.
0.
0.
0.
0.
0.
0.
0.
0.
0.
0.
0.
0.
0.
0.
0.
0.
0.
0.
0.
0.
0.
0.
0.
0.
0.
0.
0.
0.
0.
0.
0.
0.
0.
0.
0.
0.
0.
0.
0.
0.
0.
0.
0.
0.
0.
0.
0.
0.
0.
0.
0.
0.
0.
0.
0.
0.
0.
0.
0.
0.
0.
0.
0.
0.
0.
0.
0.
0.
0.
0.
0.
0.
0.
0.
0.
0.
0.
0.
0.
0.
0.
0.
0.
0.
0.
0.
0.
0.
0.
0.
0.
0.
0.
0.
0.
0.
0.
0.
0.
0.
0.
0.
0.
0.
0.
0.
0.
0.
0.
0.
0.
0.
0.
0.
0.
0.
0.
0.
0.
0.
0.
0.
0.
0.
0.
0.
0.
0.
0.
0.
0.
0.
0.
0.
0.
0.
0.
0.
0.
0.
0.
0.
0.
0.
0.
0.
0.
0.
0.
0.
0.
0.
0.
0.
0.
0.
0.
0.
0.
0.
0.
0.
0.
0.
0.
0.
0.
0.
0.
0.
0.
0.
0.
0.
0.
0.
0.
0.
0.
0.
0.
0.
0.
0.
0.
0.
0.
0.
0.
0.
0.
0.
0.
0.
0.
0.
0.
0.
0.
0.
0.
0.
0.
0.
0.
0.
0.
0.
0.
0.
0.
0.
0.
0.
0.
0.
0.
0.
0.
0.
0.
0.
0.
0.
0.
0.
0.
0.
0.
0.
0.
0.
0.
0.
0.
0.
0.
0.
0.
0.
0.
0.
0.
0.
0.
0.
0.
0.
0.
0.
0.
0.
0.
0.
0.
0.
0.
0.
0.
0.
0.
0.
0.
0.
0.
0.
0.
0.
0.
0.
0.
0.
0.
0.
0.
0.
0.
0.
0.
0.
0.
0.
0.
0.
0.
0.
0.
0.
0.
0.
0.
0.
0.
0.
0.
0.
0.
0.
0.
0.
0.
0.
0.
0.
0.
0.
0.
0.
0.
0.
0.
0.
0.
0.
0.
0.
0.
0.
0.
0.
0.
0.
0.
0.
0.
0.
0.
0.
0.
0.
0.
0.
0.
0.
0.
0.
0.
0.
0.
0.
0.
0.
0.
0.
0.
0.
0.
0.
0.
0.
0.
0.
0.
0.
0.
0.
0.
0.
0.
0.
0.
0.
0.
0.
0.
0.
0.
0.
0.
0.
0.
0.
0.
0.
0.
0.
0.
0.
0.
0.
0.
0.
0.
0.
0.
0.
0.
0.
0.
0.
0.
0.
0.
0.
0.
0.
0.
0.
0.
0.
0.
0.
0.
0.
0.
0.
0.
0.
0.
0.
0.
0.
0.
0.
0.
0.
0.
0.
0.
0.
0.
0.
0.
0.
0.
0.
0.
0.
0.
0.
0.
0.
0.
0.
0.
0.
0.
0.
0.
0.
0.
0.
0.
0.
0.
0.
0.
0.
0.
0.
0.
0.
0.
0.
0.
0.
0.
0.
0.
0.
0.
0.
0.
0.
0.
-0.002
-0.002
-0.002
-0.002
-0.002
0.
0.
0.
0.
0.
0.
0.
0.
0.
0.
0.
0.
0.
0.
0.
0.
0.
0.
0.
0.
0.
0.
0.
0.
0.
0.
0.
0.
0.
0.
0.
0.
0.
0.
0.
-0.003
-0.003
-0.004
-0.004
-0.004
-0.003
-0.003
0.
0.
0.
0.
0.
0.
0.
0.
0.
0.
0.
0.
0.
0.
0.
0.
0.
0.
0.
0.
0.
0.
0.
0.
0.
0.
0.
0.
0.
0.
0.
0.
-0.001
-0.004
-0.005
-0.006
-0.009
-0.009
-0.010
-0.009
-0.006
-0.003
0.
0.
0.
0.
0.
0.
0.
0.
0.
0.
0.
0.
0.
0.
0.
0.
0.
0.
0.
0.
0.
0.
0.
0.
0.
0.
0.
0.
0.
0.
-0.001
-0.004
-0.005
-0.009
-0.013
-0.017
-0.018
-0.015
-0.013
-0.011
-0.006
-0.004
0.
0.
0.
0.
0.
0.
0.
0.
0.
0.
0.
0.
0.
0.
0.
0.
0.
0.
0.
0.
0.
0.
0.
0.
0.
0.
0.
0.
-0.003
-0.002
-0.008
-0.011
-0.018
-0.025
-0.027
-0.028
-0.026
-0.020
-0.014
-0.010
-0.006
0.
0.
0.
0.
0.
0.
0.
0.
0.
0.
0.
0.
0.
0.
0.
0.
0.
0.
0.
0.
0.
0.
0.
0.
0.
0.
-0.001
-0.002
-0.005
-0.012
-0.016
-0.023
-0.029
-0.036
-0.039
-0.039
-0.034
-0.027
-0.019
-0.012
-0.006
-0.004
0.
0.
0.
0.
0.
0.
0.
0.
0.
0.
0.
0.
0.
0.
0.
0.
0.
0.
0.
0.
0.
0.
0.
0.
-0.001
-0.003
-0.006
-0.009
-0.017
-0.025
-0.035
-0.040
-0.047
-0.049
-0.046
-0.040
-0.030
-0.023
-0.015
-0.009
-0.005
0.
0.
0.001
0.
0.
0.
0.
0.
0.
0.
0.
0.
0.
0.
0.
0.
0.
0.
0.
0.
0.
0.
0.
-0.001
-0.003
-0.008
-0.011
-0.018
-0.030
-0.038
-0.053
-0.059
-0.061
-0.060
-0.055
-0.046
-0.033
-0.027
-0.016
-0.009
-0.001
0.003
0.002
0.002
0.002
0.001
0.
0.
0.
0.
0.
0.
0.
0.
0.
0.
0.
0.
0.
0.
0.
0.
0.
-0.001
-0.002
-0.007
-0.011
-0.019
-0.033
-0.047
-0.063
-0.077
-0.086
-0.086
-0.080
-0.073
-0.058
-0.049
-0.035
-0.023
-0.013
-0.003
0.002
0.004
0.005
0.002
0.002
0.001
0.
0.
0.
0.
0.
0.
0.
0.
0.
0.
0.
0.
0.
0.
0.
0.001
-0.003
-0.005
-0.013
-0.019
-0.033
-0.047
-0.071
-0.095
-0.113
-0.119
-0.127
-0.119
-0.099
-0.081
-0.060
-0.046
-0.033
-0.019
-0.009
-0.003
0.001
0.004
0.005
0.003
0.002
0.001
0.
0.
0.
0.
0.
0.
0.
0.
0.
0.
0.
0.001
0.002
-0.001
-0.001
-0.005
-0.010
-0.019
-0.034
-0.054
-0.082
-0.119
-0.153
-0.177
-0.195
-0.197
-0.184
-0.152
-0.118
-0.095
-0.073
-0.054
-0.039
-0.021
-0.011
-0.002
0.003
0.007
0.005
0.003
0.001
0.
0.
0.
0.
0.
0.
0.
0.
0.
0.001
0.003
0.003
0.000
-0.001
-0.006
-0.009
-0.017
-0.030
-0.055
-0.084
-0.136
-0.184
-0.212
-0.200
-0.223
-0.291
-0.291
-0.250
-0.199
-0.165
-0.131
-0.104
-0.086
-0.059
-0.030
-0.013
0.000
0.004
0.007
0.005
0.003
0.
0.
0.
0.
0.
0.
0.
0.
0.
0.001
0.003
0.001
-0.001
-0.006
-0.011
-0.020
-0.037
-0.059
-0.090
-0.140
-0.199
-0.027
2.062
3.024
4.880
1.832
-0.276
-0.326
-0.298
-0.262
-0.217
-0.169
-0.134
-0.106
-0.068
-0.036
-0.009
0.003
0.008
0.007
0.004
0.
0.
0.
0.
0.
0.
0.
0.
0.001
0.002
0.001
0.000
-0.003
-0.011
-0.028
-0.049
-0.074
-0.112
-0.159
-0.232
-0.220
9.379
522.264
658.048
706.580
174.942
3.873
2.922
1.015
-0.235
-0.256
-0.059
0.864
0.755
-0.050
-0.063
-0.028
-0.001
0.005
0.009
0.002
0.
0.
0.
0.
0.
0.
0.
0.
0.001
0.002
0.001
0.000
-0.006
-0.024
-0.049
-0.086
-0.132
-0.191
-0.247
-0.288
-0.077
60.652
48755.457
154384.922
134939.375
8617.798
82.045
539.558
101.224
2.593
0.436
4.510
313.222
238.367
1.825
-0.075
-0.052
-0.013
0.002
0.006
0.005
0.
0.
0.
0.
0.
0.
0.
0.
0.
0.002
0.002
-0.002
-0.013
-0.038
-0.079
-0.138
-0.216
-0.272
0.538
6.858
5.185
24.613
2049.875
102437.336
108054.406
1593.466
1058.137
78504.211
3142.727
36.566
4.212
26.479
974.550
762.943
8.568
-0.044
-0.089
-0.036
-0.009
0.004
0.004
0.002
0.
0.
0.
0.
0.
0.
0.
0.
0.002
0.002
-0.005
-0.021
-0.055
-0.112
-0.204
-0.313
-0.115
27.445
1444.323
542.252
761.903
47549.453
104178.008
100976.891
257.930
461.143
106245.367
100566.977
508.090
4.930
17.710
159.215
341.879
6.440
-0.093
-0.123
-0.071
-0.029
-0.004
0.003
0.001
0.002
0.
0.
0.
0.
0.
0.
0.
0.001
0.000
-0.003
-0.027
-0.072
-0.154
-0.271
-0.369
0.157
82.709
15286.262
3764.667
10954.626
101124.320
133608.766
26124.418
97.659
206.079
68771.344
102789.789
332.259
2.315
1.101
10.344
26.943
4.430
5.862
0.652
-0.089
-0.063
-0.023
-0.003
0.
0.001
0.
0.
0.
0.
0.
0.
0.
0.002
-0.002
-0.012
-0.040
-0.094
-0.189
-0.291
-0.102
1.669
17.462
162.978
273.207
531.276
16432.867
1337.390
290.025
1850.910
512.850
12846.200
75412.336
1143.953
6.493
-0.525
-0.250
9.234
1330.522
4856.281
52.901
0.333
-0.086
-0.048
-0.013
-0.001
0.001
0.001
0.
0.
0.
0.
0.001
0.001
-0.002
-0.004
-0.019
-0.052
-0.121
-0.224
-0.053
10.110
60.089
88.879
58.300
18.307
43.060
290.902
85.136
662.307
40825.297
100811.047
76152.102
103287.977
10435.527
14.574
-0.417
1.807
70.730
100674.445
102340.742
641.129
3.316
-0.070
-0.071
-0.024
-0.005
0.000
0.001
0.
0.
0.
0.001
0.001
-0.002
-0.003
-0.010
-0.035
-0.084
-0.170
-0.288
0.598
72.102
792.619
549.652
2305.057
290.022
1337.709
100507.875
17609.064
53061.613
122734.906
170999.297
8972.252
5952.665
298.650
13.225
5.930
66.111
6856.652
107532.594
105795.320
6905.960
72.481
0.442
-0.074
-0.033
-0.009
0.000
0.001
0.
0.
0.
0.001
0.001
-0.002
-0.011
-0.037
-0.084
-0.142
-0.229
-0.306
0.162
20.249
149.667
12739.394
110365.336
2242.466
461.054
15447.241
106567.141
109987.500
104609.813
188501.313
698.868
303.460
203.127
11358.385
1935.775
510.827
100340.188
118206.602
123351.078
100576.805
445.300
1.133
-0.073
-0.033
-0.009
0.
0.001
0.
0.
0.001
0.001
0.000
-0.009
-0.035
-0.074
-0.110
-0.071
0.416
4.535
13.051
537.940
3697.806
110523.086
103773.523
103797.297
6761.545
226.983
3034.611
1805.754
367.440
662.806
126.733
75.497
734.485
102345.133
200077.578
4080.779
110014.492
108793.758
675.597
1139.281
31.490
0.215
-0.069
-0.029
-0.008
0.000
0.001
0.
0.
0.001
0.001
-0.002
-0.021
-0.061
-0.069
1.907
22.268
44.480
1037.089
2640.157
72682.234
105900.633
103139.492
7633.066
78209.992
2161.217
14.297
33.846
70.502
72.423
342.999
1279.052
585.126
238.360
17590.971
102505.664
114004.367
200068.469
100097.320
242.960
3.798
0.281
-0.113
-0.061
-0.020
-0.006
0.000
0.001
0.
0.
0.001
0.002
-0.007
-0.038
-0.081
0.415
107.334
28328.242
15501.568
108059.141
117991.563
103912.484
67139.219
2250.678
201.578
102.102
32.036
7.414
14.315
5.774
76.351
2148.482
109708.992
21171.414
2210.062
314.407
3390.039
163688.078
44171.605
373.679
11.270
-0.101
-0.208
-0.112
-0.046
-0.016
-0.003
0.001
0.001
0.
0.
0.001
0.004
-0.014
-0.049
-0.108
0.815
355.615
100538.570
200198.391
110881.781
45513.734
109491.172
48195.988
175.456
55.364
4090.186
3502.511
399.661
2337.363
142.784
19.857
7473.618
101632.875
102007.734
1298.874
1025.300
32818.242
142539.156
200188.297
1666.781
0.988
-0.347
-0.202
-0.088
-0.037
-0.014
-0.001
0.001
0.
0.
0.
0.001
0.000
-0.018
-0.059
-0.144
-0.071
18.603
738.550
12007.751
16595.754
456.187
112601.094
200072.750
643.094
438.020
100012.922
100366.688
2586.489
34836.992
615.875
31.341
1276.277
105971.016
101023.367
163.429
372.751
79255.586
106968.883
1439.489
79.333
0.253
-0.347
-0.190
-0.082
-0.035
-0.012
0.002
0.
0.
0.
0.
0.003
-0.001
-0.023
-0.075
-0.187
-0.325
-0.006
7.759
115.533
274.184
133.472
1477.968
8202.946
139.231
90.255
12451.904
10578.987
350.815
509.062
51.362
34.624
1017.950
147022.609
59293.965
146.992
87.350
70874.930
107478.969
4490.047
138.221
2.146
-0.302
-0.190
-0.087
-0.035
-0.012
-0.001
0.
0.
0.
0.002
0.001
-0.008
-0.034
-0.095
-0.209
-0.221
6.859
186.515
6379.170
11102.539
15447.129
219.270
155.859
43.669
19.238
42.871
31.341
12.064
7.459
1.472
4.358
138.858
11449.308
5274.784
40.562
20.634
2530.341
28013.596
1900.969
181.129
7.705
-0.097
-0.184
-0.087
-0.035
-0.013
-0.003
0.
0.
0.
0.002
-0.002
-0.013
-0.046
-0.113
-0.221
1.292
448.077
102967.477
104291.016
105848.148
597.510
391.959
234.630
39.373
179.056
619.360
51.668
56.946
69.433
18.703
3.593
3.922
35.092
27.656
21.451
12.753
21.172
154.613
4834.109
23764.963
225.228
1.602
-0.169
-0.091
-0.034
-0.012
-0.003
0.
0.
0.
0.000
-0.007
-0.024
-0.061
-0.137
-0.245
2.001
1130.118
100470.031
111796.383
10591.459
156.463
153.637
346.586
62.051
208.178
652.365
68.139
82.367
126.713
121.999
22.644
7.310
24.733
207.936
16399.533
3531.271
29.331
93.947
78144.641
100012.531
1017.169
3.281
-0.144
-0.087
-0.035
-0.013
-0.003
0.
0.
0.
-0.003
-0.012
-0.034
-0.083
-0.161
-0.263
-0.026
24.314
389.090
169.910
224.586
501.495
398.222
49.865
3917.536
8867.848
40224.090
1834.714
43.402
21.748
51.098
13.496
30.762
148.971
2571.063
100409.625
100354.930
138.991
15.479
629.304
1855.892
64.932
0.681
-0.160
-0.081
-0.032
-0.012
-0.003
0.
0.
0.
-0.004
-0.017
-0.047
-0.104
-0.168
-0.246
-0.330
-0.080
10.921
2000.784
70574.305
87987.023
53660.914
310.363
672.486
104714.211
137634.828
119699.773
2631.999
8.911
8.558
9.363
11.181
38.678
256.861
26134.355
4495.521
40.265
337.962
7400.097
588.908
7.653
-0.133
-0.156
-0.075
-0.025
-0.009
-0.002
0.
0.
0.
-0.006
-0.022
-0.054
-0.109
-0.155
-0.156
-0.173
-0.195
9.379
1851.369
63566.102
12809.353
105839.141
17718.725
212.685
1229.871
3600.304
60858.984
2028.955
33.677
77.469
25.930
2.173
0.796
4.443
27.314
34.161
582.234
35182.563
101092.375
34849.047
31.031
-0.033
-0.142
-0.062
-0.021
-0.006
-0.003
0.
0.
0.
-0.006
-0.021
-0.056
-0.108
-0.129
0.005
0.094
-0.219
0.700
32.063
139.719
502.074
49264.488
101290.656
103543.430
17033.113
1253.077
199.141
100413.469
5988.238
8466.251
801.068
8.131
-0.897
-0.052
36.870
438.532
12283.836
103252.203
87565.789
2019.660
10.869
-0.108
-0.113
-0.048
-0.017
-0.004
-0.001
0.
0.
0.
-0.004
-0.016
-0.047
-0.091
-0.108
0.075
0.180
-0.203
-0.359
0.497
45.333
889.859
2483.130
775.551
16276.985
110629.039
1224.234
302.589
77246.938
104809.133
104279.438
21636.529
33.519
-0.505
1.767
255.440
8777.723
1928.098
8265.851
535.757
16.575
0.389
-0.179
-0.088
-0.035
-0.009
-0.001
0.
0.
0.
0.
-0.003
-0.011
-0.033
-0.070
-0.092
-0.076
-0.083
-0.225
-0.324
1.661
525.249
106250.266
103053.695
117513.992
134976.375
107073.570
101742.516
2718.233
879.255
13762.218
12451.101
2385.180
144.704
4.712
2.254
61.971
671.409
158.679
18.105
3.361
-0.074
-0.248
-0.138
-0.060
-0.017
-0.004
-0.001
0.
0.
0.
0.
-0.001
-0.007
-0.018
-0.042
-0.065
-0.082
-0.116
-0.171
-0.252
0.415
69.783
3109.635
101546.313
15924.498
12026.939
27607.783
176040.313
44989.090
103.669
273.077
1406.361
1082.185
462.550
18.389
37.371
48.013
28.673
5.982
0.
-0.438
-0.324
-0.192
-0.085
-0.033
-0.008
-0.001
-0.001
0.
0.
0.
0.
-0.001
-0.004
-0.009
-0.019
-0.033
-0.050
-0.074
-0.109
-0.174
-0.204
1.368
25.226
149.945
75.934
47.189
152.169
95720.023
54112.707
116.888
100360.359
1032.745
891.626
1686.766
256.415
7666.842
5359.893
4087.706
38.478
-0.191
-0.395
-0.228
-0.110
-0.047
-0.018
-0.005
0.
0.
0.
0.
0.
0.
0.000
-0.002
-0.004
-0.008
-0.015
-0.020
-0.035
-0.059
-0.109
-0.180
-0.237
-0.032
0.590
0.435
-0.036
3.583
82.326
71.002
123.852
139359.203
101968.266
1372.738
4566.437
8797.841
179203.375
168033.547
100178.063
173.427
0.272
-0.277
-0.146
-0.066
-0.026
-0.010
0.001
0.001
0.
0.
0.
0.
0.
0.
0.000
-0.001
-0.003
-0.005
-0.008
-0.018
-0.033
-0.063
-0.115
-0.193
-0.253
-0.230
-0.241
-0.447
-0.508
1.442
23.494
85.350
25539.012
122707.969
1622.998
709.254
1352.730
15872.444
4626.417
794.086
16.241
-0.120
-0.189
-0.089
-0.038
-0.016
0.000
0.001
0.
0.
0.
0.
0.
0.
0.
0.
-0.001
-0.001
-0.002
-0.002
-0.008
-0.015
-0.035
-0.063
-0.117
-0.167
-0.209
-0.270
-0.370
-0.421
0.727
12.765
26.371
379.422
4915.629
522.185
126.814
20.217
38.055
18.810
3.405
0.063
-0.202
-0.119
-0.052
-0.021
-0.005
-0.001
0.
0.
0.
0.
0.
0.
0.
0.
0.
0.
0.
-0.001
-0.001
-0.002
-0.010
-0.022
-0.037
-0.066
-0.109
-0.143
-0.193
-0.263
-0.313
-0.151
0.789
1.536
8.989
32.197
13.738
5.579
0.659
-0.062
-0.142
-0.232
-0.193
-0.131
-0.065
-0.025
-0.010
-0.004
-0.001
0.
0.
0.
0.
0.
0.
0.
0.
0.
0.
0.
0.
0.
0.
-0.005
-0.012
-0.022
-0.039
-0.064
-0.095
-0.128
-0.173
-0.217
-0.243
-0.254
-0.291
-0.214
-0.032
-0.115
-0.204
-0.300
-0.282
-0.224
-0.167
-0.109
-0.061
-0.029
-0.015
-0.007
-0.002
0.
0.
0.
0.
0.
0.
0.
0.
0.
0.
0.
0.
0.
0.
0.
-0.002
-0.008
-0.013
-0.020
-0.034
-0.050
-0.072
-0.098
-0.135
-0.160
-0.185
-0.216
-0.244
-0.251
-0.230
-0.212
-0.186
-0.151
-0.109
-0.073
-0.048
-0.027
-0.016
-0.008
-0.002
0.
0.
0.
0.
0.
0.
0.
0.
0.
0.
0.
0.
0.
0.
0.
0.
0.
-0.004
-0.008
-0.010
-0.017
-0.023
-0.029
-0.045
-0.061
-0.083
-0.102
-0.110
-0.114
-0.116
-0.110
-0.100
-0.081
-0.060
-0.046
-0.030
-0.020
-0.012
-0.007
-0.002
0.
0.
0.
0.
0.
0.
0.
0.
0.
0.
0.
0.
0.
0.
0.
0.
0.
0.
0.
-0.002
-0.005
-0.007
-0.010
-0.015
-0.017
-0.026
-0.034
-0.043
-0.047
-0.049
-0.047
-0.045
-0.040
-0.031
-0.024
-0.018
-0.013
-0.007
-0.004
-0.001
0.
0.
0.
0.
0.
0.
0.
0.
0.
0.
0.
0.
0.
0.
0.
0.
0.
0.
0.
0.
0.
-0.002
-0.002
-0.002
-0.004
-0.006
-0.008
-0.012
-0.016
-0.021
-0.022
-0.022
-0.019
-0.013
-0.009
-0.007
-0.004
-0.002
0.
0.
0.
0.
0.
0.
0.
0.
0.
0.
0.
0.
0.
0.
0.
0.
0.
0.
0.
0.
0.
0.
0.
0.
0.
0.
0.
0.
0.
0.
0.
0.
0.
0.
0.
0.
0.
0.
0.
0.
0.
0.
0.
0.
0.
0.
0.
0.
0.
0.
0.
0.
0.
0.
0.
0.
0.
0.
0.
0.
0.
0.
0.
0.
0.
0.
0.
0.
0.
0.
0.
0.
0.
0.
0.
0.
0.
0.
0.
0.
0.
0.
0.
0.
0.
0.
0.
0.
0.
0.
0.
0.
0.
0.
0.
0.
0.
0.
0.
0.
0.
0.
0.
0.
0.
0.
0.
0.
0.
0.
0.
0.
0.
0.
0.
0.
0.
0.
0.
0.
0.
0.
0.
0.
0.
0.
0.
0.
0.
0.
0.
0.
0.
0.
0.
0.
0.
0.
0.
0.
0.
0.
0.
0.
0.
0.
0.
0.
0.
0.
0.
0.
0.
0.
0.
0.
0.
0.
0.
0.
0.
0.
0.
0.
0.
0.
0.
0.
0.
0.
0.
0.
0.
0.
0.
0.
0.
0.
0.
0.
0.
0.
0.
0.
0.
0.
0.
0.
0.
0.
0.
0.
0.
0.
0.
0.
0.
0.
0.
0.
0.
0.
0.
0.
0.
0.
0.
0.
0.
0.
0.
0.
0.
0.
0.
0.
0.
0.
0.
0.
0.
0.
0.
0.
0.
0.
0.
0.
0.
0.
0.
0.
0.
0.
0.
0.
0.
0.
0.
0.
0.
0.
0.
0.
0.
0.
0.
0.
0.
0.
0.
0.
0.
0.
0.
0.
0.
0.
0.
0.
0.
0.
0.
0.
0.
0.
0.
0.
0.
0.
0.
0.
0.
0.
0.
0.
0.
0.
0.
0.
0.
0.
0.
0.
0.
0.
0.
0.
0.
0.
0.
0.
0.
0.
0.
0.
0.
0.
0.
0.
0.
0.
0.
0.
0.
0.
0.
0.
0.
0.
0.
0.
0.
0.
0.
0.
0.
0.
0.
0.
0.
0.
0.
0.
0.
0.
0.
0.
0.
0.
0.
0.
0.
0.
0.
0.
0.
0.
0.
0.
0.
0.
0.
0.
0.
0.
0.
0.
0.
0.
0.
0.
0.
0.
0.
0.
0.
0.
0.
0.
0.
0.
0.
0.
0.
0.
0.
0.
0.
0.
0.
0.
0.
0.
0.
0.
0.
0.
0.
0.
0.
0.
0.
0.
0.
0.
0.
0.
0.
0.
0.
0.
0.
0.
0.
0.
0.
0.
0.
0.
0.
0.
0.
0.
0.
0.
0.
0.
0.
0.
0.
0.
0.
0.
0.
0.
0.
0.
0.
0.
0.
0.
0.
0.
0.
0.
0.
0.
0.
0.
0.
0.
0.
0.
0.
0.
0.
0.
0.
0.
0.
0.
0.
0.
0.
0.
0.
0.
0.
0.
0.
0.
0.
0.
0.
0.
0.
0.
0.
0.
0.
0.
0.
0.
0.
0.
0.
0.
0.
0.
0.
0.
0.
0.
0.
0.
0.
0.
0.
0.
0.
0.
0.
0.
0.
0.
0.
0.
0.
0.
0.
0.
0.
0.
0.
0.
0.
0.
0.
0.
0.
0.
0.
0.
0.
0.
0.
0.
0.
0.
0.
0.
0.
0.
0.
0.
0.
0.
0.
0.
0.
0.
0.
0.
0.
0.
0.
0.
-0.002
-0.002
0.
0.
0.
0.
0.
0.
0.
0.
0.
0.
0.
0.
0.
0.
0.
0.
0.
0.
0.
0.
0.
0.
0.
0.
0.
0.
0.
0.
0.
0.
0.
0.
0.
0.
0.
0.
0.
-0.002
-0.003
-0.004
-0.004
-0.004
-0.003
-0.002
0.
0.
0.
0.
0.
0.
0.
0.
0.
0.
0.
0.
0.
0.
0.
0.
0.
0.
0.
0.
0.
0.
0.
0.
0.
0.
0.
0.
0.
0.
0.
0.
-0.003
-0.004
-0.005
-0.006
-0.009
-0.009
-0.011
-0.010
-0.006
-0.003
0.
0.
0.
0.
0.
0.
0.
0.
0.
0.
0.
0.
0.
0.
0.
0.
0.
0.
0.
0.
0.
0.
0.
0.
0.
0.
0.
0.
0.
-0.001
-0.001
-0.004
-0.007
-0.013
-0.016
-0.021
-0.021
-0.019
-0.016
-0.012
-0.009
-0.005
0.
0.
0.
0.
0.
0.
0.
0.
0.
0.
0.
0.
0.
0.
0.
0.
0.
0.
0.
0.
0.
0.
0.
0.
0.
0.
0.
-0.001
-0.002
-0.007
-0.009
-0.015
-0.024
-0.033
-0.037
-0.039
-0.035
-0.029
-0.021
-0.013
-0.009
-0.005
0.
0.
0.
0.
0.
0.
0.
0.
0.
0.
0.
0.
0.
0.
0.
0.
0.
0.
0.
0.
0.
0.
0.
0.
-0.001
-0.002
-0.003
-0.005
-0.012
-0.021
-0.031
-0.042
-0.052
-0.058
-0.058
-0.053
-0.043
-0.031
-0.020
-0.012
-0.006
-0.002
0.
0.
0.
0.
0.
0.
0.
0.
0.
0.
0.
0.
0.
0.
0.
0.
0.
0.
0.
0.
0.
0.
-0.002
-0.004
-0.005
-0.007
-0.015
-0.024
-0.035
-0.049
-0.064
-0.074
-0.077
-0.076
-0.069
-0.056
-0.040
-0.025
-0.015
-0.009
-0.003
0.001
0.001
0.001
0.001
0.
0.
0.
0.
0.
0.
0.
0.
0.
0.
0.
0.
0.
0.
0.
0.
0.
-0.002
-0.004
-0.006
-0.009
-0.016
-0.025
-0.039
-0.055
-0.072
-0.089
-0.098
-0.100
-0.095
-0.084
-0.068
-0.045
-0.030
-0.018
-0.008
-0.001
0.002
0.002
0.002
0.002
0.002
0.
0.
0.
0.
0.
0.
0.
0.
0.
0.
0.
0.
0.
0.
0.
-0.001
-0.004
-0.005
-0.008
-0.015
-0.028
-0.040
-0.061
-0.087
-0.110
-0.125
-0.133
-0.126
-0.114
-0.101
-0.083
-0.053
-0.036
-0.020
-0.008
0.000
0.002
0.002
0.004
0.002
0.003
0.002
0.
0.
0.
0.
0.
0.
0.
0.
0.
0.
0.
0.
0.001
0.001
-0.001
-0.006
-0.008
-0.017
-0.024
-0.043
-0.063
-0.094
-0.124
-0.145
-0.167
-0.171
-0.162
-0.142
-0.116
-0.090
-0.063
-0.043
-0.026
-0.015
-0.003
0.003
0.006
0.004
0.004
0.004
0.003
0.001
0.
0.
0.
0.
0.
0.
0.
0.
0.
0.002
0.002
0.002
-0.001
-0.003
-0.008
-0.013
-0.023
-0.038
-0.058
-0.089
-0.126
-0.159
-0.152
-0.169
-0.212
-0.206
-0.176
-0.143
-0.111
-0.081
-0.056
-0.038
-0.017
-0.008
0.002
0.005
0.006
0.007
0.004
0.002
0.003
0.
0.
0.
0.
0.
0.
0.
0.001
0.002
0.002
0.003
0.000
-0.002
-0.006
-0.014
-0.021
-0.033
-0.054
-0.085
-0.129
-0.174
-0.045
0.883
0.920
-0.078
-0.274
-0.245
-0.198
-0.156
-0.121
-0.091
-0.072
-0.043
-0.020
-0.009
0.001
0.004
0.006
0.007
0.003
0.003
0.
0.
0.
0.
0.
0.
0.001
0.001
0.002
0.003
0.000
-0.001
-0.005
-0.011
-0.022
-0.036
-0.060
-0.085
-0.122
-0.182
-0.222
0.528
6.188
6.488
0.545
-0.366
-0.353
-0.305
-0.255
-0.203
-0.162
-0.129
-0.099
-0.057
-0.027
-0.009
0.001
0.006
0.007
0.003
0.003
0.
0.
0.
0.
0.
0.
0.001
0.002
0.003
0.003
0.001
-0.005
-0.013
-0.029
-0.049
-0.076
-0.106
-0.137
-0.190
-0.255
0.037
3.802
8.346
5.355
0.500
-0.198
-0.356
-0.386
-0.344
-0.238
-0.127
-0.148
-0.141
-0.111
-0.063
-0.025
-0.001
0.004
0.009
0.005
0.003
0.
0.
0.
0.
0.
0.
0.001
0.002
0.005
0.001
-0.001
-0.011
-0.029
-0.064
-0.097
-0.135
-0.174
-0.226
-0.286
-0.232
15.824
1568.511
1728.758
41.371
9.020
15.489
10.069
2.676
0.027
1.238
3.609
4.211
2.719
0.084
-0.096
-0.054
-0.010
0.003
0.009
0.006
0.002
0.
0.
0.
0.
0.
0.
0.001
0.004
0.004
0.001
-0.004
-0.024
-0.057
-0.095
-0.139
-0.188
-0.255
-0.320
-0.404
-0.054
114.756
100082.781
104828.125
2189.573
86.905
494.407
4192.630
413.243
6.768
22.801
139.946
2820.950
1876.057
11.749
0.003
-0.080
-0.029
0.
0.008
0.007
0.003
0.
0.
0.
0.
0.
0.
0.002
0.003
0.003
0.002
-0.007
-0.034
-0.079
-0.126
-0.185
-0.249
-0.305
-0.368
-0.229
-0.041
24.722
3073.244
38638.352
10995.999
208.104
20157.551
103691.727
47184.344
52.169
315.993
11550.235
111259.805
105638.008
146.167
0.471
-0.115
-0.051
-0.009
0.005
0.006
0.003
0.
0.
0.
0.
0.
0.
0.002
0.003
0.003
0.004
-0.011
-0.043
-0.100
-0.168
-0.241
-0.300
-0.290
0.463
5.179
5.310
129.779
2314.145
100607.539
100191.766
220.615
3939.521
143595.188
104592.344
278.571
212.081
5311.870
33380.141
122304.273
87.358
0.203
-0.149
-0.080
-0.031
-0.006
0.003
0.002
0.002
0.
0.
0.
0.
0.
0.
0.003
0.003
0.003
-0.013
-0.047
-0.123
-0.204
-0.208
0.284
1.557
18.701
38.546
16.976
822.247
70491.406
17869.932
8754.378
91.386
1364.811
115340.313
128793.273
287.884
9.382
42.945
189.085
1406.835
8.247
2.585
0.236
-0.106
-0.068
-0.021
-0.002
0.
0.002
0.
0.
0.
0.
0.
0.
0.002
0.004
-0.001
-0.020
-0.061
-0.135
-0.231
0.541
8.290
28.492
1273.099
2735.478
68.334
89.250
1098.343
235.021
38.828
36.348
2105.408
104356.602
115061.586
691.224
5.304
1.651
7.078
7.839
247.728
650.503
19.766
0.118
-0.090
-0.046
-0.013
-0.001
0.001
0.001
0.
0.
0.
0.
0.001
0.001
0.002
-0.004
-0.026
-0.067
-0.152
-0.254
0.610
10.656
62.817
3505.914
9540.106
111.689
3.412
11.528
26.661
98.870
173.040
320.512
7536.415
100458.164
3486.406
10.491
11.137
73.276
50.487
7200.162
48892.113
168.315
2.325
-0.074
-0.066
-0.021
-0.005
0.000
0.001
0.
0.
0.
0.001
0.003
0.000
-0.002
-0.015
-0.044
-0.099
-0.197
-0.323
-0.282
2.372
22.632
112.864
154.956
19.250
11.212
68.616
2605.042
100124.039
12351.002
3412.922
284.570
1862.985
143.826
3.719
9.635
59.515
195.256
10795.002
88415.203
6822.208
79.268
0.456
-0.071
-0.032
-0.008
0.000
0.001
0.
0.
0.
0.003
0.002
-0.004
-0.013
-0.040
-0.090
-0.152
-0.246
-0.353
-0.366
2.029
14.126
544.514
2459.107
1274.714
169.391
88.100
15040.226
112595.578
21513.303
29224.479
323.463
47.209
19.100
132.966
100.583
54.218
1577.423
3222.491
40181.984
100153.391
516.199
1.193
-0.071
-0.032
-0.009
0.000
0.001
0.
0.
0.002
0.003
-0.002
-0.009
-0.037
-0.078
-0.121
-0.117
0.213
3.241
7.249
1413.887
7104.141
2072.257
19824.652
100239.289
13618.217
65.066
26288.850
101750.305
3698.348
534.204
100092.766
7998.186
760.275
2476.780
29496.324
1053.852
13810.689
11555.548
442.209
1332.731
35.509
0.235
-0.065
-0.028
-0.008
0.000
0.001
0.
0.
0.003
0.002
-0.003
-0.024
-0.060
-0.092
1.152
11.835
23.249
578.583
1286.848
3687.394
27393.814
348.608
2249.679
100021.000
3767.535
21.313
663.907
5704.439
215.281
243.693
86619.063
105367.609
48334.137
39408.109
200126.063
5677.130
13992.701
11391.112
75.235
3.412
0.304
-0.106
-0.057
-0.020
-0.006
0.000
0.001
0.
0.
0.004
0.
-0.009
-0.037
-0.088
0.204
48.674
4442.346
1692.592
78353.609
100101.516
1080.962
622.786
58.854
30.555
127.246
41.874
23.666
59.544
21.929
5.519
178.417
4788.195
135362.984
83900.484
4099.996
23890.688
1199.086
566.734
94.488
4.813
-0.197
-0.194
-0.105
-0.041
-0.012
-0.002
0.001
0.001
0.
0.
0.003
0.001
-0.015
-0.051
-0.121
0.430
140.474
75908.969
15142.278
8320.134
15001.384
622.820
979.748
39.142
33.458
1502.851
2098.006
4520.640
100021.273
1093.852
9.116
623.562
47336.910
102696.602
118317.195
1342.964
174.524
1645.110
9972.929
313.912
0.175
-0.345
-0.185
-0.084
-0.033
-0.008
-0.001
0.001
0.
0.
0.
0.005
-0.001
-0.022
-0.067
-0.165
-0.172
9.948
242.090
407.578
315.239
81.541
28501.398
100239.836
658.970
226.761
100268.102
200117.750
178294.094
100312.391
10414.873
14.411
115.801
2656.135
1458.782
382.559
18732.891
2157.655
793.865
246.679
24.105
-0.329
-0.351
-0.167
-0.075
-0.034
-0.009
0.002
0.
0.
0.
0.002
0.006
-0.006
-0.032
-0.086
-0.212
-0.365
-0.005
12.228
196.420
675.577
249.730
1720.412
16886.043
141.125
65.392
3898.850
45618.477
47596.648
7493.552
272.616
5.574
775.978
100166.195
100095.023
313.716
10680.748
40154.238
104120.445
9786.297
20.339
-0.299
-0.339
-0.169
-0.076
-0.032
-0.011
-0.002
0.
0.
0.
0.002
0.003
-0.014
-0.044
-0.111
-0.242
-0.325
4.259
119.939
22191.115
102230.383
102729.234
43.373
47.656
598.939
1383.612
441.657
111.345
74.977
16.693
5.691
2.200
239.423
70380.898
23711.313
77.711
130.408
4711.866
101153.469
105440.844
113.685
0.433
-0.285
-0.167
-0.078
-0.031
-0.011
-0.002
0.
0.
0.
0.002
-0.004
-0.022
-0.065
-0.143
-0.279
0.582
163.351
12870.670
50654.672
105425.477
1443.308
48.293
2554.929
5526.917
35655.711
100138.758
1592.220
8.166
111.575
817.810
92.849
7.413
60.618
46.101
8.324
7.311
40.091
184.721
210.913
98.625
9.004
-0.002
-0.160
-0.080
-0.032
-0.010
-0.003
0.
0.
0.
-0.001
-0.012
-0.037
-0.093
-0.191
-0.321
1.007
354.747
85187.430
5377.339
838.139
33.866
99.861
16383.677
17167.742
26140.963
103533.766
1548.705
19.390
3768.366
100008.438
2744.306
14.166
1.755
42.875
818.176
312.403
17.406
39.876
169.079
312.873
21.660
0.218
-0.156
-0.075
-0.029
-0.012
-0.003
0.
0.
0.
-0.007
-0.021
-0.061
-0.123
-0.208
-0.297
-0.056
12.752
144.949
139.965
547.051
1665.839
1270.613
819.401
71192.898
99694.938
138757.859
2249.814
55.465
885.179
19733.113
769.216
20.682
3.878
254.926
31595.516
5241.488
35.154
16.485
32.095
32.178
4.024
-0.109
-0.151
-0.070
-0.023
-0.010
-0.003
0.
0.
0.
-0.010
-0.032
-0.080
-0.134
-0.027
0.570
2.260
5.685
23.201
12445.826
100538.141
106430.852
104549.250
4292.618
8473.838
6356.977
103344.391
119704.000
6423.912
36.804
889.852
2568.509
77.361
1.831
47.957
1094.417
382.284
14.706
29.183
129.189
33.043
1.062
-0.234
-0.145
-0.059
-0.021
-0.007
-0.002
0.
0.
0.
-0.013
-0.040
-0.090
-0.105
0.666
6.712
15.296
15.048
24.046
11381.036
100176.094
69419.789
42519.359
2069.528
2915.204
541.346
3358.393
100358.109
4438.131
31.427
1371.613
4439.548
98.442
0.432
0.581
7.127
8.129
63.075
778.538
2424.213
273.863
3.994
-0.188
-0.122
-0.052
-0.016
-0.005
0.
0.
0.
0.
-0.011
-0.041
-0.093
-0.106
1.211
23.797
53.591
9.332
2.883
72.786
414.052
169.660
605.559
6247.468
414.083
272.258
4973.985
205.738
828.832
1729.752
202.266
89.702
7.613
-0.760
-0.939
0.762
12.053
871.980
113701.430
1118.756
73.548
1.673
-0.187
-0.106
-0.040
-0.013
-0.004
0.
0.
0.
0.
-0.009
-0.033
-0.085
-0.108
1.164
38.902
108.756
8.401
-0.172
1.107
124.387
4470.320
693.924
1360.811
1279.159
869.414
139773.063
46353.238
8041.373
146939.203
2439.841
104.546
2.100
-0.672
-0.566
2.223
15.962
165.207
11900.611
106.381
4.679
-0.082
-0.174
-0.083
-0.028
-0.007
-0.001
0.
0.
0.
0.
-0.005
-0.020
-0.059
-0.097
0.108
3.763
7.889
0.890
-0.342
3.423
2844.620
100576.313
59590.961
102369.969
101753.531
16351.112
200159.188
51222.809
53877.563
105110.617
14268.451
129.886
4.347
15.944
18.214
2.775
5.850
11.266
13.759
7.078
0.397
-0.227
-0.132
-0.056
-0.017
-0.003
0.
0.
0.
0.
0.
-0.003
-0.011
-0.034
-0.067
-0.090
-0.039
-0.035
-0.215
-0.326
0.839
200.794
11564.334
7534.422
87492.992
63720.504
6770.003
123072.313
17735.221
706.934
8214.836
54250.832
197.807
31.947
561.988
739.025
40.760
10.197
2.110
0.340
-0.114
-0.256
-0.175
-0.085
-0.033
-0.008
0.000
0.001
0.
0.
0.
0.
-0.002
-0.004
-0.016
-0.034
-0.057
-0.079
-0.117
-0.178
-0.245
-0.276
1.682
14.999
43.295
90.428
71.976
119.961
28465.398
18703.928
61.236
909.006
224.476
2307.287
9075.311
7801.076
9426.643
3937.439
4875.942
40.117
-0.151
-0.335
-0.210
-0.109
-0.047
-0.018
-0.003
0.001
0.
0.
0.
0.
0.
0.000
-0.002
-0.005
-0.015
-0.024
-0.037
-0.063
-0.101
-0.163
-0.248
-0.312
0.425
10.949
30.194
6.779
3.316
61.709
212.038
360.991
2685.188
7515.824
7387.961
103339.148
130731.203
200127.484
195756.547
100119.734
198.956
0.287
-0.242
-0.132
-0.063
-0.025
-0.005
0.000
0.001
0.
0.
0.
0.
0.
0.000
0.000
-0.002
-0.005
-0.010
-0.015
-0.029
-0.053
-0.096
-0.168
-0.238
0.237
8.336
24.742
5.056
0.869
46.917
9548.148
38648.469
23516.332
102320.164
120157.844
141412.672
3316.600
5487.274
2468.860
845.255
18.145
-0.083
-0.156
-0.077
-0.035
-0.012
0.000
0.001
0.
0.
0.
0.
0.
0.
0.
-0.001
-0.001
-0.001
-0.003
-0.006
-0.016
-0.031
-0.057
-0.106
-0.163
-0.119
0.918
2.276
0.510
1.268
38.550
2055.505
5786.034
5255.060
100283.766
36621.578
21046.842
223.996
21.803
12.302
3.011
0.076
-0.167
-0.100
-0.042
-0.016
-0.004
0.000
0.
0.
0.
0.
0.
0.
0.
0.
0.
0.
-0.001
-0.001
-0.002
-0.006
-0.016
-0.036
-0.064
-0.111
-0.147
-0.126
-0.089
-0.243
0.212
8.123
41.219
39.664
42.441
161.146
122.095
370.382
36.148
0.425
-0.215
-0.230
-0.171
-0.107
-0.053
-0.022
-0.009
-0.001
0.
0.
0.
0.
0.
0.
0.
0.
0.
0.
0.
0.
0.
0.
-0.002
-0.011
-0.022
-0.037
-0.068
-0.101
-0.134
-0.180
-0.233
-0.216
0.380
2.083
1.395
0.275
0.556
1.290
2.949
0.547
-0.242
-0.226
-0.160
-0.097
-0.052
-0.026
-0.013
-0.006
-0.001
0.
0.
0.
0.
0.
0.
0.
0.
0.
0.
0.
0.
0.
0.
0.
-0.005
-0.012
-0.021
-0.037
-0.058
-0.082
-0.110
-0.149
-0.179
-0.181
-0.123
-0.156
-0.245
-0.259
-0.232
-0.191
-0.176
-0.151
-0.110
-0.073
-0.043
-0.026
-0.014
-0.007
-0.001
0.
0.
0.
0.
0.
0.
0.
0.
0.
0.
0.
0.
0.
0.
0.
0.
-0.002
-0.007
-0.010
-0.018
-0.027
-0.041
-0.053
-0.070
-0.096
-0.116
-0.127
-0.138
-0.146
-0.141
-0.130
-0.112
-0.091
-0.069
-0.047
-0.030
-0.018
-0.011
-0.005
-0.001
0.
0.
0.
0.
0.
0.
0.
0.
0.
0.
0.
0.
0.
0.
0.
0.
0.
0.
-0.002
-0.006
-0.008
-0.012
-0.015
-0.021
-0.029
-0.040
-0.053
-0.063
-0.064
-0.059
-0.055
-0.051
-0.046
-0.037
-0.025
-0.017
-0.011
-0.007
-0.004
-0.001
0.
0.
0.
0.
0.
0.
0.
0.
0.
0.
0.
0.
0.
0.
0.
0.
0.
0.
0.
0.
0.
-0.002
-0.004
-0.008
-0.009
-0.013
-0.014
-0.019
-0.021
-0.025
-0.026
-0.025
-0.022
-0.015
-0.011
-0.007
-0.003
-0.001
-0.001
0.
0.
0.
0.
0.
0.
0.
0.
0.
0.
0.
0.
0.
0.
0.
0.
0.
0.
0.
0.
0.
0.
0.
0.
0.
0.
0.
0.
0.
0.
0.
0.
0.
0.
0.
0.
0.
0.
0.
0.
0.
0.
0.
0.
0.
0.
0.
0.
0.
0.
0.
0.
0.
0.
0.
0.
0.
0.
0.
0.
0.
0.
0.
0.
0.
0.
0.
0.
0.
0.
0.
0.
0.
0.
0.
0.
0.
0.
0.
0.
0.
0.
0.
0.
0.
0.
0.
0.
0.
0.
0.
0.
0.
0.
0.
0.
0.
0.
0.
0.
0.
0.
0.
0.
0.
0.
0.
0.
0.
0.
0.
0.
0.
0.
0.
0.
0.
0.
0.
0.
0.
0.
0.
0.
0.
0.
0.
0.
0.
0.
0.
0.
0.
0.
0.
0.
0.
0.
0.
0.
0.
0.
0.
0.
0.
0.
0.
0.
0.
0.
0.
0.
0.
0.
0.
0.
0.
0.
0.
0.
0.
0.
0.
0.
0.
0.
0.
0.
0.
0.
0.
0.
0.
0.
0.
0.
0.
0.
0.
0.
0.
0.
0.
0.
0.
0.
0.
0.
0.
0.
0.
0.
0.
0.
0.
0.
0.
0.
0.
0.
0.
0.
0.
0.
0.
0.
0.
0.
0.
0.
0.
0.
0.
0.
0.
0.
0.
0.
0.
0.
0.
0.
0.
0.
0.
0.
0.
0.
0.
0.
0.
0.
0.
0.
0.
0.
0.
0.
0.
0.
0.
0.
0.
0.
0.
0.
0.
0.
0.
0.
0.
0.
0.
0.
0.
0.
0.
0.
0.
0.
0.
0.
0.
0.
0.
0.
0.
0.
0.
0.
0.
0.
0.
0.
0.
0.
0.
0.
0.
0.
0.
0.
0.
0.
0.
0.
0.
0.
0.
0.
0.
0.
0.
0.
0.
0.
0.
0.
0.
0.
0.
0.
0.
0.
0.
0.
0.
0.
0.
0.
0.
0.
0.
0.
0.
0.
0.
0.
0.
0.
0.
0.
0.
0.
0.
0.
0.
0.
0.
0.
0.
0.
0.
0.
0.
0.
0.
0.
0.
0.
0.
0.
0.
0.
0.
0.
0.
0.
0.
0.
0.
0.
0.
0.
0.
0.
0.
0.
0.
0.
0.
0.
0.
0.
0.
0.
0.
0.
0.
0.
0.
0.
0.
0.
0.
0.
0.
0.
0.
0.
0.
0.
0.
0.
0.
0.
0.
0.
0.
0.
0.
0.
0.
0.
0.
0.
0.
0.
0.
0.
0.
0.
0.
0.
0.
0.
0.
0.
0.
0.
0.
0.
0.
0.
0.
0.
0.
0.
0.
0.
0.
0.
0.
0.
0.
0.
0.
0.
0.
0.
0.
0.
0.
0.
0.
0.
0.
0.
0.
0.
0.
0.
0.
0.
0.
0.
0.
0.
0.
0.
0.
0.
0.
0.
0.
0.
0.
0.
0.
0.
0.
0.
0.
0.
0.
0.
0.
0.
0.
0.
0.
0.
0.
0.
0.
0.
0.
0.
0.
0.
0.
0.
0.
0.
0.
0.
0.
0.
0.
0.
0.
0.
0.
0.
0.
0.
0.
0.
0.
0.
0.
0.
0.
0.
0.
0.
0.
0.
0.
0.
0.
0.
0.
0.
0.
0.
0.
0.
0.
0.
0.
0.
0.
0.
0.
0.
-0.002
-0.003
-0.003
-0.003
-0.002
0.
0.
0.
0.
0.
0.
0.
0.
0.
0.
0.
0.
0.
0.
0.
0.
0.
0.
0.
0.
0.
0.
0.
0.
0.
0.
0.
0.
0.
0.
0.
0.
0.
-0.001
-0.003
-0.004
-0.005
-0.008
-0.008
-0.009
-0.006
-0.003
-0.002
0.
0.
0.
0.
0.
0.
0.
0.
0.
0.
0.
0.
0.
0.
0.
0.
0.
0.
0.
0.
0.
0.
0.
0.
0.
0.
0.
0.
0.
-0.001
-0.001
-0.004
-0.006
-0.011
-0.014
-0.017
-0.019
-0.018
-0.015
-0.012
-0.009
-0.005
0.
0.
0.
0.
0.
0.
0.
0.
0.
0.
0.
0.
0.
0.
0.
0.
0.
0.
0.
0.
0.
0.
0.
0.
0.
0.
0.
-0.002
-0.002
-0.007
-0.010
-0.017
-0.025
-0.033
-0.039
-0.041
-0.038
-0.030
-0.020
-0.014
-0.010
-0.005
0.
0.
0.
0.
0.
0.
0.
0.
0.
0.
0.
0.
0.
0.
0.
0.
0.
0.
0.
0.
0.
0.
0.
0.
-0.001
-0.002
-0.003
-0.006
-0.014
-0.023
-0.035
-0.048
-0.059
-0.066
-0.066
-0.063
-0.054
-0.038
-0.024
-0.014
-0.009
-0.002
0.
0.
0.
0.
0.
0.
0.
0.
0.
0.
0.
0.
0.
0.
0.
0.
0.
0.
0.
0.
0.
0.
-0.002
-0.005
-0.007
-0.011
-0.019
-0.030
-0.045
-0.061
-0.081
-0.090
-0.093
-0.089
-0.085
-0.077
-0.058
-0.037
-0.022
-0.012
-0.005
-0.001
0.001
0.001
0.
0.
0.
0.
0.
0.
0.
0.
0.
0.
0.
0.
0.
0.
0.
0.
0.
-0.001
-0.002
-0.005
-0.008
-0.012
-0.021
-0.035
-0.052
-0.073
-0.100
-0.126
-0.135
-0.113
-0.075
-0.101
-0.098
-0.078
-0.049
-0.028
-0.013
-0.005
0.000
0.002
0.002
0.002
0.002
0.
0.
0.
0.
0.
0.
0.
0.
0.
0.
0.
0.
0.
0.
-0.001
-0.002
-0.005
-0.008
-0.012
-0.023
-0.038
-0.058
-0.083
-0.114
-0.154
-0.182
-0.187
-0.145
-0.089
-0.122
-0.123
-0.093
-0.057
-0.031
-0.016
-0.008
0.001
0.004
0.004
0.004
0.003
0.002
0.001
0.
0.
0.
0.
0.
0.
0.
0.
0.
0.
0.
0.001
0.
-0.003
-0.007
-0.011
-0.022
-0.039
-0.062
-0.091
-0.130
-0.174
-0.220
-0.254
-0.250
-0.229
-0.193
-0.177
-0.150
-0.111
-0.065
-0.038
-0.021
-0.005
0.000
0.003
0.004
0.005
0.004
0.004
0.002
0.
0.
0.
0.
0.
0.
0.
0.
0.001
0.002
0.002
0.002
0.000
-0.004
-0.013
-0.020
-0.036
-0.059
-0.090
-0.128
-0.183
-0.221
-0.262
-0.296
-0.316
-0.299
-0.260
-0.215
-0.169
-0.118
-0.072
-0.047
-0.025
-0.010
-0.002
0.004
0.004
0.004
0.005
0.004
0.004
0.001
0.
0.
0.
0.
0.
0.
0.001
0.002
0.002
0.003
-0.001
-0.002
-0.007
-0.017
-0.029
-0.046
-0.077
-0.116
-0.166
-0.218
-0.135
0.476
0.480
-0.207
-0.356
-0.319
-0.256
-0.191
-0.136
-0.093
-0.063
-0.040
-0.019
-0.012
-0.002
0.002
0.004
0.004
0.005
0.004
0.003
0.
0.
0.
0.
0.
0.001
0.002
0.002
0.003
0.001
0.000
-0.004
-0.014
-0.027
-0.043
-0.068
-0.100
-0.150
-0.211
-0.183
3.609
54.158
60.930
4.403
-0.304
-0.395
-0.328
-0.257
-0.196
-0.151
-0.108
-0.071
-0.042
-0.023
-0.012
-0.004
0.002
0.003
0.004
0.004
0.003
0.
0.
0.
0.
0.001
0.002
0.002
0.005
0.004
0.000
-0.005
-0.013
-0.030
-0.050
-0.073
-0.109
-0.149
-0.207
-0.278
0.095
32.176
1999.287
2335.806
40.658
0.026
-0.496
-0.433
-0.340
-0.263
-0.210
-0.174
-0.128
-0.083
-0.046
-0.025
-0.009
-0.001
0.003
0.005
0.004
0.002
0.
0.
0.
0.
0.001
0.003
0.004
0.004
0.000
-0.004
-0.014
-0.037
-0.068
-0.104
-0.135
-0.184
-0.227
-0.284
-0.355
-0.022
22.234
881.060
1019.994
27.627
2.528
0.027
-0.443
-0.083
0.595
1.323
0.314
-0.149
-0.139
-0.092
-0.041
-0.014
-0.004
0.005
0.003
0.004
0.003
0.
0.
0.
0.
0.001
0.003
0.004
0.003
0.000
-0.010
-0.034
-0.072
-0.103
-0.139
-0.177
-0.242
-0.305
-0.391
-0.434
1.272
31.267
50.691
24.514
164.412
1132.744
53.558
2.274
8.696
46.922
156.485
27.112
1.996
0.020
-0.128
-0.072
-0.024
-0.005
0.006
0.004
0.002
0.002
0.
0.
0.
0.
0.002
0.002
0.004
0.003
-0.001
-0.021
-0.053
-0.092
-0.069
0.127
0.319
0.175
-0.290
-0.504
-0.522
6.267
286.559
325.970
33.967
7777.968
101882.242
1939.738
66.550
93.105
989.045
12411.318
806.024
388.350
23.301
0.024
-0.096
-0.040
-0.009
0.005
0.005
0.005
0.001
0.
0.
0.
0.
0.002
0.001
0.005
0.002
-0.005
-0.028
-0.071
-0.082
0.594
2.288
4.315
8.226
1.806
-0.542
-0.650
1.719
46.274
94.447
47.213
1690.145
105838.813
107533.359
804.867
80.372
5217.649
103063.156
126083.023
163417.344
1615.879
0.803
-0.129
-0.060
-0.019
0.004
0.007
0.004
0.
0.
0.
0.
0.
0.002
0.001
0.005
0.003
-0.004
-0.032
-0.081
-0.094
0.719
2.744
7.832
28.325
6.427
0.222
-0.422
2.876
23.159
153.856
122.516
1340.904
200214.031
45642.520
418.405
25.122
2538.080
100071.258
27300.211
8505.111
73.917
0.173
-0.169
-0.092
-0.032
-0.004
0.005
0.002
0.
0.
0.
0.
0.
0.001
0.002
0.004
0.005
-0.004
-0.034
-0.089
-0.163
-0.085
2.101
26.052
26.922
85.908
126.217
9.996
8.184
47.095
72.391
53.978
912.402
163641.453
107898.609
2256.721
33.173
29.792
258.129
95.470
42.112
2.093
-0.115
-0.182
-0.121
-0.059
-0.015
-0.002
0.000
0.002
0.
0.
0.
0.
0.001
0.001
0.004
0.005
-0.008
-0.033
-0.091
-0.186
0.006
40.054
4437.677
1947.359
63693.188
100011.141
435.256
4.032
9.772
6.063
3.216
156.154
100246.094
105762.758
3887.225
49.317
13.484
44.255
300.313
83.592
5.573
4.816
0.536
-0.127
-0.088
-0.038
-0.008
-0.001
0.001
0.001
0.
0.
0.
0.
0.001
0.004
0.003
-0.011
-0.038
-0.091
-0.193
-0.023
43.033
5381.135
14631.690
123723.797
100135.336
1017.352
2.439
0.258
5.723
10.827
15.211
446.340
1062.063
266.199
44.477
52.699
847.759
100017.609
5240.822
37.002
29.317
4.140
0.101
-0.096
-0.059
-0.017
-0.002
0.001
0.001
0.
0.
0.
0.001
0.003
0.002
-0.004
-0.020
-0.054
-0.117
-0.229
-0.329
2.323
65.645
3508.956
6316.472
1339.477
41.666
0.201
6.076
124.593
420.908
88.685
17.370
11.801
23.038
9.255
16.076
473.242
34824.645
2529.384
49.041
74.630
40.717
3.561
-0.039
-0.065
-0.026
-0.005
0.000
0.001
0.
0.
0.001
0.003
0.002
-0.003
-0.017
-0.044
-0.096
-0.161
-0.266
-0.403
-0.427
2.087
28.212
40.423
24.460
36.352
9.942
19.996
1646.773
21061.910
1746.702
44.934
109.095
48.931
45.287
46.841
20.624
84.589
35.203
23.796
91.276
176.568
10.687
0.054
-0.063
-0.025
-0.007
0.000
0.001
0.
0.
0.002
0.004
0.
-0.013
-0.038
-0.080
-0.139
-0.205
-0.244
0.029
0.189
6.088
12.145
10.829
99.672
764.309
118.466
41.424
31789.096
116403.797
8199.583
370.094
100083.273
11452.778
32121.586
35074.324
751.942
42.707
33.720
31.695
11.964
17.296
1.959
-0.061
-0.055
-0.020
-0.006
0.000
0.001
0.
0.001
0.003
0.004
-0.002
-0.025
-0.068
-0.123
-0.098
0.362
1.442
14.050
20.836
13.122
20.303
4.597
51.070
355.690
64.876
10.536
785.250
7014.720
373.448
297.562
101721.180
107448.438
163631.469
151203.797
100829.305
590.992
35.723
28.938
2.320
0.102
-0.117
-0.098
-0.045
-0.014
-0.003
0.
0.001
0.
0.003
0.004
0.001
-0.012
-0.042
-0.102
-0.159
1.278
14.500
16.189
107.942
185.404
16.296
3.632
0.439
2.700
23.442
88.814
32.999
22.124
34.286
13.487
13.142
553.465
54155.668
7884.046
7217.182
130262.734
17280.623
24.812
4.168
-0.046
-0.304
-0.179
-0.087
-0.028
-0.009
-0.003
0.001
0.
0.
0.003
0.003
0.001
-0.019
-0.060
-0.147
-0.201
2.642
36.480
33.623
56.414
66.010
14.863
16.949
1.576
6.127
695.063
38901.074
2608.020
1624.610
112.488
1.904
7.844
77.662
1096.084
667.925
271.053
257.590
148.215
178.735
8.969
-0.353
-0.311
-0.157
-0.068
-0.024
-0.005
0.002
0.001
0.
0.
0.003
0.005
0.000
-0.026
-0.081
-0.190
-0.316
0.270
7.903
141.305
1485.453
189.621
76.062
229.377
13.239
13.517
1486.485
200122.953
105083.805
18164.217
437.089
4.286
12.463
73.065
61.320
775.318
100187.414
26039.658
1270.525
61.912
3.235
-0.438
-0.311
-0.139
-0.063
-0.027
-0.004
0.002
0.
0.
0.
0.005
0.006
-0.008
-0.038
-0.100
-0.234
-0.399
0.641
79.981
4371.034
43927.758
1503.763
31.149
60.992
41.401
62.284
171.161
21920.861
23875.369
503.307
45.427
1.685
39.867
1271.688
711.496
578.851
104450.219
110756.188
105307.266
466.942
5.910
-0.457
-0.317
-0.143
-0.062
-0.023
-0.003
0.
0.
0.
0.
0.005
-0.002
-0.016
-0.054
-0.131
-0.285
-0.417
3.493
1106.282
100591.172
105885.867
450.028
10.847
122.986
19717.967
96473.211
561.449
83.126
63.238
26.096
11.939
2.602
19.611
357.561
224.765
20.138
698.178
97320.875
10116.037
8168.481
27.020
-0.386
-0.301
-0.144
-0.064
-0.024
-0.007
-0.002
0.
0.
0.
0.004
-0.006
-0.030
-0.083
-0.179
-0.340
-0.255
10.718
306.560
44558.410
15546.706
243.472
168.575
78250.078
170411.047
109705.203
101492.781
885.301
8.870
258.161
2737.419
222.316
27.423
15.410
9.765
3.243
73.342
493.115
392.258
262.140
9.532
-0.159
-0.277
-0.141
-0.067
-0.025
-0.008
-0.002
0.
0.
0.
-0.005
-0.017
-0.056
-0.125
-0.225
-0.356
-0.118
12.968
140.834
1218.498
1416.171
391.717
483.533
100170.148
106851.555
18699.479
110500.813
925.227
27.741
19664.635
100439.195
13127.616
806.659
71.645
3.759
9.470
88.662
3568.585
27784.201
54119.855
83.003
0.278
-0.245
-0.137
-0.062
-0.022
-0.007
-0.002
0.
0.
0.
-0.010
-0.034
-0.081
-0.123
0.111
0.549
3.383
13.599
22.904
43.170
82.116
202.176
1205.932
6139.898
103299.484
146032.969
100348.734
768.387
18.300
3089.416
157433.453
99112.867
2752.393
149.983
7.196
37.608
348.324
964.311
2576.194
3399.656
27.829
-0.091
-0.245
-0.132
-0.054
-0.020
-0.006
-0.002
0.
0.
0.
-0.016
-0.052
-0.093
0.492
11.059
35.028
121.773
1026.720
169.046
214.536
1897.286
8884.887
101350.727
129029.383
125189.297
6417.289
7845.960
378.869
50.122
147.126
75702.891
107391.289
977.155
40.398
17.472
17.014
227.721
819.572
384.878
23.514
1.248
-0.323
-0.238
-0.115
-0.051
-0.016
-0.007
0.
0.
0.
0.
-0.020
-0.058
-0.079
2.584
71.374
858.864
4128.000
9658.913
767.141
204.258
1751.080
5259.296
108197.602
73736.070
200038.453
76197.273
105.660
185.023
52.658
110.455
100024.484
100027.547
1274.328
18.517
12.347
10.158
238.387
1445.029
785.096
24.730
2.128
-0.201
-0.222
-0.104
-0.042
-0.011
-0.005
0.
0.
0.
0.
-0.019
-0.060
-0.090
1.443
38.921
3352.542
24832.242
596.406
60.713
11.077
50.399
5019.461
39386.387
525.925
100102.461
8556.036
1646.994
384.641
706.845
93.655
321.048
761.845
35.887
1.141
0.658
24.284
1489.772
2391.083
463.073
281.140
9.941
-0.125
-0.190
-0.087
-0.035
-0.011
-0.003
0.
0.
0.
0.
-0.014
-0.052
-0.098
0.054
20.614
15302.866
100119.719
427.456
6.033
7.512
13.170
1661.863
22552.609
94.506
102.545
280.483
64853.047
59470.191
89765.836
20014.646
418.662
10.571
3.155
5.898
4.292
7.379
220.707
6953.783
12589.893
25473.803
71.863
0.147
-0.153
-0.071
-0.025
-0.005
0.
0.
0.
0.
0.
-0.009
-0.034
-0.085
-0.099
2.171
122.790
411.523
18.500
6.987
15.338
56.989
1137.309
205.692
1866.211
1483.403
271.426
57679.359
118390.297
119756.961
108356.695
102166.492
257.113
55.469
228.366
244.801
15.160
199.169
2007.295
1249.479
1054.730
18.067
-0.038
-0.118
-0.049
-0.018
-0.002
0.000
0.
0.
0.
0.
-0.003
-0.016
-0.049
-0.086
-0.071
0.561
1.013
0.014
0.658
1.634
11.966
111.754
77.135
585.089
478.036
103.032
550.450
1239.625
1999.681
37146.395
100112.313
548.643
1188.745
100739.961
100041.148
337.202
75.464
296.197
29.704
5.394
0.296
-0.148
-0.082
-0.030
-0.007
-0.001
0.001
0.
0.
0.
0.
-0.001
-0.006
-0.022
-0.049
-0.076
-0.108
-0.168
-0.230
-0.296
-0.371
-0.071
6.595
184.539
620.169
69.860
8.940
50.709
44.232
18.493
117.919
314.664
83.149
1239.306
114052.117
109584.586
490.159
35.223
6.054
0.554
-0.217
-0.177
-0.104
-0.047
-0.015
-0.001
0.001
0.001
0.
0.
0.
0.
-0.001
-0.003
-0.008
-0.020
-0.035
-0.062
-0.100
-0.148
-0.221
-0.327
-0.271
12.045
1520.810
26200.902
552.164
16.197
30.130
827.377
2077.721
5331.465
759.874
1512.675
58044.113
101962.813
100562.891
496.302
137.642
5.807
-0.214
-0.208
-0.124
-0.059
-0.024
-0.002
0.002
0.001
0.
0.
0.
0.
0.
0.000
0.000
-0.003
-0.009
-0.016
-0.025
-0.049
-0.082
-0.134
-0.223
-0.198
9.468
1036.273
13692.145
399.421
117.898
496.445
100791.156
108831.813
101936.227
73995.352
101014.172
104601.242
3458.172
2378.502
67.997
15.618
1.051
-0.196
-0.136
-0.065
-0.030
-0.005
0.001
0.001
0.
0.
0.
0.
0.
0.
0.
-0.001
0.000
-0.002
-0.006
-0.009
-0.026
-0.048
-0.084
-0.149
-0.190
1.561
41.561
163.724
33.866
119.229
2925.939
134887.219
102795.969
100708.383
8305.840
32487.492
112456.555
5395.570
14.626
1.774
0.117
-0.177
-0.138
-0.078
-0.035
-0.011
-0.001
0.001
0.
0.
0.
0.
0.
0.
0.
0.
0.
0.
-0.001
-0.001
-0.003
-0.014
-0.029
-0.050
-0.098
-0.149
0.013
2.576
7.535
2.754
13.707
473.089
6455.025
1037.145
91.499
56.201
868.580
38956.883
479.648
1.928
-0.265
-0.218
-0.145
-0.084
-0.040
-0.019
-0.005
0.001
0.
0.
0.
0.
0.
0.
0.
0.
0.
0.
0.
0.
0.
0.
-0.005
-0.015
-0.028
-0.054
-0.098
-0.130
-0.089
-0.033
-0.173
0.351
12.704
207.419
167.572
5.467
0.448
4.464
16.125
3.243
-0.127
-0.194
-0.133
-0.077
-0.041
-0.020
-0.009
-0.002
-0.001
0.
0.
0.
0.
0.
0.
0.
0.
0.
0.
0.
0.
0.
0.
-0.002
-0.008
-0.017
-0.031
-0.053
-0.082
-0.110
-0.148
-0.187
-0.198
0.190
2.785
2.495
0.031
-0.245
-0.207
-0.129
-0.146
-0.134
-0.099
-0.061
-0.035
-0.021
-0.012
-0.003
-0.001
0.
0.
0.
0.
0.
0.
0.
0.
0.
0.
0.
0.
0.
0.
0.
0.
-0.002
-0.009
-0.016
-0.026
-0.041
-0.058
-0.076
-0.100
-0.125
-0.131
-0.121
-0.128
-0.149
-0.147
-0.131
-0.109
-0.089
-0.066
-0.042
-0.027
-0.014
-0.009
-0.003
-0.001
0.
0.
0.
0.
0.
0.
0.
0.
0.
0.
0.
0.
0.
0.
0.
0.
0.
0.
-0.002
-0.008
-0.010
-0.017
-0.022
-0.032
-0.040
-0.054
-0.068
-0.079
-0.076
-0.070
-0.060
-0.053
-0.045
-0.037
-0.026
-0.016
-0.010
-0.007
-0.002
0.
0.
0.
0.
0.
0.
0.
0.
0.
0.
0.
0.
0.
0.
0.
0.
0.
0.
0.
0.
0.
-0.002
-0.005
-0.007
-0.010
-0.012
-0.016
-0.021
-0.025
-0.028
-0.029
-0.029
-0.026
-0.022
-0.017
-0.012
-0.006
-0.003
-0.001
-0.001
0.
0.
0.
0.
0.
0.
0.
0.
0.
0.
0.
0.
0.
0.
0.
0.
0.
0.
0.
0.
0.
0.
0.
0.
0.
0.
0.
0.
0.
0.
0.
0.
0.
0.
0.
0.
0.
0.
0.
0.
0.
0.
0.
0.
0.
0.
0.
0.
0.
0.
0.
0.
0.
0.
0.
0.
0.
0.
0.
0.
0.
0.
0.
0.
0.
0.
0.
0.
0.
0.
0.
0.
0.
0.
0.
0.
0.
0.
0.
0.
0.
0.
0.
0.
0.
0.
0.
0.
0.
0.
0.
0.
0.
0.
0.
0.
0.
0.
0.
0.
0.
0.
0.
0.
0.
0.
0.
0.
0.
0.
0.
0.
0.
0.
0.
0.
0.
0.
0.
0.
0.
0.
0.
0.
0.
0.
0.
0.
0.
0.
0.
0.
0.
0.
0.
0.
0.
0.
0.
0.
0.
0.
0.
0.
0.
0.
0.
0.
0.
0.
0.
0.
0.
0.
0.
0.
0.
0.
0.
0.
0.
0.
0.
0.
0.
0.
0.
0.
0.
0.
0.
0.
0.
0.
0.
0.
0.
0.
0.
0.
0.
0.
0.
0.
0.
0.
0.
0.
0.
0.
0.
0.
0.
0.
0.
0.
0.
0.
0.
0.
0.
0.
0.
0.
0.
0.
0.
0.
0.
0.
0.
0.
0.
0.
0.
0.
0.
0.
0.
0.
0.
0.
0.
0.
0.
0.
0.
0.
0.
0.
0.
0.
0.
0.
0.
0.
0.
0.
0.
0.
0.
0.
0.
0.
0.
0.
0.
0.
0.
0.
0.
0.
0.
0.
0.
0.
0.
0.
0.
0.
0.
0.
0.
0.
0.
0.
0.
0.
0.
0.
0.
0.
0.
0.
0.
0.
0.
0.
0.
0.
0.
0.
0.
0.
0.
0.
0.
0.
0.
0.
0.
0.
0.
0.
0.
0.
0.
0.
0.
0.
0.
0.
0.
0.
0.
0.
0.
0.
0.
0.
0.
0.
0.
0.
0.
0.
0.
0.
0.
0.
0.
0.
0.
0.
0.
0.
0.
0.
0.
0.
0.
0.
0.
0.
0.
0.
0.
0.
0.
0.
0.
0.
0.
0.
0.
0.
0.
0.
0.
0.
0.
0.
0.
0.
0.
0.
0.
0.
0.
0.
0.
0.
0.
0.
0.
0.
0.
0.
0.
0.
0.
0.
0.
0.
0.
0.
0.
0.
0.
0.
0.
0.
0.
0.
0.
0.
0.
0.
0.
0.
0.
0.
0.
0.
0.
0.
0.
0.
0.
0.
0.
0.
0.
0.
0.
0.
0.
0.
0.
0.
0.
0.
0.
0.
0.
0.
0.
0.
0.
0.
0.
0.
0.
0.
0.
0.
0.
0.
0.
0.
0.
0.
0.
0.
0.
0.
0.
0.
0.
0.
0.
0.
0.
0.
0.
0.
0.
0.
0.
0.
0.
0.
0.
0.
0.
0.
0.
0.
0.
0.
0.
0.
0.
0.
0.
0.
0.
0.
0.
0.
0.
0.
0.
0.
0.
0.
0.
0.
0.
0.
0.
0.
0.
0.
0.
0.
0.
0.
0.
0.
0.
0.
0.
0.
0.
0.
0.
0.
0.
0.
0.
0.
0.
0.
0.
0.
0.
0.
0.
0.
0.
0.
0.
0.
0.
0.
0.
0.
0.
0.
0.
0.
0.
0.
0.
-0.003
-0.003
-0.004
-0.004
-0.003
-0.003
-0.002
0.
0.
0.
0.
0.
0.
0.
0.
0.
0.
0.
0.
0.
0.
0.
0.
0.
0.
0.
0.
0.
0.
0.
0.
0.
0.
0.
0.
0.
0.
0.
-0.001
-0.003
-0.005
-0.006
-0.010
-0.013
-0.014
-0.013
-0.011
-0.009
-0.005
-0.002
0.
0.
0.
0.
0.
0.
0.
0.
0.
0.
0.
0.
0.
0.
0.
0.
0.
0.
0.
0.
0.
0.
0.
0.
0.
0.
0.
-0.001
-0.001
-0.004
-0.007
-0.012
-0.018
-0.027
-0.031
-0.033
-0.029
-0.023
-0.017
-0.012
-0.008
-0.002
0.
0.
0.
0.
0.
0.
0.
0.
0.
0.
0.
0.
0.
0.
0.
0.
0.
0.
0.
0.
0.
0.
0.
0.
-0.001
-0.002
-0.003
-0.006
-0.011
-0.022
-0.031
-0.042
-0.053
-0.060
-0.062
-0.059
-0.049
-0.034
-0.021
-0.014
-0.009
-0.002
0.
0.
0.
0.
0.
0.
0.
0.
0.
0.
0.
0.
0.
0.
0.
0.
0.
0.
0.
0.
0.
0.
-0.002
-0.004
-0.007
-0.012
-0.020
-0.028
-0.043
-0.062
-0.082
-0.091
-0.092
-0.087
-0.088
-0.081
-0.064
-0.038
-0.023
-0.013
-0.006
-0.002
0.
0.
0.
0.
0.
0.
0.
0.
0.
0.
0.
0.
0.
0.
0.
0.
0.
0.
0.
-0.001
-0.003
-0.006
-0.009
-0.015
-0.024
-0.037
-0.057
-0.079
-0.113
-0.138
-0.129
0.103
0.366
0.051
-0.104
-0.094
-0.062
-0.034
-0.016
-0.008
-0.001
0.002
0.002
0.002
0.001
0.
0.
0.
0.
0.
0.
0.
0.
0.
0.
0.
0.
0.
0.
-0.001
-0.002
-0.005
-0.008
-0.018
-0.029
-0.046
-0.067
-0.100
-0.143
-0.184
-0.211
-0.019
2.425
6.009
1.626
-0.029
-0.112
-0.084
-0.046
-0.022
-0.010
0.000
0.004
0.004
0.004
0.002
0.002
0.
0.
0.
0.
0.
0.
0.
0.
0.
0.
0.
0.
0.
0.000
-0.004
-0.008
-0.015
-0.030
-0.054
-0.079
-0.116
-0.168
-0.229
-0.274
-0.290
0.046
4.535
11.962
2.877
0.014
-0.131
-0.095
-0.055
-0.027
-0.010
-0.001
0.001
0.004
0.004
0.005
0.004
0.003
0.
0.
0.
0.
0.
0.
0.
0.
0.
0.002
0.002
0.001
0.000
-0.005
-0.012
-0.027
-0.053
-0.088
-0.118
-0.173
-0.238
-0.307
-0.345
-0.349
-0.178
0.831
2.131
0.555
-0.143
-0.158
-0.111
-0.063
-0.030
-0.015
-0.004
-0.002
0.001
0.004
0.004
0.005
0.004
0.003
0.
0.
0.
0.
0.
0.
0.001
0.002
0.002
0.002
0.001
-0.002
-0.009
-0.021
-0.042
-0.076
-0.124
-0.167
-0.231
-0.294
-0.222
-0.075
-0.242
-0.134
-0.141
-0.213
-0.263
-0.245
-0.189
-0.127
-0.076
-0.045
-0.028
-0.012
-0.005
-0.004
-0.001
0.004
0.004
0.005
0.004
0.
0.
0.
0.
0.
0.001
0.002
0.002
0.002
0.005
0.000
-0.004
-0.015
-0.031
-0.057
-0.103
-0.160
-0.217
-0.292
-0.313
0.609
3.840
3.341
0.409
-0.332
-0.444
-0.397
-0.315
-0.227
-0.156
-0.098
-0.064
-0.043
-0.030
-0.018
-0.012
-0.004
-0.001
0.004
0.005
0.004
0.003
0.
0.
0.
0.001
0.002
0.002
0.004
0.005
0.
-0.004
-0.013
-0.029
-0.049
-0.083
-0.141
-0.203
-0.279
-0.368
-0.098
18.676
710.988
764.318
23.779
-0.093
-0.540
-0.479
-0.382
-0.295
-0.213
-0.151
-0.102
-0.069
-0.052
-0.040
-0.024
-0.011
-0.002
0.001
0.004
0.004
0.003
0.
0.
0.001
0.001
0.003
0.003
0.004
-0.001
-0.005
-0.015
-0.035
-0.063
-0.097
-0.143
-0.201
-0.276
-0.343
-0.425
0.948
311.618
100020.383
100083.117
452.137
1.836
-0.569
-0.487
-0.241
-0.204
-0.235
-0.209
-0.169
-0.119
-0.081
-0.056
-0.034
-0.018
-0.005
0.000
0.004
0.004
0.003
0.
0.
0.001
0.003
0.003
0.004
0.002
-0.006
-0.021
-0.041
-0.077
-0.113
-0.148
-0.200
-0.270
-0.339
-0.406
-0.470
0.614
177.278
100148.180
101028.531
352.743
5.951
0.225
1.097
7.798
7.306
5.186
1.205
-0.149
-0.182
-0.127
-0.073
-0.040
-0.021
-0.006
0.002
0.002
0.004
0.002
0.
0.
0.001
0.003
0.003
0.005
-0.002
-0.016
-0.038
-0.077
-0.116
-0.124
0.077
0.439
0.136
-0.272
-0.461
-0.556
-0.075
24.825
557.118
638.161
273.518
1708.451
60.921
18.794
293.319
530.530
2013.822
144.022
2.211
-0.183
-0.172
-0.103
-0.044
-0.019
-0.004
0.002
0.003
0.002
0.002
0.
0.
0.002
0.001
0.004
0.004
-0.004
-0.022
-0.056
-0.103
-0.027
2.736
13.203
28.232
14.717
2.035
-0.396
-0.668
-0.247
20.186
538.356
432.487
38234.313
101924.156
1459.107
150.416
63560.965
125170.836
100312.953
9582.189
31.347
2.595
-0.169
-0.127
-0.059
-0.019
-0.002
0.005
0.003
0.002
0.001
0.
0.
0.002
0.001
0.004
0.004
-0.007
-0.024
-0.068
-0.117
1.215
88.485
662.032
754.143
1821.592
124.957
0.868
-0.569
-0.151
3.535
20.624
26.727
2378.843
26416.303
5970.534
132.818
21601.729
33777.453
116457.008
3963.625
808.524
42.145
-0.047
-0.146
-0.069
-0.024
-0.002
0.006
0.004
0.002
0.
0.
0.
0.002
0.001
0.005
0.004
-0.004
-0.025
-0.070
-0.123
1.512
141.039
1173.619
1230.098
100078.273
1129.773
3.452
-0.079
10.840
72.759
25.116
9.765
2600.911
103000.281
25132.818
65.274
73.297
352.555
6898.249
816.341
59.881
5.450
-0.229
-0.180
-0.088
-0.034
-0.005
0.001
0.005
0.
0.
0.
0.
0.001
0.002
0.003
0.005
-0.002
-0.024
-0.066
-0.132
0.012
6.293
29.235
169.519
627.918
85.111
30.795
4.246
50.900
615.636
143.164
10.337
2189.914
103228.547
27472.418
166.395
5.391
18.064
64.391
34.339
4.739
-0.056
-0.330
-0.218
-0.115
-0.050
-0.013
0.003
0.001
0.001
0.
0.
0.
0.001
0.001
0.003
0.004
-0.001
-0.020
-0.057
-0.138
-0.252
0.410
205.432
100828.211
68535.414
2639.651
3527.221
72.261
14.652
98.326
32.315
2.375
74.473
8345.412
31693.771
225.291
175.718
1510.864
2050.980
2422.277
237.361
4.541
-0.258
-0.232
-0.143
-0.072
-0.024
-0.004
0.000
0.002
0.
0.
0.
0.
0.001
0.003
0.006
-0.002
-0.021
-0.058
-0.137
-0.272
0.292
216.505
100366.484
185225.063
105307.492
13203.970
133.198
1.429
6.818
78.201
77.821
9.918
106.232
186.585
25.276
2000.132
86820.180
17286.320
109548.195
46908.199
43.658
0.146
-0.196
-0.150
-0.090
-0.037
-0.011
0.000
0.001
0.001
0.
0.
0.
0.002
0.004
0.003
-0.009
-0.030
-0.074
-0.147
-0.284
-0.315
7.296
263.704
86897.031
101109.297
587.228
15.407
0.359
104.745
23720.607
23830.975
170.903
4.449
0.873
3.267
209.609
1868.414
2102.023
100202.383
14918.283
30.867
0.424
0.067
-0.114
-0.092
-0.046
-0.016
-0.001
0.001
0.001
0.
0.
0.002
0.005
0.004
-0.006
-0.020
-0.053
-0.099
-0.182
-0.310
-0.414
0.591
13.686
101.409
141.061
17.960
0.733
0.449
146.624
57886.016
157429.656
38573.734
71.049
4.934
7.222
27.454
34.180
30.576
198.930
61.214
1.929
0.208
0.336
-0.057
-0.090
-0.050
-0.015
-0.001
0.000
0.001
0.
0.001
0.002
0.004
0.000
-0.017
-0.041
-0.084
-0.157
-0.245
-0.353
-0.457
-0.206
2.060
2.032
0.678
0.534
1.783
0.466
17.452
1897.314
103743.422
100882.203
156.197
128.796
222.139
4744.670
5488.896
83.069
3.133
0.157
-0.256
-0.260
-0.114
-0.128
-0.084
-0.042
-0.013
-0.001
0.
0.001
0.
0.003
0.004
0.002
-0.007
-0.031
-0.077
-0.150
-0.235
-0.314
-0.376
-0.293
-0.313
-0.489
-0.613
-0.733
-0.143
1.304
0.985
5.156
652.811
101658.883
18537.035
66.682
157.735
1171.020
128033.242
141674.281
527.514
18.254
2.437
0.027
-0.386
-0.268
-0.155
-0.077
-0.029
-0.008
0.
0.001
0.001
0.
0.002
0.004
0.002
-0.017
-0.056
-0.127
-0.212
-0.271
-0.197
-0.095
0.455
0.412
-0.493
-0.766
-0.798
0.062
27.209
215.198
74.097
83.992
2165.932
663.619
12.517
25.749
303.474
18571.189
18569.719
268.693
428.844
1045.172
22.870
-0.185
-0.275
-0.147
-0.059
-0.016
-0.005
0.000
0.001
0.
0.
0.003
0.003
0.002
-0.024
-0.082
-0.172
-0.234
0.536
4.324
12.293
35.945
10.296
-0.014
-0.634
-0.263
7.826
2529.656
100213.758
14526.822
534.216
17.309
13.837
68.572
30.339
14.520
71.508
84.263
109.730
68087.492
100073.320
307.084
0.488
-0.256
-0.129
-0.052
-0.016
-0.001
0.001
0.001
0.
0.
0.003
0.004
-0.005
-0.038
-0.105
-0.213
-0.080
7.333
70.744
986.556
47019.891
1605.960
9.824
-0.071
0.473
11.308
5252.347
100992.563
99302.656
2820.262
22.228
98.493
2525.868
536.601
9.201
32.856
816.353
839.523
2343.117
6480.820
56.965
-0.004
-0.251
-0.118
-0.050
-0.016
0.001
0.001
0.
0.
0.
0.005
0.003
-0.013
-0.048
-0.127
-0.261
-0.131
9.247
136.898
19227.521
101075.875
51840.055
32.744
0.681
10.441
18.080
93.810
1262.012
3242.123
1253.580
134.341
53.742
888.842
255.200
11.344
30.230
981.573
62502.516
88764.563
232.340
2.591
-0.410
-0.264
-0.117
-0.047
-0.018
0.
0.
0.
0.
0.
0.006
-0.003
-0.023
-0.064
-0.157
-0.319
-0.314
7.513
474.184
101104.727
62635.648
1129.126
11.377
28.127
1028.833
2530.435
77.325
79.898
1061.559
31621.059
1573.135
37.559
172.039
373.243
145.660
26.009
816.550
106730.078
100487.734
513.598
2.018
-0.418
-0.261
-0.115
-0.047
-0.016
-0.002
0.
0.
0.
0.
0.002
-0.010
-0.038
-0.097
-0.215
-0.380
2.042
3839.279
8837.232
108672.836
105376.469
8131.644
78.750
986.798
7696.612
26144.121
334.727
25.460
42.366
503.419
199.003
1224.295
6305.668
1433.988
3763.795
186.120
14540.303
104937.172
5796.784
580.625
11.699
-0.295
-0.249
-0.113
-0.051
-0.018
-0.003
0.
0.
0.
0.
-0.004
-0.022
-0.069
-0.138
-0.226
-0.263
3.451
1722.945
102394.945
151149.797
200076.719
100257.305
361.366
4114.090
4402.089
577.690
282.959
25.860
4.888
237.668
3556.473
8905.527
104225.555
1895.884
300.604
49.450
1533.772
104395.555
200153.203
100292.758
173.321
0.164
-0.231
-0.113
-0.047
-0.016
-0.003
0.
0.
0.
0.
-0.012
-0.043
-0.092
0.086
4.308
11.966
41.759
351.295
1495.631
1036.751
831.293
1484.293
264.016
397.694
3022.920
1021.962
1028.890
33.879
3.100
374.703
100600.914
138561.359
101148.023
7460.739
76.475
178.223
100217.383
138564.297
29487.689
15340.389
52.107
-0.066
-0.223
-0.106
-0.045
-0.015
-0.004
0.
0.
0.
0.
-0.019
-0.058
-0.035
7.216
556.508
2265.866
1532.335
102026.766
3613.764
93.196
22.619
946.430
57461.742
9550.156
15285.613
307.931
117.674
10.684
1.849
130.913
37568.379
62536.234
4691.074
13375.635
8538.173
147.527
52134.191
200068.734
63787.070
132.385
1.625
-0.343
-0.213
-0.095
-0.038
-0.011
-0.005
0.
0.
0.
0.
-0.025
-0.064
0.320
153.191
40213.914
126126.797
112965.438
101416.141
57365.012
42.258
67.579
18262.971
118828.125
3448.901
26414.354
2907.040
39.941
100.897
146.823
46.414
4868.338
21638.324
339.839
6497.580
5322.447
94.515
11083.493
118035.688
100134.523
201.215
0.946
-0.326
-0.192
-0.081
-0.033
-0.010
-0.003
0.
0.
0.
0.
-0.024
-0.065
0.234
151.442
5923.545
106361.656
121039.648
10443.336
629.435
18.831
104.703
83220.617
103576.195
945.552
3728.897
777.622
688.915
32388.309
100055.664
624.671
76.364
143.806
18.888
46.033
47.407
294.786
100089.359
103562.609
3431.534
1602.771
23.241
-0.079
-0.160
-0.072
-0.028
-0.008
0.
0.
0.
0.
0.
-0.018
-0.060
-0.089
1.241
33.691
21000.574
101272.852
557.300
524.936
2616.536
78.042
557.196
1566.109
37.551
15.094
30.425
822.948
105629.609
108061.836
1422.564
20.614
15.472
191.403
999.640
1455.000
68.671
5296.747
106791.633
200101.438
100211.070
284.835
0.537
-0.129
-0.058
-0.019
-0.004
0.000
0.
0.
0.
0.
-0.010
-0.040
-0.093
-0.106
2.412
132.687
480.319
30.922
2394.562
22942.027
140.284
42.505
31.665
16.128
6.596
10.722
198.837
35254.727
71331.344
547.780
243.953
84.804
3802.150
5919.944
1007.847
44.734
28537.199
196427.016
34160.227
10362.434
52.208
0.164
-0.100
-0.043
-0.011
-0.001
0.001
0.
0.
0.
0.
-0.004
-0.020
-0.056
-0.101
-0.093
0.562
1.132
1.304
46.106
123.775
9.718
10.764
543.436
2748.735
110.478
3.585
19.479
319.024
452.030
175.977
449.934
531.949
100436.031
118419.297
31835.361
155.891
4436.438
100061.477
379.704
14.522
0.921
-0.118
-0.070
-0.023
-0.005
0.000
0.001
0.
0.
0.
0.
-0.002
-0.009
-0.025
-0.057
-0.091
-0.145
-0.213
-0.245
0.052
0.255
-0.023
52.458
47013.164
100862.406
2240.365
7.652
0.980
3.210
5.366
11.824
16.645
259.740
100104.734
94211.922
42617.469
169.548
15.529
40.295
4.632
-0.029
-0.143
-0.094
-0.039
-0.013
0.000
0.001
0.001
0.
0.
0.
0.
-0.001
-0.002
-0.012
-0.024
-0.046
-0.077
-0.135
-0.196
-0.277
-0.397
-0.062
52.250
34831.355
134947.641
6104.733
566.894
536.582
82.102
187.334
828.945
158.085
38.026
182.870
790.429
615.678
24.765
0.710
-0.094
-0.214
-0.170
-0.109
-0.052
-0.016
-0.002
0.001
0.001
0.
0.
0.
0.
0.
0.000
-0.001
-0.004
-0.010
-0.020
-0.031
-0.066
-0.111
-0.180
-0.283
-0.048
35.869
16518.631
170427.656
4867.443
103230.258
170558.891
7870.593
5929.976
100096.805
4470.840
283.813
444.301
95.973
53.376
3.807
-0.063
-0.233
-0.179
-0.111
-0.055
-0.020
-0.002
0.001
0.001
0.
0.
0.
0.
0.
0.
0.
-0.001
0.000
-0.004
-0.009
-0.014
-0.034
-0.061
-0.110
-0.189
-0.124
13.105
2598.501
100302.734
2222.199
22458.025
131672.719
102703.492
19806.643
7424.254
731.355
741.688
25509.859
386.741
3.003
-0.094
-0.244
-0.177
-0.110
-0.058
-0.023
-0.006
-0.001
0.002
0.001
0.
0.
0.
0.
0.
0.
0.
0.
0.
-0.001
-0.003
-0.006
-0.019
-0.035
-0.067
-0.127
-0.161
1.340
52.320
293.463
49.782
193.741
3498.582
200053.578
101871.484
157.569
11.906
110.615
1225.610
76.647
0.631
-0.237
-0.179
-0.110
-0.056
-0.028
-0.014
-0.002
0.001
0.
0.
0.
0.
0.
0.
0.
0.
0.
0.
0.
0.
0.
0.
-0.008
-0.023
-0.038
-0.076
-0.121
-0.105
0.495
1.418
0.475
1.917
69.747
22988.980
18684.211
43.432
0.151
1.486
5.198
1.158
-0.146
-0.151
-0.099
-0.055
-0.031
-0.016
-0.004
0.000
-0.001
0.
0.
0.
0.
0.
0.
0.
0.
0.
0.
0.
0.
0.
0.
-0.002
-0.009
-0.022
-0.038
-0.068
-0.102
-0.128
-0.164
-0.206
-0.185
1.336
20.647
19.216
1.018
-0.214
-0.201
-0.142
-0.132
-0.111
-0.078
-0.047
-0.025
-0.014
-0.007
-0.002
-0.001
0.
0.
0.
0.
0.
0.
0.
0.
0.
0.
0.
0.
0.
0.
0.
0.
-0.004
-0.010
-0.020
-0.034
-0.051
-0.071
-0.093
-0.119
-0.138
-0.131
-0.051
-0.049
-0.130
-0.131
-0.116
-0.096
-0.078
-0.055
-0.034
-0.021
-0.012
-0.006
-0.002
-0.001
0.
0.
0.
0.
0.
0.
0.
0.
0.
0.
0.
0.
0.
0.
0.
0.
0.
0.
-0.004
-0.008
-0.014
-0.021
-0.029
-0.038
-0.049
-0.061
-0.075
-0.078
-0.077
-0.071
-0.059
-0.048
-0.039
-0.032
-0.021
-0.013
-0.008
-0.003
-0.002
0.
0.
0.
0.
0.
0.
0.
0.
0.
0.
0.
0.
0.
0.
0.
0.
0.
0.
0.
0.
0.
-0.004
-0.005
-0.008
-0.011
-0.013
-0.018
-0.021
-0.026
-0.031
-0.030
-0.028
-0.024
-0.020
-0.015
-0.011
-0.004
-0.003
-0.001
-0.001
0.
0.
0.
0.
0.
0.
0.
0.
0.
0.
0.
0.
0.
0.
0.
0.
0.
0.
0.
0.
0.
0.
0.
0.
0.
0.
0.
0.
0.
0.
0.
0.
0.
0.
0.
0.
0.
0.
0.
0.
0.
0.
0.
0.
0.
0.
0.
0.
0.
0.
0.
0.
0.
0.
0.
0.
0.
0.
0.
0.
0.
0.
0.
0.
0.
0.
0.
0.
0.
0.
0.
0.
0.
0.
0.
0.
0.
0.
0.
0.
0.
0.
0.
0.
0.
0.
0.
0.
0.
0.
0.
0.
0.
0.
0.
0.
0.
0.
0.
0.
0.
0.
0.
0.
0.
0.
0.
0.
0.
0.
0.
0.
0.
0.
0.
0.
0.
0.
0.
0.
0.
0.
0.
0.
0.
0.
0.
0.
0.
0.
0.
0.
0.
0.
0.
0.
0.
0.
0.
0.
0.
0.
0.
0.
0.
0.
0.
0.
0.
0.
0.
0.
0.
0.
0.
0.
0.
0.
0.
0.
0.
0.
0.
0.
0.
0.
0.
0.
0.
0.
0.
0.
0.
0.
0.
0.
0.
0.
0.
0.
0.
0.
0.
0.
0.
0.
0.
0.
0.
0.
0.
0.
0.
0.
0.
0.
0.
0.
0.
0.
0.
0.
0.
0.
0.
0.
0.
0.
0.
0.
0.
0.
0.
0.
0.
0.
0.
0.
0.
0.
0.
0.
0.
0.
0.
0.
0.
0.
0.
0.
0.
0.
0.
0.
0.
0.
0.
0.
0.
0.
0.
0.
0.
0.
0.
0.
0.
0.
0.
0.
0.
0.
0.
0.
0.
0.
0.
0.
0.
0.
0.
0.
0.
0.
0.
0.
0.
0.
0.
0.
0.
0.
0.
0.
0.
0.
0.
0.
0.
0.
0.
0.
0.
0.
0.
0.
0.
0.
0.
0.
0.
0.
0.
0.
0.
0.
0.
0.
0.
0.
0.
0.
0.
0.
0.
0.
0.
0.
0.
0.
0.
0.
0.
0.
0.
0.
0.
0.
0.
0.
0.
0.
0.
0.
0.
0.
0.
0.
0.
0.
0.
0.
0.
0.
0.
0.
0.
0.
0.
0.
0.
0.
0.
0.
0.
0.
0.
0.
0.
0.
0.
0.
0.
0.
0.
0.
0.
0.
0.
0.
0.
0.
0.
0.
0.
0.
0.
0.
0.
0.
0.
0.
0.
0.
0.
0.
0.
0.
0.
0.
0.
0.
0.
0.
0.
0.
0.
0.
0.
0.
0.
0.
0.
0.
0.
0.
0.
0.
0.
0.
0.
0.
0.
0.
0.
0.
0.
0.
0.
0.
0.
0.
0.
0.
0.
0.
0.
0.
0.
0.
0.
0.
0.
0.
0.
0.
0.
0.
0.
0.
0.
0.
0.
0.
0.
0.
0.
0.
0.
0.
0.
0.
0.
0.
0.
0.
0.
0.
0.
0.
0.
0.
0.
0.
0.
0.
0.
0.
0.
0.
0.
0.
0.
0.
0.
0.
0.
0.
0.
0.
0.
0.
0.
0.
0.
0.
0.
0.
0.
0.
0.
0.
0.
0.
0.
0.
-0.002
-0.002
-0.002
0.
0.
0.
0.
0.
0.
0.
0.
0.
0.
0.
0.
0.
0.
0.
0.
0.
0.
0.
0.
0.
0.
0.
0.
0.
0.
0.
0.
0.
0.
0.
0.
0.
0.
-0.001
-0.003
-0.004
-0.005
-0.005
-0.006
-0.006
-0.005
-0.003
-0.002
0.
0.
0.
0.
0.
0.
0.
0.
0.
0.
0.
0.
0.
0.
0.
0.
0.
0.
0.
0.
0.
0.
0.
0.
0.
0.
0.
0.
0.
-0.001
-0.001
-0.004
-0.007
-0.010
-0.013
-0.017
-0.018
-0.017
-0.014
-0.012
-0.009
-0.005
0.
0.
0.
0.
0.
0.
0.
0.
0.
0.
0.
0.
0.
0.
0.
0.
0.
0.
0.
0.
0.
0.
0.
0.
0.
0.
-0.001
-0.002
-0.004
-0.008
-0.012
-0.019
-0.029
-0.037
-0.041
-0.043
-0.040
-0.032
-0.022
-0.016
-0.011
-0.005
-0.002
0.
0.
0.
0.
0.
0.
0.
0.
0.
0.
0.
0.
0.
0.
0.
0.
0.
0.
0.
0.
0.
0.
-0.001
-0.002
-0.005
-0.006
-0.014
-0.021
-0.034
-0.049
-0.063
-0.077
-0.081
-0.080
-0.077
-0.068
-0.049
-0.031
-0.018
-0.011
-0.003
0.
0.
0.
0.
0.
0.
0.
0.
0.
0.
0.
0.
0.
0.
0.
0.
0.
0.
0.
0.
0.001
-0.001
-0.004
-0.008
-0.013
-0.021
-0.033
-0.049
-0.072
-0.102
-0.127
-0.135
-0.058
0.031
-0.064
-0.108
-0.090
-0.057
-0.032
-0.017
-0.008
-0.001
0.002
0.002
0.001
0.
0.
0.
0.
0.
0.
0.
0.
0.
0.
0.
0.
0.
0.
0.
0.001
-0.001
-0.004
-0.009
-0.016
-0.027
-0.043
-0.064
-0.100
-0.139
-0.174
-0.194
0.143
5.108
14.113
3.411
0.060
-0.113
-0.087
-0.049
-0.025
-0.011
-0.001
0.000
0.002
0.002
0.003
0.001
0.
0.
0.
0.
0.
0.
0.
0.
0.
0.
0.
0.
0.001
0.000
-0.004
-0.008
-0.017
-0.030
-0.055
-0.083
-0.126
-0.184
-0.234
-0.212
-0.044
3.923
223.796
1473.928
105.397
2.015
-0.026
-0.103
-0.065
-0.034
-0.013
-0.001
0.001
0.004
0.005
0.004
0.004
0.003
0.
0.
0.
0.
0.
0.
0.
0.
0.
0.
0.002
0.001
-0.002
-0.007
-0.016
-0.034
-0.064
-0.096
-0.138
-0.195
-0.277
-0.332
-0.077
0.740
8.019
762.359
8740.752
313.708
5.220
0.483
-0.094
-0.076
-0.039
-0.018
-0.005
0.000
0.003
0.004
0.004
0.005
0.004
0.003
0.
0.
0.
0.
0.
0.
0.001
0.002
0.002
0.003
0.002
-0.004
-0.011
-0.029
-0.060
-0.104
-0.141
-0.152
-0.162
-0.311
-0.195
0.277
1.956
10.376
52.753
189.187
29.395
3.326
0.558
-0.109
-0.096
-0.056
-0.031
-0.014
-0.012
-0.005
-0.002
0.003
0.004
0.005
0.004
0.
0.
0.
0.
0.
0.001
0.002
0.002
0.002
0.002
0.002
-0.003
-0.022
-0.044
-0.086
-0.132
-0.178
-0.123
-0.051
0.123
10.984
32.365
11.292
45.384
30.640
7.535
1.746
0.295
-0.079
-0.167
-0.111
-0.073
-0.048
-0.034
-0.031
-0.024
-0.012
-0.003
0.002
0.005
0.005
0.004
0.
0.
0.
0.001
0.002
0.002
0.004
0.005
0.003
-0.001
-0.014
-0.031
-0.062
-0.113
-0.171
-0.228
-0.243
-0.270
1.376
108.270
509.239
94.689
43.376
15.278
1.771
-0.114
-0.384
-0.320
-0.218
-0.143
-0.102
-0.083
-0.072
-0.057
-0.044
-0.030
-0.012
-0.001
0.004
0.005
0.004
0.
0.
0.001
0.001
0.003
0.004
0.003
0.
-0.006
-0.013
-0.031
-0.055
-0.096
-0.162
-0.238
-0.307
-0.377
-0.477
0.458
37.364
366.606
475.650
57.276
6.781
0.956
-0.217
-0.475
-0.394
-0.287
-0.207
-0.151
-0.127
-0.103
-0.084
-0.065
-0.045
-0.022
-0.005
0.002
0.005
0.004
0.001
0.
0.001
0.003
0.004
0.003
0.001
-0.010
-0.025
-0.043
-0.070
-0.106
-0.151
-0.232
-0.306
-0.372
-0.356
-0.206
0.565
100.697
18430.652
27391.371
455.924
8.854
13.478
3.410
1.567
0.789
-0.199
-0.274
-0.228
-0.184
-0.144
-0.112
-0.082
-0.058
-0.028
-0.009
0.001
0.005
0.004
0.001
0.001
0.002
0.003
0.003
0.003
-0.008
-0.031
-0.053
-0.086
-0.133
-0.169
-0.161
-0.003
-0.033
-0.105
0.642
3.617
2.150
88.660
23859.961
106961.797
11460.391
20.045
16.144
35.364
277.959
129.286
6.609
0.364
-0.285
-0.259
-0.189
-0.139
-0.100
-0.061
-0.027
-0.007
0.000
0.005
0.004
0.001
0.001
0.002
0.003
0.004
0.000
-0.021
-0.048
-0.081
-0.135
-0.176
-0.018
2.342
13.551
12.762
7.018
2.715
5.013
3.235
302.422
101308.445
142440.625
1114.031
32.038
59.086
662.945
87202.906
12965.686
299.554
34.715
0.562
-0.314
-0.245
-0.162
-0.099
-0.051
-0.022
-0.007
0.000
0.005
0.002
0.001
0.002
0.002
0.004
0.004
-0.001
-0.028
-0.062
-0.113
-0.169
0.288
18.556
151.401
894.696
295.549
63.464
11.498
1.811
1.519
355.457
100010.078
100042.867
5066.732
830.598
85.897
805.872
121641.023
106295.398
31959.732
663.672
4.586
-0.303
-0.276
-0.176
-0.098
-0.040
-0.014
-0.006
0.001
0.004
0.002
0.
0.002
0.002
0.004
0.004
-0.003
-0.028
-0.073
-0.133
-0.168
7.394
4057.357
103778.172
101367.188
31889.270
539.708
21.045
126.207
11.040
29.047
360.919
275.693
568.742
220.696
38.391
179.292
100076.477
100614.906
6444.250
282.043
3.885
-0.249
-0.305
-0.186
-0.091
-0.039
-0.010
-0.003
0.001
0.001
0.001
0.
0.001
0.002
0.003
0.005
-0.004
-0.026
-0.067
-0.140
-0.175
10.454
11345.960
101857.781
107685.086
106206.898
9368.351
35.325
90.833
233.774
7355.444
820.991
11.105
71.509
959.565
207.523
12.191
119.915
149.962
59.007
14.419
0.578
-0.421
-0.350
-0.199
-0.093
-0.040
-0.011
-0.002
0.001
0.002
0.
0.
0.001
0.002
0.003
0.004
-0.002
-0.020
-0.055
-0.126
-0.214
0.724
59.351
356.416
382.993
3762.200
1057.813
358.866
36.691
3783.227
100025.875
38413.160
39.183
65.733
895.376
209.330
7.190
6.914
28.217
67.065
53.972
4.042
-0.349
-0.368
-0.219
-0.105
-0.044
-0.013
0.002
0.004
0.
0.
0.
0.
0.001
0.003
0.003
0.001
-0.015
-0.044
-0.099
-0.210
-0.336
0.129
68.236
100766.297
1507.233
3172.388
15252.764
235.830
352.386
14919.388
1369.791
11.841
5.277
42.268
44.679
11.895
946.040
21762.133
71058.906
46950.277
151.514
2.036
-0.346
-0.241
-0.119
-0.051
-0.017
0.002
0.001
0.001
0.
0.
0.
0.001
0.003
0.006
-0.001
-0.012
-0.040
-0.095
-0.207
-0.372
-0.240
34.524
6370.825
6230.048
104485.195
14336.881
192.634
21.883
30.597
151.639
143.292
7.746
5.912
7.592
29.606
38409.453
100619.664
119919.336
103870.609
920.758
10.760
-0.232
-0.254
-0.143
-0.060
-0.022
-0.004
0.000
0.001
0.
0.
0.
0.002
0.002
0.004
0.000
-0.018
-0.051
-0.106
-0.206
-0.358
-0.282
14.569
641.064
9448.114
101432.430
14968.970
41.025
6.859
196.663
100002.539
100022.688
211.532
13.033
13.586
9.572
1268.766
34864.777
3201.493
3753.292
379.115
7.373
-0.261
-0.244
-0.141
-0.067
-0.024
-0.008
0.000
0.001
0.
0.
0.001
0.002
0.005
-0.001
-0.007
-0.033
-0.068
-0.134
-0.230
-0.364
-0.093
53.473
7094.644
2793.423
608.725
101.912
2.679
1.084
291.375
100072.148
102549.242
1230.798
20.567
7.871
30.017
29.662
33.234
20.918
39.579
13.136
0.383
-0.360
-0.246
-0.135
-0.064
-0.027
-0.007
0.000
0.001
0.
0.
0.003
0.004
0.003
-0.004
-0.025
-0.055
-0.112
-0.192
-0.287
-0.402
-0.366
12.284
411.766
217.696
6.824
0.217
-0.833
-0.597
17.699
765.844
29595.918
6515.827
50.413
163.641
16354.849
5382.214
595.562
20.384
0.158
-0.423
-0.531
-0.395
-0.238
-0.130
-0.059
-0.023
-0.006
0.000
0.001
0.
0.
0.004
0.005
0.002
-0.013
-0.048
-0.100
-0.171
-0.267
-0.364
-0.457
-0.547
-0.250
2.096
1.354
-0.468
-0.803
-0.662
0.970
7.968
2350.058
100145.250
100077.352
110.890
765.026
100322.766
200073.547
100174.672
317.673
5.145
2.896
-0.096
-0.369
-0.240
-0.116
-0.047
-0.017
-0.002
0.000
0.001
0.
0.
0.004
0.002
0.000
-0.028
-0.079
-0.140
-0.165
-0.055
0.409
0.299
-0.058
-0.536
-0.659
0.236
2.661
1.810
9.479
128.091
310.342
225.422
13619.146
2734.556
25.056
65.200
2351.182
100958.859
100027.055
239.133
669.936
832.429
22.353
-0.106
-0.223
-0.107
-0.037
-0.008
-0.002
0.001
0.001
0.
0.
0.005
0.002
-0.005
-0.041
-0.107
-0.138
0.521
11.505
107.550
77.053
70.581
10.257
-0.147
3.925
73.126
96.537
108.734
3180.542
106115.344
4209.736
41.902
83.005
1474.024
381.389
21.177
124.294
140.086
3329.835
139048.859
107378.414
264.068
0.617
-0.209
-0.106
-0.035
-0.007
-0.001
0.001
0.
0.
0.
0.006
0.003
-0.009
-0.055
-0.131
-0.146
2.710
335.097
42437.176
13141.836
64458.984
549.924
4.826
6.415
355.323
517.850
166.473
11721.772
102085.258
70747.070
60.773
2736.738
100030.203
100030.227
67.145
4.774
676.324
99407.391
107079.680
11208.461
66.472
0.166
-0.209
-0.099
-0.035
-0.008
0.002
0.
0.
0.
0.
0.007
0.002
-0.018
-0.064
-0.150
-0.237
2.635
437.671
96472.625
88256.664
121622.273
2491.590
13.296
3.223
25.996
34.703
177.275
4832.871
106594.727
88994.680
885.834
986.402
101507.039
17776.023
79.268
9.015
2401.791
108808.305
56340.695
220.511
3.667
-0.315
-0.218
-0.092
-0.033
-0.006
0.001
0.
0.
0.
0.
0.008
-0.002
-0.026
-0.076
-0.185
-0.340
0.113
22.065
263.093
865.143
2404.547
192.619
49.912
104.682
33.432
17.854
248.064
19414.467
103446.547
113629.313
48476.852
388.083
9144.171
101562.703
4738.052
171.118
856.545
70500.000
100487.695
232.625
1.085
-0.368
-0.213
-0.091
-0.033
-0.010
-0.002
0.
0.
0.
0.
0.002
-0.010
-0.040
-0.107
-0.235
-0.400
1.334
716.982
7568.573
18171.604
18851.699
2303.116
313.907
803.738
94.240
46.332
59.516
689.602
461.597
6456.348
2354.677
156921.938
178232.688
114599.000
102530.477
6581.683
113688.281
101079.977
2677.082
51.416
1.373
-0.349
-0.203
-0.084
-0.038
-0.010
-0.002
0.
0.
0.
0.
-0.004
-0.022
-0.070
-0.145
-0.216
-0.001
8.581
779.136
102906.031
108869.531
31064.770
100078.477
367.399
1073.525
159.274
49.058
22.011
137.243
62.797
32.219
141.550
31979.857
122081.313
3729.172
23026.752
431.749
1627.384
51036.980
24092.791
390.529
8.703
-0.251
-0.192
-0.086
-0.037
-0.010
-0.002
0.
0.
0.
0.
-0.010
-0.044
-0.092
0.169
16.108
100.756
545.682
35377.746
104518.164
101388.219
518.452
576.022
110.867
371.496
208.482
48.528
6.258
4.540
3.669
32.985
1046.940
6287.096
152073.766
79615.117
332.362
2190.360
178184.375
103658.961
2134.523
119.366
4.110
-0.275
-0.184
-0.082
-0.031
-0.009
-0.003
0.
0.
0.
0.
-0.019
-0.058
-0.026
9.019
2896.679
102737.688
7098.746
103886.766
77515.594
7407.761
109.914
3490.685
949.993
54.281
41.846
11.721
25.453
52.456
7.770
12.245
309.497
853.455
101220.828
200128.031
100599.828
1257.627
40427.766
63551.648
8943.360
55.762
0.322
-0.317
-0.175
-0.071
-0.028
-0.009
-0.001
0.
0.
0.
0.
-0.024
-0.064
0.408
230.584
86932.750
102115.578
8161.956
88668.352
3500.478
46.278
352.647
123119.594
82069.000
185.736
30.639
27.124
676.671
2180.058
164.130
10.624
23.972
72.857
1612.620
101866.148
75902.039
106.729
2040.911
80709.180
31652.240
88.804
0.357
-0.288
-0.150
-0.063
-0.023
-0.008
0.001
0.
0.
0.
0.
-0.023
-0.063
0.300
257.873
14559.680
9464.112
19861.994
1021.397
160.316
77.979
703.893
101954.094
101795.406
356.470
13.825
222.202
100269.453
106524.688
29074.357
241.380
4.179
13.336
32.811
221.626
275.061
116.303
46875.188
97041.836
649.881
62.306
2.887
-0.188
-0.127
-0.054
-0.020
-0.004
0.001
0.
0.
0.
0.
-0.017
-0.056
-0.088
1.421
13.493
119.890
315.764
53.492
6246.894
89937.180
1214.742
101430.172
36065.793
358.115
16.924
262.614
101908.930
117034.945
100355.852
440.843
19.294
1151.796
5237.420
106220.688
100078.109
234.513
1021.670
25036.025
9297.530
935.788
17.311
-0.018
-0.103
-0.045
-0.012
-0.002
0.001
0.
0.
0.
0.
-0.009
-0.038
-0.091
-0.130
0.194
5.441
11.969
44.558
76539.766
109549.430
1416.265
7387.637
2377.777
322.914
21.385
182.510
13847.992
3682.044
431.195
30.471
91.484
8392.366
110618.445
148715.281
100830.992
152.397
2456.253
51163.141
1678.529
144.034
5.791
-0.068
-0.083
-0.031
-0.007
0.000
0.001
0.
0.
0.
0.
-0.003
-0.020
-0.053
-0.108
-0.162
-0.142
0.065
5.491
227.722
863.342
49.726
40.183
829.723
3698.532
175.421
20.954
256.638
120.623
14.049
2.179
31.491
506.013
100479.203
68562.984
359.380
14.793
702.473
5846.230
108.041
3.432
0.098
-0.109
-0.055
-0.016
-0.003
0.000
0.001
0.
0.
0.
0.
-0.001
-0.007
-0.025
-0.056
-0.107
-0.169
-0.238
-0.144
1.028
2.065
0.662
73.624
47675.430
170485.406
2554.892
10.072
1.847
1.138
-0.076
-0.182
1.105
121.989
17937.693
9617.977
122.878
5.757
6.180
15.975
2.283
-0.089
-0.123
-0.078
-0.029
-0.008
0.001
0.001
0.
0.
0.
0.
0.
-0.001
-0.003
-0.010
-0.025
-0.050
-0.093
-0.163
-0.229
-0.328
-0.462
-0.123
36.267
4144.465
37519.332
809.019
38.055
46.587
7.462
4.714
9.644
3.738
4.960
55.585
49.500
9.655
0.748
-0.261
-0.185
-0.177
-0.133
-0.087
-0.037
-0.012
0.000
0.001
0.001
0.
0.
0.
0.
0.
0.000
0.
-0.005
-0.013
-0.022
-0.040
-0.083
-0.142
-0.229
-0.342
-0.129
27.328
7030.884
109578.109
5401.599
1413.062
16781.160
425.485
55.781
71.163
20.801
2.624
3.647
1.687
0.521
-0.201
-0.268
-0.203
-0.135
-0.080
-0.035
-0.012
-0.001
0.001
0.001
0.
0.
0.
0.
0.
0.
0.
0.000
0.
-0.004
-0.011
-0.017
-0.043
-0.079
-0.136
-0.225
-0.086
22.601
10808.703
105737.773
9158.558
105944.914
106624.047
7558.442
468.856
34.266
9.450
4.573
13.805
2.762
-0.158
-0.256
-0.195
-0.125
-0.070
-0.037
-0.014
-0.003
0.000
0.002
0.
0.
0.
0.
0.
0.
0.
0.
0.
0.
-0.001
-0.004
-0.008
-0.026
-0.044
-0.079
-0.147
-0.167
2.706
113.194
770.907
109.114
3474.121
919.165
13482.835
10387.563
38.725
0.633
1.355
4.619
0.990
-0.178
-0.178
-0.119
-0.069
-0.038
-0.017
-0.006
-0.001
0.001
0.
0.
0.
0.
0.
0.
0.
0.
0.
0.
0.
0.
0.
-0.002
-0.010
-0.026
-0.048
-0.086
-0.131
-0.084
1.005
2.910
1.011
1.912
22.475
1576.183
1330.170
15.141
-0.128
-0.160
0.010
-0.105
-0.141
-0.104
-0.066
-0.036
-0.020
-0.008
-0.002
0.
0.
0.
0.
0.
0.
0.
0.
0.
0.
0.
0.
0.
0.
0.
0.
-0.004
-0.012
-0.024
-0.043
-0.080
-0.109
-0.132
-0.160
-0.205
-0.201
0.536
7.512
7.020
0.426
-0.188
-0.168
-0.132
-0.106
-0.084
-0.054
-0.031
-0.017
-0.008
-0.005
-0.001
0.
0.
0.
0.
0.
0.
0.
0.
0.
0.
0.
0.
0.
0.
0.
0.
0.
-0.005
-0.012
-0.022
-0.035
-0.056
-0.078
-0.098
-0.120
-0.138
-0.132
-0.081
-0.079
-0.113
-0.103
-0.088
-0.073
-0.057
-0.038
-0.024
-0.013
-0.008
-0.005
-0.001
0.
0.
0.
0.
0.
0.
0.
0.
0.
0.
0.
0.
0.
0.
0.
0.
0.
0.
0.
-0.005
-0.010
-0.015
-0.022
-0.031
-0.041
-0.048
-0.057
-0.070
-0.072
-0.069
-0.059
-0.047
-0.039
-0.031
-0.023
-0.016
-0.009
-0.005
-0.001
-0.001
0.
0.
0.
0.
0.
0.
0.
0.
0.
0.
0.
0.
0.
0.
0.
0.
0.
0.
0.
0.
0.
-0.004
-0.005
-0.008
-0.014
-0.015
-0.018
-0.021
-0.024
-0.029
-0.025
-0.025
-0.021
-0.018
-0.013
-0.007
-0.004
-0.002
-0.001
-0.001
0.
0.
0.
0.
0.
0.
0.
0.
0.
0.
0.
0.
0.
0.
0.
0.
0.
0.
0.
0.
0.
0.
0.
0.
0.
0.
0.
0.
0.
0.
0.
0.
0.
0.
0.
0.
0.
0.
0.
0.
0.
0.
0.
0.
0.
0.
0.
0.
0.
0.
0.
0.
0.
0.
0.
0.
0.
0.
0.
0.
0.
0.
0.
0.
0.
0.
0.
0.
0.
0.
0.
0.
0.
0.
0.
0.
0.
0.
0.
0.
0.
0.
0.
0.
0.
0.
0.
0.
0.
0.
0.
0.
0.
0.
0.
0.
0.
0.
0.
0.
0.
0.
0.
0.
0.
0.
0.
0.
0.
0.
0.
0.
0.
0.
0.
0.
0.
0.
0.
0.
0.
0.
0.
0.
0.
0.
0.
0.
0.
0.
0.
0.
0.
0.
0.
0.
0.
0.
0.
0.
0.
0.
0.
0.
0.
0.
0.
0.
0.
0.
0.
0.
0.
0.
0.
0.
0.
0.
0.
0.
0.
0.
0.
0.
0.
0.
0.
0.
0.
0.
0.
0.
0.
0.
0.
0.
0.
0.
0.
0.
0.
0.
0.
0.
0.
0.
0.
0.
0.
0.
0.
0.
0.
0.
0.
0.
0.
0.
0.
0.
0.
0.
0.
0.
0.
0.
0.
0.
0.
0.
0.
0.
0.
0.
0.
0.
0.
0.
0.
0.
0.
0.
0.
0.
0.
0.
0.
0.
0.
0.
0.
0.
0.
0.
0.
0.
0.
0.
0.
0.
0.
0.
0.
0.
0.
0.
0.
0.
0.
0.
0.
0.
0.
0.
0.
0.
0.
0.
0.
0.
0.
0.
0.
0.
0.
0.
0.
0.
0.
0.
0.
0.
0.
0.
0.
0.
0.
0.
0.
0.
0.
0.
0.
0.
0.
0.
0.
0.
0.
0.
0.
0.
0.
0.
0.
0.
0.
0.
0.
0.
0.
0.
0.
0.
0.
0.
0.
0.
0.
0.
0.
0.
0.
0.
0.
0.
0.
0.
0.
0.
0.
0.
0.
0.
0.
0.
0.
0.
0.
0.
0.
0.
0.
0.
0.
0.
0.
0.
0.
0.
0.
0.
0.
0.
0.
0.
0.
0.
0.
0.
0.
0.
0.
0.
0.
0.
0.
0.
0.
0.
0.
0.
0.
0.
0.
0.
0.
0.
0.
0.
0.
0.
0.
0.
0.
0.
0.
0.
0.
0.
0.
0.
0.
0.
0.
0.
0.
0.
0.
0.
0.
0.
0.
0.
0.
0.
0.
0.
0.
0.
0.
0.
0.
0.
0.
0.
0.
0.
0.
0.
0.
0.
0.
0.
0.
0.
0.
0.
0.
0.
0.
0.
0.
0.
0.
0.
0.
0.
0.
0.
0.
0.
0.
0.
0.
0.
0.
0.
0.
0.
0.
0.
0.
0.
0.
0.
0.
0.
0.
0.
0.
0.
0.
0.
0.
0.
0.
0.
0.
0.
0.
0.
0.
0.
0.
0.
0.
0.
0.
0.
0.
0.
0.
0.
0.
0.
0.
0.
0.
0.
0.
0.
0.
0.
0.
0.
-0.002
-0.002
-0.002
0.
0.
0.
0.
0.
0.
0.
0.
0.
0.
0.
0.
0.
0.
0.
0.
0.
0.
0.
0.
0.
0.
0.
0.
0.
0.
0.
0.
0.
0.
0.
0.
0.
-0.001
-0.001
-0.003
-0.003
-0.004
-0.007
-0.010
-0.009
-0.008
-0.005
-0.002
0.
0.
0.
0.001
0.
0.
0.
0.
0.
0.
0.
0.
0.
0.
0.
0.
0.
0.
0.
0.
0.
0.
0.
0.
0.
0.
0.
0.
0.
-0.001
-0.001
-0.005
-0.009
-0.012
-0.017
-0.019
-0.020
-0.019
-0.017
-0.013
-0.010
-0.005
-0.002
0.001
0.001
0.001
0.001
0.
0.
0.
0.
0.
0.
0.
0.
0.
0.
0.
0.
0.
0.
0.
0.
0.
0.
0.
0.
-0.001
-0.002
-0.005
-0.008
-0.012
-0.020
-0.026
-0.036
-0.046
-0.052
-0.053
-0.049
-0.040
-0.029
-0.019
-0.012
-0.006
-0.001
0.001
0.001
0.001
0.
0.
0.
0.
0.
0.
0.
0.
0.
0.
0.
0.
0.
0.
0.
0.
0.
0.001
0.001
-0.001
-0.004
-0.009
-0.015
-0.022
-0.034
-0.048
-0.071
-0.091
-0.102
-0.104
-0.101
-0.094
-0.084
-0.063
-0.038
-0.022
-0.013
-0.004
-0.001
0.001
0.
0.
0.
0.
0.
0.
0.
0.
0.
0.
0.
0.
0.
0.
0.
0.
0.001
0.001
0.000
-0.003
-0.007
-0.011
-0.021
-0.032
-0.050
-0.078
-0.111
-0.137
-0.163
-0.162
0.047
0.293
0.030
-0.114
-0.104
-0.073
-0.041
-0.019
-0.009
-0.002
0.003
0.003
0.003
0.001
0.
0.
0.
0.
0.
0.
0.
0.
0.
0.
0.
0.
0.001
0.001
0.000
-0.004
-0.009
-0.015
-0.027
-0.044
-0.070
-0.109
-0.160
-0.199
-0.136
0.057
0.942
24.417
82.546
14.411
0.588
-0.062
-0.101
-0.062
-0.031
-0.013
-0.003
0.001
0.004
0.004
0.002
0.003
0.
0.
0.
0.
0.
0.
0.
0.
0.
0.
0.001
0.001
-0.001
-0.004
-0.008
-0.017
-0.031
-0.057
-0.089
-0.130
-0.191
-0.262
-0.181
4.251
20.509
22.547
5240.723
100016.039
1489.334
18.894
2.698
0.024
-0.078
-0.043
-0.019
-0.005
0.000
0.004
0.004
0.005
0.004
0.004
0.001
0.
0.
0.
0.
0.
0.
0.
0.
0.003
0.003
0.001
-0.007
-0.014
-0.029
-0.060
-0.103
-0.138
-0.007
0.176
-0.160
0.259
38.580
362.602
93.028
57349.684
100541.648
9908.490
428.130
40.869
0.852
-0.090
-0.056
-0.027
-0.013
-0.007
-0.003
0.002
0.004
0.004
0.005
0.004
0.
0.
0.
0.
0.
0.
0.002
0.002
0.003
0.001
-0.003
-0.008
-0.024
-0.053
-0.098
-0.136
0.042
3.329
10.165
3.405
2.067
22.263
188.024
836.410
909.872
4604.265
690.257
672.557
57.725
1.031
-0.113
-0.082
-0.047
-0.034
-0.031
-0.022
-0.011
-0.003
0.004
0.005
0.005
0.004
0.
0.
0.
0.001
0.002
0.002
0.002
0.004
0.003
-0.004
-0.013
-0.036
-0.078
-0.124
-0.068
0.878
13.526
46.214
15.132
286.659
1869.304
384.182
57413.363
13966.753
1350.047
91.660
29.599
5.340
0.035
-0.146
-0.109
-0.090
-0.071
-0.059
-0.047
-0.037
-0.016
-0.003
0.004
0.005
0.004
0.
0.
0.001
0.001
0.002
0.004
0.003
0.003
-0.003
-0.012
-0.027
-0.053
-0.102
-0.139
0.466
3.137
9.713
16.040
22.716
31428.941
102341.398
13173.901
22876.016
1628.327
139.051
14.609
0.457
-0.239
-0.274
-0.193
-0.153
-0.131
-0.089
0.004
-0.036
-0.057
-0.037
-0.010
0.001
0.005
0.004
0.001
0.
0.001
0.003
0.004
0.003
0.000
-0.006
-0.020
-0.036
-0.059
-0.092
-0.152
-0.221
0.270
2.246
3.957
2.583
6.372
1204.331
72807.742
101060.016
25821.332
791.024
70.786
9.644
-0.176
-0.470
-0.374
-0.272
-0.216
-0.171
-0.023
0.616
0.221
-0.058
-0.052
-0.021
-0.002
0.005
0.005
0.003
0.001
0.002
0.003
0.003
0.001
-0.008
-0.032
-0.050
-0.073
-0.110
-0.158
-0.230
-0.298
-0.281
0.519
4.706
14.820
6.158
207.917
87855.570
57769.230
518.116
661.644
16898.699
326.024
8.945
1.608
-0.229
-0.373
-0.299
-0.207
-0.050
0.327
0.173
-0.066
-0.058
-0.025
-0.003
0.002
0.005
0.002
0.001
0.002
0.004
0.003
-0.004
-0.030
-0.054
-0.058
-0.042
-0.137
-0.229
0.022
1.513
2.887
9.225
94.662
1864.645
247.694
163.434
39748.563
121724.359
4926.484
380.322
7564.113
1381.207
951.594
357.173
8.123
-0.304
-0.395
-0.280
-0.137
-0.072
-0.081
-0.096
-0.062
-0.026
-0.003
0.002
0.004
0.002
0.002
0.002
0.004
0.001
-0.012
-0.048
-0.068
0.137
0.581
0.145
0.139
16.405
315.108
301.193
414.237
182.584
4065.818
382.935
178.059
47693.328
41058.078
669.327
34.242
4354.711
101685.711
103004.414
100036.523
104.830
1.401
-0.374
-0.316
-0.191
-0.161
-0.143
-0.099
-0.054
-0.020
-0.004
0.001
0.004
0.002
0.002
0.002
0.004
0.000
-0.021
-0.064
-0.084
0.203
0.929
0.537
9.353
363.950
100515.859
89349.180
86871.141
1121.517
61.757
14.525
197.625
78095.188
42426.516
121.357
41.760
6248.161
100879.492
105011.258
43036.336
113.347
7.074
0.063
-0.335
-0.284
-0.214
-0.154
-0.084
-0.037
-0.014
-0.001
0.002
0.001
0.001
0.002
0.003
0.004
0.
-0.023
-0.074
-0.106
-0.081
0.137
3.130
451.593
9568.696
170552.484
40571.523
12987.925
1361.714
100968.945
282.471
39.203
216.604
164.623
23.146
62.514
211.538
1420.811
654.029
474.485
37.482
6.072
0.894
-0.246
-0.329
-0.226
-0.138
-0.069
-0.023
-0.009
-0.002
0.002
0.002
0.
0.002
0.003
0.004
0.001
-0.019
-0.068
-0.112
-0.179
-0.194
4.086
892.785
24114.186
100458.391
5114.595
962.838
11159.497
100349.039
625.006
6193.388
824.659
15.458
2.751
16.087
37.531
48.540
30.061
211.862
124.112
9.858
1.346
-0.332
-0.380
-0.237
-0.122
-0.055
-0.019
-0.004
0.001
0.002
0.001
0.
0.001
0.003
0.003
0.002
-0.013
-0.051
-0.106
-0.191
-0.297
0.181
18.947
97.306
149.231
119.044
34239.703
4951.869
2937.750
5681.424
131625.563
29241.588
41.573
0.752
9.430
35.687
14.298
20.530
902.136
552.456
72.204
6.014
-0.237
-0.390
-0.241
-0.114
-0.048
-0.018
-0.004
0.001
0.001
0.
0.
0.001
0.003
0.003
0.005
-0.011
-0.035
-0.085
-0.172
-0.301
-0.399
0.119
5.386
102.714
169.448
103998.563
109701.742
101228.945
1579.440
13727.188
1313.144
12.148
1.377
15.650
70.861
26.846
81.210
543.180
1589.483
2269.486
179.192
3.057
-0.348
-0.242
-0.115
-0.048
-0.018
0.001
0.002
0.
0.
0.
0.
0.001
0.004
0.004
-0.008
-0.027
-0.072
-0.153
-0.285
-0.428
0.217
23.962
1813.532
23755.590
118865.734
110006.547
100478.813
1551.003
48.684
22.837
12.113
12.670
280.500
420.033
28.450
617.075
10518.885
16799.160
105843.086
17969.178
22.447
-0.204
-0.237
-0.114
-0.050
-0.017
0.000
0.002
0.001
0.
0.
0.
0.003
0.005
0.003
-0.007
-0.032
-0.081
-0.155
-0.278
-0.375
0.692
76.906
54352.570
102661.320
112503.859
4284.797
5489.203
1344.019
24.036
406.598
407.619
55.610
4822.008
8739.871
95.146
93.835
639.784
3487.099
100180.133
5707.132
14.983
-0.232
-0.229
-0.109
-0.045
-0.016
-0.001
0.001
0.001
0.
0.
0.002
0.004
0.006
-0.003
-0.014
-0.049
-0.105
-0.178
-0.244
-0.060
1.160
452.612
101273.266
126108.438
938.949
62.820
37.520
17.932
19.015
618.002
629.259
38.385
380.945
539.086
54.847
24.718
12.106
34.146
175.747
36.450
0.797
-0.347
-0.216
-0.104
-0.042
-0.015
0.001
0.
0.001
0.
0.
0.003
0.005
0.000
-0.007
-0.030
-0.084
-0.156
-0.232
-0.246
0.171
0.670
63.041
11346.545
3724.759
21.719
0.179
-0.629
-0.363
4.596
49.221
311.583
123.720
10.674
194.870
21625.383
5773.417
98.049
7.263
0.507
-0.163
-0.488
-0.362
-0.203
-0.095
-0.038
-0.015
0.001
0.001
0.001
0.
0.
0.004
0.004
-0.003
-0.020
-0.063
-0.121
-0.174
-0.247
-0.310
-0.198
-0.267
0.512
9.545
7.540
3.630
0.587
0.570
9.072
19.280
102.301
2963.977
819.467
15.510
929.111
101722.914
101602.281
863.079
28.403
26.819
36.197
0.580
-0.323
-0.200
-0.088
-0.033
-0.010
-0.001
0.001
0.001
0.
0.
0.005
0.002
-0.005
-0.039
-0.090
0.081
6.419
6.061
1.859
0.877
-0.068
-0.574
0.674
45.636
280.807
59.640
236.176
53425.094
8175.700
773.506
278.479
96.456
6.792
103.320
3763.424
2079.285
442.019
247.951
9237.076
4996.997
13.835
-0.205
-0.192
-0.086
-0.028
-0.005
0.001
0.001
0.
0.
0.
0.005
0.001
-0.012
-0.054
-0.101
2.189
229.849
226.493
298.715
136.802
55.511
6.402
3.314
293.490
9083.133
10581.473
397.270
200122.859
104356.445
10443.003
2504.758
86.876
408.402
131.198
32.597
30.765
33.891
3702.101
200091.203
11845.797
34.095
0.005
-0.180
-0.085
-0.024
-0.004
-0.001
0.
0.
0.
0.
0.006
0.002
-0.014
-0.068
-0.096
3.796
106.366
1311.957
102560.344
47862.539
38475.090
334.560
3.402
127.051
100278.883
101425.273
384.323
2196.866
25213.816
1741.526
1366.864
677.857
100316.938
8302.884
40.809
3.483
509.278
54188.063
104733.203
5428.172
20.110
-0.095
-0.179
-0.073
-0.024
-0.003
-0.001
0.
0.
0.
0.
0.007
0.001
-0.022
-0.079
-0.146
1.685
26.736
1526.528
101426.477
133719.000
100091.000
1185.068
13.586
39.384
789.572
2153.826
100462.133
77306.219
103218.672
7592.636
219.679
1557.359
118348.273
102390.945
297.231
7.257
1718.686
100080.367
24032.693
98.711
1.863
-0.263
-0.176
-0.070
-0.020
-0.004
0.
0.
0.
0.
0.
0.008
-0.001
-0.027
-0.086
-0.194
-0.247
1.122
43.331
606.610
603.166
1284.130
78.770
2005.235
11067.821
9622.176
282.809
4182.516
102639.258
92895.695
4854.906
413.312
3320.715
104161.344
126151.141
893.727
37.122
89.379
1209.096
355.178
12.752
-0.151
-0.316
-0.163
-0.067
-0.020
-0.007
0.
0.
0.
0.
0.
0.004
-0.010
-0.038
-0.108
-0.242
-0.387
0.278
23.567
139.732
111.752
49.287
100.391
100153.047
101600.063
19393.314
5166.146
2053.129
103045.789
65341.789
2611.228
209.987
2726.441
23185.973
100974.000
26629.551
397.789
195.266
272.054
49.423
3.663
-0.330
-0.310
-0.155
-0.067
-0.025
-0.009
-0.001
0.
0.
0.
0.
-0.004
-0.019
-0.062
-0.140
-0.267
-0.183
5.923
168.321
4541.346
4544.095
134.674
88.654
35653.719
111210.141
46144.582
13135.575
773.352
42482.262
5923.039
12954.670
2069.849
639.133
2632.726
1126.012
951.848
173.379
1397.193
1543.672
1776.939
49.546
0.235
-0.289
-0.153
-0.066
-0.027
-0.007
-0.001
0.
0.
0.
0.
-0.007
-0.037
-0.087
-0.112
1.294
7.044
242.322
7283.988
110312.734
116424.594
349.866
60.754
5445.750
102545.875
100569.773
7473.248
48.569
54.920
102.090
4879.320
1148.467
8382.787
21745.330
4454.938
274.164
71980.422
121760.023
57340.488
17086.215
143.374
0.556
-0.276
-0.145
-0.064
-0.021
-0.006
-0.001
0.
0.
0.
0.
-0.015
-0.051
-0.093
0.857
37.568
228.500
1864.017
100128.461
21975.896
6476.787
384.364
95608.063
8530.925
155.793
825.769
150.170
294.648
1095.012
63.318
21.450
23.711
5386.321
123929.906
41468.969
812.454
103017.992
101033.141
2755.608
225.202
13.639
-0.158
-0.268
-0.130
-0.051
-0.021
-0.006
-0.001
0.
0.
0.
0.
-0.018
-0.058
-0.064
4.073
127.870
337.284
175.713
2575.087
421.772
33.712
582.503
104099.641
98306.836
74.793
4.183
67.941
78191.828
100120.469
2345.444
7.082
4.391
187.667
4006.681
1926.468
484.256
169.775
117.282
116.776
59.474
3.448
-0.275
-0.241
-0.111
-0.045
-0.019
-0.004
0.
0.
0.
0.
0.
-0.017
-0.056
-0.083
2.262
29.223
60.745
33.109
29.959
76.603
298.987
722.967
24705.350
14173.278
328.701
14.144
139.142
41688.789
134887.859
1288.225
12.842
7.902
97.348
206.247
129.963
83.720
103.905
67.264
77.015
14.903
1.383
-0.210
-0.188
-0.094
-0.037
-0.011
-0.004
0.001
0.
0.
0.
0.
-0.014
-0.046
-0.100
-0.052
0.752
2.837
11.235
458.507
11807.153
101559.531
106060.211
108109.469
186913.906
100137.383
337.832
557.721
121636.523
49702.527
287.208
11.240
65.606
31620.766
54740.555
2762.593
4456.416
42.882
16.083
42.585
23.247
3.304
0.068
-0.147
-0.080
-0.029
-0.009
0.000
0.001
0.
0.
0.
0.
-0.008
-0.030
-0.078
-0.145
-0.209
-0.033
15.075
2029.009
40374.582
102094.727
46988.160
40206.621
94849.555
102579.984
392.383
2007.109
100099.289
100117.445
142.184
3.214
2081.088
200099.938
117982.469
36139.930
2177.871
27.324
11.087
36.136
13.436
1.600
-0.042
-0.112
-0.060
-0.019
-0.005
0.
0.001
0.
0.
0.
0.
-0.003
-0.015
-0.045
-0.099
-0.175
-0.220
2.603
90.960
440.162
1083.835
144.488
120.517
16833.037
113895.227
713.965
92.634
3474.577
1017.523
14.157
0.363
551.459
13917.774
2131.405
1804.128
59.212
1.864
5.207
13.278
2.411
0.005
-0.131
-0.086
-0.036
-0.011
0.001
0.001
0.001
0.
0.
0.
0.
-0.001
-0.006
-0.024
-0.053
-0.106
-0.184
-0.148
1.096
3.444
3.633
1.439
91.622
100846.156
103034.555
4999.130
12.225
6.260
3.672
-0.187
-0.575
0.746
9.265
56.928
49.899
4.380
-0.146
-0.014
0.360
-0.039
-0.134
-0.105
-0.050
-0.018
-0.005
0.000
0.001
0.
0.
0.
0.
0.
0.000
-0.003
-0.010
-0.026
-0.054
-0.107
-0.183
-0.256
-0.344
-0.484
-0.116
45.243
12640.070
143062.219
2691.082
13.730
1.067
-0.091
-0.440
-0.424
-0.446
0.036
2.332
2.197
0.070
-0.294
-0.266
-0.191
-0.136
-0.097
-0.054
-0.020
-0.006
0.000
0.001
0.001
0.
0.
0.
0.
0.
0.001
0.000
-0.004
-0.012
-0.024
-0.049
-0.106
-0.170
-0.268
-0.388
-0.152
31.280
11265.697
129680.438
10225.755
37.878
36.180
7.178
0.781
0.040
-0.236
-0.383
-0.302
-0.277
-0.285
-0.244
-0.190
-0.126
-0.082
-0.049
-0.023
-0.006
-0.001
0.001
0.001
0.
0.
0.
0.
0.
0.
0.
0.
-0.001
-0.005
-0.012
-0.021
-0.055
-0.093
-0.155
-0.250
-0.136
21.195
10592.376
101523.344
10569.878
268.463
134.608
21.314
4.895
0.269
-0.219
-0.303
-0.242
-0.241
-0.224
-0.174
-0.116
-0.070
-0.043
-0.022
-0.009
-0.001
0.001
0.002
0.
0.
0.
0.
0.
0.
0.
0.
0.
0.
-0.001
-0.005
-0.010
-0.029
-0.049
-0.090
-0.155
-0.192
2.139
88.007
572.220
87.899
47.603
23.514
20.454
14.919
0.799
-0.251
-0.243
-0.192
-0.178
-0.150
-0.107
-0.068
-0.039
-0.023
-0.010
-0.002
0.
0.002
0.
0.
0.
0.
0.
0.
0.
0.
0.
0.
0.
0.
-0.001
-0.002
-0.013
-0.027
-0.050
-0.089
-0.137
-0.106
0.781
2.187
0.720
0.098
0.791
6.959
6.339
0.348
-0.201
-0.184
-0.146
-0.119
-0.095
-0.062
-0.039
-0.021
-0.011
-0.004
0.
0.
0.
0.
0.
0.
0.
0.
0.
0.
0.
0.
0.
0.
0.
0.
0.
-0.004
-0.011
-0.024
-0.045
-0.079
-0.106
-0.129
-0.152
-0.188
-0.196
-0.146
0.177
0.169
-0.110
-0.134
-0.114
-0.090
-0.073
-0.052
-0.033
-0.019
-0.011
-0.005
-0.001
0.
0.
0.
0.
0.
0.
0.
0.
0.
0.
0.
0.
0.
0.
0.
0.
0.
0.
-0.005
-0.011
-0.022
-0.035
-0.055
-0.073
-0.090
-0.105
-0.118
-0.116
-0.105
-0.097
-0.086
-0.073
-0.056
-0.045
-0.038
-0.025
-0.014
-0.008
-0.005
-0.002
0.
0.
0.
0.
0.
0.
0.
0.
0.
0.
0.
0.
0.
0.
0.
0.
0.
0.
0.
0.
-0.005
-0.010
-0.014
-0.021
-0.029
-0.036
-0.039
-0.046
-0.052
-0.056
-0.053
-0.042
-0.033
-0.026
-0.021
-0.015
-0.008
-0.004
-0.002
-0.001
0.
0.
0.
0.
0.
0.
0.
0.
0.
0.
0.
0.
0.
0.
0.
0.
0.
0.
0.
0.
0.
0.
-0.004
-0.005
-0.006
-0.013
-0.014
-0.016
-0.016
-0.018
-0.021
-0.018
-0.018
-0.016
-0.012
-0.008
-0.004
-0.002
-0.001
-0.001
0.
0.
0.
0.
0.
0.
0.
0.
0.
0.
0.
0.
0.
0.
0.
0.
0.
0.
0.
0.
0.
0.
0.
0.
0.
0.
0.
0.
0.
0.
0.
0.
0.
0.
0.
0.
0.
0.
0.
0.
0.
0.
0.
0.
0.
0.
0.
0.
0.
0.
0.
0.
0.
0.
0.
0.
0.
0.
0.
0.
0.
0.
0.
0.
0.
0.
0.
0.
0.
0.
0.
0.
0.
0.
0.
0.
0.
0.
0.
0.
0.
0.
0.
0.
0.
0.
0.
0.
0.
0.
0.
0.
0.
0.
0.
0.
0.
0.
0.
0.
0.
0.
0.
0.
0.
0.
0.
0.
0.
0.
0.
0.
0.
0.
0.
0.
0.
0.
0.
0.
0.
0.
0.
0.
0.
0.
0.
0.
0.
0.
0.
0.
0.
0.
0.
0.
0.
0.
0.
0.
0.
0.
0.
0.
0.
0.
0.
0.
0.
0.
0.
0.
0.
0.
0.
0.
0.
0.
0.
0.
0.
0.
0.
0.
0.
0.
0.
0.
0.
0.
0.
0.
0.
0.
0.
0.
0.
0.
0.
0.
0.
0.
0.
0.
0.
0.
0.
0.
0.
0.
0.
0.
0.
0.
0.
0.
0.
0.
0.
0.
0.
0.
0.
0.
0.
0.
0.
0.
0.
0.
0.
0.
0.
0.
0.
0.
0.
0.
0.
0.
0.
0.
0.
0.
0.
0.
0.
0.
0.
0.
0.
0.
0.
0.
0.
0.
0.
0.
0.
0.
0.
0.
0.
0.
0.
0.
0.
0.
0.
0.
0.
0.
0.
0.
0.
0.
0.
0.
0.
0.
0.
0.
0.
0.
0.
0.
0.
0.
0.
0.
0.
0.
0.
0.
0.
0.
0.
0.
0.
0.
0.
0.
0.
0.
0.
0.
0.
0.
0.
0.
0.
0.
0.
0.
0.
0.
0.
0.
0.
0.
0.
0.
0.
0.
0.
0.
0.
0.
0.
0.
0.
0.
0.
0.
0.
0.
0.
0.
0.
0.
0.
0.
0.
0.
0.
0.
0.
0.
0.
0.
0.
0.
0.
0.
0.
0.
0.
0.
0.
0.
0.
0.
0.
0.
0.
0.
0.
0.
0.
0.
0.
0.
0.
0.
0.
0.
0.
0.
0.
0.
0.
0.
0.
0.
0.
0.
0.
0.
0.
0.
0.
0.
0.
0.
0.
0.
0.
0.
0.
0.
0.
0.
0.
0.
0.
0.
0.
0.
0.
0.
0.
0.
0.
0.
0.
0.
0.
0.
0.
0.
0.
0.
0.
0.
0.
0.
0.
0.
0.
0.
0.
0.
0.
0.
0.
0.
0.
0.
0.
0.
0.
0.
0.
0.
0.
0.
0.
0.
0.
0.
0.
0.
0.
0.
0.
0.
0.
0.
0.
0.
0.
0.
0.
0.
0.
0.
0.
0.
0.
0.
0.
0.
0.
0.
0.001
0.001
0.001
0.001
0.
0.
0.
0.
0.
0.
0.
0.
0.
0.
0.
0.
0.
0.
0.
0.
0.
0.
0.
0.
0.
0.
0.
0.
0.
0.
0.
0.
0.
-0.002
-0.002
-0.002
0.
0.
0.
0.
0.001
0.002
0.002
0.002
0.002
0.001
0.
0.
0.
0.
0.
0.
0.
0.
0.
0.
0.
0.
0.
0.
0.
0.
0.
0.
0.
0.
0.
0.
0.
-0.001
0.000
-0.002
-0.003
-0.006
-0.007
-0.009
-0.008
-0.008
-0.005
-0.004
0.001
0.001
-0.001
0.000
0.001
0.002
0.002
0.001
0.
0.
0.
0.
0.
0.
0.
0.
0.
0.
0.
0.
0.
0.
0.
0.
0.
0.
0.
0.
-0.001
-0.003
-0.004
-0.008
-0.012
-0.014
-0.022
-0.023
-0.026
-0.020
-0.018
-0.014
-0.010
-0.005
-0.003
-0.001
0.000
0.000
0.001
0.002
0.001
0.
0.
0.
0.
0.
0.
0.
0.
0.
0.
0.
0.
0.
0.
0.
0.
0.001
0.001
-0.002
-0.005
-0.008
-0.010
-0.015
-0.025
-0.037
-0.049
-0.057
-0.061
-0.062
-0.055
-0.045
-0.031
-0.021
-0.013
-0.009
-0.003
-0.001
0.000
0.001
0.002
0.002
0.
0.
0.
0.
0.
0.
0.
0.
0.
0.
0.
0.
0.
0.001
0.001
0.001
0.
-0.002
-0.009
-0.014
-0.019
-0.031
-0.045
-0.065
-0.092
-0.114
-0.130
-0.129
-0.123
-0.113
-0.097
-0.069
-0.043
-0.025
-0.013
-0.005
-0.003
0.000
0.002
0.002
0.001
0.
0.
0.
0.
0.
0.
0.
0.
0.
0.
0.
0.
0.001
0.001
0.
-0.002
-0.006
-0.013
-0.020
-0.032
-0.047
-0.071
-0.108
-0.146
-0.178
-0.204
-0.216
-0.106
0.047
-0.075
-0.132
-0.113
-0.078
-0.046
-0.022
-0.008
-0.002
0.004
0.004
0.005
0.004
0.
0.
0.
0.
0.
0.
0.
0.
0.
0.
0.
0.001
0.001
0.000
-0.001
-0.006
-0.015
-0.025
-0.042
-0.070
-0.104
-0.156
-0.214
-0.240
0.342
1.928
0.940
8.876
26.990
6.739
1.117
0.158
-0.094
-0.068
-0.036
-0.015
0.000
0.002
0.005
0.006
0.004
0.002
0.003
0.
0.
0.
0.
0.
0.
0.
0.
0.
0.001
0.000
-0.001
-0.009
-0.016
-0.029
-0.052
-0.090
-0.133
-0.167
-0.195
-0.287
0.586
81.801
1129.777
102.251
591.430
5937.053
421.979
181.274
21.996
0.540
-0.085
-0.050
-0.022
-0.007
-0.001
0.003
0.004
0.004
0.005
0.004
0.003
0.
0.
0.
0.
0.
0.
0.
0.003
0.002
0.
-0.004
-0.013
-0.028
-0.052
-0.100
-0.144
-0.026
2.146
6.411
3.136
6.324
3720.361
100382.227
5132.774
3095.824
163531.594
79937.258
100092.875
1589.881
6.042
-0.063
-0.070
-0.039
-0.022
-0.015
-0.009
-0.004
0.002
0.004
0.005
0.004
0.001
0.
0.
0.
0.
0.001
0.002
0.003
0.002
-0.001
-0.006
-0.018
-0.046
-0.091
-0.137
-0.085
3.051
153.318
1274.079
190.782
47.347
724.360
121944.266
38373.441
5706.463
120175.047
124032.438
100102.219
2959.788
7.817
-0.081
-0.094
-0.068
-0.056
-0.050
-0.041
-0.026
-0.010
0.000
0.004
0.005
0.004
0.
0.
0.
0.001
0.002
0.002
0.004
0.004
-0.001
-0.010
-0.031
-0.067
-0.119
-0.037
3.985
34.966
2058.299
96440.922
2043.330
1125.014
833.398
13940.028
105971.852
200093.516
100560.852
3323.220
722.434
61.088
1.015
-0.172
-0.145
-0.115
-0.087
-0.027
-0.046
-0.052
-0.035
-0.010
0.001
0.005
0.004
0.003
0.
0.001
0.002
0.003
0.004
0.003
-0.002
-0.009
-0.023
-0.050
-0.089
-0.151
0.683
77.407
1112.737
2048.342
3035.684
280.967
6094.291
103510.578
24897.211
142692.734
15232.079
9591.364
199.506
4.308
0.325
-0.309
-0.246
-0.195
-0.127
0.966
13.603
3.256
0.065
-0.054
-0.026
-0.003
0.004
0.005
0.003
0.
0.001
0.003
0.003
0.002
-0.003
-0.019
-0.038
-0.061
-0.089
-0.139
-0.214
0.467
55.782
691.692
791.704
305.811
27.412
544.856
103834.164
105879.391
109521.273
103888.953
324.228
34.221
0.873
-0.522
-0.460
-0.346
-0.226
0.431
14.981
1410.713
71.786
1.311
-0.055
-0.039
-0.008
0.002
0.005
0.003
0.001
0.002
0.004
0.003
-0.004
-0.024
-0.045
-0.057
-0.040
-0.100
-0.210
-0.304
-0.269
2.390
21.582
112.638
160.485
35.541
377.686
101279.625
106007.703
1207.022
10456.519
100544.805
3418.209
42.569
0.693
-0.497
-0.455
-0.192
2.203
14.679
106.522
50.924
2.663
-0.055
-0.048
-0.012
0.001
0.005
0.003
0.002
0.003
0.004
0.
-0.015
-0.044
0.003
1.184
5.212
5.367
0.042
-0.017
1.998
20.203
350.004
15724.010
102970.469
6421.414
255.693
100716.906
157135.969
1689.682
3544.409
200057.000
101650.859
876.132
31.620
1.256
-0.428
0.304
3.466
11.131
10.335
9.123
0.863
-0.083
-0.048
-0.012
0.001
0.005
0.002
0.002
0.003
0.004
-0.003
-0.031
-0.065
1.279
33.155
160.780
77.091
2.156
17.504
412.567
802.518
32442.539
25104.734
104100.063
16896.154
29.873
311.355
981.227
662.257
135.252
38698.039
200162.469
4804.121
629.923
12.926
0.597
3.183
7.561
12.207
4.762
0.360
-0.097
-0.084
-0.039
-0.011
0.001
0.004
0.002
0.003
0.004
0.004
-0.006
-0.046
-0.076
1.595
49.813
326.670
69.865
6.290
384.725
100043.492
131712.047
104423.867
10353.615
399.731
67.687
14.110
107.987
89.471
829.840
9455.905
7341.344
188518.234
6289.444
378.879
16.787
21.344
17.877
10.303
3.892
0.992
-0.080
-0.122
-0.067
-0.026
-0.009
0.001
0.004
0.002
0.002
0.004
0.003
-0.009
-0.050
-0.087
0.260
6.856
39.920
31.693
13.481
298.724
100245.172
63755.578
200170.594
104489.383
7537.650
119.139
1106.884
1376.348
49.449
4061.955
102970.242
103325.617
101732.773
54647.137
82.075
42.696
362.103
184.063
19.507
2.031
-0.114
-0.173
-0.103
-0.044
-0.017
-0.006
0.001
0.002
0.
0.002
0.004
0.004
-0.007
-0.043
-0.091
0.150
2.754
7.691
6.947
19.746
68.226
289.226
687.810
102228.945
200170.406
103177.320
2867.444
64135.910
96653.250
214.083
67.513
961.630
8983.256
1803.001
1747.778
31440.787
8766.796
459.417
167.792
9.170
0.362
-0.239
-0.161
-0.078
-0.029
-0.012
-0.003
-0.001
0.002
0.
0.001
0.003
0.004
-0.006
-0.034
-0.081
-0.088
0.314
0.585
3.423
88.464
214.265
31.391
135.860
1333.023
3769.909
107626.297
186898.750
102258.484
10997.591
58.743
8.009
303.540
13734.397
1506.600
323.267
100409.750
200041.891
18512.834
248.208
5.034
-0.323
-0.273
-0.141
-0.062
-0.023
-0.007
-0.002
0.002
0.
0.
0.001
0.003
0.003
-0.001
-0.023
-0.062
-0.128
-0.215
-0.294
1.498
36.587
104.050
705.527
101049.375
1106.942
41174.438
163657.500
22546.742
100142.727
1053.126
29.378
120.313
956.453
100206.391
6210.297
44.472
1147.209
54639.590
11198.264
152.066
3.118
-0.375
-0.269
-0.128
-0.055
-0.022
0.000
0.001
0.
0.
0.
0.001
0.002
0.006
0.000
-0.015
-0.047
-0.114
-0.221
-0.342
0.042
20.547
834.896
101262.977
108726.250
1009.788
27337.645
200085.094
32830.215
94.179
12.513
46.779
377.601
8311.362
13041.985
259.285
11.732
694.474
102118.523
200096.891
3316.036
12.740
-0.283
-0.247
-0.117
-0.045
-0.017
0.000
0.001
0.
0.
0.
0.
0.003
0.006
0.003
-0.019
-0.051
-0.112
-0.206
-0.131
1.585
25.987
1242.241
19931.869
133614.359
1938.337
499.191
100293.406
60506.461
34.048
2.235
9.783
326.810
100246.172
100212.109
955.675
5.671
80.526
4098.434
39718.773
1395.722
9.115
-0.298
-0.233
-0.109
-0.041
-0.012
0.002
0.001
0.
0.
0.
0.002
0.004
0.003
-0.004
-0.022
-0.068
-0.134
-0.173
1.886
34.234
58.212
97.329
4125.199
4440.676
193.933
14.581
185.840
81.945
9.325
13.555
4.900
55.473
9539.606
17913.828
135.052
73.735
145.535
39.200
82.335
19.940
0.408
-0.354
-0.216
-0.098
-0.040
-0.008
0.001
0.001
0.
0.
0.
0.004
0.005
-0.002
-0.012
-0.040
-0.108
-0.182
-0.134
4.600
85.835
145.968
26.941
294.788
162.892
6.304
-0.385
0.426
8.142
292.238
662.232
36.615
3.048
18.871
62.649
851.048
4913.000
26084.699
255.042
2.162
-0.126
-0.431
-0.353
-0.203
-0.090
-0.034
-0.006
0.002
0.001
0.
0.
0.
0.004
0.005
-0.005
-0.028
-0.073
-0.135
-0.074
0.076
4.328
27.481
23.701
4.010
2.739
7.680
21.685
7.572
24.929
57.448
839.792
2066.324
72.517
4.120
3.249
843.364
100487.164
102767.195
12619.014
178.131
55.905
136.677
1.386
-0.315
-0.193
-0.081
-0.028
-0.007
0.002
0.001
0.
0.
0.
0.005
0.002
-0.009
-0.047
-0.093
1.151
85.642
73.849
6.874
8.983
5.685
1.387
5.656
818.978
23722.975
904.775
186.812
1086.702
11931.532
29211.477
445.580
16.709
2.725
543.263
100044.578
100059.867
188.612
361.045
32748.619
101301.539
22.824
-0.224
-0.182
-0.077
-0.022
-0.004
0.000
0.
0.
0.
0.
0.005
0.001
-0.014
-0.063
0.025
23.529
102494.828
89699.352
1041.548
132.832
7.381
0.883
21.476
21592.156
101059.781
25445.447
375.144
3270.758
122640.594
135223.281
101371.086
705.243
9.775
19.139
213.954
138.049
14.692
7970.740
139446.375
18500.094
20.020
-0.155
-0.170
-0.064
-0.017
-0.005
-0.001
0.
0.
0.
0.
0.005
0.001
-0.019
-0.071
0.259
123.954
84089.445
111644.234
101284.148
13976.123
130.603
11.267
6.071
855.871
38521.574
69352.195
782.223
288.799
4223.088
24039.090
100159.891
550.795
196.093
112.597
7.378
0.620
16.191
362.365
2550.020
288.231
4.430
-0.207
-0.145
-0.052
-0.018
-0.002
-0.001
0.
0.
0.
0.
0.007
0.003
-0.021
-0.080
0.065
115.839
61064.129
6391.589
101397.641
6214.961
314.931
26.245
9.134
92.833
29926.256
17578.441
714.554
775.190
260.218
118.226
100307.961
181948.609
38326.586
12506.487
78.919
0.625
26.999
276.375
101.989
8.041
0.058
-0.244
-0.135
-0.049
-0.018
-0.005
0.000
0.
0.
0.
0.
0.007
0.
-0.025
-0.089
-0.179
0.830
10.001
50.797
268.560
72.955
29.814
23.326
1282.115
13537.866
200212.750
2303.068
592.788
8452.788
1819.942
3047.677
1191.306
103158.516
113857.391
11563.702
90.084
3.222
8.038
23.428
10.313
0.405
-0.373
-0.254
-0.120
-0.049
-0.015
-0.003
0.
0.
0.
0.
0.
0.004
-0.007
-0.031
-0.096
-0.231
-0.345
4.471
761.395
8551.189
194.693
9.132
66.944
57391.824
113931.555
136043.828
103999.102
102762.141
111709.617
157672.016
103808.641
949.948
5511.185
3174.625
463.153
41.075
33.591
84.631
38.319
27.155
2.734
-0.328
-0.246
-0.112
-0.046
-0.016
-0.003
0.
0.
0.
0.
0.
0.000
-0.013
-0.047
-0.126
-0.262
-0.327
16.873
20797.082
157358.547
101126.367
402.924
35.131
5182.850
106280.250
200883.125
105217.695
102706.891
46571.336
104913.664
200058.375
60935.074
139.058
223.426
130.010
124.675
302.922
6278.839
13850.545
67799.391
246.500
0.732
-0.234
-0.114
-0.044
-0.020
-0.002
0.
0.
0.
0.
0.
-0.006
-0.024
-0.073
-0.152
-0.276
-0.081
10.864
606.570
102227.422
141545.047
52424.680
154.954
1131.137
18618.100
100474.039
24750.221
285.904
113.798
450.887
100239.938
18704.014
100265.586
7898.471
594.837
9631.944
5134.760
107747.578
160702.891
100882.000
1225.360
1.780
-0.215
-0.109
-0.045
-0.015
-0.002
0.
0.
0.
0.
0.
-0.010
-0.037
-0.090
-0.151
-0.040
0.668
20.353
177.563
1341.267
10355.971
110324.633
2501.664
137.414
164.228
1856.279
245.422
117.197
356.125
35.091
75.593
55.681
3308.712
111579.641
26953.221
103387.492
4203.373
8794.758
15204.458
1247.926
38.457
0.068
-0.200
-0.098
-0.040
-0.013
-0.001
0.
0.
0.
0.
0.
-0.011
-0.045
-0.095
-0.117
0.339
0.878
5.276
27.601
20.621
38.315
180.314
1081.251
349.006
9.984
4.732
30.808
8741.826
100003.852
662.107
52.802
590.944
510.348
101619.328
103121.570
103525.109
105259.570
643.866
26.829
4.596
0.123
-0.297
-0.177
-0.077
-0.031
-0.012
-0.001
0.
0.
0.
0.
0.
-0.011
-0.040
-0.095
-0.149
-0.032
0.080
1.477
31.586
93.490
106.143
651.736
279.374
236.699
202.920
12.032
25.595
3270.391
28753.400
339.124
194.205
70789.133
269.177
2451.520
3843.873
3626.263
100082.891
602.008
2.234
-0.202
-0.349
-0.251
-0.142
-0.061
-0.025
-0.008
0.000
0.
0.
0.
0.
0.
-0.009
-0.030
-0.087
-0.158
-0.259
-0.134
29.085
9562.727
100800.211
11940.407
126139.703
14235.152
57925.840
100036.039
276.929
79.269
2412.420
885.099
26.419
8.844
71.411
4629.144
10577.874
38.377
33.981
101.025
10.399
0.112
-0.182
-0.256
-0.188
-0.108
-0.048
-0.019
-0.004
0.001
0.
0.
0.
0.
0.
-0.003
-0.019
-0.059
-0.130
-0.229
0.046
69.106
100033.375
101277.492
26525.172
71653.320
2709.572
56392.555
123770.883
505.837
213.662
19654.836
4092.030
27.916
0.256
33.300
1728.834
2002.470
66.054
8.886
0.606
-0.261
-0.149
-0.160
-0.192
-0.139
-0.080
-0.035
-0.010
-0.002
0.001
0.
0.
0.
0.
0.
-0.002
-0.009
-0.037
-0.082
-0.163
-0.160
9.102
712.874
4138.117
310.762
76.792
168.304
101349.008
105790.234
2332.117
27.787
290.645
126.108
4.095
-0.291
10.084
79.436
70.235
15.535
1.655
-0.280
-0.313
-0.204
-0.183
-0.149
-0.103
-0.052
-0.019
-0.006
0.000
0.001
0.
0.
0.
0.
0.
0.
-0.004
-0.020
-0.048
-0.104
-0.187
0.048
3.618
11.501
23.681
8.116
57.237
5639.953
29707.648
704.494
8.433
2.001
1.155
-0.280
-0.450
-0.225
0.636
1.249
0.746
-0.129
-0.297
-0.258
-0.185
-0.137
-0.106
-0.062
-0.025
-0.009
-0.001
0.001
0.001
0.
0.
0.
0.
0.
0.001
-0.003
-0.010
-0.027
-0.059
-0.117
-0.205
-0.238
0.024
1.059
0.495
45.723
32773.855
115813.750
6527.151
14.283
-0.391
-0.482
-0.413
-0.385
-0.356
-0.319
-0.256
-0.232
-0.248
-0.222
-0.173
-0.120
-0.086
-0.056
-0.029
-0.011
-0.003
0.000
0.001
0.
0.
0.
0.
0.
0.
0.001
0.000
-0.005
-0.014
-0.028
-0.059
-0.123
-0.191
-0.271
-0.377
-0.220
23.186
4858.154
118174.719
2005.023
12.420
-0.139
-0.350
-0.337
-0.314
-0.300
-0.277
-0.261
-0.233
-0.193
-0.148
-0.105
-0.070
-0.048
-0.029
-0.012
-0.002
0.000
0.001
0.001
0.
0.
0.
0.
0.
0.
0.
0.
-0.001
-0.005
-0.013
-0.026
-0.061
-0.104
-0.166
-0.255
-0.247
7.074
787.153
19734.465
724.606
6.477
0.146
-0.169
-0.246
-0.253
-0.238
-0.210
-0.187
-0.160
-0.129
-0.090
-0.062
-0.041
-0.025
-0.013
-0.001
0.000
0.001
0.
0.
0.
0.
0.
0.
0.
0.
0.
0.
0.
-0.002
-0.005
-0.012
-0.027
-0.052
-0.090
-0.152
-0.203
0.612
21.118
99.812
21.004
0.657
-0.143
-0.152
-0.153
-0.198
-0.184
-0.156
-0.128
-0.106
-0.081
-0.055
-0.036
-0.024
-0.012
-0.005
0.
0.002
0.
0.
0.
0.
0.
0.
0.
0.
0.
0.
0.
0.
0.
-0.001
-0.004
-0.011
-0.028
-0.050
-0.084
-0.132
-0.141
0.158
0.665
0.109
-0.218
-0.218
-0.154
-0.134
-0.142
-0.128
-0.102
-0.084
-0.070
-0.049
-0.034
-0.021
-0.013
-0.006
0.000
0.001
0.
0.
0.
0.
0.
0.
0.
0.
0.
0.
0.
0.
0.
0.
0.
-0.001
-0.003
-0.010
-0.023
-0.042
-0.068
-0.097
-0.118
-0.133
-0.154
-0.169
-0.157
-0.133
-0.112
-0.096
-0.079
-0.061
-0.050
-0.041
-0.029
-0.021
-0.011
-0.005
-0.002
0.
0.
0.
0.
0.
0.
0.
0.
0.
0.
0.
0.
0.
0.
0.
0.
0.
0.
0.
-0.005
-0.009
-0.018
-0.031
-0.047
-0.061
-0.072
-0.079
-0.082
-0.083
-0.078
-0.069
-0.058
-0.041
-0.033
-0.025
-0.019
-0.013
-0.006
-0.003
-0.001
0.
0.
0.
0.
0.
0.
0.
0.
0.
0.
0.
0.
0.
0.
0.
0.
0.
0.
0.
0.
0.
-0.004
-0.008
-0.012
-0.017
-0.023
-0.026
-0.030
-0.031
-0.035
-0.034
-0.032
-0.026
-0.021
-0.017
-0.012
-0.007
-0.003
-0.002
-0.001
0.
0.
0.
0.
0.
0.
0.
0.
0.
0.
0.
0.
0.
0.
0.
0.
0.
0.
0.
0.
0.
0.
0.
-0.004
-0.005
-0.006
-0.008
-0.011
-0.011
-0.010
-0.011
-0.012
-0.011
-0.009
-0.008
-0.005
-0.003
-0.002
-0.001
-0.001
0.
0.
0.
0.
0.
0.
0.
0.
0.
0.
0.
0.
0.
0.
0.
0.
0.
0.
0.
0.
0.
0.
0.
0.
0.
0.
0.
0.
0.
0.
0.
0.
0.
0.
0.
0.
0.
0.
0.
0.
0.
0.
0.
0.
0.
0.
0.
0.
0.
0.
0.
0.
0.
0.
0.
0.
0.
0.
0.
0.
0.
0.
0.
0.
0.
0.
0.
0.
0.
0.
0.
0.
0.
0.
0.
0.
0.
0.
0.
0.
0.
0.
0.
0.
0.
0.
0.
0.
0.
0.
0.
0.
0.
0.
0.
0.
0.
0.
0.
0.
0.
0.
0.
0.
0.
0.
0.
0.
0.
0.
0.
0.
0.
0.
0.
0.
0.
0.
0.
0.
0.
0.
0.
0.
0.
0.
0.
0.
0.
0.
0.
0.
0.
0.
0.
0.
0.
0.
0.
0.
0.
0.
0.
0.
0.
0.
0.
0.
0.
0.
0.
0.
0.
0.
0.
0.
0.
0.
0.
0.
0.
0.
0.
0.
0.
0.
0.
0.
0.
0.
0.
0.
0.
0.
0.
0.
0.
0.
0.
0.
0.
0.
0.
0.
0.
0.
0.
0.
0.
0.
0.
0.
0.
0.
0.
0.
0.
0.
0.
0.
0.
0.
0.
0.
0.
0.
0.
0.
0.
0.
0.
0.
0.
0.
0.
0.
0.
0.
0.
0.
0.
0.
0.
0.
0.
0.
0.
0.
0.
0.
0.
0.
0.
0.
0.
0.
0.
0.
0.
0.
0.
0.
0.
0.
0.
0.
0.
0.
0.
0.
0.
0.
0.
0.
0.
0.
0.
0.
0.
0.
0.
0.
0.
0.
0.
0.
0.
0.
0.
0.
0.
0.
0.
0.
0.
0.
0.
0.
0.
0.
0.
0.
0.
0.
0.
0.
0.
0.
0.
0.
0.
0.
0.
0.
0.
0.
0.
0.
0.
0.
0.
0.
0.
0.
0.
0.
0.
0.
0.
0.
0.
0.
0.
0.
0.
0.
0.
0.
0.
0.
0.
0.
0.
0.
0.
0.
0.
0.
0.
0.
0.
0.
0.
0.
0.
0.
0.
0.
0.
0.
0.
0.
0.
0.
0.
0.
0.
0.
0.
0.
0.
0.
0.
0.
0.
0.
0.
0.
0.
0.
0.
0.
0.
0.
0.
0.
0.
0.
0.
0.
0.
0.
0.
0.
0.
0.
0.
0.
0.
0.
0.
0.
0.
0.
0.
0.
0.
0.
0.
0.
0.
0.
0.
0.
0.
0.
0.
0.
0.
0.
0.
0.
0.
0.
0.
0.
0.
0.
0.
0.
0.
0.
0.
0.001
0.002
0.002
0.002
0.002
0.001
0.
0.
0.
0.
0.
0.
0.
0.
0.
0.
0.
0.
0.
0.
0.
0.
0.
0.
0.
0.
0.
0.
0.
0.
0.
0.
0.
0.
0.
0.
0.
0.
0.
0.
0.000
0.001
0.001
0.001
0.002
0.002
0.002
0.001
0.
0.
0.
0.
0.
0.
0.
0.
0.
0.
0.
0.
0.
0.
0.
0.
0.
0.
0.
0.
0.
0.
0.
0.
0.001
0.001
0.001
0.001
0.001
0.
0.
0.
-0.002
-0.002
-0.002
-0.001
0.001
0.001
0.002
0.002
0.002
0.001
0.
0.
0.
0.
0.
0.
0.
0.
0.
0.
0.
0.
0.
0.
0.
0.
0.
0.
0.
0.
0.
0.000
0.000
0.000
-0.007
-0.010
-0.010
-0.012
-0.011
-0.009
-0.008
-0.008
-0.005
-0.003
-0.001
0.
0.002
0.003
0.002
0.002
0.002
0.
0.
0.
0.
0.
0.
0.
0.
0.
0.
0.
0.
0.
0.
0.
0.
-0.002
-0.002
-0.003
-0.005
-0.004
-0.004
-0.011
-0.021
-0.026
-0.032
-0.032
-0.027
-0.023
-0.022
-0.020
-0.017
-0.011
-0.007
-0.002
-0.001
0.002
0.003
0.003
0.001
0.002
0.
0.
0.
0.
0.
0.
0.
0.
0.
0.
0.
0.
0.
0.001
0.001
-0.001
-0.002
-0.004
-0.008
-0.011
-0.014
-0.022
-0.036
-0.051
-0.063
-0.071
-0.076
-0.071
-0.057
-0.048
-0.038
-0.026
-0.019
-0.013
-0.005
-0.001
0.002
0.003
0.003
0.001
0.002
0.
0.
0.
0.
0.
0.
0.
0.
0.
0.
0.
0.001
0.001
0.001
-0.001
-0.003
-0.009
-0.015
-0.020
-0.029
-0.043
-0.061
-0.086
-0.113
-0.137
-0.153
-0.155
-0.146
-0.126
-0.103
-0.075
-0.050
-0.032
-0.018
-0.006
-0.003
0.002
0.002
0.003
0.001
0.002
0.
0.
0.
0.
0.
0.
0.
0.
0.
0.
0.001
0.001
0.001
0.
-0.005
-0.012
-0.019
-0.028
-0.042
-0.063
-0.097
-0.140
-0.186
-0.222
-0.258
-0.278
-0.266
-0.221
-0.185
-0.151
-0.123
-0.084
-0.051
-0.027
-0.010
0.000
0.004
0.005
0.004
0.005
0.003
0.
0.
0.
0.
0.
0.
0.
0.
0.
0.001
0.001
0.000
-0.001
-0.006
-0.019
-0.028
-0.039
-0.058
-0.097
-0.144
-0.201
-0.258
-0.294
0.165
1.241
0.208
0.393
1.749
1.192
0.656
0.096
-0.103
-0.068
-0.038
-0.015
-0.004
0.000
0.004
0.006
0.006
0.004
0.003
0.
0.
0.
0.
0.
0.
0.
0.
0.001
0.000
-0.002
-0.006
-0.017
-0.036
-0.055
-0.084
-0.128
-0.177
-0.176
-0.134
0.016
0.909
52.654
559.253
62.480
18.740
154.640
118.386
122.653
17.606
0.415
-0.087
-0.056
-0.029
-0.013
-0.007
0.002
0.005
0.004
0.005
0.004
0.003
0.
0.
0.
0.
0.
0.
0.
0.003
0.002
-0.004
-0.013
-0.032
-0.062
-0.093
-0.147
-0.194
0.079
5.106
18.752
24.467
29.553
1621.006
101192.391
2783.936
316.206
70451.219
20783.512
100054.680
879.702
4.882
-0.079
-0.077
-0.047
-0.031
-0.025
-0.015
-0.008
-0.001
0.004
0.004
0.004
0.003
0.
0.
0.
0.
0.001
0.003
0.002
0.
-0.006
-0.020
-0.047
-0.083
-0.137
-0.183
0.080
7.767
765.955
16406.654
6149.286
2099.004
1223.140
109868.586
100682.109
1756.266
106234.094
31267.438
100062.758
1589.614
5.974
-0.108
-0.114
-0.089
-0.074
-0.064
-0.053
-0.040
-0.017
-0.003
0.004
0.005
0.004
0.001
0.
0.
0.001
0.002
0.003
0.004
0.002
-0.007
-0.030
-0.065
-0.112
-0.171
0.324
32.186
365.778
36036.566
100880.570
121743.281
200219.016
1871.454
151176.891
48520.371
28184.730
100235.258
1401.955
475.455
42.943
0.743
-0.211
-0.170
-0.129
-0.050
0.206
0.107
-0.049
-0.044
-0.016
-0.001
0.005
0.005
0.003
0.
0.001
0.002
0.003
0.003
0.001
-0.006
-0.020
-0.044
-0.086
-0.148
-0.200
4.572
3106.000
101860.500
106357.266
152093.953
5780.879
16539.777
373.334
871.696
1857.829
1096.852
3486.534
121.706
3.584
0.159
-0.367
-0.297
-0.204
0.339
7.013
141.843
31.568
1.222
-0.049
-0.037
-0.007
0.002
0.005
0.003
0.001
0.001
0.003
0.003
0.001
-0.007
-0.030
-0.051
-0.080
-0.123
-0.202
-0.271
3.528
1705.052
100769.438
103624.523
121666.344
5868.617
138.548
431.592
893.385
1295.698
237.326
65.789
67.826
9.789
-0.182
-0.522
-0.400
0.330
18.289
289.099
116599.672
5668.215
23.303
0.093
-0.049
-0.013
0.001
0.005
0.004
0.001
0.003
0.004
0.002
-0.007
-0.031
-0.056
0.008
0.269
0.178
-0.237
-0.369
-0.084
15.111
169.352
2946.018
19955.354
678.803
409.823
3062.269
20864.070
810.544
232.932
1809.678
1618.133
147.851
2.405
-0.582
-0.425
2.914
201.153
4637.402
101423.750
102029.781
127.790
0.250
-0.058
-0.019
0.000
0.004
0.004
0.002
0.003
0.004
-0.001
-0.026
-0.054
0.556
13.029
106.859
376.641
3.342
-0.342
0.804
66.501
2122.059
104360.039
83274.234
382.804
84.796
11175.984
105768.031
41941.469
235.563
40635.867
200218.531
5312.941
15.695
2.628
1.392
27.431
215.890
2288.550
659.383
7999.529
45.966
0.020
-0.060
-0.020
-0.001
0.003
0.002
0.003
0.004
0.004
-0.007
-0.047
-0.008
39.328
39919.320
104481.078
102123.281
41.531
4.267
23.072
4125.527
103875.164
146069.969
104518.234
533.841
12.525
355.455
9987.244
100505.656
139.577
8500.454
57615.105
2010.775
243.976
310.688
23.143
510.619
1741.262
7423.793
769.448
11.332
0.343
-0.097
-0.054
-0.016
0.000
0.003
0.003
0.002
0.004
0.002
-0.014
-0.064
0.001
48.240
72671.977
101969.500
9806.114
445.287
151.149
341.515
1315.009
104967.539
6810.775
285.032
19.698
14.173
19.526
24.598
2624.642
68062.344
3925.169
9937.772
535.393
1478.858
2298.233
687.180
954.845
1673.589
259.623
52.625
1.705
-0.115
-0.088
-0.037
-0.012
0.
0.004
0.002
0.002
0.004
0.002
-0.017
-0.066
0.087
18.933
314.388
15725.258
18455.314
3349.812
133.422
248.576
541.209
17003.361
16569.980
222.360
58.859
4823.222
6748.363
88.473
20716.020
146875.047
102636.188
109786.914
35944.535
193.076
2369.219
100346.703
81071.570
8841.175
123.759
2.100
-0.098
-0.125
-0.061
-0.025
-0.009
0.000
0.001
0.001
0.002
0.004
0.002
-0.017
-0.057
0.188
37.080
704.825
1701.835
411.948
666.967
1351.756
86.321
13966.087
157343.531
66467.172
2443.809
858.884
100366.016
100038.102
618.314
139.882
7220.022
200191.281
5050.277
1368.152
2078.043
2127.057
124945.422
23967.846
363.679
17.980
0.144
-0.178
-0.104
-0.040
-0.016
-0.006
-0.001
0.002
0.
0.002
0.004
0.003
-0.011
-0.049
-0.065
1.923
32.075
58.348
66.792
34867.035
100066.336
1046.898
3123.623
100245.180
1438.991
100169.820
33141.887
28463.646
14023.935
114.671
69.732
2419.365
200114.203
13978.965
144.880
23950.873
107705.008
200167.563
101533.320
77.906
0.544
-0.273
-0.166
-0.074
-0.029
-0.010
-0.004
0.002
0.
0.
0.001
0.003
0.003
-0.006
-0.036
-0.079
-0.105
0.257
0.720
23.243
3551.274
25692.371
1194.040
2956.816
126.903
359.722
8909.786
3313.570
1764.357
139.427
1098.531
46923.691
13806.232
107537.016
96495.047
68.485
956.460
113756.180
52770.527
1294.769
23.883
-0.316
-0.295
-0.141
-0.064
-0.025
-0.005
-0.001
0.
0.
0.
0.001
0.002
0.006
-0.004
-0.023
-0.068
-0.147
-0.261
-0.317
2.953
237.703
101801.273
115596.328
37827.730
137.222
241.530
1696.081
401.788
21.786
16.449
5697.834
100587.898
107915.406
102837.320
838.348
12.250
971.052
100936.828
133694.000
910.893
7.424
-0.403
-0.281
-0.120
-0.050
-0.019
-0.002
0.
0.
0.
0.
0.
0.005
0.002
0.002
-0.023
-0.066
-0.139
-0.218
1.257
23.036
282.964
100281.945
103857.750
3746.679
70.848
39.503
1345.727
447.268
6.941
2.606
143.980
1613.263
21957.574
30322.260
201.431
4.007
103.587
6224.753
65523.090
9921.593
33.111
-0.326
-0.256
-0.117
-0.046
-0.011
0.002
0.
0.
0.
0.
0.001
0.005
0.003
-0.005
-0.031
-0.086
-0.151
0.131
33.023
4441.273
14975.507
2160.709
32310.441
1352.001
93.455
2.917
17.652
12.341
54.457
104.470
11.519
22.094
679.586
962.081
40.097
273.497
763.973
74.351
131.047
72.291
3.806
-0.215
-0.229
-0.112
-0.043
-0.008
0.001
-0.001
0.
0.
0.
0.004
0.005
0.000
-0.013
-0.049
-0.122
-0.192
1.120
111.738
52106.188
100200.320
1994.839
604.238
120.751
15.488
0.518
12.840
64.290
26079.473
100003.563
499.403
2.634
6.099
22.623
316.225
100145.938
100005.367
1589.299
6.454
12.079
11.054
0.540
-0.196
-0.103
-0.038
-0.008
0.
-0.001
0.
0.
0.
0.004
0.005
-0.005
-0.028
-0.079
-0.152
-0.129
3.155
365.801
15352.506
2417.867
164.014
27.575
6.475
13.642
57.978
100366.023
1773.439
104865.578
100771.445
1377.660
5.901
7.779
261.230
59872.660
76179.563
100070.094
1017.694
7.973
10.478
7.084
0.339
-0.181
-0.093
-0.028
-0.006
-0.001
-0.001
0.
0.
0.
0.005
0.004
-0.010
-0.050
-0.098
0.645
13.647
21.347
97.159
1507.810
893.385
301.790
14.892
266.421
3587.231
911.801
68882.688
104333.211
102005.727
89684.438
189.248
17.613
41.823
196.498
24919.457
9356.122
291.632
41.742
127.295
45.598
1.522
-0.225
-0.174
-0.077
-0.026
-0.006
-0.002
-0.001
0.
0.
0.
0.005
0.001
-0.015
-0.060
0.025
19.532
3472.064
12084.273
360.956
69.134
83.918
45.764
13.976
3081.962
178117.516
105760.117
103553.336
32535.088
74104.828
36508.266
5532.534
83.704
17.925
11.770
84.161
55.985
5.842
1414.677
6670.606
99.441
1.647
-0.247
-0.157
-0.059
-0.020
-0.006
0.000
0.
0.
0.
0.
0.005
0.001
-0.018
-0.069
0.227
86.810
101401.406
106563.047
100395.758
2003.583
15.812
7.864
6.314
386.808
16021.044
23057.330
101867.406
37948.766
575.119
1244.361
2877.007
74.651
14.414
3.454
0.263
-0.296
0.106
70.738
177.417
12.097
0.166
-0.234
-0.124
-0.045
-0.017
-0.005
0.
0.
0.
0.
0.
0.006
0.003
-0.018
-0.075
0.022
50.131
4330.381
2177.181
34854.199
1102.472
294.955
821.625
25.245
132.995
3424.122
458.594
2711.190
12547.913
3135.800
477.095
272.601
2622.803
1123.582
45.845
2.091
-0.323
0.334
1.225
1.149
0.003
-0.299
-0.199
-0.098
-0.040
-0.014
-0.003
0.
0.
0.
0.
0.
0.007
0.001
-0.020
-0.085
-0.172
0.478
6.164
24.168
90.571
28.664
965.512
3392.730
70.921
241.589
2687.443
302.305
437.393
209.587
106589.031
104201.945
11841.872
111117.727
103625.430
359.536
8.949
41.990
112.155
14.087
0.084
-0.436
-0.327
-0.186
-0.085
-0.034
-0.011
-0.001
0.
0.
0.
0.
0.
0.006
-0.002
-0.026
-0.086
-0.204
-0.334
3.424
515.633
4443.108
106.165
32.219
56.790
113.836
511.018
3241.366
7645.034
100173.961
18359.416
19075.967
120344.648
51249.684
102932.523
200071.875
100179.617
71.169
4115.692
57350.836
509.272
7.531
0.306
-0.308
-0.178
-0.083
-0.033
-0.010
-0.002
0.
0.
0.
0.
0.
0.000
-0.009
-0.038
-0.100
-0.235
-0.337
12.521
9360.583
100961.523
2430.780
504.391
25.577
40.751
160.298
2425.083
15172.604
100239.500
11547.700
6352.530
13751.514
768.657
850.882
48806.422
10267.028
2433.784
10773.087
128896.711
1331.149
431.145
21.653
-0.017
-0.171
-0.084
-0.030
-0.010
-0.002
0.
0.
0.
0.
0.
-0.001
-0.016
-0.052
-0.126
-0.278
-0.382
4.403
257.306
5109.418
110028.281
105363.844
314.715
27.323
125.311
1233.701
325.273
256.459
75.920
74.965
621.898
209.044
36.293
104.548
22927.654
200278.750
200151.484
102833.836
7727.854
2460.646
55.713
0.239
-0.161
-0.081
-0.028
-0.007
-0.002
0.
0.
0.
0.
0.
-0.004
-0.024
-0.065
-0.148
-0.293
-0.294
21.796
2209.156
1999.355
34329.508
47498.711
444.132
119.309
38.102
53.228
17.062
5.693
7.738
3.530
36.643
220.394
1697.986
13738.716
8437.927
200127.922
44598.930
15222.044
576.657
73.613
5.365
-0.152
-0.145
-0.069
-0.028
-0.008
-0.002
0.
0.
0.
0.
0.
-0.005
-0.028
-0.077
-0.156
-0.311
-0.372
14.719
962.759
843.038
83.618
292.657
1993.153
1315.630
768.712
13.039
1.545
32.019
82.057
17.416
1849.503
100408.570
35983.219
186767.813
106890.094
103208.969
111438.023
642.441
9.372
0.872
-0.223
-0.221
-0.121
-0.054
-0.020
-0.005
0.
0.
0.
0.
0.
0.
-0.004
-0.026
-0.075
-0.154
-0.311
-0.468
1.189
37.919
204.495
59.028
1632.507
1188.710
330.245
241.426
7.411
0.983
22.617
51.899
16.705
3342.865
200008.641
15007.109
3245.678
1451.513
3898.485
100112.102
601.955
1.634
-0.393
-0.302
-0.181
-0.089
-0.040
-0.016
-0.005
0.000
0.
0.
0.
0.
0.
-0.003
-0.021
-0.064
-0.138
-0.277
-0.325
11.226
1544.825
103347.852
3725.446
100360.281
663.420
134.552
172.070
11.529
1.820
11.887
9.430
2.392
66.601
669.024
140.567
20.837
9.207
26.236
93.993
10.306
-0.184
-0.318
-0.224
-0.126
-0.065
-0.027
-0.010
-0.003
0.001
0.
0.
0.
0.
0.
-0.002
-0.016
-0.045
-0.107
-0.218
-0.171
20.505
4060.822
126746.484
8623.755
861.912
86.840
426.134
930.583
64.031
4.297
21.665
12.557
0.667
0.445
2.746
5.252
4.827
0.441
-0.170
-0.027
-0.259
-0.286
-0.222
-0.151
-0.086
-0.042
-0.018
-0.006
0.000
0.001
0.
0.
0.
0.
0.
-0.002
-0.007
-0.032
-0.073
-0.159
-0.219
3.546
142.860
1375.460
17056.426
1024.338
88.359
71571.398
103801.211
1688.520
6.613
3.512
2.230
-0.096
-0.359
-0.222
0.519
0.599
-0.119
-0.317
-0.308
-0.260
-0.198
-0.144
-0.095
-0.050
-0.025
-0.009
-0.002
0.000
0.001
0.
0.
0.
0.
0.
0.001
-0.004
-0.018
-0.048
-0.105
-0.193
-0.102
3.959
235.111
28287.691
1445.590
84.082
80012.445
146198.984
2164.107
7.815
-0.231
-0.268
-0.301
-0.297
-0.284
-0.243
-0.235
-0.253
-0.235
-0.211
-0.165
-0.121
-0.086
-0.057
-0.026
-0.012
-0.005
0.000
0.001
0.
0.
0.
0.
0.
0.
0.001
-0.002
-0.012
-0.026
-0.060
-0.127
-0.206
-0.083
7.143
62.887
19.076
32.017
46272.813
102643.523
4298.383
7.509
-0.372
-0.352
-0.267
-0.231
-0.217
-0.205
-0.201
-0.189
-0.162
-0.131
-0.092
-0.066
-0.045
-0.028
-0.012
-0.004
0.000
0.001
0.001
0.
0.
0.
0.
0.
0.
0.
0.001
-0.004
-0.016
-0.031
-0.062
-0.131
-0.190
-0.189
-0.033
-0.197
6.610
533.444
5458.610
190.070
2.415
-0.362
-0.315
-0.235
-0.188
-0.161
-0.144
-0.139
-0.126
-0.103
-0.077
-0.053
-0.037
-0.025
-0.013
-0.003
0.000
0.001
0.001
0.
0.
0.
0.
0.
0.
0.
0.
0.
-0.002
-0.008
-0.015
-0.029
-0.064
-0.112
-0.163
-0.241
-0.301
0.448
12.751
40.571
10.471
0.209
-0.311
-0.259
-0.197
-0.155
-0.118
-0.098
-0.087
-0.077
-0.060
-0.045
-0.030
-0.022
-0.013
-0.003
0.001
0.001
0.002
0.
0.
0.
0.
0.
0.
0.
0.
0.
0.
0.
-0.002
-0.007
-0.011
-0.027
-0.053
-0.086
-0.138
-0.196
-0.159
0.765
2.395
0.725
-0.195
-0.242
-0.195
-0.151
-0.119
-0.088
-0.069
-0.060
-0.051
-0.038
-0.029
-0.020
-0.013
-0.005
0.001
0.001
0.
0.
0.
0.
0.
0.
0.
0.
0.
0.
0.
0.
0.
0.
-0.001
-0.004
-0.010
-0.024
-0.045
-0.071
-0.109
-0.147
-0.140
-0.113
-0.164
-0.187
-0.172
-0.139
-0.109
-0.082
-0.060
-0.048
-0.040
-0.035
-0.027
-0.017
-0.011
-0.003
0.000
0.001
0.
0.
0.
0.
0.
0.
0.
0.
0.
0.
0.
0.
0.
0.
0.
0.
-0.001
-0.001
-0.009
-0.018
-0.032
-0.053
-0.079
-0.095
-0.106
-0.110
-0.108
-0.096
-0.082
-0.068
-0.052
-0.035
-0.030
-0.024
-0.019
-0.012
-0.006
-0.003
-0.001
0.
0.
0.
0.
0.
0.
0.
0.
0.
0.
0.
0.
0.
0.
0.
0.
0.
0.
0.
0.
-0.003
-0.008
-0.013
-0.023
-0.034
-0.045
-0.050
-0.052
-0.051
-0.045
-0.039
-0.036
-0.028
-0.021
-0.017
-0.013
-0.008
-0.003
-0.002
-0.001
0.
0.
0.
0.
0.
0.
0.
0.
0.
0.
0.
0.
0.
0.
0.
0.
0.
0.
0.
0.
0.
0.
-0.002
-0.006
-0.008
-0.013
-0.016
-0.019
-0.019
-0.017
-0.018
-0.017
-0.016
-0.013
-0.009
-0.007
-0.003
-0.002
-0.001
-0.001
-0.001
0.
0.
0.
0.
0.
0.
0.
0.
0.
0.
0.
0.
0.
0.
0.
0.
0.
0.
0.
0.
0.
0.
0.
-0.002
-0.004
-0.004
-0.006
-0.007
-0.008
-0.007
-0.008
-0.006
-0.004
-0.004
-0.003
-0.002
-0.002
-0.001
-0.001
0.
0.
0.
0.
0.
0.
0.
0.
0.
0.
0.
0.
0.
0.
0.
0.
0.
0.
0.
0.
0.
0.
0.
0.
0.
0.
0.
0.
0.
0.
0.
0.
0.
0.
0.
0.
0.
0.
0.
0.
0.
0.
0.
0.
0.
0.
0.
0.
0.
0.
0.
0.
0.
0.
0.
0.
0.
0.
0.
0.
0.
0.
0.
0.
0.
0.
0.
0.
0.
0.
0.
0.
0.
0.
0.
0.
0.
0.
0.
0.
0.
0.
0.
0.
0.
0.
0.
0.
0.
0.
0.
0.
0.
0.
0.
0.
0.
0.
0.
0.
0.
0.
0.
0.
0.
0.
0.
0.
0.
0.
0.
0.
0.
0.
0.
0.
0.
0.
0.
0.
0.
0.
0.
0.
0.
0.
0.
0.
0.
0.
0.
0.
0.
0.
0.
0.
0.
0.
0.
0.
0.
0.
0.
0.
0.
0.
0.
0.
0.
0.
0.
0.
0.
0.
0.
0.
0.
0.
0.
0.
0.
0.
0.
0.
0.
0.
0.
0.
0.
0.
0.
0.
0.
0.
0.
0.
0.
0.
0.
0.
0.
0.
0.
0.
0.
0.
0.
0.
0.
0.
0.
0.
0.
0.
0.
0.
0.
0.
0.
0.
0.
0.
0.
0.
0.
0.
0.
0.
0.
0.
0.
0.
0.
0.
0.
0.
0.
0.
0.
0.
0.
0.
0.
0.
0.
0.
0.
0.
0.
0.
0.
0.
0.
0.
0.
0.
0.
0.
0.
0.
0.
0.
0.
0.
0.
0.
0.
0.
0.
0.
0.
0.
0.
0.
0.
0.
0.
0.
0.
0.
0.
0.
0.
0.
0.
0.
0.
0.
0.
0.
0.
0.
0.
0.
0.
0.
0.
0.
0.
0.
0.
0.
0.
0.
0.
0.
0.
0.
0.
0.
0.
0.
0.
0.
0.
0.
0.
0.
0.
0.
0.
0.
0.
0.
0.
0.
0.
0.
0.
0.
0.
0.
0.
0.
0.
0.
0.
0.
0.
0.
0.
0.
0.
0.
0.
0.
0.
0.
0.
0.
0.
0.
0.
0.
0.
0.
0.
0.
0.
0.
0.
0.
0.
0.
0.
0.
0.
0.
0.
0.
0.
0.
0.
0.
0.
0.
0.
0.
0.
0.
0.
0.
0.
0.
0.
0.
0.
0.
0.
0.
0.
0.
0.
0.003
0.003
0.003
0.003
0.002
0.001
0.
0.
0.
0.
0.
0.
0.
0.
0.
0.
0.
0.
0.
0.
0.
0.
0.
0.
0.
0.
0.
0.
0.
0.
0.
0.
0.
0.
0.
0.
0.
0.
0.
-0.002
-0.002
-0.001
-0.001
0.001
0.003
0.002
0.003
0.002
0.
0.
0.
0.
0.
0.
0.
0.
0.
0.
0.
0.
0.
0.
0.
0.
0.
0.
0.
0.
0.
0.
0.
-0.001
-0.001
0.
0.
0.
0.
0.
0.
-0.006
-0.005
-0.005
-0.003
-0.001
0.
0.003
0.003
0.003
0.002
0.002
0.
0.
0.
0.
0.
0.
0.
0.
0.
0.
0.
0.
0.
0.
0.
0.
0.
0.
0.
0.
0.
-0.001
-0.002
-0.004
-0.005
-0.006
-0.005
-0.004
-0.002
-0.008
-0.005
-0.007
-0.007
-0.006
-0.005
-0.002
0.
0.003
0.003
0.004
0.002
0.001
0.
0.
0.
0.
0.
0.
0.
0.
0.
0.
0.
0.
0.
0.
-0.002
-0.002
-0.003
-0.003
-0.002
-0.003
-0.005
-0.010
-0.013
-0.018
-0.018
-0.020
-0.018
-0.021
-0.018
-0.017
-0.012
-0.010
-0.010
-0.009
-0.006
-0.002
0.001
0.003
0.004
0.002
0.002
0.
0.
0.
0.
0.
0.
0.
0.
0.
0.
0.
0.
0.
-0.002
-0.003
-0.004
-0.005
-0.006
-0.006
-0.010
-0.017
-0.023
-0.035
-0.042
-0.046
-0.042
-0.041
-0.036
-0.034
-0.028
-0.026
-0.018
-0.016
-0.013
-0.010
-0.004
0.000
0.003
0.003
0.004
0.002
0.
0.
0.
0.
0.
0.
0.
0.
0.
0.
0.
0.001
-0.001
-0.002
-0.004
-0.007
-0.011
-0.013
-0.019
-0.025
-0.038
-0.054
-0.065
-0.082
-0.089
-0.089
-0.085
-0.076
-0.061
-0.044
-0.035
-0.029
-0.019
-0.017
-0.011
-0.005
-0.001
0.003
0.003
0.004
0.002
0.
0.
0.
0.
0.
0.
0.
0.
0.
0.
0.001
0.001
-0.002
-0.006
-0.010
-0.016
-0.022
-0.028
-0.042
-0.055
-0.082
-0.108
-0.135
-0.161
-0.178
-0.177
-0.167
-0.144
-0.117
-0.083
-0.054
-0.039
-0.027
-0.017
-0.012
-0.004
-0.001
0.003
0.003
0.002
0.002
0.
0.
0.
0.
0.
0.
0.
0.
0.
0.001
0.001
0.000
-0.007
-0.015
-0.024
-0.032
-0.042
-0.058
-0.087
-0.123
-0.174
-0.227
-0.268
-0.303
-0.326
-0.316
-0.279
-0.232
-0.187
-0.132
-0.089
-0.053
-0.033
-0.020
-0.012
-0.004
0.002
0.005
0.006
0.004
0.002
0.
0.
0.
0.
0.
0.
0.
0.
0.001
0.001
-0.001
-0.008
-0.019
-0.034
-0.050
-0.064
-0.089
-0.126
-0.177
-0.225
-0.284
-0.333
-0.321
-0.264
-0.333
-0.364
-0.234
-0.164
-0.124
-0.147
-0.127
-0.081
-0.048
-0.024
-0.011
-0.006
0.001
0.004
0.007
0.004
0.003
0.
0.
0.
0.
0.
0.
0.
0.
0.000
0.
-0.005
-0.016
-0.041
-0.064
-0.086
-0.119
-0.176
-0.222
-0.224
0.270
1.947
3.473
7.965
10.453
3.323
1.441
5.567
6.104
5.724
1.314
-0.080
-0.108
-0.063
-0.037
-0.016
-0.012
-0.004
0.000
0.004
0.005
0.004
0.003
0.
0.
0.
0.
0.
0.
0.001
0.002
-0.002
-0.010
-0.032
-0.063
-0.080
-0.076
-0.166
-0.255
-0.190
1.976
29.105
293.123
537.819
1412.960
375.060
66.245
13.877
90.943
93.142
129.233
17.489
0.373
-0.132
-0.089
-0.057
-0.041
-0.033
-0.023
-0.014
-0.003
0.004
0.004
0.004
0.002
0.
0.
0.
0.
0.001
0.003
0.001
-0.003
-0.017
-0.046
-0.078
0.014
0.409
0.076
-0.145
2.305
70.164
641.615
80491.945
102099.297
101541.320
64542.230
1788.610
49.921
139.621
121.112
187.593
24.295
0.439
-0.179
-0.132
-0.104
-0.086
-0.072
-0.060
-0.045
-0.021
-0.004
0.004
0.005
0.004
0.001
0.
0.
0.001
0.002
0.003
0.002
-0.004
-0.023
-0.057
-0.095
0.025
0.602
0.412
11.041
100.135
969.919
10028.248
126586.742
130508.789
19556.170
102452.578
11835.258
95.763
181.110
28.305
12.827
2.528
-0.198
-0.254
-0.192
-0.139
-0.037
0.233
0.198
-0.041
-0.047
-0.019
-0.002
0.004
0.005
0.003
0.
0.001
0.002
0.003
0.004
0.000
-0.010
-0.032
-0.076
-0.126
-0.155
-0.115
1.864
413.242
23504.672
100718.563
12735.429
1883.744
770.891
296.235
103832.906
10490.915
438.548
55.316
15.155
4.363
0.351
-0.402
-0.343
-0.172
1.440
9.790
70.399
109.675
3.161
-0.047
-0.040
-0.008
0.002
0.005
0.002
0.001
0.002
0.003
0.003
0.002
-0.011
-0.034
-0.061
-0.108
-0.176
-0.241
-0.311
1.408
266.341
9630.432
29612.609
103796.984
107141.781
4049.415
12612.408
265.228
1921.049
17898.197
1199.124
3791.744
153.764
4.700
-0.387
-0.417
1.869
144.191
2506.594
80926.438
116582.141
65.626
0.174
-0.054
-0.015
0.000
0.004
0.004
0.001
0.002
0.004
0.002
-0.008
-0.037
-0.061
-0.015
0.136
-0.017
-0.293
-0.429
-0.321
7.147
355.213
101625.641
200062.984
2975.753
100152.977
200039.922
100703.813
902.866
78633.773
72312.195
100768.023
2946.313
19.226
-0.203
-0.224
13.598
7366.592
100435.180
146953.969
106551.367
102.352
0.293
-0.063
-0.021
-0.001
0.004
0.002
0.002
0.003
0.004
-0.001
-0.027
-0.059
0.309
8.769
52.482
44.789
1.169
-0.434
0.030
45.729
713.378
102766.258
100890.727
292.945
881.066
101681.492
106051.266
2610.689
6728.103
6416.790
134993.406
9899.148
34.207
15.082
8.927
344.782
3772.758
200058.250
12394.959
1479.598
24.370
0.007
-0.066
-0.022
-0.001
0.002
0.002
0.003
0.004
0.003
-0.008
-0.052
-0.042
11.618
1332.087
46087.910
3060.203
47.809
18.055
4.721
22486.266
32354.379
4870.301
1640.591
47.303
184.132
842.544
2067.839
652.423
922.453
728.626
94061.313
101985.773
10317.258
18709.584
160.845
100039.195
108070.281
101483.813
78123.148
46.606
0.453
-0.104
-0.059
-0.018
-0.001
0.003
0.002
0.002
0.004
0.002
-0.016
-0.069
-0.010
17.188
2545.796
138488.359
52131.000
111432.305
29696.285
7.400
173.659
861.234
212.120
35.848
36.381
474.611
424.806
842.029
98.071
193.084
187.440
257.537
630.453
100581.414
146874.281
3830.714
44311.988
151998.031
5402.623
540.791
6.742
-0.061
-0.097
-0.041
-0.013
0.000
0.002
0.002
0.002
0.004
0.001
-0.020
-0.067
0.899
759.383
17696.154
146243.750
188550.547
102311.664
3441.643
19.344
28.122
150.837
70.244
7.350
11.728
161.593
192.105
60.714
108.009
1002.526
6219.694
873.257
265.576
5604.127
101880.797
163708.969
163611.641
100237.570
1611.934
7.428
0.092
-0.130
-0.067
-0.027
-0.010
0.000
0.002
0.001
0.002
0.004
0.001
-0.020
-0.060
1.593
4357.725
200062.922
103734.453
4698.951
110923.148
49336.449
181.443
764.063
16945.105
325.139
21.418
36.234
1372.005
1852.751
39.822
22.688
5026.350
101658.219
111692.234
6655.924
390.568
7209.287
103149.211
20035.070
6261.947
105.545
0.890
-0.180
-0.109
-0.045
-0.019
-0.007
0.000
0.002
0.
0.003
0.004
0.003
-0.014
-0.052
0.052
13.169
646.988
20866.186
270.533
109575.180
104875.008
1929.111
295.203
3708.125
121.455
90.786
69.889
195.465
214.208
26.234
81.872
4911.451
101238.977
57561.578
22800.881
138.314
1390.496
100625.961
120244.820
162.148
1.610
-0.248
-0.173
-0.081
-0.032
-0.012
-0.005
0.002
0.
0.
0.001
0.003
0.003
-0.009
-0.044
-0.085
0.050
2.845
11.405
37.827
7959.327
163556.063
87189.539
93.760
15.254
7.706
37.523
42.941
27.829
14.497
1589.719
96427.367
3215.067
4991.341
737.826
196.146
196.587
942.624
1191.462
29781.629
81.544
-0.295
-0.315
-0.151
-0.070
-0.028
-0.007
-0.003
0.
0.
0.
0.001
0.002
0.005
-0.006
-0.027
-0.079
-0.160
-0.273
-0.279
5.890
1175.706
108081.922
90615.664
218.731
6.160
1.876
22.989
410.220
312.271
27.939
9537.195
100152.852
69779.258
42517.770
154.931
41.408
2329.503
12281.431
104132.984
3199.581
12.641
-0.415
-0.308
-0.133
-0.057
-0.022
-0.004
0.
0.
0.
0.
0.001
0.004
0.002
0.001
-0.028
-0.074
-0.158
-0.234
1.792
35.652
176.597
22393.074
131880.359
6726.640
420.424
3.196
16.671
312.365
256.043
13.903
185.202
2192.093
1704.054
1298.596
28.839
8.551
255.815
18281.096
106244.367
104203.188
116.690
-0.244
-0.277
-0.129
-0.052
-0.015
0.001
-0.001
0.
0.
0.
0.001
0.005
0.002
-0.006
-0.036
-0.092
-0.168
0.281
50.537
13630.481
64822.184
138835.984
103436.508
119667.086
18689.877
11.947
0.894
12.019
35.617
47.675
8.927
7.483
16.218
15.494
3.330
34.066
74.836
161.087
395.575
336.269
65.903
2.606
-0.211
-0.120
-0.046
-0.014
-0.001
-0.001
0.
0.
0.
0.003
0.005
0.000
-0.014
-0.051
-0.127
-0.191
2.897
350.238
106759.570
108593.375
102418.922
16989.051
6226.164
445.868
2.915
6.350
31.867
3773.452
14911.122
174.005
2.767
4.256
6.274
21.924
1098.455
4437.856
116.463
160.358
7159.921
7725.606
35.356
0.002
-0.109
-0.044
-0.012
-0.002
-0.001
0.
0.
0.
0.004
0.005
-0.005
-0.028
-0.079
-0.162
-0.174
10.822
7366.293
101008.695
111987.266
20705.521
3919.690
37.408
5.916
26.271
5685.189
976.739
17837.055
100311.164
414.678
95.082
512.298
157.407
113.539
754.755
2528.509
91.006
247.334
2245.017
2204.679
20.402
-0.035
-0.098
-0.040
-0.010
-0.002
-0.001
0.
0.
0.
0.005
0.005
-0.008
-0.044
-0.106
-0.062
1.677
7.474
949.359
101021.281
104856.992
100557.742
344.236
29.415
683.691
1147.416
24068.262
101482.609
100642.781
14034.075
68.189
2160.902
63507.090
1160.786
126.465
55.013
33.182
21.402
127.428
60.671
14.892
0.737
-0.161
-0.088
-0.030
-0.009
-0.002
-0.001
0.
0.
0.
0.005
0.003
-0.013
-0.058
-0.099
2.183
431.832
1430.343
24.060
171.315
7370.626
2340.843
32.906
262.240
100261.453
104154.258
102277.500
27712.686
10577.335
1305.977
28.469
467.379
4822.896
258.007
18.727
9.016
1.298
7.350
33.893
12.206
0.531
-0.235
-0.152
-0.067
-0.025
-0.007
-0.002
-0.001
0.
0.
0.
0.005
0.001
-0.014
-0.067
-0.094
4.491
1012.637
4516.257
80.542
22.190
42.073
52.758
55.313
3000.928
135263.016
86198.484
143620.359
105260.297
379.043
28.528
41.032
23.108
24.682
5.818
2.456
4.001
0.154
0.235
1.631
0.402
-0.258
-0.220
-0.113
-0.044
-0.017
-0.006
0.000
0.
0.
0.
0.
0.005
0.001
-0.013
-0.074
-0.137
0.914
16.525
35.487
57.743
82.682
11732.283
100410.094
271.148
5154.431
120445.195
12220.184
17016.447
100035.805
289.125
250.587
4238.766
699.885
73.413
5.092
-0.063
1.162
0.960
-0.279
-0.500
-0.414
-0.287
-0.173
-0.082
-0.033
-0.014
-0.003
0.
0.
0.
0.
0.
0.006
0.003
-0.018
-0.070
-0.164
-0.244
0.027
1.639
13.391
123.872
101491.297
101596.398
610.333
302.261
13562.614
731.631
52.698
77.287
945.506
8733.990
111697.414
17444.723
3188.778
111.236
20.673
180.010
297.890
26.511
0.166
-0.419
-0.273
-0.139
-0.065
-0.027
-0.009
0.
0.
0.
0.
0.
0.
0.006
-0.001
-0.025
-0.072
-0.180
-0.344
-0.173
7.152
22.817
23.330
292.156
631.953
38.657
45.701
26.463
59.552
412.053
112.450
526.426
16149.137
100522.633
69929.969
59374.066
10330.093
374.401
34815.098
100720.227
1598.672
5.188
-0.316
-0.256
-0.131
-0.061
-0.026
-0.003
-0.001
0.
0.
0.
0.
0.
0.003
-0.007
-0.033
-0.085
-0.208
-0.370
0.443
30.968
147.148
2374.059
3249.300
147.510
17.367
3.518
13.514
54.185
335.908
95.709
38.678
201.302
2022.204
468.733
6474.360
2038.184
353.544
51848.371
102330.430
2245.064
9.549
0.080
-0.240
-0.133
-0.056
-0.024
-0.003
-0.001
0.
0.
0.
0.
0.
0.002
-0.013
-0.041
-0.109
-0.246
-0.330
6.976
293.253
4315.600
102137.227
102633.977
58002.773
773.935
7.333
4.473
6.072
12.285
5.049
2.291
5.470
7.795
20.736
51.244
113.379
2429.523
9183.172
78741.000
494.836
8.386
0.392
-0.219
-0.126
-0.056
-0.021
-0.003
-0.001
0.
0.
0.
0.
0.
-0.002
-0.019
-0.049
-0.129
-0.280
0.027
141.720
100382.336
200107.688
83643.625
57419.875
110598.258
4354.577
409.144
9.361
-0.052
-0.277
-0.351
0.341
26.717
208.186
3819.228
31623.824
444.279
1372.189
907.224
1284.563
65.294
1.832
-0.155
-0.204
-0.110
-0.050
-0.018
-0.003
-0.001
0.
0.
0.
0.
0.
-0.003
-0.022
-0.059
-0.139
-0.300
-0.102
87.715
100049.898
69423.063
1042.484
11204.630
105349.406
200064.266
100119.375
150.220
-0.077
-0.235
0.034
6.812
1701.963
100069.914
106582.023
100110.500
2717.011
755.942
210.107
20.114
1.537
-0.268
-0.279
-0.168
-0.082
-0.038
-0.014
-0.001
-0.001
0.
0.
0.
0.
0.
-0.003
-0.021
-0.059
-0.140
-0.300
-0.421
2.975
181.627
10284.837
324.608
100201.227
117960.211
32435.602
34974.875
58.676
-0.207
-0.226
0.045
8.521
2697.452
100019.023
14159.491
5737.366
167.350
53.945
101.521
10.783
-0.172
-0.318
-0.216
-0.115
-0.057
-0.028
-0.008
0.
0.
0.
0.
0.
0.
0.
-0.002
-0.017
-0.052
-0.127
-0.274
-0.394
3.473
1320.919
199059.563
2800.965
1898.727
1155.096
50.143
28.401
1.482
-0.432
-0.297
-0.220
1.084
59.150
577.881
126.850
13.736
2.633
1.723
3.499
0.511
-0.265
-0.219
-0.133
-0.073
-0.037
-0.016
-0.004
0.000
0.
0.
0.
0.
0.
0.
0.000
-0.012
-0.042
-0.101
-0.226
-0.330
4.375
1052.789
200110.531
104051.211
1004.423
11.354
37.066
80.957
9.640
-0.090
-0.237
-0.224
-0.238
0.477
2.212
0.906
-0.142
-0.321
-0.314
-0.249
-0.229
-0.187
-0.134
-0.081
-0.043
-0.021
-0.008
0.000
0.001
0.
0.
0.
0.
0.
0.
0.001
-0.008
-0.026
-0.074
-0.168
-0.283
0.869
114.021
100917.492
200086.344
7980.677
34.039
2005.993
12456.106
199.094
1.667
-0.312
-0.272
-0.252
-0.243
-0.239
-0.251
-0.266
-0.277
-0.247
-0.201
-0.155
-0.115
-0.075
-0.045
-0.023
-0.012
-0.005
0.001
0.001
0.
0.
0.
0.
0.
0.
0.000
-0.004
-0.019
-0.043
-0.112
-0.213
-0.182
8.099
1135.112
100382.406
12532.155
33.132
2283.046
13150.309
257.257
2.359
-0.313
-0.259
-0.198
-0.185
-0.184
-0.182
-0.185
-0.170
-0.146
-0.116
-0.087
-0.060
-0.042
-0.026
-0.012
-0.006
0.000
0.001
0.
0.
0.
0.
0.
0.
0.
0.
-0.002
-0.010
-0.029
-0.063
-0.132
-0.217
0.111
15.958
199.853
48.623
8.156
894.280
70033.797
253.750
1.706
-0.292
-0.229
-0.158
-0.131
-0.119
-0.117
-0.117
-0.101
-0.085
-0.065
-0.046
-0.032
-0.023
-0.007
-0.004
0.000
0.001
0.001
0.
0.
0.
0.
0.
0.
0.
0.
-0.001
-0.006
-0.013
-0.031
-0.064
-0.133
-0.191
-0.108
0.252
-0.090
1.164
203.135
60811.168
75.390
0.269
-0.253
-0.188
-0.125
-0.098
-0.079
-0.070
-0.067
-0.059
-0.049
-0.038
-0.027
-0.017
-0.012
-0.001
0.000
0.001
0.002
0.
0.
0.
0.
0.
0.
0.
0.
0.
0.
-0.001
-0.006
-0.016
-0.032
-0.060
-0.110
-0.156
-0.215
-0.274
-0.231
1.487
6.740
0.834
-0.219
-0.207
-0.143
-0.099
-0.068
-0.051
-0.044
-0.040
-0.035
-0.027
-0.021
-0.014
-0.012
0.001
0.001
0.002
0.001
0.
0.
0.
0.
0.
0.
0.
0.
0.
0.
0.
0.
-0.002
-0.007
-0.012
-0.026
-0.049
-0.078
-0.117
-0.167
-0.195
-0.191
-0.164
-0.186
-0.185
-0.147
-0.101
-0.074
-0.051
-0.037
-0.031
-0.029
-0.024
-0.017
-0.012
-0.008
-0.001
0.001
0.001
0.
0.
0.
0.
0.
0.
0.
0.
0.
0.
0.
0.
0.
0.
0.
-0.001
-0.005
-0.009
-0.018
-0.037
-0.057
-0.082
-0.111
-0.136
-0.140
-0.133
-0.118
-0.091
-0.069
-0.049
-0.033
-0.025
-0.022
-0.019
-0.015
-0.010
-0.006
-0.001
-0.001
0.
0.
0.
0.
0.
0.
0.
0.
0.
0.
0.
0.
0.
0.
0.
0.
0.
0.
-0.001
-0.002
-0.005
-0.010
-0.023
-0.039
-0.053
-0.068
-0.073
-0.069
-0.060
-0.047
-0.038
-0.028
-0.021
-0.017
-0.014
-0.009
-0.006
-0.003
-0.001
-0.001
0.
0.
0.
0.
0.
0.
0.
0.
0.
0.
0.
0.
0.
0.
0.
0.
0.
0.
0.
0.
0.
-0.001
-0.006
-0.009
-0.012
-0.023
-0.027
-0.031
-0.030
-0.026
-0.020
-0.019
-0.015
-0.011
-0.008
-0.006
-0.003
-0.002
-0.001
-0.001
0.
0.
0.
0.
0.
0.
0.
0.
0.
0.
0.
0.
0.
0.
0.
0.
0.
0.
0.
0.
0.
0.
0.
-0.002
-0.003
-0.006
-0.008
-0.009
-0.010
-0.012
-0.010
-0.009
-0.007
-0.006
-0.004
-0.003
-0.002
-0.002
-0.001
-0.001
0.
0.
0.
0.
0.
0.
0.
0.
0.
0.
0.
0.
0.
0.
0.
0.
0.
0.
0.
0.
0.
0.
0.
0.
0.
0.
-0.002
-0.003
-0.003
-0.003
-0.003
-0.003
-0.003
-0.002
-0.002
-0.001
-0.001
-0.001
0.
0.
0.
0.
0.
0.
0.
0.
0.
0.
0.
0.
0.
0.
0.
0.
0.
0.
0.
0.
0.
0.
0.
0.
0.
0.
0.
0.
0.
0.
0.
0.
0.
0.
0.
0.
0.
0.
0.
0.
0.
0.
0.
0.
0.
0.
0.
0.
0.
0.
0.
0.
0.
0.
0.
0.
0.
0.
0.
0.
0.
0.
0.
0.
0.
0.
0.
0.
0.
0.
0.
0.
0.
0.
0.
0.
0.
0.
0.
0.
0.
0.
0.
0.
0.
0.
0.
0.
0.
0.
0.
0.
0.
0.
0.
0.
0.
0.
0.
0.
0.
0.
0.
0.
0.
0.
0.
0.
0.
0.
0.
0.
0.
0.
0.
0.
0.
0.
0.
0.
0.
0.
0.
0.
0.
0.
0.
0.
0.
0.
0.
0.
0.
0.
0.
0.
0.
0.
0.
0.
0.
0.
0.
0.
0.
0.
0.
0.
0.
0.
0.
0.
0.
0.
0.
0.
0.
0.
0.
0.
0.
0.
0.
0.
0.
0.
0.
0.
0.
0.
0.
0.
0.
0.
0.
0.
0.
0.
0.
0.
0.
0.
0.
0.
0.
0.
0.
0.
0.
0.
0.
0.
0.
0.
0.
0.
0.
0.
0.
0.
0.
0.
0.
0.
0.
0.
0.
0.
0.
0.
0.
0.
0.
0.
0.
0.
0.
0.
0.
0.
0.
0.
0.
0.
0.
0.
0.
0.
0.
0.
0.
0.
0.
0.
0.
0.
0.
0.
0.
0.
0.
0.
0.
0.
0.
0.
0.
0.
0.
0.
0.
0.
0.
0.
0.
0.
0.
0.
0.
0.
0.
0.
0.
0.
0.
0.
0.
0.
0.
0.
0.
0.
0.
0.
0.
0.
0.
0.
0.
0.
0.
0.
0.
0.
0.
0.
0.
0.
0.
0.
0.
0.
0.
0.
0.
0.
0.
0.
0.
0.
0.
0.
0.
0.
0.
0.
0.
0.
0.
0.
0.
0.
0.
0.
0.
0.
0.
0.
0.
0.
0.
0.
0.
0.
0.
0.
0.
0.
-0.002
-0.002
-0.001
0.001
0.001
0.
0.
0.001
0.003
0.003
0.003
0.001
0.
0.
0.
0.
0.
0.
0.
0.
0.
0.
0.
0.
0.
0.
0.
0.
0.
0.
0.
0.
0.
0.
0.
0.
0.
-0.001
0.
-0.002
-0.002
-0.002
-0.001
-0.001
-0.001
0.001
0.
-0.002
-0.001
-0.001
0.001
0.003
0.002
0.003
0.001
0.
0.
0.
0.
0.
0.
0.
0.
0.
0.
0.
0.
0.
0.
0.
0.
0.
0.
0.
0.
0.
-0.001
-0.001
-0.001
-0.004
-0.007
-0.006
-0.004
-0.001
-0.001
-0.003
-0.005
-0.005
-0.006
-0.004
-0.001
0.000
0.001
0.003
0.004
0.002
0.002
0.
0.
0.
0.
0.
0.
0.
0.
0.
0.
0.
0.
0.
0.
0.
0.
0.
0.
0.
-0.001
-0.001
-0.002
-0.006
-0.008
-0.012
-0.014
-0.012
-0.007
-0.010
-0.012
-0.009
-0.011
-0.011
-0.009
-0.008
-0.005
-0.001
0.001
0.004
0.004
0.002
0.001
0.
0.
0.
0.
0.
0.
0.
0.
0.
0.
0.
0.
0.
0.
-0.002
-0.002
-0.003
-0.003
-0.003
-0.004
-0.008
-0.016
-0.019
-0.022
-0.022
-0.022
-0.015
-0.021
-0.019
-0.019
-0.017
-0.020
-0.020
-0.016
-0.013
-0.006
-0.001
0.003
0.004
0.004
0.002
0.
0.
0.
0.
0.
0.
0.
0.
0.
0.
0.
0.
0.
-0.002
-0.003
-0.004
-0.004
-0.005
-0.006
-0.011
-0.019
-0.024
-0.027
-0.032
-0.036
-0.039
-0.038
-0.035
-0.031
-0.026
-0.030
-0.032
-0.033
-0.031
-0.024
-0.015
-0.005
0.
0.004
0.005
0.002
0.001
0.
0.
0.
0.
0.
0.
0.
0.
0.
0.
0.
-0.002
-0.003
-0.006
-0.007
-0.009
-0.012
-0.015
-0.025
-0.034
-0.044
-0.054
-0.065
-0.068
-0.072
-0.068
-0.061
-0.054
-0.049
-0.045
-0.047
-0.045
-0.044
-0.035
-0.024
-0.010
-0.002
0.003
0.004
0.004
0.002
0.
0.
0.
0.
0.
0.
0.
0.
0.
0.001
-0.001
-0.002
-0.007
-0.010
-0.015
-0.021
-0.026
-0.034
-0.047
-0.060
-0.075
-0.094
-0.114
-0.125
-0.131
-0.123
-0.108
-0.086
-0.066
-0.062
-0.061
-0.055
-0.051
-0.043
-0.029
-0.011
-0.003
0.003
0.004
0.004
0.002
0.
0.
0.
0.
0.
0.
0.
0.
0.001
0.001
-0.002
-0.007
-0.011
-0.019
-0.027
-0.037
-0.050
-0.065
-0.083
-0.102
-0.135
-0.174
-0.206
-0.225
-0.223
-0.207
-0.175
-0.139
-0.100
-0.075
-0.068
-0.060
-0.054
-0.041
-0.029
-0.014
-0.005
0.003
0.003
0.002
0.002
0.
0.
0.
0.
0.
0.
0.
0.001
0.001
0.000
-0.006
-0.015
-0.026
-0.041
-0.056
-0.071
-0.090
-0.115
-0.156
-0.205
-0.264
-0.318
-0.343
-0.323
-0.312
-0.293
-0.269
-0.212
-0.154
-0.110
-0.083
-0.066
-0.048
-0.037
-0.022
-0.010
-0.001
0.004
0.006
0.002
0.001
0.
0.
0.
0.
0.
0.
0.
0.001
0.000
-0.004
-0.017
-0.033
-0.060
-0.084
-0.109
-0.134
-0.173
-0.208
-0.248
-0.295
-0.356
-0.355
0.857
7.985
2.456
1.009
-0.066
-0.277
-0.220
-0.151
-0.101
-0.069
-0.048
-0.030
-0.019
-0.009
-0.002
0.003
0.005
0.003
0.
0.
0.
0.
0.
0.
0.
0.001
0.001
-0.003
-0.011
-0.038
-0.066
-0.089
-0.100
-0.157
-0.226
-0.280
-0.187
1.977
5.602
5.264
11.575
23.635
440.961
82.909
29.944
3.877
-0.106
-0.244
-0.191
-0.129
-0.081
-0.053
-0.037
-0.024
-0.009
-0.004
0.000
0.005
0.005
0.002
0.
0.
0.
0.
0.
0.
0.001
0.
-0.004
-0.023
-0.060
-0.075
0.492
3.139
1.401
-0.230
-0.360
4.119
484.616
3343.113
760.947
7405.541
822.427
455.222
329.406
102.026
10.706
0.700
-0.102
-0.250
-0.172
-0.116
-0.078
-0.053
-0.044
-0.027
-0.015
-0.006
0.003
0.004
0.004
0.002
0.
0.
0.
0.
0.001
0.001
-0.001
-0.009
-0.034
-0.074
0.065
10.652
140.486
42.973
0.838
-0.207
23.468
48518.852
178113.609
108429.297
101735.570
71892.781
463.988
82.592
24.022
4.466
0.727
-0.097
-0.315
-0.232
-0.158
-0.121
-0.101
-0.086
-0.062
-0.045
-0.022
-0.005
0.004
0.005
0.004
0.001
0.
0.
0.001
0.002
0.002
0.000
-0.011
-0.042
-0.085
0.123
16.300
265.948
77.778
1.867
2.756
18.506
1047.041
34633.996
100992.563
71813.258
7639.081
340.063
40.491
8.039
4.101
6.599
1.249
-0.298
-0.304
-0.226
-0.165
-0.114
-0.034
-0.001
-0.065
-0.048
-0.017
-0.001
0.004
0.004
0.003
0.
0.001
0.001
0.003
0.003
-0.002
-0.016
-0.049
-0.109
-0.111
1.737
12.392
6.431
4.126
25.829
94.640
79.549
111.227
151.401
100.429
409.954
1220.775
7041.265
98.211
110.727
339.102
33.585
0.494
-0.361
-0.246
0.659
3.327
11.642
29.293
1.099
-0.064
-0.037
-0.006
0.002
0.005
0.002
0.
0.001
0.003
0.003
0.002
-0.008
-0.034
-0.073
-0.140
-0.199
-0.037
1.417
1.849
3.187
23.960
167.417
876.209
139.998
606.983
1468.512
103.536
100128.359
108021.914
4081.039
3278.632
2573.743
125.360
1.793
-0.419
0.806
48.511
476.157
565.767
10241.254
15.146
-0.025
-0.049
-0.012
0.001
0.005
0.002
0.001
0.002
0.003
0.003
-0.005
-0.031
-0.063
-0.097
-0.140
-0.238
-0.289
-0.082
-0.034
0.531
66.844
5283.108
3814.058
112.104
9375.667
46182.453
5928.611
3526.534
108371.555
131780.156
131800.266
102074.031
552.158
2.642
-0.316
6.696
1023.914
100037.930
3859.399
300.812
6.957
-0.033
-0.060
-0.017
-0.001
0.004
0.002
0.002
0.002
0.004
0.000
-0.020
-0.060
-0.064
0.524
2.137
0.889
-0.256
-0.494
-0.565
1.178
101.304
12453.370
8022.393
68.091
273.270
9302.538
113749.445
200350.172
131819.359
11370.309
22558.053
9133.673
142.144
5.310
4.856
140.228
876.406
18163.771
1577.275
27.814
0.984
-0.093
-0.062
-0.019
-0.001
0.002
0.002
0.003
0.004
0.004
-0.005
-0.041
-0.081
0.292
11.294
69.298
27.424
7.249
1.616
-0.346
8.677
23.815
132.637
107.442
412.467
63523.906
14891.687
186920.453
32727.348
200087.938
15348.707
234.347
130.176
453.209
671.484
66.453
13630.062
100838.258
78562.781
3222.044
16.689
0.034
-0.103
-0.052
-0.016
-0.001
0.002
0.003
0.002
0.004
0.002
-0.012
-0.061
-0.078
1.422
43.435
889.052
1039.022
1048.291
94.260
1.118
5.422
88.073
258.549
30.461
1589.761
100068.930
159903.281
100294.461
1992.420
415.606
7838.728
8135.442
319.634
4402.520
16874.898
1198.421
5660.889
30592.223
884.056
121.672
2.920
-0.103
-0.089
-0.037
-0.012
0.000
0.003
0.002
0.002
0.004
0.002
-0.016
-0.060
0.176
30.397
1133.151
7547.574
8281.365
58910.656
1440.985
21.677
13.443
824.427
4438.711
134.970
70.033
1600.111
990.133
2132.290
139.713
58.111
14365.422
112822.633
78946.938
9307.543
200192.063
14354.764
8212.499
31669.547
221.249
3.232
-0.033
-0.122
-0.063
-0.026
-0.009
0.000
0.003
0.
0.002
0.004
0.002
-0.017
-0.055
0.336
73.302
8716.491
40008.594
1277.540
100912.531
100095.703
204.595
9.663
132.657
382.834
31.953
1.617
10.108
37.418
116.201
25.048
114.877
2377.689
200225.547
52223.699
31298.621
105439.672
2399.290
379.448
540.789
27.320
0.252
-0.180
-0.104
-0.042
-0.017
-0.007
0.000
0.001
0.
0.002
0.004
0.002
-0.013
-0.049
-0.034
4.578
248.766
70605.383
316.888
63773.980
22522.072
179.670
6.418
9.829
6.248
1.247
1.537
3.102
7.817
20.152
11.644
110.624
1676.010
100524.961
108616.039
341.526
7584.356
1238.727
87.363
9.817
0.389
-0.286
-0.173
-0.079
-0.029
-0.012
-0.005
0.002
0.
0.
0.001
0.003
0.003
-0.008
-0.041
-0.082
-0.032
2.218
12.628
11.794
436.260
38674.480
5720.556
31.559
0.405
-0.004
14.715
332.796
279.463
19.114
39.561
225.154
63.211
55.609
116.221
634.419
6424.168
1818.847
213.475
61.210
4.963
-0.402
-0.323
-0.156
-0.065
-0.025
-0.007
-0.001
0.
0.
0.
0.001
0.002
0.004
-0.002
-0.027
-0.078
-0.155
-0.270
-0.354
2.081
278.008
31631.393
5285.571
41.559
3.321
1.066
331.747
100007.148
100152.430
338.289
98.016
713.113
152.393
58.894
9.628
602.096
100501.492
200089.781
100775.289
240.321
3.635
-0.451
-0.322
-0.140
-0.055
-0.023
-0.005
0.
0.
0.
0.
0.
0.002
0.001
0.000
-0.028
-0.073
-0.159
-0.275
0.023
4.308
28.058
365.591
2016.900
1727.689
189.924
3.043
254.350
100008.445
100193.906
382.792
57.322
52.262
26.566
22.758
5.820
57.373
5516.302
101790.219
113221.344
1211.933
12.494
-0.238
-0.295
-0.139
-0.054
-0.017
-0.002
-0.001
0.
0.
0.
0.
0.004
0.002
-0.008
-0.039
-0.093
-0.176
-0.151
5.970
141.104
586.207
8770.266
24767.449
100713.961
4435.171
7.454
9.013
175.153
190.701
256.320
998.016
123.716
4.403
8.590
7.718
4.440
37.196
975.758
4518.148
758.888
276.066
6.588
-0.186
-0.126
-0.051
-0.015
-0.001
-0.001
0.
0.
0.
0.004
0.004
0.000
-0.017
-0.049
-0.122
-0.213
0.854
55.890
945.798
2553.000
131855.656
7500.206
1797.400
199.469
1.361
-0.204
3.343
36.483
97.192
319.047
56.303
50.106
201.797
58.723
20.842
21.556
940.815
42709.465
151881.969
100153.719
131.663
0.217
-0.119
-0.049
-0.017
-0.003
-0.001
0.
0.
0.
0.004
0.005
-0.004
-0.029
-0.070
-0.163
-0.246
3.562
538.575
38554.570
10848.095
102742.195
100136.977
142.427
2.177
2.821
25.377
24.085
62.127
84.407
18.405
472.012
5363.588
47276.699
3507.178
30.502
13.075
335.833
101982.906
143708.938
54366.090
68.315
0.107
-0.111
-0.047
-0.015
-0.005
-0.001
0.
0.
0.
0.004
0.004
-0.006
-0.039
-0.104
-0.190
-0.261
1.585
137.135
3497.387
100578.242
113655.094
3320.021
44.570
32.008
56.238
405.832
208.103
150.454
54.396
37.068
51798.516
101478.492
111449.992
18123.672
89.204
12.727
1497.543
100389.656
9207.634
75.222
2.228
-0.152
-0.102
-0.036
-0.012
-0.005
-0.001
0.
0.
0.
0.005
0.003
-0.011
-0.051
-0.119
-0.161
1.041
1.877
4.467
103.714
4447.005
1609.572
307.072
4602.832
745.337
750.341
746.461
190.882
48.958
16.984
16.192
4088.938
100062.227
2682.489
1512.186
4106.706
91.228
230.563
6753.733
764.059
8.624
-0.132
-0.156
-0.073
-0.025
-0.008
-0.004
-0.001
0.
0.
0.
0.004
0.003
-0.015
-0.061
-0.135
-0.149
1.763
3.383
12.474
74.983
89.829
78.477
1236.181
123199.328
53214.746
926.547
481.627
424.874
19.228
28.522
202.302
117.914
115.105
46.519
368.597
2201.764
62.752
4.457
18.495
7.219
0.212
-0.205
-0.119
-0.045
-0.016
-0.005
-0.001
0.
0.
0.
0.
0.004
0.002
-0.013
-0.064
-0.146
-0.254
-0.155
3.625
467.871
21709.729
48702.977
53109.816
2001.945
104527.125
118501.648
960.036
124.818
233.234
64.042
2814.290
100179.695
24455.113
6776.533
52.176
7.900
17.652
3.200
-0.353
-0.385
-0.327
-0.258
-0.150
-0.077
-0.030
-0.012
-0.004
-0.001
0.
0.
0.
0.
0.003
0.002
-0.019
-0.063
-0.153
-0.301
-0.436
4.233
819.894
70767.695
104312.273
107842.570
14401.754
101080.359
3316.635
809.206
294.983
14.397
418.417
22443.365
102908.711
92470.305
23772.240
92.069
88.554
954.995
173.682
6.967
-0.255
-0.361
-0.229
-0.114
-0.056
-0.022
-0.006
-0.002
0.
0.
0.
0.
0.
0.003
-0.002
-0.024
-0.066
-0.165
-0.345
-0.532
0.312
31.330
273.747
1690.843
1815.703
905.290
7387.911
393.279
1192.547
437.198
11.653
1268.791
3629.544
8780.197
1249.677
244.470
40.391
6757.007
100306.664
29774.199
104.209
2.350
-0.277
-0.211
-0.103
-0.044
-0.021
0.
0.
0.
0.
0.
0.
0.
0.002
-0.008
-0.030
-0.081
-0.197
-0.364
-0.385
3.334
37.798
313.967
436.281
207.628
36.813
25.635
16.328
36.190
19.745
1.681
6.265
29.254
131.431
43.429
20.710
20.579
3806.947
102506.445
17392.053
537.390
23.654
0.029
-0.206
-0.103
-0.042
-0.013
0.000
-0.001
0.
0.
0.
0.
0.
-0.001
-0.010
-0.042
-0.110
-0.238
-0.340
3.197
182.904
18188.789
21787.262
32496.246
100135.734
2167.485
9.526
0.433
0.125
0.023
-0.408
-0.494
-0.018
1.152
2.456
4.149
3.567
76.105
1514.543
1980.966
610.359
26.846
0.073
-0.190
-0.095
-0.040
-0.011
0.000
-0.001
0.
0.
0.
0.
0.
-0.004
-0.016
-0.051
-0.133
-0.268
0.000
30.114
3139.315
107670.398
103931.766
28509.877
102384.930
5714.991
103.806
3.123
-0.498
-0.501
-0.481
-0.345
2.052
11.506
72.328
184.691
19.948
10.963
35.099
42.381
16.721
1.649
-0.212
-0.166
-0.080
-0.031
-0.010
0.000
-0.001
0.
0.
0.
0.
0.
-0.005
-0.020
-0.059
-0.146
-0.282
0.174
30.563
1224.209
8009.839
3275.532
1393.724
101388.914
39396.090
9399.379
37.694
-0.249
-0.419
-0.364
0.586
31.470
248.557
373.629
1096.687
58.923
3.823
1.946
0.654
-0.068
-0.289
-0.222
-0.122
-0.057
-0.027
-0.005
0.000
0.
0.
0.
0.
0.
0.
-0.002
-0.019
-0.059
-0.151
-0.283
0.302
22.640
361.442
1331.798
8238.424
12849.893
9614.399
2642.545
1717.254
17.842
-0.278
-0.346
-0.286
0.817
41.811
360.671
120.647
90.094
11.003
0.634
0.180
-0.261
-0.314
-0.245
-0.148
-0.076
-0.038
-0.017
-0.001
-0.001
0.
0.
0.
0.
0.
0.
-0.002
-0.018
-0.053
-0.136
-0.255
0.787
23.549
231.456
6635.941
8563.235
358.357
171.595
20.129
9.189
0.290
-0.387
-0.313
-0.249
-0.013
4.315
18.245
7.893
1.811
0.137
-0.264
-0.252
-0.252
-0.208
-0.143
-0.083
-0.043
-0.023
-0.009
0.001
0.
0.
0.
0.
0.
0.
0.
-0.001
-0.015
-0.038
-0.110
-0.223
0.036
5.160
104.082
28531.514
131821.094
2084.432
179.991
4.447
1.598
0.060
-0.347
-0.284
-0.223
-0.186
-0.054
0.201
-0.012
-0.205
-0.245
-0.226
-0.195
-0.158
-0.120
-0.075
-0.046
-0.023
-0.012
0.000
0.001
0.
0.
0.
0.
0.
0.
0.
0.000
-0.009
-0.028
-0.080
-0.175
-0.277
0.371
53.831
8780.948
43546.344
2238.177
260.913
14.861
20.622
3.198
-0.182
-0.251
-0.196
-0.156
-0.143
-0.143
-0.157
-0.166
-0.159
-0.141
-0.115
-0.089
-0.065
-0.039
-0.020
-0.012
-0.002
0.001
0.001
0.
0.
0.
0.
0.
0.
0.
-0.001
-0.006
-0.017
-0.049
-0.117
-0.223
-0.241
4.106
106.979
749.161
172.517
16.936
12.757
25.321
4.316
-0.103
-0.227
-0.163
-0.117
-0.102
-0.100
-0.101
-0.097
-0.083
-0.072
-0.057
-0.044
-0.032
-0.018
-0.010
-0.003
0.000
0.002
0.
0.
0.
0.
0.
0.
0.
0.
-0.001
-0.001
-0.009
-0.027
-0.065
-0.135
-0.222
-0.146
2.577
13.687
5.303
0.433
6.751
28.640
3.390
-0.150
-0.199
-0.132
-0.087
-0.066
-0.061
-0.061
-0.052
-0.046
-0.039
-0.033
-0.023
-0.013
-0.007
-0.001
0.000
0.001
0.
0.
0.
0.
0.
0.
0.
0.
0.
0.
-0.001
-0.006
-0.015
-0.032
-0.067
-0.127
-0.185
-0.213
-0.171
-0.286
-0.279
2.785
19.435
1.502
-0.185
-0.164
-0.101
-0.066
-0.044
-0.031
-0.034
-0.029
-0.028
-0.023
-0.018
-0.010
-0.008
0.000
0.001
0.001
0.
0.
0.
0.
0.
0.
0.
0.
0.
0.
0.
0.
-0.001
-0.007
-0.015
-0.031
-0.057
-0.099
-0.149
-0.191
-0.238
-0.253
-0.130
0.129
-0.128
-0.170
-0.123
-0.070
-0.040
-0.026
-0.017
-0.018
-0.018
-0.014
-0.010
-0.008
-0.006
0.001
0.001
0.001
0.
0.
0.
0.
0.
0.
0.
0.
0.
0.
0.
0.
0.
0.
-0.002
-0.006
-0.012
-0.022
-0.041
-0.067
-0.094
-0.123
-0.154
-0.161
-0.156
-0.145
-0.120
-0.077
-0.049
-0.031
-0.018
-0.011
-0.010
-0.009
-0.005
-0.004
-0.003
0.
0.
0.
0.
0.
0.
0.
0.
0.
0.
0.
0.
0.
0.
0.
0.
0.
0.
0.
0.
-0.003
-0.007
-0.016
-0.027
-0.041
-0.058
-0.074
-0.088
-0.092
-0.081
-0.060
-0.044
-0.028
-0.019
-0.012
-0.007
-0.005
-0.004
-0.001
-0.001
-0.001
0.
0.
0.
0.
0.
0.
0.
0.
0.
0.
0.
0.
0.
0.
0.
0.
0.
0.
0.
0.
-0.001
0.000
-0.002
-0.009
-0.016
-0.023
-0.032
-0.038
-0.040
-0.037
-0.029
-0.020
-0.013
-0.009
-0.007
-0.006
-0.004
-0.002
-0.001
-0.001
0.
0.
0.
0.
0.
0.
0.
0.
0.
0.
0.
0.
0.
0.
0.
0.
0.
0.
0.
0.
0.
0.
0.
-0.001
-0.001
-0.005
-0.008
-0.012
-0.013
-0.015
-0.015
-0.011
-0.009
-0.008
-0.004
-0.003
-0.002
-0.002
-0.001
-0.001
0.
0.
0.
0.
0.
0.
0.
0.
0.
0.
0.
0.
0.
0.
0.
0.
0.
0.
0.
0.
0.
0.
0.
0.
0.
0.
-0.001
-0.001
-0.005
-0.005
-0.006
-0.006
-0.005
-0.003
-0.002
-0.002
0.000
-0.001
-0.001
0.
0.
0.
0.
0.
0.
0.
0.
0.
0.
0.
0.
0.
0.
0.
0.
0.
0.
0.
0.
0.
0.
0.
0.
0.
0.
0.
0.
0.
0.
-0.001
-0.001
0.000
0.
-0.001
0.000
0.
-0.001
-0.001
-0.001
0.
0.
0.
0.
0.
0.
0.
0.
0.
0.
0.
0.
0.
0.
0.
0.
0.
0.
0.
0.
0.
0.
0.
0.
0.
0.
0.
0.
0.
0.
0.
0.
0.
0.
0.
0.
0.
0.
0.
0.
0.
0.
0.
0.
0.
0.
0.
0.
0.
0.
0.
0.
0.
0.
0.
0.
0.
0.
0.
0.
0.
0.
0.
0.
0.
0.
0.
0.
0.
0.
0.
0.
0.
0.
0.
0.
0.
0.
0.
0.
0.
0.
0.
0.
0.
0.
0.
0.
0.
0.
0.
0.
0.
0.
0.
0.
0.
0.
0.
0.
0.
0.
0.
0.
0.
0.
0.
0.
0.
0.
0.
0.
0.
0.
0.
0.
0.
0.
0.
0.
0.
0.
0.
0.
0.
0.
0.
0.
0.
0.
0.
0.
0.
0.
0.
0.
0.
0.
0.
0.
0.
0.
0.
0.
0.
0.
0.
0.
0.
0.
0.
0.
0.
0.
0.
0.
0.
0.
0.
0.
0.
0.
0.
0.
0.
0.
0.
0.
0.
0.
0.
0.
0.
0.
0.
0.
0.
0.
0.
0.
0.
0.
0.
0.
0.
0.
0.
0.
0.
0.
0.
0.
0.
0.
0.
0.
0.
0.
0.
0.
0.
0.
0.
0.
0.
0.
0.
0.
0.
0.
0.
0.
0.
0.
0.
0.
0.
0.
0.
0.
0.
0.
0.
0.
0.
0.
0.
0.
0.
0.
0.
0.
0.
0.
0.
0.
0.
0.
0.
0.
0.
0.
0.
0.
0.
0.
0.
0.
0.
0.001
0.001
0.001
0.
0.
0.
0.
0.
0.
0.
0.
0.
0.
0.
0.
0.
0.
0.
0.
0.
0.
0.
0.
0.
0.
0.
0.
0.
0.
0.
0.
0.
0.
0.
0.
0.
0.
-0.002
-0.002
-0.001
-0.003
-0.002
-0.001
0.001
0.001
0.
0.
0.001
0.001
0.
0.
0.
0.
0.
0.
0.
0.
0.
0.
0.
0.
0.
0.
0.
0.
0.
0.
0.
0.
0.
0.
0.
0.
0.
0.
-0.001
-0.003
-0.005
-0.007
-0.006
-0.007
-0.004
-0.004
-0.003
-0.002
0.001
0.001
0.
0.000
0.002
0.002
0.002
0.003
0.
0.
0.
0.
0.
0.
0.
0.
0.
0.
0.
0.
0.
0.
0.
0.
0.
0.
0.
0.
0.
-0.001
-0.002
-0.004
-0.007
-0.011
-0.012
-0.012
-0.010
-0.009
-0.007
-0.006
-0.006
-0.007
-0.004
-0.002
-0.001
0.
0.001
0.004
0.003
0.002
0.001
0.
0.
0.
0.
0.
0.
0.
0.
0.
0.
0.
0.
0.
0.
0.
0.
0.
0.
-0.001
-0.001
-0.005
-0.007
-0.013
-0.018
-0.020
-0.022
-0.019
-0.017
-0.018
-0.016
-0.014
-0.015
-0.011
-0.010
-0.008
-0.005
-0.001
0.001
0.004
0.004
0.002
0.001
0.
0.
0.
0.
0.
0.
0.
0.
0.
0.
0.
0.
0.
0.
0.
-0.002
-0.002
-0.004
-0.005
-0.006
-0.013
-0.023
-0.030
-0.035
-0.036
-0.030
-0.036
-0.035
-0.028
-0.027
-0.025
-0.024
-0.024
-0.022
-0.015
-0.009
-0.002
0.001
0.004
0.004
0.003
0.
0.
0.
0.
0.
0.
0.
0.
0.
0.
0.
0.
0.
-0.002
-0.003
-0.003
-0.006
-0.007
-0.008
-0.019
-0.028
-0.033
-0.042
-0.047
-0.049
-0.053
-0.052
-0.047
-0.042
-0.043
-0.047
-0.046
-0.050
-0.048
-0.040
-0.025
-0.010
-0.002
0.004
0.005
0.004
0.002
0.
0.
0.
0.
0.
0.
0.
0.
0.
0.
0.
-0.002
-0.003
-0.006
-0.010
-0.014
-0.015
-0.023
-0.030
-0.039
-0.048
-0.061
-0.069
-0.073
-0.078
-0.074
-0.070
-0.061
-0.065
-0.069
-0.078
-0.080
-0.077
-0.068
-0.048
-0.026
-0.008
0.000
0.004
0.004
0.002
0.
0.
0.
0.
0.
0.
0.
0.
0.
0.
-0.002
-0.003
-0.007
-0.011
-0.019
-0.025
-0.031
-0.041
-0.049
-0.063
-0.080
-0.096
-0.114
-0.128
-0.130
-0.121
-0.106
-0.096
-0.095
-0.100
-0.097
-0.099
-0.093
-0.077
-0.061
-0.039
-0.014
-0.001
0.004
0.005
0.002
0.
0.
0.
0.
0.
0.
0.
0.
0.
0.001
-0.001
-0.007
-0.012
-0.020
-0.034
-0.042
-0.052
-0.064
-0.080
-0.095
-0.120
-0.152
-0.181
-0.198
-0.194
-0.175
-0.158
-0.134
-0.125
-0.128
-0.116
-0.111
-0.096
-0.083
-0.069
-0.047
-0.018
-0.002
0.004
0.005
0.002
0.
0.
0.
0.
0.
0.
0.
0.
0.001
-0.001
-0.006
-0.011
-0.022
-0.037
-0.056
-0.069
-0.082
-0.105
-0.122
-0.147
-0.187
-0.234
-0.276
-0.283
-0.261
-0.240
-0.219
-0.188
-0.160
-0.145
-0.127
-0.116
-0.103
-0.088
-0.073
-0.046
-0.018
-0.005
0.004
0.004
0.003
0.
0.
0.
0.
0.
0.
0.
0.001
0.001
-0.003
-0.012
-0.023
-0.044
-0.073
-0.095
-0.116
-0.136
-0.173
-0.207
-0.248
-0.310
-0.365
-0.346
-0.157
-0.092
-0.137
-0.258
-0.248
-0.207
-0.167
-0.134
-0.119
-0.100
-0.085
-0.064
-0.038
-0.014
-0.002
0.001
0.004
0.002
0.
0.
0.
0.
0.
0.
0.
0.001
0.000
-0.011
-0.024
-0.056
-0.095
-0.135
-0.168
-0.193
-0.224
-0.266
-0.308
-0.358
-0.412
-0.375
9.254
170.269
26.961
19.259
2.543
-0.225
-0.260
-0.191
-0.148
-0.120
-0.101
-0.078
-0.054
-0.032
-0.012
-0.004
0.001
0.004
0.001
0.
0.
0.
0.
0.
0.
0.001
0.000
-0.004
-0.024
-0.055
-0.091
-0.095
0.007
-0.134
-0.285
-0.348
-0.303
0.982
2.612
1.342
4.555
656.917
109370.930
7206.704
5727.727
112.039
0.935
-0.328
-0.250
-0.178
-0.139
-0.106
-0.078
-0.052
-0.031
-0.013
-0.004
0.001
0.005
0.002
0.
0.
0.
0.
0.
0.
0.001
-0.002
-0.010
-0.038
-0.082
-0.021
4.835
46.220
17.442
0.301
-0.477
2.111
185.589
898.053
85.094
578.300
1076.090
103841.867
123912.492
100244.789
555.899
2.846
-0.392
-0.327
-0.235
-0.173
-0.134
-0.100
-0.070
-0.043
-0.023
-0.008
-0.001
0.003
0.004
0.002
0.
0.
0.
0.
0.
0.001
-0.003
-0.017
-0.055
-0.099
1.150
287.732
100032.594
4875.381
12.103
-0.462
11.470
6401.266
100156.023
1154.798
103520.336
116831.344
101980.273
6196.878
4417.141
232.436
2.817
-0.241
-0.365
-0.292
-0.226
-0.179
-0.138
-0.108
-0.074
-0.043
-0.017
-0.008
0.002
0.005
0.002
0.
0.
0.
0.
0.001
0.
-0.004
-0.019
-0.065
-0.116
1.856
667.991
100411.148
18931.490
26.555
-0.318
3.753
336.004
1959.778
551.305
100491.211
101487.031
20964.877
14130.341
683.089
67.504
67.915
12.644
0.569
-0.325
-0.290
-0.228
-0.178
-0.135
-0.100
-0.071
-0.041
-0.014
-0.001
0.004
0.004
0.002
0.
0.
0.001
0.003
0.001
-0.006
-0.024
-0.071
-0.134
0.366
30.801
522.232
373.850
20.844
0.557
19.827
176.262
71.493
22.129
218.114
203.013
186.660
562.839
80.459
5706.644
100051.773
776.648
10.052
-0.165
-0.350
-0.182
0.050
0.139
0.161
-0.064
-0.058
-0.026
-0.004
0.004
0.004
0.003
0.
0.001
0.003
0.003
0.000
-0.009
-0.032
-0.083
-0.164
-0.086
8.169
259.679
539.284
27.766
1.726
89.267
1854.282
408.262
12.143
9.085
10.627
667.391
3616.367
260.018
71598.461
103579.398
3728.590
22.167
0.064
-0.275
1.687
7.203
4.416
2.548
0.107
-0.074
-0.037
-0.006
0.001
0.005
0.003
0.
0.002
0.003
0.004
-0.001
-0.021
-0.054
-0.109
-0.191
-0.253
1.111
19.434
30.583
3.818
1.970
35.334
199.532
67.180
18.204
62.247
427.908
380.517
4765.795
1830.083
100831.539
102775.406
1618.575
12.638
-0.102
0.172
11.242
58.984
20.561
2.144
0.033
-0.088
-0.045
-0.011
0.000
0.005
0.003
0.002
0.002
0.004
0.002
-0.010
-0.043
-0.086
-0.129
-0.179
-0.292
-0.345
-0.035
0.248
0.756
3.077
22.407
21.333
10.545
61.876
535.057
100084.695
17233.264
15519.699
427.053
9630.569
57335.703
294.316
2.631
-0.044
4.607
17.784
50.043
18.124
1.147
-0.095
-0.097
-0.043
-0.011
0.
0.004
0.003
0.002
0.002
0.004
0.000
-0.023
-0.073
-0.106
0.028
0.538
0.390
-0.085
-0.414
1.377
17.880
26.500
20.103
7.591
380.177
46866.840
9234.658
46872.387
4369.747
2519.286
245.120
90.863
52.523
11.665
5.312
2.901
41.279
91.777
56.358
16.821
0.772
-0.119
-0.088
-0.036
-0.011
0.000
0.003
0.003
0.002
0.003
0.004
-0.006
-0.039
-0.084
-0.058
1.101
6.041
8.490
7.715
1.835
4.950
97.920
1862.242
13630.729
243.158
1368.882
100050.438
78853.953
200118.453
22630.129
161.473
75890.984
76249.328
677.418
1051.882
126.290
24.529
35.910
63.866
15.261
3.296
0.085
-0.122
-0.069
-0.027
-0.010
0.000
0.002
0.001
0.002
0.003
0.003
-0.008
-0.046
-0.082
0.499
8.545
22.301
28.763
91.482
49.280
13.402
612.818
101855.453
100073.406
4089.038
71.781
1380.881
1480.246
84008.250
13942.703
141.847
100502.633
200118.125
170496.766
101794.672
19709.586
248.396
24.445
31.924
4.313
0.049
-0.159
-0.103
-0.049
-0.019
-0.008
0.000
0.002
0.
0.001
0.003
0.003
-0.008
-0.045
-0.073
0.965
17.762
32.781
46.612
1275.537
763.274
19.705
132.549
3501.555
31619.695
380.977
3.037
19.273
4835.821
100138.258
2408.643
18.992
464.286
100515.914
67449.164
107087.992
101902.758
807.719
39.382
9.144
0.765
-0.237
-0.168
-0.084
-0.032
-0.013
-0.007
0.000
0.
0.
0.001
0.003
0.003
-0.006
-0.038
-0.078
0.128
3.325
10.271
19.113
334.689
229.772
11.375
10.763
50.815
69.700
27.653
2.441
5.628
255.660
2335.505
162.403
3.674
31.389
366.317
351.955
465.971
2433.996
2530.851
16880.885
123.101
0.368
-0.293
-0.159
-0.069
-0.027
-0.011
-0.003
0.001
0.
0.
0.001
0.002
0.003
-0.002
-0.028
-0.071
-0.125
-0.089
0.075
1.037
13.137
52.085
29.405
45.725
56.905
85.380
89.230
236.393
326.425
156.130
16.780
3.424
8.493
46.796
22.970
26.787
489.266
246.575
4202.728
48531.477
191.385
0.549
-0.293
-0.148
-0.062
-0.022
-0.007
0.
0.
0.
0.
0.001
0.002
0.003
-0.001
-0.021
-0.064
-0.134
-0.241
-0.379
-0.278
5.545
43.596
41.290
398.065
324.278
22.584
233.023
100152.852
141616.391
96547.336
192.024
5.791
173.681
4088.067
536.166
100.633
18730.479
6172.654
3817.522
477.863
16.912
-0.150
-0.293
-0.138
-0.055
-0.020
-0.003
0.
0.
0.
0.
0.
0.002
0.005
-0.004
-0.028
-0.068
-0.142
-0.266
-0.389
0.281
5.632
10.941
37.577
832.202
670.130
26.783
177.089
57498.020
135215.594
106890.445
1231.150
95.285
199.717
5253.043
633.402
25.835
469.387
12912.759
102766.898
46921.203
36.114
-0.151
-0.290
-0.136
-0.052
-0.017
-0.003
-0.001
0.
0.
0.
0.
0.003
0.002
-0.011
-0.033
-0.088
-0.181
-0.304
0.035
22.308
777.746
395.950
61.088
100.312
53.051
32.110
23.561
163.858
5802.222
102500.922
105708.844
12524.169
58.193
350.332
1012.891
216.159
68.995
11806.914
200154.094
9211.191
46.548
1.156
-0.252
-0.133
-0.051
-0.016
-0.004
-0.001
0.
0.
0.
0.001
0.004
-0.005
-0.019
-0.049
-0.118
-0.236
-0.291
1.863
87.306
11443.459
67231.117
2153.381
32.328
5.370
8.493
7.746
65.547
1637.813
5305.855
100317.898
2271.744
10193.743
101390.984
15981.855
15616.519
825.911
181962.797
142612.469
59159.887
814.646
12.100
-0.141
-0.127
-0.046
-0.018
-0.004
-0.001
0.
0.
0.
0.004
0.002
-0.008
-0.028
-0.071
-0.161
-0.306
-0.185
6.027
57.974
6136.787
123935.055
15435.814
58.842
1.168
46.387
677.579
158.574
356.569
419.006
63.514
89.775
7804.531
200161.266
8601.198
1406.045
151.171
1008.039
109831.188
101186.609
546.694
8.436
-0.145
-0.123
-0.046
-0.015
-0.006
-0.001
0.
0.
0.
0.003
0.001
-0.011
-0.040
-0.100
-0.213
-0.374
-0.320
5.848
54.763
452.816
2767.610
1231.913
188.617
16.011
1198.735
173307.656
12475.073
125.448
129.257
19.091
720.722
12343.800
104100.289
93786.984
818.564
119.935
13322.336
103365.055
78549.281
67.156
0.775
-0.194
-0.107
-0.037
-0.014
-0.005
-0.001
0.
0.
0.
0.003
0.001
-0.013
-0.050
-0.124
-0.255
-0.423
-0.436
5.798
52.308
62.015
54.615
2256.280
100076.320
1080.605
548.483
15867.470
1054.593
15.785
4.162
5.108
200.130
1512.111
65207.371
121037.461
102967.625
1225.523
2499.880
47725.406
2747.597
15.345
-0.099
-0.168
-0.079
-0.026
-0.011
-0.005
0.
0.
0.
0.
0.003
-0.001
-0.017
-0.057
-0.146
-0.281
-0.439
0.329
30.997
230.518
86.968
45.528
8677.385
116354.742
7495.299
54.029
62.731
18.948
3.339
18.340
51.345
137.602
125.129
670.340
12831.360
100135.523
653.105
22.483
45.700
13.907
0.490
-0.211
-0.125
-0.046
-0.017
-0.008
-0.002
0.
0.
0.
0.
0.003
0.001
-0.020
-0.063
-0.149
-0.305
-0.400
7.985
2582.338
100751.930
17393.338
10234.486
6330.804
82350.734
12965.467
280.093
100.619
6.075
331.179
20906.207
7650.502
100764.727
100008.438
148.834
37.687
96.050
8.529
-0.231
-0.211
-0.265
-0.247
-0.152
-0.078
-0.028
-0.010
-0.005
0.
0.
0.
0.
0.
0.001
-0.002
-0.020
-0.064
-0.157
-0.317
-0.417
11.028
5300.072
100797.141
90534.234
157527.813
142607.844
103738.961
59441.445
100552.492
42401.902
70.351
5152.974
101005.570
37030.227
101602.781
100011.234
272.690
23.174
145.476
39.065
1.778
-0.346
-0.331
-0.204
-0.104
-0.048
-0.018
-0.006
-0.003
0.
0.
0.
0.
0.
0.002
-0.003
-0.024
-0.071
-0.166
-0.350
-0.508
1.840
103.087
1095.126
637.195
4615.856
5955.178
26642.328
98215.656
100716.773
100003.570
85.255
6300.993
26857.445
487.765
870.738
662.687
20.896
550.785
24213.805
1963.197
127.935
8.706
-0.112
-0.167
-0.085
-0.035
-0.013
-0.002
0.
0.
0.
0.
0.
0.
-0.002
-0.010
-0.035
-0.087
-0.197
-0.366
-0.407
1.999
34.778
99.633
25.159
27.535
1576.354
13192.775
1294.034
650.348
239.243
6.521
9.795
18.168
5.150
4.276
2.457
7.956
792.482
111129.266
110186.203
100583.031
516.746
1.308
-0.153
-0.079
-0.026
-0.011
0.000
0.
0.
0.
0.
0.
0.
-0.004
-0.013
-0.045
-0.113
-0.233
-0.183
5.683
95.549
4036.316
2917.820
243.429
713.110
127.898
220.221
51.420
4.335
1.131
-0.273
-0.438
-0.411
-0.400
-0.417
-0.359
14.348
5014.144
148490.938
117048.797
100357.133
701.834
1.586
-0.135
-0.070
-0.023
-0.008
0.000
0.
0.
0.
0.
0.
0.
-0.006
-0.016
-0.056
-0.139
-0.259
1.603
201.294
15570.227
104354.813
123258.547
607.598
1389.964
112.793
4.636
0.318
-0.354
-0.364
-0.347
-0.356
-0.297
-0.112
0.545
1.010
3.325
219.537
836.439
251.696
209.045
13.490
0.021
-0.112
-0.056
-0.018
-0.007
0.000
0.
0.
0.
0.
0.
0.
-0.007
-0.021
-0.063
-0.157
-0.253
3.713
739.327
100825.141
43267.297
5770.760
83.086
156.398
77.126
14.589
0.551
-0.353
-0.296
-0.245
-0.211
0.212
1.310
2.231
2.921
0.544
1.397
3.219
1.349
0.472
-0.096
-0.151
-0.087
-0.036
-0.014
-0.003
0.000
0.
0.
0.
0.
0.
0.
-0.007
-0.020
-0.064
-0.157
-0.190
8.936
761.269
101347.656
130601.758
146041.141
2019.342
37.648
21.438
7.033
0.186
-0.302
-0.235
-0.195
-0.149
0.350
1.487
1.168
0.797
-0.027
-0.310
-0.308
-0.279
-0.233
-0.166
-0.101
-0.050
-0.024
-0.008
0.000
0.001
0.
0.
0.
0.
0.
0.
-0.006
-0.020
-0.054
-0.137
-0.026
38.862
12706.055
70008.930
122505.609
104082.156
626.998
64.701
3.268
-0.018
-0.358
-0.285
-0.207
-0.158
-0.139
-0.035
0.174
0.034
-0.126
-0.208
-0.238
-0.224
-0.191
-0.142
-0.089
-0.053
-0.028
-0.012
-0.003
0.000
0.
0.
0.
0.
0.
0.
0.
-0.004
-0.017
-0.045
-0.111
-0.125
8.832
483.548
642.143
100745.641
103605.125
102439.680
9574.384
23.565
-0.261
-0.386
-0.268
-0.178
-0.132
-0.114
-0.105
-0.107
-0.123
-0.137
-0.146
-0.141
-0.122
-0.095
-0.068
-0.043
-0.025
-0.013
-0.004
0.000
0.
0.
0.
0.
0.
0.
0.
0.
-0.003
-0.012
-0.031
-0.085
-0.165
0.007
2.795
34.099
6786.058
68777.883
100493.188
23732.225
29.877
-0.073
-0.303
-0.235
-0.155
-0.103
-0.085
-0.081
-0.081
-0.088
-0.090
-0.079
-0.074
-0.062
-0.046
-0.031
-0.019
-0.010
-0.003
0.002
0.
0.
0.
0.
0.
0.
0.
0.
0.
-0.001
-0.005
-0.020
-0.052
-0.117
-0.212
-0.285
1.310
27.222
131.807
829.394
144.813
3.039
-0.169
-0.248
-0.206
-0.140
-0.086
-0.057
-0.047
-0.049
-0.046
-0.045
-0.038
-0.034
-0.029
-0.023
-0.014
-0.005
0.
0.000
0.
0.
0.
0.
0.
0.
0.
0.
0.
0.
-0.001
-0.003
-0.010
-0.027
-0.065
-0.135
-0.224
-0.281
0.029
1.119
2.641
0.845
-0.245
-0.216
-0.220
-0.175
-0.120
-0.066
-0.040
-0.031
-0.022
-0.023
-0.021
-0.022
-0.019
-0.015
-0.009
-0.005
-0.001
0.000
0.001
0.
0.
0.
0.
0.
0.
0.
0.
0.
0.
0.
-0.001
-0.006
-0.014
-0.031
-0.063
-0.119
-0.195
-0.242
-0.270
-0.297
-0.314
-0.276
-0.200
-0.179
-0.139
-0.090
-0.050
-0.023
-0.016
-0.011
-0.008
-0.009
-0.009
-0.008
-0.003
-0.002
0.000
0.001
0.
0.
0.
0.
0.
0.
0.
0.
0.
0.
0.
0.
0.
0.
0.000
-0.005
-0.016
-0.029
-0.051
-0.089
-0.131
-0.167
-0.192
-0.203
-0.184
-0.160
-0.137
-0.106
-0.064
-0.029
-0.017
-0.009
-0.002
-0.004
-0.002
-0.002
-0.001
0.
0.
0.
0.
0.
0.
0.
0.
0.
0.
0.
0.
0.
0.
0.
0.
0.
0.
0.
0.000
-0.004
-0.013
-0.022
-0.037
-0.053
-0.073
-0.086
-0.099
-0.107
-0.102
-0.085
-0.058
-0.034
-0.021
-0.007
-0.003
0.000
-0.001
0.000
0.001
0.
0.
0.
0.
0.
0.
0.
0.
0.
0.
0.
0.
0.
0.
0.
0.
0.
0.
0.
0.
0.
0.000
-0.003
-0.007
-0.012
-0.021
-0.028
-0.040
-0.045
-0.050
-0.046
-0.040
-0.027
-0.018
-0.010
-0.005
-0.001
-0.001
-0.001
0.
0.
0.
0.
0.
0.
0.
0.
0.
0.
0.
0.
0.
0.
0.
0.
0.
0.
0.
0.
0.
0.
0.
0.
0.000
0.000
0.000
-0.005
-0.010
-0.016
-0.016
-0.019
-0.019
-0.016
-0.013
-0.010
-0.005
-0.002
-0.001
-0.001
-0.001
0.
0.
0.
0.
0.
0.
0.
0.
0.
0.
0.
0.
0.
0.
0.
0.
0.
0.
0.
0.
0.
0.
0.
0.
0.
0.
0.001
0.001
0.000
-0.003
-0.005
-0.006
-0.006
-0.006
-0.005
-0.003
-0.001
0.001
0.000
-0.001
0.
0.
0.
0.
0.
0.
0.
0.
0.
0.
0.
0.
0.
0.
0.
0.
0.
0.
0.
0.
0.
0.
0.
0.
0.
0.
0.
0.
0.
0.001
0.000
-0.001
-0.001
0.000
0.
0.000
0.000
0.001
-0.001
-0.001
0.
0.
0.
0.
0.
0.
0.
0.
0.
0.
0.
0.
0.
0.
0.
0.
0.
0.
0.
0.
0.
0.
0.
0.
0.
0.
0.
0.
0.
0.
0.
0.
0.
0.001
0.001
0.001
0.
0.
0.
0.
0.
0.
0.
0.
0.
0.
0.
0.
0.
0.
0.
0.
0.
0.
0.
0.
0.
0.
0.
0.
0.
0.
0.
0.
0.
0.
0.
0.
0.
0.
0.
0.
0.
0.
0.
0.
0.
0.
0.
0.
0.
0.
0.
0.
0.
0.
0.
0.
0.
0.
0.
0.
0.
0.
0.
0.
0.
0.
0.
0.
0.
0.
0.
0.
0.
0.
0.
0.
0.
0.
0.
0.
0.
0.
0.
0.
0.
0.
0.
0.
0.
0.
0.
0.
0.
0.
0.
0.
0.
0.
0.
0.
0.
0.
0.
0.
0.
0.
0.
0.
0.
0.
0.
0.
0.
0.
0.
0.
0.
0.
0.
0.
0.
0.
0.
0.
0.
0.
0.
0.
0.
0.
0.
0.
0.
0.
0.
0.
0.
0.
0.
0.
0.
0.
0.
0.
0.
0.
0.
0.
0.
0.
0.
0.
0.
0.
0.
0.
0.
0.
0.
0.
0.
0.
0.
0.
0.
0.
0.
0.
0.
0.
0.
0.
0.
0.
0.
0.
0.
0.
0.
0.
0.
0.
0.
0.
0.
0.
0.
0.
0.
0.
0.
0.
0.
0.
0.
0.
0.
0.
0.
0.
0.
0.
0.
0.
0.
0.
0.
0.
0.
0.
0.
0.
0.
0.
0.
0.
-0.002
-0.002
0.001
0.001
0.001
0.
0.
0.
0.
0.
0.
0.
0.
0.
0.
0.
0.
0.
0.
0.
0.
0.
0.
0.
0.
0.
0.
0.
0.
0.
0.
0.
0.
0.
0.
0.
-0.001
-0.001
-0.001
-0.003
-0.002
-0.003
-0.003
-0.003
-0.002
0.000
0.001
0.001
0.
0.
0.
0.
0.
0.
0.
0.
0.
0.
0.
0.
0.
0.
0.
0.
0.
0.
0.
0.
0.
0.
0.
0.
0.
0.
0.
-0.001
-0.001
-0.002
-0.004
-0.009
-0.010
-0.010
-0.010
-0.009
-0.006
-0.004
-0.003
-0.002
0.001
0.002
0.002
0.003
0.002
0.001
0.
0.
0.
0.
0.
0.
0.
0.
0.
0.
0.
0.
0.
0.
0.
0.
0.
0.
0.
0.
0.
0.
-0.002
-0.005
-0.006
-0.013
-0.015
-0.017
-0.018
-0.015
-0.014
-0.012
-0.008
-0.006
-0.004
-0.002
-0.001
0.000
-0.001
0.003
0.003
0.002
0.003
0.
0.
0.
0.
0.
0.
0.
0.
0.
0.
0.
0.
0.
0.
0.
0.
0.
0.
0.
-0.002
-0.003
-0.007
-0.013
-0.017
-0.024
-0.027
-0.029
-0.028
-0.024
-0.024
-0.022
-0.017
-0.015
-0.012
-0.007
-0.004
-0.001
0.000
0.002
0.005
0.003
0.003
0.
0.
0.
0.
0.
0.
0.
0.
0.
0.
0.
0.
0.
0.
0.
0.
0.
-0.002
-0.003
-0.008
-0.012
-0.024
-0.031
-0.037
-0.046
-0.048
-0.048
-0.049
-0.043
-0.037
-0.033
-0.027
-0.026
-0.021
-0.017
-0.012
-0.005
-0.001
0.002
0.005
0.004
0.003
0.
0.
0.
0.
0.
0.
0.
0.
0.
0.
0.
0.
0.
0.
-0.002
-0.004
-0.006
-0.010
-0.016
-0.025
-0.038
-0.050
-0.063
-0.068
-0.071
-0.073
-0.070
-0.065
-0.060
-0.054
-0.052
-0.055
-0.052
-0.046
-0.039
-0.024
-0.009
-0.002
0.004
0.005
0.004
0.001
0.
0.
0.
0.
0.
0.
0.
0.
0.
0.
0.
-0.002
-0.003
-0.006
-0.010
-0.013
-0.018
-0.029
-0.040
-0.059
-0.075
-0.090
-0.100
-0.104
-0.103
-0.098
-0.092
-0.086
-0.087
-0.093
-0.097
-0.095
-0.092
-0.078
-0.058
-0.033
-0.010
0.000
0.004
0.005
0.003
0.
0.
0.
0.
0.
0.
0.
0.
0.
0.
-0.002
-0.003
-0.007
-0.013
-0.019
-0.026
-0.034
-0.049
-0.063
-0.085
-0.108
-0.132
-0.148
-0.154
-0.149
-0.140
-0.128
-0.127
-0.132
-0.131
-0.128
-0.111
-0.096
-0.082
-0.072
-0.051
-0.026
-0.005
0.004
0.005
0.004
0.
0.
0.
0.
0.
0.
0.
0.
0.
0.
-0.003
-0.006
-0.011
-0.021
-0.033
-0.042
-0.059
-0.073
-0.090
-0.116
-0.157
-0.191
-0.210
-0.211
-0.201
-0.189
-0.180
-0.174
-0.169
-0.157
-0.091
0.166
0.268
0.333
0.115
-0.059
-0.040
-0.009
0.003
0.004
0.004
0.001
0.
0.
0.
0.
0.
0.
0.
0.
-0.001
-0.005
-0.010
-0.021
-0.040
-0.055
-0.067
-0.087
-0.106
-0.135
-0.166
-0.210
-0.244
-0.255
-0.226
-0.160
-0.199
-0.234
-0.221
-0.207
-0.175
0.038
1.132
1.415
0.975
0.400
-0.061
-0.046
-0.013
0.003
0.004
0.004
0.001
0.
0.
0.
0.
0.
0.
0.
0.002
-0.002
-0.008
-0.019
-0.038
-0.063
-0.080
-0.079
-0.099
-0.156
-0.190
-0.225
-0.267
-0.265
-0.215
0.383
1.957
0.833
-0.189
-0.273
-0.249
-0.211
-0.045
0.733
0.874
0.183
-0.043
-0.080
-0.048
-0.014
-0.001
0.004
0.002
0.001
0.
0.
0.
0.
0.
0.
0.002
0.000
-0.006
-0.016
-0.035
-0.072
-0.107
-0.087
0.134
0.134
-0.164
-0.280
-0.322
-0.331
-0.030
0.352
2.573
11.417
4.905
0.068
-0.324
-0.291
-0.246
-0.198
-0.082
-0.047
-0.116
-0.111
-0.081
-0.041
-0.011
-0.002
0.005
0.002
0.
0.
0.
0.
0.
0.
0.
0.001
-0.001
-0.013
-0.035
-0.081
-0.141
-0.188
-0.127
0.397
0.448
-0.184
-0.389
-0.450
-0.419
0.200
2.721
18.697
34.040
39.457
4.614
-0.218
-0.340
-0.284
-0.240
-0.214
-0.189
-0.155
-0.120
-0.071
-0.033
-0.011
-0.002
0.001
0.003
0.
0.
0.
0.
0.
0.
0.002
0.000
-0.007
-0.027
-0.075
-0.122
-0.148
-0.045
-0.112
0.100
0.131
-0.350
-0.418
-0.365
-0.303
1.417
54.473
3549.144
8701.375
38433.430
274.112
1.688
-0.393
-0.339
-0.278
-0.238
-0.198
-0.155
-0.108
-0.071
-0.035
-0.012
-0.003
0.000
0.001
0.
0.
0.
0.
0.
0.
0.001
-0.003
-0.016
-0.050
-0.107
-0.041
4.404
34.316
16.371
0.792
-0.278
-0.378
2.685
6.915
9.426
134.966
769.206
104595.625
163858.734
105028.586
2104.814
6.444
-0.404
-0.393
-0.308
-0.245
-0.191
-0.152
-0.116
-0.076
-0.043
-0.015
-0.005
0.001
0.001
0.001
0.
0.
0.
0.
0.
0.000
-0.005
-0.023
-0.074
-0.132
1.337
194.306
22197.471
2544.739
25.003
-0.315
0.038
16.035
44.384
126.418
26109.664
48373.434
103722.695
96672.516
106534.008
12523.695
13.910
2.451
-0.014
-0.287
-0.205
-0.186
-0.155
-0.132
-0.096
-0.055
-0.023
-0.005
-0.001
0.002
0.002
0.
0.
0.
0.
0.001
-0.001
-0.009
-0.029
-0.089
-0.148
3.467
886.508
200105.922
104957.367
172.932
2.039
3.683
24.796
21.270
102.803
16349.596
14341.813
121620.531
101323.711
43037.129
733.205
145.983
169.163
10.475
-0.071
-0.225
-0.214
-0.204
-0.172
-0.124
-0.073
-0.033
-0.012
0.001
0.003
0.002
0.001
0.
0.
0.001
0.001
0.001
-0.009
-0.032
-0.098
-0.179
1.721
236.273
46658.031
89526.023
379.540
12.903
273.820
16346.880
1883.663
26.625
73.710
89.217
986.560
10427.605
344.587
2052.565
26049.525
18602.346
169.799
1.306
-0.345
-0.296
-0.243
-0.190
-0.140
-0.094
-0.045
-0.017
-0.002
0.004
0.002
0.001
0.
0.001
0.002
0.002
-0.001
-0.009
-0.037
-0.103
-0.195
0.526
109.872
100052.633
100132.016
883.909
21.545
3770.376
100043.172
100144.336
85.376
0.947
0.540
8.711
24.784
43.866
15051.359
170502.313
102333.648
778.497
5.989
-0.374
-0.311
-0.164
-0.154
-0.141
-0.100
-0.060
-0.021
-0.004
0.002
0.003
0.002
0.
0.002
0.002
0.003
-0.002
-0.014
-0.044
-0.107
-0.207
-0.118
10.887
504.943
1137.525
72.652
5.847
291.621
17920.746
2035.393
28.524
2.163
8.136
16.481
89.398
61.413
844.764
3232.016
11289.993
1735.846
9.087
-0.378
-0.213
0.125
-0.004
-0.128
-0.108
-0.066
-0.026
-0.003
0.001
0.003
0.003
0.
0.002
0.004
0.003
-0.003
-0.023
-0.065
-0.125
-0.227
-0.323
-0.075
2.790
8.118
27.735
25.784
5.820
21.771
17.445
10.627
13.299
82.690
57.473
111.511
54.883
148.493
325.533
139.457
49.274
0.900
-0.383
-0.092
0.188
0.025
-0.135
-0.111
-0.066
-0.024
-0.006
0.001
0.003
0.003
0.001
0.001
0.004
0.002
-0.008
-0.038
-0.086
-0.144
-0.227
-0.340
-0.459
0.048
51.335
4093.639
3781.728
54.668
2.083
13.504
121.190
115.308
558.519
233.844
21.688
9.621
8.638
7.890
3.521
0.321
-0.536
-0.170
0.245
0.192
-0.028
-0.136
-0.105
-0.054
-0.021
-0.005
0.000
0.002
0.
0.001
0.002
0.004
0.000
-0.015
-0.053
-0.103
-0.152
-0.178
-0.255
-0.374
0.498
113.471
21025.258
24489.006
1937.140
84.555
26.394
338.377
967.401
100233.008
86746.727
93.722
174.756
194.199
161.232
299.573
21.918
0.409
-0.195
0.098
-0.093
-0.162
-0.145
-0.086
-0.043
-0.016
-0.007
-0.001
0.003
0.
0.001
0.003
0.003
-0.002
-0.021
-0.059
-0.102
-0.102
-0.070
0.016
0.598
0.997
103.690
100250.281
109806.758
102370.609
767.871
7.452
37.961
2112.230
138426.984
52614.520
84.376
230.476
542.326
13064.113
87766.469
431.700
7.412
0.022
-0.174
-0.290
-0.228
-0.139
-0.073
-0.032
-0.013
-0.007
0.
0.001
0.
0.001
0.003
0.003
-0.002
-0.020
-0.055
-0.098
-0.070
-0.060
0.427
3.470
2.904
29.549
5319.214
39881.887
3783.505
129.585
1.913
29.289
38424.789
100223.508
13734.020
20.471
23.045
370.269
104405.508
119700.586
1208.360
40.713
64.617
5.315
-0.243
-0.256
-0.139
-0.059
-0.023
-0.012
-0.003
0.001
0.
0.
0.001
0.003
0.003
-0.001
-0.019
-0.049
-0.101
-0.149
-0.209
0.067
1.756
1.666
25.565
366.111
16629.180
10255.190
3751.137
31.156
11.983
763.867
12444.373
466.388
3.951
3.407
72.329
14977.535
100066.188
422.141
9658.018
100314.797
296.781
1.012
-0.247
-0.137
-0.054
-0.021
-0.008
0.
0.
0.
0.
0.001
0.002
0.004
0.000
-0.017
-0.044
-0.099
-0.181
-0.291
-0.389
-0.295
1.769
273.118
46157.918
24402.623
102345.680
100052.727
298.816
1178.581
256.939
27.762
4.813
40.000
379.656
95.684
49.832
94.699
265.912
125569.352
196430.609
643.326
2.226
-0.242
-0.134
-0.051
-0.017
-0.005
0.001
0.
0.
0.
0.
0.002
0.002
-0.002
-0.020
-0.045
-0.095
-0.190
-0.333
-0.483
-0.483
1.576
279.685
105928.070
72291.648
589.855
513.602
2543.070
186868.172
101369.273
209.390
10.928
3207.181
100017.867
23723.832
35.354
52.172
13768.660
124013.422
22512.582
117.858
0.717
-0.253
-0.132
-0.048
-0.017
0.
0.
0.
0.
0.
0.
0.001
0.000
-0.007
-0.025
-0.059
-0.116
-0.229
-0.351
1.090
14.700
11.078
409.705
100057.203
101499.859
1584.203
193.845
440.405
102991.609
121755.281
1200.684
50.349
4143.551
102542.250
36572.715
71.595
71.348
70973.516
128774.195
3247.090
19.592
-0.143
-0.271
-0.127
-0.042
-0.015
-0.003
0.
0.
0.
0.
0.
0.
0.000
-0.014
-0.035
-0.083
-0.172
-0.308
0.080
99.847
25453.471
4912.624
56.666
793.663
1772.843
61206.262
8514.017
5813.052
67940.945
103363.906
72021.250
1358.864
271.362
18581.201
66282.656
2287.218
156.700
1127.203
8940.601
691.544
9.191
-0.259
-0.267
-0.124
-0.042
-0.016
-0.004
-0.001
0.
0.
0.
0.
-0.003
-0.009
-0.019
-0.056
-0.125
-0.253
-0.387
0.739
521.520
101272.469
178132.094
1961.179
19.493
54.333
1583.301
571.253
4116.941
101672.609
66088.141
7108.714
732.874
102570.273
200336.109
105676.797
108748.516
14130.593
101971.836
15264.661
305.528
13.921
0.121
-0.246
-0.124
-0.047
-0.018
-0.004
-0.001
0.
0.
0.
0.001
-0.003
-0.013
-0.035
-0.084
-0.180
-0.324
-0.383
3.288
67.091
8384.691
122908.922
91495.367
173.653
3.752
143.070
1737.262
955.131
102433.328
100590.945
1369.636
175.559
7396.220
101510.617
14277.463
76206.172
1267.439
1078.021
1392.188
745.842
53.952
0.711
-0.226
-0.120
-0.046
-0.017
-0.004
-0.001
0.
0.
0.
0.002
-0.004
-0.015
-0.048
-0.117
-0.235
-0.373
0.534
152.565
10345.786
1175.663
102012.828
200255.438
15282.424
20.536
11013.819
100275.266
42771.664
19384.760
28861.227
1106.041
1894.979
434.949
4622.459
20217.670
412.750
1684.335
101547.297
109934.297
1068.322
44.082
0.455
-0.201
-0.105
-0.039
-0.015
-0.005
-0.001
0.
0.
0.
0.002
-0.005
-0.022
-0.059
-0.145
-0.265
-0.373
1.371
444.488
100030.820
3764.966
278.069
1580.445
915.426
58.835
3702.299
100027.891
9027.375
390.110
63.115
128.268
272.820
1028.128
126280.148
120678.625
5477.282
100286.758
134107.047
30898.910
172.042
5.345
-0.148
-0.172
-0.078
-0.027
-0.012
-0.003
0.
0.
0.
0.
0.002
-0.005
-0.023
-0.068
-0.157
-0.253
0.084
1.649
55.040
891.325
135.471
10.633
151.101
1741.548
111.906
34.601
200.704
51.739
6.109
3.152
5.310
19.081
125.849
6482.093
3780.498
2183.189
103.805
75.932
45.139
4.962
-0.006
-0.211
-0.127
-0.048
-0.019
-0.009
-0.002
0.
0.
0.
0.
0.002
-0.005
-0.028
-0.074
-0.166
-0.235
0.471
8.620
2619.114
102876.453
6841.787
521.348
455.829
306.160
358.122
130.518
49.533
2.741
29.040
332.034
88.694
770.226
621.945
74.843
124.368
35.009
7.313
0.621
-0.190
-0.331
-0.255
-0.158
-0.075
-0.025
-0.013
-0.006
-0.001
0.
0.
0.
0.
0.001
-0.007
-0.030
-0.079
-0.177
-0.312
-0.185
14.158
3035.135
109200.172
6738.691
109426.313
13537.274
23010.352
100402.719
44400.145
7355.886
35.067
162.560
5322.440
367.033
1726.174
1367.912
27.309
3.930
4.741
2.554
0.115
-0.389
-0.326
-0.197
-0.098
-0.044
-0.016
-0.007
-0.002
0.
0.
0.
0.
0.
0.000
-0.009
-0.033
-0.085
-0.190
-0.357
-0.380
14.122
2076.828
30475.914
575.981
1161.331
574.098
49960.809
106260.617
102758.141
13622.779
43.172
21.687
157.004
33.469
52.992
45.342
3.398
14.196
131.328
148.636
44.557
3.978
-0.149
-0.140
-0.071
-0.030
-0.011
-0.001
0.
0.
0.
0.
0.
0.
-0.005
-0.012
-0.041
-0.094
-0.208
-0.363
-0.164
12.591
6424.489
100091.148
571.858
7.518
3635.595
139319.109
100643.586
387.029
112.785
3.748
0.248
1.112
0.284
0.352
0.223
7.936
1189.862
14593.863
17632.008
15368.965
141.010
0.711
-0.116
-0.058
-0.021
-0.006
0.001
0.
0.
0.
0.
0.
0.
-0.005
-0.022
-0.048
-0.117
-0.225
0.154
14.931
121.257
364.673
2138.861
95.025
3.405
104.392
1813.398
963.944
12.528
0.843
-0.193
-0.329
-0.348
-0.377
-0.425
-0.309
35.567
100041.063
104096.359
9356.100
28333.523
185.790
0.844
-0.095
-0.050
-0.017
-0.002
0.001
0.
0.
0.
0.
0.
0.
-0.008
-0.023
-0.057
-0.143
-0.228
3.904
526.645
81368.867
19538.674
42425.488
352.147
3.898
1.196
2.634
1.991
-0.100
-0.250
-0.226
-0.229
-0.247
-0.271
-0.313
-0.300
6.871
1042.774
5352.423
130.232
67.532
6.337
-0.001
-0.076
-0.037
-0.013
-0.001
0.001
0.
0.
0.
0.
0.
0.
-0.008
-0.025
-0.063
-0.162
-0.217
6.716
1979.715
103020.984
101493.078
437.485
12.513
1.060
0.160
-0.382
-0.363
-0.278
-0.198
-0.163
-0.151
-0.160
-0.174
-0.201
-0.233
-0.066
3.236
6.177
1.297
0.245
-0.079
-0.103
-0.059
-0.024
-0.008
-0.001
0.001
0.
0.
0.
0.
0.
0.
-0.008
-0.025
-0.066
-0.155
-0.099
20.080
2374.340
104627.859
101287.758
735.642
29.234
19.038
3.883
-0.224
-0.338
-0.234
-0.148
-0.116
-0.111
-0.115
-0.123
-0.145
-0.178
-0.209
-0.208
-0.193
-0.183
-0.151
-0.112
-0.065
-0.033
-0.014
-0.002
0.001
0.
0.
0.
0.
0.
0.
0.
-0.008
-0.024
-0.061
-0.136
0.219
151.322
100198.086
146871.531
21797.568
2698.249
564.494
562.274
49.644
0.722
-0.311
-0.203
-0.122
-0.093
-0.086
-0.087
-0.099
-0.109
-0.125
-0.138
-0.144
-0.134
-0.115
-0.087
-0.057
-0.031
-0.016
-0.005
-0.001
0.001
0.
0.
0.
0.
0.
0.
0.
-0.005
-0.018
-0.048
-0.111
-0.026
25.938
4856.798
4930.403
580.437
3070.385
147000.516
9683.714
74.274
0.932
-0.290
-0.184
-0.104
-0.074
-0.061
-0.059
-0.068
-0.079
-0.077
-0.076
-0.072
-0.062
-0.051
-0.036
-0.025
-0.014
-0.005
-0.002
0.001
0.
0.
0.
0.
0.
0.
0.
0.
-0.003
-0.013
-0.034
-0.087
-0.151
0.318
6.547
11.373
133.091
2042.060
131676.500
6741.714
35.351
0.107
-0.262
-0.165
-0.092
-0.058
-0.043
-0.037
-0.042
-0.042
-0.041
-0.039
-0.035
-0.028
-0.023
-0.014
-0.005
-0.003
0.001
0.001
0.
0.
0.
0.
0.
0.
0.
0.
0.
-0.001
-0.005
-0.021
-0.053
-0.113
-0.198
-0.283
0.022
7.296
77.373
381.075
95.242
3.156
-0.263
-0.234
-0.146
-0.078
-0.047
-0.025
-0.022
-0.018
-0.023
-0.021
-0.020
-0.017
-0.012
-0.008
-0.002
0.001
0.
0.
0.
0.
0.
0.
0.
0.
0.
0.
0.
0.
-0.001
-0.003
-0.008
-0.030
-0.063
-0.123
-0.219
-0.291
0.028
1.771
2.604
0.838
-0.219
-0.261
-0.186
-0.110
-0.060
-0.032
-0.014
-0.008
-0.007
-0.008
-0.011
-0.011
-0.009
-0.005
-0.001
-0.001
-0.001
0.
0.
0.
0.
0.
0.
0.
0.
0.
0.
0.
0.
0.
-0.001
-0.003
-0.011
-0.029
-0.061
-0.112
-0.183
-0.228
-0.248
-0.252
-0.258
-0.232
-0.182
-0.128
-0.080
-0.045
-0.025
-0.008
-0.002
0.001
-0.002
-0.003
-0.003
0.001
-0.001
-0.001
0.
0.
0.
0.
0.
0.
0.
0.
0.
0.
0.
0.
0.
0.
0.
0.
0.
-0.004
-0.014
-0.026
-0.046
-0.077
-0.117
-0.147
-0.158
-0.152
-0.129
-0.105
-0.078
-0.048
-0.029
-0.014
-0.004
0.003
0.002
0.001
0.001
0.001
0.
0.
0.
0.
0.
0.
0.
0.
0.
0.
0.
0.
0.
0.
0.
0.
0.
0.
0.
0.
0.000
-0.003
-0.012
-0.020
-0.032
-0.048
-0.059
-0.067
-0.069
-0.063
-0.055
-0.042
-0.028
-0.013
-0.005
-0.003
0.001
0.
0.
0.
0.
0.
0.
0.
0.
0.
0.
0.
0.
0.
0.
0.
0.
0.
0.
0.
0.
0.
0.
0.
0.
0.001
0.001
-0.002
-0.008
-0.011
-0.014
-0.023
-0.026
-0.029
-0.031
-0.026
-0.018
-0.009
-0.006
-0.003
0.001
0.000
0.
0.
0.
0.
0.
0.
0.
0.
0.
0.
0.
0.
0.
0.
0.
0.
0.
0.
0.
0.
0.
0.
0.
0.
0.
0.001
0.001
0.001
0.000
-0.003
-0.006
-0.008
-0.010
-0.010
-0.006
-0.005
-0.004
-0.001
0.001
0.002
0.
0.
0.
0.
0.
0.
0.
0.
0.
0.
0.
0.
0.
0.
0.
0.
0.
0.
0.
0.
0.
0.
0.
0.
0.
0.
0.
0.
0.001
0.001
0.001
0.002
0.002
0.001
-0.001
-0.002
-0.001
0.000
0.002
0.001
0.
0.
0.
0.
0.
0.
0.
0.
0.
0.
0.
0.
0.
0.
0.
0.
0.
0.
0.
0.
0.
0.
0.
0.
0.
0.
0.
0.
0.
0.
0.
0.
0.
0.001
0.001
0.001
0.001
0.001
0.001
0.001
0.
0.
0.
0.
0.
0.
0.
0.
0.
0.
0.
0.
0.
0.
0.
0.
0.
0.
0.
0.
0.
0.
0.
0.
0.
0.
0.
0.
0.
0.
0.
0.
0.
0.
0.
0.
0.
0.
0.
0.
0.
0.
0.
0.
0.
0.
0.
0.
0.
0.
0.
0.
0.
0.
0.
0.
0.
0.
0.
0.
0.
0.
0.
0.
0.
0.
0.
0.
0.
0.
0.
0.
0.
0.
0.
0.
0.
0.
0.
0.
0.
0.
0.
0.
0.
0.
0.
0.
0.
0.
0.
0.
0.
0.
0.
0.
0.
0.
0.
0.
0.
0.
0.
0.
0.
0.
0.
0.
0.
0.
0.
0.
0.
0.
0.
0.
0.
0.
0.
0.
0.
0.
0.
0.
0.
0.
0.
0.
0.
0.
0.
0.
0.
0.
0.
0.
0.
0.
0.
0.
0.
0.
0.
0.
0.
0.
0.
0.
0.
0.
0.
0.
0.
0.
0.
0.
0.
0.
0.
0.
0.
0.
0.
0.
0.
0.
0.
0.
0.
0.
0.
0.
0.
0.
0.
0.
0.
0.
0.
0.
0.
0.
0.
0.
0.
0.
0.
0.
0.
0.
0.
0.
0.
0.
0.
0.
0.
0.
0.
0.
0.
0.
0.
0.
0.
0.
0.
0.
0.
0.
0.
0.
0.
0.001
0.
0.
0.
0.
0.
0.
0.
0.
0.
0.
0.
0.
0.
0.
0.
0.
0.
0.
0.
0.
0.
0.
0.
0.
0.
0.
0.
0.
0.
0.
0.
-0.001
-0.001
-0.001
-0.001
-0.003
-0.002
-0.003
-0.003
-0.003
-0.002
0.000
0.001
0.001
0.
0.
0.
0.
0.
0.
0.
0.
0.
0.
0.
0.
0.
0.
0.
0.
0.
0.
0.
0.
0.
0.
0.
0.
0.
0.
0.
-0.001
-0.001
-0.003
-0.006
-0.009
-0.012
-0.011
-0.010
-0.009
-0.007
-0.004
-0.003
-0.002
0.
0.001
0.
0.
0.
0.
0.
0.
0.
0.
0.
0.
0.
0.
0.
0.
0.
0.
0.
0.
0.
0.
0.
0.
0.
0.
0.
-0.001
-0.001
-0.005
-0.009
-0.014
-0.018
-0.020
-0.021
-0.020
-0.019
-0.016
-0.011
-0.006
-0.003
-0.003
0.001
0.004
0.002
0.003
0.003
0.001
0.
0.
0.
0.
0.
0.
0.
0.
0.
0.
0.
0.
0.
0.
0.
0.
0.
0.
0.
-0.001
-0.002
-0.005
-0.009
-0.017
-0.022
-0.029
-0.033
-0.036
-0.038
-0.035
-0.029
-0.028
-0.021
-0.014
-0.010
-0.005
0.000
0.001
0.001
0.004
0.002
0.003
0.
0.
0.
0.
0.
0.
0.
0.
0.
0.
0.
0.
0.
0.
0.
0.
0.
-0.001
-0.003
-0.005
-0.011
-0.018
-0.028
-0.042
-0.050
-0.058
-0.062
-0.066
-0.065
-0.062
-0.051
-0.041
-0.032
-0.020
-0.016
-0.010
-0.005
-0.001
0.001
0.004
0.004
0.002
0.
0.
0.
0.
0.
0.
0.
0.
0.
0.
0.
0.
0.
0.
0.
-0.001
-0.002
-0.006
-0.013
-0.020
-0.035
-0.050
-0.067
-0.086
-0.098
-0.102
-0.104
-0.104
-0.097
-0.083
-0.065
-0.055
-0.046
-0.040
-0.031
-0.023
-0.013
-0.004
0.001
0.004
0.005
0.002
0.
0.
0.
0.
0.
0.
0.
0.
0.
0.
0.
0.
0.
-0.003
-0.005
-0.009
-0.013
-0.023
-0.037
-0.057
-0.084
-0.113
-0.135
-0.151
-0.153
-0.150
-0.143
-0.132
-0.119
-0.104
-0.097
-0.091
-0.091
-0.083
-0.067
-0.047
-0.023
-0.006
0.001
0.004
0.004
0.003
0.
0.
0.
0.
0.
0.
0.
0.
0.
0.
0.
-0.002
-0.006
-0.010
-0.016
-0.026
-0.040
-0.059
-0.089
-0.125
-0.162
-0.192
-0.216
-0.220
-0.209
-0.193
-0.177
-0.168
-0.165
-0.150
-0.134
-0.124
-0.107
-0.088
-0.076
-0.052
-0.024
-0.004
0.004
0.005
0.004
0.
0.
0.
0.
0.
0.
0.
0.
0.
0.
-0.002
-0.005
-0.013
-0.020
-0.032
-0.047
-0.070
-0.093
-0.129
-0.168
-0.208
-0.245
-0.273
-0.281
-0.272
-0.259
-0.244
-0.233
-0.206
-0.128
0.204
0.607
0.799
1.259
0.387
-0.059
-0.045
-0.012
0.001
0.004
0.004
0.001
0.
0.
0.
0.
0.
0.
0.
0.
-0.002
-0.004
-0.010
-0.017
-0.035
-0.053
-0.077
-0.106
-0.137
-0.171
-0.218
-0.268
-0.297
-0.234
-0.177
-0.271
-0.309
-0.309
-0.282
-0.173
0.411
3.759
18.463
27.111
93.804
38.559
0.390
-0.057
-0.026
-0.002
0.004
0.004
0.002
0.
0.
0.
0.
0.
0.
0.
0.
-0.002
-0.008
-0.015
-0.035
-0.059
-0.077
-0.095
-0.128
-0.184
-0.236
-0.292
-0.325
-0.235
0.486
1.534
1.887
0.644
-0.274
-0.321
0.046
1.490
12.407
227.062
292.017
894.795
310.361
0.984
-0.070
-0.033
-0.005
0.003
0.004
0.003
0.
0.
0.
0.
0.
0.
0.
0.
-0.005
-0.010
-0.027
-0.058
-0.086
0.053
0.947
1.070
0.001
-0.294
-0.352
-0.220
1.277
4.689
26.770
174.369
51.080
1.543
-0.366
-0.096
0.808
6.955
112.242
137.364
21.396
5.537
0.042
-0.077
-0.033
-0.009
0.003
0.004
0.003
0.
0.
0.
0.
0.
0.
0.002
-0.002
-0.007
-0.021
-0.050
-0.104
-0.094
2.001
25.881
32.378
3.093
-0.260
-0.392
1.332
32.339
75.004
244.530
7354.213
879.298
8.890
-0.349
-0.377
-0.220
0.351
4.298
4.876
0.760
-0.077
-0.125
-0.078
-0.031
-0.008
-0.001
0.003
0.001
0.
0.
0.
0.
0.
0.
0.001
-0.003
-0.016
-0.046
-0.102
-0.177
-0.103
5.136
95.708
122.746
8.877
-0.209
-0.471
2.804
92.659
226.806
108.138
1274.702
244.035
5.342
-0.378
-0.461
-0.417
-0.369
-0.261
-0.205
-0.223
-0.178
-0.136
-0.070
-0.027
-0.008
-0.001
0.002
0.
0.
0.
0.
0.
0.
0.002
0.
-0.011
-0.034
-0.086
-0.154
-0.187
0.032
3.348
43.153
62.850
7.697
-0.060
-0.612
0.275
12.383
26.905
32.411
173.247
320.114
23.020
0.166
-0.492
-0.470
-0.399
-0.324
-0.179
-0.079
-0.138
-0.115
-0.069
-0.029
-0.009
-0.002
0.001
0.
0.
0.
0.
0.
0.
0.001
-0.005
-0.018
-0.058
-0.129
-0.113
3.906
46.007
27.677
23.936
35.233
5.913
2.139
-0.245
-0.073
4.661
28.062
147.464
849.142
2767.650
136.275
1.898
-0.383
-0.388
0.407
0.756
1.039
1.659
0.320
-0.095
-0.068
-0.032
-0.010
-0.005
0.000
0.
0.
0.
0.
0.
0.
-0.001
-0.009
-0.028
-0.087
-0.161
0.971
146.390
32706.912
7116.981
35.728
4.598
18.649
375.329
13.490
3.214
45.834
189.797
1113.397
3501.516
79245.109
1039.791
21.740
24.428
2.604
12.586
14.428
5.438
5.058
0.985
-0.067
-0.079
-0.038
-0.011
-0.004
0.
0.001
0.
0.
0.
0.
0.
-0.003
-0.012
-0.038
-0.110
-0.193
2.736
667.882
200083.563
115336.563
242.690
835.326
51.630
241.816
34.351
6.863
37.457
87.956
2682.804
51953.883
2653.231
170.015
9382.772
35005.555
99.985
16.884
20.464
7.776
2.369
0.302
-0.120
-0.084
-0.040
-0.014
-0.004
0.000
0.002
0.
0.
0.
0.
0.000
-0.003
-0.013
-0.044
-0.124
-0.215
1.577
201.938
30465.955
48599.270
2020.983
5199.484
222.390
4507.914
6370.836
220.300
4.930
6.972
148.016
767.492
74.840
134.686
116394.477
157347.328
496.284
4.106
2.583
1.948
0.272
-0.163
-0.153
-0.090
-0.043
-0.014
-0.005
0.002
0.003
0.
0.
0.
0.001
0.001
-0.002
-0.014
-0.045
-0.126
-0.207
1.382
98.696
70834.617
200070.813
34161.988
3981.720
1375.669
111446.508
118007.125
1954.504
10.263
0.423
22.877
158.075
69.246
203.403
100543.164
148880.953
6146.652
16.958
-0.163
-0.150
-0.236
-0.214
-0.158
-0.090
-0.041
-0.016
-0.003
0.003
0.002
0.
0.
0.
0.002
0.002
-0.002
-0.014
-0.045
-0.120
-0.183
1.365
24.960
545.392
14447.027
4502.654
103.450
183.692
4598.786
8736.150
2896.682
34.842
2.694
386.988
70392.461
8742.238
61.055
1540.283
101594.203
100048.305
38.003
-0.312
-0.366
-0.277
-0.216
-0.144
-0.082
-0.041
-0.016
-0.002
0.003
0.002
0.
0.
0.002
0.001
0.003
0.001
-0.014
-0.045
-0.116
-0.210
-0.026
1.882
8.500
48.009
107.741
86.178
10.410
57.057
1731.221
1098.316
21.235
3.173
467.109
100000.766
12443.596
40.342
35.910
1132.909
329.058
3.538
-0.444
-0.361
-0.262
-0.188
-0.129
-0.075
-0.037
-0.016
-0.001
0.000
0.003
0.
0.
0.002
0.003
0.003
0.
-0.014
-0.052
-0.117
-0.220
-0.349
-0.438
0.733
184.676
100003.461
96402.203
163.874
3.008
20.367
17.087
4.974
22.652
30.787
210.169
92.574
11.977
43.271
15.810
1.304
-0.535
-0.507
-0.363
-0.252
-0.174
-0.113
-0.066
-0.032
-0.011
-0.001
0.001
0.003
0.
0.001
0.002
0.003
0.003
-0.002
-0.019
-0.064
-0.126
-0.221
-0.359
-0.504
1.306
444.296
100469.570
101607.242
463.791
5.048
-0.091
1.547
33.210
621.430
294.191
9.972
4.127
194.340
3499.885
419.583
6.904
-0.532
-0.555
-0.405
-0.274
-0.181
-0.106
-0.053
-0.025
-0.009
-0.002
0.000
0.
0.
0.001
0.002
0.003
0.003
-0.003
-0.020
-0.067
-0.132
-0.219
-0.354
-0.501
0.588
83.899
25111.557
106829.242
1565.692
21.537
0.265
2.620
92.229
833.735
297.047
16.864
16.076
1477.524
12852.741
1420.017
49.211
0.377
-0.488
-0.418
-0.303
-0.196
-0.098
-0.044
-0.019
-0.010
-0.002
0.001
0.
0.
0.001
0.002
0.003
0.003
-0.003
-0.021
-0.063
-0.127
-0.219
-0.364
-0.524
0.480
55.709
5842.221
107197.898
47252.590
63.898
6.250
17.389
337.323
3221.927
230.313
12.452
40.436
23801.219
151894.531
101538.039
672.752
8.885
10.419
2.044
-0.233
-0.201
-0.101
-0.041
-0.016
-0.009
0.000
0.
0.
0.
0.001
0.002
0.004
0.004
-0.002
-0.020
-0.062
-0.126
-0.225
-0.386
-0.549
1.711
631.792
2033.481
126442.156
105710.859
5492.232
51.519
54.645
62.038
199.459
34.769
5.120
10.712
679.208
12064.527
46989.168
296.727
703.063
1282.627
85.571
0.931
-0.193
-0.110
-0.039
-0.016
-0.004
0.001
0.
0.
0.
0.
0.002
0.002
0.004
-0.005
-0.022
-0.061
-0.131
-0.238
-0.404
-0.558
9.461
100525.555
145816.531
200157.078
200079.625
100196.094
5906.257
7075.982
1910.305
129.861
11.271
13.104
82.900
38.619
70.950
80.311
364.772
102131.414
141642.844
656.987
3.285
-0.193
-0.115
-0.041
-0.014
-0.001
0.001
0.
0.
0.
0.
0.001
0.002
-0.003
-0.010
-0.033
-0.072
-0.144
-0.270
-0.433
-0.548
2.102
340.423
106293.172
26941.656
1150.136
881.790
112461.086
108435.656
74367.383
8092.939
179.055
389.412
17983.801
1424.608
15.233
28.891
6375.063
144266.953
88545.602
220.051
1.627
-0.216
-0.113
-0.036
-0.012
-0.001
0.001
0.
0.
0.
0.
0.
-0.002
-0.012
-0.021
-0.051
-0.102
-0.195
-0.325
-0.057
2.488
2.797
202.868
96989.133
157543.297
101888.633
753.473
627.980
18927.680
2233.850
2117.497
386.226
1310.206
123893.094
53522.969
120.139
46.591
23720.754
100129.180
994.106
11.674
-0.138
-0.234
-0.105
-0.035
-0.010
-0.002
0.
0.
0.
0.
0.
-0.004
-0.007
-0.019
-0.041
-0.082
-0.165
-0.293
-0.269
11.574
329.822
144.902
20.792
720.807
100816.789
200038.969
100157.758
11698.973
5206.419
2071.714
220.299
1122.554
99837.836
108215.563
102068.414
480.174
24.263
205.412
598.132
46.528
1.032
-0.361
-0.247
-0.100
-0.039
-0.014
-0.002
0.
0.
0.
0.
0.
-0.006
-0.012
-0.029
-0.067
-0.137
-0.251
-0.355
0.137
40.535
2879.276
1110.214
83.528
18.966
290.039
12662.224
2860.854
3880.392
101058.047
6013.985
1288.367
175.936
3050.778
5549.169
53339.023
4687.673
254.345
33.356
72.050
170.510
21.854
0.087
-0.230
-0.107
-0.041
-0.015
-0.004
0.
0.
0.
0.
-0.003
-0.007
-0.017
-0.042
-0.109
-0.198
-0.218
0.486
12.073
265.907
968.694
18001.051
12544.686
90.908
6.228
32.166
233.968
13839.112
106734.641
152013.016
101099.523
3527.803
167.379
390.014
914.386
749.239
135.098
2482.437
37979.609
100504.445
2196.745
4.031
-0.201
-0.106
-0.040
-0.015
-0.004
0.
0.
0.
0.
-0.005
-0.008
-0.022
-0.062
-0.147
-0.225
0.457
9.835
400.310
91440.234
103923.258
120745.305
74038.758
259.236
24.299
318.461
7143.106
100603.758
111418.938
34325.020
200135.125
100954.617
9562.431
4071.286
737.338
11712.178
3033.792
104630.938
104029.813
107369.047
1712.804
3.660
-0.177
-0.095
-0.037
-0.012
-0.004
0.
0.
0.
0.
-0.006
-0.010
-0.030
-0.080
-0.160
-0.076
3.322
27.325
1194.577
104840.023
38544.449
1797.772
1212.257
142.241
16.897
167.705
2434.646
16612.699
6785.914
149.518
4568.449
28280.955
23478.117
104182.852
54631.359
5219.455
5302.583
2926.261
18490.590
497.623
19.213
0.137
-0.154
-0.073
-0.029
-0.010
-0.002
0.
0.
0.
0.
-0.003
-0.011
-0.033
-0.090
-0.149
2.270
75.279
178.668
184.096
17788.859
367.883
28.118
62.159
18.585
3.405
6.833
27.804
29.675
16.148
2.121
14.865
92.500
315.376
77252.750
102104.070
44200.973
4068.760
76.720
28.506
4.911
0.035
-0.199
-0.115
-0.048
-0.019
-0.008
-0.001
0.
0.
0.
0.
-0.003
-0.010
-0.035
-0.088
-0.141
4.558
214.903
389.034
746.627
146251.844
1692.609
59.725
11.445
12.146
24.380
8.125
2.886
0.643
0.135
1.698
14.464
385.639
477.573
3038.075
23765.148
885.333
1195.266
71.269
0.663
-0.310
-0.249
-0.150
-0.072
-0.029
-0.012
-0.005
-0.001
0.
0.
0.
0.
-0.002
-0.011
-0.035
-0.098
-0.181
0.431
12.741
50.324
16953.713
137476.453
4931.437
694.779
86.818
264.056
1279.720
138.728
33.362
1.539
0.739
4.909
6.052
51.334
58.052
21.635
33.971
15.376
33.102
5.781
-0.231
-0.302
-0.180
-0.088
-0.041
-0.015
-0.005
-0.001
0.
0.
0.
0.
0.
-0.003
-0.009
-0.042
-0.098
-0.200
-0.333
-0.018
41.591
33666.344
148639.375
6007.342
64.939
37.398
982.850
2166.321
182.324
44.313
1.844
-0.068
0.832
0.463
1.820
1.720
0.079
0.826
3.645
3.828
1.328
-0.055
-0.209
-0.126
-0.060
-0.025
-0.008
-0.002
0.
0.
0.
0.
0.
0.
-0.005
-0.017
-0.043
-0.101
-0.211
-0.340
0.223
18.655
12654.986
100768.164
959.397
5.441
52.841
10308.029
5868.353
36.143
4.231
0.083
-0.332
-0.320
-0.351
-0.361
-0.386
0.862
39.320
109.513
39.333
20.918
2.365
-0.095
-0.091
-0.044
-0.017
-0.004
0.001
0.
0.
0.
0.
0.
0.
-0.006
-0.023
-0.054
-0.116
-0.214
0.628
46.700
670.705
280.582
463.863
26.707
-0.173
6.502
173.685
131.209
3.733
-0.070
-0.217
-0.237
-0.255
-0.284
-0.318
-0.299
3.803
330.038
1144.639
57.525
24.240
2.843
-0.055
-0.076
-0.034
-0.010
0.000
0.001
0.
0.
0.
0.
0.
0.
-0.009
-0.026
-0.060
-0.140
-0.209
6.724
2549.455
100353.227
59170.648
1163.315
22.585
-0.437
-0.506
0.646
0.669
-0.138
-0.181
-0.150
-0.139
-0.147
-0.174
-0.208
-0.224
1.001
37.794
88.681
8.631
1.870
0.211
-0.089
-0.058
-0.023
-0.007
0.000
0.001
0.
0.
0.
0.
0.
0.
-0.010
-0.028
-0.065
-0.156
-0.212
6.655
1912.829
101415.117
54927.195
10470.202
58.812
1.719
-0.018
-0.402
-0.306
-0.203
-0.135
-0.101
-0.089
-0.095
-0.116
-0.139
-0.163
-0.134
0.467
0.912
0.082
-0.104
-0.106
-0.072
-0.038
-0.015
-0.001
0.001
0.001
0.
0.
0.
0.
0.
0.
-0.010
-0.028
-0.064
-0.156
-0.211
3.724
110.741
729.100
703.620
291.001
112.337
437.901
45.565
0.702
-0.268
-0.162
-0.095
-0.067
-0.054
-0.064
-0.078
-0.095
-0.113
-0.125
-0.129
-0.124
-0.119
-0.106
-0.076
-0.043
-0.020
-0.004
0.000
0.001
0.
0.
0.
0.
0.
0.
0.
-0.009
-0.022
-0.059
-0.137
-0.118
12.663
896.281
1089.890
118.045
109.972
14652.759
100272.055
2532.503
7.378
-0.187
-0.143
-0.078
-0.051
-0.042
-0.038
-0.051
-0.058
-0.066
-0.072
-0.075
-0.075
-0.067
-0.051
-0.033
-0.019
-0.005
0.000
0.001
0.001
0.
0.
0.
0.
0.
0.
0.
-0.005
-0.017
-0.045
-0.110
-0.150
3.380
100.196
104.730
31.064
3303.803
109359.906
163543.359
1905.857
6.976
-0.174
-0.133
-0.070
-0.040
-0.025
-0.024
-0.030
-0.031
-0.035
-0.036
-0.036
-0.033
-0.029
-0.022
-0.010
-0.004
0.000
0.001
0.001
0.
0.
0.
0.
0.
0.
0.
0.
-0.002
-0.011
-0.031
-0.079
-0.145
-0.103
0.941
1.730
129.164
90021.789
179170.000
16684.484
65.336
0.844
-0.198
-0.121
-0.057
-0.034
-0.018
-0.017
-0.016
-0.017
-0.019
-0.017
-0.015
-0.014
-0.010
-0.006
-0.001
0.000
0.001
0.001
0.
0.
0.
0.
0.
0.
0.
0.
0.
-0.001
-0.005
-0.018
-0.049
-0.101
-0.180
-0.283
0.214
425.749
102513.227
2529.861
86.805
2.886
-0.176
-0.182
-0.096
-0.049
-0.023
-0.012
-0.008
-0.006
-0.008
-0.008
-0.008
-0.008
-0.005
-0.003
0.000
0.001
0.001
0.
0.
0.
0.
0.
0.
0.
0.
0.
0.
0.
-0.001
-0.001
-0.007
-0.026
-0.055
-0.110
-0.194
-0.200
6.822
63.333
11.272
1.192
-0.173
-0.204
-0.131
-0.071
-0.034
-0.020
-0.006
-0.001
-0.003
-0.003
-0.003
-0.003
-0.003
-0.001
-0.001
0.
0.
0.
0.
0.
0.
0.
0.
0.
0.
0.
0.
0.
0.
0.
-0.001
-0.002
-0.009
-0.024
-0.055
-0.101
-0.158
-0.173
-0.092
-0.154
-0.199
-0.184
-0.132
-0.080
-0.045
-0.022
-0.009
0.000
-0.001
-0.002
-0.001
0.
0.
0.
0.
0.
0.
0.
0.
0.
0.
0.
0.
0.
0.
0.
0.
0.
0.
0.
0.
0.
0.
-0.002
-0.012
-0.023
-0.044
-0.072
-0.106
-0.125
-0.135
-0.127
-0.098
-0.070
-0.046
-0.025
-0.013
-0.002
0.001
0.001
0.
0.
0.
0.
0.
0.
0.
0.
0.
0.
0.
0.
0.
0.
0.
0.
0.
0.
0.
0.
0.
0.
0.
0.
0.001
-0.001
-0.010
-0.018
-0.029
-0.040
-0.052
-0.055
-0.050
-0.041
-0.033
-0.021
-0.013
-0.004
0.000
0.001
0.001
0.
0.
0.
0.
0.
0.
0.
0.
0.
0.
0.
0.
0.
0.
0.
0.
0.
0.
0.
0.
0.
0.
0.
0.
0.001
0.001
0.002
-0.007
-0.010
-0.013
-0.017
-0.022
-0.021
-0.018
-0.014
-0.009
-0.003
-0.002
0.001
0.001
0.
0.
0.
0.
0.
0.
0.
0.
0.
0.
0.
0.
0.
0.
0.
0.
0.
0.
0.
0.
0.
0.
0.
0.
0.
0.
0.001
0.001
0.001
0.001
-0.003
-0.003
-0.003
-0.003
-0.005
-0.001
0.001
0.002
0.001
0.001
0.
0.
0.
0.
0.
0.
0.
0.
0.
0.
0.
0.
0.
0.
0.
0.
0.
0.
0.
0.
0.
0.
0.
0.
0.
0.
0.
0.
0.
0.001
0.001
0.001
0.002
0.002
0.002
0.002
0.001
0.001
0.001
0.001
0.
0.
0.
0.
0.
0.
0.
0.
0.
0.
0.
0.
0.
0.
0.
0.
0.
0.
0.
0.
0.
0.
0.
0.
0.
0.
0.
0.
0.
0.
0.
0.
0.
0.
0.
0.001
0.001
0.001
0.001
0.
0.
0.
0.
0.
0.
0.
0.
0.
0.
0.
0.
0.
0.
0.
0.
0.
0.
0.
0.
0.
0.
0.
0.
0.
0.
0.
0.
0.
0.
0.
0.
0.
0.
0.
0.
0.
0.
0.
0.
0.
0.
0.
0.
0.
0.
0.
0.
0.
0.
0.
0.
0.
0.
0.
0.
0.
0.
0.
0.
0.
0.
0.
0.
0.
0.
0.
0.
0.
0.
0.
0.
0.
0.
0.
0.
0.
0.
0.
0.
0.
0.
0.
0.
0.
0.
0.
0.
0.
0.
0.
0.
0.
0.
0.
0.
0.
0.
0.
0.
0.
0.
0.
0.
0.
0.
0.
0.
0.
0.
0.
0.
0.
0.
0.
0.
0.
0.
0.
0.
0.
0.
0.
0.
0.
0.
0.
0.
0.
0.
0.
0.
0.
0.
0.
0.
0.
0.
0.
0.
0.
0.
0.
0.
0.
0.
0.
0.
0.
0.
0.
0.
0.
0.
0.
0.
0.
0.
0.
0.
0.
0.
0.
0.
0.
0.
0.
0.
0.
0.
0.
0.
0.
0.
0.
0.
0.
0.
0.
0.
0.
0.
0.
0.
0.
0.
0.
0.
0.
0.
0.
0.
0.
0.
0.
0.
0.
0.
0.
0.
0.
0.
0.
0.
0.
0.
0.
-0.001
-0.001
-0.001
0.
-0.002
-0.003
-0.002
-0.002
0.000
0.001
0.001
0.
0.
0.
0.
0.
0.
0.
0.
0.
0.
0.
0.
0.
0.
0.
0.
0.
0.
0.
0.
0.
0.
0.
0.
0.
0.
0.
0.
-0.001
-0.001
-0.001
-0.004
-0.008
-0.011
-0.009
-0.009
-0.007
-0.006
-0.003
-0.002
0.000
0.001
0.001
0.
0.
0.
0.
0.
0.
0.
0.
0.
0.
0.
0.
0.
0.
0.
0.
0.
0.
0.
0.
0.
0.
0.
0.
0.
-0.001
-0.001
-0.005
-0.008
-0.012
-0.017
-0.017
-0.019
-0.019
-0.018
-0.015
-0.011
-0.006
-0.003
0.000
0.
0.002
0.001
0.001
0.
0.
0.
0.
0.
0.
0.
0.
0.
0.
0.
0.
0.
0.
0.
0.
0.
0.
0.
0.
0.
-0.001
-0.001
-0.005
-0.010
-0.018
-0.026
-0.030
-0.035
-0.039
-0.042
-0.040
-0.034
-0.027
-0.018
-0.009
-0.004
-0.001
0.001
0.003
0.002
0.003
0.002
0.
0.
0.
0.
0.
0.
0.
0.
0.
0.
0.
0.
0.
0.
0.
0.
0.
0.
0.
-0.003
-0.005
-0.012
-0.026
-0.035
-0.048
-0.056
-0.069
-0.075
-0.079
-0.078
-0.073
-0.064
-0.047
-0.032
-0.017
-0.010
-0.002
0.001
0.001
0.004
0.004
0.002
0.001
0.
0.
0.
0.
0.
0.
0.
0.
0.
0.
0.
0.
0.
0.
0.
-0.001
-0.003
-0.007
-0.015
-0.027
-0.042
-0.063
-0.087
-0.109
-0.122
-0.128
-0.128
-0.130
-0.123
-0.104
-0.082
-0.058
-0.037
-0.023
-0.016
-0.009
-0.002
0.000
0.002
0.005
0.004
0.001
0.
0.
0.
0.
0.
0.
0.
0.
0.
0.
0.
0.
0.
-0.001
-0.003
-0.008
-0.016
-0.029
-0.043
-0.071
-0.108
-0.147
-0.177
-0.194
-0.195
-0.183
-0.173
-0.162
-0.146
-0.121
-0.098
-0.076
-0.060
-0.047
-0.033
-0.021
-0.007
0.000
0.004
0.005
0.004
0.
0.
0.
0.
0.
0.
0.
0.
0.
0.
0.
0.
0.
-0.005
-0.008
-0.017
-0.029
-0.046
-0.075
-0.117
-0.171
-0.216
-0.250
-0.273
-0.273
-0.249
-0.231
-0.221
-0.208
-0.191
-0.165
-0.134
-0.120
-0.105
-0.083
-0.061
-0.033
-0.010
0.
0.005
0.005
0.004
0.
0.
0.
0.
0.
0.
0.
0.
0.
0.
0.
-0.005
-0.009
-0.016
-0.029
-0.052
-0.080
-0.122
-0.172
-0.223
-0.251
-0.288
-0.325
-0.347
-0.349
-0.338
-0.323
-0.296
-0.254
-0.183
0.031
0.081
-0.011
0.087
-0.050
-0.069
-0.037
-0.009
0.004
0.007
0.004
0.
0.
0.
0.
0.
0.
0.
0.
0.
0.
-0.003
-0.009
-0.017
-0.030
-0.051
-0.085
-0.125
-0.176
-0.228
-0.234
-0.026
-0.023
-0.190
-0.302
-0.411
-0.437
-0.406
-0.352
-0.130
1.477
12.559
16.185
12.515
37.619
5.368
0.074
-0.060
-0.024
-0.003
0.005
0.006
0.001
0.
0.
0.
0.
0.
0.
0.
0.
-0.002
-0.006
-0.012
-0.028
-0.051
-0.087
-0.129
-0.183
-0.241
-0.298
-0.288
0.070
0.538
3.358
5.538
0.836
-0.409
-0.445
-0.179
3.175
29.023
402.918
906.659
1128.127
11406.401
605.885
2.809
-0.075
-0.041
-0.010
0.003
0.005
0.004
0.
0.
0.
0.
0.
0.
0.
0.
-0.003
-0.006
-0.021
-0.049
-0.081
-0.105
-0.060
-0.106
-0.289
-0.382
-0.425
-0.272
3.119
74.683
177.582
24.559
3.217
-0.180
0.365
22.558
271.459
766.044
100585.227
102975.813
200345.781
14442.313
6.595
-0.077
-0.056
-0.014
0.000
0.005
0.004
0.
0.
0.
0.
0.
0.
0.
-0.001
-0.005
-0.011
-0.037
-0.078
-0.088
1.159
13.311
15.604
1.701
-0.319
-0.402
0.767
22.181
212.477
802.587
3842.148
537.186
6.739
0.164
14.886
145.701
170.297
28714.449
46921.094
751.776
67.985
0.960
-0.104
-0.058
-0.017
-0.001
0.004
0.002
0.
0.
0.
0.
0.
0.
0.001
-0.002
-0.006
-0.026
-0.072
-0.128
0.222
32.416
2959.974
4820.919
68.941
1.196
0.740
20.515
2964.602
18398.270
15182.871
100505.297
96400.914
50.874
-0.182
0.741
5.255
7.265
61.598
73.714
7.439
0.617
-0.147
-0.116
-0.053
-0.017
-0.004
0.004
0.003
0.
0.
0.
0.
0.
0.
0.001
-0.004
-0.019
-0.052
-0.121
-0.189
0.702
130.808
96483.852
100153.508
326.002
3.992
1.601
54.101
42400.340
100116.844
3056.892
100122.719
6749.846
22.726
0.616
-0.435
-0.473
-0.379
0.111
0.566
0.236
-0.166
-0.186
-0.117
-0.054
-0.020
-0.007
-0.003
0.
0.
0.
0.
0.
0.
0.001
-0.001
-0.014
-0.034
-0.092
-0.180
-0.208
1.630
77.572
9850.333
36436.344
361.384
21.918
0.474
8.253
499.442
1717.809
90.716
83.168
32.243
22.047
14.503
0.776
-0.567
-0.372
0.533
5.829
7.717
1.317
-0.110
-0.110
-0.054
-0.020
-0.006
-0.001
0.
0.
0.
0.
0.
0.
0.
-0.006
-0.023
-0.060
-0.139
-0.178
3.490
52.023
130.046
5323.437
17989.176
545.923
70.040
3.155
1.107
5.347
6.286
2.704
6.209
14.924
47.824
32.129
1.788
0.852
21.659
29.317
81.742
205.327
21.708
0.452
-0.103
-0.058
-0.023
-0.005
-0.005
0.
0.
0.
0.
0.
0.
-0.001
-0.012
-0.033
-0.091
-0.190
0.408
142.910
75885.500
11369.630
81.350
122.624
893.215
101691.797
245.517
7.154
13.161
3.509
7.137
20.183
33.364
13.802
14.280
13.734
26.947
4857.029
5998.846
707.417
2015.134
93.473
1.239
-0.100
-0.058
-0.018
-0.009
-0.003
0.
0.
0.
0.
0.
-0.001
-0.004
-0.018
-0.044
-0.121
-0.237
0.804
228.867
100279.313
28443.074
349.807
8058.667
20408.172
134233.141
438.790
10.931
6.997
2.316
13.371
37.683
15.953
15.769
2017.937
5320.760
76.938
9360.458
12612.993
2443.050
240.228
20.314
0.387
-0.111
-0.058
-0.022
-0.007
-0.001
0.
0.
0.
0.
0.
-0.001
-0.005
-0.019
-0.052
-0.142
-0.235
1.514
46.072
741.870
2310.042
100198.875
161402.203
5005.897
99831.250
27068.248
475.956
4.197
1.554
42.362
122.981
24.141
36.868
13944.062
54315.855
125.205
52.134
184.456
225.676
19.959
0.895
-0.136
-0.111
-0.051
-0.021
-0.005
-0.001
0.001
0.
0.
0.
0.
0.000
-0.005
-0.020
-0.056
-0.137
0.053
36.570
2185.382
33337.906
113946.641
200217.563
196586.672
102372.320
106327.508
101733.367
6889.199
35.017
14.564
1598.901
12301.265
444.688
49.560
527.603
1399.553
198.349
3.900
7.759
15.955
2.137
-0.165
-0.169
-0.099
-0.044
-0.016
-0.001
0.
0.001
0.
0.
0.
0.
0.001
-0.003
-0.017
-0.053
-0.127
0.286
87.757
16927.418
6179.267
101626.594
21819.279
5384.577
7157.407
1966.081
112526.500
100907.367
360.264
18.170
1894.159
107158.063
47073.008
82.548
82.241
3147.289
704.586
5.639
-0.191
0.057
-0.208
-0.223
-0.148
-0.078
-0.035
-0.014
-0.003
0.002
0.001
0.
0.
0.
0.002
0.001
0.003
-0.014
-0.049
-0.119
-0.126
6.478
116.180
79.149
90.065
68.770
185.108
125.461
325.215
100055.398
96731.398
208.309
7.525
1115.105
100055.352
70386.891
72.882
8.293
63.923
29.109
0.462
-0.478
-0.372
-0.272
-0.195
-0.116
-0.058
-0.030
-0.012
-0.002
0.002
0.
0.
0.
0.001
0.002
0.003
0.002
-0.012
-0.042
-0.113
-0.222
-0.243
0.333
1.757
25.933
946.004
881.936
23.668
9.267
129.120
108.563
8.608
1.514
31.043
467.345
185.372
53.461
435.398
92.991
2.274
-0.527
-0.494
-0.358
-0.245
-0.156
-0.087
-0.047
-0.025
-0.007
-0.002
0.003
0.
0.
0.
0.001
0.003
0.005
0.003
-0.005
-0.042
-0.102
-0.212
-0.362
-0.211
3.421
52.957
3222.725
2987.600
48.327
8.820
14.344
2.402
0.714
16.812
107.407
61.690
14.114
4449.156
100027.109
19655.721
27.150
-0.435
-0.524
-0.369
-0.237
-0.143
-0.077
-0.038
-0.018
-0.006
0.000
0.001
0.
0.
0.
0.001
0.003
0.005
0.003
-0.003
-0.041
-0.094
-0.200
-0.365
-0.414
11.837
6248.198
2643.664
4235.549
558.052
30.387
49.635
22.215
6.178
117.579
6771.043
2345.600
52.376
7350.900
123733.594
21930.648
32.609
-0.279
-0.469
-0.351
-0.248
-0.150
-0.074
-0.033
-0.015
-0.002
0.002
0.
0.
0.
0.
0.001
0.002
0.005
0.003
-0.003
-0.034
-0.089
-0.193
-0.375
-0.495
19.154
24209.248
103104.070
115133.984
23761.535
51.189
431.152
2969.016
156.514
88.931
3253.963
1558.826
95.824
87110.852
105878.695
3914.792
30.875
3.502
30.131
10.748
-0.078
-0.162
-0.078
-0.030
-0.010
-0.001
0.001
0.
0.
0.
0.
0.001
0.002
0.004
0.004
-0.004
-0.028
-0.087
-0.199
-0.372
-0.499
2.628
250.484
11867.584
16704.154
2581.432
83.642
2992.632
63595.570
756.403
36.427
976.748
1287.998
55.839
4655.800
108067.438
4390.121
31.424
558.021
104976.125
8009.452
2.702
-0.163
-0.087
-0.028
-0.010
0.
0.001
0.
0.
0.
0.
0.001
0.002
0.001
0.001
-0.012
-0.039
-0.098
-0.211
-0.360
0.333
14.662
206.602
1132.839
2450.046
1314.663
229.945
749.282
12612.411
26633.553
820.089
91.574
59.146
10.495
231.016
2748.263
261.963
49.202
57431.941
102887.789
3873.119
5.432
-0.154
-0.089
-0.031
-0.007
0.
0.001
0.
0.
0.
0.
0.
0.
-0.002
-0.004
-0.025
-0.057
-0.124
-0.242
-0.361
2.457
87.568
145.914
531.688
955.719
308.722
487.212
1767.537
105315.555
114194.023
102530.633
2849.723
16.971
42.407
24.966
11.036
4.848
63.582
2830.400
38594.438
329.942
1.806
-0.175
-0.086
-0.027
-0.008
0.
0.001
0.
0.
0.
0.
-0.002
-0.005
-0.012
-0.022
-0.044
-0.094
-0.180
-0.313
-0.432
0.460
15.832
32.668
1844.148
131968.141
34779.090
634.200
672.459
3210.744
17789.330
100204.117
5706.749
3563.965
2048.555
963.491
19.876
2.401
74.011
204.195
53.689
4.657
-0.156
-0.182
-0.083
-0.029
-0.010
-0.001
0.
0.
0.
0.
0.
-0.004
-0.011
-0.022
-0.043
-0.087
-0.160
-0.266
-0.386
-0.222
1.281
1.333
3.729
352.407
51473.730
12949.541
657.851
380.967
202.714
486.263
250.048
40379.316
105058.156
107336.922
4510.487
44.271
2.951
12.341
15.667
2.830
-0.182
-0.323
-0.190
-0.082
-0.033
-0.011
0.
0.
0.
0.
0.
-0.002
-0.008
-0.016
-0.036
-0.082
-0.141
-0.199
-0.104
0.597
4.667
17.384
56.566
21.128
13.831
123.692
224.727
80.252
52.850
181.213
106670.242
100850.859
3140.128
124813.969
62542.133
792.656
25.994
93.139
392.681
69.669
75.066
11.028
-0.042
-0.181
-0.086
-0.033
-0.013
-0.002
0.
0.
0.
0.
-0.005
-0.011
-0.024
-0.058
-0.120
-0.163
1.073
16.084
65.843
763.842
2177.017
86805.477
3859.095
303.803
145.181
9.303
32.277
772.225
718.468
22310.049
200219.469
3592.059
18205.305
52206.523
5898.769
647.171
975.864
7952.793
3549.468
54211.965
601.258
2.216
-0.166
-0.088
-0.034
-0.011
-0.002
0.
0.
0.
0.
-0.006
-0.014
-0.030
-0.081
-0.151
0.042
16.996
1187.882
4198.029
146102.594
106393.430
102405.219
115538.047
30108.227
6775.789
52.716
167.551
23719.049
9628.963
5012.512
67053.297
17418.844
169.082
352.159
949.123
188404.719
126230.727
105260.320
109420.234
35841.422
519.295
2.143
-0.151
-0.079
-0.030
-0.010
-0.002
0.
0.
0.
0.
-0.007
-0.014
-0.037
-0.098
-0.158
1.162
55.156
4520.293
17335.381
25693.277
100527.719
15326.294
100710.398
17738.678
1826.120
138.235
57.900
901.924
543.117
53.654
467.769
1163.876
229.993
1775.401
4102.640
200204.578
109916.391
96999.945
2782.407
148.234
10.359
0.021
-0.133
-0.065
-0.024
-0.009
-0.001
0.
0.
0.
0.
-0.007
-0.015
-0.044
-0.103
-0.031
26.500
9427.084
67943.016
100592.852
1805.231
178.030
276.964
3775.568
332.944
192.760
73.808
68.689
184.414
22.028
6.282
97.903
7420.243
15555.087
157474.234
105493.172
103029.719
195858.547
849.354
22.918
2.386
-0.093
-0.181
-0.101
-0.045
-0.018
-0.006
-0.001
0.
0.
0.
0.
-0.005
-0.015
-0.042
-0.106
0.055
63.006
100034.336
104457.352
15299.276
34490.141
374.708
22516.631
107.168
5.213
6.509
11.429
239.766
179.453
24.369
42.198
412.721
100148.000
101502.242
22993.842
22184.875
13709.133
101020.039
4059.709
5.044
-0.278
-0.231
-0.134
-0.061
-0.027
-0.012
-0.003
-0.001
0.
0.
0.
0.
-0.003
-0.017
-0.042
-0.103
-0.143
5.435
307.213
544.300
20650.406
110038.188
2824.694
148495.625
3858.927
13.217
4.177
2.101
9.681
7.356
3.357
34.818
83.611
2545.963
3224.348
109.031
42.493
101.645
891.189
62.927
0.464
-0.252
-0.155
-0.075
-0.034
-0.013
-0.005
-0.001
0.
0.
0.
0.
0.
-0.002
-0.017
-0.045
-0.101
-0.199
-0.236
0.963
32.087
6027.808
113089.906
6494.681
11797.758
1447.961
13.130
7.834
1.646
0.121
-0.244
-0.156
1.518
2.946
9.278
9.248
1.262
0.000
0.392
1.414
0.212
-0.238
-0.179
-0.099
-0.045
-0.017
-0.007
-0.001
0.
0.
0.
0.
0.
0.
-0.003
-0.018
-0.048
-0.103
-0.205
-0.347
-0.113
4.659
116.796
463.836
381.559
88.838
12.965
11.112
8.920
0.642
-0.194
-0.284
-0.284
-0.266
-0.262
-0.248
-0.274
-0.319
0.089
0.537
0.077
-0.119
-0.176
-0.127
-0.069
-0.029
-0.010
-0.003
0.001
0.
0.
0.
0.
0.
0.
-0.008
-0.021
-0.052
-0.115
-0.215
0.164
17.503
157.780
106.816
51.964
8.712
1.283
-0.140
1.580
1.416
-0.064
-0.186
-0.183
-0.171
-0.183
-0.201
-0.229
-0.243
-0.158
1.011
2.040
0.367
-0.049
-0.120
-0.093
-0.052
-0.021
-0.002
0.
0.001
0.
0.
0.
0.
0.
0.
-0.008
-0.025
-0.059
-0.129
-0.209
2.791
437.754
38605.285
55339.848
23757.141
78.900
0.039
-0.543
-0.344
-0.216
-0.180
-0.138
-0.097
-0.083
-0.088
-0.103
-0.128
-0.150
-0.134
0.254
0.506
-0.001
-0.117
-0.103
-0.067
-0.034
-0.013
0.000
0.001
0.001
0.
0.
0.
0.
0.
0.
-0.010
-0.026
-0.061
-0.139
-0.224
2.718
338.723
24549.471
102625.086
100056.406
293.551
2.482
0.101
-0.312
-0.226
-0.143
-0.082
-0.054
-0.043
-0.048
-0.060
-0.076
-0.097
-0.110
-0.108
-0.100
-0.114
-0.101
-0.076
-0.044
-0.019
-0.004
0.000
0.001
0.
0.
0.
0.
0.
0.
0.
-0.010
-0.026
-0.058
-0.139
-0.230
0.481
17.429
164.030
3812.359
2345.170
129.290
376.055
40.220
0.737
-0.191
-0.112
-0.056
-0.034
-0.025
-0.027
-0.035
-0.043
-0.058
-0.073
-0.080
-0.084
-0.077
-0.063
-0.041
-0.021
-0.007
0.000
0.
0.001
0.
0.
0.
0.
0.
0.
0.
-0.009
-0.023
-0.053
-0.125
-0.212
0.021
3.148
6.821
12.581
78.391
12116.901
105436.711
1901.617
7.051
-0.133
-0.105
-0.046
-0.028
-0.013
-0.013
-0.016
-0.020
-0.025
-0.032
-0.038
-0.040
-0.034
-0.026
-0.016
-0.007
0.000
0.001
0.001
0.
0.
0.
0.
0.
0.
0.
0.
-0.004
-0.015
-0.040
-0.097
-0.177
-0.190
0.426
0.962
35.770
2913.019
27521.598
127841.328
1474.693
6.693
-0.127
-0.105
-0.045
-0.020
-0.011
-0.009
-0.011
-0.015
-0.015
-0.017
-0.018
-0.018
-0.013
-0.008
-0.002
0.000
0.001
0.001
0.
0.
0.
0.
0.
0.
0.
0.
0.
-0.003
-0.011
-0.029
-0.065
-0.131
-0.225
-0.303
0.665
231.805
105087.875
147864.219
1106.493
41.057
0.747
-0.160
-0.091
-0.038
-0.016
-0.010
-0.007
-0.006
-0.006
-0.007
-0.008
-0.009
-0.004
-0.002
0.000
0.001
0.001
0.001
0.
0.
0.
0.
0.
0.
0.
0.
0.
0.
-0.001
-0.005
-0.016
-0.041
-0.083
-0.158
-0.249
0.326
251.931
47038.723
8090.178
73.717
1.736
-0.164
-0.147
-0.070
-0.027
-0.014
-0.005
-0.004
-0.005
-0.005
-0.004
-0.003
-0.001
0.000
0.001
0.002
0.
0.
0.
0.
0.
0.
0.
0.
0.
0.
0.
0.
0.
-0.001
-0.001
-0.005
-0.022
-0.047
-0.090
-0.161
-0.159
5.409
47.820
16.359
1.523
-0.145
-0.169
-0.101
-0.047
-0.020
-0.009
0.
-0.002
-0.002
-0.002
-0.002
0.
0.
0.
0.
0.
0.
0.
0.
0.
0.
0.
0.
0.
0.
0.
0.
0.
0.
0.
-0.001
0.000
-0.007
-0.021
-0.047
-0.087
-0.132
-0.139
-0.044
-0.094
-0.167
-0.154
-0.108
-0.058
-0.026
-0.012
-0.004
0.001
0.
0.
0.
0.
0.
0.
0.
0.
0.
0.
0.
0.
0.
0.
0.
0.
0.
0.
0.
0.
0.
0.
0.
0.
0.000
0.000
-0.008
-0.021
-0.038
-0.065
-0.092
-0.110
-0.113
-0.104
-0.077
-0.051
-0.028
-0.015
-0.007
0.001
0.001
0.
0.
0.
0.
0.
0.
0.
0.
0.
0.
0.
0.
0.
0.
0.
0.
0.
0.
0.
0.
0.
0.
0.
0.
0.
0.001
0.000
-0.006
-0.014
-0.024
-0.034
-0.043
-0.045
-0.039
-0.030
-0.021
-0.013
-0.006
0.001
0.001
0.001
0.
0.
0.
0.
0.
0.
0.
0.
0.
0.
0.
0.
0.
0.
0.
0.
0.
0.
0.
0.
0.
0.
0.
0.
0.
0.001
0.001
0.001
-0.001
-0.007
-0.011
-0.014
-0.014
-0.013
-0.008
-0.006
-0.002
0.002
0.001
0.001
0.
0.
0.
0.
0.
0.
0.
0.
0.
0.
0.
0.
0.
0.
0.
0.
0.
0.
0.
0.
0.
0.
0.
0.
0.
0.
0.
0.001
0.001
0.001
0.001
0.000
-0.003
-0.003
-0.002
0.000
0.002
0.002
0.001
0.001
0.
0.
0.
0.
0.
0.
0.
0.
0.
0.
0.
0.
0.
0.
0.
0.
0.
0.
0.
0.
0.
0.
0.
0.
0.
0.
0.
0.
0.
0.
0.001
0.001
0.001
0.001
0.001
0.002
0.002
0.001
0.001
0.001
0.
0.
0.
0.
0.
0.
0.
0.
0.
0.
0.
0.
0.
0.
0.
0.
0.
0.
0.
0.
0.
0.
0.
0.
0.
0.
0.
0.
0.
0.
0.
0.
0.
0.
0.
0.
0.
0.
0.
0.
0.
0.
0.
0.
0.
0.
0.
0.
0.
0.
0.
0.
0.
0.
0.
0.
0.
0.
0.
0.
0.
0.
0.
0.
0.
0.
0.
0.
0.
0.
0.
0.
0.
0.
0.
0.
0.
0.
0.
0.
0.
0.
0.
0.
0.
0.
0.
0.
0.
0.
0.
0.
0.
0.
0.
0.
0.
0.
0.
0.
0.
0.
0.
0.
0.
0.
0.
0.
0.
0.
0.
0.
0.
0.
0.
0.
0.
0.
0.
0.
0.
0.
0.
0.
0.
0.
0.
0.
0.
0.
0.
0.
0.
0.
0.
0.
0.
0.
0.
0.
0.
0.
0.
0.
0.
0.
0.
0.
0.
0.
0.
0.
0.
0.
0.
0.
0.
0.
0.
0.
0.
0.
0.
0.
0.
0.
0.
0.
0.
0.
0.
0.
0.
0.
0.
0.
0.
0.
0.
0.
0.
0.
0.
0.
0.
0.
0.
0.
0.
0.
0.
0.
0.
0.
0.
0.
0.
0.
0.
0.
0.
0.
0.
0.
0.
0.
0.
0.
0.
0.
0.
0.
0.
0.
0.001
0.
0.
0.
0.
0.
0.
0.
0.
0.
0.
0.
0.
0.
0.
0.
0.
0.
0.
0.
0.
0.
0.
0.
0.
0.
0.
0.
0.
0.
0.
-0.001
-0.001
-0.001
-0.001
-0.001
-0.005
-0.007
-0.005
-0.004
-0.002
-0.002
0.000
0.000
0.001
0.
0.
0.
0.
0.
0.
0.
0.
0.
0.
0.
0.
0.
0.
0.
0.
0.
0.
0.
0.
0.
0.
0.
0.
0.
0.
-0.001
-0.001
-0.003
-0.005
-0.010
-0.013
-0.013
-0.014
-0.013
-0.012
-0.010
-0.008
-0.004
-0.002
0.000
0.001
0.001
0.
0.
0.
0.
0.
0.
0.
0.
0.
0.
0.
0.
0.
0.
0.
0.
0.
0.
0.
0.
0.
0.
0.
-0.001
-0.001
-0.004
-0.007
-0.016
-0.021
-0.025
-0.029
-0.031
-0.033
-0.033
-0.028
-0.022
-0.014
-0.007
-0.003
0.000
0.003
0.001
0.001
0.
0.
0.
0.
0.
0.
0.
0.
0.
0.
0.
0.
0.
0.
0.
0.
0.
0.
0.
0.
-0.001
-0.001
-0.004
-0.013
-0.023
-0.033
-0.044
-0.053
-0.061
-0.069
-0.075
-0.074
-0.069
-0.055
-0.042
-0.023
-0.009
-0.003
-0.002
0.001
0.002
0.002
0.002
0.001
0.
0.
0.
0.
0.
0.
0.
0.
0.
0.
0.
0.
0.
0.
0.
0.
0.
-0.003
-0.006
-0.015
-0.028
-0.045
-0.067
-0.090
-0.114
-0.129
-0.133
-0.132
-0.129
-0.118
-0.106
-0.080
-0.058
-0.030
-0.014
-0.006
0.001
0.002
0.003
0.004
0.002
0.001
0.
0.
0.
0.
0.
0.
0.
0.
0.
0.
0.
0.
0.
0.
-0.001
-0.002
-0.007
-0.016
-0.029
-0.049
-0.080
-0.124
-0.158
-0.188
-0.198
-0.180
-0.070
-0.040
-0.118
-0.100
-0.110
-0.091
-0.061
-0.035
-0.018
-0.012
-0.004
0.000
0.002
0.005
0.004
0.001
0.
0.
0.
0.
0.
0.
0.
0.
0.
0.
0.
0.
0.
-0.003
-0.008
-0.015
-0.031
-0.049
-0.087
-0.141
-0.198
-0.237
-0.250
-0.196
-0.001
1.211
1.497
0.337
0.253
-0.049
-0.140
-0.113
-0.079
-0.057
-0.039
-0.023
-0.010
-0.001
0.004
0.006
0.005
0.
0.
0.
0.
0.
0.
0.
0.
0.
0.
0.
0.
-0.002
-0.008
-0.015
-0.028
-0.052
-0.087
-0.146
-0.225
-0.279
-0.288
-0.084
0.415
0.508
3.081
3.448
0.594
0.276
-0.107
-0.222
-0.182
-0.152
-0.122
-0.101
-0.073
-0.046
-0.016
-0.004
0.005
0.005
0.006
0.001
0.
0.
0.
0.
0.
0.
0.
0.
0.
-0.001
-0.006
-0.012
-0.025
-0.053
-0.089
-0.135
-0.212
-0.287
-0.075
1.620
1.838
1.675
0.675
0.664
0.693
-0.171
-0.298
-0.282
-0.093
0.719
0.817
0.238
0.533
0.001
-0.083
-0.050
-0.016
-0.005
0.004
0.003
0.002
0.
0.
0.
0.
0.
0.
0.
0.
0.
-0.004
-0.011
-0.021
-0.046
-0.089
-0.137
-0.193
-0.251
-0.284
3.700
59.864
44.301
12.962
2.619
-0.168
-0.364
-0.384
0.031
2.406
11.497
154.517
187.454
63.612
1408.570
17.350
0.133
-0.078
-0.032
-0.008
-0.001
0.004
0.002
0.001
0.
0.
0.
0.
0.
0.
0.
-0.002
-0.008
-0.015
-0.039
-0.079
-0.139
-0.193
-0.244
-0.290
-0.322
5.640
110.207
102.610
87.016
92.350
10.117
0.205
0.687
6.892
80.983
769.427
100201.063
100477.727
3232.835
163399.703
765.712
3.219
-0.088
-0.056
-0.014
-0.002
0.004
0.003
0.002
0.
0.
0.
0.
0.
0.
0.
-0.003
-0.009
-0.026
-0.064
-0.119
-0.162
-0.084
-0.130
-0.329
-0.465
0.257
8.231
70.479
8829.883
100025.453
506.365
4.600
5.330
33.194
1195.779
100284.203
128865.867
200058.328
112746.219
120003.914
9616.679
8.765
-0.092
-0.073
-0.025
-0.004
-0.001
0.003
0.001
0.
0.
0.
0.
0.
0.
-0.001
-0.002
-0.016
-0.048
-0.101
-0.127
1.539
20.550
25.673
2.773
2.414
2.916
2.767
106.427
47361.961
108072.969
2202.102
127.971
7.719
24.415
553.469
100021.133
8416.518
29076.760
47016.715
3824.873
992.774
2.309
-0.135
-0.078
-0.031
-0.009
-0.001
0.003
0.000
0.
0.
0.
0.
0.
0.001
0.000
-0.009
-0.031
-0.084
-0.152
0.312
54.414
8739.562
16336.920
123.937
143.217
213.606
35.278
5725.231
70831.008
101896.656
99116.094
3499.832
17.911
3.097
13.325
105.492
49.272
65.149
74.482
9.735
1.714
-0.166
-0.153
-0.077
-0.032
-0.010
-0.001
0.001
0.000
0.
0.
0.
0.
0.
0.001
-0.006
-0.021
-0.055
-0.133
-0.202
1.463
252.492
100296.977
100587.203
741.713
406.131
651.652
92.422
100008.156
101718.680
102050.625
7700.895
722.131
33.272
19.169
1.498
0.464
1.942
2.741
12.060
12.055
1.169
-0.201
-0.156
-0.076
-0.033
-0.010
-0.005
0.
0.
0.
0.
0.
0.
0.001
-0.002
-0.014
-0.034
-0.092
-0.189
-0.160
16.834
2002.012
104934.813
105642.547
32631.943
851.571
29.215
13.846
763.388
2972.294
149.264
39.756
87.542
5239.659
2531.194
30.328
0.115
0.884
23.173
721.388
840.362
27.101
0.323
-0.142
-0.082
-0.031
-0.013
-0.002
-0.001
0.
0.
0.
0.
0.
0.000
-0.006
-0.024
-0.059
-0.144
-0.254
0.337
74.639
100097.336
186759.484
110596.609
101213.789
5789.505
19.164
72.984
166.609
25.355
7.345
3.195
209.581
51795.430
17923.926
72.573
3.100
54.165
129.306
4715.708
22613.594
336.673
2.879
-0.125
-0.087
-0.034
-0.011
-0.006
0.
0.
0.
0.
0.
0.
-0.003
-0.013
-0.034
-0.089
-0.204
-0.247
5.126
97.570
651.929
850.132
3739.429
104018.789
10826.251
113.964
1715.282
8741.598
173.205
13.694
3.546
19.375
407.339
259.680
12.023
67.582
75903.883
91917.383
116496.945
100222.930
3774.761
7.159
-0.104
-0.085
-0.032
-0.012
-0.005
0.
0.
0.
0.
0.
-0.001
-0.005
-0.020
-0.044
-0.125
-0.254
-0.192
8.924
152.858
123.770
67.799
1533.376
178298.844
102470.406
788.182
503.934
1721.081
79.421
7.284
3.830
3.479
5.207
13.700
16.283
89.331
100211.797
200155.063
102558.680
15952.838
258.471
2.180
-0.137
-0.079
-0.030
-0.010
-0.003
0.
0.
0.
0.
0.
-0.001
-0.007
-0.022
-0.057
-0.150
-0.232
2.999
91.163
3594.356
7899.720
2794.900
3732.605
30344.508
105539.766
5119.714
49.974
18.776
9.968
227.819
962.232
417.987
257.182
31.828
32.705
6.963
176.758
10303.874
108751.625
471.270
5.614
-0.065
-0.151
-0.073
-0.027
-0.010
-0.002
0.
0.
0.
0.
0.
-0.001
-0.006
-0.024
-0.065
-0.155
0.416
142.726
61367.414
108418.570
107885.148
2711.264
103447.547
114044.344
100911.195
5185.540
947.974
150.802
58.900
73309.055
100191.391
42125.320
16361.013
78.117
8.100
1.588
5.071
488.084
3115.231
64.791
0.378
-0.214
-0.138
-0.060
-0.022
-0.008
-0.001
0.
0.
0.
0.
0.
0.000
-0.006
-0.023
-0.066
-0.149
0.898
478.229
100224.891
170413.984
29183.406
660.289
116376.438
126140.164
646.982
19491.822
108759.211
17964.602
76.514
33165.590
100828.242
6766.982
2965.616
106.167
8.037
2.298
-0.263
2.864
6.997
0.943
-0.223
-0.193
-0.104
-0.045
-0.020
-0.005
0.000
0.
0.
0.
0.
0.
0.001
-0.004
-0.018
-0.060
-0.144
-0.062
20.188
705.109
318.918
56.156
88.677
25471.742
9377.851
105.451
6412.096
102733.242
7381.982
24.740
146.799
1220.045
484.715
788.287
88.072
7.599
6.725
0.626
-0.443
-0.215
-0.228
-0.218
-0.146
-0.078
-0.032
-0.015
-0.003
0.000
0.
0.
0.
0.
0.
0.002
0.002
-0.015
-0.053
-0.139
-0.269
-0.126
5.892
174.224
216.811
13.950
23.905
16.764
18.007
70.188
190.180
48.260
22.464
52.494
36.338
22.673
41.583
112.273
40.852
30.693
3.487
-0.427
-0.372
-0.269
-0.181
-0.105
-0.052
-0.024
-0.011
0.000
0.
0.
0.
0.
0.
0.001
0.005
0.003
-0.012
-0.047
-0.124
-0.261
-0.307
14.762
1568.074
2029.423
39.091
11.465
21.972
852.665
2539.372
80.426
13.172
982.419
6576.467
588.429
16.239
575.896
26073.664
1476.967
15.977
0.616
-0.513
-0.391
-0.251
-0.153
-0.079
-0.043
-0.016
-0.004
-0.002
0.
0.
0.
0.
0.
0.002
0.004
0.004
-0.008
-0.039
-0.113
-0.248
-0.387
2.386
76.798
1708.439
2105.701
314.411
59.250
8782.581
57649.863
452.294
31.099
2470.144
108796.891
100261.883
157.065
681.388
31783.887
1615.777
11.472
-0.485
-0.536
-0.384
-0.246
-0.139
-0.068
-0.031
-0.013
-0.004
0.
0.
0.
0.
0.
0.
0.002
0.004
0.006
-0.004
-0.032
-0.105
-0.237
-0.415
0.036
28.743
6264.664
121832.547
16213.710
141.154
584.809
19388.795
98287.094
900.660
726.143
138523.266
148486.484
290.807
1238.921
32807.723
1192.258
9.309
0.327
3.999
1.573
-0.184
-0.141
-0.064
-0.029
-0.008
0.001
0.001
0.
0.
0.
0.
0.
0.002
0.005
0.008
-0.005
-0.030
-0.099
-0.225
-0.384
0.391
24.683
1266.128
109506.734
43311.574
911.017
147.983
98021.898
101517.109
8878.643
337.072
100641.859
100242.141
565.112
17950.391
100099.602
23721.943
24.484
41.261
476.387
106.038
0.480
-0.142
-0.067
-0.022
-0.004
0.000
0.001
0.
0.
0.
0.
0.
0.002
0.001
0.001
-0.008
-0.033
-0.097
-0.219
-0.236
11.205
903.970
1525.003
1362.705
14207.206
1791.325
54284.145
23669.029
108287.945
14401.646
144.363
1326.484
1556.273
41.959
575.091
13617.033
660.833
10.763
655.557
4935.519
140.800
1.110
-0.142
-0.065
-0.019
-0.003
0.000
0.001
0.
0.
0.
0.
0.
-0.002
-0.003
-0.005
-0.020
-0.050
-0.119
-0.230
-0.003
66.849
100068.914
100083.055
1920.986
1115.801
654.771
120207.242
106949.930
102456.203
13357.387
4206.403
134.790
9.639
1.761
4.597
16.003
4.694
3.690
3465.530
39525.422
37.066
0.299
-0.141
-0.061
-0.020
-0.004
0.001
0.001
0.
0.
0.
0.
-0.002
-0.006
-0.011
-0.020
-0.043
-0.088
-0.170
-0.290
-0.261
13.469
1345.276
2223.410
82606.953
108477.898
48663.266
103424.781
107493.125
1886.028
568.335
1257.135
92.392
83.068
39.893
7.131
0.247
1.522
3.049
10.355
20.016
0.915
-0.211
-0.140
-0.061
-0.022
-0.006
0.002
0.
0.
0.
0.
0.
-0.005
-0.012
-0.025
-0.046
-0.086
-0.139
-0.225
-0.357
-0.444
-0.012
4.640
7.107
265.646
45419.863
103382.141
70680.555
170416.141
100186.352
485.294
293.434
819.097
4131.626
1270.360
36.496
3.314
18.493
37.683
7.060
-0.054
-0.382
-0.267
-0.138
-0.062
-0.024
-0.007
0.001
0.
0.
0.
0.
-0.002
-0.009
-0.018
-0.041
-0.082
-0.121
0.037
0.698
1.475
3.609
3.308
5.976
3.619
12.665
227.833
3793.489
531.915
2693.096
2922.031
98325.898
107041.117
102198.156
107067.477
120770.820
3484.744
40.536
2224.868
42422.203
619.386
6.082
0.232
-0.238
-0.139
-0.064
-0.026
-0.005
-0.001
0.
0.
0.
0.
-0.005
-0.012
-0.028
-0.062
-0.113
0.155
9.206
89.615
224.115
1893.989
374.705
374.617
190.478
2173.076
824.349
30.750
11.332
15.674
27.731
3318.870
107526.484
100908.484
46322.438
106763.734
100035.586
171.488
71166.148
101574.773
8880.090
48.414
5.958
-0.059
-0.135
-0.066
-0.026
-0.006
-0.001
0.
0.
0.
0.
-0.007
-0.015
-0.035
-0.086
-0.136
1.754
142.978
35849.938
106675.555
102152.211
21756.289
2889.608
27877.887
100993.875
100729.672
840.996
416.295
166.174
65.222
72.701
278.404
480.087
143.746
1471.870
464.381
961.548
10008.642
112515.695
3376.700
49.466
5.866
-0.047
-0.127
-0.062
-0.022
-0.006
-0.001
0.
0.
0.
0.
-0.008
-0.017
-0.043
-0.106
-0.144
2.508
218.882
101648.438
103098.570
101888.719
2310.815
6333.177
100472.781
109281.797
128735.664
37201.090
4350.769
6949.959
194.927
14.735
32.556
60.856
357.422
2186.701
251.991
2588.667
3716.335
21642.340
590.970
8.853
0.377
-0.171
-0.111
-0.051
-0.020
-0.005
-0.001
0.
0.
0.
0.
-0.008
-0.017
-0.044
-0.113
-0.073
15.287
2192.861
104785.336
104611.672
35775.441
22610.785
207.762
2538.764
900.489
100058.547
8844.135
10013.820
102223.016
848.094
102.408
4942.808
13358.247
53140.172
100211.492
5901.952
11692.609
6609.970
225.905
10.210
0.245
-0.236
-0.154
-0.080
-0.036
-0.015
-0.003
-0.001
0.
0.
0.
0.
-0.006
-0.017
-0.045
-0.110
-0.021
31.611
16931.955
73790.930
170701.313
102320.156
3774.033
430.571
105.929
16.573
105.557
333.294
109364.281
102334.461
100653.883
25595.959
125669.477
200090.422
106513.898
100353.828
1398.551
1330.641
75953.906
651.115
2.309
-0.269
-0.195
-0.104
-0.047
-0.023
-0.008
-0.002
0.
0.
0.
0.
0.
-0.003
-0.016
-0.043
-0.104
-0.151
3.224
124.739
269.556
29579.176
104850.070
29091.697
101522.945
31426.678
21.466
0.290
9.735
317.988
172.550
117.720
20699.988
21474.957
3227.633
2397.169
135.659
19.334
34.963
214.412
24.365
0.199
-0.198
-0.122
-0.058
-0.029
-0.011
-0.003
-0.001
0.
0.
0.
0.
0.
-0.002
-0.015
-0.041
-0.097
-0.184
-0.247
0.541
24.802
6776.463
114961.953
101288.484
142429.422
7749.389
14.067
-0.323
-0.306
0.185
0.405
2.179
43.147
47.865
15.040
9.244
1.310
-0.098
0.032
0.645
0.025
-0.190
-0.132
-0.071
-0.033
-0.015
-0.005
-0.001
0.
0.
0.
0.
0.
0.
-0.005
-0.015
-0.044
-0.096
-0.192
-0.326
-0.370
1.637
43.696
729.800
23746.945
1151.867
30.024
0.484
-0.296
-0.272
-0.242
-0.223
-0.191
0.011
0.047
-0.105
-0.190
-0.277
-0.287
-0.274
-0.234
-0.194
-0.146
-0.087
-0.042
-0.016
-0.006
0.000
0.
0.
0.
0.
0.
0.
0.
-0.006
-0.019
-0.046
-0.106
-0.192
-0.244
1.142
18.963
119.760
56.438
25.395
7.233
0.111
-0.333
-0.257
-0.187
-0.156
-0.131
-0.123
-0.132
-0.143
-0.159
-0.180
-0.189
-0.184
-0.175
-0.160
-0.137
-0.098
-0.056
-0.024
-0.010
-0.001
0.001
0.
0.
0.
0.
0.
0.
0.
-0.006
-0.023
-0.051
-0.117
-0.194
0.385
15.629
587.687
55053.883
5336.965
40.986
0.036
-0.421
-0.320
-0.204
-0.128
-0.082
-0.056
-0.052
-0.058
-0.071
-0.081
-0.098
-0.112
-0.117
-0.114
-0.112
-0.096
-0.065
-0.033
-0.014
-0.002
0.000
0.001
0.
0.
0.
0.
0.
0.
0.
-0.008
-0.024
-0.054
-0.116
-0.153
4.142
234.570
2358.644
108131.648
13691.252
72.434
0.785
-0.239
-0.265
-0.173
-0.088
-0.050
-0.026
-0.022
-0.025
-0.033
-0.038
-0.051
-0.069
-0.077
-0.079
-0.075
-0.059
-0.035
-0.018
-0.006
0.000
0.
0.001
0.
0.
0.
0.
0.
0.
0.
-0.007
-0.024
-0.052
-0.110
-0.121
7.007
662.345
7393.972
812.208
286.201
52.669
64.683
6.568
-0.004
-0.155
-0.080
-0.039
-0.013
-0.012
-0.011
-0.012
-0.019
-0.025
-0.036
-0.042
-0.039
-0.036
-0.026
-0.016
-0.007
-0.001
0.001
0.001
0.
0.
0.
0.
0.
0.
0.
0.
-0.006
-0.021
-0.045
-0.096
-0.159
1.279
40.535
153.336
30.076
107.225
30394.363
99107.734
177.772
1.367
-0.144
-0.085
-0.036
-0.013
-0.008
-0.003
-0.004
-0.007
-0.009
-0.015
-0.016
-0.016
-0.013
-0.007
-0.002
0.000
0.001
0.001
0.001
0.
0.
0.
0.
0.
0.
0.
0.
-0.004
-0.014
-0.034
-0.075
-0.143
-0.169
0.487
1.678
46.033
21702.756
200086.531
101080.742
365.831
1.669
-0.137
-0.081
-0.030
-0.014
-0.006
-0.005
-0.005
-0.005
-0.006
-0.005
-0.005
-0.004
-0.002
0.000
0.000
0.001
0.002
0.001
0.
0.
0.
0.
0.
0.
0.
0.
0.
-0.003
-0.009
-0.024
-0.052
-0.105
-0.182
-0.271
0.252
87.824
100396.094
100659.516
3027.631
24.257
0.189
-0.136
-0.073
-0.027
-0.013
-0.005
-0.003
-0.005
-0.004
-0.003
-0.003
-0.001
0.001
0.001
0.001
0.002
0.001
0.
0.
0.
0.
0.
0.
0.
0.
0.
0.
0.
-0.001
-0.004
-0.011
-0.032
-0.064
-0.122
-0.198
-0.069
12.701
546.436
1788.550
78.598
1.343
-0.152
-0.121
-0.053
-0.022
-0.009
-0.002
-0.002
-0.002
-0.002
0.
0.001
0.001
0.001
[truncated: 478,290 more chars]
