# Supplementary material for: Ferroptosis regulation by traditional chinese medicine for ischemic stroke intervention based on network pharmacology and data mining
Source: PLoS One. 2025 Apr 16;20(4):e0321751. doi: 10.1371/journal.pone.0321751 (PMC12002469; doi:10.1371/journal.pone.0321751)
Supplement: S7 File — (ZIP) [file pone.0321751.s007.zip › 分子对接1/AKT1/AKT1-11061/input/5aar_h.d.map]

GRID_PARAMETER_FILE 5aar_autolig.gpf
GRID_DATA_FILE 5aar_h.maps.fld
MACROMOLECULE 5aar_h.pdbqt
SPACING 1.000
NELEMENTS 40 60 68
CENTER -8.771 19.948 -12.336
0.
0.
0.
0.
0.
0.
0.
0.
0.
0.
0.
0.
0.
0.
0.
0.
0.
0.
0.
0.
0.
0.
0.
0.
0.
0.
0.
0.
0.
0.
0.
0.
0.
0.
0.
0.
0.
0.
0.
0.
0.
0.
0.
0.
0.
0.
0.
0.
0.
0.
0.
0.
0.
0.
0.
0.
0.
0.
0.
0.
0.
0.
0.
0.
0.
0.
0.
0.
0.
0.
0.
0.
0.
0.
0.
0.
0.
0.
0.
0.
0.
0.
0.
0.
0.
0.
0.
0.
0.
0.
0.
0.
0.
0.
0.
0.
0.
0.
0.
0.
0.
0.
0.
0.
0.
0.
0.
0.
0.
0.
0.
0.
0.
0.
0.
0.
0.
0.
0.
0.
0.
0.
0.
0.
0.
0.
0.
0.
0.
0.
0.
0.
0.
0.
0.
0.
0.
0.
0.
0.
0.
0.
0.
0.
0.
0.
0.
0.
0.
0.
0.
0.
0.
0.
0.
0.
0.
0.
0.
0.
0.
0.
0.
0.
0.
0.
0.
0.
0.
0.
0.
0.
0.
0.
0.
0.
0.
0.
0.
0.
0.
0.
0.
0.
0.
0.
0.
0.
0.
0.
0.
0.
0.
0.
0.
0.
0.
0.
0.
0.
0.
0.
0.
0.
0.
0.
0.
0.
0.
0.
0.
0.
0.
0.
0.
0.
0.
0.
0.
0.
0.
0.
0.
0.
0.
0.
0.
0.
0.
0.
0.
0.
0.
0.
0.
0.
0.
0.
0.
0.
0.
0.
0.
0.
0.
0.
0.
0.
0.
0.
0.
0.
0.
0.
0.
0.
0.
0.
0.
0.
0.
0.
0.
0.
0.
0.
0.
0.
0.
0.
0.
0.
0.
0.
0.
0.
0.
0.
0.
0.
0.
0.
0.
0.
0.
0.
0.
0.
0.
0.
0.
0.
0.
0.
0.
0.
0.
0.
0.
0.
0.
0.
0.
0.
0.
0.
0.
0.
0.
0.
0.
0.
0.
0.
0.
0.
0.
0.
0.
0.
0.
0.
0.
0.
0.
0.
0.
0.
0.
0.
0.
0.
0.
0.
0.
0.
0.
0.
0.
0.
0.
0.
0.
0.
0.
0.
0.
0.
0.
0.
0.
0.
0.
0.
0.
0.
0.
0.
0.
0.
0.
0.
0.
0.
0.
0.
0.
0.
0.
0.
0.
0.
0.
0.
0.
0.
0.
0.
0.
0.
0.
0.
0.
0.
0.
0.
0.
0.
0.
0.
0.
0.
0.
0.
0.
0.
0.
0.
0.
0.
0.
0.
0.
0.
0.
0.
0.
0.
0.
0.
0.
0.
0.
0.
0.
0.
0.
0.
0.
0.
0.
0.
0.
0.
0.
0.
0.
0.
0.
0.
0.
0.
0.
0.
0.
0.
0.
0.
0.
0.
0.
0.
0.
0.
0.
0.
0.
0.
0.
0.
0.
0.
0.
0.
0.
0.
0.
0.
0.
0.
0.
0.
0.
0.
0.
0.
0.
0.
0.
0.
0.
0.
0.
0.
0.
0.
0.
0.
0.
0.
0.
0.
0.
0.
0.
0.
0.
0.
0.
0.
0.
0.
0.
0.
0.
0.
0.
0.
0.
0.
0.
0.
0.
0.
0.
0.
0.
0.
0.
0.
0.
0.
0.
0.
0.
0.
0.
0.
0.
0.
0.
0.
0.
0.
0.
0.
0.
0.
0.
0.
0.
0.
0.
0.
0.
0.
0.
0.
0.
0.
0.
0.
0.
0.
0.
0.
0.
0.
0.
0.
0.
0.
0.
0.
0.
0.
0.
0.
0.
0.
0.
0.
0.
0.
0.
0.
0.
0.
0.
0.
0.
0.
0.
0.
0.
0.
0.
0.
0.
0.
0.
0.
0.
0.
0.
0.
0.
0.
0.
0.
0.
0.
0.
0.
0.
0.
0.
0.
0.
0.
0.
0.
0.
0.
0.
0.
0.
0.
0.
0.
0.
0.
0.
0.
0.
0.
0.
0.
0.
0.
0.
0.
0.
0.
0.
0.
0.
0.
0.
0.
0.
0.
0.
0.
0.
0.
0.
0.
0.
0.
0.
0.
0.
0.
0.
0.
0.
0.
0.
0.
0.
0.
0.
0.
0.
0.
0.
0.
0.
0.
0.
0.
0.
0.
0.
0.
0.
0.
0.
0.
0.
0.
0.
0.
0.
0.
0.
0.
0.
0.
0.
0.
0.
0.
0.
0.
0.
0.
0.
0.
0.
0.
0.
0.
0.
0.
0.
0.
0.
0.
0.
0.
0.
0.
0.
0.
0.
0.
0.
0.
0.
0.
0.
0.
0.
0.
0.
0.
0.
0.
0.
0.
0.
0.
0.
0.
0.
0.
0.
0.
0.
0.
0.
0.
0.
0.
0.
0.
0.
0.
0.
0.
0.
0.
0.
0.
0.
0.
0.
0.
0.
0.
0.
0.
0.
0.
0.
0.
0.
0.
0.
0.
0.
0.
0.
0.
0.
0.
0.
0.
0.
0.
0.
0.
0.
0.
0.
0.
0.
0.
0.
0.
0.
0.
0.
0.
0.
0.
0.
0.
0.
0.
0.
0.
0.
0.
0.
0.
0.
0.
0.
0.
0.
0.
0.
0.
0.
0.
0.
0.
0.
0.
0.
0.
0.
0.
0.
0.
0.
0.
0.
0.
0.
0.
0.
0.
0.
0.
0.
0.
0.
0.
0.
0.
0.
0.
0.
0.
0.
0.
0.
0.
0.
0.
0.
0.
0.
0.
0.
0.
0.
0.
0.
0.
0.
0.
0.
0.
0.
0.
0.
0.
0.
0.
0.
0.
0.
0.
0.
0.
0.
0.
0.
0.
0.
0.
0.
0.
0.
0.
0.
0.
0.
0.
0.
0.
0.
0.
0.
0.
0.
0.
0.
0.
0.
0.
0.
0.
0.
0.
0.
0.
0.
0.
0.
0.
0.
0.
0.
0.
0.
0.
0.
0.
0.
0.
0.
0.
0.
0.
0.
0.
0.
0.
0.
0.
0.
0.
0.
0.
0.
0.
0.
0.
0.
0.
0.
0.
0.
0.
0.
0.
0.
0.
0.
0.
0.
0.
0.
0.
0.
0.
0.
0.
0.
0.
0.
0.
0.
0.
0.
0.
0.
0.
0.
0.
0.
0.
0.
0.
0.
0.
0.
0.
0.
0.
0.
0.
0.
0.
0.
0.
0.
0.
0.
0.
0.
0.
0.
0.
0.
0.
0.
0.
0.
0.
0.
0.
0.
0.
0.
0.
0.
0.
0.
0.
0.
0.
0.
0.
0.
0.
0.
0.
0.
0.
0.
0.
0.
0.
0.
0.
0.
0.
0.
0.
0.
0.
0.
0.
0.
0.
0.
0.
0.
0.
0.
0.
0.
0.
0.
0.
0.
0.
0.
0.
0.
0.
0.
0.
0.
0.
0.
0.
0.
0.
0.
0.
0.
0.
0.
0.
0.
0.
0.
0.
0.
0.
0.
0.
0.
0.
0.
0.
0.
0.
0.
0.
0.
0.
0.
0.
0.
0.
0.
0.
0.
0.
0.
0.
0.
0.
0.
0.
0.
0.
0.
0.
0.
0.
0.
0.
0.
0.
0.
0.
0.
0.
0.
0.
0.
0.
0.
0.
0.
0.
0.
0.
0.
0.
0.
0.
0.
0.
0.
0.
0.
0.
0.
0.
0.
0.
0.
0.
0.
0.
0.
0.
0.
0.
0.
0.
0.
0.
0.
0.
0.
0.
0.
0.
0.
0.
0.
0.
0.
0.
0.
0.
0.
0.
0.
0.
0.
0.
0.
0.
0.
0.
0.
0.
0.
0.
0.
0.
0.
0.
0.
0.
0.
0.
0.
0.
0.
0.
0.
0.
0.
0.
0.
0.
0.
0.
0.
0.
0.
0.
0.
0.
0.
0.
0.
0.
0.
0.
0.
0.
0.
0.
0.
0.
0.
0.
0.
0.
0.
0.
0.
0.
0.
0.
0.
0.
0.
0.
0.
0.
0.
0.
0.
0.
0.
0.
0.
0.
0.
0.
0.
0.
0.
0.
0.
0.
0.
0.
0.
0.
0.
0.
0.
0.
0.
0.
0.
0.
0.
0.
0.
0.
0.
0.
0.
0.
0.
0.
0.
0.
0.
0.
0.
0.
0.
0.
0.
0.
0.
0.
0.
0.
0.
0.
0.
0.
0.
0.
0.
0.
0.
0.
0.
0.
0.
0.
0.
0.
0.
0.
0.
0.
0.
0.
0.
0.
0.
0.
0.
0.
0.
0.
0.
0.
0.
0.
0.
0.
0.
0.
0.
0.
0.
0.
0.
0.
0.
0.
0.
0.
0.
0.
0.
0.
0.
0.
0.002
0.003
0.003
0.003
0.003
0.003
0.
0.
0.
0.
0.
0.
0.
0.
0.
0.
0.
0.
0.
0.
0.
0.
0.
0.
0.
0.
0.
0.
0.
0.
0.
0.
0.
0.
0.
0.
0.
0.002
0.013
0.012
0.015
0.010
0.015
0.015
0.014
0.009
0.004
0.003
0.002
0.
0.
0.
0.
0.
0.
0.
0.
0.
0.
0.
0.
0.
0.
0.
0.
0.
0.
0.
0.
0.
0.
0.
0.
0.
0.
0.
0.003
0.011
0.022
0.026
0.031
0.041
0.042
0.039
0.034
0.028
0.021
0.013
0.009
0.003
0.002
0.
0.
0.
0.
0.
0.
0.
0.
0.
0.
0.
0.
0.
0.
0.
0.
0.
0.
0.
0.
0.
0.
0.
0.
0.002
0.003
0.016
0.026
0.032
0.039
0.056
0.061
0.065
0.061
0.055
0.044
0.034
0.028
0.015
0.011
0.003
0.
0.
0.
0.
0.
0.
0.
0.
0.
0.
0.
0.
0.
0.
0.
0.
0.
0.
0.
0.
0.
0.
0.
0.
0.003
0.009
0.028
0.037
0.053
0.073
0.083
0.091
0.088
0.084
0.076
0.062
0.050
0.037
0.028
0.015
0.010
0.002
0.
0.
0.
0.
0.
0.
0.
0.
0.
0.
0.
0.
0.
0.
0.
0.
0.
0.
0.
0.
0.
0.
0.002
0.008
0.021
0.039
0.055
0.074
0.093
0.107
0.114
0.116
0.111
0.096
0.082
0.061
0.045
0.034
0.018
0.012
0.002
0.
0.
0.
0.
0.
0.
0.
0.
0.
0.
0.
0.
0.
0.
0.
0.
0.
0.
0.
0.
0.
0.
0.003
0.012
0.029
0.049
0.065
0.088
0.114
0.135
0.143
0.144
0.131
0.119
0.095
0.072
0.055
0.039
0.024
0.014
0.005
0.
0.
0.
0.
0.
0.
0.
0.
0.
0.
0.
0.
0.
0.
0.
0.
0.
0.
0.
0.
0.
0.
0.005
0.013
0.035
0.055
0.082
0.108
0.133
0.151
0.162
0.162
0.154
0.134
0.107
0.079
0.060
0.040
0.025
0.014
0.005
0.
0.
0.
0.
0.
0.
0.
0.
0.
0.
0.
0.
0.
0.
0.
0.
0.
0.
0.
0.
0.
0.
0.006
0.022
0.035
0.062
0.092
0.114
0.149
0.171
0.184
0.183
0.172
0.147
0.117
0.079
0.062
0.042
0.024
0.014
0.005
0.
0.
0.
0.
0.
0.
0.
0.
0.
0.
0.
0.
0.
0.
0.
0.
0.
0.
0.
0.
0.
0.
0.006
0.013
0.039
0.068
0.093
0.126
0.160
0.182
0.189
0.189
0.182
0.161
0.128
0.092
0.067
0.043
0.022
0.012
0.003
0.
0.
0.
0.
0.
0.
0.
0.
0.
0.
0.
0.
0.
0.
0.
0.
0.
0.
0.
0.
0.
0.
0.003
0.013
0.042
0.063
0.098
0.130
0.156
0.187
0.193
0.191
0.183
0.163
0.137
0.100
0.070
0.038
0.022
0.010
0.002
0.
0.
0.
0.
0.
0.
0.
0.
0.
0.
0.
0.
0.
0.
0.
0.
0.
0.
0.
0.
0.
0.
0.003
0.012
0.035
0.059
0.092
0.117
0.148
0.174
0.188
0.184
0.182
0.162
0.133
0.100
0.066
0.039
0.020
0.008
0.
0.
0.
0.
0.
0.
0.
0.
0.
0.
0.
0.
0.
0.
0.
0.
0.
0.
0.
0.
0.
0.
0.
0.003
0.008
0.025
0.054
0.081
0.109
0.135
0.157
0.171
0.181
0.178
0.158
0.133
0.091
0.062
0.037
0.012
0.008
0.
0.
0.
0.
0.
0.
0.
0.
0.
0.
0.
0.
0.
0.
0.
0.
0.
0.
0.
0.
0.
0.
0.
0.002
0.003
0.024
0.043
0.066
0.093
0.120
0.142
0.150
0.165
0.163
0.148
0.119
0.081
0.058
0.028
0.007
0.006
0.004
0.
0.
0.
0.
0.
0.
0.
0.
0.
0.
0.
0.
0.
0.
0.
0.
0.
0.
0.
0.
0.
0.
0.
0.002
0.012
0.036
0.057
0.082
0.105
0.124
0.132
0.137
0.139
0.118
0.097
0.078
0.060
0.033
0.010
0.005
0.
0.
0.
0.
0.
0.
0.
0.
0.
0.
0.
0.
0.
0.
0.
0.
0.
0.
0.
0.
0.
0.
0.
0.
0.
0.007
0.026
0.048
0.068
0.087
0.106
0.117
0.116
0.118
0.106
0.089
0.072
0.049
0.033
0.009
0.005
0.
0.
0.
0.
0.
0.
0.
0.
0.
0.
0.
0.
0.
0.
0.
0.
0.
0.
0.
0.
0.
0.
0.
0.
0.
0.
0.016
0.036
0.054
0.073
0.089
0.098
0.095
0.094
0.091
0.082
0.066
0.046
0.031
0.013
0.
0.
0.
0.
0.
0.
0.
0.
0.
0.
0.
0.
0.
0.
0.
0.
0.
0.
0.
0.
0.
0.
0.
0.
0.
0.
0.
0.009
0.022
0.040
0.052
0.071
0.075
0.080
0.078
0.074
0.068
0.053
0.039
0.029
0.006
0.002
0.
0.
0.
0.
0.
0.
0.
0.
0.
0.
0.
0.
0.
0.
0.
0.
0.
0.
0.
0.
0.
0.
0.
0.
0.
0.
0.
0.015
0.028
0.042
0.055
0.063
0.067
0.066
0.059
0.052
0.039
0.030
0.019
0.003
0.002
0.
0.
0.
0.
0.
0.
0.
0.
0.
0.
0.
0.
0.
0.
0.
0.
0.
0.
0.
0.
0.
0.
0.
0.
0.
0.
0.
0.008
0.020
0.029
0.039
0.045
0.049
0.049
0.048
0.039
0.033
0.022
0.011
0.003
0.002
0.
0.
0.
0.
0.
0.
0.
0.
0.
0.
0.
0.
0.
0.
0.
0.
0.
0.
0.
0.
0.
0.
0.
0.
0.
0.
0.
0.003
0.008
0.016
0.023
0.030
0.033
0.033
0.032
0.030
0.021
0.015
0.003
0.002
0.
0.
0.
0.
0.
0.
0.
0.
0.
0.
0.
0.
0.
0.
0.
0.
0.
0.
0.
0.
0.
0.
0.
0.
0.
0.
0.
0.
0.
0.003
0.004
0.010
0.016
0.023
0.024
0.018
0.014
0.014
0.002
0.002
0.
0.
0.
0.
0.
0.
0.
0.
0.
0.
0.
0.
0.
0.
0.
0.
0.
0.
0.
0.
0.
0.
0.
0.
0.
0.
0.
0.
0.
0.
0.
0.003
0.004
0.004
0.005
0.009
0.008
0.003
0.
0.
0.
0.
0.
0.
0.
0.
0.
0.
0.
0.
0.
0.
0.
0.
0.
0.
0.
0.
0.
0.
0.
0.
0.
0.
0.
0.
0.
0.
0.
0.
0.
0.
0.
0.
0.003
0.003
0.003
0.
0.
0.
0.
0.
0.
0.
0.
0.
0.
0.
0.
0.
0.
0.
0.
0.
0.
0.
0.
0.
0.
0.
0.
0.
0.
0.
0.
0.
0.
0.
0.
0.
0.
0.
0.
0.
0.
0.
0.
0.
0.
0.
0.
0.
0.
0.
0.
0.
0.
0.
0.
0.
0.
0.
0.
0.
0.
0.
0.
0.
0.
0.
0.
0.
0.
0.
0.
0.
0.
0.
0.
0.
0.
0.
0.
0.
0.
0.
0.
0.
0.
0.
0.
0.
0.
0.
0.
0.
0.
0.
0.
0.
0.
0.
0.
0.
0.
0.
0.
0.
0.
0.
0.
0.
0.
0.
0.
0.
0.
0.
0.
0.
0.
0.
0.
0.
0.
0.
0.
0.
0.
0.
0.
0.
0.
0.
0.
0.
0.
0.
0.
0.
0.
0.
0.
0.
0.
0.
0.
0.
0.
0.
0.
0.
0.
0.
0.
0.
0.
0.
0.
0.
0.
0.
0.
0.
0.
0.
0.
0.
0.
0.
0.
0.
0.
0.
0.
0.
0.
0.
0.
0.
0.
0.
0.
0.
0.
0.
0.
0.
0.
0.
0.
0.
0.
0.
0.
0.
0.
0.
0.
0.
0.
0.
0.
0.
0.
0.
0.
0.
0.
0.
0.
0.
0.
0.
0.
0.
0.
0.
0.
0.
0.
0.
0.
0.
0.
0.
0.
0.
0.
0.
0.
0.
0.
0.
0.
0.
0.
0.
0.
0.
0.
0.
0.
0.
0.
0.
0.
0.
0.
0.
0.
0.
0.
0.
0.
0.
0.
0.
0.
0.
0.
0.
0.
0.
0.
0.
0.
0.
0.
0.
0.
0.
0.
0.
0.
0.
0.
0.
0.
0.
0.
0.
0.
0.
0.
0.
0.
0.
0.
0.
0.
0.
0.
0.
0.
0.
0.
0.
0.
0.
0.
0.
0.
0.
0.
0.
0.
0.
0.
0.
0.
0.
0.
0.
0.
0.
0.
0.
0.
0.
0.
0.
0.
0.
0.
0.
0.
0.
0.
0.
0.
0.
0.
0.
0.
0.
0.
0.
0.
0.
0.
0.
0.
0.
0.
0.
0.
0.
0.
0.
0.
0.
0.
0.
0.
0.
0.
0.
0.
0.
0.
0.
0.
0.
0.
0.
0.
0.
0.
0.
0.
0.
0.
0.
0.
0.
0.
0.
0.
0.
0.
0.
0.
0.
0.
0.
0.
0.
0.
0.
0.
0.
0.
0.
0.
0.
0.
0.
0.
0.
0.
0.
0.
0.
0.
0.
0.
0.
0.
0.
0.
0.
0.
0.
0.
0.
0.
0.
0.
0.
0.
0.
0.
0.
0.
0.
0.
0.
0.
0.
0.
0.
0.
0.
0.
0.
0.
0.
0.
0.
0.
0.
0.
0.
0.
0.
0.
0.
0.
0.
0.
0.
0.
0.
0.
0.
0.
0.
0.
0.
0.
0.
0.
0.
0.
0.
0.
0.
0.
0.
0.
0.
0.
0.
0.
0.
0.
0.
0.
0.
0.
0.
0.
0.
0.
0.
0.
0.
0.
0.
0.
0.
0.
0.
0.
0.
0.
0.
0.
0.
0.
0.
0.
0.
0.
0.
0.
0.
0.
0.
0.
0.
0.
0.
0.
0.
0.
0.
0.
0.
0.
0.
0.
0.
0.
0.
0.
0.
0.
0.
0.
0.
0.
0.
0.
0.
0.
0.
0.
0.
0.
0.
0.
0.
0.
0.
0.
0.
0.
0.
0.
0.
0.
0.
0.
0.
0.
0.
0.
0.
0.
0.
0.
0.
0.
0.
0.
0.
0.
0.
0.
0.
0.
0.
0.
0.
0.
0.
0.
0.
0.
0.
0.
0.
0.
0.
0.
0.
0.
0.
0.
0.
0.
0.
0.
0.
0.
0.
0.
0.
0.
0.
0.
0.
0.
0.
0.
0.
0.
0.
0.
0.
0.
0.
0.
0.
0.
0.
0.
0.
0.
0.
0.
0.
0.
0.
0.
0.
0.
0.
0.
0.
0.
0.
0.
0.
0.
0.
0.
0.
0.
0.
0.
0.
0.
0.
0.
0.
0.
0.
0.
0.
0.
0.
0.
0.
0.
0.
0.
0.
0.
0.
0.
0.
0.
0.
0.
0.
0.
0.
0.
0.
0.
0.
0.
0.
0.
0.
0.
0.
0.
0.
0.
0.
0.
0.
0.
0.
0.
0.
0.
0.
0.
0.
0.
0.
0.
0.
0.
0.
0.
0.
0.
0.
0.
0.
0.
0.
0.
0.
0.
0.
0.
0.
0.
0.
0.
0.
0.
0.
0.
0.
0.
0.
0.
0.
0.
0.
0.
0.
0.
0.
0.
0.
0.
0.
0.
0.
0.
0.
0.
0.
0.
0.
0.
0.
0.
0.
0.
0.
0.
0.
0.
0.
0.
0.
0.
0.
0.
0.
0.
0.
0.
0.
0.
0.
0.
0.
0.
0.
0.
0.
0.
0.
0.
0.
0.
0.
0.
0.
0.
0.
0.
0.
0.
0.
0.
0.
0.
0.
0.
0.
0.
0.
0.
0.
0.
0.
0.
0.
0.
0.
0.
0.
0.
0.
0.
0.
0.
0.
0.
0.
0.
0.
0.
0.
0.
0.
0.
0.
0.
0.
0.
0.
0.
0.
0.
0.
0.
0.
0.
0.
0.
0.
0.
0.
0.
0.
0.
0.
0.
0.
0.
0.
0.
0.
0.
0.
0.
0.
0.
0.
0.
0.
0.
0.
0.
0.
0.
0.
0.
0.
0.
0.
0.
0.
0.
0.
0.
0.
0.
0.
0.
0.
0.
0.
0.
0.
0.
0.
0.
0.
0.
0.
0.
0.
0.
0.
0.
0.
0.
0.
0.
0.
0.
0.
0.
0.
0.
0.
0.
0.
0.
0.
0.
0.
0.
0.
0.
0.
0.
0.
0.
0.
0.
0.
0.
0.
0.
0.
0.
0.
0.
0.
0.
0.
0.
0.
0.
0.
0.
0.
0.
0.
0.
0.
0.
0.
0.
0.
0.
0.
0.
0.
0.
0.
0.
0.
0.
0.
0.
0.
0.
0.
0.
0.
0.
0.
0.
0.
0.
0.
0.
0.
0.
0.
0.
0.
0.
0.
0.
0.
0.
0.
0.
0.
0.
0.
0.
0.
0.
0.
0.
0.
0.
0.
0.
0.
0.
0.
0.
0.
0.
0.
0.
0.
0.
0.
0.
0.
0.
0.
0.
0.
0.
0.
0.
0.
0.
0.
0.
0.
0.
0.
0.
0.
0.
0.
0.
0.
0.
0.
0.
0.
0.
0.
0.
0.
0.
0.
0.
0.
0.
0.
0.
0.
0.
0.
0.
0.
0.
0.
0.
0.
0.
0.
0.
0.
0.
0.
0.
0.
0.
0.
0.
0.
0.
0.
0.
0.
0.
0.
0.
0.
0.
0.
0.
0.
0.
0.
0.
0.
0.
0.
0.
0.
0.
0.
0.
0.
0.
0.
0.
0.
0.
0.
0.
0.
0.
0.
0.
0.
0.
0.
0.
0.
0.
0.
0.
0.
0.
0.
0.
0.
0.
0.
0.
0.
0.
0.
0.
0.
0.
0.
0.
0.
0.
0.
0.
0.
0.
0.
0.
0.
0.
0.
0.
0.
0.
0.
0.
0.
0.
0.
0.
0.
0.
0.
0.
0.
0.
0.
0.
0.
0.
0.
0.
0.
0.
0.
0.
0.
0.
0.
0.
0.
0.
0.
0.
0.
0.
0.
0.
0.
0.
0.
0.
0.
0.
0.
0.
0.
0.
0.
0.
0.
0.
0.
0.
0.
0.
0.
0.
0.
0.
0.
0.
0.
0.
0.
0.
0.
0.
0.
0.
0.
0.
0.
0.
0.
0.
0.
0.
0.
0.
0.
0.
0.
0.
0.
0.
0.
0.
0.
0.
0.
0.
0.
0.
0.
0.
0.
0.
0.
0.
0.
0.
0.
0.
0.
0.
0.
0.
0.
0.
0.
0.
0.
0.
0.
0.
0.
0.
0.
0.
0.
0.
0.
0.
0.
0.
0.
0.
0.
0.
0.
0.
0.
0.
0.
0.
0.
0.
0.
0.
0.
0.
0.
0.
0.
0.
0.
0.
0.
0.
0.
0.
0.
0.
0.
0.
0.
0.
0.
0.
0.
0.
0.
0.
0.
0.
0.
0.
0.
0.
0.
0.
0.
0.
0.
0.
0.
0.
0.
0.
0.
0.
0.
0.
0.
0.
0.
0.
0.
0.
0.
0.
0.
0.
0.
0.
0.
0.
0.
0.
0.
0.
0.
0.
0.
0.
0.
0.
0.
0.
0.
0.
0.
0.
0.
0.
0.
0.
0.
0.
0.
0.
0.
0.
0.
0.
0.
0.
0.
0.
0.
0.
0.
0.
0.
0.
0.
0.
0.
0.
0.
0.
0.
0.
0.
0.
0.
0.
0.
0.
0.
0.
0.
0.
0.
0.
0.
0.
0.
0.
0.
0.
0.
0.
0.
0.
0.
0.
0.
0.
0.
0.
0.
0.
0.
0.
0.
0.
0.
0.
0.
0.
0.
0.
0.
0.
0.
0.
0.
0.
0.
0.
0.
0.
0.
0.
0.
0.
0.
0.
0.
0.
0.
0.
0.
0.
0.
0.
0.
0.
0.
0.
0.
0.
0.
0.
0.
0.
0.
0.
0.
0.
0.
0.
0.
0.
0.
0.
0.
0.
0.
0.
0.
0.
0.
0.
0.
0.
0.
0.
0.
0.
0.
0.
0.
0.
0.
0.
0.
0.
0.
0.
0.
0.
0.
0.
0.
0.
0.
0.
0.
0.
0.
0.
0.
0.
0.
0.
0.
0.
0.
0.
0.
0.
0.
0.
0.
0.
0.
0.
0.
0.
0.
0.
0.
0.
0.
0.
0.
0.
0.
0.
0.
0.
0.
0.
0.
0.
0.002
0.002
0.003
0.002
0.
0.
0.
0.
0.
0.
0.
0.
0.
0.
0.
0.
0.
0.
0.
0.
0.
0.
0.
0.
0.
0.
0.
0.
0.
0.
0.
0.
0.
0.
0.
0.
0.
0.002
0.002
0.009
0.008
0.008
0.008
0.004
0.004
0.003
0.003
0.
0.
0.
0.
0.
0.
0.
0.
0.
0.
0.
0.
0.
0.
0.
0.
0.
0.
0.
0.
0.
0.
0.
0.
0.
0.
0.
0.
0.002
0.010
0.016
0.023
0.028
0.033
0.036
0.036
0.024
0.025
0.019
0.010
0.008
0.003
0.
0.
0.
0.
0.
0.
0.
0.
0.
0.
0.
0.
0.
0.
0.
0.
0.
0.
0.
0.
0.
0.
0.
0.
0.
0.002
0.007
0.012
0.025
0.031
0.039
0.052
0.057
0.061
0.059
0.054
0.042
0.033
0.027
0.015
0.011
0.003
0.
0.
0.
0.
0.
0.
0.
0.
0.
0.
0.
0.
0.
0.
0.
0.
0.
0.
0.
0.
0.
0.
0.
0.002
0.003
0.013
0.027
0.038
0.052
0.071
0.085
0.090
0.090
0.088
0.081
0.068
0.052
0.039
0.030
0.016
0.011
0.002
0.
0.
0.
0.
0.
0.
0.
0.
0.
0.
0.
0.
0.
0.
0.
0.
0.
0.
0.
0.
0.
0.
0.003
0.009
0.024
0.039
0.060
0.082
0.102
0.118
0.126
0.128
0.124
0.107
0.092
0.068
0.051
0.039
0.020
0.014
0.005
0.
0.
0.
0.
0.
0.
0.
0.
0.
0.
0.
0.
0.
0.
0.
0.
0.
0.
0.
0.
0.
0.002
0.003
0.020
0.038
0.058
0.081
0.108
0.134
0.153
0.163
0.161
0.156
0.142
0.117
0.094
0.067
0.047
0.034
0.017
0.011
0.
0.
0.
0.
0.
0.
0.
0.
0.
0.
0.
0.
0.
0.
0.
0.
0.
0.
0.
0.
0.
0.002
0.011
0.024
0.049
0.069
0.101
0.141
0.169
0.191
0.207
0.208
0.195
0.172
0.140
0.110
0.081
0.053
0.038
0.019
0.012
0.002
0.
0.
0.
0.
0.
0.
0.
0.
0.
0.
0.
0.
0.
0.
0.
0.
0.
0.
0.
0.
0.003
0.012
0.031
0.054
0.082
0.122
0.163
0.200
0.232
0.245
0.237
0.233
0.207
0.175
0.131
0.095
0.059
0.040
0.020
0.013
0.002
0.
0.
0.
0.
0.
0.
0.
0.
0.
0.
0.
0.
0.
0.
0.
0.
0.
0.
0.
0.
0.005
0.008
0.033
0.062
0.095
0.139
0.185
0.228
0.256
0.278
0.281
0.263
0.244
0.202
0.149
0.098
0.068
0.046
0.019
0.012
0.003
0.
0.
0.
0.
0.
0.
0.
0.
0.
0.
0.
0.
0.
0.
0.
0.
0.
0.
0.
0.
0.005
0.012
0.037
0.069
0.105
0.148
0.197
0.237
0.269
0.291
0.298
0.290
0.256
0.220
0.163
0.113
0.071
0.049
0.022
0.011
0.002
0.
0.
0.
0.
0.
0.
0.
0.
0.
0.
0.
0.
0.
0.
0.
0.
0.
0.
0.
0.
0.003
0.012
0.035
0.061
0.103
0.152
0.190
0.238
0.271
0.294
0.309
0.294
0.264
0.218
0.163
0.118
0.071
0.047
0.023
0.008
0.002
0.
0.
0.
0.
0.
0.
0.
0.
0.
0.
0.
0.
0.
0.
0.
0.
0.
0.
0.
0.
0.003
0.011
0.021
0.061
0.099
0.141
0.184
0.224
0.266
0.291
0.306
0.295
0.265
0.218
0.172
0.118
0.074
0.045
0.019
0.009
0.
0.
0.
0.
0.
0.
0.
0.
0.
0.
0.
0.
0.
0.
0.
0.
0.
0.
0.
0.
0.
0.002
0.004
0.023
0.049
0.087
0.129
0.170
0.212
0.247
0.274
0.282
0.276
0.246
0.211
0.166
0.116
0.072
0.039
0.019
0.007
0.007
0.
0.
0.
0.
0.
0.
0.
0.
0.
0.
0.
0.
0.
0.
0.
0.
0.
0.
0.
0.
0.
0.003
0.018
0.039
0.073
0.114
0.154
0.191
0.225
0.251
0.257
0.250
0.226
0.197
0.153
0.108
0.070
0.037
0.016
0.009
0.007
0.
0.
0.
0.
0.
0.
0.
0.
0.
0.
0.
0.
0.
0.
0.
0.
0.
0.
0.
0.
0.
0.002
0.003
0.034
0.053
0.093
0.128
0.160
0.189
0.215
0.225
0.220
0.213
0.176
0.126
0.098
0.067
0.044
0.013
0.007
0.005
0.
0.
0.
0.
0.
0.
0.
0.
0.
0.
0.
0.
0.
0.
0.
0.
0.
0.
0.
0.
0.
0.
0.002
0.024
0.045
0.075
0.102
0.130
0.158
0.183
0.189
0.188
0.175
0.146
0.117
0.094
0.061
0.037
0.010
0.006
0.
0.
0.
0.
0.
0.
0.
0.
0.
0.
0.
0.
0.
0.
0.
0.
0.
0.
0.
0.
0.
0.
0.
0.
0.010
0.033
0.061
0.082
0.110
0.132
0.147
0.161
0.163
0.150
0.128
0.113
0.085
0.057
0.040
0.013
0.007
0.
0.
0.
0.
0.
0.
0.
0.
0.
0.
0.
0.
0.
0.
0.
0.
0.
0.
0.
0.
0.
0.
0.
0.
0.004
0.021
0.044
0.061
0.083
0.100
0.113
0.123
0.131
0.120
0.112
0.096
0.071
0.054
0.030
0.016
0.003
0.
0.
0.
0.
0.
0.
0.
0.
0.
0.
0.
0.
0.
0.
0.
0.
0.
0.
0.
0.
0.
0.
0.
0.
0.
0.014
0.032
0.045
0.063
0.078
0.089
0.097
0.097
0.095
0.096
0.080
0.064
0.052
0.032
0.016
0.003
0.
0.
0.
0.
0.
0.
0.
0.
0.
0.
0.
0.
0.
0.
0.
0.
0.
0.
0.
0.
0.
0.
0.
0.
0.
0.003
0.016
0.031
0.049
0.061
0.070
0.075
0.073
0.077
0.070
0.058
0.052
0.039
0.026
0.013
0.003
0.
0.
0.
0.
0.
0.
0.
0.
0.
0.
0.
0.
0.
0.
0.
0.
0.
0.
0.
0.
0.
0.
0.
0.
0.
0.003
0.004
0.016
0.030
0.041
0.048
0.052
0.055
0.056
0.053
0.047
0.040
0.031
0.020
0.013
0.003
0.
0.
0.
0.
0.
0.
0.
0.
0.
0.
0.
0.
0.
0.
0.
0.
0.
0.
0.
0.
0.
0.
0.
0.
0.
0.
0.003
0.005
0.016
0.026
0.030
0.033
0.036
0.038
0.040
0.033
0.026
0.020
0.015
0.007
0.002
0.
0.
0.
0.
0.
0.
0.
0.
0.
0.
0.
0.
0.
0.
0.
0.
0.
0.
0.
0.
0.
0.
0.
0.
0.
0.
0.
0.003
0.005
0.010
0.012
0.016
0.016
0.018
0.023
0.022
0.013
0.010
0.007
0.002
0.
0.
0.
0.
0.
0.
0.
0.
0.
0.
0.
0.
0.
0.
0.
0.
0.
0.
0.
0.
0.
0.
0.
0.
0.
0.
0.
0.
0.
0.003
0.004
0.004
0.004
0.004
0.004
0.003
0.002
0.002
0.002
0.
0.
0.
0.
0.
0.
0.
0.
0.
0.
0.
0.
0.
0.
0.
0.
0.
0.
0.
0.
0.
0.
0.
0.
0.
0.
0.
0.
0.
0.
0.
0.
0.
0.
0.
0.
0.
0.
0.
0.
0.
0.
0.
0.
0.
0.
0.
0.
0.
0.
0.
0.
0.
0.
0.
0.
0.
0.
0.
0.
0.
0.
0.
0.
0.
0.
0.
0.
0.
0.
0.
0.
0.
0.
0.
0.
0.
0.
0.
0.
0.
0.
0.
0.
0.
0.
0.
0.
0.
0.
0.
0.
0.
0.
0.
0.
0.
0.
0.
0.
0.
0.
0.
0.
0.
0.
0.
0.
0.
0.
0.
0.
0.
0.
0.
0.
0.
0.
0.
0.
0.
0.
0.
0.
0.
0.
0.
0.
0.
0.
0.
0.
0.
0.
0.
0.
0.
0.
0.
0.
0.
0.
0.
0.
0.
0.
0.
0.
0.
0.
0.
0.
0.
0.
0.
0.
0.
0.
0.
0.
0.
0.
0.
0.
0.
0.
0.
0.
0.
0.
0.
0.
0.
0.
0.
0.
0.
0.
0.
0.
0.
0.
0.
0.
0.
0.
0.
0.
0.
0.
0.
0.
0.
0.
0.
0.
0.
0.
0.
0.
0.
0.
0.
0.
0.
0.
0.
0.
0.
0.
0.
0.
0.
0.
0.
0.
0.
0.
0.
0.
0.
0.
0.
0.
0.
0.
0.
0.
0.
0.
0.
0.
0.
0.
0.
0.
0.
0.
0.
0.
0.
0.
0.
0.
0.
0.
0.
0.
0.
0.
0.
0.
0.
0.
0.
0.
0.
0.
0.
0.
0.
0.
0.
0.
0.
0.
0.
0.
0.
0.
0.
0.
0.
0.
0.
0.
0.
0.
0.
0.
0.
0.
0.
0.
0.
0.
0.
0.
0.
0.
0.
0.
0.
0.
0.
0.
0.
0.
0.
0.
0.
0.
0.
0.
0.
0.
0.
0.
0.
0.
0.
0.
0.
0.
0.
0.
0.
0.
0.
0.
0.
0.
0.
0.
0.
0.
0.
0.
0.
0.
0.
0.
0.
0.
0.
0.
0.
0.
0.
0.
0.
0.
0.
0.
0.
0.
0.
0.
0.
0.
0.
0.
0.
0.
0.
0.
0.
0.
0.
0.
0.
0.
0.
0.
0.
0.
0.
0.
0.
0.
0.
0.
0.
0.
0.
0.
0.
0.
0.
0.
0.
0.
0.
0.
0.
0.
0.
0.
0.
0.
0.
0.
0.
0.
0.
0.
0.
0.
0.
0.
0.
0.
0.
0.
0.
0.
0.
0.
0.
0.
0.
0.
0.
0.
0.
0.
0.
0.
0.
0.
0.
0.
0.
0.
0.
0.
0.
0.
0.
0.
0.
0.
0.
0.
0.
0.
0.
0.
0.
0.
0.
0.
0.
0.
0.
0.
0.
0.
0.
0.
0.
0.
0.
0.
0.
0.
0.
0.
0.
0.
0.
0.
0.
0.
0.
0.
0.
0.
0.
0.
0.
0.
0.
0.
0.
0.
0.
0.
0.
0.
0.
0.
0.
0.
0.
0.
0.
0.
0.
0.
0.
0.
0.
0.
0.
0.
0.
0.
0.
0.
0.
0.
0.
0.
0.
0.
0.
0.
0.
0.
0.
0.
0.
0.
0.
0.
0.
0.
0.
0.
0.
0.
0.
0.
0.
0.
0.
0.
0.
0.
0.
0.
0.
0.
0.
0.
0.
0.
0.
0.
0.
0.
0.
0.
0.
0.
0.
0.
0.
0.
0.
0.
0.
0.
0.
0.
0.
0.
0.
0.
0.
0.
0.
0.
0.
0.
0.
0.
0.
0.
0.
0.
0.
0.
0.
0.
0.
0.
0.
0.
0.
0.
0.
0.
0.
0.
0.
0.
0.
0.
0.
0.
0.
0.
0.
0.
0.
0.
0.
0.
0.
0.
0.
0.
0.
0.
0.
0.
0.
0.
0.
0.
0.
0.
0.
0.
0.
0.
0.
0.
0.
0.
0.
0.
0.
0.
0.
0.
0.
0.
0.
0.
0.
0.
0.
0.
0.
0.
0.
0.
0.
0.
0.
0.
0.
0.
0.
0.
0.
0.
0.
0.
0.
0.
0.
0.
0.
0.
0.
0.
0.
0.
0.
0.
0.
0.
0.
0.
0.
0.
0.
0.
0.
0.
0.
0.
0.
0.
0.
0.
0.
0.
0.
0.
0.
0.
0.
0.
0.
0.
0.
0.
0.
0.
0.
0.
0.
0.
0.
0.
0.
0.
0.
0.
0.
0.
0.
0.
0.
0.
0.
0.
0.
0.
0.
0.
0.
0.
0.
0.
0.
0.
0.
0.
0.
0.
0.
0.
0.
0.
0.
0.
0.
0.
0.
0.
0.
0.
0.
0.
0.
0.
0.
0.
0.
0.
0.
0.
0.
0.
0.
0.
0.
0.
0.
0.
0.
0.
0.
0.
0.
0.
0.
0.
0.
0.
0.
0.
0.
0.
0.
0.
0.
0.
0.
0.
0.
0.
0.
0.
0.
0.
0.
0.
0.
0.
0.
0.
0.
0.
0.
0.
0.
0.
0.
0.
0.
0.
0.
0.
0.
0.
0.
0.
0.
0.
0.
0.
0.
0.
0.
0.
0.
0.
0.
0.
0.
0.
0.
0.
0.
0.
0.
0.
0.
0.
0.
0.
0.
0.
0.
0.
0.
0.
0.
0.
0.
0.
0.
0.
0.
0.
0.
0.
0.
0.
0.
0.
0.
0.
0.
0.
0.
0.
0.
0.
0.
0.
0.
0.
0.
0.
0.
0.
0.
0.
0.
0.
0.
0.
0.
0.
0.
0.
0.
0.
0.
0.
0.
0.
0.
0.
0.
0.
0.
0.
0.
0.
0.
0.
0.
0.
0.
0.
0.
0.
0.
0.
0.
0.
0.
0.
0.
0.
0.
0.
0.
0.
0.
0.
0.
0.
0.
0.
0.
0.
0.
0.
0.
0.
0.
0.
0.
0.
0.
0.
0.
0.
0.
0.
0.
0.
0.
0.
0.
0.
0.
0.
0.
0.
0.
0.
0.
0.
0.
0.
0.
0.
0.
0.
0.
0.
0.
0.
0.
0.
0.
0.
0.
0.
0.
0.
0.
0.
0.
0.
0.
0.
0.
0.
0.
0.
0.
0.
0.
0.
0.
0.
0.
0.
0.
0.
0.
0.
0.
0.
0.
0.
0.
0.
0.
0.
0.
0.
0.
0.
0.
0.
0.
0.
0.
0.
0.
0.
0.
0.
0.
0.
0.
0.
0.
0.
0.
0.
0.
0.
0.
0.
0.
0.
0.
0.
0.
0.
0.
0.
0.
0.
0.
0.
0.
0.
0.
0.
0.
0.
0.
0.
0.
0.
0.
0.
0.
0.
0.
0.
0.
0.
0.
0.
0.
0.
0.
0.
0.
0.
0.
0.
0.
0.
0.
0.
0.
0.
0.
0.
0.
0.
0.
0.
0.
0.
0.
0.
0.
0.
0.
0.
0.
0.
0.
0.
0.
0.
0.
0.
0.
0.
0.
0.
0.
0.
0.
0.
0.
0.
0.
0.
0.
0.
0.
0.
0.
0.
0.
0.
0.
0.
0.
0.
0.
0.
0.
0.
0.
0.
0.
0.
0.
0.
0.
0.
0.
0.
0.
0.
0.
0.
0.
0.
0.
0.
0.
0.
0.
0.
0.
0.
0.
0.
0.
0.
0.
0.
0.
0.
0.
0.
0.
0.
0.
0.
0.
0.
0.
0.
0.
0.
0.
0.
0.
0.
0.
0.
0.
0.
0.
0.
0.
0.
0.
0.
0.
0.
0.
0.
0.
0.
0.
0.
0.
0.
0.
0.
0.
0.
0.
0.
0.
0.
0.
0.
0.
0.
0.
0.
0.
0.
0.
0.
0.
0.
0.
0.
0.
0.
0.
0.
0.
0.
0.
0.
0.
0.
0.
0.
0.
0.
0.
0.
0.
0.
0.
0.
0.
0.
0.
0.
0.
0.
0.
0.
0.
0.
0.
0.
0.
0.
0.
0.
0.
0.
0.
0.
0.
0.
0.
0.
0.
0.
0.
0.
0.
0.
0.
0.
0.
0.
0.
0.
0.
0.
0.
0.
0.
0.
0.
0.
0.
0.
0.
0.
0.
0.
0.
0.
0.
0.
0.
0.
0.
0.
0.
0.
0.
0.
0.
0.
0.
0.
0.
0.
0.
0.
0.
0.
0.
0.
0.
0.
0.
0.
0.
0.
0.
0.
0.
0.
0.
0.
0.
0.
0.
0.
0.
0.
0.
0.
0.
0.
0.
0.
0.
0.
0.
0.
0.
0.
0.
0.
0.
0.
0.
0.
0.
0.
0.
0.
0.
0.
0.
0.
0.
0.
0.
0.
0.
0.
0.
0.
0.
0.
0.
0.
0.
0.
0.
0.
0.
0.
0.
0.
0.
0.
0.
0.
0.
0.
0.
0.
0.
0.
0.
0.
0.
0.
0.
0.
0.
0.
0.
0.
0.
0.
0.
0.
0.
0.
0.
0.
0.
0.
0.
0.
0.
0.
0.
0.
0.
0.
0.
0.
0.
0.
0.
0.
0.
0.
0.
0.
0.
0.
0.
0.
0.
0.
0.
0.
0.
0.
0.
0.
0.
0.
0.
0.
0.
0.
0.
0.
0.
0.
0.
0.
0.
0.
0.
0.
0.
0.
0.
0.
0.
0.
0.
0.
0.
0.
0.
0.
0.
0.
0.
0.
0.
0.
0.
0.
0.
0.
0.
0.
0.
0.
0.
0.
0.
0.
0.
0.
0.
0.
0.
0.
0.
0.
0.
0.
0.
0.
0.
0.
0.
0.
0.
0.
0.
0.
0.
0.
0.
0.
0.
0.
0.
0.
0.
0.
0.
0.
0.
0.
0.
0.
0.
0.
0.
0.
0.
0.
0.002
0.003
0.003
0.003
0.003
0.003
0.
0.
0.
0.
0.
0.
0.
0.
0.
0.
0.
0.
0.
0.
0.
0.
0.
0.
0.
0.
0.
0.
0.
0.
0.
0.
0.
0.
0.
0.
0.005
0.010
0.015
0.018
0.017
0.017
0.018
0.015
0.015
0.010
0.004
0.003
0.002
0.
0.
0.
0.
0.
0.
0.
0.
0.
0.
0.
0.
0.
0.
0.
0.
0.
0.
0.
0.
0.
0.
0.
0.
0.
0.
0.003
0.011
0.014
0.027
0.033
0.040
0.048
0.049
0.048
0.045
0.032
0.028
0.016
0.013
0.004
0.003
0.
0.
0.
0.
0.
0.
0.
0.
0.
0.
0.
0.
0.
0.
0.
0.
0.
0.
0.
0.
0.
0.
0.
0.
0.003
0.012
0.021
0.033
0.041
0.062
0.071
0.079
0.081
0.079
0.069
0.061
0.043
0.035
0.019
0.014
0.004
0.002
0.
0.
0.
0.
0.
0.
0.
0.
0.
0.
0.
0.
0.
0.
0.
0.
0.
0.
0.
0.
0.
0.
0.003
0.012
0.022
0.038
0.053
0.078
0.098
0.112
0.121
0.123
0.113
0.104
0.089
0.068
0.049
0.038
0.020
0.014
0.005
0.
0.
0.
0.
0.
0.
0.
0.
0.
0.
0.
0.
0.
0.
0.
0.
0.
0.
0.
0.
0.
0.002
0.004
0.017
0.036
0.059
0.082
0.111
0.132
0.152
0.165
0.167
0.161
0.145
0.125
0.103
0.075
0.055
0.040
0.018
0.012
0.002
0.
0.
0.
0.
0.
0.
0.
0.
0.
0.
0.
0.
0.
0.
0.
0.
0.
0.
0.
0.
0.003
0.012
0.027
0.053
0.075
0.111
0.148
0.184
0.210
0.226
0.230
0.221
0.195
0.169
0.129
0.097
0.066
0.048
0.022
0.014
0.005
0.
0.
0.
0.
0.
0.
0.
0.
0.
0.
0.
0.
0.
0.
0.
0.
0.
0.
0.
0.
0.003
0.014
0.036
0.063
0.101
0.141
0.193
0.232
0.266
0.282
0.292
0.277
0.256
0.220
0.170
0.129
0.086
0.055
0.034
0.016
0.005
0.
0.
0.
0.
0.
0.
0.
0.
0.
0.
0.
0.
0.
0.
0.
0.
0.
0.
0.
0.
0.006
0.015
0.043
0.078
0.123
0.172
0.226
0.273
0.310
0.344
0.348
0.336
0.310
0.268
0.214
0.150
0.110
0.069
0.035
0.016
0.006
0.
0.
0.
0.
0.
0.
0.
0.
0.
0.
0.
0.
0.
0.
0.
0.
0.
0.
0.
0.
0.006
0.020
0.052
0.088
0.138
0.189
0.253
0.312
0.360
0.388
0.394
0.388
0.355
0.304
0.239
0.182
0.124
0.076
0.042
0.016
0.005
0.
0.
0.
0.
0.
0.
0.
0.
0.
0.
0.
0.
0.
0.
0.
0.
0.
0.
0.
0.
0.006
0.020
0.053
0.097
0.148
0.201
0.269
0.331
0.381
0.411
0.420
0.405
0.377
0.325
0.262
0.189
0.126
0.088
0.046
0.022
0.005
0.002
0.
0.
0.
0.
0.
0.
0.
0.
0.
0.
0.
0.
0.
0.
0.
0.
0.
0.
0.
0.006
0.015
0.053
0.100
0.147
0.201
0.269
0.336
0.395
0.428
0.436
0.426
0.393
0.341
0.268
0.199
0.139
0.086
0.049
0.022
0.011
0.003
0.003
0.
0.
0.
0.
0.
0.
0.
0.
0.
0.
0.
0.
0.
0.
0.
0.
0.
0.
0.003
0.018
0.049
0.088
0.140
0.194
0.251
0.332
0.387
0.422
0.437
0.421
0.384
0.333
0.265
0.203
0.127
0.077
0.045
0.020
0.012
0.003
0.003
0.002
0.
0.
0.
0.
0.
0.
0.
0.
0.
0.
0.
0.
0.
0.
0.
0.
0.
0.003
0.009
0.037
0.084
0.121
0.177
0.241
0.301
0.363
0.408
0.418
0.405
0.364
0.318
0.256
0.196
0.127
0.080
0.041
0.021
0.011
0.008
0.003
0.003
0.
0.
0.
0.
0.
0.
0.
0.
0.
0.
0.
0.
0.
0.
0.
0.
0.
0.002
0.004
0.029
0.062
0.109
0.156
0.207
0.268
0.322
0.369
0.387
0.375
0.338
0.296
0.241
0.182
0.127
0.082
0.043
0.019
0.011
0.008
0.003
0.003
0.
0.
0.
0.
0.
0.
0.
0.
0.
0.
0.
0.
0.
0.
0.
0.
0.
0.
0.003
0.024
0.044
0.086
0.133
0.181
0.227
0.279
0.318
0.330
0.329
0.307
0.269
0.219
0.167
0.122
0.084
0.043
0.022
0.010
0.008
0.003
0.003
0.
0.
0.
0.
0.
0.
0.
0.
0.
0.
0.
0.
0.
0.
0.
0.
0.
0.
0.
0.008
0.037
0.065
0.108
0.145
0.190
0.229
0.265
0.278
0.278
0.262
0.234
0.192
0.163
0.120
0.093
0.058
0.022
0.011
0.003
0.003
0.002
0.
0.
0.
0.
0.
0.
0.
0.
0.
0.
0.
0.
0.
0.
0.
0.
0.
0.
0.
0.004
0.028
0.055
0.082
0.114
0.150
0.184
0.221
0.237
0.242
0.230
0.203
0.182
0.156
0.116
0.086
0.059
0.030
0.015
0.002
0.002
0.
0.
0.
0.
0.
0.
0.
0.
0.
0.
0.
0.
0.
0.
0.
0.
0.
0.
0.
0.
0.
0.014
0.039
0.060
0.091
0.120
0.145
0.169
0.196
0.202
0.194
0.181
0.163
0.136
0.104
0.082
0.050
0.027
0.013
0.
0.
0.
0.
0.
0.
0.
0.
0.
0.
0.
0.
0.
0.
0.
0.
0.
0.
0.
0.
0.
0.
0.
0.007
0.018
0.042
0.067
0.088
0.108
0.125
0.142
0.150
0.150
0.142
0.130
0.107
0.090
0.065
0.045
0.024
0.018
0.
0.
0.
0.
0.
0.
0.
0.
0.
0.
0.
0.
0.
0.
0.
0.
0.
0.
0.
0.
0.
0.
0.
0.
0.014
0.029
0.048
0.064
0.080
0.094
0.109
0.112
0.110
0.112
0.106
0.087
0.074
0.058
0.035
0.026
0.018
0.
0.
0.
0.
0.
0.
0.
0.
0.
0.
0.
0.
0.
0.
0.
0.
0.
0.
0.
0.
0.
0.
0.
0.
0.004
0.015
0.030
0.044
0.055
0.064
0.075
0.083
0.083
0.080
0.074
0.070
0.057
0.043
0.033
0.024
0.013
0.
0.
0.
0.
0.
0.
0.
0.
0.
0.
0.
0.
0.
0.
0.
0.
0.
0.
0.
0.
0.
0.
0.
0.
0.003
0.004
0.015
0.027
0.034
0.045
0.049
0.057
0.059
0.061
0.058
0.049
0.045
0.033
0.026
0.017
0.011
0.
0.
0.
0.
0.
0.
0.
0.
0.
0.
0.
0.
0.
0.
0.
0.
0.
0.
0.
0.
0.
0.
0.
0.
0.
0.003
0.005
0.011
0.016
0.027
0.030
0.040
0.038
0.038
0.038
0.035
0.026
0.021
0.018
0.012
0.
0.
0.
0.
0.
0.
0.
0.
0.
0.
0.
0.
0.
0.
0.
0.
0.
0.
0.
0.
0.
0.
0.
0.
0.
0.
0.
0.003
0.004
0.005
0.010
0.014
0.017
0.024
0.024
0.019
0.018
0.017
0.016
0.014
0.
0.
0.
0.
0.
0.
0.
0.
0.
0.
0.
0.
0.
0.
0.
0.
0.
0.
0.
0.
0.
0.
0.
0.
0.
0.
0.
0.
0.
0.
0.003
0.003
0.004
0.004
0.005
0.003
0.009
0.009
0.009
0.
0.
0.
0.
0.
0.
0.
0.
0.
0.
0.
0.
0.
0.
0.
0.
0.
0.
0.
0.
0.
0.
0.
0.
0.
0.
0.
0.
0.
0.
0.
0.
0.
0.
0.
0.
0.
0.
0.
0.
0.
0.
0.
0.
0.
0.
0.
0.
0.
0.
0.
0.
0.
0.
0.
0.
0.
0.
0.
0.
0.
0.
0.
0.
0.
0.
0.
0.
0.
0.
0.
0.
0.
0.
0.
0.
0.
0.
0.
0.
0.
0.
0.
0.
0.
0.
0.
0.
0.
0.
0.
0.
0.
0.
0.
0.
0.
0.
0.
0.
0.
0.
0.
0.
0.
0.
0.
0.
0.
0.
0.
0.
0.
0.
0.
0.
0.
0.
0.
0.
0.
0.
0.
0.
0.
0.
0.
0.
0.
0.
0.
0.
0.
0.
0.
0.
0.
0.
0.
0.
0.
0.
0.
0.
0.
0.
0.
0.
0.
0.
0.
0.
0.
0.
0.
0.
0.
0.
0.
0.
0.
0.
0.
0.
0.
0.
0.
0.
0.
0.
0.
0.
0.
0.
0.
0.
0.
0.
0.
0.
0.
0.
0.
0.
0.
0.
0.
0.
0.
0.
0.
0.
0.
0.
0.
0.
0.
0.
0.
0.
0.
0.
0.
0.
0.
0.
0.
0.
0.
0.
0.
0.
0.
0.
0.
0.
0.
0.
0.
0.
0.
0.
0.
0.
0.
0.
0.
0.
0.
0.
0.
0.
0.
0.
0.
0.
0.
0.
0.
0.
0.
0.
0.
0.
0.
0.
0.
0.
0.
0.
0.
0.
0.
0.
0.
0.
0.
0.
0.
0.
0.
0.
0.
0.
0.
0.
0.
0.
0.
0.
0.
0.
0.
0.
0.
0.
0.
0.
0.
0.
0.
0.
0.
0.
0.
0.
0.
0.
0.
0.
0.
0.
0.
0.
0.
0.
0.
0.
0.
0.
0.
0.
0.
0.
0.
0.
0.
0.
0.
0.
0.
0.
0.
0.
0.
0.
0.
0.
0.
0.
0.
0.
0.
0.
0.
0.
0.
0.
0.
0.
0.
0.
0.
0.
0.
0.
0.
0.
0.
0.
0.
0.
0.
0.
0.
0.
0.
0.
0.
0.
0.
0.
0.
0.
0.
0.
0.
0.
0.
0.
0.
0.
0.
0.
0.
0.
0.
0.
0.
0.
0.
0.
0.
0.
0.
0.
0.
0.
0.
0.
0.
0.
0.
0.
0.
0.
0.
0.
0.
0.
0.
0.
0.
0.
0.
0.
0.
0.
0.
0.
0.
0.
0.
0.
0.
0.
0.
0.
0.
0.
0.
0.
0.
0.
0.
0.
0.
0.
0.
0.
0.
0.
0.
0.
0.
0.
0.
0.
0.
0.
0.
0.
0.
0.
0.
0.
0.
0.
0.
0.
0.
0.
0.
0.
0.
0.
0.
0.
0.
0.
0.
0.
0.
0.
0.
0.
0.
0.
0.
0.
0.
0.
0.
0.
0.
0.
0.
0.
0.
0.
0.
0.
0.
0.
0.
0.
0.
0.
0.
0.
0.
0.
0.
0.
0.
0.
0.
0.
0.
0.
0.
0.
0.
0.
0.
0.
0.
0.
0.
0.
0.
0.
0.
0.
0.
0.
0.
0.
0.
0.
0.
0.
0.
0.
0.
0.
0.
0.
0.
0.
0.
0.
0.
0.
0.
0.
0.
0.
0.
0.
0.
0.
0.
0.
0.
0.
0.
0.
0.
0.
0.
0.
0.
0.
0.
0.
0.
0.
0.
0.
0.
0.
0.
0.
0.
0.
0.
0.
0.
0.
0.
0.
0.
0.
0.
0.
0.
0.
0.
0.
0.
0.
0.
0.
0.
0.
0.
0.
0.
0.
0.
0.
0.
0.
0.
0.
0.
0.
0.
0.
0.
0.
0.
0.
0.
0.
0.
0.
0.
0.
0.
0.
0.
0.
0.
0.
0.
0.
0.
0.
0.
0.
0.
0.
0.
0.
0.
0.
0.
0.
0.
0.
0.
0.
0.
0.
0.
0.
0.
0.
0.
0.
0.
0.
0.
0.
0.
0.
0.
0.
0.
0.
0.
0.
0.
0.
0.
0.
0.
0.
0.
0.
0.
0.
0.
0.
0.
0.
0.
0.
0.
0.
0.
0.
0.
0.
0.
0.
0.
0.
0.
0.
0.
0.
0.
0.
0.
0.
0.
0.
0.
0.
0.
0.
0.
0.
0.
0.
0.
0.
0.
0.
0.
0.
0.
0.
0.
0.
0.
0.
0.
0.
0.
0.
0.
0.
0.
0.
0.
0.
0.
0.
0.
0.
0.
0.
0.
0.
0.
0.
0.
0.
0.
0.
0.
0.
0.
0.
0.
0.
0.
0.
0.
0.
0.
0.
0.
0.
0.
0.
0.
0.
0.
0.
0.
0.
0.
0.
0.
0.
0.
0.
0.
0.
0.
0.
0.
0.
0.
0.
0.
0.
0.
0.
0.
0.
0.
0.
0.
0.
0.
0.
0.
0.
0.
0.
0.
0.
0.
0.
0.
0.
0.
0.
0.
0.
0.
0.
0.
0.
0.
0.
0.
0.
0.
0.
0.
0.
0.
0.
0.
0.
0.
0.
0.
0.
0.
0.
0.
0.
0.
0.
0.
0.
0.
0.
0.
0.
0.
0.
0.
0.
0.
0.
0.
0.
0.
0.
0.
0.
0.
0.
0.
0.
0.
0.
0.
0.
0.
0.
0.
0.
0.
0.
0.
0.
0.
0.
0.
0.
0.
0.
0.
0.
0.
0.
0.
0.
0.
0.
0.
0.
0.
0.
0.
0.
0.
0.
0.
0.
0.
0.
0.
0.
0.
0.
0.
0.
0.
0.
0.
0.
0.
0.
0.
0.
0.
0.
0.
0.
0.
0.
0.
0.
0.
0.
0.
0.
0.
0.
0.
0.
0.
0.
0.
0.
0.
0.
0.
0.
0.
0.
0.
0.
0.
0.
0.
0.
0.
0.
0.
0.
0.
0.
0.
0.
0.
0.
0.
0.
0.
0.
0.
0.
0.
0.
0.
0.
0.
0.
0.
0.
0.
0.
0.
0.
0.
0.
0.
0.
0.
0.
0.
0.
0.
0.
0.
0.
0.
0.
0.
0.
0.
0.
0.
0.
0.
0.
0.
0.
0.
0.
0.
0.
0.
0.
0.
0.
0.
0.
0.
0.
0.
0.
0.
0.
0.
0.
0.
0.
0.
0.
0.
0.
0.
0.
0.
0.
0.
0.
0.
0.
0.
0.
0.
0.
0.
0.
0.
0.
0.
0.
0.
0.
0.
0.
0.
0.
0.
0.
0.
0.
0.
0.
0.
0.
0.
0.
0.
0.
0.
0.
0.
0.
0.
0.
0.
0.
0.
0.
0.
0.
0.
0.
0.
0.
0.
0.
0.
0.
0.
0.
0.
0.
0.
0.
0.
0.
0.
0.
0.
0.
0.
0.
0.
0.
0.
0.
0.
0.
0.
0.
0.
0.
0.
0.
0.
0.
0.
0.
0.
0.
0.
0.
0.
0.
0.
0.
0.
0.
0.
0.
0.
0.
0.
0.
0.
0.
0.
0.
0.
0.
0.
0.
0.
0.
0.
0.
0.
0.
0.
0.
0.
0.
0.
0.
0.
0.
0.
0.
0.
0.
0.
0.
0.
0.
0.
0.
0.
0.
0.
0.
0.
0.
0.
0.
0.
0.
0.
0.
0.
0.
0.
0.
0.
0.
0.
0.
0.
0.
0.
0.
0.
0.
0.
0.
0.
0.
0.
0.
0.
0.
0.
0.
0.
0.
0.
0.
0.
0.
0.
0.
0.
0.
0.
0.
0.
0.
0.
0.
0.
0.
0.
0.
0.
0.
0.
0.
0.
0.
0.
0.
0.
0.
0.
0.
0.
0.
0.
0.
0.
0.
0.
0.
0.
0.
0.
0.
0.
0.
0.
0.
0.
0.
0.
0.
0.
0.
0.
0.
0.
0.
0.
0.
0.
0.
0.
0.
0.
0.
0.
0.
0.
0.
0.
0.
0.
0.
0.
0.
0.
0.
0.
0.
0.
0.
0.
0.
0.
0.
0.
0.
0.
0.
0.
0.
0.
0.
0.
0.
0.
0.
0.
0.
0.
0.
0.
0.
0.
0.
0.
0.
0.
0.
0.
0.
0.
0.
0.
0.
0.
0.
0.
0.
0.
0.
0.
0.
0.
0.
0.
0.
0.
0.
0.
0.
0.
0.
0.
0.
0.
0.
0.
0.
0.
0.
0.
0.
0.
0.
0.
0.
0.
0.
0.
0.
0.
0.
0.
0.
0.
0.
0.
0.
0.
0.
0.
0.
0.
0.
0.
0.
0.
0.
0.
0.
0.
0.
0.
0.
0.
0.
0.
0.
0.
0.
0.
0.
0.
0.
0.
0.
0.
0.
0.
0.
0.
0.
0.
0.
0.
0.
0.
0.
0.
0.
0.
0.
0.
0.
0.
0.
0.
0.
0.
0.
0.
0.
0.
0.
0.
0.
0.
0.
0.
0.
0.
0.
0.005
0.007
0.011
0.007
0.003
0.002
0.
0.
0.
0.
0.
0.
0.
0.
0.
0.
0.
0.
0.
0.
0.
0.
0.
0.
0.
0.
0.
0.
0.
0.
0.
0.
0.
0.
0.
0.
0.
0.
0.
0.
0.005
0.007
0.013
0.013
0.013
0.008
0.003
0.002
0.
0.
0.
0.
0.
0.
0.
0.
0.
0.
0.
0.
0.
0.
0.
0.
0.
0.
0.
0.
0.
0.
0.
0.
0.
0.
0.
0.
0.
0.002
0.003
0.003
0.005
0.010
0.011
0.017
0.018
0.017
0.011
0.005
0.003
0.
0.
0.
0.
0.
0.
0.
0.
0.
0.
0.
0.
0.
0.
0.
0.
0.
0.
0.
0.
0.
0.
0.
0.
0.
0.
0.
0.005
0.011
0.013
0.018
0.026
0.027
0.038
0.037
0.038
0.031
0.025
0.018
0.007
0.006
0.002
0.
0.
0.
0.
0.
0.
0.
0.
0.
0.
0.
0.
0.
0.
0.
0.
0.
0.
0.
0.
0.
0.
0.
0.
0.002
0.010
0.014
0.026
0.032
0.039
0.053
0.057
0.065
0.067
0.066
0.053
0.045
0.031
0.018
0.014
0.003
0.
0.
0.
0.
0.
0.
0.
0.
0.
0.
0.
0.
0.
0.
0.
0.
0.
0.
0.
0.
0.
0.
0.
0.002
0.010
0.015
0.030
0.040
0.061
0.077
0.087
0.094
0.097
0.096
0.094
0.075
0.064
0.049
0.039
0.019
0.012
0.003
0.
0.
0.
0.
0.
0.
0.
0.
0.
0.
0.
0.
0.
0.
0.
0.
0.
0.
0.
0.
0.
0.002
0.003
0.014
0.029
0.046
0.073
0.098
0.117
0.137
0.147
0.149
0.141
0.133
0.116
0.094
0.067
0.053
0.033
0.021
0.011
0.
0.
0.
0.
0.
0.
0.
0.
0.
0.
0.
0.
0.
0.
0.
0.
0.
0.
0.
0.
0.
0.003
0.012
0.026
0.050
0.071
0.101
0.135
0.170
0.192
0.207
0.211
0.209
0.194
0.165
0.138
0.098
0.071
0.049
0.027
0.014
0.005
0.
0.
0.
0.
0.
0.
0.
0.
0.
0.
0.
0.
0.
0.
0.
0.
0.
0.
0.
0.
0.003
0.017
0.037
0.064
0.102
0.141
0.193
0.232
0.267
0.289
0.296
0.287
0.273
0.232
0.189
0.143
0.098
0.065
0.038
0.022
0.010
0.
0.
0.
0.
0.
0.
0.
0.
0.
0.
0.
0.
0.
0.
0.
0.
0.
0.
0.
0.002
0.006
0.019
0.047
0.084
0.127
0.187
0.238
0.295
0.338
0.369
0.380
0.368
0.337
0.290
0.236
0.186
0.131
0.080
0.047
0.024
0.011
0.
0.
0.
0.
0.
0.
0.
0.
0.
0.
0.
0.
0.
0.
0.
0.
0.
0.
0.
0.002
0.007
0.030
0.059
0.100
0.155
0.216
0.291
0.349
0.407
0.440
0.458
0.448
0.413
0.350
0.295
0.224
0.166
0.106
0.057
0.030
0.016
0.002
0.
0.
0.
0.
0.
0.
0.
0.
0.
0.
0.
0.
0.
0.
0.
0.
0.
0.
0.002
0.007
0.034
0.064
0.116
0.175
0.244
0.328
0.399
0.456
0.497
0.517
0.501
0.464
0.410
0.337
0.248
0.182
0.126
0.075
0.037
0.014
0.005
0.002
0.
0.
0.
0.
0.
0.
0.
0.
0.
0.
0.
0.
0.
0.
0.
0.
0.
0.002
0.007
0.036
0.073
0.125
0.182
0.260
0.344
0.430
0.493
0.539
0.564
0.543
0.501
0.447
0.364
0.281
0.195
0.133
0.086
0.045
0.017
0.006
0.003
0.003
0.
0.
0.
0.
0.
0.
0.
0.
0.
0.
0.
0.
0.
0.
0.
0.
0.002
0.007
0.030
0.074
0.123
0.190
0.259
0.354
0.445
0.507
0.561
0.580
0.567
0.522
0.457
0.383
0.298
0.214
0.147
0.096
0.057
0.020
0.014
0.004
0.003
0.003
0.
0.
0.
0.
0.
0.
0.
0.
0.
0.
0.
0.
0.
0.
0.
0.002
0.006
0.024
0.072
0.117
0.177
0.255
0.349
0.436
0.512
0.553
0.571
0.558
0.521
0.460
0.387
0.310
0.227
0.140
0.098
0.054
0.027
0.016
0.010
0.004
0.003
0.002
0.
0.
0.
0.
0.
0.
0.
0.
0.
0.
0.
0.
0.
0.
0.
0.003
0.021
0.061
0.104
0.160
0.239
0.322
0.410
0.486
0.529
0.552
0.540
0.504
0.449
0.377
0.309
0.227
0.157
0.103
0.062
0.029
0.020
0.013
0.009
0.003
0.002
0.
0.
0.
0.
0.
0.
0.
0.
0.
0.
0.
0.
0.
0.
0.
0.003
0.014
0.040
0.087
0.138
0.205
0.287
0.365
0.444
0.486
0.510
0.508
0.475
0.426
0.362
0.296
0.223
0.157
0.111
0.075
0.040
0.025
0.013
0.009
0.003
0.002
0.
0.
0.
0.
0.
0.
0.
0.
0.
0.
0.
0.
0.
0.
0.
0.
0.003
0.032
0.068
0.118
0.170
0.236
0.315
0.382
0.442
0.463
0.458
0.433
0.389
0.343
0.278
0.223
0.169
0.124
0.067
0.047
0.024
0.013
0.009
0.003
0.002
0.
0.
0.
0.
0.
0.
0.
0.
0.
0.
0.
0.
0.
0.
0.
0.
0.002
0.024
0.052
0.095
0.133
0.189
0.253
0.313
0.362
0.387
0.397
0.377
0.352
0.306
0.258
0.216
0.166
0.120
0.079
0.049
0.023
0.009
0.004
0.003
0.
0.
0.
0.
0.
0.
0.
0.
0.
0.
0.
0.
0.
0.
0.
0.
0.
0.
0.005
0.041
0.073
0.110
0.153
0.195
0.249
0.293
0.330
0.339
0.332
0.313
0.276
0.239
0.194
0.151
0.109
0.079
0.049
0.026
0.004
0.003
0.002
0.
0.
0.
0.
0.
0.
0.
0.
0.
0.
0.
0.
0.
0.
0.
0.
0.
0.
0.007
0.024
0.053
0.086
0.114
0.149
0.190
0.240
0.270
0.287
0.288
0.280
0.246
0.215
0.171
0.134
0.099
0.068
0.041
0.022
0.007
0.002
0.
0.
0.
0.
0.
0.
0.
0.
0.
0.
0.
0.
0.
0.
0.
0.
0.
0.
0.
0.003
0.016
0.037
0.058
0.082
0.108
0.137
0.179
0.217
0.229
0.236
0.236
0.220
0.178
0.144
0.120
0.088
0.061
0.031
0.020
0.009
0.
0.
0.
0.
0.
0.
0.
0.
0.
0.
0.
0.
0.
0.
0.
0.
0.
0.
0.
0.
0.
0.003
0.016
0.035
0.059
0.079
0.098
0.129
0.153
0.181
0.184
0.179
0.169
0.151
0.124
0.099
0.076
0.048
0.031
0.020
0.009
0.
0.
0.
0.
0.
0.
0.
0.
0.
0.
0.
0.
0.
0.
0.
0.
0.
0.
0.
0.
0.
0.
0.005
0.023
0.040
0.054
0.070
0.097
0.110
0.118
0.125
0.127
0.125
0.117
0.090
0.073
0.055
0.038
0.029
0.019
0.004
0.
0.
0.
0.
0.
0.
0.
0.
0.
0.
0.
0.
0.
0.
0.
0.
0.
0.
0.
0.
0.
0.
0.004
0.005
0.019
0.037
0.047
0.068
0.082
0.089
0.093
0.093
0.094
0.079
0.066
0.055
0.044
0.033
0.025
0.016
0.
0.
0.
0.
0.
0.
0.
0.
0.
0.
0.
0.
0.
0.
0.
0.
0.
0.
0.
0.
0.
0.
0.
0.
0.004
0.006
0.013
0.028
0.039
0.051
0.061
0.068
0.066
0.060
0.059
0.052
0.041
0.033
0.027
0.014
0.005
0.
0.
0.
0.
0.
0.
0.
0.
0.
0.
0.
0.
0.
0.
0.
0.
0.
0.
0.
0.
0.
0.
0.
0.
0.
0.004
0.005
0.011
0.016
0.023
0.033
0.036
0.042
0.042
0.034
0.027
0.025
0.021
0.017
0.005
0.
0.
0.
0.
0.
0.
0.
0.
0.
0.
0.
0.
0.
0.
0.
0.
0.
0.
0.
0.
0.
0.
0.
0.
0.
0.
0.
0.003
0.004
0.004
0.004
0.007
0.017
0.016
0.018
0.019
0.019
0.018
0.015
0.004
0.
0.
0.
0.
0.
0.
0.
0.
0.
0.
0.
0.
0.
0.
0.
0.
0.
0.
0.
0.
0.
0.
0.
0.
0.
0.
0.
0.
0.
0.
0.
0.
0.
0.002
0.003
0.007
0.008
0.007
0.002
0.
0.
0.
0.
0.
0.
0.
0.
0.
0.
0.
0.
0.
0.
0.
0.
0.
0.
0.
0.
0.
0.
0.
0.
0.
0.
0.
0.
0.
0.
0.
0.
0.
0.
0.
0.
0.
0.
0.
0.
0.
0.
0.
0.
0.
0.
0.
0.
0.
0.
0.
0.
0.
0.
0.
0.
0.
0.
0.
0.
0.
0.
0.
0.
0.
0.
0.
0.
0.
0.
0.
0.
0.
0.
0.
0.
0.
0.
0.
0.
0.
0.
0.
0.
0.
0.
0.
0.
0.
0.
0.
0.
0.
0.
0.
0.
0.
0.
0.
0.
0.
0.
0.
0.
0.
0.
0.
0.
0.
0.
0.
0.
0.
0.
0.
0.
0.
0.
0.
0.
0.
0.
0.
0.
0.
0.
0.
0.
0.
0.
0.
0.
0.
0.
0.
0.
0.
0.
0.
0.
0.
0.
0.
0.
0.
0.
0.
0.
0.
0.
0.
0.
0.
0.
0.
0.
0.
0.
0.
0.
0.
0.
0.
0.
0.
0.
0.
0.
0.
0.
0.
0.
0.
0.
0.
0.
0.
0.
0.
0.
0.
0.
0.
0.
0.
0.
0.
0.
0.
0.
0.
0.
0.
0.
0.
0.
0.
0.
0.
0.
0.
0.
0.
0.
0.
0.
0.
0.
0.
0.
0.
0.
0.
0.
0.
0.
0.
0.
0.
0.
0.
0.
0.
0.
0.
0.
0.
0.
0.
0.
0.
0.
0.
0.
0.
0.
0.
0.
0.
0.
0.
0.
0.
0.
0.
0.
0.
0.
0.
0.
0.
0.
0.
0.
0.
0.
0.
0.
0.
0.
0.
0.
0.
0.
0.
0.
0.
0.
0.
0.
0.
0.
0.
0.
0.
0.
0.
0.
0.
0.
0.
0.
0.
0.
0.
0.
0.
0.
0.
0.
0.
0.
0.
0.
0.
0.
0.
0.
0.
0.
0.
0.
0.
0.
0.
0.
0.
0.
0.
0.
0.
0.
0.
0.
0.
0.
0.
0.
0.
0.
0.
0.
0.
0.
0.
0.
0.
0.
0.
0.
0.
0.
0.
0.
0.
0.
0.
0.
0.
0.
0.
0.
0.
0.
0.
0.
0.
0.
0.
0.
0.
0.
0.
0.
0.
0.
0.
0.
0.
0.
0.
0.
0.
0.
0.
0.
0.
0.
0.
0.
0.
0.
0.
0.
0.
0.
0.
0.
0.
0.
0.
0.
0.
0.
0.
0.
0.
0.
0.
0.
0.
0.
0.
0.
0.
0.
0.
0.
0.
0.
0.
0.
0.
0.
0.
0.
0.
0.
0.
0.
0.
0.
0.
0.
0.
0.
0.
0.
0.
0.
0.
0.
0.
0.
0.
0.
0.
0.
0.
0.
0.
0.
0.
0.
0.
0.
0.
0.
0.
0.
0.
0.
0.
0.
0.
0.
0.
0.
0.
0.
0.
0.
0.
0.
0.
0.
0.
0.
0.
0.
0.
0.
0.
0.
0.
0.
0.
0.
0.
0.
0.
0.
0.
0.
0.
0.
0.
0.
0.
0.
0.
0.
0.
0.
0.
0.
0.
0.
0.
0.
0.
0.
0.
0.
0.
0.
0.
0.
0.
0.
0.
0.
0.
0.
0.
0.
0.
0.
0.
0.
0.
0.
0.
0.
0.
0.
0.
0.
0.
0.
0.
0.
0.
0.
0.
0.
0.
0.
0.
0.
0.
0.
0.
0.
0.
0.
0.
0.
0.
0.
0.
0.
0.
0.
0.
0.
0.
0.
0.
0.
0.
0.
0.
0.
0.
0.
0.
0.
0.
0.
0.
0.
0.
0.
0.
0.
0.
0.
0.
0.
0.
0.
0.
0.
0.
0.
0.
0.
0.
0.
0.
0.
0.
0.
0.
0.
0.
0.
0.
0.
0.
0.
0.
0.
0.
0.
0.
0.
0.
0.
0.
0.
0.
0.
0.
0.
0.
0.
0.
0.
0.
0.
0.
0.
0.
0.
0.
0.
0.
0.
0.
0.
0.
0.
0.
0.
0.
0.
0.
0.
0.
0.
0.
0.
0.
0.
0.
0.
0.
0.
0.
0.
0.
0.
0.
0.
0.
0.
0.
0.
0.
0.
0.
0.
0.
0.
0.
0.
0.
0.
0.
0.
0.
0.
0.
0.
0.
0.
0.
0.
0.
0.
0.
0.
0.
0.
0.
0.
0.
0.
0.
0.
0.
0.
0.
0.
0.
0.
0.
0.
0.
0.
0.
0.
0.
0.
0.
0.
0.
0.
0.
0.
0.
0.
0.
0.
0.
0.
0.
0.
0.
0.
0.
0.
0.
0.
0.
0.
0.
0.
0.
0.
0.
0.
0.
0.
0.
0.
0.
0.
0.
0.
0.
0.
0.
0.
0.
0.
0.
0.
0.
0.
0.
0.
0.
0.
0.
0.
0.
0.
0.
0.
0.
0.
0.
0.
0.
0.
0.
0.
0.
0.
0.
0.
0.
0.
0.
0.
0.
0.
0.
0.
0.
0.
0.
0.
0.
0.
0.
0.
0.
0.
0.
0.
0.
0.
0.
0.
0.
0.
0.
0.
0.
0.
0.
0.
0.
0.
0.
0.
0.
0.
0.
0.
0.
0.
0.
0.
0.
0.
0.
0.
0.
0.
0.
0.
0.
0.
0.
0.
0.
0.
0.
0.
0.
0.
0.
0.
0.
0.
0.
0.
0.
0.
0.
0.
0.
0.
0.
0.
0.
0.
0.
0.
0.
0.
0.
0.
0.
0.
0.
0.
0.
0.
0.
0.
0.
0.
0.
0.
0.
0.
0.
0.
0.
0.
0.
0.
0.
0.
0.
0.
0.
0.
0.
0.
0.
0.
0.
0.
0.
0.
0.
0.
0.
0.
0.
0.
0.
0.
0.
0.
0.
0.
0.
0.
0.
0.
0.
0.
0.
0.
0.
0.
0.
0.
0.
0.
0.
0.
0.
0.
0.
0.
0.
0.
0.
0.
0.
0.
0.
0.
0.
0.
0.
0.
0.
0.
0.
0.
0.
0.
0.
0.
0.
0.
0.
0.
0.
0.
0.
0.
0.
0.
0.
0.
0.
0.
0.
0.
0.
0.
0.
0.
0.
0.
0.
0.
0.
0.
0.
0.
0.
0.
0.
0.
0.
0.
0.
0.
0.
0.
0.
0.
0.
0.
0.
0.
0.
0.
0.
0.
0.
0.
0.
0.
0.
0.
0.
0.
0.
0.
0.
0.
0.
0.
0.
0.
0.
0.
0.
0.
0.
0.
0.
0.
0.
0.
0.
0.
0.
0.
0.
0.
0.
0.
0.
0.
0.
0.
0.
0.
0.
0.
0.
0.
0.
0.
0.
0.
0.
0.
0.
0.
0.
0.
0.
0.
0.
0.
0.
0.
0.
0.
0.
0.
0.
0.
0.
0.
0.
0.
0.
0.
0.
0.
0.
0.
0.
0.
0.
0.
0.
0.
0.
0.
0.
0.
0.
0.
0.
0.
0.
0.
0.
0.
0.
0.
0.
0.
0.
0.
0.
0.
0.
0.
0.
0.
0.
0.
0.
0.
0.
0.
0.
0.
0.
0.
0.
0.
0.
0.
0.
0.
0.
0.
0.
0.
0.
0.
0.
0.
0.
0.
0.
0.
0.
0.
0.
0.
0.
0.
0.
0.
0.
0.
0.
0.
0.
0.
0.
0.
0.
0.
0.
0.
0.
0.
0.
0.
0.
0.
0.
0.
0.
0.
0.
0.
0.
0.
0.
0.
0.
0.
0.
0.
0.
0.
0.
0.
0.
0.
0.
0.
0.
0.
0.
0.
0.
0.
0.
0.
0.
0.
0.
0.
0.
0.
0.
0.
0.
0.
0.
0.
0.
0.
0.
0.
0.
0.
0.
0.
0.
0.
0.
0.
0.
0.
0.
0.
0.
0.
0.
0.
0.
0.
0.
0.
0.
0.
0.
0.
0.
0.
0.
0.
0.
0.
0.
0.
0.
0.
0.
0.
0.
0.
0.
0.
0.
0.
0.
0.
0.
0.
0.
0.
0.
0.
0.
0.
0.
0.
0.
0.
0.
0.
0.
0.
0.
0.
0.
0.
0.
0.
0.
0.
0.
0.
0.
0.
0.
0.
0.
0.004
0.005
0.009
0.012
0.011
0.006
0.
0.
0.
0.
0.
0.
0.
0.
0.
0.
0.
0.
0.
0.
0.
0.
0.
0.
0.
0.
0.
0.
0.
0.
0.
0.
0.
0.
0.
0.
0.
0.
0.
0.
0.005
0.006
0.013
0.017
0.018
0.017
0.016
0.008
0.002
0.
0.
0.
0.
0.
0.
0.
0.
0.
0.
0.
0.
0.
0.
0.
0.
0.
0.
0.
0.
0.
0.
0.
0.
0.
0.
0.
0.
0.
0.
0.
0.007
0.006
0.014
0.021
0.025
0.022
0.021
0.019
0.016
0.008
0.002
0.
0.
0.
0.
0.
0.
0.
0.
0.
0.
0.
0.
0.
0.
0.
0.
0.
0.
0.
0.
0.
0.
0.
0.
0.
0.
0.
0.
0.
0.
0.007
0.013
0.025
0.030
0.031
0.031
0.024
0.022
0.019
0.009
0.003
0.002
0.
0.
0.
0.
0.
0.
0.
0.
0.
0.
0.
0.
0.
0.
0.
0.
0.
0.
0.
0.
0.
0.
0.
0.
0.
0.
0.002
0.003
0.003
0.017
0.019
0.032
0.035
0.034
0.035
0.030
0.027
0.022
0.010
0.003
0.002
0.
0.
0.
0.
0.
0.
0.
0.
0.
0.
0.
0.
0.
0.
0.
0.
0.
0.
0.
0.
0.
0.
0.
0.
0.002
0.010
0.012
0.015
0.025
0.039
0.052
0.065
0.062
0.056
0.051
0.040
0.034
0.028
0.013
0.004
0.003
0.
0.
0.
0.
0.
0.
0.
0.
0.
0.
0.
0.
0.
0.
0.
0.
0.
0.
0.
0.
0.
0.
0.
0.003
0.012
0.016
0.029
0.036
0.049
0.064
0.076
0.087
0.084
0.080
0.072
0.063
0.055
0.036
0.021
0.007
0.002
0.
0.
0.
0.
0.
0.
0.
0.
0.
0.
0.
0.
0.
0.
0.
0.
0.
0.
0.
0.
0.
0.
0.003
0.012
0.018
0.034
0.047
0.068
0.086
0.097
0.112
0.118
0.122
0.121
0.104
0.087
0.072
0.055
0.032
0.020
0.005
0.
0.
0.
0.
0.
0.
0.
0.
0.
0.
0.
0.
0.
0.
0.
0.
0.
0.
0.
0.
0.
0.002
0.011
0.017
0.033
0.054
0.081
0.109
0.133
0.153
0.163
0.181
0.182
0.170
0.154
0.129
0.099
0.072
0.047
0.031
0.016
0.002
0.
0.
0.
0.
0.
0.
0.
0.
0.
0.
0.
0.
0.
0.
0.
0.
0.
0.
0.
0.
0.003
0.014
0.029
0.056
0.082
0.116
0.163
0.199
0.228
0.250
0.258
0.250
0.235
0.209
0.179
0.141
0.100
0.075
0.046
0.025
0.010
0.
0.
0.
0.
0.
0.
0.
0.
0.
0.
0.
0.
0.
0.
0.
0.
0.
0.
0.
0.002
0.004
0.019
0.041
0.074
0.119
0.170
0.223
0.273
0.317
0.351
0.371
0.362
0.327
0.283
0.244
0.201
0.147
0.101
0.060
0.034
0.016
0.
0.
0.
0.
0.
0.
0.
0.
0.
0.
0.
0.
0.
0.
0.
0.
0.
0.
0.
0.003
0.011
0.031
0.055
0.099
0.154
0.218
0.285
0.351
0.400
0.445
0.460
0.448
0.420
0.369
0.306
0.247
0.187
0.132
0.079
0.039
0.018
0.002
0.
0.
0.
0.
0.
0.
0.
0.
0.
0.
0.
0.
0.
0.
0.
0.
0.
0.002
0.005
0.015
0.039
0.072
0.125
0.188
0.262
0.339
0.419
0.485
0.538
0.553
0.539
0.504
0.444
0.374
0.295
0.221
0.156
0.113
0.049
0.026
0.005
0.002
0.
0.
0.
0.
0.
0.
0.
0.
0.
0.
0.
0.
0.
0.
0.
0.002
0.003
0.008
0.015
0.044
0.087
0.138
0.212
0.297
0.390
0.477
0.552
0.606
0.633
0.618
0.574
0.511
0.431
0.325
0.245
0.173
0.120
0.071
0.037
0.011
0.004
0.003
0.002
0.
0.
0.
0.
0.
0.
0.
0.
0.
0.
0.
0.
0.
0.003
0.003
0.008
0.018
0.049
0.094
0.152
0.223
0.319
0.422
0.514
0.597
0.660
0.678
0.671
0.627
0.554
0.475
0.378
0.272
0.199
0.144
0.094
0.047
0.018
0.010
0.008
0.003
0.002
0.
0.
0.
0.
0.
0.
0.
0.
0.
0.
0.
0.002
0.003
0.003
0.006
0.017
0.041
0.097
0.151
0.231
0.319
0.427
0.539
0.627
0.686
0.717
0.705
0.662
0.599
0.503
0.409
0.312
0.223
0.162
0.108
0.058
0.035
0.016
0.013
0.008
0.003
0.
0.
0.
0.
0.
0.
0.
0.
0.
0.
0.
0.
0.003
0.003
0.005
0.016
0.035
0.090
0.144
0.219
0.314
0.417
0.534
0.622
0.683
0.714
0.714
0.680
0.616
0.527
0.436
0.338
0.238
0.175
0.124
0.072
0.041
0.028
0.016
0.012
0.003
0.002
0.
0.
0.
0.
0.
0.
0.
0.
0.
0.
0.
0.002
0.003
0.003
0.006
0.031
0.080
0.131
0.201
0.299
0.395
0.503
0.592
0.660
0.694
0.695
0.670
0.608
0.528
0.449
0.353
0.260
0.185
0.124
0.084
0.049
0.035
0.018
0.014
0.006
0.002
0.
0.
0.
0.
0.
0.
0.
0.
0.
0.
0.
0.
0.
0.002
0.005
0.026
0.067
0.115
0.183
0.258
0.361
0.456
0.547
0.606
0.647
0.651
0.628
0.586
0.527
0.452
0.351
0.258
0.192
0.133
0.090
0.063
0.037
0.018
0.014
0.010
0.002
0.
0.
0.
0.
0.
0.
0.
0.
0.
0.
0.
0.
0.
0.
0.007
0.025
0.066
0.103
0.163
0.224
0.303
0.392
0.476
0.539
0.581
0.600
0.589
0.561
0.489
0.424
0.335
0.256
0.195
0.145
0.102
0.062
0.042
0.017
0.013
0.006
0.002
0.
0.
0.
0.
0.
0.
0.
0.
0.
0.
0.
0.
0.
0.
0.015
0.023
0.056
0.085
0.129
0.189
0.249
0.319
0.392
0.458
0.515
0.531
0.543
0.506
0.448
0.376
0.326
0.249
0.196
0.144
0.107
0.071
0.036
0.015
0.012
0.003
0.
0.
0.
0.
0.
0.
0.
0.
0.
0.
0.
0.
0.
0.
0.
0.015
0.022
0.041
0.069
0.109
0.153
0.197
0.263
0.331
0.384
0.433
0.461
0.459
0.437
0.406
0.357
0.294
0.240
0.188
0.141
0.094
0.073
0.029
0.017
0.010
0.002
0.
0.
0.
0.
0.
0.
0.
0.
0.
0.
0.
0.
0.
0.
0.003
0.015
0.021
0.028
0.054
0.078
0.112
0.151
0.198
0.260
0.312
0.357
0.388
0.394
0.386
0.362
0.330
0.272
0.217
0.164
0.122
0.088
0.065
0.026
0.012
0.003
0.
0.
0.
0.
0.
0.
0.
0.
0.
0.
0.
0.
0.
0.
0.
0.003
0.011
0.013
0.019
0.039
0.055
0.079
0.105
0.140
0.190
0.243
0.285
0.321
0.333
0.325
0.313
0.280
0.236
0.182
0.148
0.104
0.076
0.045
0.019
0.007
0.
0.
0.
0.
0.
0.
0.
0.
0.
0.
0.
0.
0.
0.
0.
0.
0.
0.006
0.012
0.015
0.019
0.035
0.054
0.078
0.108
0.141
0.185
0.206
0.244
0.268
0.268
0.252
0.226
0.194
0.150
0.116
0.087
0.060
0.030
0.020
0.008
0.
0.
0.
0.
0.
0.
0.
0.
0.
0.
0.
0.
0.
0.
0.
0.
0.
0.
0.003
0.004
0.010
0.012
0.035
0.051
0.072
0.100
0.127
0.152
0.166
0.200
0.197
0.193
0.174
0.152
0.125
0.092
0.069
0.047
0.030
0.018
0.
0.
0.
0.
0.
0.
0.
0.
0.
0.
0.
0.
0.
0.
0.
0.
0.
0.
0.
0.
0.003
0.003
0.010
0.016
0.034
0.048
0.066
0.088
0.103
0.123
0.130
0.138
0.136
0.127
0.112
0.087
0.068
0.053
0.037
0.024
0.010
0.
0.
0.
0.
0.
0.
0.
0.
0.
0.
0.
0.
0.
0.
0.
0.
0.
0.
0.
0.
0.
0.
0.003
0.004
0.011
0.021
0.041
0.059
0.070
0.083
0.090
0.093
0.093
0.091
0.080
0.063
0.048
0.039
0.030
0.019
0.005
0.
0.
0.
0.
0.
0.
0.
0.
0.
0.
0.
0.
0.
0.
0.
0.
0.
0.
0.
0.
0.
0.
0.
0.003
0.004
0.006
0.019
0.030
0.043
0.049
0.058
0.061
0.066
0.060
0.051
0.041
0.036
0.029
0.022
0.005
0.
0.
0.
0.
0.
0.
0.
0.
0.
0.
0.
0.
0.
0.
0.
0.
0.
0.
0.
0.
0.
0.
0.
0.
0.
0.
0.003
0.004
0.008
0.019
0.029
0.032
0.034
0.036
0.031
0.027
0.025
0.022
0.017
0.005
0.
0.
0.
0.
0.
0.
0.
0.
0.
0.
0.
0.
0.
0.
0.
0.
0.
0.
0.
0.
0.
0.
0.
0.
0.
0.
0.
0.
0.
0.
0.006
0.009
0.011
0.015
0.016
0.018
0.018
0.017
0.012
0.004
0.
0.
0.
0.
0.
0.
0.
0.
0.
0.
0.
0.
0.
0.
0.
0.
0.
0.
0.
0.
0.
0.
0.
0.
0.
0.
0.
0.
0.
0.
0.
0.
0.
0.002
0.003
0.003
0.003
0.003
0.002
0.
0.
0.
0.
0.
0.
0.
0.
0.
0.
0.
0.
0.
0.
0.
0.
0.
0.
0.
0.
0.
0.
0.
0.
0.
0.
0.
0.
0.
0.
0.
0.
0.
0.
0.
0.
0.
0.
0.
0.
0.
0.
0.
0.
0.
0.
0.
0.
0.
0.
0.
0.
0.
0.
0.
0.
0.
0.
0.
0.
0.
0.
0.
0.
0.
0.
0.
0.
0.
0.
0.
0.
0.
0.
0.
0.
0.
0.
0.
0.
0.
0.
0.
0.
0.
0.
0.
0.
0.
0.
0.
0.
0.
0.
0.
0.
0.
0.
0.
0.
0.
0.
0.
0.
0.
0.
0.
0.
0.
0.
0.
0.
0.
0.
0.
0.
0.
0.
0.
0.
0.
0.
0.
0.
0.
0.
0.
0.
0.
0.
0.
0.
0.
0.
0.
0.
0.
0.
0.
0.
0.
0.
0.
0.
0.
0.
0.
0.
0.
0.
0.
0.
0.
0.
0.
0.
0.
0.
0.
0.
0.
0.
0.
0.
0.
0.
0.
0.
0.
0.
0.
0.
0.
0.
0.
0.
0.
0.
0.
0.
0.
0.
0.
0.
0.
0.
0.
0.
0.
0.
0.
0.
0.
0.
0.
0.
0.
0.
0.
0.
0.
0.
0.
0.
0.
0.
0.
0.
0.
0.
0.
0.
0.
0.
0.
0.
0.
0.
0.
0.
0.
0.
0.
0.
0.
0.
0.
0.
0.
0.
0.
0.
0.
0.
0.
0.
0.
0.
0.
0.
0.
0.
0.
0.
0.
0.
0.
0.
0.
0.
0.
0.
0.
0.
0.
0.
0.
0.
0.
0.
0.
0.
0.
0.
0.
0.
0.
0.
0.
0.
0.
0.
0.
0.
0.
0.
0.
0.
0.
0.
0.
0.
0.
0.
0.
0.
0.
0.
0.
0.
0.
0.
0.
0.
0.
0.
0.
0.
0.
0.
0.
0.
0.
0.
0.
0.
0.
0.
0.
0.
0.
0.
0.
0.
0.
0.
0.
0.
0.
0.
0.
0.
0.
0.
0.
0.
0.
0.
0.
0.
0.
0.
0.
0.
0.
0.
0.
0.
0.
0.
0.
0.
0.
0.
0.
0.
0.
0.
0.
0.
0.
0.
0.
0.
0.
0.
0.
0.
0.
0.
0.
0.
0.
0.
0.
0.
0.
0.
0.
0.
0.
0.
0.
0.
0.
0.
0.
0.
0.
0.
0.
0.
0.
0.
0.
0.
0.
0.
0.
0.
0.
0.
0.
0.
0.
0.
0.
0.
0.
0.
0.
0.
0.
0.
0.
0.
0.
0.
0.
0.
0.
0.
0.
0.
0.
0.
0.
0.
0.
0.
0.
0.
0.
0.
0.
0.
0.
0.
0.
0.
0.
0.
0.
0.
0.
0.
0.
0.
0.
0.
0.
0.
0.
0.
0.
0.
0.
0.
0.
0.
0.
0.
0.
0.
0.
0.
0.
0.
0.
0.
0.
0.
0.
0.
0.
0.
0.
0.
0.
0.
0.
0.
0.
0.
0.
0.
0.
0.
0.
0.
0.
0.
0.
0.
0.
0.
0.
0.
0.
0.
0.
0.
0.
0.
0.
0.
0.
0.
0.
0.
0.
0.
0.
0.
0.
0.
0.
0.
0.
0.
0.
0.
0.
0.
0.
0.
0.
0.
0.
0.
0.
0.
0.
0.
0.
0.
0.
0.
0.
0.
0.
0.
0.
0.
0.
0.
0.
0.
0.
0.
0.
0.
0.
0.
0.
0.
0.
0.
0.
0.
0.
0.
0.
0.
0.
0.
0.
0.
0.
0.
0.
0.
0.
0.
0.
0.
0.
0.
0.
0.
0.
0.
0.
0.
0.
0.
0.
0.
0.
0.
0.
0.
0.
0.
0.
0.
0.
0.
0.
0.
0.
0.
0.
0.
0.
0.
0.
0.
0.
0.
0.
0.
0.
0.
0.
0.
0.
0.
0.
0.
0.
0.
0.
0.
0.
0.
0.
0.
0.
0.
0.
0.
0.
0.
0.
0.
0.
0.
0.
0.
0.
0.
0.
0.
0.
0.
0.
0.
0.
0.
0.
0.
0.
0.
0.
0.
0.
0.
0.
0.
0.
0.
0.
0.
0.
0.
0.
0.
0.
0.
0.
0.
0.
0.
0.
0.
0.
0.
0.
0.
0.
0.
0.
0.
0.
0.
0.
0.
0.
0.
0.
0.
0.
0.
0.
0.
0.
0.
0.
0.
0.
0.
0.
0.
0.
0.
0.
0.
0.
0.
0.
0.
0.
0.
0.
0.
0.
0.
0.
0.
0.
0.
0.
0.
0.
0.
0.
0.
0.
0.
0.
0.
0.
0.
0.
0.
0.
0.
0.
0.
0.
0.
0.
0.
0.
0.
0.
0.
0.
0.
0.
0.
0.
0.
0.
0.
0.
0.
0.
0.
0.
0.
0.
0.
0.
0.
0.
0.
0.
0.
0.
0.
0.
0.
0.
0.
0.
0.
0.
0.
0.
0.
0.
0.
0.
0.
0.
0.
0.
0.
0.
0.
0.
0.
0.
0.
0.
0.
0.
0.
0.
0.
0.
0.
0.
0.
0.
0.
0.
0.
0.
0.
0.
0.
0.
0.
0.
0.
0.
0.
0.
0.
0.
0.
0.
0.
0.
0.
0.
0.
0.
0.
0.
0.
0.
0.
0.
0.
0.
0.
0.
0.
0.
0.
0.
0.
0.
0.
0.
0.
0.
0.
0.
0.
0.
0.
0.
0.
0.
0.
0.
0.
0.
0.
0.
0.
0.
0.
0.
0.
0.
0.
0.
0.
0.
0.
0.
0.
0.
0.
0.
0.
0.
0.
0.
0.
0.
0.
0.
0.
0.
0.
0.
0.
0.
0.
0.
0.
0.
0.
0.
0.
0.
0.
0.
0.
0.
0.
0.
0.
0.
0.
0.
0.
0.
0.
0.
0.
0.
0.
0.
0.
0.
0.
0.
0.
0.
0.
0.
0.
0.
0.
0.
0.
0.
0.
0.
0.
0.
0.
0.
0.
0.
0.
0.
0.
0.
0.
0.
0.
0.
0.
0.
0.
0.
0.
0.
0.
0.
0.
0.
0.
0.
0.
0.
0.
0.
0.
0.
0.
0.
0.
0.
0.
0.
0.
0.
0.
0.
0.
0.
0.
0.
0.
0.
0.
0.
0.
0.
0.
0.
0.
0.
0.
0.
0.
0.
0.
0.
0.
0.
0.
0.
0.
0.
0.
0.
0.
0.
0.
0.
0.
0.
0.
0.
0.
0.
0.
0.
0.
0.
0.
0.
0.
0.
0.
0.
0.
0.
0.
0.
0.
0.
0.
0.
0.
0.
0.
0.
0.
0.
0.
0.
0.
0.
0.
0.
0.
0.
0.
0.
0.
0.
0.
0.
0.
0.
0.
0.
0.
0.
0.
0.
0.
0.
0.
0.
0.
0.
0.
0.
0.
0.
0.
0.
0.
0.
0.
0.
0.
0.
0.
0.
0.
0.
0.
0.
0.
0.
0.
0.
0.
0.
0.
0.
0.
0.
0.
0.
0.
0.
0.
0.
0.
0.
0.
0.
0.
0.
0.
0.
0.
0.
0.
0.
0.
0.
0.
0.
0.
0.
0.
0.
0.
0.
0.
0.
0.
0.
0.
0.
0.
0.
0.
0.
0.
0.
0.
0.
0.
0.
0.
0.
0.
0.
0.
0.
0.
0.
0.
0.
0.
0.
0.
0.
0.
0.
0.
0.
0.
0.
0.
0.
0.
0.
0.
0.
0.
0.
0.
0.
0.
0.
0.
0.
0.
0.
0.
0.
0.
0.
0.
0.
0.
0.
0.
0.
0.
0.002
0.002
0.002
0.007
0.005
0.012
0.015
0.015
0.009
0.002
0.
0.
0.
0.
0.
0.
0.
0.
0.
0.
0.
0.
0.
0.
0.
0.
0.
0.
0.
0.
0.
0.
0.
0.
0.
0.
0.
0.
0.
0.
0.002
0.003
0.007
0.009
0.019
0.025
0.025
0.026
0.021
0.019
0.016
0.010
0.
0.
0.
0.
0.
0.
0.
0.
0.
0.
0.
0.
0.
0.
0.
0.
0.
0.
0.
0.
0.
0.
0.
0.
0.
0.
0.
0.
0.002
0.003
0.003
0.022
0.030
0.035
0.038
0.038
0.034
0.032
0.025
0.021
0.013
0.010
0.
0.
0.
0.
0.
0.
0.
0.
0.
0.
0.
0.
0.
0.
0.
0.
0.
0.
0.
0.
0.
0.
0.
0.
0.
0.
0.
0.003
0.003
0.018
0.027
0.039
0.047
0.051
0.049
0.046
0.040
0.035
0.026
0.020
0.012
0.003
0.
0.
0.
0.
0.
0.
0.
0.
0.
0.
0.
0.
0.
0.
0.
0.
0.
0.
0.
0.
0.
0.
0.
0.
0.
0.
0.003
0.010
0.027
0.036
0.049
0.055
0.060
0.055
0.053
0.045
0.040
0.030
0.023
0.013
0.007
0.002
0.
0.
0.
0.
0.
0.
0.
0.
0.
0.
0.
0.
0.
0.
0.
0.
0.
0.
0.
0.
0.
0.
0.
0.
0.
0.007
0.014
0.035
0.056
0.062
0.070
0.069
0.062
0.059
0.051
0.045
0.034
0.025
0.014
0.008
0.002
0.
0.
0.
0.
0.
0.
0.
0.
0.
0.
0.
0.
0.
0.
0.
0.
0.
0.
0.
0.
0.
0.
0.
0.005
0.013
0.016
0.026
0.056
0.078
0.095
0.104
0.101
0.085
0.081
0.061
0.052
0.044
0.027
0.014
0.008
0.003
0.
0.
0.
0.
0.
0.
0.
0.
0.
0.
0.
0.
0.
0.
0.
0.
0.
0.
0.
0.
0.
0.
0.005
0.013
0.019
0.033
0.049
0.075
0.106
0.122
0.126
0.128
0.117
0.108
0.092
0.080
0.061
0.045
0.019
0.008
0.002
0.
0.
0.
0.
0.
0.
0.
0.
0.
0.
0.
0.
0.
0.
0.
0.
0.
0.
0.
0.
0.
0.003
0.013
0.019
0.038
0.051
0.078
0.116
0.136
0.156
0.171
0.170
0.157
0.139
0.128
0.109
0.089
0.066
0.039
0.016
0.002
0.
0.
0.
0.
0.
0.
0.
0.
0.
0.
0.
0.
0.
0.
0.
0.
0.
0.
0.
0.
0.003
0.011
0.018
0.034
0.060
0.089
0.121
0.153
0.196
0.213
0.231
0.240
0.222
0.194
0.183
0.148
0.111
0.083
0.053
0.033
0.012
0.
0.
0.
0.
0.
0.
0.
0.
0.
0.
0.
0.
0.
0.
0.
0.
0.
0.
0.
0.
0.003
0.015
0.031
0.061
0.089
0.132
0.176
0.235
0.281
0.316
0.321
0.323
0.296
0.272
0.242
0.205
0.148
0.114
0.074
0.042
0.022
0.
0.
0.
0.
0.
0.
0.
0.
0.
0.
0.
0.
0.
0.
0.
0.
0.
0.
0.
0.005
0.010
0.025
0.053
0.083
0.135
0.189
0.253
0.317
0.367
0.412
0.420
0.414
0.398
0.339
0.299
0.250
0.193
0.137
0.090
0.055
0.034
0.009
0.
0.
0.
0.
0.
0.
0.
0.
0.
0.
0.
0.
0.
0.
0.
0.
0.003
0.003
0.006
0.019
0.043
0.067
0.114
0.175
0.250
0.320
0.398
0.473
0.516
0.530
0.520
0.490
0.448
0.378
0.308
0.241
0.180
0.119
0.064
0.044
0.015
0.
0.
0.
0.
0.
0.
0.
0.
0.
0.
0.
0.
0.
0.
0.
0.003
0.003
0.004
0.011
0.022
0.049
0.086
0.143
0.210
0.302
0.393
0.480
0.564
0.619
0.637
0.628
0.597
0.536
0.457
0.366
0.284
0.212
0.143
0.097
0.052
0.021
0.003
0.003
0.
0.
0.
0.
0.
0.
0.
0.
0.
0.
0.
0.
0.002
0.003
0.004
0.009
0.019
0.031
0.064
0.098
0.165
0.254
0.343
0.447
0.554
0.641
0.698
0.728
0.720
0.673
0.623
0.528
0.436
0.321
0.252
0.180
0.134
0.072
0.031
0.013
0.009
0.003
0.002
0.
0.
0.
0.
0.
0.
0.
0.
0.
0.
0.003
0.003
0.009
0.013
0.024
0.036
0.074
0.114
0.180
0.270
0.375
0.490
0.604
0.704
0.769
0.802
0.800
0.760
0.683
0.601
0.496
0.386
0.283
0.209
0.149
0.088
0.051
0.023
0.015
0.012
0.003
0.
0.
0.
0.
0.
0.
0.
0.
0.
0.
0.003
0.004
0.009
0.014
0.022
0.036
0.071
0.123
0.184
0.277
0.381
0.499
0.622
0.736
0.808
0.853
0.852
0.813
0.738
0.642
0.547
0.429
0.319
0.231
0.169
0.110
0.066
0.035
0.024
0.015
0.011
0.003
0.
0.
0.
0.
0.
0.
0.
0.
0.
0.003
0.003
0.012
0.014
0.018
0.039
0.072
0.122
0.181
0.276
0.375
0.501
0.626
0.725
0.814
0.859
0.857
0.833
0.761
0.676
0.574
0.463
0.354
0.253
0.185
0.129
0.073
0.049
0.034
0.018
0.013
0.005
0.
0.
0.
0.
0.
0.
0.
0.
0.
0.002
0.003
0.011
0.013
0.022
0.030
0.070
0.124
0.182
0.257
0.365
0.478
0.598
0.702
0.781
0.829
0.842
0.829
0.765
0.690
0.593
0.489
0.375
0.268
0.200
0.143
0.087
0.058
0.038
0.021
0.015
0.006
0.
0.
0.
0.
0.
0.
0.
0.
0.
0.
0.002
0.003
0.012
0.026
0.038
0.063
0.108
0.162
0.229
0.329
0.436
0.547
0.653
0.725
0.780
0.806
0.807
0.759
0.690
0.603
0.494
0.385
0.294
0.213
0.151
0.098
0.070
0.042
0.025
0.015
0.010
0.
0.
0.
0.
0.
0.
0.
0.
0.
0.
0.
0.002
0.009
0.027
0.033
0.062
0.098
0.146
0.205
0.284
0.380
0.489
0.578
0.651
0.717
0.748
0.748
0.722
0.667
0.585
0.487
0.387
0.287
0.214
0.156
0.112
0.071
0.040
0.020
0.015
0.006
0.
0.
0.
0.
0.
0.
0.
0.
0.
0.
0.
0.
0.011
0.023
0.033
0.045
0.084
0.118
0.177
0.229
0.325
0.407
0.486
0.559
0.628
0.667
0.685
0.665
0.617
0.551
0.470
0.369
0.287
0.215
0.160
0.116
0.076
0.041
0.018
0.013
0.005
0.
0.
0.
0.
0.
0.
0.
0.
0.
0.
0.
0.003
0.012
0.025
0.031
0.039
0.066
0.104
0.146
0.201
0.258
0.341
0.416
0.477
0.540
0.580
0.601
0.585
0.545
0.499
0.438
0.365
0.276
0.204
0.157
0.108
0.069
0.028
0.015
0.011
0.002
0.
0.
0.
0.
0.
0.
0.
0.
0.
0.
0.
0.003
0.015
0.020
0.030
0.038
0.052
0.082
0.116
0.164
0.214
0.276
0.347
0.407
0.458
0.482
0.495
0.508
0.481
0.445
0.401
0.342
0.249
0.192
0.137
0.101
0.066
0.026
0.011
0.005
0.
0.
0.
0.
0.
0.
0.
0.
0.
0.
0.
0.
0.003
0.011
0.019
0.027
0.035
0.039
0.060
0.095
0.123
0.158
0.194
0.259
0.309
0.359
0.396
0.422
0.423
0.418
0.388
0.343
0.282
0.218
0.163
0.123
0.085
0.052
0.022
0.002
0.
0.
0.
0.
0.
0.
0.
0.
0.
0.
0.
0.
0.
0.
0.004
0.014
0.020
0.026
0.033
0.048
0.066
0.094
0.115
0.145
0.191
0.241
0.284
0.321
0.340
0.352
0.338
0.312
0.282
0.232
0.165
0.131
0.095
0.061
0.030
0.012
0.
0.
0.
0.
0.
0.
0.
0.
0.
0.
0.
0.
0.
0.
0.
0.003
0.011
0.014
0.018
0.023
0.034
0.035
0.064
0.082
0.102
0.147
0.178
0.210
0.238
0.265
0.277
0.263
0.251
0.221
0.184
0.137
0.105
0.078
0.046
0.025
0.011
0.
0.
0.
0.
0.
0.
0.
0.
0.
0.
0.
0.
0.
0.
0.
0.
0.003
0.007
0.012
0.016
0.021
0.026
0.033
0.063
0.078
0.093
0.125
0.142
0.160
0.182
0.188
0.196
0.180
0.165
0.143
0.104
0.080
0.055
0.035
0.022
0.009
0.
0.
0.
0.
0.
0.
0.
0.
0.
0.
0.
0.
0.
0.
0.
0.
0.
0.
0.003
0.006
0.006
0.016
0.019
0.029
0.044
0.062
0.077
0.090
0.108
0.123
0.130
0.132
0.125
0.116
0.089
0.074
0.058
0.040
0.028
0.011
0.004
0.
0.
0.
0.
0.
0.
0.
0.
0.
0.
0.
0.
0.
0.
0.
0.
0.
0.
0.
0.
0.
0.002
0.006
0.011
0.016
0.029
0.043
0.053
0.074
0.079
0.089
0.091
0.088
0.076
0.063
0.049
0.040
0.030
0.017
0.005
0.
0.
0.
0.
0.
0.
0.
0.
0.
0.
0.
0.
0.
0.
0.
0.
0.
0.
0.
0.
0.
0.
0.
0.
0.
0.007
0.009
0.018
0.036
0.042
0.051
0.055
0.052
0.049
0.045
0.039
0.034
0.028
0.015
0.005
0.
0.
0.
0.
0.
0.
0.
0.
0.
0.
0.
0.
0.
0.
0.
0.
0.
0.
0.
0.
0.
0.
0.
0.
0.
0.
0.
0.003
0.007
0.010
0.016
0.018
0.025
0.027
0.028
0.024
0.022
0.019
0.013
0.005
0.
0.
0.
0.
0.
0.
0.
0.
0.
0.
0.
0.
0.
0.
0.
0.
0.
0.
0.
0.
0.
0.
0.
0.
0.
0.
0.
0.
0.
0.
0.003
0.006
0.007
0.011
0.012
0.009
0.013
0.012
0.002
0.
0.
0.
0.
0.
0.
0.
0.
0.
0.
0.
0.
0.
0.
0.
0.
0.
0.
0.
0.
0.
0.
0.
0.
0.
0.
0.
0.
0.
0.
0.
0.
0.
0.
0.
0.002
0.002
0.002
0.
0.
0.
0.
0.
0.
0.
0.
0.
0.
0.
0.
0.
0.
0.
0.
0.
0.
0.
0.
0.
0.
0.
0.
0.
0.
0.
0.
0.
0.
0.
0.
0.
0.
0.
0.
0.
0.
0.
0.
0.
0.
0.
0.
0.
0.
0.
0.
0.
0.
0.
0.
0.
0.
0.
0.
0.
0.
0.
0.
0.
0.
0.
0.
0.
0.
0.
0.
0.
0.
0.
0.
0.
0.
0.
0.
0.
0.
0.
0.
0.
0.
0.
0.
0.
0.
0.
0.
0.
0.
0.
0.
0.
0.
0.
0.
0.
0.
0.
0.
0.
0.
0.
0.
0.
0.
0.
0.
0.
0.
0.
0.
0.
0.
0.
0.
0.
0.
0.
0.
0.
0.
0.
0.
0.
0.
0.
0.
0.
0.
0.
0.
0.
0.
0.
0.
0.
0.
0.
0.
0.
0.
0.
0.
0.
0.
0.
0.
0.
0.
0.
0.
0.
0.
0.
0.
0.
0.
0.
0.
0.
0.
0.
0.
0.
0.
0.
0.
0.
0.
0.
0.
0.
0.
0.
0.
0.
0.
0.
0.
0.
0.
0.
0.
0.
0.
0.
0.
0.
0.
0.
0.
0.
0.
0.
0.
0.
0.
0.
0.
0.
0.
0.
0.
0.
0.
0.
0.
0.
0.
0.
0.
0.
0.
0.
0.
0.
0.
0.
0.
0.
0.
0.
0.
0.
0.
0.
0.
0.
0.
0.
0.
0.
0.
0.
0.
0.
0.
0.
0.
0.
0.
0.
0.
0.
0.
0.
0.
0.
0.
0.
0.
0.
0.
0.
0.
0.
0.
0.
0.
0.
0.
0.
0.
0.
0.
0.
0.
0.
0.
0.
0.
0.
0.
0.
0.
0.
0.
0.
0.
0.
0.
0.
0.
0.
0.
0.
0.
0.
0.
0.
0.
0.
0.
0.
0.
0.
0.
0.
0.
0.
0.
0.
0.
0.
0.
0.
0.
0.
0.
0.
0.
0.
0.
0.
0.
0.
0.
0.
0.
0.
0.
0.
0.
0.
0.
0.
0.
0.
0.
0.
0.
0.
0.
0.
0.
0.
0.
0.
0.
0.
0.
0.
0.
0.
0.
0.
0.
0.
0.
0.
0.
0.
0.
0.
0.
0.
0.
0.
0.
0.
0.
0.
0.
0.
0.
0.
0.
0.
0.
0.
0.
0.
0.
0.
0.
0.
0.
0.
0.
0.
0.
0.
0.
0.
0.
0.
0.
0.
0.
0.
0.
0.
0.
0.
0.
0.
0.
0.
0.
0.
0.
0.
0.
0.
0.
0.
0.
0.
0.
0.
0.
0.
0.
0.
0.
0.
0.
0.
0.
0.
0.
0.
0.
0.
0.
0.
0.
0.
0.
0.
0.
0.
0.
0.
0.
0.
0.
0.
0.
0.
0.
0.
0.
0.
0.
0.
0.
0.
0.
0.
0.
0.
0.
0.
0.
0.
0.
0.
0.
0.
0.
0.
0.
0.
0.
0.
0.
0.
0.
0.
0.
0.
0.
0.
0.
0.
0.
0.
0.
0.
0.
0.
0.
0.
0.
0.
0.
0.
0.
0.
0.
0.
0.
0.
0.
0.
0.
0.
0.
0.
0.
0.
0.
0.
0.
0.
0.
0.
0.
0.
0.
0.
0.
0.
0.
0.
0.
0.
0.
0.
0.
0.
0.
0.
0.
0.
0.
0.
0.
0.
0.
0.
0.
0.
0.
0.
0.
0.
0.
0.
0.
0.
0.
0.
0.
0.
0.
0.
0.
0.
0.
0.
0.
0.
0.
0.
0.
0.
0.
0.
0.
0.
0.
0.
0.
0.
0.
0.
0.
0.
0.
0.
0.
0.
0.
0.
0.
0.
0.
0.
0.
0.
0.
0.
0.
0.
0.
0.
0.
0.
0.
0.
0.
0.
0.
0.
0.
0.
0.
0.
0.
0.
0.
0.
0.
0.
0.
0.
0.
0.
0.
0.
0.
0.
0.
0.
0.
0.
0.
0.
0.
0.
0.
0.
0.
0.
0.
0.
0.
0.
0.
0.
0.
0.
0.
0.
0.
0.
0.
0.
0.
0.
0.
0.
0.
0.
0.
0.
0.
0.
0.
0.
0.
0.
0.
0.
0.
0.
0.
0.
0.
0.
0.
0.
0.
0.
0.
0.
0.
0.
0.
0.
0.
0.
0.
0.
0.
0.
0.
0.
0.
0.
0.
0.
0.
0.
0.
0.
0.
0.
0.
0.
0.
0.
0.
0.
0.
0.
0.
0.
0.
0.
0.
0.
0.
0.
0.
0.
0.
0.
0.
0.
0.
0.
0.
0.
0.
0.
0.
0.
0.
0.
0.
0.
0.
0.
0.
0.
0.
0.
0.
0.
0.
0.
0.
0.
0.
0.
0.
0.
0.
0.
0.
0.
0.
0.
0.
0.
0.
0.
0.
0.
0.
0.
0.
0.
0.
0.
0.
0.
0.
0.
0.
0.
0.
0.
0.
0.
0.
0.
0.
0.
0.
0.
0.
0.
0.
0.
0.
0.
0.
0.
0.
0.
0.
0.
0.
0.
0.
0.
0.
0.
0.
0.
0.
0.
0.
0.
0.
0.
0.
0.
0.
0.
0.
0.
0.
0.
0.
0.
0.
0.
0.
0.
0.
0.
0.
0.
0.
0.
0.
0.
0.
0.
0.
0.
0.
0.
0.
0.
0.
0.
0.
0.
0.
0.
0.
0.
0.
0.
0.
0.
0.
0.
0.
0.
0.
0.
0.
0.
0.
0.
0.
0.
0.
0.
0.
0.
0.
0.
0.
0.
0.
0.
0.
0.
0.
0.
0.
0.
0.
0.
0.
0.
0.
0.
0.
0.
0.
0.
0.
0.
0.
0.
0.
0.
0.
0.
0.
0.
0.
0.
0.
0.
0.
0.
0.
0.
0.
0.
0.
0.
0.
0.
0.
0.
0.
0.
0.
0.
0.
0.
0.
0.
0.
0.
0.
0.
0.
0.
0.
0.
0.
0.
0.
0.
0.
0.
0.
0.
0.
0.
0.
0.
0.
0.
0.
0.
0.
0.
0.
0.
0.
0.
0.
0.
0.
0.
0.
0.
0.
0.
0.
0.
0.
0.
0.
0.
0.
0.
0.
0.
0.
0.
0.
0.
0.
0.
0.
0.
0.
0.
0.
0.
0.
0.
0.
0.
0.
0.
0.
0.
0.
0.
0.
0.
0.
0.
0.
0.
0.
0.
0.
0.
0.
0.
0.
0.
0.
0.
0.
0.
0.
0.
0.
0.
0.
0.
0.
0.
0.
0.
0.
0.
0.
0.
0.
0.
0.
0.
0.
0.
0.
0.
0.
0.
0.
0.
0.
0.
0.
0.
0.
0.
0.
0.
0.
0.
0.
0.
0.
0.
0.
0.
0.
0.
0.
0.
0.
0.
0.
0.
0.
0.
0.
0.
0.
0.
0.
0.
0.
0.
0.
0.
0.
0.
0.
0.
0.
0.
0.
0.
0.
0.
0.
0.
0.
0.
0.
0.
0.
0.
0.
0.
0.
0.
0.
0.
0.
0.
0.
0.
0.
0.
0.
0.
0.002
0.003
0.003
0.003
0.007
0.007
0.012
0.013
0.012
0.007
0.002
0.
0.
0.
0.
0.
0.
0.
0.
0.
0.
0.
0.
0.
0.
0.
0.
0.
0.
0.
0.
0.
0.
0.
0.
0.
0.
0.
0.
0.
0.003
0.003
0.004
0.013
0.023
0.031
0.032
0.029
0.027
0.026
0.020
0.017
0.010
0.002
0.
0.
0.
0.
0.
0.
0.
0.
0.
0.
0.
0.
0.
0.
0.
0.
0.
0.
0.
0.
0.
0.
0.
0.
0.
0.
0.002
0.003
0.008
0.019
0.028
0.037
0.046
0.050
0.046
0.043
0.037
0.033
0.024
0.018
0.011
0.
0.
0.
0.
0.
0.
0.
0.
0.
0.
0.
0.
0.
0.
0.
0.
0.
0.
0.
0.
0.
0.
0.
0.
0.
0.
0.003
0.008
0.015
0.032
0.043
0.056
0.063
0.065
0.066
0.059
0.053
0.043
0.031
0.025
0.014
0.010
0.
0.
0.
0.
0.
0.
0.
0.
0.
0.
0.
0.
0.
0.
0.
0.
0.
0.
0.
0.
0.
0.
0.
0.
0.002
0.003
0.016
0.030
0.041
0.062
0.075
0.083
0.082
0.083
0.077
0.065
0.053
0.044
0.030
0.022
0.012
0.003
0.
0.
0.
0.
0.
0.
0.
0.
0.
0.
0.
0.
0.
0.
0.
0.
0.
0.
0.
0.
0.
0.
0.
0.007
0.011
0.026
0.049
0.055
0.074
0.089
0.098
0.100
0.096
0.090
0.074
0.064
0.049
0.035
0.025
0.014
0.003
0.
0.
0.
0.
0.
0.
0.
0.
0.
0.
0.
0.
0.
0.
0.
0.
0.
0.
0.
0.
0.
0.
0.004
0.007
0.014
0.035
0.056
0.078
0.090
0.103
0.117
0.115
0.112
0.101
0.091
0.080
0.063
0.045
0.027
0.015
0.003
0.002
0.
0.
0.
0.
0.
0.
0.
0.
0.
0.
0.
0.
0.
0.
0.
0.
0.
0.
0.
0.
0.
0.004
0.012
0.025
0.049
0.068
0.098
0.121
0.141
0.149
0.146
0.147
0.148
0.121
0.100
0.077
0.055
0.041
0.019
0.004
0.002
0.
0.
0.
0.
0.
0.
0.
0.
0.
0.
0.
0.
0.
0.
0.
0.
0.
0.
0.
0.
0.
0.009
0.020
0.030
0.059
0.091
0.120
0.143
0.174
0.187
0.192
0.191
0.172
0.150
0.132
0.102
0.078
0.056
0.033
0.008
0.002
0.
0.
0.
0.
0.
0.
0.
0.
0.
0.
0.
0.
0.
0.
0.
0.
0.
0.
0.
0.
0.003
0.013
0.025
0.043
0.069
0.123
0.162
0.192
0.213
0.234
0.252
0.249
0.227
0.195
0.155
0.122
0.098
0.067
0.043
0.023
0.005
0.
0.
0.
0.
0.
0.
0.
0.
0.
0.
0.
0.
0.
0.
0.
0.
0.
0.
0.
0.002
0.011
0.018
0.040
0.060
0.105
0.161
0.206
0.247
0.288
0.295
0.312
0.305
0.288
0.252
0.200
0.165
0.130
0.084
0.058
0.028
0.010
0.
0.
0.
0.
0.
0.
0.
0.
0.
0.
0.
0.
0.
0.
0.
0.
0.
0.002
0.002
0.010
0.020
0.036
0.065
0.110
0.160
0.229
0.275
0.329
0.367
0.392
0.411
0.397
0.357
0.309
0.263
0.205
0.156
0.109
0.076
0.039
0.017
0.
0.
0.
0.
0.
0.
0.
0.
0.
0.
0.
0.
0.
0.
0.
0.002
0.003
0.003
0.010
0.013
0.030
0.055
0.098
0.156
0.228
0.295
0.363
0.421
0.465
0.479
0.490
0.477
0.433
0.373
0.321
0.249
0.192
0.135
0.092
0.058
0.019
0.005
0.
0.
0.
0.
0.
0.
0.
0.
0.
0.
0.
0.
0.
0.002
0.003
0.004
0.013
0.018
0.028
0.052
0.085
0.134
0.193
0.288
0.367
0.453
0.527
0.569
0.587
0.590
0.569
0.528
0.453
0.372
0.307
0.237
0.170
0.108
0.070
0.039
0.012
0.002
0.
0.
0.
0.
0.
0.
0.
0.
0.
0.
0.
0.
0.003
0.004
0.010
0.017
0.025
0.040
0.068
0.115
0.166
0.246
0.342
0.444
0.542
0.630
0.684
0.716
0.712
0.685
0.626
0.544
0.442
0.353
0.282
0.217
0.158
0.091
0.055
0.021
0.008
0.003
0.
0.
0.
0.
0.
0.
0.
0.
0.
0.
0.003
0.004
0.010
0.016
0.024
0.034
0.050
0.089
0.133
0.197
0.287
0.389
0.511
0.621
0.722
0.789
0.825
0.819
0.795
0.727
0.637
0.534
0.428
0.337
0.254
0.183
0.119
0.067
0.036
0.015
0.012
0.003
0.
0.
0.
0.
0.
0.
0.
0.
0.
0.003
0.008
0.014
0.022
0.031
0.040
0.058
0.102
0.150
0.227
0.317
0.418
0.558
0.679
0.794
0.866
0.907
0.907
0.871
0.810
0.724
0.610
0.480
0.384
0.291
0.217
0.144
0.090
0.040
0.027
0.016
0.012
0.003
0.
0.
0.
0.
0.
0.
0.
0.
0.003
0.009
0.015
0.024
0.033
0.040
0.063
0.104
0.165
0.244
0.342
0.450
0.581
0.712
0.825
0.915
0.958
0.969
0.935
0.872
0.783
0.667
0.542
0.422
0.328
0.234
0.168
0.104
0.064
0.040
0.026
0.015
0.010
0.
0.
0.
0.
0.
0.
0.
0.
0.003
0.009
0.015
0.024
0.033
0.046
0.064
0.109
0.175
0.251
0.345
0.449
0.581
0.715
0.833
0.912
0.973
0.998
0.971
0.904
0.828
0.711
0.588
0.456
0.356
0.262
0.183
0.120
0.078
0.048
0.031
0.019
0.012
0.002
0.
0.
0.
0.
0.
0.
0.
0.002
0.008
0.014
0.018
0.034
0.052
0.068
0.103
0.169
0.242
0.324
0.436
0.564
0.685
0.796
0.888
0.949
0.983
0.971
0.926
0.847
0.748
0.624
0.500
0.387
0.286
0.206
0.142
0.095
0.057
0.040
0.021
0.014
0.005
0.
0.
0.
0.
0.
0.
0.
0.
0.003
0.012
0.019
0.037
0.048
0.070
0.101
0.156
0.218
0.294
0.388
0.518
0.627
0.743
0.833
0.900
0.953
0.944
0.923
0.855
0.763
0.640
0.515
0.410
0.309
0.224
0.154
0.106
0.059
0.041
0.021
0.014
0.005
0.
0.
0.
0.
0.
0.
0.
0.
0.002
0.010
0.024
0.039
0.050
0.064
0.084
0.138
0.194
0.259
0.343
0.455
0.575
0.668
0.760
0.833
0.885
0.903
0.888
0.821
0.740
0.634
0.527
0.422
0.319
0.223
0.169
0.115
0.067
0.039
0.021
0.014
0.005
0.
0.
0.
0.
0.
0.
0.
0.
0.
0.003
0.018
0.038
0.049
0.064
0.081
0.122
0.165
0.223
0.296
0.397
0.491
0.595
0.670
0.732
0.796
0.820
0.807
0.761
0.692
0.610
0.516
0.407
0.308
0.226
0.162
0.112
0.063
0.038
0.018
0.012
0.004
0.
0.
0.
0.
0.
0.
0.
0.
0.
0.003
0.013
0.031
0.042
0.059
0.070
0.096
0.146
0.201
0.256
0.334
0.409
0.493
0.575
0.640
0.698
0.721
0.711
0.685
0.640
0.572
0.490
0.389
0.287
0.222
0.154
0.108
0.061
0.030
0.015
0.010
0.
0.
0.
0.
0.
0.
0.
0.
0.
0.
0.003
0.013
0.027
0.037
0.050
0.065
0.083
0.118
0.163
0.208
0.268
0.344
0.418
0.476
0.541
0.590
0.629
0.628
0.612
0.584
0.528
0.456
0.364
0.267
0.196
0.142
0.095
0.057
0.021
0.011
0.004
0.
0.
0.
0.
0.
0.
0.
0.
0.
0.
0.003
0.010
0.022
0.034
0.045
0.063
0.074
0.099
0.130
0.162
0.216
0.268
0.324
0.383
0.446
0.489
0.517
0.533
0.535
0.510
0.464
0.402
0.319
0.232
0.173
0.119
0.084
0.033
0.021
0.005
0.
0.
0.
0.
0.
0.
0.
0.
0.
0.
0.
0.003
0.009
0.019
0.025
0.039
0.051
0.065
0.079
0.101
0.136
0.168
0.209
0.252
0.299
0.356
0.399
0.422
0.436
0.440
0.420
0.383
0.328
0.256
0.191
0.136
0.099
0.062
0.025
0.009
0.
0.
0.
0.
0.
0.
0.
0.
0.
0.
0.
0.
0.
0.004
0.013
0.020
0.028
0.043
0.050
0.062
0.068
0.106
0.119
0.146
0.194
0.233
0.274
0.313
0.326
0.351
0.351
0.337
0.302
0.263
0.202
0.145
0.106
0.073
0.037
0.014
0.009
0.
0.
0.
0.
0.
0.
0.
0.
0.
0.
0.
0.
0.
0.003
0.004
0.013
0.016
0.022
0.036
0.043
0.048
0.063
0.089
0.103
0.138
0.167
0.193
0.224
0.245
0.249
0.253
0.248
0.231
0.195
0.152
0.112
0.081
0.050
0.027
0.012
0.
0.
0.
0.
0.
0.
0.
0.
0.
0.
0.
0.
0.
0.
0.
0.
0.003
0.012
0.016
0.025
0.028
0.037
0.033
0.055
0.067
0.088
0.115
0.138
0.144
0.164
0.175
0.186
0.171
0.161
0.137
0.108
0.079
0.056
0.036
0.020
0.010
0.
0.
0.
0.
0.
0.
0.
0.
0.
0.
0.
0.
0.
0.
0.
0.
0.
0.
0.003
0.006
0.014
0.016
0.024
0.030
0.044
0.056
0.073
0.074
0.087
0.102
0.114
0.120
0.118
0.107
0.093
0.072
0.054
0.038
0.027
0.011
0.
0.
0.
0.
0.
0.
0.
0.
0.
0.
0.
0.
0.
0.
0.
0.
0.
0.
0.
0.
0.
0.
0.005
0.010
0.013
0.017
0.022
0.025
0.043
0.059
0.067
0.072
0.074
0.067
0.061
0.052
0.043
0.035
0.026
0.011
0.005
0.
0.
0.
0.
0.
0.
0.
0.
0.
0.
0.
0.
0.
0.
0.
0.
0.
0.
0.
0.
0.
0.
0.
0.
0.
0.003
0.004
0.015
0.018
0.026
0.033
0.037
0.039
0.035
0.033
0.032
0.024
0.017
0.012
0.004
0.
0.
0.
0.
0.
0.
0.
0.
0.
0.
0.
0.
0.
0.
0.
0.
0.
0.
0.
0.
0.
0.
0.
0.
0.
0.
0.
0.003
0.004
0.007
0.008
0.013
0.014
0.019
0.022
0.016
0.015
0.013
0.005
0.
0.
0.
0.
0.
0.
0.
0.
0.
0.
0.
0.
0.
0.
0.
0.
0.
0.
0.
0.
0.
0.
0.
0.
0.
0.
0.
0.
0.
0.
0.
0.
0.003
0.005
0.006
0.003
0.003
0.003
0.002
0.
0.
0.
0.
0.
0.
0.
0.
0.
0.
0.
0.
0.
0.
0.
0.
0.
0.
0.
0.
0.
0.
0.
0.
0.
0.
0.
0.
0.
0.
0.
0.
0.
0.
0.
0.
0.
0.
0.
0.
0.
0.
0.
0.
0.
0.
0.
0.
0.
0.
0.
0.
0.
0.
0.
0.
0.
0.
0.
0.
0.
0.
0.
0.
0.
0.
0.
0.
0.
0.
0.
0.
0.
0.
0.
0.
0.
0.
0.
0.
0.
0.
0.
0.
0.
0.
0.
0.
0.
0.
0.
0.
0.
0.
0.
0.
0.
0.
0.
0.
0.
0.
0.
0.
0.
0.
0.
0.
0.
0.
0.
0.
0.
0.
0.
0.
0.
0.
0.
0.
0.
0.
0.
0.
0.
0.
0.
0.
0.
0.
0.
0.
0.
0.
0.
0.
0.
0.
0.
0.
0.
0.
0.
0.
0.
0.
0.
0.
0.
0.
0.
0.
0.
0.
0.
0.
0.
0.
0.
0.
0.
0.
0.
0.
0.
0.
0.
0.
0.
0.
0.
0.
0.
0.
0.
0.
0.
0.
0.
0.
0.
0.
0.
0.
0.
0.
0.
0.
0.
0.
0.
0.
0.
0.
0.
0.
0.
0.
0.
0.
0.
0.
0.
0.
0.
0.
0.
0.
0.
0.
0.
0.
0.
0.
0.
0.
0.
0.
0.
0.
0.
0.
0.
0.
0.
0.
0.
0.
0.
0.
0.
0.
0.
0.
0.
0.
0.
0.
0.
0.
0.
0.
0.
0.
0.
0.
0.
0.
0.
0.
0.
0.
0.
0.
0.
0.
0.
0.
0.
0.
0.
0.
0.
0.
0.
0.
0.
0.
0.
0.
0.
0.
0.
0.
0.
0.
0.
0.
0.
0.
0.
0.
0.
0.
0.
0.
0.
0.
0.
0.
0.
0.
0.
0.
0.
0.
0.
0.
0.
0.
0.
0.
0.
0.
0.
0.
0.
0.
0.
0.
0.
0.
0.
0.
0.
0.
0.
0.
0.
0.
0.
0.
0.
0.
0.
0.
0.
0.
0.
0.
0.
0.
0.
0.
0.
0.
0.
0.
0.
0.
0.
0.
0.
0.
0.
0.
0.
0.
0.
0.
0.
0.
0.
0.
0.
0.
0.
0.
0.
0.
0.
0.
0.
0.
0.
0.
0.
0.
0.
0.
0.
0.
0.
0.
0.
0.
0.
0.
0.
0.
0.
0.
0.
0.
0.
0.
0.
0.
0.
0.
0.
0.
0.
0.
0.
0.
0.
0.
0.
0.
0.
0.
0.
0.
0.
0.
0.
0.
0.
0.
0.
0.
0.
0.
0.
0.
0.
0.
0.
0.
0.
0.
0.
0.
0.
0.
0.
0.
0.
0.
0.
0.
0.
0.
0.
0.
0.
0.
0.
0.
0.
0.
0.
0.
0.
0.
0.
0.
0.
0.
0.
0.
0.
0.
0.
0.
0.
0.
0.
0.
0.
0.
0.
0.
0.
0.
0.
0.
0.
0.
0.
0.
0.
0.
0.
0.
0.
0.
0.
0.
0.
0.
0.
0.
0.
0.
0.
0.
0.
0.
0.
0.
0.
0.
0.
0.
0.
0.
0.
0.
0.
0.
0.
0.
0.
0.
0.
0.
0.
0.
0.
0.
0.
0.
0.
0.
0.
0.
0.
0.
0.
0.
0.
0.
0.
0.
0.
0.
0.
0.
0.
0.
0.
0.
0.
0.
0.
0.
0.
0.
0.
0.
0.
0.
0.
0.
0.
0.
0.
0.
0.
0.
0.
0.
0.
0.
0.
0.
0.
0.
0.
0.
0.
0.
0.
0.
0.
0.
0.
0.
0.
0.
0.
0.
0.
0.
0.
0.
0.
0.
0.
0.
0.
0.
0.
0.
0.
0.
0.
0.
0.
0.
0.
0.
0.
0.
0.
0.
0.
0.
0.
0.
0.
0.
0.
0.
0.
0.
0.
0.
0.
0.
0.
0.
0.
0.
0.
0.
0.
0.
0.
0.
0.
0.
0.
0.
0.
0.
0.
0.
0.
0.
0.
0.
0.
0.
0.
0.
0.
0.
0.
0.
0.
0.
0.
0.
0.
0.
0.
0.
0.
0.
0.
0.
0.
0.
0.
0.
0.
0.
0.
0.
0.
0.
0.
0.
0.
0.
0.
0.
0.
0.
0.
0.
0.
0.
0.
0.
0.
0.
0.
0.
0.
0.
0.
0.
0.
0.
0.
0.
0.
0.
0.
0.
0.
0.
0.
0.
0.
0.
0.
0.
0.
0.
0.
0.
0.
0.
0.
0.
0.
0.
0.
0.
0.
0.
0.
0.
0.
0.
0.
0.
0.
0.
0.
0.
0.
0.
0.
0.
0.
0.
0.
0.
0.
0.
0.
0.
0.
0.
0.
0.
0.
0.
0.
0.
0.
0.
0.
0.
0.
0.
0.
0.
0.
0.
0.
0.
0.
0.
0.
0.
0.
0.
0.
0.
0.
0.
0.
0.
0.
0.
0.
0.
0.
0.
0.
0.
0.
0.
0.
0.
0.
0.
0.
0.
0.
0.
0.
0.
0.
0.
0.
0.
0.
0.
0.
0.
0.
0.
0.
0.
0.
0.
0.
0.
0.
0.
0.
0.
0.
0.
0.
0.
0.
0.
0.
0.
0.
0.
0.
0.
0.
0.
0.
0.
0.
0.
0.
0.
0.
0.
0.
0.
0.
0.
0.
0.
0.
0.
0.
0.
0.
0.
0.
0.
0.
0.
0.
0.
0.
0.
0.
0.
0.
0.
0.
0.
0.
0.
0.
0.
0.
0.
0.
0.
0.
0.
0.
0.
0.
0.
0.
0.
0.
0.
0.
0.
0.
0.
0.
0.
0.
0.
0.
0.
0.
0.
0.
0.
0.
0.
0.
0.
0.
0.
0.
0.
0.
0.
0.
0.
0.
0.
0.
0.
0.
0.
0.
0.
0.
0.
0.
0.
0.
0.
0.
0.
0.
0.
0.
0.
0.
0.
0.
0.
0.
0.
0.
0.
0.
0.
0.
0.
0.
0.
0.
0.
0.
0.
0.
0.
0.
0.
0.
0.
0.
0.
0.
0.
0.
0.
0.
0.
0.
0.
0.
0.
0.
0.
0.
0.
0.
0.
0.
0.
0.
0.
0.
0.
0.
0.
0.
0.
0.
0.
0.
0.
0.
0.
0.
0.
0.
0.
0.
0.
0.
0.
0.
0.
0.
0.
0.
0.
0.
0.
0.
0.
0.
0.
0.
0.
0.
0.
0.
0.
0.
0.
0.
0.
0.
0.
0.
0.
0.
0.
0.
0.
0.
0.
0.
0.
0.
0.
0.
0.
0.
0.
0.
0.
0.
0.
0.
0.
0.
0.
0.
0.
0.
0.
0.
0.
0.
0.
0.
0.
0.
0.
0.
0.
0.
0.
0.
0.
0.002
0.003
0.003
0.003
0.003
0.002
0.006
0.002
0.003
0.002
0.002
0.
0.
0.
0.
0.
0.
0.
0.
0.
0.
0.
0.
0.
0.
0.
0.
0.
0.
0.
0.
0.
0.
0.
0.
0.
0.
0.
0.
0.002
0.003
0.004
0.008
0.009
0.019
0.030
0.024
0.027
0.025
0.019
0.018
0.011
0.007
0.002
0.
0.
0.
0.
0.
0.
0.
0.
0.
0.
0.
0.
0.
0.
0.
0.
0.
0.
0.
0.
0.
0.
0.
0.
0.
0.
0.003
0.004
0.010
0.025
0.030
0.041
0.048
0.051
0.051
0.045
0.036
0.032
0.023
0.014
0.010
0.002
0.
0.
0.
0.
0.
0.
0.
0.
0.
0.
0.
0.
0.
0.
0.
0.
0.
0.
0.
0.
0.
0.
0.
0.
0.003
0.004
0.010
0.023
0.040
0.052
0.066
0.073
0.074
0.072
0.068
0.058
0.045
0.037
0.025
0.015
0.010
0.
0.
0.
0.
0.
0.
0.
0.
0.
0.
0.
0.
0.
0.
0.
0.
0.
0.
0.
0.
0.
0.
0.
0.004
0.008
0.020
0.034
0.054
0.076
0.089
0.098
0.103
0.103
0.098
0.093
0.081
0.064
0.049
0.034
0.025
0.014
0.005
0.
0.
0.
0.
0.
0.
0.
0.
0.
0.
0.
0.
0.
0.
0.
0.
0.
0.
0.
0.
0.
0.004
0.005
0.015
0.033
0.053
0.079
0.098
0.118
0.123
0.128
0.134
0.132
0.116
0.104
0.079
0.060
0.046
0.030
0.017
0.011
0.
0.
0.
0.
0.
0.
0.
0.
0.
0.
0.
0.
0.
0.
0.
0.
0.
0.
0.
0.
0.
0.005
0.009
0.018
0.042
0.068
0.090
0.112
0.143
0.152
0.163
0.157
0.155
0.145
0.128
0.100
0.078
0.058
0.034
0.023
0.012
0.002
0.
0.
0.
0.
0.
0.
0.
0.
0.
0.
0.
0.
0.
0.
0.
0.
0.
0.
0.
0.
0.006
0.013
0.026
0.050
0.080
0.112
0.136
0.161
0.174
0.183
0.185
0.189
0.177
0.156
0.133
0.108
0.074
0.053
0.038
0.013
0.003
0.
0.
0.
0.
0.
0.
0.
0.
0.
0.
0.
0.
0.
0.
0.
0.
0.
0.
0.
0.004
0.006
0.020
0.033
0.062
0.100
0.123
0.151
0.190
0.204
0.223
0.232
0.228
0.213
0.190
0.162
0.130
0.104
0.063
0.047
0.027
0.003
0.
0.
0.
0.
0.
0.
0.
0.
0.
0.
0.
0.
0.
0.
0.
0.
0.
0.
0.
0.
0.008
0.025
0.040
0.070
0.101
0.148
0.193
0.224
0.249
0.273
0.280
0.275
0.253
0.224
0.188
0.150
0.122
0.083
0.054
0.035
0.012
0.
0.
0.
0.
0.
0.
0.
0.
0.
0.
0.
0.
0.
0.
0.
0.
0.
0.
0.
0.
0.007
0.027
0.046
0.085
0.119
0.174
0.215
0.249
0.289
0.319
0.335
0.336
0.313
0.273
0.232
0.191
0.141
0.108
0.063
0.039
0.020
0.004
0.
0.
0.
0.
0.
0.
0.
0.
0.
0.
0.
0.
0.
0.
0.
0.
0.
0.
0.007
0.012
0.032
0.062
0.103
0.163
0.219
0.263
0.308
0.350
0.387
0.393
0.398
0.370
0.329
0.282
0.226
0.178
0.128
0.089
0.048
0.026
0.010
0.
0.
0.
0.
0.
0.
0.
0.
0.
0.
0.
0.
0.
0.
0.002
0.003
0.003
0.008
0.013
0.024
0.049
0.083
0.146
0.197
0.265
0.319
0.377
0.432
0.465
0.486
0.481
0.437
0.391
0.323
0.262
0.210
0.155
0.105
0.072
0.035
0.012
0.
0.
0.
0.
0.
0.
0.
0.
0.
0.
0.
0.
0.
0.002
0.003
0.004
0.014
0.017
0.023
0.053
0.075
0.118
0.187
0.251
0.327
0.405
0.470
0.516
0.561
0.577
0.558
0.517
0.453
0.387
0.318
0.254
0.182
0.126
0.084
0.051
0.022
0.004
0.
0.
0.
0.
0.
0.
0.
0.
0.
0.
0.
0.002
0.003
0.009
0.012
0.027
0.033
0.046
0.070
0.114
0.167
0.245
0.330
0.408
0.495
0.572
0.618
0.661
0.687
0.672
0.618
0.540
0.461
0.368
0.301
0.237
0.161
0.108
0.064
0.032
0.012
0.
0.
0.
0.
0.
0.
0.
0.
0.
0.
0.
0.003
0.009
0.016
0.029
0.035
0.047
0.074
0.105
0.155
0.207
0.297
0.387
0.493
0.590
0.680
0.746
0.781
0.782
0.771
0.717
0.640
0.543
0.454
0.364
0.281
0.206
0.139
0.089
0.049
0.023
0.010
0.002
0.
0.
0.
0.
0.
0.
0.
0.
0.002
0.004
0.011
0.024
0.035
0.043
0.059
0.085
0.132
0.179
0.255
0.344
0.444
0.554
0.678
0.775
0.858
0.894
0.904
0.883
0.829
0.742
0.638
0.527
0.431
0.330
0.245
0.175
0.113
0.066
0.030
0.015
0.011
0.002
0.
0.
0.
0.
0.
0.
0.
0.003
0.009
0.020
0.028
0.040
0.049
0.068
0.106
0.150
0.208
0.295
0.382
0.485
0.619
0.750
0.852
0.943
0.991
1.015
0.989
0.925
0.841
0.718
0.580
0.480
0.381
0.286
0.209
0.138
0.084
0.045
0.026
0.015
0.010
0.
0.
0.
0.
0.
0.
0.
0.003
0.009
0.022
0.030
0.042
0.055
0.082
0.103
0.168
0.235
0.312
0.407
0.514
0.650
0.779
0.914
0.997
1.051
1.074
1.054
0.995
0.911
0.795
0.644
0.532
0.421
0.319
0.244
0.155
0.094
0.057
0.039
0.024
0.013
0.005
0.
0.
0.
0.
0.
0.
0.003
0.009
0.022
0.030
0.038
0.059
0.086
0.117
0.174
0.250
0.318
0.408
0.522
0.662
0.797
0.914
1.008
1.063
1.099
1.086
1.049
0.971
0.851
0.727
0.594
0.476
0.364
0.271
0.170
0.117
0.073
0.047
0.029
0.016
0.010
0.
0.
0.
0.
0.
0.
0.002
0.008
0.020
0.028
0.039
0.066
0.086
0.119
0.168
0.235
0.309
0.392
0.514
0.638
0.773
0.890
0.985
1.070
1.109
1.106
1.075
1.002
0.896
0.763
0.648
0.520
0.400
0.288
0.204
0.130
0.082
0.055
0.033
0.018
0.011
0.
0.
0.
0.
0.
0.
0.
0.003
0.014
0.024
0.048
0.064
0.088
0.113
0.152
0.213
0.284
0.372
0.476
0.611
0.732
0.836
0.935
1.019
1.077
1.094
1.067
1.002
0.905
0.791
0.658
0.532
0.417
0.306
0.215
0.145
0.095
0.058
0.034
0.019
0.012
0.002
0.
0.
0.
0.
0.
0.
0.002
0.011
0.022
0.045
0.063
0.083
0.111
0.141
0.188
0.258
0.333
0.437
0.538
0.652
0.767
0.858
0.944
1.010
1.040
1.014
0.982
0.898
0.780
0.682
0.562
0.418
0.313
0.229
0.155
0.095
0.056
0.032
0.018
0.011
0.
0.
0.
0.
0.
0.
0.
0.
0.002
0.023
0.041
0.056
0.077
0.102
0.121
0.172
0.233
0.297
0.373
0.465
0.592
0.680
0.768
0.852
0.914
0.946
0.952
0.916
0.852
0.777
0.668
0.542
0.418
0.300
0.226
0.154
0.095
0.055
0.029
0.016
0.006
0.
0.
0.
0.
0.
0.
0.
0.
0.003
0.013
0.038
0.053
0.073
0.094
0.120
0.149
0.196
0.263
0.335
0.414
0.506
0.602
0.682
0.765
0.826
0.851
0.857
0.841
0.806
0.726
0.632
0.526
0.394
0.298
0.217
0.143
0.087
0.047
0.020
0.013
0.003
0.
0.
0.
0.
0.
0.
0.
0.
0.003
0.013
0.023
0.043
0.064
0.082
0.112
0.137
0.166
0.216
0.279
0.353
0.421
0.503
0.579
0.654
0.721
0.763
0.759
0.750
0.716
0.664
0.585
0.482
0.358
0.273
0.191
0.121
0.076
0.039
0.015
0.010
0.
0.
0.
0.
0.
0.
0.
0.
0.
0.003
0.009
0.022
0.036
0.051
0.075
0.096
0.116
0.141
0.176
0.224
0.284
0.336
0.398
0.465
0.539
0.587
0.650
0.659
0.657
0.639
0.591
0.517
0.425
0.316
0.228
0.157
0.108
0.068
0.026
0.011
0.002
0.
0.
0.
0.
0.
0.
0.
0.
0.
0.003
0.004
0.019
0.027
0.044
0.063
0.082
0.102
0.114
0.141
0.170
0.211
0.269
0.314
0.361
0.432
0.488
0.532
0.555
0.551
0.531
0.492
0.439
0.354
0.266
0.183
0.135
0.084
0.043
0.021
0.002
0.
0.
0.
0.
0.
0.
0.
0.
0.
0.
0.
0.004
0.013
0.022
0.031
0.051
0.063
0.082
0.095
0.108
0.140
0.168
0.203
0.245
0.285
0.337
0.390
0.428
0.444
0.437
0.431
0.396
0.337
0.280
0.210
0.146
0.101
0.062
0.024
0.010
0.
0.
0.
0.
0.
0.
0.
0.
0.
0.
0.
0.
0.003
0.004
0.014
0.019
0.032
0.045
0.061
0.069
0.083
0.100
0.111
0.147
0.180
0.217
0.253
0.295
0.324
0.339
0.329
0.321
0.298
0.261
0.202
0.153
0.104
0.073
0.039
0.015
0.009
0.
0.
0.
0.
0.
0.
0.
0.
0.
0.
0.
0.
0.
0.003
0.004
0.013
0.019
0.030
0.036
0.046
0.055
0.066
0.079
0.099
0.129
0.153
0.181
0.203
0.219
0.228
0.238
0.233
0.215
0.186
0.158
0.105
0.073
0.052
0.023
0.011
0.
0.
0.
0.
0.
0.
0.
0.
0.
0.
0.
0.
0.
0.
0.
0.
0.003
0.007
0.017
0.025
0.029
0.036
0.043
0.053
0.058
0.083
0.101
0.120
0.128
0.143
0.157
0.160
0.155
0.140
0.126
0.094
0.070
0.051
0.031
0.017
0.005
0.
0.
0.
0.
0.
0.
0.
0.
0.
0.
0.
0.
0.
0.
0.
0.
0.
0.
0.
0.008
0.014
0.016
0.022
0.029
0.039
0.045
0.051
0.067
0.072
0.081
0.089
0.092
0.097
0.089
0.069
0.060
0.043
0.031
0.020
0.005
0.
0.
0.
0.
0.
0.
0.
0.
0.
0.
0.
0.
0.
0.
0.
0.
0.
0.
0.
0.
0.
0.002
0.003
0.010
0.010
0.011
0.016
0.016
0.023
0.030
0.044
0.048
0.046
0.050
0.046
0.042
0.032
0.026
0.014
0.005
0.
0.
0.
0.
0.
0.
0.
0.
0.
0.
0.
0.
0.
0.
0.
0.
0.
0.
0.
0.
0.
0.
0.
0.
0.
0.
0.
0.004
0.005
0.008
0.014
0.020
0.021
0.025
0.025
0.024
0.017
0.015
0.008
0.004
0.
0.
0.
0.
0.
0.
0.
0.
0.
0.
0.
0.
0.
0.
0.
0.
0.
0.
0.
0.
0.
0.
0.
0.
0.
0.
0.
0.
0.
0.003
0.003
0.006
0.007
0.007
0.007
0.003
0.003
0.003
0.
0.
0.
0.
0.
0.
0.
0.
0.
0.
0.
0.
0.
0.
0.
0.
0.
0.
0.
0.
0.
0.
0.
0.
0.
0.
0.
0.
0.
0.
0.
0.
0.
0.
0.
0.
0.
0.
0.
0.
0.
0.
0.
0.
0.
0.
0.
0.
0.
0.
0.
0.
0.
0.
0.
0.
0.
0.
0.
0.
0.
0.
0.
0.
0.
0.
0.
0.
0.
0.
0.
0.
0.
0.
0.
0.
0.
0.
0.
0.
0.
0.
0.
0.
0.
0.
0.
0.
0.
0.
0.
0.
0.
0.
0.
0.
0.
0.
0.
0.
0.
0.
0.
0.
0.
0.
0.
0.
0.
0.
0.
0.
0.
0.
0.
0.
0.
0.
0.
0.
0.
0.
0.
0.
0.
0.
0.
0.
0.
0.
0.
0.
0.
0.
0.
0.
0.
0.
0.
0.
0.
0.
0.
0.
0.
0.
0.
0.
0.
0.
0.
0.
0.
0.
0.
0.
0.
0.
0.
0.
0.
0.
0.
0.
0.
0.
0.
0.
0.
0.
0.
0.
0.
0.
0.
0.
0.
0.
0.
0.
0.
0.
0.
0.
0.
0.
0.
0.
0.
0.
0.
0.
0.
0.
0.
0.
0.
0.
0.
0.
0.
0.
0.
0.
0.
0.
0.
0.
0.
0.
0.
0.
0.
0.
0.
0.
0.
0.
0.
0.
0.
0.
0.
0.
0.
0.
0.
0.
0.
0.
0.
0.
0.
0.
0.
0.
0.
0.
0.
0.
0.
0.
0.
0.
0.
0.
0.
0.
0.
0.
0.
0.
0.
0.
0.
0.
0.
0.
0.
0.
0.
0.
0.
0.
0.
0.
0.
0.
0.
0.
0.
0.
0.
0.
0.
0.
0.
0.
0.
0.
0.
0.
0.
0.
0.
0.
0.
0.
0.
0.
0.
0.
0.
0.
0.
0.
0.
0.
0.
0.
0.
0.
0.
0.
0.
0.
0.
0.
0.
0.
0.
0.
0.
0.
0.
0.
0.
0.
0.
0.
0.
0.
0.
0.
0.
0.
0.
0.
0.
0.
0.
0.
0.
0.
0.
0.
0.
0.
0.
0.
0.
0.
0.
0.
0.
0.
0.
0.
0.
0.
0.
0.
0.
0.
0.
0.
0.
0.
0.
0.
0.
0.
0.
0.
0.
0.
0.
0.
0.
0.
0.
0.
0.
0.
0.
0.
0.
0.
0.
0.
0.
0.
0.
0.
0.
0.
0.
0.
0.
0.
0.
0.
0.
0.
0.
0.
0.
0.
0.
0.
0.
0.
0.
0.
0.
0.
0.
0.
0.
0.
0.
0.
0.
0.
0.
0.
0.
0.
0.
0.
0.
0.
0.
0.
0.
0.
0.
0.
0.
0.
0.
0.
0.
0.
0.
0.
0.
0.
0.
0.
0.
0.
0.
0.
0.
0.
0.
0.
0.
0.
0.
0.
0.
0.
0.
0.
0.
0.
0.
0.
0.
0.
0.
0.
0.
0.
0.
0.
0.
0.
0.
0.
0.
0.
0.
0.
0.
0.
0.
0.
0.
0.
0.
0.
0.
0.
0.
0.
0.
0.
0.
0.
0.
0.
0.
0.
0.
0.
0.
0.
0.
0.
0.
0.
0.
0.
0.
0.
0.
0.
0.
0.
0.
0.
0.
0.
0.
0.
0.
0.
0.
0.
0.
0.
0.
0.
0.
0.
0.
0.
0.
0.
0.
0.
0.
0.
0.
0.
0.
0.
0.
0.
0.
0.
0.
0.
0.
0.
0.
0.
0.
0.
0.
0.
0.
0.
0.
0.
0.
0.
0.
0.
0.
0.
0.
0.
0.
0.
0.
0.
0.
0.
0.
0.
0.
0.
0.
0.
0.
0.
0.
0.
0.
0.
0.
0.
0.
0.
0.
0.
0.
0.
0.
0.
0.
0.
0.
0.
0.
0.
0.
0.
0.
0.
0.
0.
0.
0.
0.
0.
0.
0.
0.
0.
0.
0.
0.
0.
0.
0.
0.
0.
0.
0.
0.
0.
0.
0.
0.
0.
0.
0.
0.
0.
0.
0.
0.
0.
0.
0.
0.
0.
0.
0.
0.
0.
0.
0.
0.
0.
0.
0.
0.
0.
0.
0.
0.
0.
0.
0.
0.
0.
0.
0.
0.
0.
0.
0.
0.
0.
0.
0.
0.
0.
0.
0.
0.
0.
0.
0.
0.
0.
0.
0.
0.
0.
0.
0.
0.
0.
0.
0.
0.
0.
0.
0.
0.
0.
0.
0.
0.
0.
0.
0.
0.
0.
0.
0.
0.
0.
0.
0.
0.
0.
0.
0.
0.
0.
0.
0.
0.
0.
0.
0.
0.
0.
0.
0.
0.
0.
0.
0.
0.
0.
0.
0.
0.
0.
0.
0.
0.
0.
0.
0.
0.
0.
0.
0.
0.
0.
0.
0.
0.
0.
0.
0.
0.
0.
0.
0.
0.
0.
0.
0.
0.
0.
0.
0.
0.
0.
0.
0.
0.
0.
0.
0.
0.
0.
0.
0.
0.
0.
0.
0.
0.
0.
0.
0.
0.
0.
0.
0.
0.
0.
0.
0.
0.
0.
0.
0.
0.
0.
0.
0.
0.
0.
0.
0.
0.
0.
0.
0.
0.
0.
0.
0.
0.
0.
0.
0.
0.
0.
0.
0.
0.
0.
0.
0.
0.
0.
0.
0.
0.
0.
0.
0.
0.
0.
0.
0.
0.
0.
0.
0.
0.
0.
0.
0.
0.
0.
0.
0.
0.
0.
0.
0.
0.
0.
0.
0.
0.
0.
0.
0.
0.
0.
0.
0.
0.
0.
0.
0.
0.
0.
0.
0.
0.
0.
0.
0.
0.
0.
0.
0.
0.
0.
0.
0.
0.
0.
0.
0.
0.
0.
0.
0.
0.
0.
0.
0.
0.
0.
0.
0.
0.
0.
0.
0.
0.
0.
0.
0.
0.
0.
0.
0.
0.
0.
0.
0.
0.
0.
0.
0.
0.
0.
0.
0.
0.
0.
0.
0.
0.
0.
0.
0.
0.
0.
0.
0.
0.
0.
0.
0.
0.
0.
0.
0.
0.
0.
0.
0.
0.
0.
0.
0.
0.
0.
0.
0.
0.
0.
0.
0.
0.
0.
0.
0.
0.
0.
0.
0.
0.
0.
0.
0.
0.
0.
0.
0.
0.
0.
0.
0.
0.
0.
0.
0.
0.
0.
0.
0.
0.
0.
0.
0.
0.
0.
0.
0.
0.
0.
0.
0.
0.
0.
0.
0.
0.
0.
0.
0.
0.
0.002
0.002
0.003
0.003
0.002
0.
0.
0.
0.
0.
0.
0.
0.
0.
0.
0.
0.
0.
0.
0.
0.
0.
0.
0.
0.
0.
0.
0.
0.
0.
0.
0.
0.
0.
0.
0.
0.
0.
0.
0.
0.003
0.003
0.004
0.009
0.009
0.020
0.016
0.020
0.018
0.013
0.008
0.003
0.002
0.
0.
0.
0.
0.
0.
0.
0.
0.
0.
0.
0.
0.
0.
0.
0.
0.
0.
0.
0.
0.
0.
0.
0.
0.
0.
0.002
0.003
0.004
0.010
0.016
0.031
0.035
0.045
0.049
0.048
0.035
0.030
0.027
0.019
0.011
0.003
0.
0.
0.
0.
0.
0.
0.
0.
0.
0.
0.
0.
0.
0.
0.
0.
0.
0.
0.
0.
0.
0.
0.
0.
0.
0.003
0.008
0.019
0.039
0.051
0.058
0.068
0.072
0.075
0.072
0.067
0.054
0.041
0.034
0.023
0.013
0.005
0.
0.
0.
0.
0.
0.
0.
0.
0.
0.
0.
0.
0.
0.
0.
0.
0.
0.
0.
0.
0.
0.
0.
0.007
0.012
0.028
0.050
0.069
0.086
0.102
0.116
0.116
0.112
0.106
0.097
0.081
0.063
0.048
0.037
0.024
0.013
0.005
0.
0.
0.
0.
0.
0.
0.
0.
0.
0.
0.
0.
0.
0.
0.
0.
0.
0.
0.
0.
0.
0.005
0.013
0.031
0.052
0.073
0.098
0.120
0.143
0.150
0.163
0.159
0.150
0.131
0.111
0.085
0.063
0.049
0.031
0.017
0.011
0.
0.
0.
0.
0.
0.
0.
0.
0.
0.
0.
0.
0.
0.
0.
0.
0.
0.
0.
0.
0.005
0.010
0.031
0.045
0.074
0.103
0.125
0.152
0.179
0.198
0.203
0.201
0.197
0.184
0.151
0.125
0.090
0.064
0.043
0.026
0.014
0.005
0.
0.
0.
0.
0.
0.
0.
0.
0.
0.
0.
0.
0.
0.
0.
0.
0.
0.
0.
0.008
0.019
0.037
0.061
0.089
0.128
0.161
0.188
0.213
0.236
0.251
0.262
0.255
0.224
0.204
0.170
0.133
0.089
0.064
0.034
0.016
0.005
0.
0.
0.
0.
0.
0.
0.
0.
0.
0.
0.
0.
0.
0.
0.
0.
0.
0.
0.004
0.013
0.024
0.040
0.069
0.104
0.146
0.181
0.218
0.250
0.274
0.302
0.293
0.293
0.272
0.241
0.193
0.161
0.119
0.079
0.050
0.031
0.010
0.
0.
0.
0.
0.
0.
0.
0.
0.
0.
0.
0.
0.
0.
0.
0.
0.
0.
0.007
0.015
0.025
0.042
0.073
0.116
0.166
0.212
0.259
0.293
0.316
0.342
0.340
0.334
0.321
0.283
0.233
0.190
0.140
0.106
0.063
0.041
0.018
0.
0.
0.
0.
0.
0.
0.
0.
0.
0.
0.
0.
0.
0.
0.
0.
0.
0.
0.007
0.015
0.027
0.038
0.084
0.131
0.182
0.223
0.276
0.322
0.356
0.394
0.393
0.389
0.370
0.332
0.263
0.222
0.165
0.127
0.086
0.053
0.031
0.009
0.
0.
0.
0.
0.
0.
0.
0.
0.
0.
0.
0.
0.
0.
0.
0.
0.
0.002
0.013
0.028
0.052
0.096
0.143
0.201
0.248
0.303
0.356
0.387
0.437
0.451
0.452
0.427
0.383
0.322
0.264
0.203
0.164
0.105
0.072
0.037
0.016
0.
0.
0.
0.
0.
0.
0.
0.
0.
0.
0.
0.
0.
0.
0.
0.002
0.003
0.008
0.023
0.048
0.082
0.118
0.163
0.222
0.289
0.344
0.406
0.451
0.481
0.502
0.499
0.472
0.426
0.374
0.307
0.248
0.199
0.137
0.085
0.056
0.024
0.009
0.
0.
0.
0.
0.
0.
0.
0.
0.
0.
0.
0.
0.002
0.003
0.004
0.016
0.019
0.041
0.074
0.106
0.155
0.205
0.263
0.329
0.401
0.465
0.515
0.557
0.570
0.564
0.529
0.489
0.425
0.359
0.282
0.219
0.165
0.103
0.057
0.028
0.015
0.
0.
0.
0.
0.
0.
0.
0.
0.
0.
0.
0.002
0.003
0.009
0.022
0.027
0.046
0.075
0.096
0.136
0.181
0.246
0.310
0.393
0.446
0.526
0.605
0.643
0.650
0.648
0.616
0.555
0.475
0.407
0.323
0.259
0.188
0.126
0.080
0.039
0.017
0.005
0.
0.
0.
0.
0.
0.
0.
0.
0.
0.
0.003
0.009
0.020
0.034
0.047
0.069
0.103
0.127
0.169
0.226
0.311
0.366
0.453
0.542
0.625
0.698
0.740
0.771
0.760
0.716
0.633
0.569
0.475
0.404
0.322
0.243
0.157
0.102
0.062
0.026
0.008
0.
0.
0.
0.
0.
0.
0.
0.
0.
0.003
0.009
0.018
0.029
0.044
0.069
0.100
0.129
0.161
0.218
0.272
0.362
0.432
0.536
0.636
0.733
0.797
0.855
0.887
0.863
0.813
0.743
0.655
0.555
0.458
0.371
0.276
0.193
0.130
0.086
0.039
0.018
0.005
0.
0.
0.
0.
0.
0.
0.
0.
0.003
0.015
0.025
0.039
0.061
0.086
0.112
0.143
0.186
0.261
0.328
0.411
0.510
0.617
0.718
0.822
0.901
0.956
0.984
0.981
0.920
0.849
0.753
0.638
0.535
0.423
0.322
0.235
0.149
0.108
0.058
0.029
0.013
0.005
0.
0.
0.
0.
0.
0.
0.
0.008
0.017
0.029
0.048
0.069
0.093
0.132
0.161
0.217
0.288
0.361
0.458
0.555
0.683
0.798
0.906
0.983
1.046
1.073
1.073
1.031
0.941
0.842
0.706
0.585
0.488
0.374
0.277
0.182
0.122
0.071
0.038
0.023
0.012
0.002
0.
0.
0.
0.
0.
0.
0.008
0.022
0.032
0.048
0.070
0.105
0.137
0.182
0.243
0.308
0.386
0.483
0.602
0.722
0.845
0.960
1.061
1.116
1.154
1.149
1.093
1.007
0.923
0.781
0.655
0.554
0.427
0.312
0.216
0.147
0.091
0.052
0.030
0.016
0.010
0.
0.
0.
0.
0.
0.
0.008
0.022
0.032
0.048
0.077
0.111
0.147
0.190
0.251
0.323
0.400
0.486
0.614
0.739
0.864
0.981
1.091
1.151
1.184
1.193
1.158
1.083
0.982
0.846
0.715
0.590
0.473
0.354
0.250
0.171
0.101
0.057
0.036
0.020
0.012
0.002
0.
0.
0.
0.
0.
0.007
0.020
0.029
0.047
0.079
0.103
0.150
0.184
0.244
0.317
0.400
0.480
0.590
0.728
0.839
0.964
1.072
1.147
1.190
1.214
1.193
1.118
1.038
0.914
0.774
0.645
0.522
0.391
0.270
0.192
0.118
0.067
0.044
0.026
0.013
0.003
0.
0.
0.
0.
0.
0.002
0.017
0.025
0.046
0.072
0.104
0.143
0.176
0.232
0.307
0.382
0.466
0.573
0.687
0.808
0.923
1.034
1.117
1.172
1.195
1.183
1.132
1.051
0.942
0.803
0.683
0.544
0.409
0.292
0.194
0.127
0.071
0.046
0.027
0.014
0.003
0.
0.
0.
0.
0.
0.
0.010
0.023
0.042
0.066
0.096
0.130
0.162
0.212
0.292
0.359
0.432
0.515
0.639
0.749
0.846
0.980
1.071
1.120
1.150
1.151
1.127
1.048
0.938
0.826
0.694
0.552
0.411
0.301
0.198
0.131
0.073
0.044
0.022
0.013
0.003
0.
0.
0.
0.
0.
0.
0.
0.015
0.037
0.061
0.087
0.120
0.147
0.191
0.260
0.326
0.385
0.462
0.563
0.669
0.766
0.882
0.986
1.033
1.078
1.095
1.073
1.010
0.915
0.802
0.687
0.548
0.394
0.288
0.204
0.131
0.071
0.035
0.019
0.012
0.002
0.
0.
0.
0.
0.
0.
0.
0.004
0.028
0.051
0.075
0.109
0.141
0.170
0.218
0.278
0.340
0.413
0.497
0.592
0.695
0.782
0.880
0.946
0.997
1.015
1.003
0.951
0.872
0.769
0.646
0.515
0.382
0.275
0.186
0.115
0.062
0.029
0.016
0.010
0.
0.
0.
0.
0.
0.
0.
0.
0.004
0.020
0.040
0.064
0.096
0.133
0.158
0.195
0.235
0.294
0.369
0.437
0.506
0.599
0.684
0.760
0.842
0.888
0.904
0.895
0.849
0.792
0.709
0.596
0.472
0.350
0.247
0.164
0.094
0.052
0.018
0.012
0.003
0.
0.
0.
0.
0.
0.
0.
0.
0.004
0.019
0.029
0.051
0.079
0.110
0.144
0.167
0.204
0.242
0.304
0.363
0.426
0.492
0.571
0.652
0.718
0.765
0.781
0.785
0.762
0.708
0.630
0.531
0.419
0.302
0.212
0.138
0.081
0.034
0.013
0.003
0.
0.
0.
0.
0.
0.
0.
0.
0.
0.004
0.011
0.025
0.041
0.061
0.092
0.118
0.139
0.170
0.200
0.242
0.288
0.338
0.396
0.447
0.520
0.585
0.635
0.666
0.672
0.641
0.598
0.532
0.444
0.342
0.244
0.168
0.112
0.058
0.024
0.003
0.
0.
0.
0.
0.
0.
0.
0.
0.
0.
0.003
0.009
0.020
0.029
0.051
0.072
0.097
0.115
0.135
0.153
0.183
0.230
0.271
0.311
0.346
0.419
0.474
0.523
0.534
0.537
0.513
0.478
0.423
0.340
0.266
0.191
0.130
0.079
0.040
0.014
0.
0.
0.
0.
0.
0.
0.
0.
0.
0.
0.
0.
0.004
0.013
0.019
0.032
0.051
0.068
0.086
0.107
0.120
0.140
0.172
0.198
0.231
0.278
0.321
0.376
0.407
0.417
0.419
0.394
0.352
0.317
0.260
0.199
0.134
0.083
0.050
0.016
0.010
0.
0.
0.
0.
0.
0.
0.
0.
0.
0.
0.
0.
0.003
0.004
0.013
0.018
0.036
0.045
0.058
0.072
0.080
0.099
0.115
0.142
0.172
0.195
0.221
0.263
0.291
0.300
0.300
0.292
0.271
0.234
0.191
0.141
0.092
0.059
0.030
0.013
0.
0.
0.
0.
0.
0.
0.
0.
0.
0.
0.
0.
0.
0.
0.
0.004
0.012
0.019
0.029
0.035
0.049
0.056
0.064
0.076
0.093
0.115
0.139
0.161
0.175
0.195
0.204
0.200
0.195
0.177
0.157
0.127
0.089
0.061
0.037
0.019
0.005
0.
0.
0.
0.
0.
0.
0.
0.
0.
0.
0.
0.
0.
0.
0.
0.
0.
0.003
0.011
0.019
0.023
0.033
0.037
0.048
0.057
0.072
0.086
0.097
0.103
0.108
0.112
0.123
0.118
0.113
0.101
0.079
0.052
0.036
0.024
0.006
0.
0.
0.
0.
0.
0.
0.
0.
0.
0.
0.
0.
0.
0.
0.
0.
0.
0.
0.
0.
0.003
0.010
0.012
0.022
0.027
0.029
0.038
0.040
0.044
0.047
0.058
0.065
0.067
0.073
0.065
0.051
0.038
0.029
0.020
0.006
0.
0.
0.
0.
0.
0.
0.
0.
0.
0.
0.
0.
0.
0.
0.
0.
0.
0.
0.
0.
0.
0.
0.002
0.003
0.003
0.007
0.006
0.007
0.006
0.017
0.019
0.025
0.029
0.032
0.028
0.028
0.021
0.016
0.013
0.005
0.
0.
0.
0.
0.
0.
0.
0.
0.
0.
0.
0.
0.
0.
0.
0.
0.
0.
0.
0.
0.
0.
0.
0.
0.
0.
0.
0.
0.003
0.004
0.004
0.007
0.008
0.008
0.007
0.011
0.007
0.007
0.002
0.
0.
0.
0.
0.
0.
0.
0.
0.
0.
0.
0.
0.
0.
0.
0.
0.
0.
0.
0.
0.
0.
0.
0.
0.
0.
0.
0.
0.
0.
0.
0.
0.
0.
0.
0.
0.
0.
0.
0.
0.
0.
0.
0.
0.
0.
0.
0.
0.
0.
0.
0.
0.
0.
0.
0.
0.
0.
0.
0.
0.
0.
0.
0.
0.
0.
0.
0.
0.
0.
0.
0.
0.
0.
0.
0.
0.
0.
0.
0.
0.
0.
0.
0.
0.
0.
0.
0.
0.
0.
0.
0.
0.
0.
0.
0.
0.
0.
0.
0.
0.
0.
0.
0.
0.
0.
0.
0.
0.
0.
0.
0.
0.
0.
0.
0.
0.
0.
0.
0.
0.
0.
0.
0.
0.
0.
0.
0.
0.
0.
0.
0.
0.
0.
0.
0.
0.
0.
0.
0.
0.
0.
0.
0.
0.
0.
0.
0.
0.
0.
0.
0.
0.
0.
0.
0.
0.
0.
0.
0.
0.
0.
0.
0.
0.
0.
0.
0.
0.
0.
0.
0.
0.
0.
0.
0.
0.
0.
0.
0.
0.
0.
0.
0.
0.
0.
0.
0.
0.
0.
0.
0.
0.
0.
0.
0.
0.
0.
0.
0.
0.
0.
0.
0.
0.
0.
0.
0.
0.
0.
0.
0.
0.
0.
0.
0.
0.
0.
0.
0.
0.
0.
0.
0.
0.
0.
0.
0.
0.
0.
0.
0.
0.
0.
0.
0.
0.
0.
0.
0.
0.
0.
0.
0.
0.
0.
0.
0.
0.
0.
0.
0.
0.
0.
0.
0.
0.
0.
0.
0.
0.
0.
0.
0.
0.
0.
0.
0.
0.
0.
0.
0.
0.
0.
0.
0.
0.
0.
0.
0.
0.
0.
0.
0.
0.
0.
0.
0.
0.
0.
0.
0.
0.
0.
0.
0.
0.
0.
0.
0.
0.
0.
0.
0.
0.
0.
0.
0.
0.
0.
0.
0.
0.
0.
0.
0.
0.
0.
0.
0.
0.
0.
0.
0.
0.
0.
0.
0.
0.
0.
0.
0.
0.
0.
0.
0.
0.
0.
0.
0.
0.
0.
0.
0.
0.
0.
0.
0.
0.
0.
0.
0.
0.
0.
0.
0.
0.
0.
0.
0.
0.
0.
0.
0.
0.
0.
0.
0.
0.
0.
0.
0.
0.
0.
0.
0.
0.
0.
0.
0.
0.
0.
0.
0.
0.
0.
0.
0.
0.
0.
0.
0.
0.
0.
0.
0.
0.
0.
0.
0.
0.
0.
0.
0.
0.
0.
0.
0.
0.
0.
0.
0.
0.
0.
0.
0.
0.
0.
0.
0.
0.
0.
0.
0.
0.
0.
0.
0.
0.
0.
0.
0.
0.
0.
0.
0.
0.
0.
0.
0.
0.
0.
0.
0.
0.
0.
0.
0.
0.
0.
0.
0.
0.
0.
0.
0.
0.
0.
0.
0.
0.
0.
0.
0.
0.
0.
0.
0.
0.
0.
0.
0.
0.
0.
0.
0.
0.
0.
0.
0.
0.
0.
0.
0.
0.
0.
0.
0.
0.
0.
0.
0.
0.
0.
0.
0.
0.
0.
0.
0.
0.
0.
0.
0.
0.
0.
0.
0.
0.
0.
0.
0.
0.
0.
0.
0.
0.
0.
0.
0.
0.
0.
0.
0.
0.
0.
0.
0.
0.
0.
0.
0.
0.
0.
0.
0.
0.
0.
0.
0.
0.
0.
0.
0.
0.
0.
0.
0.
0.
0.
0.
0.
0.
0.
0.
0.
0.
0.
0.
0.
0.
0.
0.
0.
0.
0.
0.
0.
0.
0.
0.
0.
0.
0.
0.
0.
0.
0.
0.
0.
0.
0.
0.
0.
0.
0.
0.
0.
0.
0.
0.
0.
0.
0.
0.
0.
0.
0.
0.
0.
0.
0.
0.
0.
0.
0.
0.
0.
0.
0.
0.
0.
0.
0.
0.
0.
0.
0.
0.
0.
0.
0.
0.
0.
0.
0.
0.
0.
0.
0.
0.
0.
0.
0.
0.
0.
0.
0.
0.
0.
0.
0.
0.
0.
0.
0.
0.
0.
0.
0.
0.
0.
0.
0.
0.
0.
0.
0.
0.
0.
0.
0.
0.
0.
0.
0.
0.
0.
0.
0.
0.
0.
0.
0.
0.
0.
0.
0.
0.
0.
0.
0.
0.
0.
0.
0.
0.
0.
0.
0.
0.
0.
0.
0.
0.
0.
0.
0.
0.
0.
0.
0.
0.
0.
0.
0.
0.
0.
0.
0.
0.
0.
0.
0.
0.
0.
0.
0.
0.
0.
0.
0.
0.
0.
0.
0.
0.
0.
0.
0.
0.
0.
0.
0.
0.
0.
0.
0.
0.
0.
0.
0.
0.
0.
0.
0.
0.
0.
0.
0.
0.
0.
0.
0.
0.
0.
0.
0.
0.
0.
0.
0.
0.
0.
0.
0.
0.
0.
0.
0.
0.
0.
0.
0.
0.
0.
0.
0.
0.
0.
0.
0.
0.
0.
0.
0.
0.
0.
0.
0.
0.
0.
0.
0.
0.
0.
0.
0.
0.
0.
0.
0.
0.
0.
0.
0.
0.
0.
0.
0.
0.
0.
0.
0.
0.
0.
0.
0.
0.
0.
0.
0.
0.
0.
0.
0.
0.
0.
0.
0.
0.
0.
0.
0.
0.
0.
0.
0.
0.
0.
0.
0.
0.
0.
0.
0.
0.
0.
0.
0.
0.
0.
0.
0.
0.
0.
0.
0.
0.
0.
0.
0.
0.
0.
0.
0.
0.
0.
0.
0.
0.
0.
0.
0.
0.
0.
0.
0.
0.
0.
0.
0.
0.
0.
0.
0.
0.
0.
0.
0.
0.
0.
0.
0.
0.
0.
0.
0.
0.
0.
0.
0.
0.
0.
0.
0.
0.
0.
0.
0.
0.
0.
0.
0.
0.
0.
0.
0.
0.
0.
0.
0.
0.
0.
0.
0.
0.
0.
0.
0.
0.
0.
0.
0.
0.
0.
0.
0.
0.
0.
0.
0.
0.
0.
0.
0.
0.
0.
0.
0.
0.
0.
0.
0.
0.
0.
0.
0.
0.
0.
0.
0.
0.
0.
0.
0.
0.
0.
0.
0.
0.
0.
0.
0.
0.
0.
0.
0.
0.
0.
0.
0.
0.
0.
0.
0.
0.
0.
0.
0.
0.
0.
0.
0.
0.
0.
0.
0.
0.
0.
0.
0.
0.
0.
0.
0.
0.
0.
0.
0.
0.
0.002
0.003
0.003
0.006
0.007
0.007
0.006
0.005
0.002
0.003
0.002
0.002
0.
0.
0.
0.
0.
0.
0.
0.
0.
0.
0.
0.
0.
0.
0.
0.
0.
0.
0.
0.
0.
0.
0.
0.
0.
0.
0.
0.
0.003
0.004
0.009
0.014
0.019
0.030
0.033
0.038
0.029
0.027
0.023
0.014
0.008
0.003
0.002
0.
0.
0.
0.
0.
0.
0.
0.
0.
0.
0.
0.
0.
0.
0.
0.
0.
0.
0.
0.
0.
0.
0.
0.
0.
0.003
0.006
0.025
0.039
0.054
0.062
0.070
0.071
0.070
0.061
0.056
0.042
0.032
0.022
0.014
0.008
0.003
0.
0.
0.
0.
0.
0.
0.
0.
0.
0.
0.
0.
0.
0.
0.
0.
0.
0.
0.
0.
0.
0.
0.
0.009
0.020
0.035
0.050
0.069
0.092
0.107
0.116
0.116
0.110
0.101
0.084
0.074
0.052
0.040
0.027
0.016
0.011
0.002
0.
0.
0.
0.
0.
0.
0.
0.
0.
0.
0.
0.
0.
0.
0.
0.
0.
0.
0.
0.
0.
0.005
0.021
0.037
0.058
0.077
0.117
0.143
0.168
0.182
0.181
0.167
0.154
0.137
0.111
0.090
0.057
0.044
0.028
0.016
0.010
0.
0.
0.
0.
0.
0.
0.
0.
0.
0.
0.
0.
0.
0.
0.
0.
0.
0.
0.
0.
0.006
0.022
0.035
0.062
0.088
0.125
0.156
0.193
0.217
0.239
0.241
0.247
0.230
0.204
0.174
0.139
0.094
0.058
0.041
0.025
0.013
0.005
0.
0.
0.
0.
0.
0.
0.
0.
0.
0.
0.
0.
0.
0.
0.
0.
0.
0.
0.005
0.017
0.033
0.051
0.088
0.120
0.157
0.205
0.250
0.281
0.304
0.320
0.313
0.302
0.269
0.234
0.186
0.138
0.096
0.056
0.037
0.019
0.008
0.002
0.
0.
0.
0.
0.
0.
0.
0.
0.
0.
0.
0.
0.
0.
0.
0.
0.
0.008
0.021
0.041
0.067
0.102
0.143
0.189
0.239
0.301
0.337
0.367
0.383
0.386
0.363
0.337
0.285
0.234
0.181
0.132
0.096
0.059
0.039
0.022
0.007
0.002
0.
0.
0.
0.
0.
0.
0.
0.
0.
0.
0.
0.
0.
0.
0.
0.002
0.014
0.024
0.049
0.076
0.117
0.174
0.221
0.284
0.334
0.391
0.432
0.445
0.443
0.421
0.388
0.340
0.282
0.227
0.168
0.127
0.085
0.053
0.039
0.015
0.007
0.
0.
0.
0.
0.
0.
0.
0.
0.
0.
0.
0.
0.
0.
0.
0.007
0.016
0.026
0.056
0.089
0.136
0.191
0.251
0.316
0.374
0.414
0.470
0.479
0.496
0.474
0.439
0.403
0.337
0.263
0.209
0.167
0.119
0.075
0.053
0.024
0.015
0.006
0.
0.
0.
0.
0.
0.
0.
0.
0.
0.
0.
0.
0.
0.
0.003
0.016
0.039
0.058
0.094
0.160
0.212
0.278
0.337
0.392
0.447
0.496
0.535
0.536
0.532
0.497
0.444
0.377
0.316
0.253
0.205
0.145
0.101
0.071
0.041
0.016
0.007
0.
0.
0.
0.
0.
0.
0.
0.
0.
0.
0.
0.
0.
0.
0.005
0.028
0.055
0.076
0.118
0.182
0.244
0.304
0.349
0.411
0.483
0.528
0.566
0.578
0.577
0.550
0.494
0.445
0.371
0.304
0.247
0.188
0.129
0.082
0.058
0.029
0.007
0.
0.
0.
0.
0.
0.
0.
0.
0.
0.
0.
0.
0.002
0.012
0.025
0.052
0.074
0.115
0.157
0.192
0.259
0.318
0.382
0.443
0.520
0.577
0.615
0.624
0.627
0.604
0.558
0.496
0.425
0.345
0.283
0.221
0.167
0.100
0.064
0.033
0.002
0.
0.
0.
0.
0.
0.
0.
0.
0.
0.
0.
0.003
0.013
0.025
0.047
0.075
0.113
0.142
0.185
0.228
0.278
0.356
0.434
0.501
0.565
0.619
0.665
0.687
0.675
0.651
0.612
0.547
0.489
0.393
0.325
0.250
0.178
0.126
0.081
0.032
0.005
0.
0.
0.
0.
0.
0.
0.
0.
0.
0.
0.003
0.011
0.027
0.039
0.068
0.116
0.147
0.185
0.213
0.277
0.325
0.415
0.482
0.552
0.639
0.685
0.732
0.754
0.739
0.710
0.665
0.607
0.531
0.452
0.361
0.272
0.194
0.142
0.085
0.032
0.011
0.004
0.
0.
0.
0.
0.
0.
0.
0.
0.002
0.008
0.020
0.043
0.066
0.109
0.139
0.173
0.212
0.246
0.336
0.397
0.471
0.532
0.620
0.696
0.763
0.826
0.849
0.843
0.813
0.743
0.678
0.605
0.516
0.411
0.326
0.241
0.171
0.110
0.050
0.019
0.005
0.
0.
0.
0.
0.
0.
0.
0.
0.003
0.016
0.030
0.060
0.082
0.130
0.171
0.204
0.249
0.296
0.372
0.447
0.524
0.596
0.693
0.762
0.854
0.921
0.943
0.949
0.919
0.859
0.776
0.681
0.578
0.463
0.364
0.266
0.195
0.132
0.060
0.031
0.015
0.
0.
0.
0.
0.
0.
0.
0.002
0.013
0.020
0.041
0.071
0.111
0.145
0.188
0.234
0.278
0.353
0.421
0.510
0.592
0.684
0.770
0.858
0.946
1.004
1.036
1.043
1.012
0.957
0.864
0.756
0.645
0.527
0.413
0.307
0.216
0.153
0.082
0.045
0.021
0.010
0.
0.
0.
0.
0.
0.
0.003
0.015
0.027
0.047
0.080
0.120
0.159
0.205
0.255
0.307
0.387
0.459
0.547
0.633
0.737
0.848
0.956
1.028
1.089
1.117
1.137
1.107
1.051
0.940
0.828
0.711
0.586
0.463
0.354
0.248
0.174
0.105
0.065
0.031
0.014
0.005
0.
0.
0.
0.
0.
0.003
0.016
0.029
0.050
0.084
0.116
0.166
0.224
0.268
0.335
0.397
0.487
0.570
0.672
0.785
0.893
1.008
1.100
1.156
1.193
1.201
1.195
1.134
1.021
0.900
0.780
0.662
0.518
0.410
0.277
0.196
0.128
0.076
0.038
0.018
0.011
0.002
0.
0.
0.
0.
0.002
0.016
0.029
0.050
0.080
0.123
0.172
0.228
0.269
0.351
0.408
0.490
0.588
0.694
0.814
0.918
1.035
1.130
1.206
1.246
1.256
1.240
1.183
1.101
0.975
0.849
0.718
0.577
0.456
0.317
0.221
0.140
0.092
0.045
0.027
0.014
0.003
0.
0.
0.
0.
0.002
0.014
0.027
0.044
0.073
0.121
0.172
0.224
0.280
0.348
0.413
0.494
0.584
0.698
0.819
0.913
1.043
1.139
1.220
1.260
1.272
1.274
1.242
1.148
1.033
0.908
0.783
0.633
0.489
0.348
0.239
0.158
0.094
0.050
0.030
0.015
0.003
0.
0.
0.
0.
0.
0.012
0.023
0.037
0.073
0.112
0.161
0.210
0.267
0.331
0.411
0.479
0.573
0.666
0.776
0.887
0.996
1.105
1.194
1.252
1.283
1.287
1.254
1.189
1.070
0.948
0.814
0.663
0.510
0.371
0.257
0.174
0.097
0.052
0.031
0.016
0.003
0.
0.
0.
0.
0.
0.002
0.018
0.034
0.064
0.091
0.143
0.191
0.244
0.320
0.400
0.469
0.540
0.625
0.745
0.842
0.935
1.036
1.129
1.214
1.240
1.263
1.226
1.177
1.060
0.956
0.824
0.675
0.517
0.375
0.258
0.172
0.095
0.053
0.030
0.015
0.003
0.
0.
0.
0.
0.
0.
0.010
0.032
0.055
0.083
0.119
0.169
0.234
0.293
0.362
0.422
0.492
0.588
0.701
0.768
0.862
0.974
1.063
1.148
1.196
1.206
1.203
1.147
1.050
0.936
0.812
0.659
0.500
0.361
0.256
0.155
0.089
0.048
0.026
0.014
0.003
0.
0.
0.
0.
0.
0.
0.003
0.024
0.044
0.072
0.104
0.151
0.201
0.263
0.309
0.379
0.441
0.527
0.606
0.702
0.789
0.880
0.990
1.062
1.116
1.140
1.128
1.073
0.997
0.889
0.760
0.614
0.461
0.339
0.234
0.145
0.082
0.036
0.018
0.011
0.002
0.
0.
0.
0.
0.
0.
0.003
0.013
0.029
0.059
0.090
0.134
0.182
0.241
0.287
0.326
0.404
0.480
0.543
0.617
0.696
0.775
0.888
0.952
0.992
1.030
1.026
0.981
0.909
0.822
0.700
0.566
0.417
0.309
0.204
0.119
0.069
0.029
0.014
0.003
0.
0.
0.
0.
0.
0.
0.
0.003
0.010
0.023
0.046
0.069
0.112
0.152
0.206
0.257
0.284
0.333
0.407
0.471
0.539
0.601
0.675
0.748
0.817
0.867
0.905
0.913
0.877
0.814
0.726
0.619
0.495
0.365
0.263
0.164
0.099
0.045
0.019
0.008
0.002
0.
0.
0.
0.
0.
0.
0.
0.003
0.005
0.020
0.034
0.056
0.093
0.122
0.165
0.210
0.245
0.289
0.322
0.395
0.439
0.485
0.544
0.611
0.676
0.741
0.775
0.785
0.748
0.695
0.622
0.516
0.406
0.300
0.208
0.137
0.070
0.026
0.008
0.002
0.
0.
0.
0.
0.
0.
0.
0.
0.
0.004
0.012
0.025
0.041
0.069
0.100
0.129
0.162
0.197
0.235
0.259
0.308
0.353
0.394
0.442
0.510
0.558
0.609
0.629
0.635
0.615
0.562
0.498
0.411
0.319
0.230
0.161
0.093
0.049
0.014
0.
0.
0.
0.
0.
0.
0.
0.
0.
0.
0.
0.003
0.005
0.017
0.029
0.049
0.070
0.091
0.124
0.138
0.165
0.201
0.229
0.263
0.295
0.333
0.392
0.439
0.478
0.495
0.497
0.466
0.427
0.367
0.304
0.230
0.160
0.107
0.055
0.022
0.010
0.
0.
0.
0.
0.
0.
0.
0.
0.
0.
0.
0.
0.004
0.009
0.017
0.032
0.047
0.063
0.081
0.099
0.115
0.139
0.153
0.194
0.219
0.248
0.285
0.326
0.355
0.369
0.362
0.350
0.313
0.271
0.222
0.167
0.121
0.067
0.040
0.015
0.004
0.
0.
0.
0.
0.
0.
0.
0.
0.
0.
0.
0.
0.
0.003
0.005
0.015
0.029
0.037
0.051
0.064
0.073
0.093
0.111
0.129
0.144
0.181
0.208
0.224
0.248
0.249
0.254
0.232
0.216
0.185
0.154
0.108
0.074
0.046
0.022
0.010
0.
0.
0.
0.
0.
0.
0.
0.
0.
0.
0.
0.
0.
0.
0.
0.003
0.003
0.010
0.024
0.029
0.043
0.050
0.052
0.075
0.084
0.094
0.110
0.123
0.145
0.143
0.156
0.152
0.143
0.135
0.119
0.088
0.068
0.042
0.025
0.006
0.
0.
0.
0.
0.
0.
0.
0.
0.
0.
0.
0.
0.
0.
0.
0.
0.
0.
0.
0.003
0.011
0.014
0.025
0.030
0.036
0.055
0.059
0.065
0.073
0.074
0.082
0.085
0.088
0.087
0.077
0.061
0.052
0.030
0.023
0.008
0.
0.
0.
0.
0.
0.
0.
0.
0.
0.
0.
0.
0.
0.
0.
0.
0.
0.
0.
0.
0.
0.002
0.003
0.008
0.009
0.014
0.022
0.026
0.026
0.029
0.022
0.032
0.038
0.041
0.034
0.033
0.029
0.019
0.015
0.005
0.
0.
0.
0.
0.
0.
0.
0.
0.
0.
0.
0.
0.
0.
0.
0.
0.
0.
0.
0.
0.
0.
0.
0.
0.
0.002
0.002
0.
0.003
0.006
0.007
0.010
0.011
0.008
0.008
0.007
0.007
0.007
0.002
0.
0.
0.
0.
0.
0.
0.
0.
0.
0.
0.
0.
0.
0.
0.
0.
0.
0.
0.
0.
0.
0.
0.
0.
0.
0.
0.
0.
0.
0.
0.
0.
0.
0.003
0.003
0.003
0.
0.
0.
0.
0.
0.
0.
0.
0.
0.
0.
0.
0.
0.
0.
0.
0.
0.
0.
0.
0.
0.
0.
0.
0.
0.
0.
0.
0.
0.
0.
0.
0.
0.
0.
0.
0.
0.
0.
0.
0.
0.
0.
0.
0.
0.
0.
0.
0.
0.
0.
0.
0.
0.
0.
0.
0.
0.
0.
0.
0.
0.
0.
0.
0.
0.
0.
0.
0.
0.
0.
0.
0.
0.
0.
0.
0.
0.
0.
0.
0.
0.
0.
0.
0.
0.
0.
0.
0.
0.
0.
0.
0.
0.
0.
0.
0.
0.
0.
0.
0.
0.
0.
0.
0.
0.
0.
0.
0.
0.
0.
0.
0.
0.
0.
0.
0.
0.
0.
0.
0.
0.
0.
0.
0.
0.
0.
0.
0.
0.
0.
0.
0.
0.
0.
0.
0.
0.
0.
0.
0.
0.
0.
0.
0.
0.
0.
0.
0.
0.
0.
0.
0.
0.
0.
0.
0.
0.
0.
0.
0.
0.
0.
0.
0.
0.
0.
0.
0.
0.
0.
0.
0.
0.
0.
0.
0.
0.
0.
0.
0.
0.
0.
0.
0.
0.
0.
0.
0.
0.
0.
0.
0.
0.
0.
0.
0.
0.
0.
0.
0.
0.
0.
0.
0.
0.
0.
0.
0.
0.
0.
0.
0.
0.
0.
0.
0.
0.
0.
0.
0.
0.
0.
0.
0.
0.
0.
0.
0.
0.
0.
0.
0.
0.
0.
0.
0.
0.
0.
0.
0.
0.
0.
0.
0.
0.
0.
0.
0.
0.
0.
0.
0.
0.
0.
0.
0.
0.
0.
0.
0.
0.
0.
0.
0.
0.
0.
0.
0.
0.
0.
0.
0.
0.
0.
0.
0.
0.
0.
0.
0.
0.
0.
0.
0.
0.
0.
0.
0.
0.
0.
0.
0.
0.
0.
0.
0.
0.
0.
0.
0.
0.
0.
0.
0.
0.
0.
0.
0.
0.
0.
0.
0.
0.
0.
0.
0.
0.
0.
0.
0.
0.
0.
0.
0.
0.
0.
0.
0.
0.
0.
0.
0.
0.
0.
0.
0.
0.
0.
0.
0.
0.
0.
0.
0.
0.
0.
0.
0.
0.
0.
0.
0.
0.
0.
0.
0.
0.
0.
0.
0.
0.
0.
0.
0.
0.
0.
0.
0.
0.
0.
0.
0.
0.
0.
0.
0.
0.
0.
0.
0.
0.
0.
0.
0.
0.
0.
0.
0.
0.
0.
0.
0.
0.
0.
0.
0.
0.
0.
0.
0.
0.
0.
0.
0.
0.
0.
0.
0.
0.
0.
0.
0.
0.
0.
0.
0.
0.
0.
0.
0.
0.
0.
0.
0.
0.
0.
0.
0.
0.
0.
0.
0.
0.
0.
0.
0.
0.
0.
0.
0.
0.
0.
0.
0.
0.
0.
0.
0.
0.
0.
0.
0.
0.
0.
0.
0.
0.
0.
0.
0.
0.
0.
0.
0.
0.
0.
0.
0.
0.
0.
0.
0.
0.
0.
0.
0.
0.
0.
0.
0.
0.
0.
0.
0.
0.
0.
0.
0.
0.
0.
0.
0.
0.
0.
0.
0.
0.
0.
0.
0.
0.
0.
0.
0.
0.
0.
0.
0.
0.
0.
0.
0.
0.
0.
0.
0.
0.
0.
0.
0.
0.
0.
0.
0.
0.
0.
0.
0.
0.
0.
0.
0.
0.
0.
0.
0.
0.
0.
0.
0.
0.
0.
0.
0.
0.
0.
0.
0.
0.
0.
0.
0.
0.
0.
0.
0.
0.
0.
0.
0.
0.
0.
0.
0.
0.
0.
0.
0.
0.
0.
0.
0.
0.
0.
0.
0.
0.
0.
0.
0.
0.
0.
0.
0.
0.
0.
0.
0.
0.
0.
0.
0.
0.
0.
0.
0.
0.
0.
0.
0.
0.
0.
0.
0.
0.
0.
0.
0.
0.
0.
0.
0.
0.
0.
0.
0.
0.
0.
0.
0.
0.
0.
0.
0.
0.
0.
0.
0.
0.
0.
0.
0.
0.
0.
0.
0.
0.
0.
0.
0.
0.
0.
0.
0.
0.
0.
0.
0.
0.
0.
0.
0.
0.
0.
0.
0.
0.
0.
0.
0.
0.
0.
0.
0.
0.
0.
0.
0.
0.
0.
0.
0.
0.
0.
0.
0.
0.
0.
0.
0.
0.
0.
0.
0.
0.
0.
0.
0.
0.
0.
0.
0.
0.
0.
0.
0.
0.
0.
0.
0.
0.
0.
0.
0.
0.
0.
0.
0.
0.
0.
0.
0.
0.
0.
0.
0.
0.
0.
0.
0.
0.
0.
0.
0.
0.
0.
0.
0.
0.
0.
0.
0.
0.
0.
0.
0.
0.
0.
0.
0.
0.
0.
0.
0.
0.
0.
0.
0.
0.
0.
0.
0.
0.
0.
0.
0.
0.
0.
0.
0.
0.
0.
0.
0.
0.
0.
0.
0.
0.
0.
0.
0.
0.
0.
0.
0.
0.
0.
0.
0.
0.
0.
0.
0.
0.
0.
0.
0.
0.
0.
0.
0.
0.
0.
0.
0.
0.
0.
0.
0.
0.
0.
0.
0.
0.
0.
0.
0.
0.
0.
0.
0.
0.
0.
0.
0.
0.
0.
0.
0.
0.
0.
0.
0.
0.
0.
0.
0.
0.
0.
0.
0.
0.
0.
0.
0.
0.
0.
0.
0.
0.
0.
0.
0.
0.
0.
0.
0.
0.
0.
0.
0.
0.
0.
0.
0.
0.
0.
0.
0.
0.
0.
0.
0.
0.
0.
0.
0.
0.
0.
0.
0.
0.
0.
0.
0.
0.
0.
0.
0.
0.
0.
0.
0.
0.
0.
0.
0.
0.
0.
0.
0.
0.
0.
0.
0.
0.
0.
0.
0.
0.
0.
0.
0.
0.
0.
0.
0.
0.
0.
0.
0.
0.
0.
0.
0.
0.
0.
0.
0.
0.
0.
0.
0.
0.
0.
0.
0.
0.
0.
0.
0.
0.
0.
0.
0.002
0.006
0.006
0.006
0.004
0.003
0.003
0.
0.
0.
0.
0.
0.
0.
0.
0.
0.
0.
0.
0.
0.
0.
0.
0.
0.
0.
0.
0.
0.
0.
0.
0.
0.
0.
0.
0.
0.
0.
0.
0.003
0.003
0.010
0.020
0.021
0.020
0.017
0.010
0.007
0.006
0.003
0.003
0.
0.
0.
0.
0.
0.
0.
0.
0.
0.
0.
0.
0.
0.
0.
0.
0.
0.
0.
0.
0.
0.
0.
0.
0.
0.
0.
0.002
0.006
0.020
0.034
0.041
0.052
0.055
0.062
0.054
0.049
0.033
0.029
0.023
0.009
0.004
0.003
0.
0.
0.
0.
0.
0.
0.
0.
0.
0.
0.
0.
0.
0.
0.
0.
0.
0.
0.
0.
0.
0.
0.
0.
0.005
0.019
0.033
0.048
0.071
0.085
0.098
0.110
0.103
0.104
0.094
0.082
0.068
0.049
0.029
0.019
0.011
0.003
0.
0.
0.
0.
0.
0.
0.
0.
0.
0.
0.
0.
0.
0.
0.
0.
0.
0.
0.
0.
0.
0.
0.007
0.021
0.038
0.051
0.086
0.117
0.138
0.163
0.172
0.178
0.168
0.151
0.130
0.103
0.078
0.058
0.042
0.025
0.015
0.006
0.
0.
0.
0.
0.
0.
0.
0.
0.
0.
0.
0.
0.
0.
0.
0.
0.
0.
0.
0.
0.008
0.023
0.041
0.065
0.092
0.136
0.171
0.205
0.225
0.238
0.252
0.250
0.232
0.199
0.168
0.123
0.091
0.057
0.034
0.021
0.014
0.007
0.
0.
0.
0.
0.
0.
0.
0.
0.
0.
0.
0.
0.
0.
0.
0.
0.
0.
0.007
0.021
0.037
0.062
0.093
0.136
0.188
0.228
0.271
0.304
0.335
0.343
0.343
0.320
0.284
0.239
0.194
0.142
0.091
0.061
0.034
0.021
0.011
0.003
0.002
0.
0.
0.
0.
0.
0.
0.
0.
0.
0.
0.
0.
0.
0.
0.
0.002
0.014
0.032
0.049
0.084
0.121
0.170
0.234
0.294
0.352
0.390
0.426
0.445
0.450
0.423
0.370
0.317
0.257
0.209
0.151
0.101
0.061
0.036
0.028
0.009
0.008
0.003
0.
0.
0.
0.
0.
0.
0.
0.
0.
0.
0.
0.
0.
0.
0.008
0.018
0.038
0.062
0.102
0.159
0.214
0.292
0.351
0.409
0.469
0.508
0.541
0.531
0.509
0.456
0.395
0.320
0.259
0.197
0.145
0.084
0.061
0.036
0.020
0.017
0.010
0.002
0.
0.
0.
0.
0.
0.
0.
0.
0.
0.
0.
0.
0.002
0.013
0.024
0.045
0.076
0.133
0.184
0.257
0.327
0.404
0.483
0.540
0.580
0.608
0.615
0.583
0.536
0.461
0.391
0.307
0.253
0.195
0.137
0.088
0.061
0.027
0.021
0.017
0.009
0.
0.
0.
0.
0.
0.
0.
0.
0.
0.
0.
0.
0.003
0.015
0.025
0.065
0.096
0.152
0.215
0.290
0.358
0.441
0.518
0.585
0.629
0.659
0.657
0.642
0.590
0.525
0.451
0.386
0.307
0.233
0.175
0.120
0.083
0.051
0.029
0.019
0.011
0.
0.
0.
0.
0.
0.
0.
0.
0.
0.
0.
0.
0.003
0.028
0.055
0.081
0.119
0.175
0.245
0.315
0.393
0.460
0.543
0.611
0.654
0.679
0.688
0.682
0.637
0.587
0.517
0.437
0.354
0.284
0.225
0.160
0.111
0.070
0.036
0.021
0.011
0.002
0.
0.
0.
0.
0.
0.
0.
0.
0.
0.
0.009
0.014
0.040
0.074
0.109
0.147
0.202
0.285
0.347
0.413
0.480
0.541
0.615
0.692
0.733
0.737
0.734
0.709
0.670
0.596
0.505
0.410
0.338
0.262
0.198
0.136
0.085
0.057
0.025
0.015
0.002
0.
0.
0.
0.
0.
0.
0.
0.
0.
0.009
0.015
0.030
0.060
0.093
0.144
0.178
0.236
0.309
0.372
0.427
0.495
0.590
0.669
0.729
0.756
0.767
0.760
0.744
0.710
0.645
0.581
0.474
0.382
0.303
0.240
0.163
0.106
0.065
0.029
0.008
0.002
0.
0.
0.
0.
0.
0.
0.
0.
0.002
0.014
0.032
0.054
0.089
0.139
0.186
0.224
0.276
0.335
0.391
0.454
0.530
0.629
0.717
0.789
0.804
0.806
0.800
0.789
0.747
0.698
0.624
0.524
0.432
0.345
0.260
0.196
0.118
0.073
0.031
0.007
0.
0.
0.
0.
0.
0.
0.
0.
0.
0.008
0.028
0.046
0.085
0.130
0.181
0.223
0.263
0.324
0.377
0.439
0.512
0.587
0.673
0.757
0.842
0.858
0.868
0.873
0.849
0.807
0.757
0.660
0.566
0.477
0.374
0.291
0.211
0.140
0.084
0.035
0.008
0.
0.
0.
0.
0.
0.
0.
0.
0.003
0.021
0.036
0.070
0.117
0.172
0.221
0.258
0.308
0.361
0.431
0.503
0.574
0.642
0.716
0.790
0.863
0.895
0.935
0.948
0.944
0.889
0.818
0.737
0.644
0.531
0.416
0.328
0.239
0.172
0.101
0.031
0.007
0.004
0.
0.
0.
0.
0.
0.
0.002
0.013
0.026
0.057
0.092
0.153
0.200
0.254
0.293
0.339
0.419
0.484
0.569
0.647
0.698
0.770
0.848
0.924
0.975
1.016
1.014
0.997
0.959
0.873
0.802
0.710
0.579
0.450
0.352
0.257
0.183
0.110
0.053
0.022
0.005
0.
0.
0.
0.
0.
0.
0.003
0.016
0.038
0.072
0.111
0.175
0.225
0.278
0.334
0.391
0.451
0.533
0.608
0.683
0.753
0.842
0.930
0.997
1.064
1.088
1.099
1.078
1.027
0.965
0.880
0.777
0.649
0.511
0.383
0.279
0.200
0.121
0.065
0.033
0.015
0.
0.
0.
0.
0.
0.
0.007
0.019
0.043
0.079
0.122
0.175
0.246
0.301
0.361
0.442
0.512
0.585
0.657
0.731
0.825
0.924
0.997
1.072
1.136
1.168
1.184
1.167
1.110
1.041
0.939
0.833
0.699
0.553
0.432
0.322
0.223
0.136
0.077
0.050
0.019
0.003
0.
0.
0.
0.
0.
0.012
0.023
0.044
0.077
0.125
0.186
0.251
0.325
0.381
0.459
0.530
0.623
0.700
0.769
0.867
0.959
1.054
1.131
1.196
1.236
1.234
1.252
1.203
1.109
1.027
0.895
0.757
0.625
0.488
0.349
0.244
0.159
0.093
0.057
0.023
0.012
0.002
0.
0.
0.
0.
0.012
0.023
0.044
0.074
0.116
0.185
0.258
0.324
0.388
0.466
0.544
0.630
0.714
0.798
0.895
0.990
1.095
1.167
1.234
1.282
1.288
1.300
1.263
1.177
1.082
0.951
0.822
0.686
0.542
0.396
0.268
0.171
0.106
0.066
0.028
0.014
0.003
0.
0.
0.
0.
0.007
0.021
0.041
0.068
0.117
0.170
0.250
0.309
0.379
0.463
0.535
0.622
0.706
0.797
0.893
0.998
1.106
1.196
1.255
1.308
1.323
1.323
1.319
1.237
1.135
1.011
0.882
0.731
0.572
0.417
0.290
0.188
0.126
0.066
0.031
0.016
0.003
0.
0.
0.
0.
0.
0.018
0.031
0.062
0.105
0.158
0.226
0.293
0.379
0.456
0.526
0.615
0.693
0.769
0.879
0.985
1.073
1.153
1.235
1.291
1.335
1.344
1.328
1.270
1.172
1.047
0.912
0.762
0.591
0.436
0.304
0.210
0.123
0.066
0.033
0.017
0.004
0.
0.
0.
0.
0.
0.012
0.023
0.053
0.090
0.141
0.205
0.277
0.344
0.431
0.517
0.588
0.670
0.774
0.866
0.939
1.020
1.097
1.188
1.267
1.311
1.330
1.322
1.261
1.171
1.053
0.919
0.764
0.588
0.440
0.309
0.205
0.123
0.060
0.031
0.016
0.004
0.
0.
0.
0.
0.
0.
0.020
0.039
0.077
0.117
0.184
0.248
0.334
0.399
0.476
0.559
0.640
0.725
0.798
0.889
0.958
1.056
1.152
1.234
1.270
1.293
1.283
1.246
1.147
1.031
0.893
0.746
0.571
0.419
0.293
0.197
0.102
0.054
0.028
0.014
0.003
0.
0.
0.
0.
0.
0.
0.004
0.033
0.059
0.099
0.153
0.213
0.290
0.363
0.436
0.497
0.571
0.666
0.734
0.815
0.886
0.992
1.090
1.141
1.203
1.233
1.234
1.179
1.094
0.993
0.856
0.695
0.534
0.393
0.273
0.172
0.096
0.041
0.019
0.012
0.003
0.
0.
0.
0.
0.
0.
0.004
0.018
0.043
0.081
0.127
0.184
0.257
0.321
0.381
0.431
0.495
0.600
0.679
0.742
0.802
0.910
0.991
1.047
1.092
1.117
1.120
1.081
1.011
0.907
0.773
0.637
0.473
0.341
0.244
0.146
0.081
0.027
0.014
0.004
0.002
0.
0.
0.
0.
0.
0.
0.004
0.012
0.029
0.061
0.099
0.149
0.214
0.272
0.328
0.380
0.427
0.516
0.580
0.637
0.700
0.788
0.877
0.920
0.969
1.006
1.008
0.986
0.911
0.806
0.695
0.547
0.406
0.295
0.207
0.119
0.053
0.019
0.008
0.003
0.
0.
0.
0.
0.
0.
0.
0.003
0.010
0.026
0.040
0.074
0.118
0.176
0.231
0.286
0.329
0.369
0.424
0.493
0.552
0.596
0.670
0.718
0.782
0.839
0.874
0.868
0.853
0.779
0.695
0.580
0.461
0.341
0.244
0.157
0.084
0.032
0.008
0.003
0.
0.
0.
0.
0.
0.
0.
0.
0.003
0.005
0.016
0.032
0.059
0.090
0.126
0.175
0.224
0.268
0.312
0.352
0.405
0.446
0.498
0.550
0.605
0.659
0.696
0.725
0.731
0.692
0.626
0.551
0.466
0.371
0.266
0.191
0.111
0.046
0.014
0.002
0.
0.
0.
0.
0.
0.
0.
0.
0.
0.
0.004
0.010
0.021
0.035
0.063
0.090
0.130
0.161
0.200
0.242
0.271
0.307
0.351
0.391
0.426
0.488
0.535
0.570
0.584
0.566
0.539
0.481
0.418
0.345
0.273
0.190
0.121
0.069
0.022
0.010
0.
0.
0.
0.
0.
0.
0.
0.
0.
0.
0.
0.
0.004
0.011
0.022
0.042
0.060
0.080
0.107
0.137
0.169
0.194
0.216
0.250
0.285
0.317
0.356
0.399
0.432
0.443
0.439
0.393
0.361
0.306
0.257
0.188
0.130
0.085
0.042
0.015
0.
0.
0.
0.
0.
0.
0.
0.
0.
0.
0.
0.
0.
0.003
0.004
0.013
0.021
0.036
0.046
0.069
0.083
0.096
0.129
0.147
0.164
0.196
0.226
0.263
0.287
0.307
0.311
0.301
0.280
0.245
0.219
0.177
0.126
0.085
0.049
0.018
0.007
0.
0.
0.
0.
0.
0.
0.
0.
0.
0.
0.
0.
0.
0.
0.
0.003
0.004
0.016
0.028
0.039
0.052
0.061
0.079
0.096
0.111
0.129
0.142
0.166
0.183
0.192
0.192
0.186
0.182
0.164
0.144
0.104
0.075
0.049
0.025
0.008
0.
0.
0.
0.
0.
0.
0.
0.
0.
0.
0.
0.
0.
0.
0.
0.
0.
0.
0.002
0.006
0.016
0.028
0.034
0.040
0.057
0.069
0.077
0.091
0.096
0.109
0.110
0.106
0.097
0.098
0.094
0.071
0.053
0.040
0.022
0.008
0.
0.
0.
0.
0.
0.
0.
0.
0.
0.
0.
0.
0.
0.
0.
0.
0.
0.
0.
0.
0.002
0.003
0.008
0.012
0.023
0.027
0.037
0.042
0.047
0.046
0.045
0.052
0.060
0.053
0.052
0.040
0.036
0.028
0.011
0.007
0.
0.
0.
0.
0.
0.
0.
0.
0.
0.
0.
0.
0.
0.
0.
0.
0.
0.
0.
0.
0.
0.
0.
0.002
0.003
0.003
0.003
0.007
0.013
0.012
0.008
0.009
0.012
0.016
0.015
0.014
0.013
0.005
0.002
0.
0.
0.
0.
0.
0.
0.
0.
0.
0.
0.
0.
0.
0.
0.
0.
0.
0.
0.
0.
0.
0.
0.
0.
0.
0.
0.
0.
0.
0.
0.
0.
0.005
0.005
0.003
0.003
0.
0.
0.
0.
0.
0.
0.
0.
0.
0.
0.
0.
0.
0.
0.
0.
0.
0.
0.
0.
0.
0.
0.
0.
0.
0.
0.
0.
0.
0.
0.
0.
0.
0.
0.
0.
0.
0.
0.
0.
0.
0.
0.
0.
0.
0.
0.
0.
0.
0.
0.
0.
0.
0.
0.
0.
0.
0.
0.
0.
0.
0.
0.
0.
0.
0.
0.
0.
0.
0.
0.
0.
0.
0.
0.
0.
0.
0.
0.
0.
0.
0.
0.
0.
0.
0.
0.
0.
0.
0.
0.
0.
0.
0.
0.
0.
0.
0.
0.
0.
0.
0.
0.
0.
0.
0.
0.
0.
0.
0.
0.
0.
0.
0.
0.
0.
0.
0.
0.
0.
0.
0.
0.
0.
0.
0.
0.
0.
0.
0.
0.
0.
0.
0.
0.
0.
0.
0.
0.
0.
0.
0.
0.
0.
0.
0.
0.
0.
0.
0.
0.
0.
0.
0.
0.
0.
0.
0.
0.
0.
0.
0.
0.
0.
0.
0.
0.
0.
0.
0.
0.
0.
0.
0.
0.
0.
0.
0.
0.
0.
0.
0.
0.
0.
0.
0.
0.
0.
0.
0.
0.
0.
0.
0.
0.
0.
0.
0.
0.
0.
0.
0.
0.
0.
0.
0.
0.
0.
0.
0.
0.
0.
0.
0.
0.
0.
0.
0.
0.
0.
0.
0.
0.
0.
0.
0.
0.
0.
0.
0.
0.
0.
0.
0.
0.
0.
0.
0.
0.
0.
0.
0.
0.
0.
0.
0.
0.
0.
0.
0.
0.
0.
0.
0.
0.
0.
0.
0.
0.
0.
0.
0.
0.
0.
0.
0.
0.
0.
0.
0.
0.
0.
0.
0.
0.
0.
0.
0.
0.
0.
0.
0.
0.
0.
0.
0.
0.
0.
0.
0.
0.
0.
0.
0.
0.
0.
0.
0.
0.
0.
0.
0.
0.
0.
0.
0.
0.
0.
0.
0.
0.
0.
0.
0.
0.
0.
0.
0.
0.
0.
0.
0.
0.
0.
0.
0.
0.
0.
0.
0.
0.
0.
0.
0.
0.
0.
0.
0.
0.
0.
0.
0.
0.
0.
0.
0.
0.
0.
0.
0.
0.
0.
0.
0.
0.
0.
0.
0.
0.
0.
0.
0.
0.
0.
0.
0.
0.
0.
0.
0.
0.
0.
0.
0.
0.
0.
0.
0.
0.
0.
0.
0.
0.
0.
0.
0.
0.
0.
0.
0.
0.
0.
0.
0.
0.
0.
0.
0.
0.
0.
0.
0.
0.
0.
0.
0.
0.
0.
0.
0.
0.
0.
0.
0.
0.
0.
0.
0.
0.
0.
0.
0.
0.
0.
0.
0.
0.
0.
0.
0.
0.
0.
0.
0.
0.
0.
0.
0.
0.
0.
0.
0.
0.
0.
0.
0.
0.
0.
0.
0.
0.
0.
0.
0.
0.
0.
0.
0.
0.
0.
0.
0.
0.
0.
0.
0.
0.
0.
0.
0.
0.
0.
0.
0.
0.
0.
0.
0.
0.
0.
0.
0.
0.
0.
0.
0.
0.
0.
0.
0.
0.
0.
0.
0.
0.
0.
0.
0.
0.
0.
0.
0.
0.
0.
0.
0.
0.
0.
0.
0.
0.
0.
0.
0.
0.
0.
0.
0.
0.
0.
0.
0.
0.
0.
0.
0.
0.
0.
0.
0.
0.
0.
0.
0.
0.
0.
0.
0.
0.
0.
0.
0.
0.
0.
0.
0.
0.
0.
0.
0.
0.
0.
0.
0.
0.
0.
0.
0.
0.
0.
0.
0.
0.
0.
0.
0.
0.
0.
0.
0.
0.
0.
0.
0.
0.
0.
0.
0.
0.
0.
0.
0.
0.
0.
0.
0.
0.
0.
0.
0.
0.
0.
0.
0.
0.
0.
0.
0.
0.
0.
0.
0.
0.
0.
0.
0.
0.
0.
0.
0.
0.
0.
0.
0.
0.
0.
0.
0.
0.
0.
0.
0.
0.
0.
0.
0.
0.
0.
0.
0.
0.
0.
0.
0.
0.
0.
0.
0.
0.
0.
0.
0.
0.
0.
0.
0.
0.
0.
0.
0.
0.
0.
0.
0.
0.
0.
0.
0.
0.
0.
0.
0.
0.
0.
0.
0.
0.
0.
0.
0.
0.
0.
0.
0.
0.
0.
0.
0.
0.
0.
0.
0.
0.
0.
0.
0.
0.
0.
0.
0.
0.
0.
0.
0.
0.
0.
0.
0.
0.
0.
0.
0.
0.
0.
0.
0.
0.
0.
0.
0.
0.
0.
0.
0.
0.
0.
0.
0.
0.
0.
0.
0.
0.
0.
0.
0.
0.
0.
0.
0.
0.
0.
0.
0.
0.
0.
0.
0.
0.
0.
0.
0.
0.
0.
0.
0.
0.
0.
0.
0.
0.
0.
0.
0.
0.
0.
0.
0.
0.
0.
0.
0.
0.
0.
0.
0.
0.
0.
0.
0.
0.
0.
0.
0.
0.
0.
0.
0.
0.
0.
0.
0.
0.
0.
0.
0.
0.
0.
0.
0.
0.
0.
0.
0.
0.
0.
0.
0.
0.
0.
0.
0.
0.
0.
0.
0.
0.
0.
0.
0.
0.
0.
0.
0.
0.
0.
0.
0.
0.
0.
0.
0.
0.
0.
0.
0.
0.
0.
0.
0.
0.
0.
0.
0.
0.
0.
0.
0.
0.
0.
0.
0.
0.
0.
0.
0.
0.
0.
0.
0.
0.
0.
0.
0.
0.
0.
0.
0.
0.
0.
0.
0.
0.
0.
0.
0.
0.
0.
0.
0.
0.
0.
0.
0.
0.
0.
0.
0.
0.
0.
0.
0.
0.
0.
0.
0.
0.
0.
0.
0.
0.
0.
0.
0.
0.
0.
0.003
0.003
0.004
0.003
0.003
0.
0.
0.
0.
0.
0.
0.
0.
0.
0.
0.
0.
0.
0.
0.
0.
0.
0.
0.
0.
0.
0.
0.
0.
0.
0.
0.
0.
0.
0.
0.
0.
0.
0.
0.004
0.009
0.015
0.015
0.015
0.012
0.005
0.004
0.003
0.
0.
0.
0.
0.
0.
0.
0.
0.
0.
0.
0.
0.
0.
0.
0.
0.
0.
0.
0.
0.
0.
0.
0.
0.
0.
0.
0.
0.
0.
0.002
0.008
0.022
0.028
0.032
0.033
0.032
0.032
0.029
0.018
0.012
0.006
0.003
0.002
0.
0.
0.
0.
0.
0.
0.
0.
0.
0.
0.
0.
0.
0.
0.
0.
0.
0.
0.
0.
0.
0.
0.
0.
0.
0.002
0.010
0.019
0.040
0.051
0.072
0.080
0.087
0.087
0.085
0.076
0.061
0.046
0.036
0.022
0.011
0.006
0.003
0.003
0.
0.
0.
0.
0.
0.
0.
0.
0.
0.
0.
0.
0.
0.
0.
0.
0.
0.
0.
0.
0.
0.003
0.016
0.029
0.055
0.078
0.102
0.121
0.129
0.149
0.152
0.155
0.135
0.115
0.089
0.060
0.054
0.038
0.018
0.008
0.004
0.003
0.
0.
0.
0.
0.
0.
0.
0.
0.
0.
0.
0.
0.
0.
0.
0.
0.
0.
0.
0.007
0.018
0.032
0.060
0.094
0.126
0.158
0.184
0.208
0.229
0.235
0.241
0.212
0.192
0.155
0.126
0.081
0.059
0.042
0.023
0.014
0.006
0.003
0.
0.
0.
0.
0.
0.
0.
0.
0.
0.
0.
0.
0.
0.
0.
0.
0.
0.005
0.020
0.036
0.059
0.091
0.137
0.184
0.228
0.261
0.296
0.324
0.337
0.336
0.315
0.277
0.241
0.191
0.126
0.094
0.062
0.037
0.025
0.011
0.007
0.006
0.002
0.
0.
0.
0.
0.
0.
0.
0.
0.
0.
0.
0.
0.
0.
0.
0.016
0.033
0.053
0.088
0.132
0.197
0.249
0.300
0.357
0.404
0.447
0.461
0.459
0.436
0.383
0.326
0.265
0.198
0.135
0.108
0.060
0.042
0.026
0.014
0.012
0.003
0.002
0.
0.
0.
0.
0.
0.
0.
0.
0.
0.
0.
0.
0.
0.008
0.024
0.042
0.073
0.114
0.176
0.248
0.317
0.392
0.454
0.510
0.556
0.582
0.577
0.544
0.497
0.415
0.344
0.271
0.208
0.153
0.099
0.059
0.041
0.027
0.023
0.012
0.007
0.
0.
0.
0.
0.
0.
0.
0.
0.
0.
0.
0.
0.003
0.015
0.029
0.054
0.102
0.163
0.223
0.308
0.388
0.476
0.556
0.613
0.658
0.684
0.673
0.655
0.596
0.523
0.416
0.342
0.272
0.208
0.153
0.090
0.064
0.039
0.026
0.021
0.012
0.005
0.
0.
0.
0.
0.
0.
0.
0.
0.
0.
0.
0.003
0.018
0.037
0.083
0.129
0.190
0.264
0.363
0.450
0.537
0.625
0.697
0.748
0.772
0.781
0.746
0.681
0.597
0.511
0.422
0.334
0.263
0.203
0.129
0.092
0.059
0.038
0.026
0.019
0.010
0.
0.
0.
0.
0.
0.
0.
0.
0.
0.
0.002
0.006
0.035
0.068
0.107
0.153
0.228
0.315
0.389
0.481
0.580
0.680
0.751
0.804
0.835
0.828
0.806
0.763
0.680
0.597
0.499
0.411
0.324
0.244
0.175
0.124
0.080
0.053
0.035
0.022
0.012
0.002
0.
0.
0.
0.
0.
0.
0.
0.
0.002
0.010
0.029
0.055
0.089
0.133
0.182
0.268
0.358
0.431
0.518
0.607
0.696
0.771
0.828
0.873
0.882
0.866
0.820
0.765
0.684
0.574
0.480
0.382
0.299
0.220
0.162
0.111
0.064
0.038
0.028
0.012
0.003
0.
0.
0.
0.
0.
0.
0.
0.002
0.010
0.020
0.036
0.076
0.117
0.154
0.224
0.305
0.382
0.469
0.547
0.639
0.726
0.773
0.840
0.895
0.905
0.894
0.861
0.811
0.741
0.656
0.556
0.456
0.357
0.267
0.189
0.135
0.084
0.044
0.028
0.012
0.003
0.
0.
0.
0.
0.
0.
0.
0.009
0.014
0.031
0.055
0.108
0.158
0.211
0.268
0.327
0.428
0.489
0.565
0.645
0.729
0.795
0.867
0.922
0.927
0.914
0.899
0.879
0.815
0.709
0.606
0.505
0.398
0.309
0.225
0.155
0.103
0.060
0.027
0.009
0.003
0.
0.
0.
0.
0.
0.
0.002
0.014
0.029
0.050
0.093
0.148
0.212
0.252
0.311
0.382
0.448
0.516
0.588
0.670
0.763
0.852
0.918
0.964
0.948
0.930
0.927
0.904
0.848
0.773
0.665
0.557
0.445
0.340
0.254
0.177
0.110
0.065
0.029
0.008
0.002
0.
0.
0.
0.
0.
0.
0.005
0.026
0.042
0.083
0.136
0.193
0.255
0.315
0.369
0.431
0.486
0.565
0.625
0.700
0.794
0.868
0.936
0.972
0.988
1.005
0.983
0.965
0.900
0.818
0.724
0.601
0.483
0.374
0.282
0.201
0.123
0.077
0.030
0.007
0.
0.
0.
0.
0.
0.
0.
0.013
0.032
0.069
0.116
0.173
0.240
0.298
0.362
0.414
0.474
0.556
0.621
0.686
0.755
0.818
0.884
0.967
1.012
1.022
1.047
1.051
1.004
0.950
0.866
0.771
0.654
0.543
0.413
0.310
0.220
0.139
0.078
0.021
0.005
0.
0.
0.
0.
0.
0.
0.002
0.020
0.052
0.079
0.142
0.207
0.276
0.339
0.389
0.469
0.531
0.622
0.702
0.751
0.813
0.851
0.936
0.984
1.034
1.077
1.109
1.096
1.060
0.991
0.923
0.816
0.699
0.570
0.447
0.328
0.231
0.151
0.087
0.035
0.006
0.
0.
0.
0.
0.
0.
0.007
0.026
0.063
0.095
0.160
0.232
0.303
0.377
0.453
0.514
0.601
0.689
0.758
0.811
0.863
0.935
1.004
1.059
1.095
1.123
1.137
1.133
1.118
1.059
0.990
0.873
0.757
0.623
0.481
0.365
0.246
0.162
0.089
0.048
0.020
0.
0.
0.
0.
0.
0.
0.013
0.028
0.069
0.104
0.165
0.249
0.333
0.409
0.497
0.577
0.645
0.735
0.794
0.864
0.914
0.982
1.065
1.114
1.164
1.186
1.207
1.189
1.169
1.115
1.037
0.933
0.803
0.665
0.515
0.378
0.280
0.174
0.101
0.057
0.033
0.003
0.
0.
0.
0.
0.
0.014
0.034
0.065
0.107
0.169
0.255
0.351
0.426
0.515
0.604
0.704
0.776
0.842
0.902
0.968
1.029
1.099
1.170
1.225
1.241
1.250
1.259
1.238
1.188
1.107
0.998
0.861
0.712
0.558
0.419
0.296
0.202
0.113
0.067
0.037
0.011
0.002
0.
0.
0.
0.
0.014
0.034
0.060
0.098
0.164
0.255
0.336
0.426
0.525
0.615
0.702
0.784
0.851
0.917
1.008
1.073
1.137
1.207
1.280
1.303
1.318
1.316
1.297
1.242
1.147
1.035
0.905
0.762
0.609
0.458
0.314
0.197
0.128
0.077
0.037
0.014
0.003
0.
0.
0.
0.
0.013
0.028
0.055
0.089
0.158
0.228
0.320
0.416
0.513
0.606
0.704
0.779
0.857
0.938
1.018
1.082
1.161
1.225
1.270
1.309
1.335
1.354
1.335
1.285
1.193
1.086
0.945
0.798
0.637
0.484
0.337
0.220
0.140
0.084
0.036
0.015
0.003
0.
0.
0.
0.
0.007
0.024
0.047
0.084
0.144
0.211
0.295
0.386
0.481
0.590
0.692
0.779
0.847
0.920
1.017
1.087
1.141
1.219
1.265
1.334
1.358
1.372
1.366
1.311
1.237
1.107
0.979
0.834
0.647
0.483
0.353
0.230
0.142
0.083
0.035
0.016
0.004
0.
0.
0.
0.
0.
0.017
0.039
0.076
0.121
0.190
0.260
0.357
0.452
0.563
0.661
0.752
0.827
0.909
0.982
1.051
1.109
1.178
1.260
1.316
1.355
1.367
1.357
1.306
1.235
1.119
0.981
0.820
0.644
0.487
0.347
0.231
0.135
0.076
0.034
0.016
0.004
0.
0.
0.
0.
0.
0.004
0.026
0.060
0.105
0.166
0.232
0.322
0.420
0.515
0.613
0.703
0.792
0.864
0.941
0.998
1.056
1.129
1.225
1.293
1.330
1.340
1.337
1.285
1.209
1.102
0.961
0.798
0.624
0.466
0.317
0.220
0.127
0.065
0.030
0.014
0.003
0.
0.
0.
0.
0.
0.
0.018
0.039
0.086
0.136
0.200
0.290
0.371
0.464
0.554
0.634
0.712
0.797
0.877
0.919
0.981
1.076
1.169
1.226
1.276
1.306
1.288
1.244
1.161
1.044
0.915
0.754
0.583
0.420
0.299
0.199
0.108
0.051
0.018
0.009
0.003
0.
0.
0.
0.
0.
0.
0.007
0.027
0.066
0.104
0.168
0.241
0.320
0.403
0.469
0.549
0.623
0.717
0.788
0.848
0.913
0.999
1.089
1.156
1.186
1.202
1.195
1.155
1.086
0.953
0.841
0.684
0.523
0.372
0.263
0.160
0.084
0.030
0.014
0.004
0.002
0.
0.
0.
0.
0.
0.
0.004
0.018
0.044
0.082
0.127
0.195
0.269
0.344
0.412
0.467
0.547
0.629
0.704
0.753
0.829
0.910
0.973
1.013
1.067
1.087
1.090
1.062
0.983
0.859
0.736
0.596
0.437
0.320
0.221
0.129
0.060
0.015
0.008
0.003
0.
0.
0.
0.
0.
0.
0.
0.004
0.011
0.030
0.052
0.091
0.150
0.215
0.283
0.343
0.401
0.467
0.538
0.606
0.658
0.731
0.792
0.849
0.896
0.932
0.962
0.964
0.931
0.849
0.743
0.621
0.491
0.371
0.261
0.173
0.099
0.035
0.008
0.003
0.
0.
0.
0.
0.
0.
0.
0.
0.003
0.005
0.020
0.043
0.070
0.111
0.161
0.226
0.280
0.335
0.393
0.452
0.505
0.565
0.618
0.670
0.718
0.761
0.792
0.808
0.801
0.767
0.689
0.599
0.499
0.402
0.297
0.210
0.119
0.051
0.015
0.002
0.
0.
0.
0.
0.
0.
0.
0.
0.
0.
0.004
0.013
0.026
0.051
0.075
0.116
0.159
0.211
0.256
0.302
0.350
0.413
0.456
0.497
0.534
0.590
0.632
0.653
0.657
0.640
0.599
0.534
0.457
0.372
0.302
0.211
0.139
0.071
0.024
0.007
0.
0.
0.
0.
0.
0.
0.
0.
0.
0.
0.
0.003
0.005
0.014
0.026
0.054
0.071
0.107
0.141
0.179
0.224
0.263
0.304
0.330
0.364
0.409
0.446
0.493
0.503
0.498
0.488
0.457
0.402
0.337
0.279
0.207
0.139
0.086
0.041
0.014
0.
0.
0.
0.
0.
0.
0.
0.
0.
0.
0.
0.
0.
0.003
0.004
0.016
0.024
0.044
0.063
0.083
0.109
0.137
0.173
0.203
0.230
0.266
0.293
0.326
0.350
0.370
0.365
0.355
0.329
0.287
0.237
0.188
0.141
0.094
0.053
0.021
0.007
0.
0.
0.
0.
0.
0.
0.
0.
0.
0.
0.
0.
0.
0.
0.
0.004
0.007
0.026
0.033
0.050
0.061
0.082
0.106
0.129
0.146
0.176
0.201
0.226
0.241
0.245
0.245
0.242
0.217
0.181
0.157
0.125
0.084
0.049
0.027
0.008
0.
0.
0.
0.
0.
0.
0.
0.
0.
0.
0.
0.
0.
0.
0.
0.
0.
0.
0.006
0.011
0.020
0.032
0.039
0.058
0.075
0.094
0.106
0.129
0.129
0.144
0.145
0.145
0.129
0.120
0.107
0.084
0.066
0.041
0.021
0.008
0.002
0.
0.
0.
0.
0.
0.
0.
0.
0.
0.
0.
0.
0.
0.
0.
0.
0.
0.
0.
0.003
0.003
0.009
0.018
0.026
0.041
0.049
0.058
0.065
0.067
0.064
0.074
0.062
0.066
0.052
0.048
0.040
0.025
0.018
0.003
0.002
0.
0.
0.
0.
0.
0.
0.
0.
0.
0.
0.
0.
0.
0.
0.
0.
0.
0.
0.
0.
0.
0.
0.003
0.003
0.003
0.008
0.011
0.019
0.021
0.020
0.019
0.022
0.021
0.022
0.022
0.016
0.010
0.007
0.002
0.
0.
0.
0.
0.
0.
0.
0.
0.
0.
0.
0.
0.
0.
0.
0.
0.
0.
0.
0.
0.
0.
0.
0.
0.
0.
0.
0.
0.
0.002
0.003
0.003
0.006
0.006
0.005
0.
0.
0.
0.
0.
0.
0.
0.
0.
0.
0.
0.
0.
0.
0.
0.
0.
0.
0.
0.
0.
0.
0.
0.
0.
0.
0.
0.
0.
0.
0.
0.
0.
0.
0.
0.
0.
0.
0.
0.
0.
0.
0.
0.
0.
0.
0.
0.
0.
0.
0.
0.
0.
0.
0.
0.
0.
0.
0.
0.
0.
0.
0.
0.
0.
0.
0.
0.
0.
0.
0.
0.
0.
0.
0.
0.
0.
0.
0.
0.
0.
0.
0.
0.
0.
0.
0.
0.
0.
0.
0.
0.
0.
0.
0.
0.
0.
0.
0.
0.
0.
0.
0.
0.
0.
0.
0.
0.
0.
0.
0.
0.
0.
0.
0.
0.
0.
0.
0.
0.
0.
0.
0.
0.
0.
0.
0.
0.
0.
0.
0.
0.
0.
0.
0.
0.
0.
0.
0.
0.
0.
0.
0.
0.
0.
0.
0.
0.
0.
0.
0.
0.
0.
0.
0.
0.
0.
0.
0.
0.
0.
0.
0.
0.
0.
0.
0.
0.
0.
0.
0.
0.
0.
0.
0.
0.
0.
0.
0.
0.
0.
0.
0.
0.
0.
0.
0.
0.
0.
0.
0.
0.
0.
0.
0.
0.
0.
0.
0.
0.
0.
0.
0.
0.
0.
0.
0.
0.
0.
0.
0.
0.
0.
0.
0.
0.
0.
0.
0.
0.
0.
0.
0.
0.
0.
0.
0.
0.
0.
0.
0.
0.
0.
0.
0.
0.
0.
0.
0.
0.
0.
0.
0.
0.
0.
0.
0.
0.
0.
0.
0.
0.
0.
0.
0.
0.
0.
0.
0.
0.
0.
0.
0.
0.
0.
0.
0.
0.
0.
0.
0.
0.
0.
0.
0.
0.
0.
0.
0.
0.
0.
0.
0.
0.
0.
0.
0.
0.
0.
0.
0.
0.
0.
0.
0.
0.
0.
0.
0.
0.
0.
0.
0.
0.
0.
0.
0.
0.
0.
0.
0.
0.
0.
0.
0.
0.
0.
0.
0.
0.
0.
0.
0.
0.
0.
0.
0.
0.
0.
0.
0.
0.
0.
0.
0.
0.
0.
0.
0.
0.
0.
0.
0.
0.
0.
0.
0.
0.
0.
0.
0.
0.
0.
0.
0.
0.
0.
0.
0.
0.
0.
0.
0.
0.
0.
0.
0.
0.
0.
0.
0.
0.
0.
0.
0.
0.
0.
0.
0.
0.
0.
0.
0.
0.
0.
0.
0.
0.
0.
0.
0.
0.
0.
0.
0.
0.
0.
0.
0.
0.
0.
0.
0.
0.
0.
0.
0.
0.
0.
0.
0.
0.
0.
0.
0.
0.
0.
0.
0.
0.
0.
0.
0.
0.
0.
0.
0.
0.
0.
0.
0.
0.
0.
0.
0.
0.
0.
0.
0.
0.
0.
0.
0.
0.
0.
0.
0.
0.
0.
0.
0.
0.
0.
0.
0.
0.
0.
0.
0.
0.
0.
0.
0.
0.
0.
0.
0.
0.
0.
0.
0.
0.
0.
0.
0.
0.
0.
0.
0.
0.
0.
0.
0.
0.
0.
0.
0.
0.
0.
0.
0.
0.
0.
0.
0.
0.
0.
0.
0.
0.
0.
0.
0.
0.
0.
0.
0.
0.
0.
0.
0.
0.
0.
0.
0.
0.
0.
0.
0.
0.
0.
0.
0.
0.
0.
0.
0.
0.
0.
0.
0.
0.
0.
0.
0.
0.
0.
0.
0.
0.
0.
0.
0.
0.
0.
0.
0.
0.
0.
0.
0.
0.
0.
0.
0.
0.
0.
0.
0.
0.
0.
0.
0.
0.
0.
0.
0.
0.
0.
0.
0.
0.
0.
0.
0.
0.
0.
0.
0.
0.
0.
0.
0.
0.
0.
0.
0.
0.
0.
0.
0.
0.
0.
0.
0.
0.
0.
0.
0.
0.
0.
0.
0.
0.
0.
0.
0.
0.
0.
0.
0.
0.
0.
0.
0.
0.
0.
0.
0.
0.
0.
0.
0.
0.
0.
0.
0.
0.
0.
0.
0.
0.
0.
0.
0.
0.
0.
0.
0.
0.
0.
0.
0.
0.
0.
0.
0.
0.
0.
0.
0.
0.
0.
0.
0.
0.
0.
0.
0.
0.
0.
0.
0.
0.
0.
0.
0.
0.
0.
0.
0.
0.
0.
0.
0.
0.
0.
0.
0.
0.
0.
0.
0.
0.
0.
0.
0.
0.
0.
0.
0.
0.
0.
0.
0.
0.
0.
0.
0.
0.
0.
0.
0.
0.
0.
0.
0.
0.
0.
0.
0.
0.
0.
0.
0.
0.
0.
0.
0.
0.
0.
0.
0.
0.
0.
0.
0.
0.
0.
0.
0.
0.
0.
0.
0.
0.
0.
0.
0.
0.
0.
0.
0.
0.
0.
0.
0.
0.
0.
0.
0.
0.
0.
0.
0.
0.
0.
0.
0.
0.
0.
0.
0.
0.
0.
0.
0.
0.
0.
0.
0.
0.
0.
0.
0.
0.
0.
0.
0.
0.
0.
0.
0.
0.
0.
0.
0.
0.
0.
0.
0.
0.
0.
0.
0.
0.
0.
0.
0.
0.
0.
0.
0.
0.
0.
0.
0.
0.
0.
0.
0.
0.
0.
0.
0.
0.
0.
0.
0.
0.
0.
0.
0.
0.
0.
0.
0.
0.
0.
0.
0.
0.
0.
0.
0.
0.
0.
0.
0.
0.
0.
0.
0.
0.
0.
0.
0.
0.
0.
0.
0.
0.
0.
0.
0.
0.
0.
0.003
0.003
0.
0.
0.
0.
0.
0.
0.
0.
0.
0.
0.
0.
0.
0.
0.
0.
0.
0.
0.
0.
0.
0.
0.
0.
0.
0.
0.
0.
0.
0.
0.
0.
0.
0.
0.
0.
0.006
0.007
0.016
0.016
0.005
0.004
0.004
0.003
0.
0.
0.
0.
0.
0.
0.
0.
0.
0.
0.
0.
0.
0.
0.
0.
0.
0.
0.
0.
0.
0.
0.
0.
0.
0.
0.
0.
0.
0.
0.
0.002
0.014
0.021
0.024
0.026
0.026
0.024
0.023
0.014
0.009
0.003
0.
0.
0.
0.
0.
0.
0.
0.
0.
0.
0.
0.
0.
0.
0.
0.
0.
0.
0.
0.
0.
0.
0.
0.
0.
0.
0.
0.
0.002
0.008
0.027
0.038
0.048
0.060
0.056
0.064
0.058
0.050
0.034
0.026
0.018
0.013
0.006
0.004
0.004
0.003
0.003
0.
0.
0.
0.
0.
0.
0.
0.
0.
0.
0.
0.
0.
0.
0.
0.
0.
0.
0.
0.
0.002
0.003
0.018
0.035
0.058
0.079
0.100
0.109
0.121
0.130
0.127
0.114
0.091
0.067
0.061
0.041
0.029
0.018
0.010
0.009
0.004
0.003
0.
0.
0.
0.
0.
0.
0.
0.
0.
0.
0.
0.
0.
0.
0.
0.
0.
0.
0.002
0.012
0.026
0.042
0.073
0.102
0.127
0.150
0.181
0.200
0.204
0.199
0.179
0.159
0.140
0.100
0.080
0.052
0.040
0.022
0.012
0.010
0.004
0.003
0.
0.
0.
0.
0.
0.
0.
0.
0.
0.
0.
0.
0.
0.
0.
0.
0.
0.008
0.024
0.047
0.083
0.123
0.157
0.192
0.231
0.273
0.292
0.308
0.312
0.283
0.256
0.230
0.172
0.126
0.098
0.057
0.046
0.026
0.015
0.008
0.007
0.
0.
0.
0.
0.
0.
0.
0.
0.
0.
0.
0.
0.
0.
0.
0.
0.010
0.029
0.049
0.082
0.127
0.178
0.231
0.280
0.334
0.382
0.414
0.442
0.428
0.394
0.358
0.315
0.265
0.198
0.137
0.096
0.066
0.047
0.027
0.020
0.013
0.006
0.002
0.
0.
0.
0.
0.
0.
0.
0.
0.
0.
0.
0.
0.
0.007
0.023
0.040
0.075
0.121
0.183
0.249
0.316
0.377
0.439
0.515
0.559
0.566
0.557
0.532
0.481
0.413
0.340
0.285
0.205
0.139
0.106
0.066
0.043
0.034
0.024
0.016
0.008
0.002
0.
0.
0.
0.
0.
0.
0.
0.
0.
0.
0.
0.002
0.015
0.034
0.058
0.109
0.165
0.245
0.327
0.406
0.485
0.558
0.642
0.679
0.698
0.683
0.652
0.601
0.524
0.438
0.368
0.276
0.207
0.150
0.105
0.065
0.044
0.033
0.026
0.013
0.009
0.
0.
0.
0.
0.
0.
0.
0.
0.
0.
0.
0.007
0.021
0.047
0.086
0.147
0.216
0.306
0.399
0.491
0.588
0.677
0.763
0.813
0.825
0.817
0.781
0.711
0.632
0.548
0.437
0.353
0.274
0.216
0.147
0.102
0.060
0.047
0.033
0.022
0.012
0.004
0.
0.
0.
0.
0.
0.
0.
0.
0.
0.002
0.013
0.022
0.078
0.122
0.181
0.268
0.351
0.453
0.564
0.666
0.757
0.848
0.918
0.938
0.926
0.884
0.822
0.738
0.653
0.540
0.427
0.335
0.264
0.197
0.135
0.090
0.061
0.042
0.028
0.015
0.010
0.
0.
0.
0.
0.
0.
0.
0.
0.002
0.010
0.032
0.059
0.104
0.158
0.234
0.312
0.404
0.509
0.622
0.721
0.809
0.917
0.979
1.014
1.009
0.969
0.921
0.844
0.750
0.641
0.520
0.425
0.328
0.252
0.168
0.121
0.077
0.050
0.036
0.022
0.011
0.002
0.
0.
0.
0.
0.
0.
0.002
0.008
0.021
0.047
0.077
0.128
0.190
0.259
0.363
0.464
0.568
0.665
0.758
0.859
0.942
1.021
1.053
1.070
1.037
0.987
0.920
0.816
0.724
0.596
0.498
0.392
0.292
0.221
0.155
0.098
0.060
0.040
0.023
0.012
0.002
0.
0.
0.
0.
0.
0.002
0.008
0.019
0.034
0.063
0.109
0.155
0.240
0.311
0.409
0.499
0.590
0.703
0.784
0.878
0.952
1.025
1.070
1.086
1.073
1.030
0.974
0.896
0.797
0.679
0.571
0.450
0.352
0.258
0.187
0.127
0.070
0.041
0.028
0.012
0.002
0.
0.
0.
0.
0.
0.003
0.013
0.025
0.048
0.093
0.150
0.213
0.279
0.368
0.443
0.535
0.620
0.710
0.786
0.877
0.953
1.022
1.062
1.094
1.072
1.053
1.018
0.961
0.871
0.761
0.631
0.519
0.403
0.294
0.208
0.144
0.085
0.048
0.026
0.009
0.002
0.
0.
0.
0.
0.002
0.010
0.018
0.043
0.083
0.135
0.212
0.277
0.345
0.412
0.500
0.566
0.654
0.726
0.819
0.906
0.970
1.049
1.071
1.104
1.097
1.072
1.048
0.981
0.907
0.804
0.688
0.573
0.449
0.323
0.235
0.164
0.091
0.053
0.023
0.003
0.
0.
0.
0.
0.
0.003
0.014
0.036
0.072
0.122
0.195
0.267
0.343
0.412
0.476
0.547
0.617
0.689
0.765
0.830
0.902
0.969
1.044
1.071
1.099
1.111
1.104
1.083
1.033
0.947
0.845
0.727
0.603
0.471
0.355
0.251
0.173
0.100
0.050
0.018
0.003
0.
0.
0.
0.
0.
0.003
0.021
0.050
0.095
0.156
0.235
0.314
0.391
0.469
0.530
0.618
0.700
0.760
0.807
0.853
0.903
0.975
1.048
1.077
1.105
1.137
1.145
1.117
1.062
0.986
0.901
0.776
0.658
0.511
0.382
0.275
0.183
0.101
0.054
0.013
0.
0.
0.
0.
0.
0.
0.009
0.032
0.067
0.116
0.187
0.270
0.356
0.435
0.525
0.603
0.677
0.786
0.832
0.877
0.915
0.960
1.008
1.070
1.094
1.122
1.160
1.166
1.136
1.083
1.006
0.924
0.821
0.692
0.546
0.407
0.284
0.187
0.118
0.046
0.012
0.
0.
0.
0.
0.
0.
0.013
0.044
0.080
0.135
0.211
0.306
0.401
0.497
0.587
0.674
0.767
0.831
0.888
0.929
0.961
1.014
1.077
1.105
1.151
1.144
1.162
1.182
1.164
1.134
1.079
0.985
0.858
0.726
0.575
0.434
0.307
0.200
0.117
0.052
0.025
0.
0.
0.
0.
0.
0.
0.017
0.047
0.086
0.141
0.231
0.324
0.427
0.532
0.635
0.731
0.821
0.890
0.947
0.972
1.017
1.055
1.102
1.153
1.181
1.193
1.203
1.230
1.222
1.188
1.120
1.030
0.901
0.773
0.600
0.451
0.321
0.210
0.119
0.062
0.036
0.003
0.
0.
0.
0.
0.
0.018
0.047
0.088
0.144
0.224
0.337
0.442
0.552
0.659
0.770
0.860
0.924
0.962
1.010
1.057
1.103
1.147
1.199
1.217
1.230
1.256
1.261
1.272
1.233
1.165
1.072
0.955
0.796
0.625
0.476
0.338
0.222
0.132
0.073
0.044
0.008
0.002
0.
0.
0.
0.
0.018
0.044
0.079
0.147
0.228
0.324
0.444
0.559
0.677
0.778
0.881
0.947
0.986
1.036
1.096
1.150
1.189
1.215
1.236
1.273
1.323
1.314
1.318
1.281
1.219
1.114
0.971
0.839
0.665
0.496
0.351
0.231
0.142
0.083
0.049
0.012
0.003
0.
0.
0.
0.
0.016
0.041
0.087
0.129
0.223
0.312
0.422
0.540
0.665
0.764
0.863
0.939
0.994
1.053
1.128
1.192
1.217
1.251
1.277
1.321
1.331
1.337
1.349
1.333
1.250
1.144
1.016
0.853
0.683
0.521
0.382
0.242
0.155
0.094
0.043
0.014
0.003
0.
0.
0.
0.
0.012
0.046
0.077
0.121
0.192
0.287
0.387
0.508
0.620
0.735
0.838
0.922
0.986
1.071
1.126
1.193
1.223
1.273
1.311
1.326
1.343
1.370
1.380
1.350
1.282
1.177
1.035
0.884
0.693
0.511
0.382
0.233
0.155
0.088
0.043
0.015
0.004
0.
0.
0.
0.
0.002
0.033
0.070
0.108
0.170
0.248
0.345
0.457
0.576
0.681
0.786
0.889
0.973
1.036
1.102
1.150
1.190
1.238
1.294
1.345
1.385
1.383
1.388
1.357
1.285
1.182
1.028
0.875
0.681
0.517
0.360
0.248
0.138
0.082
0.041
0.014
0.003
0.
0.
0.
0.
0.003
0.023
0.051
0.090
0.152
0.217
0.302
0.408
0.519
0.631
0.737
0.843
0.923
1.005
1.061
1.105
1.149
1.208
1.271
1.334
1.370
1.365
1.365
1.323
1.250
1.154
1.008
0.846
0.664
0.483
0.347
0.224
0.128
0.073
0.033
0.010
0.003
0.
0.
0.
0.
0.003
0.011
0.030
0.075
0.128
0.174
0.264
0.361
0.454
0.558
0.670
0.762
0.865
0.932
0.981
1.036
1.088
1.161
1.240
1.299
1.329
1.327
1.324
1.285
1.200
1.095
0.945
0.789
0.603
0.445
0.311
0.208
0.107
0.049
0.020
0.009
0.003
0.
0.
0.
0.
0.003
0.008
0.013
0.049
0.090
0.139
0.214
0.300
0.396
0.494
0.584
0.699
0.759
0.853
0.908
0.972
1.031
1.111
1.173
1.226
1.236
1.236
1.251
1.204
1.122
1.017
0.880
0.719
0.555
0.397
0.273
0.168
0.084
0.038
0.011
0.003
0.
0.
0.
0.
0.
0.002
0.003
0.008
0.029
0.059
0.097
0.164
0.234
0.327
0.420
0.510
0.593
0.682
0.761
0.812
0.877
0.934
1.024
1.070
1.114
1.143
1.150
1.135
1.112
1.029
0.916
0.765
0.621
0.474
0.329
0.221
0.140
0.064
0.021
0.004
0.002
0.
0.
0.
0.
0.
0.
0.002
0.007
0.019
0.041
0.067
0.117
0.179
0.264
0.341
0.420
0.496
0.579
0.666
0.718
0.780
0.840
0.902
0.955
0.999
1.013
1.026
1.019
0.970
0.892
0.784
0.660
0.512
0.383
0.269
0.183
0.108
0.034
0.004
0.002
0.
0.
0.
0.
0.
0.
0.
0.
0.005
0.008
0.028
0.049
0.081
0.137
0.195
0.265
0.339
0.405
0.488
0.563
0.621
0.665
0.733
0.782
0.829
0.858
0.877
0.885
0.861
0.816
0.745
0.638
0.529
0.414
0.307
0.219
0.133
0.069
0.010
0.002
0.
0.
0.
0.
0.
0.
0.
0.
0.
0.
0.004
0.014
0.036
0.053
0.095
0.141
0.206
0.255
0.328
0.384
0.455
0.519
0.565
0.603
0.631
0.691
0.716
0.730
0.729
0.695
0.647
0.576
0.491
0.400
0.312
0.226
0.149
0.077
0.024
0.002
0.
0.
0.
0.
0.
0.
0.
0.
0.
0.
0.
0.003
0.005
0.015
0.035
0.059
0.092
0.131
0.176
0.241
0.284
0.341
0.384
0.439
0.465
0.500
0.530
0.569
0.578
0.568
0.535
0.499
0.449
0.374
0.294
0.221
0.153
0.087
0.043
0.013
0.002
0.
0.
0.
0.
0.
0.
0.
0.
0.
0.
0.
0.
0.003
0.007
0.013
0.032
0.054
0.088
0.114
0.158
0.199
0.229
0.263
0.300
0.334
0.372
0.397
0.414
0.426
0.418
0.401
0.370
0.319
0.265
0.202
0.141
0.101
0.051
0.020
0.003
0.
0.
0.
0.
0.
0.
0.
0.
0.
0.
0.
0.
0.
0.
0.
0.004
0.010
0.027
0.039
0.062
0.080
0.117
0.151
0.167
0.198
0.236
0.252
0.282
0.289
0.290
0.287
0.272
0.248
0.207
0.167
0.128
0.092
0.057
0.027
0.004
0.002
0.
0.
0.
0.
0.
0.
0.
0.
0.
0.
0.
0.
0.
0.
0.
0.
0.
0.006
0.012
0.020
0.033
0.050
0.083
0.107
0.129
0.148
0.169
0.180
0.187
0.184
0.174
0.164
0.142
0.117
0.089
0.070
0.041
0.023
0.008
0.002
0.
0.
0.
0.
0.
0.
0.
0.
0.
0.
0.
0.
0.
0.
0.
0.
0.
0.
0.
0.003
0.004
0.010
0.020
0.039
0.064
0.076
0.084
0.094
0.101
0.092
0.102
0.099
0.078
0.069
0.054
0.042
0.032
0.015
0.003
0.002
0.
0.
0.
0.
0.
0.
0.
0.
0.
0.
0.
0.
0.
0.
0.
0.
0.
0.
0.
0.
0.
0.002
0.003
0.003
0.008
0.016
0.022
0.034
0.037
0.035
0.049
0.037
0.028
0.029
0.028
0.019
0.014
0.008
0.002
0.
0.
0.
0.
0.
0.
0.
0.
0.
0.
0.
0.
0.
0.
0.
0.
0.
0.
0.
0.
0.
0.
0.
0.
0.
0.
0.
0.
0.
0.003
0.003
0.004
0.004
0.003
0.007
0.007
0.005
0.004
0.
0.
0.
0.
0.
0.
0.
0.
0.
0.
0.
0.
0.
0.
0.
0.
0.
0.
0.
0.
0.
0.
0.
0.
0.
0.
0.
0.
0.
0.
0.
0.
0.
0.
0.
0.
0.
0.
0.
0.
0.
0.
0.
0.
0.
0.
0.
0.
0.
0.
0.
0.
0.
0.
0.
0.
0.
0.
0.
0.
0.
0.
0.
0.
0.
0.
0.
0.
0.
0.
0.
0.
0.
0.
0.
0.
0.
0.
0.
0.
0.
0.
0.
0.
0.
0.
0.
0.
0.
0.
0.
0.
0.
0.
0.
0.
0.
0.
0.
0.
0.
0.
0.
0.
0.
0.
0.
0.
0.
0.
0.
0.
0.
0.
0.
0.
0.
0.
0.
0.
0.
0.
0.
0.
0.
0.
0.
0.
0.
0.
0.
0.
0.
0.
0.
0.
0.
0.
0.
0.
0.
0.
0.
0.
0.
0.
0.
0.
0.
0.
0.
0.
0.
0.
0.
0.
0.
0.
0.
0.
0.
0.
0.
0.
0.
0.
0.
0.
0.
0.
0.
0.
0.
0.
0.
0.
0.
0.
0.
0.
0.
0.
0.
0.
0.
0.
0.
0.
0.
0.
0.
0.
0.
0.
0.
0.
0.
0.
0.
0.
0.
0.
0.
0.
0.
0.
0.
0.
0.
0.
0.
0.
0.
0.
0.
0.
0.
0.
0.
0.
0.
0.
0.
0.
0.
0.
0.
0.
0.
0.
0.
0.
0.
0.
0.
0.
0.
0.
0.
0.
0.
0.
0.
0.
0.
0.
0.
0.
0.
0.
0.
0.
0.
0.
0.
0.
0.
0.
0.
0.
0.
0.
0.
0.
0.
0.
0.
0.
0.
0.
0.
0.
0.
0.
0.
0.
0.
0.
0.
0.
0.
0.
0.
0.
0.
0.
0.
0.
0.
0.
0.
0.
0.
0.
0.
0.
0.
0.
0.
0.
0.
0.
0.
0.
0.
0.
0.
0.
0.
0.
0.
0.
0.
0.
0.
0.
0.
0.
0.
0.
0.
0.
0.
0.
0.
0.
0.
0.
0.
0.
0.
0.
0.
0.
0.
0.
0.
0.
0.
0.
0.
0.
0.
0.
0.
0.
0.
0.
0.
0.
0.
0.
0.
0.
0.
0.
0.
0.
0.
0.
0.
0.
0.
0.
0.
0.
0.
0.
0.
0.
0.
0.
0.
0.
0.
0.
0.
0.
0.
0.
0.
0.
0.
0.
0.
0.
0.
0.
0.
0.
0.
0.
0.
0.
0.
0.
0.
0.
0.
0.
0.
0.
0.
0.
0.
0.
0.
0.
0.
0.
0.
0.
0.
0.
0.
0.
0.
0.
0.
0.
0.
0.
0.
0.
0.
0.
0.
0.
0.
0.
0.
0.
0.
0.
0.
0.
0.
0.
0.
0.
0.
0.
0.
0.
0.
0.
0.
0.
0.
0.
0.
0.
0.
0.
0.
0.
0.
0.
0.
0.
0.
0.
0.
0.
0.
0.
0.
0.
0.
0.
0.
0.
0.
0.
0.
0.
0.
0.
0.
0.
0.
0.
0.
0.
0.
0.
0.
0.
0.
0.
0.
0.
0.
0.
0.
0.
0.
0.
0.
0.
0.
0.
0.
0.
0.
0.
0.
0.
0.
0.
0.
0.
0.
0.
0.
0.
0.
0.
0.
0.
0.
0.
0.
0.
0.
0.
0.
0.
0.
0.
0.
0.
0.
0.
0.
0.
0.
0.
0.
0.
0.
0.
0.
0.
0.
0.
0.
0.
0.
0.
0.
0.
0.
0.
0.
0.
0.
0.
0.
0.
0.
0.
0.
0.
0.
0.
0.
0.
0.
0.
0.
0.
0.
0.
0.
0.
0.
0.
0.
0.
0.
0.
0.
0.
0.
0.
0.
0.
0.
0.
0.
0.
0.
0.
0.
0.
0.
0.
0.
0.
0.
0.
0.
0.
0.
0.
0.
0.
0.
0.
0.
0.
0.
0.
0.
0.
0.
0.
0.
0.
0.
0.
0.
0.
0.
0.
0.
0.
0.
0.
0.
0.
0.
0.
0.
0.
0.
0.
0.
0.
0.
0.
0.
0.
0.
0.
0.
0.
0.
0.
0.
0.
0.
0.
0.
0.
0.
0.
0.
0.
0.
0.
0.
0.
0.
0.
0.
0.
0.
0.
0.
0.
0.
0.
0.
0.
0.
0.
0.
0.
0.
0.
0.
0.
0.
0.
0.
0.
0.
0.
0.
0.
0.
0.
0.
0.
0.
0.
0.
0.
0.
0.
0.
0.
0.
0.
0.
0.
0.
0.
0.
0.
0.
0.
0.
0.
0.
0.
0.
0.
0.
0.
0.
0.
0.
0.
0.
0.
0.
0.
0.
0.
0.
0.
0.
0.
0.
0.
0.
0.
0.
0.
0.
0.
0.
0.
0.
0.
0.
0.
0.
0.
0.
0.
0.
0.
0.
0.
0.
0.
0.
0.
0.
0.
0.
0.
0.
0.
0.
0.
0.
0.
0.
0.
0.
0.
0.
0.
0.
0.
0.
0.
0.
0.
0.
0.
0.
0.
0.
0.
0.
0.
0.
0.
0.
0.
0.
0.
0.
0.
0.
0.
0.
0.
0.
0.
0.
0.
0.
0.
0.
0.
0.
0.
0.
0.
0.
0.
0.
0.
0.
0.
0.
0.
0.
0.
0.
0.
0.
0.
0.
0.
0.
0.
0.
0.
0.
0.
0.
0.
0.
0.
0.
0.
0.
0.
0.
0.
0.
0.
0.
0.004
0.010
0.011
0.009
0.008
0.007
0.
0.
0.
0.
0.
0.
0.
0.
0.
0.
0.
0.
0.
0.
0.
0.
0.
0.
0.
0.
0.
0.
0.
0.
0.
0.
0.
0.
0.
0.
0.
0.
0.
0.002
0.010
0.018
0.021
0.022
0.022
0.021
0.018
0.009
0.003
0.
0.
0.
0.
0.
0.
0.
0.
0.
0.
0.
0.
0.
0.
0.
0.
0.
0.
0.
0.
0.
0.
0.
0.
0.
0.
0.
0.
0.
0.
0.003
0.015
0.023
0.028
0.033
0.035
0.042
0.038
0.035
0.030
0.018
0.009
0.004
0.003
0.003
0.003
0.003
0.
0.
0.
0.
0.
0.
0.
0.
0.
0.
0.
0.
0.
0.
0.
0.
0.
0.
0.
0.
0.
0.
0.002
0.005
0.021
0.038
0.060
0.074
0.087
0.091
0.099
0.093
0.080
0.062
0.053
0.052
0.038
0.026
0.017
0.015
0.009
0.004
0.003
0.
0.
0.
0.
0.
0.
0.
0.
0.
0.
0.
0.
0.
0.
0.
0.
0.
0.
0.
0.003
0.008
0.022
0.051
0.083
0.097
0.116
0.153
0.164
0.174
0.170
0.158
0.134
0.114
0.088
0.067
0.049
0.041
0.022
0.019
0.011
0.005
0.003
0.
0.
0.
0.
0.
0.
0.
0.
0.
0.
0.
0.
0.
0.
0.
0.
0.
0.003
0.014
0.035
0.063
0.092
0.120
0.154
0.195
0.232
0.253
0.263
0.267
0.256
0.239
0.203
0.161
0.123
0.084
0.055
0.048
0.027
0.022
0.013
0.005
0.003
0.
0.
0.
0.
0.
0.
0.
0.
0.
0.
0.
0.
0.
0.
0.
0.005
0.021
0.047
0.070
0.118
0.150
0.197
0.241
0.290
0.336
0.373
0.388
0.378
0.365
0.325
0.293
0.237
0.180
0.139
0.095
0.065
0.045
0.033
0.018
0.009
0.007
0.
0.
0.
0.
0.
0.
0.
0.
0.
0.
0.
0.
0.
0.
0.002
0.015
0.046
0.074
0.117
0.172
0.226
0.273
0.331
0.400
0.482
0.516
0.531
0.515
0.501
0.437
0.382
0.322
0.259
0.205
0.148
0.106
0.064
0.050
0.040
0.025
0.014
0.006
0.002
0.
0.
0.
0.
0.
0.
0.
0.
0.
0.
0.
0.
0.013
0.038
0.068
0.110
0.165
0.237
0.302
0.372
0.448
0.548
0.613
0.662
0.674
0.656
0.632
0.571
0.488
0.427
0.363
0.271
0.205
0.146
0.101
0.068
0.051
0.038
0.021
0.016
0.003
0.
0.
0.
0.
0.
0.
0.
0.
0.
0.
0.
0.003
0.024
0.051
0.094
0.159
0.216
0.308
0.397
0.483
0.566
0.675
0.753
0.798
0.815
0.795
0.762
0.701
0.623
0.542
0.448
0.366
0.288
0.211
0.159
0.090
0.070
0.049
0.035
0.025
0.013
0.003
0.
0.
0.
0.
0.
0.
0.
0.
0.
0.002
0.013
0.029
0.073
0.136
0.201
0.275
0.378
0.481
0.575
0.687
0.807
0.889
0.932
0.962
0.936
0.891
0.833
0.763
0.669
0.559
0.445
0.356
0.276
0.195
0.139
0.092
0.071
0.049
0.030
0.017
0.011
0.
0.
0.
0.
0.
0.
0.
0.
0.
0.005
0.028
0.055
0.115
0.167
0.247
0.341
0.436
0.551
0.667
0.778
0.902
0.990
1.048
1.072
1.060
1.020
0.965
0.895
0.789
0.663
0.548
0.445
0.348
0.259
0.184
0.129
0.087
0.060
0.041
0.025
0.013
0.002
0.
0.
0.
0.
0.
0.
0.002
0.003
0.017
0.047
0.084
0.143
0.205
0.293
0.389
0.491
0.611
0.733
0.846
0.965
1.062
1.119
1.165
1.150
1.120
1.065
0.988
0.885
0.756
0.626
0.525
0.414
0.328
0.236
0.160
0.115
0.074
0.048
0.029
0.015
0.005
0.
0.
0.
0.
0.
0.002
0.008
0.018
0.033
0.064
0.111
0.173
0.238
0.328
0.445
0.563
0.669
0.787
0.894
1.001
1.097
1.167
1.201
1.213
1.187
1.140
1.068
0.970
0.856
0.722
0.608
0.491
0.377
0.285
0.200
0.134
0.082
0.057
0.036
0.016
0.008
0.
0.
0.
0.
0.
0.003
0.013
0.025
0.047
0.090
0.138
0.211
0.292
0.386
0.509
0.607
0.717
0.819
0.927
1.022
1.106
1.168
1.223
1.238
1.224
1.203
1.136
1.053
0.949
0.823
0.693
0.568
0.439
0.322
0.235
0.169
0.096
0.059
0.036
0.020
0.008
0.
0.
0.
0.
0.003
0.009
0.022
0.037
0.070
0.118
0.199
0.288
0.369
0.459
0.552
0.650
0.740
0.828
0.937
1.019
1.092
1.167
1.203
1.225
1.230
1.207
1.163
1.097
1.012
0.886
0.761
0.621
0.494
0.362
0.268
0.189
0.112
0.065
0.034
0.014
0.003
0.
0.
0.
0.
0.003
0.014
0.026
0.053
0.114
0.192
0.268
0.350
0.438
0.526
0.614
0.700
0.780
0.846
0.944
1.025
1.091
1.158
1.200
1.234
1.229
1.206
1.178
1.126
1.042
0.940
0.810
0.687
0.533
0.405
0.290
0.209
0.126
0.067
0.035
0.010
0.003
0.
0.
0.
0.
0.003
0.015
0.050
0.090
0.159
0.241
0.326
0.415
0.502
0.580
0.679
0.755
0.821
0.890
0.957
1.021
1.077
1.149
1.184
1.195
1.220
1.229
1.202
1.158
1.089
0.972
0.847
0.725
0.571
0.425
0.305
0.214
0.137
0.068
0.030
0.008
0.002
0.
0.
0.
0.
0.003
0.027
0.071
0.125
0.203
0.297
0.388
0.483
0.581
0.657
0.743
0.813
0.880
0.934
0.975
1.038
1.084
1.122
1.153
1.185
1.210
1.224
1.216
1.174
1.093
1.013
0.895
0.770
0.610
0.451
0.324
0.221
0.128
0.076
0.025
0.003
0.
0.
0.
0.
0.
0.013
0.045
0.090
0.154
0.240
0.345
0.449
0.551
0.659
0.742
0.838
0.910
0.949
0.983
1.020
1.047
1.086
1.133
1.154
1.183
1.224
1.224
1.211
1.168
1.111
1.038
0.938
0.812
0.663
0.474
0.339
0.226
0.133
0.077
0.025
0.
0.
0.
0.
0.
0.
0.014
0.051
0.101
0.166
0.274
0.383
0.499
0.601
0.724
0.832
0.906
0.982
1.014
1.047
1.064
1.085
1.107
1.153
1.183
1.204
1.221
1.241
1.229
1.211
1.148
1.062
0.964
0.828
0.676
0.500
0.356
0.233
0.141
0.071
0.028
0.
0.
0.
0.
0.
0.
0.024
0.060
0.104
0.184
0.296
0.401
0.531
0.647
0.769
0.878
0.961
1.028
1.070
1.089
1.103
1.126
1.148
1.181
1.206
1.211
1.229
1.274
1.277
1.264
1.186
1.107
0.984
0.850
0.671
0.518
0.381
0.228
0.139
0.076
0.036
0.007
0.
0.
0.
0.
0.006
0.024
0.060
0.122
0.191
0.311
0.420
0.544
0.678
0.815
0.915
1.005
1.063
1.108
1.118
1.159
1.160
1.180
1.198
1.210
1.227
1.272
1.294
1.320
1.288
1.225
1.133
1.006
0.859
0.696
0.520
0.379
0.252
0.150
0.084
0.041
0.008
0.
0.
0.
0.
0.006
0.026
0.065
0.128
0.202
0.301
0.426
0.563
0.685
0.812
0.933
1.026
1.083
1.141
1.150
1.188
1.211
1.235
1.244
1.241
1.259
1.319
1.324
1.340
1.319
1.245
1.151
1.023
0.877
0.708
0.548
0.388
0.248
0.153
0.089
0.049
0.014
0.003
0.
0.
0.
0.005
0.029
0.065
0.111
0.190
0.277
0.406
0.540
0.680
0.812
0.913
1.009
1.083
1.131
1.191
1.225
1.252
1.269
1.270
1.283
1.305
1.320
1.352
1.366
1.350
1.286
1.173
1.050
0.896
0.730
0.565
0.404
0.246
0.164
0.091
0.046
0.015
0.003
0.
0.
0.
0.010
0.031
0.066
0.103
0.169
0.261
0.373
0.502
0.640
0.770
0.874
0.970
1.060
1.131
1.190
1.244
1.254
1.286
1.312
1.312
1.309
1.336
1.368
1.405
1.373
1.317
1.198
1.056
0.898
0.734
0.560
0.402
0.256
0.153
0.091
0.046
0.014
0.003
0.
0.
0.
0.011
0.027
0.056
0.086
0.149
0.235
0.328
0.457
0.575
0.702
0.825
0.926
1.033
1.105
1.174
1.215
1.226
1.265
1.266
1.314
1.358
1.381
1.396
1.406
1.379
1.296
1.198
1.048
0.890
0.704
0.545
0.394
0.251
0.144
0.083
0.040
0.010
0.003
0.
0.
0.
0.012
0.016
0.038
0.076
0.129
0.188
0.280
0.385
0.513
0.635
0.757
0.871
0.987
1.062
1.127
1.183
1.204
1.201
1.269
1.312
1.353
1.397
1.390
1.391
1.358
1.269
1.156
1.016
0.864
0.681
0.507
0.363
0.231
0.122
0.074
0.035
0.009
0.003
0.
0.
0.002
0.011
0.015
0.024
0.054
0.110
0.155
0.230
0.325
0.432
0.558
0.677
0.786
0.908
0.991
1.070
1.118
1.157
1.176
1.247
1.295
1.341
1.371
1.355
1.343
1.292
1.220
1.101
0.967
0.805
0.632
0.470
0.317
0.199
0.113
0.060
0.021
0.004
0.002
0.
0.
0.
0.003
0.013
0.021
0.033
0.078
0.120
0.179
0.261
0.377
0.489
0.593
0.692
0.809
0.894
0.981
1.052
1.086
1.144
1.195
1.238
1.284
1.301
1.289
1.254
1.226
1.151
1.036
0.881
0.725
0.567
0.404
0.276
0.176
0.089
0.041
0.016
0.003
0.
0.
0.
0.
0.003
0.008
0.013
0.020
0.052
0.083
0.135
0.196
0.295
0.402
0.500
0.602
0.704
0.801
0.900
0.962
1.006
1.064
1.123
1.159
1.193
1.204
1.210
1.170
1.132
1.049
0.933
0.785
0.632
0.476
0.341
0.228
0.143
0.068
0.023
0.003
0.002
0.
0.
0.
0.
0.002
0.003
0.008
0.013
0.031
0.057
0.091
0.148
0.225
0.314
0.402
0.504
0.606
0.700
0.773
0.837
0.891
0.957
1.008
1.041
1.076
1.074
1.086
1.062
1.017
0.931
0.803
0.661
0.528
0.387
0.275
0.180
0.106
0.037
0.003
0.002
0.
0.
0.
0.
0.
0.
0.002
0.003
0.006
0.014
0.031
0.059
0.104
0.168
0.239
0.319
0.404
0.491
0.574
0.653
0.733
0.788
0.837
0.873
0.911
0.930
0.940
0.942
0.903
0.852
0.770
0.655
0.530
0.425
0.314
0.212
0.127
0.063
0.005
0.
0.
0.
0.
0.
0.
0.
0.
0.
0.
0.002
0.006
0.024
0.037
0.068
0.113
0.169
0.232
0.301
0.379
0.461
0.540
0.604
0.659
0.697
0.731
0.774
0.791
0.794
0.774
0.743
0.685
0.609
0.521
0.421
0.315
0.222
0.149
0.089
0.026
0.003
0.
0.
0.
0.
0.
0.
0.
0.
0.
0.
0.
0.
0.007
0.023
0.042
0.077
0.111
0.163
0.222
0.287
0.342
0.413
0.472
0.521
0.558
0.593
0.627
0.642
0.646
0.622
0.582
0.528
0.473
0.387
0.316
0.222
0.151
0.095
0.044
0.008
0.002
0.
0.
0.
0.
0.
0.
0.
0.
0.
0.
0.
0.
0.003
0.007
0.021
0.043
0.069
0.107
0.150
0.196
0.245
0.283
0.337
0.374
0.409
0.445
0.473
0.484
0.488
0.473
0.441
0.391
0.336
0.276
0.203
0.145
0.100
0.051
0.021
0.003
0.
0.
0.
0.
0.
0.
0.
0.
0.
0.
0.
0.
0.
0.
0.
0.006
0.014
0.037
0.054
0.096
0.115
0.166
0.193
0.217
0.249
0.281
0.311
0.338
0.335
0.340
0.327
0.304
0.268
0.229
0.176
0.132
0.089
0.060
0.025
0.008
0.002
0.
0.
0.
0.
0.
0.
0.
0.
0.
0.
0.
0.
0.
0.
0.
0.
0.
0.005
0.024
0.031
0.059
0.088
0.115
0.135
0.160
0.190
0.208
0.224
0.232
0.216
0.197
0.185
0.166
0.134
0.100
0.062
0.047
0.021
0.013
0.003
0.
0.
0.
0.
0.
0.
0.
0.
0.
0.
0.
0.
0.
0.
0.
0.
0.
0.
0.
0.003
0.004
0.010
0.033
0.062
0.084
0.098
0.113
0.125
0.127
0.128
0.126
0.117
0.101
0.089
0.064
0.042
0.033
0.019
0.012
0.002
0.
0.
0.
0.
0.
0.
0.
0.
0.
0.
0.
0.
0.
0.
0.
0.
0.
0.
0.
0.
0.
0.002
0.003
0.003
0.020
0.030
0.042
0.055
0.067
0.066
0.058
0.049
0.051
0.046
0.035
0.030
0.019
0.013
0.007
0.
0.
0.
0.
0.
0.
0.
0.
0.
0.
0.
0.
0.
0.
0.
0.
0.
0.
0.
0.
0.
0.
0.
0.
0.
0.
0.
0.002
0.005
0.005
0.015
0.014
0.016
0.011
0.011
0.008
0.005
0.005
0.004
0.
0.
0.
0.
0.
0.
0.
0.
0.
0.
0.
0.
0.
0.
0.
0.
0.
0.
0.
0.
0.
0.
0.
0.
0.
0.
0.
0.
0.
0.
0.
0.
0.
0.
0.
0.
0.
0.
0.
0.
0.
0.
0.
0.
0.
0.
0.
0.
0.
0.
0.
0.
0.
0.
0.
0.
0.
0.
0.
0.
0.
0.
0.
0.
0.
0.
0.
0.
0.
0.
0.
0.
0.
0.
0.
0.
0.
0.
0.
0.
0.
0.
0.
0.
0.
0.
0.
0.
0.
0.
0.
0.
0.
0.
0.
0.
0.
0.
0.
0.
0.
0.
0.
0.
0.
0.
0.
0.
0.
0.
0.
0.
0.
0.
0.
0.
0.
0.
0.
0.
0.
0.
0.
0.
0.
0.
0.
0.
0.
0.
0.
0.
0.
0.
0.
0.
0.
0.
0.
0.
0.
0.
0.
0.
0.
0.
0.
0.
0.
0.
0.
0.
0.
0.
0.
0.
0.
0.
0.
0.
0.
0.
0.
0.
0.
0.
0.
0.
0.
0.
0.
0.
0.
0.
0.
0.
0.
0.
0.
0.
0.
0.
0.
0.
0.
0.
0.
0.
0.
0.
0.
0.
0.
0.
0.
0.
0.
0.
0.
0.
0.
0.
0.
0.
0.
0.
0.
0.
0.
0.
0.
0.
0.
0.
0.
0.
0.
0.
0.
0.
0.
0.
0.
0.
0.
0.
0.
0.
0.
0.
0.
0.
0.
0.
0.
0.
0.
0.
0.
0.
0.
0.
0.
0.
0.
0.
0.
0.
0.
0.
0.
0.
0.
0.
0.
0.
0.
0.
0.
0.
0.
0.
0.
0.
0.
0.
0.
0.
0.
0.
0.
0.
0.
0.
0.
0.
0.
0.
0.
0.
0.
0.
0.
0.
0.
0.
0.
0.
0.
0.
0.
0.
0.
0.
0.
0.
0.
0.
0.
0.
0.
0.
0.
0.
0.
0.
0.
0.
0.
0.
0.
0.
0.
0.
0.
0.
0.
0.
0.
0.
0.
0.
0.
0.
0.
0.
0.
0.
0.
0.
0.
0.
0.
0.
0.
0.
0.
0.
0.
0.
0.
0.
0.
0.
0.
0.
0.
0.
0.
0.
0.
0.
0.
0.
0.
0.
0.
0.
0.
0.
0.
0.
0.
0.
0.
0.
0.
0.
0.
0.
0.
0.
0.
0.
0.
0.
0.
0.
0.
0.
0.
0.
0.
0.
0.
0.
0.
0.
0.
0.
0.
0.
0.
0.
0.
0.
0.
0.
0.
0.
0.
0.
0.
0.
0.
0.
0.
0.
0.
0.
0.
0.
0.
0.
0.
0.
0.
0.
0.
0.
0.
0.
0.
0.
0.
0.
0.
0.
0.
0.
0.
0.
0.
0.
0.
0.
0.
0.
0.
0.
0.
0.
0.
0.
0.
0.
0.
0.
0.
0.
0.
0.
0.
0.
0.
0.
0.
0.
0.
0.
0.
0.
0.
0.
0.
0.
0.
0.
0.
0.
0.
0.
0.
0.
0.
0.
0.
0.
0.
0.
0.
0.
0.
0.
0.
0.
0.
0.
0.
0.
0.
0.
0.
0.
0.
0.
0.
0.
0.
0.
0.
0.
0.
0.
0.
0.
0.
0.
0.
0.
0.
0.
0.
0.
0.
0.
0.
0.
0.
0.
0.
0.
0.
0.
0.
0.
0.
0.
0.
0.
0.
0.
0.
0.
0.
0.
0.
0.
0.
0.
0.
0.
0.
0.
0.
0.
0.
0.
0.
0.
0.
0.
0.
0.
0.
0.
0.
0.
0.
0.
0.
0.
0.
0.
0.
0.
0.
0.
0.
0.
0.
0.
0.
0.
0.
0.
0.
0.
0.
0.
0.
0.
0.
0.
0.
0.
0.
0.
0.
0.
0.
0.
0.
0.
0.
0.
0.
0.
0.
0.
0.
0.
0.
0.
0.
0.
0.
0.
0.
0.
0.
0.
0.
0.
0.
0.
0.
0.
0.
0.
0.
0.
0.
0.
0.
0.
0.
0.
0.
0.
0.
0.
0.
0.
0.
0.
0.
0.
0.
0.
0.
0.
0.
0.
0.
0.
0.
0.
0.
0.
0.
0.
0.
0.
0.
0.
0.
0.
0.
0.
0.
0.
0.
0.
0.
0.
0.
0.
0.
0.
0.
0.
0.
0.
0.
0.
0.
0.
0.
0.
0.
0.
0.
0.
0.
0.
0.
0.
0.
0.
0.004
0.005
0.005
0.005
0.004
0.
0.
0.
0.
0.
0.
0.
0.
0.
0.
0.
0.
0.
0.
0.
0.
0.
0.
0.
0.
0.
0.
0.
0.
0.
0.
0.
0.
0.
0.
0.
0.
0.
0.
0.
0.004
0.005
0.006
0.006
0.006
0.005
0.004
0.
0.
0.
0.
0.
0.
0.
0.
0.
0.
0.
0.
0.
0.
0.
0.
0.
0.
0.
0.
0.
0.
0.
0.
0.
0.
0.
0.
0.
0.
0.
0.
0.
0.
0.005
0.006
0.007
0.007
0.006
0.006
0.005
0.
0.
0.
0.
0.
0.
0.
0.
0.
0.
0.
0.
0.
0.
0.
0.
0.
0.
0.
0.
0.
0.
0.
0.
0.
0.
0.
0.
0.
0.
0.
0.005
0.005
0.008
0.011
0.011
0.011
0.007
0.007
0.006
0.005
0.
0.
0.
0.
0.
0.
0.
0.
0.
0.
0.
0.
0.
0.
0.
0.
0.
0.
0.
0.
0.
0.
0.
0.
0.
0.
0.
0.
0.
0.
0.007
0.011
0.016
0.018
0.022
0.026
0.021
0.015
0.006
0.006
0.005
0.
0.
0.
0.
0.
0.
0.
0.
0.
0.
0.
0.
0.
0.
0.
0.
0.
0.
0.
0.
0.
0.
0.
0.
0.
0.
0.
0.
0.
0.008
0.021
0.026
0.039
0.042
0.053
0.054
0.045
0.032
0.021
0.008
0.
0.
0.
0.
0.
0.
0.
0.
0.
0.
0.
0.
0.
0.
0.
0.
0.
0.
0.
0.
0.
0.
0.
0.
0.
0.
0.
0.
0.002
0.010
0.022
0.032
0.048
0.071
0.076
0.086
0.086
0.077
0.059
0.054
0.045
0.028
0.024
0.016
0.014
0.008
0.004
0.003
0.
0.
0.
0.
0.
0.
0.
0.
0.
0.
0.
0.
0.
0.
0.
0.
0.
0.
0.
0.
0.003
0.006
0.032
0.050
0.075
0.103
0.133
0.143
0.146
0.138
0.119
0.106
0.094
0.080
0.062
0.047
0.034
0.026
0.019
0.015
0.004
0.003
0.
0.
0.
0.
0.
0.
0.
0.
0.
0.
0.
0.
0.
0.
0.
0.
0.002
0.005
0.013
0.022
0.041
0.069
0.097
0.122
0.157
0.195
0.220
0.227
0.225
0.213
0.200
0.167
0.128
0.101
0.081
0.061
0.046
0.031
0.021
0.016
0.005
0.003
0.
0.
0.
0.
0.
0.
0.
0.
0.
0.
0.
0.
0.
0.
0.003
0.007
0.015
0.028
0.052
0.087
0.125
0.152
0.189
0.230
0.274
0.312
0.329
0.332
0.325
0.303
0.270
0.211
0.168
0.122
0.095
0.070
0.043
0.031
0.024
0.013
0.004
0.
0.
0.
0.
0.
0.
0.
0.
0.
0.
0.
0.
0.
0.002
0.007
0.015
0.035
0.068
0.100
0.144
0.194
0.232
0.296
0.350
0.403
0.433
0.453
0.456
0.442
0.407
0.360
0.300
0.242
0.180
0.136
0.096
0.071
0.049
0.035
0.022
0.009
0.006
0.
0.
0.
0.
0.
0.
0.
0.
0.
0.
0.
0.
0.003
0.017
0.038
0.065
0.108
0.152
0.208
0.260
0.337
0.399
0.477
0.548
0.586
0.604
0.600
0.582
0.528
0.468
0.407
0.328
0.267
0.202
0.154
0.101
0.074
0.053
0.036
0.020
0.012
0.003
0.
0.
0.
0.
0.
0.
0.
0.
0.
0.
0.002
0.005
0.030
0.060
0.097
0.140
0.205
0.286
0.365
0.446
0.536
0.631
0.688
0.738
0.757
0.747
0.724
0.670
0.592
0.509
0.431
0.341
0.281
0.207
0.147
0.107
0.072
0.053
0.036
0.020
0.011
0.002
0.
0.
0.
0.
0.
0.
0.
0.
0.
0.002
0.009
0.036
0.077
0.121
0.190
0.276
0.367
0.466
0.551
0.672
0.772
0.848
0.886
0.908
0.911
0.881
0.814
0.727
0.631
0.529
0.439
0.356
0.268
0.208
0.137
0.100
0.072
0.047
0.031
0.016
0.010
0.
0.
0.
0.
0.
0.
0.
0.
0.
0.005
0.019
0.050
0.111
0.166
0.249
0.345
0.444
0.550
0.661
0.789
0.907
0.985
1.031
1.049
1.044
1.002
0.940
0.870
0.768
0.645
0.538
0.438
0.349
0.261
0.181
0.133
0.090
0.065
0.040
0.025
0.013
0.005
0.
0.
0.
0.
0.
0.
0.
0.002
0.006
0.035
0.086
0.145
0.213
0.309
0.400
0.517
0.650
0.763
0.875
0.991
1.095
1.140
1.169
1.169
1.137
1.060
0.994
0.895
0.768
0.645
0.534
0.427
0.323
0.236
0.167
0.116
0.083
0.054
0.031
0.016
0.010
0.
0.
0.
0.
0.
0.
0.003
0.009
0.023
0.056
0.111
0.177
0.263
0.359
0.465
0.592
0.725
0.838
0.950
1.079
1.165
1.219
1.253
1.261
1.243
1.186
1.115
1.004
0.874
0.731
0.628
0.508
0.395
0.294
0.198
0.146
0.096
0.059
0.040
0.023
0.011
0.002
0.
0.
0.
0.
0.003
0.009
0.021
0.042
0.077
0.139
0.214
0.295
0.393
0.529
0.657
0.783
0.906
1.013
1.128
1.214
1.272
1.311
1.327
1.308
1.262
1.186
1.109
0.971
0.833
0.709
0.589
0.467
0.357
0.246
0.170
0.110
0.070
0.044
0.024
0.012
0.002
0.
0.
0.
0.002
0.008
0.020
0.035
0.056
0.107
0.169
0.257
0.352
0.465
0.583
0.704
0.824
0.926
1.036
1.140
1.219
1.282
1.328
1.344
1.341
1.296
1.248
1.169
1.062
0.925
0.795
0.666
0.533
0.398
0.287
0.201
0.123
0.076
0.045
0.028
0.012
0.003
0.
0.
0.
0.003
0.013
0.026
0.045
0.083
0.159
0.252
0.339
0.432
0.540
0.650
0.751
0.843
0.953
1.043
1.114
1.196
1.271
1.308
1.337
1.339
1.319
1.280
1.218
1.131
1.010
0.874
0.739
0.585
0.441
0.313
0.225
0.139
0.079
0.042
0.027
0.009
0.002
0.
0.
0.002
0.008
0.016
0.032
0.076
0.149
0.231
0.319
0.419
0.512
0.612
0.721
0.820
0.890
0.971
1.051
1.127
1.175
1.250
1.294
1.313
1.324
1.301
1.277
1.245
1.165
1.053
0.924
0.785
0.635
0.475
0.348
0.246
0.151
0.080
0.049
0.023
0.004
0.002
0.
0.
0.002
0.009
0.025
0.055
0.123
0.192
0.287
0.392
0.488
0.600
0.691
0.793
0.869
0.923
1.005
1.055
1.128
1.167
1.211
1.273
1.287
1.321
1.332
1.308
1.274
1.196
1.085
0.964
0.818
0.660
0.500
0.364
0.248
0.159
0.088
0.048
0.014
0.003
0.
0.
0.
0.003
0.012
0.035
0.085
0.151
0.250
0.351
0.459
0.574
0.679
0.769
0.869
0.941
0.996
1.037
1.084
1.130
1.156
1.193
1.240
1.278
1.298
1.333
1.305
1.277
1.199
1.109
0.997
0.857
0.704
0.516
0.360
0.251
0.154
0.093
0.037
0.004
0.002
0.
0.
0.
0.002
0.019
0.057
0.108
0.189
0.289
0.403
0.524
0.642
0.753
0.864
0.945
1.015
1.070
1.091
1.116
1.123
1.147
1.202
1.231
1.249
1.277
1.306
1.304
1.270
1.211
1.122
1.024
0.892
0.735
0.533
0.379
0.264
0.151
0.088
0.036
0.002
0.
0.
0.
0.
0.002
0.024
0.064
0.129
0.212
0.325
0.448
0.583
0.705
0.826
0.950
1.030
1.104
1.137
1.155
1.168
1.159
1.175
1.203
1.236
1.248
1.275
1.301
1.315
1.260
1.231
1.139
1.038
0.907
0.743
0.551
0.393
0.256
0.162
0.080
0.032
0.004
0.
0.
0.
0.
0.003
0.029
0.071
0.146
0.246
0.367
0.496
0.626
0.762
0.900
1.001
1.085
1.146
1.186
1.202
1.195
1.197
1.211
1.219
1.235
1.235
1.268
1.303
1.305
1.301
1.252
1.157
1.042
0.906
0.738
0.568
0.412
0.257
0.155
0.078
0.033
0.005
0.
0.
0.
0.
0.010
0.035
0.092
0.158
0.257
0.380
0.507
0.656
0.801
0.952
1.056
1.139
1.213
1.242
1.256
1.231
1.249
1.235
1.245
1.241
1.239
1.292
1.320
1.332
1.331
1.261
1.161
1.053
0.912
0.745
0.567
0.403
0.270
0.153
0.087
0.041
0.008
0.
0.
0.
0.003
0.016
0.043
0.100
0.166
0.253
0.368
0.507
0.671
0.821
0.966
1.067
1.162
1.227
1.271
1.299
1.290
1.288
1.277
1.276
1.267
1.272
1.321
1.343
1.337
1.341
1.282
1.187
1.056
0.924
0.750
0.573
0.421
0.266
0.166
0.097
0.046
0.009
0.
0.
0.
0.004
0.016
0.044
0.094
0.158
0.241
0.339
0.487
0.645
0.806
0.939
1.059
1.139
1.217
1.276
1.310
1.331
1.325
1.323
1.314
1.284
1.291
1.361
1.363
1.355
1.340
1.299
1.198
1.054
0.901
0.742
0.580
0.416
0.268
0.160
0.094
0.044
0.009
0.002
0.
0.
0.011
0.022
0.037
0.087
0.150
0.216
0.321
0.447
0.606
0.747
0.892
1.004
1.109
1.205
1.260
1.298
1.334
1.328
1.340
1.322
1.319
1.318
1.356
1.381
1.383
1.360
1.295
1.198
1.049
0.896
0.746
0.576
0.414
0.260
0.154
0.089
0.044
0.009
0.002
0.
0.
0.012
0.022
0.038
0.077
0.120
0.198
0.288
0.405
0.549
0.682
0.822
0.956
1.067
1.165
1.253
1.288
1.306
1.313
1.313
1.333
1.352
1.350
1.366
1.384
1.397
1.370
1.298
1.195
1.039
0.879
0.718
0.548
0.403
0.247
0.145
0.080
0.031
0.004
0.002
0.
0.
0.012
0.018
0.033
0.058
0.105
0.165
0.252
0.361
0.486
0.619
0.752
0.886
1.016
1.119
1.187
1.251
1.294
1.296
1.315
1.323
1.338
1.348
1.386
1.395
1.375
1.337
1.255
1.145
0.997
0.845
0.679
0.522
0.365
0.216
0.125
0.072
0.028
0.004
0.002
0.
0.
0.011
0.017
0.028
0.043
0.080
0.137
0.202
0.295
0.413
0.543
0.668
0.786
0.921
1.036
1.125
1.195
1.232
1.266
1.288
1.312
1.313
1.343
1.374
1.353
1.327
1.290
1.200
1.085
0.946
0.783
0.618
0.470
0.319
0.190
0.108
0.058
0.019
0.003
0.
0.
0.
0.006
0.015
0.024
0.032
0.055
0.100
0.161
0.232
0.334
0.451
0.575
0.698
0.815
0.936
1.037
1.117
1.171
1.213
1.246
1.270
1.292
1.313
1.331
1.310
1.265
1.209
1.144
1.030
0.872
0.719
0.554
0.404
0.275
0.167
0.083
0.038
0.012
0.002
0.
0.
0.
0.003
0.012
0.016
0.025
0.043
0.067
0.107
0.161
0.258
0.374
0.477
0.592
0.700
0.829
0.927
1.000
1.075
1.128
1.179
1.210
1.232
1.248
1.242
1.232
1.183
1.134
1.043
0.929
0.776
0.621
0.475
0.333
0.225
0.127
0.054
0.022
0.003
0.
0.
0.
0.
0.
0.003
0.012
0.016
0.030
0.050
0.075
0.126
0.187
0.285
0.384
0.479
0.601
0.719
0.821
0.888
0.946
1.005
1.043
1.093
1.109
1.127
1.140
1.125
1.084
1.020
0.922
0.812
0.667
0.516
0.386
0.267
0.172
0.091
0.033
0.010
0.
0.
0.
0.
0.
0.
0.002
0.003
0.009
0.010
0.028
0.043
0.086
0.132
0.203
0.286
0.387
0.483
0.589
0.675
0.764
0.828
0.894
0.942
0.964
0.991
0.989
1.001
0.982
0.938
0.872
0.774
0.662
0.527
0.407
0.296
0.201
0.132
0.060
0.010
0.
0.
0.
0.
0.
0.
0.
0.
0.002
0.003
0.003
0.012
0.025
0.049
0.091
0.135
0.193
0.286
0.361
0.456
0.533
0.616
0.683
0.743
0.790
0.811
0.845
0.864
0.858
0.824
0.782
0.713
0.626
0.526
0.416
0.311
0.225
0.148
0.085
0.016
0.002
0.
0.
0.
0.
0.
0.
0.
0.
0.
0.
0.002
0.002
0.012
0.027
0.062
0.092
0.147
0.201
0.266
0.343
0.409
0.472
0.530
0.589
0.637
0.671
0.686
0.705
0.690
0.672
0.614
0.556
0.483
0.406
0.305
0.228
0.150
0.093
0.034
0.008
0.002
0.
0.
0.
0.
0.
0.
0.
0.
0.
0.
0.
0.
0.
0.013
0.029
0.059
0.092
0.142
0.185
0.243
0.289
0.345
0.403
0.446
0.476
0.516
0.533
0.535
0.527
0.504
0.466
0.415
0.357
0.284
0.215
0.138
0.092
0.053
0.018
0.003
0.
0.
0.
0.
0.
0.
0.
0.
0.
0.
0.
0.
0.
0.
0.
0.014
0.029
0.042
0.079
0.124
0.167
0.202
0.235
0.264
0.293
0.342
0.361
0.378
0.390
0.375
0.352
0.330
0.274
0.234
0.180
0.127
0.083
0.054
0.021
0.008
0.002
0.
0.
0.
0.
0.
0.
0.
0.
0.
0.
0.
0.
0.
0.
0.
0.
0.010
0.018
0.025
0.056
0.078
0.118
0.136
0.170
0.198
0.215
0.246
0.261
0.263
0.257
0.231
0.203
0.171
0.137
0.102
0.066
0.045
0.029
0.015
0.002
0.
0.
0.
0.
0.
0.
0.
0.
0.
0.
0.
0.
0.
0.
0.
0.
0.
0.
0.009
0.013
0.023
0.039
0.052
0.088
0.104
0.121
0.136
0.153
0.157
0.151
0.151
0.132
0.113
0.098
0.074
0.056
0.036
0.027
0.014
0.002
0.
0.
0.
0.
0.
0.
0.
0.
0.
0.
0.
0.
0.
0.
0.
0.
0.
0.
0.
0.
0.
0.006
0.014
0.024
0.028
0.053
0.060
0.078
0.079
0.087
0.088
0.072
0.072
0.064
0.044
0.035
0.026
0.015
0.007
0.
0.
0.
0.
0.
0.
0.
0.
0.
0.
0.
0.
0.
0.
0.
0.
0.
0.
0.
0.
0.
0.
0.
0.
0.
0.002
0.007
0.013
0.021
0.027
0.037
0.029
0.026
0.027
0.024
0.015
0.013
0.005
0.004
0.
0.
0.
0.
0.
0.
0.
0.
0.
0.
0.
0.
0.
0.
0.
0.
0.
0.
0.
0.
0.
0.
0.
0.
0.
0.
0.
0.
0.
0.
0.
0.
0.
0.
0.
0.
0.
0.
0.
0.
0.
0.
0.
0.
0.
0.
0.
0.
0.
0.
0.
0.
0.
0.
0.
0.
0.
0.
0.
0.
0.
0.
0.
0.
0.
0.
0.
0.
0.
0.
0.
0.
0.
0.
0.
0.
0.
0.
0.
0.
0.
0.
0.
0.
0.
0.
0.
0.
0.
0.
0.
0.
0.
0.
0.
0.
0.
0.
0.
0.
0.
0.
0.
0.
0.
0.
0.
0.
0.
0.
0.
0.
0.
0.
0.
0.
0.
0.
0.
0.
0.
0.
0.
0.
0.
0.
0.
0.
0.
0.
0.
0.
0.
0.
0.
0.
0.
0.
0.
0.
0.
0.
0.
0.
0.
0.
0.
0.
0.
0.
0.
0.
0.
0.
0.
0.
0.
0.
0.
0.
0.
0.
0.
0.
0.
0.
0.
0.
0.
0.
0.
0.
0.
0.
0.
0.
0.
0.
0.
0.
0.
0.
0.
0.
0.
0.
0.
0.
0.
0.
0.
0.
0.
0.
0.
0.
0.
0.
0.
0.
0.
0.
0.
0.
0.
0.
0.
0.
0.
0.
0.
0.
0.
0.
0.
0.
0.
0.
0.
0.
0.
0.
0.
0.
0.
0.
0.
0.
0.
0.
0.
0.
0.
0.
0.
0.
0.
0.
0.
0.
0.
0.
0.
0.
0.
0.
0.
0.
0.
0.
0.
0.
0.
0.
0.
0.
0.
0.
0.
0.
0.
0.
0.
0.
0.
0.
0.
0.
0.
0.
0.
0.
0.
0.
0.
0.
0.
0.
0.
0.
0.
0.
0.
0.
0.
0.
0.
0.
0.
0.
0.
0.
0.
0.
0.
0.
0.
0.
0.
0.
0.
0.
0.
0.
0.
0.
0.
0.
0.
0.
0.
0.
0.
0.
0.
0.
0.
0.
0.
0.
0.
0.
0.
0.
0.
0.
0.
0.
0.
0.
0.
0.
0.
0.
0.
0.
0.
0.
0.
0.
0.
0.
0.
0.
0.
0.
0.
0.
0.
0.
0.
0.
0.
0.
0.
0.
0.
0.
0.
0.
0.
0.
0.
0.
0.
0.
0.
0.
0.
0.
0.
0.
0.
0.
0.
0.
0.
0.
0.
0.
0.
0.
0.
0.
0.
0.
0.
0.
0.
0.
0.
0.
0.
0.
0.
0.
0.
0.
0.
0.
0.
0.
0.
0.
0.
0.
0.
0.
0.
0.
0.
0.
0.
0.
0.
0.
0.
0.
0.
0.
0.
0.
0.
0.
0.
0.
0.
0.
0.
0.
0.
0.
0.
0.
0.
0.
0.
0.
0.
0.
0.
0.
0.
0.
0.
0.
0.
0.
0.
0.
0.
0.
0.
0.
0.
0.
0.
0.
0.
0.
0.
0.
0.
0.
0.
0.
0.
0.
0.
0.
0.
0.
0.
0.
0.
0.
0.
0.
0.
0.
0.
0.
0.
0.
0.
0.
0.
0.
0.
0.
0.
0.
0.
0.
0.
0.
0.
0.
0.
0.
0.
0.
0.
0.
0.
0.
0.
0.
0.
0.
0.
0.
0.
0.
0.
0.
0.
0.
0.
0.
0.
0.
0.
0.
0.
0.
0.
0.
0.
0.
0.
0.
0.
0.
0.
0.
0.
0.
0.
0.
0.
0.
0.
0.
0.
0.
0.
0.
0.
0.
0.
0.
0.
0.
0.
0.
0.
0.
0.
0.
0.
0.
0.
0.
0.
0.
0.
0.
0.
0.
0.
0.
0.
0.
0.
0.
0.
0.
0.
0.
0.
0.
0.
0.
0.
0.
0.
0.
0.
0.
0.
0.
0.
0.
0.
0.
0.
0.
0.
0.
0.
0.
0.
0.
0.
0.
0.
0.
0.004
0.005
0.005
0.005
0.
0.
0.
0.
0.
0.
0.
0.
0.
0.
0.
0.
0.
0.
0.
0.
0.
0.
0.
0.
0.
0.
0.
0.
0.
0.
0.
0.
0.
0.
0.
0.
0.
0.
0.
0.
0.005
0.006
0.006
0.007
0.006
0.006
0.005
0.
0.
0.
0.
0.
0.
0.
0.
0.
0.
0.
0.
0.
0.
0.
0.
0.
0.
0.
0.
0.
0.
0.
0.
0.
0.
0.
0.
0.
0.
0.
0.
0.
0.005
0.006
0.007
0.008
0.009
0.008
0.007
0.006
0.004
0.
0.
0.
0.
0.
0.
0.
0.
0.
0.
0.
0.
0.
0.
0.
0.
0.
0.
0.
0.
0.
0.
0.
0.
0.
0.
0.
0.
0.
0.
0.
0.002
0.008
0.010
0.011
0.017
0.015
0.019
0.017
0.011
0.005
0.
0.
0.
0.
0.
0.
0.
0.
0.
0.
0.
0.
0.
0.
0.
0.
0.
0.
0.
0.
0.
0.
0.
0.
0.
0.
0.
0.
0.
0.
0.007
0.014
0.021
0.024
0.030
0.032
0.031
0.026
0.020
0.017
0.010
0.004
0.
0.
0.
0.
0.
0.
0.
0.
0.
0.
0.
0.
0.
0.
0.
0.
0.
0.
0.
0.
0.
0.
0.
0.
0.
0.
0.
0.
0.008
0.012
0.027
0.039
0.042
0.052
0.052
0.044
0.033
0.025
0.018
0.011
0.004
0.
0.
0.
0.
0.
0.
0.
0.
0.
0.
0.
0.
0.
0.
0.
0.
0.
0.
0.
0.
0.
0.
0.
0.
0.
0.
0.
0.008
0.018
0.024
0.052
0.068
0.072
0.079
0.074
0.056
0.042
0.030
0.018
0.011
0.
0.
0.
0.
0.
0.
0.
0.
0.
0.
0.
0.
0.
0.
0.
0.
0.
0.
0.
0.
0.
0.
0.
0.
0.
0.
0.
0.007
0.018
0.040
0.054
0.073
0.093
0.102
0.116
0.106
0.090
0.067
0.060
0.030
0.022
0.009
0.008
0.003
0.
0.
0.
0.
0.
0.
0.
0.
0.
0.
0.
0.
0.
0.
0.
0.
0.
0.
0.
0.
0.
0.
0.
0.003
0.019
0.040
0.066
0.090
0.106
0.128
0.145
0.149
0.146
0.143
0.124
0.099
0.067
0.038
0.031
0.023
0.016
0.009
0.004
0.
0.
0.
0.
0.
0.
0.
0.
0.
0.
0.
0.
0.
0.
0.
0.
0.
0.002
0.007
0.010
0.020
0.026
0.045
0.078
0.109
0.138
0.176
0.192
0.203
0.211
0.205
0.199
0.176
0.142
0.095
0.078
0.057
0.041
0.030
0.020
0.015
0.004
0.
0.
0.
0.
0.
0.
0.
0.
0.
0.
0.
0.
0.
0.
0.002
0.003
0.011
0.020
0.023
0.038
0.068
0.094
0.134
0.170
0.201
0.238
0.271
0.290
0.306
0.298
0.276
0.231
0.189
0.153
0.118
0.086
0.067
0.046
0.032
0.021
0.010
0.004
0.
0.
0.
0.
0.
0.
0.
0.
0.
0.
0.
0.
0.002
0.003
0.011
0.022
0.029
0.051
0.082
0.118
0.164
0.201
0.258
0.299
0.336
0.370
0.405
0.430
0.414
0.383
0.334
0.277
0.226
0.169
0.128
0.090
0.072
0.046
0.031
0.022
0.008
0.003
0.
0.
0.
0.
0.
0.
0.
0.
0.
0.
0.
0.003
0.008
0.014
0.030
0.059
0.094
0.129
0.194
0.245
0.304
0.370
0.412
0.463
0.509
0.538
0.550
0.532
0.494
0.434
0.368
0.321
0.242
0.197
0.143
0.100
0.067
0.044
0.033
0.015
0.007
0.
0.
0.
0.
0.
0.
0.
0.
0.
0.
0.
0.003
0.012
0.029
0.057
0.090
0.132
0.195
0.254
0.332
0.405
0.497
0.559
0.612
0.651
0.685
0.694
0.672
0.626
0.556
0.496
0.407
0.336
0.263
0.200
0.148
0.102
0.074
0.049
0.028
0.017
0.006
0.
0.
0.
0.
0.
0.
0.
0.
0.
0.002
0.003
0.018
0.042
0.079
0.120
0.178
0.256
0.335
0.438
0.530
0.629
0.723
0.785
0.811
0.842
0.843
0.829
0.770
0.689
0.607
0.508
0.433
0.340
0.264
0.194
0.131
0.102
0.069
0.043
0.023
0.016
0.003
0.
0.
0.
0.
0.
0.
0.
0.
0.002
0.006
0.020
0.054
0.096
0.163
0.235
0.336
0.438
0.535
0.656
0.775
0.866
0.929
0.964
0.983
0.993
0.966
0.921
0.833
0.723
0.636
0.532
0.438
0.341
0.253
0.184
0.122
0.095
0.060
0.036
0.021
0.012
0.
0.
0.
0.
0.
0.
0.
0.
0.002
0.009
0.032
0.070
0.146
0.210
0.300
0.410
0.524
0.639
0.756
0.884
0.995
1.062
1.119
1.126
1.124
1.108
1.050
0.976
0.859
0.750
0.624
0.528
0.420
0.311
0.235
0.164
0.120
0.080
0.050
0.028
0.015
0.005
0.
0.
0.
0.
0.
0.
0.
0.003
0.021
0.058
0.106
0.178
0.260
0.351
0.471
0.603
0.738
0.849
0.973
1.071
1.156
1.217
1.243
1.234
1.211
1.165
1.088
0.988
0.863
0.742
0.621
0.504
0.386
0.288
0.209
0.145
0.100
0.066
0.035
0.019
0.011
0.002
0.
0.
0.
0.
0.002
0.003
0.014
0.035
0.073
0.138
0.217
0.306
0.401
0.519
0.665
0.803
0.912
1.048
1.155
1.241
1.303
1.322
1.330
1.322
1.269
1.191
1.087
0.967
0.824
0.709
0.582
0.452
0.340
0.243
0.170
0.111
0.075
0.046
0.026
0.013
0.003
0.
0.
0.
0.
0.003
0.015
0.026
0.049
0.096
0.166
0.256
0.341
0.446
0.576
0.717
0.858
0.981
1.088
1.210
1.288
1.342
1.388
1.385
1.372
1.338
1.260
1.179
1.060
0.936
0.811
0.676
0.531
0.402
0.289
0.194
0.132
0.084
0.050
0.028
0.014
0.003
0.
0.
0.
0.003
0.010
0.023
0.039
0.069
0.129
0.214
0.305
0.403
0.516
0.638
0.779
0.894
1.010
1.106
1.204
1.284
1.346
1.396
1.414
1.418
1.368
1.335
1.249
1.150
1.023
0.881
0.743
0.597
0.461
0.323
0.222
0.143
0.090
0.051
0.032
0.013
0.003
0.
0.
0.002
0.004
0.015
0.030
0.053
0.110
0.193
0.282
0.390
0.491
0.595
0.710
0.826
0.942
1.022
1.118
1.211
1.272
1.323
1.373
1.401
1.406
1.394
1.375
1.321
1.225
1.083
0.951
0.818
0.667
0.511
0.365
0.238
0.157
0.088
0.053
0.030
0.010
0.003
0.
0.
0.003
0.009
0.023
0.046
0.101
0.175
0.255
0.365
0.468
0.568
0.686
0.798
0.891
0.980
1.055
1.130
1.190
1.249
1.294
1.335
1.377
1.386
1.398
1.370
1.329
1.260
1.132
0.997
0.853
0.702
0.536
0.390
0.272
0.170
0.093
0.050
0.027
0.009
0.003
0.
0.
0.003
0.012
0.028
0.078
0.148
0.230
0.328
0.439
0.558
0.665
0.772
0.874
0.966
1.028
1.084
1.147
1.186
1.220
1.264
1.313
1.342
1.384
1.402
1.390
1.356
1.290
1.163
1.037
0.900
0.728
0.557
0.406
0.284
0.168
0.105
0.052
0.016
0.003
0.
0.
0.
0.003
0.015
0.052
0.108
0.189
0.282
0.397
0.519
0.644
0.753
0.864
0.954
1.047
1.093
1.136
1.153
1.179
1.210
1.251
1.280
1.317
1.356
1.371
1.377
1.351
1.275
1.180
1.069
0.903
0.741
0.571
0.413
0.282
0.170
0.102
0.048
0.008
0.003
0.
0.
0.
0.003
0.024
0.070
0.134
0.225
0.340
0.470
0.590
0.721
0.849
0.965
1.042
1.116
1.165
1.187
1.191
1.191
1.217
1.245
1.285
1.307
1.334
1.367
1.362
1.331
1.281
1.190
1.081
0.946
0.758
0.586
0.419
0.280
0.168
0.096
0.042
0.003
0.
0.
0.
0.
0.005
0.026
0.079
0.164
0.276
0.396
0.522
0.669
0.808
0.934
1.042
1.133
1.196
1.233
1.242
1.263
1.240
1.235
1.255
1.283
1.287
1.314
1.332
1.356
1.321
1.275
1.199
1.098
0.949
0.789
0.587
0.423
0.287
0.166
0.085
0.033
0.005
0.
0.
0.
0.
0.006
0.031
0.104
0.187
0.301
0.430
0.572
0.722
0.868
1.005
1.129
1.191
1.265
1.278
1.287
1.295
1.278
1.265
1.271
1.267
1.273
1.306
1.330
1.343
1.312
1.280
1.201
1.095
0.954
0.785
0.603
0.426
0.278
0.163
0.087
0.032
0.005
0.
0.
0.
0.003
0.012
0.052
0.120
0.198
0.307
0.447
0.589
0.751
0.914
1.062
1.172
1.263
1.313
1.351
1.364
1.359
1.321
1.312
1.274
1.268
1.266
1.291
1.326
1.325
1.318
1.279
1.219
1.092
0.948
0.762
0.590
0.420
0.273
0.167
0.084
0.033
0.006
0.
0.
0.
0.009
0.023
0.058
0.126
0.208
0.309
0.436
0.592
0.756
0.937
1.081
1.196
1.272
1.345
1.397
1.399
1.391
1.354
1.331
1.304
1.273
1.265
1.310
1.334
1.332
1.325
1.279
1.197
1.084
0.940
0.770
0.592
0.425
0.277
0.166
0.091
0.044
0.009
0.
0.
0.
0.013
0.028
0.059
0.126
0.193
0.301
0.410
0.581
0.756
0.923
1.064
1.176
1.260
1.353
1.404
1.413
1.419
1.403
1.362
1.322
1.315
1.318
1.322
1.355
1.354
1.313
1.269
1.175
1.053
0.916
0.764
0.586
0.415
0.278
0.157
0.089
0.040
0.009
0.
0.
0.
0.016
0.031
0.060
0.112
0.184
0.271
0.397
0.542
0.715
0.864
1.015
1.141
1.248
1.337
1.384
1.408
1.410
1.405
1.385
1.351
1.328
1.329
1.356
1.372
1.360
1.338
1.288
1.194
1.045
0.895
0.739
0.569
0.410
0.260
0.156
0.086
0.035
0.008
0.
0.
0.
0.017
0.031
0.056
0.107
0.170
0.255
0.361
0.496
0.635
0.798
0.935
1.086
1.205
1.313
1.366
1.383
1.394
1.379
1.382
1.379
1.347
1.346
1.362
1.363
1.347
1.331
1.268
1.162
1.024
0.867
0.711
0.548
0.383
0.247
0.131
0.077
0.029
0.011
0.
0.
0.
0.017
0.031
0.051
0.085
0.144
0.224
0.323
0.439
0.570
0.711
0.869
0.999
1.130
1.237
1.300
1.332
1.355
1.367
1.363
1.367
1.343
1.371
1.369
1.367
1.337
1.303
1.237
1.121
0.992
0.836
0.660
0.502
0.353
0.218
0.123
0.068
0.024
0.003
0.
0.
0.
0.016
0.029
0.044
0.068
0.104
0.183
0.273
0.378
0.500
0.640
0.770
0.904
1.036
1.155
1.247
1.287
1.321
1.341
1.366
1.356
1.349
1.359
1.351
1.339
1.311
1.248
1.175
1.059
0.918
0.766
0.596
0.449
0.316
0.190
0.104
0.052
0.014
0.002
0.
0.
0.
0.014
0.025
0.035
0.056
0.085
0.130
0.220
0.301
0.416
0.553
0.681
0.805
0.924
1.057
1.140
1.210
1.268
1.300
1.320
1.333
1.332
1.338
1.322
1.297
1.261
1.189
1.118
0.994
0.840
0.689
0.536
0.394
0.261
0.153
0.083
0.035
0.012
0.
0.
0.
0.
0.012
0.017
0.028
0.039
0.064
0.097
0.150
0.225
0.318
0.450
0.563
0.673
0.808
0.926
1.025
1.103
1.175
1.225
1.251
1.274
1.273
1.278
1.257
1.239
1.183
1.103
1.006
0.900
0.737
0.596
0.448
0.314
0.214
0.124
0.052
0.024
0.004
0.
0.
0.
0.
0.003
0.013
0.017
0.029
0.038
0.073
0.102
0.169
0.241
0.355
0.459
0.569
0.692
0.815
0.906
0.984
1.057
1.099
1.133
1.137
1.145
1.140
1.158
1.125
1.072
1.005
0.915
0.777
0.623
0.491
0.359
0.257
0.155
0.090
0.034
0.010
0.
0.
0.
0.
0.
0.002
0.003
0.012
0.015
0.023
0.048
0.073
0.116
0.184
0.267
0.360
0.460
0.567
0.687
0.782
0.848
0.911
0.971
1.010
1.033
1.037
1.031
1.026
0.999
0.937
0.860
0.756
0.641
0.500
0.384
0.280
0.199
0.113
0.064
0.016
0.
0.
0.
0.
0.
0.
0.
0.002
0.003
0.004
0.010
0.019
0.037
0.074
0.124
0.187
0.248
0.341
0.433
0.526
0.613
0.691
0.756
0.824
0.865
0.887
0.898
0.897
0.882
0.844
0.785
0.716
0.624
0.525
0.405
0.299
0.214
0.140
0.086
0.025
0.002
0.
0.
0.
0.
0.
0.
0.
0.
0.
0.003
0.003
0.003
0.020
0.043
0.073
0.118
0.175
0.241
0.313
0.391
0.461
0.532
0.594
0.657
0.699
0.728
0.735
0.748
0.730
0.687
0.635
0.568
0.489
0.393
0.301
0.224
0.151
0.088
0.036
0.006
0.
0.
0.
0.
0.
0.
0.
0.
0.
0.
0.
0.
0.
0.
0.024
0.042
0.070
0.119
0.170
0.223
0.286
0.341
0.410
0.451
0.501
0.534
0.568
0.576
0.578
0.559
0.522
0.472
0.419
0.349
0.282
0.198
0.142
0.085
0.045
0.017
0.003
0.
0.
0.
0.
0.
0.
0.
0.
0.
0.
0.
0.
0.
0.
0.008
0.022
0.043
0.066
0.114
0.149
0.200
0.235
0.279
0.313
0.353
0.378
0.397
0.421
0.421
0.396
0.370
0.330
0.280
0.238
0.180
0.123
0.078
0.050
0.025
0.006
0.
0.
0.
0.
0.
0.
0.
0.
0.
0.
0.
0.
0.
0.
0.
0.
0.010
0.014
0.035
0.056
0.080
0.108
0.153
0.179
0.204
0.226
0.250
0.271
0.284
0.286
0.277
0.252
0.209
0.176
0.144
0.103
0.075
0.049
0.030
0.014
0.002
0.
0.
0.
0.
0.
0.
0.
0.
0.
0.
0.
0.
0.
0.
0.
0.
0.
0.010
0.013
0.025
0.043
0.052
0.079
0.105
0.133
0.148
0.155
0.170
0.177
0.172
0.168
0.148
0.127
0.106
0.084
0.066
0.038
0.027
0.010
0.
0.
0.
0.
0.
0.
0.
0.
0.
0.
0.
0.
0.
0.
0.
0.
0.
0.
0.
0.
0.005
0.010
0.021
0.032
0.037
0.050
0.068
0.080
0.093
0.097
0.101
0.106
0.093
0.081
0.071
0.060
0.045
0.029
0.018
0.004
0.
0.
0.
0.
0.
0.
0.
0.
0.
0.
0.
0.
0.
0.
0.
0.
0.
0.
0.
0.
0.
0.
0.
0.
0.007
0.012
0.019
0.021
0.034
0.050
0.050
0.050
0.039
0.036
0.027
0.021
0.014
0.007
0.004
0.
0.
0.
0.
0.
0.
0.
0.
0.
0.
0.
0.
0.
0.
0.
0.
0.
0.
0.
0.
0.
0.
0.
0.
0.
0.
0.
0.
0.
0.
0.
0.
0.
0.
0.
0.
0.
0.
0.
0.
0.
0.
0.
0.
0.
0.
0.
0.
0.
0.
0.
0.
0.
0.
0.
0.
0.
0.
0.
0.
0.
0.
0.
0.
0.
0.
0.
0.
0.
0.
0.
0.
0.
0.
0.
0.
0.
0.
0.
0.
0.
0.
0.
0.
0.
0.
0.
0.
0.
0.
0.
0.
0.
0.
0.
0.
0.
0.
0.
0.
0.
0.
0.
0.
0.
0.
0.
0.
0.
0.
0.
0.
0.
0.
0.
0.
0.
0.
0.
0.
0.
0.
0.
0.
0.
0.
0.
0.
0.
0.
0.
0.
0.
0.
0.
0.
0.
0.
0.
0.
0.
0.
0.
0.
0.
0.
0.
0.
0.
0.
0.
0.
0.
0.
0.
0.
0.
0.
0.
0.
0.
0.
0.
0.
0.
0.
0.
0.
0.
0.
0.
0.
0.
0.
0.
0.
0.
0.
0.
0.
0.
0.
0.
0.
0.
0.
0.
0.
0.
0.
0.
0.
0.
0.
0.
0.
0.
0.
0.
0.
0.
0.
0.
0.
0.
0.
0.
0.
0.
0.
0.
0.
0.
0.
0.
0.
0.
0.
0.
0.
0.
0.
0.
0.
0.
0.
0.
0.
0.
0.
0.
0.
0.
0.
0.
0.
0.
0.
0.
0.
0.
0.
0.
0.
0.
0.
0.
0.
0.
0.
0.
0.
0.
0.
0.
0.
0.
0.
0.
0.
0.
0.
0.
0.
0.
0.
0.
0.
0.
0.
0.
0.
0.
0.
0.
0.
0.
0.
0.
0.
0.
0.
0.
0.
0.
0.
0.
0.
0.
0.
0.
0.
0.
0.
0.
0.
0.
0.
0.
0.
0.
0.
0.
0.
0.
0.
0.
0.
0.
0.
0.
0.
0.
0.
0.
0.
0.
0.
0.
0.
0.
0.
0.
0.
0.
0.
0.
0.
0.
0.
0.
0.
0.
0.
0.
0.
0.
0.
0.
0.
0.
0.
0.
0.
0.
0.
0.
0.
0.
0.
0.
0.
0.
0.
0.
0.
0.
0.
0.
0.
0.
0.
0.
0.
0.
0.
0.
0.
0.
0.
0.
0.
0.
0.
0.
0.
0.
0.
0.
0.
0.
0.
0.
0.
0.
0.
0.
0.
0.
0.
0.
0.
0.
0.
0.
0.
0.
0.
0.
0.
0.
0.
0.
0.
0.
0.
0.
0.
0.
0.
0.
0.
0.
0.
0.
0.
0.
0.
0.
0.
0.
0.
0.
0.
0.
0.
0.
0.
0.
0.
0.
0.
0.
0.
0.
0.
0.
0.
0.
0.
0.
0.
0.
0.
0.
0.
0.
0.
0.
0.
0.
0.
0.
0.
0.
0.
0.
0.
0.
0.
0.
0.
0.
0.
0.
0.
0.
0.
0.
0.
0.
0.
0.
0.
0.
0.
0.
0.
0.
0.
0.
0.
0.
0.
0.
0.
0.
0.
0.
0.
0.
0.
0.
0.
0.
0.
0.
0.
0.
0.
0.
0.
0.
0.
0.
0.
0.
0.
0.
0.
0.
0.
0.
0.
0.
0.
0.
0.
0.
0.
0.
0.
0.
0.
0.
0.
0.
0.
0.
0.
0.
0.
0.
0.
0.
0.
0.
0.
0.
0.
0.
0.
0.
0.
0.
0.
0.
0.
0.
0.
0.
0.
0.
0.
0.
0.
0.
0.
0.
0.
0.
0.
0.
0.
0.
0.
0.
0.004
0.005
0.005
0.005
0.004
0.
0.
0.
0.
0.
0.
0.
0.
0.
0.
0.
0.
0.
0.
0.
0.
0.
0.
0.
0.
0.
0.
0.
0.
0.
0.
0.
0.
0.
0.
0.
0.
0.
0.
0.
0.005
0.006
0.007
0.007
0.007
0.006
0.005
0.
0.
0.
0.
0.
0.
0.
0.
0.
0.
0.
0.
0.
0.
0.
0.
0.
0.
0.
0.
0.
0.
0.
0.
0.
0.
0.
0.
0.
0.
0.
0.
0.002
0.008
0.010
0.011
0.017
0.015
0.019
0.017
0.011
0.005
0.
0.
0.
0.
0.
0.
0.
0.
0.
0.
0.
0.
0.
0.
0.
0.
0.
0.
0.
0.
0.
0.
0.
0.
0.
0.
0.
0.
0.
0.
0.002
0.008
0.011
0.022
0.025
0.031
0.032
0.025
0.023
0.020
0.012
0.009
0.
0.
0.
0.
0.
0.
0.
0.
0.
0.
0.
0.
0.
0.
0.
0.
0.
0.
0.
0.
0.
0.
0.
0.
0.
0.
0.
0.
0.009
0.006
0.022
0.027
0.040
0.048
0.049
0.049
0.043
0.033
0.024
0.020
0.011
0.
0.
0.
0.
0.
0.
0.
0.
0.
0.
0.
0.
0.
0.
0.
0.
0.
0.
0.
0.
0.
0.
0.
0.
0.
0.
0.005
0.008
0.016
0.038
0.049
0.057
0.065
0.074
0.076
0.069
0.058
0.044
0.033
0.022
0.013
0.009
0.
0.
0.
0.
0.
0.
0.
0.
0.
0.
0.
0.
0.
0.
0.
0.
0.
0.
0.
0.
0.
0.
0.
0.
0.005
0.010
0.022
0.028
0.051
0.070
0.088
0.089
0.098
0.094
0.087
0.070
0.051
0.040
0.028
0.018
0.009
0.
0.
0.
0.
0.
0.
0.
0.
0.
0.
0.
0.
0.
0.
0.
0.
0.
0.
0.
0.
0.
0.
0.
0.002
0.012
0.022
0.036
0.054
0.083
0.097
0.125
0.133
0.134
0.124
0.112
0.092
0.065
0.051
0.033
0.022
0.005
0.
0.
0.
0.
0.
0.
0.
0.
0.
0.
0.
0.
0.
0.
0.
0.
0.
0.
0.
0.
0.
0.
0.002
0.007
0.020
0.030
0.055
0.090
0.113
0.139
0.159
0.177
0.176
0.173
0.168
0.141
0.118
0.083
0.056
0.037
0.019
0.009
0.003
0.
0.
0.
0.
0.
0.
0.
0.
0.
0.
0.
0.
0.
0.
0.
0.
0.
0.
0.
0.002
0.014
0.025
0.043
0.061
0.093
0.117
0.151
0.178
0.205
0.215
0.235
0.239
0.221
0.197
0.154
0.126
0.087
0.055
0.040
0.029
0.019
0.011
0.006
0.003
0.
0.
0.
0.
0.
0.
0.
0.
0.
0.
0.
0.
0.
0.
0.003
0.013
0.018
0.028
0.045
0.072
0.116
0.150
0.183
0.209
0.243
0.267
0.293
0.299
0.306
0.293
0.258
0.218
0.167
0.122
0.090
0.057
0.043
0.032
0.021
0.008
0.006
0.
0.
0.
0.
0.
0.
0.
0.
0.
0.
0.
0.
0.002
0.006
0.019
0.024
0.033
0.044
0.065
0.106
0.166
0.209
0.251
0.299
0.323
0.353
0.387
0.391
0.392
0.365
0.334
0.292
0.223
0.159
0.122
0.088
0.059
0.048
0.029
0.021
0.008
0.003
0.
0.
0.
0.
0.
0.
0.
0.
0.
0.
0.
0.006
0.013
0.025
0.041
0.050
0.073
0.122
0.168
0.225
0.283
0.330
0.382
0.420
0.459
0.488
0.511
0.501
0.470
0.419
0.361
0.290
0.232
0.186
0.132
0.089
0.065
0.045
0.029
0.016
0.004
0.
0.
0.
0.
0.
0.
0.
0.
0.
0.
0.003
0.012
0.023
0.034
0.051
0.084
0.125
0.174
0.243
0.304
0.378
0.440
0.512
0.552
0.604
0.633
0.646
0.623
0.589
0.536
0.459
0.392
0.310
0.262
0.192
0.127
0.094
0.067
0.038
0.026
0.008
0.003
0.
0.
0.
0.
0.
0.
0.
0.
0.
0.003
0.013
0.028
0.048
0.081
0.118
0.179
0.242
0.331
0.396
0.476
0.582
0.649
0.711
0.752
0.780
0.783
0.767
0.726
0.657
0.578
0.500
0.415
0.338
0.271
0.196
0.127
0.092
0.061
0.036
0.018
0.006
0.
0.
0.
0.
0.
0.
0.
0.
0.
0.003
0.016
0.033
0.062
0.105
0.166
0.238
0.320
0.416
0.513
0.605
0.715
0.791
0.862
0.913
0.934
0.933
0.913
0.865
0.778
0.698
0.599
0.521
0.417
0.336
0.252
0.181
0.123
0.083
0.056
0.025
0.017
0.005
0.
0.
0.
0.
0.
0.
0.
0.
0.003
0.016
0.038
0.074
0.143
0.211
0.291
0.405
0.499
0.612
0.740
0.847
0.926
0.985
1.032
1.082
1.073
1.056
1.005
0.940
0.844
0.730
0.622
0.509
0.409
0.321
0.238
0.155
0.112
0.075
0.038
0.022
0.012
0.004
0.
0.
0.
0.
0.
0.
0.
0.003
0.016
0.039
0.098
0.179
0.262
0.361
0.478
0.593
0.710
0.835
0.943
1.041
1.097
1.149
1.204
1.207
1.181
1.148
1.082
0.967
0.835
0.719
0.600
0.490
0.383
0.277
0.196
0.139
0.092
0.058
0.033
0.016
0.010
0.
0.
0.
0.
0.
0.
0.
0.008
0.028
0.068
0.138
0.220
0.306
0.420
0.545
0.677
0.789
0.903
1.021
1.121
1.195
1.247
1.302
1.320
1.285
1.245
1.172
1.068
0.949
0.816
0.689
0.578
0.436
0.340
0.230
0.170
0.113
0.071
0.042
0.020
0.012
0.002
0.
0.
0.
0.
0.002
0.003
0.019
0.040
0.088
0.161
0.254
0.345
0.462
0.599
0.738
0.865
0.975
1.096
1.186
1.271
1.338
1.365
1.364
1.361
1.319
1.268
1.171
1.045
0.907
0.773
0.653
0.512
0.383
0.275
0.194
0.135
0.085
0.049
0.027
0.014
0.003
0.
0.
0.
0.002
0.003
0.015
0.025
0.054
0.108
0.198
0.297
0.384
0.493
0.617
0.766
0.922
1.028
1.127
1.235
1.308
1.370
1.428
1.435
1.415
1.393
1.330
1.249
1.139
1.006
0.876
0.745
0.592
0.441
0.308
0.217
0.149
0.089
0.053
0.034
0.015
0.003
0.
0.
0.
0.003
0.010
0.024
0.040
0.081
0.162
0.247
0.351
0.448
0.561
0.703
0.828
0.953
1.045
1.145
1.245
1.323
1.377
1.429
1.445
1.445
1.423
1.389
1.336
1.219
1.103
0.957
0.814
0.656
0.498
0.356
0.240
0.157
0.095
0.054
0.034
0.014
0.003
0.
0.
0.002
0.004
0.020
0.035
0.073
0.135
0.217
0.319
0.416
0.543
0.643
0.768
0.871
0.980
1.069
1.170
1.254
1.334
1.359
1.411
1.422
1.441
1.416
1.407
1.342
1.264
1.146
1.003
0.873
0.712
0.550
0.400
0.270
0.164
0.094
0.055
0.032
0.013
0.003
0.
0.
0.003
0.009
0.028
0.058
0.123
0.191
0.288
0.393
0.508
0.628
0.737
0.836
0.934
1.026
1.096
1.174
1.249
1.293
1.332
1.367
1.404
1.428
1.438
1.415
1.360
1.310
1.190
1.064
0.913
0.747
0.569
0.429
0.288
0.177
0.098
0.053
0.028
0.009
0.003
0.
0.
0.003
0.011
0.042
0.099
0.168
0.246
0.348
0.467
0.597
0.723
0.816
0.916
1.002
1.081
1.153
1.201
1.247
1.269
1.309
1.339
1.352
1.400
1.428
1.426
1.389
1.314
1.217
1.086
0.943
0.769
0.594
0.440
0.301
0.188
0.103
0.053
0.017
0.004
0.002
0.
0.
0.003
0.016
0.065
0.132
0.210
0.309
0.423
0.549
0.694
0.820
0.920
1.007
1.088
1.160
1.189
1.230
1.256
1.254
1.280
1.297
1.347
1.379
1.401
1.415
1.381
1.323
1.225
1.105
0.949
0.774
0.590
0.435
0.298
0.183
0.103
0.048
0.013
0.003
0.
0.
0.
0.003
0.029
0.084
0.160
0.263
0.376
0.515
0.650
0.791
0.920
1.024
1.107
1.177
1.236
1.258
1.274
1.274
1.267
1.281
1.313
1.347
1.369
1.389
1.384
1.363
1.332
1.232
1.115
0.955
0.786
0.604
0.430
0.292
0.180
0.096
0.041
0.003
0.
0.
0.
0.
0.008
0.042
0.105
0.196
0.313
0.437
0.579
0.734
0.880
1.019
1.129
1.197
1.255
1.285
1.294
1.322
1.304
1.279
1.282
1.280
1.325
1.366
1.372
1.377
1.351
1.300
1.230
1.126
0.965
0.796
0.606
0.437
0.289
0.174
0.089
0.036
0.005
0.
0.
0.
0.003
0.012
0.057
0.132
0.232
0.344
0.481
0.641
0.796
0.950
1.088
1.200
1.281
1.317
1.335
1.359
1.363
1.342
1.328
1.296
1.280
1.287
1.339
1.366
1.359
1.330
1.312
1.236
1.119
0.958
0.801
0.603
0.434
0.283
0.165
0.087
0.028
0.005
0.
0.
0.
0.005
0.023
0.065
0.146
0.244
0.354
0.506
0.674
0.825
0.994
1.146
1.255
1.349
1.401
1.426
1.427
1.407
1.383
1.358
1.322
1.292
1.273
1.314
1.337
1.337
1.331
1.308
1.231
1.103
0.953
0.775
0.601
0.418
0.288
0.167
0.075
0.030
0.006
0.
0.
0.
0.014
0.034
0.074
0.148
0.249
0.365
0.514
0.676
0.850
1.023
1.168
1.288
1.371
1.439
1.471
1.464
1.444
1.403
1.373
1.318
1.295
1.300
1.315
1.349
1.339
1.323
1.288
1.221
1.085
0.934
0.770
0.583
0.424
0.272
0.167
0.079
0.036
0.006
0.
0.
0.
0.022
0.041
0.078
0.144
0.244
0.362
0.497
0.661
0.845
1.016
1.155
1.271
1.377
1.456
1.476
1.479
1.456
1.421
1.394
1.355
1.322
1.335
1.344
1.342
1.325
1.319
1.272
1.197
1.062
0.909
0.740
0.576
0.409
0.271
0.154
0.078
0.035
0.006
0.
0.
0.
0.025
0.046
0.083
0.147
0.227
0.345
0.481
0.623
0.810
0.966
1.113
1.257
1.347
1.440
1.479
1.479
1.465
1.435
1.406
1.375
1.346
1.352
1.347
1.355
1.341
1.316
1.266
1.180
1.046
0.888
0.709
0.554
0.391
0.259
0.149
0.071
0.028
0.007
0.
0.
0.
0.027
0.048
0.072
0.128
0.216
0.320
0.440
0.569
0.734
0.911
1.052
1.193
1.298
1.394
1.455
1.474
1.461
1.447
1.421
1.389
1.366
1.367
1.352
1.357
1.319
1.291
1.252
1.158
1.009
0.837
0.680
0.518
0.371
0.237
0.130
0.067
0.025
0.008
0.
0.
0.
0.027
0.046
0.069
0.124
0.180
0.291
0.394
0.523
0.668
0.820
0.963
1.105
1.231
1.321
1.400
1.411
1.418
1.444
1.410
1.380
1.369
1.366
1.371
1.339
1.303
1.274
1.195
1.100
0.957
0.799
0.642
0.484
0.328
0.199
0.111
0.061
0.025
0.004
0.
0.
0.
0.022
0.038
0.061
0.099
0.152
0.239
0.339
0.453
0.593
0.732
0.876
1.024
1.139
1.257
1.326
1.358
1.368
1.401
1.387
1.385
1.358
1.369
1.353
1.314
1.280
1.208
1.140
1.025
0.880
0.727
0.582
0.418
0.286
0.165
0.099
0.045
0.018
0.
0.
0.
0.
0.019
0.033
0.053
0.083
0.117
0.183
0.270
0.375
0.489
0.635
0.775
0.913
1.046
1.135
1.221
1.287
1.322
1.362
1.352
1.345
1.345
1.339
1.307
1.259
1.217
1.153
1.071
0.941
0.801
0.647
0.497
0.367
0.235
0.145
0.067
0.034
0.011
0.
0.
0.
0.
0.015
0.026
0.039
0.064
0.090
0.128
0.207
0.287
0.403
0.514
0.648
0.787
0.906
1.020
1.107
1.171
1.237
1.274
1.293
1.281
1.273
1.266
1.236
1.196
1.145
1.080
0.972
0.848
0.696
0.554
0.422
0.300
0.184
0.110
0.050
0.018
0.004
0.
0.
0.
0.
0.011
0.017
0.027
0.038
0.061
0.097
0.151
0.223
0.314
0.410
0.527
0.654
0.781
0.897
0.996
1.058
1.118
1.157
1.170
1.170
1.167
1.156
1.143
1.095
1.045
0.967
0.859
0.712
0.577
0.451
0.320
0.231
0.149
0.079
0.034
0.008
0.
0.
0.
0.
0.
0.003
0.012
0.016
0.023
0.045
0.062
0.102
0.160
0.241
0.322
0.428
0.535
0.654
0.761
0.857
0.920
0.971
1.028
1.052
1.052
1.050
1.034
1.016
0.966
0.909
0.828
0.718
0.596
0.475
0.366
0.263
0.181
0.110
0.059
0.012
0.002
0.
0.
0.
0.
0.
0.
0.003
0.004
0.013
0.018
0.035
0.071
0.106
0.167
0.239
0.326
0.413
0.505
0.615
0.685
0.754
0.804
0.865
0.903
0.924
0.932
0.912
0.888
0.838
0.772
0.691
0.598
0.484
0.379
0.288
0.194
0.131
0.078
0.023
0.002
0.
0.
0.
0.
0.
0.
0.
0.
0.003
0.003
0.004
0.009
0.037
0.059
0.102
0.153
0.227
0.296
0.378
0.460
0.529
0.593
0.641
0.704
0.752
0.772
0.766
0.757
0.738
0.690
0.623
0.558
0.468
0.370
0.280
0.202
0.138
0.083
0.036
0.007
0.
0.
0.
0.
0.
0.
0.
0.
0.
0.
0.
0.002
0.003
0.011
0.039
0.071
0.099
0.139
0.200
0.262
0.324
0.391
0.449
0.492
0.536
0.561
0.590
0.592
0.595
0.572
0.532
0.473
0.407
0.331
0.260
0.195
0.139
0.079
0.047
0.012
0.002
0.
0.
0.
0.
0.
0.
0.
0.
0.
0.
0.
0.
0.
0.
0.011
0.037
0.063
0.095
0.133
0.178
0.227
0.272
0.314
0.359
0.389
0.417
0.431
0.433
0.433
0.415
0.378
0.338
0.269
0.220
0.170
0.122
0.077
0.047
0.023
0.005
0.
0.
0.
0.
0.
0.
0.
0.
0.
0.
0.
0.
0.
0.
0.
0.005
0.018
0.029
0.049
0.088
0.110
0.145
0.185
0.219
0.233
0.255
0.275
0.290
0.302
0.298
0.289
0.260
0.222
0.179
0.142
0.109
0.075
0.049
0.028
0.006
0.
0.
0.
0.
0.
0.
0.
0.
0.
0.
0.
0.
0.
0.
0.
0.
0.
0.009
0.018
0.026
0.044
0.061
0.073
0.099
0.123
0.147
0.165
0.167
0.177
0.185
0.183
0.179
0.163
0.134
0.118
0.083
0.064
0.042
0.026
0.005
0.
0.
0.
0.
0.
0.
0.
0.
0.
0.
0.
0.
0.
0.
0.
0.
0.
0.
0.
0.005
0.011
0.021
0.033
0.044
0.053
0.068
0.082
0.097
0.098
0.109
0.111
0.109
0.102
0.087
0.075
0.060
0.049
0.025
0.015
0.002
0.
0.
0.
0.
0.
0.
0.
0.
0.
0.
0.
0.
0.
0.
0.
0.
0.
0.
0.
0.
0.
0.004
0.005
0.008
0.018
0.025
0.029
0.036
0.044
0.059
0.061
0.057
0.053
0.042
0.031
0.026
0.016
0.007
0.
0.
0.
0.
0.
0.
0.
0.
0.
0.
0.
0.
0.
0.
0.
0.
0.
0.
0.
0.
0.
0.
0.
0.
0.
0.
0.
0.
0.
0.
0.
0.
0.
0.
0.
0.
0.
0.
0.
0.
0.
0.
0.
0.
0.
0.
0.
0.
0.
0.
0.
0.
0.
0.
0.
0.
0.
0.
0.
0.
0.
0.
0.
0.
0.
0.
0.
0.
0.
0.
0.
0.
0.
0.
0.
0.
0.
0.
0.
0.
0.
0.
0.
0.
0.
0.
0.
0.
0.
0.
0.
0.
0.
0.
0.
0.
0.
0.
0.
0.
0.
0.
0.
0.
0.
0.
0.
0.
0.
0.
0.
0.
0.
0.
0.
0.
0.
0.
0.
0.
0.
0.
0.
0.
0.
0.
0.
0.
0.
0.
0.
0.
0.
0.
0.
0.
0.
0.
0.
0.
0.
0.
0.
0.
0.
0.
0.
0.
0.
0.
0.
0.
0.
0.
0.
0.
0.
0.
0.
0.
0.
0.
0.
0.
0.
0.
0.
0.
0.
0.
0.
0.
0.
0.
0.
0.
0.
0.
0.
0.
0.
0.
0.
0.
0.
0.
0.
0.
0.
0.
0.
0.
0.
0.
0.
0.
0.
0.
0.
0.
0.
0.
0.
0.
0.
0.
0.
0.
0.
0.
0.
0.
0.
0.
0.
0.
0.
0.
0.
0.
0.
0.
0.
0.
0.
0.
0.
0.
0.
0.
0.
0.
0.
0.
0.
0.
0.
0.
0.
0.
0.
0.
0.
0.
0.
0.
0.
0.
0.
0.
0.
0.
0.
0.
0.
0.
0.
0.
0.
0.
0.
0.
0.
0.
0.
0.
0.
0.
0.
0.
0.
0.
0.
0.
0.
0.
0.
0.
0.
0.
0.
0.
0.
0.
0.
0.
0.
0.
0.
0.
0.
0.
0.
0.
0.
0.
0.
0.
0.
0.
0.
0.
0.
0.
0.
0.
0.
0.
0.
0.
0.
0.
0.
0.
0.
0.
0.
0.
0.
0.
0.
0.
0.
0.
0.
0.
0.
0.
0.
0.
0.
0.
0.
0.
0.
0.
0.
0.
0.
0.
0.
0.
0.
0.
0.
0.
0.
0.
0.
0.
0.
0.
0.
0.
0.
0.
0.
0.
0.
0.
0.
0.
0.
0.
0.
0.
0.
0.
0.
0.
0.
0.
0.
0.
0.
0.
0.
0.
0.
0.
0.
0.
0.
0.
0.
0.
0.
0.
0.
0.
0.
0.
0.
0.
0.
0.
0.
0.
0.
0.
0.
0.
0.
0.
0.
0.
0.
0.
0.
0.
0.
0.
0.
0.
0.
0.
0.
0.
0.
0.
0.
0.
0.
0.
0.
0.
0.
0.
0.
0.
0.
0.
0.
0.
0.
0.
0.
0.
0.
0.
0.
0.
0.
0.
0.
0.
0.
0.
0.
0.
0.
0.
0.
0.
0.
0.
0.
0.
0.
0.
0.
0.
0.
0.
0.
0.
0.
0.
0.
0.
0.
0.
0.
0.
0.
0.
0.
0.
0.
0.
0.
0.
0.
0.
0.
0.
0.
0.
0.
0.
0.
0.
0.
0.
0.
0.
0.
0.
0.
0.
0.
0.
0.
0.
0.
0.
0.
0.
0.
0.
0.
0.
0.
0.
0.
0.
0.
0.
0.
0.
0.
0.
0.
0.
0.
0.
0.
0.
0.004
0.004
0.
0.
0.
0.
0.
0.
0.
0.
0.
0.
0.
0.
0.
0.
0.
0.
0.
0.
0.
0.
0.
0.
0.
0.
0.
0.
0.
0.
0.
0.
0.
0.
0.
0.
0.
0.
0.
0.005
0.006
0.007
0.007
0.007
0.006
0.005
0.
0.
0.
0.
0.
0.
0.
0.
0.
0.
0.
0.
0.
0.
0.
0.
0.
0.
0.
0.
0.
0.
0.
0.
0.
0.
0.
0.
0.
0.
0.
0.
0.007
0.009
0.011
0.012
0.017
0.015
0.019
0.018
0.012
0.006
0.
0.
0.
0.
0.
0.
0.
0.
0.
0.
0.
0.
0.
0.
0.
0.
0.
0.
0.
0.
0.
0.
0.
0.
0.
0.
0.
0.
0.
0.002
0.003
0.009
0.016
0.028
0.032
0.038
0.035
0.030
0.026
0.022
0.018
0.010
0.
0.
0.
0.
0.
0.
0.
0.
0.
0.
0.
0.
0.
0.
0.
0.
0.
0.
0.
0.
0.
0.
0.
0.
0.
0.
0.
0.005
0.008
0.020
0.025
0.035
0.046
0.057
0.058
0.059
0.051
0.046
0.034
0.024
0.018
0.009
0.
0.
0.
0.
0.
0.
0.
0.
0.
0.
0.
0.
0.
0.
0.
0.
0.
0.
0.
0.
0.
0.
0.
0.
0.005
0.006
0.015
0.021
0.040
0.059
0.076
0.086
0.091
0.087
0.081
0.074
0.058
0.047
0.034
0.022
0.012
0.004
0.
0.
0.
0.
0.
0.
0.
0.
0.
0.
0.
0.
0.
0.
0.
0.
0.
0.
0.
0.
0.
0.
0.007
0.013
0.021
0.027
0.050
0.070
0.090
0.112
0.123
0.122
0.117
0.109
0.095
0.077
0.056
0.040
0.025
0.018
0.005
0.
0.
0.
0.
0.
0.
0.
0.
0.
0.
0.
0.
0.
0.
0.
0.
0.
0.
0.
0.
0.
0.007
0.014
0.022
0.031
0.049
0.079
0.104
0.132
0.148
0.163
0.156
0.152
0.143
0.117
0.097
0.066
0.048
0.032
0.019
0.006
0.
0.
0.
0.
0.
0.
0.
0.
0.
0.
0.
0.
0.
0.
0.
0.
0.
0.
0.
0.
0.002
0.012
0.016
0.026
0.048
0.081
0.110
0.145
0.185
0.205
0.214
0.216
0.198
0.178
0.159
0.134
0.089
0.066
0.041
0.023
0.009
0.003
0.004
0.003
0.003
0.
0.
0.
0.
0.
0.
0.
0.
0.
0.
0.
0.
0.
0.
0.
0.
0.003
0.018
0.025
0.056
0.076
0.120
0.154
0.193
0.231
0.250
0.276
0.267
0.261
0.248
0.213
0.175
0.131
0.096
0.063
0.047
0.027
0.017
0.009
0.004
0.004
0.003
0.
0.
0.
0.
0.
0.
0.
0.
0.
0.
0.
0.
0.
0.005
0.017
0.017
0.040
0.058
0.087
0.125
0.155
0.198
0.245
0.285
0.314
0.332
0.342
0.338
0.314
0.284
0.236
0.179
0.132
0.093
0.057
0.049
0.029
0.020
0.013
0.005
0.004
0.003
0.
0.
0.
0.
0.
0.
0.
0.
0.
0.
0.003
0.007
0.018
0.026
0.040
0.063
0.083
0.117
0.165
0.218
0.266
0.314
0.356
0.385
0.405
0.423
0.421
0.399
0.359
0.301
0.231
0.176
0.140
0.098
0.067
0.055
0.037
0.026
0.013
0.004
0.004
0.
0.
0.
0.
0.
0.
0.
0.
0.
0.004
0.007
0.019
0.032
0.044
0.054
0.085
0.121
0.177
0.227
0.275
0.334
0.394
0.452
0.494
0.516
0.520
0.515
0.479
0.430
0.383
0.312
0.243
0.184
0.144
0.101
0.076
0.056
0.037
0.019
0.008
0.004
0.
0.
0.
0.
0.
0.
0.
0.
0.003
0.007
0.018
0.032
0.048
0.066
0.094
0.129
0.178
0.246
0.302
0.367
0.444
0.488
0.545
0.587
0.606
0.625
0.616
0.581
0.526
0.467
0.403
0.327
0.275
0.208
0.153
0.105
0.079
0.046
0.033
0.008
0.003
0.
0.
0.
0.
0.
0.
0.
0.
0.003
0.012
0.029
0.047
0.065
0.086
0.134
0.183
0.249
0.315
0.398
0.466
0.533
0.604
0.659
0.693
0.721
0.730
0.731
0.693
0.640
0.575
0.496
0.418
0.344
0.294
0.210
0.148
0.113
0.061
0.037
0.012
0.006
0.
0.
0.
0.
0.
0.
0.
0.
0.006
0.016
0.035
0.054
0.083
0.123
0.188
0.248
0.323
0.402
0.486
0.565
0.653
0.722
0.801
0.827
0.871
0.874
0.862
0.828
0.749
0.674
0.594
0.516
0.435
0.357
0.281
0.200
0.144
0.092
0.047
0.021
0.007
0.
0.
0.
0.
0.
0.
0.
0.
0.006
0.021
0.039
0.061
0.101
0.173
0.240
0.326
0.409
0.492
0.574
0.670
0.782
0.856
0.919
0.987
1.022
1.013
0.992
0.957
0.894
0.803
0.712
0.612
0.509
0.416
0.332
0.239
0.179
0.114
0.063
0.029
0.017
0.005
0.
0.
0.
0.
0.
0.
0.
0.006
0.020
0.034
0.069
0.127
0.207
0.289
0.382
0.491
0.586
0.683
0.802
0.889
0.964
1.041
1.102
1.133
1.129
1.126
1.086
1.038
0.952
0.837
0.715
0.594
0.487
0.390
0.295
0.202
0.127
0.082
0.047
0.022
0.012
0.004
0.
0.
0.
0.
0.
0.
0.003
0.013
0.034
0.084
0.151
0.251
0.333
0.444
0.552
0.660
0.781
0.886
0.980
1.069
1.145
1.190
1.226
1.249
1.253
1.197
1.148
1.059
0.925
0.812
0.681
0.562
0.430
0.327
0.239
0.154
0.104
0.058
0.033
0.016
0.006
0.
0.
0.
0.
0.
0.
0.002
0.012
0.041
0.109
0.193
0.276
0.384
0.495
0.607
0.735
0.858
0.942
1.050
1.142
1.211
1.265
1.309
1.329
1.314
1.287
1.225
1.144
1.019
0.898
0.757
0.627
0.490
0.369
0.273
0.189
0.121
0.071
0.043
0.020
0.012
0.002
0.
0.
0.
0.
0.002
0.003
0.020
0.043
0.120
0.203
0.302
0.408
0.533
0.653
0.796
0.915
1.009
1.116
1.202
1.277
1.336
1.371
1.390
1.380
1.345
1.287
1.218
1.104
0.970
0.840
0.696
0.551
0.432
0.299
0.215
0.140
0.080
0.047
0.027
0.014
0.003
0.
0.
0.
0.002
0.003
0.015
0.027
0.070
0.142
0.240
0.349
0.451
0.570
0.699
0.837
0.963
1.057
1.150
1.246
1.301
1.375
1.409
1.439
1.434
1.389
1.359
1.296
1.174
1.059
0.927
0.787
0.627
0.464
0.338
0.227
0.151
0.088
0.052
0.033
0.014
0.003
0.
0.
0.
0.003
0.010
0.030
0.048
0.106
0.195
0.290
0.397
0.512
0.612
0.752
0.862
1.001
1.091
1.166
1.248
1.329
1.381
1.414
1.444
1.433
1.433
1.398
1.335
1.235
1.139
0.987
0.843
0.693
0.516
0.373
0.252
0.161
0.096
0.053
0.033
0.014
0.003
0.
0.
0.002
0.004
0.025
0.045
0.088
0.156
0.239
0.345
0.467
0.572
0.695
0.819
0.919
1.048
1.120
1.166
1.258
1.310
1.363
1.387
1.424
1.445
1.449
1.422
1.358
1.268
1.168
1.034
0.895
0.735
0.566
0.398
0.268
0.177
0.093
0.054
0.031
0.013
0.003
0.
0.
0.003
0.012
0.037
0.077
0.124
0.216
0.305
0.427
0.541
0.668
0.773
0.884
0.991
1.064
1.136
1.188
1.248
1.307
1.346
1.367
1.373
1.427
1.422
1.406
1.354
1.288
1.208
1.078
0.924
0.770
0.583
0.425
0.297
0.175
0.094
0.051
0.028
0.009
0.003
0.
0.
0.003
0.019
0.055
0.103
0.180
0.264
0.372
0.488
0.639
0.764
0.863
0.963
1.063
1.117
1.174
1.230
1.278
1.315
1.340
1.325
1.364
1.383
1.421
1.409
1.380
1.310
1.226
1.104
0.942
0.779
0.596
0.439
0.294
0.189
0.098
0.046
0.017
0.004
0.002
0.
0.
0.006
0.023
0.079
0.137
0.227
0.336
0.448
0.598
0.743
0.866
0.986
1.063
1.130
1.196
1.219
1.274
1.294
1.307
1.314
1.323
1.366
1.393
1.415
1.419
1.396
1.312
1.235
1.104
0.965
0.787
0.599
0.432
0.296
0.191
0.102
0.036
0.013
0.003
0.
0.
0.
0.006
0.045
0.105
0.180
0.287
0.405
0.541
0.680
0.839
0.975
1.087
1.160
1.214
1.276
1.295
1.323
1.314
1.312
1.310
1.326
1.364
1.387
1.405
1.413
1.378
1.317
1.236
1.118
0.965
0.775
0.596
0.427
0.283
0.186
0.105
0.036
0.003
0.
0.
0.
0.
0.012
0.055
0.135
0.221
0.336
0.469
0.617
0.774
0.928
1.051
1.172
1.253
1.287
1.323
1.345
1.351
1.357
1.331
1.333
1.328
1.316
1.361
1.401
1.381
1.366
1.311
1.234
1.123
0.977
0.762
0.594
0.420
0.278
0.178
0.092
0.037
0.004
0.
0.
0.
0.004
0.018
0.079
0.158
0.255
0.369
0.515
0.688
0.840
1.004
1.130
1.237
1.318
1.368
1.390
1.388
1.419
1.412
1.381
1.349
1.317
1.305
1.339
1.377
1.376
1.355
1.309
1.233
1.110
0.976
0.772
0.597
0.422
0.275
0.165
0.081
0.029
0.005
0.
0.
0.
0.011
0.035
0.091
0.177
0.269
0.394
0.557
0.724
0.901
1.058
1.189
1.309
1.398
1.454
1.470
1.458
1.460
1.430
1.388
1.337
1.326
1.319
1.328
1.360
1.354
1.334
1.307
1.222
1.109
0.951
0.760
0.571
0.415
0.270
0.159
0.077
0.023
0.006
0.
0.
0.
0.021
0.045
0.093
0.176
0.286
0.416
0.568
0.750
0.929
1.095
1.235
1.363
1.446
1.495
1.515
1.496
1.483
1.446
1.405
1.383
1.331
1.336
1.361
1.349
1.333
1.315
1.272
1.204
1.089
0.935
0.741
0.557
0.411
0.277
0.156
0.069
0.030
0.006
0.
0.
0.
0.031
0.053
0.101
0.176
0.288
0.425
0.572
0.748
0.928
1.115
1.239
1.375
1.455
1.528
1.530
1.506
1.452
1.443
1.418
1.387
1.345
1.339
1.348
1.337
1.314
1.298
1.236
1.156
1.050
0.888
0.714
0.539
0.394
0.267
0.148
0.064
0.026
0.005
0.
0.
0.
0.036
0.057
0.100
0.179
0.272
0.414
0.562
0.711
0.885
1.074
1.224
1.352
1.446
1.509
1.526
1.520
1.488
1.452
1.429
1.391
1.361
1.359
1.348
1.345
1.326
1.291
1.252
1.149
1.017
0.851
0.688
0.523
0.370
0.248
0.129
0.064
0.023
0.005
0.
0.
0.
0.038
0.059
0.100
0.170
0.259
0.382
0.503
0.663
0.828
1.005
1.165
1.289
1.385
1.459
1.507
1.510
1.496
1.465
1.435
1.391
1.394
1.365
1.345
1.326
1.306
1.266
1.212
1.114
0.985
0.808
0.653
0.481
0.340
0.212
0.121
0.057
0.020
0.
0.
0.
0.
0.034
0.056
0.094
0.148
0.235
0.350
0.456
0.598
0.752
0.923
1.082
1.215
1.305
1.408
1.456
1.465
1.476
1.452
1.422
1.391
1.362
1.353
1.338
1.303
1.275
1.221
1.145
1.047
0.910
0.762
0.589
0.445
0.298
0.191
0.106
0.053
0.021
0.
0.
0.
0.
0.031
0.052
0.081
0.131
0.192
0.298
0.408
0.539
0.664
0.836
0.989
1.126
1.226
1.325
1.364
1.394
1.418
1.430
1.396
1.374
1.354
1.343
1.308
1.281
1.225
1.169
1.083
0.967
0.839
0.689
0.527
0.381
0.256
0.157
0.087
0.041
0.012
0.
0.
0.
0.
0.023
0.040
0.070
0.104
0.155
0.224
0.330
0.450
0.578
0.722
0.870
1.008
1.127
1.208
1.259
1.320
1.344
1.372
1.355
1.330
1.322
1.301
1.267
1.228
1.166
1.100
1.007
0.881
0.736
0.595
0.463
0.326
0.209
0.126
0.068
0.026
0.008
0.
0.
0.
0.
0.019
0.032
0.057
0.082
0.119
0.175
0.266
0.358
0.479
0.592
0.736
0.862
0.984
1.086
1.152
1.220
1.256
1.268
1.270
1.262
1.245
1.233
1.209
1.162
1.081
1.001
0.902
0.775
0.632
0.500
0.377
0.265
0.174
0.098
0.047
0.017
0.002
0.
0.
0.
0.
0.014
0.020
0.040
0.058
0.082
0.128
0.206
0.295
0.384
0.491
0.601
0.726
0.859
0.958
1.041
1.110
1.144
1.164
1.167
1.171
1.154
1.145
1.103
1.057
0.990
0.892
0.772
0.650
0.520
0.410
0.301
0.211
0.129
0.074
0.032
0.008
0.
0.
0.
0.
0.
0.003
0.014
0.019
0.042
0.056
0.082
0.143
0.221
0.304
0.390
0.496
0.599
0.702
0.814
0.902
0.961
1.008
1.033
1.048
1.050
1.034
1.015
0.983
0.923
0.852
0.764
0.654
0.542
0.424
0.333
0.240
0.171
0.097
0.041
0.016
0.003
0.
0.
0.
0.
0.
0.002
0.003
0.013
0.018
0.032
0.047
0.087
0.146
0.215
0.293
0.376
0.470
0.565
0.657
0.732
0.789
0.837
0.879
0.908
0.929
0.915
0.888
0.852
0.812
0.728
0.640
0.547
0.450
0.350
0.263
0.183
0.123
0.063
0.020
0.003
0.
0.
0.
0.
0.
0.
0.
0.002
0.003
0.004
0.012
0.025
0.054
0.093
0.145
0.200
0.275
0.346
0.426
0.513
0.578
0.633
0.684
0.722
0.754
0.774
0.755
0.740
0.705
0.659
0.603
0.515
0.430
0.336
0.256
0.194
0.117
0.074
0.028
0.005
0.
0.
0.
0.
0.
0.
0.
0.
0.
0.
0.002
0.003
0.005
0.019
0.051
0.091
0.126
0.187
0.244
0.307
0.369
0.431
0.481
0.526
0.568
0.588
0.605
0.590
0.581
0.555
0.510
0.452
0.383
0.308
0.241
0.174
0.125
0.078
0.043
0.008
0.
0.
0.
0.
0.
0.
0.
0.
0.
0.
0.
0.
0.
0.
0.004
0.026
0.056
0.081
0.121
0.168
0.209
0.257
0.311
0.350
0.384
0.408
0.436
0.442
0.433
0.424
0.405
0.365
0.325
0.269
0.213
0.159
0.113
0.074
0.045
0.020
0.003
0.
0.
0.
0.
0.
0.
0.
0.
0.
0.
0.
0.
0.
0.
0.
0.011
0.027
0.046
0.072
0.106
0.137
0.167
0.203
0.234
0.258
0.276
0.283
0.295
0.299
0.299
0.279
0.249
0.221
0.175
0.145
0.104
0.074
0.043
0.022
0.003
0.
0.
0.
0.
0.
0.
0.
0.
0.
0.
0.
0.
0.
0.
0.
0.
0.004
0.016
0.023
0.042
0.061
0.084
0.104
0.119
0.145
0.162
0.179
0.187
0.188
0.192
0.192
0.176
0.158
0.137
0.112
0.084
0.058
0.038
0.019
0.003
0.
0.
0.
0.
0.
0.
0.
0.
0.
0.
0.
0.
0.
0.
0.
0.
0.
0.
0.005
0.015
0.020
0.034
0.042
0.055
0.067
0.079
0.097
0.109
0.107
0.109
0.114
0.117
0.108
0.097
0.071
0.055
0.040
0.025
0.014
0.002
0.
0.
0.
0.
0.
0.
0.
0.
0.
0.
0.
0.
0.
0.
0.
0.
0.
0.
0.
0.
0.
0.005
0.011
0.027
0.032
0.040
0.039
0.047
0.049
0.062
0.067
0.065
0.060
0.042
0.035
0.022
0.010
0.003
0.002
0.
0.
0.
0.
0.
0.
0.
0.
0.
0.
0.
0.
0.
0.
0.
0.
0.
0.
0.
0.
0.
0.
0.
0.
0.
0.
0.
0.
0.
0.
0.
0.
0.
0.
0.
0.
0.
0.
0.
0.
0.
0.
0.
0.
0.
0.
0.
0.
0.
0.
0.
0.
0.
0.
0.
0.
0.
0.
0.
0.
0.
0.
0.
0.
0.
0.
0.
0.
0.
0.
0.
0.
0.
0.
0.
0.
0.
0.
0.
0.
0.
0.
0.
0.
0.
0.
0.
0.
0.
0.
0.
0.
0.
0.
0.
0.
0.
0.
0.
0.
0.
0.
0.
0.
0.
0.
0.
0.
0.
0.
0.
0.
0.
0.
0.
0.
0.
0.
0.
0.
0.
0.
0.
0.
0.
0.
0.
0.
0.
0.
0.
0.
0.
0.
0.
0.
0.
0.
0.
0.
0.
0.
0.
0.
0.
0.
0.
0.
0.
0.
0.
0.
0.
0.
0.
0.
0.
0.
0.
0.
0.
0.
0.
0.
0.
0.
0.
0.
0.
0.
0.
0.
0.
0.
0.
0.
0.
0.
0.
0.
0.
0.
0.
0.
0.
0.
0.
0.
0.
0.
0.
0.
0.
0.
0.
0.
0.
0.
0.
0.
0.
0.
0.
0.
0.
0.
0.
0.
0.
0.
0.
0.
0.
0.
0.
0.
0.
0.
0.
0.
0.
0.
0.
0.
0.
0.
0.
0.
0.
0.
0.
0.
0.
0.
0.
0.
0.
0.
0.
0.
0.
0.
0.
0.
0.
0.
0.
0.
0.
0.
0.
0.
0.
0.
0.
0.
0.
0.
0.
0.
0.
0.
0.
0.
0.
0.
0.
0.
0.
0.
0.
0.
0.
0.
0.
0.
0.
0.
0.
0.
0.
0.
0.
0.
0.
0.
0.
0.
0.
0.
0.
0.
0.
0.
0.
0.
0.
0.
0.
0.
0.
0.
0.
0.
0.
0.
0.
0.
0.
0.
0.
0.
0.
0.
0.
0.
0.
0.
0.
0.
0.
0.
0.
0.
0.
0.
0.
0.
0.
0.
0.
0.
0.
0.
0.
0.
0.
0.
0.
0.
0.
0.
0.
0.
0.
0.
0.
0.
0.
0.
0.
0.
0.
0.
0.
0.
0.
0.
0.
0.
0.
0.
0.
0.
0.
0.
0.
0.
0.
0.
0.
0.
0.
0.
0.
0.
0.
0.
0.
0.
0.
0.
0.
0.
0.
0.
0.
0.
0.
0.
0.
0.
0.
0.
0.
0.
0.
0.
0.
0.
0.
0.
0.
0.
0.
0.
0.
0.
0.
0.
0.
0.
0.
0.
0.
0.
0.
0.
0.
0.
0.
0.
0.
0.
0.
0.
0.
0.
0.
0.
0.
0.
0.
0.
0.
0.
0.
0.
0.
0.
0.
0.
0.
0.
0.
0.
0.
0.
0.
0.
0.
0.
0.
0.
0.
0.
0.
0.
0.
0.
0.
0.
0.
0.
0.
0.
0.
0.
0.
0.
0.
0.
0.
0.
0.
0.
0.
0.
0.
0.
0.
0.
0.
0.
0.
0.
0.
0.
0.
0.
0.
0.
0.
0.
0.
0.
0.
0.
0.
0.
0.
0.
0.
0.
0.
0.
0.
0.
0.
0.
0.
0.
0.
0.
0.
0.
0.
0.
0.
0.
0.
0.
0.
0.
0.
0.
0.005
0.006
0.006
0.005
0.005
0.
0.
0.
0.
0.
0.
0.
0.
0.
0.
0.
0.
0.
0.
0.
0.
0.
0.
0.
0.
0.
0.
0.
0.
0.
0.
0.
0.
0.
0.
0.
0.
0.
0.002
0.008
0.009
0.011
0.016
0.014
0.017
0.012
0.006
0.005
0.
0.
0.
0.
0.
0.
0.
0.
0.
0.
0.
0.
0.
0.
0.
0.
0.
0.
0.
0.
0.
0.
0.
0.
0.
0.
0.
0.
0.
0.002
0.003
0.009
0.012
0.023
0.026
0.029
0.030
0.029
0.025
0.022
0.017
0.010
0.
0.
0.
0.
0.
0.
0.
0.
0.
0.
0.
0.
0.
0.
0.
0.
0.
0.
0.
0.
0.
0.
0.
0.
0.
0.
0.
0.007
0.008
0.018
0.025
0.036
0.046
0.056
0.060
0.060
0.057
0.043
0.031
0.025
0.019
0.010
0.
0.
0.
0.
0.
0.
0.
0.
0.
0.
0.
0.
0.
0.
0.
0.
0.
0.
0.
0.
0.
0.
0.
0.
0.005
0.006
0.016
0.023
0.042
0.062
0.083
0.090
0.091
0.092
0.086
0.078
0.069
0.052
0.038
0.025
0.017
0.005
0.
0.
0.
0.
0.
0.
0.
0.
0.
0.
0.
0.
0.
0.
0.
0.
0.
0.
0.
0.
0.
0.
0.008
0.018
0.026
0.039
0.061
0.086
0.108
0.124
0.136
0.135
0.135
0.123
0.104
0.091
0.069
0.052
0.035
0.022
0.011
0.004
0.
0.
0.
0.
0.
0.
0.
0.
0.
0.
0.
0.
0.
0.
0.
0.
0.
0.
0.
0.002
0.008
0.016
0.026
0.039
0.066
0.101
0.133
0.156
0.177
0.185
0.194
0.184
0.160
0.144
0.112
0.089
0.061
0.041
0.025
0.012
0.005
0.
0.
0.
0.
0.
0.
0.
0.
0.
0.
0.
0.
0.
0.
0.
0.
0.
0.
0.002
0.007
0.016
0.024
0.037
0.064
0.102
0.139
0.175
0.205
0.236
0.241
0.239
0.235
0.208
0.186
0.151
0.107
0.073
0.049
0.031
0.021
0.009
0.004
0.004
0.004
0.003
0.
0.
0.
0.
0.
0.
0.
0.
0.
0.
0.
0.
0.
0.
0.003
0.013
0.019
0.034
0.060
0.102
0.149
0.189
0.234
0.267
0.301
0.320
0.307
0.310
0.281
0.242
0.204
0.153
0.099
0.068
0.049
0.027
0.016
0.011
0.010
0.005
0.004
0.003
0.
0.
0.
0.
0.
0.
0.
0.
0.
0.
0.
0.003
0.003
0.006
0.022
0.050
0.073
0.097
0.140
0.194
0.243
0.299
0.329
0.366
0.386
0.401
0.386
0.354
0.302
0.257
0.195
0.135
0.105
0.073
0.050
0.032
0.019
0.014
0.012
0.006
0.004
0.003
0.
0.
0.
0.
0.
0.
0.
0.
0.003
0.004
0.006
0.018
0.023
0.048
0.076
0.100
0.132
0.185
0.247
0.296
0.345
0.396
0.439
0.481
0.484
0.475
0.433
0.388
0.320
0.251
0.190
0.146
0.110
0.072
0.062
0.038
0.025
0.019
0.012
0.005
0.004
0.
0.
0.
0.
0.
0.
0.
0.003
0.004
0.008
0.023
0.033
0.052
0.079
0.101
0.136
0.181
0.229
0.302
0.366
0.428
0.496
0.532
0.570
0.578
0.555
0.518
0.474
0.404
0.327
0.259
0.208
0.152
0.111
0.081
0.063
0.045
0.026
0.018
0.010
0.004
0.
0.
0.
0.
0.
0.
0.003
0.004
0.012
0.020
0.040
0.055
0.073
0.104
0.144
0.178
0.238
0.307
0.380
0.448
0.502
0.579
0.649
0.672
0.665
0.639
0.607
0.552
0.488
0.410
0.344
0.264
0.207
0.145
0.109
0.088
0.058
0.037
0.022
0.010
0.004
0.003
0.
0.
0.
0.
0.
0.003
0.009
0.019
0.038
0.052
0.076
0.109
0.150
0.198
0.239
0.331
0.389
0.457
0.537
0.611
0.689
0.729
0.768
0.761
0.752
0.723
0.667
0.597
0.529
0.431
0.351
0.277
0.214
0.158
0.107
0.074
0.052
0.023
0.014
0.004
0.
0.
0.
0.
0.
0.
0.004
0.016
0.027
0.048
0.070
0.103
0.148
0.195
0.254
0.342
0.426
0.486
0.557
0.620
0.712
0.778
0.836
0.875
0.855
0.852
0.838
0.777
0.712
0.628
0.530
0.438
0.362
0.279
0.202
0.147
0.092
0.057
0.026
0.012
0.003
0.
0.
0.
0.
0.
0.
0.007
0.018
0.033
0.056
0.089
0.126
0.194
0.255
0.340
0.430
0.514
0.576
0.648
0.732
0.805
0.900
0.944
0.977
0.991
0.986
0.936
0.893
0.815
0.706
0.616
0.531
0.438
0.342
0.257
0.181
0.123
0.073
0.037
0.014
0.
0.
0.
0.
0.
0.
0.
0.007
0.018
0.034
0.064
0.100
0.166
0.234
0.316
0.402
0.501
0.590
0.669
0.750
0.845
0.929
1.017
1.046
1.072
1.088
1.081
1.051
0.987
0.904
0.810
0.718
0.607
0.504
0.395
0.298
0.219
0.148
0.093
0.037
0.018
0.003
0.
0.
0.
0.
0.
0.
0.006
0.018
0.035
0.063
0.118
0.188
0.261
0.366
0.470
0.574
0.664
0.759
0.846
0.937
1.022
1.098
1.149
1.169
1.165
1.178
1.144
1.093
1.010
0.920
0.817
0.693
0.571
0.451
0.337
0.247
0.175
0.103
0.049
0.021
0.011
0.
0.
0.
0.
0.
0.
0.003
0.016
0.029
0.063
0.133
0.210
0.305
0.415
0.537
0.647
0.740
0.833
0.933
1.018
1.098
1.155
1.202
1.228
1.249
1.252
1.239
1.203
1.119
1.013
0.885
0.769
0.632
0.502
0.376
0.271
0.188
0.115
0.054
0.030
0.015
0.005
0.
0.
0.
0.
0.
0.
0.006
0.028
0.081
0.145
0.232
0.343
0.462
0.577
0.683
0.792
0.894
0.997
1.085
1.151
1.206
1.247
1.287
1.333
1.323
1.281
1.260
1.181
1.086
0.964
0.843
0.690
0.538
0.410
0.295
0.209
0.116
0.075
0.037
0.018
0.011
0.002
0.
0.
0.
0.
0.
0.008
0.028
0.089
0.166
0.254
0.371
0.489
0.608
0.716
0.834
0.949
1.052
1.141
1.216
1.262
1.310
1.352
1.373
1.363
1.326
1.305
1.224
1.132
1.022
0.898
0.751
0.593
0.447
0.325
0.225
0.130
0.084
0.047
0.020
0.012
0.003
0.
0.
0.
0.
0.003
0.012
0.046
0.106
0.187
0.294
0.414
0.534
0.638
0.757
0.886
0.995
1.088
1.175
1.244
1.288
1.331
1.368
1.391
1.395
1.378
1.348
1.283
1.199
1.091
0.952
0.811
0.644
0.470
0.344
0.240
0.144
0.090
0.051
0.026
0.013
0.003
0.
0.
0.
0.003
0.012
0.033
0.073
0.133
0.232
0.330
0.440
0.555
0.681
0.801
0.935
1.021
1.117
1.165
1.242
1.308
1.340
1.380
1.395
1.409
1.395
1.366
1.299
1.232
1.140
1.008
0.858
0.679
0.532
0.378
0.247
0.158
0.092
0.048
0.030
0.013
0.003
0.
0.
0.
0.007
0.026
0.060
0.104
0.166
0.270
0.386
0.504
0.614
0.725
0.853
0.988
1.076
1.115
1.159
1.233
1.295
1.339
1.361
1.374
1.394
1.408
1.375
1.324
1.271
1.182
1.038
0.891
0.728
0.552
0.398
0.278
0.158
0.085
0.045
0.028
0.010
0.003
0.
0.
0.006
0.014
0.040
0.082
0.146
0.218
0.327
0.454
0.567
0.692
0.816
0.921
1.021
1.093
1.142
1.180
1.239
1.307
1.332
1.343
1.360
1.388
1.393
1.384
1.338
1.289
1.200
1.079
0.922
0.754
0.570
0.416
0.282
0.169
0.086
0.042
0.021
0.008
0.003
0.
0.
0.007
0.026
0.065
0.119
0.186
0.288
0.393
0.533
0.658
0.781
0.891
0.990
1.089
1.147
1.188
1.221
1.261
1.316
1.350
1.338
1.372
1.385
1.397
1.397
1.357
1.281
1.212
1.083
0.923
0.763
0.578
0.416
0.290
0.179
0.081
0.038
0.015
0.004
0.
0.
0.
0.011
0.031
0.090
0.152
0.251
0.347
0.470
0.616
0.770
0.907
1.017
1.102
1.159
1.232
1.237
1.277
1.297
1.330
1.329
1.324
1.367
1.389
1.425
1.414
1.383
1.304
1.214
1.094
0.957
0.762
0.565
0.411
0.285
0.176
0.091
0.029
0.004
0.003
0.
0.
0.
0.012
0.044
0.113
0.202
0.300
0.425
0.565
0.710
0.870
1.007
1.126
1.204
1.251
1.277
1.287
1.333
1.344
1.322
1.335
1.360
1.369
1.382
1.419
1.413
1.368
1.302
1.208
1.091
0.946
0.758
0.578
0.397
0.266
0.179
0.099
0.024
0.003
0.
0.
0.
0.003
0.018
0.070
0.149
0.237
0.345
0.488
0.646
0.821
0.964
1.098
1.197
1.278
1.324
1.347
1.366
1.382
1.379
1.354
1.361
1.351
1.373
1.386
1.401
1.381
1.343
1.297
1.215
1.093
0.930
0.754
0.559
0.399
0.270
0.164
0.076
0.016
0.
0.
0.
0.
0.005
0.036
0.092
0.177
0.271
0.382
0.551
0.721
0.897
1.051
1.178
1.279
1.357
1.397
1.395
1.414
1.423
1.426
1.406
1.391
1.379
1.378
1.371
1.374
1.369
1.352
1.294
1.218
1.094
0.925
0.738
0.564
0.394
0.257
0.160
0.073
0.019
0.004
0.
0.
0.
0.012
0.043
0.110
0.198
0.291
0.423
0.603
0.779
0.958
1.110
1.253
1.364
1.446
1.480
1.512
1.488
1.465
1.466
1.408
1.381
1.372
1.368
1.361
1.383
1.365
1.342
1.275
1.203
1.082
0.916
0.719
0.548
0.394
0.256
0.150
0.066
0.020
0.005
0.
0.
0.
0.029
0.055
0.114
0.207
0.311
0.457
0.634
0.816
0.996
1.155
1.286
1.403
1.497
1.545
1.540
1.514
1.488
1.471
1.423
1.403
1.368
1.355
1.371
1.389
1.367
1.331
1.263
1.173
1.053
0.888
0.702
0.532
0.376
0.257
0.144
0.055
0.020
0.005
0.
0.
0.
0.036
0.065
0.117
0.208
0.319
0.477
0.639
0.818
0.997
1.157
1.303
1.424
1.497
1.540
1.558
1.518
1.496
1.460
1.412
1.404
1.358
1.363
1.343
1.346
1.319
1.295
1.231
1.145
1.015
0.848
0.684
0.521
0.370
0.241
0.132
0.059
0.016
0.005
0.
0.
0.
0.041
0.072
0.114
0.205
0.321
0.469
0.622
0.796
0.967
1.140
1.289
1.409
1.476
1.519
1.534
1.525
1.475
1.433
1.413
1.378
1.357
1.377
1.355
1.326
1.296
1.272
1.213
1.118
0.973
0.823
0.651
0.489
0.343
0.215
0.129
0.051
0.018
0.
0.
0.
0.
0.043
0.066
0.121
0.200
0.308
0.434
0.584
0.756
0.916
1.097
1.242
1.356
1.438
1.488
1.503
1.508
1.476
1.447
1.404
1.390
1.381
1.348
1.341
1.311
1.271
1.228
1.153
1.064
0.931
0.782
0.603
0.439
0.312
0.199
0.110
0.041
0.019
0.
0.
0.
0.
0.043
0.065
0.117
0.180
0.283
0.404
0.526
0.683
0.853
1.031
1.184
1.291
1.377
1.433
1.453
1.456
1.460
1.430
1.375
1.358
1.341
1.336
1.306
1.262
1.230
1.168
1.094
1.000
0.864
0.715
0.545
0.400
0.272
0.163
0.101
0.043
0.016
0.
0.
0.
0.
0.035
0.066
0.103
0.161
0.242
0.346
0.477
0.606
0.761
0.944
1.088
1.200
1.294
1.358
1.390
1.401
1.414
1.398
1.366
1.325
1.276
1.282
1.267
1.220
1.150
1.098
1.016
0.902
0.769
0.620
0.486
0.344
0.224
0.142
0.080
0.032
0.008
0.
0.
0.
0.
0.030
0.057
0.087
0.130
0.196
0.287
0.403
0.532
0.662
0.809
0.960
1.079
1.168
1.249
1.284
1.323
1.343
1.330
1.315
1.272
1.217
1.221
1.201
1.161
1.101
1.028
0.926
0.791
0.673
0.539
0.421
0.289
0.183
0.109
0.068
0.024
0.007
0.
0.
0.
0.
0.021
0.040
0.071
0.100
0.152
0.215
0.324
0.436
0.550
0.676
0.798
0.947
1.046
1.128
1.178
1.223
1.245
1.236
1.231
1.189
1.167
1.159
1.127
1.085
1.004
0.929
0.836
0.694
0.575
0.456
0.354
0.236
0.152
0.086
0.044
0.018
0.003
0.
0.
0.
0.
0.016
0.023
0.051
0.077
0.112
0.162
0.250
0.348
0.450
0.555
0.672
0.781
0.905
0.999
1.054
1.106
1.125
1.137
1.121
1.125
1.092
1.064
1.034
0.996
0.914
0.814
0.721
0.600
0.476
0.374
0.276
0.189
0.119
0.064
0.025
0.004
0.002
0.
0.
0.
0.
0.011
0.016
0.029
0.050
0.075
0.121
0.191
0.264
0.353
0.445
0.553
0.654
0.749
0.852
0.919
0.968
0.993
1.014
1.010
0.999
0.992
0.957
0.924
0.859
0.790
0.700
0.598
0.497
0.392
0.301
0.218
0.149
0.088
0.031
0.012
0.003
0.
0.
0.
0.
0.
0.002
0.004
0.014
0.030
0.044
0.069
0.131
0.195
0.263
0.339
0.443
0.517
0.614
0.695
0.756
0.805
0.839
0.872
0.890
0.878
0.852
0.816
0.784
0.731
0.660
0.579
0.490
0.400
0.309
0.238
0.159
0.106
0.039
0.016
0.003
0.
0.
0.
0.
0.
0.
0.
0.002
0.003
0.008
0.023
0.033
0.077
0.130
0.189
0.248
0.325
0.386
0.460
0.534
0.614
0.652
0.697
0.730
0.734
0.730
0.718
0.676
0.649
0.596
0.537
0.461
0.383
0.308
0.225
0.166
0.109
0.058
0.019
0.008
0.
0.
0.
0.
0.
0.
0.
0.
0.
0.
0.002
0.003
0.010
0.042
0.075
0.116
0.171
0.234
0.289
0.343
0.402
0.463
0.510
0.538
0.568
0.584
0.586
0.570
0.540
0.510
0.466
0.411
0.353
0.280
0.214
0.156
0.109
0.066
0.029
0.008
0.
0.
0.
0.
0.
0.
0.
0.
0.
0.
0.
0.
0.
0.
0.012
0.035
0.060
0.100
0.152
0.194
0.243
0.283
0.326
0.371
0.400
0.414
0.422
0.422
0.413
0.398
0.382
0.347
0.297
0.244
0.193
0.144
0.103
0.068
0.036
0.010
0.002
0.
0.
0.
0.
0.
0.
0.
0.
0.
0.
0.
0.
0.
0.
0.004
0.018
0.037
0.060
0.091
0.120
0.152
0.188
0.211
0.246
0.265
0.275
0.287
0.289
0.288
0.278
0.259
0.231
0.202
0.166
0.129
0.093
0.066
0.037
0.009
0.003
0.
0.
0.
0.
0.
0.
0.
0.
0.
0.
0.
0.
0.
0.
0.
0.
0.005
0.019
0.036
0.055
0.078
0.102
0.122
0.139
0.154
0.171
0.182
0.187
0.184
0.179
0.183
0.171
0.152
0.127
0.095
0.075
0.046
0.028
0.008
0.003
0.
0.
0.
0.
0.
0.
0.
0.
0.
0.
0.
0.
0.
0.
0.
0.
0.
0.
0.005
0.018
0.027
0.045
0.055
0.073
0.081
0.093
0.103
0.115
0.111
0.111
0.112
0.111
0.098
0.093
0.067
0.051
0.037
0.023
0.005
0.
0.
0.
0.
0.
0.
0.
0.
0.
0.
0.
0.
0.
0.
0.
0.
0.
0.
0.
0.
0.
0.005
0.011
0.018
0.032
0.037
0.046
0.054
0.057
0.057
0.060
0.065
0.062
0.051
0.042
0.032
0.017
0.010
0.004
0.002
0.
0.
0.
0.
0.
0.
0.
0.
0.
0.
0.
0.
0.
0.
0.
0.
0.
0.
0.
0.
0.
0.
0.
0.
0.
0.
0.
0.
0.
0.
0.
0.
0.
0.
0.
0.
0.
0.
0.
0.
0.
0.
0.
0.
0.
0.
0.
0.
0.
0.
0.
0.
0.
0.
0.
0.
0.
0.
0.
0.
0.
0.
0.
0.
0.
0.
0.
0.
0.
0.
0.
0.
0.
0.
0.
0.
0.
0.
0.
0.
0.
0.
0.
0.
0.
0.
0.
0.
0.
0.
0.
0.
0.
0.
0.
0.
0.
0.
0.
0.
0.
0.
0.
0.
0.
0.
0.
0.
0.
0.
0.
0.
0.
0.
0.
0.
0.
0.
0.
0.
0.
0.
0.
0.
0.
0.
0.
0.
0.
0.
0.
0.
0.
0.
0.
0.
0.
0.
0.
0.
0.
0.
0.
0.
0.
0.
0.
0.
0.
0.
0.
0.
0.
0.
0.
0.
0.
0.
0.
0.
0.
0.
0.
0.
0.
0.
0.
0.
0.
0.
0.
0.
0.
0.
0.
0.
0.
0.
0.
0.
0.
0.
0.
0.
0.
0.
0.
0.
0.
0.
0.
0.
0.
0.
0.
0.
0.
0.
0.
0.
0.
0.
0.
0.
0.
0.
0.
0.
0.
0.
0.
0.
0.
0.
0.
0.
0.
0.
0.
0.
0.
0.
0.
0.
0.
0.
0.
0.
0.
0.
0.
0.
0.
0.
0.
0.
0.
0.
0.
0.
0.
0.
0.
0.
0.
0.
0.
0.
0.
0.
0.
0.
0.
0.
0.
0.
0.
0.
0.
0.
0.
0.
0.
0.
0.
0.
0.
0.
0.
0.
0.
0.
0.
0.
0.
0.
0.
0.
0.
0.
0.
0.
0.
0.
0.
0.
0.
0.
0.
0.
0.
0.
0.
0.
0.
0.
0.
0.
0.
0.
0.
0.
0.
0.
0.
0.
0.
0.
0.
0.
0.
0.
0.
0.
0.
0.
0.
0.
0.
0.
0.
0.
0.
0.
0.
0.
0.
0.
0.
0.
0.
0.
0.
0.
0.
0.
0.
0.
0.
0.
0.
0.
0.
0.
0.
0.
0.
0.
0.
0.
0.
0.
0.
0.
0.
0.
0.
0.
0.
0.
0.
0.
0.
0.
0.
0.
0.
0.
0.
0.
0.
0.
0.
0.
0.
0.
0.
0.
0.
0.
0.
0.
0.
0.
0.
0.
0.
0.
0.
0.
0.
0.
0.
0.
0.
0.
0.
0.
0.
0.
0.
0.
0.
0.
0.
0.
0.
0.
0.
0.
0.
0.
0.
0.
0.
0.
0.
0.
0.
0.
0.
0.
0.
0.
0.
0.
0.
0.
0.
0.
0.
0.
0.
0.
0.
0.
0.
0.
0.
0.
0.
0.
0.
0.
0.
0.
0.
0.
0.
0.
0.
0.
0.
0.
0.
0.
0.
0.
0.
0.
0.
0.
0.
0.
0.
0.
0.
0.
0.
0.
0.
0.
0.
0.
0.
0.
0.
0.
0.
0.
0.
0.
0.
0.
0.
0.
0.
0.
0.
0.
0.
0.
0.
0.
0.
0.
0.
0.
0.
0.
0.
0.
0.
0.
0.
0.
0.
0.
0.
0.
0.
0.
0.
0.
0.
0.
0.
0.
0.
0.
0.
0.
0.
0.
0.
0.007
0.006
0.007
0.007
0.007
0.006
0.005
0.
0.
0.
0.
0.
0.
0.
0.
0.
0.
0.
0.
0.
0.
0.
0.
0.
0.
0.
0.
0.
0.
0.
0.
0.
0.
0.
0.
0.
0.
0.
0.003
0.008
0.010
0.012
0.018
0.024
0.025
0.022
0.021
0.018
0.011
0.004
0.
0.
0.
0.
0.
0.
0.
0.
0.
0.
0.
0.
0.
0.
0.
0.
0.
0.
0.
0.
0.
0.
0.
0.
0.
0.
0.
0.002
0.003
0.008
0.017
0.025
0.035
0.049
0.052
0.053
0.042
0.035
0.028
0.022
0.017
0.005
0.
0.
0.
0.
0.
0.
0.
0.
0.
0.
0.
0.
0.
0.
0.
0.
0.
0.
0.
0.
0.
0.
0.
0.
0.005
0.006
0.013
0.024
0.036
0.059
0.072
0.077
0.083
0.081
0.079
0.074
0.066
0.046
0.032
0.024
0.017
0.005
0.
0.
0.
0.
0.
0.
0.
0.
0.
0.
0.
0.
0.
0.
0.
0.
0.
0.
0.
0.
0.
0.
0.008
0.017
0.027
0.042
0.065
0.079
0.101
0.121
0.131
0.137
0.133
0.119
0.108
0.090
0.075
0.050
0.037
0.023
0.011
0.004
0.
0.
0.
0.
0.
0.
0.
0.
0.
0.
0.
0.
0.
0.
0.
0.
0.
0.
0.
0.002
0.008
0.020
0.031
0.045
0.074
0.102
0.134
0.152
0.181
0.192
0.194
0.195
0.176
0.148
0.122
0.098
0.068
0.046
0.028
0.018
0.006
0.
0.
0.
0.
0.
0.
0.
0.
0.
0.
0.
0.
0.
0.
0.
0.
0.
0.
0.002
0.010
0.020
0.029
0.051
0.076
0.107
0.144
0.186
0.225
0.253
0.276
0.278
0.266
0.237
0.200
0.157
0.120
0.087
0.059
0.038
0.025
0.010
0.004
0.004
0.004
0.003
0.
0.
0.
0.
0.
0.
0.
0.
0.
0.
0.
0.
0.
0.
0.005
0.018
0.028
0.045
0.077
0.116
0.158
0.208
0.257
0.302
0.338
0.351
0.369
0.348
0.317
0.274
0.207
0.157
0.112
0.070
0.050
0.033
0.019
0.016
0.011
0.010
0.005
0.004
0.
0.
0.
0.
0.
0.
0.
0.
0.
0.
0.
0.
0.002
0.011
0.022
0.041
0.079
0.116
0.175
0.209
0.271
0.329
0.374
0.423
0.438
0.455
0.428
0.392
0.341
0.282
0.214
0.155
0.104
0.065
0.046
0.029
0.026
0.020
0.014
0.011
0.005
0.004
0.
0.
0.
0.
0.
0.
0.
0.
0.003
0.004
0.004
0.007
0.028
0.055
0.082
0.110
0.155
0.220
0.270
0.329
0.399
0.457
0.507
0.546
0.546
0.530
0.480
0.413
0.347
0.279
0.209
0.156
0.114
0.082
0.049
0.033
0.027
0.023
0.015
0.011
0.005
0.003
0.
0.
0.
0.
0.
0.
0.003
0.005
0.006
0.013
0.029
0.053
0.090
0.111
0.145
0.202
0.278
0.335
0.402
0.464
0.537
0.597
0.637
0.643
0.620
0.567
0.508
0.423
0.346
0.284
0.211
0.158
0.117
0.084
0.053
0.042
0.029
0.023
0.013
0.006
0.004
0.
0.
0.
0.
0.
0.003
0.005
0.011
0.019
0.037
0.058
0.081
0.120
0.150
0.191
0.253
0.315
0.395
0.488
0.570
0.639
0.704
0.729
0.731
0.704
0.651
0.588
0.512
0.441
0.351
0.272
0.207
0.155
0.116
0.092
0.061
0.042
0.027
0.020
0.010
0.004
0.
0.
0.
0.
0.003
0.004
0.014
0.021
0.040
0.054
0.079
0.122
0.165
0.200
0.252
0.312
0.399
0.489
0.572
0.655
0.734
0.785
0.823
0.822
0.812
0.763
0.692
0.629
0.542
0.443
0.347
0.276
0.207
0.153
0.116
0.083
0.057
0.037
0.022
0.011
0.004
0.
0.
0.
0.
0.003
0.012
0.020
0.035
0.052
0.084
0.114
0.155
0.203
0.259
0.332
0.416
0.502
0.559
0.649
0.732
0.808
0.874
0.902
0.919
0.892
0.859
0.813
0.732
0.664
0.566
0.442
0.353
0.269
0.202
0.146
0.101
0.072
0.043
0.022
0.015
0.004
0.
0.
0.
0.
0.004
0.014
0.024
0.046
0.074
0.105
0.143
0.202
0.277
0.339
0.422
0.519
0.589
0.653
0.721
0.812
0.909
0.953
0.986
1.014
0.998
0.968
0.940
0.841
0.754
0.641
0.540
0.432
0.337
0.257
0.191
0.118
0.078
0.045
0.020
0.010
0.003
0.
0.
0.
0.
0.007
0.016
0.029
0.051
0.086
0.120
0.182
0.261
0.334
0.412
0.520
0.606
0.692
0.761
0.820
0.898
0.979
1.056
1.092
1.095
1.071
1.056
1.008
0.932
0.843
0.725
0.622
0.518
0.403
0.307
0.227
0.161
0.095
0.044
0.023
0.008
0.
0.
0.
0.
0.
0.007
0.016
0.030
0.061
0.092
0.145
0.222
0.296
0.383
0.487
0.604
0.687
0.771
0.845
0.925
1.004
1.064
1.101
1.152
1.164
1.171
1.139
1.102
1.015
0.932
0.815
0.699
0.590
0.464
0.345
0.258
0.180
0.110
0.055
0.023
0.005
0.
0.
0.
0.
0.
0.006
0.017
0.028
0.058
0.100
0.163
0.245
0.335
0.442
0.550
0.668
0.759
0.840
0.930
1.001
1.075
1.146
1.194
1.199
1.229
1.244
1.213
1.176
1.110
1.007
0.897
0.786
0.652
0.512
0.380
0.283
0.205
0.125
0.056
0.025
0.005
0.
0.
0.
0.
0.
0.003
0.013
0.023
0.054
0.115
0.176
0.259
0.368
0.487
0.610
0.719
0.818
0.903
0.989
1.055
1.131
1.168
1.217
1.256
1.274
1.267
1.257
1.230
1.166
1.072
0.962
0.844
0.709
0.561
0.419
0.300
0.213
0.134
0.066
0.022
0.012
0.002
0.
0.
0.
0.
0.003
0.004
0.019
0.052
0.117
0.193
0.288
0.407
0.528
0.652
0.763
0.871
0.935
1.040
1.100
1.178
1.211
1.243
1.269
1.298
1.299
1.291
1.260
1.215
1.139
1.028
0.904
0.759
0.603
0.455
0.321
0.217
0.141
0.072
0.032
0.015
0.005
0.
0.
0.
0.
0.
0.003
0.019
0.053
0.130
0.213
0.308
0.434
0.568
0.684
0.784
0.910
0.989
1.083
1.140
1.196
1.234
1.269
1.294
1.320
1.309
1.299
1.283
1.239
1.171
1.083
0.945
0.795
0.630
0.475
0.340
0.234
0.139
0.075
0.040
0.017
0.011
0.002
0.
0.
0.
0.
0.006
0.021
0.072
0.140
0.242
0.342
0.472
0.593
0.706
0.819
0.947
1.028
1.086
1.151
1.205
1.263
1.295
1.313
1.339
1.334
1.331
1.301
1.264
1.197
1.120
0.991
0.827
0.657
0.495
0.357
0.241
0.143
0.076
0.044
0.018
0.011
0.002
0.
0.
0.
0.006
0.013
0.045
0.088
0.172
0.255
0.376
0.501
0.614
0.731
0.846
0.956
1.045
1.102
1.161
1.213
1.264
1.320
1.333
1.341
1.347
1.337
1.329
1.293
1.231
1.133
0.987
0.843
0.680
0.532
0.365
0.245
0.151
0.082
0.040
0.018
0.009
0.003
0.
0.
0.003
0.012
0.029
0.071
0.114
0.188
0.295
0.417
0.530
0.647
0.773
0.883
0.992
1.065
1.127
1.148
1.195
1.268
1.304
1.322
1.328
1.333
1.356
1.342
1.314
1.264
1.151
1.013
0.856
0.697
0.543
0.396
0.254
0.142
0.085
0.040
0.016
0.008
0.002
0.
0.
0.004
0.021
0.046
0.094
0.157
0.242
0.349
0.469
0.605
0.732
0.839
0.946
1.046
1.107
1.144
1.178
1.212
1.297
1.312
1.325
1.330
1.361
1.342
1.345
1.321
1.262
1.177
1.046
0.884
0.709
0.555
0.392
0.265
0.155
0.076
0.036
0.014
0.004
0.002
0.
0.003
0.012
0.026
0.065
0.133
0.196
0.296
0.419
0.555
0.690
0.809
0.927
1.015
1.102
1.146
1.179
1.218
1.265
1.305
1.318
1.327
1.323
1.352
1.367
1.348
1.338
1.283
1.190
1.050
0.895
0.710
0.543
0.408
0.267
0.154
0.065
0.030
0.009
0.003
0.
0.
0.004
0.018
0.029
0.089
0.169
0.256
0.369
0.492
0.633
0.776
0.926
1.047
1.121
1.179
1.219
1.258
1.276
1.291
1.310
1.329
1.324
1.356
1.384
1.413
1.396
1.364
1.286
1.196
1.051
0.897
0.722
0.547
0.387
0.263
0.157
0.073
0.019
0.004
0.002
0.
0.
0.004
0.021
0.056
0.129
0.207
0.317
0.438
0.585
0.729
0.881
1.038
1.144
1.221
1.261
1.297
1.322
1.332
1.346
1.339
1.341
1.349
1.367
1.407
1.397
1.395
1.356
1.283
1.172
1.042
0.892
0.723
0.537
0.372
0.249
0.155
0.072
0.011
0.002
0.
0.
0.
0.007
0.028
0.082
0.155
0.247
0.359
0.518
0.680
0.839
0.997
1.126
1.227
1.297
1.348
1.355
1.382
1.380
1.380
1.386
1.383
1.379
1.390
1.404
1.383
1.377
1.330
1.260
1.160
1.054
0.879
0.718
0.530
0.369
0.246
0.142
0.070
0.010
0.
0.
0.
0.
0.008
0.046
0.106
0.177
0.279
0.402
0.576
0.750
0.918
1.082
1.225
1.312
1.383
1.422
1.419
1.442
1.426
1.424
1.415
1.399
1.420
1.414
1.402
1.377
1.362
1.335
1.269
1.179
1.050
0.885
0.706
0.515
0.357
0.233
0.136
0.055
0.010
0.
0.
0.
0.
0.018
0.058
0.115
0.197
0.313
0.451
0.626
0.820
1.004
1.155
1.278
1.391
1.448
1.501
1.507
1.495
1.472
1.464
1.424
1.407
1.417
1.412
1.384
1.404
1.385
1.341
1.266
1.184
1.050
0.880
0.684
0.507
0.364
0.230
0.133
0.054
0.009
0.
0.
0.
0.
0.031
0.065
0.131
0.216
0.338
0.487
0.673
0.856
1.034
1.183
1.319
1.428
1.496
1.533
1.547
1.523
1.502
1.461
1.434
1.403
1.401
1.395
1.394
1.408
1.373
1.323
1.240
1.153
1.019
0.851
0.662
0.494
0.355
0.228
0.124
0.046
0.009
0.
0.
0.
0.
0.038
0.072
0.132
0.232
0.360
0.502
0.686
0.879
1.052
1.194
1.353
1.446
1.509
1.556
1.532
1.520
1.507
1.453
1.412
1.392
1.371
1.387
1.353
1.360
1.335
1.279
1.210
1.117
0.977
0.807
0.641
0.484
0.345
0.213
0.120
0.044
0.013
0.
0.
0.
0.
0.044
0.077
0.136
0.235
0.369
0.510
0.686
0.866
1.049
1.195
1.335
1.430
1.490
1.521
1.501
1.492
1.458
1.416
1.385
1.370
1.345
1.351
1.336
1.325
1.300
1.255
1.173
1.076
0.943
0.769
0.596
0.449
0.313
0.200
0.106
0.043
0.013
0.
0.
0.
0.
0.046
0.079
0.143
0.225
0.348
0.502
0.664
0.842
1.006
1.154
1.293
1.393
1.441
1.466
1.459
1.449
1.419
1.396
1.361
1.336
1.320
1.319
1.302
1.269
1.248
1.186
1.121
1.001
0.880
0.712
0.548
0.410
0.276
0.173
0.099
0.040
0.014
0.
0.
0.
0.
0.045
0.076
0.137
0.209
0.325
0.451
0.619
0.784
0.940
1.107
1.250
1.335
1.398
1.417
1.425
1.387
1.397
1.370
1.343
1.299
1.268
1.253
1.257
1.228
1.188
1.119
1.048
0.927
0.802
0.655
0.501
0.355
0.239
0.153
0.090
0.038
0.008
0.
0.
0.
0.
0.042
0.071
0.119
0.189
0.284
0.413
0.550
0.703
0.856
0.998
1.143
1.249
1.322
1.345
1.360
1.354
1.354
1.337
1.308
1.251
1.206
1.205
1.176
1.147
1.090
1.033
0.940
0.843
0.714
0.579
0.438
0.303
0.202
0.123
0.067
0.028
0.007
0.
0.
0.
0.
0.032
0.061
0.098
0.153
0.230
0.343
0.472
0.618
0.751
0.892
1.024
1.136
1.219
1.254
1.286
1.286
1.290
1.264
1.239
1.187
1.138
1.124
1.100
1.071
1.022
0.949
0.847
0.737
0.616
0.500
0.376
0.250
0.171
0.101
0.051
0.019
0.003
0.
0.
0.
0.
0.022
0.046
0.081
0.121
0.180
0.260
0.393
0.516
0.643
0.762
0.877
1.002
1.083
1.131
1.156
1.189
1.194
1.179
1.149
1.109
1.074
1.048
1.020
1.001
0.934
0.855
0.753
0.635
0.529
0.407
0.309
0.215
0.125
0.068
0.037
0.014
0.003
0.
0.
0.
0.
0.016
0.033
0.058
0.093
0.129
0.197
0.308
0.411
0.516
0.638
0.743
0.842
0.937
0.998
1.043
1.072
1.084
1.071
1.059
1.042
1.007
0.946
0.927
0.889
0.818
0.741
0.640
0.533
0.431
0.332
0.243
0.162
0.089
0.055
0.024
0.004
0.002
0.
0.
0.
0.
0.011
0.017
0.040
0.061
0.094
0.135
0.230
0.309
0.407
0.499
0.609
0.705
0.789
0.846
0.901
0.938
0.955
0.959
0.936
0.924
0.897
0.859
0.817
0.781
0.694
0.616
0.525
0.431
0.341
0.260
0.184
0.120
0.058
0.030
0.012
0.003
0.
0.
0.
0.
0.
0.002
0.011
0.019
0.034
0.060
0.086
0.153
0.234
0.301
0.379
0.490
0.562
0.632
0.715
0.763
0.799
0.820
0.823
0.825
0.809
0.778
0.719
0.703
0.641
0.575
0.506
0.420
0.345
0.262
0.202
0.134
0.070
0.027
0.016
0.003
0.
0.
0.
0.
0.
0.
0.
0.002
0.003
0.016
0.031
0.047
0.096
0.155
0.217
0.283
0.364
0.433
0.499
0.561
0.609
0.642
0.669
0.689
0.679
0.670
0.639
0.602
0.572
0.531
0.468
0.391
0.326
0.262
0.193
0.142
0.083
0.036
0.017
0.006
0.002
0.
0.
0.
0.
0.
0.
0.
0.
0.
0.002
0.010
0.019
0.051
0.095
0.153
0.207
0.264
0.325
0.375
0.427
0.462
0.507
0.520
0.535
0.546
0.533
0.510
0.476
0.448
0.404
0.355
0.300
0.242
0.183
0.127
0.089
0.054
0.021
0.008
0.
0.
0.
0.
0.
0.
0.
0.
0.
0.
0.
0.
0.
0.
0.020
0.055
0.084
0.130
0.176
0.220
0.261
0.304
0.330
0.367
0.387
0.398
0.397
0.396
0.382
0.356
0.336
0.302
0.263
0.213
0.168
0.123
0.090
0.057
0.018
0.006
0.002
0.
0.
0.
0.
0.
0.
0.
0.
0.
0.
0.
0.
0.
0.
0.005
0.020
0.046
0.072
0.103
0.144
0.171
0.200
0.224
0.242
0.253
0.262
0.263
0.268
0.257
0.244
0.225
0.200
0.175
0.137
0.108
0.072
0.050
0.021
0.008
0.002
0.
0.
0.
0.
0.
0.
0.
0.
0.
0.
0.
0.
0.
0.
0.
0.
0.010
0.022
0.041
0.072
0.091
0.114
0.134
0.150
0.161
0.175
0.176
0.171
0.169
0.163
0.163
0.156
0.137
0.109
0.080
0.060
0.040
0.018
0.007
0.002
0.
0.
0.
0.
0.
0.
0.
0.
0.
0.
0.
0.
0.
0.
0.
0.
0.
0.
0.011
0.020
0.034
0.050
0.065
0.080
0.092
0.098
0.104
0.109
0.108
0.105
0.101
0.097
0.086
0.074
0.054
0.040
0.024
0.011
0.005
0.
0.
0.
0.
0.
0.
0.
0.
0.
0.
0.
0.
0.
0.
0.
0.
0.
0.
0.
0.
0.
0.010
0.013
0.023
0.035
0.040
0.049
0.052
0.055
0.062
0.059
0.059
0.055
0.047
0.036
0.026
0.011
0.009
0.003
0.002
0.
0.
0.
0.
0.
0.
0.
0.
0.
0.
0.
0.
0.
0.
0.
0.
0.
0.
0.
0.
0.
0.
0.
0.
0.
0.
0.
0.
0.
0.
0.
0.
0.
0.
0.
0.
0.
0.
0.
0.
0.
0.
0.
0.
0.
0.
0.
0.
0.
0.
0.
0.
0.
0.
0.
0.
0.
0.
0.
0.
0.
0.
0.
0.
0.
0.
0.
0.
0.
0.
0.
0.
0.
0.
0.
0.
0.
0.
0.
0.
0.
0.
0.
0.
0.
0.
0.
0.
0.
0.
0.
0.
0.
0.
0.
0.
0.
0.
0.
0.
0.
0.
0.
0.
0.
0.
0.
0.
0.
0.
0.
0.
0.
0.
0.
0.
0.
0.
0.
0.
0.
0.
0.
0.
0.
0.
0.
0.
0.
0.
0.
0.
0.
0.
0.
0.
0.
0.
0.
0.
0.
0.
0.
0.
0.
0.
0.
0.
0.
0.
0.
0.
0.
0.
0.
0.
0.
0.
0.
0.
0.
0.
0.
0.
0.
0.
0.
0.
0.
0.
0.
0.
0.
0.
0.
0.
0.
0.
0.
0.
0.
0.
0.
0.
0.
0.
0.
0.
0.
0.
0.
0.
0.
0.
0.
0.
0.
0.
0.
0.
0.
0.
0.
0.
0.
0.
0.
0.
0.
0.
0.
0.
0.
0.
0.
0.
0.
0.
0.
0.
0.
0.
0.
0.
0.
0.
0.
0.
0.
0.
0.
0.
0.
0.
0.
0.
0.
0.
0.
0.
0.
0.
0.
0.
0.
0.
0.
0.
0.
0.
0.
0.
0.
0.
0.
0.
0.
0.
0.
0.
0.
0.
0.
0.
0.
0.
0.
0.
0.
0.
0.
0.
0.
0.
0.
0.
0.
0.
0.
0.
0.
0.
0.
0.
0.
0.
0.
0.
0.
0.
0.
0.
0.
0.
0.
0.
0.
0.
0.
0.
0.
0.
0.
0.
0.
0.
0.
0.
0.
0.
0.
0.
0.
0.
0.
0.
0.
0.
0.
0.
0.
0.
0.
0.
0.
0.
0.
0.
0.
0.
0.
0.
0.
0.
0.
0.
0.
0.
0.
0.
0.
0.
0.
0.
0.
0.
0.
0.
0.
0.
0.
0.
0.
0.
0.
0.
0.
0.
0.
0.
0.
0.
0.
0.
0.
0.
0.
0.
0.
0.
0.
0.
0.
0.
0.
0.
0.
0.
0.
0.
0.
0.
0.
0.
0.
0.
0.
0.
0.
0.
0.
0.
0.
0.
0.
0.
0.
0.
0.
0.
0.
0.
0.
0.
0.
0.
0.
0.
0.
0.
0.
0.
0.
0.
0.
0.
0.
0.
0.
0.
0.
0.
0.
0.
0.
0.
0.
0.
0.
0.
0.
0.
0.
0.
0.
0.
0.
0.
0.
0.
0.
0.
0.
0.
0.
0.
0.
0.
0.
0.
0.
0.
0.
0.
0.
0.
0.
0.
0.
0.
0.
0.
0.
0.
0.
0.
0.
0.
0.
0.
0.
0.
0.
0.
0.
0.
0.
0.
0.
0.
0.
0.
0.
0.
0.
0.
0.004
0.005
0.004
0.
0.
0.
0.
0.
0.
0.
0.
0.
0.
0.
0.
0.
0.
0.
0.
0.
0.
0.
0.
0.
0.
0.
0.
0.
0.
0.
0.
0.
0.
0.
0.
0.
0.
0.002
0.007
0.008
0.010
0.010
0.012
0.012
0.011
0.005
0.004
0.
0.
0.
0.
0.
0.
0.
0.
0.
0.
0.
0.
0.
0.
0.
0.
0.
0.
0.
0.
0.
0.
0.
0.
0.
0.
0.
0.
0.
0.002
0.003
0.009
0.016
0.023
0.026
0.033
0.030
0.029
0.025
0.022
0.017
0.010
0.
0.
0.
0.
0.
0.
0.
0.
0.
0.
0.
0.
0.
0.
0.
0.
0.
0.
0.
0.
0.
0.
0.
0.
0.
0.
0.004
0.008
0.016
0.028
0.037
0.050
0.059
0.066
0.064
0.064
0.060
0.046
0.033
0.027
0.020
0.011
0.004
0.
0.
0.
0.
0.
0.
0.
0.
0.
0.
0.
0.
0.
0.
0.
0.
0.
0.
0.
0.
0.
0.
0.005
0.006
0.020
0.025
0.046
0.063
0.083
0.105
0.113
0.121
0.118
0.110
0.097
0.079
0.062
0.044
0.029
0.020
0.006
0.
0.
0.
0.
0.
0.
0.
0.
0.
0.
0.
0.
0.
0.
0.
0.
0.
0.
0.
0.
0.002
0.010
0.017
0.029
0.042
0.064
0.086
0.118
0.143
0.166
0.186
0.194
0.184
0.166
0.146
0.123
0.090
0.064
0.045
0.027
0.018
0.006
0.
0.
0.
0.
0.
0.
0.
0.
0.
0.
0.
0.
0.
0.
0.
0.
0.
0.
0.003
0.011
0.020
0.035
0.053
0.075
0.103
0.137
0.184
0.222
0.249
0.267
0.273
0.265
0.243
0.207
0.161
0.124
0.089
0.056
0.039
0.025
0.010
0.008
0.003
0.003
0.
0.
0.
0.
0.
0.
0.
0.
0.
0.
0.
0.
0.
0.
0.003
0.006
0.020
0.030
0.051
0.071
0.113
0.158
0.211
0.261
0.306
0.346
0.369
0.379
0.371
0.335
0.283
0.226
0.162
0.111
0.071
0.054
0.036
0.019
0.016
0.010
0.005
0.004
0.003
0.
0.
0.
0.
0.
0.
0.
0.
0.
0.
0.
0.002
0.006
0.017
0.029
0.049
0.081
0.124
0.170
0.227
0.285
0.349
0.402
0.447
0.479
0.483
0.469
0.439
0.381
0.311
0.231
0.160
0.100
0.062
0.047
0.030
0.022
0.016
0.014
0.011
0.005
0.004
0.
0.
0.
0.
0.
0.
0.
0.
0.
0.003
0.006
0.011
0.028
0.045
0.083
0.121
0.170
0.227
0.298
0.366
0.432
0.494
0.556
0.592
0.596
0.576
0.530
0.467
0.377
0.291
0.214
0.159
0.105
0.074
0.044
0.040
0.028
0.024
0.016
0.012
0.005
0.003
0.
0.
0.
0.
0.
0.
0.003
0.004
0.005
0.011
0.022
0.048
0.088
0.120
0.160
0.224
0.305
0.364
0.437
0.510
0.597
0.661
0.694
0.713
0.679
0.626
0.558
0.457
0.363
0.273
0.201
0.160
0.104
0.066
0.052
0.043
0.033
0.026
0.020
0.011
0.004
0.
0.
0.
0.
0.
0.003
0.005
0.011
0.013
0.030
0.050
0.086
0.124
0.165
0.215
0.279
0.365
0.429
0.521
0.616
0.700
0.759
0.805
0.811
0.775
0.720
0.640
0.553
0.447
0.354
0.266
0.216
0.166
0.112
0.080
0.060
0.047
0.033
0.024
0.013
0.005
0.003
0.
0.
0.
0.003
0.005
0.012
0.019
0.034
0.052
0.079
0.127
0.169
0.215
0.273
0.341
0.423
0.510
0.608
0.705
0.792
0.859
0.892
0.899
0.879
0.821
0.742
0.643
0.554
0.444
0.353
0.265
0.216
0.149
0.118
0.086
0.060
0.043
0.028
0.019
0.006
0.004
0.
0.
0.
0.004
0.014
0.019
0.032
0.052
0.080
0.115
0.165
0.218
0.266
0.341
0.417
0.520
0.598
0.693
0.786
0.873
0.937
0.981
0.999
0.974
0.913
0.840
0.756
0.667
0.553
0.431
0.337
0.263
0.206
0.153
0.107
0.081
0.052
0.035
0.021
0.006
0.004
0.
0.
0.
0.007
0.017
0.030
0.050
0.077
0.110
0.154
0.206
0.274
0.338
0.428
0.525
0.600
0.696
0.772
0.862
0.961
1.012
1.052
1.070
1.052
1.008
0.942
0.868
0.773
0.665
0.548
0.434
0.333
0.252
0.185
0.139
0.093
0.058
0.035
0.021
0.005
0.003
0.
0.
0.003
0.013
0.020
0.036
0.068
0.096
0.136
0.191
0.266
0.342
0.417
0.509
0.619
0.696
0.771
0.841
0.942
1.023
1.072
1.131
1.142
1.137
1.100
1.050
0.979
0.870
0.758
0.632
0.522
0.399
0.310
0.232
0.160
0.102
0.063
0.038
0.019
0.005
0.003
0.
0.
0.003
0.014
0.022
0.040
0.077
0.111
0.170
0.236
0.322
0.413
0.502
0.593
0.701
0.783
0.849
0.918
0.997
1.084
1.144
1.175
1.185
1.191
1.185
1.135
1.067
0.966
0.840
0.713
0.612
0.474
0.359
0.270
0.196
0.107
0.062
0.035
0.017
0.004
0.
0.
0.
0.006
0.015
0.028
0.045
0.081
0.128
0.198
0.280
0.369
0.468
0.580
0.668
0.780
0.877
0.942
0.999
1.084
1.139
1.186
1.215
1.242
1.241
1.229
1.198
1.125
1.007
0.906
0.793
0.670
0.530
0.392
0.297
0.210
0.129
0.068
0.035
0.010
0.003
0.
0.
0.
0.003
0.014
0.024
0.048
0.086
0.138
0.216
0.309
0.410
0.515
0.635
0.749
0.852
0.920
0.999
1.082
1.144
1.178
1.210
1.243
1.271
1.279
1.297
1.250
1.192
1.105
0.988
0.878
0.739
0.588
0.425
0.321
0.222
0.145
0.074
0.034
0.012
0.
0.
0.
0.
0.003
0.012
0.019
0.044
0.086
0.147
0.235
0.329
0.433
0.552
0.675
0.806
0.899
0.984
1.055
1.114
1.160
1.199
1.233
1.240
1.300
1.317
1.306
1.260
1.219
1.136
1.038
0.936
0.794
0.623
0.446
0.338
0.236
0.147
0.073
0.024
0.006
0.
0.
0.
0.
0.
0.004
0.015
0.038
0.087
0.154
0.232
0.345
0.466
0.585
0.727
0.846
0.942
1.018
1.075
1.135
1.186
1.214
1.238
1.273
1.285
1.319
1.299
1.253
1.231
1.179
1.085
0.970
0.827
0.647
0.483
0.351
0.229
0.142
0.072
0.018
0.012
0.002
0.
0.
0.
0.
0.003
0.009
0.038
0.092
0.167
0.261
0.376
0.503
0.623
0.743
0.871
0.972
1.055
1.091
1.153
1.203
1.224
1.237
1.274
1.299
1.303
1.290
1.297
1.277
1.215
1.103
0.978
0.844
0.671
0.498
0.375
0.247
0.134
0.074
0.025
0.014
0.003
0.
0.
0.
0.
0.003
0.012
0.040
0.103
0.185
0.285
0.386
0.523
0.655
0.774
0.885
0.997
1.059
1.122
1.150
1.171
1.202
1.244
1.253
1.285
1.288
1.317
1.305
1.279
1.228
1.141
0.988
0.841
0.675
0.507
0.364
0.243
0.135
0.069
0.035
0.014
0.003
0.
0.
0.
0.003
0.004
0.029
0.050
0.115
0.192
0.301
0.417
0.546
0.671
0.791
0.914
1.008
1.070
1.124
1.138
1.171
1.202
1.240
1.263
1.278
1.290
1.325
1.325
1.292
1.239
1.158
0.991
0.822
0.669
0.518
0.374
0.242
0.135
0.068
0.031
0.014
0.003
0.
0.
0.
0.004
0.018
0.038
0.079
0.132
0.216
0.331
0.452
0.582
0.700
0.812
0.932
1.036
1.093
1.133
1.172
1.191
1.228
1.262
1.275
1.301
1.309
1.303
1.314
1.295
1.222
1.141
0.975
0.817
0.665
0.524
0.373
0.254
0.137
0.069
0.031
0.013
0.003
0.
0.
0.003
0.005
0.024
0.055
0.102
0.165
0.262
0.389
0.509
0.637
0.765
0.882
0.974
1.083
1.120
1.149
1.184
1.203
1.255
1.288
1.289
1.309
1.310
1.309
1.312
1.278
1.216
1.122
0.990
0.816
0.656
0.519
0.381
0.239
0.130
0.067
0.024
0.009
0.003
0.
0.
0.004
0.016
0.029
0.076
0.138
0.218
0.319
0.443
0.586
0.716
0.848
0.972
1.051
1.108
1.155
1.193
1.216
1.254
1.291
1.288
1.311
1.320
1.323
1.339
1.352
1.303
1.233
1.143
0.996
0.845
0.664
0.520
0.373
0.238
0.123
0.053
0.019
0.004
0.002
0.
0.
0.005
0.019
0.039
0.093
0.179
0.259
0.382
0.526
0.674
0.809
0.941
1.065
1.151
1.208
1.224
1.263
1.277
1.300
1.314
1.319
1.292
1.320
1.344
1.357
1.344
1.311
1.233
1.122
0.995
0.838
0.683
0.514
0.357
0.238
0.124
0.048
0.016
0.003
0.
0.
0.
0.005
0.022
0.058
0.127
0.225
0.324
0.459
0.598
0.780
0.901
1.061
1.154
1.233
1.287
1.319
1.336
1.338
1.348
1.353
1.330
1.340
1.366
1.362
1.354
1.346
1.321
1.234
1.121
0.998
0.826
0.676
0.497
0.342
0.222
0.123
0.049
0.010
0.
0.
0.
0.
0.008
0.034
0.091
0.157
0.249
0.381
0.517
0.681
0.866
0.998
1.127
1.236
1.317
1.345
1.383
1.397
1.371
1.377
1.379
1.369
1.395
1.394
1.396
1.389
1.360
1.310
1.235
1.116
0.991
0.835
0.660
0.477
0.336
0.205
0.110
0.040
0.003
0.
0.
0.
0.
0.009
0.047
0.105
0.184
0.286
0.422
0.582
0.768
0.956
1.103
1.215
1.315
1.384
1.415
1.421
1.431
1.418
1.430
1.373
1.368
1.405
1.424
1.416
1.381
1.363
1.323
1.252
1.133
0.985
0.833
0.661
0.470
0.323
0.204
0.102
0.043
0.009
0.
0.
0.
0.
0.021
0.062
0.118
0.208
0.319
0.474
0.654
0.843
1.025
1.169
1.288
1.390
1.425
1.475
1.479
1.479
1.473
1.419
1.411
1.404
1.438
1.433
1.430
1.376
1.366
1.326
1.258
1.137
0.996
0.830
0.642
0.458
0.314
0.194
0.113
0.035
0.007
0.
0.
0.
0.
0.031
0.070
0.131
0.231
0.355
0.528
0.691
0.894
1.061
1.218
1.350
1.432
1.484
1.509
1.513
1.498
1.487
1.438
1.403
1.398
1.400
1.406
1.387
1.391
1.359
1.296
1.217
1.110
0.963
0.792
0.611
0.459
0.310
0.199
0.108
0.032
0.008
0.
0.
0.
0.
0.038
0.077
0.148
0.253
0.373
0.557
0.728
0.918
1.080
1.237
1.375
1.452
1.506
1.506
1.506
1.495
1.474
1.409
1.387
1.366
1.369
1.364
1.348
1.335
1.315
1.250
1.176
1.065
0.926
0.760
0.595
0.443
0.302
0.187
0.094
0.032
0.007
0.
0.
0.
0.
0.043
0.084
0.154
0.258
0.403
0.564
0.736
0.915
1.086
1.235
1.356
1.458
1.482
1.500
1.483
1.458
1.426
1.382
1.330
1.314
1.318
1.328
1.291
1.289
1.269
1.203
1.121
1.018
0.884
0.718
0.561
0.415
0.282
0.170
0.088
0.032
0.002
0.
0.
0.
0.
0.045
0.084
0.152
0.251
0.385
0.549
0.723
0.902
1.054
1.220
1.331
1.419
1.448
1.453
1.423
1.399
1.346
1.326
1.284
1.259
1.256
1.246
1.228
1.222
1.190
1.144
1.059
0.953
0.831
0.667
0.513
0.365
0.240
0.151
0.081
0.031
0.002
0.
0.
0.
0.
0.045
0.082
0.143
0.232
0.363
0.507
0.668
0.845
1.001
1.160
1.281
1.355
1.389
1.387
1.363
1.332
1.291
1.276
1.244
1.198
1.172
1.196
1.176
1.140
1.123
1.062
0.978
0.865
0.730
0.598
0.454
0.316
0.208
0.132
0.072
0.026
0.003
0.
0.
0.
0.
0.041
0.074
0.122
0.210
0.335
0.453
0.612
0.770
0.926
1.059
1.193
1.275
1.317
1.313
1.306
1.279
1.261
1.229
1.198
1.164
1.135
1.081
1.084
1.071
1.028
0.963
0.876
0.765
0.634
0.508
0.386
0.262
0.177
0.111
0.053
0.019
0.003
0.
0.
0.
0.
0.031
0.064
0.108
0.169
0.274
0.383
0.540
0.689
0.819
0.958
1.075
1.155
1.216
1.236
1.228
1.209
1.198
1.152
1.119
1.076
1.021
1.009
0.989
0.970
0.934
0.865
0.765
0.652
0.549
0.432
0.328
0.219
0.149
0.081
0.040
0.014
0.003
0.
0.
0.
0.
0.021
0.050
0.088
0.134
0.209
0.315
0.461
0.581
0.712
0.838
0.947
1.037
1.096
1.113
1.106
1.112
1.100
1.070
1.046
1.000
0.970
0.915
0.906
0.870
0.815
0.744
0.656
0.554
0.464
0.362
0.263
0.177
0.099
0.053
0.030
0.009
0.002
0.
0.
0.
0.
0.016
0.029
0.065
0.103
0.152
0.229
0.356
0.471
0.572
0.697
0.804
0.885
0.952
0.989
1.002
1.009
0.996
0.973
0.947
0.907
0.890
0.828
0.808
0.773
0.706
0.639
0.546
0.459
0.371
0.290
0.206
0.124
0.069
0.042
0.015
0.004
0.
0.
0.
0.
0.
0.011
0.021
0.040
0.070
0.107
0.158
0.267
0.355
0.444
0.551
0.657
0.738
0.806
0.854
0.870
0.876
0.881
0.855
0.832
0.807
0.785
0.733
0.713
0.660
0.603
0.521
0.434
0.360
0.288
0.209
0.151
0.085
0.048
0.018
0.012
0.003
0.
0.
0.
0.
0.
0.002
0.006
0.022
0.046
0.070
0.104
0.178
0.253
0.341
0.414
0.510
0.588
0.661
0.715
0.723
0.745
0.750
0.736
0.721
0.697
0.664
0.618
0.599
0.554
0.487
0.420
0.348
0.275
0.219
0.165
0.088
0.049
0.023
0.013
0.003
0.
0.
0.
0.
0.
0.
0.
0.002
0.003
0.016
0.042
0.057
0.119
0.179
0.247
0.313
0.392
0.462
0.524
0.563
0.592
0.602
0.612
0.610
0.608
0.586
0.552
0.507
0.477
0.428
0.378
0.328
0.268
0.208
0.150
0.104
0.053
0.027
0.016
0.005
0.
0.
0.
0.
0.
0.
0.
0.
0.
0.
0.002
0.013
0.029
0.069
0.115
0.162
0.221
0.282
0.338
0.395
0.429
0.449
0.472
0.483
0.482
0.481
0.464
0.442
0.392
0.370
0.329
0.290
0.247
0.195
0.147
0.102
0.059
0.031
0.015
0.007
0.
0.
0.
0.
0.
0.
0.
0.
0.
0.
0.
0.
0.
0.006
0.026
0.068
0.103
0.144
0.189
0.241
0.275
0.305
0.326
0.336
0.352
0.350
0.346
0.341
0.311
0.293
0.268
0.245
0.215
0.165
0.133
0.093
0.069
0.034
0.012
0.005
0.
0.
0.
0.
0.
0.
0.
0.
0.
0.
0.
0.
0.
0.
0.
0.009
0.028
0.055
0.080
0.121
0.155
0.182
0.206
0.226
0.241
0.242
0.240
0.239
0.224
0.217
0.202
0.194
0.173
0.139
0.108
0.080
0.055
0.031
0.015
0.003
0.
0.
0.
0.
0.
0.
0.
0.
0.
0.
0.
0.
0.
0.
0.
0.
0.
0.011
0.027
0.050
0.070
0.096
0.118
0.137
0.148
0.158
0.168
0.158
0.160
0.151
0.136
0.137
0.130
0.109
0.080
0.061
0.038
0.024
0.015
0.002
0.
0.
0.
0.
0.
0.
0.
0.
0.
0.
0.
0.
0.
0.
0.
0.
0.
0.
0.
0.012
0.025
0.036
0.055
0.070
0.088
0.095
0.092
0.101
0.100
0.098
0.086
0.084
0.080
0.064
0.054
0.042
0.027
0.016
0.003
0.002
0.
0.
0.
0.
0.
0.
0.
0.
0.
0.
0.
0.
0.
0.
0.
0.
0.
0.
0.
0.
0.
0.010
0.013
0.024
0.039
0.045
0.049
0.052
0.053
0.059
0.050
0.054
0.050
0.042
0.032
0.019
0.010
0.004
0.003
0.002
0.
0.
0.
0.
0.
0.
0.
0.
0.
0.
0.
0.
0.
0.
0.
0.
0.
0.
0.
0.
0.
0.
0.
0.
0.
0.
0.
0.
0.
0.
0.
0.
0.
0.
0.
0.
0.
0.
0.
0.
0.
0.
0.
0.
0.
0.
0.
0.
0.
0.
0.
0.
0.
0.
0.
0.
0.
0.
0.
0.
0.
0.
0.
0.
0.
0.
0.
0.
0.
0.
0.
0.
0.
0.
0.
0.
0.
0.
0.
0.
0.
0.
0.
0.
0.
0.
0.
0.
0.
0.
0.
0.
0.
0.
0.
0.
0.
0.
0.
0.
0.
0.
0.
0.
0.
0.
0.
0.
0.
0.
0.
0.
0.
0.
0.
0.
0.
0.
0.
0.
0.
0.
0.
0.
0.
0.
0.
0.
0.
0.
0.
0.
0.
0.
0.
0.
0.
0.
0.
0.
0.
0.
0.
0.
0.
0.
0.
0.
0.
0.
0.
0.
0.
0.
0.
0.
0.
0.
0.
0.
0.
0.
0.
0.
0.
0.
0.
0.
0.
0.
0.
0.
0.
0.
0.
0.
0.
0.
0.
0.
0.
0.
0.
0.
0.
0.
0.
0.
0.
0.
0.
0.
0.
0.
0.
0.
0.
0.
0.
0.
0.
0.
0.
0.
0.
0.
0.
0.
0.
0.
0.
0.
0.
0.
0.
0.
0.
0.
0.
0.
0.
0.
0.
0.
0.
0.
0.
0.
0.
0.
0.
0.
0.
0.
0.
0.
0.
0.
0.
0.
0.
0.
0.
0.
0.
0.
0.
0.
0.
0.
0.
0.
0.
0.
0.
0.
0.
0.
0.
0.
0.
0.
0.
0.
0.
0.
0.
0.
0.
0.
0.
0.
0.
0.
0.
0.
0.
0.
0.
0.
0.
0.
0.
0.
0.
0.
0.
0.
0.
0.
0.
0.
0.
0.
0.
0.
0.
0.
0.
0.
0.
0.
0.
0.
0.
0.
0.
0.
0.
0.
0.
0.
0.
0.
0.
0.
0.
0.
0.
0.
0.
0.
0.
0.
0.
0.
0.
0.
0.
0.
0.
0.
0.
0.
0.
0.
0.
0.
0.
0.
0.
0.
0.
0.
0.
0.
0.
0.
0.
0.
0.
0.
0.
0.
0.
0.
0.
0.
0.
0.
0.
0.
0.
0.
0.
0.
0.
0.
0.
0.
0.
0.
0.
0.
0.
0.
0.
0.
0.
0.
0.
0.
0.
0.
0.
0.
0.
0.
0.
0.
0.
0.
0.
0.
0.
0.
0.
0.
0.
0.
0.
0.
0.
0.
0.
0.
0.
0.
0.
0.
0.
0.
0.
0.
0.
0.
0.
0.
0.
0.
0.
0.
0.
0.
0.
0.
0.
0.
0.
0.
0.
0.
0.
0.
0.
0.
0.
0.
0.
0.
0.
0.
0.
0.
0.
0.
0.
0.
0.
0.
0.
0.
0.
0.
0.
0.
0.
0.
0.
0.
0.
0.
0.
0.
0.
0.
0.
0.
0.
0.
0.
0.
0.
0.
0.
0.
0.
0.
0.
0.
0.
0.
0.
0.
0.
0.
0.005
0.005
0.005
0.
0.
0.
0.
0.
0.
0.
0.
0.
0.
0.
0.
0.
0.
0.
0.
0.
0.
0.
0.
0.
0.
0.
0.
0.
0.
0.
0.
0.
0.
0.
0.
0.
0.002
0.003
0.008
0.009
0.010
0.015
0.020
0.018
0.016
0.010
0.004
0.
0.
0.
0.
0.
0.
0.
0.
0.
0.
0.
0.
0.
0.
0.
0.
0.
0.
0.
0.
0.
0.
0.
0.
0.
0.
0.
0.
0.
0.003
0.004
0.014
0.022
0.026
0.037
0.040
0.037
0.032
0.028
0.024
0.019
0.011
0.004
0.
0.
0.
0.
0.
0.
0.
0.
0.
0.
0.
0.
0.
0.
0.
0.
0.
0.
0.
0.
0.
0.
0.
0.
0.004
0.008
0.020
0.032
0.042
0.059
0.070
0.080
0.085
0.089
0.081
0.076
0.061
0.042
0.030
0.023
0.012
0.005
0.
0.
0.
0.
0.
0.
0.
0.
0.
0.
0.
0.
0.
0.
0.
0.
0.
0.
0.
0.
0.002
0.002
0.010
0.022
0.033
0.049
0.068
0.093
0.109
0.144
0.158
0.157
0.156
0.138
0.116
0.099
0.079
0.049
0.033
0.023
0.007
0.005
0.
0.
0.
0.
0.
0.
0.
0.
0.
0.
0.
0.
0.
0.
0.
0.
0.
0.002
0.003
0.006
0.017
0.032
0.043
0.064
0.083
0.118
0.160
0.191
0.213
0.229
0.242
0.236
0.221
0.179
0.146
0.115
0.080
0.050
0.031
0.020
0.006
0.
0.
0.
0.
0.
0.
0.
0.
0.
0.
0.
0.
0.
0.
0.
0.
0.002
0.003
0.007
0.023
0.035
0.053
0.076
0.099
0.136
0.181
0.232
0.276
0.317
0.336
0.340
0.332
0.301
0.266
0.217
0.157
0.112
0.068
0.047
0.029
0.017
0.014
0.004
0.004
0.003
0.
0.
0.
0.
0.
0.
0.
0.
0.
0.
0.
0.002
0.003
0.011
0.023
0.031
0.057
0.078
0.111
0.157
0.207
0.272
0.331
0.388
0.431
0.457
0.470
0.455
0.426
0.365
0.297
0.226
0.149
0.098
0.063
0.046
0.028
0.020
0.013
0.012
0.006
0.004
0.003
0.
0.
0.
0.
0.
0.
0.
0.
0.
0.003
0.004
0.013
0.033
0.053
0.082
0.118
0.168
0.233
0.292
0.366
0.427
0.508
0.568
0.592
0.599
0.585
0.533
0.474
0.386
0.297
0.218
0.150
0.087
0.061
0.042
0.033
0.025
0.018
0.015
0.011
0.005
0.003
0.
0.
0.
0.
0.
0.
0.
0.003
0.007
0.015
0.029
0.046
0.084
0.124
0.157
0.227
0.304
0.382
0.453
0.543
0.622
0.675
0.720
0.724
0.693
0.648
0.566
0.469
0.378
0.291
0.215
0.145
0.088
0.061
0.051
0.041
0.032
0.026
0.015
0.011
0.004
0.
0.
0.
0.
0.
0.003
0.004
0.005
0.014
0.024
0.047
0.081
0.126
0.169
0.214
0.289
0.375
0.455
0.559
0.641
0.731
0.789
0.836
0.847
0.807
0.753
0.658
0.568
0.461
0.358
0.271
0.203
0.149
0.094
0.072
0.057
0.048
0.034
0.026
0.014
0.006
0.003
0.
0.
0.
0.
0.004
0.010
0.016
0.026
0.050
0.080
0.120
0.163
0.217
0.283
0.373
0.455
0.545
0.651
0.739
0.827
0.912
0.946
0.960
0.923
0.854
0.760
0.670
0.560
0.440
0.330
0.266
0.210
0.134
0.108
0.078
0.066
0.048
0.032
0.022
0.011
0.004
0.
0.
0.
0.004
0.010
0.018
0.028
0.044
0.072
0.115
0.170
0.216
0.278
0.357
0.441
0.542
0.630
0.730
0.835
0.934
1.021
1.051
1.059
1.021
0.974
0.873
0.780
0.666
0.539
0.424
0.335
0.269
0.197
0.148
0.109
0.079
0.061
0.041
0.025
0.012
0.004
0.
0.
0.003
0.005
0.017
0.028
0.041
0.068
0.106
0.153
0.214
0.264
0.336
0.429
0.531
0.632
0.724
0.816
0.920
1.014
1.082
1.136
1.151
1.130
1.072
0.996
0.874
0.765
0.637
0.516
0.403
0.320
0.254
0.184
0.142
0.098
0.069
0.045
0.027
0.017
0.005
0.
0.
0.003
0.014
0.022
0.038
0.066
0.094
0.134
0.192
0.263
0.341
0.411
0.532
0.625
0.709
0.802
0.890
0.976
1.063
1.143
1.196
1.212
1.200
1.158
1.087
0.986
0.870
0.761
0.624
0.517
0.397
0.304
0.223
0.169
0.114
0.077
0.052
0.027
0.017
0.004
0.
0.
0.007
0.017
0.029
0.045
0.084
0.117
0.169
0.234
0.316
0.426
0.497
0.607
0.700
0.795
0.877
0.968
1.055
1.121
1.188
1.224
1.253
1.234
1.230
1.173
1.093
0.978
0.864
0.728
0.604
0.464
0.364
0.268
0.188
0.127
0.080
0.050
0.029
0.016
0.004
0.
0.
0.007
0.019
0.032
0.059
0.095
0.142
0.207
0.285
0.379
0.490
0.586
0.682
0.795
0.886
0.955
1.027
1.101
1.174
1.210
1.259
1.268
1.274
1.269
1.231
1.171
1.059
0.930
0.804
0.681
0.536
0.413
0.305
0.225
0.132
0.079
0.046
0.022
0.010
0.003
0.
0.
0.007
0.019
0.035
0.062
0.105
0.158
0.236
0.331
0.446
0.547
0.662
0.766
0.868
0.949
1.022
1.075
1.138
1.187
1.230
1.280
1.297
1.309
1.307
1.282
1.226
1.110
0.999
0.883
0.750
0.583
0.455
0.330
0.239
0.156
0.074
0.039
0.022
0.008
0.
0.
0.
0.007
0.018
0.033
0.061
0.113
0.167
0.267
0.365
0.482
0.593
0.716
0.839
0.928
1.021
1.083
1.140
1.188
1.226
1.241
1.276
1.317
1.335
1.343
1.309
1.265
1.158
1.063
0.945
0.808
0.635
0.474
0.357
0.246
0.160
0.086
0.036
0.010
0.
0.
0.
0.
0.004
0.016
0.027
0.060
0.114
0.186
0.278
0.390
0.506
0.639
0.770
0.880
0.977
1.048
1.114
1.171
1.198
1.220
1.239
1.271
1.313
1.331
1.355
1.338
1.290
1.205
1.105
0.992
0.857
0.676
0.502
0.365
0.251
0.157
0.087
0.031
0.007
0.
0.
0.
0.
0.003
0.013
0.020
0.062
0.113
0.186
0.290
0.403
0.527
0.662
0.806
0.921
1.018
1.099
1.151
1.207
1.215
1.216
1.236
1.256
1.297
1.334
1.339
1.310
1.289
1.241
1.135
1.022
0.878
0.714
0.522
0.375
0.255
0.152
0.083
0.023
0.005
0.
0.
0.
0.
0.
0.004
0.023
0.064
0.119
0.206
0.305
0.421
0.557
0.686
0.820
0.941
1.025
1.117
1.149
1.189
1.192
1.212
1.222
1.254
1.273
1.307
1.317
1.304
1.283
1.224
1.149
1.022
0.869
0.699
0.518
0.384
0.247
0.148
0.074
0.019
0.006
0.002
0.
0.
0.
0.
0.007
0.021
0.063
0.131
0.223
0.322
0.442
0.575
0.708
0.839
0.963
1.054
1.116
1.156
1.187
1.199
1.197
1.196
1.229
1.248
1.280
1.297
1.297
1.280
1.227
1.155
1.014
0.844
0.679
0.524
0.386
0.240
0.137
0.065
0.022
0.010
0.002
0.
0.
0.
0.004
0.005
0.035
0.065
0.142
0.232
0.333
0.459
0.601
0.741
0.848
0.958
1.045
1.127
1.161
1.176
1.150
1.182
1.215
1.235
1.245
1.275
1.276
1.295
1.277
1.231
1.141
0.999
0.834
0.675
0.516
0.371
0.242
0.129
0.062
0.018
0.008
0.003
0.
0.
0.003
0.005
0.022
0.043
0.079
0.157
0.245
0.369
0.497
0.633
0.763
0.875
1.002
1.063
1.131
1.158
1.172
1.188
1.196
1.221
1.248
1.290
1.279
1.295
1.288
1.240
1.201
1.108
0.962
0.804
0.663
0.505
0.363
0.227
0.122
0.065
0.017
0.004
0.002
0.
0.
0.004
0.011
0.028
0.057
0.106
0.184
0.290
0.417
0.554
0.685
0.812
0.931
1.026
1.112
1.175
1.188
1.213
1.214
1.245
1.254
1.264
1.278
1.302
1.310
1.270
1.243
1.171
1.062
0.937
0.792
0.638
0.494
0.353
0.222
0.118
0.055
0.015
0.003
0.002
0.
0.
0.005
0.018
0.036
0.072
0.135
0.230
0.339
0.482
0.626
0.752
0.878
1.005
1.083
1.149
1.193
1.244
1.244
1.269
1.283
1.289
1.281
1.306
1.310
1.329
1.295
1.258
1.171
1.062
0.947
0.802
0.625
0.480
0.343
0.210
0.110
0.037
0.012
0.003
0.
0.
0.
0.005
0.021
0.046
0.089
0.178
0.283
0.392
0.549
0.696
0.835
0.962
1.091
1.160
1.216
1.246
1.265
1.282
1.305
1.335
1.323
1.301
1.324
1.318
1.326
1.311
1.278
1.173
1.073
0.948
0.797
0.632
0.481
0.325
0.201
0.094
0.034
0.015
0.
0.
0.
0.
0.005
0.024
0.056
0.126
0.225
0.337
0.451
0.630
0.788
0.923
1.074
1.189
1.248
1.284
1.314
1.332
1.311
1.335
1.332
1.361
1.374
1.367
1.348
1.348
1.322
1.278
1.189
1.080
0.945
0.797
0.628
0.454
0.306
0.174
0.095
0.032
0.010
0.
0.
0.
0.
0.008
0.033
0.083
0.155
0.265
0.383
0.530
0.697
0.878
1.020
1.149
1.242
1.325
1.356
1.373
1.383
1.372
1.339
1.359
1.393
1.400
1.394
1.371
1.372
1.336
1.286
1.187
1.057
0.922
0.769
0.599
0.424
0.287
0.173
0.082
0.028
0.002
0.
0.
0.
0.
0.009
0.044
0.105
0.188
0.292
0.431
0.583
0.790
0.971
1.119
1.240
1.326
1.378
1.411
1.405
1.409
1.396
1.362
1.367
1.388
1.417
1.417
1.409
1.365
1.331
1.286
1.186
1.068
0.925
0.771
0.597
0.416
0.274
0.169
0.074
0.033
0.
0.
0.
0.
0.
0.022
0.068
0.121
0.213
0.323
0.483
0.671
0.859
1.045
1.186
1.291
1.388
1.401
1.423
1.416
1.426
1.410
1.396
1.353
1.379
1.422
1.404
1.397
1.363
1.326
1.294
1.193
1.071
0.920
0.766
0.555
0.413
0.270
0.169
0.084
0.028
0.002
0.
0.
0.
0.
0.033
0.073
0.132
0.234
0.367
0.540
0.720
0.921
1.092
1.240
1.344
1.417
1.457
1.445
1.446
1.435
1.416
1.379
1.351
1.368
1.384
1.384
1.386
1.341
1.301
1.262
1.182
1.052
0.884
0.727
0.552
0.401
0.266
0.167
0.087
0.021
0.002
0.
0.
0.
0.
0.035
0.077
0.151
0.258
0.408
0.582
0.753
0.941
1.100
1.264
1.389
1.441
1.468
1.454
1.437
1.419
1.399
1.351
1.328
1.307
1.314
1.324
1.317
1.290
1.262
1.200
1.138
1.013
0.852
0.698
0.537
0.391
0.259
0.163
0.063
0.023
0.002
0.
0.
0.
0.
0.039
0.085
0.156
0.272
0.418
0.588
0.763
0.949
1.129
1.255
1.378
1.435
1.459
1.447
1.414
1.371
1.336
1.296
1.272
1.255
1.243
1.249
1.247
1.229
1.200
1.143
1.062
0.962
0.823
0.667
0.518
0.371
0.234
0.137
0.073
0.018
0.002
0.
0.
0.
0.
0.042
0.087
0.163
0.261
0.414
0.575
0.755
0.941
1.109
1.244
1.343
1.423
1.440
1.402
1.355
1.305
1.244
1.219
1.178
1.169
1.165
1.153
1.158
1.162
1.131
1.072
0.989
0.875
0.743
0.603
0.450
0.322
0.205
0.124
0.065
0.018
0.
0.
0.
0.
0.
0.041
0.079
0.161
0.256
0.383
0.538
0.706
0.892
1.048
1.203
1.300
1.366
1.368
1.353
1.291
1.243
1.182
1.145
1.125
1.095
1.064
1.078
1.087
1.059
1.039
0.970
0.890
0.783
0.668
0.529
0.401
0.272
0.174
0.104
0.050
0.021
0.002
0.
0.
0.
0.
0.041
0.077
0.143
0.235
0.344
0.492
0.645
0.817
0.968
1.105
1.202
1.275
1.282
1.281
1.232
1.176
1.127
1.096
1.074
1.027
1.008
0.969
0.978
0.967
0.935
0.861
0.767
0.682
0.566
0.462
0.330
0.228
0.146
0.085
0.043
0.009
0.002
0.
0.
0.
0.
0.032
0.068
0.116
0.200
0.297
0.420
0.586
0.736
0.866
0.997
1.096
1.169
1.203
1.207
1.151
1.114
1.069
1.030
0.981
0.940
0.919
0.872
0.864
0.850
0.815
0.752
0.671
0.584
0.473
0.375
0.271
0.178
0.116
0.059
0.031
0.009
0.002
0.
0.
0.
0.
0.023
0.050
0.094
0.152
0.232
0.349
0.494
0.630
0.761
0.883
0.987
1.055
1.084
1.089
1.048
1.005
0.975
0.939
0.902
0.847
0.826
0.766
0.776
0.741
0.694
0.633
0.549
0.464
0.388
0.294
0.214
0.133
0.075
0.045
0.016
0.004
0.002
0.
0.
0.
0.
0.014
0.030
0.073
0.119
0.170
0.261
0.392
0.512
0.631
0.743
0.840
0.924
0.953
0.941
0.943
0.909
0.863
0.846
0.809
0.764
0.744
0.686
0.675
0.648
0.593
0.517
0.451
0.378
0.307
0.224
0.156
0.086
0.055
0.030
0.013
0.003
0.
0.
0.
0.
0.
0.006
0.020
0.047
0.079
0.123
0.187
0.286
0.379
0.488
0.586
0.673
0.743
0.791
0.816
0.809
0.789
0.756
0.736
0.704
0.674
0.647
0.598
0.580
0.542
0.489
0.414
0.348
0.285
0.232
0.154
0.101
0.053
0.031
0.016
0.011
0.002
0.
0.
0.
0.
0.
0.
0.003
0.022
0.048
0.075
0.113
0.206
0.280
0.366
0.438
0.527
0.603
0.655
0.683
0.688
0.670
0.645
0.631
0.608
0.583
0.555
0.501
0.477
0.440
0.377
0.321
0.263
0.209
0.165
0.111
0.066
0.032
0.020
0.012
0.003
0.
0.
0.
0.
0.
0.
0.
0.
0.007
0.022
0.042
0.064
0.138
0.193
0.256
0.328
0.397
0.461
0.522
0.548
0.556
0.540
0.530
0.521
0.503
0.484
0.450
0.400
0.361
0.322
0.295
0.245
0.201
0.154
0.113
0.071
0.040
0.019
0.012
0.005
0.
0.
0.
0.
0.
0.
0.
0.
0.
0.
0.004
0.018
0.033
0.084
0.126
0.182
0.232
0.295
0.345
0.387
0.403
0.422
0.423
0.422
0.413
0.395
0.376
0.336
0.301
0.281
0.253
0.224
0.176
0.144
0.106
0.074
0.041
0.021
0.013
0.004
0.
0.
0.
0.
0.
0.
0.
0.
0.
0.
0.
0.
0.002
0.008
0.037
0.074
0.111
0.151
0.199
0.240
0.260
0.287
0.304
0.311
0.304
0.295
0.284
0.271
0.243
0.225
0.213
0.197
0.163
0.123
0.097
0.062
0.036
0.020
0.005
0.
0.
0.
0.
0.
0.
0.
0.
0.
0.
0.
0.
0.
0.
0.
0.
0.012
0.028
0.056
0.089
0.122
0.151
0.180
0.203
0.211
0.216
0.222
0.204
0.192
0.185
0.170
0.160
0.148
0.129
0.101
0.078
0.055
0.037
0.019
0.003
0.
0.
0.
0.
0.
0.
0.
0.
0.
0.
0.
0.
0.
0.
0.
0.
0.
0.
0.011
0.027
0.053
0.072
0.098
0.115
0.133
0.145
0.147
0.147
0.138
0.131
0.118
0.106
0.101
0.092
0.078
0.057
0.037
0.024
0.015
0.005
0.
0.
0.
0.
0.
0.
0.
0.
0.
0.
0.
0.
0.
0.
0.
0.
0.
0.
0.
0.
0.011
0.025
0.036
0.054
0.068
0.081
0.082
0.089
0.085
0.085
0.083
0.070
0.065
0.060
0.049
0.037
0.020
0.010
0.004
0.003
0.
0.
0.
0.
0.
0.
0.
0.
0.
0.
0.
0.
0.
0.
0.
0.
0.
0.
0.
0.
0.
0.
0.010
0.013
0.016
0.038
0.043
0.046
0.044
0.044
0.047
0.039
0.042
0.042
0.031
0.023
0.012
0.004
0.003
0.003
0.
0.
0.
0.
0.
0.
0.
0.
0.
0.
0.
0.
0.
0.
0.
0.
0.
0.
0.
0.
0.
0.
0.
0.
0.
0.
0.
0.
0.
0.
0.
0.
0.
0.
0.
0.
0.
0.
0.
0.
0.
0.
0.
0.
0.
0.
0.
0.
0.
0.
0.
0.
0.
0.
0.
0.
0.
0.
0.
0.
0.
0.
0.
0.
0.
0.
0.
0.
0.
0.
0.
0.
0.
0.
0.
0.
0.
0.
0.
0.
0.
0.
0.
0.
0.
0.
0.
0.
0.
0.
0.
0.
0.
0.
0.
0.
0.
0.
0.
0.
0.
0.
0.
0.
0.
0.
0.
0.
0.
0.
0.
0.
0.
0.
0.
0.
0.
0.
0.
0.
0.
0.
0.
0.
0.
0.
0.
0.
0.
0.
0.
0.
0.
0.
0.
0.
0.
0.
0.
0.
0.
0.
0.
0.
0.
0.
0.
0.
0.
0.
0.
0.
0.
0.
0.
0.
0.
0.
0.
0.
0.
0.
0.
0.
0.
0.
0.
0.
0.
0.
0.
0.
0.
0.
0.
0.
0.
0.
0.
0.
0.
0.
0.
0.
0.
0.
0.
0.
0.
0.
0.
0.
0.
0.
0.
0.
0.
0.
0.
0.
0.
0.
0.
0.
0.
0.
0.
0.
0.
0.
0.
0.
0.
0.
0.
0.
0.
0.
0.
0.
0.
0.
0.
0.
0.
0.
0.
0.
0.
0.
0.
0.
0.
0.
0.
0.
0.
0.
0.
0.
0.
0.
0.
0.
0.
0.
0.
0.
0.
0.
0.
0.
0.
0.
0.
0.
0.
0.
0.
0.
0.
0.
0.
0.
0.
0.
0.
0.
0.
0.
0.
0.
0.
0.
0.
0.
0.
0.
0.
0.
0.
0.
0.
0.
0.
0.
0.
0.
0.
0.
0.
0.
0.
0.
0.
0.
0.
0.
0.
0.
0.
0.
0.
0.
0.
0.
0.
0.
0.
0.
0.
0.
0.
0.
0.
0.
0.
0.
0.
0.
0.
0.
0.
0.
0.
0.
0.
0.
0.
0.
0.
0.
0.
0.
0.
0.
0.
0.
0.
0.
0.
0.
0.
0.
0.
0.
0.
0.
0.
0.
0.
0.
0.
0.
0.
0.
0.
0.
0.
0.
0.
0.
0.
0.
0.
0.
0.
0.
0.
0.
0.
0.
0.
0.
0.
0.
0.
0.
0.
0.
0.
0.
0.
0.
0.
0.
0.
0.
0.
0.
0.
0.
0.
0.
0.
0.
0.
0.
0.
0.
0.
0.
0.
0.
0.
0.
0.
0.
0.
0.
0.
0.
0.
0.
0.
0.
0.
0.
0.
0.
0.
0.
0.
0.
0.
0.
0.
0.
0.
0.
0.
0.
0.
0.
0.
0.
0.
0.
0.
0.
0.
0.
0.
0.
0.
0.
0.
0.
0.
0.
0.
0.
0.
0.
0.
0.
0.
0.
0.
0.
0.
0.
0.
0.
0.
0.
0.
0.
0.
0.
0.
0.
0.
0.
0.
0.
0.
0.
0.
0.
0.
0.
0.
0.
0.
0.
0.
0.004
0.005
0.004
0.
0.
0.
0.
0.
0.
0.
0.
0.
0.
0.
0.
0.
0.
0.
0.
0.
0.
0.
0.
0.
0.
0.
0.
0.
0.
0.
0.
0.
0.
0.
0.
0.
0.002
0.003
0.008
0.009
0.015
0.016
0.020
0.018
0.017
0.010
0.009
0.
0.004
0.007
0.007
0.003
0.
0.
0.
0.
0.
0.
0.
0.
0.
0.
0.
0.
0.
0.
0.
0.
0.
0.
0.
0.
0.
0.
0.
0.004
0.010
0.015
0.027
0.036
0.036
0.053
0.052
0.057
0.042
0.035
0.025
0.020
0.016
0.013
0.008
0.008
0.007
0.003
0.
0.
0.
0.
0.
0.
0.
0.
0.
0.
0.
0.
0.
0.
0.
0.
0.
0.
0.002
0.002
0.007
0.019
0.028
0.038
0.054
0.076
0.098
0.113
0.118
0.109
0.109
0.088
0.077
0.054
0.036
0.028
0.025
0.014
0.008
0.008
0.003
0.
0.
0.
0.
0.
0.
0.
0.
0.
0.
0.
0.
0.
0.
0.
0.002
0.003
0.003
0.008
0.015
0.036
0.050
0.060
0.086
0.113
0.140
0.175
0.194
0.202
0.193
0.173
0.147
0.123
0.092
0.061
0.043
0.029
0.016
0.013
0.007
0.
0.
0.
0.
0.
0.
0.
0.
0.
0.
0.
0.
0.
0.
0.
0.003
0.004
0.009
0.017
0.028
0.048
0.065
0.091
0.110
0.148
0.190
0.228
0.263
0.283
0.293
0.288
0.260
0.220
0.181
0.133
0.096
0.062
0.041
0.026
0.017
0.003
0.003
0.
0.
0.
0.
0.
0.
0.
0.
0.
0.
0.
0.
0.
0.003
0.004
0.010
0.017
0.032
0.056
0.077
0.104
0.139
0.175
0.225
0.269
0.329
0.379
0.408
0.405
0.401
0.362
0.321
0.261
0.194
0.128
0.085
0.058
0.040
0.019
0.016
0.010
0.005
0.004
0.003
0.
0.
0.
0.
0.
0.
0.
0.
0.
0.
0.003
0.010
0.018
0.038
0.052
0.079
0.114
0.164
0.216
0.276
0.328
0.398
0.462
0.512
0.537
0.555
0.536
0.506
0.426
0.352
0.275
0.201
0.135
0.077
0.051
0.032
0.023
0.016
0.014
0.011
0.005
0.004
0.
0.
0.
0.
0.
0.
0.
0.
0.002
0.008
0.017
0.030
0.051
0.072
0.109
0.163
0.231
0.287
0.368
0.445
0.522
0.593
0.654
0.697
0.694
0.675
0.626
0.547
0.443
0.352
0.263
0.197
0.128
0.078
0.053
0.039
0.031
0.027
0.017
0.013
0.006
0.004
0.
0.
0.
0.
0.
0.
0.003
0.006
0.013
0.028
0.042
0.064
0.113
0.161
0.214
0.290
0.378
0.462
0.555
0.648
0.725
0.795
0.833
0.834
0.798
0.740
0.647
0.552
0.438
0.342
0.255
0.177
0.121
0.072
0.061
0.050
0.038
0.031
0.023
0.013
0.005
0.003
0.
0.
0.
0.
0.003
0.005
0.013
0.022
0.043
0.064
0.109
0.161
0.218
0.276
0.364
0.464
0.561
0.675
0.772
0.836
0.912
0.964
0.969
0.931
0.861
0.763
0.653
0.544
0.417
0.323
0.245
0.185
0.123
0.087
0.073
0.058
0.046
0.031
0.021
0.011
0.004
0.
0.
0.
0.003
0.005
0.012
0.025
0.041
0.065
0.099
0.156
0.209
0.284
0.355
0.463
0.559
0.668
0.782
0.869
0.952
1.028
1.070
1.080
1.048
0.972
0.874
0.785
0.645
0.519
0.399
0.315
0.241
0.173
0.128
0.095
0.080
0.058
0.043
0.026
0.013
0.005
0.003
0.
0.
0.004
0.015
0.025
0.035
0.061
0.094
0.148
0.206
0.269
0.355
0.425
0.543
0.651
0.762
0.865
0.966
1.050
1.139
1.187
1.188
1.151
1.083
0.989
0.889
0.757
0.615
0.483
0.392
0.312
0.243
0.170
0.129
0.100
0.074
0.050
0.031
0.019
0.005
0.003
0.
0.003
0.013
0.021
0.034
0.052
0.089
0.130
0.185
0.259
0.335
0.416
0.505
0.620
0.736
0.842
0.934
1.032
1.129
1.210
1.252
1.280
1.242
1.182
1.093
0.983
0.853
0.714
0.574
0.467
0.374
0.302
0.216
0.162
0.115
0.084
0.060
0.037
0.021
0.005
0.003
0.
0.007
0.017
0.030
0.045
0.076
0.107
0.163
0.232
0.316
0.400
0.482
0.597
0.717
0.816
0.923
0.996
1.073
1.176
1.257
1.302
1.318
1.307
1.274
1.203
1.094
0.981
0.828
0.690
0.572
0.455
0.358
0.254
0.197
0.137
0.093
0.063
0.038
0.021
0.005
0.003
0.
0.012
0.020
0.035
0.059
0.098
0.137
0.199
0.273
0.378
0.479
0.563
0.692
0.802
0.889
0.989
1.067
1.141
1.209
1.276
1.329
1.345
1.342
1.326
1.271
1.186
1.072
0.946
0.801
0.658
0.543
0.410
0.301
0.219
0.146
0.096
0.061
0.040
0.019
0.004
0.
0.
0.013
0.022
0.039
0.071
0.110
0.166
0.233
0.317
0.436
0.550
0.667
0.777
0.885
0.973
1.043
1.111
1.189
1.246
1.270
1.304
1.353
1.364
1.342
1.319
1.249
1.156
1.024
0.887
0.740
0.605
0.467
0.339
0.249
0.150
0.091
0.060
0.037
0.017
0.003
0.
0.003
0.014
0.023
0.044
0.074
0.122
0.189
0.268
0.375
0.498
0.624
0.741
0.841
0.944
1.033
1.089
1.143
1.212
1.243
1.280
1.305
1.342
1.360
1.354
1.339
1.290
1.204
1.091
0.959
0.815
0.654
0.507
0.372
0.261
0.175
0.085
0.053
0.031
0.010
0.
0.
0.003
0.013
0.022
0.042
0.073
0.131
0.200
0.298
0.403
0.545
0.676
0.797
0.900
0.984
1.074
1.129
1.178
1.221
1.261
1.257
1.286
1.348
1.369
1.384
1.375
1.325
1.241
1.128
1.008
0.860
0.682
0.532
0.390
0.276
0.173
0.083
0.046
0.021
0.007
0.
0.
0.
0.007
0.019
0.042
0.076
0.137
0.211
0.319
0.441
0.581
0.718
0.846
0.949
1.029
1.108
1.166
1.201
1.230
1.258
1.255
1.294
1.341
1.363
1.414
1.383
1.341
1.266
1.162
1.044
0.885
0.698
0.547
0.401
0.271
0.169
0.090
0.039
0.010
0.
0.
0.
0.
0.004
0.016
0.036
0.079
0.132
0.222
0.334
0.457
0.589
0.722
0.863
0.970
1.068
1.133
1.197
1.224
1.216
1.225
1.235
1.256
1.324
1.337
1.357
1.364
1.335
1.273
1.175
1.064
0.902
0.731
0.548
0.396
0.274
0.164
0.085
0.020
0.
0.
0.
0.
0.
0.003
0.010
0.032
0.079
0.139
0.232
0.336
0.464
0.603
0.745
0.872
0.993
1.084
1.158
1.204
1.221
1.211
1.223
1.225
1.237
1.261
1.298
1.329
1.326
1.305
1.250
1.187
1.066
0.896
0.721
0.545
0.385
0.263
0.149
0.073
0.017
0.002
0.
0.
0.
0.
0.
0.008
0.029
0.087
0.154
0.240
0.356
0.482
0.628
0.769
0.906
1.023
1.087
1.146
1.179
1.208
1.190
1.206
1.198
1.218
1.227
1.270
1.314
1.289
1.287
1.239
1.151
1.035
0.885
0.712
0.534
0.379
0.252
0.137
0.059
0.013
0.003
0.
0.
0.
0.
0.004
0.018
0.038
0.079
0.164
0.256
0.374
0.505
0.654
0.796
0.918
1.030
1.104
1.143
1.165
1.177
1.184
1.190
1.199
1.224
1.241
1.265
1.277
1.269
1.251
1.216
1.113
0.994
0.854
0.679
0.513
0.365
0.234
0.137
0.050
0.012
0.003
0.
0.
0.
0.003
0.005
0.028
0.048
0.090
0.173
0.287
0.407
0.545
0.682
0.826
0.942
1.036
1.130
1.179
1.201
1.192
1.199
1.222
1.235
1.248
1.257
1.283
1.273
1.260
1.247
1.183
1.080
0.955
0.809
0.644
0.494
0.363
0.220
0.121
0.045
0.007
0.003
0.
0.
0.
0.004
0.012
0.034
0.064
0.116
0.203
0.320
0.441
0.593
0.724
0.848
0.981
1.074
1.163
1.198
1.225
1.250
1.235
1.240
1.261
1.245
1.273
1.304
1.295
1.263
1.213
1.153
1.058
0.928
0.792
0.624
0.473
0.340
0.202
0.106
0.046
0.007
0.002
0.
0.
0.
0.005
0.019
0.035
0.075
0.142
0.248
0.356
0.513
0.664
0.781
0.918
1.037
1.115
1.192
1.241
1.248
1.273
1.279
1.274
1.281
1.281
1.277
1.306
1.296
1.284
1.228
1.157
1.054
0.924
0.773
0.602
0.453
0.307
0.194
0.086
0.034
0.011
0.
0.
0.
0.
0.006
0.021
0.042
0.103
0.181
0.289
0.437
0.588
0.738
0.880
0.995
1.106
1.185
1.243
1.292
1.294
1.299
1.312
1.305
1.311
1.312
1.315
1.338
1.332
1.319
1.240
1.143
1.025
0.910
0.758
0.589
0.421
0.298
0.158
0.068
0.033
0.008
0.
0.
0.
0.
0.006
0.025
0.054
0.125
0.223
0.345
0.485
0.650
0.813
0.949
1.074
1.183
1.260
1.295
1.314
1.324
1.328
1.311
1.325
1.353
1.366
1.370
1.356
1.334
1.313
1.248
1.134
1.038
0.896
0.732
0.568
0.411
0.251
0.135
0.072
0.019
0.007
0.
0.
0.
0.
0.006
0.029
0.072
0.155
0.274
0.393
0.544
0.714
0.890
1.051
1.158
1.268
1.324
1.365
1.352
1.351
1.341
1.323
1.338
1.376
1.384
1.403
1.365
1.343
1.316
1.218
1.127
1.021
0.885
0.708
0.526
0.385
0.252
0.133
0.074
0.027
0.002
0.
0.
0.
0.
0.009
0.039
0.094
0.184
0.303
0.440
0.603
0.806
0.983
1.127
1.235
1.312
1.366
1.382
1.370
1.367
1.355
1.331
1.341
1.368
1.407
1.395
1.361
1.345
1.306
1.231
1.130
1.008
0.863
0.693
0.515
0.363
0.237
0.143
0.065
0.022
0.
0.
0.
0.
0.
0.021
0.062
0.112
0.205
0.341
0.501
0.665
0.863
1.049
1.181
1.293
1.350
1.401
1.392
1.371
1.361
1.347
1.336
1.316
1.335
1.352
1.360
1.342
1.323
1.285
1.214
1.115
1.006
0.837
0.682
0.510
0.357
0.225
0.134
0.060
0.013
0.
0.
0.
0.
0.
0.024
0.067
0.131
0.238
0.385
0.545
0.727
0.914
1.084
1.231
1.336
1.384
1.394
1.380
1.350
1.336
1.314
1.298
1.299
1.292
1.300
1.302
1.299
1.277
1.238
1.173
1.093
0.959
0.808
0.649
0.492
0.348
0.230
0.128
0.062
0.007
0.
0.
0.
0.
0.
0.034
0.074
0.156
0.260
0.410
0.588
0.764
0.944
1.113
1.250
1.359
1.414
1.414
1.390
1.339
1.309
1.272
1.246
1.231
1.233
1.225
1.236
1.247
1.211
1.172
1.120
1.042
0.907
0.771
0.619
0.467
0.327
0.222
0.131
0.049
0.007
0.
0.
0.
0.
0.
0.036
0.085
0.162
0.272
0.427
0.601
0.788
0.969
1.134
1.272
1.367
1.412
1.423
1.363
1.310
1.267
1.210
1.186
1.144
1.128
1.134
1.147
1.147
1.145
1.106
1.050
0.984
0.871
0.719
0.581
0.437
0.310
0.204
0.116
0.041
0.008
0.
0.
0.
0.
0.
0.038
0.095
0.169
0.274
0.421
0.583
0.781
0.965
1.136
1.254
1.340
1.389
1.384
1.326
1.267
1.197
1.118
1.085
1.048
1.020
1.029
1.050
1.059
1.061
1.036
0.971
0.890
0.786
0.656
0.528
0.392
0.264
0.171
0.100
0.043
0.008
0.
0.
0.
0.
0.
0.037
0.081
0.168
0.267
0.397
0.546
0.731
0.923
1.079
1.216
1.296
1.339
1.323
1.264
1.198
1.134
1.063
1.017
0.981
0.944
0.938
0.957
0.967
0.953
0.917
0.858
0.775
0.697
0.574
0.458
0.330
0.227
0.140
0.084
0.033
0.006
0.
0.
0.
0.
0.
0.036
0.071
0.155
0.250
0.364
0.508
0.674
0.839
0.997
1.120
1.198
1.248
1.233
1.203
1.133
1.066
0.991
0.939
0.905
0.871
0.854
0.838
0.855
0.841
0.811
0.738
0.671
0.587
0.489
0.386
0.269
0.181
0.113
0.068
0.025
0.003
0.
0.
0.
0.
0.
0.024
0.058
0.125
0.207
0.314
0.449
0.602
0.767
0.903
1.026
1.110
1.150
1.150
1.110
1.053
0.975
0.906
0.856
0.826
0.781
0.761
0.741
0.736
0.726
0.692
0.628
0.566
0.483
0.397
0.311
0.212
0.138
0.090
0.043
0.019
0.003
0.
0.
0.
0.
0.
0.020
0.042
0.103
0.163
0.253
0.376
0.525
0.660
0.780
0.896
0.982
1.044
1.040
1.014
0.946
0.897
0.831
0.785
0.732
0.677
0.650
0.630
0.628
0.599
0.562
0.507
0.454
0.390
0.315
0.239
0.156
0.100
0.058
0.031
0.013
0.003
0.
0.
0.
0.
0.
0.012
0.030
0.075
0.125
0.192
0.283
0.423
0.535
0.653
0.750
0.839
0.908
0.919
0.885
0.842
0.786
0.728
0.683
0.633
0.615
0.590
0.550
0.531
0.515
0.447
0.405
0.348
0.292
0.226
0.169
0.112
0.061
0.037
0.017
0.011
0.003
0.
0.
0.
0.
0.
0.005
0.017
0.048
0.084
0.136
0.204
0.316
0.408
0.506
0.593
0.670
0.731
0.764
0.763
0.743
0.705
0.643
0.590
0.565
0.528
0.519
0.468
0.445
0.402
0.349
0.305
0.255
0.208
0.153
0.107
0.071
0.040
0.024
0.014
0.003
0.
0.
0.
0.
0.
0.
0.
0.002
0.027
0.055
0.083
0.128
0.224
0.301
0.368
0.459
0.527
0.580
0.628
0.645
0.634
0.590
0.550
0.514
0.474
0.452
0.423
0.369
0.349
0.320
0.277
0.229
0.196
0.153
0.116
0.081
0.047
0.022
0.015
0.010
0.002
0.
0.
0.
0.
0.
0.
0.
0.
0.005
0.022
0.045
0.074
0.145
0.198
0.266
0.330
0.394
0.450
0.476
0.507
0.494
0.475
0.446
0.418
0.401
0.372
0.330
0.288
0.268
0.230
0.204
0.171
0.146
0.113
0.078
0.049
0.020
0.016
0.010
0.
0.
0.
0.
0.
0.
0.
0.
0.
0.
0.
0.007
0.019
0.038
0.080
0.131
0.181
0.230
0.280
0.321
0.361
0.368
0.362
0.358
0.343
0.337
0.312
0.284
0.254
0.225
0.207
0.183
0.156
0.126
0.100
0.077
0.046
0.030
0.013
0.005
0.
0.
0.
0.
0.
0.
0.
0.
0.
0.
0.
0.
0.
0.003
0.013
0.034
0.078
0.119
0.157
0.198
0.229
0.245
0.260
0.267
0.265
0.257
0.238
0.220
0.194
0.174
0.161
0.156
0.138
0.113
0.087
0.060
0.043
0.024
0.005
0.002
0.
0.
0.
0.
0.
0.
0.
0.
0.
0.
0.
0.
0.
0.
0.
0.002
0.007
0.030
0.057
0.087
0.114
0.142
0.167
0.182
0.190
0.191
0.184
0.171
0.151
0.134
0.120
0.111
0.103
0.087
0.067
0.053
0.033
0.016
0.005
0.
0.
0.
0.
0.
0.
0.
0.
0.
0.
0.
0.
0.
0.
0.
0.
0.
0.
0.
0.012
0.026
0.046
0.067
0.093
0.106
0.120
0.130
0.129
0.124
0.115
0.101
0.089
0.076
0.072
0.062
0.045
0.034
0.016
0.008
0.003
0.
0.
0.
0.
0.
0.
0.
0.
0.
0.
0.
0.
0.
0.
0.
0.
0.
0.
0.
0.
0.
0.011
0.020
0.033
0.044
0.058
0.065
0.073
0.073
0.076
0.067
0.063
0.055
0.051
0.045
0.032
0.018
0.010
0.004
0.003
0.
0.
0.
0.
0.
0.
0.
0.
0.
0.
0.
0.
0.
0.
0.
0.
0.
0.
0.
0.
0.
0.
0.
0.009
0.012
0.019
0.027
0.035
0.037
0.034
0.033
0.035
0.030
0.026
0.023
0.013
0.007
0.006
0.003
0.003
0.
0.
0.
0.
0.
0.
0.
0.
0.
0.
0.
0.
0.
0.
0.
0.
0.
0.
0.
0.
0.
0.
0.
0.
0.
0.
0.
0.
0.
0.
0.
0.
0.
0.
0.
0.
0.
0.
0.
0.
0.
0.
0.
0.
0.
0.
0.
0.
0.
0.
0.
0.
0.
0.
0.
0.
0.
0.
0.
0.
0.
0.
0.
0.
0.
0.
0.
0.
0.
0.
0.
0.
0.
0.
0.
0.
0.
0.
0.
0.
0.
0.
0.
0.
0.
0.
0.
0.
0.
0.
0.
0.
0.
0.
0.
0.
0.
0.
0.
0.
0.
0.
0.
0.
0.
0.
0.
0.
0.
0.
0.
0.
0.
0.
0.
0.
0.
0.
0.
0.
0.
0.
0.
0.
0.
0.
0.
0.
0.
0.
0.
0.
0.
0.
0.
0.
0.
0.
0.
0.
0.
0.
0.
0.
0.
0.
0.
0.
0.
0.
0.
0.
0.
0.
0.
0.
0.
0.
0.
0.
0.
0.
0.
0.
0.
0.
0.
0.
0.
0.
0.
0.
0.
0.
0.
0.
0.
0.
0.
0.
0.
0.
0.
0.
0.
0.
0.
0.
0.
0.
0.
0.
0.
0.
0.
0.
0.
0.
0.
0.
0.
0.
0.
0.
0.
0.
0.
0.
0.
0.
0.
0.
0.
0.
0.
0.
0.
0.
0.
0.
0.
0.
0.
0.
0.
0.
0.
0.
0.
0.
0.
0.
0.
0.
0.
0.
0.
0.
0.
0.
0.
0.
0.
0.
0.
0.
0.
0.
0.
0.
0.
0.
0.
0.
0.
0.
0.
0.
0.
0.
0.
0.
0.
0.
0.
0.
0.
0.
0.
0.
0.
0.
0.
0.
0.
0.
0.
0.
0.
0.
0.
0.
0.
0.
0.
0.
0.
0.
0.
0.
0.
0.
0.
0.
0.
0.
0.
0.
0.
0.
0.
0.
0.
0.
0.
0.
0.
0.
0.
0.
0.
0.
0.
0.
0.
0.
0.
0.
0.
0.
0.
0.
0.
0.
0.
0.
0.
0.
0.
0.
0.
0.
0.
0.
0.
0.
0.
0.
0.
0.
0.
0.
0.
0.
0.
0.
0.
0.
0.
0.
0.
0.
0.
0.
0.
0.
0.
0.
0.
0.
0.
0.
0.
0.
0.
0.
0.
0.
0.
0.
0.
0.
0.
0.
0.
0.
0.
0.
0.
0.
0.
0.
0.
0.
0.
0.
0.
0.
0.
0.
0.
0.
0.
0.
0.
0.
0.
0.
0.
0.
0.
0.
0.
0.
0.
0.
0.
0.
0.
0.
0.
0.
0.
0.
0.
0.
0.
0.
0.
0.
0.
0.
0.
0.
0.
0.
0.
0.
0.
0.
0.
0.
0.
0.
0.
0.
0.
0.
0.
0.
0.
0.
0.
0.
0.
0.
0.
0.
0.
0.
0.
0.
0.
0.004
0.008
0.008
0.008
0.003
0.003
0.
0.
0.
0.
0.
0.
0.
0.
0.
0.
0.
0.
0.
0.
0.
0.
0.
0.
0.
0.
0.
0.
0.
0.
0.
0.
0.
0.
0.
0.
0.
0.
0.
0.
0.009
0.013
0.015
0.015
0.010
0.009
0.004
0.003
0.
0.
0.
0.
0.
0.
0.
0.
0.
0.
0.
0.
0.
0.
0.
0.
0.
0.
0.
0.
0.
0.
0.
0.002
0.003
0.003
0.021
0.027
0.028
0.033
0.026
0.020
0.019
0.023
0.021
0.018
0.018
0.017
0.011
0.009
0.004
0.
0.
0.
0.
0.
0.
0.
0.
0.
0.
0.
0.
0.
0.
0.
0.
0.
0.
0.004
0.005
0.007
0.013
0.015
0.017
0.037
0.062
0.071
0.081
0.075
0.062
0.050
0.048
0.048
0.040
0.034
0.029
0.020
0.019
0.013
0.011
0.008
0.003
0.
0.
0.
0.
0.
0.
0.
0.
0.
0.
0.
0.
0.
0.
0.002
0.003
0.008
0.009
0.017
0.029
0.037
0.049
0.070
0.103
0.131
0.146
0.154
0.149
0.134
0.105
0.090
0.079
0.057
0.047
0.041
0.026
0.019
0.013
0.011
0.009
0.003
0.
0.
0.
0.
0.
0.
0.
0.
0.
0.
0.
0.
0.002
0.003
0.004
0.016
0.022
0.040
0.052
0.064
0.086
0.110
0.142
0.175
0.211
0.230
0.239
0.232
0.211
0.174
0.150
0.116
0.089
0.066
0.047
0.028
0.024
0.013
0.011
0.008
0.003
0.
0.
0.
0.
0.
0.
0.
0.
0.
0.
0.
0.002
0.004
0.012
0.015
0.030
0.048
0.067
0.089
0.119
0.139
0.180
0.224
0.273
0.312
0.332
0.338
0.330
0.308
0.261
0.210
0.167
0.127
0.085
0.062
0.038
0.023
0.015
0.013
0.006
0.
0.
0.
0.
0.
0.
0.
0.
0.
0.
0.
0.002
0.003
0.013
0.017
0.029
0.058
0.083
0.108
0.133
0.187
0.233
0.287
0.336
0.383
0.426
0.458
0.472
0.456
0.420
0.372
0.296
0.234
0.173
0.118
0.082
0.054
0.035
0.030
0.019
0.010
0.004
0.003
0.
0.
0.
0.
0.
0.
0.
0.
0.
0.003
0.009
0.020
0.030
0.049
0.079
0.118
0.158
0.219
0.266
0.333
0.410
0.468
0.528
0.580
0.611
0.627
0.609
0.560
0.488
0.398
0.312
0.238
0.166
0.115
0.088
0.058
0.042
0.022
0.016
0.013
0.006
0.004
0.
0.
0.
0.
0.
0.
0.
0.
0.003
0.016
0.031
0.046
0.070
0.122
0.164
0.214
0.290
0.372
0.446
0.547
0.612
0.667
0.730
0.765
0.773
0.749
0.697
0.608
0.504
0.399
0.304
0.231
0.156
0.114
0.076
0.061
0.039
0.030
0.024
0.015
0.010
0.004
0.
0.
0.
0.
0.
0.
0.005
0.012
0.025
0.038
0.064
0.105
0.158
0.218
0.284
0.378
0.461
0.564
0.666
0.754
0.811
0.888
0.928
0.932
0.888
0.818
0.714
0.613
0.479
0.380
0.293
0.216
0.159
0.109
0.082
0.061
0.052
0.034
0.026
0.014
0.006
0.003
0.
0.
0.
0.
0.003
0.007
0.020
0.035
0.057
0.099
0.146
0.205
0.275
0.357
0.461
0.572
0.676
0.783
0.855
0.955
1.010
1.066
1.072
1.023
0.947
0.846
0.723
0.607
0.467
0.378
0.288
0.218
0.166
0.111
0.091
0.065
0.051
0.034
0.024
0.012
0.004
0.
0.
0.
0.003
0.005
0.016
0.033
0.052
0.082
0.129
0.193
0.263
0.347
0.446
0.555
0.669
0.773
0.875
0.973
1.066
1.126
1.160
1.176
1.141
1.055
0.960
0.848
0.707
0.574
0.450
0.362
0.278
0.214
0.164
0.116
0.089
0.065
0.048
0.029
0.019
0.005
0.003
0.
0.003
0.005
0.017
0.027
0.039
0.075
0.116
0.177
0.249
0.329
0.410
0.520
0.637
0.748
0.850
0.953
1.084
1.169
1.219
1.272
1.266
1.242
1.171
1.068
0.964
0.823
0.692
0.542
0.444
0.363
0.272
0.211
0.145
0.113
0.084
0.056
0.034
0.022
0.006
0.003
0.
0.004
0.015
0.026
0.037
0.060
0.103
0.153
0.221
0.310
0.388
0.474
0.583
0.716
0.826
0.939
1.032
1.129
1.217
1.284
1.329
1.349
1.319
1.260
1.170
1.056
0.928
0.779
0.631
0.521
0.425
0.344
0.237
0.177
0.133
0.098
0.067
0.042
0.023
0.010
0.003
0.
0.007
0.019
0.033
0.052
0.083
0.128
0.184
0.275
0.358
0.451
0.554
0.672
0.800
0.914
1.000
1.081
1.171
1.257
1.320
1.365
1.399
1.387
1.319
1.255
1.166
1.036
0.896
0.744
0.625
0.502
0.385
0.287
0.209
0.151
0.105
0.070
0.047
0.023
0.010
0.003
0.
0.013
0.022
0.039
0.069
0.105
0.150
0.222
0.316
0.411
0.526
0.635
0.763
0.890
0.985
1.059
1.147
1.219
1.264
1.343
1.384
1.423
1.422
1.377
1.338
1.246
1.136
0.991
0.844
0.719
0.585
0.459
0.330
0.225
0.157
0.108
0.069
0.045
0.022
0.009
0.
0.003
0.015
0.027
0.047
0.078
0.124
0.173
0.248
0.359
0.480
0.605
0.734
0.826
0.941
1.040
1.095
1.175
1.247
1.284
1.343
1.394
1.411
1.420
1.397
1.352
1.309
1.220
1.091
0.924
0.788
0.660
0.512
0.361
0.255
0.164
0.102
0.068
0.041
0.019
0.004
0.
0.003
0.015
0.028
0.049
0.082
0.132
0.195
0.290
0.396
0.540
0.666
0.784
0.892
0.994
1.083
1.136
1.199
1.271
1.297
1.317
1.354
1.376
1.411
1.405
1.382
1.349
1.258
1.135
1.005
0.843
0.697
0.539
0.399
0.277
0.174
0.099
0.062
0.035
0.015
0.003
0.
0.003
0.014
0.027
0.052
0.085
0.143
0.216
0.312
0.443
0.591
0.717
0.860
0.953
1.040
1.117
1.174
1.222
1.258
1.272
1.281
1.311
1.369
1.399
1.422
1.413
1.368
1.289
1.194
1.048
0.884
0.726
0.556
0.416
0.282
0.183
0.092
0.052
0.028
0.008
0.
0.
0.003
0.013
0.021
0.047
0.089
0.149
0.231
0.338
0.469
0.622
0.762
0.898
1.003
1.075
1.153
1.192
1.220
1.249
1.245
1.275
1.316
1.362
1.388
1.407
1.402
1.362
1.291
1.194
1.071
0.908
0.733
0.571
0.421
0.293
0.175
0.086
0.041
0.014
0.
0.
0.
0.
0.005
0.017
0.045
0.087
0.147
0.244
0.359
0.482
0.643
0.781
0.915
1.025
1.102
1.170
1.232
1.246
1.256
1.249
1.271
1.291
1.317
1.367
1.389
1.390
1.350
1.285
1.198
1.085
0.931
0.747
0.561
0.410
0.275
0.180
0.084
0.021
0.004
0.
0.
0.
0.
0.004
0.011
0.043
0.087
0.158
0.246
0.364
0.496
0.659
0.805
0.923
1.033
1.131
1.201
1.231
1.255
1.250
1.260
1.243
1.253
1.282
1.326
1.362
1.348
1.329
1.253
1.192
1.078
0.911
0.741
0.566
0.396
0.257
0.159
0.074
0.014
0.
0.
0.
0.
0.
0.003
0.017
0.032
0.093
0.171
0.256
0.381
0.507
0.670
0.824
0.945
1.066
1.132
1.192
1.212
1.236
1.251
1.221
1.224
1.231
1.234
1.287
1.324
1.339
1.293
1.241
1.166
1.063
0.896
0.719
0.540
0.377
0.258
0.145
0.053
0.006
0.
0.
0.
0.
0.
0.004
0.019
0.040
0.099
0.180
0.278
0.408
0.550
0.696
0.854
0.977
1.084
1.160
1.186
1.203
1.208
1.221
1.231
1.238
1.245
1.221
1.265
1.298
1.293
1.247
1.211
1.134
1.013
0.859
0.674
0.505
0.363
0.242
0.138
0.049
0.006
0.002
0.
0.
0.
0.003
0.005
0.025
0.053
0.106
0.190
0.316
0.442
0.588
0.730
0.871
0.993
1.086
1.172
1.212
1.233
1.240
1.257
1.261
1.241
1.229
1.263
1.271
1.292
1.281
1.235
1.173
1.090
0.969
0.818
0.651
0.488
0.343
0.219
0.116
0.045
0.011
0.003
0.
0.
0.
0.004
0.011
0.034
0.061
0.125
0.233
0.346
0.495
0.646
0.777
0.906
1.013
1.117
1.194
1.245
1.270
1.283
1.269
1.275
1.274
1.253
1.280
1.301
1.294
1.265
1.193
1.136
1.043
0.919
0.788
0.617
0.456
0.308
0.196
0.092
0.040
0.009
0.002
0.
0.
0.
0.005
0.014
0.039
0.083
0.161
0.268
0.392
0.564
0.697
0.838
0.983
1.094
1.178
1.219
1.269
1.289
1.295
1.294
1.288
1.280
1.283
1.280
1.305
1.305
1.265
1.221
1.143
1.031
0.905
0.764
0.593
0.431
0.271
0.161
0.083
0.035
0.008
0.002
0.
0.
0.
0.006
0.021
0.043
0.094
0.193
0.314
0.469
0.631
0.772
0.914
1.053
1.148
1.212
1.260
1.292
1.309
1.298
1.297
1.303
1.316
1.322
1.326
1.346
1.323
1.276
1.223
1.123
1.011
0.871
0.727
0.545
0.392
0.250
0.138
0.071
0.031
0.003
0.
0.
0.
0.
0.006
0.024
0.050
0.120
0.233
0.361
0.522
0.688
0.850
0.996
1.112
1.204
1.262
1.301
1.329
1.335
1.314
1.307
1.315
1.340
1.362
1.366
1.357
1.324
1.297
1.191
1.106
0.983
0.848
0.698
0.507
0.361
0.226
0.123
0.064
0.028
0.003
0.
0.
0.
0.
0.006
0.027
0.066
0.158
0.270
0.413
0.572
0.748
0.911
1.060
1.164
1.255
1.304
1.325
1.342
1.319
1.314
1.304
1.313
1.341
1.371
1.368
1.345
1.307
1.254
1.167
1.086
0.954
0.807
0.645
0.479
0.327
0.215
0.125
0.055
0.020
0.
0.
0.
0.
0.
0.008
0.034
0.086
0.195
0.308
0.442
0.621
0.812
0.990
1.151
1.234
1.299
1.333
1.352
1.332
1.317
1.284
1.285
1.312
1.331
1.342
1.325
1.327
1.297
1.251
1.180
1.053
0.933
0.792
0.618
0.457
0.313
0.206
0.116
0.048
0.013
0.
0.
0.
0.
0.
0.011
0.045
0.113
0.219
0.340
0.503
0.670
0.881
1.049
1.191
1.283
1.331
1.348
1.331
1.304
1.292
1.271
1.252
1.277
1.289
1.300
1.288
1.267
1.258
1.221
1.141
1.039
0.910
0.769
0.597
0.442
0.309
0.198
0.114
0.045
0.005
0.
0.
0.
0.
0.
0.023
0.063
0.135
0.238
0.375
0.543
0.731
0.928
1.085
1.225
1.319
1.352
1.354
1.339
1.270
1.250
1.215
1.204
1.193
1.216
1.230
1.221
1.216
1.194
1.171
1.106
1.003
0.874
0.730
0.560
0.416
0.292
0.195
0.099
0.038
0.006
0.
0.
0.
0.
0.
0.023
0.070
0.150
0.247
0.414
0.574
0.764
0.953
1.127
1.255
1.331
1.359
1.347
1.308
1.240
1.178
1.143
1.123
1.120
1.118
1.122
1.130
1.134
1.132
1.096
1.038
0.947
0.819
0.684
0.541
0.398
0.284
0.180
0.091
0.029
0.006
0.
0.
0.
0.
0.
0.025
0.087
0.159
0.269
0.414
0.593
0.777
0.975
1.130
1.262
1.347
1.364
1.331
1.279
1.192
1.127
1.064
1.040
1.027
1.009
1.007
1.019
1.042
1.040
1.008
0.949
0.876
0.763
0.629
0.493
0.370
0.259
0.163
0.085
0.026
0.005
0.
0.
0.
0.
0.
0.029
0.084
0.176
0.267
0.418
0.589
0.782
0.960
1.122
1.247
1.328
1.324
1.303
1.234
1.148
1.061
0.976
0.940
0.904
0.903
0.902
0.930
0.936
0.946
0.906
0.851
0.776
0.683
0.569
0.438
0.314
0.223
0.143
0.071
0.021
0.005
0.
0.
0.
0.
0.
0.028
0.080
0.168
0.265
0.402
0.555
0.736
0.929
1.079
1.201
1.269
1.269
1.247
1.178
1.083
1.001
0.906
0.844
0.812
0.788
0.796
0.818
0.830
0.834
0.795
0.740
0.683
0.584
0.486
0.376
0.270
0.188
0.117
0.064
0.019
0.005
0.
0.
0.
0.
0.
0.027
0.073
0.158
0.250
0.376
0.514
0.685
0.847
1.000
1.112
1.183
1.197
1.180
1.113
1.004
0.926
0.830
0.765
0.725
0.686
0.701
0.707
0.721
0.713
0.679
0.619
0.565
0.487
0.395
0.316
0.223
0.153
0.087
0.041
0.016
0.003
0.
0.
0.
0.
0.
0.022
0.065
0.127
0.217
0.326
0.466
0.622
0.776
0.903
1.017
1.080
1.101
1.079
1.011
0.932
0.835
0.763
0.678
0.656
0.609
0.602
0.587
0.610
0.599
0.559
0.509
0.459
0.392
0.327
0.251
0.169
0.110
0.062
0.030
0.009
0.003
0.
0.
0.
0.
0.
0.019
0.043
0.105
0.170
0.268
0.387
0.536
0.676
0.793
0.891
0.964
0.978
0.967
0.909
0.839
0.754
0.675
0.603
0.571
0.528
0.497
0.487
0.484
0.477
0.448
0.402
0.364
0.309
0.245
0.176
0.111
0.072
0.040
0.020
0.008
0.002
0.
0.
0.
0.
0.
0.006
0.031
0.074
0.132
0.202
0.288
0.433
0.562
0.664
0.755
0.811
0.845
0.851
0.811
0.751
0.680
0.600
0.533
0.486
0.460
0.436
0.403
0.395
0.389
0.341
0.312
0.270
0.217
0.172
0.122
0.066
0.043
0.028
0.013
0.003
0.
0.
0.
0.
0.
0.
0.
0.016
0.052
0.084
0.138
0.211
0.315
0.422
0.519
0.600
0.664
0.685
0.699
0.695
0.645
0.600
0.527
0.461
0.424
0.396
0.363
0.325
0.328
0.301
0.256
0.233
0.189
0.148
0.109
0.075
0.044
0.025
0.015
0.010
0.002
0.
0.
0.
0.
0.
0.
0.
0.
0.023
0.059
0.094
0.135
0.222
0.292
0.377
0.446
0.502
0.553
0.569
0.577
0.545
0.491
0.442
0.396
0.367
0.343
0.301
0.257
0.251
0.224
0.199
0.171
0.135
0.110
0.076
0.050
0.025
0.015
0.011
0.002
0.
0.
0.
0.
0.
0.
0.
0.
0.
0.007
0.027
0.049
0.081
0.147
0.214
0.266
0.321
0.375
0.417
0.442
0.442
0.412
0.386
0.353
0.333
0.302
0.273
0.227
0.196
0.181
0.165
0.137
0.116
0.094
0.077
0.051
0.022
0.013
0.010
0.004
0.
0.
0.
0.
0.
0.
0.
0.
0.
0.
0.
0.007
0.024
0.039
0.077
0.137
0.182
0.231
0.269
0.303
0.329
0.327
0.310
0.282
0.264
0.245
0.221
0.201
0.170
0.147
0.138
0.122
0.100
0.084
0.067
0.045
0.023
0.006
0.003
0.
0.
0.
0.
0.
0.
0.
0.
0.
0.
0.
0.
0.
0.
0.003
0.014
0.035
0.074
0.114
0.145
0.174
0.210
0.212
0.227
0.228
0.214
0.203
0.187
0.159
0.137
0.118
0.108
0.099
0.088
0.071
0.050
0.036
0.013
0.005
0.002
0.
0.
0.
0.
0.
0.
0.
0.
0.
0.
0.
0.
0.
0.
0.
0.
0.003
0.003
0.029
0.049
0.075
0.103
0.129
0.142
0.157
0.161
0.157
0.145
0.128
0.111
0.095
0.073
0.074
0.065
0.049
0.033
0.016
0.008
0.003
0.
0.
0.
0.
0.
0.
0.
0.
0.
0.
0.
0.
0.
0.
0.
0.
0.
0.
0.
0.
0.007
0.024
0.037
0.056
0.075
0.091
0.099
0.106
0.107
0.093
0.080
0.075
0.062
0.053
0.046
0.032
0.019
0.010
0.004
0.003
0.
0.
0.
0.
0.
0.
0.
0.
0.
0.
0.
0.
0.
0.
0.
0.
0.
0.
0.
0.
0.
0.
0.005
0.017
0.026
0.035
0.046
0.055
0.057
0.052
0.054
0.047
0.041
0.034
0.026
0.019
0.008
0.006
0.003
0.003
0.002
0.
0.
0.
0.
0.
0.
0.
0.
0.
0.
0.
0.
0.
0.
0.
0.
0.
0.
0.
0.
0.
0.
0.
0.004
0.011
0.013
0.019
0.025
0.031
0.027
0.027
0.021
0.016
0.014
0.012
0.006
0.005
0.003
0.002
0.
0.
0.
0.
0.
0.
0.
0.
0.
0.
0.
0.
0.
0.
0.
0.
0.
0.
0.
0.
0.
0.
0.
0.
0.
0.
0.
0.
0.
0.
0.
0.
0.
0.
0.
0.
0.
0.
0.
0.
0.
0.
0.
0.
0.
0.
0.
0.
0.
0.
0.
0.
0.
0.
0.
0.
0.
0.
0.
0.
0.
0.
0.
0.
0.
0.
0.
0.
0.
0.
0.
0.
0.
0.
0.
0.
0.
0.
0.
0.
0.
0.
0.
0.
0.
0.
0.
0.
0.
0.
0.
0.
0.
0.
0.
0.
0.
0.
0.
0.
0.
0.
0.
0.
0.
0.
0.
0.
0.
0.
0.
0.
0.
0.
0.
0.
0.
0.
0.
0.
0.
0.
0.
0.
0.
0.
0.
0.
0.
0.
0.
0.
0.
0.
0.
0.
0.
0.
0.
0.
0.
0.
0.
0.
0.
0.
0.
0.
0.
0.
0.
0.
0.
0.
0.
0.
0.
0.
0.
0.
0.
0.
0.
0.
0.
0.
0.
0.
0.
0.
0.
0.
0.
0.
0.
0.
0.
0.
0.
0.
0.
0.
0.
0.
0.
0.
0.
0.
0.
0.
0.
0.
0.
0.
0.
0.
0.
0.
0.
0.
0.
0.
0.
0.
0.
0.
0.
0.
0.
0.
0.
0.
0.
0.
0.
0.
0.
0.
0.
0.
0.
0.
0.
0.
0.
0.
0.
0.
0.
0.
0.
0.
0.
0.
0.
0.
0.
0.
0.
0.
0.
0.
0.
0.
0.
0.
0.
0.
0.
0.
0.
0.
0.
0.
0.
0.
0.
0.
0.
0.
0.
0.
0.
0.
0.
0.
0.
0.
0.
0.
0.
0.
0.
0.
0.
0.
0.
0.
0.
0.
0.
0.
0.
0.
0.
0.
0.
0.
0.
0.
0.
0.
0.
0.
0.
0.
0.
0.
0.
0.
0.
0.
0.
0.
0.
0.
0.
0.
0.
0.
0.
0.
0.
0.
0.
0.
0.
0.
0.
0.
0.
0.
0.
0.
0.
0.
0.
0.
0.
0.
0.
0.
0.
0.
0.
0.
0.
0.
0.
0.
0.
0.
0.
0.
0.
0.
0.
0.
0.
0.
0.
0.
0.
0.
0.
0.
0.
0.
0.
0.
0.
0.
0.
0.
0.
0.
0.
0.
0.
0.
0.
0.
0.
0.
0.
0.
0.
0.
0.
0.
0.
0.
0.
0.
0.
0.
0.
0.
0.
0.
0.
0.
0.
0.
0.
0.
0.
0.
0.
0.
0.
0.
0.
0.
0.
0.
0.
0.
0.
0.
0.
0.
0.004
0.012
0.013
0.013
0.009
0.004
0.003
0.
0.
0.
0.
0.
0.
0.
0.
0.
0.
0.
0.
0.
0.
0.
0.
0.
0.
0.
0.
0.
0.
0.
0.
0.
0.002
0.002
0.
0.
0.
0.
0.
0.
0.014
0.019
0.021
0.018
0.018
0.017
0.011
0.009
0.004
0.003
0.
0.
0.
0.
0.
0.
0.
0.
0.
0.
0.
0.
0.
0.
0.
0.
0.
0.
0.
0.
0.
0.
0.002
0.007
0.012
0.013
0.016
0.012
0.011
0.005
0.019
0.018
0.025
0.028
0.029
0.029
0.023
0.020
0.012
0.009
0.004
0.
0.
0.
0.
0.
0.
0.
0.
0.
0.
0.
0.
0.
0.
0.
0.
0.004
0.005
0.005
0.006
0.005
0.007
0.013
0.025
0.037
0.049
0.047
0.049
0.047
0.050
0.043
0.043
0.035
0.034
0.035
0.035
0.032
0.024
0.019
0.012
0.004
0.003
0.
0.
0.
0.
0.
0.
0.
0.
0.
0.
0.
0.
0.
0.
0.005
0.006
0.007
0.012
0.015
0.015
0.029
0.049
0.066
0.096
0.109
0.111
0.097
0.092
0.082
0.078
0.070
0.065
0.048
0.044
0.039
0.035
0.026
0.022
0.013
0.009
0.003
0.
0.
0.
0.
0.
0.
0.
0.
0.
0.
0.
0.
0.002
0.008
0.010
0.016
0.021
0.032
0.038
0.054
0.078
0.108
0.138
0.160
0.183
0.184
0.173
0.164
0.153
0.128
0.098
0.086
0.069
0.048
0.045
0.037
0.027
0.022
0.014
0.010
0.004
0.
0.
0.
0.
0.
0.
0.
0.
0.
0.
0.
0.003
0.011
0.019
0.028
0.041
0.054
0.073
0.091
0.117
0.137
0.184
0.218
0.241
0.261
0.269
0.255
0.239
0.219
0.195
0.156
0.109
0.089
0.065
0.046
0.040
0.026
0.021
0.013
0.009
0.003
0.
0.
0.
0.
0.
0.
0.
0.
0.
0.
0.003
0.012
0.016
0.033
0.052
0.074
0.096
0.120
0.153
0.193
0.228
0.285
0.329
0.350
0.367
0.371
0.367
0.340
0.306
0.264
0.207
0.165
0.116
0.092
0.067
0.054
0.037
0.023
0.015
0.008
0.003
0.
0.
0.
0.
0.
0.
0.
0.
0.
0.003
0.012
0.017
0.032
0.052
0.078
0.115
0.148
0.195
0.237
0.295
0.351
0.403
0.449
0.488
0.502
0.512
0.498
0.461
0.415
0.346
0.281
0.222
0.166
0.126
0.088
0.064
0.056
0.035
0.025
0.008
0.004
0.
0.
0.
0.
0.
0.
0.
0.
0.
0.008
0.015
0.027
0.040
0.080
0.115
0.167
0.211
0.277
0.339
0.399
0.487
0.543
0.593
0.645
0.662
0.680
0.646
0.606
0.528
0.439
0.353
0.291
0.217
0.158
0.130
0.082
0.066
0.049
0.034
0.018
0.010
0.004
0.
0.
0.
0.
0.
0.
0.
0.002
0.011
0.026
0.039
0.066
0.113
0.159
0.225
0.295
0.363
0.440
0.521
0.615
0.703
0.759
0.817
0.844
0.844
0.812
0.731
0.651
0.543
0.431
0.361
0.275
0.200
0.156
0.117
0.087
0.065
0.046
0.030
0.015
0.010
0.004
0.
0.
0.
0.
0.
0.
0.006
0.021
0.032
0.059
0.091
0.148
0.215
0.283
0.372
0.452
0.552
0.642
0.750
0.834
0.918
0.962
0.991
1.002
0.957
0.873
0.772
0.656
0.542
0.424
0.332
0.253
0.199
0.145
0.111
0.085
0.064
0.041
0.026
0.015
0.006
0.004
0.
0.
0.
0.
0.003
0.008
0.030
0.051
0.082
0.115
0.186
0.266
0.352
0.444
0.553
0.648
0.771
0.875
0.957
1.040
1.091
1.130
1.141
1.093
1.002
0.893
0.781
0.665
0.521
0.403
0.320
0.248
0.194
0.149
0.111
0.084
0.059
0.036
0.024
0.012
0.005
0.
0.
0.
0.003
0.005
0.019
0.043
0.067
0.098
0.156
0.233
0.322
0.423
0.524
0.640
0.756
0.864
0.965
1.063
1.150
1.194
1.233
1.240
1.212
1.125
1.018
0.903
0.765
0.631
0.494
0.400
0.314
0.238
0.194
0.138
0.106
0.077
0.050
0.030
0.019
0.005
0.003
0.
0.003
0.005
0.017
0.030
0.055
0.086
0.132
0.208
0.291
0.377
0.481
0.594
0.709
0.843
0.944
1.041
1.139
1.232
1.277
1.307
1.308
1.282
1.230
1.120
1.008
0.877
0.726
0.581
0.470
0.383
0.295
0.225
0.170
0.129
0.087
0.063
0.035
0.022
0.010
0.003
0.
0.004
0.015
0.026
0.038
0.072
0.115
0.170
0.246
0.347
0.441
0.546
0.653
0.782
0.903
1.014
1.101
1.191
1.261
1.318
1.374
1.396
1.368
1.308
1.204
1.095
0.971
0.834
0.682
0.559
0.453
0.356
0.269
0.197
0.141
0.102
0.070
0.043
0.024
0.010
0.003
0.
0.008
0.019
0.034
0.054
0.088
0.135
0.206
0.298
0.388
0.496
0.613
0.731
0.850
0.968
1.062
1.147
1.231
1.308
1.372
1.412
1.419
1.417
1.364
1.285
1.195
1.070
0.935
0.787
0.654
0.536
0.416
0.300
0.214
0.157
0.109
0.073
0.048
0.024
0.014
0.003
0.
0.014
0.023
0.040
0.069
0.103
0.157
0.241
0.337
0.443
0.562
0.681
0.813
0.934
1.033
1.126
1.188
1.263
1.325
1.377
1.424
1.448
1.445
1.409
1.364
1.283
1.165
1.015
0.867
0.743
0.613
0.480
0.338
0.237
0.167
0.112
0.072
0.047
0.022
0.009
0.003
0.003
0.015
0.028
0.049
0.078
0.121
0.178
0.263
0.384
0.504
0.632
0.764
0.874
0.995
1.101
1.177
1.228
1.288
1.328
1.386
1.429
1.426
1.438
1.432
1.394
1.329
1.229
1.094
0.943
0.811
0.673
0.529
0.382
0.262
0.173
0.113
0.071
0.043
0.019
0.008
0.
0.003
0.016
0.029
0.051
0.084
0.134
0.191
0.293
0.419
0.559
0.688
0.831
0.943
1.072
1.129
1.190
1.252
1.305
1.328
1.356
1.399
1.405
1.427
1.423
1.400
1.357
1.285
1.155
1.009
0.872
0.724
0.554
0.406
0.280
0.179
0.103
0.064
0.037
0.016
0.003
0.
0.003
0.015
0.028
0.054
0.088
0.144
0.218
0.324
0.458
0.605
0.745
0.885
0.986
1.089
1.180
1.217
1.237
1.286
1.310
1.319
1.333
1.356
1.408
1.425
1.422
1.384
1.305
1.183
1.056
0.909
0.743
0.572
0.425
0.281
0.187
0.100
0.056
0.029
0.008
0.
0.
0.003
0.013
0.022
0.049
0.085
0.148
0.222
0.347
0.487
0.636
0.787
0.914
1.021
1.116
1.208
1.248
1.255
1.279
1.303
1.314
1.350
1.360
1.388
1.413
1.417
1.385
1.299
1.206
1.078
0.921
0.749
0.573
0.415
0.283
0.178
0.096
0.045
0.015
0.
0.
0.
0.003
0.005
0.018
0.046
0.093
0.148
0.243
0.348
0.504
0.668
0.811
0.948
1.066
1.165
1.230
1.260
1.287
1.295
1.300
1.303
1.329
1.346
1.372
1.408
1.399
1.370
1.298
1.203
1.075
0.922
0.761
0.568
0.409
0.271
0.181
0.093
0.026
0.009
0.
0.
0.
0.
0.004
0.011
0.048
0.091
0.164
0.256
0.379
0.520
0.685
0.837
0.964
1.099
1.199
1.250
1.279
1.277
1.280
1.285
1.279
1.275
1.317
1.340
1.368
1.375
1.350
1.277
1.190
1.073
0.929
0.752
0.551
0.396
0.261
0.160
0.083
0.015
0.
0.
0.
0.
0.
0.003
0.017
0.033
0.107
0.173
0.279
0.397
0.539
0.711
0.876
1.008
1.117
1.188
1.248
1.279
1.293
1.275
1.258
1.247
1.253
1.286
1.329
1.344
1.347
1.327
1.260
1.163
1.043
0.898
0.721
0.531
0.380
0.256
0.156
0.061
0.004
0.002
0.
0.
0.
0.
0.004
0.019
0.042
0.114
0.200
0.310
0.431
0.584
0.740
0.903
1.026
1.130
1.198
1.244
1.272
1.271
1.260
1.267
1.261
1.252
1.292
1.306
1.328
1.326
1.288
1.212
1.108
0.999
0.851
0.698
0.509
0.355
0.233
0.136
0.057
0.009
0.003
0.
0.
0.
0.003
0.005
0.024
0.058
0.125
0.227
0.343
0.482
0.628
0.776
0.916
1.042
1.141
1.204
1.249
1.272
1.282
1.320
1.303
1.286
1.251
1.282
1.307
1.329
1.313
1.269
1.184
1.092
0.971
0.808
0.649
0.481
0.336
0.216
0.122
0.046
0.010
0.003
0.
0.
0.
0.004
0.011
0.034
0.073
0.147
0.260
0.376
0.533
0.665
0.830
0.944
1.069
1.156
1.199
1.261
1.284
1.314
1.337
1.338
1.313
1.289
1.288
1.314
1.292
1.282
1.240
1.163
1.057
0.915
0.768
0.602
0.447
0.304
0.185
0.104
0.041
0.010
0.003
0.
0.
0.
0.005
0.013
0.039
0.091
0.182
0.292
0.420
0.586
0.747
0.903
1.027
1.127
1.213
1.241
1.287
1.306
1.326
1.348
1.345
1.315
1.295
1.302
1.309
1.311
1.277
1.221
1.137
1.030
0.888
0.734
0.568
0.414
0.261
0.156
0.082
0.039
0.009
0.003
0.
0.
0.
0.005
0.017
0.046
0.108
0.205
0.343
0.482
0.655
0.813
0.965
1.084
1.173
1.260
1.281
1.291
1.305
1.304
1.326
1.327
1.307
1.310
1.318
1.322
1.331
1.282
1.185
1.114
0.996
0.854
0.688
0.535
0.387
0.233
0.137
0.076
0.034
0.008
0.002
0.
0.
0.
0.005
0.022
0.051
0.132
0.249
0.384
0.541
0.719
0.867
1.029
1.136
1.221
1.284
1.314
1.322
1.301
1.306
1.289
1.323
1.323
1.336
1.351
1.341
1.318
1.264
1.175
1.066
0.927
0.789
0.646
0.498
0.342
0.211
0.110
0.064
0.030
0.003
0.
0.
0.
0.
0.005
0.024
0.057
0.168
0.284
0.419
0.586
0.775
0.933
1.067
1.180
1.232
1.292
1.333
1.318
1.291
1.269
1.271
1.290
1.291
1.306
1.309
1.324
1.275
1.212
1.133
1.026
0.900
0.751
0.619
0.449
0.315
0.198
0.109
0.054
0.020
0.
0.
0.
0.
0.
0.005
0.025
0.088
0.180
0.316
0.451
0.636
0.818
0.984
1.117
1.224
1.280
1.321
1.308
1.303
1.267
1.233
1.221
1.243
1.251
1.255
1.268
1.249
1.218
1.173
1.084
0.986
0.866
0.736
0.567
0.414
0.289
0.183
0.104
0.045
0.005
0.
0.
0.
0.
0.
0.007
0.036
0.117
0.207
0.340
0.497
0.682
0.872
1.056
1.187
1.278
1.306
1.310
1.288
1.249
1.211
1.170
1.157
1.185
1.198
1.204
1.191
1.190
1.177
1.141
1.051
0.964
0.835
0.704
0.540
0.389
0.265
0.173
0.097
0.026
0.002
0.
0.
0.
0.
0.
0.012
0.054
0.133
0.231
0.367
0.538
0.715
0.909
1.079
1.218
1.304
1.321
1.309
1.273
1.183
1.127
1.087
1.080
1.096
1.102
1.113
1.103
1.110
1.104
1.072
1.004
0.926
0.793
0.661
0.504
0.357
0.253
0.151
0.085
0.015
0.003
0.
0.
0.
0.
0.
0.012
0.066
0.146
0.259
0.401
0.571
0.764
0.956
1.112
1.233
1.294
1.309
1.273
1.217
1.132
1.048
1.009
0.991
0.984
0.979
0.996
1.001
1.031
1.016
0.984
0.942
0.853
0.729
0.596
0.454
0.334
0.226
0.146
0.070
0.015
0.003
0.
0.
0.
0.
0.
0.021
0.078
0.148
0.268
0.428
0.597
0.780
0.968
1.117
1.239
1.287
1.298
1.252
1.181
1.079
0.971
0.913
0.892
0.871
0.870
0.866
0.900
0.917
0.929
0.897
0.834
0.768
0.645
0.528
0.408
0.294
0.205
0.131
0.060
0.014
0.003
0.
0.
0.
0.
0.
0.027
0.085
0.164
0.265
0.420
0.598
0.775
0.966
1.107
1.216
1.278
1.258
1.198
1.114
1.010
0.901
0.828
0.776
0.754
0.741
0.753
0.792
0.814
0.809
0.786
0.739
0.668
0.570
0.457
0.356
0.260
0.179
0.112
0.051
0.013
0.002
0.
0.
0.
0.
0.
0.029
0.082
0.158
0.263
0.398
0.562
0.748
0.915
1.060
1.159
1.214
1.197
1.145
1.058
0.929
0.837
0.748
0.696
0.651
0.642
0.651
0.672
0.699
0.700
0.673
0.625
0.563
0.486
0.394
0.305
0.218
0.152
0.090
0.036
0.006
0.
0.
0.
0.
0.
0.
0.023
0.071
0.145
0.249
0.372
0.530
0.691
0.855
0.992
1.087
1.150
1.137
1.064
0.982
0.859
0.744
0.673
0.595
0.562
0.530
0.548
0.559
0.586
0.586
0.555
0.520
0.464
0.395
0.324
0.243
0.176
0.120
0.065
0.027
0.005
0.
0.
0.
0.
0.
0.
0.016
0.061
0.129
0.212
0.326
0.473
0.635
0.770
0.894
0.981
1.027
1.015
0.974
0.897
0.795
0.702
0.596
0.544
0.474
0.448
0.447
0.446
0.473
0.474
0.433
0.396
0.361
0.314
0.257
0.190
0.127
0.078
0.042
0.014
0.003
0.
0.
0.
0.
0.
0.
0.007
0.046
0.090
0.174
0.258
0.389
0.543
0.671
0.784
0.856
0.906
0.913
0.874
0.813
0.727
0.636
0.541
0.460
0.412
0.385
0.372
0.360
0.361
0.370
0.338
0.316
0.280
0.244
0.183
0.130
0.079
0.046
0.027
0.011
0.002
0.
0.
0.
0.
0.
0.
0.003
0.028
0.074
0.119
0.207
0.301
0.434
0.562
0.659
0.732
0.775
0.775
0.752
0.706
0.632
0.567
0.473
0.403
0.353
0.330
0.310
0.283
0.282
0.263
0.253
0.238
0.208
0.160
0.125
0.078
0.043
0.030
0.014
0.009
0.
0.
0.
0.
0.
0.
0.
0.
0.011
0.043
0.093
0.143
0.213
0.322
0.428
0.518
0.583
0.622
0.639
0.631
0.596
0.546
0.483
0.408
0.347
0.310
0.287
0.259
0.229
0.222
0.193
0.182
0.159
0.128
0.097
0.076
0.034
0.026
0.015
0.011
0.002
0.
0.
0.
0.
0.
0.
0.
0.
0.002
0.025
0.051
0.088
0.129
0.216
0.298
0.370
0.432
0.471
0.504
0.505
0.484
0.452
0.386
0.326
0.286
0.255
0.239
0.204
0.169
0.161
0.143
0.130
0.115
0.093
0.065
0.049
0.018
0.013
0.011
0.004
0.
0.
0.
0.
0.
0.
0.
0.
0.
0.
0.004
0.028
0.056
0.087
0.135
0.208
0.267
0.313
0.355
0.387
0.390
0.381
0.349
0.298
0.251
0.227
0.207
0.171
0.142
0.124
0.113
0.103
0.083
0.074
0.052
0.040
0.012
0.011
0.005
0.002
0.
0.
0.
0.
0.
0.
0.
0.
0.
0.
0.
0.
0.007
0.027
0.041
0.080
0.129
0.171
0.218
0.253
0.274
0.278
0.274
0.253
0.228
0.197
0.171
0.155
0.126
0.107
0.091
0.087
0.072
0.056
0.045
0.027
0.010
0.003
0.002
0.
0.
0.
0.
0.
0.
0.
0.
0.
0.
0.
0.
0.
0.
0.
0.003
0.018
0.035
0.061
0.102
0.135
0.156
0.170
0.191
0.184
0.177
0.171
0.153
0.134
0.110
0.084
0.067
0.066
0.060
0.043
0.025
0.018
0.003
0.002
0.
0.
0.
0.
0.
0.
0.
0.
0.
0.
0.
0.
0.
0.
0.
0.
0.
0.
0.003
0.008
0.022
0.035
0.065
0.089
0.107
0.121
0.124
0.121
0.119
0.104
0.091
0.070
0.057
0.047
0.041
0.025
0.017
0.008
0.003
0.003
0.
0.
0.
0.
0.
0.
0.
0.
0.
0.
0.
0.
0.
0.
0.
0.
0.
0.
0.
0.
0.
0.002
0.021
0.028
0.036
0.059
0.068
0.076
0.077
0.074
0.060
0.058
0.043
0.033
0.025
0.018
0.007
0.006
0.003
0.003
0.
0.
0.
0.
0.
0.
0.
0.
0.
0.
0.
0.
0.
0.
0.
0.
0.
0.
0.
0.
0.
0.
0.
0.004
0.010
0.021
0.026
0.029
0.036
0.042
0.041
0.038
0.028
0.021
0.015
0.012
0.006
0.005
0.003
0.002
0.
0.
0.
0.
0.
0.
0.
0.
0.
0.
0.
0.
0.
0.
0.
0.
0.
0.
0.
0.
0.
0.
0.
0.
0.
0.
0.005
0.010
0.011
0.012
0.014
0.016
0.016
0.012
0.009
0.004
0.003
0.003
0.
0.
0.
0.
0.
0.
0.
0.
0.
0.
0.
0.
0.
0.
0.
0.
0.
0.
0.
0.
0.
0.
0.
0.
0.
0.
0.
0.
0.
0.
0.
0.
0.
0.
0.
0.
0.
0.
0.
0.
0.
0.
0.
0.
0.
0.
0.
0.
0.
0.
0.
0.
0.
0.
0.
0.
0.
0.
0.
0.
0.
0.
0.
0.
0.
0.
0.
0.
0.
0.
0.
0.
0.
0.
0.
0.
0.
0.
0.
0.
0.
0.
0.
0.
0.
0.
0.
0.
0.
0.
0.
0.
0.
0.
0.
0.
0.
0.
0.
0.
0.
0.
0.
0.
0.
0.
0.
0.
0.
0.
0.
0.
0.
0.
0.
0.
0.
0.
0.
0.
0.
0.
0.
0.
0.
0.
0.
0.
0.
0.
0.
0.
0.
0.
0.
0.
0.
0.
0.
0.
0.
0.
0.
0.
0.
0.
0.
0.
0.
0.
0.
0.
0.
0.
0.
0.
0.
0.
0.
0.
0.
0.
0.
0.
0.
0.
0.
0.
0.
0.
0.
0.
0.
0.
0.
0.
0.
0.
0.
0.
0.
0.
0.
0.
0.
0.
0.
0.
0.
0.
0.
0.
0.
0.
0.
0.
0.
0.
0.
0.
0.
0.
0.
0.
0.
0.
0.
0.
0.
0.
0.
0.
0.
0.
0.
0.
0.
0.
0.
0.
0.
0.
0.
0.
0.
0.
0.
0.
0.
0.
0.
0.
0.
0.
0.
0.
0.
0.
0.
0.
0.
0.
0.
0.
0.
0.
0.
0.
0.
0.
0.
0.
0.
0.
0.
0.
0.
0.
0.
0.
0.
0.
0.
0.
0.
0.
0.
0.
0.
0.
0.
0.
0.
0.
0.
0.
0.
0.
0.
0.
0.
0.
0.
0.
0.
0.
0.
0.
0.
0.
0.
0.
0.
0.
0.
0.
0.
0.
0.
0.
0.
0.
0.
0.
0.
0.
0.
0.
0.
0.
0.
0.
0.
0.
0.
0.
0.
0.
0.
0.
0.
0.
0.
0.
0.
0.
0.
0.
0.004
0.004
0.006
0.002
0.002
0.
0.
0.
0.
0.
0.
0.
0.
0.
0.
0.
0.
0.
0.
0.
0.
0.
0.
0.
0.
0.
0.
0.
0.
0.
0.
0.
0.
0.
0.
0.
0.
0.002
0.
0.004
0.005
0.005
0.008
0.008
0.007
0.003
0.007
0.012
0.013
0.013
0.008
0.004
0.003
0.
0.
0.
0.
0.
0.
0.
0.
0.
0.
0.
0.
0.
0.
0.
0.
0.
0.
0.
0.
0.
0.
0.
0.002
0.003
0.003
0.012
0.021
0.017
0.010
0.008
0.008
0.012
0.018
0.023
0.023
0.024
0.020
0.019
0.016
0.010
0.004
0.003
0.
0.
0.
0.
0.
0.
0.
0.
0.
0.
0.
0.
0.
0.
0.
0.
0.
0.
0.
0.
0.002
0.003
0.008
0.018
0.023
0.034
0.038
0.032
0.020
0.027
0.034
0.032
0.037
0.037
0.034
0.033
0.030
0.023
0.018
0.011
0.004
0.003
0.
0.
0.
0.
0.
0.
0.
0.
0.
0.
0.
0.
0.
0.
0.
0.004
0.005
0.005
0.008
0.008
0.012
0.019
0.044
0.050
0.058
0.058
0.057
0.044
0.055
0.054
0.051
0.047
0.048
0.049
0.043
0.039
0.029
0.024
0.014
0.010
0.004
0.
0.
0.
0.
0.
0.
0.
0.
0.
0.
0.
0.
0.
0.
0.005
0.006
0.008
0.008
0.011
0.013
0.028
0.046
0.062
0.069
0.080
0.088
0.097
0.092
0.086
0.081
0.066
0.064
0.063
0.060
0.057
0.048
0.041
0.029
0.022
0.012
0.005
0.003
0.
0.
0.
0.
0.
0.
0.
0.
0.
0.
0.
0.
0.005
0.009
0.016
0.019
0.020
0.026
0.036
0.064
0.087
0.108
0.129
0.146
0.143
0.153
0.143
0.130
0.126
0.108
0.089
0.080
0.067
0.064
0.054
0.046
0.032
0.024
0.014
0.009
0.003
0.
0.
0.
0.
0.
0.
0.
0.
0.
0.
0.002
0.007
0.017
0.029
0.034
0.044
0.058
0.071
0.091
0.124
0.155
0.177
0.199
0.218
0.221
0.233
0.227
0.207
0.178
0.141
0.125
0.104
0.082
0.073
0.065
0.052
0.033
0.025
0.014
0.010
0.003
0.
0.
0.
0.
0.
0.
0.
0.
0.
0.002
0.010
0.019
0.033
0.041
0.055
0.076
0.100
0.136
0.172
0.203
0.222
0.259
0.289
0.300
0.310
0.308
0.306
0.281
0.251
0.201
0.158
0.143
0.108
0.093
0.071
0.058
0.043
0.033
0.014
0.009
0.003
0.
0.
0.
0.
0.
0.
0.
0.
0.002
0.010
0.015
0.033
0.049
0.070
0.097
0.133
0.165
0.205
0.241
0.295
0.342
0.389
0.409
0.408
0.421
0.406
0.397
0.366
0.324
0.272
0.221
0.187
0.144
0.111
0.090
0.068
0.052
0.032
0.017
0.004
0.003
0.
0.
0.
0.
0.
0.
0.
0.
0.003
0.014
0.025
0.049
0.067
0.109
0.154
0.199
0.247
0.310
0.354
0.414
0.471
0.505
0.547
0.559
0.547
0.535
0.514
0.470
0.408
0.360
0.286
0.234
0.184
0.142
0.105
0.084
0.061
0.043
0.025
0.007
0.
0.
0.
0.
0.
0.
0.
0.
0.002
0.012
0.023
0.036
0.075
0.113
0.158
0.220
0.287
0.340
0.408
0.474
0.555
0.609
0.670
0.711
0.739
0.727
0.706
0.662
0.591
0.509
0.425
0.341
0.271
0.212
0.165
0.128
0.096
0.067
0.051
0.033
0.014
0.004
0.
0.
0.
0.
0.
0.
0.
0.003
0.014
0.029
0.060
0.101
0.144
0.217
0.281
0.358
0.438
0.524
0.601
0.691
0.763
0.847
0.885
0.906
0.890
0.847
0.783
0.699
0.591
0.494
0.415
0.326
0.259
0.201
0.143
0.118
0.083
0.068
0.042
0.020
0.010
0.004
0.
0.
0.
0.
0.
0.
0.010
0.025
0.045
0.075
0.127
0.188
0.272
0.352
0.437
0.521
0.622
0.723
0.815
0.903
0.985
1.020
1.052
1.034
0.996
0.920
0.809
0.705
0.586
0.492
0.376
0.289
0.227
0.173
0.146
0.098
0.080
0.055
0.031
0.014
0.005
0.003
0.
0.
0.
0.
0.003
0.012
0.036
0.063
0.103
0.149
0.233
0.331
0.424
0.524
0.622
0.733
0.834
0.928
1.018
1.102
1.150
1.166
1.161
1.126
1.049
0.933
0.822
0.698
0.586
0.459
0.350
0.269
0.217
0.173
0.125
0.097
0.072
0.040
0.023
0.012
0.004
0.
0.
0.
0.003
0.005
0.023
0.050
0.082
0.124
0.190
0.277
0.392
0.498
0.602
0.720
0.815
0.928
1.029
1.128
1.181
1.235
1.265
1.267
1.236
1.146
1.044
0.939
0.805
0.676
0.529
0.416
0.328
0.256
0.210
0.152
0.118
0.085
0.053
0.029
0.019
0.005
0.003
0.
0.
0.004
0.016
0.033
0.060
0.100
0.147
0.223
0.328
0.441
0.563
0.681
0.793
0.898
1.007
1.095
1.188
1.261
1.309
1.335
1.342
1.314
1.247
1.139
1.030
0.913
0.758
0.627
0.501
0.396
0.304
0.241
0.185
0.134
0.097
0.056
0.034
0.022
0.005
0.003
0.
0.003
0.014
0.025
0.039
0.074
0.119
0.181
0.267
0.379
0.493
0.623
0.725
0.863
0.978
1.070
1.154
1.231
1.302
1.352
1.399
1.389
1.355
1.305
1.224
1.120
0.985
0.851
0.709
0.570
0.466
0.365
0.270
0.206
0.149
0.101
0.067
0.042
0.023
0.010
0.003
0.
0.007
0.018
0.032
0.052
0.091
0.142
0.217
0.312
0.419
0.534
0.672
0.778
0.916
1.020
1.117
1.190
1.271
1.322
1.394
1.437
1.420
1.398
1.369
1.297
1.202
1.082
0.934
0.798
0.659
0.541
0.418
0.305
0.219
0.165
0.105
0.071
0.047
0.023
0.014
0.003
0.
0.013
0.022
0.038
0.062
0.099
0.165
0.240
0.348
0.467
0.584
0.723
0.847
0.984
1.079
1.159
1.228
1.301
1.336
1.393
1.453
1.455
1.441
1.400
1.338
1.273
1.165
1.033
0.878
0.743
0.612
0.486
0.334
0.234
0.162
0.110
0.070
0.045
0.022
0.009
0.
0.003
0.015
0.027
0.047
0.075
0.114
0.166
0.268
0.380
0.513
0.650
0.771
0.910
1.052
1.151
1.205
1.259
1.313
1.353
1.388
1.437
1.450
1.443
1.416
1.384
1.308
1.223
1.076
0.943
0.799
0.655
0.512
0.365
0.251
0.172
0.110
0.068
0.042
0.019
0.004
0.
0.003
0.015
0.028
0.049
0.079
0.119
0.181
0.288
0.422
0.552
0.703
0.854
0.978
1.102
1.184
1.243
1.283
1.322
1.358
1.390
1.387
1.424
1.433
1.418
1.401
1.337
1.253
1.149
0.996
0.862
0.710
0.537
0.380
0.273
0.168
0.107
0.062
0.035
0.015
0.
0.
0.003
0.014
0.027
0.052
0.082
0.130
0.203
0.321
0.452
0.614
0.751
0.887
1.032
1.149
1.227
1.272
1.291
1.314
1.347
1.358
1.370
1.377
1.408
1.403
1.395
1.363
1.265
1.176
1.035
0.891
0.726
0.555
0.395
0.281
0.183
0.098
0.054
0.028
0.008
0.
0.
0.003
0.013
0.021
0.047
0.082
0.138
0.219
0.337
0.485
0.636
0.792
0.938
1.061
1.170
1.264
1.284
1.317
1.321
1.346
1.357
1.367
1.391
1.389
1.401
1.400
1.362
1.289
1.203
1.061
0.915
0.747
0.557
0.398
0.281
0.181
0.088
0.043
0.014
0.
0.
0.
0.
0.005
0.017
0.045
0.090
0.143
0.230
0.350
0.517
0.675
0.817
0.954
1.109
1.204
1.272
1.311
1.326
1.343
1.336
1.334
1.372
1.383
1.382
1.393
1.406
1.353
1.293
1.200
1.071
0.913
0.748
0.547
0.404
0.278
0.172
0.090
0.030
0.004
0.
0.
0.
0.
0.004
0.011
0.039
0.087
0.160
0.266
0.372
0.528
0.703
0.854
1.002
1.143
1.246
1.309
1.323
1.336
1.354
1.330
1.321
1.314
1.332
1.361
1.387
1.386
1.356
1.281
1.197
1.074
0.915
0.726
0.550
0.396
0.264
0.158
0.084
0.020
0.
0.
0.
0.
0.
0.003
0.016
0.033
0.105
0.181
0.289
0.399
0.559
0.741
0.892
1.040
1.155
1.234
1.302
1.316
1.331
1.336
1.308
1.287
1.299
1.310
1.359
1.371
1.369
1.337
1.260
1.164
1.058
0.900
0.733
0.528
0.385
0.258
0.152
0.070
0.015
0.002
0.
0.
0.
0.
0.003
0.018
0.047
0.129
0.219
0.323
0.453
0.615
0.769
0.940
1.069
1.182
1.251
1.291
1.312
1.322
1.337
1.328
1.314
1.301
1.342
1.375
1.379
1.369
1.326
1.229
1.139
1.041
0.885
0.702
0.504
0.355
0.225
0.139
0.061
0.010
0.003
0.
0.
0.
0.
0.004
0.024
0.070
0.138
0.242
0.364
0.500
0.655
0.812
0.956
1.095
1.193
1.248
1.295
1.310
1.342
1.337
1.354
1.328
1.321
1.333
1.363
1.364
1.353
1.309
1.218
1.100
0.993
0.838
0.652
0.480
0.331
0.216
0.123
0.057
0.013
0.003
0.
0.
0.
0.003
0.008
0.035
0.095
0.162
0.281
0.402
0.554
0.702
0.857
1.004
1.116
1.201
1.263
1.292
1.309
1.342
1.365
1.375
1.362
1.332
1.339
1.340
1.340
1.332
1.277
1.186
1.067
0.925
0.784
0.612
0.440
0.302
0.194
0.112
0.051
0.017
0.003
0.
0.
0.
0.004
0.014
0.040
0.107
0.206
0.305
0.441
0.600
0.765
0.940
1.052
1.159
1.231
1.289
1.310
1.308
1.340
1.375
1.367
1.345
1.316
1.329
1.340
1.323
1.290
1.234
1.156
1.034
0.897
0.724
0.567
0.406
0.266
0.172
0.094
0.046
0.016
0.003
0.
0.
0.
0.005
0.016
0.057
0.125
0.224
0.342
0.503
0.682
0.839
1.002
1.119
1.195
1.248
1.296
1.314
1.296
1.317
1.317
1.336
1.311
1.318
1.316
1.321
1.303
1.255
1.181
1.084
0.974
0.840
0.670
0.520
0.369
0.242
0.135
0.075
0.036
0.015
0.002
0.
0.
0.
0.007
0.017
0.066
0.147
0.262
0.398
0.562
0.735
0.904
1.052
1.165
1.243
1.295
1.311
1.298
1.294
1.271
1.265
1.270
1.298
1.304
1.307
1.292
1.265
1.233
1.151
1.033
0.920
0.775
0.622
0.473
0.321
0.214
0.111
0.061
0.024
0.003
0.
0.
0.
0.
0.007
0.018
0.067
0.169
0.282
0.442
0.603
0.792
0.958
1.098
1.190
1.245
1.292
1.303
1.279
1.249
1.213
1.208
1.217
1.237
1.254
1.248
1.241
1.229
1.184
1.094
0.989
0.860
0.724
0.577
0.421
0.287
0.188
0.099
0.049
0.019
0.002
0.
0.
0.
0.
0.006
0.020
0.092
0.191
0.314
0.463
0.652
0.831
0.991
1.125
1.206
1.244
1.267
1.273
1.232
1.194
1.143
1.139
1.150
1.166
1.182
1.184
1.186
1.161
1.106
1.026
0.924
0.813
0.681
0.526
0.390
0.261
0.165
0.086
0.039
0.007
0.
0.
0.
0.
0.
0.003
0.036
0.111
0.204
0.341
0.501
0.685
0.880
1.054
1.157
1.251
1.271
1.264
1.224
1.185
1.104
1.059
1.046
1.069
1.072
1.091
1.078
1.086
1.071
1.032
0.968
0.886
0.761
0.631
0.481
0.345
0.233
0.145
0.083
0.014
0.
0.
0.
0.
0.
0.
0.010
0.050
0.123
0.227
0.366
0.526
0.721
0.914
1.079
1.196
1.244
1.278
1.245
1.197
1.118
1.021
0.967
0.955
0.971
0.977
0.987
0.999
0.992
0.985
0.950
0.894
0.812
0.710
0.567
0.440
0.308
0.214
0.130
0.049
0.007
0.002
0.
0.
0.
0.
0.
0.018
0.052
0.139
0.256
0.396
0.568
0.751
0.941
1.093
1.190
1.243
1.237
1.199
1.126
1.010
0.932
0.848
0.834
0.823
0.848
0.876
0.889
0.878
0.891
0.857
0.813
0.745
0.629
0.508
0.379
0.270
0.189
0.110
0.037
0.007
0.002
0.
0.
0.
0.
0.
0.024
0.062
0.147
0.268
0.410
0.591
0.774
0.946
1.097
1.191
1.224
1.205
1.141
1.062
0.946
0.840
0.752
0.712
0.701
0.698
0.728
0.766
0.799
0.780
0.765
0.725
0.639
0.558
0.445
0.338
0.237
0.165
0.091
0.035
0.007
0.002
0.
0.
0.
0.
0.
0.026
0.074
0.153
0.260
0.409
0.589
0.763
0.936
1.073
1.166
1.201
1.166
1.078
0.999
0.880
0.755
0.668
0.604
0.579
0.599
0.621
0.637
0.655
0.666
0.651
0.618
0.555
0.467
0.375
0.291
0.204
0.144
0.087
0.026
0.006
0.
0.
0.
0.
0.
0.
0.022
0.072
0.149
0.261
0.401
0.560
0.736
0.898
1.028
1.115
1.139
1.121
1.042
0.933
0.806
0.701
0.585
0.513
0.494
0.494
0.517
0.527
0.561
0.559
0.556
0.512
0.462
0.381
0.315
0.239
0.173
0.122
0.060
0.015
0.003
0.
0.
0.
0.
0.
0.
0.020
0.073
0.134
0.247
0.382
0.522
0.684
0.832
0.956
1.036
1.072
1.055
0.969
0.862
0.743
0.626
0.511
0.432
0.414
0.398
0.399
0.439
0.450
0.460
0.429
0.403
0.363
0.317
0.254
0.190
0.130
0.090
0.046
0.008
0.
0.
0.
0.
0.
0.
0.
0.012
0.060
0.109
0.212
0.339
0.469
0.620
0.752
0.861
0.930
0.954
0.935
0.869
0.789
0.677
0.565
0.456
0.382
0.331
0.313
0.309
0.321
0.337
0.343
0.326
0.310
0.285
0.246
0.187
0.142
0.093
0.054
0.019
0.003
0.
0.
0.
0.
0.
0.
0.
0.004
0.043
0.087
0.171
0.269
0.394
0.532
0.661
0.763
0.833
0.849
0.834
0.772
0.689
0.596
0.491
0.401
0.336
0.272
0.254
0.234
0.232
0.238
0.243
0.247
0.237
0.215
0.184
0.134
0.087
0.055
0.026
0.010
0.002
0.
0.
0.
0.
0.
0.
0.
0.003
0.027
0.062
0.125
0.210
0.295
0.424
0.537
0.639
0.692
0.710
0.707
0.677
0.610
0.522
0.434
0.357
0.289
0.237
0.215
0.199
0.177
0.182
0.170
0.163
0.161
0.143
0.118
0.079
0.048
0.023
0.014
0.005
0.
0.
0.
0.
0.
0.
0.
0.
0.002
0.004
0.041
0.081
0.143
0.210
0.301
0.395
0.485
0.549
0.581
0.583
0.556
0.509
0.436
0.380
0.314
0.244
0.205
0.171
0.160
0.148
0.128
0.117
0.106
0.100
0.080
0.056
0.036
0.017
0.014
0.010
0.
0.
0.
0.
0.
0.
0.
0.
0.
0.
0.003
0.029
0.054
0.089
0.138
0.205
0.276
0.357
0.405
0.434
0.452
0.445
0.406
0.360
0.313
0.240
0.194
0.170
0.137
0.105
0.105
0.088
0.090
0.077
0.065
0.043
0.029
0.014
0.010
0.003
0.
0.
0.
0.
0.
0.
0.
0.
0.
0.
0.
0.
0.003
0.027
0.056
0.087
0.134
0.191
0.255
0.295
0.322
0.340
0.336
0.321
0.279
0.235
0.187
0.146
0.115
0.095
0.071
0.066
0.061
0.047
0.040
0.036
0.024
0.003
0.003
0.002
0.
0.
0.
0.
0.
0.
0.
0.
0.
0.
0.
0.
0.
0.
0.009
0.026
0.044
0.072
0.115
0.162
0.197
0.222
0.237
0.231
0.220
0.201
0.174
0.142
0.120
0.092
0.065
0.046
0.042
0.036
0.023
0.016
0.007
0.
0.
0.
0.
0.
0.
0.
0.
0.
0.
0.
0.
0.
0.
0.
0.
0.
0.
0.
0.003
0.014
0.029
0.058
0.082
0.108
0.133
0.141
0.147
0.149
0.133
0.115
0.105
0.081
0.063
0.046
0.029
0.021
0.011
0.003
0.003
0.002
0.
0.
0.
0.
0.
0.
0.
0.
0.
0.
0.
0.
0.
0.
0.
0.
0.
0.
0.
0.
0.002
0.003
0.013
0.037
0.056
0.070
0.083
0.085
0.090
0.087
0.078
0.065
0.051
0.039
0.026
0.021
0.011
0.006
0.003
0.002
0.
0.
0.
0.
0.
0.
0.
0.
0.
0.
0.
0.
0.
0.
0.
0.
0.
0.
0.
0.
0.
0.
0.
0.002
0.007
0.022
0.028
0.037
0.039
0.046
0.050
0.044
0.040
0.035
0.020
0.013
0.008
0.005
0.005
0.002
0.
0.
0.
0.
0.
0.
0.
0.
0.
0.
0.
0.
0.
0.
0.
0.
0.
0.
0.
0.
0.
0.
0.
0.
0.
0.
0.005
0.009
0.020
0.022
0.023
0.027
0.026
0.017
0.016
0.008
0.004
0.003
0.002
0.
0.
0.
0.
0.
0.
0.
0.
0.
0.
0.
0.
0.
0.
0.
0.
0.
0.
0.
0.
0.
0.
0.
0.
0.
0.
0.
0.
0.
0.
0.005
0.005
0.005
0.005
0.007
0.003
0.003
0.003
0.003
0.002
0.
0.
0.
0.
0.
0.
0.
0.
0.
0.
0.
0.
0.
0.
0.
0.
0.
0.
0.
0.
0.
0.
0.
0.
0.
0.
0.
0.
0.
0.
0.
0.
0.
0.
0.
0.
0.
0.
0.
0.
0.
0.
0.
0.
0.
0.
0.
0.
0.
0.
0.
0.
0.
0.
0.
0.
0.
0.
0.
0.
0.
0.
0.
0.
0.
0.
0.
0.
0.
0.
0.
0.
0.
0.
0.
0.
0.
0.
0.
0.
0.
0.
0.
0.
0.
0.
0.
0.
0.
0.
0.
0.
0.
0.
0.
0.
0.
0.
0.
0.
0.
0.
0.
0.
0.
0.
0.
0.
0.
0.
0.
0.
0.
0.
0.
0.
0.
0.
0.
0.
0.
0.
0.
0.
0.
0.
0.
0.
0.
0.
0.
0.
0.
0.
0.
0.
0.
0.
0.
0.
0.
0.
0.
0.
0.
0.
0.
0.
0.
0.
0.
0.
0.
0.
0.
0.
0.
0.
0.
0.
0.
0.
0.
0.
0.
0.
0.
0.
0.
0.
0.
0.
0.
0.
0.
0.
0.
0.
0.
0.
0.
0.
0.
0.
0.
0.
0.
0.
0.
0.
0.
0.
0.
0.
0.
0.
0.
0.
0.
0.
0.
0.
0.
0.
0.
0.
0.
0.
0.
0.
0.
0.
0.
0.
0.
0.
0.
0.
0.
0.
0.
0.
0.
0.
0.
0.
0.
0.
0.
0.
0.
0.
0.
0.
0.
0.
0.
0.
0.
0.
0.
0.
0.
0.
0.
0.
0.
0.
0.
0.002
0.002
0.002
0.
0.
0.
0.
0.
0.
0.
0.
0.
0.
0.
0.
0.
0.
0.
0.
0.
0.
0.
0.
0.
0.
0.
0.
0.
0.
0.
0.
0.
0.
0.
0.
0.
0.
0.005
0.005
0.008
0.013
0.013
0.008
0.003
0.003
0.
0.
0.
0.
0.
0.
0.
0.
0.
0.
0.
0.
0.
0.
0.
0.
0.
0.
0.
0.
0.
0.
0.
0.
0.
0.
0.
0.
0.
0.
0.004
0.009
0.014
0.018
0.019
0.024
0.016
0.016
0.015
0.013
0.003
0.007
0.007
0.007
0.003
0.003
0.003
0.
0.
0.
0.
0.
0.
0.
0.
0.
0.
0.
0.
0.
0.
0.
0.
0.
0.
0.
0.
0.
0.
0.002
0.005
0.011
0.024
0.035
0.037
0.038
0.033
0.029
0.023
0.022
0.025
0.032
0.024
0.021
0.018
0.017
0.015
0.005
0.004
0.003
0.
0.
0.
0.
0.
0.
0.
0.
0.
0.
0.
0.
0.
0.
0.
0.
0.
0.
0.
0.002
0.003
0.015
0.026
0.039
0.053
0.056
0.065
0.059
0.053
0.054
0.044
0.047
0.049
0.041
0.041
0.033
0.030
0.022
0.018
0.010
0.004
0.003
0.
0.
0.
0.
0.
0.
0.
0.
0.
0.
0.
0.
0.
0.
0.
0.
0.004
0.005
0.012
0.017
0.022
0.041
0.065
0.079
0.086
0.094
0.081
0.099
0.094
0.078
0.072
0.068
0.061
0.057
0.052
0.042
0.036
0.026
0.019
0.011
0.004
0.
0.
0.
0.
0.
0.
0.
0.
0.
0.
0.
0.
0.
0.
0.005
0.006
0.007
0.015
0.016
0.027
0.055
0.078
0.082
0.096
0.108
0.117
0.130
0.129
0.119
0.104
0.099
0.096
0.079
0.078
0.067
0.060
0.047
0.033
0.025
0.014
0.005
0.003
0.
0.
0.
0.
0.
0.
0.
0.
0.
0.
0.
0.
0.005
0.007
0.013
0.022
0.034
0.037
0.061
0.081
0.098
0.113
0.129
0.140
0.150
0.166
0.171
0.163
0.140
0.130
0.112
0.104
0.095
0.081
0.073
0.057
0.045
0.030
0.021
0.011
0.004
0.
0.
0.
0.
0.
0.
0.
0.
0.
0.
0.
0.005
0.009
0.020
0.027
0.046
0.059
0.071
0.104
0.128
0.151
0.176
0.179
0.199
0.217
0.238
0.236
0.225
0.199
0.175
0.149
0.127
0.113
0.103
0.089
0.068
0.051
0.034
0.024
0.013
0.005
0.003
0.
0.
0.
0.
0.
0.
0.
0.
0.
0.002
0.012
0.029
0.037
0.052
0.080
0.092
0.117
0.163
0.194
0.224
0.247
0.258
0.271
0.303
0.311
0.302
0.289
0.245
0.220
0.204
0.166
0.147
0.128
0.108
0.085
0.063
0.040
0.025
0.013
0.005
0.003
0.
0.
0.
0.
0.
0.
0.
0.
0.003
0.016
0.031
0.042
0.059
0.084
0.122
0.149
0.182
0.239
0.276
0.303
0.332
0.351
0.378
0.392
0.395
0.374
0.359
0.324
0.286
0.255
0.213
0.180
0.147
0.125
0.102
0.066
0.046
0.033
0.013
0.004
0.
0.
0.
0.
0.
0.
0.
0.
0.002
0.012
0.025
0.046
0.062
0.085
0.138
0.182
0.228
0.278
0.341
0.378
0.419
0.452
0.476
0.487
0.490
0.497
0.481
0.444
0.397
0.359
0.310
0.252
0.217
0.173
0.137
0.108
0.086
0.051
0.030
0.020
0.004
0.
0.
0.
0.
0.
0.
0.
0.
0.011
0.017
0.043
0.060
0.105
0.154
0.211
0.265
0.317
0.382
0.444
0.494
0.555
0.580
0.602
0.636
0.631
0.618
0.601
0.544
0.495
0.436
0.352
0.299
0.249
0.205
0.159
0.124
0.101
0.063
0.038
0.023
0.003
0.
0.
0.
0.
0.
0.
0.
0.003
0.014
0.027
0.064
0.098
0.139
0.207
0.281
0.359
0.416
0.483
0.540
0.616
0.673
0.729
0.776
0.794
0.787
0.764
0.712
0.655
0.585
0.510
0.425
0.348
0.292
0.227
0.177
0.136
0.104
0.073
0.048
0.021
0.008
0.
0.
0.
0.
0.
0.
0.
0.010
0.021
0.043
0.081
0.125
0.193
0.273
0.353
0.435
0.524
0.594
0.671
0.751
0.828
0.885
0.918
0.939
0.926
0.895
0.832
0.751
0.671
0.582
0.484
0.388
0.313
0.253
0.199
0.159
0.115
0.086
0.056
0.031
0.010
0.003
0.
0.
0.
0.
0.
0.
0.011
0.030
0.058
0.105
0.149
0.237
0.338
0.427
0.522
0.606
0.701
0.790
0.878
0.951
1.014
1.066
1.071
1.056
1.015
0.939
0.845
0.741
0.647
0.550
0.435
0.352
0.288
0.217
0.179
0.136
0.097
0.064
0.041
0.018
0.005
0.003
0.
0.
0.
0.
0.
0.021
0.044
0.075
0.124
0.185
0.296
0.401
0.506
0.611
0.717
0.816
0.894
0.976
1.058
1.129
1.169
1.176
1.162
1.130
1.054
0.953
0.850
0.727
0.619
0.511
0.400
0.328
0.257
0.202
0.154
0.110
0.078
0.050
0.026
0.010
0.004
0.
0.
0.
0.
0.004
0.032
0.061
0.093
0.143
0.221
0.346
0.463
0.565
0.686
0.786
0.893
0.992
1.071
1.153
1.223
1.254
1.265
1.258
1.239
1.167
1.072
0.941
0.829
0.691
0.580
0.471
0.349
0.289
0.237
0.173
0.124
0.088
0.057
0.031
0.013
0.004
0.
0.
0.
0.004
0.014
0.038
0.070
0.109
0.167
0.257
0.378
0.510
0.639
0.755
0.875
0.973
1.062
1.132
1.209
1.263
1.308
1.323
1.321
1.302
1.241
1.163
1.046
0.911
0.786
0.650
0.545
0.412
0.332
0.260
0.196
0.137
0.096
0.063
0.030
0.019
0.005
0.
0.
0.003
0.013
0.019
0.042
0.084
0.121
0.194
0.290
0.407
0.552
0.692
0.816
0.939
1.034
1.128
1.180
1.245
1.307
1.346
1.363
1.370
1.334
1.297
1.218
1.118
1.003
0.859
0.729
0.602
0.476
0.368
0.286
0.214
0.149
0.100
0.067
0.037
0.021
0.005
0.
0.
0.006
0.016
0.028
0.049
0.087
0.140
0.219
0.334
0.461
0.585
0.717
0.860
0.982
1.086
1.174
1.233
1.299
1.338
1.401
1.436
1.419
1.384
1.329
1.275
1.175
1.069
0.932
0.793
0.675
0.524
0.413
0.317
0.226
0.160
0.105
0.063
0.038
0.021
0.004
0.
0.
0.007
0.019
0.034
0.058
0.091
0.157
0.231
0.365
0.500
0.632
0.762
0.895
1.028
1.136
1.214
1.280
1.320
1.363
1.410
1.440
1.437
1.412
1.359
1.312
1.238
1.124
1.003
0.869
0.730
0.587
0.458
0.323
0.234
0.161
0.096
0.062
0.041
0.019
0.004
0.
0.
0.013
0.021
0.042
0.067
0.100
0.166
0.260
0.383
0.527
0.664
0.820
0.951
1.091
1.180
1.256
1.307
1.348
1.377
1.399
1.429
1.436
1.422
1.396
1.356
1.261
1.180
1.065
0.931
0.783
0.632
0.488
0.357
0.246
0.156
0.102
0.057
0.037
0.017
0.003
0.
0.003
0.013
0.022
0.044
0.070
0.106
0.169
0.281
0.409
0.558
0.706
0.853
1.005
1.138
1.222
1.279
1.319
1.362
1.377
1.392
1.404
1.401
1.411
1.397
1.371
1.310
1.212
1.119
0.973
0.815
0.666
0.501
0.367
0.250
0.163
0.095
0.052
0.032
0.009
0.
0.
0.003
0.013
0.021
0.042
0.073
0.115
0.186
0.309
0.449
0.585
0.734
0.901
1.057
1.178
1.268
1.315
1.338
1.353
1.379
1.381
1.388
1.415
1.392
1.385
1.376
1.336
1.240
1.136
1.004
0.840
0.677
0.506
0.380
0.261
0.164
0.085
0.045
0.025
0.005
0.
0.
0.003
0.005
0.019
0.038
0.073
0.121
0.190
0.322
0.484
0.622
0.788
0.945
1.070
1.195
1.277
1.324
1.372
1.356
1.384
1.398
1.389
1.392
1.404
1.400
1.373
1.345
1.273
1.170
1.028
0.864
0.709
0.515
0.386
0.265
0.172
0.088
0.041
0.010
0.
0.
0.
0.
0.004
0.015
0.032
0.074
0.127
0.222
0.360
0.501
0.654
0.810
0.957
1.110
1.232
1.304
1.340
1.367
1.391
1.366
1.373
1.368
1.386
1.384
1.401
1.400
1.348
1.275
1.178
1.039
0.872
0.701
0.538
0.383
0.262
0.167
0.085
0.030
0.
0.
0.
0.
0.
0.004
0.006
0.031
0.078
0.163
0.254
0.370
0.529
0.683
0.847
0.993
1.148
1.268
1.341
1.374
1.406
1.394
1.382
1.361
1.343
1.372
1.396
1.400
1.377
1.348
1.281
1.166
1.029
0.886
0.709
0.542
0.381
0.249
0.154
0.078
0.019
0.
0.
0.
0.
0.
0.
0.004
0.037
0.110
0.187
0.282
0.406
0.567
0.731
0.900
1.045
1.174
1.257
1.338
1.368
1.388
1.403
1.390
1.357
1.362
1.373
1.403
1.407
1.371
1.324
1.270
1.159
1.045
0.897
0.709
0.531
0.370
0.240
0.149
0.072
0.022
0.002
0.
0.
0.
0.
0.
0.016
0.057
0.119
0.220
0.324
0.460
0.604
0.776
0.940
1.077
1.199
1.288
1.330
1.365
1.394
1.393
1.399
1.376
1.354
1.389
1.412
1.410
1.370
1.329
1.257
1.153
1.026
0.883
0.692
0.503
0.348
0.226
0.134
0.065
0.016
0.003
0.
0.
0.
0.
0.003
0.031
0.078
0.150
0.245
0.373
0.527
0.675
0.820
0.984
1.124
1.234
1.294
1.309
1.344
1.377
1.382
1.408
1.382
1.342
1.395
1.399
1.391
1.375
1.318
1.226
1.127
0.993
0.844
0.668
0.480
0.325
0.208
0.115
0.063
0.013
0.003
0.
0.
0.
0.
0.011
0.042
0.099
0.181
0.289
0.414
0.567
0.731
0.882
1.016
1.139
1.235
1.301
1.324
1.346
1.347
1.391
1.394
1.389
1.364
1.364
1.367
1.377
1.345
1.303
1.206
1.078
0.932
0.775
0.602
0.439
0.300
0.196
0.113
0.048
0.017
0.003
0.
0.
0.
0.006
0.018
0.055
0.121
0.219
0.325
0.463
0.606
0.784
0.951
1.075
1.185
1.259
1.296
1.314
1.314
1.354
1.364
1.372
1.345
1.344
1.346
1.343
1.326
1.294
1.251
1.152
1.024
0.873
0.722
0.568
0.408
0.276
0.169
0.090
0.046
0.017
0.002
0.
0.
0.
0.006
0.020
0.060
0.138
0.236
0.367
0.518
0.694
0.847
1.001
1.117
1.205
1.263
1.301
1.318
1.317
1.309
1.311
1.310
1.322
1.315
1.315
1.318
1.295
1.237
1.181
1.073
0.959
0.816
0.665
0.509
0.383
0.231
0.142
0.074
0.037
0.015
0.
0.
0.
0.
0.007
0.025
0.074
0.149
0.275
0.407
0.567
0.738
0.906
1.050
1.174
1.246
1.266
1.290
1.279
1.261
1.233
1.232
1.243
1.245
1.270
1.261
1.259
1.243
1.186
1.106
1.004
0.886
0.746
0.596
0.450
0.321
0.211
0.106
0.054
0.029
0.005
0.
0.
0.
0.
0.007
0.020
0.086
0.176
0.282
0.454
0.607
0.789
0.963
1.099
1.186
1.242
1.263
1.247
1.215
1.194
1.163
1.140
1.148
1.163
1.188
1.179
1.187
1.167
1.103
1.043
0.942
0.818
0.682
0.529
0.398
0.274
0.177
0.088
0.041
0.017
0.
0.
0.
0.
0.
0.006
0.025
0.091
0.183
0.320
0.466
0.653
0.823
0.988
1.117
1.194
1.232
1.221
1.190
1.150
1.108
1.052
1.042
1.046
1.079
1.091
1.091
1.088
1.085
1.039
0.958
0.868
0.749
0.613
0.471
0.340
0.233
0.150
0.074
0.035
0.009
0.
0.
0.
0.
0.
0.003
0.028
0.100
0.206
0.339
0.496
0.667
0.860
1.026
1.149
1.209
1.212
1.188
1.138
1.054
1.000
0.945
0.917
0.941
0.965
0.972
0.989
0.978
0.958
0.919
0.866
0.788
0.681
0.553
0.421
0.303
0.207
0.117
0.060
0.013
0.
0.
0.
0.
0.
0.
0.009
0.045
0.123
0.221
0.359
0.518
0.703
0.887
1.051
1.155
1.201
1.194
1.141
1.061
0.990
0.890
0.831
0.800
0.829
0.837
0.856
0.858
0.852
0.845
0.816
0.785
0.712
0.598
0.487
0.365
0.267
0.178
0.084
0.040
0.006
0.
0.
0.
0.
0.
0.
0.015
0.050
0.131
0.238
0.381
0.550
0.731
0.910
1.052
1.131
1.172
1.152
1.105
1.010
0.878
0.785
0.723
0.670
0.686
0.707
0.730
0.736
0.743
0.736
0.724
0.698
0.621
0.534
0.427
0.321
0.219
0.145
0.064
0.031
0.006
0.
0.
0.
0.
0.
0.
0.022
0.052
0.140
0.248
0.406
0.573
0.743
0.907
1.040
1.128
1.136
1.100
1.029
0.922
0.820
0.696
0.605
0.551
0.549
0.566
0.594
0.629
0.628
0.635
0.623
0.594
0.532
0.448
0.352
0.267
0.175
0.117
0.055
0.028
0.006
0.
0.
0.
0.
0.
0.
0.026
0.067
0.141
0.246
0.407
0.564
0.738
0.899
1.025
1.102
1.109
1.073
0.984
0.875
0.756
0.629
0.522
0.453
0.441
0.452
0.485
0.508
0.512
0.525
0.520
0.503
0.435
0.378
0.287
0.222
0.156
0.094
0.049
0.017
0.005
0.
0.
0.
0.
0.
0.
0.023
0.063
0.139
0.249
0.397
0.545
0.704
0.861
0.972
1.051
1.056
1.027
0.937
0.820
0.690
0.562
0.457
0.387
0.357
0.354
0.378
0.410
0.421
0.420
0.418
0.384
0.351
0.299
0.238
0.179
0.128
0.082
0.036
0.007
0.002
0.
0.
0.
0.
0.
0.
0.020
0.063
0.121
0.233
0.370
0.508
0.649
0.803
0.915
0.981
0.988
0.961
0.870
0.749
0.613
0.497
0.407
0.312
0.296
0.284
0.286
0.299
0.326
0.317
0.324
0.303
0.278
0.237
0.182
0.143
0.099
0.052
0.022
0.005
0.
0.
0.
0.
0.
0.
0.
0.014
0.055
0.109
0.201
0.316
0.450
0.589
0.721
0.820
0.871
0.880
0.850
0.772
0.683
0.566
0.443
0.343
0.262
0.221
0.201
0.200
0.224
0.226
0.235
0.241
0.231
0.207
0.175
0.134
0.097
0.065
0.033
0.005
0.
0.
0.
0.
0.
0.
0.
0.
0.008
0.043
0.083
0.165
0.265
0.373
0.503
0.623
0.707
0.762
0.774
0.756
0.697
0.598
0.499
0.381
0.298
0.214
0.177
0.154
0.147
0.150
0.160
0.163
0.179
0.168
0.148
0.118
0.082
0.057
0.029
0.009
0.
0.
0.
0.
0.
0.
0.
0.
0.
0.003
0.018
0.062
0.121
0.202
0.286
0.387
0.499
0.578
0.644
0.665
0.651
0.592
0.523
0.424
0.335
0.265
0.191
0.144
0.114
0.110
0.100
0.106
0.104
0.109
0.101
0.089
0.070
0.038
0.017
0.012
0.
0.
0.
0.
0.
0.
0.
0.
0.
0.
0.003
0.008
0.039
0.080
0.140
0.220
0.290
0.381
0.453
0.510
0.530
0.526
0.486
0.418
0.351
0.293
0.226
0.155
0.117
0.101
0.070
0.066
0.064
0.067
0.065
0.057
0.040
0.023
0.011
0.005
0.002
0.
0.
0.
0.
0.
0.
0.
0.
0.
0.
0.
0.003
0.023
0.053
0.092
0.136
0.200
0.271
0.332
0.375
0.399
0.391
0.378
0.340
0.290
0.226
0.170
0.122
0.082
0.071
0.052
0.036
0.039
0.035
0.032
0.022
0.015
0.005
0.002
0.
0.
0.
0.
0.
0.
0.
0.
0.
0.
0.
0.
0.
0.
0.003
0.021
0.059
0.086
0.126
0.174
0.218
0.255
0.282
0.291
0.279
0.250
0.216
0.183
0.134
0.083
0.064
0.050
0.024
0.023
0.016
0.016
0.013
0.
0.
0.
0.
0.
0.
0.
0.
0.
0.
0.
0.
0.
0.
0.
0.
0.
0.
0.
0.005
0.021
0.047
0.074
0.107
0.135
0.168
0.178
0.187
0.189
0.176
0.157
0.121
0.086
0.070
0.039
0.025
0.011
0.005
0.002
0.
0.
0.
0.
0.
0.
0.
0.
0.
0.
0.
0.
0.
0.
0.
0.
0.
0.
0.
0.
0.
0.
0.002
0.016
0.028
0.050
0.072
0.088
0.109
0.116
0.116
0.101
0.096
0.074
0.060
0.046
0.029
0.015
0.007
0.003
0.
0.
0.
0.
0.
0.
0.
0.
0.
0.
0.
0.
0.
0.
0.
0.
0.
0.
0.
0.
0.
0.
0.
0.
0.002
0.003
0.011
0.030
0.044
0.059
0.055
0.058
0.058
0.052
0.048
0.042
0.028
0.019
0.008
0.003
0.002
0.
0.
0.
0.
0.
0.
0.
0.
0.
0.
0.
0.
0.
0.
0.
0.
0.
0.
0.
0.
0.
0.
0.
0.
0.
0.
0.
0.002
0.010
0.017
0.024
0.025
0.026
0.025
0.027
0.020
0.013
0.003
0.003
0.002
0.
0.
0.
0.
0.
0.
0.
0.
0.
0.
0.
0.
0.
0.
0.
0.
0.
0.
0.
0.
0.
0.
0.
0.
0.
0.
0.
0.
0.
0.
0.004
0.008
0.009
0.009
0.009
0.005
0.006
0.002
0.002
0.002
0.
0.
0.
0.
0.
0.
0.
0.
0.
0.
0.
0.
0.
0.
0.
0.
0.
0.
0.
0.
0.
0.
0.
0.
0.
0.
0.
0.
0.
0.
0.
0.
0.
0.
0.
0.
0.
0.
0.
0.
0.
0.
0.
0.
0.
0.
0.
0.
0.
0.
0.
0.
0.
0.
0.
0.
0.
0.
0.
0.
0.
0.
0.
0.
0.
0.
0.
0.
0.
0.
0.
0.
0.
0.
0.
0.
0.
0.
0.
0.
0.
0.
0.
0.
0.
0.
0.
0.
0.
0.
0.
0.
0.
0.
0.
0.
0.
0.
0.
0.
0.
0.
0.
0.
0.
0.
0.
0.
0.
0.
0.
0.
0.
0.
0.
0.
0.
0.
0.
0.
0.
0.
0.
0.
0.
0.
0.
0.
0.
0.
0.
0.
0.
0.
0.
0.
0.
0.
0.
0.
0.
0.
0.
0.
0.
0.
0.
0.
0.
0.
0.
0.
0.
0.
0.
0.
0.
0.
0.
0.
0.
0.
0.
0.
0.
0.
0.
0.
0.
0.
0.
0.
0.
0.
0.
0.
0.
0.
0.
0.
0.
0.
0.
0.
0.
0.
0.
0.
0.
0.
0.
0.
0.
0.
0.
0.
0.
0.
0.
0.
0.
0.
0.
0.
0.
0.
0.
0.
0.
0.
0.
0.
0.
0.
0.
0.
0.
0.
0.
0.
0.
0.
0.
0.
0.
0.
0.
0.
0.
0.
0.
0.
0.
0.
0.
0.
0.
0.
0.
0.
0.
0.
0.
0.
0.
0.
0.
0.
0.004
0.004
0.002
0.002
0.002
0.
0.
0.
0.
0.
0.
0.
0.
0.
0.
0.
0.
0.
0.
0.
0.
0.
0.
0.
0.
0.
0.
0.
0.
0.
0.
0.
0.
0.
0.
0.
0.002
0.002
0.002
0.007
0.006
0.014
0.015
0.015
0.014
0.008
0.003
0.002
0.
0.
0.
0.
0.
0.
0.
0.
0.
0.
0.
0.
0.
0.
0.
0.
0.
0.
0.
0.
0.
0.
0.
0.
0.
0.
0.
0.002
0.003
0.007
0.013
0.024
0.026
0.030
0.030
0.030
0.027
0.019
0.016
0.013
0.003
0.003
0.
0.
0.
0.
0.
0.
0.
0.
0.
0.
0.
0.
0.
0.
0.
0.
0.
0.
0.
0.
0.
0.
0.
0.
0.
0.
0.005
0.015
0.018
0.038
0.043
0.053
0.056
0.051
0.045
0.039
0.031
0.028
0.022
0.022
0.018
0.017
0.013
0.004
0.004
0.003
0.
0.
0.
0.
0.
0.
0.
0.
0.
0.
0.
0.
0.
0.
0.
0.
0.
0.
0.
0.
0.005
0.011
0.024
0.042
0.050
0.066
0.074
0.081
0.080
0.069
0.066
0.061
0.054
0.051
0.048
0.037
0.031
0.022
0.019
0.015
0.005
0.004
0.
0.
0.
0.
0.
0.
0.
0.
0.
0.
0.
0.
0.
0.
0.
0.
0.
0.
0.007
0.014
0.032
0.042
0.072
0.084
0.091
0.112
0.115
0.120
0.124
0.107
0.099
0.089
0.079
0.071
0.059
0.051
0.039
0.029
0.023
0.018
0.005
0.004
0.
0.
0.
0.
0.
0.
0.
0.
0.
0.
0.
0.
0.
0.
0.
0.005
0.011
0.020
0.035
0.053
0.073
0.098
0.117
0.140
0.145
0.160
0.165
0.158
0.150
0.144
0.122
0.105
0.101
0.085
0.071
0.061
0.047
0.033
0.025
0.013
0.005
0.003
0.
0.
0.
0.
0.
0.
0.
0.
0.
0.
0.
0.
0.004
0.006
0.015
0.025
0.039
0.052
0.085
0.108
0.141
0.158
0.169
0.187
0.204
0.214
0.213
0.204
0.184
0.163
0.141
0.131
0.107
0.096
0.079
0.066
0.048
0.032
0.023
0.012
0.004
0.
0.
0.
0.
0.
0.
0.
0.
0.
0.
0.
0.004
0.007
0.016
0.032
0.047
0.064
0.092
0.127
0.157
0.187
0.204
0.222
0.238
0.250
0.262
0.263
0.254
0.243
0.207
0.183
0.160
0.141
0.123
0.103
0.079
0.058
0.043
0.027
0.014
0.005
0.003
0.
0.
0.
0.
0.
0.
0.
0.
0.
0.
0.006
0.019
0.030
0.055
0.079
0.096
0.130
0.166
0.201
0.239
0.281
0.295
0.304
0.322
0.323
0.313
0.305
0.285
0.258
0.234
0.196
0.187
0.164
0.132
0.107
0.071
0.053
0.030
0.016
0.010
0.004
0.
0.
0.
0.
0.
0.
0.
0.
0.
0.007
0.026
0.038
0.053
0.088
0.116
0.149
0.189
0.222
0.271
0.316
0.357
0.379
0.397
0.398
0.418
0.401
0.378
0.350
0.323
0.286
0.267
0.232
0.192
0.168
0.134
0.094
0.062
0.036
0.017
0.010
0.004
0.
0.
0.
0.
0.
0.
0.
0.
0.005
0.021
0.036
0.056
0.085
0.126
0.165
0.207
0.257
0.312
0.354
0.392
0.436
0.469
0.477
0.494
0.496
0.472
0.455
0.426
0.386
0.356
0.305
0.268
0.221
0.193
0.156
0.117
0.074
0.043
0.025
0.010
0.003
0.
0.
0.
0.
0.
0.
0.
0.005
0.015
0.034
0.054
0.080
0.134
0.183
0.239
0.306
0.366
0.418
0.467
0.506
0.540
0.574
0.587
0.583
0.576
0.566
0.529
0.502
0.445
0.416
0.360
0.308
0.248
0.209
0.171
0.130
0.088
0.044
0.027
0.005
0.003
0.
0.
0.
0.
0.
0.
0.
0.011
0.020
0.049
0.085
0.137
0.196
0.273
0.342
0.408
0.472
0.533
0.582
0.627
0.669
0.684
0.705
0.726
0.688
0.674
0.641
0.587
0.523
0.454
0.400
0.339
0.287
0.228
0.181
0.136
0.096
0.055
0.027
0.014
0.
0.
0.
0.
0.
0.
0.
0.005
0.015
0.034
0.077
0.126
0.184
0.268
0.345
0.425
0.497
0.575
0.655
0.704
0.753
0.805
0.824
0.861
0.849
0.815
0.766
0.727
0.663
0.593
0.506
0.448
0.376
0.311
0.254
0.189
0.150
0.107
0.066
0.035
0.014
0.
0.
0.
0.
0.
0.
0.
0.010
0.025
0.056
0.103
0.156
0.228
0.320
0.425
0.520
0.607
0.680
0.765
0.828
0.881
0.927
0.962
0.986
0.967
0.921
0.874
0.826
0.730
0.649
0.571
0.470
0.412
0.335
0.276
0.214
0.159
0.114
0.072
0.040
0.016
0.004
0.
0.
0.
0.
0.
0.
0.014
0.035
0.075
0.128
0.200
0.291
0.395
0.495
0.603
0.698
0.785
0.868
0.947
0.984
1.046
1.083
1.094
1.076
1.040
0.970
0.886
0.815
0.721
0.627
0.538
0.438
0.358
0.300
0.231
0.181
0.122
0.081
0.045
0.022
0.008
0.
0.
0.
0.
0.
0.
0.022
0.047
0.092
0.148
0.239
0.341
0.452
0.568
0.698
0.780
0.874
0.961
1.038
1.078
1.130
1.175
1.176
1.165
1.117
1.062
0.970
0.884
0.782
0.680
0.575
0.484
0.383
0.316
0.247
0.190
0.133
0.085
0.056
0.020
0.009
0.003
0.
0.
0.
0.
0.003
0.028
0.063
0.107
0.169
0.259
0.389
0.517
0.646
0.763
0.871
0.961
1.055
1.109
1.154
1.222
1.256
1.251
1.244
1.218
1.170
1.085
0.971
0.852
0.753
0.630
0.526
0.428
0.328
0.258
0.196
0.148
0.092
0.058
0.028
0.010
0.003
0.
0.
0.
0.003
0.014
0.040
0.073
0.127
0.194
0.283
0.426
0.566
0.692
0.829
0.932
1.026
1.130
1.196
1.241
1.282
1.315
1.339
1.324
1.297
1.235
1.147
1.045
0.924
0.799
0.687
0.577
0.447
0.354
0.281
0.206
0.147
0.104
0.061
0.030
0.016
0.004
0.
0.
0.
0.007
0.018
0.045
0.080
0.135
0.209
0.319
0.465
0.606
0.762
0.869
0.990
1.086
1.164
1.231
1.281
1.322
1.341
1.360
1.378
1.347
1.276
1.208
1.095
0.993
0.871
0.746
0.629
0.482
0.388
0.300
0.216
0.152
0.101
0.066
0.027
0.017
0.004
0.
0.
0.
0.013
0.025
0.041
0.089
0.150
0.226
0.350
0.489
0.631
0.777
0.909
1.024
1.123
1.212
1.265
1.318
1.372
1.398
1.412
1.403
1.372
1.325
1.247
1.175
1.059
0.931
0.789
0.663
0.534
0.414
0.310
0.227
0.152
0.097
0.059
0.031
0.017
0.004
0.
0.
0.006
0.016
0.028
0.049
0.086
0.146
0.249
0.378
0.512
0.673
0.800
0.944
1.083
1.161
1.244
1.300
1.342
1.367
1.413
1.440
1.423
1.385
1.344
1.296
1.224
1.115
0.982
0.858
0.711
0.579
0.450
0.323
0.223
0.152
0.088
0.051
0.030
0.016
0.003
0.
0.
0.007
0.017
0.031
0.054
0.091
0.158
0.264
0.407
0.544
0.694
0.846
0.979
1.131
1.212
1.275
1.330
1.369
1.395
1.411
1.427
1.419
1.381
1.374
1.307
1.217
1.148
1.042
0.887
0.752
0.601
0.471
0.343
0.222
0.138
0.084
0.047
0.031
0.014
0.
0.
0.
0.004
0.018
0.036
0.058
0.091
0.158
0.280
0.419
0.578
0.718
0.896
1.044
1.166
1.245
1.307
1.345
1.372
1.383
1.398
1.424
1.405
1.398
1.370
1.334
1.266
1.180
1.089
0.939
0.765
0.613
0.468
0.335
0.223
0.139
0.082
0.043
0.026
0.008
0.
0.
0.
0.004
0.017
0.035
0.057
0.091
0.169
0.299
0.437
0.570
0.736
0.913
1.077
1.206
1.278
1.342
1.374
1.395
1.412
1.418
1.418
1.405
1.408
1.383
1.348
1.302
1.218
1.110
0.971
0.782
0.623
0.471
0.351
0.230
0.137
0.075
0.044
0.014
0.
0.
0.
0.
0.004
0.015
0.031
0.059
0.096
0.182
0.310
0.455
0.609
0.765
0.938
1.098
1.221
1.304
1.367
1.405
1.421
1.428
1.410
1.422
1.397
1.397
1.384
1.387
1.347
1.243
1.144
0.985
0.804
0.642
0.483
0.348
0.236
0.145
0.077
0.030
0.005
0.
0.
0.
0.
0.004
0.010
0.026
0.062
0.116
0.220
0.344
0.485
0.636
0.798
0.949
1.120
1.232
1.323
1.371
1.417
1.444
1.434
1.416
1.398
1.403
1.376
1.393
1.386
1.349
1.259
1.129
0.981
0.822
0.658
0.492
0.354
0.236
0.141
0.067
0.023
0.
0.
0.
0.
0.
0.003
0.005
0.027
0.082
0.146
0.238
0.369
0.512
0.667
0.814
0.995
1.148
1.273
1.364
1.408
1.439
1.464
1.429
1.409
1.389
1.391
1.401
1.398
1.382
1.335
1.243
1.136
0.994
0.837
0.657
0.516
0.353
0.234
0.136
0.070
0.015
0.
0.
0.
0.
0.
0.
0.008
0.038
0.097
0.181
0.272
0.406
0.560
0.697
0.860
1.025
1.149
1.269
1.353
1.401
1.445
1.470
1.448
1.437
1.410
1.425
1.422
1.398
1.369
1.327
1.244
1.144
0.996
0.846
0.673
0.504
0.344
0.228
0.123
0.064
0.021
0.
0.
0.
0.
0.
0.
0.014
0.061
0.113
0.215
0.321
0.450
0.613
0.769
0.917
1.073
1.195
1.299
1.356
1.396
1.444
1.449
1.460
1.428
1.432
1.441
1.423
1.407
1.376
1.314
1.247
1.128
0.993
0.833
0.657
0.483
0.332
0.211
0.117
0.064
0.022
0.002
0.
0.
0.
0.
0.012
0.037
0.071
0.155
0.247
0.371
0.512
0.665
0.838
0.978
1.121
1.226
1.295
1.347
1.390
1.408
1.425
1.416
1.399
1.401
1.406
1.410
1.396
1.359
1.300
1.219
1.106
0.968
0.802
0.637
0.464
0.308
0.198
0.121
0.063
0.012
0.002
0.
0.
0.
0.002
0.022
0.049
0.105
0.189
0.290
0.421
0.573
0.734
0.885
1.025
1.145
1.247
1.306
1.335
1.348
1.383
1.377
1.387
1.376
1.386
1.383
1.378
1.389
1.341
1.293
1.185
1.063
0.922
0.763
0.586
0.433
0.294
0.182
0.114
0.051
0.013
0.002
0.
0.
0.
0.003
0.026
0.062
0.129
0.220
0.332
0.463
0.616
0.786
0.936
1.069
1.167
1.237
1.283
1.298
1.328
1.333
1.339
1.351
1.330
1.333
1.331
1.329
1.325
1.297
1.233
1.129
1.002
0.857
0.704
0.556
0.400
0.266
0.165
0.092
0.045
0.016
0.002
0.
0.
0.
0.003
0.028
0.080
0.139
0.247
0.372
0.530
0.677
0.851
0.994
1.114
1.183
1.235
1.284
1.284
1.287
1.281
1.273
1.284
1.290
1.293
1.291
1.286
1.278
1.222
1.157
1.070
0.941
0.791
0.643
0.505
0.364
0.230
0.128
0.073
0.034
0.010
0.
0.
0.
0.
0.004
0.028
0.082
0.150
0.276
0.418
0.577
0.735
0.889
1.031
1.140
1.197
1.217
1.239
1.228
1.206
1.218
1.196
1.177
1.193
1.203
1.223
1.200
1.186
1.143
1.070
0.975
0.861
0.708
0.576
0.445
0.303
0.193
0.107
0.055
0.029
0.005
0.
0.
0.
0.
0.004
0.026
0.091
0.170
0.299
0.449
0.616
0.777
0.939
1.054
1.148
1.188
1.200
1.185
1.164
1.120
1.102
1.071
1.075
1.082
1.109
1.126
1.110
1.087
1.051
0.968
0.893
0.766
0.631
0.502
0.368
0.255
0.158
0.076
0.042
0.021
0.002
0.
0.
0.
0.
0.004
0.029
0.102
0.195
0.323
0.460
0.653
0.806
0.956
1.077
1.151
1.170
1.151
1.117
1.063
0.999
0.988
0.945
0.945
0.967
0.983
0.990
1.004
0.974
0.933
0.865
0.784
0.677
0.544
0.425
0.306
0.211
0.131
0.064
0.030
0.007
0.
0.
0.
0.
0.
0.003
0.035
0.110
0.207
0.340
0.480
0.658
0.814
0.969
1.087
1.148
1.143
1.103
1.035
0.955
0.902
0.861
0.810
0.827
0.844
0.861
0.866
0.876
0.841
0.818
0.770
0.694
0.606
0.462
0.365
0.255
0.170
0.105
0.048
0.011
0.
0.
0.
0.
0.
0.
0.012
0.041
0.118
0.212
0.351
0.498
0.673
0.843
0.982
1.085
1.127
1.113
1.049
0.967
0.872
0.775
0.727
0.686
0.691
0.707
0.711
0.733
0.726
0.714
0.696
0.659
0.597
0.503
0.400
0.300
0.210
0.136
0.074
0.029
0.003
0.
0.
0.
0.
0.
0.
0.014
0.056
0.123
0.223
0.362
0.528
0.693
0.844
0.973
1.069
1.089
1.056
0.987
0.893
0.791
0.683
0.607
0.560
0.565
0.575
0.595
0.597
0.605
0.599
0.588
0.565
0.503
0.420
0.335
0.232
0.164
0.106
0.053
0.014
0.003
0.
0.
0.
0.
0.
0.
0.020
0.057
0.121
0.233
0.381
0.543
0.694
0.845
0.962
1.041
1.048
1.000
0.908
0.806
0.712
0.607
0.504
0.436
0.411
0.419
0.445
0.483
0.506
0.503
0.494
0.462
0.402
0.334
0.253
0.187
0.122
0.079
0.046
0.013
0.003
0.
0.
0.
0.
0.
0.
0.022
0.063
0.121
0.234
0.378
0.533
0.695
0.831
0.944
1.009
1.014
0.961
0.871
0.762
0.636
0.518
0.404
0.358
0.322
0.328
0.352
0.371
0.389
0.413
0.402
0.372
0.330
0.268
0.210
0.154
0.106
0.066
0.035
0.011
0.003
0.
0.
0.
0.
0.
0.
0.022
0.062
0.128
0.224
0.366
0.513
0.658
0.805
0.913
0.961
0.967
0.917
0.831
0.715
0.572
0.460
0.338
0.278
0.255
0.249
0.266
0.283
0.297
0.304
0.300
0.279
0.253
0.208
0.165
0.116
0.084
0.050
0.021
0.006
0.
0.
0.
0.
0.
0.
0.
0.021
0.061
0.122
0.208
0.329
0.467
0.606
0.741
0.850
0.901
0.910
0.849
0.759
0.642
0.516
0.385
0.286
0.231
0.195
0.182
0.193
0.213
0.223
0.226
0.223
0.211
0.190
0.159
0.129
0.085
0.061
0.030
0.011
0.003
0.
0.
0.
0.
0.
0.
0.
0.014
0.048
0.105
0.186
0.291
0.408
0.538
0.660
0.750
0.799
0.794
0.755
0.675
0.575
0.464
0.334
0.246
0.188
0.136
0.115
0.124
0.147
0.143
0.155
0.159
0.153
0.136
0.111
0.088
0.058
0.030
0.013
0.003
0.
0.
0.
0.
0.
0.
0.
0.
0.009
0.036
0.085
0.160
0.247
0.346
0.456
0.561
0.647
0.695
0.703
0.669
0.602
0.510
0.397
0.288
0.214
0.155
0.107
0.080
0.088
0.093
0.099
0.108
0.109
0.094
0.089
0.062
0.037
0.025
0.008
0.002
0.
0.
0.
0.
0.
0.
0.
0.
0.
0.003
0.011
0.064
0.121
0.197
0.279
0.366
0.458
0.539
0.585
0.592
0.569
0.515
0.424
0.336
0.261
0.183
0.131
0.076
0.063
0.047
0.066
0.065
0.067
0.069
0.059
0.048
0.023
0.009
0.005
0.
0.
0.
0.
0.
0.
0.
0.
0.
0.
0.
0.003
0.008
0.035
0.089
0.141
0.206
0.283
0.354
0.417
0.465
0.474
0.461
0.407
0.348
0.273
0.210
0.144
0.098
0.053
0.035
0.030
0.032
0.041
0.044
0.036
0.023
0.003
0.003
0.002
0.
0.
0.
0.
0.
0.
0.
0.
0.
0.
0.
0.
0.
0.003
0.013
0.045
0.088
0.139
0.188
0.246
0.295
0.335
0.342
0.340
0.305
0.263
0.219
0.164
0.116
0.073
0.037
0.022
0.010
0.014
0.018
0.017
0.005
0.002
0.002
0.
0.
0.
0.
0.
0.
0.
0.
0.
0.
0.
0.
0.
0.
0.
0.
0.003
0.020
0.056
0.083
0.116
0.150
0.185
0.219
0.234
0.237
0.211
0.184
0.156
0.114
0.083
0.049
0.026
0.003
0.
0.
0.
0.
0.
0.
0.
0.
0.
0.
0.
0.
0.
0.
0.
0.
0.
0.
0.
0.
0.
0.
0.
0.
0.002
0.019
0.045
0.067
0.097
0.127
0.137
0.150
0.155
0.144
0.130
0.111
0.083
0.047
0.030
0.020
0.005
0.
0.
0.
0.
0.
0.
0.
0.
0.
0.
0.
0.
0.
0.
0.
0.
0.
0.
0.
0.
0.
0.
0.
0.
0.
0.
0.015
0.036
0.044
0.052
0.080
0.087
0.093
0.099
0.081
0.060
0.035
0.030
0.021
0.006
0.002
0.
0.
0.
0.
0.
0.
0.
0.
0.
0.
0.
0.
0.
0.
0.
0.
0.
0.
0.
0.
0.
0.
0.
0.
0.
0.
0.
0.005
0.007
0.021
0.035
0.038
0.045
0.041
0.033
0.025
0.022
0.015
0.008
0.
0.
0.
0.
0.
0.
0.
0.
0.
0.
0.
0.
0.
0.
0.
0.
0.
0.
0.
0.
0.
0.
0.
0.
0.
0.
0.
0.
0.
0.
0.
0.
0.
0.003
0.009
0.014
0.014
0.014
0.008
0.003
0.
0.
0.
0.
0.
0.
0.
0.
0.
0.
0.
0.
0.
0.
0.
0.
0.
0.
0.
0.
0.
0.
0.
0.
0.
0.
0.
0.
0.
0.
0.
0.
0.
0.
0.
0.
0.
0.
0.
0.
0.
0.
0.
0.
0.
0.
0.
0.
0.
0.
0.
0.
0.
0.
0.
0.
0.
0.
0.
0.
0.
0.
0.
0.
0.
0.
0.
0.
0.
0.
0.
0.
0.
0.
0.
0.
0.
0.
0.
0.
0.
0.
0.
0.
0.
0.
0.
0.
0.
0.
0.
0.
0.
0.
0.
0.
0.
0.
0.
0.
0.
0.
0.
0.
0.
0.
0.
0.
0.
0.
0.
0.
0.
0.
0.
0.
0.
0.
0.
0.
0.
0.
0.
0.
0.
0.
0.
0.
0.
0.
0.
0.
0.
0.
0.
0.
0.
0.
0.
0.
0.
0.
0.
0.
0.
0.
0.
0.
0.
0.
0.
0.
0.
0.
0.
0.
0.
0.
0.
0.
0.
0.
0.
0.
0.
0.
0.
0.
0.
0.
0.
0.
0.
0.
0.
0.
0.
0.
0.
0.
0.
0.
0.
0.
0.
0.
0.
0.
0.
0.
0.
0.
0.
0.
0.
0.
0.
0.
0.
0.
0.
0.
0.
0.
0.
0.
0.
0.
0.
0.
0.
0.
0.
0.
0.
0.
0.
0.
0.
0.
0.
0.
0.
0.
0.
0.
0.
0.
0.
0.
0.
0.
0.
0.
0.
0.
0.
0.
0.
0.
0.
0.
0.
0.
0.
0.
0.
0.
0.
0.
0.
0.
0.
0.
0.002
0.
0.
0.
0.
0.
0.
0.
0.
0.
0.
0.
0.
0.
0.
0.
0.
0.
0.
0.
0.
0.
0.
0.
0.
0.
0.
0.
0.
0.
0.
0.
0.002
0.002
0.003
0.003
0.007
0.006
0.013
0.014
0.015
0.014
0.008
0.003
0.002
0.
0.
0.
0.
0.
0.
0.
0.
0.
0.
0.
0.
0.
0.
0.
0.
0.
0.
0.
0.
0.
0.
0.
0.
0.
0.
0.
0.003
0.003
0.008
0.018
0.025
0.032
0.032
0.036
0.034
0.029
0.023
0.020
0.014
0.008
0.003
0.
0.
0.
0.
0.
0.
0.
0.
0.
0.
0.
0.
0.
0.
0.
0.
0.
0.
0.
0.
0.
0.
0.
0.
0.
0.003
0.003
0.016
0.024
0.037
0.047
0.054
0.060
0.059
0.053
0.046
0.037
0.027
0.022
0.019
0.008
0.003
0.003
0.
0.
0.
0.
0.
0.
0.
0.
0.
0.
0.
0.
0.
0.
0.
0.
0.
0.
0.
0.
0.
0.
0.002
0.005
0.017
0.030
0.053
0.060
0.076
0.085
0.089
0.089
0.082
0.065
0.064
0.057
0.049
0.046
0.031
0.021
0.018
0.014
0.004
0.003
0.
0.
0.
0.
0.
0.
0.
0.
0.
0.
0.
0.
0.
0.
0.
0.
0.
0.
0.004
0.010
0.021
0.037
0.058
0.075
0.101
0.116
0.124
0.128
0.130
0.125
0.122
0.106
0.099
0.087
0.066
0.057
0.043
0.034
0.023
0.018
0.010
0.004
0.003
0.
0.
0.
0.
0.
0.
0.
0.
0.
0.
0.
0.
0.
0.
0.
0.005
0.009
0.024
0.048
0.066
0.101
0.121
0.138
0.167
0.179
0.182
0.190
0.186
0.176
0.156
0.135
0.117
0.104
0.085
0.068
0.055
0.040
0.028
0.021
0.011
0.005
0.003
0.
0.
0.
0.
0.
0.
0.
0.
0.
0.
0.
0.
0.
0.009
0.014
0.029
0.042
0.069
0.108
0.142
0.175
0.202
0.223
0.239
0.242
0.250
0.253
0.235
0.214
0.183
0.160
0.141
0.120
0.097
0.077
0.061
0.044
0.030
0.021
0.011
0.004
0.
0.
0.
0.
0.
0.
0.
0.
0.
0.
0.
0.
0.005
0.015
0.028
0.044
0.070
0.112
0.149
0.194
0.230
0.258
0.274
0.298
0.313
0.321
0.322
0.297
0.271
0.249
0.213
0.182
0.157
0.123
0.106
0.080
0.058
0.043
0.027
0.014
0.005
0.003
0.
0.
0.
0.
0.
0.
0.
0.
0.
0.
0.005
0.010
0.033
0.048
0.079
0.112
0.164
0.205
0.250
0.288
0.314
0.347
0.374
0.380
0.389
0.386
0.370
0.349
0.310
0.276
0.241
0.208
0.182
0.152
0.119
0.084
0.056
0.032
0.021
0.011
0.004
0.
0.
0.
0.
0.
0.
0.
0.
0.
0.005
0.010
0.029
0.048
0.085
0.117
0.154
0.205
0.258
0.302
0.342
0.393
0.433
0.465
0.467
0.466
0.456
0.437
0.408
0.387
0.344
0.317
0.278
0.238
0.197
0.158
0.122
0.074
0.050
0.028
0.012
0.004
0.
0.
0.
0.
0.
0.
0.
0.
0.
0.011
0.031
0.048
0.088
0.124
0.162
0.215
0.265
0.330
0.376
0.423
0.478
0.525
0.549
0.560
0.535
0.529
0.511
0.492
0.440
0.413
0.374
0.336
0.289
0.241
0.197
0.153
0.102
0.059
0.034
0.016
0.004
0.
0.
0.
0.
0.
0.
0.
0.
0.009
0.028
0.043
0.075
0.122
0.176
0.224
0.281
0.345
0.407
0.461
0.513
0.555
0.598
0.638
0.630
0.635
0.614
0.589
0.576
0.523
0.463
0.433
0.387
0.321
0.268
0.227
0.179
0.121
0.068
0.044
0.016
0.004
0.
0.
0.
0.
0.
0.
0.
0.005
0.020
0.037
0.065
0.113
0.195
0.252
0.318
0.382
0.451
0.515
0.563
0.612
0.643
0.685
0.712
0.724
0.711
0.698
0.673
0.624
0.567
0.531
0.494
0.434
0.372
0.299
0.233
0.189
0.137
0.083
0.042
0.025
0.004
0.
0.
0.
0.
0.
0.
0.
0.011
0.026
0.062
0.113
0.173
0.248
0.329
0.411
0.491
0.565
0.642
0.693
0.716
0.747
0.788
0.812
0.822
0.794
0.770
0.737
0.698
0.642
0.579
0.523
0.461
0.401
0.324
0.249
0.197
0.143
0.094
0.042
0.017
0.003
0.
0.
0.
0.
0.
0.
0.005
0.017
0.052
0.095
0.149
0.225
0.322
0.415
0.507
0.589
0.672
0.753
0.803
0.825
0.862
0.894
0.933
0.941
0.907
0.856
0.811
0.762
0.709
0.627
0.551
0.496
0.432
0.356
0.276
0.203
0.144
0.094
0.046
0.018
0.005
0.
0.
0.
0.
0.
0.
0.010
0.032
0.070
0.120
0.191
0.286
0.391
0.496
0.608
0.691
0.775
0.850
0.892
0.926
0.975
1.015
1.028
1.018
0.983
0.934
0.875
0.811
0.744
0.676
0.595
0.513
0.447
0.366
0.294
0.218
0.144
0.096
0.051
0.022
0.005
0.
0.
0.
0.
0.
0.
0.014
0.044
0.083
0.147
0.232
0.329
0.454
0.572
0.688
0.785
0.869
0.935
0.991
1.041
1.065
1.106
1.107
1.097
1.047
1.001
0.946
0.864
0.799
0.711
0.643
0.547
0.457
0.373
0.306
0.226
0.162
0.103
0.056
0.026
0.005
0.
0.
0.
0.
0.
0.
0.024
0.057
0.107
0.170
0.273
0.383
0.508
0.637
0.762
0.861
0.961
1.028
1.099
1.126
1.170
1.185
1.182
1.177
1.133
1.074
1.028
0.919
0.849
0.757
0.664
0.574
0.473
0.372
0.304
0.237
0.159
0.106
0.059
0.034
0.009
0.
0.
0.
0.
0.
0.002
0.029
0.066
0.126
0.197
0.307
0.434
0.573
0.711
0.827
0.919
1.012
1.088
1.172
1.212
1.228
1.246
1.243
1.239
1.200
1.156
1.083
0.998
0.893
0.794
0.703
0.597
0.491
0.397
0.305
0.235
0.159
0.113
0.065
0.038
0.009
0.
0.
0.
0.
0.
0.006
0.037
0.076
0.140
0.223
0.325
0.472
0.615
0.754
0.887
0.998
1.081
1.166
1.229
1.257
1.268
1.300
1.303
1.296
1.269
1.226
1.151
1.066
0.949
0.834
0.740
0.634
0.517
0.407
0.314
0.226
0.165
0.108
0.067
0.034
0.009
0.003
0.
0.
0.
0.
0.015
0.036
0.091
0.150
0.240
0.343
0.493
0.643
0.788
0.932
1.046
1.120
1.214
1.272
1.303
1.323
1.335
1.359
1.350
1.322
1.261
1.206
1.123
1.009
0.889
0.767
0.670
0.547
0.420
0.326
0.231
0.155
0.106
0.065
0.030
0.009
0.003
0.
0.
0.
0.006
0.018
0.034
0.093
0.154
0.263
0.366
0.514
0.680
0.829
0.958
1.072
1.163
1.242
1.285
1.337
1.378
1.377
1.396
1.388
1.351
1.310
1.255
1.163
1.050
0.948
0.823
0.684
0.561
0.438
0.327
0.228
0.148
0.093
0.061
0.021
0.013
0.
0.
0.
0.
0.012
0.021
0.039
0.078
0.168
0.272
0.397
0.530
0.695
0.840
0.985
1.113
1.200
1.282
1.321
1.341
1.377
1.402
1.426
1.419
1.361
1.330
1.275
1.183
1.087
0.985
0.856
0.703
0.577
0.447
0.319
0.216
0.144
0.087
0.049
0.019
0.008
0.
0.
0.
0.003
0.013
0.023
0.045
0.087
0.177
0.280
0.403
0.538
0.711
0.879
1.021
1.155
1.245
1.305
1.359
1.364
1.399
1.415
1.419
1.402
1.360
1.340
1.287
1.216
1.118
1.019
0.885
0.728
0.584
0.463
0.324
0.215
0.133
0.075
0.036
0.017
0.007
0.
0.
0.
0.003
0.014
0.024
0.043
0.081
0.169
0.283
0.406
0.560
0.720
0.895
1.047
1.175
1.271
1.345
1.369
1.375
1.406
1.398
1.418
1.399
1.399
1.372
1.317
1.230
1.130
1.041
0.902
0.739
0.590
0.454
0.318
0.208
0.119
0.065
0.037
0.014
0.
0.
0.
0.
0.003
0.013
0.023
0.043
0.088
0.168
0.277
0.417
0.560
0.741
0.924
1.084
1.221
1.294
1.364
1.393
1.427
1.432
1.430
1.433
1.417
1.398
1.379
1.341
1.269
1.167
1.069
0.910
0.758
0.589
0.442
0.315
0.199
0.113
0.055
0.036
0.005
0.
0.
0.
0.
0.003
0.009
0.018
0.039
0.086
0.183
0.298
0.439
0.585
0.754
0.939
1.096
1.228
1.327
1.399
1.442
1.458
1.475
1.445
1.429
1.414
1.410
1.392
1.349
1.283
1.189
1.057
0.921
0.762
0.609
0.456
0.311
0.199
0.110
0.056
0.023
0.
0.
0.
0.
0.
0.003
0.005
0.012
0.042
0.110
0.216
0.340
0.465
0.609
0.756
0.957
1.109
1.250
1.327
1.415
1.463
1.477
1.480
1.450
1.430
1.418
1.395
1.385
1.363
1.293
1.187
1.070
0.918
0.772
0.607
0.459
0.317
0.201
0.109
0.051
0.013
0.
0.
0.
0.
0.
0.
0.004
0.018
0.059
0.132
0.234
0.358
0.506
0.643
0.787
0.970
1.131
1.259
1.343
1.434
1.474
1.491
1.480
1.458
1.425
1.419
1.397
1.382
1.341
1.297
1.201
1.081
0.936
0.783
0.618
0.465
0.323
0.202
0.105
0.052
0.015
0.
0.
0.
0.
0.
0.
0.011
0.043
0.077
0.162
0.264
0.386
0.532
0.689
0.834
0.990
1.154
1.277
1.372
1.442
1.487
1.477
1.498
1.449
1.460
1.443
1.423
1.391
1.356
1.289
1.201
1.090
0.938
0.777
0.615
0.457
0.320
0.191
0.108
0.049
0.016
0.
0.
0.
0.
0.
0.009
0.025
0.060
0.112
0.190
0.298
0.441
0.591
0.747
0.896
1.041
1.178
1.299
1.355
1.406
1.465
1.470
1.462
1.445
1.450
1.449
1.421
1.389
1.353
1.284
1.208
1.076
0.933
0.779
0.618
0.451
0.304
0.183
0.115
0.058
0.013
0.
0.
0.
0.
0.
0.015
0.035
0.079
0.150
0.238
0.357
0.498
0.651
0.804
0.956
1.077
1.192
1.299
1.339
1.370
1.433
1.444
1.426
1.402
1.413
1.424
1.389
1.372
1.329
1.274
1.179
1.048
0.894
0.743
0.592
0.432
0.291
0.186
0.115
0.057
0.011
0.
0.
0.
0.
0.007
0.023
0.051
0.098
0.190
0.281
0.412
0.553
0.704
0.854
1.004
1.123
1.221
1.285
1.321
1.343
1.369
1.369
1.370
1.370
1.370
1.377
1.373
1.348
1.292
1.230
1.138
1.027
0.869
0.717
0.560
0.407
0.276
0.175
0.102
0.050
0.011
0.
0.
0.
0.
0.012
0.027
0.064
0.123
0.218
0.336
0.459
0.613
0.754
0.897
1.028
1.125
1.198
1.248
1.285
1.306
1.282
1.295
1.307
1.309
1.323
1.312
1.320
1.303
1.247
1.172
1.084
0.960
0.822
0.674
0.518
0.373
0.252
0.160
0.091
0.038
0.011
0.
0.
0.
0.
0.017
0.031
0.083
0.141
0.241
0.371
0.506
0.665
0.825
0.962
1.062
1.142
1.171
1.208
1.229
1.242
1.232
1.237
1.229
1.226
1.225
1.247
1.239
1.222
1.178
1.099
1.010
0.898
0.756
0.620
0.476
0.336
0.218
0.125
0.071
0.032
0.006
0.
0.
0.
0.
0.009
0.032
0.089
0.156
0.274
0.419
0.565
0.720
0.861
0.991
1.090
1.146
1.163
1.148
1.161
1.143
1.139
1.124
1.133
1.133
1.133
1.130
1.128
1.108
1.074
1.005
0.935
0.814
0.681
0.551
0.405
0.278
0.172
0.105
0.053
0.027
0.003
0.
0.
0.
0.
0.009
0.032
0.094
0.165
0.300
0.440
0.598
0.753
0.889
1.006
1.086
1.137
1.131
1.099
1.081
1.046
1.012
0.989
0.974
0.996
1.005
1.010
1.013
1.007
0.963
0.901
0.813
0.707
0.590
0.460
0.334
0.229
0.149
0.083
0.040
0.016
0.002
0.
0.
0.
0.
0.004
0.037
0.093
0.200
0.308
0.456
0.620
0.764
0.909
1.006
1.078
1.097
1.070
1.021
0.972
0.901
0.882
0.845
0.842
0.856
0.871
0.889
0.898
0.880
0.835
0.783
0.710
0.593
0.489
0.379
0.271
0.185
0.118
0.052
0.024
0.003
0.
0.
0.
0.
0.
0.008
0.031
0.120
0.204
0.326
0.449
0.615
0.779
0.909
1.009
1.057
1.052
0.999
0.927
0.867
0.791
0.735
0.699
0.691
0.719
0.734
0.738
0.739
0.741
0.708
0.661
0.597
0.506
0.401
0.307
0.229
0.150
0.088
0.038
0.014
0.
0.
0.
0.
0.
0.
0.013
0.045
0.115
0.206
0.330
0.470
0.634
0.793
0.910
0.991
1.022
1.002
0.939
0.862
0.756
0.684
0.620
0.574
0.561
0.573
0.599
0.596
0.608
0.589
0.591
0.553
0.492
0.411
0.325
0.245
0.168
0.112
0.065
0.023
0.003
0.
0.
0.
0.
0.
0.
0.016
0.056
0.119
0.201
0.328
0.498
0.659
0.786
0.899
0.970
0.986
0.939
0.871
0.770
0.668
0.578
0.507
0.440
0.443
0.435
0.451
0.476
0.478
0.491
0.476
0.446
0.400
0.329
0.269
0.197
0.140
0.086
0.039
0.010
0.003
0.
0.
0.
0.
0.
0.
0.025
0.060
0.118
0.213
0.352
0.498
0.648
0.777
0.874
0.935
0.938
0.892
0.802
0.692
0.578
0.485
0.393
0.331
0.311
0.309
0.334
0.360
0.380
0.391
0.385
0.353
0.323
0.263
0.206
0.144
0.096
0.060
0.033
0.009
0.003
0.
0.
0.
0.
0.
0.
0.027
0.061
0.117
0.212
0.355
0.492
0.640
0.763
0.856
0.907
0.905
0.857
0.761
0.642
0.525
0.413
0.312
0.259
0.232
0.231
0.259
0.269
0.297
0.299
0.295
0.272
0.239
0.190
0.154
0.109
0.077
0.048
0.018
0.004
0.002
0.
0.
0.
0.
0.
0.
0.027
0.063
0.114
0.205
0.325
0.467
0.607
0.734
0.813
0.866
0.856
0.806
0.710
0.590
0.470
0.333
0.251
0.189
0.152
0.169
0.178
0.197
0.209
0.219
0.213
0.192
0.172
0.144
0.119
0.087
0.057
0.026
0.012
0.003
0.
0.
0.
0.
0.
0.
0.
0.025
0.049
0.113
0.204
0.299
0.424
0.556
0.671
0.748
0.806
0.800
0.751
0.652
0.537
0.416
0.288
0.206
0.148
0.115
0.091
0.113
0.127
0.142
0.146
0.145
0.141
0.124
0.106
0.085
0.064
0.030
0.014
0.004
0.002
0.
0.
0.
0.
0.
0.
0.
0.014
0.039
0.097
0.185
0.270
0.372
0.490
0.592
0.670
0.712
0.712
0.659
0.576
0.475
0.366
0.252
0.180
0.122
0.074
0.052
0.064
0.074
0.097
0.104
0.102
0.096
0.089
0.074
0.046
0.026
0.016
0.004
0.002
0.
0.
0.
0.
0.
0.
0.
0.
0.004
0.029
0.077
0.151
0.230
0.313
0.420
0.509
0.577
0.621
0.622
0.581
0.512
0.418
0.307
0.222
0.149
0.100
0.057
0.044
0.041
0.048
0.062
0.066
0.064
0.057
0.047
0.035
0.018
0.014
0.003
0.002
0.
0.
0.
0.
0.
0.
0.
0.
0.
0.003
0.015
0.054
0.116
0.184
0.257
0.331
0.411
0.473
0.515
0.527
0.493
0.435
0.341
0.265
0.188
0.133
0.078
0.042
0.031
0.022
0.027
0.036
0.035
0.037
0.029
0.023
0.013
0.007
0.002
0.
0.
0.
0.
0.
0.
0.
0.
0.
0.
0.
0.003
0.004
0.025
0.080
0.134
0.192
0.250
0.316
0.364
0.400
0.413
0.384
0.338
0.274
0.207
0.160
0.100
0.065
0.025
0.010
0.015
0.015
0.015
0.015
0.007
0.002
0.002
0.
0.
0.
0.
0.
0.
0.
0.
0.
0.
0.
0.
0.
0.
0.
0.003
0.008
0.038
0.077
0.135
0.175
0.224
0.255
0.282
0.294
0.275
0.247
0.201
0.159
0.114
0.074
0.036
0.009
0.004
0.005
0.004
0.
0.
0.
0.
0.
0.
0.
0.
0.
0.
0.
0.
0.
0.
0.
0.
0.
0.
0.
0.
0.
0.003
0.012
0.049
0.075
0.108
0.137
0.166
0.176
0.191
0.191
0.168
0.147
0.119
0.081
0.054
0.016
0.004
0.
0.
0.
0.
0.
0.
0.
0.
0.
0.
0.
0.
0.
0.
0.
0.
0.
0.
0.
0.
0.
0.
0.
0.
0.
0.002
0.011
0.040
0.060
0.086
0.102
0.120
0.123
0.120
0.109
0.100
0.072
0.055
0.022
0.009
0.003
0.
0.
0.
0.
0.
0.
0.
0.
0.
0.
0.
0.
0.
0.
0.
0.
0.
0.
0.
0.
0.
0.
0.
0.
0.
0.
0.
0.004
0.032
0.040
0.049
0.062
0.077
0.077
0.069
0.058
0.042
0.020
0.013
0.003
0.
0.
0.
0.
0.
0.
0.
0.
0.
0.
0.
0.
0.
0.
0.
0.
0.
0.
0.
0.
0.
0.
0.
0.
0.
0.
0.
0.
0.
0.003
0.004
0.021
0.023
0.027
0.026
0.031
0.017
0.009
0.004
0.003
0.
0.
0.
0.
0.
0.
0.
0.
0.
0.
0.
0.
0.
0.
0.
0.
0.
0.
0.
0.
0.
0.
0.
0.
0.
0.
0.
0.
0.
0.
0.
0.
0.
0.003
0.003
0.
0.003
0.003
0.
0.
0.
0.
0.
0.
0.
0.
0.
0.
0.
0.
0.
0.
0.
0.
0.
0.
0.
0.
0.
0.
0.
0.
0.
0.
0.
0.
0.
0.
0.
0.
0.
0.
0.
0.
0.
0.
0.
0.
0.
0.
0.
0.
0.
0.
0.
0.
0.
0.
0.
0.
0.
0.
0.
0.
0.
0.
0.
0.
0.
0.
0.
0.
0.
0.
0.
0.
0.
0.
0.
0.
0.
0.
0.
0.
0.
0.
0.
0.
0.
0.
0.
0.
0.
0.
0.
0.
0.
0.
0.
0.
0.
0.
0.
0.
0.
0.
0.
0.
0.
0.
0.
0.
0.
0.
0.
0.
0.
0.
0.
0.
0.
0.
0.
0.
0.
0.
0.
0.
0.
0.
0.
0.
0.
0.
0.
0.
0.
0.
0.
0.
0.
0.
0.
0.
0.
0.
0.
0.
0.
0.
0.
0.
0.
0.
0.
0.
0.
0.
0.
0.
0.
0.
0.
0.
0.
0.
0.
0.
0.
0.
0.
0.
0.
0.
0.
0.
0.
0.
0.
0.
0.
0.
0.
0.
0.
0.
0.
0.
0.
0.
0.
0.
0.
0.
0.
0.
0.
0.
0.
0.
0.
0.
0.
0.
0.
0.
0.
0.
0.
0.
0.
0.
0.
0.
0.
0.
0.
0.
0.
0.
0.
0.
0.
0.
0.
0.
0.
0.
0.
0.
0.
0.
0.
0.
0.
0.
0.
0.
0.
0.
0.
0.
0.
0.
0.
0.
0.
0.
0.
0.
0.
0.
0.
0.
0.
0.
0.
0.002
0.002
0.002
0.
0.005
0.009
0.012
0.012
0.008
0.003
0.002
0.
0.
0.
0.
0.
0.
0.
0.
0.
0.
0.
0.
0.
0.
0.
0.
0.
0.
0.
0.
0.
0.
0.
0.
0.
0.
0.
0.
0.003
0.003
0.004
0.012
0.023
0.029
0.032
0.034
0.028
0.027
0.021
0.019
0.009
0.003
0.002
0.
0.
0.
0.
0.
0.
0.
0.
0.
0.
0.
0.
0.
0.
0.
0.
0.
0.
0.
0.
0.
0.
0.
0.
0.
0.003
0.004
0.014
0.021
0.031
0.040
0.053
0.057
0.056
0.050
0.046
0.037
0.028
0.022
0.013
0.008
0.003
0.
0.
0.
0.
0.
0.
0.
0.
0.
0.
0.
0.
0.
0.
0.
0.
0.
0.
0.
0.
0.
0.
0.
0.003
0.004
0.018
0.027
0.050
0.064
0.079
0.087
0.089
0.091
0.082
0.069
0.057
0.044
0.035
0.028
0.016
0.011
0.005
0.003
0.
0.
0.
0.
0.
0.
0.
0.
0.
0.
0.
0.
0.
0.
0.
0.
0.
0.
0.
0.
0.
0.011
0.022
0.041
0.073
0.089
0.106
0.116
0.130
0.132
0.131
0.121
0.109
0.100
0.086
0.074
0.059
0.050
0.028
0.021
0.015
0.005
0.004
0.003
0.
0.
0.
0.
0.
0.
0.
0.
0.
0.
0.
0.
0.
0.
0.
0.
0.005
0.012
0.027
0.052
0.082
0.105
0.128
0.156
0.176
0.182
0.191
0.191
0.196
0.178
0.154
0.136
0.113
0.095
0.072
0.055
0.043
0.025
0.020
0.015
0.005
0.003
0.
0.
0.
0.
0.
0.
0.
0.
0.
0.
0.
0.
0.
0.
0.005
0.012
0.030
0.051
0.087
0.116
0.151
0.186
0.217
0.248
0.268
0.286
0.272
0.272
0.260
0.225
0.189
0.160
0.136
0.112
0.084
0.063
0.051
0.031
0.023
0.012
0.005
0.003
0.
0.
0.
0.
0.
0.
0.
0.
0.
0.
0.
0.
0.
0.014
0.028
0.049
0.085
0.121
0.166
0.210
0.259
0.298
0.327
0.353
0.369
0.372
0.358
0.331
0.307
0.266
0.228
0.185
0.163
0.125
0.092
0.076
0.049
0.033
0.023
0.012
0.004
0.
0.
0.
0.
0.
0.
0.
0.
0.
0.
0.
0.
0.013
0.025
0.044
0.074
0.125
0.175
0.232
0.278
0.322
0.370
0.415
0.438
0.449
0.445
0.432
0.425
0.384
0.339
0.304
0.264
0.228
0.194
0.146
0.115
0.084
0.058
0.039
0.020
0.006
0.003
0.
0.
0.
0.
0.
0.
0.
0.
0.
0.
0.008
0.029
0.047
0.082
0.119
0.172
0.231
0.293
0.348
0.397
0.452
0.499
0.526
0.538
0.530
0.526
0.514
0.483
0.446
0.385
0.342
0.292
0.252
0.218
0.166
0.131
0.081
0.053
0.034
0.017
0.004
0.
0.
0.
0.
0.
0.
0.
0.
0.
0.005
0.018
0.043
0.080
0.115
0.165
0.224
0.295
0.354
0.410
0.474
0.526
0.596
0.623
0.633
0.615
0.610
0.594
0.569
0.530
0.481
0.427
0.372
0.312
0.267
0.218
0.167
0.124
0.069
0.047
0.022
0.010
0.
0.
0.
0.
0.
0.
0.
0.
0.
0.012
0.033
0.070
0.115
0.167
0.220
0.288
0.372
0.429
0.485
0.562
0.622
0.682
0.710
0.716
0.708
0.693
0.670
0.655
0.614
0.567
0.504
0.433
0.390
0.316
0.265
0.205
0.147
0.103
0.056
0.028
0.010
0.
0.
0.
0.
0.
0.
0.
0.
0.009
0.030
0.049
0.101
0.164
0.226
0.293
0.361
0.433
0.517
0.582
0.641
0.705
0.752
0.783
0.785
0.765
0.747
0.743
0.722
0.680
0.627
0.568
0.507
0.451
0.376
0.301
0.235
0.173
0.119
0.064
0.033
0.010
0.004
0.
0.
0.
0.
0.
0.
0.002
0.020
0.038
0.091
0.165
0.234
0.304
0.383
0.466
0.551
0.621
0.678
0.735
0.774
0.822
0.848
0.862
0.850
0.824
0.821
0.786
0.741
0.683
0.612
0.550
0.491
0.416
0.331
0.253
0.187
0.131
0.072
0.038
0.009
0.
0.
0.
0.
0.
0.
0.
0.013
0.030
0.076
0.143
0.211
0.298
0.382
0.482
0.557
0.657
0.725
0.781
0.828
0.852
0.889
0.934
0.930
0.910
0.887
0.879
0.828
0.761
0.710
0.662
0.596
0.531
0.450
0.356
0.267
0.198
0.139
0.077
0.035
0.017
0.
0.
0.
0.
0.
0.
0.002
0.018
0.063
0.100
0.182
0.265
0.370
0.473
0.576
0.672
0.771
0.832
0.874
0.920
0.940
0.961
0.992
1.011
0.989
0.962
0.936
0.883
0.827
0.757
0.700
0.622
0.545
0.475
0.378
0.278
0.207
0.129
0.080
0.026
0.010
0.
0.
0.
0.
0.
0.
0.012
0.039
0.082
0.134
0.229
0.327
0.443
0.545
0.665
0.774
0.858
0.928
0.973
1.012
1.031
1.052
1.072
1.074
1.059
1.017
0.964
0.929
0.872
0.804
0.741
0.651
0.554
0.465
0.378
0.287
0.210
0.133
0.076
0.025
0.011
0.
0.
0.
0.
0.
0.
0.014
0.052
0.100
0.164
0.263
0.374
0.502
0.630
0.765
0.864
0.941
1.002
1.054
1.093
1.101
1.135
1.136
1.121
1.097
1.064
1.010
0.950
0.902
0.836
0.740
0.663
0.584
0.472
0.374
0.285
0.200
0.132
0.067
0.032
0.011
0.
0.
0.
0.
0.
0.002
0.024
0.069
0.112
0.190
0.300
0.422
0.555
0.690
0.826
0.950
1.025
1.086
1.148
1.165
1.164
1.198
1.194
1.183
1.158
1.117
1.058
0.990
0.905
0.848
0.778
0.660
0.570
0.471
0.371
0.280
0.198
0.130
0.077
0.032
0.006
0.
0.
0.
0.
0.
0.003
0.030
0.075
0.133
0.221
0.336
0.463
0.604
0.757
0.890
1.012
1.075
1.157
1.208
1.236
1.256
1.261
1.235
1.245
1.211
1.171
1.117
1.054
0.962
0.871
0.793
0.669
0.559
0.463
0.353
0.278
0.196
0.122
0.080
0.035
0.010
0.
0.
0.
0.
0.
0.003
0.030
0.090
0.149
0.242
0.364
0.502
0.658
0.806
0.938
1.048
1.133
1.209
1.268
1.286
1.321
1.304
1.296
1.281
1.275
1.223
1.187
1.108
1.005
0.899
0.804
0.706
0.595
0.480
0.353
0.265
0.189
0.125
0.071
0.028
0.010
0.
0.
0.
0.
0.
0.003
0.034
0.090
0.166
0.262
0.375
0.520
0.684
0.842
0.968
1.087
1.175
1.251
1.287
1.322
1.343
1.326
1.338
1.329
1.317
1.276
1.208
1.156
1.041
0.932
0.821
0.715
0.604
0.488
0.355
0.244
0.179
0.113
0.064
0.030
0.005
0.
0.
0.
0.
0.
0.010
0.029
0.096
0.176
0.276
0.400
0.548
0.711
0.873
1.009
1.109
1.205
1.267
1.330
1.348
1.366
1.381
1.370
1.364
1.337
1.301
1.247
1.182
1.074
0.964
0.845
0.717
0.591
0.472
0.354
0.240
0.158
0.105
0.057
0.024
0.003
0.
0.
0.
0.
0.003
0.015
0.043
0.098
0.180
0.294
0.422
0.550
0.726
0.895
1.032
1.146
1.236
1.319
1.358
1.380
1.363
1.388
1.388
1.377
1.360
1.328
1.276
1.213
1.096
0.985
0.849
0.727
0.585
0.458
0.336
0.221
0.143
0.091
0.042
0.016
0.
0.
0.
0.
0.
0.003
0.014
0.042
0.083
0.187
0.297
0.424
0.558
0.727
0.895
1.049
1.165
1.279
1.354
1.371
1.375
1.401
1.401
1.406
1.401
1.358
1.310
1.283
1.202
1.105
0.987
0.859
0.714
0.578
0.444
0.323
0.218
0.125
0.079
0.030
0.008
0.
0.
0.
0.
0.
0.004
0.017
0.047
0.079
0.188
0.290
0.413
0.561
0.726
0.922
1.066
1.198
1.313
1.367
1.393
1.393
1.414
1.441
1.415
1.401
1.380
1.355
1.299
1.218
1.111
0.996
0.860
0.716
0.572
0.431
0.303
0.201
0.114
0.061
0.022
0.004
0.
0.
0.
0.
0.
0.004
0.017
0.041
0.081
0.170
0.281
0.409
0.565
0.744
0.924
1.089
1.208
1.339
1.383
1.427
1.434
1.466
1.436
1.436
1.420
1.390
1.362
1.308
1.236
1.132
1.009
0.857
0.701
0.569
0.423
0.303
0.185
0.098
0.046
0.016
0.
0.
0.
0.
0.
0.
0.004
0.013
0.040
0.084
0.166
0.293
0.436
0.586
0.760
0.944
1.094
1.226
1.363
1.429
1.452
1.460
1.484
1.452
1.429
1.418
1.385
1.366
1.306
1.229
1.125
1.006
0.856
0.719
0.562
0.420
0.287
0.177
0.073
0.039
0.012
0.
0.
0.
0.
0.
0.
0.003
0.009
0.036
0.104
0.196
0.320
0.458
0.599
0.768
0.951
1.091
1.234
1.350
1.429
1.484
1.462
1.484
1.462
1.447
1.429
1.368
1.342
1.304
1.220
1.109
1.000
0.863
0.716
0.571
0.419
0.284
0.157
0.084
0.035
0.012
0.
0.
0.
0.
0.
0.
0.005
0.016
0.049
0.119
0.218
0.350
0.485
0.624
0.771
0.963
1.120
1.252
1.342
1.438
1.495
1.502
1.473
1.474
1.455
1.436
1.376
1.349
1.310
1.229
1.133
1.000
0.869
0.715
0.557
0.416
0.283
0.159
0.081
0.036
0.012
0.
0.
0.
0.
0.
0.004
0.013
0.041
0.076
0.136
0.243
0.373
0.511
0.657
0.804
0.974
1.122
1.241
1.337
1.419
1.471
1.493
1.489
1.466
1.456
1.431
1.394
1.343
1.301
1.236
1.139
1.013
0.865
0.718
0.556
0.405
0.263
0.166
0.092
0.041
0.013
0.
0.
0.
0.
0.
0.011
0.028
0.053
0.106
0.174
0.278
0.406
0.547
0.694
0.835
0.989
1.140
1.248
1.338
1.391
1.432
1.451
1.460
1.438
1.427
1.434
1.406
1.349
1.302
1.227
1.130
1.005
0.862
0.717
0.547
0.390
0.255
0.171
0.102
0.048
0.009
0.
0.
0.
0.
0.004
0.021
0.040
0.076
0.138
0.231
0.324
0.464
0.616
0.764
0.901
1.033
1.165
1.253
1.305
1.342
1.382
1.419
1.408
1.394
1.381
1.394
1.385
1.329
1.283
1.208
1.101
0.982
0.833
0.693
0.542
0.377
0.260
0.172
0.096
0.050
0.006
0.
0.
0.
0.
0.012
0.026
0.056
0.102
0.181
0.275
0.392
0.527
0.668
0.806
0.941
1.056
1.158
1.221
1.283
1.295
1.312
1.348
1.345
1.353
1.349
1.338
1.317
1.268
1.219
1.163
1.060
0.943
0.802
0.654
0.517
0.368
0.252
0.164
0.092
0.040
0.006
0.
0.
0.
0.
0.018
0.030
0.064
0.127
0.209
0.325
0.448
0.578
0.716
0.845
0.969
1.071
1.138
1.193
1.232
1.239
1.231
1.261
1.263
1.261
1.266
1.279
1.256
1.222
1.180
1.094
1.018
0.908
0.766
0.613
0.479
0.345
0.233
0.141
0.079
0.030
0.006
0.
0.
0.
0.
0.019
0.032
0.081
0.136
0.237
0.359
0.482
0.628
0.766
0.893
0.985
1.052
1.096
1.126
1.158
1.161
1.169
1.148
1.161
1.169
1.185
1.170
1.160
1.132
1.084
1.033
0.941
0.837
0.716
0.567
0.435
0.298
0.197
0.120
0.060
0.028
0.003
0.
0.
0.
0.
0.019
0.035
0.093
0.152
0.253
0.388
0.534
0.674
0.798
0.925
1.009
1.046
1.068
1.059
1.061
1.063
1.053
1.034
1.051
1.050
1.065
1.057
1.049
1.029
0.994
0.932
0.847
0.745
0.620
0.493
0.370
0.250
0.156
0.095
0.049
0.017
0.003
0.
0.
0.
0.
0.014
0.037
0.090
0.175
0.278
0.420
0.563
0.707
0.827
0.923
0.975
1.023
1.024
0.992
0.955
0.921
0.917
0.887
0.892
0.901
0.909
0.913
0.919
0.910
0.878
0.817
0.745
0.635
0.527
0.408
0.301
0.208
0.125
0.077
0.036
0.008
0.002
0.
0.
0.
0.
0.009
0.043
0.098
0.187
0.291
0.419
0.571
0.721
0.836
0.920
0.968
0.981
0.951
0.904
0.850
0.815
0.768
0.731
0.737
0.762
0.767
0.779
0.780
0.764
0.744
0.689
0.620
0.524
0.426
0.324
0.240
0.161
0.092
0.048
0.018
0.003
0.
0.
0.
0.
0.
0.004
0.044
0.111
0.194
0.305
0.425
0.565
0.720
0.848
0.917
0.951
0.934
0.893
0.814
0.752
0.683
0.614
0.582
0.573
0.603
0.606
0.633
0.644
0.631
0.601
0.566
0.512
0.422
0.342
0.262
0.193
0.123
0.067
0.031
0.009
0.
0.
0.
0.
0.
0.
0.008
0.045
0.117
0.197
0.301
0.434
0.589
0.717
0.835
0.893
0.902
0.889
0.835
0.745
0.643
0.567
0.510
0.465
0.438
0.457
0.474
0.500
0.508
0.496
0.486
0.453
0.407
0.331
0.270
0.206
0.142
0.091
0.051
0.018
0.002
0.
0.
0.
0.
0.
0.
0.020
0.048
0.112
0.196
0.297
0.451
0.592
0.716
0.808
0.861
0.864
0.827
0.758
0.668
0.567
0.479
0.399
0.359
0.328
0.331
0.355
0.383
0.383
0.380
0.371
0.354
0.317
0.266
0.211
0.155
0.111
0.067
0.019
0.008
0.002
0.
0.
0.
0.
0.
0.
0.020
0.056
0.113
0.189
0.311
0.453
0.579
0.709
0.791
0.828
0.817
0.759
0.681
0.585
0.472
0.382
0.310
0.244
0.221
0.222
0.254
0.274
0.289
0.295
0.295
0.279
0.237
0.200
0.153
0.104
0.070
0.043
0.015
0.004
0.002
0.
0.
0.
0.
0.
0.
0.026
0.054
0.106
0.185
0.314
0.444
0.575
0.681
0.762
0.793
0.781
0.719
0.620
0.527
0.411
0.303
0.224
0.171
0.148
0.155
0.185
0.202
0.211
0.220
0.223
0.198
0.174
0.140
0.108
0.079
0.051
0.024
0.013
0.003
0.
0.
0.
0.
0.
0.
0.
0.026
0.054
0.104
0.183
0.294
0.420
0.546
0.650
0.726
0.763
0.735
0.686
0.592
0.476
0.356
0.239
0.164
0.117
0.096
0.089
0.108
0.126
0.146
0.155
0.143
0.139
0.114
0.100
0.082
0.055
0.032
0.016
0.009
0.003
0.
0.
0.
0.
0.
0.
0.
0.024
0.049
0.100
0.184
0.269
0.381
0.493
0.590
0.657
0.691
0.684
0.632
0.545
0.443
0.329
0.206
0.130
0.092
0.051
0.043
0.050
0.069
0.074
0.085
0.093
0.091
0.081
0.068
0.054
0.034
0.017
0.012
0.003
0.
0.
0.
0.
0.
0.
0.
0.
0.009
0.034
0.084
0.165
0.243
0.332
0.430
0.524
0.592
0.630
0.620
0.567
0.482
0.384
0.276
0.193
0.122
0.073
0.036
0.022
0.030
0.044
0.050
0.061
0.066
0.064
0.051
0.039
0.022
0.015
0.012
0.003
0.
0.
0.
0.
0.
0.
0.
0.
0.
0.008
0.028
0.070
0.131
0.206
0.286
0.363
0.439
0.505
0.529
0.523
0.493
0.417
0.334
0.239
0.161
0.097
0.059
0.031
0.015
0.019
0.021
0.027
0.038
0.038
0.028
0.022
0.017
0.012
0.010
0.003
0.
0.
0.
0.
0.
0.
0.
0.
0.
0.
0.003
0.015
0.048
0.104
0.162
0.228
0.297
0.354
0.407
0.435
0.440
0.408
0.351
0.278
0.198
0.136
0.079
0.051
0.021
0.011
0.012
0.013
0.014
0.013
0.010
0.005
0.007
0.005
0.
0.
0.
0.
0.
0.
0.
0.
0.
0.
0.
0.
0.
0.002
0.004
0.019
0.067
0.122
0.168
0.224
0.271
0.312
0.334
0.342
0.317
0.270
0.214
0.157
0.109
0.066
0.040
0.007
0.005
0.005
0.005
0.004
0.
0.
0.
0.
0.
0.
0.
0.
0.
0.
0.
0.
0.
0.
0.
0.
0.
0.
0.
0.003
0.004
0.030
0.070
0.119
0.159
0.192
0.221
0.242
0.238
0.225
0.195
0.158
0.120
0.077
0.050
0.022
0.003
0.
0.
0.
0.
0.
0.
0.
0.
0.
0.
0.
0.
0.
0.
0.
0.
0.
0.
0.
0.
0.
0.
0.
0.
0.002
0.007
0.035
0.068
0.096
0.121
0.139
0.157
0.153
0.147
0.131
0.113
0.083
0.058
0.037
0.004
0.
0.
0.
0.
0.
0.
0.
0.
0.
0.
0.
0.
0.
0.
0.
0.
0.
0.
0.
0.
0.
0.
0.
0.
0.
0.
0.
0.011
0.030
0.050
0.068
0.083
0.094
0.096
0.093
0.085
0.073
0.054
0.037
0.004
0.003
0.
0.
0.
0.
0.
0.
0.
0.
0.
0.
0.
0.
0.
0.
0.
0.
0.
0.
0.
0.
0.
0.
0.
0.
0.
0.
0.
0.
0.008
0.016
0.032
0.041
0.050
0.054
0.053
0.042
0.036
0.022
0.004
0.003
0.
0.
0.
0.
0.
0.
0.
0.
0.
0.
0.
0.
0.
0.
0.
0.
0.
0.
0.
0.
0.
0.
0.
0.
0.
0.
0.
0.
0.
0.
0.003
0.009
0.010
0.020
0.020
0.019
0.016
0.006
0.003
0.
0.
0.
0.
0.
0.
0.
0.
0.
0.
0.
0.
0.
0.
0.
0.
0.
0.
0.
0.
0.
0.
0.
0.
0.
0.
0.
0.
0.
0.
0.
0.
0.
0.
0.
0.003
0.003
0.
0.
0.
0.
0.
0.
0.
0.
0.
0.
0.
0.
0.
0.
0.
0.
0.
0.
0.
0.
0.
0.
0.
0.
0.
0.
0.
0.
0.
0.
0.
0.
0.
0.
0.
0.
0.
0.
0.
0.
0.
0.
0.
0.
0.
0.
0.
0.
0.
0.
0.
0.
0.
0.
0.
0.
0.
0.
0.
0.
0.
0.
0.
0.
0.
0.
0.
0.
0.
0.
0.
0.
0.
0.
0.
0.
0.
0.
0.
0.
0.
0.
0.
0.
0.
0.
0.
0.
0.
0.
0.
0.
0.
0.
0.
0.
0.
0.
0.
0.
0.
0.
0.
0.
0.
0.
0.
0.
0.
0.
0.
0.
0.
0.
0.
0.
0.
0.
0.
0.
0.
0.
0.
0.
0.
0.
0.
0.
0.
0.
0.
0.
0.
0.
0.
0.
0.
0.
0.
0.
0.
0.
0.
0.
0.
0.
0.
0.
0.
0.
0.
0.
0.
0.
0.
0.
0.
0.
0.
0.
0.
0.
0.
0.
0.
0.
0.
0.
0.
0.
0.
0.
0.
0.
0.
0.
0.
0.
0.
0.
0.
0.
0.
0.
0.
0.
0.
0.
0.
0.
0.
0.
0.
0.
0.
0.
0.
0.
0.
0.
0.
0.
0.
0.
0.
0.
0.
0.
0.
0.
0.
0.
0.
0.
0.
0.
0.
0.
0.
0.002
0.
0.
0.
0.
0.
0.
0.
0.
0.
0.
0.
0.
0.
0.
0.
0.
0.
0.
0.
0.
0.
0.
0.
0.
0.
0.
0.
0.
0.
0.
0.002
0.003
0.003
0.003
0.003
0.012
0.018
0.022
0.023
0.019
0.017
0.011
0.007
0.003
0.
0.
0.
0.
0.
0.
0.
0.
0.
0.
0.
0.
0.
0.
0.
0.
0.
0.
0.
0.
0.
0.
0.
0.
0.
0.
0.003
0.003
0.008
0.014
0.026
0.034
0.043
0.046
0.044
0.041
0.036
0.033
0.024
0.020
0.011
0.003
0.002
0.
0.
0.
0.
0.
0.
0.
0.
0.
0.
0.
0.
0.
0.
0.
0.
0.
0.
0.
0.
0.
0.
0.
0.003
0.004
0.010
0.018
0.038
0.049
0.066
0.074
0.074
0.076
0.073
0.059
0.053
0.041
0.029
0.022
0.012
0.003
0.
0.
0.
0.
0.
0.
0.
0.
0.
0.
0.
0.
0.
0.
0.
0.
0.
0.
0.
0.
0.
0.
0.002
0.004
0.018
0.042
0.064
0.078
0.098
0.110
0.117
0.121
0.121
0.107
0.097
0.076
0.072
0.054
0.035
0.026
0.017
0.010
0.003
0.
0.
0.
0.
0.
0.
0.
0.
0.
0.
0.
0.
0.
0.
0.
0.
0.
0.
0.
0.
0.011
0.027
0.050
0.077
0.101
0.124
0.150
0.173
0.183
0.186
0.180
0.173
0.161
0.146
0.116
0.099
0.074
0.058
0.043
0.022
0.018
0.009
0.004
0.003
0.
0.
0.
0.
0.
0.
0.
0.
0.
0.
0.
0.
0.
0.
0.
0.004
0.009
0.029
0.055
0.085
0.113
0.146
0.188
0.229
0.247
0.263
0.274
0.270
0.261
0.245
0.213
0.178
0.153
0.120
0.093
0.064
0.050
0.033
0.021
0.016
0.005
0.003
0.
0.
0.
0.
0.
0.
0.
0.
0.
0.
0.
0.
0.
0.
0.009
0.030
0.048
0.090
0.120
0.169
0.211
0.266
0.314
0.354
0.376
0.387
0.380
0.371
0.342
0.305
0.256
0.210
0.176
0.138
0.104
0.072
0.054
0.036
0.024
0.017
0.005
0.003
0.
0.
0.
0.
0.
0.
0.
0.
0.
0.
0.
0.
0.008
0.025
0.048
0.077
0.118
0.172
0.235
0.294
0.356
0.412
0.460
0.487
0.496
0.494
0.476
0.437
0.401
0.351
0.302
0.239
0.212
0.173
0.129
0.101
0.076
0.049
0.038
0.017
0.009
0.
0.
0.
0.
0.
0.
0.
0.
0.
0.
0.
0.002
0.021
0.039
0.070
0.124
0.179
0.238
0.316
0.377
0.446
0.507
0.554
0.592
0.604
0.594
0.579
0.549
0.512
0.454
0.389
0.334
0.288
0.248
0.202
0.157
0.116
0.084
0.054
0.041
0.016
0.011
0.
0.
0.
0.
0.
0.
0.
0.
0.
0.
0.013
0.037
0.062
0.114
0.170
0.235
0.311
0.382
0.460
0.534
0.605
0.658
0.682
0.711
0.707
0.687
0.661
0.626
0.564
0.522
0.449
0.368
0.319
0.265
0.214
0.159
0.125
0.073
0.051
0.034
0.014
0.008
0.
0.
0.
0.
0.
0.
0.
0.
0.007
0.032
0.048
0.109
0.156
0.215
0.304
0.385
0.460
0.539
0.609
0.687
0.746
0.786
0.799
0.814
0.772
0.758
0.729
0.674
0.621
0.549
0.487
0.407
0.330
0.270
0.212
0.161
0.108
0.060
0.040
0.017
0.009
0.
0.
0.
0.
0.
0.
0.
0.
0.015
0.043
0.087
0.142
0.211
0.278
0.373
0.452
0.531
0.613
0.695
0.772
0.832
0.872
0.896
0.894
0.867
0.842
0.813
0.775
0.712
0.643
0.571
0.487
0.409
0.325
0.256
0.189
0.136
0.083
0.043
0.027
0.010
0.004
0.
0.
0.
0.
0.
0.
0.010
0.030
0.071
0.128
0.201
0.277
0.353
0.442
0.541
0.626
0.708
0.779
0.851
0.903
0.941
0.951
0.940
0.935
0.906
0.880
0.843
0.773
0.713
0.629
0.557
0.468
0.372
0.295
0.220
0.152
0.102
0.054
0.028
0.010
0.005
0.
0.
0.
0.
0.
0.002
0.019
0.052
0.110
0.191
0.268
0.351
0.446
0.538
0.643
0.741
0.796
0.845
0.917
0.956
0.997
1.011
0.988
0.992
0.975
0.942
0.893
0.829
0.751
0.693
0.610
0.520
0.415
0.322
0.240
0.167
0.108
0.054
0.026
0.010
0.004
0.
0.
0.
0.
0.
0.005
0.037
0.088
0.156
0.247
0.334
0.436
0.541
0.638
0.741
0.810
0.887
0.928
0.983
1.018
1.055
1.056
1.030
1.025
1.026
0.981
0.931
0.864
0.808
0.732
0.652
0.551
0.450
0.344
0.259
0.176
0.111
0.052
0.029
0.009
0.
0.
0.
0.
0.
0.002
0.021
0.063
0.116
0.201
0.298
0.412
0.523
0.627
0.731
0.839
0.911
0.969
0.999
1.034
1.052
1.080
1.080
1.084
1.066
1.055
1.032
0.983
0.916
0.844
0.760
0.670
0.580
0.468
0.351
0.261
0.180
0.106
0.058
0.020
0.005
0.
0.
0.
0.
0.
0.005
0.039
0.089
0.154
0.249
0.350
0.473
0.606
0.715
0.836
0.928
0.998
1.049
1.064
1.099
1.092
1.119
1.126
1.128
1.119
1.085
1.053
1.011
0.942
0.873
0.789
0.690
0.586
0.477
0.351
0.257
0.184
0.106
0.049
0.017
0.
0.
0.
0.
0.
0.
0.015
0.058
0.103
0.178
0.287
0.403
0.543
0.684
0.807
0.927
1.007
1.075
1.120
1.141
1.150
1.144
1.152
1.175
1.170
1.147
1.111
1.079
1.016
0.949
0.889
0.796
0.698
0.578
0.467
0.351
0.255
0.168
0.094
0.044
0.014
0.
0.
0.
0.
0.
0.002
0.021
0.072
0.122
0.200
0.328
0.452
0.594
0.743
0.888
0.991
1.077
1.133
1.188
1.198
1.220
1.217
1.217
1.222
1.198
1.169
1.127
1.076
1.024
0.949
0.871
0.805
0.687
0.583
0.448
0.341
0.232
0.156
0.081
0.039
0.014
0.
0.
0.
0.
0.
0.003
0.028
0.078
0.136
0.229
0.353
0.490
0.641
0.803
0.936
1.043
1.148
1.206
1.243
1.260
1.268
1.269
1.264
1.243
1.228
1.185
1.168
1.116
1.032
0.947
0.872
0.780
0.666
0.552
0.425
0.324
0.225
0.154
0.086
0.039
0.009
0.
0.
0.
0.
0.
0.003
0.032
0.086
0.158
0.259
0.384
0.536
0.698
0.848
0.966
1.090
1.177
1.265
1.296
1.316
1.321
1.314
1.301
1.299
1.286
1.252
1.216
1.158
1.087
0.993
0.890
0.781
0.661
0.550
0.419
0.309
0.214
0.146
0.078
0.039
0.008
0.
0.
0.
0.
0.
0.003
0.028
0.103
0.178
0.284
0.407
0.557
0.729
0.881
1.014
1.117
1.203
1.292
1.330
1.360
1.354
1.334
1.346
1.337
1.327
1.298
1.252
1.188
1.115
1.014
0.900
0.788
0.668
0.545
0.403
0.285
0.195
0.130
0.073
0.031
0.003
0.
0.
0.
0.
0.
0.006
0.044
0.105
0.191
0.299
0.423
0.584
0.746
0.909
1.040
1.130
1.230
1.298
1.362
1.374
1.370
1.369
1.380
1.361
1.366
1.323
1.269
1.216
1.140
1.007
0.907
0.773
0.642
0.527
0.374
0.261
0.177
0.111
0.063
0.024
0.002
0.
0.
0.
0.
0.
0.012
0.042
0.106
0.195
0.310
0.431
0.593
0.770
0.932
1.066
1.176
1.285
1.356
1.389
1.399
1.388
1.397
1.396
1.375
1.372
1.346
1.287
1.211
1.128
1.014
0.881
0.755
0.626
0.491
0.363
0.232
0.147
0.088
0.051
0.008
0.
0.
0.
0.
0.
0.
0.015
0.043
0.102
0.198
0.306
0.444
0.594
0.763
0.940
1.084
1.209
1.318
1.387
1.417
1.441
1.418
1.432
1.407
1.404
1.367
1.345
1.271
1.207
1.121
0.996
0.858
0.732
0.596
0.459
0.327
0.208
0.137
0.071
0.033
0.007
0.
0.
0.
0.
0.
0.
0.016
0.041
0.095
0.184
0.295
0.428
0.597
0.755
0.939
1.096
1.245
1.339
1.406
1.439
1.446
1.434
1.455
1.429
1.405
1.383
1.341
1.281
1.207
1.111
0.989
0.854
0.713
0.560
0.427
0.299
0.189
0.112
0.067
0.018
0.
0.
0.
0.
0.
0.
0.
0.016
0.034
0.094
0.169
0.291
0.415
0.579
0.761
0.926
1.099
1.236
1.350
1.422
1.448
1.454
1.472
1.463
1.438
1.388
1.364
1.347
1.280
1.195
1.074
0.973
0.831
0.688
0.539
0.395
0.276
0.160
0.094
0.041
0.008
0.
0.
0.
0.
0.
0.
0.
0.012
0.029
0.092
0.167
0.290
0.415
0.589
0.775
0.951
1.098
1.231
1.352
1.427
1.458
1.474
1.477
1.460
1.430
1.394
1.353
1.293
1.232
1.164
1.060
0.950
0.819
0.680
0.537
0.382
0.265
0.143
0.070
0.027
0.010
0.
0.
0.
0.
0.
0.
0.
0.012
0.040
0.095
0.174
0.286
0.431
0.599
0.779
0.945
1.104
1.218
1.366
1.438
1.478
1.464
1.470
1.443
1.410
1.395
1.342
1.273
1.222
1.140
1.035
0.915
0.790
0.664
0.525
0.386
0.260
0.130
0.052
0.023
0.011
0.
0.
0.
0.
0.
0.
0.005
0.020
0.052
0.107
0.198
0.318
0.457
0.606
0.785
0.960
1.109
1.229
1.343
1.431
1.475
1.468
1.448
1.453
1.428
1.376
1.353
1.264
1.205
1.145
1.038
0.917
0.777
0.648
0.505
0.364
0.234
0.122
0.062
0.025
0.009
0.
0.
0.
0.
0.
0.005
0.014
0.031
0.069
0.128
0.222
0.337
0.469
0.619
0.760
0.964
1.105
1.223
1.314
1.385
1.428
1.443
1.448
1.431
1.412
1.370
1.340
1.268
1.220
1.140
1.037
0.912
0.783
0.633
0.481
0.347
0.227
0.139
0.071
0.031
0.004
0.
0.
0.
0.
0.
0.012
0.030
0.054
0.094
0.153
0.244
0.368
0.506
0.653
0.790
0.928
1.087
1.199
1.267
1.341
1.389
1.413
1.415
1.397
1.369
1.349
1.328
1.271
1.203
1.129
1.015
0.905
0.771
0.630
0.468
0.338
0.225
0.146
0.081
0.033
0.006
0.
0.
0.
0.
0.005
0.023
0.039
0.074
0.128
0.206
0.297
0.420
0.549
0.690
0.828
0.954
1.081
1.174
1.234
1.294
1.326
1.359
1.353
1.346
1.338
1.313
1.297
1.231
1.182
1.107
0.998
0.896
0.745
0.607
0.470
0.333
0.230
0.148
0.084
0.026
0.003
0.
0.
0.
0.
0.013
0.028
0.058
0.092
0.157
0.257
0.355
0.468
0.598
0.726
0.869
0.977
1.068
1.146
1.211
1.226
1.253
1.287
1.279
1.273
1.263
1.249
1.222
1.194
1.124
1.053
0.961
0.846
0.726
0.589
0.448
0.317
0.222
0.139
0.079
0.021
0.003
0.
0.
0.
0.
0.019
0.032
0.066
0.115
0.197
0.292
0.412
0.517
0.651
0.766
0.884
0.969
1.033
1.104
1.143
1.164
1.173
1.178
1.187
1.199
1.177
1.163
1.147
1.109
1.070
1.006
0.923
0.818
0.695
0.547
0.416
0.297
0.202
0.129
0.059
0.018
0.003
0.
0.
0.
0.
0.020
0.037
0.078
0.132
0.214
0.326
0.441
0.573
0.688
0.809
0.890
0.947
0.995
1.037
1.069
1.066
1.063
1.056
1.067
1.078
1.082
1.071
1.052
1.026
0.980
0.937
0.845
0.755
0.630
0.493
0.368
0.258
0.173
0.108
0.049
0.013
0.003
0.
0.
0.
0.
0.020
0.037
0.084
0.151
0.233
0.359
0.481
0.611
0.728
0.837
0.899
0.941
0.955
0.953
0.945
0.942
0.938
0.933
0.942
0.957
0.962
0.960
0.939
0.921
0.891
0.829
0.753
0.655
0.545
0.431
0.317
0.217
0.139
0.085
0.042
0.009
0.003
0.
0.
0.
0.
0.015
0.039
0.085
0.166
0.255
0.369
0.495
0.635
0.736
0.817
0.861
0.895
0.887
0.858
0.840
0.821
0.798
0.778
0.785
0.794
0.800
0.807
0.808
0.792
0.769
0.718
0.647
0.558
0.453
0.356
0.261
0.169
0.106
0.063
0.025
0.008
0.
0.
0.
0.
0.
0.009
0.039
0.090
0.176
0.264
0.382
0.494
0.639
0.743
0.816
0.844
0.841
0.811
0.781
0.733
0.686
0.649
0.620
0.630
0.645
0.652
0.660
0.675
0.666
0.651
0.604
0.534
0.445
0.370
0.281
0.207
0.134
0.083
0.040
0.009
0.002
0.
0.
0.
0.
0.
0.004
0.037
0.095
0.179
0.272
0.381
0.499
0.622
0.731
0.798
0.828
0.805
0.758
0.683
0.616
0.568
0.509
0.479
0.479
0.503
0.507
0.521
0.539
0.531
0.509
0.474
0.413
0.348
0.284
0.216
0.153
0.099
0.057
0.023
0.003
0.
0.
0.
0.
0.
0.
0.012
0.035
0.105
0.183
0.271
0.382
0.508
0.633
0.729
0.779
0.789
0.757
0.695
0.608
0.524
0.441
0.406
0.353
0.360
0.372
0.388
0.394
0.405
0.408
0.379
0.364
0.307
0.267
0.210
0.161
0.109
0.066
0.031
0.008
0.
0.
0.
0.
0.
0.
0.
0.013
0.041
0.098
0.182
0.265
0.396
0.513
0.628
0.703
0.754
0.750
0.712
0.640
0.552
0.454
0.364
0.310
0.270
0.243
0.254
0.266
0.277
0.296
0.297
0.283
0.265
0.237
0.195
0.151
0.111
0.073
0.044
0.016
0.003
0.
0.
0.
0.
0.
0.
0.
0.015
0.050
0.094
0.171
0.274
0.391
0.510
0.608
0.690
0.719
0.709
0.649
0.568
0.480
0.388
0.284
0.216
0.176
0.159
0.162
0.186
0.193
0.213
0.224
0.217
0.189
0.175
0.133
0.103
0.066
0.045
0.021
0.010
0.003
0.
0.
0.
0.
0.
0.
0.
0.020
0.051
0.091
0.165
0.273
0.382
0.489
0.585
0.648
0.678
0.663
0.609
0.517
0.422
0.326
0.219
0.162
0.107
0.103
0.100
0.114
0.126
0.146
0.158
0.152
0.135
0.116
0.095
0.066
0.049
0.030
0.016
0.008
0.003
0.
0.
0.
0.
0.
0.
0.
0.016
0.050
0.085
0.158
0.259
0.356
0.470
0.554
0.619
0.646
0.623
0.577
0.490
0.383
0.289
0.186
0.121
0.067
0.060
0.054
0.054
0.074
0.088
0.098
0.099
0.080
0.074
0.057
0.047
0.031
0.018
0.012
0.003
0.
0.
0.
0.
0.
0.
0.
0.
0.015
0.046
0.082
0.144
0.232
0.325
0.423
0.504
0.558
0.581
0.564
0.517
0.442
0.355
0.249
0.159
0.092
0.057
0.032
0.020
0.023
0.030
0.039
0.051
0.052
0.052
0.044
0.032
0.022
0.018
0.013
0.003
0.002
0.
0.
0.
0.
0.
0.
0.
0.
0.009
0.031
0.073
0.127
0.208
0.284
0.359
0.449
0.507
0.523
0.516
0.473
0.393
0.309
0.215
0.136
0.076
0.048
0.016
0.012
0.017
0.018
0.023
0.027
0.029
0.025
0.021
0.017
0.015
0.012
0.005
0.002
0.
0.
0.
0.
0.
0.
0.
0.
0.
0.008
0.022
0.057
0.104
0.174
0.240
0.310
0.369
0.414
0.441
0.434
0.396
0.337
0.269
0.190
0.121
0.070
0.041
0.014
0.006
0.011
0.014
0.014
0.013
0.015
0.012
0.012
0.011
0.006
0.002
0.
0.
0.
0.
0.
0.
0.
0.
0.
0.
0.
0.002
0.010
0.033
0.083
0.136
0.194
0.248
0.298
0.333
0.356
0.356
0.329
0.281
0.219
0.149
0.098
0.062
0.033
0.008
0.004
0.004
0.004
0.
0.002
0.002
0.003
0.002
0.
0.
0.
0.
0.
0.
0.
0.
0.
0.
0.
0.
0.
0.
0.
0.007
0.018
0.046
0.103
0.145
0.190
0.228
0.260
0.275
0.277
0.257
0.214
0.159
0.112
0.078
0.053
0.024
0.
0.
0.
0.
0.
0.
0.
0.
0.
0.
0.
0.
0.
0.
0.
0.
0.
0.
0.
0.
0.
0.
0.
0.
0.
0.003
0.020
0.052
0.089
0.132
0.168
0.190
0.198
0.198
0.186
0.146
0.115
0.088
0.062
0.038
0.012
0.
0.
0.
0.
0.
0.
0.
0.
0.
0.
0.
0.
0.
0.
0.
0.
0.
0.
0.
0.
0.
0.
0.
0.
0.
0.
0.006
0.020
0.051
0.083
0.103
0.119
0.128
0.131
0.119
0.101
0.083
0.062
0.042
0.025
0.
0.
0.
0.
0.
0.
0.
0.
0.
0.
0.
0.
0.
0.
0.
0.
0.
0.
0.
0.
0.
0.
0.
0.
0.
0.
0.
0.
0.008
0.019
0.038
0.056
0.066
0.071
0.073
0.073
0.063
0.050
0.039
0.025
0.
0.
0.
0.
0.
0.
0.
0.
0.
0.
0.
0.
0.
0.
0.
0.
0.
0.
0.
0.
0.
0.
0.
0.
0.
0.
0.
0.
0.
0.
0.008
0.011
0.019
0.031
0.039
0.040
0.039
0.035
0.029
0.013
0.
0.
0.
0.
0.
0.
0.
0.
0.
0.
0.
0.
0.
0.
0.
0.
0.
0.
0.
0.
0.
0.
0.
0.
0.
0.
0.
0.
0.
0.
0.
0.
0.003
0.008
0.010
0.011
0.015
0.010
0.009
0.007
0.
0.
0.
0.
0.
0.
0.
0.
0.
0.
0.
0.
0.
0.
0.
0.
0.
0.
0.
0.
0.
0.
0.
0.
0.
0.
0.
0.
0.
0.
0.
0.
0.
0.
0.
0.
0.
0.
0.
0.
0.
0.
0.
0.
0.
0.
0.
0.
0.
0.
0.
0.
0.
0.
0.
0.
0.
0.
0.
0.
0.
0.
0.
0.
0.
0.
0.
0.
0.
0.
0.
0.
0.
0.
0.
0.
0.
0.
0.
0.
0.
0.
0.
0.
0.
0.
0.
0.
0.
0.
0.
0.
0.
0.
0.
0.
0.
0.
0.
0.
0.
0.
0.
0.
0.
0.
0.
0.
0.
0.
0.
0.
0.
0.
0.
0.
0.
0.
0.
0.
0.
0.
0.
0.
0.
0.
0.
0.
0.
0.
0.
0.
0.
0.
0.
0.
0.
0.
0.
0.
0.
0.
0.
0.
0.
0.
0.
0.
0.
0.
0.
0.
0.
0.
0.
0.
0.
0.
0.
0.
0.
0.
0.
0.
0.
0.
0.
0.
0.
0.
0.
0.
0.
0.
0.
0.
0.
0.
0.
0.
0.
0.
0.
0.
0.
0.
0.
0.
0.
0.
0.
0.
0.
0.
0.
0.
0.
0.
0.
0.
0.
0.
0.
0.
0.
0.
0.
0.
0.
0.
0.
0.
0.
0.
0.
0.
0.
0.
0.
0.
0.
0.
0.
0.
0.
0.
0.
0.
0.
0.
0.
0.
0.
0.
0.
0.
0.
0.
0.
0.
0.
0.
0.
0.
0.
0.
0.
0.
0.
0.002
0.002
0.002
0.
0.
0.
0.007
0.009
0.007
0.002
0.
0.
0.
0.
0.
0.
0.
0.
0.
0.
0.
0.
0.
0.
0.
0.
0.
0.
0.
0.
0.
0.
0.
0.
0.
0.
0.
0.
0.
0.003
0.003
0.004
0.008
0.022
0.028
0.030
0.028
0.027
0.027
0.021
0.018
0.011
0.003
0.002
0.
0.
0.
0.
0.
0.
0.
0.
0.
0.
0.
0.
0.
0.
0.
0.
0.
0.
0.
0.
0.
0.
0.
0.
0.002
0.003
0.008
0.011
0.022
0.032
0.044
0.052
0.056
0.058
0.052
0.047
0.039
0.033
0.024
0.014
0.008
0.003
0.
0.
0.
0.
0.
0.
0.
0.
0.
0.
0.
0.
0.
0.
0.
0.
0.
0.
0.
0.
0.
0.
0.
0.003
0.009
0.017
0.035
0.051
0.071
0.085
0.089
0.093
0.091
0.088
0.078
0.064
0.050
0.039
0.026
0.015
0.008
0.002
0.
0.
0.
0.
0.
0.
0.
0.
0.
0.
0.
0.
0.
0.
0.
0.
0.
0.
0.
0.
0.
0.003
0.021
0.044
0.061
0.087
0.108
0.128
0.142
0.155
0.158
0.148
0.140
0.122
0.110
0.081
0.064
0.046
0.031
0.021
0.010
0.003
0.
0.
0.
0.
0.
0.
0.
0.
0.
0.
0.
0.
0.
0.
0.
0.
0.
0.
0.
0.005
0.021
0.045
0.065
0.101
0.130
0.169
0.203
0.235
0.242
0.255
0.243
0.227
0.204
0.179
0.150
0.130
0.094
0.063
0.045
0.026
0.018
0.009
0.004
0.
0.
0.
0.
0.
0.
0.
0.
0.
0.
0.
0.
0.
0.
0.
0.
0.005
0.023
0.049
0.076
0.112
0.155
0.204
0.251
0.304
0.336
0.364
0.364
0.364
0.337
0.310
0.269
0.228
0.187
0.147
0.109
0.071
0.051
0.032
0.020
0.015
0.004
0.003
0.
0.
0.
0.
0.
0.
0.
0.
0.
0.
0.
0.
0.
0.005
0.021
0.038
0.073
0.109
0.156
0.217
0.282
0.348
0.404
0.461
0.493
0.497
0.500
0.473
0.433
0.383
0.311
0.259
0.215
0.173
0.136
0.096
0.077
0.050
0.040
0.028
0.013
0.007
0.
0.
0.
0.
0.
0.
0.
0.
0.
0.
0.
0.
0.014
0.037
0.064
0.103
0.166
0.224
0.300
0.373
0.459
0.529
0.586
0.614
0.640
0.623
0.596
0.543
0.495
0.429
0.360
0.305
0.256
0.210
0.168
0.121
0.093
0.064
0.047
0.033
0.015
0.008
0.
0.
0.
0.
0.
0.
0.
0.
0.
0.
0.008
0.030
0.056
0.094
0.157
0.225
0.311
0.396
0.477
0.561
0.650
0.700
0.747
0.758
0.744
0.725
0.680
0.631
0.570
0.495
0.391
0.340
0.292
0.237
0.184
0.143
0.101
0.070
0.050
0.031
0.015
0.009
0.
0.
0.
0.
0.
0.
0.
0.
0.002
0.023
0.043
0.087
0.146
0.215
0.297
0.396
0.492
0.580
0.663
0.742
0.805
0.853
0.873
0.869
0.833
0.796
0.754
0.687
0.617
0.536
0.456
0.379
0.313
0.247
0.196
0.147
0.097
0.068
0.044
0.029
0.011
0.008
0.
0.
0.
0.
0.
0.
0.
0.011
0.036
0.070
0.129
0.190
0.277
0.382
0.470
0.566
0.674
0.757
0.834
0.903
0.957
0.985
0.978
0.951
0.906
0.863
0.805
0.741
0.653
0.575
0.494
0.389
0.315
0.249
0.193
0.134
0.092
0.052
0.034
0.014
0.009
0.
0.
0.
0.
0.
0.
0.003
0.017
0.054
0.105
0.171
0.248
0.341
0.457
0.552
0.653
0.751
0.838
0.922
0.987
1.034
1.066
1.069
1.046
0.984
0.959
0.915
0.849
0.754
0.671
0.589
0.490
0.381
0.303
0.231
0.164
0.112
0.061
0.038
0.020
0.010
0.
0.
0.
0.
0.
0.
0.010
0.034
0.089
0.150
0.226
0.320
0.421
0.544
0.647
0.745
0.818
0.907
0.997
1.051
1.094
1.108
1.118
1.099
1.070
1.048
0.989
0.928
0.837
0.746
0.662
0.561
0.449
0.354
0.266
0.183
0.125
0.073
0.039
0.020
0.011
0.
0.
0.
0.
0.
0.
0.015
0.065
0.118
0.201
0.296
0.400
0.517
0.630
0.742
0.835
0.909
0.994
1.051
1.103
1.131
1.148
1.151
1.142
1.144
1.097
1.058
0.988
0.909
0.811
0.722
0.622
0.502
0.384
0.294
0.203
0.135
0.076
0.041
0.019
0.010
0.
0.
0.
0.
0.
0.005
0.044
0.091
0.168
0.269
0.364
0.478
0.610
0.729
0.823
0.919
0.993
1.056
1.092
1.141
1.143
1.159
1.168
1.179
1.170
1.141
1.110
1.037
0.948
0.857
0.763
0.665
0.550
0.408
0.307
0.208
0.137
0.076
0.042
0.013
0.009
0.
0.
0.
0.
0.
0.022
0.064
0.128
0.206
0.321
0.443
0.556
0.686
0.816
0.929
1.007
1.061
1.096
1.133
1.149
1.165
1.177
1.187
1.187
1.172
1.163
1.137
1.066
0.991
0.908
0.788
0.680
0.559
0.425
0.318
0.221
0.139
0.074
0.035
0.011
0.005
0.
0.
0.
0.
0.004
0.038
0.098
0.164
0.253
0.377
0.501
0.649
0.776
0.876
0.981
1.057
1.099
1.154
1.161
1.166
1.186
1.196
1.220
1.215
1.190
1.167
1.148
1.084
0.997
0.924
0.814
0.689
0.560
0.426
0.311
0.218
0.133
0.065
0.025
0.005
0.
0.
0.
0.
0.
0.010
0.053
0.100
0.187
0.303
0.431
0.572
0.723
0.858
0.955
1.036
1.111
1.163
1.200
1.217
1.209
1.229
1.219
1.231
1.226
1.201
1.183
1.128
1.069
1.011
0.905
0.821
0.689
0.549
0.419
0.302
0.205
0.128
0.058
0.020
0.
0.
0.
0.
0.
0.002
0.026
0.066
0.118
0.219
0.341
0.487
0.634
0.776
0.905
1.009
1.110
1.175
1.216
1.244
1.256
1.252
1.255
1.270
1.252
1.232
1.222
1.190
1.139
1.079
1.006
0.923
0.800
0.678
0.538
0.405
0.294
0.181
0.116
0.055
0.014
0.
0.
0.
0.
0.
0.003
0.036
0.081
0.149
0.251
0.382
0.525
0.679
0.836
0.974
1.075
1.181
1.231
1.278
1.295
1.302
1.315
1.307
1.296
1.284
1.254
1.235
1.206
1.154
1.074
0.985
0.889
0.788
0.671
0.508
0.379
0.268
0.173
0.102
0.046
0.009
0.002
0.
0.
0.
0.
0.003
0.033
0.095
0.173
0.262
0.400
0.547
0.736
0.881
1.018
1.120
1.220
1.276
1.323
1.331
1.329
1.354
1.354
1.360
1.316
1.309
1.286
1.243
1.156
1.076
0.978
0.874
0.748
0.634
0.500
0.358
0.256
0.160
0.095
0.042
0.008
0.002
0.
0.
0.
0.
0.009
0.042
0.111
0.182
0.285
0.411
0.581
0.754
0.910
1.049
1.160
1.256
1.315
1.364
1.371
1.365
1.380
1.388
1.376
1.368
1.340
1.302
1.259
1.193
1.093
0.984
0.886
0.746
0.602
0.473
0.344
0.225
0.145
0.081
0.031
0.004
0.
0.
0.
0.
0.
0.014
0.052
0.111
0.188
0.313
0.455
0.602
0.794
0.941
1.078
1.175
1.259
1.341
1.381
1.407
1.406
1.418
1.408
1.402
1.387
1.361
1.315
1.270
1.196
1.102
0.976
0.866
0.737
0.588
0.437
0.305
0.201
0.125
0.062
0.023
0.003
0.
0.
0.
0.
0.
0.016
0.045
0.106
0.201
0.324
0.461
0.628
0.798
0.953
1.095
1.203
1.324
1.399
1.408
1.404
1.433
1.422
1.445
1.413
1.394
1.361
1.308
1.238
1.164
1.075
0.958
0.827
0.693
0.549
0.395
0.272
0.167
0.091
0.046
0.018
0.002
0.
0.
0.
0.
0.006
0.019
0.046
0.110
0.211
0.322
0.463
0.616
0.786
0.977
1.117
1.241
1.348
1.425
1.452
1.458
1.451
1.452
1.441
1.409
1.387
1.354
1.307
1.209
1.135
1.021
0.917
0.774
0.624
0.488
0.353
0.225
0.144
0.072
0.036
0.011
0.
0.
0.
0.
0.
0.003
0.020
0.045
0.104
0.195
0.317
0.439
0.613
0.797
0.978
1.122
1.267
1.383
1.437
1.465
1.475
1.477
1.482
1.449
1.402
1.349
1.325
1.264
1.209
1.103
0.999
0.871
0.714
0.565
0.449
0.319
0.192
0.111
0.055
0.027
0.007
0.
0.
0.
0.
0.
0.003
0.019
0.035
0.100
0.176
0.291
0.428
0.599
0.781
0.943
1.102
1.269
1.374
1.438
1.461
1.468
1.480
1.462
1.418
1.369
1.324
1.304
1.245
1.156
1.072
0.951
0.808
0.681
0.534
0.398
0.281
0.164
0.088
0.050
0.016
0.
0.
0.
0.
0.
0.
0.003
0.015
0.039
0.091
0.171
0.276
0.429
0.602
0.774
0.940
1.086
1.242
1.363
1.434
1.458
1.471
1.473
1.455
1.414
1.357
1.307
1.247
1.180
1.105
1.022
0.899
0.787
0.639
0.499
0.373
0.250
0.130
0.070
0.034
0.006
0.
0.
0.
0.
0.
0.
0.003
0.015
0.045
0.089
0.160
0.269
0.419
0.580
0.766
0.938
1.082
1.196
1.357
1.435
1.463
1.468
1.442
1.425
1.376
1.325
1.276
1.203
1.129
1.040
0.961
0.858
0.744
0.612
0.469
0.348
0.231
0.110
0.065
0.020
0.004
0.
0.
0.
0.
0.
0.
0.006
0.018
0.049
0.103
0.173
0.265
0.411
0.579
0.755
0.914
1.066
1.208
1.327
1.406
1.442
1.449
1.423
1.392
1.336
1.291
1.258
1.196
1.117
1.030
0.935
0.827
0.713
0.587
0.454
0.324
0.209
0.110
0.044
0.019
0.004
0.
0.
0.
0.
0.
0.005
0.014
0.034
0.069
0.122
0.185
0.294
0.422
0.577
0.739
0.912
1.057
1.175
1.277
1.368
1.390
1.404
1.368
1.353
1.315
1.275
1.234
1.180
1.107
1.021
0.916
0.813
0.686
0.555
0.435
0.297
0.187
0.107
0.054
0.016
0.003
0.
0.
0.
0.
0.004
0.012
0.030
0.050
0.090
0.139
0.212
0.331
0.444
0.595
0.731
0.883
1.011
1.132
1.212
1.282
1.325
1.337
1.320
1.311
1.287
1.237
1.202
1.160
1.082
1.001
0.897
0.791
0.681
0.538
0.402
0.286
0.184
0.119
0.063
0.013
0.005
0.
0.
0.
0.
0.005
0.022
0.039
0.069
0.107
0.178
0.252
0.370
0.488
0.612
0.741
0.855
0.977
1.079
1.136
1.195
1.220
1.258
1.262
1.246
1.236
1.197
1.154
1.117
1.037
0.974
0.881
0.784
0.656
0.534
0.391
0.278
0.184
0.118
0.060
0.012
0.003
0.
0.
0.
0.
0.013
0.028
0.050
0.084
0.142
0.221
0.315
0.414
0.531
0.635
0.769
0.861
0.938
1.039
1.096
1.137
1.147
1.168
1.164
1.154
1.155
1.139
1.092
1.056
1.003
0.936
0.848
0.743
0.627
0.504
0.385
0.262
0.183
0.115
0.062
0.009
0.003
0.
0.
0.
0.
0.015
0.031
0.060
0.105
0.170
0.256
0.352
0.448
0.562
0.664
0.782
0.863
0.916
0.967
1.023
1.047
1.060
1.065
1.068
1.075
1.069
1.050
1.021
0.982
0.927
0.859
0.786
0.700
0.593
0.461
0.351
0.244
0.170
0.109
0.043
0.010
0.003
0.
0.
0.
0.
0.020
0.033
0.068
0.118
0.193
0.279
0.386
0.493
0.581
0.692
0.766
0.827
0.875
0.896
0.935
0.947
0.937
0.936
0.945
0.957
0.956
0.948
0.920
0.888
0.858
0.789
0.728
0.642
0.531
0.413
0.312
0.219
0.147
0.084
0.034
0.009
0.003
0.
0.
0.
0.
0.020
0.036
0.071
0.133
0.213
0.308
0.412
0.520
0.624
0.699
0.759
0.801
0.819
0.826
0.834
0.819
0.812
0.813
0.832
0.837
0.831
0.832
0.820
0.795
0.760
0.708
0.643
0.557
0.464
0.355
0.264
0.178
0.114
0.065
0.026
0.008
0.002
0.
0.
0.
0.
0.014
0.034
0.068
0.146
0.228
0.321
0.429
0.528
0.626
0.689
0.741
0.763
0.754
0.741
0.728
0.701
0.682
0.675
0.679
0.672
0.683
0.691
0.697
0.678
0.653
0.608
0.547
0.468
0.371
0.287
0.214
0.138
0.085
0.045
0.015
0.003
0.
0.
0.
0.
0.
0.012
0.033
0.077
0.155
0.234
0.328
0.430
0.532
0.624
0.686
0.712
0.713
0.695
0.641
0.613
0.581
0.556
0.536
0.519
0.529
0.544
0.567
0.567
0.564
0.540
0.492
0.427
0.370
0.298
0.228
0.162
0.100
0.064
0.028
0.008
0.
0.
0.
0.
0.
0.
0.003
0.031
0.084
0.151
0.239
0.324
0.427
0.533
0.618
0.671
0.686
0.666
0.626
0.564
0.498
0.457
0.409
0.398
0.388
0.397
0.415
0.434
0.433
0.432
0.405
0.368
0.325
0.279
0.227
0.171
0.117
0.075
0.038
0.017
0.002
0.
0.
0.
0.
0.
0.
0.007
0.028
0.086
0.155
0.234
0.324
0.429
0.527
0.604
0.652
0.661
0.632
0.579
0.503
0.421
0.352
0.308
0.290
0.274
0.278
0.295
0.302
0.303
0.304
0.282
0.264
0.243
0.211
0.162
0.124
0.082
0.047
0.019
0.005
0.
0.
0.
0.
0.
0.
0.
0.010
0.035
0.084
0.153
0.229
0.327
0.433
0.518
0.590
0.623
0.630
0.599
0.524
0.448
0.345
0.292
0.219
0.198
0.185
0.182
0.204
0.205
0.213
0.209
0.202
0.189
0.179
0.147
0.106
0.079
0.046
0.018
0.006
0.002
0.
0.
0.
0.
0.
0.
0.
0.012
0.041
0.076
0.144
0.224
0.328
0.421
0.502
0.561
0.589
0.576
0.524
0.466
0.396
0.297
0.219
0.162
0.125
0.121
0.127
0.132
0.142
0.144
0.139
0.138
0.131
0.112
0.090
0.066
0.041
0.023
0.016
0.003
0.002
0.
0.
0.
0.
0.
0.
0.
0.014
0.045
0.073
0.130
0.230
0.315
0.396
0.482
0.535
0.557
0.543
0.498
0.417
0.340
0.243
0.172
0.118
0.071
0.068
0.069
0.075
0.082
0.091
0.092
0.092
0.078
0.066
0.051
0.041
0.029
0.019
0.011
0.003
0.
0.
0.
0.
0.
0.
0.
0.
0.015
0.044
0.069
0.121
0.215
0.292
0.373
0.457
0.507
0.518
0.504
0.453
0.387
0.298
0.215
0.137
0.088
0.046
0.036
0.035
0.036
0.041
0.050
0.050
0.053
0.035
0.035
0.032
0.024
0.017
0.013
0.003
0.002
0.
0.
0.
0.
0.
0.
0.
0.
0.010
0.040
0.063
0.118
0.185
0.270
0.346
0.411
0.460
0.482
0.465
0.413
0.352
0.266
0.187
0.120
0.060
0.031
0.018
0.008
0.015
0.016
0.022
0.020
0.022
0.019
0.020
0.018
0.016
0.013
0.006
0.002
0.
0.
0.
0.
0.
0.
0.
0.
0.
0.009
0.023
0.061
0.107
0.165
0.226
0.294
0.361
0.402
0.421
0.412
0.370
0.312
0.241
0.152
0.095
0.055
0.029
0.009
0.004
0.004
0.007
0.004
0.009
0.012
0.013
0.013
0.013
0.011
0.005
0.002
0.
0.
0.
0.
0.
0.
0.
0.
0.
0.
0.007
0.012
0.046
0.090
0.138
0.195
0.252
0.298
0.332
0.344
0.338
0.307
0.266
0.201
0.135
0.077
0.051
0.029
0.008
0.
0.
0.
0.002
0.003
0.003
0.003
0.003
0.003
0.
0.
0.
0.
0.
0.
0.
0.
0.
0.
0.
0.
0.
0.
0.009
0.025
0.054
0.111
0.156
0.201
0.244
0.275
0.288
0.278
0.252
0.215
0.159
0.111
0.070
0.046
0.026
0.007
0.
0.
0.
0.
0.
0.
0.
0.
0.
0.
0.
0.
0.
0.
0.
0.
0.
0.
0.
0.
0.
0.
0.
0.007
0.010
0.029
0.070
0.115
0.154
0.188
0.212
0.223
0.216
0.195
0.168
0.118
0.086
0.058
0.039
0.019
0.
0.
0.
0.
0.
0.
0.
0.
0.
0.
0.
0.
0.
0.
0.
0.
0.
0.
0.
0.
0.
0.
0.
0.
0.
0.007
0.018
0.033
0.067
0.101
0.130
0.149
0.159
0.159
0.144
0.105
0.087
0.064
0.046
0.027
0.003
0.
0.
0.
0.
0.
0.
0.
0.
0.
0.
0.
0.
0.
0.
0.
0.
0.
0.
0.
0.
0.
0.
0.
0.
0.
0.
0.003
0.018
0.033
0.058
0.073
0.086
0.093
0.093
0.085
0.076
0.060
0.046
0.029
0.016
0.
0.
0.
0.
0.
0.
0.
0.
0.
0.
0.
0.
0.
0.
0.
0.
0.
0.
0.
0.
0.
0.
0.
0.
0.
0.
0.
0.
0.008
0.011
0.023
0.035
0.052
0.058
0.060
0.054
0.048
0.040
0.027
0.012
0.
0.
0.
0.
0.
0.
0.
0.
0.
0.
0.
0.
0.
0.
0.
0.
0.
0.
0.
0.
0.
0.
0.
0.
0.
0.
0.
0.
0.
0.
0.007
0.010
0.013
0.023
0.026
0.031
0.030
0.023
0.019
0.008
0.
0.
0.
0.
0.
0.
0.
0.
0.
0.
0.
0.
0.
0.
0.
0.
0.
0.
0.
0.
0.
0.
0.
0.
0.
0.
0.
0.
0.
0.
0.
0.
0.
0.008
0.009
0.010
0.010
0.009
0.008
0.
0.
0.
0.
0.
0.
0.
0.
0.
0.
0.
0.
0.
0.
0.
0.
0.
0.
0.
0.
0.
0.
0.
0.
0.
0.
0.
0.
0.
0.
0.
0.
0.
0.
0.
0.
0.
0.
0.
0.
0.
0.
0.
0.
0.
0.
0.
0.
0.
0.
0.
0.
0.
0.
0.
0.
0.
0.
0.
0.
0.
0.
0.
0.
0.
0.
0.
0.
0.
0.
0.
0.
0.
0.
0.
0.
0.
0.
0.
0.
0.
0.
0.
0.
0.
0.
0.
0.
0.
0.
0.
0.
0.
0.
0.
0.
0.
0.
0.
0.
0.
0.
0.
0.
0.
0.
0.
0.
0.
0.
0.
0.
0.
0.
0.
0.
0.
0.
0.
0.
0.
0.
0.
0.
0.
0.
0.
0.
0.
0.
0.
0.
0.
0.
0.
0.
0.
0.
0.
0.
0.
0.
0.
0.
0.
0.
0.
0.
0.
0.
0.
0.
0.
0.
0.
0.
0.
0.
0.
0.
0.
0.
0.
0.
0.
0.
0.
0.
0.
0.
0.
0.
0.
0.
0.
0.
0.
0.
0.
0.
0.
0.
0.
0.
0.
0.
0.
0.
0.
0.
0.
0.
0.
0.
0.
0.
0.
0.
0.
0.
0.
0.
0.
0.
0.
0.
0.
0.
0.
0.
0.
0.
0.
0.
0.
0.
0.
0.
0.
0.
0.
0.
0.
0.
0.
0.
0.
0.
0.
0.
0.
0.
0.
0.
0.
0.
0.
0.
0.
0.
0.
0.
0.
0.
0.
0.
0.
0.
0.
0.002
0.003
0.003
0.003
0.002
0.
0.011
0.014
0.010
0.010
0.009
0.002
0.
0.
0.
0.
0.
0.
0.
0.
0.
0.
0.
0.
0.
0.
0.
0.
0.
0.
0.
0.
0.
0.
0.
0.
0.
0.
0.
0.002
0.003
0.004
0.009
0.014
0.024
0.034
0.038
0.036
0.031
0.030
0.023
0.020
0.013
0.010
0.002
0.
0.
0.
0.
0.
0.
0.
0.
0.
0.
0.
0.
0.
0.
0.
0.
0.
0.
0.
0.
0.
0.
0.
0.
0.003
0.004
0.010
0.017
0.026
0.039
0.052
0.061
0.063
0.065
0.063
0.053
0.044
0.038
0.026
0.016
0.011
0.003
0.
0.
0.
0.
0.
0.
0.
0.
0.
0.
0.
0.
0.
0.
0.
0.
0.
0.
0.
0.
0.
0.
0.002
0.004
0.015
0.036
0.050
0.070
0.092
0.104
0.115
0.117
0.114
0.103
0.088
0.071
0.056
0.044
0.030
0.017
0.011
0.003
0.
0.
0.
0.
0.
0.
0.
0.
0.
0.
0.
0.
0.
0.
0.
0.
0.
0.
0.
0.
0.
0.010
0.033
0.053
0.073
0.111
0.146
0.177
0.191
0.205
0.193
0.193
0.174
0.161
0.135
0.104
0.077
0.058
0.033
0.020
0.004
0.002
0.
0.
0.
0.
0.
0.
0.
0.
0.
0.
0.
0.
0.
0.
0.
0.
0.
0.
0.
0.018
0.035
0.058
0.087
0.130
0.173
0.221
0.260
0.284
0.318
0.316
0.306
0.287
0.251
0.220
0.171
0.140
0.108
0.069
0.049
0.027
0.012
0.004
0.003
0.
0.
0.
0.
0.
0.
0.
0.
0.
0.
0.
0.
0.
0.
0.
0.
0.011
0.033
0.062
0.095
0.146
0.199
0.258
0.322
0.373
0.411
0.433
0.458
0.443
0.410
0.369
0.315
0.262
0.210
0.163
0.121
0.078
0.051
0.029
0.026
0.014
0.011
0.004
0.
0.
0.
0.
0.
0.
0.
0.
0.
0.
0.
0.
0.
0.008
0.029
0.051
0.087
0.135
0.194
0.270
0.355
0.427
0.498
0.539
0.584
0.595
0.584
0.566
0.504
0.437
0.371
0.299
0.243
0.202
0.157
0.109
0.083
0.056
0.048
0.029
0.020
0.010
0.008
0.
0.
0.
0.
0.
0.
0.
0.
0.
0.
0.007
0.021
0.042
0.080
0.125
0.202
0.275
0.369
0.465
0.549
0.628
0.700
0.738
0.748
0.737
0.697
0.633
0.575
0.497
0.416
0.355
0.290
0.244
0.192
0.139
0.101
0.077
0.059
0.036
0.028
0.012
0.009
0.003
0.
0.
0.
0.
0.
0.
0.
0.
0.016
0.040
0.064
0.119
0.192
0.272
0.373
0.477
0.572
0.681
0.764
0.827
0.871
0.884
0.875
0.840
0.794
0.728
0.648
0.554
0.480
0.413
0.334
0.270
0.210
0.163
0.114
0.086
0.060
0.039
0.029
0.012
0.009
0.
0.
0.
0.
0.
0.
0.
0.006
0.025
0.060
0.108
0.167
0.259
0.357
0.464
0.573
0.682
0.785
0.875
0.943
0.991
1.022
1.015
0.964
0.922
0.850
0.783
0.707
0.616
0.529
0.443
0.356
0.290
0.223
0.173
0.115
0.086
0.051
0.038
0.021
0.011
0.
0.
0.
0.
0.
0.
0.003
0.008
0.039
0.086
0.152
0.220
0.324
0.434
0.562
0.672
0.785
0.891
0.982
1.052
1.109
1.123
1.115
1.088
1.040
0.978
0.914
0.835
0.752
0.654
0.556
0.460
0.364
0.286
0.222
0.152
0.111
0.070
0.045
0.029
0.013
0.
0.
0.
0.
0.
0.
0.004
0.023
0.061
0.121
0.193
0.295
0.408
0.539
0.652
0.759
0.883
0.968
1.061
1.129
1.166
1.196
1.198
1.181
1.132
1.086
1.027
0.957
0.862
0.771
0.665
0.555
0.445
0.352
0.265
0.197
0.130
0.078
0.050
0.032
0.015
0.
0.
0.
0.
0.
0.
0.013
0.042
0.086
0.163
0.259
0.373
0.486
0.619
0.732
0.846
0.943
1.029
1.095
1.183
1.219
1.227
1.246
1.235
1.205
1.168
1.116
1.048
0.955
0.858
0.759
0.635
0.518
0.401
0.303
0.216
0.152
0.093
0.052
0.034
0.015
0.
0.
0.
0.
0.
0.003
0.028
0.062
0.123
0.215
0.325
0.443
0.564
0.697
0.826
0.925
1.005
1.077
1.157
1.211
1.234
1.267
1.274
1.261
1.251
1.223
1.174
1.108
1.022
0.925
0.822
0.711
0.572
0.442
0.336
0.233
0.154
0.093
0.049
0.032
0.014
0.
0.
0.
0.
0.
0.005
0.041
0.092
0.175
0.285
0.401
0.533
0.658
0.788
0.914
1.002
1.079
1.134
1.201
1.226
1.246
1.254
1.272
1.290
1.285
1.278
1.225
1.153
1.080
0.972
0.863
0.749
0.615
0.471
0.351
0.252
0.163
0.098
0.050
0.028
0.013
0.
0.
0.
0.
0.
0.015
0.066
0.119
0.228
0.342
0.466
0.601
0.741
0.864
0.986
1.064
1.135
1.208
1.241
1.250
1.253
1.265
1.258
1.282
1.290
1.284
1.248
1.199
1.101
1.007
0.899
0.767
0.636
0.491
0.364
0.249
0.167
0.091
0.044
0.019
0.010
0.
0.
0.
0.
0.004
0.032
0.087
0.158
0.257
0.385
0.529
0.674
0.810
0.928
1.036
1.115
1.201
1.241
1.241
1.249
1.265
1.266
1.280
1.288
1.292
1.286
1.251
1.202
1.110
1.033
0.932
0.791
0.639
0.486
0.358
0.250
0.158
0.082
0.040
0.011
0.008
0.
0.
0.
0.
0.012
0.049
0.109
0.186
0.306
0.441
0.585
0.733
0.870
0.996
1.087
1.174
1.241
1.266
1.268
1.273
1.274
1.282
1.298
1.302
1.290
1.276
1.253
1.193
1.106
1.036
0.933
0.794
0.639
0.477
0.353
0.238
0.146
0.072
0.025
0.005
0.
0.
0.
0.
0.
0.022
0.061
0.128
0.219
0.354
0.490
0.651
0.802
0.939
1.053
1.135
1.197
1.250
1.283
1.294
1.293
1.298
1.302
1.306
1.308
1.307
1.283
1.256
1.201
1.128
1.029
0.912
0.781
0.609
0.458
0.329
0.235
0.139
0.063
0.019
0.002
0.
0.
0.
0.
0.002
0.035
0.078
0.150
0.261
0.398
0.543
0.696
0.862
1.002
1.124
1.199
1.235
1.282
1.295
1.328
1.347
1.339
1.353
1.337
1.334
1.319
1.297
1.251
1.180
1.101
1.014
0.880
0.739
0.586
0.429
0.307
0.213
0.121
0.057
0.014
0.003
0.
0.
0.
0.
0.008
0.048
0.092
0.176
0.281
0.417
0.579
0.739
0.918
1.056
1.186
1.258
1.301
1.338
1.344
1.345
1.389
1.393
1.378
1.380
1.361
1.373
1.317
1.263
1.187
1.085
0.972
0.839
0.708
0.553
0.413
0.287
0.184
0.110
0.050
0.013
0.003
0.
0.
0.
0.
0.014
0.052
0.110
0.191
0.298
0.433
0.605
0.786
0.951
1.098
1.215
1.296
1.345
1.377
1.388
1.401
1.406
1.415
1.405
1.403
1.393
1.357
1.331
1.249
1.169
1.060
0.953
0.814
0.674
0.528
0.389
0.270
0.173
0.093
0.036
0.013
0.002
0.
0.
0.
0.003
0.027
0.060
0.120
0.209
0.310
0.451
0.623
0.798
0.993
1.119
1.226
1.319
1.380
1.400
1.408
1.424
1.451
1.441
1.435
1.429
1.398
1.351
1.311
1.244
1.167
1.051
0.931
0.804
0.641
0.487
0.353
0.243
0.139
0.077
0.034
0.014
0.
0.
0.
0.
0.010
0.030
0.059
0.122
0.210
0.330
0.471
0.622
0.819
0.983
1.113
1.237
1.337
1.417
1.428
1.434
1.460
1.457
1.455
1.445
1.424
1.393
1.334
1.291
1.220
1.132
1.020
0.877
0.750
0.605
0.450
0.318
0.199
0.112
0.053
0.029
0.005
0.
0.
0.
0.
0.012
0.028
0.057
0.127
0.213
0.325
0.467
0.634
0.824
1.003
1.155
1.274
1.360
1.437
1.467
1.474
1.493
1.477
1.464
1.438
1.400
1.367
1.324
1.222
1.168
1.081
0.972
0.811
0.680
0.542
0.398
0.266
0.161
0.083
0.044
0.022
0.002
0.
0.
0.
0.
0.012
0.029
0.053
0.122
0.202
0.318
0.454
0.636
0.810
0.990
1.136
1.281
1.388
1.440
1.480
1.492
1.487
1.482
1.468
1.390
1.369
1.327
1.274
1.184
1.098
1.004
0.869
0.732
0.602
0.471
0.332
0.208
0.133
0.072
0.032
0.010
0.
0.
0.
0.
0.
0.012
0.024
0.045
0.107
0.192
0.294
0.436
0.604
0.796
0.971
1.129
1.276
1.377
1.449
1.471
1.460
1.476
1.459
1.412
1.349
1.298
1.271
1.203
1.141
1.042
0.938
0.808
0.646
0.522
0.398
0.285
0.188
0.109
0.053
0.021
0.003
0.
0.
0.
0.
0.
0.009
0.022
0.047
0.101
0.174
0.276
0.418
0.568
0.760
0.936
1.088
1.232
1.346
1.417
1.447
1.459
1.448
1.407
1.365
1.310
1.257
1.198
1.132
1.075
0.971
0.877
0.744
0.603
0.474
0.361
0.248
0.154
0.089
0.041
0.010
0.
0.
0.
0.
0.
0.
0.004
0.023
0.050
0.099
0.162
0.264
0.407
0.562
0.736
0.910
1.057
1.188
1.323
1.382
1.420
1.421
1.411
1.363
1.292
1.245
1.190
1.121
1.064
0.995
0.902
0.804
0.687
0.555
0.429
0.326
0.215
0.127
0.064
0.023
0.003
0.
0.
0.
0.
0.
0.
0.009
0.023
0.055
0.097
0.166
0.255
0.394
0.538
0.723
0.879
1.022
1.134
1.263
1.356
1.382
1.388
1.359
1.297
1.228
1.173
1.123
1.075
1.009
0.922
0.843
0.753
0.642
0.537
0.409
0.298
0.199
0.106
0.046
0.012
0.003
0.
0.
0.
0.
0.
0.005
0.013
0.027
0.066
0.118
0.169
0.273
0.374
0.528
0.675
0.836
0.983
1.109
1.212
1.290
1.336
1.335
1.287
1.266
1.184
1.151
1.082
1.041
0.976
0.885
0.821
0.720
0.612
0.498
0.375
0.264
0.175
0.086
0.037
0.007
0.
0.
0.
0.
0.
0.004
0.012
0.020
0.043
0.081
0.128
0.191
0.270
0.390
0.519
0.653
0.786
0.932
1.039
1.135
1.219
1.256
1.259
1.231
1.192
1.147
1.098
1.049
1.012
0.933
0.858
0.772
0.688
0.591
0.460
0.347
0.236
0.158
0.087
0.035
0.007
0.
0.
0.
0.
0.
0.005
0.017
0.036
0.060
0.092
0.150
0.219
0.300
0.417
0.526
0.643
0.767
0.876
0.965
1.056
1.121
1.157
1.141
1.138
1.126
1.090
1.058
1.006
0.962
0.903
0.827
0.753
0.665
0.556
0.431
0.316
0.221
0.149
0.093
0.033
0.006
0.
0.
0.
0.
0.
0.006
0.025
0.043
0.076
0.117
0.183
0.263
0.332
0.439
0.538
0.644
0.736
0.827
0.904
0.982
1.020
1.043
1.021
1.035
1.028
1.020
0.993
0.954
0.898
0.850
0.781
0.709
0.624
0.520
0.406
0.293
0.212
0.147
0.079
0.033
0.004
0.002
0.
0.
0.
0.
0.014
0.029
0.052
0.091
0.144
0.210
0.296
0.368
0.453
0.544
0.642
0.720
0.775
0.828
0.892
0.931
0.927
0.908
0.911
0.928
0.934
0.908
0.879
0.831
0.779
0.717
0.650
0.577
0.477
0.374
0.269
0.194
0.134
0.064
0.023
0.004
0.002
0.
0.
0.
0.
0.014
0.030
0.060
0.101
0.163
0.235
0.315
0.397
0.480
0.556
0.642
0.694
0.728
0.766
0.780
0.801
0.798
0.786
0.798
0.822
0.828
0.816
0.787
0.741
0.697
0.647
0.587
0.510
0.427
0.331
0.242
0.166
0.109
0.058
0.022
0.003
0.
0.
0.
0.
0.
0.014
0.030
0.060
0.115
0.174
0.255
0.343
0.428
0.497
0.567
0.618
0.664
0.675
0.691
0.694
0.686
0.675
0.693
0.686
0.703
0.710
0.692
0.675
0.655
0.620
0.574
0.523
0.454
0.358
0.270
0.195
0.134
0.086
0.041
0.019
0.003
0.
0.
0.
0.
0.
0.009
0.028
0.057
0.128
0.191
0.270
0.345
0.437
0.504
0.555
0.585
0.614
0.617
0.607
0.602
0.589
0.564
0.568
0.550
0.558
0.573
0.567
0.575
0.560
0.530
0.487
0.432
0.366
0.296
0.224
0.156
0.105
0.068
0.031
0.008
0.002
0.
0.
0.
0.
0.
0.003
0.024
0.066
0.126
0.195
0.270
0.349
0.433
0.491
0.536
0.563
0.557
0.550
0.515
0.491
0.468
0.444
0.449
0.433
0.431
0.436
0.447
0.450
0.450
0.431
0.382
0.336
0.282
0.232
0.172
0.126
0.077
0.046
0.017
0.003
0.
0.
0.
0.
0.
0.
0.003
0.020
0.064
0.126
0.188
0.266
0.344
0.423
0.489
0.527
0.542
0.522
0.486
0.452
0.402
0.353
0.334
0.318
0.316
0.328
0.333
0.330
0.340
0.337
0.311
0.281
0.247
0.213
0.174
0.121
0.086
0.051
0.020
0.005
0.
0.
0.
0.
0.
0.
0.
0.007
0.025
0.062
0.121
0.192
0.259
0.341
0.417
0.477
0.514
0.515
0.495
0.446
0.384
0.321
0.284
0.231
0.231
0.220
0.217
0.221
0.218
0.227
0.231
0.208
0.201
0.178
0.149
0.114
0.089
0.055
0.025
0.005
0.
0.
0.
0.
0.
0.
0.
0.
0.006
0.023
0.059
0.121
0.182
0.255
0.336
0.402
0.457
0.483
0.483
0.457
0.394
0.314
0.258
0.205
0.163
0.144
0.134
0.144
0.144
0.149
0.160
0.147
0.141
0.136
0.118
0.096
0.066
0.044
0.028
0.007
0.005
0.
0.
0.
0.
0.
0.
0.
0.
0.007
0.023
0.054
0.115
0.173
0.251
0.327
0.392
0.435
0.453
0.444
0.409
0.341
0.281
0.214
0.156
0.117
0.104
0.090
0.084
0.085
0.087
0.097
0.098
0.096
0.086
0.074
0.058
0.036
0.026
0.016
0.006
0.002
0.
0.
0.
0.
0.
0.
0.
0.
0.007
0.027
0.059
0.097
0.167
0.241
0.319
0.371
0.409
0.417
0.413
0.373
0.312
0.251
0.174
0.116
0.087
0.057
0.043
0.037
0.044
0.048
0.055
0.057
0.064
0.061
0.044
0.029
0.022
0.017
0.013
0.003
0.
0.
0.
0.
0.
0.
0.
0.
0.
0.007
0.026
0.058
0.092
0.159
0.228
0.296
0.347
0.378
0.391
0.381
0.339
0.288
0.228
0.144
0.100
0.063
0.022
0.017
0.017
0.021
0.022
0.026
0.027
0.021
0.020
0.020
0.019
0.014
0.012
0.003
0.002
0.
0.
0.
0.
0.
0.
0.
0.
0.
0.007
0.024
0.053
0.090
0.145
0.203
0.264
0.313
0.353
0.362
0.343
0.313
0.259
0.187
0.127
0.086
0.040
0.020
0.010
0.003
0.003
0.005
0.004
0.009
0.012
0.013
0.013
0.012
0.011
0.005
0.002
0.
0.
0.
0.
0.
0.
0.
0.
0.
0.
0.006
0.013
0.041
0.079
0.128
0.179
0.224
0.278
0.306
0.315
0.304
0.272
0.226
0.170
0.111
0.075
0.039
0.018
0.007
0.
0.
0.
0.003
0.003
0.003
0.003
0.005
0.005
0.002
0.
0.
0.
0.
0.
0.
0.
0.
0.
0.
0.
0.
0.005
0.011
0.025
0.058
0.109
0.151
0.191
0.233
0.258
0.267
0.259
0.228
0.190
0.143
0.102
0.062
0.038
0.017
0.003
0.
0.
0.
0.
0.
0.002
0.002
0.
0.
0.
0.
0.
0.
0.
0.
0.
0.
0.
0.
0.
0.
0.
0.
0.006
0.012
0.041
0.073
0.122
0.155
0.186
0.212
0.221
0.213
0.191
0.154
0.122
0.078
0.056
0.034
0.015
0.
0.
0.
0.
0.
0.
0.
0.
0.
0.
0.
0.
0.
0.
0.
0.
0.
0.
0.
0.
0.
0.
0.
0.
0.004
0.009
0.021
0.043
0.083
0.116
0.140
0.158
0.168
0.162
0.146
0.123
0.085
0.066
0.047
0.029
0.012
0.
0.
0.
0.
0.
0.
0.
0.
0.
0.
0.
0.
0.
0.
0.
0.
0.
0.
0.
0.
0.
0.
0.
0.
0.
0.004
0.016
0.023
0.040
0.071
0.097
0.111
0.115
0.116
0.099
0.080
0.066
0.051
0.033
0.018
0.
0.
0.
0.
0.
0.
0.
0.
0.
0.
0.
0.
0.
0.
0.
0.
0.
0.
0.
0.
0.
0.
0.
0.
0.
0.
0.
0.
0.014
0.019
0.037
0.055
0.067
0.073
0.071
0.064
0.058
0.048
0.034
0.024
0.007
0.
0.
0.
0.
0.
0.
0.
0.
0.
0.
0.
0.
0.
0.
0.
0.
0.
0.
0.
0.
0.
0.
0.
0.
0.
0.
0.
0.
0.
0.010
0.013
0.025
0.035
0.043
0.045
0.043
0.035
0.029
0.014
0.005
0.
0.
0.
0.
0.
0.
0.
0.
0.
0.
0.
0.
0.
0.
0.
0.
0.
0.
0.
0.
0.
0.
0.
0.
0.
0.
0.
0.
0.
0.
0.
0.009
0.011
0.013
0.021
0.022
0.021
0.015
0.009
0.004
0.
0.
0.
0.
0.
0.
0.
0.
0.
0.
0.
0.
0.
0.
0.
0.
0.
0.
0.
0.
0.
0.
0.
0.
0.
0.
0.
0.
0.
0.
0.
0.
0.
0.
0.008
0.008
0.009
0.008
0.004
0.
0.
0.
0.
0.
0.
0.
0.
0.
0.
0.
0.
0.
0.
0.
0.
0.
0.
0.
0.
0.
0.
0.
0.
0.
0.
0.
0.
0.
0.
0.
0.
0.
0.
0.
0.
0.
0.
0.
0.
0.
0.
0.
0.
0.
0.
0.
0.
0.
0.
0.
0.
0.
0.
0.
0.
0.
0.
0.
0.
0.
0.
0.
0.
0.
0.
0.
0.
0.
0.
0.
0.
0.
0.
0.
0.
0.
0.
0.
0.
0.
0.
0.
0.
0.
0.
0.
0.
0.
0.
0.
0.
0.
0.
0.
0.
0.
0.
0.
0.
0.
0.
0.
0.
0.
0.
0.
0.
0.
0.
0.
0.
0.
0.
0.
0.
0.
0.
0.
0.
0.
0.
0.
0.
0.
0.
0.
0.
0.
0.
0.
0.
0.
0.
0.
0.
0.
0.
0.
0.
0.
0.
0.
0.
0.
0.
0.
0.
0.
0.
0.
0.
0.
0.
0.
0.
0.
0.
0.
0.
0.
0.
0.
0.
0.
0.
0.
0.
0.
0.
0.
0.
0.
0.
0.
0.
0.
0.
0.
0.
0.
0.
0.
0.
0.
0.
0.
0.
0.
0.
0.
0.
0.
0.
0.
0.
0.
0.
0.
0.
0.
0.
0.
0.
0.
0.
0.
0.
0.
0.
0.
0.
0.
0.
0.
0.
0.
0.
0.
0.
0.
0.
0.
0.
0.
0.
0.
0.
0.
0.
0.
0.
0.
0.
0.
0.
0.
0.
0.
0.
0.
0.
0.
0.
0.
0.
0.
0.
0.
0.002
0.003
0.003
0.003
0.003
0.004
0.012
0.015
0.011
0.011
0.010
0.002
0.
0.
0.
0.
0.
0.
0.
0.
0.
0.
0.
0.
0.
0.
0.
0.
0.
0.
0.
0.
0.
0.
0.
0.
0.
0.
0.
0.002
0.003
0.004
0.009
0.015
0.027
0.035
0.040
0.038
0.032
0.031
0.029
0.021
0.014
0.011
0.002
0.
0.
0.
0.
0.
0.
0.
0.
0.
0.
0.
0.
0.
0.
0.
0.
0.
0.
0.
0.
0.
0.
0.
0.
0.003
0.004
0.010
0.022
0.035
0.048
0.067
0.075
0.077
0.073
0.070
0.057
0.046
0.039
0.028
0.017
0.012
0.003
0.
0.
0.
0.
0.
0.
0.
0.
0.
0.
0.
0.
0.
0.
0.
0.
0.
0.
0.
0.
0.
0.
0.003
0.004
0.027
0.043
0.066
0.104
0.125
0.138
0.139
0.141
0.130
0.119
0.100
0.074
0.062
0.046
0.031
0.018
0.012
0.003
0.
0.
0.
0.
0.
0.
0.
0.
0.
0.
0.
0.
0.
0.
0.
0.
0.
0.
0.
0.
0.
0.019
0.040
0.057
0.095
0.141
0.175
0.204
0.219
0.230
0.237
0.230
0.212
0.186
0.157
0.117
0.081
0.052
0.034
0.016
0.008
0.002
0.
0.
0.
0.
0.
0.
0.
0.
0.
0.
0.
0.
0.
0.
0.
0.
0.
0.
0.006
0.020
0.040
0.070
0.112
0.158
0.206
0.256
0.295
0.334
0.355
0.367
0.349
0.326
0.283
0.242
0.205
0.147
0.108
0.065
0.040
0.022
0.011
0.003
0.
0.
0.
0.
0.
0.
0.
0.
0.
0.
0.
0.
0.
0.
0.
0.
0.004
0.017
0.041
0.068
0.114
0.172
0.234
0.300
0.360
0.424
0.475
0.502
0.512
0.497
0.459
0.419
0.348
0.287
0.227
0.171
0.143
0.096
0.070
0.041
0.029
0.023
0.017
0.009
0.008
0.003
0.
0.
0.
0.
0.
0.
0.
0.
0.
0.
0.
0.011
0.033
0.057
0.107
0.160
0.232
0.322
0.407
0.485
0.551
0.612
0.652
0.656
0.646
0.620
0.557
0.487
0.404
0.335
0.274
0.223
0.176
0.125
0.097
0.069
0.053
0.034
0.029
0.018
0.010
0.008
0.
0.
0.
0.
0.
0.
0.
0.
0.
0.007
0.031
0.047
0.096
0.150
0.238
0.325
0.432
0.530
0.623
0.715
0.785
0.827
0.829
0.814
0.765
0.707
0.643
0.557
0.464
0.399
0.327
0.271
0.205
0.152
0.122
0.089
0.066
0.043
0.035
0.021
0.012
0.008
0.
0.
0.
0.
0.
0.
0.
0.
0.019
0.040
0.083
0.135
0.222
0.315
0.420
0.536
0.651
0.750
0.852
0.933
0.971
0.988
0.968
0.922
0.873
0.802
0.713
0.608
0.523
0.446
0.367
0.304
0.225
0.177
0.137
0.098
0.067
0.048
0.034
0.021
0.011
0.
0.
0.
0.
0.
0.
0.
0.006
0.029
0.067
0.126
0.203
0.296
0.407
0.533
0.658
0.766
0.896
0.982
1.048
1.098
1.118
1.116
1.077
1.024
0.944
0.858
0.768
0.664
0.580
0.484
0.399
0.319
0.244
0.195
0.135
0.097
0.068
0.044
0.027
0.015
0.
0.
0.
0.
0.
0.
0.003
0.013
0.050
0.097
0.170
0.261
0.380
0.506
0.635
0.757
0.888
0.997
1.096
1.161
1.205
1.224
1.209
1.195
1.140
1.081
1.006
0.910
0.814
0.710
0.616
0.506
0.409
0.309
0.250
0.180
0.125
0.082
0.056
0.037
0.022
0.
0.
0.
0.
0.
0.
0.004
0.029
0.065
0.142
0.224
0.343
0.462
0.581
0.720
0.845
0.973
1.083
1.175
1.246
1.275
1.290
1.307
1.281
1.226
1.171
1.117
1.035
0.938
0.839
0.735
0.622
0.488
0.376
0.295
0.218
0.150
0.098
0.067
0.042
0.024
0.
0.
0.
0.
0.
0.003
0.019
0.047
0.096
0.186
0.294
0.415
0.534
0.666
0.798
0.920
1.031
1.124
1.217
1.262
1.317
1.332
1.342
1.333
1.307
1.241
1.201
1.136
1.037
0.940
0.827
0.713
0.583
0.433
0.342
0.245
0.168
0.107
0.069
0.043
0.025
0.
0.
0.
0.
0.
0.003
0.029
0.067
0.132
0.237
0.365
0.484
0.607
0.747
0.875
0.994
1.067
1.151
1.226
1.281
1.330
1.339
1.351
1.363
1.334
1.313
1.264
1.189
1.115
1.007
0.899
0.775
0.630
0.482
0.358
0.264
0.176
0.110
0.063
0.041
0.024
0.
0.
0.
0.
0.
0.008
0.040
0.089
0.181
0.295
0.436
0.571
0.699
0.844
0.968
1.059
1.136
1.201
1.261
1.308
1.318
1.329
1.360
1.353
1.365
1.359
1.312
1.224
1.159
1.056
0.947
0.816
0.666
0.517
0.384
0.275
0.180
0.117
0.061
0.037
0.021
0.
0.
0.
0.
0.
0.025
0.059
0.130
0.217
0.349
0.489
0.643
0.775
0.904
1.028
1.143
1.197
1.244
1.297
1.297
1.317
1.339
1.332
1.348
1.340
1.356
1.318
1.270
1.189
1.082
0.967
0.832
0.687
0.531
0.390
0.278
0.178
0.104
0.054
0.030
0.013
0.
0.
0.
0.
0.
0.038
0.078
0.153
0.256
0.394
0.545
0.693
0.839
0.980
1.096
1.183
1.232
1.262
1.285
1.311
1.321
1.309
1.339
1.356
1.377
1.375
1.342
1.277
1.199
1.104
1.006
0.861
0.694
0.543
0.387
0.278
0.171
0.092
0.045
0.019
0.010
0.
0.
0.
0.
0.014
0.047
0.101
0.189
0.304
0.458
0.613
0.769
0.911
1.017
1.129
1.220
1.245
1.277
1.301
1.323
1.335
1.328
1.355
1.357
1.375
1.366
1.351
1.283
1.203
1.118
1.013
0.867
0.684
0.524
0.383
0.265
0.165
0.088
0.036
0.012
0.004
0.
0.
0.
0.
0.021
0.056
0.127
0.233
0.363
0.509
0.661
0.812
0.979
1.085
1.189
1.229
1.274
1.299
1.336
1.333
1.336
1.347
1.370
1.368
1.381
1.364
1.332
1.300
1.200
1.110
0.992
0.839
0.688
0.496
0.370
0.259
0.157
0.086
0.022
0.007
0.
0.
0.
0.
0.002
0.032
0.077
0.164
0.269
0.386
0.553
0.708
0.878
1.036
1.147
1.233
1.277
1.300
1.338
1.378
1.371
1.376
1.386
1.382
1.390
1.387
1.374
1.341
1.278
1.191
1.090
0.975
0.828
0.656
0.487
0.354
0.233
0.146
0.065
0.014
0.003
0.
0.
0.
0.
0.006
0.046
0.097
0.181
0.291
0.429
0.588
0.759
0.926
1.086
1.212
1.293
1.347
1.353
1.367
1.376
1.396
1.412
1.428
1.404
1.412
1.413
1.399
1.355
1.280
1.189
1.066
0.946
0.780
0.624
0.456
0.325
0.216
0.130
0.055
0.012
0.003
0.
0.
0.
0.
0.023
0.053
0.124
0.196
0.305
0.444
0.627
0.800
0.973
1.122
1.238
1.328
1.390
1.400
1.405
1.416
1.418
1.440
1.445
1.421
1.435
1.412
1.409
1.355
1.265
1.150
1.035
0.896
0.747
0.585
0.438
0.307
0.200
0.113
0.049
0.016
0.003
0.
0.
0.
0.007
0.029
0.060
0.135
0.211
0.321
0.471
0.637
0.835
1.008
1.148
1.256
1.344
1.398
1.433
1.442
1.438
1.458
1.445
1.461
1.435
1.447
1.405
1.371
1.317
1.240
1.110
0.989
0.862
0.704
0.536
0.412
0.280
0.180
0.092
0.038
0.016
0.002
0.
0.
0.
0.015
0.034
0.072
0.139
0.219
0.348
0.481
0.654
0.839
1.012
1.153
1.277
1.370
1.421
1.453
1.458
1.473
1.466
1.464
1.436
1.449
1.394
1.371
1.336
1.271
1.197
1.070
0.936
0.810
0.652
0.501
0.369
0.248
0.148
0.072
0.032
0.006
0.
0.
0.
0.
0.017
0.036
0.070
0.141
0.233
0.343
0.485
0.666
0.840
1.000
1.171
1.285
1.360
1.436
1.486
1.481
1.474
1.477
1.458
1.406
1.404
1.361
1.324
1.254
1.203
1.124
1.006
0.863
0.727
0.588
0.445
0.315
0.199
0.113
0.055
0.028
0.005
0.
0.
0.
0.
0.018
0.035
0.059
0.134
0.229
0.338
0.483
0.646
0.822
1.007
1.167
1.289
1.382
1.438
1.479
1.464
1.473
1.454
1.409
1.362
1.343
1.311
1.247
1.182
1.114
1.026
0.919
0.775
0.647
0.512
0.382
0.265
0.160
0.092
0.046
0.016
0.002
0.
0.
0.
0.
0.017
0.033
0.052
0.120
0.212
0.317
0.442
0.615
0.804
0.987
1.146
1.273
1.371
1.423
1.426
1.421
1.432
1.412
1.359
1.298
1.260
1.219
1.179
1.106
1.022
0.920
0.806
0.682
0.559
0.441
0.309
0.208
0.127
0.077
0.033
0.003
0.
0.
0.
0.
0.
0.013
0.026
0.053
0.116
0.182
0.294
0.412
0.583
0.769
0.936
1.086
1.228
1.315
1.362
1.402
1.385
1.369
1.345
1.290
1.228
1.178
1.157
1.089
1.018
0.925
0.834
0.708
0.589
0.476
0.369
0.257
0.165
0.103
0.046
0.014
0.002
0.
0.
0.
0.
0.
0.009
0.026
0.052
0.101
0.171
0.267
0.389
0.552
0.737
0.899
1.037
1.162
1.260
1.326
1.368
1.354
1.332
1.271
1.189
1.146
1.085
1.033
0.972
0.905
0.837
0.766
0.642
0.518
0.416
0.322
0.218
0.131
0.076
0.025
0.005
0.
0.
0.
0.
0.
0.
0.009
0.026
0.055
0.095
0.158
0.258
0.372
0.521
0.693
0.849
0.993
1.109
1.214
1.289
1.294
1.283
1.248
1.206
1.121
1.056
1.001
0.943
0.868
0.819
0.755
0.670
0.571
0.459
0.367
0.271
0.183
0.106
0.048
0.012
0.
0.
0.
0.
0.
0.
0.005
0.014
0.022
0.056
0.098
0.154
0.246
0.363
0.494
0.646
0.795
0.933
1.034
1.149
1.207
1.236
1.219
1.181
1.138
1.052
0.990
0.943
0.885
0.800
0.759
0.696
0.612
0.532
0.425
0.324
0.232
0.151
0.086
0.022
0.006
0.
0.
0.
0.
0.
0.
0.007
0.016
0.037
0.064
0.108
0.162
0.246
0.345
0.465
0.592
0.720
0.855
0.972
1.053
1.109
1.148
1.141
1.128
1.065
0.988
0.936
0.883
0.842
0.768
0.711
0.642
0.579
0.479
0.383
0.277
0.201
0.119
0.068
0.020
0.003
0.
0.
0.
0.
0.
0.005
0.013
0.028
0.044
0.078
0.117
0.172
0.244
0.352
0.456
0.571
0.674
0.792
0.887
0.951
1.014
1.049
1.050
0.996
0.958
0.930
0.889
0.850
0.787
0.725
0.665
0.618
0.528
0.440
0.348
0.257
0.177
0.106
0.059
0.015
0.002
0.
0.
0.
0.
0.
0.006
0.018
0.037
0.057
0.094
0.141
0.203
0.275
0.354
0.447
0.538
0.631
0.714
0.790
0.867
0.890
0.915
0.913
0.897
0.870
0.858
0.818
0.777
0.732
0.667
0.627
0.572
0.495
0.402
0.315
0.227
0.162
0.095
0.052
0.016
0.003
0.
0.
0.
0.
0.
0.006
0.024
0.044
0.069
0.109
0.169
0.232
0.293
0.360
0.433
0.515
0.585
0.653
0.702
0.755
0.781
0.789
0.793
0.773
0.773
0.754
0.731
0.704
0.668
0.605
0.562
0.514
0.450
0.376
0.283
0.202
0.139
0.085
0.044
0.018
0.003
0.
0.
0.
0.
0.
0.009
0.026
0.047
0.078
0.128
0.187
0.242
0.316
0.372
0.436
0.493
0.546
0.591
0.633
0.676
0.683
0.684
0.673
0.660
0.661
0.668
0.657
0.612
0.579
0.540
0.501
0.459
0.390
0.317
0.239
0.177
0.118
0.078
0.040
0.017
0.002
0.
0.
0.
0.
0.
0.008
0.025
0.050
0.080
0.135
0.200
0.258
0.324
0.380
0.426
0.478
0.509
0.544
0.555
0.572
0.567
0.565
0.556
0.549
0.551
0.547
0.542
0.525
0.510
0.474
0.437
0.389
0.325
0.264
0.192
0.146
0.098
0.067
0.028
0.003
0.
0.
0.
0.
0.
0.
0.008
0.023
0.045
0.089
0.150
0.208
0.275
0.335
0.386
0.416
0.461
0.466
0.488
0.478
0.466
0.459
0.450
0.454
0.453
0.451
0.456
0.434
0.433
0.411
0.401
0.365
0.315
0.276
0.209
0.157
0.115
0.078
0.044
0.020
0.002
0.
0.
0.
0.
0.
0.
0.003
0.016
0.044
0.096
0.149
0.208
0.274
0.331
0.379
0.409
0.424
0.432
0.416
0.401
0.389
0.358
0.360
0.351
0.344
0.343
0.341
0.346
0.338
0.325
0.314
0.279
0.249
0.207
0.168
0.117
0.087
0.056
0.028
0.003
0.
0.
0.
0.
0.
0.
0.
0.002
0.017
0.049
0.097
0.147
0.206
0.266
0.320
0.367
0.393
0.413
0.393
0.372
0.330
0.300
0.265
0.243
0.247
0.241
0.234
0.250
0.250
0.247
0.250
0.229
0.199
0.179
0.152
0.119
0.089
0.050
0.033
0.010
0.
0.
0.
0.
0.
0.
0.
0.
0.
0.014
0.041
0.094
0.140
0.195
0.255
0.312
0.347
0.376
0.372
0.360
0.320
0.271
0.229
0.196
0.176
0.172
0.157
0.157
0.157
0.159
0.158
0.158
0.143
0.136
0.121
0.100
0.077
0.059
0.019
0.010
0.002
0.
0.
0.
0.
0.
0.
0.
0.
0.005
0.020
0.035
0.086
0.137
0.197
0.248
0.299
0.328
0.352
0.346
0.315
0.276
0.233
0.185
0.148
0.120
0.111
0.106
0.095
0.099
0.108
0.105
0.095
0.093
0.089
0.078
0.059
0.044
0.026
0.007
0.005
0.
0.
0.
0.
0.
0.
0.
0.
0.
0.006
0.020
0.038
0.073
0.128
0.183
0.246
0.294
0.319
0.326
0.303
0.278
0.236
0.190
0.150
0.114
0.086
0.073
0.054
0.057
0.061
0.059
0.065
0.068
0.065
0.059
0.050
0.030
0.022
0.014
0.005
0.
0.
0.
0.
0.
0.
0.
0.
0.
0.
0.007
0.021
0.040
0.068
0.121
0.182
0.236
0.274
0.302
0.314
0.293
0.258
0.213
0.161
0.114
0.077
0.051
0.026
0.025
0.027
0.029
0.033
0.033
0.038
0.038
0.030
0.017
0.016
0.014
0.007
0.002
0.
0.
0.
0.
0.
0.
0.
0.
0.
0.
0.007
0.016
0.039
0.071
0.108
0.169
0.214
0.263
0.287
0.293
0.282
0.250
0.202
0.146
0.099
0.066
0.031
0.015
0.008
0.009
0.009
0.018
0.015
0.010
0.008
0.011
0.011
0.010
0.005
0.002
0.
0.
0.
0.
0.
0.
0.
0.
0.
0.
0.
0.006
0.015
0.036
0.066
0.098
0.146
0.192
0.237
0.259
0.267
0.256
0.227
0.174
0.136
0.099
0.054
0.026
0.010
0.
0.002
0.002
0.
0.002
0.003
0.003
0.003
0.003
0.002
0.
0.
0.
0.
0.
0.
0.
0.
0.
0.
0.
0.
0.
0.006
0.009
0.026
0.052
0.087
0.125
0.168
0.201
0.225
0.232
0.224
0.198
0.158
0.117
0.083
0.049
0.030
0.014
0.
0.
0.
0.
0.
0.
0.
0.002
0.
0.
0.
0.
0.
0.
0.
0.
0.
0.
0.
0.
0.
0.
0.
0.005
0.007
0.018
0.043
0.069
0.106
0.145
0.171
0.189
0.196
0.186
0.169
0.129
0.104
0.070
0.043
0.029
0.013
0.
0.
0.
0.
0.
0.
0.
0.
0.
0.
0.
0.
0.
0.
0.
0.
0.
0.
0.
0.
0.
0.
0.
0.
0.006
0.008
0.027
0.046
0.082
0.104
0.137
0.153
0.160
0.157
0.133
0.111
0.090
0.059
0.039
0.022
0.008
0.
0.
0.
0.
0.
0.
0.
0.
0.
0.
0.
0.
0.
0.
0.
0.
0.
0.
0.
0.
0.
0.
0.
0.
0.
0.006
0.013
0.029
0.048
0.072
0.092
0.109
0.117
0.115
0.103
0.087
0.064
0.046
0.033
0.016
0.003
0.
0.
0.
0.
0.
0.
0.
0.
0.
0.
0.
0.
0.
0.
0.
0.
0.
0.
0.
0.
0.
0.
0.
0.
0.
0.
0.005
0.016
0.026
0.041
0.060
0.072
0.078
0.080
0.072
0.060
0.046
0.036
0.021
0.008
0.
0.
0.
0.
0.
0.
0.
0.
0.
0.
0.
0.
0.
0.
0.
0.
0.
0.
0.
0.
0.
0.
0.
0.
0.
0.
0.
0.
0.005
0.016
0.024
0.034
0.045
0.049
0.046
0.045
0.040
0.033
0.026
0.009
0.
0.
0.
0.
0.
0.
0.
0.
0.
0.
0.
0.
0.
0.
0.
0.
0.
0.
0.
0.
0.
0.
0.
0.
0.
0.
0.
0.
0.
0.
0.008
0.010
0.016
0.019
0.026
0.027
0.030
0.023
0.015
0.012
0.
0.
0.
0.
0.
0.
0.
0.
0.
0.
0.
0.
0.
0.
0.
0.
0.
0.
0.
0.
0.
0.
0.
0.
0.
0.
0.
0.
0.
0.
0.
0.
0.004
0.009
0.010
0.011
0.011
0.011
0.009
0.005
0.
0.
0.
0.
0.
0.
0.
0.
0.
0.
0.
0.
0.
0.
0.
0.
0.
0.
0.
0.
0.
0.
0.
0.
0.
0.
0.
0.
0.
0.
0.
0.
0.
0.
0.
0.
0.004
0.004
0.
0.
0.
0.
0.
0.
0.
0.
0.
0.
0.
0.
0.
0.
0.
0.
0.
0.
0.
0.
0.
0.
0.
0.
0.
0.
0.
0.
0.
0.
0.
0.
0.
0.
0.
0.
0.
0.
0.
0.
0.
0.
0.
0.
0.
0.
0.
0.
0.
0.
0.
0.
0.
0.
0.
0.
0.
0.
0.
0.
0.
0.
0.
0.
0.
0.
0.
0.
0.
0.
0.
0.
0.
0.
0.
0.
0.
0.
0.
0.
0.
0.
0.
0.
0.
0.
0.
0.
0.
0.
0.
0.
0.
0.
0.
0.
0.
0.
0.
0.
0.
0.
0.
0.
0.
0.
0.
0.
0.
0.
0.
0.
0.
0.
0.
0.
0.
0.
0.
0.
0.
0.
0.
0.
0.
0.
0.
0.
0.
0.
0.
0.
0.
0.
0.
0.
0.
0.
0.
0.
0.
0.
0.
0.
0.
0.
0.
0.
0.
0.
0.
0.
0.
0.
0.
0.
0.
0.
0.
0.
0.
0.
0.
0.
0.
0.
0.
0.
0.
0.
0.
0.
0.
0.
0.
0.
0.
0.
0.
0.
0.
0.
0.
0.
0.
0.
0.
0.
0.
0.
0.
0.
0.
0.
0.
0.
0.
0.
0.
0.
0.
0.
0.
0.
0.
0.
0.
0.
0.
0.
0.
0.
0.
0.
0.
0.
0.
0.
0.
0.
0.
0.
0.
0.
0.
0.
0.
0.
0.
0.
0.
0.
0.
0.
0.
0.
0.
0.
0.
0.
0.
0.
0.
0.
0.
0.
0.
0.
0.
0.
0.
0.002
0.003
0.003
0.003
0.003
0.005
0.007
0.010
0.011
0.010
0.009
0.002
0.
0.
0.
0.
0.
0.
0.
0.
0.
0.
0.
0.
0.
0.
0.
0.
0.
0.
0.
0.
0.
0.
0.
0.
0.
0.
0.
0.002
0.003
0.004
0.009
0.015
0.027
0.039
0.043
0.037
0.031
0.030
0.028
0.020
0.013
0.010
0.002
0.
0.
0.
0.
0.
0.
0.
0.
0.
0.
0.
0.
0.
0.
0.
0.
0.
0.
0.
0.
0.
0.
0.
0.
0.003
0.004
0.015
0.021
0.052
0.070
0.084
0.092
0.091
0.080
0.076
0.060
0.044
0.038
0.027
0.016
0.012
0.003
0.
0.
0.
0.
0.
0.
0.
0.
0.
0.
0.
0.
0.
0.
0.
0.
0.
0.
0.
0.
0.
0.
0.003
0.015
0.032
0.058
0.088
0.110
0.137
0.151
0.154
0.156
0.146
0.127
0.107
0.082
0.061
0.049
0.034
0.017
0.011
0.002
0.
0.
0.
0.
0.
0.
0.
0.
0.
0.
0.
0.
0.
0.
0.
0.
0.
0.
0.
0.
0.002
0.025
0.042
0.075
0.115
0.150
0.190
0.221
0.237
0.252
0.255
0.251
0.232
0.205
0.173
0.126
0.079
0.052
0.034
0.020
0.006
0.
0.
0.
0.
0.
0.
0.
0.
0.
0.
0.
0.
0.
0.
0.
0.
0.
0.
0.
0.003
0.021
0.042
0.081
0.123
0.177
0.228
0.277
0.316
0.358
0.387
0.396
0.373
0.347
0.309
0.254
0.210
0.158
0.110
0.072
0.041
0.026
0.007
0.
0.
0.003
0.
0.
0.
0.
0.
0.
0.
0.
0.
0.
0.
0.
0.
0.
0.002
0.019
0.043
0.076
0.130
0.192
0.257
0.323
0.392
0.452
0.513
0.540
0.551
0.533
0.492
0.436
0.365
0.301
0.252
0.202
0.154
0.108
0.076
0.049
0.036
0.025
0.017
0.015
0.010
0.004
0.003
0.
0.
0.
0.
0.
0.
0.
0.
0.
0.
0.015
0.034
0.067
0.121
0.180
0.261
0.351
0.439
0.529
0.600
0.656
0.694
0.702
0.679
0.647
0.582
0.523
0.437
0.364
0.297
0.238
0.187
0.139
0.104
0.073
0.053
0.042
0.030
0.021
0.013
0.009
0.003
0.
0.
0.
0.
0.
0.
0.
0.
0.009
0.032
0.059
0.109
0.170
0.252
0.355
0.463
0.577
0.678
0.769
0.836
0.867
0.878
0.852
0.811
0.752
0.684
0.599
0.503
0.419
0.350
0.283
0.229
0.165
0.128
0.096
0.070
0.054
0.038
0.025
0.014
0.010
0.
0.
0.
0.
0.
0.
0.
0.003
0.020
0.046
0.088
0.158
0.233
0.350
0.464
0.586
0.698
0.820
0.917
0.997
1.037
1.046
1.029
0.966
0.920
0.850
0.743
0.639
0.554
0.472
0.385
0.318
0.245
0.199
0.144
0.112
0.076
0.060
0.040
0.025
0.014
0.
0.
0.
0.
0.
0.
0.
0.007
0.034
0.081
0.135
0.219
0.331
0.451
0.569
0.703
0.830
0.955
1.048
1.118
1.162
1.182
1.174
1.128
1.080
1.008
0.912
0.806
0.693
0.614
0.521
0.423
0.342
0.270
0.204
0.153
0.109
0.078
0.053
0.037
0.022
0.
0.
0.
0.
0.
0.
0.004
0.014
0.053
0.106
0.192
0.299
0.406
0.542
0.678
0.816
0.941
1.058
1.155
1.232
1.260
1.284
1.290
1.252
1.205
1.141
1.060
0.960
0.840
0.736
0.645
0.542
0.440
0.338
0.269
0.197
0.139
0.095
0.068
0.045
0.026
0.
0.
0.
0.
0.
0.003
0.009
0.029
0.077
0.166
0.255
0.371
0.499
0.632
0.774
0.899
1.036
1.141
1.237
1.296
1.330
1.361
1.359
1.335
1.280
1.243
1.161
1.081
0.978
0.877
0.775
0.640
0.526
0.408
0.319
0.238
0.165
0.113
0.076
0.050
0.029
0.
0.
0.
0.
0.
0.003
0.019
0.040
0.114
0.218
0.329
0.451
0.576
0.711
0.859
0.983
1.093
1.192
1.273
1.332
1.358
1.396
1.396
1.367
1.333
1.300
1.253
1.178
1.076
0.969
0.869
0.737
0.609
0.471
0.349
0.266
0.179
0.118
0.078
0.052
0.030
0.
0.
0.
0.
0.
0.008
0.032
0.076
0.152
0.260
0.393
0.510
0.644
0.782
0.921
1.055
1.148
1.236
1.305
1.353
1.378
1.378
1.387
1.396
1.380
1.347
1.300
1.251
1.153
1.047
0.939
0.814
0.670
0.526
0.380
0.282
0.187
0.120
0.075
0.049
0.028
0.
0.
0.
0.
0.
0.014
0.042
0.107
0.183
0.316
0.450
0.599
0.731
0.880
1.015
1.110
1.197
1.252
1.296
1.330
1.357
1.368
1.378
1.402
1.405
1.386
1.350
1.294
1.209
1.112
0.995
0.854
0.700
0.539
0.402
0.289
0.186
0.121
0.067
0.044
0.025
0.
0.
0.
0.
0.
0.024
0.063
0.137
0.220
0.355
0.507
0.665
0.816
0.940
1.087
1.180
1.221
1.256
1.303
1.320
1.354
1.361
1.364
1.369
1.387
1.403
1.380
1.320
1.240
1.144
1.033
0.891
0.724
0.550
0.409
0.290
0.185
0.108
0.053
0.036
0.020
0.
0.
0.
0.
0.
0.032
0.090
0.153
0.248
0.399
0.579
0.723
0.863
1.000
1.130
1.212
1.264
1.277
1.306
1.339
1.340
1.359
1.373
1.387
1.407
1.424
1.396
1.337
1.255
1.148
1.038
0.889
0.726
0.569
0.405
0.287
0.181
0.102
0.042
0.027
0.012
0.
0.
0.
0.
0.012
0.043
0.106
0.180
0.317
0.461
0.630
0.782
0.944
1.076
1.177
1.252
1.270
1.284
1.322
1.341
1.350
1.344
1.399
1.393
1.400
1.405
1.389
1.342
1.259
1.169
1.047
0.908
0.720
0.549
0.397
0.272
0.184
0.090
0.031
0.014
0.008
0.
0.
0.
0.
0.018
0.058
0.136
0.225
0.359
0.519
0.667
0.829
0.996
1.130
1.212
1.279
1.302
1.303
1.352
1.368
1.351
1.363
1.388
1.395
1.426
1.408
1.389
1.359
1.265
1.162
1.051
0.883
0.725
0.546
0.387
0.272
0.167
0.084
0.019
0.010
0.
0.
0.
0.
0.002
0.036
0.084
0.153
0.263
0.408
0.544
0.710
0.880
1.046
1.177
1.253
1.306
1.346
1.368
1.381
1.398
1.390
1.408
1.401
1.443
1.437
1.432
1.389
1.352
1.278
1.156
1.051
0.889
0.707
0.519
0.373
0.252
0.157
0.066
0.010
0.003
0.
0.
0.
0.
0.011
0.050
0.103
0.173
0.285
0.431
0.590
0.756
0.924
1.079
1.217
1.310
1.372
1.374
1.402
1.419
1.402
1.438
1.444
1.430
1.458
1.451
1.448
1.405
1.355
1.277
1.149
1.032
0.857
0.670
0.490
0.344
0.229
0.137
0.061
0.012
0.003
0.
0.
0.
0.
0.026
0.060
0.123
0.197
0.305
0.468
0.637
0.813
0.972
1.120
1.261
1.347
1.407
1.425
1.432
1.437
1.436
1.442
1.465
1.470
1.473
1.486
1.463
1.426
1.334
1.245
1.125
0.964
0.802
0.635
0.468
0.328
0.216
0.122
0.054
0.017
0.003
0.
0.
0.
0.015
0.032
0.073
0.140
0.215
0.331
0.478
0.682
0.843
0.999
1.152
1.266
1.366
1.408
1.449
1.450
1.449
1.440
1.456
1.463
1.472
1.470
1.447
1.438
1.389
1.299
1.183
1.067
0.913
0.757
0.585
0.441
0.313
0.196
0.102
0.048
0.016
0.002
0.
0.
0.
0.021
0.038
0.076
0.140
0.238
0.347
0.492
0.687
0.858
1.020
1.171
1.282
1.375
1.432
1.453
1.450
1.454
1.442
1.461
1.444
1.433
1.436
1.386
1.375
1.307
1.232
1.113
0.988
0.850
0.703
0.552
0.396
0.275
0.169
0.090
0.041
0.006
0.
0.
0.
0.
0.023
0.041
0.073
0.146
0.241
0.364
0.503
0.685
0.854
1.026
1.174
1.306
1.394
1.450
1.489
1.469
1.449
1.428
1.423
1.386
1.384
1.370
1.322
1.281
1.239
1.171
1.033
0.910
0.776
0.626
0.478
0.345
0.231
0.147
0.072
0.029
0.005
0.
0.
0.
0.
0.024
0.039
0.069
0.145
0.238
0.354
0.489
0.661
0.865
1.033
1.185
1.294
1.386
1.449
1.469
1.435
1.434
1.417
1.354
1.319
1.301
1.261
1.220
1.165
1.131
1.054
0.944
0.810
0.681
0.543
0.404
0.291
0.195
0.117
0.054
0.019
0.003
0.
0.
0.
0.003
0.019
0.037
0.062
0.134
0.222
0.332
0.449
0.641
0.834
0.998
1.159
1.281
1.365
1.413
1.401
1.381
1.357
1.334
1.282
1.238
1.211
1.160
1.114
1.062
1.006
0.924
0.820
0.699
0.595
0.463
0.334
0.230
0.149
0.084
0.036
0.010
0.002
0.
0.
0.
0.003
0.017
0.033
0.054
0.121
0.200
0.307
0.425
0.581
0.781
0.953
1.107
1.222
1.300
1.346
1.351
1.303
1.276
1.238
1.180
1.138
1.103
1.057
0.999
0.943
0.881
0.792
0.704
0.586
0.491
0.374
0.268
0.181
0.111
0.059
0.020
0.005
0.
0.
0.
0.
0.
0.009
0.024
0.054
0.102
0.170
0.281
0.392
0.544
0.712
0.891
1.029
1.156
1.234
1.271
1.292
1.251
1.219
1.149
1.069
1.012
0.960
0.921
0.879
0.818
0.767
0.688
0.579
0.481
0.398
0.307
0.205
0.135
0.082
0.035
0.006
0.
0.
0.
0.
0.
0.
0.008
0.022
0.048
0.091
0.154
0.251
0.358
0.483
0.663
0.835
0.966
1.070
1.157
1.193
1.185
1.176
1.131
1.078
0.984
0.911
0.863
0.812
0.770
0.707
0.668
0.589
0.504
0.415
0.333
0.253
0.178
0.102
0.048
0.018
0.003
0.
0.
0.
0.
0.
0.
0.009
0.023
0.047
0.078
0.144
0.216
0.336
0.453
0.617
0.751
0.889
0.984
1.059
1.102
1.126
1.097
1.040
0.986
0.898
0.844
0.776
0.727
0.677
0.625
0.579
0.521
0.444
0.350
0.276
0.208
0.137
0.073
0.024
0.003
0.
0.
0.
0.
0.
0.
0.006
0.013
0.022
0.050
0.087
0.134
0.211
0.300
0.423
0.550
0.674
0.787
0.889
0.947
1.007
1.024
1.010
0.961
0.906
0.829
0.767
0.716
0.650
0.620
0.557
0.511
0.457
0.380
0.297
0.225
0.164
0.107
0.048
0.013
0.002
0.
0.
0.
0.
0.
0.004
0.007
0.016
0.035
0.057
0.085
0.131
0.208
0.282
0.394
0.510
0.599
0.695
0.779
0.847
0.901
0.923
0.903
0.859
0.796
0.761
0.712
0.663
0.601
0.554
0.508
0.462
0.407
0.340
0.258
0.191
0.133
0.082
0.044
0.005
0.
0.
0.
0.
0.
0.
0.005
0.012
0.027
0.042
0.068
0.103
0.147
0.201
0.272
0.369
0.454
0.551
0.618
0.694
0.733
0.777
0.778
0.783
0.743
0.720
0.685
0.631
0.593
0.560
0.509
0.473
0.418
0.360
0.304
0.218
0.166
0.109
0.063
0.039
0.005
0.
0.
0.
0.
0.
0.
0.005
0.016
0.030
0.051
0.079
0.113
0.160
0.213
0.271
0.347
0.418
0.499
0.542
0.600
0.622
0.647
0.667
0.663
0.640
0.617
0.591
0.561
0.529
0.494
0.455
0.417
0.368
0.321
0.249
0.198
0.138
0.097
0.057
0.034
0.003
0.
0.
0.
0.
0.
0.
0.005
0.016
0.032
0.054
0.090
0.130
0.180
0.221
0.265
0.323
0.383
0.429
0.473
0.501
0.529
0.549
0.553
0.559
0.540
0.527
0.495
0.478
0.457
0.426
0.408
0.376
0.336
0.276
0.218
0.168
0.119
0.088
0.053
0.030
0.002
0.
0.
0.
0.
0.
0.
0.005
0.020
0.034
0.062
0.096
0.137
0.191
0.233
0.269
0.303
0.340
0.385
0.402
0.438
0.442
0.454
0.458
0.450
0.439
0.429
0.420
0.404
0.385
0.360
0.340
0.312
0.275
0.231
0.182
0.141
0.101
0.072
0.044
0.016
0.
0.
0.
0.
0.
0.
0.
0.
0.014
0.031
0.059
0.103
0.151
0.194
0.241
0.276
0.299
0.317
0.334
0.348
0.344
0.353
0.344
0.355
0.352
0.348
0.334
0.336
0.325
0.313
0.299
0.276
0.254
0.224
0.184
0.146
0.113
0.081
0.057
0.027
0.002
0.
0.
0.
0.
0.
0.
0.
0.
0.008
0.027
0.061
0.101
0.156
0.198
0.240
0.275
0.291
0.299
0.306
0.296
0.277
0.269
0.259
0.255
0.267
0.248
0.250
0.248
0.244
0.246
0.233
0.210
0.189
0.166
0.141
0.111
0.084
0.056
0.033
0.009
0.
0.
0.
0.
0.
0.
0.
0.
0.
0.003
0.025
0.062
0.104
0.147
0.191
0.229
0.251
0.273
0.277
0.277
0.257
0.231
0.200
0.189
0.188
0.186
0.160
0.167
0.179
0.167
0.167
0.162
0.143
0.130
0.122
0.100
0.074
0.052
0.026
0.008
0.
0.
0.
0.
0.
0.
0.
0.
0.
0.
0.007
0.017
0.060
0.101
0.139
0.184
0.216
0.243
0.257
0.256
0.251
0.218
0.176
0.155
0.143
0.134
0.119
0.108
0.108
0.103
0.105
0.103
0.099
0.092
0.090
0.079
0.060
0.040
0.019
0.004
0.003
0.
0.
0.
0.
0.
0.
0.
0.
0.
0.004
0.007
0.024
0.053
0.089
0.134
0.176
0.207
0.229
0.236
0.232
0.200
0.187
0.154
0.122
0.089
0.079
0.074
0.068
0.071
0.069
0.071
0.073
0.065
0.059
0.058
0.047
0.021
0.014
0.004
0.003
0.
0.
0.
0.
0.
0.
0.
0.
0.
0.
0.005
0.012
0.024
0.047
0.076
0.129
0.166
0.200
0.225
0.223
0.212
0.185
0.157
0.116
0.096
0.063
0.056
0.038
0.039
0.042
0.040
0.040
0.038
0.038
0.033
0.032
0.013
0.008
0.007
0.003
0.
0.
0.
0.
0.
0.
0.
0.
0.
0.
0.
0.006
0.013
0.025
0.043
0.070
0.117
0.161
0.193
0.210
0.212
0.196
0.175
0.141
0.106
0.072
0.048
0.025
0.012
0.016
0.022
0.020
0.020
0.021
0.023
0.016
0.005
0.005
0.005
0.
0.
0.
0.
0.
0.
0.
0.
0.
0.
0.
0.
0.
0.006
0.009
0.025
0.042
0.065
0.105
0.148
0.174
0.191
0.195
0.184
0.156
0.131
0.097
0.072
0.036
0.014
0.005
0.003
0.003
0.007
0.007
0.002
0.002
0.002
0.002
0.002
0.
0.
0.
0.
0.
0.
0.
0.
0.
0.
0.
0.
0.
0.
0.005
0.009
0.019
0.040
0.066
0.094
0.131
0.156
0.170
0.177
0.168
0.147
0.120
0.090
0.063
0.030
0.016
0.003
0.
0.
0.
0.
0.
0.
0.
0.
0.
0.
0.
0.
0.
0.
0.
0.
0.
0.
0.
0.
0.
0.
0.
0.005
0.008
0.016
0.028
0.058
0.077
0.110
0.128
0.145
0.153
0.146
0.129
0.106
0.077
0.054
0.032
0.016
0.003
0.
0.
0.
0.
0.
0.
0.
0.
0.
0.
0.
0.
0.
0.
0.
0.
0.
0.
0.
0.
0.
0.
0.
0.
0.006
0.009
0.023
0.045
0.064
0.090
0.111
0.118
0.127
0.122
0.108
0.093
0.071
0.047
0.031
0.016
0.003
0.
0.
0.
0.
0.
0.
0.
0.
0.
0.
0.
0.
0.
0.
0.
0.
0.
0.
0.
0.
0.
0.
0.
0.
0.005
0.007
0.010
0.028
0.047
0.069
0.083
0.093
0.101
0.100
0.092
0.072
0.058
0.039
0.024
0.014
0.
0.
0.
0.
0.
0.
0.
0.
0.
0.
0.
0.
0.
0.
0.
0.
0.
0.
0.
0.
0.
0.
0.
0.
0.
0.
0.005
0.007
0.018
0.031
0.044
0.058
0.071
0.076
0.072
0.067
0.055
0.042
0.033
0.020
0.008
0.
0.
0.
0.
0.
0.
0.
0.
0.
0.
0.
0.
0.
0.
0.
0.
0.
0.
0.
0.
0.
0.
0.
0.
0.
0.
0.
0.004
0.010
0.017
0.026
0.036
0.046
0.050
0.051
0.044
0.039
0.033
0.022
0.010
0.
0.
0.
0.
0.
0.
0.
0.
0.
0.
0.
0.
0.
0.
0.
0.
0.
0.
0.
0.
0.
0.
0.
0.
0.
0.
0.
0.
0.
0.
0.008
0.015
0.022
0.025
0.028
0.033
0.032
0.028
0.016
0.012
0.004
0.
0.
0.
0.
0.
0.
0.
0.
0.
0.
0.
0.
0.
0.
0.
0.
0.
0.
0.
0.
0.
0.
0.
0.
0.
0.
0.
0.
0.
0.
0.
0.005
0.010
0.012
0.016
0.016
0.016
0.014
0.008
0.004
0.
0.
0.
0.
0.
0.
0.
0.
0.
0.
0.
0.
0.
0.
0.
0.
0.
0.
0.
0.
0.
0.
0.
0.
0.
0.
0.
0.
0.
0.
0.
0.
0.
0.
0.005
0.008
0.008
0.005
0.004
0.
0.
0.
0.
0.
0.
0.
0.
0.
0.
0.
0.
0.
0.
0.
0.
0.
0.
0.
0.
0.
0.
0.
0.
0.
0.
0.
0.
0.
0.
0.
0.
0.
0.
0.
0.
0.
0.
0.
0.
0.
0.
0.
0.
0.
0.
0.
0.
0.
0.
0.
0.
0.
0.
0.
0.
0.
0.
0.
0.
0.
0.
0.
0.
0.
0.
0.
0.
0.
0.
0.
0.
0.
0.
0.
0.
0.
0.
0.
0.
0.
0.
0.
0.
0.
0.
0.
0.
0.
0.
0.
0.
0.
0.
0.
0.
0.
0.
0.
0.
0.
0.
0.
0.
0.
0.
0.
0.
0.
0.
0.
0.
0.
0.
0.
0.
0.
0.
0.
0.
0.
0.
0.
0.
0.
0.
0.
0.
0.
0.
0.
0.
0.
0.
0.
0.
0.
0.
0.
0.
0.
0.
0.
0.
0.
0.
0.
0.
0.
0.
0.
0.
0.
0.
0.
0.
0.
0.
0.
0.
0.
0.
0.
0.
0.
0.
0.
0.
0.
0.
0.
0.
0.
0.
0.
0.
0.
0.
0.
0.
0.
0.
0.
0.
0.
0.
0.
0.
0.
0.
0.
0.
0.
0.
0.
0.
0.
0.
0.
0.
0.
0.
0.
0.
0.
0.
0.
0.
0.
0.
0.
0.
0.
0.
0.
0.
0.
0.
0.
0.
0.
0.
0.
0.
0.
0.
0.
0.
0.
0.
0.
0.
0.
0.
0.
0.
0.
0.
0.
0.
0.
0.
0.
0.
0.
0.
0.
0.
0.
0.
0.
0.
0.
0.
0.
0.
0.
0.
0.
0.
0.
0.
0.
0.
0.
0.
0.
0.
0.
0.
0.
0.
0.
0.
0.
0.
0.
0.
0.
0.
0.
0.
0.
0.
0.
0.
0.
0.
0.
0.
0.002
0.002
0.003
0.003
0.002
0.002
0.003
0.008
0.008
0.007
0.003
0.002
0.
0.
0.
0.
0.
0.
0.
0.
0.
0.
0.
0.
0.
0.
0.
0.
0.
0.
0.
0.
0.
0.
0.
0.
0.
0.
0.
0.002
0.003
0.004
0.011
0.021
0.030
0.039
0.042
0.038
0.033
0.027
0.021
0.015
0.012
0.005
0.
0.
0.
0.
0.
0.
0.
0.
0.
0.
0.
0.
0.
0.
0.
0.
0.
0.
0.
0.
0.
0.
0.
0.
0.
0.002
0.004
0.019
0.034
0.059
0.078
0.087
0.095
0.092
0.086
0.073
0.056
0.045
0.034
0.024
0.015
0.011
0.002
0.
0.
0.
0.
0.
0.
0.
0.
0.
0.
0.
0.
0.
0.
0.
0.
0.
0.
0.
0.
0.
0.
0.004
0.016
0.036
0.063
0.095
0.117
0.140
0.153
0.162
0.158
0.146
0.135
0.112
0.088
0.066
0.046
0.032
0.020
0.010
0.
0.
0.
0.
0.
0.
0.
0.
0.
0.
0.
0.
0.
0.
0.
0.
0.
0.
0.
0.
0.
0.003
0.024
0.051
0.077
0.119
0.150
[truncated: 366,484 more chars]
