# Supplementary material for: Ferroptosis regulation by traditional chinese medicine for ischemic stroke intervention based on network pharmacology and data mining
Source: PLoS One. 2025 Apr 16;20(4):e0321751. doi: 10.1371/journal.pone.0321751 (PMC12002469; doi:10.1371/journal.pone.0321751)
Supplement: S7 File — (ZIP) [file pone.0321751.s007.zip › 分子对接1/AKT1/AKT1-11061/input/5aar_h.e.map]

GRID_PARAMETER_FILE 5aar_autolig.gpf
GRID_DATA_FILE 5aar_h.maps.fld
MACROMOLECULE 5aar_h.pdbqt
SPACING 1.000
NELEMENTS 40 60 68
CENTER -8.771 19.948 -12.336
-0.163
-0.164
-0.165
-0.166
-0.167
-0.169
-0.170
-0.170
-0.171
-0.172
-0.173
-0.173
-0.174
-0.174
-0.175
-0.175
-0.175
-0.175
-0.175
-0.175
-0.175
-0.174
-0.174
-0.173
-0.173
-0.172
-0.171
-0.170
-0.169
-0.168
-0.167
-0.166
-0.165
-0.164
-0.162
-0.161
-0.160
-0.158
-0.157
-0.155
-0.154
-0.165
-0.166
-0.168
-0.169
-0.170
-0.171
-0.172
-0.173
-0.174
-0.175
-0.176
-0.176
-0.177
-0.177
-0.178
-0.178
-0.178
-0.178
-0.178
-0.178
-0.178
-0.177
-0.177
-0.176
-0.175
-0.175
-0.174
-0.173
-0.172
-0.171
-0.170
-0.169
-0.167
-0.166
-0.165
-0.163
-0.162
-0.160
-0.159
-0.158
-0.156
-0.167
-0.169
-0.170
-0.171
-0.173
-0.174
-0.175
-0.176
-0.177
-0.178
-0.179
-0.179
-0.180
-0.180
-0.181
-0.181
-0.181
-0.181
-0.181
-0.181
-0.181
-0.180
-0.180
-0.179
-0.178
-0.178
-0.177
-0.176
-0.175
-0.174
-0.172
-0.171
-0.170
-0.169
-0.167
-0.166
-0.164
-0.163
-0.161
-0.160
-0.158
-0.170
-0.171
-0.172
-0.174
-0.175
-0.176
-0.178
-0.179
-0.180
-0.181
-0.181
-0.182
-0.183
-0.183
-0.184
-0.184
-0.184
-0.184
-0.184
-0.184
-0.184
-0.183
-0.183
-0.182
-0.181
-0.181
-0.180
-0.179
-0.178
-0.176
-0.175
-0.174
-0.172
-0.171
-0.170
-0.168
-0.167
-0.165
-0.163
-0.162
-0.160
-0.172
-0.173
-0.175
-0.176
-0.178
-0.179
-0.180
-0.182
-0.183
-0.184
-0.185
-0.185
-0.186
-0.186
-0.187
-0.187
-0.187
-0.187
-0.187
-0.187
-0.187
-0.187
-0.186
-0.185
-0.185
-0.184
-0.183
-0.182
-0.180
-0.179
-0.178
-0.177
-0.175
-0.174
-0.172
-0.171
-0.169
-0.167
-0.166
-0.164
-0.162
-0.174
-0.176
-0.178
-0.179
-0.181
-0.182
-0.183
-0.184
-0.186
-0.187
-0.188
-0.188
-0.189
-0.190
-0.190
-0.191
-0.191
-0.191
-0.191
-0.191
-0.190
-0.190
-0.189
-0.189
-0.188
-0.187
-0.186
-0.185
-0.183
-0.182
-0.181
-0.179
-0.178
-0.176
-0.175
-0.173
-0.171
-0.170
-0.168
-0.166
-0.165
-0.177
-0.178
-0.180
-0.182
-0.183
-0.185
-0.186
-0.187
-0.189
-0.190
-0.191
-0.192
-0.192
-0.193
-0.194
-0.194
-0.194
-0.194
-0.194
-0.194
-0.194
-0.193
-0.193
-0.192
-0.191
-0.190
-0.189
-0.188
-0.187
-0.185
-0.184
-0.182
-0.181
-0.179
-0.177
-0.176
-0.174
-0.172
-0.170
-0.169
-0.167
-0.179
-0.181
-0.183
-0.184
-0.186
-0.188
-0.189
-0.190
-0.192
-0.193
-0.194
-0.195
-0.196
-0.196
-0.197
-0.197
-0.198
-0.198
-0.198
-0.198
-0.197
-0.197
-0.196
-0.195
-0.194
-0.193
-0.192
-0.191
-0.190
-0.188
-0.187
-0.185
-0.184
-0.182
-0.180
-0.178
-0.177
-0.175
-0.173
-0.171
-0.169
-0.182
-0.184
-0.185
-0.187
-0.189
-0.191
-0.192
-0.194
-0.195
-0.196
-0.197
-0.198
-0.199
-0.200
-0.201
-0.201
-0.201
-0.201
-0.201
-0.201
-0.201
-0.200
-0.200
-0.199
-0.198
-0.197
-0.196
-0.194
-0.193
-0.191
-0.190
-0.188
-0.187
-0.185
-0.183
-0.181
-0.179
-0.177
-0.175
-0.173
-0.171
-0.184
-0.186
-0.188
-0.190
-0.192
-0.194
-0.195
-0.197
-0.198
-0.199
-0.201
-0.202
-0.203
-0.204
-0.204
-0.205
-0.205
-0.205
-0.205
-0.205
-0.205
-0.204
-0.203
-0.203
-0.202
-0.200
-0.199
-0.198
-0.196
-0.195
-0.193
-0.191
-0.190
-0.188
-0.186
-0.184
-0.182
-0.180
-0.178
-0.176
-0.174
-0.187
-0.189
-0.191
-0.193
-0.195
-0.197
-0.198
-0.200
-0.201
-0.203
-0.204
-0.205
-0.206
-0.207
-0.208
-0.208
-0.209
-0.209
-0.209
-0.209
-0.208
-0.208
-0.207
-0.206
-0.205
-0.204
-0.203
-0.201
-0.200
-0.198
-0.196
-0.195
-0.193
-0.191
-0.189
-0.187
-0.185
-0.182
-0.180
-0.178
-0.176
-0.189
-0.191
-0.194
-0.196
-0.198
-0.200
-0.201
-0.203
-0.205
-0.206
-0.208
-0.209
-0.210
-0.211
-0.212
-0.212
-0.213
-0.213
-0.213
-0.213
-0.213
-0.212
-0.211
-0.210
-0.209
-0.208
-0.207
-0.205
-0.203
-0.202
-0.200
-0.198
-0.196
-0.194
-0.192
-0.190
-0.187
-0.185
-0.183
-0.181
-0.179
-0.192
-0.194
-0.196
-0.199
-0.201
-0.203
-0.205
-0.207
-0.208
-0.210
-0.211
-0.213
-0.214
-0.215
-0.216
-0.216
-0.217
-0.217
-0.217
-0.217
-0.217
-0.216
-0.215
-0.214
-0.213
-0.212
-0.211
-0.209
-0.207
-0.205
-0.203
-0.201
-0.199
-0.197
-0.195
-0.193
-0.190
-0.188
-0.186
-0.183
-0.181
-0.194
-0.197
-0.199
-0.201
-0.204
-0.206
-0.208
-0.210
-0.212
-0.214
-0.215
-0.217
-0.218
-0.219
-0.220
-0.221
-0.221
-0.222
-0.222
-0.222
-0.221
-0.221
-0.220
-0.219
-0.218
-0.216
-0.215
-0.213
-0.211
-0.209
-0.207
-0.205
-0.203
-0.200
-0.198
-0.196
-0.193
-0.191
-0.188
-0.186
-0.184
-0.197
-0.199
-0.202
-0.204
-0.207
-0.209
-0.211
-0.213
-0.215
-0.217
-0.219
-0.221
-0.222
-0.223
-0.224
-0.225
-0.226
-0.226
-0.226
-0.226
-0.226
-0.225
-0.224
-0.223
-0.222
-0.221
-0.219
-0.217
-0.215
-0.213
-0.211
-0.209
-0.206
-0.204
-0.201
-0.199
-0.196
-0.194
-0.191
-0.189
-0.186
-0.200
-0.202
-0.205
-0.207
-0.210
-0.212
-0.215
-0.217
-0.219
-0.221
-0.223
-0.225
-0.226
-0.228
-0.229
-0.230
-0.230
-0.231
-0.231
-0.231
-0.231
-0.230
-0.229
-0.228
-0.227
-0.225
-0.224
-0.222
-0.220
-0.217
-0.215
-0.213
-0.210
-0.207
-0.205
-0.202
-0.200
-0.197
-0.194
-0.192
-0.189
-0.202
-0.205
-0.208
-0.210
-0.213
-0.216
-0.218
-0.221
-0.223
-0.225
-0.227
-0.229
-0.231
-0.232
-0.234
-0.235
-0.235
-0.236
-0.236
-0.236
-0.236
-0.235
-0.234
-0.233
-0.232
-0.230
-0.228
-0.226
-0.224
-0.222
-0.219
-0.217
-0.214
-0.211
-0.208
-0.206
-0.203
-0.200
-0.197
-0.194
-0.192
-0.205
-0.208
-0.211
-0.213
-0.216
-0.219
-0.222
-0.224
-0.227
-0.229
-0.231
-0.234
-0.235
-0.237
-0.238
-0.240
-0.241
-0.241
-0.241
-0.242
-0.241
-0.241
-0.240
-0.239
-0.237
-0.235
-0.233
-0.231
-0.229
-0.226
-0.224
-0.221
-0.218
-0.215
-0.212
-0.209
-0.206
-0.203
-0.200
-0.197
-0.194
-0.207
-0.210
-0.213
-0.217
-0.220
-0.223
-0.225
-0.228
-0.231
-0.233
-0.236
-0.238
-0.240
-0.242
-0.244
-0.245
-0.246
-0.247
-0.247
-0.247
-0.247
-0.247
-0.246
-0.244
-0.243
-0.241
-0.239
-0.237
-0.234
-0.231
-0.228
-0.225
-0.222
-0.219
-0.216
-0.213
-0.210
-0.207
-0.203
-0.200
-0.197
-0.210
-0.213
-0.216
-0.220
-0.223
-0.226
-0.229
-0.232
-0.235
-0.238
-0.240
-0.243
-0.245
-0.247
-0.249
-0.251
-0.252
-0.253
-0.253
-0.253
-0.253
-0.253
-0.252
-0.251
-0.249
-0.247
-0.245
-0.242
-0.239
-0.237
-0.233
-0.230
-0.227
-0.223
-0.220
-0.217
-0.213
-0.210
-0.207
-0.203
-0.200
-0.212
-0.216
-0.219
-0.223
-0.226
-0.230
-0.233
-0.236
-0.239
-0.242
-0.245
-0.248
-0.250
-0.253
-0.255
-0.256
-0.258
-0.259
-0.260
-0.260
-0.260
-0.260
-0.259
-0.257
-0.256
-0.254
-0.251
-0.248
-0.245
-0.242
-0.239
-0.235
-0.232
-0.228
-0.224
-0.221
-0.217
-0.213
-0.210
-0.206
-0.203
-0.215
-0.219
-0.222
-0.226
-0.229
-0.233
-0.237
-0.240
-0.244
-0.247
-0.250
-0.253
-0.256
-0.258
-0.261
-0.263
-0.264
-0.266
-0.267
-0.267
-0.267
-0.267
-0.266
-0.265
-0.263
-0.261
-0.258
-0.255
-0.252
-0.248
-0.244
-0.240
-0.237
-0.233
-0.229
-0.225
-0.221
-0.217
-0.213
-0.210
-0.206
-0.218
-0.221
-0.225
-0.229
-0.233
-0.237
-0.241
-0.244
-0.248
-0.252
-0.255
-0.258
-0.262
-0.265
-0.267
-0.270
-0.272
-0.273
-0.274
-0.275
-0.275
-0.275
-0.274
-0.273
-0.271
-0.268
-0.265
-0.262
-0.258
-0.254
-0.250
-0.246
-0.242
-0.237
-0.233
-0.229
-0.225
-0.221
-0.217
-0.213
-0.209
-0.220
-0.224
-0.228
-0.232
-0.236
-0.240
-0.244
-0.249
-0.253
-0.257
-0.260
-0.264
-0.268
-0.271
-0.274
-0.277
-0.279
-0.281
-0.283
-0.284
-0.284
-0.284
-0.283
-0.282
-0.280
-0.277
-0.274
-0.270
-0.266
-0.261
-0.257
-0.252
-0.247
-0.243
-0.238
-0.233
-0.229
-0.225
-0.220
-0.216
-0.212
-0.222
-0.227
-0.231
-0.235
-0.240
-0.244
-0.248
-0.253
-0.257
-0.262
-0.266
-0.270
-0.274
-0.278
-0.281
-0.285
-0.287
-0.290
-0.292
-0.293
-0.294
-0.294
-0.293
-0.292
-0.289
-0.286
-0.283
-0.278
-0.274
-0.269
-0.264
-0.258
-0.253
-0.248
-0.243
-0.238
-0.233
-0.228
-0.224
-0.219
-0.215
-0.225
-0.229
-0.234
-0.238
-0.243
-0.248
-0.252
-0.257
-0.262
-0.267
-0.272
-0.276
-0.281
-0.285
-0.289
-0.293
-0.297
-0.299
-0.302
-0.304
-0.305
-0.305
-0.304
-0.303
-0.300
-0.297
-0.293
-0.288
-0.282
-0.277
-0.271
-0.265
-0.259
-0.253
-0.248
-0.243
-0.237
-0.232
-0.228
-0.223
-0.218
-0.227
-0.232
-0.237
-0.241
-0.246
-0.251
-0.257
-0.262
-0.267
-0.272
-0.278
-0.283
-0.288
-0.293
-0.298
-0.303
-0.307
-0.310
-0.313
-0.315
-0.317
-0.317
-0.317
-0.315
-0.312
-0.308
-0.304
-0.298
-0.292
-0.285
-0.279
-0.272
-0.266
-0.259
-0.253
-0.247
-0.242
-0.236
-0.231
-0.226
-0.221
-0.229
-0.234
-0.239
-0.244
-0.250
-0.255
-0.261
-0.266
-0.272
-0.278
-0.284
-0.290
-0.296
-0.302
-0.308
-0.313
-0.318
-0.322
-0.326
-0.329
-0.330
-0.331
-0.331
-0.329
-0.326
-0.321
-0.316
-0.309
-0.302
-0.294
-0.287
-0.279
-0.272
-0.265
-0.258
-0.252
-0.246
-0.240
-0.235
-0.230
-0.225
-0.232
-0.237
-0.242
-0.247
-0.253
-0.259
-0.265
-0.271
-0.278
-0.284
-0.291
-0.298
-0.305
-0.312
-0.319
-0.325
-0.331
-0.336
-0.341
-0.344
-0.346
-0.347
-0.347
-0.345
-0.341
-0.336
-0.329
-0.321
-0.313
-0.304
-0.295
-0.287
-0.279
-0.271
-0.264
-0.257
-0.250
-0.244
-0.238
-0.233
-0.228
-0.234
-0.239
-0.244
-0.250
-0.256
-0.262
-0.269
-0.276
-0.283
-0.290
-0.298
-0.306
-0.314
-0.323
-0.331
-0.339
-0.346
-0.352
-0.358
-0.362
-0.365
-0.366
-0.366
-0.363
-0.359
-0.352
-0.344
-0.335
-0.325
-0.314
-0.304
-0.295
-0.286
-0.277
-0.269
-0.262
-0.255
-0.248
-0.242
-0.236
-0.231
-0.235
-0.241
-0.247
-0.253
-0.259
-0.266
-0.273
-0.281
-0.289
-0.297
-0.306
-0.315
-0.325
-0.335
-0.345
-0.355
-0.363
-0.371
-0.378
-0.384
-0.387
-0.389
-0.388
-0.385
-0.379
-0.371
-0.361
-0.350
-0.337
-0.325
-0.314
-0.303
-0.293
-0.283
-0.274
-0.266
-0.259
-0.252
-0.246
-0.239
-0.234
-0.237
-0.243
-0.249
-0.256
-0.262
-0.270
-0.277
-0.285
-0.294
-0.304
-0.314
-0.325
-0.337
-0.349
-0.361
-0.373
-0.385
-0.395
-0.403
-0.410
-0.415
-0.417
-0.416
-0.412
-0.404
-0.393
-0.381
-0.366
-0.352
-0.337
-0.324
-0.311
-0.300
-0.289
-0.280
-0.271
-0.263
-0.256
-0.249
-0.242
-0.236
-0.239
-0.245
-0.251
-0.258
-0.265
-0.273
-0.281
-0.290
-0.300
-0.311
-0.323
-0.336
-0.350
-0.365
-0.381
-0.396
-0.410
-0.422
-0.433
-0.442
-0.448
-0.451
-0.451
-0.445
-0.435
-0.421
-0.404
-0.385
-0.367
-0.350
-0.334
-0.319
-0.307
-0.295
-0.285
-0.276
-0.267
-0.259
-0.252
-0.245
-0.239
-0.240
-0.246
-0.253
-0.260
-0.268
-0.276
-0.285
-0.295
-0.306
-0.318
-0.332
-0.348
-0.365
-0.384
-0.403
-0.422
-0.440
-0.456
-0.470
-0.480
-0.489
-0.494
-0.494
-0.488
-0.474
-0.454
-0.431
-0.407
-0.384
-0.363
-0.344
-0.328
-0.314
-0.301
-0.290
-0.280
-0.271
-0.263
-0.255
-0.248
-0.241
-0.241
-0.248
-0.254
-0.262
-0.270
-0.278
-0.288
-0.299
-0.311
-0.325
-0.341
-0.360
-0.381
-0.404
-0.429
-0.453
-0.476
-0.495
-0.512
-0.526
-0.538
-0.547
-0.549
-0.542
-0.523
-0.496
-0.464
-0.432
-0.403
-0.377
-0.355
-0.336
-0.320
-0.307
-0.295
-0.284
-0.275
-0.266
-0.258
-0.251
-0.244
-0.242
-0.248
-0.256
-0.263
-0.271
-0.281
-0.291
-0.302
-0.316
-0.332
-0.350
-0.372
-0.398
-0.426
-0.457
-0.488
-0.516
-0.539
-0.558
-0.575
-0.592
-0.608
-0.616
-0.608
-0.583
-0.545
-0.502
-0.460
-0.423
-0.392
-0.366
-0.345
-0.327
-0.312
-0.299
-0.288
-0.278
-0.269
-0.261
-0.253
-0.246
-0.242
-0.249
-0.256
-0.264
-0.273
-0.282
-0.293
-0.305
-0.320
-0.337
-0.358
-0.383
-0.413
-0.448
-0.486
-0.524
-0.557
-0.583
-0.604
-0.623
-0.646
-0.671
-0.687
-0.682
-0.649
-0.598
-0.541
-0.488
-0.442
-0.406
-0.376
-0.352
-0.333
-0.317
-0.304
-0.292
-0.281
-0.272
-0.263
-0.255
-0.248
-0.243
-0.249
-0.257
-0.264
-0.273
-0.283
-0.294
-0.307
-0.322
-0.341
-0.364
-0.392
-0.427
-0.468
-0.513
-0.557
-0.595
-0.621
-0.640
-0.658
-0.686
-0.721
-0.749
-0.749
-0.709
-0.645
-0.576
-0.512
-0.459
-0.417
-0.385
-0.359
-0.339
-0.322
-0.308
-0.295
-0.284
-0.275
-0.266
-0.257
-0.250
-0.242
-0.249
-0.256
-0.264
-0.273
-0.283
-0.294
-0.308
-0.323
-0.343
-0.367
-0.398
-0.436
-0.481
-0.531
-0.581
-0.621
-0.646
-0.658
-0.672
-0.700
-0.742
-0.779
-0.783
-0.745
-0.675
-0.598
-0.528
-0.470
-0.426
-0.391
-0.364
-0.343
-0.326
-0.311
-0.299
-0.287
-0.277
-0.268
-0.259
-0.251
-0.242
-0.249
-0.256
-0.264
-0.272
-0.282
-0.293
-0.307
-0.323
-0.342
-0.367
-0.398
-0.437
-0.485
-0.538
-0.589
-0.628
-0.649
-0.654
-0.662
-0.685
-0.725
-0.763
-0.773
-0.740
-0.676
-0.600
-0.531
-0.474
-0.429
-0.395
-0.368
-0.347
-0.329
-0.314
-0.301
-0.290
-0.279
-0.269
-0.261
-0.252
-0.241
-0.248
-0.255
-0.262
-0.271
-0.280
-0.291
-0.304
-0.320
-0.339
-0.363
-0.393
-0.431
-0.476
-0.528
-0.577
-0.614
-0.629
-0.629
-0.629
-0.645
-0.676
-0.710
-0.722
-0.699
-0.647
-0.582
-0.520
-0.468
-0.427
-0.395
-0.370
-0.349
-0.332
-0.317
-0.304
-0.292
-0.281
-0.271
-0.262
-0.253
-0.240
-0.246
-0.253
-0.260
-0.269
-0.278
-0.288
-0.300
-0.315
-0.333
-0.355
-0.382
-0.416
-0.458
-0.503
-0.547
-0.577
-0.588
-0.584
-0.580
-0.588
-0.610
-0.635
-0.647
-0.633
-0.596
-0.547
-0.498
-0.455
-0.420
-0.392
-0.369
-0.350
-0.333
-0.318
-0.305
-0.293
-0.282
-0.272
-0.262
-0.254
-0.238
-0.244
-0.251
-0.258
-0.266
-0.274
-0.284
-0.295
-0.308
-0.324
-0.343
-0.367
-0.396
-0.430
-0.466
-0.500
-0.522
-0.528
-0.521
-0.514
-0.517
-0.532
-0.551
-0.562
-0.556
-0.534
-0.502
-0.468
-0.436
-0.409
-0.386
-0.366
-0.349
-0.333
-0.319
-0.306
-0.294
-0.283
-0.272
-0.263
-0.254
-0.236
-0.242
-0.249
-0.255
-0.262
-0.270
-0.279
-0.289
-0.300
-0.314
-0.330
-0.349
-0.371
-0.396
-0.422
-0.444
-0.457
-0.456
-0.446
-0.437
-0.437
-0.448
-0.464
-0.477
-0.480
-0.472
-0.455
-0.434
-0.414
-0.395
-0.378
-0.362
-0.347
-0.332
-0.319
-0.306
-0.294
-0.282
-0.272
-0.263
-0.254
-0.234
-0.240
-0.246
-0.252
-0.259
-0.266
-0.274
-0.282
-0.292
-0.303
-0.315
-0.330
-0.346
-0.362
-0.378
-0.388
-0.390
-0.382
-0.368
-0.357
-0.355
-0.365
-0.381
-0.398
-0.409
-0.413
-0.410
-0.402
-0.392
-0.381
-0.369
-0.356
-0.343
-0.330
-0.317
-0.304
-0.293
-0.281
-0.271
-0.262
-0.253
-0.232
-0.237
-0.243
-0.249
-0.255
-0.261
-0.268
-0.275
-0.283
-0.292
-0.301
-0.311
-0.322
-0.331
-0.337
-0.338
-0.331
-0.316
-0.297
-0.282
-0.277
-0.287
-0.306
-0.329
-0.349
-0.363
-0.371
-0.374
-0.372
-0.366
-0.358
-0.349
-0.338
-0.326
-0.314
-0.302
-0.290
-0.280
-0.270
-0.260
-0.252
-0.230
-0.235
-0.240
-0.245
-0.251
-0.256
-0.262
-0.268
-0.274
-0.281
-0.288
-0.294
-0.300
-0.303
-0.303
-0.297
-0.283
-0.262
-0.238
-0.218
-0.212
-0.221
-0.244
-0.272
-0.300
-0.324
-0.340
-0.350
-0.354
-0.352
-0.348
-0.340
-0.331
-0.320
-0.309
-0.298
-0.287
-0.277
-0.267
-0.258
-0.250
-0.227
-0.232
-0.237
-0.241
-0.246
-0.251
-0.256
-0.261
-0.266
-0.271
-0.276
-0.280
-0.282
-0.281
-0.276
-0.265
-0.247
-0.222
-0.195
-0.172
-0.164
-0.173
-0.198
-0.231
-0.266
-0.295
-0.318
-0.332
-0.339
-0.340
-0.337
-0.331
-0.323
-0.314
-0.304
-0.293
-0.283
-0.273
-0.264
-0.255
-0.247
-0.224
-0.229
-0.233
-0.238
-0.242
-0.247
-0.251
-0.255
-0.259
-0.263
-0.265
-0.267
-0.267
-0.264
-0.256
-0.243
-0.223
-0.196
-0.168
-0.145
-0.136
-0.145
-0.172
-0.207
-0.245
-0.277
-0.302
-0.318
-0.327
-0.329
-0.327
-0.322
-0.315
-0.306
-0.297
-0.288
-0.278
-0.269
-0.260
-0.252
-0.245
-0.222
-0.226
-0.230
-0.234
-0.238
-0.242
-0.246
-0.249
-0.253
-0.255
-0.257
-0.257
-0.256
-0.252
-0.243
-0.229
-0.209
-0.183
-0.157
-0.136
-0.127
-0.137
-0.163
-0.199
-0.236
-0.268
-0.293
-0.309
-0.317
-0.319
-0.317
-0.312
-0.306
-0.298
-0.290
-0.281
-0.273
-0.264
-0.256
-0.249
-0.242
-0.219
-0.223
-0.227
-0.231
-0.234
-0.238
-0.241
-0.244
-0.247
-0.249
-0.250
-0.250
-0.248
-0.243
-0.235
-0.222
-0.203
-0.181
-0.158
-0.141
-0.136
-0.145
-0.169
-0.201
-0.235
-0.265
-0.287
-0.301
-0.308
-0.309
-0.307
-0.303
-0.297
-0.290
-0.282
-0.275
-0.267
-0.259
-0.252
-0.245
-0.238
-0.216
-0.220
-0.224
-0.227
-0.231
-0.234
-0.237
-0.240
-0.242
-0.244
-0.244
-0.244
-0.242
-0.237
-0.230
-0.219
-0.204
-0.186
-0.168
-0.156
-0.153
-0.162
-0.182
-0.210
-0.239
-0.264
-0.283
-0.294
-0.300
-0.300
-0.298
-0.293
-0.288
-0.282
-0.275
-0.268
-0.261
-0.254
-0.247
-0.241
-0.234
-0.214
-0.217
-0.221
-0.224
-0.227
-0.230
-0.233
-0.236
-0.238
-0.239
-0.240
-0.239
-0.238
-0.234
-0.228
-0.219
-0.207
-0.194
-0.182
-0.173
-0.172
-0.181
-0.197
-0.220
-0.243
-0.263
-0.278
-0.287
-0.291
-0.291
-0.288
-0.284
-0.279
-0.273
-0.267
-0.261
-0.255
-0.248
-0.242
-0.236
-0.231
-0.211
-0.214
-0.217
-0.221
-0.224
-0.227
-0.229
-0.232
-0.234
-0.235
-0.236
-0.236
-0.234
-0.232
-0.227
-0.220
-0.212
-0.202
-0.194
-0.189
-0.190
-0.197
-0.210
-0.228
-0.245
-0.261
-0.273
-0.279
-0.282
-0.282
-0.279
-0.275
-0.271
-0.265
-0.260
-0.254
-0.249
-0.243
-0.237
-0.232
-0.227
-0.208
-0.211
-0.214
-0.217
-0.220
-0.223
-0.226
-0.228
-0.230
-0.231
-0.232
-0.232
-0.232
-0.230
-0.226
-0.221
-0.216
-0.210
-0.204
-0.202
-0.203
-0.209
-0.219
-0.233
-0.246
-0.257
-0.266
-0.271
-0.273
-0.272
-0.270
-0.266
-0.262
-0.258
-0.253
-0.248
-0.243
-0.238
-0.233
-0.228
-0.223
-0.205
-0.208
-0.211
-0.214
-0.217
-0.220
-0.222
-0.224
-0.226
-0.228
-0.229
-0.229
-0.229
-0.228
-0.226
-0.222
-0.219
-0.215
-0.212
-0.211
-0.212
-0.217
-0.225
-0.234
-0.244
-0.253
-0.259
-0.262
-0.264
-0.263
-0.261
-0.258
-0.254
-0.250
-0.246
-0.242
-0.237
-0.232
-0.228
-0.223
-0.219
-0.202
-0.205
-0.208
-0.211
-0.214
-0.216
-0.219
-0.221
-0.223
-0.225
-0.226
-0.226
-0.226
-0.226
-0.224
-0.223
-0.220
-0.218
-0.216
-0.216
-0.218
-0.221
-0.227
-0.234
-0.241
-0.247
-0.251
-0.254
-0.255
-0.254
-0.253
-0.250
-0.247
-0.243
-0.239
-0.236
-0.231
-0.227
-0.223
-0.219
-0.215
-0.199
-0.202
-0.205
-0.208
-0.210
-0.213
-0.215
-0.218
-0.219
-0.221
-0.222
-0.223
-0.224
-0.224
-0.223
-0.222
-0.221
-0.219
-0.219
-0.219
-0.220
-0.223
-0.227
-0.232
-0.237
-0.241
-0.244
-0.246
-0.247
-0.246
-0.245
-0.242
-0.240
-0.237
-0.233
-0.230
-0.226
-0.222
-0.218
-0.215
-0.211
-0.197
-0.199
-0.202
-0.205
-0.207
-0.210
-0.212
-0.214
-0.216
-0.218
-0.219
-0.220
-0.221
-0.221
-0.221
-0.220
-0.220
-0.219
-0.219
-0.219
-0.221
-0.223
-0.226
-0.229
-0.233
-0.236
-0.238
-0.239
-0.239
-0.239
-0.237
-0.235
-0.233
-0.230
-0.227
-0.224
-0.221
-0.217
-0.214
-0.210
-0.207
-0.194
-0.196
-0.199
-0.201
-0.204
-0.206
-0.208
-0.211
-0.212
-0.214
-0.216
-0.217
-0.218
-0.218
-0.218
-0.218
-0.218
-0.218
-0.218
-0.219
-0.220
-0.221
-0.223
-0.226
-0.228
-0.230
-0.232
-0.232
-0.232
-0.232
-0.231
-0.229
-0.227
-0.224
-0.222
-0.219
-0.216
-0.213
-0.210
-0.206
-0.203
-0.191
-0.193
-0.196
-0.198
-0.201
-0.203
-0.205
-0.207
-0.209
-0.211
-0.212
-0.213
-0.214
-0.215
-0.215
-0.216
-0.216
-0.216
-0.216
-0.217
-0.218
-0.219
-0.220
-0.222
-0.224
-0.225
-0.226
-0.226
-0.226
-0.226
-0.224
-0.223
-0.221
-0.219
-0.217
-0.214
-0.211
-0.208
-0.205
-0.202
-0.199
-0.165
-0.166
-0.167
-0.168
-0.170
-0.171
-0.172
-0.173
-0.174
-0.174
-0.175
-0.176
-0.176
-0.177
-0.177
-0.177
-0.177
-0.177
-0.177
-0.177
-0.177
-0.177
-0.176
-0.175
-0.175
-0.174
-0.173
-0.172
-0.171
-0.170
-0.169
-0.168
-0.167
-0.165
-0.164
-0.163
-0.161
-0.160
-0.158
-0.157
-0.155
-0.167
-0.168
-0.170
-0.171
-0.172
-0.173
-0.174
-0.175
-0.176
-0.177
-0.178
-0.179
-0.179
-0.180
-0.180
-0.180
-0.180
-0.181
-0.180
-0.180
-0.180
-0.180
-0.179
-0.178
-0.178
-0.177
-0.176
-0.175
-0.174
-0.173
-0.172
-0.170
-0.169
-0.168
-0.166
-0.165
-0.164
-0.162
-0.161
-0.159
-0.157
-0.169
-0.171
-0.172
-0.174
-0.175
-0.176
-0.177
-0.178
-0.179
-0.180
-0.181
-0.182
-0.182
-0.183
-0.183
-0.183
-0.184
-0.184
-0.184
-0.183
-0.183
-0.183
-0.182
-0.181
-0.181
-0.180
-0.179
-0.178
-0.177
-0.176
-0.174
-0.173
-0.172
-0.170
-0.169
-0.167
-0.166
-0.164
-0.163
-0.161
-0.160
-0.172
-0.173
-0.175
-0.176
-0.178
-0.179
-0.180
-0.181
-0.182
-0.183
-0.184
-0.185
-0.185
-0.186
-0.186
-0.187
-0.187
-0.187
-0.187
-0.187
-0.186
-0.186
-0.185
-0.185
-0.184
-0.183
-0.182
-0.181
-0.180
-0.179
-0.177
-0.176
-0.174
-0.173
-0.171
-0.170
-0.168
-0.167
-0.165
-0.163
-0.162
-0.174
-0.176
-0.177
-0.179
-0.180
-0.182
-0.183
-0.184
-0.185
-0.186
-0.187
-0.188
-0.189
-0.189
-0.190
-0.190
-0.190
-0.190
-0.190
-0.190
-0.190
-0.189
-0.189
-0.188
-0.187
-0.186
-0.185
-0.184
-0.183
-0.181
-0.180
-0.179
-0.177
-0.176
-0.174
-0.172
-0.171
-0.169
-0.167
-0.166
-0.164
-0.177
-0.178
-0.180
-0.182
-0.183
-0.185
-0.186
-0.187
-0.188
-0.189
-0.190
-0.191
-0.192
-0.193
-0.193
-0.193
-0.194
-0.194
-0.194
-0.193
-0.193
-0.193
-0.192
-0.191
-0.190
-0.189
-0.188
-0.187
-0.186
-0.184
-0.183
-0.182
-0.180
-0.178
-0.177
-0.175
-0.173
-0.172
-0.170
-0.168
-0.166
-0.179
-0.181
-0.183
-0.184
-0.186
-0.187
-0.189
-0.190
-0.191
-0.193
-0.194
-0.195
-0.195
-0.196
-0.197
-0.197
-0.197
-0.197
-0.197
-0.197
-0.197
-0.196
-0.195
-0.195
-0.194
-0.193
-0.192
-0.190
-0.189
-0.188
-0.186
-0.184
-0.183
-0.181
-0.179
-0.178
-0.176
-0.174
-0.172
-0.170
-0.168
-0.182
-0.184
-0.185
-0.187
-0.189
-0.190
-0.192
-0.193
-0.195
-0.196
-0.197
-0.198
-0.199
-0.200
-0.200
-0.201
-0.201
-0.201
-0.201
-0.201
-0.200
-0.200
-0.199
-0.198
-0.197
-0.196
-0.195
-0.194
-0.192
-0.191
-0.189
-0.187
-0.186
-0.184
-0.182
-0.180
-0.178
-0.177
-0.175
-0.173
-0.171
-0.184
-0.186
-0.188
-0.190
-0.192
-0.193
-0.195
-0.197
-0.198
-0.199
-0.200
-0.202
-0.202
-0.203
-0.204
-0.204
-0.205
-0.205
-0.205
-0.204
-0.204
-0.203
-0.203
-0.202
-0.201
-0.200
-0.198
-0.197
-0.196
-0.194
-0.192
-0.191
-0.189
-0.187
-0.185
-0.183
-0.181
-0.179
-0.177
-0.175
-0.173
-0.187
-0.189
-0.191
-0.193
-0.195
-0.197
-0.198
-0.200
-0.201
-0.203
-0.204
-0.205
-0.206
-0.207
-0.208
-0.208
-0.208
-0.209
-0.209
-0.208
-0.208
-0.207
-0.207
-0.206
-0.205
-0.203
-0.202
-0.201
-0.199
-0.197
-0.196
-0.194
-0.192
-0.190
-0.188
-0.186
-0.184
-0.182
-0.180
-0.178
-0.175
-0.189
-0.192
-0.194
-0.196
-0.198
-0.200
-0.201
-0.203
-0.205
-0.206
-0.208
-0.209
-0.210
-0.211
-0.212
-0.212
-0.212
-0.213
-0.213
-0.212
-0.212
-0.211
-0.211
-0.210
-0.209
-0.207
-0.206
-0.204
-0.203
-0.201
-0.199
-0.197
-0.195
-0.193
-0.191
-0.189
-0.187
-0.185
-0.182
-0.180
-0.178
-0.192
-0.194
-0.197
-0.199
-0.201
-0.203
-0.205
-0.207
-0.208
-0.210
-0.211
-0.213
-0.214
-0.215
-0.216
-0.216
-0.217
-0.217
-0.217
-0.217
-0.216
-0.216
-0.215
-0.214
-0.213
-0.211
-0.210
-0.208
-0.206
-0.205
-0.203
-0.201
-0.198
-0.196
-0.194
-0.192
-0.190
-0.187
-0.185
-0.183
-0.180
-0.195
-0.197
-0.199
-0.202
-0.204
-0.206
-0.208
-0.210
-0.212
-0.214
-0.215
-0.217
-0.218
-0.219
-0.220
-0.220
-0.221
-0.221
-0.221
-0.221
-0.221
-0.220
-0.219
-0.218
-0.217
-0.215
-0.214
-0.212
-0.210
-0.208
-0.206
-0.204
-0.202
-0.200
-0.197
-0.195
-0.193
-0.190
-0.188
-0.185
-0.183
-0.197
-0.200
-0.202
-0.205
-0.207
-0.209
-0.212
-0.214
-0.216
-0.217
-0.219
-0.221
-0.222
-0.223
-0.224
-0.225
-0.225
-0.226
-0.226
-0.226
-0.225
-0.225
-0.224
-0.223
-0.221
-0.220
-0.218
-0.216
-0.214
-0.212
-0.210
-0.208
-0.205
-0.203
-0.201
-0.198
-0.196
-0.193
-0.191
-0.188
-0.186
-0.200
-0.203
-0.205
-0.208
-0.210
-0.213
-0.215
-0.217
-0.219
-0.221
-0.223
-0.225
-0.226
-0.228
-0.229
-0.230
-0.230
-0.231
-0.231
-0.230
-0.230
-0.229
-0.229
-0.227
-0.226
-0.224
-0.223
-0.221
-0.219
-0.216
-0.214
-0.212
-0.209
-0.207
-0.204
-0.201
-0.199
-0.196
-0.193
-0.191
-0.188
-0.203
-0.205
-0.208
-0.211
-0.214
-0.216
-0.219
-0.221
-0.223
-0.225
-0.227
-0.229
-0.231
-0.232
-0.233
-0.234
-0.235
-0.236
-0.236
-0.236
-0.235
-0.235
-0.234
-0.232
-0.231
-0.229
-0.227
-0.225
-0.223
-0.221
-0.218
-0.216
-0.213
-0.210
-0.208
-0.205
-0.202
-0.199
-0.196
-0.194
-0.191
-0.205
-0.208
-0.211
-0.214
-0.217
-0.220
-0.222
-0.225
-0.227
-0.230
-0.232
-0.234
-0.236
-0.237
-0.238
-0.239
-0.240
-0.241
-0.241
-0.241
-0.241
-0.240
-0.239
-0.238
-0.236
-0.235
-0.233
-0.230
-0.228
-0.225
-0.223
-0.220
-0.217
-0.214
-0.211
-0.208
-0.205
-0.202
-0.200
-0.197
-0.194
-0.208
-0.211
-0.214
-0.217
-0.220
-0.223
-0.226
-0.229
-0.231
-0.234
-0.236
-0.238
-0.240
-0.242
-0.244
-0.245
-0.246
-0.246
-0.247
-0.247
-0.246
-0.246
-0.245
-0.244
-0.242
-0.240
-0.238
-0.236
-0.233
-0.230
-0.227
-0.224
-0.221
-0.218
-0.215
-0.212
-0.209
-0.206
-0.203
-0.200
-0.197
-0.211
-0.214
-0.217
-0.220
-0.224
-0.227
-0.230
-0.233
-0.236
-0.238
-0.241
-0.243
-0.245
-0.247
-0.249
-0.250
-0.252
-0.252
-0.253
-0.253
-0.253
-0.252
-0.251
-0.250
-0.248
-0.246
-0.244
-0.241
-0.238
-0.235
-0.232
-0.229
-0.226
-0.223
-0.219
-0.216
-0.213
-0.209
-0.206
-0.203
-0.200
-0.213
-0.217
-0.220
-0.224
-0.227
-0.230
-0.234
-0.237
-0.240
-0.243
-0.246
-0.248
-0.251
-0.253
-0.255
-0.256
-0.258
-0.259
-0.259
-0.260
-0.259
-0.259
-0.258
-0.256
-0.255
-0.253
-0.250
-0.247
-0.244
-0.241
-0.238
-0.234
-0.231
-0.227
-0.223
-0.220
-0.216
-0.213
-0.209
-0.206
-0.203
-0.216
-0.220
-0.223
-0.227
-0.231
-0.234
-0.238
-0.241
-0.244
-0.248
-0.251
-0.254
-0.256
-0.259
-0.261
-0.263
-0.264
-0.266
-0.266
-0.267
-0.267
-0.266
-0.265
-0.264
-0.262
-0.260
-0.257
-0.254
-0.251
-0.247
-0.243
-0.239
-0.236
-0.232
-0.228
-0.224
-0.220
-0.216
-0.213
-0.209
-0.206
-0.219
-0.223
-0.226
-0.230
-0.234
-0.238
-0.242
-0.245
-0.249
-0.253
-0.256
-0.259
-0.262
-0.265
-0.268
-0.270
-0.272
-0.273
-0.274
-0.275
-0.275
-0.274
-0.273
-0.272
-0.270
-0.267
-0.264
-0.261
-0.257
-0.253
-0.249
-0.245
-0.241
-0.237
-0.232
-0.228
-0.224
-0.220
-0.216
-0.212
-0.209
-0.221
-0.225
-0.229
-0.234
-0.238
-0.242
-0.246
-0.250
-0.254
-0.258
-0.261
-0.265
-0.268
-0.272
-0.274
-0.277
-0.279
-0.281
-0.282
-0.283
-0.284
-0.283
-0.282
-0.281
-0.279
-0.276
-0.273
-0.269
-0.265
-0.261
-0.256
-0.251
-0.247
-0.242
-0.237
-0.233
-0.228
-0.224
-0.220
-0.216
-0.212
-0.224
-0.228
-0.232
-0.237
-0.241
-0.246
-0.250
-0.254
-0.259
-0.263
-0.267
-0.271
-0.275
-0.279
-0.282
-0.285
-0.288
-0.290
-0.292
-0.293
-0.293
-0.293
-0.293
-0.291
-0.289
-0.286
-0.282
-0.278
-0.273
-0.268
-0.263
-0.258
-0.253
-0.247
-0.242
-0.238
-0.233
-0.228
-0.224
-0.219
-0.215
-0.227
-0.231
-0.236
-0.240
-0.245
-0.249
-0.254
-0.259
-0.264
-0.268
-0.273
-0.278
-0.282
-0.286
-0.290
-0.294
-0.297
-0.300
-0.302
-0.303
-0.304
-0.305
-0.304
-0.302
-0.300
-0.297
-0.292
-0.288
-0.282
-0.277
-0.271
-0.265
-0.259
-0.253
-0.248
-0.242
-0.237
-0.232
-0.228
-0.223
-0.218
-0.229
-0.234
-0.239
-0.243
-0.248
-0.253
-0.259
-0.264
-0.269
-0.274
-0.279
-0.285
-0.290
-0.294
-0.299
-0.303
-0.307
-0.310
-0.313
-0.315
-0.317
-0.317
-0.317
-0.315
-0.312
-0.309
-0.304
-0.298
-0.292
-0.286
-0.279
-0.272
-0.266
-0.259
-0.253
-0.247
-0.242
-0.237
-0.231
-0.226
-0.222
-0.232
-0.236
-0.241
-0.247
-0.252
-0.257
-0.263
-0.269
-0.274
-0.280
-0.286
-0.292
-0.298
-0.303
-0.309
-0.314
-0.318
-0.323
-0.326
-0.329
-0.331
-0.332
-0.331
-0.330
-0.327
-0.322
-0.317
-0.310
-0.303
-0.295
-0.288
-0.280
-0.273
-0.266
-0.259
-0.253
-0.247
-0.241
-0.235
-0.230
-0.225
-0.234
-0.239
-0.244
-0.250
-0.256
-0.261
-0.267
-0.274
-0.280
-0.286
-0.293
-0.300
-0.307
-0.313
-0.320
-0.326
-0.331
-0.336
-0.341
-0.344
-0.347
-0.348
-0.348
-0.346
-0.343
-0.338
-0.331
-0.323
-0.315
-0.306
-0.297
-0.288
-0.280
-0.272
-0.265
-0.258
-0.251
-0.245
-0.239
-0.234
-0.228
-0.236
-0.242
-0.247
-0.253
-0.259
-0.265
-0.272
-0.279
-0.286
-0.293
-0.301
-0.308
-0.316
-0.324
-0.332
-0.339
-0.346
-0.353
-0.358
-0.362
-0.366
-0.367
-0.367
-0.365
-0.361
-0.355
-0.347
-0.338
-0.328
-0.317
-0.307
-0.297
-0.288
-0.279
-0.271
-0.263
-0.256
-0.249
-0.243
-0.237
-0.232
-0.238
-0.244
-0.250
-0.256
-0.263
-0.269
-0.277
-0.284
-0.292
-0.300
-0.309
-0.318
-0.327
-0.337
-0.346
-0.355
-0.364
-0.372
-0.378
-0.384
-0.388
-0.390
-0.390
-0.388
-0.383
-0.375
-0.365
-0.354
-0.341
-0.329
-0.317
-0.306
-0.295
-0.286
-0.277
-0.268
-0.261
-0.254
-0.247
-0.241
-0.235
-0.240
-0.246
-0.253
-0.259
-0.266
-0.273
-0.281
-0.289
-0.298
-0.308
-0.318
-0.328
-0.340
-0.351
-0.363
-0.374
-0.385
-0.395
-0.403
-0.410
-0.415
-0.418
-0.418
-0.415
-0.408
-0.398
-0.385
-0.371
-0.357
-0.342
-0.328
-0.315
-0.303
-0.292
-0.282
-0.274
-0.265
-0.258
-0.251
-0.244
-0.238
-0.242
-0.248
-0.255
-0.262
-0.269
-0.277
-0.286
-0.295
-0.305
-0.315
-0.327
-0.340
-0.354
-0.368
-0.383
-0.398
-0.412
-0.424
-0.435
-0.443
-0.449
-0.453
-0.453
-0.448
-0.439
-0.426
-0.409
-0.391
-0.373
-0.355
-0.339
-0.324
-0.311
-0.299
-0.288
-0.279
-0.270
-0.262
-0.254
-0.248
-0.241
-0.244
-0.250
-0.257
-0.264
-0.272
-0.281
-0.290
-0.300
-0.311
-0.324
-0.338
-0.353
-0.370
-0.389
-0.408
-0.427
-0.445
-0.461
-0.474
-0.485
-0.493
-0.498
-0.498
-0.492
-0.479
-0.460
-0.438
-0.415
-0.392
-0.370
-0.351
-0.334
-0.319
-0.306
-0.294
-0.284
-0.274
-0.266
-0.258
-0.251
-0.244
-0.245
-0.252
-0.259
-0.267
-0.275
-0.284
-0.294
-0.305
-0.318
-0.332
-0.349
-0.368
-0.389
-0.412
-0.438
-0.463
-0.486
-0.507
-0.524
-0.538
-0.550
-0.558
-0.559
-0.551
-0.533
-0.505
-0.474
-0.442
-0.412
-0.386
-0.363
-0.343
-0.326
-0.312
-0.299
-0.288
-0.279
-0.270
-0.261
-0.254
-0.247
-0.246
-0.253
-0.261
-0.269
-0.278
-0.287
-0.298
-0.310
-0.324
-0.341
-0.360
-0.383
-0.410
-0.441
-0.474
-0.508
-0.539
-0.565
-0.587
-0.605
-0.622
-0.637
-0.644
-0.634
-0.607
-0.565
-0.520
-0.475
-0.436
-0.403
-0.375
-0.353
-0.334
-0.318
-0.305
-0.293
-0.283
-0.273
-0.265
-0.257
-0.249
-0.247
-0.254
-0.262
-0.270
-0.280
-0.290
-0.301
-0.315
-0.330
-0.349
-0.371
-0.399
-0.433
-0.472
-0.517
-0.562
-0.603
-0.635
-0.660
-0.682
-0.709
-0.738
-0.759
-0.750
-0.708
-0.644
-0.576
-0.514
-0.462
-0.421
-0.388
-0.363
-0.342
-0.325
-0.310
-0.298
-0.287
-0.277
-0.268
-0.259
-0.252
-0.248
-0.255
-0.263
-0.272
-0.281
-0.292
-0.304
-0.318
-0.335
-0.356
-0.382
-0.415
-0.456
-0.506
-0.564
-0.623
-0.676
-0.713
-0.737
-0.760
-0.799
-0.855
-0.902
-0.901
-0.837
-0.738
-0.639
-0.555
-0.489
-0.439
-0.401
-0.372
-0.349
-0.331
-0.315
-0.302
-0.290
-0.280
-0.271
-0.262
-0.254
-0.248
-0.255
-0.263
-0.272
-0.282
-0.293
-0.305
-0.320
-0.338
-0.361
-0.390
-0.428
-0.477
-0.538
-0.611
-0.687
-0.749
-0.786
-0.801
-0.820
-0.869
-0.958
-1.044
-1.056
-0.969
-0.832
-0.700
-0.593
-0.514
-0.455
-0.412
-0.380
-0.356
-0.336
-0.320
-0.306
-0.294
-0.283
-0.273
-0.264
-0.256
-0.248
-0.255
-0.263
-0.272
-0.282
-0.293
-0.306
-0.321
-0.340
-0.364
-0.395
-0.436
-0.491
-0.562
-0.648
-0.738
-0.809
-0.838
-0.834
-0.838
-0.889
-0.998
-1.116
-1.145
-1.052
-0.894
-0.743
-0.620
-0.531
-0.467
-0.421
-0.388
-0.362
-0.342
-0.325
-0.310
-0.298
-0.286
-0.276
-0.266
-0.258
-0.247
-0.255
-0.263
-0.271
-0.281
-0.292
-0.305
-0.320
-0.339
-0.363
-0.395
-0.438
-0.495
-0.571
-0.664
-0.761
-0.833
-0.851
-0.827
-0.812
-0.852
-0.955
-1.072
-1.115
-1.044
-0.901
-0.752
-0.628
-0.538
-0.473
-0.427
-0.393
-0.367
-0.347
-0.329
-0.314
-0.301
-0.289
-0.278
-0.268
-0.259
-0.246
-0.254
-0.261
-0.270
-0.279
-0.290
-0.303
-0.317
-0.336
-0.359
-0.390
-0.432
-0.487
-0.561
-0.652
-0.746
-0.814
-0.827
-0.791
-0.762
-0.785
-0.862
-0.955
-1.000
-0.958
-0.849
-0.724
-0.614
-0.531
-0.472
-0.429
-0.397
-0.371
-0.351
-0.333
-0.318
-0.304
-0.291
-0.280
-0.270
-0.260
-0.245
-0.252
-0.260
-0.268
-0.277
-0.287
-0.299
-0.313
-0.330
-0.352
-0.380
-0.417
-0.468
-0.533
-0.613
-0.696
-0.757
-0.764
-0.729
-0.696
-0.702
-0.749
-0.813
-0.851
-0.831
-0.758
-0.665
-0.581
-0.514
-0.464
-0.427
-0.398
-0.374
-0.354
-0.336
-0.321
-0.306
-0.293
-0.281
-0.271
-0.261
-0.244
-0.250
-0.257
-0.265
-0.274
-0.283
-0.294
-0.307
-0.322
-0.341
-0.366
-0.397
-0.439
-0.492
-0.554
-0.619
-0.664
-0.666
-0.632
-0.600
-0.597
-0.626
-0.669
-0.698
-0.692
-0.651
-0.593
-0.536
-0.488
-0.451
-0.421
-0.397
-0.376
-0.356
-0.339
-0.323
-0.308
-0.294
-0.282
-0.271
-0.262
-0.242
-0.248
-0.255
-0.262
-0.270
-0.279
-0.288
-0.299
-0.313
-0.329
-0.349
-0.374
-0.405
-0.443
-0.486
-0.525
-0.548
-0.539
-0.506
-0.477
-0.474
-0.496
-0.530
-0.556
-0.562
-0.547
-0.519
-0.488
-0.460
-0.435
-0.413
-0.393
-0.375
-0.357
-0.340
-0.323
-0.309
-0.295
-0.283
-0.272
-0.261
-0.239
-0.245
-0.252
-0.258
-0.266
-0.273
-0.282
-0.291
-0.302
-0.315
-0.330
-0.349
-0.370
-0.394
-0.417
-0.434
-0.435
-0.413
-0.378
-0.350
-0.345
-0.365
-0.398
-0.429
-0.449
-0.457
-0.453
-0.444
-0.431
-0.418
-0.403
-0.388
-0.372
-0.355
-0.339
-0.323
-0.308
-0.294
-0.282
-0.271
-0.261
-0.237
-0.243
-0.248
-0.255
-0.261
-0.268
-0.275
-0.283
-0.292
-0.302
-0.313
-0.325
-0.338
-0.350
-0.359
-0.358
-0.342
-0.309
-0.267
-0.231
-0.221
-0.241
-0.279
-0.321
-0.357
-0.384
-0.399
-0.406
-0.406
-0.401
-0.392
-0.380
-0.366
-0.351
-0.336
-0.320
-0.306
-0.293
-0.280
-0.269
-0.259
-0.234
-0.240
-0.245
-0.251
-0.256
-0.262
-0.269
-0.275
-0.282
-0.289
-0.296
-0.304
-0.310
-0.314
-0.312
-0.300
-0.273
-0.231
-0.179
-0.132
-0.115
-0.134
-0.180
-0.235
-0.287
-0.329
-0.359
-0.376
-0.384
-0.384
-0.380
-0.371
-0.359
-0.345
-0.331
-0.316
-0.302
-0.290
-0.278
-0.267
-0.258
-0.232
-0.237
-0.242
-0.247
-0.252
-0.257
-0.262
-0.267
-0.272
-0.277
-0.282
-0.286
-0.288
-0.286
-0.277
-0.258
-0.225
-0.176
-0.117
-0.063
-0.040
-0.059
-0.111
-0.175
-0.239
-0.293
-0.331
-0.355
-0.367
-0.370
-0.367
-0.360
-0.349
-0.337
-0.324
-0.310
-0.298
-0.286
-0.274
-0.264
-0.255
-0.229
-0.233
-0.238
-0.243
-0.247
-0.252
-0.256
-0.260
-0.264
-0.268
-0.270
-0.272
-0.271
-0.265
-0.253
-0.231
-0.195
-0.144
-0.083
-0.029
-0.005
-0.023
-0.075
-0.145
-0.216
-0.275
-0.316
-0.342
-0.354
-0.357
-0.355
-0.348
-0.338
-0.327
-0.316
-0.304
-0.292
-0.281
-0.270
-0.261
-0.252
-0.226
-0.230
-0.235
-0.239
-0.243
-0.247
-0.251
-0.254
-0.257
-0.260
-0.261
-0.261
-0.258
-0.251
-0.238
-0.215
-0.180
-0.132
-0.076
-0.028
-0.007
-0.024
-0.075
-0.142
-0.212
-0.270
-0.310
-0.334
-0.344
-0.346
-0.343
-0.336
-0.327
-0.317
-0.307
-0.296
-0.285
-0.275
-0.266
-0.257
-0.248
-0.223
-0.227
-0.231
-0.235
-0.239
-0.243
-0.246
-0.249
-0.251
-0.253
-0.254
-0.253
-0.249
-0.242
-0.229
-0.208
-0.178
-0.137
-0.092
-0.053
-0.039
-0.055
-0.099
-0.159
-0.221
-0.273
-0.308
-0.327
-0.335
-0.335
-0.331
-0.324
-0.316
-0.307
-0.297
-0.288
-0.278
-0.269
-0.260
-0.252
-0.245
-0.220
-0.224
-0.228
-0.232
-0.235
-0.238
-0.241
-0.244
-0.246
-0.248
-0.248
-0.247
-0.244
-0.237
-0.226
-0.208
-0.184
-0.152
-0.119
-0.092
-0.082
-0.098
-0.134
-0.184
-0.235
-0.277
-0.306
-0.321
-0.325
-0.324
-0.319
-0.312
-0.305
-0.296
-0.288
-0.279
-0.271
-0.263
-0.255
-0.248
-0.241
-0.217
-0.221
-0.225
-0.228
-0.232
-0.235
-0.237
-0.240
-0.242
-0.243
-0.244
-0.243
-0.240
-0.235
-0.225
-0.212
-0.193
-0.171
-0.148
-0.131
-0.127
-0.140
-0.169
-0.208
-0.247
-0.279
-0.301
-0.312
-0.315
-0.312
-0.307
-0.301
-0.294
-0.286
-0.279
-0.271
-0.264
-0.257
-0.250
-0.243
-0.236
-0.214
-0.218
-0.221
-0.225
-0.228
-0.231
-0.234
-0.236
-0.238
-0.239
-0.240
-0.239
-0.237
-0.233
-0.226
-0.216
-0.203
-0.188
-0.173
-0.163
-0.163
-0.174
-0.195
-0.224
-0.253
-0.277
-0.293
-0.301
-0.303
-0.300
-0.295
-0.290
-0.283
-0.277
-0.270
-0.264
-0.257
-0.250
-0.244
-0.238
-0.232
-0.211
-0.215
-0.218
-0.221
-0.225
-0.227
-0.230
-0.232
-0.234
-0.236
-0.237
-0.237
-0.235
-0.232
-0.227
-0.220
-0.211
-0.202
-0.193
-0.187
-0.188
-0.197
-0.213
-0.234
-0.255
-0.272
-0.283
-0.289
-0.290
-0.288
-0.284
-0.279
-0.273
-0.268
-0.262
-0.256
-0.250
-0.244
-0.239
-0.233
-0.228
-0.209
-0.212
-0.215
-0.218
-0.221
-0.224
-0.227
-0.229
-0.231
-0.232
-0.233
-0.234
-0.233
-0.231
-0.228
-0.223
-0.217
-0.211
-0.206
-0.203
-0.205
-0.212
-0.224
-0.238
-0.252
-0.265
-0.273
-0.277
-0.278
-0.276
-0.273
-0.269
-0.264
-0.259
-0.254
-0.249
-0.244
-0.238
-0.233
-0.228
-0.223
-0.206
-0.209
-0.212
-0.215
-0.218
-0.220
-0.223
-0.225
-0.227
-0.229
-0.230
-0.231
-0.231
-0.230
-0.228
-0.225
-0.221
-0.217
-0.214
-0.213
-0.215
-0.220
-0.228
-0.238
-0.248
-0.257
-0.263
-0.266
-0.266
-0.265
-0.262
-0.259
-0.255
-0.251
-0.247
-0.242
-0.237
-0.233
-0.228
-0.224
-0.219
-0.203
-0.206
-0.209
-0.212
-0.214
-0.217
-0.219
-0.222
-0.224
-0.226
-0.227
-0.228
-0.228
-0.228
-0.227
-0.225
-0.223
-0.220
-0.219
-0.219
-0.220
-0.224
-0.230
-0.236
-0.243
-0.249
-0.253
-0.256
-0.256
-0.255
-0.253
-0.250
-0.247
-0.243
-0.240
-0.236
-0.231
-0.227
-0.223
-0.219
-0.215
-0.200
-0.203
-0.205
-0.208
-0.211
-0.213
-0.216
-0.218
-0.220
-0.222
-0.223
-0.225
-0.225
-0.225
-0.225
-0.224
-0.223
-0.222
-0.221
-0.221
-0.222
-0.225
-0.229
-0.233
-0.238
-0.242
-0.245
-0.247
-0.247
-0.246
-0.245
-0.242
-0.239
-0.236
-0.233
-0.229
-0.226
-0.222
-0.218
-0.214
-0.211
-0.197
-0.199
-0.202
-0.205
-0.207
-0.210
-0.212
-0.215
-0.217
-0.218
-0.220
-0.221
-0.222
-0.222
-0.222
-0.222
-0.221
-0.221
-0.221
-0.221
-0.222
-0.224
-0.227
-0.230
-0.233
-0.236
-0.238
-0.239
-0.239
-0.238
-0.237
-0.235
-0.233
-0.230
-0.227
-0.224
-0.220
-0.217
-0.214
-0.210
-0.207
-0.194
-0.196
-0.199
-0.202
-0.204
-0.206
-0.209
-0.211
-0.213
-0.215
-0.216
-0.217
-0.218
-0.219
-0.219
-0.219
-0.219
-0.219
-0.219
-0.220
-0.221
-0.222
-0.224
-0.226
-0.228
-0.230
-0.231
-0.232
-0.232
-0.231
-0.230
-0.228
-0.226
-0.224
-0.221
-0.218
-0.215
-0.212
-0.209
-0.206
-0.203
-0.166
-0.168
-0.169
-0.170
-0.172
-0.173
-0.174
-0.175
-0.176
-0.177
-0.177
-0.178
-0.179
-0.179
-0.179
-0.180
-0.180
-0.180
-0.180
-0.180
-0.179
-0.179
-0.178
-0.178
-0.177
-0.176
-0.175
-0.174
-0.173
-0.172
-0.171
-0.170
-0.168
-0.167
-0.166
-0.164
-0.163
-0.161
-0.160
-0.158
-0.157
-0.169
-0.170
-0.172
-0.173
-0.174
-0.176
-0.177
-0.178
-0.179
-0.180
-0.180
-0.181
-0.182
-0.182
-0.183
-0.183
-0.183
-0.183
-0.183
-0.183
-0.182
-0.182
-0.181
-0.181
-0.180
-0.179
-0.178
-0.177
-0.176
-0.175
-0.174
-0.172
-0.171
-0.170
-0.168
-0.167
-0.165
-0.164
-0.162
-0.160
-0.159
-0.171
-0.173
-0.174
-0.176
-0.177
-0.178
-0.180
-0.181
-0.182
-0.183
-0.184
-0.184
-0.185
-0.185
-0.186
-0.186
-0.186
-0.186
-0.186
-0.186
-0.186
-0.185
-0.185
-0.184
-0.183
-0.182
-0.181
-0.180
-0.179
-0.178
-0.176
-0.175
-0.174
-0.172
-0.171
-0.169
-0.168
-0.166
-0.164
-0.163
-0.161
-0.174
-0.175
-0.177
-0.178
-0.180
-0.181
-0.183
-0.184
-0.185
-0.186
-0.187
-0.187
-0.188
-0.189
-0.189
-0.189
-0.190
-0.190
-0.190
-0.189
-0.189
-0.188
-0.188
-0.187
-0.186
-0.185
-0.184
-0.183
-0.182
-0.181
-0.179
-0.178
-0.176
-0.175
-0.173
-0.172
-0.170
-0.168
-0.167
-0.165
-0.163
-0.176
-0.178
-0.180
-0.181
-0.183
-0.184
-0.186
-0.187
-0.188
-0.189
-0.190
-0.191
-0.191
-0.192
-0.193
-0.193
-0.193
-0.193
-0.193
-0.193
-0.192
-0.192
-0.191
-0.190
-0.190
-0.189
-0.187
-0.186
-0.185
-0.184
-0.182
-0.181
-0.179
-0.178
-0.176
-0.174
-0.172
-0.171
-0.169
-0.167
-0.165
-0.179
-0.181
-0.182
-0.184
-0.186
-0.187
-0.189
-0.190
-0.191
-0.192
-0.193
-0.194
-0.195
-0.196
-0.196
-0.196
-0.197
-0.197
-0.197
-0.196
-0.196
-0.195
-0.195
-0.194
-0.193
-0.192
-0.191
-0.190
-0.188
-0.187
-0.185
-0.184
-0.182
-0.180
-0.179
-0.177
-0.175
-0.173
-0.171
-0.170
-0.168
-0.181
-0.183
-0.185
-0.187
-0.189
-0.190
-0.192
-0.193
-0.194
-0.196
-0.197
-0.198
-0.198
-0.199
-0.200
-0.200
-0.200
-0.200
-0.200
-0.200
-0.200
-0.199
-0.198
-0.197
-0.196
-0.195
-0.194
-0.193
-0.191
-0.190
-0.188
-0.187
-0.185
-0.183
-0.181
-0.180
-0.178
-0.176
-0.174
-0.172
-0.170
-0.184
-0.186
-0.188
-0.190
-0.192
-0.193
-0.195
-0.196
-0.198
-0.199
-0.200
-0.201
-0.202
-0.203
-0.203
-0.204
-0.204
-0.204
-0.204
-0.204
-0.203
-0.203
-0.202
-0.201
-0.200
-0.199
-0.198
-0.196
-0.195
-0.193
-0.192
-0.190
-0.188
-0.186
-0.184
-0.182
-0.180
-0.178
-0.176
-0.174
-0.172
-0.187
-0.189
-0.191
-0.193
-0.195
-0.196
-0.198
-0.200
-0.201
-0.202
-0.204
-0.205
-0.206
-0.207
-0.207
-0.208
-0.208
-0.208
-0.208
-0.208
-0.207
-0.207
-0.206
-0.205
-0.204
-0.203
-0.201
-0.200
-0.198
-0.197
-0.195
-0.193
-0.191
-0.189
-0.187
-0.185
-0.183
-0.181
-0.179
-0.177
-0.175
-0.189
-0.192
-0.194
-0.196
-0.198
-0.200
-0.201
-0.203
-0.205
-0.206
-0.207
-0.209
-0.210
-0.210
-0.211
-0.212
-0.212
-0.212
-0.212
-0.212
-0.211
-0.211
-0.210
-0.209
-0.208
-0.206
-0.205
-0.203
-0.202
-0.200
-0.198
-0.196
-0.194
-0.192
-0.190
-0.188
-0.186
-0.184
-0.182
-0.179
-0.177
-0.192
-0.194
-0.197
-0.199
-0.201
-0.203
-0.205
-0.207
-0.208
-0.210
-0.211
-0.212
-0.214
-0.214
-0.215
-0.216
-0.216
-0.216
-0.216
-0.216
-0.216
-0.215
-0.214
-0.213
-0.212
-0.210
-0.209
-0.207
-0.206
-0.204
-0.202
-0.200
-0.198
-0.195
-0.193
-0.191
-0.189
-0.186
-0.184
-0.182
-0.180
-0.195
-0.197
-0.200
-0.202
-0.204
-0.206
-0.208
-0.210
-0.212
-0.214
-0.215
-0.216
-0.218
-0.219
-0.219
-0.220
-0.220
-0.221
-0.221
-0.220
-0.220
-0.219
-0.218
-0.217
-0.216
-0.215
-0.213
-0.211
-0.209
-0.207
-0.205
-0.203
-0.201
-0.199
-0.196
-0.194
-0.192
-0.189
-0.187
-0.185
-0.182
-0.198
-0.200
-0.202
-0.205
-0.207
-0.209
-0.212
-0.214
-0.216
-0.217
-0.219
-0.221
-0.222
-0.223
-0.224
-0.225
-0.225
-0.225
-0.225
-0.225
-0.225
-0.224
-0.223
-0.222
-0.220
-0.219
-0.217
-0.215
-0.213
-0.211
-0.209
-0.207
-0.205
-0.202
-0.200
-0.197
-0.195
-0.192
-0.190
-0.187
-0.185
-0.200
-0.203
-0.206
-0.208
-0.211
-0.213
-0.215
-0.217
-0.219
-0.221
-0.223
-0.225
-0.226
-0.227
-0.228
-0.229
-0.230
-0.230
-0.230
-0.230
-0.229
-0.229
-0.228
-0.226
-0.225
-0.223
-0.222
-0.220
-0.218
-0.215
-0.213
-0.211
-0.208
-0.206
-0.203
-0.200
-0.198
-0.195
-0.193
-0.190
-0.187
-0.203
-0.206
-0.209
-0.211
-0.214
-0.216
-0.219
-0.221
-0.223
-0.226
-0.227
-0.229
-0.231
-0.232
-0.233
-0.234
-0.235
-0.235
-0.235
-0.235
-0.234
-0.234
-0.233
-0.231
-0.230
-0.228
-0.226
-0.224
-0.222
-0.220
-0.217
-0.215
-0.212
-0.209
-0.207
-0.204
-0.201
-0.198
-0.196
-0.193
-0.190
-0.206
-0.209
-0.212
-0.214
-0.217
-0.220
-0.223
-0.225
-0.228
-0.230
-0.232
-0.234
-0.235
-0.237
-0.238
-0.239
-0.240
-0.240
-0.240
-0.240
-0.240
-0.239
-0.238
-0.237
-0.235
-0.233
-0.231
-0.229
-0.227
-0.224
-0.222
-0.219
-0.216
-0.213
-0.210
-0.207
-0.204
-0.202
-0.199
-0.196
-0.193
-0.209
-0.212
-0.215
-0.218
-0.221
-0.224
-0.226
-0.229
-0.232
-0.234
-0.236
-0.238
-0.240
-0.242
-0.243
-0.245
-0.245
-0.246
-0.246
-0.246
-0.246
-0.245
-0.244
-0.242
-0.241
-0.239
-0.237
-0.234
-0.232
-0.229
-0.226
-0.223
-0.220
-0.217
-0.214
-0.211
-0.208
-0.205
-0.202
-0.199
-0.196
-0.211
-0.215
-0.218
-0.221
-0.224
-0.227
-0.230
-0.233
-0.236
-0.239
-0.241
-0.243
-0.245
-0.247
-0.249
-0.250
-0.251
-0.252
-0.252
-0.252
-0.252
-0.251
-0.250
-0.249
-0.247
-0.245
-0.242
-0.240
-0.237
-0.234
-0.231
-0.228
-0.225
-0.221
-0.218
-0.215
-0.212
-0.208
-0.205
-0.202
-0.199
-0.214
-0.218
-0.221
-0.224
-0.228
-0.231
-0.234
-0.237
-0.240
-0.243
-0.246
-0.249
-0.251
-0.253
-0.255
-0.256
-0.257
-0.258
-0.259
-0.259
-0.258
-0.258
-0.257
-0.255
-0.253
-0.251
-0.249
-0.246
-0.243
-0.240
-0.236
-0.233
-0.229
-0.226
-0.222
-0.219
-0.215
-0.212
-0.208
-0.205
-0.202
-0.217
-0.221
-0.224
-0.228
-0.231
-0.235
-0.238
-0.242
-0.245
-0.248
-0.251
-0.254
-0.257
-0.259
-0.261
-0.263
-0.264
-0.265
-0.266
-0.266
-0.266
-0.265
-0.264
-0.262
-0.260
-0.258
-0.255
-0.252
-0.249
-0.245
-0.242
-0.238
-0.234
-0.230
-0.227
-0.223
-0.219
-0.216
-0.212
-0.208
-0.205
-0.220
-0.224
-0.227
-0.231
-0.235
-0.239
-0.243
-0.246
-0.250
-0.253
-0.256
-0.260
-0.262
-0.265
-0.267
-0.269
-0.271
-0.272
-0.273
-0.274
-0.274
-0.273
-0.272
-0.270
-0.268
-0.266
-0.263
-0.259
-0.256
-0.252
-0.248
-0.244
-0.240
-0.235
-0.231
-0.227
-0.223
-0.219
-0.216
-0.212
-0.208
-0.223
-0.227
-0.231
-0.235
-0.239
-0.243
-0.247
-0.251
-0.255
-0.258
-0.262
-0.266
-0.269
-0.272
-0.275
-0.277
-0.279
-0.280
-0.282
-0.282
-0.282
-0.282
-0.281
-0.279
-0.277
-0.274
-0.271
-0.267
-0.263
-0.259
-0.254
-0.250
-0.245
-0.241
-0.236
-0.232
-0.228
-0.223
-0.219
-0.215
-0.211
-0.225
-0.229
-0.234
-0.238
-0.242
-0.247
-0.251
-0.255
-0.260
-0.264
-0.268
-0.272
-0.275
-0.279
-0.282
-0.285
-0.287
-0.289
-0.291
-0.292
-0.292
-0.292
-0.291
-0.289
-0.287
-0.284
-0.280
-0.276
-0.272
-0.267
-0.262
-0.256
-0.251
-0.246
-0.241
-0.237
-0.232
-0.227
-0.223
-0.219
-0.215
-0.228
-0.232
-0.237
-0.242
-0.246
-0.251
-0.256
-0.260
-0.265
-0.270
-0.274
-0.278
-0.283
-0.287
-0.290
-0.294
-0.297
-0.299
-0.301
-0.302
-0.303
-0.303
-0.303
-0.301
-0.298
-0.295
-0.291
-0.286
-0.281
-0.275
-0.269
-0.264
-0.258
-0.252
-0.247
-0.242
-0.237
-0.232
-0.227
-0.222
-0.218
-0.231
-0.235
-0.240
-0.245
-0.250
-0.255
-0.260
-0.265
-0.270
-0.275
-0.280
-0.285
-0.290
-0.295
-0.299
-0.303
-0.307
-0.310
-0.312
-0.314
-0.316
-0.316
-0.316
-0.314
-0.311
-0.308
-0.303
-0.297
-0.291
-0.285
-0.278
-0.271
-0.265
-0.259
-0.253
-0.247
-0.241
-0.236
-0.231
-0.226
-0.222
-0.233
-0.238
-0.243
-0.248
-0.254
-0.259
-0.265
-0.270
-0.276
-0.282
-0.287
-0.293
-0.298
-0.304
-0.309
-0.314
-0.318
-0.322
-0.325
-0.328
-0.330
-0.331
-0.330
-0.329
-0.326
-0.322
-0.316
-0.310
-0.303
-0.295
-0.287
-0.280
-0.272
-0.265
-0.259
-0.252
-0.246
-0.241
-0.235
-0.230
-0.225
-0.236
-0.241
-0.246
-0.252
-0.258
-0.263
-0.269
-0.276
-0.282
-0.288
-0.295
-0.301
-0.307
-0.314
-0.320
-0.326
-0.331
-0.336
-0.340
-0.343
-0.346
-0.347
-0.348
-0.346
-0.343
-0.338
-0.332
-0.324
-0.315
-0.306
-0.297
-0.288
-0.280
-0.272
-0.265
-0.258
-0.251
-0.245
-0.239
-0.234
-0.229
-0.238
-0.244
-0.250
-0.255
-0.261
-0.268
-0.274
-0.281
-0.288
-0.295
-0.302
-0.310
-0.317
-0.325
-0.332
-0.339
-0.345
-0.352
-0.357
-0.361
-0.365
-0.367
-0.367
-0.366
-0.362
-0.357
-0.349
-0.340
-0.329
-0.319
-0.308
-0.298
-0.288
-0.279
-0.271
-0.264
-0.256
-0.250
-0.244
-0.238
-0.232
-0.241
-0.247
-0.253
-0.259
-0.265
-0.272
-0.279
-0.287
-0.294
-0.302
-0.311
-0.319
-0.328
-0.337
-0.346
-0.354
-0.363
-0.370
-0.377
-0.382
-0.387
-0.390
-0.391
-0.389
-0.385
-0.378
-0.368
-0.357
-0.344
-0.332
-0.319
-0.308
-0.297
-0.287
-0.278
-0.269
-0.262
-0.255
-0.248
-0.242
-0.236
-0.243
-0.249
-0.255
-0.262
-0.269
-0.276
-0.284
-0.292
-0.301
-0.310
-0.320
-0.330
-0.340
-0.351
-0.362
-0.373
-0.383
-0.392
-0.401
-0.408
-0.413
-0.417
-0.418
-0.416
-0.411
-0.402
-0.390
-0.376
-0.361
-0.346
-0.331
-0.318
-0.305
-0.294
-0.284
-0.275
-0.267
-0.259
-0.252
-0.245
-0.239
-0.245
-0.252
-0.258
-0.265
-0.273
-0.281
-0.289
-0.298
-0.308
-0.319
-0.330
-0.342
-0.355
-0.368
-0.382
-0.395
-0.408
-0.420
-0.430
-0.439
-0.446
-0.450
-0.451
-0.449
-0.441
-0.430
-0.414
-0.397
-0.378
-0.360
-0.343
-0.328
-0.314
-0.302
-0.291
-0.281
-0.272
-0.264
-0.256
-0.249
-0.242
-0.247
-0.254
-0.261
-0.268
-0.276
-0.285
-0.294
-0.304
-0.315
-0.327
-0.341
-0.355
-0.371
-0.388
-0.406
-0.424
-0.440
-0.456
-0.469
-0.479
-0.488
-0.493
-0.494
-0.490
-0.479
-0.463
-0.443
-0.420
-0.397
-0.376
-0.356
-0.338
-0.322
-0.309
-0.297
-0.286
-0.277
-0.268
-0.260
-0.253
-0.246
-0.249
-0.256
-0.263
-0.271
-0.280
-0.289
-0.299
-0.310
-0.323
-0.337
-0.353
-0.371
-0.391
-0.413
-0.436
-0.460
-0.483
-0.502
-0.519
-0.533
-0.543
-0.550
-0.552
-0.545
-0.529
-0.506
-0.478
-0.448
-0.419
-0.392
-0.369
-0.348
-0.331
-0.316
-0.303
-0.292
-0.282
-0.272
-0.264
-0.256
-0.249
-0.251
-0.258
-0.266
-0.274
-0.283
-0.293
-0.304
-0.316
-0.331
-0.347
-0.366
-0.388
-0.414
-0.444
-0.475
-0.508
-0.539
-0.566
-0.587
-0.604
-0.619
-0.630
-0.633
-0.624
-0.600
-0.564
-0.522
-0.481
-0.443
-0.410
-0.382
-0.359
-0.339
-0.323
-0.309
-0.297
-0.286
-0.276
-0.268
-0.259
-0.252
-0.252
-0.259
-0.267
-0.276
-0.286
-0.296
-0.308
-0.322
-0.338
-0.357
-0.380
-0.408
-0.441
-0.481
-0.525
-0.572
-0.616
-0.651
-0.678
-0.700
-0.722
-0.745
-0.759
-0.748
-0.706
-0.647
-0.582
-0.522
-0.471
-0.430
-0.396
-0.369
-0.348
-0.330
-0.315
-0.302
-0.291
-0.280
-0.271
-0.263
-0.255
-0.253
-0.261
-0.269
-0.278
-0.288
-0.299
-0.312
-0.327
-0.345
-0.367
-0.394
-0.428
-0.472
-0.526
-0.589
-0.656
-0.717
-0.764
-0.795
-0.820
-0.856
-0.909
-0.954
-0.947
-0.873
-0.767
-0.661
-0.573
-0.504
-0.451
-0.411
-0.380
-0.356
-0.337
-0.321
-0.307
-0.295
-0.284
-0.275
-0.266
-0.257
-0.254
-0.261
-0.270
-0.279
-0.290
-0.302
-0.315
-0.331
-0.351
-0.376
-0.408
-0.449
-0.504
-0.576
-0.665
-0.762
-0.849
-0.905
-0.930
-0.951
-1.009
-1.129
-1.256
-1.268
-1.127
-0.931
-0.760
-0.631
-0.539
-0.473
-0.426
-0.391
-0.365
-0.344
-0.327
-0.312
-0.300
-0.288
-0.278
-0.268
-0.260
-0.254
-0.262
-0.270
-0.280
-0.291
-0.303
-0.317
-0.334
-0.355
-0.382
-0.418
-0.467
-0.535
-0.628
-0.749
-0.886
-1.004
-1.059
-1.052
-1.048
-1.131
-1.356
-1.642
-1.702
-1.446
-1.118
-0.864
-0.690
-0.572
-0.494
-0.440
-0.402
-0.373
-0.351
-0.333
-0.317
-0.304
-0.292
-0.281
-0.271
-0.262
-0.254
-0.262
-0.270
-0.280
-0.291
-0.303
-0.318
-0.335
-0.357
-0.386
-0.425
-0.480
-0.558
-0.670
-0.822
-1.003
-1.151
-1.185
-1.110
-1.054
-1.140
-1.441
-1.859
-1.991
-1.670
-1.259
-0.944
-0.734
-0.599
-0.511
-0.452
-0.411
-0.381
-0.358
-0.339
-0.323
-0.308
-0.296
-0.284
-0.274
-0.264
-0.253
-0.261
-0.270
-0.279
-0.290
-0.302
-0.317
-0.334
-0.357
-0.386
-0.426
-0.483
-0.566
-0.688
-0.858
-1.066
-1.230
-1.231
-1.078
-0.963
-1.032
-1.310
-1.683
-1.855
-1.649
-1.286
-0.970
-0.752
-0.611
-0.521
-0.461
-0.420
-0.389
-0.365
-0.345
-0.328
-0.313
-0.299
-0.287
-0.276
-0.266
-0.252
-0.260
-0.268
-0.278
-0.288
-0.300
-0.314
-0.331
-0.353
-0.381
-0.420
-0.475
-0.556
-0.674
-0.840
-1.044
-1.203
-1.193
-1.020
-0.888
-0.921
-1.106
-1.372
-1.534
-1.454
-1.194
-0.931
-0.735
-0.605
-0.521
-0.466
-0.426
-0.397
-0.372
-0.351
-0.333
-0.317
-0.303
-0.290
-0.278
-0.268
-0.251
-0.258
-0.266
-0.275
-0.285
-0.297
-0.310
-0.326
-0.346
-0.372
-0.407
-0.457
-0.529
-0.632
-0.778
-0.957
-1.112
-1.113
-0.964
-0.843
-0.832
-0.927
-1.091
-1.211
-1.180
-1.020
-0.835
-0.686
-0.584
-0.514
-0.467
-0.431
-0.403
-0.379
-0.357
-0.338
-0.321
-0.306
-0.292
-0.280
-0.269
-0.249
-0.256
-0.264
-0.272
-0.282
-0.292
-0.305
-0.319
-0.337
-0.359
-0.389
-0.431
-0.489
-0.570
-0.681
-0.821
-0.944
-0.941
-0.811
-0.710
-0.692
-0.745
-0.842
-0.914
-0.907
-0.823
-0.714
-0.620
-0.551
-0.501
-0.464
-0.434
-0.408
-0.384
-0.362
-0.342
-0.324
-0.308
-0.293
-0.281
-0.270
-0.247
-0.254
-0.261
-0.269
-0.278
-0.287
-0.298
-0.310
-0.325
-0.344
-0.368
-0.400
-0.442
-0.499
-0.571
-0.652
-0.708
-0.679
-0.577
-0.506
-0.500
-0.549
-0.618
-0.669
-0.677
-0.647
-0.599
-0.553
-0.515
-0.484
-0.458
-0.434
-0.411
-0.388
-0.365
-0.345
-0.326
-0.309
-0.294
-0.281
-0.270
-0.244
-0.251
-0.258
-0.265
-0.273
-0.281
-0.290
-0.301
-0.313
-0.327
-0.345
-0.368
-0.396
-0.430
-0.467
-0.496
-0.496
-0.445
-0.360
-0.299
-0.296
-0.343
-0.408
-0.464
-0.496
-0.507
-0.504
-0.493
-0.480
-0.465
-0.449
-0.431
-0.410
-0.388
-0.366
-0.345
-0.326
-0.309
-0.294
-0.281
-0.269
-0.242
-0.248
-0.254
-0.261
-0.268
-0.275
-0.283
-0.291
-0.300
-0.311
-0.324
-0.338
-0.355
-0.370
-0.382
-0.379
-0.350
-0.283
-0.190
-0.108
-0.087
-0.135
-0.214
-0.291
-0.354
-0.401
-0.430
-0.444
-0.449
-0.446
-0.437
-0.423
-0.405
-0.385
-0.364
-0.343
-0.324
-0.307
-0.293
-0.279
-0.268
-0.239
-0.245
-0.250
-0.256
-0.262
-0.269
-0.275
-0.282
-0.289
-0.296
-0.304
-0.312
-0.320
-0.323
-0.319
-0.299
-0.253
-0.173
-0.059
0.060
0.112
0.055
-0.049
-0.154
-0.251
-0.326
-0.378
-0.409
-0.424
-0.428
-0.423
-0.412
-0.396
-0.378
-0.358
-0.339
-0.321
-0.304
-0.290
-0.277
-0.266
-0.236
-0.241
-0.247
-0.252
-0.257
-0.263
-0.268
-0.273
-0.278
-0.283
-0.287
-0.291
-0.292
-0.289
-0.275
-0.246
-0.190
-0.100
0.028
0.169
0.237
0.182
0.066
-0.064
-0.186
-0.284
-0.349
-0.387
-0.406
-0.411
-0.408
-0.398
-0.384
-0.367
-0.349
-0.331
-0.315
-0.300
-0.286
-0.274
-0.263
-0.233
-0.238
-0.243
-0.248
-0.252
-0.257
-0.261
-0.265
-0.269
-0.272
-0.274
-0.275
-0.272
-0.265
-0.247
-0.213
-0.153
-0.058
0.072
0.207
0.272
0.231
0.118
-0.025
-0.163
-0.270
-0.339
-0.377
-0.393
-0.396
-0.392
-0.382
-0.369
-0.354
-0.338
-0.323
-0.308
-0.294
-0.281
-0.270
-0.260
-0.230
-0.235
-0.239
-0.244
-0.248
-0.252
-0.255
-0.258
-0.261
-0.263
-0.264
-0.263
-0.259
-0.249
-0.230
-0.196
-0.138
-0.049
0.072
0.190
0.240
0.205
0.102
-0.039
-0.174
-0.278
-0.342
-0.374
-0.384
-0.383
-0.376
-0.366
-0.354
-0.341
-0.327
-0.313
-0.300
-0.287
-0.276
-0.265
-0.256
-0.227
-0.232
-0.236
-0.240
-0.244
-0.247
-0.250
-0.253
-0.255
-0.256
-0.256
-0.255
-0.250
-0.240
-0.223
-0.192
-0.142
-0.069
0.026
0.113
0.150
0.120
0.031
-0.089
-0.207
-0.295
-0.349
-0.372
-0.376
-0.370
-0.361
-0.351
-0.339
-0.327
-0.315
-0.303
-0.291
-0.280
-0.270
-0.260
-0.252
-0.224
-0.228
-0.232
-0.236
-0.240
-0.243
-0.246
-0.248
-0.250
-0.251
-0.251
-0.249
-0.245
-0.236
-0.221
-0.196
-0.157
-0.103
-0.038
0.018
0.042
0.016
-0.053
-0.147
-0.239
-0.310
-0.350
-0.365
-0.364
-0.356
-0.346
-0.335
-0.324
-0.314
-0.303
-0.292
-0.282
-0.273
-0.263
-0.255
-0.247
-0.221
-0.225
-0.229
-0.233
-0.236
-0.239
-0.242
-0.244
-0.246
-0.247
-0.247
-0.246
-0.242
-0.235
-0.223
-0.204
-0.176
-0.139
-0.098
-0.064
-0.053
-0.073
-0.125
-0.193
-0.261
-0.313
-0.343
-0.352
-0.349
-0.341
-0.331
-0.321
-0.311
-0.301
-0.292
-0.283
-0.274
-0.265
-0.257
-0.250
-0.242
-0.218
-0.222
-0.226
-0.229
-0.232
-0.235
-0.238
-0.240
-0.242
-0.244
-0.244
-0.243
-0.241
-0.235
-0.226
-0.212
-0.193
-0.169
-0.144
-0.125
-0.121
-0.138
-0.174
-0.223
-0.270
-0.307
-0.328
-0.334
-0.332
-0.324
-0.315
-0.306
-0.298
-0.289
-0.281
-0.273
-0.266
-0.258
-0.251
-0.244
-0.238
-0.215
-0.219
-0.222
-0.226
-0.229
-0.232
-0.234
-0.237
-0.239
-0.240
-0.241
-0.241
-0.239
-0.236
-0.229
-0.219
-0.206
-0.191
-0.176
-0.167
-0.167
-0.180
-0.205
-0.238
-0.270
-0.296
-0.310
-0.315
-0.313
-0.308
-0.300
-0.293
-0.286
-0.279
-0.271
-0.265
-0.258
-0.251
-0.245
-0.239
-0.233
-0.212
-0.216
-0.219
-0.222
-0.225
-0.228
-0.231
-0.233
-0.236
-0.237
-0.238
-0.239
-0.238
-0.235
-0.231
-0.224
-0.216
-0.206
-0.198
-0.193
-0.195
-0.204
-0.222
-0.243
-0.265
-0.283
-0.293
-0.297
-0.296
-0.292
-0.286
-0.281
-0.274
-0.268
-0.262
-0.256
-0.251
-0.245
-0.239
-0.233
-0.228
-0.209
-0.212
-0.216
-0.219
-0.222
-0.225
-0.227
-0.230
-0.232
-0.234
-0.235
-0.236
-0.236
-0.234
-0.232
-0.227
-0.222
-0.216
-0.211
-0.209
-0.211
-0.217
-0.229
-0.244
-0.258
-0.270
-0.277
-0.281
-0.280
-0.278
-0.274
-0.269
-0.264
-0.259
-0.254
-0.249
-0.244
-0.238
-0.233
-0.228
-0.223
-0.206
-0.209
-0.212
-0.215
-0.218
-0.221
-0.224
-0.226
-0.229
-0.230
-0.232
-0.233
-0.233
-0.232
-0.231
-0.228
-0.225
-0.221
-0.219
-0.218
-0.219
-0.224
-0.232
-0.241
-0.251
-0.259
-0.264
-0.267
-0.267
-0.265
-0.262
-0.259
-0.255
-0.250
-0.246
-0.242
-0.237
-0.232
-0.228
-0.223
-0.219
-0.203
-0.206
-0.209
-0.212
-0.215
-0.218
-0.220
-0.223
-0.225
-0.227
-0.228
-0.229
-0.230
-0.230
-0.229
-0.228
-0.226
-0.224
-0.222
-0.222
-0.224
-0.227
-0.232
-0.238
-0.244
-0.250
-0.253
-0.255
-0.256
-0.254
-0.252
-0.249
-0.246
-0.243
-0.239
-0.235
-0.231
-0.227
-0.223
-0.219
-0.214
-0.200
-0.203
-0.206
-0.208
-0.211
-0.214
-0.216
-0.219
-0.221
-0.223
-0.225
-0.226
-0.227
-0.227
-0.227
-0.226
-0.225
-0.224
-0.223
-0.223
-0.225
-0.227
-0.230
-0.234
-0.238
-0.242
-0.244
-0.246
-0.246
-0.245
-0.243
-0.241
-0.238
-0.235
-0.232
-0.229
-0.225
-0.221
-0.218
-0.214
-0.210
-0.197
-0.199
-0.202
-0.205
-0.208
-0.210
-0.213
-0.215
-0.217
-0.219
-0.221
-0.222
-0.223
-0.224
-0.224
-0.224
-0.223
-0.223
-0.223
-0.223
-0.224
-0.225
-0.228
-0.230
-0.233
-0.235
-0.237
-0.238
-0.238
-0.237
-0.235
-0.234
-0.231
-0.229
-0.226
-0.223
-0.219
-0.216
-0.213
-0.209
-0.206
-0.168
-0.170
-0.171
-0.173
-0.174
-0.175
-0.176
-0.177
-0.178
-0.179
-0.180
-0.180
-0.181
-0.181
-0.182
-0.182
-0.182
-0.182
-0.182
-0.182
-0.182
-0.181
-0.181
-0.180
-0.179
-0.178
-0.177
-0.176
-0.175
-0.174
-0.173
-0.171
-0.170
-0.169
-0.167
-0.166
-0.164
-0.163
-0.161
-0.160
-0.158
-0.171
-0.172
-0.174
-0.175
-0.177
-0.178
-0.179
-0.180
-0.181
-0.182
-0.183
-0.184
-0.184
-0.185
-0.185
-0.185
-0.185
-0.185
-0.185
-0.185
-0.185
-0.184
-0.184
-0.183
-0.182
-0.181
-0.180
-0.179
-0.178
-0.177
-0.176
-0.174
-0.173
-0.171
-0.170
-0.168
-0.167
-0.165
-0.163
-0.162
-0.160
-0.173
-0.175
-0.177
-0.178
-0.179
-0.181
-0.182
-0.183
-0.184
-0.185
-0.186
-0.187
-0.187
-0.188
-0.188
-0.189
-0.189
-0.189
-0.189
-0.188
-0.188
-0.188
-0.187
-0.186
-0.185
-0.184
-0.183
-0.182
-0.181
-0.180
-0.178
-0.177
-0.175
-0.174
-0.172
-0.171
-0.169
-0.167
-0.166
-0.164
-0.162
-0.176
-0.178
-0.179
-0.181
-0.182
-0.184
-0.185
-0.186
-0.187
-0.188
-0.189
-0.190
-0.191
-0.191
-0.192
-0.192
-0.192
-0.192
-0.192
-0.192
-0.192
-0.191
-0.190
-0.190
-0.189
-0.188
-0.187
-0.185
-0.184
-0.183
-0.181
-0.180
-0.178
-0.177
-0.175
-0.173
-0.172
-0.170
-0.168
-0.166
-0.165
-0.179
-0.180
-0.182
-0.184
-0.185
-0.187
-0.188
-0.189
-0.191
-0.192
-0.193
-0.194
-0.194
-0.195
-0.195
-0.196
-0.196
-0.196
-0.196
-0.196
-0.195
-0.195
-0.194
-0.193
-0.192
-0.191
-0.190
-0.189
-0.187
-0.186
-0.184
-0.183
-0.181
-0.179
-0.178
-0.176
-0.174
-0.172
-0.171
-0.169
-0.167
-0.181
-0.183
-0.185
-0.187
-0.188
-0.190
-0.191
-0.193
-0.194
-0.195
-0.196
-0.197
-0.198
-0.198
-0.199
-0.199
-0.200
-0.200
-0.199
-0.199
-0.199
-0.198
-0.197
-0.197
-0.196
-0.195
-0.193
-0.192
-0.191
-0.189
-0.187
-0.186
-0.184
-0.182
-0.180
-0.179
-0.177
-0.175
-0.173
-0.171
-0.169
-0.184
-0.186
-0.188
-0.190
-0.191
-0.193
-0.194
-0.196
-0.197
-0.199
-0.200
-0.201
-0.201
-0.202
-0.203
-0.203
-0.203
-0.203
-0.203
-0.203
-0.203
-0.202
-0.201
-0.200
-0.199
-0.198
-0.197
-0.195
-0.194
-0.192
-0.191
-0.189
-0.187
-0.185
-0.183
-0.181
-0.179
-0.177
-0.175
-0.174
-0.172
-0.187
-0.189
-0.191
-0.192
-0.194
-0.196
-0.198
-0.199
-0.201
-0.202
-0.203
-0.204
-0.205
-0.206
-0.207
-0.207
-0.207
-0.207
-0.207
-0.207
-0.206
-0.206
-0.205
-0.204
-0.203
-0.202
-0.200
-0.199
-0.197
-0.196
-0.194
-0.192
-0.190
-0.188
-0.186
-0.184
-0.182
-0.180
-0.178
-0.176
-0.174
-0.189
-0.191
-0.194
-0.196
-0.197
-0.199
-0.201
-0.203
-0.204
-0.206
-0.207
-0.208
-0.209
-0.210
-0.211
-0.211
-0.211
-0.211
-0.211
-0.211
-0.210
-0.210
-0.209
-0.208
-0.207
-0.206
-0.204
-0.203
-0.201
-0.199
-0.197
-0.195
-0.193
-0.191
-0.189
-0.187
-0.185
-0.183
-0.181
-0.178
-0.176
-0.192
-0.194
-0.196
-0.199
-0.201
-0.203
-0.205
-0.206
-0.208
-0.209
-0.211
-0.212
-0.213
-0.214
-0.215
-0.215
-0.215
-0.216
-0.215
-0.215
-0.215
-0.214
-0.213
-0.212
-0.211
-0.209
-0.208
-0.206
-0.205
-0.203
-0.201
-0.199
-0.197
-0.194
-0.192
-0.190
-0.188
-0.186
-0.183
-0.181
-0.179
-0.195
-0.197
-0.199
-0.202
-0.204
-0.206
-0.208
-0.210
-0.212
-0.213
-0.215
-0.216
-0.217
-0.218
-0.219
-0.219
-0.220
-0.220
-0.220
-0.220
-0.219
-0.218
-0.217
-0.216
-0.215
-0.214
-0.212
-0.210
-0.208
-0.206
-0.204
-0.202
-0.200
-0.198
-0.195
-0.193
-0.191
-0.188
-0.186
-0.184
-0.181
-0.198
-0.200
-0.203
-0.205
-0.207
-0.209
-0.212
-0.214
-0.215
-0.217
-0.219
-0.220
-0.221
-0.223
-0.223
-0.224
-0.224
-0.225
-0.224
-0.224
-0.224
-0.223
-0.222
-0.221
-0.219
-0.218
-0.216
-0.214
-0.212
-0.210
-0.208
-0.206
-0.203
-0.201
-0.199
-0.196
-0.194
-0.191
-0.189
-0.186
-0.184
-0.200
-0.203
-0.206
-0.208
-0.211
-0.213
-0.215
-0.217
-0.219
-0.221
-0.223
-0.225
-0.226
-0.227
-0.228
-0.229
-0.229
-0.229
-0.229
-0.229
-0.228
-0.228
-0.227
-0.225
-0.224
-0.222
-0.221
-0.219
-0.216
-0.214
-0.212
-0.209
-0.207
-0.204
-0.202
-0.199
-0.197
-0.194
-0.192
-0.189
-0.187
-0.203
-0.206
-0.209
-0.211
-0.214
-0.217
-0.219
-0.221
-0.223
-0.225
-0.227
-0.229
-0.230
-0.232
-0.233
-0.234
-0.234
-0.234
-0.234
-0.234
-0.233
-0.233
-0.232
-0.230
-0.229
-0.227
-0.225
-0.223
-0.221
-0.218
-0.216
-0.213
-0.211
-0.208
-0.205
-0.203
-0.200
-0.197
-0.195
-0.192
-0.189
-0.206
-0.209
-0.212
-0.215
-0.217
-0.220
-0.223
-0.225
-0.228
-0.230
-0.232
-0.234
-0.235
-0.237
-0.238
-0.239
-0.239
-0.240
-0.240
-0.239
-0.239
-0.238
-0.237
-0.236
-0.234
-0.232
-0.230
-0.228
-0.225
-0.223
-0.220
-0.217
-0.215
-0.212
-0.209
-0.206
-0.203
-0.200
-0.198
-0.195
-0.192
-0.209
-0.212
-0.215
-0.218
-0.221
-0.224
-0.227
-0.229
-0.232
-0.234
-0.236
-0.238
-0.240
-0.242
-0.243
-0.244
-0.245
-0.245
-0.245
-0.245
-0.244
-0.244
-0.243
-0.241
-0.239
-0.237
-0.235
-0.233
-0.230
-0.227
-0.225
-0.222
-0.219
-0.216
-0.213
-0.210
-0.207
-0.204
-0.201
-0.198
-0.195
-0.212
-0.215
-0.218
-0.221
-0.225
-0.228
-0.231
-0.233
-0.236
-0.239
-0.241
-0.243
-0.245
-0.247
-0.248
-0.250
-0.250
-0.251
-0.251
-0.251
-0.251
-0.250
-0.249
-0.247
-0.245
-0.243
-0.241
-0.238
-0.235
-0.232
-0.229
-0.226
-0.223
-0.220
-0.217
-0.213
-0.210
-0.207
-0.204
-0.201
-0.198
-0.215
-0.218
-0.222
-0.225
-0.228
-0.231
-0.235
-0.238
-0.241
-0.243
-0.246
-0.249
-0.251
-0.253
-0.254
-0.256
-0.257
-0.257
-0.258
-0.258
-0.257
-0.256
-0.255
-0.253
-0.252
-0.249
-0.247
-0.244
-0.241
-0.238
-0.234
-0.231
-0.228
-0.224
-0.221
-0.217
-0.214
-0.211
-0.207
-0.204
-0.201
-0.218
-0.221
-0.225
-0.228
-0.232
-0.235
-0.239
-0.242
-0.245
-0.248
-0.251
-0.254
-0.256
-0.259
-0.260
-0.262
-0.263
-0.264
-0.265
-0.265
-0.264
-0.263
-0.262
-0.261
-0.258
-0.256
-0.253
-0.250
-0.247
-0.243
-0.240
-0.236
-0.233
-0.229
-0.225
-0.221
-0.218
-0.214
-0.211
-0.207
-0.204
-0.221
-0.224
-0.228
-0.232
-0.236
-0.239
-0.243
-0.247
-0.250
-0.254
-0.257
-0.260
-0.262
-0.265
-0.267
-0.269
-0.270
-0.271
-0.272
-0.272
-0.272
-0.271
-0.270
-0.268
-0.266
-0.264
-0.261
-0.257
-0.254
-0.250
-0.246
-0.242
-0.238
-0.234
-0.230
-0.226
-0.222
-0.218
-0.214
-0.211
-0.207
-0.223
-0.227
-0.231
-0.235
-0.239
-0.243
-0.247
-0.251
-0.255
-0.259
-0.262
-0.266
-0.269
-0.272
-0.274
-0.276
-0.278
-0.279
-0.280
-0.281
-0.281
-0.280
-0.279
-0.277
-0.275
-0.272
-0.269
-0.265
-0.261
-0.257
-0.252
-0.248
-0.243
-0.239
-0.235
-0.230
-0.226
-0.222
-0.218
-0.214
-0.210
-0.226
-0.230
-0.235
-0.239
-0.243
-0.248
-0.252
-0.256
-0.260
-0.264
-0.268
-0.272
-0.276
-0.279
-0.282
-0.284
-0.286
-0.288
-0.289
-0.290
-0.290
-0.290
-0.289
-0.287
-0.285
-0.281
-0.278
-0.274
-0.269
-0.264
-0.259
-0.254
-0.249
-0.244
-0.240
-0.235
-0.231
-0.226
-0.222
-0.218
-0.214
-0.229
-0.234
-0.238
-0.243
-0.247
-0.252
-0.257
-0.261
-0.266
-0.270
-0.275
-0.279
-0.283
-0.286
-0.290
-0.293
-0.296
-0.298
-0.300
-0.301
-0.301
-0.301
-0.300
-0.298
-0.296
-0.292
-0.288
-0.283
-0.278
-0.273
-0.267
-0.261
-0.256
-0.250
-0.245
-0.240
-0.235
-0.231
-0.226
-0.222
-0.217
-0.232
-0.237
-0.241
-0.246
-0.251
-0.256
-0.261
-0.266
-0.271
-0.276
-0.281
-0.286
-0.290
-0.295
-0.299
-0.303
-0.306
-0.309
-0.311
-0.313
-0.314
-0.314
-0.313
-0.311
-0.309
-0.305
-0.300
-0.295
-0.289
-0.282
-0.276
-0.269
-0.263
-0.257
-0.251
-0.245
-0.240
-0.235
-0.230
-0.225
-0.221
-0.235
-0.240
-0.245
-0.250
-0.255
-0.261
-0.266
-0.272
-0.277
-0.283
-0.288
-0.293
-0.299
-0.304
-0.309
-0.313
-0.317
-0.321
-0.324
-0.326
-0.328
-0.329
-0.328
-0.327
-0.324
-0.320
-0.314
-0.308
-0.300
-0.293
-0.285
-0.278
-0.271
-0.264
-0.257
-0.251
-0.245
-0.240
-0.234
-0.229
-0.225
-0.238
-0.243
-0.248
-0.254
-0.259
-0.265
-0.271
-0.277
-0.283
-0.289
-0.296
-0.302
-0.308
-0.314
-0.319
-0.325
-0.330
-0.334
-0.338
-0.342
-0.344
-0.346
-0.346
-0.345
-0.342
-0.337
-0.330
-0.322
-0.314
-0.305
-0.296
-0.287
-0.279
-0.271
-0.264
-0.257
-0.251
-0.245
-0.239
-0.233
-0.228
-0.240
-0.246
-0.251
-0.257
-0.263
-0.270
-0.276
-0.283
-0.290
-0.296
-0.303
-0.310
-0.317
-0.324
-0.331
-0.338
-0.344
-0.350
-0.355
-0.359
-0.363
-0.365
-0.366
-0.365
-0.362
-0.357
-0.349
-0.339
-0.329
-0.318
-0.307
-0.297
-0.288
-0.279
-0.271
-0.263
-0.256
-0.249
-0.243
-0.238
-0.232
-0.243
-0.249
-0.255
-0.261
-0.268
-0.274
-0.281
-0.289
-0.296
-0.304
-0.312
-0.320
-0.328
-0.337
-0.345
-0.353
-0.360
-0.368
-0.374
-0.380
-0.385
-0.388
-0.390
-0.389
-0.386
-0.380
-0.370
-0.358
-0.346
-0.332
-0.320
-0.308
-0.297
-0.287
-0.278
-0.269
-0.262
-0.255
-0.248
-0.242
-0.236
-0.245
-0.252
-0.258
-0.265
-0.272
-0.279
-0.287
-0.295
-0.303
-0.312
-0.321
-0.331
-0.340
-0.350
-0.360
-0.370
-0.380
-0.389
-0.397
-0.404
-0.410
-0.415
-0.418
-0.418
-0.414
-0.406
-0.394
-0.380
-0.364
-0.348
-0.333
-0.319
-0.306
-0.295
-0.285
-0.276
-0.267
-0.260
-0.252
-0.246
-0.240
-0.248
-0.254
-0.261
-0.268
-0.276
-0.284
-0.292
-0.301
-0.310
-0.320
-0.331
-0.342
-0.354
-0.366
-0.379
-0.391
-0.403
-0.414
-0.424
-0.433
-0.441
-0.447
-0.451
-0.450
-0.446
-0.435
-0.421
-0.403
-0.383
-0.364
-0.346
-0.330
-0.316
-0.303
-0.292
-0.282
-0.273
-0.265
-0.257
-0.250
-0.243
-0.250
-0.257
-0.264
-0.272
-0.280
-0.288
-0.298
-0.308
-0.318
-0.330
-0.342
-0.356
-0.370
-0.385
-0.401
-0.417
-0.432
-0.446
-0.458
-0.470
-0.479
-0.486
-0.490
-0.489
-0.482
-0.469
-0.450
-0.427
-0.404
-0.381
-0.360
-0.341
-0.325
-0.311
-0.299
-0.288
-0.278
-0.270
-0.261
-0.254
-0.247
-0.252
-0.259
-0.267
-0.275
-0.284
-0.293
-0.303
-0.314
-0.326
-0.340
-0.354
-0.371
-0.389
-0.409
-0.429
-0.450
-0.470
-0.488
-0.504
-0.517
-0.528
-0.537
-0.540
-0.538
-0.527
-0.508
-0.483
-0.455
-0.425
-0.398
-0.374
-0.353
-0.335
-0.319
-0.306
-0.294
-0.284
-0.274
-0.266
-0.258
-0.250
-0.254
-0.262
-0.270
-0.278
-0.288
-0.298
-0.309
-0.321
-0.335
-0.350
-0.368
-0.389
-0.412
-0.438
-0.466
-0.494
-0.522
-0.546
-0.566
-0.583
-0.596
-0.606
-0.609
-0.603
-0.586
-0.558
-0.523
-0.485
-0.449
-0.416
-0.387
-0.364
-0.344
-0.327
-0.312
-0.300
-0.289
-0.279
-0.270
-0.261
-0.254
-0.256
-0.264
-0.272
-0.281
-0.291
-0.302
-0.314
-0.328
-0.343
-0.362
-0.383
-0.409
-0.440
-0.475
-0.514
-0.556
-0.595
-0.629
-0.655
-0.675
-0.692
-0.706
-0.712
-0.701
-0.671
-0.626
-0.573
-0.521
-0.475
-0.435
-0.402
-0.374
-0.352
-0.334
-0.319
-0.306
-0.294
-0.283
-0.274
-0.265
-0.257
-0.257
-0.266
-0.274
-0.284
-0.294
-0.306
-0.319
-0.334
-0.352
-0.373
-0.400
-0.432
-0.473
-0.522
-0.580
-0.643
-0.703
-0.751
-0.784
-0.806
-0.830
-0.860
-0.880
-0.866
-0.811
-0.729
-0.645
-0.568
-0.505
-0.456
-0.416
-0.386
-0.361
-0.342
-0.325
-0.311
-0.299
-0.288
-0.278
-0.268
-0.260
-0.259
-0.267
-0.276
-0.286
-0.297
-0.309
-0.324
-0.340
-0.360
-0.385
-0.417
-0.458
-0.512
-0.582
-0.669
-0.768
-0.861
-0.933
-0.970
-0.990
-1.029
-1.105
-1.185
-1.180
-1.063
-0.897
-0.747
-0.630
-0.542
-0.479
-0.432
-0.397
-0.370
-0.349
-0.332
-0.317
-0.304
-0.292
-0.281
-0.272
-0.263
-0.259
-0.268
-0.277
-0.288
-0.299
-0.312
-0.327
-0.345
-0.368
-0.396
-0.433
-0.485
-0.556
-0.655
-0.788
-0.947
-1.100
-1.198
-1.221
-1.213
-1.277
-1.497
-1.809
-1.854
-1.531
-1.160
-0.886
-0.705
-0.585
-0.504
-0.449
-0.409
-0.380
-0.357
-0.338
-0.322
-0.309
-0.296
-0.285
-0.275
-0.266
-0.260
-0.268
-0.278
-0.288
-0.300
-0.314
-0.330
-0.349
-0.373
-0.404
-0.447
-0.508
-0.599
-0.733
-0.932
-1.191
-1.446
-1.551
-1.484
-1.391
-1.480
-2.008
-3.053
-3.337
-2.320
-1.507
-1.048
-0.786
-0.628
-0.529
-0.465
-0.421
-0.390
-0.365
-0.345
-0.329
-0.314
-0.301
-0.289
-0.278
-0.268
-0.260
-0.268
-0.278
-0.288
-0.301
-0.314
-0.331
-0.350
-0.376
-0.409
-0.456
-0.525
-0.632
-0.802
-1.073
-1.475
-1.883
-1.926
-1.595
-1.317
-1.403
-2.204
-4.130
-4.847
-3.002
-1.810
-1.192
-0.855
-0.664
-0.551
-0.481
-0.434
-0.400
-0.375
-0.353
-0.335
-0.319
-0.305
-0.293
-0.281
-0.271
-0.259
-0.268
-0.277
-0.288
-0.300
-0.313
-0.330
-0.350
-0.375
-0.409
-0.458
-0.530
-0.645
-0.833
-1.151
-1.650
-2.178
-2.104
-1.370
-0.863
-0.980
-1.730
-2.994
-3.691
-2.923
-1.926
-1.262
-0.890
-0.685
-0.566
-0.494
-0.446
-0.412
-0.385
-0.362
-0.343
-0.325
-0.310
-0.296
-0.284
-0.273
-0.258
-0.266
-0.276
-0.286
-0.298
-0.311
-0.327
-0.346
-0.371
-0.404
-0.450
-0.521
-0.632
-0.813
-1.117
-1.581
-2.055
-1.972
-1.212
-0.700
-0.885
-1.318
-2.030
-2.690
-2.538
-1.807
-1.217
-0.873
-0.682
-0.572
-0.504
-0.459
-0.424
-0.396
-0.372
-0.350
-0.331
-0.315
-0.300
-0.287
-0.275
-0.256
-0.265
-0.274
-0.284
-0.295
-0.307
-0.322
-0.340
-0.363
-0.393
-0.435
-0.498
-0.595
-0.749
-1.004
-1.406
-1.922
-1.991
-1.403
-1.080
-0.970
-1.116
-1.513
-1.905
-1.870
-1.457
-1.062
-0.808
-0.658
-0.569
-0.512
-0.471
-0.437
-0.408
-0.382
-0.358
-0.337
-0.319
-0.303
-0.289
-0.277
-0.255
-0.262
-0.271
-0.280
-0.291
-0.302
-0.316
-0.332
-0.352
-0.378
-0.413
-0.464
-0.541
-0.660
-0.849
-1.167
-1.662
-1.746
-1.106
-0.872
-0.797
-0.886
-1.099
-1.269
-1.251
-1.066
-0.866
-0.717
-0.620
-0.559
-0.517
-0.481
-0.450
-0.419
-0.391
-0.365
-0.343
-0.323
-0.306
-0.291
-0.278
-0.252
-0.260
-0.268
-0.276
-0.286
-0.296
-0.308
-0.321
-0.338
-0.359
-0.387
-0.426
-0.481
-0.560
-0.676
-0.841
-1.016
-0.934
-0.588
-0.452
-0.490
-0.611
-0.753
-0.838
-0.835
-0.770
-0.691
-0.626
-0.579
-0.546
-0.518
-0.490
-0.460
-0.429
-0.399
-0.371
-0.346
-0.325
-0.307
-0.292
-0.278
-0.250
-0.257
-0.264
-0.272
-0.280
-0.289
-0.299
-0.310
-0.323
-0.339
-0.359
-0.386
-0.421
-0.466
-0.520
-0.571
-0.572
-0.447
-0.237
-0.118
-0.168
-0.296
-0.420
-0.505
-0.545
-0.557
-0.556
-0.549
-0.540
-0.529
-0.514
-0.492
-0.464
-0.433
-0.402
-0.373
-0.348
-0.326
-0.307
-0.292
-0.278
-0.247
-0.253
-0.260
-0.267
-0.274
-0.282
-0.290
-0.299
-0.308
-0.319
-0.333
-0.349
-0.369
-0.389
-0.405
-0.400
-0.347
-0.217
-0.019
0.170
0.207
0.068
-0.088
-0.219
-0.327
-0.407
-0.460
-0.491
-0.507
-0.510
-0.504
-0.486
-0.461
-0.431
-0.401
-0.372
-0.347
-0.325
-0.306
-0.290
-0.277
-0.244
-0.250
-0.256
-0.262
-0.268
-0.275
-0.281
-0.287
-0.294
-0.301
-0.309
-0.318
-0.326
-0.331
-0.325
-0.295
-0.222
-0.082
0.153
0.513
0.749
0.461
0.208
0.008
-0.174
-0.311
-0.400
-0.452
-0.479
-0.489
-0.486
-0.472
-0.449
-0.422
-0.394
-0.367
-0.342
-0.321
-0.303
-0.288
-0.275
-0.241
-0.246
-0.252
-0.257
-0.263
-0.268
-0.273
-0.277
-0.282
-0.286
-0.290
-0.293
-0.294
-0.290
-0.272
-0.230
-0.146
0.009
0.277
0.688
0.976
0.686
0.405
0.152
-0.090
-0.267
-0.376
-0.434
-0.461
-0.469
-0.465
-0.452
-0.431
-0.407
-0.382
-0.357
-0.335
-0.316
-0.299
-0.284
-0.272
-0.238
-0.243
-0.248
-0.253
-0.257
-0.262
-0.266
-0.269
-0.272
-0.274
-0.275
-0.275
-0.272
-0.262
-0.239
-0.192
-0.103
0.062
0.347
0.722
0.894
0.777
0.531
0.205
-0.078
-0.274
-0.384
-0.435
-0.451
-0.450
-0.442
-0.428
-0.410
-0.389
-0.367
-0.346
-0.326
-0.309
-0.293
-0.280
-0.268
-0.235
-0.239
-0.244
-0.248
-0.253
-0.256
-0.259
-0.262
-0.264
-0.264
-0.264
-0.263
-0.258
-0.246
-0.222
-0.175
-0.089
0.070
0.348
0.702
0.801
0.698
0.472
0.151
-0.129
-0.316
-0.412
-0.445
-0.446
-0.435
-0.420
-0.405
-0.388
-0.370
-0.351
-0.333
-0.316
-0.301
-0.287
-0.274
-0.263
-0.231
-0.236
-0.240
-0.244
-0.248
-0.251
-0.254
-0.256
-0.257
-0.258
-0.257
-0.255
-0.250
-0.238
-0.216
-0.174
-0.100
0.026
0.225
0.448
0.524
0.457
0.275
0.023
-0.208
-0.365
-0.438
-0.452
-0.438
-0.419
-0.400
-0.383
-0.367
-0.351
-0.335
-0.320
-0.305
-0.292
-0.280
-0.269
-0.259
-0.228
-0.233
-0.237
-0.241
-0.244
-0.247
-0.250
-0.252
-0.253
-0.253
-0.253
-0.251
-0.246
-0.236
-0.218
-0.184
-0.128
-0.040
0.080
0.204
0.263
0.219
0.083
-0.101
-0.275
-0.392
-0.442
-0.443
-0.423
-0.400
-0.380
-0.363
-0.348
-0.334
-0.320
-0.307
-0.295
-0.283
-0.272
-0.263
-0.254
-0.225
-0.229
-0.233
-0.237
-0.240
-0.243
-0.246
-0.248
-0.249
-0.250
-0.250
-0.249
-0.245
-0.237
-0.223
-0.197
-0.157
-0.101
-0.031
0.035
0.067
0.034
-0.061
-0.186
-0.306
-0.389
-0.422
-0.419
-0.400
-0.378
-0.359
-0.343
-0.330
-0.318
-0.306
-0.295
-0.285
-0.275
-0.265
-0.257
-0.248
-0.222
-0.226
-0.230
-0.233
-0.237
-0.240
-0.242
-0.245
-0.246
-0.248
-0.248
-0.248
-0.245
-0.239
-0.228
-0.210
-0.183
-0.147
-0.107
-0.073
-0.062
-0.087
-0.149
-0.231
-0.311
-0.365
-0.389
-0.387
-0.372
-0.355
-0.339
-0.326
-0.314
-0.303
-0.293
-0.284
-0.275
-0.266
-0.258
-0.250
-0.243
-0.219
-0.223
-0.226
-0.230
-0.233
-0.236
-0.239
-0.242
-0.244
-0.245
-0.246
-0.246
-0.245
-0.241
-0.233
-0.220
-0.202
-0.180
-0.157
-0.139
-0.137
-0.156
-0.196
-0.249
-0.301
-0.337
-0.353
-0.354
-0.344
-0.332
-0.320
-0.309
-0.299
-0.290
-0.282
-0.274
-0.266
-0.259
-0.251
-0.245
-0.238
-0.216
-0.219
-0.223
-0.226
-0.230
-0.233
-0.236
-0.238
-0.241
-0.242
-0.244
-0.244
-0.244
-0.241
-0.236
-0.227
-0.215
-0.202
-0.188
-0.179
-0.180
-0.194
-0.219
-0.253
-0.286
-0.310
-0.322
-0.324
-0.319
-0.311
-0.302
-0.294
-0.286
-0.278
-0.271
-0.264
-0.258
-0.251
-0.245
-0.239
-0.233
-0.213
-0.216
-0.220
-0.223
-0.226
-0.229
-0.232
-0.235
-0.237
-0.239
-0.241
-0.242
-0.242
-0.240
-0.237
-0.231
-0.224
-0.215
-0.207
-0.203
-0.204
-0.213
-0.230
-0.251
-0.272
-0.288
-0.297
-0.299
-0.297
-0.292
-0.286
-0.280
-0.274
-0.268
-0.262
-0.256
-0.250
-0.244
-0.239
-0.233
-0.228
-0.209
-0.213
-0.216
-0.219
-0.222
-0.226
-0.228
-0.231
-0.234
-0.236
-0.238
-0.239
-0.239
-0.238
-0.236
-0.233
-0.228
-0.223
-0.218
-0.216
-0.217
-0.223
-0.234
-0.247
-0.260
-0.271
-0.277
-0.280
-0.279
-0.276
-0.272
-0.268
-0.263
-0.258
-0.253
-0.248
-0.243
-0.238
-0.233
-0.228
-0.223
-0.206
-0.209
-0.213
-0.216
-0.219
-0.222
-0.225
-0.227
-0.230
-0.232
-0.234
-0.235
-0.236
-0.236
-0.235
-0.233
-0.230
-0.227
-0.224
-0.223
-0.224
-0.228
-0.235
-0.243
-0.251
-0.258
-0.263
-0.265
-0.265
-0.263
-0.260
-0.257
-0.253
-0.249
-0.245
-0.240
-0.236
-0.232
-0.227
-0.223
-0.218
-0.203
-0.206
-0.209
-0.212
-0.215
-0.218
-0.221
-0.223
-0.226
-0.228
-0.230
-0.231
-0.232
-0.232
-0.232
-0.231
-0.229
-0.228
-0.226
-0.226
-0.227
-0.229
-0.233
-0.238
-0.244
-0.248
-0.251
-0.253
-0.253
-0.252
-0.250
-0.247
-0.244
-0.241
-0.237
-0.234
-0.230
-0.226
-0.222
-0.218
-0.214
-0.200
-0.203
-0.205
-0.208
-0.211
-0.214
-0.217
-0.219
-0.221
-0.224
-0.225
-0.227
-0.228
-0.229
-0.229
-0.228
-0.227
-0.227
-0.226
-0.226
-0.227
-0.228
-0.231
-0.234
-0.237
-0.240
-0.242
-0.244
-0.244
-0.243
-0.241
-0.239
-0.236
-0.234
-0.230
-0.227
-0.224
-0.220
-0.217
-0.213
-0.209
-0.170
-0.172
-0.173
-0.175
-0.176
-0.177
-0.178
-0.179
-0.180
-0.181
-0.182
-0.183
-0.183
-0.184
-0.184
-0.184
-0.185
-0.185
-0.184
-0.184
-0.184
-0.183
-0.183
-0.182
-0.181
-0.180
-0.179
-0.178
-0.177
-0.176
-0.175
-0.173
-0.172
-0.170
-0.169
-0.167
-0.166
-0.164
-0.163
-0.161
-0.159
-0.173
-0.174
-0.176
-0.177
-0.179
-0.180
-0.181
-0.183
-0.184
-0.185
-0.185
-0.186
-0.187
-0.187
-0.188
-0.188
-0.188
-0.188
-0.188
-0.188
-0.187
-0.187
-0.186
-0.185
-0.184
-0.184
-0.182
-0.181
-0.180
-0.179
-0.177
-0.176
-0.175
-0.173
-0.171
-0.170
-0.168
-0.167
-0.165
-0.163
-0.162
-0.176
-0.177
-0.179
-0.180
-0.182
-0.183
-0.184
-0.186
-0.187
-0.188
-0.189
-0.189
-0.190
-0.191
-0.191
-0.191
-0.191
-0.191
-0.191
-0.191
-0.191
-0.190
-0.189
-0.189
-0.188
-0.187
-0.186
-0.184
-0.183
-0.182
-0.180
-0.179
-0.177
-0.176
-0.174
-0.172
-0.171
-0.169
-0.167
-0.166
-0.164
-0.178
-0.180
-0.182
-0.183
-0.185
-0.186
-0.188
-0.189
-0.190
-0.191
-0.192
-0.193
-0.194
-0.194
-0.195
-0.195
-0.195
-0.195
-0.195
-0.195
-0.194
-0.194
-0.193
-0.192
-0.191
-0.190
-0.189
-0.188
-0.186
-0.185
-0.183
-0.182
-0.180
-0.178
-0.177
-0.175
-0.173
-0.171
-0.170
-0.168
-0.166
-0.181
-0.183
-0.184
-0.186
-0.188
-0.189
-0.191
-0.192
-0.193
-0.194
-0.196
-0.196
-0.197
-0.198
-0.198
-0.199
-0.199
-0.199
-0.199
-0.198
-0.198
-0.197
-0.197
-0.196
-0.195
-0.194
-0.192
-0.191
-0.190
-0.188
-0.186
-0.185
-0.183
-0.181
-0.180
-0.178
-0.176
-0.174
-0.172
-0.170
-0.168
-0.184
-0.185
-0.187
-0.189
-0.191
-0.192
-0.194
-0.195
-0.197
-0.198
-0.199
-0.200
-0.201
-0.202
-0.202
-0.202
-0.203
-0.203
-0.202
-0.202
-0.202
-0.201
-0.200
-0.199
-0.198
-0.197
-0.196
-0.194
-0.193
-0.191
-0.190
-0.188
-0.186
-0.184
-0.182
-0.180
-0.178
-0.177
-0.175
-0.173
-0.171
-0.186
-0.188
-0.190
-0.192
-0.194
-0.196
-0.197
-0.199
-0.200
-0.202
-0.203
-0.204
-0.205
-0.205
-0.206
-0.206
-0.206
-0.207
-0.206
-0.206
-0.206
-0.205
-0.204
-0.203
-0.202
-0.201
-0.199
-0.198
-0.196
-0.195
-0.193
-0.191
-0.189
-0.187
-0.185
-0.183
-0.181
-0.179
-0.177
-0.175
-0.173
-0.189
-0.191
-0.193
-0.195
-0.197
-0.199
-0.201
-0.202
-0.204
-0.205
-0.206
-0.208
-0.209
-0.209
-0.210
-0.210
-0.211
-0.211
-0.210
-0.210
-0.210
-0.209
-0.208
-0.207
-0.206
-0.205
-0.203
-0.201
-0.200
-0.198
-0.196
-0.194
-0.192
-0.190
-0.188
-0.186
-0.184
-0.182
-0.180
-0.178
-0.175
-0.192
-0.194
-0.196
-0.198
-0.200
-0.202
-0.204
-0.206
-0.208
-0.209
-0.210
-0.212
-0.213
-0.213
-0.214
-0.214
-0.215
-0.215
-0.215
-0.214
-0.214
-0.213
-0.212
-0.211
-0.210
-0.208
-0.207
-0.205
-0.203
-0.202
-0.200
-0.198
-0.195
-0.193
-0.191
-0.189
-0.187
-0.185
-0.182
-0.180
-0.178
-0.195
-0.197
-0.199
-0.202
-0.204
-0.206
-0.208
-0.210
-0.211
-0.213
-0.214
-0.216
-0.217
-0.218
-0.218
-0.219
-0.219
-0.219
-0.219
-0.219
-0.218
-0.217
-0.216
-0.215
-0.214
-0.212
-0.211
-0.209
-0.207
-0.205
-0.203
-0.201
-0.199
-0.197
-0.194
-0.192
-0.190
-0.187
-0.185
-0.183
-0.180
-0.198
-0.200
-0.202
-0.205
-0.207
-0.209
-0.211
-0.213
-0.215
-0.217
-0.218
-0.220
-0.221
-0.222
-0.223
-0.223
-0.224
-0.224
-0.224
-0.223
-0.223
-0.222
-0.221
-0.220
-0.218
-0.217
-0.215
-0.213
-0.211
-0.209
-0.207
-0.205
-0.202
-0.200
-0.197
-0.195
-0.193
-0.190
-0.188
-0.185
-0.183
-0.200
-0.203
-0.206
-0.208
-0.210
-0.213
-0.215
-0.217
-0.219
-0.221
-0.223
-0.224
-0.225
-0.226
-0.227
-0.228
-0.228
-0.229
-0.228
-0.228
-0.227
-0.227
-0.226
-0.224
-0.223
-0.221
-0.219
-0.217
-0.215
-0.213
-0.211
-0.208
-0.206
-0.203
-0.201
-0.198
-0.196
-0.193
-0.191
-0.188
-0.186
-0.203
-0.206
-0.209
-0.211
-0.214
-0.216
-0.219
-0.221
-0.223
-0.225
-0.227
-0.229
-0.230
-0.231
-0.232
-0.233
-0.233
-0.233
-0.233
-0.233
-0.232
-0.232
-0.230
-0.229
-0.228
-0.226
-0.224
-0.222
-0.219
-0.217
-0.215
-0.212
-0.209
-0.207
-0.204
-0.201
-0.199
-0.196
-0.193
-0.191
-0.188
-0.206
-0.209
-0.212
-0.215
-0.218
-0.220
-0.223
-0.225
-0.227
-0.230
-0.231
-0.233
-0.235
-0.236
-0.237
-0.238
-0.238
-0.239
-0.239
-0.238
-0.238
-0.237
-0.236
-0.234
-0.233
-0.231
-0.229
-0.226
-0.224
-0.221
-0.219
-0.216
-0.213
-0.210
-0.208
-0.205
-0.202
-0.199
-0.196
-0.194
-0.191
-0.209
-0.212
-0.215
-0.218
-0.221
-0.224
-0.227
-0.229
-0.232
-0.234
-0.236
-0.238
-0.240
-0.241
-0.242
-0.243
-0.244
-0.244
-0.244
-0.244
-0.243
-0.242
-0.241
-0.240
-0.238
-0.236
-0.234
-0.231
-0.229
-0.226
-0.223
-0.220
-0.217
-0.214
-0.211
-0.208
-0.205
-0.202
-0.200
-0.197
-0.194
-0.212
-0.215
-0.219
-0.222
-0.225
-0.228
-0.231
-0.233
-0.236
-0.239
-0.241
-0.243
-0.245
-0.247
-0.248
-0.249
-0.250
-0.250
-0.250
-0.250
-0.249
-0.248
-0.247
-0.245
-0.243
-0.241
-0.239
-0.236
-0.234
-0.231
-0.228
-0.225
-0.221
-0.218
-0.215
-0.212
-0.209
-0.206
-0.203
-0.200
-0.197
-0.215
-0.219
-0.222
-0.225
-0.228
-0.232
-0.235
-0.238
-0.241
-0.243
-0.246
-0.248
-0.250
-0.252
-0.254
-0.255
-0.256
-0.256
-0.256
-0.256
-0.256
-0.255
-0.253
-0.252
-0.250
-0.247
-0.245
-0.242
-0.239
-0.236
-0.232
-0.229
-0.226
-0.222
-0.219
-0.216
-0.212
-0.209
-0.206
-0.203
-0.200
-0.218
-0.222
-0.225
-0.229
-0.232
-0.236
-0.239
-0.242
-0.245
-0.248
-0.251
-0.254
-0.256
-0.258
-0.260
-0.261
-0.262
-0.263
-0.263
-0.263
-0.263
-0.262
-0.260
-0.258
-0.256
-0.254
-0.251
-0.248
-0.245
-0.241
-0.238
-0.234
-0.230
-0.227
-0.223
-0.220
-0.216
-0.213
-0.209
-0.206
-0.203
-0.221
-0.225
-0.229
-0.232
-0.236
-0.240
-0.243
-0.247
-0.250
-0.254
-0.257
-0.260
-0.262
-0.264
-0.266
-0.268
-0.269
-0.270
-0.271
-0.271
-0.270
-0.269
-0.268
-0.266
-0.264
-0.261
-0.258
-0.254
-0.251
-0.247
-0.243
-0.239
-0.235
-0.232
-0.228
-0.224
-0.220
-0.217
-0.213
-0.209
-0.206
-0.224
-0.228
-0.232
-0.236
-0.240
-0.244
-0.248
-0.252
-0.255
-0.259
-0.262
-0.266
-0.269
-0.271
-0.273
-0.275
-0.277
-0.278
-0.279
-0.279
-0.278
-0.278
-0.276
-0.274
-0.272
-0.269
-0.266
-0.262
-0.258
-0.254
-0.249
-0.245
-0.241
-0.237
-0.232
-0.228
-0.224
-0.220
-0.217
-0.213
-0.209
-0.227
-0.231
-0.235
-0.240
-0.244
-0.248
-0.253
-0.257
-0.261
-0.265
-0.268
-0.272
-0.275
-0.278
-0.281
-0.283
-0.285
-0.287
-0.288
-0.288
-0.288
-0.287
-0.286
-0.284
-0.281
-0.278
-0.274
-0.270
-0.266
-0.261
-0.256
-0.251
-0.247
-0.242
-0.237
-0.233
-0.229
-0.225
-0.220
-0.216
-0.213
-0.230
-0.234
-0.239
-0.243
-0.248
-0.253
-0.257
-0.262
-0.266
-0.271
-0.275
-0.279
-0.283
-0.286
-0.289
-0.292
-0.294
-0.296
-0.298
-0.298
-0.299
-0.298
-0.297
-0.295
-0.292
-0.289
-0.284
-0.280
-0.275
-0.269
-0.264
-0.258
-0.253
-0.248
-0.243
-0.238
-0.233
-0.229
-0.224
-0.220
-0.216
-0.233
-0.238
-0.242
-0.247
-0.252
-0.257
-0.262
-0.267
-0.272
-0.277
-0.281
-0.286
-0.290
-0.294
-0.298
-0.301
-0.304
-0.307
-0.309
-0.310
-0.311
-0.311
-0.310
-0.308
-0.305
-0.301
-0.296
-0.291
-0.285
-0.279
-0.272
-0.266
-0.260
-0.254
-0.249
-0.243
-0.238
-0.233
-0.229
-0.224
-0.220
-0.236
-0.241
-0.246
-0.251
-0.256
-0.262
-0.267
-0.273
-0.278
-0.283
-0.289
-0.294
-0.299
-0.303
-0.308
-0.312
-0.316
-0.319
-0.321
-0.323
-0.325
-0.325
-0.324
-0.323
-0.320
-0.315
-0.310
-0.304
-0.296
-0.289
-0.282
-0.275
-0.268
-0.261
-0.255
-0.249
-0.243
-0.238
-0.233
-0.228
-0.224
-0.239
-0.244
-0.249
-0.255
-0.261
-0.266
-0.272
-0.278
-0.284
-0.290
-0.296
-0.302
-0.308
-0.313
-0.319
-0.324
-0.328
-0.332
-0.336
-0.339
-0.341
-0.342
-0.342
-0.341
-0.338
-0.333
-0.326
-0.319
-0.310
-0.301
-0.293
-0.284
-0.276
-0.269
-0.262
-0.255
-0.249
-0.243
-0.238
-0.232
-0.227
-0.242
-0.247
-0.253
-0.259
-0.265
-0.271
-0.278
-0.284
-0.291
-0.297
-0.304
-0.311
-0.317
-0.324
-0.330
-0.336
-0.342
-0.347
-0.352
-0.356
-0.360
-0.362
-0.363
-0.362
-0.359
-0.354
-0.346
-0.336
-0.326
-0.315
-0.305
-0.295
-0.285
-0.277
-0.269
-0.261
-0.255
-0.248
-0.242
-0.237
-0.231
-0.245
-0.250
-0.256
-0.263
-0.269
-0.276
-0.283
-0.290
-0.297
-0.305
-0.313
-0.320
-0.328
-0.336
-0.344
-0.351
-0.358
-0.365
-0.371
-0.377
-0.381
-0.385
-0.388
-0.388
-0.385
-0.378
-0.369
-0.357
-0.344
-0.331
-0.318
-0.306
-0.295
-0.285
-0.276
-0.268
-0.261
-0.254
-0.247
-0.241
-0.235
-0.247
-0.254
-0.260
-0.267
-0.274
-0.281
-0.289
-0.296
-0.305
-0.313
-0.322
-0.331
-0.340
-0.349
-0.358
-0.368
-0.376
-0.385
-0.393
-0.400
-0.407
-0.413
-0.417
-0.418
-0.415
-0.408
-0.396
-0.381
-0.365
-0.348
-0.332
-0.318
-0.305
-0.294
-0.284
-0.275
-0.267
-0.259
-0.252
-0.245
-0.239
-0.250
-0.257
-0.263
-0.271
-0.278
-0.286
-0.294
-0.303
-0.312
-0.322
-0.332
-0.342
-0.353
-0.364
-0.375
-0.387
-0.398
-0.408
-0.418
-0.428
-0.436
-0.444
-0.451
-0.453
-0.451
-0.442
-0.427
-0.408
-0.387
-0.367
-0.348
-0.331
-0.316
-0.303
-0.292
-0.282
-0.273
-0.265
-0.257
-0.250
-0.243
-0.253
-0.260
-0.267
-0.274
-0.283
-0.291
-0.300
-0.310
-0.320
-0.331
-0.343
-0.355
-0.368
-0.381
-0.396
-0.410
-0.423
-0.436
-0.449
-0.460
-0.472
-0.482
-0.490
-0.494
-0.491
-0.480
-0.461
-0.437
-0.411
-0.386
-0.363
-0.344
-0.327
-0.312
-0.300
-0.289
-0.279
-0.270
-0.262
-0.254
-0.247
-0.255
-0.262
-0.270
-0.278
-0.287
-0.296
-0.306
-0.317
-0.329
-0.341
-0.355
-0.369
-0.385
-0.402
-0.420
-0.438
-0.456
-0.472
-0.487
-0.501
-0.515
-0.527
-0.537
-0.542
-0.537
-0.521
-0.497
-0.467
-0.435
-0.405
-0.379
-0.356
-0.337
-0.321
-0.307
-0.296
-0.285
-0.275
-0.267
-0.259
-0.251
-0.257
-0.265
-0.273
-0.282
-0.291
-0.302
-0.312
-0.324
-0.337
-0.352
-0.368
-0.386
-0.406
-0.428
-0.452
-0.476
-0.499
-0.520
-0.538
-0.555
-0.570
-0.584
-0.595
-0.597
-0.589
-0.567
-0.535
-0.497
-0.459
-0.424
-0.394
-0.368
-0.347
-0.330
-0.315
-0.302
-0.291
-0.281
-0.271
-0.263
-0.255
-0.260
-0.268
-0.276
-0.286
-0.296
-0.307
-0.319
-0.332
-0.347
-0.364
-0.383
-0.406
-0.432
-0.461
-0.494
-0.527
-0.559
-0.588
-0.611
-0.630
-0.647
-0.662
-0.671
-0.669
-0.653
-0.621
-0.577
-0.529
-0.483
-0.442
-0.408
-0.380
-0.357
-0.338
-0.322
-0.308
-0.296
-0.286
-0.276
-0.267
-0.259
-0.261
-0.270
-0.279
-0.289
-0.300
-0.312
-0.325
-0.340
-0.357
-0.377
-0.400
-0.429
-0.463
-0.504
-0.551
-0.601
-0.649
-0.690
-0.721
-0.742
-0.759
-0.775
-0.785
-0.777
-0.744
-0.692
-0.628
-0.565
-0.508
-0.460
-0.421
-0.390
-0.365
-0.345
-0.329
-0.314
-0.302
-0.290
-0.280
-0.271
-0.262
-0.263
-0.272
-0.281
-0.292
-0.303
-0.316
-0.330
-0.347
-0.366
-0.390
-0.419
-0.456
-0.502
-0.561
-0.632
-0.712
-0.791
-0.855
-0.895
-0.914
-0.931
-0.958
-0.981
-0.966
-0.900
-0.803
-0.702
-0.611
-0.537
-0.479
-0.435
-0.401
-0.374
-0.353
-0.335
-0.320
-0.307
-0.295
-0.284
-0.275
-0.265
-0.264
-0.273
-0.283
-0.294
-0.306
-0.320
-0.336
-0.354
-0.376
-0.403
-0.439
-0.486
-0.549
-0.635
-0.748
-0.883
-1.023
-1.133
-1.183
-1.182
-1.194
-1.271
-1.372
-1.364
-1.207
-0.996
-0.813
-0.674
-0.574
-0.502
-0.450
-0.412
-0.383
-0.360
-0.342
-0.326
-0.312
-0.300
-0.289
-0.278
-0.269
-0.265
-0.275
-0.285
-0.296
-0.309
-0.323
-0.340
-0.360
-0.384
-0.416
-0.458
-0.517
-0.602
-0.729
-0.912
-1.156
-1.423
-1.625
-1.667
-1.578
-1.557
-1.822
-2.332
-2.433
-1.880
-1.332
-0.978
-0.757
-0.618
-0.527
-0.466
-0.424
-0.393
-0.369
-0.349
-0.333
-0.318
-0.305
-0.293
-0.282
-0.272
-0.266
-0.275
-0.286
-0.297
-0.310
-0.326
-0.343
-0.364
-0.391
-0.426
-0.474
-0.546
-0.657
-0.837
-1.134
-1.598
-2.154
-2.467
-2.368
-2.001
-1.887
-2.688
-5.632
-6.790
-3.345
-1.840
-1.188
-0.855
-0.666
-0.554
-0.484
-0.437
-0.404
-0.379
-0.358
-0.340
-0.324
-0.310
-0.297
-0.285
-0.275
-0.266
-0.275
-0.286
-0.298
-0.311
-0.326
-0.344
-0.366
-0.394
-0.432
-0.485
-0.567
-0.701
-0.935
-1.378
-2.261
-3.644
-3.812
-2.659
-1.849
-1.589
-3.018
-13.117
-23.626
-5.022
-2.378
-1.403
-0.946
-0.711
-0.581
-0.503
-0.453
-0.418
-0.390
-0.368
-0.348
-0.331
-0.315
-0.301
-0.289
-0.277
-0.265
-0.275
-0.285
-0.297
-0.310
-0.326
-0.344
-0.366
-0.394
-0.432
-0.488
-0.574
-0.719
-0.983
-1.519
-2.760
-5.471
-5.227
-1.383
0.238
0.956
-1.567
-4.324
-7.206
-5.434
-2.804
-1.553
-1.004
-0.741
-0.602
-0.522
-0.471
-0.434
-0.405
-0.380
-0.358
-0.338
-0.321
-0.306
-0.292
-0.280
-0.264
-0.273
-0.284
-0.295
-0.308
-0.323
-0.341
-0.362
-0.390
-0.426
-0.480
-0.562
-0.701
-0.952
-1.441
-2.448
-4.066
-3.880
-0.505
3.250
-0.449
-1.023
-2.622
-6.224
-6.069
-2.852
-1.533
-0.996
-0.746
-0.616
-0.542
-0.493
-0.455
-0.423
-0.394
-0.369
-0.347
-0.327
-0.310
-0.296
-0.283
-0.262
-0.271
-0.281
-0.292
-0.305
-0.319
-0.336
-0.356
-0.381
-0.414
-0.461
-0.535
-0.654
-0.860
-1.241
-1.997
-3.697
-4.678
-2.386
-3.075
-1.220
-1.167
-2.088
-3.461
-3.393
-2.106
-1.306
-0.919
-0.727
-0.624
-0.563
-0.518
-0.479
-0.443
-0.411
-0.381
-0.356
-0.334
-0.315
-0.299
-0.285
-0.260
-0.269
-0.278
-0.289
-0.300
-0.313
-0.328
-0.346
-0.367
-0.396
-0.435
-0.494
-0.587
-0.740
-1.011
-1.597
-3.857
-7.247
-0.476
-1.253
-0.832
-1.000
-1.481
-1.822
-1.739
-1.355
-1.016
-0.808
-0.693
-0.628
-0.584
-0.545
-0.506
-0.465
-0.427
-0.393
-0.364
-0.339
-0.319
-0.301
-0.286
-0.258
-0.266
-0.275
-0.284
-0.294
-0.306
-0.319
-0.333
-0.351
-0.374
-0.404
-0.447
-0.512
-0.612
-0.770
-1.038
-1.458
-1.172
0.046
-0.065
-0.394
-0.728
-1.045
-1.120
-1.023
-0.889
-0.775
-0.700
-0.656
-0.629
-0.604
-0.571
-0.530
-0.485
-0.442
-0.403
-0.371
-0.344
-0.321
-0.303
-0.287
-0.255
-0.263
-0.270
-0.279
-0.288
-0.298
-0.308
-0.320
-0.333
-0.349
-0.371
-0.400
-0.440
-0.495
-0.565
-0.633
-0.612
-0.305
0.250
0.635
0.086
-0.276
-0.500
-0.572
-0.576
-0.585
-0.600
-0.611
-0.621
-0.625
-0.615
-0.588
-0.546
-0.498
-0.451
-0.409
-0.374
-0.346
-0.322
-0.303
-0.287
-0.252
-0.259
-0.266
-0.274
-0.281
-0.289
-0.297
-0.306
-0.315
-0.326
-0.339
-0.356
-0.378
-0.402
-0.421
-0.413
-0.329
-0.103
0.298
0.738
0.666
0.349
0.137
-0.067
-0.245
-0.383
-0.482
-0.548
-0.588
-0.609
-0.609
-0.586
-0.546
-0.499
-0.451
-0.409
-0.374
-0.345
-0.321
-0.302
-0.286
-0.249
-0.255
-0.262
-0.268
-0.275
-0.281
-0.287
-0.292
-0.298
-0.304
-0.311
-0.319
-0.328
-0.333
-0.326
-0.290
-0.192
0.014
0.431
1.442
3.581
1.104
0.789
0.357
-0.028
-0.273
-0.424
-0.512
-0.560
-0.582
-0.585
-0.565
-0.529
-0.486
-0.442
-0.402
-0.369
-0.341
-0.318
-0.299
-0.284
-0.246
-0.251
-0.257
-0.263
-0.268
-0.273
-0.277
-0.281
-0.284
-0.286
-0.288
-0.290
-0.291
-0.286
-0.267
-0.217
-0.109
0.111
0.561
1.675
4.087
1.090
1.033
0.578
0.069
-0.250
-0.424
-0.506
-0.541
-0.552
-0.549
-0.530
-0.500
-0.463
-0.425
-0.390
-0.360
-0.334
-0.313
-0.295
-0.281
-0.242
-0.248
-0.253
-0.258
-0.262
-0.266
-0.269
-0.271
-0.272
-0.272
-0.272
-0.270
-0.267
-0.257
-0.231
-0.176
-0.060
0.183
0.734
1.823
2.193
2.200
1.572
0.646
0.039
-0.315
-0.480
-0.530
-0.534
-0.526
-0.511
-0.491
-0.465
-0.434
-0.403
-0.374
-0.348
-0.326
-0.306
-0.290
-0.276
-0.239
-0.244
-0.249
-0.253
-0.257
-0.260
-0.263
-0.264
-0.264
-0.263
-0.261
-0.258
-0.253
-0.241
-0.215
-0.160
-0.047
0.196
0.819
2.839
2.201
1.903
1.386
0.475
-0.119
-0.450
-0.572
-0.571
-0.536
-0.503
-0.477
-0.455
-0.431
-0.406
-0.381
-0.357
-0.335
-0.315
-0.299
-0.284
-0.271
-0.236
-0.240
-0.245
-0.249
-0.253
-0.256
-0.258
-0.258
-0.258
-0.257
-0.255
-0.253
-0.247
-0.236
-0.212
-0.164
-0.067
0.123
0.508
1.124
1.217
1.098
0.730
0.171
-0.302
-0.578
-0.648
-0.600
-0.532
-0.481
-0.447
-0.422
-0.400
-0.379
-0.359
-0.339
-0.321
-0.305
-0.290
-0.277
-0.266
-0.232
-0.237
-0.241
-0.245
-0.249
-0.251
-0.253
-0.255
-0.255
-0.254
-0.253
-0.251
-0.247
-0.238
-0.218
-0.179
-0.106
0.021
0.225
0.491
0.691
0.598
0.293
-0.076
-0.413
-0.611
-0.645
-0.584
-0.511
-0.455
-0.419
-0.394
-0.374
-0.356
-0.339
-0.323
-0.308
-0.294
-0.282
-0.271
-0.260
-0.229
-0.234
-0.238
-0.241
-0.245
-0.248
-0.250
-0.252
-0.252
-0.253
-0.253
-0.252
-0.249
-0.242
-0.227
-0.197
-0.146
-0.066
0.045
0.171
0.249
0.196
0.021
-0.214
-0.431
-0.561
-0.579
-0.532
-0.473
-0.425
-0.392
-0.369
-0.351
-0.336
-0.322
-0.308
-0.296
-0.284
-0.274
-0.264
-0.255
-0.226
-0.230
-0.234
-0.238
-0.241
-0.244
-0.247
-0.249
-0.251
-0.252
-0.253
-0.253
-0.251
-0.246
-0.235
-0.213
-0.178
-0.129
-0.067
-0.009
0.017
-0.020
-0.124
-0.266
-0.401
-0.481
-0.496
-0.468
-0.427
-0.392
-0.366
-0.346
-0.331
-0.318
-0.306
-0.295
-0.285
-0.275
-0.266
-0.257
-0.249
-0.223
-0.227
-0.231
-0.234
-0.238
-0.241
-0.244
-0.246
-0.249
-0.250
-0.252
-0.253
-0.252
-0.249
-0.241
-0.226
-0.202
-0.171
-0.136
-0.107
-0.099
-0.125
-0.188
-0.275
-0.357
-0.409
-0.422
-0.408
-0.384
-0.361
-0.341
-0.326
-0.313
-0.302
-0.292
-0.283
-0.274
-0.266
-0.258
-0.250
-0.243
-0.219
-0.223
-0.227
-0.231
-0.234
-0.238
-0.241
-0.243
-0.246
-0.248
-0.250
-0.252
-0.252
-0.250
-0.244
-0.234
-0.218
-0.198
-0.178
-0.162
-0.160
-0.178
-0.217
-0.268
-0.318
-0.351
-0.364
-0.359
-0.346
-0.332
-0.319
-0.307
-0.297
-0.288
-0.280
-0.272
-0.265
-0.258
-0.251
-0.244
-0.238
-0.216
-0.220
-0.224
-0.227
-0.231
-0.234
-0.237
-0.240
-0.243
-0.245
-0.248
-0.249
-0.250
-0.249
-0.245
-0.238
-0.228
-0.215
-0.203
-0.194
-0.194
-0.205
-0.228
-0.259
-0.289
-0.311
-0.322
-0.322
-0.316
-0.308
-0.299
-0.291
-0.283
-0.276
-0.269
-0.263
-0.256
-0.250
-0.244
-0.238
-0.232
-0.213
-0.216
-0.220
-0.223
-0.227
-0.230
-0.233
-0.236
-0.239
-0.242
-0.244
-0.246
-0.247
-0.246
-0.244
-0.239
-0.233
-0.225
-0.218
-0.213
-0.213
-0.220
-0.234
-0.252
-0.270
-0.285
-0.293
-0.295
-0.293
-0.288
-0.283
-0.277
-0.271
-0.265
-0.260
-0.254
-0.248
-0.243
-0.238
-0.232
-0.227
-0.209
-0.213
-0.216
-0.220
-0.223
-0.226
-0.229
-0.232
-0.235
-0.238
-0.240
-0.242
-0.243
-0.243
-0.241
-0.239
-0.235
-0.230
-0.226
-0.223
-0.223
-0.228
-0.236
-0.247
-0.258
-0.267
-0.273
-0.275
-0.275
-0.272
-0.269
-0.265
-0.260
-0.255
-0.251
-0.246
-0.241
-0.236
-0.231
-0.227
-0.222
-0.206
-0.209
-0.213
-0.216
-0.219
-0.222
-0.225
-0.228
-0.231
-0.233
-0.235
-0.237
-0.238
-0.239
-0.238
-0.237
-0.234
-0.231
-0.229
-0.228
-0.228
-0.231
-0.236
-0.242
-0.249
-0.255
-0.259
-0.261
-0.261
-0.259
-0.257
-0.254
-0.250
-0.247
-0.243
-0.238
-0.234
-0.230
-0.226
-0.221
-0.217
-0.203
-0.206
-0.209
-0.212
-0.215
-0.218
-0.221
-0.224
-0.226
-0.229
-0.231
-0.232
-0.234
-0.234
-0.234
-0.234
-0.232
-0.231
-0.230
-0.229
-0.229
-0.231
-0.234
-0.238
-0.242
-0.246
-0.248
-0.250
-0.250
-0.249
-0.247
-0.245
-0.242
-0.239
-0.235
-0.232
-0.228
-0.224
-0.220
-0.216
-0.212
-0.172
-0.174
-0.175
-0.177
-0.178
-0.179
-0.181
-0.182
-0.183
-0.184
-0.185
-0.185
-0.186
-0.186
-0.187
-0.187
-0.187
-0.187
-0.187
-0.187
-0.186
-0.186
-0.185
-0.184
-0.183
-0.183
-0.181
-0.180
-0.179
-0.178
-0.176
-0.175
-0.174
-0.172
-0.170
-0.169
-0.167
-0.166
-0.164
-0.162
-0.161
-0.175
-0.177
-0.178
-0.180
-0.181
-0.182
-0.184
-0.185
-0.186
-0.187
-0.188
-0.189
-0.189
-0.190
-0.190
-0.190
-0.191
-0.191
-0.190
-0.190
-0.190
-0.189
-0.188
-0.188
-0.187
-0.186
-0.185
-0.183
-0.182
-0.181
-0.179
-0.178
-0.176
-0.175
-0.173
-0.171
-0.170
-0.168
-0.166
-0.165
-0.163
-0.178
-0.179
-0.181
-0.183
-0.184
-0.186
-0.187
-0.188
-0.189
-0.190
-0.191
-0.192
-0.193
-0.193
-0.194
-0.194
-0.194
-0.194
-0.194
-0.194
-0.193
-0.193
-0.192
-0.191
-0.190
-0.189
-0.188
-0.187
-0.185
-0.184
-0.182
-0.181
-0.179
-0.177
-0.176
-0.174
-0.172
-0.170
-0.169
-0.167
-0.165
-0.180
-0.182
-0.184
-0.186
-0.187
-0.189
-0.190
-0.191
-0.193
-0.194
-0.195
-0.196
-0.196
-0.197
-0.197
-0.198
-0.198
-0.198
-0.198
-0.197
-0.197
-0.196
-0.196
-0.195
-0.194
-0.193
-0.191
-0.190
-0.188
-0.187
-0.185
-0.184
-0.182
-0.180
-0.178
-0.177
-0.175
-0.173
-0.171
-0.169
-0.167
-0.183
-0.185
-0.187
-0.189
-0.190
-0.192
-0.193
-0.195
-0.196
-0.197
-0.198
-0.199
-0.200
-0.201
-0.201
-0.202
-0.202
-0.202
-0.202
-0.201
-0.201
-0.200
-0.199
-0.198
-0.197
-0.196
-0.195
-0.193
-0.192
-0.190
-0.189
-0.187
-0.185
-0.183
-0.181
-0.179
-0.177
-0.176
-0.174
-0.172
-0.170
-0.186
-0.188
-0.190
-0.192
-0.193
-0.195
-0.197
-0.198
-0.200
-0.201
-0.202
-0.203
-0.204
-0.205
-0.205
-0.205
-0.206
-0.206
-0.205
-0.205
-0.205
-0.204
-0.203
-0.202
-0.201
-0.200
-0.198
-0.197
-0.195
-0.193
-0.192
-0.190
-0.188
-0.186
-0.184
-0.182
-0.180
-0.178
-0.176
-0.174
-0.172
-0.189
-0.191
-0.193
-0.195
-0.197
-0.199
-0.200
-0.202
-0.203
-0.205
-0.206
-0.207
-0.208
-0.209
-0.209
-0.210
-0.210
-0.210
-0.210
-0.209
-0.209
-0.208
-0.207
-0.206
-0.205
-0.203
-0.202
-0.200
-0.199
-0.197
-0.195
-0.193
-0.191
-0.189
-0.187
-0.185
-0.183
-0.181
-0.179
-0.177
-0.174
-0.192
-0.194
-0.196
-0.198
-0.200
-0.202
-0.204
-0.205
-0.207
-0.208
-0.210
-0.211
-0.212
-0.213
-0.213
-0.214
-0.214
-0.214
-0.214
-0.213
-0.213
-0.212
-0.211
-0.210
-0.209
-0.207
-0.206
-0.204
-0.202
-0.200
-0.198
-0.196
-0.194
-0.192
-0.190
-0.188
-0.186
-0.183
-0.181
-0.179
-0.177
-0.194
-0.197
-0.199
-0.201
-0.203
-0.205
-0.207
-0.209
-0.211
-0.212
-0.214
-0.215
-0.216
-0.217
-0.218
-0.218
-0.218
-0.218
-0.218
-0.218
-0.217
-0.216
-0.215
-0.214
-0.213
-0.211
-0.210
-0.208
-0.206
-0.204
-0.202
-0.200
-0.198
-0.195
-0.193
-0.191
-0.189
-0.186
-0.184
-0.182
-0.179
-0.197
-0.200
-0.202
-0.205
-0.207
-0.209
-0.211
-0.213
-0.215
-0.216
-0.218
-0.219
-0.220
-0.221
-0.222
-0.223
-0.223
-0.223
-0.223
-0.222
-0.222
-0.221
-0.220
-0.219
-0.217
-0.215
-0.214
-0.212
-0.210
-0.208
-0.206
-0.203
-0.201
-0.199
-0.196
-0.194
-0.191
-0.189
-0.187
-0.184
-0.182
-0.200
-0.203
-0.205
-0.208
-0.210
-0.213
-0.215
-0.217
-0.219
-0.221
-0.222
-0.224
-0.225
-0.226
-0.227
-0.227
-0.228
-0.228
-0.227
-0.227
-0.226
-0.226
-0.224
-0.223
-0.222
-0.220
-0.218
-0.216
-0.214
-0.212
-0.209
-0.207
-0.204
-0.202
-0.199
-0.197
-0.194
-0.192
-0.189
-0.187
-0.184
-0.203
-0.206
-0.209
-0.211
-0.214
-0.216
-0.219
-0.221
-0.223
-0.225
-0.227
-0.228
-0.229
-0.231
-0.231
-0.232
-0.232
-0.233
-0.232
-0.232
-0.231
-0.230
-0.229
-0.228
-0.226
-0.224
-0.222
-0.220
-0.218
-0.216
-0.213
-0.211
-0.208
-0.205
-0.203
-0.200
-0.197
-0.195
-0.192
-0.190
-0.187
-0.206
-0.209
-0.212
-0.215
-0.217
-0.220
-0.222
-0.225
-0.227
-0.229
-0.231
-0.233
-0.234
-0.235
-0.236
-0.237
-0.238
-0.238
-0.238
-0.237
-0.236
-0.236
-0.234
-0.233
-0.231
-0.229
-0.227
-0.225
-0.222
-0.220
-0.217
-0.214
-0.212
-0.209
-0.206
-0.203
-0.201
-0.198
-0.195
-0.193
-0.190
-0.209
-0.212
-0.215
-0.218
-0.221
-0.224
-0.227
-0.229
-0.231
-0.234
-0.236
-0.238
-0.239
-0.241
-0.242
-0.242
-0.243
-0.243
-0.243
-0.243
-0.242
-0.241
-0.240
-0.238
-0.236
-0.234
-0.232
-0.229
-0.227
-0.224
-0.221
-0.218
-0.216
-0.213
-0.210
-0.207
-0.204
-0.201
-0.198
-0.195
-0.193
-0.212
-0.216
-0.219
-0.222
-0.225
-0.228
-0.231
-0.233
-0.236
-0.238
-0.241
-0.243
-0.244
-0.246
-0.247
-0.248
-0.249
-0.249
-0.249
-0.248
-0.248
-0.247
-0.245
-0.244
-0.242
-0.239
-0.237
-0.234
-0.232
-0.229
-0.226
-0.223
-0.220
-0.217
-0.213
-0.210
-0.207
-0.204
-0.201
-0.198
-0.195
-0.215
-0.219
-0.222
-0.225
-0.229
-0.232
-0.235
-0.238
-0.241
-0.243
-0.246
-0.248
-0.250
-0.252
-0.253
-0.254
-0.255
-0.255
-0.255
-0.255
-0.254
-0.253
-0.251
-0.250
-0.248
-0.245
-0.243
-0.240
-0.237
-0.234
-0.230
-0.227
-0.224
-0.221
-0.217
-0.214
-0.211
-0.208
-0.205
-0.201
-0.198
-0.218
-0.222
-0.226
-0.229
-0.232
-0.236
-0.239
-0.242
-0.245
-0.248
-0.251
-0.253
-0.256
-0.257
-0.259
-0.260
-0.261
-0.262
-0.262
-0.261
-0.261
-0.260
-0.258
-0.256
-0.254
-0.251
-0.248
-0.245
-0.242
-0.239
-0.235
-0.232
-0.228
-0.225
-0.221
-0.218
-0.214
-0.211
-0.208
-0.205
-0.201
-0.222
-0.225
-0.229
-0.233
-0.236
-0.240
-0.244
-0.247
-0.250
-0.253
-0.256
-0.259
-0.262
-0.264
-0.266
-0.267
-0.268
-0.269
-0.269
-0.269
-0.268
-0.267
-0.265
-0.263
-0.261
-0.258
-0.255
-0.252
-0.248
-0.244
-0.241
-0.237
-0.233
-0.229
-0.226
-0.222
-0.218
-0.215
-0.211
-0.208
-0.205
-0.225
-0.229
-0.232
-0.236
-0.240
-0.244
-0.248
-0.252
-0.255
-0.259
-0.262
-0.265
-0.268
-0.270
-0.273
-0.274
-0.276
-0.276
-0.277
-0.277
-0.276
-0.275
-0.273
-0.271
-0.269
-0.266
-0.262
-0.259
-0.255
-0.251
-0.246
-0.242
-0.238
-0.234
-0.230
-0.226
-0.222
-0.219
-0.215
-0.211
-0.208
-0.228
-0.232
-0.236
-0.240
-0.244
-0.249
-0.253
-0.257
-0.261
-0.265
-0.268
-0.272
-0.275
-0.278
-0.280
-0.282
-0.284
-0.285
-0.285
-0.285
-0.285
-0.284
-0.282
-0.280
-0.277
-0.274
-0.270
-0.266
-0.262
-0.257
-0.253
-0.248
-0.244
-0.239
-0.235
-0.231
-0.227
-0.223
-0.219
-0.215
-0.211
-0.231
-0.235
-0.240
-0.244
-0.249
-0.253
-0.258
-0.262
-0.266
-0.271
-0.275
-0.279
-0.282
-0.285
-0.288
-0.291
-0.293
-0.294
-0.295
-0.295
-0.295
-0.294
-0.293
-0.290
-0.287
-0.284
-0.280
-0.275
-0.270
-0.265
-0.260
-0.255
-0.250
-0.245
-0.240
-0.235
-0.231
-0.227
-0.223
-0.219
-0.215
-0.234
-0.238
-0.243
-0.248
-0.253
-0.258
-0.263
-0.267
-0.272
-0.277
-0.281
-0.286
-0.290
-0.294
-0.297
-0.300
-0.303
-0.305
-0.306
-0.307
-0.307
-0.306
-0.305
-0.303
-0.299
-0.295
-0.291
-0.285
-0.280
-0.274
-0.268
-0.262
-0.256
-0.251
-0.246
-0.241
-0.236
-0.231
-0.227
-0.222
-0.218
-0.237
-0.242
-0.247
-0.252
-0.257
-0.262
-0.268
-0.273
-0.278
-0.284
-0.289
-0.294
-0.298
-0.303
-0.307
-0.310
-0.314
-0.316
-0.318
-0.320
-0.320
-0.320
-0.319
-0.317
-0.314
-0.309
-0.304
-0.298
-0.291
-0.284
-0.277
-0.270
-0.264
-0.258
-0.252
-0.246
-0.241
-0.236
-0.231
-0.226
-0.222
-0.240
-0.245
-0.250
-0.256
-0.262
-0.267
-0.273
-0.279
-0.285
-0.291
-0.296
-0.302
-0.307
-0.312
-0.317
-0.322
-0.326
-0.329
-0.332
-0.335
-0.336
-0.337
-0.336
-0.334
-0.331
-0.326
-0.320
-0.312
-0.304
-0.296
-0.287
-0.279
-0.272
-0.265
-0.258
-0.252
-0.246
-0.241
-0.236
-0.231
-0.226
-0.243
-0.248
-0.254
-0.260
-0.266
-0.272
-0.279
-0.285
-0.291
-0.298
-0.304
-0.311
-0.317
-0.323
-0.329
-0.335
-0.340
-0.345
-0.349
-0.352
-0.355
-0.357
-0.357
-0.356
-0.353
-0.347
-0.339
-0.330
-0.320
-0.310
-0.299
-0.290
-0.281
-0.273
-0.265
-0.259
-0.252
-0.246
-0.241
-0.235
-0.230
-0.246
-0.252
-0.258
-0.264
-0.271
-0.277
-0.284
-0.291
-0.298
-0.306
-0.313
-0.320
-0.328
-0.335
-0.342
-0.349
-0.356
-0.362
-0.367
-0.372
-0.377
-0.380
-0.382
-0.382
-0.379
-0.373
-0.363
-0.352
-0.339
-0.326
-0.313
-0.302
-0.291
-0.282
-0.273
-0.265
-0.258
-0.252
-0.246
-0.240
-0.234
-0.249
-0.255
-0.262
-0.268
-0.275
-0.283
-0.290
-0.298
-0.306
-0.314
-0.322
-0.331
-0.339
-0.348
-0.357
-0.365
-0.374
-0.381
-0.389
-0.396
-0.402
-0.408
-0.413
-0.415
-0.412
-0.405
-0.393
-0.378
-0.361
-0.344
-0.329
-0.315
-0.302
-0.291
-0.281
-0.273
-0.265
-0.258
-0.251
-0.244
-0.238
-0.252
-0.258
-0.265
-0.272
-0.280
-0.288
-0.296
-0.305
-0.313
-0.323
-0.332
-0.342
-0.352
-0.362
-0.373
-0.383
-0.394
-0.404
-0.413
-0.423
-0.432
-0.441
-0.449
-0.454
-0.452
-0.444
-0.428
-0.409
-0.387
-0.365
-0.346
-0.329
-0.314
-0.301
-0.290
-0.280
-0.271
-0.263
-0.256
-0.249
-0.243
-0.255
-0.262
-0.269
-0.277
-0.285
-0.293
-0.302
-0.312
-0.322
-0.332
-0.343
-0.354
-0.366
-0.379
-0.391
-0.404
-0.417
-0.429
-0.442
-0.454
-0.466
-0.480
-0.492
-0.500
-0.501
-0.490
-0.470
-0.444
-0.415
-0.388
-0.364
-0.344
-0.326
-0.312
-0.299
-0.288
-0.278
-0.270
-0.261
-0.254
-0.247
-0.257
-0.265
-0.273
-0.281
-0.290
-0.299
-0.309
-0.319
-0.330
-0.342
-0.354
-0.368
-0.382
-0.397
-0.413
-0.429
-0.445
-0.460
-0.475
-0.490
-0.506
-0.524
-0.542
-0.554
-0.556
-0.543
-0.516
-0.482
-0.445
-0.412
-0.383
-0.358
-0.338
-0.322
-0.308
-0.296
-0.285
-0.276
-0.267
-0.259
-0.251
-0.260
-0.268
-0.276
-0.285
-0.294
-0.305
-0.315
-0.327
-0.339
-0.353
-0.367
-0.383
-0.401
-0.419
-0.439
-0.460
-0.480
-0.498
-0.516
-0.534
-0.554
-0.576
-0.598
-0.615
-0.617
-0.599
-0.565
-0.520
-0.475
-0.434
-0.400
-0.372
-0.350
-0.332
-0.316
-0.303
-0.292
-0.281
-0.272
-0.264
-0.256
-0.263
-0.271
-0.280
-0.289
-0.299
-0.310
-0.322
-0.335
-0.349
-0.365
-0.382
-0.401
-0.423
-0.447
-0.473
-0.500
-0.526
-0.550
-0.571
-0.592
-0.613
-0.638
-0.663
-0.680
-0.680
-0.655
-0.611
-0.556
-0.502
-0.455
-0.416
-0.385
-0.360
-0.341
-0.324
-0.310
-0.298
-0.287
-0.277
-0.268
-0.260
-0.265
-0.274
-0.283
-0.293
-0.304
-0.316
-0.329
-0.343
-0.359
-0.378
-0.398
-0.422
-0.450
-0.483
-0.518
-0.555
-0.592
-0.624
-0.651
-0.673
-0.694
-0.718
-0.741
-0.754
-0.745
-0.710
-0.652
-0.587
-0.525
-0.472
-0.429
-0.396
-0.370
-0.349
-0.332
-0.317
-0.304
-0.293
-0.282
-0.272
-0.264
-0.267
-0.276
-0.286
-0.297
-0.309
-0.322
-0.336
-0.352
-0.370
-0.391
-0.417
-0.447
-0.484
-0.529
-0.581
-0.637
-0.693
-0.740
-0.774
-0.796
-0.814
-0.834
-0.851
-0.853
-0.825
-0.770
-0.694
-0.616
-0.545
-0.486
-0.441
-0.405
-0.378
-0.356
-0.338
-0.323
-0.310
-0.298
-0.287
-0.277
-0.267
-0.269
-0.278
-0.289
-0.300
-0.313
-0.327
-0.343
-0.360
-0.381
-0.406
-0.437
-0.476
-0.527
-0.591
-0.672
-0.764
-0.860
-0.939
-0.985
-0.998
-1.002
-1.018
-1.036
-1.024
-0.961
-0.861
-0.751
-0.650
-0.566
-0.500
-0.451
-0.414
-0.386
-0.363
-0.345
-0.329
-0.315
-0.303
-0.291
-0.281
-0.271
-0.270
-0.280
-0.291
-0.303
-0.316
-0.332
-0.349
-0.368
-0.392
-0.421
-0.459
-0.509
-0.578
-0.675
-0.804
-0.971
-1.155
-1.317
-1.386
-1.353
-1.305
-1.334
-1.404
-1.387
-1.235
-1.030
-0.844
-0.700
-0.593
-0.517
-0.462
-0.423
-0.394
-0.371
-0.352
-0.335
-0.321
-0.308
-0.296
-0.285
-0.274
-0.271
-0.281
-0.293
-0.305
-0.320
-0.336
-0.354
-0.375
-0.402
-0.435
-0.480
-0.544
-0.637
-0.782
-1.000
-1.317
-1.719
-2.118
-2.276
-2.022
-1.772
-1.877
-2.254
-2.313
-1.841
-1.340
-0.994
-0.771
-0.629
-0.537
-0.476
-0.434
-0.403
-0.379
-0.360
-0.342
-0.327
-0.313
-0.300
-0.288
-0.278
-0.272
-0.282
-0.294
-0.307
-0.322
-0.338
-0.358
-0.381
-0.409
-0.446
-0.498
-0.576
-0.698
-0.906
-1.273
-1.918
-2.888
-3.953
-4.592
-3.250
-2.292
-2.644
-4.574
-5.268
-3.093
-1.828
-1.201
-0.865
-0.674
-0.562
-0.493
-0.448
-0.415
-0.390
-0.369
-0.351
-0.334
-0.319
-0.305
-0.292
-0.281
-0.272
-0.282
-0.294
-0.307
-0.322
-0.340
-0.360
-0.384
-0.414
-0.454
-0.511
-0.599
-0.748
-1.021
-1.590
-2.972
-6.307
-7.683
-7.317
-3.999
-2.201
-2.759
-7.514
-10.880
-4.703
-2.453
-1.441
-0.963
-0.721
-0.590
-0.515
-0.467
-0.432
-0.405
-0.382
-0.361
-0.342
-0.325
-0.310
-0.296
-0.284
-0.271
-0.282
-0.293
-0.307
-0.322
-0.339
-0.360
-0.384
-0.415
-0.455
-0.514
-0.607
-0.767
-1.077
-1.776
-3.917
-20.270
-21.543
1.488
-1.508
-0.813
0.421
-0.621
-6.448
-7.979
-3.290
-1.655
-1.036
-0.758
-0.619
-0.542
-0.493
-0.456
-0.425
-0.398
-0.374
-0.352
-0.333
-0.316
-0.300
-0.287
-0.270
-0.280
-0.292
-0.305
-0.320
-0.337
-0.357
-0.381
-0.411
-0.450
-0.506
-0.594
-0.747
-1.035
-1.647
-3.155
-7.020
-6.938
-2.236
-1.005
-0.677
1.959
-2.505
-22.488
-18.575
-3.699
-1.681
-1.044
-0.776
-0.647
-0.576
-0.527
-0.488
-0.452
-0.419
-0.389
-0.363
-0.341
-0.321
-0.305
-0.290
-0.268
-0.278
-0.289
-0.302
-0.316
-0.332
-0.351
-0.373
-0.401
-0.436
-0.485
-0.562
-0.692
-0.925
-1.366
-2.247
-3.951
-4.362
-3.640
-15.092
0.846
-0.903
-2.513
-5.329
-5.095
-2.546
-1.429
-0.975
-0.775
-0.677
-0.620
-0.575
-0.530
-0.486
-0.444
-0.408
-0.376
-0.349
-0.327
-0.309
-0.293
-0.266
-0.276
-0.286
-0.298
-0.310
-0.325
-0.342
-0.362
-0.385
-0.414
-0.455
-0.516
-0.616
-0.784
-1.084
-1.685
-3.463
-3.667
8.747
-1.455
0.813
-1.056
-2.175
-2.443
-2.091
-1.512
-1.093
-0.871
-0.764
-0.714
-0.678
-0.636
-0.583
-0.526
-0.472
-0.426
-0.388
-0.357
-0.332
-0.312
-0.295
-0.264
-0.272
-0.282
-0.292
-0.304
-0.316
-0.331
-0.347
-0.365
-0.388
-0.418
-0.462
-0.531
-0.639
-0.811
-1.079
-1.367
-0.303
3.320
0.780
-0.290
-1.153
-2.354
-1.793
-1.155
-0.930
-0.822
-0.768
-0.753
-0.754
-0.743
-0.703
-0.638
-0.565
-0.499
-0.444
-0.399
-0.364
-0.336
-0.314
-0.296
-0.261
-0.269
-0.277
-0.286
-0.296
-0.307
-0.318
-0.330
-0.343
-0.358
-0.378
-0.406
-0.448
-0.508
-0.585
-0.653
-0.573
0.069
1.624
1.911
0.196
-0.451
-0.909
-0.698
-0.495
-0.526
-0.615
-0.683
-0.738
-0.783
-0.794
-0.755
-0.679
-0.595
-0.517
-0.455
-0.406
-0.368
-0.338
-0.315
-0.297
-0.257
-0.265
-0.272
-0.280
-0.288
-0.296
-0.304
-0.312
-0.320
-0.328
-0.339
-0.355
-0.376
-0.403
-0.426
-0.419
-0.314
-0.012
0.548
1.250
0.732
0.498
0.501
0.244
-0.013
-0.263
-0.485
-0.624
-0.715
-0.778
-0.800
-0.764
-0.688
-0.600
-0.521
-0.457
-0.407
-0.368
-0.338
-0.314
-0.296
-0.254
-0.261
-0.267
-0.274
-0.281
-0.287
-0.292
-0.296
-0.299
-0.302
-0.305
-0.311
-0.318
-0.326
-0.322
-0.288
-0.185
0.043
0.563
1.941
1.997
1.450
4.280
1.022
0.204
-0.201
-0.455
-0.598
-0.682
-0.736
-0.753
-0.722
-0.657
-0.580
-0.508
-0.448
-0.401
-0.363
-0.334
-0.312
-0.293
-0.250
-0.257
-0.263
-0.268
-0.274
-0.278
-0.281
-0.282
-0.282
-0.280
-0.279
-0.278
-0.277
-0.274
-0.258
-0.211
-0.101
0.134
0.618
1.576
2.138
-7.313
3.124
1.333
0.281
-0.259
-0.512
-0.613
-0.655
-0.677
-0.679
-0.652
-0.602
-0.541
-0.482
-0.431
-0.389
-0.355
-0.329
-0.307
-0.290
-0.247
-0.253
-0.258
-0.263
-0.267
-0.270
-0.272
-0.271
-0.269
-0.265
-0.260
-0.256
-0.252
-0.244
-0.224
-0.171
-0.051
0.216
0.852
2.378
3.735
13.877
4.813
1.329
0.161
-0.462
-0.673
-0.681
-0.648
-0.625
-0.606
-0.579
-0.540
-0.495
-0.449
-0.408
-0.373
-0.344
-0.321
-0.301
-0.285
-0.244
-0.249
-0.254
-0.258
-0.262
-0.264
-0.265
-0.264
-0.261
-0.256
-0.250
-0.245
-0.241
-0.233
-0.212
-0.159
-0.039
0.235
1.015
5.708
-2.483
6.370
3.360
0.774
-0.287
-0.886
-0.948
-0.792
-0.659
-0.587
-0.546
-0.516
-0.484
-0.451
-0.416
-0.384
-0.356
-0.332
-0.311
-0.294
-0.280
-0.240
-0.245
-0.250
-0.254
-0.257
-0.259
-0.260
-0.259
-0.256
-0.252
-0.248
-0.244
-0.240
-0.234
-0.216
-0.169
-0.064
0.157
0.644
1.612
3.732
2.641
1.464
0.285
-0.726
-1.270
-1.175
-0.868
-0.660
-0.553
-0.500
-0.466
-0.439
-0.412
-0.386
-0.361
-0.339
-0.319
-0.301
-0.287
-0.274
-0.237
-0.242
-0.246
-0.250
-0.253
-0.256
-0.257
-0.256
-0.255
-0.252
-0.250
-0.248
-0.246
-0.242
-0.227
-0.189
-0.108
0.044
0.320
0.830
1.740
1.352
0.578
-0.142
-0.855
-1.233
-1.108
-0.826
-0.626
-0.516
-0.460
-0.427
-0.402
-0.380
-0.360
-0.341
-0.322
-0.306
-0.292
-0.279
-0.267
-0.233
-0.238
-0.242
-0.246
-0.250
-0.252
-0.254
-0.255
-0.254
-0.254
-0.254
-0.254
-0.254
-0.251
-0.240
-0.210
-0.152
-0.051
0.102
0.307
0.478
0.402
0.092
-0.334
-0.752
-0.953
-0.884
-0.706
-0.562
-0.474
-0.425
-0.394
-0.373
-0.355
-0.338
-0.322
-0.308
-0.294
-0.282
-0.271
-0.261
-0.230
-0.234
-0.239
-0.243
-0.246
-0.249
-0.252
-0.253
-0.254
-0.256
-0.257
-0.259
-0.260
-0.259
-0.250
-0.228
-0.187
-0.122
-0.035
0.056
0.107
0.061
-0.107
-0.358
-0.594
-0.707
-0.677
-0.582
-0.493
-0.431
-0.392
-0.366
-0.348
-0.333
-0.319
-0.307
-0.295
-0.283
-0.273
-0.263
-0.255
-0.227
-0.231
-0.235
-0.239
-0.243
-0.246
-0.249
-0.252
-0.254
-0.256
-0.259
-0.261
-0.263
-0.262
-0.256
-0.240
-0.211
-0.169
-0.118
-0.070
-0.049
-0.081
-0.178
-0.323
-0.458
-0.529
-0.525
-0.480
-0.430
-0.390
-0.362
-0.342
-0.327
-0.315
-0.303
-0.293
-0.283
-0.273
-0.265
-0.256
-0.248
-0.223
-0.227
-0.231
-0.235
-0.239
-0.243
-0.246
-0.249
-0.252
-0.255
-0.258
-0.261
-0.263
-0.263
-0.258
-0.246
-0.226
-0.199
-0.168
-0.141
-0.131
-0.151
-0.207
-0.288
-0.364
-0.410
-0.419
-0.402
-0.377
-0.354
-0.335
-0.321
-0.309
-0.299
-0.289
-0.281
-0.272
-0.264
-0.257
-0.249
-0.242
-0.220
-0.224
-0.228
-0.232
-0.235
-0.239
-0.243
-0.246
-0.249
-0.253
-0.256
-0.259
-0.260
-0.260
-0.257
-0.249
-0.235
-0.218
-0.198
-0.183
-0.178
-0.190
-0.222
-0.266
-0.310
-0.340
-0.351
-0.347
-0.337
-0.324
-0.312
-0.302
-0.293
-0.285
-0.277
-0.270
-0.263
-0.256
-0.249
-0.243
-0.237
-0.216
-0.220
-0.224
-0.228
-0.231
-0.235
-0.239
-0.242
-0.246
-0.249
-0.252
-0.255
-0.256
-0.256
-0.254
-0.249
-0.240
-0.229
-0.217
-0.208
-0.206
-0.213
-0.230
-0.255
-0.280
-0.299
-0.309
-0.310
-0.306
-0.300
-0.293
-0.286
-0.279
-0.273
-0.266
-0.260
-0.254
-0.248
-0.242
-0.237
-0.231
-0.213
-0.216
-0.220
-0.224
-0.227
-0.231
-0.234
-0.238
-0.241
-0.244
-0.247
-0.250
-0.251
-0.252
-0.250
-0.247
-0.241
-0.234
-0.227
-0.222
-0.221
-0.225
-0.235
-0.249
-0.264
-0.275
-0.283
-0.285
-0.284
-0.281
-0.277
-0.272
-0.267
-0.262
-0.257
-0.251
-0.246
-0.241
-0.236
-0.231
-0.226
-0.209
-0.213
-0.216
-0.220
-0.223
-0.227
-0.230
-0.233
-0.236
-0.239
-0.242
-0.244
-0.246
-0.246
-0.246
-0.244
-0.240
-0.236
-0.232
-0.229
-0.229
-0.231
-0.237
-0.245
-0.253
-0.261
-0.266
-0.268
-0.268
-0.267
-0.264
-0.260
-0.256
-0.252
-0.248
-0.243
-0.239
-0.234
-0.230
-0.225
-0.221
-0.206
-0.209
-0.212
-0.216
-0.219
-0.222
-0.225
-0.228
-0.231
-0.234
-0.236
-0.239
-0.240
-0.241
-0.241
-0.240
-0.238
-0.236
-0.234
-0.232
-0.232
-0.233
-0.237
-0.241
-0.246
-0.251
-0.254
-0.255
-0.256
-0.255
-0.253
-0.250
-0.247
-0.244
-0.240
-0.236
-0.232
-0.228
-0.224
-0.220
-0.216
-0.174
-0.176
-0.177
-0.179
-0.180
-0.182
-0.183
-0.184
-0.185
-0.186
-0.187
-0.188
-0.188
-0.189
-0.189
-0.189
-0.190
-0.190
-0.189
-0.189
-0.189
-0.188
-0.187
-0.187
-0.186
-0.185
-0.184
-0.182
-0.181
-0.180
-0.178
-0.177
-0.175
-0.174
-0.172
-0.170
-0.169
-0.167
-0.165
-0.164
-0.162
-0.177
-0.179
-0.180
-0.182
-0.183
-0.185
-0.186
-0.187
-0.188
-0.189
-0.190
-0.191
-0.192
-0.192
-0.193
-0.193
-0.193
-0.193
-0.193
-0.193
-0.192
-0.192
-0.191
-0.190
-0.189
-0.188
-0.187
-0.186
-0.184
-0.183
-0.181
-0.180
-0.178
-0.176
-0.175
-0.173
-0.171
-0.169
-0.168
-0.166
-0.164
-0.180
-0.182
-0.183
-0.185
-0.186
-0.188
-0.189
-0.191
-0.192
-0.193
-0.194
-0.195
-0.195
-0.196
-0.196
-0.197
-0.197
-0.197
-0.197
-0.196
-0.196
-0.195
-0.194
-0.194
-0.193
-0.191
-0.190
-0.189
-0.187
-0.186
-0.184
-0.183
-0.181
-0.179
-0.177
-0.176
-0.174
-0.172
-0.170
-0.168
-0.166
-0.183
-0.184
-0.186
-0.188
-0.190
-0.191
-0.193
-0.194
-0.195
-0.197
-0.198
-0.198
-0.199
-0.200
-0.200
-0.201
-0.201
-0.201
-0.201
-0.200
-0.200
-0.199
-0.198
-0.197
-0.196
-0.195
-0.194
-0.192
-0.191
-0.189
-0.187
-0.186
-0.184
-0.182
-0.180
-0.178
-0.176
-0.174
-0.173
-0.171
-0.169
-0.185
-0.187
-0.189
-0.191
-0.193
-0.195
-0.196
-0.198
-0.199
-0.200
-0.201
-0.202
-0.203
-0.204
-0.204
-0.205
-0.205
-0.205
-0.204
-0.204
-0.204
-0.203
-0.202
-0.201
-0.200
-0.199
-0.197
-0.196
-0.194
-0.192
-0.191
-0.189
-0.187
-0.185
-0.183
-0.181
-0.179
-0.177
-0.175
-0.173
-0.171
-0.188
-0.190
-0.192
-0.194
-0.196
-0.198
-0.200
-0.201
-0.203
-0.204
-0.205
-0.206
-0.207
-0.208
-0.208
-0.209
-0.209
-0.209
-0.209
-0.208
-0.208
-0.207
-0.206
-0.205
-0.204
-0.202
-0.201
-0.199
-0.198
-0.196
-0.194
-0.192
-0.190
-0.188
-0.186
-0.184
-0.182
-0.180
-0.178
-0.175
-0.173
-0.191
-0.193
-0.195
-0.198
-0.199
-0.201
-0.203
-0.205
-0.206
-0.208
-0.209
-0.210
-0.211
-0.212
-0.212
-0.213
-0.213
-0.213
-0.213
-0.212
-0.212
-0.211
-0.210
-0.209
-0.208
-0.206
-0.205
-0.203
-0.201
-0.199
-0.197
-0.195
-0.193
-0.191
-0.189
-0.187
-0.184
-0.182
-0.180
-0.178
-0.176
-0.194
-0.196
-0.199
-0.201
-0.203
-0.205
-0.207
-0.209
-0.210
-0.212
-0.213
-0.214
-0.215
-0.216
-0.217
-0.217
-0.217
-0.217
-0.217
-0.217
-0.216
-0.215
-0.214
-0.213
-0.212
-0.210
-0.208
-0.207
-0.205
-0.203
-0.201
-0.199
-0.196
-0.194
-0.192
-0.190
-0.187
-0.185
-0.183
-0.181
-0.178
-0.197
-0.200
-0.202
-0.204
-0.206
-0.208
-0.211
-0.212
-0.214
-0.216
-0.217
-0.219
-0.220
-0.220
-0.221
-0.222
-0.222
-0.222
-0.222
-0.221
-0.221
-0.220
-0.219
-0.217
-0.216
-0.214
-0.212
-0.211
-0.209
-0.206
-0.204
-0.202
-0.200
-0.197
-0.195
-0.193
-0.190
-0.188
-0.185
-0.183
-0.181
-0.200
-0.203
-0.205
-0.208
-0.210
-0.212
-0.214
-0.216
-0.218
-0.220
-0.222
-0.223
-0.224
-0.225
-0.226
-0.226
-0.227
-0.227
-0.226
-0.226
-0.225
-0.224
-0.223
-0.222
-0.220
-0.219
-0.217
-0.215
-0.212
-0.210
-0.208
-0.205
-0.203
-0.201
-0.198
-0.196
-0.193
-0.191
-0.188
-0.186
-0.183
-0.203
-0.206
-0.208
-0.211
-0.214
-0.216
-0.218
-0.220
-0.222
-0.224
-0.226
-0.227
-0.229
-0.230
-0.231
-0.231
-0.231
-0.232
-0.231
-0.231
-0.230
-0.229
-0.228
-0.226
-0.225
-0.223
-0.221
-0.219
-0.216
-0.214
-0.212
-0.209
-0.207
-0.204
-0.201
-0.199
-0.196
-0.194
-0.191
-0.188
-0.186
-0.206
-0.209
-0.212
-0.215
-0.217
-0.220
-0.222
-0.224
-0.227
-0.229
-0.231
-0.232
-0.234
-0.235
-0.236
-0.236
-0.237
-0.237
-0.236
-0.236
-0.235
-0.234
-0.233
-0.231
-0.230
-0.228
-0.225
-0.223
-0.221
-0.218
-0.216
-0.213
-0.210
-0.207
-0.205
-0.202
-0.199
-0.197
-0.194
-0.191
-0.189
-0.209
-0.212
-0.215
-0.218
-0.221
-0.224
-0.226
-0.229
-0.231
-0.233
-0.235
-0.237
-0.239
-0.240
-0.241
-0.242
-0.242
-0.242
-0.242
-0.241
-0.241
-0.239
-0.238
-0.236
-0.235
-0.232
-0.230
-0.228
-0.225
-0.222
-0.220
-0.217
-0.214
-0.211
-0.208
-0.205
-0.202
-0.200
-0.197
-0.194
-0.191
-0.212
-0.216
-0.219
-0.222
-0.225
-0.228
-0.230
-0.233
-0.236
-0.238
-0.240
-0.242
-0.244
-0.245
-0.246
-0.247
-0.248
-0.248
-0.248
-0.247
-0.246
-0.245
-0.244
-0.242
-0.240
-0.238
-0.235
-0.232
-0.230
-0.227
-0.224
-0.221
-0.218
-0.215
-0.212
-0.209
-0.206
-0.203
-0.200
-0.197
-0.194
-0.216
-0.219
-0.222
-0.225
-0.229
-0.232
-0.235
-0.238
-0.240
-0.243
-0.245
-0.247
-0.249
-0.251
-0.252
-0.253
-0.254
-0.254
-0.254
-0.253
-0.252
-0.251
-0.250
-0.248
-0.245
-0.243
-0.240
-0.238
-0.235
-0.231
-0.228
-0.225
-0.222
-0.219
-0.215
-0.212
-0.209
-0.206
-0.203
-0.200
-0.197
-0.219
-0.222
-0.226
-0.229
-0.232
-0.236
-0.239
-0.242
-0.245
-0.248
-0.250
-0.253
-0.255
-0.257
-0.258
-0.259
-0.260
-0.260
-0.260
-0.260
-0.259
-0.257
-0.256
-0.254
-0.251
-0.249
-0.246
-0.243
-0.240
-0.236
-0.233
-0.229
-0.226
-0.223
-0.219
-0.216
-0.213
-0.209
-0.206
-0.203
-0.200
-0.222
-0.225
-0.229
-0.233
-0.236
-0.240
-0.244
-0.247
-0.250
-0.253
-0.256
-0.259
-0.261
-0.263
-0.265
-0.266
-0.267
-0.267
-0.267
-0.267
-0.266
-0.264
-0.263
-0.261
-0.258
-0.255
-0.252
-0.249
-0.245
-0.242
-0.238
-0.234
-0.231
-0.227
-0.223
-0.220
-0.216
-0.213
-0.209
-0.206
-0.203
-0.225
-0.229
-0.233
-0.237
-0.241
-0.244
-0.248
-0.252
-0.255
-0.259
-0.262
-0.265
-0.267
-0.270
-0.271
-0.273
-0.274
-0.275
-0.275
-0.274
-0.273
-0.272
-0.270
-0.268
-0.265
-0.262
-0.259
-0.255
-0.251
-0.247
-0.243
-0.239
-0.235
-0.231
-0.227
-0.224
-0.220
-0.216
-0.213
-0.209
-0.206
-0.228
-0.232
-0.236
-0.241
-0.245
-0.249
-0.253
-0.257
-0.261
-0.264
-0.268
-0.271
-0.274
-0.277
-0.279
-0.281
-0.282
-0.283
-0.283
-0.283
-0.282
-0.281
-0.279
-0.276
-0.273
-0.270
-0.266
-0.262
-0.258
-0.254
-0.249
-0.245
-0.240
-0.236
-0.232
-0.228
-0.224
-0.220
-0.217
-0.213
-0.209
-0.231
-0.236
-0.240
-0.244
-0.249
-0.253
-0.258
-0.262
-0.266
-0.270
-0.274
-0.278
-0.281
-0.284
-0.287
-0.289
-0.291
-0.292
-0.292
-0.292
-0.292
-0.290
-0.288
-0.286
-0.283
-0.279
-0.275
-0.270
-0.265
-0.261
-0.256
-0.251
-0.246
-0.241
-0.237
-0.233
-0.228
-0.224
-0.220
-0.217
-0.213
-0.234
-0.239
-0.244
-0.248
-0.253
-0.258
-0.263
-0.268
-0.272
-0.277
-0.281
-0.285
-0.289
-0.293
-0.296
-0.298
-0.300
-0.302
-0.303
-0.303
-0.303
-0.301
-0.300
-0.297
-0.294
-0.289
-0.285
-0.280
-0.274
-0.268
-0.263
-0.257
-0.252
-0.247
-0.242
-0.237
-0.233
-0.229
-0.224
-0.220
-0.216
-0.238
-0.242
-0.247
-0.253
-0.258
-0.263
-0.268
-0.273
-0.279
-0.284
-0.288
-0.293
-0.297
-0.302
-0.305
-0.308
-0.311
-0.313
-0.315
-0.315
-0.315
-0.314
-0.313
-0.310
-0.307
-0.302
-0.297
-0.291
-0.284
-0.278
-0.271
-0.265
-0.259
-0.253
-0.248
-0.243
-0.238
-0.233
-0.229
-0.224
-0.220
-0.241
-0.246
-0.251
-0.257
-0.262
-0.268
-0.274
-0.279
-0.285
-0.291
-0.296
-0.301
-0.307
-0.311
-0.316
-0.320
-0.323
-0.326
-0.328
-0.330
-0.330
-0.330
-0.329
-0.326
-0.323
-0.318
-0.311
-0.304
-0.296
-0.289
-0.281
-0.274
-0.267
-0.260
-0.254
-0.248
-0.243
-0.238
-0.233
-0.228
-0.224
-0.244
-0.249
-0.255
-0.261
-0.267
-0.273
-0.279
-0.285
-0.292
-0.298
-0.304
-0.310
-0.316
-0.322
-0.327
-0.332
-0.337
-0.341
-0.344
-0.347
-0.348
-0.349
-0.349
-0.347
-0.343
-0.337
-0.330
-0.321
-0.311
-0.302
-0.292
-0.283
-0.275
-0.268
-0.261
-0.255
-0.249
-0.243
-0.238
-0.233
-0.228
-0.247
-0.253
-0.259
-0.265
-0.272
-0.278
-0.285
-0.292
-0.299
-0.306
-0.313
-0.320
-0.327
-0.334
-0.340
-0.347
-0.353
-0.358
-0.362
-0.366
-0.370
-0.372
-0.373
-0.372
-0.369
-0.362
-0.353
-0.342
-0.330
-0.317
-0.306
-0.295
-0.285
-0.277
-0.269
-0.262
-0.255
-0.249
-0.243
-0.238
-0.232
-0.250
-0.256
-0.263
-0.269
-0.276
-0.284
-0.291
-0.299
-0.306
-0.314
-0.322
-0.331
-0.339
-0.347
-0.355
-0.363
-0.370
-0.378
-0.384
-0.390
-0.395
-0.400
-0.404
-0.405
-0.402
-0.395
-0.383
-0.368
-0.352
-0.336
-0.321
-0.308
-0.296
-0.286
-0.277
-0.269
-0.262
-0.255
-0.248
-0.242
-0.237
-0.253
-0.260
-0.267
-0.274
-0.281
-0.289
-0.297
-0.306
-0.314
-0.323
-0.332
-0.342
-0.351
-0.361
-0.371
-0.381
-0.391
-0.400
-0.409
-0.417
-0.426
-0.435
-0.442
-0.447
-0.445
-0.437
-0.421
-0.401
-0.380
-0.359
-0.340
-0.323
-0.309
-0.297
-0.286
-0.277
-0.269
-0.261
-0.254
-0.248
-0.241
-0.256
-0.263
-0.271
-0.278
-0.286
-0.295
-0.304
-0.313
-0.323
-0.333
-0.343
-0.354
-0.365
-0.377
-0.389
-0.401
-0.413
-0.425
-0.437
-0.448
-0.461
-0.475
-0.490
-0.500
-0.501
-0.491
-0.470
-0.442
-0.413
-0.384
-0.360
-0.339
-0.322
-0.308
-0.296
-0.285
-0.276
-0.268
-0.260
-0.253
-0.246
-0.259
-0.267
-0.274
-0.283
-0.292
-0.301
-0.311
-0.321
-0.331
-0.343
-0.354
-0.367
-0.380
-0.394
-0.409
-0.424
-0.439
-0.454
-0.468
-0.483
-0.501
-0.522
-0.546
-0.565
-0.571
-0.559
-0.529
-0.491
-0.450
-0.413
-0.382
-0.357
-0.336
-0.320
-0.306
-0.294
-0.284
-0.274
-0.266
-0.258
-0.251
-0.262
-0.270
-0.278
-0.287
-0.297
-0.307
-0.318
-0.329
-0.341
-0.353
-0.367
-0.381
-0.397
-0.414
-0.431
-0.450
-0.469
-0.486
-0.504
-0.522
-0.545
-0.575
-0.611
-0.642
-0.655
-0.640
-0.598
-0.544
-0.490
-0.442
-0.404
-0.374
-0.350
-0.331
-0.316
-0.303
-0.291
-0.281
-0.272
-0.263
-0.255
-0.265
-0.273
-0.282
-0.292
-0.302
-0.313
-0.325
-0.337
-0.351
-0.365
-0.381
-0.398
-0.416
-0.437
-0.458
-0.481
-0.504
-0.526
-0.546
-0.568
-0.596
-0.634
-0.682
-0.728
-0.748
-0.727
-0.670
-0.597
-0.528
-0.470
-0.424
-0.390
-0.363
-0.342
-0.325
-0.311
-0.299
-0.288
-0.278
-0.268
-0.260
-0.268
-0.277
-0.286
-0.296
-0.307
-0.319
-0.332
-0.346
-0.361
-0.378
-0.396
-0.416
-0.439
-0.465
-0.493
-0.522
-0.551
-0.577
-0.601
-0.626
-0.657
-0.700
-0.757
-0.813
-0.838
-0.808
-0.733
-0.642
-0.559
-0.492
-0.441
-0.403
-0.374
-0.352
-0.334
-0.319
-0.306
-0.294
-0.283
-0.273
-0.264
-0.270
-0.280
-0.290
-0.301
-0.313
-0.326
-0.340
-0.356
-0.373
-0.392
-0.413
-0.438
-0.467
-0.501
-0.538
-0.578
-0.617
-0.652
-0.680
-0.706
-0.736
-0.779
-0.835
-0.888
-0.906
-0.863
-0.773
-0.671
-0.579
-0.507
-0.453
-0.413
-0.384
-0.361
-0.342
-0.326
-0.312
-0.300
-0.288
-0.278
-0.269
-0.273
-0.282
-0.293
-0.305
-0.318
-0.332
-0.348
-0.365
-0.384
-0.407
-0.433
-0.464
-0.502
-0.548
-0.601
-0.661
-0.720
-0.770
-0.806
-0.828
-0.850
-0.881
-0.923
-0.955
-0.950
-0.891
-0.791
-0.682
-0.588
-0.514
-0.460
-0.420
-0.391
-0.368
-0.349
-0.333
-0.318
-0.305
-0.293
-0.283
-0.273
-0.275
-0.285
-0.296
-0.309
-0.323
-0.338
-0.356
-0.375
-0.397
-0.423
-0.454
-0.494
-0.545
-0.610
-0.693
-0.790
-0.890
-0.977
-1.026
-1.033
-1.028
-1.037
-1.057
-1.060
-1.015
-0.922
-0.804
-0.688
-0.591
-0.518
-0.464
-0.425
-0.396
-0.374
-0.355
-0.339
-0.324
-0.311
-0.298
-0.287
-0.276
-0.276
-0.287
-0.299
-0.313
-0.328
-0.344
-0.363
-0.384
-0.409
-0.439
-0.477
-0.527
-0.596
-0.693
-0.825
-0.997
-1.199
-1.385
-1.473
-1.419
-1.324
-1.293
-1.309
-1.285
-1.173
-1.010
-0.844
-0.704
-0.598
-0.522
-0.468
-0.430
-0.402
-0.380
-0.361
-0.345
-0.330
-0.316
-0.303
-0.291
-0.280
-0.278
-0.289
-0.301
-0.315
-0.331
-0.349
-0.369
-0.393
-0.420
-0.454
-0.499
-0.562
-0.655
-0.797
-1.016
-1.339
-1.789
-2.333
-2.628
-2.250
-1.806
-1.692
-1.781
-1.771
-1.519
-1.199
-0.933
-0.743
-0.614
-0.530
-0.475
-0.438
-0.410
-0.388
-0.369
-0.352
-0.336
-0.321
-0.308
-0.295
-0.284
-0.278
-0.290
-0.303
-0.317
-0.334
-0.353
-0.375
-0.400
-0.430
-0.468
-0.519
-0.595
-0.714
-0.916
-1.271
-1.893
-2.934
-4.913
-7.679
-4.419
-2.455
-2.151
-2.534
-2.668
-2.123
-1.513
-1.077
-0.806
-0.643
-0.547
-0.488
-0.450
-0.422
-0.400
-0.380
-0.361
-0.344
-0.328
-0.313
-0.299
-0.287
-0.278
-0.290
-0.303
-0.318
-0.335
-0.355
-0.378
-0.405
-0.437
-0.477
-0.533
-0.618
-0.761
-1.022
-1.543
-2.690
-5.060
-9.497
-43.890
-7.508
-2.723
-2.221
-2.965
-3.575
-2.946
-1.950
-1.264
-0.884
-0.682
-0.573
-0.511
-0.472
-0.442
-0.417
-0.395
-0.373
-0.353
-0.335
-0.319
-0.304
-0.291
-0.278
-0.289
-0.303
-0.318
-0.335
-0.355
-0.379
-0.407
-0.439
-0.481
-0.538
-0.626
-0.779
-1.070
-1.686
-3.256
-7.711
-9.061
-7.145
-4.111
-2.045
-1.310
-2.430
-4.599
-4.547
-2.524
-1.440
-0.952
-0.723
-0.609
-0.547
-0.507
-0.474
-0.444
-0.416
-0.389
-0.365
-0.344
-0.325
-0.309
-0.294
-0.277
-0.288
-0.301
-0.316
-0.333
-0.353
-0.377
-0.404
-0.437
-0.476
-0.531
-0.614
-0.759
-1.029
-1.569
-2.737
-4.852
-5.093
-3.398
-2.543
-1.451
-0.830
-2.420
-6.304
-6.109
-2.759
-1.477
-0.979
-0.761
-0.658
-0.602
-0.561
-0.522
-0.483
-0.445
-0.410
-0.380
-0.354
-0.332
-0.314
-0.298
-0.275
-0.286
-0.298
-0.312
-0.329
-0.348
-0.370
-0.396
-0.427
-0.463
-0.510
-0.581
-0.703
-0.920
-1.320
-2.012
-2.865
-2.889
-2.506
-2.364
-0.139
-1.120
-2.219
-3.590
-3.439
-2.091
-1.307
-0.950
-0.795
-0.727
-0.687
-0.645
-0.593
-0.537
-0.483
-0.436
-0.397
-0.365
-0.340
-0.318
-0.301
-0.272
-0.283
-0.294
-0.307
-0.322
-0.340
-0.360
-0.382
-0.408
-0.438
-0.475
-0.531
-0.623
-0.783
-1.057
-1.506
-2.046
-1.617
-0.514
-1.078
-0.020
-1.410
-3.238
-2.610
-1.852
-1.381
-1.059
-0.895
-0.836
-0.828
-0.817
-0.770
-0.692
-0.605
-0.528
-0.465
-0.415
-0.377
-0.347
-0.323
-0.304
-0.269
-0.279
-0.290
-0.301
-0.314
-0.329
-0.345
-0.363
-0.383
-0.404
-0.430
-0.469
-0.532
-0.637
-0.802
-1.032
-1.184
-0.438
3.085
-1.299
-0.506
-1.902
-12.781
-2.976
-0.979
-0.849
-0.829
-0.840
-0.889
-0.964
-0.994
-0.932
-0.809
-0.681
-0.574
-0.492
-0.431
-0.386
-0.352
-0.326
-0.305
-0.266
-0.275
-0.285
-0.295
-0.305
-0.317
-0.329
-0.341
-0.353
-0.365
-0.380
-0.403
-0.440
-0.500
-0.580
-0.657
-0.617
-0.099
1.157
-0.094
0.005
-0.682
-1.487
-0.064
0.048
-0.282
-0.607
-0.783
-0.933
-1.093
-1.168
-1.084
-0.911
-0.740
-0.608
-0.512
-0.442
-0.392
-0.355
-0.328
-0.306
-0.263
-0.271
-0.279
-0.288
-0.296
-0.305
-0.312
-0.319
-0.323
-0.327
-0.331
-0.340
-0.358
-0.387
-0.416
-0.423
-0.353
-0.138
0.161
0.329
0.269
0.291
0.671
1.210
0.842
0.343
-0.462
-0.741
-0.931
-1.115
-1.210
-1.124
-0.936
-0.757
-0.618
-0.517
-0.445
-0.393
-0.355
-0.327
-0.305
-0.259
-0.266
-0.274
-0.281
-0.287
-0.293
-0.297
-0.298
-0.296
-0.293
-0.288
-0.287
-0.291
-0.300
-0.306
-0.288
-0.213
-0.044
0.258
0.647
0.706
1.337
2.785
1.285
0.493
-0.089
-0.521
-0.731
-0.874
-1.010
-1.077
-1.014
-0.872
-0.722
-0.598
-0.506
-0.438
-0.388
-0.352
-0.324
-0.303
-0.255
-0.262
-0.268
-0.274
-0.279
-0.283
-0.283
-0.281
-0.275
-0.266
-0.255
-0.246
-0.243
-0.244
-0.240
-0.211
-0.127
0.053
0.390
0.900
1.461
2.030
3.272
1.921
0.436
-0.363
-0.673
-0.763
-0.809
-0.862
-0.887
-0.847
-0.757
-0.652
-0.557
-0.481
-0.422
-0.378
-0.345
-0.319
-0.299
-0.252
-0.258
-0.264
-0.269
-0.272
-0.274
-0.273
-0.269
-0.260
-0.247
-0.233
-0.222
-0.216
-0.215
-0.209
-0.177
-0.083
0.128
0.557
1.318
3.508
15.436
3.734
5.019
0.381
-0.826
-1.000
-0.876
-0.776
-0.744
-0.730
-0.699
-0.642
-0.574
-0.507
-0.449
-0.402
-0.364
-0.335
-0.312
-0.294
-0.248
-0.254
-0.259
-0.263
-0.267
-0.268
-0.266
-0.261
-0.252
-0.239
-0.226
-0.215
-0.210
-0.212
-0.209
-0.178
-0.080
0.143
0.614
1.340
1.768
7.303
-1.409
0.548
-0.935
-2.204
-1.763
-1.098
-0.782
-0.666
-0.621
-0.589
-0.550
-0.504
-0.458
-0.416
-0.379
-0.349
-0.324
-0.304
-0.288
-0.245
-0.250
-0.255
-0.259
-0.262
-0.263
-0.262
-0.257
-0.250
-0.239
-0.229
-0.222
-0.221
-0.227
-0.227
-0.199
-0.110
0.090
0.484
1.279
4.917
3.361
3.530
0.661
-2.322
-4.263
-2.605
-1.272
-0.782
-0.611
-0.547
-0.512
-0.481
-0.449
-0.416
-0.385
-0.357
-0.333
-0.313
-0.296
-0.281
-0.241
-0.246
-0.251
-0.255
-0.258
-0.260
-0.259
-0.256
-0.252
-0.245
-0.239
-0.237
-0.241
-0.249
-0.251
-0.228
-0.152
0.004
0.288
0.838
1.897
1.586
0.828
-0.423
-2.167
-3.190
-2.151
-1.154
-0.725
-0.561
-0.493
-0.458
-0.431
-0.406
-0.382
-0.359
-0.337
-0.318
-0.301
-0.287
-0.274
-0.238
-0.243
-0.247
-0.251
-0.255
-0.257
-0.258
-0.257
-0.255
-0.252
-0.251
-0.253
-0.260
-0.268
-0.270
-0.250
-0.190
-0.076
0.107
0.357
0.587
0.534
0.116
-0.651
-1.520
-1.811
-1.395
-0.914
-0.638
-0.510
-0.450
-0.417
-0.393
-0.373
-0.355
-0.337
-0.320
-0.305
-0.291
-0.278
-0.267
-0.234
-0.239
-0.244
-0.248
-0.251
-0.254
-0.256
-0.258
-0.258
-0.259
-0.261
-0.265
-0.273
-0.280
-0.280
-0.263
-0.217
-0.136
-0.021
0.110
0.207
0.174
-0.075
-0.538
-1.007
-1.146
-0.956
-0.715
-0.552
-0.462
-0.414
-0.384
-0.364
-0.348
-0.332
-0.318
-0.305
-0.292
-0.280
-0.270
-0.260
-0.231
-0.235
-0.240
-0.244
-0.248
-0.252
-0.255
-0.257
-0.260
-0.263
-0.266
-0.272
-0.279
-0.284
-0.283
-0.268
-0.234
-0.178
-0.104
-0.026
0.027
0.005
-0.137
-0.387
-0.631
-0.726
-0.668
-0.562
-0.473
-0.416
-0.380
-0.357
-0.340
-0.326
-0.314
-0.302
-0.291
-0.281
-0.271
-0.262
-0.253
-0.227
-0.232
-0.236
-0.240
-0.244
-0.248
-0.252
-0.255
-0.259
-0.263
-0.268
-0.273
-0.279
-0.282
-0.280
-0.269
-0.244
-0.206
-0.159
-0.111
-0.083
-0.097
-0.173
-0.300
-0.424
-0.489
-0.485
-0.449
-0.406
-0.374
-0.350
-0.333
-0.320
-0.309
-0.298
-0.289
-0.280
-0.271
-0.262
-0.255
-0.247
-0.224
-0.228
-0.232
-0.236
-0.241
-0.245
-0.249
-0.252
-0.257
-0.261
-0.266
-0.270
-0.275
-0.277
-0.275
-0.266
-0.249
-0.224
-0.195
-0.167
-0.152
-0.161
-0.201
-0.264
-0.329
-0.370
-0.381
-0.373
-0.356
-0.339
-0.324
-0.312
-0.302
-0.293
-0.285
-0.277
-0.269
-0.262
-0.254
-0.248
-0.241
-0.220
-0.224
-0.228
-0.232
-0.236
-0.240
-0.244
-0.249
-0.253
-0.257
-0.261
-0.265
-0.269
-0.270
-0.269
-0.262
-0.251
-0.235
-0.217
-0.202
-0.194
-0.199
-0.220
-0.252
-0.286
-0.312
-0.324
-0.325
-0.319
-0.311
-0.302
-0.294
-0.287
-0.280
-0.273
-0.266
-0.260
-0.253
-0.247
-0.241
-0.235
-0.216
-0.220
-0.224
-0.228
-0.232
-0.236
-0.240
-0.244
-0.248
-0.252
-0.256
-0.259
-0.262
-0.263
-0.262
-0.258
-0.251
-0.241
-0.230
-0.221
-0.217
-0.220
-0.231
-0.248
-0.267
-0.282
-0.291
-0.295
-0.293
-0.290
-0.285
-0.279
-0.274
-0.268
-0.262
-0.257
-0.251
-0.246
-0.240
-0.235
-0.229
-0.212
-0.216
-0.220
-0.224
-0.227
-0.231
-0.235
-0.239
-0.242
-0.246
-0.249
-0.252
-0.254
-0.256
-0.255
-0.253
-0.248
-0.242
-0.236
-0.231
-0.229
-0.231
-0.237
-0.246
-0.257
-0.266
-0.272
-0.275
-0.275
-0.273
-0.270
-0.266
-0.262
-0.258
-0.253
-0.248
-0.243
-0.238
-0.234
-0.229
-0.224
-0.209
-0.212
-0.216
-0.219
-0.223
-0.226
-0.230
-0.233
-0.237
-0.240
-0.243
-0.245
-0.247
-0.248
-0.248
-0.247
-0.245
-0.241
-0.238
-0.235
-0.234
-0.235
-0.239
-0.244
-0.250
-0.255
-0.259
-0.261
-0.261
-0.260
-0.258
-0.255
-0.252
-0.248
-0.244
-0.240
-0.236
-0.232
-0.227
-0.223
-0.219
-0.176
-0.178
-0.180
-0.181
-0.183
-0.184
-0.185
-0.186
-0.188
-0.189
-0.189
-0.190
-0.191
-0.191
-0.192
-0.192
-0.192
-0.192
-0.192
-0.192
-0.191
-0.190
-0.190
-0.189
-0.188
-0.187
-0.186
-0.184
-0.183
-0.182
-0.180
-0.179
-0.177
-0.175
-0.174
-0.172
-0.170
-0.168
-0.167
-0.165
-0.163
-0.179
-0.181
-0.182
-0.184
-0.186
-0.187
-0.188
-0.190
-0.191
-0.192
-0.193
-0.194
-0.194
-0.195
-0.195
-0.196
-0.196
-0.196
-0.196
-0.195
-0.195
-0.194
-0.193
-0.192
-0.191
-0.190
-0.189
-0.188
-0.186
-0.185
-0.183
-0.181
-0.180
-0.178
-0.176
-0.174
-0.173
-0.171
-0.169
-0.167
-0.165
-0.182
-0.184
-0.186
-0.187
-0.189
-0.190
-0.192
-0.193
-0.194
-0.196
-0.197
-0.198
-0.198
-0.199
-0.199
-0.200
-0.200
-0.200
-0.199
-0.199
-0.199
-0.198
-0.197
-0.196
-0.195
-0.194
-0.192
-0.191
-0.189
-0.188
-0.186
-0.184
-0.183
-0.181
-0.179
-0.177
-0.175
-0.173
-0.171
-0.170
-0.168
-0.185
-0.187
-0.189
-0.190
-0.192
-0.194
-0.195
-0.197
-0.198
-0.199
-0.200
-0.201
-0.202
-0.203
-0.203
-0.203
-0.204
-0.204
-0.203
-0.203
-0.202
-0.202
-0.201
-0.200
-0.199
-0.197
-0.196
-0.194
-0.193
-0.191
-0.189
-0.188
-0.186
-0.184
-0.182
-0.180
-0.178
-0.176
-0.174
-0.172
-0.170
-0.188
-0.190
-0.192
-0.194
-0.195
-0.197
-0.199
-0.200
-0.202
-0.203
-0.204
-0.205
-0.206
-0.207
-0.207
-0.208
-0.208
-0.208
-0.207
-0.207
-0.206
-0.206
-0.205
-0.204
-0.202
-0.201
-0.200
-0.198
-0.196
-0.194
-0.193
-0.191
-0.189
-0.187
-0.185
-0.183
-0.181
-0.178
-0.176
-0.174
-0.172
-0.191
-0.193
-0.195
-0.197
-0.199
-0.201
-0.202
-0.204
-0.206
-0.207
-0.208
-0.209
-0.210
-0.211
-0.211
-0.212
-0.212
-0.212
-0.212
-0.211
-0.211
-0.210
-0.209
-0.208
-0.206
-0.205
-0.203
-0.202
-0.200
-0.198
-0.196
-0.194
-0.192
-0.190
-0.188
-0.185
-0.183
-0.181
-0.179
-0.177
-0.175
-0.194
-0.196
-0.198
-0.200
-0.202
-0.204
-0.206
-0.208
-0.209
-0.211
-0.212
-0.213
-0.214
-0.215
-0.216
-0.216
-0.216
-0.216
-0.216
-0.216
-0.215
-0.214
-0.213
-0.212
-0.210
-0.209
-0.207
-0.205
-0.203
-0.201
-0.199
-0.197
-0.195
-0.193
-0.191
-0.188
-0.186
-0.184
-0.182
-0.179
-0.177
-0.197
-0.199
-0.201
-0.204
-0.206
-0.208
-0.210
-0.212
-0.213
-0.215
-0.216
-0.218
-0.219
-0.220
-0.220
-0.221
-0.221
-0.221
-0.221
-0.220
-0.219
-0.218
-0.217
-0.216
-0.215
-0.213
-0.211
-0.209
-0.207
-0.205
-0.203
-0.201
-0.198
-0.196
-0.194
-0.191
-0.189
-0.187
-0.184
-0.182
-0.180
-0.200
-0.202
-0.205
-0.207
-0.209
-0.212
-0.214
-0.216
-0.218
-0.219
-0.221
-0.222
-0.223
-0.224
-0.225
-0.225
-0.226
-0.226
-0.225
-0.225
-0.224
-0.223
-0.222
-0.220
-0.219
-0.217
-0.215
-0.213
-0.211
-0.209
-0.206
-0.204
-0.202
-0.199
-0.197
-0.194
-0.192
-0.189
-0.187
-0.184
-0.182
-0.203
-0.205
-0.208
-0.211
-0.213
-0.215
-0.218
-0.220
-0.222
-0.224
-0.225
-0.227
-0.228
-0.229
-0.230
-0.230
-0.230
-0.230
-0.230
-0.230
-0.229
-0.228
-0.227
-0.225
-0.223
-0.222
-0.219
-0.217
-0.215
-0.213
-0.210
-0.208
-0.205
-0.202
-0.200
-0.197
-0.195
-0.192
-0.190
-0.187
-0.185
-0.206
-0.209
-0.212
-0.214
-0.217
-0.219
-0.222
-0.224
-0.226
-0.228
-0.230
-0.231
-0.233
-0.234
-0.235
-0.235
-0.236
-0.236
-0.235
-0.235
-0.234
-0.233
-0.231
-0.230
-0.228
-0.226
-0.224
-0.222
-0.219
-0.217
-0.214
-0.211
-0.209
-0.206
-0.203
-0.200
-0.198
-0.195
-0.192
-0.190
-0.187
-0.209
-0.212
-0.215
-0.218
-0.221
-0.223
-0.226
-0.228
-0.231
-0.233
-0.235
-0.236
-0.238
-0.239
-0.240
-0.241
-0.241
-0.241
-0.241
-0.240
-0.239
-0.238
-0.237
-0.235
-0.233
-0.231
-0.228
-0.226
-0.223
-0.221
-0.218
-0.215
-0.212
-0.209
-0.206
-0.204
-0.201
-0.198
-0.195
-0.193
-0.190
-0.212
-0.215
-0.218
-0.221
-0.224
-0.227
-0.230
-0.233
-0.235
-0.237
-0.240
-0.241
-0.243
-0.244
-0.245
-0.246
-0.246
-0.247
-0.246
-0.246
-0.245
-0.244
-0.242
-0.240
-0.238
-0.236
-0.233
-0.231
-0.228
-0.225
-0.222
-0.219
-0.216
-0.213
-0.210
-0.207
-0.204
-0.201
-0.198
-0.195
-0.193
-0.215
-0.219
-0.222
-0.225
-0.228
-0.231
-0.234
-0.237
-0.240
-0.242
-0.245
-0.247
-0.248
-0.250
-0.251
-0.252
-0.252
-0.252
-0.252
-0.252
-0.251
-0.249
-0.248
-0.246
-0.243
-0.241
-0.238
-0.235
-0.232
-0.229
-0.226
-0.223
-0.220
-0.217
-0.213
-0.210
-0.207
-0.204
-0.201
-0.198
-0.195
-0.219
-0.222
-0.226
-0.229
-0.232
-0.236
-0.239
-0.242
-0.245
-0.247
-0.250
-0.252
-0.254
-0.256
-0.257
-0.258
-0.259
-0.259
-0.259
-0.258
-0.257
-0.256
-0.254
-0.252
-0.249
-0.247
-0.244
-0.241
-0.237
-0.234
-0.231
-0.227
-0.224
-0.220
-0.217
-0.214
-0.211
-0.207
-0.204
-0.201
-0.198
-0.222
-0.226
-0.229
-0.233
-0.236
-0.240
-0.243
-0.247
-0.250
-0.253
-0.255
-0.258
-0.260
-0.262
-0.263
-0.265
-0.265
-0.265
-0.265
-0.265
-0.264
-0.262
-0.260
-0.258
-0.255
-0.252
-0.249
-0.246
-0.242
-0.239
-0.235
-0.232
-0.228
-0.224
-0.221
-0.217
-0.214
-0.211
-0.208
-0.204
-0.201
-0.225
-0.229
-0.233
-0.237
-0.241
-0.244
-0.248
-0.252
-0.255
-0.258
-0.261
-0.264
-0.266
-0.269
-0.270
-0.272
-0.272
-0.273
-0.273
-0.272
-0.271
-0.269
-0.267
-0.265
-0.262
-0.259
-0.255
-0.252
-0.248
-0.244
-0.240
-0.236
-0.232
-0.229
-0.225
-0.221
-0.218
-0.214
-0.211
-0.208
-0.204
-0.228
-0.232
-0.237
-0.241
-0.245
-0.249
-0.253
-0.257
-0.260
-0.264
-0.267
-0.270
-0.273
-0.276
-0.278
-0.279
-0.280
-0.281
-0.281
-0.280
-0.279
-0.277
-0.275
-0.273
-0.270
-0.266
-0.262
-0.258
-0.254
-0.250
-0.245
-0.241
-0.237
-0.233
-0.229
-0.225
-0.221
-0.218
-0.214
-0.211
-0.207
-0.232
-0.236
-0.240
-0.245
-0.249
-0.253
-0.258
-0.262
-0.266
-0.270
-0.274
-0.277
-0.280
-0.283
-0.285
-0.287
-0.288
-0.289
-0.289
-0.289
-0.288
-0.286
-0.284
-0.281
-0.278
-0.274
-0.270
-0.265
-0.261
-0.256
-0.251
-0.247
-0.242
-0.238
-0.234
-0.229
-0.225
-0.222
-0.218
-0.214
-0.211
-0.235
-0.239
-0.244
-0.249
-0.253
-0.258
-0.263
-0.268
-0.272
-0.276
-0.281
-0.285
-0.288
-0.291
-0.294
-0.296
-0.298
-0.299
-0.299
-0.299
-0.298
-0.296
-0.294
-0.291
-0.288
-0.283
-0.279
-0.274
-0.268
-0.263
-0.258
-0.253
-0.248
-0.243
-0.238
-0.234
-0.230
-0.226
-0.222
-0.218
-0.214
-0.238
-0.243
-0.248
-0.253
-0.258
-0.263
-0.268
-0.273
-0.278
-0.283
-0.288
-0.292
-0.296
-0.300
-0.303
-0.306
-0.308
-0.310
-0.310
-0.311
-0.310
-0.308
-0.306
-0.303
-0.299
-0.294
-0.289
-0.283
-0.277
-0.271
-0.265
-0.259
-0.254
-0.248
-0.244
-0.239
-0.234
-0.230
-0.226
-0.222
-0.218
-0.241
-0.246
-0.252
-0.257
-0.263
-0.268
-0.274
-0.279
-0.285
-0.290
-0.296
-0.301
-0.305
-0.310
-0.314
-0.317
-0.320
-0.322
-0.323
-0.324
-0.324
-0.323
-0.320
-0.317
-0.313
-0.308
-0.302
-0.295
-0.288
-0.281
-0.274
-0.267
-0.261
-0.255
-0.249
-0.244
-0.239
-0.235
-0.230
-0.226
-0.222
-0.244
-0.250
-0.256
-0.261
-0.267
-0.273
-0.280
-0.286
-0.292
-0.298
-0.304
-0.310
-0.315
-0.321
-0.325
-0.330
-0.333
-0.336
-0.338
-0.340
-0.340
-0.340
-0.338
-0.335
-0.331
-0.325
-0.318
-0.309
-0.301
-0.292
-0.284
-0.276
-0.268
-0.262
-0.256
-0.250
-0.245
-0.240
-0.235
-0.230
-0.226
-0.248
-0.254
-0.260
-0.266
-0.272
-0.279
-0.286
-0.292
-0.299
-0.306
-0.313
-0.320
-0.326
-0.332
-0.338
-0.344
-0.349
-0.353
-0.356
-0.359
-0.360
-0.361
-0.361
-0.359
-0.354
-0.347
-0.338
-0.328
-0.317
-0.306
-0.296
-0.286
-0.278
-0.270
-0.263
-0.257
-0.251
-0.245
-0.240
-0.235
-0.230
-0.251
-0.257
-0.264
-0.270
-0.277
-0.284
-0.292
-0.299
-0.307
-0.315
-0.322
-0.330
-0.338
-0.345
-0.353
-0.360
-0.366
-0.372
-0.377
-0.382
-0.385
-0.388
-0.390
-0.389
-0.385
-0.377
-0.366
-0.352
-0.338
-0.323
-0.310
-0.298
-0.288
-0.279
-0.271
-0.264
-0.257
-0.251
-0.245
-0.240
-0.234
-0.254
-0.261
-0.268
-0.275
-0.282
-0.290
-0.298
-0.307
-0.315
-0.324
-0.333
-0.342
-0.351
-0.360
-0.369
-0.378
-0.387
-0.395
-0.403
-0.409
-0.416
-0.422
-0.427
-0.430
-0.427
-0.418
-0.403
-0.385
-0.365
-0.345
-0.328
-0.313
-0.300
-0.290
-0.280
-0.272
-0.264
-0.257
-0.251
-0.245
-0.239
-0.257
-0.264
-0.272
-0.279
-0.288
-0.296
-0.305
-0.314
-0.324
-0.333
-0.343
-0.354
-0.364
-0.375
-0.387
-0.399
-0.411
-0.422
-0.432
-0.442
-0.452
-0.464
-0.476
-0.485
-0.486
-0.475
-0.454
-0.427
-0.399
-0.372
-0.349
-0.330
-0.314
-0.301
-0.290
-0.281
-0.272
-0.264
-0.257
-0.250
-0.244
-0.261
-0.268
-0.276
-0.284
-0.293
-0.302
-0.312
-0.322
-0.333
-0.343
-0.355
-0.367
-0.379
-0.392
-0.407
-0.422
-0.437
-0.452
-0.465
-0.479
-0.495
-0.515
-0.539
-0.559
-0.566
-0.553
-0.523
-0.482
-0.441
-0.404
-0.373
-0.349
-0.330
-0.314
-0.301
-0.290
-0.280
-0.272
-0.264
-0.256
-0.249
-0.264
-0.272
-0.280
-0.289
-0.298
-0.309
-0.319
-0.330
-0.342
-0.354
-0.367
-0.381
-0.395
-0.411
-0.428
-0.447
-0.466
-0.484
-0.501
-0.519
-0.541
-0.573
-0.615
-0.655
-0.674
-0.659
-0.611
-0.551
-0.491
-0.440
-0.400
-0.369
-0.346
-0.328
-0.313
-0.300
-0.289
-0.279
-0.270
-0.262
-0.254
-0.267
-0.275
-0.284
-0.294
-0.304
-0.315
-0.327
-0.339
-0.352
-0.366
-0.380
-0.396
-0.413
-0.431
-0.452
-0.474
-0.497
-0.519
-0.539
-0.559
-0.589
-0.636
-0.704
-0.776
-0.816
-0.795
-0.722
-0.630
-0.545
-0.478
-0.427
-0.390
-0.362
-0.341
-0.324
-0.310
-0.298
-0.287
-0.277
-0.268
-0.259
-0.270
-0.279
-0.288
-0.299
-0.310
-0.322
-0.335
-0.348
-0.363
-0.378
-0.395
-0.413
-0.432
-0.454
-0.479
-0.505
-0.532
-0.558
-0.579
-0.603
-0.638
-0.701
-0.801
-0.917
-0.987
-0.955
-0.844
-0.711
-0.597
-0.511
-0.451
-0.408
-0.377
-0.354
-0.335
-0.320
-0.306
-0.294
-0.283
-0.273
-0.264
-0.273
-0.282
-0.293
-0.304
-0.316
-0.329
-0.343
-0.358
-0.374
-0.392
-0.411
-0.432
-0.455
-0.482
-0.512
-0.544
-0.577
-0.606
-0.630
-0.655
-0.695
-0.771
-0.899
-1.061
-1.162
-1.112
-0.950
-0.775
-0.635
-0.537
-0.469
-0.422
-0.389
-0.365
-0.345
-0.329
-0.314
-0.301
-0.290
-0.279
-0.269
-0.276
-0.286
-0.297
-0.309
-0.322
-0.336
-0.352
-0.369
-0.387
-0.407
-0.429
-0.454
-0.483
-0.516
-0.555
-0.597
-0.638
-0.674
-0.702
-0.728
-0.768
-0.846
-0.980
-1.152
-1.258
-1.188
-0.997
-0.800
-0.651
-0.548
-0.479
-0.431
-0.398
-0.373
-0.353
-0.336
-0.321
-0.308
-0.295
-0.284
-0.274
-0.278
-0.289
-0.301
-0.314
-0.328
-0.344
-0.361
-0.380
-0.400
-0.423
-0.449
-0.479
-0.516
-0.561
-0.613
-0.672
-0.730
-0.780
-0.813
-0.837
-0.867
-0.926
-1.029
-1.154
-1.216
-1.137
-0.960
-0.781
-0.642
-0.545
-0.480
-0.435
-0.404
-0.380
-0.360
-0.343
-0.328
-0.314
-0.301
-0.289
-0.278
-0.281
-0.292
-0.305
-0.319
-0.334
-0.351
-0.370
-0.391
-0.414
-0.440
-0.471
-0.509
-0.557
-0.618
-0.695
-0.785
-0.879
-0.959
-1.003
-1.011
-1.011
-1.032
-1.079
-1.130
-1.125
-1.034
-0.885
-0.735
-0.615
-0.531
-0.474
-0.435
-0.406
-0.384
-0.366
-0.349
-0.333
-0.319
-0.306
-0.293
-0.282
-0.282
-0.294
-0.308
-0.323
-0.340
-0.359
-0.379
-0.402
-0.428
-0.458
-0.494
-0.541
-0.605
-0.692
-0.809
-0.960
-1.135
-1.295
-1.372
-1.328
-1.243
-1.197
-1.191
-1.175
-1.105
-0.979
-0.829
-0.693
-0.587
-0.515
-0.466
-0.433
-0.409
-0.389
-0.371
-0.355
-0.339
-0.324
-0.310
-0.298
-0.286
-0.284
-0.296
-0.310
-0.326
-0.345
-0.365
-0.388
-0.413
-0.442
-0.475
-0.518
-0.575
-0.657
-0.780
-0.963
-1.227
-1.584
-1.995
-2.205
-1.962
-1.615
-1.444
-1.402
-1.349
-1.208
-1.014
-0.824
-0.673
-0.570
-0.503
-0.462
-0.434
-0.413
-0.395
-0.378
-0.362
-0.345
-0.330
-0.315
-0.302
-0.290
-0.285
-0.298
-0.312
-0.329
-0.348
-0.370
-0.395
-0.423
-0.454
-0.491
-0.538
-0.605
-0.708
-0.874
-1.148
-1.595
-2.297
-3.439
-4.402
-3.225
-2.110
-1.722
-1.675
-1.630
-1.428
-1.134
-0.871
-0.684
-0.569
-0.504
-0.467
-0.443
-0.424
-0.407
-0.389
-0.371
-0.353
-0.337
-0.321
-0.306
-0.293
-0.285
-0.298
-0.313
-0.330
-0.350
-0.374
-0.400
-0.430
-0.465
-0.504
-0.555
-0.628
-0.748
-0.953
-1.321
-1.981
-3.072
-5.012
-7.582
-4.436
-2.446
-1.883
-1.866
-1.934
-1.730
-1.321
-0.959
-0.721
-0.590
-0.522
-0.488
-0.466
-0.446
-0.427
-0.406
-0.385
-0.364
-0.345
-0.327
-0.311
-0.297
-0.284
-0.298
-0.313
-0.330
-0.351
-0.375
-0.403
-0.436
-0.472
-0.513
-0.564
-0.638
-0.762
-0.985
-1.402
-2.159
-3.308
-4.352
-4.813
-3.501
-2.419
-1.891
-1.881
-2.192
-2.084
-1.531
-1.055
-0.775
-0.632
-0.565
-0.533
-0.510
-0.486
-0.460
-0.432
-0.404
-0.378
-0.355
-0.335
-0.317
-0.301
-0.283
-0.296
-0.311
-0.328
-0.348
-0.373
-0.402
-0.436
-0.474
-0.515
-0.562
-0.628
-0.743
-0.951
-1.332
-1.976
-2.795
-3.161
-2.908
-2.561
-2.414
-1.840
-1.691
-2.168
-2.183
-1.596
-1.099
-0.824
-0.694
-0.640
-0.615
-0.589
-0.554
-0.512
-0.470
-0.431
-0.396
-0.367
-0.343
-0.322
-0.305
-0.281
-0.293
-0.308
-0.324
-0.344
-0.367
-0.396
-0.429
-0.467
-0.505
-0.544
-0.598
-0.692
-0.866
-1.177
-1.706
-2.489
-2.903
-2.196
-1.856
-1.668
-1.246
-1.222
-1.655
-1.762
-1.402
-1.060
-0.862
-0.781
-0.765
-0.758
-0.725
-0.664
-0.592
-0.523
-0.465
-0.418
-0.381
-0.352
-0.328
-0.309
-0.279
-0.290
-0.303
-0.318
-0.336
-0.357
-0.383
-0.413
-0.446
-0.476
-0.505
-0.543
-0.613
-0.746
-0.986
-1.451
-2.653
-4.427
-1.611
-1.811
-1.025
-1.063
-1.693
-1.706
-1.393
-1.135
-0.978
-0.900
-0.910
-0.977
-1.017
-0.960
-0.835
-0.702
-0.591
-0.506
-0.443
-0.396
-0.360
-0.333
-0.312
-0.276
-0.286
-0.298
-0.311
-0.327
-0.344
-0.365
-0.388
-0.411
-0.430
-0.446
-0.469
-0.516
-0.607
-0.765
-1.052
-1.611
-1.915
-3.714
-11.020
1.637
-0.968
-1.475
1.878
-0.629
-0.800
-0.874
-0.937
-1.086
-1.333
-1.483
-1.344
-1.074
-0.837
-0.665
-0.547
-0.466
-0.409
-0.368
-0.337
-0.314
-0.272
-0.282
-0.292
-0.304
-0.316
-0.329
-0.343
-0.357
-0.368
-0.375
-0.378
-0.387
-0.412
-0.466
-0.551
-0.665
-0.756
-0.729
-1.570
-1.794
1.864
-0.350
1.281
4.857
0.752
-0.212
-0.709
-0.944
-1.261
-1.786
-2.137
-1.817
-1.317
-0.955
-0.726
-0.579
-0.483
-0.418
-0.372
-0.340
-0.315
-0.268
-0.277
-0.286
-0.296
-0.305
-0.314
-0.321
-0.326
-0.326
-0.320
-0.311
-0.306
-0.314
-0.340
-0.380
-0.415
-0.410
-0.348
-0.339
-0.300
-0.384
-0.506
0.597
7.260
2.214
0.959
-0.592
-0.925
-1.295
-1.919
-2.339
-1.963
-1.392
-0.995
-0.746
-0.589
-0.488
-0.420
-0.373
-0.340
-0.314
-0.265
-0.272
-0.280
-0.288
-0.294
-0.299
-0.301
-0.298
-0.289
-0.273
-0.252
-0.234
-0.229
-0.240
-0.261
-0.273
-0.248
-0.171
-0.063
-0.009
-0.143
-0.021
0.546
0.756
0.321
-0.299
-0.759
-0.930
-1.165
-1.542
-1.786
-1.600
-1.235
-0.930
-0.717
-0.574
-0.479
-0.414
-0.369
-0.336
-0.312
-0.261
-0.268
-0.275
-0.281
-0.285
-0.287
-0.285
-0.277
-0.261
-0.236
-0.206
-0.179
-0.166
-0.171
-0.190
-0.200
-0.167
-0.065
0.117
0.362
0.701
1.151
1.362
1.186
0.047
-0.745
-0.976
-0.941
-0.990
-1.132
-1.226
-1.162
-0.990
-0.803
-0.652
-0.539
-0.459
-0.402
-0.361
-0.331
-0.308
-0.257
-0.263
-0.269
-0.275
-0.278
-0.278
-0.274
-0.262
-0.242
-0.214
-0.178
-0.147
-0.133
-0.144
-0.170
-0.185
-0.144
-0.010
0.249
0.676
1.473
2.298
1.759
4.607
-0.078
-1.352
-1.329
-0.999
-0.859
-0.864
-0.888
-0.859
-0.777
-0.672
-0.575
-0.494
-0.432
-0.385
-0.350
-0.323
-0.302
-0.253
-0.259
-0.265
-0.269
-0.272
-0.271
-0.266
-0.255
-0.235
-0.206
-0.173
-0.146
-0.137
-0.158
-0.196
-0.218
-0.171
-0.010
0.292
0.770
1.530
2.182
1.469
0.730
-2.260
-4.785
-2.734
-1.247
-0.802
-0.707
-0.692
-0.670
-0.626
-0.566
-0.505
-0.449
-0.403
-0.367
-0.337
-0.314
-0.295
-0.250
-0.255
-0.260
-0.265
-0.267
-0.267
-0.263
-0.253
-0.236
-0.213
-0.188
-0.170
-0.173
-0.203
-0.250
-0.274
-0.221
-0.051
0.255
0.739
1.389
1.848
3.672
0.150
-6.562
-27.750
-5.354
-1.455
-0.757
-0.612
-0.577
-0.554
-0.525
-0.488
-0.448
-0.410
-0.376
-0.348
-0.324
-0.304
-0.288
-0.246
-0.251
-0.257
-0.261
-0.264
-0.264
-0.262
-0.255
-0.244
-0.229
-0.215
-0.209
-0.220
-0.256
-0.301
-0.320
-0.265
-0.106
0.166
0.567
1.017
1.150
0.707
-1.144
-4.846
-8.109
-3.308
-1.208
-0.679
-0.550
-0.507
-0.482
-0.458
-0.432
-0.404
-0.377
-0.352
-0.330
-0.311
-0.295
-0.281
-0.242
-0.248
-0.253
-0.257
-0.260
-0.262
-0.262
-0.259
-0.253
-0.247
-0.242
-0.246
-0.263
-0.296
-0.330
-0.337
-0.283
-0.151
0.063
0.349
0.639
0.736
0.259
-1.294
-3.623
-3.567
-1.889
-0.961
-0.623
-0.508
-0.460
-0.434
-0.412
-0.391
-0.371
-0.351
-0.332
-0.314
-0.299
-0.285
-0.273
-0.239
-0.244
-0.249
-0.253
-0.257
-0.260
-0.262
-0.262
-0.262
-0.261
-0.264
-0.272
-0.290
-0.316
-0.337
-0.334
-0.286
-0.182
-0.023
0.179
0.390
0.491
0.182
-0.801
-1.990
-2.060
-1.319
-0.807
-0.570
-0.473
-0.425
-0.398
-0.378
-0.361
-0.345
-0.329
-0.314
-0.300
-0.288
-0.276
-0.266
-0.235
-0.240
-0.245
-0.250
-0.254
-0.258
-0.261
-0.264
-0.266
-0.270
-0.276
-0.286
-0.302
-0.319
-0.330
-0.322
-0.282
-0.206
-0.094
0.042
0.172
0.224
0.047
-0.409
-0.885
-1.013
-0.833
-0.630
-0.501
-0.431
-0.393
-0.369
-0.352
-0.338
-0.324
-0.312
-0.300
-0.288
-0.277
-0.268
-0.258
-0.231
-0.236
-0.241
-0.246
-0.250
-0.255
-0.259
-0.263
-0.267
-0.272
-0.280
-0.290
-0.301
-0.312
-0.317
-0.307
-0.277
-0.224
-0.151
-0.068
0.002
0.017
-0.075
-0.271
-0.471
-0.566
-0.549
-0.485
-0.428
-0.388
-0.362
-0.344
-0.330
-0.318
-0.307
-0.297
-0.287
-0.277
-0.268
-0.260
-0.252
-0.227
-0.232
-0.237
-0.241
-0.246
-0.251
-0.255
-0.260
-0.265
-0.271
-0.278
-0.286
-0.294
-0.301
-0.302
-0.294
-0.273
-0.238
-0.193
-0.145
-0.110
-0.107
-0.153
-0.240
-0.333
-0.391
-0.405
-0.391
-0.370
-0.351
-0.334
-0.322
-0.311
-0.301
-0.292
-0.284
-0.275
-0.267
-0.260
-0.252
-0.245
-0.223
-0.228
-0.233
-0.237
-0.242
-0.246
-0.251
-0.256
-0.261
-0.266
-0.272
-0.279
-0.285
-0.289
-0.288
-0.282
-0.268
-0.246
-0.220
-0.193
-0.176
-0.176
-0.198
-0.239
-0.284
-0.318
-0.334
-0.335
-0.329
-0.320
-0.311
-0.302
-0.294
-0.287
-0.279
-0.272
-0.265
-0.258
-0.252
-0.245
-0.239
-0.220
-0.224
-0.228
-0.233
-0.237
-0.241
-0.246
-0.250
-0.255
-0.260
-0.265
-0.270
-0.274
-0.277
-0.277
-0.272
-0.263
-0.250
-0.235
-0.220
-0.212
-0.212
-0.223
-0.244
-0.267
-0.286
-0.297
-0.302
-0.301
-0.297
-0.292
-0.286
-0.280
-0.274
-0.268
-0.262
-0.256
-0.250
-0.244
-0.238
-0.233
-0.216
-0.220
-0.224
-0.228
-0.232
-0.236
-0.240
-0.245
-0.249
-0.253
-0.258
-0.262
-0.265
-0.267
-0.266
-0.264
-0.258
-0.251
-0.242
-0.234
-0.229
-0.230
-0.236
-0.246
-0.258
-0.269
-0.277
-0.280
-0.281
-0.279
-0.276
-0.272
-0.268
-0.263
-0.258
-0.253
-0.248
-0.243
-0.237
-0.232
-0.227
-0.212
-0.215
-0.219
-0.223
-0.227
-0.231
-0.235
-0.239
-0.243
-0.246
-0.250
-0.253
-0.256
-0.257
-0.257
-0.256
-0.253
-0.249
-0.244
-0.240
-0.237
-0.237
-0.240
-0.246
-0.252
-0.259
-0.263
-0.266
-0.267
-0.266
-0.263
-0.261
-0.257
-0.253
-0.249
-0.245
-0.240
-0.236
-0.231
-0.226
-0.222
-0.178
-0.180
-0.182
-0.183
-0.185
-0.186
-0.188
-0.189
-0.190
-0.191
-0.192
-0.193
-0.193
-0.194
-0.194
-0.195
-0.195
-0.195
-0.194
-0.194
-0.194
-0.193
-0.192
-0.191
-0.190
-0.189
-0.188
-0.186
-0.185
-0.183
-0.182
-0.180
-0.179
-0.177
-0.175
-0.173
-0.172
-0.170
-0.168
-0.166
-0.164
-0.181
-0.183
-0.185
-0.186
-0.188
-0.189
-0.191
-0.192
-0.193
-0.195
-0.196
-0.196
-0.197
-0.198
-0.198
-0.198
-0.198
-0.198
-0.198
-0.198
-0.197
-0.197
-0.196
-0.195
-0.194
-0.193
-0.191
-0.190
-0.188
-0.187
-0.185
-0.183
-0.181
-0.180
-0.178
-0.176
-0.174
-0.172
-0.170
-0.168
-0.167
-0.184
-0.186
-0.188
-0.190
-0.191
-0.193
-0.194
-0.196
-0.197
-0.198
-0.199
-0.200
-0.201
-0.202
-0.202
-0.202
-0.202
-0.202
-0.202
-0.202
-0.201
-0.201
-0.200
-0.199
-0.197
-0.196
-0.195
-0.193
-0.192
-0.190
-0.188
-0.186
-0.184
-0.183
-0.181
-0.179
-0.177
-0.175
-0.173
-0.171
-0.169
-0.187
-0.189
-0.191
-0.193
-0.195
-0.196
-0.198
-0.199
-0.201
-0.202
-0.203
-0.204
-0.205
-0.206
-0.206
-0.206
-0.207
-0.207
-0.206
-0.206
-0.205
-0.204
-0.204
-0.202
-0.201
-0.200
-0.198
-0.197
-0.195
-0.193
-0.191
-0.189
-0.187
-0.185
-0.183
-0.181
-0.179
-0.177
-0.175
-0.173
-0.171
-0.190
-0.192
-0.194
-0.196
-0.198
-0.200
-0.202
-0.203
-0.205
-0.206
-0.207
-0.208
-0.209
-0.210
-0.210
-0.211
-0.211
-0.211
-0.211
-0.210
-0.209
-0.209
-0.208
-0.206
-0.205
-0.204
-0.202
-0.200
-0.199
-0.197
-0.195
-0.193
-0.191
-0.188
-0.186
-0.184
-0.182
-0.180
-0.178
-0.176
-0.174
-0.193
-0.195
-0.197
-0.200
-0.202
-0.204
-0.205
-0.207
-0.209
-0.210
-0.211
-0.212
-0.213
-0.214
-0.215
-0.215
-0.215
-0.215
-0.215
-0.214
-0.214
-0.213
-0.212
-0.211
-0.209
-0.208
-0.206
-0.204
-0.202
-0.200
-0.198
-0.196
-0.194
-0.191
-0.189
-0.187
-0.185
-0.183
-0.180
-0.178
-0.176
-0.196
-0.198
-0.201
-0.203
-0.205
-0.207
-0.209
-0.211
-0.213
-0.214
-0.216
-0.217
-0.218
-0.219
-0.219
-0.220
-0.220
-0.220
-0.219
-0.219
-0.218
-0.217
-0.216
-0.215
-0.213
-0.212
-0.210
-0.208
-0.206
-0.204
-0.201
-0.199
-0.197
-0.195
-0.192
-0.190
-0.188
-0.185
-0.183
-0.181
-0.178
-0.199
-0.202
-0.204
-0.207
-0.209
-0.211
-0.213
-0.215
-0.217
-0.218
-0.220
-0.221
-0.222
-0.223
-0.224
-0.224
-0.224
-0.224
-0.224
-0.224
-0.223
-0.222
-0.221
-0.219
-0.218
-0.216
-0.214
-0.212
-0.210
-0.207
-0.205
-0.203
-0.200
-0.198
-0.195
-0.193
-0.190
-0.188
-0.186
-0.183
-0.181
-0.202
-0.205
-0.208
-0.210
-0.213
-0.215
-0.217
-0.219
-0.221
-0.223
-0.224
-0.226
-0.227
-0.228
-0.229
-0.229
-0.229
-0.229
-0.229
-0.228
-0.228
-0.227
-0.225
-0.224
-0.222
-0.220
-0.218
-0.216
-0.213
-0.211
-0.209
-0.206
-0.204
-0.201
-0.198
-0.196
-0.193
-0.191
-0.188
-0.186
-0.183
-0.206
-0.208
-0.211
-0.214
-0.216
-0.219
-0.221
-0.223
-0.225
-0.227
-0.229
-0.231
-0.232
-0.233
-0.234
-0.234
-0.234
-0.234
-0.234
-0.233
-0.233
-0.231
-0.230
-0.228
-0.227
-0.225
-0.222
-0.220
-0.217
-0.215
-0.212
-0.210
-0.207
-0.204
-0.202
-0.199
-0.196
-0.194
-0.191
-0.188
-0.186
-0.209
-0.212
-0.215
-0.217
-0.220
-0.223
-0.225
-0.228
-0.230
-0.232
-0.234
-0.235
-0.237
-0.238
-0.239
-0.239
-0.240
-0.240
-0.239
-0.239
-0.238
-0.237
-0.235
-0.233
-0.231
-0.229
-0.227
-0.224
-0.222
-0.219
-0.216
-0.213
-0.210
-0.208
-0.205
-0.202
-0.199
-0.196
-0.194
-0.191
-0.188
-0.212
-0.215
-0.218
-0.221
-0.224
-0.227
-0.230
-0.232
-0.235
-0.237
-0.239
-0.241
-0.242
-0.243
-0.244
-0.245
-0.245
-0.245
-0.245
-0.244
-0.243
-0.242
-0.240
-0.238
-0.236
-0.234
-0.231
-0.229
-0.226
-0.223
-0.220
-0.217
-0.214
-0.211
-0.208
-0.205
-0.202
-0.199
-0.197
-0.194
-0.191
-0.215
-0.219
-0.222
-0.225
-0.228
-0.231
-0.234
-0.237
-0.239
-0.242
-0.244
-0.246
-0.248
-0.249
-0.250
-0.251
-0.251
-0.251
-0.251
-0.250
-0.249
-0.248
-0.246
-0.244
-0.242
-0.239
-0.236
-0.233
-0.230
-0.227
-0.224
-0.221
-0.218
-0.215
-0.211
-0.208
-0.205
-0.202
-0.200
-0.197
-0.194
-0.219
-0.222
-0.225
-0.229
-0.232
-0.235
-0.238
-0.241
-0.244
-0.247
-0.249
-0.251
-0.253
-0.255
-0.256
-0.257
-0.257
-0.257
-0.257
-0.256
-0.255
-0.254
-0.252
-0.250
-0.247
-0.244
-0.241
-0.238
-0.235
-0.232
-0.228
-0.225
-0.222
-0.218
-0.215
-0.212
-0.209
-0.206
-0.203
-0.200
-0.197
-0.222
-0.225
-0.229
-0.233
-0.236
-0.240
-0.243
-0.246
-0.249
-0.252
-0.255
-0.257
-0.259
-0.261
-0.262
-0.263
-0.264
-0.264
-0.264
-0.263
-0.262
-0.260
-0.258
-0.256
-0.253
-0.250
-0.247
-0.243
-0.240
-0.236
-0.233
-0.229
-0.225
-0.222
-0.219
-0.215
-0.212
-0.209
-0.206
-0.202
-0.199
-0.225
-0.229
-0.233
-0.237
-0.240
-0.244
-0.248
-0.251
-0.255
-0.258
-0.261
-0.263
-0.265
-0.267
-0.269
-0.270
-0.271
-0.271
-0.271
-0.270
-0.269
-0.267
-0.265
-0.262
-0.259
-0.256
-0.252
-0.249
-0.245
-0.241
-0.237
-0.233
-0.230
-0.226
-0.222
-0.219
-0.215
-0.212
-0.209
-0.206
-0.202
-0.228
-0.232
-0.237
-0.241
-0.245
-0.249
-0.253
-0.256
-0.260
-0.263
-0.267
-0.270
-0.272
-0.274
-0.276
-0.277
-0.278
-0.279
-0.278
-0.278
-0.276
-0.274
-0.272
-0.269
-0.266
-0.262
-0.259
-0.255
-0.250
-0.246
-0.242
-0.238
-0.234
-0.230
-0.226
-0.222
-0.219
-0.215
-0.212
-0.209
-0.205
-0.232
-0.236
-0.240
-0.245
-0.249
-0.253
-0.258
-0.262
-0.266
-0.270
-0.273
-0.276
-0.279
-0.282
-0.284
-0.285
-0.286
-0.287
-0.287
-0.286
-0.285
-0.283
-0.280
-0.277
-0.274
-0.270
-0.265
-0.261
-0.256
-0.252
-0.247
-0.243
-0.238
-0.234
-0.230
-0.226
-0.223
-0.219
-0.215
-0.212
-0.209
-0.235
-0.240
-0.244
-0.249
-0.253
-0.258
-0.263
-0.267
-0.272
-0.276
-0.280
-0.284
-0.287
-0.290
-0.292
-0.294
-0.295
-0.296
-0.296
-0.295
-0.294
-0.292
-0.289
-0.286
-0.282
-0.278
-0.273
-0.268
-0.263
-0.258
-0.253
-0.248
-0.243
-0.239
-0.234
-0.230
-0.226
-0.223
-0.219
-0.215
-0.212
-0.238
-0.243
-0.248
-0.253
-0.258
-0.263
-0.268
-0.273
-0.278
-0.283
-0.287
-0.291
-0.295
-0.299
-0.301
-0.304
-0.305
-0.306
-0.306
-0.306
-0.305
-0.303
-0.300
-0.296
-0.292
-0.287
-0.282
-0.276
-0.270
-0.265
-0.259
-0.254
-0.248
-0.244
-0.239
-0.235
-0.231
-0.227
-0.223
-0.219
-0.215
-0.242
-0.247
-0.252
-0.257
-0.263
-0.268
-0.274
-0.279
-0.285
-0.290
-0.295
-0.300
-0.304
-0.308
-0.312
-0.314
-0.316
-0.318
-0.318
-0.318
-0.317
-0.315
-0.312
-0.309
-0.304
-0.298
-0.292
-0.286
-0.279
-0.272
-0.266
-0.260
-0.254
-0.249
-0.244
-0.240
-0.235
-0.231
-0.227
-0.223
-0.219
-0.245
-0.250
-0.256
-0.262
-0.268
-0.274
-0.280
-0.286
-0.292
-0.298
-0.303
-0.309
-0.314
-0.319
-0.323
-0.326
-0.329
-0.331
-0.332
-0.333
-0.332
-0.330
-0.328
-0.324
-0.319
-0.313
-0.305
-0.298
-0.290
-0.282
-0.274
-0.267
-0.261
-0.255
-0.250
-0.245
-0.240
-0.236
-0.231
-0.227
-0.223
-0.248
-0.254
-0.260
-0.266
-0.272
-0.279
-0.286
-0.292
-0.299
-0.306
-0.312
-0.319
-0.325
-0.330
-0.336
-0.340
-0.344
-0.347
-0.349
-0.350
-0.350
-0.349
-0.347
-0.343
-0.338
-0.331
-0.322
-0.313
-0.303
-0.293
-0.284
-0.276
-0.269
-0.262
-0.256
-0.251
-0.246
-0.241
-0.236
-0.231
-0.227
-0.252
-0.258
-0.264
-0.271
-0.278
-0.285
-0.292
-0.299
-0.307
-0.315
-0.322
-0.329
-0.337
-0.344
-0.350
-0.356
-0.361
-0.366
-0.369
-0.371
-0.373
-0.373
-0.372
-0.369
-0.364
-0.356
-0.345
-0.333
-0.320
-0.308
-0.297
-0.287
-0.278
-0.270
-0.264
-0.257
-0.252
-0.246
-0.241
-0.236
-0.231
-0.255
-0.261
-0.268
-0.275
-0.283
-0.291
-0.299
-0.307
-0.315
-0.324
-0.333
-0.341
-0.350
-0.358
-0.366
-0.374
-0.382
-0.388
-0.393
-0.398
-0.401
-0.404
-0.406
-0.405
-0.401
-0.391
-0.377
-0.361
-0.343
-0.327
-0.312
-0.300
-0.289
-0.280
-0.272
-0.265
-0.259
-0.253
-0.247
-0.241
-0.236
-0.258
-0.265
-0.272
-0.280
-0.288
-0.297
-0.306
-0.315
-0.324
-0.334
-0.344
-0.354
-0.364
-0.374
-0.385
-0.395
-0.406
-0.415
-0.424
-0.431
-0.437
-0.445
-0.452
-0.456
-0.454
-0.442
-0.423
-0.399
-0.374
-0.351
-0.332
-0.315
-0.302
-0.291
-0.282
-0.274
-0.266
-0.259
-0.253
-0.247
-0.241
-0.261
-0.269
-0.277
-0.285
-0.294
-0.303
-0.313
-0.323
-0.334
-0.344
-0.356
-0.367
-0.379
-0.392
-0.405
-0.420
-0.434
-0.448
-0.460
-0.471
-0.482
-0.497
-0.515
-0.529
-0.532
-0.519
-0.490
-0.453
-0.416
-0.383
-0.356
-0.334
-0.318
-0.304
-0.293
-0.283
-0.275
-0.267
-0.260
-0.253
-0.246
-0.265
-0.273
-0.281
-0.290
-0.300
-0.310
-0.320
-0.332
-0.343
-0.355
-0.368
-0.381
-0.395
-0.411
-0.428
-0.447
-0.467
-0.487
-0.503
-0.517
-0.534
-0.561
-0.598
-0.635
-0.650
-0.633
-0.586
-0.527
-0.470
-0.421
-0.384
-0.356
-0.335
-0.319
-0.306
-0.294
-0.284
-0.275
-0.267
-0.259
-0.252
-0.268
-0.277
-0.286
-0.295
-0.306
-0.317
-0.328
-0.341
-0.354
-0.367
-0.381
-0.396
-0.412
-0.430
-0.451
-0.475
-0.502
-0.528
-0.549
-0.565
-0.587
-0.632
-0.704
-0.785
-0.828
-0.803
-0.723
-0.625
-0.535
-0.467
-0.416
-0.381
-0.355
-0.335
-0.319
-0.306
-0.294
-0.284
-0.274
-0.266
-0.258
-0.271
-0.280
-0.290
-0.301
-0.312
-0.324
-0.337
-0.350
-0.365
-0.379
-0.395
-0.412
-0.430
-0.451
-0.475
-0.504
-0.537
-0.567
-0.590
-0.606
-0.633
-0.700
-0.826
-0.984
-1.084
-1.048
-0.906
-0.744
-0.610
-0.515
-0.449
-0.405
-0.374
-0.351
-0.333
-0.318
-0.305
-0.293
-0.282
-0.272
-0.263
-0.275
-0.284
-0.295
-0.306
-0.318
-0.332
-0.346
-0.361
-0.376
-0.393
-0.410
-0.429
-0.449
-0.473
-0.501
-0.535
-0.571
-0.603
-0.625
-0.638
-0.669
-0.757
-0.951
-1.238
-1.450
-1.386
-1.129
-0.871
-0.681
-0.557
-0.478
-0.427
-0.392
-0.366
-0.346
-0.329
-0.314
-0.301
-0.289
-0.279
-0.269
-0.278
-0.288
-0.299
-0.312
-0.325
-0.340
-0.355
-0.372
-0.389
-0.407
-0.427
-0.448
-0.471
-0.498
-0.531
-0.570
-0.610
-0.643
-0.662
-0.675
-0.710
-0.819
-1.084
-1.558
-1.955
-1.802
-1.347
-0.971
-0.731
-0.586
-0.498
-0.443
-0.406
-0.379
-0.358
-0.340
-0.324
-0.309
-0.296
-0.285
-0.274
-0.281
-0.292
-0.304
-0.317
-0.332
-0.348
-0.365
-0.384
-0.403
-0.424
-0.446
-0.470
-0.498
-0.530
-0.570
-0.615
-0.662
-0.700
-0.722
-0.737
-0.779
-0.900
-1.200
-1.765
-2.262
-2.026
-1.433
-0.997
-0.741
-0.593
-0.505
-0.451
-0.415
-0.389
-0.367
-0.349
-0.332
-0.317
-0.303
-0.290
-0.279
-0.284
-0.296
-0.309
-0.323
-0.339
-0.357
-0.376
-0.396
-0.418
-0.441
-0.467
-0.496
-0.529
-0.570
-0.620
-0.678
-0.736
-0.784
-0.810
-0.827
-0.864
-0.968
-1.202
-1.596
-1.899
-1.715
-1.272
-0.921
-0.704
-0.575
-0.498
-0.451
-0.419
-0.394
-0.374
-0.356
-0.339
-0.323
-0.309
-0.296
-0.284
-0.286
-0.299
-0.313
-0.329
-0.347
-0.366
-0.388
-0.410
-0.434
-0.461
-0.490
-0.524
-0.567
-0.620
-0.687
-0.765
-0.846
-0.911
-0.944
-0.952
-0.965
-1.017
-1.134
-1.297
-1.383
-1.263
-1.016
-0.791
-0.635
-0.538
-0.480
-0.443
-0.417
-0.397
-0.379
-0.361
-0.344
-0.329
-0.314
-0.300
-0.288
-0.289
-0.302
-0.317
-0.334
-0.354
-0.375
-0.399
-0.424
-0.452
-0.481
-0.514
-0.555
-0.609
-0.680
-0.774
-0.890
-1.016
-1.126
-1.175
-1.153
-1.107
-1.086
-1.100
-1.117
-1.083
-0.967
-0.807
-0.661
-0.557
-0.493
-0.456
-0.432
-0.414
-0.398
-0.382
-0.366
-0.350
-0.334
-0.319
-0.305
-0.292
-0.290
-0.304
-0.320
-0.339
-0.360
-0.384
-0.410
-0.439
-0.469
-0.501
-0.539
-0.586
-0.652
-0.747
-0.881
-1.060
-1.280
-1.493
-1.587
-1.492
-1.325
-1.206
-1.140
-1.075
-0.970
-0.825
-0.676
-0.558
-0.487
-0.452
-0.434
-0.423
-0.413
-0.402
-0.388
-0.372
-0.355
-0.339
-0.324
-0.309
-0.296
-0.291
-0.306
-0.323
-0.342
-0.365
-0.391
-0.420
-0.452
-0.486
-0.522
-0.562
-0.615
-0.693
-0.813
-0.997
-1.264
-1.619
-2.028
-2.230
-1.980
-1.608
-1.363
-1.230
-1.120
-0.966
-0.779
-0.608
-0.494
-0.440
-0.426
-0.425
-0.425
-0.421
-0.411
-0.397
-0.381
-0.363
-0.346
-0.329
-0.314
-0.299
-0.292
-0.307
-0.324
-0.344
-0.368
-0.397
-0.429
-0.465
-0.503
-0.541
-0.583
-0.637
-0.722
-0.863
-1.090
-1.434
-1.906
-2.448
-2.733
-2.383
-1.900
-1.546
-1.319
-1.179
-1.006
-0.784
-0.597
-0.478
-0.432
-0.429
-0.439
-0.445
-0.443
-0.432
-0.415
-0.395
-0.374
-0.354
-0.335
-0.318
-0.303
-0.291
-0.306
-0.323
-0.344
-0.369
-0.399
-0.435
-0.476
-0.520
-0.562
-0.602
-0.651
-0.732
-0.878
-1.125
-1.499
-1.962
-2.381
-2.558
-2.517
-2.578
-1.952
-1.338
-1.160
-1.026
-0.804
-0.637
-0.518
-0.474
-0.477
-0.491
-0.497
-0.489
-0.470
-0.444
-0.417
-0.390
-0.365
-0.343
-0.324
-0.307
-0.290
-0.304
-0.321
-0.342
-0.367
-0.398
-0.436
-0.483
-0.536
-0.583
-0.617
-0.652
-0.718
-0.853
-1.091
-1.456
-1.891
-2.150
-2.152
-2.728
-8.200
-3.197
-0.887
-0.811
-0.993
-0.898
-0.720
-0.606
-0.569
-0.581
-0.600
-0.600
-0.576
-0.536
-0.491
-0.449
-0.411
-0.379
-0.352
-0.330
-0.312
-0.288
-0.302
-0.318
-0.337
-0.361
-0.391
-0.431
-0.482
-0.541
-0.591
-0.615
-0.629
-0.675
-0.787
-1.007
-1.412
-2.221
-2.890
-1.709
-1.868
-3.556
0.786
1.855
0.382
-0.891
-0.948
-0.817
-0.730
-0.722
-0.768
-0.807
-0.793
-0.728
-0.642
-0.560
-0.492
-0.438
-0.396
-0.363
-0.337
-0.316
-0.285
-0.298
-0.313
-0.331
-0.352
-0.379
-0.415
-0.463
-0.517
-0.562
-0.572
-0.569
-0.596
-0.684
-0.876
-1.327
-3.344
-11.719
2.458
-0.144
-1.389
0.667
0.628
-2.018
-1.275
-1.003
-0.947
-0.897
-0.955
-1.122
-1.240
-1.175
-0.989
-0.803
-0.654
-0.546
-0.469
-0.413
-0.373
-0.343
-0.319
-0.282
-0.294
-0.307
-0.322
-0.340
-0.362
-0.390
-0.425
-0.462
-0.485
-0.480
-0.468
-0.483
-0.548
-0.687
-0.984
-1.807
-2.196
5.676
-0.043
-0.845
-0.746
-2.688
-10.305
-1.290
-1.019
-1.123
-1.078
-1.292
-1.888
-2.333
-1.979
-1.420
-1.018
-0.765
-0.603
-0.499
-0.430
-0.382
-0.348
-0.322
-0.278
-0.289
-0.300
-0.313
-0.327
-0.343
-0.360
-0.378
-0.392
-0.391
-0.370
-0.350
-0.354
-0.395
-0.478
-0.603
-0.733
-0.604
-0.364
-0.419
-0.141
-0.641
-0.258
0.192
-0.174
-0.808
-1.105
-1.126
-1.660
-3.469
-5.565
-3.528
-1.950
-1.233
-0.862
-0.650
-0.522
-0.441
-0.388
-0.351
-0.323
-0.274
-0.284
-0.294
-0.304
-0.314
-0.324
-0.331
-0.334
-0.328
-0.306
-0.271
-0.238
-0.226
-0.245
-0.294
-0.358
-0.390
-0.361
-0.357
-0.556
-2.139
-4.946
-0.862
-3.346
-0.581
-0.616
-0.963
-1.057
-1.728
-4.145
-7.552
-4.197
-2.157
-1.325
-0.902
-0.668
-0.531
-0.445
-0.389
-0.351
-0.323
-0.270
-0.279
-0.287
-0.295
-0.302
-0.307
-0.306
-0.297
-0.275
-0.237
-0.185
-0.134
-0.106
-0.110
-0.152
-0.212
-0.247
-0.234
-0.225
-0.412
-1.742
-3.334
-0.267
-6.153
-0.857
-1.236
-1.424
-1.141
-1.472
-2.479
-3.384
-2.713
-1.805
-1.216
-0.862
-0.649
-0.521
-0.439
-0.385
-0.348
-0.320
-0.266
-0.274
-0.281
-0.288
-0.292
-0.293
-0.286
-0.270
-0.236
-0.184
-0.114
-0.042
0.000
-0.007
-0.065
-0.146
-0.193
-0.166
-0.084
-0.016
-0.025
0.208
0.451
-0.187
-0.690
-2.151
-1.893
-1.080
-1.152
-1.449
-1.702
-1.613
-1.309
-0.998
-0.762
-0.601
-0.496
-0.425
-0.377
-0.342
-0.316
-0.262
-0.269
-0.276
-0.281
-0.284
-0.283
-0.273
-0.252
-0.213
-0.152
-0.070
0.014
0.067
0.040
-0.051
-0.164
-0.221
-0.157
0.015
0.263
0.568
0.816
0.756
0.275
-0.793
-1.630
-1.291
-0.804
-0.818
-0.947
-1.050
-1.046
-0.938
-0.788
-0.650
-0.541
-0.462
-0.405
-0.364
-0.333
-0.310
-0.259
-0.265
-0.271
-0.276
-0.278
-0.276
-0.267
-0.245
-0.207
-0.147
-0.068
0.009
0.047
-0.010
-0.139
-0.287
-0.334
-0.210
0.047
0.389
0.779
1.026
0.822
-0.150
-2.061
-3.432
-1.911
-0.708
-0.573
-0.676
-0.741
-0.750
-0.705
-0.632
-0.553
-0.483
-0.427
-0.383
-0.349
-0.323
-0.303
-0.255
-0.261
-0.267
-0.271
-0.274
-0.272
-0.264
-0.246
-0.214
-0.167
-0.108
-0.054
-0.046
-0.126
-0.289
-0.452
-0.466
-0.282
0.037
0.436
0.871
1.171
0.889
-0.791
-4.630
-9.891
-2.993
-0.535
-0.416
-0.533
-0.582
-0.589
-0.567
-0.526
-0.479
-0.434
-0.394
-0.361
-0.334
-0.313
-0.295
-0.251
-0.257
-0.263
-0.267
-0.270
-0.270
-0.265
-0.253
-0.232
-0.201
-0.166
-0.143
-0.160
-0.248
-0.402
-0.539
-0.519
-0.314
0.020
0.442
0.937
1.330
0.873
-1.615
-6.723
-0.949
-0.545
0.246
-0.349
-0.473
-0.500
-0.499
-0.482
-0.456
-0.425
-0.395
-0.366
-0.341
-0.320
-0.302
-0.287
-0.247
-0.253
-0.259
-0.264
-0.267
-0.269
-0.267
-0.262
-0.251
-0.236
-0.223
-0.225
-0.259
-0.338
-0.449
-0.527
-0.485
-0.300
0.000
0.411
0.979
1.779
1.749
-1.922
-18.146
-10.111
-1.738
-0.491
-0.455
-0.465
-0.457
-0.444
-0.428
-0.408
-0.386
-0.364
-0.343
-0.324
-0.307
-0.292
-0.279
-0.243
-0.249
-0.255
-0.260
-0.264
-0.267
-0.269
-0.268
-0.266
-0.263
-0.265
-0.280
-0.316
-0.375
-0.442
-0.474
-0.425
-0.276
-0.034
0.312
0.822
1.604
1.751
-0.679
-4.102
-3.744
-1.605
-0.775
-0.533
-0.461
-0.428
-0.408
-0.391
-0.374
-0.357
-0.340
-0.324
-0.308
-0.295
-0.282
-0.271
-0.240
-0.245
-0.251
-0.256
-0.261
-0.265
-0.269
-0.272
-0.275
-0.279
-0.288
-0.306
-0.335
-0.374
-0.411
-0.418
-0.373
-0.263
-0.090
0.146
0.451
0.735
0.624
-0.177
-1.059
-1.251
-0.933
-0.649
-0.502
-0.434
-0.400
-0.379
-0.362
-0.348
-0.334
-0.320
-0.307
-0.295
-0.283
-0.273
-0.263
-0.236
-0.241
-0.246
-0.252
-0.257
-0.262
-0.267
-0.272
-0.277
-0.285
-0.295
-0.311
-0.333
-0.357
-0.374
-0.370
-0.334
-0.260
-0.150
-0.010
0.134
0.217
0.134
-0.143
-0.447
-0.591
-0.572
-0.497
-0.436
-0.396
-0.370
-0.353
-0.339
-0.327
-0.315
-0.304
-0.293
-0.283
-0.273
-0.264
-0.256
-0.231
-0.237
-0.242
-0.247
-0.252
-0.258
-0.263
-0.269
-0.275
-0.283
-0.293
-0.306
-0.320
-0.334
-0.341
-0.335
-0.309
-0.262
-0.196
-0.121
-0.056
-0.029
-0.072
-0.181
-0.305
-0.385
-0.409
-0.398
-0.378
-0.358
-0.342
-0.330
-0.319
-0.309
-0.299
-0.290
-0.281
-0.273
-0.264
-0.256
-0.249
-0.227
-0.232
-0.237
-0.242
-0.247
-0.253
-0.258
-0.264
-0.270
-0.278
-0.286
-0.295
-0.305
-0.313
-0.315
-0.309
-0.292
-0.264
-0.226
-0.187
-0.156
-0.147
-0.168
-0.215
-0.270
-0.313
-0.335
-0.340
-0.335
-0.327
-0.318
-0.310
-0.301
-0.293
-0.286
-0.278
-0.270
-0.263
-0.256
-0.249
-0.242
-0.223
-0.228
-0.232
-0.237
-0.242
-0.247
-0.252
-0.258
-0.264
-0.270
-0.277
-0.284
-0.290
-0.294
-0.295
-0.291
-0.280
-0.263
-0.243
-0.222
-0.207
-0.203
-0.213
-0.235
-0.261
-0.285
-0.300
-0.306
-0.306
-0.303
-0.298
-0.292
-0.286
-0.280
-0.273
-0.267
-0.261
-0.254
-0.248
-0.242
-0.236
-0.219
-0.223
-0.228
-0.232
-0.237
-0.241
-0.246
-0.251
-0.256
-0.262
-0.267
-0.272
-0.277
-0.280
-0.280
-0.277
-0.271
-0.261
-0.249
-0.239
-0.231
-0.229
-0.234
-0.245
-0.258
-0.271
-0.280
-0.285
-0.286
-0.285
-0.282
-0.278
-0.273
-0.268
-0.263
-0.257
-0.252
-0.246
-0.241
-0.236
-0.230
-0.215
-0.219
-0.223
-0.227
-0.231
-0.236
-0.240
-0.244
-0.249
-0.253
-0.258
-0.262
-0.265
-0.267
-0.268
-0.266
-0.262
-0.257
-0.251
-0.245
-0.241
-0.240
-0.243
-0.248
-0.255
-0.262
-0.267
-0.270
-0.271
-0.271
-0.268
-0.265
-0.262
-0.258
-0.253
-0.249
-0.244
-0.239
-0.234
-0.229
-0.225
-0.180
-0.182
-0.184
-0.185
-0.187
-0.188
-0.190
-0.191
-0.192
-0.193
-0.194
-0.195
-0.196
-0.197
-0.197
-0.197
-0.197
-0.197
-0.197
-0.197
-0.196
-0.195
-0.195
-0.194
-0.192
-0.191
-0.190
-0.188
-0.187
-0.185
-0.184
-0.182
-0.180
-0.178
-0.177
-0.175
-0.173
-0.171
-0.169
-0.167
-0.165
-0.183
-0.185
-0.187
-0.189
-0.190
-0.192
-0.193
-0.195
-0.196
-0.197
-0.198
-0.199
-0.200
-0.200
-0.201
-0.201
-0.201
-0.201
-0.201
-0.201
-0.200
-0.199
-0.198
-0.197
-0.196
-0.195
-0.193
-0.192
-0.190
-0.189
-0.187
-0.185
-0.183
-0.181
-0.179
-0.177
-0.175
-0.174
-0.172
-0.170
-0.168
-0.186
-0.188
-0.190
-0.192
-0.194
-0.195
-0.197
-0.198
-0.200
-0.201
-0.202
-0.203
-0.204
-0.205
-0.205
-0.205
-0.205
-0.205
-0.205
-0.205
-0.204
-0.203
-0.202
-0.201
-0.200
-0.199
-0.197
-0.195
-0.194
-0.192
-0.190
-0.188
-0.186
-0.184
-0.182
-0.180
-0.178
-0.176
-0.174
-0.172
-0.170
-0.189
-0.191
-0.193
-0.195
-0.197
-0.199
-0.201
-0.202
-0.204
-0.205
-0.206
-0.207
-0.208
-0.209
-0.209
-0.209
-0.210
-0.210
-0.209
-0.209
-0.208
-0.207
-0.206
-0.205
-0.204
-0.202
-0.201
-0.199
-0.197
-0.195
-0.193
-0.191
-0.189
-0.187
-0.185
-0.183
-0.181
-0.179
-0.177
-0.174
-0.172
-0.192
-0.195
-0.197
-0.199
-0.201
-0.203
-0.204
-0.206
-0.208
-0.209
-0.210
-0.211
-0.212
-0.213
-0.214
-0.214
-0.214
-0.214
-0.214
-0.213
-0.212
-0.212
-0.210
-0.209
-0.208
-0.206
-0.204
-0.203
-0.201
-0.199
-0.197
-0.194
-0.192
-0.190
-0.188
-0.186
-0.183
-0.181
-0.179
-0.177
-0.175
-0.195
-0.198
-0.200
-0.202
-0.204
-0.206
-0.208
-0.210
-0.212
-0.213
-0.215
-0.216
-0.217
-0.217
-0.218
-0.218
-0.219
-0.218
-0.218
-0.218
-0.217
-0.216
-0.215
-0.213
-0.212
-0.210
-0.208
-0.206
-0.204
-0.202
-0.200
-0.198
-0.195
-0.193
-0.191
-0.188
-0.186
-0.184
-0.182
-0.179
-0.177
-0.199
-0.201
-0.203
-0.206
-0.208
-0.210
-0.212
-0.214
-0.216
-0.218
-0.219
-0.220
-0.221
-0.222
-0.223
-0.223
-0.223
-0.223
-0.223
-0.222
-0.221
-0.220
-0.219
-0.218
-0.216
-0.214
-0.212
-0.210
-0.208
-0.206
-0.204
-0.201
-0.199
-0.196
-0.194
-0.191
-0.189
-0.187
-0.184
-0.182
-0.180
-0.202
-0.204
-0.207
-0.209
-0.212
-0.214
-0.216
-0.218
-0.220
-0.222
-0.223
-0.225
-0.226
-0.227
-0.228
-0.228
-0.228
-0.228
-0.228
-0.227
-0.226
-0.225
-0.224
-0.222
-0.221
-0.219
-0.217
-0.214
-0.212
-0.210
-0.207
-0.205
-0.202
-0.199
-0.197
-0.194
-0.192
-0.189
-0.187
-0.184
-0.182
-0.205
-0.208
-0.211
-0.213
-0.216
-0.218
-0.220
-0.223
-0.225
-0.226
-0.228
-0.230
-0.231
-0.232
-0.233
-0.233
-0.233
-0.233
-0.233
-0.232
-0.231
-0.230
-0.229
-0.227
-0.225
-0.223
-0.221
-0.218
-0.216
-0.213
-0.211
-0.208
-0.205
-0.203
-0.200
-0.197
-0.195
-0.192
-0.189
-0.187
-0.184
-0.208
-0.211
-0.214
-0.217
-0.220
-0.222
-0.225
-0.227
-0.229
-0.231
-0.233
-0.235
-0.236
-0.237
-0.238
-0.238
-0.239
-0.238
-0.238
-0.237
-0.236
-0.235
-0.234
-0.232
-0.230
-0.228
-0.225
-0.223
-0.220
-0.217
-0.214
-0.212
-0.209
-0.206
-0.203
-0.200
-0.198
-0.195
-0.192
-0.190
-0.187
-0.212
-0.215
-0.218
-0.221
-0.224
-0.226
-0.229
-0.231
-0.234
-0.236
-0.238
-0.240
-0.241
-0.242
-0.243
-0.244
-0.244
-0.244
-0.244
-0.243
-0.242
-0.240
-0.239
-0.237
-0.235
-0.232
-0.230
-0.227
-0.224
-0.221
-0.218
-0.215
-0.212
-0.209
-0.206
-0.203
-0.201
-0.198
-0.195
-0.192
-0.190
-0.215
-0.218
-0.221
-0.225
-0.228
-0.231
-0.233
-0.236
-0.239
-0.241
-0.243
-0.245
-0.247
-0.248
-0.249
-0.250
-0.250
-0.250
-0.249
-0.249
-0.247
-0.246
-0.244
-0.242
-0.240
-0.237
-0.234
-0.231
-0.228
-0.225
-0.222
-0.219
-0.216
-0.213
-0.210
-0.207
-0.204
-0.201
-0.198
-0.195
-0.192
-0.218
-0.222
-0.225
-0.228
-0.232
-0.235
-0.238
-0.241
-0.244
-0.246
-0.248
-0.251
-0.252
-0.254
-0.255
-0.256
-0.256
-0.256
-0.255
-0.255
-0.253
-0.252
-0.250
-0.248
-0.245
-0.242
-0.239
-0.236
-0.233
-0.229
-0.226
-0.223
-0.219
-0.216
-0.213
-0.210
-0.207
-0.204
-0.201
-0.198
-0.195
-0.222
-0.225
-0.229
-0.232
-0.236
-0.239
-0.243
-0.246
-0.249
-0.251
-0.254
-0.256
-0.258
-0.260
-0.261
-0.262
-0.262
-0.262
-0.262
-0.261
-0.260
-0.258
-0.256
-0.253
-0.251
-0.248
-0.244
-0.241
-0.237
-0.234
-0.230
-0.227
-0.223
-0.220
-0.216
-0.213
-0.210
-0.207
-0.204
-0.201
-0.198
-0.225
-0.229
-0.233
-0.236
-0.240
-0.244
-0.247
-0.251
-0.254
-0.257
-0.260
-0.262
-0.264
-0.266
-0.268
-0.269
-0.269
-0.269
-0.269
-0.268
-0.266
-0.265
-0.262
-0.260
-0.257
-0.253
-0.250
-0.246
-0.242
-0.238
-0.234
-0.231
-0.227
-0.223
-0.220
-0.216
-0.213
-0.210
-0.207
-0.203
-0.200
-0.228
-0.232
-0.236
-0.240
-0.244
-0.248
-0.252
-0.256
-0.259
-0.263
-0.266
-0.269
-0.271
-0.273
-0.275
-0.276
-0.276
-0.277
-0.276
-0.275
-0.274
-0.272
-0.269
-0.266
-0.263
-0.259
-0.255
-0.251
-0.247
-0.243
-0.239
-0.235
-0.231
-0.227
-0.223
-0.220
-0.216
-0.213
-0.210
-0.206
-0.203
-0.232
-0.236
-0.240
-0.245
-0.249
-0.253
-0.257
-0.261
-0.265
-0.269
-0.272
-0.275
-0.278
-0.280
-0.282
-0.284
-0.284
-0.285
-0.284
-0.283
-0.282
-0.279
-0.277
-0.273
-0.270
-0.266
-0.261
-0.257
-0.252
-0.248
-0.243
-0.239
-0.235
-0.231
-0.227
-0.223
-0.220
-0.216
-0.213
-0.210
-0.206
-0.235
-0.240
-0.244
-0.249
-0.253
-0.258
-0.262
-0.267
-0.271
-0.275
-0.279
-0.283
-0.286
-0.288
-0.290
-0.292
-0.293
-0.293
-0.293
-0.292
-0.290
-0.288
-0.285
-0.281
-0.277
-0.273
-0.268
-0.263
-0.258
-0.253
-0.248
-0.244
-0.239
-0.235
-0.231
-0.227
-0.223
-0.220
-0.216
-0.213
-0.209
-0.238
-0.243
-0.248
-0.253
-0.258
-0.263
-0.268
-0.273
-0.277
-0.282
-0.286
-0.290
-0.294
-0.297
-0.299
-0.301
-0.302
-0.303
-0.303
-0.302
-0.300
-0.297
-0.294
-0.290
-0.286
-0.281
-0.276
-0.270
-0.264
-0.259
-0.253
-0.248
-0.244
-0.239
-0.235
-0.231
-0.227
-0.223
-0.220
-0.216
-0.213
-0.242
-0.247
-0.252
-0.257
-0.263
-0.268
-0.273
-0.279
-0.284
-0.289
-0.294
-0.299
-0.303
-0.306
-0.309
-0.312
-0.313
-0.314
-0.314
-0.313
-0.311
-0.308
-0.305
-0.301
-0.296
-0.290
-0.284
-0.278
-0.271
-0.265
-0.259
-0.254
-0.248
-0.244
-0.239
-0.235
-0.231
-0.227
-0.223
-0.220
-0.216
-0.245
-0.251
-0.256
-0.262
-0.268
-0.273
-0.279
-0.285
-0.291
-0.297
-0.302
-0.308
-0.312
-0.317
-0.320
-0.323
-0.325
-0.326
-0.327
-0.326
-0.324
-0.321
-0.318
-0.313
-0.308
-0.301
-0.294
-0.287
-0.280
-0.272
-0.266
-0.259
-0.254
-0.249
-0.244
-0.239
-0.235
-0.231
-0.227
-0.223
-0.220
-0.249
-0.254
-0.260
-0.266
-0.273
-0.279
-0.285
-0.292
-0.299
-0.305
-0.311
-0.317
-0.323
-0.328
-0.333
-0.336
-0.339
-0.341
-0.342
-0.341
-0.340
-0.337
-0.334
-0.329
-0.323
-0.316
-0.307
-0.299
-0.290
-0.281
-0.273
-0.266
-0.260
-0.254
-0.249
-0.244
-0.240
-0.236
-0.232
-0.228
-0.224
-0.252
-0.258
-0.264
-0.271
-0.278
-0.285
-0.292
-0.299
-0.307
-0.314
-0.321
-0.328
-0.335
-0.341
-0.347
-0.352
-0.355
-0.358
-0.360
-0.360
-0.359
-0.357
-0.354
-0.350
-0.343
-0.335
-0.325
-0.314
-0.303
-0.292
-0.282
-0.274
-0.267
-0.261
-0.255
-0.250
-0.245
-0.241
-0.236
-0.232
-0.228
-0.255
-0.262
-0.268
-0.276
-0.283
-0.291
-0.299
-0.307
-0.315
-0.324
-0.332
-0.340
-0.348
-0.356
-0.363
-0.369
-0.375
-0.379
-0.382
-0.384
-0.384
-0.383
-0.382
-0.378
-0.371
-0.361
-0.349
-0.334
-0.320
-0.306
-0.294
-0.284
-0.276
-0.269
-0.263
-0.257
-0.252
-0.247
-0.242
-0.237
-0.232
-0.259
-0.266
-0.273
-0.280
-0.289
-0.297
-0.306
-0.315
-0.324
-0.334
-0.344
-0.353
-0.363
-0.372
-0.382
-0.390
-0.399
-0.405
-0.410
-0.414
-0.416
-0.418
-0.420
-0.419
-0.413
-0.401
-0.384
-0.364
-0.344
-0.325
-0.310
-0.297
-0.287
-0.278
-0.271
-0.265
-0.259
-0.253
-0.248
-0.242
-0.237
-0.262
-0.269
-0.277
-0.285
-0.294
-0.304
-0.313
-0.324
-0.334
-0.345
-0.356
-0.367
-0.379
-0.391
-0.403
-0.415
-0.427
-0.438
-0.447
-0.453
-0.459
-0.466
-0.474
-0.480
-0.477
-0.463
-0.438
-0.408
-0.378
-0.351
-0.330
-0.313
-0.300
-0.290
-0.282
-0.274
-0.267
-0.261
-0.254
-0.248
-0.243
-0.265
-0.273
-0.282
-0.291
-0.300
-0.310
-0.321
-0.333
-0.344
-0.357
-0.369
-0.382
-0.396
-0.411
-0.427
-0.445
-0.463
-0.481
-0.495
-0.504
-0.513
-0.529
-0.553
-0.575
-0.581
-0.562
-0.523
-0.473
-0.426
-0.386
-0.356
-0.334
-0.317
-0.305
-0.294
-0.285
-0.277
-0.269
-0.262
-0.255
-0.248
-0.269
-0.277
-0.286
-0.296
-0.306
-0.318
-0.330
-0.342
-0.355
-0.369
-0.383
-0.398
-0.414
-0.432
-0.453
-0.478
-0.507
-0.537
-0.559
-0.569
-0.580
-0.610
-0.665
-0.726
-0.755
-0.728
-0.655
-0.569
-0.492
-0.432
-0.389
-0.359
-0.338
-0.322
-0.309
-0.298
-0.288
-0.278
-0.270
-0.262
-0.254
-0.272
-0.281
-0.291
-0.302
-0.313
-0.325
-0.338
-0.352
-0.367
-0.382
-0.397
-0.414
-0.432
-0.453
-0.479
-0.513
-0.555
-0.601
-0.633
-0.638
-0.644
-0.697
-0.814
-0.966
-1.056
-1.007
-0.861
-0.704
-0.576
-0.487
-0.427
-0.388
-0.361
-0.341
-0.325
-0.312
-0.300
-0.289
-0.278
-0.269
-0.261
-0.276
-0.285
-0.296
-0.307
-0.320
-0.333
-0.347
-0.363
-0.379
-0.395
-0.412
-0.430
-0.450
-0.473
-0.504
-0.545
-0.599
-0.658
-0.694
-0.684
-0.678
-0.752
-0.972
-1.314
-1.552
-1.460
-1.163
-0.876
-0.675
-0.546
-0.468
-0.419
-0.386
-0.362
-0.343
-0.327
-0.312
-0.299
-0.287
-0.277
-0.267
-0.279
-0.290
-0.301
-0.313
-0.327
-0.342
-0.357
-0.374
-0.392
-0.410
-0.428
-0.447
-0.468
-0.493
-0.526
-0.574
-0.631
-0.687
-0.709
-0.681
-0.658
-0.731
-1.049
-1.737
-2.345
-2.166
-1.555
-1.065
-0.769
-0.600
-0.504
-0.446
-0.409
-0.382
-0.360
-0.341
-0.324
-0.309
-0.296
-0.284
-0.273
-0.283
-0.294
-0.306
-0.320
-0.335
-0.351
-0.368
-0.387
-0.406
-0.426
-0.446
-0.466
-0.488
-0.515
-0.551
-0.602
-0.661
-0.709
-0.713
-0.670
-0.644
-0.690
-1.081
-2.437
-4.175
-3.439
-1.994
-1.217
-0.831
-0.634
-0.527
-0.466
-0.427
-0.398
-0.375
-0.354
-0.336
-0.319
-0.304
-0.291
-0.279
-0.286
-0.298
-0.311
-0.326
-0.343
-0.361
-0.380
-0.401
-0.422
-0.444
-0.466
-0.489
-0.513
-0.542
-0.583
-0.639
-0.707
-0.757
-0.760
-0.727
-0.725
-0.834
-1.365
-3.293
-7.019
-4.676
-2.181
-1.236
-0.832
-0.634
-0.532
-0.474
-0.437
-0.410
-0.386
-0.365
-0.345
-0.327
-0.311
-0.297
-0.285
-0.289
-0.302
-0.317
-0.333
-0.352
-0.372
-0.394
-0.416
-0.440
-0.464
-0.489
-0.515
-0.544
-0.578
-0.625
-0.689
-0.763
-0.822
-0.831
-0.817
-0.842
-0.980
-1.416
-2.516
-3.896
-3.072
-1.757
-1.081
-0.759
-0.599
-0.516
-0.469
-0.439
-0.415
-0.393
-0.373
-0.353
-0.334
-0.318
-0.303
-0.290
-0.292
-0.306
-0.322
-0.340
-0.361
-0.384
-0.408
-0.434
-0.460
-0.487
-0.514
-0.544
-0.579
-0.622
-0.679
-0.749
-0.826
-0.883
-0.897
-0.890
-0.908
-0.997
-1.208
-1.560
-1.829
-1.618
-1.171
-0.832
-0.637
-0.535
-0.482
-0.453
-0.432
-0.415
-0.397
-0.377
-0.358
-0.340
-0.323
-0.308
-0.294
-0.295
-0.310
-0.327
-0.347
-0.370
-0.396
-0.424
-0.453
-0.482
-0.511
-0.541
-0.574
-0.616
-0.670
-0.741
-0.825
-0.911
-0.976
-0.993
-0.976
-0.962
-0.979
-1.028
-1.083
-1.074
-0.942
-0.747
-0.588
-0.496
-0.454
-0.437
-0.429
-0.422
-0.412
-0.398
-0.381
-0.363
-0.345
-0.328
-0.312
-0.298
-0.297
-0.313
-0.331
-0.353
-0.378
-0.407
-0.439
-0.473
-0.506
-0.537
-0.568
-0.604
-0.651
-0.718
-0.808
-0.918
-1.037
-1.133
-1.164
-1.125
-1.054
-0.993
-0.938
-0.868
-0.754
-0.600
-0.452
-0.366
-0.351
-0.369
-0.392
-0.407
-0.413
-0.409
-0.399
-0.384
-0.367
-0.349
-0.332
-0.316
-0.302
-0.298
-0.315
-0.334
-0.358
-0.385
-0.418
-0.454
-0.492
-0.530
-0.565
-0.595
-0.630
-0.680
-0.757
-0.871
-1.017
-1.183
-1.330
-1.390
-1.325
-1.194
-1.053
-0.917
-0.770
-0.593
-0.395
-0.233
-0.178
-0.224
-0.300
-0.360
-0.396
-0.413
-0.414
-0.406
-0.391
-0.374
-0.355
-0.337
-0.321
-0.306
-0.299
-0.315
-0.336
-0.360
-0.390
-0.425
-0.467
-0.512
-0.558
-0.596
-0.625
-0.654
-0.700
-0.781
-0.911
-1.088
-1.292
-1.477
-1.566
-1.527
-1.399
-1.175
-0.926
-0.713
-0.486
-0.257
-0.110
-0.074
-0.162
-0.276
-0.361
-0.410
-0.431
-0.432
-0.422
-0.404
-0.384
-0.363
-0.343
-0.325
-0.309
-0.298
-0.315
-0.335
-0.360
-0.391
-0.429
-0.476
-0.533
-0.592
-0.641
-0.664
-0.677
-0.707
-0.783
-0.918
-1.107
-1.317
-1.492
-1.604
-1.771
-1.986
-1.504
-0.883
-0.594
-0.336
0.006
-0.130
-0.122
-0.210
-0.326
-0.414
-0.464
-0.480
-0.473
-0.452
-0.427
-0.400
-0.374
-0.351
-0.331
-0.313
-0.297
-0.313
-0.333
-0.357
-0.388
-0.428
-0.482
-0.554
-0.643
-0.715
-0.727
-0.701
-0.699
-0.757
-0.888
-1.085
-1.306
-1.431
-1.487
-2.061
-4.606
-2.096
-0.348
-0.089
-0.485
-0.485
-0.309
-0.288
-0.358
-0.460
-0.542
-0.582
-0.578
-0.547
-0.505
-0.462
-0.422
-0.389
-0.361
-0.337
-0.318
-0.294
-0.310
-0.329
-0.352
-0.381
-0.421
-0.477
-0.566
-0.694
-0.807
-0.798
-0.710
-0.665
-0.702
-0.827
-1.055
-1.389
-1.474
-0.982
-1.300
-2.089
3.407
2.127
1.327
-0.507
-0.765
-0.558
-0.524
-0.581
-0.696
-0.794
-0.813
-0.761
-0.674
-0.586
-0.512
-0.452
-0.407
-0.372
-0.344
-0.322
-0.291
-0.306
-0.323
-0.344
-0.370
-0.405
-0.458
-0.544
-0.678
-0.802
-0.768
-0.640
-0.578
-0.607
-0.723
-0.971
-1.476
-1.508
1.042
2.404
-7.760
0.201
1.071
-0.482
-0.747
-0.938
-0.981
-0.845
-0.886
-1.127
-1.333
-1.296
-1.097
-0.879
-0.703
-0.577
-0.489
-0.427
-0.383
-0.351
-0.326
-0.288
-0.301
-0.316
-0.334
-0.356
-0.383
-0.423
-0.483
-0.567
-0.626
-0.570
-0.459
-0.424
-0.464
-0.560
-0.732
-0.969
-0.564
1.886
3.093
-6.518
2.102
-1.283
0.041
-0.010
-1.785
-2.261
-1.232
-1.260
-2.111
-2.898
-2.455
-1.708
-1.181
-0.850
-0.650
-0.526
-0.447
-0.394
-0.356
-0.329
-0.284
-0.296
-0.309
-0.324
-0.340
-0.359
-0.381
-0.409
-0.435
-0.428
-0.348
-0.255
-0.240
-0.279
-0.353
-0.453
-0.501
-0.249
0.346
0.151
-0.347
0.803
-0.399
1.141
-0.021
-2.249
-2.992
-1.071
-1.500
-4.963
-12.525
-5.376
-2.623
-1.533
-0.995
-0.713
-0.555
-0.461
-0.401
-0.360
-0.331
-0.280
-0.291
-0.302
-0.313
-0.325
-0.335
-0.343
-0.345
-0.331
-0.285
-0.195
-0.101
-0.062
-0.065
-0.123
-0.227
-0.290
-0.243
-0.170
-0.415
-1.695
-2.615
1.211
-2.749
-0.437
-1.053
-1.052
-0.310
-1.195
-6.596
-27.628
-7.209
-3.176
-1.727
-1.067
-0.741
-0.567
-0.466
-0.403
-0.361
-0.330
-0.276
-0.285
-0.295
-0.304
-0.312
-0.316
-0.312
-0.296
-0.257
-0.181
-0.068
0.050
0.127
0.166
0.101
-0.065
-0.193
-0.231
-0.245
-0.427
-1.351
-0.637
8.077
-2.428
5.271
-2.356
-2.185
-1.090
-1.411
-2.994
-4.955
-4.083
-2.609
-1.571
-1.014
-0.720
-0.557
-0.461
-0.399
-0.358
-0.328
-0.272
-0.281
-0.289
-0.296
-0.301
-0.300
-0.290
-0.261
-0.203
-0.099
0.053
0.227
0.341
0.364
0.252
0.010
-0.184
-0.234
-0.192
-0.145
-0.073
0.568
1.143
0.060
-0.627
-9.106
-3.783
-0.975
-1.463
-1.608
-2.080
-2.128
-1.706
-1.219
-0.873
-0.659
-0.528
-0.444
-0.389
-0.351
-0.323
-0.268
-0.276
-0.284
-0.290
-0.293
-0.290
-0.275
-0.240
-0.171
-0.051
0.135
0.380
0.577
0.524
0.336
-0.030
-0.318
-0.320
-0.160
0.058
0.331
0.659
0.687
0.071
-0.731
-1.366
0.562
0.218
-0.651
-0.935
-1.163
-1.227
-1.106
-0.905
-0.720
-0.583
-0.488
-0.422
-0.376
-0.342
-0.317
-0.264
-0.272
-0.279
-0.284
-0.287
-0.283
-0.269
-0.234
-0.167
-0.049
0.130
0.368
0.547
0.393
0.106
-0.386
-0.689
-0.516
-0.177
0.184
0.567
0.880
0.754
-0.018
-0.928
-0.971
0.558
0.900
-0.144
-0.588
-0.760
-0.815
-0.778
-0.692
-0.596
-0.512
-0.447
-0.397
-0.360
-0.331
-0.309
-0.260
-0.268
-0.274
-0.280
-0.282
-0.280
-0.268
-0.240
-0.186
-0.092
0.047
0.205
0.286
0.135
-0.346
-0.995
-1.149
-0.719
-0.191
0.314
0.898
1.591
1.465
-0.088
-1.710
-1.809
-0.140
1.806
0.089
-0.434
-0.573
-0.613
-0.601
-0.559
-0.506
-0.454
-0.410
-0.373
-0.344
-0.320
-0.301
-0.257
-0.263
-0.270
-0.276
-0.279
-0.279
-0.272
-0.254
-0.217
-0.156
-0.073
0.003
0.003
-0.153
-0.609
-1.150
-1.192
-0.723
-0.152
0.459
1.311
2.584
2.601
-0.333
-4.360
-3.040
1.060
2.888
-0.054
-0.402
-0.490
-0.510
-0.501
-0.476
-0.444
-0.410
-0.379
-0.351
-0.328
-0.309
-0.292
-0.253
-0.259
-0.266
-0.272
-0.276
-0.278
-0.276
-0.267
-0.249
-0.221
-0.189
-0.178
-0.233
-0.393
-0.687
-0.956
-0.928
-0.582
-0.091
0.569
1.714
4.276
9.240
0.109
-10.949
-7.510
-1.203
-0.022
-0.319
-0.428
-0.453
-0.454
-0.441
-0.422
-0.400
-0.376
-0.353
-0.332
-0.314
-0.298
-0.284
-0.248
-0.255
-0.261
-0.268
-0.273
-0.277
-0.279
-0.278
-0.274
-0.268
-0.268
-0.288
-0.352
-0.473
-0.635
-0.746
-0.693
-0.452
-0.072
0.509
1.608
4.134
8.840
1.055
-2.972
-3.089
-1.365
-0.663
-0.489
-0.448
-0.431
-0.417
-0.402
-0.385
-0.368
-0.350
-0.332
-0.316
-0.301
-0.287
-0.275
-0.244
-0.251
-0.257
-0.263
-0.269
-0.274
-0.279
-0.283
-0.287
-0.293
-0.306
-0.334
-0.385
-0.462
-0.544
-0.585
-0.531
-0.369
-0.109
0.275
0.855
1.531
1.581
0.482
-0.672
-1.043
-0.830
-0.604
-0.487
-0.433
-0.406
-0.388
-0.372
-0.357
-0.343
-0.329
-0.315
-0.301
-0.289
-0.278
-0.267
-0.240
-0.246
-0.252
-0.258
-0.264
-0.271
-0.277
-0.283
-0.290
-0.301
-0.316
-0.341
-0.377
-0.420
-0.459
-0.469
-0.427
-0.324
-0.167
0.043
0.283
0.464
0.410
0.087
-0.293
-0.500
-0.526
-0.479
-0.432
-0.399
-0.377
-0.361
-0.347
-0.335
-0.323
-0.311
-0.300
-0.289
-0.279
-0.269
-0.260
-0.236
-0.241
-0.247
-0.253
-0.259
-0.266
-0.272
-0.279
-0.288
-0.298
-0.312
-0.331
-0.354
-0.378
-0.395
-0.393
-0.363
-0.302
-0.213
-0.107
-0.006
0.051
0.020
-0.098
-0.244
-0.346
-0.389
-0.391
-0.378
-0.363
-0.349
-0.337
-0.326
-0.316
-0.306
-0.296
-0.287
-0.278
-0.269
-0.261
-0.253
-0.231
-0.236
-0.242
-0.248
-0.254
-0.260
-0.266
-0.273
-0.281
-0.291
-0.302
-0.315
-0.329
-0.342
-0.350
-0.345
-0.326
-0.290
-0.241
-0.189
-0.143
-0.122
-0.137
-0.186
-0.247
-0.299
-0.328
-0.339
-0.338
-0.332
-0.325
-0.316
-0.308
-0.300
-0.292
-0.283
-0.275
-0.268
-0.260
-0.253
-0.246
-0.227
-0.232
-0.237
-0.242
-0.248
-0.253
-0.259
-0.266
-0.273
-0.281
-0.290
-0.299
-0.308
-0.315
-0.318
-0.314
-0.302
-0.281
-0.255
-0.228
-0.207
-0.198
-0.205
-0.226
-0.255
-0.281
-0.299
-0.308
-0.310
-0.308
-0.304
-0.298
-0.292
-0.286
-0.279
-0.272
-0.265
-0.259
-0.252
-0.246
-0.239
-0.222
-0.227
-0.232
-0.237
-0.242
-0.247
-0.252
-0.258
-0.264
-0.271
-0.277
-0.284
-0.290
-0.294
-0.296
-0.293
-0.286
-0.274
-0.260
-0.246
-0.236
-0.231
-0.235
-0.245
-0.258
-0.272
-0.282
-0.288
-0.291
-0.290
-0.287
-0.283
-0.278
-0.273
-0.268
-0.262
-0.256
-0.250
-0.244
-0.239
-0.233
-0.218
-0.222
-0.227
-0.231
-0.236
-0.241
-0.245
-0.250
-0.256
-0.261
-0.266
-0.271
-0.275
-0.278
-0.279
-0.278
-0.274
-0.267
-0.260
-0.252
-0.247
-0.244
-0.246
-0.251
-0.258
-0.265
-0.271
-0.274
-0.276
-0.275
-0.273
-0.270
-0.266
-0.262
-0.257
-0.253
-0.248
-0.243
-0.237
-0.232
-0.227
-0.182
-0.184
-0.186
-0.188
-0.189
-0.191
-0.192
-0.194
-0.195
-0.196
-0.197
-0.198
-0.199
-0.199
-0.200
-0.200
-0.200
-0.200
-0.200
-0.199
-0.199
-0.198
-0.197
-0.196
-0.195
-0.193
-0.192
-0.191
-0.189
-0.187
-0.186
-0.184
-0.182
-0.180
-0.178
-0.176
-0.174
-0.172
-0.170
-0.168
-0.167
-0.185
-0.187
-0.189
-0.191
-0.193
-0.194
-0.196
-0.197
-0.199
-0.200
-0.201
-0.202
-0.203
-0.203
-0.204
-0.204
-0.204
-0.204
-0.204
-0.203
-0.203
-0.202
-0.201
-0.200
-0.199
-0.197
-0.196
-0.194
-0.192
-0.191
-0.189
-0.187
-0.185
-0.183
-0.181
-0.179
-0.177
-0.175
-0.173
-0.171
-0.169
-0.188
-0.190
-0.192
-0.194
-0.196
-0.198
-0.200
-0.201
-0.203
-0.204
-0.205
-0.206
-0.207
-0.207
-0.208
-0.208
-0.208
-0.208
-0.208
-0.207
-0.207
-0.206
-0.205
-0.204
-0.202
-0.201
-0.199
-0.198
-0.196
-0.194
-0.192
-0.190
-0.188
-0.186
-0.184
-0.182
-0.179
-0.177
-0.175
-0.173
-0.171
-0.191
-0.194
-0.196
-0.198
-0.200
-0.202
-0.203
-0.205
-0.207
-0.208
-0.209
-0.210
-0.211
-0.212
-0.212
-0.213
-0.213
-0.213
-0.212
-0.212
-0.211
-0.210
-0.209
-0.208
-0.206
-0.205
-0.203
-0.201
-0.199
-0.197
-0.195
-0.193
-0.191
-0.189
-0.187
-0.184
-0.182
-0.180
-0.178
-0.176
-0.173
-0.195
-0.197
-0.199
-0.201
-0.203
-0.205
-0.207
-0.209
-0.211
-0.212
-0.213
-0.215
-0.216
-0.216
-0.217
-0.217
-0.217
-0.217
-0.217
-0.216
-0.216
-0.215
-0.213
-0.212
-0.210
-0.209
-0.207
-0.205
-0.203
-0.201
-0.199
-0.196
-0.194
-0.192
-0.189
-0.187
-0.185
-0.183
-0.180
-0.178
-0.176
-0.198
-0.200
-0.203
-0.205
-0.207
-0.209
-0.211
-0.213
-0.215
-0.216
-0.218
-0.219
-0.220
-0.221
-0.221
-0.222
-0.222
-0.222
-0.222
-0.221
-0.220
-0.219
-0.218
-0.216
-0.215
-0.213
-0.211
-0.209
-0.207
-0.204
-0.202
-0.200
-0.197
-0.195
-0.192
-0.190
-0.188
-0.185
-0.183
-0.180
-0.178
-0.201
-0.204
-0.206
-0.209
-0.211
-0.213
-0.215
-0.217
-0.219
-0.221
-0.222
-0.224
-0.225
-0.226
-0.226
-0.227
-0.227
-0.227
-0.226
-0.226
-0.225
-0.224
-0.222
-0.221
-0.219
-0.217
-0.215
-0.213
-0.210
-0.208
-0.206
-0.203
-0.200
-0.198
-0.195
-0.193
-0.190
-0.188
-0.185
-0.183
-0.181
-0.204
-0.207
-0.210
-0.212
-0.215
-0.217
-0.220
-0.222
-0.224
-0.225
-0.227
-0.229
-0.230
-0.231
-0.231
-0.232
-0.232
-0.232
-0.231
-0.231
-0.230
-0.229
-0.227
-0.225
-0.224
-0.221
-0.219
-0.217
-0.214
-0.212
-0.209
-0.206
-0.204
-0.201
-0.198
-0.196
-0.193
-0.191
-0.188
-0.185
-0.183
-0.208
-0.211
-0.213
-0.216
-0.219
-0.221
-0.224
-0.226
-0.228
-0.230
-0.232
-0.234
-0.235
-0.236
-0.237
-0.237
-0.237
-0.237
-0.237
-0.236
-0.235
-0.234
-0.232
-0.230
-0.228
-0.226
-0.224
-0.221
-0.218
-0.216
-0.213
-0.210
-0.207
-0.204
-0.201
-0.199
-0.196
-0.193
-0.191
-0.188
-0.186
-0.211
-0.214
-0.217
-0.220
-0.223
-0.226
-0.228
-0.231
-0.233
-0.235
-0.237
-0.239
-0.240
-0.241
-0.242
-0.243
-0.243
-0.243
-0.242
-0.241
-0.240
-0.239
-0.237
-0.235
-0.233
-0.231
-0.228
-0.225
-0.222
-0.219
-0.216
-0.213
-0.210
-0.207
-0.204
-0.202
-0.199
-0.196
-0.193
-0.191
-0.188
-0.215
-0.218
-0.221
-0.224
-0.227
-0.230
-0.233
-0.235
-0.238
-0.240
-0.242
-0.244
-0.246
-0.247
-0.248
-0.248
-0.249
-0.248
-0.248
-0.247
-0.246
-0.244
-0.243
-0.240
-0.238
-0.235
-0.233
-0.230
-0.227
-0.223
-0.220
-0.217
-0.214
-0.211
-0.208
-0.205
-0.202
-0.199
-0.196
-0.193
-0.191
-0.218
-0.221
-0.225
-0.228
-0.231
-0.234
-0.237
-0.240
-0.243
-0.245
-0.248
-0.250
-0.251
-0.253
-0.254
-0.254
-0.255
-0.254
-0.254
-0.253
-0.252
-0.250
-0.248
-0.246
-0.243
-0.240
-0.237
-0.234
-0.231
-0.227
-0.224
-0.221
-0.217
-0.214
-0.211
-0.208
-0.205
-0.202
-0.199
-0.196
-0.193
-0.221
-0.225
-0.228
-0.232
-0.235
-0.239
-0.242
-0.245
-0.248
-0.251
-0.253
-0.255
-0.257
-0.259
-0.260
-0.261
-0.261
-0.261
-0.260
-0.259
-0.258
-0.256
-0.254
-0.251
-0.249
-0.245
-0.242
-0.239
-0.235
-0.232
-0.228
-0.224
-0.221
-0.217
-0.214
-0.211
-0.208
-0.205
-0.202
-0.199
-0.196
-0.225
-0.229
-0.232
-0.236
-0.240
-0.243
-0.247
-0.250
-0.253
-0.256
-0.259
-0.261
-0.263
-0.265
-0.266
-0.267
-0.268
-0.268
-0.267
-0.266
-0.264
-0.263
-0.260
-0.257
-0.254
-0.251
-0.247
-0.244
-0.240
-0.236
-0.232
-0.228
-0.224
-0.221
-0.217
-0.214
-0.211
-0.207
-0.204
-0.201
-0.199
-0.228
-0.232
-0.236
-0.240
-0.244
-0.248
-0.252
-0.255
-0.259
-0.262
-0.265
-0.268
-0.270
-0.272
-0.273
-0.274
-0.275
-0.275
-0.274
-0.273
-0.271
-0.269
-0.267
-0.264
-0.260
-0.257
-0.253
-0.249
-0.244
-0.240
-0.236
-0.232
-0.228
-0.224
-0.221
-0.217
-0.214
-0.210
-0.207
-0.204
-0.201
-0.232
-0.236
-0.240
-0.244
-0.249
-0.253
-0.257
-0.261
-0.265
-0.268
-0.271
-0.274
-0.277
-0.279
-0.281
-0.282
-0.283
-0.283
-0.282
-0.281
-0.279
-0.277
-0.274
-0.270
-0.267
-0.262
-0.258
-0.254
-0.249
-0.245
-0.240
-0.236
-0.232
-0.228
-0.224
-0.220
-0.217
-0.213
-0.210
-0.207
-0.204
-0.235
-0.240
-0.244
-0.249
-0.253
-0.258
-0.262
-0.266
-0.271
-0.275
-0.278
-0.282
-0.284
-0.287
-0.289
-0.290
-0.291
-0.291
-0.290
-0.289
-0.287
-0.285
-0.281
-0.278
-0.273
-0.269
-0.264
-0.259
-0.254
-0.249
-0.244
-0.240
-0.235
-0.231
-0.227
-0.223
-0.220
-0.217
-0.213
-0.210
-0.207
-0.238
-0.243
-0.248
-0.253
-0.258
-0.263
-0.267
-0.272
-0.277
-0.281
-0.285
-0.289
-0.292
-0.295
-0.297
-0.299
-0.300
-0.300
-0.300
-0.298
-0.296
-0.293
-0.290
-0.286
-0.281
-0.276
-0.270
-0.265
-0.259
-0.254
-0.249
-0.244
-0.239
-0.235
-0.231
-0.227
-0.223
-0.220
-0.216
-0.213
-0.210
-0.242
-0.247
-0.252
-0.257
-0.262
-0.268
-0.273
-0.278
-0.283
-0.288
-0.293
-0.297
-0.301
-0.304
-0.307
-0.309
-0.310
-0.310
-0.310
-0.308
-0.306
-0.303
-0.299
-0.294
-0.289
-0.283
-0.277
-0.271
-0.265
-0.259
-0.253
-0.248
-0.243
-0.238
-0.234
-0.230
-0.227
-0.223
-0.220
-0.216
-0.213
-0.245
-0.251
-0.256
-0.262
-0.267
-0.273
-0.279
-0.285
-0.290
-0.296
-0.301
-0.306
-0.311
-0.314
-0.318
-0.320
-0.321
-0.322
-0.321
-0.320
-0.318
-0.314
-0.310
-0.305
-0.299
-0.292
-0.285
-0.278
-0.271
-0.264
-0.258
-0.252
-0.247
-0.242
-0.238
-0.234
-0.230
-0.227
-0.223
-0.220
-0.217
-0.249
-0.254
-0.260
-0.266
-0.272
-0.279
-0.285
-0.292
-0.298
-0.304
-0.310
-0.316
-0.321
-0.326
-0.329
-0.332
-0.334
-0.335
-0.335
-0.334
-0.331
-0.327
-0.323
-0.317
-0.310
-0.303
-0.295
-0.286
-0.278
-0.270
-0.263
-0.257
-0.252
-0.247
-0.242
-0.238
-0.234
-0.231
-0.227
-0.224
-0.220
-0.252
-0.258
-0.264
-0.271
-0.277
-0.284
-0.292
-0.299
-0.306
-0.313
-0.320
-0.327
-0.333
-0.338
-0.343
-0.347
-0.350
-0.351
-0.351
-0.350
-0.347
-0.344
-0.339
-0.333
-0.325
-0.316
-0.307
-0.297
-0.287
-0.278
-0.270
-0.263
-0.257
-0.251
-0.247
-0.243
-0.239
-0.235
-0.231
-0.228
-0.224
-0.255
-0.262
-0.268
-0.275
-0.283
-0.290
-0.298
-0.307
-0.315
-0.323
-0.331
-0.339
-0.346
-0.353
-0.359
-0.364
-0.368
-0.370
-0.371
-0.370
-0.367
-0.364
-0.359
-0.353
-0.345
-0.335
-0.323
-0.310
-0.298
-0.287
-0.277
-0.269
-0.263
-0.257
-0.253
-0.248
-0.244
-0.240
-0.236
-0.232
-0.228
-0.259
-0.266
-0.273
-0.280
-0.288
-0.297
-0.306
-0.315
-0.324
-0.334
-0.343
-0.352
-0.361
-0.369
-0.377
-0.384
-0.390
-0.393
-0.395
-0.395
-0.394
-0.391
-0.388
-0.383
-0.374
-0.362
-0.347
-0.330
-0.314
-0.299
-0.287
-0.278
-0.270
-0.264
-0.259
-0.255
-0.250
-0.246
-0.242
-0.237
-0.233
-0.262
-0.269
-0.277
-0.285
-0.294
-0.304
-0.313
-0.324
-0.334
-0.345
-0.356
-0.367
-0.378
-0.388
-0.399
-0.408
-0.417
-0.424
-0.427
-0.428
-0.428
-0.428
-0.429
-0.426
-0.418
-0.404
-0.383
-0.359
-0.336
-0.316
-0.301
-0.289
-0.280
-0.274
-0.268
-0.263
-0.258
-0.253
-0.248
-0.243
-0.238
-0.266
-0.273
-0.282
-0.291
-0.300
-0.311
-0.322
-0.333
-0.345
-0.358
-0.370
-0.383
-0.396
-0.410
-0.423
-0.438
-0.452
-0.464
-0.472
-0.475
-0.477
-0.481
-0.489
-0.495
-0.491
-0.473
-0.442
-0.405
-0.370
-0.341
-0.320
-0.304
-0.294
-0.286
-0.279
-0.273
-0.267
-0.261
-0.255
-0.249
-0.244
-0.269
-0.277
-0.286
-0.296
-0.307
-0.318
-0.330
-0.343
-0.357
-0.371
-0.385
-0.401
-0.416
-0.433
-0.452
-0.473
-0.498
-0.522
-0.537
-0.541
-0.543
-0.556
-0.583
-0.611
-0.619
-0.594
-0.541
-0.479
-0.422
-0.378
-0.346
-0.326
-0.312
-0.301
-0.293
-0.285
-0.278
-0.270
-0.263
-0.256
-0.250
-0.273
-0.282
-0.291
-0.302
-0.313
-0.326
-0.339
-0.354
-0.369
-0.385
-0.401
-0.418
-0.437
-0.457
-0.483
-0.516
-0.559
-0.608
-0.642
-0.641
-0.630
-0.654
-0.727
-0.818
-0.864
-0.819
-0.711
-0.593
-0.497
-0.428
-0.383
-0.354
-0.335
-0.322
-0.310
-0.300
-0.290
-0.281
-0.272
-0.264
-0.257
-0.276
-0.286
-0.296
-0.308
-0.320
-0.334
-0.349
-0.365
-0.382
-0.399
-0.417
-0.436
-0.456
-0.480
-0.513
-0.561
-0.634
-0.735
-0.811
-0.782
-0.721
-0.758
-0.937
-1.208
-1.375
-1.264
-1.003
-0.766
-0.598
-0.492
-0.427
-0.389
-0.364
-0.346
-0.331
-0.318
-0.305
-0.293
-0.282
-0.273
-0.264
-0.280
-0.290
-0.301
-0.314
-0.328
-0.343
-0.359
-0.377
-0.395
-0.414
-0.433
-0.453
-0.474
-0.499
-0.537
-0.599
-0.702
-0.862
-0.999
-0.895
-0.733
-0.782
-1.156
-1.917
-2.509
-2.143
-1.465
-0.994
-0.717
-0.563
-0.477
-0.428
-0.397
-0.374
-0.354
-0.337
-0.321
-0.306
-0.293
-0.281
-0.271
-0.283
-0.295
-0.307
-0.321
-0.336
-0.352
-0.370
-0.390
-0.410
-0.430
-0.450
-0.470
-0.489
-0.512
-0.551
-0.621
-0.731
-0.878
-0.959
-0.771
-0.551
-0.518
-0.930
-2.577
-4.403
-3.522
-2.052
-1.233
-0.830
-0.628
-0.523
-0.465
-0.429
-0.402
-0.378
-0.356
-0.336
-0.319
-0.303
-0.290
-0.278
-0.287
-0.299
-0.313
-0.328
-0.345
-0.363
-0.383
-0.404
-0.426
-0.448
-0.470
-0.489
-0.506
-0.525
-0.562
-0.637
-0.745
-0.841
-0.799
-0.553
-0.332
0.043
2.035
-1.962
-7.354
-5.694
-2.618
-1.403
-0.897
-0.667
-0.553
-0.493
-0.455
-0.426
-0.399
-0.374
-0.351
-0.331
-0.313
-0.298
-0.284
-0.291
-0.304
-0.319
-0.335
-0.354
-0.375
-0.397
-0.421
-0.445
-0.469
-0.492
-0.513
-0.530
-0.547
-0.583
-0.665
-0.797
-0.917
-0.868
-0.662
-0.531
-0.458
-0.706
-4.755
-34.376
-9.855
-2.810
-1.394
-0.884
-0.663
-0.559
-0.505
-0.471
-0.442
-0.415
-0.388
-0.363
-0.341
-0.322
-0.305
-0.291
-0.294
-0.309
-0.325
-0.344
-0.365
-0.389
-0.414
-0.441
-0.467
-0.493
-0.518
-0.542
-0.562
-0.584
-0.624
-0.712
-0.859
-1.015
-0.991
-0.850
-0.831
-0.945
-1.488
-3.308
-6.854
-4.522
-2.066
-1.154
-0.779
-0.612
-0.535
-0.497
-0.472
-0.448
-0.423
-0.397
-0.372
-0.349
-0.329
-0.311
-0.296
-0.298
-0.313
-0.331
-0.352
-0.377
-0.404
-0.434
-0.464
-0.494
-0.521
-0.548
-0.573
-0.599
-0.631
-0.677
-0.753
-0.863
-0.959
-0.919
-0.834
-0.860
-0.974
-1.241
-1.700
-2.079
-1.785
-1.195
-0.803
-0.607
-0.519
-0.484
-0.470
-0.460
-0.445
-0.424
-0.401
-0.377
-0.355
-0.334
-0.316
-0.301
-0.301
-0.317
-0.337
-0.361
-0.389
-0.421
-0.455
-0.491
-0.524
-0.554
-0.579
-0.605
-0.635
-0.674
-0.726
-0.789
-0.854
-0.885
-0.847
-0.795
-0.809
-0.875
-0.947
-0.993
-0.956
-0.792
-0.579
-0.441
-0.394
-0.397
-0.415
-0.432
-0.439
-0.434
-0.421
-0.401
-0.380
-0.358
-0.338
-0.320
-0.305
-0.303
-0.321
-0.343
-0.369
-0.401
-0.437
-0.478
-0.520
-0.559
-0.590
-0.613
-0.634
-0.664
-0.708
-0.768
-0.832
-0.885
-0.906
-0.881
-0.834
-0.813
-0.803
-0.759
-0.650
-0.476
-0.252
-0.057
-0.037
-0.143
-0.257
-0.340
-0.391
-0.417
-0.423
-0.416
-0.401
-0.382
-0.361
-0.342
-0.324
-0.308
-0.305
-0.323
-0.346
-0.375
-0.410
-0.452
-0.500
-0.550
-0.597
-0.630
-0.649
-0.660
-0.681
-0.725
-0.791
-0.866
-0.935
-0.975
-0.974
-0.934
-0.873
-0.789
-0.659
-0.460
-0.187
0.154
0.474
0.451
0.144
-0.120
-0.277
-0.362
-0.405
-0.420
-0.417
-0.404
-0.386
-0.366
-0.346
-0.328
-0.312
-0.305
-0.325
-0.348
-0.378
-0.416
-0.462
-0.517
-0.579
-0.638
-0.679
-0.692
-0.684
-0.685
-0.720
-0.791
-0.880
-0.966
-1.030
-1.055
-1.038
-0.965
-0.818
-0.603
-0.335
0.007
0.422
0.839
0.834
0.337
-0.046
-0.254
-0.362
-0.414
-0.431
-0.428
-0.413
-0.393
-0.372
-0.351
-0.332
-0.315
-0.305
-0.324
-0.348
-0.378
-0.417
-0.466
-0.530
-0.610
-0.696
-0.759
-0.762
-0.719
-0.685
-0.697
-0.763
-0.860
-0.957
-1.030
-1.081
-1.134
-1.123
-0.881
-0.527
-0.213
0.092
0.455
0.726
0.657
0.251
-0.096
-0.301
-0.411
-0.459
-0.468
-0.456
-0.433
-0.408
-0.382
-0.358
-0.337
-0.319
-0.303
-0.322
-0.345
-0.374
-0.412
-0.463
-0.537
-0.648
-0.808
-0.958
-0.934
-0.788
-0.681
-0.658
-0.716
-0.817
-0.915
-0.966
-0.995
-1.136
-1.258
-0.828
-0.248
0.179
0.010
0.153
0.352
0.245
-0.014
-0.263
-0.437
-0.530
-0.557
-0.543
-0.509
-0.469
-0.430
-0.396
-0.368
-0.343
-0.323
-0.301
-0.318
-0.340
-0.367
-0.403
-0.453
-0.532
-0.683
-1.008
-1.477
-1.332
-0.881
-0.663
-0.608
-0.656
-0.758
-0.851
-0.814
-0.631
-0.757
-1.029
-0.412
0.170
1.218
-0.076
-0.137
-0.078
-0.167
-0.328
-0.529
-0.693
-0.767
-0.747
-0.677
-0.595
-0.521
-0.461
-0.415
-0.379
-0.350
-0.327
-0.298
-0.314
-0.333
-0.357
-0.388
-0.432
-0.504
-0.658
-1.060
-1.797
-1.506
-0.815
-0.569
-0.527
-0.571
-0.662
-0.726
-0.510
0.367
0.623
-1.796
-0.950
-0.284
-0.200
-0.384
-0.697
-0.781
-0.609
-0.652
-0.915
-1.179
-1.241
-1.105
-0.903
-0.723
-0.592
-0.500
-0.436
-0.391
-0.357
-0.331
-0.294
-0.309
-0.326
-0.346
-0.371
-0.403
-0.455
-0.553
-0.760
-1.011
-0.801
-0.345
-0.308
-0.367
-0.426
-0.499
-0.509
-0.148
1.397
1.441
-1.192
-0.068
-0.894
-0.392
-0.491
-2.428
-3.376
-0.989
-0.829
-1.478
-2.237
-2.307
-1.812
-1.264
-0.896
-0.674
-0.541
-0.457
-0.402
-0.363
-0.334
-0.290
-0.303
-0.318
-0.334
-0.353
-0.374
-0.401
-0.440
-0.492
-0.499
-0.230
0.187
0.007
-0.126
-0.201
-0.288
-0.307
-0.040
1.818
0.960
-0.178
-0.077
-1.124
-0.528
-0.525
-3.922
-6.214
0.228
-0.181
-1.939
-4.278
-4.925
-3.205
-1.770
-1.081
-0.750
-0.575
-0.474
-0.410
-0.367
-0.336
-0.286
-0.298
-0.310
-0.324
-0.337
-0.348
-0.356
-0.356
-0.339
-0.264
-0.059
0.186
0.214
0.247
0.186
-0.036
-0.177
-0.153
-0.002
-0.120
-0.383
-0.081
0.139
-0.632
-0.516
-0.917
2.048
4.866
2.758
-1.232
-0.554
-10.906
-5.069
-2.154
-1.191
-0.788
-0.590
-0.480
-0.412
-0.367
-0.336
-0.282
-0.293
-0.304
-0.314
-0.323
-0.327
-0.321
-0.298
-0.238
-0.113
0.114
0.384
0.502
0.843
0.861
0.222
-0.106
-0.211
-0.218
-0.237
-0.141
1.427
4.855
-0.659
-0.309
-1.167
-0.960
-1.567
-0.682
-1.743
-4.135
-6.981
-4.063
-1.958
-1.131
-0.767
-0.580
-0.474
-0.408
-0.364
-0.333
-0.278
-0.288
-0.298
-0.306
-0.312
-0.312
-0.298
-0.258
-0.166
0.014
0.330
0.740
0.867
1.071
1.031
0.314
-0.160
-0.291
-0.249
-0.132
0.173
1.407
3.039
0.217
-0.482
-1.504
3.249
-8.819
-2.773
-1.244
-2.175
-2.677
-2.147
-1.417
-0.955
-0.697
-0.548
-0.457
-0.398
-0.358
-0.329
-0.274
-0.283
-0.292
-0.300
-0.304
-0.301
-0.283
-0.235
-0.123
0.104
0.504
1.190
2.304
1.922
1.747
0.491
-0.479
-0.516
-0.300
-0.038
0.306
1.019
1.980
0.290
-0.355
-0.116
3.898
0.843
-0.058
-0.638
-1.160
-1.350
-1.238
-0.990
-0.769
-0.611
-0.505
-0.434
-0.384
-0.349
-0.322
-0.270
-0.279
-0.288
-0.295
-0.299
-0.295
-0.278
-0.230
-0.123
0.102
0.474
1.109
2.370
0.966
1.969
-0.301
-1.617
-1.013
-0.389
0.066
0.523
1.046
1.129
0.383
-0.263
0.214
7.728
1.318
-0.082
-0.487
-0.746
-0.848
-0.824
-0.732
-0.624
-0.532
-0.461
-0.407
-0.368
-0.338
-0.314
-0.266
-0.275
-0.283
-0.290
-0.294
-0.293
-0.280
-0.242
-0.158
0.014
0.321
0.775
1.151
1.379
-0.251
-3.414
-3.836
-1.582
-0.425
0.252
1.041
2.841
3.637
0.977
-0.381
-0.551
0.247
0.418
-0.047
-0.400
-0.566
-0.628
-0.624
-0.582
-0.525
-0.469
-0.421
-0.382
-0.351
-0.326
-0.306
-0.262
-0.270
-0.278
-0.286
-0.291
-0.292
-0.285
-0.263
-0.210
-0.103
0.093
0.342
0.398
0.422
-0.904
-3.260
-3.326
-1.471
-0.326
0.496
1.716
5.725
9.388
1.645
-0.749
-1.196
-0.433
0.032
-0.198
-0.400
-0.492
-0.521
-0.517
-0.492
-0.458
-0.422
-0.388
-0.359
-0.335
-0.314
-0.297
-0.258
-0.266
-0.274
-0.281
-0.288
-0.291
-0.290
-0.281
-0.257
-0.211
-0.143
-0.101
-0.184
-0.477
-1.151
-1.920
-1.857
-1.041
-0.211
0.711
2.707
6.288
4.583
3.922
-0.782
-1.627
-0.862
-0.418
-0.402
-0.443
-0.463
-0.464
-0.455
-0.435
-0.411
-0.386
-0.362
-0.339
-0.320
-0.303
-0.288
-0.254
-0.261
-0.269
-0.276
-0.283
-0.289
-0.293
-0.293
-0.290
-0.282
-0.279
-0.309
-0.416
-0.639
-0.979
-1.268
-1.193
-0.750
-0.165
0.671
2.926
9.791
6.267
4.434
-0.067
-1.076
-0.858
-0.604
-0.498
-0.460
-0.442
-0.428
-0.413
-0.396
-0.377
-0.358
-0.340
-0.322
-0.306
-0.292
-0.280
-0.249
-0.256
-0.264
-0.271
-0.279
-0.286
-0.292
-0.299
-0.305
-0.314
-0.333
-0.376
-0.459
-0.592
-0.754
-0.861
-0.797
-0.548
-0.181
0.340
1.219
2.200
2.129
1.215
0.017
-0.547
-0.610
-0.543
-0.480
-0.441
-0.416
-0.398
-0.382
-0.367
-0.352
-0.336
-0.321
-0.307
-0.294
-0.282
-0.271
-0.245
-0.251
-0.258
-0.266
-0.273
-0.281
-0.289
-0.297
-0.308
-0.322
-0.344
-0.380
-0.434
-0.506
-0.578
-0.611
-0.564
-0.426
-0.220
0.045
0.359
0.604
0.584
0.291
-0.094
-0.348
-0.441
-0.446
-0.426
-0.404
-0.385
-0.370
-0.356
-0.343
-0.330
-0.318
-0.306
-0.294
-0.283
-0.273
-0.264
-0.240
-0.246
-0.253
-0.260
-0.267
-0.274
-0.283
-0.292
-0.303
-0.317
-0.335
-0.361
-0.394
-0.431
-0.462
-0.469
-0.436
-0.360
-0.251
-0.123
0.003
0.083
0.070
-0.037
-0.181
-0.296
-0.357
-0.377
-0.376
-0.367
-0.356
-0.345
-0.334
-0.323
-0.313
-0.302
-0.292
-0.283
-0.273
-0.264
-0.256
-0.235
-0.241
-0.247
-0.253
-0.260
-0.267
-0.275
-0.284
-0.294
-0.305
-0.320
-0.337
-0.357
-0.376
-0.389
-0.388
-0.367
-0.325
-0.268
-0.206
-0.150
-0.119
-0.126
-0.168
-0.228
-0.282
-0.318
-0.336
-0.340
-0.337
-0.330
-0.323
-0.314
-0.306
-0.297
-0.289
-0.280
-0.272
-0.264
-0.256
-0.249
-0.230
-0.236
-0.241
-0.247
-0.254
-0.260
-0.267
-0.275
-0.283
-0.293
-0.303
-0.315
-0.327
-0.338
-0.343
-0.341
-0.327
-0.305
-0.275
-0.243
-0.217
-0.203
-0.206
-0.225
-0.252
-0.278
-0.298
-0.310
-0.314
-0.313
-0.310
-0.304
-0.298
-0.291
-0.284
-0.277
-0.270
-0.263
-0.256
-0.249
-0.242
-0.225
-0.230
-0.236
-0.241
-0.247
-0.253
-0.259
-0.266
-0.273
-0.280
-0.288
-0.296
-0.304
-0.310
-0.313
-0.311
-0.303
-0.290
-0.274
-0.258
-0.245
-0.238
-0.240
-0.248
-0.261
-0.274
-0.285
-0.292
-0.295
-0.295
-0.292
-0.288
-0.283
-0.278
-0.272
-0.266
-0.260
-0.254
-0.248
-0.242
-0.236
-0.221
-0.225
-0.230
-0.235
-0.240
-0.245
-0.251
-0.257
-0.263
-0.269
-0.275
-0.281
-0.286
-0.290
-0.291
-0.290
-0.286
-0.279
-0.270
-0.262
-0.255
-0.252
-0.252
-0.256
-0.262
-0.269
-0.275
-0.279
-0.280
-0.280
-0.278
-0.275
-0.271
-0.266
-0.262
-0.256
-0.251
-0.246
-0.241
-0.235
-0.230
-0.184
-0.186
-0.188
-0.190
-0.191
-0.193
-0.195
-0.196
-0.197
-0.199
-0.200
-0.200
-0.201
-0.202
-0.202
-0.202
-0.203
-0.202
-0.202
-0.202
-0.201
-0.200
-0.199
-0.198
-0.197
-0.196
-0.194
-0.193
-0.191
-0.189
-0.187
-0.185
-0.183
-0.181
-0.179
-0.177
-0.175
-0.173
-0.172
-0.170
-0.168
-0.187
-0.189
-0.191
-0.193
-0.195
-0.197
-0.198
-0.200
-0.201
-0.203
-0.204
-0.205
-0.205
-0.206
-0.206
-0.207
-0.207
-0.207
-0.206
-0.206
-0.205
-0.204
-0.203
-0.202
-0.201
-0.199
-0.198
-0.196
-0.194
-0.192
-0.191
-0.188
-0.186
-0.184
-0.182
-0.180
-0.178
-0.176
-0.174
-0.172
-0.170
-0.191
-0.193
-0.195
-0.197
-0.199
-0.200
-0.202
-0.204
-0.205
-0.207
-0.208
-0.209
-0.210
-0.210
-0.211
-0.211
-0.211
-0.211
-0.211
-0.210
-0.210
-0.209
-0.208
-0.206
-0.205
-0.203
-0.202
-0.200
-0.198
-0.196
-0.194
-0.192
-0.189
-0.187
-0.185
-0.183
-0.181
-0.179
-0.176
-0.174
-0.172
-0.194
-0.196
-0.198
-0.200
-0.202
-0.204
-0.206
-0.208
-0.209
-0.211
-0.212
-0.213
-0.214
-0.215
-0.215
-0.216
-0.216
-0.216
-0.215
-0.215
-0.214
-0.213
-0.212
-0.211
-0.209
-0.207
-0.206
-0.204
-0.201
-0.199
-0.197
-0.195
-0.193
-0.190
-0.188
-0.186
-0.183
-0.181
-0.179
-0.177
-0.174
-0.197
-0.199
-0.202
-0.204
-0.206
-0.208
-0.210
-0.212
-0.214
-0.215
-0.217
-0.218
-0.219
-0.220
-0.220
-0.220
-0.221
-0.220
-0.220
-0.220
-0.219
-0.218
-0.216
-0.215
-0.213
-0.211
-0.209
-0.207
-0.205
-0.203
-0.201
-0.198
-0.196
-0.193
-0.191
-0.188
-0.186
-0.184
-0.181
-0.179
-0.177
-0.200
-0.203
-0.205
-0.208
-0.210
-0.212
-0.214
-0.216
-0.218
-0.220
-0.221
-0.222
-0.224
-0.224
-0.225
-0.225
-0.226
-0.225
-0.225
-0.224
-0.223
-0.222
-0.221
-0.219
-0.218
-0.216
-0.213
-0.211
-0.209
-0.206
-0.204
-0.201
-0.199
-0.196
-0.194
-0.191
-0.189
-0.186
-0.184
-0.182
-0.179
-0.204
-0.206
-0.209
-0.211
-0.214
-0.216
-0.219
-0.221
-0.223
-0.224
-0.226
-0.227
-0.228
-0.229
-0.230
-0.230
-0.231
-0.230
-0.230
-0.229
-0.228
-0.227
-0.226
-0.224
-0.222
-0.220
-0.218
-0.215
-0.213
-0.210
-0.207
-0.205
-0.202
-0.199
-0.197
-0.194
-0.192
-0.189
-0.186
-0.184
-0.182
-0.207
-0.210
-0.213
-0.215
-0.218
-0.220
-0.223
-0.225
-0.227
-0.229
-0.231
-0.232
-0.234
-0.235
-0.235
-0.236
-0.236
-0.236
-0.235
-0.235
-0.233
-0.232
-0.231
-0.229
-0.227
-0.224
-0.222
-0.219
-0.217
-0.214
-0.211
-0.208
-0.205
-0.203
-0.200
-0.197
-0.194
-0.192
-0.189
-0.186
-0.184
-0.211
-0.213
-0.216
-0.219
-0.222
-0.225
-0.227
-0.230
-0.232
-0.234
-0.236
-0.238
-0.239
-0.240
-0.241
-0.241
-0.241
-0.241
-0.241
-0.240
-0.239
-0.237
-0.236
-0.234
-0.231
-0.229
-0.226
-0.224
-0.221
-0.218
-0.215
-0.212
-0.209
-0.206
-0.203
-0.200
-0.197
-0.194
-0.192
-0.189
-0.186
-0.214
-0.217
-0.220
-0.223
-0.226
-0.229
-0.232
-0.234
-0.237
-0.239
-0.241
-0.243
-0.244
-0.246
-0.246
-0.247
-0.247
-0.247
-0.246
-0.246
-0.244
-0.243
-0.241
-0.239
-0.236
-0.234
-0.231
-0.228
-0.225
-0.222
-0.218
-0.215
-0.212
-0.209
-0.206
-0.203
-0.200
-0.197
-0.194
-0.192
-0.189
-0.217
-0.221
-0.224
-0.227
-0.231
-0.234
-0.237
-0.239
-0.242
-0.244
-0.247
-0.249
-0.250
-0.251
-0.252
-0.253
-0.253
-0.253
-0.252
-0.252
-0.250
-0.248
-0.246
-0.244
-0.241
-0.239
-0.235
-0.232
-0.229
-0.225
-0.222
-0.219
-0.215
-0.212
-0.209
-0.206
-0.203
-0.200
-0.197
-0.194
-0.191
-0.221
-0.224
-0.228
-0.231
-0.235
-0.238
-0.241
-0.244
-0.247
-0.250
-0.252
-0.254
-0.256
-0.258
-0.259
-0.259
-0.260
-0.259
-0.259
-0.258
-0.256
-0.254
-0.252
-0.250
-0.247
-0.244
-0.240
-0.237
-0.233
-0.229
-0.226
-0.222
-0.219
-0.215
-0.212
-0.209
-0.206
-0.202
-0.200
-0.197
-0.194
-0.224
-0.228
-0.232
-0.236
-0.239
-0.243
-0.246
-0.249
-0.253
-0.255
-0.258
-0.260
-0.262
-0.264
-0.265
-0.266
-0.266
-0.266
-0.265
-0.264
-0.263
-0.261
-0.258
-0.255
-0.252
-0.249
-0.245
-0.241
-0.237
-0.234
-0.230
-0.226
-0.222
-0.218
-0.215
-0.212
-0.208
-0.205
-0.202
-0.199
-0.197
-0.228
-0.232
-0.236
-0.240
-0.244
-0.247
-0.251
-0.255
-0.258
-0.261
-0.264
-0.267
-0.269
-0.271
-0.272
-0.273
-0.273
-0.273
-0.272
-0.271
-0.270
-0.267
-0.265
-0.261
-0.258
-0.254
-0.250
-0.246
-0.242
-0.238
-0.233
-0.229
-0.225
-0.222
-0.218
-0.215
-0.211
-0.208
-0.205
-0.202
-0.199
-0.231
-0.236
-0.240
-0.244
-0.248
-0.252
-0.256
-0.260
-0.264
-0.267
-0.271
-0.273
-0.276
-0.278
-0.279
-0.280
-0.281
-0.281
-0.280
-0.279
-0.277
-0.274
-0.271
-0.268
-0.264
-0.260
-0.255
-0.251
-0.246
-0.242
-0.237
-0.233
-0.229
-0.225
-0.221
-0.217
-0.214
-0.211
-0.208
-0.205
-0.202
-0.235
-0.239
-0.244
-0.248
-0.253
-0.257
-0.262
-0.266
-0.270
-0.274
-0.277
-0.280
-0.283
-0.286
-0.287
-0.288
-0.289
-0.289
-0.288
-0.287
-0.285
-0.282
-0.278
-0.275
-0.270
-0.266
-0.261
-0.256
-0.251
-0.246
-0.241
-0.236
-0.232
-0.228
-0.224
-0.220
-0.217
-0.214
-0.210
-0.207
-0.204
-0.238
-0.243
-0.248
-0.253
-0.257
-0.262
-0.267
-0.272
-0.276
-0.280
-0.284
-0.288
-0.291
-0.294
-0.296
-0.297
-0.298
-0.298
-0.297
-0.295
-0.293
-0.290
-0.286
-0.282
-0.277
-0.272
-0.266
-0.261
-0.255
-0.250
-0.245
-0.240
-0.235
-0.231
-0.227
-0.223
-0.220
-0.216
-0.213
-0.210
-0.207
-0.242
-0.247
-0.252
-0.257
-0.262
-0.267
-0.273
-0.278
-0.283
-0.288
-0.292
-0.296
-0.300
-0.303
-0.305
-0.307
-0.307
-0.307
-0.307
-0.305
-0.302
-0.299
-0.295
-0.290
-0.284
-0.278
-0.272
-0.266
-0.260
-0.254
-0.248
-0.243
-0.238
-0.234
-0.230
-0.226
-0.223
-0.219
-0.216
-0.213
-0.210
-0.245
-0.250
-0.256
-0.261
-0.267
-0.273
-0.278
-0.284
-0.290
-0.295
-0.300
-0.305
-0.309
-0.312
-0.315
-0.317
-0.318
-0.318
-0.317
-0.315
-0.313
-0.309
-0.304
-0.298
-0.292
-0.285
-0.278
-0.271
-0.265
-0.258
-0.252
-0.246
-0.241
-0.237
-0.233
-0.229
-0.226
-0.222
-0.219
-0.216
-0.213
-0.249
-0.254
-0.260
-0.266
-0.272
-0.278
-0.285
-0.291
-0.297
-0.303
-0.309
-0.314
-0.319
-0.323
-0.327
-0.329
-0.330
-0.331
-0.330
-0.328
-0.324
-0.320
-0.315
-0.308
-0.301
-0.293
-0.285
-0.277
-0.269
-0.262
-0.255
-0.250
-0.244
-0.240
-0.236
-0.232
-0.229
-0.226
-0.223
-0.220
-0.216
-0.252
-0.258
-0.264
-0.270
-0.277
-0.284
-0.291
-0.298
-0.305
-0.312
-0.319
-0.325
-0.331
-0.336
-0.340
-0.343
-0.344
-0.345
-0.344
-0.342
-0.338
-0.333
-0.327
-0.320
-0.312
-0.303
-0.293
-0.284
-0.275
-0.266
-0.259
-0.253
-0.247
-0.243
-0.239
-0.236
-0.232
-0.229
-0.226
-0.223
-0.220
-0.255
-0.262
-0.268
-0.275
-0.282
-0.290
-0.298
-0.306
-0.314
-0.322
-0.330
-0.337
-0.344
-0.350
-0.355
-0.358
-0.361
-0.362
-0.361
-0.358
-0.354
-0.349
-0.343
-0.335
-0.326
-0.315
-0.303
-0.292
-0.281
-0.271
-0.263
-0.256
-0.251
-0.247
-0.243
-0.240
-0.237
-0.233
-0.230
-0.227
-0.224
-0.259
-0.265
-0.273
-0.280
-0.288
-0.296
-0.305
-0.314
-0.323
-0.333
-0.342
-0.350
-0.359
-0.366
-0.372
-0.377
-0.381
-0.382
-0.382
-0.379
-0.375
-0.369
-0.362
-0.354
-0.344
-0.331
-0.317
-0.302
-0.289
-0.277
-0.267
-0.260
-0.255
-0.251
-0.247
-0.244
-0.241
-0.238
-0.235
-0.232
-0.228
-0.262
-0.269
-0.277
-0.285
-0.294
-0.303
-0.313
-0.323
-0.334
-0.345
-0.355
-0.366
-0.376
-0.385
-0.393
-0.400
-0.405
-0.408
-0.408
-0.405
-0.401
-0.395
-0.390
-0.382
-0.371
-0.356
-0.337
-0.318
-0.300
-0.285
-0.273
-0.265
-0.260
-0.256
-0.253
-0.250
-0.247
-0.244
-0.240
-0.237
-0.233
-0.266
-0.273
-0.281
-0.290
-0.300
-0.310
-0.321
-0.333
-0.345
-0.358
-0.371
-0.383
-0.395
-0.407
-0.418
-0.428
-0.437
-0.442
-0.443
-0.440
-0.436
-0.432
-0.429
-0.424
-0.414
-0.395
-0.370
-0.342
-0.317
-0.296
-0.282
-0.273
-0.268
-0.264
-0.261
-0.258
-0.255
-0.251
-0.247
-0.243
-0.238
-0.269
-0.277
-0.286
-0.296
-0.306
-0.318
-0.330
-0.344
-0.358
-0.372
-0.387
-0.402
-0.417
-0.432
-0.448
-0.463
-0.478
-0.490
-0.494
-0.492
-0.486
-0.484
-0.490
-0.495
-0.488
-0.464
-0.426
-0.384
-0.345
-0.316
-0.297
-0.286
-0.280
-0.276
-0.273
-0.269
-0.265
-0.260
-0.255
-0.250
-0.244
-0.273
-0.281
-0.291
-0.301
-0.313
-0.326
-0.340
-0.355
-0.371
-0.388
-0.405
-0.423
-0.441
-0.461
-0.482
-0.506
-0.535
-0.563
-0.578
-0.574
-0.562
-0.564
-0.589
-0.619
-0.628
-0.594
-0.528
-0.456
-0.392
-0.348
-0.320
-0.306
-0.298
-0.293
-0.288
-0.283
-0.277
-0.270
-0.264
-0.257
-0.251
-0.276
-0.285
-0.296
-0.307
-0.320
-0.334
-0.350
-0.367
-0.385
-0.404
-0.423
-0.444
-0.465
-0.489
-0.519
-0.559
-0.616
-0.690
-0.746
-0.725
-0.672
-0.674
-0.754
-0.866
-0.919
-0.856
-0.718
-0.576
-0.468
-0.397
-0.357
-0.336
-0.325
-0.317
-0.309
-0.301
-0.292
-0.283
-0.274
-0.266
-0.258
-0.280
-0.290
-0.301
-0.314
-0.328
-0.343
-0.360
-0.379
-0.399
-0.420
-0.442
-0.464
-0.487
-0.516
-0.555
-0.616
-0.731
-0.947
-1.187
-1.057
-0.810
-0.794
-1.020
-1.410
-1.654
-1.451
-1.069
-0.766
-0.576
-0.467
-0.409
-0.379
-0.362
-0.349
-0.336
-0.323
-0.310
-0.298
-0.286
-0.276
-0.266
-0.283
-0.294
-0.307
-0.320
-0.336
-0.353
-0.372
-0.393
-0.415
-0.437
-0.460
-0.482
-0.504
-0.531
-0.576
-0.661
-0.842
-1.344
-2.397
-1.698
-0.823
-0.788
-1.363
-2.823
-4.234
-2.969
-1.672
-1.025
-0.707
-0.550
-0.472
-0.432
-0.409
-0.389
-0.369
-0.349
-0.330
-0.313
-0.298
-0.286
-0.274
-0.287
-0.299
-0.312
-0.328
-0.345
-0.364
-0.385
-0.407
-0.431
-0.456
-0.480
-0.500
-0.515
-0.529
-0.567
-0.670
-0.869
-1.320
-2.165
-1.116
-0.225
-0.231
-1.195
-5.574
-21.637
-6.102
-2.385
-1.281
-0.832
-0.629
-0.536
-0.489
-0.459
-0.431
-0.403
-0.376
-0.351
-0.330
-0.311
-0.295
-0.282
-0.291
-0.304
-0.319
-0.336
-0.355
-0.376
-0.399
-0.424
-0.451
-0.477
-0.502
-0.520
-0.526
-0.514
-0.528
-0.644
-0.850
-1.038
-0.873
0.283
1.258
0.809
1.431
-1.728
-9.673
-6.128
-2.684
-1.409
-0.898
-0.679
-0.582
-0.536
-0.503
-0.470
-0.436
-0.402
-0.371
-0.345
-0.323
-0.305
-0.290
-0.295
-0.309
-0.326
-0.345
-0.366
-0.391
-0.417
-0.445
-0.473
-0.502
-0.529
-0.549
-0.551
-0.524
-0.514
-0.640
-0.948
-1.380
-1.230
-0.386
0.127
-0.255
-0.616
-2.856
-7.457
-5.380
-2.480
-1.335
-0.871
-0.676
-0.596
-0.559
-0.531
-0.498
-0.460
-0.422
-0.388
-0.358
-0.333
-0.313
-0.297
-0.299
-0.315
-0.333
-0.355
-0.380
-0.408
-0.439
-0.471
-0.502
-0.532
-0.561
-0.584
-0.592
-0.578
-0.582
-0.708
-1.101
-2.060
-1.924
-1.094
-1.289
-1.044
-1.457
-2.566
-3.979
-3.146
-1.763
-1.060
-0.746
-0.615
-0.567
-0.550
-0.534
-0.507
-0.472
-0.434
-0.398
-0.367
-0.341
-0.320
-0.303
-0.303
-0.320
-0.341
-0.365
-0.395
-0.428
-0.465
-0.503
-0.538
-0.569
-0.596
-0.621
-0.639
-0.650
-0.675
-0.765
-0.993
-1.357
-1.069
-0.615
-0.846
-1.009
-1.294
-1.498
-1.596
-1.350
-0.945
-0.675
-0.543
-0.499
-0.499
-0.511
-0.513
-0.499
-0.471
-0.437
-0.403
-0.373
-0.347
-0.326
-0.308
-0.306
-0.325
-0.348
-0.376
-0.411
-0.452
-0.497
-0.543
-0.584
-0.615
-0.637
-0.656
-0.678
-0.708
-0.747
-0.795
-0.847
-0.837
-0.619
-0.418
-0.560
-0.792
-0.888
-0.763
-0.561
-0.379
-0.248
-0.226
-0.272
-0.339
-0.403
-0.451
-0.476
-0.477
-0.459
-0.433
-0.403
-0.376
-0.351
-0.329
-0.311
-0.309
-0.329
-0.354
-0.387
-0.427
-0.476
-0.532
-0.589
-0.640
-0.673
-0.686
-0.688
-0.700
-0.739
-0.788
-0.819
-0.810
-0.745
-0.609
-0.457
-0.500
-0.637
-0.599
-0.367
-0.045
0.301
0.661
0.428
0.105
-0.139
-0.295
-0.387
-0.435
-0.451
-0.445
-0.426
-0.401
-0.376
-0.353
-0.332
-0.315
-0.311
-0.332
-0.359
-0.395
-0.440
-0.497
-0.564
-0.637
-0.703
-0.741
-0.740
-0.711
-0.695
-0.724
-0.780
-0.816
-0.810
-0.768
-0.706
-0.645
-0.607
-0.585
-0.449
-0.145
0.335
1.028
2.412
1.754
0.668
0.083
-0.194
-0.334
-0.405
-0.432
-0.434
-0.421
-0.400
-0.377
-0.355
-0.335
-0.317
-0.312
-0.333
-0.362
-0.399
-0.447
-0.510
-0.589
-0.678
-0.764
-0.815
-0.801
-0.731
-0.665
-0.668
-0.725
-0.772
-0.792
-0.786
-0.767
-0.722
-0.592
-0.546
-0.350
0.033
0.680
1.639
3.721
4.738
1.210
0.234
-0.139
-0.314
-0.398
-0.432
-0.436
-0.424
-0.404
-0.381
-0.359
-0.339
-0.320
-0.311
-0.333
-0.361
-0.398
-0.447
-0.513
-0.599
-0.710
-0.834
-0.916
-0.889
-0.766
-0.639
-0.596
-0.640
-0.698
-0.744
-0.770
-0.777
-0.754
-0.666
-0.538
-0.282
0.120
0.772
1.711
2.671
2.468
0.969
0.193
-0.168
-0.347
-0.430
-0.459
-0.456
-0.439
-0.414
-0.389
-0.365
-0.343
-0.324
-0.309
-0.330
-0.357
-0.392
-0.439
-0.504
-0.597
-0.742
-0.979
-1.234
-1.156
-0.861
-0.617
-0.460
-0.535
-0.611
-0.675
-0.710
-0.723
-0.737
-0.697
-0.523
-0.229
0.129
0.575
1.304
1.708
1.164
0.467
-0.012
-0.299
-0.453
-0.518
-0.525
-0.503
-0.469
-0.434
-0.401
-0.373
-0.348
-0.327
-0.307
-0.326
-0.351
-0.383
-0.425
-0.483
-0.576
-0.771
-1.372
-3.212
-2.408
-1.052
-0.620
-0.417
-0.473
-0.546
-0.599
-0.601
-0.574
-0.612
-0.661
-0.531
-0.275
0.008
0.230
0.745
0.695
0.376
0.013
-0.303
-0.537
-0.665
-0.690
-0.649
-0.583
-0.518
-0.463
-0.419
-0.383
-0.354
-0.331
-0.303
-0.321
-0.343
-0.371
-0.406
-0.453
-0.531
-0.720
-1.563
-9.211
-4.321
-1.054
-0.577
-0.449
-0.444
-0.483
-0.501
-0.448
-0.374
-0.433
-0.681
-0.730
-0.707
-0.458
-0.188
-0.147
-0.178
-0.194
-0.345
-0.629
-0.921
-1.065
-1.014
-0.862
-0.708
-0.587
-0.501
-0.439
-0.394
-0.361
-0.335
-0.300
-0.316
-0.335
-0.358
-0.385
-0.419
-0.468
-0.570
-0.864
-1.504
-1.312
0.045
-0.218
-0.317
-0.339
-0.367
-0.371
-0.297
-0.384
-0.451
-0.614
-1.102
-2.947
-1.774
-0.365
-0.732
-0.845
-0.388
-0.401
-0.853
-1.553
-1.927
-1.677
-1.219
-0.878
-0.669
-0.541
-0.460
-0.405
-0.367
-0.338
-0.296
-0.310
-0.327
-0.346
-0.366
-0.387
-0.411
-0.441
-0.498
-0.625
-0.226
4.364
0.358
-0.035
-0.095
-0.173
-0.228
-0.186
0.002
-0.152
-0.458
-1.242
-8.624
-2.136
0.511
-1.022
0.560
0.697
0.706
0.107
-2.638
-4.778
-3.261
-1.753
-1.071
-0.747
-0.576
-0.476
-0.413
-0.371
-0.340
-0.292
-0.305
-0.320
-0.335
-0.350
-0.362
-0.368
-0.362
-0.341
-0.290
-0.006
0.600
0.502
0.531
0.513
0.151
-0.090
-0.175
-0.160
-0.210
-0.296
-0.444
-1.154
1.433
0.356
-2.108
-0.072
1.781
2.966
3.539
-4.981
-26.223
-6.442
-2.231
-1.191
-0.787
-0.592
-0.483
-0.416
-0.372
-0.340
-0.288
-0.300
-0.313
-0.326
-0.337
-0.343
-0.337
-0.309
-0.236
-0.066
0.333
1.157
1.139
2.577
3.581
0.583
-0.016
-0.215
-0.248
-0.210
-0.044
0.656
0.221
-15.118
-0.720
-0.987
-0.802
-0.866
-0.172
-0.837
-4.431
-11.180
-4.836
-2.031
-1.139
-0.769
-0.584
-0.478
-0.413
-0.369
-0.337
-0.284
-0.296
-0.308
-0.319
-0.328
-0.330
-0.316
-0.270
-0.153
0.121
0.729
2.136
-0.937
0.352
2.421
0.568
-0.157
-0.357
-0.312
-0.168
0.113
0.862
1.202
-0.608
1.250
-0.840
-0.777
-2.721
2.822
-0.551
-2.024
-2.809
-2.245
-1.442
-0.962
-0.701
-0.553
-0.462
-0.403
-0.362
-0.333
-0.281
-0.292
-0.303
-0.313
-0.321
-0.321
-0.304
-0.249
-0.098
0.306
1.269
2.511
9.892
6.022
2.095
0.362
-0.738
-0.707
-0.419
-0.133
0.180
0.631
0.882
0.190
-0.361
-0.867
-0.510
-0.425
1.691
-0.266
-1.066
-1.330
-1.243
-0.997
-0.775
-0.617
-0.511
-0.439
-0.389
-0.353
-0.326
-0.277
-0.287
-0.298
-0.308
-0.316
-0.316
-0.301
-0.249
-0.101
0.315
1.290
0.065
11.579
2.121
0.011
-1.701
-3.040
-1.464
-0.517
-0.037
0.360
0.779
0.961
0.461
-0.200
-0.632
-5.204
-3.480
-0.231
-0.420
-0.711
-0.840
-0.829
-0.739
-0.632
-0.539
-0.467
-0.413
-0.373
-0.342
-0.319
-0.273
-0.283
-0.294
-0.304
-0.311
-0.314
-0.305
-0.267
-0.161
0.109
0.760
3.268
2.584
4.255
-0.541
-15.266
-15.430
-2.347
-0.381
0.211
0.805
1.815
2.396
1.826
0.040
-0.639
-1.995
0.371
0.158
-0.377
-0.565
-0.633
-0.633
-0.591
-0.534
-0.477
-0.428
-0.388
-0.356
-0.331
-0.310
-0.269
-0.278
-0.288
-0.298
-0.307
-0.313
-0.310
-0.291
-0.232
-0.085
0.318
1.304
0.938
0.847
-1.703
-8.855
-7.982
-1.760
-0.077
0.514
1.417
3.126
3.826
1.866
0.242
-0.525
-0.712
-0.229
-0.239
-0.430
-0.508
-0.535
-0.529
-0.503
-0.467
-0.430
-0.396
-0.365
-0.340
-0.319
-0.301
-0.264
-0.273
-0.283
-0.293
-0.302
-0.310
-0.314
-0.309
-0.289
-0.235
-0.133
-0.050
-0.222
-0.757
-2.034
-3.870
-3.459
-1.492
-0.228
0.656
2.273
4.913
5.035
4.277
0.668
-0.466
-0.824
-0.756
-0.568
-0.501
-0.488
-0.482
-0.468
-0.446
-0.421
-0.394
-0.369
-0.345
-0.325
-0.307
-0.292
-0.259
-0.268
-0.277
-0.287
-0.297
-0.306
-0.314
-0.319
-0.321
-0.318
-0.322
-0.371
-0.536
-0.905
-1.575
-2.333
-2.196
-1.213
-0.320
0.544
2.414
6.587
5.259
4.594
0.771
-0.316
-0.662
-0.691
-0.583
-0.504
-0.466
-0.444
-0.426
-0.407
-0.387
-0.366
-0.346
-0.328
-0.311
-0.297
-0.283
-0.254
-0.263
-0.271
-0.280
-0.290
-0.300
-0.310
-0.321
-0.333
-0.349
-0.378
-0.439
-0.559
-0.766
-1.055
-1.298
-1.217
-0.812
-0.322
0.217
0.988
1.777
1.767
1.218
0.312
-0.240
-0.473
-0.529
-0.504
-0.463
-0.433
-0.411
-0.393
-0.376
-0.360
-0.343
-0.327
-0.313
-0.299
-0.286
-0.275
-0.249
-0.257
-0.265
-0.274
-0.283
-0.293
-0.303
-0.316
-0.330
-0.350
-0.380
-0.427
-0.502
-0.607
-0.722
-0.792
-0.737
-0.559
-0.315
-0.044
0.249
0.469
0.484
0.291
-0.005
-0.242
-0.376
-0.427
-0.430
-0.415
-0.397
-0.381
-0.366
-0.352
-0.338
-0.324
-0.311
-0.299
-0.288
-0.277
-0.267
-0.244
-0.251
-0.259
-0.267
-0.275
-0.285
-0.295
-0.306
-0.320
-0.338
-0.362
-0.395
-0.438
-0.489
-0.536
-0.552
-0.518
-0.431
-0.312
-0.179
-0.058
0.023
0.029
-0.044
-0.157
-0.263
-0.333
-0.369
-0.378
-0.374
-0.365
-0.353
-0.342
-0.330
-0.319
-0.308
-0.297
-0.287
-0.277
-0.268
-0.259
-0.239
-0.245
-0.252
-0.260
-0.267
-0.276
-0.285
-0.295
-0.308
-0.322
-0.340
-0.361
-0.386
-0.412
-0.430
-0.433
-0.411
-0.367
-0.306
-0.242
-0.186
-0.152
-0.149
-0.179
-0.227
-0.276
-0.313
-0.335
-0.343
-0.343
-0.338
-0.330
-0.321
-0.312
-0.303
-0.294
-0.285
-0.276
-0.268
-0.260
-0.252
-0.234
-0.240
-0.246
-0.253
-0.260
-0.267
-0.275
-0.284
-0.294
-0.305
-0.318
-0.332
-0.347
-0.360
-0.368
-0.367
-0.355
-0.331
-0.300
-0.267
-0.240
-0.224
-0.222
-0.235
-0.257
-0.280
-0.300
-0.313
-0.319
-0.319
-0.316
-0.310
-0.304
-0.296
-0.289
-0.281
-0.274
-0.266
-0.259
-0.252
-0.245
-0.229
-0.234
-0.240
-0.246
-0.252
-0.259
-0.266
-0.273
-0.281
-0.290
-0.299
-0.309
-0.318
-0.325
-0.329
-0.328
-0.321
-0.308
-0.292
-0.275
-0.261
-0.253
-0.252
-0.258
-0.268
-0.280
-0.290
-0.297
-0.300
-0.300
-0.298
-0.294
-0.288
-0.283
-0.276
-0.270
-0.264
-0.257
-0.251
-0.245
-0.239
-0.224
-0.229
-0.234
-0.239
-0.245
-0.250
-0.257
-0.263
-0.270
-0.276
-0.283
-0.290
-0.296
-0.301
-0.303
-0.303
-0.299
-0.292
-0.283
-0.274
-0.267
-0.262
-0.262
-0.264
-0.269
-0.275
-0.280
-0.284
-0.285
-0.285
-0.283
-0.280
-0.275
-0.271
-0.265
-0.260
-0.254
-0.249
-0.243
-0.238
-0.233
-0.186
-0.188
-0.190
-0.192
-0.194
-0.195
-0.197
-0.199
-0.200
-0.201
-0.202
-0.203
-0.204
-0.205
-0.205
-0.205
-0.205
-0.205
-0.205
-0.204
-0.204
-0.203
-0.202
-0.201
-0.199
-0.198
-0.196
-0.195
-0.193
-0.191
-0.189
-0.187
-0.185
-0.183
-0.181
-0.179
-0.177
-0.175
-0.173
-0.171
-0.169
-0.189
-0.192
-0.194
-0.196
-0.197
-0.199
-0.201
-0.202
-0.204
-0.205
-0.206
-0.207
-0.208
-0.209
-0.209
-0.210
-0.210
-0.210
-0.209
-0.209
-0.208
-0.207
-0.206
-0.205
-0.203
-0.202
-0.200
-0.198
-0.196
-0.194
-0.192
-0.190
-0.188
-0.186
-0.184
-0.182
-0.179
-0.177
-0.175
-0.173
-0.171
-0.193
-0.195
-0.197
-0.199
-0.201
-0.203
-0.205
-0.207
-0.208
-0.210
-0.211
-0.212
-0.213
-0.213
-0.214
-0.214
-0.214
-0.214
-0.214
-0.213
-0.213
-0.212
-0.210
-0.209
-0.208
-0.206
-0.204
-0.202
-0.200
-0.198
-0.196
-0.193
-0.191
-0.189
-0.187
-0.184
-0.182
-0.180
-0.177
-0.175
-0.173
-0.196
-0.198
-0.201
-0.203
-0.205
-0.207
-0.209
-0.211
-0.212
-0.214
-0.215
-0.216
-0.217
-0.218
-0.219
-0.219
-0.219
-0.219
-0.219
-0.218
-0.217
-0.216
-0.215
-0.213
-0.212
-0.210
-0.208
-0.206
-0.204
-0.201
-0.199
-0.197
-0.194
-0.192
-0.189
-0.187
-0.185
-0.182
-0.180
-0.178
-0.175
-0.199
-0.202
-0.204
-0.207
-0.209
-0.211
-0.213
-0.215
-0.217
-0.218
-0.220
-0.221
-0.222
-0.223
-0.224
-0.224
-0.224
-0.224
-0.223
-0.223
-0.222
-0.221
-0.219
-0.218
-0.216
-0.214
-0.212
-0.210
-0.207
-0.205
-0.202
-0.200
-0.197
-0.195
-0.192
-0.190
-0.187
-0.185
-0.182
-0.180
-0.178
-0.203
-0.205
-0.208
-0.210
-0.213
-0.215
-0.217
-0.219
-0.221
-0.223
-0.225
-0.226
-0.227
-0.228
-0.229
-0.229
-0.229
-0.229
-0.229
-0.228
-0.227
-0.226
-0.224
-0.222
-0.220
-0.218
-0.216
-0.214
-0.211
-0.209
-0.206
-0.203
-0.200
-0.198
-0.195
-0.193
-0.190
-0.187
-0.185
-0.182
-0.180
-0.206
-0.209
-0.212
-0.214
-0.217
-0.219
-0.222
-0.224
-0.226
-0.228
-0.230
-0.231
-0.232
-0.233
-0.234
-0.234
-0.234
-0.234
-0.234
-0.233
-0.232
-0.231
-0.229
-0.227
-0.225
-0.223
-0.220
-0.218
-0.215
-0.212
-0.209
-0.207
-0.204
-0.201
-0.198
-0.195
-0.193
-0.190
-0.187
-0.185
-0.182
-0.210
-0.213
-0.216
-0.218
-0.221
-0.224
-0.226
-0.229
-0.231
-0.233
-0.235
-0.236
-0.238
-0.239
-0.239
-0.240
-0.240
-0.240
-0.239
-0.238
-0.237
-0.236
-0.234
-0.232
-0.230
-0.227
-0.225
-0.222
-0.219
-0.216
-0.213
-0.210
-0.207
-0.204
-0.201
-0.198
-0.195
-0.193
-0.190
-0.187
-0.185
-0.213
-0.216
-0.219
-0.222
-0.225
-0.228
-0.231
-0.233
-0.236
-0.238
-0.240
-0.242
-0.243
-0.244
-0.245
-0.246
-0.246
-0.246
-0.245
-0.244
-0.243
-0.241
-0.239
-0.237
-0.235
-0.232
-0.229
-0.226
-0.223
-0.220
-0.216
-0.213
-0.210
-0.207
-0.204
-0.201
-0.198
-0.195
-0.192
-0.190
-0.187
-0.217
-0.220
-0.223
-0.227
-0.230
-0.233
-0.236
-0.238
-0.241
-0.243
-0.245
-0.247
-0.249
-0.250
-0.251
-0.252
-0.252
-0.252
-0.251
-0.250
-0.249
-0.247
-0.245
-0.242
-0.240
-0.237
-0.234
-0.230
-0.227
-0.224
-0.220
-0.217
-0.213
-0.210
-0.207
-0.204
-0.201
-0.198
-0.195
-0.192
-0.190
-0.220
-0.224
-0.227
-0.231
-0.234
-0.237
-0.241
-0.243
-0.246
-0.249
-0.251
-0.253
-0.255
-0.256
-0.257
-0.258
-0.258
-0.258
-0.257
-0.256
-0.255
-0.253
-0.250
-0.248
-0.245
-0.242
-0.238
-0.235
-0.231
-0.227
-0.224
-0.220
-0.217
-0.213
-0.210
-0.207
-0.203
-0.200
-0.198
-0.195
-0.192
-0.224
-0.228
-0.231
-0.235
-0.239
-0.242
-0.245
-0.249
-0.252
-0.255
-0.257
-0.259
-0.261
-0.263
-0.264
-0.265
-0.265
-0.265
-0.264
-0.263
-0.261
-0.259
-0.256
-0.253
-0.250
-0.247
-0.243
-0.239
-0.235
-0.231
-0.227
-0.224
-0.220
-0.216
-0.213
-0.209
-0.206
-0.203
-0.200
-0.197
-0.195
-0.228
-0.231
-0.235
-0.239
-0.243
-0.247
-0.251
-0.254
-0.257
-0.260
-0.263
-0.266
-0.268
-0.270
-0.271
-0.272
-0.272
-0.272
-0.271
-0.270
-0.268
-0.265
-0.263
-0.259
-0.256
-0.252
-0.248
-0.244
-0.240
-0.235
-0.231
-0.227
-0.223
-0.219
-0.216
-0.212
-0.209
-0.206
-0.203
-0.200
-0.197
-0.231
-0.235
-0.239
-0.244
-0.248
-0.252
-0.256
-0.260
-0.263
-0.267
-0.270
-0.272
-0.275
-0.277
-0.278
-0.279
-0.279
-0.279
-0.278
-0.277
-0.275
-0.272
-0.269
-0.266
-0.262
-0.257
-0.253
-0.248
-0.244
-0.239
-0.235
-0.230
-0.226
-0.222
-0.218
-0.215
-0.211
-0.208
-0.205
-0.202
-0.200
-0.235
-0.239
-0.243
-0.248
-0.252
-0.257
-0.261
-0.265
-0.269
-0.273
-0.276
-0.279
-0.282
-0.284
-0.286
-0.287
-0.287
-0.287
-0.286
-0.285
-0.282
-0.280
-0.276
-0.272
-0.268
-0.263
-0.258
-0.253
-0.248
-0.243
-0.238
-0.233
-0.229
-0.225
-0.221
-0.217
-0.214
-0.211
-0.208
-0.205
-0.202
-0.238
-0.243
-0.248
-0.252
-0.257
-0.262
-0.267
-0.271
-0.276
-0.280
-0.284
-0.287
-0.290
-0.292
-0.294
-0.295
-0.296
-0.296
-0.295
-0.293
-0.291
-0.287
-0.283
-0.279
-0.274
-0.269
-0.263
-0.258
-0.252
-0.247
-0.241
-0.236
-0.232
-0.228
-0.224
-0.220
-0.217
-0.213
-0.210
-0.207
-0.205
-0.242
-0.247
-0.252
-0.257
-0.262
-0.267
-0.272
-0.277
-0.282
-0.287
-0.291
-0.295
-0.298
-0.301
-0.303
-0.305
-0.305
-0.305
-0.304
-0.302
-0.299
-0.296
-0.291
-0.286
-0.281
-0.275
-0.268
-0.262
-0.256
-0.250
-0.244
-0.239
-0.234
-0.230
-0.226
-0.222
-0.219
-0.216
-0.213
-0.210
-0.207
-0.245
-0.250
-0.256
-0.261
-0.267
-0.272
-0.278
-0.284
-0.289
-0.294
-0.299
-0.303
-0.307
-0.311
-0.313
-0.315
-0.316
-0.315
-0.314
-0.312
-0.309
-0.305
-0.300
-0.294
-0.287
-0.281
-0.274
-0.267
-0.260
-0.253
-0.247
-0.242
-0.237
-0.232
-0.228
-0.225
-0.221
-0.218
-0.216
-0.213
-0.210
-0.249
-0.254
-0.260
-0.266
-0.272
-0.278
-0.284
-0.290
-0.296
-0.302
-0.308
-0.313
-0.317
-0.321
-0.324
-0.326
-0.327
-0.327
-0.326
-0.323
-0.319
-0.315
-0.309
-0.302
-0.295
-0.287
-0.279
-0.271
-0.263
-0.256
-0.249
-0.244
-0.239
-0.234
-0.230
-0.227
-0.224
-0.221
-0.218
-0.216
-0.213
-0.252
-0.258
-0.264
-0.270
-0.277
-0.283
-0.290
-0.297
-0.304
-0.311
-0.317
-0.323
-0.328
-0.333
-0.336
-0.339
-0.340
-0.340
-0.339
-0.336
-0.331
-0.326
-0.319
-0.312
-0.303
-0.294
-0.285
-0.275
-0.266
-0.258
-0.251
-0.245
-0.240
-0.236
-0.232
-0.229
-0.226
-0.224
-0.221
-0.219
-0.216
-0.255
-0.261
-0.268
-0.275
-0.282
-0.289
-0.297
-0.305
-0.313
-0.320
-0.328
-0.335
-0.341
-0.346
-0.351
-0.354
-0.355
-0.355
-0.354
-0.350
-0.345
-0.339
-0.331
-0.322
-0.312
-0.302
-0.290
-0.279
-0.269
-0.260
-0.252
-0.246
-0.241
-0.237
-0.234
-0.232
-0.229
-0.227
-0.224
-0.222
-0.219
-0.259
-0.265
-0.272
-0.279
-0.287
-0.295
-0.304
-0.313
-0.322
-0.331
-0.340
-0.348
-0.355
-0.362
-0.367
-0.371
-0.373
-0.374
-0.372
-0.367
-0.361
-0.354
-0.345
-0.335
-0.324
-0.311
-0.297
-0.284
-0.271
-0.261
-0.253
-0.247
-0.242
-0.239
-0.237
-0.235
-0.233
-0.230
-0.228
-0.226
-0.223
-0.262
-0.269
-0.276
-0.284
-0.293
-0.302
-0.312
-0.322
-0.332
-0.343
-0.353
-0.363
-0.372
-0.380
-0.387
-0.392
-0.396
-0.396
-0.393
-0.388
-0.381
-0.372
-0.363
-0.352
-0.339
-0.323
-0.306
-0.289
-0.273
-0.261
-0.252
-0.246
-0.243
-0.241
-0.240
-0.238
-0.237
-0.235
-0.233
-0.230
-0.227
-0.265
-0.273
-0.281
-0.289
-0.299
-0.309
-0.320
-0.332
-0.344
-0.357
-0.369
-0.381
-0.392
-0.403
-0.411
-0.419
-0.423
-0.424
-0.421
-0.414
-0.404
-0.395
-0.386
-0.375
-0.361
-0.342
-0.319
-0.296
-0.276
-0.261
-0.251
-0.246
-0.245
-0.244
-0.244
-0.244
-0.242
-0.241
-0.238
-0.235
-0.232
-0.269
-0.277
-0.285
-0.295
-0.305
-0.317
-0.329
-0.343
-0.357
-0.372
-0.387
-0.402
-0.416
-0.429
-0.441
-0.451
-0.459
-0.462
-0.459
-0.448
-0.434
-0.425
-0.419
-0.412
-0.397
-0.373
-0.342
-0.309
-0.281
-0.261
-0.251
-0.247
-0.248
-0.250
-0.251
-0.251
-0.250
-0.248
-0.245
-0.241
-0.238
-0.272
-0.281
-0.290
-0.300
-0.312
-0.325
-0.339
-0.355
-0.372
-0.389
-0.407
-0.425
-0.443
-0.460
-0.476
-0.492
-0.505
-0.515
-0.514
-0.498
-0.479
-0.468
-0.469
-0.472
-0.460
-0.430
-0.385
-0.336
-0.294
-0.266
-0.254
-0.252
-0.256
-0.260
-0.262
-0.262
-0.260
-0.257
-0.253
-0.249
-0.244
-0.275
-0.285
-0.295
-0.306
-0.319
-0.334
-0.350
-0.368
-0.387
-0.408
-0.429
-0.451
-0.473
-0.495
-0.519
-0.543
-0.570
-0.595
-0.606
-0.587
-0.553
-0.539
-0.557
-0.584
-0.586
-0.544
-0.470
-0.389
-0.324
-0.283
-0.267
-0.266
-0.272
-0.277
-0.279
-0.278
-0.274
-0.269
-0.263
-0.257
-0.251
-0.279
-0.289
-0.300
-0.312
-0.327
-0.343
-0.361
-0.381
-0.404
-0.427
-0.452
-0.477
-0.504
-0.533
-0.566
-0.606
-0.661
-0.741
-0.799
-0.762
-0.672
-0.642
-0.705
-0.811
-0.855
-0.785
-0.638
-0.492
-0.384
-0.322
-0.298
-0.297
-0.302
-0.306
-0.305
-0.300
-0.292
-0.284
-0.275
-0.267
-0.259
-0.283
-0.293
-0.305
-0.319
-0.335
-0.353
-0.373
-0.396
-0.421
-0.447
-0.475
-0.502
-0.532
-0.567
-0.612
-0.677
-0.792
-1.072
-1.472
-1.239
-0.831
-0.757
-0.958
-1.320
-1.536
-1.334
-0.960
-0.666
-0.485
-0.392
-0.357
-0.351
-0.352
-0.349
-0.341
-0.328
-0.315
-0.301
-0.289
-0.278
-0.268
-0.286
-0.298
-0.311
-0.326
-0.344
-0.363
-0.386
-0.411
-0.438
-0.467
-0.497
-0.524
-0.551
-0.581
-0.633
-0.729
-0.929
-1.759
-6.870
-3.011
-0.837
-0.754
-1.316
-2.623
-3.813
-2.683
-1.498
-0.904
-0.619
-0.491
-0.444
-0.431
-0.424
-0.409
-0.387
-0.364
-0.341
-0.321
-0.304
-0.290
-0.277
-0.290
-0.303
-0.317
-0.334
-0.353
-0.375
-0.400
-0.427
-0.457
-0.489
-0.520
-0.545
-0.555
-0.548
-0.567
-0.726
-0.994
-1.684
-6.291
0.220
0.245
-0.115
-1.404
-5.161
-13.994
-5.159
-2.071
-1.129
-0.751
-0.598
-0.546
-0.529
-0.510
-0.479
-0.441
-0.404
-0.370
-0.342
-0.320
-0.301
-0.287
-0.294
-0.308
-0.324
-0.343
-0.365
-0.389
-0.417
-0.447
-0.480
-0.514
-0.547
-0.572
-0.560
-0.461
-0.318
-0.549
-1.006
-1.034
-0.280
3.138
4.721
1.405
-0.945
-3.998
-8.376
-4.585
-2.150
-1.214
-0.826
-0.677
-0.634
-0.620
-0.594
-0.548
-0.494
-0.442
-0.398
-0.362
-0.334
-0.313
-0.295
-0.298
-0.314
-0.332
-0.353
-0.378
-0.407
-0.438
-0.472
-0.508
-0.545
-0.583
-0.615
-0.597
-0.431
-0.098
-0.268
-0.972
-1.774
-1.770
-0.814
-0.918
-0.616
-1.252
-2.385
-3.390
-2.858
-1.780
-1.116
-0.806
-0.692
-0.671
-0.672
-0.651
-0.600
-0.536
-0.473
-0.421
-0.379
-0.347
-0.322
-0.303
-0.303
-0.320
-0.340
-0.365
-0.394
-0.429
-0.466
-0.506
-0.545
-0.583
-0.624
-0.664
-0.671
-0.561
-0.362
-0.494
-1.264
-7.225
-7.314
-0.851
-8.826
-0.632
-1.948
-1.997
-1.977
-1.719
-1.223
-0.866
-0.684
-0.626
-0.637
-0.663
-0.660
-0.619
-0.556
-0.491
-0.435
-0.391
-0.357
-0.330
-0.310
-0.307
-0.326
-0.349
-0.378
-0.414
-0.456
-0.504
-0.552
-0.596
-0.633
-0.668
-0.705
-0.732
-0.709
-0.661
-0.735
-1.073
-1.986
-0.344
1.713
-0.655
-1.042
-2.510
-1.321
-0.673
-0.551
-0.527
-0.501
-0.472
-0.489
-0.544
-0.601
-0.624
-0.602
-0.551
-0.493
-0.440
-0.396
-0.363
-0.336
-0.315
-0.311
-0.331
-0.358
-0.392
-0.436
-0.490
-0.552
-0.615
-0.669
-0.704
-0.721
-0.735
-0.764
-0.805
-0.844
-0.863
-0.854
-0.700
0.097
0.822
-0.036
-0.831
-1.061
-0.190
0.583
0.683
0.245
-0.031
-0.175
-0.300
-0.416
-0.509
-0.558
-0.559
-0.527
-0.481
-0.436
-0.397
-0.365
-0.339
-0.318
-0.314
-0.336
-0.366
-0.406
-0.458
-0.526
-0.607
-0.695
-0.769
-0.807
-0.798
-0.769
-0.770
-0.847
-0.957
-0.950
-0.820
-0.608
-0.236
0.652
0.357
-0.561
-0.521
0.089
0.771
0.930
1.071
0.691
0.253
-0.063
-0.274
-0.410
-0.484
-0.506
-0.493
-0.462
-0.427
-0.394
-0.366
-0.341
-0.321
-0.316
-0.340
-0.372
-0.416
-0.476
-0.557
-0.660
-0.779
-0.889
-0.945
-0.907
-0.794
-0.708
-0.778
-0.917
-0.926
-0.800
-0.629
-0.487
-0.586
-0.501
-0.517
-0.362
0.112
0.905
1.908
2.873
2.345
0.942
0.209
-0.142
-0.327
-0.423
-0.461
-0.463
-0.445
-0.419
-0.391
-0.366
-0.343
-0.323
-0.317
-0.341
-0.375
-0.421
-0.485
-0.575
-0.695
-0.843
-0.996
-1.091
-1.031
-0.799
-0.531
-0.560
-0.738
-0.779
-0.726
-0.630
-0.558
-0.624
-0.290
-0.418
-0.201
0.371
1.805
4.474
6.071
8.267
1.716
0.425
-0.051
-0.278
-0.391
-0.440
-0.449
-0.437
-0.416
-0.391
-0.367
-0.345
-0.326
-0.316
-0.341
-0.374
-0.419
-0.483
-0.573
-0.696
-0.858
-1.046
-1.179
-1.112
-0.819
-0.445
-0.405
-0.545
-0.583
-0.611
-0.619
-0.608
-0.572
-0.437
-0.370
-0.113
0.463
1.861
4.597
5.706
4.046
1.544
0.447
-0.042
-0.285
-0.402
-0.449
-0.456
-0.443
-0.420
-0.395
-0.370
-0.348
-0.328
-0.314
-0.338
-0.369
-0.411
-0.470
-0.550
-0.664
-0.824
-1.057
-1.279
-1.197
-0.870
-0.507
-0.124
-0.313
-0.322
-0.475
-0.565
-0.580
-0.566
-0.507
-0.380
-0.135
0.310
1.215
3.707
7.650
2.499
0.954
0.256
-0.145
-0.366
-0.468
-0.499
-0.491
-0.466
-0.435
-0.404
-0.376
-0.352
-0.331
-0.312
-0.333
-0.362
-0.399
-0.448
-0.513
-0.603
-0.747
-1.105
-1.949
-1.605
-0.931
-0.522
-0.054
-0.198
-0.339
-0.445
-0.505
-0.531
-0.539
-0.519
-0.437
-0.264
0.041
0.535
1.309
1.726
0.997
0.350
-0.073
-0.368
-0.544
-0.609
-0.600
-0.557
-0.507
-0.459
-0.419
-0.385
-0.357
-0.334
-0.308
-0.328
-0.353
-0.384
-0.423
-0.471
-0.527
-0.605
-0.846
-1.587
-0.122
-0.919
-0.598
-0.381
-0.331
-0.367
-0.406
-0.431
-0.554
-0.589
-0.552
-0.596
-0.598
-0.309
0.091
0.302
0.302
0.142
-0.111
-0.406
-0.686
-0.852
-0.862
-0.772
-0.661
-0.565
-0.492
-0.437
-0.395
-0.363
-0.338
-0.304
-0.322
-0.344
-0.370
-0.399
-0.431
-0.457
-0.456
-0.337
1.252
-1.243
-2.845
-0.593
-0.398
-0.333
-0.315
-0.323
-0.243
-1.275
-1.120
-0.479
-0.899
-1.644
-0.839
0.348
0.204
-0.230
-0.214
-0.308
-0.647
-1.131
-1.421
-1.325
-1.044
-0.801
-0.636
-0.528
-0.455
-0.405
-0.368
-0.341
-0.301
-0.317
-0.336
-0.357
-0.380
-0.400
-0.409
-0.392
-0.347
-0.603
-6.557
-2.677
-0.135
-0.152
-0.108
-0.107
-0.183
-0.306
-0.764
-0.736
-0.509
-0.999
-2.515
0.627
4.357
1.595
-1.680
-0.310
-0.080
-0.594
-1.847
-2.689
-2.183
-1.415
-0.955
-0.702
-0.559
-0.471
-0.412
-0.372
-0.342
-0.297
-0.312
-0.329
-0.347
-0.365
-0.379
-0.381
-0.363
-0.327
-0.317
-0.238
0.352
0.371
0.327
0.429
0.331
0.029
-0.196
-0.330
-0.360
-0.375
-0.551
-0.670
2.943
2.172
-3.251
-7.835
0.115
0.234
-0.502
-2.834
-4.873
-3.219
-1.713
-1.049
-0.739
-0.574
-0.477
-0.415
-0.373
-0.342
-0.294
-0.308
-0.324
-0.340
-0.355
-0.365
-0.362
-0.337
-0.266
-0.098
0.336
1.575
1.642
0.963
1.349
0.911
0.112
-0.215
-0.306
-0.268
-0.190
-0.185
-0.869
-2.323
0.414
-0.888
3.361
0.746
-0.085
-0.919
-2.564
-3.909
-2.804
-1.606
-1.017
-0.726
-0.568
-0.473
-0.412
-0.370
-0.340
-0.291
-0.305
-0.320
-0.335
-0.349
-0.357
-0.351
-0.315
-0.207
0.072
0.763
3.454
2.693
0.097
1.182
0.799
-0.193
-0.452
-0.408
-0.242
-0.069
0.040
-0.231
-0.183
0.663
-4.051
-1.156
-0.131
0.037
-0.688
-1.562
-2.010
-1.733
-1.238
-0.886
-0.672
-0.543
-0.460
-0.404
-0.364
-0.335
-0.288
-0.301
-0.315
-0.330
-0.344
-0.352
-0.346
-0.305
-0.166
0.319
2.226
2.811
4.713
3.220
0.621
-0.386
-0.913
-0.857
-0.542
-0.242
-0.011
0.130
0.092
-0.162
-1.196
-6.942
0.432
-0.193
-0.011
-0.473
-0.959
-1.163
-1.105
-0.920
-0.739
-0.602
-0.506
-0.439
-0.391
-0.356
-0.329
-0.284
-0.297
-0.311
-0.326
-0.339
-0.349
-0.346
-0.311
-0.178
0.345
4.095
-0.982
4.120
3.284
-0.537
-2.228
-2.501
-1.345
-0.535
-0.166
0.092
0.270
0.317
0.060
-0.406
-0.084
0.069
-1.732
-0.147
-0.441
-0.694
-0.804
-0.794
-0.714
-0.620
-0.535
-0.467
-0.415
-0.376
-0.345
-0.322
-0.280
-0.292
-0.306
-0.320
-0.335
-0.346
-0.349
-0.330
-0.250
0.007
0.687
3.223
1.520
0.309
-2.014
-6.495
-5.798
-1.155
0.324
0.184
0.387
0.646
0.738
0.489
-0.067
-0.516
-1.304
3.991
0.518
-0.401
-0.581
-0.637
-0.631
-0.589
-0.534
-0.479
-0.431
-0.392
-0.360
-0.334
-0.313
-0.276
-0.287
-0.300
-0.314
-0.328
-0.342
-0.351
-0.349
-0.317
-0.213
0.127
1.040
0.361
-0.738
-2.941
-7.318
0.955
0.953
2.979
0.690
0.886
1.178
1.242
0.852
0.243
-0.385
-1.471
-0.919
-0.427
-0.507
-0.546
-0.553
-0.539
-0.510
-0.473
-0.435
-0.400
-0.370
-0.344
-0.322
-0.304
-0.271
-0.282
-0.294
-0.307
-0.321
-0.335
-0.349
-0.358
-0.359
-0.339
-0.287
-0.271
-0.551
-1.290
-3.307
-11.234
-10.733
-1.942
0.117
0.651
1.139
1.587
1.702
1.329
0.587
-0.221
-2.249
-2.256
-0.919
-0.601
-0.530
-0.504
-0.482
-0.457
-0.429
-0.401
-0.374
-0.350
-0.329
-0.311
-0.296
-0.265
-0.275
-0.287
-0.299
-0.313
-0.327
-0.342
-0.358
-0.374
-0.393
-0.424
-0.509
-0.727
-1.218
-2.346
-4.651
-4.526
-1.832
-0.438
0.269
0.854
1.389
1.548
1.267
0.585
-0.069
-0.861
-1.072
-0.756
-0.573
-0.499
-0.465
-0.441
-0.418
-0.395
-0.373
-0.352
-0.333
-0.316
-0.300
-0.287
-0.260
-0.269
-0.279
-0.291
-0.303
-0.317
-0.333
-0.350
-0.371
-0.400
-0.444
-0.524
-0.671
-0.935
-1.361
-1.808
-1.716
-1.083
-0.482
-0.046
0.306
0.598
0.715
0.574
0.241
-0.114
-0.432
-0.577
-0.554
-0.497
-0.455
-0.428
-0.406
-0.386
-0.368
-0.350
-0.333
-0.317
-0.303
-0.290
-0.278
-0.254
-0.263
-0.272
-0.282
-0.294
-0.306
-0.321
-0.337
-0.358
-0.385
-0.423
-0.480
-0.569
-0.696
-0.846
-0.951
-0.894
-0.682
-0.429
-0.208
-0.032
0.099
0.157
0.104
-0.039
-0.206
-0.348
-0.427
-0.445
-0.432
-0.412
-0.393
-0.376
-0.361
-0.345
-0.330
-0.317
-0.304
-0.292
-0.280
-0.270
-0.248
-0.256
-0.265
-0.274
-0.284
-0.295
-0.308
-0.323
-0.340
-0.362
-0.391
-0.429
-0.479
-0.539
-0.596
-0.621
-0.587
-0.498
-0.382
-0.272
-0.183
-0.121
-0.095
-0.119
-0.183
-0.261
-0.328
-0.370
-0.386
-0.385
-0.375
-0.363
-0.350
-0.338
-0.326
-0.314
-0.302
-0.291
-0.281
-0.271
-0.262
-0.243
-0.250
-0.257
-0.266
-0.275
-0.284
-0.295
-0.308
-0.322
-0.339
-0.360
-0.384
-0.413
-0.442
-0.465
-0.470
-0.450
-0.407
-0.350
-0.294
-0.247
-0.216
-0.206
-0.217
-0.247
-0.284
-0.317
-0.340
-0.350
-0.351
-0.346
-0.338
-0.328
-0.319
-0.309
-0.299
-0.289
-0.280
-0.271
-0.263
-0.255
-0.237
-0.244
-0.250
-0.258
-0.266
-0.274
-0.283
-0.294
-0.305
-0.318
-0.332
-0.348
-0.365
-0.380
-0.390
-0.391
-0.379
-0.357
-0.328
-0.298
-0.274
-0.258
-0.253
-0.258
-0.273
-0.291
-0.307
-0.319
-0.325
-0.326
-0.322
-0.317
-0.310
-0.302
-0.294
-0.286
-0.278
-0.270
-0.262
-0.255
-0.248
-0.232
-0.238
-0.244
-0.250
-0.257
-0.264
-0.272
-0.281
-0.290
-0.299
-0.310
-0.321
-0.331
-0.339
-0.345
-0.344
-0.338
-0.326
-0.311
-0.295
-0.282
-0.273
-0.271
-0.273
-0.280
-0.289
-0.297
-0.303
-0.306
-0.306
-0.303
-0.299
-0.294
-0.287
-0.281
-0.274
-0.267
-0.260
-0.254
-0.247
-0.241
-0.226
-0.232
-0.237
-0.243
-0.249
-0.255
-0.262
-0.269
-0.276
-0.284
-0.291
-0.299
-0.306
-0.311
-0.314
-0.314
-0.311
-0.305
-0.297
-0.288
-0.281
-0.276
-0.274
-0.276
-0.279
-0.283
-0.287
-0.290
-0.291
-0.290
-0.288
-0.284
-0.280
-0.275
-0.269
-0.263
-0.258
-0.252
-0.246
-0.240
-0.235
-0.188
-0.190
-0.192
-0.194
-0.196
-0.198
-0.199
-0.201
-0.202
-0.204
-0.205
-0.206
-0.207
-0.207
-0.208
-0.208
-0.208
-0.208
-0.208
-0.207
-0.207
-0.206
-0.205
-0.203
-0.202
-0.200
-0.199
-0.197
-0.195
-0.193
-0.191
-0.189
-0.187
-0.184
-0.182
-0.180
-0.178
-0.176
-0.174
-0.172
-0.170
-0.192
-0.194
-0.196
-0.198
-0.200
-0.202
-0.203
-0.205
-0.207
-0.208
-0.209
-0.210
-0.211
-0.212
-0.212
-0.213
-0.213
-0.213
-0.212
-0.212
-0.211
-0.210
-0.209
-0.208
-0.206
-0.204
-0.202
-0.201
-0.198
-0.196
-0.194
-0.192
-0.190
-0.187
-0.185
-0.183
-0.181
-0.178
-0.176
-0.174
-0.172
-0.195
-0.197
-0.199
-0.202
-0.204
-0.206
-0.208
-0.209
-0.211
-0.212
-0.214
-0.215
-0.216
-0.217
-0.217
-0.217
-0.218
-0.217
-0.217
-0.216
-0.216
-0.215
-0.213
-0.212
-0.210
-0.208
-0.206
-0.204
-0.202
-0.200
-0.197
-0.195
-0.193
-0.190
-0.188
-0.185
-0.183
-0.181
-0.179
-0.176
-0.174
-0.198
-0.201
-0.203
-0.205
-0.208
-0.210
-0.212
-0.214
-0.215
-0.217
-0.218
-0.220
-0.221
-0.221
-0.222
-0.222
-0.222
-0.222
-0.222
-0.221
-0.220
-0.219
-0.218
-0.216
-0.214
-0.213
-0.210
-0.208
-0.206
-0.203
-0.201
-0.198
-0.196
-0.193
-0.191
-0.188
-0.186
-0.183
-0.181
-0.179
-0.176
-0.202
-0.204
-0.207
-0.209
-0.212
-0.214
-0.216
-0.218
-0.220
-0.222
-0.223
-0.225
-0.226
-0.226
-0.227
-0.227
-0.228
-0.227
-0.227
-0.226
-0.225
-0.224
-0.223
-0.221
-0.219
-0.217
-0.215
-0.212
-0.210
-0.207
-0.204
-0.202
-0.199
-0.196
-0.194
-0.191
-0.188
-0.186
-0.183
-0.181
-0.179
-0.205
-0.208
-0.211
-0.213
-0.216
-0.218
-0.221
-0.223
-0.225
-0.227
-0.228
-0.230
-0.231
-0.232
-0.232
-0.233
-0.233
-0.233
-0.232
-0.231
-0.230
-0.229
-0.227
-0.226
-0.223
-0.221
-0.219
-0.216
-0.213
-0.211
-0.208
-0.205
-0.202
-0.199
-0.196
-0.194
-0.191
-0.188
-0.186
-0.183
-0.181
-0.209
-0.212
-0.215
-0.217
-0.220
-0.223
-0.225
-0.227
-0.230
-0.232
-0.233
-0.235
-0.236
-0.237
-0.238
-0.238
-0.238
-0.238
-0.238
-0.237
-0.236
-0.234
-0.232
-0.230
-0.228
-0.226
-0.223
-0.220
-0.217
-0.214
-0.211
-0.208
-0.205
-0.202
-0.199
-0.196
-0.194
-0.191
-0.188
-0.186
-0.183
-0.212
-0.215
-0.219
-0.221
-0.224
-0.227
-0.230
-0.232
-0.235
-0.237
-0.239
-0.240
-0.242
-0.243
-0.244
-0.244
-0.244
-0.244
-0.243
-0.242
-0.241
-0.240
-0.238
-0.235
-0.233
-0.230
-0.227
-0.224
-0.221
-0.218
-0.215
-0.211
-0.208
-0.205
-0.202
-0.199
-0.196
-0.193
-0.191
-0.188
-0.186
-0.216
-0.219
-0.223
-0.226
-0.229
-0.232
-0.235
-0.237
-0.240
-0.242
-0.244
-0.246
-0.248
-0.249
-0.250
-0.250
-0.250
-0.250
-0.249
-0.248
-0.247
-0.245
-0.243
-0.241
-0.238
-0.235
-0.232
-0.229
-0.225
-0.222
-0.218
-0.215
-0.211
-0.208
-0.205
-0.202
-0.199
-0.196
-0.193
-0.191
-0.188
-0.220
-0.223
-0.227
-0.230
-0.233
-0.236
-0.240
-0.242
-0.245
-0.248
-0.250
-0.252
-0.254
-0.255
-0.256
-0.256
-0.257
-0.256
-0.256
-0.255
-0.253
-0.251
-0.249
-0.246
-0.243
-0.240
-0.236
-0.233
-0.229
-0.225
-0.222
-0.218
-0.215
-0.211
-0.208
-0.204
-0.201
-0.198
-0.196
-0.193
-0.190
-0.223
-0.227
-0.231
-0.234
-0.238
-0.241
-0.245
-0.248
-0.251
-0.254
-0.256
-0.258
-0.260
-0.261
-0.262
-0.263
-0.263
-0.263
-0.262
-0.261
-0.259
-0.257
-0.255
-0.252
-0.248
-0.245
-0.241
-0.237
-0.233
-0.229
-0.225
-0.221
-0.218
-0.214
-0.210
-0.207
-0.204
-0.201
-0.198
-0.195
-0.193
-0.227
-0.231
-0.235
-0.239
-0.242
-0.246
-0.250
-0.253
-0.256
-0.259
-0.262
-0.265
-0.267
-0.268
-0.269
-0.270
-0.270
-0.270
-0.269
-0.268
-0.266
-0.264
-0.261
-0.258
-0.254
-0.250
-0.246
-0.242
-0.237
-0.233
-0.229
-0.225
-0.221
-0.217
-0.213
-0.210
-0.206
-0.203
-0.200
-0.198
-0.195
-0.231
-0.235
-0.239
-0.243
-0.247
-0.251
-0.255
-0.259
-0.262
-0.266
-0.269
-0.271
-0.274
-0.275
-0.277
-0.278
-0.278
-0.278
-0.277
-0.275
-0.273
-0.270
-0.267
-0.264
-0.260
-0.255
-0.251
-0.246
-0.242
-0.237
-0.232
-0.228
-0.224
-0.220
-0.216
-0.212
-0.209
-0.206
-0.203
-0.200
-0.197
-0.234
-0.239
-0.243
-0.248
-0.252
-0.256
-0.261
-0.265
-0.269
-0.272
-0.276
-0.278
-0.281
-0.283
-0.285
-0.286
-0.286
-0.286
-0.285
-0.283
-0.281
-0.278
-0.274
-0.270
-0.266
-0.261
-0.256
-0.251
-0.246
-0.240
-0.236
-0.231
-0.226
-0.222
-0.218
-0.215
-0.211
-0.208
-0.205
-0.202
-0.200
-0.238
-0.243
-0.247
-0.252
-0.257
-0.261
-0.266
-0.271
-0.275
-0.279
-0.283
-0.286
-0.289
-0.291
-0.293
-0.294
-0.294
-0.294
-0.293
-0.291
-0.289
-0.285
-0.281
-0.277
-0.272
-0.266
-0.261
-0.255
-0.249
-0.244
-0.239
-0.234
-0.229
-0.225
-0.221
-0.217
-0.214
-0.210
-0.208
-0.205
-0.202
-0.242
-0.246
-0.251
-0.256
-0.262
-0.267
-0.272
-0.277
-0.281
-0.286
-0.290
-0.294
-0.297
-0.300
-0.302
-0.303
-0.304
-0.303
-0.302
-0.300
-0.297
-0.293
-0.289
-0.284
-0.278
-0.272
-0.266
-0.259
-0.253
-0.247
-0.241
-0.236
-0.231
-0.227
-0.223
-0.219
-0.216
-0.213
-0.210
-0.207
-0.204
-0.245
-0.250
-0.256
-0.261
-0.266
-0.272
-0.278
-0.283
-0.288
-0.293
-0.298
-0.302
-0.306
-0.309
-0.311
-0.313
-0.314
-0.313
-0.312
-0.310
-0.306
-0.302
-0.297
-0.291
-0.284
-0.277
-0.270
-0.263
-0.256
-0.250
-0.244
-0.238
-0.233
-0.228
-0.224
-0.221
-0.218
-0.215
-0.212
-0.209
-0.207
-0.248
-0.254
-0.260
-0.265
-0.271
-0.277
-0.284
-0.290
-0.296
-0.301
-0.307
-0.311
-0.316
-0.319
-0.322
-0.324
-0.325
-0.325
-0.323
-0.320
-0.316
-0.311
-0.305
-0.298
-0.291
-0.283
-0.275
-0.267
-0.259
-0.252
-0.245
-0.239
-0.234
-0.229
-0.226
-0.222
-0.219
-0.217
-0.214
-0.212
-0.209
-0.252
-0.258
-0.264
-0.270
-0.276
-0.283
-0.290
-0.296
-0.303
-0.310
-0.316
-0.322
-0.326
-0.331
-0.334
-0.336
-0.337
-0.337
-0.335
-0.332
-0.327
-0.321
-0.314
-0.306
-0.298
-0.288
-0.279
-0.270
-0.261
-0.253
-0.246
-0.240
-0.234
-0.230
-0.227
-0.224
-0.221
-0.219
-0.216
-0.214
-0.212
-0.255
-0.261
-0.268
-0.274
-0.281
-0.289
-0.296
-0.304
-0.311
-0.319
-0.326
-0.333
-0.338
-0.343
-0.347
-0.350
-0.351
-0.351
-0.349
-0.345
-0.340
-0.333
-0.324
-0.315
-0.305
-0.294
-0.283
-0.272
-0.262
-0.253
-0.245
-0.239
-0.234
-0.230
-0.227
-0.225
-0.223
-0.221
-0.219
-0.217
-0.215
-0.258
-0.265
-0.272
-0.279
-0.287
-0.295
-0.303
-0.312
-0.320
-0.329
-0.338
-0.345
-0.352
-0.358
-0.363
-0.366
-0.368
-0.367
-0.365
-0.360
-0.353
-0.345
-0.335
-0.324
-0.312
-0.299
-0.286
-0.273
-0.261
-0.251
-0.243
-0.237
-0.233
-0.230
-0.227
-0.226
-0.224
-0.223
-0.222
-0.220
-0.218
-0.262
-0.268
-0.276
-0.284
-0.292
-0.301
-0.310
-0.320
-0.330
-0.341
-0.351
-0.360
-0.368
-0.376
-0.381
-0.386
-0.388
-0.387
-0.384
-0.378
-0.369
-0.359
-0.348
-0.335
-0.321
-0.305
-0.288
-0.272
-0.258
-0.247
-0.239
-0.233
-0.230
-0.229
-0.228
-0.227
-0.227
-0.226
-0.225
-0.223
-0.221
-0.265
-0.272
-0.280
-0.288
-0.298
-0.308
-0.318
-0.330
-0.342
-0.354
-0.366
-0.378
-0.388
-0.397
-0.404
-0.410
-0.412
-0.412
-0.407
-0.398
-0.387
-0.375
-0.362
-0.348
-0.331
-0.311
-0.290
-0.269
-0.252
-0.239
-0.231
-0.227
-0.227
-0.227
-0.229
-0.230
-0.230
-0.230
-0.229
-0.227
-0.225
-0.268
-0.276
-0.284
-0.293
-0.304
-0.315
-0.327
-0.341
-0.355
-0.370
-0.385
-0.399
-0.412
-0.423
-0.432
-0.440
-0.444
-0.444
-0.437
-0.423
-0.406
-0.391
-0.379
-0.365
-0.346
-0.321
-0.292
-0.264
-0.241
-0.226
-0.219
-0.219
-0.222
-0.227
-0.231
-0.233
-0.235
-0.235
-0.234
-0.233
-0.230
-0.271
-0.279
-0.289
-0.299
-0.310
-0.323
-0.337
-0.353
-0.371
-0.388
-0.407
-0.424
-0.440
-0.455
-0.467
-0.478
-0.485
-0.486
-0.476
-0.450
-0.421
-0.403
-0.398
-0.389
-0.369
-0.337
-0.297
-0.257
-0.225
-0.207
-0.203
-0.209
-0.218
-0.228
-0.236
-0.240
-0.242
-0.242
-0.241
-0.239
-0.236
-0.275
-0.283
-0.293
-0.304
-0.317
-0.332
-0.348
-0.367
-0.388
-0.410
-0.432
-0.454
-0.474
-0.494
-0.511
-0.526
-0.539
-0.544
-0.533
-0.491
-0.433
-0.413
-0.425
-0.430
-0.412
-0.371
-0.314
-0.253
-0.206
-0.182
-0.183
-0.199
-0.218
-0.234
-0.245
-0.251
-0.253
-0.252
-0.250
-0.247
-0.243
-0.278
-0.287
-0.298
-0.310
-0.325
-0.341
-0.360
-0.382
-0.407
-0.433
-0.460
-0.487
-0.514
-0.540
-0.565
-0.588
-0.607
-0.622
-0.621
-0.576
-0.492
-0.451
-0.477
-0.505
-0.498
-0.446
-0.359
-0.266
-0.193
-0.161
-0.169
-0.198
-0.228
-0.251
-0.263
-0.268
-0.268
-0.266
-0.261
-0.256
-0.251
-0.281
-0.292
-0.303
-0.317
-0.333
-0.351
-0.373
-0.398
-0.427
-0.458
-0.490
-0.523
-0.557
-0.594
-0.634
-0.667
-0.694
-0.728
-0.762
-0.733
-0.630
-0.525
-0.561
-0.652
-0.680
-0.607
-0.467
-0.319
-0.210
-0.166
-0.181
-0.221
-0.260
-0.284
-0.294
-0.295
-0.290
-0.283
-0.275
-0.267
-0.260
-0.285
-0.296
-0.309
-0.324
-0.341
-0.362
-0.386
-0.415
-0.447
-0.482
-0.519
-0.557
-0.598
-0.649
-0.713
-0.767
-0.790
-0.887
-1.061
-0.972
-0.715
-0.565
-0.706
-0.960
-1.077
-0.943
-0.683
-0.442
-0.286
-0.227
-0.245
-0.291
-0.328
-0.344
-0.343
-0.332
-0.318
-0.304
-0.291
-0.280
-0.269
-0.289
-0.301
-0.315
-0.331
-0.350
-0.373
-0.400
-0.432
-0.467
-0.506
-0.547
-0.588
-0.627
-0.678
-0.770
-0.865
-0.840
-1.055
-1.849
-1.319
-0.701
-0.655
-0.973
-1.552
-1.907
-1.561
-1.013
-0.632
-0.425
-0.357
-0.379
-0.422
-0.443
-0.436
-0.411
-0.381
-0.353
-0.329
-0.309
-0.293
-0.280
-0.292
-0.306
-0.321
-0.339
-0.361
-0.386
-0.416
-0.450
-0.489
-0.532
-0.576
-0.616
-0.634
-0.617
-0.628
-0.888
-1.026
-1.010
-1.537
1.054
-0.261
-0.632
-1.179
-2.188
-2.978
-2.248
-1.329
-0.820
-0.589
-0.533
-0.571
-0.611
-0.605
-0.558
-0.496
-0.439
-0.392
-0.356
-0.328
-0.307
-0.290
-0.297
-0.311
-0.328
-0.349
-0.373
-0.402
-0.435
-0.472
-0.514
-0.561
-0.613
-0.661
-0.653
-0.413
0.363
-0.388
-3.637
-0.496
-1.427
0.406
-0.047
-0.652
-1.194
-2.045
-2.720
-2.181
-1.381
-0.914
-0.713
-0.692
-0.765
-0.816
-0.781
-0.689
-0.586
-0.498
-0.431
-0.382
-0.346
-0.320
-0.300
-0.301
-0.317
-0.336
-0.360
-0.389
-0.422
-0.460
-0.501
-0.547
-0.597
-0.661
-0.743
-0.780
-0.342
2.306
3.376
-1.732
3.298
-0.891
-1.151
-2.084
-1.012
-1.340
-1.646
-1.860
-1.621
-1.182
-0.870
-0.735
-0.755
-0.865
-0.944
-0.910
-0.794
-0.660
-0.548
-0.464
-0.404
-0.362
-0.332
-0.309
-0.305
-0.323
-0.346
-0.373
-0.408
-0.449
-0.496
-0.545
-0.593
-0.645
-0.712
-0.827
-0.973
-0.736
0.383
0.293
-0.744
-1.731
-0.689
0.154
-2.816
1.828
-3.654
-1.713
-1.228
-1.040
-0.830
-0.696
-0.633
-0.675
-0.805
-0.924
-0.936
-0.839
-0.701
-0.578
-0.485
-0.419
-0.373
-0.340
-0.316
-0.309
-0.330
-0.356
-0.389
-0.433
-0.486
-0.548
-0.611
-0.667
-0.712
-0.760
-0.849
-0.979
-0.944
-0.646
-0.682
-0.828
-0.990
1.011
2.723
-0.291
-1.414
-12.239
1.766
0.665
0.003
-0.274
-0.408
-0.425
-0.492
-0.641
-0.803
-0.868
-0.810
-0.692
-0.578
-0.489
-0.425
-0.379
-0.346
-0.322
-0.313
-0.336
-0.366
-0.407
-0.462
-0.534
-0.621
-0.714
-0.787
-0.823
-0.827
-0.843
-0.911
-1.003
-1.107
-1.078
-0.860
-0.486
1.583
5.887
-0.144
-1.064
-1.363
1.805
5.776
1.904
0.471
0.002
-0.127
-0.265
-0.454
-0.637
-0.733
-0.718
-0.641
-0.554
-0.480
-0.423
-0.381
-0.349
-0.325
-0.317
-0.342
-0.376
-0.424
-0.492
-0.587
-0.714
-0.858
-0.978
-1.017
-0.957
-0.861
-0.867
-1.120
-1.693
-1.573
-0.968
-0.546
0.001
0.418
-0.179
-0.826
-0.792
0.489
2.711
1.111
0.985
0.595
0.261
-0.026
-0.281
-0.477
-0.587
-0.607
-0.572
-0.515
-0.461
-0.416
-0.379
-0.350
-0.327
-0.319
-0.346
-0.383
-0.437
-0.517
-0.635
-0.805
-1.021
-1.237
-1.348
-1.228
-0.911
-0.687
-0.958
-1.611
-1.520
-0.953
-0.582
-0.353
-0.928
-0.702
-0.802
-0.668
-0.086
0.590
2.112
2.205
1.602
0.792
0.211
-0.139
-0.352
-0.471
-0.515
-0.509
-0.480
-0.442
-0.407
-0.376
-0.351
-0.329
-0.320
-0.347
-0.386
-0.443
-0.529
-0.660
-0.858
-1.137
-1.488
-1.788
-1.674
-0.970
0.300
-0.166
-0.958
-0.970
-0.767
-0.554
-0.378
-0.682
-0.604
-0.504
-0.222
0.475
2.600
11.731
5.450
3.928
1.494
0.454
-0.019
-0.269
-0.402
-0.459
-0.470
-0.455
-0.430
-0.401
-0.375
-0.351
-0.330
-0.319
-0.346
-0.384
-0.440
-0.523
-0.649
-0.841
-1.124
-1.526
-1.959
-1.881
-1.026
1.202
0.157
-0.627
-0.571
-0.563
-0.547
-0.522
-0.514
-0.452
-0.320
-0.013
0.638
2.513
7.648
6.633
5.375
1.767
0.666
0.063
-0.240
-0.384
-0.445
-0.460
-0.449
-0.426
-0.401
-0.375
-0.352
-0.332
-0.317
-0.343
-0.378
-0.429
-0.502
-0.608
-0.759
-0.965
-1.238
-1.509
-1.409
-0.908
-0.534
-0.193
-0.040
0.073
-0.339
-0.487
-0.501
-0.482
-0.421
-0.289
-0.031
0.432
1.411
4.040
8.144
2.981
1.288
0.802
0.029
-0.288
-0.423
-0.473
-0.478
-0.461
-0.434
-0.406
-0.379
-0.355
-0.334
-0.314
-0.338
-0.370
-0.413
-0.472
-0.550
-0.642
-0.711
-0.669
-0.579
-0.813
-0.982
-0.375
0.358
0.507
-0.136
-0.352
-0.442
-0.475
-0.470
-0.429
-0.339
-0.164
0.138
0.641
1.440
1.909
1.213
0.571
0.145
-0.208
-0.430
-0.528
-0.547
-0.526
-0.490
-0.452
-0.417
-0.385
-0.359
-0.337
-0.311
-0.332
-0.360
-0.396
-0.442
-0.494
-0.528
-0.442
0.299
2.623
0.836
-0.800
-0.509
-0.228
-0.212
-0.294
-0.361
-0.396
-0.466
-0.484
-0.450
-0.428
-0.335
-0.092
0.223
0.439
0.455
0.279
0.022
-0.252
-0.502
-0.662
-0.707
-0.671
-0.604
-0.536
-0.477
-0.431
-0.393
-0.364
-0.339
-0.308
-0.327
-0.351
-0.381
-0.415
-0.449
-0.454
-0.324
0.364
2.063
0.459
-1.026
-0.832
-0.782
-0.485
-0.331
-0.321
-0.304
-0.489
-0.510
-0.415
-0.519
-0.504
-0.120
0.391
0.334
-0.009
-0.152
-0.314
-0.572
-0.846
-1.005
-0.978
-0.846
-0.703
-0.590
-0.507
-0.446
-0.402
-0.368
-0.342
-0.305
-0.323
-0.344
-0.369
-0.396
-0.419
-0.420
-0.351
-0.140
0.040
0.977
2.974
-0.387
-0.515
-0.265
-0.090
-0.145
-0.285
-0.452
-0.471
-0.424
-0.515
-0.458
0.267
1.674
0.999
-0.336
-0.334
-0.488
-0.877
-1.292
-1.484
-1.341
-1.051
-0.806
-0.640
-0.532
-0.459
-0.408
-0.371
-0.343
-0.302
-0.319
-0.339
-0.361
-0.384
-0.403
-0.407
-0.380
-0.307
-0.182
0.461
0.872
-0.014
-0.101
0.412
1.181
0.399
-0.110
-0.339
-0.365
-0.345
-0.381
-0.302
0.249
0.969
0.215
-0.125
-0.012
-0.486
-1.278
-1.764
-1.925
-1.636
-1.190
-0.867
-0.669
-0.545
-0.465
-0.411
-0.372
-0.343
-0.300
-0.316
-0.335
-0.357
-0.378
-0.396
-0.404
-0.390
-0.342
-0.230
0.005
0.283
0.204
0.115
0.640
1.372
0.656
-0.124
-0.356
-0.276
-0.177
-0.219
-0.332
-0.279
-0.186
-0.377
0.780
0.643
0.288
-1.296
-1.806
-1.851
-1.562
-1.157
-0.855
-0.663
-0.542
-0.463
-0.408
-0.370
-0.341
-0.297
-0.314
-0.333
-0.354
-0.376
-0.395
-0.406
-0.398
-0.352
-0.223
0.038
0.395
0.314
0.041
0.171
0.283
-0.172
-0.766
-0.593
-0.247
-0.010
-0.072
-0.255
-0.384
-0.881
-2.395
-0.539
0.413
0.488
-0.733
-1.302
-1.387
-1.241
-0.995
-0.780
-0.627
-0.523
-0.451
-0.401
-0.364
-0.337
-0.295
-0.311
-0.330
-0.352
-0.375
-0.396
-0.412
-0.410
-0.364
-0.184
0.240
0.271
0.142
-0.054
-0.418
-0.712
-1.261
-1.540
-0.820
-0.302
-0.027
-0.048
-0.227
-0.413
-1.067
-2.573
1.580
0.678
-0.034
-0.573
-0.904
-1.003
-0.946
-0.817
-0.684
-0.576
-0.494
-0.434
-0.390
-0.357
-0.331
-0.291
-0.307
-0.326
-0.348
-0.371
-0.395
-0.415
-0.426
-0.400
-0.248
0.137
-0.334
-0.717
-0.728
-1.167
-1.659
-1.818
-1.365
-0.654
-0.395
-0.176
-0.163
-0.333
-0.348
-0.476
0.431
4.437
1.142
-0.091
-0.515
-0.714
-0.775
-0.750
-0.680
-0.598
-0.524
-0.462
-0.414
-0.376
-0.347
-0.324
-0.287
-0.303
-0.321
-0.341
-0.364
-0.389
-0.414
-0.437
-0.447
-0.427
-0.429
-0.803
-1.363
-1.547
-2.068
-2.886
-2.476
-0.983
-0.071
-0.308
-0.191
-0.166
-0.280
-0.177
-0.359
-1.097
-0.236
0.072
-0.272
-0.528
-0.630
-0.653
-0.632
-0.585
-0.530
-0.477
-0.431
-0.393
-0.362
-0.336
-0.316
-0.282
-0.297
-0.313
-0.333
-0.355
-0.380
-0.407
-0.438
-0.473
-0.512
-0.578
-0.760
-1.200
-1.733
-2.956
-5.773
-4.814
-0.864
1.086
1.401
1.274
0.353
0.145
0.170
0.223
0.703
-1.839
-2.614
-0.889
-0.636
-0.601
-0.583
-0.555
-0.518
-0.478
-0.439
-0.403
-0.373
-0.347
-0.325
-0.307
-0.277
-0.290
-0.305
-0.323
-0.343
-0.367
-0.394
-0.426
-0.468
-0.523
-0.607
-0.766
-1.077
-1.681
-3.490
-13.764
-14.472
-2.239
1.545
1.547
1.328
0.454
0.356
0.515
1.191
1.812
-5.731
-5.357
-1.202
-0.692
-0.579
-0.533
-0.501
-0.469
-0.437
-0.407
-0.379
-0.354
-0.333
-0.314
-0.298
-0.271
-0.283
-0.297
-0.313
-0.331
-0.352
-0.377
-0.407
-0.446
-0.499
-0.577
-0.704
-0.930
-1.384
-2.481
-5.028
-4.935
-1.910
-0.365
0.202
0.000
-0.407
0.068
0.459
1.143
0.928
-0.774
-1.320
-0.864
-0.629
-0.536
-0.489
-0.458
-0.430
-0.404
-0.380
-0.357
-0.337
-0.319
-0.303
-0.290
-0.265
-0.276
-0.288
-0.302
-0.318
-0.336
-0.358
-0.384
-0.417
-0.461
-0.523
-0.616
-0.765
-1.016
-1.430
-1.876
-1.782
-1.142
-0.569
-0.314
-0.503
-0.656
-0.195
0.104
0.245
0.083
-0.354
-0.595
-0.590
-0.529
-0.480
-0.447
-0.420
-0.397
-0.376
-0.356
-0.338
-0.322
-0.307
-0.293
-0.281
-0.259
-0.269
-0.279
-0.291
-0.305
-0.321
-0.339
-0.361
-0.388
-0.422
-0.468
-0.530
-0.619
-0.742
-0.886
-0.988
-0.935
-0.734
-0.515
-0.392
-0.398
-0.381
-0.235
-0.128
-0.118
-0.203
-0.340
-0.436
-0.463
-0.451
-0.429
-0.407
-0.388
-0.370
-0.352
-0.337
-0.322
-0.308
-0.295
-0.283
-0.273
-0.253
-0.261
-0.271
-0.281
-0.293
-0.307
-0.322
-0.340
-0.361
-0.386
-0.418
-0.459
-0.509
-0.568
-0.623
-0.649
-0.618
-0.537
-0.442
-0.371
-0.334
-0.302
-0.258
-0.231
-0.243
-0.285
-0.340
-0.382
-0.399
-0.398
-0.388
-0.374
-0.360
-0.346
-0.332
-0.319
-0.307
-0.295
-0.284
-0.274
-0.265
-0.246
-0.254
-0.263
-0.272
-0.282
-0.293
-0.306
-0.320
-0.336
-0.355
-0.378
-0.403
-0.433
-0.462
-0.485
-0.492
-0.474
-0.436
-0.390
-0.349
-0.318
-0.296
-0.280
-0.275
-0.286
-0.307
-0.332
-0.351
-0.361
-0.361
-0.355
-0.346
-0.336
-0.325
-0.314
-0.303
-0.293
-0.283
-0.274
-0.266
-0.257
-0.241
-0.247
-0.255
-0.263
-0.272
-0.281
-0.291
-0.303
-0.315
-0.330
-0.345
-0.362
-0.379
-0.395
-0.406
-0.408
-0.398
-0.379
-0.355
-0.332
-0.313
-0.299
-0.292
-0.291
-0.297
-0.308
-0.321
-0.330
-0.334
-0.334
-0.330
-0.323
-0.316
-0.307
-0.299
-0.290
-0.281
-0.273
-0.265
-0.257
-0.250
-0.235
-0.241
-0.247
-0.255
-0.262
-0.270
-0.279
-0.288
-0.298
-0.308
-0.319
-0.331
-0.342
-0.351
-0.357
-0.358
-0.353
-0.343
-0.330
-0.317
-0.306
-0.298
-0.294
-0.294
-0.297
-0.302
-0.308
-0.312
-0.314
-0.313
-0.310
-0.305
-0.299
-0.292
-0.285
-0.278
-0.270
-0.263
-0.256
-0.250
-0.243
-0.229
-0.235
-0.241
-0.247
-0.253
-0.260
-0.267
-0.275
-0.282
-0.291
-0.299
-0.307
-0.314
-0.320
-0.324
-0.325
-0.323
-0.317
-0.310
-0.303
-0.297
-0.292
-0.289
-0.289
-0.291
-0.293
-0.295
-0.297
-0.297
-0.296
-0.293
-0.289
-0.284
-0.279
-0.273
-0.267
-0.261
-0.254
-0.248
-0.243
-0.237
-0.190
-0.192
-0.194
-0.196
-0.198
-0.200
-0.202
-0.204
-0.205
-0.206
-0.208
-0.209
-0.209
-0.210
-0.211
-0.211
-0.211
-0.211
-0.211
-0.210
-0.209
-0.208
-0.207
-0.206
-0.204
-0.203
-0.201
-0.199
-0.197
-0.195
-0.193
-0.190
-0.188
-0.186
-0.184
-0.181
-0.179
-0.177
-0.175
-0.173
-0.170
-0.194
-0.196
-0.198
-0.200
-0.202
-0.204
-0.206
-0.208
-0.209
-0.211
-0.212
-0.213
-0.214
-0.215
-0.215
-0.216
-0.216
-0.216
-0.215
-0.215
-0.214
-0.213
-0.212
-0.210
-0.209
-0.207
-0.205
-0.203
-0.201
-0.198
-0.196
-0.194
-0.191
-0.189
-0.186
-0.184
-0.182
-0.179
-0.177
-0.175
-0.173
-0.197
-0.199
-0.202
-0.204
-0.206
-0.208
-0.210
-0.212
-0.214
-0.215
-0.217
-0.218
-0.219
-0.220
-0.220
-0.221
-0.221
-0.221
-0.220
-0.220
-0.219
-0.218
-0.216
-0.215
-0.213
-0.211
-0.209
-0.207
-0.204
-0.202
-0.199
-0.197
-0.194
-0.192
-0.189
-0.187
-0.184
-0.182
-0.179
-0.177
-0.175
-0.201
-0.203
-0.206
-0.208
-0.210
-0.213
-0.215
-0.217
-0.218
-0.220
-0.222
-0.223
-0.224
-0.225
-0.225
-0.226
-0.226
-0.226
-0.225
-0.225
-0.224
-0.222
-0.221
-0.219
-0.217
-0.215
-0.213
-0.210
-0.208
-0.205
-0.203
-0.200
-0.197
-0.195
-0.192
-0.189
-0.187
-0.184
-0.182
-0.179
-0.177
-0.204
-0.207
-0.209
-0.212
-0.214
-0.217
-0.219
-0.221
-0.223
-0.225
-0.227
-0.228
-0.229
-0.230
-0.231
-0.231
-0.231
-0.231
-0.231
-0.230
-0.229
-0.227
-0.226
-0.224
-0.222
-0.220
-0.217
-0.214
-0.212
-0.209
-0.206
-0.203
-0.200
-0.197
-0.195
-0.192
-0.189
-0.187
-0.184
-0.182
-0.179
-0.208
-0.211
-0.213
-0.216
-0.219
-0.221
-0.224
-0.226
-0.228
-0.230
-0.232
-0.233
-0.235
-0.236
-0.236
-0.237
-0.237
-0.237
-0.236
-0.235
-0.234
-0.233
-0.231
-0.229
-0.227
-0.224
-0.221
-0.219
-0.216
-0.213
-0.209
-0.206
-0.203
-0.200
-0.197
-0.195
-0.192
-0.189
-0.187
-0.184
-0.182
-0.211
-0.214
-0.217
-0.220
-0.223
-0.226
-0.228
-0.231
-0.233
-0.235
-0.237
-0.239
-0.240
-0.241
-0.242
-0.242
-0.243
-0.242
-0.242
-0.241
-0.240
-0.238
-0.236
-0.234
-0.231
-0.229
-0.226
-0.223
-0.219
-0.216
-0.213
-0.210
-0.206
-0.203
-0.200
-0.197
-0.194
-0.192
-0.189
-0.186
-0.184
-0.215
-0.218
-0.221
-0.225
-0.228
-0.231
-0.233
-0.236
-0.239
-0.241
-0.243
-0.245
-0.246
-0.247
-0.248
-0.249
-0.249
-0.248
-0.248
-0.247
-0.245
-0.244
-0.241
-0.239
-0.236
-0.233
-0.230
-0.227
-0.223
-0.220
-0.216
-0.213
-0.209
-0.206
-0.203
-0.200
-0.197
-0.194
-0.191
-0.189
-0.186
-0.219
-0.222
-0.226
-0.229
-0.232
-0.235
-0.238
-0.241
-0.244
-0.246
-0.249
-0.251
-0.252
-0.253
-0.254
-0.255
-0.255
-0.255
-0.254
-0.253
-0.251
-0.249
-0.247
-0.244
-0.241
-0.238
-0.235
-0.231
-0.227
-0.224
-0.220
-0.216
-0.212
-0.209
-0.206
-0.202
-0.199
-0.196
-0.194
-0.191
-0.188
-0.223
-0.226
-0.230
-0.233
-0.237
-0.240
-0.244
-0.247
-0.250
-0.252
-0.255
-0.257
-0.259
-0.260
-0.261
-0.262
-0.262
-0.261
-0.261
-0.259
-0.258
-0.256
-0.253
-0.250
-0.247
-0.243
-0.239
-0.235
-0.231
-0.227
-0.223
-0.219
-0.215
-0.212
-0.208
-0.205
-0.202
-0.199
-0.196
-0.193
-0.191
-0.226
-0.230
-0.234
-0.238
-0.242
-0.245
-0.249
-0.252
-0.255
-0.258
-0.261
-0.263
-0.265
-0.267
-0.268
-0.269
-0.269
-0.268
-0.268
-0.266
-0.264
-0.262
-0.259
-0.256
-0.252
-0.248
-0.244
-0.240
-0.235
-0.231
-0.227
-0.222
-0.218
-0.214
-0.211
-0.207
-0.204
-0.201
-0.198
-0.196
-0.193
-0.230
-0.234
-0.238
-0.242
-0.246
-0.250
-0.254
-0.258
-0.261
-0.265
-0.268
-0.270
-0.272
-0.274
-0.275
-0.276
-0.276
-0.276
-0.275
-0.274
-0.271
-0.269
-0.266
-0.262
-0.258
-0.254
-0.249
-0.244
-0.239
-0.235
-0.230
-0.225
-0.221
-0.217
-0.213
-0.210
-0.207
-0.203
-0.201
-0.198
-0.195
-0.234
-0.238
-0.243
-0.247
-0.251
-0.256
-0.260
-0.264
-0.268
-0.271
-0.275
-0.277
-0.280
-0.282
-0.283
-0.284
-0.284
-0.284
-0.283
-0.281
-0.279
-0.276
-0.272
-0.268
-0.264
-0.259
-0.254
-0.249
-0.243
-0.238
-0.233
-0.228
-0.224
-0.220
-0.216
-0.212
-0.209
-0.206
-0.203
-0.200
-0.197
-0.238
-0.242
-0.247
-0.252
-0.256
-0.261
-0.266
-0.270
-0.274
-0.278
-0.282
-0.285
-0.288
-0.290
-0.292
-0.293
-0.293
-0.293
-0.291
-0.290
-0.287
-0.284
-0.280
-0.275
-0.270
-0.264
-0.259
-0.253
-0.247
-0.242
-0.236
-0.231
-0.226
-0.222
-0.218
-0.214
-0.211
-0.208
-0.205
-0.202
-0.200
-0.241
-0.246
-0.251
-0.256
-0.261
-0.266
-0.271
-0.276
-0.281
-0.285
-0.289
-0.293
-0.296
-0.299
-0.301
-0.302
-0.302
-0.302
-0.301
-0.299
-0.296
-0.292
-0.287
-0.282
-0.276
-0.270
-0.264
-0.257
-0.251
-0.245
-0.239
-0.233
-0.228
-0.224
-0.219
-0.216
-0.213
-0.210
-0.207
-0.204
-0.202
-0.245
-0.250
-0.255
-0.261
-0.266
-0.272
-0.277
-0.283
-0.288
-0.293
-0.297
-0.302
-0.305
-0.308
-0.310
-0.312
-0.312
-0.312
-0.311
-0.308
-0.305
-0.300
-0.295
-0.289
-0.282
-0.275
-0.268
-0.261
-0.254
-0.247
-0.241
-0.235
-0.230
-0.225
-0.221
-0.217
-0.214
-0.211
-0.209
-0.206
-0.204
-0.248
-0.254
-0.259
-0.265
-0.271
-0.277
-0.283
-0.289
-0.295
-0.301
-0.306
-0.311
-0.315
-0.318
-0.321
-0.322
-0.323
-0.323
-0.321
-0.319
-0.315
-0.309
-0.303
-0.296
-0.289
-0.281
-0.272
-0.264
-0.256
-0.249
-0.242
-0.236
-0.230
-0.226
-0.222
-0.218
-0.215
-0.213
-0.211
-0.208
-0.206
-0.252
-0.258
-0.264
-0.270
-0.276
-0.283
-0.289
-0.296
-0.303
-0.309
-0.315
-0.320
-0.325
-0.329
-0.332
-0.334
-0.335
-0.335
-0.333
-0.330
-0.325
-0.319
-0.312
-0.304
-0.295
-0.285
-0.276
-0.267
-0.258
-0.250
-0.242
-0.236
-0.230
-0.225
-0.222
-0.219
-0.216
-0.214
-0.212
-0.210
-0.208
-0.255
-0.261
-0.268
-0.274
-0.281
-0.288
-0.296
-0.303
-0.311
-0.318
-0.325
-0.331
-0.337
-0.341
-0.345
-0.347
-0.349
-0.348
-0.346
-0.343
-0.337
-0.330
-0.321
-0.311
-0.301
-0.290
-0.279
-0.268
-0.258
-0.249
-0.241
-0.234
-0.229
-0.224
-0.221
-0.219
-0.217
-0.215
-0.214
-0.212
-0.211
-0.258
-0.265
-0.271
-0.279
-0.286
-0.294
-0.302
-0.311
-0.319
-0.328
-0.336
-0.343
-0.350
-0.355
-0.359
-0.362
-0.364
-0.364
-0.361
-0.357
-0.350
-0.341
-0.331
-0.319
-0.307
-0.294
-0.281
-0.268
-0.256
-0.246
-0.238
-0.231
-0.226
-0.222
-0.220
-0.218
-0.217
-0.216
-0.215
-0.214
-0.213
-0.261
-0.268
-0.275
-0.283
-0.291
-0.300
-0.309
-0.319
-0.329
-0.338
-0.348
-0.357
-0.365
-0.371
-0.377
-0.380
-0.382
-0.381
-0.378
-0.372
-0.364
-0.353
-0.341
-0.327
-0.312
-0.296
-0.280
-0.265
-0.251
-0.240
-0.231
-0.225
-0.221
-0.219
-0.218
-0.218
-0.218
-0.218
-0.217
-0.217
-0.216
-0.264
-0.272
-0.279
-0.287
-0.296
-0.306
-0.316
-0.328
-0.339
-0.351
-0.363
-0.373
-0.383
-0.391
-0.397
-0.402
-0.404
-0.403
-0.399
-0.391
-0.379
-0.367
-0.352
-0.336
-0.317
-0.298
-0.277
-0.258
-0.242
-0.229
-0.221
-0.216
-0.214
-0.214
-0.216
-0.217
-0.219
-0.220
-0.220
-0.220
-0.219
-0.267
-0.275
-0.283
-0.292
-0.302
-0.313
-0.325
-0.338
-0.352
-0.366
-0.380
-0.393
-0.405
-0.415
-0.423
-0.429
-0.432
-0.431
-0.424
-0.412
-0.397
-0.380
-0.364
-0.345
-0.323
-0.297
-0.271
-0.245
-0.225
-0.211
-0.204
-0.202
-0.205
-0.209
-0.213
-0.217
-0.220
-0.223
-0.224
-0.224
-0.223
-0.270
-0.278
-0.287
-0.297
-0.308
-0.320
-0.334
-0.350
-0.367
-0.385
-0.402
-0.419
-0.433
-0.446
-0.456
-0.464
-0.469
-0.468
-0.457
-0.436
-0.409
-0.389
-0.373
-0.355
-0.329
-0.295
-0.258
-0.223
-0.195
-0.180
-0.177
-0.182
-0.193
-0.203
-0.213
-0.219
-0.224
-0.227
-0.228
-0.229
-0.228
-0.273
-0.282
-0.291
-0.302
-0.314
-0.328
-0.345
-0.364
-0.385
-0.407
-0.429
-0.450
-0.469
-0.485
-0.499
-0.510
-0.519
-0.520
-0.504
-0.457
-0.395
-0.373
-0.376
-0.366
-0.337
-0.292
-0.239
-0.186
-0.146
-0.129
-0.135
-0.155
-0.178
-0.199
-0.214
-0.225
-0.231
-0.234
-0.235
-0.235
-0.233
-0.276
-0.285
-0.295
-0.307
-0.321
-0.338
-0.357
-0.380
-0.406
-0.434
-0.463
-0.489
-0.514
-0.536
-0.554
-0.570
-0.584
-0.595
-0.575
-0.467
-0.272
-0.267
-0.362
-0.382
-0.353
-0.294
-0.214
-0.130
-0.067
-0.048
-0.074
-0.119
-0.164
-0.199
-0.222
-0.235
-0.242
-0.245
-0.245
-0.243
-0.241
-0.279
-0.289
-0.300
-0.313
-0.329
-0.348
-0.371
-0.398
-0.430
-0.465
-0.501
-0.536
-0.569
-0.599
-0.626
-0.646
-0.663
-0.681
-0.680
-0.552
-0.067
-0.126
-0.361
-0.413
-0.390
-0.313
-0.196
-0.062
0.041
0.061
0.001
-0.087
-0.161
-0.211
-0.240
-0.254
-0.259
-0.259
-0.257
-0.253
-0.249
-0.283
-0.293
-0.305
-0.320
-0.337
-0.359
-0.385
-0.418
-0.455
-0.498
-0.542
-0.587
-0.632
-0.679
-0.730
-0.759
-0.751
-0.738
-0.755
-0.840
-0.949
-0.331
-0.316
-0.459
-0.470
-0.379
-0.216
-0.019
0.139
0.161
0.052
-0.086
-0.189
-0.249
-0.276
-0.285
-0.284
-0.279
-0.272
-0.266
-0.259
-0.286
-0.297
-0.311
-0.327
-0.346
-0.370
-0.400
-0.437
-0.480
-0.530
-0.582
-0.636
-0.695
-0.775
-0.896
-0.982
-0.847
-0.654
-0.639
-0.752
-0.652
0.580
-0.189
-0.569
-0.635
-0.530
-0.315
-0.066
0.124
0.142
0.000
-0.168
-0.279
-0.328
-0.339
-0.332
-0.319
-0.304
-0.291
-0.280
-0.270
-0.290
-0.302
-0.316
-0.334
-0.356
-0.382
-0.415
-0.456
-0.504
-0.559
-0.618
-0.680
-0.746
-0.856
-1.134
-1.516
-0.807
0.037
-0.041
-0.665
-0.524
-0.281
-0.529
-0.804
-0.899
-0.767
-0.498
-0.227
-0.050
-0.058
-0.221
-0.387
-0.465
-0.467
-0.436
-0.398
-0.363
-0.335
-0.312
-0.295
-0.281
-0.293
-0.307
-0.323
-0.342
-0.366
-0.396
-0.432
-0.475
-0.527
-0.586
-0.653
-0.721
-0.775
-0.824
-1.077
-1.678
1.881
1.711
-0.172
-2.944
-0.989
-0.874
-0.869
-0.988
-1.103
-0.975
-0.687
-0.440
-0.328
-0.408
-0.628
-0.785
-0.776
-0.676
-0.567
-0.479
-0.415
-0.368
-0.335
-0.311
-0.293
-0.297
-0.312
-0.330
-0.352
-0.379
-0.412
-0.452
-0.498
-0.552
-0.617
-0.696
-0.793
-0.860
-0.661
0.064
-1.099
-8.162
-0.507
-5.222
-5.870
-1.202
-1.856
-1.078
-0.794
-0.970
-0.972
-0.776
-0.607
-0.584
-0.782
-1.139
-1.335
-1.184
-0.931
-0.717
-0.568
-0.468
-0.402
-0.357
-0.327
-0.304
-0.301
-0.318
-0.338
-0.364
-0.396
-0.434
-0.479
-0.530
-0.587
-0.654
-0.755
-0.940
-1.300
-1.073
2.555
2.559
-4.902
-0.212
-0.837
2.927
-0.990
-2.121
-0.840
-0.308
-0.827
-0.894
-0.751
-0.665
-0.696
-0.956
-1.429
-1.708
-1.514
-1.158
-0.856
-0.647
-0.515
-0.431
-0.376
-0.340
-0.314
-0.306
-0.324
-0.348
-0.379
-0.418
-0.466
-0.522
-0.582
-0.643
-0.707
-0.810
-1.081
-2.111
-4.066
5.442
0.754
0.144
-0.619
-1.179
-0.681
-1.043
-1.145
-1.361
-1.771
-3.153
-0.837
-0.626
-0.620
-0.614
-0.769
-1.179
-1.579
-1.590
-1.284
-0.943
-0.698
-0.545
-0.450
-0.390
-0.350
-0.322
-0.310
-0.331
-0.359
-0.397
-0.447
-0.513
-0.592
-0.674
-0.744
-0.792
-0.853
-1.036
-1.586
-2.019
-0.762
-1.768
-0.201
-0.512
-0.708
-1.908
-2.498
-1.346
-1.823
4.122
-1.685
0.095
-0.413
-0.516
-0.389
-0.400
-0.746
-1.252
-1.450
-1.248
-0.935
-0.701
-0.550
-0.457
-0.396
-0.356
-0.328
-0.314
-0.338
-0.371
-0.417
-0.484
-0.579
-0.701
-0.838
-0.942
-0.959
-0.921
-0.937
-1.100
-1.190
-1.265
-1.417
-0.888
-0.549
-0.196
-3.388
-3.109
-0.402
-0.907
1.191
1.024
0.317
-0.189
-0.232
-0.033
-0.100
-0.462
-0.910
-1.127
-1.037
-0.832
-0.656
-0.533
-0.452
-0.397
-0.359
-0.331
-0.317
-0.343
-0.381
-0.438
-0.524
-0.657
-0.856
-1.109
-1.317
-1.320
-1.107
-0.864
-0.911
-1.426
-5.215
-3.797
-1.135
-0.609
-0.403
-0.680
-0.549
-1.704
-2.981
-1.276
-8.655
0.194
0.472
0.333
0.387
0.133
-0.271
-0.612
-0.790
-0.787
-0.693
-0.587
-0.501
-0.438
-0.393
-0.359
-0.333
-0.319
-0.347
-0.389
-0.453
-0.557
-0.730
-1.017
-1.451
-1.921
-2.085
-1.707
-0.899
-0.462
-1.243
-4.588
-3.485
-1.147
-0.635
-0.502
-0.571
-0.796
-2.115
-2.820
0.115
-3.858
3.195
1.297
0.730
0.517
0.130
-0.175
-0.413
-0.560
-0.601
-0.575
-0.522
-0.469
-0.424
-0.387
-0.357
-0.334
-0.320
-0.349
-0.392
-0.460
-0.572
-0.764
-1.101
-1.674
-2.540
-3.705
-3.739
-1.579
0.072
-0.754
-1.420
-1.260
-0.828
-0.587
-0.504
-0.537
-0.600
-0.699
-0.274
0.651
1.354
2.839
2.585
1.907
1.049
0.277
-0.063
-0.286
-0.430
-0.495
-0.501
-0.478
-0.445
-0.412
-0.382
-0.356
-0.334
-0.319
-0.348
-0.390
-0.455
-0.561
-0.739
-1.046
-1.580
-2.588
-5.028
-6.017
-2.193
-2.021
-7.909
-1.228
-0.704
-0.584
-0.517
-0.482
-0.466
-0.425
-0.277
0.149
0.660
1.500
2.838
5.624
4.802
1.818
0.701
0.095
-0.219
-0.379
-0.450
-0.468
-0.457
-0.433
-0.406
-0.380
-0.356
-0.335
-0.317
-0.344
-0.383
-0.441
-0.532
-0.674
-0.896
-1.235
-1.807
-2.768
-2.302
1.048
-1.645
-0.312
0.498
-0.269
-0.414
-0.451
-0.452
-0.430
-0.368
-0.212
0.170
0.455
0.963
1.811
2.560
2.279
1.551
0.924
0.133
-0.234
-0.392
-0.455
-0.469
-0.457
-0.434
-0.407
-0.381
-0.357
-0.336
-0.315
-0.339
-0.373
-0.423
-0.494
-0.596
-0.727
-0.834
-0.765
-0.610
-1.274
-4.576
0.459
4.489
1.538
-0.091
-0.344
-0.409
-0.429
-0.419
-0.371
-0.270
-0.093
0.138
0.454
0.852
1.103
1.011
0.755
0.410
-0.072
-0.346
-0.466
-0.504
-0.499
-0.475
-0.444
-0.413
-0.385
-0.360
-0.338
-0.312
-0.334
-0.364
-0.404
-0.460
-0.531
-0.595
-0.518
0.439
4.086
1.381
-3.108
1.824
0.395
-0.199
-0.281
-0.349
-0.381
-0.413
-0.418
-0.386
-0.329
-0.218
-0.046
0.146
0.287
0.321
0.237
0.082
-0.089
-0.364
-0.527
-0.592
-0.588
-0.553
-0.507
-0.463
-0.424
-0.391
-0.363
-0.340
-0.309
-0.329
-0.355
-0.389
-0.432
-0.482
-0.517
-0.415
0.369
2.303
1.689
-0.341
-2.390
-4.282
-0.969
-0.405
-0.379
-0.375
-0.416
-0.418
-0.371
-0.359
-0.251
-0.032
0.116
0.108
-0.026
-0.171
-0.335
-0.517
-0.675
-0.761
-0.760
-0.700
-0.620
-0.546
-0.484
-0.436
-0.397
-0.367
-0.342
-0.307
-0.326
-0.350
-0.379
-0.414
-0.451
-0.476
-0.429
-0.184
0.222
0.522
0.122
-1.110
-1.400
-0.514
-0.322
-0.360
-0.372
-0.430
-0.423
-0.383
-0.346
-0.187
0.417
0.408
0.185
-0.152
-0.373
-0.678
-1.022
-1.091
-1.039
-0.946
-0.815
-0.686
-0.582
-0.504
-0.446
-0.402
-0.369
-0.343
-0.305
-0.324
-0.347
-0.375
-0.406
-0.437
-0.458
-0.447
-0.375
-0.238
-0.041
-0.207
-0.712
-0.620
-0.072
0.719
1.409
-0.087
-0.404
-0.376
-0.299
-0.279
-0.209
0.007
0.344
0.055
-0.178
-0.320
-1.128
-2.989
-1.891
-1.304
-1.083
-0.891
-0.728
-0.604
-0.515
-0.451
-0.405
-0.370
-0.343
-0.304
-0.323
-0.347
-0.375
-0.407
-0.438
-0.462
-0.474
-0.467
-0.453
-0.489
-0.725
-0.970
-0.600
0.120
2.278
5.032
0.058
-0.444
-0.215
0.079
-0.091
-0.227
-0.243
-0.240
-0.248
-0.078
0.485
2.140
-8.087
-2.458
-1.354
-1.089
-0.893
-0.729
-0.604
-0.514
-0.450
-0.403
-0.368
-0.341
-0.303
-0.323
-0.348
-0.378
-0.412
-0.448
-0.481
-0.512
-0.549
-0.616
-0.765
-1.037
-1.177
-0.798
-0.407
0.986
2.013
-1.891
-0.876
0.005
1.449
0.208
-0.213
-0.372
-0.470
-0.385
0.192
0.882
2.546
-1.284
-1.421
-1.146
-0.983
-0.830
-0.693
-0.584
-0.502
-0.442
-0.397
-0.363
-0.337
-0.301
-0.321
-0.347
-0.378
-0.416
-0.457
-0.501
-0.552
-0.631
-0.779
-1.101
-1.730
-2.209
-1.693
-1.372
-1.064
-3.031
-8.766
-1.329
-0.128
0.644
0.234
-0.380
-0.478
-0.471
0.014
1.672
0.951
-0.117
-0.777
-0.959
-0.932
-0.847
-0.740
-0.638
-0.550
-0.481
-0.428
-0.388
-0.356
-0.331
-0.299
-0.318
-0.343
-0.375
-0.412
-0.456
-0.507
-0.576
-0.692
-0.928
-1.526
-3.268
-6.263
-3.701
-1.825
-1.508
-1.943
-1.986
-0.209
-0.505
0.481
-0.223
-1.543
-0.686
-0.322
-0.137
6.575
1.840
-0.233
-0.678
-0.795
-0.789
-0.732
-0.657
-0.580
-0.512
-0.456
-0.412
-0.376
-0.348
-0.325
-0.295
-0.313
-0.337
-0.366
-0.402
-0.444
-0.498
-0.574
-0.703
-0.969
-1.613
-3.526
-7.175
-4.248
-2.215
-1.926
-1.786
-1.075
0.258
-6.444
-2.883
-1.821
-2.876
-0.676
0.225
-9.962
-2.547
-0.029
-0.520
-0.679
-0.715
-0.694
-0.646
-0.587
-0.529
-0.476
-0.431
-0.393
-0.363
-0.338
-0.317
-0.290
-0.307
-0.328
-0.354
-0.386
-0.425
-0.475
-0.547
-0.662
-0.870
-1.283
-2.070
-2.882
-2.603
-2.418
-2.892
-2.616
-1.274
-0.074
1.742
1.914
-0.336
-0.721
-0.293
0.127
-0.633
-0.330
-1.206
-0.885
-0.733
-0.673
-0.626
-0.579
-0.531
-0.484
-0.442
-0.406
-0.375
-0.349
-0.327
-0.309
-0.284
-0.299
-0.318
-0.341
-0.368
-0.402
-0.445
-0.505
-0.593
-0.731
-0.947
-1.247
-1.543
-1.793
-2.390
-3.636
-3.416
-1.509
0.258
2.464
3.540
0.101
-0.138
0.001
2.337
4.619
0.900
-1.431
-0.994
-0.735
-0.630
-0.570
-0.525
-0.484
-0.446
-0.413
-0.383
-0.357
-0.335
-0.317
-0.300
-0.277
-0.291
-0.307
-0.327
-0.350
-0.378
-0.414
-0.460
-0.524
-0.612
-0.732
-0.883
-1.068
-1.337
-1.844
-2.551
-2.417
-1.335
-0.394
0.311
-0.738
-7.135
-0.904
-0.009
3.001
3.544
-0.099
-0.870
-0.794
-0.654
-0.571
-0.518
-0.478
-0.444
-0.413
-0.386
-0.362
-0.341
-0.322
-0.306
-0.292
-0.270
-0.282
-0.297
-0.313
-0.333
-0.356
-0.384
-0.420
-0.465
-0.523
-0.597
-0.690
-0.812
-0.984
-1.228
-1.444
-1.355
-0.957
-0.580
-0.522
-1.869
-3.708
-1.010
-0.256
0.149
0.174
-0.304
-0.569
-0.598
-0.554
-0.506
-0.468
-0.436
-0.409
-0.385
-0.363
-0.343
-0.326
-0.310
-0.296
-0.283
-0.263
-0.274
-0.286
-0.300
-0.317
-0.336
-0.358
-0.385
-0.417
-0.457
-0.506
-0.566
-0.640
-0.734
-0.833
-0.892
-0.842
-0.692
-0.545
-0.525
-0.733
-0.847
-0.564
-0.337
-0.243
-0.264
-0.371
-0.458
-0.484
-0.472
-0.448
-0.423
-0.400
-0.379
-0.360
-0.342
-0.326
-0.311
-0.298
-0.286
-0.275
-0.257
-0.266
-0.277
-0.289
-0.302
-0.318
-0.335
-0.356
-0.380
-0.408
-0.441
-0.479
-0.523
-0.572
-0.614
-0.631
-0.604
-0.541
-0.474
-0.443
-0.455
-0.454
-0.401
-0.344
-0.322
-0.334
-0.372
-0.405
-0.418
-0.414
-0.402
-0.386
-0.369
-0.353
-0.338
-0.324
-0.311
-0.298
-0.287
-0.277
-0.267
-0.250
-0.258
-0.268
-0.278
-0.289
-0.302
-0.316
-0.331
-0.349
-0.369
-0.392
-0.417
-0.444
-0.470
-0.489
-0.496
-0.482
-0.453
-0.418
-0.392
-0.379
-0.368
-0.352
-0.337
-0.333
-0.342
-0.357
-0.369
-0.376
-0.373
-0.366
-0.355
-0.343
-0.331
-0.319
-0.308
-0.297
-0.287
-0.277
-0.268
-0.259
-0.244
-0.251
-0.259
-0.268
-0.277
-0.288
-0.299
-0.311
-0.325
-0.339
-0.355
-0.372
-0.388
-0.404
-0.414
-0.417
-0.411
-0.397
-0.378
-0.361
-0.349
-0.340
-0.332
-0.328
-0.327
-0.332
-0.338
-0.343
-0.346
-0.343
-0.338
-0.331
-0.322
-0.312
-0.303
-0.294
-0.285
-0.276
-0.268
-0.260
-0.252
-0.237
-0.244
-0.251
-0.259
-0.267
-0.275
-0.284
-0.294
-0.305
-0.316
-0.327
-0.339
-0.349
-0.359
-0.366
-0.368
-0.365
-0.358
-0.348
-0.338
-0.329
-0.323
-0.318
-0.316
-0.316
-0.318
-0.321
-0.322
-0.323
-0.320
-0.316
-0.310
-0.304
-0.296
-0.289
-0.281
-0.273
-0.266
-0.259
-0.252
-0.245
-0.232
-0.237
-0.244
-0.250
-0.257
-0.264
-0.272
-0.280
-0.288
-0.296
-0.305
-0.313
-0.321
-0.327
-0.332
-0.334
-0.333
-0.329
-0.324
-0.318
-0.313
-0.309
-0.306
-0.304
-0.304
-0.304
-0.305
-0.305
-0.304
-0.302
-0.298
-0.294
-0.288
-0.282
-0.276
-0.270
-0.263
-0.257
-0.251
-0.244
-0.239
-0.192
-0.194
-0.197
-0.199
-0.201
-0.203
-0.204
-0.206
-0.208
-0.209
-0.210
-0.211
-0.212
-0.213
-0.214
-0.214
-0.214
-0.214
-0.214
-0.213
-0.212
-0.211
-0.210
-0.209
-0.207
-0.205
-0.203
-0.201
-0.199
-0.197
-0.194
-0.192
-0.190
-0.187
-0.185
-0.182
-0.180
-0.178
-0.176
-0.173
-0.171
-0.196
-0.198
-0.200
-0.203
-0.205
-0.207
-0.209
-0.210
-0.212
-0.214
-0.215
-0.216
-0.217
-0.218
-0.219
-0.219
-0.219
-0.219
-0.218
-0.218
-0.217
-0.216
-0.215
-0.213
-0.211
-0.209
-0.207
-0.205
-0.203
-0.200
-0.198
-0.195
-0.193
-0.190
-0.188
-0.185
-0.183
-0.180
-0.178
-0.176
-0.173
-0.199
-0.202
-0.204
-0.206
-0.209
-0.211
-0.213
-0.215
-0.217
-0.218
-0.220
-0.221
-0.222
-0.223
-0.224
-0.224
-0.224
-0.224
-0.224
-0.223
-0.222
-0.221
-0.219
-0.218
-0.216
-0.214
-0.211
-0.209
-0.206
-0.204
-0.201
-0.198
-0.196
-0.193
-0.190
-0.188
-0.185
-0.183
-0.180
-0.178
-0.176
-0.203
-0.205
-0.208
-0.211
-0.213
-0.215
-0.218
-0.220
-0.222
-0.223
-0.225
-0.226
-0.227
-0.228
-0.229
-0.229
-0.229
-0.229
-0.229
-0.228
-0.227
-0.226
-0.224
-0.222
-0.220
-0.218
-0.215
-0.213
-0.210
-0.207
-0.204
-0.202
-0.199
-0.196
-0.193
-0.190
-0.188
-0.185
-0.183
-0.180
-0.178
-0.206
-0.209
-0.212
-0.215
-0.217
-0.220
-0.222
-0.224
-0.227
-0.228
-0.230
-0.232
-0.233
-0.234
-0.235
-0.235
-0.235
-0.235
-0.234
-0.234
-0.232
-0.231
-0.229
-0.227
-0.225
-0.222
-0.220
-0.217
-0.214
-0.211
-0.208
-0.205
-0.202
-0.199
-0.196
-0.193
-0.190
-0.188
-0.185
-0.182
-0.180
-0.210
-0.213
-0.216
-0.219
-0.222
-0.224
-0.227
-0.229
-0.232
-0.234
-0.236
-0.237
-0.239
-0.240
-0.240
-0.241
-0.241
-0.241
-0.240
-0.239
-0.238
-0.236
-0.234
-0.232
-0.230
-0.227
-0.224
-0.221
-0.218
-0.214
-0.211
-0.208
-0.205
-0.202
-0.198
-0.195
-0.193
-0.190
-0.187
-0.185
-0.182
-0.214
-0.217
-0.220
-0.223
-0.226
-0.229
-0.232
-0.235
-0.237
-0.239
-0.241
-0.243
-0.244
-0.246
-0.246
-0.247
-0.247
-0.247
-0.246
-0.245
-0.244
-0.242
-0.240
-0.237
-0.235
-0.232
-0.228
-0.225
-0.222
-0.218
-0.215
-0.211
-0.208
-0.204
-0.201
-0.198
-0.195
-0.192
-0.190
-0.187
-0.184
-0.218
-0.221
-0.224
-0.228
-0.231
-0.234
-0.237
-0.240
-0.243
-0.245
-0.247
-0.249
-0.251
-0.252
-0.253
-0.253
-0.253
-0.253
-0.252
-0.251
-0.250
-0.248
-0.245
-0.243
-0.240
-0.236
-0.233
-0.229
-0.226
-0.222
-0.218
-0.214
-0.210
-0.207
-0.204
-0.200
-0.197
-0.195
-0.192
-0.189
-0.187
-0.222
-0.225
-0.229
-0.232
-0.236
-0.239
-0.242
-0.245
-0.248
-0.251
-0.253
-0.255
-0.257
-0.258
-0.259
-0.260
-0.260
-0.260
-0.259
-0.258
-0.256
-0.254
-0.251
-0.248
-0.245
-0.241
-0.238
-0.234
-0.229
-0.225
-0.221
-0.217
-0.213
-0.210
-0.206
-0.203
-0.200
-0.197
-0.194
-0.191
-0.189
-0.225
-0.229
-0.233
-0.237
-0.241
-0.244
-0.248
-0.251
-0.254
-0.257
-0.260
-0.262
-0.264
-0.265
-0.266
-0.267
-0.267
-0.267
-0.266
-0.265
-0.263
-0.260
-0.257
-0.254
-0.250
-0.246
-0.242
-0.238
-0.233
-0.229
-0.224
-0.220
-0.216
-0.212
-0.209
-0.205
-0.202
-0.199
-0.196
-0.193
-0.191
-0.229
-0.233
-0.237
-0.242
-0.246
-0.249
-0.253
-0.257
-0.260
-0.264
-0.266
-0.269
-0.271
-0.273
-0.274
-0.275
-0.275
-0.274
-0.273
-0.272
-0.270
-0.267
-0.264
-0.260
-0.256
-0.252
-0.247
-0.242
-0.237
-0.232
-0.228
-0.223
-0.219
-0.215
-0.211
-0.207
-0.204
-0.201
-0.198
-0.196
-0.193
-0.233
-0.238
-0.242
-0.246
-0.251
-0.255
-0.259
-0.263
-0.267
-0.270
-0.273
-0.276
-0.279
-0.280
-0.282
-0.283
-0.283
-0.282
-0.281
-0.280
-0.277
-0.274
-0.271
-0.267
-0.262
-0.257
-0.252
-0.247
-0.241
-0.236
-0.231
-0.226
-0.221
-0.217
-0.213
-0.209
-0.206
-0.203
-0.200
-0.198
-0.195
-0.237
-0.242
-0.246
-0.251
-0.256
-0.260
-0.265
-0.269
-0.273
-0.277
-0.281
-0.284
-0.287
-0.289
-0.290
-0.291
-0.291
-0.291
-0.290
-0.288
-0.285
-0.282
-0.278
-0.273
-0.268
-0.263
-0.257
-0.251
-0.245
-0.239
-0.234
-0.228
-0.223
-0.219
-0.215
-0.211
-0.208
-0.205
-0.202
-0.200
-0.197
-0.241
-0.246
-0.251
-0.256
-0.261
-0.266
-0.271
-0.276
-0.280
-0.285
-0.289
-0.292
-0.295
-0.297
-0.299
-0.300
-0.301
-0.300
-0.299
-0.297
-0.294
-0.290
-0.285
-0.280
-0.274
-0.268
-0.262
-0.255
-0.249
-0.242
-0.236
-0.231
-0.225
-0.221
-0.217
-0.213
-0.210
-0.207
-0.204
-0.202
-0.199
-0.245
-0.250
-0.255
-0.260
-0.266
-0.271
-0.277
-0.282
-0.287
-0.292
-0.297
-0.301
-0.304
-0.307
-0.309
-0.310
-0.311
-0.311
-0.309
-0.307
-0.303
-0.299
-0.294
-0.287
-0.281
-0.274
-0.266
-0.259
-0.252
-0.245
-0.238
-0.232
-0.227
-0.222
-0.218
-0.214
-0.211
-0.208
-0.206
-0.203
-0.201
-0.248
-0.254
-0.259
-0.265
-0.271
-0.277
-0.283
-0.289
-0.295
-0.300
-0.305
-0.310
-0.314
-0.317
-0.319
-0.321
-0.322
-0.322
-0.320
-0.318
-0.314
-0.308
-0.302
-0.295
-0.287
-0.279
-0.271
-0.263
-0.254
-0.247
-0.240
-0.233
-0.227
-0.222
-0.218
-0.215
-0.212
-0.209
-0.207
-0.205
-0.203
-0.252
-0.258
-0.263
-0.270
-0.276
-0.283
-0.289
-0.296
-0.303
-0.309
-0.315
-0.320
-0.324
-0.328
-0.331
-0.333
-0.334
-0.334
-0.332
-0.329
-0.325
-0.318
-0.311
-0.302
-0.293
-0.284
-0.275
-0.265
-0.256
-0.248
-0.240
-0.233
-0.227
-0.222
-0.218
-0.215
-0.212
-0.210
-0.208
-0.207
-0.205
-0.255
-0.261
-0.268
-0.274
-0.281
-0.288
-0.296
-0.303
-0.310
-0.318
-0.324
-0.330
-0.336
-0.340
-0.343
-0.346
-0.347
-0.347
-0.346
-0.342
-0.336
-0.329
-0.320
-0.310
-0.299
-0.288
-0.277
-0.267
-0.256
-0.247
-0.238
-0.231
-0.225
-0.220
-0.217
-0.214
-0.212
-0.211
-0.209
-0.208
-0.207
-0.258
-0.265
-0.271
-0.278
-0.286
-0.294
-0.302
-0.310
-0.319
-0.327
-0.335
-0.342
-0.348
-0.353
-0.357
-0.360
-0.362
-0.362
-0.360
-0.356
-0.349
-0.340
-0.329
-0.317
-0.305
-0.292
-0.279
-0.266
-0.255
-0.244
-0.235
-0.227
-0.221
-0.217
-0.214
-0.212
-0.211
-0.211
-0.210
-0.209
-0.209
-0.261
-0.268
-0.275
-0.283
-0.291
-0.299
-0.308
-0.318
-0.328
-0.337
-0.346
-0.355
-0.362
-0.368
-0.373
-0.377
-0.379
-0.379
-0.376
-0.371
-0.363
-0.351
-0.338
-0.324
-0.309
-0.294
-0.278
-0.264
-0.250
-0.238
-0.228
-0.220
-0.215
-0.212
-0.210
-0.210
-0.210
-0.210
-0.211
-0.211
-0.210
-0.264
-0.271
-0.279
-0.287
-0.295
-0.305
-0.315
-0.326
-0.337
-0.348
-0.359
-0.370
-0.379
-0.386
-0.392
-0.396
-0.399
-0.398
-0.395
-0.388
-0.377
-0.364
-0.348
-0.331
-0.313
-0.294
-0.275
-0.257
-0.240
-0.227
-0.217
-0.210
-0.206
-0.205
-0.205
-0.206
-0.208
-0.210
-0.212
-0.213
-0.213
-0.267
-0.274
-0.282
-0.291
-0.300
-0.311
-0.322
-0.335
-0.348
-0.362
-0.375
-0.388
-0.399
-0.408
-0.415
-0.420
-0.423
-0.423
-0.417
-0.408
-0.394
-0.377
-0.359
-0.338
-0.316
-0.291
-0.266
-0.243
-0.224
-0.209
-0.199
-0.195
-0.194
-0.196
-0.199
-0.203
-0.207
-0.211
-0.213
-0.215
-0.216
-0.270
-0.277
-0.285
-0.295
-0.305
-0.317
-0.330
-0.345
-0.362
-0.379
-0.395
-0.411
-0.424
-0.436
-0.445
-0.451
-0.455
-0.454
-0.446
-0.432
-0.412
-0.391
-0.369
-0.345
-0.316
-0.284
-0.250
-0.219
-0.194
-0.178
-0.171
-0.172
-0.177
-0.185
-0.193
-0.201
-0.207
-0.212
-0.216
-0.218
-0.219
-0.272
-0.280
-0.289
-0.299
-0.311
-0.324
-0.340
-0.358
-0.378
-0.400
-0.421
-0.441
-0.458
-0.472
-0.483
-0.492
-0.498
-0.499
-0.488
-0.460
-0.426
-0.398
-0.378
-0.351
-0.315
-0.269
-0.221
-0.176
-0.142
-0.125
-0.126
-0.138
-0.156
-0.173
-0.188
-0.200
-0.210
-0.216
-0.221
-0.223
-0.224
-0.275
-0.283
-0.293
-0.303
-0.317
-0.332
-0.351
-0.374
-0.400
-0.428
-0.456
-0.481
-0.503
-0.521
-0.535
-0.547
-0.560
-0.570
-0.557
-0.493
-0.402
-0.370
-0.374
-0.356
-0.310
-0.246
-0.172
-0.099
-0.047
-0.030
-0.049
-0.087
-0.128
-0.161
-0.186
-0.204
-0.215
-0.223
-0.227
-0.229
-0.230
-0.277
-0.286
-0.296
-0.309
-0.323
-0.342
-0.365
-0.393
-0.426
-0.463
-0.500
-0.535
-0.564
-0.586
-0.604
-0.622
-0.647
-0.684
-0.691
-0.514
-0.061
-0.121
-0.342
-0.360
-0.304
-0.211
-0.093
0.035
0.132
0.146
0.080
-0.014
-0.095
-0.153
-0.191
-0.213
-0.227
-0.234
-0.237
-0.238
-0.237
-0.280
-0.290
-0.301
-0.314
-0.331
-0.353
-0.380
-0.415
-0.458
-0.506
-0.556
-0.603
-0.642
-0.674
-0.699
-0.720
-0.753
-0.840
-0.945
-0.682
3.577
0.915
-0.335
-0.364
-0.293
-0.168
0.016
0.251
0.460
0.469
0.282
0.078
-0.069
-0.158
-0.208
-0.233
-0.245
-0.250
-0.250
-0.249
-0.246
-0.283
-0.293
-0.305
-0.320
-0.340
-0.364
-0.397
-0.439
-0.491
-0.552
-0.617
-0.679
-0.735
-0.788
-0.841
-0.871
-0.862
-0.907
-1.054
-1.311
-9.295
-2.112
-0.275
-0.327
-0.280
-0.139
0.118
0.509
0.939
0.932
0.507
0.141
-0.080
-0.196
-0.248
-0.269
-0.274
-0.272
-0.268
-0.262
-0.257
-0.286
-0.297
-0.310
-0.327
-0.349
-0.377
-0.414
-0.462
-0.524
-0.596
-0.676
-0.754
-0.833
-0.934
-1.108
-1.277
-1.051
-0.672
-0.480
-0.333
-2.233
4.933
0.262
-0.276
-0.292
-0.162
0.130
0.594
1.117
1.102
0.540
0.070
-0.186
-0.293
-0.325
-0.325
-0.314
-0.301
-0.289
-0.278
-0.269
-0.289
-0.301
-0.316
-0.334
-0.358
-0.389
-0.430
-0.483
-0.550
-0.632
-0.723
-0.816
-0.913
-1.079
-1.649
-3.725
-2.002
0.314
0.907
0.229
-0.001
0.189
-0.182
-0.358
-0.359
-0.255
0.005
0.390
0.772
0.725
0.186
-0.274
-0.465
-0.487
-0.452
-0.407
-0.367
-0.337
-0.313
-0.295
-0.281
-0.293
-0.306
-0.322
-0.342
-0.369
-0.402
-0.446
-0.501
-0.572
-0.658
-0.758
-0.865
-0.967
-1.113
-1.879
-9.306
-0.662
2.917
4.745
-0.227
-0.625
-0.856
-0.607
-0.417
-0.385
-0.341
-0.188
0.034
0.174
-0.061
-0.682
-1.091
-1.030
-0.814
-0.636
-0.514
-0.431
-0.377
-0.339
-0.313
-0.294
-0.296
-0.311
-0.329
-0.352
-0.381
-0.418
-0.464
-0.522
-0.593
-0.681
-0.793
-0.936
-1.082
-1.077
-1.030
-1.569
0.237
0.527
-0.278
-0.613
-2.056
-5.058
-0.827
0.247
0.034
-0.295
-0.340
-0.301
-0.408
-0.984
-2.236
-2.842
-1.992
-1.270
-0.867
-0.636
-0.500
-0.417
-0.365
-0.331
-0.307
-0.300
-0.316
-0.337
-0.364
-0.398
-0.441
-0.492
-0.553
-0.623
-0.709
-0.837
-1.081
-1.668
-2.038
-0.092
-0.484
-1.107
-1.054
-1.340
-0.188
-2.528
-8.156
2.407
6.241
1.085
-0.261
-0.438
-0.504
-0.694
-1.452
-3.527
-4.715
-2.931
-1.755
-1.108
-0.755
-0.563
-0.453
-0.388
-0.346
-0.318
-0.304
-0.322
-0.346
-0.378
-0.421
-0.474
-0.540
-0.611
-0.681
-0.755
-0.873
-1.210
-2.918
-10.776
2.018
-3.715
1.329
-1.587
-8.888
-0.461
-0.629
-0.668
1.626
0.091
-3.164
-0.206
-0.548
-0.641
-0.602
-0.803
-1.921
-3.220
-3.252
-2.162
-1.293
-0.837
-0.604
-0.477
-0.403
-0.357
-0.326
-0.308
-0.328
-0.357
-0.397
-0.453
-0.529
-0.625
-0.726
-0.808
-0.849
-0.895
-1.095
-1.853
-2.848
-1.605
-11.777
0.044
-0.957
-2.912
4.432
-0.812
-1.234
-0.950
-2.319
-1.232
3.508
-1.254
-1.079
-0.278
0.563
-0.156
-2.370
-3.319
-2.245
-1.313
-0.846
-0.612
-0.485
-0.411
-0.364
-0.332
-0.311
-0.335
-0.368
-0.418
-0.495
-0.609
-0.774
-0.968
-1.108
-1.083
-0.946
-0.924
-1.245
-1.022
0.793
-0.209
-0.591
-0.601
-0.817
-2.865
0.088
0.560
-0.832
-0.619
-0.362
-0.255
-2.881
-1.286
0.413
0.590
-0.216
-1.567
-2.150
-1.681
-1.114
-0.775
-0.586
-0.477
-0.410
-0.367
-0.336
-0.314
-0.340
-0.379
-0.440
-0.542
-0.715
-1.010
-1.457
-1.860
-1.703
-1.083
-0.580
-1.288
-2.111
5.056
-1.016
-0.655
-0.517
-0.580
-0.831
-0.123
-1.725
-3.650
0.345
-2.345
0.169
-0.309
0.507
2.467
1.173
-0.117
-0.840
-1.154
-1.072
-0.850
-0.666
-0.541
-0.459
-0.404
-0.365
-0.337
-0.316
-0.343
-0.386
-0.457
-0.582
-0.816
-1.287
-2.247
-3.580
-3.186
-1.630
0.328
3.520
-1.126
-2.168
-1.980
-0.857
-0.551
-0.491
-0.533
-0.733
-2.389
-2.804
9.385
0.001
3.807
0.144
0.004
0.283
-0.244
-0.215
-0.486
-0.684
-0.716
-0.653
-0.568
-0.495
-0.439
-0.396
-0.363
-0.338
-0.316
-0.344
-0.388
-0.463
-0.597
-0.857
-1.414
-2.693
-5.020
-6.410
-6.477
-1.402
1.861
0.426
-1.132
-1.068
-0.711
-0.522
-0.462
-0.464
-0.530
-0.603
0.263
2.024
1.148
0.714
-4.848
-3.256
0.463
-0.970
-0.092
-0.292
-0.471
-0.538
-0.536
-0.502
-0.460
-0.421
-0.388
-0.360
-0.337
-0.315
-0.343
-0.385
-0.456
-0.581
-0.815
-1.276
-2.220
-4.092
-12.871
-26.999
-3.508
-0.683
-2.290
-1.146
-0.727
-0.545
-0.457
-0.431
-0.410
-0.371
-0.203
0.341
0.918
0.894
0.727
-0.379
2.355
3.982
0.699
0.134
-0.199
-0.384
-0.462
-0.480
-0.466
-0.440
-0.411
-0.383
-0.359
-0.337
-0.314
-0.339
-0.378
-0.440
-0.544
-0.724
-1.034
-1.553
-2.466
-4.479
-4.799
-0.814
-1.622
-1.127
-0.225
-0.413
-0.424
-0.413
-0.409
-0.388
-0.332
-0.177
0.247
0.424
0.522
0.660
0.945
2.304
4.470
1.224
0.162
-0.212
-0.379
-0.448
-0.466
-0.456
-0.434
-0.408
-0.382
-0.359
-0.338
-0.311
-0.335
-0.369
-0.421
-0.503
-0.635
-0.838
-1.097
-1.221
-1.085
-1.685
-6.293
0.030
1.674
0.540
-0.213
-0.341
-0.377
-0.394
-0.387
-0.343
-0.248
-0.095
0.059
0.195
0.331
0.512
0.935
1.251
0.668
-0.012
-0.304
-0.431
-0.478
-0.482
-0.464
-0.438
-0.410
-0.384
-0.360
-0.339
-0.309
-0.330
-0.360
-0.403
-0.468
-0.572
-0.738
-0.973
-0.761
1.524
4.842
-3.359
1.291
-0.336
-0.403
-0.290
-0.313
-0.353
-0.390
-0.393
-0.362
-0.301
-0.211
-0.106
-0.014
0.049
0.079
0.081
0.027
-0.075
-0.282
-0.453
-0.525
-0.537
-0.517
-0.485
-0.451
-0.417
-0.388
-0.362
-0.340
-0.308
-0.327
-0.354
-0.391
-0.444
-0.525
-0.667
-0.927
-0.910
0.954
3.077
-0.249
-3.481
-8.115
-0.944
-0.288
-0.388
-0.388
-0.422
-0.417
-0.376
-0.323
-0.239
-0.134
-0.089
-0.089
-0.155
-0.269
-0.392
-0.467
-0.490
-0.632
-0.644
-0.613
-0.564
-0.513
-0.466
-0.426
-0.393
-0.365
-0.342
-0.307
-0.326
-0.351
-0.385
-0.429
-0.489
-0.579
-0.691
-0.636
-0.140
0.111
-0.445
-1.472
-1.619
1.045
-0.335
-1.310
-0.570
-0.547
-0.469
-0.383
-0.320
-0.219
-0.010
-0.083
-0.116
-0.263
-0.480
-0.727
-0.923
-0.899
-0.831
-0.765
-0.689
-0.610
-0.540
-0.481
-0.434
-0.397
-0.367
-0.342
-0.307
-0.327
-0.353
-0.386
-0.428
-0.474
-0.525
-0.564
-0.536
-0.423
-0.420
-0.904
-1.656
-1.068
-0.127
-7.075
-2.829
-0.773
-0.749
-0.498
-0.329
-0.276
-0.250
-0.190
-0.186
-0.245
-0.384
-0.644
-1.272
-2.169
-1.370
-0.996
-0.856
-0.743
-0.642
-0.558
-0.491
-0.439
-0.399
-0.367
-0.342
-0.307
-0.328
-0.357
-0.395
-0.441
-0.489
-0.532
-0.569
-0.600
-0.651
-0.898
-2.022
-4.641
-1.571
0.006
0.010
1.085
-0.539
-0.708
-0.336
0.022
-0.085
-0.246
-0.316
-0.334
-0.336
-0.378
-0.690
-1.751
-3.708
-1.419
-1.039
-0.886
-0.761
-0.652
-0.562
-0.492
-0.439
-0.398
-0.365
-0.340
-0.308
-0.331
-0.362
-0.406
-0.462
-0.522
-0.578
-0.639
-0.742
-0.956
-1.410
-2.293
-3.024
-0.791
1.984
-1.189
5.258
-1.258
-0.596
-0.045
1.485
0.455
-0.199
-0.387
-0.393
-0.200
0.188
0.189
-2.260
-1.701
-1.145
-0.997
-0.864
-0.744
-0.639
-0.553
-0.485
-0.433
-0.393
-0.361
-0.337
-0.307
-0.331
-0.365
-0.413
-0.475
-0.547
-0.620
-0.713
-0.896
-1.296
-2.108
-3.244
-3.577
-2.185
-3.471
-7.012
-1.634
-4.269
-1.066
-0.227
5.172
1.227
-0.375
-0.512
-0.370
0.190
4.139
0.539
-1.198
-1.357
-1.092
-0.938
-0.815
-0.705
-0.611
-0.533
-0.471
-0.423
-0.385
-0.355
-0.332
-0.305
-0.329
-0.363
-0.409
-0.470
-0.542
-0.626
-0.745
-0.983
-1.529
-2.824
-5.973
-16.831
-5.546
-1.135
-0.116
-1.212
-1.543
0.293
0.021
4.939
1.436
-2.402
-0.803
-0.089
-0.069
0.728
0.081
-0.771
-1.008
-0.964
-0.857
-0.751
-0.655
-0.573
-0.506
-0.452
-0.409
-0.375
-0.348
-0.325
-0.301
-0.324
-0.355
-0.396
-0.449
-0.514
-0.596
-0.720
-0.955
-1.461
-2.631
-6.013
-22.635
-6.445
-1.604
-0.794
-1.360
-1.215
1.159
-3.857
-0.716
-3.147
-6.622
-0.825
2.835
0.013
-1.504
-0.741
-0.853
-0.906
-0.859
-0.773
-0.682
-0.602
-0.533
-0.477
-0.431
-0.393
-0.363
-0.339
-0.318
-0.296
-0.317
-0.343
-0.378
-0.422
-0.477
-0.549
-0.656
-0.842
-1.184
-1.814
-2.898
-3.911
-2.885
-1.835
-1.685
-1.943
-1.490
-0.555
-0.804
-0.523
-0.704
-0.873
-0.526
-0.260
-0.900
-1.518
-1.161
-0.974
-0.865
-0.776
-0.692
-0.616
-0.550
-0.494
-0.447
-0.409
-0.377
-0.351
-0.329
-0.310
-0.290
-0.308
-0.330
-0.359
-0.394
-0.439
-0.498
-0.580
-0.706
-0.902
-1.190
-1.530
-1.738
-1.685
-1.647
-1.775
-1.736
-1.205
-0.461
0.211
4.902
0.262
0.924
1.370
-9.739
-0.591
-0.983
-1.125
-0.954
-0.799
-0.696
-0.619
-0.556
-0.503
-0.457
-0.419
-0.387
-0.360
-0.338
-0.319
-0.302
-0.282
-0.298
-0.317
-0.341
-0.369
-0.405
-0.449
-0.510
-0.591
-0.702
-0.842
-0.985
-1.102
-1.194
-1.318
-1.439
-1.333
-0.946
-0.561
-0.294
1.496
-2.742
-0.344
-0.430
-3.009
-0.211
-0.665
-0.874
-0.801
-0.695
-0.613
-0.552
-0.502
-0.459
-0.423
-0.393
-0.367
-0.344
-0.325
-0.308
-0.294
-0.275
-0.289
-0.305
-0.324
-0.347
-0.375
-0.409
-0.452
-0.505
-0.571
-0.647
-0.728
-0.808
-0.893
-0.987
-1.036
-0.952
-0.740
-0.548
-0.571
-1.364
-2.332
-0.948
-0.562
-0.493
-0.355
-0.520
-0.638
-0.634
-0.586
-0.535
-0.491
-0.454
-0.422
-0.394
-0.369
-0.348
-0.329
-0.313
-0.298
-0.285
-0.267
-0.279
-0.293
-0.309
-0.327
-0.349
-0.375
-0.405
-0.442
-0.484
-0.532
-0.582
-0.636
-0.691
-0.741
-0.757
-0.709
-0.606
-0.512
-0.514
-0.689
-0.821
-0.649
-0.495
-0.426
-0.413
-0.464
-0.510
-0.517
-0.497
-0.469
-0.440
-0.413
-0.389
-0.367
-0.348
-0.330
-0.315
-0.301
-0.288
-0.277
-0.260
-0.270
-0.282
-0.295
-0.310
-0.327
-0.347
-0.369
-0.395
-0.424
-0.455
-0.488
-0.523
-0.557
-0.584
-0.592
-0.570
-0.524
-0.476
-0.459
-0.485
-0.508
-0.484
-0.442
-0.411
-0.406
-0.423
-0.438
-0.442
-0.433
-0.417
-0.398
-0.379
-0.361
-0.344
-0.329
-0.314
-0.301
-0.290
-0.279
-0.269
-0.253
-0.262
-0.272
-0.283
-0.295
-0.309
-0.324
-0.341
-0.360
-0.380
-0.402
-0.424
-0.447
-0.468
-0.484
-0.490
-0.482
-0.463
-0.438
-0.421
-0.416
-0.418
-0.411
-0.397
-0.386
-0.383
-0.388
-0.392
-0.392
-0.387
-0.377
-0.364
-0.351
-0.337
-0.324
-0.312
-0.300
-0.289
-0.279
-0.270
-0.261
-0.246
-0.254
-0.263
-0.272
-0.282
-0.293
-0.305
-0.318
-0.332
-0.347
-0.362
-0.378
-0.393
-0.407
-0.418
-0.423
-0.421
-0.413
-0.400
-0.388
-0.380
-0.375
-0.370
-0.364
-0.360
-0.358
-0.359
-0.359
-0.358
-0.353
-0.346
-0.338
-0.328
-0.317
-0.307
-0.297
-0.287
-0.278
-0.270
-0.262
-0.254
-0.240
-0.247
-0.254
-0.262
-0.271
-0.280
-0.289
-0.300
-0.310
-0.321
-0.333
-0.344
-0.355
-0.364
-0.372
-0.376
-0.376
-0.372
-0.366
-0.358
-0.352
-0.346
-0.343
-0.339
-0.337
-0.335
-0.335
-0.334
-0.332
-0.328
-0.323
-0.316
-0.308
-0.300
-0.292
-0.284
-0.276
-0.268
-0.261
-0.254
-0.247
-0.234
-0.240
-0.246
-0.253
-0.260
-0.268
-0.276
-0.284
-0.292
-0.301
-0.310
-0.318
-0.326
-0.332
-0.338
-0.341
-0.342
-0.341
-0.337
-0.333
-0.328
-0.325
-0.321
-0.319
-0.317
-0.316
-0.315
-0.313
-0.311
-0.308
-0.304
-0.298
-0.292
-0.286
-0.279
-0.272
-0.266
-0.259
-0.252
-0.246
-0.240
-0.194
-0.196
-0.199
-0.201
-0.203
-0.205
-0.207
-0.209
-0.210
-0.212
-0.213
-0.214
-0.215
-0.216
-0.217
-0.217
-0.217
-0.217
-0.217
-0.216
-0.215
-0.214
-0.213
-0.211
-0.210
-0.208
-0.206
-0.203
-0.201
-0.199
-0.196
-0.194
-0.191
-0.189
-0.186
-0.184
-0.181
-0.179
-0.177
-0.174
-0.172
-0.198
-0.200
-0.203
-0.205
-0.207
-0.209
-0.211
-0.213
-0.215
-0.217
-0.218
-0.219
-0.220
-0.221
-0.222
-0.222
-0.222
-0.222
-0.222
-0.221
-0.220
-0.219
-0.218
-0.216
-0.214
-0.212
-0.210
-0.207
-0.205
-0.202
-0.199
-0.197
-0.194
-0.191
-0.189
-0.186
-0.184
-0.181
-0.179
-0.177
-0.174
-0.201
-0.204
-0.206
-0.209
-0.211
-0.214
-0.216
-0.218
-0.220
-0.221
-0.223
-0.224
-0.226
-0.226
-0.227
-0.227
-0.228
-0.227
-0.227
-0.226
-0.225
-0.224
-0.222
-0.221
-0.219
-0.216
-0.214
-0.211
-0.209
-0.206
-0.203
-0.200
-0.197
-0.194
-0.191
-0.189
-0.186
-0.184
-0.181
-0.179
-0.176
-0.205
-0.208
-0.211
-0.213
-0.216
-0.218
-0.221
-0.223
-0.225
-0.227
-0.228
-0.230
-0.231
-0.232
-0.233
-0.233
-0.233
-0.233
-0.233
-0.232
-0.231
-0.229
-0.228
-0.226
-0.223
-0.221
-0.218
-0.215
-0.212
-0.209
-0.206
-0.203
-0.200
-0.197
-0.194
-0.191
-0.189
-0.186
-0.183
-0.181
-0.179
-0.209
-0.212
-0.215
-0.217
-0.220
-0.223
-0.225
-0.228
-0.230
-0.232
-0.234
-0.235
-0.237
-0.238
-0.238
-0.239
-0.239
-0.239
-0.238
-0.237
-0.236
-0.235
-0.233
-0.231
-0.228
-0.225
-0.222
-0.219
-0.216
-0.213
-0.210
-0.206
-0.203
-0.200
-0.197
-0.194
-0.191
-0.188
-0.186
-0.183
-0.181
-0.213
-0.216
-0.219
-0.222
-0.225
-0.228
-0.230
-0.233
-0.235
-0.237
-0.239
-0.241
-0.243
-0.244
-0.245
-0.245
-0.245
-0.245
-0.244
-0.243
-0.242
-0.240
-0.238
-0.236
-0.233
-0.230
-0.227
-0.223
-0.220
-0.216
-0.213
-0.209
-0.206
-0.202
-0.199
-0.196
-0.193
-0.190
-0.188
-0.185
-0.183
-0.217
-0.220
-0.223
-0.226
-0.230
-0.233
-0.236
-0.238
-0.241
-0.243
-0.245
-0.247
-0.249
-0.250
-0.251
-0.251
-0.252
-0.251
-0.251
-0.250
-0.248
-0.246
-0.244
-0.241
-0.238
-0.235
-0.231
-0.228
-0.224
-0.220
-0.216
-0.212
-0.209
-0.205
-0.202
-0.198
-0.195
-0.193
-0.190
-0.187
-0.185
-0.221
-0.224
-0.228
-0.231
-0.234
-0.238
-0.241
-0.244
-0.247
-0.249
-0.252
-0.254
-0.255
-0.257
-0.258
-0.258
-0.258
-0.258
-0.257
-0.256
-0.254
-0.252
-0.250
-0.247
-0.243
-0.240
-0.236
-0.232
-0.228
-0.223
-0.219
-0.215
-0.211
-0.208
-0.204
-0.201
-0.198
-0.195
-0.192
-0.189
-0.187
-0.224
-0.228
-0.232
-0.236
-0.239
-0.243
-0.246
-0.250
-0.253
-0.256
-0.258
-0.260
-0.262
-0.264
-0.265
-0.265
-0.265
-0.265
-0.264
-0.263
-0.261
-0.259
-0.256
-0.252
-0.249
-0.245
-0.240
-0.236
-0.231
-0.227
-0.222
-0.218
-0.214
-0.210
-0.206
-0.203
-0.200
-0.197
-0.194
-0.191
-0.189
-0.228
-0.232
-0.236
-0.240
-0.244
-0.248
-0.252
-0.256
-0.259
-0.262
-0.265
-0.267
-0.269
-0.271
-0.272
-0.273
-0.273
-0.273
-0.272
-0.270
-0.268
-0.265
-0.262
-0.258
-0.254
-0.250
-0.245
-0.240
-0.235
-0.230
-0.225
-0.221
-0.216
-0.212
-0.208
-0.205
-0.202
-0.199
-0.196
-0.193
-0.191
-0.232
-0.237
-0.241
-0.245
-0.250
-0.254
-0.258
-0.262
-0.266
-0.269
-0.272
-0.275
-0.277
-0.279
-0.280
-0.281
-0.281
-0.281
-0.280
-0.278
-0.276
-0.273
-0.269
-0.265
-0.260
-0.255
-0.250
-0.245
-0.239
-0.234
-0.228
-0.223
-0.219
-0.214
-0.210
-0.207
-0.204
-0.201
-0.198
-0.195
-0.193
-0.236
-0.241
-0.246
-0.250
-0.255
-0.259
-0.264
-0.268
-0.272
-0.276
-0.280
-0.283
-0.285
-0.287
-0.289
-0.289
-0.290
-0.289
-0.288
-0.286
-0.284
-0.280
-0.276
-0.271
-0.266
-0.261
-0.255
-0.249
-0.243
-0.237
-0.231
-0.226
-0.221
-0.216
-0.212
-0.209
-0.205
-0.202
-0.200
-0.197
-0.195
-0.240
-0.245
-0.250
-0.255
-0.260
-0.265
-0.270
-0.275
-0.280
-0.284
-0.288
-0.291
-0.294
-0.296
-0.298
-0.299
-0.299
-0.299
-0.297
-0.295
-0.292
-0.289
-0.284
-0.279
-0.273
-0.266
-0.260
-0.253
-0.246
-0.240
-0.234
-0.228
-0.223
-0.218
-0.214
-0.210
-0.207
-0.204
-0.201
-0.199
-0.197
-0.244
-0.249
-0.255
-0.260
-0.266
-0.271
-0.276
-0.282
-0.287
-0.292
-0.296
-0.300
-0.303
-0.306
-0.308
-0.309
-0.309
-0.309
-0.308
-0.305
-0.302
-0.298
-0.292
-0.286
-0.279
-0.272
-0.265
-0.257
-0.250
-0.243
-0.236
-0.230
-0.224
-0.219
-0.215
-0.211
-0.208
-0.205
-0.203
-0.201
-0.198
-0.248
-0.253
-0.259
-0.265
-0.271
-0.277
-0.283
-0.289
-0.295
-0.300
-0.305
-0.309
-0.313
-0.316
-0.318
-0.320
-0.321
-0.320
-0.319
-0.317
-0.313
-0.307
-0.301
-0.294
-0.286
-0.278
-0.269
-0.261
-0.253
-0.245
-0.237
-0.231
-0.225
-0.219
-0.215
-0.212
-0.209
-0.206
-0.204
-0.202
-0.200
-0.252
-0.257
-0.263
-0.270
-0.276
-0.283
-0.289
-0.296
-0.303
-0.309
-0.315
-0.320
-0.324
-0.327
-0.330
-0.332
-0.333
-0.333
-0.332
-0.329
-0.324
-0.318
-0.310
-0.302
-0.293
-0.283
-0.274
-0.264
-0.255
-0.246
-0.238
-0.230
-0.224
-0.219
-0.215
-0.211
-0.209
-0.207
-0.205
-0.203
-0.202
-0.255
-0.261
-0.268
-0.274
-0.281
-0.289
-0.296
-0.303
-0.311
-0.318
-0.324
-0.330
-0.335
-0.339
-0.343
-0.345
-0.347
-0.347
-0.346
-0.342
-0.337
-0.329
-0.320
-0.310
-0.299
-0.288
-0.277
-0.266
-0.256
-0.246
-0.237
-0.229
-0.222
-0.217
-0.213
-0.210
-0.208
-0.207
-0.205
-0.204
-0.203
-0.258
-0.265
-0.272
-0.279
-0.286
-0.294
-0.302
-0.311
-0.319
-0.327
-0.335
-0.342
-0.348
-0.353
-0.356
-0.359
-0.361
-0.362
-0.361
-0.357
-0.351
-0.341
-0.330
-0.317
-0.305
-0.292
-0.279
-0.267
-0.255
-0.243
-0.233
-0.225
-0.218
-0.213
-0.210
-0.208
-0.206
-0.206
-0.206
-0.205
-0.205
-0.262
-0.268
-0.275
-0.283
-0.291
-0.300
-0.309
-0.318
-0.328
-0.337
-0.346
-0.354
-0.361
-0.367
-0.372
-0.375
-0.378
-0.379
-0.378
-0.373
-0.365
-0.353
-0.339
-0.324
-0.309
-0.294
-0.279
-0.265
-0.251
-0.238
-0.227
-0.218
-0.211
-0.207
-0.204
-0.203
-0.204
-0.205
-0.205
-0.206
-0.206
-0.264
-0.271
-0.279
-0.287
-0.295
-0.305
-0.315
-0.326
-0.337
-0.348
-0.358
-0.368
-0.377
-0.384
-0.389
-0.394
-0.397
-0.398
-0.397
-0.391
-0.380
-0.365
-0.349
-0.331
-0.313
-0.295
-0.277
-0.259
-0.243
-0.228
-0.216
-0.207
-0.201
-0.197
-0.197
-0.198
-0.200
-0.203
-0.205
-0.206
-0.207
-0.267
-0.274
-0.282
-0.290
-0.299
-0.310
-0.321
-0.333
-0.346
-0.359
-0.372
-0.384
-0.394
-0.403
-0.410
-0.415
-0.419
-0.420
-0.417
-0.409
-0.396
-0.378
-0.359
-0.337
-0.315
-0.293
-0.270
-0.249
-0.229
-0.213
-0.200
-0.191
-0.186
-0.185
-0.187
-0.191
-0.196
-0.201
-0.204
-0.207
-0.209
-0.269
-0.277
-0.285
-0.293
-0.303
-0.315
-0.327
-0.342
-0.357
-0.373
-0.389
-0.403
-0.416
-0.427
-0.435
-0.441
-0.446
-0.447
-0.442
-0.431
-0.414
-0.393
-0.369
-0.344
-0.316
-0.286
-0.257
-0.229
-0.205
-0.187
-0.175
-0.168
-0.167
-0.170
-0.177
-0.184
-0.192
-0.199
-0.205
-0.209
-0.211
-0.271
-0.279
-0.287
-0.297
-0.307
-0.320
-0.335
-0.352
-0.371
-0.391
-0.411
-0.429
-0.445
-0.458
-0.468
-0.476
-0.480
-0.481
-0.474
-0.457
-0.435
-0.409
-0.382
-0.350
-0.314
-0.274
-0.232
-0.194
-0.164
-0.144
-0.135
-0.136
-0.143
-0.153
-0.165
-0.178
-0.189
-0.199
-0.206
-0.211
-0.214
-0.273
-0.281
-0.290
-0.300
-0.312
-0.326
-0.343
-0.364
-0.389
-0.415
-0.441
-0.465
-0.485
-0.500
-0.512
-0.522
-0.530
-0.533
-0.523
-0.496
-0.459
-0.425
-0.396
-0.358
-0.307
-0.249
-0.188
-0.132
-0.089
-0.069
-0.071
-0.088
-0.111
-0.134
-0.156
-0.174
-0.189
-0.201
-0.210
-0.215
-0.219
-0.275
-0.283
-0.292
-0.303
-0.316
-0.333
-0.355
-0.381
-0.413
-0.449
-0.484
-0.517
-0.543
-0.561
-0.574
-0.586
-0.604
-0.624
-0.625
-0.570
-0.484
-0.437
-0.415
-0.370
-0.297
-0.207
-0.108
-0.014
0.054
0.073
0.042
-0.013
-0.069
-0.115
-0.150
-0.175
-0.194
-0.207
-0.216
-0.222
-0.225
-0.277
-0.286
-0.295
-0.307
-0.322
-0.342
-0.369
-0.404
-0.447
-0.496
-0.547
-0.592
-0.626
-0.648
-0.661
-0.676
-0.715
-0.800
-0.889
-0.773
-0.457
-0.398
-0.449
-0.392
-0.279
-0.138
0.029
0.214
0.360
0.372
0.255
0.105
-0.016
-0.098
-0.151
-0.184
-0.205
-0.218
-0.226
-0.231
-0.232
-0.280
-0.288
-0.299
-0.312
-0.329
-0.353
-0.386
-0.431
-0.489
-0.559
-0.632
-0.697
-0.744
-0.771
-0.782
-0.795
-0.858
-1.124
-1.783
-1.608
-0.531
-0.496
-0.542
-0.404
-0.237
-0.034
0.250
0.658
1.110
1.105
0.659
0.277
0.039
-0.095
-0.167
-0.205
-0.225
-0.236
-0.241
-0.242
-0.242
-0.282
-0.292
-0.303
-0.318
-0.338
-0.366
-0.406
-0.461
-0.537
-0.631
-0.732
-0.825
-0.893
-0.936
-0.955
-0.958
-0.985
-1.353
-3.532
-2.195
-3.111
-1.945
-0.571
-0.283
-0.128
0.093
0.526
1.368
3.290
3.168
1.296
0.452
0.057
-0.127
-0.209
-0.244
-0.257
-0.260
-0.260
-0.257
-0.253
-0.285
-0.295
-0.308
-0.324
-0.346
-0.378
-0.424
-0.490
-0.581
-0.697
-0.828
-0.951
-1.051
-1.128
-1.221
-1.288
-1.122
-0.965
-1.000
4.880
1.237
-0.608
-0.167
0.123
0.047
0.178
0.689
1.757
4.353
4.276
1.614
0.444
-0.046
-0.234
-0.295
-0.307
-0.302
-0.293
-0.283
-0.274
-0.266
-0.287
-0.299
-0.313
-0.331
-0.356
-0.391
-0.441
-0.512
-0.612
-0.741
-0.891
-1.041
-1.168
-1.296
-1.617
-2.331
-1.618
-0.363
0.544
2.560
1.702
0.040
-0.109
0.078
0.123
0.132
0.561
1.387
2.909
3.403
1.166
0.004
-0.392
-0.467
-0.442
-0.400
-0.362
-0.332
-0.310
-0.293
-0.280
-0.290
-0.303
-0.318
-0.338
-0.366
-0.403
-0.455
-0.528
-0.628
-0.759
-0.917
-1.083
-1.223
-1.342
-1.742
-3.197
-1.826
0.157
2.533
1.175
0.392
-0.391
-0.348
-0.259
-0.108
0.015
0.247
0.667
1.310
1.191
-0.393
-1.293
-1.192
-0.885
-0.667
-0.526
-0.436
-0.377
-0.339
-0.313
-0.294
-0.293
-0.307
-0.324
-0.347
-0.377
-0.417
-0.471
-0.542
-0.636
-0.759
-0.918
-1.109
-1.272
-1.289
-1.278
-1.424
-0.900
-0.254
0.015
-0.226
-0.942
-1.388
-0.267
0.205
0.534
0.119
-0.020
0.023
-0.083
-1.040
-4.159
-5.911
-2.887
-1.533
-0.963
-0.675
-0.516
-0.424
-0.368
-0.332
-0.308
-0.297
-0.312
-0.331
-0.357
-0.392
-0.437
-0.495
-0.566
-0.651
-0.759
-0.907
-1.129
-1.417
-1.451
-1.011
-0.927
-0.843
-0.933
-1.112
-0.640
-1.098
-0.930
2.082
2.021
2.973
0.291
-0.219
-0.355
-0.660
-2.075
-11.744
-24.873
-5.073
-2.332
-1.304
-0.826
-0.590
-0.465
-0.393
-0.348
-0.319
-0.300
-0.316
-0.339
-0.370
-0.412
-0.469
-0.539
-0.618
-0.698
-0.779
-0.887
-1.094
-1.540
-1.850
-1.158
-1.570
-1.008
-1.652
-4.043
0.226
0.608
-4.870
-0.781
0.704
0.259
-0.077
-0.541
-0.625
-0.604
-0.978
-2.697
-3.564
-7.330
-3.454
-1.629
-0.940
-0.641
-0.492
-0.411
-0.361
-0.329
-0.302
-0.321
-0.348
-0.386
-0.443
-0.522
-0.626
-0.741
-0.828
-0.861
-0.867
-0.928
-1.102
-1.068
-0.230
-0.259
-0.677
-1.060
-1.498
4.112
3.025
-5.445
1.027
0.125
-0.252
-0.285
-2.263
-1.435
-0.207
2.194
1.125
-6.502
-16.543
-4.244
-1.711
-0.960
-0.653
-0.502
-0.419
-0.368
-0.335
-0.305
-0.326
-0.357
-0.406
-0.483
-0.606
-0.793
-1.031
-1.200
-1.132
-0.876
-0.705
-0.663
-0.479
2.147
6.116
0.823
-0.254
-0.334
0.324
0.348
-0.405
-0.007
-0.528
-0.556
-1.018
-9.047
-1.320
0.984
1.383
0.107
-3.129
-4.648
-2.636
-1.394
-0.866
-0.622
-0.494
-0.418
-0.371
-0.339
-0.306
-0.329
-0.365
-0.425
-0.529
-0.722
-1.086
-1.737
-2.430
-2.025
-0.780
-0.077
-2.454
-12.138
2.125
0.896
0.253
-0.204
-0.350
-0.319
-0.270
-0.636
-0.705
-0.347
-0.558
-0.535
-0.495
6.825
5.931
2.259
0.262
-1.164
-1.615
-1.369
-0.985
-0.724
-0.568
-0.472
-0.411
-0.370
-0.340
-0.307
-0.331
-0.370
-0.439
-0.568
-0.835
-1.462
-3.275
-8.548
-5.600
0.257
3.652
2.839
-2.794
-0.803
-0.461
-0.394
-0.365
-0.369
-0.382
-0.463
-0.656
0.103
2.157
-1.118
-0.705
-0.183
0.267
-0.895
-1.114
-0.095
-0.552
-0.808
-0.818
-0.713
-0.602
-0.513
-0.448
-0.401
-0.366
-0.340
-0.307
-0.331
-0.371
-0.443
-0.580
-0.877
-1.617
-4.141
-21.136
-7.576
0.426
0.299
1.936
0.242
-0.924
-0.728
-0.492
-0.388
-0.364
-0.346
-0.374
-0.265
0.830
7.538
0.491
0.042
-0.393
0.248
-6.496
-0.796
0.961
-0.245
-0.511
-0.580
-0.564
-0.519
-0.471
-0.427
-0.392
-0.363
-0.339
-0.306
-0.329
-0.367
-0.434
-0.560
-0.815
-1.378
-2.720
-5.265
-6.416
-5.966
-2.162
-0.433
-3.425
-1.395
-0.716
-0.318
-0.260
-0.361
-0.298
-0.299
-0.158
0.324
1.096
0.522
0.110
-0.172
1.764
2.173
0.881
0.463
-0.175
-0.402
-0.479
-0.492
-0.474
-0.445
-0.414
-0.385
-0.360
-0.339
-0.305
-0.326
-0.360
-0.417
-0.520
-0.710
-1.060
-1.657
-2.495
-3.488
-3.295
-1.449
-1.708
-2.347
-1.064
-0.560
-0.377
-0.354
-0.379
-0.349
-0.314
-0.206
0.015
0.317
0.231
-0.003
0.024
1.325
4.261
0.353
0.079
-0.220
-0.386
-0.452
-0.467
-0.456
-0.434
-0.408
-0.382
-0.359
-0.339
-0.303
-0.323
-0.353
-0.400
-0.481
-0.623
-0.875
-1.278
-1.587
-1.509
-1.902
0.699
-0.608
-0.569
-0.428
-0.329
-0.290
-0.323
-0.366
-0.375
-0.346
-0.274
-0.163
-0.031
-0.024
-0.081
-0.048
0.092
-0.192
0.097
-0.024
-0.295
-0.424
-0.469
-0.474
-0.458
-0.434
-0.408
-0.383
-0.360
-0.339
-0.302
-0.321
-0.346
-0.386
-0.452
-0.573
-0.845
-1.687
-3.938
6.412
1.281
-0.635
-0.660
-0.600
-0.372
-0.176
-0.119
-0.242
-0.352
-0.383
-0.360
-0.314
-0.257
-0.207
-0.187
-0.191
-0.202
-0.270
-0.343
-0.215
-0.280
-0.436
-0.503
-0.514
-0.499
-0.472
-0.442
-0.412
-0.385
-0.361
-0.340
-0.302
-0.320
-0.344
-0.378
-0.433
-0.535
-0.798
-1.873
-8.463
-0.399
0.748
-0.387
-1.013
-1.135
-0.414
-0.025
0.035
-0.193
-0.397
-0.415
-0.362
-0.317
-0.285
-0.264
-0.259
-0.254
-0.310
-0.424
-0.545
-0.559
-0.516
-0.601
-0.600
-0.573
-0.534
-0.493
-0.454
-0.419
-0.389
-0.363
-0.341
-0.303
-0.321
-0.345
-0.379
-0.427
-0.500
-0.652
-1.004
-1.377
-0.683
-0.140
-0.215
-0.650
-0.763
0.812
0.164
0.402
-0.286
-0.725
-0.540
-0.391
-0.321
-0.296
-0.295
-0.307
-0.164
-0.361
-0.575
-0.739
-0.789
-0.770
-0.742
-0.692
-0.631
-0.569
-0.514
-0.466
-0.425
-0.392
-0.364
-0.341
-0.304
-0.324
-0.351
-0.390
-0.441
-0.495
-0.559
-0.646
-0.670
-0.447
-0.052
0.189
-1.081
-0.925
-0.227
-4.099
2.311
-2.848
-1.885
-0.725
-0.410
-0.321
-0.327
-0.365
-0.400
-0.426
-0.552
-0.815
-0.931
-0.427
-0.656
-0.806
-0.759
-0.676
-0.598
-0.530
-0.474
-0.429
-0.394
-0.365
-0.341
-0.307
-0.329
-0.362
-0.413
-0.481
-0.547
-0.592
-0.630
-0.670
-0.640
-0.637
-2.284
-15.672
-1.056
0.066
-1.068
-0.960
-3.241
-1.685
-0.667
-0.322
-0.245
-0.345
-0.441
-0.496
-0.538
-0.711
-1.512
-2.818
5.009
0.071
-0.835
-0.805
-0.705
-0.613
-0.537
-0.477
-0.430
-0.393
-0.363
-0.339
-0.309
-0.334
-0.374
-0.440
-0.538
-0.650
-0.724
-0.770
-0.883
-1.150
-1.726
-2.916
-3.889
3.756
2.754
-1.900
-0.613
-0.599
2.913
-1.061
0.063
0.100
-0.318
-0.493
-0.547
-0.532
-0.646
-2.253
-18.742
-2.501
-0.883
-0.955
-0.840
-0.716
-0.614
-0.535
-0.474
-0.426
-0.389
-0.360
-0.336
-0.311
-0.339
-0.382
-0.456
-0.573
-0.719
-0.828
-0.907
-1.120
-1.710
-3.175
-5.081
-3.361
-0.935
-1.272
-2.944
-0.936
-0.860
0.680
-10.830
2.888
0.715
-0.385
-0.559
-0.554
-0.472
-0.332
-1.133
-2.612
-2.049
-1.340
-1.042
-0.848
-0.706
-0.602
-0.524
-0.464
-0.419
-0.383
-0.354
-0.331
-0.310
-0.339
-0.382
-0.452
-0.556
-0.686
-0.805
-0.935
-1.236
-2.075
-4.809
-11.885
-1.683
-0.662
2.762
6.022
2.101
-0.885
-1.009
-1.822
0.237
0.001
-0.846
-0.642
-0.466
-0.568
-0.725
-1.087
-1.462
-1.495
-1.259
-1.004
-0.812
-0.675
-0.577
-0.505
-0.450
-0.407
-0.374
-0.347
-0.326
-0.307
-0.334
-0.373
-0.430
-0.509
-0.606
-0.715
-0.865
-1.162
-1.863
-3.621
-6.284
-4.296
-1.892
0.222
0.827
-1.390
-3.045
-0.782
-0.586
-0.471
-0.647
-1.028
-0.535
-0.177
-0.708
-1.326
-1.371
-1.353
-1.264
-1.088
-0.899
-0.744
-0.629
-0.544
-0.480
-0.432
-0.394
-0.363
-0.339
-0.319
-0.302
-0.326
-0.358
-0.403
-0.460
-0.533
-0.624
-0.754
-0.976
-1.388
-2.090
-2.843
-2.840
-1.911
-1.137
-1.262
-4.151
-3.731
-0.559
3.086
-0.320
0.433
0.605
-0.222
0.103
-1.271
-2.660
-1.694
-1.281
-1.084
-0.926
-0.784
-0.667
-0.576
-0.507
-0.453
-0.412
-0.378
-0.352
-0.330
-0.311
-0.295
-0.315
-0.342
-0.376
-0.420
-0.475
-0.544
-0.641
-0.785
-1.002
-1.282
-1.531
-1.573
-1.375
-1.192
-1.246
-1.513
-1.225
-0.433
-1.480
-8.998
-0.043
0.243
-0.011
1.823
-1.119
-5.583
-1.802
-1.146
-0.922
-0.787
-0.680
-0.593
-0.524
-0.469
-0.426
-0.391
-0.363
-0.339
-0.320
-0.303
-0.287
-0.305
-0.326
-0.353
-0.387
-0.428
-0.480
-0.547
-0.637
-0.752
-0.881
-0.988
-1.031
-1.019
-0.998
-0.986
-0.894
-0.629
-0.501
-2.082
-2.949
-0.339
-0.358
-0.626
-1.168
-0.954
-1.735
-1.222
-0.916
-0.767
-0.668
-0.591
-0.528
-0.476
-0.434
-0.399
-0.371
-0.347
-0.327
-0.310
-0.295
-0.279
-0.294
-0.312
-0.333
-0.359
-0.391
-0.428
-0.475
-0.532
-0.597
-0.666
-0.725
-0.766
-0.791
-0.804
-0.784
-0.675
-0.474
-0.332
-0.265
0.003
-0.274
-0.539
-0.687
-0.687
-0.685
-0.796
-0.778
-0.702
-0.629
-0.568
-0.516
-0.472
-0.434
-0.402
-0.375
-0.351
-0.332
-0.315
-0.300
-0.287
-0.271
-0.284
-0.299
-0.316
-0.336
-0.360
-0.388
-0.421
-0.458
-0.499
-0.540
-0.579
-0.612
-0.639
-0.658
-0.651
-0.594
-0.497
-0.409
-0.346
-0.357
-0.516
-0.651
-0.640
-0.573
-0.547
-0.568
-0.576
-0.557
-0.526
-0.490
-0.457
-0.426
-0.398
-0.374
-0.352
-0.334
-0.317
-0.303
-0.290
-0.279
-0.263
-0.274
-0.287
-0.301
-0.317
-0.335
-0.356
-0.380
-0.405
-0.433
-0.460
-0.487
-0.512
-0.534
-0.552
-0.559
-0.547
-0.517
-0.478
-0.445
-0.456
-0.516
-0.560
-0.546
-0.501
-0.478
-0.475
-0.475
-0.467
-0.452
-0.431
-0.409
-0.388
-0.368
-0.350
-0.333
-0.318
-0.304
-0.292
-0.281
-0.271
-0.256
-0.265
-0.276
-0.287
-0.300
-0.315
-0.331
-0.348
-0.367
-0.386
-0.406
-0.425
-0.443
-0.460
-0.476
-0.488
-0.492
-0.487
-0.470
-0.450
-0.445
-0.457
-0.467
-0.458
-0.439
-0.425
-0.419
-0.415
-0.410
-0.400
-0.387
-0.373
-0.358
-0.343
-0.329
-0.315
-0.303
-0.292
-0.281
-0.272
-0.263
-0.249
-0.257
-0.266
-0.276
-0.286
-0.298
-0.310
-0.324
-0.337
-0.352
-0.366
-0.380
-0.394
-0.407
-0.419
-0.429
-0.437
-0.436
-0.429
-0.417
-0.409
-0.407
-0.406
-0.400
-0.391
-0.383
-0.378
-0.374
-0.370
-0.363
-0.354
-0.344
-0.333
-0.322
-0.311
-0.300
-0.290
-0.280
-0.272
-0.263
-0.255
-0.242
-0.249
-0.257
-0.265
-0.274
-0.283
-0.293
-0.304
-0.314
-0.325
-0.336
-0.347
-0.357
-0.367
-0.376
-0.383
-0.389
-0.389
-0.386
-0.379
-0.373
-0.369
-0.365
-0.361
-0.356
-0.352
-0.348
-0.344
-0.340
-0.335
-0.328
-0.321
-0.312
-0.304
-0.295
-0.286
-0.278
-0.270
-0.262
-0.255
-0.248
-0.236
-0.242
-0.249
-0.256
-0.263
-0.271
-0.279
-0.287
-0.296
-0.304
-0.313
-0.321
-0.329
-0.336
-0.343
-0.348
-0.352
-0.353
-0.351
-0.347
-0.343
-0.339
-0.336
-0.333
-0.330
-0.327
-0.324
-0.321
-0.317
-0.313
-0.308
-0.302
-0.296
-0.289
-0.282
-0.274
-0.267
-0.261
-0.254
-0.248
-0.241
-0.196
-0.198
-0.201
-0.203
-0.205
-0.207
-0.209
-0.211
-0.213
-0.214
-0.216
-0.217
-0.218
-0.219
-0.220
-0.220
-0.220
-0.220
-0.220
-0.219
-0.218
-0.217
-0.216
-0.214
-0.212
-0.210
-0.208
-0.206
-0.203
-0.201
-0.198
-0.195
-0.193
-0.190
-0.187
-0.185
-0.182
-0.180
-0.177
-0.175
-0.173
-0.200
-0.202
-0.205
-0.207
-0.210
-0.212
-0.214
-0.216
-0.218
-0.219
-0.221
-0.222
-0.223
-0.224
-0.225
-0.225
-0.226
-0.225
-0.225
-0.224
-0.223
-0.222
-0.221
-0.219
-0.217
-0.215
-0.212
-0.210
-0.207
-0.204
-0.201
-0.198
-0.196
-0.193
-0.190
-0.187
-0.185
-0.182
-0.180
-0.177
-0.175
-0.204
-0.206
-0.209
-0.211
-0.214
-0.216
-0.219
-0.221
-0.223
-0.225
-0.226
-0.228
-0.229
-0.230
-0.231
-0.231
-0.231
-0.231
-0.231
-0.230
-0.229
-0.227
-0.226
-0.224
-0.222
-0.219
-0.217
-0.214
-0.211
-0.208
-0.205
-0.202
-0.198
-0.195
-0.193
-0.190
-0.187
-0.184
-0.182
-0.179
-0.177
-0.207
-0.210
-0.213
-0.216
-0.218
-0.221
-0.223
-0.226
-0.228
-0.230
-0.232
-0.233
-0.235
-0.236
-0.236
-0.237
-0.237
-0.237
-0.236
-0.236
-0.234
-0.233
-0.231
-0.229
-0.227
-0.224
-0.221
-0.218
-0.215
-0.211
-0.208
-0.205
-0.201
-0.198
-0.195
-0.192
-0.189
-0.187
-0.184
-0.181
-0.179
-0.211
-0.214
-0.217
-0.220
-0.223
-0.226
-0.229
-0.231
-0.233
-0.236
-0.237
-0.239
-0.241
-0.242
-0.243
-0.243
-0.243
-0.243
-0.242
-0.242
-0.240
-0.239
-0.237
-0.234
-0.232
-0.229
-0.225
-0.222
-0.218
-0.215
-0.211
-0.208
-0.204
-0.201
-0.198
-0.194
-0.192
-0.189
-0.186
-0.184
-0.181
-0.215
-0.218
-0.222
-0.225
-0.228
-0.231
-0.234
-0.236
-0.239
-0.241
-0.243
-0.245
-0.247
-0.248
-0.249
-0.249
-0.250
-0.249
-0.249
-0.248
-0.246
-0.244
-0.242
-0.240
-0.237
-0.233
-0.230
-0.226
-0.222
-0.218
-0.214
-0.210
-0.207
-0.203
-0.200
-0.197
-0.194
-0.191
-0.188
-0.186
-0.183
-0.219
-0.223
-0.226
-0.229
-0.233
-0.236
-0.239
-0.242
-0.245
-0.247
-0.250
-0.252
-0.253
-0.255
-0.256
-0.256
-0.256
-0.256
-0.255
-0.254
-0.253
-0.251
-0.248
-0.245
-0.242
-0.238
-0.234
-0.230
-0.226
-0.222
-0.217
-0.213
-0.209
-0.205
-0.202
-0.199
-0.196
-0.193
-0.190
-0.187
-0.185
-0.223
-0.227
-0.231
-0.234
-0.238
-0.241
-0.245
-0.248
-0.251
-0.254
-0.256
-0.258
-0.260
-0.262
-0.263
-0.263
-0.263
-0.263
-0.262
-0.261
-0.259
-0.257
-0.254
-0.251
-0.247
-0.243
-0.239
-0.234
-0.230
-0.225
-0.220
-0.216
-0.212
-0.208
-0.204
-0.201
-0.198
-0.195
-0.192
-0.189
-0.187
-0.227
-0.231
-0.235
-0.239
-0.243
-0.247
-0.250
-0.254
-0.257
-0.260
-0.263
-0.265
-0.267
-0.269
-0.270
-0.271
-0.271
-0.271
-0.270
-0.268
-0.266
-0.264
-0.261
-0.257
-0.253
-0.248
-0.243
-0.238
-0.233
-0.228
-0.223
-0.218
-0.214
-0.210
-0.206
-0.202
-0.199
-0.196
-0.194
-0.191
-0.189
-0.231
-0.236
-0.240
-0.244
-0.248
-0.252
-0.256
-0.260
-0.264
-0.267
-0.270
-0.273
-0.275
-0.277
-0.278
-0.279
-0.279
-0.279
-0.278
-0.276
-0.274
-0.271
-0.267
-0.263
-0.259
-0.253
-0.248
-0.243
-0.237
-0.231
-0.226
-0.221
-0.216
-0.212
-0.208
-0.204
-0.201
-0.198
-0.195
-0.193
-0.191
-0.236
-0.240
-0.245
-0.249
-0.254
-0.258
-0.263
-0.267
-0.271
-0.275
-0.278
-0.281
-0.283
-0.285
-0.287
-0.288
-0.288
-0.287
-0.286
-0.284
-0.282
-0.278
-0.274
-0.270
-0.265
-0.259
-0.253
-0.247
-0.240
-0.234
-0.228
-0.223
-0.218
-0.213
-0.209
-0.206
-0.202
-0.200
-0.197
-0.195
-0.192
-0.240
-0.244
-0.249
-0.254
-0.259
-0.264
-0.269
-0.274
-0.278
-0.283
-0.286
-0.290
-0.292
-0.295
-0.296
-0.297
-0.297
-0.297
-0.296
-0.293
-0.290
-0.287
-0.282
-0.277
-0.271
-0.265
-0.258
-0.251
-0.244
-0.237
-0.231
-0.225
-0.219
-0.215
-0.210
-0.207
-0.204
-0.201
-0.198
-0.196
-0.194
-0.244
-0.249
-0.254
-0.259
-0.265
-0.270
-0.276
-0.281
-0.286
-0.291
-0.295
-0.299
-0.302
-0.304
-0.306
-0.307
-0.308
-0.307
-0.306
-0.304
-0.300
-0.296
-0.291
-0.284
-0.278
-0.270
-0.263
-0.255
-0.248
-0.240
-0.233
-0.227
-0.221
-0.216
-0.211
-0.208
-0.205
-0.202
-0.200
-0.198
-0.196
-0.248
-0.253
-0.259
-0.265
-0.271
-0.277
-0.283
-0.289
-0.294
-0.300
-0.304
-0.309
-0.312
-0.315
-0.317
-0.319
-0.319
-0.319
-0.317
-0.315
-0.311
-0.306
-0.300
-0.292
-0.285
-0.276
-0.268
-0.259
-0.251
-0.243
-0.235
-0.228
-0.222
-0.216
-0.212
-0.208
-0.205
-0.203
-0.201
-0.199
-0.197
-0.251
-0.257
-0.263
-0.270
-0.276
-0.283
-0.290
-0.296
-0.303
-0.309
-0.314
-0.319
-0.323
-0.327
-0.329
-0.331
-0.332
-0.332
-0.330
-0.328
-0.323
-0.317
-0.310
-0.301
-0.292
-0.282
-0.273
-0.263
-0.253
-0.244
-0.236
-0.228
-0.221
-0.216
-0.212
-0.208
-0.205
-0.203
-0.202
-0.200
-0.199
-0.255
-0.261
-0.268
-0.275
-0.282
-0.289
-0.297
-0.304
-0.312
-0.319
-0.325
-0.331
-0.335
-0.339
-0.342
-0.344
-0.346
-0.346
-0.345
-0.343
-0.337
-0.330
-0.320
-0.310
-0.299
-0.288
-0.277
-0.266
-0.255
-0.245
-0.235
-0.227
-0.220
-0.214
-0.210
-0.207
-0.205
-0.203
-0.202
-0.201
-0.200
-0.259
-0.265
-0.272
-0.279
-0.287
-0.295
-0.303
-0.312
-0.321
-0.329
-0.336
-0.343
-0.348
-0.353
-0.356
-0.359
-0.361
-0.363
-0.362
-0.359
-0.353
-0.343
-0.332
-0.319
-0.306
-0.293
-0.280
-0.267
-0.255
-0.244
-0.233
-0.224
-0.216
-0.210
-0.206
-0.204
-0.203
-0.202
-0.202
-0.201
-0.201
-0.262
-0.269
-0.276
-0.284
-0.292
-0.301
-0.310
-0.320
-0.329
-0.339
-0.348
-0.356
-0.362
-0.367
-0.372
-0.375
-0.379
-0.381
-0.381
-0.378
-0.370
-0.358
-0.342
-0.327
-0.311
-0.296
-0.281
-0.267
-0.253
-0.239
-0.227
-0.217
-0.209
-0.204
-0.201
-0.199
-0.199
-0.200
-0.201
-0.202
-0.202
-0.265
-0.272
-0.279
-0.287
-0.296
-0.306
-0.316
-0.327
-0.338
-0.349
-0.360
-0.369
-0.377
-0.383
-0.389
-0.393
-0.397
-0.401
-0.402
-0.398
-0.388
-0.371
-0.353
-0.333
-0.315
-0.298
-0.281
-0.264
-0.247
-0.231
-0.218
-0.206
-0.198
-0.193
-0.191
-0.192
-0.194
-0.197
-0.199
-0.201
-0.203
-0.267
-0.274
-0.282
-0.291
-0.300
-0.311
-0.322
-0.334
-0.347
-0.360
-0.373
-0.384
-0.394
-0.401
-0.407
-0.413
-0.419
-0.423
-0.425
-0.419
-0.405
-0.385
-0.362
-0.339
-0.318
-0.297
-0.276
-0.256
-0.236
-0.218
-0.202
-0.190
-0.182
-0.178
-0.179
-0.182
-0.187
-0.193
-0.197
-0.201
-0.203
-0.269
-0.277
-0.285
-0.293
-0.303
-0.314
-0.327
-0.341
-0.356
-0.372
-0.387
-0.401
-0.413
-0.422
-0.430
-0.437
-0.443
-0.449
-0.450
-0.441
-0.424
-0.398
-0.371
-0.345
-0.319
-0.293
-0.267
-0.242
-0.218
-0.197
-0.179
-0.166
-0.160
-0.159
-0.163
-0.170
-0.179
-0.188
-0.195
-0.200
-0.204
-0.271
-0.279
-0.287
-0.296
-0.306
-0.318
-0.332
-0.348
-0.366
-0.384
-0.403
-0.421
-0.436
-0.448
-0.457
-0.465
-0.473
-0.478
-0.478
-0.466
-0.443
-0.414
-0.383
-0.351
-0.319
-0.285
-0.250
-0.218
-0.188
-0.163
-0.145
-0.134
-0.131
-0.135
-0.145
-0.157
-0.171
-0.183
-0.193
-0.201
-0.206
-0.273
-0.280
-0.288
-0.297
-0.308
-0.321
-0.337
-0.356
-0.377
-0.401
-0.426
-0.448
-0.467
-0.482
-0.493
-0.502
-0.510
-0.514
-0.509
-0.491
-0.463
-0.432
-0.399
-0.360
-0.316
-0.268
-0.220
-0.175
-0.138
-0.111
-0.096
-0.091
-0.096
-0.109
-0.126
-0.146
-0.164
-0.180
-0.193
-0.202
-0.208
-0.274
-0.281
-0.289
-0.299
-0.310
-0.325
-0.343
-0.366
-0.395
-0.426
-0.459
-0.488
-0.512
-0.530
-0.543
-0.553
-0.561
-0.566
-0.556
-0.527
-0.490
-0.458
-0.423
-0.374
-0.310
-0.238
-0.165
-0.098
-0.048
-0.021
-0.018
-0.031
-0.055
-0.082
-0.110
-0.138
-0.162
-0.181
-0.196
-0.206
-0.212
-0.275
-0.282
-0.290
-0.300
-0.313
-0.329
-0.352
-0.383
-0.421
-0.466
-0.512
-0.552
-0.583
-0.602
-0.614
-0.623
-0.639
-0.658
-0.660
-0.618
-0.551
-0.514
-0.478
-0.405
-0.300
-0.184
-0.063
0.048
0.128
0.151
0.120
0.059
-0.003
-0.057
-0.101
-0.137
-0.165
-0.186
-0.202
-0.212
-0.218
-0.276
-0.284
-0.292
-0.303
-0.317
-0.337
-0.366
-0.407
-0.463
-0.530
-0.599
-0.659
-0.698
-0.716
-0.720
-0.724
-0.758
-0.850
-0.967
-0.908
-0.720
-0.658
-0.623
-0.483
-0.288
-0.089
0.120
0.340
0.510
0.527
0.387
0.208
0.063
-0.036
-0.101
-0.146
-0.177
-0.198
-0.212
-0.221
-0.226
-0.278
-0.285
-0.294
-0.306
-0.322
-0.346
-0.384
-0.440
-0.522
-0.625
-0.737
-0.830
-0.887
-0.899
-0.880
-0.860
-0.912
-1.229
-2.195
-2.100
-1.103
-0.994
-0.972
-0.620
-0.252
0.061
0.441
0.956
1.526
1.534
0.952
0.446
0.141
-0.027
-0.118
-0.169
-0.199
-0.217
-0.228
-0.234
-0.236
-0.279
-0.287
-0.297
-0.310
-0.329
-0.359
-0.405
-0.480
-0.593
-0.746
-0.920
-1.073
-1.161
-1.175
-1.114
-1.030
-1.037
-1.539
-6.424
-6.222
-1.054
-1.209
-1.184
-0.491
-0.084
0.274
0.937
2.149
5.284
5.165
2.042
0.746
0.189
-0.054
-0.162
-0.211
-0.233
-0.244
-0.248
-0.249
-0.248
-0.281
-0.290
-0.301
-0.316
-0.337
-0.371
-0.427
-0.517
-0.657
-0.859
-1.104
-1.329
-1.475
-1.506
-1.403
-1.235
-1.074
-1.124
-1.765
-0.317
0.295
-0.532
-0.237
1.350
0.319
0.458
1.443
3.592
7.285
7.636
2.975
0.854
0.110
-0.157
-0.249
-0.277
-0.282
-0.279
-0.273
-0.268
-0.262
-0.284
-0.293
-0.305
-0.322
-0.346
-0.384
-0.444
-0.542
-0.694
-0.918
-1.199
-1.478
-1.682
-1.730
-1.619
-1.438
-1.083
-0.632
-0.093
1.317
1.060
0.008
0.104
0.487
0.260
0.408
1.256
2.983
6.524
12.578
2.477
0.397
-0.231
-0.388
-0.400
-0.374
-0.345
-0.321
-0.302
-0.288
-0.277
-0.286
-0.297
-0.310
-0.328
-0.355
-0.395
-0.456
-0.551
-0.696
-0.906
-1.184
-1.498
-1.745
-1.742
-1.554
-1.381
-0.984
-0.393
0.297
0.678
0.408
-0.101
-0.156
-0.713
-0.407
0.174
0.607
1.314
2.771
3.528
0.405
-0.872
-0.992
-0.801
-0.625
-0.503
-0.421
-0.368
-0.333
-0.309
-0.292
-0.288
-0.300
-0.315
-0.335
-0.364
-0.406
-0.466
-0.553
-0.679
-0.859
-1.111
-1.461
-1.787
-1.640
-1.152
-0.886
-0.739
-0.458
-0.194
-0.132
-0.280
-0.370
-0.239
-1.083
-0.327
0.134
0.167
0.297
0.305
-0.479
-2.758
-3.997
-2.433
-1.423
-0.924
-0.655
-0.504
-0.417
-0.363
-0.329
-0.306
-0.291
-0.303
-0.320
-0.343
-0.376
-0.420
-0.481
-0.562
-0.667
-0.808
-1.012
-1.315
-1.589
-1.330
-0.732
-0.509
-0.612
-0.622
-0.535
-0.299
-0.320
-0.527
-0.166
0.322
1.186
0.208
-0.098
-0.198
-0.481
-1.661
-6.120
-9.531
-4.243
-2.224
-1.272
-0.811
-0.582
-0.460
-0.390
-0.347
-0.318
-0.292
-0.306
-0.325
-0.352
-0.391
-0.444
-0.514
-0.596
-0.685
-0.782
-0.900
-1.054
-1.144
-0.925
-0.555
-0.477
-0.555
-0.702
-0.617
0.350
1.306
-1.607
-1.032
0.021
0.103
-0.123
-0.366
-0.451
-0.589
-1.265
-3.136
-6.069
-7.473
-3.459
-1.618
-0.933
-0.637
-0.490
-0.409
-0.360
-0.328
-0.294
-0.309
-0.330
-0.363
-0.412
-0.485
-0.582
-0.693
-0.782
-0.820
-0.817
-0.778
-0.615
-0.372
-0.022
0.187
-0.153
-0.439
-0.293
1.140
5.082
-1.094
1.040
-0.156
-0.499
-0.422
-0.803
-0.656
-0.369
-0.458
-1.698
-8.152
-19.125
-4.354
-1.719
-0.960
-0.652
-0.501
-0.419
-0.368
-0.335
-0.294
-0.311
-0.335
-0.375
-0.441
-0.551
-0.721
-0.938
-1.095
-1.032
-0.788
-0.478
0.747
1.583
0.597
1.048
1.200
-0.014
-0.121
0.481
1.315
-0.150
-0.508
-3.583
-1.387
-0.174
-1.053
-0.089
0.209
0.075
-0.950
-3.475
-4.864
-2.700
-1.406
-0.870
-0.623
-0.493
-0.418
-0.371
-0.339
-0.294
-0.311
-0.338
-0.385
-0.473
-0.643
-0.967
-1.535
-2.104
-1.768
-0.715
-0.050
0.755
1.083
-0.014
0.300
0.440
-0.045
-0.187
-0.079
-0.038
-0.379
-1.012
-3.166
2.065
1.026
-1.893
-2.087
0.658
0.313
-0.405
-1.320
-1.689
-1.398
-0.998
-0.730
-0.570
-0.473
-0.412
-0.370
-0.341
-0.293
-0.310
-0.339
-0.392
-0.498
-0.728
-1.273
-2.731
-5.961
-4.337
-0.235
1.593
-0.168
-1.001
-0.648
-0.328
-0.223
-0.223
-0.241
-0.243
-0.286
-0.347
-0.284
-0.594
-8.625
-1.674
-0.971
-1.064
0.037
-0.168
-0.224
-0.653
-0.859
-0.843
-0.726
-0.607
-0.515
-0.449
-0.402
-0.367
-0.341
-0.292
-0.308
-0.336
-0.389
-0.500
-0.750
-1.383
-3.327
-10.138
-6.646
-1.321
-0.091
-0.769
-1.496
-1.023
-0.595
-0.357
-0.264
-0.235
-0.184
-0.264
-0.216
0.159
0.534
-4.184
5.093
0.501
-0.286
-0.653
1.174
0.522
-0.347
-0.560
-0.603
-0.575
-0.525
-0.473
-0.429
-0.393
-0.364
-0.340
-0.291
-0.306
-0.331
-0.379
-0.476
-0.687
-1.157
-2.207
-3.818
-3.499
-2.086
-1.364
-3.117
-8.041
-1.684
-0.684
-0.330
-0.435
-0.440
0.105
-0.242
-0.201
0.028
0.191
-0.201
-0.277
-2.067
-0.894
-0.462
0.203
0.175
-0.269
-0.445
-0.500
-0.501
-0.478
-0.446
-0.414
-0.386
-0.361
-0.339
-0.290
-0.304
-0.326
-0.365
-0.442
-0.592
-0.874
-1.327
-1.816
-2.145
-1.892
-0.782
-1.940
-3.011
-1.258
-0.566
-0.344
-0.403
-0.432
-0.330
-0.335
-0.272
-0.136
0.181
-0.082
-0.757
-1.892
-0.796
-9.388
-0.797
0.027
-0.272
-0.415
-0.467
-0.472
-0.457
-0.434
-0.407
-0.382
-0.359
-0.339
-0.290
-0.303
-0.322
-0.354
-0.411
-0.521
-0.718
-1.040
-1.339
-2.822
-10.279
2.683
-0.550
-0.795
-0.481
-0.231
-0.169
-0.264
-0.365
-0.416
-0.406
-0.345
-0.265
-0.161
-0.253
-0.463
-0.534
-0.942
-6.395
4.173
0.345
-0.307
-0.442
-0.476
-0.473
-0.456
-0.431
-0.406
-0.381
-0.359
-0.339
-0.291
-0.303
-0.320
-0.347
-0.393
-0.485
-0.704
-1.359
-2.646
-1.594
-5.731
-1.005
-0.502
-0.129
0.091
0.262
0.654
-0.065
-0.331
-0.407
-0.380
-0.350
-0.330
-0.337
-0.377
-0.415
-0.443
-0.586
-0.700
-0.038
-0.289
-0.476
-0.517
-0.513
-0.493
-0.466
-0.437
-0.409
-0.383
-0.360
-0.340
-0.293
-0.305
-0.322
-0.345
-0.383
-0.462
-0.678
-1.497
-3.892
-1.444
-0.648
-0.646
-0.476
-0.098
-0.373
0.361
1.309
0.141
-0.337
-0.376
-0.213
-0.261
-0.283
-0.352
-0.419
-0.424
-0.431
-0.564
-0.922
-1.022
-0.795
-0.671
-0.610
-0.564
-0.522
-0.482
-0.446
-0.414
-0.386
-0.361
-0.340
-0.295
-0.309
-0.327
-0.356
-0.394
-0.444
-0.557
-0.868
-1.229
-0.824
-0.332
0.055
0.087
-0.709
-3.123
0.483
3.293
0.147
-0.692
-0.510
-0.291
-0.230
-0.254
-0.375
-0.469
-0.448
-0.446
-0.599
-0.961
-1.114
-0.940
-0.789
-0.691
-0.615
-0.553
-0.500
-0.456
-0.419
-0.388
-0.362
-0.340
-0.298
-0.313
-0.338
-0.382
-0.443
-0.475
-0.470
-0.526
-0.608
-0.368
0.831
3.043
2.614
0.456
-0.673
-0.081
4.980
-4.350
-2.222
-0.768
-0.396
-0.279
-0.350
-0.499
-0.596
-0.585
-0.595
-0.761
-0.984
-0.938
-0.891
-0.849
-0.756
-0.660
-0.580
-0.516
-0.464
-0.423
-0.390
-0.362
-0.340
-0.302
-0.320
-0.351
-0.417
-0.536
-0.611
-0.568
-0.543
-0.612
-0.532
0.229
0.101
-0.037
0.877
-0.626
-1.019
-0.738
-4.639
-2.107
-0.808
-0.469
-0.351
-0.465
-0.628
-0.726
-0.743
-0.810
-1.131
-1.563
-1.056
-0.950
-0.947
-0.823
-0.698
-0.600
-0.525
-0.468
-0.424
-0.389
-0.361
-0.338
-0.307
-0.330
-0.371
-0.462
-0.663
-0.958
-1.064
-0.906
-0.941
-1.189
-1.618
-1.966
-0.932
1.564
-0.695
-0.636
0.677
-0.776
-0.174
-1.195
-0.708
-0.417
-0.533
-0.698
-0.817
-0.888
-1.010
-0.923
1.600
-2.001
-1.502
-1.145
-0.894
-0.726
-0.610
-0.528
-0.467
-0.422
-0.386
-0.358
-0.335
-0.311
-0.339
-0.391
-0.501
-0.750
-1.211
-1.476
-1.242
-1.300
-1.871
-3.492
-5.955
-3.042
-0.507
-0.161
-0.025
-1.160
-2.584
-0.303
-4.138
-1.147
-0.520
-0.583
-0.711
-0.861
-1.058
-1.338
-1.432
-0.791
-2.580
-1.933
-1.289
-0.934
-0.732
-0.607
-0.522
-0.461
-0.416
-0.381
-0.353
-0.331
-0.313
-0.344
-0.397
-0.497
-0.688
-0.977
-1.174
-1.197
-1.429
-2.291
-5.993
-29.091
-6.550
1.897
2.701
1.097
0.051
-2.536
0.755
4.404
-1.984
-0.962
-0.630
-0.603
-0.777
-1.196
-1.758
-2.224
-2.527
-2.460
-1.819
-1.244
-0.906
-0.711
-0.588
-0.507
-0.449
-0.406
-0.373
-0.347
-0.326
-0.311
-0.341
-0.387
-0.463
-0.580
-0.731
-0.870
-1.010
-1.296
-1.993
-3.944
-7.398
-3.707
-0.108
0.815
0.437
-0.021
-2.343
-0.523
-1.186
-3.196
-1.007
-0.417
-0.258
-0.398
-1.189
-1.986
-2.259
-2.155
-1.864
-1.448
-1.078
-0.825
-0.663
-0.558
-0.485
-0.433
-0.394
-0.363
-0.339
-0.319
-0.306
-0.332
-0.370
-0.424
-0.497
-0.588
-0.693
-0.827
-1.047
-1.431
-2.039
-2.486
-2.025
-1.175
-0.700
-0.919
-3.019
-2.844
-0.607
0.249
-0.686
0.509
0.258
0.248
0.882
-1.418
-3.060
-2.165
-1.703
-1.394
-1.125
-0.896
-0.725
-0.604
-0.520
-0.459
-0.414
-0.380
-0.352
-0.330
-0.312
-0.299
-0.321
-0.351
-0.390
-0.441
-0.504
-0.580
-0.680
-0.821
-1.016
-1.238
-1.367
-1.280
-1.044
-0.852
-0.860
-1.064
-0.774
-0.104
-0.010
-0.829
-0.152
-12.884
-0.186
4.218
-1.721
-6.324
-2.051
-1.343
-1.075
-0.892
-0.746
-0.632
-0.545
-0.480
-0.431
-0.394
-0.364
-0.340
-0.321
-0.304
-0.291
-0.310
-0.333
-0.363
-0.400
-0.445
-0.500
-0.570
-0.656
-0.758
-0.857
-0.916
-0.906
-0.838
-0.759
-0.681
-0.490
0.207
0.702
0.625
5.881
3.547
-0.416
-0.873
0.349
-0.819
-1.881
-1.349
-1.011
-0.841
-0.723
-0.629
-0.552
-0.491
-0.443
-0.404
-0.374
-0.349
-0.328
-0.311
-0.296
-0.282
-0.298
-0.317
-0.341
-0.368
-0.402
-0.442
-0.488
-0.543
-0.601
-0.654
-0.690
-0.699
-0.690
-0.676
-0.642
-0.423
0.128
0.416
0.699
2.777
1.243
-0.764
-1.091
-0.671
-0.719
-0.882
-0.846
-0.752
-0.669
-0.599
-0.539
-0.488
-0.445
-0.409
-0.379
-0.354
-0.334
-0.316
-0.301
-0.288
-0.274
-0.287
-0.303
-0.321
-0.343
-0.368
-0.397
-0.430
-0.465
-0.502
-0.535
-0.560
-0.575
-0.586
-0.599
-0.605
-0.536
-0.404
-0.320
-0.190
-0.129
-0.596
-1.258
-1.030
-0.714
-0.624
-0.624
-0.617
-0.587
-0.549
-0.509
-0.471
-0.436
-0.406
-0.379
-0.356
-0.336
-0.319
-0.304
-0.291
-0.280
-0.266
-0.277
-0.290
-0.305
-0.322
-0.341
-0.362
-0.386
-0.410
-0.435
-0.458
-0.477
-0.493
-0.509
-0.530
-0.558
-0.588
-0.622
-0.591
-0.498
-0.481
-0.614
-0.751
-0.704
-0.593
-0.533
-0.513
-0.503
-0.488
-0.467
-0.443
-0.419
-0.395
-0.374
-0.354
-0.336
-0.320
-0.306
-0.293
-0.282
-0.272
-0.258
-0.268
-0.279
-0.291
-0.304
-0.319
-0.335
-0.353
-0.371
-0.388
-0.405
-0.420
-0.435
-0.451
-0.471
-0.500
-0.539
-0.573
-0.561
-0.514
-0.492
-0.514
-0.537
-0.524
-0.487
-0.459
-0.443
-0.434
-0.423
-0.411
-0.396
-0.379
-0.363
-0.347
-0.332
-0.318
-0.305
-0.293
-0.283
-0.273
-0.264
-0.251
-0.259
-0.268
-0.279
-0.289
-0.301
-0.314
-0.327
-0.341
-0.354
-0.367
-0.379
-0.391
-0.405
-0.421
-0.441
-0.465
-0.481
-0.478
-0.458
-0.443
-0.440
-0.440
-0.432
-0.418
-0.404
-0.394
-0.387
-0.379
-0.370
-0.360
-0.349
-0.337
-0.325
-0.313
-0.302
-0.292
-0.282
-0.273
-0.264
-0.256
-0.244
-0.251
-0.259
-0.268
-0.277
-0.286
-0.296
-0.307
-0.317
-0.327
-0.338
-0.347
-0.357
-0.368
-0.379
-0.392
-0.404
-0.412
-0.411
-0.403
-0.395
-0.389
-0.385
-0.379
-0.372
-0.365
-0.359
-0.353
-0.347
-0.341
-0.333
-0.325
-0.316
-0.306
-0.297
-0.288
-0.280
-0.272
-0.264
-0.256
-0.249
-0.237
-0.244
-0.251
-0.258
-0.265
-0.273
-0.281
-0.290
-0.298
-0.306
-0.314
-0.322
-0.330
-0.338
-0.346
-0.354
-0.361
-0.365
-0.365
-0.361
-0.357
-0.352
-0.349
-0.345
-0.340
-0.336
-0.332
-0.327
-0.323
-0.318
-0.312
-0.305
-0.298
-0.291
-0.284
-0.276
-0.269
-0.262
-0.255
-0.249
-0.242
-0.198
-0.200
-0.203
-0.205
-0.208
-0.210
-0.212
-0.214
-0.216
-0.217
-0.219
-0.220
-0.221
-0.222
-0.223
-0.223
-0.223
-0.223
-0.223
-0.222
-0.221
-0.220
-0.219
-0.217
-0.215
-0.213
-0.211
-0.208
-0.205
-0.203
-0.200
-0.197
-0.194
-0.191
-0.188
-0.186
-0.183
-0.181
-0.178
-0.176
-0.173
-0.202
-0.204
-0.207
-0.210
-0.212
-0.214
-0.217
-0.219
-0.221
-0.222
-0.224
-0.225
-0.227
-0.228
-0.228
-0.229
-0.229
-0.229
-0.229
-0.228
-0.227
-0.226
-0.224
-0.222
-0.220
-0.218
-0.215
-0.212
-0.209
-0.206
-0.203
-0.200
-0.197
-0.194
-0.191
-0.188
-0.185
-0.183
-0.180
-0.178
-0.176
-0.206
-0.208
-0.211
-0.214
-0.217
-0.219
-0.221
-0.224
-0.226
-0.228
-0.230
-0.231
-0.232
-0.233
-0.234
-0.235
-0.235
-0.235
-0.234
-0.234
-0.233
-0.231
-0.229
-0.227
-0.225
-0.222
-0.219
-0.216
-0.213
-0.210
-0.206
-0.203
-0.200
-0.197
-0.194
-0.191
-0.188
-0.185
-0.182
-0.180
-0.178
-0.210
-0.213
-0.216
-0.218
-0.221
-0.224
-0.227
-0.229
-0.231
-0.233
-0.235
-0.237
-0.238
-0.239
-0.240
-0.241
-0.241
-0.241
-0.241
-0.240
-0.238
-0.237
-0.235
-0.233
-0.230
-0.227
-0.224
-0.220
-0.217
-0.213
-0.210
-0.206
-0.203
-0.199
-0.196
-0.193
-0.190
-0.187
-0.184
-0.182
-0.179
-0.214
-0.217
-0.220
-0.223
-0.226
-0.229
-0.232
-0.234
-0.237
-0.239
-0.241
-0.243
-0.245
-0.246
-0.247
-0.247
-0.248
-0.247
-0.247
-0.246
-0.245
-0.243
-0.241
-0.238
-0.235
-0.232
-0.228
-0.225
-0.221
-0.217
-0.213
-0.209
-0.205
-0.201
-0.198
-0.195
-0.192
-0.189
-0.186
-0.184
-0.181
-0.218
-0.221
-0.224
-0.228
-0.231
-0.234
-0.237
-0.240
-0.243
-0.245
-0.247
-0.249
-0.251
-0.252
-0.253
-0.254
-0.254
-0.254
-0.254
-0.252
-0.251
-0.249
-0.247
-0.244
-0.240
-0.237
-0.233
-0.229
-0.224
-0.220
-0.216
-0.211
-0.207
-0.204
-0.200
-0.197
-0.194
-0.191
-0.188
-0.186
-0.183
-0.222
-0.225
-0.229
-0.233
-0.236
-0.240
-0.243
-0.246
-0.249
-0.252
-0.254
-0.256
-0.258
-0.260
-0.261
-0.261
-0.261
-0.261
-0.261
-0.259
-0.258
-0.255
-0.253
-0.249
-0.246
-0.242
-0.237
-0.233
-0.228
-0.223
-0.218
-0.214
-0.210
-0.206
-0.202
-0.199
-0.195
-0.193
-0.190
-0.187
-0.185
-0.226
-0.230
-0.234
-0.238
-0.241
-0.245
-0.249
-0.252
-0.255
-0.258
-0.261
-0.263
-0.265
-0.267
-0.268
-0.269
-0.269
-0.269
-0.268
-0.267
-0.265
-0.262
-0.259
-0.255
-0.251
-0.247
-0.242
-0.237
-0.231
-0.226
-0.221
-0.216
-0.212
-0.207
-0.204
-0.200
-0.197
-0.194
-0.191
-0.189
-0.187
-0.230
-0.234
-0.238
-0.243
-0.247
-0.251
-0.255
-0.259
-0.262
-0.265
-0.268
-0.271
-0.273
-0.275
-0.276
-0.277
-0.277
-0.277
-0.276
-0.274
-0.272
-0.269
-0.266
-0.262
-0.257
-0.252
-0.246
-0.241
-0.235
-0.229
-0.223
-0.218
-0.213
-0.209
-0.205
-0.201
-0.198
-0.196
-0.193
-0.191
-0.188
-0.234
-0.239
-0.243
-0.248
-0.252
-0.257
-0.261
-0.265
-0.269
-0.273
-0.276
-0.279
-0.281
-0.283
-0.285
-0.286
-0.286
-0.285
-0.284
-0.282
-0.280
-0.277
-0.273
-0.268
-0.263
-0.257
-0.251
-0.245
-0.238
-0.232
-0.226
-0.220
-0.215
-0.210
-0.206
-0.203
-0.200
-0.197
-0.194
-0.192
-0.190
-0.239
-0.243
-0.248
-0.253
-0.258
-0.263
-0.268
-0.272
-0.277
-0.281
-0.285
-0.288
-0.290
-0.293
-0.294
-0.295
-0.295
-0.295
-0.293
-0.291
-0.289
-0.285
-0.280
-0.275
-0.269
-0.263
-0.256
-0.249
-0.241
-0.234
-0.228
-0.222
-0.216
-0.211
-0.207
-0.204
-0.201
-0.198
-0.196
-0.193
-0.191
-0.243
-0.248
-0.253
-0.259
-0.264
-0.269
-0.275
-0.280
-0.285
-0.289
-0.294
-0.297
-0.300
-0.303
-0.304
-0.305
-0.305
-0.305
-0.304
-0.301
-0.298
-0.294
-0.289
-0.283
-0.276
-0.269
-0.261
-0.253
-0.245
-0.237
-0.230
-0.223
-0.217
-0.212
-0.208
-0.204
-0.201
-0.199
-0.197
-0.195
-0.193
-0.247
-0.253
-0.258
-0.264
-0.270
-0.276
-0.282
-0.288
-0.293
-0.299
-0.303
-0.307
-0.311
-0.313
-0.315
-0.317
-0.317
-0.316
-0.315
-0.313
-0.309
-0.304
-0.298
-0.291
-0.283
-0.275
-0.266
-0.257
-0.248
-0.239
-0.231
-0.224
-0.218
-0.212
-0.208
-0.205
-0.202
-0.200
-0.198
-0.196
-0.194
-0.251
-0.257
-0.263
-0.269
-0.276
-0.283
-0.289
-0.296
-0.302
-0.308
-0.314
-0.319
-0.322
-0.325
-0.328
-0.329
-0.330
-0.330
-0.328
-0.326
-0.321
-0.315
-0.308
-0.300
-0.291
-0.281
-0.271
-0.261
-0.251
-0.242
-0.233
-0.225
-0.218
-0.212
-0.208
-0.204
-0.202
-0.200
-0.198
-0.197
-0.196
-0.255
-0.261
-0.268
-0.275
-0.282
-0.289
-0.297
-0.305
-0.312
-0.319
-0.325
-0.331
-0.335
-0.339
-0.341
-0.343
-0.344
-0.345
-0.344
-0.341
-0.336
-0.329
-0.320
-0.310
-0.299
-0.288
-0.276
-0.265
-0.254
-0.243
-0.233
-0.224
-0.217
-0.211
-0.207
-0.203
-0.201
-0.200
-0.199
-0.198
-0.197
-0.259
-0.265
-0.272
-0.280
-0.288
-0.296
-0.305
-0.313
-0.322
-0.330
-0.337
-0.344
-0.349
-0.353
-0.356
-0.359
-0.361
-0.362
-0.362
-0.360
-0.354
-0.344
-0.333
-0.320
-0.307
-0.294
-0.281
-0.268
-0.255
-0.243
-0.232
-0.222
-0.214
-0.208
-0.204
-0.201
-0.199
-0.199
-0.198
-0.198
-0.198
-0.262
-0.269
-0.277
-0.285
-0.293
-0.302
-0.312
-0.322
-0.332
-0.342
-0.350
-0.358
-0.364
-0.369
-0.372
-0.376
-0.379
-0.382
-0.384
-0.382
-0.375
-0.362
-0.346
-0.330
-0.314
-0.299
-0.284
-0.269
-0.255
-0.241
-0.228
-0.217
-0.208
-0.202
-0.198
-0.196
-0.196
-0.196
-0.197
-0.198
-0.198
-0.265
-0.273
-0.280
-0.289
-0.298
-0.308
-0.319
-0.330
-0.342
-0.353
-0.364
-0.373
-0.380
-0.385
-0.390
-0.394
-0.399
-0.405
-0.409
-0.408
-0.399
-0.381
-0.360
-0.338
-0.319
-0.302
-0.285
-0.268
-0.252
-0.235
-0.220
-0.208
-0.198
-0.192
-0.189
-0.189
-0.190
-0.193
-0.195
-0.197
-0.199
-0.268
-0.275
-0.284
-0.292
-0.302
-0.313
-0.325
-0.338
-0.351
-0.365
-0.377
-0.388
-0.397
-0.403
-0.408
-0.414
-0.421
-0.430
-0.437
-0.436
-0.423
-0.399
-0.370
-0.343
-0.321
-0.302
-0.283
-0.264
-0.244
-0.224
-0.207
-0.192
-0.181
-0.176
-0.175
-0.177
-0.182
-0.187
-0.192
-0.196
-0.199
-0.270
-0.278
-0.286
-0.295
-0.305
-0.317
-0.330
-0.344
-0.360
-0.376
-0.391
-0.404
-0.415
-0.423
-0.429
-0.435
-0.445
-0.458
-0.467
-0.465
-0.446
-0.413
-0.377
-0.346
-0.322
-0.300
-0.277
-0.254
-0.230
-0.206
-0.185
-0.168
-0.157
-0.153
-0.155
-0.162
-0.171
-0.180
-0.188
-0.194
-0.199
-0.272
-0.279
-0.287
-0.297
-0.307
-0.319
-0.333
-0.349
-0.367
-0.386
-0.405
-0.422
-0.436
-0.446
-0.453
-0.460
-0.473
-0.489
-0.502
-0.497
-0.467
-0.425
-0.383
-0.350
-0.322
-0.295
-0.267
-0.237
-0.208
-0.179
-0.153
-0.133
-0.122
-0.121
-0.128
-0.142
-0.157
-0.171
-0.183
-0.192
-0.199
-0.273
-0.280
-0.288
-0.297
-0.308
-0.320
-0.335
-0.353
-0.374
-0.397
-0.420
-0.442
-0.460
-0.473
-0.483
-0.492
-0.506
-0.526
-0.539
-0.529
-0.491
-0.442
-0.397
-0.359
-0.323
-0.287
-0.249
-0.210
-0.173
-0.138
-0.109
-0.088
-0.078
-0.082
-0.098
-0.119
-0.142
-0.162
-0.179
-0.191
-0.199
-0.274
-0.280
-0.288
-0.296
-0.307
-0.320
-0.336
-0.357
-0.382
-0.410
-0.440
-0.467
-0.491
-0.509
-0.522
-0.533
-0.546
-0.562
-0.569
-0.547
-0.504
-0.461
-0.420
-0.376
-0.325
-0.271
-0.216
-0.164
-0.117
-0.078
-0.048
-0.031
-0.028
-0.041
-0.066
-0.098
-0.129
-0.156
-0.176
-0.191
-0.201
-0.274
-0.280
-0.287
-0.295
-0.305
-0.318
-0.337
-0.362
-0.393
-0.431
-0.471
-0.508
-0.537
-0.559
-0.574
-0.585
-0.597
-0.602
-0.587
-0.542
-0.499
-0.478
-0.451
-0.399
-0.324
-0.239
-0.156
-0.082
-0.023
0.018
0.037
0.039
0.025
-0.003
-0.042
-0.083
-0.122
-0.153
-0.177
-0.194
-0.205
-0.274
-0.280
-0.286
-0.294
-0.304
-0.318
-0.340
-0.372
-0.417
-0.472
-0.531
-0.580
-0.617
-0.639
-0.651
-0.659
-0.668
-0.670
-0.640
-0.556
-0.508
-0.533
-0.524
-0.443
-0.315
-0.176
-0.046
0.070
0.152
0.188
0.175
0.133
0.080
0.025
-0.029
-0.080
-0.124
-0.158
-0.183
-0.200
-0.210
-0.274
-0.280
-0.286
-0.293
-0.303
-0.320
-0.348
-0.394
-0.462
-0.551
-0.647
-0.724
-0.767
-0.779
-0.773
-0.764
-0.770
-0.803
-0.820
-0.740
-0.664
-0.745
-0.787
-0.584
-0.308
-0.065
0.158
0.366
0.515
0.539
0.432
0.276
0.142
0.041
-0.034
-0.093
-0.138
-0.171
-0.194
-0.209
-0.219
-0.275
-0.280
-0.286
-0.293
-0.305
-0.326
-0.364
-0.431
-0.539
-0.693
-0.868
-1.002
-1.060
-1.048
-0.985
-0.910
-0.893
-1.007
-1.240
-1.166
-0.949
-1.447
-2.082
-1.050
-0.314
0.110
0.527
0.983
1.348
1.385
0.979
0.514
0.213
0.042
-0.058
-0.121
-0.164
-0.192
-0.211
-0.223
-0.229
-0.275
-0.281
-0.287
-0.296
-0.310
-0.336
-0.386
-0.480
-0.645
-0.907
-1.241
-1.511
-1.616
-1.584
-1.372
-1.116
-0.990
-1.120
-1.606
-1.458
-0.979
-2.651
-8.179
-1.555
-0.211
0.356
1.186
2.404
3.228
3.969
2.300
0.858
0.266
0.012
-0.108
-0.169
-0.202
-0.222
-0.233
-0.239
-0.242
-0.277
-0.283
-0.290
-0.300
-0.317
-0.349
-0.411
-0.529
-0.748
-1.131
-1.691
-2.175
-2.428
-2.481
-1.975
-1.364
-1.020
-0.937
-1.019
-0.747
-0.464
-0.992
-0.229
0.318
0.111
0.564
2.145
9.689
5.652
15.436
4.627
1.044
0.206
-0.085
-0.195
-0.238
-0.254
-0.259
-0.260
-0.259
-0.257
-0.278
-0.285
-0.293
-0.305
-0.326
-0.362
-0.430
-0.557
-0.794
-1.214
-1.850
-2.471
-2.936
-3.124
-2.341
-1.478
-0.980
-0.689
-0.451
-0.160
-0.057
-0.034
0.796
0.547
0.187
0.506
1.801
6.443
4.783
5.552
2.627
0.603
-0.074
-0.284
-0.333
-0.331
-0.317
-0.303
-0.290
-0.280
-0.272
-0.280
-0.287
-0.297
-0.311
-0.334
-0.372
-0.440
-0.560
-0.769
-1.120
-1.638
-2.256
-2.886
-2.847
-1.979
-1.241
-0.841
-0.545
-0.287
-0.098
-0.060
-0.011
0.359
0.120
-0.049
0.240
0.745
1.472
2.043
1.973
0.636
-0.315
-0.619
-0.609
-0.527
-0.449
-0.391
-0.350
-0.322
-0.302
-0.288
-0.281
-0.290
-0.301
-0.317
-0.341
-0.381
-0.444
-0.547
-0.711
-0.969
-1.372
-2.159
-3.991
-3.184
-1.047
-0.337
-0.589
-0.489
-0.337
-0.231
-0.212
-0.190
-0.033
0.009
-0.131
0.059
0.212
0.374
0.401
-0.024
-0.955
-1.547
-1.398
-1.048
-0.769
-0.583
-0.469
-0.397
-0.353
-0.323
-0.302
-0.283
-0.292
-0.304
-0.322
-0.348
-0.389
-0.448
-0.536
-0.660
-0.842
-1.139
-1.828
-3.553
-2.052
0.516
0.868
-0.383
-0.469
-0.382
-0.253
-0.231
-0.305
-0.252
-0.126
-0.028
-0.024
-0.049
-0.080
-0.201
-0.824
-1.925
-2.625
-2.239
-1.558
-1.032
-0.718
-0.540
-0.439
-0.379
-0.341
-0.315
-0.283
-0.292
-0.306
-0.325
-0.355
-0.399
-0.461
-0.542
-0.640
-0.759
-0.926
-1.179
-1.341
-0.524
0.254
-0.044
-0.327
-0.421
-0.325
-0.053
0.039
-0.357
-0.426
-0.282
-0.177
-0.142
-0.195
-0.278
-0.418
-0.932
-1.892
-2.965
-3.123
-2.107
-1.260
-0.818
-0.591
-0.469
-0.399
-0.355
-0.326
-0.282
-0.292
-0.305
-0.327
-0.362
-0.417
-0.495
-0.589
-0.677
-0.740
-0.782
-0.795
-0.662
-0.339
-0.085
-0.077
-0.210
-0.299
-0.203
0.182
0.383
-0.282
-0.574
-0.812
-0.511
-0.100
-0.177
-0.364
-0.454
-0.763
-1.544
-2.971
-3.614
-2.323
-1.323
-0.843
-0.608
-0.482
-0.409
-0.364
-0.333
-0.280
-0.289
-0.303
-0.326
-0.369
-0.445
-0.564
-0.717
-0.833
-0.832
-0.724
-0.562
-0.234
-0.015
-0.061
-0.012
-0.048
-0.170
-0.147
0.204
0.965
-0.299
-1.149
-4.421
-1.229
1.244
0.566
-0.771
-0.463
-0.559
-1.106
-1.986
-2.366
-1.763
-1.139
-0.782
-0.588
-0.478
-0.411
-0.368
-0.338
-0.278
-0.285
-0.298
-0.322
-0.373
-0.478
-0.681
-0.989
-1.247
-1.143
-0.746
-0.425
-0.163
-0.095
-0.215
-0.142
-0.096
-0.148
-0.165
-0.083
-0.064
-0.395
-1.136
-3.579
3.726
4.937
1.049
-5.533
-0.359
-0.431
-0.770
-1.144
-1.304
-1.140
-0.881
-0.679
-0.547
-0.462
-0.406
-0.368
-0.340
-0.275
-0.281
-0.290
-0.313
-0.368
-0.502
-0.802
-1.386
-2.022
-1.753
-0.867
-0.395
-0.443
-0.555
-0.509
-0.352
-0.212
-0.128
-0.127
-0.170
-0.240
-0.349
-0.523
-0.656
0.263
0.741
-0.672
2.585
1.701
-0.553
-0.672
-0.758
-0.819
-0.782
-0.684
-0.583
-0.503
-0.442
-0.399
-0.365
-0.340
-0.273
-0.276
-0.282
-0.300
-0.351
-0.485
-0.814
-1.507
-2.354
-2.051
-1.072
-0.650
-0.816
-0.984
-0.789
-0.503
-0.203
0.138
0.068
-0.084
-0.227
-0.269
-0.253
-0.418
-0.875
-0.008
-0.497
-0.079
-0.342
-0.886
-0.621
-0.577
-0.607
-0.602
-0.566
-0.516
-0.467
-0.425
-0.390
-0.362
-0.340
-0.271
-0.273
-0.277
-0.288
-0.326
-0.430
-0.673
-1.118
-1.566
-1.413
-0.936
-0.847
-1.250
-1.523
-1.008
-0.563
-0.205
0.118
-0.015
-0.073
-0.257
-0.266
-0.192
-0.230
-0.460
-1.134
-7.248
-1.452
-0.277
-0.604
-0.457
-0.465
-0.504
-0.517
-0.504
-0.476
-0.444
-0.413
-0.384
-0.360
-0.339
-0.272
-0.273
-0.275
-0.281
-0.304
-0.368
-0.500
-0.681
-0.727
-0.327
-0.301
-0.638
-1.040
-1.213
-0.821
-0.465
-0.258
-0.205
-0.243
-0.377
-0.456
-0.361
-0.253
-0.243
-0.457
-1.246
-4.756
7.585
1.180
-0.024
-0.168
-0.385
-0.464
-0.485
-0.478
-0.458
-0.432
-0.406
-0.381
-0.359
-0.339
-0.273
-0.275
-0.276
-0.280
-0.294
-0.327
-0.381
-0.419
-0.152
4.057
0.578
-0.645
-0.678
-0.568
-0.261
-0.046
-0.123
-0.228
-0.415
-0.673
-0.644
-0.485
-0.399
-0.399
-0.545
-0.705
-0.554
1.217
0.231
1.565
0.043
-0.399
-0.483
-0.492
-0.478
-0.455
-0.430
-0.404
-0.380
-0.358
-0.339
-0.277
-0.279
-0.281
-0.284
-0.290
-0.308
-0.323
-0.321
-0.372
0.568
-0.552
-1.121
-0.626
0.536
0.978
0.878
0.450
-0.093
-0.418
-0.592
-0.532
-0.489
-0.508
-0.553
-0.681
-0.649
-0.689
-0.784
-0.895
-0.776
-0.614
-0.583
-0.556
-0.526
-0.495
-0.464
-0.434
-0.406
-0.381
-0.359
-0.339
-0.280
-0.284
-0.288
-0.290
-0.290
-0.296
-0.328
-0.469
-0.914
-0.610
-0.854
-1.355
-0.620
1.946
1.014
0.206
1.212
0.134
-0.344
-0.394
0.031
-0.135
-0.081
-0.399
-0.650
-0.590
-0.400
-0.221
-2.538
-3.697
-1.331
-0.800
-0.647
-0.573
-0.521
-0.478
-0.442
-0.410
-0.383
-0.360
-0.339
-0.284
-0.290
-0.296
-0.307
-0.316
-0.297
-0.279
-0.401
-0.713
-0.757
-0.756
-0.539
0.081
-0.867
-13.499
-0.259
4.463
0.151
-0.468
-0.419
-0.084
0.182
0.330
-0.294
-0.668
-0.564
-0.133
-0.041
-1.638
-2.427
-1.348
-0.905
-0.724
-0.620
-0.549
-0.494
-0.450
-0.415
-0.385
-0.360
-0.339
-0.288
-0.294
-0.301
-0.345
-0.473
-0.445
-0.126
0.016
-0.290
-0.499
-0.393
0.619
6.568
4.122
3.295
-0.895
0.380
-0.674
-0.870
-0.557
-0.222
0.054
-0.189
-0.714
-0.988
-0.743
-0.326
-0.287
-0.941
-1.344
-1.199
-0.968
-0.791
-0.666
-0.576
-0.509
-0.458
-0.418
-0.387
-0.360
-0.339
-0.293
-0.298
-0.298
-0.342
-0.683
-0.724
0.107
0.253
-0.257
-0.630
-0.744
-0.826
1.742
1.233
-6.513
-3.469
-0.819
-1.018
-0.878
-0.582
-0.332
-0.118
-0.590
-1.038
-1.211
-0.969
-0.650
-0.687
-1.311
-1.694
-1.466
-1.125
-0.877
-0.710
-0.598
-0.520
-0.463
-0.420
-0.386
-0.359
-0.337
-0.299
-0.311
-0.320
-0.370
-0.774
-1.671
-1.957
-0.856
-0.869
-1.169
-1.444
-1.542
-1.133
-1.160
-3.950
-2.069
0.215
-0.469
-0.286
-0.420
-0.529
-0.570
-0.756
-1.066
-1.258
-1.214
-1.010
-1.224
-2.737
-3.701
-2.331
-1.409
-0.975
-0.748
-0.613
-0.525
-0.463
-0.418
-0.384
-0.356
-0.334
-0.307
-0.329
-0.369
-0.491
-0.964
-3.067
-6.129
-1.881
-1.502
-1.868
-2.346
-1.683
0.542
-0.798
-0.857
-0.555
-1.332
-0.942
1.589
0.677
-0.670
-0.765
-0.764
-1.020
-1.350
-1.662
-2.177
-2.768
-6.681
-8.530
-3.291
-1.630
-1.036
-0.763
-0.614
-0.521
-0.459
-0.413
-0.379
-0.352
-0.330
-0.312
-0.341
-0.396
-0.519
-0.823
-1.491
-1.918
-1.553
-1.685
-2.223
-3.244
-4.575
-2.593
-0.686
-0.175
-0.574
-2.940
0.433
4.778
2.419
-3.578
-1.243
-0.564
-0.634
-1.139
-1.993
-3.744
-5.263
-5.665
-5.385
-2.806
-1.538
-1.002
-0.743
-0.598
-0.509
-0.448
-0.405
-0.372
-0.346
-0.325
-0.312
-0.342
-0.392
-0.481
-0.635
-0.848
-1.018
-1.140
-1.406
-1.864
-2.612
-3.274
-2.211
-0.812
-0.291
-0.424
-0.832
-0.550
0.085
-2.282
-7.623
-1.312
-0.152
0.376
-0.102
-1.700
-3.454
-4.542
-3.646
-2.768
-1.889
-1.260
-0.896
-0.692
-0.568
-0.488
-0.434
-0.393
-0.363
-0.339
-0.319
-0.308
-0.335
-0.375
-0.436
-0.520
-0.625
-0.738
-0.870
-1.065
-1.336
-1.652
-1.790
-1.432
-0.886
-0.578
-0.565
-0.812
-0.750
-0.425
-0.730
-1.114
-0.673
-0.462
1.117
1.102
-1.141
-2.386
-2.630
-2.234
-1.743
-1.320
-0.995
-0.772
-0.626
-0.529
-0.463
-0.415
-0.380
-0.352
-0.330
-0.312
-0.301
-0.325
-0.356
-0.398
-0.453
-0.519
-0.598
-0.695
-0.818
-0.963
-1.095
-1.131
-1.000
-0.775
-0.558
-0.276
-0.262
-0.097
0.221
0.179
0.030
-0.405
-2.696
2.176
2.546
-0.790
-1.870
-1.752
-1.469
-1.206
-0.981
-0.799
-0.660
-0.560
-0.488
-0.435
-0.396
-0.365
-0.341
-0.321
-0.304
-0.293
-0.313
-0.337
-0.369
-0.407
-0.454
-0.509
-0.575
-0.653
-0.733
-0.796
-0.813
-0.761
-0.662
-0.526
-0.200
-0.055
1.658
3.650
2.404
1.521
2.346
-0.260
-0.741
-0.029
-0.724
-1.218
-1.190
-1.034
-0.891
-0.764
-0.657
-0.570
-0.501
-0.448
-0.407
-0.375
-0.350
-0.329
-0.311
-0.297
-0.284
-0.301
-0.321
-0.345
-0.374
-0.408
-0.447
-0.492
-0.542
-0.589
-0.625
-0.637
-0.619
-0.587
-0.592
-0.777
-0.485
1.962
1.482
0.840
0.769
-0.794
-12.114
-2.279
-0.813
-0.724
-0.821
-0.825
-0.764
-0.691
-0.619
-0.555
-0.498
-0.452
-0.413
-0.382
-0.356
-0.335
-0.317
-0.302
-0.288
-0.276
-0.290
-0.306
-0.325
-0.347
-0.372
-0.401
-0.432
-0.465
-0.496
-0.519
-0.530
-0.530
-0.529
-0.563
-0.686
-0.657
-0.606
-0.904
-0.438
-0.386
-1.369
-3.396
-1.646
-0.833
-0.658
-0.637
-0.627
-0.599
-0.562
-0.520
-0.480
-0.443
-0.411
-0.382
-0.358
-0.338
-0.320
-0.305
-0.292
-0.280
-0.268
-0.279
-0.293
-0.308
-0.325
-0.345
-0.366
-0.388
-0.411
-0.432
-0.449
-0.461
-0.469
-0.480
-0.511
-0.595
-0.792
-1.242
-1.239
-0.754
-0.609
-0.780
-0.981
-0.851
-0.656
-0.563
-0.531
-0.515
-0.498
-0.476
-0.451
-0.425
-0.400
-0.377
-0.356
-0.338
-0.321
-0.307
-0.294
-0.283
-0.272
-0.260
-0.270
-0.281
-0.293
-0.307
-0.322
-0.338
-0.355
-0.371
-0.387
-0.401
-0.412
-0.423
-0.437
-0.465
-0.525
-0.642
-0.787
-0.786
-0.644
-0.561
-0.570
-0.595
-0.570
-0.518
-0.479
-0.457
-0.444
-0.431
-0.417
-0.401
-0.384
-0.366
-0.350
-0.334
-0.320
-0.306
-0.294
-0.284
-0.274
-0.265
-0.252
-0.261
-0.270
-0.281
-0.292
-0.303
-0.316
-0.329
-0.342
-0.354
-0.365
-0.375
-0.386
-0.400
-0.421
-0.455
-0.505
-0.549
-0.550
-0.513
-0.479
-0.468
-0.464
-0.453
-0.435
-0.418
-0.405
-0.395
-0.385
-0.375
-0.364
-0.352
-0.339
-0.327
-0.315
-0.304
-0.293
-0.283
-0.274
-0.265
-0.257
-0.245
-0.253
-0.261
-0.269
-0.278
-0.288
-0.298
-0.308
-0.318
-0.328
-0.337
-0.346
-0.356
-0.367
-0.381
-0.399
-0.420
-0.437
-0.438
-0.427
-0.414
-0.405
-0.399
-0.391
-0.382
-0.374
-0.366
-0.359
-0.352
-0.344
-0.336
-0.327
-0.318
-0.308
-0.299
-0.290
-0.281
-0.272
-0.265
-0.257
-0.250
-0.238
-0.245
-0.252
-0.259
-0.267
-0.275
-0.283
-0.291
-0.299
-0.307
-0.315
-0.323
-0.330
-0.338
-0.348
-0.358
-0.368
-0.375
-0.377
-0.373
-0.368
-0.362
-0.357
-0.352
-0.347
-0.342
-0.337
-0.332
-0.326
-0.321
-0.314
-0.307
-0.300
-0.292
-0.285
-0.277
-0.270
-0.263
-0.256
-0.249
-0.243
-0.200
-0.202
-0.205
-0.207
-0.210
-0.212
-0.214
-0.216
-0.218
-0.220
-0.222
-0.223
-0.224
-0.225
-0.226
-0.226
-0.227
-0.227
-0.226
-0.226
-0.225
-0.224
-0.222
-0.220
-0.218
-0.216
-0.213
-0.210
-0.208
-0.205
-0.202
-0.198
-0.195
-0.192
-0.190
-0.187
-0.184
-0.181
-0.179
-0.176
-0.174
-0.204
-0.207
-0.209
-0.212
-0.214
-0.217
-0.219
-0.221
-0.223
-0.225
-0.227
-0.229
-0.230
-0.231
-0.232
-0.232
-0.233
-0.233
-0.232
-0.232
-0.231
-0.229
-0.228
-0.225
-0.223
-0.221
-0.218
-0.215
-0.212
-0.208
-0.205
-0.202
-0.198
-0.195
-0.192
-0.189
-0.186
-0.184
-0.181
-0.178
-0.176
-0.208
-0.211
-0.214
-0.216
-0.219
-0.222
-0.224
-0.227
-0.229
-0.231
-0.233
-0.235
-0.236
-0.237
-0.238
-0.239
-0.239
-0.239
-0.238
-0.238
-0.237
-0.235
-0.233
-0.231
-0.228
-0.225
-0.222
-0.219
-0.215
-0.212
-0.208
-0.205
-0.201
-0.198
-0.194
-0.191
-0.188
-0.186
-0.183
-0.180
-0.178
-0.212
-0.215
-0.218
-0.221
-0.224
-0.227
-0.230
-0.232
-0.235
-0.237
-0.239
-0.241
-0.242
-0.243
-0.244
-0.245
-0.245
-0.245
-0.245
-0.244
-0.243
-0.241
-0.239
-0.237
-0.234
-0.230
-0.227
-0.223
-0.219
-0.215
-0.211
-0.207
-0.204
-0.200
-0.197
-0.193
-0.190
-0.187
-0.185
-0.182
-0.180
-0.216
-0.219
-0.223
-0.226
-0.229
-0.232
-0.235
-0.238
-0.240
-0.243
-0.245
-0.247
-0.249
-0.250
-0.251
-0.252
-0.252
-0.252
-0.252
-0.251
-0.249
-0.247
-0.245
-0.242
-0.239
-0.235
-0.232
-0.227
-0.223
-0.219
-0.214
-0.210
-0.206
-0.202
-0.198
-0.195
-0.192
-0.189
-0.186
-0.184
-0.182
-0.220
-0.224
-0.227
-0.231
-0.234
-0.237
-0.241
-0.244
-0.247
-0.249
-0.252
-0.254
-0.256
-0.257
-0.258
-0.259
-0.259
-0.259
-0.259
-0.258
-0.256
-0.254
-0.251
-0.248
-0.245
-0.240
-0.236
-0.231
-0.227
-0.222
-0.217
-0.212
-0.208
-0.204
-0.200
-0.197
-0.194
-0.191
-0.188
-0.186
-0.183
-0.224
-0.228
-0.232
-0.236
-0.239
-0.243
-0.247
-0.250
-0.253
-0.256
-0.259
-0.261
-0.263
-0.265
-0.266
-0.267
-0.267
-0.267
-0.266
-0.265
-0.263
-0.261
-0.258
-0.254
-0.250
-0.246
-0.241
-0.235
-0.230
-0.224
-0.219
-0.214
-0.210
-0.205
-0.201
-0.198
-0.195
-0.192
-0.189
-0.187
-0.185
-0.229
-0.233
-0.237
-0.241
-0.245
-0.249
-0.253
-0.256
-0.260
-0.263
-0.266
-0.269
-0.271
-0.273
-0.274
-0.275
-0.275
-0.275
-0.274
-0.272
-0.270
-0.268
-0.264
-0.260
-0.256
-0.251
-0.245
-0.239
-0.233
-0.227
-0.221
-0.216
-0.211
-0.206
-0.202
-0.199
-0.196
-0.193
-0.191
-0.188
-0.186
-0.233
-0.237
-0.242
-0.246
-0.251
-0.255
-0.259
-0.263
-0.267
-0.271
-0.274
-0.277
-0.279
-0.281
-0.282
-0.283
-0.284
-0.283
-0.282
-0.281
-0.278
-0.275
-0.271
-0.267
-0.262
-0.256
-0.249
-0.243
-0.236
-0.229
-0.223
-0.217
-0.212
-0.207
-0.203
-0.200
-0.197
-0.194
-0.192
-0.190
-0.188
-0.237
-0.242
-0.247
-0.252
-0.256
-0.261
-0.266
-0.270
-0.275
-0.279
-0.282
-0.285
-0.288
-0.290
-0.292
-0.293
-0.293
-0.292
-0.291
-0.289
-0.287
-0.283
-0.279
-0.274
-0.268
-0.261
-0.254
-0.246
-0.239
-0.232
-0.224
-0.218
-0.212
-0.208
-0.204
-0.200
-0.197
-0.195
-0.193
-0.191
-0.189
-0.242
-0.247
-0.252
-0.257
-0.263
-0.268
-0.273
-0.278
-0.283
-0.287
-0.291
-0.295
-0.298
-0.300
-0.302
-0.303
-0.303
-0.302
-0.301
-0.299
-0.296
-0.292
-0.287
-0.281
-0.274
-0.267
-0.259
-0.250
-0.242
-0.234
-0.226
-0.219
-0.213
-0.208
-0.204
-0.200
-0.198
-0.196
-0.194
-0.192
-0.190
-0.246
-0.252
-0.257
-0.263
-0.269
-0.275
-0.281
-0.286
-0.292
-0.297
-0.302
-0.305
-0.309
-0.311
-0.313
-0.314
-0.314
-0.314
-0.312
-0.310
-0.306
-0.301
-0.296
-0.289
-0.281
-0.273
-0.264
-0.254
-0.245
-0.236
-0.227
-0.219
-0.213
-0.208
-0.204
-0.200
-0.198
-0.196
-0.194
-0.193
-0.191
-0.250
-0.256
-0.262
-0.269
-0.275
-0.282
-0.288
-0.295
-0.301
-0.307
-0.312
-0.317
-0.321
-0.324
-0.326
-0.327
-0.327
-0.327
-0.325
-0.322
-0.318
-0.313
-0.306
-0.298
-0.289
-0.279
-0.269
-0.258
-0.248
-0.238
-0.228
-0.220
-0.213
-0.207
-0.203
-0.200
-0.198
-0.196
-0.195
-0.194
-0.193
-0.255
-0.261
-0.268
-0.274
-0.282
-0.289
-0.297
-0.304
-0.312
-0.318
-0.325
-0.330
-0.334
-0.337
-0.340
-0.341
-0.342
-0.342
-0.340
-0.337
-0.333
-0.326
-0.318
-0.308
-0.297
-0.286
-0.274
-0.263
-0.251
-0.239
-0.229
-0.220
-0.212
-0.206
-0.202
-0.199
-0.197
-0.196
-0.195
-0.194
-0.194
-0.259
-0.265
-0.273
-0.280
-0.288
-0.296
-0.305
-0.314
-0.323
-0.331
-0.338
-0.344
-0.349
-0.353
-0.355
-0.357
-0.359
-0.359
-0.359
-0.356
-0.351
-0.342
-0.331
-0.319
-0.306
-0.293
-0.280
-0.267
-0.253
-0.241
-0.229
-0.219
-0.210
-0.204
-0.200
-0.197
-0.196
-0.195
-0.195
-0.195
-0.195
-0.262
-0.270
-0.277
-0.285
-0.294
-0.304
-0.314
-0.324
-0.334
-0.344
-0.353
-0.360
-0.365
-0.370
-0.373
-0.375
-0.378
-0.381
-0.382
-0.381
-0.374
-0.363
-0.348
-0.332
-0.316
-0.300
-0.285
-0.270
-0.255
-0.241
-0.227
-0.216
-0.207
-0.200
-0.196
-0.193
-0.193
-0.193
-0.194
-0.195
-0.195
-0.266
-0.273
-0.282
-0.290
-0.300
-0.311
-0.322
-0.334
-0.346
-0.358
-0.368
-0.377
-0.383
-0.388
-0.391
-0.395
-0.400
-0.406
-0.412
-0.413
-0.406
-0.389
-0.366
-0.344
-0.324
-0.306
-0.289
-0.272
-0.255
-0.238
-0.223
-0.209
-0.199
-0.192
-0.188
-0.187
-0.188
-0.190
-0.192
-0.194
-0.195
-0.269
-0.277
-0.285
-0.295
-0.305
-0.317
-0.330
-0.344
-0.358
-0.372
-0.385
-0.395
-0.403
-0.408
-0.411
-0.416
-0.424
-0.435
-0.448
-0.454
-0.445
-0.418
-0.383
-0.352
-0.328
-0.309
-0.290
-0.271
-0.251
-0.231
-0.212
-0.196
-0.185
-0.177
-0.175
-0.176
-0.180
-0.184
-0.189
-0.192
-0.195
-0.271
-0.279
-0.288
-0.298
-0.309
-0.322
-0.336
-0.352
-0.368
-0.385
-0.401
-0.414
-0.423
-0.428
-0.432
-0.437
-0.448
-0.468
-0.490
-0.502
-0.487
-0.444
-0.392
-0.352
-0.326
-0.307
-0.287
-0.266
-0.242
-0.217
-0.194
-0.174
-0.161
-0.154
-0.154
-0.159
-0.167
-0.176
-0.184
-0.190
-0.194
-0.273
-0.281
-0.290
-0.300
-0.311
-0.325
-0.340
-0.358
-0.377
-0.397
-0.416
-0.433
-0.445
-0.451
-0.453
-0.458
-0.474
-0.503
-0.535
-0.547
-0.518
-0.454
-0.388
-0.344
-0.321
-0.303
-0.281
-0.254
-0.225
-0.194
-0.164
-0.139
-0.123
-0.118
-0.123
-0.135
-0.150
-0.164
-0.177
-0.187
-0.193
-0.274
-0.282
-0.290
-0.300
-0.311
-0.325
-0.341
-0.360
-0.382
-0.406
-0.430
-0.451
-0.468
-0.476
-0.478
-0.482
-0.504
-0.547
-0.593
-0.599
-0.541
-0.450
-0.378
-0.340
-0.319
-0.297
-0.269
-0.236
-0.199
-0.159
-0.120
-0.087
-0.067
-0.065
-0.079
-0.102
-0.127
-0.150
-0.169
-0.183
-0.192
-0.274
-0.282
-0.289
-0.298
-0.309
-0.322
-0.338
-0.359
-0.383
-0.412
-0.441
-0.470
-0.493
-0.507
-0.511
-0.516
-0.541
-0.602
-0.673
-0.677
-0.580
-0.471
-0.395
-0.354
-0.325
-0.292
-0.252
-0.207
-0.159
-0.108
-0.058
-0.017
0.006
0.002
-0.025
-0.063
-0.103
-0.136
-0.161
-0.180
-0.192
-0.274
-0.280
-0.287
-0.294
-0.304
-0.315
-0.331
-0.353
-0.381
-0.415
-0.453
-0.490
-0.522
-0.544
-0.555
-0.563
-0.589
-0.650
-0.720
-0.705
-0.592
-0.509
-0.449
-0.396
-0.343
-0.284
-0.223
-0.162
-0.101
-0.040
0.018
0.067
0.089
0.075
0.031
-0.025
-0.079
-0.123
-0.155
-0.178
-0.193
-0.273
-0.278
-0.284
-0.289
-0.296
-0.306
-0.322
-0.346
-0.380
-0.424
-0.473
-0.521
-0.561
-0.591
-0.610
-0.625
-0.646
-0.667
-0.662
-0.570
-0.485
-0.496
-0.495
-0.447
-0.359
-0.258
-0.166
-0.085
-0.012
0.053
0.110
0.151
0.164
0.135
0.074
0.002
-0.065
-0.117
-0.154
-0.180
-0.196
-0.272
-0.276
-0.280
-0.283
-0.287
-0.295
-0.311
-0.341
-0.388
-0.452
-0.522
-0.584
-0.631
-0.662
-0.685
-0.705
-0.717
-0.695
-0.599
-0.283
-0.199
-0.477
-0.546
-0.492
-0.343
-0.184
-0.053
0.054
0.139
0.198
0.228
0.234
0.214
0.164
0.089
0.007
-0.065
-0.120
-0.159
-0.185
-0.202
-0.271
-0.274
-0.276
-0.277
-0.279
-0.286
-0.305
-0.347
-0.422
-0.531
-0.652
-0.743
-0.787
-0.799
-0.800
-0.806
-0.807
-0.767
-0.653
-0.407
-0.344
-0.599
-0.741
-0.576
-0.281
-0.029
0.158
0.310
0.419
0.457
0.416
0.333
0.245
0.158
0.070
-0.013
-0.083
-0.135
-0.172
-0.195
-0.210
-0.270
-0.272
-0.273
-0.273
-0.274
-0.282
-0.310
-0.376
-0.507
-0.719
-0.974
-1.148
-1.170
-1.121
-1.030
-0.934
-0.876
-0.835
-0.766
-0.612
-0.522
-0.942
-1.858
-0.958
-0.221
0.191
0.520
0.825
0.975
0.988
0.775
0.484
0.270
0.127
0.024
-0.056
-0.117
-0.161
-0.191
-0.210
-0.221
-0.270
-0.271
-0.272
-0.272
-0.274
-0.287
-0.328
-0.429
-0.650
-1.081
-1.744
-2.217
-2.152
-2.048
-1.631
-1.153
-0.891
-0.815
-0.782
-0.622
-0.291
0.912
-9.244
-1.580
-0.177
0.397
1.114
2.497
2.045
2.207
1.501
0.694
0.278
0.069
-0.045
-0.116
-0.163
-0.195
-0.216
-0.228
-0.235
-0.270
-0.272
-0.273
-0.275
-0.280
-0.300
-0.354
-0.489
-0.805
-1.541
-3.167
-4.711
-4.379
-5.317
-3.243
-1.544
-0.887
-0.693
-0.628
-0.477
-0.150
0.747
-1.015
-0.474
-0.013
0.462
1.453
3.262
3.130
4.140
2.309
0.783
0.208
-0.031
-0.138
-0.191
-0.220
-0.236
-0.245
-0.249
-0.250
-0.271
-0.274
-0.276
-0.280
-0.289
-0.315
-0.379
-0.527
-0.867
-1.668
-3.569
-5.625
-6.177
-11.191
-4.807
-1.768
-0.895
-0.588
-0.447
-0.319
-0.170
0.081
0.812
0.264
0.085
0.353
1.117
2.371
2.456
2.496
1.503
0.469
-0.006
-0.196
-0.262
-0.281
-0.283
-0.280
-0.276
-0.271
-0.266
-0.272
-0.276
-0.279
-0.286
-0.299
-0.329
-0.393
-0.529
-0.808
-1.365
-2.345
-3.371
-4.319
-5.018
-2.948
-1.397
-0.819
-0.525
-0.353
-0.259
-0.185
-0.001
0.668
0.222
0.023
0.156
0.494
0.916
1.101
0.957
0.438
-0.085
-0.353
-0.427
-0.417
-0.384
-0.352
-0.327
-0.308
-0.293
-0.282
-0.273
-0.277
-0.282
-0.291
-0.307
-0.337
-0.396
-0.506
-0.703
-1.032
-1.535
-2.404
-7.363
-5.262
-1.305
-0.762
-0.643
-0.488
-0.363
-0.284
-0.238
-0.169
-0.050
-0.029
-0.069
0.014
0.144
0.219
0.245
0.066
-0.336
-0.670
-0.768
-0.702
-0.592
-0.493
-0.421
-0.371
-0.338
-0.314
-0.297
-0.273
-0.277
-0.283
-0.293
-0.310
-0.341
-0.393
-0.479
-0.616
-0.821
-1.139
-1.935
-7.749
-2.474
3.035
0.134
-0.424
-0.464
-0.383
-0.296
-0.258
-0.257
-0.227
-0.181
-0.130
-0.055
0.021
-0.087
0.040
-0.355
-0.816
-1.130
-1.160
-0.980
-0.764
-0.595
-0.482
-0.410
-0.363
-0.332
-0.311
-0.272
-0.276
-0.281
-0.290
-0.308
-0.338
-0.386
-0.459
-0.560
-0.697
-0.896
-1.205
-1.414
0.400
1.798
0.284
-0.299
-0.419
-0.352
-0.211
-0.198
-0.304
-0.334
-0.288
-0.196
-0.104
-0.086
-0.161
-0.190
-0.545
-0.997
-1.370
-1.442
-1.201
-0.895
-0.668
-0.526
-0.438
-0.383
-0.347
-0.321
-0.269
-0.271
-0.275
-0.281
-0.297
-0.327
-0.378
-0.451
-0.537
-0.633
-0.753
-0.899
-0.908
-0.419
0.038
-0.070
-0.273
-0.343
-0.289
-0.160
-0.356
-0.450
-0.475
-0.482
-0.239
0.036
0.007
-0.201
-0.369
-0.609
-0.979
-1.371
-1.498
-1.254
-0.930
-0.692
-0.544
-0.452
-0.394
-0.356
-0.329
-0.264
-0.264
-0.263
-0.264
-0.273
-0.303
-0.364
-0.457
-0.553
-0.617
-0.663
-0.716
-0.716
-0.529
-0.304
-0.229
-0.244
-0.265
-0.242
-0.205
-0.749
-0.605
-0.649
-0.789
-0.061
0.952
0.712
-0.208
-0.427
-0.596
-0.862
-1.147
-1.250
-1.092
-0.853
-0.663
-0.535
-0.453
-0.399
-0.361
-0.334
-0.259
-0.254
-0.247
-0.238
-0.236
-0.257
-0.333
-0.473
-0.613
-0.655
-0.612
-0.575
-0.545
-0.481
-0.388
-0.293
-0.221
-0.201
-0.209
-0.205
-0.203
-0.375
-0.604
-0.617
0.471
2.293
1.679
-0.278
-0.460
-0.688
-0.805
-0.905
-0.941
-0.864
-0.728
-0.604
-0.510
-0.444
-0.397
-0.362
-0.337
-0.254
-0.244
-0.228
-0.206
-0.183
-0.185
-0.265
-0.465
-0.678
-0.713
-0.599
-0.523
-0.532
-0.552
-0.516
-0.386
-0.197
-0.065
-0.085
-0.163
-0.247
-0.338
-0.407
-0.319
0.197
0.800
0.469
0.021
-0.813
-1.618
-1.034
-0.791
-0.738
-0.689
-0.618
-0.543
-0.480
-0.430
-0.392
-0.362
-0.338
-0.250
-0.236
-0.213
-0.177
-0.132
-0.104
-0.162
-0.361
-0.597
-0.639
-0.539
-0.524
-0.619
-0.716
-0.719
-0.526
-0.086
0.768
0.749
0.196
-0.213
-0.288
-0.249
-0.248
-0.222
-0.157
-0.239
-0.267
-2.988
-6.681
-1.409
-0.736
-0.623
-0.583
-0.543
-0.498
-0.455
-0.417
-0.386
-0.360
-0.338
-0.248
-0.233
-0.206
-0.162
-0.103
-0.051
-0.063
-0.175
-0.292
-0.257
-0.117
-0.409
-0.679
-0.831
-0.824
-0.575
-0.018
1.587
1.864
0.512
-0.255
-0.261
-0.066
-0.122
-0.325
-0.591
-0.852
0.110
-0.548
-1.855
-0.927
-0.613
-0.549
-0.525
-0.500
-0.470
-0.438
-0.408
-0.381
-0.358
-0.338
-0.250
-0.235
-0.209
-0.167
-0.108
-0.047
-0.013
-0.004
0.101
0.556
2.061
-0.125
-0.629
-0.742
-0.673
-0.443
-0.140
0.267
0.674
-0.543
-0.830
-0.401
-0.091
-0.122
-0.422
-0.675
-0.471
2.377
2.279
0.049
-0.418
-0.498
-0.511
-0.501
-0.482
-0.457
-0.430
-0.403
-0.379
-0.357
-0.338
-0.254
-0.242
-0.221
-0.186
-0.137
-0.075
0.027
0.236
0.529
2.339
1.428
-0.378
-0.651
-0.559
-0.403
-0.248
-0.218
-0.259
-0.537
-2.742
-1.613
-0.625
-0.407
-0.347
-0.895
-0.738
-0.546
1.599
3.327
0.093
-0.397
-0.514
-0.526
-0.509
-0.483
-0.456
-0.428
-0.402
-0.378
-0.357
-0.338
-0.260
-0.252
-0.235
-0.207
-0.165
-0.098
0.122
1.609
1.180
3.282
2.792
-2.070
-1.059
-0.380
-0.117
-0.068
-0.111
-0.298
-0.688
-1.328
-0.890
-0.963
-1.711
-0.992
-1.978
-0.918
-1.316
-8.449
-1.308
-1.340
-0.895
-0.681
-0.594
-0.540
-0.499
-0.463
-0.432
-0.404
-0.379
-0.357
-0.338
-0.266
-0.261
-0.247
-0.217
-0.160
-0.084
0.073
0.867
-2.685
-1.064
-2.104
-8.206
-1.555
-0.544
-0.517
-0.289
0.052
-0.149
-0.442
-0.596
-0.424
-0.328
0.427
-0.614
-1.353
-0.859
-0.254
5.006
-0.818
-6.539
-1.575
-0.878
-0.678
-0.584
-0.523
-0.477
-0.439
-0.408
-0.381
-0.358
-0.338
-0.272
-0.267
-0.253
-0.220
-0.104
0.066
0.107
0.066
-0.766
-1.055
-1.562
-1.976
-0.935
-0.796
-1.637
-0.734
0.092
-0.177
-0.424
-0.459
-0.100
1.184
5.812
0.239
-1.025
-0.745
1.352
3.286
-1.054
-3.089
-1.516
-0.970
-0.749
-0.628
-0.549
-0.492
-0.447
-0.412
-0.383
-0.359
-0.338
-0.277
-0.269
-0.243
-0.226
-0.469
-0.256
0.428
1.262
0.348
-0.417
-0.911
-0.882
0.471
0.433
-0.449
-0.941
-0.403
-0.426
-0.512
-0.463
-0.227
0.202
0.516
-1.684
-2.602
-1.083
0.597
1.580
-0.455
-1.429
-1.316
-1.031
-0.815
-0.671
-0.574
-0.505
-0.454
-0.415
-0.384
-0.359
-0.337
-0.282
-0.269
-0.190
0.172
-1.436
-5.309
2.852
4.973
0.591
-0.588
-1.051
-2.448
-3.910
-0.775
-2.428
-2.033
-0.826
-0.540
-0.455
-0.432
-0.381
-0.374
-0.784
-2.566
-2.864
-1.371
-0.229
0.654
-0.863
-1.897
-1.633
-1.204
-0.904
-0.716
-0.596
-0.516
-0.459
-0.416
-0.384
-0.357
-0.336
-0.290
-0.283
-0.207
0.273
0.303
-1.322
3.617
0.002
-0.688
-1.191
-1.300
-2.977
-8.833
-1.697
-2.298
-1.718
-0.750
-0.176
0.252
-0.233
-0.470
-0.657
-1.022
-1.761
-2.072
-1.577
0.709
1.577
-3.905
-5.157
-2.734
-1.519
-1.007
-0.756
-0.611
-0.521
-0.459
-0.415
-0.381
-0.355
-0.333
-0.301
-0.312
-0.315
-0.345
-0.803
-3.057
-6.584
-1.823
-2.060
-2.721
-1.798
-0.743
-0.191
-0.847
-1.010
-0.909
-0.686
0.492
1.606
0.084
-0.555
-0.792
-0.934
-1.916
-2.729
-2.410
-2.885
-0.133
-13.160
-23.002
-4.126
-1.769
-1.071
-0.772
-0.614
-0.519
-0.455
-0.410
-0.377
-0.351
-0.329
-0.308
-0.333
-0.377
-0.485
-0.788
-1.459
-1.902
-1.653
-2.691
-3.925
-2.265
-1.529
-0.995
-0.745
-0.651
-0.678
-0.657
0.718
1.479
-0.114
-0.982
-0.747
-0.025
-0.644
-2.192
-3.004
-8.807
-23.357
-8.777
-8.006
-3.320
-1.655
-1.034
-0.752
-0.599
-0.507
-0.446
-0.403
-0.370
-0.345
-0.324
-0.311
-0.339
-0.387
-0.471
-0.621
-0.830
-1.000
-1.168
-1.618
-1.992
-1.826
-1.591
-1.173
-0.751
-0.571
-0.549
-0.518
-0.161
0.004
-0.693
-1.202
-0.446
1.943
1.522
-0.682
-2.391
-6.536
-12.000
-5.277
-3.287
-2.087
-1.324
-0.921
-0.699
-0.570
-0.488
-0.432
-0.392
-0.362
-0.338
-0.318
-0.308
-0.335
-0.374
-0.432
-0.515
-0.616
-0.722
-0.855
-1.046
-1.222
-1.294
-1.228
-0.915
-0.412
-0.492
-0.387
-0.371
-0.343
-0.306
-0.488
-0.611
-0.301
0.856
1.062
-0.050
-1.410
-2.681
-3.284
-2.635
-1.919
-1.400
-1.032
-0.787
-0.632
-0.531
-0.463
-0.415
-0.379
-0.351
-0.330
-0.312
-0.302
-0.325
-0.356
-0.397
-0.451
-0.515
-0.589
-0.679
-0.786
-0.888
-0.947
-0.918
-0.747
-0.499
-0.332
0.560
0.474
-0.107
-0.019
-0.059
-0.195
-0.333
-0.387
-0.024
-0.155
-0.908
-1.485
-1.666
-1.516
-1.256
-1.013
-0.816
-0.669
-0.564
-0.489
-0.435
-0.395
-0.364
-0.340
-0.321
-0.304
-0.294
-0.314
-0.338
-0.369
-0.407
-0.452
-0.506
-0.567
-0.634
-0.695
-0.729
-0.713
-0.621
-0.473
-0.296
2.294
0.071
0.290
0.614
0.522
0.086
-0.410
-1.050
-0.790
-0.542
-0.765
-1.006
-1.077
-1.015
-0.898
-0.776
-0.665
-0.575
-0.504
-0.449
-0.408
-0.375
-0.350
-0.329
-0.311
-0.296
-0.286
-0.302
-0.322
-0.346
-0.375
-0.408
-0.446
-0.488
-0.532
-0.570
-0.591
-0.581
-0.528
-0.447
-0.451
-1.987
-9.362
6.787
0.347
-0.063
-0.256
-1.226
-3.067
-1.548
-0.816
-0.719
-0.765
-0.782
-0.750
-0.691
-0.623
-0.558
-0.501
-0.453
-0.414
-0.382
-0.356
-0.335
-0.317
-0.302
-0.288
-0.277
-0.291
-0.307
-0.326
-0.348
-0.373
-0.401
-0.431
-0.460
-0.486
-0.500
-0.498
-0.476
-0.447
-0.433
-0.647
-1.280
-5.116
-5.794
-1.030
-0.658
-1.172
-1.918
-1.288
-0.795
-0.650
-0.625
-0.616
-0.594
-0.561
-0.522
-0.482
-0.444
-0.412
-0.383
-0.359
-0.338
-0.321
-0.305
-0.292
-0.280
-0.269
-0.281
-0.294
-0.309
-0.326
-0.346
-0.366
-0.388
-0.409
-0.426
-0.439
-0.443
-0.441
-0.438
-0.456
-0.575
-1.080
-3.151
-3.103
-1.116
-0.714
-0.779
-0.896
-0.795
-0.641
-0.561
-0.530
-0.514
-0.497
-0.476
-0.452
-0.426
-0.401
-0.378
-0.357
-0.338
-0.322
-0.307
-0.294
-0.283
-0.273
-0.261
-0.271
-0.282
-0.294
-0.308
-0.323
-0.339
-0.355
-0.370
-0.384
-0.395
-0.402
-0.408
-0.418
-0.447
-0.530
-0.732
-1.038
-1.046
-0.765
-0.608
-0.582
-0.590
-0.564
-0.517
-0.481
-0.460
-0.446
-0.433
-0.418
-0.402
-0.385
-0.367
-0.350
-0.335
-0.320
-0.307
-0.295
-0.284
-0.274
-0.265
-0.253
-0.262
-0.271
-0.282
-0.293
-0.304
-0.317
-0.329
-0.341
-0.352
-0.362
-0.370
-0.379
-0.391
-0.415
-0.458
-0.529
-0.599
-0.606
-0.550
-0.500
-0.477
-0.469
-0.456
-0.438
-0.421
-0.408
-0.397
-0.387
-0.377
-0.365
-0.353
-0.340
-0.328
-0.316
-0.304
-0.293
-0.283
-0.274
-0.265
-0.257
-0.246
-0.254
-0.262
-0.270
-0.279
-0.289
-0.299
-0.309
-0.318
-0.327
-0.336
-0.344
-0.352
-0.363
-0.379
-0.401
-0.428
-0.450
-0.454
-0.441
-0.424
-0.412
-0.403
-0.395
-0.386
-0.377
-0.369
-0.361
-0.354
-0.346
-0.337
-0.328
-0.319
-0.309
-0.299
-0.290
-0.281
-0.273
-0.265
-0.257
-0.250
-0.239
-0.246
-0.253
-0.260
-0.268
-0.276
-0.284
-0.292
-0.300
-0.307
-0.314
-0.321
-0.329
-0.337
-0.347
-0.359
-0.372
-0.381
-0.383
-0.380
-0.373
-0.367
-0.361
-0.356
-0.350
-0.345
-0.339
-0.334
-0.328
-0.322
-0.315
-0.308
-0.301
-0.293
-0.285
-0.278
-0.270
-0.263
-0.256
-0.250
-0.243
-0.202
-0.204
-0.207
-0.210
-0.212
-0.214
-0.217
-0.219
-0.221
-0.223
-0.225
-0.226
-0.227
-0.228
-0.229
-0.230
-0.230
-0.230
-0.230
-0.229
-0.228
-0.227
-0.225
-0.224
-0.221
-0.219
-0.216
-0.213
-0.210
-0.207
-0.203
-0.200
-0.197
-0.194
-0.191
-0.188
-0.185
-0.182
-0.179
-0.177
-0.175
-0.206
-0.209
-0.211
-0.214
-0.217
-0.219
-0.222
-0.224
-0.226
-0.228
-0.230
-0.232
-0.233
-0.234
-0.235
-0.236
-0.236
-0.236
-0.236
-0.235
-0.234
-0.233
-0.231
-0.229
-0.227
-0.224
-0.221
-0.217
-0.214
-0.210
-0.207
-0.203
-0.200
-0.196
-0.193
-0.190
-0.187
-0.184
-0.181
-0.179
-0.176
-0.210
-0.213
-0.216
-0.219
-0.222
-0.224
-0.227
-0.230
-0.232
-0.234
-0.236
-0.238
-0.240
-0.241
-0.242
-0.243
-0.243
-0.243
-0.243
-0.242
-0.241
-0.239
-0.237
-0.235
-0.232
-0.229
-0.226
-0.222
-0.218
-0.214
-0.210
-0.206
-0.202
-0.199
-0.195
-0.192
-0.189
-0.186
-0.183
-0.181
-0.178
-0.214
-0.217
-0.220
-0.224
-0.227
-0.230
-0.233
-0.235
-0.238
-0.240
-0.243
-0.244
-0.246
-0.248
-0.249
-0.249
-0.250
-0.250
-0.249
-0.249
-0.247
-0.246
-0.244
-0.241
-0.238
-0.234
-0.230
-0.226
-0.222
-0.217
-0.213
-0.209
-0.205
-0.201
-0.197
-0.194
-0.191
-0.188
-0.185
-0.182
-0.180
-0.218
-0.222
-0.225
-0.229
-0.232
-0.235
-0.238
-0.241
-0.244
-0.247
-0.249
-0.251
-0.253
-0.255
-0.256
-0.257
-0.257
-0.257
-0.257
-0.256
-0.254
-0.252
-0.250
-0.247
-0.243
-0.239
-0.235
-0.230
-0.226
-0.221
-0.216
-0.211
-0.206
-0.202
-0.199
-0.195
-0.192
-0.189
-0.186
-0.184
-0.182
-0.223
-0.226
-0.230
-0.234
-0.237
-0.241
-0.244
-0.247
-0.251
-0.253
-0.256
-0.258
-0.260
-0.262
-0.263
-0.264
-0.265
-0.265
-0.264
-0.263
-0.262
-0.259
-0.257
-0.253
-0.249
-0.245
-0.240
-0.234
-0.229
-0.223
-0.218
-0.213
-0.208
-0.204
-0.200
-0.196
-0.193
-0.190
-0.188
-0.185
-0.183
-0.227
-0.231
-0.235
-0.239
-0.243
-0.247
-0.250
-0.254
-0.257
-0.261
-0.263
-0.266
-0.268
-0.270
-0.271
-0.272
-0.273
-0.273
-0.272
-0.271
-0.269
-0.266
-0.263
-0.259
-0.255
-0.250
-0.244
-0.238
-0.232
-0.226
-0.220
-0.214
-0.209
-0.204
-0.200
-0.197
-0.194
-0.191
-0.189
-0.186
-0.184
-0.231
-0.236
-0.240
-0.244
-0.249
-0.253
-0.257
-0.261
-0.265
-0.268
-0.271
-0.274
-0.276
-0.278
-0.280
-0.281
-0.281
-0.281
-0.280
-0.279
-0.277
-0.274
-0.270
-0.266
-0.261
-0.255
-0.248
-0.242
-0.235
-0.228
-0.221
-0.215
-0.209
-0.205
-0.201
-0.197
-0.194
-0.192
-0.189
-0.187
-0.185
-0.236
-0.241
-0.245
-0.250
-0.255
-0.259
-0.264
-0.268
-0.272
-0.276
-0.280
-0.283
-0.285
-0.288
-0.289
-0.290
-0.290
-0.290
-0.289
-0.288
-0.285
-0.282
-0.278
-0.273
-0.267
-0.260
-0.253
-0.245
-0.237
-0.229
-0.222
-0.215
-0.209
-0.204
-0.200
-0.197
-0.194
-0.192
-0.190
-0.188
-0.187
-0.240
-0.245
-0.250
-0.256
-0.261
-0.266
-0.271
-0.276
-0.281
-0.285
-0.289
-0.292
-0.295
-0.297
-0.299
-0.300
-0.300
-0.300
-0.299
-0.297
-0.294
-0.290
-0.285
-0.280
-0.273
-0.265
-0.257
-0.248
-0.239
-0.230
-0.222
-0.215
-0.208
-0.203
-0.199
-0.196
-0.194
-0.192
-0.191
-0.189
-0.188
-0.245
-0.250
-0.256
-0.261
-0.267
-0.273
-0.279
-0.284
-0.290
-0.294
-0.299
-0.303
-0.306
-0.308
-0.310
-0.311
-0.311
-0.311
-0.310
-0.307
-0.304
-0.299
-0.294
-0.287
-0.279
-0.271
-0.261
-0.251
-0.241
-0.231
-0.222
-0.214
-0.207
-0.202
-0.198
-0.196
-0.194
-0.192
-0.191
-0.190
-0.188
-0.249
-0.255
-0.261
-0.267
-0.274
-0.280
-0.287
-0.293
-0.299
-0.305
-0.310
-0.314
-0.318
-0.321
-0.323
-0.324
-0.324
-0.323
-0.322
-0.319
-0.315
-0.310
-0.303
-0.296
-0.287
-0.277
-0.266
-0.255
-0.243
-0.232
-0.222
-0.213
-0.206
-0.201
-0.197
-0.195
-0.193
-0.192
-0.191
-0.190
-0.189
-0.254
-0.260
-0.267
-0.274
-0.281
-0.288
-0.296
-0.303
-0.310
-0.317
-0.323
-0.328
-0.332
-0.335
-0.337
-0.338
-0.338
-0.337
-0.336
-0.333
-0.328
-0.322
-0.314
-0.305
-0.295
-0.284
-0.271
-0.259
-0.246
-0.233
-0.222
-0.213
-0.205
-0.199
-0.195
-0.193
-0.192
-0.191
-0.191
-0.191
-0.190
-0.258
-0.265
-0.272
-0.280
-0.288
-0.296
-0.305
-0.313
-0.322
-0.330
-0.337
-0.343
-0.347
-0.350
-0.353
-0.354
-0.355
-0.354
-0.353
-0.350
-0.345
-0.337
-0.328
-0.317
-0.304
-0.291
-0.277
-0.263
-0.249
-0.235
-0.223
-0.212
-0.203
-0.197
-0.194
-0.191
-0.191
-0.191
-0.191
-0.191
-0.191
-0.262
-0.270
-0.277
-0.286
-0.295
-0.304
-0.314
-0.325
-0.335
-0.345
-0.353
-0.360
-0.365
-0.369
-0.371
-0.373
-0.374
-0.375
-0.375
-0.373
-0.367
-0.357
-0.344
-0.330
-0.315
-0.300
-0.284
-0.268
-0.252
-0.237
-0.223
-0.210
-0.201
-0.194
-0.190
-0.189
-0.189
-0.189
-0.190
-0.191
-0.192
-0.266
-0.274
-0.282
-0.292
-0.302
-0.313
-0.324
-0.337
-0.349
-0.361
-0.371
-0.380
-0.385
-0.389
-0.392
-0.394
-0.397
-0.401
-0.405
-0.405
-0.399
-0.385
-0.366
-0.345
-0.326
-0.308
-0.291
-0.273
-0.255
-0.237
-0.221
-0.207
-0.196
-0.189
-0.185
-0.184
-0.185
-0.187
-0.189
-0.191
-0.192
-0.270
-0.278
-0.287
-0.297
-0.308
-0.320
-0.334
-0.349
-0.364
-0.379
-0.391
-0.402
-0.408
-0.412
-0.414
-0.418
-0.424
-0.434
-0.446
-0.455
-0.449
-0.426
-0.392
-0.361
-0.336
-0.316
-0.296
-0.276
-0.256
-0.235
-0.216
-0.200
-0.187
-0.179
-0.176
-0.176
-0.178
-0.182
-0.186
-0.189
-0.192
-0.273
-0.281
-0.290
-0.301
-0.313
-0.327
-0.343
-0.360
-0.379
-0.397
-0.413
-0.426
-0.433
-0.437
-0.438
-0.441
-0.452
-0.473
-0.502
-0.529
-0.527
-0.482
-0.419
-0.368
-0.339
-0.318
-0.298
-0.276
-0.253
-0.228
-0.204
-0.184
-0.169
-0.160
-0.158
-0.162
-0.168
-0.175
-0.181
-0.187
-0.191
-0.275
-0.283
-0.293
-0.304
-0.317
-0.332
-0.350
-0.370
-0.392
-0.414
-0.435
-0.451
-0.460
-0.462
-0.460
-0.461
-0.478
-0.516
-0.572
-0.630
-0.632
-0.542
-0.423
-0.345
-0.327
-0.315
-0.295
-0.271
-0.243
-0.212
-0.181
-0.154
-0.136
-0.128
-0.129
-0.138
-0.150
-0.163
-0.174
-0.183
-0.190
-0.276
-0.285
-0.294
-0.305
-0.318
-0.334
-0.353
-0.375
-0.401
-0.428
-0.454
-0.476
-0.488
-0.489
-0.480
-0.474
-0.495
-0.557
-0.644
-0.718
-0.695
-0.537
-0.379
-0.299
-0.309
-0.306
-0.287
-0.260
-0.224
-0.183
-0.141
-0.104
-0.079
-0.072
-0.082
-0.102
-0.125
-0.147
-0.165
-0.178
-0.188
-0.277
-0.284
-0.293
-0.304
-0.316
-0.331
-0.351
-0.375
-0.403
-0.436
-0.468
-0.497
-0.518
-0.521
-0.503
-0.482
-0.509
-0.610
-0.745
-0.797
-0.665
-0.424
-0.290
-0.281
-0.300
-0.298
-0.276
-0.241
-0.194
-0.137
-0.077
-0.022
0.012
0.015
-0.011
-0.051
-0.091
-0.126
-0.153
-0.173
-0.186
-0.276
-0.283
-0.291
-0.299
-0.310
-0.324
-0.342
-0.366
-0.397
-0.433
-0.474
-0.514
-0.548
-0.562
-0.545
-0.511
-0.543
-0.708
-0.995
-1.087
-0.747
-0.412
-0.277
-0.292
-0.313
-0.298
-0.263
-0.213
-0.150
-0.073
0.014
0.098
0.148
0.141
0.088
0.016
-0.051
-0.103
-0.141
-0.167
-0.185
-0.275
-0.280
-0.286
-0.292
-0.299
-0.309
-0.324
-0.347
-0.379
-0.421
-0.470
-0.523
-0.574
-0.609
-0.608
-0.582
-0.615
-0.806
-1.271
-1.446
-0.830
-0.665
-0.499
-0.413
-0.367
-0.307
-0.241
-0.171
-0.090
0.008
0.125
0.244
0.316
0.294
0.199
0.086
-0.011
-0.082
-0.131
-0.164
-0.185
-0.272
-0.276
-0.279
-0.281
-0.283
-0.287
-0.296
-0.315
-0.350
-0.400
-0.461
-0.528
-0.591
-0.644
-0.668
-0.677
-0.706
-0.794
-0.923
-0.723
-0.358
-0.603
-0.624
-0.578
-0.450
-0.304
-0.195
-0.104
-0.009
0.102
0.235
0.373
0.456
0.419
0.287
0.139
0.017
-0.070
-0.127
-0.164
-0.187
-0.270
-0.271
-0.271
-0.268
-0.264
-0.259
-0.260
-0.276
-0.317
-0.385
-0.470
-0.552
-0.618
-0.675
-0.725
-0.786
-0.840
-0.789
-0.570
-0.098
0.033
-0.384
-0.656
-0.728
-0.466
-0.216
-0.083
0.010
0.107
0.213
0.326
0.435
0.495
0.447
0.308
0.150
0.020
-0.071
-0.131
-0.169
-0.192
-0.267
-0.266
-0.263
-0.255
-0.243
-0.228
-0.221
-0.239
-0.303
-0.418
-0.558
-0.663
-0.703
-0.735
-0.797
-0.915
-1.021
-0.897
-0.561
-0.098
0.203
-0.345
-0.636
-0.580
-0.190
0.073
0.154
0.208
0.289
0.366
0.420
0.451
0.446
0.379
0.253
0.111
-0.006
-0.090
-0.145
-0.180
-0.201
-0.264
-0.262
-0.256
-0.244
-0.226
-0.204
-0.194
-0.229
-0.352
-0.591
-0.901
-1.060
-0.973
-0.887
-0.881
-0.954
-1.033
-0.906
-0.621
-0.229
-0.055
-0.163
-0.491
-0.305
0.279
0.644
0.570
0.523
0.584
0.613
0.564
0.465
0.367
0.265
0.151
0.038
-0.055
-0.123
-0.168
-0.196
-0.213
-0.263
-0.260
-0.252
-0.238
-0.217
-0.196
-0.195
-0.266
-0.498
-1.042
-2.042
-2.640
-1.842
-1.606
-1.291
-0.929
-0.723
-0.666
-0.563
-0.241
0.144
2.006
0.476
-0.268
0.270
0.654
0.796
0.955
0.974
0.963
0.767
0.490
0.284
0.142
0.036
-0.050
-0.117
-0.164
-0.196
-0.216
-0.228
-0.262
-0.259
-0.251
-0.238
-0.220
-0.207
-0.223
-0.335
-0.688
-1.747
-5.743
-14.144
-2.825
-6.667
-3.461
-1.188
-0.129
-0.303
-0.434
-0.334
0.002
1.132
0.428
-0.213
-0.039
0.274
0.632
1.012
1.167
1.180
0.863
0.448
0.172
0.014
-0.079
-0.140
-0.182
-0.210
-0.228
-0.239
-0.244
-0.263
-0.260
-0.253
-0.244
-0.232
-0.229
-0.262
-0.394
-0.782
-1.954
-7.103
-23.634
-7.728
-29.467
-6.367
-1.575
-0.426
-0.292
-0.293
-0.277
-0.185
-0.003
0.027
-0.081
-0.084
0.050
0.296
0.658
0.897
0.898
0.615
0.251
0.001
-0.134
-0.199
-0.232
-0.248
-0.257
-0.261
-0.262
-0.261
-0.263
-0.261
-0.257
-0.252
-0.247
-0.254
-0.295
-0.417
-0.718
-1.422
-2.921
-4.248
-4.168
-5.648
-2.294
-0.915
-0.702
-0.350
0.039
-0.194
-0.226
-0.141
-0.030
-0.049
-0.090
-0.070
0.029
0.261
0.452
0.423
0.205
-0.049
-0.221
-0.302
-0.325
-0.323
-0.313
-0.302
-0.292
-0.284
-0.277
-0.263
-0.263
-0.260
-0.258
-0.260
-0.272
-0.313
-0.410
-0.606
-0.955
-1.419
-1.383
4.016
-0.780
-1.296
-2.125
-0.783
-0.394
-0.278
-0.269
-0.259
-0.211
-0.148
-0.122
-0.119
-0.084
0.003
-0.019
0.064
0.063
-0.149
-0.348
-0.457
-0.479
-0.452
-0.411
-0.373
-0.344
-0.322
-0.305
-0.292
-0.263
-0.262
-0.260
-0.260
-0.263
-0.278
-0.314
-0.387
-0.514
-0.707
-0.938
-0.933
0.604
0.566
2.991
-0.717
-0.735
-0.581
-0.439
-0.332
-0.285
-0.263
-0.229
-0.192
-0.150
-0.045
0.400
-0.408
-0.289
-0.133
-0.393
-0.588
-0.665
-0.639
-0.566
-0.488
-0.425
-0.379
-0.346
-0.323
-0.305
-0.260
-0.258
-0.255
-0.252
-0.253
-0.265
-0.295
-0.352
-0.444
-0.581
-0.778
-1.035
-0.920
0.984
4.880
0.743
-0.553
-0.651
-0.471
-0.267
-0.227
-0.300
-0.292
-0.246
-0.171
-0.078
0.002
-0.051
-0.085
-0.277
-0.544
-0.738
-0.806
-0.753
-0.647
-0.543
-0.463
-0.406
-0.366
-0.337
-0.316
-0.255
-0.250
-0.242
-0.232
-0.224
-0.226
-0.248
-0.297
-0.379
-0.498
-0.707
-1.192
-2.339
-1.225
0.141
-0.062
-0.423
-0.491
-0.393
-0.212
-0.242
-0.368
-0.355
-0.280
-0.106
0.026
0.005
-0.104
-0.230
-0.405
-0.616
-0.787
-0.849
-0.792
-0.678
-0.567
-0.482
-0.421
-0.378
-0.347
-0.324
-0.248
-0.237
-0.220
-0.196
-0.167
-0.144
-0.148
-0.200
-0.292
-0.413
-0.591
-0.952
-1.532
-1.188
-0.490
-0.306
-0.314
-0.324
-0.304
-0.283
-0.337
-0.393
-0.392
-0.225
0.379
0.572
0.272
-0.097
-0.313
-0.470
-0.627
-0.755
-0.800
-0.753
-0.657
-0.561
-0.483
-0.426
-0.384
-0.353
-0.330
-0.240
-0.222
-0.191
-0.142
-0.073
0.007
0.051
-0.006
-0.150
-0.302
-0.444
-0.609
-0.736
-0.662
-0.465
-0.312
-0.189
-0.174
-0.266
-0.272
-0.039
-0.286
-0.383
-0.136
1.409
1.690
0.961
-0.092
-0.440
-0.598
-0.669
-0.707
-0.716
-0.677
-0.607
-0.534
-0.472
-0.422
-0.385
-0.356
-0.333
-0.232
-0.206
-0.160
-0.079
0.051
0.239
0.402
0.341
0.091
-0.143
-0.307
-0.424
-0.505
-0.536
-0.545
-0.409
-0.040
-0.011
-0.492
-0.362
-0.347
-0.379
-0.351
-0.213
0.176
0.671
0.492
-0.212
-0.990
-1.457
-0.947
-0.715
-0.646
-0.604
-0.555
-0.503
-0.456
-0.416
-0.383
-0.357
-0.335
-0.226
-0.194
-0.134
-0.026
0.166
0.465
0.769
0.746
0.433
0.103
-0.147
-0.331
-0.480
-0.691
-1.114
-0.988
-0.126
0.001
0.206
0.023
-0.421
-0.383
-0.178
-0.144
-0.151
-0.067
0.044
0.297
0.084
-4.783
-1.319
-0.722
-0.599
-0.553
-0.515
-0.477
-0.441
-0.408
-0.380
-0.356
-0.336
-0.224
-0.190
-0.125
-0.004
0.210
0.538
0.851
0.911
0.844
0.474
0.119
-0.232
-0.494
-0.837
-1.604
-1.363
-0.040
0.874
7.528
1.263
-0.389
-0.231
1.207
0.362
-0.142
-0.192
0.299
2.009
2.887
-0.967
-0.878
-0.635
-0.556
-0.521
-0.491
-0.461
-0.431
-0.403
-0.378
-0.356
-0.336
-0.228
-0.196
-0.136
-0.027
0.159
0.427
0.668
0.772
0.893
0.681
0.423
-0.166
-0.476
-0.694
-0.908
-0.493
0.344
0.390
6.993
0.102
-1.139
-0.308
0.883
0.692
-0.173
-0.291
0.496
4.563
2.375
0.110
-0.473
-0.546
-0.533
-0.509
-0.482
-0.454
-0.426
-0.400
-0.376
-0.355
-0.337
-0.235
-0.209
-0.161
-0.080
0.049
0.222
0.401
0.558
0.509
0.516
0.209
-0.423
-0.515
-0.558
-0.667
-0.361
-0.316
-1.735
0.568
-11.214
-2.964
-0.195
0.603
1.630
-1.350
-0.712
0.007
0.381
1.409
-0.115
-0.511
-0.572
-0.553
-0.519
-0.486
-0.455
-0.426
-0.400
-0.376
-0.355
-0.337
-0.244
-0.225
-0.190
-0.132
-0.045
0.063
0.260
1.002
-0.239
-0.246
-0.211
-1.785
-1.008
-0.678
-0.722
-0.415
-0.245
-0.443
-0.784
-2.090
-0.247
2.671
-7.110
3.606
-13.349
-1.260
5.061
-8.511
-1.374
-0.964
-0.844
-0.705
-0.612
-0.550
-0.502
-0.463
-0.430
-0.402
-0.377
-0.356
-0.337
-0.254
-0.240
-0.211
-0.155
-0.055
0.047
0.166
0.444
-6.816
-4.228
-2.449
-4.585
-2.056
-1.628
-0.861
-0.365
-0.100
-0.030
-0.361
-0.816
-0.559
-1.799
-5.743
-1.277
-2.965
-1.329
-0.385
-0.394
-0.671
-1.702
-1.208
-0.859
-0.686
-0.589
-0.524
-0.475
-0.437
-0.406
-0.379
-0.357
-0.337
-0.262
-0.251
-0.221
-0.136
0.194
0.588
0.362
0.605
2.044
0.760
-1.479
-2.352
-2.012
-1.649
-0.901
-0.464
-0.248
-0.246
-0.465
-0.724
-0.543
0.219
2.459
0.926
-1.018
-1.206
-2.681
0.759
-0.798
-1.633
-1.285
-0.948
-0.750
-0.629
-0.547
-0.488
-0.444
-0.409
-0.381
-0.357
-0.337
-0.269
-0.254
-0.207
-0.104
0.667
5.284
0.759
2.333
1.385
0.279
-1.207
-2.619
-2.144
-1.256
-0.916
-0.702
-0.491
-0.429
-0.500
-0.567
-0.460
-0.131
3.431
0.761
-4.167
-1.215
-1.830
0.074
-0.822
-1.371
-1.265
-1.015
-0.809
-0.667
-0.569
-0.501
-0.450
-0.412
-0.381
-0.357
-0.336
-0.276
-0.256
-0.155
0.344
-1.194
-7.877
0.330
1.272
0.312
-0.544
-1.229
-1.592
-1.227
-1.207
-1.134
-0.982
-0.685
-0.482
-0.418
-0.443
-0.462
-0.546
-0.842
-4.108
-4.452
-1.746
-0.983
-0.452
-1.155
-1.699
-1.499
-1.151
-0.882
-0.704
-0.588
-0.510
-0.454
-0.413
-0.381
-0.355
-0.334
-0.285
-0.271
-0.172
0.466
0.930
-1.715
0.055
-0.083
-0.613
-1.121
-0.956
4.239
2.583
-0.843
-1.089
-0.998
-0.885
-0.533
-0.091
-0.291
-0.459
-0.684
-1.148
-2.245
-2.730
-2.004
-0.951
-0.829
-2.574
-3.050
-2.127
-1.374
-0.963
-0.736
-0.601
-0.514
-0.454
-0.411
-0.378
-0.353
-0.332
-0.296
-0.301
-0.289
-0.261
-0.504
-1.069
-1.141
-0.991
-2.147
-3.666
-1.559
1.516
1.002
-0.402
-0.772
-0.785
-0.759
-0.318
0.233
-0.170
-0.499
-1.336
-1.531
-4.674
-7.991
-2.915
-2.918
-3.121
-4.589
-5.102
-2.762
-1.537
-1.009
-0.748
-0.602
-0.511
-0.450
-0.407
-0.374
-0.348
-0.328
-0.305
-0.326
-0.358
-0.431
-0.613
-0.887
-1.026
-1.140
-3.650
-9.397
-2.025
-0.414
-0.078
-0.436
-0.621
-0.625
-0.470
-0.164
-0.010
-0.177
-0.165
-1.236
1.680
2.468
-5.189
-3.224
-5.980
-9.763
-5.489
-4.191
-2.482
-1.463
-0.977
-0.728
-0.588
-0.500
-0.441
-0.399
-0.368
-0.343
-0.323
-0.309
-0.334
-0.374
-0.441
-0.548
-0.678
-0.778
-0.923
-1.459
-1.909
-1.481
-1.062
-0.760
-0.636
-0.604
-0.552
-0.452
-0.302
-0.237
-0.282
-0.058
0.160
1.229
1.073
-1.254
-2.395
-4.883
-7.071
-4.167
-2.690
-1.808
-1.221
-0.879
-0.680
-0.559
-0.481
-0.428
-0.389
-0.359
-0.336
-0.317
-0.307
-0.332
-0.367
-0.417
-0.484
-0.562
-0.643
-0.752
-0.923
-1.076
-1.090
-0.986
-0.749
-0.395
-0.527
-0.444
-0.397
-0.365
-0.334
-0.340
-0.288
-0.118
0.423
0.232
-0.689
-1.495
-2.375
-2.819
-2.338
-1.744
-1.300
-0.979
-0.762
-0.618
-0.522
-0.457
-0.411
-0.376
-0.349
-0.328
-0.311
-0.301
-0.323
-0.352
-0.390
-0.438
-0.493
-0.558
-0.639
-0.736
-0.823
-0.859
-0.815
-0.652
-0.450
-0.378
-0.144
-0.239
-0.376
-0.304
-0.295
-0.324
-0.347
-0.322
-0.369
-0.618
-0.999
-1.349
-1.502
-1.398
-1.181
-0.967
-0.788
-0.653
-0.555
-0.483
-0.431
-0.392
-0.362
-0.339
-0.319
-0.303
-0.294
-0.313
-0.337
-0.366
-0.402
-0.444
-0.493
-0.552
-0.614
-0.667
-0.691
-0.656
-0.507
-0.274
-0.242
-0.312
-1.792
-0.698
-0.300
-0.287
-0.363
-0.525
-0.669
-0.658
-0.667
-0.789
-0.927
-0.987
-0.952
-0.858
-0.750
-0.649
-0.564
-0.497
-0.445
-0.405
-0.373
-0.348
-0.327
-0.310
-0.296
-0.286
-0.302
-0.321
-0.345
-0.372
-0.404
-0.441
-0.482
-0.523
-0.556
-0.568
-0.539
-0.421
-0.201
-0.049
2.891
-3.377
-0.989
-0.753
-0.557
-0.523
-0.728
-0.941
-0.845
-0.710
-0.691
-0.720
-0.736
-0.715
-0.668
-0.608
-0.548
-0.494
-0.449
-0.411
-0.380
-0.354
-0.334
-0.316
-0.301
-0.288
-0.277
-0.291
-0.307
-0.326
-0.347
-0.372
-0.399
-0.427
-0.455
-0.477
-0.485
-0.472
-0.423
-0.344
-0.151
0.916
-0.575
-2.576
-2.609
-1.019
-0.682
-0.764
-0.888
-0.802
-0.671
-0.612
-0.600
-0.593
-0.577
-0.548
-0.513
-0.476
-0.440
-0.409
-0.381
-0.357
-0.337
-0.320
-0.305
-0.292
-0.280
-0.269
-0.281
-0.294
-0.309
-0.326
-0.345
-0.365
-0.385
-0.405
-0.420
-0.429
-0.427
-0.414
-0.392
-0.367
-0.417
-0.872
-1.998
-2.004
-1.016
-0.686
-0.659
-0.683
-0.646
-0.579
-0.536
-0.515
-0.503
-0.488
-0.470
-0.447
-0.423
-0.399
-0.376
-0.355
-0.337
-0.321
-0.307
-0.294
-0.283
-0.272
-0.261
-0.271
-0.282
-0.295
-0.308
-0.323
-0.338
-0.353
-0.368
-0.380
-0.388
-0.393
-0.394
-0.397
-0.416
-0.489
-0.672
-0.921
-0.937
-0.730
-0.591
-0.549
-0.540
-0.521
-0.493
-0.468
-0.452
-0.440
-0.429
-0.415
-0.399
-0.383
-0.366
-0.349
-0.334
-0.319
-0.306
-0.294
-0.284
-0.274
-0.265
-0.254
-0.262
-0.272
-0.282
-0.293
-0.304
-0.316
-0.328
-0.339
-0.349
-0.358
-0.364
-0.371
-0.381
-0.401
-0.443
-0.511
-0.576
-0.586
-0.540
-0.492
-0.467
-0.454
-0.443
-0.428
-0.415
-0.404
-0.395
-0.385
-0.375
-0.364
-0.352
-0.339
-0.327
-0.315
-0.304
-0.293
-0.283
-0.274
-0.265
-0.257
-0.246
-0.254
-0.262
-0.271
-0.280
-0.289
-0.299
-0.308
-0.317
-0.325
-0.333
-0.340
-0.347
-0.357
-0.372
-0.394
-0.421
-0.444
-0.449
-0.437
-0.421
-0.408
-0.399
-0.391
-0.383
-0.375
-0.367
-0.360
-0.353
-0.345
-0.337
-0.328
-0.318
-0.309
-0.299
-0.290
-0.281
-0.273
-0.265
-0.257
-0.250
-0.240
-0.246
-0.253
-0.261
-0.268
-0.276
-0.284
-0.292
-0.299
-0.306
-0.313
-0.319
-0.326
-0.334
-0.344
-0.356
-0.368
-0.378
-0.381
-0.378
-0.372
-0.366
-0.360
-0.355
-0.350
-0.344
-0.339
-0.334
-0.328
-0.322
-0.315
-0.308
-0.301
-0.293
-0.285
-0.278
-0.270
-0.263
-0.256
-0.250
-0.243
-0.204
-0.206
-0.209
-0.212
-0.214
-0.217
-0.219
-0.222
-0.224
-0.226
-0.227
-0.229
-0.230
-0.232
-0.233
-0.233
-0.234
-0.234
-0.234
-0.233
-0.232
-0.231
-0.229
-0.227
-0.225
-0.222
-0.219
-0.216
-0.212
-0.209
-0.205
-0.202
-0.198
-0.195
-0.192
-0.188
-0.186
-0.183
-0.180
-0.177
-0.175
-0.208
-0.211
-0.214
-0.216
-0.219
-0.222
-0.225
-0.227
-0.229
-0.231
-0.233
-0.235
-0.237
-0.238
-0.239
-0.240
-0.240
-0.240
-0.240
-0.240
-0.239
-0.237
-0.235
-0.233
-0.231
-0.228
-0.224
-0.221
-0.217
-0.213
-0.209
-0.205
-0.201
-0.197
-0.194
-0.191
-0.188
-0.185
-0.182
-0.179
-0.177
-0.212
-0.215
-0.218
-0.221
-0.224
-0.227
-0.230
-0.233
-0.235
-0.238
-0.240
-0.242
-0.243
-0.245
-0.246
-0.247
-0.247
-0.247
-0.247
-0.247
-0.245
-0.244
-0.242
-0.239
-0.236
-0.233
-0.229
-0.225
-0.221
-0.216
-0.212
-0.208
-0.203
-0.200
-0.196
-0.192
-0.189
-0.186
-0.184
-0.181
-0.179
-0.216
-0.220
-0.223
-0.226
-0.229
-0.233
-0.236
-0.239
-0.241
-0.244
-0.246
-0.248
-0.250
-0.252
-0.253
-0.254
-0.255
-0.255
-0.255
-0.254
-0.253
-0.251
-0.249
-0.246
-0.242
-0.239
-0.234
-0.230
-0.225
-0.220
-0.215
-0.210
-0.205
-0.201
-0.197
-0.194
-0.191
-0.188
-0.185
-0.182
-0.180
-0.221
-0.224
-0.228
-0.231
-0.235
-0.238
-0.242
-0.245
-0.248
-0.251
-0.253
-0.256
-0.258
-0.259
-0.261
-0.262
-0.262
-0.262
-0.262
-0.261
-0.260
-0.258
-0.256
-0.252
-0.249
-0.244
-0.239
-0.234
-0.228
-0.223
-0.217
-0.212
-0.207
-0.202
-0.198
-0.195
-0.192
-0.189
-0.186
-0.184
-0.181
-0.225
-0.229
-0.233
-0.237
-0.240
-0.244
-0.248
-0.251
-0.255
-0.258
-0.261
-0.263
-0.265
-0.267
-0.269
-0.270
-0.270
-0.271
-0.270
-0.269
-0.268
-0.266
-0.263
-0.259
-0.255
-0.250
-0.244
-0.238
-0.231
-0.225
-0.219
-0.213
-0.208
-0.203
-0.199
-0.195
-0.192
-0.189
-0.187
-0.185
-0.183
-0.230
-0.234
-0.238
-0.242
-0.246
-0.250
-0.254
-0.258
-0.262
-0.265
-0.268
-0.271
-0.274
-0.276
-0.277
-0.278
-0.279
-0.279
-0.279
-0.278
-0.276
-0.273
-0.270
-0.266
-0.261
-0.255
-0.248
-0.241
-0.234
-0.227
-0.220
-0.213
-0.208
-0.203
-0.199
-0.195
-0.192
-0.190
-0.188
-0.185
-0.184
-0.234
-0.239
-0.243
-0.248
-0.252
-0.257
-0.261
-0.265
-0.269
-0.273
-0.277
-0.280
-0.282
-0.285
-0.286
-0.288
-0.288
-0.288
-0.288
-0.286
-0.284
-0.281
-0.277
-0.273
-0.267
-0.260
-0.252
-0.244
-0.236
-0.228
-0.220
-0.213
-0.207
-0.202
-0.198
-0.194
-0.192
-0.190
-0.188
-0.186
-0.184
-0.239
-0.244
-0.249
-0.254
-0.259
-0.263
-0.268
-0.273
-0.278
-0.282
-0.286
-0.289
-0.292
-0.294
-0.296
-0.297
-0.298
-0.298
-0.297
-0.295
-0.293
-0.289
-0.285
-0.279
-0.273
-0.265
-0.256
-0.247
-0.237
-0.228
-0.219
-0.211
-0.205
-0.200
-0.196
-0.193
-0.191
-0.189
-0.188
-0.186
-0.185
-0.243
-0.249
-0.254
-0.260
-0.265
-0.271
-0.276
-0.281
-0.287
-0.291
-0.296
-0.299
-0.303
-0.305
-0.307
-0.308
-0.309
-0.308
-0.307
-0.305
-0.302
-0.298
-0.293
-0.287
-0.279
-0.270
-0.260
-0.249
-0.238
-0.227
-0.217
-0.209
-0.202
-0.197
-0.193
-0.191
-0.189
-0.188
-0.187
-0.187
-0.186
-0.248
-0.254
-0.260
-0.266
-0.272
-0.278
-0.284
-0.291
-0.296
-0.302
-0.307
-0.311
-0.315
-0.317
-0.319
-0.320
-0.321
-0.320
-0.319
-0.316
-0.313
-0.308
-0.302
-0.294
-0.285
-0.275
-0.264
-0.251
-0.239
-0.226
-0.215
-0.206
-0.199
-0.194
-0.190
-0.189
-0.188
-0.187
-0.187
-0.187
-0.186
-0.253
-0.259
-0.265
-0.272
-0.279
-0.286
-0.293
-0.300
-0.307
-0.314
-0.319
-0.324
-0.328
-0.331
-0.333
-0.334
-0.334
-0.333
-0.332
-0.329
-0.325
-0.319
-0.312
-0.303
-0.293
-0.281
-0.268
-0.254
-0.240
-0.226
-0.213
-0.203
-0.195
-0.190
-0.187
-0.186
-0.186
-0.186
-0.186
-0.187
-0.187
-0.257
-0.264
-0.271
-0.279
-0.287
-0.295
-0.303
-0.311
-0.320
-0.327
-0.334
-0.339
-0.344
-0.347
-0.349
-0.350
-0.350
-0.349
-0.347
-0.344
-0.339
-0.332
-0.323
-0.313
-0.301
-0.288
-0.273
-0.257
-0.241
-0.226
-0.212
-0.200
-0.192
-0.187
-0.184
-0.183
-0.184
-0.185
-0.186
-0.187
-0.187
-0.262
-0.269
-0.277
-0.285
-0.294
-0.304
-0.314
-0.324
-0.333
-0.343
-0.351
-0.357
-0.362
-0.365
-0.367
-0.368
-0.368
-0.368
-0.366
-0.363
-0.357
-0.349
-0.338
-0.326
-0.312
-0.296
-0.280
-0.262
-0.244
-0.227
-0.212
-0.199
-0.189
-0.184
-0.181
-0.181
-0.182
-0.183
-0.185
-0.187
-0.188
-0.266
-0.274
-0.283
-0.292
-0.302
-0.313
-0.325
-0.337
-0.349
-0.361
-0.371
-0.379
-0.384
-0.387
-0.389
-0.390
-0.391
-0.391
-0.391
-0.389
-0.383
-0.372
-0.358
-0.341
-0.324
-0.306
-0.288
-0.269
-0.249
-0.229
-0.212
-0.197
-0.187
-0.180
-0.177
-0.177
-0.179
-0.181
-0.184
-0.186
-0.188
-0.270
-0.279
-0.288
-0.298
-0.310
-0.323
-0.337
-0.352
-0.367
-0.382
-0.394
-0.404
-0.410
-0.413
-0.414
-0.415
-0.417
-0.422
-0.428
-0.431
-0.425
-0.408
-0.384
-0.360
-0.338
-0.318
-0.297
-0.276
-0.254
-0.232
-0.212
-0.195
-0.182
-0.175
-0.172
-0.172
-0.175
-0.178
-0.182
-0.186
-0.188
-0.274
-0.283
-0.292
-0.304
-0.317
-0.332
-0.348
-0.367
-0.386
-0.405
-0.422
-0.434
-0.441
-0.443
-0.443
-0.443
-0.449
-0.462
-0.483
-0.502
-0.501
-0.469
-0.423
-0.382
-0.352
-0.328
-0.306
-0.282
-0.258
-0.232
-0.208
-0.188
-0.173
-0.164
-0.161
-0.163
-0.167
-0.173
-0.179
-0.184
-0.188
-0.277
-0.286
-0.296
-0.308
-0.323
-0.340
-0.359
-0.382
-0.406
-0.431
-0.453
-0.469
-0.476
-0.476
-0.472
-0.471
-0.483
-0.514
-0.570
-0.642
-0.664
-0.585
-0.470
-0.393
-0.357
-0.334
-0.311
-0.286
-0.258
-0.227
-0.197
-0.171
-0.152
-0.142
-0.140
-0.146
-0.154
-0.164
-0.174
-0.181
-0.187
-0.279
-0.288
-0.299
-0.311
-0.326
-0.345
-0.368
-0.394
-0.424
-0.457
-0.485
-0.507
-0.515
-0.511
-0.496
-0.488
-0.506
-0.569
-0.694
-0.906
-1.031
-0.778
-0.482
-0.301
-0.336
-0.329
-0.309
-0.284
-0.250
-0.211
-0.171
-0.135
-0.109
-0.099
-0.102
-0.116
-0.133
-0.150
-0.165
-0.177
-0.186
-0.279
-0.289
-0.299
-0.311
-0.327
-0.346
-0.371
-0.401
-0.437
-0.476
-0.514
-0.544
-0.558
-0.547
-0.511
-0.473
-0.492
-0.610
-0.809
-1.177
-1.454
-0.837
-0.350
-0.003
-0.304
-0.309
-0.298
-0.274
-0.232
-0.178
-0.119
-0.065
-0.029
-0.020
-0.036
-0.066
-0.099
-0.129
-0.153
-0.171
-0.183
-0.279
-0.288
-0.297
-0.308
-0.323
-0.341
-0.366
-0.398
-0.438
-0.484
-0.532
-0.575
-0.603
-0.597
-0.526
-0.406
-0.403
-0.634
-0.921
-1.115
-0.888
-0.105
0.081
-0.145
-0.281
-0.294
-0.287
-0.256
-0.199
-0.121
-0.028
0.062
0.120
0.123
0.077
0.012
-0.051
-0.101
-0.138
-0.163
-0.180
-0.278
-0.285
-0.292
-0.301
-0.313
-0.328
-0.349
-0.380
-0.420
-0.472
-0.531
-0.593
-0.652
-0.683
-0.598
-0.375
-0.321
-0.726
-1.484
-1.961
-0.785
0.742
0.634
-0.040
-0.262
-0.304
-0.283
-0.231
-0.150
-0.035
0.114
0.278
0.386
0.369
0.254
0.121
0.011
-0.068
-0.121
-0.156
-0.178
-0.275
-0.280
-0.285
-0.289
-0.295
-0.303
-0.317
-0.340
-0.378
-0.433
-0.502
-0.584
-0.683
-0.782
-0.752
-0.522
-0.477
-0.924
-3.231
-9.077
-1.178
-2.123
-0.619
-0.361
-0.381
-0.340
-0.275
-0.195
-0.086
0.072
0.300
0.592
0.816
0.744
0.489
0.249
0.077
-0.035
-0.106
-0.150
-0.177
-0.272
-0.274
-0.274
-0.272
-0.269
-0.264
-0.263
-0.273
-0.304
-0.361
-0.443
-0.542
-0.659
-0.789
-0.829
-0.729
-0.735
-0.919
-1.513
-0.608
2.785
-1.999
-0.693
-0.870
-0.643
-0.382
-0.247
-0.143
-0.013
0.179
0.466
0.877
1.227
1.093
0.697
0.356
0.127
-0.014
-0.098
-0.149
-0.178
-0.267
-0.266
-0.262
-0.251
-0.234
-0.209
-0.182
-0.169
-0.187
-0.254
-0.364
-0.481
-0.592
-0.709
-0.801
-0.913
-1.095
-0.992
-0.464
1.510
1.626
-0.187
-1.040
-2.540
-0.950
-0.294
-0.152
-0.061
0.070
0.262
0.536
0.899
1.197
1.118
0.746
0.383
0.136
-0.014
-0.102
-0.154
-0.184
-0.263
-0.258
-0.248
-0.228
-0.194
-0.141
-0.075
-0.029
-0.041
-0.138
-0.311
-0.452
-0.524
-0.626
-0.803
-1.219
-2.136
-1.545
-0.536
0.868
0.878
-0.291
-1.052
-1.574
0.026
0.217
0.087
0.068
0.169
0.329
0.526
0.741
0.898
0.854
0.599
0.308
0.096
-0.037
-0.118
-0.165
-0.193
-0.259
-0.251
-0.236
-0.208
-0.157
-0.076
0.031
0.098
0.045
-0.153
-0.462
-0.581
-0.357
-0.313
-0.570
-1.201
-2.360
-1.625
-0.727
-0.208
-0.114
-0.294
-0.409
0.450
2.676
1.707
0.607
0.234
0.297
0.411
0.502
0.567
0.590
0.523
0.361
0.172
0.021
-0.081
-0.145
-0.183
-0.206
-0.256
-0.247
-0.228
-0.194
-0.135
-0.041
0.073
0.125
-0.023
-0.471
-1.250
-1.426
0.640
0.978
0.886
-0.363
-0.747
-0.775
-0.587
-0.336
-0.243
-0.292
-0.407
0.261
2.590
1.084
0.513
0.325
0.422
0.499
0.488
0.427
0.352
0.260
0.147
0.032
-0.064
-0.133
-0.178
-0.205
-0.221
-0.254
-0.244
-0.225
-0.191
-0.134
-0.050
0.036
0.044
-0.195
-1.020
-3.339
-5.424
0.236
-0.544
-0.231
-0.170
3.783
0.164
-0.375
-0.362
-0.339
-0.395
-0.503
-0.481
-0.678
-0.073
0.069
0.173
0.400
0.493
0.425
0.294
0.169
0.068
-0.017
-0.088
-0.145
-0.186
-0.213
-0.229
-0.238
-0.254
-0.245
-0.228
-0.198
-0.151
-0.090
-0.041
-0.080
-0.357
-1.274
-4.068
-7.563
-2.989
-3.720
-1.907
-1.854
-0.600
-0.078
-0.189
-0.266
-0.317
-0.336
-0.283
-0.240
-0.352
-0.310
-0.642
-0.369
0.170
0.311
0.258
0.129
0.003
-0.087
-0.148
-0.189
-0.217
-0.236
-0.247
-0.253
-0.255
-0.254
-0.247
-0.233
-0.210
-0.178
-0.142
-0.126
-0.183
-0.411
-0.979
-2.057
-2.858
-2.483
-2.301
0.826
-0.192
-0.599
0.097
0.192
-0.155
-0.268
-0.244
-0.148
-0.085
-0.174
-0.451
-1.064
-0.557
0.132
0.153
0.069
-0.052
-0.158
-0.225
-0.260
-0.275
-0.280
-0.281
-0.279
-0.276
-0.272
-0.254
-0.248
-0.237
-0.221
-0.201
-0.185
-0.188
-0.241
-0.390
-0.668
-1.030
-1.152
-0.691
-0.609
-2.364
-8.605
1.108
0.160
-0.157
-0.250
-0.275
-0.237
-0.160
-0.101
-0.144
-0.255
-0.277
0.156
0.397
0.156
-0.067
-0.215
-0.309
-0.351
-0.359
-0.350
-0.335
-0.320
-0.307
-0.296
-0.287
-0.253
-0.247
-0.237
-0.225
-0.212
-0.204
-0.213
-0.256
-0.347
-0.494
-0.670
-0.773
-0.557
0.605
-0.312
-3.835
-0.473
-1.087
-0.571
-0.373
-0.308
-0.269
-0.215
-0.169
-0.158
-0.109
0.097
0.514
1.470
0.253
-0.171
-0.350
-0.437
-0.459
-0.442
-0.412
-0.380
-0.353
-0.331
-0.314
-0.300
-0.249
-0.241
-0.230
-0.215
-0.199
-0.190
-0.196
-0.227
-0.292
-0.402
-0.587
-0.944
-0.535
8.925
2.608
-0.219
-2.059
-1.693
-0.720
-0.404
-0.319
-0.299
-0.248
-0.199
-0.174
-0.093
0.050
0.277
0.649
0.044
-0.293
-0.458
-0.532
-0.537
-0.503
-0.457
-0.413
-0.377
-0.350
-0.328
-0.311
-0.243
-0.230
-0.212
-0.186
-0.156
-0.130
-0.122
-0.144
-0.203
-0.316
-0.573
-1.471
-9.624
-4.032
-0.081
-0.376
-0.851
-0.817
-0.519
-0.349
-0.314
-0.329
-0.309
-0.251
-0.148
-0.050
-0.005
-0.018
-0.081
-0.236
-0.407
-0.531
-0.587
-0.579
-0.535
-0.482
-0.434
-0.394
-0.363
-0.338
-0.319
-0.233
-0.214
-0.182
-0.133
-0.066
0.009
0.059
0.042
-0.043
-0.188
-0.451
-1.082
-2.737
-2.032
-0.630
-0.368
-0.362
-0.349
-0.296
-0.265
-0.298
-0.349
-0.359
-0.262
0.151
0.206
0.063
-0.089
-0.201
-0.304
-0.450
-0.560
-0.599
-0.585
-0.541
-0.489
-0.441
-0.402
-0.370
-0.345
-0.325
-0.223
-0.193
-0.141
-0.053
0.089
0.292
0.479
0.467
0.256
0.009
-0.249
-0.547
-0.785
-0.670
-0.375
-0.191
-0.022
0.010
-0.177
-0.217
-0.305
-0.387
-0.408
-0.333
0.852
0.411
0.045
-0.180
-0.177
-0.053
-0.403
-0.556
-0.586
-0.567
-0.528
-0.483
-0.440
-0.404
-0.374
-0.349
-0.329
-0.212
-0.172
-0.096
0.045
0.312
0.807
1.536
1.510
0.822
0.309
-0.042
-0.274
-0.364
-0.278
-0.198
-0.174
0.671
2.474
-1.163
-0.400
-0.592
-0.564
-0.455
-0.455
-0.492
-0.307
-0.150
-0.570
-1.203
0.446
-0.453
-0.572
-0.569
-0.544
-0.508
-0.471
-0.434
-0.402
-0.375
-0.351
-0.332
-0.205
-0.156
-0.060
0.131
0.530
1.404
3.257
3.206
1.649
0.754
0.163
-0.153
-0.289
-0.404
-1.795
-2.280
0.405
0.363
-12.766
-0.998
-1.597
-0.836
-0.364
-0.296
-0.372
-0.288
-0.087
-0.273
-3.564
-1.488
-0.743
-0.607
-0.556
-0.523
-0.491
-0.459
-0.428
-0.399
-0.374
-0.352
-0.333
-0.204
-0.152
-0.048
0.163
0.623
1.604
2.936
2.977
2.754
1.352
0.333
-0.129
-0.353
-0.856
-6.818
-8.655
0.576
-0.341
-1.042
-0.595
-1.322
-0.613
0.264
0.242
-0.151
-0.176
0.300
1.600
2.324
-0.173
-0.614
-0.581
-0.542
-0.510
-0.481
-0.451
-0.423
-0.397
-0.374
-0.353
-0.334
-0.209
-0.161
-0.067
0.119
0.507
1.278
2.101
2.095
2.421
1.207
0.286
-0.190
-0.365
-0.595
-0.982
0.685
5.073
-0.184
0.881
0.071
-0.375
-0.503
1.933
2.422
0.035
-0.213
0.397
2.828
1.247
-0.064
-0.484
-0.553
-0.539
-0.510
-0.479
-0.450
-0.422
-0.396
-0.374
-0.353
-0.335
-0.219
-0.181
-0.110
0.022
0.256
0.612
0.897
0.852
0.634
0.281
-0.123
-0.366
-0.076
-0.374
-1.691
-0.245
0.367
-12.447
-2.134
-1.153
-0.974
-1.105
1.676
2.992
-0.474
-0.579
-0.109
0.098
-0.015
-0.393
-0.576
-0.597
-0.565
-0.525
-0.487
-0.454
-0.424
-0.397
-0.374
-0.354
-0.336
-0.233
-0.205
-0.157
-0.076
0.040
0.160
0.183
-0.054
-0.487
-0.491
-0.640
-0.844
0.604
3.499
-2.490
-0.678
0.305
2.843
0.934
-0.561
-0.602
-0.078
-0.466
1.783
-2.474
-1.115
-0.249
-1.012
-1.074
-0.948
-0.821
-0.707
-0.620
-0.554
-0.503
-0.462
-0.428
-0.400
-0.375
-0.354
-0.336
-0.246
-0.228
-0.194
-0.136
-0.054
-0.007
-0.080
-0.351
-0.355
-0.173
-1.023
-1.634
-2.944
-7.999
-0.759
0.066
0.443
1.401
0.531
-1.841
-1.595
-0.849
-1.433
-0.951
-1.620
-1.227
-1.048
-1.374
-2.234
-1.582
-1.090
-0.831
-0.683
-0.589
-0.522
-0.473
-0.434
-0.403
-0.377
-0.355
-0.336
-0.257
-0.245
-0.217
-0.151
0.016
0.144
0.064
0.374
3.269
2.289
-0.858
-1.918
-3.085
-4.179
0.642
0.187
-0.042
-0.052
-0.591
-2.067
-1.417
0.881
-1.288
-0.818
-0.511
0.629
-9.770
-1.658
-3.224
-1.880
-1.221
-0.914
-0.738
-0.622
-0.542
-0.484
-0.440
-0.406
-0.378
-0.355
-0.335
-0.267
-0.256
-0.228
-0.163
0.076
0.430
0.190
0.842
1.126
0.367
-1.022
-4.470
-3.539
-1.803
-0.808
-0.488
-0.410
-0.403
-0.597
-0.864
-0.708
-1.020
-9.753
-1.487
-0.694
1.984
-4.887
-1.801
-1.748
-1.552
-1.224
-0.969
-0.783
-0.652
-0.560
-0.494
-0.445
-0.408
-0.378
-0.354
-0.334
-0.276
-0.266
-0.228
-0.167
-0.371
-0.576
-0.209
0.033
-0.179
-0.729
-1.719
-8.827
-4.084
-1.545
-1.080
-0.806
-0.563
-0.268
-0.469
-0.484
-0.454
-0.759
-1.407
-1.304
-1.695
-1.840
-1.823
-1.479
-1.498
-1.504
-1.301
-1.044
-0.830
-0.678
-0.574
-0.501
-0.448
-0.408
-0.377
-0.353
-0.333
-0.286
-0.282
-0.252
-0.197
-0.394
-0.696
-0.452
-0.288
-0.427
-0.989
-1.736
-0.401
-0.049
-0.834
-0.954
-0.850
-0.722
-0.495
-0.379
-0.303
-0.219
-0.087
-0.324
-1.378
-2.188
-2.358
-1.954
-1.745
-1.879
-1.856
-1.521
-1.149
-0.876
-0.698
-0.581
-0.503
-0.447
-0.406
-0.375
-0.350
-0.330
-0.296
-0.305
-0.311
-0.335
-0.457
-0.600
-0.501
-0.081
0.604
2.270
-6.153
3.013
2.127
0.349
-0.654
-0.733
-0.631
-0.504
-0.323
-0.256
-0.293
-0.791
-1.009
-2.291
-3.274
-2.516
-2.374
-2.423
-2.458
-2.261
-1.714
-1.217
-0.897
-0.702
-0.579
-0.498
-0.442
-0.402
-0.370
-0.346
-0.326
-0.304
-0.323
-0.351
-0.403
-0.492
-0.571
-0.477
0.147
1.287
5.267
-2.913
-0.734
0.574
0.250
-0.569
-0.621
-0.257
-0.310
-0.306
-0.189
0.758
-3.178
-8.331
-1.242
-2.619
-2.378
-2.801
-3.146
-2.760
-2.236
-1.649
-1.174
-0.869
-0.682
-0.565
-0.487
-0.433
-0.394
-0.364
-0.340
-0.321
-0.307
-0.330
-0.363
-0.412
-0.478
-0.533
-0.521
-0.375
-0.353
-0.731
-1.258
-1.073
-0.837
-0.881
-0.705
-0.611
-0.493
-0.409
-0.349
-0.210
0.661
1.282
-0.698
-0.508
-1.294
-1.822
-2.466
-2.807
-2.379
-1.836
-1.386
-1.035
-0.796
-0.641
-0.539
-0.470
-0.420
-0.384
-0.356
-0.334
-0.316
-0.305
-0.328
-0.359
-0.399
-0.449
-0.502
-0.547
-0.603
-0.733
-0.930
-1.041
-1.014
-0.979
-0.954
-0.745
-0.598
-0.506
-0.446
-0.395
-0.332
-0.209
-0.196
-0.313
-0.481
-0.872
-1.287
-1.682
-1.859
-1.682
-1.380
-1.099
-0.873
-0.706
-0.589
-0.506
-0.447
-0.405
-0.372
-0.347
-0.326
-0.309
-0.300
-0.321
-0.347
-0.381
-0.421
-0.468
-0.525
-0.601
-0.707
-0.815
-0.872
-0.874
-0.747
-0.290
-0.580
-0.530
-0.512
-0.485
-0.429
-0.395
-0.383
-0.398
-0.443
-0.540
-0.720
-0.943
-1.137
-1.222
-1.162
-1.021
-0.866
-0.729
-0.618
-0.534
-0.471
-0.423
-0.387
-0.359
-0.336
-0.318
-0.302
-0.293
-0.311
-0.333
-0.361
-0.394
-0.433
-0.481
-0.540
-0.610
-0.671
-0.703
-0.683
-0.450
0.443
-0.267
-0.386
-0.610
-0.602
-0.500
-0.455
-0.457
-0.500
-0.554
-0.598
-0.662
-0.751
-0.836
-0.875
-0.850
-0.782
-0.697
-0.614
-0.542
-0.483
-0.436
-0.399
-0.369
-0.345
-0.325
-0.309
-0.295
-0.285
-0.301
-0.319
-0.342
-0.368
-0.399
-0.435
-0.477
-0.520
-0.555
-0.569
-0.537
-0.338
0.489
-0.058
0.275
-0.352
-0.740
-0.683
-0.578
-0.537
-0.572
-0.618
-0.628
-0.627
-0.644
-0.670
-0.681
-0.665
-0.628
-0.579
-0.528
-0.480
-0.439
-0.404
-0.375
-0.351
-0.331
-0.314
-0.300
-0.287
-0.277
-0.290
-0.306
-0.324
-0.345
-0.368
-0.395
-0.423
-0.451
-0.472
-0.480
-0.462
-0.398
-0.302
-0.189
0.073
-0.364
-0.904
-0.942
-0.720
-0.599
-0.591
-0.613
-0.604
-0.580
-0.568
-0.566
-0.563
-0.550
-0.526
-0.496
-0.463
-0.431
-0.402
-0.376
-0.354
-0.334
-0.318
-0.303
-0.291
-0.279
-0.269
-0.280
-0.293
-0.308
-0.325
-0.343
-0.362
-0.382
-0.401
-0.416
-0.422
-0.417
-0.400
-0.374
-0.348
-0.369
-0.578
-0.872
-0.906
-0.718
-0.592
-0.557
-0.554
-0.541
-0.521
-0.504
-0.494
-0.485
-0.474
-0.457
-0.437
-0.415
-0.393
-0.371
-0.352
-0.335
-0.319
-0.305
-0.293
-0.282
-0.272
-0.261
-0.271
-0.282
-0.294
-0.307
-0.321
-0.336
-0.351
-0.364
-0.376
-0.383
-0.385
-0.384
-0.383
-0.395
-0.441
-0.543
-0.659
-0.676
-0.601
-0.531
-0.500
-0.487
-0.476
-0.462
-0.449
-0.439
-0.430
-0.420
-0.408
-0.393
-0.378
-0.362
-0.346
-0.331
-0.318
-0.305
-0.293
-0.283
-0.273
-0.264
-0.254
-0.262
-0.271
-0.281
-0.292
-0.303
-0.315
-0.326
-0.337
-0.346
-0.353
-0.358
-0.363
-0.371
-0.386
-0.417
-0.463
-0.505
-0.515
-0.492
-0.462
-0.443
-0.432
-0.423
-0.413
-0.404
-0.396
-0.389
-0.380
-0.371
-0.360
-0.349
-0.337
-0.325
-0.313
-0.302
-0.292
-0.282
-0.273
-0.265
-0.257
-0.247
-0.254
-0.262
-0.270
-0.279
-0.288
-0.298
-0.307
-0.315
-0.323
-0.330
-0.336
-0.342
-0.350
-0.363
-0.380
-0.402
-0.420
-0.425
-0.418
-0.406
-0.396
-0.388
-0.382
-0.375
-0.369
-0.363
-0.357
-0.350
-0.343
-0.335
-0.326
-0.317
-0.307
-0.298
-0.289
-0.280
-0.272
-0.264
-0.257
-0.250
-0.240
-0.246
-0.253
-0.260
-0.268
-0.275
-0.283
-0.291
-0.298
-0.304
-0.311
-0.317
-0.323
-0.330
-0.338
-0.348
-0.360
-0.368
-0.371
-0.370
-0.365
-0.360
-0.355
-0.350
-0.346
-0.341
-0.337
-0.332
-0.326
-0.320
-0.314
-0.307
-0.300
-0.292
-0.285
-0.277
-0.270
-0.263
-0.256
-0.249
-0.243
-0.205
-0.208
-0.211
-0.214
-0.217
-0.219
-0.222
-0.224
-0.226
-0.228
-0.230
-0.232
-0.234
-0.235
-0.236
-0.237
-0.237
-0.238
-0.238
-0.237
-0.236
-0.235
-0.233
-0.231
-0.229
-0.226
-0.223
-0.219
-0.215
-0.211
-0.207
-0.204
-0.200
-0.196
-0.193
-0.189
-0.186
-0.183
-0.181
-0.178
-0.175
-0.210
-0.213
-0.216
-0.219
-0.222
-0.224
-0.227
-0.230
-0.232
-0.235
-0.237
-0.239
-0.240
-0.242
-0.243
-0.244
-0.244
-0.245
-0.245
-0.244
-0.243
-0.242
-0.240
-0.238
-0.235
-0.232
-0.228
-0.224
-0.220
-0.215
-0.211
-0.207
-0.202
-0.198
-0.195
-0.191
-0.188
-0.185
-0.182
-0.180
-0.177
-0.214
-0.217
-0.220
-0.224
-0.227
-0.230
-0.233
-0.236
-0.238
-0.241
-0.243
-0.245
-0.247
-0.249
-0.250
-0.251
-0.252
-0.252
-0.252
-0.252
-0.251
-0.249
-0.247
-0.244
-0.241
-0.238
-0.233
-0.229
-0.224
-0.219
-0.214
-0.209
-0.205
-0.200
-0.196
-0.193
-0.190
-0.187
-0.184
-0.181
-0.179
-0.218
-0.222
-0.225
-0.229
-0.232
-0.236
-0.239
-0.242
-0.245
-0.248
-0.250
-0.252
-0.255
-0.256
-0.258
-0.259
-0.260
-0.260
-0.260
-0.259
-0.258
-0.257
-0.254
-0.251
-0.248
-0.244
-0.239
-0.234
-0.228
-0.222
-0.217
-0.211
-0.206
-0.202
-0.198
-0.194
-0.191
-0.188
-0.185
-0.182
-0.180
-0.223
-0.227
-0.230
-0.234
-0.238
-0.241
-0.245
-0.248
-0.252
-0.255
-0.257
-0.260
-0.262
-0.264
-0.266
-0.267
-0.268
-0.268
-0.268
-0.268
-0.266
-0.265
-0.262
-0.259
-0.255
-0.250
-0.244
-0.238
-0.231
-0.225
-0.219
-0.213
-0.207
-0.202
-0.198
-0.194
-0.191
-0.188
-0.186
-0.183
-0.181
-0.227
-0.231
-0.236
-0.240
-0.244
-0.248
-0.251
-0.255
-0.259
-0.262
-0.265
-0.268
-0.270
-0.273
-0.274
-0.276
-0.277
-0.277
-0.277
-0.276
-0.275
-0.273
-0.270
-0.266
-0.261
-0.255
-0.249
-0.242
-0.234
-0.227
-0.220
-0.213
-0.207
-0.202
-0.198
-0.194
-0.191
-0.188
-0.186
-0.184
-0.182
-0.232
-0.236
-0.241
-0.245
-0.250
-0.254
-0.258
-0.262
-0.266
-0.270
-0.273
-0.276
-0.279
-0.282
-0.283
-0.285
-0.286
-0.286
-0.286
-0.285
-0.283
-0.281
-0.278
-0.273
-0.268
-0.261
-0.253
-0.245
-0.236
-0.228
-0.219
-0.212
-0.206
-0.200
-0.196
-0.193
-0.190
-0.188
-0.186
-0.184
-0.183
-0.237
-0.242
-0.246
-0.251
-0.256
-0.261
-0.265
-0.270
-0.274
-0.278
-0.282
-0.286
-0.289
-0.291
-0.293
-0.295
-0.296
-0.296
-0.296
-0.294
-0.292
-0.290
-0.286
-0.280
-0.274
-0.266
-0.257
-0.247
-0.237
-0.227
-0.218
-0.210
-0.203
-0.197
-0.193
-0.190
-0.188
-0.187
-0.185
-0.184
-0.183
-0.242
-0.247
-0.252
-0.257
-0.263
-0.268
-0.273
-0.278
-0.283
-0.288
-0.292
-0.296
-0.299
-0.302
-0.304
-0.305
-0.306
-0.306
-0.306
-0.304
-0.302
-0.298
-0.294
-0.288
-0.280
-0.271
-0.260
-0.249
-0.237
-0.225
-0.215
-0.206
-0.198
-0.193
-0.189
-0.187
-0.186
-0.185
-0.184
-0.184
-0.183
-0.246
-0.252
-0.258
-0.264
-0.269
-0.275
-0.281
-0.287
-0.293
-0.298
-0.303
-0.307
-0.311
-0.313
-0.316
-0.317
-0.318
-0.318
-0.317
-0.315
-0.312
-0.308
-0.302
-0.295
-0.286
-0.275
-0.263
-0.250
-0.236
-0.222
-0.210
-0.200
-0.192
-0.187
-0.184
-0.183
-0.183
-0.183
-0.183
-0.183
-0.183
-0.251
-0.257
-0.264
-0.270
-0.277
-0.284
-0.290
-0.297
-0.304
-0.310
-0.315
-0.320
-0.324
-0.327
-0.329
-0.330
-0.331
-0.330
-0.329
-0.326
-0.323
-0.318
-0.311
-0.303
-0.292
-0.280
-0.266
-0.250
-0.234
-0.218
-0.204
-0.193
-0.185
-0.181
-0.179
-0.178
-0.179
-0.181
-0.182
-0.183
-0.183
-0.256
-0.263
-0.270
-0.277
-0.284
-0.292
-0.300
-0.308
-0.316
-0.323
-0.329
-0.335
-0.339
-0.342
-0.344
-0.345
-0.345
-0.344
-0.343
-0.339
-0.335
-0.329
-0.321
-0.311
-0.299
-0.285
-0.269
-0.251
-0.232
-0.214
-0.198
-0.186
-0.178
-0.173
-0.172
-0.174
-0.176
-0.178
-0.180
-0.182
-0.183
-0.261
-0.268
-0.276
-0.284
-0.293
-0.302
-0.311
-0.321
-0.330
-0.338
-0.346
-0.352
-0.357
-0.360
-0.362
-0.362
-0.362
-0.361
-0.359
-0.355
-0.350
-0.342
-0.333
-0.322
-0.308
-0.292
-0.274
-0.253
-0.232
-0.212
-0.194
-0.180
-0.171
-0.167
-0.167
-0.169
-0.172
-0.176
-0.179
-0.182
-0.183
-0.266
-0.274
-0.282
-0.291
-0.301
-0.312
-0.323
-0.335
-0.346
-0.357
-0.366
-0.374
-0.379
-0.382
-0.383
-0.383
-0.383
-0.381
-0.379
-0.375
-0.369
-0.360
-0.348
-0.335
-0.319
-0.301
-0.281
-0.258
-0.235
-0.212
-0.192
-0.176
-0.166
-0.162
-0.162
-0.165
-0.169
-0.174
-0.178
-0.181
-0.184
-0.270
-0.279
-0.288
-0.298
-0.310
-0.323
-0.336
-0.351
-0.366
-0.380
-0.391
-0.400
-0.406
-0.409
-0.409
-0.408
-0.408
-0.407
-0.406
-0.403
-0.397
-0.385
-0.369
-0.352
-0.333
-0.313
-0.291
-0.267
-0.241
-0.216
-0.193
-0.175
-0.164
-0.158
-0.158
-0.161
-0.166
-0.172
-0.177
-0.181
-0.184
-0.274
-0.283
-0.294
-0.305
-0.319
-0.334
-0.351
-0.369
-0.389
-0.407
-0.423
-0.434
-0.440
-0.442
-0.440
-0.439
-0.438
-0.441
-0.446
-0.448
-0.443
-0.425
-0.400
-0.374
-0.351
-0.328
-0.304
-0.278
-0.250
-0.222
-0.196
-0.175
-0.161
-0.154
-0.153
-0.156
-0.162
-0.169
-0.175
-0.180
-0.184
-0.278
-0.287
-0.299
-0.312
-0.327
-0.345
-0.365
-0.389
-0.415
-0.440
-0.462
-0.477
-0.483
-0.483
-0.478
-0.473
-0.476
-0.487
-0.510
-0.536
-0.539
-0.502
-0.448
-0.403
-0.371
-0.344
-0.319
-0.291
-0.261
-0.229
-0.198
-0.172
-0.154
-0.145
-0.143
-0.147
-0.155
-0.164
-0.172
-0.179
-0.184
-0.281
-0.291
-0.302
-0.316
-0.334
-0.354
-0.380
-0.410
-0.444
-0.478
-0.510
-0.530
-0.537
-0.530
-0.518
-0.509
-0.516
-0.548
-0.622
-0.739
-0.802
-0.684
-0.525
-0.432
-0.388
-0.358
-0.332
-0.303
-0.269
-0.230
-0.192
-0.158
-0.134
-0.122
-0.122
-0.129
-0.141
-0.154
-0.166
-0.176
-0.183
-0.282
-0.293
-0.305
-0.319
-0.338
-0.361
-0.391
-0.427
-0.471
-0.519
-0.563
-0.594
-0.601
-0.585
-0.552
-0.526
-0.539
-0.616
-0.801
-1.310
-1.911
-1.183
-0.607
-0.435
-0.397
-0.358
-0.336
-0.309
-0.269
-0.220
-0.167
-0.120
-0.087
-0.073
-0.077
-0.095
-0.117
-0.138
-0.157
-0.171
-0.182
-0.283
-0.293
-0.305
-0.319
-0.338
-0.362
-0.395
-0.438
-0.492
-0.554
-0.614
-0.659
-0.673
-0.644
-0.565
-0.464
-0.469
-0.668
-0.981
-2.332
-9.269
-1.848
-0.477
-0.549
-0.466
-0.256
-0.316
-0.306
-0.257
-0.188
-0.109
-0.034
0.018
0.031
0.009
-0.032
-0.076
-0.114
-0.143
-0.164
-0.179
-0.282
-0.291
-0.302
-0.315
-0.332
-0.355
-0.388
-0.433
-0.494
-0.569
-0.647
-0.714
-0.752
-0.734
-0.564
-0.146
0.068
-0.707
-1.039
-1.440
-0.992
1.052
0.522
-0.222
-0.379
-0.158
-0.306
-0.294
-0.226
-0.122
0.008
0.145
0.239
0.242
0.171
0.075
-0.012
-0.079
-0.124
-0.155
-0.176
-0.280
-0.287
-0.295
-0.305
-0.318
-0.336
-0.364
-0.405
-0.466
-0.545
-0.638
-0.736
-0.844
-0.953
-0.771
0.324
1.588
-0.621
-0.665
-1.178
0.253
5.786
2.967
1.181
-0.183
-0.322
-0.324
-0.275
-0.174
-0.014
0.217
0.507
0.728
0.686
0.463
0.239
0.074
-0.035
-0.103
-0.146
-0.173
-0.277
-0.281
-0.285
-0.289
-0.293
-0.301
-0.315
-0.344
-0.394
-0.470
-0.571
-0.699
-0.903
-1.346
-1.597
-0.058
0.450
-0.625
-1.684
-3.849
-1.221
-6.827
-0.514
-0.168
-0.361
-0.375
-0.328
-0.246
-0.105
0.131
0.529
1.215
1.990
1.638
0.929
0.454
0.172
0.009
-0.084
-0.139
-0.171
-0.272
-0.273
-0.271
-0.266
-0.256
-0.243
-0.231
-0.231
-0.257
-0.325
-0.436
-0.585
-0.811
-1.264
-1.606
-0.752
-0.676
-0.852
-1.154
0.496
4.271
-7.104
2.502
-0.950
-0.748
-0.447
-0.324
-0.211
-0.035
0.273
0.834
2.066
4.558
2.999
1.436
0.657
0.252
0.040
-0.073
-0.136
-0.172
-0.266
-0.262
-0.254
-0.236
-0.204
-0.155
-0.089
-0.028
0.001
-0.054
-0.214
-0.396
-0.583
-0.809
-0.911
-0.871
-1.302
-1.172
-0.546
2.199
1.541
-0.128
-0.713
-8.518
-1.337
-0.430
-0.294
-0.178
0.019
0.352
0.920
1.902
3.205
2.972
1.661
0.731
0.271
0.044
-0.076
-0.141
-0.178
-0.259
-0.252
-0.235
-0.202
-0.141
-0.031
0.145
0.333
0.477
0.480
0.114
-0.169
-0.330
-0.579
-0.860
-0.662
-5.632
-2.532
-0.760
0.625
-1.506
-0.598
-1.474
-3.144
3.577
0.083
-0.189
-0.151
0.049
0.359
0.789
1.338
1.885
2.046
1.300
0.594
0.212
0.013
-0.094
-0.154
-0.188
-0.254
-0.242
-0.217
-0.170
-0.077
0.106
0.470
0.897
0.926
1.011
0.368
0.043
0.106
-0.275
-2.275
-1.400
-8.776
-2.969
-0.936
-0.658
-0.751
0.077
-0.473
1.228
3.860
0.707
-0.059
-0.136
0.099
0.362
0.607
0.843
1.009
0.990
0.691
0.341
0.101
-0.042
-0.125
-0.174
-0.201
-0.250
-0.235
-0.205
-0.147
-0.033
0.189
0.616
1.076
0.919
0.772
0.187
0.021
1.835
2.215
5.106
-0.348
-1.224
-1.077
-0.688
-0.555
-0.642
-1.358
-2.137
-0.589
-0.485
-0.099
-0.080
-0.073
0.256
0.449
0.493
0.510
0.499
0.426
0.281
0.117
-0.015
-0.106
-0.163
-0.197
-0.217
-0.247
-0.231
-0.200
-0.140
-0.025
0.188
0.519
0.833
0.949
0.543
-0.462
-0.812
0.796
1.403
3.835
1.063
-1.251
-0.583
-0.426
-0.430
-0.693
-1.970
-3.489
-0.516
-10.349
1.283
-0.086
-0.166
0.366
0.498
0.380
0.287
0.208
0.130
0.043
-0.043
-0.115
-0.167
-0.201
-0.223
-0.235
-0.246
-0.231
-0.202
-0.148
-0.050
0.120
0.354
0.518
0.507
0.060
-0.899
-1.464
-1.145
-1.093
1.489
-1.957
-10.342
-0.513
-0.104
-0.210
-0.462
-0.726
-0.367
0.504
-0.412
0.326
-2.485
-1.725
-0.227
0.019
0.144
0.100
0.019
-0.052
-0.110
-0.157
-0.194
-0.220
-0.237
-0.247
-0.252
-0.246
-0.233
-0.209
-0.166
-0.097
0.012
0.139
0.201
0.128
-0.179
-0.692
-1.073
-1.126
-1.126
-1.205
-1.143
3.527
2.267
0.480
-0.151
-0.300
-0.274
0.029
0.406
0.031
-0.847
-7.954
-2.357
0.309
-0.230
-0.001
-0.039
-0.123
-0.182
-0.220
-0.243
-0.257
-0.265
-0.269
-0.270
-0.268
-0.246
-0.235
-0.215
-0.185
-0.140
-0.080
-0.022
-0.001
-0.059
-0.214
-0.424
-0.665
-0.877
3.176
-0.460
-0.003
5.042
1.095
-0.017
-0.240
-0.275
-0.218
-0.045
0.316
0.022
-0.386
-0.509
1.847
1.496
0.244
0.009
-0.137
-0.234
-0.284
-0.305
-0.311
-0.308
-0.303
-0.297
-0.290
-0.283
-0.245
-0.234
-0.217
-0.193
-0.162
-0.129
-0.102
-0.099
-0.133
-0.202
-0.254
-0.477
-5.220
-6.841
-0.762
-0.574
-1.671
-2.360
-0.661
-0.382
-0.311
-0.264
-0.215
-0.126
-0.144
-0.141
0.347
3.209
2.172
0.365
-0.033
-0.224
-0.327
-0.367
-0.373
-0.364
-0.349
-0.334
-0.319
-0.307
-0.296
-0.241
-0.228
-0.209
-0.184
-0.155
-0.126
-0.106
-0.103
-0.120
-0.153
-0.201
-0.324
-1.829
-0.782
-0.341
-1.217
-7.020
-3.608
-0.878
-0.436
-0.338
-0.304
-0.123
0.000
-0.210
-0.137
0.114
0.636
0.562
0.147
-0.124
-0.320
-0.409
-0.434
-0.425
-0.404
-0.380
-0.357
-0.337
-0.321
-0.307
-0.233
-0.216
-0.189
-0.152
-0.105
-0.058
-0.023
-0.011
-0.010
-0.024
-0.210
-0.733
-1.845
-1.222
-0.593
-0.751
-1.218
-1.040
-0.544
-0.337
-0.316
-0.331
-0.307
-0.290
-0.272
-0.113
0.031
-0.003
-0.087
-0.156
-0.301
-0.428
-0.479
-0.482
-0.460
-0.431
-0.401
-0.374
-0.350
-0.331
-0.315
-0.223
-0.197
-0.155
-0.089
0.003
0.114
0.205
0.226
0.197
0.155
-0.120
-0.709
-1.345
-1.160
-0.597
-0.356
-0.292
-0.275
-0.142
-0.094
-0.240
-0.348
-0.406
-0.499
-0.626
-0.141
0.396
-0.001
-0.163
-0.262
-0.413
-0.504
-0.523
-0.508
-0.479
-0.445
-0.413
-0.384
-0.359
-0.339
-0.321
-0.211
-0.173
-0.107
0.007
0.199
0.490
0.792
0.818
0.578
0.323
0.005
-0.362
-0.553
-0.412
-0.103
0.116
0.259
0.094
0.249
0.222
-0.204
-0.405
-0.496
-0.881
-3.918
-2.090
0.043
-0.100
0.051
0.286
-0.311
-0.511
-0.535
-0.514
-0.483
-0.449
-0.417
-0.389
-0.365
-0.344
-0.326
-0.200
-0.149
-0.054
0.129
0.496
1.265
2.754
2.729
1.399
0.662
0.194
-0.097
-0.137
0.352
1.284
0.678
0.455
0.415
0.880
1.115
-0.659
-0.692
-0.574
-0.890
-2.904
-1.957
-0.420
-0.458
-0.656
3.456
-0.202
-0.503
-0.528
-0.509
-0.479
-0.448
-0.418
-0.391
-0.367
-0.347
-0.329
-0.192
-0.131
-0.011
0.241
0.816
2.355
10.924
9.610
2.876
1.284
0.383
-0.009
-0.017
1.017
7.497
0.639
0.602
-0.030
1.813
4.803
-7.971
-1.429
-0.603
-0.559
-0.747
-0.630
-0.217
0.590
-7.789
-1.822
-0.547
-0.535
-0.525
-0.502
-0.474
-0.445
-0.417
-0.392
-0.369
-0.349
-0.331
-0.191
-0.127
0.002
0.284
0.994
3.217
8.391
5.440
9.452
2.435
0.459
-0.100
-0.183
-0.003
-1.009
1.293
1.440
-0.288
-0.417
-1.454
-5.109
-1.127
-0.556
-0.272
-0.370
-0.350
-0.059
0.516
-0.139
-0.710
-0.576
-0.547
-0.527
-0.501
-0.473
-0.444
-0.417
-0.392
-0.370
-0.350
-0.332
-0.197
-0.140
-0.024
0.224
0.829
2.793
8.530
4.202
5.874
1.828
0.158
-0.356
-0.356
-0.072
2.440
3.753
1.987
-0.200
-0.306
-0.310
3.161
-0.540
-1.825
0.281
-0.240
-0.339
-0.132
0.153
-0.028
-0.386
-0.538
-0.559
-0.539
-0.509
-0.476
-0.446
-0.418
-0.393
-0.371
-0.351
-0.333
-0.210
-0.165
-0.079
0.087
0.413
1.028
1.566
1.226
0.823
0.262
-0.332
-0.567
-0.234
-1.003
-2.317
0.340
0.610
-0.634
-0.255
-0.905
-0.370
-8.784
-3.982
0.027
-0.445
-0.503
-0.360
-0.332
-0.458
-0.598
-0.639
-0.617
-0.572
-0.527
-0.487
-0.452
-0.421
-0.395
-0.372
-0.352
-0.334
-0.226
-0.196
-0.142
-0.052
0.078
0.200
0.076
-0.845
-1.815
-0.722
-0.688
-0.734
0.295
0.392
-10.049
-0.474
1.887
4.285
3.549
2.305
-0.850
-0.615
-1.088
-0.977
-0.871
-0.668
-0.471
-0.791
-1.150
-1.041
-0.849
-0.715
-0.623
-0.555
-0.502
-0.460
-0.426
-0.397
-0.373
-0.352
-0.334
-0.243
-0.225
-0.194
-0.150
-0.108
-0.138
-0.470
-2.453
-6.895
0.273
-1.071
-1.235
-1.890
-3.036
0.037
1.176
1.659
2.070
2.256
-4.307
-3.149
-0.619
-1.022
-0.940
-0.874
-0.723
0.159
-1.184
-4.072
-1.873
-1.099
-0.823
-0.678
-0.585
-0.519
-0.470
-0.431
-0.400
-0.375
-0.353
-0.334
-0.257
-0.249
-0.233
-0.208
-0.187
-0.238
-0.459
-0.787
2.581
3.235
-2.538
-1.451
-2.357
-2.391
3.024
0.559
0.140
0.081
-0.658
-4.829
-2.552
2.670
-0.872
-0.905
-1.765
-1.361
3.443
3.213
-10.917
-2.417
-1.233
-0.894
-0.722
-0.612
-0.535
-0.479
-0.436
-0.402
-0.375
-0.353
-0.334
-0.270
-0.267
-0.261
-0.253
-0.254
-0.307
-0.458
-0.558
-0.385
-1.565
3.321
-1.110
-2.489
-1.909
-0.856
-0.498
-0.414
-0.420
-0.678
-1.087
-0.833
-0.332
-5.141
-0.458
0.113
-1.381
-0.797
-0.820
-2.220
-1.681
-1.189
-0.922
-0.752
-0.633
-0.548
-0.486
-0.439
-0.404
-0.375
-0.352
-0.333
-0.281
-0.283
-0.285
-0.299
-0.360
-0.447
-0.542
-0.689
-0.894
-1.320
-1.595
-2.763
-2.886
-2.153
-1.420
-0.919
-0.629
-0.481
-0.550
-0.489
-0.187
-0.296
1.925
4.132
1.214
-4.529
-2.311
-1.557
-1.496
-1.373
-1.156
-0.944
-0.773
-0.647
-0.556
-0.490
-0.440
-0.403
-0.374
-0.350
-0.330
-0.290
-0.298
-0.309
-0.339
-0.419
-0.504
-0.517
-0.493
-0.674
-1.401
-2.389
-2.396
-1.997
-1.700
-1.323
-0.966
-0.706
-0.538
-0.472
-0.075
1.771
0.476
0.676
-0.055
-2.180
-5.571
-2.598
-1.731
-1.533
-1.394
-1.190
-0.971
-0.789
-0.655
-0.558
-0.489
-0.438
-0.400
-0.371
-0.347
-0.328
-0.298
-0.314
-0.335
-0.374
-0.441
-0.486
-0.366
0.480
1.645
-0.641
-6.432
-2.368
-0.625
-0.426
-0.929
-0.841
-0.668
-0.545
-0.449
-0.269
0.012
0.969
1.046
-0.993
-1.809
-2.261
-2.033
-1.794
-1.649
-1.471
-1.228
-0.983
-0.789
-0.650
-0.552
-0.483
-0.433
-0.395
-0.366
-0.343
-0.324
-0.304
-0.324
-0.353
-0.395
-0.447
-0.468
-0.282
1.736
7.993
0.317
-3.290
-1.838
-0.452
-0.236
-0.734
-0.724
-0.577
-0.492
-0.433
-0.321
-0.134
-0.736
-1.388
-1.175
-1.477
-1.684
-1.789
-1.793
-1.666
-1.444
-1.185
-0.947
-0.762
-0.630
-0.537
-0.472
-0.424
-0.388
-0.360
-0.337
-0.319
-0.305
-0.328
-0.357
-0.396
-0.441
-0.470
-0.412
-0.081
0.063
-0.874
-1.443
-1.288
-1.181
-1.558
-0.846
-0.710
-0.583
-0.498
-0.434
-0.335
-0.134
-0.322
-0.817
-0.885
-1.107
-1.341
-1.533
-1.603
-1.491
-1.285
-1.061
-0.864
-0.709
-0.595
-0.514
-0.455
-0.411
-0.378
-0.352
-0.331
-0.313
-0.303
-0.325
-0.352
-0.387
-0.428
-0.469
-0.507
-0.577
-0.821
-1.221
-1.302
-1.245
-1.498
-1.794
-1.190
-0.761
-0.587
-0.505
-0.451
-0.396
-0.344
-0.396
-0.541
-0.675
-0.854
-1.050
-1.209
-1.272
-1.206
-1.063
-0.903
-0.760
-0.642
-0.552
-0.485
-0.435
-0.396
-0.366
-0.343
-0.323
-0.307
-0.298
-0.318
-0.342
-0.372
-0.408
-0.453
-0.511
-0.610
-0.783
-0.972
-1.035
-1.141
-1.801
-2.035
-1.336
-0.738
-0.573
-0.512
-0.471
-0.442
-0.432
-0.457
-0.515
-0.599
-0.711
-0.833
-0.931
-0.972
-0.938
-0.856
-0.755
-0.658
-0.575
-0.507
-0.454
-0.413
-0.380
-0.354
-0.333
-0.315
-0.300
-0.292
-0.309
-0.330
-0.355
-0.386
-0.423
-0.474
-0.544
-0.636
-0.721
-0.769
-0.827
-0.930
-0.763
-0.715
-0.563
-0.531
-0.527
-0.503
-0.479
-0.474
-0.492
-0.527
-0.572
-0.628
-0.690
-0.740
-0.760
-0.743
-0.696
-0.634
-0.571
-0.514
-0.464
-0.423
-0.390
-0.363
-0.341
-0.322
-0.307
-0.293
-0.284
-0.299
-0.317
-0.338
-0.363
-0.393
-0.430
-0.475
-0.523
-0.566
-0.588
-0.585
-0.508
-0.339
-0.376
-0.382
-0.460
-0.547
-0.552
-0.523
-0.506
-0.512
-0.532
-0.552
-0.573
-0.596
-0.616
-0.622
-0.609
-0.581
-0.542
-0.501
-0.461
-0.426
-0.395
-0.369
-0.347
-0.328
-0.312
-0.298
-0.286
-0.276
-0.289
-0.304
-0.321
-0.341
-0.364
-0.390
-0.419
-0.448
-0.471
-0.481
-0.470
-0.428
-0.373
-0.347
-0.349
-0.453
-0.569
-0.596
-0.557
-0.522
-0.513
-0.518
-0.523
-0.525
-0.528
-0.531
-0.529
-0.518
-0.499
-0.474
-0.446
-0.419
-0.393
-0.369
-0.349
-0.331
-0.315
-0.301
-0.289
-0.278
-0.268
-0.279
-0.292
-0.306
-0.322
-0.339
-0.358
-0.378
-0.396
-0.411
-0.418
-0.415
-0.401
-0.384
-0.376
-0.399
-0.476
-0.562
-0.583
-0.548
-0.510
-0.492
-0.487
-0.484
-0.479
-0.474
-0.470
-0.464
-0.455
-0.441
-0.423
-0.404
-0.384
-0.365
-0.347
-0.331
-0.316
-0.303
-0.291
-0.280
-0.271
-0.261
-0.270
-0.281
-0.292
-0.305
-0.319
-0.333
-0.347
-0.360
-0.371
-0.378
-0.379
-0.378
-0.378
-0.385
-0.411
-0.458
-0.506
-0.520
-0.499
-0.472
-0.456
-0.447
-0.442
-0.435
-0.429
-0.423
-0.417
-0.408
-0.398
-0.385
-0.371
-0.356
-0.342
-0.328
-0.315
-0.303
-0.292
-0.281
-0.272
-0.263
-0.253
-0.262
-0.271
-0.280
-0.291
-0.301
-0.312
-0.323
-0.333
-0.342
-0.349
-0.353
-0.357
-0.362
-0.373
-0.392
-0.419
-0.442
-0.451
-0.442
-0.428
-0.417
-0.409
-0.403
-0.398
-0.392
-0.386
-0.380
-0.373
-0.365
-0.355
-0.344
-0.333
-0.322
-0.311
-0.300
-0.290
-0.281
-0.272
-0.264
-0.256
-0.246
-0.254
-0.261
-0.269
-0.278
-0.287
-0.296
-0.304
-0.313
-0.320
-0.326
-0.332
-0.337
-0.344
-0.353
-0.366
-0.380
-0.392
-0.397
-0.394
-0.388
-0.381
-0.376
-0.371
-0.366
-0.362
-0.357
-0.351
-0.345
-0.339
-0.331
-0.323
-0.314
-0.305
-0.296
-0.287
-0.279
-0.271
-0.263
-0.256
-0.249
-0.240
-0.246
-0.253
-0.260
-0.267
-0.274
-0.282
-0.289
-0.296
-0.302
-0.308
-0.313
-0.319
-0.325
-0.332
-0.340
-0.348
-0.355
-0.358
-0.358
-0.355
-0.351
-0.348
-0.344
-0.340
-0.337
-0.333
-0.328
[truncated: 796,164 more chars]
