# Supplementary material for: Ferroptosis regulation by traditional chinese medicine for ischemic stroke intervention based on network pharmacology and data mining
Source: PLoS One. 2025 Apr 16;20(4):e0321751. doi: 10.1371/journal.pone.0321751 (PMC12002469; doi:10.1371/journal.pone.0321751)
Supplement: S7 File — (ZIP) [file pone.0321751.s007.zip › 分子对接1/AKT1/AKT1-11061/input/5aar_h.HD.map]

GRID_PARAMETER_FILE 5aar_autolig.gpf
GRID_DATA_FILE 5aar_h.maps.fld
MACROMOLECULE 5aar_h.pdbqt
SPACING 1.000
NELEMENTS 40 60 68
CENTER -8.771 19.948 -12.336
0.
0.
0.
0.
0.
0.
0.
0.
0.
0.
0.
0.
0.
0.
0.
0.
0.
0.
0.
0.
0.
0.
0.
0.
0.
0.
0.
0.
0.
0.
0.
0.
0.
0.
0.
0.
0.
0.
0.
0.
0.
0.
0.
0.
0.
0.
0.
0.
0.
0.
0.
0.
0.
0.
0.
0.
0.
0.
0.
0.
0.
0.
0.
0.
0.
0.
0.
0.
0.
0.
0.
0.
0.
0.
0.
0.
0.
0.
0.
0.
0.
0.
0.
0.
0.
0.
0.
0.
0.
0.
0.
0.
0.
0.
0.
0.
0.
0.
0.
0.
0.
0.
0.
0.
0.
0.
0.
0.
0.
0.
0.
0.
0.
0.
0.
0.
0.
0.
0.
0.
0.
0.
0.
0.
0.
0.
0.
0.
0.
0.
0.
0.
0.
0.
0.
0.
0.
0.
0.
0.
0.
0.
0.
0.
0.
0.
0.
0.
0.
0.
0.
0.
0.
0.
0.
0.
0.
0.
0.
0.
0.
0.
0.
0.
0.
0.
0.
0.
0.
0.
0.
0.
0.
0.
0.
0.
0.
0.
0.
0.
0.
0.
0.
0.
0.
0.
0.
0.
0.
0.
0.
0.
0.
0.
0.
0.
0.
0.
0.
0.
0.
0.
0.
0.
0.
0.
0.
0.
0.
0.
0.
0.
0.
0.
0.
0.
0.
0.
0.
0.
0.
0.
0.
0.
0.
0.
0.
0.
0.
0.
0.
0.
0.
0.
0.
0.
0.
0.
0.
0.
0.
0.
0.
0.
0.
0.
0.
0.
0.
0.
0.
0.
0.
0.
0.
0.
0.
0.
0.
0.
0.
0.
0.
0.
0.
0.
0.
0.
0.
0.
0.
0.
0.
0.
0.
0.
0.
0.
0.
0.
0.
0.
0.
0.
0.
0.
0.
0.
0.
0.
0.
0.
0.
0.
0.
0.
0.
0.
0.
0.
0.
0.
0.
0.
0.
0.
0.
0.
0.
0.
0.
0.
0.
0.
0.
0.
0.
0.
0.
0.
0.
0.
0.
0.
0.
0.
0.
0.
0.
0.
0.
0.
0.
0.
0.
0.
0.
0.
0.
0.
0.
0.
0.
0.
0.
0.
0.
0.
0.
0.
0.
0.
0.
0.
0.
0.
0.
0.
0.
0.
0.
0.
0.
0.
0.
0.
0.
0.
0.
0.
0.
0.
0.
0.
0.
0.
0.
0.
0.
0.
0.
0.
0.
0.
0.
0.
0.
0.
0.
0.
0.
0.
0.
0.
0.
0.
0.
0.
0.
0.
0.
0.
0.
0.
0.
0.
0.
0.
0.
0.
0.
0.
0.
0.
0.
0.
0.
0.
0.
0.
0.
0.
0.
0.
0.
0.
0.
0.
0.
0.
0.
0.
0.
0.
0.
0.
0.
0.
0.
0.
0.
0.
0.
0.
0.
0.
0.
0.
0.
0.
0.
0.
0.
0.
0.
0.
0.
0.
0.
0.
0.
0.
0.
0.
0.
0.
0.
0.
0.
0.
0.
0.
0.
0.
0.
0.
0.
0.
0.
0.
0.
0.
0.
0.
0.
0.
0.
0.
0.
0.
0.
0.
0.
0.
0.
0.
0.
0.
0.
0.
0.
0.
0.
0.
0.
0.
0.
0.
0.
0.
0.
0.
0.
0.
0.
0.
0.
0.
0.
0.
0.
0.
0.
0.
0.
0.
0.
0.
0.
0.
0.
0.
0.
0.
0.
0.
0.
0.
0.
0.
0.
0.
0.
0.
0.
0.
0.
0.
0.
0.
0.
0.
0.
0.
0.
0.
0.
0.
0.
0.
0.
0.
0.
0.
0.
0.
0.
0.
0.
0.
0.
0.
0.
0.
0.
0.
0.
0.
0.
0.
0.
0.
0.
0.
0.
0.
0.
0.
0.
0.
0.
0.
0.
0.
0.
0.
0.
0.
0.
0.
0.
0.
0.
0.
0.
0.
0.
0.
0.
0.
0.
0.
0.
0.
0.
0.
0.
0.
0.
0.
0.
0.
0.
0.
0.
0.
0.
0.
0.
0.
0.
0.
0.
0.
0.
0.
0.
0.
0.
0.
0.
0.
0.
0.
0.
0.
0.
0.
0.
0.
0.
0.
0.
0.
0.
0.
0.
0.
0.
0.
0.
0.
0.
0.
0.
0.
0.
0.
0.
0.
0.
0.
0.
0.
0.
0.
0.
0.
0.
0.
0.
0.
0.
0.
0.
0.
0.
0.
0.
0.
0.
0.
0.
0.
0.
0.
0.
0.
0.
0.
0.
0.
0.
0.
0.
0.
0.
0.
0.
0.
0.
0.
0.
0.
0.
0.
0.
0.
0.
0.
0.
0.
0.
0.
0.
0.
0.
0.
0.
0.
0.
0.
0.
0.
0.
0.
0.
0.
0.
0.
0.
0.
0.
0.
0.
0.
0.
0.
0.
0.
0.
0.
0.
0.
0.
0.
0.
0.
0.
0.
0.
0.
0.
0.
0.
0.
0.
0.
0.
0.
0.
0.
0.
0.
0.
0.
0.
0.
0.
0.
0.
0.
0.
0.
0.
0.
0.
0.
0.
0.
0.
0.
0.
0.
0.
0.
0.
0.
0.
0.
0.
0.
0.
0.
0.
0.
0.
0.
0.
0.
0.
0.
0.
0.
0.
0.
0.
0.
0.
0.
0.
0.
0.
0.
0.
0.
0.
0.
0.
0.
0.
0.
0.
0.
0.
0.
0.
0.
0.
0.
0.
0.
0.
0.
0.
0.
0.
0.
0.
0.
0.
0.
0.
0.
0.
0.
0.
0.
0.
0.
0.
0.
0.
0.
0.
0.
0.
0.
0.
0.
0.
0.
0.
0.
0.
0.
0.
0.
0.
0.
0.
0.
0.
0.
0.
0.
0.
0.
0.
0.
0.
0.
0.
0.
0.
0.
0.
0.
0.
0.
0.
0.
0.
0.
0.
0.
0.
0.
0.
0.
0.
0.
0.
0.
0.
0.
0.
0.
0.
0.
0.
0.
0.
0.
0.
0.
0.
0.
0.
0.
0.
0.
0.
0.
0.
0.
0.
0.
0.
0.
0.
0.
0.
0.
0.
0.
0.
0.
0.
0.
0.
0.
0.
0.
0.
0.
0.
0.
0.
0.
0.
0.
0.
0.
0.
0.
0.
0.
0.
0.
0.
0.
0.
0.
0.
0.
0.
0.
0.
0.
0.
0.
0.
0.
0.
0.
0.
0.
0.
0.
0.
0.
0.
0.
0.
0.
0.
0.
0.
0.
0.
0.
0.
0.
0.
0.
0.
0.
0.
0.
0.
0.
0.
0.
0.
0.
0.
0.
0.
0.
0.
0.
0.
0.
0.
0.
0.
0.
0.
0.
0.
0.
0.
0.
0.
0.
0.
0.
0.
0.
0.
0.
0.
0.
0.
0.
0.
0.
0.
0.
0.
0.
0.
0.
0.
0.
0.
0.
0.
0.
0.
0.
0.
0.
0.
0.
0.
0.
0.
0.
0.
0.
0.
0.
0.
0.
0.
0.
0.
0.
0.
0.
0.
0.
0.
0.
0.
0.
0.
0.
0.
0.
0.
0.
0.
0.
0.
0.
0.
0.
0.
0.
0.
0.
0.
0.
0.
0.
0.
0.
0.
0.
0.
0.
0.
0.
0.
0.
0.
0.
0.
0.
0.
0.
0.
0.
0.
0.
0.
0.
0.
0.
0.
0.
0.
0.
0.
0.
0.
0.
0.
0.
0.
0.
0.
0.
0.
0.
0.
0.
0.
0.
0.
0.
0.
0.
0.
0.
0.
0.
0.
0.
0.
0.
0.
0.
0.
0.
0.
0.
0.
0.
0.
0.
0.
0.
0.
0.
0.
0.
0.
0.
0.
0.
0.
0.
0.
0.
0.
0.
0.
0.
0.
0.
0.
0.
0.
0.
0.
0.
0.
0.
0.
0.
0.
0.
0.
0.
0.
0.
0.
0.
0.
0.
0.
0.
0.
0.
0.
0.
0.
0.
0.
0.
0.
0.
0.
0.
0.
0.
0.
0.
0.
0.
0.
0.
0.
0.
0.
0.
0.
0.
0.
0.
0.
0.
0.
0.
0.
0.
0.
0.
0.
0.
0.
0.
0.
0.
0.
0.
0.
0.
0.
0.
0.
0.
0.
0.
0.
0.
0.
0.
0.
0.
0.
0.
0.
0.
0.
0.
0.
0.
0.
0.
0.
0.
0.
0.
0.
0.
0.
0.
0.
0.
0.
0.
0.
0.
0.
0.
0.
0.
0.
0.
0.
0.
0.
0.
0.
0.
0.
0.
0.
0.
0.
0.
0.
0.
0.
0.
0.
0.
0.
0.
0.
0.
0.
0.
0.
0.
0.
0.
0.000
0.000
0.000
0.000
0.000
0.000
0.
0.
0.
0.
0.
0.
0.
0.
0.
0.
0.
0.
0.
0.
0.
0.
0.
0.
0.
0.
0.
0.
0.
0.
0.
0.
0.
0.
0.
0.
0.
0.000
0.000
0.000
0.001
0.000
0.000
0.000
0.000
0.000
0.000
0.000
0.
0.
0.
0.
0.
0.
0.
0.
0.
0.
0.
0.
0.
0.
0.
0.
0.
0.
0.
0.
0.
0.
0.
0.
0.
0.
0.
0.
0.000
0.000
0.001
0.001
0.001
0.001
0.001
0.001
0.001
0.001
0.001
0.001
0.000
0.000
0.
0.
0.
0.
0.
0.
0.
0.
0.
0.
0.
0.
0.
0.
0.
0.
0.
0.
0.
0.
0.
0.
0.
0.
0.
0.
0.000
0.001
0.001
0.001
0.001
0.002
0.002
0.002
0.002
0.001
0.001
0.001
0.001
0.001
0.000
0.000
0.
0.
0.
0.
0.
0.
0.
0.
0.
0.
0.
0.
0.
0.
0.
0.
0.
0.
0.
0.
0.
0.
0.
0.
0.000
0.000
0.001
0.001
0.002
0.002
0.002
0.002
0.002
0.002
0.001
0.001
0.001
0.001
0.001
0.001
0.000
0.
0.
0.
0.
0.
0.
0.
0.
0.
0.
0.
0.
0.
0.
0.
0.
0.
0.
0.
0.
0.
0.
0.
0.000
0.000
0.001
0.001
0.002
0.002
0.002
0.002
0.001
0.001
0.001
0.001
0.001
0.001
0.001
0.001
0.001
0.000
0.000
0.
0.
0.
0.
0.
0.
0.
0.
0.
0.
0.
0.
0.
0.
0.
0.
0.
0.
0.
0.
0.
0.
0.000
0.000
0.001
0.002
0.002
0.002
0.002
0.001
0.000
0.000
0.000
0.001
0.001
0.001
0.001
0.001
0.001
0.001
0.000
0.
0.
0.
0.
0.
0.
0.
0.
0.
0.
0.
0.
0.
0.
0.
0.
0.
0.
0.
0.
0.
0.
0.000
0.000
0.001
0.002
0.002
0.002
0.001
0.000
-0.001
-0.001
0.
0.001
0.001
0.001
0.001
0.001
0.001
0.001
0.000
0.
0.
0.
0.
0.
0.
0.
0.
0.
0.
0.
0.
0.
0.
0.
0.
0.
0.
0.
0.
0.
0.
0.000
0.001
0.001
0.002
0.002
0.002
0.001
0.000
0.000
0.
0.001
0.002
0.002
0.001
0.002
0.001
0.001
0.001
0.000
0.
0.
0.
0.
0.
0.
0.
0.
0.
0.
0.
0.
0.
0.
0.
0.
0.
0.
0.
0.
0.
0.
0.000
0.001
0.001
0.002
0.002
0.002
0.002
0.001
0.001
0.001
0.002
0.003
0.003
0.002
0.002
0.001
0.001
0.000
0.000
0.
0.
0.
0.
0.
0.
0.
0.
0.
0.
0.
0.
0.
0.
0.
0.
0.
0.
0.
0.
0.
0.
0.000
0.000
0.001
0.002
0.002
0.002
0.002
0.002
0.002
0.003
0.003
0.004
0.004
0.003
0.002
0.001
0.001
0.000
0.000
0.
0.
0.
0.
0.
0.
0.
0.
0.
0.
0.
0.
0.
0.
0.
0.
0.
0.
0.
0.
0.
0.
0.000
0.000
0.001
0.002
0.002
0.002
0.002
0.002
0.002
0.003
0.004
0.004
0.004
0.003
0.002
0.001
0.001
0.000
0.
0.
0.
0.
0.
0.
0.
0.
0.
0.
0.
0.
0.
0.
0.
0.
0.
0.
0.
0.
0.
0.
0.
0.000
0.000
0.001
0.002
0.002
0.002
0.002
0.002
0.002
0.003
0.003
0.004
0.004
0.003
0.002
0.001
0.000
0.000
0.
0.
0.
0.
0.
0.
0.
0.
0.
0.
0.
0.
0.
0.
0.
0.
0.
0.
0.
0.
0.
0.
0.
0.
0.000
0.001
0.001
0.002
0.002
0.002
0.001
0.001
0.001
0.002
0.003
0.003
0.002
0.002
0.001
0.000
0.000
0.000
0.
0.
0.
0.
0.
0.
0.
0.
0.
0.
0.
0.
0.
0.
0.
0.
0.
0.
0.
0.
0.
0.
0.
0.000
0.000
0.001
0.002
0.002
0.002
0.001
0.
0.
0.001
0.001
0.002
0.002
0.002
0.001
0.000
0.000
0.
0.
0.
0.
0.
0.
0.
0.
0.
0.
0.
0.
0.
0.
0.
0.
0.
0.
0.
0.
0.
0.
0.
0.
0.
0.000
0.001
0.001
0.002
0.001
0.001
0.
0.000
0.000
0.001
0.002
0.002
0.001
0.001
0.000
0.000
0.
0.
0.
0.
0.
0.
0.
0.
0.
0.
0.
0.
0.
0.
0.
0.
0.
0.
0.
0.
0.
0.
0.
0.
0.
0.
0.000
0.001
0.001
0.001
0.001
0.000
0.000
0.000
0.001
0.002
0.002
0.001
0.001
0.000
0.
0.
0.
0.
0.
0.
0.
0.
0.
0.
0.
0.
0.
0.
0.
0.
0.
0.
0.
0.
0.
0.
0.
0.
0.
0.
0.
0.000
0.001
0.001
0.001
0.001
0.001
0.000
0.001
0.001
0.001
0.001
0.001
0.001
0.000
0.
0.
0.
0.
0.
0.
0.
0.
0.
0.
0.
0.
0.
0.
0.
0.
0.
0.
0.
0.
0.
0.
0.
0.
0.
0.
0.
0.
0.000
0.001
0.001
0.001
0.001
0.001
0.001
0.001
0.001
0.001
0.001
0.001
0.000
0.000
0.
0.
0.
0.
0.
0.
0.
0.
0.
0.
0.
0.
0.
0.
0.
0.
0.
0.
0.
0.
0.
0.
0.
0.
0.
0.
0.
0.000
0.001
0.001
0.001
0.001
0.001
0.001
0.001
0.001
0.001
0.001
0.000
0.000
0.000
0.
0.
0.
0.
0.
0.
0.
0.
0.
0.
0.
0.
0.
0.
0.
0.
0.
0.
0.
0.
0.
0.
0.
0.
0.
0.
0.
0.
0.000
0.000
0.001
0.001
0.001
0.001
0.001
0.001
0.001
0.000
0.000
0.000
0.
0.
0.
0.
0.
0.
0.
0.
0.
0.
0.
0.
0.
0.
0.
0.
0.
0.
0.
0.
0.
0.
0.
0.
0.
0.
0.
0.
0.
0.
0.000
0.000
0.000
0.001
0.001
0.001
0.000
0.000
0.000
0.000
0.
0.
0.
0.
0.
0.
0.
0.
0.
0.
0.
0.
0.
0.
0.
0.
0.
0.
0.
0.
0.
0.
0.
0.
0.
0.
0.
0.
0.
0.
0.
0.
0.000
0.000
0.000
0.000
0.000
0.000
0.
0.
0.
0.
0.
0.
0.
0.
0.
0.
0.
0.
0.
0.
0.
0.
0.
0.
0.
0.
0.
0.
0.
0.
0.
0.
0.
0.
0.
0.
0.
0.
0.
0.
0.
0.
0.
0.
0.
0.
0.
0.
0.
0.
0.
0.
0.
0.
0.
0.
0.
0.
0.
0.
0.
0.
0.
0.
0.
0.
0.
0.
0.
0.
0.
0.
0.
0.
0.
0.
0.
0.
0.
0.
0.
0.
0.
0.
0.
0.
0.
0.
0.
0.
0.
0.
0.
0.
0.
0.
0.
0.
0.
0.
0.
0.
0.
0.
0.
0.
0.
0.
0.
0.
0.
0.
0.
0.
0.
0.
0.
0.
0.
0.
0.
0.
0.
0.
0.
0.
0.
0.
0.
0.
0.
0.
0.
0.
0.
0.
0.
0.
0.
0.
0.
0.
0.
0.
0.
0.
0.
0.
0.
0.
0.
0.
0.
0.
0.
0.
0.
0.
0.
0.
0.
0.
0.
0.
0.
0.
0.
0.
0.
0.
0.
0.
0.
0.
0.
0.
0.
0.
0.
0.
0.
0.
0.
0.
0.
0.
0.
0.
0.
0.
0.
0.
0.
0.
0.
0.
0.
0.
0.
0.
0.
0.
0.
0.
0.
0.
0.
0.
0.
0.
0.
0.
0.
0.
0.
0.
0.
0.
0.
0.
0.
0.
0.
0.
0.
0.
0.
0.
0.
0.
0.
0.
0.
0.
0.
0.
0.
0.
0.
0.
0.
0.
0.
0.
0.
0.
0.
0.
0.
0.
0.
0.
0.
0.
0.
0.
0.
0.
0.
0.
0.
0.
0.
0.
0.
0.
0.
0.
0.
0.
0.
0.
0.
0.
0.
0.
0.
0.
0.
0.
0.
0.
0.
0.
0.
0.
0.
0.
0.
0.
0.
0.
0.
0.
0.
0.
0.
0.
0.
0.
0.
0.
0.
0.
0.
0.
0.
0.
0.
0.
0.
0.
0.
0.
0.
0.
0.
0.
0.
0.
0.
0.
0.
0.
0.
0.
0.
0.
0.
0.
0.
0.
0.
0.
0.
0.
0.
0.
0.
0.
0.
0.
0.
0.
0.
0.
0.
0.
0.
0.
0.
0.
0.
0.
0.
0.
0.
0.
0.
0.
0.
0.
0.
0.
0.
0.
0.
0.
0.
0.
0.
0.
0.
0.
0.
0.
0.
0.
0.
0.
0.
0.
0.
0.
0.
0.
0.
0.
0.
0.
0.
0.
0.
0.
0.
0.
0.
0.
0.
0.
0.
0.
0.
0.
0.
0.
0.
0.
0.
0.
0.
0.
0.
0.
0.
0.
0.
0.
0.
0.
0.
0.
0.
0.
0.
0.
0.
0.
0.
0.
0.
0.
0.
0.
0.
0.
0.
0.
0.
0.
0.
0.
0.
0.
0.
0.
0.
0.
0.
0.
0.
0.
0.
0.
0.
0.
0.
0.
0.
0.
0.
0.
0.
0.
0.
0.
0.
0.
0.
0.
0.
0.
0.
0.
0.
0.
0.
0.
0.
0.
0.
0.
0.
0.
0.
0.
0.
0.
0.
0.
0.
0.
0.
0.
0.
0.
0.
0.
0.
0.
0.
0.
0.
0.
0.
0.
0.
0.
0.
0.
0.
0.
0.
0.
0.
0.
0.
0.
0.
0.
0.
0.
0.
0.
0.
0.
0.
0.
0.
0.
0.
0.
0.
0.
0.
0.
0.
0.
0.
0.
0.
0.
0.
0.
0.
0.
0.
0.
0.
0.
0.
0.
0.
0.
0.
0.
0.
0.
0.
0.
0.
0.
0.
0.
0.
0.
0.
0.
0.
0.
0.
0.
0.
0.
0.
0.
0.
0.
0.
0.
0.
0.
0.
0.
0.
0.
0.
0.
0.
0.
0.
0.
0.
0.
0.
0.
0.
0.
0.
0.
0.
0.
0.
0.
0.
0.
0.
0.
0.
0.
0.
0.
0.
0.
0.
0.
0.
0.
0.
0.
0.
0.
0.
0.
0.
0.
0.
0.
0.
0.
0.
0.
0.
0.
0.
0.
0.
0.
0.
0.
0.
0.
0.
0.
0.
0.
0.
0.
0.
0.
0.
0.
0.
0.
0.
0.
0.
0.
0.
0.
0.
0.
0.
0.
0.
0.
0.
0.
0.
0.
0.
0.
0.
0.
0.
0.
0.
0.
0.
0.
0.
0.
0.
0.
0.
0.
0.
0.
0.
0.
0.
0.
0.
0.
0.
0.
0.
0.
0.
0.
0.
0.
0.
0.
0.
0.
0.
0.
0.
0.
0.
0.
0.
0.
0.
0.
0.
0.
0.
0.
0.
0.
0.
0.
0.
0.
0.
0.
0.
0.
0.
0.
0.
0.
0.
0.
0.
0.
0.
0.
0.
0.
0.
0.
0.
0.
0.
0.
0.
0.
0.
0.
0.
0.
0.
0.
0.
0.
0.
0.
0.
0.
0.
0.
0.
0.
0.
0.
0.
0.
0.
0.
0.
0.
0.
0.
0.
0.
0.
0.
0.
0.
0.
0.
0.
0.
0.
0.
0.
0.
0.
0.
0.
0.
0.
0.
0.
0.
0.
0.
0.
0.
0.
0.
0.
0.
0.
0.
0.
0.
0.
0.
0.
0.
0.
0.
0.
0.
0.
0.
0.
0.
0.
0.
0.
0.
0.
0.
0.
0.
0.
0.
0.
0.
0.
0.
0.
0.
0.
0.
0.
0.
0.
0.
0.
0.
0.
0.
0.
0.
0.
0.
0.
0.
0.
0.
0.
0.
0.
0.
0.
0.
0.
0.
0.
0.
0.
0.
0.
0.
0.
0.
0.
0.
0.
0.
0.
0.
0.
0.
0.
0.
0.
0.
0.
0.
0.
0.
0.
0.
0.
0.
0.
0.
0.
0.
0.
0.
0.
0.
0.
0.
0.
0.
0.
0.
0.
0.
0.
0.
0.
0.
0.
0.
0.
0.
0.
0.
0.
0.
0.
0.
0.
0.
0.
0.
0.
0.
0.
0.
0.
0.
0.
0.
0.
0.
0.
0.
0.
0.
0.
0.
0.
0.
0.
0.
0.
0.
0.
0.
0.
0.
0.
0.
0.
0.
0.
0.
0.
0.
0.
0.
0.
0.
0.
0.
0.
0.
0.
0.
0.
0.
0.
0.
0.
0.
0.
0.
0.
0.
0.
0.
0.
0.
0.
0.
0.
0.
0.
0.
0.
0.
0.
0.
0.
0.
0.
0.
0.
0.
0.
0.
0.
0.
0.
0.
0.
0.
0.
0.
0.
0.
0.
0.
0.
0.
0.
0.
0.
0.
0.
0.
0.
0.
0.
0.
0.
0.
0.
0.
0.
0.
0.
0.
0.
0.
0.
0.
0.
0.
0.
0.
0.
0.
0.
0.
0.
0.
0.
0.
0.
0.
0.
0.
0.
0.
0.
0.
0.
0.
0.
0.
0.
0.
0.
0.
0.
0.
0.
0.
0.
0.
0.
0.
0.
0.
0.
0.
0.
0.
0.
0.
0.
0.
0.
0.
0.
0.
0.
0.
0.
0.
0.
0.
0.
0.
0.
0.
0.
0.
0.
0.
0.
0.
0.
0.
0.
0.
0.
0.
0.
0.
0.
0.
0.
0.
0.
0.
0.
0.
0.
0.
0.
0.
0.
0.
0.
0.
0.
0.
0.
0.
0.
0.
0.
0.
0.
0.
0.
0.
0.
0.
0.
0.
0.
0.
0.
0.
0.
0.
0.
0.
0.
0.
0.
0.
0.
0.
0.
0.
0.
0.
0.
0.
0.
0.
0.
0.
0.
0.
0.
0.
0.
0.
0.
0.
0.
0.
0.
0.
0.
0.
0.
0.
0.
0.
0.
0.
0.
0.
0.
0.
0.
0.
0.
0.
0.
0.
0.
0.
0.
0.
0.
0.
0.
0.
0.
0.
0.
0.
0.
0.
0.
0.
0.
0.
0.
0.
0.
0.
0.
0.
0.
0.
0.
0.
0.
0.
0.
0.
0.
0.
0.
0.
0.
0.
0.
0.
0.
0.
0.
0.
0.
0.
0.
0.
0.
0.
0.
0.
0.
0.
0.
0.
0.
0.
0.
0.
0.
0.
0.
0.
0.
0.
0.
0.
0.
0.
0.
0.
0.
0.
0.
0.
0.
0.
0.
0.
0.
0.
0.
0.
0.
0.
0.
0.
0.
0.
0.
0.
0.
0.
0.
0.
0.
0.
0.
0.
0.
0.
0.
0.
0.
0.
0.
0.
0.
0.
0.
0.
0.
0.
0.
0.
0.
0.
0.
0.
0.
0.
0.
0.
0.
0.
0.
0.
0.
0.
0.
0.
0.
0.
0.
0.
0.
0.
0.
0.
0.
0.
0.
0.
0.
0.
0.
0.
0.
0.
0.
0.
0.
0.
0.
0.
0.
0.
0.
0.
0.
0.
0.
0.
0.
0.
0.
0.
0.
0.
0.
0.
0.
0.
0.
0.
0.
0.
0.
0.
0.
0.
0.
0.
0.
0.
0.
0.
0.
0.
0.
0.
0.
0.
0.
0.
0.
0.
0.
0.
0.
0.
0.
0.
0.
0.
0.
0.
0.
0.
0.
0.
0.
0.
0.
0.
0.
0.
0.
0.
0.
0.
0.
0.
0.
0.
0.
0.
0.
0.
0.
0.
0.
0.
0.
0.
0.
0.
0.
0.
0.
0.
0.
0.
0.
0.
0.
0.
0.
0.
0.
0.
0.
0.
0.
0.
0.
0.
0.
0.
0.
0.
0.
0.
0.
0.
0.
0.
0.
0.
0.
0.
0.
0.
0.
0.
0.
0.
0.
0.
0.
0.
0.
0.
0.
0.
0.
0.
0.
0.
0.
0.
0.
0.
0.
0.
0.
0.
0.
0.
0.
0.
0.
0.
0.
0.
0.
0.
0.
0.
0.
0.
0.
0.
0.
0.
0.
0.
0.
0.
0.
0.
0.
0.
0.
0.
0.
0.
0.
0.
0.
0.
0.
0.
0.
0.
0.
0.
0.
0.
0.
0.
0.
0.
0.
0.
0.
0.
0.
0.
0.
0.
0.
0.
0.
0.
0.
0.
0.
0.
0.
0.
0.
0.
0.000
0.000
0.000
0.
0.
0.
0.
0.
0.
0.
0.
0.
0.
0.
0.
0.
0.
0.
0.
0.
0.
0.
0.
0.
0.
0.
0.
0.
0.
0.
0.
0.
0.
0.
0.
0.
0.000
0.000
0.000
0.000
0.000
0.000
0.000
0.000
0.000
0.000
0.
0.
0.
0.
0.
0.
0.
0.
0.
0.
0.
0.
0.
0.
0.
0.
0.
0.
0.
0.
0.
0.
0.
0.
0.
0.
0.
0.
0.000
0.000
0.001
0.001
0.001
0.001
0.001
0.001
0.001
0.001
0.001
0.000
0.000
0.000
0.
0.
0.
0.
0.
0.
0.
0.
0.
0.
0.
0.
0.
0.
0.
0.
0.
0.
0.
0.
0.
0.
0.
0.
0.
0.
0.000
0.000
0.001
0.001
0.001
0.002
0.002
0.002
0.002
0.001
0.001
0.001
0.001
0.001
0.000
0.000
0.
0.
0.
0.
0.
0.
0.
0.
0.
0.
0.
0.
0.
0.
0.
0.
0.
0.
0.
0.
0.
0.
0.
0.
0.000
0.000
0.001
0.001
0.002
0.002
0.002
0.002
0.002
0.001
0.001
0.001
0.001
0.001
0.001
0.001
0.000
0.000
0.
0.
0.
0.
0.
0.
0.
0.
0.
0.
0.
0.
0.
0.
0.
0.
0.
0.
0.
0.
0.
0.
0.000
0.000
0.001
0.001
0.002
0.002
0.002
0.001
0.001
0.
-0.001
-0.002
-0.002
-0.001
0.000
0.001
0.001
0.001
0.000
0.
0.
0.
0.
0.
0.
0.
0.
0.
0.
0.
0.
0.
0.
0.
0.
0.
0.
0.
0.
0.
0.
0.000
0.001
0.001
0.002
0.002
0.001
0.000
-0.001
-0.003
-0.005
-0.007
-0.009
-0.009
-0.004
0.000
0.001
0.001
0.001
0.000
0.
0.
0.
0.
0.
0.
0.
0.
0.
0.
0.
0.
0.
0.
0.
0.
0.
0.
0.
0.
0.
0.000
0.000
0.001
0.002
0.002
0.001
0.000
-0.003
-0.007
-0.010
-0.011
-0.012
-0.013
-0.012
-0.006
-0.001
0.001
0.001
0.001
0.000
0.
0.
0.
0.
0.
0.
0.
0.
0.
0.
0.
0.
0.
0.
0.
0.
0.
0.
0.
0.
0.
0.000
0.000
0.001
0.002
0.002
0.001
-0.002
-0.006
-0.011
-0.015
-0.014
-0.013
-0.009
-0.006
-0.004
0.
0.001
0.001
0.001
0.000
0.000
0.
0.
0.
0.
0.
0.
0.
0.
0.
0.
0.
0.
0.
0.
0.
0.
0.
0.
0.
0.
0.000
0.000
0.001
0.002
0.002
0.000
-0.004
-0.009
-0.014
-0.015
-0.014
-0.011
-0.006
-0.002
0.000
0.001
0.001
0.001
0.001
0.000
0.000
0.
0.
0.
0.
0.
0.
0.
0.
0.
0.
0.
0.
0.
0.
0.
0.
0.
0.
0.
0.
0.000
0.000
0.001
0.002
0.002
-0.001
-0.007
-0.012
-0.013
-0.012
-0.009
-0.005
-0.001
0.002
0.002
0.002
0.002
0.002
0.001
0.000
0.000
0.
0.
0.
0.
0.
0.
0.
0.
0.
0.
0.
0.
0.
0.
0.
0.
0.
0.
0.
0.
0.000
0.000
0.001
0.002
0.002
-0.001
-0.006
-0.009
-0.009
-0.007
-0.004
0.
0.003
0.004
0.003
0.003
0.002
0.002
0.001
0.000
0.
0.
0.
0.
0.
0.
0.
0.
0.
0.
0.
0.
0.
0.
0.
0.
0.
0.
0.
0.
0.
0.000
0.000
0.001
0.002
0.002
0.001
-0.002
-0.004
-0.005
-0.005
-0.002
0.002
0.004
0.005
0.004
0.003
0.002
0.001
0.001
0.000
0.
0.
0.
0.
0.
0.
0.
0.
0.
0.
0.
0.
0.
0.
0.
0.
0.
0.
0.
0.
0.
0.
0.000
0.001
0.001
0.002
0.002
0.000
-0.002
-0.005
-0.006
-0.004
0.
0.003
0.004
0.004
0.003
0.002
0.001
0.001
0.000
0.000
0.
0.
0.
0.
0.
0.
0.
0.
0.
0.
0.
0.
0.
0.
0.
0.
0.
0.
0.
0.
0.
0.000
0.001
0.001
0.002
0.002
0.001
-0.001
-0.005
-0.008
-0.008
-0.004
0.001
0.003
0.003
0.003
0.002
0.001
0.000
0.000
0.000
0.
0.
0.
0.
0.
0.
0.
0.
0.
0.
0.
0.
0.
0.
0.
0.
0.
0.
0.
0.
0.
0.
0.000
0.001
0.001
0.002
0.001
-0.001
-0.006
-0.010
-0.010
-0.007
-0.002
0.001
0.002
0.002
0.002
0.001
0.000
0.000
0.000
0.
0.
0.
0.
0.
0.
0.
0.
0.
0.
0.
0.
0.
0.
0.
0.
0.
0.
0.
0.
0.
0.
0.
0.001
0.001
0.002
0.001
-0.001
-0.005
-0.008
-0.010
-0.008
-0.003
0.
0.002
0.002
0.002
0.001
0.000
0.000
0.
0.
0.
0.
0.
0.
0.
0.
0.
0.
0.
0.
0.
0.
0.
0.
0.
0.
0.
0.
0.
0.
0.
0.
0.000
0.001
0.002
0.001
0.000
-0.002
-0.006
-0.008
-0.006
-0.003
0.
0.002
0.002
0.002
0.001
0.000
0.000
0.
0.
0.
0.
0.
0.
0.
0.
0.
0.
0.
0.
0.
0.
0.
0.
0.
0.
0.
0.
0.
0.
0.
0.
0.000
0.001
0.001
0.001
0.001
-0.001
-0.003
-0.004
-0.004
-0.002
0.000
0.002
0.002
0.002
0.001
0.001
0.000
0.
0.
0.
0.
0.
0.
0.
0.
0.
0.
0.
0.
0.
0.
0.
0.
0.
0.
0.
0.
0.
0.
0.
0.
0.
0.000
0.001
0.001
0.001
0.000
-0.001
-0.002
-0.001
0.000
0.001
0.002
0.002
0.002
0.001
0.001
0.000
0.
0.
0.
0.
0.
0.
0.
0.
0.
0.
0.
0.
0.
0.
0.
0.
0.
0.
0.
0.
0.
0.
0.
0.
0.
0.
0.000
0.001
0.001
0.001
0.000
0.
0.000
0.001
0.001
0.001
0.002
0.001
0.001
0.000
0.000
0.
0.
0.
0.
0.
0.
0.
0.
0.
0.
0.
0.
0.
0.
0.
0.
0.
0.
0.
0.
0.
0.
0.
0.
0.
0.
0.000
0.000
0.001
0.001
0.001
0.001
0.001
0.001
0.001
0.001
0.001
0.001
0.001
0.000
0.000
0.
0.
0.
0.
0.
0.
0.
0.
0.
0.
0.
0.
0.
0.
0.
0.
0.
0.
0.
0.
0.
0.
0.
0.
0.
0.
0.
0.000
0.000
0.001
0.001
0.001
0.001
0.001
0.001
0.001
0.001
0.001
0.001
0.000
0.
0.
0.
0.
0.
0.
0.
0.
0.
0.
0.
0.
0.
0.
0.
0.
0.
0.
0.
0.
0.
0.
0.
0.
0.
0.
0.
0.
0.000
0.000
0.000
0.000
0.000
0.000
0.001
0.001
0.001
0.000
0.000
0.000
0.000
0.
0.
0.
0.
0.
0.
0.
0.
0.
0.
0.
0.
0.
0.
0.
0.
0.
0.
0.
0.
0.
0.
0.
0.
0.
0.
0.
0.
0.
0.
0.000
0.000
0.000
0.000
0.000
0.
0.
0.000
0.
0.
0.
0.
0.
0.
0.
0.
0.
0.
0.
0.
0.
0.
0.
0.
0.
0.
0.
0.
0.
0.
0.
0.
0.
0.
0.
0.
0.
0.
0.
0.
0.
0.
0.
0.
0.
0.
0.
0.
0.
0.
0.
0.
0.
0.
0.
0.
0.
0.
0.
0.
0.
0.
0.
0.
0.
0.
0.
0.
0.
0.
0.
0.
0.
0.
0.
0.
0.
0.
0.
0.
0.
0.
0.
0.
0.
0.
0.
0.
0.
0.
0.
0.
0.
0.
0.
0.
0.
0.
0.
0.
0.
0.
0.
0.
0.
0.
0.
0.
0.
0.
0.
0.
0.
0.
0.
0.
0.
0.
0.
0.
0.
0.
0.
0.
0.
0.
0.
0.
0.
0.
0.
0.
0.
0.
0.
0.
0.
0.
0.
0.
0.
0.
0.
0.
0.
0.
0.
0.
0.
0.
0.
0.
0.
0.
0.
0.
0.
0.
0.
0.
0.
0.
0.
0.
0.
0.
0.
0.
0.
0.
0.
0.
0.
0.
0.
0.
0.
0.
0.
0.
0.
0.
0.
0.
0.
0.
0.
0.
0.
0.
0.
0.
0.
0.
0.
0.
0.
0.
0.
0.
0.
0.
0.
0.
0.
0.
0.
0.
0.
0.
0.
0.
0.
0.
0.
0.
0.
0.
0.
0.
0.
0.
0.
0.
0.
0.
0.
0.
0.
0.
0.
0.
0.
0.
0.
0.
0.
0.
0.
0.
0.
0.
0.
0.
0.
0.
0.
0.
0.
0.
0.
0.
0.
0.
0.
0.
0.
0.
0.
0.
0.
0.
0.
0.
0.
0.
0.
0.
0.
0.
0.
0.
0.
0.
0.
0.
0.
0.
0.
0.
0.
0.
0.
0.
0.
0.
0.
0.
0.
0.
0.
0.
0.
0.
0.
0.
0.
0.
0.
0.
0.
0.
0.
0.
0.
0.
0.
0.
0.
0.
0.
0.
0.
0.
0.
0.
0.
0.
0.
0.
0.
0.
0.
0.
0.
0.
0.
0.
0.
0.
0.
0.
0.
0.
0.
0.
0.
0.
0.
0.
0.
0.
0.
0.
0.
0.
0.
0.
0.
0.
0.
0.
0.
0.
0.
0.
0.
0.
0.
0.
0.
0.
0.
0.
0.
0.
0.
0.
0.
0.
0.
0.
0.
0.
0.
0.
0.
0.
0.
0.
0.
0.
0.
0.
0.
0.
0.
0.
0.
0.
0.
0.
0.
0.
0.
0.
0.
0.
0.
0.
0.
0.
0.
0.
0.
0.
0.
0.
0.
0.
0.
0.
0.
0.
0.
0.
0.
0.
0.
0.
0.
0.
0.
0.
0.
0.
0.
0.
0.
0.
0.
0.
0.
0.
0.
0.
0.
0.
0.
0.
0.
0.
0.
0.
0.
0.
0.
0.
0.
0.
0.
0.
0.
0.
0.
0.
0.
0.
0.
0.
0.
0.
0.
0.
0.
0.
0.
0.
0.
0.
0.
0.
0.
0.
0.
0.
0.
0.
0.
0.
0.
0.
0.
0.
0.
0.
0.
0.
0.
0.
0.
0.
0.
0.
0.
0.
0.
0.
0.
0.
0.
0.
0.
0.
0.
0.
0.
0.
0.
0.
0.
0.
0.
0.
0.
0.
0.
0.
0.
0.
0.
0.
0.
0.
0.
0.
0.
0.
0.
0.
0.
0.
0.
0.
0.
0.
0.
0.
0.
0.
0.
0.
0.
0.
0.
0.
0.
0.
0.
0.
0.
0.
0.
0.
0.
0.
0.
0.
0.
0.
0.
0.
0.
0.
0.
0.
0.
0.
0.
0.
0.
0.
0.
0.
0.
0.
0.
0.
0.
0.
0.
0.
0.
0.
0.
0.
0.
0.
0.
0.
0.
0.
0.
0.
0.
0.
0.
0.
0.
0.
0.
0.
0.
0.
0.
0.
0.
0.
0.
0.
0.
0.
0.
0.
0.
0.
0.
0.
0.
0.
0.
0.
0.
0.
0.
0.
0.
0.
0.
0.
0.
0.
0.
0.
0.
0.
0.
0.
0.
0.
0.
0.
0.
0.
0.
0.
0.
0.
0.
0.
0.
0.
0.
0.
0.
0.
0.
0.
0.
0.
0.
0.
0.
0.
0.
0.
0.
0.
0.
0.
0.
0.
0.
0.
0.
0.
0.
0.
0.
0.
0.
0.
0.
0.
0.
0.
0.
0.
0.
0.
0.
0.
0.
0.
0.
0.
0.
0.
0.
0.
0.
0.
0.
0.
0.
0.
0.
0.
0.
0.
0.
0.
0.
0.
0.
0.
0.
0.
0.
0.
0.
0.
0.
0.
0.
0.
0.
0.
0.
0.
0.
0.
0.
0.
0.
0.
0.
0.
0.
0.
0.
0.
0.
0.
0.
0.
0.
0.
0.
0.
0.
0.
0.
0.
0.
0.
0.
0.
0.
0.
0.
0.
0.
0.
0.
0.
0.
0.
0.
0.
0.
0.
0.
0.
0.
0.
0.
0.
0.
0.
0.
0.
0.
0.
0.
0.
0.
0.
0.
0.
0.
0.
0.
0.
0.
0.
0.
0.
0.
0.
0.
0.
0.
0.
0.
0.
0.
0.
0.
0.
0.
0.
0.
0.
0.
0.
0.
0.
0.
0.
0.
0.
0.
0.
0.
0.
0.
0.
0.
0.
0.
0.
0.
0.
0.
0.
0.
0.
0.
0.
0.
0.
0.
0.
0.
0.
0.
0.
0.
0.
0.
0.
0.
0.
0.
0.
0.
0.
0.
0.
0.
0.
0.
0.
0.
0.
0.
0.
0.
0.
0.
0.
0.
0.
0.
0.
0.
0.
0.
0.
0.
0.
0.
0.
0.
0.
0.
0.
0.
0.
0.
0.
0.
0.
0.
0.
0.
0.
0.
0.
0.
0.
0.
0.
0.
0.
0.
0.
0.
0.
0.
0.
0.
0.
0.
0.
0.
0.
0.
0.
0.
0.
0.
0.
0.
0.
0.
0.
0.
0.
0.
0.
0.
0.
0.
0.
0.
0.
0.
0.
0.
0.
0.
0.
0.
0.
0.
0.
0.
0.
0.
0.
0.
0.
0.
0.
0.
0.
0.
0.
0.
0.
0.
0.
0.
0.
0.
0.
0.
0.
0.
0.
0.
0.
0.
0.
0.
0.
0.
0.
0.
0.
0.
0.
0.
0.
0.
0.
0.
0.
0.
0.
0.
0.
0.
0.
0.
0.
0.
0.
0.
0.
0.
0.
0.
0.
0.
0.
0.
0.
0.
0.
0.
0.
0.
0.
0.
0.
0.
0.
0.
0.
0.
0.
0.
0.
0.
0.
0.
0.
0.
0.
0.
0.
0.
0.
0.
0.
0.
0.
0.
0.
0.
0.
0.
0.
0.
0.
0.
0.
0.
0.
0.
0.
0.
0.
0.
0.
0.
0.
0.
0.
0.
0.
0.
0.
0.
0.
0.
0.
0.
0.
0.
0.
0.
0.
0.
0.
0.
0.
0.
0.
0.
0.
0.
0.
0.
0.
0.
0.
0.
0.
0.
0.
0.
0.
0.
0.
0.
0.
0.
0.
0.
0.
0.
0.
0.
0.
0.
0.
0.
0.
0.
0.
0.
0.
0.
0.
0.
0.
0.
0.
0.
0.
0.
0.
0.
0.
0.
0.
0.
0.
0.
0.
0.
0.
0.
0.
0.
0.
0.
0.
0.
0.
0.
0.
0.
0.
0.
0.
0.
0.
0.
0.
0.
0.
0.
0.
0.
0.
0.
0.
0.
0.
0.
0.
0.
0.
0.
0.
0.
0.
0.
0.
0.
0.
0.
0.
0.
0.
0.
0.
0.
0.
0.
0.
0.
0.
0.
0.
0.
0.
0.
0.
0.
0.
0.
0.
0.
0.
0.
0.
0.
0.
0.
0.
0.
0.
0.
0.
0.
0.
0.
0.
0.
0.
0.
0.
0.
0.
0.
0.
0.
0.
0.
0.
0.
0.
0.
0.
0.
0.
0.
0.
0.
0.
0.
0.
0.
0.
0.
0.
0.
0.
0.
0.
0.
0.
0.
0.
0.
0.
0.
0.
0.
0.
0.
0.
0.
0.
0.
0.
0.
0.
0.
0.
0.
0.
0.
0.
0.
0.
0.
0.
0.
0.
0.
0.
0.
0.
0.
0.
0.
0.
0.
0.
0.
0.
0.
0.
0.
0.
0.
0.
0.
0.
0.
0.
0.
0.
0.
0.
0.
0.
0.
0.
0.
0.
0.
0.
0.
0.
0.
0.
0.
0.
0.
0.
0.
0.
0.
0.
0.
0.
0.
0.
0.
0.
0.
0.
0.
0.
0.
0.
0.
0.
0.
0.
0.
0.
0.
0.
0.
0.
0.
0.
0.
0.
0.
0.
0.
0.
0.
0.
0.
0.
0.
0.
0.
0.
0.
0.
0.
0.
0.
0.
0.
0.
0.
0.
0.
0.
0.
0.
0.
0.
0.
0.
0.
0.
0.
0.
0.
0.
0.
0.
0.
0.
0.
0.
0.
0.
0.
0.
0.
0.
0.
0.
0.
0.
0.
0.
0.
0.
0.
0.
0.
0.
0.
0.
0.
0.
0.
0.
0.
0.
0.
0.
0.
0.
0.
0.
0.
0.
0.
0.
0.
0.
0.
0.
0.
0.
0.
0.
0.
0.
0.
0.
0.
0.
0.
0.
0.
0.
0.
0.
0.
0.
0.
0.
0.
0.
0.
0.
0.
0.
0.
0.
0.
0.
0.
0.
0.
0.
0.
0.
0.
0.
0.
0.
0.
0.
0.
0.
0.
0.
0.
0.
0.
0.
0.
0.
0.
0.
0.
0.
0.
0.
0.
0.
0.
0.
0.
0.
0.
0.
0.
0.
0.
0.
0.
0.
0.
0.
0.
0.
0.
0.
0.
0.
0.
0.
0.
0.
0.
0.
0.
0.
0.
0.000
0.000
0.000
0.000
0.000
0.000
0.
0.
0.
0.
0.
0.
0.
0.
0.
0.
0.
0.
0.
0.
0.
0.
0.
0.
0.
0.
0.
0.
0.
0.
0.
0.
0.
0.
0.
0.
0.000
0.000
0.001
0.001
0.001
0.001
0.001
0.001
0.000
0.000
0.000
0.000
0.000
0.
0.
0.
0.
0.
0.
0.
0.
0.
0.
0.
0.
0.
0.
0.
0.
0.
0.
0.
0.
0.
0.
0.
0.
0.
0.
0.000
0.000
0.001
0.001
0.001
0.001
0.002
0.002
0.001
0.001
0.001
0.001
0.001
0.000
0.000
0.000
0.
0.
0.
0.
0.
0.
0.
0.
0.
0.
0.
0.
0.
0.
0.
0.
0.
0.
0.
0.
0.
0.
0.
0.
0.000
0.000
0.001
0.001
0.001
0.002
0.002
0.002
0.002
0.002
0.001
0.001
0.001
0.001
0.001
0.001
0.000
0.000
0.
0.
0.
0.
0.
0.
0.
0.
0.
0.
0.
0.
0.
0.
0.
0.
0.
0.
0.
0.
0.
0.
0.000
0.000
0.001
0.001
0.001
0.002
0.002
0.002
0.001
0.000
-0.001
-0.004
-0.004
-0.002
0.000
0.001
0.001
0.001
0.000
0.
0.
0.
0.
0.
0.
0.
0.
0.
0.
0.
0.
0.
0.
0.
0.
0.
0.
0.
0.
0.
0.000
0.000
0.001
0.001
0.002
0.002
0.001
0.000
-0.002
-0.004
-0.007
-0.017
-0.039
-0.041
-0.019
-0.003
0.001
0.001
0.001
0.000
0.
0.
0.
0.
0.
0.
0.
0.
0.
0.
0.
0.
0.
0.
0.
0.
0.
0.
0.
0.
0.
0.000
0.000
0.001
0.002
0.001
0.000
-0.002
-0.007
-0.013
-0.016
-0.021
-0.061
-0.174
-0.196
-0.082
-0.013
-0.001
0.001
0.001
0.001
0.000
0.
0.
0.
0.
0.
0.
0.
0.
0.
0.
0.
0.
0.
0.
0.
0.
0.
0.
0.
0.
0.000
0.001
0.001
0.002
0.001
-0.004
-0.013
-0.020
-0.022
-0.023
-0.023
-0.082
-0.187
-0.225
-0.118
-0.019
-0.001
0.001
0.001
0.001
0.000
0.
0.
0.
0.
0.
0.
0.
0.
0.
0.
0.
0.
0.
0.
0.
0.
0.
0.
0.
0.
0.000
0.001
0.001
0.002
0.000
-0.011
-0.032
-0.036
-0.027
-0.013
0.026
-0.035
-0.048
-0.068
-0.052
-0.011
-0.001
0.001
0.001
0.001
0.000
0.
0.
0.
0.
0.
0.
0.
0.
0.
0.
0.
0.
0.
0.
0.
0.
0.
0.
0.
0.
0.000
0.001
0.002
0.002
0.000
-0.015
-0.052
-0.073
-0.045
-0.018
-0.019
-0.027
-0.020
-0.012
-0.022
-0.009
0.000
0.002
0.001
0.001
0.000
0.
0.
0.
0.
0.
0.
0.
0.
0.
0.
0.
0.
0.
0.
0.
0.
0.
0.
0.
0.
0.000
0.001
0.002
0.002
-0.003
-0.038
-0.151
-0.183
-0.087
-0.036
-0.034
-0.027
-0.017
-0.008
-0.007
-0.003
0.001
0.002
0.001
0.001
0.000
0.
0.
0.
0.
0.
0.
0.
0.
0.
0.
0.
0.
0.
0.
0.
0.
0.
0.
0.
0.
0.000
0.001
0.002
0.002
-0.004
-0.042
-0.144
-0.134
-0.062
-0.035
-0.030
-0.016
-0.006
0.
0.002
0.002
0.003
0.002
0.002
0.001
0.000
0.000
0.000
0.
0.
0.
0.
0.
0.
0.
0.
0.
0.
0.
0.
0.
0.
0.
0.
0.
0.
0.000
0.001
0.002
0.002
-0.001
-0.019
-0.058
-0.049
-0.030
-0.028
-0.021
-0.011
-0.002
0.002
0.004
0.004
0.003
0.002
0.001
0.001
0.000
0.000
0.000
0.000
0.
0.
0.
0.
0.
0.
0.
0.
0.
0.
0.
0.
0.
0.
0.
0.
0.
0.000
0.000
0.001
0.002
0.001
-0.004
-0.015
-0.025
-0.026
-0.026
-0.022
-0.015
-0.005
0.001
0.004
0.004
0.003
0.002
0.001
0.001
0.000
0.000
0.000
0.000
0.
0.
0.
0.
0.
0.
0.
0.
0.
0.
0.
0.
0.
0.
0.
0.
0.
0.
0.000
0.001
0.002
0.002
0.001
-0.005
-0.016
-0.024
-0.024
-0.023
-0.019
-0.010
-0.001
0.002
0.003
0.003
0.002
0.001
0.001
0.000
0.000
0.000
0.000
0.
0.
0.
0.
0.
0.
0.
0.
0.
0.
0.
0.
0.
0.
0.
0.
0.
0.
0.000
0.001
0.001
0.002
0.002
-0.002
-0.012
-0.022
-0.021
-0.008
-0.021
-0.015
-0.005
0.001
0.002
0.002
0.002
0.001
0.001
0.000
0.000
0.000
0.000
0.
0.
0.
0.
0.
0.
0.
0.
0.
0.
0.
0.
0.
0.
0.
0.
0.
0.
0.
0.000
0.001
0.002
0.002
-0.001
-0.008
-0.017
-0.019
-0.009
-0.023
-0.019
-0.008
0.000
0.002
0.003
0.003
0.002
0.001
0.000
0.000
0.000
0.
0.
0.
0.
0.
0.
0.
0.
0.
0.
0.
0.
0.
0.
0.
0.
0.
0.
0.
0.
0.000
0.001
0.001
0.002
0.000
-0.004
-0.014
-0.020
-0.026
-0.026
-0.020
-0.008
0.000
0.003
0.003
0.002
0.002
0.001
0.001
0.000
0.
0.
0.
0.
0.
0.
0.
0.
0.
0.
0.
0.
0.
0.
0.
0.
0.
0.
0.
0.
0.
0.
0.000
0.001
0.001
0.001
-0.001
-0.008
-0.017
-0.023
-0.022
-0.014
-0.005
0.000
0.002
0.003
0.002
0.002
0.001
0.000
0.
0.
0.
0.
0.
0.
0.
0.
0.
0.
0.
0.
0.
0.
0.
0.
0.
0.
0.
0.
0.
0.
0.
0.000
0.000
0.001
0.001
0.
-0.003
-0.009
-0.012
-0.012
-0.007
-0.002
0.001
0.002
0.002
0.002
0.001
0.001
0.001
0.
0.
0.
0.
0.
0.
0.
0.
0.
0.
0.
0.
0.
0.
0.
0.
0.
0.
0.
0.
0.
0.
0.
0.
0.000
0.001
0.001
0.001
-0.001
-0.003
-0.004
-0.004
-0.002
0.000
0.002
0.002
0.002
0.002
0.001
0.001
0.001
0.
0.
0.
0.
0.
0.
0.
0.
0.
0.
0.
0.
0.
0.
0.
0.
0.
0.
0.
0.
0.
0.
0.
0.
0.000
0.000
0.001
0.001
0.000
0.000
-0.001
0.000
0.000
0.001
0.002
0.002
0.002
0.001
0.001
0.001
0.000
0.
0.
0.
0.
0.
0.
0.
0.
0.
0.
0.
0.
0.
0.
0.
0.
0.
0.
0.
0.
0.
0.
0.
0.
0.
0.000
0.000
0.001
0.001
0.001
0.001
0.001
0.001
0.002
0.002
0.001
0.001
0.001
0.001
0.001
0.000
0.
0.
0.
0.
0.
0.
0.
0.
0.
0.
0.
0.
0.
0.
0.
0.
0.
0.
0.
0.
0.
0.
0.
0.
0.
0.
0.000
0.000
0.000
0.001
0.001
0.001
0.001
0.001
0.001
0.001
0.001
0.001
0.001
0.000
0.
0.
0.
0.
0.
0.
0.
0.
0.
0.
0.
0.
0.
0.
0.
0.
0.
0.
0.
0.
0.
0.
0.
0.
0.
0.
0.
0.
0.000
0.000
0.000
0.000
0.001
0.001
0.001
0.001
0.001
0.001
0.001
0.000
0.
0.
0.
0.
0.
0.
0.
0.
0.
0.
0.
0.
0.
0.
0.
0.
0.
0.
0.
0.
0.
0.
0.
0.
0.
0.
0.
0.
0.
0.
0.
0.000
0.000
0.000
0.000
0.000
0.000
0.000
0.000
0.
0.
0.
0.
0.
0.
0.
0.
0.
0.
0.
0.
0.
0.
0.
0.
0.
0.
0.
0.
0.
0.
0.
0.
0.
0.
0.
0.
0.
0.
0.
0.
0.
0.
0.
0.
0.
0.
0.
0.
0.
0.
0.
0.
0.
0.
0.
0.
0.
0.
0.
0.
0.
0.
0.
0.
0.
0.
0.
0.
0.
0.
0.
0.
0.
0.
0.
0.
0.
0.
0.
0.
0.
0.
0.
0.
0.
0.
0.
0.
0.
0.
0.
0.
0.
0.
0.
0.
0.
0.
0.
0.
0.
0.
0.
0.
0.
0.
0.
0.
0.
0.
0.
0.
0.
0.
0.
0.
0.
0.
0.
0.
0.
0.
0.
0.
0.
0.
0.
0.
0.
0.
0.
0.
0.
0.
0.
0.
0.
0.
0.
0.
0.
0.
0.
0.
0.
0.
0.
0.
0.
0.
0.
0.
0.
0.
0.
0.
0.
0.
0.
0.
0.
0.
0.
0.
0.
0.
0.
0.
0.
0.
0.
0.
0.
0.
0.
0.
0.
0.
0.
0.
0.
0.
0.
0.
0.
0.
0.
0.
0.
0.
0.
0.
0.
0.
0.
0.
0.
0.
0.
0.
0.
0.
0.
0.
0.
0.
0.
0.
0.
0.
0.
0.
0.
0.
0.
0.
0.
0.
0.
0.
0.
0.
0.
0.
0.
0.
0.
0.
0.
0.
0.
0.
0.
0.
0.
0.
0.
0.
0.
0.
0.
0.
0.
0.
0.
0.
0.
0.
0.
0.
0.
0.
0.
0.
0.
0.
0.
0.
0.
0.
0.
0.
0.
0.
0.
0.
0.
0.
0.
0.
0.
0.
0.
0.
0.
0.
0.
0.
0.
0.
0.
0.
0.
0.
0.
0.
0.
0.
0.
0.
0.
0.
0.
0.
0.
0.
0.
0.
0.
0.
0.
0.
0.
0.
0.
0.
0.
0.
0.
0.
0.
0.
0.
0.
0.
0.
0.
0.
0.
0.
0.
0.
0.
0.
0.
0.
0.
0.
0.
0.
0.
0.
0.
0.
0.
0.
0.
0.
0.
0.
0.
0.
0.
0.
0.
0.
0.
0.
0.
0.
0.
0.
0.
0.
0.
0.
0.
0.
0.
0.
0.
0.
0.
0.
0.
0.
0.
0.
0.
0.
0.
0.
0.
0.
0.
0.
0.
0.
0.
0.
0.
0.
0.
0.
0.
0.
0.
0.
0.
0.
0.
0.
0.
0.
0.
0.
0.
0.
0.
0.
0.
0.
0.
0.
0.
0.
0.
0.
0.
0.
0.
0.
0.
0.
0.
0.
0.
0.
0.
0.
0.
0.
0.
0.
0.
0.
0.
0.
0.
0.
0.
0.
0.
0.
0.
0.
0.
0.
0.
0.
0.
0.
0.
0.
0.
0.
0.
0.
0.
0.
0.
0.
0.
0.
0.
0.
0.
0.
0.
0.
0.
0.
0.
0.
0.
0.
0.
0.
0.
0.
0.
0.
0.
0.
0.
0.
0.
0.
0.
0.
0.
0.
0.
0.
0.
0.
0.
0.
0.
0.
0.
0.
0.
0.
0.
0.
0.
0.
0.
0.
0.
0.
0.
0.
0.
0.
0.
0.
0.
0.
0.
0.
0.
0.
0.
0.
0.
0.
0.
0.
0.
0.
0.
0.
0.
0.
0.
0.
0.
0.
0.
0.
0.
0.
0.
0.
0.
0.
0.
0.
0.
0.
0.
0.
0.
0.
0.
0.
0.
0.
0.
0.
0.
0.
0.
0.
0.
0.
0.
0.
0.
0.
0.
0.
0.
0.
0.
0.
0.
0.
0.
0.
0.
0.
0.
0.
0.
0.
0.
0.
0.
0.
0.
0.
0.
0.
0.
0.
0.
0.
0.
0.
0.
0.
0.
0.
0.
0.
0.
0.
0.
0.
0.
0.
0.
0.
0.
0.
0.
0.
0.
0.
0.
0.
0.
0.
0.
0.
0.
0.
0.
0.
0.
0.
0.
0.
0.
0.
0.
0.
0.
0.
0.
0.
0.
0.
0.
0.
0.
0.
0.
0.
0.
0.
0.
0.
0.
0.
0.
0.
0.
0.
0.
0.
0.
0.
0.
0.
0.
0.
0.
0.
0.
0.
0.
0.
0.
0.
0.
0.
0.
0.
0.
0.
0.
0.
0.
0.
0.
0.
0.
0.
0.
0.
0.
0.
0.
0.
0.
0.
0.
0.
0.
0.
0.
0.
0.
0.
0.
0.
0.
0.
0.
0.
0.
0.
0.
0.
0.
0.
0.
0.
0.
0.
0.
0.
0.
0.
0.
0.
0.
0.
0.
0.
0.
0.
0.
0.
0.
0.
0.
0.
0.
0.
0.
0.
0.
0.
0.
0.
0.
0.
0.
0.
0.
0.
0.
0.
0.
0.
0.
0.
0.
0.
0.
0.
0.
0.
0.
0.
0.
0.
0.
0.
0.
0.
0.
0.
0.
0.
0.
0.
0.
0.
0.
0.
0.
0.
0.
0.
0.
0.
0.
0.
0.
0.
0.
0.
0.
0.
0.
0.
0.
0.
0.
0.
0.
0.
0.
0.
0.
0.
0.
0.
0.
0.
0.
0.
0.
0.
0.
0.
0.
0.
0.
0.
0.
0.
0.
0.
0.
0.
0.
0.
0.
0.
0.
0.
0.
0.
0.
0.
0.
0.
0.
0.
0.
0.
0.
0.
0.
0.
0.
0.
0.
0.
0.
0.
0.
0.
0.
0.
0.
0.
0.
0.
0.
0.
0.
0.
0.
0.
0.
0.
0.
0.
0.
0.
0.
0.
0.
0.
0.
0.
0.
0.
0.
0.
0.
0.
0.
0.
0.
0.
0.
0.
0.
0.
0.
0.
0.
0.
0.
0.
0.
0.
0.
0.
0.
0.
0.
0.
0.
0.
0.
0.
0.
0.
0.
0.
0.
0.
0.
0.
0.
0.
0.
0.
0.
0.
0.
0.
0.
0.
0.
0.
0.
0.
0.
0.
0.
0.
0.
0.
0.
0.
0.
0.
0.
0.
0.
0.
0.
0.
0.
0.
0.
0.
0.
0.
0.
0.
0.
0.
0.
0.
0.
0.
0.
0.
0.
0.
0.
0.
0.
0.
0.
0.
0.
0.
0.
0.
0.
0.
0.
0.
0.
0.
0.
0.
0.
0.
0.
0.
0.
0.
0.
0.
0.
0.
0.
0.
0.
0.
0.
0.
0.
0.
0.
0.
0.
0.
0.
0.
0.
0.
0.
0.
0.
0.
0.
0.
0.
0.
0.
0.
0.
0.
0.
0.
0.
0.
0.
0.
0.
0.
0.
0.
0.
0.
0.
0.
0.
0.
0.
0.
0.
0.
0.
0.
0.
0.
0.
0.
0.
0.
0.
0.
0.
0.
0.
0.
0.
0.
0.
0.
0.
0.
0.
0.
0.
0.
0.
0.
0.
0.
0.
0.
0.
0.
0.
0.
0.
0.
0.
0.
0.
0.
0.
0.
0.
0.
0.
0.
0.
0.
0.
0.
0.
0.
0.
0.
0.
0.
0.
0.
0.
0.
0.
0.
0.
0.
0.
0.
0.
0.
0.
0.
0.
0.
0.
0.
0.
0.
0.
0.
0.
0.
0.
0.
0.
0.
0.
0.
0.
0.
0.
0.
0.
0.
0.
0.
0.
0.
0.
0.
0.
0.
0.
0.
0.
0.
0.
0.
0.
0.
0.
0.
0.
0.
0.
0.
0.
0.
0.
0.
0.
0.
0.
0.
0.
0.
0.
0.
0.
0.
0.
0.
0.
0.
0.
0.
0.
0.
0.
0.
0.
0.
0.
0.
0.
0.
0.
0.
0.
0.
0.
0.
0.
0.
0.
0.
0.
0.
0.
0.
0.
0.
0.
0.
0.
0.
0.
0.
0.
0.
0.
0.
0.
0.
0.
0.
0.
0.
0.
0.
0.
0.
0.
0.
0.
0.
0.
0.
0.
0.
0.
0.
0.
0.
0.
0.
0.
0.
0.
0.
0.
0.
0.
0.
0.
0.
0.
0.
0.
0.
0.
0.
0.
0.
0.
0.
0.
0.
0.
0.
0.
0.
0.
0.
0.
0.
0.
0.
0.
0.
0.
0.
0.
0.
0.
0.
0.
0.
0.
0.
0.
0.
0.
0.
0.
0.
0.
0.
0.
0.
0.
0.
0.
0.
0.
0.
0.
0.
0.
0.
0.
0.
0.
0.
0.
0.
0.
0.
0.
0.
0.
0.
0.
0.
0.
0.
0.
0.
0.
0.
0.
0.
0.
0.
0.
0.
0.
0.
0.
0.
0.
0.
0.
0.
0.
0.
0.
0.
0.
0.
0.
0.
0.
0.
0.
0.
0.
0.
0.
0.
0.
0.
0.
0.
0.
0.
0.
0.
0.
0.
0.
0.
0.
0.
0.
0.
0.
0.
0.
0.
0.
0.
0.
0.
0.
0.
0.
0.
0.
0.
0.
0.
0.
0.
0.
0.
0.
0.
0.
0.
0.
0.
0.
0.
0.
0.
0.
0.
0.
0.
0.000
0.000
0.000
0.000
0.000
0.000
0.
0.
0.
0.
0.
0.
0.
0.
0.
0.
0.
0.
0.
0.
0.
0.
0.
0.
0.
0.
0.
0.
0.
0.
0.
0.
0.
0.
0.
0.
0.
0.
0.
0.
0.000
0.000
0.000
0.000
0.000
0.000
0.000
0.000
0.
0.
0.
0.
0.
0.
0.
0.
0.
0.
0.
0.
0.
0.
0.
0.
0.
0.
0.
0.
0.
0.
0.
0.
0.
0.
0.
0.
0.
0.000
0.000
0.000
0.000
0.000
0.000
0.001
0.001
0.001
0.000
0.000
0.000
0.
0.
0.
0.
0.
0.
0.
0.
0.
0.
0.
0.
0.
0.
0.
0.
0.
0.
0.
0.
0.
0.
0.
0.
0.
0.
0.
0.000
0.000
0.000
0.001
0.001
0.001
0.001
0.001
0.001
0.001
0.001
0.001
0.000
0.000
0.
0.
0.
0.
0.
0.
0.
0.
0.
0.
0.
0.
0.
0.
0.
0.
0.
0.
0.
0.
0.
0.
0.
0.
0.
0.000
0.000
0.001
0.001
0.001
0.001
0.002
0.002
0.002
0.002
0.002
0.002
0.001
0.001
0.001
0.001
0.000
0.
0.
0.
0.
0.
0.
0.
0.
0.
0.
0.
0.
0.
0.
0.
0.
0.
0.
0.
0.
0.
0.
0.
0.000
0.000
0.001
0.001
0.001
0.002
0.002
0.002
0.002
0.002
0.001
0.001
0.000
0.001
0.001
0.001
0.001
0.000
0.000
0.
0.
0.
0.
0.
0.
0.
0.
0.
0.
0.
0.
0.
0.
0.
0.
0.
0.
0.
0.
0.
0.
0.000
0.001
0.001
0.001
0.002
0.002
0.001
0.000
-0.001
-0.003
-0.009
-0.021
-0.021
-0.010
-0.002
0.001
0.001
0.001
0.000
0.
0.
0.
0.
0.
0.
0.
0.
0.
0.
0.
0.
0.
0.
0.
0.
0.
0.
0.
0.
0.
0.000
0.000
0.001
0.001
0.001
0.
-0.002
-0.005
-0.010
-0.014
-0.023
-0.097
-0.338
-0.366
-0.135
-0.020
-0.001
0.001
0.001
0.001
0.000
0.
0.
0.
0.
0.
0.
0.
0.
0.
0.
0.
0.
0.
0.
0.
0.
0.
0.
0.
0.
0.000
0.001
0.001
0.001
-0.001
-0.009
-0.014
-0.017
-0.021
-0.025
-0.051
-0.479
-0.537
-0.515
-0.580
-0.087
-0.005
0.001
0.001
0.001
0.000
0.
0.
0.
0.
0.
0.
0.
0.
0.
0.
0.
0.
0.
0.
0.
0.
0.
0.
0.
0.
0.000
0.001
0.001
0.001
-0.008
-0.058
-0.126
-0.046
0.014
0.405
2.997
0.053
0.572
2.936
-0.495
-0.140
-0.008
0.001
0.001
0.001
0.000
0.
0.
0.
0.
0.
0.
0.
0.
0.
0.
0.
0.
0.
0.
0.
0.
0.
0.
0.
0.000
0.000
0.001
0.002
0.000
-0.018
-0.163
-0.412
-0.134
1.693
7.071
64.762
4.709
0.521
0.420
-0.259
-0.122
-0.015
0.000
0.001
0.001
0.001
0.000
0.
0.
0.
0.
0.
0.
0.
0.
0.
0.
0.
0.
0.
0.
0.
0.
0.
0.
0.000
0.000
0.001
0.002
0.001
-0.014
-0.118
-0.443
-0.468
4.839
13.602
5.449
0.783
0.127
0.114
-0.272
-0.170
-0.020
0.001
0.002
0.001
0.001
0.000
0.000
0.
0.
0.
0.
0.
0.
0.
0.
0.
0.
0.
0.
0.
0.
0.
0.
0.
0.
0.000
0.001
0.002
0.001
-0.027
-0.379
-0.568
-0.434
0.205
0.604
0.027
-0.038
-0.031
-0.063
-0.134
-0.070
-0.008
0.002
0.002
0.002
0.001
0.000
0.000
0.000
0.
0.
0.
0.
0.
0.
0.
0.
0.
0.
0.
0.
0.
0.
0.
0.
0.
0.000
0.001
0.002
0.000
-0.034
-0.464
-0.429
0.130
0.282
0.010
-0.058
-0.059
-0.043
-0.032
-0.027
-0.009
0.001
0.003
0.003
0.002
0.001
0.000
0.000
0.000
0.000
0.
0.
0.
0.
0.
0.
0.
0.
0.
0.
0.
0.
0.
0.
0.
0.
0.000
0.001
0.002
0.001
-0.016
-0.188
-0.442
-0.223
0.040
0.065
-0.032
-0.051
-0.048
-0.025
-0.005
0.001
0.003
0.003
0.003
0.002
0.001
0.001
0.000
0.000
0.000
0.
0.
0.
0.
0.
0.
0.
0.
0.
0.
0.
0.
0.
0.
0.
0.
0.000
0.001
0.002
0.002
-0.002
-0.029
-0.099
-0.107
0.169
1.156
0.150
-0.043
-0.042
-0.021
-0.006
0.
0.002
0.003
0.003
0.002
0.001
0.001
0.000
0.000
0.000
0.000
0.
0.
0.
0.
0.
0.
0.
0.
0.
0.
0.
0.
0.
0.
0.
0.000
0.000
0.001
0.002
0.001
-0.005
-0.022
-0.035
0.060
0.462
0.254
-0.005
-0.035
-0.019
-0.007
-0.001
0.001
0.002
0.003
0.002
0.001
0.001
0.001
0.000
0.000
0.000
0.
0.
0.
0.
0.
0.
0.
0.
0.
0.
0.
0.
0.
0.
0.
0.
0.000
0.001
0.002
0.002
-0.001
-0.011
-0.025
0.006
1.841
12.082
0.944
-0.030
-0.025
-0.008
-0.001
0.002
0.003
0.003
0.002
0.002
0.001
0.000
0.000
0.000
0.
0.
0.
0.
0.
0.
0.
0.
0.
0.
0.
0.
0.
0.
0.
0.
0.
0.
0.001
0.002
0.002
0.001
-0.006
-0.020
-0.014
1.750
13.011
1.031
-0.028
-0.028
-0.009
0.000
0.003
0.004
0.003
0.002
0.002
0.001
0.000
0.000
0.000
0.
0.
0.
0.
0.
0.
0.
0.
0.
0.
0.
0.
0.
0.
0.
0.
0.
0.
0.000
0.001
0.002
0.001
-0.002
-0.014
-0.030
0.020
0.208
0.003
-0.038
-0.028
-0.009
0.000
0.003
0.004
0.003
0.002
0.002
0.001
0.000
0.000
0.
0.
0.
0.
0.
0.
0.
0.
0.
0.
0.
0.
0.
0.
0.
0.
0.
0.
0.
0.000
0.001
0.001
0.002
0.000
-0.007
-0.024
-0.034
-0.031
-0.037
-0.036
-0.022
-0.007
0.001
0.003
0.003
0.003
0.002
0.001
0.001
0.000
0.
0.
0.
0.
0.
0.
0.
0.
0.
0.
0.
0.
0.
0.
0.
0.
0.
0.
0.
0.
0.
0.000
0.001
0.001
0.001
-0.003
-0.014
-0.023
-0.028
-0.028
-0.024
-0.013
-0.003
0.001
0.002
0.003
0.002
0.002
0.001
0.001
0.000
0.
0.
0.
0.
0.
0.
0.
0.
0.
0.
0.
0.
0.
0.
0.
0.
0.
0.
0.
0.
0.
0.
0.000
0.001
0.001
-0.001
-0.005
-0.012
-0.016
-0.016
-0.011
-0.004
0.
0.002
0.002
0.002
0.002
0.001
0.001
0.001
0.000
0.
0.
0.
0.
0.
0.
0.
0.
0.
0.
0.
0.
0.
0.
0.
0.
0.
0.
0.
0.
0.
0.
0.000
0.001
0.001
0.000
-0.001
-0.003
-0.005
-0.004
-0.002
0.000
0.002
0.002
0.002
0.002
0.001
0.001
0.001
0.001
0.000
0.
0.
0.
0.
0.
0.
0.
0.
0.
0.
0.
0.
0.
0.
0.
0.
0.
0.
0.
0.
0.
0.
0.000
0.000
0.000
0.001
0.001
0.001
0.000
0.001
0.001
0.002
0.002
0.002
0.002
0.001
0.001
0.001
0.001
0.001
0.
0.
0.
0.
0.
0.
0.
0.
0.
0.
0.
0.
0.
0.
0.
0.
0.
0.
0.
0.
0.
0.
0.
0.
0.000
0.000
0.000
0.001
0.001
0.001
0.001
0.002
0.002
0.002
0.002
0.002
0.001
0.001
0.001
0.000
0.000
0.
0.
0.
0.
0.
0.
0.
0.
0.
0.
0.
0.
0.
0.
0.
0.
0.
0.
0.
0.
0.
0.
0.
0.
0.
0.000
0.000
0.000
0.000
0.001
0.001
0.001
0.001
0.001
0.001
0.001
0.001
0.001
0.001
0.000
0.
0.
0.
0.
0.
0.
0.
0.
0.
0.
0.
0.
0.
0.
0.
0.
0.
0.
0.
0.
0.
0.
0.
0.
0.
0.
0.
0.
0.000
0.000
0.000
0.000
0.001
0.001
0.001
0.001
0.001
0.001
0.001
0.000
0.
0.
0.
0.
0.
0.
0.
0.
0.
0.
0.
0.
0.
0.
0.
0.
0.
0.
0.
0.
0.
0.
0.
0.
0.
0.
0.
0.
0.
0.
0.
0.
0.
0.000
0.000
0.000
0.000
0.000
0.000
0.
0.
0.
0.
0.
0.
0.
0.
0.
0.
0.
0.
0.
0.
0.
0.
0.
0.
0.
0.
0.
0.
0.
0.
0.
0.
0.
0.
0.
0.
0.
0.
0.
0.
0.
0.
0.
0.
0.
0.
0.
0.
0.
0.
0.
0.
0.
0.
0.
0.
0.
0.
0.
0.
0.
0.
0.
0.
0.
0.
0.
0.
0.
0.
0.
0.
0.
0.
0.
0.
0.
0.
0.
0.
0.
0.
0.
0.
0.
0.
0.
0.
0.
0.
0.
0.
0.
0.
0.
0.
0.
0.
0.
0.
0.
0.
0.
0.
0.
0.
0.
0.
0.
0.
0.
0.
0.
0.
0.
0.
0.
0.
0.
0.
0.
0.
0.
0.
0.
0.
0.
0.
0.
0.
0.
0.
0.
0.
0.
0.
0.
0.
0.
0.
0.
0.
0.
0.
0.
0.
0.
0.
0.
0.
0.
0.
0.
0.
0.
0.
0.
0.
0.
0.
0.
0.
0.
0.
0.
0.
0.
0.
0.
0.
0.
0.
0.
0.
0.
0.
0.
0.
0.
0.
0.
0.
0.
0.
0.
0.
0.
0.
0.
0.
0.
0.
0.
0.
0.
0.
0.
0.
0.
0.
0.
0.
0.
0.
0.
0.
0.
0.
0.
0.
0.
0.
0.
0.
0.
0.
0.
0.
0.
0.
0.
0.
0.
0.
0.
0.
0.
0.
0.
0.
0.
0.
0.
0.
0.
0.
0.
0.
0.
0.
0.
0.
0.
0.
0.
0.
0.
0.
0.
0.
0.
0.
0.
0.
0.
0.
0.
0.
0.
0.
0.
0.
0.
0.
0.
0.
0.
0.
0.
0.
0.
0.
0.
0.
0.
0.
0.
0.
0.
0.
0.
0.
0.
0.
0.
0.
0.
0.
0.
0.
0.
0.
0.
0.
0.
0.
0.
0.
0.
0.
0.
0.
0.
0.
0.
0.
0.
0.
0.
0.
0.
0.
0.
0.
0.
0.
0.
0.
0.
0.
0.
0.
0.
0.
0.
0.
0.
0.
0.
0.
0.
0.
0.
0.
0.
0.
0.
0.
0.
0.
0.
0.
0.
0.
0.
0.
0.
0.
0.
0.
0.
0.
0.
0.
0.
0.
0.
0.
0.
0.
0.
0.
0.
0.
0.
0.
0.
0.
0.
0.
0.
0.
0.
0.
0.
0.
0.
0.
0.
0.
0.
0.
0.
0.
0.
0.
0.
0.
0.
0.
0.
0.
0.
0.
0.
0.
0.
0.
0.
0.
0.
0.
0.
0.
0.
0.
0.
0.
0.
0.
0.
0.
0.
0.
0.
0.
0.
0.
0.
0.
0.
0.
0.
0.
0.
0.
0.
0.
0.
0.
0.
0.
0.
0.
0.
0.
0.
0.
0.
0.
0.
0.
0.
0.
0.
0.
0.
0.
0.
0.
0.
0.
0.
0.
0.
0.
0.
0.
0.
0.
0.
0.
0.
0.
0.
0.
0.
0.
0.
0.
0.
0.
0.
0.
0.
0.
0.
0.
0.
0.
0.
0.
0.
0.
0.
0.
0.
0.
0.
0.
0.
0.
0.
0.
0.
0.
0.
0.
0.
0.
0.
0.
0.
0.
0.
0.
0.
0.
0.
0.
0.
0.
0.
0.
0.
0.
0.
0.
0.
0.
0.
0.
0.
0.
0.
0.
0.
0.
0.
0.
0.
0.
0.
0.
0.
0.
0.
0.
0.
0.
0.
0.
0.
0.
0.
0.
0.
0.
0.
0.
0.
0.
0.
0.
0.
0.
0.
0.
0.
0.
0.
0.
0.
0.
0.
0.
0.
0.
0.
0.
0.
0.
0.
0.
0.
0.
0.
0.
0.
0.
0.
0.
0.
0.
0.
0.
0.
0.
0.
0.
0.
0.
0.
0.
0.
0.
0.
0.
0.
0.
0.
0.
0.
0.
0.
0.
0.
0.
0.
0.
0.
0.
0.
0.
0.
0.
0.
0.
0.
0.
0.
0.
0.
0.
0.
0.
0.
0.
0.
0.
0.
0.
0.
0.
0.
0.
0.
0.
0.
0.
0.
0.
0.
0.
0.
0.
0.
0.
0.
0.
0.
0.
0.
0.
0.
0.
0.
0.
0.
0.
0.
0.
0.
0.
0.
0.
0.
0.
0.
0.
0.
0.
0.
0.
0.
0.
0.
0.
0.
0.
0.
0.
0.
0.
0.
0.
0.
0.
0.
0.
0.
0.
0.
0.
0.
0.
0.
0.
0.
0.
0.
0.
0.
0.
0.
0.
0.
0.
0.
0.
0.
0.
0.
0.
0.
0.
0.
0.
0.
0.
0.
0.
0.
0.
0.
0.
0.
0.
0.
0.
0.
0.
0.
0.
0.
0.
0.
0.
0.
0.
0.
0.
0.
0.
0.
0.
0.
0.
0.
0.
0.
0.
0.
0.
0.
0.
0.
0.
0.
0.
0.
0.
0.
0.
0.
0.
0.
0.
0.
0.
0.
0.
0.
0.
0.
0.
0.
0.
0.
0.
0.
0.
0.
0.
0.
0.
0.
0.
0.
0.
0.
0.
0.
0.
0.
0.
0.
0.
0.
0.
0.
0.
0.
0.
0.
0.
0.
0.
0.
0.
0.
0.
0.
0.
0.
0.
0.
0.
0.
0.
0.
0.
0.
0.
0.
0.
0.
0.
0.
0.
0.
0.
0.
0.
0.
0.
0.
0.
0.
0.
0.
0.
0.
0.
0.
0.
0.
0.
0.
0.
0.
0.
0.
0.
0.
0.
0.
0.
0.
0.
0.
0.
0.
0.
0.
0.
0.
0.
0.
0.
0.
0.
0.
0.
0.
0.
0.
0.
0.
0.
0.
0.
0.
0.
0.
0.
0.
0.
0.
0.
0.
0.
0.
0.
0.
0.
0.
0.
0.
0.
0.
0.
0.
0.
0.
0.
0.
0.
0.
0.
0.
0.
0.
0.
0.
0.
0.
0.
0.
0.
0.
0.
0.
0.
0.
0.
0.
0.
0.
0.
0.
0.
0.
0.
0.
0.
0.
0.
0.
0.
0.
0.
0.
0.
0.
0.
0.
0.
0.
0.
0.
0.
0.
0.
0.
0.
0.
0.
0.
0.
0.
0.
0.
0.
0.
0.
0.
0.
0.
0.
0.
0.
0.
0.
0.
0.
0.
0.
0.
0.
0.
0.
0.
0.
0.
0.
0.
0.
0.
0.
0.
0.
0.
0.
0.
0.
0.
0.
0.
0.
0.
0.
0.
0.
0.
0.
0.
0.
0.
0.
0.
0.
0.
0.
0.
0.
0.
0.
0.
0.
0.
0.
0.
0.
0.
0.
0.
0.
0.
0.
0.
0.
0.
0.
0.
0.
0.
0.
0.
0.
0.
0.
0.
0.
0.
0.
0.
0.
0.
0.
0.
0.
0.
0.
0.
0.
0.
0.
0.
0.
0.
0.
0.
0.
0.
0.
0.
0.
0.
0.
0.
0.
0.
0.
0.
0.
0.
0.
0.
0.
0.
0.
0.
0.
0.
0.
0.
0.
0.
0.
0.
0.
0.
0.
0.
0.
0.
0.
0.
0.
0.
0.
0.
0.
0.
0.
0.
0.
0.
0.
0.
0.
0.
0.
0.
0.
0.
0.
0.
0.
0.
0.
0.
0.
0.
0.
0.
0.
0.
0.
0.
0.
0.
0.
0.
0.
0.
0.
0.
0.
0.
0.
0.
0.
0.
0.
0.
0.
0.
0.
0.
0.
0.
0.
0.
0.
0.
0.
0.
0.
0.
0.
0.
0.
0.
0.
0.
0.
0.
0.
0.
0.
0.
0.
0.
0.
0.
0.
0.
0.
0.
0.
0.
0.
0.
0.
0.
0.
0.
0.
0.
0.
0.
0.
0.
0.
0.
0.
0.
0.
0.
0.
0.
0.
0.
0.
0.
0.
0.
0.
0.
0.
0.
0.
0.
0.
0.
0.
0.
0.
0.
0.
0.
0.
0.
0.
0.
0.
0.
0.
0.
0.
0.
0.
0.
0.
0.
0.
0.
0.
0.
0.
0.
0.
0.
0.
0.
0.
0.
0.
0.
0.
0.
0.
0.
0.
0.
0.
0.
0.
0.
0.
0.
0.
0.
0.
0.
0.
0.
0.000
0.000
0.000
0.000
0.000
0.000
0.
0.
0.
0.
0.
0.
0.
0.
0.
0.
0.
0.
0.
0.
0.
0.
0.
0.
0.
0.
0.
0.
0.
0.
0.
0.
0.
0.
0.
0.
0.
0.
0.
0.
0.000
0.000
0.000
0.001
0.001
0.001
0.001
0.000
0.000
0.
0.
0.
0.
0.
0.
0.
0.
0.
0.
0.
0.
0.
0.
0.
0.
0.
0.
0.
0.
0.
0.
0.
0.
0.
0.
0.
0.
0.
0.
0.
0.000
0.000
0.000
0.001
0.001
0.001
0.001
0.001
0.001
0.000
0.000
0.
0.
0.
0.
0.
0.
0.
0.
0.
0.
0.
0.
0.
0.
0.
0.
0.
0.
0.
0.
0.
0.
0.
0.
0.
0.
0.
0.
0.
0.
0.000
0.000
0.001
0.001
0.001
0.001
0.001
0.001
0.001
0.000
0.000
0.
0.
0.
0.
0.
0.
0.
0.
0.
0.
0.
0.
0.
0.
0.
0.
0.
0.
0.
0.
0.
0.
0.
0.
0.
0.
0.
0.000
0.000
0.000
0.001
0.001
0.001
0.001
0.001
0.001
0.001
0.001
0.001
0.000
0.000
0.000
0.
0.
0.
0.
0.
0.
0.
0.
0.
0.
0.
0.
0.
0.
0.
0.
0.
0.
0.
0.
0.
0.
0.
0.
0.
0.000
0.000
0.001
0.001
0.001
0.002
0.002
0.002
0.002
0.002
0.001
0.001
0.001
0.000
0.000
0.000
0.
0.
0.
0.
0.
0.
0.
0.
0.
0.
0.
0.
0.
0.
0.
0.
0.
0.
0.
0.
0.
0.
0.
0.000
0.000
0.001
0.001
0.001
0.001
0.002
0.002
0.003
0.002
0.002
0.002
0.002
0.002
0.001
0.001
0.000
0.000
0.
0.
0.
0.
0.
0.
0.
0.
0.
0.
0.
0.
0.
0.
0.
0.
0.
0.
0.
0.
0.
0.
0.000
0.000
0.001
0.001
0.001
0.002
0.002
0.002
0.002
0.002
0.001
0.
0.000
0.001
0.002
0.002
0.001
0.001
0.000
0.
0.
0.
0.
0.
0.
0.
0.
0.
0.
0.
0.
0.
0.
0.
0.
0.
0.
0.
0.
0.
0.000
0.000
0.001
0.001
0.001
0.001
0.
-0.002
-0.003
-0.004
-0.005
-0.017
-0.044
-0.045
-0.020
-0.003
0.001
0.001
0.001
0.001
0.
0.
0.
0.
0.
0.
0.
0.
0.
0.
0.
0.
0.
0.
0.
0.
0.
0.
0.
0.
0.
0.000
0.001
0.001
0.001
0.000
-0.005
-0.013
-0.023
-0.020
-0.038
-0.037
-0.231
-0.590
-0.535
-0.351
-0.040
-0.002
0.002
0.001
0.001
0.000
0.
0.
0.
0.
0.
0.
0.
0.
0.
0.
0.
0.
0.
0.
0.
0.
0.
0.
0.
0.000
0.000
0.001
0.001
0.001
-0.009
-0.067
-0.143
-0.005
0.005
-0.086
0.008
-0.584
29.234
112.514
-0.603
-0.222
-0.010
0.001
0.002
0.001
0.001
0.
0.
0.
0.
0.
0.
0.
0.
0.
0.
0.
0.
0.
0.
0.
0.
0.
0.
0.
0.000
0.000
0.001
0.001
-0.002
-0.048
-0.385
-0.143
1.891
6.130
6.740
170.319
8.952
9936.266
100008.336
1.903
-0.377
-0.020
0.000
0.002
0.001
0.001
0.000
0.
0.
0.
0.
0.
0.
0.
0.
0.
0.
0.
0.
0.
0.
0.
0.
0.
0.
0.000
0.001
0.001
0.002
-0.003
-0.106
-0.515
13.952
17.825
229.842
1315.893
100005.609
473.123
664.829
621.733
1.445
-0.562
-0.078
-0.003
0.003
0.002
0.001
0.000
0.000
0.
0.
0.
0.
0.
0.
0.
0.
0.
0.
0.
0.
0.
0.
0.
0.000
0.000
0.000
0.001
0.002
0.002
-0.002
-0.070
-0.613
-0.596
1.392
2686.925
100013.930
504.332
62.932
31.264
59.337
27.565
-0.545
-0.117
-0.004
0.003
0.002
0.001
0.000
0.000
0.000
0.
0.
0.
0.
0.
0.
0.
0.
0.
0.
0.
0.
0.
0.
0.000
0.000
0.000
0.001
0.002
0.003
-0.001
-0.070
-0.557
56.446
1131.814
38.280
287.464
3.566
0.563
0.146
-0.149
-0.313
-0.481
-0.052
0.
0.004
0.003
0.002
0.001
0.000
0.000
0.000
0.
0.
0.
0.
0.
0.
0.
0.
0.
0.
0.
0.
0.
0.000
0.000
0.000
0.001
0.001
0.003
-0.002
-0.099
-0.601
622.948
76671.688
660.617
16.516
0.350
-0.240
-0.407
-0.260
-0.251
-0.074
-0.008
0.003
0.004
0.003
0.002
0.001
0.001
0.000
0.000
0.000
0.
0.
0.
0.
0.
0.
0.
0.
0.
0.
0.
0.
0.000
0.000
0.000
0.001
0.001
0.002
0.
-0.044
-0.585
-0.368
2.889
15.523
12.452
1.093
-0.399
-0.619
-0.413
-0.070
-0.013
-0.002
0.002
0.004
0.003
0.002
0.001
0.001
0.001
0.000
0.000
0.
0.
0.
0.
0.
0.
0.
0.
0.
0.
0.
0.
0.
0.000
0.000
0.000
0.001
0.002
0.002
-0.008
-0.080
-0.308
0.109
40.284
5444.193
36.081
-0.162
-0.467
-0.268
-0.057
-0.011
-0.003
0.001
0.003
0.003
0.002
0.001
0.001
0.001
0.001
0.000
0.000
0.
0.
0.
0.
0.
0.
0.
0.
0.
0.
0.
0.
0.
0.
0.000
0.001
0.002
0.003
0.000
-0.012
-0.040
0.015
10.437
195.306
12.403
0.408
-0.120
-0.085
-0.030
-0.009
-0.003
0.000
0.003
0.003
0.002
0.002
0.001
0.001
0.001
0.000
0.000
0.
0.
0.
0.
0.
0.
0.
0.
0.
0.
0.
0.
0.
0.
0.000
0.001
0.002
0.003
0.003
-0.003
-0.020
0.003
6.019
225.892
39166.801
48.030
0.257
-0.052
-0.028
-0.009
-0.003
0.001
0.003
0.004
0.003
0.002
0.001
0.001
0.001
0.000
0.
0.
0.
0.
0.
0.
0.
0.
0.
0.
0.
0.
0.
0.
0.
0.000
0.001
0.002
0.002
0.003
0.000
-0.011
-0.024
0.403
156.679
52303.988
101.440
2.584
-0.040
-0.032
-0.011
-0.002
0.002
0.004
0.004
0.003
0.002
0.001
0.001
0.000
0.000
0.
0.
0.
0.
0.
0.
0.
0.
0.
0.
0.
0.
0.
0.
0.
0.000
0.001
0.001
0.002
0.003
0.002
-0.005
-0.023
-0.032
1.014
6.174
7.167
1.131
-0.034
-0.029
-0.010
-0.001
0.003
0.004
0.004
0.003
0.002
0.001
0.001
0.000
0.000
0.
0.
0.
0.
0.
0.
0.
0.
0.
0.
0.
0.
0.
0.
0.
0.000
0.001
0.001
0.002
0.002
0.002
-0.001
-0.015
-0.029
9.664
16.699
3.784
0.391
-0.034
-0.028
-0.014
-0.005
0.001
0.003
0.003
0.003
0.002
0.001
0.000
0.000
0.
0.
0.
0.
0.
0.
0.
0.
0.
0.
0.
0.
0.
0.
0.
0.
0.000
0.000
0.001
0.001
0.002
0.002
0.
-0.008
-0.020
0.126
2.295
0.464
-0.027
-0.031
-0.026
-0.018
-0.008
-0.001
0.002
0.002
0.002
0.001
0.001
0.000
0.
0.
0.
0.
0.
0.
0.
0.
0.
0.
0.
0.
0.
0.
0.
0.
0.
0.000
0.000
0.000
0.001
0.001
0.001
0.001
-0.002
-0.012
-0.019
-0.016
-0.024
-0.026
-0.018
-0.013
-0.009
-0.003
-0.001
0.001
0.002
0.002
0.001
0.001
0.000
0.
0.
0.
0.
0.
0.
0.
0.
0.
0.
0.
0.
0.
0.
0.
0.
0.
0.
0.
0.000
0.000
0.000
0.001
0.001
0.000
-0.003
-0.008
-0.013
-0.013
-0.007
-0.004
-0.002
-0.001
0.000
0.001
0.001
0.001
0.001
0.001
0.001
0.
0.
0.
0.
0.
0.
0.
0.
0.
0.
0.
0.
0.
0.
0.
0.
0.
0.
0.
0.
0.
0.
0.000
0.000
0.001
0.001
0.000
0.000
-0.001
-0.001
0.000
0.001
0.001
0.001
0.001
0.001
0.001
0.001
0.001
0.001
0.000
0.
0.
0.
0.
0.
0.
0.
0.
0.
0.
0.
0.
0.
0.
0.
0.
0.
0.
0.
0.
0.
0.
0.
0.000
0.000
0.000
0.001
0.001
0.001
0.002
0.002
0.002
0.002
0.002
0.002
0.001
0.001
0.001
0.001
0.001
0.000
0.
0.
0.
0.
0.
0.
0.
0.
0.
0.
0.
0.
0.
0.
0.
0.
0.
0.
0.
0.
0.
0.
0.
0.
0.000
0.000
0.000
0.001
0.001
0.001
0.002
0.002
0.002
0.002
0.001
0.001
0.001
0.001
0.001
0.000
0.
0.
0.
0.
0.
0.
0.
0.
0.
0.
0.
0.
0.
0.
0.
0.
0.
0.
0.
0.
0.
0.
0.
0.
0.
0.
0.000
0.000
0.000
0.001
0.001
0.001
0.001
0.001
0.001
0.001
0.001
0.001
0.001
0.000
0.
0.
0.
0.
0.
0.
0.
0.
0.
0.
0.
0.
0.
0.
0.
0.
0.
0.
0.
0.
0.
0.
0.
0.
0.
0.
0.
0.
0.
0.
0.000
0.000
0.000
0.001
0.001
0.001
0.001
0.001
0.000
0.000
0.
0.
0.
0.
0.
0.
0.
0.
0.
0.
0.
0.
0.
0.
0.
0.
0.
0.
0.
0.
0.
0.
0.
0.
0.
0.
0.
0.
0.
0.
0.
0.
0.
0.
0.000
0.000
0.000
0.000
0.
0.
0.
0.
0.
0.
0.
0.
0.
0.
0.
0.
0.
0.
0.
0.
0.
0.
0.
0.
0.
0.
0.
0.
0.
0.
0.
0.
0.
0.
0.
0.
0.
0.
0.
0.
0.
0.
0.
0.
0.
0.
0.
0.
0.
0.
0.
0.
0.
0.
0.
0.
0.
0.
0.
0.
0.
0.
0.
0.
0.
0.
0.
0.
0.
0.
0.
0.
0.
0.
0.
0.
0.
0.
0.
0.
0.
0.
0.
0.
0.
0.
0.
0.
0.
0.
0.
0.
0.
0.
0.
0.
0.
0.
0.
0.
0.
0.
0.
0.
0.
0.
0.
0.
0.
0.
0.
0.
0.
0.
0.
0.
0.
0.
0.
0.
0.
0.
0.
0.
0.
0.
0.
0.
0.
0.
0.
0.
0.
0.
0.
0.
0.
0.
0.
0.
0.
0.
0.
0.
0.
0.
0.
0.
0.
0.
0.
0.
0.
0.
0.
0.
0.
0.
0.
0.
0.
0.
0.
0.
0.
0.
0.
0.
0.
0.
0.
0.
0.
0.
0.
0.
0.
0.
0.
0.
0.
0.
0.
0.
0.
0.
0.
0.
0.
0.
0.
0.
0.
0.
0.
0.
0.
0.
0.
0.
0.
0.
0.
0.
0.
0.
0.
0.
0.
0.
0.
0.
0.
0.
0.
0.
0.
0.
0.
0.
0.
0.
0.
0.
0.
0.
0.
0.
0.
0.
0.
0.
0.
0.
0.
0.
0.
0.
0.
0.
0.
0.
0.
0.
0.
0.
0.
0.
0.
0.
0.
0.
0.
0.
0.
0.
0.
0.
0.
0.
0.
0.
0.
0.
0.
0.
0.
0.
0.
0.
0.
0.
0.
0.
0.
0.
0.
0.
0.
0.
0.
0.
0.
0.
0.
0.
0.
0.
0.
0.
0.
0.
0.
0.
0.
0.
0.
0.
0.
0.
0.
0.
0.
0.
0.
0.
0.
0.
0.
0.
0.
0.
0.
0.
0.
0.
0.
0.
0.
0.
0.
0.
0.
0.
0.
0.
0.
0.
0.
0.
0.
0.
0.
0.
0.
0.
0.
0.
0.
0.
0.
0.
0.
0.
0.
0.
0.
0.
0.
0.
0.
0.
0.
0.
0.
0.
0.
0.
0.
0.
0.
0.
0.
0.
0.
0.
0.
0.
0.
0.
0.
0.
0.
0.
0.
0.
0.
0.
0.
0.
0.
0.
0.
0.
0.
0.
0.
0.
0.
0.
0.
0.
0.
0.
0.
0.
0.
0.
0.
0.
0.
0.
0.
0.
0.
0.
0.
0.
0.
0.
0.
0.
0.
0.
0.
0.
0.
0.
0.
0.
0.
0.
0.
0.
0.
0.
0.
0.
0.
0.
0.
0.
0.
0.
0.
0.
0.
0.
0.
0.
0.
0.
0.
0.
0.
0.
0.
0.
0.
0.
0.
0.
0.
0.
0.
0.
0.
0.
0.
0.
0.
0.
0.
0.
0.
0.
0.
0.
0.
0.
0.
0.
0.
0.
0.
0.
0.
0.
0.
0.
0.
0.
0.
0.
0.
0.
0.
0.
0.
0.
0.
0.
0.
0.
0.
0.
0.
0.
0.
0.
0.
0.
0.
0.
0.
0.
0.
0.
0.
0.
0.
0.
0.
0.
0.
0.
0.
0.
0.
0.
0.
0.
0.
0.
0.
0.
0.
0.
0.
0.
0.
0.
0.
0.
0.
0.
0.
0.
0.
0.
0.
0.
0.
0.
0.
0.
0.
0.
0.
0.
0.
0.
0.
0.
0.
0.
0.
0.
0.
0.
0.
0.
0.
0.
0.
0.
0.
0.
0.
0.
0.
0.
0.
0.
0.
0.
0.
0.
0.
0.
0.
0.
0.
0.
0.
0.
0.
0.
0.
0.
0.
0.
0.
0.
0.
0.
0.
0.
0.
0.
0.
0.
0.
0.
0.
0.
0.
0.
0.
0.
0.
0.
0.
0.
0.
0.
0.
0.
0.
0.
0.
0.
0.
0.
0.
0.
0.
0.
0.
0.
0.
0.
0.
0.
0.
0.
0.
0.
0.
0.
0.
0.
0.
0.
0.
0.
0.
0.
0.
0.
0.
0.
0.
0.
0.
0.
0.
0.
0.
0.
0.
0.
0.
0.
0.
0.
0.
0.
0.
0.
0.
0.
0.
0.
0.
0.
0.
0.
0.
0.
0.
0.
0.
0.
0.
0.
0.
0.
0.
0.
0.
0.
0.
0.
0.
0.
0.
0.
0.
0.
0.
0.
0.
0.
0.
0.
0.
0.
0.
0.
0.
0.
0.
0.
0.
0.
0.
0.
0.
0.
0.
0.
0.
0.
0.
0.
0.
0.
0.
0.
0.
0.
0.
0.
0.
0.
0.
0.
0.
0.
0.
0.
0.
0.
0.
0.
0.
0.
0.
0.
0.
0.
0.
0.
0.
0.
0.
0.
0.
0.
0.
0.
0.
0.
0.
0.
0.
0.
0.
0.
0.
0.
0.
0.
0.
0.
0.
0.
0.
0.
0.
0.
0.
0.
0.
0.
0.
0.
0.
0.
0.
0.
0.
0.
0.
0.
0.
0.
0.
0.
0.
0.
0.
0.
0.
0.
0.
0.
0.
0.
0.
0.
0.
0.
0.
0.
0.
0.
0.
0.
0.
0.
0.
0.
0.
0.
0.
0.
0.
0.
0.
0.
0.
0.
0.
0.
0.
0.
0.
0.
0.
0.
0.
0.
0.
0.
0.
0.
0.
0.
0.
0.
0.
0.
0.
0.
0.
0.
0.
0.
0.
0.
0.
0.
0.
0.
0.
0.
0.
0.
0.
0.
0.
0.
0.
0.
0.
0.
0.
0.
0.
0.
0.
0.
0.
0.
0.
0.
0.
0.
0.
0.
0.
0.
0.
0.
0.
0.
0.
0.
0.
0.
0.
0.
0.
0.
0.
0.
0.
0.
0.
0.
0.
0.
0.
0.
0.
0.
0.
0.
0.
0.
0.
0.
0.
0.
0.
0.
0.
0.
0.
0.
0.
0.
0.
0.
0.
0.
0.
0.
0.
0.
0.
0.
0.
0.
0.
0.
0.
0.
0.
0.
0.
0.
0.
0.
0.
0.
0.
0.
0.
0.
0.
0.
0.
0.
0.
0.
0.
0.
0.
0.
0.
0.
0.
0.
0.
0.
0.
0.
0.
0.
0.
0.
0.
0.
0.
0.
0.
0.
0.
0.
0.
0.
0.
0.
0.
0.
0.
0.
0.
0.
0.
0.
0.
0.
0.
0.
0.
0.
0.
0.
0.
0.
0.
0.
0.
0.
0.
0.
0.
0.
0.
0.
0.
0.
0.
0.
0.
0.
0.
0.
0.
0.
0.
0.
0.
0.
0.
0.
0.
0.
0.
0.
0.
0.
0.
0.
0.
0.
0.
0.
0.
0.
0.
0.
0.
0.
0.
0.
0.
0.
0.
0.
0.
0.
0.
0.
0.
0.
0.
0.
0.
0.
0.
0.
0.
0.
0.
0.
0.
0.
0.
0.
0.
0.
0.
0.
0.
0.
0.
0.
0.
0.
0.
0.
0.
0.
0.
0.
0.
0.
0.
0.
0.
0.
0.
0.
0.
0.
0.
0.
0.
0.
0.
0.
0.
0.
0.
0.
0.
0.
0.
0.
0.
0.
0.
0.
0.
0.
0.
0.
0.
0.
0.
0.
0.
0.
0.
0.
0.
0.
0.
0.
0.
0.
0.
0.
0.
0.
0.
0.
0.
0.
0.
0.
0.
0.
0.
0.
0.
0.
0.
0.
0.
0.
0.
0.
0.
0.
0.
0.
0.
0.
0.
0.
0.
0.
0.
0.
0.
0.
0.
0.
0.000
0.000
0.000
0.000
0.000
0.001
0.001
0.000
0.
0.
0.
0.
0.
0.
0.
0.
0.
0.
0.
0.
0.
0.
0.
0.
0.
0.
0.
0.
0.
0.
0.
0.
0.
0.
0.
0.
0.
0.
0.
0.000
0.000
0.000
0.000
0.001
0.001
0.001
0.001
0.001
0.001
0.001
0.000
0.
0.
0.
0.
0.
0.
0.
0.
0.
0.
0.
0.
0.
0.
0.
0.
0.
0.
0.
0.
0.
0.
0.
0.
0.
0.
0.
0.
0.000
0.000
0.000
0.001
0.001
0.001
0.001
0.001
0.001
0.001
0.001
0.001
0.000
0.000
0.
0.
0.
0.
0.
0.
0.
0.
0.
0.
0.
0.
0.
0.
0.
0.
0.
0.
0.
0.
0.
0.
0.
0.
0.
0.
0.
0.000
0.000
0.001
0.001
0.001
0.001
0.001
0.001
0.001
0.001
0.001
0.001
0.001
0.000
0.000
0.
0.
0.
0.
0.
0.
0.
0.
0.
0.
0.
0.
0.
0.
0.
0.
0.
0.
0.
0.
0.
0.
0.
0.
0.
0.
0.000
0.000
0.001
0.001
0.001
0.002
0.002
0.001
0.001
0.001
0.001
0.001
0.001
0.001
0.000
0.
0.
0.
0.
0.
0.
0.
0.
0.
0.
0.
0.
0.
0.
0.
0.
0.
0.
0.
0.
0.
0.
0.
0.
0.
0.
0.000
0.001
0.001
0.002
0.002
0.002
0.002
0.001
0.001
0.001
0.001
0.001
0.001
0.001
0.000
0.000
0.
0.
0.
0.
0.
0.
0.
0.
0.
0.
0.
0.
0.
0.
0.
0.
0.
0.
0.
0.
0.
0.
0.
0.000
0.001
0.001
0.001
0.002
0.003
0.003
0.003
0.003
0.002
0.002
0.002
0.001
0.001
0.001
0.001
0.000
0.000
0.
0.
0.
0.
0.
0.
0.
0.
0.
0.
0.
0.
0.
0.
0.
0.
0.
0.
0.
0.
0.
0.
0.000
0.000
0.001
0.001
0.002
0.002
0.003
0.004
0.004
0.004
0.003
0.003
0.003
0.002
0.002
0.002
0.001
0.000
0.000
0.
0.
0.
0.
0.
0.
0.
0.
0.
0.
0.
0.
0.
0.
0.
0.
0.
0.
0.
0.
0.
0.000
0.000
0.001
0.001
0.001
0.002
0.002
0.002
0.002
0.003
0.003
0.002
0.001
0.002
0.003
0.003
0.002
0.001
0.001
0.
0.
0.
0.
0.
0.
0.
0.
0.
0.
0.
0.
0.
0.
0.
0.
0.
0.
0.
0.
0.
0.000
0.000
0.001
0.001
0.001
0.001
-0.003
-0.011
-0.016
-0.013
-0.005
-0.011
-0.030
-0.030
-0.012
0.000
0.002
0.002
0.002
0.001
0.000
0.
0.
0.
0.
0.
0.
0.
0.
0.
0.
0.
0.
0.
0.
0.
0.
0.
0.
0.
0.
0.000
0.001
0.001
0.001
-0.001
-0.011
-0.041
-0.168
-0.201
-0.198
-0.059
-0.162
-0.471
-0.400
-0.218
-0.027
0.000
0.003
0.002
0.001
0.001
0.
0.
0.
0.
0.
0.
0.
0.
0.
0.
0.
0.
0.
0.
0.
0.
0.
0.
0.
0.000
0.000
0.001
0.002
0.000
-0.020
-0.183
-0.409
-0.142
0.440
-0.346
-0.245
-0.524
2.174
6.395
-0.462
-0.147
-0.008
0.002
0.002
0.002
0.001
0.000
0.
0.
0.
0.
0.
0.
0.
0.
0.
0.
0.
0.
0.
0.
0.
0.
0.000
0.000
0.000
0.001
0.002
0.002
-0.004
-0.115
-0.537
23.586
78.094
849.201
5.643
19.115
5.771
395.500
2406.116
0.212
-0.298
-0.032
0.000
0.003
0.002
0.001
0.001
0.
0.
0.
0.
0.
0.
0.
0.
0.
0.
0.
0.
0.
0.
0.
0.000
0.000
0.000
0.000
0.001
0.002
0.002
-0.007
-0.235
-0.331
100000.836
103802.906
100046.266
240.837
2435.985
39201.371
81985.266
70625.945
162.172
-0.570
-0.146
-0.005
0.003
0.003
0.002
0.001
0.000
0.000
0.
0.
0.
0.
0.
0.
0.
0.
0.
0.
0.
0.
0.000
0.000
0.000
0.000
0.001
0.001
0.002
0.002
-0.004
-0.136
-0.575
88.450
145.203
466.373
3853.506
111.125
100004.234
523.718
100205.133
65576.719
-0.452
-0.233
-0.007
0.004
0.004
0.002
0.001
0.000
0.000
0.000
0.
0.
0.
0.
0.
0.
0.
0.
0.
0.
0.
0.000
0.000
0.000
0.000
0.001
0.001
0.003
0.003
0.000
-0.057
-0.428
16.378
417.236
891.585
100016.242
142.842
8.128
1.197
18.615
11.928
-0.563
-0.106
-0.002
0.004
0.004
0.003
0.002
0.001
0.001
0.000
0.000
0.
0.
0.
0.
0.
0.
0.
0.
0.
0.
0.000
0.000
0.000
0.000
0.001
0.001
0.002
0.003
-0.001
-0.084
-0.536
247.865
12762.952
100021.180
357.637
24.034
-0.633
-0.264
-0.581
-0.575
-0.177
-0.021
0.001
0.005
0.004
0.003
0.002
0.001
0.001
0.001
0.000
0.000
0.
0.
0.
0.
0.
0.
0.
0.
0.
0.000
0.000
0.000
0.000
0.001
0.001
0.002
0.003
0.001
-0.040
-0.530
-0.419
41.840
11764.676
165.460
2.766
-0.570
45.194
0.790
-0.243
-0.027
-0.008
-0.001
0.003
0.003
0.002
0.001
0.001
0.001
0.001
0.000
0.000
0.
0.
0.
0.
0.
0.
0.
0.
0.
0.
0.000
0.000
0.000
0.001
0.001
0.002
0.004
0.003
-0.008
-0.080
-0.278
8.516
935.384
100034.852
186.910
-0.431
-0.255
-0.463
-0.014
0.267
0.011
-0.002
0.001
0.002
0.001
0.000
0.001
0.001
0.001
0.001
0.000
0.
0.
0.
0.
0.
0.
0.
0.
0.
0.
0.000
0.000
0.000
0.001
0.001
0.002
0.003
0.004
0.001
-0.015
-0.041
0.250
101.583
13249.246
60.089
0.136
-0.478
-0.145
0.755
1.352
0.069
-0.002
0.
0.001
0.000
0.000
0.001
0.001
0.001
0.001
0.000
0.
0.
0.
0.
0.
0.
0.
0.
0.
0.
0.
0.
0.000
0.001
0.001
0.002
0.003
0.004
0.003
-0.004
-0.022
0.204
329.151
100031.359
1367.602
103.899
129.392
-0.014
0.085
0.190
0.006
-0.003
0.001
0.002
0.002
0.002
0.001
0.001
0.001
0.001
0.000
0.
0.
0.
0.
0.
0.
0.
0.
0.
0.
0.
0.
0.000
0.001
0.001
0.001
0.002
0.003
0.004
0.000
-0.011
-0.011
2.395
54.004
1467.053
100026.750
178.220
0.040
-0.049
-0.024
-0.009
-0.003
0.002
0.004
0.003
0.003
0.002
0.001
0.001
0.000
0.000
0.
0.
0.
0.
0.
0.
0.
0.
0.
0.
0.
0.
0.000
0.001
0.001
0.001
0.002
0.003
0.003
0.003
-0.005
-0.024
-0.034
2.003
60.420
34138.211
195.057
0.821
-0.061
-0.057
-0.028
-0.006
0.001
0.003
0.004
0.003
0.002
0.001
0.001
0.000
0.
0.
0.
0.
0.
0.
0.
0.
0.
0.
0.
0.
0.
0.000
0.001
0.001
0.001
0.001
0.002
0.003
0.003
0.000
-0.017
-0.006
614.778
100029.578
1637.289
49.362
1.542
-0.164
-0.237
-0.116
-0.023
-0.003
0.002
0.003
0.003
0.002
0.001
0.000
0.000
0.
0.
0.
0.
0.
0.
0.
0.
0.
0.
0.
0.
0.
0.000
0.001
0.001
0.001
0.001
0.002
0.003
0.003
0.001
-0.009
-0.021
2.989
573.478
22.181
0.421
-0.034
-0.310
-0.362
-0.187
-0.037
-0.006
0.000
0.002
0.002
0.002
0.001
0.000
0.
0.
0.
0.
0.
0.
0.
0.
0.
0.
0.
0.
0.
0.
0.000
0.000
0.001
0.001
0.001
0.001
0.002
0.002
0.002
-0.003
-0.014
-0.009
0.678
0.073
-0.035
-0.061
-0.163
-0.162
-0.059
-0.021
-0.006
0.000
0.001
0.001
0.001
0.000
0.
0.
0.
0.
0.
0.
0.
0.
0.
0.
0.
0.
0.
0.
0.
0.
0.000
0.000
0.001
0.001
0.001
0.001
0.002
0.002
0.000
-0.003
-0.012
-0.015
-0.018
-0.017
-0.018
-0.033
-0.027
-0.008
-0.008
-0.003
0.
0.001
0.001
0.001
0.000
0.
0.
0.
0.
0.
0.
0.
0.
0.
0.
0.
0.
0.
0.
0.
0.
0.
0.000
0.000
0.001
0.001
0.001
0.001
0.002
0.002
0.001
-0.001
-0.002
-0.003
-0.003
-0.004
-0.006
-0.005
-0.004
-0.002
0.000
0.001
0.001
0.001
0.001
0.000
0.
0.
0.
0.
0.
0.
0.
0.
0.
0.
0.
0.
0.
0.
0.
0.
0.
0.
0.
0.000
0.000
0.001
0.001
0.001
0.001
0.001
0.001
0.001
0.001
0.001
0.001
0.
0.
0.000
0.000
0.001
0.001
0.001
0.001
0.000
0.000
0.
0.
0.
0.
0.
0.
0.
0.
0.
0.
0.
0.
0.
0.
0.
0.
0.
0.
0.
0.
0.
0.
0.000
0.000
0.000
0.001
0.001
0.001
0.002
0.002
0.002
0.002
0.002
0.001
0.001
0.001
0.001
0.001
0.001
0.000
0.
0.
0.
0.
0.
0.
0.
0.
0.
0.
0.
0.
0.
0.
0.
0.
0.
0.
0.
0.
0.
0.
0.
0.
0.
0.000
0.000
0.001
0.001
0.001
0.002
0.002
0.001
0.001
0.001
0.001
0.001
0.001
0.000
0.000
0.
0.
0.
0.
0.
0.
0.
0.
0.
0.
0.
0.
0.
0.
0.
0.
0.
0.
0.
0.
0.
0.
0.
0.
0.
0.
0.
0.
0.000
0.000
0.001
0.001
0.001
0.001
0.001
0.001
0.001
0.001
0.000
0.000
0.
0.
0.
0.
0.
0.
0.
0.
0.
0.
0.
0.
0.
0.
0.
0.
0.
0.
0.
0.
0.
0.
0.
0.
0.
0.
0.
0.
0.
0.
0.
0.000
0.000
0.000
0.000
0.000
0.000
0.000
0.000
0.
0.
0.
0.
0.
0.
0.
0.
0.
0.
0.
0.
0.
0.
0.
0.
0.
0.
0.
0.
0.
0.
0.
0.
0.
0.
0.
0.
0.
0.
0.
0.
0.
0.
0.
0.
0.000
0.000
0.
0.
0.
0.
0.
0.
0.
0.
0.
0.
0.
0.
0.
0.
0.
0.
0.
0.
0.
0.
0.
0.
0.
0.
0.
0.
0.
0.
0.
0.
0.
0.
0.
0.
0.
0.
0.
0.
0.
0.
0.
0.
0.
0.
0.
0.
0.
0.
0.
0.
0.
0.
0.
0.
0.
0.
0.
0.
0.
0.
0.
0.
0.
0.
0.
0.
0.
0.
0.
0.
0.
0.
0.
0.
0.
0.
0.
0.
0.
0.
0.
0.
0.
0.
0.
0.
0.
0.
0.
0.
0.
0.
0.
0.
0.
0.
0.
0.
0.
0.
0.
0.
0.
0.
0.
0.
0.
0.
0.
0.
0.
0.
0.
0.
0.
0.
0.
0.
0.
0.
0.
0.
0.
0.
0.
0.
0.
0.
0.
0.
0.
0.
0.
0.
0.
0.
0.
0.
0.
0.
0.
0.
0.
0.
0.
0.
0.
0.
0.
0.
0.
0.
0.
0.
0.
0.
0.
0.
0.
0.
0.
0.
0.
0.
0.
0.
0.
0.
0.
0.
0.
0.
0.
0.
0.
0.
0.
0.
0.
0.
0.
0.
0.
0.
0.
0.
0.
0.
0.
0.
0.
0.
0.
0.
0.
0.
0.
0.
0.
0.
0.
0.
0.
0.
0.
0.
0.
0.
0.
0.
0.
0.
0.
0.
0.
0.
0.
0.
0.
0.
0.
0.
0.
0.
0.
0.
0.
0.
0.
0.
0.
0.
0.
0.
0.
0.
0.
0.
0.
0.
0.
0.
0.
0.
0.
0.
0.
0.
0.
0.
0.
0.
0.
0.
0.
0.
0.
0.
0.
0.
0.
0.
0.
0.
0.
0.
0.
0.
0.
0.
0.
0.
0.
0.
0.
0.
0.
0.
0.
0.
0.
0.
0.
0.
0.
0.
0.
0.
0.
0.
0.
0.
0.
0.
0.
0.
0.
0.
0.
0.
0.
0.
0.
0.
0.
0.
0.
0.
0.
0.
0.
0.
0.
0.
0.
0.
0.
0.
0.
0.
0.
0.
0.
0.
0.
0.
0.
0.
0.
0.
0.
0.
0.
0.
0.
0.
0.
0.
0.
0.
0.
0.
0.
0.
0.
0.
0.
0.
0.
0.
0.
0.
0.
0.
0.
0.
0.
0.
0.
0.
0.
0.
0.
0.
0.
0.
0.
0.
0.
0.
0.
0.
0.
0.
0.
0.
0.
0.
0.
0.
0.
0.
0.
0.
0.
0.
0.
0.
0.
0.
0.
0.
0.
0.
0.
0.
0.
0.
0.
0.
0.
0.
0.
0.
0.
0.
0.
0.
0.
0.
0.
0.
0.
0.
0.
0.
0.
0.
0.
0.
0.
0.
0.
0.
0.
0.
0.
0.
0.
0.
0.
0.
0.
0.
0.
0.
0.
0.
0.
0.
0.
0.
0.
0.
0.
0.
0.
0.
0.
0.
0.
0.
0.
0.
0.
0.
0.
0.
0.
0.
0.
0.
0.
0.
0.
0.
0.
0.
0.
0.
0.
0.
0.
0.
0.
0.
0.
0.
0.
0.
0.
0.
0.
0.
0.
0.
0.
0.
0.
0.
0.
0.
0.
0.
0.
0.
0.
0.
0.
0.
0.
0.
0.
0.
0.
0.
0.
0.
0.
0.
0.
0.
0.
0.
0.
0.
0.
0.
0.
0.
0.
0.
0.
0.
0.
0.
0.
0.
0.
0.
0.
0.
0.
0.
0.
0.
0.
0.
0.
0.
0.
0.
0.
0.
0.
0.
0.
0.
0.
0.
0.
0.
0.
0.
0.
0.
0.
0.
0.
0.
0.
0.
0.
0.
0.
0.
0.
0.
0.
0.
0.
0.
0.
0.
0.
0.
0.
0.
0.
0.
0.
0.
0.
0.
0.
0.
0.
0.
0.
0.
0.
0.
0.
0.
0.
0.
0.
0.
0.
0.
0.
0.
0.
0.
0.
0.
0.
0.
0.
0.
0.
0.
0.
0.
0.
0.
0.
0.
0.
0.
0.
0.
0.
0.
0.
0.
0.
0.
0.
0.
0.
0.
0.
0.
0.
0.
0.
0.
0.
0.
0.
0.
0.
0.
0.
0.
0.
0.
0.
0.
0.
0.
0.
0.
0.
0.
0.
0.
0.
0.
0.
0.
0.
0.
0.
0.
0.
0.
0.
0.
0.
0.
0.
0.
0.
0.
0.
0.
0.
0.
0.
0.
0.
0.
0.
0.
0.
0.
0.
0.
0.
0.
0.
0.
0.
0.
0.
0.
0.
0.
0.
0.
0.
0.
0.
0.
0.
0.
0.
0.
0.
0.
0.
0.
0.
0.
0.
0.
0.
0.
0.
0.
0.
0.
0.
0.
0.
0.
0.
0.
0.
0.
0.
0.
0.
0.
0.
0.
0.
0.
0.
0.
0.
0.
0.
0.
0.
0.
0.
0.
0.
0.
0.
0.
0.
0.
0.
0.
0.
0.
0.
0.
0.
0.
0.
0.
0.
0.
0.
0.
0.
0.
0.
0.
0.
0.
0.
0.
0.
0.
0.
0.
0.
0.
0.
0.
0.
0.
0.
0.
0.
0.
0.
0.
0.
0.
0.
0.
0.
0.
0.
0.
0.
0.
0.
0.
0.
0.
0.
0.
0.
0.
0.
0.
0.
0.
0.
0.
0.
0.
0.
0.
0.
0.
0.
0.
0.
0.
0.
0.
0.
0.
0.
0.
0.
0.
0.
0.
0.
0.
0.
0.
0.
0.
0.
0.
0.
0.
0.
0.
0.
0.
0.
0.
0.
0.
0.
0.
0.
0.
0.
0.
0.
0.
0.
0.
0.
0.
0.
0.
0.
0.
0.
0.
0.
0.
0.
0.
0.
0.
0.
0.
0.
0.
0.
0.
0.
0.
0.
0.
0.
0.
0.
0.
0.
0.
0.
0.
0.
0.
0.
0.
0.
0.
0.
0.
0.
0.
0.
0.
0.
0.
0.
0.
0.
0.
0.
0.
0.
0.
0.
0.
0.
0.
0.
0.
0.
0.
0.
0.
0.
0.
0.
0.
0.
0.
0.
0.
0.
0.
0.
0.
0.
0.
0.
0.
0.
0.
0.
0.
0.
0.
0.
0.
0.
0.
0.
0.
0.
0.
0.
0.
0.
0.
0.
0.
0.
0.
0.
0.
0.
0.
0.
0.
0.
0.
0.
0.
0.
0.
0.
0.
0.
0.
0.
0.
0.
0.
0.
0.
0.
0.
0.
0.
0.
0.
0.
0.
0.
0.
0.
0.
0.
0.
0.
0.
0.
0.
0.
0.
0.
0.
0.
0.
0.
0.
0.
0.
0.
0.
0.
0.
0.
0.
0.
0.
0.
0.
0.
0.
0.
0.
0.
0.
0.
0.
0.
0.
0.
0.
0.
0.
0.
0.
0.
0.
0.
0.
0.
0.
0.
0.
0.
0.
0.
0.
0.
0.
0.
0.
0.
0.
0.
0.
0.
0.
0.
0.
0.
0.
0.
0.
0.
0.
0.
0.
0.
0.
0.
0.
0.
0.
0.
0.
0.
0.
0.
0.
0.
0.
0.
0.
0.
0.
0.
0.
0.
0.000
0.000
0.000
0.000
0.000
0.000
0.000
0.000
0.000
0.000
0.000
0.
0.
0.
0.
0.
0.
0.
0.
0.
0.
0.
0.
0.
0.
0.
0.
0.
0.
0.
0.
0.
0.
0.
0.
0.
0.
0.
0.
0.
0.000
0.000
0.000
0.000
0.001
0.001
0.001
0.001
0.001
0.001
0.001
0.001
0.000
0.
0.
0.
0.
0.
0.
0.
0.
0.
0.
0.
0.
0.
0.
0.
0.
0.
0.
0.
0.
0.
0.
0.
0.
0.
0.
0.
0.000
0.000
0.000
0.001
0.001
0.001
0.001
0.001
0.001
0.001
0.001
0.001
0.001
0.001
0.000
0.
0.
0.
0.
0.
0.
0.
0.
0.
0.
0.
0.
0.
0.
0.
0.
0.
0.
0.
0.
0.
0.
0.
0.
0.
0.
0.000
0.000
0.001
0.001
0.001
0.002
0.002
0.002
0.002
0.001
0.001
0.001
0.001
0.001
0.001
0.000
0.
0.
0.
0.
0.
0.
0.
0.
0.
0.
0.
0.
0.
0.
0.
0.
0.
0.
0.
0.
0.
0.
0.
0.
0.
0.000
0.001
0.001
0.001
0.002
0.002
0.002
0.001
0.001
0.001
0.001
0.001
0.001
0.001
0.001
0.000
0.000
0.
0.
0.
0.
0.
0.
0.
0.
0.
0.
0.
0.
0.
0.
0.
0.
0.
0.
0.
0.
0.
0.
0.
0.000
0.000
0.001
0.002
0.002
0.002
0.002
0.002
0.001
0.001
0.000
0.000
0.001
0.001
0.001
0.001
0.001
0.000
0.
0.
0.
0.
0.
0.
0.
0.
0.
0.
0.
0.
0.
0.
0.
0.
0.
0.
0.
0.
0.
0.
0.000
0.000
0.001
0.001
0.002
0.002
0.002
0.002
0.002
0.001
0.000
0.000
0.000
0.001
0.001
0.001
0.001
0.001
0.000
0.
0.
0.
0.
0.
0.
0.
0.
0.
0.
0.
0.
0.
0.
0.
0.
0.
0.
0.
0.
0.
0.
0.000
0.000
0.001
0.002
0.002
0.003
0.004
0.004
0.003
0.002
0.001
0.001
0.
0.001
0.001
0.001
0.001
0.001
0.000
0.
0.
0.
0.
0.
0.
0.
0.
0.
0.
0.
0.
0.
0.
0.
0.
0.
0.
0.
0.
0.
0.
0.000
0.001
0.001
0.002
0.003
0.004
0.004
0.005
0.005
0.004
0.004
0.003
0.002
0.002
0.002
0.002
0.002
0.001
0.000
0.
0.
0.
0.
0.
0.
0.
0.
0.
0.
0.
0.
0.
0.
0.
0.
0.
0.
0.
0.
0.
0.000
0.000
0.001
0.001
0.002
0.003
0.003
0.003
0.004
0.005
0.006
0.005
0.005
0.004
0.003
0.003
0.003
0.002
0.001
0.001
0.000
0.
0.
0.
0.
0.
0.
0.
0.
0.
0.
0.
0.
0.
0.
0.
0.
0.
0.
0.
0.000
0.000
0.001
0.001
0.001
0.001
-0.004
-0.022
-0.035
-0.021
-0.004
0.000
-0.004
-0.003
0.001
0.003
0.004
0.003
0.002
0.002
0.001
0.000
0.
0.
0.
0.
0.
0.
0.
0.
0.
0.
0.
0.
0.
0.
0.
0.
0.
0.
0.000
0.000
0.001
0.001
0.002
0.000
-0.008
-0.080
-0.436
-0.427
-0.446
-0.094
-0.038
-0.083
-0.072
-0.036
-0.006
0.002
0.003
0.003
0.002
0.001
0.001
0.
0.
0.
0.
0.
0.
0.
0.
0.
0.
0.
0.
0.
0.
0.
0.
0.000
0.000
0.000
0.001
0.001
0.002
0.001
-0.015
-0.131
-0.485
0.925
221.033
1.140
-0.563
-0.165
-0.239
-0.085
-0.182
-0.035
-0.004
0.001
0.002
0.002
0.002
0.001
0.000
0.
0.
0.
0.
0.
0.
0.
0.
0.
0.
0.
0.
0.
0.000
0.000
0.000
0.000
0.001
0.001
0.002
0.002
-0.002
-0.078
-0.606
-0.050
229.913
100036.102
248.456
-0.395
0.743
1.533
1.258
-0.007
-0.142
-0.024
-0.002
0.002
0.003
0.002
0.001
0.000
0.
0.
0.
0.
0.
0.
0.
0.
0.
0.
0.
0.
0.
0.000
0.000
0.000
0.001
0.001
0.001
0.002
0.003
-0.004
-0.143
-0.573
141.033
305.929
1482.713
5.954
5.779
247.437
36.398
22.455
0.778
-0.456
-0.083
-0.006
0.003
0.004
0.003
0.002
0.001
0.000
0.000
0.
0.
0.
0.
0.
0.
0.
0.
0.
0.
0.000
0.000
0.000
0.000
0.001
0.001
0.002
0.003
0.003
-0.001
-0.074
-0.450
0.502
3.520
12.970
3.085
7.855
486.839
25.353
88.570
47.004
-0.517
-0.129
-0.007
0.004
0.005
0.003
0.002
0.001
0.001
0.000
0.000
0.
0.
0.
0.
0.
0.
0.
0.
0.
0.000
0.000
0.000
0.001
0.001
0.001
0.002
0.003
0.004
0.003
-0.016
-0.148
-0.457
1.110
11.907
47.554
6.930
1.105
-0.224
-0.459
-0.557
-0.566
-0.069
-0.004
0.005
0.005
0.004
0.002
0.001
0.001
0.001
0.000
0.000
0.
0.
0.
0.
0.
0.
0.
0.
0.000
0.000
0.000
0.001
0.001
0.001
0.002
0.003
0.005
0.003
-0.022
-0.267
-0.566
13.362
170.985
10.848
1.993
-0.375
197.324
2.653
-0.394
-0.135
-0.027
-0.002
0.004
0.003
0.002
0.001
0.001
0.001
0.001
0.001
0.000
0.
0.
0.
0.
0.
0.
0.
0.
0.000
0.000
0.001
0.001
0.001
0.001
0.002
0.003
0.005
0.004
-0.012
-0.138
-0.495
47.063
100028.891
459.515
1.240
28.575
100011.141
1157.380
0.644
0.070
-0.014
-0.007
-0.002
-0.007
-0.011
-0.007
-0.001
0.001
0.001
0.001
0.000
0.000
0.
0.
0.
0.
0.
0.
0.
0.000
0.000
0.000
0.001
0.001
0.001
0.002
0.003
0.005
0.005
-0.002
-0.035
-0.095
14.047
2689.115
102.045
2.306
-0.116
187.805
36.536
21.638
50.204
0.840
-0.008
-0.012
-0.031
-0.045
-0.027
-0.006
0.000
0.001
0.001
0.001
0.000
0.
0.
0.
0.
0.
0.
0.
0.
0.000
0.000
0.001
0.001
0.001
0.002
0.003
0.004
0.005
0.002
-0.011
-0.039
0.128
8.995
123.983
4.765
-0.348
2.348
109.772
674.107
4824.582
5.388
-0.003
-0.016
-0.036
-0.056
-0.034
-0.007
0.000
0.001
0.001
0.001
0.000
0.
0.
0.
0.
0.
0.
0.
0.
0.
0.000
0.001
0.001
0.001
0.002
0.002
0.003
0.004
0.004
-0.002
-0.019
0.032
19.098
595.371
11.407
5.201
8.794
4.142
12.286
28.336
0.549
-0.014
-0.010
-0.014
-0.021
-0.013
-0.003
0.001
0.001
0.001
0.001
0.000
0.
0.
0.
0.
0.
0.
0.
0.
0.
0.
0.001
0.001
0.001
0.001
0.002
0.002
0.003
0.004
0.002
-0.008
-0.020
0.463
3.018
7.311
338.471
11.802
0.292
-0.032
-0.006
-0.031
-0.016
-0.006
-0.002
-0.002
0.000
0.001
0.001
0.001
0.001
0.000
0.000
0.
0.
0.
0.
0.
0.
0.
0.
0.
0.
0.000
0.001
0.001
0.001
0.001
0.001
0.002
0.004
0.004
-0.001
-0.018
-0.039
0.208
40.292
45232.203
2181.958
407.255
-0.063
-0.321
-0.171
-0.043
-0.011
-0.002
0.002
0.003
0.003
0.002
0.001
0.001
0.000
0.
0.
0.
0.
0.
0.
0.
0.
0.
0.
0.000
0.000
0.001
0.001
0.001
0.001
0.001
0.002
0.003
0.004
0.002
-0.011
-0.029
3.643
786.764
1419.659
100046.227
238.744
-0.494
-0.593
-0.599
-0.169
-0.023
-0.005
0.001
0.003
0.003
0.002
0.001
0.000
0.000
0.
0.
0.
0.
0.
0.
0.
0.
0.
0.
0.
0.000
0.001
0.001
0.001
0.001
0.001
0.002
0.003
0.003
0.003
-0.005
-0.020
0.726
224.029
6.860
34.397
1.427
-0.481
9.138
-0.425
-0.281
-0.033
-0.008
0.
0.002
0.002
0.001
0.001
0.000
0.
0.
0.
0.
0.
0.
0.
0.
0.
0.
0.
0.
0.000
0.001
0.001
0.001
0.001
0.001
0.002
0.002
0.003
0.003
0.000
-0.011
-0.017
0.632
0.049
-0.048
-0.309
-0.463
0.031
-0.120
-0.111
-0.023
-0.008
0.000
0.002
0.002
0.001
0.000
0.
0.
0.
0.
0.
0.
0.
0.
0.
0.
0.
0.
0.
0.000
0.000
0.001
0.001
0.001
0.001
0.002
0.002
0.003
0.003
0.002
-0.002
-0.010
-0.016
-0.025
-0.039
-0.113
-0.149
-0.015
-0.005
-0.014
-0.013
-0.005
0.
0.001
0.001
0.000
0.000
0.
0.
0.
0.
0.
0.
0.
0.
0.
0.
0.
0.
0.
0.
0.000
0.000
0.000
0.001
0.001
0.001
0.001
0.002
0.002
0.002
0.002
0.
-0.003
-0.005
-0.014
-0.052
-0.089
-0.033
-0.011
-0.012
-0.006
-0.002
0.001
0.001
0.001
0.000
0.
0.
0.
0.
0.
0.
0.
0.
0.
0.
0.
0.
0.
0.
0.
0.
0.
0.000
0.000
0.001
0.001
0.001
0.001
0.002
0.002
0.002
0.002
0.002
0.
-0.002
-0.009
-0.015
-0.008
-0.006
-0.003
-0.001
0.000
0.001
0.001
0.001
0.000
0.
0.
0.
0.
0.
0.
0.
0.
0.
0.
0.
0.
0.
0.
0.
0.
0.
0.
0.
0.000
0.001
0.001
0.001
0.001
0.001
0.002
0.002
0.001
0.001
0.001
0.000
0.000
0.
0.000
0.001
0.001
0.001
0.001
0.001
0.000
0.
0.
0.
0.
0.
0.
0.
0.
0.
0.
0.
0.
0.
0.
0.
0.
0.
0.
0.
0.
0.
0.
0.000
0.000
0.000
0.001
0.001
0.001
0.001
0.002
0.002
0.002
0.002
0.001
0.001
0.001
0.001
0.001
0.001
0.000
0.000
0.
0.
0.
0.
0.
0.
0.
0.
0.
0.
0.
0.
0.
0.
0.
0.
0.
0.
0.
0.
0.
0.
0.
0.
0.
0.
0.000
0.000
0.001
0.001
0.001
0.001
0.001
0.001
0.001
0.001
0.001
0.001
0.000
0.000
0.
0.
0.
0.
0.
0.
0.
0.
0.
0.
0.
0.
0.
0.
0.
0.
0.
0.
0.
0.
0.
0.
0.
0.
0.
0.
0.
0.
0.000
0.000
0.000
0.000
0.000
0.001
0.001
0.001
0.000
0.000
0.000
0.
0.
0.
0.
0.
0.
0.
0.
0.
0.
0.
0.
0.
0.
0.
0.
0.
0.
0.
0.
0.
0.
0.
0.
0.
0.
0.
0.
0.
0.
0.
0.
0.
0.000
0.000
0.000
0.000
0.000
0.
0.
0.
0.
0.
0.
0.
0.
0.
0.
0.
0.
0.
0.
0.
0.
0.
0.
0.
0.
0.
0.
0.
0.
0.
0.
0.
0.
0.
0.
0.
0.
0.
0.
0.
0.
0.
0.
0.
0.
0.
0.
0.
0.
0.
0.
0.
0.
0.
0.
0.
0.
0.
0.
0.
0.
0.
0.
0.
0.
0.
0.
0.
0.
0.
0.
0.
0.
0.
0.
0.
0.
0.
0.
0.
0.
0.
0.
0.
0.
0.
0.
0.
0.
0.
0.
0.
0.
0.
0.
0.
0.
0.
0.
0.
0.
0.
0.
0.
0.
0.
0.
0.
0.
0.
0.
0.
0.
0.
0.
0.
0.
0.
0.
0.
0.
0.
0.
0.
0.
0.
0.
0.
0.
0.
0.
0.
0.
0.
0.
0.
0.
0.
0.
0.
0.
0.
0.
0.
0.
0.
0.
0.
0.
0.
0.
0.
0.
0.
0.
0.
0.
0.
0.
0.
0.
0.
0.
0.
0.
0.
0.
0.
0.
0.
0.
0.
0.
0.
0.
0.
0.
0.
0.
0.
0.
0.
0.
0.
0.
0.
0.
0.
0.
0.
0.
0.
0.
0.
0.
0.
0.
0.
0.
0.
0.
0.
0.
0.
0.
0.
0.
0.
0.
0.
0.
0.
0.
0.
0.
0.
0.
0.
0.
0.
0.
0.
0.
0.
0.
0.
0.
0.
0.
0.
0.
0.
0.
0.
0.
0.
0.
0.
0.
0.
0.
0.
0.
0.
0.
0.
0.
0.
0.
0.
0.
0.
0.
0.
0.
0.
0.
0.
0.
0.
0.
0.
0.
0.
0.
0.
0.
0.
0.
0.
0.
0.
0.
0.
0.
0.
0.
0.
0.
0.
0.
0.
0.
0.
0.
0.
0.
0.
0.
0.
0.
0.
0.
0.
0.
0.
0.
0.
0.
0.
0.
0.
0.
0.
0.
0.
0.
0.
0.
0.
0.
0.
0.
0.
0.
0.
0.
0.
0.
0.
0.
0.
0.
0.
0.
0.
0.
0.
0.
0.
0.
0.
0.
0.
0.
0.
0.
0.
0.
0.
0.
0.
0.
0.
0.
0.
0.
0.
0.
0.
0.
0.
0.
0.
0.
0.
0.
0.
0.
0.
0.
0.
0.
0.
0.
0.
0.
0.
0.
0.
0.
0.
0.
0.
0.
0.
0.
0.
0.
0.
0.
0.
0.
0.
0.
0.
0.
0.
0.
0.
0.
0.
0.
0.
0.
0.
0.
0.
0.
0.
0.
0.
0.
0.
0.
0.
0.
0.
0.
0.
0.
0.
0.
0.
0.
0.
0.
0.
0.
0.
0.
0.
0.
0.
0.
0.
0.
0.
0.
0.
0.
0.
0.
0.
0.
0.
0.
0.
0.
0.
0.
0.
0.
0.
0.
0.
0.
0.
0.
0.
0.
0.
0.
0.
0.
0.
0.
0.
0.
0.
0.
0.
0.
0.
0.
0.
0.
0.
0.
0.
0.
0.
0.
0.
0.
0.
0.
0.
0.
0.
0.
0.
0.
0.
0.
0.
0.
0.
0.
0.
0.
0.
0.
0.
0.
0.
0.
0.
0.
0.
0.
0.
0.
0.
0.
0.
0.
0.
0.
0.
0.
0.
0.
0.
0.
0.
0.
0.
0.
0.
0.
0.
0.
0.
0.
0.
0.
0.
0.
0.
0.
0.
0.
0.
0.
0.
0.
0.
0.
0.
0.
0.
0.
0.
0.
0.
0.
0.
0.
0.
0.
0.
0.
0.
0.
0.
0.
0.
0.
0.
0.
0.
0.
0.
0.
0.
0.
0.
0.
0.
0.
0.
0.
0.
0.
0.
0.
0.
0.
0.
0.
0.
0.
0.
0.
0.
0.
0.
0.
0.
0.
0.
0.
0.
0.
0.
0.
0.
0.
0.
0.
0.
0.
0.
0.
0.
0.
0.
0.
0.
0.
0.
0.
0.
0.
0.
0.
0.
0.
0.
0.
0.
0.
0.
0.
0.
0.
0.
0.
0.
0.
0.
0.
0.
0.
0.
0.
0.
0.
0.
0.
0.
0.
0.
0.
0.
0.
0.
0.
0.
0.
0.
0.
0.
0.
0.
0.
0.
0.
0.
0.
0.
0.
0.
0.
0.
0.
0.
0.
0.
0.
0.
0.
0.
0.
0.
0.
0.
0.
0.
0.
0.
0.
0.
0.
0.
0.
0.
0.
0.
0.
0.
0.
0.
0.
0.
0.
0.
0.
0.
0.
0.
0.
0.
0.
0.
0.
0.
0.
0.
0.
0.
0.
0.
0.
0.
0.
0.
0.
0.
0.
0.
0.
0.
0.
0.
0.
0.
0.
0.
0.
0.
0.
0.
0.
0.
0.
0.
0.
0.
0.
0.
0.
0.
0.
0.
0.
0.
0.
0.
0.
0.
0.
0.
0.
0.
0.
0.
0.
0.
0.
0.
0.
0.
0.
0.
0.
0.
0.
0.
0.
0.
0.
0.
0.
0.
0.
0.
0.
0.
0.
0.
0.
0.
0.
0.
0.
0.
0.
0.
0.
0.
0.
0.
0.
0.
0.
0.
0.
0.
0.
0.
0.
0.
0.
0.
0.
0.
0.
0.
0.
0.
0.
0.
0.
0.
0.
0.
0.
0.
0.
0.
0.
0.
0.
0.
0.
0.
0.
0.
0.
0.
0.
0.
0.
0.
0.
0.
0.
0.
0.
0.
0.
0.
0.
0.
0.
0.
0.
0.
0.
0.
0.
0.
0.
0.
0.
0.
0.
0.
0.
0.
0.
0.
0.
0.
0.
0.
0.
0.
0.
0.
0.
0.
0.
0.
0.
0.
0.
0.
0.
0.
0.
0.
0.
0.
0.
0.
0.
0.
0.
0.
0.
0.
0.
0.
0.
0.
0.
0.
0.
0.
0.
0.
0.
0.
0.
0.
0.
0.
0.
0.
0.
0.
0.
0.
0.
0.
0.
0.
0.
0.
0.
0.
0.
0.
0.
0.
0.
0.
0.
0.
0.
0.
0.
0.
0.
0.
0.
0.
0.
0.
0.
0.
0.
0.
0.
0.
0.
0.
0.
0.
0.
0.
0.
0.
0.
0.
0.
0.
0.
0.
0.
0.
0.
0.
0.
0.
0.
0.
0.
0.
0.
0.
0.
0.
0.
0.
0.
0.
0.
0.
0.
0.
0.
0.
0.
0.
0.
0.
0.
0.
0.
0.
0.
0.
0.
0.
0.
0.
0.
0.
0.
0.
0.
0.
0.
0.
0.
0.
0.
0.
0.
0.
0.
0.
0.
0.
0.
0.
0.
0.
0.
0.
0.
0.
0.
0.
0.
0.
0.
0.
0.
0.
0.
0.
0.
0.
0.
0.
0.
0.
0.
0.
0.
0.
0.
0.
0.
0.
0.
0.
0.
0.
0.
0.
0.
0.
0.
0.
0.000
0.000
0.000
0.000
0.000
0.
0.000
0.000
0.000
0.000
0.
0.
0.
0.
0.
0.
0.
0.
0.
0.
0.
0.
0.
0.
0.
0.
0.
0.
0.
0.
0.
0.
0.
0.
0.
0.
0.
0.
0.
0.
0.000
0.000
0.000
0.000
0.001
0.001
0.001
0.001
0.001
0.001
0.001
0.000
0.000
0.
0.
0.
0.
0.
0.
0.
0.
0.
0.
0.
0.
0.
0.
0.
0.
0.
0.
0.
0.
0.
0.
0.
0.
0.
0.
0.
0.000
0.000
0.000
0.001
0.001
0.001
0.001
0.002
0.002
0.001
0.001
0.001
0.001
0.001
0.000
0.
0.
0.
0.
0.
0.
0.
0.
0.
0.
0.
0.
0.
0.
0.
0.
0.
0.
0.
0.
0.
0.
0.
0.
0.
0.000
0.000
0.000
0.001
0.001
0.001
0.002
0.002
0.002
0.002
0.002
0.001
0.001
0.001
0.001
0.001
0.000
0.
0.
0.
0.
0.
0.
0.
0.
0.
0.
0.
0.
0.
0.
0.
0.
0.
0.
0.
0.
0.
0.
0.
0.000
0.000
0.001
0.001
0.002
0.002
0.002
0.002
0.002
0.001
0.001
0.001
0.001
0.001
0.001
0.001
0.001
0.001
0.000
0.
0.
0.
0.
0.
0.
0.
0.
0.
0.
0.
0.
0.
0.
0.
0.
0.
0.
0.
0.
0.
0.000
0.000
0.001
0.001
0.002
0.002
0.002
0.002
0.002
0.001
-0.001
-0.002
-0.002
-0.001
0.
0.001
0.001
0.001
0.001
0.000
0.
0.
0.
0.
0.
0.
0.
0.
0.
0.
0.
0.
0.
0.
0.
0.
0.
0.
0.
0.
0.
0.000
0.000
0.001
0.001
0.002
0.002
0.003
0.003
0.001
-0.001
-0.004
-0.006
-0.007
-0.005
-0.002
0.000
0.001
0.001
0.001
0.000
0.000
0.
0.
0.
0.
0.
0.
0.
0.
0.
0.
0.
0.
0.
0.
0.
0.
0.
0.
0.
0.
0.000
0.000
0.001
0.002
0.002
0.003
0.003
0.003
0.001
-0.001
-0.005
-0.010
-0.016
-0.017
-0.010
-0.003
0.001
0.001
0.001
0.000
0.000
0.
0.
0.
0.
0.
0.
0.
0.
0.
0.
0.
0.
0.
0.
0.
0.
0.
0.
0.
0.000
0.000
0.001
0.001
0.002
0.003
0.003
0.004
0.004
0.003
0.000
-0.003
-0.010
-0.025
-0.038
-0.023
-0.006
0.001
0.002
0.001
0.001
0.000
0.
0.
0.
0.
0.
0.
0.
0.
0.
0.
0.
0.
0.
0.
0.
0.
0.
0.
0.
0.
0.000
0.001
0.001
0.002
0.003
0.004
0.005
0.005
0.005
0.004
0.002
-0.003
-0.015
-0.026
-0.016
-0.003
0.002
0.002
0.002
0.001
0.000
0.
0.
0.
0.
0.
0.
0.
0.
0.
0.
0.
0.
0.
0.
0.
0.
0.
0.
0.
0.
0.000
0.001
0.002
0.003
0.004
0.004
0.004
0.004
0.005
0.006
0.006
0.005
0.000
-0.003
-0.002
0.002
0.003
0.003
0.002
0.001
0.001
0.000
0.
0.
0.
0.
0.
0.
0.
0.
0.
0.
0.
0.
0.
0.
0.
0.
0.
0.
0.000
0.000
0.001
0.002
0.003
0.003
0.000
-0.013
-0.022
-0.011
0.001
0.006
0.006
0.005
0.004
0.003
0.003
0.003
0.002
0.002
0.001
0.001
0.000
0.
0.
0.
0.
0.
0.
0.
0.
0.
0.
0.
0.
0.
0.
0.
0.000
0.000
0.000
0.000
0.001
0.002
0.002
0.003
-0.002
-0.048
-0.295
-0.488
-0.283
-0.050
-0.004
-0.004
-0.003
-0.003
-0.002
-0.001
0.001
0.002
0.002
0.002
0.001
0.000
0.
0.
0.
0.
0.
0.
0.
0.
0.
0.
0.
0.
0.
0.000
0.000
0.000
0.000
0.001
0.001
0.002
0.002
0.003
-0.001
-0.028
-0.300
-0.607
0.761
-0.600
-0.325
-0.036
-0.028
-0.019
-0.021
-0.011
-0.007
-0.003
0.001
0.002
0.002
0.001
0.001
0.000
0.
0.
0.
0.
0.
0.
0.
0.
0.
0.
0.
0.000
0.000
0.000
0.000
0.001
0.001
0.001
0.002
0.003
0.002
-0.015
-0.161
-0.497
0.744
176.367
0.609
-0.539
-0.122
-0.051
-0.029
-0.031
-0.006
-0.014
-0.007
0.
0.002
0.003
0.002
0.001
0.000
0.
0.
0.
0.
0.
0.
0.
0.
0.
0.
0.
0.000
0.000
0.001
0.001
0.001
0.001
0.002
0.003
0.004
0.002
-0.027
-0.288
-0.431
0.016
0.470
-0.425
-0.539
-0.324
-0.128
-0.039
-0.010
0.096
-0.015
-0.010
-0.001
0.003
0.004
0.003
0.002
0.001
0.000
0.000
0.
0.
0.
0.
0.
0.
0.
0.
0.000
0.000
0.000
0.001
0.001
0.000
0.001
0.002
0.003
0.004
0.003
-0.013
-0.130
-0.258
-0.208
-0.135
-0.488
0.502
-0.006
-0.132
-0.292
-0.298
-0.130
-0.037
-0.013
0.
0.004
0.004
0.003
0.002
0.001
0.001
0.000
0.
0.
0.
0.
0.
0.
0.
0.
0.000
0.000
0.001
0.001
0.001
0.000
-0.001
0.001
0.003
0.005
0.004
-0.021
-0.394
-0.546
1.539
0.432
-0.222
0.363
1.585
3.098
1.350
-0.367
-0.141
-0.039
-0.013
0.001
0.004
0.004
0.003
0.002
0.001
0.001
0.001
0.000
0.
0.
0.
0.
0.
0.
0.
0.000
0.000
0.001
0.001
0.000
0.000
0.000
0.001
0.003
0.006
0.004
-0.041
-0.585
18.357
2680.855
147.626
30.212
0.513
0.741
7.531
6.897
0.169
-0.078
-0.057
-0.022
-0.004
-0.008
-0.010
-0.006
-0.001
0.001
0.001
0.001
0.001
0.000
0.
0.
0.
0.
0.
0.
0.000
0.000
0.001
0.001
0.000
0.000
0.000
0.002
0.004
0.006
0.005
-0.024
-0.426
-0.178
17.767
2283.290
100020.156
135.973
1.091
2714.915
29537.686
9.444
0.085
-0.097
-0.047
-0.032
-0.114
-0.173
-0.090
-0.018
-0.002
0.001
0.001
0.001
0.000
0.
0.
0.
0.
0.
0.
0.000
0.000
0.001
0.001
0.001
0.001
0.001
0.002
0.003
0.005
0.005
-0.004
-0.073
-0.320
0.590
47.681
406.072
63.146
0.398
1917.718
30063.307
102.728
186.850
1.441
-0.057
-0.113
-0.525
-0.543
-0.451
-0.073
-0.006
0.000
0.001
0.001
0.000
0.
0.
0.
0.
0.
0.
0.
0.000
0.000
0.001
0.001
0.001
0.002
0.002
0.002
0.003
0.004
0.002
-0.010
-0.044
-0.041
0.072
-0.147
-0.663
-0.051
61.300
100007.188
8545.241
100000.523
12.932
-0.036
-0.137
-0.559
-0.534
-0.556
-0.094
-0.008
0.
0.001
0.001
0.000
0.
0.
0.
0.
0.
0.
0.
0.
0.000
0.001
0.001
0.002
0.002
0.002
0.001
0.001
0.001
0.002
0.000
-0.014
-0.035
0.003
-0.068
-0.482
-0.248
3.016
157.988
48.526
83.191
0.776
-0.096
-0.066
-0.201
-0.323
-0.197
-0.036
-0.003
0.000
0.001
0.001
0.000
0.
0.
0.
0.
0.
0.
0.
0.
0.
0.001
0.001
0.001
0.001
0.001
-0.001
-0.001
-0.001
0.001
0.002
-0.002
-0.014
-0.040
-0.105
-0.244
0.078
0.190
0.302
-0.244
-0.368
-0.212
-0.067
-0.035
-0.031
-0.033
-0.021
-0.005
0.001
0.001
0.001
0.001
0.000
0.
0.
0.
0.
0.
0.
0.
0.
0.
0.000
0.001
0.001
0.001
0.000
-0.001
-0.003
-0.003
0.000
0.002
0.002
-0.007
-0.030
-0.054
0.365
6.014
90.804
318.560
-0.297
-0.583
-0.409
-0.095
-0.033
-0.016
-0.005
0.000
0.002
0.002
0.001
0.001
0.000
0.000
0.
0.
0.
0.
0.
0.
0.
0.
0.
0.000
0.001
0.001
0.001
0.000
-0.001
-0.003
-0.004
-0.001
0.002
0.003
-0.002
-0.019
-0.021
0.389
5.554
700.168
25.297
-0.055
34.280
-0.524
-0.367
-0.036
-0.016
-0.004
0.002
0.003
0.002
0.001
0.001
0.000
0.
0.
0.
0.
0.
0.
0.
0.
0.
0.
0.000
0.001
0.001
0.001
0.000
-0.001
-0.002
-0.002
-0.001
0.001
0.003
0.000
-0.012
-0.023
0.026
0.126
63.715
0.997
311.176
100005.367
79.259
-0.220
-0.018
-0.017
-0.006
0.001
0.003
0.002
0.001
0.000
0.000
0.
0.
0.
0.
0.
0.
0.
0.
0.
0.
0.000
0.001
0.001
0.001
0.001
0.000
0.
0.000
0.000
0.001
0.002
0.002
-0.006
-0.019
-0.035
-0.051
-0.115
-0.566
4.597
842.736
18.353
0.894
0.020
-0.015
-0.005
0.001
0.002
0.001
0.001
0.
0.
0.
0.
0.
0.
0.
0.
0.
0.
0.
0.
0.000
0.000
0.001
0.001
0.001
0.001
0.001
0.001
0.001
0.002
0.003
0.003
0.000
-0.007
-0.020
-0.039
-0.154
-0.580
0.831
7.750
2.035
0.187
-0.010
-0.012
-0.003
0.001
0.002
0.001
0.000
0.
0.
0.
0.
0.
0.
0.
0.
0.
0.
0.
0.
0.
0.000
0.000
0.000
0.001
0.001
0.001
0.002
0.002
0.002
0.002
0.003
0.002
0.000
-0.007
-0.018
-0.077
-0.487
-0.324
0.020
-0.002
-0.013
-0.013
-0.006
-0.001
0.001
0.001
0.000
0.000
0.
0.
0.
0.
0.
0.
0.
0.
0.
0.
0.
0.
0.
0.
0.000
0.000
0.001
0.001
0.001
0.001
0.002
0.002
0.002
0.002
0.003
0.002
-0.001
-0.006
-0.019
-0.073
-0.133
-0.072
-0.029
-0.011
-0.004
-0.001
0.001
0.001
0.001
0.000
0.
0.
0.
0.
0.
0.
0.
0.
0.
0.
0.
0.
0.
0.
0.
0.
0.
0.000
0.001
0.001
0.001
0.001
0.001
0.002
0.002
0.002
0.002
0.002
0.000
-0.002
-0.005
-0.008
-0.007
-0.003
-0.001
0.000
0.001
0.001
0.001
0.001
0.000
0.
0.
0.
0.
0.
0.
0.
0.
0.
0.
0.
0.
0.
0.
0.
0.
0.
0.
0.
0.000
0.001
0.001
0.001
0.001
0.001
0.001
0.001
0.002
0.001
0.001
0.001
0.001
0.001
0.001
0.001
0.001
0.001
0.001
0.001
0.000
0.
0.
0.
0.
0.
0.
0.
0.
0.
0.
0.
0.
0.
0.
0.
0.
0.
0.
0.
0.
0.
0.
0.000
0.000
0.000
0.000
0.001
0.000
0.001
0.001
0.001
0.001
0.001
0.001
0.001
0.001
0.001
0.001
0.000
0.000
0.
0.
0.
0.
0.
0.
0.
0.
0.
0.
0.
0.
0.
0.
0.
0.
0.
0.
0.
0.
0.
0.
0.
0.
0.
0.
0.
0.000
0.000
0.000
0.000
0.001
0.001
0.001
0.001
0.001
0.001
0.000
0.000
0.000
0.
0.
0.
0.
0.
0.
0.
0.
0.
0.
0.
0.
0.
0.
0.
0.
0.
0.
0.
0.
0.
0.
0.
0.
0.
0.
0.
0.
0.
0.
0.000
0.000
0.000
0.000
0.000
0.000
0.000
0.000
0.
0.
0.
0.
0.
0.
0.
0.
0.
0.
0.
0.
0.
0.
0.
0.
0.
0.
0.
0.
0.
0.
0.
0.
0.
0.
0.
0.
0.
0.
0.
0.
0.
0.
0.
0.
0.
0.
0.
0.
0.
0.
0.
0.
0.
0.
0.
0.
0.
0.
0.
0.
0.
0.
0.
0.
0.
0.
0.
0.
0.
0.
0.
0.
0.
0.
0.
0.
0.
0.
0.
0.
0.
0.
0.
0.
0.
0.
0.
0.
0.
0.
0.
0.
0.
0.
0.
0.
0.
0.
0.
0.
0.
0.
0.
0.
0.
0.
0.
0.
0.
0.
0.
0.
0.
0.
0.
0.
0.
0.
0.
0.
0.
0.
0.
0.
0.
0.
0.
0.
0.
0.
0.
0.
0.
0.
0.
0.
0.
0.
0.
0.
0.
0.
0.
0.
0.
0.
0.
0.
0.
0.
0.
0.
0.
0.
0.
0.
0.
0.
0.
0.
0.
0.
0.
0.
0.
0.
0.
0.
0.
0.
0.
0.
0.
0.
0.
0.
0.
0.
0.
0.
0.
0.
0.
0.
0.
0.
0.
0.
0.
0.
0.
0.
0.
0.
0.
0.
0.
0.
0.
0.
0.
0.
0.
0.
0.
0.
0.
0.
0.
0.
0.
0.
0.
0.
0.
0.
0.
0.
0.
0.
0.
0.
0.
0.
0.
0.
0.
0.
0.
0.
0.
0.
0.
0.
0.
0.
0.
0.
0.
0.
0.
0.
0.
0.
0.
0.
0.
0.
0.
0.
0.
0.
0.
0.
0.
0.
0.
0.
0.
0.
0.
0.
0.
0.
0.
0.
0.
0.
0.
0.
0.
0.
0.
0.
0.
0.
0.
0.
0.
0.
0.
0.
0.
0.
0.
0.
0.
0.
0.
0.
0.
0.
0.
0.
0.
0.
0.
0.
0.
0.
0.
0.
0.
0.
0.
0.
0.
0.
0.
0.
0.
0.
0.
0.
0.
0.
0.
0.
0.
0.
0.
0.
0.
0.
0.
0.
0.
0.
0.
0.
0.
0.
0.
0.
0.
0.
0.
0.
0.
0.
0.
0.
0.
0.
0.
0.
0.
0.
0.
0.
0.
0.
0.
0.
0.
0.
0.
0.
0.
0.
0.
0.
0.
0.
0.
0.
0.
0.
0.
0.
0.
0.
0.
0.
0.
0.
0.
0.
0.
0.
0.
0.
0.
0.
0.
0.
0.
0.
0.
0.
0.
0.
0.
0.
0.
0.
0.
0.
0.
0.
0.
0.
0.
0.
0.
0.
0.
0.
0.
0.
0.
0.
0.
0.
0.
0.
0.
0.
0.
0.
0.
0.
0.
0.
0.
0.
0.
0.
0.
0.
0.
0.
0.
0.
0.
0.
0.
0.
0.
0.
0.
0.
0.
0.
0.
0.
0.
0.
0.
0.
0.
0.
0.
0.
0.
0.
0.
0.
0.
0.
0.
0.
0.
0.
0.
0.
0.
0.
0.
0.
0.
0.
0.
0.
0.
0.
0.
0.
0.
0.
0.
0.
0.
0.
0.
0.
0.
0.
0.
0.
0.
0.
0.
0.
0.
0.
0.
0.
0.
0.
0.
0.
0.
0.
0.
0.
0.
0.
0.
0.
0.
0.
0.
0.
0.
0.
0.
0.
0.
0.
0.
0.
0.
0.
0.
0.
0.
0.
0.
0.
0.
0.
0.
0.
0.
0.
0.
0.
0.
0.
0.
0.
0.
0.
0.
0.
0.
0.
0.
0.
0.
0.
0.
0.
0.
0.
0.
0.
0.
0.
0.
0.
0.
0.
0.
0.
0.
0.
0.
0.
0.
0.
0.
0.
0.
0.
0.
0.
0.
0.
0.
0.
0.
0.
0.
0.
0.
0.
0.
0.
0.
0.
0.
0.
0.
0.
0.
0.
0.
0.
0.
0.
0.
0.
0.
0.
0.
0.
0.
0.
0.
0.
0.
0.
0.
0.
0.
0.
0.
0.
0.
0.
0.
0.
0.
0.
0.
0.
0.
0.
0.
0.
0.
0.
0.
0.
0.
0.
0.
0.
0.
0.
0.
0.
0.
0.
0.
0.
0.
0.
0.
0.
0.
0.
0.
0.
0.
0.
0.
0.
0.
0.
0.
0.
0.
0.
0.
0.
0.
0.
0.
0.
0.
0.
0.
0.
0.
0.
0.
0.
0.
0.
0.
0.
0.
0.
0.
0.
0.
0.
0.
0.
0.
0.
0.
0.
0.
0.
0.
0.
0.
0.
0.
0.
0.
0.
0.
0.
0.
0.
0.
0.
0.
0.
0.
0.
0.
0.
0.
0.
0.
0.
0.
0.
0.
0.
0.
0.
0.
0.
0.
0.
0.
0.
0.
0.
0.
0.
0.
0.
0.
0.
0.
0.
0.
0.
0.
0.
0.
0.
0.
0.
0.
0.
0.
0.
0.
0.
0.
0.
0.
0.
0.
0.
0.
0.
0.
0.
0.
0.
0.
0.
0.
0.
0.
0.
0.
0.
0.
0.
0.
0.
0.
0.
0.
0.
0.
0.
0.
0.
0.
0.
0.
0.
0.
0.
0.
0.
0.
0.
0.
0.
0.
0.
0.
0.
0.
0.
0.
0.
0.
0.
0.
0.
0.
0.
0.
0.
0.
0.
0.
0.
0.
0.
0.
0.
0.
0.
0.
0.
0.
0.
0.
0.
0.
0.
0.
0.
0.
0.
0.
0.
0.
0.
0.
0.
0.
0.
0.
0.
0.
0.
0.
0.
0.
0.
0.
0.
0.
0.
0.
0.
0.
0.
0.
0.
0.
0.
0.
0.
0.
0.
0.
0.
0.
0.
0.
0.
0.
0.
0.
0.
0.
0.
0.
0.
0.
0.
0.
0.
0.
0.
0.
0.
0.
0.
0.
0.
0.
0.
0.
0.
0.
0.
0.
0.
0.
0.
0.
0.
0.
0.
0.
0.
0.
0.
0.
0.
0.
0.
0.
0.
0.
0.
0.
0.
0.
0.
0.
0.
0.
0.
0.
0.
0.
0.
0.
0.
0.
0.
0.
0.
0.
0.
0.
0.
0.
0.
0.
0.
0.
0.
0.
0.
0.
0.
0.
0.
0.
0.
0.
0.
0.
0.
0.
0.
0.
0.
0.
0.
0.
0.
0.
0.
0.
0.
0.
0.
0.
0.
0.
0.
0.
0.
0.
0.
0.
0.
0.
0.
0.
0.
0.
0.
0.
0.
0.
0.
0.
0.
0.
0.
0.
0.
0.
0.
0.
0.
0.
0.
0.
0.
0.
0.
0.
0.
0.
0.
0.
0.
0.
0.
0.000
0.000
0.000
0.000
0.
0.
0.
0.
0.
0.
0.
0.
0.
0.
0.
0.
0.
0.
0.
0.
0.
0.
0.
0.
0.
0.
0.
0.
0.
0.
0.
0.
0.
0.
0.
0.
0.
0.
0.
0.000
0.000
0.000
0.000
0.000
0.001
0.001
0.001
0.001
0.000
0.000
0.000
0.000
0.
0.
0.
0.
0.
0.
0.
0.
0.
0.
0.
0.
0.
0.
0.
0.
0.
0.
0.
0.
0.
0.
0.
0.
0.
0.
0.
0.000
0.000
0.000
0.001
0.001
0.001
0.001
0.002
0.002
0.001
0.001
0.001
0.001
0.000
0.000
0.
0.
0.
0.
0.
0.
0.
0.
0.
0.
0.
0.
0.
0.
0.
0.
0.
0.
0.
0.
0.
0.
0.
0.
0.
0.000
0.000
0.001
0.001
0.001
0.001
0.002
0.002
0.002
0.002
0.002
0.001
0.001
0.001
0.001
0.001
0.000
0.
0.
0.
0.
0.
0.
0.
0.
0.
0.
0.
0.
0.
0.
0.
0.
0.
0.
0.
0.
0.
0.
0.
0.000
0.000
0.001
0.002
0.002
0.002
0.002
0.002
0.002
0.001
0.001
0.001
0.001
0.001
0.001
0.001
0.001
0.000
0.000
0.
0.
0.
0.
0.
0.
0.
0.
0.
0.
0.
0.
0.
0.
0.
0.
0.
0.
0.
0.
0.
0.000
0.000
0.001
0.002
0.002
0.002
0.002
0.001
0.000
0.000
-0.001
-0.003
-0.003
-0.002
0.000
0.000
0.001
0.001
0.001
0.000
0.
0.
0.
0.
0.
0.
0.
0.
0.
0.
0.
0.
0.
0.
0.
0.
0.
0.
0.
0.
0.000
0.000
0.001
0.001
0.002
0.003
0.002
0.001
-0.001
-0.003
-0.006
-0.010
-0.012
-0.011
-0.008
-0.004
-0.001
0.000
0.001
0.001
0.001
0.000
0.
0.
0.
0.
0.
0.
0.
0.
0.
0.
0.
0.
0.
0.
0.
0.
0.
0.
0.
0.000
0.001
0.001
0.002
0.003
0.003
0.003
0.001
-0.003
-0.007
-0.012
-0.014
-0.015
-0.013
-0.019
-0.021
-0.010
-0.001
0.001
0.001
0.001
0.000
0.
0.
0.
0.
0.
0.
0.
0.
0.
0.
0.
0.
0.
0.
0.
0.
0.
0.
0.000
0.000
0.001
0.001
0.002
0.003
0.004
0.003
0.002
-0.002
-0.008
-0.014
-0.016
-0.010
-0.109
-0.162
-0.141
-0.048
-0.005
0.001
0.001
0.001
0.000
0.
0.
0.
0.
0.
0.
0.
0.
0.
0.
0.
0.
0.
0.
0.
0.
0.
0.
0.000
0.000
0.001
0.001
0.002
0.003
0.004
0.004
0.003
0.
-0.005
-0.011
-0.015
-0.060
-0.358
-0.409
-0.383
-0.103
-0.009
0.001
0.002
0.001
0.001
0.
0.
0.
0.
0.
0.
0.
0.
0.
0.
0.
0.
0.
0.
0.
0.
0.
0.
0.000
0.000
0.001
0.001
0.003
0.004
0.005
0.004
0.004
0.002
-0.001
-0.005
-0.011
-0.043
-0.245
-0.502
-0.322
-0.061
-0.005
0.002
0.002
0.002
0.001
0.000
0.
0.
0.
0.
0.
0.
0.
0.
0.
0.
0.
0.
0.
0.
0.
0.
0.
0.000
0.000
0.001
0.002
0.003
0.004
0.005
0.006
0.005
0.004
0.003
0.003
0.001
-0.008
-0.043
-0.089
-0.057
-0.013
-0.001
0.002
0.002
0.002
0.001
0.000
0.
0.
0.
0.
0.
0.
0.
0.
0.
0.
0.
0.
0.
0.
0.
0.
0.000
0.000
0.001
0.002
0.003
0.004
0.005
0.006
0.005
0.001
-0.002
0.000
0.004
0.006
0.005
0.
-0.006
-0.007
-0.005
-0.002
0.001
0.002
0.002
0.001
0.001
0.000
0.
0.
0.
0.
0.
0.
0.
0.
0.
0.
0.
0.
0.
0.000
0.000
0.001
0.001
0.001
0.002
0.003
0.005
0.006
0.005
-0.006
-0.045
-0.078
-0.044
-0.008
0.003
0.004
0.000
-0.006
-0.010
-0.011
-0.008
-0.002
0.001
0.002
0.001
0.001
0.000
0.
0.
0.
0.
0.
0.
0.
0.
0.
0.
0.
0.
0.000
0.000
0.001
0.001
0.001
0.002
0.003
0.004
0.005
0.005
0.000
-0.045
-0.282
-0.467
-0.268
-0.054
-0.020
-0.015
-0.012
-0.004
0.000
-0.017
-0.016
-0.006
0.000
0.002
0.002
0.001
0.001
0.000
0.
0.
0.
0.
0.
0.
0.
0.
0.
0.
0.000
0.000
0.001
0.001
0.001
0.002
0.003
0.003
0.004
0.004
0.003
-0.008
-0.076
-0.418
-0.400
-0.402
-0.410
-0.313
-0.097
-0.001
2.314
5.012
0.196
-0.018
-0.008
0.001
0.003
0.002
0.002
0.001
0.000
0.
0.
0.
0.
0.
0.
0.
0.
0.
0.000
0.000
0.001
0.001
0.001
0.001
0.001
0.002
0.002
0.003
0.003
0.001
-0.016
-0.048
-0.166
-0.204
-0.612
1.421
-0.572
-0.554
0.213
64.652
271.669
2.019
-0.017
-0.009
0.001
0.003
0.003
0.002
0.001
0.001
0.000
0.
0.
0.
0.
0.
0.
0.
0.
0.000
0.001
0.001
0.001
0.001
-0.001
-0.004
-0.003
0.
0.002
0.002
-0.005
-0.074
-0.376
-0.336
-0.533
4.413
89724.750
627.656
3.434
2.214
10.322
20.756
0.564
-0.020
-0.009
0.002
0.004
0.003
0.003
0.002
0.001
0.000
0.000
0.
0.
0.
0.
0.
0.
0.
0.000
0.001
0.001
0.000
-0.001
-0.006
-0.014
-0.013
-0.004
0.001
0.001
-0.030
-0.524
0.241
40.074
2.729
1.440
3167.331
5550.574
6164.368
661.039
5.800
4.392
0.058
-0.031
-0.009
0.000
0.002
0.002
0.002
0.002
0.001
0.001
0.000
0.
0.
0.
0.
0.
0.
0.
0.000
0.001
0.001
0.000
-0.003
-0.008
-0.021
-0.018
-0.005
0.002
0.001
-0.054
-0.530
348.676
100050.188
39231.539
146.522
78.447
1244.611
4308.526
832.141
2.870
-0.129
-0.299
-0.116
-0.023
-0.038
-0.044
-0.023
-0.005
0.000
0.001
0.001
0.001
0.000
0.
0.
0.
0.
0.
0.
0.000
0.001
0.001
0.001
-0.001
-0.009
-0.011
-0.010
-0.003
0.003
0.003
-0.028
-0.372
2.790
714.077
100011.445
326.343
23.448
5.497
555.462
100206.391
16.656
-0.606
-0.666
-0.445
-0.138
-0.501
-0.375
-0.377
-0.074
-0.007
0.000
0.001
0.001
0.000
0.
0.
0.
0.
0.
0.
0.000
0.001
0.001
0.001
0.001
-0.002
-0.002
-0.003
-0.001
0.001
0.001
-0.006
-0.064
-0.117
0.822
11.763
5.635
0.328
0.172
59.074
251.146
7.665
1.213
-0.503
-0.536
-0.547
-0.160
32.425
-0.462
-0.379
-0.023
-0.002
0.001
0.001
0.001
0.000
0.
0.
0.
0.
0.
0.000
0.001
0.001
0.001
0.001
0.001
0.001
-0.001
-0.002
-0.003
-0.004
-0.005
-0.011
-0.033
-0.048
-0.128
-0.639
247.412
23039.320
61.780
4055.695
83.706
13.612
-0.201
-0.118
-0.534
3.130
310.932
0.805
-0.506
-0.029
-0.003
0.001
0.001
0.001
0.000
0.
0.
0.
0.
0.
0.
0.000
0.001
0.001
0.002
0.002
0.001
-0.001
-0.006
-0.010
-0.010
-0.008
-0.007
-0.010
-0.031
-0.123
-0.611
125.836
6648.345
350.724
14243.690
42.758
3.119
0.148
-0.317
-0.198
-0.337
-0.267
-0.465
-0.178
-0.014
-0.002
0.001
0.001
0.001
0.000
0.
0.
0.
0.
0.
0.
0.
0.000
0.001
0.002
0.001
0.000
-0.004
-0.011
-0.018
-0.019
-0.015
-0.009
-0.003
-0.007
-0.043
-0.302
-0.316
0.660
3.208
2.165
-0.376
67.736
7.633
0.269
-0.061
-0.083
-0.106
-0.090
-0.022
-0.002
0.000
0.001
0.001
0.000
0.000
0.
0.
0.
0.
0.
0.
0.
0.000
0.001
0.001
0.001
-0.001
-0.006
-0.015
-0.023
-0.027
-0.023
-0.013
-0.003
0.
-0.012
-0.056
-0.109
-0.058
0.066
-0.152
-0.693
-0.453
0.383
0.366
0.007
-0.037
-0.019
-0.006
0.000
0.002
0.001
0.001
0.001
0.000
0.
0.
0.
0.
0.
0.
0.
0.
0.000
0.001
0.001
0.001
-0.001
-0.006
-0.014
-0.022
-0.024
-0.023
-0.021
-0.012
-0.003
-0.007
-0.030
-0.054
-0.048
0.141
-0.274
-0.298
1.317
1.539
28.183
3.254
-0.007
-0.011
0.000
0.003
0.002
0.002
0.001
0.000
0.000
0.
0.
0.
0.
0.
0.
0.
0.
0.000
0.001
0.001
0.000
-0.001
-0.004
-0.010
-0.017
-0.019
-0.023
-0.027
-0.021
-0.007
-0.007
-0.024
-0.047
-0.048
-0.067
-0.488
11.171
4128.716
36.825
114.785
7.511
0.021
-0.011
0.000
0.003
0.002
0.001
0.000
0.000
0.
0.
0.
0.
0.
0.
0.
0.
0.
0.000
0.000
0.001
0.001
0.
-0.001
-0.004
-0.008
-0.011
-0.014
-0.016
-0.012
-0.005
-0.005
-0.017
-0.035
-0.021
-0.183
-0.505
171.826
100022.258
3343.039
1535.947
2.932
-0.012
-0.011
0.000
0.003
0.002
0.001
0.000
0.
0.
0.
0.
0.
0.
0.
0.
0.
0.
0.
0.000
0.001
0.001
0.001
0.000
0.000
-0.001
-0.002
-0.004
-0.004
-0.001
0.000
-0.002
-0.012
-0.023
-0.019
-0.203
1.005
89728.047
4865.837
58.485
33.449
0.492
-0.015
-0.006
0.001
0.002
0.001
0.000
0.
0.
0.
0.
0.
0.
0.
0.
0.
0.
0.
0.
0.000
0.000
0.000
0.001
0.001
0.001
0.001
0.001
0.001
0.001
0.002
0.002
0.001
-0.005
-0.017
-0.016
-0.048
-0.597
17.627
3.397
0.063
0.078
-0.012
-0.009
-0.002
0.001
0.001
0.000
0.000
0.
0.
0.
0.
0.
0.
0.
0.
0.
0.
0.
0.
0.
0.000
0.000
0.000
0.001
0.001
0.001
0.002
0.002
0.002
0.002
0.002
0.002
-0.001
-0.009
-0.016
-0.043
-0.231
-0.448
-0.374
-0.105
-0.019
-0.008
-0.002
0.001
0.001
0.001
0.000
0.
0.
0.
0.
0.
0.
0.
0.
0.
0.
0.
0.
0.
0.
0.
0.000
0.000
0.001
0.001
0.001
0.001
0.002
0.002
0.002
0.002
0.002
0.002
0.000
-0.004
-0.008
-0.016
-0.029
-0.024
-0.010
-0.003
0.000
0.001
0.001
0.001
0.001
0.000
0.
0.
0.
0.
0.
0.
0.
0.
0.
0.
0.
0.
0.
0.
0.
0.
0.
0.
0.000
0.001
0.001
0.001
0.001
0.001
0.002
0.002
0.002
0.002
0.001
0.001
0.000
0.000
0.000
0.001
0.002
0.002
0.001
0.001
0.001
0.000
0.
0.
0.
0.
0.
0.
0.
0.
0.
0.
0.
0.
0.
0.
0.
0.
0.
0.
0.
0.
0.000
0.000
0.000
0.001
0.001
0.001
0.001
0.001
0.001
0.001
0.001
0.002
0.002
0.002
0.002
0.001
0.001
0.001
0.001
0.000
0.
0.
0.
0.
0.
0.
0.
0.
0.
0.
0.
0.
0.
0.
0.
0.
0.
0.
0.
0.
0.
0.
0.
0.000
0.000
0.000
0.000
0.000
0.000
0.001
0.001
0.001
0.001
0.001
0.001
0.001
0.001
0.001
0.000
0.000
0.
0.
0.
0.
0.
0.
0.
0.
0.
0.
0.
0.
0.
0.
0.
0.
0.
0.
0.
0.
0.
0.
0.
0.
0.
0.
0.
0.
0.
0.000
0.000
0.000
0.000
0.000
0.000
0.000
0.000
0.000
0.
0.
0.
0.
0.
0.
0.
0.
0.
0.
0.
0.
0.
0.
0.
0.
0.
0.
0.
0.
0.
0.
0.
0.
0.
0.
0.
0.
0.
0.
0.
0.
0.
0.
0.
0.
0.
0.
0.
0.
0.
0.
0.
0.
0.
0.
0.
0.
0.
0.
0.
0.
0.
0.
0.
0.
0.
0.
0.
0.
0.
0.
0.
0.
0.
0.
0.
0.
0.
0.
0.
0.
0.
0.
0.
0.
0.
0.
0.
0.
0.
0.
0.
0.
0.
0.
0.
0.
0.
0.
0.
0.
0.
0.
0.
0.
0.
0.
0.
0.
0.
0.
0.
0.
0.
0.
0.
0.
0.
0.
0.
0.
0.
0.
0.
0.
0.
0.
0.
0.
0.
0.
0.
0.
0.
0.
0.
0.
0.
0.
0.
0.
0.
0.
0.
0.
0.
0.
0.
0.
0.
0.
0.
0.
0.
0.
0.
0.
0.
0.
0.
0.
0.
0.
0.
0.
0.
0.
0.
0.
0.
0.
0.
0.
0.
0.
0.
0.
0.
0.
0.
0.
0.
0.
0.
0.
0.
0.
0.
0.
0.
0.
0.
0.
0.
0.
0.
0.
0.
0.
0.
0.
0.
0.
0.
0.
0.
0.
0.
0.
0.
0.
0.
0.
0.
0.
0.
0.
0.
0.
0.
0.
0.
0.
0.
0.
0.
0.
0.
0.
0.
0.
0.
0.
0.
0.
0.
0.
0.
0.
0.
0.
0.
0.
0.
0.
0.
0.
0.
0.
0.
0.
0.
0.
0.
0.
0.
0.
0.
0.
0.
0.
0.
0.
0.
0.
0.
0.
0.
0.
0.
0.
0.
0.
0.
0.
0.
0.
0.
0.
0.
0.
0.
0.
0.
0.
0.
0.
0.
0.
0.
0.
0.
0.
0.
0.
0.
0.
0.
0.
0.
0.
0.
0.
0.
0.
0.
0.
0.
0.
0.
0.
0.
0.
0.
0.
0.
0.
0.
0.
0.
0.
0.
0.
0.
0.
0.
0.
0.
0.
0.
0.
0.
0.
0.
0.
0.
0.
0.
0.
0.
0.
0.
0.
0.
0.
0.
0.
0.
0.
0.
0.
0.
0.
0.
0.
0.
0.
0.
0.
0.
0.
0.
0.
0.
0.
0.
0.
0.
0.
0.
0.
0.
0.
0.
0.
0.
0.
0.
0.
0.
0.
0.
0.
0.
0.
0.
0.
0.
0.
0.
0.
0.
0.
0.
0.
0.
0.
0.
0.
0.
0.
0.
0.
0.
0.
0.
0.
0.
0.
0.
0.
0.
0.
0.
0.
0.
0.
0.
0.
0.
0.
0.
0.
0.
0.
0.
0.
0.
0.
0.
0.
0.
0.
0.
0.
0.
0.
0.
0.
0.
0.
0.
0.
0.
0.
0.
0.
0.
0.
0.
0.
0.
0.
0.
0.
0.
0.
0.
0.
0.
0.
0.
0.
0.
0.
0.
0.
0.
0.
0.
0.
0.
0.
0.
0.
0.
0.
0.
0.
0.
0.
0.
0.
0.
0.
0.
0.
0.
0.
0.
0.
0.
0.
0.
0.
0.
0.
0.
0.
0.
0.
0.
0.
0.
0.
0.
0.
0.
0.
0.
0.
0.
0.
0.
0.
0.
0.
0.
0.
0.
0.
0.
0.
0.
0.
0.
0.
0.
0.
0.
0.
0.
0.
0.
0.
0.
0.
0.
0.
0.
0.
0.
0.
0.
0.
0.
0.
0.
0.
0.
0.
0.
0.
0.
0.
0.
0.
0.
0.
0.
0.
0.
0.
0.
0.
0.
0.
0.
0.
0.
0.
0.
0.
0.
0.
0.
0.
0.
0.
0.
0.
0.
0.
0.
0.
0.
0.
0.
0.
0.
0.
0.
0.
0.
0.
0.
0.
0.
0.
0.
0.
0.
0.
0.
0.
0.
0.
0.
0.
0.
0.
0.
0.
0.
0.
0.
0.
0.
0.
0.
0.
0.
0.
0.
0.
0.
0.
0.
0.
0.
0.
0.
0.
0.
0.
0.
0.
0.
0.
0.
0.
0.
0.
0.
0.
0.
0.
0.
0.
0.
0.
0.
0.
0.
0.
0.
0.
0.
0.
0.
0.
0.
0.
0.
0.
0.
0.
0.
0.
0.
0.
0.
0.
0.
0.
0.
0.
0.
0.
0.
0.
0.
0.
0.
0.
0.
0.
0.
0.
0.
0.
0.
0.
0.
0.
0.
0.
0.
0.
0.
0.
0.
0.
0.
0.
0.
0.
0.
0.
0.
0.
0.
0.
0.
0.
0.
0.
0.
0.
0.
0.
0.
0.
0.
0.
0.
0.
0.
0.
0.
0.
0.
0.
0.
0.
0.
0.
0.
0.
0.
0.
0.
0.
0.
0.
0.
0.
0.
0.
0.
0.
0.
0.
0.
0.
0.
0.
0.
0.
0.
0.
0.
0.
0.
0.
0.
0.
0.
0.
0.
0.
0.
0.
0.
0.
0.
0.
0.
0.
0.
0.
0.
0.
0.
0.
0.
0.
0.
0.
0.
0.
0.
0.
0.
0.
0.
0.
0.
0.
0.
0.
0.
0.
0.
0.
0.
0.
0.
0.
0.
0.
0.
0.
0.
0.
0.
0.
0.
0.
0.
0.
0.
0.
0.
0.
0.
0.
0.
0.
0.
0.
0.
0.
0.
0.
0.
0.
0.
0.
0.
0.
0.
0.
0.
0.
0.
0.
0.
0.
0.
0.
0.
0.
0.
0.
0.
0.
0.
0.
0.
0.
0.
0.
0.
0.
0.
0.
0.
0.
0.
0.
0.
0.
0.
0.
0.
0.
0.
0.
0.
0.
0.
0.
0.
0.
0.
0.
0.
0.
0.
0.
0.
0.
0.
0.
0.
0.
0.
0.
0.
0.
0.
0.
0.
0.
0.
0.
0.
0.
0.
0.
0.
0.
0.
0.
0.
0.
0.
0.
0.
0.
0.
0.
0.
0.
0.
0.
0.
0.
0.
0.
0.
0.
0.
0.
0.
0.
0.
0.
0.
0.
0.
0.
0.
0.
0.
0.
0.
0.
0.
0.
0.
0.
0.
0.
0.
0.
0.
0.
0.
0.
0.
0.
0.
0.
0.
0.
0.
0.
0.
0.
0.
0.
0.
0.
0.
0.
0.
0.
0.
0.
0.
0.
0.
0.
0.
0.
0.
0.
0.
0.
0.
0.
0.
0.
0.
0.
0.
0.
0.
0.
0.
0.
0.
0.
0.
0.
0.
0.
0.
0.
0.
0.
0.
0.
0.
0.
0.
0.
0.
0.
0.000
0.000
0.000
0.000
0.000
0.000
0.000
0.000
0.000
0.000
0.000
0.
0.
0.
0.
0.
0.
0.
0.
0.
0.
0.
0.
0.
0.
0.
0.
0.
0.
0.
0.
0.
0.
0.
0.
0.
0.
0.
0.
0.
0.000
0.000
0.000
0.000
0.001
0.001
0.001
0.001
0.001
0.001
0.001
0.000
0.000
0.000
0.000
0.
0.
0.
0.
0.
0.
0.
0.
0.
0.
0.
0.
0.
0.
0.
0.
0.
0.
0.
0.
0.
0.
0.
0.
0.
0.000
0.000
0.001
0.001
0.002
0.002
0.002
0.002
0.002
0.002
0.002
0.001
0.001
0.001
0.001
0.000
0.000
0.
0.
0.
0.
0.
0.
0.
0.
0.
0.
0.
0.
0.
0.
0.
0.
0.
0.
0.
0.
0.
0.
0.
0.000
0.001
0.001
0.002
0.002
0.002
0.002
0.002
0.002
0.002
0.002
0.002
0.002
0.001
0.001
0.001
0.001
0.000
0.000
0.
0.
0.
0.
0.
0.
0.
0.
0.
0.
0.
0.
0.
0.
0.
0.
0.
0.
0.
0.
0.
0.000
0.001
0.001
0.002
0.002
0.002
0.001
-0.001
0.000
0.000
0.000
0.000
0.000
0.
0.001
0.001
0.001
0.001
0.001
0.000
0.
0.
0.
0.
0.
0.
0.
0.
0.
0.
0.
0.
0.
0.
0.
0.
0.
0.
0.
0.
0.000
0.001
0.001
0.002
0.002
0.003
0.001
-0.007
-0.019
-0.017
-0.010
-0.009
-0.011
-0.012
-0.007
-0.005
-0.001
0.000
0.001
0.001
0.000
0.000
0.
0.
0.
0.
0.
0.
0.
0.
0.
0.
0.
0.
0.
0.
0.
0.
0.
0.
0.000
0.001
0.001
0.002
0.002
0.003
0.002
-0.002
-0.021
-0.056
-0.052
-0.031
-0.023
-0.018
-0.015
-0.018
-0.027
-0.011
-0.001
0.001
0.001
0.001
0.000
0.000
0.
0.
0.
0.
0.
0.
0.
0.
0.
0.
0.
0.
0.
0.
0.
0.
0.
0.000
0.001
0.001
0.002
0.002
0.003
0.002
-0.002
-0.022
-0.058
-0.062
-0.038
0.072
0.434
0.196
0.111
-0.098
-0.052
-0.006
0.001
0.002
0.001
0.001
0.000
0.000
0.
0.
0.
0.
0.
0.
0.
0.
0.
0.
0.
0.
0.
0.
0.
0.000
0.000
0.001
0.001
0.002
0.002
0.003
0.002
-0.001
-0.011
-0.030
-0.040
-0.023
0.956
6.742
1.927
1.234
-0.245
-0.345
-0.027
0.001
0.002
0.002
0.001
0.001
0.000
0.
0.
0.
0.
0.
0.
0.
0.
0.
0.
0.
0.
0.
0.
0.
0.000
0.001
0.001
0.002
0.002
0.003
0.003
0.001
-0.005
-0.020
-0.031
-0.033
-0.028
0.297
1.654
0.371
197.625
4.702
-0.550
-0.048
0.
0.003
0.002
0.002
0.001
0.001
0.000
0.
0.
0.
0.
0.
0.
0.
0.
0.
0.
0.
0.
0.
0.
0.000
0.001
0.001
0.002
0.002
0.004
0.004
0.002
-0.006
-0.021
-0.027
-0.028
-0.028
-0.029
-0.188
-0.586
0.805
-0.557
-0.432
-0.030
0.000
0.003
0.003
0.002
0.001
0.001
0.000
0.
0.
0.
0.
0.
0.
0.
0.
0.
0.
0.
0.
0.
0.
0.000
0.001
0.002
0.002
0.003
0.005
0.006
0.005
-0.001
-0.008
-0.010
-0.015
-0.018
-0.019
-0.047
-0.248
-0.533
-0.350
-0.075
-0.013
-0.001
0.002
0.003
0.002
0.002
0.001
0.000
0.
0.
0.
0.
0.
0.
0.
0.
0.
0.
0.
0.
0.
0.000
0.001
0.002
0.002
0.004
0.005
0.005
0.007
0.006
0.004
-0.001
-0.007
-0.010
-0.009
-0.006
-0.005
-0.019
-0.039
-0.035
-0.022
-0.014
-0.007
0.000
0.003
0.002
0.002
0.001
0.000
0.
0.
0.
0.
0.
0.
0.
0.
0.
0.
0.
0.000
0.001
0.001
0.002
0.002
0.004
0.004
0.005
0.006
0.007
0.007
0.004
-0.004
-0.014
-0.015
-0.011
-0.005
-0.002
-0.009
-0.019
-0.024
-0.021
-0.020
-0.013
-0.003
0.002
0.003
0.002
0.001
0.000
0.
0.
0.
0.
0.
0.
0.
0.
0.
0.
0.000
0.000
0.001
0.001
0.002
0.003
0.004
0.004
0.004
0.006
0.006
0.006
0.000
-0.018
-0.034
-0.029
-0.025
-0.021
-0.018
-0.018
0.019
0.049
-0.010
-0.023
-0.017
-0.007
0.001
0.003
0.002
0.001
0.000
0.000
0.
0.
0.
0.
0.
0.
0.
0.
0.000
0.000
0.001
0.001
0.002
0.002
0.003
0.003
0.003
0.001
0.002
0.003
0.003
-0.005
-0.026
-0.046
-0.128
-0.294
-0.226
-0.080
0.144
24.171
76.626
1.086
-0.027
-0.021
-0.007
0.001
0.003
0.003
0.001
0.001
0.000
0.
0.
0.
0.
0.
0.
0.
0.
0.000
0.001
0.001
0.001
0.001
-0.001
-0.004
-0.004
-0.003
-0.003
-0.002
-0.004
-0.006
-0.014
-0.024
-0.172
-0.562
-0.141
-0.478
-0.357
1.824
10147.470
100001.336
20.700
-0.012
-0.023
-0.006
0.002
0.004
0.003
0.002
0.001
0.001
0.
0.
0.
0.
0.
0.
0.
0.000
0.000
0.001
0.001
0.001
-0.004
-0.025
-0.059
-0.049
-0.019
-0.006
-0.004
-0.010
-0.045
-0.190
-0.271
-0.455
0.723
3925.416
133.686
10.181
190.757
2039.320
2035.095
4.899
-0.022
-0.023
-0.004
0.002
0.004
0.004
0.002
0.001
0.001
0.000
0.
0.
0.
0.
0.
0.
0.000
0.001
0.001
0.001
0.000
-0.014
-0.102
-0.313
-0.262
-0.068
-0.012
-0.006
-0.024
-0.253
-0.621
-0.477
1.215
4.205
803.583
52314.078
2766.868
15381.402
5504.118
3805.202
3.027
-0.037
-0.023
-0.006
-0.001
0.001
0.002
0.002
0.002
0.001
0.001
0.000
0.
0.
0.
0.
0.
0.000
0.001
0.001
0.001
-0.001
-0.016
-0.136
-0.458
-0.410
-0.104
-0.019
-0.007
-0.036
-0.474
-0.347
17.000
483.526
33987.461
34791.535
5741.092
1933.646
385.415
6.762
3.199
-0.339
-0.371
-0.065
-0.059
-0.041
-0.022
-0.008
0.000
0.001
0.001
0.001
0.000
0.
0.
0.
0.
0.
0.000
0.001
0.001
0.001
0.000
-0.007
-0.057
-0.190
-0.180
-0.057
-0.016
-0.007
-0.022
-0.227
-0.357
4.007
581.688
39182.223
22041.193
2653.898
58.133
2450.201
8.457
10.424
56.288
-0.525
-0.199
-0.385
-0.108
-0.223
-0.098
-0.010
0.
0.001
0.001
0.001
0.000
0.
0.
0.
0.
0.
0.000
0.001
0.001
0.001
-0.001
-0.012
-0.033
-0.038
-0.024
-0.015
-0.010
-0.013
-0.045
-0.120
0.636
30.460
19.438
1.789
13.601
1.829
47.516
1.241
112.506
702.618
1.174
0.163
29.914
7579.284
7.599
-0.475
-0.052
-0.005
0.000
0.001
0.001
0.000
0.
0.
0.
0.
0.
0.000
0.001
0.001
0.001
0.001
-0.002
-0.007
-0.013
-0.018
-0.018
-0.013
-0.012
-0.021
-0.035
-0.010
0.490
-0.233
88.509
4023.094
3809.600
789.918
13.203
-0.414
2.807
43.067
28.085
253.806
100076.656
68.280
-0.489
-0.134
-0.011
0.000
0.001
0.001
0.000
0.
0.
0.
0.
0.
0.000
0.001
0.001
0.002
0.001
0.001
-0.003
-0.011
-0.024
-0.025
0.040
0.057
-0.016
-0.021
-0.026
-0.108
-0.646
49.704
2738.149
100020.539
2306.930
100019.023
493.386
129.106
17.011
10.162
0.659
4.206
0.229
-0.508
-0.100
-0.008
0.000
0.001
0.001
0.000
0.
0.
0.
0.
0.
0.
0.000
0.001
0.001
0.002
0.001
-0.004
-0.017
-0.031
-0.035
0.006
0.016
-0.028
-0.017
-0.009
-0.036
-0.305
-0.384
7.820
45.664
3.132
2.387
100006.117
24567.773
116.654
2.456
-0.053
-0.047
-0.078
-0.107
-0.024
-0.002
0.001
0.001
0.001
0.000
0.
0.
0.
0.
0.
0.
0.
0.001
0.001
0.001
0.000
-0.007
-0.023
-0.036
-0.025
-0.026
-0.045
-0.061
-0.047
-0.013
-0.007
-0.046
-0.041
7.193
36.177
0.879
-0.650
15.283
503.949
54.743
0.615
-0.052
-0.033
-0.017
-0.008
-0.001
0.001
0.001
0.001
0.000
0.000
0.
0.
0.
0.
0.
0.
0.
0.000
0.001
0.001
-0.001
-0.008
-0.021
-0.033
-0.020
0.100
0.001
-0.232
-0.226
-0.069
-0.015
-0.025
-0.038
0.619
1.939
0.055
-0.284
4.701
305.860
11556.178
91.209
0.106
-0.018
-0.002
0.002
0.002
0.002
0.001
0.001
0.000
0.
0.
0.
0.
0.
0.
0.
0.
0.000
0.001
0.001
-0.001
-0.006
-0.017
-0.028
-0.034
-0.010
-0.147
-0.443
-0.428
-0.141
-0.027
-0.025
0.035
4.988
11.226
0.304
0.507
12.064
159.260
100071.477
400.297
0.239
-0.013
0.000
0.003
0.003
0.001
0.001
0.000
0.000
0.
0.
0.
0.
0.
0.
0.
0.
0.000
0.001
0.001
0.
-0.002
-0.009
-0.019
-0.028
-0.039
-0.127
-0.267
-0.183
-0.074
-0.025
-0.026
0.146
19.343
50.820
0.513
23.302
599.401
22450.203
100019.289
10.073
0.005
-0.012
0.000
0.003
0.002
0.001
0.000
0.000
0.
0.
0.
0.
0.
0.
0.
0.
0.
0.000
0.000
0.001
0.000
0.
-0.002
-0.005
-0.009
-0.016
-0.035
-0.052
-0.014
-0.017
-0.015
-0.024
0.025
10.250
426.733
0.897
8666.820
1019.327
112.433
186.816
1.178
-0.015
-0.007
0.001
0.002
0.001
0.000
0.
0.
0.
0.
0.
0.
0.
0.
0.
0.
0.
0.
0.000
0.000
0.001
0.001
0.001
0.000
0.000
-0.002
-0.005
-0.007
-0.006
-0.006
-0.007
-0.018
-0.009
3.147
275.686
-0.244
8.804
2.108
-0.264
0.173
-0.009
-0.010
-0.002
0.001
0.001
0.001
0.000
0.
0.
0.
0.
0.
0.
0.
0.
0.
0.
0.
0.
0.000
0.000
0.000
0.001
0.001
0.001
0.002
0.001
0.001
0.000
0.000
0.000
-0.001
-0.007
-0.015
-0.009
-0.006
-0.232
-0.576
-0.498
-0.126
-0.023
-0.008
-0.002
0.001
0.001
0.001
0.000
0.000
0.
0.
0.
0.
0.
0.
0.
0.
0.
0.
0.
0.
0.
0.000
0.000
0.000
0.001
0.001
0.001
0.002
0.001
0.002
0.002
0.002
0.002
0.001
-0.004
-0.009
-0.013
-0.021
-0.034
-0.027
-0.011
-0.003
0.000
0.001
0.002
0.001
0.001
0.000
0.
0.
0.
0.
0.
0.
0.
0.
0.
0.
0.
0.
0.
0.
0.
0.
0.
0.000
0.001
0.001
0.001
0.001
0.001
0.002
0.002
0.002
0.002
0.001
0.001
0.000
0.
0.000
0.001
0.002
0.002
0.002
0.002
0.001
0.001
0.000
0.
0.
0.
0.
0.
0.
0.
0.
0.
0.
0.
0.
0.
0.
0.
0.
0.
0.
0.
0.000
0.000
0.001
0.001
0.001
0.001
0.002
0.002
0.002
0.002
0.002
0.002
0.002
0.002
0.002
0.002
0.002
0.002
0.001
0.001
0.000
0.
0.
0.
0.
0.
0.
0.
0.
0.
0.
0.
0.
0.
0.
0.
0.
0.
0.
0.
0.
0.
0.000
0.000
0.000
0.000
0.000
0.001
0.001
0.001
0.001
0.001
0.001
0.001
0.001
0.001
0.001
0.001
0.001
0.001
0.000
0.
0.
0.
0.
0.
0.
0.
0.
0.
0.
0.
0.
0.
0.
0.
0.
0.
0.
0.
0.
0.
0.
0.
0.
0.
0.000
0.000
0.
0.
0.000
0.000
0.000
0.000
0.000
0.000
0.000
0.000
0.000
0.
0.
0.
0.
0.
0.
0.
0.
0.
0.
0.
0.
0.
0.
0.
0.
0.
0.
0.
0.
0.
0.
0.
0.
0.
0.
0.
0.
0.
0.
0.
0.
0.
0.
0.
0.
0.
0.
0.
0.
0.
0.
0.
0.
0.
0.
0.
0.
0.
0.
0.
0.
0.
0.
0.
0.
0.
0.
0.
0.
0.
0.
0.
0.
0.
0.
0.
0.
0.
0.
0.
0.
0.
0.
0.
0.
0.
0.
0.
0.
0.
0.
0.
0.
0.
0.
0.
0.
0.
0.
0.
0.
0.
0.
0.
0.
0.
0.
0.
0.
0.
0.
0.
0.
0.
0.
0.
0.
0.
0.
0.
0.
0.
0.
0.
0.
0.
0.
0.
0.
0.
0.
0.
0.
0.
0.
0.
0.
0.
0.
0.
0.
0.
0.
0.
0.
0.
0.
0.
0.
0.
0.
0.
0.
0.
0.
0.
0.
0.
0.
0.
0.
0.
0.
0.
0.
0.
0.
0.
0.
0.
0.
0.
0.
0.
0.
0.
0.
0.
0.
0.
0.
0.
0.
0.
0.
0.
0.
0.
0.
0.
0.
0.
0.
0.
0.
0.
0.
0.
0.
0.
0.
0.
0.
0.
0.
0.
0.
0.
0.
0.
0.
0.
0.
0.
0.
0.
0.
0.
0.
0.
0.
0.
0.
0.
0.
0.
0.
0.
0.
0.
0.
0.
0.
0.
0.
0.
0.
0.
0.
0.
0.
0.
0.
0.
0.
0.
0.
0.
0.
0.
0.
0.
0.
0.
0.
0.
0.
0.
0.
0.
0.
0.
0.
0.
0.
0.
0.
0.
0.
0.
0.
0.
0.
0.
0.
0.
0.
0.
0.
0.
0.
0.
0.
0.
0.
0.
0.
0.
0.
0.
0.
0.
0.
0.
0.
0.
0.
0.
0.
0.
0.
0.
0.
0.
0.
0.
0.
0.
0.
0.
0.
0.
0.
0.
0.
0.
0.
0.
0.
0.
0.
0.
0.
0.
0.
0.
0.
0.
0.
0.
0.
0.
0.
0.
0.
0.
0.
0.
0.
0.
0.
0.
0.
0.
0.
0.
0.
0.
0.
0.
0.
0.
0.
0.
0.
0.
0.
0.
0.
0.
0.
0.
0.
0.
0.
0.
0.
0.
0.
0.
0.
0.
0.
0.
0.
0.
0.
0.
0.
0.
0.
0.
0.
0.
0.
0.
0.
0.
0.
0.
0.
0.
0.
0.
0.
0.
0.
0.
0.
0.
0.
0.
0.
0.
0.
0.
0.
0.
0.
0.
0.
0.
0.
0.
0.
0.
0.
0.
0.
0.
0.
0.
0.
0.
0.
0.
0.
0.
0.
0.
0.
0.
0.
0.
0.
0.
0.
0.
0.
0.
0.
0.
0.
0.
0.
0.
0.
0.
0.
0.
0.
0.
0.
0.
0.
0.
0.
0.
0.
0.
0.
0.
0.
0.
0.
0.
0.
0.
0.
0.
0.
0.
0.
0.
0.
0.
0.
0.
0.
0.
0.
0.
0.
0.
0.
0.
0.
0.
0.
0.
0.
0.
0.
0.
0.
0.
0.
0.
0.
0.
0.
0.
0.
0.
0.
0.
0.
0.
0.
0.
0.
0.
0.
0.
0.
0.
0.
0.
0.
0.
0.
0.
0.
0.
0.
0.
0.
0.
0.
0.
0.
0.
0.
0.
0.
0.
0.
0.
0.
0.
0.
0.
0.
0.
0.
0.
0.
0.
0.
0.
0.
0.
0.
0.
0.
0.
0.
0.
0.
0.
0.
0.
0.
0.
0.
0.
0.
0.
0.
0.
0.
0.
0.
0.
0.
0.
0.
0.
0.
0.
0.
0.
0.
0.
0.
0.
0.
0.
0.
0.
0.
0.
0.
0.
0.
0.
0.
0.
0.
0.
0.
0.
0.
0.
0.
0.
0.
0.
0.
0.
0.
0.
0.
0.
0.
0.
0.
0.
0.
0.
0.
0.
0.
0.
0.
0.
0.
0.
0.
0.
0.
0.
0.
0.
0.
0.
0.
0.
0.
0.
0.
0.
0.
0.
0.
0.
0.
0.
0.
0.
0.
0.
0.
0.
0.
0.
0.
0.
0.
0.
0.
0.
0.
0.
0.
0.
0.
0.
0.
0.
0.
0.
0.
0.
0.
0.
0.
0.
0.
0.
0.
0.
0.
0.
0.
0.
0.
0.
0.
0.
0.
0.
0.
0.
0.
0.
0.
0.
0.
0.
0.
0.
0.
0.
0.
0.
0.
0.
0.
0.
0.
0.
0.
0.
0.
0.
0.
0.
0.
0.
0.
0.
0.
0.
0.
0.
0.
0.
0.
0.
0.
0.
0.
0.
0.
0.
0.
0.
0.
0.
0.
0.
0.
0.
0.
0.
0.
0.
0.
0.
0.
0.
0.
0.
0.
0.
0.
0.
0.
0.
0.
0.
0.
0.
0.
0.
0.
0.
0.
0.
0.
0.
0.
0.
0.
0.
0.
0.
0.
0.
0.
0.
0.
0.
0.
0.
0.
0.
0.
0.
0.
0.
0.
0.
0.
0.
0.
0.
0.
0.
0.
0.
0.
0.
0.
0.
0.
0.
0.
0.
0.
0.
0.
0.
0.
0.
0.
0.
0.
0.
0.
0.
0.
0.
0.
0.
0.
0.
0.
0.
0.
0.
0.
0.
0.
0.
0.
0.
0.
0.
0.
0.
0.
0.
0.
0.
0.
0.
0.
0.
0.
0.
0.
0.
0.
0.
0.
0.
0.
0.
0.
0.
0.
0.
0.
0.
0.
0.
0.
0.
0.
0.
0.
0.
0.
0.
0.
0.
0.
0.
0.
0.
0.
0.
0.
0.
0.
0.
0.
0.
0.
0.
0.
0.
0.
0.
0.
0.
0.
0.
0.
0.
0.
0.
0.
0.
0.
0.
0.
0.
0.
0.
0.
0.
0.
0.
0.
0.
0.
0.
0.
0.
0.
0.
0.
0.
0.
0.
0.
0.
0.
0.
0.
0.
0.
0.
0.
0.
0.
0.
0.
0.
0.
0.
0.
0.
0.
0.
0.
0.
0.
0.
0.
0.
0.
0.
0.
0.
0.
0.
0.
0.
0.
0.
0.
0.
0.
0.
0.
0.
0.
0.
0.
0.
0.
0.
0.
0.
0.
0.
0.
0.
0.
0.000
0.000
0.000
0.000
0.000
0.
0.
0.
0.
0.
0.
0.
0.
0.
0.
0.
0.
0.
0.
0.
0.
0.
0.
0.
0.
0.
0.
0.
0.
0.
0.
0.
0.
0.
0.
0.
0.
0.
0.000
0.000
0.000
0.001
0.001
0.001
0.001
0.000
0.000
0.000
0.000
0.000
0.
0.
0.
0.
0.
0.
0.
0.
0.
0.
0.
0.
0.
0.
0.
0.
0.
0.
0.
0.
0.
0.
0.
0.
0.
0.
0.
0.000
0.000
0.001
0.001
0.001
0.002
0.002
0.002
0.002
0.002
0.001
0.001
0.001
0.000
0.000
0.000
0.
0.
0.
0.
0.
0.
0.
0.
0.
0.
0.
0.
0.
0.
0.
0.
0.
0.
0.
0.
0.
0.
0.
0.
0.000
0.001
0.001
0.002
0.002
0.002
0.003
0.003
0.003
0.003
0.003
0.002
0.002
0.001
0.001
0.001
0.000
0.000
0.
0.
0.
0.
0.
0.
0.
0.
0.
0.
0.
0.
0.
0.
0.
0.
0.
0.
0.
0.
0.
0.
0.000
0.001
0.001
0.002
0.002
0.003
0.002
0.001
0.002
0.003
0.003
0.003
0.002
0.002
0.002
0.001
0.001
0.001
0.001
0.000
0.
0.
0.
0.
0.
0.
0.
0.
0.
0.
0.
0.
0.
0.
0.
0.
0.
0.
0.
0.
0.000
0.001
0.001
0.002
0.002
0.003
0.
-0.011
-0.026
-0.020
-0.007
-0.002
-0.003
-0.004
-0.004
-0.001
0.000
0.001
0.001
0.001
0.001
0.000
0.
0.
0.
0.
0.
0.
0.
0.
0.
0.
0.
0.
0.
0.
0.
0.
0.
0.
0.000
0.001
0.001
0.002
0.002
0.003
0.001
-0.013
-0.105
-0.288
-0.212
-0.058
-0.022
-0.029
-0.054
-0.055
-0.035
-0.010
0.000
0.001
0.001
0.001
0.000
0.000
0.000
0.
0.
0.
0.
0.
0.
0.
0.
0.
0.
0.
0.
0.
0.
0.
0.
0.000
0.001
0.001
0.002
0.002
0.002
-0.002
-0.037
-0.339
-0.607
-0.611
-0.167
-0.026
0.021
-0.106
-0.028
-0.253
-0.074
-0.006
0.002
0.002
0.001
0.001
0.000
0.000
0.000
0.
0.
0.
0.
0.
0.
0.
0.
0.
0.
0.
0.
0.
0.
0.000
0.001
0.001
0.001
0.002
0.001
0.000
-0.004
-0.034
-0.284
-0.531
-0.568
-0.062
3.620
33.660
14.136
9.681
-0.053
-0.215
-0.015
0.002
0.002
0.002
0.001
0.001
0.001
0.000
0.000
0.
0.
0.
0.
0.
0.
0.
0.
0.
0.
0.
0.
0.
0.000
0.001
0.001
0.001
0.001
0.000
-0.003
-0.010
-0.033
-0.083
-0.230
0.165
0.842
187.786
100002.977
2760.615
1781.553
5.501
-0.531
-0.049
0.001
0.003
0.003
0.002
0.001
0.001
0.001
0.000
0.
0.
0.
0.
0.
0.
0.
0.
0.
0.
0.
0.
0.000
0.000
0.001
0.002
0.002
0.001
-0.001
-0.005
-0.019
-0.105
-0.347
-0.337
0.071
0.426
19.227
595.945
110.884
100059.391
1439.541
-0.606
-0.091
-0.001
0.004
0.003
0.002
0.002
0.001
0.001
0.000
0.
0.
0.
0.
0.
0.
0.
0.
0.
0.
0.
0.
0.000
0.001
0.002
0.002
0.003
0.002
0.001
-0.003
-0.022
-0.154
-0.355
-0.276
-0.053
-0.042
0.036
0.313
-0.044
176.400
4.618
-0.599
-0.057
-0.003
0.003
0.004
0.003
0.002
0.001
0.001
0.000
0.000
0.
0.
0.
0.
0.
0.
0.
0.
0.
0.
0.000
0.001
0.001
0.002
0.003
0.004
0.004
0.004
0.002
-0.011
-0.084
-0.181
-0.042
-0.038
-0.053
-0.074
-0.089
-0.391
-0.494
-0.479
-0.136
-0.031
-0.010
0.000
0.003
0.003
0.002
0.002
0.001
0.001
0.000
0.
0.
0.
0.
0.
0.
0.
0.
0.
0.000
0.001
0.001
0.002
0.003
0.004
0.005
0.005
0.006
0.006
0.000
-0.020
-0.051
-0.041
-0.027
-0.033
-0.045
-0.048
-0.050
-0.071
-0.051
0.006
-0.018
-0.018
-0.006
0.002
0.003
0.003
0.002
0.001
0.000
0.000
0.
0.
0.
0.
0.
0.
0.
0.
0.000
0.001
0.001
0.002
0.003
0.004
0.005
0.005
0.006
0.006
0.005
0.003
-0.006
-0.022
-0.030
-0.006
-0.003
-0.026
-0.029
-0.033
-0.039
0.408
3.273
0.484
-0.018
-0.014
0.000
0.003
0.003
0.002
0.001
0.000
0.
0.
0.
0.
0.
0.
0.
0.
0.
0.000
0.001
0.002
0.003
0.004
0.005
0.005
0.004
0.003
0.002
0.002
0.000
-0.005
-0.018
-0.023
-0.004
0.050
-0.010
-0.027
-0.036
-0.032
1.166
12.203
1.568
0.000
-0.016
-0.003
0.003
0.003
0.002
0.001
0.000
0.
0.
0.
0.
0.
0.
0.
0.
0.000
0.001
0.001
0.002
0.003
0.003
0.002
0.001
-0.002
-0.004
-0.006
-0.008
-0.008
-0.011
-0.018
-0.027
0.122
0.786
0.071
-0.048
-0.012
1.737
3.864
1.728
1.976
0.071
-0.017
-0.005
0.002
0.004
0.003
0.001
0.000
0.000
0.
0.
0.
0.
0.
0.
0.
0.000
0.001
0.002
0.002
-0.001
-0.014
-0.031
-0.026
-0.013
-0.004
0.012
-0.011
-0.015
-0.018
-0.028
-0.067
-0.175
0.069
-0.193
-0.022
0.672
40.232
156.563
1.866
0.380
-0.011
-0.018
-0.006
0.001
0.003
0.003
0.002
0.001
0.000
0.
0.
0.
0.
0.
0.
0.000
0.001
0.001
0.002
-0.001
-0.025
-0.194
-0.489
-0.353
-0.083
0.119
0.605
0.084
-0.027
-0.055
-0.078
-0.144
-0.467
-0.132
0.205
15.228
810.980
511.434
465.720
19.114
0.076
-0.033
-0.017
-0.005
0.001
0.003
0.003
0.002
0.001
0.001
0.
0.
0.
0.
0.
0.
0.000
0.001
0.001
0.001
-0.005
-0.095
-0.535
-0.418
-0.559
-0.423
0.092
0.603
0.085
-0.061
-0.215
-0.311
0.375
1.157
2.098
8.010
157.718
100002.836
1196.956
13945.863
400.976
0.420
-0.034
-0.018
-0.007
-0.001
0.002
0.002
0.002
0.002
0.001
0.000
0.
0.
0.
0.
0.
0.000
0.001
0.001
0.001
-0.006
-0.099
-0.359
5.336
0.611
-0.552
-0.071
0.002
-0.024
-0.098
-0.381
-0.140
60.729
731.657
62.464
12.439
4.809
50.850
6.450
34.799
7.473
-0.190
-0.070
-0.033
-0.020
-0.011
-0.006
0.000
0.002
0.002
0.001
0.000
0.000
0.
0.
0.
0.
0.000
0.001
0.001
0.001
-0.003
-0.027
-0.236
-0.403
-0.526
-0.341
-0.052
-0.028
-0.031
-0.072
-0.197
4.296
3442.545
1541.195
53.047
11.866
0.129
0.578
-0.592
221.079
1628.306
0.362
0.037
0.173
0.277
0.037
-0.090
-0.024
-0.002
0.001
0.001
0.001
0.000
0.
0.
0.
0.
0.000
0.001
0.001
0.001
0.
-0.007
-0.047
-0.143
-0.078
0.022
-0.033
-0.029
-0.028
-0.048
-0.063
8.974
81815.875
6958.435
1.951
-0.082
8.948
2.372
0.100
5099.515
103011.414
104.346
22.273
47.628
539.531
9.667
-0.369
-0.214
-0.014
0.000
0.001
0.001
0.000
0.
0.
0.
0.
0.
0.001
0.001
0.001
0.001
-0.001
-0.010
-0.019
-0.026
-0.036
-0.019
0.629
0.777
0.005
-0.048
0.254
11.165
5.880
-0.394
5.491
37.683
8.877
1.300
16.073
8942.198
81985.797
15087.924
869.786
100043.320
2010.265
5.155
-0.575
-0.035
-0.001
0.001
0.001
0.000
0.
0.
0.
0.
0.
0.000
0.001
0.001
0.002
0.001
-0.002
-0.011
-0.032
-0.037
0.416
36.181
54.581
0.646
-0.030
-0.036
-0.045
-0.345
-0.087
344.163
81987.000
70.325
2.150
2.312
17.105
3018.752
1051.538
15.087
170.529
105.997
0.056
-0.487
-0.027
-0.001
0.001
0.001
0.000
0.
0.
0.
0.
0.
0.
0.001
0.001
0.002
0.002
0.000
-0.012
-0.034
0.032
3.230
18.198
24.230
0.421
-0.034
-0.024
-0.028
-0.110
0.237
165.518
7445.932
22.106
-0.141
146.098
81836.375
100810.680
872.912
0.299
0.094
-0.169
-0.405
-0.095
-0.008
0.001
0.001
0.001
0.000
0.
0.
0.
0.
0.
0.
0.000
0.001
0.001
0.001
-0.002
-0.018
-0.031
0.329
10.420
7.355
3.305
-0.038
-0.221
-0.075
-0.021
-0.036
0.668
2139.752
100004.250
43.863
-0.385
19.976
11044.665
347.694
3.736
-0.043
-0.044
-0.030
-0.027
-0.006
0.001
0.001
0.001
0.000
0.000
0.
0.
0.
0.
0.
0.
0.000
0.000
0.001
0.001
-0.004
-0.018
0.006
1.087
13.024
244.508
161.668
0.885
-0.637
-0.488
-0.059
-0.034
0.069
15.862
107.574
8.677
0.204
99.633
100007.828
1336.607
7.632
-0.014
-0.024
-0.004
0.002
0.003
0.002
0.001
0.001
0.000
0.
0.
0.
0.
0.
0.
0.
0.000
0.000
0.001
0.000
-0.003
-0.014
-0.015
0.201
0.496
23.159
11.217
6.715
7.376
-0.472
-0.084
-0.039
0.617
329.187
1745.727
174.267
1.978
3.133
128.608
453.890
17.784
0.031
-0.015
0.000
0.004
0.003
0.002
0.001
0.000
0.000
0.
0.
0.
0.
0.
0.
0.
0.000
0.000
0.001
0.000
-0.001
-0.008
-0.018
-0.028
-0.036
0.113
-0.453
0.471
0.411
-0.016
0.013
-0.040
1.635
8937.547
100016.469
28.285
0.342
0.411
12.543
21.598
0.801
-0.026
-0.011
0.002
0.004
0.003
0.001
0.000
0.000
0.
0.
0.
0.
0.
0.
0.
0.
0.
0.000
0.000
0.001
0.000
-0.002
-0.007
-0.015
-0.024
-0.044
-0.195
-0.282
0.032
0.003
-0.022
-0.039
0.419
993.678
100028.141
17.163
-0.424
-0.408
1.610
2.105
0.040
-0.020
-0.005
0.003
0.003
0.001
0.000
0.000
0.
0.
0.
0.
0.
0.
0.
0.
0.
0.
0.000
0.000
0.001
0.001
0.001
0.
-0.001
-0.003
-0.009
-0.028
-0.042
-0.014
-0.016
-0.023
-0.033
0.398
322.538
1094.969
9.781
-0.608
-0.614
-0.245
-0.033
-0.026
-0.010
0.000
0.002
0.002
0.001
0.000
0.
0.
0.
0.
0.
0.
0.
0.
0.
0.
0.
0.
0.000
0.000
0.001
0.001
0.001
0.001
0.001
0.000
-0.005
-0.010
-0.007
-0.009
-0.009
-0.015
-0.020
0.087
0.239
-0.066
-0.193
-0.162
-0.051
-0.015
-0.008
-0.001
0.002
0.002
0.001
0.000
0.
0.
0.
0.
0.
0.
0.
0.
0.
0.
0.
0.
0.
0.
0.000
0.000
0.001
0.001
0.001
0.002
0.002
0.001
0.001
0.000
0.
0.
-0.002
-0.007
-0.011
-0.012
-0.015
-0.016
-0.012
-0.005
0.000
0.001
0.002
0.002
0.001
0.001
0.000
0.
0.
0.
0.
0.
0.
0.
0.
0.
0.
0.
0.
0.
0.
0.
0.
0.000
0.000
0.001
0.001
0.002
0.002
0.002
0.002
0.002
0.002
0.002
0.001
0.000
0.
0.001
0.001
0.002
0.003
0.003
0.002
0.002
0.001
0.001
0.000
0.
0.
0.
0.
0.
0.
0.
0.
0.
0.
0.
0.
0.
0.
0.
0.
0.
0.
0.
0.000
0.001
0.001
0.001
0.001
0.002
0.002
0.002
0.002
0.002
0.002
0.002
0.002
0.002
0.002
0.003
0.002
0.002
0.001
0.001
0.000
0.
0.
0.
0.
0.
0.
0.
0.
0.
0.
0.
0.
0.
0.
0.
0.
0.
0.
0.
0.
0.
0.000
0.000
0.000
0.001
0.001
0.001
0.001
0.001
0.001
0.001
0.001
0.002
0.002
0.002
0.001
0.001
0.001
0.000
0.000
0.
0.
0.
0.
0.
0.
0.
0.
0.
0.
0.
0.
0.
0.
0.
0.
0.
0.
0.
0.
0.
0.
0.
0.000
0.000
0.000
0.000
0.000
0.000
0.000
0.000
0.000
0.000
0.001
0.001
0.001
0.000
0.000
0.
0.
0.
0.
0.
0.
0.
0.
0.
0.
0.
0.
0.
0.
0.
0.
0.
0.
0.
0.
0.
0.
0.
0.
0.
0.
0.
0.
0.
0.
0.
0.
0.
0.000
0.000
0.
0.
0.
0.
0.
0.
0.
0.
0.
0.
0.
0.
0.
0.
0.
0.
0.
0.
0.
0.
0.
0.
0.
0.
0.
0.
0.
0.
0.
0.
0.
0.
0.
0.
0.
0.
0.
0.
0.
0.
0.
0.
0.
0.
0.
0.
0.
0.
0.
0.
0.
0.
0.
0.
0.
0.
0.
0.
0.
0.
0.
0.
0.
0.
0.
0.
0.
0.
0.
0.
0.
0.
0.
0.
0.
0.
0.
0.
0.
0.
0.
0.
0.
0.
0.
0.
0.
0.
0.
0.
0.
0.
0.
0.
0.
0.
0.
0.
0.
0.
0.
0.
0.
0.
0.
0.
0.
0.
0.
0.
0.
0.
0.
0.
0.
0.
0.
0.
0.
0.
0.
0.
0.
0.
0.
0.
0.
0.
0.
0.
0.
0.
0.
0.
0.
0.
0.
0.
0.
0.
0.
0.
0.
0.
0.
0.
0.
0.
0.
0.
0.
0.
0.
0.
0.
0.
0.
0.
0.
0.
0.
0.
0.
0.
0.
0.
0.
0.
0.
0.
0.
0.
0.
0.
0.
0.
0.
0.
0.
0.
0.
0.
0.
0.
0.
0.
0.
0.
0.
0.
0.
0.
0.
0.
0.
0.
0.
0.
0.
0.
0.
0.
0.
0.
0.
0.
0.
0.
0.
0.
0.
0.
0.
0.
0.
0.
0.
0.
0.
0.
0.
0.
0.
0.
0.
0.
0.
0.
0.
0.
0.
0.
0.
0.
0.
0.
0.
0.
0.
0.
0.
0.
0.
0.
0.
0.
0.
0.
0.
0.
0.
0.
0.
0.
0.
0.
0.
0.
0.
0.
0.
0.
0.
0.
0.
0.
0.
0.
0.
0.
0.
0.
0.
0.
0.
0.
0.
0.
0.
0.
0.
0.
0.
0.
0.
0.
0.
0.
0.
0.
0.
0.
0.
0.
0.
0.
0.
0.
0.
0.
0.
0.
0.
0.
0.
0.
0.
0.
0.
0.
0.
0.
0.
0.
0.
0.
0.
0.
0.
0.
0.
0.
0.
0.
0.
0.
0.
0.
0.
0.
0.
0.
0.
0.
0.
0.
0.
0.
0.
0.
0.
0.
0.
0.
0.
0.
0.
0.
0.
0.
0.
0.
0.
0.
0.
0.
0.
0.
0.
0.
0.
0.
0.
0.
0.
0.
0.
0.
0.
0.
0.
0.
0.
0.
0.
0.
0.
0.
0.
0.
0.
0.
0.
0.
0.
0.
0.
0.
0.
0.
0.
0.
0.
0.
0.
0.
0.
0.
0.
0.
0.
0.
0.
0.
0.
0.
0.
0.
0.
0.
0.
0.
0.
0.
0.
0.
0.
0.
0.
0.
0.
0.
0.
0.
0.
0.
0.
0.
0.
0.
0.
0.
0.
0.
0.
0.
0.
0.
0.
0.
0.
0.
0.
0.
0.
0.
0.
0.
0.
0.
0.
0.
0.
0.
0.
0.
0.
0.
0.
0.
0.
0.
0.
0.
0.
0.
0.
0.
0.
0.
0.
0.
0.
0.
0.
0.
0.
0.
0.
0.
0.
0.
0.
0.
0.
0.
0.
0.
0.
0.
0.
0.
0.
0.
0.
0.
0.
0.
0.
0.
0.
0.
0.
0.
0.
0.
0.
0.
0.
0.
0.
0.
0.
0.
0.
0.
0.
0.
0.
0.
0.
0.
0.
0.
0.
0.
0.
0.
0.
0.
0.
0.
0.
0.
0.
0.
0.
0.
0.
0.
0.
0.
0.
0.
0.
0.
0.
0.
0.
0.
0.
0.
0.
0.
0.
0.
0.
0.
0.
0.
0.
0.
0.
0.
0.
0.
0.
0.
0.
0.
0.
0.
0.
0.
0.
0.
0.
0.
0.
0.
0.
0.
0.
0.
0.
0.
0.
0.
0.
0.
0.
0.
0.
0.
0.
0.
0.
0.
0.
0.
0.
0.
0.
0.
0.
0.
0.
0.
0.
0.
0.
0.
0.
0.
0.
0.
0.
0.
0.
0.
0.
0.
0.
0.
0.
0.
0.
0.
0.
0.
0.
0.
0.
0.
0.
0.
0.
0.
0.
0.
0.
0.
0.
0.
0.
0.
0.
0.
0.
0.
0.
0.
0.
0.
0.
0.
0.
0.
0.
0.
0.
0.
0.
0.
0.
0.
0.
0.
0.
0.
0.
0.
0.
0.
0.
0.
0.
0.
0.
0.
0.
0.
0.
0.
0.
0.
0.
0.
0.
0.
0.
0.
0.
0.
0.
0.
0.
0.
0.
0.
0.
0.
0.
0.
0.
0.
0.
0.
0.
0.
0.
0.
0.
0.
0.
0.
0.
0.
0.
0.
0.
0.
0.
0.
0.
0.
0.
0.
0.
0.
0.
0.
0.
0.
0.
0.
0.
0.
0.
0.
0.
0.
0.
0.
0.
0.
0.
0.
0.
0.
0.
0.
0.
0.
0.
0.
0.
0.
0.
0.
0.
0.
0.
0.
0.
0.
0.
0.
0.
0.
0.
0.
0.
0.
0.
0.
0.
0.
0.
0.
0.
0.
0.
0.
0.
0.
0.
0.
0.
0.
0.
0.
0.
0.
0.
0.
0.
0.
0.
0.
0.
0.
0.
0.
0.
0.
0.
0.
0.
0.
0.
0.
0.
0.
0.
0.
0.
0.
0.
0.
0.
0.
0.
0.
0.
0.
0.
0.
0.
0.
0.
0.
0.
0.
0.
0.
0.
0.
0.
0.
0.
0.
0.
0.
0.
0.
0.
0.
0.
0.
0.
0.
0.
0.
0.
0.
0.
0.
0.
0.
0.
0.
0.
0.
0.
0.
0.
0.
0.
0.
0.
0.
0.
0.
0.
0.
0.
0.
0.
0.
0.
0.
0.
0.
0.
0.
0.
0.
0.
0.
0.
0.
0.
0.
0.
0.
0.
0.
0.
0.000
0.000
0.000
0.
0.
0.
0.
0.
0.
0.
0.
0.
0.
0.
0.
0.
0.
0.
0.
0.
0.
0.
0.
0.
0.
0.
0.
0.
0.
0.
0.
0.
0.
0.
0.
0.
0.
0.
0.000
0.000
0.001
0.001
0.001
0.000
0.000
0.000
0.
0.
0.
0.
0.
0.
0.
0.
0.
0.
0.
0.
0.
0.
0.
0.
0.
0.
0.
0.
0.
0.
0.
0.
0.
0.
0.
0.
0.
0.
0.
0.000
0.000
0.001
0.001
0.001
0.001
0.001
0.001
0.001
0.001
0.000
0.000
0.000
0.
0.
0.
0.
0.
0.
0.
0.
0.
0.
0.
0.
0.
0.
0.
0.
0.
0.
0.
0.
0.
0.
0.
0.
0.
0.
0.000
0.000
0.001
0.001
0.002
0.002
0.002
0.002
0.002
0.002
0.002
0.002
0.001
0.001
0.001
0.000
0.000
0.
0.
0.
0.
0.
0.
0.
0.
0.
0.
0.
0.
0.
0.
0.
0.
0.
0.
0.
0.
0.
0.
0.
0.000
0.001
0.001
0.002
0.002
0.003
0.003
0.003
0.003
0.003
0.003
0.003
0.003
0.002
0.002
0.002
0.001
0.001
0.000
0.000
0.000
0.
0.
0.
0.
0.
0.
0.
0.
0.
0.
0.
0.
0.
0.
0.
0.
0.
0.
0.
0.000
0.001
0.001
0.002
0.003
0.003
0.002
-0.001
-0.003
-0.002
0.001
0.003
0.003
0.003
0.002
0.002
0.002
0.002
0.001
0.001
0.000
0.000
0.
0.
0.
0.
0.
0.
0.
0.
0.
0.
0.
0.
0.
0.
0.
0.
0.
0.
0.000
0.001
0.001
0.002
0.002
0.003
0.002
-0.008
-0.054
-0.121
-0.083
-0.022
-0.006
-0.006
-0.010
-0.012
-0.005
0.000
0.002
0.002
0.001
0.001
0.000
0.000
0.000
0.
0.
0.
0.
0.
0.
0.
0.
0.
0.
0.
0.
0.
0.
0.
0.
0.001
0.001
0.001
0.002
0.002
0.002
-0.005
-0.073
-0.546
-0.561
-0.488
-0.195
-0.035
-0.057
-0.200
-0.290
-0.149
-0.030
-0.001
0.003
0.002
0.001
0.001
0.000
0.000
0.000
0.000
0.
0.
0.
0.
0.
0.
0.
0.
0.
0.
0.
0.
0.
0.000
0.001
0.001
0.002
0.001
0.
-0.004
-0.018
-0.203
-0.484
63.834
6.200
-0.398
0.216
-0.179
-0.400
1.682
-0.424
-0.280
-0.015
0.002
0.003
0.002
0.001
0.001
0.001
0.000
0.000
0.
0.
0.
0.
0.
0.
0.
0.
0.
0.
0.
0.
0.000
0.000
0.001
0.001
0.002
0.
-0.005
-0.011
-0.026
-0.142
-0.280
66.589
6.482
5.570
132.656
40.650
108.994
100020.688
37.499
-0.562
-0.040
0.002
0.004
0.003
0.002
0.001
0.001
0.001
0.000
0.000
0.
0.
0.
0.
0.
0.
0.
0.
0.
0.
0.
0.000
0.001
0.001
0.002
0.001
-0.003
-0.008
-0.015
-0.036
-0.151
-0.458
0.506
93.241
910.899
3937.268
60716.078
34037.086
17061.602
4.189
-0.540
-0.033
0.002
0.005
0.003
0.003
0.002
0.001
0.001
0.001
0.000
0.
0.
0.
0.
0.
0.
0.
0.
0.
0.
0.
0.000
0.001
0.002
0.002
0.000
-0.006
-0.009
-0.017
-0.077
-0.611
-0.589
-0.183
43.031
300.645
28.453
403.049
279.952
407.727
6.103
-0.561
-0.055
0.000
0.004
0.004
0.003
0.002
0.001
0.001
0.001
0.000
0.000
0.
0.
0.
0.
0.
0.
0.
0.
0.000
0.000
0.001
0.002
0.003
0.003
0.001
-0.005
-0.009
-0.019
-0.131
-0.560
15.022
21.440
4.582
4.668
-0.037
-0.031
0.196
0.331
-0.377
-0.399
-0.044
-0.007
0.002
0.003
0.003
0.003
0.002
0.001
0.001
0.000
0.000
0.
0.
0.
0.
0.
0.
0.
0.000
0.000
0.001
0.001
0.002
0.003
0.003
0.003
0.
-0.005
-0.014
-0.079
-0.543
-0.238
1.417
2.556
0.151
-0.548
-0.558
-0.371
-0.229
0.088
0.050
-0.027
-0.018
-0.005
0.002
0.003
0.003
0.002
0.001
0.001
0.000
0.000
0.
0.
0.
0.
0.
0.
0.
0.000
0.001
0.001
0.002
0.003
0.004
0.005
0.004
0.003
0.000
-0.006
-0.022
-0.133
-0.340
0.130
3.874
3.458
-0.194
-0.453
-0.198
0.117
1.579
1.628
0.312
-0.023
-0.016
-0.001
0.003
0.003
0.003
0.002
0.001
0.000
0.000
0.
0.
0.
0.
0.
0.
0.000
0.001
0.001
0.002
0.003
0.004
0.005
0.005
0.004
0.001
-0.004
-0.012
-0.019
-0.027
-0.043
0.280
17.783
16.415
0.176
-0.104
-0.056
0.057
20.998
1536.557
25.146
0.060
-0.022
-0.006
0.002
0.004
0.003
0.002
0.001
0.000
0.000
0.
0.
0.
0.
0.
0.
0.000
0.001
0.001
0.002
0.004
0.004
0.005
0.003
0.000
-0.006
-0.015
-0.023
-0.026
-0.021
0.206
0.689
3.165
9.001
0.810
-0.045
-0.064
0.065
118.841
100011.508
196.684
0.709
-0.027
-0.012
0.000
0.003
0.003
0.002
0.001
0.000
0.
0.
0.
0.
0.
0.
0.
0.001
0.001
0.002
0.003
0.003
0.002
-0.001
-0.004
-0.011
-0.018
-0.025
-0.028
-0.028
-0.019
0.240
0.815
36.682
3011.397
24.178
0.010
-0.068
-0.055
2.937
1024.343
7881.075
6.218
-0.019
-0.015
-0.003
0.002
0.003
0.002
0.001
0.000
0.
0.
0.
0.
0.
0.
0.000
0.001
0.002
0.002
0.002
-0.005
-0.034
-0.076
-0.059
-0.027
0.275
1.533
0.230
0.158
0.044
-0.021
0.031
8.313
170.335
5.761
-0.027
-0.031
0.064
0.618
28.768
83.558
1.003
-0.021
-0.014
-0.005
0.001
0.003
0.002
0.001
0.000
0.
0.
0.
0.
0.
0.
0.000
0.001
0.002
0.002
-0.003
-0.060
-0.515
-0.564
-0.391
-0.061
22.331
898.491
13.272
1.089
0.354
-0.051
-0.074
-0.026
0.244
0.003
0.357
2.859
4.099
272.383
36.218
0.264
-0.033
-0.013
-0.011
-0.006
0.000
0.003
0.002
0.001
0.001
0.
0.
0.
0.
0.
0.
0.000
0.001
0.002
0.001
-0.013
-0.253
-0.532
439.152
52.773
-0.220
22.288
898.550
14.493
0.269
0.013
-0.066
-0.064
-0.068
-0.086
-0.096
1.295
15.129
28.733
100000.906
1533.933
0.647
-0.045
-0.029
-0.017
-0.010
-0.001
0.002
0.002
0.002
0.001
0.000
0.
0.
0.
0.
0.
0.000
0.001
0.001
0.
-0.016
-0.255
1.946
100006.688
5098.062
-0.002
0.235
1.637
0.245
-0.043
0.029
1.753
5.998
4.636
0.472
-0.537
-0.540
0.180
1.447
76.207
14.899
0.037
-0.056
-0.039
-0.027
-0.016
-0.006
0.000
0.002
0.002
0.001
0.000
0.000
0.
0.
0.
0.
0.000
0.001
0.001
0.000
-0.009
-0.059
0.085
13.178
21.132
7.201
0.000
-0.052
-0.052
-0.066
0.408
17.578
1826.049
951.111
13.461
-0.240
700.666
113.413
0.254
0.295
2.075
0.495
0.282
0.497
0.101
-0.024
-0.076
-0.026
-0.002
0.002
0.001
0.001
0.000
0.
0.
0.
0.
0.000
0.001
0.001
0.001
-0.003
-0.015
-0.014
0.379
14.255
6252.304
0.134
-0.046
-0.035
-0.053
0.020
4.459
666.459
299.719
5.073
2.529
100008.875
9285.800
93.981
33.525
4843.434
121.588
248.864
1001.395
36.171
3.488
-0.276
-0.269
-0.017
0.001
0.001
0.001
0.000
0.
0.
0.
0.
0.000
0.001
0.001
0.002
0.001
-0.006
-0.017
-0.021
0.147
0.181
0.074
6.202
9.152
0.542
-0.029
0.076
2.931
1.898
-0.125
0.504
32.636
29700.996
309.320
219.778
18332.225
475.691
15108.852
100033.859
1901.374
100016.398
88.787
-0.564
-0.044
-0.001
0.001
0.001
0.000
0.
0.
0.
0.
0.
0.001
0.001
0.002
0.002
0.001
-0.007
-0.022
-0.044
0.228
10.217
13140.519
52314.113
39.570
0.669
-0.053
-0.048
-0.081
0.113
99.537
4379.525
100025.211
140.817
2.993
13.087
107.276
63.881
41.416
19.741
3924.950
8.087
-0.586
-0.035
0.000
0.001
0.001
0.000
0.
0.
0.
0.
0.
0.000
0.001
0.002
0.003
0.002
-0.003
-0.022
-0.039
4.118
16436.611
3945.823
3821.116
57.826
0.863
-0.043
-0.038
-0.053
0.164
55.887
951.936
84.247
38.567
0.704
16.962
873.294
1726.646
0.289
-0.148
-0.227
-0.407
-0.134
-0.009
0.001
0.001
0.001
0.000
0.
0.
0.
0.
0.
0.
0.001
0.001
0.002
0.002
-0.005
-0.022
0.244
11.803
9112.543
1312.714
11.380
0.603
-0.368
-0.145
-0.041
-0.042
0.245
133.632
4121.947
213.869
0.011
3.920
38.123
12.321
37.121
-0.009
-0.061
-0.051
-0.037
-0.008
0.001
0.001
0.001
0.000
0.000
0.
0.
0.
0.
0.
0.
0.000
0.001
0.002
0.001
-0.007
-0.019
4.352
4777.597
19739.195
57615.457
7214.127
3.760
1.382
-0.531
-0.051
-0.050
0.004
13.287
29561.563
1789.369
2.165
8.512
9669.053
1998.584
0.693
-0.063
-0.025
-0.003
0.002
0.003
0.002
0.001
0.001
0.000
0.
0.
0.
0.
0.
0.
0.
0.000
0.000
0.001
0.001
-0.006
-0.018
0.838
171.350
20.401
722.645
146.410
35736.578
35745.320
5.072
4.674
0.095
0.119
23.881
7022.339
100005.836
28.347
1.034
165.620
103.154
0.380
-0.053
-0.015
0.002
0.005
0.004
0.002
0.001
0.000
0.000
0.
0.
0.
0.
0.
0.
0.
0.000
0.000
0.001
0.000
-0.002
-0.013
-0.016
0.985
0.094
2.050
0.148
1008.836
1488.255
41.500
28.442
0.402
0.387
130.412
596.530
811.874
3.948
-0.112
-0.138
-0.289
-0.272
-0.056
-0.008
0.003
0.004
0.003
0.001
0.000
0.000
0.
0.
0.
0.
0.
0.
0.
0.
0.
0.000
0.001
0.001
0.
-0.004
-0.012
-0.018
-0.031
-0.083
-0.494
1.097
17.726
3.250
1.232
0.015
0.064
16.766
94.762
6.579
-0.152
-0.213
-0.375
-0.517
-0.326
-0.044
-0.003
0.004
0.003
0.002
0.001
0.000
0.
0.
0.
0.
0.
0.
0.
0.
0.
0.
0.000
0.000
0.001
0.001
0.000
-0.001
-0.003
-0.007
-0.038
-0.280
-0.278
0.002
-0.002
-0.020
-0.047
0.125
38.968
15.831
9.459
-0.126
-0.143
-0.424
-0.450
-0.130
-0.017
0.001
0.003
0.002
0.001
0.000
0.
0.
0.
0.
0.
0.
0.
0.
0.
0.
0.
0.
0.000
0.000
0.001
0.001
0.001
0.002
0.001
-0.006
-0.041
-0.091
-0.050
-0.038
-0.023
-0.029
-0.038
-0.018
0.010
-0.032
-0.042
-0.036
-0.067
-0.060
-0.021
-0.002
0.002
0.002
0.001
0.000
0.
0.
0.
0.
0.
0.
0.
0.
0.
0.
0.
0.
0.
0.
0.000
0.000
0.001
0.001
0.002
0.002
0.001
-0.002
-0.006
-0.006
-0.005
-0.004
-0.006
-0.012
-0.016
-0.014
-0.010
-0.007
-0.004
-0.005
-0.004
0.
0.002
0.002
0.002
0.001
0.000
0.
0.
0.
0.
0.
0.
0.
0.
0.
0.
0.
0.
0.
0.
0.
0.000
0.000
0.001
0.001
0.002
0.002
0.002
0.002
0.002
0.002
0.002
0.002
0.001
0.001
0.001
0.002
0.003
0.003
0.003
0.003
0.003
0.002
0.001
0.001
0.000
0.
0.
0.
0.
0.
0.
0.
0.
0.
0.
0.
0.
0.
0.
0.
0.
0.
0.
0.000
0.000
0.001
0.001
0.001
0.002
0.002
0.002
0.003
0.003
0.003
0.003
0.003
0.003
0.003
0.003
0.003
0.002
0.002
0.001
0.001
0.000
0.
0.
0.
0.
0.
0.
0.
0.
0.
0.
0.
0.
0.
0.
0.
0.
0.
0.
0.
0.
0.000
0.000
0.000
0.001
0.001
0.001
0.002
0.002
0.002
0.002
0.002
0.002
0.002
0.002
0.002
0.001
0.001
0.001
0.001
0.000
0.
0.
0.
0.
0.
0.
0.
0.
0.
0.
0.
0.
0.
0.
0.
0.
0.
0.
0.
0.
0.
0.
0.
0.000
0.000
0.000
0.000
0.000
0.001
0.001
0.001
0.001
0.001
0.001
0.001
0.001
0.001
0.000
0.000
0.
0.
0.
0.
0.
0.
0.
0.
0.
0.
0.
0.
0.
0.
0.
0.
0.
0.
0.
0.
0.
0.
0.
0.
0.
0.
0.
0.
0.
0.
0.
0.000
0.000
0.000
0.000
0.000
0.
0.
0.
0.
0.
0.
0.
0.
0.
0.
0.
0.
0.
0.
0.
0.
0.
0.
0.
0.
0.
0.
0.
0.
0.
0.
0.
0.
0.
0.
0.
0.
0.
0.
0.
0.
0.
0.
0.
0.
0.
0.
0.
0.
0.
0.
0.
0.
0.
0.
0.
0.
0.
0.
0.
0.
0.
0.
0.
0.
0.
0.
0.
0.
0.
0.
0.
0.
0.
0.
0.
0.
0.
0.
0.
0.
0.
0.
0.
0.
0.
0.
0.
0.
0.
0.
0.
0.
0.
0.
0.
0.
0.
0.
0.
0.
0.
0.
0.
0.
0.
0.
0.
0.
0.
0.
0.
0.
0.
0.
0.
0.
0.
0.
0.
0.
0.
0.
0.
0.
0.
0.
0.
0.
0.
0.
0.
0.
0.
0.
0.
0.
0.
0.
0.
0.
0.
0.
0.
0.
0.
0.
0.
0.
0.
0.
0.
0.
0.
0.
0.
0.
0.
0.
0.
0.
0.
0.
0.
0.
0.
0.
0.
0.
0.
0.
0.
0.
0.
0.
0.
0.
0.
0.
0.
0.
0.
0.
0.
0.
0.
0.
0.
0.
0.
0.
0.
0.
0.
0.
0.
0.
0.
0.
0.
0.
0.
0.
0.
0.
0.
0.
0.
0.
0.
0.
0.
0.
0.
0.
0.
0.
0.
0.
0.
0.
0.
0.
0.
0.
0.
0.
0.
0.
0.
0.
0.
0.
0.
0.
0.
0.
0.
0.
0.
0.
0.
0.
0.
0.
0.
0.
0.
0.
0.
0.
0.
0.
0.
0.
0.
0.
0.
0.
0.
0.
0.
0.
0.
0.
0.
0.
0.
0.
0.
0.
0.
0.
0.
0.
0.
0.
0.
0.
0.
0.
0.
0.
0.
0.
0.
0.
0.
0.
0.
0.
0.
0.
0.
0.
0.
0.
0.
0.
0.
0.
0.
0.
0.
0.
0.
0.
0.
0.
0.
0.
0.
0.
0.
0.
0.
0.
0.
0.
0.
0.
0.
0.
0.
0.
0.
0.
0.
0.
0.
0.
0.
0.
0.
0.
0.
0.
0.
0.
0.
0.
0.
0.
0.
0.
0.
0.
0.
0.
0.
0.
0.
0.
0.
0.
0.
0.
0.
0.
0.
0.
0.
0.
0.
0.
0.
0.
0.
0.
0.
0.
0.
0.
0.
0.
0.
0.
0.
0.
0.
0.
0.
0.
0.
0.
0.
0.
0.
0.
0.
0.
0.
0.
0.
0.
0.
0.
0.
0.
0.
0.
0.
0.
0.
0.
0.
0.
0.
0.
0.
0.
0.
0.
0.
0.
0.
0.
0.
0.
0.
0.
0.
0.
0.
0.
0.
0.
0.
0.
0.
0.
0.
0.
0.
0.
0.
0.
0.
0.
0.
0.
0.
0.
0.
0.
0.
0.
0.
0.
0.
0.
0.
0.
0.
0.
0.
0.
0.
0.
0.
0.
0.
0.
0.
0.
0.
0.
0.
0.
0.
0.
0.
0.
0.
0.
0.
0.
0.
0.
0.
0.
0.
0.
0.
0.
0.
0.
0.
0.
0.
0.
0.
0.
0.
0.
0.
0.
0.
0.
0.
0.
0.
0.
0.
0.
0.
0.
0.
0.
0.
0.
0.
0.
0.
0.
0.
0.
0.
0.
0.
0.
0.
0.
0.
0.
0.
0.
0.
0.
0.
0.
0.
0.
0.
0.
0.
0.
0.
0.
0.
0.
0.
0.
0.
0.
0.
0.
0.
0.
0.
0.
0.
0.
0.
0.
0.
0.
0.
0.
0.
0.
0.
0.
0.
0.
0.
0.
0.
0.
0.
0.
0.
0.
0.
0.
0.
0.
0.
0.
0.
0.
0.
0.
0.
0.
0.
0.
0.
0.
0.
0.
0.
0.
0.
0.
0.
0.
0.
0.
0.
0.
0.
0.
0.
0.
0.
0.
0.
0.
0.
0.
0.
0.
0.
0.
0.
0.
0.
0.
0.
0.
0.
0.
0.
0.
0.
0.
0.
0.
0.
0.
0.
0.
0.
0.
0.
0.
0.
0.
0.
0.
0.
0.
0.
0.
0.
0.
0.
0.
0.
0.
0.
0.
0.
0.
0.
0.
0.
0.
0.
0.
0.
0.
0.
0.
0.
0.
0.
0.
0.
0.
0.
0.
0.
0.
0.
0.
0.
0.
0.
0.
0.
0.
0.
0.
0.
0.
0.
0.
0.
0.
0.
0.
0.
0.
0.
0.
0.
0.
0.
0.
0.
0.
0.
0.
0.
0.
0.
0.
0.
0.
0.
0.
0.
0.
0.
0.
0.
0.
0.
0.
0.
0.
0.
0.
0.
0.
0.
0.
0.
0.
0.
0.
0.
0.
0.
0.
0.
0.
0.
0.
0.
0.
0.
0.
0.
0.
0.
0.
0.
0.
0.
0.
0.
0.
0.
0.
0.
0.
0.
0.
0.
0.
0.
0.
0.
0.
0.
0.
0.
0.
0.
0.
0.
0.
0.
0.
0.
0.
0.
0.
0.
0.
0.
0.
0.
0.
0.
0.
0.
0.
0.
0.
0.
0.
0.
0.
0.
0.
0.
0.
0.
0.
0.
0.
0.
0.
0.
0.
0.
0.
0.
0.
0.
0.
0.
0.
0.
0.
0.
0.
0.
0.
0.
0.
0.
0.
0.
0.
0.
0.
0.
0.
0.
0.
0.
0.
0.
0.
0.
0.
0.
0.
0.
0.
0.
0.
0.
0.
0.
0.
0.
0.
0.
0.
0.
0.
0.
0.
0.
0.
0.
0.
0.
0.
0.
0.
0.
0.
0.
0.
0.
0.
0.
0.
0.
0.
0.
0.
0.
0.
0.
0.
0.
0.
0.
0.
0.
0.
0.
0.
0.
0.
0.
0.
0.
0.
0.
0.
0.
0.000
0.000
0.001
0.001
0.000
0.000
0.000
0.
0.
0.
0.
0.
0.
0.
0.
0.
0.
0.
0.
0.
0.
0.
0.
0.
0.
0.
0.
0.
0.
0.
0.
0.
0.
0.
0.
0.
0.
0.
0.
0.000
0.000
0.001
0.001
0.001
0.001
0.001
0.001
0.000
0.000
0.
0.
0.
0.
0.
0.
0.
0.
0.
0.
0.
0.
0.
0.
0.
0.
0.
0.
0.
0.
0.
0.
0.
0.
0.
0.
0.
0.
0.
0.000
0.000
0.001
0.001
0.002
0.002
0.001
0.002
0.002
0.001
0.001
0.001
0.001
0.000
0.000
0.000
0.000
0.
0.
0.
0.
0.
0.
0.
0.
0.
0.
0.
0.
0.
0.
0.
0.
0.
0.
0.
0.
0.
0.
0.000
0.000
0.001
0.001
0.002
0.002
0.003
0.003
0.003
0.003
0.003
0.003
0.002
0.002
0.002
0.001
0.001
0.001
0.000
0.000
0.000
0.
0.
0.
0.
0.
0.
0.
0.
0.
0.
0.
0.
0.
0.
0.
0.
0.
0.
0.
0.000
0.000
0.001
0.001
0.002
0.003
0.003
0.003
0.002
0.002
0.001
0.002
0.003
0.003
0.004
0.003
0.002
0.002
0.001
0.001
0.000
0.000
0.000
0.
0.
0.
0.
0.
0.
0.
0.
0.
0.
0.
0.
0.
0.
0.
0.
0.
0.
0.000
0.001
0.001
0.002
0.003
0.003
0.001
-0.004
-0.009
-0.008
-0.005
-0.001
0.001
0.003
0.004
0.003
0.003
0.003
0.002
0.001
0.001
0.000
0.000
0.000
0.
0.
0.
0.
0.
0.
0.
0.
0.
0.
0.
0.
0.
0.
0.
0.
0.000
0.001
0.001
0.002
0.003
0.002
-0.001
-0.018
-0.102
-0.215
-0.121
-0.031
-0.013
-0.009
-0.012
-0.013
-0.005
0.001
0.003
0.002
0.002
0.001
0.001
0.001
0.000
0.000
0.000
0.
0.
0.
0.
0.
0.
0.
0.
0.
0.
0.
0.
0.
0.000
0.001
0.001
0.002
0.002
0.001
-0.003
-0.016
-0.144
-0.623
-0.333
-0.302
-0.157
-0.041
-0.062
-0.223
-0.360
-0.172
-0.029
0.000
0.003
0.003
0.002
0.001
0.001
0.001
0.001
0.000
0.000
0.
0.
0.
0.
0.
0.
0.
0.
0.
0.
0.
0.000
0.000
0.001
0.001
0.002
0.
-0.006
-0.018
-0.042
-0.404
2.669
48254.445
792.177
0.225
0.520
-0.164
-0.606
0.956
-0.557
-0.279
-0.014
0.004
0.004
0.003
0.002
0.001
0.001
0.001
0.001
0.000
0.
0.
0.
0.
0.
0.
0.
0.
0.
0.
0.
0.000
0.001
0.001
0.002
0.001
-0.006
-0.013
-0.018
-0.033
-0.272
1.680
76825.180
7847.683
30.327
1376.201
64.515
35.049
15034.986
16.248
-0.606
-0.035
0.004
0.005
0.003
0.002
0.001
0.001
0.001
0.001
0.000
0.000
0.
0.
0.
0.
0.
0.
0.
0.
0.
0.000
0.000
0.001
0.002
0.002
-0.004
-0.017
-0.003
0.593
1.041
0.126
-0.302
130.037
4617.220
100060.813
100021.305
1002.286
9.436
561.227
1.823
-0.514
-0.029
0.003
0.005
0.003
0.002
0.001
0.001
0.001
0.001
0.001
0.000
0.
0.
0.
0.
0.
0.
0.
0.
0.000
0.000
0.001
0.002
0.003
0.001
-0.011
-0.046
0.031
2.656
4.926
-0.178
31.196
50.824
410.863
10767.987
55.857
7.380
1.757
1.401
-0.135
-0.127
-0.019
0.000
0.002
0.002
0.001
0.001
0.001
0.001
0.001
0.001
0.000
0.
0.
0.
0.
0.
0.
0.
0.000
0.000
0.001
0.002
0.002
0.003
0.001
-0.015
-0.063
-0.026
0.237
0.151
-0.422
76639.250
100809.695
6552.614
55484.789
12.629
3.916
0.139
-0.003
-0.055
-0.025
-0.026
-0.013
-0.004
-0.002
0.000
0.001
0.001
0.001
0.001
0.001
0.000
0.000
0.
0.
0.
0.
0.
0.000
0.000
0.001
0.001
0.002
0.003
0.003
0.002
-0.007
-0.031
-0.030
-0.033
-0.172
-0.657
62.336
556.083
2695.569
11.036
0.506
157.689
2.895
3.045
83.593
13.152
0.123
-0.025
-0.016
-0.006
-0.001
0.001
0.002
0.002
0.001
0.001
0.000
0.000
0.
0.
0.
0.
0.
0.000
0.001
0.001
0.002
0.003
0.004
0.004
0.002
-0.002
-0.010
-0.030
-0.079
-0.113
-0.302
-0.386
13.502
502.051
400.919
0.462
-0.377
6.983
55.740
7882.037
316.505
18.116
0.079
-0.026
-0.010
-0.002
0.001
0.003
0.002
0.001
0.001
0.000
0.000
0.
0.
0.
0.
0.000
0.000
0.001
0.001
0.002
0.003
0.004
0.003
0.000
-0.006
-0.022
-0.091
-0.260
-0.308
-0.117
0.373
7.121
52311.477
39165.836
3.892
-0.327
3.988
23.296
48.669
19964.893
499.118
0.519
-0.035
-0.015
-0.003
0.002
0.003
0.002
0.002
0.001
0.000
0.
0.
0.
0.
0.
0.000
0.001
0.001
0.002
0.003
0.004
0.002
-0.001
-0.008
-0.019
-0.042
-0.137
-0.346
-0.315
0.093
54.551
602.770
3834.535
302.741
2.806
-0.157
-0.014
0.250
51.530
15041.935
128.816
0.992
-0.042
-0.024
-0.006
0.001
0.003
0.003
0.002
0.001
0.000
0.
0.
0.
0.
0.
0.000
0.001
0.002
0.003
0.003
0.002
-0.004
-0.015
-0.031
-0.045
-0.051
-0.082
-0.137
-0.044
0.209
76.632
1000.774
524.554
100039.219
155.661
0.051
-0.090
-0.064
8.469
4361.086
100003.141
11.189
-0.001
-0.018
-0.009
-0.001
0.003
0.002
0.002
0.000
0.
0.
0.
0.
0.
0.
0.000
0.001
0.002
0.003
0.002
-0.005
-0.032
-0.069
-0.069
-0.065
0.650
4.689
1.712
33.298
6.681
0.731
2.132
36.676
3011.343
24.169
0.006
-0.081
-0.056
20.236
1446.439
212.132
2.061
3.042
0.424
-0.009
-0.005
0.002
0.003
0.001
0.000
0.
0.
0.
0.
0.
0.
0.000
0.001
0.002
0.002
-0.004
-0.053
-0.390
-0.529
-0.353
0.054
118.702
60607.094
128.851
4283.536
186.749
0.266
-0.065
0.099
0.797
0.083
-0.055
-0.062
0.052
3.057
98.389
0.432
1.231
12.065
1.255
-0.007
-0.007
0.001
0.002
0.001
0.001
0.
0.
0.
0.
0.
0.
0.001
0.001
0.002
0.000
-0.015
-0.198
-0.505
34.401
3.483
0.137
129.843
70374.617
1063.797
49.230
7.758
0.193
0.040
-0.054
-0.067
-0.100
-0.134
-0.103
0.427
11.158
3.255
-0.028
0.058
0.547
0.089
-0.020
-0.008
0.001
0.002
0.002
0.001
0.000
0.
0.
0.
0.
0.
0.001
0.001
0.002
-0.001
-0.020
-0.205
1.841
3619.026
5046.242
4.123
0.706
6.026
7.747
0.733
2.055
187.559
49.291
13.783
14.404
-0.004
-0.668
-0.659
-0.166
0.801
0.257
-0.074
-0.060
-0.036
-0.037
-0.030
-0.010
0.000
0.002
0.002
0.001
0.000
0.000
0.
0.
0.
0.
0.001
0.001
0.002
0.000
-0.012
-0.018
2.270
4827.019
24153.482
561.828
0.363
-0.096
-0.087
-0.059
19.124
100005.969
22944.379
10340.497
70352.133
10.021
22.205
6.353
14.249
10.364
0.230
-0.051
-0.022
0.021
-0.036
-0.095
-0.050
-0.012
0.000
0.002
0.002
0.000
0.000
0.
0.
0.
0.
0.001
0.001
0.002
0.001
-0.006
-0.018
0.062
6.387
16434.996
2872.426
0.656
-0.091
0.168
0.441
1.434
110.854
1025.280
837.461
1535.054
3.485
796.957
1507.370
45283.992
15006.686
94.963
1.416
5.753
11.179
0.387
-0.326
-0.354
-0.103
-0.007
0.002
0.001
0.001
0.000
0.
0.
0.
0.
0.000
0.001
0.002
0.002
0.000
-0.011
-0.022
0.034
2.672
1.724
-0.019
1.058
14.608
45.238
1.014
0.081
0.829
1.119
0.719
-0.294
21.402
22415.795
1383.219
3519.708
90582.602
5.990
33.441
83.551
1.285
13.535
-0.519
-0.341
-0.018
0.001
0.001
0.001
0.000
0.
0.
0.
0.
0.000
0.001
0.002
0.003
0.003
0.000
-0.010
-0.027
-0.049
1.028
6.416
86.633
1249.221
15012.923
9.127
-0.086
-0.090
-0.069
-0.085
0.355
9.324
565.093
16.558
9.521
2412.970
2.445
1.558
1.986
-0.353
0.950
-0.579
-0.269
-0.015
0.001
0.001
0.001
0.000
0.
0.
0.
0.
0.000
0.001
0.002
0.003
0.004
0.003
-0.002
-0.023
-0.039
33.174
1506.901
436.897
2734.677
81815.648
12.042
-0.215
-0.137
-0.066
-0.046
0.345
2.225
6.565
31.150
7573.876
30.593
0.422
0.335
-0.045
-0.348
-0.462
-0.348
-0.055
-0.003
0.001
0.001
0.000
0.000
0.
0.
0.
0.
0.000
0.000
0.001
0.002
0.004
0.003
-0.005
-0.020
5.360
15.391
458.033
155.592
4.110
7.030
0.055
-0.291
-0.178
-0.080
-0.057
2.755
487.691
108.418
12.651
100108.617
4985.673
17.469
-0.005
-0.084
-0.056
-0.042
-0.021
-0.002
0.002
0.001
0.001
0.000
0.000
0.
0.
0.
0.
0.000
0.000
0.000
0.002
0.002
0.002
-0.007
-0.011
203.222
47384.902
1093.734
181.478
6.887
-0.151
-0.216
0.217
0.287
-0.062
-0.068
6.246
6151.983
663.869
1.212
248.392
31275.832
525.373
0.397
-0.070
-0.021
-0.002
0.003
0.004
0.002
0.001
0.000
0.000
0.
0.
0.
0.
0.
0.000
0.000
0.000
0.001
0.002
0.001
-0.005
-0.018
1.308
434.854
31.183
2.896
0.947
162.491
381.914
283.693
487.002
1.649
-0.049
0.478
57.450
302.033
2.487
1.750
73.587
11598.289
1.032
-0.072
-0.011
0.003
0.005
0.004
0.002
0.001
0.000
0.000
0.
0.
0.
0.
0.
0.
0.000
0.000
0.001
0.001
0.001
-0.002
-0.013
-0.014
1.350
0.113
-0.139
-0.226
147.459
100008.500
26508.035
100007.547
9.586
0.345
0.193
6.494
19.079
0.571
1.043
15.311
13.978
-0.641
-0.129
-0.008
0.004
0.005
0.003
0.001
0.000
0.000
0.
0.
0.
0.
0.
0.
0.
0.
0.000
0.000
0.001
0.001
0.000
-0.003
-0.012
-0.018
-0.033
-0.231
-0.561
3458.907
5626.768
46.401
75.925
6.105
0.211
-0.159
0.006
0.019
0.048
0.928
248.286
112.478
-0.582
-0.128
-0.004
0.004
0.004
0.002
0.000
0.
0.
0.
0.
0.
0.
0.
0.
0.
0.
0.
0.000
0.000
0.001
0.001
0.001
0.000
-0.002
-0.009
-0.112
-0.564
6.243
5.345
-0.031
1.371
0.314
-0.313
-0.464
-0.200
-0.069
0.043
-0.160
-0.505
-0.627
-0.563
-0.049
0.000
0.004
0.002
0.001
0.000
0.
0.
0.
0.
0.
0.
0.
0.
0.
0.
0.
0.
0.000
0.000
0.001
0.001
0.002
0.002
0.001
-0.018
-0.171
-0.388
-0.342
-0.153
-0.039
-0.066
-0.241
-0.369
-0.170
-0.049
-0.024
-0.090
-0.285
-0.280
-0.073
-0.007
0.002
0.002
0.001
0.000
0.
0.
0.
0.
0.
0.
0.
0.
0.
0.
0.
0.
0.
0.
0.000
0.000
0.001
0.002
0.003
0.003
0.001
-0.008
-0.023
-0.026
-0.016
-0.011
-0.020
-0.057
-0.086
-0.046
-0.016
-0.008
-0.013
-0.019
-0.014
-0.003
0.001
0.002
0.002
0.001
0.000
0.
0.
0.
0.
0.
0.
0.
0.
0.
0.
0.
0.
0.
0.
0.
0.000
0.000
0.001
0.001
0.002
0.002
0.002
0.002
0.001
0.001
0.002
0.000
-0.004
-0.006
-0.003
0.001
0.002
0.001
0.001
0.002
0.002
0.002
0.002
0.001
0.000
0.
0.
0.
0.
0.
0.
0.
0.
0.
0.
0.
0.
0.
0.
0.
0.
0.
0.
0.000
0.000
0.001
0.001
0.001
0.002
0.003
0.003
0.003
0.004
0.003
0.003
0.004
0.004
0.004
0.003
0.003
0.002
0.002
0.001
0.001
0.000
0.000
0.
0.
0.
0.
0.
0.
0.
0.
0.
0.
0.
0.
0.
0.
0.
0.
0.
0.
0.
0.000
0.000
0.000
0.001
0.001
0.002
0.002
0.003
0.003
0.003
0.003
0.003
0.003
0.002
0.002
0.002
0.001
0.001
0.001
0.000
0.000
0.
0.
0.
0.
0.
0.
0.
0.
0.
0.
0.
0.
0.
0.
0.
0.
0.
0.
0.
0.
0.
0.000
0.000
0.000
0.000
0.001
0.001
0.001
0.001
0.001
0.002
0.001
0.001
0.001
0.001
0.001
0.000
0.000
0.000
0.
0.
0.
0.
0.
0.
0.
0.
0.
0.
0.
0.
0.
0.
0.
0.
0.
0.
0.
0.
0.
0.
0.
0.
0.
0.
0.
0.
0.
0.000
0.000
0.000
0.000
0.000
0.000
0.000
0.000
0.000
0.
0.
0.
0.
0.
0.
0.
0.
0.
0.
0.
0.
0.
0.
0.
0.
0.
0.
0.
0.
0.
0.
0.
0.
0.
0.
0.
0.
0.
0.
0.
0.
0.
0.
0.
0.
0.
0.
0.
0.
0.
0.
0.
0.
0.
0.
0.
0.
0.
0.
0.
0.
0.
0.
0.
0.
0.
0.
0.
0.
0.
0.
0.
0.
0.
0.
0.
0.
0.
0.
0.
0.
0.
0.
0.
0.
0.
0.
0.
0.
0.
0.
0.
0.
0.
0.
0.
0.
0.
0.
0.
0.
0.
0.
0.
0.
0.
0.
0.
0.
0.
0.
0.
0.
0.
0.
0.
0.
0.
0.
0.
0.
0.
0.
0.
0.
0.
0.
0.
0.
0.
0.
0.
0.
0.
0.
0.
0.
0.
0.
0.
0.
0.
0.
0.
0.
0.
0.
0.
0.
0.
0.
0.
0.
0.
0.
0.
0.
0.
0.
0.
0.
0.
0.
0.
0.
0.
0.
0.
0.
0.
0.
0.
0.
0.
0.
0.
0.
0.
0.
0.
0.
0.
0.
0.
0.
0.
0.
0.
0.
0.
0.
0.
0.
0.
0.
0.
0.
0.
0.
0.
0.
0.
0.
0.
0.
0.
0.
0.
0.
0.
0.
0.
0.
0.
0.
0.
0.
0.
0.
0.
0.
0.
0.
0.
0.
0.
0.
0.
0.
0.
0.
0.
0.
0.
0.
0.
0.
0.
0.
0.
0.
0.
0.
0.
0.
0.
0.
0.
0.
0.
0.
0.
0.
0.
0.
0.
0.
0.
0.
0.
0.
0.
0.
0.
0.
0.
0.
0.
0.
0.
0.
0.
0.
0.
0.
0.
0.
0.
0.
0.
0.
0.
0.
0.
0.
0.
0.
0.
0.
0.
0.
0.
0.
0.
0.
0.
0.
0.
0.
0.
0.
0.
0.
0.
0.
0.
0.
0.
0.
0.
0.
0.
0.
0.
0.
0.
0.
0.
0.
0.
0.
0.
0.
0.
0.
0.
0.
0.
0.
0.
0.
0.
0.
0.
0.
0.
0.
0.
0.
0.
0.
0.
0.
0.
0.
0.
0.
0.
0.
0.
0.
0.
0.
0.
0.
0.
0.
0.
0.
0.
0.
0.
0.
0.
0.
0.
0.
0.
0.
0.
0.
0.
0.
0.
0.
0.
0.
0.
0.
0.
0.
0.
0.
0.
0.
0.
0.
0.
0.
0.
0.
0.
0.
0.
0.
0.
0.
0.
0.
0.
0.
0.
0.
0.
0.
0.
0.
0.
0.
0.
0.
0.
0.
0.
0.
0.
0.
0.
0.
0.
0.
0.
0.
0.
0.
0.
0.
0.
0.
0.
0.
0.
0.
0.
0.
0.
0.
0.
0.
0.
0.
0.
0.
0.
0.
0.
0.
0.
0.
0.
0.
0.
0.
0.
0.
0.
0.
0.
0.
0.
0.
0.
0.
0.
0.
0.
0.
0.
0.
0.
0.
0.
0.
0.
0.
0.
0.
0.
0.
0.
0.
0.
0.
0.
0.
0.
0.
0.
0.
0.
0.
0.
0.
0.
0.
0.
0.
0.
0.
0.
0.
0.
0.
0.
0.
0.
0.
0.
0.
0.
0.
0.
0.
0.
0.
0.
0.
0.
0.
0.
0.
0.
0.
0.
0.
0.
0.
0.
0.
0.
0.
0.
0.
0.
0.
0.
0.
0.
0.
0.
0.
0.
0.
0.
0.
0.
0.
0.
0.
0.
0.
0.
0.
0.
0.
0.
0.
0.
0.
0.
0.
0.
0.
0.
0.
0.
0.
0.
0.
0.
0.
0.
0.
0.
0.
0.
0.
0.
0.
0.
0.
0.
0.
0.
0.
0.
0.
0.
0.
0.
0.
0.
0.
0.
0.
0.
0.
0.
0.
0.
0.
0.
0.
0.
0.
0.
0.
0.
0.
0.
0.
0.
0.
0.
0.
0.
0.
0.
0.
0.
0.
0.
0.
0.
0.
0.
0.
0.
0.
0.
0.
0.
0.
0.
0.
0.
0.
0.
0.
0.
0.
0.
0.
0.
0.
0.
0.
0.
0.
0.
0.
0.
0.
0.
0.
0.
0.
0.
0.
0.
0.
0.
0.
0.
0.
0.
0.
0.
0.
0.
0.
0.
0.
0.
0.
0.
0.
0.
0.
0.
0.
0.
0.
0.
0.
0.
0.
0.
0.
0.
0.
0.
0.
0.
0.
0.
0.
0.
0.
0.
0.
0.
0.
0.
0.
0.
0.
0.
0.
0.
0.
0.
0.
0.
0.
0.
0.
0.
0.
0.
0.
0.
0.
0.
0.
0.
0.
0.
0.
0.
0.
0.
0.
0.
0.
0.
0.
0.
0.
0.
0.
0.
0.
0.
0.
0.
0.
0.
0.
0.
0.
0.
0.
0.
0.
0.
0.
0.
0.
0.
0.
0.
0.
0.
0.
0.
0.
0.
0.
0.
0.
0.
0.
0.
0.
0.
0.
0.
0.
0.
0.
0.
0.
0.
0.
0.
0.
0.
0.
0.
0.
0.
0.
0.
0.
0.
0.
0.
0.
0.
0.
0.
0.
0.
0.
0.
0.
0.
0.
0.
0.
0.
0.
0.
0.
0.
0.
0.
0.
0.
0.
0.
0.
0.
0.
0.
0.
0.
0.
0.
0.
0.
0.
0.
0.
0.
0.
0.
0.
0.
0.
0.
0.
0.
0.
0.
0.
0.
0.
0.
0.
0.
0.
0.
0.
0.
0.
0.
0.
0.
0.000
0.000
0.000
0.000
0.000
0.000
0.
0.
0.
0.
0.
0.
0.
0.
0.
0.
0.
0.
0.
0.
0.
0.
0.
0.
0.
0.
0.
0.
0.
0.
0.
0.
0.
0.
0.
0.
0.
0.
0.
0.
0.000
0.001
0.001
0.001
0.001
0.001
0.001
0.000
0.000
0.
0.
0.
0.
0.
0.
0.
0.
0.
0.
0.
0.
0.
0.
0.
0.
0.
0.
0.
0.
0.
0.
0.
0.
0.
0.
0.
0.
0.
0.
0.000
0.001
0.001
0.001
0.001
0.001
0.001
0.001
0.001
0.001
0.001
0.000
0.000
0.
0.
0.
0.
0.
0.
0.
0.
0.
0.
0.
0.
0.
0.
0.
0.
0.
0.
0.
0.
0.
0.
0.
0.
0.
0.
0.000
0.000
0.001
0.001
0.002
0.002
0.002
0.002
0.002
0.002
0.002
0.002
0.002
0.002
0.001
0.001
0.000
0.000
0.000
0.000
0.
0.
0.
0.
0.
0.
0.
0.
0.
0.
0.
0.
0.
0.
0.
0.
0.
0.
0.
0.
0.000
0.000
0.001
0.002
0.003
0.003
0.002
0.002
0.001
0.001
0.001
0.002
0.003
0.003
0.002
0.002
0.001
0.001
0.001
0.000
0.000
0.000
0.000
0.
0.
0.
0.
0.
0.
0.
0.
0.
0.
0.
0.
0.
0.
0.
0.
0.
0.000
0.000
0.001
0.002
0.003
0.003
0.003
0.002
-0.001
-0.005
-0.007
-0.005
0.
0.003
0.004
0.004
0.003
0.002
0.001
0.001
0.001
0.001
0.000
0.000
0.
0.
0.
0.
0.
0.
0.
0.
0.
0.
0.
0.
0.
0.
0.
0.
0.000
0.001
0.002
0.002
0.003
0.003
0.003
0.
-0.006
-0.015
-0.019
-0.016
-0.012
-0.008
0.000
0.003
0.004
0.003
0.003
0.002
0.001
0.001
0.001
0.000
0.000
0.000
0.
0.
0.
0.
0.
0.
0.
0.
0.
0.
0.
0.
0.
0.
0.
0.001
0.002
0.002
0.003
0.003
0.000
-0.005
-0.020
-0.071
-0.135
-0.087
-0.036
-0.024
-0.018
-0.013
-0.008
-0.002
0.002
0.003
0.002
0.002
0.001
0.001
0.001
0.001
0.000
0.000
0.
0.
0.
0.
0.
0.
0.
0.
0.
0.
0.
0.
0.
0.001
0.001
0.002
0.003
0.002
-0.004
-0.020
-0.022
-0.095
-0.589
-0.555
-0.335
-0.093
-0.049
-0.049
-0.085
-0.113
-0.054
-0.009
0.002
0.003
0.002
0.002
0.001
0.001
0.001
0.001
0.001
0.000
0.
0.
0.
0.
0.
0.
0.
0.
0.
0.
0.
0.000
0.001
0.002
0.002
0.002
-0.003
-0.026
-0.103
-0.054
-0.094
-0.316
24.934
4.177
0.206
-0.040
-0.125
-0.556
-0.602
-0.447
-0.074
-0.003
0.004
0.003
0.002
0.001
0.001
0.001
0.001
0.001
0.000
0.000
0.
0.
0.
0.
0.
0.
0.
0.
0.
0.000
0.000
0.001
0.002
0.002
-0.002
-0.015
-0.042
-0.008
0.586
4.652
2.402
272.549
11562.126
16.032
4.838
1.011
-0.525
-0.484
-0.525
-0.189
-0.010
0.005
0.003
0.000
-0.001
0.
0.001
0.001
0.001
0.001
0.000
0.
0.
0.
0.
0.
0.
0.
0.
0.
0.000
0.001
0.002
0.003
0.000
-0.021
-0.090
0.300
64.605
198.717
976.619
13.895
268.245
5644.095
35.869
26.420
4.315
-0.287
-0.213
-0.411
-0.139
-0.010
0.003
-0.002
-0.008
-0.007
-0.002
0.000
0.001
0.001
0.001
0.001
0.000
0.
0.
0.
0.
0.
0.
0.
0.000
0.001
0.002
0.003
0.003
-0.006
-0.098
-0.509
1.390
3012.206
33982.293
274.998
5125.970
3.421
25.443
143.098
2.024
-0.257
-0.209
-0.078
-0.156
-0.062
-0.016
-0.006
-0.011
-0.018
-0.013
-0.005
-0.001
0.000
0.001
0.001
0.001
0.000
0.
0.
0.
0.
0.
0.000
0.000
0.001
0.001
0.002
0.003
0.003
-0.011
-0.169
-0.456
0.511
22.365
34.876
0.405
101.205
771.394
3892.437
2261.291
372.587
2084.057
23.004
3.301
0.259
0.043
-0.041
-0.028
-0.016
-0.013
-0.012
-0.007
-0.002
0.000
0.001
0.001
0.001
0.000
0.
0.
0.
0.
0.
0.000
0.000
0.001
0.001
0.002
0.003
0.002
-0.008
-0.086
-0.282
-0.036
0.667
0.191
-0.621
1.088
428.218
3247.605
14.120
102.373
100035.977
26048.787
156.990
400.384
39.271
0.150
-0.053
-0.034
-0.022
-0.016
-0.010
-0.002
0.001
0.001
0.001
0.001
0.000
0.
0.
0.
0.
0.000
0.000
0.001
0.001
0.002
0.002
0.002
0.000
-0.007
-0.029
-0.068
-0.090
-0.209
-0.477
-0.309
0.559
2396.271
100053.211
86.530
-0.020
16.341
893.953
100052.625
100045.055
1738.795
31.222
0.082
-0.046
-0.029
-0.018
-0.009
-0.001
0.001
0.002
0.001
0.001
0.000
0.
0.
0.
0.
0.000
0.001
0.001
0.001
0.002
0.002
-0.001
-0.007
-0.018
-0.032
-0.107
-0.336
0.469
-0.177
-0.648
0.937
14.240
797.146
665.675
0.778
-0.251
226.216
22413.988
128.942
100013.711
1534.094
0.620
-0.061
-0.037
-0.018
-0.005
0.001
0.002
0.002
0.001
0.000
0.000
0.
0.
0.
0.
0.000
0.001
0.002
0.002
0.002
-0.002
-0.011
-0.020
-0.051
-0.069
-0.140
-0.571
0.211
-0.422
-0.186
399.539
19579.498
100021.195
1718.187
0.635
-0.293
1.483
7.403
2.419
85.988
15.939
0.013
-0.070
-0.044
-0.019
-0.003
0.002
0.003
0.002
0.001
0.000
0.000
0.
0.
0.
0.
0.000
0.001
0.002
0.003
0.002
-0.008
-0.064
-0.178
-0.270
-0.215
1.694
0.196
-0.646
-0.448
0.353
658.878
52307.371
1734.293
188.781
2.342
-0.100
-0.020
0.278
5135.935
873.896
15.630
0.312
0.511
0.070
-0.019
-0.006
0.002
0.003
0.002
0.001
0.000
0.
0.
0.
0.
0.
0.001
0.002
0.003
0.003
0.001
-0.018
-0.155
-0.457
-0.487
-0.386
33.554
8.397
3.423
186.766
24.162
1.864
5.834
2.157
8.060
0.855
1.408
0.505
0.047
175.986
100010.953
41.498
20.726
1234.991
19.107
0.038
-0.010
0.000
0.003
0.002
0.001
0.
0.
0.
0.
0.
0.
0.001
0.002
0.003
0.002
-0.003
-0.026
-0.109
-0.388
-0.490
-0.205
2.941
66.273
1957.424
100017.727
2139.180
0.643
-0.064
-0.052
0.012
0.111
2.295
0.858
-0.062
2.081
106.202
0.645
155.623
100000.820
142.181
0.126
-0.014
-0.001
0.002
0.002
0.001
0.
0.
0.
0.
0.
0.
0.001
0.002
0.002
0.001
-0.011
-0.042
1.050
7.628
1.455
1.086
4.512
523.077
100009.625
380.478
28.487
0.935
0.504
0.088
0.063
-0.047
0.032
-0.030
-0.079
-0.072
-0.068
-0.066
2.989
35.115
2.788
-0.010
-0.019
-0.002
0.002
0.002
0.001
0.000
0.
0.
0.
0.
0.000
0.001
0.002
0.003
-0.001
-0.012
0.102
77.138
11645.442
241.984
2.325
3.932
7.267
64.777
3.149
3.247
454.226
118.212
22.877
64.857
1.206
-0.242
-0.220
-0.096
-0.068
-0.084
-0.073
1.149
8.384
0.787
-0.025
-0.019
-0.002
0.002
0.002
0.001
0.000
0.
0.
0.
0.
0.000
0.001
0.002
0.003
0.000
-0.013
0.050
26.864
1203.353
487.185
19.721
0.140
-0.105
-0.413
-0.134
11.469
8490.741
799.630
900.783
9351.643
11.578
-0.128
1.340
4.791
3.810
0.353
-0.076
0.136
0.977
0.105
-0.048
-0.026
-0.005
0.002
0.002
0.002
0.000
0.000
0.
0.
0.
0.000
0.001
0.002
0.002
0.001
-0.009
-0.024
0.190
2.605
162.265
1207.641
-0.215
-0.327
1.976
6.166
1.236
36.661
15.873
82.866
258.234
2.451
2.223
28.393
990.234
462.039
4.300
-0.005
-0.121
-0.310
-0.286
-0.205
-0.103
-0.019
0.000
0.002
0.001
0.000
0.000
0.
0.
0.
0.000
0.001
0.002
0.003
0.003
-0.001
-0.014
-0.028
-0.022
1.133
2.386
-0.154
0.705
1712.326
70351.750
20.755
0.271
0.001
0.293
0.440
-0.087
0.669
10.728
901.972
186.260
7.250
0.357
1.192
-0.122
-0.577
-0.558
-0.305
-0.046
-0.002
0.002
0.001
0.000
0.000
0.
0.
0.
0.000
0.001
0.002
0.002
0.004
0.004
0.
-0.010
-0.029
-0.057
-0.104
-0.118
1.001
1029.004
25804.701
31.734
0.394
-0.235
0.210
1.388
0.101
-0.044
0.293
2.055
0.930
3.020
16.412
362.366
6.753
-0.306
-0.469
-0.236
-0.037
-0.001
0.002
0.001
0.000
0.000
0.
0.
0.
0.000
0.001
0.001
0.002
0.004
0.004
0.004
0.000
-0.017
-0.048
-0.059
0.428
0.617
51.628
190.972
4.012
-0.394
-0.636
1.402
11.164
0.794
-0.076
-0.475
0.667
623.162
5.145
14.508
271.739
5.730
-0.071
-0.110
-0.054
-0.009
0.001
0.002
0.001
0.000
0.000
0.
0.
0.
0.000
0.000
0.001
0.002
0.003
0.004
0.004
-0.001
-0.018
-0.024
0.032
0.461
0.231
0.515
1.338
0.438
1.423
-0.646
0.000
0.934
0.148
0.759
0.101
2.573
3521.433
1931.451
13.165
0.955
0.052
-0.039
-0.019
-0.004
0.002
0.003
0.002
0.001
0.000
0.000
0.
0.
0.
0.000
0.000
0.001
0.001
0.002
0.003
0.003
-0.003
-0.020
0.101
2.453
1.005
-0.222
-0.204
-0.145
-0.265
-0.328
-0.428
0.063
0.351
0.272
1.890
0.845
0.181
150.822
10647.757
101.605
0.153
-0.062
-0.022
-0.002
0.004
0.004
0.003
0.001
0.001
0.000
0.
0.
0.
0.
0.000
0.000
0.000
0.001
0.002
0.002
0.003
-0.002
-0.020
-0.078
0.124
-0.300
-0.640
-0.217
0.450
6.350
29.323
43.171
4.854
3.089
-0.015
-0.199
-0.190
0.384
29.920
83.324
10.452
-0.417
-0.078
-0.011
0.004
0.005
0.004
0.002
0.001
0.000
0.
0.
0.
0.
0.
0.
0.000
0.000
0.000
0.001
0.002
0.002
0.000
-0.011
-0.047
-0.202
-0.381
-0.278
-0.437
14.949
219.305
386.677
2443.444
456.397
329.278
0.497
-0.584
-0.220
2.209
903.740
2250.386
555.525
-0.575
-0.156
-0.007
0.005
0.005
0.003
0.001
0.000
0.
0.
0.
0.
0.
0.
0.
0.
0.000
0.000
0.001
0.001
0.002
0.002
-0.001
-0.011
-0.030
-0.046
-0.235
-0.506
13076.693
23044.162
82.989
100007.031
928.565
100.706
0.552
-0.460
0.301
40.594
634.403
100487.305
17310.029
-0.427
-0.157
-0.004
0.005
0.004
0.002
0.000
0.
0.
0.
0.
0.
0.
0.
0.
0.
0.
0.
0.000
0.001
0.001
0.002
0.002
0.001
0.000
-0.006
-0.121
-0.600
16.848
22.182
1.381
50.100
6.760
0.918
2.548
-0.582
0.284
50.203
51.369
3.541
1.097
-0.468
-0.059
0.000
0.004
0.003
0.001
0.000
0.
0.
0.
0.
0.
0.
0.
0.
0.
0.
0.
0.
0.000
0.001
0.001
0.002
0.003
0.003
0.002
-0.019
-0.205
-0.517
-0.535
-0.229
-0.004
-0.210
-0.413
-0.086
-0.619
-0.143
0.512
0.516
-0.393
-0.377
-0.095
-0.009
0.002
0.003
0.001
0.000
0.
0.
0.
0.
0.
0.
0.
0.
0.
0.
0.
0.
0.
0.
0.000
0.001
0.001
0.002
0.003
0.004
0.002
-0.008
-0.031
-0.036
-0.022
-0.017
-0.059
-0.336
-0.525
-0.300
-0.048
-0.014
-0.015
-0.027
-0.021
-0.006
0.001
0.002
0.002
0.001
0.000
0.
0.
0.
0.
0.
0.
0.
0.
0.
0.
0.
0.
0.
0.
0.
0.000
0.001
0.001
0.002
0.003
0.003
0.004
0.002
0.001
0.001
0.
-0.006
-0.026
-0.043
-0.022
-0.005
-0.002
-0.002
-0.001
0.001
0.002
0.002
0.002
0.001
0.000
0.000
0.
0.
0.
0.
0.
0.
0.
0.
0.
0.
0.
0.
0.
0.
0.
0.
0.
0.000
0.001
0.001
0.002
0.003
0.003
0.003
0.004
0.004
0.003
0.002
0.002
0.002
0.003
0.003
0.003
0.003
0.002
0.002
0.001
0.001
0.000
0.000
0.
0.
0.
0.
0.
0.
0.
0.
0.
0.
0.
0.
0.
0.
0.
0.
0.
0.
0.
0.000
0.000
0.000
0.001
0.002
0.003
0.003
0.003
0.003
0.003
0.003
0.003
0.003
0.003
0.003
0.002
0.001
0.001
0.001
0.000
0.000
0.
0.
0.
0.
0.
0.
0.
0.
0.
0.
0.
0.
0.
0.
0.
0.
0.
0.
0.
0.
0.
0.000
0.000
0.000
0.001
0.001
0.001
0.002
0.002
0.002
0.002
0.002
0.002
0.001
0.001
0.001
0.001
0.000
0.000
0.
0.
0.
0.
0.
0.
0.
0.
0.
0.
0.
0.
0.
0.
0.
0.
0.
0.
0.
0.
0.
0.
0.
0.
0.
0.
0.
0.
0.000
0.000
0.001
0.000
0.001
0.000
0.000
0.000
0.000
0.000
0.000
0.
0.
0.
0.
0.
0.
0.
0.
0.
0.
0.
0.
0.
0.
0.
0.
0.
0.
0.
0.
0.
0.
0.
0.
0.
0.
0.
0.
0.
0.
0.
0.
0.
0.
0.
0.
0.
0.
0.
0.
0.
0.
0.
0.
0.
0.
0.
0.
0.
0.
0.
0.
0.
0.
0.
0.
0.
0.
0.
0.
0.
0.
0.
0.
0.
0.
0.
0.
0.
0.
0.
0.
0.
0.
0.
0.
0.
0.
0.
0.
0.
0.
0.
0.
0.
0.
0.
0.
0.
0.
0.
0.
0.
0.
0.
0.
0.
0.
0.
0.
0.
0.
0.
0.
0.
0.
0.
0.
0.
0.
0.
0.
0.
0.
0.
0.
0.
0.
0.
0.
0.
0.
0.
0.
0.
0.
0.
0.
0.
0.
0.
0.
0.
0.
0.
0.
0.
0.
0.
0.
0.
0.
0.
0.
0.
0.
0.
0.
0.
0.
0.
0.
0.
0.
0.
0.
0.
0.
0.
0.
0.
0.
0.
0.
0.
0.
0.
0.
0.
0.
0.
0.
0.
0.
0.
0.
0.
0.
0.
0.
0.
0.
0.
0.
0.
0.
0.
0.
0.
0.
0.
0.
0.
0.
0.
0.
0.
0.
0.
0.
0.
0.
0.
0.
0.
0.
0.
0.
0.
0.
0.
0.
0.
0.
0.
0.
0.
0.
0.
0.
0.
0.
0.
0.
0.
0.
0.
0.
0.
0.
0.
0.
0.
0.
0.
0.
0.
0.
0.
0.
0.
0.
0.
0.
0.
0.
0.
0.
0.
0.
0.
0.
0.
0.
0.
0.
0.
0.
0.
0.
0.
0.
0.
0.
0.
0.
0.
0.
0.
0.
0.
0.
0.
0.
0.
0.
0.
0.
0.
0.
0.
0.
0.
0.
0.
0.
0.
0.
0.
0.
0.
0.
0.
0.
0.
0.
0.
0.
0.
0.
0.
0.
0.
0.
0.
0.
0.
0.
0.
0.
0.
0.
0.
0.
0.
0.
0.
0.
0.
0.
0.
0.
0.
0.
0.
0.
0.
0.
0.
0.
0.
0.
0.
0.
0.
0.
0.
0.
0.
0.
0.
0.
0.
0.
0.
0.
0.
0.
0.
0.
0.
0.
0.
0.
0.
0.
0.
0.
0.
0.
0.
0.
0.
0.
0.
0.
0.
0.
0.
0.
0.
0.
0.
0.
0.
0.
0.
0.
0.
0.
0.
0.
0.
0.
0.
0.
0.
0.
0.
0.
0.
0.
0.
0.
0.
0.
0.
0.
0.
0.
0.
0.
0.
0.
0.
0.
0.
0.
0.
0.
0.
0.
0.
0.
0.
0.
0.
0.
0.
0.
0.
0.
0.
0.
0.
0.
0.
0.
0.
0.
0.
0.
0.
0.
0.
0.
0.
0.
0.
0.
0.
0.
0.
0.
0.
0.
0.
0.
0.
0.
0.
0.
0.
0.
0.
0.
0.
0.
0.
0.
0.
0.
0.
0.
0.
0.
0.
0.
0.
0.
0.
0.
0.
0.
0.
0.
0.
0.
0.
0.
0.
0.
0.
0.
0.
0.
0.
0.
0.
0.
0.
0.
0.
0.
0.
0.
0.
0.
0.
0.
0.
0.
0.
0.
0.
0.
0.
0.
0.
0.
0.
0.
0.
0.
0.
0.
0.
0.
0.
0.
0.
0.
0.
0.
0.
0.
0.
0.
0.
0.
0.
0.
0.
0.
0.
0.
0.
0.
0.
0.
0.
0.
0.
0.
0.
0.
0.
0.
0.
0.
0.
0.
0.
0.
0.
0.
0.
0.
0.
0.
0.
0.
0.
0.
0.
0.
0.
0.
0.
0.
0.
0.
0.
0.
0.
0.
0.
0.
0.
0.
0.
0.
0.
0.
0.
0.
0.
0.
0.
0.
0.
0.
0.
0.
0.
0.
0.
0.
0.
0.
0.
0.
0.
0.
0.
0.
0.
0.
0.
0.
0.
0.
0.
0.
0.
0.
0.
0.
0.
0.
0.
0.
0.
0.
0.
0.
0.
0.
0.
0.
0.
0.
0.
0.
0.
0.
0.
0.
0.
0.
0.
0.
0.
0.
0.
0.
0.
0.
0.
0.
0.
0.
0.
0.
0.
0.
0.
0.
0.
0.
0.
0.
0.
0.
0.
0.
0.
0.
0.
0.
0.
0.
0.
0.
0.
0.
0.
0.
0.
0.
0.
0.
0.
0.
0.
0.
0.
0.
0.
0.
0.000
0.000
0.000
0.000
0.000
0.
0.
0.
0.
0.
0.
0.
0.
0.
0.
0.
0.
0.
0.
0.
0.
0.
0.
0.
0.
0.
0.
0.
0.
0.
0.
0.
0.
0.
0.
0.
0.
0.
0.
0.
0.000
0.000
0.000
0.000
0.000
0.000
0.000
0.
0.
0.
0.
0.
0.
0.
0.
0.
0.
0.
0.
0.
0.
0.
0.
0.
0.
0.
0.
0.
0.
0.
0.
0.
0.
0.
0.
0.
0.
0.
0.
0.
0.
0.000
0.000
0.000
0.000
0.000
0.000
0.000
0.
0.
0.
0.
0.
0.
0.
0.
0.
0.
0.
0.
0.
0.
0.
0.
0.
0.
0.
0.
0.
0.
0.
0.
0.
0.
0.
0.
0.
0.
0.
0.000
0.000
0.000
0.000
0.000
0.000
0.000
0.000
0.000
0.000
0.
0.
0.
0.
0.
0.
0.
0.
0.
0.
0.
0.
0.
0.
0.
0.
0.
0.
0.
0.
0.
0.
0.
0.
0.
0.
0.
0.
0.
0.
0.000
0.000
0.001
0.001
0.001
0.001
0.001
0.000
0.000
0.000
0.000
0.
0.
0.
0.
0.
0.
0.
0.
0.
0.
0.
0.
0.
0.
0.
0.
0.
0.
0.
0.
0.
0.
0.
0.
0.
0.
0.
0.
0.
0.000
0.001
0.001
0.001
0.001
0.002
0.002
0.001
0.001
0.001
0.000
0.
0.
0.
0.
0.
0.
0.
0.
0.
0.
0.
0.
0.
0.
0.
0.
0.
0.
0.
0.
0.
0.
0.
0.
0.
0.
0.
0.
0.
0.000
0.001
0.001
0.001
0.002
0.002
0.002
0.002
0.002
0.002
0.002
0.001
0.001
0.001
0.000
0.000
0.000
0.000
0.
0.
0.
0.
0.
0.
0.
0.
0.
0.
0.
0.
0.
0.
0.
0.
0.
0.
0.
0.
0.
0.000
0.000
0.001
0.002
0.002
0.002
0.002
0.002
0.002
0.002
0.002
0.003
0.003
0.002
0.002
0.001
0.001
0.001
0.000
0.000
0.000
0.
0.
0.
0.
0.
0.
0.
0.
0.
0.
0.
0.
0.
0.
0.
0.
0.
0.000
0.000
0.001
0.001
0.001
0.002
0.003
0.003
0.002
-0.001
-0.004
-0.005
-0.003
0.001
0.003
0.003
0.003
0.002
0.002
0.001
0.001
0.001
0.000
0.000
0.000
0.
0.
0.
0.
0.
0.
0.
0.
0.
0.
0.
0.
0.
0.
0.
0.000
0.000
0.001
0.001
0.002
0.003
0.004
0.003
0.002
-0.005
-0.019
-0.024
-0.013
-0.012
-0.009
0.000
0.003
0.003
0.003
0.002
0.001
0.001
0.000
0.000
0.001
0.000
0.000
0.
0.
0.
0.
0.
0.
0.
0.
0.
0.
0.
0.
0.
0.000
0.000
0.001
0.001
0.002
0.003
0.004
0.003
0.001
-0.003
-0.022
-0.055
-0.012
0.425
0.109
-0.019
-0.012
-0.003
0.000
0.002
0.001
-0.001
-0.001
0.000
0.000
0.001
0.001
0.000
0.000
0.
0.
0.
0.
0.
0.
0.
0.
0.
0.
0.
0.
0.000
0.001
0.001
0.002
0.003
0.003
0.001
-0.010
-0.029
-0.039
-0.043
-0.059
0.180
6.768
2.058
-0.020
-0.027
-0.015
-0.008
-0.002
-0.002
-0.003
-0.003
-0.001
0.000
0.001
0.001
0.001
0.000
0.000
0.
0.
0.
0.
0.
0.
0.
0.
0.
0.
0.
0.000
0.001
0.002
0.003
0.003
0.001
-0.023
-0.141
-0.206
-0.226
-0.044
-0.086
-0.002
1.894
4.234
-0.028
-0.045
-0.033
-0.021
-0.009
-0.004
-0.005
-0.005
-0.002
0.
0.001
0.001
0.001
0.001
0.000
0.000
0.
0.
0.
0.
0.
0.
0.
0.
0.
0.
0.000
0.001
0.002
0.003
0.003
-0.008
-0.125
-0.387
0.536
7.313
25.924
83.662
1.461
-0.098
-0.157
-0.118
-0.089
-0.092
-0.058
-0.021
-0.005
-0.003
-0.005
-0.005
-0.004
-0.001
0.001
0.001
0.001
0.001
0.000
0.
0.
0.
0.
0.
0.
0.
0.
0.
0.000
0.001
0.002
0.003
0.002
-0.005
-0.027
-0.198
-0.353
20.051
14982.944
1093.100
9130.933
458.128
0.381
-0.705
-0.607
-0.145
-0.179
-0.110
-0.035
-0.005
-0.002
-0.014
-0.037
-0.035
-0.014
-0.003
0.001
0.001
0.001
0.001
0.000
0.
0.
0.
0.
0.
0.
0.
0.000
0.000
0.001
0.003
0.003
-0.003
-0.064
-0.345
0.121
54.356
195.944
66889.438
155.102
6239.195
34740.332
3.060
19.358
-0.369
1.165
0.249
-0.087
-0.039
-0.008
-0.010
-0.059
-0.177
-0.142
-0.049
-0.011
-0.001
0.001
0.001
0.001
0.000
0.
0.
0.
0.
0.
0.
0.000
0.000
0.001
0.002
0.003
0.002
-0.023
-0.420
-0.586
6.299
2099.555
17144.664
4778.138
25.559
4.164
832.259
2.565
84.899
5.612
77.082
10.176
0.021
-0.055
-0.032
-0.023
-0.097
-0.263
-0.107
-0.046
-0.017
-0.004
0.000
0.001
0.001
0.000
0.
0.
0.
0.
0.
0.000
0.000
0.001
0.001
0.002
0.003
0.001
-0.042
-0.578
18.950
7609.711
100014.789
636.642
6.640
-0.504
4.187
4.511
0.894
0.887
12.261
137.947
563.350
1.351
-0.233
-0.178
-0.060
0.103
0.127
0.037
-0.010
-0.023
-0.007
0.
0.001
0.001
0.000
0.000
0.
0.
0.
0.000
0.000
0.001
0.001
0.001
0.002
0.002
-0.001
-0.031
-0.399
-0.159
23.153
78.091
77.755
7.318
-0.485
13.500
288.384
197.302
0.542
285.557
100108.492
1169.638
4.591
0.143
-0.639
-0.181
0.705
0.691
0.028
-0.039
-0.020
-0.007
0.
0.001
0.001
0.000
0.000
0.
0.
0.
0.000
0.001
0.001
0.001
0.001
0.001
-0.002
-0.010
-0.028
-0.099
-0.338
0.212
3.479
0.969
-0.461
-0.156
77.773
3524.049
2542.428
2.056
9.235
767.045
626.611
25.427
4.777
-0.061
-0.166
0.171
0.135
-0.025
-0.069
-0.027
-0.004
0.001
0.001
0.001
0.000
0.000
0.
0.
0.
0.000
0.001
0.001
0.001
-0.001
-0.009
-0.012
-0.017
-0.028
0.038
0.292
2.236
17331.123
2084.496
-0.637
-0.133
2.121
10.204
3.426
80.198
1444.237
132.527
100226.891
39.026
9.689
2.601
1.261
0.512
-0.008
-0.043
-0.031
-0.009
0.
0.001
0.001
0.001
0.000
0.
0.
0.
0.000
0.000
0.001
0.002
0.001
-0.010
-0.059
-0.067
0.043
0.032
0.942
5.218
0.440
5089.424
888.377
-0.533
2.891
12.585
14.555
3.843
125.893
2393.182
839.652
6221.878
109.226
0.366
-0.034
0.594
0.219
-0.054
-0.039
-0.013
-0.001
0.003
0.002
0.002
0.000
0.000
0.
0.
0.
0.000
0.000
0.001
0.002
0.001
-0.016
-0.112
-0.250
0.215
1.021
-0.037
7.224
8.631
-0.404
-0.489
-0.360
3.711
15.369
4.957
1.227
-0.212
2.442
8.029
1.261
-0.106
224.755
201.199
3.170
0.491
0.018
-0.039
-0.013
0.001
0.003
0.003
0.001
0.000
0.
0.
0.
0.
0.000
0.001
0.002
0.003
0.002
-0.009
-0.075
-0.531
13.400
125.810
-0.183
1126.110
40456.262
5.702
2.027
0.679
0.082
0.247
0.019
-0.032
4.909
1235.104
121.393
1.567
0.391
45.681
20.727
15.647
330.864
9.910
0.005
-0.016
0.000
0.003
0.002
0.001
0.000
0.
0.
0.
0.
0.
0.001
0.002
0.003
0.002
-0.006
-0.059
-0.559
-0.650
0.956
147.745
71.928
11940.477
552.318
29.903
6.181
-0.010
-0.076
-0.073
-0.046
8.930
6956.545
329.912
0.964
-0.315
-0.319
1.045
83.060
18480.260
80.042
0.129
-0.020
-0.003
0.003
0.002
0.001
0.000
0.
0.
0.
0.
0.000
0.001
0.002
0.003
0.001
-0.013
-0.032
1.445
12.341
23.914
6225.062
846.781
60728.039
1467.383
6.873
0.831
1.431
1.775
1.337
0.193
0.230
4.989
1.754
-0.032
-0.108
-0.149
0.223
31.640
1669.150
28.613
0.065
-0.025
-0.005
0.002
0.002
0.001
0.000
0.
0.
0.
0.
0.000
0.001
0.003
0.003
-0.002
-0.029
0.047
170.395
100031.055
1992.046
806.606
19571.613
868.397
5.289
0.054
4.622
3383.507
1436.957
1956.105
207.617
1.996
-0.037
0.035
-0.041
0.017
-0.002
0.122
225.224
100002.656
101.163
0.176
-0.021
-0.005
0.001
0.002
0.001
0.000
0.
0.
0.
0.
0.001
0.001
0.003
0.003
-0.002
-0.038
-0.095
45.883
3397.543
463.868
10.521
449.487
7577.190
0.367
-0.446
8.974
33979.355
7221.128
16520.020
100005.695
19.176
6.172
118.802
7.737
47.225
36.090
0.331
8.942
172.482
10.747
0.255
-0.017
-0.005
0.002
0.002
0.001
0.000
0.
0.
0.
0.000
0.001
0.001
0.003
0.003
0.000
-0.022
-0.094
0.082
1.389
1.061
-0.202
-0.020
3.413
-0.074
1.881
1.547
8.061
8.688
30.762
100.121
1.635
271.582
100008.336
9109.285
8417.622
4825.149
2.252
-0.095
0.007
-0.129
-0.107
-0.021
-0.004
0.002
0.002
0.001
0.000
0.000
0.
0.
0.000
0.001
0.001
0.002
0.003
0.003
-0.004
-0.025
-0.053
-0.057
-0.083
-0.329
-0.661
-0.319
46.560
556.513
2687.217
4.946
-0.149
0.034
0.255
0.024
14.032
454.982
70359.563
1576.709
36.917
1.400
6.788
554.712
2.926
-0.499
-0.036
-0.004
0.002
0.002
0.001
0.000
0.000
0.
0.
0.000
0.001
0.001
0.002
0.003
0.004
0.003
-0.002
-0.014
-0.035
-0.138
-0.599
-0.659
-0.452
34.386
3171.363
100015.906
14.367
-0.432
12.926
247.037
5.747
0.012
0.486
7.521
2.469
0.326
252.396
100067.367
100060.641
60.940
-0.291
-0.028
-0.002
0.002
0.002
0.001
0.000
0.000
0.
0.
0.000
0.001
0.001
0.001
0.003
0.004
0.005
0.004
-0.001
-0.017
-0.106
-0.547
-0.591
-0.475
1.583
407.867
6982.530
285.988
-0.345
328.750
100000.703
83.717
0.001
-0.194
-0.670
0.179
14.690
784.162
70467.242
52.577
0.117
-0.062
-0.010
0.001
0.003
0.002
0.001
0.000
0.
0.
0.
0.000
0.001
0.001
0.001
0.002
0.003
0.004
0.005
0.002
-0.016
-0.123
-0.422
-0.253
-0.353
1.396
34.375
2831.684
100001.930
3.367
7.920
116.754
6.146
-0.346
-0.374
-0.535
10.933
1171.521
92.328
18.599
0.514
-0.032
-0.017
-0.001
0.003
0.003
0.002
0.001
0.000
0.
0.
0.
0.000
0.000
0.001
0.001
0.001
0.003
0.004
0.005
0.002
-0.030
-0.439
-0.154
157.522
2.063
-0.299
0.549
2.077
19.348
0.635
19.965
336.579
149.098
33.131
-0.571
0.097
62.189
100036.094
1716.787
0.664
-0.054
-0.029
-0.005
0.003
0.004
0.002
0.001
0.000
0.000
0.
0.
0.
0.000
0.000
0.001
0.001
0.001
0.002
0.003
0.004
0.002
-0.029
-0.470
0.268
310.884
5.303
-0.595
-0.056
-0.477
-0.482
7.959
22029.543
1206.907
494.114
1001.354
-0.590
12.489
100012.391
2492.251
64.998
-0.028
-0.055
-0.010
0.003
0.005
0.004
0.002
0.001
0.000
0.
0.
0.
0.
0.
0.000
0.000
0.000
0.001
0.002
0.002
0.003
0.002
-0.010
-0.139
-0.479
-0.407
-0.523
-0.280
-0.103
-0.107
3.078
104.454
19626.236
13157.239
3.735
-0.151
-0.527
7.560
4673.685
3092.668
2.551
-0.394
-0.067
-0.003
0.005
0.005
0.003
0.001
0.000
0.
0.
0.
0.
0.
0.
0.000
0.000
0.000
0.000
0.001
0.001
0.003
0.003
0.001
-0.015
-0.065
-0.113
-0.097
-0.465
-0.161
-0.083
11.600
2397.239
2226.197
3424.331
27.611
-0.393
4.852
6162.229
8289.767
1716.726
2.582
-0.214
-0.055
0.000
0.005
0.004
0.002
0.000
0.
0.
0.
0.
0.
0.
0.
0.
0.
0.000
0.000
0.000
0.001
0.002
0.003
0.003
0.002
0.000
-0.002
-0.039
-0.412
-0.561
-0.619
0.103
8.984
17.096
1732.326
100017.664
2.904
3.720
11539.353
13138.079
5.084
-0.265
-0.210
-0.020
0.003
0.004
0.003
0.001
0.000
0.
0.
0.
0.
0.
0.
0.
0.
0.
0.
0.
0.000
0.000
0.001
0.002
0.003
0.004
0.004
0.004
-0.005
-0.064
-0.244
-0.275
-0.106
-0.032
0.138
126.907
3037.536
0.325
-0.241
4.046
4.048
0.047
-0.141
-0.040
-0.003
0.003
0.003
0.001
0.000
0.
0.
0.
0.
0.
0.
0.
0.
0.
0.
0.
0.
0.
0.
0.000
0.001
0.002
0.003
0.004
0.005
0.004
-0.001
-0.012
-0.017
-0.018
-0.024
-0.075
-0.313
-0.526
-0.593
-0.109
-0.022
-0.015
-0.020
-0.015
-0.003
0.002
0.002
0.002
0.001
0.000
0.
0.
0.
0.
0.
0.
0.
0.
0.
0.
0.
0.
0.
0.
0.
0.000
0.001
0.001
0.002
0.004
0.005
0.005
0.004
0.002
0.000
-0.003
-0.015
-0.070
-0.121
-0.060
-0.015
-0.006
-0.005
-0.002
0.000
0.002
0.002
0.002
0.001
0.000
0.
0.
0.
0.
0.
0.
0.
0.
0.
0.
0.
0.
0.
0.
0.
0.
0.
0.000
0.001
0.001
0.002
0.002
0.003
0.004
0.004
0.004
0.003
0.002
-0.001
-0.002
0.000
0.002
0.003
0.002
0.002
0.002
0.002
0.001
0.001
0.001
0.000
0.
0.
0.
0.
0.
0.
0.
0.
0.
0.
0.
0.
0.
0.
0.
0.
0.
0.
0.000
0.000
0.001
0.001
0.002
0.003
0.003
0.003
0.003
0.004
0.004
0.003
0.004
0.003
0.003
0.003
0.002
0.002
0.001
0.001
0.001
0.000
0.
0.
0.
0.
0.
0.
0.
0.
0.
0.
0.
0.
0.
0.
0.
0.
0.
0.
0.
0.
0.
0.000
0.001
0.001
0.001
0.002
0.002
0.002
0.002
0.003
0.003
0.002
0.002
0.002
0.001
0.001
0.001
0.001
0.000
0.
0.
0.
0.
0.
0.
0.
0.
0.
0.
0.
0.
0.
0.
0.
0.
0.
0.
0.
0.
0.
0.
0.
0.
0.
0.000
0.000
0.000
0.001
0.001
0.001
0.001
0.001
0.001
0.001
0.001
0.000
0.000
0.000
0.
0.
0.
0.
0.
0.
0.
0.
0.
0.
0.
0.
0.
0.
0.
0.
0.
0.
0.
0.
0.
0.
0.
0.
0.
0.
0.
0.
0.
0.
0.
0.
0.
0.
0.
0.
0.
0.
0.
0.
0.
0.
0.
0.
0.
0.
0.
0.
0.
0.
0.
0.
0.
0.
0.
0.
0.
0.
0.
0.
0.
0.
0.
0.
0.
0.
0.
0.
0.
0.
0.
0.
0.
0.
0.
0.
0.
0.
0.
0.
0.
0.
0.
0.
0.
0.
0.
0.
0.
0.
0.
0.
0.
0.
0.
0.
0.
0.
0.
0.
0.
0.
0.
0.
0.
0.
0.
0.
0.
0.
0.
0.
0.
0.
0.
0.
0.
0.
0.
0.
0.
0.
0.
0.
0.
0.
0.
0.
0.
0.
0.
0.
0.
0.
0.
0.
0.
0.
0.
0.
0.
0.
0.
0.
0.
0.
0.
0.
0.
0.
0.
0.
0.
0.
0.
0.
0.
0.
0.
0.
0.
0.
0.
0.
0.
0.
0.
0.
0.
0.
0.
0.
0.
0.
0.
0.
0.
0.
0.
0.
0.
0.
0.
0.
0.
0.
0.
0.
0.
0.
0.
0.
0.
0.
0.
0.
0.
0.
0.
0.
0.
0.
0.
0.
0.
0.
0.
0.
0.
0.
0.
0.
0.
0.
0.
0.
0.
0.
0.
0.
0.
0.
0.
0.
0.
0.
0.
0.
0.
0.
0.
0.
0.
0.
0.
0.
0.
0.
0.
0.
0.
0.
0.
0.
0.
0.
0.
0.
0.
0.
0.
0.
0.
0.
0.
0.
0.
0.
0.
0.
0.
0.
0.
0.
0.
0.
0.
0.
0.
0.
0.
0.
0.
0.
0.
0.
0.
0.
0.
0.
0.
0.
0.
0.
0.
0.
0.
0.
0.
0.
0.
0.
0.
0.
0.
0.
0.
0.
0.
0.
0.
0.
0.
0.
0.
0.
0.
0.
0.
0.
0.
0.
0.
0.
0.
0.
0.
0.
0.
0.
0.
0.
0.
0.
0.
0.
0.
0.
0.
0.
0.
0.
0.
0.
0.
0.
0.
0.
0.
0.
0.
0.
0.
0.
0.
0.
0.
0.
0.
0.
0.
0.
0.
0.
0.
0.
0.
0.
0.
0.
0.
0.
0.
0.
0.
0.
0.
0.
0.
0.
0.
0.
0.
0.
0.
0.
0.
0.
0.
0.
0.
0.
0.
0.
0.
0.
0.
0.
0.
0.
0.
0.
0.
0.
0.
0.
0.
0.
0.
0.
0.
0.
0.
0.
0.
0.
0.
0.
0.
0.
0.
0.
0.
0.
0.
0.
0.
0.
0.
0.
0.
0.
0.
0.
0.
0.
0.
0.
0.
0.
0.
0.
0.
0.
0.
0.
0.
0.
0.
0.
0.
0.
0.
0.
0.
0.
0.
0.
0.
0.
0.
0.
0.
0.
0.
0.
0.
0.
0.
0.
0.
0.
0.
0.
0.
0.
0.
0.
0.
0.
0.
0.
0.
0.
0.
0.
0.
0.
0.
0.
0.
0.
0.
0.
0.
0.
0.
0.
0.
0.
0.
0.
0.
0.
0.
0.
0.
0.
0.
0.
0.
0.
0.
0.
0.
0.
0.
0.
0.
0.
0.
0.
0.
0.
0.
0.
0.
0.
0.
0.
0.
0.
0.
0.
0.
0.
0.
0.
0.
0.
0.
0.
0.
0.
0.
0.
0.
0.
0.
0.
0.
0.
0.
0.
0.
0.
0.
0.
0.
0.
0.
0.
0.
0.
0.
0.
0.
0.
0.
0.
0.
0.
0.
0.
0.
0.
0.
0.
0.
0.
0.
0.
0.
0.
0.
0.
0.
0.
0.
0.
0.
0.
0.
0.
0.
0.
0.
0.
0.
0.
0.
0.
0.
0.
0.
0.
0.
0.
0.
0.
0.
0.
0.
0.
0.
0.
0.
0.
0.000
0.000
0.000
0.000
0.
0.
0.
0.
0.
0.
0.
0.
0.
0.
0.
0.
0.
0.
0.
0.
0.
0.
0.
0.
0.
0.
0.
0.
0.
0.
0.
0.
0.
0.
0.
0.
0.
0.
0.
0.
0.000
0.000
0.000
0.000
0.000
0.000
0.000
0.
0.
0.
0.
0.
0.
0.
0.
0.
0.
0.
0.
0.
0.
0.
0.
0.
0.
0.
0.
0.
0.
0.
0.
0.
0.
0.
0.
0.
0.
0.
0.
0.
0.000
0.000
0.000
0.000
0.000
0.000
0.000
0.000
0.000
0.
0.
0.
0.
0.
0.
0.
0.
0.
0.
0.
0.
0.
0.
0.
0.
0.
0.
0.
0.
0.
0.
0.
0.
0.
0.
0.
0.
0.
0.
0.
0.
0.000
0.000
0.000
0.000
0.000
0.001
0.000
0.000
0.000
0.
0.
0.
0.
0.
0.
0.
0.
0.
0.
0.
0.
0.
0.
0.
0.
0.
0.
0.
0.
0.
0.
0.
0.
0.
0.
0.
0.
0.
0.
0.000
0.001
0.001
0.001
0.001
0.001
0.001
0.001
0.001
0.000
0.000
0.000
0.
0.
0.
0.
0.
0.
0.
0.
0.
0.
0.
0.
0.
0.
0.
0.
0.
0.
0.
0.
0.
0.
0.
0.
0.
0.
0.
0.
0.000
0.000
0.001
0.001
0.001
0.002
0.002
0.001
0.001
0.001
0.001
0.000
0.000
0.
0.
0.
0.
0.
0.
0.
0.
0.
0.
0.
0.
0.
0.
0.
0.
0.
0.
0.
0.
0.
0.
0.
0.
0.
0.
0.
0.000
0.001
0.001
0.002
0.002
0.002
0.002
0.002
0.002
0.001
0.001
0.001
0.000
0.
0.
0.
0.
0.
0.
0.
0.
0.
0.
0.
0.
0.
0.
0.
0.
0.
0.
0.
0.
0.
0.
0.
0.
0.
0.
0.
0.000
0.001
0.001
0.002
0.002
0.002
0.003
0.003
0.003
0.003
0.002
0.002
0.001
0.001
0.000
0.000
0.
0.
0.
0.
0.
0.
0.
0.
0.
0.
0.
0.
0.
0.
0.
0.
0.
0.
0.
0.
0.
0.
0.
0.
0.000
0.001
0.001
0.002
0.002
0.002
0.002
0.003
0.003
0.004
0.004
0.004
0.003
0.002
0.001
0.001
0.001
0.000
0.000
0.000
0.
0.
0.
0.
0.
0.
0.
0.
0.
0.
0.
0.
0.
0.
0.
0.
0.
0.000
0.000
0.000
0.001
0.001
0.002
0.002
0.003
0.002
0.001
0.
0.
0.002
0.003
0.004
0.004
0.004
0.002
0.002
0.001
0.001
0.001
0.000
0.000
0.000
0.
0.
0.
0.
0.
0.
0.
0.
0.
0.
0.
0.
0.
0.
0.
0.000
0.000
0.001
0.001
0.001
0.002
0.003
0.004
0.003
-0.003
-0.013
-0.018
-0.015
-0.008
-0.001
0.003
0.003
0.003
0.003
0.002
0.001
0.001
0.001
0.001
0.000
0.000
0.000
0.
0.
0.
0.
0.
0.
0.
0.
0.
0.
0.
0.
0.
0.000
0.000
0.001
0.001
0.002
0.003
0.004
0.005
0.004
-0.002
-0.039
-0.143
-0.151
0.027
-0.007
-0.016
-0.008
-0.002
0.001
0.000
-0.001
-0.002
-0.002
-0.001
0.000
0.001
0.001
0.000
0.
0.
0.
0.
0.
0.
0.
0.
0.
0.
0.
0.
0.000
0.000
0.001
0.001
0.002
0.003
0.004
0.005
0.003
0.000
-0.017
-0.176
-0.418
0.285
2885.529
15.478
-0.022
-0.026
-0.014
-0.010
-0.006
-0.009
-0.011
-0.010
-0.005
-0.001
0.000
0.001
0.000
0.000
0.
0.
0.
0.
0.
0.
0.
0.
0.
0.
0.
0.000
0.000
0.001
0.002
0.003
0.004
0.004
-0.001
-0.028
-0.080
-0.083
-0.135
0.255
19.376
100013.523
778.504
0.241
0.001
-0.013
-0.019
-0.020
-0.020
-0.018
-0.015
-0.011
-0.003
0.000
0.001
0.001
0.001
0.000
0.
0.
0.
0.
0.
0.
0.
0.
0.
0.000
0.000
0.001
0.002
0.003
0.003
0.004
0.000
-0.053
-0.412
-0.450
-0.475
-0.011
1.040
56.923
644.604
100056.094
0.478
0.564
0.323
-0.015
-0.029
-0.023
-0.020
-0.018
-0.015
-0.006
-0.001
0.001
0.001
0.001
0.001
0.000
0.
0.
0.
0.
0.
0.
0.
0.
0.000
0.000
0.001
0.002
0.003
0.004
0.003
-0.013
-0.293
-0.398
1274.570
164.948
57.190
255.098
11.863
6.208
0.223
-0.022
5.490
8.346
0.180
-0.033
-0.024
-0.021
-0.025
-0.032
-0.025
-0.010
-0.001
0.001
0.001
0.001
0.000
0.
0.
0.
0.
0.
0.
0.
0.
0.
0.000
0.001
0.002
0.004
0.004
-0.003
-0.027
-0.457
3.498
100015.172
24678.953
4205.909
100132.016
28.846
1.189
-0.588
-0.514
3.092
4.432
0.109
-0.036
-0.024
-0.028
-0.097
-0.317
-0.318
-0.120
-0.018
-0.001
0.001
0.001
0.001
0.000
0.
0.
0.
0.
0.
0.
0.
0.000
0.001
0.002
0.003
0.004
-0.003
-0.071
-0.366
-0.288
0.045
9.530
1918.256
128.462
75.464
11.327
100.694
15036.171
5.531
25.038
7.083
0.362
-0.037
-0.024
-0.056
-0.475
-0.518
-0.325
-0.379
-0.077
-0.008
0.000
0.001
0.001
0.000
0.
0.
0.
0.
0.
0.
0.000
0.000
0.001
0.002
0.004
0.003
-0.026
-0.487
0.021
46.326
131.458
19.066
4.210
0.175
3.372
1.587
554.791
100658.859
7943.453
100009.453
1015.275
1.711
-0.078
-0.061
-0.081
-0.485
1.765
3.636
-0.177
-0.118
-0.024
-0.002
0.001
0.001
0.000
0.000
0.
0.
0.
0.
0.000
0.000
0.001
0.001
0.003
0.004
0.001
-0.053
-0.578
176.253
100026.156
52422.598
3606.601
235.307
90.001
100008.828
551.473
19.349
406.346
3821.284
6351.057
2106.480
2.477
-0.583
-0.507
0.144
17.779
26.808
39.433
0.906
-0.282
-0.056
-0.004
0.001
0.001
0.001
0.000
0.
0.
0.
0.000
0.000
0.001
0.001
0.001
0.001
0.
-0.005
-0.047
-0.575
2.380
350.533
97.445
100047.641
348.275
8.124
2775.908
100099.219
363.136
8.907
6.332
275.016
3474.003
828.258
15.789
1.575
1.453
1235.275
1001.603
11.229
0.317
-0.213
-0.079
-0.006
0.001
0.001
0.001
0.000
0.
0.
0.
0.000
0.001
0.001
0.001
-0.001
-0.008
-0.023
-0.022
-0.037
-0.136
-0.001
19.344
761.344
293.526
6.637
0.046
3.896
840.509
977.183
12.046
0.101
3.353
3.117
0.320
1627.018
130.437
8.336
41.080
34.811
0.484
-0.373
-0.320
-0.043
-0.003
0.001
0.001
0.000
0.000
0.
0.
0.000
0.000
0.001
0.001
0.
-0.016
-0.088
-0.116
0.026
0.316
3.342
35.998
487.963
100625.609
334.772
1.091
0.049
-0.032
1.667
2.807
247.914
7615.868
1385.800
509.808
7.479
1.493
22.980
4282.520
263.567
14.516
0.070
-0.178
-0.070
-0.010
0.000
0.001
0.001
0.000
0.000
0.
0.
0.000
0.000
0.001
0.002
-0.003
-0.082
-0.348
0.109
10.470
13.969
255.033
81818.000
61.934
381.707
85.907
-0.341
-0.142
-0.069
-0.172
-0.691
391.437
15933.827
100021.711
271.661
367.050
5.239
8.118
319.713
59.304
0.469
-0.045
-0.030
-0.008
0.001
0.002
0.002
0.001
0.000
0.
0.
0.
0.000
0.001
0.002
0.002
-0.005
-0.138
-0.507
2.257
420.778
769.219
34.977
1269.227
549.746
1.095
-0.215
0.589
0.683
0.010
-0.017
-0.498
-0.374
12.807
237.417
21.153
-0.045
65577.203
57315.496
1831.301
69.781
0.164
-0.052
-0.017
0.000
0.003
0.003
0.001
0.000
0.000
0.
0.
0.
0.000
0.001
0.002
0.003
-0.001
-0.062
-0.524
-0.142
7585.521
100011.156
10.254
3155.579
4238.778
4.440
0.082
9.593
8.935
0.189
0.172
-0.053
6.534
2690.906
10335.459
1110.623
0.353
495.120
3828.158
6190.820
10.109
0.662
-0.047
-0.019
0.000
0.003
0.003
0.001
0.000
0.
0.
0.
0.
0.000
0.001
0.002
0.004
0.003
-0.016
-0.093
-0.607
6.169
43.953
24.000
25.869
471.503
65.264
0.240
1.394
1.302
-0.007
-0.033
-0.039
13.000
22404.797
958.575
100.649
-0.085
-0.063
332.540
25779.051
39186.109
77.004
0.071
-0.024
-0.003
0.002
0.002
0.001
0.000
0.
0.
0.
0.
0.000
0.001
0.003
0.004
0.001
-0.028
-0.098
0.083
3.948
38.079
14235.465
843.510
928.283
108.912
0.234
-0.069
0.048
0.575
0.653
-0.010
0.296
6.720
3.124
0.527
-0.095
-0.039
16.474
218.835
52381.461
87.487
0.132
-0.025
-0.006
0.002
0.002
0.001
0.000
0.
0.
0.
0.
0.000
0.002
0.003
0.004
-0.007
-0.138
-0.344
3.129
303.732
100032.359
1489.490
17130.688
1088.957
1.418
-0.342
0.112
6.432
189.610
329.730
3.081
0.054
-0.034
0.014
-0.033
0.061
0.027
0.157
130.880
60672.035
464.862
2.750
-0.014
-0.007
0.001
0.002
0.001
0.000
0.
0.
0.
0.000
0.001
0.002
0.003
0.003
-0.011
-0.222
-0.566
4.367
86.204
13140.182
43.296
2686.571
100003.680
2.792
-0.436
0.270
11.462
600.264
1240.081
16.371
0.446
2.623
30.698
3.176
65.670
48.489
0.418
7.499
1484.340
52306.301
13.042
0.003
-0.006
0.002
0.002
0.001
0.000
0.
0.
0.
0.000
0.001
0.002
0.003
0.003
-0.005
-0.094
-0.615
-0.570
0.339
1.983
-0.310
1.819
14.766
21.717
122.825
26.830
0.680
2.321
3.531
1.238
0.129
59.313
10146.274
56.681
17278.711
8968.150
2.992
0.050
8.359
25.917
0.618
-0.018
-0.004
0.002
0.002
0.001
0.000
0.
0.
0.
0.000
0.001
0.001
0.002
0.002
-0.001
-0.017
-0.086
-0.160
0.017
0.421
0.379
0.522
-0.668
5.303
29777.063
1165.058
2.994
-0.467
-0.222
0.072
-0.012
5.351
84.113
24.103
73.337
49.087
0.572
1.872
241.680
2.903
-0.252
-0.027
-0.002
0.003
0.002
0.001
0.000
0.
0.
0.
0.001
0.001
0.001
0.001
0.001
0.001
-0.002
-0.012
-0.020
0.078
0.090
2.527
1129.162
9.841
0.884
229.061
1572.549
4.723
-0.603
7.455
108.705
3.780
-0.002
0.117
0.324
0.241
0.965
47.589
112.156
42695.051
82.214
0.003
-0.019
0.
0.003
0.002
0.001
0.000
0.
0.
0.
0.001
0.001
0.001
0.001
0.000
0.
-0.002
-0.003
-0.006
-0.027
-0.377
-0.594
24.804
0.572
535.903
3114.583
100006.648
51.849
-0.118
145.569
34084.492
51.500
0.042
-0.089
-0.118
3.372
159.686
100019.406
9096.599
108.653
7.210
0.014
-0.007
0.001
0.003
0.002
0.001
0.000
0.
0.
0.
0.001
0.001
0.001
0.001
-0.001
-0.002
-0.002
0.000
-0.005
-0.067
-0.366
-0.344
1.074
0.576
699.983
19107.113
1012.144
6629.699
0.985
65.784
100063.906
306.698
-0.062
-0.521
-0.045
91.201
100005.156
2108.580
190.113
1.060
0.017
-0.018
-0.003
0.003
0.003
0.002
0.001
0.000
0.
0.
0.
0.000
0.001
0.001
0.001
0.000
-0.001
0.000
0.003
-0.005
-0.121
-0.532
8.877
48362.047
111.957
188.347
902.699
5.874
4.657
4.860
26.798
60737.262
7213.647
556.069
-0.684
-0.155
9.928
641.884
38.945
0.405
-0.040
-0.030
-0.008
0.002
0.003
0.002
0.001
0.000
0.
0.
0.
0.
0.000
0.001
0.001
0.001
0.001
0.001
0.002
0.004
-0.001
-0.068
-0.523
26.407
100024.188
201.406
9.348
22.603
1.571
-0.447
38.528
5454.247
4779.536
16144.513
65576.898
-0.058
197.257
230.735
32.078
1.819
-0.047
-0.039
-0.010
0.001
0.004
0.003
0.002
0.001
0.000
0.
0.
0.
0.
0.000
0.000
0.001
0.001
0.001
0.002
0.003
0.004
0.003
-0.012
-0.175
-0.300
0.229
-0.314
-0.291
-0.513
-0.417
-0.425
0.485
53.292
35.626
3.574
3.846
1.186
11.106
27.025
8.308
-0.396
-0.097
-0.021
0.000
0.005
0.004
0.003
0.001
0.000
0.
0.
0.
0.
0.
0.
0.000
0.000
0.000
0.001
0.002
0.002
0.003
0.004
0.002
-0.016
-0.061
-0.065
-0.105
-0.080
-0.288
-0.655
-0.545
0.826
123.916
100058.242
129.962
4.976
1197.265
100050.367
62.385
3.123
-0.557
-0.118
-0.011
0.003
0.005
0.003
0.002
0.001
0.
0.
0.
0.
0.
0.
0.
0.
0.000
0.000
0.000
0.001
0.001
0.002
0.004
0.004
0.002
-0.001
-0.004
-0.010
-0.044
-0.145
-0.179
-0.122
0.117
64.406
22528.289
2746.639
0.663
56.488
1147.582
58.410
0.076
-0.421
-0.059
-0.003
0.004
0.004
0.003
0.001
0.
0.
0.
0.
0.
0.
0.
0.
0.
0.
0.000
0.000
0.000
0.001
0.001
0.002
0.003
0.004
0.004
0.003
0.001
-0.009
-0.031
-0.049
-0.054
-0.054
0.388
11.256
247.896
-0.522
-0.195
0.819
0.572
-0.116
-0.067
-0.013
0.002
0.004
0.003
0.001
0.000
0.
0.
0.
0.
0.
0.
0.
0.
0.
0.
0.
0.
0.
0.
0.001
0.001
0.002
0.003
0.004
0.004
0.004
0.003
-0.001
-0.010
-0.021
-0.039
-0.143
-0.434
-0.603
-0.630
-0.112
-0.034
-0.024
-0.022
-0.010
0.000
0.003
0.002
0.001
0.001
0.000
0.
0.
0.
0.
0.
0.
0.
0.
0.
0.
0.
0.
0.
0.
0.000
0.001
0.001
0.002
0.003
0.004
0.005
0.004
0.004
0.001
-0.003
-0.011
-0.027
-0.076
-0.116
-0.059
-0.018
-0.009
-0.006
-0.002
0.001
0.002
0.002
0.002
0.001
0.000
0.
0.
0.
0.
0.
0.
0.
0.
0.
0.
0.
0.
0.
0.
0.
0.
0.000
0.000
0.001
0.002
0.002
0.003
0.004
0.004
0.003
0.002
0.001
-0.001
-0.003
-0.004
-0.001
0.001
0.002
0.002
0.002
0.002
0.002
0.001
0.001
0.001
0.
0.
0.
0.
0.
0.
0.
0.
0.
0.
0.
0.
0.
0.
0.
0.
0.
0.
0.000
0.000
0.001
0.001
0.002
0.002
0.003
0.003
0.003
0.003
0.003
0.003
0.003
0.004
0.003
0.003
0.003
0.002
0.002
0.001
0.001
0.000
0.
0.
0.
0.
0.
0.
0.
0.
0.
0.
0.
0.
0.
0.
0.
0.
0.
0.
0.
0.
0.000
0.000
0.001
0.001
0.001
0.002
0.002
0.002
0.003
0.003
0.003
0.003
0.003
0.002
0.002
0.002
0.002
0.001
0.001
0.000
0.
0.
0.
0.
0.
0.
0.
0.
0.
0.
0.
0.
0.
0.
0.
0.
0.
0.
0.
0.
0.
0.
0.
0.
0.000
0.000
0.001
0.001
0.001
0.002
0.002
0.002
0.001
0.001
0.001
0.001
0.001
0.000
0.000
0.
0.
0.
0.
0.
0.
0.
0.
0.
0.
0.
0.
0.
0.
0.
0.
0.
0.
0.
0.
0.
0.
0.
0.
0.
0.
0.
0.
0.
0.
0.
0.
0.
0.
0.
0.
0.
0.
0.
0.
0.
0.
0.
0.
0.
0.
0.
0.
0.
0.
0.
0.
0.
0.
0.
0.
0.
0.
0.
0.
0.
0.
0.
0.
0.
0.
0.
0.
0.
0.
0.
0.
0.
0.
0.
0.
0.
0.
0.
0.
0.
0.
0.
0.
0.
0.
0.
0.
0.
0.
0.
0.
0.
0.
0.
0.
0.
0.
0.
0.
0.
0.
0.
0.
0.
0.
0.
0.
0.
0.
0.
0.
0.
0.
0.
0.
0.
0.
0.
0.
0.
0.
0.
0.
0.
0.
0.
0.
0.
0.
0.
0.
0.
0.
0.
0.
0.
0.
0.
0.
0.
0.
0.
0.
0.
0.
0.
0.
0.
0.
0.
0.
0.
0.
0.
0.
0.
0.
0.
0.
0.
0.
0.
0.
0.
0.
0.
0.
0.
0.
0.
0.
0.
0.
0.
0.
0.
0.
0.
0.
0.
0.
0.
0.
0.
0.
0.
0.
0.
0.
0.
0.
0.
0.
0.
0.
0.
0.
0.
0.
0.
0.
0.
0.
0.
0.
0.
0.
0.
0.
0.
0.
0.
0.
0.
0.
0.
0.
0.
0.
0.
0.
0.
0.
0.
0.
0.
0.
0.
0.
0.
0.
0.
0.
0.
0.
0.
0.
0.
0.
0.
0.
0.
0.
0.
0.
0.
0.
0.
0.
0.
0.
0.
0.
0.
0.
0.
0.
0.
0.
0.
0.
0.
0.
0.
0.
0.
0.
0.
0.
0.
0.
0.
0.
0.
0.
0.
0.
0.
0.
0.
0.
0.
0.
0.
0.
0.
0.
0.
0.
0.
0.
0.
0.
0.
0.
0.
0.
0.
0.
0.
0.
0.
0.
0.
0.
0.
0.
0.
0.
0.
0.
0.
0.
0.
0.
0.
0.
0.
0.
0.
0.
0.
0.
0.
0.
0.
0.
0.
0.
0.
0.
0.
0.
0.
0.
0.
0.
0.
0.
0.
0.
0.
0.
0.
0.
0.
0.
0.
0.
0.
0.
0.
0.
0.
0.
0.
0.
0.
0.
0.
0.
0.
0.
0.
0.
0.
0.
0.
0.
0.
0.
0.
0.
0.
0.
0.
0.
0.
0.
0.
0.
0.
0.
0.
0.
0.
0.
0.
0.
0.
0.
0.
0.
0.
0.
0.
0.
0.
0.
0.
0.
0.
0.
0.
0.
0.
0.
0.
0.
0.
0.
0.
0.
0.
0.
0.
0.
0.
0.
0.
0.
0.
0.
0.
0.
0.
0.
0.
0.
0.
0.
0.
0.
0.
0.
0.
0.
0.
0.
0.
0.
0.
0.
0.
0.
0.
0.
0.
0.
0.
0.
0.
0.
0.
0.
0.
0.
0.
0.
0.
0.
0.
0.
0.
0.
0.
0.
0.
0.
0.
0.
0.
0.
0.
0.
0.
0.
0.
0.
0.
0.
0.
0.
0.
0.
0.
0.
0.
0.
0.
0.
0.
0.
0.
0.
0.
0.
0.
0.
0.
0.
0.
0.
0.
0.
0.
0.
0.
0.
0.
0.
0.
0.
0.
0.
0.
0.
0.
0.
0.
0.
0.
0.
0.
0.
0.
0.
0.
0.
0.
0.
0.
0.
0.
0.
0.
0.
0.
0.
0.
0.
0.
0.
0.
0.
0.
0.
0.
0.
0.
0.
0.
0.
0.
0.
0.
0.
0.
0.
0.
0.
0.
0.
0.
0.
0.
0.000
0.000
0.000
0.000
0.000
0.
0.
0.
0.
0.
0.
0.
0.
0.
0.
0.
0.
0.
0.
0.
0.
0.
0.
0.
0.
0.
0.
0.
0.
0.
0.
0.
0.
0.
0.
0.
0.
0.
0.
0.
0.000
0.000
0.000
0.000
0.000
0.000
0.000
0.
0.
0.
0.
0.
0.
0.
0.
0.
0.
0.
0.
0.
0.
0.
0.
0.
0.
0.
0.
0.
0.
0.
0.
0.
0.
0.
0.
0.
0.
0.
0.
0.
0.000
0.000
0.000
0.000
0.000
0.000
0.000
0.000
0.000
0.
0.
0.
0.
0.
0.
0.
0.
0.
0.
0.
0.
0.
0.
0.
0.
0.
0.
0.
0.
0.
0.
0.
0.
0.
0.
0.
0.
0.
0.
0.000
0.000
0.000
0.001
0.001
0.001
0.001
0.001
0.001
0.001
0.000
0.000
0.
0.
0.
0.
0.
0.
0.
0.
0.
0.
0.
0.
0.
0.
0.
0.
0.
0.
0.
0.
0.
0.
0.
0.
0.
0.
0.
0.
0.000
0.000
0.001
0.001
0.001
0.001
0.001
0.001
0.001
0.001
0.001
0.001
0.000
0.
0.
0.
0.
0.
0.
0.
0.
0.
0.
0.
0.
0.
0.
0.
0.
0.
0.
0.
0.
0.
0.
0.
0.
0.
0.
0.000
0.000
0.001
0.001
0.002
0.002
0.002
0.002
0.002
0.001
0.001
0.001
0.001
0.001
0.000
0.000
0.
0.
0.
0.
0.
0.
0.
0.
0.
0.
0.
0.
0.
0.
0.
0.
0.
0.
0.
0.
0.
0.
0.
0.
0.000
0.000
0.001
0.001
0.002
0.002
0.003
0.002
0.002
0.002
0.002
0.001
0.001
0.001
0.001
0.001
0.000
0.
0.
0.
0.
0.
0.
0.
0.
0.
0.
0.
0.
0.
0.
0.
0.
0.
0.
0.
0.
0.
0.
0.
0.000
0.000
0.001
0.001
0.002
0.002
0.003
0.003
0.003
0.003
0.003
0.003
0.002
0.002
0.001
0.001
0.001
0.000
0.
0.
0.
0.
0.
0.
0.
0.
0.
0.
0.
0.
0.
0.
0.
0.
0.
0.
0.
0.
0.
0.
0.
0.000
0.001
0.001
0.002
0.003
0.003
0.003
0.003
0.003
0.004
0.004
0.004
0.004
0.003
0.002
0.002
0.001
0.001
0.000
0.
0.
0.
0.
0.
0.
0.
0.
0.
0.
0.
0.
0.
0.
0.
0.
0.
0.
0.
0.
0.000
0.000
0.001
0.002
0.002
0.003
0.003
0.003
0.002
0.001
0.001
0.003
0.005
0.005
0.005
0.004
0.003
0.002
0.001
0.001
0.001
0.001
0.000
0.000
0.
0.
0.
0.
0.
0.
0.
0.
0.
0.
0.
0.
0.
0.
0.
0.000
0.000
0.001
0.001
0.002
0.003
0.004
0.004
0.004
0.002
-0.003
-0.006
-0.005
-0.001
0.003
0.005
0.006
0.005
0.004
0.002
0.002
0.001
0.001
0.001
0.001
0.000
0.000
0.
0.
0.
0.
0.
0.
0.
0.
0.
0.
0.
0.
0.
0.000
0.001
0.001
0.001
0.001
0.002
0.003
0.005
0.005
0.002
-0.011
-0.040
-0.046
-0.028
-0.015
-0.006
0.
0.003
0.003
0.002
0.000
-0.001
0.000
0.
0.001
0.001
0.001
0.000
0.
0.
0.
0.
0.
0.
0.
0.
0.
0.
0.
0.
0.000
0.000
0.001
0.001
0.002
0.002
0.004
0.005
0.006
0.005
-0.013
-0.165
-0.575
-0.576
-0.172
-0.042
-0.043
-0.023
-0.010
-0.006
-0.007
-0.009
-0.009
-0.007
-0.003
0.000
0.001
0.001
0.000
0.000
0.
0.
0.
0.
0.
0.
0.
0.
0.
0.
0.000
0.000
0.001
0.001
0.002
0.002
0.003
0.004
0.006
0.005
0.002
-0.070
-0.455
3.569
5.024
3.780
0.866
-0.124
-0.056
-0.029
-0.025
-0.025
-0.027
-0.024
-0.019
-0.014
-0.004
0.000
0.001
0.001
0.000
0.
0.
0.
0.
0.
0.
0.
0.
0.
0.
0.000
0.000
0.001
0.002
0.002
0.003
0.004
0.004
0.001
-0.021
-0.063
-0.131
-0.302
1442.612
3541.660
1372.919
74.424
0.460
5.725
0.946
-0.032
-0.042
-0.023
0.790
0.596
-0.018
-0.010
-0.001
0.001
0.001
0.001
0.000
0.
0.
0.
0.
0.
0.
0.
0.
0.
0.000
0.001
0.001
0.002
0.003
0.003
0.004
0.001
-0.036
-0.358
-0.599
-0.606
-0.281
13.688
100017.281
10217.558
13.077
11.345
902.854
35.034
0.244
-0.030
0.130
3.776
3.091
0.005
-0.015
-0.003
0.001
0.001
0.001
0.001
0.000
0.
0.
0.
0.
0.
0.
0.
0.
0.000
0.001
0.001
0.002
0.004
0.004
0.002
-0.009
-0.195
-0.569
20.439
3.962
7.884
545.555
25744.584
6967.027
2.389
4.634
3873.480
17110.236
5.397
-0.034
0.071
0.877
1.250
-0.048
-0.059
-0.024
-0.004
0.001
0.001
0.001
0.000
0.000
0.
0.
0.
0.
0.
0.
0.
0.000
0.001
0.001
0.003
0.005
0.003
-0.007
-0.030
-0.297
-0.557
391.354
53.273
124.245
100012.164
1536.437
298.811
0.432
1.560
789.719
2170.362
3.368
-0.047
-0.042
-0.034
-0.163
-0.604
-0.567
-0.354
-0.042
-0.003
0.001
0.001
0.001
0.000
0.
0.
0.
0.
0.
0.
0.
0.000
0.001
0.002
0.004
0.005
0.
-0.026
-0.113
-0.139
-0.466
0.028
1.965
5.247
187.284
14.035
0.693
8.732
4.453
145.482
866.214
12.463
-0.014
-0.050
-0.120
-0.625
18.384
100.618
-0.558
-0.225
-0.018
-0.001
0.001
0.001
0.000
0.000
0.
0.
0.
0.
0.000
0.000
0.001
0.001
0.003
0.005
0.005
-0.009
-0.163
-0.354
-0.016
0.563
0.236
-0.321
-0.660
0.736
-0.287
4.609
526.656
3389.071
873.674
100036.805
118.805
0.013
-0.072
-0.166
-0.379
7580.778
100026.188
4.361
-0.357
-0.068
-0.005
0.001
0.001
0.001
0.000
0.
0.
0.
0.
0.000
0.001
0.001
0.002
0.003
0.004
0.003
-0.023
-0.375
-0.521
5.154
4.735
19.719
1.542
16.672
6631.372
189.148
607.828
7363.411
2334.934
100.777
66.266
2.489
-0.472
-0.306
0.501
77.608
3084.953
100101.141
122.963
-0.452
-0.251
-0.013
0.000
0.001
0.001
0.000
0.
0.
0.
0.000
0.000
0.001
0.001
0.001
0.001
-0.002
-0.007
-0.032
-0.279
-0.652
-0.143
144.253
3471.958
22.161
1.671
323.569
25768.717
17216.432
9385.895
1756.989
2.403
1.516
-0.364
277.374
14.661
5.196
70351.914
45426.648
3022.201
41499.320
2.226
-0.384
-0.018
0.
0.001
0.001
0.000
0.
0.
0.000
0.000
0.001
0.001
0.001
-0.004
-0.029
-0.074
-0.066
-0.010
-0.033
3.364
30.780
2258.543
100041.844
11579.277
76.572
1.994
33.418
19.073
2.695
1.551
-0.257
-0.249
6.170
100026.102
6605.782
44.845
7992.495
5543.711
4.572
13.334
-0.513
-0.181
-0.010
0.001
0.001
0.000
0.000
0.
0.
0.000
0.000
0.001
0.001
-0.002
-0.047
-0.385
-0.367
0.114
11.338
29.227
640.626
100061.867
10173.791
85.520
899.619
24.122
-0.006
0.103
0.046
-0.419
1.309
12.578
5.119
1.227
191.742
100020.336
100159.305
9254.953
5444.601
2.010
-0.596
-0.263
-0.031
-0.001
0.001
0.001
0.000
0.000
0.
0.
0.000
0.000
0.001
0.002
-0.010
-0.255
-0.365
789.374
235.841
3473.385
60807.973
52337.613
597.946
23.626
1.777
0.863
0.165
-0.051
-0.021
-0.579
-0.553
21.448
2248.947
199.851
18.100
2.102
36.560
2471.720
422.804
3.530
0.009
-0.052
-0.019
-0.001
0.002
0.002
0.001
0.000
0.
0.
0.
0.000
0.001
0.002
0.002
-0.014
-0.404
1.831
100005.789
103451.000
95451.828
521.311
1256.515
546.853
1.368
0.379
46.138
39.364
4.091
26.132
1.233
-0.509
84.577
100017.531
1159.264
8.778
3.063
365.733
35130.434
8271.124
5.001
-0.051
-0.018
0.000
0.003
0.003
0.001
0.000
0.000
0.
0.
0.
0.000
0.001
0.003
0.003
-0.005
-0.164
-0.597
5.717
122.104
266.322
3.567
3693.355
22965.078
2.516
4.472
39163.086
25701.809
28.528
399.689
6.638
0.129
13.659
25765.143
2149.995
0.720
0.850
908.530
1452.198
9.448
0.139
-0.055
-0.016
0.001
0.004
0.003
0.001
0.000
0.
0.
0.
0.
0.000
0.001
0.003
0.005
0.002
-0.029
-0.193
-0.380
-0.074
0.588
-0.043
6.817
181.162
-0.143
0.574
142.030
120.365
3.493
5.421
0.421
0.231
10.823
2452.749
680.146
0.902
0.030
813.897
100065.227
48.811
1.256
-0.048
-0.020
-0.001
0.003
0.002
0.001
0.000
0.
0.
0.
0.
0.000
0.002
0.004
0.005
-0.002
-0.069
-0.195
1.268
69.819
96.598
44.906
1.333
0.685
-0.254
-0.037
0.254
0.159
-0.010
-0.028
-0.058
-0.038
1.293
130.431
59.637
0.202
-0.019
27.586
308.675
19.538
1.641
-0.010
-0.021
-0.003
0.002
0.002
0.001
0.000
0.
0.
0.
0.000
0.001
0.002
0.004
0.004
-0.016
-0.343
1.487
5121.659
100056.969
4335.899
4.833
3.534
1.504
-0.130
1.609
6.619
0.363
0.443
0.581
0.069
-0.043
-0.039
0.253
0.168
0.088
-0.002
0.024
1.203
54.203
272.067
2.311
-0.013
-0.005
0.002
0.002
0.001
0.000
0.
0.
0.
0.000
0.001
0.002
0.003
0.002
-0.025
-0.523
13.638
100004.992
1502.220
119.923
1.013
-0.096
0.546
-0.218
1.667
6.799
0.464
0.686
1.142
1.126
0.125
-0.022
0.142
2.066
187.360
39.672
0.139
0.772
898.900
22402.758
11.200
0.003
-0.004
0.002
0.002
0.001
0.000
0.
0.
0.
0.001
0.001
0.001
0.001
0.000
-0.016
-0.236
-0.612
1.694
0.632
2.068
4.941
3.498
-0.393
10.531
62.004
456.322
19.200
0.008
-0.034
0.381
0.027
0.207
1.439
28.699
100004.352
7882.508
1.279
-0.031
6.669
20.648
0.592
-0.011
-0.003
0.002
0.002
0.001
0.000
0.
0.
0.
0.001
0.001
0.001
0.000
-0.004
-0.012
-0.044
-0.189
-0.254
22.204
811.416
1011.040
610.471
0.981
3.462
4239.950
95658.734
3675.725
32.637
-0.450
-0.071
-0.008
0.013
0.281
2.578
299.366
50.678
0.193
3.298
83.534
6.219
-0.002
-0.014
-0.001
0.003
0.002
0.001
0.000
0.
0.
0.
0.001
0.001
0.000
-0.003
-0.009
-0.014
-0.020
-0.029
0.032
20.637
730.377
166.804
100064.906
397.994
0.537
10.192
35.135
1843.693
32.137
-0.455
0.556
0.119
-0.047
-0.050
-0.033
0.145
0.145
4.966
334.885
100007.891
399.599
0.239
-0.008
0.001
0.003
0.002
0.001
0.000
0.
0.
0.
0.001
0.001
0.000
-0.005
-0.020
-0.029
-0.066
-0.057
-0.022
0.231
0.863
3.148
1441.396
313.600
394.377
148.437
12.744
0.079
429.901
50.503
95.359
8.635
-0.005
-0.065
-0.056
0.252
4.474
121.388
100032.242
923.167
22.424
0.055
-0.006
0.001
0.003
0.002
0.001
0.000
0.
0.
0.
0.001
0.001
0.000
-0.005
-0.028
-0.087
-0.137
-0.075
-0.024
-0.285
-0.479
3.526
25.859
7.634
150.238
1093.867
11.341
1.323
313.830
100052.633
100036.789
247.490
-0.105
-0.231
-0.068
2.620
99.759
20.338
71.617
4.284
0.052
-0.021
-0.004
0.002
0.003
0.001
0.001
0.
0.
0.
0.
0.001
0.001
0.000
-0.002
-0.016
-0.051
-0.073
-0.034
-0.028
-0.561
4.003
3993.986
100012.242
1349.424
13536.973
100079.305
7896.311
28.726
7.120
122.260
139.945
24.800
-0.182
-0.637
-0.157
0.475
7.183
1.469
0.015
-0.067
-0.042
-0.012
0.001
0.003
0.002
0.001
0.000
0.
0.
0.
0.
0.000
0.001
0.001
0.000
-0.003
-0.009
-0.010
-0.003
-0.013
-0.307
-0.455
22.551
6960.591
179.335
136.306
314.565
4500.752
1291.711
-0.167
1.771
14.241
7.741
1.332
-0.555
-0.036
0.095
-0.152
-0.282
-0.082
-0.039
-0.013
0.
0.003
0.003
0.002
0.001
0.000
0.
0.
0.
0.
0.000
0.001
0.001
0.001
0.001
0.001
0.002
0.004
0.001
-0.043
-0.245
0.125
1.264
0.581
0.298
0.149
3038.878
1626.656
-0.474
366.942
6.558
2.167
4.659
1.646
85.843
47.862
73.538
-0.566
-0.218
-0.017
0.001
0.004
0.004
0.002
0.001
0.000
0.
0.
0.
0.
0.
0.000
0.000
0.000
0.001
0.001
0.002
0.003
0.005
0.005
0.
-0.015
-0.022
-0.030
-0.040
-0.096
-0.552
-0.598
-0.629
-0.011
2635.885
100020.070
8.841
32.735
59.687
71043.320
8235.478
15036.270
-0.096
-0.330
-0.013
0.004
0.005
0.003
0.002
0.000
0.
0.
0.
0.
0.
0.
0.
0.000
0.000
0.000
0.001
0.001
0.002
0.003
0.004
0.004
0.001
-0.008
-0.014
-0.019
-0.032
-0.096
-0.253
-0.073
0.496
224.775
1812.393
16.264
5.684
9.988
161.039
47.167
5.043
-0.506
-0.136
-0.005
0.004
0.004
0.003
0.001
0.000
0.
0.
0.
0.
0.
0.
0.
0.
0.000
0.000
0.000
0.000
0.001
0.002
0.003
0.003
0.002
-0.002
-0.007
-0.009
-0.014
-0.025
-0.037
0.037
0.121
3.763
55.106
4.603
0.565
-0.048
0.168
0.060
-0.246
-0.138
-0.020
0.001
0.003
0.003
0.001
0.000
0.
0.
0.
0.
0.
0.
0.
0.
0.
0.
0.
0.000
0.000
0.000
0.001
0.002
0.002
0.002
0.001
-0.001
-0.003
-0.005
-0.012
-0.019
-0.029
-0.042
-0.018
0.001
-0.330
-0.180
-0.077
-0.054
-0.030
-0.025
-0.010
0.
0.003
0.002
0.002
0.000
0.
0.
0.
0.
0.
0.
0.
0.
0.
0.
0.
0.
0.
0.
0.
0.000
0.001
0.002
0.002
0.002
0.002
0.002
0.001
-0.002
-0.009
-0.021
-0.037
-0.034
-0.045
-0.055
-0.055
-0.026
-0.013
-0.006
-0.002
0.001
0.002
0.002
0.001
0.001
0.000
0.
0.
0.
0.
0.
0.
0.
0.
0.
0.
0.
0.
0.
0.
0.
0.000
0.001
0.001
0.001
0.002
0.002
0.003
0.003
0.002
0.000
-0.005
-0.008
-0.007
-0.006
-0.007
-0.006
-0.001
0.001
0.002
0.002
0.003
0.002
0.002
0.001
0.000
0.
0.
0.
0.
0.
0.
0.
0.
0.
0.
0.
0.
0.
0.
0.
0.
0.
0.000
0.001
0.001
0.001
0.002
0.002
0.002
0.003
0.002
0.002
0.001
0.002
0.002
0.002
0.003
0.003
0.003
0.003
0.002
0.002
0.001
0.001
0.000
0.
0.
0.
0.
0.
0.
0.
0.
0.
0.
0.
0.
0.
0.
0.
0.
0.
0.
0.
0.000
0.000
0.001
0.001
0.001
0.002
0.002
0.002
0.002
0.002
0.003
0.003
0.003
0.003
0.003
0.002
0.002
0.002
0.001
0.001
0.000
0.
0.
0.
0.
0.
0.
0.
0.
0.
0.
0.
0.
0.
0.
0.
0.
0.
0.
0.
0.
0.
0.000
0.000
0.000
0.001
0.001
0.001
0.001
0.001
0.002
0.002
0.002
0.002
0.001
0.001
0.001
0.001
0.000
0.
0.
0.
0.
0.
0.
0.
0.
0.
0.
0.
0.
0.
0.
0.
0.
0.
0.
0.
0.
0.
0.
0.
0.
0.
0.
0.
0.
0.
0.
0.
0.
0.
0.
0.
0.
0.
0.
0.
0.
0.
0.
0.
0.
0.
0.
0.
0.
0.
0.
0.
0.
0.
0.
0.
0.
0.
0.
0.
0.
0.
0.
0.
0.
0.
0.
0.
0.
0.
0.
0.
0.
0.
0.
0.
0.
0.
0.
0.
0.
0.
0.
0.
0.
0.
0.
0.
0.
0.
0.
0.
0.
0.
0.
0.
0.
0.
0.
0.
0.
0.
0.
0.
0.
0.
0.
0.
0.
0.
0.
0.
0.
0.
0.
0.
0.
0.
0.
0.
0.
0.
0.
0.
0.
0.
0.
0.
0.
0.
0.
0.
0.
0.
0.
0.
0.
0.
0.
0.
0.
0.
0.
0.
0.
0.
0.
0.
0.
0.
0.
0.
0.
0.
0.
0.
0.
0.
0.
0.
0.
0.
0.
0.
0.
0.
0.
0.
0.
0.
0.
0.
0.
0.
0.
0.
0.
0.
0.
0.
0.
0.
0.
0.
0.
0.
0.
0.
0.
0.
0.
0.
0.
0.
0.
0.
0.
0.
0.
0.
0.
0.
0.
0.
0.
0.
0.
0.
0.
0.
0.
0.
0.
0.
0.
0.
0.
0.
0.
0.
0.
0.
0.
0.
0.
0.
0.
0.
0.
0.
0.
0.
0.
0.
0.
0.
0.
0.
0.
0.
0.
0.
0.
0.
0.
0.
0.
0.
0.
0.
0.
0.
0.
0.
0.
0.
0.
0.
0.
0.
0.
0.
0.
0.
0.
0.
0.
0.
0.
0.
0.
0.
0.
0.
0.
0.
0.
0.
0.
0.
0.
0.
0.
0.
0.
0.
0.
0.
0.
0.
0.
0.
0.
0.
0.
0.
0.
0.
0.
0.
0.
0.
0.
0.
0.
0.
0.
0.
0.
0.
0.
0.
0.
0.
0.
0.
0.
0.
0.
0.
0.
0.
0.
0.
0.
0.
0.
0.
0.
0.
0.
0.
0.
0.
0.
0.
0.
0.
0.
0.
0.
0.
0.
0.
0.
0.
0.
0.
0.
0.
0.
0.
0.
0.
0.
0.
0.
0.
0.
0.
0.
0.
0.
0.
0.
0.
0.
0.
0.
0.
0.
0.
0.
0.
0.
0.
0.
0.
0.
0.
0.
0.
0.
0.
0.
0.
0.
0.
0.
0.
0.
0.
0.
0.
0.
0.
0.
0.
0.
0.
0.
0.
0.
0.
0.
0.
0.
0.
0.
0.
0.
0.
0.
0.
0.
0.
0.
0.
0.
0.
0.
0.
0.
0.
0.
0.
0.
0.
0.
0.
0.
0.
0.
0.
0.
0.
0.
0.
0.
0.
0.
0.
0.
0.
0.
0.
0.
0.
0.
0.
0.
0.
0.
0.
0.
0.
0.
0.
0.
0.
0.
0.
0.
0.
0.
0.
0.
0.
0.
0.
0.
0.
0.
0.
0.
0.
0.
0.
0.
0.
0.
0.
0.
0.
0.
0.
0.
0.
0.
0.
0.
0.
0.
0.
0.
0.
0.
0.
0.
0.
0.
0.
0.
0.
0.
0.
0.
0.
0.
0.
0.
0.
0.
0.
0.
0.
0.
0.
0.
0.
0.
0.
0.
0.
0.
0.
0.
0.
0.
0.000
0.000
0.
0.
0.
0.
0.
0.
0.
0.
0.
0.
0.
0.
0.
0.
0.
0.
0.
0.
0.
0.
0.
0.
0.
0.
0.
0.
0.
0.
0.
0.
0.
0.
0.
0.
0.
0.
0.
0.000
0.000
0.000
0.000
0.000
0.000
0.000
0.
0.
0.
0.
0.
0.
0.
0.
0.
0.
0.
0.
0.
0.
0.
0.
0.
0.
0.
0.
0.
0.
0.
0.
0.
0.
0.
0.
0.
0.
0.
0.
0.000
0.000
0.000
0.000
0.000
0.000
0.001
0.001
0.000
0.000
0.
0.
0.
0.
0.
0.
0.
0.
0.
0.
0.
0.
0.
0.
0.
0.
0.
0.
0.
0.
0.
0.
0.
0.
0.
0.
0.
0.
0.
0.
0.000
0.000
0.001
0.001
0.001
0.001
0.001
0.001
0.001
0.001
0.001
0.000
0.
0.
0.
0.
0.
0.
0.
0.
0.
0.
0.
0.
0.
0.
0.
0.
0.
0.
0.
0.
0.
0.
0.
0.
0.
0.
0.
0.000
0.000
0.001
0.001
0.001
0.001
0.001
0.001
0.001
0.001
0.001
0.001
0.001
0.001
0.000
0.
0.
0.
0.
0.
0.
0.
0.
0.
0.
0.
0.
0.
0.
0.
0.
0.
0.
0.
0.
0.
0.
0.
0.
0.000
0.000
0.001
0.001
0.001
0.002
0.002
0.002
0.002
0.001
0.000
0.000
0.001
0.001
0.001
0.001
0.000
0.000
0.
0.
0.
0.
0.
0.
0.
0.
0.
0.
0.
0.
0.
0.
0.
0.
0.
0.
0.
0.
0.
0.
0.000
0.000
0.001
0.001
0.002
0.002
0.003
0.003
0.003
0.002
0.000
0.000
0.000
0.000
0.001
0.001
0.001
0.001
0.000
0.
0.
0.
0.
0.
0.
0.
0.
0.
0.
0.
0.
0.
0.
0.
0.
0.
0.
0.
0.
0.
0.000
0.000
0.001
0.001
0.002
0.002
0.003
0.003
0.003
0.003
0.002
0.000
0.000
0.000
0.001
0.001
0.001
0.001
0.001
0.000
0.
0.
0.
0.
0.
0.
0.
0.
0.
0.
0.
0.
0.
0.
0.
0.
0.
0.
0.
0.
0.000
0.000
0.001
0.001
0.001
0.002
0.003
0.004
0.004
0.004
0.003
0.002
0.001
0.001
0.001
0.002
0.002
0.002
0.001
0.001
0.000
0.
0.000
0.000
0.
0.
0.
0.
0.
0.
0.
0.
0.
0.
0.
0.
0.
0.
0.
0.
0.
0.000
0.001
0.001
0.002
0.002
0.003
0.004
0.004
0.003
0.001
0.001
0.001
0.003
0.003
0.004
0.004
0.003
0.002
0.002
0.001
0.001
0.000
0.000
0.000
0.000
0.000
0.
0.
0.
0.
0.
0.
0.
0.
0.
0.
0.
0.
0.
0.000
0.001
0.001
0.001
0.002
0.003
0.004
0.004
0.004
0.003
-0.001
-0.004
-0.004
-0.002
0.002
0.005
0.006
0.005
0.004
0.003
0.002
0.001
0.001
0.001
0.001
0.000
0.000
0.000
0.
0.
0.
0.
0.
0.
0.
0.
0.
0.
0.
0.000
0.000
0.001
0.001
0.001
0.002
0.003
0.004
0.005
0.006
0.004
-0.001
-0.006
-0.007
-0.006
-0.006
-0.002
0.004
0.006
0.005
0.003
0.002
0.002
0.002
0.001
0.001
0.001
0.001
0.000
0.000
0.000
0.
0.
0.
0.
0.
0.
0.
0.
0.
0.000
0.000
0.001
0.001
0.001
0.002
0.002
0.003
0.005
0.006
0.006
0.002
-0.018
-0.046
-0.013
0.012
-0.022
-0.021
-0.009
-0.001
0.000
-0.002
-0.003
-0.003
-0.001
0.000
0.001
0.001
0.001
0.001
0.000
0.000
0.
0.
0.
0.
0.
0.
0.
0.
0.
0.000
0.001
0.001
0.001
0.002
0.002
0.003
0.004
0.006
0.007
0.006
-0.017
-0.222
-0.616
-0.547
-0.187
-0.155
-0.204
-0.097
-0.032
-0.020
-0.019
-0.020
-0.019
-0.013
-0.005
-0.001
0.001
0.001
0.001
0.000
0.
0.
0.
0.
0.
0.
0.
0.
0.
0.000
0.000
0.001
0.001
0.002
0.002
0.002
0.002
0.003
0.005
0.006
0.002
-0.102
-0.544
22.808
22.029
-0.080
-0.649
-0.586
-0.438
-0.091
-0.047
-0.035
-0.023
-0.027
-0.026
-0.018
-0.006
0.001
0.001
0.001
0.000
0.000
0.
0.
0.
0.
0.
0.
0.
0.
0.000
0.001
0.001
0.002
0.002
0.001
0.000
-0.002
-0.002
-0.002
-0.004
-0.015
-0.216
-0.417
30824.527
48307.992
22.311
-0.196
3.617
46.783
4.250
-0.032
0.112
1.251
9.887
6.770
0.016
-0.013
-0.001
0.002
0.001
0.001
0.000
0.
0.
0.
0.
0.
0.
0.
0.
0.000
0.001
0.001
0.002
0.002
-0.001
-0.009
-0.014
-0.023
-0.040
-0.075
-0.206
-0.184
-0.539
50.003
440.475
124.505
1.422
229.115
100041.313
541.632
0.353
3.266
131.058
4229.025
2875.396
0.963
-0.018
-0.004
0.001
0.001
0.001
0.001
0.000
0.
0.
0.
0.
0.
0.
0.
0.000
0.001
0.001
0.002
0.002
-0.001
-0.013
-0.022
-0.054
-0.101
-0.322
-0.565
-0.551
1.013
25.552
3017.517
1236.880
1.997
43.604
3511.000
1427.399
2.771
2.126
59.833
260.421
9578.129
0.407
-0.052
-0.020
-0.003
0.001
0.001
0.001
0.000
0.000
0.
0.
0.
0.
0.
0.
0.000
0.000
0.001
0.003
0.004
0.003
-0.009
-0.103
-0.335
-0.290
-0.247
-0.170
-0.326
8.852
810.623
203.623
99.463
0.653
14.475
8053.189
2041.930
2.816
-0.025
0.311
0.597
3.701
-0.487
-0.575
-0.259
-0.033
-0.003
0.001
0.001
0.001
0.000
0.
0.
0.
0.
0.
0.
0.
0.000
0.002
0.004
0.006
0.003
-0.034
-0.360
-0.572
-0.360
13.884
30.527
0.489
0.744
11.963
2.231
-0.064
0.051
23.036
60651.078
7128.321
7.289
-0.044
-0.058
-0.058
-0.513
0.425
5.441
-0.600
-0.172
-0.016
-0.001
0.001
0.001
0.000
0.000
0.
0.
0.
0.
0.000
0.000
0.001
0.002
0.004
0.006
0.003
-0.040
-0.400
-0.531
0.108
39.308
108.588
0.966
-0.534
-0.615
-0.131
0.598
1.344
2.922
84.963
13140.978
39.199
-0.011
0.018
0.582
-0.171
159.263
1444.124
-0.068
-0.425
-0.072
-0.005
0.001
0.001
0.001
0.000
0.
0.
0.
0.
0.000
0.000
0.001
0.002
0.004
0.006
0.004
-0.017
-0.133
-0.328
-0.216
0.918
1.385
-0.127
-0.600
-0.439
28.903
1913.622
112.183
29.090
2.450
20.544
1.208
-0.386
-0.106
0.467
1.811
119.999
999.798
145.118
-0.571
-0.299
-0.015
0.
0.001
0.001
0.000
0.
0.
0.
0.000
0.000
0.001
0.001
0.002
0.002
-0.001
-0.004
-0.015
-0.065
-0.210
-0.270
5.704
27.306
13.835
1.288
0.430
171.027
100143.188
210.789
100.936
0.109
-0.391
-0.617
-0.274
0.324
0.340
17.316
35.494
988.015
89725.258
4.006
-0.463
-0.021
0.000
0.001
0.001
0.000
0.
0.
0.
0.000
0.001
0.001
0.001
-0.003
-0.029
-0.079
-0.069
-0.013
-0.020
3.819
20.101
22.845
225.903
100002.453
155.424
0.454
300.946
81834.117
40.715
1.486
4466.608
158.252
6.972
16.647
332.970
11.146
157.384
131.497
2.246
17.691
-0.573
-0.213
-0.011
0.000
0.001
0.000
0.000
0.
0.
0.000
0.000
0.001
0.002
-0.002
-0.046
-0.438
-0.563
-0.427
6.232
14.136
13.724
105.125
3.058
24.886
3382.132
42.474
0.068
7.136
64.533
1.706
0.393
2692.732
25802.590
553.637
358.754
14375.056
62.300
159.356
129.759
0.209
-0.612
-0.281
-0.034
-0.002
0.001
0.001
0.000
0.000
0.
0.
0.000
0.001
0.002
0.002
-0.008
-0.208
-0.579
90.020
12.826
901.146
6957.432
11.136
4.948
0.245
0.146
1.185
0.258
0.090
0.454
0.029
-0.257
1.106
50.312
100404.977
742.076
34.836
207.320
9.824
4.663
0.706
-0.036
-0.048
-0.018
-0.001
0.002
0.001
0.001
0.000
0.
0.
0.
0.000
0.001
0.002
0.002
-0.011
-0.311
-0.276
2360.338
320.135
93.731
171.077
4.270
7.660
-0.283
0.166
16.571
23.004
50.630
1375.861
12.015
-0.080
6.639
542.081
4217.935
100158.922
2.914
0.655
13.492
32.871
0.651
-0.053
-0.012
0.001
0.004
0.003
0.001
0.000
0.000
0.
0.
0.
0.000
0.002
0.003
0.004
-0.004
-0.124
-0.517
0.257
3.037
3.018
0.133
791.139
100002.430
2.578
2.102
2141.926
7863.214
8779.331
100003.266
118.675
0.031
0.982
29.180
15.082
0.577
493.361
12.803
6.739
0.804
-0.104
-0.055
-0.009
0.003
0.004
0.003
0.001
0.000
0.
0.
0.
0.
0.000
0.002
0.004
0.005
0.001
-0.027
-0.147
-0.219
1.538
5.300
0.589
16.357
439.086
-0.313
0.256
43.775
523.103
546.265
84.958
2.791
-0.046
8.392
81816.438
7879.410
1.630
251.519
438.786
100045.789
82.534
-0.028
-0.051
-0.011
0.002
0.004
0.003
0.001
0.000
0.
0.
0.
0.000
0.001
0.002
0.004
0.005
-0.004
-0.084
-0.434
0.683
198.099
100012.758
1188.159
-0.469
-0.432
5.794
15.073
4.527
0.937
0.610
0.004
-0.077
-0.073
2.448
809.516
271.557
0.521
0.854
45.795
22027.424
14347.030
0.187
-0.048
-0.014
0.000
0.003
0.002
0.001
0.000
0.
0.
0.
0.000
0.001
0.002
0.004
0.003
-0.018
-0.366
-0.167
314.555
552.143
8198.104
11.239
0.192
28.425
61.928
407.820
19561.533
17.640
-0.044
1.034
8.905
0.848
-0.029
0.506
0.342
-0.041
-0.062
0.140
0.915
0.400
0.637
0.001
-0.013
-0.001
0.003
0.002
0.001
0.000
0.
0.
0.
0.001
0.001
0.002
0.002
-0.001
-0.028
-0.485
1.756
2676.907
52.047
8.512
-0.133
0.719
186.918
193.750
298.029
15018.285
17.008
0.021
42.468
4824.524
30.752
0.022
-0.078
0.316
8.909
3.226
0.005
-0.082
0.947
2.785
0.104
-0.011
-0.001
0.003
0.002
0.001
0.000
0.
0.
0.
0.001
0.001
0.000
-0.003
-0.010
-0.030
-0.193
-0.551
-0.203
0.877
5.697
18.262
13.691
7.187
625.195
1139.380
4247.090
23.110
-0.264
9.413
225.632
8.183
0.061
-0.079
2.598
362.378
59.311
0.183
-0.348
-0.369
-0.156
-0.038
-0.010
0.000
0.003
0.002
0.001
0.000
0.
0.
0.
0.001
0.000
-0.002
-0.010
-0.018
-0.025
-0.047
-0.117
-0.045
141.955
95338.703
52374.613
17154.729
47.374
90.838
70.011
95362.078
26851.648
140.901
-0.368
9.520
28.679
0.659
-0.136
0.303
12.011
3.996
-0.023
-0.076
0.958
0.160
-0.029
-0.010
0.002
0.003
0.002
0.001
0.000
0.
0.
0.
0.001
0.
-0.004
-0.015
-0.019
0.009
0.063
0.064
0.139
129.779
60604.094
796.100
474.447
16.104
22.312
2.844
30.503
11390.337
89.341
-0.496
15.078
50.154
0.908
-0.121
-0.134
-0.050
-0.057
0.292
6.418
26.690
2.807
-0.004
-0.007
0.002
0.003
0.002
0.001
0.
0.
0.
0.
0.001
0.000
-0.005
-0.031
-0.182
-0.085
-0.088
-0.390
-0.094
0.620
4.098
0.920
1.116
16.758
0.901
0.128
13.546
0.293
2.552
14.104
1.584
0.765
-0.010
-0.064
-0.072
-0.072
-0.029
3.928
6364.427
9.059
0.445
-0.037
-0.008
0.002
0.003
0.002
0.001
0.
0.
0.
0.
0.001
0.
-0.004
-0.034
-0.334
-0.354
-0.314
-0.529
-0.143
-0.406
-0.355
85.337
3.323
14.474
13.238
5.787
1668.490
406.265
75.280
5978.201
22.705
0.655
-0.114
-0.075
-0.072
-0.062
0.023
0.535
34.531
0.170
-0.379
-0.058
-0.006
0.002
0.002
0.001
0.000
0.
0.
0.
0.
0.001
0.000
-0.001
-0.017
-0.165
-0.516
-0.534
-0.438
-0.064
-0.607
50.567
100006.195
1000.341
45245.184
22422.043
184.978
35727.332
461.374
617.046
100035.711
291.693
-0.298
-0.357
-0.025
0.061
-0.098
-0.105
-0.033
-0.178
-0.381
-0.282
-0.038
-0.002
0.002
0.002
0.001
0.000
0.
0.
0.
0.
0.001
0.001
0.000
-0.003
-0.025
-0.091
-0.121
-0.052
-0.023
-0.400
0.090
279.636
78.826
1006.428
732.372
75.676
7580.420
418.398
6.347
123.297
1628.038
-0.046
-0.314
5.822
7.896
0.096
-0.363
-0.330
-0.130
-0.151
-0.061
-0.008
0.002
0.003
0.001
0.001
0.000
0.
0.
0.
0.
0.000
0.001
0.001
0.001
-0.001
-0.004
-0.004
0.001
0.000
-0.053
-0.242
-0.036
0.285
0.768
0.584
0.315
790.792
493.262
-0.667
2.176
0.181
6.260
49.524
86.841
106.062
32.022
100.708
-0.575
-0.202
-0.015
-0.004
0.002
0.003
0.002
0.001
0.000
0.
0.
0.
0.
0.
0.000
0.000
0.001
0.001
0.001
0.002
0.003
0.005
0.006
-0.001
-0.021
-0.031
0.037
0.206
-0.056
-0.392
-0.411
1.065
2.934
19.993
69.492
60.608
100018.672
5094.005
10274.130
4573.241
26627.492
0.115
-0.302
-0.010
0.004
0.004
0.003
0.001
0.001
0.000
0.
0.
0.
0.
0.
0.
0.000
0.000
0.001
0.001
0.002
0.003
0.004
0.005
0.003
-0.007
-0.019
0.029
0.174
-0.025
-0.095
0.206
108.509
443.226
266.340
100021.570
11765.389
5186.260
32.904
61.441
22.619
3.526
-0.410
-0.119
-0.003
0.004
0.004
0.002
0.001
0.000
0.
0.
0.
0.
0.
0.
0.
0.
0.000
0.000
0.000
0.001
0.002
0.003
0.004
0.003
-0.003
-0.013
-0.016
-0.016
-0.035
-0.043
0.258
22.840
65.361
58.934
11539.390
416.915
238.140
0.688
-0.226
0.008
-0.081
-0.098
-0.015
0.002
0.003
0.002
0.001
0.000
0.
0.
0.
0.
0.
0.
0.
0.
0.
0.
0.
0.000
0.000
0.001
0.002
0.002
0.002
0.000
-0.007
-0.013
-0.017
-0.026
-0.029
0.014
0.285
0.231
0.166
1.531
0.526
0.831
-0.239
-0.216
-0.036
-0.012
-0.005
0.001
0.003
0.002
0.002
0.000
0.
0.
0.
0.
0.
0.
0.
0.
0.
0.
0.
0.
0.
0.
0.000
0.001
0.002
0.002
0.001
-0.001
-0.004
-0.007
-0.009
-0.015
-0.025
-0.153
-0.296
-0.135
-0.090
-0.334
-0.377
-0.188
-0.042
-0.007
0.
0.002
0.003
0.002
0.001
0.001
0.000
0.
0.
0.
0.
0.
0.
0.
0.
0.
0.
0.
0.
0.
0.
0.
0.000
0.001
0.001
0.001
0.001
0.001
0.000
-0.001
-0.004
-0.009
-0.043
-0.069
-0.036
-0.016
-0.029
-0.034
-0.016
-0.002
0.002
0.003
0.003
0.002
0.001
0.001
0.000
0.
0.
0.
0.
0.
0.
0.
0.
0.
0.
0.
0.
0.
0.
0.
0.
0.000
0.000
0.001
0.001
0.001
0.002
0.002
0.002
0.001
0.000
-0.004
-0.006
-0.003
0.000
0.001
0.001
0.002
0.003
0.003
0.002
0.002
0.001
0.001
0.000
0.
0.
0.
0.
0.
0.
0.
0.
0.
0.
0.
0.
0.
0.
0.
0.
0.
0.
0.000
0.000
0.001
0.001
0.001
0.001
0.002
0.002
0.002
0.002
0.001
0.002
0.003
0.003
0.003
0.003
0.002
0.002
0.001
0.001
0.001
0.000
0.
0.
0.
0.
0.
0.
0.
0.
0.
0.
0.
0.
0.
0.
0.
0.
0.
0.
0.
0.
0.
0.000
0.000
0.001
0.001
0.001
0.001
0.001
0.001
0.002
0.002
0.002
0.002
0.001
0.001
0.001
0.000
0.000
0.000
0.
0.
0.
0.
0.
0.
0.
0.
0.
0.
0.
0.
0.
0.
0.
0.
0.
0.
0.
0.
0.
0.
0.
0.
0.
0.
0.
0.
0.
0.
0.
0.
0.
0.
0.
0.
0.
0.
0.
0.
0.
0.
0.
0.
0.
0.
0.
0.
0.
0.
0.
0.
0.
0.
0.
0.
0.
0.
0.
0.
0.
0.
0.
0.
0.
0.
0.
0.
0.
0.
0.
0.
0.
0.
0.
0.
0.
0.
0.
0.
0.
0.
0.
0.
0.
0.
0.
0.
0.
0.
0.
0.
0.
0.
0.
0.
0.
0.
0.
0.
0.
0.
0.
0.
0.
0.
0.
0.
0.
0.
0.
0.
0.
0.
0.
0.
0.
0.
0.
0.
0.
0.
0.
0.
0.
0.
0.
0.
0.
0.
0.
0.
0.
0.
0.
0.
0.
0.
0.
0.
0.
0.
0.
0.
0.
0.
0.
0.
0.
0.
0.
0.
0.
0.
0.
0.
0.
0.
0.
0.
0.
0.
0.
0.
0.
0.
0.
0.
0.
0.
0.
0.
0.
0.
0.
0.
0.
0.
0.
0.
0.
0.
0.
0.
0.
0.
0.
0.
0.
0.
0.
0.
0.
0.
0.
0.
0.
0.
0.
0.
0.
0.
0.
0.
0.
0.
0.
0.
0.
0.
0.
0.
0.
0.
0.
0.
0.
0.
0.
0.
0.
0.
0.
0.
0.
0.
0.
0.
0.
0.
0.
0.
0.
0.
0.
0.
0.
0.
0.
0.
0.
0.
0.
0.
0.
0.
0.
0.
0.
0.
0.
0.
0.
0.
0.
0.
0.
0.
0.
0.
0.
0.
0.
0.
0.
0.
0.
0.
0.
0.
0.
0.
0.
0.
0.
0.
0.
0.
0.
0.
0.
0.
0.
0.
0.
0.
0.
0.
0.
0.
0.
0.
0.
0.
0.
0.
0.
0.
0.
0.
0.
0.
0.
0.
0.
0.
0.
0.
0.
0.
0.
0.
0.
0.
0.
0.
0.
0.
0.
0.
0.
0.
0.
0.
0.
0.
0.
0.
0.
0.
0.
0.
0.
0.
0.
0.
0.
0.
0.
0.
0.
0.
0.
0.
0.
0.
0.
0.
0.
0.
0.
0.
0.
0.
0.
0.
0.
0.
0.
0.
0.
0.
0.
0.
0.
0.
0.
0.
0.
0.
0.
0.
0.
0.
0.
0.
0.
0.
0.
0.
0.
0.
0.
0.
0.
0.
0.
0.
0.
0.
0.
0.
0.
0.
0.
0.
0.
0.
0.
0.
0.
0.
0.
0.
0.
0.
0.
0.
0.
0.
0.
0.
0.
0.
0.
0.
0.
0.
0.
0.
0.
0.
0.
0.
0.
0.
0.
0.
0.
0.
0.
0.
0.
0.
0.
0.
0.
0.
0.
0.
0.
0.
0.
0.
0.
0.
0.
0.
0.
0.
0.
0.
0.
0.
0.
0.
0.
0.
0.
0.
0.
0.
0.
0.
0.
0.
0.
0.
0.
0.
0.
0.
0.
0.
0.
0.
0.
0.
0.
0.
0.
0.
0.
0.
0.
0.
0.
0.
0.
0.
0.
0.
0.
0.
0.
0.
0.
0.
0.
0.
0.
0.
0.
0.
0.
0.
0.
0.
0.
0.
0.
0.
0.
0.
0.
0.
0.
0.
0.
0.
0.
0.
0.
0.
0.
0.
0.000
0.000
0.000
0.000
0.000
0.
0.
0.
0.
0.
0.
0.
0.
0.
0.
0.
0.
0.
0.
0.
0.
0.
0.
0.
0.
0.
0.
0.
0.
0.
0.
0.
0.
0.
0.
0.
0.
0.
0.000
0.000
0.000
0.000
0.000
0.000
0.000
0.000
0.000
0.000
0.
0.
0.
0.
0.
0.
0.
0.
0.
0.
0.
0.
0.
0.
0.
0.
0.
0.
0.
0.
0.
0.
0.
0.
0.
0.
0.
0.
0.
0.
0.000
0.000
0.000
0.001
0.001
0.001
0.001
0.001
0.001
0.001
0.001
0.000
0.
0.
0.
0.
0.
0.
0.
0.
0.
0.
0.
0.
0.
0.
0.
0.
0.
0.
0.
0.
0.
0.
0.
0.
0.
0.
0.
0.000
0.000
0.001
0.001
0.001
0.001
0.001
0.001
0.001
0.001
0.001
0.001
0.001
0.001
0.000
0.
0.
0.
0.
0.
0.
0.
0.
0.
0.
0.
0.
0.
0.
0.
0.
0.
0.
0.
0.
0.
0.
0.
0.
0.000
0.000
0.001
0.001
0.001
0.002
0.002
0.002
0.001
0.000
-0.001
-0.001
0.000
0.001
0.001
0.001
0.001
0.000
0.
0.
0.
0.
0.
0.
0.
0.
0.
0.
0.
0.
0.
0.
0.
0.
0.
0.
0.
0.
0.
0.
0.000
0.001
0.001
0.001
0.002
0.003
0.003
0.003
0.002
-0.001
-0.003
-0.005
-0.004
-0.002
0.
0.001
0.001
0.001
0.000
0.000
0.
0.
0.
0.
0.
0.
0.
0.
0.
0.
0.
0.
0.
0.
0.
0.
0.
0.
0.
0.
0.000
0.001
0.001
0.001
0.002
0.003
0.004
0.004
0.003
0.001
-0.003
-0.006
-0.007
-0.007
-0.004
-0.001
0.000
0.001
0.001
0.000
0.000
0.
0.
0.
0.
0.
0.
0.
0.
0.
0.
0.
0.
0.
0.
0.
0.
0.
0.
0.
0.000
0.001
0.001
0.001
0.002
0.003
0.003
0.004
0.004
0.003
-0.001
-0.005
-0.008
-0.009
-0.008
-0.005
-0.001
0.000
0.001
0.001
0.001
0.000
0.000
0.000
0.000
0.
0.
0.
0.
0.
0.
0.
0.
0.
0.
0.
0.
0.
0.
0.
0.000
0.000
0.001
0.001
0.002
0.003
0.004
0.004
0.004
0.002
0.000
-0.003
-0.006
-0.009
-0.009
-0.007
-0.002
0.000
0.001
0.001
0.001
0.001
0.000
0.000
0.000
0.000
0.000
0.
0.
0.
0.
0.
0.
0.
0.
0.
0.
0.
0.
0.
0.
0.000
0.001
0.002
0.002
0.003
0.003
0.004
0.004
0.001
-0.005
-0.009
-0.011
-0.010
-0.007
-0.005
-0.002
0.001
0.002
0.002
0.003
0.002
0.001
0.001
0.000
0.000
0.000
0.000
0.000
0.
0.
0.
0.
0.
0.
0.
0.
0.
0.
0.000
0.000
0.001
0.001
0.002
0.002
0.003
0.004
0.005
0.005
0.003
-0.004
-0.013
-0.014
-0.015
-0.014
-0.009
-0.002
0.002
0.004
0.004
0.004
0.003
0.003
0.002
0.002
0.001
0.001
0.000
0.000
0.000
0.000
0.
0.
0.
0.
0.
0.
0.
0.
0.000
0.000
0.001
0.001
0.002
0.002
0.003
0.004
0.005
0.005
0.006
0.002
-0.006
0.004
0.491
0.562
0.005
-0.014
-0.004
0.002
0.003
0.002
0.002
0.003
0.002
0.002
0.002
0.001
0.001
0.001
0.000
0.000
0.000
0.
0.
0.
0.
0.
0.
0.
0.000
0.000
0.001
0.001
0.002
0.002
0.002
0.003
0.003
0.005
0.006
0.006
0.000
-0.014
0.253
22.339
26.173
0.329
-0.048
-0.028
-0.012
-0.010
-0.011
-0.009
-0.005
-0.001
0.000
0.001
0.002
0.001
0.001
0.001
0.000
0.000
0.
0.
0.
0.
0.
0.
0.000
0.000
0.001
0.001
0.001
0.002
0.002
0.002
0.002
0.001
0.003
0.004
0.005
-0.009
-0.088
-0.088
9.434
11.138
-0.193
-0.561
-0.330
-0.077
-0.033
-0.026
-0.024
-0.022
-0.016
-0.006
0.000
0.002
0.002
0.001
0.001
0.000
0.000
0.
0.
0.
0.
0.
0.
0.000
0.001
0.001
0.001
0.002
0.002
0.000
-0.002
-0.004
-0.004
-0.005
-0.003
0.000
-0.048
-0.506
-0.503
-0.223
-0.388
-0.189
13.442
-0.603
-0.322
-0.016
0.357
1.540
0.176
-0.027
-0.021
-0.006
0.001
0.002
0.001
0.001
0.000
0.
0.
0.
0.
0.
0.
0.
0.000
0.001
0.001
0.001
0.002
0.000
-0.010
-0.034
-0.036
-0.011
-0.018
-0.047
-0.017
-0.095
-0.626
0.868
0.498
-0.481
176.674
48274.309
18.630
0.056
0.778
10.612
141.098
7.820
2.024
0.027
-0.013
-0.001
0.002
0.002
0.001
0.000
0.
0.
0.
0.
0.
0.
0.
0.000
0.001
0.001
0.002
0.002
-0.003
-0.046
-0.223
-0.284
-0.215
-0.247
-0.316
-0.091
-0.075
-0.585
-0.561
0.208
0.243
13.347
100117.938
10229.983
8.323
0.589
58.687
100034.031
1233.381
100556.164
4.660
-0.016
-0.003
0.002
0.002
0.001
0.001
0.000
0.
0.
0.
0.
0.
0.
0.000
0.001
0.001
0.002
0.002
-0.003
-0.065
-0.346
-0.476
-0.483
-0.505
-0.515
-0.174
-0.078
-0.128
-0.163
1.458
1.095
14.484
4108.921
522.257
4.041
0.050
28.366
29524.994
286.021
69.262
0.279
-0.027
-0.008
0.001
0.002
0.001
0.001
0.000
0.
0.
0.
0.
0.
0.
0.
0.001
0.001
0.002
0.003
0.001
-0.025
-0.132
-0.442
-0.589
-0.608
0.297
1.157
-0.017
-0.011
0.351
0.594
0.395
9.781
2107.230
6238.972
24.708
0.151
0.163
2.624
0.707
0.092
-0.115
-0.135
-0.056
-0.008
0.000
0.001
0.001
0.001
0.000
0.
0.
0.
0.
0.
0.
0.000
0.001
0.003
0.004
0.005
-0.002
-0.165
-0.514
89.428
25.784
731.649
4280.781
4.625
-0.051
-0.006
-0.048
-0.094
1.442
4283.192
100065.133
43.308
0.305
0.010
0.291
3.082
0.663
-0.298
-0.424
-0.295
-0.039
-0.006
0.001
0.001
0.001
0.000
0.
0.
0.
0.
0.
0.
0.000
0.001
0.003
0.005
0.006
-0.003
-0.194
-0.611
113.090
160.985
8150.216
100001.305
11.160
-0.091
-0.127
-0.071
-0.031
-0.012
4.643
11.436
2.567
0.281
0.389
9.168
1534.060
59.219
0.136
-0.251
-0.432
-0.126
-0.027
-0.002
0.001
0.001
0.000
0.000
0.
0.
0.
0.
0.000
0.000
0.001
0.003
0.005
0.007
0.002
-0.066
-0.588
-0.210
38.996
71.250
14.690
0.296
-0.143
-0.165
1.073
4.217
0.593
-0.124
-0.284
-0.068
-0.067
-0.006
4.987
399.573
28.333
0.334
0.486
-0.357
-0.542
-0.090
-0.006
0.001
0.001
0.000
0.000
0.
0.
0.
0.000
0.000
0.001
0.002
0.003
0.004
0.004
0.002
-0.015
-0.080
-0.172
0.100
0.247
0.094
0.245
-0.034
0.032
17.906
239.712
18.806
-0.457
-0.583
-0.584
0.185
0.123
0.037
0.732
0.208
0.102
0.155
-0.025
-0.524
-0.142
-0.008
0.000
0.001
0.000
0.000
0.
0.
0.
0.000
0.001
0.002
0.002
0.000
-0.008
-0.024
-0.025
-0.018
-0.043
-0.075
-0.074
-0.009
0.892
8.315
1.129
0.281
364.319
100187.320
92.113
1.515
8666.814
244.327
367.713
401.488
6.393
0.175
0.196
0.156
-0.328
-0.427
-0.466
-0.065
-0.004
0.001
0.001
0.000
0.000
0.
0.
0.000
0.000
0.001
0.002
0.001
-0.014
-0.111
-0.314
-0.248
0.067
0.132
-0.027
-0.015
-0.045
0.415
3.751
0.554
-0.018
8.449
79.305
3.376
0.683
5107.444
60764.176
34706.891
45667.680
10732.009
4.193
0.031
0.124
-0.142
-0.197
-0.080
-0.012
0.000
0.001
0.001
0.000
0.000
0.
0.
0.000
0.001
0.002
0.002
-0.002
-0.054
-0.493
-0.583
-0.497
1.020
1.841
-0.061
-0.200
-0.112
-0.051
0.110
0.769
0.172
0.061
0.173
-0.081
-0.427
4.777
614.971
86.751
67.345
4476.967
48.201
-0.584
-0.549
-0.080
-0.020
-0.005
0.002
0.002
0.001
0.000
0.000
0.
0.
0.
0.000
0.001
0.002
0.003
-0.003
-0.070
-0.492
-0.420
-0.283
0.395
0.365
-0.580
-0.609
-0.472
-0.065
7.432
446.125
28.690
17.913
1.044
-0.083
-0.059
0.479
8.890
2.745
0.235
0.184
-0.412
-0.144
-0.594
-0.123
-0.008
0.004
0.004
0.003
0.001
0.000
0.000
0.
0.
0.
0.000
0.001
0.003
0.004
-0.002
-0.039
-0.217
-0.218
1.215
16.367
1.500
-0.585
0.377
-0.518
-0.074
16.157
3852.413
2740.954
207.410
4.552
-0.076
-0.005
0.547
-0.108
7.500
100001.773
576.315
12.734
-0.533
-0.576
-0.083
-0.005
0.004
0.005
0.003
0.001
0.000
0.
0.
0.
0.
0.001
0.002
0.004
0.004
-0.001
-0.023
-0.069
0.648
48.883
503.621
16.321
-0.477
-0.602
-0.258
0.414
1.527
250.594
273.131
4.793
-0.132
-0.180
0.265
14.008
7.324
3.043
26676.531
100251.734
2440.726
3.037
-0.162
-0.044
-0.004
0.004
0.004
0.002
0.001
0.
0.
0.
0.
0.000
0.001
0.003
0.004
0.004
-0.005
-0.050
-0.192
11.817
100004.922
7009.246
3.956
-0.311
0.654
225.317
1110.376
5.828
0.639
0.399
-0.293
-0.533
-0.255
0.056
3.736
2.205
-0.198
6.335
1118.776
105.226
23.527
-0.142
-0.050
-0.006
0.003
0.004
0.002
0.001
0.000
0.
0.
0.
0.000
0.001
0.003
0.004
0.001
-0.014
-0.127
-0.637
2.135
509.905
170.209
1.089
1.000
899.986
12346.388
100110.273
2411.357
9.609
-0.121
2.353
30.322
2.090
0.075
-0.063
-0.342
-0.357
0.351
4.231
1.930
0.335
-0.658
-0.122
-0.011
0.002
0.003
0.002
0.001
0.000
0.
0.
0.
0.001
0.001
0.001
0.000
-0.008
-0.030
-0.163
-0.640
0.163
12.647
13.317
1.200
4.438
60603.484
60664.840
210.291
2258.661
9.959
0.114
224.904
100004.602
149.275
8.616
0.413
-0.481
-0.265
0.626
39.484
726.831
1626.762
-0.581
-0.238
-0.014
0.002
0.003
0.002
0.001
0.000
0.
0.
0.
0.001
0.000
-0.002
-0.011
-0.023
-0.038
-0.082
-0.264
-0.378
0.008
0.379
1.386
12.583
59.008
100036.445
11939.906
95336.359
8.135
-0.446
34.458
3343.992
1139.793
30.576
1.368
-0.439
0.120
3.509
10.108
24.604
63.015
-0.625
-0.171
-0.010
0.003
0.003
0.002
0.000
0.000
0.
0.
0.
0.001
-0.001
-0.008
-0.019
0.020
0.186
1.089
11.200
1.588
2.109
20.903
100.212
100014.508
15310.079
100215.875
66.499
88.078
1.707
-0.647
0.921
869.710
13220.076
10.448
-0.409
-0.651
-0.360
2.167
8.672
3.406
-0.557
-0.428
-0.056
-0.005
0.003
0.003
0.002
0.001
0.
0.
0.
0.
0.001
-0.002
-0.012
-0.017
0.454
8.786
46.104
109.818
8.309
2.009
19.303
54.476
19631.811
839.724
102395.023
2363.258
-0.210
-0.073
-0.573
0.597
2394.996
100000.188
13.879
-0.464
-0.633
-0.392
2.290
15.731
8.136
-0.342
-0.191
-0.036
-0.004
0.003
0.003
0.001
0.001
0.
0.
0.
0.
0.000
-0.002
-0.014
-0.055
0.051
25.130
500.117
5.004
0.400
-0.169
0.157
37.919
290.968
2.626
3924.538
197.361
4.042
3.207
6.957
0.561
3.267
8.276
0.226
-0.274
-0.362
0.053
16.439
26.345
2.001
0.722
-0.618
-0.123
-0.008
0.002
0.003
0.001
0.001
0.
0.
0.
0.
0.000
-0.001
-0.010
-0.106
-0.544
391.551
23034.756
2.436
-0.525
-0.594
-0.609
3.863
62.588
0.055
-0.116
0.661
520.866
636.357
1031.584
228.106
3.796
-0.290
-0.110
-0.216
-0.438
-0.231
2.035
78.178
257.148
700.915
-0.543
-0.233
-0.011
0.002
0.002
0.001
0.000
0.
0.
0.
0.
0.001
0.000
-0.004
-0.050
-0.582
-0.407
2.418
-0.614
-0.592
-0.606
-0.617
14.285
0.228
20.627
16.214
2.113
507.210
15138.951
70573.984
22585.744
4490.142
0.338
0.079
2.200
2.003
-0.351
0.231
13.821
6.963
10.965
-0.593
-0.150
-0.006
0.002
0.002
0.001
0.000
0.
0.
0.
0.
0.001
0.001
0.000
-0.009
-0.078
-0.334
-0.415
-0.179
-0.379
-0.455
-0.456
-0.340
0.110
6.151
5.007
0.810
5.087
12.873
21.248
1025.513
100001.000
3.834
12.418
2402.808
5444.008
3.149
-0.322
0.536
-0.388
-0.543
-0.285
-0.032
0.
0.002
0.001
0.001
0.000
0.
0.
0.
0.
0.000
0.001
0.001
0.
-0.005
-0.014
-0.016
-0.010
-0.037
-0.049
-0.126
-0.181
1.705
6.504
0.515
-0.098
-0.199
-0.501
-0.524
-0.353
1.007
-0.209
11.636
3541.840
9043.834
4.706
-0.583
-0.589
-0.325
-0.049
-0.018
-0.001
0.002
0.002
0.001
0.000
0.
0.
0.
0.
0.
0.000
0.000
0.001
0.001
0.001
0.002
0.003
0.004
0.002
-0.005
-0.026
0.034
16.777
300.067
5.849
-0.084
-0.186
8.525
22.808
59.911
7.599
14.794
511.227
29541.600
11542.478
4.223
-0.325
-0.603
-0.097
-0.003
0.003
0.004
0.003
0.001
0.000
0.000
0.
0.
0.
0.
0.
0.000
0.000
0.000
0.001
0.001
0.002
0.004
0.005
0.005
-0.001
-0.017
0.030
11.338
156.200
4.145
0.404
4.039
6964.972
100100.328
100021.250
849.211
5452.498
2722.015
36.666
26.104
0.442
-0.413
-0.372
-0.041
0.001
0.004
0.003
0.001
0.001
0.000
0.
0.
0.
0.
0.
0.
0.
0.000
0.000
0.000
0.001
0.001
0.003
0.004
0.004
0.001
-0.013
-0.021
0.310
1.563
0.198
0.803
31.056
1775.580
2425.625
1719.557
93.542
539.184
100142.047
113.174
-0.543
-0.071
-0.093
-0.040
-0.005
0.003
0.003
0.002
0.001
0.000
0.
0.
0.
0.
0.
0.
0.
0.
0.
0.
0.000
0.000
0.000
0.001
0.002
0.003
0.001
-0.006
-0.016
-0.013
0.015
-0.032
0.022
4.803
65.599
5.236
0.118
-0.011
8.761
1129.301
2.789
-0.516
-0.045
-0.008
-0.001
0.002
0.003
0.002
0.001
0.000
0.
0.
0.
0.
0.
0.
0.
0.
0.
0.
0.
0.
0.
0.
0.000
0.001
0.001
0.001
-0.001
-0.007
-0.012
-0.017
-0.025
-0.030
-0.064
0.165
-0.106
-0.613
-0.168
-0.594
-0.543
-0.462
-0.099
-0.009
0.001
0.003
0.003
0.002
0.001
0.000
0.000
0.
0.
0.
0.
0.
0.
0.
0.
0.
0.
0.
0.
0.
0.
0.000
0.001
0.001
0.001
0.001
-0.001
-0.003
-0.004
-0.007
-0.019
-0.080
-0.268
-0.463
-0.198
-0.031
-0.055
-0.079
-0.037
-0.006
0.002
0.003
0.003
0.002
0.001
0.000
0.000
0.
0.
0.
0.
0.
0.
0.
0.
0.
0.
0.
0.
0.
0.
0.
0.
0.000
0.001
0.001
0.001
0.001
0.001
0.001
0.
-0.002
-0.010
-0.029
-0.037
-0.016
-0.003
-0.001
-0.001
0.001
0.002
0.002
0.002
0.001
0.001
0.000
0.000
0.
0.
0.
0.
0.
0.
0.
0.
0.
0.
0.
0.
0.
0.
0.
0.
0.
0.
0.000
0.001
0.001
0.001
0.001
0.002
0.002
0.001
0.001
0.
0.000
0.001
0.002
0.003
0.002
0.003
0.002
0.002
0.001
0.001
0.000
0.
0.
0.
0.
0.
0.
0.
0.
0.
0.
0.
0.
0.
0.
0.
0.
0.
0.
0.
0.
0.
0.000
0.000
0.001
0.001
0.001
0.001
0.001
0.001
0.001
0.001
0.002
0.002
0.002
0.001
0.001
0.001
0.000
0.000
0.000
0.
0.
0.
0.
0.
0.
0.
0.
0.
0.
0.
0.
0.
0.
0.
0.
0.
0.
0.
0.
0.
0.
0.
0.
0.
0.
0.
0.
0.
0.
0.
0.
0.
0.
0.
0.
0.
0.
0.
0.
0.
0.
0.
0.
0.
0.
0.
0.
0.
0.
0.
0.
0.
0.
0.
0.
0.
0.
0.
0.
0.
0.
0.
0.
0.
0.
0.
0.
0.
0.
0.
0.
0.
0.
0.
0.
0.
0.
0.
0.
0.
0.
0.
0.
0.
0.
0.
0.
0.
0.
0.
0.
0.
0.
0.
0.
0.
0.
0.
0.
0.
0.
0.
0.
0.
0.
0.
0.
0.
0.
0.
0.
0.
0.
0.
0.
0.
0.
0.
0.
0.
0.
0.
0.
0.
0.
0.
0.
0.
0.
0.
0.
0.
0.
0.
0.
0.
0.
0.
0.
0.
0.
0.
0.
0.
0.
0.
0.
0.
0.
0.
0.
0.
0.
0.
0.
0.
0.
0.
0.
0.
0.
0.
0.
0.
0.
0.
0.
0.
0.
0.
0.
0.
0.
0.
0.
0.
0.
0.
0.
0.
0.
0.
0.
0.
0.
0.
0.
0.
0.
0.
0.
0.
0.
0.
0.
0.
0.
0.
0.
0.
0.
0.
0.
0.
0.
0.
0.
0.
0.
0.
0.
0.
0.
0.
0.
0.
0.
0.
0.
0.
0.
0.
0.
0.
0.
0.
0.
0.
0.
0.
0.
0.
0.
0.
0.
0.
0.
0.
0.
0.
0.
0.
0.
0.
0.
0.
0.
0.
0.
0.
0.
0.
0.
0.
0.
0.
0.
0.
0.
0.
0.
0.
0.
0.
0.
0.
0.
0.
0.
0.
0.
0.
0.
0.
0.
0.
0.
0.
0.
0.
0.
0.
0.
0.
0.
0.
0.
0.
0.
0.
0.
0.
0.
0.
0.
0.
0.
0.
0.
0.
0.
0.
0.
0.
0.
0.
0.
0.
0.
0.
0.
0.
0.
0.
0.
0.
0.
0.
0.
0.
0.
0.
0.
0.
0.
0.
0.
0.
0.
0.
0.
0.
0.
0.
0.
0.
0.
0.
0.
0.
0.
0.
0.
0.
0.
0.
0.
0.
0.
0.
0.
0.
0.
0.
0.
0.
0.
0.
0.
0.
0.
0.
0.
0.
0.
0.
0.
0.
0.
0.
0.
0.
0.
0.
0.
0.
0.
0.
0.
0.
0.
0.
0.
0.
0.
0.
0.
0.
0.
0.
0.
0.
0.
0.
0.
0.
0.
0.
0.
0.
0.
0.
0.
0.
0.
0.
0.
0.
0.
0.
0.
0.
0.
0.
0.
0.
0.
0.
0.
0.
0.
0.
0.
0.
0.
0.
0.
0.
0.
0.
0.
0.
0.
0.
0.
0.
0.
0.
0.
0.
0.
0.
0.
0.
0.
0.
0.
0.
0.
0.
0.
0.
0.
0.
0.
0.
0.
0.
0.
0.
0.
0.
0.
0.
0.
0.
0.
0.
0.
0.
0.
0.
0.
0.
0.
0.
0.
0.
0.
0.
0.
0.
0.
0.
0.
0.
0.
0.
0.
0.
0.
0.
0.
0.
0.
0.
0.
0.
0.
0.
0.
0.
0.
0.
0.
0.
0.
0.
0.
0.
0.
0.
0.
0.
0.
0.
0.
0.
0.
0.
0.
0.
0.
0.
0.000
0.000
0.000
0.000
0.000
0.000
0.000
0.
0.
0.
0.
0.
0.
0.
0.
0.
0.
0.
0.
0.
0.
0.
0.
0.
0.
0.
0.
0.
0.
0.
0.
0.
0.
0.
0.
0.
0.
0.
0.000
0.000
0.000
0.000
0.001
0.001
0.001
0.001
0.001
0.001
0.000
0.000
0.
0.
0.
0.
0.
0.
0.
0.
0.
0.
0.
0.
0.
0.
0.
0.
0.
0.
0.
0.
0.
0.
0.
0.
0.
0.
0.
0.
0.000
0.000
0.001
0.001
0.001
0.001
0.001
0.001
0.001
0.001
0.001
0.001
0.000
0.000
0.
0.
0.
0.
0.
0.
0.
0.
0.
0.
0.
0.
0.
0.
0.
0.
0.
0.
0.
0.
0.
0.
0.
0.
0.000
0.000
0.000
0.001
0.001
0.002
0.002
0.002
0.001
0.
0.000
0.000
0.000
0.001
0.001
0.001
0.000
0.000
0.
0.
0.
0.
0.
0.
0.
0.
0.
0.
0.
0.
0.
0.
0.
0.
0.
0.
0.
0.
0.
0.
0.000
0.001
0.001
0.001
0.002
0.002
0.003
0.002
0.001
-0.001
-0.004
-0.006
-0.005
-0.002
0.000
0.000
0.001
0.001
0.000
0.000
0.
0.
0.
0.
0.
0.
0.
0.
0.
0.
0.
0.
0.
0.
0.
0.
0.
0.
0.
0.
0.000
0.001
0.001
0.001
0.002
0.003
0.003
0.003
0.001
-0.003
-0.008
-0.008
-0.009
-0.010
-0.008
-0.003
0.000
0.001
0.001
0.001
0.000
0.
0.
0.
0.
0.
0.
0.
0.
0.
0.
0.
0.
0.
0.
0.
0.
0.
0.
0.
0.000
0.001
0.001
0.001
0.002
0.002
0.003
0.003
0.002
-0.004
-0.013
-0.016
-0.005
0.021
-0.011
-0.014
-0.007
-0.002
0.000
0.001
0.001
0.000
0.000
0.000
0.000
0.
0.
0.
0.
0.
0.
0.
0.
0.
0.
0.
0.
0.
0.
0.
0.000
0.001
0.001
0.001
0.002
0.002
0.002
0.003
0.002
0.000
-0.010
-0.025
-0.027
0.001
0.066
-0.009
-0.018
-0.010
-0.003
0.
0.001
0.001
0.001
0.000
0.000
0.000
0.000
0.000
0.
0.
0.
0.
0.
0.
0.
0.
0.
0.
0.
0.
0.000
0.000
0.001
0.001
0.002
0.002
0.002
0.001
0.
-0.005
-0.020
-0.032
-0.032
-0.033
-0.029
-0.021
-0.024
-0.018
-0.008
-0.001
0.001
0.001
0.001
0.001
0.001
0.000
0.000
0.000
0.000
0.000
0.
0.
0.
0.
0.
0.
0.
0.
0.
0.000
0.000
0.000
0.001
0.002
0.002
0.003
0.002
0.002
0.000
-0.005
-0.028
-0.094
-0.123
-0.073
-0.042
-0.035
-0.030
-0.022
-0.011
-0.003
0.002
0.003
0.003
0.002
0.001
0.000
0.000
0.000
0.000
0.000
0.000
0.
0.
0.
0.
0.
0.
0.
0.000
0.000
0.000
0.000
0.001
0.002
0.003
0.003
0.003
0.003
0.003
0.000
-0.009
-0.059
-0.173
-0.084
-0.055
-0.042
-0.042
-0.030
-0.014
-0.004
0.002
0.004
0.004
0.004
0.003
0.001
0.000
0.000
0.000
0.000
0.000
0.000
0.000
0.
0.
0.
0.
0.
0.000
0.000
0.000
0.001
0.001
0.002
0.002
0.003
0.003
0.003
0.003
0.003
0.001
-0.009
-0.046
0.023
7.672
8.317
0.146
-0.060
-0.049
-0.022
-0.007
-0.001
0.001
0.003
0.003
0.002
0.002
0.001
0.000
0.000
0.000
0.000
0.000
0.000
0.
0.
0.
0.
0.
0.000
0.000
0.001
0.001
0.001
0.002
0.002
0.003
0.002
0.001
0.001
0.000
-0.003
-0.015
-0.026
3.255
17104.342
29525.305
4.766
-0.086
-0.105
-0.055
-0.025
-0.018
-0.014
-0.008
-0.002
0.001
0.001
0.001
0.001
0.001
0.001
0.000
0.000
0.000
0.
0.
0.
0.
0.
0.000
0.001
0.001
0.001
0.001
0.001
0.001
-0.002
-0.005
-0.008
-0.010
-0.011
-0.020
-0.042
-0.047
1.748
1713.512
2406.107
3.304
-0.522
-0.374
-0.086
0.004
0.001
0.000
-0.021
-0.013
-0.005
0.
0.001
0.001
0.001
0.001
0.000
0.000
0.000
0.
0.
0.
0.
0.000
0.000
0.001
0.001
0.001
0.001
-0.001
-0.009
-0.027
-0.025
-0.013
-0.017
-0.034
-0.036
-0.060
-0.080
0.004
5.713
6.286
0.507
21.440
-0.660
-0.251
2.922
5.485
22.433
1.427
-0.022
-0.019
-0.004
0.001
0.002
0.002
0.001
0.001
0.000
0.
0.
0.
0.
0.
0.000
0.000
0.001
0.001
0.001
0.000
-0.008
-0.085
-0.241
-0.021
0.193
-0.003
-0.272
-0.091
-0.047
-0.141
-0.191
5.572
4.277
382.443
100006.703
18.178
0.841
730.645
1439.346
100003.164
108.993
0.105
-0.025
-0.011
0.001
0.003
0.002
0.001
0.001
0.000
0.
0.
0.
0.
0.
0.000
0.000
0.001
0.001
0.001
0.000
-0.025
-0.370
-0.343
2.697
6.688
8.211
-0.284
-0.461
-0.071
-0.112
-0.227
-0.038
0.058
6.365
413.377
65.737
1.107
247.180
386.141
10333.831
43.975
2.413
0.057
-0.014
0.000
0.003
0.003
0.002
0.001
0.000
0.
0.
0.
0.
0.
0.000
0.001
0.001
0.001
0.002
0.001
-0.029
-0.494
-0.283
13.350
5.099
3451.112
12.999
-0.650
-0.107
0.006
0.619
0.129
-0.021
28.971
39196.566
287.244
0.416
0.574
3.496
78.090
8.676
0.222
-0.031
-0.017
-0.001
0.004
0.003
0.002
0.001
0.000
0.
0.
0.
0.
0.
0.
0.000
0.001
0.001
0.003
0.003
-0.011
-0.179
-0.604
-0.572
-0.508
4.010
-0.454
-0.194
-0.084
0.411
6.655
1.404
-0.008
24.389
22438.992
313.694
1.516
-0.092
0.005
0.467
0.177
-0.051
-0.047
-0.025
-0.006
0.002
0.003
0.002
0.001
0.000
0.000
0.
0.
0.
0.
0.
0.000
0.001
0.002
0.003
0.005
0.003
-0.019
-0.202
-0.084
17310.742
2090.971
28.348
39.478
0.595
0.040
0.924
0.227
-0.064
0.603
94.643
363.327
2.207
1.708
16.650
22.620
26.784
2.371
-0.029
-0.051
-0.022
-0.003
0.001
0.002
0.001
0.001
0.000
0.
0.
0.
0.
0.
0.
0.001
0.002
0.004
0.006
0.006
-0.007
-0.270
0.209
26629.236
17655.801
70407.594
150.125
1.242
-0.066
-0.026
0.700
0.689
-0.026
0.967
1.838
0.105
22.311
999.000
196.410
100108.703
538.737
0.355
-0.063
-0.035
-0.014
-0.003
0.001
0.001
0.001
0.000
0.
0.
0.
0.
0.
0.000
0.001
0.002
0.004
0.007
0.007
0.000
-0.098
-0.574
1.141
998.978
2406.936
6.055
0.008
-0.085
0.990
271.668
272.791
1.597
-0.107
-0.163
-0.120
2.099
20.744
23.108
11538.685
170.402
0.232
-0.047
-0.100
-0.057
-0.010
0.000
0.001
0.001
0.000
0.000
0.
0.
0.
0.000
0.000
0.001
0.003
0.005
0.006
0.007
0.004
-0.022
-0.204
-0.411
0.362
1.221
0.055
-0.069
-0.068
1.424
664.982
4940.758
442.479
0.260
-0.663
-0.592
0.084
0.177
0.148
1.979
0.524
-0.036
-0.035
-0.133
-0.083
-0.015
0.000
0.001
0.001
0.000
0.000
0.
0.
0.
0.000
0.001
0.002
0.002
0.003
0.002
-0.001
-0.004
-0.025
-0.189
-0.565
-0.561
-0.173
-0.055
-0.040
-0.057
0.047
20.694
100041.719
5453.220
0.974
-0.305
1.473
53.258
61.862
0.610
-0.098
-0.095
-0.054
-0.057
-0.077
-0.039
-0.007
0.001
0.001
0.001
0.000
0.000
0.
0.
0.000
0.001
0.001
0.002
0.002
-0.001
-0.013
-0.032
-0.034
-0.021
-0.059
-0.143
-0.134
-0.068
-0.044
-0.043
-0.068
-0.057
6.886
2413.208
211.570
0.245
0.320
11.983
1471.884
1629.203
4.741
-0.331
-0.591
-0.275
-0.044
-0.019
-0.007
0.001
0.002
0.001
0.001
0.000
0.
0.
0.
0.000
0.001
0.001
0.002
-0.001
-0.012
-0.051
-0.112
-0.099
-0.045
-0.037
-0.048
-0.051
-0.085
-0.102
0.156
2.138
0.563
0.683
24.153
7.143
-0.084
0.076
2.866
211.802
211.717
1.674
1.002
12.091
-0.634
-0.181
-0.007
0.003
0.003
0.002
0.001
0.000
0.000
0.
0.
0.000
0.001
0.001
0.002
0.002
-0.004
-0.022
-0.068
-0.112
-0.045
0.247
0.000
-0.136
-0.167
-0.302
-0.310
28.230
13138.283
165.029
5.577
-0.007
0.005
0.585
0.173
-0.098
-0.013
0.080
0.206
2086.873
56205.996
0.941
-0.288
-0.010
0.005
0.004
0.002
0.001
0.000
0.
0.
0.
0.000
0.001
0.002
0.003
0.002
-0.006
-0.024
-0.009
0.557
10.597
539.903
17.752
-0.199
-0.365
-0.438
-0.406
59.260
100010.656
1140.801
31.346
-0.331
0.820
28.299
5.732
-0.265
-0.705
7.347
6.968
19.306
141.459
-0.355
-0.128
-0.005
0.005
0.004
0.002
0.000
0.000
0.
0.
0.
0.000
0.001
0.002
0.004
0.003
-0.006
-0.028
0.002
1.182
219.195
100011.578
595.544
0.086
-0.257
-0.158
-0.093
0.725
13.500
35.442
6.748
-0.410
-0.132
9.627
2.535
-0.216
-0.592
5.146
715.233
1020.483
1.717
-0.276
-0.041
-0.001
0.005
0.004
0.002
0.000
0.
0.
0.
0.
0.000
0.001
0.003
0.004
0.002
-0.008
-0.042
-0.068
4.809
3022.963
717.974
12.029
-0.375
0.099
11.223
28.277
0.577
0.529
8.958
890.372
22.360
-0.533
1.370
3.578
0.090
-0.437
6.891
8995.891
29529.076
4.945
-0.196
-0.038
-0.001
0.004
0.004
0.002
0.000
0.
0.
0.
0.
0.000
0.002
0.002
0.002
-0.001
-0.017
-0.057
10.464
40.322
13230.629
19612.305
180.497
-0.474
10.465
87.009
299.382
3.324
0.058
-0.249
2.392
0.337
9.323
54.973
12.851
61.605
-0.168
121.130
47375.570
55.634
4.153
-0.603
-0.125
-0.005
0.004
0.004
0.002
0.000
0.
0.
0.
0.
0.001
0.001
0.001
-0.004
-0.015
-0.038
-0.066
5.403
1758.753
3131.602
10429.249
100002.547
1.553
45.866
48.964
5.738
2.726
0.076
-0.258
1.857
39.134
97.911
4317.010
20.127
0.951
-0.578
14.986
100038.031
45363.570
41496.090
-0.082
-0.256
-0.009
0.004
0.003
0.001
0.000
0.
0.
0.
0.
0.001
0.000
-0.005
-0.016
-0.023
-0.019
0.264
3.384
13.327
9.279
4.033
15.888
1.827
3.435
26.174
9.975
11.196
0.185
-0.133
3.770
19566.529
52744.246
100012.211
83.519
-0.402
1.289
2685.855
9376.905
450.984
391.852
-0.524
-0.180
-0.005
0.004
0.003
0.001
0.000
0.
0.
0.
0.
0.000
-0.002
-0.013
0.003
4.280
16.844
16.433
1398.267
40.290
0.693
-0.395
9.491
659.727
107.841
172.395
2.377
0.669
-0.285
-0.275
1.148
430.374
717.327
51.755
281.993
197.636
0.523
598.476
3673.684
732.927
0.544
-0.453
-0.052
-0.001
0.004
0.003
0.001
0.000
0.
0.
0.
0.
0.000
-0.004
-0.014
0.473
333.752
8436.121
13282.308
100015.500
659.252
0.217
0.356
162.702
2739.734
35.767
662.048
41.829
-0.419
0.593
1.203
0.260
54.960
247.580
3.020
141.606
112.355
-0.010
125.722
34181.910
6151.136
1.435
-0.257
-0.036
-0.001
0.004
0.003
0.001
0.001
0.
0.
0.
0.
0.000
-0.003
-0.015
0.355
22.356
1424.946
100557.570
116.744
6.468
-0.339
0.386
739.881
65211.324
6.798
67.670
6.227
6.640
370.897
4281.138
6.658
0.635
1.380
0.005
-0.285
-0.526
2.577
29525.258
100039.688
29.536
22.415
-0.603
-0.159
-0.006
0.003
0.003
0.001
0.000
0.
0.
0.
0.
0.000
-0.001
-0.015
-0.111
-0.511
557.362
48267.453
2.798
2.520
40.450
-0.480
3.505
7.772
-0.415
-0.706
-0.505
8.205
1775.252
70439.938
15.473
0.006
-0.033
1.751
3.652
15.883
-0.244
58.118
100070.516
40138.492
100002.164
0.855
-0.314
-0.011
0.002
0.002
0.001
0.000
0.
0.
0.
0.
0.001
0.000
-0.005
-0.054
-0.570
-0.317
2.183
-0.626
40.717
622.915
-0.351
-0.294
-0.232
-0.065
-0.185
-0.142
1.587
403.902
819.837
4.847
0.294
0.271
42.263
61.685
9.719
-0.584
791.451
101109.797
409.904
248.181
-0.585
-0.212
-0.008
0.002
0.002
0.001
0.000
0.
0.
0.
0.
0.001
0.001
0.000
-0.010
-0.078
-0.313
-0.357
-0.456
-0.502
-0.253
-0.467
-0.299
5.590
30.719
0.957
-0.102
0.017
3.232
4.673
-0.021
2.701
4.939
25702.336
7166.806
364.690
0.851
88.883
4466.555
1.794
-0.548
-0.413
-0.042
-0.001
0.002
0.001
0.000
0.000
0.
0.
0.
0.
0.000
0.001
0.001
0.000
-0.005
-0.014
-0.016
-0.049
-0.161
-0.150
-0.109
0.360
539.764
70357.742
24.863
-0.074
-0.162
-0.179
-0.252
-0.617
-0.687
2.091
1712.920
1082.363
489.055
1.398
-0.570
-0.614
-0.595
-0.103
-0.025
-0.003
0.001
0.002
0.001
0.000
0.
0.
0.
0.
0.
0.000
0.001
0.001
0.002
0.002
0.002
0.003
0.000
-0.006
-0.016
-0.039
0.383
398.761
100400.781
68.821
1.461
1.465
0.611
1.754
8.893
1.369
0.116
1.543
8.277
6.451
0.025
-0.267
-0.152
-0.063
-0.009
0.002
0.003
0.002
0.001
0.000
0.000
0.
0.
0.
0.
0.
0.000
0.000
0.001
0.001
0.002
0.002
0.004
0.005
0.003
-0.006
-0.029
0.239
188.206
46028.816
54.434
338.908
1008.623
87.387
66.526
1913.649
50.391
2.444
1.950
0.078
0.190
-0.051
-0.116
-0.042
-0.004
0.003
0.004
0.002
0.001
0.001
0.000
0.
0.
0.
0.
0.
0.
0.
0.000
0.000
0.001
0.001
0.002
0.003
0.004
0.004
-0.002
-0.021
0.050
29.014
2142.314
24.606
195.068
90920.945
100019.914
220.905
84.059
7.734
3.849
701.304
2.067
-0.586
-0.052
-0.022
-0.006
0.002
0.004
0.003
0.001
0.001
0.000
0.
0.
0.
0.
0.
0.
0.
0.
0.
0.
0.000
0.000
0.001
0.002
0.003
0.003
0.000
-0.012
-0.020
0.452
3.050
0.380
1.274
35.096
58118.488
35756.391
-0.101
-0.367
-0.442
15.230
-0.583
-0.401
-0.029
-0.002
0.002
0.003
0.003
0.002
0.001
0.000
0.
0.
0.
0.
0.
0.
0.
0.
0.
0.
0.
0.
0.
0.
0.001
0.002
0.002
0.001
-0.003
-0.013
-0.019
-0.022
-0.036
-0.091
-0.261
623.444
493.157
-0.624
-0.197
-0.542
-0.601
-0.435
-0.070
-0.005
0.002
0.003
0.003
0.002
0.001
0.000
0.
0.
0.
0.
0.
0.
0.
0.
0.
0.
0.
0.
0.
0.
0.
0.000
0.001
0.001
0.001
0.000
-0.003
-0.007
-0.010
-0.015
-0.046
-0.330
-0.450
-0.531
-0.458
-0.049
-0.037
-0.054
-0.028
-0.004
0.002
0.003
0.002
0.002
0.001
0.000
0.000
0.
0.
0.
0.
0.
0.
0.
0.
0.
0.
0.
0.
0.
0.
0.
0.
0.000
0.001
0.001
0.001
0.001
0.000
0.000
-0.002
-0.010
-0.027
-0.081
-0.086
-0.031
-0.005
0.
0.
0.001
0.002
0.002
0.002
0.001
0.001
0.000
0.
0.
0.
0.
0.
0.
0.
0.
0.
0.
0.
0.
0.
0.
0.
0.
0.
0.
0.
0.000
0.001
0.001
0.001
0.001
0.002
0.001
0.000
0.000
-0.002
-0.002
0.000
0.002
0.002
0.002
0.002
0.002
0.001
0.001
0.000
0.000
0.
0.
0.
0.
0.
0.
0.
0.
0.
0.
0.
0.
0.
0.
0.
0.
0.
0.
0.
0.
0.
0.000
0.000
0.001
0.001
0.001
0.001
0.001
0.001
0.001
0.001
0.001
0.002
0.001
0.001
0.001
0.000
0.000
0.000
0.000
0.
0.
0.
0.
0.
0.
0.
0.
0.
0.
0.
0.
0.
0.
0.
0.
0.
0.
0.
0.
0.
0.
0.
0.
0.
0.
0.
0.
0.
0.
0.
0.
0.
0.
0.
0.
0.
0.
0.
0.
0.
0.
0.
0.
0.
0.
0.
0.
0.
0.
0.
0.
0.
0.
0.
0.
0.
0.
0.
0.
0.
0.
0.
0.
0.
0.
0.
0.
0.
0.
0.
0.
0.
0.
0.
0.
0.
0.
0.
0.
0.
0.
0.
0.
0.
0.
0.
0.
0.
0.
0.
0.
0.
0.
0.
0.
0.
0.
0.
0.
0.
0.
0.
0.
0.
0.
0.
0.
0.
0.
0.
0.
0.
0.
0.
0.
0.
0.
0.
0.
0.
0.
0.
0.
0.
0.
0.
0.
0.
0.
0.
0.
0.
0.
0.
0.
0.
0.
0.
0.
0.
0.
0.
0.
0.
0.
0.
0.
0.
0.
0.
0.
0.
0.
0.
0.
0.
0.
0.
0.
0.
0.
0.
0.
0.
0.
0.
0.
0.
0.
0.
0.
0.
0.
0.
0.
0.
0.
0.
0.
0.
0.
0.
0.
0.
0.
0.
0.
0.
0.
0.
0.
0.
0.
0.
0.
0.
0.
0.
0.
0.
0.
0.
0.
0.
0.
0.
0.
0.
0.
0.
0.
0.
0.
0.
0.
0.
0.
0.
0.
0.
0.
0.
0.
0.
0.
0.
0.
0.
0.
0.
0.
0.
0.
0.
0.
0.
0.
0.
0.
0.
0.
0.
0.
0.
0.
0.
0.
0.
0.
0.
0.
0.
0.
0.
0.
0.
0.
0.
0.
0.
0.
0.
0.
0.
0.
0.
0.
0.
0.
0.
0.
0.
0.
0.
0.
0.
0.
0.
0.
0.
0.
0.
0.
0.
0.
0.
0.
0.
0.
0.
0.
0.
0.
0.
0.
0.
0.
0.
0.
0.
0.
0.
0.
0.
0.
0.
0.
0.
0.
0.
0.
0.
0.
0.
0.
0.
0.
0.
0.
0.
0.
0.
0.
0.
0.
0.
0.
0.
0.
0.
0.
0.
0.
0.
0.
0.
0.
0.
0.
0.
0.
0.
0.
0.
0.
0.
0.
0.
0.
0.
0.
0.
0.
0.
0.
0.
0.
0.
0.
0.
0.
0.
0.
0.
0.
0.
0.
0.
0.
0.
0.
0.
0.
0.
0.
0.
0.
0.
0.
0.
0.
0.
0.
0.
0.
0.
0.
0.
0.
0.
0.
0.
0.
0.
0.
0.
0.
0.
0.
0.
0.
0.
0.
0.
0.
0.
0.
0.
0.
0.
0.
0.
0.
0.
0.
0.
0.
0.
0.
0.
0.
0.
0.
0.
0.
0.
0.
0.
0.
0.
0.
0.
0.
0.
0.
0.
0.
0.
0.
0.
0.
0.
0.
0.
0.
0.
0.
0.
0.
0.
0.
0.
0.
0.
0.
0.
0.
0.
0.
0.
0.
0.
0.
0.
0.
0.
0.
0.
0.
0.
0.
0.
0.
0.
0.
0.
0.
0.
0.
0.
0.
0.
0.
0.
0.
0.000
0.000
0.000
0.
0.
0.
0.
0.
0.
0.
0.
0.
0.
0.
0.
0.
0.
0.
0.
0.
0.
0.
0.
0.
0.
0.
0.
0.
0.
0.
0.
0.
0.
0.
0.
0.
0.
0.000
0.000
0.000
0.000
0.000
0.000
0.000
0.000
0.000
0.000
0.
0.
0.
0.
0.
0.
0.
0.
0.
0.
0.
0.
0.
0.
0.
0.
0.
0.
0.
0.
0.
0.
0.
0.
0.
0.
0.
0.
0.
0.000
0.000
0.000
0.001
0.001
0.001
0.001
0.001
0.001
0.001
0.001
0.001
0.000
0.
0.
0.
0.
0.
0.
0.
0.
0.
0.
0.
0.
0.
0.
0.
0.
0.
0.
0.
0.
0.
0.
0.
0.
0.
0.
0.000
0.000
0.001
0.001
0.001
0.001
0.001
0.001
0.001
0.001
0.001
0.001
0.001
0.001
0.001
0.000
0.000
0.
0.
0.
0.
0.
0.
0.
0.
0.
0.
0.
0.
0.
0.
0.
0.
0.
0.
0.
0.
0.
0.
0.000
0.000
0.001
0.001
0.001
0.002
0.002
0.002
0.002
0.001
-0.001
-0.002
-0.002
-0.001
0.000
0.001
0.001
0.001
0.000
0.
0.
0.
0.
0.
0.
0.
0.
0.
0.
0.
0.
0.
0.
0.
0.
0.
0.
0.
0.
0.
0.000
0.001
0.001
0.001
0.002
0.002
0.003
0.003
0.001
-0.002
-0.006
-0.008
-0.008
-0.009
-0.006
-0.002
0.000
0.001
0.001
0.001
0.000
0.
0.
0.
0.
0.
0.
0.
0.
0.
0.
0.
0.
0.
0.
0.
0.
0.
0.
0.000
0.000
0.001
0.001
0.002
0.002
0.002
0.003
0.003
-0.001
-0.014
-0.031
-0.026
0.011
0.091
-0.002
-0.016
-0.010
-0.003
0.000
0.001
0.001
0.000
0.000
0.000
0.
0.
0.
0.
0.
0.
0.
0.
0.
0.
0.
0.
0.
0.
0.
0.000
0.000
0.001
0.001
0.001
0.001
0.002
0.002
0.001
0.
-0.013
-0.079
-0.172
-0.094
2.301
16.377
1.026
-0.017
-0.017
-0.007
-0.001
0.001
0.001
0.001
0.000
0.000
0.000
0.000
0.
0.
0.
0.
0.
0.
0.
0.
0.
0.
0.
0.
0.000
0.000
0.001
0.001
0.001
0.002
0.001
0.
-0.002
-0.005
-0.009
-0.027
-0.159
-0.355
-0.184
8.279
99.471
3.283
-0.005
-0.019
-0.009
-0.002
0.000
0.001
0.001
0.000
0.000
0.000
0.000
0.000
0.000
0.
0.
0.
0.
0.
0.
0.
0.
0.
0.
0.000
0.000
0.001
0.001
0.002
0.002
-0.001
-0.005
-0.007
-0.014
-0.050
-0.182
-0.261
-0.221
-0.064
0.405
1.887
0.196
-0.017
-0.018
-0.007
0.000
0.002
0.002
0.001
0.001
0.000
0.000
0.000
0.000
0.000
0.
0.
0.
0.
0.
0.
0.
0.
0.000
0.000
0.000
0.001
0.002
0.003
0.003
0.000
-0.006
-0.014
-0.012
-0.035
-0.253
-0.501
-0.457
-0.410
0.331
0.187
-0.022
-0.036
-0.028
-0.012
-0.004
0.002
0.003
0.002
0.000
0.000
0.000
0.
0.000
0.000
0.000
0.000
0.
0.
0.
0.
0.
0.
0.000
0.000
0.000
0.001
0.001
0.003
0.003
0.003
-0.001
-0.011
-0.020
-0.016
-0.057
-0.522
-0.369
0.869
0.554
0.208
-0.004
-0.083
-0.052
-0.023
-0.007
0.001
0.004
0.004
0.002
-0.001
-0.002
-0.002
-0.001
0.
0.000
0.000
0.000
0.
0.
0.
0.
0.
0.000
0.000
0.000
0.001
0.001
0.002
0.003
0.004
0.003
-0.001
-0.008
-0.014
-0.019
-0.051
-0.361
-0.397
2.793
4.739
0.273
-0.304
-0.428
-0.159
-0.032
-0.009
-0.001
0.003
0.003
0.001
-0.003
-0.005
-0.004
-0.002
0.000
0.000
0.000
0.000
0.000
0.
0.
0.
0.000
0.000
0.000
0.001
0.001
0.001
0.001
0.002
0.002
-0.001
-0.006
-0.013
-0.021
-0.047
-0.129
-0.145
0.742
210.301
312.769
4.524
-0.657
-0.601
-0.407
-0.065
-0.023
-0.016
-0.009
-0.002
-0.002
-0.004
-0.006
-0.005
-0.002
0.000
0.000
0.000
0.000
0.000
0.
0.
0.
0.000
0.000
0.001
0.001
0.
-0.001
-0.002
-0.004
-0.009
-0.013
-0.018
-0.026
-0.058
-0.239
-0.443
-0.467
0.630
272.053
100078.766
130.385
-0.526
-0.587
-0.037
2.859
1.254
0.003
-0.022
-0.014
-0.007
-0.005
-0.005
-0.003
-0.001
0.000
0.001
0.000
0.000
0.
0.
0.
0.
0.000
0.000
0.001
0.000
-0.001
-0.004
-0.009
-0.029
-0.086
-0.039
0.065
0.042
-0.045
-0.388
-0.600
-0.595
3.006
3025.560
1862.956
11.867
-0.380
-0.101
6.845
1003.152
147.566
3.007
0.270
-0.028
-0.017
-0.007
-0.003
-0.001
0.000
0.001
0.001
0.000
0.000
0.
0.
0.
0.
0.000
0.000
0.001
0.000
-0.002
-0.007
-0.028
-0.249
-0.416
0.663
9.527
2.817
0.141
-0.109
-0.371
-0.256
3.707
6956.542
3011.439
15.030
1.392
0.372
8.263
5691.398
9005.782
366.215
7.174
-0.017
-0.028
-0.009
-0.001
0.002
0.001
0.001
0.001
0.000
0.000
0.
0.
0.
0.000
0.000
0.001
0.001
0.000
-0.001
-0.007
-0.066
-0.576
77.857
19996.080
45221.184
610.451
3.498
-0.565
0.202
-0.066
0.158
3.770
2.800
1.375
0.550
0.127
1.640
1235.598
1718.556
72.778
2.865
-0.038
-0.034
-0.011
0.001
0.003
0.003
0.002
0.001
0.000
0.
0.
0.
0.
0.
0.000
0.001
0.001
0.001
0.000
-0.005
-0.069
-0.563
277.348
100020.648
5569.562
100070.313
221.028
-0.567
0.194
2.294
83.546
8.940
-0.003
0.590
10.423
2.017
-0.061
0.973
1.110
0.278
-0.009
-0.065
-0.040
-0.010
0.002
0.004
0.004
0.002
0.001
0.000
0.
0.
0.
0.
0.
0.000
0.000
0.001
0.002
0.002
0.000
-0.025
-0.376
-0.513
1.169
1.719
61.478
2.439
0.814
0.077
42.566
100000.172
440.928
0.286
0.557
9.731
2.034
-0.088
-0.242
-0.261
0.349
0.395
-0.050
-0.042
-0.013
0.001
0.004
0.004
0.002
0.001
0.000
0.
0.
0.
0.
0.
0.000
0.000
0.001
0.002
0.003
0.003
-0.002
-0.042
-0.199
-0.195
5121.422
3.330
25.701
132.064
1.901
3.599
170.410
15.155
0.025
-0.043
0.284
0.308
-0.022
10.264
248.763
816.761
539.090
1.404
-0.033
-0.020
-0.001
0.003
0.003
0.002
0.001
0.000
0.000
0.
0.
0.
0.
0.
0.000
0.001
0.003
0.004
0.005
0.004
-0.008
-0.122
-0.053
16.605
63.973
22450.240
152.385
1.518
0.041
0.161
1.468
1.403
-0.017
-0.042
-0.029
0.180
440.871
100006.656
100227.625
45262.086
9.752
0.024
-0.022
-0.003
0.002
0.003
0.002
0.001
0.001
0.000
0.
0.
0.
0.
0.
0.000
0.001
0.003
0.005
0.006
0.004
-0.005
-0.056
-0.071
4.866
105.356
52317.551
170.704
-0.195
-0.304
1.938
1912.755
1712.238
2.097
0.015
0.029
-0.014
14.006
399.935
35.422
41.594
3.838
0.007
-0.021
-0.006
0.
0.002
0.002
0.001
0.001
0.000
0.
0.
0.
0.
0.000
0.001
0.001
0.003
0.004
0.005
0.003
-0.009
-0.138
-0.272
158.125
32.350
6.277
0.829
-0.346
-0.245
3.002
6957.170
6985.062
13.348
0.052
-0.092
0.143
0.139
0.182
0.047
0.242
0.036
-0.028
-0.014
-0.005
-0.001
0.002
0.002
0.001
0.001
0.000
0.
0.
0.
0.000
0.001
0.001
0.002
0.002
0.002
0.002
0.000
-0.010
-0.114
-0.481
2.459
0.283
-0.524
-0.080
-0.077
-0.083
0.060
8.039
337.940
73.351
0.302
1.449
186.782
60.568
6.266
0.066
-0.096
-0.078
-0.039
-0.009
0.000
0.002
0.002
0.002
0.001
0.000
0.000
0.
0.
0.
0.000
0.001
0.001
0.001
0.
-0.003
-0.008
-0.013
-0.018
-0.041
-0.236
-0.599
-0.544
-0.147
-0.065
-0.065
-0.074
-0.043
26.232
100001.414
4281.494
0.990
8.218
19563.533
10469.447
10147.537
3.249
-0.372
-0.554
-0.241
-0.032
0.002
0.004
0.003
0.002
0.001
0.000
0.000
0.
0.
0.000
0.000
0.001
0.001
0.
-0.006
-0.019
-0.029
-0.036
-0.036
-0.033
-0.041
-0.057
-0.089
-0.375
-0.514
-0.191
0.719
2.417
2.101
155.368
30.630
0.126
0.531
26.060
1544.402
1534.087
2.245
3.691
7.827
-0.569
-0.154
-0.004
0.005
0.003
0.002
0.001
0.000
0.000
0.
0.
0.000
0.000
0.001
0.001
-0.002
-0.016
-0.027
0.039
1.010
0.640
0.602
0.030
-0.064
-0.466
-0.508
-0.583
0.284
32.369
1765.083
46.982
-0.245
0.457
16.317
3.995
0.010
1.077
1.120
36.802
12666.596
17392.502
0.482
-0.229
-0.008
0.005
0.004
0.002
0.001
0.000
0.
0.
0.
0.000
0.001
0.001
0.001
-0.003
-0.020
-0.024
3.505
487.201
149.079
740.689
5.792
-0.090
-0.618
1.710
3.309
0.948
132.382
100021.930
812.984
-0.208
30.382
100000.180
1235.228
0.533
-0.293
6.757
1143.334
11605.106
157.788
0.075
-0.071
-0.003
0.005
0.004
0.002
0.000
0.
0.
0.
0.
0.000
0.001
0.002
0.002
-0.002
-0.019
-0.029
4.636
1110.355
1013.928
52549.410
27.583
-0.017
-0.520
-0.606
-0.426
0.420
49.983
100072.273
1152.462
7.344
10.130
4841.095
202.638
0.529
-0.401
26.547
81914.813
645.772
1.995
-0.094
-0.021
0.001
0.004
0.003
0.001
0.000
0.
0.
0.
0.
0.000
0.001
0.003
0.003
0.000
-0.017
-0.056
0.055
2.461
8.871
26.275
1.550
0.129
0.870
-0.062
-0.141
1.683
171.651
4847.232
100155.445
1439.286
1.258
102.236
1390.308
74.757
-0.239
5.821
794.405
1380.376
2.217
-0.087
-0.020
0.002
0.005
0.003
0.001
0.000
0.
0.
0.
0.
0.001
0.002
0.002
0.002
-0.003
-0.025
-0.083
1.909
59.325
198.115
206.232
23.018
2.346
8.169
0.596
0.226
0.314
6.575
3.197
141.141
9.848
44446.527
41346.605
100355.094
100028.281
127.756
100118.344
47330.660
24.362
-0.099
-0.353
-0.044
0.000
0.004
0.003
0.001
0.000
0.
0.
0.
0.
0.001
0.001
0.000
-0.004
-0.018
-0.044
-0.065
4.212
29757.426
3343.664
714.862
3924.018
0.081
1.220
0.880
0.258
0.025
1.268
0.084
-0.606
0.196
280.615
12595.028
33.124
623.677
1.949
10.223
574.527
272.191
0.628
-0.302
-0.072
0.000
0.005
0.003
0.001
0.000
0.
0.
0.
0.
0.001
0.
-0.005
-0.015
-0.003
0.199
5.777
405.346
19603.980
4292.342
2.721
4.032
-0.649
0.075
1.720
0.293
-0.080
-0.105
-0.479
-0.431
10.840
70.138
3281.200
913.552
1.374
16.391
1872.373
2433.229
22.018
-0.343
-0.317
-0.051
0.001
0.005
0.003
0.001
0.000
0.
0.
0.
0.
0.000
-0.002
-0.012
0.010
11.978
100023.305
79.521
100043.648
889.908
83.868
-0.027
61.050
8.277
-0.139
0.175
-0.094
0.053
0.391
-0.141
-0.313
2.890
8.642
33986.266
90481.813
5809.576
7.173
417.186
727.845
101.044
0.083
-0.141
-0.019
0.003
0.004
0.003
0.001
0.000
0.
0.
0.
0.
0.000
-0.003
-0.014
0.721
715.163
40462.203
89.983
1018.846
38.947
0.214
2.395
2336.327
944.680
1.467
-0.070
-0.158
6.977
24.050
1.498
-0.042
0.071
0.480
16.590
3944.133
2359.878
-0.321
22.120
927.692
362.861
0.580
-0.105
-0.017
0.002
0.004
0.003
0.001
0.000
0.
0.
0.
0.
0.000
-0.003
-0.013
0.642
48.284
87.519
226.183
10.751
1.241
0.235
7.215
81834.039
22418.596
3.125
-0.402
1.838
3384.542
6223.648
332.953
2.442
-0.081
-0.032
-0.053
-0.328
-0.365
0.397
538.258
1116.537
6.390
-0.292
-0.450
-0.060
-0.001
0.003
0.002
0.001
0.000
0.
0.
0.
0.
0.001
-0.001
-0.012
-0.041
-0.196
0.489
1.559
-0.293
130.165
2730.724
10.199
4296.252
412.976
3.456
-0.216
2.422
3403.120
6344.312
1715.715
4.644
-0.006
9.553
54.307
6696.351
56205.898
0.081
10.316
284.658
99.938
2.592
-0.338
-0.105
-0.004
0.003
0.002
0.001
0.000
0.
0.
0.
0.
0.001
0.000
-0.003
-0.025
-0.172
-0.376
-0.184
-0.492
2367.201
100108.664
7.429
83.593
26.259
3.147
0.005
1.738
157.841
41.002
4.378
0.058
0.070
71.294
39255.398
101441.953
6635.001
-0.601
36.909
1469.855
15.185
-0.060
-0.428
-0.076
-0.002
0.002
0.001
0.000
0.000
0.
0.
0.
0.
0.001
0.001
0.001
-0.004
-0.027
-0.083
-0.089
-0.527
0.306
1.992
-0.097
0.108
8.652
41.087
1.578
0.052
2.611
1.108
-0.007
-0.359
-0.382
3.739
1154.608
786.169
2.864
-0.606
6.172
125.953
-0.291
-0.402
-0.149
-0.018
0.
0.001
0.001
0.000
0.000
0.
0.
0.
0.
0.000
0.001
0.001
0.001
-0.001
-0.006
-0.013
-0.071
-0.198
-0.087
-0.118
0.546
546.511
53112.430
28.219
-0.053
-0.087
-0.071
-0.087
-0.174
-0.215
1.081
205.054
109.352
1.089
-0.206
-0.551
-0.554
-0.521
-0.071
-0.011
-0.001
0.001
0.001
0.001
0.000
0.
0.
0.
0.
0.
0.000
0.001
0.001
0.002
0.002
0.002
0.002
-0.004
-0.013
-0.024
-0.057
0.179
45.918
428.352
8.292
0.014
0.111
-0.036
-0.037
0.004
-0.056
-0.049
0.447
0.348
-0.003
-0.046
-0.083
-0.100
-0.043
-0.006
0.002
0.002
0.001
0.001
0.000
0.000
0.
0.
0.
0.
0.
0.
0.000
0.001
0.001
0.002
0.003
0.004
0.004
0.002
-0.011
-0.043
0.123
79.127
19668.393
60.521
10.564
145.026
3.768
0.403
0.627
0.122
-0.073
-0.243
-0.262
-0.077
-0.026
-0.013
-0.004
0.001
0.003
0.002
0.002
0.001
0.001
0.000
0.
0.
0.
0.
0.
0.
0.
0.
0.000
0.001
0.001
0.002
0.003
0.004
0.004
-0.005
-0.028
0.121
122.869
100064.930
103.662
1710.373
2881.886
82.419
3.836
0.045
-0.039
-0.257
-0.319
-0.505
-0.121
-0.018
-0.002
0.002
0.003
0.003
0.002
0.001
0.001
0.000
0.
0.
0.
0.
0.
0.
0.
0.
0.
0.
0.
0.001
0.001
0.002
0.003
0.003
-0.001
-0.016
-0.020
1.056
8.300
0.925
9.793
5.280
321.447
248.443
-0.341
-0.140
-0.393
-0.471
-0.413
-0.074
-0.007
0.002
0.003
0.003
0.002
0.001
0.001
0.000
0.
0.
0.
0.
0.
0.
0.
0.
0.
0.
0.
0.
0.
0.000
0.001
0.002
0.002
0.001
-0.005
-0.016
-0.019
-0.017
-0.038
-0.141
-0.547
23.236
16.475
-0.511
-0.115
-0.099
-0.162
-0.080
-0.016
0.
0.003
0.003
0.002
0.001
0.000
0.000
0.
0.
0.
0.
0.
0.
0.
0.
0.
0.
0.
0.
0.
0.
0.
0.000
0.001
0.001
0.001
0.
-0.004
-0.009
-0.013
-0.017
-0.044
-0.316
-0.594
-0.577
-0.293
-0.031
-0.009
-0.012
-0.006
0.000
0.002
0.002
0.002
0.001
0.001
0.000
0.
0.
0.
0.
0.
0.
0.
0.
0.
0.
0.
0.
0.
0.
0.
0.
0.
0.000
0.001
0.001
0.001
0.001
0.
-0.001
-0.002
-0.010
-0.025
-0.068
-0.067
-0.022
-0.003
0.002
0.002
0.002
0.002
0.002
0.001
0.001
0.001
0.000
0.
0.
0.
0.
0.
0.
0.
0.
0.
0.
0.
0.
0.
0.
0.
0.
0.
0.
0.
0.000
0.001
0.001
0.001
0.001
0.002
0.001
0.000
0.000
-0.002
-0.002
0.000
0.001
0.002
0.002
0.002
0.001
0.001
0.001
0.000
0.
0.
0.
0.
0.
0.
0.
0.
0.
0.
0.
0.
0.
0.
0.
0.
0.
0.
0.
0.
0.
0.
0.000
0.000
0.001
0.001
0.001
0.001
0.001
0.001
0.001
0.001
0.001
0.001
0.001
0.001
0.001
0.000
0.000
0.000
0.
0.
0.
0.
0.
0.
0.
0.
0.
0.
0.
0.
0.
0.
0.
0.
0.
0.
0.
0.
0.
0.
0.
0.
0.
0.
0.
0.
0.
0.
0.
0.
0.
0.
0.
0.
0.
0.
0.
0.
0.
0.
0.
0.
0.
0.
0.
0.
0.
0.
0.
0.
0.
0.
0.
0.
0.
0.
0.
0.
0.
0.
0.
0.
0.
0.
0.
0.
0.
0.
0.
0.
0.
0.
0.
0.
0.
0.
0.
0.
0.
0.
0.
0.
0.
0.
0.
0.
0.
0.
0.
0.
0.
0.
0.
0.
0.
0.
0.
0.
0.
0.
0.
0.
0.
0.
0.
0.
0.
0.
0.
0.
0.
0.
0.
0.
0.
0.
0.
0.
0.
0.
0.
0.
0.
0.
0.
0.
0.
0.
0.
0.
0.
0.
0.
0.
0.
0.
0.
0.
0.
0.
0.
0.
0.
0.
0.
0.
0.
0.
0.
0.
0.
0.
0.
0.
0.
0.
0.
0.
0.
0.
0.
0.
0.
0.
0.
0.
0.
0.
0.
0.
0.
0.
0.
0.
0.
0.
0.
0.
0.
0.
0.
0.
0.
0.
0.
0.
0.
0.
0.
0.
0.
0.
0.
0.
0.
0.
0.
0.
0.
0.
0.
0.
0.
0.
0.
0.
0.
0.
0.
0.
0.
0.
0.
0.
0.
0.
0.
0.
0.
0.
0.
0.
0.
0.
0.
0.
0.
0.
0.
0.
0.
0.
0.
0.
0.
0.
0.
0.
0.
0.
0.
0.
0.
0.
0.
0.
0.
0.
0.
0.
0.
0.
0.
0.
0.
0.
0.
0.
0.
0.
0.
0.
0.
0.
0.
0.
0.
0.
0.
0.
0.
0.
0.
0.
0.
0.
0.
0.
0.
0.
0.
0.
0.
0.
0.
0.
0.
0.
0.
0.
0.
0.
0.
0.
0.
0.
0.
0.
0.
0.
0.
0.
0.
0.
0.
0.
0.
0.
0.
0.
0.
0.
0.
0.
0.
0.
0.
0.
0.
0.
0.
0.
0.
0.
0.
0.
0.
0.
0.
0.
0.
0.
0.
0.
0.
0.
0.
0.
0.
0.
0.
0.
0.
0.
0.
0.
0.
0.
0.
0.
0.
0.
0.
0.
0.
0.
0.
0.
0.
0.
0.
0.
0.
0.
0.
0.
0.
0.
0.
0.
0.
0.
0.
0.
0.
0.
0.
0.
0.
0.
0.
0.
0.
0.
0.
0.
0.
0.
0.
0.
0.
0.
0.
0.
0.
0.
0.
0.
0.
0.
0.
0.
0.
0.
0.
0.
0.
0.
0.
0.
0.
0.
0.
0.
0.
0.
0.
0.
0.
0.
0.
0.
0.
0.
0.
0.
0.
0.
0.
0.
0.
0.
0.
0.
0.
0.
0.
0.
0.
0.
0.
0.
0.
0.
0.
0.
0.
0.
0.
0.
0.
0.
0.
0.
0.
0.
0.
0.
0.
0.
0.
0.
0.
0.
0.
0.
0.
0.
0.
0.
0.
0.
0.
0.
0.
0.
0.
0.
0.
0.
0.
0.
0.
0.
0.
0.000
0.000
0.000
0.
0.
0.
0.
0.
0.
0.
0.
0.
0.
0.
0.
0.
0.
0.
0.
0.
0.
0.
0.
0.
0.
0.
0.
0.
0.
0.
0.
0.
0.
0.
0.
0.
0.
0.000
0.000
0.000
0.000
0.000
0.001
0.001
0.000
0.000
0.000
0.
0.
0.
0.
0.
0.
0.
0.
0.
0.
0.
0.
0.
0.
0.
0.
0.
0.
0.
0.
0.
0.
0.
0.
0.
0.
0.
0.
0.
0.000
0.000
0.000
0.001
0.001
0.001
0.001
0.001
0.001
0.001
0.001
0.001
0.000
0.000
0.
0.
0.
0.
0.
0.
0.
0.
0.
0.
0.
0.
0.
0.
0.
0.
0.
0.
0.
0.
0.
0.
0.
0.
0.000
0.000
0.001
0.001
0.001
0.002
0.002
0.002
0.002
0.001
0.001
0.001
0.001
0.001
0.001
0.001
0.000
0.000
0.
0.
0.
0.
0.
0.
0.
0.
0.
0.
0.
0.
0.
0.
0.
0.
0.
0.
0.
0.
0.
0.000
0.000
0.001
0.001
0.002
0.002
0.003
0.003
0.003
0.002
0.000
-0.002
-0.003
-0.003
-0.001
0.000
0.000
0.001
0.001
0.000
0.000
0.
0.
0.
0.
0.
0.
0.
0.
0.
0.
0.
0.
0.
0.
0.
0.
0.
0.000
0.000
0.000
0.001
0.001
0.001
0.002
0.002
0.003
0.003
0.001
-0.005
-0.013
-0.014
-0.011
-0.011
-0.013
-0.011
-0.005
-0.001
0.000
0.001
0.001
0.000
0.
0.
0.
0.
0.
0.
0.
0.
0.
0.
0.
0.
0.
0.
0.
0.
0.000
0.000
0.000
0.001
0.001
0.002
0.002
0.002
0.002
0.002
-0.001
-0.018
-0.106
-0.214
-0.124
0.167
0.783
0.086
-0.021
-0.015
-0.006
-0.001
0.001
0.001
0.000
0.000
0.000
0.000
0.000
0.
0.
0.
0.
0.
0.
0.
0.
0.
0.
0.
0.
0.000
0.000
0.001
0.001
0.002
0.002
0.001
0.
-0.002
-0.005
-0.014
-0.106
-0.527
-0.624
-0.471
59.221
3011.267
16.480
0.100
-0.010
-0.010
-0.004
0.000
0.001
0.001
0.000
0.000
0.000
0.000
0.000
0.
0.
0.
0.
0.
0.
0.
0.
0.
0.
0.000
0.000
0.001
0.001
0.002
0.002
0.001
-0.002
-0.007
-0.009
-0.015
-0.031
-0.171
-0.398
1.646
-0.194
658.845
100005.797
112.495
4.497
0.350
-0.009
-0.005
0.
0.001
0.001
0.001
0.000
0.000
0.000
0.000
0.000
0.
0.
0.
0.
0.
0.
0.
0.
0.
0.000
0.001
0.001
0.002
0.002
0.002
-0.003
-0.018
-0.031
-0.001
0.039
-0.113
-0.536
-0.624
0.636
8.780
9.565
51.476
7.159
7.258
0.524
-0.007
-0.003
0.001
0.001
0.000
0.000
0.000
0.000
0.000
0.000
0.000
0.000
0.
0.
0.
0.
0.
0.
0.000
0.000
0.000
0.001
0.001
0.002
0.003
0.001
-0.019
-0.097
-0.156
0.072
0.347
-0.530
0.909
28.476
2.738
659.553
159.081
14.726
0.763
0.209
0.011
-0.006
0.000
0.003
0.001
-0.003
-0.005
-0.004
-0.002
0.000
0.000
0.000
0.000
0.000
0.
0.
0.
0.
0.000
0.000
0.000
0.001
0.001
0.002
0.003
0.003
-0.001
-0.043
-0.230
-0.291
0.016
-0.020
-0.640
888.350
100026.125
137.428
206.039
16.290
1.088
-0.007
-0.040
-0.015
-0.003
0.002
0.002
-0.002
-0.011
-0.014
-0.013
-0.006
-0.002
0.
0.000
0.000
0.000
0.
0.
0.
0.000
0.000
0.000
0.000
0.000
0.001
0.002
0.003
0.003
-0.001
-0.035
-0.154
-0.101
-0.032
-0.105
-0.660
14.053
1052.374
22410.541
227.344
4.524
-0.497
-0.273
-0.053
-0.020
-0.004
0.001
-0.001
-0.009
-0.019
-0.019
-0.017
-0.012
-0.003
0.000
0.000
0.000
0.000
0.
0.
0.
0.000
0.000
0.000
0.
-0.001
-0.002
-0.003
-0.002
-0.001
-0.006
-0.025
-0.070
-0.082
-0.070
-0.299
-0.552
1.793
1010.149
662.178
4.280
5.225
439.207
0.637
-0.027
-0.028
-0.019
-0.010
-0.009
-0.017
-0.025
-0.025
-0.021
-0.013
-0.004
0.000
0.000
0.000
0.000
0.
0.
0.
0.000
0.000
0.000
-0.001
-0.005
-0.011
-0.013
-0.016
-0.019
-0.019
-0.027
-0.039
-0.021
-0.032
18.848
0.478
0.914
454.852
29772.852
55.026
1.562
163.173
12.922
10.257
3.751
0.011
-0.032
-0.024
-0.025
-0.027
-0.027
-0.021
-0.010
-0.003
0.
0.000
0.000
0.000
0.
0.
0.000
0.000
0.001
0.
-0.002
-0.011
-0.017
-0.025
-0.045
-0.093
0.088
3.286
3.020
4.223
0.269
79.912
2.014
1.151
547.272
469.823
6.803
-0.274
48.516
5462.194
95366.586
2139.407
0.935
-0.055
-0.044
-0.034
-0.026
-0.020
-0.013
-0.005
-0.001
0.001
0.001
0.000
0.000
0.
0.
0.000
0.000
0.000
0.
-0.003
-0.014
-0.023
-0.043
-0.220
-0.567
3.525
2689.425
1027.406
999.444
11.610
-0.567
-0.612
1.778
898.458
486.916
0.484
-0.468
70.489
17112.900
5499.969
493.688
0.930
-0.036
-0.055
-0.040
-0.025
-0.014
-0.005
-0.001
0.001
0.001
0.001
0.000
0.
0.
0.
0.000
0.000
0.001
0.
-0.003
-0.013
-0.027
-0.075
-0.648
2.991
185.841
9744.398
462.662
147.175
12.158
2884.722
0.634
0.191
2.111
1.424
-0.340
-0.233
1.684
12.751
6.172
4.307
-0.241
-0.146
-0.067
-0.041
-0.022
-0.007
0.
0.002
0.001
0.001
0.001
0.000
0.
0.
0.
0.000
0.000
0.001
0.000
-0.002
-0.008
-0.021
-0.074
-0.590
8.066
635.937
1713.153
46.305
8.579
97.798
703.544
5.083
69.818
8.795
-0.028
-0.202
-0.041
0.156
0.088
-0.549
0.090
-0.240
-0.182
-0.072
-0.047
-0.019
-0.002
0.003
0.003
0.002
0.001
0.000
0.
0.
0.
0.
0.000
0.000
0.001
0.001
0.000
-0.003
-0.010
-0.034
-0.238
-0.324
0.006
1.165
0.169
96.085
19.648
29.597
63.301
70711.070
334.882
0.280
-0.100
-0.032
0.200
-0.155
-0.699
8.133
1.618
0.469
-0.054
-0.053
-0.019
0.000
0.004
0.004
0.003
0.001
0.000
0.
0.
0.
0.
0.
0.000
0.000
0.001
0.002
0.001
-0.001
-0.011
-0.044
-0.124
-0.152
0.251
0.837
985.307
100102.281
1923.602
16.778
156.050
14.362
0.014
-0.073
0.026
0.573
0.065
0.106
4.814
16.940
24.860
1.699
-0.036
-0.021
0.000
0.005
0.004
0.003
0.001
0.000
0.
0.
0.
0.
0.
0.000
0.001
0.002
0.003
0.004
0.003
-0.004
-0.024
-0.052
0.051
17.997
268.209
1541.179
2637.749
1164.492
7.657
0.006
0.055
0.022
0.014
2.868
4.400
0.129
6.567
119.520
190.594
100066.008
205.371
0.142
-0.019
0.
0.005
0.004
0.002
0.001
0.000
0.
0.
0.
0.
0.
0.000
0.001
0.002
0.003
0.004
0.003
-0.005
-0.028
-0.155
0.181
613.355
100019.430
2537.172
47.151
114.147
10.407
-0.248
4.266
4.318
0.430
54.542
99.454
0.870
0.844
6.800
38.873
8936.563
64.628
0.080
-0.015
0.001
0.005
0.004
0.002
0.001
0.000
0.000
0.
0.
0.
0.000
0.000
0.001
0.002
0.003
0.003
0.000
-0.009
-0.033
-0.345
2.275
100014.039
20252.578
9.279
-0.079
-0.628
-0.553
-0.150
6.653
6.753
0.231
4.028
5.775
0.414
0.111
-0.014
0.195
1.731
0.280
-0.026
-0.009
0.004
0.005
0.004
0.002
0.001
0.000
0.000
0.
0.
0.
0.000
0.001
0.001
0.001
0.001
0.000
-0.006
-0.014
-0.031
-0.256
-0.617
277.326
64.500
-0.321
-0.108
-0.229
-0.193
-0.075
0.332
3.148
1.143
-0.047
1.891
247.066
64.957
0.788
-0.042
-0.074
-0.057
-0.027
-0.003
0.005
0.005
0.003
0.002
0.001
0.000
0.000
0.
0.
0.000
0.000
0.001
0.001
0.000
-0.004
-0.012
-0.022
-0.030
-0.035
-0.080
-0.451
-0.543
-0.462
-0.168
-0.097
-0.090
-0.065
0.008
0.871
33.270
8.923
-0.015
9.821
39205.559
2156.014
9.040
0.134
0.041
-0.023
-0.077
-0.014
0.004
0.005
0.004
0.002
0.001
0.000
0.
0.
0.
0.000
0.000
0.001
0.
-0.005
-0.014
-0.019
-0.027
-0.041
-0.046
-0.051
-0.064
-0.078
0.294
2.532
-0.080
0.141
155.174
71.148
7.718
2.452
0.685
-0.085
0.650
50.644
19.670
4.458
1.897
77.770
17.539
-0.259
-0.051
0.000
0.005
0.003
0.001
0.001
0.000
0.
0.
0.
0.000
0.000
0.001
-0.001
-0.010
-0.022
0.613
0.840
2.992
1.246
0.455
-0.002
-0.094
2.532
155.014
250.504
0.459
1744.932
100048.266
108.379
32.828
-0.189
4.126
1.175
0.007
-0.020
0.103
38.185
13254.485
115.373
0.146
-0.068
-0.002
0.004
0.003
0.001
0.001
0.
0.
0.
0.
0.000
0.001
0.001
-0.001
-0.012
-0.021
0.610
13.703
11565.247
548.616
441.500
3.498
-0.200
-0.122
19956.314
100004.016
0.432
18.889
246.190
14.920
18.223
6.181
1537.033
94.166
0.203
-0.135
5.370
621.778
6200.462
60.619
0.101
-0.026
-0.001
0.004
0.003
0.001
0.000
0.
0.
0.
0.
0.000
0.001
0.002
0.001
-0.009
-0.027
0.052
16.672
52317.656
1537.765
19560.996
13.004
-0.061
-0.455
6.352
8.375
1662.090
600.676
1739.747
83.634
-0.028
13.096
8087.102
6983.165
2.992
-0.278
19.045
19560.900
274.923
0.841
-0.025
-0.013
0.002
0.004
0.002
0.001
0.000
0.
0.
0.
0.
0.000
0.001
0.002
0.002
-0.004
-0.030
-0.099
0.062
6.161
6.200
14.052
0.583
22.289
123.876
82.673
1.761
27.532
100026.594
873.160
45.874
0.683
28.264
6999.773
6449.045
6.143
-0.646
0.374
13.007
3.550
0.008
-0.036
-0.008
0.003
0.004
0.002
0.001
0.
0.
0.
0.
0.
0.001
0.002
0.003
0.002
-0.004
-0.041
-0.338
-0.611
0.172
0.689
0.205
0.655
1711.819
100007.516
175.160
57.219
22.133
45244.891
749.052
26.563
0.105
11.366
255.434
7881.951
713.615
1.790
0.089
1.908
-0.073
-0.366
-0.077
-0.007
0.004
0.004
0.003
0.001
0.000
0.
0.
0.
0.
0.001
0.002
0.001
-0.002
-0.013
-0.059
-0.441
0.352
46.420
49.653
0.602
-0.302
646.621
100127.203
511.999
149.154
8.023
487.584
65.587
294.715
15.930
4.346
22.619
10.749
3.386
0.306
12.875
13.085
20.602
-0.594
-0.281
-0.015
0.004
0.005
0.003
0.001
0.000
0.
0.
0.
0.
0.001
0.001
-0.002
-0.012
-0.024
-0.042
2.322
82.175
11653.275
3198.404
2.612
-0.675
71.225
4494.198
8935.251
84.702
0.277
0.371
-0.228
100.720
12.476
25.095
194.474
47.897
0.662
267.633
100248.273
634.984
441.104
-0.329
-0.385
-0.018
0.004
0.005
0.002
0.001
0.000
0.
0.
0.
0.
0.001
0.000
-0.008
-0.017
0.098
0.670
20.657
8935.950
250.279
72.858
0.764
3037.258
196.930
0.443
8.879
1.423
3.030
11.987
0.010
-0.669
-0.628
44.114
100273.266
445.654
3.509
616.918
2535.371
26.555
0.479
-0.487
-0.144
-0.008
0.004
0.004
0.002
0.001
0.
0.
0.
0.
0.
0.000
-0.001
-0.011
-0.013
0.875
2.535
1.566
28.681
4.274
-0.028
2.046
100046.148
3068.016
0.213
-0.073
0.541
899.479
100001.164
26.173
-0.148
-0.179
1.310
36.498
17.420
2.424
-0.112
0.361
0.803
0.346
-0.106
-0.031
-0.002
0.004
0.004
0.002
0.001
0.
0.
0.
0.
0.
0.001
-0.001
-0.009
-0.017
0.121
0.369
0.165
0.099
0.533
2.815
6.055
275.945
158.963
3.218
-0.012
1.238
477.164
7356.717
13.988
-0.003
-0.086
0.235
0.965
0.240
-0.550
-0.612
0.091
0.509
0.032
-0.128
-0.057
-0.008
0.002
0.003
0.002
0.001
0.000
0.
0.
0.
0.
0.001
0.000
-0.004
-0.015
-0.024
-0.033
0.008
4.792
132.807
33986.008
8205.087
100070.641
4802.686
3012.421
3.466
5.839
1959.703
569.308
2.776
0.007
0.345
234.398
377.584
19.681
87.970
-0.558
-0.252
0.260
0.140
-0.036
-0.066
-0.011
0.002
0.002
0.001
0.000
0.000
0.
0.
0.
0.
0.001
0.001
0.000
-0.007
-0.028
-0.060
0.068
22.545
458.396
100010.234
436.473
456.218
1090.015
3039.924
3.967
22.336
100000.938
6151.151
1.341
-0.060
6.369
17021.143
34847.637
403.449
13.787
-0.319
-0.371
-0.004
0.049
-0.121
-0.060
-0.009
0.001
0.002
0.001
0.000
0.000
0.
0.
0.
0.
0.001
0.001
0.002
0.000
-0.006
-0.018
-0.018
0.840
4.362
11.327
1.101
0.878
191.462
1692.220
7.435
0.798
39.134
11.194
0.067
-0.061
1.401
42.752
20.755
19.794
0.344
-0.217
-0.419
-0.235
-0.252
-0.042
-0.018
-0.002
0.001
0.001
0.001
0.000
0.
0.
0.
0.
0.
0.000
0.001
0.002
0.002
0.001
-0.003
-0.012
-0.023
-0.061
-0.137
-0.151
0.702
2692.800
100033.359
56.168
-0.034
-0.031
-0.021
-0.035
-0.042
-0.043
-0.011
0.450
0.393
-0.020
-0.066
-0.173
-0.221
-0.093
-0.015
-0.001
0.001
0.001
0.001
0.001
0.000
0.
0.
0.
0.
0.
0.000
0.001
0.001
0.002
0.003
0.002
-0.001
-0.010
-0.032
-0.067
-0.095
0.256
143.152
9428.598
29.636
-0.028
-0.077
-0.045
-0.035
-0.026
-0.030
-0.036
-0.029
-0.026
-0.027
-0.023
-0.020
-0.020
-0.008
0.000
0.002
0.001
0.001
0.001
0.000
0.000
0.
0.
0.
0.
0.
0.
0.000
0.001
0.002
0.002
0.003
0.004
0.002
-0.003
-0.019
-0.051
0.155
127.646
100339.695
115.918
0.139
0.155
-0.015
-0.028
-0.024
-0.021
-0.026
-0.037
-0.036
-0.021
-0.007
-0.001
0.001
0.003
0.003
0.002
0.001
0.001
0.000
0.000
0.
0.
0.
0.
0.
0.
0.
0.
0.000
0.001
0.001
0.002
0.004
0.004
0.003
-0.006
-0.029
0.106
120.476
100016.805
120.200
0.772
0.627
0.077
-0.086
-0.032
-0.022
-0.032
-0.047
-0.038
-0.012
-0.001
0.003
0.003
0.003
0.002
0.001
0.001
0.000
0.000
0.
0.
0.
0.
0.
0.
0.
0.
0.
0.
0.000
0.001
0.001
0.003
0.003
0.003
-0.001
-0.015
-0.022
0.793
6.094
0.770
0.047
-0.200
-0.436
-0.304
-0.158
-0.030
-0.027
-0.037
-0.023
-0.005
0.001
0.003
0.003
0.002
0.001
0.001
0.001
0.000
0.
0.
0.
0.
0.
0.
0.
0.
0.
0.
0.
0.
0.
0.000
0.001
0.002
0.003
0.001
-0.005
-0.016
-0.020
-0.019
-0.032
-0.063
-0.322
-0.580
-0.496
-0.206
-0.023
-0.008
-0.010
-0.004
0.001
0.002
0.003
0.002
0.001
0.001
0.000
0.
0.
0.
0.
0.
0.
0.
0.
0.
0.
0.
0.
0.
0.
0.
0.
0.000
0.001
0.001
0.002
0.000
-0.004
-0.009
-0.012
-0.014
-0.030
-0.077
-0.230
-0.208
-0.055
-0.007
0.001
0.001
0.002
0.002
0.002
0.002
0.001
0.001
0.000
0.
0.
0.
0.
0.
0.
0.
0.
0.
0.
0.
0.
0.
0.
0.
0.
0.
0.
0.000
0.001
0.001
0.001
0.001
0.000
0.000
-0.001
-0.004
-0.008
-0.019
-0.018
-0.006
0.000
0.002
0.002
0.002
0.002
0.001
0.001
0.001
0.000
0.
0.
0.
0.
0.
0.
0.
0.
0.
0.
0.
0.
0.
0.
0.
0.
0.
0.
0.
0.
0.000
0.001
0.001
0.001
0.001
0.002
0.001
0.001
0.000
0.
0.000
0.001
0.001
0.002
0.001
0.001
0.001
0.000
0.000
0.000
0.
0.
0.
0.
0.
0.
0.
0.
0.
0.
0.
0.
0.
0.
0.
0.
0.
0.
0.
0.
0.
0.
0.000
0.000
0.000
0.001
0.001
0.001
0.001
0.001
0.001
0.001
0.001
0.001
0.001
0.001
0.000
0.000
0.000
0.000
0.
0.
0.
0.
0.
0.
0.
0.
0.
0.
0.
0.
0.
0.
0.
0.
0.
0.
0.
0.
0.
0.
0.
0.
0.
0.
0.
0.
0.
0.
0.
0.
0.
0.
0.
0.
0.
0.
0.
0.
0.
0.
0.
0.
0.
0.
0.
0.
0.
0.
0.
0.
0.
0.
0.
0.
0.
0.
0.
0.
0.
0.
0.
0.
0.
0.
0.
0.
0.
0.
0.
0.
0.
0.
0.
0.
0.
0.
0.
0.
0.
0.
0.
0.
0.
0.
0.
0.
0.
0.
0.
0.
0.
0.
0.
0.
0.
0.
0.
0.
0.
0.
0.
0.
0.
0.
0.
0.
0.
0.
0.
0.
0.
0.
0.
0.
0.
0.
0.
0.
0.
0.
0.
0.
0.
0.
0.
0.
0.
0.
0.
0.
0.
0.
0.
0.
0.
0.
0.
0.
0.
0.
0.
0.
0.
0.
0.
0.
0.
0.
0.
0.
0.
0.
0.
0.
0.
0.
0.
0.
0.
0.
0.
0.
0.
0.
0.
0.
0.
0.
0.
0.
0.
0.
0.
0.
0.
0.
0.
0.
0.
0.
0.
0.
0.
0.
0.
0.
0.
0.
0.
0.
0.
0.
0.
0.
0.
0.
0.
0.
0.
0.
0.
0.
0.
0.
0.
0.
0.
0.
0.
0.
0.
0.
0.
0.
0.
0.
0.
0.
0.
0.
0.
0.
0.
0.
0.
0.
0.
0.
0.
0.
0.
0.
0.
0.
0.
0.
0.
0.
0.
0.
0.
0.
0.
0.
0.
0.
0.
0.
0.
0.
0.
0.
0.
0.
0.
0.
0.
0.
0.
0.
0.
0.
0.
0.
0.
0.
0.
0.
0.
0.
0.
0.
0.
0.
0.
0.
0.
0.
0.
0.
0.
0.
0.
0.
0.
0.
0.
0.
0.
0.
0.
0.
0.
0.
0.
0.
0.
0.
0.
0.
0.
0.
0.
0.
0.
0.
0.
0.
0.
0.
0.
0.
0.
0.
0.
0.
0.
0.
0.
0.
0.
0.
0.
0.
0.
0.
0.
0.
0.
0.
0.
0.
0.
0.
0.
0.
0.
0.
0.
0.
0.
0.
0.
0.
0.
0.
0.
0.
0.
0.
0.
0.
0.
0.
0.
0.
0.
0.
0.
0.
0.
0.
0.
0.
0.
0.
0.
0.
0.
0.
0.
0.
0.
0.
0.
0.
0.
0.
0.
0.
0.
0.
0.
0.
0.
0.
0.
0.
0.
0.
0.
0.
0.
0.
0.
0.
0.
0.
0.
0.
0.
0.
0.
0.
0.
0.
0.
0.
0.
0.
0.
0.
0.
0.
0.
0.
0.
0.
0.
0.
0.
0.
0.
0.
0.
0.
0.
0.
0.
0.
0.
0.
0.
0.
0.
0.
0.
0.
0.
0.
0.
0.
0.
0.
0.
0.
0.
0.
0.
0.
0.
0.
0.
0.
0.
0.
0.
0.
0.
0.
0.
0.
0.
0.
0.
0.
0.
0.
0.
0.
0.
0.
0.
0.
0.
0.
0.
0.
0.
0.
0.
0.
0.
0.
0.
0.000
0.000
0.000
0.
0.
0.
0.
0.
0.
0.
0.
0.
0.
0.
0.
0.
0.
0.
0.
0.
0.
0.
0.
0.
0.
0.
0.
0.
0.
0.
0.
0.
0.
0.
0.
0.
0.000
0.000
0.000
0.000
0.000
0.000
0.001
0.001
0.001
0.000
0.000
0.
0.000
0.000
0.000
0.
0.
0.
0.
0.
0.
0.
0.
0.
0.
0.
0.
0.
0.
0.
0.
0.
0.
0.
0.
0.
0.
0.
0.
0.000
0.000
0.001
0.001
0.001
0.001
0.001
0.001
0.001
0.001
0.001
0.001
0.001
0.000
0.000
0.000
0.000
0.000
0.
0.
0.
0.
0.
0.
0.
0.
0.
0.
0.
0.
0.
0.
0.
0.
0.
0.
0.
0.
0.
0.000
0.001
0.001
0.001
0.002
0.002
0.003
0.003
0.002
0.002
0.002
0.001
0.001
0.001
0.001
0.001
0.001
0.000
0.000
0.000
0.
0.
0.
0.
0.
0.
0.
0.
0.
0.
0.
0.
0.
0.
0.
0.
0.000
0.000
0.000
0.000
0.001
0.001
0.002
0.002
0.002
0.003
0.003
0.003
0.002
0.001
-0.001
-0.002
-0.002
-0.001
0.000
0.001
0.001
0.001
0.000
0.000
0.000
0.
0.
0.
0.
0.
0.
0.
0.
0.
0.
0.
0.
0.
0.
0.
0.000
0.000
0.000
0.001
0.001
0.002
0.002
0.002
0.002
0.003
0.002
-0.002
-0.014
-0.025
-0.021
-0.014
-0.014
-0.015
-0.012
-0.006
-0.001
0.000
0.001
0.001
0.001
0.
0.
0.
0.
0.
0.
0.
0.
0.
0.
0.
0.
0.
0.
0.
0.000
0.000
0.000
0.001
0.001
0.002
0.002
0.002
0.002
0.001
-0.001
-0.007
-0.055
-0.312
-0.516
-0.290
-0.005
0.194
0.010
-0.020
-0.015
-0.008
-0.002
0.001
0.001
0.001
0.000
0.000
0.000
0.000
0.
0.
0.
0.
0.
0.
0.
0.
0.
0.
0.
0.000
0.000
0.001
0.001
0.002
0.002
0.002
0.001
-0.002
-0.007
-0.014
-0.039
-0.363
-0.548
13.480
-0.395
6.060
67.083
4.299
1.805
0.162
-0.009
-0.004
0.
0.001
0.001
0.000
0.000
0.000
0.000
0.000
0.000
0.
0.
0.
0.
0.
0.
0.
0.
0.000
0.000
0.001
0.001
0.002
0.002
0.002
0.000
-0.008
-0.016
-0.010
0.012
-0.056
-0.409
63.525
100004.000
103.408
34.158
7686.927
918.025
5444.661
17.697
0.025
-0.005
0.000
0.001
0.001
0.000
0.
0.000
0.000
0.000
0.000
0.000
0.
0.
0.
0.
0.
0.
0.
0.000
0.000
0.001
0.001
0.002
0.002
0.001
-0.018
-0.088
-0.133
1.539
14.058
1.602
-0.192
2.194
1811.128
433.104
63.520
13366.627
1509.982
52302.949
33.295
0.042
-0.004
0.001
0.001
-0.001
-0.002
-0.002
-0.001
0.
0.000
0.000
0.000
0.
0.
0.
0.
0.
0.
0.000
0.000
0.001
0.001
0.002
0.003
0.003
-0.007
-0.130
-0.588
-0.420
22.855
1109.991
20.477
3.595
6.493
157.502
100066.734
14670.851
100005.828
37.019
7.808
0.561
-0.005
-0.002
0.001
-0.002
-0.010
-0.014
-0.012
-0.006
-0.002
0.
0.000
0.000
0.000
0.
0.
0.
0.
0.000
0.000
0.001
0.001
0.001
0.002
0.003
0.003
-0.018
-0.362
-0.506
9.044
21.611
33.691
1.937
126.596
8705.242
266.645
26051.523
163.663
108.713
1.867
-0.042
-0.024
-0.007
0.000
-0.002
-0.014
-0.020
-0.003
-0.019
-0.015
-0.006
-0.001
0.000
0.000
0.000
0.
0.
0.
0.000
0.000
0.000
0.000
0.000
0.000
0.000
0.002
0.002
-0.017
-0.294
-0.406
1.587
7.783
2.795
-0.496
2.666
1579.731
100050.656
47359.750
1012.298
0.997
-0.372
-0.135
-0.035
-0.010
-0.004
-0.011
-0.023
-0.002
3.857
0.201
-0.021
-0.011
-0.002
0.000
0.000
0.000
0.
0.
0.
0.000
0.000
0.000
-0.001
-0.004
-0.009
-0.011
-0.010
-0.006
-0.015
-0.104
-0.447
-0.295
0.835
0.269
-0.577
3.412
8948.432
4345.104
7.094
166.878
100005.711
28.185
0.258
-0.052
-0.036
-0.022
-0.025
-0.025
0.033
0.481
0.220
-0.022
-0.013
-0.002
0.000
0.000
0.000
0.
0.
0.000
0.000
0.000
0.000
-0.004
-0.014
-0.019
-0.011
-0.019
-0.028
-0.030
-0.043
0.007
3.028
171.347
30857.066
140.830
1.846
2144.965
1736.178
13.003
46.818
39538.688
45225.227
9.195
0.096
-0.151
-0.076
-0.043
-0.031
0.018
-0.005
-0.018
-0.023
-0.010
-0.001
0.000
0.000
0.000
0.
0.
0.000
0.000
0.000
-0.001
-0.009
-0.019
0.102
1.101
0.240
-0.065
0.086
4.345
7.725
288.850
269.298
100046.188
439.184
-0.461
2.763
8.028
1.519
0.176
441.766
6738.401
53.367
6.289
-0.476
-0.215
-0.057
-0.008
0.038
-0.015
-0.030
-0.018
-0.005
0.000
0.001
0.000
0.000
0.
0.
0.000
0.000
0.000
-0.002
-0.013
-0.027
0.197
2.523
0.367
-0.237
4.024
5444.089
2276.038
100038.344
115.505
1.523
-0.393
-0.257
0.893
0.142
8.626
221.897
78.468
13913.513
66.703
3.453
-0.491
-0.020
0.053
0.004
-0.028
-0.030
-0.018
-0.007
-0.001
0.001
0.001
0.000
0.000
0.
0.
0.000
0.000
0.000
-0.002
-0.013
-0.031
-0.022
0.215
0.021
-0.576
2.875
1536.364
731.534
8333.425
1420.525
63.619
0.585
12.080
15.111
-0.246
74.581
5121.644
1166.339
100016.914
207.221
-0.516
-0.449
3.502
1.792
0.086
-0.029
-0.023
-0.009
-0.001
0.001
0.001
0.001
0.000
0.
0.
0.
0.000
0.000
0.000
-0.001
-0.010
-0.025
-0.032
-0.032
-0.174
-0.401
0.257
2.406
4.891
10158.366
14780.962
100034.484
29.282
736.170
1112.319
1.792
-0.348
7.847
101.365
15.239
4.425
888.314
200.041
4.079
1.398
-0.014
-0.033
-0.014
-0.001
0.002
0.002
0.001
0.001
0.000
0.
0.
0.
0.000
0.000
0.001
0.
-0.004
-0.015
-0.026
-0.046
-0.081
0.656
2.034
-0.130
0.006
6.802
35.595
100066.875
8878.264
100024.852
124.640
0.397
-0.183
3.020
156.544
16.207
1.163
100004.258
12762.631
209.195
1.897
-0.045
-0.033
-0.006
0.003
0.004
0.002
0.001
0.000
0.
0.
0.
0.
0.000
0.000
0.001
0.001
0.
-0.004
-0.013
-0.030
-0.047
0.239
0.822
5.184
1396.926
6.438
464.609
34706.352
256.166
1713.332
11.438
0.151
1.079
10.194
1377.751
70.220
-0.432
6.212
622.263
126.448
1.256
-0.055
-0.030
-0.002
0.005
0.004
0.003
0.001
0.
0.
0.
0.
0.
0.
0.000
0.001
0.002
0.002
0.002
-0.004
-0.020
-0.042
0.086
8.594
5452.990
40492.945
8.088
306.894
34932.766
903.875
0.058
-0.082
0.360
3.829
93.783
147.949
2.484
-0.189
7.327
13159.590
3630.618
37.088
0.033
-0.024
-0.001
0.005
0.004
0.002
0.001
0.000
0.
0.
0.
0.
0.
0.000
0.001
0.002
0.003
0.002
-0.004
-0.017
-0.043
0.064
13.337
188.086
3304.571
20.858
2.207
76641.445
1840.051
-0.580
-0.164
-0.008
3.331
45221.414
100002.172
10.432
-0.066
0.641
45.792
455.225
15.320
0.012
-0.020
0.001
0.005
0.004
0.002
0.001
0.000
0.
0.
0.
0.
0.000
0.001
0.001
0.002
0.003
0.
-0.009
-0.013
0.256
0.276
-0.188
68.841
37.797
1.657
-0.540
-0.009
-0.572
-0.508
0.000
-0.036
0.462
108.611
204.879
1.259
0.609
1.395
0.215
0.680
0.079
-0.057
-0.021
0.001
0.005
0.004
0.002
0.000
0.000
0.
0.
0.
0.
0.000
0.001
0.001
0.001
0.
-0.005
-0.016
-0.003
0.777
1.287
-0.570
0.840
-0.044
-0.115
-0.154
-0.345
-0.232
2.982
7.161
0.260
-0.061
-0.001
0.275
6.708
52.180
298.786
2.618
-0.066
-0.083
-0.076
-0.026
0.001
0.005
0.004
0.002
0.000
0.000
0.
0.
0.
0.000
0.000
0.001
0.001
-0.001
-0.008
-0.019
-0.033
-0.022
0.162
0.090
-0.264
-0.527
-0.269
0.095
-0.025
0.007
0.284
8.920
22.899
0.580
-0.089
-0.148
23.562
100005.180
20154.684
142.196
1.743
0.133
0.264
-0.068
-0.026
0.000
0.004
0.003
0.002
0.000
0.000
0.
0.
0.
0.000
0.000
0.000
-0.001
-0.008
-0.017
0.180
0.158
-0.032
-0.009
-0.039
-0.070
-0.045
8.933
271.574
9.740
1.121
6.378
133.633
333.491
1.967
-0.339
-0.158
12.828
33000.387
5612.964
0.604
2.719
253.312
1399.467
0.016
-0.019
0.001
0.004
0.002
0.001
0.000
0.
0.
0.
0.
0.000
0.000
0.000
-0.002
-0.013
0.069
719.654
297.012
11.048
1.226
-0.038
-0.068
0.086
246.908
100002.273
278.642
3.033
24.546
19758.076
101003.320
100015.117
5.307
-0.429
-0.089
4.564
2.538
-0.135
36.386
100111.688
160.174
0.073
-0.014
0.001
0.003
0.002
0.001
0.000
0.
0.
0.
0.
0.000
0.001
0.000
-0.003
-0.014
0.486
657.444
6342.585
100013.078
159.199
1.081
-0.100
-0.136
8.681
686.605
1220.838
2.627
1.836
44.669
490.732
26627.453
3.231
1.304
0.930
-0.126
-0.170
-0.011
2.309
20.151
2.284
-0.012
-0.011
0.001
0.003
0.002
0.001
0.000
0.
0.
0.
0.
0.000
0.001
0.001
-0.001
-0.012
0.253
172.873
68.564
19575.531
69.924
2.668
-0.399
-0.268
0.095
83.478
47.775
1.567
5.354
1.473
0.179
503.530
1455.970
371.156
142.425
0.683
-0.104
0.165
2.840
0.904
-0.001
-0.023
-0.006
0.003
0.003
0.002
0.001
0.
0.
0.
0.
0.
0.000
0.001
0.002
0.002
-0.007
-0.035
-0.182
-0.204
2.241
0.357
-0.440
-0.485
13.743
131.912
18418.527
17.309
5.164
77.347
16.387
26.724
6.981
76771.961
3017.430
131.164
0.481
-0.363
-0.087
0.103
-0.026
-0.065
-0.026
-0.002
0.004
0.004
0.002
0.001
0.
0.
0.
0.
0.
0.001
0.002
0.003
0.003
-0.003
-0.068
-0.637
7.779
197.806
0.616
-0.270
0.269
658.829
22521.979
90970.984
17142.018
6986.992
39295.766
5486.025
25728.201
8.285
59.618
29.966
2.614
-0.531
-0.263
0.574
0.082
-0.282
-0.458
-0.086
-0.004
0.004
0.004
0.002
0.001
0.
0.
0.
0.
0.
0.001
0.002
0.003
0.002
-0.005
-0.089
-0.516
555.101
100659.156
1536.491
3.569
-0.078
36.980
2166.331
3932.825
100058.469
3412.070
533.543
2189.665
108935.117
1844.522
0.092
0.352
-0.356
-0.024
2.505
70.444
160.460
2083.792
0.499
-0.403
-0.016
0.004
0.004
0.002
0.000
0.
0.
0.
0.
0.
0.001
0.001
0.002
-0.002
-0.014
-0.055
-0.292
3.009
22414.688
100363.508
456.561
0.156
2.750
267.663
100003.047
283.010
2.782
0.960
1.893
13078.330
493.109
312.551
59.728
3.769
82.558
47.781
34060.457
101841.852
100009.617
14.150
-0.503
-0.021
0.004
0.004
0.002
0.000
0.
0.
0.
0.
0.
0.001
0.001
-0.001
-0.008
-0.021
-0.060
-0.146
1.016
13.747
93.365
91071.875
7.153
-0.383
1.025
20.598
2.485
1.096
3.689
-0.178
-0.494
-0.567
21.118
9465.376
296.779
1562.761
41.474
97.912
170.655
4.094
-0.345
-0.183
-0.008
0.004
0.003
0.001
0.000
0.
0.
0.
0.
0.
0.001
0.001
-0.002
-0.010
-0.024
-0.061
-0.257
-0.477
-0.544
-0.079
-0.132
12.718
1.118
-0.291
-0.130
0.196
99.479
1712.068
7.120
-0.167
1.197
4.038
14992.563
81849.172
7912.160
6685.323
4.668
-0.404
-0.097
-0.102
-0.024
0.001
0.004
0.003
0.002
0.000
0.
0.
0.
0.
0.
0.001
0.001
-0.001
-0.009
-0.020
-0.047
-0.113
0.009
0.599
0.584
4.659
1.801
1.890
1.742
-0.070
0.130
36.682
329.535
3.515
0.291
198.082
0.598
26.552
42.817
46.611
7574.114
4.732
-0.582
-0.064
-0.022
-0.005
0.002
0.003
0.003
0.001
0.000
0.
0.
0.
0.
0.
0.001
0.001
0.001
-0.003
-0.015
-0.033
0.196
108.740
2402.908
130.637
25637.555
125.624
665.239
1712.228
2.801
0.678
26.872
9.505
0.140
-0.043
0.062
14.328
31.396
-0.143
-0.617
-0.551
-0.588
-0.183
-0.028
-0.010
-0.002
0.002
0.003
0.002
0.001
0.000
0.
0.
0.
0.
0.
0.001
0.001
0.002
0.001
-0.007
-0.020
0.630
1912.958
100013.203
301.231
627.929
23.421
646.880
1984.193
5.197
2.139
224.912
46.203
0.202
-0.047
0.090
14.077
16.744
0.409
-0.212
-0.264
-0.125
-0.029
-0.010
-0.006
-0.002
0.002
0.002
0.001
0.001
0.000
0.
0.
0.
0.
0.
0.001
0.001
0.003
0.002
-0.001
-0.010
0.039
7.729
46.225
2.293
-0.067
1.307
6164.564
100065.070
25.773
0.132
3.036
1.255
0.000
-0.028
-0.012
0.382
0.454
0.063
-0.029
-0.027
-0.037
-0.026
-0.013
-0.003
0.001
0.002
0.002
0.001
0.000
0.000
0.
0.
0.
0.
0.
0.000
0.001
0.002
0.003
0.002
-0.004
-0.017
-0.074
-0.497
-0.646
-0.649
0.165
62.205
334.975
6.973
-0.052
-0.044
-0.016
-0.011
-0.011
-0.017
-0.021
-0.022
-0.021
-0.019
-0.013
-0.011
-0.011
-0.005
0.001
0.002
0.001
0.001
0.001
0.000
0.000
0.
0.
0.
0.
0.
0.000
0.001
0.002
0.002
0.003
0.001
-0.005
-0.034
-0.205
-0.524
-0.396
0.198
372.530
100139.109
72.930
0.004
-0.057
-0.024
-0.009
-0.004
-0.005
-0.013
-0.016
-0.015
-0.010
-0.003
0.000
0.001
0.002
0.002
0.002
0.001
0.001
0.001
0.000
0.
0.
0.
0.
0.
0.
0.
0.
0.001
0.002
0.002
0.003
0.003
-0.002
-0.023
-0.058
-0.076
0.085
54.306
2119.690
21.918
-0.001
-0.050
-0.024
-0.012
-0.004
-0.001
-0.003
-0.005
-0.004
-0.002
0.001
0.003
0.003
0.003
0.002
0.001
0.001
0.001
0.000
0.
0.
0.
0.
0.
0.
0.
0.
0.
0.000
0.001
0.001
0.002
0.004
0.003
0.001
-0.007
-0.027
-0.007
8.496
225.657
7.805
-0.021
-0.040
-0.032
-0.026
-0.007
-0.001
0.000
-0.001
0.000
0.001
0.003
0.004
0.003
0.002
0.002
0.001
0.001
0.000
0.
0.
0.
0.
0.
0.
0.
0.
0.
0.
0.
0.000
0.001
0.001
0.002
0.003
0.003
0.000
-0.011
-0.025
0.138
0.946
0.131
-0.043
-0.054
-0.076
-0.055
-0.015
-0.001
0.001
0.001
0.002
0.003
0.003
0.003
0.002
0.002
0.001
0.001
0.000
0.
0.
0.
0.
0.
0.
0.
0.
0.
0.
0.
0.
0.
0.000
0.000
0.001
0.002
0.003
0.002
-0.002
-0.011
-0.018
-0.020
-0.022
-0.024
-0.035
-0.064
-0.051
-0.015
-0.001
0.002
0.002
0.003
0.003
0.002
0.002
0.001
0.001
0.000
0.
0.
0.
0.
0.
0.
0.
0.
0.
0.
0.
0.
0.
0.
0.
0.
0.000
0.000
0.001
0.002
0.002
0.001
-0.002
-0.005
-0.007
-0.007
-0.008
-0.010
-0.019
-0.016
-0.005
0.001
0.002
0.002
0.002
0.002
0.002
0.001
0.001
0.000
0.
0.
0.
0.
0.
0.
0.
0.
0.
0.
0.
0.
0.
0.
0.
0.
0.
0.
0.
0.000
0.001
0.001
0.001
0.001
0.001
0.001
0.001
0.000
-0.002
-0.002
-0.001
0.000
0.001
0.002
0.002
0.001
0.001
0.001
0.000
0.000
0.
0.
0.
0.
0.
0.
0.
0.
0.
0.
0.
0.
0.
0.
0.
0.
0.
0.
0.
0.
0.
0.000
0.001
0.001
0.001
0.001
0.001
0.002
0.001
0.001
0.001
0.001
0.001
0.001
0.001
0.001
0.001
0.000
0.000
0.000
0.
0.
0.
0.
0.
0.
0.
0.
0.
0.
0.
0.
0.
0.
0.
0.
0.
0.
0.
0.
0.
0.
0.
0.000
0.000
0.001
0.001
0.001
0.001
0.001
0.001
0.001
0.001
0.001
0.001
0.001
0.000
0.000
0.000
0.000
0.
0.
0.
0.
0.
0.
0.
0.
0.
0.
0.
0.
0.
0.
0.
0.
0.
0.
0.
0.
0.
0.
0.
0.
0.
0.
0.
0.
0.
0.
0.
0.
0.
0.
0.
0.
0.
0.
0.
0.
0.
0.
0.
0.
0.
0.
0.
0.
0.
0.
0.
0.
0.
0.
0.
0.
0.
0.
0.
0.
0.
0.
0.
0.
0.
0.
0.
0.
0.
0.
0.
0.
0.
0.
0.
0.
0.
0.
0.
0.
0.
0.
0.
0.
0.
0.
0.
0.
0.
0.
0.
0.
0.
0.
0.
0.
0.
0.
0.
0.
0.
0.
0.
0.
0.
0.
0.
0.
0.
0.
0.
0.
0.
0.
0.
0.
0.
0.
0.
0.
0.
0.
0.
0.
0.
0.
0.
0.
0.
0.
0.
0.
0.
0.
0.
0.
0.
0.
0.
0.
0.
0.
0.
0.
0.
0.
0.
0.
0.
0.
0.
0.
0.
0.
0.
0.
0.
0.
0.
0.
0.
0.
0.
0.
0.
0.
0.
0.
0.
0.
0.
0.
0.
0.
0.
0.
0.
0.
0.
0.
0.
0.
0.
0.
0.
0.
0.
0.
0.
0.
0.
0.
0.
0.
0.
0.
0.
0.
0.
0.
0.
0.
0.
0.
0.
0.
0.
0.
0.
0.
0.
0.
0.
0.
0.
0.
0.
0.
0.
0.
0.
0.
0.
0.
0.
0.
0.
0.
0.
0.
0.
0.
0.
0.
0.
0.
0.
0.
0.
0.
0.
0.
0.
0.
0.
0.
0.
0.
0.
0.
0.
0.
0.
0.
0.
0.
0.
0.
0.
0.
0.
0.
0.
0.
0.
0.
0.
0.
0.
0.
0.
0.
0.
0.
0.
0.
0.
0.
0.
0.
0.
0.
0.
0.
0.
0.
0.
0.
0.
0.
0.
0.
0.
0.
0.
0.
0.
0.
0.
0.
0.
0.
0.
0.
0.
0.
0.
0.
0.
0.
0.
0.
0.
0.
0.
0.
0.
0.
0.
0.
0.
0.
0.
0.
0.
0.
0.
0.
0.
0.
0.
0.
0.
0.
0.
0.
0.
0.
0.
0.
0.
0.
0.
0.
0.
0.
0.
0.
0.
0.
0.
0.
0.
0.
0.
0.
0.
0.
0.
0.
0.
0.
0.
0.
0.
0.
0.
0.
0.
0.
0.
0.
0.
0.
0.
0.
0.
0.
0.
0.
0.
0.
0.
0.
0.
0.
0.
0.
0.
0.
0.
0.
0.
0.
0.
0.
0.
0.
0.
0.
0.
0.
0.
0.
0.
0.
0.
0.
0.
0.
0.
0.
0.
0.
0.
0.
0.
0.
0.
0.
0.
0.
0.
0.
0.
0.
0.
0.
0.
0.
0.
0.
0.
0.
0.
0.
0.
0.
0.
0.
0.
0.
0.
0.
0.
0.
0.
0.
0.
0.
0.
0.
0.
0.000
0.000
0.000
0.000
0.
0.
0.
0.
0.
0.
0.
0.
0.
0.
0.
0.
0.
0.
0.
0.
0.
0.
0.
0.
0.
0.
0.
0.
0.
0.
0.
0.
0.
0.
0.
0.
0.
0.
0.
0.
0.000
0.000
0.000
0.000
0.000
0.000
0.000
0.
0.
0.
0.
0.
0.
0.
0.
0.
0.
0.
0.
0.
0.
0.
0.
0.
0.
0.
0.
0.
0.
0.
0.
0.000
0.000
0.000
0.001
0.001
0.001
0.001
0.001
0.001
0.001
0.001
0.001
0.000
0.000
0.000
0.000
0.000
0.000
0.
0.
0.
0.
0.
0.
0.
0.
0.
0.
0.
0.
0.
0.
0.
0.
0.
0.
0.000
0.000
0.000
0.000
0.001
0.001
0.001
0.002
0.002
0.002
0.002
0.002
0.001
0.001
0.001
0.001
0.001
0.001
0.001
0.000
0.000
0.000
0.000
0.
0.
0.
0.
0.
0.
0.
0.
0.
0.
0.
0.
0.
0.
0.
0.000
0.000
0.000
0.000
0.001
0.001
0.001
0.002
0.002
0.003
0.004
0.004
0.004
0.003
0.003
0.002
0.002
0.002
0.001
0.001
0.001
0.001
0.001
0.000
0.000
0.000
0.
0.
0.
0.
0.
0.
0.
0.
0.
0.
0.
0.
0.
0.000
0.000
0.000
0.001
0.001
0.001
0.002
0.002
0.003
0.003
0.003
0.004
0.003
0.003
0.002
0.001
0.
0.000
0.001
0.001
0.002
0.002
0.001
0.001
0.001
0.000
0.000
0.000
0.
0.
0.
0.
0.
0.
0.
0.
0.
0.
0.
0.
0.000
0.000
0.000
0.001
0.001
0.002
0.002
0.003
0.003
0.003
0.003
0.002
-0.002
-0.014
-0.022
-0.016
-0.013
-0.014
-0.013
-0.009
-0.003
0.
0.001
0.001
0.001
0.001
0.000
0.000
0.000
0.
0.
0.
0.
0.
0.
0.
0.
0.
0.
0.
0.
0.000
0.000
0.001
0.001
0.002
0.002
0.003
0.003
0.003
0.000
-0.003
-0.011
-0.059
-0.296
-0.443
-0.194
-0.051
-0.028
-0.023
-0.020
-0.012
-0.006
0.000
0.001
0.001
0.001
0.001
0.001
0.000
0.000
0.000
0.
0.
0.
0.
0.
0.
0.
0.
0.
0.000
0.000
0.001
0.001
0.001
0.001
0.002
0.002
0.002
-0.004
-0.015
-0.025
-0.048
-0.376
-0.646
3.780
-0.242
-0.030
1.469
1.073
1.192
0.124
-0.007
-0.003
0.001
0.002
0.001
0.001
0.000
0.000
0.000
0.000
0.000
0.
0.
0.
0.
0.
0.
0.
0.
0.000
0.001
0.001
0.001
0.001
0.000
-0.002
-0.002
-0.012
-0.023
-0.021
0.097
0.068
-0.381
21.881
19966.533
19.340
3.087
810.128
237.027
1376.235
9.660
0.018
-0.004
0.001
0.002
0.001
0.000
0.
0.
0.000
0.000
0.000
0.000
0.
0.
0.
0.
0.
0.
0.000
0.000
0.001
0.001
0.001
0.001
-0.004
-0.011
-0.033
-0.176
-0.259
8.294
187.233
54.504
17.911
9.761
60796.785
7882.172
18.896
1305.592
357.283
6957.089
17.696
0.027
-0.003
0.002
0.001
-0.002
-0.004
-0.004
-0.002
0.000
0.000
0.000
0.000
0.000
0.
0.
0.
0.
0.000
0.000
0.001
0.001
0.002
0.002
0.001
-0.005
-0.016
-0.296
-0.595
1.592
412.627
100008.016
76987.898
3622.360
12.154
1982.152
553.393
322.065
11538.920
15.233
5.045
0.370
-0.008
-0.002
0.
-0.007
-0.016
-0.019
-0.017
-0.011
-0.003
0.000
0.000
0.000
0.000
0.
0.
0.
0.000
0.000
0.000
0.001
0.001
0.002
0.002
0.002
-0.001
-0.041
-0.580
57.008
100020.719
100117.172
1973.160
51.891
53.893
0.960
6.383
16.341
11.024
38.950
1.057
-0.057
-0.036
-0.012
-0.003
-0.008
-0.018
-0.013
0.429
0.103
-0.020
-0.011
-0.002
0.000
0.000
0.000
0.
0.
0.
0.000
0.000
0.000
0.000
0.000
-0.001
-0.001
0.000
0.
-0.039
-0.577
25.028
30832.096
4851.729
1627.046
24.403
-0.538
2.564
8.815
10.274
0.372
-0.374
0.027
-0.023
-0.047
-0.021
-0.012
-0.018
0.112
1.901
100144.570
41.956
0.097
-0.016
-0.004
0.000
0.000
0.000
0.
0.
0.000
0.000
0.001
0.
-0.002
-0.007
-0.012
-0.014
-0.012
-0.012
-0.024
-0.239
-0.614
0.165
30.924
177.508
4.423
1.701
24.710
187.611
6.081
0.231
15.741
15.470
1.101
-0.090
-0.080
-0.043
-0.022
2.025
51.658
981.039
404.710
0.410
-0.017
-0.004
0.
0.000
0.000
0.
0.
0.000
0.000
0.000
-0.001
-0.007
-0.016
0.020
0.465
0.963
-0.031
-0.040
-0.066
0.204
20.183
25745.646
945.429
1.312
-0.163
104.813
100063.289
249.393
0.833
453.834
9018.596
46.123
-0.588
-0.649
-0.250
0.152
2.049
25.200
5.896
22.521
0.064
-0.017
-0.003
0.000
0.000
0.000
0.
0.
0.000
0.000
0.000
-0.002
-0.015
0.052
115.328
1104.277
9401.554
0.039
-0.058
0.079
22.539
100022.695
82217.453
1615.596
2.004
-0.439
2.778
83.084
1391.962
0.003
94.735
567.442
13.133
0.352
1.206
-0.503
5.346
19.123
84.193
8.343
0.020
-0.027
-0.010
-0.001
0.001
0.001
0.000
0.
0.
0.000
0.001
0.
-0.004
-0.023
0.070
216.233
29749.020
88.577
2.273
0.405
3.478
12.171
2031.013
60.486
2.369
-0.079
-0.087
-0.041
-0.604
40.698
2086.536
39.534
86.772
3.596
11.867
26.075
6.976
10.085
18.242
2.546
0.443
-0.025
-0.015
-0.003
0.000
0.001
0.000
0.000
0.
0.
0.000
0.001
0.000
-0.005
-0.024
-0.002
2.246
176.899
209.131
28.476
0.738
2.039
4.568
187.367
188.427
1.758
0.356
54.512
76.499
0.013
554.241
100538.281
100015.336
2341.528
110.746
0.334
24.838
11540.023
931.887
100.420
1.173
-0.026
-0.018
-0.005
0.000
0.001
0.001
0.000
0.
0.
0.
0.000
0.001
0.000
-0.004
-0.018
0.060
5.186
14.871
3.895
6.373
14.650
0.040
350.077
100659.000
751.729
22.693
8.890
33979.641
100000.250
6.125
-0.279
74.880
5179.865
54.251
3.465
26.641
13.869
1593.924
262.177
3.639
0.098
-0.022
-0.007
0.001
0.001
0.001
0.001
0.000
0.
0.
0.
0.000
0.000
0.000
-0.002
-0.012
-0.021
0.154
0.316
0.491
399.919
11537.110
10.837
48.812
11389.112
9.688
1913.991
379.431
325.093
159.840
0.970
0.345
26.569
5516.794
158.455
0.074
633.938
39325.988
66552.945
978.360
0.333
-0.038
-0.013
0.001
0.003
0.002
0.001
0.000
0.
0.
0.
0.
0.000
0.000
0.001
0.001
-0.003
-0.012
-0.025
-0.047
0.123
39.838
293.543
11.866
8.742
-0.426
2.936
100.680
36.858
19.399
1.258
12.053
538.858
156.346
100085.398
1110.486
0.055
8.169
6305.686
600.605
6.483
-0.017
-0.039
-0.005
0.004
0.005
0.002
0.001
0.000
0.
0.
0.
0.
0.000
0.000
0.001
0.002
0.002
-0.002
-0.012
-0.037
-0.049
2.280
1731.831
3939.548
329.419
0.578
2.060
9.241
1.919
-0.515
-0.011
64.562
29530.838
100089.578
70379.945
8.857
-0.272
9.968
70356.484
3676.859
7.380
-0.052
-0.034
-0.002
0.004
0.004
0.002
0.001
0.
0.
0.
0.
0.
0.
0.001
0.001
0.002
0.003
0.
-0.010
-0.027
0.126
2.774
7881.446
25736.377
33.060
-0.206
-0.243
9.654
2.798
-0.656
-0.116
1.403
17.713
250.221
346.600
1.929
-0.160
0.828
67.498
578.965
32.725
-0.031
-0.044
-0.004
0.005
0.004
0.002
0.000
0.
0.
0.
0.
0.
0.000
0.001
0.001
0.002
0.002
-0.003
-0.013
0.258
50.166
170.736
22.199
369.233
9.434
-0.318
-0.416
-0.477
-0.576
0.172
0.972
0.013
0.098
7.294
10.468
0.264
2.805
8.286
0.496
0.784
-0.133
-0.435
-0.143
-0.014
0.004
0.004
0.002
0.000
0.000
0.
0.
0.
0.
0.000
0.001
0.001
0.001
-0.001
-0.010
-0.017
1.029
598.497
4826.103
17.817
5.502
0.349
-0.229
-0.204
-0.151
0.412
298.812
2683.932
5.347
-0.059
-0.122
-0.074
1.778
1712.136
99999.945
17.644
-0.099
-0.272
-0.458
-0.354
-0.033
0.002
0.003
0.001
0.000
0.000
0.
0.
0.
0.000
0.000
0.001
0.000
-0.001
-0.008
-0.023
-0.021
3.831
175.085
26.537
1.251
0.005
-0.168
-0.074
0.066
367.308
13.546
3066.018
100008.375
15.212
-0.072
-0.128
6.379
3253.776
1604.748
17104.172
11.170
-0.082
-0.323
-0.511
-0.320
-0.030
0.001
0.002
0.001
0.000
0.000
0.
0.
0.
0.000
0.000
0.000
0.000
-0.007
-0.017
0.015
0.044
0.875
16.626
9.555
3.072
0.007
2.692
40.147
9.346
576.391
40495.258
100019.789
1030.843
1.261
-0.421
0.207
4.080
1276.759
436.679
2.712
0.184
0.755
-0.011
-0.255
-0.088
-0.010
0.002
0.002
0.001
0.000
0.
0.
0.
0.
0.000
0.000
0.000
-0.002
-0.012
0.078
26.469
94.195
3.425
0.514
0.688
0.318
0.006
34.462
5179.369
2459.412
13166.769
309.848
850.177
409.331
114.620
-0.601
-0.210
-0.134
1.148
0.465
-0.143
3.831
21.068
0.630
-0.046
-0.020
-0.001
0.002
0.002
0.001
0.000
0.
0.
0.
0.
0.000
0.001
0.000
-0.002
-0.013
0.438
875.078
12375.124
1238.098
22.161
-0.421
-0.397
-0.316
3.592
177.773
262.141
1223.570
1034.546
4.167
7.658
44.558
-0.588
-0.278
-0.121
-0.169
-0.160
-0.098
0.111
0.522
0.021
-0.022
-0.007
0.002
0.003
0.002
0.001
0.000
0.
0.
0.
0.
0.000
0.001
0.001
0.000
-0.011
0.096
14.600
20.469
399.706
11.479
0.954
7.127
-0.623
0.614
21.623
2.324
38.562
310.992
7.779
1.762
0.833
21.519
9.488
0.262
-0.105
-0.061
-0.050
-0.042
-0.037
-0.027
-0.014
0.000
0.004
0.003
0.002
0.001
0.
0.
0.
0.
0.
0.000
0.001
0.002
0.003
-0.005
-0.029
-0.160
-0.415
0.323
-0.480
10.705
62.023
-0.503
1.488
15.269
1.192
3.786
0.861
1715.529
29743.607
126.745
9032.887
1739.820
1.566
-0.509
0.265
1.066
0.041
-0.072
-0.043
-0.010
0.002
0.005
0.003
0.002
0.000
0.
0.
0.
0.
0.
0.000
0.001
0.003
0.004
0.
-0.053
-0.572
3.663
88.204
-0.271
-0.424
-0.438
0.463
4.482
30.197
85.880
14980.176
209.343
191.294
100232.109
577.759
52330.879
82082.586
3452.274
-0.465
46.193
659.121
5.253
-0.441
-0.315
-0.045
0.000
0.004
0.003
0.002
0.000
0.
0.
0.
0.
0.
0.001
0.002
0.003
0.005
0.000
-0.063
-0.427
220.958
30834.186
19.090
4.290
-0.052
0.057
0.936
26.633
172.644
6958.914
131.391
71.342
146.094
5.185
7.210
1443.007
223.344
8.494
121.004
1566.014
13.108
2.405
-0.618
-0.202
-0.008
0.004
0.003
0.001
0.000
0.
0.
0.
0.
0.
0.001
0.002
0.003
0.003
-0.002
-0.045
-0.345
-0.069
45.936
2638.000
3743.857
2.461
-0.039
0.800
13.436
3.233
2.581
0.639
0.411
1.841
0.037
-0.561
0.067
65.757
40761.160
7057.794
100031.211
82.526
38.523
-0.582
-0.269
-0.010
0.004
0.003
0.001
0.000
0.
0.
0.
0.
0.
0.001
0.002
0.003
0.002
-0.010
-0.133
-0.523
34.763
26.962
301.504
412.528
3.210
0.512
-0.323
0.030
0.046
-0.017
-0.011
-0.145
-0.199
0.628
17.887
155.570
94.007
8126.304
408.142
173.084
5.670
-0.198
-0.399
-0.089
-0.002
0.004
0.003
0.001
0.000
0.
0.
0.
0.
0.
0.001
0.002
0.003
0.000
-0.012
-0.141
-0.605
10.543
6.572
-0.121
0.670
20.116
7.133
3.476
-0.500
-0.134
0.250
0.746
-0.037
65.302
22736.320
658.738
14134.393
2472.524
60632.430
6756.186
5.310
-0.565
-0.096
-0.056
-0.010
0.003
0.004
0.002
0.001
0.000
0.
0.
0.
0.
0.
0.001
0.002
0.003
0.001
-0.008
-0.061
-0.392
-0.377
0.657
-0.423
12.406
5.957
0.894
0.336
-0.568
-0.113
0.158
0.437
-0.019
132.228
100591.703
710.508
35.834
15.737
43.559
7574.546
4.953
-0.584
-0.046
-0.005
0.002
0.004
0.003
0.002
0.001
0.000
0.
0.
0.
0.
0.
0.001
0.002
0.004
0.003
-0.004
-0.028
-0.009
14.071
2559.288
31.133
593.320
1.259
0.655
1.082
-0.207
-0.059
0.051
0.025
-0.057
0.276
5.510
0.048
0.037
-0.206
-0.527
-0.488
-0.530
-0.171
-0.015
0.001
0.004
0.004
0.003
0.001
0.001
0.000
0.
0.
0.
0.
0.
0.001
0.002
0.003
0.004
-0.001
-0.018
0.106
41.262
11031.185
78.986
2.767
-0.065
4.160
9.790
0.458
-0.035
0.150
0.073
-0.039
-0.091
-0.076
-0.022
-0.024
-0.062
-0.158
-0.231
-0.104
-0.017
0.
0.003
0.004
0.003
0.002
0.001
0.000
0.000
0.
0.
0.
0.
0.
0.001
0.001
0.003
0.003
0.001
-0.013
-0.013
1.248
12.206
410.840
6.574
0.457
822.584
60645.086
18.593
-0.026
-0.015
-0.004
-0.010
-0.021
-0.031
-0.021
-0.021
-0.021
-0.019
-0.012
-0.003
0.003
0.004
0.003
0.003
0.002
0.001
0.001
0.000
0.000
0.
0.
0.
0.
0.
0.000
0.001
0.002
0.003
0.002
-0.005
-0.023
-0.197
0.301
788.905
17.785
0.220
914.845
70753.586
22.695
-0.023
-0.036
-0.010
-0.003
0.
-0.004
-0.010
-0.013
-0.010
-0.004
0.002
0.004
0.004
0.004
0.003
0.002
0.001
0.001
0.000
0.000
0.
0.
0.
0.
0.
0.
0.
0.001
0.002
0.002
0.003
0.001
-0.008
-0.072
-0.391
-0.552
-0.607
-0.142
405.697
100021.477
36.930
-0.031
-0.034
-0.007
0.002
0.005
0.004
0.000
-0.001
-0.001
0.001
0.003
0.004
0.004
0.003
0.002
0.001
0.001
0.001
0.000
0.000
0.
0.
0.
0.
0.
0.
0.
0.
0.001
0.002
0.003
0.003
0.002
-0.009
-0.068
-0.194
-0.169
-0.062
4.213
42.295
1.366
-0.046
-0.027
-0.005
0.002
0.005
0.005
0.004
0.003
0.003
0.003
0.004
0.004
0.003
0.002
0.002
0.001
0.001
0.000
0.000
0.
0.
0.
0.
0.
0.
0.
0.
0.
0.000
0.001
0.002
0.002
0.003
0.003
-0.001
-0.010
-0.024
-0.037
0.017
0.242
0.007
-0.036
-0.019
-0.005
0.001
0.004
0.004
0.004
0.004
0.003
0.003
0.003
0.003
0.003
0.002
0.001
0.000
0.000
0.000
0.
0.
0.
0.
0.
0.
0.
0.
0.
0.
0.
0.000
0.001
0.001
0.002
0.004
0.004
0.002
-0.005
-0.018
-0.027
-0.023
-0.028
-0.021
-0.011
-0.005
-0.001
0.002
0.003
0.003
0.003
0.003
0.003
0.003
0.002
0.002
0.001
0.000
0.000
0.
0.
0.
0.
0.
0.
0.
0.
0.
0.
0.
0.
0.
0.
0.000
0.000
0.001
0.002
0.003
0.003
0.000
-0.005
-0.012
-0.013
-0.012
-0.008
-0.004
-0.002
-0.001
0.001
0.002
0.003
0.003
0.003
0.002
0.002
0.001
0.001
0.000
0.
0.
0.
0.
0.
0.
0.
0.
0.
0.
0.
0.
0.
0.
0.
0.
0.
0.000
0.000
0.001
0.001
0.002
0.002
0.000
-0.001
-0.002
-0.002
0.000
-0.001
0.000
0.001
0.001
0.002
0.002
0.002
0.002
0.001
0.001
0.000
0.000
0.
0.
0.
0.
0.
0.
0.
0.
0.
0.
0.
0.
0.
0.
0.
0.
0.
0.
0.
0.
0.000
0.001
0.001
0.001
0.001
0.001
0.001
0.002
0.002
0.001
0.001
0.002
0.002
0.002
0.001
0.001
0.001
0.000
0.000
0.000
0.
0.
0.
0.
0.
0.
0.
0.
0.
0.
0.
0.
0.
0.
0.
0.
0.
0.
0.
0.
0.
0.
0.000
0.000
0.001
0.001
0.001
0.001
0.001
0.001
0.001
0.001
0.001
0.001
0.001
0.001
0.000
0.000
0.000
0.000
0.
0.
0.
0.
0.
0.
0.
0.
0.
0.
0.
0.
0.
0.
0.
0.
0.
0.
0.
0.
0.
0.
0.
0.
0.000
0.000
0.000
0.001
0.001
0.001
0.001
0.001
0.001
0.000
0.000
0.000
0.000
0.000
0.000
0.
0.
0.
0.
0.
0.
0.
0.
0.
0.
0.
0.
0.
0.
0.
0.
0.
0.
0.
0.
0.
0.
0.
0.
0.
0.
0.
0.
0.
0.
0.
0.
0.
0.
0.
0.
0.
0.
0.
0.
0.
0.
0.
0.
0.
0.
0.
0.
0.
0.
0.
0.
0.
0.
0.
0.
0.
0.
0.
0.
0.
0.
0.
0.
0.
0.
0.
0.
0.
0.
0.
0.
0.
0.
0.
0.
0.
0.
0.
0.
0.
0.
0.
0.
0.
0.
0.
0.
0.
0.
0.
0.
0.
0.
0.
0.
0.
0.
0.
0.
0.
0.
0.
0.
0.
0.
0.
0.
0.
0.
0.
0.
0.
0.
0.
0.
0.
0.
0.
0.
0.
0.
0.
0.
0.
0.
0.
0.
0.
0.
0.
0.
0.
0.
0.
0.
0.
0.
0.
0.
0.
0.
0.
0.
0.
0.
0.
0.
0.
0.
0.
0.
0.
0.
0.
0.
0.
0.
0.
0.
0.
0.
0.
0.
0.
0.
0.
0.
0.
0.
0.
0.
0.
0.
0.
0.
0.
0.
0.
0.
0.
0.
0.
0.
0.
0.
0.
0.
0.
0.
0.
0.
0.
0.
0.
0.
0.
0.
0.
0.
0.
0.
0.
0.
0.
0.
0.
0.
0.
0.
0.
0.
0.
0.
0.
0.
0.
0.
0.
0.
0.
0.
0.
0.
0.
0.
0.
0.
0.
0.
0.
0.
0.
0.
0.
0.
0.
0.
0.
0.
0.
0.
0.
0.
0.
0.
0.
0.
0.
0.
0.
0.
0.
0.
0.
0.
0.
0.
0.
0.
0.
0.
0.
0.
0.
0.
0.
0.
0.
0.
0.
0.
0.
0.
0.
0.
0.
0.
0.
0.
0.
0.
0.
0.
0.
0.
0.
0.
0.
0.
0.
0.
0.
0.
0.
0.
0.
0.
0.
0.
0.
0.
0.
0.
0.
0.
0.
0.
0.
0.
0.
0.
0.
0.
0.
0.
0.
0.
0.
0.
0.
0.
0.
0.
0.
0.
0.
0.
0.
0.
0.
0.
0.
0.
0.
0.
0.
0.
0.
0.
0.
0.
0.
0.
0.
0.
0.
0.
0.
0.
0.
0.
0.
0.
0.
0.
0.
0.
0.
0.
0.
0.
0.
0.
0.
0.
0.
0.
0.
0.
0.
0.
0.
0.
0.
0.
0.
0.
0.
0.
0.
0.
0.
0.
0.
0.
0.
0.
0.
0.
0.
0.
0.
0.
0.
0.
0.
0.
0.
0.
0.
0.
0.
0.
0.
0.
0.
0.
0.
0.
0.
0.
0.
0.000
0.000
0.000
0.000
0.000
0.000
0.
0.
0.
0.
0.
0.
0.
0.
0.
0.
0.
0.
0.
0.
0.
0.
0.
0.
0.
0.
0.
0.
0.
0.
0.
0.
0.
0.
0.
0.
0.
0.
0.
0.
0.000
0.001
0.001
0.001
0.001
0.000
0.000
0.000
0.000
0.
0.
0.
0.
0.
0.
0.
0.
0.
0.
0.
0.
0.
0.
0.
0.
0.
0.
0.
0.
0.
0.
0.
0.000
0.000
0.000
0.000
0.000
0.000
0.000
0.000
0.001
0.001
0.001
0.001
0.001
0.001
0.001
0.000
0.000
0.000
0.000
0.
0.
0.
0.
0.
0.
0.
0.
0.
0.
0.
0.
0.
0.
0.
0.
0.000
0.000
0.000
0.000
0.000
0.000
0.000
0.001
0.001
0.002
0.001
0.001
0.001
0.002
0.001
0.001
0.001
0.001
0.001
0.001
0.001
0.001
0.000
0.000
0.000
0.
0.
0.
0.
0.
0.
0.
0.
0.
0.
0.
0.
0.
0.
0.
0.000
0.000
0.000
0.000
0.000
0.000
0.001
0.002
0.002
0.003
0.003
0.003
0.003
0.002
0.002
0.002
0.002
0.002
0.001
0.001
0.001
0.001
0.000
0.000
0.000
0.000
0.
0.
0.
0.
0.
0.
0.
0.
0.
0.
0.
0.
0.
0.000
0.000
0.000
0.001
0.001
0.001
0.001
0.002
0.002
0.003
0.004
0.004
0.005
0.004
0.004
0.003
0.003
0.003
0.002
0.002
0.002
0.001
0.001
0.001
0.000
0.000
0.000
0.000
0.000
0.
0.
0.
0.
0.
0.
0.
0.
0.
0.
0.
0.000
0.000
0.001
0.001
0.001
0.002
0.002
0.003
0.003
0.004
0.004
0.005
0.004
0.003
0.002
0.002
0.001
0.002
0.003
0.003
0.002
0.002
0.001
0.001
0.001
0.000
0.000
0.000
0.000
0.
0.
0.
0.
0.
0.
0.
0.
0.
0.
0.
0.000
0.000
0.001
0.001
0.002
0.002
0.003
0.003
0.004
0.004
0.004
0.003
0.
-0.006
-0.011
-0.011
-0.010
-0.009
-0.007
-0.003
0.000
0.002
0.002
0.002
0.002
0.001
0.001
0.001
0.000
0.000
0.
0.
0.
0.
0.
0.
0.
0.
0.
0.
0.000
0.000
0.001
0.001
0.001
0.001
0.002
0.003
0.004
0.003
0.
-0.004
-0.010
-0.032
-0.091
-0.139
-0.080
-0.045
-0.035
-0.026
-0.016
-0.007
-0.001
0.002
0.003
0.002
0.002
0.002
0.001
0.001
0.000
0.
0.
0.
0.
0.
0.
0.
0.
0.
0.
0.000
0.001
0.001
0.001
0.000
-0.003
-0.006
-0.003
0.001
-0.005
-0.037
-0.076
-0.044
-0.117
-0.538
-0.508
-0.293
-0.080
-0.027
-0.012
0.008
-0.009
-0.004
0.001
0.003
0.004
0.002
0.002
0.001
0.001
0.000
0.000
0.000
0.
0.
0.
0.
0.
0.
0.
0.000
0.000
0.001
0.001
0.001
-0.004
-0.031
-0.070
-0.046
-0.014
-0.032
-0.248
-0.251
2.485
5.389
14.819
2.743
0.319
-0.028
0.792
0.812
1.261
0.124
-0.005
0.000
0.003
0.003
0.002
0.001
0.001
0.001
0.000
0.000
0.000
0.000
0.
0.
0.
0.
0.
0.
0.000
0.001
0.001
0.002
0.000
-0.014
-0.112
-0.290
-0.193
-0.105
-0.155
0.090
5.112
914.351
6170.928
3396.064
585.071
17.028
0.209
1.229
1.063
1.888
0.186
-0.007
-0.001
0.003
0.002
-0.002
-0.004
-0.004
-0.002
0.000
0.000
0.000
0.000
0.000
0.
0.
0.
0.
0.000
0.000
0.001
0.001
0.002
0.000
-0.016
-0.137
-0.370
-0.251
-0.452
-0.059
9.949
112.735
2278.991
1642.402
188.366
100016.297
101.616
0.115
1.476
0.096
0.037
-0.020
-0.012
-0.002
0.000
-0.008
-0.017
-0.020
-0.017
-0.012
-0.004
-0.001
0.000
0.000
0.000
0.
0.
0.
0.
0.000
0.001
0.001
0.001
0.002
0.001
-0.007
-0.053
-0.133
-0.471
1.661
629.097
1713.644
142.552
15.110
5.684
1.614
3508.254
29.265
2.199
-0.359
-0.124
-0.049
-0.038
-0.020
-0.006
-0.009
-0.015
0.017
0.361
0.348
-0.019
-0.012
-0.002
0.
0.000
0.000
0.
0.
0.
0.000
0.000
0.001
0.001
0.000
-0.001
-0.002
-0.003
-0.011
-0.035
-0.511
0.693
223.880
319.943
100040.820
44009.016
71.583
311.665
0.909
17.540
450.093
11.449
42.565
1.441
-0.030
-0.031
-0.020
-0.016
1.433
27.461
701.082
1803.523
0.250
-0.017
-0.004
0.000
0.000
0.000
0.
0.
0.000
0.000
0.001
0.000
-0.001
-0.006
-0.012
-0.014
-0.014
-0.013
-0.023
-0.174
-0.632
2.810
4294.496
4438.056
19.773
9929.012
101235.109
3804.938
7.750
899.176
829.588
100006.367
32.509
0.002
-0.112
-0.055
0.055
83.646
100003.578
12881.277
991.349
0.461
-0.020
-0.005
0.000
0.000
0.000
0.000
0.
0.000
0.000
0.000
-0.001
-0.007
-0.017
0.006
0.274
0.090
-0.033
-0.038
-0.061
-0.021
6.899
39193.910
11546.023
2.615
2.936
11542.821
81871.180
24.693
64.201
65.131
40848.340
85.876
-0.491
-0.533
-0.299
3.548
41.836
7219.842
139.163
5.159
0.017
-0.019
-0.004
0.000
0.000
0.000
0.
0.
0.000
0.000
0.000
-0.003
-0.017
-0.012
6.340
402.608
15.894
0.086
-0.031
-0.064
62.740
106.357
53.375
17.856
0.256
1.656
8.692
21.695
5.123
6.781
5.352
735.407
2892.809
247.482
493.347
0.565
1712.292
95424.602
100016.313
898.737
0.360
-0.029
-0.012
-0.001
0.001
0.001
0.000
0.
0.
0.000
0.001
0.
-0.005
-0.027
-0.007
15.108
5211.273
583.126
526.859
83.366
-0.105
0.396
6.153
1.594
0.187
0.221
4.987
4.280
8.677
-0.003
-0.174
0.913
0.760
0.965
48259.559
100538.297
40.057
507.265
6041.085
60.621
5.793
0.007
-0.017
-0.004
0.000
0.001
0.001
0.000
0.
0.
0.000
0.001
0.000
-0.006
-0.025
2.040
107.610
70753.125
100777.188
100015.930
26.930
-0.272
-0.562
0.254
0.405
-0.061
-0.014
1.511
1.781
-0.065
-0.470
5.832
69.184
8.063
1.896
55.332
100009.922
8610.727
13867.357
100002.328
17.836
0.003
-0.021
-0.007
-0.001
0.001
0.001
0.000
0.
0.
0.
0.000
0.001
0.
-0.006
-0.019
12.200
3362.706
100029.883
47.594
2008.924
565.446
1.042
7.562
439.682
0.817
0.027
0.209
15.148
20.609
0.075
-0.527
56.317
52318.797
1512.341
57.130
2.971
79.198
1169.590
223.810
70.825
1.003
-0.024
-0.011
0.000
0.001
0.001
0.001
0.000
0.
0.
0.
0.000
0.000
0.000
-0.003
-0.014
0.014
4.722
65.171
2.052
1343.909
100054.813
20.637
0.925
70.310
-0.375
0.503
0.539
1.894
2.141
0.099
0.623
55.308
45231.547
534.153
81.667
0.068
13.626
2237.560
540.876
0.439
-0.042
-0.015
-0.001
0.003
0.002
0.001
0.000
0.
0.
0.
0.
0.000
0.000
0.001
0.000
-0.005
-0.015
-0.027
-0.033
0.228
89.936
39893.680
1002.817
0.162
-0.701
-0.636
0.156
0.261
0.102
0.012
17.649
1109.936
35.541
55.699
7.388
-0.156
-0.015
8.869
9.851
83.854
0.064
-0.046
-0.007
0.003
0.004
0.003
0.001
0.000
0.
0.
0.
0.
0.000
0.000
0.001
0.002
0.001
-0.004
-0.017
-0.045
-0.037
12.774
29616.256
1041.147
1.801
-0.611
-0.186
-0.142
3.917
3.136
0.136
108.582
100001.508
801.065
487.991
1.253
-0.595
34.237
123.957
10771.232
25.932
-0.053
-0.040
-0.004
0.004
0.004
0.003
0.001
0.
0.
0.
0.
0.
0.
0.001
0.001
0.003
0.003
0.000
-0.013
-0.031
0.241
1.512
255.182
1898.007
121.219
2.534
-0.662
-0.218
2.817
2.511
0.014
1.709
24.317
18.694
14.263
0.098
-0.354
1.168
195.134
40513.688
14336.153
-0.019
-0.106
-0.012
0.004
0.004
0.002
0.000
0.
0.
0.
0.
0.
0.
0.001
0.001
0.003
0.003
-0.004
-0.015
0.420
155.533
741.163
1671.984
100022.156
100224.953
493.178
-0.594
-0.171
-0.115
0.196
0.317
-0.295
-0.298
-0.019
0.000
-0.078
0.204
0.593
1.309
2.918
0.346
-0.629
-0.612
-0.061
0.000
0.003
0.002
0.000
0.000
0.
0.
0.
0.
0.000
0.001
0.001
0.002
0.001
-0.010
-0.010
3.583
3879.432
95409.055
100026.398
168.446
129.914
2.160
-0.527
-0.081
0.174
42.519
170.329
1.579
-0.234
-0.088
-0.144
-0.026
12.008
50.113
1.023
1.154
158.800
176.263
-0.563
-0.153
-0.004
0.003
0.001
0.000
0.000
0.
0.
0.
0.000
0.000
0.001
0.001
0.001
-0.004
-0.018
0.046
83.651
100010.922
1370.537
232.001
43.600
-0.276
-0.498
-0.089
16.726
7.651
203.312
1378.982
4.311
0.830
5.367
1.308
0.892
7.744
28.287
0.767
2.267
22.237
35.446
-0.611
-0.135
-0.004
0.002
0.001
0.000
0.000
0.
0.
0.
0.000
0.000
0.001
0.001
-0.003
-0.013
-0.027
-0.014
10.385
1545.172
81869.633
3017.068
3.354
-0.112
7.202
12.241
207.914
4785.991
6962.085
159.909
0.372
24.037
730.119
12.464
0.981
-0.100
0.084
0.072
1.174
0.207
-0.579
-0.408
-0.039
-0.001
0.002
0.001
0.000
0.000
0.
0.
0.
0.000
0.000
0.001
0.000
-0.008
-0.015
1.192
3.990
0.060
1.587
83.625
26.116
-0.111
2.308
5445.907
22449.299
81834.508
288.592
119.840
14.173
-0.466
4.547
54.490
2.503
-0.346
-0.603
-0.471
-0.068
0.222
0.030
-0.110
-0.041
-0.005
0.002
0.002
0.001
0.000
0.
0.
0.
0.
0.000
0.001
0.001
0.000
-0.008
-0.009
3.176
13.482
0.598
-0.182
-0.201
-0.032
0.023
27.721
16832.879
972.161
4658.398
41552.469
1.664
-0.326
-0.263
-0.299
0.070
-0.060
-0.370
-0.538
-0.417
-0.093
-0.037
-0.027
-0.019
-0.005
0.002
0.002
0.002
0.001
0.000
0.
0.
0.
0.
0.000
0.001
0.001
0.002
-0.005
-0.017
0.035
0.148
0.374
0.045
281.422
3454.875
0.711
49.327
100063.750
100.713
440.323
6626.221
0.276
1.737
47.408
7.193
0.499
-0.065
-0.125
-0.196
-0.116
-0.052
-0.033
-0.016
-0.004
0.003
0.004
0.003
0.002
0.001
0.
0.
0.
0.
0.
0.000
0.001
0.002
0.003
0.001
-0.016
-0.066
-0.226
-0.235
0.354
5104.831
100017.656
4.536
2.316
39.634
1.641
-0.577
-0.629
3.922
79.972
8011.143
197.849
33.895
0.107
-0.211
1.706
3.057
0.180
-0.033
-0.015
0.000
0.005
0.005
0.003
0.002
0.000
0.
0.
0.
0.
0.
0.000
0.001
0.003
0.005
0.004
-0.016
-0.217
-0.638
-0.650
-0.486
0.647
2.396
-0.415
0.133
0.018
0.345
4.150
0.809
4.090
158.077
100004.594
801.295
1686.257
247.762
3.179
398.212
17112.004
17.647
-0.098
-0.061
-0.008
0.004
0.005
0.003
0.001
0.000
0.
0.
0.
0.
0.
0.000
0.002
0.004
0.005
0.004
-0.020
-0.287
-0.548
-0.139
25.859
36.315
1.197
-0.064
-0.103
-0.008
0.385
3.490
0.858
0.191
1.723
22.305
4.179
141.386
32.011
2.545
594.235
70374.188
24.590
-0.493
-0.248
-0.034
0.002
0.004
0.003
0.001
0.000
0.
0.
0.
0.
0.
0.000
0.002
0.004
0.005
0.000
-0.056
-0.207
0.366
45.820
45241.699
100028.500
666.238
8.350
-0.412
-0.166
-0.039
0.044
-0.020
-0.071
-0.209
-0.339
-0.334
-0.320
-0.249
19.745
101.177
905.378
4.868
-0.557
-0.325
-0.042
0.000
0.004
0.002
0.001
0.000
0.
0.
0.
0.
0.
0.001
0.002
0.004
0.004
-0.008
-0.224
-0.244
35739.566
19993.619
958.518
658.003
3131.544
44.753
2.155
-0.623
-0.133
-0.033
-0.046
-0.142
-0.023
3.603
42.703
362.529
4.344
12.265
8.352
13.979
0.498
-0.257
-0.114
-0.017
0.002
0.004
0.002
0.001
0.000
0.
0.
0.
0.
0.
0.001
0.003
0.004
0.004
-0.010
-0.248
-0.601
3450.930
2101.721
9.397
241.343
100104.609
35648.609
48254.613
-0.239
-0.278
-0.023
-0.052
-0.115
64.140
17831.973
1675.036
100000.828
30.202
7.845
1.020
-0.436
-0.188
-0.040
-0.016
0.000
0.004
0.003
0.002
0.001
0.000
0.
0.
0.
0.
0.
0.001
0.002
0.004
0.004
-0.006
-0.086
-0.627
-0.192
28.154
0.873
100001.914
41697.887
834.819
1001.305
-0.595
-0.208
-0.019
-0.045
-0.087
110.280
93967.688
650.411
64.700
1.602
0.148
-0.093
-0.434
-0.168
-0.016
0.001
0.004
0.004
0.003
0.001
0.000
0.
0.
0.
0.
0.
0.
0.001
0.002
0.004
0.004
-0.002
-0.034
-0.096
6.940
8512.338
23.263
28.813
14.097
-0.427
-0.627
-0.542
-0.073
-0.017
-0.026
-0.084
0.501
16.867
1.988
0.025
-0.061
-0.294
-0.347
-0.261
-0.047
-0.002
0.004
0.005
0.004
0.002
0.001
0.000
0.
0.
0.
0.
0.
0.
0.001
0.002
0.004
0.004
-0.001
-0.028
-0.056
8.796
4095.709
29558.314
9.892
-0.658
0.060
0.603
-0.014
-0.036
-0.015
-0.011
-0.038
-0.097
-0.116
-0.126
-0.047
-0.028
-0.045
-0.055
-0.026
-0.002
0.004
0.005
0.004
0.003
0.002
0.001
0.000
0.
0.
0.
0.
0.
0.
0.000
0.002
0.003
0.004
0.000
-0.017
-0.039
0.942
1237.137
52324.906
167.853
-0.108
22.303
142.061
2.003
-0.030
-0.018
-0.006
-0.004
-0.013
-0.026
-0.025
-0.012
-0.005
-0.003
0.
0.003
0.005
0.005
0.004
0.003
0.002
0.001
0.000
0.000
0.
0.
0.
0.
0.
0.
0.000
0.001
0.002
0.003
0.003
-0.005
-0.023
-0.015
3.821
100004.031
311.001
-0.344
25.000
147.789
2.458
-0.031
-0.018
-0.002
0.003
0.004
0.002
0.000
0.
0.001
0.003
0.005
0.005
0.005
0.004
0.002
0.002
0.001
0.001
0.000
0.
0.
0.
0.
0.
0.
0.
0.
0.000
0.001
0.003
0.003
0.001
-0.006
-0.036
-0.259
0.106
-0.645
-0.418
6.417
251.020
1.626
-0.033
-0.015
0.001
0.005
0.006
0.006
0.004
0.004
0.003
0.004
0.004
0.004
0.003
0.003
0.001
0.001
0.001
0.000
0.000
0.
0.
0.
0.
0.
0.
0.
0.
0.
0.001
0.002
0.002
0.002
0.002
-0.009
-0.085
-0.266
-0.221
-0.081
0.637
170.754
0.193
-0.032
-0.011
0.002
0.005
0.006
0.005
0.004
0.004
0.004
0.003
0.003
0.003
0.002
0.002
0.001
0.001
0.000
0.000
0.
0.
0.
0.
0.
0.
0.
0.
0.
0.
0.000
0.001
0.002
0.002
0.003
0.003
-0.002
-0.010
-0.016
-0.028
-0.032
-0.027
-0.031
-0.022
-0.005
0.002
0.004
0.004
0.004
0.003
0.003
0.003
0.002
0.002
0.002
0.001
0.000
0.000
0.000
0.000
0.
0.
0.
0.
0.
0.
0.
0.
0.
0.
0.
0.
0.000
0.001
0.001
0.002
0.003
0.004
0.003
0.
-0.007
-0.018
-0.021
-0.017
-0.008
-0.001
0.002
0.003
0.003
0.003
0.003
0.003
0.002
0.002
0.001
0.001
0.000
0.000
0.000
0.
0.
0.
0.
0.
0.
0.
0.
0.
0.
0.
0.
0.
0.
0.
0.000
0.001
0.001
0.002
0.003
0.003
0.002
0.000
-0.003
-0.005
-0.003
0.000
0.001
0.002
0.002
0.002
0.002
0.002
0.002
0.001
0.001
0.001
0.000
0.
0.
0.
0.
0.
0.
0.
0.
0.
0.
0.
0.
0.
0.
0.
0.
0.
0.
0.
0.000
0.000
0.001
0.001
0.002
0.002
0.002
0.001
0.001
0.001
0.002
0.002
0.002
0.002
0.002
0.001
0.001
0.001
0.001
0.000
0.000
0.000
0.
0.
0.
0.
0.
0.
0.
0.
0.
0.
0.
0.
0.
0.
0.
0.
0.
0.
0.
0.
0.
0.000
0.001
0.001
0.001
0.001
0.001
0.002
0.002
0.002
0.001
0.001
0.001
0.001
0.001
0.001
0.000
0.000
0.000
0.000
0.
0.
0.
0.
0.
0.
0.
0.
0.
0.
0.
0.
0.
0.
0.
0.
0.
0.
0.
0.
0.
0.
0.
0.000
0.000
0.001
0.001
0.001
0.001
0.001
0.001
0.001
0.001
0.001
0.000
0.000
0.000
0.000
0.000
0.
0.
0.
0.
0.
0.
0.
0.
0.
0.
0.
0.
0.
0.
0.
0.
0.
0.
0.
0.
0.
0.
0.
0.
0.
0.
0.
0.000
0.000
0.000
0.000
0.000
0.001
0.001
0.000
0.000
0.000
0.000
0.000
0.
0.
0.
0.
0.
0.
0.
0.
0.
0.
0.
0.
0.
0.
0.
0.
0.
0.
0.
0.
0.
0.
0.
0.
0.
0.
0.
0.
0.
0.
0.
0.
0.
0.
0.
0.
0.
0.
0.
0.
0.
0.
0.
0.
0.
0.
0.
0.
0.
0.
0.
0.
0.
0.
0.
0.
0.
0.
0.
0.
0.
0.
0.
0.
0.
0.
0.
0.
0.
0.
0.
0.
0.
0.
0.
0.
0.
0.
0.
0.
0.
0.
0.
0.
0.
0.
0.
0.
0.
0.
0.
0.
0.
0.
0.
0.
0.
0.
0.
0.
0.
0.
0.
0.
0.
0.
0.
0.
0.
0.
0.
0.
0.
0.
0.
0.
0.
0.
0.
0.
0.
0.
0.
0.
0.
0.
0.
0.
0.
0.
0.
0.
0.
0.
0.
0.
0.
0.
0.
0.
0.
0.
0.
0.
0.
0.
0.
0.
0.
0.
0.
0.
0.
0.
0.
0.
0.
0.
0.
0.
0.
0.
0.
0.
0.
0.
0.
0.
0.
0.
0.
0.
0.
0.
0.
0.
0.
0.
0.
0.
0.
0.
0.
0.
0.
0.
0.
0.
0.
0.
0.
0.
0.
0.
0.
0.
0.
0.
0.
0.
0.
0.
0.
0.
0.
0.
0.
0.
0.
0.
0.
0.
0.
0.
0.
0.
0.
0.
0.
0.
0.
0.
0.
0.
0.
0.
0.
0.
0.
0.
0.
0.
0.
0.
0.
0.
0.
0.
0.
0.
0.
0.
0.
0.
0.
0.
0.
0.
0.
0.
0.
0.
0.
0.
0.
0.
0.
0.
0.
0.
0.
0.
0.
0.
0.
0.
0.
0.
0.
0.
0.
0.
0.
0.
0.
0.
0.
0.
0.
0.
0.
0.
0.
0.
0.
0.
0.
0.
0.
0.
0.
0.
0.
0.
0.
0.
0.
0.
0.
0.
0.
0.
0.
0.
0.
0.
0.
0.
0.
0.
0.
0.
0.
0.
0.
0.
0.
0.
0.
0.
0.
0.
0.
0.
0.
0.
0.
0.
0.000
0.000
0.000
0.
0.
0.
0.
0.
0.
0.
0.
0.
0.
0.
0.
0.
0.
0.
0.
0.
0.
0.
0.
0.
0.
0.
0.
0.
0.
0.
0.
0.
0.
0.
0.
0.
0.
0.
0.
0.000
0.000
0.000
0.000
0.000
0.000
0.000
0.000
0.000
0.000
0.000
0.000
0.000
0.
0.
0.
0.
0.
0.
0.
0.
0.
0.
0.
0.
0.
0.
0.
0.
0.
0.
0.
0.
0.
0.
0.
0.
0.000
0.000
0.000
0.000
0.001
0.001
0.000
0.000
0.000
0.000
0.001
0.001
0.001
0.001
0.001
0.001
0.000
0.000
0.000
0.
0.
0.
0.
0.
0.
0.
0.
0.
0.
0.
0.
0.
0.
0.
0.
0.
0.
0.
0.
0.
0.000
0.000
0.000
0.001
0.001
0.001
0.001
0.001
0.001
0.001
0.001
0.001
0.001
0.001
0.001
0.001
0.001
0.001
0.000
0.000
0.000
0.
0.
0.
0.
0.
0.
0.
0.
0.
0.
0.
0.
0.
0.
0.
0.
0.000
0.000
0.000
0.000
0.000
0.000
0.001
0.001
0.002
0.002
0.002
0.002
0.001
0.002
0.002
0.001
0.001
0.001
0.001
0.001
0.001
0.000
0.000
0.000
0.000
0.000
0.
0.
0.
0.
0.
0.
0.
0.
0.
0.
0.
0.
0.
0.
0.000
0.000
0.000
0.000
0.000
0.000
0.001
0.001
0.002
0.002
0.002
0.002
0.003
0.003
0.002
0.002
0.002
0.001
0.001
0.000
0.000
0.
0.000
0.000
0.000
0.000
0.000
0.
0.
0.
0.
0.
0.
0.
0.
0.
0.
0.
0.
0.
0.000
0.000
0.000
0.000
0.000
0.001
0.001
0.002
0.003
0.003
0.003
0.004
0.003
0.004
0.003
0.003
0.003
0.003
0.001
0.001
0.000
-0.001
-0.001
0.
0.000
0.000
0.000
0.000
0.
0.
0.
0.
0.
0.
0.
0.
0.
0.
0.
0.
0.000
0.001
0.001
0.001
0.001
0.002
0.002
0.003
0.004
0.004
0.005
0.004
0.004
0.003
0.004
0.004
0.004
0.004
0.003
0.002
0.001
0.000
-0.001
-0.001
0.000
0.000
0.000
0.000
0.000
0.
0.
0.
0.
0.
0.
0.
0.
0.
0.
0.000
0.000
0.001
0.001
0.001
0.001
0.002
0.002
0.003
0.005
0.005
0.005
0.005
0.004
0.002
0.000
-0.001
0.001
0.003
0.004
0.004
0.003
0.002
0.001
0.000
0.
0.000
0.001
0.001
0.000
0.000
0.
0.
0.
0.
0.
0.
0.
0.
0.
0.000
0.000
0.001
0.001
0.001
0.002
0.002
0.003
0.003
0.004
0.004
0.005
0.004
0.002
-0.004
-0.012
-0.017
-0.018
-0.012
-0.005
0.001
0.004
0.004
0.004
0.003
0.002
0.001
0.001
0.001
0.001
0.000
0.000
0.
0.
0.
0.
0.
0.
0.
0.
0.
0.000
0.001
0.001
0.001
0.001
0.
-0.001
0.001
0.003
0.004
-0.002
-0.011
-0.021
-0.025
-0.037
-0.050
-0.036
-0.034
-0.027
-0.019
-0.010
0.000
0.004
0.005
0.004
0.003
0.002
0.002
0.002
0.001
0.001
0.000
0.
0.
0.
0.
0.
0.
0.
0.
0.000
0.000
0.001
0.001
0.001
-0.004
-0.025
-0.054
-0.035
-0.007
-0.008
-0.084
-0.223
-0.217
-0.074
-0.018
-0.064
1.378
0.481
0.192
-0.015
-0.020
-0.008
0.001
0.005
0.005
0.004
0.003
0.002
0.002
0.001
0.001
0.000
0.000
0.
0.
0.
0.
0.
0.
0.
0.000
0.001
0.001
0.001
-0.001
-0.034
-0.293
-0.587
-0.430
-0.070
-0.059
-0.514
1.985
41.717
7.323
83.897
8.666
3.469
2.562
0.879
0.017
-0.031
-0.014
-0.003
0.004
0.005
0.004
0.003
0.002
0.001
0.001
0.001
0.000
0.000
0.000
0.
0.
0.
0.
0.
0.
0.000
0.001
0.001
0.001
-0.004
-0.097
-0.478
-0.271
-0.468
-0.249
-0.126
-0.624
1439.998
100898.594
6235.531
100018.766
824.802
4.318
0.457
0.013
-0.063
-0.050
-0.026
-0.009
0.002
0.004
0.002
0.000
-0.002
-0.002
-0.001
0.000
0.000
0.000
0.000
0.
0.
0.
0.
0.
0.
0.000
0.001
0.002
0.002
-0.004
-0.108
-0.472
0.801
-0.523
-0.351
-0.148
-0.541
10.001
496.568
1385.101
824.387
75.011
2.027
-0.477
-0.483
-0.113
-0.022
-0.028
-0.015
-0.002
0.
-0.006
-0.013
-0.017
-0.015
-0.008
-0.002
0.
0.000
0.000
0.000
0.
0.
0.
0.
0.000
0.001
0.001
0.002
0.002
-0.002
-0.046
-0.411
-0.577
-0.564
-0.275
-0.055
0.646
0.188
0.584
0.780
0.299
1.072
13.883
157.478
-0.525
0.747
3.522
0.257
-0.019
-0.012
-0.009
-0.015
-0.012
-0.002
0.033
-0.017
-0.008
-0.001
0.000
0.000
0.000
0.
0.
0.
0.000
0.000
0.001
0.001
0.001
0.000
-0.002
-0.013
-0.055
-0.124
-0.104
-0.453
-0.322
1.280
7.118
0.074
5.059
14.576
-0.375
4467.103
100091.094
35.468
36.292
28.377
1.148
-0.024
-0.027
-0.019
0.423
5.049
2.989
28.651
0.000
-0.015
-0.003
0.
0.000
0.000
0.
0.
0.
0.000
0.001
0.000
0.000
-0.003
-0.008
-0.011
-0.014
-0.018
-0.020
-0.059
-0.213
0.284
59.597
41.740
0.111
221.127
1305.330
64.821
27.903
100168.734
10509.092
34340.195
3405.010
5.837
-0.061
-0.047
0.004
11.234
1235.259
42.145
1.781
-0.014
-0.017
-0.003
0.000
0.000
0.000
0.
0.
0.000
0.000
0.000
0.000
-0.004
-0.014
-0.021
-0.021
-0.027
-0.033
-0.030
-0.047
-0.072
0.893
142.043
91.113
0.202
0.879
101.715
100156.438
3522.155
100363.602
124.905
256.209
103.174
0.811
-0.367
-0.116
1.342
9.260
206.824
17.179
0.119
-0.030
-0.015
-0.002
0.000
0.001
0.000
0.
0.
0.000
0.000
0.000
-0.002
-0.011
-0.026
0.012
0.438
0.109
-0.027
-0.047
-0.064
-0.055
0.019
1.204
0.954
4.300
730.291
168.761
4011.066
350.487
5186.031
43.619
1.042
-0.147
2.656
2.330
0.321
155.556
1384.837
903.497
36.202
0.087
-0.026
-0.008
-0.001
0.001
0.001
0.000
0.
0.
0.000
0.001
0.000
-0.003
-0.019
-0.032
0.231
9.205
10.590
8.241
0.350
-0.084
-0.089
0.724
2.620
0.166
17.649
45219.496
1839.884
100002.813
21.675
0.433
176.530
180.403
1.963
80.322
259.853
12.556
63.668
350.106
9.407
1.171
-0.017
-0.014
-0.003
0.000
0.001
0.001
0.000
0.
0.
0.000
0.001
0.
-0.005
-0.021
0.050
9.120
77.731
85.274
521.266
14.744
0.032
-0.225
8.732
50.122
1.292
0.600
17.726
10.570
23.515
1.015
-0.595
354.350
6463.229
906.770
89.052
11373.288
162.056
92.996
363.069
2.215
-0.021
-0.019
-0.006
0.
0.001
0.001
0.000
0.
0.
0.
0.000
0.001
0.000
-0.005
-0.017
0.231
74.261
334.117
12.560
81822.328
8935.546
1.873
-0.567
0.818
3.814
0.177
-0.076
-0.015
0.215
1.022
0.008
0.515
23.288
15941.642
542.427
275.589
55507.957
16.970
3.315
5.604
0.173
-0.024
-0.008
0.000
0.001
0.001
0.001
0.000
0.
0.
0.
0.000
0.000
0.000
-0.002
-0.013
-0.012
1.208
198.466
2.556
732.984
257.299
1.521
-0.602
-0.548
-0.411
-0.119
-0.093
-0.065
-0.028
0.078
-0.021
0.983
16.994
2235.519
3550.297
1.171
23.813
3.038
-0.377
-0.528
-0.093
-0.016
0.000
0.003
0.002
0.001
0.000
0.
0.
0.
0.
0.000
0.000
0.001
0.000
-0.004
-0.014
-0.025
-0.027
-0.004
4.435
443.608
64.694
0.034
-0.336
-0.188
-0.053
3.442
2.856
0.062
0.279
2.275
0.459
0.312
0.398
0.909
140.737
11.247
1.072
-0.574
-0.492
-0.081
-0.008
0.003
0.004
0.003
0.001
0.000
0.
0.
0.
0.
0.000
0.000
0.001
0.002
0.001
-0.002
-0.013
-0.039
-0.054
2.826
362.654
59.678
-0.096
-0.471
-0.149
3.422
5443.769
2396.386
3.412
0.743
7.605
1.386
0.419
-0.415
4.195
100005.297
21464.934
1918.541
1.601
-0.210
-0.047
-0.004
0.004
0.004
0.003
0.001
0.
0.
0.
0.
0.
0.
0.000
0.001
0.003
0.003
0.001
-0.011
-0.040
-0.097
-0.056
3.428
21.518
14.293
-0.015
-0.584
2.600
2139.190
1236.945
3.801
-0.321
-0.245
-0.078
0.079
-0.190
-0.316
107.734
39171.035
4972.765
12.287
-0.366
-0.135
-0.016
0.003
0.004
0.002
0.001
0.000
0.
0.
0.
0.
0.
0.001
0.001
0.003
0.004
-0.001
-0.017
-0.034
1.064
4.637
77.810
274.892
15042.227
88.560
-0.597
-0.073
1.715
1.787
1.980
6.991
-0.445
-0.575
-0.078
-0.052
-0.157
0.036
9.531
47.753
5.490
0.780
-0.556
-0.079
-0.001
0.003
0.002
0.000
0.000
0.
0.
0.
0.
0.000
0.001
0.002
0.003
0.003
-0.006
-0.019
0.420
9.756
24.446
1338.104
80.098
25.526
0.082
-0.602
-0.124
-0.081
0.195
0.530
0.548
-0.537
-0.127
1.540
0.310
-0.330
-0.365
7.754
476.825
23629.387
26627.863
-0.268
-0.193
-0.005
0.003
0.002
0.000
0.000
0.
0.
0.
0.
0.000
0.001
0.002
0.003
0.001
-0.011
-0.009
5.765
442.260
122.030
100029.328
8935.850
0.745
-0.569
-0.151
-0.038
0.005
0.444
0.496
-0.402
4.546
60.142
542.060
39.242
-0.391
-0.474
3.139
2416.015
4659.499
1629.433
-0.488
-0.169
-0.005
0.002
0.002
0.001
0.000
0.
0.
0.
0.000
0.000
0.001
0.002
0.002
-0.004
-0.020
-0.039
1.283
38.931
17110.166
1390.693
36.630
-0.438
-0.407
0.193
1.204
1.048
1.366
0.379
0.193
595.167
100016.359
11667.016
206.811
0.032
-0.514
16.406
5447.845
104.148
-0.178
-0.493
-0.051
-0.001
0.002
0.001
0.001
0.000
0.
0.
0.
0.000
0.000
0.001
0.002
0.
-0.010
-0.022
-0.053
-0.106
0.763
50.071
17.598
0.566
89.908
5.915
7.785
7.481
1.470
0.235
0.017
-0.003
46.118
2684.470
29.512
11.256
80.110
-0.575
2.020
76.630
8.326
-0.045
-0.052
-0.007
0.001
0.002
0.001
0.001
0.
0.
0.
0.
0.000
0.000
0.002
0.003
0.
-0.010
-0.024
-0.046
0.000
0.559
0.623
0.343
6.579
5449.440
578.015
8.131
3.262
0.973
-0.463
-0.327
1.800
0.990
0.996
0.264
0.944
31.419
-0.623
-0.303
0.104
0.024
-0.014
-0.007
0.002
0.002
0.002
0.001
0.000
0.
0.
0.
0.
0.000
0.001
0.002
0.004
0.002
-0.008
-0.026
-0.026
4.982
248.309
554.552
598.725
20.770
100048.836
3172.529
7.609
-0.254
-0.117
-0.558
26.868
17105.078
279.022
76.838
0.397
-0.172
-0.395
-0.527
-0.109
-0.028
-0.011
-0.003
0.003
0.004
0.003
0.002
0.001
0.
0.
0.
0.
0.
0.000
0.001
0.003
0.005
0.005
-0.002
-0.025
-0.037
8.912
813.552
34012.652
45352.855
156.047
19571.787
36.433
8.409
2.480
-0.529
0.022
500.093
100025.930
1061.952
272.101
0.705
0.764
10.377
1.664
-0.046
-0.056
-0.013
0.003
0.005
0.005
0.003
0.001
0.000
0.
0.
0.
0.
0.
0.
0.001
0.003
0.005
0.006
-0.001
-0.038
-0.133
0.076
2.568
18.192
18.881
9.167
83.745
3.918
13.058
4.575
-0.067
3.222
11.727
98.831
13.342
1.696
-0.271
76.427
100003.117
340.805
0.392
-0.459
-0.069
-0.002
0.005
0.004
0.003
0.001
0.
0.
0.
0.
0.
0.
0.000
0.002
0.004
0.006
0.005
-0.007
-0.053
-0.166
0.013
2.952
4.387
1.968
0.186
0.054
-0.001
0.240
0.093
-0.049
-0.045
0.109
1.243
0.030
-0.608
-0.558
42.517
34003.563
196.510
3.320
-0.608
-0.221
-0.010
0.004
0.004
0.002
0.000
0.
0.
0.
0.
0.
0.
0.001
0.002
0.004
0.005
0.000
-0.042
-0.245
1.406
206.848
247.857
371.434
10147.153
24.183
-0.267
-0.139
-0.106
-0.037
-0.029
-0.050
-0.088
-0.108
-0.146
-0.384
-0.358
0.398
16.182
20.412
2.697
-0.492
-0.210
-0.010
0.004
0.003
0.001
0.000
0.000
0.
0.
0.
0.
0.
0.001
0.002
0.004
0.004
-0.008
-0.135
-0.431
22.832
100058.250
10183.192
325.668
100026.555
63.539
-0.359
-0.600
-0.086
-0.015
-0.018
-0.086
-0.132
-0.103
0.578
1.846
-0.007
-0.272
0.146
0.228
-0.091
-0.299
-0.057
-0.002
0.004
0.003
0.001
0.000
0.
0.
0.
0.
0.
0.
0.001
0.002
0.004
0.003
-0.012
-0.147
-0.525
12.831
81.191
34.656
8.499
3813.214
539.427
221.478
-0.534
-0.165
-0.006
-0.020
-0.112
0.126
4.807
3.613
12.055
0.497
-0.062
-0.075
-0.101
-0.059
-0.037
-0.007
0.003
0.004
0.003
0.001
0.000
0.
0.
0.
0.
0.
0.
0.001
0.002
0.004
0.003
-0.016
-0.096
-0.272
2.956
10.858
28.686
312.357
168.303
17.329
17.631
-0.467
-0.111
-0.002
-0.018
-0.096
0.289
9.367
1.242
0.780
0.037
-0.040
-0.063
-0.073
-0.022
-0.002
0.003
0.004
0.004
0.002
0.001
0.000
0.
0.
0.
0.
0.
0.
0.001
0.002
0.003
0.002
-0.021
-0.126
-0.054
1.768
57.149
76.266
1.188
-0.096
-0.301
-0.498
-0.316
-0.034
0.000
-0.007
-0.075
-0.112
-0.053
-0.115
-0.098
-0.029
-0.031
-0.031
-0.020
-0.003
0.004
0.005
0.004
0.003
0.002
0.000
0.
0.
0.
0.
0.
0.
0.
0.000
0.002
0.003
0.003
-0.013
-0.132
-0.357
0.527
325.158
5807.831
22.273
1.376
-0.143
-0.105
-0.045
-0.013
0.000
0.
-0.016
-0.068
-0.111
-0.089
-0.034
-0.009
-0.005
-0.003
0.001
0.004
0.005
0.004
0.003
0.002
0.001
0.000
0.
0.
0.
0.
0.
0.
0.
0.000
0.001
0.002
0.003
-0.003
-0.043
-0.141
0.284
98.986
493.584
23.606
2.385
0.017
0.124
-0.013
-0.014
-0.002
0.003
0.001
-0.004
-0.011
-0.009
-0.003
0.001
0.003
0.004
0.005
0.005
0.004
0.003
0.002
0.001
0.000
0.000
0.
0.
0.
0.
0.
0.
0.
0.000
0.001
0.002
0.003
0.002
-0.008
-0.030
-0.031
0.639
5.131
0.037
-0.382
-0.001
0.148
-0.012
-0.018
-0.004
0.003
0.004
0.004
0.003
0.002
0.003
0.003
0.004
0.004
0.004
0.004
0.003
0.002
0.001
0.001
0.000
0.
0.
0.
0.
0.
0.
0.
0.
0.000
0.000
0.001
0.002
0.003
0.001
-0.006
-0.039
-0.329
-0.540
-0.636
-0.210
-0.042
0.042
-0.025
-0.019
-0.003
0.003
0.005
0.005
0.004
0.004
0.003
0.003
0.003
0.003
0.003
0.002
0.001
0.001
0.001
0.000
0.
0.
0.
0.
0.
0.
0.
0.
0.
0.
0.000
0.001
0.002
0.002
0.003
0.001
-0.007
-0.044
-0.118
-0.100
-0.049
-0.031
0.003
-0.024
-0.014
-0.001
0.003
0.004
0.004
0.003
0.003
0.003
0.003
0.002
0.002
0.001
0.001
0.001
0.000
0.000
0.
0.
0.
0.
0.
0.
0.
0.
0.
0.
0.
0.
0.000
0.001
0.002
0.002
0.003
0.002
0.000
-0.004
-0.007
-0.010
-0.018
-0.019
-0.016
-0.006
0.001
0.003
0.003
0.003
0.002
0.002
0.002
0.001
0.001
0.001
0.001
0.000
0.000
0.000
0.
0.
0.
0.
0.
0.
0.
0.
0.
0.
0.
0.
0.
0.
0.000
0.001
0.001
0.002
0.003
0.004
0.003
0.003
0.000
-0.004
-0.006
-0.004
0.000
0.002
0.003
0.002
0.002
0.001
0.001
0.001
0.001
0.001
0.000
0.
0.
0.
0.
0.
0.
0.
0.
0.
0.
0.
0.
0.
0.
0.
0.
0.
0.
0.
0.000
0.000
0.001
0.002
0.002
0.003
0.003
0.002
0.001
0.001
0.001
0.001
0.002
0.002
0.002
0.001
0.001
0.001
0.000
0.000
0.000
0.000
0.
0.
0.
0.
0.
0.
0.
0.
0.
0.
0.
0.
0.
0.
0.
0.
0.
0.
0.
0.
0.000
0.000
0.000
0.001
0.002
0.002
0.002
0.002
0.002
0.002
0.002
0.002
0.001
0.001
0.001
0.001
0.000
0.000
0.000
0.000
0.
0.
0.
0.
0.
0.
0.
0.
0.
0.
0.
0.
0.
0.
0.
0.
0.
0.
0.
0.
0.
0.
0.
0.000
0.000
0.001
0.001
0.001
0.001
0.001
0.001
0.001
0.001
0.001
0.001
0.000
0.000
0.000
0.000
0.
0.
0.
0.
0.
0.
0.
0.
0.
0.
0.
0.
0.
0.
0.
0.
0.
0.
0.
0.
0.
0.
0.
0.
0.
0.
0.
0.000
0.000
0.001
0.001
0.001
0.001
0.001
0.001
0.001
0.000
0.000
0.000
0.000
0.
0.
0.
0.
0.
0.
0.
0.
0.
0.
0.
0.
0.
0.
0.
0.
0.
0.
0.
0.
0.
0.
0.
0.
0.
0.
0.
0.
0.
0.
0.000
0.000
0.000
0.000
0.000
0.000
0.000
0.000
0.000
0.
0.
0.
0.
0.
0.
0.
0.
0.
0.
0.
0.
0.
0.
0.
0.
0.
0.
0.
0.
0.
0.
0.
0.
0.
0.
0.
0.
0.
0.
0.
0.
0.
0.
0.
0.
0.
0.
0.
0.
0.
0.
0.
0.
0.
0.
0.
0.
0.
0.
0.
0.
0.
0.
0.
0.
0.
0.
0.
0.
0.
0.
0.
0.
0.
0.
0.
0.
0.
0.
0.
0.
0.
0.
0.
0.
0.
0.
0.
0.
0.
0.
0.
0.
0.
0.
0.
0.
0.
0.
0.
0.
0.
0.
0.
0.
0.
0.
0.
0.
0.
0.
0.
0.
0.
0.
0.
0.
0.
0.
0.
0.
0.
0.
0.
0.
0.
0.
0.
0.
0.
0.
0.
0.
0.
0.
0.
0.
0.
0.
0.
0.
0.
0.
0.
0.
0.
0.
0.
0.
0.
0.
0.
0.
0.
0.
0.
0.
0.
0.
0.
0.
0.
0.
0.
0.
0.
0.
0.
0.
0.
0.
0.
0.
0.
0.
0.
0.
0.
0.
0.
0.
0.
0.
0.
0.
0.
0.
0.
0.
0.
0.
0.
0.
0.
0.
0.
0.
0.
0.
0.
0.
0.
0.
0.
0.
0.
0.
0.
0.
0.
0.
0.
0.
0.
0.
0.
0.
0.
0.
0.
0.
0.
0.
0.
0.
0.
0.
0.
0.
0.
0.
0.
0.
0.
0.
0.
0.
0.
0.
0.
0.
0.
0.
0.
0.
0.
0.
0.
0.
0.
0.
0.
0.
0.
0.
0.
0.
0.
0.
0.
0.
0.
0.
0.
0.
0.
0.
0.
0.
0.
0.
0.
0.
0.
0.
0.
0.
0.
0.
0.
0.
0.
0.
0.
0.
0.
0.
0.
0.
0.
0.
0.
0.
0.
0.
0.
0.000
0.000
0.000
0.000
0.000
0.000
0.000
0.000
0.
0.
0.
0.
0.
0.
0.
0.
0.
0.
0.
0.
0.
0.
0.
0.
0.
0.
0.
0.
0.
0.
0.
0.
0.
0.
0.
0.
0.
0.
0.000
0.000
0.001
0.001
0.001
0.001
0.001
0.001
0.000
0.000
0.000
0.000
0.000
0.000
0.
0.
0.
0.
0.
0.
0.
0.
0.
0.
0.
0.
0.
0.
0.
0.
0.
0.
0.
0.
0.
0.
0.
0.
0.
0.
0.000
0.000
0.001
0.001
0.001
0.001
0.001
0.001
0.001
0.001
0.001
0.001
0.001
0.001
0.001
0.000
0.000
0.000
0.000
0.
0.
0.
0.
0.
0.
0.
0.
0.
0.
0.
0.
0.
0.
0.
0.
0.
0.
0.
0.
0.
0.000
0.001
0.001
0.001
0.002
0.002
0.002
0.002
0.002
0.002
0.001
0.001
0.001
0.001
0.001
0.001
0.001
0.001
0.000
0.000
0.000
0.
0.
0.
0.
0.
0.
0.
0.
0.
0.
0.
0.
0.
0.
0.
0.
0.
0.000
0.000
0.000
0.001
0.001
0.001
0.002
0.002
0.003
0.003
0.002
0.003
0.003
0.002
0.002
0.002
0.001
0.001
0.001
0.000
0.001
0.000
0.000
0.000
0.000
0.
0.
0.
0.
0.
0.
0.
0.
0.
0.
0.
0.
0.
0.
0.000
0.000
0.000
0.000
0.001
0.001
0.002
0.002
0.002
0.003
0.003
0.003
0.004
0.004
0.003
0.003
0.002
0.002
0.000
0.000
-0.001
-0.001
0.000
0.000
0.000
0.000
0.000
0.000
0.
0.
0.
0.
0.
0.
0.
0.
0.
0.
0.
0.
0.000
0.000
0.000
0.001
0.001
0.001
0.002
0.002
0.003
0.003
0.003
0.003
0.003
0.004
0.004
0.004
0.003
0.002
0.000
-0.001
-0.003
-0.004
-0.003
-0.002
0.000
0.000
0.000
0.000
0.000
0.
0.
0.
0.
0.
0.
0.
0.
0.
0.
0.
0.000
0.000
0.001
0.001
0.001
0.002
0.002
0.003
0.004
0.004
0.004
0.003
0.003
0.003
0.003
0.004
0.005
0.004
0.002
0.000
-0.004
-0.007
-0.008
-0.007
-0.004
-0.001
0.000
0.000
0.000
0.000
0.
0.
0.
0.
0.
0.
0.
0.
0.
0.
0.000
0.000
0.001
0.001
0.001
0.002
0.002
0.002
0.004
0.005
0.006
0.005
0.003
0.001
0.000
0.000
0.002
0.004
0.004
0.003
0.000
-0.004
-0.008
-0.009
-0.008
-0.005
-0.002
0.
0.000
0.000
0.000
0.
0.
0.
0.
0.
0.
0.
0.
0.
0.000
0.001
0.001
0.001
0.001
0.002
0.002
0.001
0.002
0.005
0.006
0.006
0.004
0.000
-0.005
-0.010
-0.009
-0.006
0.000
0.004
0.004
0.002
-0.002
-0.005
-0.007
-0.006
-0.003
-0.001
0.000
0.001
0.000
0.000
0.
0.
0.
0.
0.
0.
0.
0.
0.000
0.000
0.001
0.001
0.001
0.001
0.002
0.001
0.000
0.001
0.004
0.005
0.004
0.000
-0.009
-0.023
-0.030
-0.026
-0.018
-0.009
0.000
0.005
0.005
0.002
0.000
-0.002
-0.002
0.000
0.001
0.001
0.001
0.001
0.000
0.
0.
0.
0.
0.
0.
0.
0.
0.000
0.001
0.001
0.001
0.001
-0.002
-0.005
-0.005
-0.003
-0.002
-0.004
-0.015
-0.025
-0.027
-0.038
-0.036
0.401
0.100
0.122
-0.005
-0.005
0.003
0.006
0.005
0.004
0.002
0.001
0.001
0.002
0.001
0.001
0.001
0.
0.
0.
0.
0.
0.
0.
0.
0.000
0.001
0.001
0.002
0.001
-0.010
-0.065
-0.157
-0.100
-0.024
-0.013
-0.078
-0.347
-0.445
-0.245
-0.050
1.887
100081.195
64.835
64.770
1.095
-0.011
-0.002
0.006
0.006
0.005
0.003
0.002
0.002
0.002
0.002
0.001
0.001
0.000
0.
0.
0.
0.
0.
0.
0.
0.000
0.001
0.001
0.002
-0.004
-0.084
-0.554
-0.606
-0.491
-0.176
-0.055
-0.547
0.014
8.988
-0.085
6.024
10.428
16464.754
4462.256
2684.833
5.765
-0.055
-0.016
0.000
0.004
0.004
0.002
0.001
0.002
0.001
0.002
0.001
0.001
0.000
0.
0.
0.
0.
0.
0.
0.
0.000
0.001
0.002
0.002
-0.010
-0.227
0.713
3450.855
100.796
-0.130
-0.110
-0.629
140.743
6627.565
8.539
11576.161
7148.451
45236.363
64.318
26.833
0.393
-0.202
-0.067
-0.018
-0.001
0.001
0.001
-0.001
0.000
0.000
0.001
0.001
0.001
0.000
0.000
0.
0.
0.
0.
0.
0.
0.001
0.001
0.002
0.002
-0.007
-0.119
2.536
76642.805
495.786
-0.176
-0.100
-0.588
0.944
13.567
5.132
4285.918
3027.362
238.868
160.095
3.891
0.057
0.460
0.045
-0.014
-0.007
-0.001
-0.003
-0.007
-0.008
-0.006
-0.003
0.
0.001
0.001
0.000
0.000
0.
0.
0.
0.
0.000
0.001
0.002
0.002
0.002
-0.006
-0.076
-0.238
2.703
2.980
0.050
-0.082
-0.009
1.464
0.482
-0.112
1.993
1.441
0.615
3.994
0.106
64.504
1235.410
8.364
0.040
-0.012
-0.008
-0.011
-0.017
-0.019
-0.018
-0.011
-0.003
0.000
0.001
0.000
0.000
0.
0.
0.
0.000
0.000
0.001
0.002
0.002
0.001
-0.003
-0.020
0.009
2.684
5.788
0.159
-0.104
0.788
20.604
4.061
-0.644
-0.597
-0.651
4.683
45.091
1.835
822.898
100040.188
41.710
0.115
-0.046
-0.017
-0.014
0.019
-0.013
-0.022
-0.018
-0.006
0.000
0.000
0.000
0.000
0.
0.
0.
0.000
0.000
0.001
0.001
0.000
-0.001
-0.005
-0.014
-0.018
0.136
0.232
-0.046
-0.083
0.212
1.926
0.228
-0.642
-0.243
3.966
2.960
51.280
19.851
3811.596
100031.039
17.627
-0.382
-0.129
-0.032
0.052
0.519
0.121
-0.027
-0.022
-0.007
-0.001
0.000
0.000
0.000
0.
0.
0.000
0.000
0.001
0.000
-0.001
-0.004
-0.011
-0.016
-0.021
-0.025
-0.029
-0.036
-0.055
-0.061
0.113
0.079
-0.137
0.008
5.504
1534.604
190.051
135.825
3.677
109.287
658.830
2.576
-0.379
-0.107
-0.015
0.076
0.383
0.089
-0.028
-0.022
-0.006
-0.001
0.001
0.001
0.000
0.
0.
0.000
0.000
0.000
0.000
-0.004
-0.014
-0.024
-0.028
-0.031
-0.036
-0.042
-0.039
0.084
0.135
0.077
-0.035
3.993
538.281
104.201
536.589
47.276
17.504
0.001
-0.377
-0.106
-0.509
-0.336
-0.073
0.324
0.829
0.455
0.092
-0.025
-0.015
-0.003
0.
0.001
0.001
0.000
0.
0.
0.000
0.000
0.000
-0.001
-0.008
-0.024
-0.031
-0.011
-0.004
-0.016
-0.047
-0.032
0.828
20.539
155.575
2.477
15.145
25698.379
904.995
11859.010
258.323
-0.017
2359.977
2363.908
6.060
11.033
0.916
0.084
0.225
0.515
0.055
-0.015
-0.018
-0.008
-0.001
0.001
0.001
0.000
0.
0.
0.
0.000
0.000
0.000
-0.002
-0.012
-0.025
-0.006
0.086
0.120
0.730
0.374
0.013
6.470
2415.533
100000.664
46.143
0.608
15.227
15.819
965.174
158.660
-0.030
5808.764
11248.253
3204.536
100015.227
174.983
1.810
-0.041
0.154
-0.025
-0.024
-0.012
-0.002
0.001
0.001
0.001
0.000
0.
0.
0.
0.000
0.000
0.000
-0.002
-0.011
-0.022
0.060
0.133
0.322
14.055
8.291
0.053
1.173
39.135
362.570
3.839
-0.133
0.066
54.636
4825.859
26.799
-0.346
3.599
1537.255
773.105
4886.866
1563.319
4.244
-0.627
-0.610
-0.110
-0.020
-0.003
0.002
0.002
0.001
0.001
0.000
0.
0.
0.
0.000
0.000
0.000
-0.001
-0.006
-0.017
-0.022
-0.020
0.095
3.500
2.308
-0.029
-0.076
0.267
0.319
-0.296
-0.450
-0.093
2.618
26.139
1.598
-0.076
0.093
3.024
2.846
4.027
7.568
27.570
439.026
-0.379
-0.264
-0.018
0.001
0.003
0.002
0.001
0.000
0.
0.
0.
0.
0.000
0.000
0.001
0.001
-0.001
-0.007
-0.015
-0.030
-0.040
0.029
0.391
0.139
0.190
0.309
-0.131
-0.319
1.870
3.188
1.467
0.035
-0.069
-0.020
0.335
-0.093
-0.638
2.586
-0.135
79.786
1440.081
-0.008
-0.152
-0.011
0.003
0.004
0.003
0.001
0.
0.
0.
0.
0.
0.000
0.000
0.001
0.002
0.003
0.002
-0.004
-0.021
-0.059
-0.069
0.295
0.238
4.026
3.225
-0.428
1.757
1376.865
1628.749
1111.124
1.832
-0.317
1.669
46.129
5.466
-0.561
493.515
72.292
41.688
3.691
-0.202
-0.044
-0.006
0.003
0.004
0.002
0.001
0.
0.
0.
0.
0.
0.
0.000
0.001
0.003
0.004
0.003
-0.005
-0.053
-0.361
-0.629
-0.461
0.120
8.839
6.843
-0.283
1.267
660.576
1937.678
1990.393
7.115
-0.565
1.529
59.383
6.650
-0.465
2.194
144.414
100030.430
538.691
0.117
-0.074
-0.011
0.003
0.004
0.002
0.001
0.
0.
0.
0.
0.
0.
0.000
0.002
0.003
0.005
0.002
-0.016
-0.172
-0.612
7.770
1.489
0.264
-0.019
-0.200
-0.588
-0.589
1.107
64.476
17120.625
100064.594
310.874
-0.396
3.137
10.717
0.506
-0.201
107.741
11526.744
103.224
-0.260
-0.321
-0.034
0.001
0.003
0.002
0.001
0.000
0.
0.
0.
0.
0.
0.001
0.002
0.004
0.004
-0.001
-0.022
-0.187
-0.346
260.001
763.531
23.399
-0.430
-0.619
-0.585
-0.663
0.134
14.343
52.554
5091.609
36.163
46.103
1568.022
176.861
394.859
4.028
1202.739
100488.492
669.500
3.059
-0.229
-0.059
-0.001
0.003
0.002
0.000
0.000
0.
0.
0.
0.
0.000
0.001
0.003
0.004
0.003
-0.006
-0.036
-0.090
0.112
67.268
52574.672
174.665
0.178
-0.197
-0.044
1.405
0.174
3.428
4.121
-0.458
-0.146
67.576
9850.640
92.584
17.855
-0.434
7.385
2792.321
3812.323
2.700
-0.266
-0.056
-0.001
0.003
0.001
0.001
0.000
0.
0.
0.
0.000
0.001
0.002
0.003
0.004
0.001
-0.014
-0.103
-0.463
-0.318
3.882
29.453
8.546
-0.297
-0.620
28.350
21790.391
113.465
0.999
1.164
-0.349
7.300
139.678
100045.000
1076.354
5.177
-0.085
131.660
100029.578
903.161
0.323
-0.182
-0.023
0.000
0.002
0.001
0.001
0.000
0.
0.
0.
0.000
0.001
0.002
0.003
0.003
-0.002
-0.022
-0.156
-0.608
-0.644
-0.298
-0.161
30.483
11387.153
9.359
10.064
776.953
12.677
-0.069
-0.118
-0.418
1.524
16.304
748.393
100557.555
100033.203
8.891
21.636
545.416
30.770
0.040
-0.031
-0.005
0.002
0.002
0.001
0.001
0.
0.
0.
0.
0.000
0.001
0.002
0.003
0.003
-0.005
-0.024
-0.092
-0.168
1.654
0.158
-0.239
199.060
100186.813
87.562
0.129
0.501
-0.154
-0.643
-0.530
0.029
1.167
1.038
6.885
260.149
35736.887
5.680
-0.412
0.312
0.074
-0.022
-0.008
0.001
0.002
0.002
0.001
0.000
0.
0.
0.
0.
0.000
0.001
0.003
0.004
0.003
-0.004
-0.027
0.000
28.670
17110.334
197.414
102.103
56.848
940.072
146.870
2.626
0.789
-0.483
1.378
556.337
81.649
2147.285
1234.994
1.409
-0.284
-0.480
-0.641
-0.186
-0.035
-0.015
-0.005
0.002
0.004
0.002
0.001
0.001
0.
0.
0.
0.
0.
0.000
0.001
0.003
0.005
0.005
-0.002
-0.023
0.033
59.736
100006.742
1038.623
47980.188
55964.816
100040.969
681.571
7884.632
486.850
0.245
101.294
100005.883
669.424
33993.293
13136.212
2.799
0.051
1.263
0.218
-0.152
-0.091
-0.017
0.001
0.005
0.004
0.002
0.001
0.000
0.
0.
0.
0.
0.
0.000
0.001
0.003
0.005
0.006
0.000
-0.029
-0.185
0.325
10.936
6.013
40.356
54.426
301.903
1128.156
45226.520
1234.966
0.707
16.833
143.317
1.946
9.399
7.091
0.018
5.854
277.016
21.291
-0.121
-0.533
-0.135
-0.005
0.005
0.004
0.002
0.001
0.
0.
0.
0.
0.
0.
0.000
0.002
0.004
0.005
0.004
-0.008
-0.044
-0.270
-0.553
-0.588
-0.515
-0.024
4.140
38.081
4.160
6.370
2.402
0.013
-0.018
-0.011
-0.023
-0.051
-0.123
-0.583
6.091
9054.057
39392.988
19959.768
3.975
-0.495
-0.020
0.003
0.003
0.001
0.000
0.
0.
0.
0.
0.
0.
0.001
0.002
0.004
0.004
-0.002
-0.026
-0.022
0.569
34.288
16.951
1.389
7.657
0.691
0.286
-0.531
-0.549
-0.059
-0.013
-0.016
-0.027
-0.037
-0.039
-0.125
-0.602
102.193
3352.380
5263.691
89727.484
6.032
-0.493
-0.021
0.002
0.002
0.001
0.000
0.
0.
0.
0.
0.
0.
0.001
0.002
0.004
0.003
-0.009
-0.044
1.846
175.733
100048.383
8208.455
3.832
15.303
1.032
-0.360
-0.254
-0.085
-0.012
-0.001
-0.014
-0.055
-0.076
-0.046
-0.063
-0.512
0.139
2.856
1.757
0.137
-0.464
-0.146
-0.007
0.002
0.002
0.001
0.000
0.
0.
0.
0.
0.
0.
0.001
0.002
0.003
0.000
-0.024
-0.073
7.739
4832.982
449.567
48.379
0.262
1.416
0.567
-0.243
-0.266
-0.026
0.005
0.001
-0.031
-0.103
-0.093
-0.070
-0.020
-0.099
-0.240
-0.249
-0.108
-0.189
-0.095
-0.015
0.001
0.003
0.002
0.001
0.000
0.
0.
0.
0.
0.
0.
0.001
0.002
0.003
-0.002
-0.076
-0.408
5.381
8946.320
2406.900
4615.661
5.505
0.137
0.060
-0.154
-0.161
-0.015
0.007
0.002
-0.031
-0.108
-0.109
-0.095
-0.042
-0.016
-0.028
-0.028
-0.016
-0.009
-0.003
0.002
0.003
0.003
0.001
0.000
0.
0.
0.
0.
0.
0.
0.
0.001
0.002
0.002
-0.004
-0.131
-0.377
312.865
971.107
14484.589
34686.430
5.266
0.282
-0.111
-0.144
-0.050
-0.002
0.007
0.003
-0.014
-0.065
-0.105
-0.079
-0.027
-0.009
-0.003
0.
0.002
0.004
0.004
0.004
0.003
0.002
0.001
0.000
0.
0.
0.
0.
0.
0.
0.
0.000
0.002
0.002
-0.001
-0.076
-0.433
2.677
4.438
1918.825
100037.891
15005.658
108.851
0.117
-0.047
-0.017
0.001
0.006
0.004
-0.001
-0.013
-0.025
-0.018
-0.007
0.000
0.003
0.004
0.005
0.005
0.004
0.003
0.002
0.001
0.000
0.
0.
0.
0.
0.
0.
0.
0.
0.000
0.001
0.002
0.002
-0.017
-0.184
-0.589
-0.363
76.714
789.809
100005.141
271.739
0.200
-0.034
-0.014
-0.002
0.004
0.004
0.003
0.001
-0.001
-0.001
0.001
0.003
0.004
0.005
0.004
0.004
0.003
0.002
0.001
0.000
0.
0.
0.
0.
0.
0.
0.
0.
0.
0.000
0.001
0.002
0.003
0.000
-0.016
-0.057
-0.073
0.139
1.054
8.691
1.354
-0.036
-0.031
-0.015
-0.004
0.003
0.004
0.004
0.003
0.002
0.002
0.002
0.003
0.003
0.003
0.003
0.002
0.001
0.001
0.000
0.
0.
0.
0.
0.
0.
0.
0.
0.
0.
0.000
0.000
0.001
0.002
0.003
0.001
-0.006
-0.023
-0.079
-0.174
-0.129
-0.060
-0.037
-0.025
-0.014
-0.003
0.003
0.003
0.003
0.003
0.002
0.002
0.002
0.002
0.002
0.002
0.001
0.001
0.000
0.000
0.
0.
0.
0.
0.
0.
0.
0.
0.
0.
0.
0.
0.000
0.001
0.002
0.002
0.003
0.002
-0.003
-0.015
-0.031
-0.030
-0.020
-0.016
-0.013
-0.008
-0.001
0.002
0.003
0.002
0.002
0.002
0.001
0.001
0.001
0.001
0.001
0.001
0.000
0.000
0.
0.
0.
0.
0.
0.
0.
0.
0.
0.
0.
0.
0.
0.
0.000
0.001
0.002
0.002
0.003
0.002
0.001
-0.001
-0.001
-0.001
-0.003
-0.003
-0.001
0.001
0.002
0.002
0.002
0.002
0.001
0.001
0.001
0.001
0.000
0.
0.
0.
0.
0.
0.
0.
0.
0.
0.
0.
0.
0.
0.
0.
0.
0.
0.
0.
0.000
0.001
0.001
0.002
0.003
0.003
0.003
0.003
0.003
0.002
0.001
0.002
0.002
0.002
0.002
0.001
0.001
0.000
0.000
0.
0.
0.
0.
0.
0.
0.
0.
0.
0.
0.
0.
0.
0.
0.
0.
0.
0.
0.
0.
0.
0.
0.
0.000
0.001
0.001
0.002
0.002
0.002
0.003
0.003
0.002
0.002
0.002
0.002
0.002
0.001
0.001
0.001
0.000
0.000
0.
0.
0.
0.
0.
0.
0.
0.
0.
0.
0.
0.
0.
0.
0.
0.
0.
0.
0.
0.
0.
0.
0.
0.
0.
0.000
0.000
0.001
0.001
0.002
0.001
0.001
0.001
0.001
0.001
0.001
0.001
0.001
0.000
0.000
0.000
0.
0.
0.
0.
0.
0.
0.
0.
0.
0.
0.
0.
0.
0.
0.
0.
0.
0.
0.
0.
0.
0.
0.
0.
0.
0.
0.
0.
0.000
0.001
0.001
0.001
0.001
0.001
0.001
0.001
0.000
0.000
0.000
0.000
0.
0.
0.
0.
0.
0.
0.
0.
0.
0.
0.
0.
0.
0.
0.
0.
0.
0.
0.
0.
0.
0.
0.
0.
0.
0.
0.
0.
0.
0.
0.000
0.000
0.000
0.000
0.000
0.000
0.000
0.000
0.000
0.
0.
0.
0.
0.
0.
0.
0.
0.
0.
0.
0.
0.
0.
0.
0.
0.
0.
0.
0.
0.
0.
0.
0.
0.
0.
0.
0.
0.
0.
0.
0.
0.
0.
0.
0.
0.
0.
0.
0.
0.
0.
0.
0.
0.
0.
0.
0.
0.
0.
0.
0.
0.
0.
0.
0.
0.
0.
0.
0.
0.
0.
0.
0.
0.
0.
0.
0.
0.
0.
0.
0.
0.
0.
0.
0.
0.
0.
0.
0.
0.
0.
0.
0.
0.
0.
0.
0.
0.
0.
0.
0.
0.
0.
0.
0.
0.
0.
0.
0.
0.
0.
0.
0.
0.
0.
0.
0.
0.
0.
0.
0.
0.
0.
0.
0.
0.
0.
0.
0.
0.
0.
0.
0.
0.
0.
0.
0.
0.
0.
0.
0.
0.
0.
0.
0.
0.
0.
0.
0.
0.
0.
0.
0.
0.
0.
0.
0.
0.
0.
0.
0.
0.
0.
0.
0.
0.
0.
0.
0.
0.
0.
0.
0.
0.
0.
0.
0.
0.
0.
0.
0.
0.
0.
0.
0.
0.
0.
0.
0.
0.
0.
0.
0.
0.
0.
0.
0.
0.
0.
0.
0.
0.
0.
0.
0.
0.
0.
0.
0.
0.
0.
0.
0.
0.
0.
0.
0.
0.
0.
0.
0.
0.
0.
0.
0.
0.
0.
0.
0.
0.
0.
0.
0.
0.
0.
0.
0.
0.
0.
0.
0.
0.
0.
0.
0.
0.
0.
0.
0.
0.
0.
0.
0.
0.
0.
0.
0.
0.
0.000
0.000
0.000
0.000
0.000
0.
0.
0.
0.
0.
0.
0.
0.
0.
0.
0.
0.
0.
0.
0.
0.
0.
0.
0.
0.
0.
0.
0.
0.
0.
0.
0.
0.
0.
0.
0.
0.
0.000
0.000
0.000
0.000
0.000
0.000
0.000
0.000
0.000
0.000
0.000
0.
0.
0.
0.
0.
0.
0.
0.
0.
0.
0.
0.
0.
0.
0.
0.
0.
0.
0.
0.
0.
0.
0.
0.
0.
0.
0.
0.
0.000
0.000
0.000
0.001
0.001
0.001
0.001
0.001
0.001
0.001
0.001
0.000
0.000
0.000
0.
0.
0.
0.
0.
0.
0.
0.
0.
0.
0.
0.
0.
0.
0.
0.
0.
0.
0.
0.
0.
0.
0.
0.
0.
0.
0.000
0.001
0.001
0.001
0.001
0.002
0.002
0.001
0.001
0.001
0.001
0.001
0.001
0.001
0.001
0.001
0.000
0.000
0.000
0.
0.
0.
0.
0.
0.
0.
0.
0.
0.
0.
0.
0.
0.
0.
0.
0.
0.
0.
0.
0.
0.000
0.000
0.001
0.001
0.002
0.002
0.002
0.002
0.002
0.002
0.002
0.002
0.002
0.001
0.001
0.001
0.001
0.001
0.000
0.000
0.000
0.000
0.
0.
0.
0.
0.
0.
0.
0.
0.
0.
0.
0.
0.
0.
0.
0.
0.
0.
0.000
0.001
0.001
0.001
0.002
0.002
0.002
0.003
0.003
0.003
0.003
0.003
0.003
0.002
0.002
0.002
0.001
0.001
0.001
0.000
0.000
0.000
0.000
0.000
0.
0.
0.
0.
0.
0.
0.
0.
0.
0.
0.
0.
0.
0.
0.
0.000
0.000
0.001
0.001
0.002
0.002
0.003
0.003
0.003
0.003
0.004
0.004
0.004
0.004
0.004
0.003
0.002
0.001
0.
0.000
0.000
0.
0.000
0.000
0.000
0.000
0.000
0.
0.
0.
0.
0.
0.
0.
0.
0.
0.
0.
0.
0.000
0.000
0.000
0.001
0.001
0.002
0.003
0.003
0.004
0.004
0.003
0.003
0.004
0.004
0.005
0.005
0.004
0.002
0.000
-0.002
-0.005
-0.005
-0.005
-0.003
-0.001
0.
0.000
0.000
0.000
0.
0.
0.
0.
0.
0.
0.
0.
0.
0.
0.
0.000
0.000
0.000
0.001
0.001
0.002
0.003
0.004
0.004
0.004
0.004
0.003
0.002
0.002
0.003
0.004
0.005
0.004
0.000
-0.005
-0.010
-0.015
-0.017
-0.016
-0.010
-0.004
-0.001
0.000
0.000
0.000
0.
0.
0.
0.
0.
0.
0.
0.
0.
0.
0.
0.000
0.001
0.001
0.001
0.002
0.002
0.003
0.004
0.005
0.005
0.004
0.001
-0.002
-0.003
-0.002
0.000
0.003
0.002
-0.003
-0.011
-0.018
-0.021
-0.024
-0.021
-0.017
-0.009
-0.002
0.
0.000
0.000
0.000
0.
0.
0.
0.
0.
0.
0.
0.
0.
0.000
0.001
0.001
0.001
0.001
0.001
0.000
0.001
0.003
0.005
0.005
0.003
-0.004
-0.011
-0.015
-0.010
-0.006
-0.002
0.000
-0.004
-0.013
-0.018
-0.020
-0.021
-0.020
-0.018
-0.010
-0.002
0.
0.000
0.000
0.000
0.
0.
0.
0.
0.
0.
0.
0.
0.000
0.001
0.001
0.002
0.002
0.001
-0.002
-0.004
-0.003
0.000
0.003
0.004
-0.001
-0.011
-0.023
-0.025
-0.013
-0.010
-0.006
-0.002
-0.002
-0.009
-0.015
-0.016
-0.019
-0.019
-0.016
-0.006
-0.001
0.000
0.001
0.000
0.000
0.
0.
0.
0.
0.
0.
0.
0.000
0.001
0.001
0.002
0.002
0.001
-0.002
-0.006
-0.006
-0.005
-0.004
0.000
0.000
-0.006
-0.017
-0.034
-0.032
0.046
0.004
-0.013
-0.005
0.000
-0.001
-0.007
-0.009
-0.012
-0.012
-0.007
-0.001
0.001
0.001
0.001
0.000
0.
0.
0.
0.
0.
0.
0.
0.
0.000
0.001
0.002
0.002
0.001
-0.002
-0.010
-0.013
-0.011
-0.010
-0.012
-0.013
-0.015
-0.020
-0.038
-0.051
0.007
0.183
0.305
0.006
-0.008
0.001
0.004
0.001
-0.003
-0.005
-0.004
-0.002
0.001
0.002
0.001
0.001
0.000
0.
0.
0.
0.
0.
0.
0.
0.000
0.001
0.001
0.002
0.001
-0.009
-0.057
-0.135
-0.098
-0.033
-0.020
-0.042
-0.118
-0.168
-0.096
-0.059
0.215
28.515
93.112
441.020
2.845
-0.017
-0.004
0.003
0.000
-0.003
-0.005
-0.004
-0.002
0.001
0.002
0.002
0.001
0.000
0.
0.
0.
0.
0.
0.
0.
0.000
0.001
0.002
0.002
-0.004
-0.072
-0.517
-0.542
-0.461
-0.166
-0.045
-0.175
-0.620
-0.637
-0.412
1.217
7.670
1278.261
4838.993
100041.930
20.645
-0.201
-0.045
-0.009
-0.020
-0.022
-0.014
-0.008
-0.004
-0.001
0.001
0.002
0.001
0.000
0.000
0.
0.
0.
0.
0.
0.
0.001
0.001
0.002
0.002
-0.009
-0.175
0.234
570.434
15.837
0.073
-0.079
-0.344
-0.599
-0.606
0.629
299.047
554.072
100039.617
1155.714
100073.664
198.358
-0.513
-0.422
-0.095
-0.058
-0.050
-0.023
-0.009
-0.006
-0.001
0.001
0.002
0.001
0.001
0.000
0.
0.
0.
0.
0.
0.
0.001
0.002
0.002
0.002
-0.008
-0.039
6.253
24026.621
3112.460
1.556
-0.087
-0.204
-0.286
-0.349
0.611
186.816
163.101
1398.331
100006.789
731.549
1.985
0.072
0.208
-0.068
-0.051
-0.026
-0.014
-0.010
-0.007
-0.002
0.000
0.001
0.001
0.001
0.000
0.
0.
0.
0.
0.
0.
0.001
0.002
0.003
0.001
-0.008
-0.017
2.240
532.809
1028.363
3.826
-0.039
2.774
186.738
20.854
0.089
0.624
0.682
10.498
118.553
3.285
22.475
295.198
208.464
1.554
-0.025
-0.016
-0.010
-0.012
-0.010
-0.006
-0.001
0.001
0.001
0.001
0.000
0.000
0.
0.
0.
0.
0.000
0.001
0.002
0.003
0.002
-0.010
-0.035
1.006
1712.521
29525.768
9.503
0.027
42.470
100000.328
1535.367
0.660
-0.136
-0.184
-0.356
-0.019
0.235
171.697
7766.905
4840.335
5.069
-0.047
-0.024
-0.013
-0.014
-0.015
-0.011
-0.004
0.
0.001
0.001
0.000
0.000
0.
0.
0.
0.000
0.001
0.001
0.002
0.002
0.001
-0.009
-0.044
-0.016
5.375
12.458
0.585
-0.060
3.006
204.907
22.588
0.054
-0.165
-0.083
-0.079
0.743
0.419
8.967
34.821
258.318
18.266
-0.279
-0.048
-0.018
-0.018
-0.018
-0.015
-0.006
-0.001
0.001
0.000
0.000
0.000
0.
0.
0.
0.000
0.001
0.001
0.001
0.001
-0.001
-0.006
-0.027
-0.055
-0.047
-0.007
0.167
0.149
-0.048
0.102
0.035
-0.046
-0.007
0.706
0.380
0.914
0.312
1.336
2.799
-0.284
-0.595
-0.406
-0.043
-0.021
-0.020
-0.019
-0.015
-0.005
-0.001
0.001
0.001
0.000
0.000
0.
0.
0.000
0.000
0.001
0.001
0.
-0.002
-0.006
-0.010
-0.018
-0.029
-0.039
0.439
46.200
42.593
0.417
-0.059
0.033
1.139
0.969
5.792
2.227
-0.210
-0.670
-0.664
-0.273
-0.409
-0.324
-0.098
-0.034
-0.024
-0.022
-0.019
-0.012
-0.003
0.
0.001
0.001
0.000
0.
0.
0.
0.000
0.000
0.001
0.000
-0.001
-0.006
-0.014
-0.020
-0.025
-0.031
-0.038
1.054
240.139
279.313
21.330
0.757
0.160
3.518
10.327
14980.953
998.157
0.327
-0.138
0.008
1.316
3.035
0.087
-0.060
-0.049
-0.032
-0.023
-0.015
-0.007
-0.001
0.001
0.001
0.001
0.000
0.
0.
0.
0.000
0.000
0.001
0.
-0.003
-0.010
-0.018
-0.026
-0.029
-0.034
-0.049
0.936
2686.439
100111.383
2165.643
8.285
-0.049
0.239
23.243
6591.089
604.130
0.386
0.130
3.242
148.409
1009.419
4.318
-0.145
-0.228
-0.111
-0.035
-0.012
-0.002
0.001
0.001
0.001
0.001
0.000
0.
0.
0.
0.000
0.000
0.001
0.
-0.003
-0.009
-0.016
-0.026
-0.031
-0.020
-0.050
0.165
60.003
456.884
42.029
0.638
-0.409
0.144
441.022
100002.297
156.654
-0.018
-0.007
3.534
1425.129
34201.027
12.739
-0.378
-0.625
-0.632
-0.123
-0.012
0.001
0.002
0.002
0.001
0.000
0.
0.
0.
0.
0.000
0.000
0.001
0.001
-0.001
-0.005
-0.011
-0.020
-0.025
-0.030
-0.063
-0.008
3.007
189.176
110.514
67.089
-0.660
-0.185
8.276
141.990
4.965
-0.061
-0.078
0.519
170.848
1235.426
4.073
224.165
7576.730
0.892
-0.326
-0.018
0.002
0.003
0.002
0.001
0.000
0.
0.
0.
0.
0.000
0.000
0.001
0.001
0.002
0.001
-0.001
-0.008
-0.019
-0.037
-0.062
1.414
404.109
252.195
3114.158
6626.375
0.436
9.709
2.230
0.021
-0.165
0.279
3.998
0.822
0.075
0.265
1.985
1936.864
66685.719
2.320
-0.203
-0.015
0.002
0.003
0.002
0.001
0.
0.
0.
0.
0.
0.
0.000
0.001
0.002
0.004
0.004
0.003
-0.007
-0.044
-0.106
-0.097
2.592
1286.091
825.772
3.800
3.490
16.932
2378.736
1246.458
1.488
-0.472
36.000
70348.523
271.639
-0.281
-0.327
156.555
2668.845
254.803
0.959
-0.033
-0.009
0.003
0.003
0.002
0.001
0.
0.
0.
0.
0.
0.
0.000
0.001
0.003
0.005
0.005
0.000
-0.056
-0.513
-0.568
-0.392
4.244
17104.588
8951.230
12.635
-0.392
3.583
1561.215
2387.404
10.695
-0.421
46.369
100028.422
419.008
0.283
-0.003
815.780
52631.629
36.002
0.054
-0.038
-0.007
0.003
0.003
0.002
0.001
0.
0.
0.
0.
0.
0.
0.000
0.002
0.003
0.005
0.004
-0.011
-0.242
-0.489
700.724
101.110
0.208
8.469
17.817
1847.693
197.334
17.140
637.183
100025.609
1831.308
9.288
1.692
210.971
759.782
13.531
-0.293
9.578
94.467
7.052
-0.051
-0.059
-0.009
0.002
0.003
0.002
0.001
0.
0.
0.
0.
0.
0.000
0.001
0.002
0.004
0.004
0.000
-0.021
-0.254
1.922
100014.016
12285.403
20.970
-0.041
-0.079
17.324
4.292
21.832
100016.695
616.944
148.124
2.733
2009.077
2329.610
100107.633
100099.422
349.396
518.257
132.535
2.135
-0.497
-0.120
-0.013
0.002
0.003
0.002
0.000
0.000
0.
0.
0.
0.
0.001
0.001
0.003
0.004
0.002
-0.010
-0.074
-0.221
-0.070
82.342
95528.234
835.530
1.080
-0.181
2.027
42.036
7.538
4301.997
13141.381
13.772
-0.027
49.199
4786.235
152.641
2363.368
14.767
6.754
12.865
5.388
-0.549
-0.341
-0.024
0.001
0.003
0.002
0.000
0.000
0.
0.
0.
0.000
0.001
0.002
0.003
0.003
-0.003
-0.031
-0.352
-0.203
247.924
10.378
1575.053
12115.720
43.203
-0.473
527.074
100001.375
1842.567
220.571
330.532
5.988
21.615
1.451
46.006
229.614
3.068
6.140
55487.656
3795.632
7.612
-0.516
-0.297
-0.021
0.001
0.002
0.001
0.001
0.
0.
0.
0.
0.000
0.001
0.002
0.003
0.000
-0.019
-0.057
-0.550
2.898
5803.595
70.329
1.500
5.442
5.182
-0.359
157.557
82073.602
402.144
3.804
0.308
-0.401
0.721
5.657
7403.776
22579.246
71.076
428.583
1322.295
271.399
1.403
-0.357
-0.077
-0.007
0.001
0.002
0.001
0.000
0.
0.
0.
0.
0.000
0.001
0.002
0.002
-0.006
-0.059
-0.160
-0.256
-0.435
3.247
-0.114
-0.567
-0.367
21.892
-0.026
0.038
4.480
0.299
-0.352
-0.582
-0.545
-0.560
0.563
56.911
35.939
32.179
-0.452
0.105
0.216
-0.022
-0.041
-0.013
0.000
0.002
0.002
0.001
0.000
0.
0.
0.
0.
0.000
0.001
0.003
0.003
-0.006
-0.077
-0.219
-0.146
22.203
25584.064
59.022
3.362
2.987
2.587
3.507
1.084
0.287
-0.257
-0.584
1.367
-0.205
8.070
6.641
0.522
0.759
-0.492
-0.629
-0.135
-0.055
-0.023
-0.007
0.001
0.003
0.002
0.001
0.001
0.
0.
0.
0.
0.
0.000
0.001
0.003
0.004
0.000
-0.037
-0.133
-0.078
27.319
19106.723
59.091
55821.871
99.812
262.575
22406.777
509.249
83.569
0.040
-0.107
112.494
1.724
18.688
15.116
0.153
-0.106
-0.135
-0.145
-0.091
-0.055
-0.012
0.002
0.004
0.004
0.002
0.001
0.000
0.
0.
0.
0.
0.
0.000
0.001
0.003
0.005
0.004
-0.011
-0.046
-0.078
11.860
664.744
3.727
4.774
3.718
720.104
95463.344
1265.488
155.478
0.342
-0.223
-0.179
-0.535
0.181
0.367
-0.158
-0.132
1.158
1.295
-0.125
-0.371
-0.082
-0.002
0.004
0.003
0.002
0.000
0.
0.
0.
0.
0.
0.
0.000
0.001
0.003
0.005
0.002
-0.012
-0.050
-0.248
140.902
15035.293
2.552
-0.257
9.142
100110.641
41499.938
2.511
0.934
0.003
-0.079
-0.151
-0.078
-0.029
-0.095
-0.562
11.050
225.482
189.525
392.258
-0.217
-0.330
-0.014
0.003
0.002
0.001
0.000
0.
0.
0.
0.
0.
0.
0.000
0.002
0.003
0.003
-0.004
-0.018
0.043
0.729
1.739
6.485
-0.337
-0.168
0.069
10.907
10.430
-0.610
-0.104
-0.007
0.
-0.002
-0.006
-0.014
-0.146
-0.620
5088.729
100046.195
85.236
789.420
0.039
-0.388
-0.016
0.002
0.002
0.001
0.000
0.
0.
0.
0.
0.
0.
0.001
0.002
0.003
0.001
-0.014
-0.014
5.526
935.044
196.265
136.546
0.722
-0.065
-0.046
-0.279
-0.469
-0.167
-0.017
0.003
0.004
-0.001
-0.005
-0.005
-0.076
-0.566
10.631
112.816
0.183
-0.532
-0.588
-0.124
-0.006
0.001
0.001
0.001
0.000
0.
0.
0.
0.
0.
0.
0.001
0.002
0.002
-0.002
-0.037
-0.190
21.842
100033.477
2153.651
3.402
-0.079
-0.078
-0.034
-0.039
-0.021
-0.003
0.006
0.007
0.003
-0.006
-0.014
-0.011
-0.017
-0.141
-0.457
-0.461
-0.306
-0.189
-0.087
-0.014
0.000
0.002
0.001
0.000
0.000
0.
0.
0.
0.
0.
0.
0.001
0.002
0.002
-0.006
-0.136
-0.569
19.674
6996.122
1724.425
5.973
-0.002
0.061
-0.022
-0.022
-0.008
0.006
0.008
0.006
0.002
-0.009
-0.017
-0.013
-0.005
-0.010
-0.030
-0.038
-0.018
-0.008
-0.003
0.001
0.002
0.002
0.001
0.000
0.
0.
0.
0.
0.
0.
0.
0.001
0.002
0.002
-0.009
-0.252
-0.234
100002.000
100538.242
241.678
23.045
5.595
5.835
0.393
-0.026
-0.007
0.005
0.007
0.006
0.002
-0.004
-0.009
-0.006
-0.001
0.001
0.001
0.001
0.002
0.003
0.003
0.002
0.002
0.001
0.000
0.000
0.
0.
0.
0.
0.
0.
0.
0.000
0.001
0.002
-0.004
-0.139
-0.553
100.596
101.250
5.491
33.490
2251.643
109.437
0.594
-0.024
-0.008
0.004
0.006
0.005
0.003
0.000
-0.001
0.000
0.001
0.003
0.004
0.004
0.004
0.003
0.003
0.002
0.001
0.001
0.000
0.
0.
0.
0.
0.
0.
0.
0.
0.000
0.001
0.002
0.001
-0.026
-0.297
-0.630
-0.616
0.916
22.044
2075.070
75.904
0.226
-0.025
-0.008
0.002
0.005
0.004
0.003
0.002
0.002
0.002
0.002
0.003
0.003
0.003
0.003
0.002
0.001
0.001
0.000
0.000
0.
0.
0.
0.
0.
0.
0.
0.
0.
0.000
0.000
0.002
0.003
0.000
-0.021
-0.071
-0.097
-0.057
0.469
3.813
0.822
-0.029
-0.024
-0.005
0.003
0.004
0.004
0.002
0.002
0.001
0.002
0.002
0.002
0.002
0.002
0.002
0.001
0.000
0.000
0.
0.
0.
0.
0.
0.
0.
0.
0.
0.
0.
0.000
0.000
0.001
0.003
0.003
0.001
-0.005
-0.020
-0.040
-0.049
-0.044
-0.036
-0.025
-0.010
-0.001
0.002
0.003
0.003
0.002
0.001
0.001
0.001
0.001
0.001
0.001
0.001
0.000
0.000
0.000
0.
0.
0.
0.
0.
0.
0.
0.
0.
0.
0.
0.
0.
0.000
0.000
0.001
0.002
0.003
0.002
-0.002
-0.011
-0.020
-0.021
-0.014
-0.007
-0.001
0.002
0.003
0.003
0.002
0.001
0.001
0.000
0.000
0.001
0.001
0.000
0.
0.
0.
0.
0.
0.
0.
0.
0.
0.
0.
0.
0.
0.
0.
0.
0.
0.
0.000
0.001
0.002
0.002
0.003
0.002
0.001
0.000
-0.001
0.000
0.001
0.002
0.002
0.002
0.002
0.001
0.001
0.000
0.
0.
0.
0.
0.
0.
0.
0.
0.
0.
0.
0.
0.
0.
0.
0.
0.
0.
0.
0.
0.
0.
0.
0.
0.000
0.001
0.001
0.002
0.003
0.003
0.003
0.003
0.003
0.003
0.003
0.002
0.002
0.001
0.001
0.001
0.000
0.
0.
0.
0.
0.
0.
0.
0.
0.
0.
0.
0.
0.
0.
0.
0.
0.
0.
0.
0.
0.
0.
0.
0.
0.
0.
0.000
0.001
0.001
0.001
0.002
0.002
0.003
0.003
0.002
0.002
0.001
0.001
0.001
0.000
0.
0.
0.
0.
0.
0.
0.
0.
0.
0.
0.
0.
0.
0.
0.
0.
0.
0.
0.
0.
0.
0.
0.
0.
0.
0.
0.
0.
0.000
0.000
0.001
0.001
0.001
0.001
0.001
0.001
0.001
0.001
0.000
0.000
0.
0.
0.
0.
0.
0.
0.
0.
0.
0.
0.
0.
0.
0.
0.
0.
0.
0.
0.
0.
0.
0.
0.
0.
0.
0.
0.
0.
0.
0.
0.
0.
0.
0.
0.000
0.000
0.000
0.000
0.000
0.
0.
0.
0.
0.
0.
0.
0.
0.
0.
0.
0.
0.
0.
0.
0.
0.
0.
0.
0.
0.
0.
0.
0.
0.
0.
0.
0.
0.
0.
0.
0.
0.
0.
0.
0.
0.
0.
0.
0.
0.
0.
0.
0.
0.
0.
0.
0.
0.
0.
0.
0.
0.
0.
0.
0.
0.
0.
0.
0.
0.
0.
0.
0.
0.
0.
0.
0.
0.
0.
0.
0.
0.
0.
0.
0.
0.
0.
0.
0.
0.
0.
0.
0.
0.
0.
0.
0.
0.
0.
0.
0.
0.
0.
0.
0.
0.
0.
0.
0.
0.
0.
0.
0.
0.
0.
0.
0.
0.
0.
0.
0.
0.
0.
0.
0.
0.
0.
0.
0.
0.
0.
0.
0.
0.
0.
0.
0.
0.
0.
0.
0.
0.
0.
0.
0.
0.
0.
0.
0.
0.
0.
0.
0.
0.
0.
0.
0.
0.
0.
0.
0.
0.
0.
0.
0.
0.
0.
0.
0.
0.
0.
0.
0.
0.
0.
0.
0.
0.
0.
0.
0.
0.
0.
0.
0.
0.
0.
0.
0.
0.
0.
0.
0.
0.
0.
0.
0.
0.
0.
0.
0.
0.
0.
0.
0.
0.
0.
0.
0.
0.
0.
0.
0.
0.
0.
0.
0.
0.
0.
0.
0.
0.
0.
0.
0.
0.
0.
0.
0.
0.
0.
0.
0.
0.
0.
0.
0.
0.
0.
0.
0.
0.
0.
0.
0.
0.
0.
0.
0.
0.
0.
0.
0.
0.
0.
0.
0.
0.
0.
0.
0.
0.
0.
0.
0.
0.
0.
0.
0.
0.
0.
0.
0.
0.
0.
0.
0.
0.
0.
0.
0.
0.
0.
0.
0.
0.
0.
0.
0.
0.
0.
0.
0.
0.
0.
0.
0.
0.000
0.000
0.000
0.000
0.000
0.000
0.000
0.000
0.000
0.000
0.000
0.000
0.
0.
0.
0.
0.
0.
0.
0.
0.
0.
0.
0.
0.
0.
0.
0.
0.
0.
0.
0.
0.
0.
0.
0.
0.
0.
0.
0.000
0.000
0.000
0.001
0.001
0.001
0.001
0.001
0.001
0.001
0.001
0.001
0.000
0.000
0.000
0.
0.
0.
0.
0.
0.
0.
0.
0.
0.
0.
0.
0.
0.
0.
0.
0.
0.
0.
0.
0.
0.
0.
0.
0.
0.000
0.000
0.001
0.001
0.001
0.001
0.002
0.002
0.002
0.001
0.001
0.001
0.001
0.001
0.001
0.000
0.000
0.
0.
0.
0.
0.
0.
0.
0.
0.
0.
0.
0.
0.
0.
0.
0.
0.
0.
0.
0.
0.
0.
0.
0.000
0.000
0.001
0.001
0.002
0.002
0.002
0.002
0.002
0.002
0.002
0.001
0.002
0.002
0.001
0.001
0.001
0.001
0.001
0.000
0.000
0.000
0.
0.
0.
0.
0.
0.
0.
0.
0.
0.
0.
0.
0.
0.
0.
0.
0.
0.
0.000
0.000
0.001
0.001
0.002
0.002
0.003
0.003
0.002
0.002
0.002
0.002
0.002
0.002
0.002
0.002
0.002
0.001
0.001
0.001
0.001
0.000
0.000
0.000
0.
0.
0.
0.
0.
0.
0.
0.
0.
0.
0.
0.
0.
0.
0.
0.
0.000
0.000
0.001
0.002
0.002
0.003
0.003
0.003
0.003
0.003
0.002
0.002
0.002
0.002
0.002
0.002
0.002
0.002
0.001
0.001
0.001
0.000
0.000
0.000
0.000
0.000
0.
0.
0.
0.
0.
0.
0.
0.
0.
0.
0.
0.
0.
0.
0.000
0.000
0.001
0.001
0.002
0.003
0.004
0.004
0.003
0.002
0.002
0.002
0.002
0.003
0.003
0.003
0.002
0.001
-0.001
-0.002
-0.003
-0.002
-0.001
0.000
0.000
0.000
0.000
0.000
0.
0.
0.
0.
0.
0.
0.
0.
0.
0.
0.
0.
0.000
0.000
0.001
0.001
0.002
0.003
0.004
0.004
0.003
0.002
0.
0.000
0.000
0.002
0.003
0.003
0.002
-0.001
-0.006
-0.011
-0.015
-0.017
-0.014
-0.009
-0.003
-0.001
0.000
0.000
0.000
0.
0.
0.
0.
0.
0.
0.
0.
0.
0.
0.
0.000
0.000
0.001
0.001
0.002
0.003
0.004
0.005
0.004
0.002
-0.002
-0.004
-0.006
-0.006
-0.003
0.001
0.002
-0.001
-0.009
-0.018
-0.023
-0.027
-0.029
-0.026
-0.020
-0.011
-0.003
0.000
0.000
0.000
0.000
0.
0.
0.
0.
0.
0.
0.
0.
0.
0.000
0.000
0.001
0.001
0.002
0.002
0.002
0.003
0.004
0.004
0.000
-0.007
-0.013
-0.016
-0.017
-0.015
-0.009
-0.005
-0.008
-0.017
-0.024
-0.016
0.100
0.149
0.282
0.058
-0.015
-0.006
0.000
0.000
0.000
0.000
0.
0.
0.
0.
0.
0.
0.
0.
0.
0.000
0.001
0.001
0.002
0.001
-0.002
-0.003
-0.003
0.
0.002
0.000
-0.011
-0.024
-0.029
-0.025
-0.017
-0.016
-0.012
-0.014
-0.020
-0.022
0.045
2.323
2.942
2.704
0.779
-0.016
-0.006
0.000
0.001
0.000
0.000
0.
0.
0.
0.
0.
0.
0.
0.
0.000
0.001
0.001
0.002
0.001
-0.002
-0.005
-0.005
-0.004
-0.007
-0.008
-0.009
-0.015
-0.023
-0.017
0.169
1.763
0.457
-0.010
-0.016
-0.017
-0.022
0.013
1.093
1.344
0.066
-0.016
-0.015
-0.003
0.000
0.001
0.000
0.000
0.
0.
0.
0.
0.
0.
0.
0.000
0.001
0.001
0.002
0.002
0.001
-0.006
-0.004
0.210
0.274
-0.004
-0.028
-0.029
-0.018
0.258
0.658
2.452
83.559
9.647
0.041
-0.016
-0.014
-0.017
-0.020
-0.001
0.003
-0.022
-0.020
-0.007
0.
0.001
0.001
0.001
0.000
0.
0.
0.
0.
0.
0.
0.
0.000
0.001
0.002
0.003
0.002
-0.005
-0.017
0.002
0.911
1.200
0.029
-0.044
-0.041
-0.013
0.885
2.304
0.946
14.054
2.499
-0.001
-0.020
-0.009
-0.007
-0.014
-0.018
-0.021
-0.020
-0.011
-0.003
0.001
0.002
0.001
0.000
0.
0.
0.
0.
0.
0.
0.
0.000
0.001
0.002
0.003
0.002
-0.008
-0.062
-0.167
-0.123
0.296
0.523
0.001
-0.046
-0.048
-0.039
0.044
0.150
0.110
1.590
3.289
0.131
-0.031
-0.013
-0.015
-0.038
-0.047
-0.031
-0.018
-0.013
-0.005
0.000
0.002
0.001
0.000
0.000
0.
0.
0.
0.
0.
0.
0.000
0.001
0.002
0.003
-0.002
-0.058
-0.513
-0.561
-0.483
-0.074
0.241
-0.039
-0.104
-0.131
-0.086
-0.044
0.126
1.117
8.244
24.248
0.460
-0.210
-0.112
-0.104
-0.345
-0.326
-0.093
-0.014
-0.014
-0.008
-0.001
0.001
0.001
0.001
0.000
0.
0.
0.
0.
0.
0.
0.001
0.001
0.002
0.002
-0.007
-0.137
0.072
902.294
148.385
-0.036
-0.080
-0.056
0.819
-0.185
-0.111
0.336
1.802
11.908
27.960
1629.144
5.322
-0.629
-0.499
-0.339
-0.453
-0.343
-0.078
0.009
-0.013
-0.008
-0.001
0.002
0.001
0.001
0.000
0.
0.
0.
0.
0.
0.
0.001
0.002
0.003
0.002
-0.007
-0.021
5.388
13596.724
2304.434
1.532
2.162
0.136
0.843
0.044
-0.072
0.258
0.704
29.857
595.320
13.773
-0.515
220.840
1001.601
-0.334
-0.331
-0.037
0.023
-0.008
-0.012
-0.007
-0.001
0.002
0.002
0.001
0.000
0.
0.
0.
0.
0.
0.000
0.001
0.002
0.003
0.001
-0.015
-0.050
1.868
346.824
555.905
17.407
28.563
1.804
50.375
71.846
2.183
-0.058
-0.092
1.329
8.197
0.483
0.426
5275.614
66234.781
2.398
-0.284
-0.140
-0.005
-0.011
-0.013
-0.004
0.001
0.002
0.002
0.001
0.000
0.
0.
0.
0.
0.
0.000
0.001
0.002
0.003
0.000
-0.038
-0.265
0.435
814.240
10018.473
385.604
34.227
14.727
7086.879
9140.628
21.608
-0.017
-0.137
-0.022
1.332
0.535
1.897
3804.313
53741.211
121.467
-0.308
-0.058
-0.026
-0.013
-0.009
-0.002
0.001
0.002
0.002
0.001
0.000
0.
0.
0.
0.
0.
0.000
0.001
0.003
0.003
-0.001
-0.053
-0.463
-0.503
5.494
164.540
50.623
0.715
1.671
51.536
98.433
32.324
0.228
-0.089
3.997
809.490
99.442
0.429
9.592
100017.703
5088.809
-0.417
-0.089
-0.010
-0.007
-0.004
0.000
0.001
0.002
0.002
0.001
0.000
0.
0.
0.
0.
0.000
0.001
0.001
0.003
0.003
0.002
-0.025
-0.214
-0.533
-0.379
0.332
0.878
0.636
-0.055
0.408
19.197
12.066
0.107
-0.062
4.974
1375.685
141.977
0.211
-0.351
12.531
1.435
-0.503
-0.045
-0.003
-0.003
-0.002
0.000
0.001
0.002
0.002
0.001
0.000
0.
0.
0.
0.
0.000
0.001
0.001
0.002
0.003
0.003
-0.003
-0.030
-0.080
-0.079
1.847
1375.690
1109.683
1.595
-0.068
0.102
0.070
-0.046
0.113
0.175
2.095
0.755
-0.087
0.169
-0.434
-0.472
-0.112
-0.013
-0.003
-0.002
-0.001
0.001
0.002
0.002
0.001
0.001
0.000
0.
0.
0.
0.
0.000
0.001
0.001
0.001
0.002
0.002
0.000
-0.005
-0.029
-0.062
4.677
45223.887
33993.621
4.774
-0.052
-0.076
-0.065
0.209
6.676
3.022
-0.094
-0.340
1.612
39.263
4.368
-0.029
-0.041
-0.018
-0.008
-0.002
0.001
0.002
0.002
0.002
0.001
0.000
0.000
0.
0.
0.
0.
0.000
0.001
0.001
0.001
0.001
0.001
-0.002
-0.008
-0.031
-0.065
0.607
286.832
4357.759
16.928
0.040
-0.106
-0.071
0.792
8.899
2.961
-0.014
-0.154
15.962
145.616
15.218
0.329
-0.092
-0.097
-0.046
-0.011
0.001
0.003
0.002
0.002
0.001
0.000
0.
0.
0.
0.
0.000
0.000
0.001
0.001
0.001
0.001
0.001
-0.001
-0.008
-0.028
-0.067
0.253
64.718
100081.148
542.201
-0.019
-0.424
-0.001
3.482
36.181
2.266
-0.013
0.252
272.403
17700.301
7895.667
7.177
-0.361
-0.541
-0.350
-0.055
-0.004
0.003
0.002
0.001
0.001
0.000
0.
0.
0.
0.
0.
0.000
0.000
0.001
0.002
0.003
0.003
0.002
-0.006
-0.033
-0.087
1.629
17.374
19861.732
3456.080
114.149
-0.584
0.158
0.419
1.971
0.198
-0.059
-0.016
7.201
136.766
539.501
2.948
6.426
9.562
0.187
-0.123
-0.013
0.002
0.002
0.002
0.001
0.
0.
0.
0.
0.
0.
0.000
0.000
0.001
0.003
0.005
0.006
0.005
-0.004
-0.051
-0.155
830.446
55608.383
16729.826
9637.609
15036.036
17.105
61.689
20.023
0.472
-0.327
-0.078
0.734
0.224
0.511
0.602
3.613
7895.997
7317.962
5.757
-0.017
-0.012
0.001
0.002
0.002
0.000
0.
0.
0.
0.
0.
0.
0.000
0.001
0.002
0.004
0.006
0.007
0.003
-0.017
-0.073
-0.257
2.325
980.607
269.703
7.460
4.769
27803.131
100093.336
820.949
180.071
-0.112
3.658
205.535
15.678
-0.003
0.089
72.046
1658.709
1014.265
1.983
-0.023
-0.009
0.002
0.002
0.002
0.001
0.
0.
0.
0.
0.
0.
0.000
0.001
0.002
0.004
0.006
0.004
-0.025
-0.246
-0.543
-0.401
1.864
1115.809
23063.047
4832.526
1.962
4.452
165.937
20.841
31.326
0.173
11.373
1507.999
614.419
1.063
0.177
271.601
6151.196
10.694
0.011
-0.030
-0.005
0.002
0.003
0.002
0.001
0.
0.
0.
0.
0.
0.000
0.001
0.002
0.003
0.004
0.003
-0.006
-0.126
-0.584
1.459
-0.233
-0.200
7.569
6153.445
101912.945
6627.392
32.113
41.787
20.948
1.188
3.845
876.816
100071.813
29547.287
4.084
-0.634
1.730
6.299
0.209
-0.147
-0.048
-0.005
0.002
0.003
0.002
0.001
0.
0.
0.
0.
0.
0.000
0.001
0.002
0.003
0.001
-0.005
-0.024
-0.179
-0.510
50.227
8.341
0.500
0.020
2.087
312.263
50.449
12.441
1101.236
54.660
12.843
0.831
26.112
59.722
610.008
74.215
0.439
-0.517
0.200
-0.096
-0.535
-0.261
-0.017
0.002
0.003
0.002
0.000
0.
0.
0.
0.
0.000
0.001
0.001
0.002
0.001
-0.005
-0.022
-0.095
-0.111
1.970
9.085
190.704
111.774
0.518
-0.185
-0.358
1.613
157.073
2758.650
7553.322
81820.859
27.578
0.581
2.965
8.577
0.889
-0.050
26.898
432.996
65581.172
35.982
-0.591
-0.041
0.001
0.003
0.002
0.000
0.
0.
0.
0.
0.000
0.001
0.002
0.002
-0.003
-0.023
-0.051
-0.372
1.586
2354.588
2428.485
6331.922
676.444
1.712
-0.038
7.888
284.785
100003.344
34105.883
391.788
11377.470
100010.289
28.726
22.859
4.721
40.751
25.528
1418.512
100030.844
30907.371
20.406
-0.494
-0.035
0.001
0.002
0.001
0.000
0.
0.
0.
0.
0.001
0.001
0.002
0.000
-0.017
-0.140
-0.409
-0.451
14.449
100054.555
686.929
18.985
12.042
0.715
-0.145
3.030
90.971
189.792
76.901
1.173
87.887
788.705
69.678
65193.426
487.155
51.628
45.950
28.671
209.430
4.068
-0.213
-0.137
-0.010
0.001
0.002
0.001
0.000
0.
0.
0.
0.
0.000
0.001
0.002
-0.001
-0.054
-0.544
-0.405
0.367
0.593
50.267
0.845
-0.040
0.058
-0.451
-0.241
-0.183
-0.018
0.038
0.007
-0.218
-0.444
0.140
2.112
849.767
70367.047
505.945
42.501
0.042
-0.055
-0.027
-0.045
-0.013
0.
0.002
0.002
0.001
0.000
0.
0.
0.
0.
0.000
0.001
0.002
-0.001
-0.066
-0.540
0.149
0.831
5.642
997.123
11.425
-0.036
-0.227
-0.205
0.080
-0.086
-0.137
-0.108
-0.278
-0.556
-0.262
3.972
4.911
33.885
271.987
8.228
5.668
-0.264
-0.287
-0.038
-0.007
0.001
0.003
0.002
0.001
0.001
0.000
0.
0.
0.
0.
0.000
0.001
0.002
0.002
-0.026
-0.331
-0.565
-0.277
191.525
52630.059
52.025
1.658
-0.194
2.476
13.836
1.253
0.249
-0.062
-0.367
-0.598
-0.540
0.323
0.454
0.085
0.199
-0.484
-0.445
-0.391
-0.116
-0.011
0.002
0.004
0.003
0.002
0.001
0.000
0.
0.
0.
0.
0.
0.000
0.001
0.004
0.004
-0.003
-0.051
-0.184
0.073
373.578
101441.016
64.832
0.062
-0.529
8.437
20.938
1.431
0.336
-0.021
-0.150
-0.402
-0.281
-0.073
-0.039
-0.088
-0.153
-0.132
-0.201
-0.106
-0.078
-0.015
0.002
0.004
0.003
0.001
0.001
0.
0.
0.
0.
0.
0.
0.000
0.001
0.003
0.004
0.000
-0.016
-0.057
-0.261
312.268
89732.000
4.090
-0.326
-0.510
247.514
126.154
-0.421
-0.097
-0.010
-0.023
-0.054
-0.046
-0.024
-0.049
-0.369
-0.283
0.063
0.198
-0.293
-0.398
-0.064
-0.002
0.003
0.002
0.001
0.000
0.
0.
0.
0.
0.
0.
0.001
0.002
0.003
0.002
-0.005
-0.016
0.370
6.853
1.333
2.980
-0.483
-0.157
-0.368
-0.056
-0.320
-0.589
-0.067
-0.004
0.003
0.001
0.001
-0.002
-0.058
-0.548
1.175
11.561
-0.177
-0.507
-0.556
-0.083
-0.004
0.002
0.001
0.000
0.000
0.
0.
0.
0.
0.
0.
0.001
0.002
0.003
0.001
-0.012
0.010
28.525
100003.586
679.055
12.134
-0.065
-0.070
-0.081
-0.248
-0.333
-0.101
-0.010
0.004
0.007
0.006
0.006
0.003
-0.029
-0.421
-0.583
-0.556
-0.560
-0.494
-0.226
-0.031
-0.001
0.001
0.001
0.000
0.000
0.
0.
0.
0.
0.
0.
0.001
0.002
0.002
-0.002
-0.027
-0.087
21.160
33991.285
629.293
119.100
0.455
-0.049
-0.026
-0.018
-0.012
0.
0.006
0.007
0.006
0.005
0.005
0.004
-0.004
-0.063
-0.307
-0.409
-0.154
-0.051
-0.025
-0.004
0.001
0.001
0.001
0.000
0.000
0.
0.
0.
0.
0.
0.
0.001
0.002
0.002
-0.004
-0.073
-0.602
-0.116
6.926
7.193
2.861
0.966
4.638
0.394
-0.008
0.000
0.006
0.007
0.006
0.004
0.004
0.003
0.003
0.003
-0.003
-0.016
-0.021
-0.010
-0.002
0.
0.001
0.002
0.001
0.000
0.000
0.
0.
0.
0.
0.
0.
0.
0.001
0.001
0.002
-0.005
-0.123
-0.614
7.945
3.635
0.858
0.813
166.706
19562.879
28.369
0.031
-0.004
0.004
0.006
0.005
0.003
0.002
0.002
0.002
0.003
0.003
0.002
0.002
0.002
0.002
0.002
0.002
0.001
0.001
0.000
0.000
0.
0.
0.
0.
0.
0.
0.
0.000
0.001
0.002
-0.001
-0.069
-0.566
-0.419
-0.324
-0.204
35.267
100104.445
7686.759
21.138
0.019
-0.008
0.003
0.005
0.004
0.002
0.001
0.001
0.002
0.002
0.003
0.003
0.003
0.003
0.002
0.002
0.001
0.001
0.000
0.000
0.
0.
0.
0.
0.
0.
0.
0.
0.000
0.001
0.002
0.002
-0.013
-0.128
-0.439
-0.429
0.631
790.787
8573.730
190.006
0.523
-0.025
-0.008
0.002
0.004
0.003
0.002
0.001
0.001
0.001
0.002
0.002
0.002
0.002
0.002
0.001
0.001
0.001
0.000
0.
0.
0.
0.
0.
0.
0.
0.
0.
0.
0.000
0.000
0.001
0.003
0.001
-0.010
-0.037
-0.063
1.112
847.727
21.421
0.662
-0.028
-0.023
-0.003
0.003
0.003
0.002
0.001
0.001
0.001
0.001
0.001
0.001
0.001
0.001
0.001
0.001
0.000
0.
0.
0.
0.
0.
0.
0.
0.
0.
0.
0.
0.
0.000
0.000
0.001
0.002
0.003
0.002
-0.003
-0.019
-0.028
0.114
-0.003
-0.037
-0.027
-0.008
0.001
0.003
0.003
0.002
0.001
0.000
0.001
0.001
0.001
0.001
0.000
0.000
0.000
0.
0.
0.
0.
0.
0.
0.
0.
0.
0.
0.
0.
0.
0.
0.
0.000
0.000
0.001
0.002
0.003
0.002
-0.003
-0.013
-0.021
-0.023
-0.016
-0.006
0.
0.002
0.003
0.002
0.001
0.000
0.000
0.000
0.000
0.
0.
0.
0.
0.
0.
0.
0.
0.
0.
0.
0.
0.
0.
0.
0.
0.
0.
0.
0.
0.
0.000
0.000
0.002
0.002
0.002
0.002
0.
-0.002
-0.002
0.000
0.001
0.002
0.003
0.002
0.002
0.000
0.000
0.
0.
0.
0.
0.
0.
0.
0.
0.
0.
0.
0.
0.
0.
0.
0.
0.
0.
0.
0.
0.
0.
0.
0.
0.
0.
0.000
0.001
0.002
0.002
0.002
0.002
0.002
0.002
0.002
0.003
0.002
0.002
0.001
0.000
0.
0.
0.
0.
0.
0.
0.
0.
0.
0.
0.
0.
0.
0.
0.
0.
0.
0.
0.
0.
0.
0.
0.
0.
0.
0.
0.
0.
0.000
0.001
0.001
0.001
0.002
0.002
0.002
0.002
0.002
0.001
0.001
0.000
0.000
0.
0.
0.
0.
0.
0.
0.
0.
0.
0.
0.
0.
0.
0.
0.
0.
0.
0.
0.
0.
0.
0.
0.
0.
0.
0.
0.
0.
0.
0.
0.000
0.001
0.001
0.001
0.001
0.001
0.001
0.000
0.000
0.
0.
0.
0.
0.
0.
0.
0.
0.
0.
0.
0.
0.
0.
0.
0.
0.
0.
0.
0.
0.
0.
0.
0.
0.
0.
0.
0.
0.
0.
0.
0.
0.
0.
0.
0.
0.
0.
0.
0.
0.
0.
0.
0.
0.
0.
0.
0.
0.
0.
0.
0.
0.
0.
0.
0.
0.
0.
0.
0.
0.
0.
0.
0.
0.
0.
0.
0.
0.
0.
0.
0.
0.
0.
0.
0.
0.
0.
0.
0.
0.
0.
0.
0.
0.
0.
0.
0.
0.
0.
0.
0.
0.
0.
0.
0.
0.
0.
0.
0.
0.
0.
0.
0.
0.
0.
0.
0.
0.
0.
0.
0.
0.
0.
0.
0.
0.
0.
0.
0.
0.
0.
0.
0.
0.
0.
0.
0.
0.
0.
0.
0.
0.
0.
0.
0.
0.
0.
0.
0.
0.
0.
0.
0.
0.
0.
0.
0.
0.
0.
0.
0.
0.
0.
0.
0.
0.
0.
0.
0.
0.
0.
0.
0.
0.
0.
0.
0.
0.
0.
0.
0.
0.
0.
0.
0.
0.
0.
0.
0.
0.
0.
0.
0.
0.
0.
0.
0.
0.
0.
0.
0.
0.
0.
0.
0.
0.
0.
0.
0.
0.
0.
0.
0.
0.
0.
0.
0.
0.
0.
0.
0.
0.
0.
0.
0.
0.
0.
0.
0.
0.
0.
0.
0.
0.
0.
0.
0.
0.
0.
0.
0.
0.
0.
0.
0.
0.
0.
0.
0.
0.
0.
0.
0.
0.
0.
0.
0.
0.
0.
0.
0.
0.
0.
0.
0.
0.
0.
0.
0.
0.
0.
0.
0.
0.
0.
0.
0.
0.
0.
0.
0.
0.
0.
0.
0.
0.
0.
0.
0.
0.
0.
0.
0.
0.
0.
0.
0.
0.
0.000
0.000
0.
0.000
0.000
0.000
0.000
0.000
0.000
0.000
0.
0.
0.
0.
0.
0.
0.
0.
0.
0.
0.
0.
0.
0.
0.
0.
0.
0.
0.
0.
0.
0.
0.
0.
0.
0.
0.
0.
0.000
0.000
0.000
0.000
0.001
0.001
0.001
0.001
0.001
0.001
0.001
0.001
0.000
0.000
0.000
0.
0.
0.
0.
0.
0.
0.
0.
0.
0.
0.
0.
0.
0.
0.
0.
0.
0.
0.
0.
0.
0.
0.
0.
0.
0.000
0.000
0.000
0.001
0.001
0.001
0.002
0.002
0.002
0.001
0.001
0.001
0.001
0.001
0.000
0.000
0.000
0.
0.
0.
0.
0.
0.
0.
0.
0.
0.
0.
0.
0.
0.
0.
0.
0.
0.
0.
0.
0.
0.
0.
0.000
0.000
0.001
0.001
0.002
0.002
0.002
0.002
0.002
0.002
0.001
0.001
0.001
0.001
0.001
0.001
0.001
0.000
0.000
0.
0.
0.
0.
0.
0.
0.
0.
0.
0.
0.
0.
0.
0.
0.
0.
0.
0.
0.
0.
0.
0.
0.000
0.001
0.001
0.002
0.002
0.002
0.002
0.002
0.001
0.001
0.000
0.000
0.001
0.001
0.002
0.002
0.002
0.001
0.001
0.000
0.000
0.000
0.
0.
0.
0.
0.
0.
0.
0.
0.
0.
0.
0.
0.
0.
0.
0.
0.
0.000
0.000
0.001
0.002
0.002
0.003
0.002
0.002
0.001
0.
-0.001
-0.002
-0.003
-0.003
-0.003
0.000
0.001
0.002
0.002
0.001
0.001
0.001
0.000
0.000
0.000
0.
0.
0.
0.
0.
0.
0.
0.
0.
0.
0.
0.
0.
0.
0.
0.000
0.000
0.001
0.002
0.003
0.003
0.003
0.003
0.001
-0.001
-0.003
-0.005
-0.006
-0.008
-0.010
-0.010
-0.005
0.000
0.001
0.001
0.000
0.000
0.000
0.000
0.000
0.000
0.000
0.
0.
0.
0.
0.
0.
0.
0.
0.
0.
0.
0.
0.
0.
0.000
0.001
0.001
0.002
0.003
0.004
0.003
0.
-0.005
-0.009
-0.010
-0.010
-0.009
-0.009
-0.012
-0.013
-0.008
-0.004
-0.005
-0.005
-0.006
-0.005
-0.003
-0.001
0.
0.000
0.000
0.000
0.
0.
0.
0.
0.
0.
0.
0.
0.
0.
0.
0.
0.000
0.001
0.001
0.002
0.003
0.004
0.004
0.000
-0.015
-0.034
-0.030
-0.022
-0.018
-0.014
-0.009
-0.008
-0.010
-0.013
-0.016
-0.018
-0.022
-0.026
-0.021
-0.015
-0.006
-0.001
0.000
0.000
0.000
0.000
0.
0.
0.
0.
0.
0.
0.
0.
0.
0.
0.000
0.001
0.001
0.002
0.002
0.003
0.003
0.002
-0.008
-0.054
-0.097
-0.040
-0.030
-0.029
-0.025
-0.018
-0.014
-0.017
-0.024
-0.025
0.059
0.076
0.003
0.107
-0.013
-0.015
-0.004
0.
0.001
0.000
0.000
0.
0.
0.
0.
0.
0.
0.
0.
0.
0.000
0.001
0.001
0.002
0.002
0.001
0.
0.000
-0.001
-0.012
-0.074
-0.153
-0.085
-0.021
-0.008
-0.036
-0.035
-0.031
-0.029
-0.017
0.188
4.205
9.708
10.611
92.140
2.957
-0.017
-0.008
-0.001
0.001
0.001
0.000
0.
0.
0.
0.
0.
0.
0.
0.
0.
0.000
0.001
0.002
0.002
0.000
-0.004
-0.006
-0.006
-0.009
-0.011
-0.039
-0.088
-0.054
0.671
1.762
0.139
-0.025
-0.040
-0.033
0.149
2.773
8.084
2690.220
5469.125
3674.636
47.230
-0.007
-0.010
0.
0.001
0.001
0.000
0.
0.
0.
0.
0.
0.
0.
0.
0.000
0.001
0.001
0.002
0.001
-0.005
-0.005
0.090
0.108
-0.024
-0.078
-0.098
-0.060
0.114
2.020
8.427
43.185
5.776
0.002
-0.038
0.077
1.432
1.589
329.135
538.672
6.266
0.335
-0.019
-0.006
0.001
0.001
0.001
0.000
0.000
0.
0.
0.
0.
0.
0.
0.000
0.001
0.001
0.003
0.003
-0.002
-0.013
0.263
33.295
54.559
0.566
-0.356
-0.429
0.014
33.295
210.068
172.370
100005.406
1109.721
0.434
-0.043
-0.038
-0.011
-0.011
0.538
0.667
-0.001
-0.027
-0.015
-0.002
0.002
0.002
0.001
0.000
0.
0.
0.
0.
0.
0.
0.
0.001
0.001
0.002
0.004
0.002
-0.013
-0.073
1.119
1110.481
3012.713
3.267
-0.497
-0.562
0.318
486.892
13137.317
33.716
2685.132
76.626
0.142
-0.035
-0.034
-0.040
-0.052
-0.051
-0.041
-0.033
-0.024
-0.010
0.000
0.003
0.002
0.001
0.001
0.
0.
0.
0.
0.
0.
0.000
0.001
0.002
0.003
0.003
-0.007
-0.069
-0.359
0.168
111.491
417.503
3.582
-0.065
-0.243
-0.039
5.358
19.096
0.758
0.714
0.201
0.128
0.080
-0.024
-0.063
-0.161
-0.160
-0.042
0.012
-0.017
-0.013
-0.002
0.002
0.002
0.001
0.000
0.
0.
0.
0.
0.
0.
0.000
0.001
0.003
0.003
0.000
-0.062
-0.539
-0.631
-0.252
59.060
205.517
5.620
0.419
-0.084
-0.063
-0.031
-0.036
-0.070
-0.051
-0.016
0.266
0.180
-0.094
-0.490
-0.630
-0.559
0.632
2.075
0.152
-0.013
-0.005
0.001
0.002
0.001
0.000
0.
0.
0.
0.
0.
0.
0.001
0.002
0.003
0.003
-0.006
-0.148
-0.187
2359.729
276.831
-0.128
0.943
6.821
2002.010
0.680
-0.030
0.037
-0.059
-0.049
0.010
-0.098
-0.317
-0.587
-0.549
-0.572
100.581
127.527
7.186
22.469
0.902
-0.012
-0.006
0.001
0.001
0.001
0.000
0.
0.
0.
0.
0.
0.000
0.001
0.002
0.003
0.002
-0.007
-0.066
0.146
9930.608
790.279
0.819
22.818
177.530
2072.634
2.919
-0.027
-0.033
-0.107
-0.086
0.139
-0.120
-0.464
28.731
112.343
-0.602
220.935
291.391
26.769
2.408
0.143
-0.012
-0.004
0.002
0.002
0.001
0.000
0.
0.
0.
0.
0.
0.000
0.001
0.002
0.003
0.000
-0.029
-0.098
-0.037
5.923
23.989
878.071
4366.591
53.411
1143.701
309.520
5.010
-0.087
-0.176
0.227
1.888
-0.054
-0.137
349.953
1628.832
-0.455
-0.454
1.175
1.779
0.066
-0.049
-0.013
-0.001
0.002
0.002
0.001
0.000
0.
0.
0.
0.
0.
0.000
0.001
0.003
0.003
-0.005
-0.139
-0.337
20.843
375.134
100158.500
6258.308
13453.993
2420.025
1221.460
100018.891
77.765
0.145
-0.116
53.516
583.209
2.018
0.301
4.343
8.440
0.123
-0.506
-0.366
-0.148
-0.175
-0.048
-0.006
0.002
0.003
0.002
0.001
0.000
0.
0.
0.
0.
0.
0.000
0.001
0.003
0.003
-0.008
-0.250
-0.522
439.537
67.428
1252.779
248.826
52.940
77.021
21.241
81957.547
13145.957
3.630
-0.064
26.407
11865.163
538.507
0.662
0.146
49.253
6.977
-0.570
-0.130
-0.136
-0.051
-0.011
0.001
0.003
0.003
0.002
0.001
0.000
0.
0.
0.
0.
0.
0.000
0.001
0.003
0.004
-0.002
-0.106
-0.603
-0.431
-0.303
0.653
-0.037
0.062
0.063
3.035
3382.419
1113.255
2.021
-0.077
12.055
25697.934
809.506
0.610
-0.210
-0.433
-0.587
-0.410
-0.027
-0.009
-0.002
0.002
0.004
0.003
0.003
0.002
0.001
0.
0.
0.
0.
0.
0.
0.000
0.001
0.003
0.005
0.004
-0.012
-0.116
-0.292
-0.468
-0.208
10.170
9.245
-0.108
-0.090
1.217
0.994
-0.021
-0.080
0.184
4.982
1.852
0.415
4.576
0.658
-0.217
-0.060
-0.007
0.005
0.006
0.005
0.004
0.004
0.003
0.001
0.001
0.
0.
0.
0.
0.
0.000
0.000
0.001
0.002
0.005
0.006
0.004
-0.019
-0.220
-0.604
-0.071
36.047
33.419
0.307
-0.033
0.032
-0.069
-0.082
0.026
0.959
0.492
0.003
50.220
95333.141
224.906
0.166
-0.044
-0.009
0.004
0.006
0.006
0.005
0.003
0.002
0.001
0.000
0.
0.
0.
0.
0.
0.000
0.000
0.001
0.002
0.005
0.006
0.004
-0.012
-0.124
-0.389
17.176
21.249
46.551
5.856
0.137
0.328
0.068
-0.066
1.039
76.760
26.188
0.333
82.914
100271.789
250.757
0.206
-0.047
-0.030
-0.012
0.000
0.005
0.005
0.003
0.002
0.001
0.000
0.
0.
0.
0.
0.
0.000
0.000
0.001
0.002
0.004
0.006
0.005
-0.005
-0.047
-0.078
77.354
55506.414
39294.750
271.896
0.192
4.354
33.266
1.477
0.701
36.340
17.057
0.760
1002.111
100066.203
43.557
0.156
-0.047
0.030
-0.018
-0.015
0.001
0.004
0.003
0.001
0.001
0.
0.
0.
0.
0.
0.
0.000
0.000
0.001
0.002
0.004
0.007
0.006
-0.005
-0.069
-0.251
1.468
103.692
187.289
27.546
-0.052
32.987
730.944
8.040
0.130
10.537
14.142
0.381
52.207
7048.166
49.252
0.133
4.415
1207.935
22.637
-0.013
-0.005
0.002
0.002
0.001
0.000
0.
0.
0.
0.
0.
0.
0.
0.000
0.001
0.003
0.006
0.008
0.007
-0.013
-0.248
-0.577
-0.131
8.286
25.390
12.470
0.269
6.776
142.200
303.790
3.158
0.101
0.278
-0.030
2.326
30.788
2.659
0.257
503.954
100011.766
30.968
-0.001
-0.008
0.001
0.002
0.001
0.000
0.
0.
0.
0.
0.
0.
0.000
0.000
0.002
0.004
0.006
0.008
0.007
-0.031
-0.431
-0.531
-0.340
2.963
7.414
2.082
3.343
14.546
6204.486
100352.156
100028.273
45.993
-0.529
0.235
0.113
0.010
-0.051
0.452
19.891
309.073
2.558
-0.018
-0.007
0.001
0.002
0.001
0.000
0.
0.
0.
0.
0.
0.000
0.000
0.001
0.002
0.003
0.005
0.005
-0.003
-0.042
-0.366
-0.646
-0.575
10.159
9698.526
347.173
5.888
6.172
34.792
196.619
13077.801
21.647
24.984
20.712
10.472
0.084
-0.092
0.614
1.931
0.269
-0.027
-0.022
-0.004
0.002
0.002
0.001
0.000
0.
0.
0.
0.
0.
0.000
0.001
0.001
0.002
0.002
0.000
-0.006
-0.035
-0.217
-0.557
-0.438
-0.319
2.839
498.274
130.698
4.403
1.743
0.046
0.875
0.937
118.679
100027.500
1309.597
50.574
0.141
-0.270
-0.053
-0.005
-0.170
-0.125
-0.033
-0.003
0.003
0.003
0.002
0.000
0.
0.
0.
0.
0.000
0.001
0.001
0.001
0.001
-0.003
-0.014
-0.028
-0.064
-0.303
-0.554
-0.106
0.009
-0.029
0.895
0.756
-0.495
-0.529
0.265
421.761
6219.162
30.995
13352.609
696.521
6.373
-0.601
0.398
3.977
0.204
-0.428
-0.557
-0.196
-0.012
0.003
0.003
0.002
0.000
0.
0.
0.
0.
0.000
0.001
0.001
0.001
-0.002
-0.015
-0.025
0.077
0.408
7.282
23.465
998.664
43.204
3.021
1.334
-0.376
-0.217
8.075
7.147
234.416
12549.272
34.553
205.640
1481.484
126.029
1.286
9.756
89.375
31.040
1627.728
5.226
-0.552
-0.030
0.002
0.003
0.001
0.000
0.
0.
0.
0.
0.001
0.001
0.001
0.000
-0.011
-0.046
0.072
12.979
45.148
2797.512
100068.633
100026.367
1327.746
344.545
76.727
0.229
1.434
271.563
109.414
56.110
772.754
444.706
-0.262
0.309
2.177
4988.195
3543.379
100058.484
1475.828
1010.836
2.870
-0.443
-0.025
0.001
0.002
0.001
0.000
0.
0.
0.
0.
0.001
0.001
0.001
-0.002
-0.042
-0.392
-0.153
50.341
196.741
279.106
2143.009
173.904
100007.516
201.937
19.975
1.132
0.245
9.699
5.743
0.315
0.932
10.821
1.065
17.784
44.627
3608.952
14339.798
1115.123
30.601
0.906
-0.202
-0.093
-0.006
0.002
0.002
0.001
0.000
0.
0.
0.
0.
0.001
0.001
0.002
-0.006
-0.143
-0.624
221.722
1188.476
2398.981
15.600
1.217
2.683
42.450
3.340
1.836
0.522
0.252
1.264
-0.013
-0.195
0.615
83.715
176.383
4042.153
52363.504
100022.633
5723.568
7.266
-0.445
-0.059
-0.027
-0.008
0.001
0.002
0.002
0.001
0.000
0.
0.
0.
0.
0.000
0.001
0.002
-0.005
-0.179
-0.592
7573.744
56255.594
161.744
303.164
2.303
62.109
-0.025
-0.222
-0.044
-0.055
0.731
1.220
-0.321
-0.404
3.865
8936.219
17120.770
262.280
253.413
243.909
100011.180
78.292
-0.582
-0.060
-0.006
0.002
0.003
0.002
0.001
0.000
0.000
0.
0.
0.
0.
0.000
0.001
0.002
-0.001
-0.067
-0.572
1.243
3.802
235.124
15091.260
27.067
5652.272
60.353
-0.432
-0.114
-0.059
-0.026
-0.053
-0.529
-0.596
-0.101
28.476
36.222
0.942
0.065
-0.468
9.895
-0.531
-0.334
-0.021
0.002
0.004
0.003
0.002
0.001
0.000
0.
0.
0.
0.
0.
0.000
0.001
0.003
0.003
-0.010
-0.117
-0.466
-0.272
67.459
1299.341
71.761
281.990
19.785
-0.591
-0.495
-0.154
-0.035
-0.038
-0.182
-0.545
-0.490
-0.024
0.033
-0.037
-0.085
-0.337
-0.538
-0.276
-0.041
-0.001
0.004
0.004
0.002
0.001
0.000
0.
0.
0.
0.
0.
0.
0.000
0.002
0.003
0.004
0.
-0.018
-0.051
-0.294
0.178
2.460
3.565
0.085
-0.620
-0.622
-0.592
-0.275
-0.032
-0.007
-0.019
-0.049
-0.050
-0.024
-0.018
-0.053
-0.127
-0.145
-0.066
-0.060
-0.030
-0.004
0.003
0.003
0.002
0.001
0.000
0.
0.
0.
0.
0.
0.
0.001
0.002
0.003
0.003
-0.004
-0.015
0.099
1.404
0.288
-0.315
-0.430
-0.132
-0.166
-0.508
-0.496
-0.134
-0.015
0.003
0.004
0.002
0.001
0.002
-0.008
-0.083
-0.344
-0.424
-0.177
-0.086
-0.041
-0.006
0.002
0.002
0.001
0.000
0.000
0.
0.
0.
0.
0.
0.
0.001
0.002
0.003
0.001
-0.010
-0.014
4.662
442.806
634.302
271.595
0.649
-0.047
-0.033
-0.061
-0.059
-0.017
0.002
0.005
0.006
0.005
0.006
0.005
-0.001
-0.049
-0.237
-0.312
-0.117
-0.036
-0.017
-0.003
0.001
0.001
0.001
0.000
0.000
0.
0.
0.
0.
0.
0.
0.001
0.002
0.002
-0.001
-0.016
-0.034
3.501
280.636
100028.359
33975.891
3.008
-0.047
-0.019
-0.006
0.000
0.004
0.005
0.005
0.005
0.005
0.005
0.005
0.003
-0.008
-0.040
-0.054
-0.024
-0.006
-0.002
0.001
0.001
0.001
0.000
0.000
0.
0.
0.
0.
0.
0.
0.
0.001
0.002
0.002
-0.001
-0.023
-0.107
-0.142
1.408
42.776
26.137
1.010
3.738
0.280
-0.011
-0.001
0.004
0.005
0.004
0.003
0.003
0.003
0.004
0.004
0.002
-0.002
-0.003
-0.001
0.001
0.001
0.001
0.001
0.001
0.000
0.000
0.
0.
0.
0.
0.
0.
0.
0.001
0.001
0.002
0.
-0.025
-0.177
-0.391
-0.182
-0.034
0.355
116.253
7930.719
20.656
0.018
-0.004
0.002
0.003
0.003
0.002
0.001
0.002
0.002
0.002
0.002
0.002
0.002
0.002
0.002
0.002
0.001
0.001
0.000
0.000
0.
0.
0.
0.
0.
0.
0.
0.
0.000
0.001
0.002
0.001
-0.013
-0.098
-0.249
-0.195
0.117
28.268
349.728
3881.032
15.210
0.014
-0.008
0.002
0.003
0.002
0.001
0.001
0.001
0.001
0.002
0.002
0.002
0.002
0.002
0.001
0.001
0.001
0.000
0.000
0.
0.
0.
0.
0.
0.
0.
0.
0.
0.000
0.001
0.002
0.003
-0.001
-0.020
-0.064
-0.082
1.654
10780.750
9882.879
9.721
0.225
-0.024
-0.008
0.001
0.002
0.002
0.001
0.000
0.001
0.001
0.001
0.001
0.001
0.001
0.001
0.001
0.000
0.000
0.000
0.
0.
0.
0.
0.
0.
0.
0.
0.
0.
0.000
0.000
0.001
0.003
0.003
-0.001
-0.013
-0.032
0.767
177.393
70.284
0.477
-0.032
-0.021
-0.003
0.002
0.002
0.002
0.001
0.000
0.000
0.000
0.001
0.001
0.000
0.000
0.000
0.000
0.
0.
0.
0.
0.
0.
0.
0.
0.
0.
0.
0.
0.
0.
0.000
0.001
0.002
0.003
0.003
-0.001
-0.016
-0.022
0.104
0.037
-0.032
-0.025
-0.007
0.000
0.002
0.002
0.001
0.000
0.000
0.000
0.000
0.000
0.
0.
0.
0.
0.
0.
0.
0.
0.
0.
0.
0.
0.
0.
0.
0.
0.
0.
0.
0.000
0.000
0.001
0.002
0.003
0.002
-0.003
-0.013
-0.019
-0.021
-0.015
-0.006
0.
0.002
0.002
0.001
0.001
0.
0.
0.
0.
0.
0.
0.
0.
0.
0.
0.
0.
0.
0.
0.
0.
0.
0.
0.
0.
0.
0.
0.
0.
0.
0.000
0.000
0.001
0.002
0.002
0.002
0.000
-0.002
-0.003
-0.001
0.001
0.002
0.002
0.002
0.001
0.000
0.
0.
0.
0.
0.
0.
0.
0.
0.
0.
0.
0.
0.
0.
0.
0.
0.
0.
0.
0.
0.
0.
0.
0.
0.
0.
0.
0.000
0.001
0.001
0.002
0.002
0.002
0.001
0.002
0.002
0.002
0.002
0.001
0.000
0.
0.
0.
0.
0.
0.
0.
0.
0.
0.
0.
0.
0.
0.
0.
0.
0.
0.
0.
0.
0.
0.
0.
0.
0.
0.
0.
0.
0.
0.000
0.000
0.001
0.001
0.001
0.001
0.001
0.001
0.001
0.001
0.000
0.
0.
0.
0.
0.
0.
0.
0.
0.
0.
0.
0.
0.
0.
0.
0.
0.
0.
0.
0.
0.
0.
0.
0.
0.
0.
0.
0.
0.
0.
0.
0.000
0.000
0.000
0.001
0.001
0.001
0.000
0.000
0.
0.
0.
0.
0.
0.
0.
0.
0.
0.
0.
0.
0.
0.
0.
0.
0.
0.
0.
0.
0.
0.
0.
0.
0.
0.
0.
0.
0.
0.
0.
0.
0.
0.
0.
0.
0.
0.
0.
0.
0.
0.
0.
0.
0.
0.
0.
0.
0.
0.
0.
0.
0.
0.
0.
0.
0.
0.
0.
0.
0.
0.
0.
0.
0.
0.
0.
0.
0.
0.
0.
0.
0.
0.
0.
0.
0.
0.
0.
0.
0.
0.
0.
0.
0.
0.
0.
0.
0.
0.
0.
0.
0.
0.
0.
0.
0.
0.
0.
0.
0.
0.
0.
0.
0.
0.
0.
0.
0.
0.
0.
0.
0.
0.
0.
0.
0.
0.
0.
0.
0.
0.
0.
0.
0.
0.
0.
0.
0.
0.
0.
0.
0.
0.
0.
0.
0.
0.
0.
0.
0.
0.
0.
0.
0.
0.
0.
0.
0.
0.
0.
0.
0.
0.
0.
0.
0.
0.
0.
0.
0.
0.
0.
0.
0.
0.
0.
0.
0.
0.
0.
0.
0.
0.
0.
0.
0.
0.
0.
0.
0.
0.
0.
0.
0.
0.
0.
0.
0.
0.
0.
0.
0.
0.
0.
0.
0.
0.
0.
0.
0.
0.
0.
0.
0.
0.
0.
0.
0.
0.
0.
0.
0.
0.
0.
0.
0.
0.
0.
0.
0.
0.
0.
0.
0.
0.
0.
0.
0.
0.
0.
0.
0.
0.
0.
0.
0.
0.
0.
0.
0.
0.
0.
0.
0.
0.
0.
0.
0.
0.
0.
0.
0.
0.
0.
0.
0.
0.
0.
0.
0.
0.
0.
0.
0.
0.
0.
0.
0.
0.
0.
0.
0.
0.
0.
0.
0.
0.
0.
0.
0.
0.
0.
0.
0.
0.
0.
0.
0.
0.000
0.000
0.000
0.000
0.000
0.001
0.001
0.001
0.001
0.001
0.000
0.000
0.000
0.
0.
0.
0.
0.
0.
0.
0.
0.
0.
0.
0.
0.
0.
0.
0.
0.
0.
0.
0.
0.
0.
0.
0.
0.
0.
0.000
0.000
0.000
0.000
0.001
0.001
0.001
0.001
0.001
0.001
0.001
0.001
0.001
0.001
0.000
0.000
0.
0.
0.
0.
0.
0.
0.
0.
0.
0.
0.
0.
0.
0.
0.
0.
0.
0.
0.
0.
0.
0.
0.
0.
0.000
0.000
0.000
0.001
0.001
0.001
0.002
0.002
0.002
0.002
0.002
0.001
0.001
0.001
0.001
0.001
0.000
0.000
0.
0.
0.
0.
0.
0.
0.
0.
0.
0.
0.
0.
0.
0.
0.
0.
0.
0.
0.
0.
0.
0.
0.000
0.000
0.001
0.001
0.002
0.002
0.002
0.002
0.002
0.001
0.001
0.000
0.000
0.000
0.001
0.001
0.001
0.001
0.001
0.000
0.
0.
0.
0.
0.
0.
0.
0.
0.
0.
0.
0.
0.
0.
0.
0.
0.
0.
0.
0.
0.
0.000
0.001
0.002
0.002
0.002
0.002
0.001
0.
-0.001
-0.003
-0.005
-0.006
-0.006
-0.005
-0.002
0.001
0.002
0.002
0.001
0.001
0.001
0.000
0.000
0.
0.
0.
0.
0.
0.
0.
0.
0.
0.
0.
0.
0.
0.
0.
0.
0.000
0.000
0.001
0.002
0.002
0.003
0.002
-0.001
-0.006
-0.009
-0.011
-0.013
-0.013
-0.016
-0.038
-0.052
-0.028
-0.005
0.001
0.002
0.001
0.001
0.001
0.000
0.000
0.000
0.
0.
0.
0.
0.
0.
0.
0.
0.
0.
0.
0.
0.
0.
0.
0.000
0.001
0.001
0.003
0.003
0.003
0.001
-0.005
-0.017
-0.023
-0.024
-0.023
-0.018
-0.025
-0.135
-0.232
-0.116
-0.021
-0.001
0.001
0.001
0.000
0.000
0.000
0.000
0.000
0.000
0.
0.
0.
0.
0.
0.
0.
0.
0.
0.
0.
0.
0.
0.000
0.001
0.001
0.002
0.002
0.003
0.002
-0.003
-0.022
-0.053
-0.052
-0.040
-0.033
-0.016
-0.021
-0.173
-0.297
-0.148
-0.030
-0.010
-0.007
-0.006
-0.005
-0.002
0.000
0.001
0.001
0.000
0.000
0.
0.
0.
0.
0.
0.
0.
0.
0.
0.
0.
0.000
0.001
0.001
0.002
0.003
0.002
0.001
-0.003
-0.028
-0.186
-0.423
-0.291
-0.052
-0.047
-0.051
-0.048
-0.077
-0.113
-0.072
-0.033
-0.024
-0.024
-0.025
-0.021
-0.014
-0.006
0.000
0.001
0.001
0.000
0.000
0.
0.
0.
0.
0.
0.
0.
0.
0.
0.
0.000
0.001
0.002
0.002
0.002
-0.001
-0.004
-0.012
-0.088
-0.497
-0.347
-0.080
0.022
-0.060
-0.108
-0.167
-0.119
-0.052
-0.034
0.028
1.535
1.885
0.169
3.841
0.013
-0.015
-0.004
0.000
0.001
0.001
0.000
0.000
0.
0.
0.
0.
0.
0.
0.
0.
0.000
0.001
0.001
0.003
0.002
-0.002
-0.008
-0.014
-0.020
-0.119
-0.568
-0.328
0.275
0.696
0.804
-0.087
-0.300
-0.209
-0.024
0.684
8.169
1714.088
3016.236
23.370
100555.961
5.569
-0.014
-0.008
0.
0.001
0.001
0.000
0.000
0.
0.
0.
0.
0.
0.
0.
0.
0.001
0.001
0.002
0.002
-0.001
-0.011
-0.025
-0.034
-0.031
-0.068
-0.373
-0.526
0.488
100.289
1235.132
5.329
-0.163
-0.100
0.200
13.031
10148.746
4133.527
9351.858
5555.130
100058.031
50.611
0.004
-0.010
0.000
0.001
0.001
0.001
0.000
0.000
0.
0.
0.
0.
0.
0.
0.000
0.001
0.002
0.003
0.001
-0.006
-0.013
0.129
0.172
-0.087
-0.365
-0.543
-0.284
0.859
543.539
22494.367
24.066
1.119
-0.068
0.116
5.872
1235.091
95.301
332.984
539.422
20.247
3.013
-0.020
-0.007
0.001
0.002
0.001
0.001
0.000
0.000
0.
0.
0.
0.
0.
0.
0.001
0.002
0.003
0.003
-0.004
-0.026
0.455
99.442
186.730
0.845
-0.250
0.218
-0.358
64.695
812.664
100020.648
1138.860
39.225
0.025
-0.062
0.002
0.852
0.090
0.425
0.641
-0.009
-0.033
-0.019
-0.003
0.002
0.002
0.001
0.001
0.000
0.000
0.
0.
0.
0.
0.
0.000
0.001
0.003
0.004
0.002
-0.030
-0.267
2.046
13138.897
81821.086
7.371
2.160
5.914
0.232
1375.659
100019.117
1398.441
86.926
7.752
0.196
0.086
-0.092
-0.305
-0.526
-0.296
0.007
0.040
-0.029
-0.015
-0.002
0.003
0.003
0.001
0.001
0.000
0.
0.
0.
0.
0.
0.000
0.001
0.002
0.003
0.004
-0.003
-0.123
-0.589
27.029
2736.105
52365.215
373.517
8.468
-0.515
-0.316
8.275
33.358
1.362
0.237
0.748
59.324
28.359
0.189
-0.161
-0.291
-0.034
7.781
9.133
0.188
-0.015
-0.006
0.002
0.002
0.002
0.001
0.000
0.
0.
0.
0.
0.
0.000
0.001
0.003
0.004
0.002
-0.023
-0.237
-0.612
3924.078
7624.214
11656.071
52315.016
65.297
-0.087
0.606
1.639
0.124
-0.031
-0.060
2.128
595.194
204.961
0.596
-0.536
-0.562
0.066
52.757
258.234
3.480
-0.008
-0.009
0.001
0.002
0.001
0.000
0.
0.
0.
0.
0.
0.
0.001
0.002
0.003
0.004
-0.002
-0.067
-0.461
-0.621
4.496
1.428
41.272
6190.234
104.170
0.709
19.069
99.463
1.679
0.007
-0.068
0.091
4.273
2.436
-0.274
-0.507
2360.258
2753.403
1721.551
100002.211
42.562
0.026
-0.009
0.001
0.002
0.001
0.000
0.
0.
0.
0.
0.
0.000
0.001
0.002
0.003
0.002
-0.008
-0.079
-0.454
-0.292
-0.388
-0.338
15.651
2650.456
100026.922
6.456
5.343
19.108
0.603
-0.141
-0.151
-0.124
-0.221
-0.502
-0.625
-0.555
7575.592
27032.115
100020.961
181.590
2.675
-0.012
-0.007
0.001
0.002
0.001
0.000
0.
0.
0.
0.
0.
0.000
0.001
0.002
0.003
-0.002
-0.053
-0.296
0.264
37.708
70.669
14.266
36.207
342.426
100047.766
57.375
0.301
0.013
-0.153
5.269
28.926
3.798
2.509
-0.346
-0.583
-0.609
-0.008
183.283
7673.017
1.910
-0.357
-0.030
-0.004
0.002
0.002
0.001
0.000
0.
0.
0.
0.
0.
0.000
0.001
0.003
0.003
-0.010
-0.267
-0.223
1849.509
100181.906
25769.055
24.932
15002.328
52457.688
25707.563
57.898
10.072
1.354
0.480
4036.556
100001.906
598.758
186.848
0.371
-0.458
-0.450
-0.573
3.114
46.202
-0.413
-0.246
-0.019
0.
0.003
0.002
0.001
0.000
0.
0.
0.
0.
0.
0.000
0.001
0.003
0.003
-0.014
-0.409
3.252
100002.281
5898.072
333.227
4.353
100186.930
11686.067
5.854
222.021
39262.680
205.285
0.556
1733.529
100008.953
135.430
32.914
0.789
-0.475
-0.593
-0.170
-0.558
-0.466
-0.337
-0.054
-0.004
0.002
0.003
0.002
0.001
0.000
0.
0.
0.
0.
0.
0.000
0.001
0.003
0.004
-0.004
-0.159
-0.537
4.421
0.053
-0.165
-0.616
700.843
221.178
0.190
72.155
4855.209
83.775
0.030
1.598
10.488
4.642
8.492
0.721
-0.437
-0.566
-0.470
-0.072
-0.055
-0.026
-0.007
0.002
0.003
0.003
0.002
0.001
0.000
0.
0.
0.
0.
0.
0.000
0.001
0.003
0.005
0.003
-0.020
-0.160
-0.572
-0.206
0.096
-0.563
-0.572
-0.523
-0.257
0.496
1.836
0.352
0.064
0.330
0.214
0.096
0.272
1.013
-0.009
-0.453
-0.564
-0.112
-0.009
-0.001
0.002
0.004
0.003
0.003
0.002
0.000
0.
0.
0.
0.
0.
0.
0.000
0.001
0.003
0.005
0.005
-0.001
-0.097
-0.544
22.477
24.021
-0.092
-0.121
-0.011
9.189
28.388
0.680
-0.007
10.660
74.227
6.186
0.024
6.171
298.766
16.229
-0.324
-0.396
-0.063
-0.003
0.004
0.005
0.005
0.004
0.002
0.001
0.000
0.
0.
0.
0.
0.
0.
0.000
0.001
0.003
0.004
0.005
-0.001
-0.057
-0.586
-0.644
4.230
16.743
2.400
0.354
99.757
662.314
4.579
0.091
27.254
100099.969
4827.117
1.453
7.234
364.287
17.822
-0.077
-0.099
-0.027
-0.004
0.004
0.006
0.005
0.003
0.002
0.001
0.
0.
0.
0.
0.
0.
0.
0.000
0.001
0.003
0.004
0.005
0.001
-0.021
-0.130
-0.267
28.680
29977.283
150.206
0.993
5.832
220.597
1130.663
9.697
7.563
8320.727
1708.130
2.835
13.402
375.697
12.965
-0.010
-0.052
-0.023
-0.011
-0.005
0.003
0.004
0.003
0.001
0.000
0.
0.
0.
0.
0.
0.
0.
0.000
0.001
0.003
0.004
0.006
0.003
-0.017
-0.136
-0.386
12.469
9016.025
582.170
8.329
0.591
1127.438
100016.516
100.741
3.252
14985.352
45221.258
5.950
205.200
100000.945
271.684
0.141
0.207
1.919
0.270
-0.010
-0.001
0.003
0.002
0.001
0.000
0.
0.
0.
0.
0.
0.
0.
0.000
0.001
0.003
0.005
0.006
0.004
-0.021
-0.213
7.470
20.996
12.547
352.541
17.560
161.899
251.725
100093.664
163.713
0.435
13.910
17.014
0.270
6.187
155.483
7.161
-0.011
4.102
37.693
0.914
-0.013
-0.003
0.002
0.001
0.001
0.000
0.
0.
0.
0.
0.
0.
0.000
0.001
0.002
0.003
0.005
0.007
0.002
-0.069
-0.246
4466.621
19954.170
4.654
5.528
2.350
2920.783
100078.195
25723.072
147.952
80.479
-0.420
-0.446
-0.092
-0.038
0.071
-0.089
-0.155
9.704
111.986
0.165
-0.014
-0.003
0.002
0.002
0.001
0.000
0.
0.
0.
0.
0.
0.000
0.000
0.001
0.002
0.003
0.004
0.004
0.000
-0.070
-0.468
17.916
31.614
234.644
12370.642
496.194
6182.939
11594.296
12.033
3.771
12.320
-0.529
0.118
0.151
-0.031
-0.098
-0.367
-0.572
-0.269
-0.026
-0.027
-0.012
0.
0.003
0.002
0.001
0.000
0.
0.
0.
0.
0.
0.000
0.001
0.001
0.001
0.
-0.003
-0.008
-0.016
-0.040
-0.229
-0.614
-0.562
1.720
407.990
100029.047
809.650
15844.174
15036.203
0.492
2.012
7.794
42.346
12.605
0.008
-0.252
-0.346
-0.323
-0.370
-0.085
-0.051
-0.012
0.001
0.003
0.002
0.001
0.000
0.
0.
0.
0.
0.000
0.001
0.001
0.001
-0.001
-0.008
-0.015
-0.025
-0.036
-0.052
-0.083
-0.069
-0.107
-0.043
2.080
42.547
5.042
42.141
48.251
291.277
1170.079
39185.359
95411.203
2467.386
55.963
-0.383
24.629
486.751
6.442
-0.482
-0.314
-0.052
-0.002
0.003
0.003
0.001
0.000
0.
0.
0.
0.
0.000
0.001
0.001
0.
-0.007
-0.016
0.025
0.780
1.871
15.557
2.292
3.830
1.758
24.207
8.913
0.042
-0.330
-0.632
-0.598
27.821
1311.915
45226.871
524.516
100076.641
4466.171
0.483
817.731
100017.305
100.692
-0.498
-0.625
-0.152
-0.008
0.003
0.002
0.001
0.000
0.
0.
0.
0.
0.001
0.001
0.001
-0.001
-0.015
-0.040
1.347
410.864
3439.929
100014.125
169.857
31.868
318.717
100010.797
6964.328
7.483
3.282
1.345
0.288
0.407
2.274
4.494
0.462
18.294
2.821
7.153
108.680
13278.736
37.576
-0.399
-0.532
-0.128
-0.007
0.002
0.002
0.001
0.000
0.
0.
0.
0.
0.001
0.001
0.001
-0.003
-0.040
-0.292
1.943
5461.702
100031.672
1247.195
20.373
71.530
45223.832
2500.081
17433.451
419.848
44.244
78.030
1.530
-0.049
-0.033
-0.112
3.312
23.794
1.823
24.904
34.871
247.347
6.205
-0.145
-0.177
-0.032
-0.001
0.002
0.001
0.000
0.000
0.
0.
0.
0.
0.001
0.001
0.001
-0.005
-0.109
-0.539
28.383
6222.655
100043.805
253.674
63.636
1.955
28.201
9.526
1376.200
100.098
86.594
2884.272
5.426
0.296
54.967
150.732
609.292
100002.016
66.328
130.264
119.969
0.337
-0.454
-0.051
-0.022
-0.003
0.002
0.002
0.001
0.000
0.000
0.
0.
0.
0.
0.000
0.001
0.002
-0.004
-0.128
-0.476
439.604
1851.770
2191.364
100016.008
19.344
0.233
-0.388
-0.350
0.966
1.114
100081.141
3249.835
369.010
702.041
1938.013
7662.946
7030.169
3014.824
15.240
7.194
2360.796
5.824
-0.614
-0.045
-0.003
0.002
0.003
0.002
0.001
0.000
0.
0.
0.
0.
0.
0.000
0.001
0.002
0.
-0.049
-0.468
-0.330
0.704
336.280
45261.984
326.091
100013.906
888.278
-0.543
-0.129
-0.032
0.943
0.968
-0.384
554.158
562.660
35.412
26.716
1.259
-0.152
-0.513
0.246
-0.553
-0.266
-0.016
0.002
0.003
0.002
0.001
0.000
0.000
0.
0.
0.
0.
0.
0.000
0.001
0.003
0.003
-0.007
-0.083
-0.331
-0.181
76.750
2309.930
100010.867
6290.574
176.471
-0.586
-0.103
-0.035
-0.023
-0.071
-0.566
-0.560
-0.406
-0.010
0.035
-0.029
-0.062
-0.228
-0.397
-0.193
-0.030
0.
0.003
0.003
0.002
0.001
0.000
0.
0.
0.
0.
0.
0.
0.000
0.001
0.003
0.004
0.001
-0.012
-0.053
-0.133
0.196
7.660
271.814
11.776
-0.483
-0.354
-0.069
-0.024
-0.006
-0.011
-0.053
-0.148
-0.124
-0.041
-0.013
-0.013
-0.014
-0.015
-0.020
-0.010
0.000
0.003
0.003
0.002
0.001
0.000
0.
0.
0.
0.
0.
0.
0.
0.000
0.001
0.003
0.003
-0.001
-0.013
-0.063
-0.100
1.447
0.123
0.082
-0.081
-0.110
-0.038
-0.030
-0.008
0.002
0.004
0.001
-0.003
-0.003
-0.001
0.001
-0.004
-0.015
-0.018
-0.008
-0.002
0.000
0.002
0.002
0.002
0.001
0.000
0.
0.
0.
0.
0.
0.
0.
0.000
0.002
0.002
0.001
-0.007
-0.017
0.046
3.009
2934.349
213.716
0.097
-0.084
-0.015
-0.004
0.000
0.003
0.004
0.004
0.004
0.004
0.004
0.004
0.004
0.000
-0.009
-0.013
-0.006
0.000
0.001
0.001
0.001
0.001
0.000
0.000
0.
0.
0.
0.
0.
0.
0.
0.001
0.001
0.002
0.000
-0.010
0.000
2.351
23.933
8905.712
485.859
0.394
-0.096
-0.031
-0.003
0.004
0.005
0.005
0.003
0.003
0.003
0.004
0.004
0.004
0.003
0.000
-0.002
-0.001
0.001
0.001
0.001
0.001
0.001
0.000
0.000
0.
0.
0.
0.
0.
0.
0.
0.000
0.001
0.002
-0.001
-0.009
0.021
7.181
83.641
5.879
1.767
-0.095
-0.210
-0.284
-0.032
0.
0.004
0.004
0.002
0.002
0.002
0.002
0.002
0.003
0.003
0.002
0.001
0.001
0.001
0.001
0.001
0.001
0.000
0.000
0.
0.
0.
0.
0.
0.
0.
0.
0.000
0.001
0.002
0.000
-0.008
-0.018
0.328
1.513
0.152
0.439
555.866
2085.445
0.034
-0.091
-0.006
0.002
0.002
0.002
0.001
0.001
0.001
0.001
0.001
0.002
0.002
0.001
0.001
0.001
0.001
0.001
0.000
0.000
0.000
0.
0.
0.
0.
0.
0.
0.
0.
0.000
0.001
0.002
0.002
-0.002
-0.013
-0.029
-0.040
0.345
247.244
13017.938
76650.125
0.269
-0.060
-0.007
0.001
0.002
0.002
0.001
0.000
0.001
0.001
0.001
0.001
0.001
0.001
0.001
0.001
0.001
0.000
0.000
0.000
0.
0.
0.
0.
0.
0.
0.
0.
0.
0.000
0.001
0.002
0.002
0.002
-0.003
-0.016
-0.032
0.763
1915.886
100002.906
28.473
0.013
-0.021
-0.005
0.001
0.002
0.001
0.001
0.000
0.000
0.001
0.001
0.001
0.001
0.000
0.000
0.000
0.000
0.000
0.
0.
0.
0.
0.
0.
0.
0.
0.
0.
0.
0.000
0.000
0.001
0.002
0.003
0.002
-0.005
-0.020
0.038
5.557
19.622
0.688
-0.027
-0.014
-0.002
0.001
0.002
0.001
0.000
0.000
0.000
0.000
0.
0.
0.000
0.000
0.000
0.
0.
0.
0.
0.
0.
0.
0.
0.
0.
0.
0.
0.
0.
0.
0.000
0.001
0.001
0.003
0.003
0.000
-0.011
-0.019
-0.013
-0.003
-0.023
-0.017
-0.005
0.000
0.002
0.002
0.001
0.
0.
0.
0.
0.
0.
0.
0.
0.
0.
0.
0.
0.
0.
0.
0.
0.
0.
0.
0.
0.
0.
0.
0.
0.
0.000
0.001
0.002
0.002
0.002
-0.001
-0.008
-0.015
-0.016
-0.011
-0.004
0.
0.002
0.002
0.001
0.000
0.
0.
0.
0.
0.
0.
0.
0.
0.
0.
0.
0.
0.
0.
0.
0.
0.
0.
0.
0.
0.
0.
0.
0.
0.
0.
0.000
0.001
0.001
0.002
0.001
0.000
-0.001
-0.001
-0.001
0.001
0.002
0.002
0.001
0.001
0.
0.
0.
0.
0.
0.
0.
0.
0.
0.
0.
0.
0.
0.
0.
0.
0.
0.
0.
0.
0.
0.
0.
0.
0.
0.
0.
0.
0.000
0.001
0.001
0.001
0.001
0.001
0.001
0.001
0.001
0.001
0.001
0.001
0.
0.
0.
0.
0.
0.
0.
0.
0.
0.
0.
0.
0.
0.
0.
0.
0.
0.
0.
0.
0.
0.
0.
0.
0.
0.
0.
0.
0.
0.
0.000
0.000
0.001
0.001
0.001
0.001
0.001
0.001
0.001
0.000
0.
0.
0.
0.
0.
0.
0.
0.
0.
0.
0.
0.
0.
0.
0.
0.
0.
0.
0.
0.
0.
0.
0.
0.
0.
0.
0.
0.
0.
0.
0.
0.
0.
0.000
0.000
0.000
0.000
0.000
0.000
0.000
0.
0.
0.
0.
0.
0.
0.
0.
0.
0.
0.
0.
0.
0.
0.
0.
0.
0.
0.
0.
0.
0.
0.
0.
0.
0.
0.
0.
0.
0.
0.
0.
0.
0.
0.
0.
0.
0.
0.
0.
0.
0.
0.
0.
0.
0.
0.
0.
0.
0.
0.
0.
0.
0.
0.
0.
0.
0.
0.
0.
0.
0.
0.
0.
0.
0.
0.
0.
0.
0.
0.
0.
0.
0.
0.
0.
0.
0.
0.
0.
0.
0.
0.
0.
0.
0.
0.
0.
0.
0.
0.
0.
0.
0.
0.
0.
0.
0.
0.
0.
0.
0.
0.
0.
0.
0.
0.
0.
0.
0.
0.
0.
0.
0.
0.
0.
0.
0.
0.
0.
0.
0.
0.
0.
0.
0.
0.
0.
0.
0.
0.
0.
0.
0.
0.
0.
0.
0.
0.
0.
0.
0.
0.
0.
0.
0.
0.
0.
0.
0.
0.
0.
0.
0.
0.
0.
0.
0.
0.
0.
0.
0.
0.
0.
0.
0.
0.
0.
0.
0.
0.
0.
0.
0.
0.
0.
0.
0.
0.
0.
0.
0.
0.
0.
0.
0.
0.
0.
0.
0.
0.
0.
0.
0.
0.
0.
0.
0.
0.
0.
0.
0.
0.
0.
0.
0.
0.
0.
0.
0.
0.
0.
0.
0.
0.
0.
0.
0.
0.
0.
0.
0.
0.
0.
0.
0.
0.
0.
0.
0.
0.
0.
0.
0.
0.
0.
0.
0.
0.
0.
0.
0.
0.
0.
0.
0.
0.
0.
0.
0.
0.000
0.000
0.
0.
0.
0.000
0.000
0.000
0.000
0.
0.
0.
0.
0.
0.
0.
0.
0.
0.
0.
0.
0.
0.
0.
0.
0.
0.
0.
0.
0.
0.
0.
0.
0.
0.
0.
0.
0.
0.000
0.000
0.000
0.000
0.001
0.001
0.001
0.001
0.001
0.001
0.001
0.001
0.000
0.000
0.000
0.
0.
0.
0.
0.
0.
0.
0.
0.
0.
0.
0.
0.
0.
0.
0.
0.
0.
0.
0.
0.
0.
0.
0.
0.
0.000
0.000
0.000
0.001
0.001
0.001
0.002
0.002
0.002
0.001
0.001
0.001
0.001
0.001
0.001
0.000
0.000
0.
0.
0.
0.
0.
0.
0.
0.
0.
0.
0.
0.
0.
0.
0.
0.
0.
0.
0.
0.
0.
0.
0.
0.000
0.000
0.001
0.001
0.001
0.002
0.002
0.002
0.002
0.001
0.001
0.001
0.001
0.001
0.001
0.001
0.001
0.000
0.000
0.
0.
0.
0.
0.
0.
0.
0.
0.
0.
0.
0.
0.
0.
0.
0.
0.
0.
0.
0.
0.
0.000
0.001
0.001
0.002
0.002
0.002
0.001
0.001
0.000
0.000
-0.002
-0.002
-0.002
-0.001
0.000
0.001
0.001
0.001
0.001
0.000
0.
0.
0.
0.
0.
0.
0.
0.
0.
0.
0.
0.
0.
0.
0.
0.
0.
0.
0.
0.
0.000
0.001
0.001
0.002
0.002
0.001
-0.005
-0.013
-0.013
-0.010
-0.011
-0.013
-0.013
-0.021
-0.022
-0.015
-0.003
0.001
0.002
0.001
0.001
0.001
0.000
0.000
0.
0.
0.
0.
0.
0.
0.
0.
0.
0.
0.
0.
0.
0.
0.
0.
0.000
0.001
0.002
0.002
0.003
0.002
-0.005
-0.040
-0.102
-0.089
-0.043
-0.027
-0.008
-0.001
-0.194
-0.299
-0.227
-0.041
-0.002
0.002
0.002
0.001
0.001
0.000
0.000
0.000
0.
0.
0.
0.
0.
0.
0.
0.
0.
0.
0.
0.
0.
0.
0.000
0.001
0.001
0.002
0.002
0.002
0.000
-0.013
-0.099
-0.281
-0.239
-0.049
0.020
1.539
1.916
-0.279
-0.412
-0.528
-0.172
-0.011
0.001
0.002
0.001
0.001
0.001
0.001
0.001
0.000
0.000
0.
0.
0.
0.
0.
0.
0.
0.
0.
0.
0.
0.
0.000
0.001
0.002
0.002
0.002
-0.001
-0.005
-0.020
-0.073
-0.207
-0.010
0.933
0.420
9.659
13.043
-0.190
-0.150
-0.603
-0.215
-0.020
-0.006
-0.004
-0.002
-0.001
0.001
0.001
0.001
0.001
0.000
0.000
0.
0.
0.
0.
0.
0.
0.
0.
0.
0.
0.000
0.001
0.002
0.002
0.001
-0.002
-0.007
-0.018
-0.095
-0.626
-0.605
-0.194
2.863
0.707
0.625
0.674
-0.466
-0.553
-0.471
-0.090
-0.029
-0.021
-0.021
-0.018
-0.011
-0.003
0.000
0.001
0.001
0.001
0.000
0.000
0.
0.
0.
0.
0.
0.
0.
0.
0.
0.001
0.001
0.002
0.002
-0.002
-0.010
-0.013
-0.025
-0.289
-0.521
888.466
152.918
14.462
2.418
-0.611
-0.603
-0.442
-0.120
0.226
0.217
0.839
0.946
0.013
0.027
-0.021
-0.012
-0.002
0.001
0.001
0.001
0.001
0.000
0.000
0.
0.
0.
0.
0.
0.
0.
0.000
0.001
0.002
0.003
0.
-0.015
-0.048
-0.023
0.026
-0.363
0.104
9929.210
1375.653
365.603
2.454
-0.588
-0.413
-0.248
2.046
119.354
73.850
274.364
399.735
1.817
2.378
0.110
-0.019
-0.006
0.000
0.001
0.001
0.001
0.000
0.000
0.
0.
0.
0.
0.
0.
0.
0.001
0.002
0.003
0.002
-0.006
-0.062
-0.263
-0.275
-0.009
-0.165
-0.656
0.411
52.463
1345.699
1120.264
4.906
-0.545
5.144
189.736
1738.469
30184.576
1026.123
732.691
5.102
8.937
1.629
-0.021
-0.009
0.000
0.001
0.001
0.001
0.000
0.000
0.
0.
0.
0.
0.
0.
0.000
0.001
0.003
0.003
0.001
-0.016
-0.124
-0.431
-0.205
-0.053
-0.330
-0.594
-0.531
33.769
1297.445
19577.512
13.626
-0.545
3.766
130.431
22.559
2399.076
143.382
3.086
1.398
0.894
0.326
-0.021
-0.007
0.000
0.001
0.001
0.001
0.000
0.000
0.
0.
0.
0.
0.
0.
0.001
0.002
0.003
0.004
-0.003
-0.029
-0.057
0.931
1.382
0.245
392.873
1439.258
-0.564
0.897
23.904
1007.204
20.987
-0.076
0.655
2.589
0.777
0.654
0.191
-0.173
-0.076
-0.063
-0.044
-0.022
-0.004
0.001
0.002
0.001
0.001
0.000
0.000
0.
0.
0.
0.
0.
0.000
0.001
0.003
0.004
0.002
-0.030
-0.294
-0.466
7.612
11.787
9.181
10027.589
89727.438
0.327
2.621
11.799
46.442
3.030
0.006
1.587
0.984
-0.216
-0.693
11.757
0.553
0.747
0.698
-0.011
-0.019
-0.004
0.002
0.002
0.002
0.001
0.000
0.000
0.
0.
0.
0.
0.
0.001
0.002
0.004
0.004
-0.002
-0.126
-0.600
40.536
43.476
46.974
923.213
38.171
2.228
-0.192
0.167
0.527
0.171
-0.194
2.588
1235.488
373.683
4.135
-0.598
-0.445
4.810
812.178
1109.850
1.885
-0.018
-0.007
0.002
0.003
0.002
0.001
0.000
0.000
0.
0.
0.
0.
0.000
0.001
0.003
0.004
0.004
-0.007
-0.181
-0.441
8666.774
15210.539
188.944
100039.102
94.494
0.128
7.644
30.744
2.147
13.011
1.392
10.362
100001.758
13255.057
26.451
-0.048
-0.029
26.172
34001.941
60648.813
6.739
-0.013
-0.011
0.002
0.003
0.002
0.001
0.000
0.
0.
0.
0.
0.
0.000
0.002
0.003
0.004
0.000
-0.021
-0.108
-0.431
4.247
25.897
109.792
100040.703
132.511
1.029
3381.992
100004.359
53.101
92.000
5.346
0.451
24.464
19.187
3.538
-0.269
0.176
15.836
229.292
6165.730
12.330
-0.004
-0.011
0.001
0.003
0.002
0.001
0.
0.
0.
0.
0.
0.
0.001
0.002
0.003
0.002
-0.009
-0.040
-0.094
0.260
1.371
0.651
5124.424
9602.842
52.332
0.614
204.931
3027.539
126.158
4.263
0.227
-0.068
0.059
1.388
0.992
-0.420
1.114
399.649
1549.759
39.165
1.116
-0.042
-0.011
0.001
0.003
0.002
0.000
0.
0.
0.
0.
0.
0.000
0.001
0.002
0.003
-0.001
-0.041
-0.249
1.008
162.274
34663.250
5132.603
6.990
9.493
24.921
1.327
0.320
1.385
1.824
0.360
1.494
24.127
15.133
0.097
-0.139
-0.327
-0.199
1137.971
100017.688
11.076
-0.530
-0.091
-0.014
0.001
0.003
0.001
0.000
0.
0.
0.
0.
0.
0.000
0.001
0.003
0.003
-0.007
-0.147
-0.573
3.195
244.897
47357.504
13.430
7.179
12.940
16.447
1.464
5.356
0.979
-0.134
61.657
713.301
100001.172
19563.305
3.235
-0.016
-0.109
-0.600
18.109
348.656
-0.371
-0.378
-0.097
-0.012
0.002
0.003
0.001
0.000
0.
0.
0.
0.
0.
0.000
0.001
0.003
0.003
-0.009
-0.213
-0.637
19.057
10.283
8.490
5.257
889.854
249.609
-0.250
22.455
10145.986
118.607
0.020
41.691
398.949
1081.904
17504.494
53.787
1.812
-0.575
-0.373
-0.599
-0.366
-0.461
-0.101
-0.038
-0.004
0.002
0.002
0.001
0.000
0.
0.
0.
0.
0.
0.000
0.002
0.003
0.003
-0.003
-0.086
-0.572
-0.436
-0.465
0.711
0.282
38.082
14.521
-0.606
12.082
1712.122
50.113
-0.045
-0.072
0.141
119.303
39164.000
62.380
3.667
12.595
-0.624
-0.260
0.120
0.010
-0.020
-0.010
0.001
0.003
0.002
0.001
0.000
0.
0.
0.
0.
0.
0.001
0.001
0.003
0.004
0.000
-0.021
-0.122
-0.486
157.662
223.645
0.334
-0.634
-0.179
4.558
1.294
1.237
0.249
0.875
3.139
0.149
0.761
5.363
2.448
35.567
3451.066
2.384
-0.480
-0.031
-0.012
-0.006
-0.001
0.002
0.002
0.001
0.001
0.000
0.
0.
0.
0.
0.000
0.001
0.001
0.003
0.003
-0.001
-0.017
-0.148
-0.221
89726.516
100099.461
10.350
-0.074
9.184
637.589
679.609
3.309
0.396
441.980
33977.918
19.822
-0.070
-0.053
0.381
0.381
7.939
-0.627
-0.296
-0.030
-0.008
-0.001
0.003
0.003
0.002
0.001
0.000
0.
0.
0.
0.
0.
0.
0.001
0.001
0.002
0.002
-0.002
-0.019
-0.105
-0.465
15.065
17.965
3.695
0.205
3.544
7008.405
100069.328
34.639
0.891
919.059
100183.703
78.988
0.235
-0.051
0.252
-0.240
-0.553
-0.366
-0.068
-0.017
-0.001
0.004
0.004
0.003
0.002
0.001
0.000
0.
0.
0.
0.
0.
0.000
0.001
0.001
0.002
0.002
-0.002
-0.015
-0.052
-0.195
7.246
1114.769
861.699
91.527
0.350
75.769
100083.711
2153.334
1.486
8.726
157.993
124.969
0.955
0.317
2.830
0.370
-0.134
-0.205
-0.120
-0.030
-0.002
0.004
0.004
0.003
0.002
0.001
0.
0.
0.
0.
0.
0.
0.000
0.000
0.001
0.002
0.003
0.000
-0.010
-0.034
-0.045
11.368
2704.140
100084.125
32357.863
248.134
8.744
1566.147
217.902
3.804
20.702
30123.602
1550.982
2.584
2.119
30.675
2.443
-0.084
-0.132
-0.081
-0.025
-0.006
0.003
0.003
0.002
0.001
0.000
0.
0.
0.
0.
0.
0.
0.
0.000
0.001
0.002
0.003
0.002
-0.005
-0.024
0.164
14.678
26.526
28.515
100007.055
554.164
6.152
23.239
366.220
10.659
7.605
1916.750
113.610
0.334
0.246
1.852
0.247
-0.085
-0.048
-0.012
-0.016
-0.007
0.002
0.002
0.002
0.001
0.000
0.
0.
0.
0.
0.
0.
0.000
0.001
0.001
0.003
0.004
0.004
-0.002
-0.019
1.351
4260.157
14451.905
1.958
0.527
0.382
136.423
879.124
131.529
5.638
-0.511
0.540
0.267
-0.070
-0.064
-0.105
-0.414
-0.538
-0.303
-0.040
-0.014
-0.005
0.002
0.002
0.001
0.001
0.000
0.
0.
0.
0.
0.
0.000
0.000
0.001
0.002
0.002
0.003
0.003
-0.006
-0.124
0.164
24.491
39.078
0.783
49.682
355.231
1397.566
2149.705
4.777
-0.506
0.287
2.288
0.195
-0.053
-0.075
-0.110
0.323
4.197
-0.626
-0.163
-0.019
-0.002
0.003
0.003
0.002
0.001
0.000
0.
0.
0.
0.
0.000
0.000
0.001
0.001
0.001
-0.001
-0.005
-0.008
-0.018
-0.113
-0.543
-0.508
-0.294
0.651
176.549
100171.461
477.561
4195.463
4466.585
-0.289
186.810
6152.477
17.517
0.795
-0.150
0.451
14.294
113.137
-0.580
-0.219
-0.019
-0.001
0.003
0.003
0.002
0.000
0.000
0.
0.
0.
0.
0.000
0.001
0.001
0.001
-0.002
-0.009
-0.014
-0.012
-0.029
-0.061
-0.204
-0.410
-0.257
-0.055
3.105
43.980
5.162
23.966
23.966
0.531
248.722
9413.775
48.547
3.559
-0.111
4.469
85.399
52.646
1.423
-0.100
-0.039
-0.007
0.002
0.003
0.002
0.000
0.000
0.
0.
0.
0.
0.000
0.001
0.001
-0.001
-0.008
-0.013
0.564
7.827
1.654
0.942
1.045
-0.065
0.026
1.387
0.690
0.492
-0.070
-0.598
-0.550
4.449
25.811
1715.509
26.304
8.542
0.743
83.378
100065.422
3181.840
15.323
-0.118
-0.088
-0.017
0.001
0.003
0.002
0.000
0.000
0.
0.
0.
0.
0.000
0.001
0.001
-0.002
-0.012
0.031
39.280
81824.453
298.911
50.036
127.890
0.129
1.936
77.202
33.220
436.256
204.543
41.809
119.101
0.658
0.189
1.688
-0.105
-0.656
-0.657
6.830
275.020
33.660
1.438
-0.134
-0.078
-0.015
0.001
0.003
0.001
0.000
0.000
0.
0.
0.
0.
0.001
0.001
0.001
-0.002
-0.020
-0.034
22.563
10179.559
249.505
6.243
0.527
0.378
3.753
32.066
19569.404
55918.754
18604.832
100196.344
1767.542
21.100
0.116
3.895
-0.365
0.390
-0.194
-0.026
0.375
0.550
0.029
-0.054
-0.030
-0.005
0.002
0.002
0.001
0.000
0.000
0.
0.
0.
0.
0.001
0.001
0.001
-0.002
-0.032
-0.226
0.204
10.168
17.015
3.828
1.559
-0.065
0.162
6.833
1534.123
117.464
791.607
5835.120
10.988
0.856
196.902
17638.213
12.702
23.667
1.129
0.062
-0.229
-0.468
-0.129
-0.026
-0.006
0.001
0.002
0.002
0.001
0.000
0.
0.
0.
0.
0.
0.000
0.001
0.001
-0.001
-0.030
-0.228
-0.042
2.023
9.334
30.554
1.060
-0.367
-0.614
-0.160
0.987
0.474
58.428
1753.591
50.861
2085.195
12505.830
52416.668
10.564
6.655
0.460
-0.170
-0.247
-0.477
-0.145
-0.015
0.001
0.003
0.002
0.001
0.001
0.000
0.
0.
0.
0.
0.
0.000
0.001
0.002
0.002
-0.011
-0.101
-0.286
-0.173
1.714
12.885
112.343
10.670
-0.286
-0.604
-0.074
-0.033
0.248
0.684
-0.495
1626.759
1857.596
28.627
0.768
0.056
-0.061
-0.271
-0.410
-0.302
-0.054
-0.004
0.003
0.003
0.002
0.001
0.000
0.
0.
0.
0.
0.
0.
0.000
0.001
0.003
0.003
0.000
-0.021
-0.076
-0.096
0.778
62.523
8834.162
85.283
-0.324
-0.508
-0.048
-0.017
-0.021
-0.076
-0.544
-0.408
-0.130
0.010
-0.015
-0.021
-0.026
-0.050
-0.072
-0.038
-0.006
0.002
0.003
0.002
0.001
0.001
0.
0.
0.
0.
0.
0.
0.
0.000
0.001
0.003
0.004
0.003
-0.007
-0.047
-0.146
-0.126
3.597
50.677
4.708
-0.372
-0.125
-0.012
0.000
-0.002
-0.010
-0.050
-0.127
-0.087
-0.026
-0.011
-0.006
-0.003
-0.003
-0.003
0.
0.002
0.003
0.003
0.002
0.001
0.000
0.
0.
0.
0.
0.
0.
0.
0.000
0.001
0.002
0.003
0.
-0.020
-0.122
-0.016
5.852
1.088
-0.005
-0.032
-0.042
-0.014
0.002
0.005
0.004
0.003
0.000
-0.004
-0.003
0.000
0.001
0.002
0.002
0.002
0.003
0.003
0.003
0.002
0.002
0.001
0.000
0.000
0.
0.
0.
0.
0.
0.
0.
0.000
0.001
0.002
0.001
-0.005
-0.008
0.205
49.515
71782.102
1412.802
0.328
-0.113
-0.014
0.003
0.006
0.005
0.004
0.003
0.003
0.003
0.003
0.003
0.003
0.003
0.002
0.002
0.002
0.002
0.002
0.001
0.001
0.001
0.000
0.
0.
0.
0.
0.
0.
0.
0.
0.000
0.001
0.001
-0.001
-0.005
0.130
64.602
3903.710
100019.219
3622.470
0.644
-0.119
-0.021
0.000
0.005
0.005
0.004
0.002
0.002
0.002
0.002
0.003
0.003
0.003
0.002
0.002
0.002
0.001
0.001
0.001
0.001
0.000
0.000
0.
0.
0.
0.
0.
0.
0.
0.
0.000
0.001
0.001
-0.001
-0.005
0.317
595.223
99999.992
108.471
1.789
-0.359
-0.535
-0.239
-0.024
0.001
0.003
0.003
0.002
0.001
0.001
0.001
0.001
0.002
0.002
0.002
0.001
0.001
0.001
0.001
0.001
0.000
0.000
0.000
0.
0.
0.
0.
0.
0.
0.
0.
0.000
0.001
0.001
0.
-0.005
0.025
4.064
36.105
1.756
-0.039
-0.003
0.595
-0.515
-0.076
-0.003
0.002
0.002
0.001
0.001
0.000
0.001
0.001
0.001
0.001
0.001
0.001
0.001
0.001
0.001
0.000
0.000
0.000
0.
0.
0.
0.
0.
0.
0.
0.
0.
0.000
0.001
0.002
0.001
-0.002
-0.005
-0.001
0.015
0.024
4.649
18.040
3.489
-0.302
-0.063
-0.004
0.001
0.001
0.001
0.000
0.000
0.000
0.000
0.000
0.000
0.000
0.001
0.001
0.000
0.000
0.000
0.
0.
0.
0.
0.
0.
0.
0.
0.
0.
0.
0.000
0.000
0.001
0.002
0.002
-0.002
-0.009
-0.019
0.068
12.077
59.346
1.308
-0.078
-0.019
-0.002
0.001
0.001
0.001
0.000
0.
0.
0.
0.000
0.000
0.000
0.000
0.000
0.000
0.
0.
0.
0.
0.
0.
0.
0.
0.
0.
0.
0.
0.
0.
0.000
0.001
0.001
0.003
0.002
-0.002
-0.012
-0.011
0.400
1.026
0.065
-0.016
-0.007
0.000
0.001
0.001
0.001
0.000
0.
0.
0.
0.
0.
0.
0.
0.
0.
0.
0.
0.
0.
0.
0.
0.
0.
0.
0.
0.
0.
0.
0.
0.000
0.000
0.001
0.002
0.003
0.001
-0.004
-0.012
-0.016
-0.015
-0.014
-0.009
-0.002
0.001
0.001
0.001
0.001
0.
0.
0.
0.
0.
0.
0.
0.
0.
0.
0.
0.
0.
0.
0.
0.
0.
0.
0.
0.
0.
0.
0.
0.
0.
0.000
0.001
0.001
0.002
0.002
0.001
-0.003
-0.007
-0.008
-0.005
-0.002
0.001
0.001
0.001
0.001
0.000
0.
0.
0.
0.
0.
0.
0.
0.
0.
0.
0.
0.
0.
0.
0.
0.
0.
0.
0.
0.
0.
0.
0.
0.
0.
0.
0.
0.001
0.001
0.001
0.001
0.001
0.000
-0.001
0.
0.001
0.001
0.001
0.001
0.001
0.
0.
0.
0.
0.
0.
0.
0.
0.
0.
0.
0.
0.
0.
0.
0.
0.
0.
0.
0.
0.
0.
0.
0.
0.
0.
0.
0.
0.000
0.000
0.001
0.001
0.001
0.001
0.001
0.001
0.001
0.001
0.001
0.000
0.
0.
0.
0.
0.
0.
0.
0.
0.
0.
0.
0.
0.
0.
0.
0.
0.
0.
0.
0.
0.
0.
0.
0.
0.
0.
0.
0.
0.
0.
0.000
0.000
0.000
0.001
0.001
0.001
0.001
0.001
0.001
0.000
0.
0.
0.
0.
0.
0.
0.
0.
0.
0.
0.
0.
0.
0.
0.
0.
0.
0.
0.
0.
0.
0.
0.
0.
0.
0.
0.
0.
0.
0.
0.
0.
0.
0.000
0.000
0.000
0.000
0.000
0.000
0.
0.
0.
0.
0.
0.
0.
0.
0.
0.
0.
0.
0.
0.
0.
0.
0.
0.
0.
0.
0.
0.
0.
0.
0.
0.
0.
0.
0.
0.
0.
0.
0.
0.
0.
0.
0.
0.
0.
0.
0.
0.
0.
0.
0.
0.
0.
0.
0.
0.
0.
0.
0.
0.
0.
0.
0.
0.
0.
0.
0.
0.
0.
0.
0.
0.
0.
0.
0.
0.
0.
0.
0.
0.
0.
0.
0.
0.
0.
0.
0.
0.
0.
0.
0.
0.
0.
0.
0.
0.
0.
0.
0.
0.
0.
0.
0.
0.
0.
0.
0.
0.
0.
0.
0.
0.
0.
0.
0.
0.
0.
0.
0.
0.
0.
0.
0.
0.
0.
0.
0.
0.
0.
0.
0.
0.
0.
0.
0.
0.
0.
0.
0.
0.
0.
0.
0.
0.
0.
0.
0.
0.
0.
0.
0.
0.
0.
0.
0.
0.
0.
0.
0.
0.
0.
0.
0.
0.
0.
0.
0.
0.
0.
0.
0.
0.
0.
0.
0.
0.
0.
0.
0.
0.
0.
0.
0.
0.
0.
0.
0.
0.
0.
0.
0.
0.
0.
0.
0.
0.
0.
0.
0.
0.
0.
0.
0.
0.
0.
0.
0.
0.
0.
0.
0.
0.
0.
0.
0.
0.
0.
0.
0.
0.
0.
0.
0.
0.
0.
0.
0.
0.
0.
0.
0.
0.
0.
0.
0.
0.
0.
0.
0.
0.
0.
0.
0.
0.
0.
0.
0.
0.
0.
0.
0.
0.
0.
0.
0.
0.
0.000
0.000
0.000
0.000
0.
0.000
0.001
0.000
0.000
0.000
0.000
0.
0.
0.
0.
0.
0.
0.
0.
0.
0.
0.
0.
0.
0.
0.
0.
0.
0.
0.
0.
0.
0.
0.
0.
0.
0.
0.
0.000
0.000
0.000
0.000
0.000
0.001
0.001
0.001
0.001
0.001
0.001
0.001
0.001
0.000
0.000
0.000
0.
0.
0.
0.
0.
0.
0.
0.
0.
0.
0.
0.
0.
0.
0.
0.
0.
0.
0.
0.
0.
0.
0.
0.
0.000
0.000
0.000
0.001
0.001
0.001
0.002
0.002
0.002
0.002
0.002
0.001
0.001
0.001
0.001
0.001
0.000
0.000
0.
0.
0.
0.
0.
0.
0.
0.
0.
0.
0.
0.
0.
0.
0.
0.
0.
0.
0.
0.
0.
0.
0.000
0.000
0.000
0.001
0.001
0.002
0.002
0.002
0.002
0.002
0.001
0.001
0.001
0.001
0.001
0.001
0.001
0.001
0.000
0.000
0.
0.
0.
0.
0.
0.
0.
0.
0.
0.
0.
0.
0.
0.
0.
0.
0.
0.
0.
0.
0.
0.000
0.001
0.002
0.002
0.002
0.000
-0.003
-0.003
-0.001
-0.002
-0.004
-0.005
-0.004
-0.003
-0.002
0.000
0.001
0.001
0.001
0.000
0.
0.
0.
0.
0.
0.
0.
0.
0.
0.
0.
0.
0.
0.
0.
0.
0.
0.
0.
0.
0.001
0.001
0.002
0.002
0.002
-0.005
-0.038
-0.094
-0.071
-0.030
-0.021
-0.020
-0.015
-0.015
-0.034
-0.045
-0.012
0.000
0.002
0.002
0.001
0.000
0.000
0.
0.
0.
0.
0.
0.
0.
0.
0.
0.
0.
0.
0.
0.
0.
0.
0.
0.000
0.001
0.002
0.002
0.003
-0.001
-0.042
-0.372
-0.610
-0.608
-0.165
-0.025
0.175
0.341
0.392
-0.049
-0.377
-0.135
-0.008
0.002
0.002
0.001
0.001
0.001
0.000
0.000
0.000
0.
0.
0.
0.
0.
0.
0.
0.
0.
0.
0.
0.
0.
0.000
0.001
0.001
0.002
0.002
0.000
-0.009
-0.106
-0.415
0.129
-0.416
0.484
2.656
130.907
211.618
54.227
4467.667
5.297
-0.556
-0.030
0.002
0.003
0.002
0.002
0.001
0.001
0.001
0.001
0.000
0.000
0.
0.
0.
0.
0.
0.
0.
0.
0.
0.
0.000
0.001
0.001
0.002
0.001
-0.001
-0.008
-0.022
-0.088
-0.166
0.519
10.370
539.103
64.728
19573.400
81823.875
128.823
35737.625
14.586
-0.570
-0.037
-0.003
0.001
0.002
0.002
0.002
0.002
0.001
0.001
0.001
0.000
0.000
0.
0.
0.
0.
0.
0.
0.
0.
0.
0.001
0.001
0.002
0.002
-0.001
-0.007
-0.016
-0.021
-0.106
-0.627
0.069
31.834
19570.873
179.491
35.013
46.021
1.045
0.187
-0.419
-0.209
-0.032
-0.014
-0.011
-0.007
-0.003
0.000
0.001
0.001
0.001
0.001
0.001
0.000
0.000
0.
0.
0.
0.
0.
0.
0.
0.000
0.001
0.002
0.002
0.001
-0.009
-0.020
0.245
2.475
0.464
-0.337
789.425
238.485
29833.461
2865.789
0.491
39.506
1.809
0.008
0.455
0.393
-0.001
-0.011
-0.030
-0.025
-0.015
-0.006
-0.001
0.000
0.001
0.001
0.001
0.000
0.000
0.
0.
0.
0.
0.
0.
0.
0.000
0.001
0.002
0.002
-0.005
-0.053
-0.209
2.695
70.473
6.626
0.120
7580.030
100702.305
70530.172
84.896
3.573
48254.992
880.417
25.744
810.821
329.158
1.425
0.616
-0.018
-0.039
-0.030
-0.017
-0.007
-0.003
-0.001
0.000
0.001
0.001
0.000
0.
0.
0.
0.
0.
0.
0.000
0.001
0.002
0.003
0.001
-0.024
-0.337
-0.560
1.895
20.215
2.426
-0.536
0.706
365.583
70452.023
49.999
-0.132
21.572
341.885
100042.914
60874.504
10151.084
4.586
0.727
-0.038
-0.056
-0.042
-0.028
-0.014
-0.006
-0.003
-0.001
0.000
0.001
0.000
0.
0.
0.
0.
0.
0.
0.000
0.001
0.002
0.003
-0.001
-0.048
-0.616
4.145
350.930
26.269
2.415
-0.472
-0.282
186.998
34019.887
126.201
0.454
0.928
57.858
81975.414
232.034
13.577
0.479
-0.431
-0.162
-0.074
-0.051
-0.030
-0.017
-0.008
-0.003
-0.001
0.000
0.001
0.000
0.
0.
0.
0.
0.
0.
0.001
0.002
0.003
0.003
-0.002
-0.044
-0.485
-0.432
8.746
4.128
44.959
50.197
-0.607
0.586
5.067
2.214
11.978
30826.336
447.949
14296.525
513.910
0.796
554.133
14.442
0.221
-0.075
-0.060
-0.029
-0.014
-0.006
-0.002
0.
0.000
0.001
0.000
0.
0.
0.
0.
0.
0.000
0.001
0.003
0.004
0.003
-0.014
-0.104
-0.329
-0.570
0.480
456.082
100180.891
635.791
-0.251
-0.224
-0.074
-0.470
2.270
1631.530
1917.478
215.355
3.099
15.241
100008.883
2034.558
22.855
0.234
-0.048
-0.030
-0.010
-0.002
0.001
0.001
0.001
0.001
0.000
0.
0.
0.
0.
0.
0.001
0.002
0.003
0.005
0.001
-0.044
-0.426
-0.538
-0.308
52.159
100057.055
4440.492
24.306
-0.050
-0.092
0.031
0.502
-0.461
0.230
26.589
846.486
100.054
-0.177
25.043
1034.828
235.754
46.990
0.457
-0.029
-0.008
0.001
0.003
0.002
0.001
0.000
0.000
0.
0.
0.
0.
0.000
0.001
0.003
0.004
0.004
-0.005
-0.060
-0.361
-0.055
11.343
9.082
1235.320
18.142
0.119
1.212
3.621
23.455
2394.901
33.194
0.663
68.278
100027.602
5448.421
0.945
6.244
100002.836
39390.117
302.954
1.170
-0.031
-0.010
0.002
0.003
0.002
0.001
0.000
0.000
0.
0.
0.
0.
0.000
0.002
0.003
0.004
0.000
-0.014
-0.036
0.046
0.218
2.729
50.347
28.897
1.333
0.156
54.882
530.548
3590.298
100010.398
328.924
0.219
6.178
5521.145
2156.874
1.660
0.447
51.464
52.959
4.924
0.105
-0.051
-0.012
0.002
0.003
0.002
0.001
0.000
0.
0.
0.
0.
0.
0.001
0.002
0.003
0.002
-0.008
-0.025
0.361
13.280
21.279
0.126
19954.045
11392.034
0.645
0.035
13.112
1769.490
100005.953
100.737
3.898
-0.142
1.844
658.954
328.957
0.740
-0.087
0.561
1.149
0.023
-0.421
-0.215
-0.027
0.001
0.003
0.002
0.001
0.000
0.
0.
0.
0.
0.000
0.001
0.002
0.003
0.001
-0.019
-0.024
26.290
22416.314
232.570
0.912
14.172
10.229
-0.392
-0.115
0.151
7.133
33.506
1.152
-0.255
0.692
0.750
0.774
0.558
-0.075
-0.383
-0.100
2.015
-0.430
-0.371
-0.589
-0.070
-0.001
0.003
0.002
0.000
0.000
0.
0.
0.
0.
0.000
0.002
0.003
0.003
-0.002
-0.040
-0.150
42.733
100024.289
434.818
1.097
-0.687
-0.640
-0.203
-0.074
0.023
-0.054
-0.115
-0.085
0.273
42.394
26.365
6.767
1.215
-0.172
-0.366
-0.299
2.384
0.993
-0.256
-0.618
-0.075
-0.002
0.003
0.002
0.000
0.000
0.
0.
0.
0.
0.000
0.002
0.003
0.003
-0.003
-0.050
-0.276
3.561
818.838
457.408
17827.764
0.301
-0.478
-0.378
0.156
2.263
0.479
-0.140
-0.177
-0.170
41.286
1954.435
60620.828
247.599
0.033
-0.396
4.370
204.955
14.251
-0.482
-0.271
-0.028
0.001
0.002
0.001
0.000
0.000
0.
0.
0.
0.
0.001
0.002
0.003
0.003
-0.004
-0.036
-0.134
0.190
14.941
4197.453
460.593
0.016
-0.614
-0.284
0.088
1.485
0.392
0.289
0.250
-0.061
46.099
3406.339
13204.802
1040.780
183.503
-0.249
4.344
186.863
13.016
0.011
-0.037
-0.005
0.002
0.002
0.001
0.001
0.
0.
0.
0.
0.000
0.001
0.002
0.002
0.001
-0.009
-0.027
-0.072
-0.323
3.198
150.918
128.871
0.772
2.078
50.178
4.675
0.016
0.697
0.917
0.615
-0.357
-0.003
3.383
492.591
100889.938
100036.047
25.580
-0.174
0.894
0.195
-0.024
-0.009
0.001
0.002
0.002
0.001
0.000
0.
0.
0.
0.
0.000
0.001
0.001
0.002
-0.002
-0.016
-0.028
0.784
0.688
184.222
100146.156
1117.010
0.660
131.247
100013.445
603.859
0.562
1.469
56.266
117.516
1.865
-0.401
0.032
13.189
30.879
127.119
-0.464
-0.402
-0.052
-0.024
-0.013
-0.002
0.002
0.002
0.001
0.001
0.
0.
0.
0.
0.
0.000
0.001
0.001
0.001
-0.004
-0.021
-0.033
0.025
-0.129
10.934
2617.005
667.287
0.640
24.642
3109.664
136.432
2.892
8.387
100026.938
22561.100
5.699
0.034
0.247
3.039
20.695
0.867
-0.344
-0.183
-0.142
-0.024
-0.002
0.002
0.003
0.002
0.001
0.000
0.
0.
0.
0.
0.
0.000
0.001
0.001
0.001
-0.004
-0.019
-0.031
-0.009
-0.069
19.879
11862.830
365.394
1.476
0.607
34.880
2322.512
75.534
2.435
958.682
4476.759
8.732
1.735
3.462
0.718
2.276
-0.066
-0.392
-0.435
-0.255
-0.020
0.002
0.004
0.003
0.002
0.001
0.000
0.
0.
0.
0.
0.
0.000
0.001
0.001
0.001
-0.002
-0.013
-0.024
-0.013
0.030
40.511
52743.727
350.959
4.721
-0.060
101.832
100029.680
367.900
1.141
745.825
21129.615
335.489
0.776
0.689
0.053
-0.055
-0.555
-0.626
-0.583
-0.140
-0.010
0.003
0.004
0.003
0.001
0.000
0.
0.
0.
0.
0.
0.
0.000
0.001
0.001
0.002
0.001
-0.005
-0.018
-0.031
0.537
146.160
60679.484
93.674
12.691
0.036
1.359
33.420
3.764
0.014
7.822
1112.791
76.803
0.159
-0.053
-0.051
-0.097
-0.127
-0.194
-0.120
-0.028
0.000
0.004
0.004
0.002
0.001
0.
0.
0.
0.
0.
0.
0.
0.000
0.001
0.001
0.002
0.003
0.001
-0.008
-0.040
3.539
34019.414
95359.148
7.960
0.492
0.602
-0.004
0.325
0.097
-0.119
-0.049
0.833
0.283
-0.058
-0.076
-0.256
-0.540
-0.612
-0.504
-0.057
-0.005
0.003
0.005
0.003
0.002
0.000
0.
0.
0.
0.
0.
0.
0.000
0.000
0.001
0.002
0.002
0.002
0.002
-0.013
-0.217
11.423
100108.648
696.093
2.489
1712.158
2688.518
6.707
1.489
-0.327
-0.640
0.344
2.775
3.016
0.364
-0.054
-0.154
158.003
788.753
-0.446
-0.216
-0.009
0.003
0.004
0.003
0.001
0.000
0.
0.
0.
0.
0.
0.000
0.000
0.001
0.001
0.001
0.000
-0.003
-0.006
-0.019
-0.283
-0.356
140.890
2.745
2.905
17105.635
39324.016
98.478
1.073
-0.605
89.605
481.263
4335.330
11547.009
46.177
0.137
21.332
16269.809
100019.133
1.596
-0.267
-0.013
0.003
0.004
0.003
0.001
0.000
0.
0.
0.
0.
0.
0.000
0.000
0.001
0.000
-0.002
-0.007
-0.010
-0.010
-0.023
-0.084
-0.499
-0.609
-0.488
0.011
8.034
25.526
30.481
0.292
-0.450
17320.441
100187.359
5515.065
22414.107
59.268
0.288
211.155
100055.672
177.626
-0.012
-0.115
-0.012
0.001
0.003
0.003
0.001
0.000
0.
0.
0.
0.
0.
0.000
0.001
0.001
0.000
-0.006
-0.009
0.311
3.522
0.778
-0.031
-0.068
-0.096
-0.077
-0.069
-0.051
20.016
39.911
1.062
1.247
1389.094
8.286
4.667
5.027
0.156
-0.220
73.740
100046.438
159.382
0.263
-0.033
-0.014
0.000
0.003
0.002
0.001
0.000
0.
0.
0.
0.
0.
0.000
0.001
0.001
-0.001
-0.008
0.018
15.176
3382.025
76.691
0.148
-0.041
-0.050
-0.037
0.051
0.325
182.494
19.481
214.946
993.554
1.172
-0.284
-0.433
-0.342
-0.284
-0.221
6.151
224.968
10.514
0.030
-0.031
-0.012
0.000
0.003
0.002
0.001
0.000
0.
0.
0.
0.
0.
0.000
0.001
0.001
-0.001
-0.010
0.002
8.966
998.125
39.275
0.077
-0.067
-0.057
-0.035
0.253
4.457
99.598
120.901
962.474
19021.391
85.644
-0.127
18.981
-0.631
-0.405
-0.084
-0.028
0.182
0.006
-0.032
-0.022
-0.005
0.001
0.002
0.002
0.001
0.000
0.
0.
0.
0.
0.
0.000
0.001
0.001
0.
-0.009
-0.030
0.109
1.174
0.297
-0.061
-0.075
-0.076
-0.054
0.109
2.027
1.818
21.665
52.872
5.802
0.177
278.747
100001.883
34.194
-0.534
-0.067
-0.043
-0.064
-0.058
-0.029
-0.009
0.000
0.002
0.002
0.001
0.001
0.000
0.
0.
0.
0.
0.
0.000
0.001
0.001
0.002
-0.004
-0.023
-0.036
-0.041
-0.045
0.023
0.290
-0.115
-0.150
-0.060
0.000
-0.017
0.343
0.938
-0.551
-0.391
6.853
502.058
0.453
-0.308
-0.043
-0.032
-0.054
-0.048
-0.015
-0.001
0.002
0.003
0.002
0.001
0.000
0.000
0.
0.
0.
0.
0.
0.000
0.001
0.002
0.003
0.001
-0.010
-0.033
-0.047
0.002
14.066
595.284
14.824
-0.301
-0.098
-0.029
-0.029
-0.031
-0.084
-0.628
-0.473
0.261
0.568
-0.020
-0.050
-0.019
-0.023
-0.028
-0.019
-0.004
0.002
0.003
0.002
0.001
0.001
0.000
0.
0.
0.
0.
0.
0.
0.000
0.001
0.002
0.003
0.003
-0.001
-0.015
-0.037
0.114
204.976
100000.625
246.995
-0.070
-0.072
-0.013
-0.008
-0.014
-0.037
-0.213
-0.421
-0.205
-0.020
-0.014
-0.013
-0.007
-0.005
-0.004
-0.001
0.002
0.003
0.003
0.002
0.001
0.000
0.
0.
0.
0.
0.
0.
0.
0.000
0.001
0.002
0.003
0.003
-0.002
-0.023
-0.086
-0.107
4.953
99.583
5.388
-0.032
-0.024
-0.002
0.003
0.000
-0.004
-0.020
-0.041
-0.023
-0.006
-0.004
-0.001
0.001
0.002
0.003
0.003
0.003
0.003
0.002
0.001
0.000
0.
0.
0.
0.
0.
0.
0.
0.
0.000
0.001
0.002
0.003
0.000
-0.013
-0.075
-0.124
-0.053
-0.115
-0.032
-0.019
-0.013
-0.004
0.003
0.005
0.004
0.002
0.001
0.000
0.000
0.001
0.002
0.002
0.003
0.003
0.003
0.003
0.002
0.001
0.001
0.000
0.000
0.
0.
0.
0.
0.
0.
0.
0.
0.000
0.001
0.001
0.001
-0.003
-0.015
-0.007
0.699
29.516
6.493
-0.138
-0.075
-0.009
0.003
0.005
0.004
0.004
0.003
0.002
0.002
0.002
0.002
0.003
0.003
0.003
0.003
0.002
0.002
0.001
0.001
0.001
0.000
0.
0.
0.
0.
0.
0.
0.
0.
0.
0.000
0.001
0.001
-0.001
-0.004
0.040
7.201
83.770
54.556
10.653
-0.135
-0.075
-0.005
0.003
0.004
0.004
0.003
0.002
0.001
0.001
0.001
0.002
0.002
0.002
0.002
0.002
0.001
0.001
0.001
0.001
0.001
0.000
0.
0.
0.
0.
0.
0.
0.
0.
0.
0.000
0.001
0.001
-0.001
-0.004
0.097
28.368
809.538
9.797
-0.011
-0.132
-0.106
-0.039
-0.004
0.002
0.003
0.002
0.001
0.001
0.001
0.001
0.001
0.001
0.001
0.001
0.001
0.001
0.001
0.001
0.000
0.000
0.
0.
0.
0.
0.
0.
0.
0.
0.
0.
0.000
0.001
0.001
0.
-0.005
0.005
0.915
4.684
0.432
-0.078
-0.251
-0.393
-0.137
-0.016
0.000
0.002
0.001
0.001
0.000
0.000
0.000
0.000
0.000
0.000
0.000
0.000
0.000
0.000
0.000
0.000
0.
0.
0.
0.
0.
0.
0.
0.
0.
0.
0.
0.000
0.000
0.001
0.001
-0.001
-0.004
-0.004
-0.001
-0.016
-0.021
-0.139
-0.308
-0.117
-0.015
0.000
0.002
0.001
0.001
0.000
0.
0.
0.
0.000
0.000
0.000
0.000
0.000
0.000
0.
0.
0.
0.
0.
0.
0.
0.
0.
0.
0.
0.
0.
0.000
0.000
0.001
0.001
0.001
-0.001
-0.005
-0.012
-0.015
0.014
0.034
-0.049
-0.029
-0.007
0.000
0.001
0.001
0.001
0.000
0.
0.
0.
0.
0.
0.
0.
0.
0.
0.
0.
0.
0.
0.
0.
0.
0.
0.
0.
0.
0.
0.
0.
0.000
0.000
0.001
0.002
0.002
0.000
-0.004
-0.009
-0.010
-0.007
-0.011
-0.009
-0.002
0.001
0.001
0.001
0.001
0.
0.
0.
0.
0.
0.
0.
0.
0.
0.
0.
0.
0.
0.
0.
0.
0.
0.
0.
0.
0.
0.
0.
0.
0.000
0.000
0.001
0.001
0.002
0.002
0.000
-0.005
-0.008
-0.008
-0.007
-0.003
0.
0.001
0.001
0.001
0.000
0.
0.
0.
0.
0.
0.
0.
0.
0.
0.
0.
0.
0.
0.
0.
0.
0.
0.
0.
0.
0.
0.
0.
0.
0.
0.000
0.001
0.001
0.001
0.002
0.001
0.
-0.002
-0.002
-0.001
0.
0.001
0.001
0.001
0.001
0.
0.
0.
0.
0.
0.
0.
0.
0.
0.
0.
0.
0.
0.
0.
0.
0.
0.
0.
0.
0.
0.
0.
0.
0.
0.
0.
0.
0.000
0.001
0.001
0.001
0.001
0.001
0.001
0.001
0.001
0.001
0.001
0.001
0.000
0.
0.
0.
0.
0.
0.
0.
0.
0.
0.
0.
0.
0.
0.
0.
0.
0.
0.
0.
0.
0.
0.
0.
0.
0.
0.
0.
0.
0.
0.000
0.000
0.001
0.001
0.001
0.001
0.001
0.001
0.001
0.000
0.000
0.
0.
0.
0.
0.
0.
0.
0.
0.
0.
0.
0.
0.
0.
0.
0.
0.
0.
0.
0.
0.
0.
0.
0.
0.
0.
0.
0.
0.
0.
0.
0.000
0.000
0.000
0.001
0.001
0.001
0.000
0.000
0.000
0.
0.
0.
0.
0.
0.
0.
0.
0.
0.
0.
0.
0.
0.
0.
0.
0.
0.
0.
0.
0.
0.
0.
0.
0.
0.
0.
0.
0.
0.
0.
0.
0.
0.
0.000
0.000
0.000
0.000
0.000
0.
0.
0.
0.
0.
0.
0.
0.
0.
0.
0.
0.
0.
0.
0.
0.
0.
0.
0.
0.
0.
0.
0.
0.
0.
0.
0.
0.
0.
0.
0.
0.
0.
0.
0.
0.
0.
0.
0.
0.
0.
0.
0.
0.
0.
0.
0.
0.
0.
0.
0.
0.
0.
0.
0.
0.
0.
0.
0.
0.
0.
0.
0.
0.
0.
0.
0.
0.
0.
0.
0.
0.
0.
0.
0.
0.
0.
0.
0.
0.
0.
0.
0.
0.
0.
0.
0.
0.
0.
0.
0.
0.
0.
0.
0.
0.
0.
0.
0.
0.
0.
0.
0.
0.
0.
0.
0.
0.
0.
0.
0.
0.
0.
0.
0.
0.
0.
0.
0.
0.
0.
0.
0.
0.
0.
0.
0.
0.
0.
0.
0.
0.
0.
0.
0.
0.
0.
0.
0.
0.
0.
0.
0.
0.
0.
0.
0.
0.
0.
0.
0.
0.
0.
0.
0.
0.
0.
0.
0.
0.
0.
0.
0.
0.
0.
0.
0.
0.
0.
0.
0.
0.
0.
0.
0.
0.
0.
0.
0.
0.
0.
0.
0.
0.
0.
0.
0.
0.
0.
0.
0.
0.
0.
0.
0.
0.
0.
0.
0.
0.
0.
0.
0.
0.
0.
0.
0.
0.
0.
0.
0.
0.
0.
0.
0.
0.
0.
0.
0.
0.
0.
0.
0.
0.
0.
0.
0.
0.
0.
0.
0.
0.
0.
0.
0.
0.
0.
0.
0.
0.
0.
0.
0.
0.
0.
0.
0.
0.
0.
0.000
0.000
0.000
0.000
0.000
0.000
0.000
0.001
0.000
0.000
0.000
0.000
0.
0.
0.
0.
0.
0.
0.
0.
0.
0.
0.
0.
0.
0.
0.
0.
0.
0.
0.
0.
0.
0.
0.
0.
0.
0.
0.
0.000
0.000
0.000
0.000
0.000
0.001
0.001
0.001
0.001
0.001
0.001
0.001
0.001
0.001
0.000
0.000
0.
0.
0.
0.
0.
0.
0.
0.
0.
0.
0.
0.
0.
0.
0.
0.
0.
0.
0.
0.
0.
0.
0.
0.
0.000
0.000
0.000
0.001
0.001
0.001
0.002
0.002
0.002
0.002
0.002
0.001
0.001
0.001
0.001
0.001
0.000
0.000
0.
0.
0.
0.
0.
0.
0.
0.
0.
0.
0.
0.
0.
0.
0.
0.
0.
0.
0.
0.
0.
0.
0.000
0.000
0.001
0.001
0.002
0.002
0.003
0.003
0.003
0.002
0.002
0.001
0.001
0.000
0.001
0.001
0.001
0.001
0.000
0.000
0.
0.
0.
0.
0.
0.
0.
0.
0.
0.
0.
0.
0.
0.
0.
0.
0.
0.
0.
0.
0.
0.001
0.001
0.002
0.002
0.002
-0.003
-0.008
-0.006
-0.003
-0.003
-0.005
-0.006
-0.006
-0.004
-0.002
0.000
0.001
0.001
0.001
0.000
0.
0.
0.
0.
0.
0.
0.
0.
0.
0.
0.
0.
0.
0.
0.
0.
0.
0.
0.
0.000
0.001
0.001
0.002
0.003
0.001
-0.014
-0.100
-0.246
-0.170
-0.049
-0.023
-0.024
-0.021
-0.013
-0.054
-0.052
-0.013
0.000
0.002
0.001
0.001
0.000
0.
0.
0.
0.
0.
0.
0.
0.
0.
0.
0.
0.
0.
0.
0.
0.
0.
0.000
0.001
0.001
0.002
0.003
0.002
-0.007
-0.129
-0.549
-0.353
-0.528
-0.338
0.046
0.151
0.967
3.535
0.127
-0.453
-0.142
-0.008
0.003
0.003
0.002
0.001
0.001
0.001
0.001
0.000
0.000
0.
0.
0.
0.
0.
0.
0.
0.
0.
0.
0.
0.
0.000
0.001
0.002
0.002
0.001
-0.003
-0.026
-0.393
2.038
19954.072
314.006
2.121
91.658
64.351
349.247
45222.172
1868.252
3.943
-0.568
-0.028
0.003
0.004
0.003
0.003
0.002
0.001
0.001
0.001
0.000
0.000
0.000
0.
0.
0.
0.
0.
0.
0.
0.
0.
0.000
0.001
0.001
0.002
0.001
-0.004
-0.016
-0.042
-0.319
0.941
11470.227
9166.178
1415.975
100047.578
12535.206
2679.066
100023.813
11425.878
9.009
-0.571
-0.033
0.002
0.004
0.004
0.003
0.002
0.002
0.001
0.001
0.001
0.001
0.000
0.000
0.
0.
0.
0.
0.
0.
0.
0.
0.001
0.001
0.002
0.002
-0.002
-0.014
-0.012
0.068
0.366
0.188
91.519
10193.794
100034.203
630.059
93.923
15.593
7.726
0.439
-0.349
-0.199
-0.025
-0.006
-0.001
0.001
0.000
0.000
0.000
0.000
0.000
0.000
0.001
0.000
0.000
0.
0.
0.
0.
0.
0.
0.
0.000
0.001
0.002
0.003
0.000
-0.013
-0.011
3.272
109.677
247.484
353.809
2.814
9.738
1115.420
272.297
0.417
54.496
3.451
0.648
-0.050
-0.033
-0.041
-0.027
-0.018
-0.013
-0.009
-0.007
-0.006
-0.004
-0.002
-0.001
0.000
0.000
0.000
0.
0.
0.
0.
0.
0.
0.000
0.000
0.002
0.002
0.002
-0.008
-0.079
-0.228
108.966
100003.211
1135.028
122.613
0.848
36.051
70.046
52.795
4.523
76650.430
14139.219
366.372
4.137
2.342
-0.083
-0.074
-0.048
-0.039
-0.029
-0.024
-0.019
-0.013
-0.008
-0.003
0.000
0.000
0.000
0.
0.
0.
0.
0.
0.
0.000
0.001
0.002
0.003
0.
-0.036
-0.525
0.057
77.588
14034.899
84.345
0.371
-0.577
7.564
90.599
132.872
0.340
42.737
100007.766
1819.806
20.948
7.924
-0.328
-0.120
-0.055
-0.051
-0.026
-0.030
-0.025
-0.019
-0.013
-0.006
-0.001
0.000
0.000
0.
0.
0.
0.
0.
0.
0.001
0.001
0.002
0.003
-0.004
-0.078
-0.594
493.197
100155.531
100076.063
3814.026
28.144
-0.495
7.768
14333.072
100087.469
367.496
1.118
18.151
182.461
27.946
-0.003
-0.573
1.102
1.384
0.064
0.317
0.031
-0.022
-0.019
-0.013
-0.007
-0.002
0.000
0.000
[truncated: 409,361 more chars]
