# Supplementary material for: Ferroptosis regulation by traditional chinese medicine for ischemic stroke intervention based on network pharmacology and data mining
Source: PLoS One. 2025 Apr 16;20(4):e0321751. doi: 10.1371/journal.pone.0321751 (PMC12002469; doi:10.1371/journal.pone.0321751)
Supplement: S7 File — (ZIP) [file pone.0321751.s007.zip › 分子对接1/AKT1/AKT1-11061/input/5aar_h.OA.map]

GRID_PARAMETER_FILE 5aar_autolig.gpf
GRID_DATA_FILE 5aar_h.maps.fld
MACROMOLECULE 5aar_h.pdbqt
SPACING 1.000
NELEMENTS 40 60 68
CENTER -8.771 19.948 -12.336
0.
0.
0.
0.
0.
0.
0.
0.
0.
0.
0.
0.
0.
0.
0.
0.
0.
0.
0.
0.
0.
0.
0.
0.
0.
0.
0.
0.
0.
0.
0.
0.
0.
0.
0.
0.
0.
0.
0.
0.
0.
0.
0.
0.
0.
0.
0.
0.
0.
0.
0.
0.
0.
0.
0.
0.
0.
0.
0.
0.
0.
0.
0.
0.
0.
0.
0.
0.
0.
0.
0.
0.
0.
0.
0.
0.
0.
0.
0.
0.
0.
0.
0.
0.
0.
0.
0.
0.
0.
0.
0.
0.
0.
0.
0.
0.
0.
0.
0.
0.
0.
0.
0.
0.
0.
0.
0.
0.
0.
0.
0.
0.
0.
0.
0.
0.
0.
0.
0.
0.
0.
0.
0.
0.
0.
0.
0.
0.
0.
0.
0.
0.
0.
0.
0.
0.
0.
0.
0.
0.
0.
0.
0.
0.
0.
0.
0.
0.
0.
0.
0.
0.
0.
0.
0.
0.
0.
0.
0.
0.
0.
0.
0.
0.
0.
0.
0.
0.
0.
0.
0.
0.
0.
0.
0.
0.
0.
0.
0.
0.
0.
0.
0.
0.
0.
0.
0.
0.
0.
0.
0.
0.
0.
0.
0.
0.
0.
0.
0.
0.
0.
0.
0.
0.
0.
0.
0.
0.
0.
0.
0.
0.
0.
0.
0.
0.
0.
0.
0.
0.
0.
0.
0.
0.
0.
0.
0.
0.
0.
0.
0.
0.
0.
0.
0.
0.
0.
0.
0.
0.
0.
0.
0.
0.
0.
0.
0.
0.
0.
0.
0.
0.
0.
0.
0.
0.
0.
0.
0.
0.
0.
0.
0.
0.
0.
0.
0.
0.
0.
0.
0.
0.
0.
0.
0.
0.
0.
0.
0.
0.
0.
0.
0.
0.
0.
0.
0.
0.
0.
0.
0.
0.
0.
0.
0.
0.
0.
0.
0.
0.
0.
0.
0.
0.
0.
0.
0.
0.
0.
0.
0.
0.
0.
0.
0.
0.
0.
0.
0.
0.
0.
0.
0.
0.
0.
0.
0.
0.
0.
0.
0.
0.
0.
0.
0.
0.
0.
0.
0.
0.
0.
0.
0.
0.
0.
0.
0.
0.
0.
0.
0.
0.
0.
0.
0.
0.
0.
0.
0.
0.
0.
0.
0.
0.
0.
0.
0.
0.
0.
0.
0.
0.
0.
0.
0.
0.
0.
0.
0.
0.
0.
0.
0.
0.
0.
0.
0.
0.
0.
0.
0.
0.
0.
0.
0.
0.
0.
0.
0.
0.
0.
0.
0.
0.
0.
0.
0.
0.
0.
0.
0.
0.
0.
0.
0.
0.
0.
0.
0.
0.
0.
0.
0.
0.
0.
0.
0.
0.
0.
0.
0.
0.
0.
0.
0.
0.
0.
0.
0.
0.
0.
0.
0.
0.
0.
0.
0.
0.
0.
0.
0.
0.
0.
0.
0.
0.
0.
0.
0.
0.
0.
0.
0.
0.
0.
0.
0.
0.
0.
0.
0.
0.
0.
0.
0.
0.
0.
0.
0.
0.
0.
0.
0.
0.
0.
0.
0.
0.
0.
0.
0.
0.
0.
0.
0.
0.
0.
0.
0.
0.
0.
0.
0.
0.
0.
0.
0.
0.
0.
0.
0.
0.
0.
0.
0.
0.
0.
0.
0.
0.
0.
0.
0.
0.
0.
0.
0.
0.
0.
0.
0.
0.
0.
0.
0.
0.
0.
0.
0.
0.
0.
0.
0.
0.
0.
0.
0.
0.
0.
0.
0.
0.
0.
0.
0.
0.
0.
0.
0.
0.
0.
0.
0.
0.
0.
0.
0.
0.
0.
0.
0.
0.
0.
0.
0.
0.
0.
0.
0.
0.
0.
0.
0.
0.
0.
0.
0.
0.
0.
0.
0.
0.
0.
0.
0.
0.
0.
0.
0.
0.
0.
0.
0.
0.
0.
0.
0.
0.
0.
0.
0.
0.
0.
0.
0.
0.
0.
0.
0.
0.
0.
0.
0.
0.
0.
0.
0.
0.
0.
0.
0.
0.
0.
0.
0.
0.
0.
0.
0.
0.
0.
0.
0.
0.
0.
0.
0.
0.
0.
0.
0.
0.
0.
0.
0.
0.
0.
0.
0.
0.
0.
0.
0.
0.
0.
0.
0.
0.
0.
0.
0.
0.
0.
0.
0.
0.
0.
0.
0.
0.
0.
0.
0.
0.
0.
0.
0.
0.
0.
0.
0.
0.
0.
0.
0.
0.
0.
0.
0.
0.
0.
0.
0.
0.
0.
0.
0.
0.
0.
0.
0.
0.
0.
0.
0.
0.
0.
0.
0.
0.
0.
0.
0.
0.
0.
0.
0.
0.
0.
0.
0.
0.
0.
0.
0.
0.
0.
0.
0.
0.
0.
0.
0.
0.
0.
0.
0.
0.
0.
0.
0.
0.
0.
0.
0.
0.
0.
0.
0.
0.
0.
0.
0.
0.
0.
0.
0.
0.
0.
0.
0.
0.
0.
0.
0.
0.
0.
0.
0.
0.
0.
0.
0.
0.
0.
0.
0.
0.
0.
0.
0.
0.
0.
0.
0.
0.
0.
0.
0.
0.
0.
0.
0.
0.
0.
0.
0.
0.
0.
0.
0.
0.
0.
0.
0.
0.
0.
0.
0.
0.
0.
0.
0.
0.
0.
0.
0.
0.
0.
0.
0.
0.
0.
0.
0.
0.
0.
0.
0.
0.
0.
0.
0.
0.
0.
0.
0.
0.
0.
0.
0.
0.
0.
0.
0.
0.
0.
0.
0.
0.
0.
0.
0.
0.
0.
0.
0.
0.
0.
0.
0.
0.
0.
0.
0.
0.
0.
0.
0.
0.
0.
0.
0.
0.
0.
0.
0.
0.
0.
0.
0.
0.
0.
0.
0.
0.
0.
0.
0.
0.
0.
0.
0.
0.
0.
0.
0.
0.
0.
0.
0.
0.
0.
0.
0.
0.
0.
0.
0.
0.
0.
0.
0.
0.
0.
0.
0.
0.
0.
0.
0.
0.
0.
0.
0.
0.
0.
0.
0.
0.
0.
0.
0.
0.
0.
0.
0.
0.
0.
0.
0.
0.
0.
0.
0.
0.
0.
0.
0.
0.
0.
0.
0.
0.
0.
0.
0.
0.
0.
0.
0.
0.
0.
0.
0.
0.
0.
0.
0.
0.
0.
0.
0.
0.
0.
0.
0.
0.
0.
0.
0.
0.
0.
0.
0.
0.
0.
0.
0.
0.
0.
0.
0.
0.
0.
0.
0.
0.
0.
0.
0.
0.
0.
0.
0.
0.
0.
0.
0.
0.
0.
0.
0.
0.
0.
0.
0.
0.
0.
0.
0.
0.
0.
0.
0.
0.
0.
0.
0.
0.
0.
0.
0.
0.
0.
0.
0.
0.
0.
0.
0.
0.
0.
0.
0.
0.
0.
0.
0.
0.
0.
0.
0.
0.
0.
0.
0.
0.
0.
0.
0.
0.
0.
0.
0.
0.
0.
0.
0.
0.
0.
0.
0.
0.
0.
0.
0.
0.
0.
0.
0.
0.
0.
0.
0.
0.
0.
0.
0.
0.
0.
0.
0.
0.
0.
0.
0.
0.
0.
0.
0.
0.
0.
0.
0.
0.
0.
0.
0.
0.
0.
0.
0.
0.
0.
0.
0.
0.
0.
0.
0.
0.
0.
0.
0.
0.
0.
0.
0.
0.
0.
0.
0.
0.
0.
0.
0.
0.
0.
0.
0.
0.
0.
0.
0.
0.
0.
0.
0.
0.
0.
0.
0.
0.
0.
0.
0.
0.
0.
0.
0.
0.
0.
0.
0.
0.
0.
0.
0.
0.
0.
0.
0.
0.
0.
0.
0.
0.
0.
0.
0.
0.
0.
0.
0.
0.
0.
0.
0.
0.
0.
0.
0.
0.
0.
0.
0.
0.
0.
0.
0.
0.
0.
0.
0.
0.
0.
0.
0.
0.
0.
0.
0.
0.
0.
0.
0.
0.
0.
0.
0.
0.
0.
0.
0.
0.
0.
0.
0.
0.
0.
0.
0.
0.
0.
0.
0.
0.
0.
0.
0.
0.
0.
0.
0.
0.
0.
0.
0.
0.
0.
0.
0.
0.
0.
0.
0.
0.
0.
0.
0.
0.
0.
0.
0.
0.
0.
0.
0.
0.
0.
0.
0.
0.
0.
0.
0.
0.
0.
0.
0.
0.
0.
0.
0.
0.
0.
0.
0.
0.
0.
0.
0.
0.
0.
0.
0.
0.
0.
0.
0.
0.
0.
0.
0.
0.
0.
0.
0.
0.
0.
0.
0.
0.
0.
0.
0.
0.
0.
0.
0.
0.
0.
0.
0.
0.
0.
0.
0.
0.
0.
0.
0.
0.
0.
0.
0.
0.
0.
0.
0.
0.
0.
0.
0.
0.
0.
0.
0.
0.
0.
0.
0.
0.
0.
0.
0.
0.
0.
0.
-0.003
-0.004
-0.004
-0.003
-0.004
-0.004
-0.004
-0.002
0.
0.
0.
0.
0.
0.
0.
0.
0.
0.
0.
0.
0.
0.
0.
0.
0.
0.
0.
0.
0.
0.
0.
0.
0.
0.
0.
0.
0.
0.
0.
-0.002
-0.006
-0.007
-0.008
-0.012
-0.013
-0.013
-0.011
-0.008
-0.005
-0.002
-0.002
0.
0.
0.
0.
0.
0.
0.
0.
0.
0.
0.
0.
0.
0.
0.
0.
0.
0.
0.
0.
0.
0.
0.
0.
0.
0.
0.
0.
-0.003
-0.007
-0.010
-0.012
-0.019
-0.021
-0.023
-0.022
-0.021
-0.017
-0.012
-0.008
-0.003
-0.002
0.
0.
0.
0.
0.
0.
0.
0.
0.
0.
0.
0.
0.
0.
0.
0.
0.
0.
0.
0.
0.
0.
0.
0.
0.
0.
-0.002
-0.008
-0.012
-0.018
-0.027
-0.032
-0.036
-0.037
-0.036
-0.034
-0.029
-0.021
-0.013
-0.008
-0.003
-0.001
0.
0.
0.
0.
0.
0.
0.
0.
0.
0.
0.
0.
0.
0.
0.
0.
0.
0.
0.
0.
0.
0.
0.
0.
-0.001
-0.005
-0.012
-0.019
-0.029
-0.040
-0.050
-0.056
-0.059
-0.058
-0.052
-0.044
-0.031
-0.019
-0.011
-0.004
-0.002
0.
0.
0.
0.
0.
0.
0.
0.
0.
0.
0.
0.
0.
0.
0.
0.
0.
0.
0.
0.
0.
0.
0.
0.
-0.003
-0.008
-0.016
-0.025
-0.039
-0.057
-0.073
-0.082
-0.085
-0.079
-0.071
-0.057
-0.040
-0.025
-0.014
-0.006
-0.002
0.000
0.
0.
0.
0.
0.
0.
0.
0.
0.
0.
0.
0.
0.
0.
0.
0.
0.
0.
0.
0.
0.
0.
-0.001
-0.003
-0.010
-0.020
-0.034
-0.052
-0.073
-0.091
-0.101
-0.102
-0.095
-0.081
-0.063
-0.043
-0.027
-0.015
-0.007
-0.002
0.000
0.
0.
0.
0.
0.
0.
0.
0.
0.
0.
0.
0.
0.
0.
0.
0.
0.
0.
0.
0.
0.
0.
-0.001
-0.006
-0.011
-0.023
-0.041
-0.060
-0.085
-0.103
-0.113
-0.110
-0.100
-0.082
-0.063
-0.040
-0.026
-0.015
-0.006
-0.002
0.000
0.
0.
0.
0.
0.
0.
0.
0.
0.
0.
0.
0.
0.
0.
0.
0.
0.
0.
0.
0.
0.
0.
-0.001
-0.004
-0.013
-0.026
-0.043
-0.066
-0.090
-0.106
-0.110
-0.104
-0.092
-0.076
-0.059
-0.039
-0.025
-0.014
-0.005
-0.002
0.
0.
0.
0.
0.
0.
0.
0.
0.
0.
0.
0.
0.
0.
0.
0.
0.
0.
0.
0.
0.
0.
0.
-0.001
-0.004
-0.014
-0.025
-0.044
-0.066
-0.086
-0.102
-0.103
-0.096
-0.083
-0.070
-0.055
-0.037
-0.024
-0.012
-0.006
-0.002
0.
0.
0.
0.
0.
0.
0.
0.
0.
0.
0.
0.
0.
0.
0.
0.
0.
0.
0.
0.
0.
0.
0.
-0.001
-0.003
-0.012
-0.023
-0.041
-0.059
-0.077
-0.093
-0.095
-0.088
-0.078
-0.064
-0.049
-0.035
-0.022
-0.011
-0.005
-0.002
0.
0.
0.
0.
0.
0.
0.
0.
0.
0.
0.
0.
0.
0.
0.
0.
0.
0.
0.
0.
0.
0.
0.
-0.001
-0.003
-0.009
-0.021
-0.034
-0.051
-0.068
-0.083
-0.089
-0.087
-0.077
-0.061
-0.047
-0.030
-0.019
-0.012
-0.003
-0.002
0.
0.
0.
0.
0.
0.
0.
0.
0.
0.
0.
0.
0.
0.
0.
0.
0.
0.
0.
0.
0.
0.
0.
-0.001
-0.001
-0.009
-0.017
-0.027
-0.041
-0.058
-0.073
-0.082
-0.084
-0.075
-0.060
-0.044
-0.027
-0.019
-0.009
-0.003
-0.002
-0.002
0.
0.
0.
0.
0.
0.
0.
0.
0.
0.
0.
0.
0.
0.
0.
0.
0.
0.
0.
0.
0.
0.
0.
-0.001
-0.005
-0.014
-0.023
-0.034
-0.049
-0.064
-0.074
-0.075
-0.069
-0.052
-0.037
-0.026
-0.019
-0.010
-0.003
-0.002
0.
0.
0.
0.
0.
0.
0.
0.
0.
0.
0.
0.
0.
0.
0.
0.
0.
0.
0.
0.
0.
0.
0.
0.
0.
-0.003
-0.010
-0.019
-0.027
-0.039
-0.053
-0.064
-0.065
-0.061
-0.049
-0.035
-0.023
-0.012
-0.008
-0.002
-0.002
0.
0.
0.
0.
0.
0.
0.
0.
0.
0.
0.
0.
0.
0.
0.
0.
0.
0.
0.
0.
0.
0.
0.
0.
0.
0.000
-0.006
-0.013
-0.020
-0.030
-0.041
-0.050
-0.051
-0.048
-0.040
-0.029
-0.020
-0.010
-0.007
-0.003
0.
0.
0.
0.
0.
0.
0.
0.
0.
0.
0.
0.
0.
0.
0.
0.
0.
0.
0.
0.
0.
0.
0.
0.
0.
0.
0.000
-0.003
-0.007
-0.013
-0.019
-0.028
-0.033
-0.037
-0.035
-0.028
-0.022
-0.013
-0.007
-0.006
0.000
0.
0.
0.
0.
0.
0.
0.
0.
0.
0.
0.
0.
0.
0.
0.
0.
0.
0.
0.
0.
0.
0.
0.
0.
0.
0.
0.000
0.001
-0.004
-0.008
-0.013
-0.018
-0.022
-0.025
-0.024
-0.018
-0.013
-0.007
-0.004
-0.001
0.001
0.
0.
0.
0.
0.
0.
0.
0.
0.
0.
0.
0.
0.
0.
0.
0.
0.
0.
0.
0.
0.
0.
0.
0.
0.
0.
0.
0.001
-0.001
-0.004
-0.007
-0.010
-0.013
-0.014
-0.013
-0.011
-0.007
-0.005
-0.001
0.000
0.
0.
0.
0.
0.
0.
0.
0.
0.
0.
0.
0.
0.
0.
0.
0.
0.
0.
0.
0.
0.
0.
0.
0.
0.
0.
0.
0.
0.001
0.000
-0.001
-0.002
-0.004
-0.006
-0.007
-0.006
-0.005
-0.004
-0.002
0.000
0.001
0.
0.
0.
0.
0.
0.
0.
0.
0.
0.
0.
0.
0.
0.
0.
0.
0.
0.
0.
0.
0.
0.
0.
0.
0.
0.
0.
0.
0.
0.001
0.000
0.000
0.000
-0.002
-0.004
-0.004
-0.002
-0.001
-0.001
0.001
0.
0.
0.
0.
0.
0.
0.
0.
0.
0.
0.
0.
0.
0.
0.
0.
0.
0.
0.
0.
0.
0.
0.
0.
0.
0.
0.
0.
0.
0.
0.
0.001
0.000
0.000
0.000
0.000
0.000
0.000
0.001
0.001
0.
0.
0.
0.
0.
0.
0.
0.
0.
0.
0.
0.
0.
0.
0.
0.
0.
0.
0.
0.
0.
0.
0.
0.
0.
0.
0.
0.
0.
0.
0.
0.
0.
0.
0.001
0.000
0.000
0.000
0.001
0.001
0.
0.
0.
0.
0.
0.
0.
0.
0.
0.
0.
0.
0.
0.
0.
0.
0.
0.
0.
0.
0.
0.
0.
0.
0.
0.
0.
0.
0.
0.
0.
0.
0.
0.
0.
0.
0.
0.
0.
0.
0.
0.
0.
0.
0.
0.
0.
0.
0.
0.
0.
0.
0.
0.
0.
0.
0.
0.
0.
0.
0.
0.
0.
0.
0.
0.
0.
0.
0.
0.
0.
0.
0.
0.
0.
0.
0.
0.
0.
0.
0.
0.
0.
0.
0.
0.
0.
0.
0.
0.
0.
0.
0.
0.
0.
0.
0.
0.
0.
0.
0.
0.
0.
0.
0.
0.
0.
0.
0.
0.
0.
0.
0.
0.
0.
0.
0.
0.
0.
0.
0.
0.
0.
0.
0.
0.
0.
0.
0.
0.
0.
0.
0.
0.
0.
0.
0.
0.
0.
0.
0.
0.
0.
0.
0.
0.
0.
0.
0.
0.
0.
0.
0.
0.
0.
0.
0.
0.
0.
0.
0.
0.
0.
0.
0.
0.
0.
0.
0.
0.
0.
0.
0.
0.
0.
0.
0.
0.
0.
0.
0.
0.
0.
0.
0.
0.
0.
0.
0.
0.
0.
0.
0.
0.
0.
0.
0.
0.
0.
0.
0.
0.
0.
0.
0.
0.
0.
0.
0.
0.
0.
0.
0.
0.
0.
0.
0.
0.
0.
0.
0.
0.
0.
0.
0.
0.
0.
0.
0.
0.
0.
0.
0.
0.
0.
0.
0.
0.
0.
0.
0.
0.
0.
0.
0.
0.
0.
0.
0.
0.
0.
0.
0.
0.
0.
0.
0.
0.
0.
0.
0.
0.
0.
0.
0.
0.
0.
0.
0.
0.
0.
0.
0.
0.
0.
0.
0.
0.
0.
0.
0.
0.
0.
0.
0.
0.
0.
0.
0.
0.
0.
0.
0.
0.
0.
0.
0.
0.
0.
0.
0.
0.
0.
0.
0.
0.
0.
0.
0.
0.
0.
0.
0.
0.
0.
0.
0.
0.
0.
0.
0.
0.
0.
0.
0.
0.
0.
0.
0.
0.
0.
0.
0.
0.
0.
0.
0.
0.
0.
0.
0.
0.
0.
0.
0.
0.
0.
0.
0.
0.
0.
0.
0.
0.
0.
0.
0.
0.
0.
0.
0.
0.
0.
0.
0.
0.
0.
0.
0.
0.
0.
0.
0.
0.
0.
0.
0.
0.
0.
0.
0.
0.
0.
0.
0.
0.
0.
0.
0.
0.
0.
0.
0.
0.
0.
0.
0.
0.
0.
0.
0.
0.
0.
0.
0.
0.
0.
0.
0.
0.
0.
0.
0.
0.
0.
0.
0.
0.
0.
0.
0.
0.
0.
0.
0.
0.
0.
0.
0.
0.
0.
0.
0.
0.
0.
0.
0.
0.
0.
0.
0.
0.
0.
0.
0.
0.
0.
0.
0.
0.
0.
0.
0.
0.
0.
0.
0.
0.
0.
0.
0.
0.
0.
0.
0.
0.
0.
0.
0.
0.
0.
0.
0.
0.
0.
0.
0.
0.
0.
0.
0.
0.
0.
0.
0.
0.
0.
0.
0.
0.
0.
0.
0.
0.
0.
0.
0.
0.
0.
0.
0.
0.
0.
0.
0.
0.
0.
0.
0.
0.
0.
0.
0.
0.
0.
0.
0.
0.
0.
0.
0.
0.
0.
0.
0.
0.
0.
0.
0.
0.
0.
0.
0.
0.
0.
0.
0.
0.
0.
0.
0.
0.
0.
0.
0.
0.
0.
0.
0.
0.
0.
0.
0.
0.
0.
0.
0.
0.
0.
0.
0.
0.
0.
0.
0.
0.
0.
0.
0.
0.
0.
0.
0.
0.
0.
0.
0.
0.
0.
0.
0.
0.
0.
0.
0.
0.
0.
0.
0.
0.
0.
0.
0.
0.
0.
0.
0.
0.
0.
0.
0.
0.
0.
0.
0.
0.
0.
0.
0.
0.
0.
0.
0.
0.
0.
0.
0.
0.
0.
0.
0.
0.
0.
0.
0.
0.
0.
0.
0.
0.
0.
0.
0.
0.
0.
0.
0.
0.
0.
0.
0.
0.
0.
0.
0.
0.
0.
0.
0.
0.
0.
0.
0.
0.
0.
0.
0.
0.
0.
0.
0.
0.
0.
0.
0.
0.
0.
0.
0.
0.
0.
0.
0.
0.
0.
0.
0.
0.
0.
0.
0.
0.
0.
0.
0.
0.
0.
0.
0.
0.
0.
0.
0.
0.
0.
0.
0.
0.
0.
0.
0.
0.
0.
0.
0.
0.
0.
0.
0.
0.
0.
0.
0.
0.
0.
0.
0.
0.
0.
0.
0.
0.
0.
0.
0.
0.
0.
0.
0.
0.
0.
0.
0.
0.
0.
0.
0.
0.
0.
0.
0.
0.
0.
0.
0.
0.
0.
0.
0.
0.
0.
0.
0.
0.
0.
0.
0.
0.
0.
0.
0.
0.
0.
0.
0.
0.
0.
0.
0.
0.
0.
0.
0.
0.
0.
0.
0.
0.
0.
0.
0.
0.
0.
0.
0.
0.
0.
0.
0.
0.
0.
0.
0.
0.
0.
0.
0.
0.
0.
0.
0.
0.
0.
0.
0.
0.
0.
0.
0.
0.
0.
0.
0.
0.
0.
0.
0.
0.
0.
0.
0.
0.
0.
0.
0.
0.
0.
0.
0.
0.
0.
0.
0.
0.
0.
0.
0.
0.
0.
0.
0.
0.
0.
0.
0.
0.
0.
0.
0.
0.
0.
0.
0.
0.
0.
0.
0.
0.
0.
0.
0.
0.
0.
0.
0.
0.
0.
0.
0.
0.
0.
0.
0.
0.
0.
0.
0.
0.
0.
0.
0.
0.
0.
0.
0.
0.
0.
0.
0.
0.
0.
0.
0.
0.
0.
0.
0.
0.
0.
0.
0.
0.
0.
0.
0.
0.
0.
0.
0.
0.
0.
0.
0.
0.
0.
0.
0.
0.
0.
0.
0.
0.
0.
0.
0.
0.
0.
0.
0.
0.
0.
0.
0.
0.
0.
0.
0.
0.
0.
0.
0.
0.
0.
0.
0.
0.
0.
0.
0.
0.
0.
0.
0.
0.
0.
0.
0.
0.
0.
0.
0.
0.
0.
0.
0.
0.
0.
0.
0.
0.
0.
0.
0.
0.
0.
0.
0.
0.
0.
0.
0.
0.
0.
0.
0.
0.
0.
0.
0.
0.
0.
0.
0.
0.
0.
0.
0.
0.
0.
0.
0.
0.
0.
0.
0.
0.
0.
0.
0.
0.
0.
0.
0.
0.
0.
0.
0.
0.
0.
0.
0.
0.
0.
0.
0.
0.
0.
0.
0.
0.
0.
0.
0.
0.
0.
0.
0.
0.
0.
0.
0.
0.
0.
0.
0.
0.
0.
0.
0.
0.
0.
0.
0.
0.
0.
0.
0.
0.
0.
0.
0.
0.
0.
0.
0.
0.
0.
0.
0.
0.
0.
0.
0.
0.
0.
0.
0.
0.
0.
0.
0.
0.
0.
0.
0.
0.
0.
0.
0.
0.
0.
0.
0.
0.
0.
0.
0.
0.
0.
0.
0.
0.
0.
0.
0.
0.
0.
0.
0.
0.
0.
0.
0.
0.
0.
0.
0.
0.
0.
0.
0.
0.
0.
0.
0.
0.
0.
0.
0.
0.
0.
0.
0.
0.
0.
0.
0.
0.
0.
0.
0.
0.
0.
0.
0.
0.
0.
0.
0.
0.
0.
0.
0.
0.
0.
0.
0.
0.
0.
0.
0.
0.
0.
0.
0.
0.
0.
0.
0.
0.
0.
0.
0.
0.
0.
0.
0.
0.
0.
0.
0.
0.
0.
0.
0.
0.
0.
0.
0.
0.
0.
0.
0.
0.
0.
0.
0.
0.
0.
0.
0.
0.
0.
0.
0.
0.
0.
0.
0.
0.
0.
0.
0.
0.
0.
0.
0.
0.
0.
0.
0.
0.
0.
0.
0.
0.
0.
0.
0.
0.
0.
0.
0.
0.
0.
0.
0.
0.
0.
0.
0.
0.
0.
0.
0.
0.
0.
0.
0.
0.
0.
0.
0.
0.
0.
0.
0.
0.
0.
0.
0.
0.
0.
0.
0.
0.
0.
0.
0.
0.
0.
0.
0.
0.
0.
0.
0.
0.
0.
0.
0.
0.
0.
0.
0.
0.
0.
0.
0.
0.
0.
0.
0.
0.
0.
0.
0.
0.
0.
0.
0.
0.
0.
0.
0.
0.
0.
0.
0.
0.
0.
0.
0.
0.
0.
0.
0.
0.
0.
0.
0.
0.
0.
0.
0.
0.
0.
0.
0.
0.
0.
0.
0.
0.
0.
0.
0.
0.
0.
0.
0.
0.
0.
0.
0.
0.
0.
0.
0.
0.
0.
0.
0.
0.
0.
0.
0.
0.
0.
0.
0.
0.
0.
0.
0.
0.
0.
0.
0.
0.
0.
0.
0.
0.
0.
0.
0.
0.
0.
0.
0.
0.
0.
0.
0.
0.
0.
0.
0.
0.
0.
0.
0.
0.
0.
0.
0.
0.
0.
0.
0.
0.
0.
0.
0.
0.
0.
0.
0.
0.
0.
0.
0.
0.
0.
0.
0.
0.
0.
0.
0.
0.
0.
0.
0.
0.
0.
0.
0.
0.
0.
0.
0.
0.
0.
0.
0.
0.
0.
0.
0.
0.
0.
0.
0.
0.
0.
0.
0.
0.
0.
0.
0.
0.
0.
0.
0.
0.
0.
0.
0.
0.
0.
0.
0.
0.
0.
0.
0.
0.
0.
0.
0.
0.
0.
0.
0.
0.
0.
0.
0.
0.
0.
0.
0.
0.
0.
0.
0.
0.
0.
0.
0.
0.
0.
0.
0.
0.
0.
0.
0.
0.
0.
0.
0.
0.
0.
0.
0.
0.
0.
0.
0.
0.
0.
0.
0.
0.
0.
0.
0.
0.
0.
0.
0.
0.
0.
0.
0.
0.
0.
0.
0.
0.
0.
0.
0.
0.
0.
0.
0.
0.
0.
0.
0.
0.
0.
0.
0.
0.
0.
0.
0.
-0.002
-0.002
-0.002
-0.002
0.
0.
0.
0.
0.
0.
0.
0.
0.
0.
0.
0.
0.
0.
0.
0.
0.
0.
0.
0.
0.
0.
0.
0.
0.
0.
0.
0.
0.
0.
0.
0.
0.
-0.002
-0.004
-0.006
-0.007
-0.009
-0.011
-0.011
-0.008
-0.007
-0.005
-0.002
-0.002
0.
0.
0.
0.
0.
0.
0.
0.
0.
0.
0.
0.
0.
0.
0.
0.
0.
0.
0.
0.
0.
0.
0.
0.
0.
0.
0.
-0.001
-0.002
-0.007
-0.009
-0.012
-0.017
-0.019
-0.021
-0.021
-0.020
-0.016
-0.012
-0.008
-0.003
-0.002
0.
0.
0.
0.
0.
0.
0.
0.
0.
0.
0.
0.
0.
0.
0.
0.
0.
0.
0.
0.
0.
0.
0.
0.
0.
0.
-0.002
-0.007
-0.012
-0.018
-0.027
-0.034
-0.037
-0.039
-0.040
-0.039
-0.034
-0.024
-0.015
-0.009
-0.003
-0.002
0.
0.
0.
0.
0.
0.
0.
0.
0.
0.
0.
0.
0.
0.
0.
0.
0.
0.
0.
0.
0.
0.
0.
0.
-0.002
-0.006
-0.013
-0.023
-0.035
-0.050
-0.062
-0.071
-0.076
-0.078
-0.074
-0.064
-0.045
-0.027
-0.015
-0.005
-0.002
0.000
0.
0.
0.
0.
0.
0.
0.
0.
0.
0.
0.
0.
0.
0.
0.
0.
0.
0.
0.
0.
0.
0.
0.
-0.005
-0.012
-0.022
-0.037
-0.059
-0.085
-0.107
-0.119
-0.122
-0.128
-0.121
-0.098
-0.074
-0.044
-0.022
-0.011
-0.003
-0.002
0.
0.
0.
0.
0.
0.
0.
0.
0.
0.
0.
0.
0.
0.
0.
0.
0.
0.
0.
0.
0.
0.
-0.002
-0.006
-0.016
-0.029
-0.055
-0.092
-0.129
-0.154
-0.161
-0.168
-0.171
-0.158
-0.128
-0.098
-0.059
-0.029
-0.014
-0.004
-0.002
0.
0.
0.
0.
0.
0.
0.
0.
0.
0.
0.
0.
0.
0.
0.
0.
0.
0.
0.
0.
0.
0.
-0.003
-0.009
-0.020
-0.039
-0.074
-0.121
-0.165
-0.189
-0.193
-0.191
-0.201
-0.184
-0.154
-0.113
-0.068
-0.032
-0.015
-0.005
-0.002
0.
0.
0.
0.
0.
0.
0.
0.
0.
0.
0.
0.
0.
0.
0.
0.
0.
0.
0.
0.
0.
-0.001
-0.002
-0.011
-0.024
-0.047
-0.088
-0.144
-0.194
-0.220
-0.222
-0.217
-0.210
-0.194
-0.156
-0.111
-0.063
-0.033
-0.017
-0.004
-0.002
0.
0.
0.
0.
0.
0.
0.
0.
0.
0.
0.
0.
0.
0.
0.
0.
0.
0.
0.
0.
0.
-0.001
-0.003
-0.012
-0.027
-0.052
-0.096
-0.152
-0.203
-0.234
-0.239
-0.226
-0.206
-0.173
-0.136
-0.095
-0.058
-0.031
-0.017
-0.006
-0.002
0.
0.
0.
0.
0.
0.
0.
0.
0.
0.
0.
0.
0.
0.
0.
0.
0.
0.
0.
0.
0.
-0.001
-0.003
-0.012
-0.025
-0.051
-0.095
-0.144
-0.193
-0.229
-0.236
-0.217
-0.181
-0.144
-0.110
-0.077
-0.050
-0.026
-0.016
-0.006
-0.002
0.
0.
0.
0.
0.
0.
0.
0.
0.
0.
0.
0.
0.
0.
0.
0.
0.
0.
0.
0.
0.
-0.001
-0.003
-0.007
-0.025
-0.048
-0.082
-0.129
-0.176
-0.208
-0.213
-0.197
-0.164
-0.127
-0.095
-0.068
-0.044
-0.026
-0.014
-0.006
-0.002
0.
0.
0.
0.
0.
0.
0.
0.
0.
0.
0.
0.
0.
0.
0.
0.
0.
0.
0.
0.
0.
-0.001
-0.001
-0.008
-0.019
-0.039
-0.068
-0.107
-0.151
-0.183
-0.192
-0.184
-0.158
-0.121
-0.089
-0.063
-0.041
-0.024
-0.013
-0.006
-0.003
-0.002
0.
0.
0.
0.
0.
0.
0.
0.
0.
0.
0.
0.
0.
0.
0.
0.
0.
0.
0.
0.
0.
-0.001
-0.007
-0.016
-0.030
-0.054
-0.086
-0.127
-0.164
-0.176
-0.174
-0.154
-0.122
-0.087
-0.058
-0.038
-0.024
-0.013
-0.005
-0.003
-0.002
0.
0.
0.
0.
0.
0.
0.
0.
0.
0.
0.
0.
0.
0.
0.
0.
0.
0.
0.
0.
0.
-0.001
-0.001
-0.013
-0.022
-0.041
-0.066
-0.103
-0.138
-0.155
-0.158
-0.143
-0.124
-0.084
-0.050
-0.034
-0.020
-0.013
-0.005
-0.003
-0.002
0.
0.
0.
0.
0.
0.
0.
0.
0.
0.
0.
0.
0.
0.
0.
0.
0.
0.
0.
0.
0.
0.
-0.001
-0.009
-0.018
-0.031
-0.049
-0.079
-0.111
-0.131
-0.137
-0.131
-0.112
-0.077
-0.048
-0.031
-0.017
-0.010
-0.002
-0.003
0.
0.
0.
0.
0.
0.
0.
0.
0.
0.
0.
0.
0.
0.
0.
0.
0.
0.
0.
0.
0.
0.
0.
0.
-0.003
-0.012
-0.023
-0.036
-0.059
-0.088
-0.107
-0.119
-0.118
-0.099
-0.067
-0.044
-0.026
-0.014
-0.010
-0.003
-0.002
0.
0.
0.
0.
0.
0.
0.
0.
0.
0.
0.
0.
0.
0.
0.
0.
0.
0.
0.
0.
0.
0.
0.
0.
-0.001
-0.007
-0.015
-0.024
-0.039
-0.060
-0.081
-0.093
-0.092
-0.073
-0.052
-0.034
-0.019
-0.012
-0.006
-0.004
0.
0.
0.
0.
0.
0.
0.
0.
0.
0.
0.
0.
0.
0.
0.
0.
0.
0.
0.
0.
0.
0.
0.
0.
0.
0.001
-0.004
-0.009
-0.015
-0.024
-0.037
-0.050
-0.058
-0.056
-0.047
-0.037
-0.024
-0.015
-0.011
-0.007
-0.004
0.
0.
0.
0.
0.
0.
0.
0.
0.
0.
0.
0.
0.
0.
0.
0.
0.
0.
0.
0.
0.
0.
0.
0.
0.
0.001
0.000
-0.004
-0.008
-0.015
-0.021
-0.029
-0.033
-0.031
-0.027
-0.020
-0.013
-0.010
-0.006
-0.005
-0.004
0.
0.
0.
0.
0.
0.
0.
0.
0.
0.
0.
0.
0.
0.
0.
0.
0.
0.
0.
0.
0.
0.
0.
0.
0.
0.000
0.000
0.000
-0.002
-0.007
-0.011
-0.014
-0.016
-0.016
-0.013
-0.011
-0.008
-0.006
-0.005
-0.004
-0.003
0.
0.
0.
0.
0.
0.
0.
0.
0.
0.
0.
0.
0.
0.
0.
0.
0.
0.
0.
0.
0.
0.
0.
0.
0.
0.
0.001
0.000
0.000
-0.002
-0.004
-0.006
-0.007
-0.006
-0.005
-0.006
-0.004
-0.003
-0.004
-0.003
-0.002
0.
0.
0.
0.
0.
0.
0.
0.
0.
0.
0.
0.
0.
0.
0.
0.
0.
0.
0.
0.
0.
0.
0.
0.
0.
0.
0.
0.001
0.000
0.000
0.000
0.
-0.001
-0.001
-0.001
-0.002
-0.002
-0.001
-0.001
-0.001
0.
0.
0.
0.
0.
0.
0.
0.
0.
0.
0.
0.
0.
0.
0.
0.
0.
0.
0.
0.
0.
0.
0.
0.
0.
0.
0.
0.
0.
0.001
0.000
0.000
0.000
0.000
0.001
0.001
0.000
0.001
0.
0.
0.
0.
0.
0.
0.
0.
0.
0.
0.
0.
0.
0.
0.
0.
0.
0.
0.
0.
0.
0.
0.
0.
0.
0.
0.
0.
0.
0.
0.
0.
0.
0.
0.001
0.001
0.001
0.001
0.001
0.000
0.
0.
0.
0.
0.
0.
0.
0.
0.
0.
0.
0.
0.
0.
0.
0.
0.
0.
0.
0.
0.
0.
0.
0.
0.
0.
0.
0.
0.
0.
0.
0.
0.
0.
0.
0.
0.
0.
0.
0.
0.
0.
0.
0.
0.
0.
0.
0.
0.
0.
0.
0.
0.
0.
0.
0.
0.
0.
0.
0.
0.
0.
0.
0.
0.
0.
0.
0.
0.
0.
0.
0.
0.
0.
0.
0.
0.
0.
0.
0.
0.
0.
0.
0.
0.
0.
0.
0.
0.
0.
0.
0.
0.
0.
0.
0.
0.
0.
0.
0.
0.
0.
0.
0.
0.
0.
0.
0.
0.
0.
0.
0.
0.
0.
0.
0.
0.
0.
0.
0.
0.
0.
0.
0.
0.
0.
0.
0.
0.
0.
0.
0.
0.
0.
0.
0.
0.
0.
0.
0.
0.
0.
0.
0.
0.
0.
0.
0.
0.
0.
0.
0.
0.
0.
0.
0.
0.
0.
0.
0.
0.
0.
0.
0.
0.
0.
0.
0.
0.
0.
0.
0.
0.
0.
0.
0.
0.
0.
0.
0.
0.
0.
0.
0.
0.
0.
0.
0.
0.
0.
0.
0.
0.
0.
0.
0.
0.
0.
0.
0.
0.
0.
0.
0.
0.
0.
0.
0.
0.
0.
0.
0.
0.
0.
0.
0.
0.
0.
0.
0.
0.
0.
0.
0.
0.
0.
0.
0.
0.
0.
0.
0.
0.
0.
0.
0.
0.
0.
0.
0.
0.
0.
0.
0.
0.
0.
0.
0.
0.
0.
0.
0.
0.
0.
0.
0.
0.
0.
0.
0.
0.
0.
0.
0.
0.
0.
0.
0.
0.
0.
0.
0.
0.
0.
0.
0.
0.
0.
0.
0.
0.
0.
0.
0.
0.
0.
0.
0.
0.
0.
0.
0.
0.
0.
0.
0.
0.
0.
0.
0.
0.
0.
0.
0.
0.
0.
0.
0.
0.
0.
0.
0.
0.
0.
0.
0.
0.
0.
0.
0.
0.
0.
0.
0.
0.
0.
0.
0.
0.
0.
0.
0.
0.
0.
0.
0.
0.
0.
0.
0.
0.
0.
0.
0.
0.
0.
0.
0.
0.
0.
0.
0.
0.
0.
0.
0.
0.
0.
0.
0.
0.
0.
0.
0.
0.
0.
0.
0.
0.
0.
0.
0.
0.
0.
0.
0.
0.
0.
0.
0.
0.
0.
0.
0.
0.
0.
0.
0.
0.
0.
0.
0.
0.
0.
0.
0.
0.
0.
0.
0.
0.
0.
0.
0.
0.
0.
0.
0.
0.
0.
0.
0.
0.
0.
0.
0.
0.
0.
0.
0.
0.
0.
0.
0.
0.
0.
0.
0.
0.
0.
0.
0.
0.
0.
0.
0.
0.
0.
0.
0.
0.
0.
0.
0.
0.
0.
0.
0.
0.
0.
0.
0.
0.
0.
0.
0.
0.
0.
0.
0.
0.
0.
0.
0.
0.
0.
0.
0.
0.
0.
0.
0.
0.
0.
0.
0.
0.
0.
0.
0.
0.
0.
0.
0.
0.
0.
0.
0.
0.
0.
0.
0.
0.
0.
0.
0.
0.
0.
0.
0.
0.
0.
0.
0.
0.
0.
0.
0.
0.
0.
0.
0.
0.
0.
0.
0.
0.
0.
0.
0.
0.
0.
0.
0.
0.
0.
0.
0.
0.
0.
0.
0.
0.
0.
0.
0.
0.
0.
0.
0.
0.
0.
0.
0.
0.
0.
0.
0.
0.
0.
0.
0.
0.
0.
0.
0.
0.
0.
0.
0.
0.
0.
0.
0.
0.
0.
0.
0.
0.
0.
0.
0.
0.
0.
0.
0.
0.
0.
0.
0.
0.
0.
0.
0.
0.
0.
0.
0.
0.
0.
0.
0.
0.
0.
0.
0.
0.
0.
0.
0.
0.
0.
0.
0.
0.
0.
0.
0.
0.
0.
0.
0.
0.
0.
0.
0.
0.
0.
0.
0.
0.
0.
0.
0.
0.
0.
0.
0.
0.
0.
0.
0.
0.
0.
0.
0.
0.
0.
0.
0.
0.
0.
0.
0.
0.
0.
0.
0.
0.
0.
0.
0.
0.
0.
0.
0.
0.
0.
0.
0.
0.
0.
0.
0.
0.
0.
0.
0.
0.
0.
0.
0.
0.
0.
0.
0.
0.
0.
0.
0.
0.
0.
0.
0.
0.
0.
0.
0.
0.
0.
0.
0.
0.
0.
0.
0.
0.
0.
0.
0.
0.
0.
0.
0.
0.
0.
0.
0.
0.
0.
0.
0.
0.
0.
0.
0.
0.
0.
0.
0.
0.
0.
0.
0.
0.
0.
0.
0.
0.
0.
0.
0.
0.
0.
0.
0.
0.
0.
0.
0.
0.
0.
0.
0.
0.
0.
0.
0.
0.
0.
0.
0.
0.
0.
0.
0.
0.
0.
0.
0.
0.
0.
0.
0.
0.
0.
0.
0.
0.
0.
0.
0.
0.
0.
0.
0.
0.
0.
0.
0.
0.
0.
0.
0.
0.
0.
0.
0.
0.
0.
0.
0.
0.
0.
0.
0.
0.
0.
0.
0.
0.
0.
0.
0.
0.
0.
0.
0.
0.
0.
0.
0.
0.
0.
0.
0.
0.
0.
0.
0.
0.
0.
0.
0.
0.
0.
0.
0.
0.
0.
0.
0.
0.
0.
0.
0.
0.
0.
0.
0.
0.
0.
0.
0.
0.
0.
0.
0.
0.
0.
0.
0.
0.
0.
0.
0.
0.
0.
0.
0.
0.
0.
0.
0.
0.
0.
0.
0.
0.
0.
0.
0.
0.
0.
0.
0.
0.
0.
0.
0.
0.
0.
0.
0.
0.
0.
0.
0.
0.
0.
0.
0.
0.
0.
0.
0.
0.
0.
0.
0.
0.
0.
0.
0.
0.
0.
0.
0.
0.
0.
0.
0.
0.
0.
0.
0.
0.
0.
0.
0.
0.
0.
0.
0.
0.
0.
0.
0.
0.
0.
0.
0.
0.
0.
0.
0.
0.
0.
0.
0.
0.
0.
0.
0.
0.
0.
0.
0.
0.
0.
0.
0.
0.
0.
0.
0.
0.
0.
0.
0.
0.
0.
0.
0.
0.
0.
0.
0.
0.
0.
0.
0.
0.
0.
0.
0.
0.
0.
0.
0.
0.
0.
0.
0.
0.
0.
0.
0.
0.
0.
0.
0.
0.
0.
0.
0.
0.
0.
0.
0.
0.
0.
0.
0.
0.
0.
0.
0.
0.
0.
0.
0.
0.
0.
0.
0.
0.
0.
0.
0.
0.
0.
0.
0.
0.
0.
0.
0.
0.
0.
0.
0.
0.
0.
0.
0.
0.
0.
0.
0.
0.
0.
0.
0.
0.
0.
0.
0.
0.
0.
0.
0.
0.
0.
0.
0.
0.
0.
0.
0.
0.
0.
0.
0.
0.
0.
0.
0.
0.
0.
0.
0.
0.
0.
0.
0.
0.
0.
0.
0.
0.
0.
0.
0.
0.
0.
0.
0.
0.
0.
0.
0.
0.
0.
0.
0.
0.
0.
0.
0.
0.
0.
0.
0.
0.
0.
0.
0.
0.
0.
0.
0.
0.
0.
0.
0.
0.
0.
0.
0.
0.
0.
0.
0.
0.
0.
0.
0.
0.
0.
0.
0.
0.
0.
0.
0.
0.
0.
0.
0.
0.
0.
0.
0.
0.
0.
0.
0.
0.
0.
0.
0.
0.
0.
0.
0.
0.
0.
0.
0.
0.
0.
0.
0.
0.
0.
0.
0.
0.
0.
0.
0.
0.
0.
0.
0.
0.
0.
0.
0.
0.
0.
0.
0.
0.
0.
0.
0.
0.
0.
0.
0.
0.
0.
0.
0.
0.
0.
0.
0.
0.
0.
0.
0.
0.
0.
0.
0.
0.
0.
0.
0.
0.
0.
0.
0.
0.
0.
0.
0.
0.
0.
0.
0.
0.
0.
0.
0.
0.
0.
0.
0.
0.
0.
0.
0.
0.
0.
0.
0.
0.
0.
0.
0.
0.
0.
0.
0.
0.
0.
0.
0.
0.
0.
0.
0.
0.
0.
0.
0.
0.
0.
0.
0.
0.
0.
0.
0.
0.
0.
0.
0.
0.
0.
0.
0.
0.
0.
0.
0.
0.
0.
0.
0.
0.
0.
0.
0.
0.
0.
0.
0.
0.
0.
0.
0.
0.
0.
0.
0.
0.
0.
0.
0.
0.
0.
0.
0.
0.
0.
0.
0.
0.
0.
0.
0.
0.
0.
0.
0.
0.
0.
0.
0.
0.
0.
0.
0.
0.
0.
0.
0.
0.
0.
0.
0.
0.
0.
0.
0.
0.
0.
0.
0.
0.
0.
0.
0.
0.
0.
0.
0.
0.
0.
0.
0.
0.
0.
0.
0.
0.
0.
0.
0.
0.
0.
0.
0.
0.
0.
0.
0.
0.
0.
0.
0.
0.
0.
0.
0.
0.
0.
0.
0.
0.
0.
0.
0.
0.
0.
0.
0.
0.
0.
0.
0.
0.
0.
0.
0.
0.
0.
0.
0.
0.
0.
0.
0.
0.
0.
0.
0.
0.
0.
0.
0.
0.
0.
0.
0.
0.
0.
0.
0.
0.
0.
0.
0.
0.
0.
0.
0.
0.
0.
0.
0.
0.
0.
0.
0.
0.
0.
0.
0.
0.
0.
0.
0.
0.
0.
0.
0.
0.
0.
0.
0.
0.
0.
0.
0.
0.
0.
0.
0.
0.
0.
0.
0.
0.
0.
0.
0.
0.
0.
0.
0.
0.
0.
0.
0.
0.
0.
0.
0.
0.
0.
0.
0.
0.
0.
0.
0.
0.
0.
0.
0.
0.
0.
0.
0.
0.
0.
0.
0.
0.
0.
0.
0.
0.000
-0.001
-0.003
-0.004
-0.004
-0.004
-0.004
-0.004
-0.004
-0.002
0.000
0.
0.
0.
0.
0.
0.
0.
0.
0.
0.
0.
0.
0.
0.
0.
0.
0.
0.
0.
0.
0.
0.
0.
0.
0.
0.
0.
0.
0.
-0.002
-0.002
-0.007
-0.009
-0.012
-0.015
-0.016
-0.016
-0.015
-0.011
-0.009
-0.003
-0.002
0.
0.
0.
0.
0.
0.
0.
0.
0.
0.
0.
0.
0.
0.
0.
0.
0.
0.
0.
0.
0.
0.
0.
0.
0.
0.
0.
-0.002
-0.005
-0.010
-0.014
-0.022
-0.027
-0.030
-0.032
-0.033
-0.031
-0.028
-0.019
-0.013
-0.005
-0.003
0.
0.
0.
0.
0.
0.
0.
0.
0.
0.
0.
0.
0.
0.
0.
0.
0.
0.
0.
0.
0.
0.
0.
0.
0.
-0.002
-0.005
-0.012
-0.020
-0.034
-0.047
-0.057
-0.065
-0.070
-0.071
-0.071
-0.063
-0.045
-0.027
-0.015
-0.005
-0.002
0.000
0.
0.
0.
0.
0.
0.
0.
0.
0.
0.
0.
0.
0.
0.
0.
0.
0.
0.
0.
0.
0.
0.
0.
-0.004
-0.011
-0.023
-0.042
-0.067
-0.094
-0.117
-0.130
-0.136
-0.141
-0.126
-0.105
-0.084
-0.057
-0.028
-0.014
-0.004
-0.002
0.
0.
0.
0.
0.
0.
0.
0.
0.
0.
0.
0.
0.
0.
0.
0.
0.
0.
0.
0.
0.
0.
-0.003
-0.007
-0.020
-0.038
-0.075
-0.122
-0.168
-0.187
-0.196
-0.196
-0.198
-0.127
-0.079
-0.116
-0.089
-0.045
-0.021
-0.005
-0.002
0.000
0.
0.
0.
0.
0.
0.
0.
0.
0.
0.
0.
0.
0.
0.
0.
0.
0.
0.
0.
0.
0.
-0.003
-0.011
-0.027
-0.060
-0.114
-0.174
-0.217
-0.218
-0.009
0.451
0.013
-0.009
0.094
-0.136
-0.121
-0.065
-0.027
-0.011
-0.003
0.000
0.
0.
0.
0.
0.
0.
0.
0.
0.
0.
0.
0.
0.
0.
0.
0.
0.
0.
0.
0.
-0.001
-0.004
-0.014
-0.036
-0.080
-0.152
-0.218
-0.246
0.097
0.985
2.419
0.614
-0.119
-0.093
-0.177
-0.140
-0.080
-0.034
-0.012
-0.003
0.
0.
0.
0.
0.
0.
0.
0.
0.
0.
0.
0.
0.
0.
0.
0.
0.
0.
0.
0.
0.
-0.001
-0.006
-0.018
-0.042
-0.094
-0.177
-0.250
-0.256
0.351
0.984
0.730
0.011
-0.255
-0.218
-0.192
-0.144
-0.081
-0.036
-0.015
-0.003
0.
0.
0.
0.
0.
0.
0.
0.
0.
0.
0.
0.
0.
0.
0.
0.
0.
0.
0.
0.
0.
-0.001
-0.006
-0.019
-0.046
-0.102
-0.174
-0.230
-0.251
-0.203
-0.157
-0.295
-0.330
-0.306
-0.250
-0.187
-0.129
-0.069
-0.037
-0.016
-0.005
0.
0.
0.
0.
0.
0.
0.
0.
0.
0.
0.
0.
0.
0.
0.
0.
0.
0.
0.
0.
0.
-0.001
-0.004
-0.020
-0.047
-0.097
-0.160
-0.187
-0.182
-0.302
-0.367
-0.370
-0.351
-0.289
-0.226
-0.163
-0.107
-0.063
-0.034
-0.015
-0.005
-0.002
0.
0.
0.
0.
0.
0.
0.
0.
0.
0.
0.
0.
0.
0.
0.
0.
0.
0.
0.
0.
-0.001
-0.006
-0.018
-0.040
-0.085
-0.147
-0.214
-0.275
-0.320
-0.338
-0.352
-0.310
-0.247
-0.188
-0.134
-0.092
-0.053
-0.027
-0.014
-0.006
-0.003
0.
0.
0.
0.
0.
0.
0.
0.
0.
0.
0.
0.
0.
0.
0.
0.
0.
0.
0.
0.
-0.001
-0.003
-0.014
-0.035
-0.065
-0.125
-0.204
-0.263
-0.259
-0.183
-0.266
-0.279
-0.236
-0.173
-0.122
-0.084
-0.051
-0.028
-0.014
-0.007
-0.003
-0.002
0.
0.
0.
0.
0.
0.
0.
0.
0.
0.
0.
0.
0.
0.
0.
0.
0.
0.
0.
-0.001
-0.001
-0.012
-0.025
-0.051
-0.092
-0.162
-0.226
-0.231
-0.152
-0.131
-0.228
-0.227
-0.174
-0.118
-0.078
-0.049
-0.028
-0.014
-0.007
-0.003
-0.002
0.
0.
0.
0.
0.
0.
0.
0.
0.
0.
0.
0.
0.
0.
0.
0.
0.
0.
0.
0.
-0.001
-0.009
-0.018
-0.038
-0.068
-0.123
-0.178
-0.192
0.190
0.865
0.058
-0.209
-0.174
-0.114
-0.071
-0.046
-0.027
-0.014
-0.006
-0.003
-0.002
0.
0.
0.
0.
0.
0.
0.
0.
0.
0.
0.
0.
0.
0.
0.
0.
0.
0.
0.
0.
0.
-0.003
-0.014
-0.027
-0.050
-0.090
-0.145
-0.173
0.211
0.873
0.093
-0.190
-0.164
-0.105
-0.068
-0.043
-0.030
-0.017
-0.006
-0.002
0.
0.
0.
0.
0.
0.
0.
0.
0.
0.
0.
0.
0.
0.
0.
0.
0.
0.
0.
0.
0.
0.
-0.001
-0.010
-0.020
-0.034
-0.062
-0.114
-0.179
-0.187
-0.088
-0.163
-0.183
-0.152
-0.098
-0.062
-0.038
-0.025
-0.017
-0.009
-0.004
0.
0.
0.
0.
0.
0.
0.
0.
0.
0.
0.
0.
0.
0.
0.
0.
0.
0.
0.
0.
0.
0.
0.001
-0.004
-0.012
-0.022
-0.042
-0.081
-0.152
-0.200
-0.179
-0.170
-0.163
-0.124
-0.081
-0.050
-0.032
-0.024
-0.014
-0.009
-0.004
0.
0.
0.
0.
0.
0.
0.
0.
0.
0.
0.
0.
0.
0.
0.
0.
0.
0.
0.
0.
0.
0.
0.000
-0.002
-0.005
-0.013
-0.026
-0.048
-0.087
-0.117
-0.122
-0.126
-0.115
-0.084
-0.056
-0.037
-0.027
-0.018
-0.012
-0.007
-0.006
0.
0.
0.
0.
0.
0.
0.
0.
0.
0.
0.
0.
0.
0.
0.
0.
0.
0.
0.
0.
0.
0.
0.
0.001
-0.003
-0.007
-0.015
-0.025
-0.043
-0.061
-0.073
-0.075
-0.063
-0.049
-0.037
-0.026
-0.021
-0.016
-0.010
-0.008
-0.006
0.
0.
0.
0.
0.
0.
0.
0.
0.
0.
0.
0.
0.
0.
0.
0.
0.
0.
0.
0.
0.
0.
0.
0.001
0.000
-0.002
-0.007
-0.013
-0.019
-0.027
-0.033
-0.035
-0.030
-0.023
-0.019
-0.017
-0.014
-0.011
-0.009
-0.007
-0.004
0.
0.
0.
0.
0.
0.
0.
0.
0.
0.
0.
0.
0.
0.
0.
0.
0.
0.
0.
0.
0.
0.
0.
0.
0.000
0.000
-0.002
-0.005
-0.008
-0.011
-0.011
-0.013
-0.012
-0.012
-0.011
-0.009
-0.011
-0.009
-0.008
-0.004
-0.003
0.
0.
0.
0.
0.
0.
0.
0.
0.
0.
0.
0.
0.
0.
0.
0.
0.
0.
0.
0.
0.
0.
0.
0.
0.000
0.000
0.000
0.000
-0.001
-0.004
-0.004
-0.005
-0.004
-0.004
-0.005
-0.006
-0.006
-0.005
-0.004
-0.003
0.
0.
0.
0.
0.
0.
0.
0.
0.
0.
0.
0.
0.
0.
0.
0.
0.
0.
0.
0.
0.
0.
0.
0.
0.
0.
0.001
0.000
0.000
0.000
0.000
0.000
0.000
-0.001
-0.002
-0.002
-0.003
-0.004
-0.004
-0.003
0.
0.
0.
0.
0.
0.
0.
0.
0.
0.
0.
0.
0.
0.
0.
0.
0.
0.
0.
0.
0.
0.
0.
0.
0.
0.
0.
0.
0.
0.001
0.000
0.000
0.000
0.001
0.001
0.002
-0.001
-0.001
-0.001
0.
0.
0.
0.
0.
0.
0.
0.
0.
0.
0.
0.
0.
0.
0.
0.
0.
0.
0.
0.
0.
0.
0.
0.
0.
0.
0.
0.
0.
0.
0.
0.
0.
0.001
0.001
0.001
0.000
0.
0.
0.
0.
0.
0.
0.
0.
0.
0.
0.
0.
0.
0.
0.
0.
0.
0.
0.
0.
0.
0.
0.
0.
0.
0.
0.
0.
0.
0.
0.
0.
0.
0.
0.
0.
0.
0.
0.
0.
0.
0.
0.
0.
0.
0.
0.
0.
0.
0.
0.
0.
0.
0.
0.
0.
0.
0.
0.
0.
0.
0.
0.
0.
0.
0.
0.
0.
0.
0.
0.
0.
0.
0.
0.
0.
0.
0.
0.
0.
0.
0.
0.
0.
0.
0.
0.
0.
0.
0.
0.
0.
0.
0.
0.
0.
0.
0.
0.
0.
0.
0.
0.
0.
0.
0.
0.
0.
0.
0.
0.
0.
0.
0.
0.
0.
0.
0.
0.
0.
0.
0.
0.
0.
0.
0.
0.
0.
0.
0.
0.
0.
0.
0.
0.
0.
0.
0.
0.
0.
0.
0.
0.
0.
0.
0.
0.
0.
0.
0.
0.
0.
0.
0.
0.
0.
0.
0.
0.
0.
0.
0.
0.
0.
0.
0.
0.
0.
0.
0.
0.
0.
0.
0.
0.
0.
0.
0.
0.
0.
0.
0.
0.
0.
0.
0.
0.
0.
0.
0.
0.
0.
0.
0.
0.
0.
0.
0.
0.
0.
0.
0.
0.
0.
0.
0.
0.
0.
0.
0.
0.
0.
0.
0.
0.
0.
0.
0.
0.
0.
0.
0.
0.
0.
0.
0.
0.
0.
0.
0.
0.
0.
0.
0.
0.
0.
0.
0.
0.
0.
0.
0.
0.
0.
0.
0.
0.
0.
0.
0.
0.
0.
0.
0.
0.
0.
0.
0.
0.
0.
0.
0.
0.
0.
0.
0.
0.
0.
0.
0.
0.
0.
0.
0.
0.
0.
0.
0.
0.
0.
0.
0.
0.
0.
0.
0.
0.
0.
0.
0.
0.
0.
0.
0.
0.
0.
0.
0.
0.
0.
0.
0.
0.
0.
0.
0.
0.
0.
0.
0.
0.
0.
0.
0.
0.
0.
0.
0.
0.
0.
0.
0.
0.
0.
0.
0.
0.
0.
0.
0.
0.
0.
0.
0.
0.
0.
0.
0.
0.
0.
0.
0.
0.
0.
0.
0.
0.
0.
0.
0.
0.
0.
0.
0.
0.
0.
0.
0.
0.
0.
0.
0.
0.
0.
0.
0.
0.
0.
0.
0.
0.
0.
0.
0.
0.
0.
0.
0.
0.
0.
0.
0.
0.
0.
0.
0.
0.
0.
0.
0.
0.
0.
0.
0.
0.
0.
0.
0.
0.
0.
0.
0.
0.
0.
0.
0.
0.
0.
0.
0.
0.
0.
0.
0.
0.
0.
0.
0.
0.
0.
0.
0.
0.
0.
0.
0.
0.
0.
0.
0.
0.
0.
0.
0.
0.
0.
0.
0.
0.
0.
0.
0.
0.
0.
0.
0.
0.
0.
0.
0.
0.
0.
0.
0.
0.
0.
0.
0.
0.
0.
0.
0.
0.
0.
0.
0.
0.
0.
0.
0.
0.
0.
0.
0.
0.
0.
0.
0.
0.
0.
0.
0.
0.
0.
0.
0.
0.
0.
0.
0.
0.
0.
0.
0.
0.
0.
0.
0.
0.
0.
0.
0.
0.
0.
0.
0.
0.
0.
0.
0.
0.
0.
0.
0.
0.
0.
0.
0.
0.
0.
0.
0.
0.
0.
0.
0.
0.
0.
0.
0.
0.
0.
0.
0.
0.
0.
0.
0.
0.
0.
0.
0.
0.
0.
0.
0.
0.
0.
0.
0.
0.
0.
0.
0.
0.
0.
0.
0.
0.
0.
0.
0.
0.
0.
0.
0.
0.
0.
0.
0.
0.
0.
0.
0.
0.
0.
0.
0.
0.
0.
0.
0.
0.
0.
0.
0.
0.
0.
0.
0.
0.
0.
0.
0.
0.
0.
0.
0.
0.
0.
0.
0.
0.
0.
0.
0.
0.
0.
0.
0.
0.
0.
0.
0.
0.
0.
0.
0.
0.
0.
0.
0.
0.
0.
0.
0.
0.
0.
0.
0.
0.
0.
0.
0.
0.
0.
0.
0.
0.
0.
0.
0.
0.
0.
0.
0.
0.
0.
0.
0.
0.
0.
0.
0.
0.
0.
0.
0.
0.
0.
0.
0.
0.
0.
0.
0.
0.
0.
0.
0.
0.
0.
0.
0.
0.
0.
0.
0.
0.
0.
0.
0.
0.
0.
0.
0.
0.
0.
0.
0.
0.
0.
0.
0.
0.
0.
0.
0.
0.
0.
0.
0.
0.
0.
0.
0.
0.
0.
0.
0.
0.
0.
0.
0.
0.
0.
0.
0.
0.
0.
0.
0.
0.
0.
0.
0.
0.
0.
0.
0.
0.
0.
0.
0.
0.
0.
0.
0.
0.
0.
0.
0.
0.
0.
0.
0.
0.
0.
0.
0.
0.
0.
0.
0.
0.
0.
0.
0.
0.
0.
0.
0.
0.
0.
0.
0.
0.
0.
0.
0.
0.
0.
0.
0.
0.
0.
0.
0.
0.
0.
0.
0.
0.
0.
0.
0.
0.
0.
0.
0.
0.
0.
0.
0.
0.
0.
0.
0.
0.
0.
0.
0.
0.
0.
0.
0.
0.
0.
0.
0.
0.
0.
0.
0.
0.
0.
0.
0.
0.
0.
0.
0.
0.
0.
0.
0.
0.
0.
0.
0.
0.
0.
0.
0.
0.
0.
0.
0.
0.
0.
0.
0.
0.
0.
0.
0.
0.
0.
0.
0.
0.
0.
0.
0.
0.
0.
0.
0.
0.
0.
0.
0.
0.
0.
0.
0.
0.
0.
0.
0.
0.
0.
0.
0.
0.
0.
0.
0.
0.
0.
0.
0.
0.
0.
0.
0.
0.
0.
0.
0.
0.
0.
0.
0.
0.
0.
0.
0.
0.
0.
0.
0.
0.
0.
0.
0.
0.
0.
0.
0.
0.
0.
0.
0.
0.
0.
0.
0.
0.
0.
0.
0.
0.
0.
0.
0.
0.
0.
0.
0.
0.
0.
0.
0.
0.
0.
0.
0.
0.
0.
0.
0.
0.
0.
0.
0.
0.
0.
0.
0.
0.
0.
0.
0.
0.
0.
0.
0.
0.
0.
0.
0.
0.
0.
0.
0.
0.
0.
0.
0.
0.
0.
0.
0.
0.
0.
0.
0.
0.
0.
0.
0.
0.
0.
0.
0.
0.
0.
0.
0.
0.
0.
0.
0.
0.
0.
0.
0.
0.
0.
0.
0.
0.
0.
0.
0.
0.
0.
0.
0.
0.
0.
0.
0.
0.
0.
0.
0.
0.
0.
0.
0.
0.
0.
0.
0.
0.
0.
0.
0.
0.
0.
0.
0.
0.
0.
0.
0.
0.
0.
0.
0.
0.
0.
0.
0.
0.
0.
0.
0.
0.
0.
0.
0.
0.
0.
0.
0.
0.
0.
0.
0.
0.
0.
0.
0.
0.
0.
0.
0.
0.
0.
0.
0.
0.
0.
0.
0.
0.
0.
0.
0.
0.
0.
0.
0.
0.
0.
0.
0.
0.
0.
0.
0.
0.
0.
0.
0.
0.
0.
0.
0.
0.
0.
0.
0.
0.
0.
0.
0.
0.
0.
0.
0.
0.
0.
0.
0.
0.
0.
0.
0.
0.
0.
0.
0.
0.
0.
0.
0.
0.
0.
0.
0.
0.
0.
0.
0.
0.
0.
0.
0.
0.
0.
0.
0.
0.
0.
0.
0.
0.
0.
0.
0.
0.
0.
0.
0.
0.
0.
0.
0.
0.
0.
0.
0.
0.
0.
0.
0.
0.
0.
0.
0.
0.
0.
0.
0.
0.
0.
0.
0.
0.
0.
0.
0.
0.
0.
0.
0.
0.
0.
0.
0.
0.
0.
0.
0.
0.
0.
0.
0.
0.
0.
0.
0.
0.
0.
0.
0.
0.
0.
0.
0.
0.
0.
0.
0.
0.
0.
0.
0.
0.
0.
0.
0.
0.
0.
0.
0.
0.
0.
0.
0.
0.
0.
0.
0.
0.
0.
0.
0.
0.
0.
0.
0.
0.
0.
0.
0.
0.
0.
0.
0.
0.
0.
0.
0.
0.
0.
0.
0.
0.
0.
0.
0.
0.
0.
0.
0.
0.
0.
0.
0.
0.
0.
0.
0.
0.
0.
0.
0.
0.
0.
0.
0.
0.
0.
0.
0.
0.
0.
0.
0.
0.
0.
0.
0.
0.
0.
0.
0.
0.
0.
0.
0.
0.
0.
0.
0.
0.
0.
0.
0.
0.
0.
0.
0.
0.
0.
0.
0.
0.
0.
0.
0.
0.
0.
0.
0.
0.
0.
0.
0.
0.
0.
0.
0.
0.
0.
0.
0.
0.
0.
0.
0.
0.
0.
0.
0.
0.
-0.002
-0.002
-0.003
-0.001
0.
0.
0.
0.
0.
0.
0.
0.
0.
0.
0.
0.
0.
0.
0.
0.
0.
0.
0.
0.
0.
0.
0.
0.
0.
0.
0.
0.
0.
0.
0.
0.
0.
0.
0.
0.
-0.002
-0.002
-0.004
-0.004
-0.003
-0.002
0.
0.
0.
0.
0.
0.
0.
0.
0.
0.
0.
0.
0.
0.
0.
0.
0.
0.
0.
0.
0.
0.
0.
0.
0.
0.
0.
0.
0.
0.
0.
0.
0.
0.
0.000
-0.002
-0.002
-0.004
-0.004
-0.004
-0.002
0.
0.
0.
0.
0.
0.
0.
0.
0.
0.
0.
0.
0.
0.
0.
0.
0.
0.
0.
0.
0.
0.
0.
0.
0.
0.
0.
0.
0.
0.000
-0.002
-0.002
-0.004
-0.006
-0.007
-0.012
-0.010
-0.011
-0.009
-0.006
-0.004
0.
0.000
0.
0.
0.
0.
0.
0.
0.
0.
0.
0.
0.
0.
0.
0.
0.
0.
0.
0.
0.
0.
0.
0.
0.
0.
0.
0.
-0.001
-0.002
-0.007
-0.009
-0.012
-0.017
-0.019
-0.022
-0.022
-0.022
-0.017
-0.015
-0.008
-0.003
-0.002
0.
0.
0.
0.
0.
0.
0.
0.
0.
0.
0.
0.
0.
0.
0.
0.
0.
0.
0.
0.
0.
0.
0.
0.
0.
-0.001
-0.003
-0.009
-0.014
-0.023
-0.033
-0.039
-0.042
-0.045
-0.046
-0.048
-0.040
-0.031
-0.020
-0.012
-0.003
-0.002
0.
0.
0.
0.
0.
0.
0.
0.
0.
0.
0.
0.
0.
0.
0.
0.
0.
0.
0.
0.
0.
0.
0.
0.
-0.003
-0.008
-0.017
-0.034
-0.055
-0.076
-0.093
-0.102
-0.108
-0.112
-0.103
-0.088
-0.072
-0.045
-0.024
-0.011
-0.005
-0.001
0.
0.
0.
0.
0.
0.
0.
0.
0.
0.
0.
0.
0.
0.
0.
0.
0.
0.
0.
0.
0.
0.
-0.002
-0.007
-0.018
-0.036
-0.070
-0.117
-0.160
-0.187
-0.199
-0.209
-0.191
-0.042
0.037
-0.104
-0.085
-0.047
-0.021
-0.008
-0.002
0.000
0.
0.
0.
0.
0.
0.
0.
0.
0.
0.
0.
0.
0.
0.
0.
0.
0.
0.
0.
0.
0.
-0.004
-0.012
-0.029
-0.068
-0.121
-0.179
-0.195
-0.189
0.020
0.659
0.403
9.893
16.790
0.799
-0.126
-0.082
-0.034
-0.013
-0.005
-0.001
0.
0.
0.
0.
0.
0.
0.
0.
0.
0.
0.
0.
0.
0.
0.
0.
0.
0.
0.
0.
-0.001
-0.005
-0.017
-0.045
-0.100
-0.159
-0.055
0.549
2.288
15.464
93.429
18.466
81.522
168.851
4.250
-0.140
-0.119
-0.049
-0.019
-0.007
-0.002
0.
0.
0.
0.
0.
0.
0.
0.
0.
0.
0.
0.
0.
0.
0.
0.
0.
0.
0.
0.
-0.001
-0.009
-0.023
-0.058
-0.128
-0.173
0.481
3.359
55.234
214.177
1857.774
143.616
26.882
29.310
2.022
-0.151
-0.138
-0.064
-0.024
-0.009
-0.004
0.
0.
0.
0.
0.
0.
0.
0.
0.
0.
0.
0.
0.
0.
0.
0.
0.
0.
0.
0.
-0.001
-0.010
-0.026
-0.069
-0.154
-0.230
0.124
3.618
151.355
401.012
165.788
27.434
6.455
6.134
1.184
-0.138
-0.135
-0.070
-0.029
-0.011
-0.002
0.000
0.
0.
0.
0.
0.
0.
0.
0.
0.
0.
0.
0.
0.
0.
0.
0.
0.
0.
-0.001
-0.002
-0.012
-0.030
-0.074
-0.152
-0.071
7.500
23.586
16.163
23.799
4.039
0.452
-0.056
0.050
-0.088
-0.189
-0.128
-0.066
-0.032
-0.014
-0.004
0.
0.
0.
0.
0.
0.
0.
0.
0.
0.
0.
0.
0.
0.
0.
0.
0.
0.
0.
-0.001
-0.002
-0.010
-0.030
-0.071
-0.142
0.107
17.917
62.204
14.926
3.413
-0.109
-0.506
-0.454
-0.356
-0.274
-0.194
-0.119
-0.065
-0.035
-0.018
-0.005
-0.004
0.
0.
0.
0.
0.
0.
0.
0.
0.
0.
0.
0.
0.
0.
0.
0.
0.
0.
-0.001
-0.001
-0.008
-0.029
-0.061
-0.128
-0.174
1.054
3.708
4.103
4.578
0.750
-0.462
-0.433
-0.344
-0.266
-0.183
-0.114
-0.061
-0.035
-0.019
-0.008
-0.005
-0.002
0.
0.
0.
0.
0.
0.
0.
0.
0.
0.
0.
0.
0.
0.
0.
0.
0.
0.
-0.001
-0.007
-0.023
-0.050
-0.105
-0.196
-0.267
-0.019
7.498
37.653
6.837
-0.223
-0.400
-0.334
-0.244
-0.169
-0.112
-0.067
-0.038
-0.022
-0.009
-0.005
-0.002
-0.002
0.
0.
0.
0.
0.
0.
0.
0.
0.
0.
0.
0.
0.
0.
0.
0.
0.
-0.001
-0.005
-0.016
-0.037
-0.076
-0.153
-0.247
-0.143
4.046
17.877
11.096
1.459
-0.321
-0.332
-0.237
-0.158
-0.108
-0.068
-0.041
-0.025
-0.013
-0.007
-0.002
-0.002
0.
0.
0.
0.
0.
0.
0.
0.
0.
0.
0.
0.
0.
0.
0.
0.
0.
0.
-0.001
-0.013
-0.028
-0.054
-0.106
-0.189
-0.189
2.000
58.964
354.747
31.489
0.285
-0.301
-0.236
-0.152
-0.104
-0.068
-0.043
-0.022
-0.014
-0.007
-0.002
-0.002
0.
0.
0.
0.
0.
0.
0.
0.
0.
0.
0.
0.
0.
0.
0.
0.
0.
0.
-0.001
-0.009
-0.020
-0.039
-0.072
-0.140
-0.203
0.866
55.429
381.395
34.870
0.706
-0.256
-0.219
-0.142
-0.094
-0.062
-0.041
-0.026
-0.016
-0.006
-0.002
0.
0.
0.
0.
0.
0.
0.
0.
0.
0.
0.
0.
0.
0.
0.
0.
0.
0.
0.
0.
-0.001
-0.014
-0.027
-0.051
-0.102
-0.207
-0.497
2.254
9.085
2.619
0.149
-0.229
-0.195
-0.127
-0.081
-0.054
-0.035
-0.025
-0.015
-0.008
0.
0.
0.
0.
0.
0.
0.
0.
0.
0.
0.
0.
0.
0.
0.
0.
0.
0.
0.
0.
0.
-0.001
-0.007
-0.017
-0.034
-0.066
-0.186
-0.647
-0.275
0.728
0.407
-0.091
-0.208
-0.167
-0.111
-0.072
-0.049
-0.033
-0.022
-0.014
-0.006
-0.002
0.
0.
0.
0.
0.
0.
0.
0.
0.
0.
0.
0.
0.
0.
0.
0.
0.
0.
0.
0.
0.001
-0.003
-0.010
-0.020
-0.039
-0.096
-0.262
-0.185
0.186
-0.015
-0.175
-0.170
-0.133
-0.088
-0.061
-0.046
-0.032
-0.021
-0.010
-0.007
-0.003
0.
0.
0.
0.
0.
0.
0.
0.
0.
0.
0.
0.
0.
0.
0.
0.
0.
0.
0.
0.
0.001
0.001
-0.003
-0.009
-0.021
-0.043
-0.077
-0.096
-0.103
-0.125
-0.128
-0.113
-0.087
-0.068
-0.052
-0.039
-0.028
-0.017
-0.010
-0.007
-0.003
0.
0.
0.
0.
0.
0.
0.
0.
0.
0.
0.
0.
0.
0.
0.
0.
0.
0.
0.
0.
0.
0.002
0.001
-0.005
-0.011
-0.018
-0.034
-0.055
-0.068
-0.074
-0.068
-0.057
-0.050
-0.045
-0.035
-0.027
-0.021
-0.013
-0.009
-0.006
-0.002
0.
0.
0.
0.
0.
0.
0.
0.
0.
0.
0.
0.
0.
0.
0.
0.
0.
0.
0.
0.
0.
0.001
0.000
0.000
-0.002
-0.008
-0.012
-0.022
-0.029
-0.031
-0.029
-0.027
-0.028
-0.025
-0.022
-0.018
-0.015
-0.011
-0.008
-0.005
0.
0.
0.
0.
0.
0.
0.
0.
0.
0.
0.
0.
0.
0.
0.
0.
0.
0.
0.
0.
0.
0.
0.
0.001
0.000
0.000
0.001
-0.004
-0.006
-0.009
-0.011
-0.013
-0.013
-0.013
-0.015
-0.014
-0.013
-0.011
-0.008
-0.004
-0.002
0.
0.
0.
0.
0.
0.
0.
0.
0.
0.
0.
0.
0.
0.
0.
0.
0.
0.
0.
0.
0.
0.
0.
0.
0.001
0.000
0.000
0.001
0.000
-0.001
-0.002
-0.002
-0.005
-0.007
-0.007
-0.006
-0.007
-0.006
-0.004
-0.002
0.
0.
0.
0.
0.
0.
0.
0.
0.
0.
0.
0.
0.
0.
0.
0.
0.
0.
0.
0.
0.
0.
0.
0.
0.
0.
0.001
0.000
0.001
0.002
0.002
0.002
-0.001
0.000
-0.002
-0.003
-0.005
-0.004
-0.004
-0.002
0.
0.
0.
0.
0.
0.
0.
0.
0.
0.
0.
0.
0.
0.
0.
0.
0.
0.
0.
0.
0.
0.
0.
0.
0.
0.
0.
0.
0.
0.001
0.001
0.001
0.002
0.002
0.001
-0.001
-0.002
-0.002
0.
0.
0.
0.
0.
0.
0.
0.
0.
0.
0.
0.
0.
0.
0.
0.
0.
0.
0.
0.
0.
0.
0.
0.
0.
0.
0.
0.
0.
0.
0.
0.
0.
0.
0.
0.
0.
0.
0.
0.
0.
0.
0.
0.
0.
0.
0.
0.
0.
0.
0.
0.
0.
0.
0.
0.
0.
0.
0.
0.
0.
0.
0.
0.
0.
0.
0.
0.
0.
0.
0.
0.
0.
0.
0.
0.
0.
0.
0.
0.
0.
0.
0.
0.
0.
0.
0.
0.
0.
0.
0.
0.
0.
0.
0.
0.
0.
0.
0.
0.
0.
0.
0.
0.
0.
0.
0.
0.
0.
0.
0.
0.
0.
0.
0.
0.
0.
0.
0.
0.
0.
0.
0.
0.
0.
0.
0.
0.
0.
0.
0.
0.
0.
0.
0.
0.
0.
0.
0.
0.
0.
0.
0.
0.
0.
0.
0.
0.
0.
0.
0.
0.
0.
0.
0.
0.
0.
0.
0.
0.
0.
0.
0.
0.
0.
0.
0.
0.
0.
0.
0.
0.
0.
0.
0.
0.
0.
0.
0.
0.
0.
0.
0.
0.
0.
0.
0.
0.
0.
0.
0.
0.
0.
0.
0.
0.
0.
0.
0.
0.
0.
0.
0.
0.
0.
0.
0.
0.
0.
0.
0.
0.
0.
0.
0.
0.
0.
0.
0.
0.
0.
0.
0.
0.
0.
0.
0.
0.
0.
0.
0.
0.
0.
0.
0.
0.
0.
0.
0.
0.
0.
0.
0.
0.
0.
0.
0.
0.
0.
0.
0.
0.
0.
0.
0.
0.
0.
0.
0.
0.
0.
0.
0.
0.
0.
0.
0.
0.
0.
0.
0.
0.
0.
0.
0.
0.
0.
0.
0.
0.
0.
0.
0.
0.
0.
0.
0.
0.
0.
0.
0.
0.
0.
0.
0.
0.
0.
0.
0.
0.
0.
0.
0.
0.
0.
0.
0.
0.
0.
0.
0.
0.
0.
0.
0.
0.
0.
0.
0.
0.
0.
0.
0.
0.
0.
0.
0.
0.
0.
0.
0.
0.
0.
0.
0.
0.
0.
0.
0.
0.
0.
0.
0.
0.
0.
0.
0.
0.
0.
0.
0.
0.
0.
0.
0.
0.
0.
0.
0.
0.
0.
0.
0.
0.
0.
0.
0.
0.
0.
0.
0.
0.
0.
0.
0.
0.
0.
0.
0.
0.
0.
0.
0.
0.
0.
0.
0.
0.
0.
0.
0.
0.
0.
0.
0.
0.
0.
0.
0.
0.
0.
0.
0.
0.
0.
0.
0.
0.
0.
0.
0.
0.
0.
0.
0.
0.
0.
0.
0.
0.
0.
0.
0.
0.
0.
0.
0.
0.
0.
0.
0.
0.
0.
0.
0.
0.
0.
0.
0.
0.
0.
0.
0.
0.
0.
0.
0.
0.
0.
0.
0.
0.
0.
0.
0.
0.
0.
0.
0.
0.
0.
0.
0.
0.
0.
0.
0.
0.
0.
0.
0.
0.
0.
0.
0.
0.
0.
0.
0.
0.
0.
0.
0.
0.
0.
0.
0.
0.
0.
0.
0.
0.
0.
0.
0.
0.
0.
0.
0.
0.
0.
0.
0.
0.
0.
0.
0.
0.
0.
0.
0.
0.
0.
0.
0.
0.
0.
0.
0.
0.
0.
0.
0.
0.
0.
0.
0.
0.
0.
0.
0.
0.
0.
0.
0.
0.
0.
0.
0.
0.
0.
0.
0.
0.
0.
0.
0.
0.
0.
0.
0.
0.
0.
0.
0.
0.
0.
0.
0.
0.
0.
0.
0.
0.
0.
0.
0.
0.
0.
0.
0.
0.
0.
0.
0.
0.
0.
0.
0.
0.
0.
0.
0.
0.
0.
0.
0.
0.
0.
0.
0.
0.
0.
0.
0.
0.
0.
0.
0.
0.
0.
0.
0.
0.
0.
0.
0.
0.
0.
0.
0.
0.
0.
0.
0.
0.
0.
0.
0.
0.
0.
0.
0.
0.
0.
0.
0.
0.
0.
0.
0.
0.
0.
0.
0.
0.
0.
0.
0.
0.
0.
0.
0.
0.
0.
0.
0.
0.
0.
0.
0.
0.
0.
0.
0.
0.
0.
0.
0.
0.
0.
0.
0.
0.
0.
0.
0.
0.
0.
0.
0.
0.
0.
0.
0.
0.
0.
0.
0.
0.
0.
0.
0.
0.
0.
0.
0.
0.
0.
0.
0.
0.
0.
0.
0.
0.
0.
0.
0.
0.
0.
0.
0.
0.
0.
0.
0.
0.
0.
0.
0.
0.
0.
0.
0.
0.
0.
0.
0.
0.
0.
0.
0.
0.
0.
0.
0.
0.
0.
0.
0.
0.
0.
0.
0.
0.
0.
0.
0.
0.
0.
0.
0.
0.
0.
0.
0.
0.
0.
0.
0.
0.
0.
0.
0.
0.
0.
0.
0.
0.
0.
0.
0.
0.
0.
0.
0.
0.
0.
0.
0.
0.
0.
0.
0.
0.
0.
0.
0.
0.
0.
0.
0.
0.
0.
0.
0.
0.
0.
0.
0.
0.
0.
0.
0.
0.
0.
0.
0.
0.
0.
0.
0.
0.
0.
0.
0.
0.
0.
0.
0.
0.
0.
0.
0.
0.
0.
0.
0.
0.
0.
0.
0.
0.
0.
0.
0.
0.
0.
0.
0.
0.
0.
0.
0.
0.
0.
0.
0.
0.
0.
0.
0.
0.
0.
0.
0.
0.
0.
0.
0.
0.
0.
0.
0.
0.
0.
0.
0.
0.
0.
0.
0.
0.
0.
0.
0.
0.
0.
0.
0.
0.
0.
0.
0.
0.
0.
0.
0.
0.
0.
0.
0.
0.
0.
0.
0.
0.
0.
0.
0.
0.
0.
0.
0.
0.
0.
0.
0.
0.
0.
0.
0.
0.
0.
0.
0.
0.
0.
0.
0.
0.
0.
0.
0.
0.
0.
0.
0.
0.
0.
0.
0.
0.
0.
0.
0.
0.
0.
0.
0.
0.
0.
0.
0.
0.
0.
0.
0.
0.
0.
0.
0.
0.
0.
0.
0.
0.
0.
0.
0.
0.
0.
0.
0.
0.
0.
0.
0.
0.
0.
0.
0.
0.
0.
0.
0.
0.
0.
0.
0.
0.
0.
0.
0.
0.
0.
0.
0.
0.
0.
0.
0.
0.
0.
0.
0.
0.
0.
0.
0.
0.
0.
0.
0.
0.
0.
0.
0.
0.
0.
0.
0.
0.
0.
0.
0.
0.
0.
0.
0.
0.
0.
0.
0.
0.
0.
0.
0.
0.
0.
0.
0.
0.
0.
0.
0.
0.
0.
0.
0.
0.
0.
0.
0.
0.
0.
0.
0.
0.
0.
0.
0.
0.
0.
0.
0.
0.
0.
0.
0.
0.
0.
0.
0.
0.
0.
0.
0.
0.
0.
0.
0.
0.
0.
0.
0.
0.
0.
0.
0.
0.
0.
0.
0.
0.
0.
0.
0.
0.
0.
0.
0.
0.
0.
0.
0.
0.
0.
0.
0.
0.
0.
0.
0.
0.
0.
0.
0.
0.
0.
0.
0.
0.
0.
0.
0.
0.
0.
0.
0.
0.
0.
0.
0.
0.
0.
0.
0.
0.
0.
0.
0.
0.
0.
0.
0.
0.
0.
0.
0.
0.
0.
0.
0.
0.
0.
0.
0.
0.
0.
0.
0.
0.
0.
0.
0.
0.
0.
0.
0.
0.
0.
0.
0.
0.
0.
0.
0.
0.
0.
0.
0.
0.
0.
0.
0.
0.
0.
0.
0.
0.
0.
0.
0.
0.
0.
0.
0.
0.
0.
0.
0.
0.
0.
0.
0.
0.
0.
0.
0.
0.
0.
0.
0.
0.
0.
0.
0.
0.
0.
0.
0.
0.
0.
0.
0.
0.
0.
0.
0.
0.
0.
0.
0.
0.
0.
0.
0.
0.
0.
0.
0.
0.
0.
0.
0.
0.
0.
0.
0.
0.
0.
0.
0.
0.
0.
0.
0.
0.
0.
0.
0.
0.
0.
0.
0.
0.
0.
0.
0.
0.
0.
0.
0.
0.
0.
0.
0.
0.
0.
0.
0.
0.
-0.002
-0.002
-0.003
-0.003
-0.003
-0.001
0.
0.
0.
0.
0.
0.
0.
0.
0.
0.
0.
0.
0.
0.
0.
0.
0.
0.
0.
0.
0.
0.
0.
0.
0.
0.
0.
0.
0.
0.
0.
0.
0.
0.
-0.002
-0.002
-0.004
-0.005
-0.005
-0.004
-0.004
-0.002
0.
0.
0.
0.
0.
0.
0.
0.
0.
0.
0.
0.
0.
0.
0.
0.
0.
0.
0.
0.
0.
0.
0.
0.
0.
0.
0.
0.
0.
0.
0.
0.
-0.002
-0.002
-0.004
-0.007
-0.008
-0.006
-0.006
-0.005
-0.004
-0.002
0.
0.
0.
0.
0.
0.
0.
0.
0.
0.
0.
0.
0.
0.
0.
0.
0.
0.
0.
0.
0.
0.
0.
0.
0.
0.
0.
0.
0.
0.
0.
-0.003
-0.005
-0.009
-0.010
-0.009
-0.009
-0.007
-0.006
-0.004
-0.002
0.
0.
0.
0.
0.
0.
0.
0.
0.
0.
0.
0.
0.
0.
0.
0.
0.
0.
0.
0.
0.
0.
0.
0.
0.
0.
0.
0.
0.
0.
0.
-0.005
-0.004
-0.009
-0.010
-0.010
-0.010
-0.008
-0.006
-0.005
-0.002
0.
0.
0.
0.
0.
0.
0.
0.
0.
0.
0.
0.
0.
0.
0.
0.
0.
0.
0.
0.
0.
0.
0.
0.
0.
0.
0.
-0.001
-0.002
-0.003
-0.007
-0.011
-0.015
-0.020
-0.020
-0.017
-0.015
-0.010
-0.009
-0.006
-0.002
0.
0.
0.
0.
0.
0.
0.
0.
0.
0.
0.
0.
0.
0.
0.
0.
0.
0.
0.
0.
0.
0.
0.
0.
0.
0.
-0.002
-0.003
-0.008
-0.012
-0.016
-0.023
-0.027
-0.030
-0.029
-0.029
-0.025
-0.022
-0.017
-0.010
-0.004
0.
0.
0.
0.
0.
0.
0.
0.
0.
0.
0.
0.
0.
0.
0.
0.
0.
0.
0.
0.
0.
0.
0.
0.
0.
-0.002
-0.004
-0.011
-0.018
-0.031
-0.043
-0.051
-0.057
-0.059
-0.062
-0.064
-0.058
-0.044
-0.031
-0.019
-0.008
-0.004
0.000
0.
0.
0.
0.
0.
0.
0.
0.
0.
0.
0.
0.
0.
0.
0.
0.
0.
0.
0.
0.
0.
0.
-0.001
-0.003
-0.010
-0.024
-0.047
-0.079
-0.110
-0.130
-0.140
-0.147
-0.146
-0.130
-0.112
-0.093
-0.065
-0.035
-0.017
-0.009
-0.004
0.
0.
0.
0.
0.
0.
0.
0.
0.
0.
0.
0.
0.
0.
0.
0.
0.
0.
0.
0.
0.
0.
-0.002
-0.008
-0.023
-0.052
-0.103
-0.151
-0.184
-0.208
-0.237
-0.254
-0.185
0.884
1.482
0.004
-0.113
-0.069
-0.034
-0.016
-0.007
-0.002
0.
0.
0.
0.
0.
0.
0.
0.
0.
0.
0.
0.
0.
0.
0.
0.
0.
0.
0.
0.
0.
-0.004
-0.015
-0.041
-0.094
-0.144
0.025
1.101
2.222
1.521
4.819
4.406
517.082
1487.450
12.131
-0.116
-0.122
-0.057
-0.024
-0.011
-0.004
0.
0.
0.
0.
0.
0.
0.
0.
0.
0.
0.
0.
0.
0.
0.
0.
0.
0.
0.
0.
-0.003
-0.009
-0.023
-0.064
-0.125
0.516
21.853
81.840
187.933
205.209
4855.096
295.641
80671.727
100246.445
104.285
0.077
-0.156
-0.083
-0.035
-0.013
-0.005
0.
0.
0.
0.
0.
0.
0.
0.
0.
0.
0.
0.
0.
0.
0.
0.
0.
0.
-0.001
-0.001
-0.004
-0.012
-0.032
-0.085
-0.155
3.433
373.205
804.023
6563.428
37278.465
100171.258
13442.868
19101.234
17748.725
114.857
1.354
-0.173
-0.103
-0.049
-0.017
-0.007
0.000
0.
0.
0.
0.
0.
0.
0.
0.
0.
0.
0.
0.
0.
0.
0.
0.
-0.001
-0.001
-0.002
-0.004
-0.014
-0.038
-0.096
-0.190
0.760
36.914
109.089
75961.625
100434.820
14322.605
1817.225
917.211
1625.505
622.695
3.999
-0.170
-0.108
-0.052
-0.025
-0.010
-0.001
0.
0.
0.
0.
0.
0.
0.
0.
0.
0.
0.
0.
0.
0.
0.
0.
-0.001
-0.001
-0.002
-0.004
-0.015
-0.040
-0.102
-0.198
2.245
867.349
11015.451
1241.705
9675.056
130.557
22.472
10.074
28.928
20.659
0.350
-0.184
-0.110
-0.060
-0.032
-0.014
-0.004
-0.002
-0.002
0.
0.
0.
0.
0.
0.
0.
0.
0.
0.
0.
0.
0.
-0.001
-0.001
-0.001
-0.002
-0.004
-0.013
-0.041
-0.096
-0.185
4.708
6431.202
100961.492
18882.479
545.080
18.428
-0.354
-0.358
-0.262
-0.270
-0.303
-0.201
-0.113
-0.066
-0.038
-0.019
-0.010
-0.003
-0.002
-0.002
0.
0.
0.
0.
0.
0.
0.
0.
0.
0.
0.
0.
0.
-0.001
-0.001
-0.001
-0.004
-0.011
-0.037
-0.083
-0.169
0.224
34.376
198.164
466.374
371.462
38.310
0.054
0.160
-0.198
-0.384
-0.303
-0.195
-0.121
-0.073
-0.046
-0.025
-0.014
-0.008
-0.003
-0.002
0.
0.
0.
0.
0.
0.
0.
0.
0.
0.
0.
0.
0.
-0.001
0.000
0.000
-0.002
-0.010
-0.031
-0.067
-0.146
-0.248
-0.050
9.244
1164.799
100016.414
1042.091
2.876
-0.369
-0.415
-0.317
-0.218
-0.183
-0.124
-0.082
-0.048
-0.031
-0.018
-0.011
-0.004
-0.002
0.
0.
0.
0.
0.
0.
0.
0.
0.
0.
0.
0.
0.
0.
0.000
0.000
-0.001
-0.008
-0.024
-0.050
-0.108
-0.213
-0.286
2.817
312.112
5575.781
372.430
17.440
-0.130
-0.628
-0.275
-0.096
-0.158
-0.123
-0.085
-0.051
-0.034
-0.023
-0.012
-0.004
-0.002
-0.001
0.
0.
0.
0.
0.
0.
0.
0.
0.
0.
0.
0.
0.
0.
0.000
-0.001
-0.006
-0.022
-0.038
-0.076
-0.152
-0.232
1.530
181.794
6447.832
100117.594
1397.199
12.980
-0.371
-0.379
-0.207
-0.168
-0.121
-0.083
-0.056
-0.037
-0.022
-0.013
-0.004
-0.002
0.
0.
0.
0.
0.
0.
0.
0.
0.
0.
0.
0.
0.
0.
0.
0.
-0.002
-0.005
-0.017
-0.030
-0.053
-0.105
-0.184
0.011
15.627
4467.760
100076.852
3206.214
97.185
0.427
-0.344
-0.248
-0.171
-0.119
-0.079
-0.053
-0.037
-0.023
-0.010
-0.003
-0.002
0.
0.
0.
0.
0.
0.
0.
0.
0.
0.
0.
0.
0.
0.
0.
0.
-0.001
-0.003
-0.010
-0.020
-0.038
-0.070
-0.142
-0.381
-0.026
54.456
195.209
237.144
41.535
0.737
-0.297
-0.246
-0.165
-0.112
-0.076
-0.051
-0.033
-0.023
-0.008
-0.004
-0.001
0.
0.
0.
0.
0.
0.
0.
0.
0.
0.
0.
0.
0.
0.
0.
0.000
-0.001
-0.003
-0.006
-0.014
-0.023
-0.043
-0.098
-0.407
-0.318
3058.141
928.531
132.088
15.776
0.434
-0.259
-0.221
-0.159
-0.109
-0.071
-0.046
-0.030
-0.020
-0.007
-0.003
0.
0.
0.
0.
0.
0.
0.
0.
0.
0.
0.
0.
0.
0.
0.
0.
0.000
-0.001
-0.001
-0.001
-0.007
-0.013
-0.024
-0.055
-0.168
-0.288
6.389
85.567
20.679
0.878
-0.178
-0.226
-0.188
-0.145
-0.104
-0.070
-0.043
-0.028
-0.015
-0.006
-0.002
0.
0.
0.
0.
0.
0.
0.
0.
0.
0.
0.
0.
0.
0.
0.
0.
0.000
-0.001
-0.001
0.000
0.000
-0.005
-0.014
-0.028
-0.065
-0.109
0.040
0.739
0.189
-0.183
-0.198
-0.186
-0.151
-0.126
-0.092
-0.060
-0.038
-0.023
-0.012
-0.007
-0.003
0.
0.
0.
0.
0.
0.
0.
0.
0.
0.
0.
0.
0.
0.
0.
0.
0.
0.001
0.001
0.001
0.001
0.001
-0.006
-0.012
-0.026
-0.054
-0.099
-0.193
-0.186
-0.145
-0.128
-0.121
-0.112
-0.097
-0.072
-0.047
-0.030
-0.018
-0.010
-0.006
0.
0.
0.
0.
0.
0.
0.
0.
0.
0.
0.
0.
0.
0.
0.
0.
0.
0.
0.
0.001
0.000
0.001
0.001
0.000
-0.005
-0.011
-0.021
-0.038
-0.056
-0.063
-0.059
-0.061
-0.066
-0.067
-0.059
-0.044
-0.032
-0.022
-0.013
-0.009
-0.004
0.
0.
0.
0.
0.
0.
0.
0.
0.
0.
0.
0.
0.
0.
0.
0.
0.
0.
0.
0.
0.001
0.001
0.001
0.001
0.000
-0.001
-0.007
-0.012
-0.016
-0.020
-0.023
-0.027
-0.032
-0.035
-0.033
-0.026
-0.020
-0.014
-0.010
-0.007
-0.002
0.
0.
0.
0.
0.
0.
0.
0.
0.
0.
0.
0.
0.
0.
0.
0.
0.
0.
0.
0.
0.
0.
0.
0.000
0.000
0.002
0.
-0.001
-0.003
-0.005
-0.009
-0.011
-0.016
-0.017
-0.016
-0.014
-0.012
-0.009
-0.007
-0.002
0.
0.
0.
0.
0.
0.
0.
0.
0.
0.
0.
0.
0.
0.
0.
0.
0.
0.
0.
0.
0.
0.
0.
0.
0.
0.001
0.001
0.002
0.002
0.001
0.000
-0.001
-0.005
-0.006
-0.006
-0.007
-0.007
-0.006
-0.005
-0.002
0.
0.
0.
0.
0.
0.
0.
0.
0.
0.
0.
0.
0.
0.
0.
0.
0.
0.
0.
0.
0.
0.
0.
0.
0.
0.
0.
0.001
0.001
0.002
0.001
0.001
0.001
0.000
-0.001
-0.003
-0.004
-0.004
-0.004
-0.002
0.
0.
0.
0.
0.
0.
0.
0.
0.
0.
0.
0.
0.
0.
0.
0.
0.
0.
0.
0.
0.
0.
0.
0.
0.
0.
0.
0.
0.
0.
0.
0.001
0.001
0.001
0.001
0.001
0.
0.
0.
0.
0.
0.
0.
0.
0.
0.
0.
0.
0.
0.
0.
0.
0.
0.
0.
0.
0.
0.
0.
0.
0.
0.
0.
0.
0.
0.
0.
0.
0.
0.
0.
0.
0.
0.
0.
0.
0.
0.
0.
0.
0.
0.
0.
0.
0.
0.
0.
0.
0.
0.
0.
0.
0.
0.
0.
0.
0.
0.
0.
0.
0.
0.
0.
0.
0.
0.
0.
0.
0.
0.
0.
0.
0.
0.
0.
0.
0.
0.
0.
0.
0.
0.
0.
0.
0.
0.
0.
0.
0.
0.
0.
0.
0.
0.
0.
0.
0.
0.
0.
0.
0.
0.
0.
0.
0.
0.
0.
0.
0.
0.
0.
0.
0.
0.
0.
0.
0.
0.
0.
0.
0.
0.
0.
0.
0.
0.
0.
0.
0.
0.
0.
0.
0.
0.
0.
0.
0.
0.
0.
0.
0.
0.
0.
0.
0.
0.
0.
0.
0.
0.
0.
0.
0.
0.
0.
0.
0.
0.
0.
0.
0.
0.
0.
0.
0.
0.
0.
0.
0.
0.
0.
0.
0.
0.
0.
0.
0.
0.
0.
0.
0.
0.
0.
0.
0.
0.
0.
0.
0.
0.
0.
0.
0.
0.
0.
0.
0.
0.
0.
0.
0.
0.
0.
0.
0.
0.
0.
0.
0.
0.
0.
0.
0.
0.
0.
0.
0.
0.
0.
0.
0.
0.
0.
0.
0.
0.
0.
0.
0.
0.
0.
0.
0.
0.
0.
0.
0.
0.
0.
0.
0.
0.
0.
0.
0.
0.
0.
0.
0.
0.
0.
0.
0.
0.
0.
0.
0.
0.
0.
0.
0.
0.
0.
0.
0.
0.
0.
0.
0.
0.
0.
0.
0.
0.
0.
0.
0.
0.
0.
0.
0.
0.
0.
0.
0.
0.
0.
0.
0.
0.
0.
0.
0.
0.
0.
0.
0.
0.
0.
0.
0.
0.
0.
0.
0.
0.
0.
0.
0.
0.
0.
0.
0.
0.
0.
0.
0.
0.
0.
0.
0.
0.
0.
0.
0.
0.
0.
0.
0.
0.
0.
0.
0.
0.
0.
0.
0.
0.
0.
0.
0.
0.
0.
0.
0.
0.
0.
0.
0.
0.
0.
0.
0.
0.
0.
0.
0.
0.
0.
0.
0.
0.
0.
0.
0.
0.
0.
0.
0.
0.
0.
0.
0.
0.
0.
0.
0.
0.
0.
0.
0.
0.
0.
0.
0.
0.
0.
0.
0.
0.
0.
0.
0.
0.
0.
0.
0.
0.
0.
0.
0.
0.
0.
0.
0.
0.
0.
0.
0.
0.
0.
0.
0.
0.
0.
0.
0.
0.
0.
0.
0.
0.
0.
0.
0.
0.
0.
0.
0.
0.
0.
0.
0.
0.
0.
0.
0.
0.
0.
0.
0.
0.
0.
0.
0.
0.
0.
0.
0.
0.
0.
0.
0.
0.
0.
0.
0.
0.
0.
0.
0.
0.
0.
0.
0.
0.
0.
0.
0.
0.
0.
0.
0.
0.
0.
0.
0.
0.
0.
0.
0.
0.
0.
0.
0.
0.
0.
0.
0.
0.
0.
0.
0.
0.
0.
0.
0.
0.
0.
0.
0.
0.
0.
0.
0.
0.
0.
0.
0.
0.
0.
0.
0.
0.
0.
0.
0.
0.
0.
0.
0.
0.
0.
0.
0.
0.
0.
0.
0.
0.
0.
0.
0.
0.
0.
0.
0.
0.
0.
0.
0.
0.
0.
0.
0.
0.
0.
0.
0.
0.
0.
0.
0.
0.
0.
0.
0.
0.
0.
0.
0.
0.
0.
0.
0.
0.
0.
0.
0.
0.
0.
0.
0.
0.
0.
0.
0.
0.
0.
0.
0.
0.
0.
0.
0.
0.
0.
0.
0.
0.
0.
0.
0.
0.
0.
0.
0.
0.
0.
0.
0.
0.
0.
0.
0.
0.
0.
0.
0.
0.
0.
0.
0.
0.
0.
0.
0.
0.
0.
0.
0.
0.
0.
0.
0.
0.
0.
0.
0.
0.
0.
0.
0.
0.
0.
0.
0.
0.
0.
0.
0.
0.
0.
0.
0.
0.
0.
0.
0.
0.
0.
0.
0.
0.
0.
0.
0.
0.
0.
0.
0.
0.
0.
0.
0.
0.
0.
0.
0.
0.
0.
0.
0.
0.
0.
0.
0.
0.
0.
0.
0.
0.
0.
0.
0.
0.
0.
0.
0.
0.
0.
0.
0.
0.
0.
0.
0.
0.
0.
0.
0.
0.
0.
0.
0.
0.
0.
0.
0.
0.
0.
0.
0.
0.
0.
0.
0.
0.
0.
0.
0.
0.
0.
0.
0.
0.
0.
0.
0.
0.
0.
0.
0.
0.
0.
0.
0.
0.
0.
0.
0.
0.
0.
0.
0.
0.
0.
0.
0.
0.
0.
0.
0.
0.
0.
0.
0.
0.
0.
0.
0.
0.
0.
0.
0.
0.
0.
0.
0.
0.
0.
0.
0.
0.
0.
0.
0.
0.
0.
0.
0.
0.
0.
0.
0.
0.
0.
0.
0.
0.
0.
0.
0.
0.
0.
0.
0.
0.
0.
0.
0.
0.
0.
0.
0.
0.
0.
0.
0.
0.
0.
0.
0.
0.
0.
0.
0.
0.
0.
0.
0.
0.
0.
0.
0.
0.
0.
0.
0.
0.
0.
0.
0.
0.
0.
0.
0.
0.
0.
0.
0.
0.
0.
0.
0.
0.
0.
0.
0.
0.
0.
0.
0.
0.
0.
0.
0.
0.
0.
0.
0.
0.
0.
0.
0.
0.
0.
0.
0.
0.
0.
0.
0.
0.
0.
0.
0.
0.
0.
0.
0.
0.
0.
0.
0.
0.
0.
0.
0.
0.
0.
0.
0.
0.
0.
0.
0.
0.
0.
0.
0.
0.
0.
0.
0.
0.
0.
0.
0.
0.
0.
0.
0.
0.
0.
0.
0.
0.
0.
0.
0.
0.
0.
0.
0.
0.
0.
0.
0.
0.
0.
0.
0.
0.
0.
0.
0.
0.
0.
0.
0.
0.
0.
0.
0.
0.
0.
0.
0.
0.
0.
0.
0.
0.
0.
0.
0.
0.
0.
0.
0.
0.
0.
0.
0.
0.
0.
0.
0.
0.
0.
0.
0.
0.
0.
0.
0.
0.
0.
0.
0.
0.
0.
0.
0.
0.
0.
0.
0.
0.
0.
0.
0.
0.
0.
0.
0.
0.
0.
0.
0.
0.
0.
0.
0.
0.
0.
0.
0.
0.
0.
0.
0.
0.
0.
0.
0.
0.
0.
0.
0.
0.
0.
0.
0.
0.
0.
0.
0.
0.
0.
0.
0.
0.
0.
0.
0.
0.
0.
0.
0.
0.
0.
0.
0.
0.
0.
0.
0.
0.
0.
0.
0.
0.
0.
0.
0.
0.
0.
0.
0.
0.
0.
0.
0.
0.
0.
0.
0.
0.
0.
0.
0.
0.
0.
0.
0.
0.
0.
0.
0.
0.
0.
0.
0.
0.
0.
0.
0.
0.
0.
0.
0.
0.
0.
0.
0.
0.
0.
0.
0.
0.
0.
0.
0.
0.
0.
0.
0.
0.
0.
0.
0.
0.
0.
0.
0.
0.
0.
0.
0.
0.
0.
0.
0.
0.
0.
0.
0.
0.
0.
0.
0.
0.
0.
0.
0.
0.
0.
0.
0.
0.
0.
0.
0.
0.
0.
0.
0.
0.
0.
0.
0.
0.
0.
0.
0.
0.
0.
0.
0.
0.
0.
0.
0.
0.
0.
0.
0.
0.
0.
0.
0.
0.
0.
0.
0.
-0.001
-0.001
-0.001
-0.003
-0.002
-0.004
-0.004
-0.003
-0.002
0.
0.
0.
0.
0.
0.
0.
0.
0.
0.
0.
0.
0.
0.
0.
0.
0.
0.
0.
0.
0.
0.
0.
0.
0.
0.
0.
0.
0.
0.
0.
-0.001
-0.001
-0.003
-0.003
-0.007
-0.008
-0.008
-0.008
-0.006
-0.005
-0.004
-0.001
0.
0.
0.
0.
0.
0.
0.
0.
0.
0.
0.
0.
0.
0.
0.
0.
0.
0.
0.
0.
0.
0.
0.
0.
0.
0.
0.
0.
-0.001
-0.001
-0.001
-0.008
-0.011
-0.012
-0.013
-0.013
-0.011
-0.010
-0.007
-0.005
-0.002
-0.001
0.
0.
0.
0.
0.
0.
0.
0.
0.
0.
0.
0.
0.
0.
0.
0.
0.
0.
0.
0.
0.
0.
0.
0.
0.
0.
0.
-0.001
-0.001
-0.006
-0.010
-0.014
-0.017
-0.019
-0.018
-0.018
-0.015
-0.012
-0.007
-0.005
-0.002
0.
0.
0.
0.
0.
0.
0.
0.
0.
0.
0.
0.
0.
0.
0.
0.
0.
0.
0.
0.
0.
0.
0.
0.
0.
0.
0.
-0.001
-0.004
-0.010
-0.014
-0.018
-0.020
-0.023
-0.023
-0.022
-0.019
-0.015
-0.009
-0.006
-0.002
-0.001
0.
0.
0.
0.
0.
0.
0.
0.
0.
0.
0.
0.
0.
0.
0.
0.
0.
0.
0.
0.
0.
0.
0.
0.
0.
0.
-0.002
-0.004
-0.012
-0.018
-0.020
-0.024
-0.025
-0.025
-0.025
-0.021
-0.017
-0.011
-0.007
-0.003
-0.002
0.
0.
0.
0.
0.
0.
0.
0.
0.
0.
0.
0.
0.
0.
0.
0.
0.
0.
0.
0.
0.
0.
0.
0.
0.000
-0.002
-0.003
-0.007
-0.017
-0.024
-0.031
-0.034
-0.035
-0.032
-0.031
-0.024
-0.019
-0.014
-0.007
-0.003
-0.002
0.
0.
0.
0.
0.
0.
0.
0.
0.
0.
0.
0.
0.
0.
0.
0.
0.
0.
0.
0.
0.
0.
0.
0.000
-0.002
-0.004
-0.010
-0.017
-0.026
-0.038
-0.044
-0.046
-0.046
-0.045
-0.043
-0.036
-0.029
-0.020
-0.013
-0.005
-0.002
0.
0.
0.
0.
0.
0.
0.
0.
0.
0.
0.
0.
0.
0.
0.
0.
0.
0.
0.
0.
0.
0.
0.
-0.002
-0.004
-0.012
-0.022
-0.038
-0.059
-0.072
-0.077
-0.081
-0.080
-0.078
-0.072
-0.061
-0.046
-0.033
-0.021
-0.011
-0.004
0.
0.
0.
0.
0.
0.
0.
0.
0.
0.
0.
0.
0.
0.
0.
0.
0.
0.
0.
0.
0.
0.
-0.002
-0.004
-0.011
-0.028
-0.057
-0.097
-0.127
-0.150
-0.165
-0.176
-0.176
-0.156
-0.133
-0.117
-0.087
-0.052
-0.032
-0.018
-0.009
-0.004
0.
0.
0.
0.
0.
0.
0.
0.
0.
0.
0.
0.
0.
0.
0.
0.
0.
0.
0.
0.
0.
-0.003
-0.009
-0.027
-0.062
-0.121
-0.153
-0.065
0.233
-0.155
-0.289
-0.250
0.362
0.646
-0.100
-0.148
-0.094
-0.053
-0.028
-0.014
-0.007
0.
0.
0.
0.
0.
0.
0.
0.
0.
0.
0.
0.
0.
0.
0.
0.
0.
0.
0.
-0.001
-0.002
-0.007
-0.020
-0.049
-0.107
-0.114
1.038
16.079
101.758
11.912
2.117
2.493
125.072
269.268
5.367
-0.175
-0.154
-0.079
-0.040
-0.020
-0.011
-0.003
0.
0.
0.
0.
0.
0.
0.
0.
0.
0.
0.
0.
0.
0.
0.
0.
-0.001
-0.001
-0.001
-0.006
-0.013
-0.029
-0.076
-0.133
4.243
524.481
2560.066
18772.840
270.072
569.817
185.325
5217.878
22616.918
50.574
0.097
-0.197
-0.116
-0.057
-0.024
-0.015
-0.004
0.
0.
0.
0.
0.
0.
0.
0.
0.
0.
0.
0.
0.
0.
0.
-0.001
-0.001
-0.001
-0.003
-0.007
-0.016
-0.039
-0.098
-0.115
35.499
100029.336
200018.859
101482.070
6890.287
68888.289
101111.555
104950.406
103362.133
2109.354
7.456
-0.209
-0.143
-0.068
-0.037
-0.017
-0.005
0.
0.
0.
0.
0.
0.
0.
0.
0.
0.
0.
0.
0.
0.
-0.001
-0.001
-0.002
-0.003
-0.006
-0.010
-0.021
-0.044
-0.114
-0.206
6.179
1244.982
2214.048
13299.445
101734.945
3206.382
100131.680
14947.205
105838.344
100029.172
30.893
-0.192
-0.160
-0.083
-0.050
-0.024
-0.009
-0.002
-0.002
0.
0.
0.
0.
0.
0.
0.
0.
0.
0.
0.
0.
-0.001
-0.001
-0.003
-0.004
-0.007
-0.011
-0.025
-0.049
-0.121
-0.238
1.725
479.758
5044.053
27847.768
101043.367
42662.059
249.771
58.564
410.082
289.308
2.640
-0.270
-0.168
-0.093
-0.056
-0.031
-0.017
-0.006
-0.003
-0.002
0.
0.
0.
0.
0.
0.
0.
0.
0.
0.
0.
-0.001
-0.001
-0.003
-0.004
-0.007
-0.011
-0.024
-0.051
-0.116
-0.232
3.579
2896.394
130385.484
100795.094
11894.839
7669.744
4.431
40.463
9.667
0.225
-0.402
-0.300
-0.180
-0.106
-0.068
-0.043
-0.026
-0.012
-0.007
-0.003
-0.002
0.
0.
0.
0.
0.
0.
0.
0.
0.
0.
-0.001
-0.001
-0.003
-0.004
-0.005
-0.012
-0.024
-0.048
-0.103
-0.215
0.060
28.769
1293.949
106496.602
4741.073
96.080
22.159
727.488
85.822
0.698
-0.103
-0.253
-0.190
-0.127
-0.085
-0.058
-0.034
-0.021
-0.011
-0.004
-0.002
0.000
0.
0.
0.
0.
0.
0.
0.
0.
0.
-0.001
-0.001
-0.003
-0.004
-0.006
-0.008
-0.021
-0.045
-0.087
-0.183
-0.307
1.187
254.648
26526.867
101011.000
5327.658
9.083
41.964
12.627
7.037
9.756
0.819
-0.183
-0.143
-0.100
-0.072
-0.046
-0.027
-0.014
-0.005
-0.003
0.
0.
0.
0.
0.
0.
0.
0.
0.
0.
0.
-0.001
0.000
-0.002
-0.005
-0.009
-0.017
-0.036
-0.068
-0.133
-0.258
-0.234
11.490
2917.786
148440.125
1740.384
15.545
1.556
4.255
25.760
42.581
2.998
-0.154
-0.155
-0.110
-0.079
-0.052
-0.032
-0.016
-0.007
-0.003
-0.001
0.
0.
0.
0.
0.
0.
0.
0.
0.
0.
0.
0.000
-0.001
-0.005
-0.006
-0.016
-0.031
-0.053
-0.096
-0.186
-0.250
8.328
9349.023
100908.578
38752.266
3930.865
48377.684
4.205
4.537
7.206
0.609
-0.197
-0.152
-0.107
-0.076
-0.052
-0.030
-0.014
-0.005
-0.003
0.
0.
0.
0.
0.
0.
0.
0.
0.
0.
0.
0.
0.000
0.000
-0.003
-0.005
-0.010
-0.024
-0.039
-0.070
-0.126
-0.219
0.733
75.271
1562.784
42046.293
100922.875
11306.961
4.896
-0.438
-0.245
-0.272
-0.211
-0.150
-0.100
-0.069
-0.047
-0.028
-0.013
-0.004
-0.002
0.000
0.
0.
0.
0.
0.
0.
0.
0.
0.
0.
0.
0.000
-0.001
-0.003
-0.005
-0.007
-0.017
-0.031
-0.050
-0.090
-0.167
-0.380
0.441
291.017
1925.724
105553.156
5615.885
34.097
0.033
-0.413
-0.306
-0.229
-0.149
-0.095
-0.064
-0.040
-0.022
-0.007
-0.003
-0.002
0.
0.
0.
0.
0.
0.
0.
0.
0.
0.
0.
0.
0.000
-0.001
-0.002
-0.005
-0.007
-0.012
-0.022
-0.035
-0.061
-0.123
-0.390
1.632
100803.883
106934.320
48629.281
1489.492
60.587
0.389
-0.264
-0.272
-0.226
-0.154
-0.096
-0.056
-0.036
-0.020
-0.007
-0.002
0.000
0.
0.
0.
0.
0.
0.
0.
0.
0.
0.
0.
0.
0.000
-0.001
-0.001
-0.004
-0.005
-0.006
-0.013
-0.024
-0.039
-0.072
-0.168
0.206
109.277
63459.988
1259.740
19.270
3.056
-0.101
0.100
-0.158
-0.203
-0.154
-0.092
-0.053
-0.030
-0.016
-0.007
0.
0.
0.
0.
0.
0.
0.
0.
0.
0.
0.
0.
0.
0.
0.001
0.001
-0.001
-0.002
-0.002
-0.004
-0.009
-0.013
-0.024
-0.039
-0.078
-0.114
0.800
147.725
7.205
-0.160
-0.348
-0.242
-0.083
-0.178
-0.176
-0.132
-0.080
-0.044
-0.023
-0.010
-0.005
0.
0.
0.
0.
0.
0.
0.
0.
0.
0.
0.
0.
0.
0.
0.000
0.000
-0.001
0.000
-0.001
-0.002
-0.004
-0.003
-0.011
-0.021
-0.037
-0.083
-0.298
-0.520
-0.553
-0.283
-0.256
-0.210
-0.188
-0.173
-0.151
-0.104
-0.062
-0.036
-0.019
-0.010
-0.004
0.
0.
0.
0.
0.
0.
0.
0.
0.
0.
0.
0.
0.
0.
0.
0.001
0.000
-0.001
-0.001
-0.001
-0.001
-0.001
-0.003
-0.012
-0.018
-0.031
-0.070
-0.121
-0.127
-0.117
-0.131
-0.145
-0.143
-0.132
-0.107
-0.069
-0.043
-0.024
-0.013
-0.008
-0.004
0.
0.
0.
0.
0.
0.
0.
0.
0.
0.
0.
0.
0.
0.
0.
0.
0.000
0.001
0.000
0.001
0.001
-0.001
-0.001
-0.001
-0.005
-0.011
-0.018
-0.027
-0.037
-0.047
-0.061
-0.075
-0.081
-0.074
-0.055
-0.039
-0.027
-0.016
-0.010
-0.005
-0.002
0.
0.
0.
0.
0.
0.
0.
0.
0.
0.
0.
0.
0.
0.
0.
0.
0.
0.
0.001
0.001
0.001
0.001
0.001
0.001
0.001
-0.001
-0.004
-0.006
-0.014
-0.019
-0.027
-0.034
-0.037
-0.034
-0.028
-0.020
-0.015
-0.010
-0.007
-0.002
0.
0.
0.
0.
0.
0.
0.
0.
0.
0.
0.
0.
0.
0.
0.
0.
0.
0.
0.
0.
0.
0.
0.
0.000
0.002
0.001
0.002
0.001
-0.002
-0.003
-0.007
-0.011
-0.013
-0.014
-0.015
-0.012
-0.012
-0.009
-0.005
-0.002
0.
0.
0.
0.
0.
0.
0.
0.
0.
0.
0.
0.
0.
0.
0.
0.
0.
0.
0.
0.
0.
0.
0.
0.
0.
0.
0.002
0.001
0.001
0.002
0.001
0.001
-0.002
-0.003
-0.006
-0.005
-0.005
-0.005
-0.004
-0.002
0.
0.
0.
0.
0.
0.
0.
0.
0.
0.
0.
0.
0.
0.
0.
0.
0.
0.
0.
0.
0.
0.
0.
0.
0.
0.
0.
0.
0.001
0.002
0.001
0.002
0.001
0.000
-0.001
-0.001
-0.003
-0.003
0.
0.
0.
0.
0.
0.
0.
0.
0.
0.
0.
0.
0.
0.
0.
0.
0.
0.
0.
0.
0.
0.
0.
0.
0.
0.
0.
0.
0.
0.
0.
0.
0.
0.001
0.001
0.001
0.001
0.001
0.
0.
0.
0.
0.
0.
0.
0.
0.
0.
0.
0.
0.
0.
0.
0.
0.
0.
0.
0.
0.
0.
0.
0.
0.
0.
0.
0.
0.
0.
0.
0.
0.
0.
0.
0.
0.
0.
0.
0.
0.
0.
0.
0.
0.
0.
0.
0.
0.
0.
0.
0.
0.
0.
0.
0.
0.
0.
0.
0.
0.
0.
0.
0.
0.
0.
0.
0.
0.
0.
0.
0.
0.
0.
0.
0.
0.
0.
0.
0.
0.
0.
0.
0.
0.
0.
0.
0.
0.
0.
0.
0.
0.
0.
0.
0.
0.
0.
0.
0.
0.
0.
0.
0.
0.
0.
0.
0.
0.
0.
0.
0.
0.
0.
0.
0.
0.
0.
0.
0.
0.
0.
0.
0.
0.
0.
0.
0.
0.
0.
0.
0.
0.
0.
0.
0.
0.
0.
0.
0.
0.
0.
0.
0.
0.
0.
0.
0.
0.
0.
0.
0.
0.
0.
0.
0.
0.
0.
0.
0.
0.
0.
0.
0.
0.
0.
0.
0.
0.
0.
0.
0.
0.
0.
0.
0.
0.
0.
0.
0.
0.
0.
0.
0.
0.
0.
0.
0.
0.
0.
0.
0.
0.
0.
0.
0.
0.
0.
0.
0.
0.
0.
0.
0.
0.
0.
0.
0.
0.
0.
0.
0.
0.
0.
0.
0.
0.
0.
0.
0.
0.
0.
0.
0.
0.
0.
0.
0.
0.
0.
0.
0.
0.
0.
0.
0.
0.
0.
0.
0.
0.
0.
0.
0.
0.
0.
0.
0.
0.
0.
0.
0.
0.
0.
0.
0.
0.
0.
0.
0.
0.
0.
0.
0.
0.
0.
0.
0.
0.
0.
0.
0.
0.
0.
0.
0.
0.
0.
0.
0.
0.
0.
0.
0.
0.
0.
0.
0.
0.
0.
0.
0.
0.
0.
0.
0.
0.
0.
0.
0.
0.
0.
0.
0.
0.
0.
0.
0.
0.
0.
0.
0.
0.
0.
0.
0.
0.
0.
0.
0.
0.
0.
0.
0.
0.
0.
0.
0.
0.
0.
0.
0.
0.
0.
0.
0.
0.
0.
0.
0.
0.
0.
0.
0.
0.
0.
0.
0.
0.
0.
0.
0.
0.
0.
0.
0.
0.
0.
0.
0.
0.
0.
0.
0.
0.
0.
0.
0.
0.
0.
0.
0.
0.
0.
0.
0.
0.
0.
0.
0.
0.
0.
0.
0.
0.
0.
0.
0.
0.
0.
0.
0.
0.
0.
0.
0.
0.
0.
0.
0.
0.
0.
0.
0.
0.
0.
0.
0.
0.
0.
0.
0.
0.
0.
0.
0.
0.
0.
0.
0.
0.
0.
0.
0.
0.
0.
0.
0.
0.
0.
0.
0.
0.
0.
0.
0.
0.
0.
0.
0.
0.
0.
0.
0.
0.
0.
0.
0.
0.
0.
0.
0.
0.
0.
0.
0.
0.
0.
0.
0.
0.
0.
0.
0.
0.
0.
0.
0.
0.
0.
0.
0.
0.
0.
0.
0.
0.
0.
0.
0.
0.
0.
0.
0.
0.
0.
0.
0.
0.
0.
0.
0.
0.
0.
0.
0.
0.
0.
0.
0.
0.
0.
0.
0.
0.
0.
0.
0.
0.
0.
0.
0.
0.
0.
0.
0.
0.
0.
0.
0.
0.
0.
0.
0.
0.
0.
0.
0.
0.
0.
0.
0.
0.
0.
0.
0.
0.
0.
0.
0.
0.
0.
0.
0.
0.
0.
0.
0.
0.
0.
0.
0.
0.
0.
0.
0.
0.
0.
0.
0.
0.
0.
0.
0.
0.
0.
0.
0.
0.
0.
0.
0.
0.
0.
0.
0.
0.
0.
0.
0.
0.
0.
0.
0.
0.
0.
0.
0.
0.
0.
0.
0.
0.
0.
0.
0.
0.
0.
0.
0.
0.
0.
0.
0.
0.
0.
0.
0.
0.
0.
0.
0.
0.
0.
0.
0.
0.
0.
0.
0.
0.
0.
0.
0.
0.
0.
0.
0.
0.
0.
0.
0.
0.
0.
0.
0.
0.
0.
0.
0.
0.
0.
0.
0.
0.
0.
0.
0.
0.
0.
0.
0.
0.
0.
0.
0.
0.
0.
0.
0.
0.
0.
0.
0.
0.
0.
0.
0.
0.
0.
0.
0.
0.
0.
0.
0.
0.
0.
0.
0.
0.
0.
0.
0.
0.
0.
0.
0.
0.
0.
0.
0.
0.
0.
0.
0.
0.
0.
0.
0.
0.
0.
0.
0.
0.
0.
0.
0.
0.
0.
0.
0.
0.
0.
0.
0.
0.
0.
0.
0.
0.
0.
0.
0.
0.
0.
0.
0.
0.
0.
0.
0.
0.
0.
0.
0.
0.
0.
0.
0.
0.
0.
0.
0.
0.
0.
0.
0.
0.
0.
0.
0.
0.
0.
0.
0.
0.
0.
0.
0.
0.
0.
0.
0.
0.
0.
0.
0.
0.
0.
0.
0.
0.
0.
0.
0.
0.
0.
0.
0.
0.
0.
0.
0.
0.
0.
0.
0.
0.
0.
0.
0.
0.
0.
0.
0.
0.
0.
0.
0.
0.
0.
0.
0.
0.
0.
0.
0.
0.
0.
0.
0.
0.
0.
0.
0.
0.
0.
0.
0.
0.
0.
0.
0.
0.
0.
0.
0.
0.
0.
0.
0.
0.
0.
0.
0.
0.
0.
0.
0.
0.
0.
0.
0.
0.
0.
0.
0.
0.
0.
0.
0.
0.
0.
0.
0.
0.
0.
0.
0.
0.
0.
0.
0.
0.
0.
0.
0.
0.
0.
0.
0.
0.
0.
0.
0.
0.
0.
0.
0.
0.
0.
0.
0.
0.
0.
0.
0.
0.
0.
0.
0.
0.
0.
0.
0.
0.
0.
0.
0.
0.
0.
0.
0.
0.
0.
0.
0.
0.
0.
0.
0.
0.
0.
0.
0.
0.
0.
0.
0.
0.
0.
0.
0.
0.
0.
0.
0.
0.
0.
0.
0.
0.
0.
0.
0.
0.
0.
0.
0.
0.
0.
0.
0.
0.
0.
0.
0.
0.
0.
0.
0.
0.
0.
0.
0.
0.
0.
0.
0.
0.
0.
0.
0.
0.
0.
0.
0.
0.
0.
0.
0.
0.
0.
0.
0.
0.
0.
0.
0.
0.
0.
0.
0.
0.
0.
0.
0.
0.
0.
0.
0.
0.
0.
0.
0.
0.
0.
0.
0.
0.
0.
0.
0.
0.
0.
0.
0.
0.
0.
0.
0.
0.
0.
0.
0.
0.
0.
0.
0.
0.
0.
0.
0.
0.
0.
0.
0.
0.
0.
0.
0.
0.
0.
0.
0.
0.
0.
0.
0.
0.
0.
0.
0.
0.
0.
0.
0.
0.
0.
0.
0.
0.
0.
0.
0.
0.
0.
0.
0.
0.
0.
0.
0.
0.
0.
0.
0.
0.
0.
0.
0.
0.
0.
0.
0.
0.
0.
0.
0.
0.
0.
0.
0.
0.
0.
0.
0.
0.
0.
0.
0.
0.
0.
0.
0.
0.
0.
-0.001
-0.001
-0.001
-0.001
-0.003
-0.003
-0.004
-0.004
-0.003
-0.002
0.
0.
0.
0.
0.
0.
0.
0.
0.
0.
0.
0.
0.
0.
0.
0.
0.
0.
0.
0.
0.
0.
0.
0.
0.
0.
0.
0.
0.
0.
-0.001
-0.001
-0.001
-0.005
-0.009
-0.011
-0.010
-0.009
-0.008
-0.007
-0.005
-0.004
-0.002
0.
0.
0.
0.
0.
0.
0.
0.
0.
0.
0.
0.
0.
0.
0.
0.
0.
0.
0.
0.
0.
0.
0.
0.
0.
0.
0.
-0.001
-0.001
-0.003
-0.007
-0.011
-0.015
-0.017
-0.018
-0.017
-0.015
-0.013
-0.010
-0.006
-0.004
-0.002
0.
0.
0.
0.
0.
0.
0.
0.
0.
0.
0.
0.
0.
0.
0.
0.
0.
0.
0.
0.
0.
0.
0.
0.
0.
0.
-0.001
-0.003
-0.006
-0.012
-0.017
-0.021
-0.025
-0.027
-0.028
-0.026
-0.022
-0.017
-0.010
-0.007
-0.003
-0.001
0.
0.
0.
0.
0.
0.
0.
0.
0.
0.
0.
0.
0.
0.
0.
0.
0.
0.
0.
0.
0.
0.
0.
0.
-0.001
-0.001
-0.005
-0.011
-0.016
-0.024
-0.030
-0.035
-0.039
-0.042
-0.041
-0.034
-0.025
-0.017
-0.009
-0.005
-0.002
0.
0.
0.
0.
0.
0.
0.
0.
0.
0.
0.
0.
0.
0.
0.
0.
0.
0.
0.
0.
0.
0.
0.
0.
-0.002
-0.003
-0.008
-0.017
-0.021
-0.029
-0.036
-0.045
-0.052
-0.057
-0.057
-0.049
-0.037
-0.024
-0.013
-0.007
-0.002
0.
0.
0.
0.
0.
0.
0.
0.
0.
0.
0.
0.
0.
0.
0.
0.
0.
0.
0.
0.
0.
0.
0.
-0.001
-0.002
-0.004
-0.010
-0.018
-0.027
-0.033
-0.042
-0.052
-0.060
-0.067
-0.068
-0.062
-0.049
-0.032
-0.018
-0.008
-0.003
0.
0.
0.
0.
0.
0.
0.
0.
0.
0.
0.
0.
0.
0.
0.
0.
0.
0.
0.
0.
0.
0.
0.
-0.001
-0.002
-0.006
-0.013
-0.021
-0.034
-0.043
-0.053
-0.062
-0.069
-0.078
-0.083
-0.072
-0.059
-0.039
-0.022
-0.014
-0.005
0.
0.
0.
0.
0.
0.
0.
0.
0.
0.
0.
0.
0.
0.
0.
0.
0.
0.
0.
0.
0.
0.
0.
-0.001
-0.004
-0.007
-0.017
-0.031
-0.043
-0.054
-0.068
-0.075
-0.081
-0.087
-0.085
-0.077
-0.064
-0.045
-0.029
-0.019
-0.011
-0.002
0.
0.
0.
0.
0.
0.
0.
0.
0.
0.
0.
0.
0.
0.
0.
0.
0.
0.
0.
0.
0.
0.
-0.002
-0.006
-0.014
-0.027
-0.054
-0.078
-0.094
-0.101
-0.106
-0.112
-0.115
-0.110
-0.094
-0.073
-0.052
-0.038
-0.023
-0.015
-0.008
-0.002
0.
0.
0.
0.
0.
0.
0.
0.
0.
0.
0.
0.
0.
0.
0.
0.
0.
0.
0.
0.
-0.002
-0.004
-0.013
-0.027
-0.063
-0.111
-0.140
-0.161
-0.183
-0.191
-0.192
-0.184
-0.170
-0.146
-0.107
-0.078
-0.054
-0.033
-0.021
-0.011
-0.004
0.
0.
0.
0.
0.
0.
0.
0.
0.
0.
0.
0.
0.
0.
0.
0.
0.
-0.001
-0.001
-0.003
-0.005
-0.011
-0.028
-0.068
-0.133
-0.167
0.213
1.525
0.128
-0.311
-0.311
-0.262
-0.220
-0.216
-0.182
-0.121
-0.077
-0.047
-0.030
-0.015
-0.007
0.
0.
0.
0.
0.
0.
0.
0.
0.
0.
0.
0.
0.
0.
0.
-0.001
-0.001
-0.001
-0.003
-0.004
-0.008
-0.020
-0.053
-0.115
-0.160
0.614
80.575
2618.878
84.530
0.205
-0.107
1.395
1.981
-0.080
-0.247
-0.185
-0.112
-0.065
-0.040
-0.023
-0.008
-0.001
0.
0.
0.
0.
0.
0.
0.
0.
0.
0.
0.
0.
0.
-0.001
-0.001
-0.002
-0.005
-0.006
-0.009
-0.017
-0.035
-0.081
-0.147
1.021
55.625
2937.293
101041.930
2913.159
10.235
27.817
54.645
48.564
2.914
-0.240
-0.242
-0.155
-0.087
-0.047
-0.026
-0.014
-0.003
0.
0.
0.
0.
0.
0.
0.
0.
0.
0.
0.
0.
0.
-0.001
-0.002
-0.004
-0.006
-0.009
-0.013
-0.024
-0.049
-0.104
-0.174
7.034
1799.885
5560.955
37846.738
272.975
185.295
7039.529
1061.451
756.926
94.556
1.311
-0.277
-0.193
-0.112
-0.065
-0.033
-0.019
-0.005
-0.002
0.
0.
0.
0.
0.
0.
0.
0.
0.
0.
0.
-0.001
-0.001
-0.004
-0.005
-0.009
-0.013
-0.018
-0.033
-0.057
-0.123
-0.238
1.396
92.401
213.978
392.206
112.709
242.703
13813.208
748.970
1328.322
868.787
4.586
-0.318
-0.226
-0.129
-0.077
-0.045
-0.024
-0.011
-0.003
-0.002
0.
0.
0.
0.
0.
0.
0.
0.
0.
0.
-0.001
-0.003
-0.005
-0.008
-0.013
-0.015
-0.022
-0.037
-0.064
-0.135
-0.272
-0.280
4.842
60.578
387.809
1710.918
1890.634
52.134
17.177
33.145
24.860
0.175
-0.385
-0.250
-0.147
-0.094
-0.060
-0.037
-0.015
-0.008
-0.003
-0.002
0.
0.
0.
0.
0.
0.
0.
0.
0.
-0.001
-0.003
-0.005
-0.009
-0.013
-0.016
-0.023
-0.038
-0.068
-0.138
-0.276
-0.203
11.891
436.581
4899.914
377.213
637.061
38.079
2382.624
178.098
1.844
-0.516
-0.433
-0.275
-0.177
-0.117
-0.085
-0.055
-0.030
-0.015
-0.007
-0.003
-0.001
0.
0.
0.
0.
0.
0.
0.
0.
-0.001
-0.003
-0.005
-0.008
-0.011
-0.017
-0.022
-0.038
-0.068
-0.129
-0.261
-0.353
4.399
1373.678
100979.461
13973.511
60.377
670.695
100328.516
11737.395
28.007
4.051
0.149
-0.290
-0.218
-0.158
-0.113
-0.083
-0.049
-0.024
-0.011
-0.004
-0.002
0.
0.
0.
0.
0.
0.
0.
0.
-0.001
-0.002
-0.004
-0.005
-0.010
-0.016
-0.021
-0.033
-0.063
-0.112
-0.217
-0.358
1.296
413.380
76038.672
3005.134
82.364
43.190
2502.822
1219.944
635.275
1442.148
27.303
-0.078
-0.257
-0.187
-0.134
-0.099
-0.068
-0.032
-0.015
-0.005
-0.002
0.000
0.
0.
0.
0.
0.
0.
0.
0.
-0.001
-0.003
-0.004
-0.008
-0.011
-0.019
-0.031
-0.056
-0.091
-0.162
-0.293
-0.282
7.051
272.270
3549.171
154.204
3.339
80.297
3139.493
19113.844
100003.367
160.565
0.325
-0.283
-0.209
-0.149
-0.107
-0.076
-0.035
-0.016
-0.005
-0.002
0.000
0.
0.
0.
0.
0.
0.
0.
0.
-0.001
-0.002
-0.004
-0.008
-0.010
-0.016
-0.026
-0.049
-0.077
-0.121
-0.213
-0.314
2.571
556.090
16879.143
349.020
284.704
2706.948
127.707
363.435
819.546
18.826
-0.173
-0.296
-0.216
-0.147
-0.109
-0.073
-0.034
-0.014
-0.005
-0.002
0.000
0.
0.
0.
0.
0.
0.
0.
0.
0.
0.001
-0.002
-0.006
-0.010
-0.017
-0.025
-0.044
-0.064
-0.094
-0.151
-0.246
0.084
16.904
95.402
258.460
11466.347
961.812
37.228
1.477
1.853
-0.086
-0.383
-0.295
-0.202
-0.138
-0.092
-0.056
-0.026
-0.011
-0.004
-0.002
0.000
0.
0.
0.
0.
0.
0.
0.
0.
0.
0.000
0.000
-0.004
-0.008
-0.014
-0.022
-0.035
-0.056
-0.077
-0.111
-0.184
-0.293
-0.083
12.084
1196.015
100478.805
73020.836
101478.953
9.736
-0.679
-0.464
-0.389
-0.284
-0.183
-0.118
-0.073
-0.043
-0.021
-0.008
-0.003
-0.001
0.
0.
0.
0.
0.
0.
0.
0.
0.
0.
0.000
-0.001
-0.003
-0.007
-0.011
-0.020
-0.030
-0.043
-0.059
-0.079
-0.130
-0.240
0.212
132.989
26647.600
40449.359
102354.836
8208.498
8.142
12.527
1.470
-0.313
-0.268
-0.174
-0.105
-0.060
-0.033
-0.018
-0.005
-0.002
0.000
0.
0.
0.
0.
0.
0.
0.
0.
0.
0.
0.000
0.
-0.002
-0.006
-0.010
-0.018
-0.023
-0.032
-0.043
-0.054
-0.089
-0.147
0.023
28.609
77593.773
862.870
10158.851
263.790
29.422
289.916
17.208
-0.078
-0.229
-0.163
-0.097
-0.050
-0.028
-0.010
-0.005
0.000
0.
0.
0.
0.
0.
0.
0.
0.
0.
0.
0.
0.000
0.000
-0.002
-0.003
-0.006
-0.011
-0.016
-0.021
-0.028
-0.040
-0.059
-0.097
-0.161
0.131
160.201
10.550
0.191
-0.371
7.231
45.294
6.346
0.023
-0.188
-0.141
-0.081
-0.042
-0.021
-0.008
-0.004
0.
0.
0.
0.
0.
0.
0.
0.
0.
0.
0.
0.
0.001
0.000
-0.001
-0.002
-0.002
-0.007
-0.009
-0.013
-0.015
-0.026
-0.033
-0.052
-0.110
-0.424
-0.749
-0.800
-0.546
-0.458
0.250
1.702
0.613
-0.131
-0.167
-0.110
-0.062
-0.031
-0.014
-0.006
-0.003
0.
0.
0.
0.
0.
0.
0.
0.
0.
0.
0.
0.
0.
0.000
0.001
-0.001
-0.001
-0.001
-0.004
-0.006
-0.008
-0.011
-0.019
-0.026
-0.048
-0.094
-0.172
-0.209
-0.239
-0.221
-0.168
-0.118
-0.155
-0.165
-0.123
-0.076
-0.042
-0.021
-0.011
-0.005
0.
0.
0.
0.
0.
0.
0.
0.
0.
0.
0.
0.
0.
0.
0.000
0.001
0.000
0.000
0.000
-0.002
-0.003
-0.005
-0.003
-0.009
-0.012
-0.019
-0.034
-0.053
-0.074
-0.106
-0.125
-0.133
-0.134
-0.134
-0.110
-0.074
-0.044
-0.025
-0.013
-0.008
-0.004
0.
0.
0.
0.
0.
0.
0.
0.
0.
0.
0.
0.
0.
0.
0.
0.
0.001
0.001
0.001
0.001
-0.001
-0.001
-0.002
-0.003
-0.005
-0.008
-0.013
-0.016
-0.026
-0.039
-0.054
-0.067
-0.071
-0.065
-0.051
-0.035
-0.024
-0.014
-0.009
-0.004
0.
0.
0.
0.
0.
0.
0.
0.
0.
0.
0.
0.
0.
0.
0.
0.
0.
0.
0.
0.001
0.001
0.001
0.001
0.000
0.001
0.000
0.000
0.000
-0.004
-0.010
-0.015
-0.020
-0.026
-0.025
-0.024
-0.020
-0.015
-0.012
-0.009
-0.004
-0.002
0.
0.
0.
0.
0.
0.
0.
0.
0.
0.
0.
0.
0.
0.
0.
0.
0.
0.
0.
0.
0.
0.
0.
0.
0.001
0.001
0.002
0.001
0.001
-0.001
-0.003
-0.005
-0.007
-0.008
-0.008
-0.009
-0.007
-0.005
-0.004
-0.002
0.
0.
0.
0.
0.
0.
0.
0.
0.
0.
0.
0.
0.
0.
0.
0.
0.
0.
0.
0.
0.
0.
0.
0.
0.
0.
0.001
0.001
0.002
0.002
0.002
0.000
0.000
-0.003
-0.004
-0.003
-0.004
-0.004
-0.002
0.
0.
0.
0.
0.
0.
0.
0.
0.
0.
0.
0.
0.
0.
0.
0.
0.
0.
0.
0.
0.
0.
0.
0.
0.
0.
0.
0.
0.
0.
0.001
0.002
0.001
0.001
0.001
0.001
0.001
0.
0.
0.
0.
0.
0.
0.
0.
0.
0.
0.
0.
0.
0.
0.
0.
0.
0.
0.
0.
0.
0.
0.
0.
0.
0.
0.
0.
0.
0.
0.
0.
0.
0.
0.
0.
0.
0.
0.
0.
0.
0.
0.
0.
0.
0.
0.
0.
0.
0.
0.
0.
0.
0.
0.
0.
0.
0.
0.
0.
0.
0.
0.
0.
0.
0.
0.
0.
0.
0.
0.
0.
0.
0.
0.
0.
0.
0.
0.
0.
0.
0.
0.
0.
0.
0.
0.
0.
0.
0.
0.
0.
0.
0.
0.
0.
0.
0.
0.
0.
0.
0.
0.
0.
0.
0.
0.
0.
0.
0.
0.
0.
0.
0.
0.
0.
0.
0.
0.
0.
0.
0.
0.
0.
0.
0.
0.
0.
0.
0.
0.
0.
0.
0.
0.
0.
0.
0.
0.
0.
0.
0.
0.
0.
0.
0.
0.
0.
0.
0.
0.
0.
0.
0.
0.
0.
0.
0.
0.
0.
0.
0.
0.
0.
0.
0.
0.
0.
0.
0.
0.
0.
0.
0.
0.
0.
0.
0.
0.
0.
0.
0.
0.
0.
0.
0.
0.
0.
0.
0.
0.
0.
0.
0.
0.
0.
0.
0.
0.
0.
0.
0.
0.
0.
0.
0.
0.
0.
0.
0.
0.
0.
0.
0.
0.
0.
0.
0.
0.
0.
0.
0.
0.
0.
0.
0.
0.
0.
0.
0.
0.
0.
0.
0.
0.
0.
0.
0.
0.
0.
0.
0.
0.
0.
0.
0.
0.
0.
0.
0.
0.
0.
0.
0.
0.
0.
0.
0.
0.
0.
0.
0.
0.
0.
0.
0.
0.
0.
0.
0.
0.
0.
0.
0.
0.
0.
0.
0.
0.
0.
0.
0.
0.
0.
0.
0.
0.
0.
0.
0.
0.
0.
0.
0.
0.
0.
0.
0.
0.
0.
0.
0.
0.
0.
0.
0.
0.
0.
0.
0.
0.
0.
0.
0.
0.
0.
0.
0.
0.
0.
0.
0.
0.
0.
0.
0.
0.
0.
0.
0.
0.
0.
0.
0.
0.
0.
0.
0.
0.
0.
0.
0.
0.
0.
0.
0.
0.
0.
0.
0.
0.
0.
0.
0.
0.
0.
0.
0.
0.
0.
0.
0.
0.
0.
0.
0.
0.
0.
0.
0.
0.
0.
0.
0.
0.
0.
0.
0.
0.
0.
0.
0.
0.
0.
0.
0.
0.
0.
0.
0.
0.
0.
0.
0.
0.
0.
0.
0.
0.
0.
0.
0.
0.
0.
0.
0.
0.
0.
0.
0.
0.
0.
0.
0.
0.
0.
0.
0.
0.
0.
0.
0.
0.
0.
0.
0.
0.
0.
0.
0.
0.
0.
0.
0.
0.
0.
0.
0.
0.
0.
0.
0.
0.
0.
0.
0.
0.
0.
0.
0.
0.
0.
0.
0.
0.
0.
0.
0.
0.
0.
0.
0.
0.
0.
0.
0.
0.
0.
0.
0.
0.
0.
0.
0.
0.
0.
0.
0.
0.
0.
0.
0.
0.
0.
0.
0.
0.
0.
0.
0.
0.
0.
0.
0.
0.
0.
0.
0.
0.
0.
0.
0.
0.
0.
0.
0.
0.
0.
0.
0.
0.
0.
0.
0.
0.
0.
0.
0.
0.
0.
0.
0.
0.
0.
0.
0.
0.
0.
0.
0.
0.
0.
0.
0.
0.
0.
0.
0.
0.
0.
0.
0.
0.
0.
0.
0.
0.
0.
0.
0.
0.
0.
0.
0.
0.
0.
0.
0.
0.
0.
0.
0.
0.
0.
0.
0.
0.
0.
0.
0.
0.
0.
0.
0.
0.
0.
0.
0.
0.
0.
0.
0.
0.
0.
0.
0.
0.
0.
0.
0.
0.
0.
0.
0.
0.
0.
0.
0.
0.
0.
0.
0.
0.
0.
0.
0.
0.
0.
0.
0.
0.
0.
0.
0.
0.
0.
0.
0.
0.
0.
0.
0.
0.
0.
0.
0.
0.
0.
0.
0.
0.
0.
0.
0.
0.
0.
0.
0.
0.
0.
0.
0.
0.
0.
0.
0.
0.
0.
0.
0.
0.
0.
0.
0.
0.
0.
0.
0.
0.
0.
0.
0.
0.
0.
0.
0.
0.
0.
0.
0.
0.
0.
0.
0.
0.
0.
0.
0.
0.
0.
0.
0.
0.
0.
0.
0.
0.
0.
0.
0.
0.
0.
0.
0.
0.
0.
0.
0.
0.
0.
0.
0.
0.
0.
0.
0.
0.
0.
0.
0.
0.
0.
0.
0.
0.
0.
0.
0.
0.
0.
0.
0.
0.
0.
0.
0.
0.
0.
0.
0.
0.
0.
0.
0.
0.
0.
0.
0.
0.
0.
0.
0.
0.
0.
0.
0.
0.
0.
0.
0.
0.
0.
0.
0.
0.
0.
0.
0.
0.
0.
0.
0.
0.
0.
0.
0.
0.
0.
0.
0.
0.
0.
0.
0.
0.
0.
0.
0.
0.
0.
0.
0.
0.
0.
0.
0.
0.
0.
0.
0.
0.
0.
0.
0.
0.
0.
0.
0.
0.
0.
0.
0.
0.
0.
0.
0.
0.
0.
0.
0.
0.
0.
0.
0.
0.
0.
0.
0.
0.
0.
0.
0.
0.
0.
0.
0.
0.
0.
0.
0.
0.
0.
0.
0.
0.
0.
0.
0.
0.
0.
0.
0.
0.
0.
0.
0.
0.
0.
0.
0.
0.
0.
0.
0.
0.
0.
0.
0.
0.
0.
0.
0.
0.
0.
0.
0.
0.
0.
0.
0.
0.
0.
0.
0.
0.
0.
0.
0.
0.
0.
0.
0.
0.
0.
0.
0.
0.
0.
0.
0.
0.
0.
0.
0.
0.
0.
0.
0.
0.
0.
0.
0.
0.
0.
0.
0.
0.
0.
0.
0.
0.
0.
0.
0.
0.
0.
0.
0.
0.
0.
0.
0.
0.
0.
0.
0.
0.
0.
0.
0.
0.
0.
0.
0.
0.
0.
0.
0.
0.
0.
0.
0.
0.
0.
0.
0.
0.
0.
0.
0.
0.
0.
0.
0.
0.
0.
0.
0.
0.
0.
0.
0.
0.
0.
0.
0.
0.
0.
0.
0.
0.
0.
0.
0.
0.
0.
0.
0.
0.
0.
0.
0.
0.
0.
0.
0.
0.
0.
0.
0.
0.
0.
0.
0.
0.
0.
0.
0.
0.
0.
0.
0.
0.
0.
0.
0.
0.
0.
0.
0.
0.
0.
0.
0.
0.
0.
0.
0.
0.
0.
0.
0.
0.
0.
0.
0.
0.
0.
0.
0.
0.
0.
0.
0.
0.
0.
0.
0.
0.
0.
0.
0.
0.
0.
0.
0.
0.
0.
0.
0.
0.
0.
0.
0.
0.
0.
-0.001
-0.001
-0.001
-0.001
-0.001
-0.001
-0.002
0.
0.
0.
0.
0.
0.
0.
0.
0.
0.
0.
0.
0.
0.
0.
0.
0.
0.
0.
0.
0.
0.
0.
0.
0.
0.
0.
0.
0.
0.
0.
0.
-0.001
-0.001
-0.001
-0.003
-0.003
-0.007
-0.010
-0.008
-0.008
-0.007
-0.005
-0.004
-0.002
-0.001
0.
0.
0.
0.
0.
0.
0.
0.
0.
0.
0.
0.
0.
0.
0.
0.
0.
0.
0.
0.
0.
0.
0.
0.
0.
0.
0.
-0.001
-0.002
-0.004
-0.010
-0.012
-0.016
-0.017
-0.018
-0.018
-0.016
-0.012
-0.010
-0.006
-0.002
-0.002
0.
0.
0.
0.
0.
0.
0.
0.
0.
0.
0.
0.
0.
0.
0.
0.
0.
0.
0.
0.
0.
0.
0.
0.
0.
-0.001
-0.001
-0.004
-0.009
-0.016
-0.022
-0.026
-0.029
-0.031
-0.032
-0.030
-0.025
-0.018
-0.013
-0.007
-0.003
-0.002
0.
0.
0.
0.
0.
0.
0.
0.
0.
0.
0.
0.
0.
0.
0.
0.
0.
0.
0.
0.
0.
0.
0.
-0.001
-0.003
-0.006
-0.011
-0.020
-0.030
-0.036
-0.043
-0.048
-0.054
-0.056
-0.056
-0.048
-0.035
-0.022
-0.012
-0.006
-0.002
0.000
0.
0.
0.
0.
0.
0.
0.
0.
0.
0.
0.
0.
0.
0.
0.
0.
0.
0.
0.
0.
0.
-0.001
-0.002
-0.004
-0.011
-0.018
-0.030
-0.040
-0.051
-0.061
-0.073
-0.086
-0.096
-0.095
-0.084
-0.060
-0.037
-0.020
-0.009
-0.003
-0.002
0.
0.
0.
0.
0.
0.
0.
0.
0.
0.
0.
0.
0.
0.
0.
0.
0.
0.
0.
0.
0.
-0.002
-0.003
-0.005
-0.014
-0.024
-0.035
-0.048
-0.066
-0.082
-0.102
-0.114
-0.126
-0.133
-0.124
-0.095
-0.060
-0.031
-0.013
-0.006
-0.002
0.
0.
0.
0.
0.
0.
0.
0.
0.
0.
0.
0.
0.
0.
0.
0.
0.
0.
0.
0.
0.
-0.002
-0.004
-0.008
-0.017
-0.028
-0.042
-0.057
-0.075
-0.095
-0.116
-0.131
-0.150
-0.150
-0.138
-0.114
-0.084
-0.044
-0.022
-0.012
-0.002
0.
0.
0.
0.
0.
0.
0.
0.
0.
0.
0.
0.
0.
0.
0.
0.
0.
0.
0.
0.
-0.001
-0.002
-0.006
-0.010
-0.019
-0.033
-0.044
-0.060
-0.085
-0.103
-0.128
-0.146
-0.164
-0.160
-0.146
-0.121
-0.093
-0.056
-0.027
-0.016
-0.008
0.
0.
0.
0.
0.
0.
0.
0.
0.
0.
0.
0.
0.
0.
0.
0.
0.
0.
0.
0.
0.
-0.003
-0.006
-0.011
-0.021
-0.034
-0.055
-0.077
-0.096
-0.115
-0.135
-0.152
-0.169
-0.168
-0.148
-0.122
-0.092
-0.061
-0.035
-0.020
-0.012
-0.004
0.
0.
0.
0.
0.
0.
0.
0.
0.
0.
0.
0.
0.
0.
0.
0.
0.
0.
0.
0.
-0.002
-0.007
-0.012
-0.028
-0.045
-0.073
-0.099
-0.119
-0.136
-0.150
-0.161
-0.171
-0.172
-0.157
-0.132
-0.100
-0.067
-0.045
-0.025
-0.015
-0.007
-0.002
0.
0.
0.
0.
0.
0.
0.
0.
0.
0.
0.
0.
0.
0.
0.
0.
0.
0.
-0.001
-0.002
-0.008
-0.021
-0.040
-0.075
-0.120
-0.153
-0.177
-0.198
-0.211
-0.206
-0.208
-0.200
-0.182
-0.155
-0.121
-0.088
-0.058
-0.037
-0.021
-0.011
-0.004
0.
0.
0.
0.
0.
0.
0.
0.
0.
0.
0.
0.
0.
0.
-0.001
-0.001
-0.001
-0.003
-0.004
-0.006
-0.016
-0.033
-0.072
-0.129
-0.180
-0.114
0.136
-0.188
-0.318
-0.329
-0.310
-0.287
-0.258
-0.208
-0.165
-0.122
-0.081
-0.048
-0.031
-0.015
-0.005
0.
0.
0.
0.
0.
0.
0.
0.
0.
0.
0.
0.
0.
-0.001
-0.001
-0.002
-0.006
-0.006
-0.008
-0.018
-0.028
-0.055
-0.115
-0.180
-0.119
8.114
72.522
7.905
-0.349
-0.455
-0.420
-0.376
-0.318
-0.251
-0.217
-0.162
-0.107
-0.062
-0.035
-0.023
-0.009
-0.001
0.
0.
0.
0.
0.
0.
0.
0.
0.
0.
0.
-0.001
-0.001
-0.003
-0.005
-0.010
-0.011
-0.016
-0.025
-0.045
-0.084
-0.160
-0.210
0.714
75.527
2164.757
72.991
0.075
0.135
0.162
0.018
0.613
1.163
-0.046
-0.202
-0.141
-0.080
-0.045
-0.026
-0.012
-0.004
0.
0.
0.
0.
0.
0.
0.
0.
0.
0.
0.
-0.001
-0.003
-0.007
-0.011
-0.015
-0.019
-0.029
-0.041
-0.065
-0.112
-0.202
-0.190
2.317
18.687
94.860
10.869
4.399
10.916
4.437
2.009
4.739
7.206
0.600
-0.232
-0.168
-0.099
-0.057
-0.033
-0.017
-0.006
-0.001
0.
0.
0.
0.
0.
0.
0.
0.
0.
-0.001
-0.001
-0.004
-0.009
-0.016
-0.020
-0.028
-0.038
-0.055
-0.080
-0.139
-0.253
-0.361
0.306
2.236
3.537
4.449
81.450
39.546
9.301
4.650
3.180
2.800
0.063
-0.284
-0.197
-0.118
-0.074
-0.045
-0.024
-0.009
-0.003
-0.002
0.
0.
0.
0.
0.
0.
0.
0.
-0.001
-0.003
-0.007
-0.011
-0.019
-0.027
-0.037
-0.051
-0.065
-0.093
-0.160
-0.285
-0.237
15.408
126.247
31.546
10.927
52.899
73.866
114.196
56.534
2.238
0.080
-0.409
-0.339
-0.231
-0.147
-0.102
-0.067
-0.038
-0.017
-0.007
-0.003
-0.001
0.
0.
0.
0.
0.
0.
0.
-0.001
-0.003
-0.008
-0.012
-0.021
-0.031
-0.045
-0.052
-0.074
-0.102
-0.165
-0.288
0.591
370.123
24025.441
4407.364
1008.961
32.008
52.694
335.143
249.461
12.316
-0.422
-0.555
-0.415
-0.288
-0.202
-0.149
-0.104
-0.062
-0.030
-0.014
-0.006
-0.002
0.000
0.
0.
0.
0.
0.
0.
-0.001
-0.003
-0.007
-0.011
-0.017
-0.029
-0.042
-0.054
-0.073
-0.106
-0.161
-0.277
-0.071
42.337
765.686
75694.555
101899.781
48613.445
110.111
58290.309
100716.055
287.172
7.239
0.250
-0.460
-0.365
-0.249
-0.141
-0.125
-0.095
-0.051
-0.022
-0.009
-0.003
-0.001
0.
0.
0.
0.
0.
0.
-0.001
-0.003
-0.006
-0.009
-0.014
-0.026
-0.035
-0.051
-0.069
-0.100
-0.149
-0.250
-0.385
0.315
25.078
1625.964
14701.919
23095.295
44.596
54397.402
115309.977
2959.370
5321.735
48.076
-0.167
-0.408
0.064
1.087
0.108
-0.111
-0.071
-0.030
-0.011
-0.004
-0.002
0.
0.
0.
0.
0.
0.
0.
-0.001
-0.004
-0.006
-0.013
-0.020
-0.030
-0.044
-0.064
-0.095
-0.137
-0.210
-0.339
-0.450
0.363
7.873
15.146
15.717
52.125
1778.960
100231.320
167715.734
100021.328
380.563
0.450
-0.435
0.340
2.154
0.294
-0.120
-0.082
-0.032
-0.012
-0.004
-0.002
0.
0.
0.
0.
0.
0.
0.
-0.001
-0.002
-0.004
-0.010
-0.015
-0.025
-0.042
-0.064
-0.095
-0.133
-0.175
-0.262
-0.376
-0.363
2.874
11.595
13.065
40.099
101.910
4523.981
1413.740
2393.332
35.224
-0.262
-0.468
-0.274
0.002
-0.122
-0.124
-0.073
-0.028
-0.011
-0.004
-0.002
0.
0.
0.
0.
0.
0.
0.
0.
0.000
-0.003
-0.008
-0.012
-0.023
-0.040
-0.063
-0.098
-0.130
-0.156
-0.198
-0.274
-0.381
-0.036
0.870
3.125
15.575
13.548
46.431
4.582
4.414
0.853
-0.444
-0.465
-0.358
-0.238
-0.164
-0.109
-0.055
-0.023
-0.008
-0.003
0.
0.
0.
0.
0.
0.
0.
0.
0.
0.000
0.000
-0.006
-0.011
-0.022
-0.039
-0.067
-0.094
-0.121
-0.143
-0.167
-0.214
-0.305
-0.400
0.049
15.729
193.843
3303.559
100259.258
10.450
-0.035
-0.165
-0.278
-0.362
-0.322
-0.216
-0.132
-0.074
-0.037
-0.016
-0.004
-0.002
0.
0.
0.
0.
0.
0.
0.
0.
0.
0.000
-0.001
-0.002
-0.008
-0.018
-0.035
-0.060
-0.085
-0.104
-0.120
-0.135
-0.169
-0.235
-0.299
1.137
17.740
193.403
25631.777
990.110
49.537
612.251
27.990
2.428
0.539
-0.230
-0.174
-0.099
-0.050
-0.026
-0.011
-0.003
-0.001
0.
0.
0.
0.
0.
0.
0.
0.
0.
0.000
0.000
-0.002
-0.007
-0.013
-0.029
-0.046
-0.065
-0.081
-0.095
-0.107
-0.130
-0.172
-0.225
0.236
3.371
8.078
23093.928
365.691
3515.109
100161.000
1181.174
10.523
1.591
-0.163
-0.147
-0.080
-0.040
-0.021
-0.007
-0.002
0.
0.
0.
0.
0.
0.
0.
0.
0.
0.
0.000
0.000
-0.002
-0.003
-0.009
-0.018
-0.031
-0.045
-0.055
-0.067
-0.076
-0.091
-0.124
-0.181
-0.398
-0.518
-0.626
0.024
1.220
285.953
11187.255
632.857
30.831
1.878
-0.160
-0.124
-0.067
-0.030
-0.013
-0.006
0.
0.
0.
0.
0.
0.
0.
0.
0.
0.
0.
0.000
0.000
-0.001
-0.002
-0.004
-0.010
-0.016
-0.027
-0.034
-0.041
-0.053
-0.064
-0.081
-0.123
-0.260
-0.568
-0.859
-1.100
1.866
83.328
268.416
65.497
7.835
0.472
-0.147
-0.099
-0.048
-0.021
-0.008
-0.004
0.
0.
0.
0.
0.
0.
0.
0.
0.
0.
0.
0.
0.000
0.001
-0.001
-0.001
-0.003
-0.007
-0.013
-0.017
-0.024
-0.030
-0.033
-0.047
-0.069
-0.114
-0.215
-0.623
-0.860
-0.129
6.142
5.582
1.059
0.069
-0.136
-0.112
-0.065
-0.033
-0.015
-0.006
-0.003
0.
0.
0.
0.
0.
0.
0.
0.
0.
0.
0.
0.
0.000
0.000
0.001
-0.001
-0.001
-0.003
-0.004
-0.008
-0.012
-0.016
-0.018
-0.025
-0.036
-0.056
-0.100
-0.226
-0.351
-0.247
-0.130
-0.132
-0.164
-0.148
-0.112
-0.068
-0.037
-0.021
-0.010
-0.005
0.
0.
0.
0.
0.
0.
0.
0.
0.
0.
0.
0.
0.
0.
0.001
0.001
0.000
0.000
0.000
-0.002
-0.003
-0.007
-0.008
-0.011
-0.011
-0.018
-0.026
-0.042
-0.065
-0.091
-0.105
-0.108
-0.111
-0.104
-0.082
-0.054
-0.033
-0.021
-0.011
-0.007
-0.002
0.
0.
0.
0.
0.
0.
0.
0.
0.
0.
0.
0.
0.
0.
0.
0.
0.001
0.001
0.001
0.001
-0.001
-0.002
-0.003
-0.005
-0.006
-0.007
-0.008
-0.015
-0.019
-0.026
-0.035
-0.041
-0.044
-0.041
-0.030
-0.024
-0.016
-0.011
-0.007
-0.002
0.
0.
0.
0.
0.
0.
0.
0.
0.
0.
0.
0.
0.
0.
0.
0.
0.
0.
0.
0.
0.000
0.001
0.001
-0.001
0.000
0.000
0.000
0.001
-0.001
-0.002
-0.008
-0.010
-0.011
-0.014
-0.014
-0.013
-0.009
-0.008
-0.005
-0.002
0.
0.
0.
0.
0.
0.
0.
0.
0.
0.
0.
0.
0.
0.
0.
0.
0.
0.
0.
0.
0.
0.
0.
0.
0.
0.
0.002
0.001
0.002
0.002
0.001
-0.001
-0.002
-0.003
-0.004
-0.005
-0.004
-0.004
-0.002
-0.002
0.
0.
0.
0.
0.
0.
0.
0.
0.
0.
0.
0.
0.
0.
0.
0.
0.
0.
0.
0.
0.
0.
0.
0.
0.
0.
0.
0.
0.002
0.001
0.001
0.002
0.002
0.002
0.001
0.002
0.001
0.
0.
0.
0.
0.
0.
0.
0.
0.
0.
0.
0.
0.
0.
0.
0.
0.
0.
0.
0.
0.
0.
0.
0.
0.
0.
0.
0.
0.
0.
0.
0.
0.
0.
0.
0.001
0.001
0.001
0.
0.
0.
0.
0.
0.
0.
0.
0.
0.
0.
0.
0.
0.
0.
0.
0.
0.
0.
0.
0.
0.
0.
0.
0.
0.
0.
0.
0.
0.
0.
0.
0.
0.
0.
0.
0.
0.
0.
0.
0.
0.
0.
0.
0.
0.
0.
0.
0.
0.
0.
0.
0.
0.
0.
0.
0.
0.
0.
0.
0.
0.
0.
0.
0.
0.
0.
0.
0.
0.
0.
0.
0.
0.
0.
0.
0.
0.
0.
0.
0.
0.
0.
0.
0.
0.
0.
0.
0.
0.
0.
0.
0.
0.
0.
0.
0.
0.
0.
0.
0.
0.
0.
0.
0.
0.
0.
0.
0.
0.
0.
0.
0.
0.
0.
0.
0.
0.
0.
0.
0.
0.
0.
0.
0.
0.
0.
0.
0.
0.
0.
0.
0.
0.
0.
0.
0.
0.
0.
0.
0.
0.
0.
0.
0.
0.
0.
0.
0.
0.
0.
0.
0.
0.
0.
0.
0.
0.
0.
0.
0.
0.
0.
0.
0.
0.
0.
0.
0.
0.
0.
0.
0.
0.
0.
0.
0.
0.
0.
0.
0.
0.
0.
0.
0.
0.
0.
0.
0.
0.
0.
0.
0.
0.
0.
0.
0.
0.
0.
0.
0.
0.
0.
0.
0.
0.
0.
0.
0.
0.
0.
0.
0.
0.
0.
0.
0.
0.
0.
0.
0.
0.
0.
0.
0.
0.
0.
0.
0.
0.
0.
0.
0.
0.
0.
0.
0.
0.
0.
0.
0.
0.
0.
0.
0.
0.
0.
0.
0.
0.
0.
0.
0.
0.
0.
0.
0.
0.
0.
0.
0.
0.
0.
0.
0.
0.
0.
0.
0.
0.
0.
0.
0.
0.
0.
0.
0.
0.
0.
0.
0.
0.
0.
0.
0.
0.
0.
0.
0.
0.
0.
0.
0.
0.
0.
0.
0.
0.
0.
0.
0.
0.
0.
0.
0.
0.
0.
0.
0.
0.
0.
0.
0.
0.
0.
0.
0.
0.
0.
0.
0.
0.
0.
0.
0.
0.
0.
0.
0.
0.
0.
0.
0.
0.
0.
0.
0.
0.
0.
0.
0.
0.
0.
0.
0.
0.
0.
0.
0.
0.
0.
0.
0.
0.
0.
0.
0.
0.
0.
0.
0.
0.
0.
0.
0.
0.
0.
0.
0.
0.
0.
0.
0.
0.
0.
0.
0.
0.
0.
0.
0.
0.
0.
0.
0.
0.
0.
0.
0.
0.
0.
0.
0.
0.
0.
0.
0.
0.
0.
0.
0.
0.
0.
0.
0.
0.
0.
0.
0.
0.
0.
0.
0.
0.
0.
0.
0.
0.
0.
0.
0.
0.
0.
0.
0.
0.
0.
0.
0.
0.
0.
0.
0.
0.
0.
0.
0.
0.
0.
0.
0.
0.
0.
0.
0.
0.
0.
0.
0.
0.
0.
0.
0.
0.
0.
0.
0.
0.
0.
0.
0.
0.
0.
0.
0.
0.
0.
0.
0.
0.
0.
0.
0.
0.
0.
0.
0.
0.
0.
0.
0.
0.
0.
0.
0.
0.
0.
0.
0.
0.
0.
0.
0.
0.
0.
0.
0.
0.
0.
0.
0.
0.
0.
0.
0.
0.
0.
0.
0.
0.
0.
0.
0.
0.
0.
0.
0.
0.
0.
0.
0.
0.
0.
0.
0.
0.
0.
0.
0.
0.
0.
0.
0.
0.
0.
0.
0.
0.
0.
0.
0.
0.
0.
0.
0.
0.
0.
0.
0.
0.
0.
0.
0.
0.
0.
0.
0.
0.
0.
0.
0.
0.
0.
0.
0.
0.
0.
0.
0.
0.
0.
0.
0.
0.
0.
0.
0.
0.
0.
0.
0.
0.
0.
0.
0.
0.
0.
0.
0.
0.
0.
0.
0.
0.
0.
0.
0.
0.
0.
0.
0.
0.
0.
0.
0.
0.
0.
0.
0.
0.
0.
0.
0.
0.
0.
0.
0.
0.
0.
0.
0.
0.
0.
0.
0.
0.
0.
0.
0.
0.
0.
0.
0.
0.
0.
0.
0.
0.
0.
0.
0.
0.
0.
0.
0.
0.
0.
0.
0.
0.
0.
0.
0.
0.
0.
0.
0.
0.
0.
0.
0.
0.
0.
0.
0.
0.
0.
0.
0.
0.
0.
0.
0.
0.
0.
0.
0.
0.
0.
0.
0.
0.
0.
0.
0.
0.
0.
0.
0.
0.
0.
0.
0.
0.
0.
0.
0.
0.
0.
0.
0.
0.
0.
0.
0.
0.
0.
0.
0.
0.
0.
0.
0.
0.
0.
0.
0.
0.
0.
0.
0.
0.
0.
0.
0.
0.
0.
0.
0.
0.
0.
0.
0.
0.
0.
0.
0.
0.
0.
0.
0.
0.
0.
0.
0.
0.
0.
0.
0.
0.
0.
0.
0.
0.
0.
0.
0.
0.
0.
0.
0.
0.
0.
0.
0.
0.
0.
0.
0.
0.
0.
0.
0.
0.
0.
0.
0.
0.
0.
0.
0.
0.
0.
0.
0.
0.
0.
0.
0.
0.
0.
0.
0.
0.
0.
0.
0.
0.
0.
0.
0.
0.
0.
0.
0.
0.
0.
0.
0.
0.
0.
0.
0.
0.
0.
0.
0.
0.
0.
0.
0.
0.
0.
0.
0.
0.
0.
0.
0.
0.
0.
0.
0.
0.
0.
0.
0.
0.
0.
0.
0.
0.
0.
0.
0.
0.
0.
0.
0.
0.
0.
0.
0.
0.
0.
0.
0.
0.
0.
0.
0.
0.
0.
0.
0.
0.
0.
0.
0.
0.
0.
0.
0.
0.
0.
0.
0.
0.
0.
0.
0.
0.
0.
0.
0.
0.
0.
0.
0.
0.
0.
0.
0.
0.
0.
0.
0.
0.
0.
0.
0.
0.
0.
0.
0.
0.
0.
0.
0.
0.
0.
0.
0.
0.
0.
0.
0.
0.
0.
0.
0.
0.
0.
0.
0.
0.
0.
0.
0.
0.
0.
0.
0.
0.
0.
0.
0.
0.
0.
0.
0.
0.
0.
0.
0.
0.
0.
0.
0.
0.
0.
0.
0.
0.
0.
0.
0.
0.
0.
0.
0.
0.
0.
0.
0.
0.
0.
0.
0.
0.
0.
0.
0.
0.
0.
0.
-0.001
-0.001
-0.001
0.000
0.000
0.000
0.000
0.
0.
0.
0.
0.
0.
0.
0.
0.
0.
0.
0.
0.
0.
0.
0.
0.
0.
0.
0.
0.
0.
0.
0.
0.
0.
0.
0.
0.
0.
0.
0.
0.
-0.001
-0.001
-0.002
-0.003
-0.002
-0.006
-0.004
-0.005
-0.005
-0.004
-0.002
0.
0.
0.
0.
0.
0.
0.
0.
0.
0.
0.
0.
0.
0.
0.
0.
0.
0.
0.
0.
0.
0.
0.
0.
0.
0.
0.
0.
-0.001
-0.001
-0.002
-0.004
-0.006
-0.011
-0.012
-0.015
-0.015
-0.015
-0.010
-0.009
-0.008
-0.004
-0.002
0.
0.
0.
0.
0.
0.
0.
0.
0.
0.
0.
0.
0.
0.
0.
0.
0.
0.
0.
0.
0.
0.
0.
0.
0.
0.
-0.001
-0.003
-0.007
-0.014
-0.019
-0.023
-0.027
-0.028
-0.029
-0.028
-0.026
-0.021
-0.015
-0.011
-0.006
-0.002
0.000
0.
0.
0.
0.
0.
0.
0.
0.
0.
0.
0.
0.
0.
0.
0.
0.
0.
0.
0.
0.
0.
0.
0.
-0.002
-0.004
-0.009
-0.017
-0.027
-0.035
-0.044
-0.051
-0.054
-0.056
-0.056
-0.053
-0.045
-0.033
-0.021
-0.013
-0.006
-0.002
0.000
0.
0.
0.
0.
0.
0.
0.
0.
0.
0.
0.
0.
0.
0.
0.
0.
0.
0.
0.
0.
0.
-0.002
-0.004
-0.010
-0.018
-0.028
-0.042
-0.057
-0.073
-0.085
-0.099
-0.107
-0.112
-0.110
-0.095
-0.069
-0.041
-0.022
-0.010
-0.004
-0.002
0.
0.
0.
0.
0.
0.
0.
0.
0.
0.
0.
0.
0.
0.
0.
0.
0.
0.
0.
0.
-0.002
-0.003
-0.010
-0.015
-0.027
-0.041
-0.058
-0.082
-0.109
-0.136
-0.154
-0.161
-0.167
-0.169
-0.157
-0.127
-0.081
-0.040
-0.017
-0.007
-0.002
0.000
0.
0.
0.
0.
0.
0.
0.
0.
0.
0.
0.
0.
0.
0.
0.
0.
0.
0.
0.
-0.003
-0.006
-0.012
-0.021
-0.033
-0.052
-0.076
-0.106
-0.143
-0.182
-0.200
-0.163
-0.082
-0.123
-0.144
-0.159
-0.122
-0.067
-0.031
-0.011
-0.003
0.000
0.
0.
0.
0.
0.
0.
0.
0.
0.
0.
0.
0.
0.
0.
0.
0.
0.
0.
-0.001
-0.005
-0.008
-0.014
-0.025
-0.039
-0.060
-0.087
-0.122
-0.168
-0.207
-0.224
-0.023
0.361
0.189
0.401
-0.002
-0.133
-0.091
-0.042
-0.019
-0.009
-0.001
0.
0.
0.
0.
0.
0.
0.
0.
0.
0.
0.
0.
0.
0.
0.
0.
0.
0.
-0.002
-0.005
-0.008
-0.015
-0.026
-0.043
-0.067
-0.099
-0.139
-0.183
-0.223
-0.245
-0.155
0.042
0.192
1.521
0.451
-0.131
-0.102
-0.055
-0.025
-0.014
-0.006
0.
0.
0.
0.
0.
0.
0.
0.
0.
0.
0.
0.
0.
0.
0.
0.
0.
0.
-0.002
-0.005
-0.009
-0.012
-0.027
-0.047
-0.072
-0.103
-0.144
-0.187
-0.226
-0.255
-0.266
-0.248
-0.175
0.162
-0.040
-0.153
-0.108
-0.065
-0.037
-0.020
-0.012
-0.004
0.
0.
0.
0.
0.
0.
0.
0.
0.
0.
0.
0.
0.
0.
0.
0.
0.
0.000
-0.004
-0.010
-0.015
-0.032
-0.051
-0.079
-0.113
-0.155
-0.196
-0.224
-0.252
-0.264
-0.276
-0.266
-0.243
-0.214
-0.177
-0.124
-0.083
-0.048
-0.031
-0.015
-0.007
0.
0.
0.
0.
0.
0.
0.
0.
0.
0.
0.
0.
0.
0.
0.
-0.001
0.000
-0.002
-0.008
-0.014
-0.026
-0.039
-0.061
-0.094
-0.140
-0.190
-0.235
-0.263
-0.268
-0.271
-0.272
-0.276
-0.271
-0.250
-0.205
-0.157
-0.112
-0.068
-0.039
-0.024
-0.010
-0.003
0.
0.
0.
0.
0.
0.
0.
0.
0.
0.
0.
0.
-0.001
-0.001
-0.001
-0.005
-0.005
-0.012
-0.023
-0.036
-0.057
-0.085
-0.129
-0.189
-0.242
-0.288
-0.327
-0.350
-0.341
-0.335
-0.324
-0.311
-0.279
-0.241
-0.196
-0.144
-0.092
-0.051
-0.026
-0.012
-0.006
0.
0.
0.
0.
0.
0.
0.
0.
0.
0.
0.
-0.001
-0.001
-0.003
-0.007
-0.009
-0.015
-0.026
-0.033
-0.051
-0.075
-0.119
-0.186
-0.252
-0.211
-0.015
-0.352
-0.481
-0.491
-0.475
-0.391
0.318
0.707
-0.109
-0.230
-0.184
-0.113
-0.063
-0.035
-0.017
-0.007
-0.002
0.
0.
0.
0.
0.
0.
0.
0.
0.
0.
-0.001
-0.003
-0.007
-0.012
-0.017
-0.027
-0.041
-0.052
-0.074
-0.108
-0.171
-0.251
-0.317
-0.011
1.072
-0.175
-0.430
-0.551
-0.592
1.443
71.218
149.806
7.678
-0.174
-0.220
-0.142
-0.078
-0.043
-0.023
-0.009
-0.002
0.
0.
0.
0.
0.
0.
0.
0.
0.
-0.001
-0.003
-0.007
-0.011
-0.019
-0.032
-0.049
-0.062
-0.078
-0.106
-0.144
-0.224
-0.326
-0.429
-0.425
-0.199
3.786
90.113
25.185
0.485
10.641
1853.752
7720.544
62.827
0.124
-0.253
-0.160
-0.093
-0.054
-0.033
-0.013
-0.005
0.000
0.
0.
0.
0.
0.
0.
0.
0.
-0.001
-0.006
-0.010
-0.018
-0.032
-0.052
-0.073
-0.088
-0.105
-0.136
-0.178
-0.275
-0.398
-0.273
0.268
0.058
154.017
100034.789
6571.977
113.764
74.075
310.728
607.790
20.160
-0.135
-0.281
-0.184
-0.115
-0.068
-0.044
-0.021
-0.008
-0.002
0.000
0.
0.
0.
0.
0.
0.
0.
-0.003
-0.007
-0.012
-0.025
-0.044
-0.070
-0.094
-0.112
-0.135
-0.159
-0.206
-0.305
-0.029
58.149
804.537
127.875
103.236
30530.641
101544.133
100426.188
18741.729
179.871
134.372
4.396
-0.375
-0.341
-0.234
-0.161
-0.106
-0.064
-0.032
-0.013
-0.006
-0.002
0.
0.
0.
0.
0.
0.
0.
-0.003
-0.007
-0.013
-0.026
-0.049
-0.081
-0.102
-0.127
-0.153
-0.171
-0.221
-0.317
1.935
3870.768
101442.813
101251.594
4207.400
2409.059
35268.359
100927.914
25265.072
107.950
5.338
-0.074
-0.527
-0.443
-0.308
-0.212
-0.155
-0.111
-0.057
-0.024
-0.009
-0.003
-0.001
0.
0.
0.
0.
0.
0.
-0.003
-0.007
-0.012
-0.024
-0.047
-0.080
-0.109
-0.137
-0.162
-0.181
-0.223
-0.314
0.308
197.716
9035.364
100478.953
9533.789
977.030
203.529
18584.363
105899.430
584.857
2.833
1.672
-0.391
-0.455
0.369
2.315
0.306
-0.139
-0.093
-0.036
-0.014
-0.004
-0.002
0.
0.
0.
0.
0.
0.
-0.002
-0.006
-0.010
-0.019
-0.038
-0.061
-0.095
-0.124
-0.158
-0.184
-0.222
-0.308
-0.420
0.831
31.834
360.925
213.488
168.427
58.026
1733.958
7302.833
247.341
56.653
7.899
0.329
0.226
44.038
612.339
27.187
0.039
-0.117
-0.052
-0.019
-0.007
-0.002
0.
0.
0.
0.
0.
0.
-0.001
-0.005
-0.007
-0.014
-0.026
-0.046
-0.072
-0.104
-0.148
-0.183
-0.216
-0.279
-0.399
-0.508
-0.324
1.086
4.409
2881.578
100174.313
2005.206
123009.539
2555.867
419.504
14.412
2.521
2.513
132.790
3506.049
73.252
0.203
-0.123
-0.059
-0.021
-0.008
-0.002
0.
0.
0.
0.
0.
0.
0.
-0.003
-0.005
-0.009
-0.019
-0.033
-0.058
-0.094
-0.146
-0.189
-0.217
-0.254
-0.326
-0.446
-0.554
-0.657
2.091
1633.283
55796.586
10195.274
100470.445
1729.631
143.972
58.808
3.524
1.263
4.402
24.113
3.050
-0.123
-0.125
-0.053
-0.019
-0.006
-0.002
0.
0.
0.
0.
0.
0.
0.
0.001
-0.002
-0.006
-0.014
-0.027
-0.053
-0.096
-0.152
-0.190
-0.220
-0.259
-0.300
-0.347
-0.431
-0.572
-0.563
6.364
43.990
105.208
90.298
22.784
1036.971
461.533
14.278
0.323
-0.421
-0.235
-0.214
-0.160
-0.099
-0.039
-0.013
-0.004
-0.002
0.
0.
0.
0.
0.
0.
0.
0.001
0.001
-0.003
-0.010
-0.023
-0.051
-0.101
-0.149
-0.181
-0.207
-0.256
-0.312
-0.309
-0.342
-0.462
-0.585
-0.456
1.893
7.614
1.868
0.363
27.825
38.527
16.978
2.448
-0.345
-0.330
-0.212
-0.122
-0.061
-0.025
-0.008
-0.003
-0.001
0.
0.
0.
0.
0.
0.
0.
0.001
0.001
-0.001
-0.006
-0.020
-0.047
-0.094
-0.134
-0.164
-0.179
-0.214
-0.273
-0.272
-0.288
-0.370
-0.481
-0.446
1.435
10.253
2.977
16.116
129.720
76.463
823.973
99.784
0.934
-0.254
-0.151
-0.078
-0.037
-0.016
-0.003
-0.002
0.
0.
0.
0.
0.
0.
0.
0.
0.001
0.000
-0.002
-0.004
-0.014
-0.035
-0.072
-0.113
-0.134
-0.156
-0.180
-0.203
-0.220
-0.246
-0.303
-0.388
-0.386
0.633
1.701
1.762
495.770
39779.297
1255.416
3289.057
224.213
1.824
-0.190
-0.117
-0.056
-0.027
-0.009
-0.002
0.
0.
0.
0.
0.
0.
0.
0.
0.
0.000
0.000
0.000
-0.003
-0.010
-0.022
-0.047
-0.078
-0.107
-0.134
-0.156
-0.166
-0.176
-0.201
-0.244
-0.318
-0.278
1.377
2.236
14.499
3238.349
101277.828
94569.109
43454.449
91.060
0.457
-0.155
-0.092
-0.043
-0.018
-0.006
0.
0.
0.
0.
0.
0.
0.
0.
0.
0.
0.
0.000
0.000
-0.002
-0.004
-0.011
-0.024
-0.043
-0.064
-0.088
-0.107
-0.122
-0.139
-0.152
-0.179
-0.223
-0.288
1.270
26.256
78.757
100131.023
49600.586
1701.384
965.932
17.001
-0.033
-0.126
-0.066
-0.029
-0.013
-0.005
0.
0.
0.
0.
0.
0.
0.
0.
0.
0.
0.
0.001
0.000
-0.001
-0.001
-0.004
-0.009
-0.017
-0.029
-0.045
-0.058
-0.075
-0.087
-0.095
-0.115
-0.160
-0.289
0.660
29.350
6.392
437.052
188.049
8.550
3.822
0.244
-0.140
-0.087
-0.041
-0.019
-0.007
-0.004
0.
0.
0.
0.
0.
0.
0.
0.
0.
0.
0.
0.
0.000
0.001
-0.001
-0.001
-0.004
-0.007
-0.013
-0.021
-0.028
-0.039
-0.045
-0.053
-0.068
-0.095
-0.162
-0.394
-0.502
-0.429
0.502
0.305
-0.155
-0.164
-0.137
-0.091
-0.049
-0.025
-0.012
-0.005
0.
0.
0.
0.
0.
0.
0.
0.
0.
0.
0.
0.
0.
0.000
0.001
0.001
0.000
0.
-0.002
-0.004
-0.010
-0.014
-0.018
-0.023
-0.028
-0.035
-0.051
-0.076
-0.114
-0.162
-0.156
-0.141
-0.140
-0.133
-0.108
-0.075
-0.044
-0.026
-0.014
-0.007
-0.002
0.
0.
0.
0.
0.
0.
0.
0.
0.
0.
0.
0.
0.
0.
0.
0.001
0.001
0.001
0.
-0.002
-0.003
-0.007
-0.008
-0.011
-0.014
-0.017
-0.023
-0.030
-0.041
-0.048
-0.054
-0.060
-0.060
-0.054
-0.045
-0.032
-0.020
-0.013
-0.009
-0.002
0.
0.
0.
0.
0.
0.
0.
0.
0.
0.
0.
0.
0.
0.
0.
0.
0.
0.000
0.001
0.001
0.001
0.000
-0.001
-0.004
-0.005
-0.005
-0.007
-0.007
-0.009
-0.010
-0.014
-0.017
-0.020
-0.023
-0.021
-0.016
-0.011
-0.010
-0.007
-0.002
0.
0.
0.
0.
0.
0.
0.
0.
0.
0.
0.
0.
0.
0.
0.
0.
0.
0.
0.
0.
0.
0.
0.
0.
0.
-0.001
0.001
0.002
0.002
0.000
0.000
-0.002
-0.004
-0.005
-0.004
-0.005
-0.005
-0.005
-0.004
-0.002
0.
0.
0.
0.
0.
0.
0.
0.
0.
0.
0.
0.
0.
0.
0.
0.
0.
0.
0.
0.
0.
0.
0.
0.
0.
0.
0.
0.001
0.001
0.001
0.002
0.002
0.002
0.002
0.002
0.
0.
-0.002
0.
0.
0.
0.
0.
0.
0.
0.
0.
0.
0.
0.
0.
0.
0.
0.
0.
0.
0.
0.
0.
0.
0.
0.
0.
0.
0.
0.
0.
0.
0.
0.
0.001
0.002
0.002
0.002
0.002
0.001
0.
0.
0.
0.
0.
0.
0.
0.
0.
0.
0.
0.
0.
0.
0.
0.
0.
0.
0.
0.
0.
0.
0.
0.
0.
0.
0.
0.
0.
0.
0.
0.
0.
0.
0.
0.
0.
0.
0.
0.
0.
0.
0.
0.
0.
0.
0.
0.
0.
0.
0.
0.
0.
0.
0.
0.
0.
0.
0.
0.
0.
0.
0.
0.
0.
0.
0.
0.
0.
0.
0.
0.
0.
0.
0.
0.
0.
0.
0.
0.
0.
0.
0.
0.
0.
0.
0.
0.
0.
0.
0.
0.
0.
0.
0.
0.
0.
0.
0.
0.
0.
0.
0.
0.
0.
0.
0.
0.
0.
0.
0.
0.
0.
0.
0.
0.
0.
0.
0.
0.
0.
0.
0.
0.
0.
0.
0.
0.
0.
0.
0.
0.
0.
0.
0.
0.
0.
0.
0.
0.
0.
0.
0.
0.
0.
0.
0.
0.
0.
0.
0.
0.
0.
0.
0.
0.
0.
0.
0.
0.
0.
0.
0.
0.
0.
0.
0.
0.
0.
0.
0.
0.
0.
0.
0.
0.
0.
0.
0.
0.
0.
0.
0.
0.
0.
0.
0.
0.
0.
0.
0.
0.
0.
0.
0.
0.
0.
0.
0.
0.
0.
0.
0.
0.
0.
0.
0.
0.
0.
0.
0.
0.
0.
0.
0.
0.
0.
0.
0.
0.
0.
0.
0.
0.
0.
0.
0.
0.
0.
0.
0.
0.
0.
0.
0.
0.
0.
0.
0.
0.
0.
0.
0.
0.
0.
0.
0.
0.
0.
0.
0.
0.
0.
0.
0.
0.
0.
0.
0.
0.
0.
0.
0.
0.
0.
0.
0.
0.
0.
0.
0.
0.
0.
0.
0.
0.
0.
0.
0.
0.
0.
0.
0.
0.
0.
0.
0.
0.
0.
0.
0.
0.
0.
0.
0.
0.
0.
0.
0.
0.
0.
0.
0.
0.
0.
0.
0.
0.
0.
0.
0.
0.
0.
0.
0.
0.
0.
0.
0.
0.
0.
0.
0.
0.
0.
0.
0.
0.
0.
0.
0.
0.
0.
0.
0.
0.
0.
0.
0.
0.
0.
0.
0.
0.
0.
0.
0.
0.
0.
0.
0.
0.
0.
0.
0.
0.
0.
0.
0.
0.
0.
0.
0.
0.
0.
0.
0.
0.
0.
0.
0.
0.
0.
0.
0.
0.
0.
0.
0.
0.
0.
0.
0.
0.
0.
0.
0.
0.
0.
0.
0.
0.
0.
0.
0.
0.
0.
0.
0.
0.
0.
0.
0.
0.
0.
0.
0.
0.
0.
0.
0.
0.
0.
0.
0.
0.
0.
0.
0.
0.
0.
0.
0.
0.
0.
0.
0.
0.
0.
0.
0.
0.
0.
0.
0.
0.
0.
0.
0.
0.
0.
0.
0.
0.
0.
0.
0.
0.
0.
0.
0.
0.
0.
0.
0.
0.
0.
0.
0.
0.
0.
0.
0.
0.
0.
0.
0.
0.
0.
0.
0.
0.
0.
0.
0.
0.
0.
0.
0.
0.
0.
0.
0.
0.
0.
0.
0.
0.
0.
0.
0.
0.
0.
0.
0.
0.
0.
0.
0.
0.
0.
0.
0.
0.
0.
0.
0.
0.
0.
0.
0.
0.
0.
0.
0.
0.
0.
0.
0.
0.
0.
0.
0.
0.
0.
0.
0.
0.
0.
0.
0.
0.
0.
0.
0.
0.
0.
0.
0.
0.
0.
0.
0.
0.
0.
0.
0.
0.
0.
0.
0.
0.
0.
0.
0.
0.
0.
0.
0.
0.
0.
0.
0.
0.
0.
0.
0.
0.
0.
0.
0.
0.
0.
0.
0.
0.
0.
0.
0.
0.
0.
0.
0.
0.
0.
0.
0.
0.
0.
0.
0.
0.
0.
0.
0.
0.
0.
0.
0.
0.
0.
0.
0.
0.
0.
0.
0.
0.
0.
0.
0.
0.
0.
0.
0.
0.
0.
0.
0.
0.
0.
0.
0.
0.
0.
0.
0.
0.
0.
0.
0.
0.
0.
0.
0.
0.
0.
0.
0.
0.
0.
0.
0.
0.
0.
0.
0.
0.
0.
0.
0.
0.
0.
0.
0.
0.
0.
0.
0.
0.
0.
0.
0.
0.
0.
0.
0.
0.
0.
0.
0.
0.
0.
0.
0.
0.
0.
0.
0.
0.
0.
0.
0.
0.
0.
0.
0.
0.
0.
0.
0.
0.
0.
0.
0.
0.
0.
0.
0.
0.
0.
0.
0.
0.
0.
0.
0.
0.
0.
0.
0.
0.
0.
0.
0.
0.
0.
0.
0.
0.
0.
0.
0.
0.
0.
0.
0.
0.
0.
0.
0.
0.
0.
0.
0.
0.
0.
0.
0.
0.
0.
0.
0.
0.
0.
0.
0.
0.
0.
0.
0.
0.
0.
0.
0.
0.
0.
0.
0.
0.
0.
0.
0.
0.
0.
0.
0.
0.
0.
0.
0.
0.
0.
0.
0.
0.
0.
0.
0.
0.
0.
0.
0.
0.
0.
0.
0.
0.
0.
0.
0.
0.
0.
0.
0.
0.
0.
0.
0.
0.
0.
0.
0.
0.
0.
0.
0.
0.
0.
0.
0.
0.
0.
0.
0.
0.
0.
0.
0.
0.
0.
0.
0.
0.
0.
0.
0.
0.
0.
0.
0.
0.
0.
0.
0.
0.
0.
0.
0.
0.
0.
0.
0.
0.
0.
0.
0.
0.
0.
0.
0.
0.
0.
0.
0.
0.
0.
0.
0.
0.
0.
0.
0.
0.
0.
0.
0.
0.
0.
0.
0.
0.
0.
0.
0.
0.
0.
0.
0.
0.
0.
0.
0.
0.
0.
0.
0.
0.
0.
0.
0.
0.
0.
0.
0.
0.
0.
0.
0.
0.
0.
0.
0.
0.
0.
0.
0.
0.
0.
0.
0.
0.
0.
0.
0.
0.
0.
0.
0.
0.
0.
0.
0.
0.
0.
0.
0.
0.
0.
0.
0.
0.
0.
0.
0.
0.
0.001
0.001
0.001
0.001
0.001
0.000
0.
0.
0.
0.
0.
0.
0.
0.
0.
0.
0.
0.
0.
0.
0.
0.
0.
0.
0.
0.
0.
0.
0.
0.
0.
0.
0.
0.
0.
0.
0.
0.
-0.001
-0.001
-0.001
-0.001
-0.001
-0.001
0.000
0.001
0.001
0.001
0.
0.
0.
0.
0.
0.
0.
0.
0.
0.
0.
0.
0.
0.
0.
0.
0.
0.
0.
0.
0.
0.
0.
0.
0.
0.
0.
0.
0.
0.
-0.001
-0.001
-0.003
-0.004
-0.006
-0.009
-0.009
-0.011
-0.008
-0.007
-0.006
-0.004
-0.002
0.
0.
0.
0.
0.
0.
0.
0.
0.
0.
0.
0.
0.
0.
0.
0.
0.
0.
0.
0.
0.
0.
0.
0.
0.
0.
0.
-0.001
-0.002
-0.009
-0.013
-0.018
-0.023
-0.025
-0.025
-0.023
-0.020
-0.018
-0.013
-0.009
-0.006
-0.002
-0.002
0.
0.
0.
0.
0.
0.
0.
0.
0.
0.
0.
0.
0.
0.
0.
0.
0.
0.
0.
0.
0.
0.
0.
0.
-0.003
-0.006
-0.012
-0.018
-0.026
-0.037
-0.045
-0.049
-0.049
-0.047
-0.044
-0.038
-0.032
-0.021
-0.015
-0.007
-0.002
-0.001
0.001
0.
0.
0.
0.
0.
0.
0.
0.
0.
0.
0.
0.
0.
0.
0.
0.
0.
0.
0.
0.
0.
-0.002
-0.007
-0.012
-0.021
-0.032
-0.052
-0.073
-0.091
-0.102
-0.103
-0.100
-0.098
-0.093
-0.077
-0.057
-0.032
-0.018
-0.007
-0.002
-0.001
0.
0.
0.
0.
0.
0.
0.
0.
0.
0.
0.
0.
0.
0.
0.
0.
0.
0.
0.
0.
-0.002
-0.007
-0.012
-0.022
-0.035
-0.056
-0.082
-0.119
-0.145
-0.175
-0.192
-0.191
-0.187
-0.175
-0.153
-0.123
-0.077
-0.035
-0.016
-0.006
-0.001
0.000
0.
0.
0.
0.
0.
0.
0.
0.
0.
0.
0.
0.
0.
0.
0.
0.
0.
0.
-0.002
-0.005
-0.011
-0.019
-0.033
-0.050
-0.078
-0.123
-0.167
-0.210
-0.247
-0.263
-0.166
0.001
-0.031
-0.074
-0.161
-0.132
-0.073
-0.028
-0.010
-0.002
0.000
0.
0.
0.
0.
0.
0.
0.
0.
0.
0.
0.
0.
0.
0.
0.
0.
0.
0.
-0.003
-0.007
-0.015
-0.026
-0.043
-0.066
-0.103
-0.159
-0.220
-0.265
-0.290
-0.142
3.841
15.456
8.363
5.295
0.422
-0.155
-0.116
-0.052
-0.022
-0.011
-0.005
-0.001
0.
0.
0.
0.
0.
0.
0.
0.
0.
0.
0.
0.
0.
0.
0.
0.
-0.001
-0.005
-0.009
-0.018
-0.031
-0.052
-0.084
-0.125
-0.192
-0.267
-0.327
-0.309
0.387
31.171
200.791
67.390
119.910
18.514
0.083
-0.137
-0.073
-0.034
-0.017
-0.012
-0.004
-0.002
0.
0.
0.
0.
0.
0.
0.
0.
0.
0.
0.
0.
0.
0.
0.
-0.002
-0.005
-0.010
-0.020
-0.036
-0.061
-0.094
-0.141
-0.209
-0.283
-0.347
-0.354
0.010
10.992
52.752
58.686
2386.839
180.120
0.758
-0.155
-0.094
-0.050
-0.026
-0.016
-0.006
-0.003
-0.001
0.
0.
0.
0.
0.
0.
0.
0.
0.
0.
0.
0.
0.
0.
-0.001
-0.005
-0.013
-0.020
-0.037
-0.067
-0.097
-0.147
-0.209
-0.273
-0.339
-0.393
-0.400
-0.001
0.864
5.407
72.768
14.567
-0.009
-0.183
-0.116
-0.066
-0.040
-0.024
-0.013
-0.004
-0.001
0.
0.
0.
0.
0.
0.
0.
0.
0.
0.
0.
0.
0.
0.
0.000
-0.008
-0.017
-0.025
-0.042
-0.071
-0.104
-0.148
-0.206
-0.272
-0.343
-0.396
-0.422
-0.440
-0.416
-0.333
0.014
-0.189
-0.284
-0.224
-0.153
-0.094
-0.055
-0.032
-0.021
-0.009
-0.001
0.
0.
0.
0.
0.
0.
0.
0.
0.
0.
0.
0.
-0.001
-0.002
-0.006
-0.015
-0.023
-0.038
-0.055
-0.073
-0.107
-0.148
-0.212
-0.289
-0.358
-0.396
-0.413
-0.413
-0.422
-0.428
-0.411
-0.367
-0.290
-0.242
-0.189
-0.129
-0.079
-0.041
-0.025
-0.012
0.
0.
0.
0.
0.
0.
0.
0.
0.
0.
0.
0.
-0.001
-0.003
-0.006
-0.014
-0.023
-0.039
-0.050
-0.068
-0.090
-0.119
-0.169
-0.240
-0.326
-0.391
-0.418
-0.424
-0.427
-0.437
-0.439
-0.425
-0.225
0.151
-0.109
-0.218
-0.163
-0.097
-0.056
-0.033
-0.012
-0.002
0.
0.
0.
0.
0.
0.
0.
0.
0.
0.
-0.001
-0.003
-0.007
-0.012
-0.022
-0.041
-0.055
-0.074
-0.092
-0.124
-0.156
-0.216
-0.291
-0.375
-0.444
-0.478
-0.487
-0.519
-0.523
-0.357
1.645
3.127
1.046
0.045
-0.241
-0.184
-0.114
-0.067
-0.035
-0.014
-0.004
-0.002
0.
0.
0.
0.
0.
0.
0.
0.
-0.001
-0.003
-0.007
-0.014
-0.024
-0.043
-0.061
-0.080
-0.105
-0.128
-0.171
-0.217
-0.281
-0.364
-0.461
-0.538
-0.541
-0.405
-0.548
-0.563
6.223
699.992
2192.847
35.449
0.238
-0.262
-0.216
-0.138
-0.080
-0.044
-0.019
-0.007
-0.002
0.
0.
0.
0.
0.
0.
0.
0.
-0.001
-0.006
-0.011
-0.024
-0.040
-0.072
-0.102
-0.127
-0.146
-0.164
-0.201
-0.266
-0.355
-0.467
-0.594
-0.648
2.003
43.652
14.964
2.779
60.265
100050.813
100042.875
601.777
0.960
-0.325
-0.242
-0.151
-0.092
-0.054
-0.023
-0.010
-0.004
0.
0.
0.
0.
0.
0.
0.
-0.001
-0.005
-0.008
-0.017
-0.035
-0.071
-0.100
-0.130
-0.166
-0.189
-0.183
-0.158
-0.299
-0.424
-0.514
-0.532
-0.231
73.486
33997.402
1864.797
309.709
5440.549
57706.973
57608.539
151.498
0.661
-0.368
-0.277
-0.175
-0.109
-0.069
-0.034
-0.016
-0.005
-0.001
0.
0.
0.
0.
0.
0.
-0.001
-0.006
-0.010
-0.021
-0.049
-0.090
-0.114
-0.041
-0.125
-0.223
-0.225
-0.193
-0.340
-0.419
2.923
19.730
53.435
174.883
15093.657
100639.477
78248.438
111437.234
101736.531
100079.422
97.081
0.639
-0.446
-0.341
-0.236
-0.159
-0.099
-0.052
-0.026
-0.009
-0.002
0.000
0.
0.
0.
0.
0.
-0.001
-0.006
-0.011
-0.025
-0.056
-0.097
-0.105
0.130
-0.030
-0.261
-0.292
-0.307
-0.393
-0.193
35.924
487.946
13756.627
100393.914
104265.008
110107.922
54738.953
11179.286
222.951
117.801
10.219
-0.089
-0.521
-0.400
-0.276
-0.211
-0.153
-0.089
-0.040
-0.014
-0.004
-0.002
0.
0.
0.
0.
0.
-0.001
-0.006
-0.011
-0.024
-0.052
-0.101
-0.134
-0.126
-0.239
-0.459
-0.411
-0.344
-0.417
-0.419
7.855
169.096
16531.996
100611.719
101131.852
109058.359
2008.699
159353.766
1772.795
267.442
867.678
11.374
-0.019
2.955
12.915
2.017
-0.145
-0.132
-0.063
-0.020
-0.007
-0.002
0.
0.
0.
0.
0.
-0.001
-0.005
-0.009
-0.018
-0.039
-0.083
-0.134
-0.175
-0.357
-0.684
-0.516
-0.350
-0.398
-0.515
-0.181
23.843
887.954
584.295
114.221
4521.290
86.475
15262.844
411.714
1492.939
7196.089
73.547
26.479
595.620
62628.691
267.022
0.951
-0.139
-0.085
-0.027
-0.009
-0.003
0.
0.
0.
0.
0.
0.
-0.004
-0.007
-0.012
-0.028
-0.057
-0.100
-0.158
-0.270
-0.427
-0.341
0.069
0.071
-0.413
-0.551
1.197
20.149
16.690
1245.707
36787.316
100336.055
26743.953
916.525
32.012
144.382
1250.452
830.212
3071.663
102195.180
1146.619
3.103
-0.131
-0.092
-0.030
-0.010
-0.003
0.
0.
0.
0.
0.
0.
-0.001
-0.005
-0.008
-0.019
-0.034
-0.068
-0.121
-0.199
-0.252
0.009
2.660
3.110
-0.032
-0.505
-0.583
-0.504
1.647
809.484
46642.172
100732.109
78906.102
100702.039
5274.375
1735.553
522.163
313.105
49.038
310.463
29.800
0.814
-0.137
-0.083
-0.028
-0.009
-0.003
0.
0.
0.
0.
0.
0.
0.
-0.002
-0.006
-0.013
-0.024
-0.051
-0.109
-0.178
-0.182
0.308
2.133
2.095
-0.290
-0.508
-0.508
-0.601
-0.575
7.876
252.150
1330.758
121.487
197.930
100184.742
143403.500
3406.459
92.920
1.502
0.906
0.142
-0.170
-0.127
-0.061
-0.021
-0.007
-0.002
0.
0.
0.
0.
0.
0.
0.
0.000
-0.003
-0.008
-0.019
-0.047
-0.105
-0.153
-0.015
1.057
1.616
0.552
-0.642
-0.678
-0.459
-0.513
-0.602
2.212
214.969
1045.683
36.227
6.887
586.785
14488.016
1587.080
25.332
0.043
-0.420
-0.275
-0.168
-0.090
-0.038
-0.012
-0.004
-0.002
0.
0.
0.
0.
0.
0.
0.
0.000
-0.001
-0.003
-0.014
-0.041
-0.090
-0.131
0.070
1.418
7.290
4.712
-0.204
-0.553
-0.394
-0.446
-0.542
0.285
22.581
63.169
6.942
1.251
149.148
8711.774
100570.922
2608.819
5.271
-0.323
-0.207
-0.108
-0.052
-0.024
-0.008
-0.002
0.
0.
0.
0.
0.
0.
0.
0.
0.000
0.000
-0.003
-0.010
-0.029
-0.070
-0.109
-0.101
0.191
2.445
1.923
0.274
0.127
-0.299
-0.384
-0.442
2.775
150.298
332.173
17.320
23.066
368.644
4568.068
102050.883
11362.551
9.354
-0.217
-0.150
-0.070
-0.035
-0.012
-0.004
-0.001
0.
0.
0.
0.
0.
0.
0.
0.
0.000
0.000
-0.002
-0.005
-0.019
-0.051
-0.093
-0.143
-0.219
-0.245
-0.256
-0.003
0.026
-0.255
-0.326
-0.329
6.643
566.081
1472.407
39.353
817.698
17227.107
101370.867
100561.969
300.297
1.463
-0.188
-0.113
-0.053
-0.023
-0.006
-0.001
0.
0.
0.
0.
0.
0.
0.
0.
0.
0.001
0.000
0.
-0.003
-0.008
-0.026
-0.058
-0.100
-0.161
-0.302
-0.298
-0.219
-0.206
-0.236
-0.282
-0.308
2.898
602.882
102146.688
84.631
70848.781
10332.904
3224.185
5318.232
37.963
0.049
-0.146
-0.081
-0.035
-0.015
-0.004
0.
0.
0.
0.
0.
0.
0.
0.
0.
0.
0.
0.000
0.000
-0.001
-0.003
-0.010
-0.022
-0.038
-0.066
-0.102
-0.139
-0.157
-0.171
-0.187
-0.213
-0.293
0.850
356.876
100327.648
17.896
227.592
108.023
8.389
6.948
0.490
-0.154
-0.101
-0.050
-0.021
-0.008
-0.004
0.
0.
0.
0.
0.
0.
0.
0.
0.
0.
0.
0.001
0.000
0.000
-0.001
-0.003
-0.007
-0.014
-0.025
-0.041
-0.062
-0.084
-0.099
-0.112
-0.130
-0.184
-0.200
0.872
2.062
0.089
0.252
0.126
-0.196
-0.178
-0.154
-0.104
-0.061
-0.028
-0.014
-0.006
-0.002
0.
0.
0.
0.
0.
0.
0.
0.
0.
0.
0.
0.
0.001
0.000
0.001
-0.001
-0.002
-0.004
-0.009
-0.018
-0.026
-0.039
-0.048
-0.055
-0.062
-0.089
-0.115
-0.125
-0.156
-0.168
-0.177
-0.164
-0.154
-0.120
-0.087
-0.053
-0.031
-0.017
-0.008
-0.004
0.
0.
0.
0.
0.
0.
0.
0.
0.
0.
0.
0.
0.
0.
0.001
0.
0.001
0.000
-0.002
-0.003
-0.009
-0.013
-0.016
-0.024
-0.027
-0.031
-0.039
-0.048
-0.064
-0.069
-0.076
-0.075
-0.070
-0.063
-0.052
-0.036
-0.025
-0.015
-0.009
-0.002
0.
0.
0.
0.
0.
0.
0.
0.
0.
0.
0.
0.
0.
0.
0.
0.
0.000
0.001
0.001
0.001
0.000
-0.001
-0.006
-0.007
-0.009
-0.014
-0.016
-0.016
-0.020
-0.022
-0.024
-0.026
-0.027
-0.028
-0.025
-0.019
-0.016
-0.010
-0.008
-0.003
0.
0.
0.
0.
0.
0.
0.
0.
0.
0.
0.
0.
0.
0.
0.
0.
0.
0.
0.
0.
0.
0.
0.001
-0.002
-0.002
-0.003
-0.004
-0.005
-0.004
-0.004
-0.001
-0.005
-0.007
-0.009
-0.007
-0.007
-0.008
-0.005
-0.005
-0.002
0.
0.
0.
0.
0.
0.
0.
0.
0.
0.
0.
0.
0.
0.
0.
0.
0.
0.
0.
0.
0.
0.
0.
0.
0.
0.
0.
0.001
0.001
0.001
0.001
0.001
0.001
0.002
0.002
0.002
0.000
-0.001
0.
0.
0.
0.
0.
0.
0.
0.
0.
0.
0.
0.
0.
0.
0.
0.
0.
0.
0.
0.
0.
0.
0.
0.
0.
0.
0.
0.
0.
0.
0.
0.
0.001
0.002
0.001
0.001
0.001
0.002
0.001
0.
0.
0.
0.
0.
0.
0.
0.
0.
0.
0.
0.
0.
0.
0.
0.
0.
0.
0.
0.
0.
0.
0.
0.
0.
0.
0.
0.
0.
0.
0.
0.
0.
0.
0.
0.
0.
0.
0.
0.
0.
0.
0.
0.
0.
0.
0.
0.
0.
0.
0.
0.
0.
0.
0.
0.
0.
0.
0.
0.
0.
0.
0.
0.
0.
0.
0.
0.
0.
0.
0.
0.
0.
0.
0.
0.
0.
0.
0.
0.
0.
0.
0.
0.
0.
0.
0.
0.
0.
0.
0.
0.
0.
0.
0.
0.
0.
0.
0.
0.
0.
0.
0.
0.
0.
0.
0.
0.
0.
0.
0.
0.
0.
0.
0.
0.
0.
0.
0.
0.
0.
0.
0.
0.
0.
0.
0.
0.
0.
0.
0.
0.
0.
0.
0.
0.
0.
0.
0.
0.
0.
0.
0.
0.
0.
0.
0.
0.
0.
0.
0.
0.
0.
0.
0.
0.
0.
0.
0.
0.
0.
0.
0.
0.
0.
0.
0.
0.
0.
0.
0.
0.
0.
0.
0.
0.
0.
0.
0.
0.
0.
0.
0.
0.
0.
0.
0.
0.
0.
0.
0.
0.
0.
0.
0.
0.
0.
0.
0.
0.
0.
0.
0.
0.
0.
0.
0.
0.
0.
0.
0.
0.
0.
0.
0.
0.
0.
0.
0.
0.
0.
0.
0.
0.
0.
0.
0.
0.
0.
0.
0.
0.
0.
0.
0.
0.
0.
0.
0.
0.
0.
0.
0.
0.
0.
0.
0.
0.
0.
0.
0.
0.
0.
0.
0.
0.
0.
0.
0.
0.
0.
0.
0.
0.
0.
0.
0.
0.
0.
0.
0.
0.
0.
0.
0.
0.
0.
0.
0.
0.
0.
0.
0.
0.
0.
0.
0.
0.
0.
0.
0.
0.
0.
0.
0.
0.
0.
0.
0.
0.
0.
0.
0.
0.
0.
0.
0.
0.
0.
0.
0.
0.
0.
0.
0.
0.
0.
0.
0.
0.
0.
0.
0.
0.
0.
0.
0.
0.
0.
0.
0.
0.
0.
0.
0.
0.
0.
0.
0.
0.
0.
0.
0.
0.
0.
0.
0.
0.
0.
0.
0.
0.
0.
0.
0.
0.
0.
0.
0.
0.
0.
0.
0.
0.
0.
0.
0.
0.
0.
0.
0.
0.
0.
0.
0.
0.
0.
0.
0.
0.
0.
0.
0.
0.
0.
0.
0.
0.
0.
0.
0.
0.
0.
0.
0.
0.
0.
0.
0.
0.
0.
0.
0.
0.
0.
0.
0.
0.
0.
0.
0.
0.
0.
0.
0.
0.
0.
0.
0.
0.
0.
0.
0.
0.
0.
0.
0.
0.
0.
0.
0.
0.
0.
0.
0.
0.
0.
0.
0.
0.
0.
0.
0.
0.
0.
0.
0.
0.
0.
0.
0.
0.
0.
0.
0.
0.
0.
0.
0.
0.
0.
0.
0.
0.
0.
0.
0.
0.
0.
0.
0.
0.
0.
0.
0.
0.
0.
0.
0.
0.
0.
0.
0.
0.
0.
0.
0.
0.
0.
0.
0.
0.
0.
0.
0.
0.
0.
0.
0.
0.
0.
0.
0.
0.
0.
0.
0.
0.
0.
0.
0.
0.
0.
0.
0.
0.
0.
0.
0.
0.
0.
0.
0.
0.
0.
0.
0.
0.
0.
0.
0.
0.
0.
0.
0.
0.
0.
0.
0.
0.
0.
0.
0.
0.
0.
0.
0.
0.
0.
0.
0.
0.
0.
0.
0.
0.
0.
0.
0.
0.
0.
0.
0.
0.
0.
0.
0.
0.
0.
0.
0.
0.
0.
0.
0.
0.
0.
0.
0.
0.
0.
0.
0.
0.
0.
0.
0.
0.
0.
0.
0.
0.
0.
0.
0.
0.
0.
0.
0.
0.
0.
0.
0.
0.
0.
0.
0.
0.
0.
0.
0.
0.
0.
0.
0.
0.
0.
0.
0.
0.
0.
0.
0.
0.
0.
0.
0.
0.
0.
0.
0.
0.
0.
0.
0.
0.
0.
0.
0.
0.
0.
0.
0.
0.
0.
0.
0.
0.
0.
0.
0.
0.
0.
0.
0.
0.
0.
0.
0.
0.
0.
0.
0.
0.
0.
0.
0.
0.
0.
0.
0.
0.
0.
0.
0.
0.
0.
0.
0.
0.
0.
0.
0.
0.
0.
0.
0.
0.
0.
0.
0.
0.
0.
0.
0.
0.
0.
0.
0.
0.
0.
0.
0.
0.
0.
0.
0.
0.
0.
0.
0.
0.
0.
0.
0.
0.
0.
0.
0.
0.
0.
0.
0.
0.
0.
0.
0.
0.
0.
0.
0.
0.
0.
0.
0.
0.
0.
0.
0.
0.
0.
0.
0.
0.
0.
0.
0.
0.
0.
0.
0.
0.
0.
0.
0.
0.
0.
0.
0.
0.
0.
0.
0.
0.
0.
0.
0.
0.
0.
0.
0.
0.
0.
0.
0.
0.
0.
0.
0.
0.
0.
0.
0.
0.
0.
0.
0.
0.
0.
0.
0.
0.
0.
0.
0.
0.
0.
0.
0.
0.
0.
0.
0.
0.
0.
0.
0.
0.
0.
0.
0.
0.
0.
0.
0.
0.
0.
0.
0.
0.
0.
0.
0.
0.
0.
0.
0.
0.
0.
0.
0.
0.
0.
0.
0.
0.
0.
0.
0.
0.
0.
0.
0.
0.
0.
0.
0.
0.
0.
0.
0.
0.
0.
0.
0.
0.
0.
0.
0.
0.
0.
0.
0.
0.
0.
0.
0.
0.
0.
0.
0.
0.
0.
0.
0.
0.
0.
0.
0.
0.
0.
0.
0.
0.
0.
0.
0.
0.
0.
0.
0.
0.
0.
0.
0.001
0.001
0.001
0.001
0.001
0.000
0.
0.
0.
0.
0.
0.
0.
0.
0.
0.
0.
0.
0.
0.
0.
0.
0.
0.
0.
0.
0.
0.
0.
0.
0.
0.
0.
0.
0.
0.
0.
0.
0.
0.000
0.000
-0.001
0.000
0.000
0.001
0.001
0.001
0.001
0.
0.
0.
0.
0.
0.
0.
0.
0.
0.
0.
0.
0.
0.
0.
0.
0.
0.
0.
0.
0.
0.
0.
0.
0.
0.
0.
0.
0.
0.
0.
-0.001
-0.001
-0.002
-0.005
-0.005
-0.004
-0.004
0.
0.001
0.001
0.001
0.
0.
0.
0.
0.
0.
0.
0.
0.
0.
0.
0.
0.
0.
0.
0.
0.
0.
0.
0.
0.
0.
0.
0.
0.
0.
0.
0.
-0.001
-0.002
-0.006
-0.010
-0.013
-0.017
-0.018
-0.019
-0.016
-0.014
-0.008
-0.006
-0.005
-0.001
0.001
0.001
0.001
0.001
0.001
0.
0.
0.
0.
0.
0.
0.
0.
0.
0.
0.
0.
0.
0.
0.
0.
0.
0.
0.
0.
0.
-0.002
-0.006
-0.011
-0.015
-0.024
-0.032
-0.038
-0.042
-0.039
-0.038
-0.033
-0.028
-0.022
-0.014
-0.007
-0.004
-0.001
0.001
0.001
0.001
0.001
0.
0.
0.
0.
0.
0.
0.
0.
0.
0.
0.
0.
0.
0.
0.
0.
0.
0.
0.
-0.002
-0.007
-0.013
-0.019
-0.033
-0.050
-0.066
-0.082
-0.087
-0.086
-0.079
-0.070
-0.061
-0.049
-0.034
-0.022
-0.012
-0.005
-0.001
0.001
0.002
0.001
0.
0.
0.
0.
0.
0.
0.
0.
0.
0.
0.
0.
0.
0.
0.
0.
0.
0.
-0.003
-0.008
-0.014
-0.024
-0.037
-0.061
-0.093
-0.124
-0.144
-0.161
-0.175
-0.168
-0.159
-0.144
-0.120
-0.086
-0.052
-0.025
-0.009
-0.003
-0.001
0.001
0.001
0.
0.
0.
0.
0.
0.
0.
0.
0.
0.
0.
0.
0.
0.
0.
0.
0.
-0.002
-0.007
-0.013
-0.023
-0.038
-0.063
-0.103
-0.149
-0.181
-0.135
-0.213
-0.272
-0.282
-0.248
-0.217
-0.175
-0.148
-0.109
-0.057
-0.024
-0.007
-0.002
0.001
0.002
0.
0.
0.
0.
0.
0.
0.
0.
0.
0.
0.
0.
0.
0.
0.
0.
-0.001
-0.005
-0.011
-0.019
-0.035
-0.058
-0.096
-0.156
-0.218
-0.098
1.180
0.477
-0.157
0.873
2.212
2.520
4.201
0.563
-0.158
-0.112
-0.048
-0.019
-0.007
-0.005
0.000
-0.002
0.
0.
0.
0.
0.
0.
0.
0.
0.
0.
0.
0.
0.
0.
0.
-0.003
-0.006
-0.014
-0.026
-0.049
-0.087
-0.135
-0.215
-0.294
-0.166
1.378
1.697
4.619
111.843
973.499
427.064
359.278
14.160
-0.046
-0.154
-0.079
-0.031
-0.017
-0.007
-0.004
-0.004
-0.002
0.
0.
0.
0.
0.
0.
0.
0.
0.
0.
0.
0.
0.
-0.001
-0.005
-0.008
-0.018
-0.034
-0.068
-0.108
-0.164
-0.251
-0.357
-0.411
0.203
8.981
30.342
5349.147
100092.359
78099.211
46302.301
265.334
1.077
-0.183
-0.112
-0.054
-0.028
-0.018
-0.006
-0.005
-0.004
-0.001
0.
0.
0.
0.
0.
0.
0.
0.
0.
0.
0.
0.
-0.001
-0.005
-0.009
-0.024
-0.043
-0.080
-0.126
-0.184
-0.267
-0.368
-0.284
0.076
6.460
16.886
560.848
16895.396
3361.199
101703.648
13597.641
4.515
-0.224
-0.139
-0.076
-0.045
-0.029
-0.018
-0.009
-0.005
-0.002
0.
0.
0.
0.
0.
0.
0.
0.
0.
0.
0.
0.
-0.001
-0.008
-0.017
-0.028
-0.050
-0.087
-0.138
-0.194
-0.271
-0.317
0.284
0.667
0.556
0.778
3.794
14.621
45.405
2165.816
166.235
0.555
-0.274
-0.183
-0.109
-0.066
-0.043
-0.026
-0.012
-0.005
-0.002
0.
0.
0.
0.
0.
0.
0.
0.
0.
0.
0.
-0.001
-0.002
-0.011
-0.022
-0.036
-0.057
-0.093
-0.143
-0.196
-0.269
-0.334
-0.196
0.017
-0.109
-0.451
-0.599
-0.565
-0.285
1.065
0.199
-0.329
-0.300
-0.227
-0.153
-0.091
-0.056
-0.034
-0.020
-0.007
-0.003
0.
0.
0.
0.
0.
0.
0.
0.
0.
0.
-0.001
-0.003
-0.007
-0.017
-0.029
-0.049
-0.069
-0.100
-0.144
-0.191
-0.257
-0.346
-0.419
-0.376
0.186
0.108
-0.547
-0.631
-0.603
-0.497
0.306
1.783
0.383
-0.233
-0.198
-0.126
-0.071
-0.042
-0.024
-0.009
-0.002
0.
0.
0.
0.
0.
0.
0.
0.
0.
0.
-0.003
-0.008
-0.016
-0.028
-0.048
-0.070
-0.091
-0.124
-0.162
-0.202
-0.262
-0.349
-0.433
-0.306
0.910
0.914
-0.401
-0.604
-0.612
-0.215
14.801
99.845
17.101
0.139
-0.229
-0.158
-0.092
-0.047
-0.026
-0.011
-0.002
0.
0.
0.
0.
0.
0.
0.
0.
0.
-0.001
-0.008
-0.014
-0.028
-0.047
-0.071
-0.097
-0.128
-0.170
-0.210
-0.254
-0.306
-0.372
-0.394
-0.293
0.995
2.950
0.336
-0.612
-0.610
0.616
38.572
359.069
51.004
1.375
-0.246
-0.189
-0.108
-0.061
-0.033
-0.013
-0.003
0.
0.
0.
0.
0.
0.
0.
0.
-0.001
-0.006
-0.011
-0.025
-0.047
-0.078
-0.112
-0.146
-0.180
-0.215
-0.250
-0.300
-0.355
-0.419
-0.437
-0.218
5.927
27.180
4.741
-0.524
1.073
54.986
119.039
57.828
62.960
3.840
-0.237
-0.212
-0.129
-0.076
-0.039
-0.012
-0.003
-0.002
0.
0.
0.
0.
0.
0.
-0.001
-0.005
-0.008
-0.020
-0.040
-0.082
-0.124
-0.166
-0.207
-0.224
0.213
1.074
0.063
-0.356
-0.480
-0.597
-0.540
2.685
12.137
2.648
3.154
24.909
1163.050
4465.546
61.957
14.484
1.026
-0.304
-0.224
-0.144
-0.087
-0.045
-0.020
-0.007
-0.002
0.
0.
0.
0.
0.
0.
-0.001
-0.006
-0.013
-0.030
-0.064
-0.117
-0.124
0.156
-0.019
-0.111
5.070
20.134
3.761
-0.207
-0.528
-0.714
-0.653
0.857
15.429
15.615
446.416
22974.896
14528.079
13247.949
561.294
4.786
-0.385
-0.364
-0.247
-0.163
-0.101
-0.053
-0.026
-0.011
-0.004
0.
0.
0.
0.
0.
0.
-0.003
-0.007
-0.017
-0.039
-0.089
-0.129
1.478
30.917
14.646
0.217
5.023
20.091
3.947
-0.357
-0.594
0.048
16.787
48.233
77.802
245.430
4501.922
100091.242
33926.102
122935.859
11384.461
15.698
-0.492
-0.438
-0.317
-0.221
-0.134
-0.071
-0.034
-0.018
-0.005
0.
0.
0.
0.
0.
0.
-0.004
-0.009
-0.019
-0.043
-0.100
-0.125
4.894
180.277
68.488
0.691
0.033
0.916
-0.077
-0.581
-0.358
11.169
1747.985
20741.443
2123.381
425.382
167.114
1478.474
210.836
1027.572
238.418
3.079
-0.577
-0.471
-0.342
-0.263
-0.194
-0.113
-0.051
-0.023
-0.006
-0.002
0.
0.
0.
0.
0.
-0.004
-0.008
-0.018
-0.040
-0.095
-0.149
0.583
9.829
6.411
0.426
-0.722
-0.548
-0.550
-0.644
0.143
133.636
97305.945
43667.359
1810.982
1892.015
61.446
146.017
14.415
2623.520
15229.780
53.424
4.491
8.072
12.016
2.456
-0.105
-0.147
-0.078
-0.031
-0.008
-0.003
0.
0.
0.
0.
0.
-0.002
-0.007
-0.016
-0.032
-0.077
-0.139
-0.169
0.077
0.764
8.421
-0.905
-0.452
-0.303
-0.585
0.165
266.083
100037.313
100065.617
75.027
138.549
280.348
207.959
40.004
43491.172
185110.422
3096.268
655.685
1405.006
15510.047
349.544
7.650
-0.086
-0.103
-0.038
-0.011
-0.003
0.
0.
0.
0.
0.
0.
-0.006
-0.010
-0.024
-0.051
-0.104
-0.167
-0.224
-0.367
-0.677
0.368
21.301
25.780
1.594
-0.453
10.085
328.953
185.353
11.429
200.736
1117.494
297.831
56.677
555.962
100395.781
104880.594
103125.297
24742.197
101251.008
21855.008
171.259
0.405
-0.103
-0.041
-0.012
-0.003
0.
0.
0.
0.
0.
0.
-0.004
-0.006
-0.015
-0.033
-0.064
-0.124
-0.219
-0.368
0.168
17.276
1044.765
1567.134
22.546
-0.045
-0.534
0.174
0.052
18.296
9799.449
104923.055
2232.202
219.526
160.049
601.601
88876.008
30087.779
454.286
4937.603
1518.819
51.725
0.142
-0.097
-0.036
-0.011
-0.003
0.
0.
0.
0.
0.
0.
0.001
-0.004
-0.008
-0.022
-0.043
-0.098
-0.192
-0.236
4.049
119.550
546.270
703.995
15.907
-0.213
-0.622
-0.686
-0.669
14.773
4734.843
113888.695
666.710
23.424
2231.663
100907.102
122969.570
30504.469
15.019
5.612
4.150
0.489
-0.136
-0.075
-0.026
-0.009
-0.003
0.
0.
0.
0.
0.
0.
0.001
0.001
-0.005
-0.013
-0.033
-0.091
-0.179
0.291
14.755
316.823
240.138
611.308
33.167
-1.003
-0.615
-0.610
-0.589
22.975
60501.297
100132.289
1270.591
6.799
630.679
125477.484
9959.328
290.580
0.859
-0.603
-0.319
-0.186
-0.110
-0.049
-0.015
-0.005
-0.002
0.
0.
0.
0.
0.
0.
0.001
0.000
0.000
-0.007
-0.026
-0.074
-0.105
2.266
42.507
393.373
8304.650
23645.736
365.233
5.294
-0.181
-0.488
-0.595
4.310
467.057
3086.494
265.890
13.154
2850.955
100253.953
37866.379
230.340
1.351
-0.447
-0.243
-0.133
-0.065
-0.029
-0.007
-0.003
0.
0.
0.
0.
0.
0.
0.
0.001
0.000
0.000
-0.003
-0.017
-0.053
-0.085
0.891
10.540
22.253
1813.516
634.322
214.363
229.065
4.219
0.423
-0.332
21.343
9350.588
49394.617
4971.198
64.383
99.970
3688.650
12896.192
520.285
2.706
-0.286
-0.169
-0.088
-0.042
-0.015
-0.004
-0.002
0.
0.
0.
0.
0.
0.
0.
0.
0.000
0.000
-0.003
-0.009
-0.033
-0.079
-0.195
-0.056
0.114
32.506
9.976
74.409
82.020
6.020
1.615
-0.074
52.546
100100.648
100555.430
834.992
21.923
20.079
373.214
633.741
28.667
0.191
-0.225
-0.126
-0.060
-0.027
-0.007
-0.001
0.
0.
0.
0.
0.
0.
0.
0.
0.
0.000
0.000
-0.001
-0.005
-0.018
-0.051
-0.158
-0.372
-0.415
-0.755
-0.649
1.232
3.466
1.161
0.080
-0.454
19.052
36376.176
101298.750
1746.332
18.215
14.563
53.237
67.227
3.448
-0.229
-0.170
-0.091
-0.040
-0.014
-0.003
0.
0.
0.
0.
0.
0.
0.
0.
0.
0.
0.001
0.000
0.000
-0.001
-0.006
-0.019
-0.045
-0.088
-0.124
-0.227
-0.247
-0.189
-0.117
-0.206
-0.325
-0.664
76.634
101924.523
37844.336
2465.798
1.976
1.046
0.582
0.692
-0.138
-0.191
-0.112
-0.053
-0.025
-0.008
-0.003
0.
0.
0.
0.
0.
0.
0.
0.
0.
0.
0.
0.001
0.000
0.000
-0.002
-0.006
-0.013
-0.024
-0.043
-0.078
-0.121
-0.146
-0.170
-0.195
-0.228
-0.479
-0.358
4.595
11.390
0.924
-0.543
-0.353
-0.292
-0.243
-0.177
-0.114
-0.063
-0.033
-0.015
-0.006
0.
0.
0.
0.
0.
0.
0.
0.
0.
0.
0.
0.
0.
0.000
0.000
0.000
-0.001
-0.003
-0.007
-0.018
-0.030
-0.048
-0.074
-0.090
-0.100
-0.114
-0.156
-0.235
-0.189
-0.145
-0.212
-0.225
-0.198
-0.165
-0.132
-0.094
-0.058
-0.033
-0.018
-0.007
-0.002
0.
0.
0.
0.
0.
0.
0.
0.
0.
0.
0.
0.
0.
0.000
0.001
0.001
0.001
0.000
-0.002
-0.006
-0.013
-0.020
-0.031
-0.039
-0.045
-0.052
-0.060
-0.077
-0.088
-0.092
-0.093
-0.089
-0.083
-0.072
-0.059
-0.041
-0.028
-0.018
-0.008
-0.003
0.
0.
0.
0.
0.
0.
0.
0.
0.
0.
0.
0.
0.
0.
0.
0.
0.001
0.001
0.001
0.001
-0.001
-0.006
-0.009
-0.011
-0.017
-0.021
-0.024
-0.029
-0.032
-0.036
-0.037
-0.035
-0.031
-0.031
-0.029
-0.022
-0.018
-0.013
-0.007
-0.003
0.
0.
0.
0.
0.
0.
0.
0.
0.
0.
0.
0.
0.
0.
0.
0.
0.
0.
0.
0.
0.001
0.001
-0.001
-0.002
-0.006
-0.007
-0.009
-0.011
-0.012
-0.010
-0.010
-0.012
-0.014
-0.012
-0.013
-0.010
-0.010
-0.008
-0.003
-0.003
0.
0.
0.
0.
0.
0.
0.
0.
0.
0.
0.
0.
0.
0.
0.
0.
0.
0.
0.
0.
0.
0.
0.
0.
0.
0.
0.
-0.001
-0.001
-0.001
0.001
0.001
0.001
-0.001
-0.001
-0.001
-0.002
0.
-0.001
0.
0.
0.
0.
0.
0.
0.
0.
0.
0.
0.
0.
0.
0.
0.
0.
0.
0.
0.
0.
0.
0.
0.
0.
0.
0.
0.
0.
0.
0.
0.001
0.001
0.001
0.001
0.001
0.001
0.002
0.001
0.
0.
0.
0.
0.
0.
0.
0.
0.
0.
0.
0.
0.
0.
0.
0.
0.
0.
0.
0.
0.
0.
0.
0.
0.
0.
0.
0.
0.
0.
0.
0.
0.
0.
0.
0.
0.
0.
0.
0.
0.
0.
0.
0.
0.
0.
0.
0.
0.
0.
0.
0.
0.
0.
0.
0.
0.
0.
0.
0.
0.
0.
0.
0.
0.
0.
0.
0.
0.
0.
0.
0.
0.
0.
0.
0.
0.
0.
0.
0.
0.
0.
0.
0.
0.
0.
0.
0.
0.
0.
0.
0.
0.
0.
0.
0.
0.
0.
0.
0.
0.
0.
0.
0.
0.
0.
0.
0.
0.
0.
0.
0.
0.
0.
0.
0.
0.
0.
0.
0.
0.
0.
0.
0.
0.
0.
0.
0.
0.
0.
0.
0.
0.
0.
0.
0.
0.
0.
0.
0.
0.
0.
0.
0.
0.
0.
0.
0.
0.
0.
0.
0.
0.
0.
0.
0.
0.
0.
0.
0.
0.
0.
0.
0.
0.
0.
0.
0.
0.
0.
0.
0.
0.
0.
0.
0.
0.
0.
0.
0.
0.
0.
0.
0.
0.
0.
0.
0.
0.
0.
0.
0.
0.
0.
0.
0.
0.
0.
0.
0.
0.
0.
0.
0.
0.
0.
0.
0.
0.
0.
0.
0.
0.
0.
0.
0.
0.
0.
0.
0.
0.
0.
0.
0.
0.
0.
0.
0.
0.
0.
0.
0.
0.
0.
0.
0.
0.
0.
0.
0.
0.
0.
0.
0.
0.
0.
0.
0.
0.
0.
0.
0.
0.
0.
0.
0.
0.
0.
0.
0.
0.
0.
0.
0.
0.
0.
0.
0.
0.
0.
0.
0.
0.
0.
0.
0.
0.
0.
0.
0.
0.
0.
0.
0.
0.
0.
0.
0.
0.
0.
0.
0.
0.
0.
0.
0.
0.
0.
0.
0.
0.
0.
0.
0.
0.
0.
0.
0.
0.
0.
0.
0.
0.
0.
0.
0.
0.
0.
0.
0.
0.
0.
0.
0.
0.
0.
0.
0.
0.
0.
0.
0.
0.
0.
0.
0.
0.
0.
0.
0.
0.
0.
0.
0.
0.
0.
0.
0.
0.
0.
0.
0.
0.
0.
0.
0.
0.
0.
0.
0.
0.
0.
0.
0.
0.
0.
0.
0.
0.
0.
0.
0.
0.
0.
0.
0.
0.
0.
0.
0.
0.
0.
0.
0.
0.
0.
0.
0.
0.
0.
0.
0.
0.
0.
0.
0.
0.
0.
0.
0.
0.
0.
0.
0.
0.
0.
0.
0.
0.
0.
0.
0.
0.
0.
0.
0.
0.
0.
0.
0.
0.
0.
0.
0.
0.
0.
0.
0.
0.
0.
0.
0.
0.
0.
0.
0.
0.
0.
0.
0.
0.
0.
0.
0.
0.
0.
0.
0.
0.
0.
0.
0.
0.
0.
0.
0.
0.
0.
0.
0.
0.
0.
0.
0.
0.
0.
0.
0.
0.
0.
0.
0.
0.
0.
0.
0.
0.
0.
0.
0.
0.
0.
0.
0.
0.
0.
0.
0.
0.
0.
0.
0.
0.
0.
0.
0.
0.
0.
0.
0.
0.
0.
0.
0.
0.
0.
0.
0.
0.
0.
0.
0.
0.
0.
0.
0.
0.
0.
0.
0.
0.
0.
0.
0.
0.
0.
0.
0.
0.
0.
0.
0.
0.
0.
0.
0.
0.
0.
0.
0.
0.
0.
0.
0.
0.
0.
0.
0.
0.
0.
0.
0.
0.
0.
0.
0.
0.
0.
0.
0.
0.
0.
0.
0.
0.
0.
0.
0.
0.
0.
0.
0.
0.
0.
0.
0.
0.
0.
0.
0.
0.
0.
0.
0.
0.
0.
0.
0.
0.
0.
0.
0.
0.
0.
0.
0.
0.
0.
0.
0.
0.
0.
0.
0.
0.
0.
0.
0.
0.
0.
0.
0.
0.
0.
0.
0.
0.
0.
0.
0.
0.
0.
0.
0.
0.
0.
0.
0.
0.
0.
0.
0.
0.
0.
0.
0.
0.
0.
0.
0.
0.
0.
0.
0.
0.
0.
0.
0.
0.
0.
0.
0.
0.
0.
0.
0.
0.
0.
0.
0.
0.
0.
0.
0.
0.
0.
0.
0.
0.
0.
0.
0.
0.
0.
0.
0.
0.
0.
0.
0.
0.
0.
0.
0.
0.
0.
0.
0.
0.
0.
0.
0.
0.
0.
0.
0.
0.
0.
0.
0.
0.
0.
0.
0.
0.
0.
0.
0.
0.
0.
0.
0.
0.
0.
0.
0.
0.
0.
0.
0.
0.
0.
0.
0.
0.
0.
0.
0.
0.
0.
0.
0.
0.
0.
0.
0.
0.
0.
0.
0.
0.
0.
0.
0.
0.
0.
0.
0.
0.
0.
0.
0.
0.
0.
0.
0.
0.
0.
0.
0.
0.
0.
0.
0.
0.
0.
0.
0.
0.
0.
0.
0.
0.
0.
0.
0.
0.
0.
0.
0.
0.
0.
0.
0.
0.
0.
0.
0.
0.
0.
0.
0.
0.
0.
0.
0.
0.
0.
0.
0.
0.
0.
0.
0.
0.
0.
0.
0.
0.
0.
0.
0.
0.
0.
0.
0.
0.
0.
0.
0.
0.
0.
0.
0.
0.
0.
0.
0.
0.
0.
0.
0.
0.
0.
0.
0.
0.
0.
0.
0.
0.
0.
0.
0.
0.
0.
0.
0.
0.
0.
0.
0.
0.
0.000
0.001
0.001
0.001
0.001
0.000
0.
0.
0.
0.
0.
0.
0.
0.
0.
0.
0.
0.
0.
0.
0.
0.
0.
0.
0.
0.
0.
0.
0.
0.
0.
0.
0.
0.
0.
0.
0.
0.
0.
0.000
0.001
0.000
0.000
0.001
0.001
0.001
0.001
0.001
0.
0.
0.
0.
0.
0.
0.
0.
0.
0.
0.
0.
0.
0.
0.
0.
0.
0.
0.
0.
0.
0.
0.
0.
0.
0.
0.
0.
0.
0.
0.
0.000
-0.001
-0.002
-0.003
-0.003
-0.003
-0.002
0.001
0.001
0.001
0.001
0.
0.
0.001
0.001
0.
0.
0.
0.
0.
0.
0.
0.
0.
0.
0.
0.
0.
0.
0.
0.
0.
0.
0.
0.
0.
0.
0.
0.
0.
-0.001
-0.002
-0.006
-0.008
-0.009
-0.009
-0.009
-0.008
-0.007
-0.002
-0.001
0.001
0.001
0.001
0.001
0.001
0.001
0.001
0.
0.
0.
0.
0.
0.
0.
0.
0.
0.
0.
0.
0.
0.
0.
0.
0.
0.
0.
0.
0.
-0.001
-0.003
-0.006
-0.013
-0.016
-0.024
-0.029
-0.032
-0.031
-0.029
-0.025
-0.018
-0.013
-0.009
-0.004
-0.002
0.001
0.001
0.
0.001
0.001
0.
0.
0.
0.
0.
0.
0.
0.
0.
0.
0.
0.
0.
0.
0.
0.
0.
0.
0.
-0.001
-0.005
-0.010
-0.018
-0.027
-0.039
-0.050
-0.057
-0.066
-0.066
-0.063
-0.052
-0.042
-0.030
-0.019
-0.015
-0.008
-0.002
0.002
0.002
0.001
0.002
0.001
0.
0.
0.
0.
0.
0.
0.
0.
0.
0.
0.
0.
0.
0.
0.
0.
0.
-0.002
-0.006
-0.011
-0.022
-0.036
-0.054
-0.078
-0.104
-0.125
-0.138
-0.134
-0.124
-0.106
-0.091
-0.073
-0.054
-0.030
-0.017
-0.009
-0.002
0.001
0.002
0.001
0.001
0.
0.
0.
0.
0.
0.
0.
0.
0.
0.
0.
0.
0.
0.
0.
0.
-0.001
-0.006
-0.012
-0.022
-0.039
-0.063
-0.100
-0.149
-0.180
-0.196
-0.231
-0.253
-0.244
-0.220
-0.191
-0.153
-0.116
-0.070
-0.038
-0.017
-0.005
-0.001
0.002
0.002
0.001
0.001
0.
0.
0.
0.
0.
0.
0.
0.
0.
0.
0.
0.
0.
0.
0.
-0.005
-0.011
-0.021
-0.037
-0.066
-0.114
-0.179
-0.237
0.274
5.727
2.390
-0.265
-0.324
-0.307
-0.205
0.002
-0.128
-0.128
-0.075
-0.040
-0.014
-0.007
-0.002
-0.001
-0.001
0.001
0.
0.
0.
0.
0.
0.
0.
0.
0.
0.
0.
0.
0.
0.
-0.003
-0.008
-0.016
-0.032
-0.060
-0.109
-0.180
-0.273
-0.277
14.521
947.317
197.672
3.710
9.865
5.770
17.319
123.904
10.643
-0.074
-0.132
-0.068
-0.030
-0.013
-0.007
-0.005
-0.004
-0.001
-0.001
0.
0.
0.
0.
0.
0.
0.
0.
0.
0.
0.
0.
-0.001
-0.005
-0.011
-0.022
-0.051
-0.097
-0.150
-0.230
-0.330
-0.359
16.135
1060.598
323.389
173.598
3789.558
1182.493
2053.758
100600.703
675.937
0.867
-0.182
-0.106
-0.056
-0.027
-0.018
-0.010
-0.006
-0.005
-0.002
0.000
0.
0.
0.
0.
0.
0.
0.
0.
0.
0.
0.
-0.001
-0.006
-0.014
-0.035
-0.071
-0.123
-0.177
-0.116
-0.173
-0.422
0.999
39.091
2676.501
25807.803
103842.000
103252.516
102004.109
119088.813
290.663
0.858
-0.228
-0.145
-0.084
-0.047
-0.033
-0.020
-0.012
-0.007
-0.004
-0.002
0.
0.
0.
0.
0.
0.
0.
0.
0.
0.
-0.001
-0.001
-0.012
-0.024
-0.046
-0.089
-0.150
-0.191
0.075
0.091
0.267
23.241
40.201
1246.796
8556.611
838.465
11448.764
8004.731
7939.741
219.713
0.810
-0.299
-0.195
-0.116
-0.075
-0.051
-0.033
-0.020
-0.011
-0.006
-0.002
0.
0.
0.
0.
0.
0.
0.
0.
0.
0.
-0.002
-0.008
-0.017
-0.031
-0.055
-0.101
-0.175
-0.236
-0.233
-0.282
3.149
402.301
617.325
155.869
170.251
14.320
14.263
18.368
87.292
16.314
-0.028
-0.345
-0.252
-0.167
-0.106
-0.074
-0.048
-0.027
-0.013
-0.008
-0.002
0.
0.
0.
0.
0.
0.
0.
0.
0.
-0.002
-0.005
-0.010
-0.023
-0.041
-0.063
-0.115
-0.188
-0.257
-0.340
-0.433
0.384
34.325
87.070
83.171
12.585
0.587
0.842
0.256
1.906
11.089
5.127
0.118
-0.286
-0.230
-0.147
-0.091
-0.061
-0.034
-0.015
-0.008
-0.002
0.
0.
0.
0.
0.
0.
0.
0.
-0.001
-0.002
-0.008
-0.016
-0.036
-0.059
-0.088
-0.132
-0.193
-0.275
-0.348
-0.446
-0.500
0.017
7.530
119.440
107.069
3.138
-0.490
0.638
6.884
52.449
54.843
12.771
0.190
-0.275
-0.193
-0.114
-0.069
-0.041
-0.021
-0.008
-0.002
0.
0.
0.
0.
0.
0.
0.
0.
-0.003
-0.008
-0.015
-0.031
-0.055
-0.087
-0.118
-0.167
-0.233
-0.297
-0.352
-0.426
-0.471
0.200
11.646
519.158
479.706
8.692
-0.642
0.155
4.908
612.950
43472.086
731.870
4.016
-0.299
-0.237
-0.138
-0.080
-0.044
-0.023
-0.009
-0.002
0.
0.
0.
0.
0.
0.
0.
-0.001
-0.007
-0.012
-0.028
-0.051
-0.082
-0.124
-0.174
-0.247
-0.331
-0.379
-0.407
-0.440
-0.124
8.059
24.876
101.646
270.025
27.622
-0.324
-0.756
4.584
3393.343
100339.836
5613.040
25.165
-0.133
-0.267
-0.167
-0.096
-0.051
-0.029
-0.010
-0.002
0.
0.
0.
0.
0.
0.
0.
-0.003
-0.009
-0.022
-0.044
-0.079
-0.130
-0.188
-0.260
-0.360
-0.423
-0.243
-0.330
-0.274
0.004
9.048
28.352
1059.941
85105.672
700.014
1.805
-0.826
0.936
94.559
29017.121
100072.313
185.671
0.350
-0.278
-0.185
-0.113
-0.060
-0.029
-0.008
-0.002
0.
0.
0.
0.
0.
0.
-0.001
-0.006
-0.017
-0.029
-0.067
-0.128
-0.193
-0.261
-0.333
-0.152
10.141
48.285
9.395
6.566
2.592
0.396
2.967
246.216
4850.545
171.848
1.028
1.096
5.745
26.250
838.416
2391.723
33.057
0.323
-0.141
-0.196
-0.127
-0.068
-0.033
-0.013
-0.003
0.
0.
0.
0.
0.
0.
-0.003
-0.008
-0.022
-0.043
-0.102
-0.168
0.096
3.178
1.652
2.705
647.531
25441.795
390.203
36.204
12.902
-0.229
-0.688
2.429
11.199
2.332
13.592
88.937
129.102
7744.741
1046.658
11.777
0.480
0.439
-0.033
-0.219
-0.144
-0.079
-0.037
-0.018
-0.006
0.
0.
0.
0.
0.
0.
-0.005
-0.011
-0.026
-0.058
-0.130
-0.097
23.779
4731.409
951.263
6.681
647.597
25443.973
425.523
11.656
2.821
0.363
1.132
1.272
0.184
0.635
45.104
445.349
838.348
100031.016
43391.828
22.208
-0.506
-0.330
-0.325
-0.276
-0.182
-0.094
-0.046
-0.022
-0.011
0.
0.
0.
0.
0.
0.
-0.005
-0.013
-0.028
-0.065
-0.141
0.066
136.344
100198.867
43446.055
22.415
11.038
52.064
10.144
0.416
3.798
58.263
186.069
146.784
22.932
2.893
9.503
28.714
56.306
2195.065
442.788
3.659
-0.646
-0.526
-0.432
-0.342
-0.233
-0.132
-0.061
-0.028
-0.012
-0.002
0.
0.
0.
0.
0.
-0.005
-0.012
-0.027
-0.060
-0.140
-0.111
12.860
658.326
774.803
1144.921
2.070
-0.435
-0.553
-0.519
15.971
520.217
51683.719
26963.328
409.967
37.897
7135.456
1520.218
35.222
56.164
129.732
21.264
11.597
17.821
5.118
1.008
-0.139
-0.156
-0.087
-0.037
-0.012
-0.002
0.
0.
0.
0.
0.
-0.004
-0.009
-0.023
-0.049
-0.118
-0.179
0.488
16.404
1049.804
100240.570
17.807
-0.089
0.383
-0.157
3.393
140.250
18925.180
8546.396
169.198
120.782
100264.656
110890.664
2726.588
1118.215
100861.641
3485.917
7081.137
28356.074
1069.762
290.536
17.426
-0.025
-0.104
-0.045
-0.013
-0.003
0.
0.
0.
0.
0.
-0.002
-0.007
-0.016
-0.037
-0.081
-0.154
-0.206
0.373
7.611
13.067
5.019
185.481
271.824
20.848
1.231
5.480
92.343
63.053
5.220
42.314
1222.330
106134.961
8838.986
7380.071
141638.656
13546.677
103717.344
100981.016
50962.605
100477.984
1239.955
1.129
-0.105
-0.048
-0.013
-0.003
0.
0.
0.
0.
0.
0.
-0.005
-0.011
-0.025
-0.050
-0.100
-0.182
-0.341
-0.600
22.044
382.253
100157.297
100357.367
1147.157
23.360
-0.441
-0.302
-0.438
6.915
2847.803
103382.672
100840.758
7220.475
136.142
452.925
3381.702
1910.967
1200.751
838.791
33982.711
227.692
0.503
-0.096
-0.042
-0.012
-0.003
0.
0.
0.
0.
0.
0.
-0.001
-0.005
-0.016
-0.033
-0.068
-0.158
-0.415
-0.103
535.989
101259.508
124069.813
100541.773
1664.917
29.073
-0.484
-0.815
-0.804
7.851
1613.883
26999.410
3129.872
13188.994
80.242
541.469
29789.180
102319.945
31.289
3.583
9.014
1.339
-0.128
-0.083
-0.030
-0.009
-0.003
0.
0.
0.
0.
0.
0.
0.001
-0.003
-0.007
-0.022
-0.054
-0.189
-0.377
13.836
389.785
106071.164
37622.828
1095.955
62.034
1.279
-0.696
-0.741
-0.744
10.220
3818.465
116541.047
6102.054
27.500
185.302
1173.603
430.112
13111.503
9.889
-0.931
-0.343
-0.197
-0.118
-0.053
-0.018
-0.004
-0.002
0.
0.
0.
0.
0.
0.
0.001
0.
-0.003
-0.014
-0.041
-0.148
0.151
254.745
100265.805
106115.125
160493.547
141535.391
618.832
91.737
3.698
1.360
-0.487
2.568
396.348
101077.594
50637.184
78.123
276.395
109508.625
67595.656
30.915
-0.891
-0.581
-0.262
-0.141
-0.070
-0.030
-0.008
-0.003
0.
0.
0.
0.
0.
0.
0.
0.001
0.000
-0.002
-0.007
-0.028
-0.073
0.064
32.678
33881.563
1038.748
110050.391
14025.409
100035.828
100287.148
190.592
140.629
5.129
6.498
698.229
101895.867
100177.492
822.114
43.017
5632.063
12511.122
37.249
-0.497
-0.343
-0.175
-0.091
-0.045
-0.017
-0.002
-0.002
0.
0.
0.
0.
0.
0.
0.
0.001
0.000
0.000
-0.003
-0.014
-0.046
-0.127
0.277
252.329
11.953
630.170
179.174
10032.155
23620.008
1218.322
823.185
15.177
15.181
3725.743
16947.238
23001.797
121.889
1.105
9.984
13.640
0.283
-0.686
-0.269
-0.127
-0.065
-0.031
-0.008
-0.001
0.
0.
0.
0.
0.
0.
0.
0.
0.
0.000
0.000
-0.001
-0.008
-0.025
-0.087
-0.466
-0.712
-0.699
-0.824
0.616
58.156
540.054
102.359
40.630
2.510
6.538
1366.673
3665.517
1683.135
1.046
-0.385
2.837
2.061
-0.519
-0.366
-0.190
-0.093
-0.043
-0.015
-0.004
0.
0.
0.
0.
0.
0.
0.
0.
0.
0.
0.001
0.000
0.000
-0.003
-0.010
-0.028
-0.083
-0.168
-0.200
-0.297
-0.146
2.994
5.248
1.414
0.518
-0.696
36.868
13174.436
1341.107
3051.119
-0.857
-0.722
-0.152
-0.149
-0.311
-0.219
-0.117
-0.058
-0.025
-0.007
-0.002
0.
0.
0.
0.
0.
0.
0.
0.
0.
0.
0.
0.000
0.000
0.000
-0.002
-0.009
-0.018
-0.039
-0.067
-0.116
-0.155
-0.160
-0.180
-0.244
-0.300
-0.648
-0.786
0.996
2.226
-0.217
-0.852
-0.447
-0.329
-0.265
-0.199
-0.125
-0.064
-0.034
-0.015
-0.005
0.
0.
0.
0.
0.
0.
0.
0.
0.
0.
0.
0.
0.000
0.000
0.001
0.000
-0.001
-0.006
-0.013
-0.025
-0.048
-0.081
-0.113
-0.143
-0.168
-0.185
-0.233
-0.343
-0.307
-0.230
-0.292
-0.275
-0.225
-0.191
-0.149
-0.102
-0.064
-0.037
-0.019
-0.008
-0.002
0.
0.
0.
0.
0.
0.
0.
0.
0.
0.
0.
0.
0.
0.001
0.001
0.001
0.001
-0.002
-0.003
-0.010
-0.018
-0.032
-0.049
-0.062
-0.072
-0.085
-0.099
-0.117
-0.123
-0.120
-0.118
-0.114
-0.101
-0.083
-0.067
-0.049
-0.032
-0.018
-0.010
-0.003
0.
0.
0.
0.
0.
0.
0.
0.
0.
0.
0.
0.
0.
0.
0.
0.
0.001
0.001
0.001
-0.001
-0.003
-0.008
-0.012
-0.019
-0.026
-0.033
-0.038
-0.045
-0.047
-0.052
-0.053
-0.051
-0.044
-0.040
-0.035
-0.028
-0.021
-0.014
-0.007
-0.003
-0.001
0.
0.
0.
0.
0.
0.
0.
0.
0.
0.
0.
0.
0.
0.
0.
0.
0.
0.
0.000
0.001
0.001
-0.001
-0.004
-0.007
-0.012
-0.014
-0.017
-0.019
-0.018
-0.017
-0.020
-0.016
-0.017
-0.013
-0.012
-0.012
-0.007
-0.006
-0.001
-0.001
0.
0.
0.
0.
0.
0.
0.
0.
0.
0.
0.
0.
0.
0.
0.
0.
0.
0.
0.
0.
0.
0.
0.
0.
0.
-0.002
-0.002
-0.004
-0.004
-0.004
-0.003
-0.003
-0.002
-0.003
-0.004
-0.003
-0.002
-0.002
-0.001
0.
0.
0.
0.
0.
0.
0.
0.
0.
0.
0.
0.
0.
0.
0.
0.
0.
0.
0.
0.
0.
0.
0.
0.
0.
0.
0.
0.
0.
0.
0.
0.001
0.000
0.000
0.000
0.002
0.001
0.
0.
0.
0.
0.
0.
0.
0.
0.
0.
0.
0.
0.
0.
0.
0.
0.
0.
0.
0.
0.
0.
0.
0.
0.
0.
0.
0.
0.
0.
0.
0.
0.
0.
0.
0.
0.
0.
0.
0.
0.
0.
0.
0.
0.
0.
0.
0.
0.
0.
0.
0.
0.
0.
0.
0.
0.
0.
0.
0.
0.
0.
0.
0.
0.
0.
0.
0.
0.
0.
0.
0.
0.
0.
0.
0.
0.
0.
0.
0.
0.
0.
0.
0.
0.
0.
0.
0.
0.
0.
0.
0.
0.
0.
0.
0.
0.
0.
0.
0.
0.
0.
0.
0.
0.
0.
0.
0.
0.
0.
0.
0.
0.
0.
0.
0.
0.
0.
0.
0.
0.
0.
0.
0.
0.
0.
0.
0.
0.
0.
0.
0.
0.
0.
0.
0.
0.
0.
0.
0.
0.
0.
0.
0.
0.
0.
0.
0.
0.
0.
0.
0.
0.
0.
0.
0.
0.
0.
0.
0.
0.
0.
0.
0.
0.
0.
0.
0.
0.
0.
0.
0.
0.
0.
0.
0.
0.
0.
0.
0.
0.
0.
0.
0.
0.
0.
0.
0.
0.
0.
0.
0.
0.
0.
0.
0.
0.
0.
0.
0.
0.
0.
0.
0.
0.
0.
0.
0.
0.
0.
0.
0.
0.
0.
0.
0.
0.
0.
0.
0.
0.
0.
0.
0.
0.
0.
0.
0.
0.
0.
0.
0.
0.
0.
0.
0.
0.
0.
0.
0.
0.
0.
0.
0.
0.
0.
0.
0.
0.
0.
0.
0.
0.
0.
0.
0.
0.
0.
0.
0.
0.
0.
0.
0.
0.
0.
0.
0.
0.
0.
0.
0.
0.
0.
0.
0.
0.
0.
0.
0.
0.
0.
0.
0.
0.
0.
0.
0.
0.
0.
0.
0.
0.
0.
0.
0.
0.
0.
0.
0.
0.
0.
0.
0.
0.
0.
0.
0.
0.
0.
0.
0.
0.
0.
0.
0.
0.
0.
0.
0.
0.
0.
0.
0.
0.
0.
0.
0.
0.
0.
0.
0.
0.
0.
0.
0.
0.
0.
0.
0.
0.
0.
0.
0.
0.
0.
0.
0.
0.
0.
0.
0.
0.
0.
0.
0.
0.
0.
0.
0.
0.
0.
0.
0.
0.
0.
0.
0.
0.
0.
0.
0.
0.
0.
0.
0.
0.
0.
0.
0.
0.
0.
0.
0.
0.
0.
0.
0.
0.
0.
0.
0.
0.
0.
0.
0.
0.
0.
0.
0.
0.
0.
0.
0.
0.
0.
0.
0.
0.
0.
0.
0.
0.
0.
0.
0.
0.
0.
0.
0.
0.
0.
0.
0.
0.
0.
0.
0.
0.
0.
0.
0.
0.
0.
0.
0.
0.
0.
0.
0.
0.
0.
0.
0.
0.
0.
0.
0.
0.
0.
0.
0.
0.
0.
0.
0.
0.
0.
0.
0.
0.
0.
0.
0.
0.
0.
0.
0.
0.
0.
0.
0.
0.
0.
0.
0.
0.
0.
0.
0.
0.
0.
0.
0.
0.
0.
0.
0.
0.
0.
0.
0.
0.
0.
0.
0.
0.
0.
0.
0.
0.
0.
0.
0.
0.
0.
0.
0.
0.
0.
0.
0.
0.
0.
0.
0.
0.
0.
0.
0.
0.
0.
0.
0.
0.
0.
0.
0.
0.
0.
0.
0.
0.
0.
0.
0.
0.
0.
0.
0.
0.
0.
0.
0.
0.
0.
0.
0.
0.
0.
0.
0.
0.
0.
0.
0.
0.
0.
0.
0.
0.
0.
0.
0.
0.
0.
0.
0.
0.
0.
0.
0.
0.
0.
0.
0.
0.
0.
0.
0.
0.
0.
0.
0.
0.
0.
0.
0.
0.
0.
0.
0.
0.
0.
0.
0.
0.
0.
0.
0.
0.
0.
0.
0.
0.
0.
0.
0.
0.
0.
0.
0.
0.
0.
0.
0.
0.
0.
0.
0.
0.
0.
0.
0.
0.
0.
0.
0.
0.
0.
0.
0.
0.
0.
0.
0.
0.
0.
0.
0.
0.
0.
0.
0.
0.
0.
0.
0.
0.
0.
0.
0.
0.
0.
0.
0.
0.
0.
0.
0.
0.
0.
0.
0.
0.
0.
0.
0.
0.
0.
0.
0.
0.
0.
0.
0.
0.
0.
0.
0.
0.
0.
0.
0.
0.
0.
0.
0.
0.
0.
0.
0.
0.
0.
0.
0.
0.
0.
0.
0.
0.
0.
0.
0.
0.
0.
0.
0.
0.
0.
0.
0.
0.
0.
0.
0.
0.
0.
0.
0.
0.
0.
0.
0.
0.
0.
0.
0.
0.
0.
0.
0.
0.
0.
0.
0.
0.
0.
0.
0.
0.
0.
0.
0.
0.
0.
0.
0.
0.
0.
0.
0.
0.
0.
0.
0.
0.
0.
0.
0.
0.
0.
0.
0.
0.
0.
0.
0.
0.
0.
0.
0.
0.
0.
0.
0.
0.
0.
0.
0.
0.
0.
0.
0.
0.
0.
0.
0.
0.
0.
0.
0.
0.
0.
0.
0.
0.
0.
0.
0.
0.
0.
0.
0.
0.
0.
0.
0.
0.
0.
0.
0.
0.
0.000
0.000
0.000
0.
0.
0.
0.
0.
0.
0.
0.
0.
0.
0.
0.
0.
0.
0.
0.
0.
0.
0.
0.
0.
0.
0.
0.
0.
0.
0.
0.
0.
0.
0.
0.
0.
0.
0.
0.
0.001
0.001
0.001
0.000
0.000
0.001
0.001
0.000
0.
0.
0.
0.
0.
0.
0.
0.
0.
0.
0.
0.
0.
0.
0.
0.
0.
0.
0.
0.
0.
0.
0.
0.
0.
0.
0.
0.
0.
0.
0.
0.
0.001
-0.001
-0.001
-0.004
-0.003
0.001
0.001
0.001
0.000
0.001
0.
0.
0.
0.
0.
0.
0.
0.
0.
0.
0.
0.
0.
0.
0.
0.
0.
0.
0.
0.
0.
0.
0.
0.
0.
0.
0.
0.
0.
0.
0.000
-0.003
-0.006
-0.007
-0.007
-0.007
-0.006
-0.006
-0.002
-0.001
0.001
0.001
0.001
0.001
0.001
0.001
0.001
0.
0.
0.
0.
0.
0.
0.
0.
0.
0.
0.
0.
0.
0.
0.
0.
0.
0.
0.
0.
0.
0.
-0.001
-0.002
-0.008
-0.011
-0.016
-0.020
-0.020
-0.023
-0.019
-0.015
-0.008
-0.005
-0.002
-0.001
0.
0.001
0.001
0.001
0.
0.001
0.001
0.
0.
0.
0.
0.
0.
0.
0.
0.
0.
0.
0.
0.
0.
0.
0.
0.
0.
-0.001
-0.001
-0.006
-0.011
-0.019
-0.028
-0.038
-0.045
-0.053
-0.057
-0.054
-0.043
-0.032
-0.020
-0.017
-0.009
-0.005
-0.002
0.
0.000
0.002
0.001
0.001
0.
0.
0.
0.
0.
0.
0.
0.
0.
0.
0.
0.
0.
0.
0.
0.
0.
-0.001
-0.004
-0.009
-0.015
-0.026
-0.039
-0.054
-0.073
-0.094
-0.110
-0.114
-0.103
-0.082
-0.063
-0.051
-0.033
-0.023
-0.012
-0.009
-0.003
0.
0.000
0.002
0.001
0.001
0.
0.
0.
0.
0.
0.
0.
0.
0.
0.
0.
0.
0.
0.
0.
0.
-0.003
-0.008
-0.017
-0.033
-0.053
-0.078
-0.111
-0.154
-0.193
-0.212
-0.206
-0.187
-0.157
-0.127
-0.104
-0.073
-0.047
-0.032
-0.014
-0.009
-0.003
0.000
0.002
0.002
0.002
0.
0.
0.
0.
0.
0.
0.
0.
0.
0.
0.
0.
0.
0.
0.
-0.004
-0.010
-0.018
-0.034
-0.060
-0.099
-0.156
-0.220
-0.268
-0.254
-0.310
-0.346
-0.327
-0.289
-0.241
-0.191
-0.146
-0.097
-0.054
-0.031
-0.017
-0.009
-0.002
-0.001
0.000
0.001
0.
0.
0.
0.
0.
0.
0.
0.
0.
0.
0.
0.
0.
0.
-0.002
-0.008
-0.015
-0.031
-0.060
-0.111
-0.186
-0.277
-0.330
1.732
35.455
12.952
-0.089
-0.412
-0.410
-0.304
-0.108
-0.176
-0.162
-0.101
-0.052
-0.032
-0.015
-0.007
-0.006
-0.003
-0.001
-0.001
0.
0.
0.
0.
0.
0.
0.
0.
0.
0.
0.
0.
-0.001
-0.005
-0.013
-0.024
-0.054
-0.103
-0.179
-0.265
-0.350
-0.122
122.809
100033.055
8028.663
18.140
19.066
6.972
10.227
78.077
7.483
-0.140
-0.156
-0.089
-0.052
-0.033
-0.017
-0.011
-0.007
-0.004
-0.002
-0.001
0.
0.
0.
0.
0.
0.
0.
0.
0.
0.
0.
-0.003
-0.008
-0.018
-0.039
-0.086
-0.150
-0.199
0.257
0.680
1.250
142.793
105319.445
108897.992
897.056
38940.488
1863.596
639.411
100015.781
340.890
0.468
-0.214
-0.132
-0.086
-0.057
-0.040
-0.023
-0.015
-0.009
-0.006
-0.002
0.000
0.
0.
0.
0.
0.
0.
0.
0.
0.
-0.001
-0.005
-0.009
-0.030
-0.062
-0.124
-0.192
0.717
20.161
35.821
16.492
15.562
3774.440
130541.484
101758.258
100623.297
28385.262
430.408
6009.781
110.233
0.096
-0.287
-0.179
-0.123
-0.094
-0.068
-0.047
-0.027
-0.015
-0.008
-0.003
-0.001
0.
0.
0.
0.
0.
0.
0.
0.
0.
-0.002
-0.010
-0.019
-0.039
-0.082
-0.161
-0.199
2.241
81.629
151.954
20.344
569.227
893.475
11942.042
121124.156
1644.879
236.667
65.065
53.125
3.287
-0.447
-0.381
-0.260
-0.181
-0.140
-0.102
-0.073
-0.042
-0.021
-0.012
-0.005
-0.002
0.
0.
0.
0.
0.
0.
0.
0.
-0.002
-0.005
-0.013
-0.026
-0.050
-0.100
-0.180
-0.246
0.380
9.656
14.214
34.579
100028.711
122937.617
113752.164
100584.656
1928.261
197.504
30.796
5.026
5.811
2.229
-0.293
-0.334
-0.257
-0.186
-0.141
-0.099
-0.055
-0.028
-0.014
-0.006
-0.002
0.
0.
0.
0.
0.
0.
0.
-0.002
-0.004
-0.010
-0.019
-0.039
-0.066
-0.126
-0.211
-0.300
-0.338
-0.111
-0.246
4.751
969.842
14077.105
76227.141
384.691
89.832
1974.840
186.039
98.537
2393.157
386.347
6.115
-0.222
-0.331
-0.244
-0.169
-0.116
-0.068
-0.032
-0.015
-0.008
-0.002
0.
0.
0.
0.
0.
0.
0.
-0.002
-0.006
-0.015
-0.033
-0.062
-0.101
-0.157
-0.251
-0.359
-0.433
-0.501
-0.617
-0.598
5.937
403.723
14265.776
11388.955
38.838
34.591
216.918
1611.319
100103.555
9015.742
530.054
4.281
-0.379
-0.303
-0.194
-0.120
-0.072
-0.036
-0.017
-0.007
-0.002
0.
0.
0.
0.
0.
0.
-0.002
-0.004
-0.013
-0.030
-0.057
-0.102
-0.154
-0.223
-0.314
-0.429
-0.479
-0.367
-0.486
-0.091
14.963
218.834
100285.070
100088.320
123.991
1.668
122.737
680.648
1419.925
111491.305
14167.342
19.249
-0.378
-0.360
-0.218
-0.128
-0.076
-0.036
-0.018
-0.006
0.
0.
0.
0.
0.
0.
0.
-0.003
-0.010
-0.024
-0.048
-0.093
-0.154
-0.228
-0.326
-0.543
-0.907
-0.777
-0.454
-0.451
6.946
1565.996
17095.719
100927.750
8631.665
92.217
0.289
2.395
12.345
1488.050
101828.414
3700.954
34.947
-0.210
-0.383
-0.242
-0.140
-0.078
-0.039
-0.017
-0.006
0.
0.
0.
0.
0.
0.
0.
-0.005
-0.015
-0.034
-0.069
-0.133
-0.219
-0.310
-0.465
-0.997
-0.930
-0.397
0.079
2.724
9.471
2193.095
28338.170
14915.035
101129.625
4436.390
4.234
-1.285
2.067
781.418
102692.422
100111.133
330.006
2.069
0.149
-0.237
-0.156
-0.086
-0.041
-0.021
-0.005
0.
0.
0.
0.
0.
0.
-0.002
-0.009
-0.022
-0.046
-0.099
-0.194
-0.296
-0.403
-0.564
-0.377
22.567
142.427
57.409
961.446
198.774
25.222
67.686
1059.922
85103.922
699.868
1.917
-0.958
1.314
778.183
49309.844
6088.056
67.298
93.200
14.792
0.086
-0.169
-0.097
-0.048
-0.018
-0.005
0.
0.
0.
0.
0.
0.
-0.004
-0.014
-0.028
-0.064
-0.142
-0.230
-0.125
1.581
0.716
5.440
3388.241
100142.133
3700.722
100085.055
5315.724
10.758
-0.218
5.661
26.854
4.531
-0.366
-0.216
4.477
346.956
35874.129
19.447
40.713
353.502
39.883
0.399
-0.193
-0.111
-0.051
-0.021
-0.010
0.
0.
0.
0.
0.
0.
-0.006
-0.016
-0.034
-0.080
-0.173
-0.123
13.118
661.372
253.901
10.797
3705.039
100758.531
30140.996
1424.667
231.183
10.009
4.826
1.289
0.643
-0.738
-0.641
0.233
16.361
327.676
101.716
1.181
3.959
19.025
4.242
-0.175
-0.225
-0.124
-0.056
-0.025
-0.013
0.
0.
0.
0.
0.
0.
-0.007
-0.017
-0.038
-0.091
-0.175
0.460
100.683
62454.434
102646.602
135.584
26.136
183.306
232.523
26.634
66.320
5343.463
1429.040
412.947
425.602
13.973
0.966
0.609
3.582
29.279
11.480
-0.460
-0.468
0.305
-0.186
-0.378
-0.278
-0.146
-0.068
-0.031
-0.015
-0.002
0.
0.
0.
0.
0.
-0.007
-0.016
-0.035
-0.090
-0.175
0.276
75.020
100178.141
159354.406
19091.688
18.287
0.235
0.543
0.982
557.718
100181.898
195635.234
195630.438
100120.125
316.732
478.209
219.871
423.224
309.196
12.590
1.074
1.690
2.861
0.148
-0.314
-0.286
-0.172
-0.087
-0.037
-0.017
-0.002
0.
0.
0.
0.
0.
-0.006
-0.014
-0.035
-0.072
-0.157
-0.183
3.918
208.957
100232.313
100916.430
28.025
0.044
8.679
17.034
47.632
3171.343
29046.895
23763.744
43434.539
142.734
8168.670
40728.410
101875.961
100974.508
3232.525
53.761
173.623
329.799
17.636
9.211
1.207
-0.163
-0.105
-0.045
-0.015
-0.003
0.
0.
0.
0.
0.
-0.004
-0.014
-0.028
-0.054
-0.114
-0.198
-0.201
3.387
98.346
64.110
2.836
37.015
433.720
1307.204
35.704
6.274
30.150
39.305
28.333
7.090
685.473
100480.234
39201.492
115533.023
106786.688
255.463
968.827
2394.533
76.060
317.054
20.469
0.007
-0.104
-0.045
-0.015
-0.003
0.
0.
0.
0.
0.
0.000
-0.009
-0.022
-0.039
-0.073
-0.139
-0.235
-0.452
-0.747
281.033
848.229
2500.169
35395.539
100991.727
272.848
0.507
-0.762
-0.659
-0.112
14.865
325.575
19213.637
2236.034
372.862
100884.414
583.848
54.872
66.293
17.316
78.761
8.023
-0.079
-0.092
-0.040
-0.014
-0.003
0.
0.
0.
0.
0.
0.000
-0.007
-0.014
-0.027
-0.051
-0.094
-0.224
-0.749
-0.426
11438.582
95054.805
14679.557
77324.414
100030.148
355.116
0.286
-0.905
-0.646
0.420
15.048
79.202
444.759
8882.995
62474.516
787.170
23.767
17.515
1.843
-0.245
0.526
-0.051
-0.145
-0.076
-0.030
-0.010
-0.002
0.
0.
0.
0.
0.
-0.001
-0.002
-0.006
-0.018
-0.038
-0.074
-0.332
-0.672
1637.690
1321.242
13355.478
4601.225
135.815
214.240
9.507
-0.464
-0.813
-0.800
0.272
87.047
13835.757
3106.292
456.321
103104.695
102102.641
533.795
5.955
-1.061
-0.804
-0.367
-0.205
-0.116
-0.048
-0.017
-0.005
-0.002
0.
0.
0.
0.
0.
-0.001
-0.002
-0.002
-0.009
-0.023
-0.058
-0.272
0.355
76878.594
123106.000
33813.129
5247.681
258.949
22.578
23.544
13.180
12.795
0.393
0.141
188.367
100062.930
18820.748
50.681
7154.361
159351.375
17876.082
19.923
-0.654
-0.542
-0.265
-0.140
-0.070
-0.029
-0.010
-0.002
0.
0.
0.
0.
0.
0.
-0.001
0.000
-0.001
-0.004
-0.012
-0.035
-0.104
0.051
48.996
84760.555
1628.305
109.204
62.534
2116.999
8014.872
8080.659
13813.173
53.844
1.552
21.315
1659.309
8587.052
79.761
63.876
2533.995
101254.406
355.238
-0.792
-0.378
-0.174
-0.090
-0.048
-0.018
-0.004
0.
0.
0.
0.
0.
0.
0.
0.
0.000
-0.001
-0.001
-0.006
-0.019
-0.057
-0.137
0.483
355.135
15.582
0.850
12.158
4797.479
100869.422
122953.508
100225.781
288.333
14.908
11.666
197.580
556.588
22.029
42.720
512.801
419.351
4.120
-0.935
-0.284
-0.125
-0.066
-0.033
-0.008
0.000
0.
0.
0.
0.
0.
0.
0.
0.
0.
0.000
0.000
-0.002
-0.010
-0.030
-0.097
-0.471
-0.714
-0.725
-0.636
20.238
30401.980
58427.395
1372.796
2187.105
185.985
10.589
2.762
6.018
3.731
4.735
45.210
2907.829
1487.084
4.742
-0.408
-0.191
-0.092
-0.046
-0.021
-0.002
0.
0.
0.
0.
0.
0.
0.
0.
0.
0.
0.001
0.000
0.000
-0.005
-0.011
-0.036
-0.095
-0.193
-0.229
-0.261
2.628
229.070
276.259
14.177
44.858
12.902
0.257
0.336
0.819
-0.308
2.910
5.730
23.513
16.650
0.187
-0.219
-0.122
-0.060
-0.026
-0.007
0.000
0.
0.
0.
0.
0.
0.
0.
0.
0.
0.
0.
0.000
0.000
0.000
-0.004
-0.011
-0.027
-0.051
-0.086
-0.139
-0.141
0.443
0.482
-0.132
0.103
-0.270
-0.712
-0.461
-0.445
-0.705
-0.249
0.013
-0.176
-0.191
-0.205
-0.136
-0.071
-0.034
-0.014
-0.004
-0.001
0.
0.
0.
0.
0.
0.
0.
0.
0.
0.
0.
0.000
0.000
0.000
0.001
-0.003
-0.009
-0.022
-0.038
-0.071
-0.110
-0.143
-0.182
-0.218
-0.254
-0.288
-0.327
-0.318
-0.302
-0.313
-0.278
-0.243
-0.210
-0.175
-0.120
-0.068
-0.040
-0.019
-0.007
-0.001
0.
0.
0.
0.
0.
0.
0.
0.
0.
0.
0.
0.
0.
0.001
0.001
0.000
0.001
-0.002
-0.005
-0.015
-0.026
-0.048
-0.070
-0.088
-0.107
-0.130
-0.148
-0.167
-0.168
-0.161
-0.151
-0.140
-0.127
-0.106
-0.081
-0.055
-0.035
-0.020
-0.010
-0.001
-0.001
0.
0.
0.
0.
0.
0.
0.
0.
0.
0.
0.
0.
0.
0.
0.
0.001
0.001
0.001
-0.001
-0.002
-0.009
-0.017
-0.030
-0.041
-0.050
-0.060
-0.069
-0.076
-0.078
-0.074
-0.067
-0.062
-0.053
-0.044
-0.032
-0.024
-0.013
-0.008
-0.003
-0.001
0.
0.
0.
0.
0.
0.
0.
0.
0.
0.
0.
0.
0.
0.
0.
0.
0.
0.
0.000
0.001
0.000
-0.002
-0.005
-0.012
-0.021
-0.024
-0.028
-0.032
-0.034
-0.030
-0.032
-0.030
-0.023
-0.020
-0.016
-0.013
-0.010
-0.005
-0.001
-0.001
0.
0.
0.
0.
0.
0.
0.
0.
0.
0.
0.
0.
0.
0.
0.
0.
0.
0.
0.
0.
0.
0.
0.
0.
-0.002
-0.005
-0.006
-0.010
-0.010
-0.009
-0.013
-0.009
-0.006
-0.006
-0.006
-0.005
-0.004
-0.003
-0.001
0.
0.
0.
0.
0.
0.
0.
0.
0.
0.
0.
0.
0.
0.
0.
0.
0.
0.
0.
0.
0.
0.
0.
0.
0.
0.
0.
0.
0.
-0.001
0.000
0.000
0.000
0.000
-0.001
-0.002
-0.001
-0.001
0.
0.
0.
0.
0.
0.
0.
0.
0.
0.
0.
0.
0.
0.
0.
0.
0.
0.
0.
0.
0.
0.
0.
0.
0.
0.
0.
0.
0.
0.
0.
0.
0.
0.
0.
0.
0.
0.
0.
0.
0.
0.
0.
0.
0.
0.
0.
0.
0.
0.
0.
0.
0.
0.
0.
0.
0.
0.
0.
0.
0.
0.
0.
0.
0.
0.
0.
0.
0.
0.
0.
0.
0.
0.
0.
0.
0.
0.
0.
0.
0.
0.
0.
0.
0.
0.
0.
0.
0.
0.
0.
0.
0.
0.
0.
0.
0.
0.
0.
0.
0.
0.
0.
0.
0.
0.
0.
0.
0.
0.
0.
0.
0.
0.
0.
0.
0.
0.
0.
0.
0.
0.
0.
0.
0.
0.
0.
0.
0.
0.
0.
0.
0.
0.
0.
0.
0.
0.
0.
0.
0.
0.
0.
0.
0.
0.
0.
0.
0.
0.
0.
0.
0.
0.
0.
0.
0.
0.
0.
0.
0.
0.
0.
0.
0.
0.
0.
0.
0.
0.
0.
0.
0.
0.
0.
0.
0.
0.
0.
0.
0.
0.
0.
0.
0.
0.
0.
0.
0.
0.
0.
0.
0.
0.
0.
0.
0.
0.
0.
0.
0.
0.
0.
0.
0.
0.
0.
0.
0.
0.
0.
0.
0.
0.
0.
0.
0.
0.
0.
0.
0.
0.
0.
0.
0.
0.
0.
0.
0.
0.
0.
0.
0.
0.
0.
0.
0.
0.
0.
0.
0.
0.
0.
0.
0.
0.
0.
0.
0.
0.
0.
0.
0.
0.
0.
0.
0.
0.
0.
0.
0.
0.
0.
0.
0.
0.
0.
0.
0.
0.
0.
0.
0.
0.
0.
0.
0.
0.
0.
0.
0.
0.
0.
0.
0.
0.
0.
0.
0.
0.
0.
0.
0.
0.
0.
0.
0.
0.
0.
0.
0.
0.
0.
0.
0.
0.
0.
0.
0.
0.
0.
0.
0.
0.
0.
0.
0.
0.
0.
0.
0.
0.
0.
0.
0.
0.
0.
0.
0.
0.
0.
0.
0.
0.
0.
0.
0.
0.
0.
0.
0.
0.
0.
0.
0.
0.
0.
0.
0.
0.
0.
0.
0.
0.
0.
0.
0.
0.
0.
0.
0.
0.
0.
0.
0.
0.
0.
0.
0.
0.
0.
0.
0.
0.
0.
0.
0.
0.
0.
0.
0.
0.
0.
0.
0.
0.
0.
0.
0.
0.
0.
0.
0.
0.
0.
0.
0.
0.
0.
0.
0.
0.
0.
0.
0.
0.
0.
0.
0.
0.
0.
0.
0.
0.
0.
0.
0.
0.
0.
0.
0.
0.
0.
0.
0.
0.
0.
0.
0.
0.
0.
0.
0.
0.
0.
0.
0.
0.
0.
0.
0.
0.
0.
0.
0.
0.
0.
0.
0.
0.
0.
0.
0.
0.
0.
0.
0.
0.
0.
0.
0.
0.
0.
0.
0.
0.
0.
0.
0.
0.
0.
0.
0.
0.
0.
0.
0.
0.
0.
0.
0.
0.
0.
0.
0.
0.
0.
0.
0.
0.
0.
0.
0.
0.
0.
0.
0.
0.
0.
0.
0.
0.
0.
0.
0.
0.
0.
0.
0.
0.
0.
0.
0.
0.
0.
0.
0.
0.
0.
0.
0.
0.
0.
0.
0.
0.
0.
0.
0.
0.
0.
0.
0.
0.
0.
0.
0.
0.
0.
0.
0.
0.
0.
0.
0.
0.
0.
0.
0.
0.
0.
0.
0.
0.
0.
0.
0.
0.
0.
0.
0.
0.
0.
0.
0.
0.
0.
0.
0.
0.
0.
0.
0.
0.
0.
0.
0.
0.
0.
0.
0.
0.
0.
0.
0.
0.
0.
0.
0.
0.
0.
0.
0.
0.
0.
0.
0.
0.
0.
0.
0.
0.
0.
0.
0.
0.
0.
0.
0.
0.
0.
0.
0.
0.
0.
0.
0.
0.
0.
0.
0.
0.
0.
0.
0.
0.
0.
0.
0.
0.
0.
0.
0.
0.
0.
0.
0.
0.
0.
0.
0.
0.
0.
0.
0.
0.
0.
0.
0.
0.
0.
0.
0.
0.
0.
0.
0.
0.
0.
0.
0.
0.
0.
0.
0.
0.
0.
0.
0.
0.
0.
0.
0.
0.
0.
0.
0.
0.
0.
0.
0.
0.
0.
0.
0.
0.
0.
0.
0.
0.
0.
0.
0.
0.
0.
0.
0.
0.
0.
0.
0.
0.
0.
0.
0.
0.
0.
0.
0.
0.
0.
0.
0.
0.
0.
0.
0.
0.
0.
0.
0.
0.
0.
0.
0.
0.
0.
0.
0.
0.
0.
0.
0.
0.
0.
0.
0.
0.
0.
0.
0.
0.
0.
0.
0.
0.
0.
0.
0.
0.
0.
0.
0.
0.
0.
0.
0.
0.
0.
0.
0.
0.
0.
0.
0.
0.
0.
0.
0.
0.
0.
0.
0.
0.
0.
0.
0.
0.
0.
0.
0.
0.
0.
0.
0.
0.
0.
0.
0.
0.
0.
0.
0.
0.
0.
0.
0.
0.
0.
0.
0.
0.
0.
0.
0.
0.
0.
0.
0.
0.
0.
0.000
0.001
0.001
0.001
0.001
0.
0.
0.
0.
0.
0.
0.
0.
0.
0.
0.
0.
0.
0.
0.
0.
0.
0.
0.
0.
0.
0.
0.
0.
0.
0.
0.
0.
0.
0.
0.
0.
0.
0.
0.000
-0.001
-0.003
-0.003
-0.002
-0.002
-0.002
0.001
0.001
0.
0.
0.
0.
0.
0.
0.
0.
0.
0.
0.
0.
0.
0.
0.
0.
0.
0.
0.
0.
0.
0.
0.
0.
0.
0.
0.
0.
0.
0.
0.
0.000
-0.003
-0.005
-0.006
-0.006
-0.006
-0.005
-0.004
-0.001
0.001
0.001
0.001
0.001
0.001
0.001
0.001
0.001
0.
0.
0.
0.
0.
0.
0.
0.
0.
0.
0.
0.
0.
0.
0.
0.
0.
0.
0.
0.
0.
0.
0.
0.000
-0.004
-0.007
-0.009
-0.011
-0.012
-0.014
-0.012
-0.010
-0.008
-0.004
0.000
0.000
0.
0.001
0.001
0.001
0.001
0.001
0.
0.
0.
0.
0.
0.
0.
0.
0.
0.
0.
0.
0.
0.
0.
0.
0.
0.
0.
0.
-0.001
-0.002
-0.006
-0.012
-0.021
-0.027
-0.035
-0.041
-0.045
-0.041
-0.031
-0.020
-0.015
-0.015
-0.009
-0.006
-0.003
-0.002
0.000
0.002
0.001
0.001
0.
0.
0.
0.
0.
0.
0.
0.
0.
0.
0.
0.
0.
0.
0.
0.
0.
0.
-0.001
-0.003
-0.007
-0.017
-0.030
-0.039
-0.052
-0.077
-0.101
-0.124
-0.110
-0.078
-0.054
-0.041
-0.028
-0.019
-0.013
-0.011
-0.004
-0.003
0.000
0.002
0.001
0.001
0.
0.
0.
0.
0.
0.
0.
0.
0.
0.
0.
0.
0.
0.
0.
0.
-0.001
-0.005
-0.011
-0.022
-0.035
-0.052
-0.077
-0.113
-0.156
-0.209
-0.314
-0.262
-0.156
-0.113
-0.084
-0.061
-0.043
-0.028
-0.017
-0.013
-0.005
-0.003
0.001
0.002
0.001
0.001
0.
0.
0.
0.
0.
0.
0.
0.
0.
0.
0.
0.
0.
0.
-0.001
-0.006
-0.015
-0.025
-0.048
-0.072
-0.110
-0.161
-0.228
-0.279
-0.301
-0.256
-0.262
-0.229
-0.189
-0.148
-0.109
-0.076
-0.053
-0.035
-0.023
-0.012
-0.006
0.
0.002
0.002
0.001
0.
0.
0.
0.
0.
0.
0.
0.
0.
0.
0.
0.
0.
0.
-0.004
-0.014
-0.027
-0.050
-0.089
-0.146
-0.215
-0.298
-0.377
-0.417
-0.364
0.045
-0.147
-0.429
-0.331
-0.250
-0.186
-0.130
-0.091
-0.064
-0.043
-0.021
-0.012
-0.007
-0.002
0.
0.001
0.
0.
0.
0.
0.
0.
0.
0.
0.
0.
0.
0.
0.
-0.004
-0.011
-0.023
-0.046
-0.089
-0.165
-0.237
-0.307
-0.311
0.255
4.237
1.975
-0.153
-0.574
-0.859
-0.525
-0.362
-0.281
-0.212
-0.138
-0.092
-0.061
-0.037
-0.022
-0.013
-0.007
-0.002
-0.001
0.
0.
0.
0.
0.
0.
0.
0.
0.
0.
0.
0.
-0.001
-0.007
-0.016
-0.037
-0.080
-0.150
-0.241
-0.246
0.911
6.075
21.472
527.814
240.275
11.326
1.388
0.041
-0.230
0.808
-0.106
-0.286
-0.202
-0.134
-0.092
-0.069
-0.040
-0.028
-0.015
-0.008
-0.004
-0.002
0.
0.
0.
0.
0.
0.
0.
0.
0.
0.
-0.001
-0.004
-0.010
-0.026
-0.063
-0.129
-0.218
0.089
6.008
24.697
157.670
98.703
8125.023
101006.609
480.429
152.888
39.569
4.122
18.873
2.362
-0.350
-0.266
-0.179
-0.138
-0.108
-0.084
-0.057
-0.035
-0.017
-0.007
-0.003
-0.002
0.
0.
0.
0.
0.
0.
0.
0.
0.
-0.001
-0.009
-0.019
-0.045
-0.092
-0.175
-0.173
11.846
1852.555
5736.702
33123.219
1505.148
8222.188
106812.695
1067.456
784.014
140.392
4.469
9.053
1.001
-0.486
-0.362
-0.250
-0.204
-0.170
-0.135
-0.104
-0.061
-0.030
-0.015
-0.007
-0.002
0.
0.
0.
0.
0.
0.
0.
0.
0.
-0.005
-0.014
-0.029
-0.061
-0.125
-0.196
0.401
48.364
85131.711
100233.492
10130.681
100232.609
200.028
856.728
4843.588
95.860
18.462
7.173
2.675
-0.401
-0.592
-0.470
-0.349
-0.272
-0.218
-0.177
-0.143
-0.095
-0.047
-0.021
-0.009
-0.003
0.000
0.
0.
0.
0.
0.
0.
-0.001
-0.004
-0.010
-0.020
-0.041
-0.080
-0.152
-0.206
2.074
31.495
657.390
1015.657
40.660
1391.903
19043.654
103085.586
84419.266
100287.352
19036.801
924.310
108.824
12.206
3.662
-0.341
-0.452
-0.335
-0.250
-0.221
-0.178
-0.119
-0.058
-0.028
-0.012
-0.003
-0.001
0.
0.
0.
0.
0.
0.
-0.002
-0.007
-0.015
-0.034
-0.061
-0.112
-0.201
-0.302
0.285
5.481
25.259
12.609
2.215
97.702
12274.017
91878.352
574.932
1859.750
101040.469
103941.180
4498.155
11368.417
1134.483
9.043
-0.306
-0.345
-0.242
-0.254
-0.199
-0.136
-0.064
-0.028
-0.012
-0.005
-0.001
0.
0.
0.
0.
0.
-0.002
-0.005
-0.013
-0.028
-0.057
-0.109
-0.181
-0.276
-0.392
-0.464
-0.015
2.541
1.428
-0.535
25.583
67748.086
101546.938
2511.482
44.802
713.680
25402.385
101525.250
101303.688
49222.535
906.688
5.530
-0.445
-0.364
-0.288
-0.212
-0.132
-0.064
-0.028
-0.011
-0.003
0.
0.
0.
0.
0.
0.
-0.002
-0.007
-0.020
-0.053
-0.110
-0.181
-0.261
-0.352
-0.448
-0.477
2.214
78.800
43.642
0.996
34.320
427.632
22618.520
18886.107
50.479
25.751
6448.009
100392.055
3713.045
100407.281
43400.273
22.825
-0.411
-0.462
-0.325
-0.211
-0.121
-0.060
-0.026
-0.011
-0.002
0.
0.
0.
0.
0.
0.
-0.003
-0.016
-0.036
-0.084
-0.162
-0.235
-0.310
-0.428
-0.632
-0.414
1.448
58.056
32.679
15.156
11339.765
100561.563
100623.891
48614.512
41.763
17.596
56.260
256.087
90.663
2483.517
480.555
6.596
-0.445
-0.483
-0.346
-0.208
-0.112
-0.058
-0.025
-0.009
-0.001
0.
0.
0.
0.
0.
0.
-0.007
-0.023
-0.052
-0.114
-0.213
-0.294
-0.131
-0.138
-0.592
497.071
108.075
2.375
6.243
19.141
18670.848
100161.539
49070.156
5391.701
79.048
3.148
2.707
84.553
100535.047
29979.281
633.776
16.101
18.837
4.060
-0.207
-0.212
-0.116
-0.055
-0.029
-0.009
0.
0.
0.
0.
0.
0.
-0.003
-0.014
-0.031
-0.068
-0.148
-0.278
-0.380
0.194
0.440
0.741
11454.562
1303.170
112.832
5318.982
700.920
59.665
175.257
70.629
240.377
29.846
45.251
18.346
10.426
16322.710
103411.953
2721.345
605.394
34948.699
555.537
2.304
-0.213
-0.129
-0.060
-0.029
-0.010
0.
0.
0.
0.
0.
0.
-0.004
-0.016
-0.038
-0.083
-0.188
-0.322
-0.142
0.458
0.447
3.377
101.403
1931.764
55383.047
100517.125
60482.105
22.697
-0.029
0.430
2.385
5.687
70.789
28.670
0.708
322.383
36151.137
31.547
4436.120
100027.727
4053.816
5.553
-0.222
-0.145
-0.066
-0.029
-0.011
0.
0.
0.
0.
0.
0.
-0.008
-0.020
-0.042
-0.105
-0.219
0.350
36.307
233.007
55.525
47.297
146.922
14863.285
100291.508
10828.597
826.071
33.671
20.137
6.650
4.839
0.531
3.351
1.227
-0.869
-0.261
1.870
0.618
94.671
1018.577
87.905
0.995
-0.256
-0.155
-0.070
-0.031
-0.014
-0.002
0.
0.
0.
0.
-0.002
-0.009
-0.020
-0.051
-0.118
-0.216
4.883
2210.526
103115.422
6909.175
85.254
126.867
227.611
1861.750
100.057
103.690
12908.081
3394.499
678.934
1867.749
42.201
-0.227
-0.215
0.028
-0.019
-0.840
-0.252
38.179
249.262
27.028
0.168
-0.282
-0.170
-0.078
-0.035
-0.015
-0.002
0.
0.
0.
0.
-0.002
-0.008
-0.023
-0.052
-0.119
-0.212
3.269
780.237
34100.617
14036.779
685.337
20.043
19.415
3.414
1.811
342.510
143402.063
22711.621
25573.428
167710.484
350.823
12.228
54.672
149.282
119.962
15.345
0.220
7.245
33.090
6.016
-0.177
-0.316
-0.183
-0.085
-0.038
-0.018
-0.004
0.
0.
0.
0.000
-0.001
-0.009
-0.022
-0.045
-0.101
-0.194
-0.052
8.670
87.714
29735.117
101473.008
7.863
2.708
71.163
186.847
44.525
1064.711
476.694
2388.315
7358.791
81.937
78.368
837.094
28087.096
13140.069
142.531
4.137
0.994
2.243
0.132
-0.381
-0.324
-0.189
-0.096
-0.041
-0.016
-0.004
0.
0.
0.
0.001
-0.002
-0.009
-0.022
-0.039
-0.077
-0.152
-0.253
-0.273
1.057
196.520
636.920
-0.219
28.051
48433.254
100103.984
610.896
13.520
4.374
13.403
18.127
1.837
26.201
328.529
25578.355
5350.101
358.374
17.491
46.944
36.104
4.921
0.088
-0.227
-0.186
-0.094
-0.040
-0.016
-0.004
0.
0.
0.
0.001
-0.002
-0.008
-0.018
-0.030
-0.056
-0.104
-0.184
-0.302
-0.510
-1.104
-0.932
1.710
38.339
29150.631
103057.430
929.534
19.668
-0.417
9.738
44.702
5.900
2.521
20.063
87.679
60.364
911.155
498.111
10302.201
312.600
14.172
-0.004
-0.260
-0.173
-0.085
-0.035
-0.013
-0.002
0.
0.
0.
0.001
-0.003
-0.004
-0.012
-0.025
-0.043
-0.069
-0.123
-0.243
-0.622
-0.865
1.046
21.486
28.872
1489.936
5447.281
136.268
23.804
1.211
47.689
327.958
27.066
1.089
1.562
72.733
6440.405
280.246
430.361
7726.486
179.383
2.289
-0.372
-0.275
-0.147
-0.062
-0.028
-0.010
-0.002
0.
0.
0.
0.000
-0.003
-0.004
-0.007
-0.016
-0.032
-0.050
-0.093
-0.271
-0.828
2.233
8.452
27.017
17.340
21.819
46.899
56.835
106.151
3.223
7.496
32.225
8.361
28.893
16.453
148.519
32187.998
54905.473
397.490
34.782
4.262
-0.429
-0.366
-0.213
-0.103
-0.045
-0.019
-0.005
0.
0.
0.
0.
0.000
-0.001
-0.004
-0.006
-0.010
-0.020
-0.034
-0.069
-0.222
-0.513
11.787
109.345
58.683
14.448
0.812
0.624
5.135
11.261
6.227
9.485
16.632
14.557
66.099
36.212
15.477
4350.568
148464.703
2923.821
10.156
-0.579
-0.465
-0.269
-0.139
-0.069
-0.029
-0.011
-0.004
0.
0.
0.
0.
0.
0.000
-0.002
-0.003
-0.005
-0.012
-0.021
-0.047
-0.115
-0.246
1.899
28.954
15.626
2.022
0.200
21.183
198.359
857.434
1249.921
167.346
106.720
14.822
14.819
10.190
21.774
1023.661
2451.318
335.755
3.112
-0.745
-0.365
-0.179
-0.092
-0.047
-0.019
-0.006
0.
0.
0.
0.
0.
0.
-0.001
-0.001
-0.002
-0.003
-0.005
-0.013
-0.027
-0.066
-0.141
-0.217
0.145
0.010
-0.435
4.781
666.988
6472.021
11002.332
69145.172
12977.635
9356.469
34.637
1.732
3.244
74.910
25653.043
36577.871
5845.431
9.421
-0.604
-0.264
-0.125
-0.063
-0.032
-0.009
0.
0.
0.
0.
0.
0.
0.
0.
-0.001
-0.001
-0.001
-0.001
-0.004
-0.014
-0.036
-0.091
-0.225
-0.454
-0.472
-0.380
25.234
100025.719
100312.328
2420.414
100211.820
26326.467
2884.460
29.438
0.095
14.131
1173.582
18057.703
113823.125
100039.742
21.699
-0.310
-0.186
-0.089
-0.042
-0.018
0.000
0.
0.
0.
0.
0.
0.
0.
0.
0.
0.
0.000
0.000
-0.003
-0.005
-0.016
-0.041
-0.085
-0.148
-0.209
-0.251
3.361
369.584
438.539
65.052
1443.049
204.948
70.785
118.762
4.254
15.564
1442.971
1481.172
173.435
85.765
1.165
-0.213
-0.120
-0.059
-0.030
-0.008
0.000
0.
0.
0.
0.
0.
0.
0.
0.
0.
0.
0.
0.001
0.000
-0.002
-0.007
-0.018
-0.034
-0.061
-0.101
-0.153
-0.153
0.540
0.558
0.229
1.947
1.298
16.626
47.076
2.176
0.717
17.711
17.980
1.317
-0.052
-0.210
-0.141
-0.072
-0.036
-0.015
-0.002
-0.001
0.
0.
0.
0.
0.
0.
0.
0.
0.
0.
0.
0.
0.000
0.000
-0.001
-0.007
-0.015
-0.030
-0.051
-0.084
-0.126
-0.167
-0.219
-0.274
-0.319
-0.322
0.044
0.394
-0.262
-0.330
-0.159
-0.120
-0.216
-0.190
-0.134
-0.076
-0.041
-0.019
-0.007
-0.001
0.
0.
0.
0.
0.
0.
0.
0.
0.
0.
0.
0.
0.
0.000
0.001
0.000
-0.001
-0.007
-0.011
-0.026
-0.038
-0.066
-0.089
-0.113
-0.141
-0.176
-0.209
-0.216
-0.211
-0.209
-0.199
-0.172
-0.151
-0.131
-0.095
-0.063
-0.035
-0.022
-0.009
-0.002
-0.001
0.
0.
0.
0.
0.
0.
0.
0.
0.
0.
0.
0.
0.
0.
0.
0.001
0.001
0.001
-0.005
-0.006
-0.016
-0.029
-0.042
-0.052
-0.066
-0.083
-0.099
-0.112
-0.113
-0.102
-0.088
-0.080
-0.070
-0.055
-0.039
-0.023
-0.017
-0.007
-0.004
-0.001
0.
0.
0.
0.
0.
0.
0.
0.
0.
0.
0.
0.
0.
0.
0.
0.
0.
0.
0.
0.001
0.000
-0.002
-0.010
-0.019
-0.027
-0.035
-0.041
-0.046
-0.047
-0.048
-0.044
-0.039
-0.032
-0.029
-0.020
-0.015
-0.012
-0.007
-0.004
-0.001
0.
0.
0.
0.
0.
0.
0.
0.
0.
0.
0.
0.
0.
0.
0.
0.
0.
0.
0.
0.
0.
0.
0.
0.
-0.006
-0.010
-0.013
-0.018
-0.022
-0.022
-0.018
-0.014
-0.014
-0.013
-0.010
-0.009
-0.006
-0.004
-0.002
0.
0.
0.
0.
0.
0.
0.
0.
0.
0.
0.
0.
0.
0.
0.
0.
0.
0.
0.
0.
0.
0.
0.
0.
0.
0.
0.
-0.001
-0.002
-0.002
-0.005
-0.004
-0.005
-0.002
-0.003
-0.002
-0.002
-0.002
-0.001
0.
0.
0.
0.
0.
0.
0.
0.
0.
0.
0.
0.
0.
0.
0.
0.
0.
0.
0.
0.
0.
0.
0.
0.
0.
0.
0.
0.
0.
0.
0.
0.
0.
0.
0.
0.
0.
0.
0.
0.
0.
0.
0.
0.
0.
0.
0.
0.
0.
0.
0.
0.
0.
0.
0.
0.
0.
0.
0.
0.
0.
0.
0.
0.
0.
0.
0.
0.
0.
0.
0.
0.
0.
0.
0.
0.
0.
0.
0.
0.
0.
0.
0.
0.
0.
0.
0.
0.
0.
0.
0.
0.
0.
0.
0.
0.
0.
0.
0.
0.
0.
0.
0.
0.
0.
0.
0.
0.
0.
0.
0.
0.
0.
0.
0.
0.
0.
0.
0.
0.
0.
0.
0.
0.
0.
0.
0.
0.
0.
0.
0.
0.
0.
0.
0.
0.
0.
0.
0.
0.
0.
0.
0.
0.
0.
0.
0.
0.
0.
0.
0.
0.
0.
0.
0.
0.
0.
0.
0.
0.
0.
0.
0.
0.
0.
0.
0.
0.
0.
0.
0.
0.
0.
0.
0.
0.
0.
0.
0.
0.
0.
0.
0.
0.
0.
0.
0.
0.
0.
0.
0.
0.
0.
0.
0.
0.
0.
0.
0.
0.
0.
0.
0.
0.
0.
0.
0.
0.
0.
0.
0.
0.
0.
0.
0.
0.
0.
0.
0.
0.
0.
0.
0.
0.
0.
0.
0.
0.
0.
0.
0.
0.
0.
0.
0.
0.
0.
0.
0.
0.
0.
0.
0.
0.
0.
0.
0.
0.
0.
0.
0.
0.
0.
0.
0.
0.
0.
0.
0.
0.
0.
0.
0.
0.
0.
0.
0.
0.
0.
0.
0.
0.
0.
0.
0.
0.
0.
0.
0.
0.
0.
0.
0.
0.
0.
0.
0.
0.
0.
0.
0.
0.
0.
0.
0.
0.
0.
0.
0.
0.
0.
0.
0.
0.
0.
0.
0.
0.
0.
0.
0.
0.
0.
0.
0.
0.
0.
0.
0.
0.
0.
0.
0.
0.
0.
0.
0.
0.
0.
0.
0.
0.
0.
0.
0.
0.
0.
0.
0.
0.
0.
0.
0.
0.
0.
0.
0.
0.
0.
0.
0.
0.
0.
0.
0.
0.
0.
0.
0.
0.
0.
0.
0.
0.
0.
0.
0.
0.
0.
0.
0.
0.
0.
0.
0.
0.
0.
0.
0.
0.
0.
0.
0.
0.
0.
0.
0.
0.
0.
0.
0.
0.
0.
0.
0.
0.
0.
0.
0.
0.
0.
0.
0.
0.
0.
0.
0.
0.
0.
0.
0.
0.
0.
0.
0.
0.
0.
0.
0.
0.
0.
0.
0.
0.
0.
0.
0.
0.
0.
0.
0.
0.
0.
0.
0.
0.
0.
0.
0.
0.
0.
0.
0.
0.
0.
0.
0.
0.
0.
0.
0.
0.
0.
0.
0.
0.
0.
0.
0.
0.
0.
0.
0.
0.
0.
0.
0.
0.
0.
0.
0.
0.
0.
0.
0.
0.
0.
0.
0.
0.
0.
0.
0.
0.
0.
0.
0.
0.
0.
0.
0.
0.
0.
0.
0.
0.
0.
0.
0.
0.
0.
0.
0.
0.
0.
0.
0.
0.
0.
0.
0.
0.
0.
0.
0.
0.
0.
0.
0.
0.
0.
0.
0.
0.
0.
0.
0.
0.
0.
0.
0.
0.
0.
0.
0.
0.
0.
0.
0.
0.
0.
0.
0.
0.
0.
0.
0.
0.
0.
0.
0.
0.
0.
0.
0.
0.
0.
0.
0.
0.
0.
0.
0.
0.
0.
0.
0.
0.
0.
0.
0.
0.
0.
0.
0.
0.
0.
0.
0.
0.
0.
0.
0.
0.
0.
0.
0.
0.
0.
0.
0.
0.
0.
0.
0.
0.
0.
0.
0.
0.
0.
0.
0.
0.
0.
0.
0.
0.
0.
0.
0.
0.
0.
0.
0.
0.
0.
0.
0.
0.
0.
0.
0.
0.
0.
0.
0.
0.
0.
0.
0.
0.
0.
0.
0.
0.
0.
0.
0.
0.
0.
0.
0.
0.
0.
0.
0.
0.
0.
0.
0.
0.
0.
0.
0.
0.
0.
0.
0.
0.
0.
0.
0.
0.
0.
0.
0.
0.
0.
0.
0.
0.
0.
0.
0.
0.
0.
0.
0.
0.
0.
0.
0.
0.
0.
0.
0.
0.
0.
0.
-0.002
-0.002
-0.002
-0.002
-0.002
0.
0.
0.
0.
0.
0.
0.
0.
0.
0.
0.
0.
0.
0.
0.
0.
0.
0.
0.
0.
0.
0.
0.
0.
0.
0.
0.
0.
0.
0.
0.
0.
0.
0.
0.
-0.002
-0.002
-0.003
-0.003
-0.003
-0.002
-0.002
0.
0.
0.
0.
0.
0.
0.
0.
0.
0.
0.
0.
0.
0.
0.
0.
0.
0.
0.
0.
0.
0.
0.
0.
0.
0.
0.
0.
0.
0.
0.
0.
0.
0.
-0.002
-0.003
-0.003
-0.003
-0.003
-0.003
-0.002
0.
0.
0.
0.
0.
0.
0.
0.
0.
0.
0.
0.
0.
0.
0.
0.
0.
0.
0.
0.
0.
0.
0.
0.
0.
0.
0.
0.
0.
0.
0.
-0.002
-0.002
-0.003
-0.004
-0.004
-0.004
-0.003
-0.003
-0.003
-0.002
0.
0.
0.
0.
0.
0.
0.
0.
0.
0.
0.
0.
0.
0.
0.
0.
0.
0.
0.
0.
0.
0.
0.
0.
0.
0.
0.
0.
0.
0.
-0.003
-0.004
-0.005
-0.006
-0.007
-0.009
-0.007
-0.005
-0.002
-0.002
-0.002
0.
0.
0.
0.
0.
0.
0.
0.
0.
0.
0.
0.
0.
0.
0.
0.
0.
0.
0.
0.
0.
0.
0.
0.
0.
0.
0.
0.
0.
-0.003
-0.007
-0.008
-0.013
-0.015
-0.019
-0.018
-0.015
-0.010
-0.006
-0.001
0.001
0.001
0.001
0.001
0.001
0.001
0.001
0.
0.
0.
0.
0.
0.
0.
0.
0.
0.
0.
0.
0.
0.
0.
0.
0.
0.
0.
0.
0.
-0.001
-0.003
-0.007
-0.011
-0.018
-0.028
-0.032
-0.035
-0.033
-0.028
-0.020
-0.018
-0.014
-0.007
-0.007
-0.003
-0.002
0.000
0.001
0.001
0.001
0.
0.
0.
0.
0.
0.
0.
0.
0.
0.
0.
0.
0.
0.
0.
0.
0.
0.
0.
-0.001
-0.002
-0.011
-0.018
-0.030
-0.045
-0.063
-0.077
-0.087
-0.077
-0.055
-0.041
-0.033
-0.025
-0.020
-0.015
-0.010
-0.006
-0.003
-0.002
0.002
0.001
0.001
0.
0.
0.
0.
0.
0.
0.
0.
0.
0.
0.
0.
0.
0.
0.
0.
-0.001
-0.003
-0.006
-0.012
-0.024
-0.038
-0.057
-0.086
-0.128
-0.219
-0.394
-0.312
-0.148
-0.097
-0.069
-0.048
-0.036
-0.029
-0.022
-0.015
-0.008
-0.003
-0.001
0.002
0.001
0.001
0.
0.
0.
0.
0.
0.
0.
0.
0.
0.
0.
0.
0.
0.
-0.001
-0.003
-0.008
-0.017
-0.030
-0.049
-0.072
-0.110
-0.168
-0.230
-0.488
-0.589
-0.573
-0.354
-0.181
-0.136
-0.098
-0.074
-0.056
-0.046
-0.033
-0.017
-0.007
-0.003
0.001
0.002
0.002
0.
0.
0.
0.
0.
0.
0.
0.
0.
0.
0.
0.
0.
-0.001
-0.003
-0.010
-0.021
-0.037
-0.061
-0.097
-0.145
-0.226
-0.297
-0.313
0.691
39.971
5.465
-0.176
-0.267
-0.219
-0.169
-0.128
-0.104
-0.103
-0.080
-0.041
-0.017
-0.007
-0.001
0.002
0.001
0.
0.
0.
0.
0.
0.
0.
0.
0.
0.
0.
0.
0.
-0.004
-0.010
-0.020
-0.039
-0.067
-0.116
-0.175
-0.254
-0.358
-0.436
-0.143
10.244
240.908
76.446
0.593
-0.450
-0.315
-0.252
-0.205
-0.177
-0.191
-0.158
-0.071
-0.032
-0.014
-0.006
0.000
0.
0.
0.
0.
0.
0.
0.
0.
0.
0.
0.
0.
0.
-0.001
-0.007
-0.018
-0.034
-0.061
-0.118
-0.196
-0.193
0.589
0.966
3.541
5.755
7.261
71.913
1153.598
1.759
-0.742
-0.325
-0.341
-0.287
-0.224
-0.198
-0.153
-0.093
-0.054
-0.028
-0.014
-0.006
-0.001
0.000
0.
0.
0.
0.
0.
0.
0.
0.
0.
0.
0.
-0.002
-0.010
-0.025
-0.049
-0.102
-0.199
-0.269
2.910
97.357
257.943
764.307
2402.621
53.630
3.006
0.815
-1.326
-0.270
0.221
-0.355
-0.377
-0.281
-0.212
-0.168
-0.135
-0.091
-0.058
-0.032
-0.014
-0.006
-0.002
-0.001
0.
0.
0.
0.
0.
0.
0.
0.
0.
-0.001
-0.005
-0.015
-0.040
-0.081
-0.168
-0.273
0.060
14.347
869.164
100301.031
30998.340
106687.484
15531.675
41.622
2.379
-0.263
0.045
0.139
-0.484
-0.467
-0.355
-0.277
-0.242
-0.188
-0.136
-0.103
-0.066
-0.032
-0.012
-0.006
-0.002
0.000
0.
0.
0.
0.
0.
0.
0.
0.
-0.001
-0.009
-0.027
-0.058
-0.123
-0.211
-0.063
12.116
1576.501
5882.785
148471.594
4705.734
100801.906
135851.844
197.636
405.298
24.704
40.439
12.581
-0.090
-0.575
-0.452
-0.356
-0.283
-0.158
-0.064
-0.138
-0.109
-0.060
-0.024
-0.010
-0.003
-0.001
0.
0.
0.
0.
0.
0.
0.
-0.002
-0.006
-0.016
-0.040
-0.080
-0.160
-0.054
19.894
347.246
59421.465
101300.109
100274.148
3632.398
182.695
100235.898
297.250
1294.800
217.637
2213.886
307.239
3.956
-0.663
-0.577
-0.445
-0.179
0.367
0.622
-0.059
-0.143
-0.091
-0.036
-0.015
-0.006
-0.002
0.
0.
0.
0.
0.
0.
-0.002
-0.005
-0.013
-0.027
-0.057
-0.112
-0.198
0.658
402.931
63501.168
100690.563
18162.902
1254.050
32.759
186.233
166.642
54.438
78.146
440.139
4449.300
19106.678
56.201
0.059
-0.649
-0.067
4.749
5.859
2.534
0.192
-0.160
-0.110
-0.047
-0.019
-0.006
-0.002
0.
0.
0.
0.
0.
-0.002
-0.005
-0.011
-0.022
-0.049
-0.092
-0.169
-0.281
-0.097
41.162
730.024
2283.085
2620.235
969.262
17.989
450.863
9451.979
6733.371
87.750
4477.071
103826.383
38082.340
265.428
27.804
1.322
1.049
24.274
23.586
2.424
0.057
-0.180
-0.112
-0.050
-0.019
-0.008
-0.002
0.
0.
0.
0.
0.
-0.002
-0.008
-0.019
-0.044
-0.100
-0.175
-0.255
-0.360
-0.383
0.748
21.250
148.287
71.691
7.933
8.280
2239.682
113790.594
89610.758
542.841
341.267
21766.998
17818.240
763.453
168.783
22.604
4.820
8.847
6.637
0.388
-0.235
-0.187
-0.109
-0.045
-0.017
-0.008
-0.002
0.
0.
0.
0.
-0.001
-0.003
-0.011
-0.036
-0.092
-0.158
-0.227
-0.212
-0.058
3.342
13.612
124.003
100648.648
19047.473
11.853
3.853
70.758
328.262
234.310
1149.376
13741.189
4277.657
106460.398
1608.115
301.631
92.701
44.654
19.367
1.893
-0.212
-0.281
-0.187
-0.091
-0.038
-0.017
-0.006
0.
0.
0.
0.
0.
-0.002
-0.006
-0.020
-0.062
-0.128
-0.195
0.135
2.880
4.045
33.947
163.433
65.522
43195.047
8813.062
10.609
92.736
371.991
431.884
137.047
1636.090
22248.553
24026.949
100426.688
36273.945
64.137
44.046
26.278
11.301
0.181
-0.408
-0.289
-0.156
-0.077
-0.035
-0.016
-0.004
0.
0.
0.
0.
0.
-0.002
-0.010
-0.031
-0.078
-0.166
-0.223
1.382
49.208
115.875
21.486
685.692
410.528
27.943
11.725
2.296
113.758
450.194
152.443
50.150
14.346
101.369
246.867
55.884
36.553
3190.553
2777.031
110.379
21.358
3.084
-0.307
-0.277
-0.147
-0.069
-0.035
-0.012
0.
0.
0.
0.
0.
0.
-0.005
-0.017
-0.041
-0.095
-0.209
-0.325
1.840
342.292
1631.838
37.090
48495.887
101423.445
209.784
68.774
24.793
5.596
10.366
3.367
2.238
149.814
34952.547
3469.780
56.481
44.468
9285.996
4905.680
470.364
9402.646
293.780
1.749
-0.268
-0.159
-0.070
-0.035
-0.013
0.
0.
0.
0.
0.
-0.001
-0.007
-0.020
-0.050
-0.112
-0.248
-0.401
0.172
17.597
328.799
56302.375
2430.512
113728.289
15686.055
870.353
185.197
2.322
-0.448
-0.647
0.236
263.427
100001.758
9371.211
34.549
3.090
14.217
40.885
2395.827
138935.406
2302.548
6.520
-0.260
-0.170
-0.079
-0.032
-0.012
-0.002
0.
0.
0.
0.
-0.001
-0.008
-0.022
-0.058
-0.140
-0.279
0.419
48.803
375.645
861.409
103168.070
24148.184
103599.188
41546.355
211.195
29.806
47.447
58.622
44.657
8.963
9.653
149.467
55.419
1.295
-1.067
-0.704
11.714
927.328
47258.133
837.456
4.585
-0.265
-0.182
-0.081
-0.034
-0.013
-0.002
0.
0.
0.
0.
-0.002
-0.010
-0.029
-0.067
-0.157
-0.259
6.413
4855.300
100900.883
56419.820
27227.211
100613.383
24174.697
178.975
12.683
141.454
95614.344
40710.008
55337.766
5913.016
63.011
1.443
3.787
0.925
2.893
2.452
7.085
6408.256
100084.313
2895.418
8.123
-0.202
-0.184
-0.084
-0.037
-0.016
-0.002
0.
0.
0.
0.000
-0.004
-0.013
-0.034
-0.070
-0.155
-0.257
3.995
1330.622
96020.992
13178.655
326.581
5037.216
62569.656
65.260
0.850
267.984
100110.875
167756.688
195623.828
100172.938
559.560
185.610
3391.666
235.934
1362.316
1041.468
13.962
265.432
4917.631
321.526
10.398
-0.170
-0.179
-0.089
-0.040
-0.018
-0.003
0.
0.
0.
0.000
-0.003
-0.013
-0.034
-0.066
-0.135
-0.243
-0.072
9.401
47.196
43.943
42.885
54.555
153.800
23.971
72.141
56.776
243.408
265.251
898.690
2863.929
54.064
7718.346
100247.094
104975.820
115282.297
100023.602
71.365
3.831
19.805
15.946
1.232
-0.300
-0.187
-0.086
-0.039
-0.015
-0.003
0.
0.
0.
-0.002
-0.006
-0.012
-0.032
-0.062
-0.108
-0.199
-0.327
-0.376
-0.415
0.037
1.250
-0.451
8.062
1348.975
15835.506
75971.344
152.080
1.248
5.335
11.692
3.865
410.847
12918.922
100331.734
44625.078
1069.951
49.376
405.914
9018.120
192.919
0.575
-0.327
-0.188
-0.081
-0.037
-0.014
-0.002
0.
0.
0.
-0.002
-0.006
-0.013
-0.030
-0.050
-0.089
-0.146
-0.244
-0.372
-0.545
-0.992
-0.606
3.375
7.663
1002.636
89672.930
100472.180
430.155
3.072
380.164
7022.778
171.879
3.142
19.935
231.178
91.392
22.793
7186.816
101840.844
101743.766
1619.816
2.058
-0.307
-0.168
-0.072
-0.030
-0.010
0.
0.
0.
0.
-0.002
-0.004
-0.011
-0.024
-0.044
-0.071
-0.111
-0.176
-0.279
-0.467
-0.664
-0.527
0.746
1.204
63.130
11604.183
101009.641
3435.425
31.200
9343.937
100023.930
2395.775
3.117
-0.941
0.974
34.170
449.055
22254.605
103427.828
1916.676
41.043
0.108
-0.261
-0.133
-0.055
-0.025
-0.008
0.
0.
0.
0.
-0.003
-0.004
-0.009
-0.017
-0.033
-0.055
-0.081
-0.129
-0.238
-0.493
-0.688
0.566
6.828
2.537
61.151
1031.659
28315.918
100061.750
133.909
251.477
3345.418
190.985
4.840
-0.826
2.799
341.847
33191.035
2666.833
550.079
20.570
0.234
-0.331
-0.209
-0.096
-0.041
-0.018
-0.005
0.
0.
0.
0.
-0.001
-0.004
-0.008
-0.012
-0.022
-0.037
-0.058
-0.094
-0.192
-0.392
-0.211
44.627
1968.719
114.995
12.466
25.334
124.631
401.435
297.162
808.006
9614.738
4532.744
744.433
6.006
13.611
1859.004
101069.602
48566.594
25.807
-0.132
-0.425
-0.279
-0.143
-0.066
-0.027
-0.010
-0.002
0.
0.
0.
0.
0.000
-0.003
-0.005
-0.008
-0.015
-0.021
-0.034
-0.060
-0.135
-0.255
-0.034
58.730
3505.136
166.677
2.879
3.823
2.103
7.227
1426.148
100740.750
40326.867
6314.512
9811.446
18.894
1581.521
100931.555
78261.461
1870.840
6.679
-0.515
-0.356
-0.182
-0.092
-0.042
-0.015
-0.005
0.
0.
0.
0.
0.
0.
-0.001
-0.003
-0.005
-0.009
-0.014
-0.020
-0.041
-0.085
-0.181
-0.242
1.446
13.573
2.721
-0.220
6.736
13.043
102.948
2999.522
102223.273
100724.469
164.424
47.711
8.642
255.015
129542.500
87980.008
142.233
1.139
-0.432
-0.249
-0.121
-0.061
-0.027
-0.007
-0.002
0.
0.
0.
0.
0.
0.
-0.001
-0.001
-0.003
-0.002
-0.006
-0.009
-0.024
-0.048
-0.105
-0.188
-0.264
-0.321
-0.444
0.546
40.883
46.878
357.749
67776.039
62983.938
96882.578
917.074
8.630
166.634
100422.609
160509.984
48808.844
238.612
2.066
-0.302
-0.170
-0.082
-0.042
-0.016
-0.002
0.
0.
0.
0.
0.
0.
0.
0.
-0.001
-0.001
-0.001
-0.001
-0.004
-0.011
-0.026
-0.050
-0.093
-0.161
-0.227
-0.304
-0.119
4.571
5.546
20.279
268.248
512.428
30520.826
100515.805
168.858
128.043
100100.875
100061.359
165.576
8.143
-0.069
-0.214
-0.117
-0.056
-0.027
-0.005
0.000
0.
0.
0.
0.
0.
0.
0.
0.
0.
0.
-0.001
0.000
0.000
-0.005
-0.015
-0.028
-0.050
-0.079
-0.120
-0.181
-0.234
-0.242
-0.314
-0.180
0.867
10.605
1665.372
26826.277
62.496
4.579
123.156
122.319
4.237
-0.216
-0.226
-0.144
-0.069
-0.033
-0.011
-0.002
-0.001
0.
0.
0.
0.
0.
0.
0.
0.
0.
0.
0.
0.
0.001
-0.001
-0.006
-0.014
-0.026
-0.045
-0.067
-0.102
-0.145
-0.197
-0.266
-0.341
-0.391
-0.227
3.912
9.653
0.466
-0.355
0.082
0.133
-0.222
-0.211
-0.144
-0.073
-0.038
-0.019
-0.006
-0.001
0.
0.
0.
0.
0.
0.
0.
0.
0.
0.
0.
0.
0.
0.
0.001
-0.003
-0.006
-0.010
-0.021
-0.039
-0.058
-0.081
-0.108
-0.139
-0.179
-0.238
-0.267
-0.269
-0.264
-0.270
-0.250
-0.213
-0.174
-0.144
-0.104
-0.063
-0.035
-0.020
-0.007
-0.003
-0.001
0.
0.
0.
0.
0.
0.
0.
0.
0.
0.
0.
0.
0.
0.
0.
0.000
-0.003
-0.004
-0.005
-0.016
-0.024
-0.040
-0.053
-0.071
-0.090
-0.108
-0.135
-0.151
-0.151
-0.139
-0.118
-0.100
-0.081
-0.062
-0.044
-0.026
-0.016
-0.010
-0.005
-0.001
0.
0.
0.
0.
0.
0.
0.
0.
0.
0.
0.
0.
0.
0.
0.
0.
0.
0.
-0.003
-0.004
-0.006
-0.012
-0.017
-0.031
-0.038
-0.047
-0.054
-0.062
-0.066
-0.064
-0.060
-0.051
-0.041
-0.035
-0.027
-0.019
-0.012
-0.009
-0.005
-0.001
0.
0.
0.
0.
0.
0.
0.
0.
0.
0.
0.
0.
0.
0.
0.
0.
0.
0.
0.
0.
0.
-0.002
-0.004
-0.007
-0.008
-0.017
-0.021
-0.027
-0.029
-0.031
-0.031
-0.023
-0.023
-0.020
-0.014
-0.011
-0.009
-0.005
-0.002
0.
0.
0.
0.
0.
0.
0.
0.
0.
0.
0.
0.
0.
0.
0.
0.
0.
0.
0.
0.
0.
0.
0.
0.
0.
-0.001
-0.003
-0.005
-0.007
-0.009
-0.013
-0.010
-0.009
-0.009
-0.008
-0.004
-0.004
-0.002
-0.001
0.
0.
0.
0.
0.
0.
0.
0.
0.
0.
0.
0.
0.
0.
0.
0.
0.
0.
0.
0.
0.
0.
0.
0.
0.
0.
0.
0.
0.
0.
0.
0.
0.
0.
0.
0.
0.
0.
0.
0.
0.
0.
0.
0.
0.
0.
0.
0.
0.
0.
0.
0.
0.
0.
0.
0.
0.
0.
0.
0.
0.
0.
0.
0.
0.
0.
0.
0.
0.
0.
0.
0.
0.
0.
0.
0.
0.
0.
0.
0.
0.
0.
0.
0.
0.
0.
0.
0.
0.
0.
0.
0.
0.
0.
0.
0.
0.
0.
0.
0.
0.
0.
0.
0.
0.
0.
0.
0.
0.
0.
0.
0.
0.
0.
0.
0.
0.
0.
0.
0.
0.
0.
0.
0.
0.
0.
0.
0.
0.
0.
0.
0.
0.
0.
0.
0.
0.
0.
0.
0.
0.
0.
0.
0.
0.
0.
0.
0.
0.
0.
0.
0.
0.
0.
0.
0.
0.
0.
0.
0.
0.
0.
0.
0.
0.
0.
0.
0.
0.
0.
0.
0.
0.
0.
0.
0.
0.
0.
0.
0.
0.
0.
0.
0.
0.
0.
0.
0.
0.
0.
0.
0.
0.
0.
0.
0.
0.
0.
0.
0.
0.
0.
0.
0.
0.
0.
0.
0.
0.
0.
0.
0.
0.
0.
0.
0.
0.
0.
0.
0.
0.
0.
0.
0.
0.
0.
0.
0.
0.
0.
0.
0.
0.
0.
0.
0.
0.
0.
0.
0.
0.
0.
0.
0.
0.
0.
0.
0.
0.
0.
0.
0.
0.
0.
0.
0.
0.
0.
0.
0.
0.
0.
0.
0.
0.
0.
0.
0.
0.
0.
0.
0.
0.
0.
0.
0.
0.
0.
0.
0.
0.
0.
0.
0.
0.
0.
0.
0.
0.
0.
0.
0.
0.
0.
0.
0.
0.
0.
0.
0.
0.
0.
0.
0.
0.
0.
0.
0.
0.
0.
0.
0.
0.
0.
0.
0.
0.
0.
0.
0.
0.
0.
0.
0.
0.
0.
0.
0.
0.
0.
0.
0.
0.
0.
0.
0.
0.
0.
0.
0.
0.
0.
0.
0.
0.
0.
0.
0.
0.
0.
0.
0.
0.
0.
0.
0.
0.
0.
0.
0.
0.
0.
0.
0.
0.
0.
0.
0.
0.
0.
0.
0.
0.
0.
0.
0.
0.
0.
0.
0.
0.
0.
0.
0.
0.
0.
0.
0.
0.
0.
0.
0.
0.
0.
0.
0.
0.
0.
0.
0.
0.
0.
0.
0.
0.
0.
0.
0.
0.
0.
0.
0.
0.
0.
0.
0.
0.
0.
0.
0.
0.
0.
0.
0.
0.
0.
0.
0.
0.
0.
0.
0.
0.
0.
0.
0.
0.
0.
0.
0.
0.
0.
0.
0.
0.
0.
0.
0.
0.
0.
0.
0.
0.
0.
0.
0.
0.
0.
0.
0.
0.
0.
0.
0.
0.
0.
0.
0.
0.
0.
0.
0.
0.
0.
0.
0.
0.
0.
0.
0.
0.
0.
0.
0.
0.
0.
0.
0.
0.
0.
0.
0.
0.
0.
0.
0.
0.
0.
0.
0.
0.
0.
0.
0.
0.
0.
0.
0.
0.
0.
0.
0.
0.
0.
0.
0.
0.
0.
0.
0.
0.
0.
0.
0.
0.
0.
0.
0.
0.
0.
0.
0.
0.
0.
0.
0.
0.
0.
0.
0.
0.
0.
0.
0.
0.
0.
0.
0.
0.
0.
0.
0.
0.
0.
0.
0.
0.
0.
0.
0.
0.
0.
0.
0.
0.
0.
0.
0.
0.
0.
0.
0.
0.
0.
0.
0.
0.
0.
0.
0.
0.
0.
0.
0.
0.
0.
0.
0.
0.
0.
0.
0.
0.
0.
0.
0.
0.
0.
0.
0.
0.
0.
0.
0.
0.
0.
0.
0.
-0.002
-0.002
-0.002
-0.002
0.
0.
0.
0.
0.
0.
0.
0.
0.
0.
0.
0.
0.
0.
0.
0.
0.
0.
0.
0.
0.
0.
0.
0.
0.
0.
0.
0.
0.
0.
0.
0.
0.
0.
0.
0.
-0.002
-0.003
-0.003
-0.003
-0.003
-0.003
-0.002
0.
0.
0.
0.
0.
0.
0.
0.
0.
0.
0.
0.
0.
0.
0.
0.
0.
0.
0.
0.
0.
0.
0.
0.
0.
0.
0.
0.
0.
0.
0.
0.
0.
-0.002
-0.003
-0.004
-0.004
-0.004
-0.004
-0.003
-0.003
-0.002
0.
0.
0.
0.
0.
0.
0.
0.
0.
0.
0.
0.
0.
0.
0.
0.
0.
0.
0.
0.
0.
0.
0.
0.
0.
0.
0.
0.
0.
0.
0.
-0.001
-0.003
-0.004
-0.005
-0.008
-0.007
-0.009
-0.008
-0.005
-0.002
0.
0.
0.
0.
0.
0.
0.
0.
0.
0.
0.
0.
0.
0.
0.
0.
0.
0.
0.
0.
0.
0.
0.
0.
0.
0.
0.
0.
0.
0.
-0.003
-0.006
-0.009
-0.010
-0.013
-0.014
-0.014
-0.012
-0.009
-0.008
-0.005
-0.002
0.
0.
0.
0.
0.
0.
0.
0.
0.
0.
0.
0.
0.
0.
0.
0.
0.
0.
0.
0.
0.
0.
0.
0.
0.
0.
0.
0.
-0.003
-0.004
-0.010
-0.014
-0.016
-0.021
-0.021
-0.019
-0.015
-0.012
-0.008
-0.005
-0.002
0.
0.
0.
0.
0.
0.
0.
0.
0.
0.
0.
0.
0.
0.
0.
0.
0.
0.
0.
0.
0.
0.
0.
0.
0.
0.
0.
-0.003
-0.006
-0.009
-0.019
-0.025
-0.027
-0.029
-0.028
-0.022
-0.018
-0.013
-0.008
-0.004
0.001
0.001
0.001
0.
0.
0.
0.
0.
0.
0.
0.
0.
0.
0.
0.
0.
0.
0.
0.
0.
0.
0.
0.
0.
0.
0.
0.
-0.003
-0.007
-0.015
-0.020
-0.029
-0.037
-0.041
-0.045
-0.039
-0.033
-0.025
-0.023
-0.012
-0.008
-0.002
-0.001
0.001
0.002
0.001
0.
0.
0.
0.
0.
0.
0.
0.
0.
0.
0.
0.
0.
0.
0.
0.
0.
0.
0.
0.
0.
-0.001
-0.007
-0.015
-0.026
-0.038
-0.048
-0.061
-0.069
-0.066
-0.060
-0.054
-0.045
-0.035
-0.023
-0.012
-0.009
-0.006
-0.003
0.000
0.001
0.002
0.
0.
0.
0.
0.
0.
0.
0.
0.
0.
0.
0.
0.
0.
0.
0.
0.
-0.001
-0.002
-0.005
-0.007
-0.015
-0.030
-0.048
-0.069
-0.099
-0.125
-0.143
-0.133
-0.104
-0.086
-0.069
-0.053
-0.035
-0.029
-0.021
-0.013
-0.008
-0.003
-0.001
0.002
0.002
0.
0.
0.
0.
0.
0.
0.
0.
0.
0.
0.
0.
0.
0.
0.
-0.002
-0.005
-0.006
-0.011
-0.022
-0.033
-0.056
-0.085
-0.129
-0.190
-0.351
-0.701
-0.570
-0.241
-0.150
-0.111
-0.085
-0.068
-0.054
-0.043
-0.032
-0.018
-0.008
-0.002
0.001
0.002
0.002
0.
0.
0.
0.
0.
0.
0.
0.
0.
0.
0.
0.
0.
-0.002
-0.005
-0.008
-0.016
-0.028
-0.042
-0.066
-0.098
-0.160
-0.216
-0.269
-0.417
8.621
0.632
-0.499
-0.260
-0.200
-0.159
-0.129
-0.113
-0.114
-0.089
-0.047
-0.018
-0.006
-0.002
0.002
0.001
0.
0.
0.
0.
0.
0.
0.
0.
0.
0.
0.
0.
-0.002
-0.003
-0.007
-0.018
-0.032
-0.049
-0.082
-0.122
-0.189
-0.276
-0.242
1.703
16.114
100305.461
4551.187
0.806
-0.311
-0.284
-0.251
-0.231
-0.263
-0.533
-0.474
-0.142
-0.041
-0.014
-0.006
0.001
0.002
0.001
0.
0.
0.
0.
0.
0.
0.
0.
0.
0.
0.
-0.002
-0.007
-0.017
-0.031
-0.052
-0.088
-0.140
-0.207
-0.291
-0.391
0.085
20.949
621.650
102545.758
27177.266
11.767
1.603
0.464
-0.306
-0.311
-0.470
-0.607
-0.549
-0.282
-0.070
-0.030
-0.012
-0.003
0.
0.001
0.
0.
0.
0.
0.
0.
0.
0.
0.
0.
0.
-0.003
-0.011
-0.026
-0.047
-0.081
-0.147
-0.220
0.155
5.406
3.779
5.879
39.273
1655.674
22163.781
101931.242
92.539
20.634
12.779
0.607
-0.363
-0.350
-0.151
-0.112
-0.181
-0.090
-0.053
-0.024
-0.009
-0.002
-0.001
0.
0.
0.
0.
0.
0.
0.
0.
0.
0.
-0.001
-0.004
-0.016
-0.034
-0.069
-0.128
-0.237
-0.235
30.848
12183.732
2188.123
1653.241
7264.223
361.206
194.993
51.129
4.675
166.343
247.693
7.598
-0.362
-0.346
-0.180
-0.188
-0.245
-0.148
-0.093
-0.054
-0.023
-0.008
-0.002
-0.002
0.
0.
0.
0.
0.
0.
0.
0.
0.
-0.001
-0.007
-0.021
-0.054
-0.103
-0.203
-0.329
-0.166
133.309
100444.008
162499.125
111460.867
103784.383
874.940
62.209
17.061
4.888
99.435
135.923
5.839
-0.457
-0.468
-0.557
-0.630
-0.268
-0.011
-0.118
-0.098
-0.051
-0.020
-0.007
-0.003
0.000
0.
0.
0.
0.
0.
0.
0.
0.
-0.004
-0.015
-0.035
-0.073
-0.149
-0.254
-0.094
2.466
28.186
506.567
54384.531
3694.053
2222.779
591.009
1365.565
100054.711
329.579
732.376
216.852
14.543
-0.344
-0.584
-0.533
-0.185
10.578
22.202
1.187
-0.131
-0.094
-0.037
-0.012
-0.004
-0.002
0.
0.
0.
0.
0.
0.
0.
-0.004
-0.008
-0.022
-0.050
-0.101
-0.186
0.040
50.947
949.014
3800.142
572.156
165.268
46.369
194.606
535.262
5829.024
118676.297
102140.891
100288.883
28764.773
57.625
-0.084
-0.684
-0.307
3.716
114.698
322.535
9.610
-0.057
-0.120
-0.058
-0.021
-0.007
-0.002
0.
0.
0.
0.
0.
0.
-0.004
-0.007
-0.016
-0.035
-0.072
-0.141
-0.240
1.497
2161.220
100758.078
101776.063
110310.477
78002.141
1354.757
100263.813
14952.848
603.651
11721.055
100576.500
106832.250
70678.922
157.261
0.543
-0.144
9.506
518.678
793.216
1161.414
37.064
0.773
-0.130
-0.073
-0.026
-0.008
-0.002
0.
0.
0.
0.
0.
-0.002
-0.006
-0.014
-0.032
-0.069
-0.131
-0.217
-0.329
0.119
113.696
3930.838
3070.954
101380.570
49657.367
340.937
26737.428
103600.070
10850.203
325.832
226.387
9322.240
189786.016
100101.242
340.733
99.353
61.714
34958.691
28362.783
344.755
44.595
1.965
-0.123
-0.076
-0.027
-0.010
-0.002
0.
0.
0.
0.
0.
-0.003
-0.009
-0.025
-0.068
-0.133
-0.198
-0.274
-0.194
0.805
23.791
598.809
21610.555
8424.117
215.706
17.558
136.381
28185.080
103122.906
3966.661
39.900
120.810
147.238
118.879
15192.582
1772.385
256.824
1196.716
1013.654
22.971
3.692
0.164
-0.132
-0.066
-0.024
-0.010
-0.002
0.
0.
0.
0.
-0.002
-0.006
-0.018
-0.055
-0.115
-0.136
0.422
2.446
12.936
105.432
1138.360
15112.287
106525.414
6683.453
53.410
7.827
3.445
69.208
562.483
2986.709
63679.840
39363.094
17275.086
768.316
173.097
729.617
100059.602
7506.386
427.457
7.993
-0.200
-0.214
-0.122
-0.052
-0.019
-0.008
-0.002
0.
0.
0.
0.
-0.002
-0.007
-0.032
-0.085
-0.144
1.409
38.411
325.445
418.150
7261.321
100116.273
1894.443
5539.467
1352.663
6.750
0.529
0.478
0.709
4.515
4286.806
125469.867
100759.742
8878.354
100122.984
187.722
309.155
9215.862
1789.153
20.171
0.262
-0.338
-0.202
-0.093
-0.045
-0.018
-0.004
0.
0.
0.
0.
0.
-0.003
-0.016
-0.042
-0.109
-0.171
3.622
155.932
12117.401
14107.817
1049.179
35988.387
15631.731
59.945
7.630
25.422
24.436
3.263
3.189
0.479
19.522
418.802
6789.708
637.401
53.888
100047.844
131430.141
52535.742
2389.635
10.269
-0.473
-0.341
-0.173
-0.079
-0.039
-0.017
-0.001
0.
0.
0.
0.
0.
-0.006
-0.021
-0.052
-0.125
-0.243
0.121
23.173
62811.738
100329.297
304.037
90055.477
126738.969
156.299
8.346
283.469
264.048
9.080
7.747
1.748
198.761
76068.844
105402.945
31446.377
43.848
5301.441
100506.141
101200.172
316.076
25.568
0.021
-0.330
-0.172
-0.077
-0.037
-0.014
0.001
0.
0.
0.
0.
-0.001
-0.006
-0.023
-0.064
-0.150
-0.317
-0.458
1.426
196.959
920.951
7695.153
880.167
13797.316
1880.818
12.704
45.594
42.329
2.286
0.872
0.639
380.627
100064.461
27187.094
2881.565
13.978
19.811
9456.143
102330.742
100676.422
2207.419
4.455
-0.302
-0.187
-0.081
-0.034
-0.012
-0.002
0.
0.
0.
0.
0.000
-0.007
-0.034
-0.076
-0.175
-0.321
-0.112
10.962
140.963
1275.171
101039.680
24090.670
26325.225
3116.633
11.885
0.763
4.876
21.124
22.947
1.849
11.326
200.517
98.714
20.350
0.172
2.895
483.376
6256.016
102282.820
2510.767
7.059
-0.252
-0.189
-0.087
-0.036
-0.013
-0.002
0.
0.
0.
0.000
-0.002
-0.015
-0.042
-0.087
-0.192
-0.282
4.894
157.774
8676.941
101012.047
49912.113
101070.563
26170.221
74.057
0.730
7.763
194.867
5402.891
9366.659
96.695
3.864
0.773
2.727
1.069
4.641
3.896
8.961
3739.038
102001.711
13211.162
85.486
0.274
-0.182
-0.090
-0.037
-0.013
-0.003
0.
0.
0.
-0.001
-0.005
-0.018
-0.046
-0.095
-0.195
-0.254
7.591
174.038
2506.999
100125.508
1268.246
24191.766
100112.992
124.673
4.111
14.571
340.897
17022.482
35100.277
481.646
16.703
81.030
886.904
101.710
1890.321
1398.237
17.068
225.807
42023.313
100130.508
381.851
0.818
-0.174
-0.089
-0.039
-0.017
-0.003
0.
0.
0.
-0.002
-0.008
-0.020
-0.051
-0.092
-0.187
-0.299
0.179
5.146
19.760
65.993
13.355
107.622
339.771
7609.365
8791.131
929.415
29.171
78.860
111.064
41.356
6.914
1701.063
100014.336
1645.628
104975.625
100961.734
93.780
6.771
257.918
759.965
22.769
-0.041
-0.175
-0.082
-0.037
-0.015
-0.003
0.
0.
0.
-0.003
-0.009
-0.023
-0.051
-0.097
-0.166
-0.284
-0.397
-0.329
4.543
20.017
32.006
86.010
11.841
476.787
101600.102
38479.723
114.060
4.466
1.846
5.364
2.044
160.273
2407.966
708.217
2116.148
1417.564
24.544
203.633
4663.593
200.397
1.732
-0.284
-0.175
-0.077
-0.033
-0.012
-0.002
0.
0.
0.
-0.004
-0.010
-0.024
-0.055
-0.098
-0.157
-0.237
-0.337
-0.286
4.242
18.657
126.396
10923.231
267.624
99.739
6626.190
44544.855
176.370
5.594
229.211
3105.053
115.129
1.811
6.256
13.960
13.376
36.718
1383.037
3830.523
200097.344
2888.194
6.732
-0.254
-0.157
-0.063
-0.029
-0.009
-0.003
0.
0.
0.
-0.004
-0.010
-0.023
-0.049
-0.091
-0.141
-0.198
-0.267
-0.342
-0.052
0.829
23.728
515.432
191.799
103720.859
93564.922
100410.359
1428.430
27.660
4165.173
103103.766
1487.157
4.371
-1.007
-0.070
107.129
4564.578
100589.563
105330.680
3419.461
239.880
1.958
-0.233
-0.127
-0.054
-0.024
-0.007
0.
0.
0.
0.
-0.004
-0.009
-0.020
-0.040
-0.071
-0.114
-0.156
-0.214
-0.305
-0.434
-0.122
10.437
77.222
37.885
23756.992
102992.016
22707.400
55262.566
94.397
1947.675
101845.914
8728.146
17.863
-0.763
2.478
2610.332
100158.398
59692.680
5437.610
41.680
2.422
-0.218
-0.202
-0.095
-0.040
-0.016
-0.003
0.
0.
0.
0.
-0.003
-0.008
-0.014
-0.030
-0.051
-0.078
-0.114
-0.155
-0.250
-0.348
2.104
408.118
103103.977
1695.099
5386.873
25596.160
235.177
165.215
1647.542
1375.556
103893.063
103166.797
5860.567
14.645
7.113
307.400
18218.258
1132.655
17.420
0.291
-0.393
-0.276
-0.144
-0.064
-0.028
-0.009
-0.003
0.
0.
0.
0.
-0.003
-0.004
-0.010
-0.017
-0.031
-0.047
-0.067
-0.102
-0.180
-0.273
1.201
557.358
100701.063
2501.733
295.016
661.043
93.908
30.969
13169.697
103587.594
116972.750
131424.250
100036.375
50.359
76682.156
25977.756
1086.737
62.838
0.818
-0.508
-0.341
-0.181
-0.092
-0.042
-0.014
-0.005
-0.001
0.
0.
0.
0.
0.000
-0.003
-0.006
-0.011
-0.015
-0.027
-0.037
-0.064
-0.119
-0.216
-0.196
6.616
73.543
13.715
2.097
4.189
32.638
26.725
35.282
1755.462
1125.339
189.633
156.053
70.290
613.236
1049.097
301.519
7.232
-0.425
-0.409
-0.225
-0.115
-0.055
-0.026
-0.008
-0.002
0.
0.
0.
0.
0.
-0.001
-0.001
-0.003
-0.005
-0.007
-0.014
-0.023
-0.038
-0.075
-0.143
-0.224
-0.281
-0.247
-0.458
-0.593
-0.519
0.453
3.830
38.062
3655.212
101987.594
3766.443
1645.030
116955.539
101456.797
1898.390
141.530
5.022
-0.363
-0.297
-0.152
-0.077
-0.035
-0.018
-0.003
0.
0.
0.
0.
0.
0.
0.
-0.001
-0.001
-0.001
-0.003
-0.004
-0.009
-0.022
-0.043
-0.078
-0.132
-0.210
-0.286
-0.376
-0.463
-0.530
-0.601
0.062
9.094
1888.890
101946.930
25905.479
156.794
3402.341
38627.824
1706.058
24.123
0.315
-0.327
-0.212
-0.103
-0.050
-0.026
-0.006
-0.001
0.
0.
0.
0.
0.
0.
0.
0.
0.
-0.001
-0.001
-0.001
-0.003
-0.011
-0.022
-0.042
-0.072
-0.114
-0.163
-0.223
-0.292
-0.378
-0.479
-0.540
-0.020
18.075
463.533
2896.639
27.198
5.801
31.715
20.779
1.034
-0.304
-0.244
-0.133
-0.064
-0.029
-0.011
-0.002
0.
0.
0.
0.
0.
0.
0.
0.
0.
0.
0.
0.
0.
0.000
-0.005
-0.012
-0.022
-0.042
-0.067
-0.098
-0.134
-0.179
-0.247
-0.321
-0.412
-0.455
-0.218
2.333
5.018
0.060
-0.454
-0.240
-0.187
-0.270
-0.224
-0.132
-0.070
-0.033
-0.016
-0.005
-0.001
0.
0.
0.
0.
0.
0.
0.
0.
0.
0.
0.
0.
0.
0.
-0.003
-0.006
-0.014
-0.021
-0.041
-0.057
-0.081
-0.106
-0.144
-0.188
-0.248
-0.308
-0.335
-0.343
-0.337
-0.341
-0.317
-0.255
-0.201
-0.158
-0.107
-0.062
-0.033
-0.018
-0.008
-0.002
0.
0.
0.
0.
0.
0.
0.
0.
0.
0.
0.
0.
0.
0.
0.
0.
-0.004
-0.005
-0.011
-0.019
-0.028
-0.041
-0.060
-0.079
-0.102
-0.125
-0.153
-0.177
-0.193
-0.193
-0.176
-0.148
-0.116
-0.092
-0.069
-0.045
-0.029
-0.017
-0.010
-0.005
-0.001
0.
0.
0.
0.
0.
0.
0.
0.
0.
0.
0.
0.
0.
0.
0.
0.
0.
-0.004
-0.005
-0.008
-0.014
-0.018
-0.029
-0.040
-0.055
-0.066
-0.072
-0.079
-0.084
-0.082
-0.077
-0.063
-0.051
-0.040
-0.031
-0.023
-0.013
-0.009
-0.003
0.
0.
0.
0.
0.
0.
0.
0.
0.
0.
0.
0.
0.
0.
0.
0.
0.
0.
0.
0.
-0.002
-0.004
-0.007
-0.010
-0.012
-0.017
-0.025
-0.030
-0.036
-0.039
-0.039
-0.040
-0.033
-0.028
-0.024
-0.020
-0.015
-0.009
-0.006
-0.001
0.
0.
0.
0.
0.
0.
0.
0.
0.
0.
0.
0.
0.
0.
0.
0.
0.
0.
0.
0.
0.
0.
0.
0.
-0.002
-0.003
-0.006
-0.007
-0.012
-0.018
-0.018
-0.018
-0.014
-0.012
-0.009
-0.006
-0.004
-0.003
-0.001
0.
0.
0.
0.
0.
0.
0.
0.
0.
0.
0.
0.
0.
0.
0.
0.
0.
0.
0.
0.
0.
0.
0.
0.
0.
0.
0.
0.
0.
0.
0.
0.
0.
0.
0.
0.
0.
0.
0.
0.
0.
0.
0.
0.
0.
0.
0.
0.
0.
0.
0.
0.
0.
0.
0.
0.
0.
0.
0.
0.
0.
0.
0.
0.
0.
0.
0.
0.
0.
0.
0.
0.
0.
0.
0.
0.
0.
0.
0.
0.
0.
0.
0.
0.
0.
0.
0.
0.
0.
0.
0.
0.
0.
0.
0.
0.
0.
0.
0.
0.
0.
0.
0.
0.
0.
0.
0.
0.
0.
0.
0.
0.
0.
0.
0.
0.
0.
0.
0.
0.
0.
0.
0.
0.
0.
0.
0.
0.
0.
0.
0.
0.
0.
0.
0.
0.
0.
0.
0.
0.
0.
0.
0.
0.
0.
0.
0.
0.
0.
0.
0.
0.
0.
0.
0.
0.
0.
0.
0.
0.
0.
0.
0.
0.
0.
0.
0.
0.
0.
0.
0.
0.
0.
0.
0.
0.
0.
0.
0.
0.
0.
0.
0.
0.
0.
0.
0.
0.
0.
0.
0.
0.
0.
0.
0.
0.
0.
0.
0.
0.
0.
0.
0.
0.
0.
0.
0.
0.
0.
0.
0.
0.
0.
0.
0.
0.
0.
0.
0.
0.
0.
0.
0.
0.
0.
0.
0.
0.
0.
0.
0.
0.
0.
0.
0.
0.
0.
0.
0.
0.
0.
0.
0.
0.
0.
0.
0.
0.
0.
0.
0.
0.
0.
0.
0.
0.
0.
0.
0.
0.
0.
0.
0.
0.
0.
0.
0.
0.
0.
0.
0.
0.
0.
0.
0.
0.
0.
0.
0.
0.
0.
0.
0.
0.
0.
0.
0.
0.
0.
0.
0.
0.
0.
0.
0.
0.
0.
0.
0.
0.
0.
0.
0.
0.
0.
0.
0.
0.
0.
0.
0.
0.
0.
0.
0.
0.
0.
0.
0.
0.
0.
0.
0.
0.
0.
0.
0.
0.
0.
0.
0.
0.
0.
0.
0.
0.
0.
0.
0.
0.
0.
0.
0.
0.
0.
0.
0.
0.
0.
0.
0.
0.
0.
0.
0.
0.
0.
0.
0.
0.
0.
0.
0.
0.
0.
0.
0.
0.
0.
0.
0.
0.
0.
0.
0.
0.
0.
0.
0.
0.
0.
0.
0.
0.
0.
0.
0.
0.
0.
0.
0.
0.
0.
0.
0.
0.
0.
0.
0.
0.
0.
0.
0.
0.
0.
0.
0.
0.
0.
0.
0.
0.
0.
0.
0.
0.
0.
0.
0.
0.
0.
0.
0.
0.
0.
0.
0.
0.
0.
0.
0.
0.
0.
0.
0.
0.
0.
0.
0.
0.
0.
0.
0.
0.
0.
0.
0.
0.
0.
0.
0.
0.
0.
0.
0.
0.
0.
0.
0.
0.
0.
0.
0.
0.
0.
0.
0.
0.
0.
0.
0.
0.
0.
0.
0.
0.
0.
0.
0.
0.
0.
0.
0.
0.
0.
0.
0.
0.
0.
0.
0.
0.
0.
0.
0.
0.
0.
0.
0.
0.
0.
0.
0.
0.
0.
0.
0.
0.
0.
0.
0.
0.
0.
0.
0.
0.
0.
0.
0.
0.
0.
0.
0.
0.
0.
0.
0.
0.
0.
0.
0.
0.
0.
0.
0.
0.
0.
0.
0.
0.
0.
0.
0.
0.
0.
0.
0.
0.
0.
0.
0.
0.
0.
0.
0.
0.
0.
0.
0.
0.
0.
0.
0.
0.
0.
0.
0.
-0.002
-0.002
-0.002
-0.002
-0.002
0.
0.
0.
0.
0.
0.
0.
0.
0.
0.
0.
0.
0.
0.
0.
0.
0.
0.
0.
0.
0.
0.
0.
0.
0.
0.
0.
0.
0.
0.
0.
0.
0.
0.
0.
-0.002
-0.003
-0.003
-0.003
-0.003
-0.003
-0.002
0.
0.
0.
0.
0.
0.
0.
0.
0.
0.
0.
0.
0.
0.
0.
0.
0.
0.
0.
0.
0.
0.
0.
0.
0.
0.
0.
0.
0.
0.
0.
0.
-0.001
-0.003
-0.004
-0.005
-0.008
-0.007
-0.009
-0.008
-0.005
-0.002
0.
0.
0.
0.
0.
0.
0.
0.
0.
0.
0.
0.
0.
0.
0.
0.
0.
0.
0.
0.
0.
0.
0.
0.
0.
0.
0.
0.
0.
0.
-0.001
-0.003
-0.005
-0.009
-0.012
-0.015
-0.015
-0.013
-0.011
-0.009
-0.005
-0.004
0.
0.
0.
0.
0.
0.
0.
0.
0.
0.
0.
0.
0.
0.
0.
0.
0.
0.
0.
0.
0.
0.
0.
0.
0.
0.
0.
0.
-0.003
-0.002
-0.008
-0.011
-0.017
-0.022
-0.024
-0.025
-0.022
-0.017
-0.012
-0.009
-0.005
0.
0.
0.
0.
0.
0.
0.
0.
0.
0.
0.
0.
0.
0.
0.
0.
0.
0.
0.
0.
0.
0.
0.
0.
0.
0.
-0.002
-0.003
-0.005
-0.013
-0.017
-0.023
-0.027
-0.033
-0.036
-0.035
-0.030
-0.023
-0.016
-0.011
-0.006
-0.004
0.
0.
0.
0.
0.
0.
0.
0.
0.
0.
0.
0.
0.
0.
0.
0.
0.
0.
0.
0.
0.
0.
0.
0.
-0.002
-0.003
-0.007
-0.010
-0.018
-0.026
-0.035
-0.038
-0.044
-0.045
-0.042
-0.035
-0.026
-0.020
-0.013
-0.008
-0.004
0.
0.
0.001
0.
0.
0.
0.
0.
0.
0.
0.
0.
0.
0.
0.
0.
0.
0.
0.
0.
0.
0.
0.
-0.001
-0.004
-0.008
-0.012
-0.020
-0.031
-0.038
-0.052
-0.057
-0.058
-0.056
-0.051
-0.042
-0.030
-0.024
-0.014
-0.009
-0.001
0.002
0.001
0.001
0.001
0.001
0.
0.
0.
0.
0.
0.
0.
0.
0.
0.
0.
0.
0.
0.
0.
0.
0.
-0.001
-0.002
-0.007
-0.011
-0.020
-0.034
-0.046
-0.062
-0.074
-0.083
-0.081
-0.076
-0.071
-0.057
-0.048
-0.034
-0.022
-0.014
-0.005
-0.001
0.002
0.003
0.001
0.001
0.001
0.
0.
0.
0.
0.
0.
0.
0.
0.
0.
0.
0.
0.
0.
0.
0.
-0.004
-0.007
-0.014
-0.021
-0.035
-0.047
-0.069
-0.094
-0.114
-0.119
-0.122
-0.112
-0.095
-0.080
-0.060
-0.047
-0.033
-0.020
-0.012
-0.007
-0.003
0.000
0.001
0.001
0.001
0.001
0.
0.
0.
0.
0.
0.
0.
0.
0.
0.
0.
0.000
0.001
-0.003
-0.004
-0.008
-0.013
-0.023
-0.039
-0.057
-0.080
-0.114
-0.149
-0.176
-0.197
-0.190
-0.169
-0.139
-0.112
-0.092
-0.071
-0.052
-0.038
-0.022
-0.013
-0.006
-0.002
0.002
0.001
0.002
0.001
0.
0.
0.
0.
0.
0.
0.
0.
0.
0.000
0.001
0.000
-0.003
-0.005
-0.009
-0.013
-0.021
-0.036
-0.060
-0.085
-0.129
-0.191
-0.237
-0.324
-0.498
-0.446
-0.298
-0.223
-0.180
-0.151
-0.120
-0.094
-0.077
-0.053
-0.028
-0.015
-0.004
-0.001
0.003
0.002
0.001
0.
0.
0.
0.
0.
0.
0.
0.
0.
0.001
0.000
-0.002
-0.005
-0.011
-0.015
-0.025
-0.043
-0.063
-0.092
-0.134
-0.198
-0.237
0.183
0.181
-0.161
-0.453
-0.487
-0.349
-0.289
-0.249
-0.213
-0.200
-0.242
-0.193
-0.083
-0.032
-0.012
-0.003
0.001
0.003
0.002
0.
0.
0.
0.
0.
0.
0.
0.
0.000
0.001
-0.001
-0.004
-0.008
-0.016
-0.032
-0.051
-0.075
-0.110
-0.151
-0.225
-0.299
2.038
144.273
184.365
331.923
39.892
0.463
0.456
-0.056
-0.353
-0.324
-0.496
-0.635
-0.581
-0.314
-0.070
-0.026
-0.007
-0.001
0.003
0.001
0.
0.
0.
0.
0.
0.
0.
0.
0.000
0.001
-0.002
-0.005
-0.012
-0.029
-0.051
-0.085
-0.126
-0.187
-0.244
-0.338
-0.391
15.879
13689.455
69348.078
44371.258
2556.546
24.103
173.169
31.567
0.324
-0.246
0.419
201.048
144.283
-0.041
-0.095
-0.047
-0.017
-0.005
0.
0.001
0.
0.
0.
0.
0.
0.
0.
0.
0.
0.001
-0.002
-0.007
-0.019
-0.042
-0.078
-0.130
-0.203
-0.280
-0.190
1.324
0.751
6.076
620.827
100740.602
102415.125
467.236
339.187
25573.795
1017.528
10.727
0.766
6.913
624.885
455.477
1.759
-0.117
-0.078
-0.035
-0.015
-0.002
-0.001
0.000
0.
0.
0.
0.
0.
0.
0.
0.
0.000
-0.002
-0.010
-0.025
-0.058
-0.107
-0.185
-0.306
-0.367
6.820
401.636
150.164
243.786
15482.488
101352.797
100313.641
79.872
146.097
102028.070
100181.688
162.814
0.894
4.705
35.297
184.059
0.784
-0.203
-0.123
-0.071
-0.032
-0.010
-0.003
-0.002
0.000
0.
0.
0.
0.
0.
0.
0.
0.
-0.003
-0.009
-0.033
-0.074
-0.144
-0.260
-0.407
-0.412
21.818
4282.913
1066.158
3558.754
100361.641
43524.605
8502.979
28.879
63.660
22396.461
61384.195
105.437
0.049
-0.259
0.541
6.251
0.222
1.163
-0.020
-0.115
-0.064
-0.025
-0.008
-0.003
-0.001
0.
0.
0.
0.
0.
0.
0.
0.000
-0.006
-0.019
-0.047
-0.095
-0.186
-0.316
-0.419
-0.154
4.091
44.623
82.750
168.905
5345.199
430.458
80.553
520.235
159.095
4172.157
24560.547
368.534
1.282
-0.709
-0.938
1.295
369.666
1357.392
13.967
-0.087
-0.112
-0.045
-0.015
-0.005
-0.002
0.
0.
0.
0.
0.
0.
0.
-0.004
-0.009
-0.026
-0.059
-0.118
-0.226
-0.322
2.111
15.802
26.343
16.395
3.971
10.465
79.509
23.030
186.902
13019.274
95815.984
24795.643
101065.039
3392.664
3.746
-0.747
-0.119
19.272
62672.699
100758.313
180.095
0.565
-0.129
-0.072
-0.024
-0.008
-0.002
0.
0.
0.
0.
0.
0.
-0.004
-0.007
-0.016
-0.040
-0.086
-0.160
-0.279
-0.249
18.955
220.278
169.135
685.646
79.396
370.580
55309.668
5667.854
17267.631
107393.008
69567.430
2905.888
1923.416
92.431
2.388
0.673
20.080
2226.504
87482.383
101620.180
2018.762
19.399
-0.056
-0.084
-0.031
-0.011
-0.003
0.
0.
0.
0.
0.
-0.001
-0.006
-0.014
-0.038
-0.086
-0.153
-0.238
-0.359
-0.435
4.450
41.379
4134.534
98647.789
699.130
130.548
4507.587
102115.977
103233.422
101482.383
126373.117
409.207
77.566
64.285
3179.648
541.612
162.422
100108.047
105921.844
74261.492
100185.508
122.872
0.105
-0.083
-0.032
-0.012
-0.003
0.
0.
0.
0.
0.
-0.004
-0.012
-0.035
-0.085
-0.146
-0.207
-0.176
0.927
3.031
158.537
1221.676
63897.770
101218.938
101230.656
2195.999
69.892
978.852
575.171
106.062
425.391
32.177
18.837
201.396
100758.266
98755.539
1317.737
103254.164
102857.750
202.555
316.664
8.107
-0.091
-0.077
-0.028
-0.011
-0.002
0.
0.
0.
0.
-0.001
-0.007
-0.023
-0.069
-0.123
0.247
5.553
12.634
334.324
853.009
21756.574
102131.297
100944.469
2473.766
25478.479
699.702
3.237
9.000
19.698
17.878
100.893
406.176
180.232
69.435
5598.648
100775.430
104551.383
138941.891
100029.891
77.105
0.602
-0.147
-0.129
-0.060
-0.022
-0.009
-0.002
0.
0.
0.
0.
-0.001
-0.012
-0.041
-0.097
-0.067
28.928
7944.771
4774.209
98182.641
105853.180
101184.219
20099.217
715.543
62.105
31.133
8.917
1.234
3.422
0.461
19.643
684.602
63630.520
6462.258
647.933
94.322
1088.371
73066.898
13523.200
113.765
2.823
-0.330
-0.214
-0.109
-0.046
-0.019
-0.005
0.
0.
0.
0.
0.
-0.001
-0.020
-0.053
-0.121
-0.014
97.808
100172.922
130209.820
103515.500
14814.692
35654.520
15665.658
52.958
16.247
1327.138
1135.539
126.977
756.979
44.637
4.683
2426.582
100523.336
33088.613
478.623
283.339
10630.984
113843.242
200058.781
1312.044
-0.626
-0.394
-0.182
-0.084
-0.039
-0.016
-0.003
0.
0.
0.
0.
0.
-0.005
-0.025
-0.063
-0.150
-0.252
4.442
207.195
3828.954
5076.017
139.449
99094.945
185117.563
186.475
139.861
100003.141
100116.898
835.488
11343.057
197.808
8.588
409.667
101936.469
60808.223
47.414
106.735
25805.729
41160.867
665.274
19.871
-0.803
-0.383
-0.170
-0.079
-0.036
-0.014
0.001
0.
0.
0.
0.
0.000
-0.008
-0.031
-0.078
-0.176
-0.350
-0.466
1.268
31.301
71.927
37.965
426.540
2313.109
38.277
27.460
4049.633
3438.777
110.856
162.986
15.345
9.810
326.272
69401.609
19306.143
45.116
24.856
23078.213
102229.969
1440.578
42.753
0.051
-0.345
-0.177
-0.081
-0.035
-0.013
-0.002
0.
0.
0.
0.000
-0.001
-0.014
-0.042
-0.097
-0.206
-0.360
1.234
56.038
2050.584
3492.035
15170.306
64.278
46.625
12.088
4.673
12.204
8.575
2.588
1.301
-0.428
0.446
43.059
3722.535
1712.329
11.663
5.060
813.150
8996.837
595.863
55.851
1.696
-0.291
-0.182
-0.082
-0.035
-0.012
-0.002
0.
0.
0.
0.001
-0.005
-0.019
-0.052
-0.111
-0.220
-0.035
123.463
44121.258
101212.148
101785.875
170.147
121.295
69.995
10.184
55.684
198.546
15.046
16.888
20.918
4.806
0.233
0.301
10.083
7.635
5.646
2.846
5.124
46.465
1566.530
7734.686
71.569
0.200
-0.178
-0.087
-0.033
-0.012
-0.003
0.
0.
0.
-0.002
-0.010
-0.026
-0.061
-0.127
-0.238
0.136
313.789
100150.578
35727.551
3439.250
47.480
41.457
94.905
14.766
62.049
207.989
19.876
24.856
39.085
37.741
6.132
1.367
6.767
65.404
5335.151
1144.850
8.030
28.616
25457.865
100003.258
328.447
0.707
-0.164
-0.086
-0.034
-0.013
-0.003
0.
0.
0.
-0.005
-0.013
-0.033
-0.075
-0.146
-0.262
-0.344
5.929
106.898
49.012
69.932
159.715
125.505
11.302
3482.099
4214.054
13046.604
587.341
11.040
5.539
15.053
3.168
8.731
46.534
832.317
100130.922
100113.297
43.182
3.667
201.860
600.611
20.095
-0.056
-0.163
-0.078
-0.032
-0.013
-0.003
0.
0.
0.
-0.007
-0.017
-0.042
-0.093
-0.167
-0.260
-0.378
-0.454
2.677
647.663
22989.570
28658.854
17389.762
88.509
305.364
101596.289
111198.555
36562.926
734.150
1.227
1.555
1.885
2.551
11.180
81.081
8506.740
1458.518
11.157
106.404
2402.711
188.720
1.837
-0.259
-0.162
-0.072
-0.027
-0.010
-0.002
0.
0.
0.
-0.008
-0.021
-0.045
-0.103
-0.173
-0.232
-0.316
-0.406
2.384
599.310
20705.621
3992.236
101904.992
6374.838
78.196
365.148
1137.007
17087.316
562.713
8.264
23.115
6.960
-0.236
-0.578
0.442
7.478
9.257
174.432
10760.437
100321.219
11346.251
9.263
-0.224
-0.143
-0.060
-0.024
-0.008
-0.003
0.
0.
0.
-0.008
-0.020
-0.046
-0.106
-0.153
-0.197
-0.232
-0.347
-0.195
9.502
43.543
139.512
14214.385
100435.305
101044.391
5064.907
396.770
65.426
100119.445
1859.538
2744.136
257.195
1.579
-1.008
-0.810
10.647
139.217
3802.732
101219.813
27674.416
653.080
2.948
-0.213
-0.115
-0.048
-0.020
-0.007
-0.001
0.
0.
0.
-0.006
-0.016
-0.039
-0.087
-0.129
-0.146
-0.173
-0.300
-0.422
-0.358
11.491
250.952
795.393
239.147
4938.102
36462.094
376.357
80.228
70528.031
101589.727
101271.352
7040.567
9.310
-1.028
-0.362
81.012
2852.586
612.481
2462.375
156.816
4.425
-0.173
-0.187
-0.087
-0.038
-0.013
-0.004
0.
0.
0.
0.
-0.005
-0.012
-0.028
-0.062
-0.098
-0.130
-0.170
-0.244
-0.345
0.
145.050
35970.117
100855.742
38271.281
111384.148
102289.586
100552.523
872.019
260.045
4123.937
4033.720
765.374
39.378
-0.210
-0.808
18.211
215.439
49.382
4.341
0.345
-0.373
-0.267
-0.137
-0.062
-0.022
-0.008
-0.002
0.
0.
0.
0.
-0.003
-0.008
-0.017
-0.037
-0.064
-0.089
-0.124
-0.171
-0.254
-0.211
18.518
942.573
100431.555
5168.002
3906.484
8977.850
81823.422
12686.246
25.694
76.591
447.769
331.935
126.186
3.100
7.615
9.677
6.995
0.884
-0.566
-0.491
-0.329
-0.180
-0.084
-0.039
-0.014
-0.004
-0.001
0.
0.
0.
0.
-0.003
-0.005
-0.010
-0.018
-0.031
-0.049
-0.073
-0.105
-0.173
-0.256
-0.020
6.796
45.864
22.629
13.688
43.007
26867.869
15179.982
30.380
100104.023
387.826
644.622
1315.903
73.575
2480.154
1651.727
1142.380
9.593
-0.504
-0.382
-0.201
-0.107
-0.054
-0.024
-0.009
-0.001
0.
0.
0.
0.
0.
0.000
-0.003
-0.005
-0.008
-0.016
-0.023
-0.038
-0.062
-0.109
-0.189
-0.284
-0.332
-0.281
-0.409
-0.596
0.190
21.524
18.281
25.433
127055.047
100680.117
588.506
1728.360
4415.202
123598.047
119092.508
100056.031
46.975
-0.302
-0.264
-0.135
-0.070
-0.034
-0.016
-0.002
0.
0.
0.
0.
0.
0.
0.
-0.001
-0.001
-0.004
-0.006
-0.010
-0.022
-0.037
-0.066
-0.113
-0.195
-0.281
-0.350
-0.422
-0.551
-0.623
-0.205
6.525
24.438
7622.426
60016.746
511.456
210.196
466.003
4960.039
1477.438
220.937
3.816
-0.291
-0.185
-0.087
-0.045
-0.023
-0.004
0.
0.
0.
0.
0.
0.
0.
0.
0.
-0.001
-0.001
-0.001
-0.003
-0.011
-0.019
-0.038
-0.065
-0.116
-0.175
-0.229
-0.292
-0.378
-0.452
-0.246
3.345
7.262
119.493
1592.565
164.826
38.550
4.748
10.443
4.914
0.449
-0.265
-0.211
-0.112
-0.055
-0.026
-0.009
-0.002
0.
0.
0.
0.
0.
0.
0.
0.
0.
0.
0.
-0.001
-0.001
-0.003
-0.012
-0.025
-0.039
-0.065
-0.109
-0.153
-0.198
-0.262
-0.316
-0.350
-0.170
-0.044
2.136
9.355
3.413
0.973
-0.303
-0.404
-0.345
-0.277
-0.207
-0.122
-0.063
-0.029
-0.014
-0.004
-0.001
0.
0.
0.
0.
0.
0.
0.
0.
0.
0.
0.
0.
0.
0.
-0.005
-0.013
-0.024
-0.039
-0.063
-0.092
-0.122
-0.159
-0.210
-0.257
-0.304
-0.352
-0.388
-0.344
-0.359
-0.356
-0.338
-0.295
-0.219
-0.156
-0.099
-0.058
-0.030
-0.017
-0.008
-0.002
0.
0.
0.
0.
0.
0.
0.
0.
0.
0.
0.
0.
0.
0.
0.
-0.002
-0.007
-0.012
-0.020
-0.035
-0.049
-0.068
-0.091
-0.123
-0.154
-0.188
-0.217
-0.231
-0.236
-0.231
-0.211
-0.176
-0.135
-0.098
-0.069
-0.047
-0.029
-0.017
-0.009
-0.002
0.
0.
0.
0.
0.
0.
0.
0.
0.
0.
0.
0.
0.
0.
0.
0.
0.
-0.004
-0.007
-0.010
-0.017
-0.024
-0.029
-0.043
-0.058
-0.076
-0.093
-0.098
-0.101
-0.103
-0.099
-0.092
-0.077
-0.059
-0.047
-0.032
-0.023
-0.014
-0.008
-0.002
0.
0.
0.
0.
0.
0.
0.
0.
0.
0.
0.
0.
0.
0.
0.
0.
0.
0.
0.
-0.002
-0.005
-0.008
-0.012
-0.016
-0.019
-0.027
-0.034
-0.042
-0.045
-0.048
-0.047
-0.044
-0.041
-0.033
-0.027
-0.020
-0.016
-0.008
-0.005
-0.001
0.
0.
0.
0.
0.
0.
0.
0.
0.
0.
0.
0.
0.
0.
0.
0.
0.
0.
0.
0.
0.
-0.002
-0.002
-0.003
-0.005
-0.008
-0.010
-0.013
-0.017
-0.022
-0.023
-0.022
-0.020
-0.015
-0.011
-0.008
-0.005
-0.003
0.
0.
0.
0.
0.
0.
0.
0.
0.
0.
0.
0.
0.
0.
0.
0.
0.
0.
0.
0.
0.
0.
0.
0.
0.
0.
0.
0.
0.
0.
0.
0.
0.
0.
0.
0.
0.
0.
0.
0.
0.
0.
0.
0.
0.
0.
0.
0.
0.
0.
0.
0.
0.
0.
0.
0.
0.
0.
0.
0.
0.
0.
0.
0.
0.
0.
0.
0.
0.
0.
0.
0.
0.
0.
0.
0.
0.
0.
0.
0.
0.
0.
0.
0.
0.
0.
0.
0.
0.
0.
0.
0.
0.
0.
0.
0.
0.
0.
0.
0.
0.
0.
0.
0.
0.
0.
0.
0.
0.
0.
0.
0.
0.
0.
0.
0.
0.
0.
0.
0.
0.
0.
0.
0.
0.
0.
0.
0.
0.
0.
0.
0.
0.
0.
0.
0.
0.
0.
0.
0.
0.
0.
0.
0.
0.
0.
0.
0.
0.
0.
0.
0.
0.
0.
0.
0.
0.
0.
0.
0.
0.
0.
0.
0.
0.
0.
0.
0.
0.
0.
0.
0.
0.
0.
0.
0.
0.
0.
0.
0.
0.
0.
0.
0.
0.
0.
0.
0.
0.
0.
0.
0.
0.
0.
0.
0.
0.
0.
0.
0.
0.
0.
0.
0.
0.
0.
0.
0.
0.
0.
0.
0.
0.
0.
0.
0.
0.
0.
0.
0.
0.
0.
0.
0.
0.
0.
0.
0.
0.
0.
0.
0.
0.
0.
0.
0.
0.
0.
0.
0.
0.
0.
0.
0.
0.
0.
0.
0.
0.
0.
0.
0.
0.
0.
0.
0.
0.
0.
0.
0.
0.
0.
0.
0.
0.
0.
0.
0.
0.
0.
0.
0.
0.
0.
0.
0.
0.
0.
0.
0.
0.
0.
0.
0.
0.
0.
0.
0.
0.
0.
0.
0.
0.
0.
0.
0.
0.
0.
0.
0.
0.
0.
0.
0.
0.
0.
0.
0.
0.
0.
0.
0.
0.
0.
0.
0.
0.
0.
0.
0.
0.
0.
0.
0.
0.
0.
0.
0.
0.
0.
0.
0.
0.
0.
0.
0.
0.
0.
0.
0.
0.
0.
0.
0.
0.
0.
0.
0.
0.
0.
0.
0.
0.
0.
0.
0.
0.
0.
0.
0.
0.
0.
0.
0.
0.
0.
0.
0.
0.
0.
0.
0.
0.
0.
0.
0.
0.
0.
0.
0.
0.
0.
0.
0.
0.
0.
0.
0.
0.
0.
0.
0.
0.
0.
0.
0.
0.
0.
0.
0.
0.
0.
0.
0.
0.
0.
0.
0.
0.
0.
0.
0.
0.
0.
0.
0.
0.
0.
0.
0.
0.
0.
0.
0.
0.
0.
0.
0.
0.
0.
0.
0.
0.
0.
0.
0.
0.
0.
0.
0.
0.
0.
0.
0.
0.
0.
0.
0.
0.
0.
0.
0.
0.
0.
0.
0.
0.
0.
0.
0.
0.
0.
0.
0.
0.
0.
0.
0.
0.
0.
0.
0.
0.
0.
0.
0.
0.
0.
0.
0.
0.
0.
0.
0.
0.
0.
0.
0.
0.
0.
0.
0.
0.
0.
0.
0.
0.
0.
0.
0.
0.
0.
0.
0.
0.
0.
0.
0.
0.
0.
0.
0.
0.
0.
0.
0.
0.
0.
0.
0.
0.
0.
0.
0.
0.
0.
0.
0.
-0.002
-0.002
0.
0.
0.
0.
0.
0.
0.
0.
0.
0.
0.
0.
0.
0.
0.
0.
0.
0.
0.
0.
0.
0.
0.
0.
0.
0.
0.
0.
0.
0.
0.
0.
0.
0.
0.
0.
0.
-0.002
-0.003
-0.003
-0.003
-0.003
-0.003
-0.002
0.
0.
0.
0.
0.
0.
0.
0.
0.
0.
0.
0.
0.
0.
0.
0.
0.
0.
0.
0.
0.
0.
0.
0.
0.
0.
0.
0.
0.
0.
0.
0.
-0.003
-0.004
-0.005
-0.006
-0.008
-0.008
-0.009
-0.008
-0.005
-0.002
0.
0.
0.
0.
0.
0.
0.
0.
0.
0.
0.
0.
0.
0.
0.
0.
0.
0.
0.
0.
0.
0.
0.
0.
0.
0.
0.
0.
0.
-0.001
-0.001
-0.004
-0.007
-0.012
-0.015
-0.019
-0.018
-0.016
-0.013
-0.011
-0.008
-0.004
0.
0.
0.
0.
0.
0.
0.
0.
0.
0.
0.
0.
0.
0.
0.
0.
0.
0.
0.
0.
0.
0.
0.
0.
0.
0.
0.
-0.002
-0.003
-0.007
-0.009
-0.015
-0.022
-0.029
-0.032
-0.033
-0.030
-0.025
-0.018
-0.012
-0.008
-0.004
0.
0.
0.
0.
0.
0.
0.
0.
0.
0.
0.
0.
0.
0.
0.
0.
0.
0.
0.
0.
0.
0.
0.
0.
-0.002
-0.002
-0.004
-0.007
-0.014
-0.022
-0.031
-0.039
-0.047
-0.051
-0.051
-0.046
-0.036
-0.026
-0.017
-0.010
-0.005
-0.002
0.
0.
0.
0.
0.
0.
0.
0.
0.
0.
0.
0.
0.
0.
0.
0.
0.
0.
0.
0.
0.
0.
-0.002
-0.004
-0.006
-0.009
-0.017
-0.025
-0.035
-0.047
-0.058
-0.066
-0.072
-0.072
-0.062
-0.048
-0.033
-0.021
-0.012
-0.008
-0.002
0.001
0.001
0.001
0.001
0.
0.
0.
0.
0.
0.
0.
0.
0.
0.
0.
0.
0.
0.
0.
0.
0.
-0.002
-0.005
-0.007
-0.011
-0.017
-0.028
-0.040
-0.054
-0.067
-0.081
-0.087
-0.093
-0.091
-0.076
-0.059
-0.038
-0.025
-0.016
-0.008
-0.002
0.001
0.001
0.001
0.001
0.001
0.
0.
0.
0.
0.
0.
0.
0.
0.
0.
0.
0.
0.
0.
0.
-0.001
-0.004
-0.006
-0.009
-0.017
-0.030
-0.042
-0.060
-0.083
-0.101
-0.113
-0.119
-0.114
-0.104
-0.091
-0.072
-0.046
-0.031
-0.018
-0.009
-0.002
0.001
0.001
0.001
0.001
0.002
0.001
0.
0.
0.
0.
0.
0.
0.
0.
0.
0.
0.
0.
0.000
0.000
-0.001
-0.006
-0.009
-0.019
-0.027
-0.045
-0.063
-0.090
-0.120
-0.142
-0.159
-0.156
-0.145
-0.129
-0.106
-0.083
-0.059
-0.041
-0.025
-0.016
-0.006
-0.001
0.002
0.002
0.002
0.001
0.002
0.001
0.
0.
0.
0.
0.
0.
0.
0.
0.
0.001
0.001
0.000
-0.004
-0.004
-0.011
-0.018
-0.028
-0.044
-0.060
-0.088
-0.127
-0.161
-0.186
-0.200
-0.204
-0.192
-0.159
-0.132
-0.105
-0.077
-0.055
-0.037
-0.019
-0.013
-0.004
-0.001
0.001
0.003
0.002
0.001
0.002
0.
0.
0.
0.
0.
0.
0.
0.001
0.001
0.000
0.000
-0.003
-0.006
-0.010
-0.019
-0.027
-0.039
-0.059
-0.087
-0.127
-0.174
-0.193
0.026
0.026
-0.240
-0.255
-0.220
-0.179
-0.144
-0.112
-0.085
-0.066
-0.042
-0.023
-0.015
-0.006
-0.002
0.001
0.003
0.001
0.002
0.
0.
0.
0.
0.
0.
0.000
0.001
0.000
0.000
-0.003
-0.006
-0.011
-0.016
-0.028
-0.043
-0.066
-0.088
-0.120
-0.180
-0.247
-0.121
1.532
1.590
-0.189
-0.378
-0.329
-0.272
-0.234
-0.196
-0.158
-0.124
-0.089
-0.051
-0.028
-0.014
-0.005
0.000
0.002
0.001
0.002
0.
0.
0.
0.
0.
0.
0.001
0.000
0.000
-0.001
-0.005
-0.012
-0.020
-0.035
-0.054
-0.078
-0.107
-0.134
-0.180
-0.257
-0.276
0.553
1.814
1.011
-0.369
-0.471
-0.448
-0.409
-0.357
-0.296
-0.249
-0.255
-0.208
-0.118
-0.055
-0.027
-0.008
-0.003
0.003
0.002
0.002
0.
0.
0.
0.
0.
0.
0.001
0.001
0.000
-0.005
-0.009
-0.019
-0.034
-0.066
-0.100
-0.138
-0.171
-0.210
-0.269
-0.335
3.728
436.423
481.879
10.947
1.626
3.466
2.331
0.310
-0.401
-0.032
0.577
0.244
-0.029
-0.213
-0.099
-0.050
-0.016
-0.005
0.003
0.002
0.001
0.
0.
0.
0.
0.
0.
0.001
0.001
-0.001
-0.006
-0.012
-0.030
-0.061
-0.111
-0.162
-0.212
-0.261
-0.321
-0.396
-0.415
30.755
100025.680
101567.305
699.775
24.092
152.194
1359.253
132.138
1.373
6.427
42.640
2208.200
1372.893
2.262
-0.147
-0.080
-0.031
-0.008
0.001
0.002
0.001
0.
0.
0.
0.
0.
0.
0.001
0.000
-0.002
-0.006
-0.016
-0.040
-0.091
-0.147
-0.217
-0.288
-0.364
-0.429
-0.488
-0.526
5.942
866.190
12434.996
3571.313
63.672
6552.888
101196.172
15365.426
15.373
100.684
3749.703
110282.219
101977.805
37.170
-0.086
-0.110
-0.048
-0.016
-0.003
0.
0.001
0.
0.
0.
0.
0.
0.
0.001
0.000
-0.002
-0.004
-0.019
-0.050
-0.109
-0.186
-0.277
-0.379
-0.459
-0.382
0.730
0.725
40.406
747.610
85291.250
35007.699
68.429
1273.687
99290.453
40411.734
88.090
67.106
1722.074
13420.154
106635.227
17.468
-0.176
-0.150
-0.076
-0.033
-0.012
-0.003
-0.001
0.000
0.
0.
0.
0.
0.
0.
0.001
-0.001
-0.004
-0.023
-0.055
-0.125
-0.218
-0.336
-0.335
-0.103
5.049
10.612
3.885
264.586
22962.857
5810.838
2845.150
27.188
437.554
104986.055
57793.434
90.742
2.071
12.642
81.810
1137.379
0.392
0.267
-0.130
-0.122
-0.067
-0.024
-0.008
-0.003
0.
0.
0.
0.
0.
0.
0.
0.001
0.000
-0.008
-0.031
-0.069
-0.135
-0.240
-0.204
1.631
7.796
411.113
886.451
20.546
27.317
354.182
73.936
10.750
9.525
678.906
101410.992
104898.430
221.209
0.806
-0.226
1.164
0.934
67.272
179.984
4.917
-0.132
-0.114
-0.043
-0.016
-0.005
-0.002
0.
0.
0.
0.
0.
0.
0.
-0.003
-0.010
-0.036
-0.075
-0.149
-0.263
-0.215
2.239
18.456
1136.739
3101.423
34.634
-0.040
2.184
6.921
29.623
51.584
99.255
2445.348
100146.125
1130.507
2.380
2.690
22.471
14.021
2020.909
13733.647
46.543
0.312
-0.131
-0.068
-0.022
-0.008
-0.002
0.
0.
0.
0.
0.
0.001
-0.003
-0.006
-0.021
-0.051
-0.101
-0.184
-0.319
-0.479
-0.052
5.877
34.408
47.810
4.686
1.912
18.166
842.378
54123.637
3726.260
1007.779
87.363
602.131
44.794
0.052
2.026
17.842
60.784
3496.520
28724.965
1924.829
21.212
-0.049
-0.081
-0.030
-0.011
-0.003
0.
0.
0.
0.
0.001
-0.001
-0.008
-0.016
-0.044
-0.093
-0.161
-0.248
-0.395
-0.731
-0.781
2.382
174.037
795.215
410.698
52.699
25.183
4888.405
104092.375
6640.436
27671.336
156.964
11.261
3.850
35.542
28.223
15.593
508.977
1040.874
11658.579
100048.578
142.610
0.124
-0.081
-0.031
-0.011
-0.003
0.
0.
0.
0.001
0.001
-0.006
-0.013
-0.039
-0.088
-0.150
-0.212
-0.221
0.561
1.074
1139.180
6668.542
667.895
6446.441
100075.875
4429.622
19.031
8555.923
100565.195
1194.670
225.132
38278.027
2305.965
240.158
745.499
9571.674
337.215
4490.856
3756.449
125.743
370.611
9.211
-0.087
-0.074
-0.028
-0.010
-0.002
0.
0.
0.
0.001
-0.001
-0.009
-0.028
-0.067
-0.131
0.066
2.735
6.251
185.852
414.804
2875.930
24515.447
104.602
727.057
95570.586
1222.291
5.538
213.074
1852.182
67.452
65.585
24369.652
101507.359
15730.144
11887.923
200032.469
1825.509
4549.466
3704.214
23.128
0.504
-0.138
-0.122
-0.058
-0.021
-0.008
-0.002
0.
0.
0.
0.002
-0.003
-0.015
-0.041
-0.102
-0.120
12.778
1241.525
485.751
25524.674
100031.180
342.019
181.766
16.221
8.402
39.414
11.912
6.190
17.719
5.694
0.466
55.037
1522.177
111508.164
25444.199
1210.262
7367.206
387.136
165.417
27.192
0.778
-0.347
-0.202
-0.104
-0.042
-0.015
-0.004
0.
0.
0.
0.
0.001
-0.003
-0.023
-0.055
-0.131
-0.115
38.009
21301.295
4408.929
2699.348
4878.768
188.676
277.140
9.700
9.459
485.207
676.838
1464.809
38928.059
352.911
1.737
199.743
15401.555
100866.719
105449.898
1029.231
46.659
482.231
8971.729
200.798
-0.949
-0.386
-0.169
-0.083
-0.037
-0.011
-0.003
0.
0.
0.
0.
0.002
-0.009
-0.031
-0.071
-0.165
-0.293
2.106
66.246
124.217
98.851
22.791
7999.545
100075.898
181.986
71.485
60565.695
148457.453
125505.734
100099.461
3386.429
3.410
35.247
857.239
465.073
144.733
5248.035
627.689
239.432
88.180
5.040
-1.124
-0.370
-0.152
-0.075
-0.037
-0.011
0.001
0.
0.
0.
0.001
0.001
-0.013
-0.042
-0.089
-0.195
-0.384
-0.499
2.705
58.261
192.258
129.185
477.499
4730.664
37.726
19.334
1263.850
14852.131
15498.815
2434.174
86.612
0.726
249.364
100052.102
100029.070
93.087
3004.878
12907.701
101328.617
3049.580
3.052
-0.629
-0.324
-0.152
-0.075
-0.034
-0.012
-0.002
0.
0.
0.
0.001
-0.002
-0.021
-0.052
-0.110
-0.232
-0.424
0.449
35.026
6655.057
101402.930
100808.102
7.622
12.418
191.494
445.992
140.345
33.863
22.568
4.099
0.787
-0.248
75.851
22927.689
7717.841
23.254
38.374
1455.960
100587.641
101615.336
43.267
-0.701
-0.328
-0.160
-0.075
-0.031
-0.011
-0.002
0.
0.
0.
-0.001
-0.008
-0.028
-0.067
-0.133
-0.269
-0.296
44.050
3618.180
16250.240
101754.344
426.908
12.957
826.858
1791.154
11602.781
100043.000
514.518
1.413
34.576
263.331
28.601
1.307
18.285
13.564
1.532
1.018
10.457
49.774
79.255
28.959
1.991
-0.255
-0.157
-0.076
-0.032
-0.009
-0.002
0.
0.
0.
-0.004
-0.014
-0.037
-0.086
-0.172
-0.317
-0.206
97.265
23907.727
1623.773
264.823
8.375
30.090
5328.012
5563.479
8499.531
101145.031
499.580
4.777
1222.472
100001.734
889.136
3.322
-0.412
12.552
263.387
99.292
4.084
9.946
51.095
99.461
6.276
-0.178
-0.155
-0.073
-0.029
-0.012
-0.003
0.
0.
0.
-0.009
-0.021
-0.054
-0.116
-0.205
-0.331
-0.441
2.700
38.874
41.382
174.395
537.480
408.640
248.293
21218.844
32403.930
112617.180
718.855
14.377
284.826
6420.852
246.469
5.220
0.208
80.879
10286.964
1701.765
9.766
3.425
8.364
9.335
0.814
-0.246
-0.151
-0.068
-0.025
-0.010
-0.002
0.
0.
0.
-0.012
-0.028
-0.072
-0.137
-0.201
-0.152
0.217
1.112
6.386
4047.829
100172.461
102087.148
101471.891
1385.509
2701.811
2048.448
101045.570
106411.359
1796.737
9.678
285.796
831.563
23.462
-0.363
14.249
353.092
121.907
3.281
7.792
40.177
9.708
-0.069
-0.251
-0.142
-0.058
-0.023
-0.008
-0.002
0.
0.
0.
-0.014
-0.035
-0.090
-0.150
-0.051
1.582
4.095
4.020
6.754
3701.183
100055.281
22602.270
13734.655
846.868
892.300
155.894
1057.681
91554.445
1238.763
7.745
442.766
1440.847
30.453
-0.680
-0.627
1.302
1.348
16.328
226.741
781.848
87.219
0.845
-0.234
-0.121
-0.052
-0.019
-0.006
0.
0.
0.
0.
-0.012
-0.035
-0.096
-0.153
0.068
6.175
14.505
2.068
0.262
22.376
132.025
48.842
235.503
5828.573
109.820
90.097
4507.413
49.298
505.486
505.825
60.095
27.159
1.418
-1.014
-1.040
-0.635
2.413
488.145
104075.758
330.044
22.465
0.171
-0.206
-0.104
-0.042
-0.016
-0.006
0.
0.
0.
0.
-0.011
-0.029
-0.076
-0.137
0.085
10.133
29.296
1.739
-0.494
-0.343
32.996
1247.995
201.639
435.557
409.032
347.697
94317.719
13804.029
2637.414
115279.844
746.537
31.587
-0.288
-1.003
-0.973
-0.185
3.718
53.552
11492.269
22.665
0.749
-0.275
-0.174
-0.080
-0.032
-0.012
-0.003
0.
0.
0.
0.
-0.007
-0.019
-0.050
-0.102
-0.108
0.732
1.754
-0.095
-0.445
0.332
793.348
100184.430
18464.373
100765.992
100566.141
5306.482
159354.688
15394.823
17531.857
101487.438
4166.327
35.183
0.061
3.947
4.668
-0.070
0.772
2.099
2.436
1.162
-0.261
-0.247
-0.128
-0.056
-0.022
-0.006
-0.001
0.
0.
0.
0.
-0.005
-0.012
-0.030
-0.062
-0.096
-0.125
-0.170
-0.251
-0.345
-0.186
54.588
3246.733
2417.998
28502.682
20755.012
2193.334
106468.297
5073.270
222.228
2464.002
15223.681
52.094
7.063
179.445
236.831
11.222
1.775
-0.204
-0.475
-0.416
-0.297
-0.174
-0.083
-0.036
-0.013
-0.003
0.
0.
0.
0.
0.
-0.003
-0.006
-0.016
-0.030
-0.053
-0.083
-0.121
-0.172
-0.243
-0.336
-0.011
3.534
12.414
27.502
21.594
33.763
7988.330
5241.284
13.366
649.341
53.254
1887.049
5728.208
2519.546
3057.596
1183.067
1363.177
10.149
-0.449
-0.344
-0.200
-0.105
-0.050
-0.023
-0.008
-0.001
0.
0.
0.
0.
0.
0.000
-0.004
-0.006
-0.016
-0.024
-0.036
-0.062
-0.098
-0.153
-0.247
-0.356
-0.288
2.773
8.719
1.264
-0.152
15.819
64.208
111.325
1033.933
2279.717
2720.253
102225.359
109159.742
167734.641
70270.867
100037.547
54.116
-0.246
-0.230
-0.123
-0.067
-0.031
-0.010
-0.003
0.
0.
0.
0.
0.
0.
0.000
-0.001
-0.003
-0.006
-0.012
-0.017
-0.032
-0.056
-0.094
-0.159
-0.253
-0.221
2.122
7.193
0.948
-0.441
13.870
3103.936
12583.337
7630.448
100708.969
106542.695
112330.875
1034.173
1777.867
777.956
235.010
4.383
-0.237
-0.156
-0.078
-0.042
-0.018
-0.004
0.
0.
0.
0.
0.
0.
0.
0.
-0.001
-0.001
-0.001
-0.004
-0.008
-0.018
-0.034
-0.058
-0.101
-0.172
-0.220
-0.020
0.304
-0.253
-0.143
11.266
664.987
1878.185
1703.314
100088.984
11909.182
6704.210
63.938
5.787
3.086
0.394
-0.224
-0.173
-0.098
-0.045
-0.022
-0.007
-0.001
0.
0.
0.
0.
0.
0.
0.
0.
0.
0.
-0.001
-0.001
-0.002
-0.006
-0.018
-0.036
-0.061
-0.111
-0.159
-0.200
-0.245
-0.321
-0.277
1.953
12.096
11.483
12.419
50.543
35.568
103.114
9.209
-0.302
-0.345
-0.260
-0.177
-0.101
-0.054
-0.026
-0.013
-0.002
0.
0.
0.
0.
0.
0.
0.
0.
0.
0.
0.
0.
0.
0.
-0.002
-0.010
-0.022
-0.036
-0.064
-0.102
-0.138
-0.180
-0.239
-0.273
-0.172
0.192
-0.036
-0.315
-0.230
-0.067
0.381
-0.168
-0.276
-0.217
-0.144
-0.088
-0.051
-0.028
-0.015
-0.007
-0.001
0.
0.
0.
0.
0.
0.
0.
0.
0.
0.
0.
0.
0.
0.
0.
-0.004
-0.011
-0.020
-0.035
-0.054
-0.076
-0.100
-0.132
-0.176
-0.200
-0.217
-0.240
-0.270
-0.272
-0.241
-0.209
-0.178
-0.144
-0.099
-0.069
-0.043
-0.028
-0.015
-0.007
-0.001
0.
0.
0.
0.
0.
0.
0.
0.
0.
0.
0.
0.
0.
0.
0.
0.
-0.002
-0.007
-0.010
-0.017
-0.026
-0.038
-0.049
-0.062
-0.085
-0.111
-0.130
-0.137
-0.132
-0.123
-0.116
-0.102
-0.084
-0.065
-0.047
-0.032
-0.020
-0.013
-0.006
-0.001
0.
0.
0.
0.
0.
0.
0.
0.
0.
0.
0.
0.
0.
0.
0.
0.
0.
0.
-0.002
-0.006
-0.008
-0.013
-0.016
-0.022
-0.028
-0.037
-0.048
-0.057
-0.057
-0.054
-0.052
-0.050
-0.045
-0.038
-0.027
-0.019
-0.013
-0.008
-0.005
-0.001
0.
0.
0.
0.
0.
0.
0.
0.
0.
0.
0.
0.
0.
0.
0.
0.
0.
0.
0.
0.
0.
-0.002
-0.004
-0.009
-0.010
-0.014
-0.014
-0.019
-0.021
-0.025
-0.027
-0.025
-0.023
-0.016
-0.012
-0.008
-0.003
-0.001
-0.001
0.
0.
0.
0.
0.
0.
0.
0.
0.
0.
0.
0.
0.
0.
0.
0.
0.
0.
0.
0.
0.
0.
0.
0.
0.
0.
0.
0.
0.
0.
0.
0.
0.
0.
0.
0.
0.
0.
0.
0.
0.
0.
0.
0.
0.
0.
0.
0.
0.
0.
0.
0.
0.
0.
0.
0.
0.
0.
0.
0.
0.
0.
0.
0.
0.
0.
0.
0.
0.
0.
0.
0.
0.
0.
0.
0.
0.
0.
0.
0.
0.
0.
0.
0.
0.
0.
0.
0.
0.
0.
0.
0.
0.
0.
0.
0.
0.
0.
0.
0.
0.
0.
0.
0.
0.
0.
0.
0.
0.
0.
0.
0.
0.
0.
0.
0.
0.
0.
0.
0.
0.
0.
0.
0.
0.
0.
0.
0.
0.
0.
0.
0.
0.
0.
0.
0.
0.
0.
0.
0.
0.
0.
0.
0.
0.
0.
0.
0.
0.
0.
0.
0.
0.
0.
0.
0.
0.
0.
0.
0.
0.
0.
0.
0.
0.
0.
0.
0.
0.
0.
0.
0.
0.
0.
0.
0.
0.
0.
0.
0.
0.
0.
0.
0.
0.
0.
0.
0.
0.
0.
0.
0.
0.
0.
0.
0.
0.
0.
0.
0.
0.
0.
0.
0.
0.
0.
0.
0.
0.
0.
0.
0.
0.
0.
0.
0.
0.
0.
0.
0.
0.
0.
0.
0.
0.
0.
0.
0.
0.
0.
0.
0.
0.
0.
0.
0.
0.
0.
0.
0.
0.
0.
0.
0.
0.
0.
0.
0.
0.
0.
0.
0.
0.
0.
0.
0.
0.
0.
0.
0.
0.
0.
0.
0.
0.
0.
0.
0.
0.
0.
0.
0.
0.
0.
0.
0.
0.
0.
0.
0.
0.
0.
0.
0.
0.
0.
0.
0.
0.
0.
0.
0.
0.
0.
0.
0.
0.
0.
0.
0.
0.
0.
0.
0.
0.
0.
0.
0.
0.
0.
0.
0.
0.
0.
0.
0.
0.
0.
0.
0.
0.
0.
0.
0.
0.
0.
0.
0.
0.
0.
0.
0.
0.
0.
0.
0.
0.
0.
0.
0.
0.
0.
0.
0.
0.
0.
0.
0.
0.
0.
0.
0.
0.
0.
0.
0.
0.
0.
0.
0.
0.
0.
0.
0.
0.
0.
0.
0.
0.
0.
0.
0.
0.
0.
0.
0.
0.
0.
0.
0.
0.
0.
0.
0.
0.
0.
0.
0.
0.
0.
0.
0.
0.
0.
0.
0.
0.
0.
0.
0.
0.
0.
0.
0.
0.
0.
0.
0.
0.
0.
0.
0.
0.
0.
0.
0.
0.
0.
0.
0.
0.
0.
0.
0.
0.
0.
0.
0.
0.
0.
0.
0.
0.
0.
0.
0.
0.
0.
0.
0.
0.
0.
0.
0.
0.
0.
0.
0.
0.
0.
0.
0.
0.
0.
0.
0.
0.
0.
0.
0.
0.
0.
0.
0.
0.
0.
0.
0.
0.
0.
0.
0.
0.
0.
0.
0.
0.
0.
0.
0.
0.
0.
0.
0.
0.
0.
0.
0.
0.
0.
0.
0.
0.
0.
0.
0.
0.
0.
0.
0.
0.
0.
0.
0.
0.
0.
0.
0.
0.
0.
0.
0.
0.
0.
0.
0.
0.
0.
0.
0.
0.
0.
0.
0.
0.
0.
-0.002
-0.002
-0.003
-0.002
-0.002
0.
0.
0.
0.
0.
0.
0.
0.
0.
0.
0.
0.
0.
0.
0.
0.
0.
0.
0.
0.
0.
0.
0.
0.
0.
0.
0.
0.
0.
0.
0.
0.
0.
-0.001
-0.003
-0.004
-0.005
-0.007
-0.007
-0.008
-0.006
-0.003
-0.002
0.
0.
0.
0.
0.
0.
0.
0.
0.
0.
0.
0.
0.
0.
0.
0.
0.
0.
0.
0.
0.
0.
0.
0.
0.
0.
0.
0.
0.
-0.001
-0.001
-0.004
-0.005
-0.010
-0.012
-0.015
-0.016
-0.015
-0.013
-0.010
-0.008
-0.004
0.
0.
0.
0.
0.
0.
0.
0.
0.
0.
0.
0.
0.
0.
0.
0.
0.
0.
0.
0.
0.
0.
0.
0.
0.
0.
0.
-0.002
-0.003
-0.007
-0.010
-0.016
-0.022
-0.029
-0.034
-0.035
-0.032
-0.025
-0.017
-0.012
-0.009
-0.004
0.
0.
0.
0.
0.
0.
0.
0.
0.
0.
0.
0.
0.
0.
0.
0.
0.
0.
0.
0.
0.
0.
0.
0.
-0.002
-0.002
-0.005
-0.007
-0.015
-0.023
-0.035
-0.044
-0.053
-0.061
-0.062
-0.056
-0.045
-0.031
-0.020
-0.012
-0.008
-0.002
0.
0.
0.
0.
0.
0.
0.
0.
0.
0.
0.
0.
0.
0.
0.
0.
0.
0.
0.
0.
0.
0.
-0.003
-0.006
-0.008
-0.013
-0.022
-0.032
-0.044
-0.057
-0.073
-0.087
-0.091
-0.089
-0.082
-0.071
-0.048
-0.030
-0.018
-0.010
-0.005
-0.001
0.001
0.001
0.
0.
0.
0.
0.
0.
0.
0.
0.
0.
0.
0.
0.
0.
0.
0.
0.
-0.001
-0.003
-0.006
-0.009
-0.014
-0.024
-0.037
-0.053
-0.069
-0.090
-0.113
-0.128
-0.127
-0.116
-0.111
-0.093
-0.067
-0.040
-0.023
-0.012
-0.005
-0.001
0.001
0.001
0.001
0.001
0.
0.
0.
0.
0.
0.
0.
0.
0.
0.
0.
0.
0.
0.
-0.001
-0.002
-0.006
-0.009
-0.013
-0.024
-0.040
-0.058
-0.079
-0.103
-0.135
-0.162
-0.173
-0.170
-0.152
-0.142
-0.118
-0.081
-0.047
-0.027
-0.014
-0.008
-0.001
0.002
0.002
0.002
0.001
0.001
0.001
0.
0.
0.
0.
0.
0.
0.
0.
0.
0.
0.
0.000
0.000
-0.004
-0.007
-0.012
-0.023
-0.041
-0.062
-0.086
-0.119
-0.156
-0.197
-0.229
-0.234
-0.227
-0.203
-0.173
-0.143
-0.098
-0.056
-0.034
-0.020
-0.007
-0.003
0.
0.000
0.002
0.002
0.001
0.001
0.
0.
0.
0.
0.
0.
0.
0.
0.000
0.001
0.000
0.000
-0.001
-0.006
-0.016
-0.024
-0.037
-0.058
-0.087
-0.120
-0.172
-0.221
-0.265
-0.298
-0.308
-0.287
-0.247
-0.200
-0.153
-0.105
-0.066
-0.045
-0.026
-0.014
-0.007
-0.001
0.000
0.000
0.002
0.002
0.001
0.001
0.
0.
0.
0.
0.
0.
0.001
0.000
0.000
0.000
-0.003
-0.005
-0.012
-0.023
-0.034
-0.050
-0.078
-0.112
-0.156
-0.216
-0.257
-0.139
-0.169
-0.344
-0.342
-0.286
-0.226
-0.171
-0.124
-0.087
-0.061
-0.041
-0.023
-0.017
-0.008
-0.003
-0.001
0.000
0.002
0.002
0.002
0.
0.
0.
0.
0.
0.001
0.000
0.000
0.000
-0.004
-0.006
-0.012
-0.022
-0.033
-0.049
-0.072
-0.099
-0.142
-0.204
-0.263
0.763
16.724
18.862
0.952
-0.388
-0.355
-0.287
-0.231
-0.181
-0.139
-0.102
-0.068
-0.043
-0.026
-0.017
-0.010
-0.003
-0.001
0.001
0.002
0.002
0.
0.
0.
0.
0.001
0.000
0.000
0.000
-0.002
-0.007
-0.013
-0.021
-0.037
-0.056
-0.077
-0.108
-0.143
-0.192
-0.263
-0.256
9.682
647.575
756.938
12.285
-0.388
-0.474
-0.409
-0.334
-0.271
-0.227
-0.170
-0.123
-0.075
-0.044
-0.029
-0.015
-0.007
-0.002
0.001
0.002
0.001
0.
0.
0.
0.
0.001
0.001
0.000
-0.001
-0.006
-0.011
-0.022
-0.042
-0.072
-0.109
-0.140
-0.184
-0.213
-0.258
-0.346
-0.356
6.381
284.038
329.105
7.877
0.058
-0.502
-0.529
-0.412
-0.177
0.099
-0.138
-0.195
-0.145
-0.083
-0.041
-0.020
-0.011
-0.001
-0.001
0.002
0.002
0.
0.
0.
0.
0.001
0.001
-0.001
-0.003
-0.009
-0.019
-0.039
-0.079
-0.128
-0.175
-0.232
-0.276
-0.317
-0.362
-0.434
-0.142
7.742
13.496
6.394
44.201
314.362
13.812
-0.019
2.024
14.060
49.393
7.920
0.182
-0.278
-0.163
-0.070
-0.029
-0.012
-0.001
0.000
0.001
0.001
0.
0.
0.
0.
0.001
0.000
-0.001
-0.004
-0.011
-0.029
-0.060
-0.116
-0.164
-0.192
-0.190
-0.280
-0.399
-0.489
-0.570
1.047
78.294
89.654
8.436
2175.800
100607.859
585.073
19.727
28.543
317.852
4033.995
249.336
162.666
2.816
-0.422
-0.115
-0.044
-0.017
-0.004
0.000
0.003
0.001
0.
0.
0.
0.
0.001
0.000
0.000
-0.005
-0.014
-0.035
-0.086
-0.140
-0.078
0.259
0.734
1.672
-0.039
-0.626
-0.728
-0.241
11.743
26.658
13.103
521.962
101652.820
102441.164
257.718
24.113
1692.357
100989.734
38858.203
118890.492
1297.502
-0.362
-0.158
-0.060
-0.027
-0.004
0.000
0.002
0.
0.
0.
0.
0.
0.001
0.000
0.000
-0.004
-0.014
-0.041
-0.095
-0.158
-0.082
0.308
1.521
6.964
1.027
-0.566
-0.766
0.124
6.143
47.908
37.723
431.175
116186.820
14853.927
131.699
6.492
822.096
100020.328
8609.888
2809.144
12.497
-0.330
-0.177
-0.086
-0.036
-0.011
-0.001
-0.001
0.
0.
0.
0.
0.
0.001
0.000
-0.001
-0.003
-0.014
-0.044
-0.097
-0.183
-0.274
0.093
6.276
6.455
26.290
39.511
2.312
1.680
13.829
21.789
15.841
292.889
59651.754
102562.352
727.973
9.145
8.438
81.864
26.836
6.744
-0.089
-0.318
-0.207
-0.125
-0.058
-0.019
-0.007
-0.003
0.000
0.
0.
0.
0.
0.000
0.001
0.001
-0.002
-0.019
-0.045
-0.096
-0.197
-0.275
10.275
1239.799
551.637
20746.102
100002.688
139.353
0.341
2.102
0.855
-0.070
48.507
100077.359
101870.641
1258.302
14.242
3.184
12.884
95.422
25.637
0.893
0.839
-0.112
-0.164
-0.090
-0.037
-0.012
-0.004
-0.002
0.
0.
0.
0.
0.
0.001
0.001
-0.003
-0.022
-0.051
-0.098
-0.196
-0.278
11.077
1506.396
4664.442
107721.258
100042.359
328.099
-0.121
-0.793
0.734
2.194
3.376
142.239
341.301
83.563
12.786
15.548
272.634
43396.043
1701.844
10.211
7.522
0.716
-0.159
-0.120
-0.056
-0.019
-0.005
-0.002
0.
0.
0.
0.
0.001
0.001
-0.001
-0.010
-0.030
-0.064
-0.120
-0.219
-0.352
0.116
18.520
1136.686
2049.927
432.038
12.154
-0.789
0.843
38.075
133.135
25.854
3.594
2.299
6.017
1.797
3.925
151.403
11339.329
819.528
14.281
21.856
10.673
0.650
-0.123
-0.070
-0.025
-0.008
-0.002
0.
0.
0.
0.001
0.001
-0.001
-0.008
-0.023
-0.049
-0.099
-0.161
-0.256
-0.410
-0.705
-0.579
7.470
11.491
6.470
10.479
2.200
5.015
530.318
6847.113
561.772
10.941
28.221
12.085
12.928
13.466
5.132
25.856
10.054
6.401
25.243
48.104
2.511
-0.110
-0.071
-0.024
-0.009
-0.002
0.
0.
0.
0.001
0.001
-0.005
-0.018
-0.041
-0.082
-0.152
-0.231
-0.314
-0.370
-0.797
-0.581
0.713
2.163
30.681
245.975
36.916
11.877
10348.386
105336.086
2660.757
101.839
70849.203
3297.467
10454.810
11412.227
224.671
11.419
9.592
9.133
2.676
4.191
0.258
-0.116
-0.060
-0.021
-0.009
-0.002
0.
0.
0.001
0.001
-0.001
-0.008
-0.029
-0.069
-0.132
-0.208
-0.197
0.002
3.845
5.693
0.986
1.621
0.353
15.236
113.569
19.671
2.217
252.176
2277.316
117.976
80.950
43715.516
102099.117
120723.422
115253.570
100333.680
163.417
9.966
8.414
0.235
-0.259
-0.195
-0.107
-0.045
-0.016
-0.006
-0.002
0.
0.
0.002
0.001
-0.004
-0.018
-0.046
-0.103
-0.191
0.026
3.364
3.885
33.589
58.586
4.102
0.113
-0.654
-0.011
6.309
27.066
9.108
5.611
9.468
3.006
2.441
170.883
17568.584
2534.903
2196.407
109010.203
17358.646
4.840
0.346
-0.470
-0.316
-0.179
-0.086
-0.031
-0.012
-0.004
0.
0.
0.
0.002
0.000
-0.005
-0.026
-0.062
-0.145
-0.255
0.283
9.213
8.597
16.641
19.867
3.243
3.599
-0.447
0.960
222.888
12665.357
842.066
524.563
34.788
-0.422
1.274
21.956
322.090
318.894
69.880
109.892
44.684
47.377
1.163
-0.743
-0.310
-0.146
-0.070
-0.030
-0.008
0.000
0.
0.
0.
0.002
0.001
-0.008
-0.034
-0.083
-0.178
-0.330
-0.383
1.430
43.706
479.690
59.389
19.692
62.150
2.537
3.093
478.677
108939.750
77508.016
5908.760
139.673
0.311
2.726
21.695
17.239
211.997
100057.867
7625.432
405.059
15.790
-0.365
-0.717
-0.291
-0.129
-0.067
-0.032
-0.006
0.000
0.
0.
0.
0.002
0.000
-0.016
-0.047
-0.100
-0.215
-0.427
-0.364
24.357
1415.807
14300.379
484.607
7.364
15.425
11.661
18.487
52.832
7132.352
7769.365
159.920
13.099
-0.461
11.452
410.462
228.459
159.755
101443.648
103024.008
69280.172
127.476
0.091
-0.639
-0.283
-0.131
-0.063
-0.026
-0.004
0.
0.
0.
0.
0.002
-0.007
-0.025
-0.061
-0.125
-0.279
-0.691
0.062
356.233
100175.852
101769.813
134.545
1.702
37.635
6416.013
31431.994
178.958
24.785
18.459
6.060
2.267
-0.289
4.976
113.864
70.906
4.513
218.309
31698.168
3190.369
7658.203
5.536
-0.944
-0.296
-0.132
-0.064
-0.026
-0.007
-0.002
0.
0.
0.
0.
-0.010
-0.036
-0.082
-0.160
-0.377
-0.970
0.798
93.224
14497.585
4989.646
69.835
52.171
25491.396
122936.664
103153.758
68181.445
284.809
1.513
81.511
886.799
69.698
6.940
3.424
1.655
-0.298
20.051
148.915
113.459
67.517
0.817
-0.746
-0.282
-0.136
-0.065
-0.026
-0.008
-0.002
0.
0.
0.
-0.007
-0.019
-0.052
-0.118
-0.222
-0.407
-0.769
1.705
38.347
389.091
446.323
107.798
153.421
100048.586
102071.570
6058.301
63893.836
297.146
7.474
6399.161
100140.359
4266.790
258.478
21.435
-0.043
1.722
26.220
1153.268
7890.673
15182.526
21.661
-0.351
-0.255
-0.135
-0.061
-0.022
-0.008
-0.002
0.
0.
0.
-0.011
-0.030
-0.075
-0.145
-0.192
-0.240
0.423
3.223
5.352
11.601
23.287
61.137
387.129
1890.856
101065.992
113712.313
100109.188
245.846
4.231
1000.599
94567.102
32286.670
890.199
46.544
1.015
10.624
110.281
308.262
733.464
948.992
6.805
-0.372
-0.247
-0.126
-0.054
-0.022
-0.006
-0.002
0.
0.
0.
-0.016
-0.045
-0.099
-0.043
2.728
9.702
37.700
331.023
52.903
67.519
612.975
2883.485
100433.508
109438.898
107488.328
2034.650
2545.934
110.529
12.380
45.249
24656.059
102401.148
313.403
10.543
3.617
4.058
71.392
262.428
121.829
5.854
-0.228
-0.394
-0.234
-0.109
-0.052
-0.018
-0.007
0.
0.
0.
0.
-0.019
-0.060
-0.205
0.288
19.799
271.658
1336.881
3139.326
246.739
64.294
565.225
1659.596
102443.977
23980.037
167709.203
21392.066
28.519
49.916
13.392
33.801
67706.102
100007.695
411.189
4.031
2.288
2.031
74.894
465.328
251.456
6.560
0.081
-0.355
-0.209
-0.099
-0.044
-0.013
-0.006
0.
0.
0.
0.
-0.019
-0.065
-0.298
-0.138
10.136
1000.489
7387.257
185.082
18.261
2.478
13.824
1872.001
17736.645
148.564
33972.941
2395.288
1305.079
116.028
225.429
27.447
101.677
245.046
10.339
-0.612
-0.729
6.670
480.950
770.221
143.478
75.832
2.051
-0.312
-0.190
-0.083
-0.038
-0.013
-0.004
0.
0.
0.
0.
-0.014
-0.049
-0.171
-0.319
5.106
4288.547
100037.711
118.016
0.860
1.146
2.097
1308.604
23075.426
24.890
28.642
86.832
24546.908
18893.205
29237.033
6507.164
130.326
1.842
-0.068
0.691
0.239
1.269
68.502
2253.807
3667.130
7141.144
18.967
-0.214
-0.158
-0.068
-0.029
-0.009
-0.002
0.
0.
0.
0.
-0.010
-0.031
-0.080
-0.144
0.328
33.216
113.366
4.402
1.258
3.323
14.238
314.346
56.222
602.860
478.804
80.872
17199.602
105473.500
106425.820
102363.977
38952.773
69.873
16.120
71.548
77.281
3.585
55.082
610.044
372.765
292.888
4.373
-0.204
-0.119
-0.049
-0.022
-0.006
-0.001
0.
0.
0.
0.
-0.006
-0.017
-0.042
-0.086
-0.125
-0.040
-0.001
-0.294
-0.222
-0.107
2.416
29.529
21.580
186.900
152.576
30.911
170.956
395.300
643.671
10511.603
100034.656
151.793
382.227
67936.883
100011.820
107.226
19.653
81.262
7.524
0.955
-0.177
-0.159
-0.081
-0.033
-0.012
-0.004
0.
0.
0.
0.
0.
-0.004
-0.007
-0.022
-0.044
-0.076
-0.112
-0.169
-0.239
-0.312
-0.428
-0.507
1.177
57.696
198.197
20.582
0.952
12.625
10.969
3.900
31.131
85.569
21.786
382.454
100131.438
103115.219
154.996
8.674
0.959
-0.243
-0.282
-0.191
-0.105
-0.049
-0.020
-0.005
0.
0.
0.
0.
0.
0.
-0.003
-0.004
-0.010
-0.020
-0.034
-0.058
-0.094
-0.138
-0.206
-0.322
-0.425
3.125
491.324
8528.244
176.503
1.743
5.600
265.869
671.333
1729.634
242.380
471.297
17318.219
100587.289
100179.289
153.964
37.153
1.068
-0.309
-0.213
-0.117
-0.061
-0.030
-0.007
-0.001
0.
0.
0.
0.
0.
0.
0.000
-0.001
-0.004
-0.010
-0.016
-0.026
-0.051
-0.082
-0.127
-0.214
-0.302
2.449
334.234
4453.367
127.215
24.523
140.569
100253.648
102870.063
100624.867
24095.123
100314.539
77178.719
1107.619
769.682
20.071
3.669
-0.046
-0.215
-0.132
-0.067
-0.036
-0.010
-0.003
0.
0.
0.
0.
0.
0.
0.
0.
-0.001
-0.001
-0.002
-0.008
-0.011
-0.028
-0.050
-0.083
-0.144
-0.221
0.154
12.480
51.445
9.759
33.539
931.401
50279.121
68602.305
48647.707
2694.780
10003.697
104051.070
1510.741
3.527
0.070
-0.266
-0.223
-0.142
-0.077
-0.040
-0.017
-0.004
-0.001
0.
0.
0.
0.
0.
0.
0.
0.
0.
0.
-0.001
-0.001
-0.004
-0.015
-0.029
-0.049
-0.092
-0.158
-0.179
0.483
1.933
0.385
3.393
150.010
2062.780
305.538
27.323
16.518
242.209
10926.526
132.289
0.104
-0.313
-0.226
-0.143
-0.080
-0.043
-0.022
-0.008
-0.001
0.
0.
0.
0.
0.
0.
0.
0.
0.
0.
0.
0.
0.
0.
-0.005
-0.014
-0.027
-0.050
-0.095
-0.139
-0.173
-0.201
-0.275
-0.204
3.143
57.240
45.596
0.948
-0.265
0.747
3.885
0.523
-0.232
-0.187
-0.119
-0.072
-0.042
-0.023
-0.012
-0.003
-0.001
0.
0.
0.
0.
0.
0.
0.
0.
0.
0.
0.
0.
0.
0.
-0.002
-0.007
-0.016
-0.028
-0.048
-0.076
-0.107
-0.138
-0.179
-0.210
-0.168
0.431
0.351
-0.234
-0.277
-0.236
-0.193
-0.163
-0.133
-0.090
-0.058
-0.037
-0.023
-0.013
-0.003
-0.001
0.
0.
0.
0.
0.
0.
0.
0.
0.
0.
0.
0.
0.
0.
0.
0.
-0.002
-0.008
-0.015
-0.024
-0.038
-0.053
-0.067
-0.085
-0.112
-0.135
-0.143
-0.147
-0.144
-0.130
-0.117
-0.103
-0.084
-0.062
-0.041
-0.028
-0.016
-0.010
-0.003
-0.001
0.
0.
0.
0.
0.
0.
0.
0.
0.
0.
0.
0.
0.
0.
0.
0.
0.
0.
-0.002
-0.008
-0.010
-0.017
-0.022
-0.031
-0.037
-0.048
-0.061
-0.072
-0.070
-0.063
-0.055
-0.050
-0.043
-0.037
-0.026
-0.018
-0.012
-0.008
-0.002
0.
0.
0.
0.
0.
0.
0.
0.
0.
0.
0.
0.
0.
0.
0.
0.
0.
0.
0.
0.
0.
-0.002
-0.004
-0.007
-0.011
-0.013
-0.017
-0.021
-0.024
-0.026
-0.027
-0.028
-0.025
-0.021
-0.017
-0.012
-0.006
-0.004
-0.001
-0.001
0.
0.
0.
0.
0.
0.
0.
0.
0.
0.
0.
0.
0.
0.
0.
0.
0.
0.
0.
0.
0.
0.
0.
0.
0.
0.
0.
0.
0.
0.
0.
0.
0.
0.
0.
0.
0.
0.
0.
0.
0.
0.
0.
0.
0.
0.
0.
0.
0.
0.
0.
0.
0.
0.
0.
0.
0.
0.
0.
0.
0.
0.
0.
0.
0.
0.
0.
0.
0.
0.
0.
0.
0.
0.
0.
0.
0.
0.
0.
0.
0.
0.
0.
0.
0.
0.
0.
0.
0.
0.
0.
0.
0.
0.
0.
0.
0.
0.
0.
0.
0.
0.
0.
0.
0.
0.
0.
0.
0.
0.
0.
0.
0.
0.
0.
0.
0.
0.
0.
0.
0.
0.
0.
0.
0.
0.
0.
0.
0.
0.
0.
0.
0.
0.
0.
0.
0.
0.
0.
0.
0.
0.
0.
0.
0.
0.
0.
0.
0.
0.
0.
0.
0.
0.
0.
0.
0.
0.
0.
0.
0.
0.
0.
0.
0.
0.
0.
0.
0.
0.
0.
0.
0.
0.
0.
0.
0.
0.
0.
0.
0.
0.
0.
0.
0.
0.
0.
0.
0.
0.
0.
0.
0.
0.
0.
0.
0.
0.
0.
0.
0.
0.
0.
0.
0.
0.
0.
0.
0.
0.
0.
0.
0.
0.
0.
0.
0.
0.
0.
0.
0.
0.
0.
0.
0.
0.
0.
0.
0.
0.
0.
0.
0.
0.
0.
0.
0.
0.
0.
0.
0.
0.
0.
0.
0.
0.
0.
0.
0.
0.
0.
0.
0.
0.
0.
0.
0.
0.
0.
0.
0.
0.
0.
0.
0.
0.
0.
0.
0.
0.
0.
0.
0.
0.
0.
0.
0.
0.
0.
0.
0.
0.
0.
0.
0.
0.
0.
0.
0.
0.
0.
0.
0.
0.
0.
0.
0.
0.
0.
0.
0.
0.
0.
0.
0.
0.
0.
0.
0.
0.
0.
0.
0.
0.
0.
0.
0.
0.
0.
0.
0.
0.
0.
0.
0.
0.
0.
0.
0.
0.
0.
0.
0.
0.
0.
0.
0.
0.
0.
0.
0.
0.
0.
0.
0.
0.
0.
0.
0.
0.
0.
0.
0.
0.
0.
0.
0.
0.
0.
0.
0.
0.
0.
0.
0.
0.
0.
0.
0.
0.
0.
0.
0.
0.
0.
0.
0.
0.
0.
0.
0.
0.
0.
0.
0.
0.
0.
0.
0.
0.
0.
0.
0.
0.
0.
0.
0.
0.
0.
0.
0.
0.
0.
0.
0.
0.
0.
0.
0.
0.
0.
0.
0.
0.
0.
0.
0.
0.
0.
0.
0.
0.
0.
0.
0.
0.
0.
0.
0.
0.
0.
0.
0.
0.
0.
0.
0.
0.
0.
0.
0.
0.
0.
0.
0.
0.
0.
0.
0.
0.
0.
0.
0.
0.
0.
0.
0.
0.
0.
0.
0.
0.
0.
0.
0.
0.
0.
0.
0.
0.
0.
0.
0.
0.
0.
0.
0.
0.
0.
0.
0.
0.
0.
0.
0.
0.
0.
0.
0.
0.
0.
0.
0.
0.
0.
0.
0.
0.
0.
0.
0.
0.
0.
0.
0.
0.
0.
0.
0.
0.
0.
0.
0.
0.
0.
0.
0.
0.
0.
0.
0.
0.
0.
0.
0.
-0.003
-0.003
-0.003
-0.003
-0.003
-0.003
-0.002
0.
0.
0.
0.
0.
0.
0.
0.
0.
0.
0.
0.
0.
0.
0.
0.
0.
0.
0.
0.
0.
0.
0.
0.
0.
0.
0.
0.
0.
0.
0.
-0.001
-0.003
-0.004
-0.005
-0.009
-0.011
-0.012
-0.011
-0.010
-0.008
-0.005
-0.002
0.
0.
0.
0.
0.
0.
0.
0.
0.
0.
0.
0.
0.
0.
0.
0.
0.
0.
0.
0.
0.
0.
0.
0.
0.
0.
0.
-0.001
-0.001
-0.004
-0.007
-0.011
-0.016
-0.024
-0.027
-0.028
-0.024
-0.019
-0.014
-0.011
-0.008
-0.002
0.
0.
0.
0.
0.
0.
0.
0.
0.
0.
0.
0.
0.
0.
0.
0.
0.
0.
0.
0.
0.
0.
0.
0.
-0.002
-0.002
-0.004
-0.007
-0.013
-0.022
-0.030
-0.038
-0.047
-0.053
-0.055
-0.051
-0.041
-0.027
-0.018
-0.012
-0.008
-0.002
0.
0.
0.
0.
0.
0.
0.
0.
0.
0.
0.
0.
0.
0.
0.
0.
0.
0.
0.
0.
0.
0.
-0.003
-0.005
-0.009
-0.014
-0.023
-0.030
-0.042
-0.057
-0.074
-0.090
-0.092
-0.089
-0.086
-0.075
-0.053
-0.031
-0.020
-0.011
-0.005
-0.002
0.
0.
0.
0.
0.
0.
0.
0.
0.
0.
0.
0.
0.
0.
0.
0.
0.
0.
0.
-0.001
-0.003
-0.007
-0.011
-0.016
-0.027
-0.039
-0.056
-0.073
-0.102
-0.132
-0.140
-0.100
-0.031
-0.100
-0.110
-0.086
-0.050
-0.028
-0.014
-0.008
-0.001
0.001
0.001
0.001
0.001
0.
0.
0.
0.
0.
0.
0.
0.
0.
0.
0.
0.
0.
0.
-0.001
-0.003
-0.006
-0.010
-0.019
-0.030
-0.046
-0.065
-0.092
-0.127
-0.171
-0.210
-0.192
0.502
1.605
0.295
-0.134
-0.116
-0.072
-0.038
-0.019
-0.010
-0.002
0.002
0.002
0.001
0.001
0.001
0.
0.
0.
0.
0.
0.
0.
0.
0.
0.
0.
0.
0.
-0.001
-0.005
-0.010
-0.017
-0.031
-0.053
-0.077
-0.109
-0.149
-0.203
-0.264
-0.298
-0.250
1.081
3.399
0.626
-0.152
-0.138
-0.089
-0.046
-0.024
-0.012
-0.004
-0.002
0.000
0.001
0.002
0.002
0.002
0.
0.
0.
0.
0.
0.
0.
0.
0.
0.001
0.001
0.000
-0.002
-0.006
-0.014
-0.030
-0.052
-0.086
-0.117
-0.164
-0.225
-0.288
-0.360
-0.399
-0.389
-0.089
0.334
-0.084
-0.216
-0.164
-0.105
-0.057
-0.028
-0.016
-0.007
-0.006
-0.003
0.000
0.000
0.002
0.002
0.002
0.
0.
0.
0.
0.
0.
0.001
0.000
0.000
0.000
-0.001
-0.006
-0.015
-0.027
-0.044
-0.074
-0.119
-0.162
-0.221
-0.294
-0.349
-0.387
-0.456
-0.428
-0.410
-0.370
-0.317
-0.257
-0.183
-0.118
-0.072
-0.045
-0.030
-0.015
-0.009
-0.007
-0.004
0.000
0.001
0.002
0.001
0.
0.
0.
0.
0.
0.001
0.000
0.000
0.000
0.000
-0.005
-0.012
-0.025
-0.037
-0.060
-0.099
-0.153
-0.207
-0.285
-0.354
-0.239
0.588
0.458
-0.377
-0.506
-0.466
-0.389
-0.292
-0.205
-0.143
-0.094
-0.064
-0.044
-0.032
-0.021
-0.014
-0.007
-0.004
0.000
0.002
0.002
0.001
0.
0.
0.
0.001
0.000
0.000
0.000
-0.001
-0.006
-0.012
-0.021
-0.038
-0.056
-0.085
-0.133
-0.186
-0.254
-0.352
-0.372
5.292
228.856
246.119
6.781
-0.505
-0.547
-0.457
-0.358
-0.277
-0.203
-0.141
-0.096
-0.067
-0.050
-0.040
-0.024
-0.013
-0.005
-0.003
0.001
0.002
0.002
0.
0.
0.001
0.
0.001
-0.001
-0.002
-0.007
-0.012
-0.022
-0.042
-0.068
-0.098
-0.140
-0.190
-0.255
-0.326
-0.415
-0.137
99.542
100005.734
100025.734
144.684
-0.062
-0.644
-0.540
-0.422
-0.344
-0.282
-0.221
-0.162
-0.108
-0.074
-0.052
-0.033
-0.019
-0.009
-0.003
0.001
0.002
0.002
0.
0.
0.001
0.001
0.000
-0.001
-0.005
-0.012
-0.027
-0.045
-0.077
-0.124
-0.172
-0.226
-0.287
-0.355
-0.400
-0.485
-0.283
55.937
48467.480
68031.094
111.889
0.862
-0.590
-0.267
1.784
1.665
1.148
0.077
-0.240
-0.179
-0.113
-0.067
-0.040
-0.023
-0.010
-0.003
-0.001
0.002
0.001
0.
0.
0.001
0.001
-0.001
-0.002
-0.009
-0.022
-0.041
-0.076
-0.133
-0.184
-0.208
-0.165
-0.303
-0.429
-0.518
-0.602
-0.553
6.888
177.774
203.341
73.529
474.053
15.601
4.825
92.877
169.205
651.880
45.500
0.224
-0.408
-0.207
-0.097
-0.045
-0.024
-0.010
-0.002
0.000
0.001
0.001
0.
0.
0.001
0.000
0.000
-0.003
-0.011
-0.028
-0.056
-0.113
-0.162
0.415
3.242
8.076
3.665
-0.019
-0.668
-0.955
-0.826
5.452
172.549
134.470
30137.357
101506.063
409.955
46.503
20703.936
40775.102
100099.305
3114.571
6.038
-0.626
-0.591
-0.139
-0.062
-0.027
-0.009
-0.002
0.000
0.001
0.001
0.
0.
0.001
0.000
0.000
-0.003
-0.014
-0.030
-0.069
-0.133
0.087
23.714
185.303
235.523
511.609
33.478
-0.589
-1.206
-1.108
0.192
5.488
5.798
1515.433
8256.816
1930.023
40.656
7030.045
10990.746
105353.688
1279.597
576.435
14.649
-0.733
-0.177
-0.071
-0.033
-0.011
-0.001
0.001
0.001
0.
0.
0.
0.001
0.000
0.000
-0.003
-0.013
-0.032
-0.074
-0.141
0.143
38.194
327.332
355.963
30178.156
313.187
-0.085
-0.924
2.423
22.240
6.939
1.912
841.366
100971.266
8177.142
19.020
22.043
111.582
2240.192
261.094
10.914
-0.101
-0.552
-0.180
-0.086
-0.041
-0.013
-0.004
0.002
0.
0.
0.
0.
0.001
0.000
-0.001
-0.001
-0.011
-0.034
-0.071
-0.142
-0.215
1.223
7.020
44.397
172.352
22.471
8.376
0.404
15.243
197.798
44.852
2.174
708.597
101046.523
8936.921
51.563
0.557
4.502
19.174
9.682
0.692
-0.465
-0.356
-0.204
-0.108
-0.053
-0.020
-0.003
-0.002
0.
0.
0.
0.
0.000
0.000
0.001
-0.001
-0.010
-0.032
-0.068
-0.139
-0.260
-0.278
53.977
100627.930
19252.139
850.039
1142.654
21.777
3.658
30.457
9.272
-0.218
22.398
2710.966
10317.961
70.830
55.135
487.928
662.547
782.964
75.136
0.889
-0.362
-0.245
-0.144
-0.070
-0.027
-0.008
-0.003
0.000
0.
0.
0.
0.
0.001
0.001
0.000
-0.011
-0.035
-0.071
-0.135
-0.261
-0.301
58.228
100115.070
123915.516
101718.523
4291.429
41.283
-0.429
1.211
23.897
23.736
1.991
32.776
58.626
6.727
647.340
28285.430
5617.969
103104.117
15276.845
13.175
-0.308
-0.265
-0.175
-0.091
-0.037
-0.014
-0.004
-0.002
0.
0.
0.
0.
0.001
0.001
-0.002
-0.018
-0.041
-0.085
-0.147
-0.271
-0.407
1.308
76.950
28305.990
68056.438
187.056
3.782
-0.693
32.480
7720.729
7755.913
53.187
0.323
-0.698
0.026
66.226
604.197
678.566
100063.922
4853.259
9.107
-0.273
-0.247
-0.177
-0.103
-0.044
-0.017
-0.004
-0.002
0.
0.
0.
0.001
0.002
0.000
-0.011
-0.027
-0.061
-0.103
-0.175
-0.289
-0.431
-0.356
2.917
30.725
43.752
4.594
-0.567
-0.641
45.832
18852.740
118705.383
12559.505
21.323
0.229
0.925
7.336
9.461
8.382
62.800
18.662
0.059
-0.333
-0.195
-0.167
-0.101
-0.048
-0.016
-0.004
-0.002
0.
0.
0.001
0.001
0.
-0.005
-0.022
-0.044
-0.084
-0.150
-0.237
-0.337
-0.456
-0.591
-0.416
-0.516
-0.587
-0.562
-0.177
-0.625
4.341
611.447
101211.734
100283.461
47.995
34.366
66.958
1537.948
1780.604
24.553
-0.008
-0.603
-0.568
-0.417
-0.267
-0.167
-0.093
-0.042
-0.015
-0.004
-0.002
0.
0.
0.002
0.002
-0.002
-0.012
-0.034
-0.075
-0.145
-0.239
-0.335
-0.426
-0.499
-0.609
-0.881
-0.959
-0.862
-0.726
-0.366
-0.514
0.553
208.832
68235.273
6029.858
19.284
44.024
372.932
41705.098
46150.063
160.285
3.363
-0.197
-0.544
-0.438
-0.275
-0.160
-0.079
-0.031
-0.011
-0.003
0.
0.
0.
0.001
0.
-0.003
-0.020
-0.056
-0.121
-0.234
-0.341
-0.408
-0.470
-0.387
-0.450
-0.736
-0.835
-0.865
-0.700
7.639
67.826
22.067
25.283
701.041
213.094
2.722
6.459
94.782
6039.843
6038.463
70.248
114.104
289.520
5.441
-0.391
-0.270
-0.137
-0.062
-0.021
-0.008
-0.002
0.
0.
0.
0.001
-0.001
-0.004
-0.028
-0.078
-0.171
-0.304
-0.211
0.758
3.019
10.439
2.408
-0.685
-0.849
-0.833
1.523
819.417
100067.094
4720.722
170.400
4.180
3.197
20.733
8.361
3.028
20.903
24.165
29.503
19117.576
100021.953
84.044
-0.266
-0.247
-0.123
-0.057
-0.021
-0.004
0.
0.
0.
0.
0.001
-0.001
-0.012
-0.043
-0.099
-0.205
-0.309
1.771
21.483
317.100
15312.508
519.075
2.146
-0.834
-0.760
2.402
1704.949
100318.703
32342.135
912.325
5.523
30.311
818.273
171.922
1.686
7.557
227.101
259.646
677.684
1814.947
14.769
-0.380
-0.241
-0.113
-0.055
-0.021
-0.002
0.
0.
0.
0.
0.002
-0.003
-0.021
-0.054
-0.119
-0.244
-0.430
2.116
42.130
6252.842
100345.719
16883.867
9.279
-0.740
2.244
4.472
28.243
404.980
1045.636
372.703
35.713
15.653
285.919
80.391
2.183
6.910
288.582
20342.215
28913.945
72.250
-0.061
-0.467
-0.239
-0.111
-0.051
-0.022
-0.002
0.
0.
0.
0.
0.002
-0.009
-0.031
-0.067
-0.145
-0.354
-1.059
0.209
149.611
85451.664
20391.012
362.320
2.203
7.578
331.416
819.532
22.928
23.052
330.104
8873.705
436.701
8.412
51.690
116.972
39.639
5.201
243.265
102031.867
100150.359
163.540
-0.347
-0.545
-0.236
-0.108
-0.050
-0.018
-0.003
0.
0.
0.
0.
-0.002
-0.015
-0.041
-0.091
-0.198
-0.542
-1.063
3460.224
6608.320
102777.906
101623.688
2291.198
20.945
317.287
2498.544
8509.373
105.646
6.382
10.588
138.649
54.562
350.667
1880.391
448.076
1052.267
44.029
4707.781
101596.539
1809.022
161.719
2.092
-0.470
-0.238
-0.107
-0.052
-0.019
-0.003
0.
0.
0.
0.
-0.007
-0.023
-0.064
-0.144
-0.356
-0.651
-0.376
1328.539
61230.508
91094.031
155168.734
100081.227
100.262
1333.434
1422.772
182.216
88.710
6.755
0.251
74.529
1150.108
2864.579
101254.102
607.327
81.763
11.585
474.665
101313.656
191485.250
100093.125
46.898
-0.304
-0.227
-0.107
-0.048
-0.017
-0.003
0.
0.
0.
0.
-0.013
-0.037
-0.086
-0.148
0.397
1.206
11.923
109.936
451.920
314.835
236.265
413.193
81.337
122.100
901.794
318.054
331.056
9.426
-0.155
118.883
100192.016
112554.664
100367.492
2419.173
20.463
54.869
75926.930
112554.422
9169.032
4300.058
13.477
-0.332
-0.216
-0.100
-0.046
-0.016
-0.005
0.
0.
0.
0.
-0.018
-0.059
-0.144
1.542
154.395
830.812
490.649
39578.004
1169.866
27.845
5.101
301.884
18712.207
3099.195
4957.968
92.702
35.873
2.021
-0.559
40.365
12228.945
20361.461
1515.834
3880.490
2390.346
43.573
16977.332
103892.258
20775.752
40.298
-0.095
-0.363
-0.196
-0.091
-0.040
-0.014
-0.005
0.
0.
0.
0.
-0.023
-0.102
-0.380
55.058
13754.339
108494.234
104200.406
100456.609
18684.639
12.008
18.830
5475.301
91623.695
1097.966
7556.927
812.243
10.149
30.451
45.664
13.342
1579.867
7041.597
105.469
1820.346
1487.384
27.269
3601.298
105867.672
100041.523
63.379
-0.195
-0.338
-0.175
-0.079
-0.036
-0.013
-0.004
0.
0.
0.
0.
-0.024
-0.122
-0.639
78.610
4791.316
40767.488
105908.789
3385.350
201.512
4.164
30.257
24910.521
101374.773
276.630
1041.087
214.843
219.298
10542.160
100016.258
200.194
23.078
44.878
4.501
11.235
11.532
93.375
100027.109
101152.680
1070.452
446.679
5.690
-0.268
-0.158
-0.070
-0.032
-0.011
-0.001
0.
0.
0.
0.
-0.019
-0.074
-0.454
-0.463
7.916
5898.184
100411.305
156.178
144.596
729.599
20.483
217.937
899.249
8.425
2.709
7.373
260.418
50245.293
102619.164
458.078
4.911
3.404
59.243
286.753
404.549
19.259
1711.628
102177.008
200029.594
100066.852
78.058
-0.098
-0.132
-0.057
-0.023
-0.007
-0.001
0.
0.
0.
0.
-0.011
-0.037
-0.111
-0.218
0.329
35.913
132.509
7.510
667.502
6430.608
37.451
11.420
7.549
3.478
0.829
1.847
59.706
11475.291
23233.918
170.579
66.926
24.318
1230.344
1898.579
286.275
11.163
8011.644
131416.656
10867.723
2903.535
13.712
-0.135
-0.107
-0.044
-0.015
-0.004
0.
0.
0.
0.
0.
-0.006
-0.019
-0.049
-0.103
-0.150
-0.080
-0.028
-0.081
11.884
33.203
1.727
2.192
173.772
890.238
33.917
-0.107
4.643
101.100
144.055
48.675
123.418
168.932
100138.750
105991.484
10362.989
48.171
1239.461
38270.617
105.706
3.424
-0.010
-0.145
-0.071
-0.026
-0.009
-0.003
0.
0.
0.
0.
0.
-0.004
-0.011
-0.025
-0.051
-0.089
-0.144
-0.229
-0.294
-0.312
-0.399
-0.583
15.667
15310.177
100277.266
724.269
0.678
-1.113
-0.051
0.635
2.250
3.433
82.036
48452.969
30684.555
13877.254
53.249
3.479
10.335
0.817
-0.224
-0.172
-0.098
-0.040
-0.018
-0.005
0.
0.
0.
0.
0.
0.
-0.003
-0.004
-0.014
-0.024
-0.044
-0.071
-0.125
-0.187
-0.270
-0.400
-0.457
15.571
11336.766
111378.266
1980.211
398.602
362.058
24.275
58.606
266.720
49.426
10.479
55.817
252.623
196.977
6.924
-0.271
-0.336
-0.264
-0.181
-0.104
-0.053
-0.020
-0.007
-0.001
0.
0.
0.
0.
0.
0.
0.000
-0.003
-0.006
-0.011
-0.022
-0.033
-0.065
-0.107
-0.164
-0.274
-0.333
10.546
5371.431
122942.508
1575.416
100957.164
116176.125
2539.381
1922.313
54118.070
1450.582
87.771
129.772
27.909
16.111
0.656
-0.324
-0.269
-0.178
-0.104
-0.056
-0.024
-0.006
-0.003
0.
0.
0.
0.
0.
0.
0.
0.
-0.001
-0.001
-0.005
-0.010
-0.016
-0.036
-0.062
-0.104
-0.186
-0.261
3.580
841.649
60577.250
717.844
6677.882
110294.695
100803.773
6419.934
2411.217
234.766
208.483
7153.438
106.363
0.337
-0.323
-0.259
-0.182
-0.104
-0.059
-0.028
-0.010
-0.004
0.000
0.
0.
0.
0.
0.
0.
0.
0.
0.
0.
-0.001
-0.003
-0.007
-0.019
-0.036
-0.066
-0.121
-0.192
0.138
16.082
93.692
14.765
49.459
1100.045
154103.328
100605.539
43.600
2.901
29.673
340.619
20.394
-0.133
-0.249
-0.170
-0.102
-0.056
-0.032
-0.017
-0.005
-0.001
0.
0.
0.
0.
0.
0.
0.
0.
0.
0.
0.
0.
0.
0.
-0.008
-0.022
-0.037
-0.069
-0.122
-0.165
-0.052
0.156
-0.201
0.075
18.911
6445.851
5236.082
11.234
-0.295
0.051
1.032
0.053
-0.192
-0.145
-0.090
-0.054
-0.034
-0.019
-0.006
-0.001
-0.001
0.
0.
0.
0.
0.
0.
0.
0.
0.
0.
0.
0.
0.
0.
-0.002
-0.008
-0.020
-0.035
-0.061
-0.101
-0.129
-0.164
-0.215
-0.228
0.087
5.170
4.783
0.005
-0.247
-0.209
-0.166
-0.137
-0.111
-0.071
-0.046
-0.027
-0.017
-0.007
-0.003
-0.001
0.
0.
0.
0.
0.
0.
0.
0.
0.
0.
0.
0.
0.
0.
0.
0.
-0.004
-0.009
-0.018
-0.032
-0.047
-0.065
-0.082
-0.101
-0.128
-0.141
-0.137
-0.135
-0.133
-0.121
-0.103
-0.090
-0.073
-0.052
-0.033
-0.022
-0.014
-0.006
-0.002
-0.001
0.
0.
0.
0.
0.
0.
0.
0.
0.
0.
0.
0.
0.
0.
0.
0.
0.
0.
-0.004
-0.008
-0.014
-0.021
-0.028
-0.036
-0.044
-0.054
-0.066
-0.075
-0.074
-0.064
-0.053
-0.045
-0.038
-0.031
-0.021
-0.014
-0.009
-0.004
-0.002
0.
0.
0.
0.
0.
0.
0.
0.
0.
0.
0.
0.
0.
0.
0.
0.
0.
0.
0.
0.
0.
-0.004
-0.005
-0.008
-0.012
-0.014
-0.019
-0.021
-0.025
-0.029
-0.028
-0.026
-0.023
-0.019
-0.014
-0.010
-0.004
-0.003
-0.001
-0.001
0.
0.
0.
0.
0.
0.
0.
0.
0.
0.
0.
0.
0.
0.
0.
0.
0.
0.
0.
0.
0.
0.
0.
0.
0.
0.
0.
0.
0.
0.
0.
0.
0.
0.
0.
0.
0.
0.
0.
0.
0.
0.
0.
0.
0.
0.
0.
0.
0.
0.
0.
0.
0.
0.
0.
0.
0.
0.
0.
0.
0.
0.
0.
0.
0.
0.
0.
0.
0.
0.
0.
0.
0.
0.
0.
0.
0.
0.
0.
0.
0.
0.
0.
0.
0.
0.
0.
0.
0.
0.
0.
0.
0.
0.
0.
0.
0.
0.
0.
0.
0.
0.
0.
0.
0.
0.
0.
0.
0.
0.
0.
0.
0.
0.
0.
0.
0.
0.
0.
0.
0.
0.
0.
0.
0.
0.
0.
0.
0.
0.
0.
0.
0.
0.
0.
0.
0.
0.
0.
0.
0.
0.
0.
0.
0.
0.
0.
0.
0.
0.
0.
0.
0.
0.
0.
0.
0.
0.
0.
0.
0.
0.
0.
0.
0.
0.
0.
0.
0.
0.
0.
0.
0.
0.
0.
0.
0.
0.
0.
0.
0.
0.
0.
0.
0.
0.
0.
0.
0.
0.
0.
0.
0.
0.
0.
0.
0.
0.
0.
0.
0.
0.
0.
0.
0.
0.
0.
0.
0.
0.
0.
0.
0.
0.
0.
0.
0.
0.
0.
0.
0.
0.
0.
0.
0.
0.
0.
0.
0.
0.
0.
0.
0.
0.
0.
0.
0.
0.
0.
0.
0.
0.
0.
0.
0.
0.
0.
0.
0.
0.
0.
0.
0.
0.
0.
0.
0.
0.
0.
0.
0.
0.
0.
0.
0.
0.
0.
0.
0.
0.
0.
0.
0.
0.
0.
0.
0.
0.
0.
0.
0.
0.
0.
0.
0.
0.
0.
0.
0.
0.
0.
0.
0.
0.
0.
0.
0.
0.
0.
0.
0.
0.
0.
0.
0.
0.
0.
0.
0.
0.
0.
0.
0.
0.
0.
0.
0.
0.
0.
0.
0.
0.
0.
0.
0.
0.
0.
0.
0.
0.
0.
0.
0.
0.
0.
0.
0.
0.
0.
0.
0.
0.
0.
0.
0.
0.
0.
0.
0.
0.
0.
0.
0.
0.
0.
0.
0.
0.
0.
0.
0.
0.
0.
0.
0.
0.
0.
0.
0.
0.
0.
0.
0.
0.
0.
0.
0.
0.
0.
0.
0.
0.
0.
0.
0.
0.
0.
0.
0.
0.
0.
0.
0.
0.
0.
0.
0.
0.
0.
0.
0.
0.
0.
0.
0.
0.
0.
0.
0.
0.
0.
0.
0.
0.
0.
0.
0.
0.
0.
0.
0.
0.
0.
0.
0.
0.
0.
0.
0.
0.
0.
0.
0.
0.
0.
0.
0.
0.
0.
0.
0.
0.
0.
0.
0.
0.
0.
0.
0.
0.
0.
0.
0.
0.
0.
0.
0.
0.
0.
0.
0.
0.
0.
0.
0.
0.
0.
0.
0.
0.
0.
0.
0.
0.
0.
0.
0.
0.
0.
0.
0.
0.
0.
0.
0.
0.
-0.002
-0.002
-0.002
0.
0.
0.
0.
0.
0.
0.
0.
0.
0.
0.
0.
0.
0.
0.
0.
0.
0.
0.
0.
0.
0.
0.
0.
0.
0.
0.
0.
0.
0.
0.
0.
0.
0.
-0.001
-0.003
-0.004
-0.004
-0.004
-0.006
-0.005
-0.005
-0.002
-0.002
0.
0.
0.
0.
0.
0.
0.
0.
0.
0.
0.
0.
0.
0.
0.
0.
0.
0.
0.
0.
0.
0.
0.
0.
0.
0.
0.
0.
0.
-0.001
-0.001
-0.004
-0.007
-0.010
-0.012
-0.015
-0.015
-0.015
-0.012
-0.010
-0.008
-0.004
0.
0.
0.
0.
0.
0.
0.
0.
0.
0.
0.
0.
0.
0.
0.
0.
0.
0.
0.
0.
0.
0.
0.
0.
0.
0.
-0.001
-0.003
-0.005
-0.009
-0.013
-0.019
-0.027
-0.033
-0.035
-0.037
-0.034
-0.027
-0.019
-0.014
-0.009
-0.005
-0.002
0.
0.
0.
0.
0.
0.
0.
0.
0.
0.
0.
0.
0.
0.
0.
0.
0.
0.
0.
0.
0.
0.
-0.002
-0.002
-0.006
-0.008
-0.016
-0.023
-0.034
-0.046
-0.058
-0.071
-0.079
-0.079
-0.073
-0.058
-0.040
-0.026
-0.015
-0.010
-0.003
0.
0.
0.
0.
0.
0.
0.
0.
0.
0.
0.
0.
0.
0.
0.
0.
0.
0.
0.
0.
0.
-0.002
-0.005
-0.010
-0.015
-0.023
-0.034
-0.049
-0.067
-0.093
-0.122
-0.134
-0.125
-0.105
-0.117
-0.107
-0.078
-0.046
-0.027
-0.014
-0.008
-0.002
0.001
0.001
0.001
0.
0.
0.
0.
0.
0.
0.
0.
0.
0.
0.
0.
0.
0.
0.
0.
-0.003
-0.006
-0.012
-0.019
-0.029
-0.044
-0.062
-0.093
-0.130
-0.170
-0.202
-0.154
1.313
4.126
0.826
-0.117
-0.120
-0.079
-0.040
-0.021
-0.010
-0.003
-0.001
0.001
0.001
0.002
0.001
0.
0.
0.
0.
0.
0.
0.
0.
0.
0.
0.
0.
0.
-0.001
-0.006
-0.010
-0.019
-0.031
-0.054
-0.083
-0.120
-0.166
-0.220
-0.268
-0.278
0.857
71.381
476.949
33.218
0.359
-0.137
-0.102
-0.058
-0.030
-0.014
-0.004
-0.002
0.000
0.002
0.002
0.001
0.002
0.
0.
0.
0.
0.
0.
0.
0.
0.
0.
0.001
0.000
-0.004
-0.009
-0.018
-0.035
-0.062
-0.099
-0.137
-0.188
-0.267
-0.344
-0.357
-0.238
1.947
245.722
2841.627
100.299
1.224
-0.043
-0.127
-0.074
-0.035
-0.018
-0.008
-0.004
-0.001
0.000
0.001
0.002
0.002
0.002
0.
0.
0.
0.
0.
0.
0.000
0.001
0.000
0.000
-0.001
-0.007
-0.014
-0.031
-0.059
-0.103
-0.149
-0.199
-0.261
-0.355
-0.421
-0.416
-0.006
2.531
15.886
59.844
8.623
0.638
-0.044
-0.147
-0.096
-0.052
-0.030
-0.016
-0.014
-0.008
-0.005
-0.001
0.001
0.002
0.001
0.
0.
0.
0.
0.
0.001
0.000
0.000
0.000
0.000
-0.003
-0.010
-0.028
-0.047
-0.086
-0.149
-0.205
-0.249
-0.295
-0.357
2.326
8.005
2.429
13.449
8.795
1.635
0.042
-0.223
-0.233
-0.167
-0.107
-0.070
-0.046
-0.035
-0.034
-0.025
-0.013
-0.006
-0.002
0.001
0.002
0.002
0.
0.
0.
0.001
0.000
0.000
0.000
0.000
-0.004
-0.009
-0.023
-0.040
-0.067
-0.117
-0.187
-0.251
-0.327
-0.425
-0.143
28.878
141.221
27.471
11.917
3.771
-0.069
-0.450
-0.425
-0.306
-0.205
-0.132
-0.096
-0.081
-0.084
-0.091
-0.059
-0.028
-0.011
-0.004
0.000
0.002
0.001
0.
0.
0.001
0.
0.001
0.000
-0.001
-0.006
-0.012
-0.021
-0.040
-0.062
-0.097
-0.159
-0.242
-0.328
-0.421
-0.541
-0.443
9.582
111.968
150.420
16.037
0.992
-0.428
-0.569
-0.497
-0.387
-0.271
-0.191
-0.137
-0.120
-0.125
-0.139
-0.089
-0.041
-0.019
-0.007
-0.002
0.002
0.001
0.001
0.
0.001
0.001
0.000
-0.002
-0.005
-0.014
-0.028
-0.046
-0.072
-0.107
-0.155
-0.232
-0.331
-0.421
-0.492
-0.559
-0.436
30.871
5994.664
8910.640
144.868
1.483
2.717
0.206
-0.054
-0.158
-0.340
-0.274
-0.212
-0.166
-0.147
-0.127
-0.085
-0.050
-0.024
-0.010
-0.003
0.002
0.001
0.001
0.000
0.001
0.000
-0.001
-0.004
-0.014
-0.032
-0.054
-0.086
-0.133
-0.190
-0.237
-0.268
-0.352
-0.433
-0.344
0.332
-0.127
26.820
7759.678
102260.461
3725.896
4.947
3.452
9.878
88.337
40.530
1.486
-0.223
-0.312
-0.241
-0.176
-0.130
-0.091
-0.053
-0.025
-0.010
-0.003
0.002
0.001
0.001
0.001
0.001
0.000
-0.001
-0.006
-0.024
-0.050
-0.082
-0.134
-0.208
-0.240
0.311
3.657
3.302
1.533
0.099
0.501
0.053
96.019
85519.617
52742.957
356.054
6.959
17.195
211.791
28408.814
4215.109
94.932
10.370
-0.208
-0.354
-0.234
-0.146
-0.089
-0.048
-0.023
-0.011
-0.003
0.002
0.001
0.001
0.001
0.001
0.000
-0.002
-0.008
-0.030
-0.062
-0.114
-0.184
-0.173
4.515
43.990
286.835
92.670
18.868
2.504
-1.035
-0.913
113.373
100002.227
85108.086
4539.790
502.773
24.629
257.443
107042.656
102042.609
10403.883
213.437
0.650
-0.735
-0.341
-0.164
-0.093
-0.042
-0.019
-0.009
-0.003
0.001
0.001
0.
0.001
0.000
0.000
-0.003
-0.010
-0.030
-0.069
-0.136
-0.217
1.582
1133.570
101225.805
100383.664
9612.032
150.359
3.627
60.064
0.527
7.788
114.968
86.364
398.801
77.185
10.049
55.615
34970.574
48618.008
2092.027
89.563
0.243
-0.929
-0.444
-0.177
-0.090
-0.045
-0.017
-0.008
-0.001
0.
0.001
0.
0.001
0.001
-0.001
-0.001
-0.010
-0.030
-0.065
-0.135
-0.223
2.378
3177.066
100601.016
102146.984
102015.359
2621.033
7.395
16.475
72.366
2389.942
264.225
2.271
21.251
308.696
65.096
2.517
37.097
46.467
17.301
3.548
-0.575
-0.762
-0.384
-0.181
-0.093
-0.048
-0.019
-0.007
-0.002
0.001
0.
0.
0.000
0.000
0.000
-0.001
-0.009
-0.026
-0.058
-0.121
-0.214
-0.128
15.535
98.061
105.751
1049.270
690.397
188.564
9.267
1226.870
100007.273
12508.692
11.399
19.793
288.102
65.710
1.087
1.052
7.503
19.900
16.065
0.551
-0.532
-0.356
-0.195
-0.103
-0.051
-0.020
-0.003
0.001
0.
0.
0.
0.
0.001
0.001
-0.001
-0.006
-0.023
-0.052
-0.100
-0.200
-0.351
-0.456
8.617
100211.719
931.702
1043.974
4535.947
70.123
111.833
4853.417
442.507
2.744
0.679
12.178
12.938
2.595
304.861
7081.666
23146.121
15289.748
47.224
0.087
-0.358
-0.223
-0.112
-0.055
-0.022
-0.003
-0.002
0.
0.
0.
0.
0.001
0.001
0.001
-0.007
-0.023
-0.052
-0.101
-0.193
-0.361
-0.509
4.772
5348.525
2008.216
101425.648
4551.985
57.430
5.402
8.506
47.414
44.888
1.450
0.838
1.342
8.311
12507.500
100198.930
106480.703
101253.391
295.097
2.679
-0.359
-0.255
-0.134
-0.060
-0.026
-0.007
-0.002
0.
0.
0.
0.
0.001
0.001
0.000
-0.007
-0.028
-0.062
-0.113
-0.196
-0.358
-0.492
3.227
196.045
3060.057
100460.969
4868.021
11.166
0.942
62.115
54088.289
48427.340
66.613
3.044
3.297
1.969
409.713
11351.749
1034.935
1213.809
120.349
1.679
-0.371
-0.258
-0.141
-0.066
-0.027
-0.011
-0.003
0.
0.
0.
0.001
0.001
0.002
-0.005
-0.012
-0.039
-0.073
-0.134
-0.223
-0.360
-0.450
13.845
1986.844
795.069
193.909
31.427
-0.024
-0.483
92.742
100022.000
100825.734
396.071
5.295
1.433
8.367
8.089
9.229
5.318
11.368
3.316
-0.337
-0.382
-0.249
-0.138
-0.065
-0.028
-0.010
-0.003
0.
0.
0.
0.002
0.002
-0.001
-0.009
-0.028
-0.057
-0.110
-0.182
-0.273
-0.389
-0.492
2.638
113.149
59.135
1.040
-0.650
-0.965
-0.905
4.552
244.841
9627.728
2113.586
14.674
51.228
5320.693
1745.578
190.365
5.327
-0.709
-0.748
-0.587
-0.392
-0.229
-0.130
-0.061
-0.026
-0.009
-0.002
0.
0.
0.
0.001
0.002
-0.003
-0.017
-0.047
-0.114
-0.242
-0.329
-0.381
-0.472
-0.567
-0.588
-0.079
-0.319
-0.773
-0.971
-1.177
-0.678
1.336
760.749
100045.438
100023.664
34.195
245.899
100102.438
143413.531
100054.445
100.853
0.474
-0.094
-0.609
-0.385
-0.222
-0.112
-0.051
-0.022
-0.006
-0.002
0.
0.
0.
0.002
-0.002
-0.005
-0.029
-0.081
-0.257
-0.656
-0.633
-0.313
-0.376
-0.516
-0.672
-0.728
-0.540
0.024
-0.596
0.736
30.481
90.861
70.039
4429.794
886.114
6.749
19.477
760.211
43699.934
43398.469
74.473
198.898
232.402
5.343
-0.330
-0.220
-0.105
-0.043
-0.014
-0.004
0.
0.
0.
0.
0.002
-0.002
-0.009
-0.038
-0.110
-0.293
-0.414
2.855
33.542
23.456
21.488
2.433
-0.689
0.336
19.176
25.169
31.534
994.550
50240.621
1361.667
11.435
25.101
476.337
121.677
5.344
38.399
43.152
1076.294
110952.461
102396.602
72.662
-0.174
-0.214
-0.104
-0.042
-0.012
-0.003
0.
0.
0.
0.
0.002
-0.002
-0.015
-0.053
-0.135
-0.231
0.391
107.060
13819.724
4269.712
20994.736
175.808
0.642
0.832
97.120
141.720
49.808
3803.464
100663.227
23043.326
17.092
886.578
100008.523
34956.156
20.191
0.353
216.683
32383.371
102236.602
3439.898
17.995
-0.283
-0.213
-0.097
-0.041
-0.013
-0.001
0.
0.
0.
0.
0.003
-0.005
-0.025
-0.064
-0.159
-0.318
0.328
140.177
31431.852
28744.840
107036.680
805.358
3.082
-0.076
5.711
7.381
49.335
1518.136
102126.438
28519.439
246.816
316.493
100486.430
5780.454
23.354
1.435
776.749
102861.813
18341.559
68.476
0.444
-0.366
-0.205
-0.089
-0.037
-0.010
0.
0.
0.
0.
0.
0.003
-0.009
-0.032
-0.076
-0.173
-0.386
-0.828
5.261
81.664
275.418
775.275
59.375
14.441
31.910
8.578
3.837
66.967
5803.047
100984.430
104431.938
13595.965
170.372
2957.850
39414.664
1351.988
43.169
306.003
22804.971
39073.480
73.427
-0.203
-0.389
-0.191
-0.088
-0.036
-0.013
-0.003
0.
0.
0.
0.
-0.002
-0.016
-0.042
-0.102
-0.227
-0.526
-0.853
508.946
2741.629
5817.444
6090.113
645.104
97.353
256.661
27.241
12.767
16.506
213.468
138.594
1805.896
1616.084
116956.445
125472.602
104100.711
100818.789
2189.574
104071.031
100365.453
813.679
14.043
-0.205
-0.362
-0.186
-0.083
-0.041
-0.012
-0.002
0.
0.
0.
0.
-0.007
-0.024
-0.066
-0.179
-0.607
-0.927
1.333
370.434
101131.078
102877.688
9067.235
33965.973
104.322
318.126
47.105
13.620
5.357
42.443
18.232
7.310
33.835
9680.387
107182.305
1159.864
6456.548
115.459
751.969
16505.307
7825.007
110.189
1.736
-0.340
-0.183
-0.085
-0.040
-0.011
-0.003
0.
0.
0.
0.
-0.012
-0.038
-0.091
-0.233
1.637
44.958
173.901
11515.492
101393.742
100410.602
151.631
157.928
29.955
108.025
63.982
13.723
0.642
0.267
-0.070
8.543
336.192
2034.918
92811.203
25925.539
94.718
745.396
58477.977
68859.570
684.423
32.673
0.541
-0.330
-0.175
-0.081
-0.034
-0.011
-0.003
0.
0.
0.
0.
-0.018
-0.060
-0.150
1.863
2062.209
100811.492
2291.354
101260.063
25242.967
2405.763
30.529
976.709
266.768
14.558
11.362
2.150
6.747
15.455
1.351
2.661
97.832
270.366
100370.953
170861.156
48944.211
528.882
12692.537
20681.514
2905.287
16.611
-0.354
-0.317
-0.159
-0.071
-0.031
-0.010
-0.001
0.
0.
0.
0.
-0.023
-0.106
-0.382
124.742
31117.021
101144.867
2627.040
28879.963
1132.881
12.937
106.116
54902.828
26561.014
55.779
7.374
6.641
216.379
704.205
50.896
2.156
6.261
21.114
514.490
34545.387
21297.994
28.508
657.359
26288.990
10304.682
27.469
-0.296
-0.285
-0.137
-0.063
-0.027
-0.010
0.
0.
0.
0.
0.
-0.023
-0.127
-0.652
160.251
13496.828
2869.760
6457.077
327.595
48.886
21.506
223.781
100614.406
100542.516
111.136
2.474
69.518
95649.781
102117.414
9463.274
76.249
0.068
2.485
7.897
59.715
74.150
35.198
15265.809
31615.100
205.473
16.648
0.341
-0.239
-0.124
-0.055
-0.024
-0.007
0.
0.
0.
0.
0.
-0.018
-0.074
-0.476
-0.486
2.167
34.435
93.180
14.365
1763.610
25450.398
375.184
100459.250
11738.154
112.985
3.978
82.674
96181.836
105540.141
48533.910
140.779
4.226
338.707
1654.240
57167.184
100023.898
64.107
326.310
8139.044
2996.404
261.186
4.207
-0.177
-0.109
-0.047
-0.016
-0.005
0.
0.
0.
0.
0.
-0.011
-0.037
-0.111
-0.235
-0.211
1.027
2.625
11.659
21504.822
103104.094
415.979
2398.861
768.279
101.737
5.327
57.195
4503.107
1191.755
136.825
8.161
16.457
2609.703
103162.133
113674.438
55414.879
40.716
686.889
14471.325
527.308
39.590
1.187
-0.153
-0.088
-0.033
-0.012
-0.003
0.
0.
0.
0.
0.
-0.005
-0.020
-0.048
-0.101
-0.171
-0.252
-0.309
0.971
62.900
243.073
13.163
11.106
265.141
1196.666
54.392
5.441
81.355
37.354
3.335
-0.662
5.101
161.421
32724.836
22322.510
110.466
3.263
194.308
1635.135
29.355
0.542
-0.161
-0.123
-0.054
-0.019
-0.007
-0.002
0.
0.
0.
0.
0.
-0.003
-0.009
-0.026
-0.052
-0.097
-0.169
-0.267
-0.326
-0.162
-0.020
-0.517
22.120
15521.084
122960.477
825.577
1.708
-0.450
-0.406
-0.696
-0.917
-0.819
37.779
5836.497
3126.065
37.999
1.129
1.111
3.805
0.282
-0.196
-0.150
-0.076
-0.030
-0.013
-0.002
0.
0.
0.
0.
0.
0.
-0.002
-0.005
-0.013
-0.027
-0.048
-0.085
-0.156
-0.235
-0.324
-0.484
-0.544
10.237
1340.429
12205.301
257.560
5.654
7.466
1.298
0.709
2.297
0.445
0.833
16.819
14.793
2.300
-0.210
-0.371
-0.282
-0.200
-0.142
-0.083
-0.038
-0.016
-0.003
-0.002
0.
0.
0.
0.
0.
0.
0.000
-0.001
-0.006
-0.015
-0.025
-0.042
-0.080
-0.130
-0.204
-0.333
-0.393
7.621
2280.856
103109.242
1750.289
461.076
5041.084
128.913
16.487
21.845
5.880
0.144
0.397
-0.060
-0.241
-0.348
-0.284
-0.196
-0.127
-0.078
-0.037
-0.016
-0.005
-0.002
0.
0.
0.
0.
0.
0.
0.
0.
0.000
-0.001
-0.005
-0.014
-0.020
-0.045
-0.077
-0.125
-0.220
-0.287
6.463
3513.174
101863.188
2970.012
101764.773
102783.813
2428.794
144.788
9.783
2.370
0.683
3.182
0.310
-0.322
-0.270
-0.185
-0.115
-0.068
-0.040
-0.018
-0.007
-0.003
0.000
0.
0.
0.
0.
0.
0.
0.
0.
0.
0.
-0.001
-0.004
-0.010
-0.026
-0.045
-0.075
-0.139
-0.212
0.493
35.409
247.822
32.071
3063.470
412.555
3816.606
2911.721
9.931
-0.201
-0.018
0.849
-0.016
-0.226
-0.173
-0.109
-0.067
-0.040
-0.020
-0.009
-0.003
-0.001
0.
0.
0.
0.
0.
0.
0.
0.
0.
0.
0.
0.
0.
-0.002
-0.010
-0.026
-0.045
-0.079
-0.137
-0.176
0.050
0.520
-0.358
-0.318
5.411
438.902
369.934
3.630
-0.285
-0.258
-0.184
-0.171
-0.142
-0.096
-0.062
-0.037
-0.024
-0.010
-0.003
-0.001
0.
0.
0.
0.
0.
0.
0.
0.
0.
0.
0.
0.
0.
0.
0.
-0.004
-0.011
-0.023
-0.039
-0.073
-0.113
-0.139
-0.170
-0.233
-0.269
-0.100
1.683
1.562
-0.089
-0.189
-0.161
-0.131
-0.109
-0.078
-0.050
-0.032
-0.019
-0.010
-0.005
-0.001
0.
0.
0.
0.
0.
0.
0.
0.
0.
0.
0.
0.
0.
0.
0.
0.
0.
-0.004
-0.012
-0.022
-0.033
-0.051
-0.071
-0.088
-0.103
-0.125
-0.135
-0.127
-0.124
-0.114
-0.095
-0.078
-0.067
-0.053
-0.036
-0.024
-0.014
-0.009
-0.005
-0.001
0.
0.
0.
0.
0.
0.
0.
0.
0.
0.
0.
0.
0.
0.
0.
0.
0.
0.
0.
-0.005
-0.010
-0.015
-0.022
-0.030
-0.039
-0.045
-0.050
-0.062
-0.067
-0.065
-0.052
-0.043
-0.036
-0.029
-0.022
-0.016
-0.010
-0.006
-0.001
-0.001
0.
0.
0.
0.
0.
0.
0.
0.
0.
0.
0.
0.
0.
0.
0.
0.
0.
0.
0.
0.
0.
-0.004
-0.005
-0.009
-0.015
-0.016
-0.018
-0.021
-0.023
-0.027
-0.023
-0.023
-0.020
-0.017
-0.012
-0.007
-0.004
-0.002
-0.001
-0.001
0.
0.
0.
0.
0.
0.
0.
0.
0.
0.
0.
0.
0.
0.
0.
0.
0.
0.
0.
0.
0.
0.
0.
0.
0.
0.
0.
0.
0.
0.
0.
0.
0.
0.
0.
0.
0.
0.
0.
0.
0.
0.
0.
0.
0.
0.
0.
0.
0.
0.
0.
0.
0.
0.
0.
0.
0.
0.
0.
0.
0.
0.
0.
0.
0.
0.
0.
0.
0.
0.
0.
0.
0.
0.
0.
0.
0.
0.
0.
0.
0.
0.
0.
0.
0.
0.
0.
0.
0.
0.
0.
0.
0.
0.
0.
0.
0.
0.
0.
0.
0.
0.
0.
0.
0.
0.
0.
0.
0.
0.
0.
0.
0.
0.
0.
0.
0.
0.
0.
0.
0.
0.
0.
0.
0.
0.
0.
0.
0.
0.
0.
0.
0.
0.
0.
0.
0.
0.
0.
0.
0.
0.
0.
0.
0.
0.
0.
0.
0.
0.
0.
0.
0.
0.
0.
0.
0.
0.
0.
0.
0.
0.
0.
0.
0.
0.
0.
0.
0.
0.
0.
0.
0.
0.
0.
0.
0.
0.
0.
0.
0.
0.
0.
0.
0.
0.
0.
0.
0.
0.
0.
0.
0.
0.
0.
0.
0.
0.
0.
0.
0.
0.
0.
0.
0.
0.
0.
0.
0.
0.
0.
0.
0.
0.
0.
0.
0.
0.
0.
0.
0.
0.
0.
0.
0.
0.
0.
0.
0.
0.
0.
0.
0.
0.
0.
0.
0.
0.
0.
0.
0.
0.
0.
0.
0.
0.
0.
0.
0.
0.
0.
0.
0.
0.
0.
0.
0.
0.
0.
0.
0.
0.
0.
0.
0.
0.
0.
0.
0.
0.
0.
0.
0.
0.
0.
0.
0.
0.
0.
0.
0.
0.
0.
0.
0.
0.
0.
0.
0.
0.
0.
0.
0.
0.
0.
0.
0.
0.
0.
0.
0.
0.
0.
0.
0.
0.
0.
0.
0.
0.
0.
0.
0.
0.
0.
0.
0.
0.
0.
0.
0.
0.
0.
0.
0.
0.
0.
0.
0.
0.
0.
0.
0.
0.
0.
0.
0.
0.
0.
0.
0.
0.
0.
0.
0.
0.
0.
0.
0.
0.
0.
0.
0.
0.
0.
0.
0.
0.
0.
0.
0.
0.
0.
0.
0.
0.
0.
0.
0.
0.
0.
0.
0.
0.
0.
0.
0.
0.
0.
0.
0.
0.
0.
0.
0.
0.
0.
0.
0.
0.
0.
0.
0.
0.
0.
0.
0.
0.
0.
0.
0.
0.
0.
0.
0.
0.
0.
0.
0.
0.
0.
0.
0.
0.
0.
0.
0.
0.
0.
0.
0.
0.
0.
0.
0.
0.
0.
0.
0.
0.
0.
0.
0.
0.
0.
0.
0.
0.
0.
0.
0.
0.
0.
0.
0.
0.
0.
0.
0.
0.
0.
0.
0.
0.
0.
0.
0.
0.
0.
0.
0.
0.
0.
0.
0.
0.
0.
0.
0.
0.
0.
0.
0.
0.
0.
0.
0.
0.
0.
0.
0.
0.
0.
0.
0.
0.
-0.002
-0.002
-0.002
0.
0.
0.
0.
0.
0.
0.
0.
0.
0.
0.
0.
0.
0.
0.
0.
0.
0.
0.
0.
0.
0.
0.
0.
0.
0.
0.
0.
0.
0.
0.
0.
0.
-0.001
-0.001
-0.003
-0.003
-0.004
-0.006
-0.009
-0.008
-0.007
-0.005
-0.002
0.
0.
0.
0.001
0.
0.
0.
0.
0.
0.
0.
0.
0.
0.
0.
0.
0.
0.
0.
0.
0.
0.
0.
0.
0.
0.
0.
0.
0.
-0.001
-0.001
-0.005
-0.009
-0.011
-0.016
-0.018
-0.018
-0.016
-0.014
-0.011
-0.009
-0.005
-0.002
0.001
0.001
0.001
0.001
0.
0.
0.
0.
0.
0.
0.
0.
0.
0.
0.
0.
0.
0.
0.
0.
0.
0.
0.
0.
-0.001
-0.003
-0.006
-0.010
-0.014
-0.021
-0.027
-0.035
-0.041
-0.047
-0.046
-0.043
-0.034
-0.024
-0.016
-0.011
-0.005
-0.001
0.001
0.001
0.001
0.
0.
0.
0.
0.
0.
0.
0.
0.
0.
0.
0.
0.
0.
0.
0.
0.
0.
0.
-0.003
-0.006
-0.011
-0.017
-0.024
-0.036
-0.046
-0.067
-0.083
-0.095
-0.102
-0.098
-0.091
-0.074
-0.052
-0.031
-0.018
-0.011
-0.003
-0.001
0.001
0.
0.
0.
0.
0.
0.
0.
0.
0.
0.
0.
0.
0.
0.
0.
0.
0.
0.
-0.001
-0.005
-0.010
-0.014
-0.023
-0.033
-0.050
-0.074
-0.103
-0.134
-0.166
-0.182
-0.143
-0.076
-0.128
-0.132
-0.103
-0.062
-0.033
-0.016
-0.009
-0.002
0.002
0.002
0.002
0.001
0.
0.
0.
0.
0.
0.
0.
0.
0.
0.
0.
0.
0.
0.
-0.001
-0.007
-0.011
-0.018
-0.029
-0.044
-0.068
-0.101
-0.145
-0.190
-0.228
-0.225
-0.007
7.298
25.884
4.162
-0.029
-0.137
-0.098
-0.054
-0.027
-0.012
-0.004
-0.002
0.002
0.002
0.001
0.002
0.
0.
0.
0.
0.
0.
0.
0.
0.
0.
0.
0.
-0.002
-0.006
-0.010
-0.020
-0.032
-0.056
-0.092
-0.129
-0.186
-0.264
-0.313
0.713
4.989
6.213
1702.086
85102.008
481.540
5.393
0.591
-0.108
-0.077
-0.038
-0.019
-0.008
-0.003
0.000
0.000
0.002
0.002
0.001
0.001
0.
0.
0.
0.
0.
0.
0.
0.
0.001
0.001
-0.002
-0.010
-0.017
-0.032
-0.059
-0.106
-0.156
-0.181
-0.190
-0.354
-0.356
9.794
99.675
26.333
18679.979
100173.930
3219.807
137.019
12.554
0.081
-0.097
-0.052
-0.026
-0.014
-0.010
-0.006
-0.002
0.000
0.001
0.002
0.001
0.
0.
0.
0.
0.
0.
0.001
0.000
0.000
-0.002
-0.007
-0.013
-0.029
-0.055
-0.099
-0.162
-0.177
0.709
2.736
0.512
-0.112
5.203
54.783
267.693
291.219
1491.692
220.420
216.323
17.927
0.110
-0.122
-0.077
-0.043
-0.033
-0.031
-0.022
-0.011
-0.005
0.000
0.001
0.002
0.002
0.
0.
0.
0.001
0.000
0.000
0.000
0.000
-0.003
-0.011
-0.021
-0.044
-0.082
-0.141
-0.191
-0.057
3.736
14.021
3.739
78.010
520.174
118.103
18698.123
4541.076
435.186
28.017
8.698
1.310
-0.175
-0.146
-0.101
-0.086
-0.110
-0.148
-0.091
-0.036
-0.014
-0.005
0.000
0.002
0.001
0.
0.
0.000
0.001
0.000
0.000
-0.001
-0.003
-0.010
-0.020
-0.037
-0.060
-0.111
-0.178
-0.139
0.427
2.363
4.291
5.338
8812.347
100757.602
4211.754
6878.507
510.494
43.074
3.839
-0.337
-0.375
-0.264
-0.180
-0.141
-0.164
-0.413
-0.670
-0.378
-0.080
-0.030
-0.010
-0.003
0.001
0.002
0.001
0.
0.001
0.001
0.000
-0.002
-0.005
-0.010
-0.023
-0.042
-0.067
-0.095
-0.153
-0.243
-0.256
0.133
0.584
0.095
0.823
336.680
23018.533
100313.227
7703.225
297.012
17.730
1.750
-0.577
-0.500
-0.351
-0.247
-0.203
-0.223
-0.549
-0.515
-0.331
-0.096
-0.045
-0.018
-0.005
0.001
0.002
0.002
0.000
0.000
0.001
-0.001
-0.004
-0.012
-0.032
-0.054
-0.088
-0.143
-0.172
-0.225
-0.334
-0.430
-0.356
0.637
3.158
0.739
64.817
28618.482
18806.605
156.397
176.614
4734.548
90.439
1.868
-0.023
-0.423
-0.357
-0.291
-0.249
-0.299
-0.241
-0.161
-0.111
-0.060
-0.022
-0.006
-0.002
0.002
0.001
0.001
0.001
0.000
-0.002
-0.010
-0.036
-0.077
-0.088
-0.137
-0.294
-0.328
-0.269
0.066
0.281
1.947
25.911
519.366
67.288
50.550
12936.051
107068.039
1597.401
104.159
2137.671
435.356
305.820
114.097
1.947
-0.468
-0.412
-0.313
-0.235
-0.181
-0.196
-0.161
-0.069
-0.024
-0.006
-0.002
0.002
0.001
0.001
0.000
0.000
-0.005
-0.016
-0.068
-0.153
-0.110
-0.033
-0.256
-0.333
4.585
100.538
95.329
131.305
51.901
1135.648
104.796
55.441
15529.902
13362.121
213.695
8.576
1410.244
100543.195
100973.250
60491.219
32.476
-0.147
-0.503
-0.386
-0.283
-0.220
-0.182
-0.123
-0.053
-0.020
-0.007
-0.002
0.001
0.001
0.001
0.000
-0.001
-0.005
-0.024
-0.080
-0.169
-0.120
-0.011
-0.200
1.983
114.680
76025.445
29105.559
28301.051
360.292
13.155
2.183
62.129
25442.008
13815.650
35.863
10.131
2027.367
100275.070
101623.648
14012.814
34.742
1.425
-0.518
-0.463
-0.328
-0.230
-0.153
-0.081
-0.036
-0.016
-0.004
0.000
0.
0.001
0.001
0.000
-0.001
-0.006
-0.024
-0.071
-0.133
-0.179
-0.231
0.372
124.528
2788.957
122974.664
13196.179
4219.726
436.180
100285.336
166.564
10.782
68.007
50.943
4.552
15.986
63.032
430.120
203.848
150.510
10.325
0.966
-0.372
-0.514
-0.361
-0.228
-0.133
-0.069
-0.026
-0.012
-0.005
-0.001
0.001
0.
0.001
0.000
-0.001
-0.005
-0.022
-0.065
-0.124
-0.198
-0.306
0.608
247.532
6809.780
48550.680
1600.617
300.384
3326.231
51925.785
185.309
2009.420
264.418
3.562
-0.483
3.456
10.019
12.590
6.644
57.161
32.953
1.831
-0.314
-0.558
-0.377
-0.223
-0.118
-0.060
-0.026
-0.008
-0.001
0.001
0.001
0.
0.001
0.001
-0.001
-0.004
-0.018
-0.051
-0.107
-0.190
-0.312
-0.360
4.361
26.040
44.494
30.182
35811.172
3790.661
919.848
1838.749
110296.250
9517.813
12.007
-0.710
1.773
9.983
3.241
4.264
249.726
155.877
21.052
0.940
-0.534
-0.397
-0.217
-0.111
-0.055
-0.026
-0.008
-0.001
0.001
0.
0.
0.001
0.001
0.000
-0.001
-0.017
-0.040
-0.084
-0.163
-0.291
-0.454
-0.565
-0.193
36.839
38.736
36520.441
103560.797
54458.871
506.387
4461.503
423.331
2.800
-0.510
3.706
21.266
7.284
24.453
171.434
510.028
732.143
56.082
0.379
-0.392
-0.222
-0.112
-0.054
-0.025
-0.004
0.000
0.
0.
0.
0.
0.001
0.002
-0.002
-0.015
-0.036
-0.078
-0.147
-0.273
-0.452
-0.500
5.722
563.060
7694.985
44548.078
88747.508
32553.873
455.869
13.561
6.075
2.822
2.928
88.928
133.996
7.716
198.022
3418.888
5458.036
101896.609
5846.502
6.430
-0.348
-0.226
-0.111
-0.054
-0.022
-0.003
0.
0.
0.
0.
0.
0.001
0.002
-0.002
-0.015
-0.041
-0.087
-0.158
-0.273
-0.448
-0.378
21.427
17585.480
100809.438
71763.336
1383.810
1540.402
373.684
6.073
130.075
130.332
16.456
1565.411
2840.932
29.231
28.825
204.943
1128.868
100056.383
1853.457
4.129
-0.346
-0.220
-0.107
-0.050
-0.021
-0.004
-0.001
0.
0.
0.
0.001
0.001
0.002
-0.007
-0.019
-0.053
-0.105
-0.182
-0.285
-0.378
-0.263
124.649
100411.063
108498.414
297.895
18.538
9.203
3.893
5.020
198.450
201.878
10.869
121.644
172.821
16.139
6.577
2.584
9.601
55.297
10.785
-0.190
-0.347
-0.202
-0.104
-0.047
-0.020
-0.003
-0.002
0.
0.
0.
0.001
0.002
-0.004
-0.011
-0.031
-0.083
-0.162
-0.249
-0.322
-0.338
-0.338
16.364
3176.977
1040.520
5.088
-0.741
-1.005
-0.905
0.504
14.288
98.650
38.275
2.234
61.208
7037.581
1873.933
29.626
1.288
-0.729
-1.015
-0.748
-0.358
-0.187
-0.095
-0.043
-0.020
-0.003
0.
0.
0.
0.
0.002
0.001
-0.006
-0.021
-0.064
-0.229
-0.635
-0.652
-0.453
-0.478
-0.585
-0.491
1.771
1.224
0.329
-0.868
-1.289
0.387
4.422
31.096
960.608
263.810
3.778
298.894
100556.758
60997.016
276.579
7.658
3.951
7.146
-0.847
-0.437
-0.188
-0.090
-0.040
-0.015
-0.003
0.
0.
0.
0.
0.002
-0.002
-0.008
-0.034
-0.119
-0.544
-0.115
-0.201
-0.121
-0.262
-0.556
-0.734
-0.436
13.632
88.741
16.670
142.826
56536.281
2428.651
243.323
86.391
29.431
1.052
31.557
1218.458
670.203
140.607
72.220
2931.111
4134.976
1.598
-0.390
-0.194
-0.086
-0.035
-0.009
-0.002
0.
0.
0.
0.
0.002
-0.003
-0.014
-0.048
-0.137
-0.044
132.519
103.453
94.417
42.503
16.710
1.267
0.281
92.180
2708.587
2972.628
223.255
146794.734
101399.383
3319.467
701.652
23.720
130.398
40.736
8.988
8.424
9.141
1165.904
200019.578
3652.615
9.084
-0.275
-0.192
-0.085
-0.030
-0.008
-0.003
0.
0.
0.
0.
0.002
-0.003
-0.017
-0.069
-0.206
0.433
25.230
415.059
100829.031
15581.796
12528.165
106.662
0.149
35.413
100086.141
101142.508
101.682
651.327
7778.881
539.978
378.883
213.958
43491.754
2697.258
11.736
0.102
162.953
17643.467
101506.711
1756.101
5.460
-0.282
-0.184
-0.073
-0.030
-0.007
-0.002
0.
0.
0.
0.
0.002
-0.005
-0.026
-0.084
-0.358
-0.405
4.527
491.887
100460.516
43560.344
100027.750
382.336
3.106
9.749
208.818
1105.543
100125.453
32211.113
49378.676
2455.996
68.627
467.617
105956.672
100773.477
93.878
1.099
555.726
100024.281
7820.632
30.170
0.084
-0.308
-0.165
-0.071
-0.025
-0.007
0.000
0.
0.
0.
0.
0.003
-0.008
-0.033
-0.088
-0.273
-0.775
-0.488
12.627
194.028
192.239
414.055
23.563
648.561
3577.759
2855.732
78.373
1961.365
100953.352
28280.994
1452.565
109.277
982.397
101314.578
108509.055
271.713
8.398
25.288
388.023
112.428
3.160
-0.465
-0.313
-0.148
-0.068
-0.024
-0.010
0.
0.
0.
0.
0.
-0.002
-0.017
-0.042
-0.103
-0.234
-0.480
-0.602
5.179
38.453
31.861
13.393
29.707
48464.332
100471.320
5841.453
1666.495
658.833
100903.766
21266.646
833.678
66.834
1865.333
7446.623
100280.516
7514.828
106.814
71.211
77.356
13.131
0.260
-0.473
-0.310
-0.142
-0.068
-0.028
-0.010
-0.001
0.
0.
0.
0.
-0.008
-0.023
-0.059
-0.162
-0.481
-0.806
0.904
48.302
1444.755
1461.829
39.004
23.595
10672.670
103642.039
14971.657
4268.079
246.665
13833.290
1916.620
3696.753
575.414
175.353
784.206
355.009
264.812
46.362
427.603
479.339
496.313
12.617
-0.377
-0.296
-0.141
-0.067
-0.030
-0.007
-0.001
0.
0.
0.
0.
-0.010
-0.033
-0.087
-0.273
-0.580
0.057
76.377
2363.799
103347.758
90437.313
105.297
14.286
1615.656
60134.313
100167.625
2427.221
13.737
15.964
28.159
1363.677
316.028
7720.957
6709.309
1423.593
129.701
68959.688
107068.094
18490.533
4794.539
38.496
-0.277
-0.287
-0.136
-0.065
-0.023
-0.007
-0.001
0.
0.
0.
0.
-0.015
-0.047
-0.107
-0.011
5.243
123.959
601.809
100039.648
7145.425
2100.172
114.834
26828.805
2386.780
45.362
265.277
46.719
93.505
353.240
18.886
4.626
4.424
1723.534
107774.984
13219.603
323.333
100893.844
85820.320
853.808
63.725
2.979
-0.407
-0.269
-0.120
-0.054
-0.025
-0.006
-0.001
0.
0.
0.
0.
-0.018
-0.065
-0.235
0.539
34.727
94.301
54.129
833.626
133.996
8.681
160.902
101328.813
27706.941
20.427
0.154
20.362
25472.990
100037.539
759.463
1.028
-0.224
53.692
1213.892
601.623
141.414
44.806
32.658
35.126
17.766
0.499
-0.391
-0.230
-0.103
-0.048
-0.022
-0.005
0.
0.
0.
0.
0.
-0.017
-0.068
-0.359
-0.112
6.597
16.987
9.223
8.089
22.573
92.897
216.423
8007.700
4596.581
103.463
3.265
42.973
13568.057
111359.203
414.641
2.377
-0.311
20.189
62.666
37.482
21.731
27.305
19.575
23.329
3.781
-0.104
-0.314
-0.193
-0.090
-0.040
-0.015
-0.006
0.
0.
0.
0.
0.
-0.015
-0.049
-0.186
-0.398
-0.146
0.329
2.707
146.324
3830.677
100454.953
101963.344
102416.406
128314.680
85139.867
107.366
178.169
55462.480
16178.546
90.209
2.116
16.101
13964.786
28526.951
797.870
1245.365
10.551
3.957
12.362
6.464
0.489
-0.221
-0.158
-0.077
-0.032
-0.013
-0.002
0.
0.
0.
0.
0.
-0.010
-0.030
-0.077
-0.168
-0.242
-0.321
4.138
656.349
13124.035
100600.219
14257.931
13042.064
30893.793
85932.445
124.439
649.445
100030.836
100036.578
44.249
-0.288
1674.853
200023.328
105834.766
11708.983
613.076
6.580
2.297
9.558
3.435
0.108
-0.194
-0.124
-0.059
-0.022
-0.009
-0.002
0.
0.
0.
0.
0.
-0.006
-0.017
-0.043
-0.089
-0.172
-0.276
0.409
28.201
139.393
346.980
43.331
35.961
5471.764
47909.035
228.035
28.359
1127.148
328.351
3.659
-1.152
394.270
13306.219
658.164
581.852
17.092
-0.074
0.876
3.087
0.302
-0.197
-0.159
-0.089
-0.036
-0.015
-0.003
0.
0.
0.
0.
0.
0.
-0.003
-0.008
-0.026
-0.052
-0.097
-0.176
-0.271
-0.040
0.504
0.400
-0.377
27.692
76130.836
100979.820
1621.015
2.756
1.231
0.549
-0.570
-1.023
-0.989
1.355
17.082
14.978
0.790
-0.399
-0.325
-0.167
-0.197
-0.162
-0.107
-0.047
-0.021
-0.008
-0.002
0.
0.
0.
0.
0.
0.
-0.001
-0.005
-0.014
-0.029
-0.054
-0.101
-0.178
-0.272
-0.380
-0.548
-0.594
13.038
4105.386
114019.742
869.240
3.204
-0.348
-0.531
-0.534
-0.546
-0.601
-0.438
0.264
0.236
-0.313
-0.333
-0.271
-0.192
-0.145
-0.095
-0.052
-0.022
-0.009
-0.003
-0.002
0.
0.
0.
0.
0.
0.
0.001
0.000
-0.006
-0.015
-0.027
-0.049
-0.100
-0.158
-0.245
-0.379
-0.444
8.887
3659.411
109659.750
3321.813
9.685
9.347
1.478
-0.202
-0.359
-0.427
-0.421
-0.400
-0.358
-0.305
-0.245
-0.174
-0.117
-0.080
-0.049
-0.025
-0.009
-0.004
-0.002
0.
0.
0.
0.
0.
0.
0.
0.
0.
-0.002
-0.007
-0.014
-0.023
-0.055
-0.088
-0.139
-0.237
-0.312
6.029
3443.245
100492.117
3435.021
152.889
28.266
5.535
0.919
-0.280
-0.361
-0.332
-0.299
-0.266
-0.227
-0.160
-0.107
-0.069
-0.045
-0.025
-0.012
-0.004
-0.002
0.000
0.
0.
0.
0.
0.
0.
0.
0.
0.
0.
-0.001
-0.006
-0.011
-0.031
-0.050
-0.084
-0.145
-0.222
0.324
27.351
183.524
26.431
16.381
2.824
5.049
3.572
-0.108
-0.293
-0.254
-0.211
-0.179
-0.146
-0.097
-0.065
-0.041
-0.026
-0.013
-0.005
-0.002
0.000
0.
0.
0.
0.
0.
0.
0.
0.
0.
0.
0.
0.
-0.001
-0.003
-0.013
-0.028
-0.048
-0.082
-0.141
-0.179
-0.005
0.325
-0.444
-0.733
-0.333
1.476
1.347
-0.131
-0.209
-0.177
-0.144
-0.121
-0.089
-0.058
-0.039
-0.023
-0.012
-0.006
-0.001
0.
0.
0.
0.
0.
0.
0.
0.
0.
0.
0.
0.
0.
0.
0.
0.
-0.004
-0.011
-0.023
-0.042
-0.072
-0.110
-0.136
-0.161
-0.205
-0.254
-0.211
-0.125
-0.112
-0.145
-0.128
-0.100
-0.083
-0.067
-0.048
-0.033
-0.021
-0.013
-0.006
-0.001
0.
0.
0.
0.
0.
0.
0.
0.
0.
0.
0.
0.
0.
0.
0.
0.
0.
0.
-0.004
-0.011
-0.022
-0.033
-0.051
-0.067
-0.082
-0.092
-0.102
-0.111
-0.106
-0.099
-0.086
-0.064
-0.051
-0.042
-0.035
-0.024
-0.014
-0.009
-0.005
-0.002
0.
0.
0.
0.
0.
0.
0.
0.
0.
0.
0.
0.
0.
0.
0.
0.
0.
0.
0.
0.
-0.005
-0.010
-0.014
-0.021
-0.029
-0.035
-0.037
-0.042
-0.046
-0.050
-0.047
-0.038
-0.031
-0.025
-0.020
-0.014
-0.008
-0.004
-0.002
-0.001
0.
0.
0.
0.
0.
0.
0.
0.
0.
0.
0.
0.
0.
0.
0.
0.
0.
0.
0.
0.
0.
0.
-0.004
-0.005
-0.006
-0.014
-0.015
-0.017
-0.016
-0.018
-0.020
-0.017
-0.017
-0.016
-0.012
-0.008
-0.004
-0.002
-0.001
-0.001
0.
0.
0.
0.
0.
0.
0.
0.
0.
0.
0.
0.
0.
0.
0.
0.
0.
0.
0.
0.
0.
0.
0.
0.
0.
0.
0.
0.
0.
0.
0.
0.
0.
0.
0.
0.
0.
0.
0.
0.
0.
0.
0.
0.
0.
0.
0.
0.
0.
0.
0.
0.
0.
0.
0.
0.
0.
0.
0.
0.
0.
0.
0.
0.
0.
0.
0.
0.
0.
0.
0.
0.
0.
0.
0.
0.
0.
0.
0.
0.
0.
0.
0.
0.
0.
0.
0.
0.
0.
0.
0.
0.
0.
0.
0.
0.
0.
0.
0.
0.
0.
0.
0.
0.
0.
0.
0.
0.
0.
0.
0.
0.
0.
0.
0.
0.
0.
0.
0.
0.
0.
0.
0.
0.
0.
0.
0.
0.
0.
0.
0.
0.
0.
0.
0.
0.
0.
0.
0.
0.
0.
0.
0.
0.
0.
0.
0.
0.
0.
0.
0.
0.
0.
0.
0.
0.
0.
0.
0.
0.
0.
0.
0.
0.
0.
0.
0.
0.
0.
0.
0.
0.
0.
0.
0.
0.
0.
0.
0.
0.
0.
0.
0.
0.
0.
0.
0.
0.
0.
0.
0.
0.
0.
0.
0.
0.
0.
0.
0.
0.
0.
0.
0.
0.
0.
0.
0.
0.
0.
0.
0.
0.
0.
0.
0.
0.
0.
0.
0.
0.
0.
0.
0.
0.
0.
0.
0.
0.
0.
0.
0.
0.
0.
0.
0.
0.
0.
0.
0.
0.
0.
0.
0.
0.
0.
0.
0.
0.
0.
0.
0.
0.
0.
0.
0.
0.
0.
0.
0.
0.
0.
0.
0.
0.
0.
0.
0.
0.
0.
0.
0.
0.
0.
0.
0.
0.
0.
0.
0.
0.
0.
0.
0.
0.
0.
0.
0.
0.
0.
0.
0.
0.
0.
0.
0.
0.
0.
0.
0.
0.
0.
0.
0.
0.
0.
0.
0.
0.
0.
0.
0.
0.
0.
0.
0.
0.
0.
0.
0.
0.
0.
0.
0.
0.
0.
0.
0.
0.
0.
0.
0.
0.
0.
0.
0.
0.
0.
0.
0.
0.
0.
0.
0.
0.
0.
0.
0.
0.
0.
0.
0.
0.
0.
0.
0.
0.
0.
0.
0.
0.
0.
0.
0.
0.
0.
0.
0.
0.
0.
0.
0.
0.
0.
0.
0.
0.
0.
0.
0.
0.
0.
0.
0.
0.
0.
0.
0.
0.
0.
0.
0.
0.
0.
0.
0.
0.
0.
0.
0.
0.
0.
0.
0.
0.
0.
0.
0.
0.
0.
0.
0.
0.
0.
0.
0.
0.
0.
0.
0.
0.
0.
0.
0.
0.
0.
0.
0.
0.
0.
0.
0.
0.
0.
0.
0.
0.
0.
0.
0.
0.
0.
0.
0.
0.
0.
0.
0.
0.
0.
0.
0.
0.
0.
0.
0.001
0.001
0.001
0.001
0.
0.
0.
0.
0.
0.
0.
0.
0.
0.
0.
0.
0.
0.
0.
0.
0.
0.
0.
0.
0.
0.
0.
0.
0.
0.
0.
0.
0.
-0.002
-0.002
-0.002
0.
0.
0.
0.
0.001
0.001
0.001
0.001
0.001
0.001
0.
0.
0.
0.
0.
0.
0.
0.
0.
0.
0.
0.
0.
0.
0.
0.
0.
0.
0.
0.
0.
0.
0.
-0.001
-0.001
-0.003
-0.003
-0.006
-0.006
-0.008
-0.008
-0.008
-0.005
-0.004
0.001
0.000
-0.002
-0.001
0.
0.001
0.001
0.001
0.
0.
0.
0.
0.
0.
0.
0.
0.
0.
0.
0.
0.
0.
0.
0.
0.
0.
0.
0.
-0.001
-0.003
-0.005
-0.009
-0.013
-0.014
-0.021
-0.022
-0.024
-0.019
-0.016
-0.012
-0.009
-0.006
-0.004
-0.002
-0.002
-0.001
0.
0.001
0.001
0.
0.
0.
0.
0.
0.
0.
0.
0.
0.
0.
0.
0.
0.
0.
0.
0.
0.
-0.002
-0.006
-0.009
-0.012
-0.018
-0.027
-0.038
-0.047
-0.053
-0.055
-0.056
-0.048
-0.040
-0.027
-0.018
-0.012
-0.009
-0.004
-0.002
-0.001
0.
0.001
0.001
0.
0.
0.
0.
0.
0.
0.
0.
0.
0.
0.
0.
0.
0.
0.
0.
-0.001
-0.004
-0.011
-0.017
-0.021
-0.032
-0.046
-0.062
-0.085
-0.104
-0.118
-0.123
-0.119
-0.107
-0.086
-0.059
-0.036
-0.022
-0.013
-0.006
-0.004
-0.001
0.001
0.001
0.001
0.
0.
0.
0.
0.
0.
0.
0.
0.
0.
0.
0.
0.
0.
-0.002
-0.004
-0.008
-0.016
-0.023
-0.034
-0.047
-0.068
-0.099
-0.137
-0.172
-0.204
-0.224
-0.210
-0.160
-0.165
-0.150
-0.113
-0.072
-0.039
-0.020
-0.009
-0.004
0.002
0.002
0.003
0.002
0.
0.
0.
0.
0.
0.
0.
0.
0.
0.
0.
0.
0.
-0.002
-0.004
-0.009
-0.018
-0.028
-0.043
-0.068
-0.100
-0.147
-0.205
-0.257
-0.189
0.156
-0.103
2.337
8.027
1.686
0.083
-0.102
-0.106
-0.065
-0.032
-0.015
-0.004
-0.001
0.001
0.002
0.002
0.001
0.002
0.
0.
0.
0.
0.
0.
0.
0.
0.
0.
-0.002
-0.004
-0.012
-0.019
-0.031
-0.051
-0.088
-0.134
-0.190
-0.255
-0.340
-0.225
21.727
313.735
27.432
189.811
1927.524
134.307
57.401
6.584
0.004
-0.090
-0.046
-0.021
-0.009
-0.004
-0.001
0.000
0.000
0.002
0.002
0.002
0.
0.
0.
0.
0.
0.
0.
0.001
0.000
-0.003
-0.008
-0.017
-0.030
-0.052
-0.095
-0.158
-0.190
0.361
1.562
0.397
1.003
1039.219
100122.227
1445.273
1001.198
120694.859
26033.645
100029.016
514.633
1.626
-0.112
-0.071
-0.036
-0.022
-0.015
-0.010
-0.006
-0.001
0.000
0.002
0.002
0.001
0.
0.
0.
0.
0.001
0.000
0.000
-0.001
-0.006
-0.011
-0.023
-0.048
-0.089
-0.152
-0.200
0.576
48.510
411.512
58.087
11.750
209.557
38573.586
12462.253
1847.164
106563.422
42768.605
100031.969
960.042
2.149
-0.137
-0.094
-0.062
-0.054
-0.057
-0.040
-0.021
-0.010
-0.004
0.000
0.002
0.001
0.
0.
0.
0.001
0.000
0.000
0.000
-0.002
-0.008
-0.017
-0.037
-0.070
-0.129
-0.179
0.705
9.415
665.766
31421.396
641.876
666.125
233.164
4525.489
101931.609
143418.719
100178.992
1075.829
232.386
18.929
0.059
-0.177
-0.136
-0.134
-0.263
-0.428
-0.221
-0.061
-0.028
-0.009
-0.003
0.001
0.002
0.001
0.
0.001
0.000
0.001
0.000
-0.002
-0.008
-0.016
-0.030
-0.056
-0.092
-0.162
-0.067
20.605
311.520
657.164
982.121
84.849
1772.805
71960.078
7948.877
113898.453
4853.447
3117.019
62.946
0.666
-0.298
-0.329
-0.232
-0.190
-0.271
-0.528
1.939
-0.100
-0.119
-0.045
-0.021
-0.006
0.000
0.002
0.001
0.
0.001
0.001
-0.001
-0.003
-0.008
-0.021
-0.040
-0.072
-0.109
-0.144
-0.215
-0.172
14.599
192.732
250.628
94.968
6.314
152.962
44478.887
101751.813
108103.313
101152.055
85.506
8.239
-0.452
-0.587
-0.442
-0.316
-0.264
-0.230
1.646
1138.765
13.392
0.165
-0.062
-0.032
-0.009
-0.002
0.002
0.001
0.001
0.001
0.000
-0.002
-0.008
-0.027
-0.063
-0.078
-0.192
-0.460
-0.385
-0.321
-0.396
0.075
5.294
33.496
44.823
8.405
119.431
100409.063
101915.273
566.202
5015.927
100172.523
997.510
12.027
-0.408
-0.564
-0.445
-0.328
0.326
3.422
20.927
10.221
0.196
-0.162
-0.045
-0.013
-0.003
0.002
0.001
0.001
0.000
-0.001
-0.005
-0.021
-0.102
-0.298
0.075
0.771
-0.089
-0.776
-0.432
0.093
4.995
106.300
5077.060
100962.633
1796.055
79.832
60691.949
51968.594
559.415
992.834
200015.672
100468.227
279.807
8.937
-0.216
-0.577
-0.324
0.605
2.914
2.351
0.720
-0.456
-0.259
-0.048
-0.013
-0.003
0.002
0.001
0.001
0.000
-0.001
-0.008
-0.042
-0.296
-0.383
5.400
42.665
13.434
-0.336
4.732
131.848
249.155
9716.343
8045.090
101329.898
4734.225
7.286
95.944
286.197
425.802
37.281
12590.328
154134.969
1554.380
201.777
3.058
-0.483
0.390
1.750
3.307
1.054
-0.432
-0.501
-0.139
-0.037
-0.013
-0.003
0.002
0.001
0.001
0.
-0.002
-0.010
-0.051
-0.298
-0.294
9.463
94.545
19.053
1.011
122.736
100012.625
64409.098
101317.945
3345.439
111.537
17.171
3.130
33.031
26.370
228.411
2649.250
2347.226
126377.828
1997.819
119.609
3.800
5.719
4.736
2.500
0.723
0.012
-0.231
-0.149
-0.065
-0.026
-0.011
-0.003
0.001
0.001
0.001
0.000
-0.002
-0.013
-0.052
-0.184
-0.239
1.471
11.379
8.976
2.897
93.905
43468.445
20759.617
138972.594
40319.566
2327.234
30.826
356.658
444.332
13.760
1134.131
44121.520
33459.781
100626.273
51056.621
16.509
10.884
115.138
57.832
5.370
0.208
-0.261
-0.183
-0.102
-0.042
-0.019
-0.009
-0.001
0.001
0.
0.001
0.000
-0.002
-0.012
-0.049
-0.180
-0.226
0.427
1.777
1.416
4.895
19.383
90.521
209.078
100626.039
200047.547
101022.477
901.874
20885.064
31490.014
67.360
17.367
297.840
2913.829
530.253
1333.301
8813.489
2463.094
141.158
50.653
2.048
-0.253
-0.274
-0.161
-0.078
-0.032
-0.015
-0.005
-0.002
0.001
0.
0.001
0.000
-0.001
-0.011
-0.036
-0.102
-0.162
-0.148
-0.202
0.501
27.313
67.417
7.685
34.023
390.245
1157.484
102277.625
128307.578
100729.125
3572.227
17.325
1.263
95.725
4466.050
485.858
87.851
100130.219
130374.781
6003.730
72.479
0.728
-0.424
-0.263
-0.135
-0.065
-0.029
-0.011
-0.003
0.001
0.
0.
0.001
0.001
-0.001
-0.007
-0.027
-0.062
-0.126
-0.226
-0.365
-0.021
10.682
31.168
196.751
100308.336
463.869
13331.023
120728.211
7327.663
48464.895
339.058
8.074
37.052
306.648
38987.066
2016.810
11.674
333.573
17770.588
3634.344
46.093
0.224
-0.452
-0.248
-0.123
-0.060
-0.027
-0.003
0.001
0.
0.
0.
0.001
0.000
0.001
-0.005
-0.022
-0.051
-0.109
-0.211
-0.353
-0.431
5.565
264.478
100399.766
106636.867
293.424
8855.276
200024.875
9265.696
27.174
2.876
13.786
119.723
2697.296
4237.074
81.340
2.342
222.224
100684.195
102675.492
1074.083
3.264
-0.417
-0.230
-0.114
-0.051
-0.022
-0.003
0.
0.
0.
0.
0.
0.002
0.002
-0.004
-0.026
-0.056
-0.113
-0.207
-0.316
-0.006
7.285
398.648
6092.041
95104.586
621.969
142.030
100093.211
16975.605
8.219
-0.171
2.075
103.657
100078.000
100067.070
307.785
0.646
24.182
1327.242
12929.573
449.933
2.026
-0.448
-0.222
-0.107
-0.047
-0.017
-0.001
0.
0.
0.
0.
0.001
0.002
-0.001
-0.009
-0.026
-0.069
-0.139
-0.221
0.230
10.213
17.493
27.300
1167.702
1371.944
59.983
2.951
50.051
21.388
1.877
3.322
0.591
16.605
3101.381
5829.016
41.891
22.243
45.403
11.035
24.947
5.308
-0.576
-0.415
-0.205
-0.098
-0.046
-0.013
-0.002
0.
0.
0.
0.
0.001
0.002
-0.006
-0.014
-0.039
-0.103
-0.209
-0.277
0.969
26.621
45.755
6.700
80.437
43.957
0.730
-1.305
-1.047
1.506
92.952
212.783
10.538
0.038
4.982
18.526
272.785
1592.809
8490.953
80.960
-0.354
-1.134
-0.880
-0.381
-0.196
-0.091
-0.041
-0.011
0.000
0.
0.
0.
0.
0.002
0.001
-0.008
-0.026
-0.075
-0.260
-0.604
-0.580
0.796
7.872
6.539
0.333
-0.137
1.384
5.827
0.962
2.952
14.987
268.974
667.912
21.699
0.345
0.071
271.113
100155.891
100895.797
4102.978
55.784
8.432
70.842
-0.955
-0.489
-0.189
-0.083
-0.034
-0.012
0.000
0.
0.
0.
0.
0.002
-0.002
-0.010
-0.040
-0.119
-0.246
29.361
17.332
1.236
2.044
0.978
-0.321
0.962
263.706
7721.223
290.293
50.063
501.886
3858.322
9502.401
130.115
3.445
-0.123
174.019
100013.203
32643.277
58.671
101.013
13210.439
100384.266
2.612
-0.447
-0.178
-0.079
-0.027
-0.008
-0.002
0.
0.
0.
0.
0.002
-0.003
-0.014
-0.058
-0.109
4.236
100738.086
92068.492
331.839
41.312
1.391
-0.507
5.861
7026.630
100297.281
8205.245
108.532
1236.461
106742.219
109882.203
100442.344
194.581
1.860
4.902
67.535
43.076
2.768
5837.224
141572.328
5553.755
4.705
-0.277
-0.167
-0.065
-0.022
-0.008
-0.002
0.
0.
0.
0.
0.002
-0.003
-0.019
-0.082
-0.231
27.172
34288.582
103819.781
100404.141
4544.484
40.420
2.594
0.909
273.088
11766.352
42029.113
460.653
82.005
1346.425
7126.356
100047.594
143.985
59.772
34.511
1.306
-0.655
3.846
123.477
884.691
84.296
0.821
-0.262
-0.141
-0.054
-0.023
-0.004
-0.002
0.
0.
0.
0.
0.003
-0.003
-0.024
-0.108
-0.573
55.455
65711.227
2033.037
100450.539
2016.527
99.680
6.982
1.660
17.998
30932.178
17473.361
448.561
218.102
72.362
29.283
100086.523
131351.688
11784.697
4065.397
24.010
-0.677
7.557
87.648
31.240
1.777
-0.310
-0.254
-0.128
-0.052
-0.023
-0.007
0.000
0.
0.
0.
0.
0.003
-0.007
-0.030
-0.099
-0.474
-0.868
0.491
14.497
84.236
21.559
7.953
5.794
413.178
4170.335
200065.781
843.379
175.054
2557.485
546.247
909.879
531.440
101136.383
101332.266
3755.505
27.054
-0.176
1.461
6.386
2.434
-0.381
-0.403
-0.238
-0.113
-0.053
-0.020
-0.005
0.
0.
0.
0.
0.
-0.001
-0.015
-0.036
-0.094
-0.241
-0.534
0.469
210.580
2394.701
55.332
1.427
19.874
18690.883
104143.117
111727.992
101224.172
100891.922
103801.602
118772.867
101124.305
293.640
1767.056
998.553
136.874
10.309
8.706
25.289
10.189
6.459
0.141
-0.414
-0.231
-0.106
-0.050
-0.019
-0.004
0.
0.
0.
0.
0.
-0.004
-0.018
-0.049
-0.122
-0.284
-0.475
3.808
5832.453
118682.383
43705.762
122.903
8.906
1573.908
31864.787
111352.234
101690.359
96440.328
15159.668
62053.340
200016.000
17111.979
36.943
60.182
30.995
26.488
92.778
2035.118
4347.142
19026.111
67.254
-0.178
-0.227
-0.109
-0.048
-0.022
-0.002
0.
0.
0.
0.
0.
-0.009
-0.026
-0.070
-0.165
-0.433
-0.686
2.320
180.254
100633.102
112373.688
15929.362
33.349
333.031
5707.710
100145.820
8053.369
89.851
34.592
131.057
100075.602
5239.103
100075.664
3065.984
166.610
2877.122
1558.985
102485.820
117036.266
100284.188
340.427
0.088
-0.213
-0.105
-0.049
-0.017
-0.002
0.
0.
0.
0.
0.
-0.011
-0.035
-0.086
-0.169
-0.354
-0.410
5.487
54.915
429.653
3113.349
103069.117
1939.081
35.816
50.016
600.302
77.587
36.287
113.648
9.720
19.488
12.866
1540.092
103762.055
8657.114
44394.848
1305.610
2842.193
4932.727
351.089
9.790
-0.283
-0.198
-0.094
-0.043
-0.014
-0.002
0.
0.
0.
0.
0.
-0.013
-0.043
-0.100
-0.172
-0.182
-0.227
0.874
7.390
4.719
8.845
62.237
297.834
94.946
1.444
0.483
8.742
2841.645
48421.555
212.864
11.914
277.499
155.887
100482.641
101006.070
101011.367
56854.066
178.389
7.112
0.620
-0.396
-0.308
-0.164
-0.076
-0.036
-0.015
-0.002
0.
0.
0.
0.
0.
-0.012
-0.038
-0.107
-0.190
-0.258
-0.390
-0.206
8.831
28.012
30.384
184.580
80.881
72.714
63.588
2.794
7.021
1059.930
9360.303
108.014
82.855
76779.039
74.065
801.475
1245.093
1033.578
62481.219
166.079
-0.081
-0.511
-0.397
-0.257
-0.131
-0.061
-0.029
-0.010
-0.001
0.
0.
0.
0.
0.
-0.011
-0.030
-0.086
-0.167
-0.272
-0.389
8.485
3107.954
67950.711
3826.918
126766.578
4358.015
18864.666
48431.184
87.851
24.139
780.789
284.294
7.316
0.854
12.703
4024.292
10054.027
8.890
8.164
26.753
2.097
-0.445
-0.390
-0.304
-0.197
-0.103
-0.049
-0.023
-0.006
0.
0.
0.
0.
0.
0.
-0.006
-0.021
-0.057
-0.119
-0.224
-0.284
21.345
54097.219
100404.117
8611.911
21470.602
804.104
18361.254
56157.566
161.086
67.512
6396.476
1328.065
8.128
-0.659
4.965
494.285
584.602
18.870
1.780
-0.381
-0.470
-0.370
-0.292
-0.230
-0.150
-0.077
-0.037
-0.014
-0.005
0.
0.
0.
0.
0.
0.
-0.004
-0.012
-0.039
-0.077
-0.156
-0.260
2.393
229.366
1341.712
96.530
21.131
51.369
100433.734
101877.594
753.687
7.725
92.761
39.721
0.767
-0.889
0.400
15.540
19.625
4.076
0.023
-0.428
-0.370
-0.279
-0.219
-0.170
-0.101
-0.050
-0.022
-0.009
-0.002
0.
0.
0.
0.
0.
0.
-0.002
-0.007
-0.025
-0.050
-0.100
-0.184
-0.247
0.669
2.698
5.576
1.247
16.455
1820.679
9628.733
222.327
1.658
0.078
-0.072
-0.418
-0.579
-0.726
-0.320
-0.042
-0.140
-0.317
-0.320
-0.255
-0.192
-0.149
-0.105
-0.059
-0.026
-0.012
-0.004
-0.002
0.
0.
0.
0.
0.
0.
-0.001
-0.005
-0.014
-0.030
-0.059
-0.113
-0.208
-0.297
-0.344
-0.231
-0.487
13.075
10639.954
104722.617
2111.069
3.567
-0.552
-0.466
-0.396
-0.365
-0.378
-0.339
-0.308
-0.291
-0.258
-0.216
-0.159
-0.117
-0.083
-0.054
-0.030
-0.014
-0.006
-0.002
0.
0.
0.
0.
0.
0.
0.
0.000
0.000
-0.008
-0.018
-0.030
-0.057
-0.116
-0.188
-0.264
-0.388
-0.462
6.419
1573.151
59993.703
646.478
3.064
-0.464
-0.414
-0.343
-0.305
-0.277
-0.256
-0.245
-0.222
-0.183
-0.134
-0.098
-0.068
-0.049
-0.031
-0.015
-0.005
-0.003
-0.001
0.
0.
0.
0.
0.
0.
0.
0.
0.
-0.002
-0.007
-0.015
-0.028
-0.061
-0.097
-0.150
-0.238
-0.329
1.691
253.272
6421.641
232.834
1.148
-0.435
-0.325
-0.290
-0.264
-0.224
-0.189
-0.171
-0.144
-0.116
-0.085
-0.062
-0.043
-0.028
-0.016
-0.004
-0.003
-0.001
0.
0.
0.
0.
0.
0.
0.
0.
0.
0.
0.
-0.002
-0.006
-0.013
-0.029
-0.052
-0.084
-0.138
-0.213
-0.069
6.189
31.298
5.852
-0.616
-0.526
-0.274
-0.231
-0.208
-0.174
-0.139
-0.118
-0.098
-0.076
-0.054
-0.038
-0.027
-0.015
-0.008
-0.002
0.000
0.
0.
0.
0.
0.
0.
0.
0.
0.
0.
0.
0.
0.
-0.001
-0.004
-0.012
-0.029
-0.049
-0.078
-0.129
-0.172
-0.132
-0.025
-0.242
-0.403
-0.301
-0.200
-0.168
-0.144
-0.117
-0.091
-0.078
-0.065
-0.048
-0.035
-0.022
-0.015
-0.007
-0.001
0.
0.
0.
0.
0.
0.
0.
0.
0.
0.
0.
0.
0.
0.
0.
0.
-0.001
-0.003
-0.011
-0.023
-0.039
-0.062
-0.095
-0.120
-0.136
-0.152
-0.162
-0.153
-0.132
-0.113
-0.095
-0.070
-0.055
-0.047
-0.038
-0.028
-0.021
-0.012
-0.006
-0.002
0.
0.
0.
0.
0.
0.
0.
0.
0.
0.
0.
0.
0.
0.
0.
0.
0.
0.
0.
-0.005
-0.010
-0.018
-0.029
-0.045
-0.057
-0.067
-0.071
-0.072
-0.073
-0.071
-0.063
-0.051
-0.037
-0.031
-0.025
-0.018
-0.013
-0.006
-0.003
-0.001
0.
0.
0.
0.
0.
0.
0.
0.
0.
0.
0.
0.
0.
0.
0.
0.
0.
0.
0.
0.
0.
-0.004
-0.008
-0.013
-0.017
-0.023
-0.027
-0.030
-0.031
-0.033
-0.031
-0.030
-0.024
-0.021
-0.017
-0.012
-0.007
-0.004
-0.002
-0.001
0.
0.
0.
0.
0.
0.
0.
0.
0.
0.
0.
0.
0.
0.
0.
0.
0.
0.
0.
0.
0.
0.
0.
-0.004
-0.005
-0.007
-0.009
-0.012
-0.012
-0.011
-0.012
-0.013
-0.012
-0.010
-0.008
-0.005
-0.003
-0.002
-0.001
-0.001
0.
0.
0.
0.
0.
0.
0.
0.
0.
0.
0.
0.
0.
0.
0.
0.
0.
0.
0.
0.
0.
0.
0.
0.
0.
0.
0.
0.
0.
0.
0.
0.
0.
0.
0.
0.
0.
0.
0.
0.
0.
0.
0.
0.
0.
0.
0.
0.
0.
0.
0.
0.
0.
0.
0.
0.
0.
0.
0.
0.
0.
0.
0.
0.
0.
0.
0.
0.
0.
0.
0.
0.
0.
0.
0.
0.
0.
0.
0.
0.
0.
0.
0.
0.
0.
0.
0.
0.
0.
0.
0.
0.
0.
0.
0.
0.
0.
0.
0.
0.
0.
0.
0.
0.
0.
0.
0.
0.
0.
0.
0.
0.
0.
0.
0.
0.
0.
0.
0.
0.
0.
0.
0.
0.
0.
0.
0.
0.
0.
0.
0.
0.
0.
0.
0.
0.
0.
0.
0.
0.
0.
0.
0.
0.
0.
0.
0.
0.
0.
0.
0.
0.
0.
0.
0.
0.
0.
0.
0.
0.
0.
0.
0.
0.
0.
0.
0.
0.
0.
0.
0.
0.
0.
0.
0.
0.
0.
0.
0.
0.
0.
0.
0.
0.
0.
0.
0.
0.
0.
0.
0.
0.
0.
0.
0.
0.
0.
0.
0.
0.
0.
0.
0.
0.
0.
0.
0.
0.
0.
0.
0.
0.
0.
0.
0.
0.
0.
0.
0.
0.
0.
0.
0.
0.
0.
0.
0.
0.
0.
0.
0.
0.
0.
0.
0.
0.
0.
0.
0.
0.
0.
0.
0.
0.
0.
0.
0.
0.
0.
0.
0.
0.
0.
0.
0.
0.
0.
0.
0.
0.
0.
0.
0.
0.
0.
0.
0.
0.
0.
0.
0.
0.
0.
0.
0.
0.
0.
0.
0.
0.
0.
0.
0.
0.
0.
0.
0.
0.
0.
0.
0.
0.
0.
0.
0.
0.
0.
0.
0.
0.
0.
0.
0.
0.
0.
0.
0.
0.
0.
0.
0.
0.
0.
0.
0.
0.
0.
0.
0.
0.
0.
0.
0.
0.
0.
0.
0.
0.
0.
0.
0.
0.
0.
0.
0.
0.
0.
0.
0.
0.
0.
0.
0.
0.
0.
0.
0.
0.
0.
0.
0.
0.
0.
0.
0.
0.
0.
0.
0.
0.
0.
0.
0.
0.
0.
0.
0.
0.
0.
0.
0.
0.
0.
0.
0.
0.
0.
0.
0.
0.
0.
0.
0.
0.
0.
0.
0.
0.
0.
0.
0.
0.
0.
0.
0.
0.
0.
0.
0.
0.
0.
0.
0.
0.
0.
0.
0.
0.
0.
0.
0.
0.
0.
0.001
0.001
0.001
0.001
0.001
0.001
0.
0.
0.
0.
0.
0.
0.
0.
0.
0.
0.
0.
0.
0.
0.
0.
0.
0.
0.
0.
0.
0.
0.
0.
0.
0.
0.
0.
0.
0.
0.
0.
0.
0.
-0.001
-0.001
-0.001
-0.001
0.001
0.001
0.001
0.001
0.
0.
0.
0.
0.
0.
0.
0.
0.
0.
0.
0.
0.
0.
0.
0.
0.
0.
0.
0.
0.
0.
0.
0.
0.000
0.001
0.001
0.001
0.000
0.
0.
0.
-0.003
-0.003
-0.004
-0.003
-0.001
-0.001
0.001
0.001
0.001
0.001
0.
0.
0.
0.
0.
0.
0.
0.
0.
0.
0.
0.
0.
0.
0.
0.
0.
0.
0.
0.
0.
0.000
0.000
0.000
-0.007
-0.010
-0.010
-0.012
-0.011
-0.008
-0.008
-0.008
-0.006
-0.005
-0.004
-0.003
-0.001
0.000
0.001
0.001
0.001
0.
0.
0.
0.
0.
0.
0.
0.
0.
0.
0.
0.
0.
0.
0.
0.
-0.002
-0.002
-0.003
-0.005
-0.005
-0.005
-0.012
-0.022
-0.027
-0.032
-0.031
-0.026
-0.021
-0.020
-0.019
-0.016
-0.012
-0.009
-0.004
-0.004
-0.001
0.000
0.
0.
0.001
0.
0.
0.
0.
0.
0.
0.
0.
0.
0.
0.
0.
0.
0.
0.
-0.002
-0.002
-0.005
-0.009
-0.013
-0.016
-0.024
-0.038
-0.051
-0.061
-0.067
-0.069
-0.064
-0.052
-0.043
-0.035
-0.025
-0.019
-0.014
-0.007
-0.004
-0.001
-0.001
0.
0.
0.001
0.
0.
0.
0.
0.
0.
0.
0.
0.
0.
0.
0.
0.
0.
-0.004
-0.006
-0.012
-0.018
-0.022
-0.031
-0.044
-0.060
-0.081
-0.104
-0.122
-0.135
-0.139
-0.133
-0.113
-0.091
-0.066
-0.045
-0.030
-0.018
-0.008
-0.006
-0.001
-0.001
0.
0.
0.001
0.
0.
0.
0.
0.
0.
0.
0.
0.
0.
0.
0.
-0.002
-0.003
-0.008
-0.016
-0.023
-0.032
-0.045
-0.062
-0.090
-0.126
-0.171
-0.211
-0.244
-0.270
-0.263
-0.235
-0.198
-0.164
-0.120
-0.079
-0.046
-0.026
-0.012
-0.004
0.000
0.000
0.001
0.003
0.002
0.
0.
0.
0.
0.
0.
0.
0.
0.
0.
0.
-0.002
-0.004
-0.009
-0.021
-0.031
-0.042
-0.058
-0.094
-0.140
-0.202
-0.268
-0.318
-0.275
-0.074
-0.343
-0.264
0.139
0.026
-0.037
-0.128
-0.115
-0.070
-0.037
-0.018
-0.008
-0.005
-0.001
0.002
0.003
0.001
0.002
0.
0.
0.
0.
0.
0.
0.
0.
0.
-0.002
-0.005
-0.009
-0.019
-0.036
-0.055
-0.080
-0.124
-0.175
-0.247
-0.300
-0.340
-0.231
13.615
154.353
16.284
4.992
48.524
36.810
38.611
5.196
-0.033
-0.096
-0.056
-0.032
-0.017
-0.011
-0.003
0.
0.000
0.002
0.002
0.002
0.
0.
0.
0.
0.
0.
0.
0.001
-0.002
-0.008
-0.016
-0.033
-0.065
-0.097
-0.145
-0.211
-0.223
1.195
5.201
6.523
7.814
452.295
100384.461
808.888
99.638
22949.773
6759.567
38939.207
283.958
1.262
-0.123
-0.079
-0.047
-0.031
-0.024
-0.015
-0.009
-0.004
0.000
0.001
0.002
0.002
0.
0.
0.
0.
0.001
0.000
-0.001
-0.004
-0.010
-0.024
-0.051
-0.093
-0.148
-0.218
-0.241
1.869
246.665
5335.649
1843.735
623.782
375.238
102796.641
100199.469
564.666
36972.063
10173.138
100019.336
514.507
1.567
-0.156
-0.112
-0.082
-0.074
-0.069
-0.052
-0.033
-0.014
-0.005
0.
0.002
0.001
0.001
0.
0.
0.001
0.000
0.000
-0.001
-0.005
-0.014
-0.035
-0.069
-0.122
-0.192
-0.173
8.190
103.367
11729.487
100268.008
107063.992
175661.906
821.050
58630.598
15768.155
9170.329
100074.094
451.604
152.325
13.086
-0.048
-0.212
-0.165
-0.148
-0.219
-0.219
-0.136
-0.065
-0.039
-0.014
-0.004
0.001
0.002
0.002
0.
0.001
0.000
0.001
-0.001
-0.005
-0.012
-0.025
-0.049
-0.088
-0.150
-0.231
0.833
866.920
100602.156
101841.922
55878.770
1734.344
15493.964
164.636
273.037
554.895
348.381
1130.201
37.786
0.369
-0.393
-0.397
-0.284
-0.226
-0.147
0.791
47.556
5.576
0.169
-0.055
-0.029
-0.008
-0.002
0.002
0.001
0.000
0.
0.001
-0.001
-0.004
-0.011
-0.031
-0.056
-0.100
-0.162
-0.209
-0.276
0.517
474.636
100247.508
101031.469
53799.184
4392.949
34.722
129.183
280.087
372.955
65.093
17.314
19.851
2.145
-0.584
-0.523
-0.382
-0.160
5.281
81.820
104938.305
2234.512
5.843
-0.057
-0.043
-0.012
-0.003
0.002
0.001
0.001
0.001
-0.001
-0.003
-0.012
-0.041
-0.091
-0.093
-0.215
-0.576
-0.685
-0.412
-0.436
3.314
48.159
936.621
5978.554
189.602
111.737
941.817
6273.346
234.420
61.320
520.326
504.100
43.428
-0.045
-0.636
-0.506
0.462
63.800
1496.998
33828.492
95730.508
35.322
-0.223
-0.065
-0.017
-0.004
0.001
0.001
0.001
0.000
-0.001
-0.007
-0.033
-0.207
-0.352
2.293
20.819
251.188
-0.731
-0.705
-0.500
14.102
650.916
101404.211
27021.227
108.488
23.425
3409.978
101922.789
26615.377
61.193
13152.826
154152.859
1582.688
3.294
-0.034
-0.162
7.932
67.825
739.209
193.453
7608.238
16.019
-0.537
-0.076
-0.019
-0.004
0.000
0.001
0.001
0.000
-0.002
-0.011
-0.071
-0.676
12.742
41715.633
41071.094
100628.750
6.673
-0.404
5.087
2427.988
102560.336
113719.367
44655.426
150.162
2.234
104.447
3201.114
100146.883
42.962
2747.014
17852.949
860.520
65.301
84.810
5.769
163.547
562.169
2411.889
247.679
2.173
-0.715
-0.287
-0.054
-0.017
-0.004
0.
0.002
0.001
0.
-0.003
-0.016
-0.083
-0.626
14.044
77327.031
100697.930
2976.109
195.377
59.972
108.009
395.156
68517.352
2043.543
87.303
4.292
3.203
4.633
4.806
728.871
19109.393
1246.708
2961.103
147.852
411.057
651.329
218.545
305.877
539.535
82.015
16.138
0.179
-0.230
-0.097
-0.035
-0.014
-0.003
0.001
0.001
0.001
-0.001
-0.004
-0.020
-0.122
-0.613
2.195
82.664
5089.876
5987.663
987.548
32.798
78.183
167.694
5499.755
5384.856
65.834
16.943
1565.602
2192.348
26.037
5806.047
115265.422
100764.391
78825.625
36317.129
52.159
761.109
100108.797
26407.244
2873.084
38.768
0.273
-0.203
-0.126
-0.057
-0.025
-0.011
-0.003
0.
0.001
0.001
-0.001
-0.004
-0.021
-0.125
-0.562
5.885
201.643
509.434
128.225
207.733
435.238
25.303
3916.828
118677.313
21521.588
745.996
273.401
100116.594
100011.109
198.284
37.802
2313.898
138978.578
1608.466
1037.430
577.734
639.319
46353.414
7679.325
114.914
5.091
-0.216
-0.186
-0.099
-0.040
-0.018
-0.008
-0.002
0.001
0.
0.000
0.000
-0.002
-0.015
-0.067
-0.267
0.109
8.371
15.452
19.877
11352.467
100019.859
336.282
869.843
91517.586
425.628
54137.215
10786.553
9259.831
4560.218
35.261
20.565
780.729
134982.313
4540.711
38.972
6755.973
102165.250
138967.453
34188.176
15.712
-0.368
-0.301
-0.161
-0.074
-0.031
-0.013
-0.005
0.001
0.
0.
0.001
0.001
-0.001
-0.011
-0.037
-0.089
-0.154
-0.188
-0.276
6.512
1151.206
8358.879
372.630
2438.321
30.978
112.627
2892.810
1072.052
569.878
43.128
354.251
15281.354
4483.894
102447.766
31438.537
19.469
299.050
104467.406
17133.088
721.045
2.517
-0.703
-0.289
-0.132
-0.068
-0.029
-0.006
-0.001
0.
0.
0.
0.001
0.000
0.001
-0.009
-0.028
-0.067
-0.139
-0.269
-0.427
0.259
74.673
49001.594
104651.031
11394.605
33.571
74.527
503.000
112.430
5.382
4.140
1850.495
100188.531
102570.133
100917.711
268.476
2.400
311.758
100280.469
105599.648
260.648
0.629
-0.586
-0.257
-0.114
-0.056
-0.023
-0.003
0.
0.
0.
0.
0.
0.002
-0.002
-0.005
-0.029
-0.068
-0.138
-0.250
0.016
6.542
89.296
100088.016
101201.930
1126.870
18.991
9.778
374.206
122.840
0.937
-0.075
45.068
520.524
7140.061
9865.955
63.029
0.105
31.370
1992.479
19565.158
8957.223
6.366
-0.854
-0.258
-0.114
-0.051
-0.015
0.
0.
0.
0.
0.
0.001
0.002
-0.002
-0.009
-0.034
-0.083
-0.162
-0.191
9.892
1441.651
4869.697
685.686
10512.902
412.074
24.553
-0.387
3.526
2.351
16.309
32.430
2.659
5.865
218.164
309.864
11.424
86.793
245.636
21.532
35.828
12.803
-0.627
-0.702
-0.238
-0.110
-0.049
-0.013
0.000
-0.001
0.
0.
0.
0.001
0.002
-0.004
-0.016
-0.046
-0.111
-0.207
0.017
34.812
16970.088
100059.547
603.937
188.841
34.425
2.946
-1.499
0.694
18.506
8489.403
75860.688
160.116
-0.068
0.988
5.982
100.004
48466.727
100000.828
513.910
0.959
2.196
2.045
-0.241
-0.207
-0.104
-0.042
-0.012
-0.002
-0.001
0.
0.
0.
0.002
0.001
-0.008
-0.025
-0.072
-0.171
-0.327
0.520
116.924
4993.068
780.305
49.118
7.023
0.825
2.888
15.047
100106.469
638.684
86675.242
100248.070
444.806
0.877
1.449
82.697
19500.391
24807.951
100021.406
328.205
1.181
1.392
0.943
-0.262
-0.189
-0.093
-0.032
-0.011
-0.002
-0.001
0.
0.
0.
0.002
0.000
-0.012
-0.042
-0.095
-0.066
2.307
4.328
30.033
487.070
286.758
95.697
3.495
84.349
1161.996
285.117
23565.586
101396.047
100624.836
29212.344
56.747
4.192
12.192
61.718
8110.431
3040.248
92.192
9.140
30.235
7.552
-0.287
-0.345
-0.174
-0.075
-0.029
-0.009
-0.002
-0.001
0.
0.
0.
0.002
-0.002
-0.015
-0.054
-0.094
4.774
1201.267
4513.160
111.265
20.730
25.622
13.509
3.251
998.016
125447.984
69565.383
101058.500
9958.407
24126.488
11843.030
1554.341
21.821
4.537
2.636
25.828
16.763
0.241
1139.418
5955.788
26.402
0.047
-0.279
-0.145
-0.059
-0.024
-0.009
-0.001
0.
0.
0.
0.
0.002
-0.003
-0.018
-0.075
-0.176
17.551
31522.926
105021.461
35061.848
648.379
3.611
1.093
0.718
119.503
5163.533
7488.465
32941.355
10770.827
175.588
375.944
801.740
18.352
2.935
0.037
-0.757
-0.882
-1.179
25.997
78.017
2.560
-0.262
-0.231
-0.116
-0.048
-0.021
-0.008
0.000
0.
0.
0.
0.
0.002
-0.003
-0.021
-0.097
-0.461
11.112
3604.825
660.522
11347.690
355.214
80.495
227.176
5.553
34.865
1593.037
151.226
757.158
3511.842
2708.992
234.308
94.943
778.058
334.314
12.769
-0.257
-0.877
-0.759
-0.613
-0.403
-0.405
-0.316
-0.194
-0.096
-0.044
-0.017
-0.005
0.
0.
0.
0.
0.
0.002
-0.005
-0.026
-0.094
-0.378
-0.699
0.157
6.325
27.368
7.303
267.360
946.638
18.771
67.037
1352.203
104.678
137.339
57.225
101958.211
103576.750
3768.700
103322.250
49488.059
104.236
1.379
12.279
34.873
3.640
-0.510
-0.481
-0.324
-0.170
-0.086
-0.039
-0.015
-0.003
0.
0.
0.
0.
0.
0.002
-0.009
-0.034
-0.089
-0.211
-0.455
0.268
142.029
1241.305
28.244
7.457
14.248
34.492
155.258
987.835
2477.007
100053.836
5970.917
5933.401
106614.977
16585.502
100931.320
200019.391
30209.525
18.509
1334.845
18680.123
162.920
1.384
-0.352
-0.314
-0.169
-0.083
-0.039
-0.013
-0.002
0.
0.
0.
0.
0.
-0.004
-0.016
-0.044
-0.100
-0.220
-0.404
2.707
2620.279
100309.281
746.560
151.802
6.176
10.936
47.529
782.138
4931.998
100075.555
3753.709
2058.896
4416.350
229.372
266.279
13704.257
3322.419
1778.654
3490.049
44353.348
422.311
118.992
5.260
-0.264
-0.171
-0.084
-0.034
-0.012
-0.002
0.
0.
0.
0.
0.
-0.004
-0.021
-0.055
-0.118
-0.268
-0.448
0.448
70.923
1598.691
88754.406
101731.992
92.343
6.734
37.815
397.501
102.761
81.051
22.976
21.578
173.691
56.021
6.701
27.060
23186.705
200087.453
175638.047
100914.016
2487.668
688.321
14.559
-0.200
-0.165
-0.080
-0.032
-0.009
-0.002
0.
0.
0.
0.
0.
-0.006
-0.028
-0.064
-0.139
-0.289
-0.476
5.082
615.393
565.156
10238.212
14547.693
125.448
35.025
9.540
15.770
4.454
0.956
1.666
0.208
10.092
68.780
546.453
4460.574
2725.678
166951.266
13475.614
4947.821
183.041
19.877
0.954
-0.253
-0.148
-0.069
-0.031
-0.009
-0.002
0.
0.
0.
0.
0.
-0.008
-0.030
-0.074
-0.145
-0.293
-0.491
3.142
266.438
233.200
22.166
79.512
636.515
393.363
212.677
2.594
-0.213
9.438
25.452
4.658
593.885
100261.297
11706.503
128267.797
69934.633
100907.789
58865.051
178.369
1.957
-0.261
-0.352
-0.220
-0.116
-0.056
-0.024
-0.007
-0.001
0.
0.
0.
0.
0.
-0.007
-0.028
-0.072
-0.143
-0.284
-0.486
-0.390
7.491
49.614
13.763
447.711
336.112
93.733
65.765
1.163
-0.339
6.421
15.796
4.453
1135.823
200001.938
4868.540
1049.549
467.046
1122.166
62490.762
166.221
-0.098
-0.436
-0.296
-0.166
-0.087
-0.044
-0.020
-0.006
-0.001
0.
0.
0.
0.
0.
-0.006
-0.024
-0.063
-0.127
-0.254
-0.418
2.685
465.187
86715.625
1097.287
100102.523
425.053
40.803
53.625
2.715
-0.072
3.053
2.327
0.199
19.271
203.165
42.167
4.475
1.878
6.389
25.019
2.207
-0.386
-0.316
-0.207
-0.118
-0.065
-0.031
-0.013
-0.005
0.
0.
0.
0.
0.
0.
-0.005
-0.020
-0.047
-0.101
-0.205
-0.323
5.645
1272.735
108703.508
2613.125
551.720
15.645
134.746
298.115
19.116
0.646
6.257
3.440
-0.175
-0.250
0.349
0.895
0.732
-0.335
-0.438
-0.365
-0.354
-0.288
-0.216
-0.144
-0.083
-0.044
-0.021
-0.009
-0.002
0.
0.
0.
0.
0.
0.
-0.004
-0.011
-0.036
-0.073
-0.154
-0.271
0.614
43.667
426.491
4854.095
285.565
26.179
23312.258
101232.078
545.219
1.346
0.607
0.314
-0.324
-0.389
-0.409
-0.184
-0.182
-0.344
-0.353
-0.310
-0.248
-0.190
-0.139
-0.091
-0.050
-0.028
-0.013
-0.005
-0.002
0.
0.
0.
0.
0.
0.
-0.001
-0.008
-0.023
-0.051
-0.102
-0.198
-0.293
0.605
64.614
7931.520
401.796
24.815
26012.475
113766.391
687.222
1.657
-0.432
-0.343
-0.287
-0.290
-0.304
-0.273
-0.260
-0.263
-0.237
-0.195
-0.150
-0.114
-0.084
-0.056
-0.027
-0.015
-0.008
-0.002
0.
0.
0.
0.
0.
0.
0.
0.001
-0.004
-0.016
-0.029
-0.060
-0.121
-0.226
-0.292
1.426
16.471
4.408
8.364
13782.780
101263.766
1274.580
1.529
-0.428
-0.321
-0.242
-0.209
-0.199
-0.195
-0.201
-0.187
-0.152
-0.121
-0.088
-0.065
-0.046
-0.030
-0.015
-0.007
-0.003
-0.002
0.
0.
0.
0.
0.
0.
0.
0.
0.000
-0.006
-0.019
-0.035
-0.061
-0.124
-0.197
-0.262
-0.313
-0.431
1.287
151.062
2063.565
52.520
0.209
-0.371
-0.281
-0.209
-0.172
-0.147
-0.131
-0.129
-0.116
-0.097
-0.076
-0.054
-0.041
-0.028
-0.016
-0.007
-0.003
-0.002
0.
0.
0.
0.
0.
0.
0.
0.
0.
0.
-0.002
-0.009
-0.017
-0.031
-0.064
-0.106
-0.156
-0.226
-0.309
-0.220
3.185
11.327
2.570
-0.264
-0.315
-0.237
-0.180
-0.142
-0.110
-0.092
-0.083
-0.074
-0.059
-0.047
-0.034
-0.026
-0.016
-0.005
-0.002
-0.001
0.000
0.
0.
0.
0.
0.
0.
0.
0.
0.
0.
0.
-0.002
-0.008
-0.013
-0.028
-0.054
-0.082
-0.125
-0.188
-0.235
-0.042
0.401
-0.052
-0.283
-0.239
-0.180
-0.140
-0.109
-0.082
-0.066
-0.059
-0.051
-0.039
-0.031
-0.023
-0.015
-0.007
-0.001
0.
0.
0.
0.
0.
0.
0.
0.
0.
0.
0.
0.
0.
0.
0.
-0.001
-0.005
-0.011
-0.026
-0.045
-0.067
-0.101
-0.144
-0.169
-0.180
-0.188
-0.177
-0.153
-0.124
-0.099
-0.075
-0.056
-0.047
-0.040
-0.035
-0.027
-0.018
-0.012
-0.004
-0.001
0.
0.
0.
0.
0.
0.
0.
0.
0.
0.
0.
0.
0.
0.
0.
0.
0.
-0.001
-0.001
-0.010
-0.019
-0.032
-0.049
-0.073
-0.092
-0.103
-0.104
-0.096
-0.084
-0.072
-0.061
-0.048
-0.033
-0.030
-0.025
-0.019
-0.013
-0.006
-0.003
-0.001
0.
0.
0.
0.
0.
0.
0.
0.
0.
0.
0.
0.
0.
0.
0.
0.
0.
0.
0.
0.
-0.003
-0.008
-0.014
-0.023
-0.033
-0.043
-0.048
-0.049
-0.048
-0.042
-0.037
-0.034
-0.027
-0.021
-0.018
-0.013
-0.007
-0.004
-0.002
-0.001
0.
0.
0.
0.
0.
0.
0.
0.
0.
0.
0.
0.
0.
0.
0.
0.
0.
0.
0.
0.
0.
0.
-0.002
-0.006
-0.009
-0.013
-0.017
-0.020
-0.021
-0.019
-0.019
-0.018
-0.016
-0.013
-0.009
-0.007
-0.003
-0.002
-0.001
-0.001
-0.001
0.
0.
0.
0.
0.
0.
0.
0.
0.
0.
0.
0.
0.
0.
0.
0.
0.
0.
0.
0.
0.
0.
0.
-0.002
-0.004
-0.004
-0.006
-0.008
-0.010
-0.009
-0.009
-0.007
-0.005
-0.004
-0.004
-0.002
-0.002
-0.001
-0.001
0.
0.
0.
0.
0.
0.
0.
0.
0.
0.
0.
0.
0.
0.
0.
0.
0.
0.
0.
0.
0.
0.
0.
0.
0.
0.
0.
0.
0.
0.
0.
0.
0.
0.
0.
0.
0.
0.
0.
0.
0.
0.
0.
0.
0.
0.
0.
0.
0.
0.
0.
0.
0.
0.
0.
0.
0.
0.
0.
0.
0.
0.
0.
0.
0.
0.
0.
0.
0.
0.
0.
0.
0.
0.
0.
0.
0.
0.
0.
0.
0.
0.
0.
0.
0.
0.
0.
0.
0.
0.
0.
0.
0.
0.
0.
0.
0.
0.
0.
0.
0.
0.
0.
0.
0.
0.
0.
0.
0.
0.
0.
0.
0.
0.
0.
0.
0.
0.
0.
0.
0.
0.
0.
0.
0.
0.
0.
0.
0.
0.
0.
0.
0.
0.
0.
0.
0.
0.
0.
0.
0.
0.
0.
0.
0.
0.
0.
0.
0.
0.
0.
0.
0.
0.
0.
0.
0.
0.
0.
0.
0.
0.
0.
0.
0.
0.
0.
0.
0.
0.
0.
0.
0.
0.
0.
0.
0.
0.
0.
0.
0.
0.
0.
0.
0.
0.
0.
0.
0.
0.
0.
0.
0.
0.
0.
0.
0.
0.
0.
0.
0.
0.
0.
0.
0.
0.
0.
0.
0.
0.
0.
0.
0.
0.
0.
0.
0.
0.
0.
0.
0.
0.
0.
0.
0.
0.
0.
0.
0.
0.
0.
0.
0.
0.
0.
0.
0.
0.
0.
0.
0.
0.
0.
0.
0.
0.
0.
0.
0.
0.
0.
0.
0.
0.
0.
0.
0.
0.
0.
0.
0.
0.
0.
0.
0.
0.
0.
0.
0.
0.
0.
0.
0.
0.
0.
0.
0.
0.
0.
0.
0.
0.
0.
0.
0.
0.
0.
0.
0.
0.
0.
0.
0.
0.
0.
0.
0.
0.
0.
0.
0.
0.
0.
0.
0.
0.
0.
0.
0.
0.
0.
0.
0.
0.
0.
0.
0.
0.
0.
0.
0.
0.
0.
0.
0.
0.
0.
0.
0.
0.
0.
0.
0.
0.
0.
0.
0.
0.
0.
0.
0.
0.
0.
0.
0.
0.
0.
0.
0.
0.
0.
0.
0.
0.
0.
0.
0.
0.
0.
0.
0.
0.
0.
0.
0.
0.
0.
0.
0.
0.
0.
0.
0.
0.001
0.002
0.002
0.002
0.001
0.001
0.
0.
0.
0.
0.
0.
0.
0.
0.
0.
0.
0.
0.
0.
0.
0.
0.
0.
0.
0.
0.
0.
0.
0.
0.
0.
0.
0.
0.
0.
0.
0.
0.
-0.002
-0.003
-0.003
-0.003
-0.001
0.001
0.001
0.002
0.001
0.
0.
0.
0.
0.
0.
0.
0.
0.
0.
0.
0.
0.
0.
0.
0.
0.
0.
0.
0.
0.
0.
0.
-0.001
-0.001
0.
0.
0.
0.
0.
0.
-0.005
-0.006
-0.006
-0.005
-0.004
-0.003
0.000
0.
0.001
0.001
0.001
0.
0.
0.
0.
0.
0.
0.
0.
0.
0.
0.
0.
0.
0.
0.
0.
0.
0.
0.
0.
0.
-0.001
-0.002
-0.004
-0.005
-0.006
-0.004
-0.004
-0.002
-0.008
-0.006
-0.008
-0.009
-0.009
-0.008
-0.005
-0.003
0.000
0.000
0.001
0.001
0.001
0.
0.
0.
0.
0.
0.
0.
0.
0.
0.
0.
0.
0.
0.
-0.002
-0.002
-0.002
-0.002
-0.002
-0.003
-0.005
-0.010
-0.014
-0.018
-0.018
-0.019
-0.018
-0.020
-0.017
-0.017
-0.013
-0.012
-0.012
-0.011
-0.009
-0.005
-0.003
0.000
0.002
0.001
0.001
0.
0.
0.
0.
0.
0.
0.
0.
0.
0.
0.
0.
0.
-0.002
-0.003
-0.003
-0.005
-0.006
-0.006
-0.011
-0.018
-0.024
-0.036
-0.042
-0.044
-0.040
-0.039
-0.034
-0.032
-0.028
-0.026
-0.019
-0.017
-0.014
-0.012
-0.007
-0.004
-0.001
0.000
0.001
0.001
0.
0.
0.
0.
0.
0.
0.
0.
0.
0.
0.
0.
-0.002
-0.003
-0.005
-0.007
-0.011
-0.014
-0.020
-0.028
-0.040
-0.054
-0.065
-0.078
-0.083
-0.081
-0.077
-0.070
-0.057
-0.042
-0.035
-0.028
-0.020
-0.017
-0.013
-0.007
-0.004
-0.001
0.
0.001
0.001
0.
0.
0.
0.
0.
0.
0.
0.
0.
0.
0.
-0.002
-0.005
-0.008
-0.013
-0.018
-0.025
-0.032
-0.044
-0.055
-0.079
-0.100
-0.122
-0.144
-0.157
-0.153
-0.143
-0.125
-0.104
-0.076
-0.050
-0.037
-0.027
-0.018
-0.014
-0.007
-0.004
-0.001
0.
0.001
0.001
0.
0.
0.
0.
0.
0.
0.
0.
0.
0.
-0.002
-0.003
-0.010
-0.018
-0.027
-0.035
-0.046
-0.061
-0.086
-0.116
-0.159
-0.206
-0.254
-0.320
-0.351
-0.314
-0.272
-0.231
-0.181
-0.125
-0.084
-0.051
-0.035
-0.023
-0.016
-0.009
-0.003
0.000
0.002
0.001
0.001
0.
0.
0.
0.
0.
0.
0.
0.
0.
-0.002
-0.003
-0.010
-0.021
-0.034
-0.051
-0.065
-0.088
-0.121
-0.178
-0.238
-0.301
-0.370
-0.456
-0.666
-0.726
-0.515
-0.387
-0.315
-0.243
-0.184
-0.128
-0.081
-0.050
-0.029
-0.017
-0.013
-0.006
-0.002
0.002
0.002
0.002
0.
0.
0.
0.
0.
0.
0.
0.
-0.001
-0.003
-0.008
-0.017
-0.041
-0.070
-0.098
-0.124
-0.166
-0.226
-0.281
-0.266
0.095
0.485
1.627
1.907
0.032
-0.247
1.094
1.346
1.374
0.156
-0.160
-0.114
-0.065
-0.044
-0.023
-0.018
-0.011
-0.006
-0.001
0.001
0.002
0.002
0.
0.
0.
0.
0.
0.
0.
-0.001
-0.006
-0.013
-0.033
-0.073
-0.102
-0.141
-0.199
-0.277
-0.330
0.135
7.484
90.499
171.324
454.918
114.357
18.640
3.154
27.983
28.665
40.681
5.101
-0.088
-0.141
-0.090
-0.060
-0.043
-0.033
-0.024
-0.015
-0.006
0.000
0.001
0.002
0.001
0.
0.
0.
0.
0.001
0.000
-0.003
-0.007
-0.021
-0.049
-0.094
-0.128
-0.097
-0.236
-0.344
0.198
21.290
197.506
26142.252
100656.391
96033.727
19430.877
551.313
13.998
43.207
37.398
59.385
7.192
-0.111
-0.181
-0.126
-0.098
-0.085
-0.075
-0.066
-0.044
-0.019
-0.006
0.000
0.002
0.001
0.001
0.
0.
0.001
0.000
0.000
-0.004
-0.011
-0.028
-0.060
-0.116
-0.157
-0.102
-0.234
2.408
27.764
310.685
3248.912
75566.273
48000.301
6006.833
101392.266
3591.509
28.050
56.685
7.817
3.259
0.315
-0.333
-0.246
-0.185
-0.150
-0.125
-0.105
-0.202
-0.177
-0.057
-0.016
-0.005
0.000
0.002
0.002
0.
0.001
0.000
0.001
-0.001
-0.008
-0.017
-0.035
-0.076
-0.143
-0.209
-0.280
0.075
113.733
6612.173
48623.973
4116.808
554.510
221.243
78.813
101135.938
10024.823
119.839
15.045
3.543
0.519
-0.417
-0.444
-0.337
-0.247
0.201
2.459
15.528
26.319
0.105
-0.132
-0.035
-0.009
-0.002
0.002
0.001
0.000
0.000
0.001
-0.001
-0.004
-0.016
-0.035
-0.064
-0.117
-0.195
-0.264
-0.344
-0.076
72.770
2706.630
9467.400
101282.266
102120.891
1258.974
3534.057
76.611
533.988
5057.400
379.415
1229.271
47.879
0.718
-0.540
-0.439
0.259
45.633
806.033
24927.682
104930.250
11.180
-0.104
-0.050
-0.013
-0.003
0.001
0.001
0.001
0.001
-0.001
-0.004
-0.011
-0.043
-0.084
-0.097
-0.176
-0.466
-0.518
-0.450
-0.584
1.087
111.206
100481.813
139603.516
1265.572
80463.625
134957.469
100199.461
279.271
25592.830
23544.602
100227.531
950.600
4.972
-0.616
-0.512
3.669
2393.818
100128.891
115268.344
39072.602
19.391
-0.141
-0.064
-0.018
-0.004
0.001
0.001
0.001
0.000
-0.001
-0.007
-0.032
-0.152
-0.274
1.788
12.284
7.129
-0.597
-0.914
-1.043
8.310
216.402
100894.891
100284.031
91.219
252.661
100471.695
101843.242
797.916
2063.781
2011.060
111384.039
2943.451
8.185
3.174
1.999
109.967
1220.477
167716.844
4008.901
1072.814
3.556
-0.402
-0.072
-0.020
-0.005
-0.001
0.001
0.002
0.
-0.002
-0.012
-0.064
-0.473
0.971
776.336
13741.657
1838.004
6.767
2.899
-1.228
23056.871
31664.410
1565.400
528.315
13.281
57.154
268.094
657.535
187.979
260.905
206.015
38597.613
100586.031
2884.395
5243.505
47.286
48432.379
102622.492
100479.141
25451.168
13.651
-0.501
-0.235
-0.055
-0.018
-0.004
0.000
0.001
0.001
0.000
-0.004
-0.019
-0.088
-0.443
1.850
1314.575
112519.883
16817.570
103402.305
30873.105
-0.254
66.238
275.872
61.769
9.839
10.278
151.615
134.662
269.993
26.819
51.097
54.282
89.767
386.649
100184.844
115265.289
1228.444
14422.344
116935.109
1751.649
173.736
1.732
-0.208
-0.102
-0.038
-0.015
-0.004
0.000
0.001
0.001
-0.001
-0.005
-0.024
-0.185
-0.653
562.013
10501.809
113769.141
126383.195
101275.094
1261.454
4.408
6.516
42.057
20.034
1.033
2.501
50.268
59.919
17.689
28.508
302.212
2013.697
269.921
78.369
1782.411
100552.258
120749.258
120719.797
100074.922
521.132
1.826
-0.169
-0.133
-0.062
-0.027
-0.012
-0.003
0.001
0.001
0.001
-0.001
-0.004
-0.025
-0.192
-0.574
3945.638
196841.313
101888.750
1469.317
57351.848
16059.253
56.242
211.094
4749.744
91.430
5.223
10.140
443.047
599.359
11.392
5.379
1629.247
100521.172
50555.848
1970.674
117.092
2318.340
33432.777
6468.654
2032.907
33.042
-0.027
-0.192
-0.106
-0.045
-0.020
-0.009
-0.002
0.001
0.
0.001
0.000
-0.002
-0.018
-0.086
-0.358
1.988
177.857
20339.156
74.199
38059.695
101581.172
622.610
80.295
1034.828
32.337
27.566
20.828
61.284
67.565
7.090
24.637
1592.999
100390.656
17451.500
20913.658
33.397
435.128
75786.797
106025.664
58.098
-0.229
-0.320
-0.167
-0.080
-0.035
-0.014
-0.005
0.001
0.
0.
0.
0.001
-0.001
-0.013
-0.044
-0.097
-0.143
0.123
0.691
10.441
2583.905
120702.453
28404.016
27.666
2.744
1.040
10.593
12.200
7.490
3.374
513.975
31417.453
1039.040
1616.135
231.738
93.875
52.319
296.163
347.943
30897.705
35.813
-0.962
-0.317
-0.139
-0.071
-0.032
-0.008
-0.003
0.
0.
0.
0.001
0.000
0.001
-0.011
-0.031
-0.075
-0.156
-0.353
-0.638
0.998
378.627
102625.797
29513.408
66.619
0.495
-0.477
5.874
130.862
99.342
7.642
3100.599
100047.969
22723.441
13844.982
47.908
9.641
652.810
3874.736
101334.727
1012.615
1.090
-0.679
-0.278
-0.123
-0.059
-0.027
-0.005
0.
0.
0.
0.
0.000
0.002
-0.002
-0.005
-0.034
-0.073
-0.156
-0.275
0.134
10.450
54.295
7281.147
53762.848
1961.291
115.321
-0.164
4.037
99.339
81.206
3.244
58.300
709.382
549.822
418.851
7.910
1.108
74.257
5813.615
102217.508
101247.531
52.559
-0.919
-0.290
-0.122
-0.057
-0.019
0.000
-0.001
0.
0.
0.
0.001
0.002
-0.002
-0.010
-0.040
-0.091
-0.178
-0.179
15.386
4433.497
21075.998
54231.059
100988.047
106399.672
5237.314
2.069
-0.808
2.742
10.134
13.981
1.648
1.247
3.971
3.765
-0.004
9.681
22.318
48.348
112.625
170.843
15.558
-0.182
-0.260
-0.121
-0.050
-0.018
-0.002
-0.001
0.
0.
0.
0.001
0.002
-0.004
-0.017
-0.050
-0.120
-0.212
0.511
111.485
102195.836
102573.891
100779.828
5277.443
1756.437
122.259
-0.795
-0.721
8.435
1224.019
4850.830
54.621
-0.120
0.317
0.816
5.673
354.225
1440.340
35.664
47.960
2007.589
2161.329
8.996
-0.199
-0.117
-0.047
-0.015
-0.003
-0.001
0.
0.
0.
0.002
0.001
-0.008
-0.027
-0.071
-0.163
-0.279
2.903
2393.714
100324.563
38838.102
6694.321
1266.835
10.025
0.377
3.403
5157.753
283.886
5799.799
39021.406
132.320
29.220
163.941
48.748
34.597
242.277
819.102
27.685
76.996
634.662
614.638
5.030
-0.185
-0.105
-0.042
-0.013
-0.003
-0.001
0.
0.
0.
0.002
0.000
-0.011
-0.039
-0.100
-0.252
-0.244
1.171
306.011
43720.641
101576.250
85275.820
108.893
7.808
219.159
365.428
7526.314
100468.148
100192.766
4563.153
20.078
699.590
20686.961
373.490
38.727
16.055
9.320
5.453
39.406
17.619
3.452
-0.111
-0.180
-0.085
-0.032
-0.012
-0.003
-0.001
0.
0.
0.
0.002
-0.001
-0.014
-0.052
-0.116
0.069
286.133
1144.194
5.429
53.480
2394.709
757.907
8.755
81.016
100077.680
101345.508
100684.758
8743.540
3433.847
420.739
7.162
149.464
1565.603
81.475
4.486
1.489
-0.886
0.643
9.032
3.126
-0.204
-0.266
-0.150
-0.064
-0.028
-0.010
-0.002
-0.001
0.
0.
0.
0.002
-0.003
-0.016
-0.064
-0.141
0.610
733.126
3992.193
22.917
5.762
10.988
13.618
15.363
914.681
111478.016
27890.588
107806.883
101706.531
104.364
7.004
11.139
5.800
6.540
0.774
-0.265
0.194
-1.008
-1.202
-0.521
-0.357
-0.333
-0.218
-0.107
-0.045
-0.021
-0.009
-0.001
0.
0.
0.
0.
0.002
-0.003
-0.016
-0.075
-0.198
-0.142
3.199
8.556
17.158
23.796
3300.713
30284.947
76.608
1584.426
120237.320
4016.244
4771.468
55156.746
81.598
71.296
1373.560
223.060
21.377
0.462
-0.864
-0.472
-0.455
-0.824
-0.695
-0.440
-0.281
-0.164
-0.083
-0.038
-0.017
-0.005
0.
0.
0.
0.
0.
0.002
-0.002
-0.025
-0.072
-0.191
-0.414
-0.452
-0.169
3.185
35.909
43641.152
100515.695
170.937
90.658
13200.773
512.653
13.254
18.971
509.193
2642.845
103795.227
5667.046
1024.548
30.356
5.233
56.350
94.637
7.628
-0.422
-0.416
-0.248
-0.133
-0.069
-0.033
-0.013
-0.001
0.
0.
0.
0.
0.
0.002
-0.007
-0.034
-0.077
-0.172
-0.346
-0.498
1.161
5.136
5.515
82.191
176.723
9.744
12.773
5.362
16.531
131.236
34.258
152.890
4987.076
100158.164
22765.436
16888.990
2892.295
117.477
11329.822
100231.539
516.839
1.042
-0.408
-0.252
-0.126
-0.065
-0.031
-0.007
-0.001
0.
0.
0.
0.
0.
0.000
-0.013
-0.041
-0.089
-0.194
-0.378
-0.408
7.465
40.890
767.112
1052.178
45.323
4.149
-0.064
2.903
15.817
106.988
29.299
10.175
60.952
653.489
146.362
1812.401
564.615
103.348
16878.852
100753.016
726.008
2.110
-0.335
-0.252
-0.130
-0.059
-0.028
-0.004
-0.001
0.
0.
0.
0.
0.
-0.001
-0.018
-0.048
-0.109
-0.235
-0.419
1.192
82.600
1388.101
100682.445
100844.008
18890.109
248.491
1.127
0.504
1.020
3.088
0.839
-0.139
0.656
1.290
5.211
13.741
22.153
711.686
2954.377
25649.465
157.638
1.663
-0.251
-0.240
-0.123
-0.058
-0.024
-0.004
-0.001
0.
0.
0.
0.
0.
-0.004
-0.024
-0.053
-0.123
-0.270
-0.386
38.112
100121.961
175892.844
27229.148
18689.918
88540.883
1393.382
113.004
1.680
-0.605
-0.595
-0.601
-0.441
7.663
65.610
1238.596
10295.669
139.924
414.608
277.736
414.116
19.787
-0.009
-0.328
-0.207
-0.106
-0.052
-0.021
-0.004
-0.001
0.
0.
0.
0.
0.
-0.006
-0.027
-0.062
-0.129
-0.284
-0.435
22.998
30168.336
19551.094
328.155
3215.465
101509.547
200018.281
100037.281
40.442
-0.543
-0.508
-0.411
1.590
550.532
98283.266
41060.297
100034.156
879.017
241.075
61.272
4.860
-0.077
-0.419
-0.283
-0.161
-0.081
-0.041
-0.016
-0.003
-0.001
0.
0.
0.
0.
0.
-0.007
-0.026
-0.061
-0.129
-0.278
-0.492
-0.122
69.270
9965.645
82.342
100062.148
105840.742
9273.584
9808.231
15.203
-0.528
-0.443
-0.338
2.189
873.984
100003.242
4602.920
1862.903
52.356
14.971
27.279
2.311
-0.391
-0.321
-0.197
-0.109
-0.060
-0.031
-0.011
-0.001
0.
0.
0.
0.
0.
0.
-0.005
-0.022
-0.054
-0.119
-0.255
-0.446
0.220
687.283
129521.367
828.073
526.897
319.782
12.594
6.759
-0.228
-0.521
-0.427
-0.353
0.002
18.264
185.633
39.722
3.595
0.268
-0.026
0.480
-0.191
-0.282
-0.204
-0.124
-0.074
-0.042
-0.021
-0.007
-0.001
0.
0.
0.
0.
0.
0.
-0.003
-0.017
-0.046
-0.097
-0.212
-0.375
0.629
311.226
131804.078
101201.234
319.829
1.553
10.507
24.816
2.349
-0.443
-0.386
-0.330
-0.296
-0.120
0.377
-0.035
-0.341
-0.382
-0.348
-0.286
-0.233
-0.184
-0.127
-0.081
-0.047
-0.026
-0.012
-0.003
0.
0.
0.
0.
0.
0.
0.
-0.001
-0.013
-0.030
-0.074
-0.155
-0.301
-0.197
34.501
35204.879
200025.125
2273.146
8.816
649.116
4050.990
63.047
0.076
-0.373
-0.284
-0.246
-0.231
-0.236
-0.247
-0.266
-0.267
-0.230
-0.189
-0.147
-0.112
-0.077
-0.049
-0.028
-0.015
-0.008
-0.002
0.
0.
0.
0.
0.
0.
0.
0.000
-0.007
-0.024
-0.046
-0.105
-0.216
-0.318
1.808
322.022
100122.305
3510.030
8.669
735.063
4254.434
80.083
0.259
-0.338
-0.244
-0.188
-0.169
-0.168
-0.168
-0.172
-0.156
-0.135
-0.111
-0.087
-0.063
-0.046
-0.029
-0.014
-0.009
-0.002
-0.001
0.
0.
0.
0.
0.
0.
0.
0.
-0.003
-0.013
-0.033
-0.062
-0.123
-0.235
-0.266
3.778
54.382
12.527
1.559
298.903
68381.164
63.398
0.065
-0.296
-0.205
-0.147
-0.125
-0.113
-0.108
-0.108
-0.094
-0.082
-0.066
-0.049
-0.035
-0.027
-0.010
-0.007
-0.003
-0.002
0.
0.
0.
0.
0.
0.
0.
0.
0.
-0.001
-0.008
-0.016
-0.033
-0.061
-0.127
-0.201
-0.246
-0.233
-0.369
-0.175
95.703
65636.352
14.787
-0.273
-0.248
-0.163
-0.116
-0.097
-0.080
-0.069
-0.066
-0.059
-0.051
-0.042
-0.031
-0.021
-0.015
-0.004
-0.002
-0.002
0.000
0.
0.
0.
0.
0.
0.
0.
0.
0.
0.
-0.001
-0.008
-0.019
-0.034
-0.059
-0.106
-0.155
-0.204
-0.275
-0.355
-0.360
0.005
-0.433
-0.291
-0.188
-0.124
-0.093
-0.069
-0.054
-0.047
-0.042
-0.038
-0.030
-0.025
-0.017
-0.013
-0.002
-0.002
0.000
0.
0.
0.
0.
0.
0.
0.
0.
0.
0.
0.
0.
0.
-0.002
-0.008
-0.014
-0.029
-0.050
-0.075
-0.108
-0.151
-0.205
-0.273
-0.340
-0.259
-0.184
-0.126
-0.089
-0.069
-0.051
-0.040
-0.033
-0.031
-0.026
-0.019
-0.015
-0.009
-0.002
0.
0.
0.
0.
0.
0.
0.
0.
0.
0.
0.
0.
0.
0.
0.
0.
0.
-0.001
-0.006
-0.011
-0.021
-0.038
-0.056
-0.076
-0.102
-0.132
-0.137
-0.126
-0.105
-0.081
-0.063
-0.047
-0.034
-0.025
-0.024
-0.021
-0.016
-0.010
-0.006
-0.001
-0.001
0.
0.
0.
0.
0.
0.
0.
0.
0.
0.
0.
0.
0.
0.
0.
0.
0.
0.
-0.001
-0.003
-0.006
-0.012
-0.025
-0.038
-0.050
-0.063
-0.067
-0.063
-0.056
-0.045
-0.038
-0.028
-0.022
-0.017
-0.015
-0.009
-0.006
-0.003
-0.001
-0.001
0.
0.
0.
0.
0.
0.
0.
0.
0.
0.
0.
0.
0.
0.
0.
0.
0.
0.
0.
0.
0.
-0.001
-0.007
-0.010
-0.013
-0.023
-0.028
-0.031
-0.030
-0.028
-0.022
-0.021
-0.016
-0.012
-0.009
-0.007
-0.003
-0.002
-0.001
-0.001
0.
0.
0.
0.
0.
0.
0.
0.
0.
0.
0.
0.
0.
0.
0.
0.
0.
0.
0.
0.
0.
0.
0.
-0.002
-0.003
-0.007
-0.009
-0.010
-0.012
-0.014
-0.013
-0.012
-0.009
-0.007
-0.005
-0.004
-0.002
-0.002
-0.001
-0.001
0.
0.
0.
0.
0.
0.
0.
0.
0.
0.
0.
0.
0.
0.
0.
0.
0.
0.
0.
0.
0.
0.
0.
0.
0.
0.
-0.002
-0.003
-0.003
-0.004
-0.004
-0.005
-0.005
-0.003
-0.003
-0.001
-0.001
-0.001
0.
0.
0.
0.
0.
0.
0.
0.
0.
0.
0.
0.
0.
0.
0.
0.
0.
0.
0.
0.
0.
0.
0.
0.
0.
0.
0.
0.
0.
0.
0.
0.
0.
0.
0.
0.
0.
0.
0.
0.
0.
0.
0.
0.
0.
0.
0.
0.
0.
0.
0.
0.
0.
0.
0.
0.
0.
0.
0.
0.
0.
0.
0.
0.
0.
0.
0.
0.
0.
0.
0.
0.
0.
0.
0.
0.
0.
0.
0.
0.
0.
0.
0.
0.
0.
0.
0.
0.
0.
0.
0.
0.
0.
0.
0.
0.
0.
0.
0.
0.
0.
0.
0.
0.
0.
0.
0.
0.
0.
0.
0.
0.
0.
0.
0.
0.
0.
0.
0.
0.
0.
0.
0.
0.
0.
0.
0.
0.
0.
0.
0.
0.
0.
0.
0.
0.
0.
0.
0.
0.
0.
0.
0.
0.
0.
0.
0.
0.
0.
0.
0.
0.
0.
0.
0.
0.
0.
0.
0.
0.
0.
0.
0.
0.
0.
0.
0.
0.
0.
0.
0.
0.
0.
0.
0.
0.
0.
0.
0.
0.
0.
0.
0.
0.
0.
0.
0.
0.
0.
0.
0.
0.
0.
0.
0.
0.
0.
0.
0.
0.
0.
0.
0.
0.
0.
0.
0.
0.
0.
0.
0.
0.
0.
0.
0.
0.
0.
0.
0.
0.
0.
0.
0.
0.
0.
0.
0.
0.
0.
0.
0.
0.
0.
0.
0.
0.
0.
0.
0.
0.
0.
0.
0.
0.
0.
0.
0.
0.
0.
0.
0.
0.
0.
0.
0.
0.
0.
0.
0.
0.
0.
0.
0.
0.
0.
0.
0.
0.
0.
0.
0.
0.
0.
0.
0.
0.
0.
0.
0.
0.
0.
0.
0.
0.
0.
0.
0.
0.
0.
0.
0.
0.
0.
0.
0.
0.
0.
0.
0.
0.
0.
0.
0.
0.
0.
0.
0.
0.
0.
0.
0.
0.
0.
0.
0.
0.
0.
0.
0.
0.
0.
0.
0.
0.
0.
0.
0.
0.
-0.002
-0.002
-0.001
0.
0.
0.
0.
0.001
0.002
0.002
0.002
0.001
0.
0.
0.
0.
0.
0.
0.
0.
0.
0.
0.
0.
0.
0.
0.
0.
0.
0.
0.
0.
0.
0.
0.
0.
0.
-0.001
0.
-0.002
-0.002
-0.002
-0.002
-0.002
-0.002
0.
-0.001
-0.003
-0.003
-0.003
-0.001
0.001
0.001
0.002
0.001
0.
0.
0.
0.
0.
0.
0.
0.
0.
0.
0.
0.
0.
0.
0.
0.
0.
0.
0.
0.
0.
-0.001
-0.001
-0.001
-0.004
-0.007
-0.006
-0.004
-0.002
-0.002
-0.004
-0.006
-0.007
-0.007
-0.006
-0.004
-0.003
-0.002
0.000
0.002
0.001
0.001
0.
0.
0.
0.
0.
0.
0.
0.
0.
0.
0.
0.
0.
0.
0.
0.
0.
0.
0.
-0.001
-0.001
-0.003
-0.007
-0.008
-0.012
-0.014
-0.012
-0.007
-0.010
-0.013
-0.011
-0.013
-0.013
-0.011
-0.010
-0.008
-0.004
-0.003
0.000
0.002
0.001
0.001
0.
0.
0.
0.
0.
0.
0.
0.
0.
0.
0.
0.
0.
0.
-0.002
-0.002
-0.002
-0.003
-0.003
-0.005
-0.008
-0.016
-0.019
-0.022
-0.022
-0.022
-0.016
-0.021
-0.020
-0.019
-0.018
-0.020
-0.020
-0.017
-0.014
-0.008
-0.005
-0.001
0.000
0.002
0.001
0.
0.
0.
0.
0.
0.
0.
0.
0.
0.
0.
0.
0.
-0.002
-0.003
-0.003
-0.004
-0.005
-0.005
-0.011
-0.018
-0.024
-0.027
-0.032
-0.035
-0.039
-0.037
-0.035
-0.031
-0.026
-0.029
-0.030
-0.030
-0.028
-0.022
-0.016
-0.008
-0.004
0.
0.002
0.001
0.001
0.
0.
0.
0.
0.
0.
0.
0.
0.
0.
0.
-0.002
-0.003
-0.006
-0.008
-0.009
-0.011
-0.014
-0.025
-0.034
-0.043
-0.053
-0.062
-0.064
-0.068
-0.063
-0.057
-0.052
-0.046
-0.042
-0.042
-0.040
-0.039
-0.032
-0.024
-0.012
-0.005
0.000
0.000
0.001
0.001
0.
0.
0.
0.
0.
0.
0.
0.
0.
0.
-0.002
-0.004
-0.009
-0.012
-0.017
-0.023
-0.027
-0.035
-0.048
-0.061
-0.073
-0.089
-0.104
-0.113
-0.118
-0.112
-0.098
-0.080
-0.063
-0.058
-0.055
-0.049
-0.046
-0.040
-0.029
-0.013
-0.006
-0.001
0.000
0.001
0.001
0.
0.
0.
0.
0.
0.
0.
0.
0.
-0.001
-0.005
-0.010
-0.014
-0.021
-0.030
-0.040
-0.053
-0.067
-0.083
-0.098
-0.124
-0.157
-0.191
-0.213
-0.204
-0.186
-0.157
-0.126
-0.093
-0.071
-0.066
-0.056
-0.050
-0.038
-0.028
-0.016
-0.009
-0.001
0.000
0.001
0.001
0.
0.
0.
0.
0.
0.
0.
0.
-0.001
-0.003
-0.010
-0.018
-0.028
-0.042
-0.057
-0.073
-0.091
-0.112
-0.148
-0.189
-0.241
-0.331
-0.591
-0.676
-0.394
-0.296
-0.250
-0.198
-0.142
-0.103
-0.081
-0.064
-0.048
-0.037
-0.025
-0.015
-0.006
-0.001
0.002
0.001
0.001
0.
0.
0.
0.
0.
0.
0.
0.
-0.003
-0.007
-0.019
-0.032
-0.059
-0.085
-0.107
-0.128
-0.164
-0.209
-0.259
-0.318
-0.402
-0.724
-1.020
0.000
-0.054
-0.099
-0.311
-0.285
-0.216
-0.146
-0.101
-0.072
-0.053
-0.036
-0.025
-0.015
-0.009
-0.003
0.001
0.002
0.
0.
0.
0.
0.
0.
0.
0.
-0.002
-0.006
-0.013
-0.037
-0.073
-0.106
-0.141
-0.180
-0.222
-0.276
-0.311
0.115
0.995
0.915
2.651
3.176
269.449
21.276
8.620
0.705
-0.347
-0.280
-0.188
-0.127
-0.085
-0.060
-0.044
-0.030
-0.017
-0.011
-0.006
0.000
0.002
0.001
0.
0.
0.
0.
0.
0.
0.
-0.003
-0.008
-0.025
-0.063
-0.105
-0.042
0.565
0.093
-0.324
-0.413
0.602
133.712
942.707
240.315
2405.493
262.555
128.749
96.309
31.185
2.610
-0.244
-0.321
-0.251
-0.169
-0.114
-0.081
-0.056
-0.046
-0.030
-0.020
-0.010
-0.002
0.001
0.002
0.001
0.
0.
0.
0.
0.000
-0.001
-0.005
-0.014
-0.035
-0.088
-0.116
2.519
38.098
11.160
-0.196
-0.503
5.610
13612.892
125447.508
102689.375
100557.641
23403.277
144.225
23.626
6.106
0.489
-0.343
-0.408
-0.332
-0.223
-0.147
-0.114
-0.096
-0.090
-0.074
-0.049
-0.023
-0.008
0.000
0.002
0.001
0.001
0.
0.
0.001
0.000
-0.001
-0.007
-0.018
-0.045
-0.103
-0.132
3.993
72.857
20.641
-0.073
0.121
4.460
292.891
10884.149
39234.531
23382.553
2363.027
97.593
10.608
1.171
0.332
1.351
-0.122
-0.403
-0.301
-0.213
-0.166
-0.147
-0.262
-0.458
-0.268
-0.067
-0.017
-0.004
0.000
0.002
0.002
0.
0.001
0.000
0.001
-0.002
-0.010
-0.024
-0.052
-0.119
-0.182
0.138
2.830
1.167
0.424
6.447
28.484
22.494
32.048
45.656
28.309
203.734
333.447
1969.079
25.873
33.928
108.012
9.853
-0.284
-0.378
-0.283
-0.015
0.702
1.273
7.408
-0.542
-0.198
-0.035
-0.008
-0.002
0.002
0.001
0.
0.001
0.001
-0.001
-0.004
-0.015
-0.037
-0.071
-0.136
-0.224
-0.260
0.028
0.052
0.172
5.839
49.468
257.759
29.917
165.910
408.081
26.688
38290.047
102606.188
1272.793
1059.857
831.342
38.824
-0.006
-0.471
-0.080
14.960
152.495
277.430
9955.181
1.688
-0.253
-0.046
-0.012
-0.003
0.002
0.001
0.001
0.001
-0.001
-0.003
-0.009
-0.032
-0.069
-0.105
-0.169
-0.284
-0.368
-0.390
-0.520
-0.578
20.170
1713.707
1226.280
30.181
2624.265
13074.300
1915.813
1080.701
102363.406
110339.961
110351.289
96235.367
176.845
0.168
-0.554
1.538
330.457
34958.535
1236.129
81.825
1.068
-0.132
-0.052
-0.016
-0.004
0.001
0.001
0.001
0.000
-0.001
-0.005
-0.021
-0.073
-0.134
-0.025
0.319
-0.105
-0.448
-0.670
-1.112
-0.930
30.977
4050.056
2606.813
19.914
78.138
3004.946
104468.430
107347.844
110355.641
3648.835
7326.114
2964.481
43.938
0.608
0.800
44.009
280.900
5905.840
508.274
7.451
-0.040
-0.143
-0.052
-0.018
-0.004
-0.001
0.001
0.001
0.
-0.002
-0.009
-0.039
-0.137
-0.185
2.692
19.605
7.275
1.037
-0.667
-1.542
-0.097
3.781
40.964
32.976
131.599
20691.879
4837.052
113413.539
10404.674
133036.203
15141.006
59.841
28.595
123.934
185.944
19.240
4433.448
39192.254
25592.830
1044.937
4.771
-0.213
-0.123
-0.044
-0.016
-0.004
0.000
0.002
0.001
-0.001
-0.003
-0.016
-0.065
-0.219
0.014
12.056
282.193
327.740
299.384
17.459
-0.970
0.109
26.333
81.815
8.410
513.939
100020.906
52095.395
100092.344
641.792
243.730
2212.867
2291.198
95.610
1241.902
5193.949
383.364
1836.053
9956.378
283.713
38.270
0.631
-0.159
-0.084
-0.034
-0.014
-0.003
0.001
0.001
0.001
-0.001
-0.004
-0.020
-0.113
-0.458
3.991
324.617
2372.962
2603.980
17598.311
452.128
5.752
3.081
265.127
1440.593
42.116
21.193
517.064
317.573
688.892
42.731
14.272
4044.388
103594.289
25710.510
2863.530
141641.656
4653.561
2667.302
10310.498
70.111
0.594
-0.185
-0.122
-0.059
-0.026
-0.011
-0.003
0.002
0.
0.000
0.000
-0.004
-0.021
-0.113
-0.393
12.801
2616.699
13477.887
394.001
100269.172
100028.133
64.398
1.688
40.494
121.976
9.082
-0.458
2.078
10.477
35.715
6.553
34.802
741.391
148487.750
16423.984
9340.976
103702.141
1018.937
119.055
173.403
8.056
-0.189
-0.189
-0.101
-0.042
-0.019
-0.009
-0.002
0.001
0.
0.000
0.000
-0.002
-0.016
-0.063
-0.207
0.794
78.920
76713.148
98.147
20772.432
7327.353
55.839
0.751
1.592
0.786
-0.591
-0.474
-0.034
1.408
5.253
2.464
33.844
526.522
75829.047
102561.648
125.683
6809.245
923.355
17.989
1.267
-0.472
-0.312
-0.165
-0.079
-0.032
-0.014
-0.005
0.001
0.
0.
0.001
0.001
-0.001
-0.012
-0.040
-0.086
-0.165
-0.238
1.408
2.065
138.525
12592.181
1857.391
8.807
-0.891
-1.002
3.568
106.007
88.634
4.835
11.415
71.120
18.584
15.642
28.222
416.360
1794.477
513.985
62.826
12.670
-0.299
-0.792
-0.312
-0.142
-0.067
-0.030
-0.009
-0.001
0.
0.
0.
0.001
0.000
0.000
-0.008
-0.029
-0.073
-0.158
-0.387
-0.768
-0.132
88.246
10298.029
1715.379
11.472
-0.130
-0.647
105.722
100001.352
67747.227
107.052
29.936
229.180
47.232
17.288
1.613
165.373
100159.852
180445.922
54317.973
72.568
0.113
-0.553
-0.288
-0.129
-0.058
-0.027
-0.006
0.
0.
0.
0.
0.
0.000
-0.002
-0.006
-0.034
-0.073
-0.153
-0.279
-0.385
0.663
7.408
114.660
647.870
486.499
51.172
-0.165
80.729
60482.465
35008.582
120.806
15.390
14.905
7.093
5.913
0.671
14.404
1569.535
100514.414
104275.078
379.976
2.334
-0.629
-0.291
-0.130
-0.057
-0.022
-0.004
-0.001
0.
0.
0.
0.
0.002
-0.002
-0.012
-0.044
-0.094
-0.185
-0.293
1.307
44.009
177.788
2630.633
8016.481
100229.258
1238.796
0.945
1.852
54.950
59.293
77.919
277.553
32.672
0.052
1.337
1.162
0.064
9.710
304.625
1436.424
228.888
75.175
1.133
-0.263
-0.126
-0.054
-0.019
-0.002
-0.001
0.
0.
0.
0.002
0.002
-0.004
-0.021
-0.052
-0.118
-0.221
-0.083
16.943
303.293
788.685
43378.863
2392.596
502.898
53.774
-0.754
-1.210
-0.271
9.966
28.057
87.188
14.005
13.068
59.259
16.422
4.609
4.737
277.795
13781.328
116895.242
100048.383
35.536
-0.167
-0.127
-0.051
-0.019
-0.004
-0.001
0.
0.
0.
0.001
0.001
-0.008
-0.032
-0.068
-0.157
-0.290
0.661
172.909
12553.309
3518.184
100876.555
100040.609
43.810
-0.455
-0.429
3.289
4.124
17.944
25.363
4.224
150.674
1738.013
15389.255
1135.965
7.834
2.568
104.694
68335.250
107836.617
15262.198
18.091
-0.174
-0.118
-0.048
-0.017
-0.006
-0.001
0.
0.
0.
0.002
0.000
-0.010
-0.039
-0.100
-0.247
-0.671
-0.368
42.934
1132.503
100184.523
39388.441
1074.896
11.569
8.551
15.501
215.686
59.269
46.134
15.937
10.519
16870.922
100477.578
103722.398
5894.952
25.146
2.455
483.217
100124.055
2989.861
21.241
0.218
-0.193
-0.100
-0.038
-0.015
-0.006
-0.001
0.
0.
0.
0.002
-0.001
-0.015
-0.049
-0.125
-0.467
-0.843
-0.989
0.281
31.839
1442.983
519.665
84.519
1291.316
229.071
239.475
235.645
56.714
13.884
4.203
3.939
1326.718
75878.984
866.069
464.587
1148.564
23.820
72.654
2194.142
246.087
2.196
-0.255
-0.167
-0.069
-0.028
-0.011
-0.005
-0.001
0.
0.
0.
0.001
-0.001
-0.019
-0.059
-0.139
-0.431
-0.657
-0.672
2.838
22.618
26.708
22.551
367.464
106505.547
17020.566
280.291
145.842
118.901
3.917
7.563
63.488
35.994
35.174
13.055
103.106
613.418
16.104
0.581
5.111
1.777
-0.219
-0.209
-0.114
-0.046
-0.020
-0.007
-0.001
0.
0.
0.
0.
0.001
-0.002
-0.018
-0.065
-0.142
-0.292
-0.538
0.358
149.819
7064.378
15839.630
17238.014
636.987
101452.813
90603.703
283.819
33.414
62.981
16.016
880.574
100052.313
7954.178
2201.123
15.450
1.170
3.869
0.118
-0.645
-0.538
-0.388
-0.250
-0.149
-0.079
-0.035
-0.015
-0.006
-0.001
0.
0.
0.
0.
0.001
-0.002
-0.026
-0.068
-0.145
-0.285
-0.476
0.713
264.001
23051.434
101335.906
102234.945
4606.532
100346.023
1067.512
257.942
93.397
2.812
123.131
6594.689
100912.516
30114.910
7736.605
28.031
27.166
307.716
54.548
1.480
-0.467
-0.365
-0.213
-0.114
-0.061
-0.027
-0.010
-0.002
0.
0.
0.
0.
0.
0.001
-0.008
-0.033
-0.073
-0.157
-0.313
-0.544
-0.530
8.872
86.243
543.764
578.261
285.301
2399.446
124.216
384.426
139.844
2.134
1009.277
2860.689
2847.404
400.911
75.084
10.483
2194.971
100097.281
9690.182
31.590
0.139
-0.346
-0.206
-0.102
-0.051
-0.026
-0.003
0.
0.
0.
0.
0.
0.
-0.001
-0.013
-0.038
-0.087
-0.186
-0.370
-0.563
0.211
10.561
99.200
138.540
64.393
9.429
5.828
3.793
10.463
5.357
-0.667
-0.599
5.919
40.829
12.479
4.566
4.732
1234.152
100810.133
5647.074
153.736
5.760
-0.300
-0.210
-0.100
-0.047
-0.016
-0.001
-0.001
0.
0.
0.
0.
0.
-0.004
-0.015
-0.048
-0.110
-0.235
-0.409
0.239
55.506
5910.111
7080.819
10573.217
100041.758
701.089
1.708
-0.607
-0.546
-0.511
-0.694
-0.933
-0.683
-0.293
0.001
0.425
0.050
21.929
486.141
633.114
170.138
6.639
-0.270
-0.195
-0.091
-0.042
-0.013
-0.001
-0.001
0.
0.
0.
0.
0.
-0.007
-0.019
-0.055
-0.128
-0.272
-0.388
7.542
921.857
102246.953
101206.547
9274.355
100771.344
1849.784
28.133
0.168
-0.591
-0.516
-0.492
-0.494
0.163
2.940
22.220
58.418
5.373
2.126
9.492
11.951
3.896
0.009
-0.288
-0.161
-0.077
-0.034
-0.012
-0.001
-0.001
0.
0.
0.
0.
0.
-0.007
-0.024
-0.061
-0.136
-0.296
-0.377
7.806
348.423
2551.197
1045.312
417.454
100426.289
12472.651
2632.744
9.546
-0.456
-0.415
-0.362
-0.136
9.452
79.056
119.167
354.093
17.961
0.459
-0.081
-0.329
-0.421
-0.335
-0.220
-0.113
-0.059
-0.030
-0.007
-0.001
0.
0.
0.
0.
0.
0.
-0.005
-0.023
-0.060
-0.141
-0.290
-0.370
5.744
111.612
392.539
7001.653
3678.967
2856.696
787.656
478.283
4.193
-0.412
-0.347
-0.295
-0.022
12.808
115.455
37.674
28.080
2.910
-0.275
-0.362
-0.403
-0.333
-0.230
-0.135
-0.076
-0.043
-0.020
-0.003
-0.001
0.
0.
0.
0.
0.
0.
-0.005
-0.023
-0.054
-0.130
-0.263
-0.228
5.823
67.077
1988.249
2567.751
98.327
46.197
4.620
1.746
-0.379
-0.402
-0.307
-0.257
-0.203
1.050
5.354
2.047
0.204
-0.251
-0.328
-0.305
-0.257
-0.202
-0.133
-0.083
-0.048
-0.029
-0.013
-0.001
0.
0.
0.
0.
0.
0.
0.
-0.003
-0.019
-0.041
-0.106
-0.225
-0.333
0.727
30.665
9275.014
110354.063
671.133
56.196
0.535
-0.092
-0.387
-0.374
-0.277
-0.221
-0.189
-0.166
-0.117
-0.184
-0.236
-0.252
-0.232
-0.196
-0.158
-0.117
-0.077
-0.051
-0.029
-0.016
-0.004
0.
0.
0.
0.
0.
0.
0.
0.
-0.001
-0.012
-0.031
-0.078
-0.169
-0.317
-0.329
15.972
2849.412
14151.693
717.958
82.549
3.825
5.852
0.561
-0.311
-0.246
-0.184
-0.148
-0.141
-0.139
-0.151
-0.156
-0.144
-0.130
-0.112
-0.091
-0.070
-0.046
-0.027
-0.016
-0.006
-0.002
0.
0.
0.
0.
0.
0.
0.
0.
-0.001
-0.008
-0.020
-0.051
-0.109
-0.220
-0.352
0.700
31.444
212.712
48.535
4.370
3.218
7.154
0.862
-0.273
-0.223
-0.150
-0.110
-0.097
-0.094
-0.090
-0.089
-0.079
-0.071
-0.061
-0.050
-0.039
-0.024
-0.014
-0.006
-0.003
0.000
0.
0.
0.
0.
0.
0.
0.
0.
-0.001
-0.001
-0.012
-0.029
-0.063
-0.123
-0.228
-0.302
0.249
3.093
0.852
-0.393
0.701
3.738
0.157
-0.282
-0.196
-0.121
-0.085
-0.066
-0.062
-0.060
-0.052
-0.047
-0.041
-0.036
-0.027
-0.017
-0.010
-0.004
-0.003
-0.001
0.
0.
0.
0.
0.
0.
0.
0.
0.
0.
-0.001
-0.008
-0.018
-0.034
-0.064
-0.119
-0.195
-0.256
-0.296
-0.360
-0.482
-0.504
3.908
-0.526
-0.312
-0.153
-0.092
-0.066
-0.048
-0.035
-0.037
-0.032
-0.031
-0.026
-0.021
-0.013
-0.009
-0.003
-0.002
0.
0.
0.
0.
0.
0.
0.
0.
0.
0.
0.
0.
0.
-0.001
-0.008
-0.018
-0.033
-0.057
-0.095
-0.143
-0.182
-0.220
-0.296
-0.692
-0.808
-0.647
-0.208
-0.108
-0.065
-0.042
-0.031
-0.022
-0.021
-0.020
-0.016
-0.012
-0.011
-0.008
0.
0.
0.
0.
0.
0.
0.
0.
0.
0.
0.
0.
0.
0.
0.
0.
0.
-0.002
-0.008
-0.014
-0.025
-0.044
-0.067
-0.089
-0.112
-0.144
-0.199
-0.241
-0.177
-0.110
-0.070
-0.049
-0.033
-0.021
-0.014
-0.013
-0.011
-0.007
-0.005
-0.003
0.
0.
0.
0.
0.
0.
0.
0.
0.
0.
0.
0.
0.
0.
0.
0.
0.
0.
0.
0.000
-0.004
-0.009
-0.019
-0.029
-0.042
-0.056
-0.068
-0.081
-0.085
-0.074
-0.055
-0.043
-0.030
-0.021
-0.014
-0.009
-0.006
-0.004
-0.001
-0.001
-0.001
0.
0.
0.
0.
0.
0.
0.
0.
0.
0.
0.
0.
0.
0.
0.
0.
0.
0.
0.
0.
-0.001
-0.001
-0.003
-0.011
-0.019
-0.025
-0.033
-0.037
-0.039
-0.036
-0.030
-0.023
-0.016
-0.012
-0.008
-0.007
-0.004
-0.002
-0.001
-0.001
0.
0.
0.
0.
0.
0.
0.
0.
0.
0.
0.
0.
0.
0.
0.
0.
0.
0.
0.
0.
0.
0.
0.
-0.001
-0.002
-0.007
-0.009
-0.013
-0.014
-0.016
-0.017
-0.014
-0.012
-0.010
-0.006
-0.004
-0.003
-0.002
-0.002
-0.001
0.
0.
0.
0.
0.
0.
0.
0.
0.
0.
0.
0.
0.
0.
0.
0.
0.
0.
0.
0.
0.
0.
0.
0.
0.
0.
-0.001
-0.002
-0.006
-0.007
-0.007
-0.008
-0.007
-0.004
-0.004
-0.002
-0.001
-0.001
-0.001
0.
0.
0.
0.
0.
0.
0.
0.
0.
0.
0.
0.
0.
0.
0.
0.
0.
0.
0.
0.
0.
0.
0.
0.
0.
0.
0.
0.
0.
0.
-0.001
-0.001
-0.001
-0.001
-0.001
0.000
0.000
-0.001
-0.001
-0.001
0.
0.
0.
0.
0.
0.
0.
0.
0.
0.
0.
0.
0.
0.
0.
0.
0.
0.
0.
0.
0.
0.
0.
0.
0.
0.
0.
0.
0.
0.
0.
0.
0.
0.
0.
0.
0.
0.
0.
0.
0.
0.
0.
0.
0.
0.
0.
0.
0.
0.
0.
0.
0.
0.
0.
0.
0.
0.
0.
0.
0.
0.
0.
0.
0.
0.
0.
0.
0.
0.
0.
0.
0.
0.
0.
0.
0.
0.
0.
0.
0.
0.
0.
0.
0.
0.
0.
0.
0.
0.
0.
0.
0.
0.
0.
0.
0.
0.
0.
0.
0.
0.
0.
0.
0.
0.
0.
0.
0.
0.
0.
0.
0.
0.
0.
0.
0.
0.
0.
0.
0.
0.
0.
0.
0.
0.
0.
0.
0.
0.
0.
0.
0.
0.
0.
0.
0.
0.
0.
0.
0.
0.
0.
0.
0.
0.
0.
0.
0.
0.
0.
0.
0.
0.
0.
0.
0.
0.
0.
0.
0.
0.
0.
0.
0.
0.
0.
0.
0.
0.
0.
0.
0.
0.
0.
0.
0.
0.
0.
0.
0.
0.
0.
0.
0.
0.
0.
0.
0.
0.
0.
0.
0.
0.
0.
0.
0.
0.
0.
0.
0.
0.
0.
0.
0.
0.
0.
0.
0.
0.
0.
0.
0.
0.
0.
0.
0.
0.
0.
0.
0.
0.
0.
0.
0.
0.
0.
0.
0.
0.
0.
0.
0.
0.
0.
0.
0.
0.
0.
0.
0.
0.
0.
0.
0.
0.
0.
0.
0.
0.
0.
0.
0.
0.
0.
0.
0.
0.
0.
0.
0.
0.
0.
0.
0.
0.
0.
0.
0.
0.
0.
0.
0.
0.
0.
0.
0.
0.
0.
0.
0.
0.
0.
0.
0.
0.
-0.002
-0.002
-0.002
-0.004
-0.004
-0.002
0.
0.
0.
0.
0.001
0.001
0.
0.
0.
0.
0.
0.
0.
0.
0.
0.
0.
0.
0.
0.
0.
0.
0.
0.
0.
0.
0.
0.
0.
0.
0.
0.
-0.002
-0.003
-0.005
-0.007
-0.006
-0.008
-0.005
-0.005
-0.004
-0.003
0.
-0.001
-0.001
-0.001
0.001
0.001
0.001
0.002
0.
0.
0.
0.
0.
0.
0.
0.
0.
0.
0.
0.
0.
0.
0.
0.
0.
0.
0.
0.
0.
-0.001
-0.002
-0.004
-0.008
-0.012
-0.013
-0.013
-0.011
-0.010
-0.008
-0.007
-0.008
-0.009
-0.007
-0.005
-0.004
-0.003
-0.002
0.002
0.001
0.001
0.001
0.
0.
0.
0.
0.
0.
0.
0.
0.
0.
0.
0.
0.
0.
0.
0.
0.
0.
-0.001
-0.001
-0.005
-0.008
-0.014
-0.019
-0.021
-0.023
-0.021
-0.019
-0.020
-0.016
-0.016
-0.017
-0.013
-0.013
-0.010
-0.008
-0.004
-0.002
0.000
0.002
0.001
0.001
0.
0.
0.
0.
0.
0.
0.
0.
0.
0.
0.
0.
0.
0.
0.
-0.002
-0.002
-0.004
-0.006
-0.007
-0.014
-0.024
-0.031
-0.034
-0.037
-0.031
-0.037
-0.036
-0.029
-0.028
-0.026
-0.025
-0.024
-0.021
-0.016
-0.011
-0.005
-0.002
0.000
0.002
0.002
0.
0.
0.
0.
0.
0.
0.
0.
0.
0.
0.
0.
0.
-0.002
-0.003
-0.003
-0.006
-0.006
-0.009
-0.020
-0.029
-0.033
-0.040
-0.046
-0.048
-0.052
-0.051
-0.047
-0.042
-0.042
-0.044
-0.042
-0.044
-0.040
-0.034
-0.023
-0.011
-0.005
0.000
0.002
0.001
0.001
0.
0.
0.
0.
0.
0.
0.
0.
0.
0.
0.
-0.002
-0.003
-0.006
-0.009
-0.014
-0.015
-0.023
-0.030
-0.039
-0.047
-0.058
-0.065
-0.069
-0.074
-0.072
-0.068
-0.060
-0.061
-0.063
-0.070
-0.073
-0.070
-0.065
-0.049
-0.026
-0.010
-0.003
0.000
0.002
0.001
0.
0.
0.
0.
0.
0.
0.
0.
0.
0.
-0.002
-0.003
-0.007
-0.011
-0.019
-0.025
-0.030
-0.041
-0.050
-0.062
-0.077
-0.087
-0.103
-0.116
-0.121
-0.113
-0.101
-0.091
-0.088
-0.091
-0.096
-0.097
-0.101
-0.121
-0.109
-0.050
-0.015
-0.005
0.
0.002
0.001
0.
0.
0.
0.
0.
0.
0.
0.
0.
0.
-0.003
-0.009
-0.013
-0.021
-0.035
-0.042
-0.053
-0.066
-0.079
-0.094
-0.114
-0.138
-0.164
-0.187
-0.184
-0.169
-0.149
-0.122
-0.114
-0.120
-0.117
-0.113
-0.115
-0.151
-0.147
-0.065
-0.020
-0.005
0.000
0.002
0.001
0.
0.
0.
0.
0.
0.
0.
0.
0.
-0.004
-0.009
-0.014
-0.024
-0.038
-0.059
-0.076
-0.089
-0.108
-0.120
-0.139
-0.173
-0.219
-0.282
-0.304
-0.279
-0.241
-0.212
-0.173
-0.146
-0.137
-0.129
-0.117
-0.110
-0.116
-0.099
-0.049
-0.020
-0.008
0.000
0.002
0.002
0.
0.
0.
0.
0.
0.
0.
0.
-0.002
-0.006
-0.015
-0.025
-0.042
-0.071
-0.101
-0.124
-0.145
-0.174
-0.195
-0.228
-0.287
-0.414
-0.800
-0.742
-0.446
-0.311
-0.289
-0.237
-0.189
-0.155
-0.132
-0.121
-0.102
-0.086
-0.062
-0.038
-0.017
-0.006
-0.003
0.002
0.001
0.
0.
0.
0.
0.
0.
0.
-0.002
-0.003
-0.014
-0.025
-0.055
-0.095
-0.139
-0.177
-0.199
-0.227
-0.272
-0.307
-0.365
-0.446
-0.858
0.308
89.780
5.865
5.467
0.415
-0.313
-0.247
-0.176
-0.141
-0.118
-0.099
-0.076
-0.054
-0.036
-0.018
-0.009
-0.004
0.002
0.001
0.
0.
0.
0.
0.
0.
0.
-0.002
-0.008
-0.026
-0.054
-0.104
-0.152
-0.185
-0.255
-0.307
-0.352
-0.380
-0.149
0.199
-0.196
0.424
456.078
102785.813
2247.608
1859.149
35.130
-0.085
-0.326
-0.231
-0.168
-0.135
-0.105
-0.080
-0.056
-0.037
-0.020
-0.011
-0.003
0.001
0.001
0.
0.
0.
0.
0.
0.
-0.001
-0.005
-0.014
-0.038
-0.092
-0.139
0.978
12.100
4.225
-0.305
-0.498
0.049
50.347
249.084
24.182
184.556
330.191
101605.016
107777.578
75930.773
177.713
0.333
-0.428
-0.314
-0.217
-0.164
-0.131
-0.100
-0.072
-0.047
-0.029
-0.014
-0.006
0.000
0.001
0.001
0.
0.
0.
0.
0.
-0.001
-0.007
-0.020
-0.055
-0.119
0.064
79.008
30163.994
1363.292
2.658
-0.665
2.348
1790.125
55196.449
353.781
101141.008
105473.352
100595.719
1972.219
1347.776
68.231
0.157
-0.474
-0.385
-0.293
-0.215
-0.171
-0.132
-0.105
-0.076
-0.046
-0.021
-0.012
-0.002
0.002
0.001
0.
0.
0.
0.
0.001
-0.004
-0.010
-0.025
-0.066
-0.141
0.205
185.433
100131.805
5315.304
6.691
-0.754
0.171
91.970
549.427
172.830
100156.711
85576.641
6818.529
4592.608
210.055
19.019
20.585
3.209
-0.254
-0.361
-0.281
-0.222
-0.185
-0.201
-0.235
-0.131
-0.046
-0.017
-0.005
0.000
0.001
0.001
0.
0.
0.001
0.001
-0.005
-0.014
-0.030
-0.071
-0.162
-0.164
8.183
153.559
115.053
5.566
-0.582
5.302
55.183
21.133
5.468
68.510
63.181
54.777
171.325
23.169
1852.868
34962.934
249.441
2.473
-0.388
-0.350
-0.250
-0.189
-0.428
-0.657
-0.537
-0.102
-0.026
-0.007
0.000
0.002
0.002
0.
0.001
0.001
-0.001
-0.006
-0.017
-0.038
-0.081
-0.172
-0.249
2.057
82.601
173.069
7.947
-0.293
27.376
599.770
130.289
2.288
1.219
1.453
184.121
1018.009
78.171
23320.949
101160.172
1207.739
5.971
-0.405
-0.398
0.225
1.898
0.709
-0.347
-0.528
-0.137
-0.034
-0.008
-0.002
0.002
0.002
0.
0.001
0.000
-0.001
-0.008
-0.027
-0.054
-0.107
-0.190
-0.292
-0.016
5.563
8.970
0.449
-0.198
10.026
62.648
20.103
3.755
17.106
135.825
115.297
1532.591
588.890
100266.281
100898.781
521.744
2.807
-0.514
-0.344
3.064
18.235
5.918
0.169
-0.259
-0.103
-0.037
-0.012
-0.003
0.002
0.002
0.001
0.000
0.000
-0.004
-0.014
-0.042
-0.089
-0.140
-0.215
-0.316
-0.426
-0.443
-0.523
-0.558
0.080
6.080
5.648
2.181
18.144
170.136
43416.055
5538.967
4624.957
129.750
3129.593
18675.250
93.388
-0.011
-0.563
0.872
4.896
15.132
5.165
0.091
-0.137
-0.092
-0.035
-0.012
-0.003
0.002
0.002
0.001
0.000
-0.001
-0.006
-0.023
-0.067
-0.123
-0.150
-0.101
-0.214
-0.405
-0.596
-0.269
4.517
7.143
5.246
1.334
121.396
15263.278
2996.935
15255.424
1399.952
976.980
84.884
24.086
14.977
2.269
0.529
0.132
12.360
28.431
17.142
4.843
0.020
-0.141
-0.077
-0.031
-0.013
-0.003
0.001
0.002
0.001
0.000
-0.002
-0.010
-0.036
-0.098
-0.137
0.060
1.416
2.001
1.608
-0.085
0.729
29.773
601.444
4433.571
76.969
442.191
100014.961
25677.277
148457.266
7361.902
40.896
21292.600
21409.863
212.438
337.501
37.246
6.395
10.390
19.418
4.142
0.681
-0.152
-0.121
-0.062
-0.026
-0.012
-0.003
0.001
0.001
0.000
0.000
-0.002
-0.013
-0.048
-0.134
-0.062
2.050
6.050
7.888
27.469
14.681
3.259
196.138
68299.727
100022.406
1326.843
21.700
445.760
475.132
27361.262
4533.358
39.258
48916.520
148792.141
90658.836
100532.813
5900.617
72.370
6.593
9.327
0.849
-0.231
-0.183
-0.102
-0.046
-0.020
-0.010
-0.002
0.001
0.
0.
0.000
-0.002
-0.012
-0.048
-0.128
0.062
4.525
8.075
13.639
411.861
245.690
5.207
41.026
1134.240
10294.308
121.519
-0.020
4.956
1569.502
100043.141
779.474
4.298
141.832
43540.652
21956.244
102118.789
53844.898
345.530
9.515
1.958
-0.162
-0.288
-0.168
-0.081
-0.034
-0.015
-0.008
-0.001
0.
0.
0.
0.001
-0.002
-0.010
-0.037
-0.085
-0.097
0.372
0.744
4.924
106.786
72.703
2.485
2.041
14.403
19.637
6.440
-0.345
0.685
81.039
756.414
50.927
0.031
7.982
109.013
103.601
143.377
1924.927
917.636
4728.916
32.880
-0.337
-0.288
-0.147
-0.070
-0.030
-0.013
-0.003
0.001
0.
0.
0.001
0.000
-0.001
-0.007
-0.028
-0.067
-0.140
-0.458
-0.788
-0.624
3.251
15.484
7.999
12.201
15.830
22.749
23.442
74.138
102.894
48.463
4.100
0.027
1.593
13.624
5.595
5.283
133.886
66.709
1177.536
13616.256
51.855
-0.317
-0.283
-0.136
-0.064
-0.027
-0.009
0.
0.
0.
0.
0.001
0.000
0.001
-0.006
-0.025
-0.064
-0.130
-0.270
-0.504
-0.576
1.039
12.871
11.706
126.228
102.507
5.292
72.923
38969.586
46133.211
31455.271
60.090
0.630
54.529
1326.486
171.745
26.297
5249.780
1846.462
1231.064
146.924
3.995
-0.441
-0.284
-0.126
-0.058
-0.025
-0.005
0.
0.
0.
0.
0.
0.001
0.002
-0.008
-0.035
-0.071
-0.135
-0.260
-0.436
-0.468
0.670
2.069
10.317
266.962
214.733
6.869
55.198
18727.061
54855.422
56323.508
367.888
24.861
62.638
1705.243
202.900
5.946
131.684
4185.298
100892.492
15280.005
10.493
-0.438
-0.286
-0.125
-0.056
-0.022
-0.006
-0.001
0.
0.
0.
0.
0.002
-0.002
-0.016
-0.039
-0.090
-0.174
-0.313
-0.417
5.222
215.274
110.813
16.763
27.599
14.462
7.587
5.285
49.207
1873.918
100707.055
101853.367
3506.431
12.570
107.624
324.144
60.980
16.425
3563.138
146804.109
2980.738
12.668
-0.159
-0.269
-0.126
-0.053
-0.020
-0.005
-0.001
0.
0.
0.
0.001
0.001
-0.008
-0.024
-0.054
-0.113
-0.226
-0.387
-0.021
23.202
3252.250
21774.068
693.811
8.106
0.321
1.170
0.881
17.168
491.168
1685.364
43259.750
632.719
7585.107
53069.941
5161.379
4388.395
306.418
122779.352
113863.516
19204.139
231.985
2.726
-0.245
-0.127
-0.048
-0.021
-0.004
-0.001
0.
0.
0.
0.002
-0.001
-0.011
-0.033
-0.072
-0.149
-0.286
-0.430
1.168
16.437
1983.041
107781.688
5009.185
16.148
-0.790
12.811
347.620
37.884
111.057
132.167
16.369
21.788
2452.370
148468.516
2750.342
392.136
37.129
371.939
79021.531
100368.242
162.495
1.777
-0.234
-0.122
-0.047
-0.017
-0.006
-0.001
0.
0.
0.
0.001
-0.002
-0.015
-0.043
-0.097
-0.198
-0.393
-0.567
0.863
14.836
142.518
885.197
497.214
64.207
2.831
379.245
123879.813
10681.333
37.943
39.971
4.500
230.980
4008.124
101319.742
30540.164
248.896
26.878
4125.744
101007.391
25587.309
20.105
-0.153
-0.218
-0.100
-0.038
-0.016
-0.006
-0.001
0.
0.
0.
0.001
-0.003
-0.017
-0.052
-0.115
-0.262
-0.583
-0.793
0.701
13.187
17.349
14.652
621.987
91461.930
299.871
174.627
5179.898
330.162
3.665
0.229
0.397
62.729
486.689
21231.766
105908.250
100960.992
368.413
749.733
15516.513
890.086
4.276
-0.280
-0.173
-0.074
-0.028
-0.013
-0.005
0.
0.
0.
0.
0.000
-0.005
-0.022
-0.058
-0.136
-0.293
-0.598
-0.617
8.650
71.732
25.692
11.970
2434.390
105320.016
2277.803
15.058
18.578
4.791
-0.096
4.141
14.817
42.543
38.157
212.885
3746.226
100041.836
179.407
5.118
13.341
3.791
-0.149
-0.225
-0.120
-0.046
-0.019
-0.010
-0.002
0.
0.
0.
0.
0.000
-0.003
-0.026
-0.066
-0.138
-0.296
-0.489
1.778
834.622
100221.633
5649.763
3183.403
1910.233
26793.879
4211.047
87.743
30.934
0.773
90.421
5867.530
2453.656
60726.625
34949.285
46.304
9.355
25.228
1.375
-0.665
-0.514
-0.365
-0.254
-0.151
-0.078
-0.032
-0.013
-0.006
0.
0.
0.
0.
0.
0.000
-0.006
-0.027
-0.068
-0.148
-0.294
-0.485
2.695
1718.723
100237.281
29473.381
118746.195
113867.797
101202.867
19352.365
100176.891
13808.668
20.877
1553.668
100570.305
11285.556
100517.578
100002.695
86.669
6.306
45.565
11.448
-0.086
-0.464
-0.336
-0.192
-0.103
-0.054
-0.023
-0.009
-0.003
0.
0.
0.
0.
0.
0.001
-0.007
-0.031
-0.076
-0.158
-0.318
-0.538
-0.160
30.804
349.921
201.385
1376.625
1800.181
8650.441
31988.594
100230.305
34948.055
25.585
5844.087
24278.703
140.470
279.816
213.022
5.612
176.385
7879.627
632.172
35.428
1.820
-0.274
-0.172
-0.087
-0.041
-0.017
-0.003
0.
0.
0.
0.
0.
0.
-0.003
-0.014
-0.041
-0.089
-0.189
-0.365
-0.563
-0.229
8.350
25.856
5.565
6.190
1284.934
11850.303
367.317
208.119
76.117
1.174
0.040
0.908
0.706
0.612
0.091
1.441
243.818
103584.570
102885.977
100187.297
142.641
0.055
-0.161
-0.080
-0.030
-0.013
-0.001
0.
0.
0.
0.
0.
0.
-0.005
-0.016
-0.049
-0.111
-0.234
-0.376
1.077
27.632
1199.247
1500.976
69.258
228.233
38.011
97.713
12.845
0.640
-0.069
-0.496
-0.679
-0.576
-0.527
-0.578
-0.616
3.117
1407.442
67691.547
104776.023
100114.258
194.306
0.141
-0.142
-0.069
-0.025
-0.010
-0.001
0.
0.
0.
0.
0.
0.
-0.007
-0.018
-0.057
-0.132
-0.278
0.074
63.499
5045.745
101403.898
123308.188
268.072
448.207
34.622
0.500
-0.418
-0.449
-0.374
-0.336
-0.347
-0.362
-0.357
-0.233
-0.145
0.307
59.894
236.929
75.786
57.209
3.180
-0.179
-0.116
-0.055
-0.020
-0.009
-0.001
0.
0.
0.
0.
0.
0.
-0.008
-0.024
-0.061
-0.148
-0.296
0.621
237.330
100261.461
13616.156
1762.347
20.757
47.792
22.757
3.286
-0.283
-0.373
-0.282
-0.240
-0.235
-0.160
0.100
0.319
0.514
-0.238
-0.108
0.362
-0.065
-0.202
-0.227
-0.154
-0.084
-0.038
-0.016
-0.005
-0.001
0.
0.
0.
0.
0.
0.
-0.008
-0.022
-0.062
-0.154
-0.281
1.863
232.463
100419.547
69589.438
113715.031
1655.793
9.670
5.424
1.277
-0.328
-0.307
-0.226
-0.196
-0.183
-0.083
0.209
0.070
-0.040
-0.287
-0.357
-0.347
-0.308
-0.240
-0.163
-0.096
-0.052
-0.028
-0.011
-0.001
0.
0.
0.
0.
0.
0.
0.
-0.007
-0.022
-0.053
-0.140
-0.233
9.968
3565.963
22226.766
107319.031
101382.281
184.309
18.949
0.163
-0.499
-0.413
-0.281
-0.196
-0.155
-0.149
-0.143
-0.106
-0.157
-0.205
-0.228
-0.236
-0.213
-0.176
-0.131
-0.086
-0.056
-0.034
-0.016
-0.006
-0.001
0.
0.
0.
0.
0.
0.
0.
-0.005
-0.019
-0.046
-0.113
-0.210
1.904
133.343
182.861
54308.270
101143.883
100788.680
3112.090
6.606
-0.512
-0.403
-0.256
-0.168
-0.126
-0.116
-0.112
-0.121
-0.139
-0.148
-0.143
-0.133
-0.116
-0.094
-0.071
-0.048
-0.032
-0.019
-0.008
-0.001
0.
0.
0.
0.
0.
0.
0.
0.
-0.003
-0.014
-0.032
-0.082
-0.167
-0.255
0.255
9.714
2204.023
22398.760
100157.414
7724.499
8.701
-0.414
-0.349
-0.226
-0.148
-0.098
-0.081
-0.078
-0.081
-0.085
-0.084
-0.076
-0.075
-0.066
-0.052
-0.039
-0.025
-0.016
-0.007
-0.001
0.
0.
0.
0.
0.
0.
0.
0.
0.
-0.001
-0.006
-0.022
-0.052
-0.111
-0.210
-0.337
-0.064
7.715
40.701
266.905
45.586
0.424
-0.385
-0.296
-0.204
-0.133
-0.083
-0.058
-0.047
-0.048
-0.044
-0.045
-0.040
-0.039
-0.034
-0.028
-0.020
-0.010
-0.003
-0.002
0.
0.
0.
0.
0.
0.
0.
0.
0.
0.
-0.001
-0.003
-0.012
-0.029
-0.063
-0.123
-0.218
-0.332
-0.379
-0.149
0.343
-0.155
-0.471
-0.496
-0.315
-0.187
-0.113
-0.065
-0.043
-0.035
-0.024
-0.024
-0.023
-0.024
-0.022
-0.018
-0.012
-0.007
-0.003
-0.001
0.
0.
0.
0.
0.
0.
0.
0.
0.
0.
0.
0.
-0.001
-0.007
-0.017
-0.034
-0.061
-0.110
-0.188
-0.269
-0.306
-0.325
-0.339
-0.471
-0.617
-0.349
-0.152
-0.083
-0.049
-0.027
-0.021
-0.015
-0.011
-0.012
-0.011
-0.010
-0.006
-0.004
-0.001
0.
0.
0.
0.
0.
0.
0.
0.
0.
0.
0.
0.
0.
0.
0.
-0.001
-0.006
-0.019
-0.032
-0.052
-0.084
-0.121
-0.152
-0.172
-0.190
-0.245
-0.294
-0.193
-0.104
-0.060
-0.031
-0.020
-0.013
-0.005
-0.006
-0.004
-0.004
-0.003
0.
0.
0.
0.
0.
0.
0.
0.
0.
0.
0.
0.
0.
0.
0.
0.
0.
0.
0.
-0.001
-0.006
-0.015
-0.025
-0.040
-0.054
-0.071
-0.081
-0.092
-0.105
-0.107
-0.086
-0.056
-0.034
-0.024
-0.011
-0.006
-0.002
-0.001
0.000
0.000
0.
0.
0.
0.
0.
0.
0.
0.
0.
0.
0.
0.
0.
0.
0.
0.
0.
0.
0.
0.
0.
0.000
-0.004
-0.009
-0.015
-0.024
-0.031
-0.041
-0.046
-0.049
-0.045
-0.040
-0.028
-0.020
-0.014
-0.008
-0.003
-0.002
-0.001
0.
0.
0.
0.
0.
0.
0.
0.
0.
0.
0.
0.
0.
0.
0.
0.
0.
0.
0.
0.
0.
0.
0.
0.
0.000
0.000
-0.002
-0.008
-0.013
-0.019
-0.019
-0.021
-0.021
-0.018
-0.015
-0.013
-0.007
-0.005
-0.002
-0.001
-0.001
0.
0.
0.
0.
0.
0.
0.
0.
0.
0.
0.
0.
0.
0.
0.
0.
0.
0.
0.
0.
0.
0.
0.
0.
0.
0.
0.001
0.000
-0.002
-0.004
-0.007
-0.008
-0.008
-0.007
-0.008
-0.005
-0.003
0.
-0.001
-0.001
0.
0.
0.
0.
0.
0.
0.
0.
0.
0.
0.
0.
0.
0.
0.
0.
0.
0.
0.
0.
0.
0.
0.
0.
0.
0.
0.
0.
0.
0.000
-0.001
-0.002
-0.002
-0.002
-0.002
-0.001
-0.001
0.000
-0.001
-0.001
0.
0.
0.
0.
0.
0.
0.
0.
0.
0.
0.
0.
0.
0.
0.
0.
0.
0.
0.
0.
0.
0.
0.
0.
0.
0.
0.
0.
0.
0.
0.
0.
0.
0.000
0.000
0.000
0.
0.
0.
0.
0.
0.
0.
0.
0.
0.
0.
0.
0.
0.
0.
0.
0.
0.
0.
0.
0.
0.
0.
0.
0.
0.
0.
0.
0.
0.
0.
0.
0.
0.
0.
0.
0.
0.
0.
0.
0.
0.
0.
0.
0.
0.
0.
0.
0.
0.
0.
0.
0.
0.
0.
0.
0.
0.
0.
0.
0.
0.
0.
0.
0.
0.
0.
0.
0.
0.
0.
0.
0.
0.
0.
0.
0.
0.
0.
0.
0.
0.
0.
0.
0.
0.
0.
0.
0.
0.
0.
0.
0.
0.
0.
0.
0.
0.
0.
0.
0.
0.
0.
0.
0.
0.
0.
0.
0.
0.
0.
0.
0.
0.
0.
0.
0.
0.
0.
0.
0.
0.
0.
0.
0.
0.
0.
0.
0.
0.
0.
0.
0.
0.
0.
0.
0.
0.
0.
0.
0.
0.
0.
0.
0.
0.
0.
0.
0.
0.
0.
0.
0.
0.
0.
0.
0.
0.
0.
0.
0.
0.
0.
0.
0.
0.
0.
0.
0.
0.
0.
0.
0.
0.
0.
0.
0.
0.
0.
0.
0.
0.
0.
0.
0.
0.
0.
0.
0.
0.
0.
0.
0.
0.
0.
0.
0.
0.
0.
0.
0.
0.
0.
0.
0.
0.
0.
0.
0.
0.
0.
0.
-0.002
-0.002
0.
0.
0.
0.
0.
0.
0.
0.
0.
0.
0.
0.
0.
0.
0.
0.
0.
0.
0.
0.
0.
0.
0.
0.
0.
0.
0.
0.
0.
0.
0.
0.
0.
0.
-0.001
-0.001
-0.001
-0.003
-0.002
-0.004
-0.004
-0.004
-0.004
-0.002
0.
0.
0.
0.
0.
0.
0.
0.
0.
0.
0.
0.
0.
0.
0.
0.
0.
0.
0.
0.
0.
0.
0.
0.
0.
0.
0.
0.
0.
-0.001
-0.001
-0.003
-0.004
-0.009
-0.010
-0.011
-0.011
-0.011
-0.008
-0.006
-0.005
-0.003
0.
0.001
0.001
0.002
0.001
0.001
0.
0.
0.
0.
0.
0.
0.
0.
0.
0.
0.
0.
0.
0.
0.
0.
0.
0.
0.
0.
0.
0.
-0.002
-0.005
-0.006
-0.014
-0.016
-0.019
-0.020
-0.018
-0.016
-0.014
-0.010
-0.009
-0.006
-0.005
-0.003
-0.003
-0.003
0.001
0.001
0.001
0.002
0.
0.
0.
0.
0.
0.
0.
0.
0.
0.
0.
0.
0.
0.
0.
0.
0.
0.
0.
-0.002
-0.003
-0.008
-0.015
-0.018
-0.025
-0.028
-0.031
-0.030
-0.026
-0.025
-0.023
-0.019
-0.017
-0.015
-0.011
-0.008
-0.005
-0.003
-0.002
0.002
0.001
0.002
0.
0.
0.
0.
0.
0.
0.
0.
0.
0.
0.
0.
0.
0.
0.
0.
0.
-0.002
-0.004
-0.010
-0.014
-0.026
-0.032
-0.037
-0.046
-0.047
-0.049
-0.050
-0.043
-0.039
-0.034
-0.029
-0.027
-0.023
-0.019
-0.013
-0.007
-0.004
-0.002
0.002
0.002
0.002
0.
0.
0.
0.
0.
0.
0.
0.
0.
0.
0.
0.
0.
0.
-0.002
-0.004
-0.007
-0.012
-0.018
-0.027
-0.038
-0.049
-0.061
-0.065
-0.069
-0.071
-0.068
-0.064
-0.059
-0.053
-0.049
-0.051
-0.046
-0.040
-0.032
-0.021
-0.010
-0.005
0.
0.002
0.001
0.001
0.
0.
0.
0.
0.
0.
0.
0.
0.
0.
0.
-0.002
-0.003
-0.006
-0.010
-0.014
-0.019
-0.031
-0.041
-0.058
-0.071
-0.082
-0.092
-0.097
-0.098
-0.094
-0.088
-0.082
-0.081
-0.085
-0.092
-0.090
-0.085
-0.071
-0.052
-0.028
-0.011
-0.004
0.000
0.002
0.002
0.
0.
0.
0.
0.
0.
0.
0.
0.
0.
-0.002
-0.003
-0.007
-0.013
-0.019
-0.026
-0.035
-0.050
-0.063
-0.082
-0.100
-0.119
-0.134
-0.140
-0.138
-0.129
-0.120
-0.119
-0.123
-0.135
-0.135
-0.130
-0.124
-0.164
-0.175
-0.079
-0.025
-0.007
0.000
0.002
0.001
0.
0.
0.
0.
0.
0.
0.
0.
0.
0.
-0.003
-0.007
-0.011
-0.022
-0.034
-0.043
-0.058
-0.071
-0.087
-0.110
-0.145
-0.176
-0.200
-0.211
-0.201
-0.182
-0.167
-0.160
-0.169
-0.174
-0.162
-0.104
-0.129
-0.384
-0.588
-0.274
-0.049
-0.010
-0.001
0.001
0.001
0.001
0.
0.
0.
0.
0.
0.
0.
0.
-0.002
-0.008
-0.013
-0.022
-0.040
-0.060
-0.078
-0.096
-0.109
-0.128
-0.155
-0.199
-0.247
-0.274
-0.274
-0.261
-0.245
-0.222
-0.210
-0.207
-0.197
-0.162
0.140
0.136
-0.382
-0.671
-0.413
-0.063
-0.014
-0.001
0.001
0.001
0.001
0.
0.
0.
0.
0.
0.
0.
0.000
-0.005
-0.011
-0.021
-0.039
-0.068
-0.092
-0.113
-0.136
-0.163
-0.186
-0.212
-0.256
-0.312
-0.331
-0.205
0.259
-0.039
-0.273
-0.261
-0.240
-0.227
-0.187
0.021
0.051
-0.339
-0.483
-0.192
-0.050
-0.015
-0.005
0.000
0.001
0.001
0.
0.
0.
0.
0.
0.
0.000
-0.002
-0.010
-0.019
-0.036
-0.070
-0.113
-0.144
-0.123
-0.144
-0.234
-0.271
-0.301
-0.343
-0.360
-0.417
0.186
3.049
1.088
-0.279
-0.314
-0.272
-0.248
-0.222
-0.190
-0.159
-0.159
-0.146
-0.085
-0.040
-0.014
-0.006
0.002
0.001
0.
0.
0.
0.
0.
0.
0.
-0.002
-0.004
-0.016
-0.036
-0.076
-0.137
-0.208
-0.236
-0.131
-0.138
-0.320
-0.394
-0.437
-0.487
-0.488
-0.231
2.851
9.410
11.740
0.969
-0.361
-0.318
-0.258
-0.230
-0.206
-0.184
-0.153
-0.111
-0.067
-0.036
-0.016
-0.006
-0.002
0.002
0.
0.
0.
0.
0.
0.
0.000
-0.003
-0.010
-0.030
-0.072
-0.142
-0.205
-0.265
-0.325
-0.319
-0.335
-0.475
-0.551
-0.565
-0.570
-0.291
11.200
1161.450
2768.782
12514.376
87.324
0.082
-0.389
-0.306
-0.260
-0.235
-0.204
-0.162
-0.114
-0.074
-0.040
-0.019
-0.008
-0.003
0.001
0.
0.
0.
0.
0.
0.
-0.002
-0.007
-0.019
-0.050
-0.120
-0.173
0.797
8.788
3.863
-0.322
-0.593
-0.726
-0.276
0.910
2.035
42.033
241.277
43072.703
119027.320
101492.148
673.457
1.320
-0.472
-0.396
-0.311
-0.267
-0.226
-0.182
-0.129
-0.085
-0.047
-0.022
-0.010
-0.002
0.000
0.001
0.
0.
0.
0.
0.
-0.003
-0.009
-0.027
-0.072
-0.158
0.074
54.266
6284.576
744.397
6.389
-1.066
-0.913
2.966
10.635
38.915
8498.809
15745.592
101186.344
31151.674
102120.102
3727.004
3.116
0.091
-0.397
-0.375
-0.298
-0.243
-0.205
-0.149
-0.104
-0.057
-0.028
-0.011
-0.005
0.000
0.001
0.
0.
0.
0.
0.001
-0.004
-0.013
-0.034
-0.087
-0.191
0.622
270.657
138281.781
86484.938
53.228
-0.665
0.007
6.268
4.781
31.473
5319.149
4661.717
39617.422
100406.422
13076.195
215.486
41.481
47.349
2.336
-0.391
-0.359
-0.279
-0.234
-0.185
-0.134
-0.076
-0.035
-0.017
-0.003
0.000
0.001
0.001
0.
0.
0.001
0.000
-0.005
-0.016
-0.038
-0.095
-0.210
0.135
74.004
15180.192
29157.553
120.072
2.361
86.835
5318.358
609.055
7.124
22.329
26.976
317.333
3389.841
108.636
663.183
8464.315
6034.043
52.592
-0.080
-0.414
-0.334
-0.264
-0.233
-0.206
-0.120
-0.048
-0.020
-0.006
0.000
0.001
0.001
0.
0.000
0.000
-0.001
-0.008
-0.018
-0.044
-0.100
-0.213
-0.164
34.327
48436.836
100041.023
283.865
5.276
1223.032
100012.703
43436.402
25.856
-0.714
-0.844
1.360
6.179
12.290
4895.032
122964.289
100705.898
235.649
1.087
-0.446
-0.352
-0.267
-0.243
-0.240
-0.147
-0.061
-0.023
-0.007
-0.002
0.001
0.001
0.
0.001
0.
-0.001
-0.009
-0.022
-0.049
-0.104
-0.215
-0.305
2.883
161.976
366.814
21.901
0.762
92.700
5831.080
658.286
7.732
-0.367
1.482
3.766
26.855
17.802
270.520
1040.209
3202.715
484.102
1.835
-0.454
-0.333
-0.200
-0.188
-0.181
-0.128
-0.060
-0.026
-0.006
-0.002
0.001
0.002
0.
0.001
0.000
-0.003
-0.009
-0.028
-0.065
-0.121
-0.224
-0.345
-0.389
0.304
1.729
7.835
7.214
0.846
5.809
4.317
2.197
2.957
24.980
16.456
33.644
15.892
46.139
102.902
38.007
12.548
-0.317
-0.479
-0.332
-0.206
-0.190
-0.164
-0.114
-0.056
-0.023
-0.008
-0.003
0.001
0.001
0.001
0.000
0.000
-0.004
-0.013
-0.037
-0.083
-0.155
-0.242
-0.357
-0.494
-0.464
15.551
1328.407
1226.666
16.192
-0.288
3.257
37.582
35.043
177.933
73.128
5.047
1.404
1.224
1.290
0.104
-0.635
-0.698
-0.485
-0.270
-0.217
-0.199
-0.160
-0.104
-0.048
-0.021
-0.008
-0.003
0.001
0.
0.001
0.000
-0.001
-0.005
-0.018
-0.049
-0.110
-0.174
-0.257
-0.351
-0.480
-0.388
35.250
6839.902
7964.677
625.410
25.828
7.330
107.655
310.224
100073.258
28261.699
28.161
46.630
52.619
49.575
94.911
5.829
-0.549
-0.553
-0.363
-0.300
-0.231
-0.151
-0.084
-0.040
-0.018
-0.009
-0.003
0.002
0.
0.001
0.001
-0.001
-0.007
-0.022
-0.058
-0.110
-0.182
-0.251
-0.321
-0.272
-0.335
32.000
75939.313
103186.641
61248.059
246.853
1.327
10.739
681.855
112512.938
17134.547
25.128
62.649
162.189
4245.275
28590.898
136.259
1.244
-0.584
-0.485
-0.361
-0.237
-0.139
-0.070
-0.033
-0.015
-0.008
-0.001
0.001
0.
0.001
0.001
-0.001
-0.007
-0.022
-0.055
-0.106
-0.179
-0.259
-0.218
0.554
0.139
8.152
1725.984
12981.965
1223.854
39.418
-0.479
8.163
12512.177
100070.773
4466.591
5.198
5.537
116.019
40349.969
106409.578
386.140
9.862
16.733
0.792
-0.381
-0.256
-0.128
-0.059
-0.026
-0.014
-0.004
0.001
0.
0.
0.001
0.001
-0.001
-0.006
-0.020
-0.048
-0.101
-0.199
-0.351
-0.367
-0.033
-0.516
3.122
107.206
5404.024
3200.950
1048.229
7.080
2.361
245.539
4047.335
149.278
0.220
-0.060
21.296
4871.257
34967.121
132.585
2715.168
62555.793
81.490
-0.122
-0.251
-0.125
-0.056
-0.025
-0.010
-0.001
0.
0.
0.
0.001
0.000
0.000
-0.004
-0.020
-0.044
-0.102
-0.203
-0.353
-0.471
-0.640
-0.630
80.285
13741.504
7672.498
29020.459
55161.238
76.633
348.884
77.955
7.287
0.407
11.619
121.199
29.267
14.421
28.544
81.912
42119.055
131417.906
184.263
0.187
-0.250
-0.124
-0.054
-0.021
-0.006
0.000
0.
0.
0.
0.
0.000
0.000
-0.006
-0.025
-0.050
-0.097
-0.185
-0.328
-0.489
-0.665
-0.359
85.620
36707.242
23495.275
170.229
137.845
1095.375
75052.813
35352.379
64.705
1.976
1039.827
100004.633
7721.703
9.846
14.444
4476.437
75510.219
7313.492
35.831
-0.181
-0.262
-0.121
-0.051
-0.022
-0.003
0.
0.
0.
0.
0.
0.001
-0.001
-0.010
-0.031
-0.065
-0.116
-0.221
-0.371
-0.205
3.201
2.074
130.710
100016.344
100483.148
492.029
52.364
131.966
44297.625
67554.297
377.804
12.488
1343.353
100823.156
11905.021
20.980
20.923
23117.918
109366.133
1050.075
5.250
-0.410
-0.265
-0.117
-0.045
-0.019
-0.005
0.
0.
0.
0.
0.
0.
-0.003
-0.019
-0.039
-0.086
-0.162
-0.301
-0.381
26.573
7135.380
1374.674
15.672
254.786
564.679
17201.078
2380.380
5195.157
20814.262
100993.461
21007.711
376.103
75.256
6036.124
21578.902
667.066
40.314
334.423
2836.135
219.442
2.020
-0.429
-0.266
-0.113
-0.045
-0.020
-0.006
-0.001
0.
0.
0.
0.
-0.003
-0.011
-0.023
-0.059
-0.118
-0.231
-0.414
-0.344
143.790
100410.789
116893.719
629.409
4.565
14.367
440.290
155.522
2424.490
100584.242
20087.885
2015.337
316.003
100761.234
72076.172
101602.633
102842.570
4071.009
100582.469
4532.982
91.661
3.214
-0.358
-0.257
-0.114
-0.049
-0.021
-0.004
-0.001
0.
0.
0.
0.
-0.006
-0.016
-0.038
-0.083
-0.165
-0.315
-0.494
0.170
17.596
2648.686
106807.469
27592.359
45.460
-0.085
44.055
557.903
301.565
100727.484
100178.438
437.316
43.874
3566.718
100480.180
4579.608
21395.217
349.756
415.032
428.688
219.819
14.209
-0.219
-0.246
-0.110
-0.047
-0.018
-0.005
-0.001
0.
0.
0.
0.000
-0.007
-0.019
-0.050
-0.110
-0.223
-0.389
-0.383
41.028
2897.659
337.064
53275.781
200080.125
15122.150
4.280
3580.131
100133.125
13909.970
6302.892
9393.849
329.285
527.334
200.746
1445.775
6565.007
125.714
1131.222
100744.570
103223.578
324.295
11.429
-0.226
-0.224
-0.096
-0.039
-0.016
-0.006
-0.001
0.
0.
0.
0.000
-0.008
-0.026
-0.059
-0.139
-0.269
-0.442
-0.260
121.948
48764.473
1052.204
79.088
1023.695
367.106
14.552
1200.439
100006.203
2931.366
123.840
18.476
34.228
73.363
442.719
108571.883
106144.750
1604.131
100080.688
77363.453
9214.650
51.849
0.970
-0.292
-0.176
-0.070
-0.028
-0.012
-0.004
0.
0.
0.
0.
0.000
-0.008
-0.028
-0.067
-0.160
-0.294
-0.402
-0.252
12.845
416.143
30.002
1.324
39.886
484.989
29.951
9.693
63.262
15.339
0.906
-0.099
0.426
4.546
35.210
1937.615
1179.865
612.711
24.646
16.621
12.265
0.889
-0.299
-0.233
-0.117
-0.048
-0.020
-0.010
-0.002
0.
0.
0.
0.
0.000
-0.007
-0.032
-0.074
-0.169
-0.309
-0.329
1.625
775.292
101458.977
2027.149
146.241
128.665
94.053
112.891
40.285
14.753
0.042
6.972
90.852
24.607
247.588
199.411
21.896
37.755
8.883
0.940
-0.511
-0.520
-0.395
-0.263
-0.151
-0.073
-0.028
-0.015
-0.007
-0.001
0.
0.
0.
0.
0.000
-0.009
-0.035
-0.080
-0.174
-0.322
-0.477
3.337
916.955
102984.875
2007.699
102802.328
5810.802
7483.443
100127.438
14456.336
2390.406
10.251
43.413
1487.117
102.664
558.088
442.021
7.686
0.357
0.598
0.025
-0.515
-0.466
-0.321
-0.180
-0.096
-0.048
-0.020
-0.009
-0.002
0.
0.
0.
0.
0.
0.000
-0.011
-0.038
-0.085
-0.177
-0.348
-0.534
3.241
613.970
8973.603
171.231
724.857
153.916
15741.993
101768.055
35840.285
4431.431
13.008
3.939
40.695
8.437
15.990
13.648
0.334
3.361
40.417
45.764
11.697
0.640
-0.240
-0.144
-0.072
-0.035
-0.015
-0.002
0.
0.
0.
0.
0.
0.
-0.005
-0.013
-0.044
-0.093
-0.200
-0.361
-0.516
2.542
1797.007
100027.422
157.228
0.192
3106.240
141542.141
100204.086
118.378
35.379
0.714
-0.401
-0.215
-0.363
-0.342
-0.415
1.470
332.564
4478.887
5675.544
4309.651
38.201
-0.035
-0.125
-0.060
-0.025
-0.008
0.
0.
0.
0.
0.
0.
0.
-0.005
-0.022
-0.049
-0.112
-0.227
-0.299
3.947
36.855
102.447
1557.738
37.310
-0.617
22.341
593.165
266.902
2.846
-0.078
-0.321
-0.350
-0.363
-0.395
-0.439
-0.452
9.039
43171.934
101329.156
2918.756
7946.385
50.638
0.022
-0.105
-0.050
-0.019
-0.004
0.
0.
0.
0.
0.
0.
0.
-0.008
-0.023
-0.054
-0.136
-0.262
0.720
168.379
26502.010
6083.099
42460.426
226.439
-0.155
-0.425
0.075
0.074
-0.320
-0.275
-0.228
-0.218
-0.239
-0.272
-0.315
-0.355
1.392
289.518
1497.419
36.590
17.955
1.362
-0.132
-0.083
-0.036
-0.016
-0.003
0.
0.
0.
0.
0.
0.
0.
-0.008
-0.025
-0.058
-0.153
-0.278
1.473
639.562
100976.523
60944.254
126.045
1.526
-0.649
-0.585
-0.515
-0.395
-0.287
-0.195
-0.160
-0.155
-0.170
-0.193
-0.221
-0.266
-0.272
0.492
1.248
0.016
-0.163
-0.165
-0.110
-0.057
-0.026
-0.011
-0.003
0.
0.
0.
0.
0.
0.
0.
-0.008
-0.025
-0.062
-0.154
-0.259
4.841
683.170
101414.938
48819.938
212.891
5.911
4.892
0.537
-0.473
-0.352
-0.232
-0.146
-0.117
-0.120
-0.128
-0.147
-0.164
-0.192
-0.217
-0.224
-0.215
-0.200
-0.165
-0.112
-0.063
-0.034
-0.017
-0.005
-0.001
0.
0.
0.
0.
0.
0.
0.
-0.008
-0.024
-0.057
-0.138
-0.176
40.991
100062.805
115264.258
7027.703
801.993
178.137
179.437
14.878
-0.198
-0.331
-0.197
-0.121
-0.094
-0.090
-0.098
-0.111
-0.127
-0.134
-0.135
-0.133
-0.125
-0.107
-0.082
-0.057
-0.033
-0.020
-0.008
-0.002
0.
0.
0.
0.
0.
0.
0.
0.
-0.005
-0.019
-0.047
-0.113
-0.185
6.527
1357.399
1380.283
181.718
989.062
63726.391
3143.885
22.516
-0.141
-0.306
-0.175
-0.104
-0.075
-0.061
-0.060
-0.070
-0.080
-0.076
-0.074
-0.071
-0.064
-0.054
-0.041
-0.030
-0.018
-0.008
-0.003
0.
0.
0.
0.
0.
0.
0.
0.
0.
-0.003
-0.013
-0.034
-0.083
-0.157
-0.167
1.254
2.438
40.975
656.014
58731.969
2187.108
10.306
-0.320
-0.274
-0.154
-0.091
-0.060
-0.043
-0.036
-0.041
-0.042
-0.042
-0.042
-0.040
-0.033
-0.029
-0.019
-0.010
-0.006
-0.001
0.
0.
0.
0.
0.
0.
0.
0.
0.
0.
-0.001
-0.004
-0.023
-0.052
-0.109
-0.193
-0.328
-0.545
0.878
20.110
120.482
29.330
0.485
-0.329
-0.231
-0.136
-0.077
-0.049
-0.027
-0.023
-0.019
-0.025
-0.023
-0.023
-0.022
-0.017
-0.013
-0.005
-0.001
-0.001
0.
0.
0.
0.
0.
0.
0.
0.
0.
0.
0.
-0.001
-0.003
-0.011
-0.033
-0.062
-0.112
-0.210
-0.453
-0.784
-0.328
0.253
-0.131
-0.329
-0.271
-0.173
-0.103
-0.059
-0.035
-0.017
-0.010
-0.009
-0.010
-0.013
-0.014
-0.011
-0.007
-0.001
-0.001
-0.001
0.
0.
0.
0.
0.
0.
0.
0.
0.
0.
0.
0.
0.
-0.001
-0.004
-0.014
-0.032
-0.060
-0.103
-0.191
-0.349
-0.389
-0.290
-0.260
-0.229
-0.179
-0.124
-0.076
-0.046
-0.026
-0.011
-0.005
-0.001
-0.003
-0.005
-0.004
0.000
-0.001
-0.001
0.
0.
0.
0.
0.
0.
0.
0.
0.
0.
0.
0.
0.
0.
0.
0.
-0.001
-0.006
-0.018
-0.029
-0.047
-0.075
-0.111
-0.138
-0.144
-0.136
-0.119
-0.101
-0.076
-0.048
-0.031
-0.016
-0.007
0.001
0.001
0.001
0.001
0.000
0.
0.
0.
0.
0.
0.
0.
0.
0.
0.
0.
0.
0.
0.
0.
0.
0.
0.
0.
0.
0.000
-0.005
-0.014
-0.023
-0.035
-0.050
-0.058
-0.065
-0.067
-0.062
-0.055
-0.044
-0.030
-0.015
-0.008
-0.005
0.000
0.
0.
0.
0.
0.
0.
0.
0.
0.
0.
0.
0.
0.
0.
0.
0.
0.
0.
0.
0.
0.
0.
0.
0.
0.000
0.001
-0.004
-0.011
-0.014
-0.017
-0.027
-0.030
-0.032
-0.035
-0.028
-0.021
-0.011
-0.008
-0.006
0.000
0.000
0.
0.
0.
0.
0.
0.
0.
0.
0.
0.
0.
0.
0.
0.
0.
0.
0.
0.
0.
0.
0.
0.
0.
0.
0.
0.000
0.001
-0.001
-0.001
-0.005
-0.010
-0.011
-0.013
-0.012
-0.009
-0.007
-0.006
-0.003
-0.001
0.001
0.
0.
0.
0.
0.
0.
0.
0.
0.
0.
0.
0.
0.
0.
0.
0.
0.
0.
0.
0.
0.
0.
0.
0.
0.
0.
0.
0.
0.000
0.001
0.001
0.001
0.001
-0.001
-0.003
-0.004
-0.003
-0.001
0.001
0.001
0.
0.
0.
0.
0.
0.
0.
0.
0.
0.
0.
0.
0.
0.
0.
0.
0.
0.
0.
0.
0.
0.
0.
0.
0.
0.
0.
0.
0.
0.
0.
0.
0.
0.000
0.001
0.001
0.001
0.001
0.001
0.000
0.
0.
0.
0.
0.
0.
0.
0.
0.
0.
0.
0.
0.
0.
0.
0.
0.
0.
0.
0.
0.
0.
0.
0.
0.
0.
0.
0.
0.
0.
0.
0.
0.
0.
0.
0.
0.
0.
0.
0.
0.
0.
0.
0.
0.
0.
0.
0.
0.
0.
0.
0.
0.
0.
0.
0.
0.
0.
0.
0.
0.
0.
0.
0.
0.
0.
0.
0.
0.
0.
0.
0.
0.
0.
0.
0.
0.
0.
0.
0.
0.
0.
0.
0.
0.
0.
0.
0.
0.
0.
0.
0.
0.
0.
0.
0.
0.
0.
0.
0.
0.
0.
0.
0.
0.
0.
0.
0.
0.
0.
0.
0.
0.
0.
0.
0.
0.
0.
0.
0.
0.
0.
0.
0.
0.
0.
0.
0.
0.
0.
0.
0.
0.
0.
0.
0.
0.
0.
0.
0.
0.
0.
0.
0.
0.
0.
0.
0.
0.
0.
0.
0.
0.
0.
0.
0.
0.
0.
0.
0.
0.
0.
0.
0.
0.
0.
0.
0.
0.
0.
0.
0.
0.
0.
0.
0.
0.
0.
0.
0.
0.
0.
0.
0.
0.
0.
0.
0.
0.
0.
0.
0.
0.
0.
0.
0.
0.
0.
0.
0.
0.
0.
0.
0.
0.
0.
0.
0.
0.
0.
0.
0.
0.
0.
0.
0.
0.
0.
0.
0.
0.
0.
0.
0.
0.
0.
0.
0.
0.
0.
0.
0.
0.
0.
0.
0.
0.
0.
0.
0.
0.
0.
0.
0.
0.
-0.001
-0.001
-0.001
-0.001
-0.003
-0.002
-0.004
-0.004
-0.004
-0.004
-0.002
0.
0.
0.
0.
0.
0.
0.
0.
0.
0.
0.
0.
0.
0.
0.
0.
0.
0.
0.
0.
0.
0.
0.
0.
0.
0.
0.
0.
0.
-0.001
-0.001
-0.003
-0.006
-0.009
-0.012
-0.012
-0.012
-0.011
-0.009
-0.006
-0.005
-0.004
-0.001
0.
0.
0.
0.
0.
0.
0.
0.
0.
0.
0.
0.
0.
0.
0.
0.
0.
0.
0.
0.
0.
0.
0.
0.
0.
0.
-0.001
-0.001
-0.006
-0.009
-0.014
-0.018
-0.021
-0.022
-0.022
-0.020
-0.017
-0.013
-0.009
-0.006
-0.005
-0.001
0.002
0.001
0.002
0.002
0.001
0.
0.
0.
0.
0.
0.
0.
0.
0.
0.
0.
0.
0.
0.
0.
0.
0.
0.
0.
-0.001
-0.002
-0.006
-0.010
-0.019
-0.023
-0.029
-0.034
-0.037
-0.038
-0.036
-0.029
-0.028
-0.022
-0.017
-0.014
-0.008
-0.003
-0.003
-0.002
0.002
0.001
0.002
0.
0.
0.
0.
0.
0.
0.
0.
0.
0.
0.
0.
0.
0.
0.
0.
0.
-0.001
-0.003
-0.006
-0.012
-0.020
-0.029
-0.042
-0.049
-0.056
-0.060
-0.063
-0.062
-0.059
-0.049
-0.042
-0.034
-0.023
-0.019
-0.013
-0.008
-0.004
-0.003
0.000
0.002
0.001
0.
0.
0.
0.
0.
0.
0.
0.
0.
0.
0.
0.
0.
0.
0.
-0.002
-0.003
-0.007
-0.016
-0.023
-0.038
-0.050
-0.064
-0.080
-0.090
-0.095
-0.099
-0.098
-0.091
-0.078
-0.062
-0.053
-0.045
-0.038
-0.030
-0.023
-0.014
-0.007
-0.003
0.001
0.002
0.001
0.
0.
0.
0.
0.
0.
0.
0.
0.
0.
0.
0.
0.
-0.003
-0.005
-0.010
-0.015
-0.025
-0.040
-0.057
-0.080
-0.104
-0.122
-0.136
-0.138
-0.139
-0.135
-0.122
-0.110
-0.096
-0.090
-0.086
-0.083
-0.072
-0.057
-0.038
-0.020
-0.008
-0.003
0.001
0.002
0.002
0.
0.
0.
0.
0.
0.
0.
0.
0.
0.
0.
-0.002
-0.006
-0.011
-0.017
-0.027
-0.043
-0.060
-0.086
-0.117
-0.151
-0.177
-0.195
-0.197
-0.188
-0.175
-0.160
-0.151
-0.155
-0.152
-0.147
-0.140
-0.127
-0.116
-0.081
-0.047
-0.020
-0.006
0.
0.002
0.001
0.
0.
0.
0.
0.
0.
0.
0.
0.
0.
-0.002
-0.004
-0.013
-0.020
-0.032
-0.047
-0.070
-0.090
-0.121
-0.160
-0.204
-0.248
-0.268
-0.265
-0.254
-0.234
-0.217
-0.220
-0.217
-0.204
-0.133
-0.027
0.017
0.066
-0.183
-0.148
-0.046
-0.012
-0.003
0.001
0.002
0.001
0.
0.
0.
0.
0.
0.
0.
0.
-0.002
-0.004
-0.011
-0.019
-0.036
-0.055
-0.078
-0.105
-0.129
-0.157
-0.205
-0.271
-0.322
-0.343
-0.319
-0.317
-0.303
-0.293
-0.283
-0.266
-0.137
0.793
5.333
7.557
20.491
8.680
-0.394
-0.095
-0.023
-0.006
0.000
0.002
0.001
0.
0.
0.
0.
0.
0.
0.
0.
-0.003
-0.010
-0.017
-0.037
-0.064
-0.088
-0.116
-0.146
-0.182
-0.220
-0.269
-0.336
-0.369
-0.215
0.052
0.189
-0.117
-0.351
-0.345
-0.251
0.115
3.380
72.301
91.937
647.458
200.315
-0.437
-0.129
-0.029
-0.008
-0.001
0.002
0.002
0.
0.
0.
0.
0.
0.
0.
-0.002
-0.008
-0.014
-0.030
-0.061
-0.098
-0.105
0.103
0.109
-0.210
-0.294
-0.341
-0.362
-0.010
0.869
7.699
55.235
15.699
0.098
-0.399
-0.327
-0.078
1.727
35.372
43.299
4.346
0.154
-0.376
-0.096
-0.030
-0.012
-0.001
0.002
0.001
0.
0.
0.
0.
0.
0.
0.000
-0.005
-0.010
-0.024
-0.051
-0.109
-0.156
0.383
7.796
9.824
0.605
-0.375
-0.419
0.017
9.664
23.020
77.424
2389.996
283.669
2.296
-0.437
-0.404
-0.340
-0.193
1.000
1.185
-0.033
-0.217
-0.145
-0.072
-0.031
-0.011
-0.005
0.001
0.001
0.
0.
0.
0.
0.
0.
-0.002
-0.006
-0.021
-0.047
-0.096
-0.184
-0.242
1.216
29.955
38.590
2.238
-0.462
-0.528
0.382
28.911
71.939
33.278
411.649
77.533
1.089
-0.484
-0.446
-0.395
-0.369
-0.346
-0.300
-0.248
-0.194
-0.127
-0.067
-0.032
-0.012
-0.003
0.001
0.
0.
0.
0.
0.
0.
0.000
-0.003
-0.016
-0.037
-0.082
-0.170
-0.265
-0.305
0.514
12.875
19.096
1.668
-0.680
-0.769
-0.488
3.191
7.497
8.403
53.603
101.779
6.480
-0.418
-0.501
-0.444
-0.403
-0.364
-0.313
-0.242
-0.185
-0.128
-0.072
-0.034
-0.013
-0.004
0.000
0.
0.
0.
0.
0.
0.
-0.002
-0.009
-0.023
-0.057
-0.137
-0.215
0.612
11.912
6.767
6.547
10.281
0.744
-1.006
-1.300
-0.799
0.635
7.608
43.477
268.738
878.423
40.519
-0.078
-0.548
-0.494
-0.284
-0.172
-0.033
0.216
-0.094
-0.136
-0.079
-0.037
-0.015
-0.006
-0.001
0.
0.
0.
0.
0.
0.
-0.003
-0.013
-0.031
-0.082
-0.183
-0.047
40.756
9225.017
2020.411
8.757
-0.425
1.717
250.256
1.069
-0.090
13.524
59.313
357.233
1103.525
23616.135
306.503
5.030
5.894
0.105
2.814
3.356
1.142
1.201
0.074
-0.142
-0.090
-0.043
-0.016
-0.007
-0.001
0.001
0.
0.
0.
0.
0.
-0.006
-0.017
-0.042
-0.103
-0.232
0.381
206.380
130177.523
58385.910
66.938
629.105
10.355
105.983
7.228
1.040
10.821
26.595
868.225
16916.498
803.866
47.904
2627.218
9818.123
26.684
3.872
5.041
1.839
0.377
-0.127
-0.155
-0.090
-0.044
-0.018
-0.008
-0.001
0.001
0.
0.
0.
0.
0.000
-0.007
-0.019
-0.049
-0.118
-0.262
0.050
63.006
9906.098
15815.280
617.696
3104.692
64.851
1459.798
2067.253
69.402
0.555
1.124
46.127
246.613
22.210
38.822
48492.977
118678.336
146.512
0.474
0.226
0.179
-0.199
-0.225
-0.160
-0.088
-0.045
-0.019
-0.009
0.000
0.002
0.
0.
0.
0.001
-0.001
-0.008
-0.022
-0.052
-0.127
-0.253
-0.056
29.995
23072.846
160501.422
11063.022
1182.871
441.031
103721.414
105858.563
631.486
2.163
-0.779
6.003
49.147
20.622
63.163
100155.047
113709.750
1753.374
3.961
-0.446
-0.363
-0.297
-0.235
-0.150
-0.085
-0.043
-0.020
-0.008
0.000
0.001
0.
0.
0.
0.001
-0.002
-0.008
-0.024
-0.053
-0.124
-0.234
-0.024
6.377
173.587
4697.185
1459.679
30.067
56.815
1490.313
2834.392
937.750
9.910
-0.155
123.424
22931.270
2841.489
17.737
464.210
100515.422
43174.129
9.643
-0.458
-0.383
-0.291
-0.215
-0.137
-0.077
-0.042
-0.020
-0.006
0.000
0.001
0.
0.
0.001
0.000
-0.001
-0.005
-0.024
-0.053
-0.120
-0.220
-0.306
-0.021
1.761
14.090
33.058
26.218
2.033
16.757
559.583
354.192
5.650
-0.027
149.463
38921.695
4047.143
11.589
8.746
314.365
90.129
0.382
-0.460
-0.363
-0.271
-0.195
-0.127
-0.071
-0.037
-0.019
-0.004
-0.002
0.002
0.
0.
0.001
0.000
-0.002
-0.007
-0.022
-0.060
-0.120
-0.218
-0.351
-0.506
-0.339
58.336
38922.656
31409.680
51.382
-0.020
5.429
4.362
0.497
6.055
8.507
66.346
28.451
2.649
12.672
3.918
-0.339
-0.634
-0.486
-0.355
-0.263
-0.182
-0.113
-0.065
-0.034
-0.015
-0.004
-0.001
0.002
0.
0.000
0.000
-0.001
-0.002
-0.009
-0.026
-0.069
-0.129
-0.217
-0.348
-0.555
-0.385
141.963
100150.328
100519.359
147.547
0.499
-0.902
-0.471
9.359
199.334
93.348
2.002
0.120
60.921
1134.629
133.856
1.312
-0.679
-0.559
-0.394
-0.278
-0.180
-0.105
-0.055
-0.027
-0.011
-0.004
-0.001
0.
0.
0.001
0.001
-0.001
-0.003
-0.009
-0.026
-0.071
-0.138
-0.226
-0.354
-0.627
-0.827
23.815
8168.716
102215.609
503.649
5.472
-0.871
-0.227
28.040
267.329
93.748
4.057
3.756
476.033
4174.583
456.089
14.355
-0.523
-0.670
-0.548
-0.340
-0.184
-0.095
-0.046
-0.022
-0.012
-0.003
0.001
0.
0.
0.001
0.000
0.000
-0.002
-0.009
-0.027
-0.069
-0.134
-0.228
-0.353
-0.621
-0.746
13.502
1885.267
102334.578
15385.963
18.111
0.735
4.268
107.260
1044.322
72.371
2.674
11.556
7745.931
116901.039
100496.289
215.838
1.647
1.687
-0.352
-0.500
-0.212
-0.095
-0.043
-0.018
-0.011
-0.001
0.
0.
0.
0.001
0.000
0.000
-0.001
-0.008
-0.026
-0.068
-0.131
-0.227
-0.368
-0.770
-1.219
448.361
733.845
108594.570
97248.445
1540.994
12.711
15.405
18.001
62.627
9.745
0.505
2.202
217.429
3919.026
15302.211
93.632
218.625
377.334
17.864
-0.218
-0.221
-0.102
-0.041
-0.018
-0.006
0.001
0.
0.
0.
0.
0.000
0.000
0.
-0.010
-0.031
-0.072
-0.137
-0.230
-0.391
-0.807
0.028
100153.742
148444.391
159353.828
140266.281
100061.953
5220.057
2105.411
607.161
36.709
1.847
3.022
25.294
10.850
21.065
24.177
115.197
100629.516
112389.633
197.271
0.508
-0.214
-0.106
-0.042
-0.017
-0.003
0.001
0.
0.
0.
0.
0.001
0.000
-0.005
-0.016
-0.041
-0.082
-0.147
-0.260
-0.421
-0.653
-0.405
91.450
32156.199
8379.504
344.144
332.257
103705.203
102816.969
23910.439
2278.141
47.566
123.700
5851.103
459.749
3.619
7.996
2069.655
46991.113
28803.570
67.457
0.103
-0.223
-0.105
-0.039
-0.016
-0.003
0.000
0.
0.
0.
0.
0.
-0.003
-0.014
-0.025
-0.058
-0.106
-0.190
-0.316
-0.415
0.044
-0.054
63.640
31596.393
118734.328
100530.242
214.182
173.289
5644.567
696.347
591.166
206.407
396.699
42718.309
17429.254
36.910
13.614
7720.660
100039.875
319.393
2.850
-0.347
-0.230
-0.097
-0.039
-0.014
-0.004
0.
0.
0.
0.
0.
-0.004
-0.008
-0.021
-0.043
-0.082
-0.156
-0.287
-0.421
2.473
90.299
38.856
5.105
230.223
100237.719
154098.109
55194.359
11431.192
1751.593
650.860
64.841
712.672
29841.055
102450.641
100667.211
148.753
5.301
64.196
191.279
13.570
-0.259
-0.407
-0.225
-0.092
-0.043
-0.018
-0.003
0.
0.
0.
0.
0.
-0.006
-0.013
-0.030
-0.067
-0.132
-0.244
-0.400
-0.448
10.165
803.919
315.716
23.699
4.455
87.823
3551.104
795.654
3182.700
37448.129
1817.888
404.617
49.283
904.021
1775.118
17359.895
1335.462
68.104
6.462
19.442
45.980
5.195
-0.331
-0.221
-0.098
-0.044
-0.018
-0.004
0.
0.
0.
0.
-0.003
-0.008
-0.019
-0.042
-0.103
-0.195
-0.328
-0.300
2.684
81.993
304.668
5710.210
3761.703
25.059
0.674
8.234
72.721
4498.109
78032.117
116933.406
100324.281
1079.448
45.560
116.147
287.332
220.154
35.699
799.722
12220.504
100161.578
612.184
0.657
-0.211
-0.098
-0.041
-0.017
-0.004
0.
0.
0.
0.
-0.005
-0.009
-0.024
-0.059
-0.142
-0.259
-0.214
2.267
111.995
26721.195
68859.289
106186.141
22334.553
68.355
6.227
101.102
2318.119
100193.102
103712.633
11165.412
162497.125
100305.328
8839.160
2264.530
245.843
10389.575
892.313
40327.852
101153.641
102393.984
476.992
0.590
-0.190
-0.089
-0.037
-0.013
-0.004
0.
0.
0.
0.
-0.006
-0.011
-0.032
-0.075
-0.172
-0.271
0.401
7.301
332.876
101569.086
11779.166
574.443
380.368
41.409
3.804
52.496
787.580
5403.734
2204.071
45.157
1280.995
7926.843
23347.551
103293.836
16363.391
1617.073
1587.480
902.158
5998.853
153.637
4.679
-0.221
-0.157
-0.067
-0.029
-0.011
-0.002
0.
0.
0.
0.
-0.003
-0.012
-0.035
-0.088
-0.183
0.249
19.922
50.879
48.935
17499.324
162.555
6.402
18.093
4.325
-0.110
1.142
7.732
8.289
4.143
-0.297
3.056
27.109
93.371
24776.934
100632.664
14386.508
1304.896
20.595
7.728
0.905
-0.282
-0.214
-0.108
-0.047
-0.020
-0.009
-0.001
0.
0.
0.
0.
-0.003
-0.011
-0.037
-0.089
-0.188
0.821
58.540
107.550
210.913
113782.625
678.856
13.267
0.600
2.604
6.611
1.398
-0.017
-0.504
-0.648
-0.347
3.515
123.009
152.106
983.335
7734.214
279.144
337.731
18.699
-0.327
-0.387
-0.258
-0.140
-0.070
-0.031
-0.014
-0.005
-0.001
0.
0.
0.
0.
-0.002
-0.013
-0.037
-0.096
-0.186
-0.204
2.800
13.738
5497.877
111162.203
1562.244
432.490
16.621
83.210
412.955
43.026
9.639
-0.094
-0.383
0.619
0.993
15.350
17.400
5.788
9.824
3.536
8.198
0.959
-0.411
-0.296
-0.162
-0.085
-0.044
-0.018
-0.007
-0.001
0.
0.
0.
0.
0.
-0.003
-0.011
-0.045
-0.093
-0.192
-0.353
-0.473
11.766
10865.892
113649.078
1935.527
14.764
7.357
286.185
679.959
56.840
13.386
0.151
-0.432
-0.244
-0.362
0.021
-0.038
-0.518
-0.359
0.423
0.538
-0.083
-0.290
-0.212
-0.121
-0.061
-0.030
-0.011
-0.004
0.
0.
0.
0.
0.
0.
-0.005
-0.017
-0.044
-0.096
-0.200
-0.364
-0.412
4.270
3549.189
100246.789
267.819
0.230
12.484
2884.388
1642.011
9.558
0.883
-0.264
-0.346
-0.381
-0.403
-0.430
-0.460
-0.208
10.062
30.050
10.981
5.189
0.317
-0.163
-0.097
-0.046
-0.021
-0.006
0.
0.
0.
0.
0.
0.
0.
-0.006
-0.022
-0.052
-0.108
-0.216
-0.146
14.116
215.320
84.035
126.879
5.541
-1.071
0.820
46.730
35.395
0.594
-0.250
-0.239
-0.235
-0.243
-0.270
-0.304
-0.328
0.623
90.675
318.421
15.644
6.106
0.473
-0.134
-0.083
-0.036
-0.013
-0.002
0.
0.
0.
0.
0.
0.
0.
-0.009
-0.025
-0.056
-0.131
-0.250
1.623
825.967
100112.352
19268.857
372.632
5.436
-1.059
-0.656
-0.260
-0.151
-0.255
-0.208
-0.156
-0.137
-0.142
-0.164
-0.197
-0.231
-0.001
9.802
23.770
1.894
0.206
-0.114
-0.106
-0.058
-0.025
-0.010
-0.002
0.
0.
0.
0.
0.
0.
0.
-0.010
-0.026
-0.059
-0.144
-0.277
1.550
618.520
100456.203
17880.082
3403.332
17.537
-0.224
-0.487
-0.439
-0.309
-0.209
-0.137
-0.104
-0.092
-0.098
-0.118
-0.137
-0.171
-0.187
-0.084
0.005
-0.162
-0.156
-0.123
-0.075
-0.037
-0.017
-0.004
0.
0.
0.
0.
0.
0.
0.
0.
-0.010
-0.027
-0.058
-0.144
-0.265
0.510
31.203
229.596
223.901
91.754
34.497
140.136
13.797
-0.139
-0.272
-0.160
-0.099
-0.071
-0.058
-0.069
-0.081
-0.096
-0.110
-0.129
-0.137
-0.137
-0.133
-0.107
-0.072
-0.042
-0.022
-0.007
-0.002
0.
0.
0.
0.
0.
0.
0.
0.
-0.010
-0.021
-0.054
-0.132
-0.233
2.915
248.612
307.202
35.233
32.820
4763.296
100085.867
820.608
1.871
-0.253
-0.145
-0.082
-0.055
-0.045
-0.040
-0.052
-0.059
-0.066
-0.070
-0.072
-0.073
-0.064
-0.050
-0.035
-0.023
-0.009
-0.003
0.
0.
0.
0.
0.
0.
0.
0.
0.
-0.005
-0.016
-0.043
-0.106
-0.191
0.537
26.780
27.934
7.807
1054.078
103024.859
120697.281
616.354
1.734
-0.241
-0.133
-0.073
-0.044
-0.027
-0.024
-0.029
-0.032
-0.038
-0.040
-0.039
-0.036
-0.033
-0.026
-0.014
-0.007
-0.003
0.
0.
0.
0.
0.
0.
0.
0.
0.
0.
-0.002
-0.011
-0.031
-0.075
-0.145
-0.227
-0.132
-0.160
30.631
27014.502
123589.758
5423.547
19.776
-0.072
-0.216
-0.116
-0.059
-0.036
-0.020
-0.018
-0.016
-0.018
-0.022
-0.022
-0.020
-0.018
-0.014
-0.010
-0.004
-0.003
0.
0.
0.
0.
0.
0.
0.
0.
0.
0.
0.
-0.001
-0.005
-0.019
-0.048
-0.095
-0.172
-0.317
-0.640
284.207
100744.695
742.512
25.875
0.431
-0.275
-0.181
-0.091
-0.051
-0.027
-0.014
-0.010
-0.007
-0.009
-0.011
-0.010
-0.011
-0.008
-0.006
-0.002
-0.001
0.
0.
0.
0.
0.
0.
0.
0.
0.
0.
0.
0.
-0.001
-0.001
-0.008
-0.029
-0.055
-0.100
-0.199
-0.764
-0.085
16.834
2.083
-0.025
-0.270
-0.213
-0.120
-0.069
-0.037
-0.022
-0.008
-0.002
-0.004
-0.004
-0.004
-0.005
-0.003
-0.001
-0.001
0.
0.
0.
0.
0.
0.
0.
0.
0.
0.
0.
0.
0.
0.
0.
-0.001
-0.002
-0.011
-0.027
-0.055
-0.097
-0.228
-0.607
-0.568
-0.290
-0.221
-0.184
-0.120
-0.075
-0.046
-0.025
-0.011
-0.002
-0.001
-0.002
-0.001
0.
0.
0.
0.
0.
0.
0.
0.
0.
0.
0.
0.
0.
0.
0.
0.
0.
0.
0.
0.
0.
0.000
-0.003
-0.015
-0.026
-0.045
-0.072
-0.113
-0.132
-0.128
-0.114
-0.089
-0.067
-0.047
-0.028
-0.017
-0.004
0.
0.001
0.
0.
0.
0.
0.
0.
0.
0.
0.
0.
0.
0.
0.
0.
0.
0.
0.
0.
0.
0.
0.
0.
0.
0.
0.
-0.002
-0.012
-0.020
-0.031
-0.041
-0.051
-0.054
-0.050
-0.043
-0.036
-0.024
-0.017
-0.006
-0.001
0.000
0.000
0.
0.
0.
0.
0.
0.
0.
0.
0.
0.
0.
0.
0.
0.
0.
0.
0.
0.
0.
0.
0.
0.
0.
0.
0.001
0.001
0.000
-0.009
-0.012
-0.016
-0.020
-0.025
-0.025
-0.022
-0.018
-0.012
-0.005
-0.003
0.000
0.001
0.
0.
0.
0.
0.
0.
0.
0.
0.
0.
0.
0.
0.
0.
0.
0.
0.
0.
0.
0.
0.
0.
0.
0.
0.
0.
0.000
0.001
0.000
0.000
-0.005
-0.006
-0.007
-0.006
-0.008
-0.003
-0.001
0.000
0.000
0.001
0.
0.
0.
0.
0.
0.
0.
0.
0.
0.
0.
0.
0.
0.
0.
0.
0.
0.
0.
0.
0.
0.
0.
0.
0.
0.
0.
0.
0.
0.001
0.001
0.001
0.001
0.001
0.001
0.001
0.000
0.001
0.001
0.001
0.
0.
0.
0.
0.
0.
0.
0.
0.
0.
0.
0.
0.
0.
0.
0.
0.
0.
0.
0.
0.
0.
0.
0.
0.
0.
0.
0.
0.
0.
0.
0.
0.
0.
0.
0.000
0.000
0.001
0.000
0.
0.
0.
0.
0.
0.
0.
0.
0.
0.
0.
0.
0.
0.
0.
0.
0.
0.
0.
0.
0.
0.
0.
0.
0.
0.
0.
0.
0.
0.
0.
0.
0.
0.
0.
0.
0.
0.
0.
0.
0.
0.
0.
0.
0.
0.
0.
0.
0.
0.
0.
0.
0.
0.
0.
0.
0.
0.
0.
0.
0.
0.
0.
0.
0.
0.
0.
0.
0.
0.
0.
0.
0.
0.
0.
0.
0.
0.
0.
0.
0.
0.
0.
0.
0.
0.
0.
0.
0.
0.
0.
0.
0.
0.
0.
0.
0.
0.
0.
0.
0.
0.
0.
0.
0.
0.
0.
0.
0.
0.
0.
0.
0.
0.
0.
0.
0.
0.
0.
0.
0.
0.
0.
0.
0.
0.
0.
0.
0.
0.
0.
0.
0.
0.
0.
0.
0.
0.
0.
0.
0.
0.
0.
0.
0.
0.
0.
0.
0.
0.
0.
0.
0.
0.
0.
0.
0.
0.
0.
0.
0.
0.
0.
0.
0.
0.
0.
0.
0.
0.
0.
0.
0.
0.
0.
0.
0.
0.
0.
0.
0.
0.
0.
0.
0.
0.
0.
0.
0.
0.
0.
0.
0.
0.
0.
0.
0.
0.
0.
0.
0.
0.
0.
0.
0.
0.
0.
-0.001
-0.001
-0.001
0.
-0.002
-0.003
-0.004
-0.003
-0.002
0.
0.
0.
0.
0.
0.
0.
0.
0.
0.
0.
0.
0.
0.
0.
0.
0.
0.
0.
0.
0.
0.
0.
0.
0.
0.
0.
0.
0.
0.
-0.001
-0.001
-0.001
-0.004
-0.008
-0.011
-0.010
-0.011
-0.009
-0.008
-0.006
-0.005
-0.002
0.
0.
0.
0.
0.
0.
0.
0.
0.
0.
0.
0.
0.
0.
0.
0.
0.
0.
0.
0.
0.
0.
0.
0.
0.
0.
0.
-0.001
-0.001
-0.005
-0.008
-0.012
-0.016
-0.019
-0.021
-0.021
-0.019
-0.017
-0.013
-0.009
-0.006
-0.002
-0.001
0.001
0.001
0.001
0.
0.
0.
0.
0.
0.
0.
0.
0.
0.
0.
0.
0.
0.
0.
0.
0.
0.
0.
0.
0.
-0.001
-0.001
-0.006
-0.010
-0.019
-0.026
-0.031
-0.036
-0.039
-0.041
-0.039
-0.033
-0.027
-0.018
-0.012
-0.008
-0.003
-0.001
0.001
0.001
0.002
0.001
0.
0.
0.
0.
0.
0.
0.
0.
0.
0.
0.
0.
0.
0.
0.
0.
0.
0.
0.
-0.003
-0.007
-0.014
-0.027
-0.036
-0.047
-0.054
-0.065
-0.071
-0.075
-0.074
-0.067
-0.059
-0.044
-0.032
-0.020
-0.014
-0.006
-0.003
-0.002
0.002
0.001
0.001
0.001
0.
0.
0.
0.
0.
0.
0.
0.
0.
0.
0.
0.
0.
0.
0.
-0.002
-0.004
-0.008
-0.017
-0.030
-0.042
-0.060
-0.080
-0.099
-0.112
-0.124
-0.127
-0.131
-0.126
-0.104
-0.080
-0.055
-0.038
-0.026
-0.019
-0.013
-0.006
-0.003
-0.001
0.002
0.001
0.001
0.
0.
0.
0.
0.
0.
0.
0.
0.
0.
0.
0.
0.
-0.002
-0.004
-0.010
-0.018
-0.032
-0.045
-0.068
-0.098
-0.132
-0.164
-0.187
-0.196
-0.187
-0.184
-0.179
-0.156
-0.121
-0.091
-0.070
-0.056
-0.043
-0.031
-0.021
-0.009
-0.004
0.000
0.002
0.001
0.
0.
0.
0.
0.
0.
0.
0.
0.
0.
0.
0.
0.
-0.005
-0.010
-0.018
-0.032
-0.048
-0.073
-0.107
-0.157
-0.209
-0.249
-0.273
-0.274
-0.262
-0.244
-0.229
-0.213
-0.184
-0.157
-0.130
-0.121
-0.119
-0.102
-0.063
-0.028
-0.010
-0.004
0.001
0.002
0.002
0.
0.
0.
0.
0.
0.
0.
0.
0.
0.
0.
-0.005
-0.009
-0.017
-0.030
-0.052
-0.078
-0.114
-0.161
-0.215
-0.272
-0.321
-0.355
-0.363
-0.346
-0.315
-0.305
-0.288
-0.262
-0.230
-0.173
-0.167
-0.331
-0.358
-0.203
-0.070
-0.030
-0.011
-0.001
0.003
0.001
0.
0.
0.
0.
0.
0.
0.
0.
0.
0.
-0.003
-0.010
-0.018
-0.032
-0.051
-0.082
-0.119
-0.164
-0.219
-0.270
-0.299
-0.346
-0.395
-0.432
-0.440
-0.418
-0.398
-0.363
-0.309
0.128
3.520
4.574
2.396
5.774
0.871
-0.096
-0.056
-0.021
-0.007
0.000
0.002
0.001
0.
0.
0.
0.
0.
0.
0.
0.
-0.002
-0.006
-0.014
-0.031
-0.052
-0.088
-0.130
-0.180
-0.227
-0.282
-0.339
-0.331
-0.298
0.524
1.213
-0.178
-0.490
-0.473
-0.400
0.540
8.476
128.816
291.288
343.038
3899.256
300.407
0.343
-0.091
-0.034
-0.013
-0.002
0.001
0.002
0.
0.
0.
0.
0.
0.
0.
0.
-0.003
-0.009
-0.025
-0.051
-0.090
-0.127
-0.166
-0.226
-0.304
-0.373
-0.443
-0.462
0.399
23.003
56.054
6.951
0.449
-0.482
-0.337
6.516
86.325
245.472
76048.250
100879.617
200106.688
13459.876
0.888
-0.115
-0.050
-0.016
-0.005
0.001
0.002
0.
0.
0.
0.
0.
0.
0.
-0.002
-0.008
-0.015
-0.040
-0.085
-0.129
0.151
3.844
4.508
0.159
-0.442
-0.512
-0.237
6.173
66.597
256.790
1245.933
172.520
1.525
-0.445
4.098
45.910
53.297
9348.078
15278.833
216.649
14.255
-0.027
-0.112
-0.053
-0.020
-0.006
0.001
0.000
0.
0.
0.
0.
0.
0.
0.
-0.005
-0.010
-0.031
-0.074
-0.137
-0.119
9.856
960.064
1565.511
21.339
-0.169
-0.323
5.835
961.195
5984.972
4933.638
100162.055
31409.543
15.462
-0.556
-0.260
1.106
1.655
18.974
22.882
1.782
-0.119
-0.198
-0.110
-0.052
-0.022
-0.009
0.000
0.001
0.
0.
0.
0.
0.
0.
-0.002
-0.007
-0.024
-0.056
-0.115
-0.214
-0.074
41.146
31436.045
85145.930
103.833
0.464
-0.191
16.474
13808.370
100036.453
987.706
75898.719
2193.108
6.390
-0.366
-0.592
-0.577
-0.544
-0.401
-0.253
-0.257
-0.263
-0.194
-0.109
-0.055
-0.025
-0.010
-0.004
0.
0.
0.
0.
0.
0.
0.
-0.004
-0.019
-0.038
-0.090
-0.185
-0.291
-0.007
22.845
3199.291
11861.058
114.498
5.889
-0.582
1.871
160.274
555.707
27.629
25.379
9.168
6.107
3.902
-0.291
-0.617
-0.567
-0.322
1.277
1.908
0.094
-0.178
-0.122
-0.056
-0.026
-0.008
-0.002
0.
0.
0.
0.
0.
0.
-0.002
-0.011
-0.028
-0.060
-0.141
-0.248
0.495
13.356
35.728
1724.113
5852.450
173.536
17.766
-0.473
-0.504
0.838
1.109
-0.088
0.874
3.483
14.201
9.411
-0.042
-0.344
5.160
7.332
25.009
65.122
6.388
-0.058
-0.124
-0.062
-0.027
-0.008
-0.004
0.
0.
0.
0.
0.
0.
-0.003
-0.016
-0.037
-0.086
-0.195
-0.215
38.620
21293.641
3183.415
22.283
35.925
280.231
100500.492
136.514
1.215
3.253
0.188
1.244
5.031
8.635
3.110
3.147
2.910
6.471
1357.416
1683.836
225.034
652.384
29.324
0.163
-0.122
-0.063
-0.023
-0.011
-0.003
0.
0.
0.
0.
0.
-0.001
-0.006
-0.022
-0.046
-0.111
-0.256
-0.187
62.725
80509.398
7980.487
174.940
7624.630
6061.207
102734.508
123.064
2.260
1.278
-0.208
3.197
10.741
3.673
3.233
561.919
1487.232
19.863
2620.388
3586.808
788.387
76.006
5.945
-0.080
-0.121
-0.061
-0.027
-0.009
-0.001
0.
0.
0.
0.
0.
-0.001
-0.008
-0.024
-0.054
-0.138
-0.286
-0.076
12.486
228.721
737.900
30106.836
165831.953
1591.930
32476.234
8807.168
152.041
0.362
-0.390
12.325
37.956
6.327
9.160
3910.447
15245.608
33.703
13.417
54.745
68.886
5.359
-0.036
-0.195
-0.116
-0.053
-0.026
-0.009
-0.002
0.001
0.
0.
0.
0.
-0.001
-0.008
-0.027
-0.060
-0.146
-0.240
9.320
615.318
10821.631
104531.086
166984.984
131464.266
68455.969
34629.836
100558.453
2235.857
9.808
3.555
516.445
3998.653
141.109
14.020
162.702
421.151
54.613
0.336
1.498
3.793
0.181
-0.249
-0.182
-0.096
-0.048
-0.021
-0.006
-0.002
0.001
0.
0.
0.
0.
0.
-0.008
-0.025
-0.061
-0.142
-0.171
23.400
4744.452
1862.360
35472.004
7093.866
1708.582
2306.519
632.430
104073.031
100291.352
114.290
4.537
611.252
102325.375
15329.325
24.737
22.482
879.569
194.832
0.873
-0.481
-0.344
-0.312
-0.234
-0.140
-0.078
-0.040
-0.019
-0.007
0.
0.001
0.
0.
0.
0.001
-0.001
-0.004
-0.025
-0.060
-0.133
-0.234
1.271
31.119
21.386
27.225
19.938
50.675
33.911
102.887
95581.258
31515.506
65.373
1.289
359.519
100016.617
22929.443
21.976
1.269
16.482
7.074
-0.400
-0.488
-0.369
-0.278
-0.190
-0.113
-0.062
-0.036
-0.017
-0.005
0.001
0.
0.
0.
0.000
0.000
-0.001
-0.006
-0.024
-0.056
-0.121
-0.228
-0.366
-0.428
-0.332
7.045
304.803
283.801
6.213
1.827
40.124
33.465
1.655
-0.518
8.651
149.547
58.323
15.792
139.311
28.731
0.002
-0.598
-0.472
-0.331
-0.235
-0.155
-0.091
-0.052
-0.030
-0.011
-0.004
0.002
0.
0.
0.
0.001
0.001
0.000
-0.006
-0.018
-0.056
-0.112
-0.208
-0.364
-0.622
-0.353
14.543
1044.136
967.809
13.959
1.648
3.437
-0.245
-0.760
4.071
32.901
18.376
3.252
1443.838
100007.648
6396.570
7.809
-0.606
-0.498
-0.344
-0.226
-0.142
-0.083
-0.044
-0.024
-0.009
-0.001
0.001
0.
0.
0.
0.001
0.001
0.000
-0.007
-0.015
-0.056
-0.105
-0.193
-0.363
-0.942
0.908
5830.934
872.706
1363.821
178.125
8.198
14.385
5.737
0.701
36.047
2199.233
759.357
15.114
2385.442
107724.797
7135.916
9.305
-0.645
-0.804
-0.730
-0.331
-0.150
-0.078
-0.038
-0.019
-0.005
0.
0.
0.
0.
0.
0.001
0.000
0.000
-0.006
-0.016
-0.049
-0.100
-0.188
-0.362
-0.835
1.651
23567.631
101195.367
104503.063
7732.438
14.420
137.191
961.983
48.686
26.679
1053.637
502.584
28.836
28378.770
101906.984
1266.929
8.566
0.137
4.503
0.903
-0.728
-0.202
-0.078
-0.034
-0.014
-0.003
0.001
0.
0.
0.
0.
0.001
0.000
0.
-0.005
-0.017
-0.045
-0.102
-0.197
-0.363
-0.601
-0.258
67.925
3536.462
5403.777
831.197
22.704
968.751
20714.549
242.265
9.767
314.210
415.529
16.244
1508.983
102621.469
1423.053
8.527
159.789
101477.453
7611.061
-0.202
-0.221
-0.084
-0.028
-0.012
-0.002
0.001
0.
0.
0.
0.
0.000
0.000
-0.001
-0.006
-0.024
-0.056
-0.113
-0.212
-0.368
-0.542
2.403
96.343
328.204
778.469
415.907
58.650
228.862
4090.922
8662.427
237.143
25.649
17.561
2.139
72.941
890.420
82.984
13.452
17110.996
102158.375
1288.487
0.997
-0.180
-0.082
-0.032
-0.010
-0.002
0.001
0.
0.
0.
0.
0.
-0.001
-0.004
-0.011
-0.035
-0.071
-0.134
-0.240
-0.388
0.060
22.858
37.755
166.244
274.003
90.238
136.699
527.211
101669.383
103986.602
100818.891
793.689
3.288
12.039
6.682
2.467
0.590
18.452
1229.356
14527.601
94.848
0.185
-0.179
-0.080
-0.030
-0.011
-0.002
0.000
0.
0.
0.
0.
-0.002
-0.005
-0.014
-0.026
-0.050
-0.098
-0.176
-0.303
-0.453
-0.441
3.309
7.033
983.849
110494.406
10804.154
197.532
208.820
1031.961
5653.634
100062.109
4710.272
1438.959
642.598
309.886
5.225
-0.136
22.469
62.570
12.635
0.733
-0.287
-0.176
-0.078
-0.033
-0.012
-0.003
0.
0.
0.
0.
0.
-0.004
-0.011
-0.022
-0.044
-0.086
-0.160
-0.272
-0.406
-0.512
-0.309
-0.473
0.011
104.030
15821.671
4087.491
194.595
111.820
52.449
300.345
63.408
41852.047
103578.180
43968.453
1461.178
12.661
-0.150
2.849
3.902
0.114
-0.472
-0.331
-0.169
-0.078
-0.036
-0.014
-0.001
0.
0.
0.
0.
-0.002
-0.008
-0.016
-0.035
-0.077
-0.151
-0.235
-0.326
-0.302
0.644
4.198
16.609
5.419
2.881
36.387
64.436
20.821
12.310
48.253
101983.898
100324.266
976.902
107385.891
20189.801
226.642
5.715
28.116
124.970
20.112
19.692
2.383
-0.282
-0.174
-0.082
-0.035
-0.016
-0.002
0.
0.
0.
0.
-0.005
-0.011
-0.023
-0.053
-0.122
-0.204
-0.001
4.417
18.850
237.313
701.090
28279.539
1249.903
95.937
45.185
1.521
8.746
247.825
227.824
7045.762
200063.422
1120.023
5913.088
14809.409
1648.551
420.868
307.248
2579.107
1110.188
15212.321
166.153
0.257
-0.170
-0.084
-0.035
-0.013
-0.002
0.
0.
0.
0.
-0.007
-0.013
-0.029
-0.074
-0.167
-0.219
4.766
383.263
1342.159
81428.242
102040.797
100775.438
37631.816
9798.508
2200.811
15.170
52.087
7719.985
3129.158
1623.405
21678.748
4900.908
43.231
94.352
614.067
126342.109
108524.773
101699.344
41952.875
10088.418
143.395
0.251
-0.159
-0.074
-0.031
-0.011
-0.002
0.
0.
0.
0.
-0.007
-0.014
-0.036
-0.090
-0.193
-0.031
15.781
1464.308
5630.231
8239.376
60636.836
4979.364
100227.430
5767.165
589.265
42.505
16.547
289.811
173.781
15.236
131.362
323.105
64.218
557.048
1318.256
114568.438
103217.828
31592.404
899.000
43.962
2.311
-0.205
-0.135
-0.061
-0.024
-0.010
-0.001
0.
0.
0.
0.
-0.007
-0.014
-0.042
-0.103
-0.186
6.673
2641.671
20972.539
67875.156
537.251
47.752
86.118
1224.337
105.532
60.395
21.904
16.518
52.629
5.036
0.643
29.348
2409.778
5054.725
114282.125
101779.570
100922.813
102765.172
240.036
6.124
0.231
-0.287
-0.187
-0.094
-0.043
-0.019
-0.006
-0.001
0.
0.
0.
0.
-0.005
-0.015
-0.041
-0.108
-0.167
16.651
62466.020
101446.055
4862.820
10283.360
100.168
23063.127
18.829
0.552
0.811
0.768
127.045
48.428
3.728
10.330
129.331
100046.117
100485.195
7478.536
7217.251
4104.522
100329.055
1134.132
0.818
-0.349
-0.231
-0.124
-0.059
-0.029
-0.013
-0.003
-0.001
0.
0.
0.
0.
-0.003
-0.017
-0.041
-0.102
-0.191
1.048
84.159
151.899
6712.057
103247.906
960.535
113604.430
1114.350
2.648
0.336
-0.737
0.348
1.175
0.027
8.365
23.852
824.637
1045.389
33.507
12.330
27.363
247.082
16.543
-0.203
-0.244
-0.140
-0.073
-0.036
-0.016
-0.006
-0.001
0.
0.
0.
0.
0.
-0.001
-0.017
-0.045
-0.094
-0.193
-0.339
-0.249
8.983
1953.817
36834.074
2099.459
3316.638
401.780
2.706
1.643
-0.198
-0.518
-0.413
-0.437
-0.079
0.297
2.326
2.348
-0.121
-0.442
-0.359
-0.061
-0.263
-0.266
-0.173
-0.093
-0.048
-0.021
-0.009
-0.002
0.
0.
0.
0.
0.
0.
-0.003
-0.018
-0.048
-0.096
-0.190
-0.354
-0.469
0.580
33.279
137.097
120.042
25.922
2.676
2.317
1.879
-0.187
-0.303
-0.292
-0.289
-0.306
-0.317
-0.340
-0.372
-0.387
-0.334
-0.228
-0.285
-0.264
-0.202
-0.131
-0.067
-0.033
-0.015
-0.005
0.
0.
0.
0.
0.
0.
0.
-0.008
-0.020
-0.049
-0.105
-0.204
-0.250
4.924
49.540
32.357
14.525
1.576
-0.271
-0.558
-0.016
0.026
-0.243
-0.218
-0.185
-0.163
-0.176
-0.198
-0.223
-0.246
-0.250
-0.009
0.228
-0.154
-0.193
-0.154
-0.101
-0.052
-0.024
-0.005
-0.002
0.
0.
0.
0.
0.
0.
0.
-0.008
-0.024
-0.054
-0.118
-0.234
0.494
140.295
12570.091
18020.055
7732.187
24.165
-0.564
-0.542
-0.384
-0.265
-0.198
-0.148
-0.101
-0.087
-0.090
-0.106
-0.126
-0.155
-0.172
-0.121
-0.079
-0.167
-0.156
-0.118
-0.069
-0.033
-0.015
-0.003
0.
0.
0.
0.
0.
0.
0.
0.
-0.010
-0.024
-0.054
-0.126
-0.255
0.434
108.062
7988.373
100849.828
100016.820
93.405
0.137
-0.355
-0.342
-0.231
-0.144
-0.088
-0.061
-0.050
-0.055
-0.067
-0.080
-0.099
-0.122
-0.135
-0.140
-0.138
-0.117
-0.075
-0.042
-0.021
-0.007
-0.002
0.
0.
0.
0.
0.
0.
0.
0.
-0.010
-0.024
-0.053
-0.124
-0.251
-0.215
4.617
50.834
1236.114
759.211
39.417
119.442
12.060
-0.071
-0.206
-0.113
-0.061
-0.040
-0.031
-0.031
-0.039
-0.047
-0.060
-0.074
-0.083
-0.088
-0.074
-0.058
-0.040
-0.023
-0.010
-0.003
-0.002
0.
0.
0.
0.
0.
0.
0.
0.
-0.009
-0.021
-0.048
-0.113
-0.221
-0.300
0.306
1.158
2.824
22.526
3866.854
101614.586
613.829
1.783
-0.203
-0.109
-0.050
-0.032
-0.016
-0.015
-0.018
-0.024
-0.028
-0.034
-0.039
-0.040
-0.035
-0.028
-0.019
-0.010
-0.003
-0.002
0.
0.
0.
0.
0.
0.
0.
0.
0.
-0.004
-0.015
-0.038
-0.089
-0.175
-0.278
-0.298
-0.334
9.686
903.776
8624.181
103865.977
473.273
1.648
-0.196
-0.107
-0.048
-0.024
-0.013
-0.009
-0.012
-0.016
-0.018
-0.020
-0.022
-0.022
-0.016
-0.012
-0.005
-0.003
-0.002
0.
0.
0.
0.
0.
0.
0.
0.
0.
0.
-0.003
-0.011
-0.028
-0.061
-0.123
-0.214
-0.348
-0.286
63.524
101710.555
115581.539
345.393
11.854
-0.073
-0.185
-0.088
-0.040
-0.019
-0.011
-0.006
-0.007
-0.007
-0.009
-0.011
-0.012
-0.008
-0.005
-0.003
-0.002
-0.001
0.
0.
0.
0.
0.
0.
0.
0.
0.
0.
0.
-0.001
-0.005
-0.017
-0.041
-0.077
-0.141
-0.264
-0.460
138.889
43835.758
2402.208
21.195
0.110
-0.236
-0.147
-0.067
-0.030
-0.017
-0.006
-0.004
-0.005
-0.005
-0.005
-0.004
-0.003
-0.001
-0.001
0.000
0.
0.
0.
0.
0.
0.
0.
0.
0.
0.
0.
0.
0.
-0.001
-0.001
-0.006
-0.024
-0.048
-0.082
-0.165
-0.568
-0.225
7.705
3.784
0.099
-0.236
-0.181
-0.092
-0.047
-0.023
-0.012
-0.001
-0.002
-0.002
-0.002
-0.002
0.
0.
0.
0.
0.
0.
0.
0.
0.
0.
0.
0.
0.
0.
0.
0.
0.
0.
0.
-0.001
-0.001
-0.009
-0.024
-0.047
-0.084
-0.190
-0.463
-0.425
-0.223
-0.187
-0.156
-0.097
-0.055
-0.029
-0.015
-0.006
0.000
0.
0.
0.
0.
0.
0.
0.
0.
0.
0.
0.
0.
0.
0.
0.
0.
0.
0.
0.
0.
0.
0.
0.
0.
0.000
-0.001
-0.010
-0.023
-0.039
-0.064
-0.096
-0.117
-0.109
-0.093
-0.070
-0.050
-0.031
-0.018
-0.010
0.000
0.001
0.
0.
0.
0.
0.
0.
0.
0.
0.
0.
0.
0.
0.
0.
0.
0.
0.
0.
0.
0.
0.
0.
0.
0.
0.
0.001
-0.002
-0.009
-0.017
-0.026
-0.035
-0.042
-0.043
-0.039
-0.032
-0.025
-0.016
-0.010
0.000
0.000
0.001
0.
0.
0.
0.
0.
0.
0.
0.
0.
0.
0.
0.
0.
0.
0.
0.
0.
0.
0.
0.
0.
0.
0.
0.
0.
0.000
0.001
-0.001
-0.003
-0.010
-0.013
-0.016
-0.017
-0.016
-0.012
-0.009
-0.005
0.001
0.000
0.001
0.
0.
0.
0.
0.
0.
0.
0.
0.
0.
0.
0.
0.
0.
0.
0.
0.
0.
0.
0.
0.
0.
0.
0.
0.
0.
0.
0.000
0.001
0.000
-0.001
-0.002
-0.005
-0.005
-0.005
-0.003
0.000
0.001
0.001
0.001
0.
0.
0.
0.
0.
0.
0.
0.
0.
0.
0.
0.
0.
0.
0.
0.
0.
0.
0.
0.
0.
0.
0.
0.
0.
0.
0.
0.
0.
0.
0.001
0.001
0.001
0.000
0.
0.001
0.001
0.001
0.001
0.000
0.
0.
0.
0.
0.
0.
0.
0.
0.
0.
0.
0.
0.
0.
0.
0.
0.
0.
0.
0.
0.
0.
0.
0.
0.
0.
0.
0.
0.
0.
0.
0.
0.
0.
0.
0.
0.
0.
0.
0.
0.
0.
0.
0.
0.
0.
0.
0.
0.
0.
0.
0.
0.
0.
0.
0.
0.
0.
0.
0.
0.
0.
0.
0.
0.
0.
0.
0.
0.
0.
0.
0.
0.
0.
0.
0.
0.
0.
0.
0.
0.
0.
0.
0.
0.
0.
0.
0.
0.
0.
0.
0.
0.
0.
0.
0.
0.
0.
0.
0.
0.
0.
0.
0.
0.
0.
0.
0.
0.
0.
0.
0.
0.
0.
0.
0.
0.
0.
0.
0.
0.
0.
0.
0.
0.
0.
0.
0.
0.
0.
0.
0.
0.
0.
0.
0.
0.
0.
0.
0.
0.
0.
0.
0.
0.
0.
0.
0.
0.
0.
0.
0.
0.
0.
0.
0.
0.
0.
0.
0.
0.
0.
0.
0.
0.
0.
0.
0.
0.
0.
0.
0.
0.
0.
0.
0.
0.
0.
0.
0.
0.
0.
0.
0.
0.
0.
0.
0.
0.
0.
0.
0.
0.
0.
0.
0.
0.
0.
0.
0.
0.
0.
0.
0.
0.
0.
0.
0.
0.
0.
0.
0.
0.
0.
0.
0.
0.
0.
0.
0.
0.
0.
0.
0.
0.
0.
0.
0.
0.
0.
0.
0.
0.
0.
0.
0.
0.
0.
0.
0.
0.
0.
0.
0.
0.
-0.001
-0.001
-0.001
-0.001
-0.001
-0.005
-0.007
-0.006
-0.006
-0.005
-0.004
-0.002
-0.001
0.
0.
0.
0.
0.
0.
0.
0.
0.
0.
0.
0.
0.
0.
0.
0.
0.
0.
0.
0.
0.
0.
0.
0.
0.
0.
0.
-0.001
-0.001
-0.003
-0.005
-0.010
-0.013
-0.015
-0.016
-0.015
-0.014
-0.012
-0.010
-0.007
-0.005
-0.002
0.
0.
0.
0.
0.
0.
0.
0.
0.
0.
0.
0.
0.
0.
0.
0.
0.
0.
0.
0.
0.
0.
0.
0.
0.
-0.001
-0.001
-0.004
-0.007
-0.015
-0.020
-0.026
-0.030
-0.031
-0.033
-0.033
-0.027
-0.023
-0.016
-0.009
-0.006
-0.002
0.001
0.001
0.001
0.
0.
0.
0.
0.
0.
0.
0.
0.
0.
0.
0.
0.
0.
0.
0.
0.
0.
0.
0.
-0.001
-0.001
-0.006
-0.015
-0.024
-0.033
-0.043
-0.051
-0.058
-0.064
-0.070
-0.068
-0.063
-0.049
-0.039
-0.024
-0.012
-0.006
-0.004
-0.001
0.001
0.001
0.001
0.001
0.
0.
0.
0.
0.
0.
0.
0.
0.
0.
0.
0.
0.
0.
0.
0.
0.
-0.003
-0.008
-0.017
-0.029
-0.044
-0.063
-0.083
-0.103
-0.119
-0.131
-0.133
-0.137
-0.136
-0.116
-0.083
-0.055
-0.031
-0.018
-0.011
-0.004
-0.002
0.000
0.002
0.001
0.001
0.
0.
0.
0.
0.
0.
0.
0.
0.
0.
0.
0.
0.
0.
-0.001
-0.003
-0.009
-0.018
-0.031
-0.048
-0.074
-0.115
-0.157
-0.190
-0.210
-0.211
-0.199
-0.189
-0.184
-0.163
-0.131
-0.097
-0.059
-0.037
-0.022
-0.016
-0.008
-0.003
-0.002
0.002
0.001
0.001
0.
0.
0.
0.
0.
0.
0.
0.
0.
0.
0.
0.
0.
-0.003
-0.010
-0.017
-0.034
-0.050
-0.081
-0.126
-0.192
-0.248
-0.295
-0.301
-0.262
0.084
0.165
-0.165
-0.151
-0.175
-0.143
-0.106
-0.074
-0.054
-0.038
-0.023
-0.012
-0.004
-0.001
0.003
0.002
0.
0.
0.
0.
0.
0.
0.
0.
0.
0.
0.
0.
-0.003
-0.009
-0.017
-0.030
-0.052
-0.084
-0.132
-0.204
-0.287
-0.341
-0.348
-0.233
-0.232
0.552
0.680
-0.164
-0.213
-0.260
-0.234
-0.180
-0.157
-0.170
-0.169
-0.095
-0.042
-0.017
-0.008
0.000
0.001
0.003
0.001
0.
0.
0.
0.
0.
0.
0.
0.
0.
-0.001
-0.007
-0.014
-0.027
-0.054
-0.089
-0.135
-0.202
-0.281
-0.330
-0.004
-0.014
-0.033
-0.305
-0.252
-0.216
-0.423
-0.423
-0.373
-0.288
-0.034
-0.061
-0.592
-0.641
-0.465
-0.105
-0.043
-0.017
-0.009
0.000
0.000
0.001
0.
0.
0.
0.
0.
0.
0.
0.
0.
-0.005
-0.012
-0.023
-0.047
-0.086
-0.139
-0.195
-0.269
-0.349
0.521
15.667
11.636
3.130
0.104
-0.579
-0.602
-0.557
-0.427
0.249
2.993
48.858
59.352
14.814
1138.089
1.916
-0.119
-0.070
-0.029
-0.013
-0.006
0.
0.000
0.001
0.
0.
0.
0.
0.
0.
0.
-0.002
-0.010
-0.017
-0.042
-0.077
-0.136
-0.212
-0.278
-0.355
-0.435
0.960
29.508
28.956
26.290
28.436
2.425
-0.565
-0.393
1.447
24.760
246.734
48484.645
85250.344
1470.957
118883.953
224.035
0.631
-0.090
-0.050
-0.018
-0.008
-0.001
0.000
0.001
0.
0.
0.
0.
0.
0.
0.
-0.004
-0.013
-0.031
-0.065
-0.123
-0.192
-0.253
-0.327
-0.450
-0.548
-0.476
1.501
20.870
2869.309
34954.582
162.204
0.587
0.919
9.505
385.364
100090.125
109396.727
167716.875
103794.914
120078.000
6321.610
1.532
-0.129
-0.066
-0.027
-0.010
-0.005
0.
0.000
0.
0.
0.
0.
0.
0.
-0.002
-0.007
-0.022
-0.051
-0.106
-0.172
0.204
6.035
7.569
0.298
0.008
0.109
0.063
32.441
15422.318
102623.016
710.387
39.753
1.548
6.702
177.330
34953.379
2733.743
9464.448
15306.339
2341.881
727.479
-0.107
-0.174
-0.072
-0.035
-0.014
-0.006
0.000
-0.001
0.
0.
0.
0.
0.
0.
-0.003
-0.014
-0.037
-0.085
-0.161
-0.123
16.806
2841.241
5315.648
38.463
38.498
57.978
9.796
1858.980
23063.543
100611.234
32283.090
1134.805
4.660
0.090
3.301
32.827
14.607
19.796
22.925
1.911
-0.328
-0.453
-0.161
-0.073
-0.036
-0.015
-0.005
-0.001
-0.001
0.
0.
0.
0.
0.
-0.001
-0.010
-0.027
-0.060
-0.129
-0.224
0.071
79.940
100094.406
100188.383
237.118
111.940
179.949
27.693
38924.137
100555.953
39585.223
2499.649
231.976
9.433
5.144
-0.274
-0.546
-0.207
0.068
3.074
3.205
-0.029
-0.263
-0.155
-0.076
-0.038
-0.015
-0.007
-0.002
0.
0.
0.
0.
0.
0.
-0.005
-0.019
-0.040
-0.091
-0.191
-0.294
3.973
563.201
77360.563
101828.688
10620.378
272.524
7.089
3.301
245.708
963.392
46.311
11.365
26.777
1701.432
820.124
8.704
-0.642
-0.471
6.341
231.979
270.655
7.980
-0.137
-0.156
-0.083
-0.037
-0.018
-0.005
-0.002
0.
0.
0.
0.
0.
-0.001
-0.010
-0.030
-0.062
-0.137
-0.263
-0.297
19.541
33972.078
83410.352
103438.883
100389.633
1878.546
4.734
22.301
52.333
6.881
1.329
0.087
66.310
16870.199
5832.303
22.108
0.063
13.849
37.032
1527.837
7356.582
107.369
0.567
-0.158
-0.091
-0.039
-0.015
-0.006
0.
0.
0.
0.
0.
0.
-0.004
-0.018
-0.038
-0.086
-0.196
-0.352
0.801
25.607
179.054
238.242
1207.625
101253.180
3323.464
31.026
554.814
2841.508
54.310
3.284
0.217
5.180
130.276
82.343
2.765
17.505
21299.451
26095.197
48753.848
100070.352
1224.886
1.888
-0.163
-0.089
-0.036
-0.014
-0.005
0.
0.
0.
0.
0.
-0.001
-0.007
-0.024
-0.047
-0.114
-0.271
-0.404
1.669
41.078
30.540
13.717
485.609
84812.852
100787.578
232.017
161.227
556.612
24.092
1.221
0.234
0.141
0.638
2.770
3.462
23.443
62522.742
180463.047
100794.773
5186.433
82.332
0.382
-0.158
-0.081
-0.032
-0.013
-0.004
0.
0.
0.
0.
0.
-0.001
-0.009
-0.026
-0.058
-0.146
-0.296
0.297
26.330
1145.462
2449.482
1645.504
1150.964
9829.819
101646.484
1658.134
14.299
4.782
2.053
71.992
309.704
133.122
81.459
7.911
7.922
0.948
48.713
3050.062
65300.301
134.246
1.158
-0.237
-0.151
-0.073
-0.031
-0.012
-0.003
0.
0.
0.
0.
0.
-0.001
-0.009
-0.029
-0.068
-0.161
-0.179
38.556
17253.859
102366.375
102375.430
823.643
101007.695
104547.430
100291.234
1679.308
303.858
47.004
17.570
23880.322
100060.180
13713.118
5322.613
23.415
1.227
-0.370
0.579
134.685
869.700
17.063
-0.232
-0.245
-0.130
-0.062
-0.026
-0.011
-0.002
0.
0.
0.
0.
0.
-0.001
-0.008
-0.031
-0.072
-0.160
-0.060
131.846
100071.359
66097.016
9494.562
196.021
105325.922
99949.336
202.038
6337.676
102846.953
5845.059
23.005
10796.929
100266.133
2193.342
959.297
32.363
1.235
-0.187
-0.681
0.159
1.317
-0.142
-0.297
-0.197
-0.099
-0.049
-0.024
-0.008
0.000
0.
0.
0.
0.
0.
0.000
-0.010
-0.029
-0.069
-0.155
-0.258
4.864
195.022
88.848
15.916
22.931
7140.493
2625.422
30.729
2080.261
100885.875
2398.402
6.622
45.496
392.435
153.847
253.074
26.763
1.117
0.970
-0.443
-0.562
-0.413
-0.328
-0.234
-0.146
-0.078
-0.038
-0.020
-0.006
0.000
0.
0.
0.
0.
0.
-0.001
-0.006
-0.027
-0.065
-0.141
-0.275
-0.432
0.811
46.836
58.560
2.679
5.368
3.334
4.303
20.758
59.514
14.130
5.926
15.362
10.144
5.879
11.871
34.576
11.290
7.453
0.303
-0.516
-0.395
-0.276
-0.186
-0.108
-0.057
-0.029
-0.015
-0.001
0.
0.
0.
0.
0.
0.001
0.
-0.006
-0.024
-0.061
-0.128
-0.270
-0.478
3.149
435.563
564.585
9.569
2.191
5.543
274.040
822.265
24.312
2.903
316.150
2134.266
188.008
3.847
184.683
8487.563
477.187
3.840
-0.421
-0.527
-0.378
-0.247
-0.154
-0.084
-0.049
-0.021
-0.008
-0.002
0.
0.
0.
0.
0.
0.001
-0.001
-0.005
-0.021
-0.054
-0.118
-0.247
-0.468
-0.315
18.325
1322.318
623.952
91.804
16.944
2853.862
18776.104
143.475
8.197
797.949
102858.711
100082.570
48.727
218.229
10346.965
522.037
2.749
-0.691
-0.727
-0.596
-0.291
-0.140
-0.072
-0.037
-0.019
-0.005
0.
0.
0.
0.
0.
0.
0.001
0.000
-0.003
-0.019
-0.047
-0.113
-0.230
-0.439
-0.723
5.272
4517.754
107156.055
4922.319
41.724
185.937
6302.883
32019.777
289.246
231.754
112543.219
48373.770
91.451
398.532
10678.503
383.930
2.040
-0.561
-0.443
-0.810
-0.660
-0.164
-0.065
-0.032
-0.011
-0.001
0.000
0.
0.
0.
0.
0.
0.001
0.001
-0.001
-0.019
-0.046
-0.111
-0.228
-0.423
-0.460
6.339
400.010
102823.117
13726.330
253.458
42.707
31932.402
100488.641
2884.427
105.999
100205.172
100076.164
180.657
5840.471
100030.875
7721.281
6.826
10.467
263.245
35.229
-0.417
-0.176
-0.064
-0.024
-0.007
-0.002
0.001
0.
0.
0.
0.
0.
0.001
-0.001
-0.007
-0.021
-0.049
-0.108
-0.233
-0.386
2.350
250.548
425.932
429.574
3993.850
738.531
56790.980
7508.910
102689.344
4680.554
41.440
426.646
502.353
12.078
184.598
4429.493
212.558
2.243
257.547
1791.470
34.802
0.008
-0.148
-0.061
-0.019
-0.006
-0.002
0.001
0.
0.
0.
0.
0.
-0.002
-0.005
-0.012
-0.030
-0.064
-0.127
-0.247
-0.338
17.607
38272.602
100023.734
1495.370
530.861
331.069
116989.547
102249.758
100772.961
4324.562
1180.030
35.733
1.708
-0.447
0.557
4.203
0.705
-0.229
3060.922
41598.949
7.784
-0.129
-0.135
-0.057
-0.022
-0.006
-0.001
0.000
0.
0.
0.
0.
-0.002
-0.006
-0.012
-0.024
-0.048
-0.093
-0.165
-0.290
-0.407
2.964
373.966
617.674
89955.406
107764.680
15216.369
101055.109
102207.438
556.113
173.408
349.011
22.173
21.595
10.485
1.189
-0.731
-0.426
-0.260
0.390
2.524
-0.290
-0.239
-0.131
-0.059
-0.025
-0.008
0.000
0.
0.
0.
0.
0.
-0.005
-0.012
-0.024
-0.045
-0.087
-0.151
-0.239
-0.372
-0.514
-0.568
0.382
0.768
72.679
13634.543
101005.414
23008.686
122937.617
100055.992
262.538
83.209
254.924
1298.477
397.467
9.546
-0.079
4.477
10.501
1.170
-0.733
-0.453
-0.258
-0.124
-0.061
-0.028
-0.010
-0.001
0.
0.
0.
0.
-0.002
-0.009
-0.017
-0.038
-0.083
-0.140
-0.182
-0.106
-0.044
0.358
0.154
0.997
0.212
2.610
70.333
1229.291
168.179
753.233
813.929
100885.641
39362.238
100691.063
102283.672
59909.785
975.568
10.599
719.560
13814.676
198.870
1.142
-0.305
-0.249
-0.134
-0.063
-0.029
-0.007
-0.001
0.
0.
0.
0.
-0.005
-0.012
-0.027
-0.056
-0.120
-0.141
2.427
27.625
67.387
550.115
117.309
118.746
59.296
703.298
265.017
7.833
1.854
3.079
5.697
975.216
44030.461
100273.820
15052.232
102196.852
38261.367
49.586
23179.531
100508.227
2885.047
12.876
1.135
-0.223
-0.137
-0.064
-0.028
-0.007
-0.001
0.
0.
0.
0.
-0.007
-0.014
-0.032
-0.079
-0.163
0.239
44.786
11670.632
97551.695
101223.195
8827.447
932.446
9071.033
100319.945
100233.898
254.618
122.149
50.442
17.827
20.126
83.434
151.491
42.233
409.409
126.406
277.815
3205.165
104068.852
1092.827
13.340
1.125
-0.209
-0.130
-0.060
-0.023
-0.007
-0.001
0.
0.
0.
0.
-0.008
-0.016
-0.039
-0.098
-0.186
0.339
68.311
100530.922
100974.742
42191.719
689.974
2055.511
100150.984
70714.406
109353.656
12044.984
1364.750
2250.672
57.546
2.324
8.179
16.801
113.065
707.115
77.968
799.479
1137.323
7041.604
189.503
2.025
-0.204
-0.195
-0.108
-0.049
-0.020
-0.005
-0.001
0.
0.
0.
0.
-0.008
-0.016
-0.041
-0.110
-0.192
3.631
617.835
101367.664
101415.516
17579.434
23093.063
63.346
822.064
288.693
38939.684
2868.310
3161.104
97533.797
324.114
27.595
1599.725
4336.398
17301.033
100066.289
1913.912
3788.415
1923.717
63.045
2.458
-0.280
-0.256
-0.155
-0.074
-0.036
-0.016
-0.003
-0.001
0.
0.
0.
0.
-0.006
-0.016
-0.041
-0.109
-0.181
8.073
4746.085
21583.789
69782.563
101277.547
2321.989
120.321
26.756
4.155
32.486
194.326
102783.563
101910.188
100190.609
7178.524
42151.637
195589.266
102114.680
85210.000
450.620
381.348
21315.623
180.057
0.193
-0.293
-0.187
-0.095
-0.046
-0.024
-0.009
-0.003
0.
0.
0.
0.
0.
-0.003
-0.016
-0.040
-0.099
-0.184
0.491
33.575
76.185
9603.501
101455.852
9432.576
100606.016
8808.989
5.036
-0.882
0.409
189.044
42.410
28.997
5800.858
6051.702
1042.041
775.925
42.254
5.235
8.848
58.466
6.089
-0.202
-0.194
-0.112
-0.058
-0.031
-0.013
-0.003
-0.001
0.
0.
0.
0.
0.
-0.001
-0.015
-0.040
-0.089
-0.177
-0.308
-0.304
6.950
2200.973
65347.133
100401.148
62572.984
2168.948
3.165
-0.532
-0.729
-0.449
-0.221
0.017
10.998
12.493
3.949
2.355
-0.025
-0.372
-0.329
-0.150
-0.224
-0.192
-0.125
-0.068
-0.036
-0.018
-0.007
-0.001
0.
0.
0.
0.
0.
0.
-0.005
-0.014
-0.043
-0.088
-0.170
-0.319
-0.482
-0.102
12.729
233.818
7728.695
368.908
7.698
-0.275
-0.359
-0.302
-0.263
-0.226
-0.234
-0.220
-0.221
-0.258
-0.284
-0.304
-0.310
-0.295
-0.252
-0.203
-0.138
-0.081
-0.044
-0.021
-0.009
-0.002
0.
0.
0.
0.
0.
0.
0.
-0.005
-0.017
-0.043
-0.096
-0.187
-0.305
-0.099
5.135
37.095
16.692
7.100
1.631
-0.379
-0.365
-0.274
-0.200
-0.155
-0.126
-0.123
-0.141
-0.157
-0.169
-0.178
-0.189
-0.187
-0.185
-0.175
-0.141
-0.093
-0.054
-0.027
-0.014
-0.003
0.
0.
0.
0.
0.
0.
0.
0.
-0.006
-0.021
-0.046
-0.105
-0.201
-0.178
4.169
187.730
17927.842
1730.982
12.054
-0.457
-0.445
-0.311
-0.205
-0.132
-0.087
-0.064
-0.058
-0.063
-0.075
-0.083
-0.098
-0.117
-0.127
-0.125
-0.122
-0.093
-0.061
-0.032
-0.017
-0.005
-0.002
0.
0.
0.
0.
0.
0.
0.
0.
-0.008
-0.022
-0.048
-0.110
-0.205
0.912
74.394
761.340
52746.020
4448.965
22.032
-0.269
-0.373
-0.267
-0.170
-0.091
-0.057
-0.034
-0.031
-0.032
-0.039
-0.044
-0.056
-0.071
-0.081
-0.081
-0.072
-0.055
-0.034
-0.020
-0.009
-0.003
-0.002
0.
0.
0.
0.
0.
0.
0.
0.
-0.007
-0.022
-0.046
-0.105
-0.193
1.819
213.213
2402.231
259.780
90.282
14.538
18.256
1.451
-0.225
-0.168
-0.083
-0.044
-0.019
-0.017
-0.015
-0.016
-0.024
-0.030
-0.038
-0.043
-0.039
-0.035
-0.026
-0.018
-0.010
-0.004
-0.002
0.
0.
0.
0.
0.
0.
0.
0.
0.
-0.006
-0.020
-0.041
-0.090
-0.170
0.110
12.351
48.383
8.495
31.389
9053.078
29538.203
51.974
0.098
-0.164
-0.084
-0.037
-0.018
-0.010
-0.005
-0.006
-0.009
-0.012
-0.018
-0.018
-0.019
-0.015
-0.010
-0.006
-0.004
-0.002
0.
0.
0.
0.
0.
0.
0.
0.
0.
0.
-0.004
-0.013
-0.032
-0.068
-0.138
-0.223
-0.164
0.042
13.714
7059.013
196855.234
100347.938
107.378
0.174
-0.161
-0.079
-0.031
-0.017
-0.006
-0.005
-0.005
-0.006
-0.008
-0.008
-0.008
-0.007
-0.005
-0.003
-0.003
-0.002
0.000
0.
0.
0.
0.
0.
0.
0.
0.
0.
0.
-0.003
-0.009
-0.023
-0.048
-0.096
-0.169
-0.272
-0.255
26.898
54203.777
100193.008
966.235
6.508
-0.178
-0.153
-0.068
-0.028
-0.014
-0.005
-0.002
-0.004
-0.004
-0.004
-0.004
-0.003
-0.002
-0.002
-0.002
0.000
0.
0.
0.
0.
0.
0.
0.
0.
0.
0.
0.
0.
-0.001
-0.004
-0.012
-0.033
-0.061
-0.109
-0.190
-0.272
3.155
171.969
576.249
24.181
0.094
-0.198
-0.115
-0.050
-0.024
-0.011
-0.003
-0.002
-0.002
-0.002
0.
0.
0.
0.
0.
0.
0.
0.
0.
0.
0.
0.
0.
0.
0.
0.
0.
0.
0.
0.
-0.003
-0.006
-0.016
-0.040
-0.066
-0.118
-0.219
-0.274
0.806
1.362
0.045
-0.199
-0.140
-0.069
-0.034
-0.018
-0.007
0.
0.
0.
0.
0.
0.
0.
0.
0.
0.
0.
0.
0.
0.
0.
0.
0.
0.
0.
0.
0.
0.
0.
0.
0.
0.000
-0.006
-0.018
-0.034
-0.065
-0.117
-0.182
-0.186
-0.162
-0.153
-0.119
-0.072
-0.040
-0.022
-0.011
-0.003
0.
0.
0.
0.
0.
0.
0.
0.
0.
0.
0.
0.
0.
0.
0.
0.
0.
0.
0.
0.
0.
0.
0.
0.
0.
0.001
-0.001
-0.005
-0.017
-0.032
-0.049
-0.071
-0.086
-0.087
-0.074
-0.054
-0.036
-0.022
-0.013
-0.006
0.001
0.
0.
0.
0.
0.
0.
0.
0.
0.
0.
0.
0.
0.
0.
0.
0.
0.
0.
0.
0.
0.
0.
0.
0.
0.
0.
0.001
-0.001
-0.005
-0.012
-0.020
-0.027
-0.031
-0.033
-0.030
-0.024
-0.016
-0.011
-0.006
0.001
0.000
0.
0.
0.
0.
0.
0.
0.
0.
0.
0.
0.
0.
0.
0.
0.
0.
0.
0.
0.
0.
0.
0.
0.
0.
0.
0.
0.000
0.001
-0.001
-0.002
-0.005
-0.009
-0.013
-0.013
-0.012
-0.010
-0.008
-0.003
0.001
0.001
0.
0.
0.
0.
0.
0.
0.
0.
0.
0.
0.
0.
0.
0.
0.
0.
0.
0.
0.
0.
0.
0.
0.
0.
0.
0.
0.
0.
0.000
0.001
0.000
-0.001
-0.002
-0.002
-0.004
-0.001
-0.001
-0.001
0.001
0.000
0.
0.
0.
0.
0.
0.
0.
0.
0.
0.
0.
0.
0.
0.
0.
0.
0.
0.
0.
0.
0.
0.
0.
0.
0.
0.
0.
0.
0.
0.
0.
0.000
0.001
0.001
0.001
0.001
0.001
0.000
0.
0.
0.
0.
0.
0.
0.
0.
0.
0.
0.
0.
0.
0.
0.
0.
0.
0.
0.
0.
0.
0.
0.
0.
0.
0.
0.
0.
0.
0.
0.
0.
0.
0.
0.
0.
0.
0.
0.
0.
0.
0.
0.
0.
0.
0.
0.
0.
0.
0.
0.
0.
0.
0.
0.
0.
0.
0.
0.
0.
0.
0.
0.
0.
0.
0.
0.
0.
0.
0.
0.
0.
0.
0.
0.
0.
0.
0.
0.
0.
0.
0.
0.
0.
0.
0.
0.
0.
0.
0.
0.
0.
0.
0.
0.
0.
0.
0.
0.
0.
0.
0.
0.
0.
0.
0.
0.
0.
0.
0.
0.
0.
0.
0.
0.
0.
0.
0.
0.
0.
0.
0.
0.
0.
0.
0.
0.
0.
0.
0.
0.
0.
0.
0.
0.
0.
0.
0.
0.
0.
0.
0.
0.
0.
0.
0.
0.
0.
0.
0.
0.
0.
0.
0.
0.
0.
0.
0.
0.
0.
0.
0.
0.
0.
0.
0.
0.
0.
0.
0.
0.
0.
0.
0.
0.
0.
0.
0.
0.
0.
0.
0.
0.
0.
0.
0.
0.
0.
0.
0.
0.
0.
0.
0.
0.
0.
0.
0.
0.
0.
0.
0.
0.
0.
0.
0.
0.
0.
0.
-0.001
-0.001
-0.001
0.
0.
0.
-0.001
-0.001
-0.001
0.
0.
0.
0.
0.
0.
0.
0.
0.
0.
0.
0.
0.
0.
0.
0.
0.
0.
0.
0.
0.
0.
0.
0.
0.
0.
0.
0.
0.
0.
-0.001
-0.001
-0.001
-0.003
-0.008
-0.010
-0.010
-0.009
-0.008
-0.008
-0.005
-0.004
-0.002
0.
0.
0.
0.
0.
0.
0.
0.
0.
0.
0.
0.
0.
0.
0.
0.
0.
0.
0.
0.
0.
0.
0.
0.
0.
0.
-0.001
-0.001
-0.003
-0.004
-0.009
-0.013
-0.017
-0.019
-0.021
-0.022
-0.020
-0.018
-0.014
-0.011
-0.006
-0.003
-0.002
0.
0.
0.
0.
0.
0.
0.
0.
0.
0.
0.
0.
0.
0.
0.
0.
0.
0.
0.
0.
0.
0.
0.
0.
-0.001
-0.003
-0.007
-0.014
-0.022
-0.031
-0.037
-0.040
-0.044
-0.046
-0.047
-0.043
-0.034
-0.023
-0.015
-0.008
-0.003
-0.001
0.001
0.001
0.
0.
0.
0.
0.
0.
0.
0.
0.
0.
0.
0.
0.
0.
0.
0.
0.
0.
0.
0.
-0.001
-0.006
-0.015
-0.023
-0.037
-0.053
-0.067
-0.079
-0.090
-0.100
-0.107
-0.111
-0.104
-0.088
-0.059
-0.035
-0.018
-0.008
-0.004
-0.002
0.
0.001
0.001
0.
0.
0.
0.
0.
0.
0.
0.
0.
0.
0.
0.
0.
0.
0.
0.
0.
-0.002
-0.006
-0.015
-0.024
-0.044
-0.070
-0.107
-0.140
-0.177
-0.197
-0.200
-0.196
-0.193
-0.174
-0.153
-0.120
-0.088
-0.047
-0.022
-0.012
-0.005
-0.002
0.000
0.001
0.002
0.001
0.
0.
0.
0.
0.
0.
0.
0.
0.
0.
0.
0.
0.
0.
-0.002
-0.007
-0.017
-0.028
-0.047
-0.079
-0.131
-0.179
-0.222
-0.265
-0.285
-0.185
0.667
0.920
0.383
0.527
-0.033
-0.129
-0.086
-0.046
-0.025
-0.016
-0.007
-0.003
-0.001
0.002
0.002
0.001
0.
0.
0.
0.
0.
0.
0.
0.
0.
0.
0.
0.
-0.002
-0.007
-0.013
-0.027
-0.046
-0.080
-0.136
-0.211
-0.266
-0.198
-0.013
0.767
2.685
48.742
60.123
11.390
27.492
3.022
-0.151
-0.140
-0.092
-0.065
-0.044
-0.031
-0.016
-0.010
-0.005
0.
0.001
0.001
0.001
0.
0.
0.
0.
0.
0.
0.
0.
0.
0.
-0.004
-0.013
-0.024
-0.045
-0.086
-0.139
-0.221
-0.330
-0.395
-0.056
4.820
31.420
17.033
285.342
382.380
20.519
44.461
4.369
-0.240
-0.230
-0.177
-0.166
-0.152
-0.088
-0.045
-0.021
-0.011
-0.005
0.001
0.000
0.001
0.001
0.
0.
0.
0.
0.
0.
0.
0.
-0.002
-0.009
-0.019
-0.040
-0.081
-0.133
-0.204
-0.285
-0.412
0.065
8.262
16.817
92.129
27.998
25.291
29.180
2.356
1.263
-0.097
-0.332
-0.147
-0.145
-0.637
-0.752
-0.410
-0.107
-0.046
-0.022
-0.012
-0.005
0.
-0.001
0.001
0.
0.
0.
0.
0.
0.
0.
0.000
-0.007
-0.014
-0.032
-0.069
-0.131
-0.198
-0.102
0.301
-0.101
26.487
8815.305
2148.310
458.449
94.171
1.984
5.014
2.349
0.917
10.426
9.852
28.370
31.015
1.816
6.881
-0.217
-0.172
-0.083
[truncated: 470,420 more chars]
