# Supplementary material for: Ferroptosis regulation by traditional chinese medicine for ischemic stroke intervention based on network pharmacology and data mining
Source: PLoS One. 2025 Apr 16;20(4):e0321751. doi: 10.1371/journal.pone.0321751 (PMC12002469; doi:10.1371/journal.pone.0321751)
Supplement: S7 File — (ZIP) [file pone.0321751.s007.zip › 分子对接1/AKT1/AKT1-11061/input/5aar_h.pdbqt]

ATOM      1  N   LEU A 518      -7.074  20.311  15.094  0.00  0.00    -0.066 N 
ATOM      2  CA  LEU A 518      -6.890  19.342  14.009  0.00  0.00     0.275 C 
ATOM      3  C   LEU A 518      -7.557  18.008  14.341  0.00  0.00     0.251 C 
ATOM      4  O   LEU A 518      -7.113  17.291  15.246  0.00  0.00    -0.271 OA
ATOM      5  CB  LEU A 518      -5.399  19.126  13.729  0.00  0.00     0.046 C 
ATOM      6  CG  LEU A 518      -4.654  20.161  12.882  0.00  0.00    -0.020 C 
ATOM      7  CD1 LEU A 518      -3.161  20.077  13.155  0.00  0.00     0.009 C 
ATOM      8  CD2 LEU A 518      -4.925  19.950  11.404  0.00  0.00     0.009 C 
ATOM      9  H   LEU A 518      -6.664  21.188  14.839  0.00  0.00     0.275 HD
ATOM     10  H2  LEU A 518      -8.051  20.444  15.268  0.00  0.00     0.275 HD
ATOM     11  H3  LEU A 518      -6.635  19.974  15.928  0.00  0.00     0.275 HD
ATOM     12  N   PRO A 519      -8.640  17.671  13.625  0.00  0.00    -0.337 N 
ATOM     13  CA  PRO A 519      -9.290  16.373  13.861  0.00  0.00     0.179 C 
ATOM     14  C   PRO A 519      -8.472  15.214  13.284  0.00  0.00     0.241 C 
ATOM     15  O   PRO A 519      -7.883  15.341  12.200  0.00  0.00    -0.271 OA
ATOM     16  CB  PRO A 519     -10.627  16.514  13.138  0.00  0.00     0.037 C 
ATOM     17  CG  PRO A 519     -10.346  17.505  12.035  0.00  0.00     0.022 C 
ATOM     18  CD  PRO A 519      -9.361  18.486  12.628  0.00  0.00     0.127 C 
ATOM     19  N   LEU A 520      -8.428  14.100  14.007  0.00  0.00    -0.346 N 
ATOM     20  CA  LEU A 520      -7.726  12.920  13.508  0.00  0.00     0.177 C 
ATOM     21  C   LEU A 520      -8.598  12.156  12.526  0.00  0.00     0.241 C 
ATOM     22  O   LEU A 520      -9.329  11.265  12.928  0.00  0.00    -0.271 OA
ATOM     23  CB  LEU A 520      -7.317  12.005  14.657  0.00  0.00     0.038 C 
ATOM     24  CG  LEU A 520      -6.482  10.794  14.220  0.00  0.00    -0.020 C 
ATOM     25  CD1 LEU A 520      -5.151  11.236  13.588  0.00  0.00     0.009 C 
ATOM     26  CD2 LEU A 520      -6.267   9.814  15.376  0.00  0.00     0.009 C 
ATOM     27  H   LEU A 520      -8.913  14.140  14.914  0.00  0.00     0.163 HD
ATOM     28  N   ASN A 521      -8.529  12.497  11.241  0.00  0.00    -0.346 N 
ATOM     29  CA  ASN A 521      -9.394  11.842  10.262  0.00  0.00     0.185 C 
ATOM     30  C   ASN A 521      -8.594  11.400   9.047  0.00  0.00     0.241 C 
ATOM     31  O   ASN A 521      -7.372  11.550   9.019  0.00  0.00    -0.271 OA
ATOM     32  CB  ASN A 521     -10.563  12.755   9.863  0.00  0.00     0.137 C 
ATOM     33  CG  ASN A 521     -10.110  14.078   9.292  0.00  0.00     0.217 C 
ATOM     34  OD1 ASN A 521      -8.967  14.222   8.849  0.00  0.00    -0.274 OA
ATOM     35  ND2 ASN A 521     -11.013  15.061   9.288  0.00  0.00    -0.370 N 
ATOM     36 2HD2 ASN A 521     -10.776  15.958   8.919  0.00  0.00     0.159 HD
ATOM     37 1HD2 ASN A 521     -11.928  14.897   9.657  0.00  0.00     0.159 HD
ATOM     38  H   ASN A 521      -7.846  13.227  11.010  0.00  0.00     0.163 HD
ATOM     39  N   LEU A 522      -9.259  10.822   8.053  0.00  0.00    -0.346 N 
ATOM     40  CA  LEU A 522      -8.523  10.268   6.911  0.00  0.00     0.177 C 
ATOM     41  C   LEU A 522      -7.820  11.366   6.099  0.00  0.00     0.241 C 
ATOM     42  O   LEU A 522      -6.716  11.161   5.604  0.00  0.00    -0.271 OA
ATOM     43  CB  LEU A 522      -9.446   9.464   6.011  0.00  0.00     0.038 C 
ATOM     44  CG  LEU A 522      -9.976   8.194   6.683  0.00  0.00    -0.020 C 
ATOM     45  CD1 LEU A 522     -11.065   7.581   5.841  0.00  0.00     0.009 C 
ATOM     46  CD2 LEU A 522      -8.854   7.189   6.911  0.00  0.00     0.009 C 
ATOM     47  H   LEU A 522     -10.278  10.797   8.147  0.00  0.00     0.163 HD
ATOM     48  N   CYS A 523      -8.458  12.524   5.968  0.00  0.00    -0.345 N 
ATOM     49  CA  CYS A 523      -7.822  13.652   5.289  0.00  0.00     0.185 C 
ATOM     50  C   CYS A 523      -6.525  14.091   5.962  0.00  0.00     0.241 C 
ATOM     51  O   CYS A 523      -5.553  14.408   5.275  0.00  0.00    -0.271 OA
ATOM     52  CB  CYS A 523      -8.791  14.833   5.199  0.00  0.00     0.105 C 
ATOM     53  SG  CYS A 523     -10.098  14.510   4.040  0.00  0.00    -0.180 SA
ATOM     54  H   CYS A 523      -9.405  12.557   6.372  0.00  0.00     0.163 HD
ATOM     55  HG  CYS A 523     -10.030  13.622   3.611  0.00  0.00     0.101 HD
ATOM     56  N   PHE A 524      -6.523  14.119   7.290  0.00  0.00    -0.346 N 
ATOM     57  CA  PHE A 524      -5.310  14.413   8.053  0.00  0.00     0.180 C 
ATOM     58  C   PHE A 524      -4.158  13.521   7.590  0.00  0.00     0.241 C 
ATOM     59  O   PHE A 524      -3.057  14.007   7.318  0.00  0.00    -0.271 OA
ATOM     60  CB  PHE A 524      -5.548  14.241   9.566  0.00  0.00     0.073 C 
ATOM     61  CG  PHE A 524      -4.298  14.409  10.402  0.00  0.00    -0.056 A 
ATOM     62  CD1 PHE A 524      -3.436  13.344  10.621  0.00  0.00     0.007 A 
ATOM     63  CD2 PHE A 524      -3.986  15.641  10.968  0.00  0.00     0.007 A 
ATOM     64  CE1 PHE A 524      -2.278  13.505  11.363  0.00  0.00     0.001 A 
ATOM     65  CE2 PHE A 524      -2.839  15.797  11.719  0.00  0.00     0.001 A 
ATOM     66  CZ  PHE A 524      -1.988  14.733  11.915  0.00  0.00     0.000 A 
ATOM     67  H   PHE A 524      -7.440  13.918   7.733  0.00  0.00     0.163 HD
ATOM     68  N   ALA A 525      -4.408  12.214   7.483  0.00  0.00    -0.346 N 
ATOM     69  CA  ALA A 525      -3.354  11.292   7.084  0.00  0.00     0.172 C 
ATOM     70  C   ALA A 525      -2.988  11.453   5.600  0.00  0.00     0.240 C 
ATOM     71  O   ALA A 525      -1.809  11.392   5.226  0.00  0.00    -0.271 OA
ATOM     72  CB  ALA A 525      -3.779   9.828   7.381  0.00  0.00     0.042 C 
ATOM     73  H   ALA A 525      -5.374  11.932   7.700  0.00  0.00     0.163 HD
ATOM     74  N   ALA A 526      -3.993  11.640   4.752  0.00  0.00    -0.346 N 
ATOM     75  CA  ALA A 526      -3.745  11.727   3.315  0.00  0.00     0.172 C 
ATOM     76  C   ALA A 526      -2.923  12.972   2.993  0.00  0.00     0.240 C 
ATOM     77  O   ALA A 526      -2.070  12.951   2.126  0.00  0.00    -0.271 OA
ATOM     78  CB  ALA A 526      -5.047  11.754   2.542  0.00  0.00     0.042 C 
ATOM     79  H   ALA A 526      -4.927  11.715   5.180  0.00  0.00     0.163 HD
ATOM     80  N   ILE A 527      -3.221  14.060   3.686  0.00  0.00    -0.346 N 
ATOM     81  CA  ILE A 527      -2.547  15.328   3.448  0.00  0.00     0.180 C 
ATOM     82  C   ILE A 527      -1.050  15.168   3.699  0.00  0.00     0.241 C 
ATOM     83  O   ILE A 527      -0.225  15.745   3.005  0.00  0.00    -0.271 OA
ATOM     84  CB  ILE A 527      -3.134  16.449   4.362  0.00  0.00     0.013 C 
ATOM     85  CG1 ILE A 527      -4.500  16.901   3.851  0.00  0.00     0.002 C 
ATOM     86  CG2 ILE A 527      -2.197  17.630   4.442  0.00  0.00     0.012 C 
ATOM     87  CD1 ILE A 527      -5.232  17.844   4.795  0.00  0.00     0.005 C 
ATOM     88  H   ILE A 527      -3.965  13.933   4.402  0.00  0.00     0.163 HD
ATOM     89  N   ARG A 528      -0.718  14.333   4.674  0.00  0.00    -0.346 N 
ATOM     90  CA  ARG A 528       0.653  14.106   5.095  0.00  0.00     0.176 C 
ATOM     91  C   ARG A 528       1.272  12.880   4.447  0.00  0.00     0.241 C 
ATOM     92  O   ARG A 528       2.391  12.483   4.783  0.00  0.00    -0.271 OA
ATOM     93  CB  ARG A 528       0.695  13.971   6.610  0.00  0.00     0.036 C 
ATOM     94  CG  ARG A 528       0.378  15.271   7.291  0.00  0.00     0.023 C 
ATOM     95  CD  ARG A 528      -0.002  15.072   8.730  0.00  0.00     0.138 C 
ATOM     96  NE  ARG A 528      -0.320  16.360   9.326  0.00  0.00    -0.227 N 
ATOM     97  CZ  ARG A 528      -1.431  17.042   9.079  0.00  0.00     0.665 C 
ATOM     98  NH1 ARG A 528      -2.368  16.541   8.261  0.00  0.00    -0.235 N 
ATOM     99  NH2 ARG A 528      -1.624  18.208   9.678  0.00  0.00    -0.235 N 
ATOM    100  HE  ARG A 528       0.345  16.761   9.968  0.00  0.00     0.177 HD
ATOM    101 2HH2 ARG A 528      -2.450  18.742   9.486  0.00  0.00     0.174 HD
ATOM    102 1HH2 ARG A 528      -0.946  18.560  10.326  0.00  0.00     0.174 HD
ATOM    103  H   ARG A 528      -1.538  13.847   5.118  0.00  0.00     0.163 HD
ATOM    104 2HH1 ARG A 528      -3.192  17.079   8.072  0.00  0.00     0.174 HD
ATOM    105 1HH1 ARG A 528      -2.242  15.645   7.851  0.00  0.00     0.174 HD
ATOM    106  N   GLU A 529       0.536  12.283   3.517  0.00  0.00    -0.346 N 
ATOM    107  CA  GLU A 529       0.996  11.089   2.820  0.00  0.00     0.177 C 
ATOM    108  C   GLU A 529       1.399   9.975   3.766  0.00  0.00     0.241 C 
ATOM    109  O   GLU A 529       2.308   9.202   3.472  0.00  0.00    -0.271 OA
ATOM    110  CB  GLU A 529       2.182  11.419   1.908  0.00  0.00     0.045 C 
ATOM    111  CG  GLU A 529       1.928  12.559   0.945  0.00  0.00     0.116 C 
ATOM    112  CD  GLU A 529       2.965  12.594  -0.165  0.00  0.00     0.172 C 
ATOM    113  OE1 GLU A 529       3.123  11.573  -0.884  0.00  0.00    -0.648 OA
ATOM    114  OE2 GLU A 529       3.617  13.640  -0.315  0.00  0.00    -0.648 OA
ATOM    115  H   GLU A 529      -0.383  12.735   3.332  0.00  0.00     0.163 HD
ATOM    116  N   ASP A 530       0.717   9.888   4.899  0.00  0.00    -0.346 N 
ATOM    117  CA  ASP A 530       1.013   8.875   5.904  0.00  0.00     0.186 C 
ATOM    118  C   ASP A 530       0.145   7.624   5.687  0.00  0.00     0.241 C 
ATOM    119  O   ASP A 530      -0.920   7.488   6.302  0.00  0.00    -0.271 OA
ATOM    120  CB  ASP A 530       0.772   9.469   7.287  0.00  0.00     0.147 C 
ATOM    121  CG  ASP A 530       1.325   8.629   8.402  0.00  0.00     0.175 C 
ATOM    122  OD1 ASP A 530       1.535   7.397   8.221  0.00  0.00    -0.648 OA
ATOM    123  OD2 ASP A 530       1.493   9.216   9.493  0.00  0.00    -0.648 OA
ATOM    124  H   ASP A 530      -0.039  10.597   5.008  0.00  0.00     0.163 HD
ATOM    125  N   ASP A 531       0.587   6.716   4.817  0.00  0.00    -0.345 N 
ATOM    126  CA  ASP A 531      -0.248   5.575   4.457  0.00  0.00     0.186 C 
ATOM    127  C   ASP A 531      -0.352   4.569   5.606  0.00  0.00     0.241 C 
ATOM    128  O   ASP A 531      -1.347   3.840   5.700  0.00  0.00    -0.271 OA
ATOM    129  CB  ASP A 531       0.244   4.898   3.165  0.00  0.00     0.147 C 
ATOM    130  CG  ASP A 531       1.752   4.651   3.150  0.00  0.00     0.175 C 
ATOM    131  OD1 ASP A 531       2.488   5.609   3.440  0.00  0.00    -0.648 OA
ATOM    132  OD2 ASP A 531       2.182   3.519   2.827  0.00  0.00    -0.648 OA
ATOM    133  H   ASP A 531       1.528   6.886   4.440  0.00  0.00     0.163 HD
ATOM    134  N   LEU A 532       0.632   4.535   6.509  0.00  0.00    -0.346 N 
ATOM    135  CA  LEU A 532       0.482   3.652   7.669  0.00  0.00     0.177 C 
ATOM    136  C   LEU A 532      -0.637   4.157   8.590  0.00  0.00     0.241 C 
ATOM    137  O   LEU A 532      -1.491   3.379   9.022  0.00  0.00    -0.271 OA
ATOM    138  CB  LEU A 532       1.789   3.522   8.461  0.00  0.00     0.038 C 
ATOM    139  CG  LEU A 532       1.617   2.739   9.777  0.00  0.00    -0.020 C 
ATOM    140  CD1 LEU A 532       1.288   1.291   9.511  0.00  0.00     0.009 C 
ATOM    141  CD2 LEU A 532       2.838   2.840  10.684  0.00  0.00     0.009 C 
ATOM    142  H   LEU A 532       1.431   5.131   6.331  0.00  0.00     0.163 HD
ATOM    143  N   LEU A 533      -0.616   5.451   8.899  0.00  0.00    -0.346 N 
ATOM    144  CA  LEU A 533      -1.689   6.055   9.698  0.00  0.00     0.177 C 
ATOM    145  C   LEU A 533      -3.033   5.870   9.014  0.00  0.00     0.241 C 
ATOM    146  O   LEU A 533      -4.017   5.510   9.661  0.00  0.00    -0.271 OA
ATOM    147  CB  LEU A 533      -1.425   7.545   9.935  0.00  0.00     0.038 C 
ATOM    148  CG  LEU A 533      -2.492   8.306  10.741  0.00  0.00    -0.020 C 
ATOM    149  CD1 LEU A 533      -2.708   7.661  12.109  0.00  0.00     0.009 C 
ATOM    150  CD2 LEU A 533      -2.118   9.798  10.918  0.00  0.00     0.009 C 
ATOM    151  H   LEU A 533       0.195   5.979   8.540  0.00  0.00     0.163 HD
ATOM    152  N   LEU A 534      -3.071   6.132   7.707  0.00  0.00    -0.346 N 
ATOM    153  CA  LEU A 534      -4.310   6.001   6.936  0.00  0.00     0.177 C 
ATOM    154  C   LEU A 534      -4.886   4.588   7.065  0.00  0.00     0.241 C 
ATOM    155  O   LEU A 534      -6.081   4.407   7.270  0.00  0.00    -0.271 OA
ATOM    156  CB  LEU A 534      -4.063   6.322   5.474  0.00  0.00     0.038 C 
ATOM    157  CG  LEU A 534      -5.310   6.402   4.579  0.00  0.00    -0.020 C 
ATOM    158  CD1 LEU A 534      -5.882   7.828   4.535  0.00  0.00     0.009 C 
ATOM    159  CD2 LEU A 534      -4.992   5.913   3.169  0.00  0.00     0.009 C 
ATOM    160  H   LEU A 534      -2.169   6.429   7.294  0.00  0.00     0.163 HD
ATOM    161  N   HIS A 535      -4.018   3.591   6.922  0.00  0.00    -0.346 N 
ATOM    162  CA  HIS A 535      -4.411   2.186   7.034  0.00  0.00     0.182 C 
ATOM    163  C   HIS A 535      -5.014   1.914   8.407  0.00  0.00     0.241 C 
ATOM    164  O   HIS A 535      -6.095   1.328   8.524  0.00  0.00    -0.271 OA
ATOM    165  CB  HIS A 535      -3.190   1.286   6.788  0.00  0.00     0.093 C 
ATOM    166  CG  HIS A 535      -3.536  -0.094   6.326  0.00  0.00     0.030 A 
ATOM    167  ND1 HIS A 535      -2.598  -0.951   5.785  0.00  0.00    -0.353 N 
ATOM    168  CD2 HIS A 535      -4.712  -0.769   6.317  0.00  0.00     0.143 A 
ATOM    169  CE1 HIS A 535      -3.184  -2.091   5.460  0.00  0.00     0.207 A 
ATOM    170  NE2 HIS A 535      -4.466  -2.012   5.780  0.00  0.00    -0.254 NA
ATOM    171  HD1 HIS A 535      -1.630  -0.740   5.661  0.00  0.00     0.166 HD
ATOM    172  H   HIS A 535      -3.040   3.893   6.724  0.00  0.00     0.163 HD
ATOM    173  N   GLN A 536      -4.329   2.370   9.449  0.00  0.00    -0.346 N 
ATOM    174  CA  GLN A 536      -4.804   2.187  10.821  0.00  0.00     0.177 C 
ATOM    175  C   GLN A 536      -6.181   2.831  11.021  0.00  0.00     0.241 C 
ATOM    176  O   GLN A 536      -7.064   2.240  11.643  0.00  0.00    -0.271 OA
ATOM    177  CB  GLN A 536      -3.793   2.763  11.818  0.00  0.00     0.044 C 
ATOM    178  CG  GLN A 536      -2.540   1.898  11.977  0.00  0.00     0.105 C 
ATOM    179  CD  GLN A 536      -1.479   2.529  12.870  0.00  0.00     0.215 C 
ATOM    180  OE1 GLN A 536      -1.338   3.755  12.937  0.00  0.00    -0.274 OA
ATOM    181  NE2 GLN A 536      -0.732   1.689  13.567  0.00  0.00    -0.370 N 
ATOM    182  H   GLN A 536      -3.444   2.858   9.213  0.00  0.00     0.163 HD
ATOM    183 2HE2 GLN A 536      -0.909   0.689  13.485  0.00  0.00     0.159 HD
ATOM    184 1HE2 GLN A 536       0.012   2.033  14.180  0.00  0.00     0.159 HD
ATOM    185  N   LEU A 537      -6.367   4.039  10.492  0.00  0.00    -0.346 N 
ATOM    186  CA  LEU A 537      -7.673   4.706  10.603  0.00  0.00     0.177 C 
ATOM    187  C   LEU A 537      -8.759   3.969   9.811  0.00  0.00     0.241 C 
ATOM    188  O   LEU A 537      -9.906   3.854  10.263  0.00  0.00    -0.271 OA
ATOM    189  CB  LEU A 537      -7.566   6.174  10.145  0.00  0.00     0.038 C 
ATOM    190  CG  LEU A 537      -6.671   7.042  11.052  0.00  0.00    -0.020 C 
ATOM    191  CD1 LEU A 537      -6.535   8.473  10.548  0.00  0.00     0.009 C 
ATOM    192  CD2 LEU A 537      -7.206   7.050  12.471  0.00  0.00     0.009 C 
ATOM    193  H   LEU A 537      -5.553   4.449  10.019  0.00  0.00     0.163 HD
ATOM    194  N   LEU A 538      -8.402   3.461   8.639  0.00  0.00    -0.346 N 
ATOM    195  CA  LEU A 538      -9.352   2.711   7.831  0.00  0.00     0.177 C 
ATOM    196  C   LEU A 538      -9.781   1.431   8.556  0.00  0.00     0.241 C 
ATOM    197  O   LEU A 538     -10.953   1.077   8.532  0.00  0.00    -0.271 OA
ATOM    198  CB  LEU A 538      -8.766   2.384   6.467  0.00  0.00     0.038 C 
ATOM    199  CG  LEU A 538      -8.698   3.566   5.501  0.00  0.00    -0.020 C 
ATOM    200  CD1 LEU A 538      -7.801   3.217   4.343  0.00  0.00     0.009 C 
ATOM    201  CD2 LEU A 538     -10.090   3.982   4.988  0.00  0.00     0.009 C 
ATOM    202  H   LEU A 538      -7.423   3.639   8.360  0.00  0.00     0.163 HD
ATOM    203  N   LYS A 539      -8.842   0.756   9.213  0.00  0.00    -0.346 N 
ATOM    204  CA  LYS A 539      -9.189  -0.453   9.972  0.00  0.00     0.176 C 
ATOM    205  C   LYS A 539     -10.031  -0.124  11.199  0.00  0.00     0.241 C 
ATOM    206  O   LYS A 539     -10.815  -0.956  11.655  0.00  0.00    -0.271 OA
ATOM    207  CB  LYS A 539      -7.933  -1.217  10.398  0.00  0.00     0.035 C 
ATOM    208  CG  LYS A 539      -7.189  -1.836   9.225  0.00  0.00     0.004 C 
ATOM    209  CD  LYS A 539      -6.862  -3.307   9.453  0.00  0.00     0.027 C 
ATOM    210  CE  LYS A 539      -5.899  -3.816   8.368  0.00  0.00     0.229 C 
ATOM    211  NZ  LYS A 539      -5.648  -5.297   8.422  0.00  0.00    -0.079 N 
ATOM    212  HZ1 LYS A 539      -5.362  -5.544   9.345  0.00  0.00     0.274 HD
ATOM    213  HZ3 LYS A 539      -6.490  -5.777   8.186  0.00  0.00     0.274 HD
ATOM    214  HZ2 LYS A 539      -4.930  -5.528   7.770  0.00  0.00     0.274 HD
ATOM    215  H   LYS A 539      -7.890   1.137   9.147  0.00  0.00     0.163 HD
ATOM    216  N   ARG A 540      -9.880   1.086  11.733  0.00  0.00    -0.346 N 
ATOM    217  CA  ARG A 540     -10.709   1.508  12.861  0.00  0.00     0.176 C 
ATOM    218  C   ARG A 540     -12.115   1.937  12.423  0.00  0.00     0.240 C 
ATOM    219  O   ARG A 540     -12.956   2.260  13.258  0.00  0.00    -0.271 OA
ATOM    220  CB  ARG A 540     -10.058   2.656  13.632  0.00  0.00     0.036 C 
ATOM    221  CG  ARG A 540      -8.742   2.310  14.268  0.00  0.00     0.023 C 
ATOM    222  CD  ARG A 540      -8.190   3.487  15.067  0.00  0.00     0.138 C 
ATOM    223  NE  ARG A 540      -7.012   3.083  15.830  0.00  0.00    -0.227 N 
ATOM    224  CZ  ARG A 540      -6.505   3.775  16.845  0.00  0.00     0.665 C 
ATOM    225  NH1 ARG A 540      -7.080   4.910  17.223  0.00  0.00    -0.235 N 
ATOM    226  NH2 ARG A 540      -5.424   3.331  17.479  0.00  0.00    -0.235 N 
ATOM    227  HE  ARG A 540      -6.554   2.225  15.570  0.00  0.00     0.177 HD
ATOM    228 2HH2 ARG A 540      -5.029   3.854  18.228  0.00  0.00     0.174 HD
ATOM    229 1HH2 ARG A 540      -5.005   2.463  17.201  0.00  0.00     0.174 HD
ATOM    230  H   ARG A 540      -9.156   1.675  11.298  0.00  0.00     0.163 HD
ATOM    231 2HH1 ARG A 540      -6.675   5.439  17.985  0.00  0.00     0.174 HD
ATOM    232 1HH1 ARG A 540      -7.899   5.240  16.768  0.00  0.00     0.174 HD
ATOM    233  N   GLY A 541     -12.359   1.964  11.118  0.00  0.00    -0.351 N 
ATOM    234  CA  GLY A 541     -13.703   2.157  10.628  0.00  0.00     0.225 C 
ATOM    235  C   GLY A 541     -14.008   3.546  10.097  0.00  0.00     0.236 C 
ATOM    236  O   GLY A 541     -15.147   3.815   9.749  0.00  0.00    -0.272 OA
ATOM    237  H   GLY A 541     -11.530   1.839  10.514  0.00  0.00     0.163 HD
ATOM    238  N   LEU A 542     -13.010   4.422  10.001  0.00  0.00    -0.346 N 
ATOM    239  CA  LEU A 542     -13.287   5.750   9.450  0.00  0.00     0.177 C 
ATOM    240  C   LEU A 542     -13.750   5.635   7.995  0.00  0.00     0.241 C 
ATOM    241  O   LEU A 542     -13.243   4.809   7.218  0.00  0.00    -0.271 OA
ATOM    242  CB  LEU A 542     -12.069   6.672   9.556  0.00  0.00     0.038 C 
ATOM    243  CG  LEU A 542     -11.940   7.423  10.885  0.00  0.00    -0.020 C 
ATOM    244  CD1 LEU A 542     -11.617   6.458  12.002  0.00  0.00     0.009 C 
ATOM    245  CD2 LEU A 542     -10.886   8.537  10.791  0.00  0.00     0.009 C 
ATOM    246  H   LEU A 542     -12.098   4.107  10.323  0.00  0.00     0.163 HD
ATOM    247  N   ASP A 543     -14.723   6.467   7.637  0.00  0.00    -0.346 N 
ATOM    248  CA  ASP A 543     -15.418   6.368   6.356  0.00  0.00     0.186 C 
ATOM    249  C   ASP A 543     -14.724   7.230   5.311  0.00  0.00     0.243 C 
ATOM    250  O   ASP A 543     -14.745   8.456   5.429  0.00  0.00    -0.271 OA
ATOM    251  CB  ASP A 543     -16.886   6.822   6.522  0.00  0.00     0.147 C 
ATOM    252  CG  ASP A 543     -17.738   6.597   5.273  0.00  0.00     0.175 C 
ATOM    253  OD1 ASP A 543     -17.197   6.375   4.171  0.00  0.00    -0.648 OA
ATOM    254  OD2 ASP A 543     -18.983   6.674   5.393  0.00  0.00    -0.648 OA
ATOM    255  H   ASP A 543     -14.949   7.198   8.350  0.00  0.00     0.163 HD
ATOM    256  N   PRO A 544     -14.132   6.603   4.277  0.00  0.00    -0.337 N 
ATOM    257  CA  PRO A 544     -13.408   7.352   3.247  0.00  0.00     0.179 C 
ATOM    258  C   PRO A 544     -14.308   8.193   2.373  0.00  0.00     0.241 C 
ATOM    259  O   PRO A 544     -13.823   9.035   1.619  0.00  0.00    -0.271 OA
ATOM    260  CB  PRO A 544     -12.755   6.258   2.412  0.00  0.00     0.037 C 
ATOM    261  CG  PRO A 544     -13.662   5.076   2.586  0.00  0.00     0.022 C 
ATOM    262  CD  PRO A 544     -14.102   5.148   4.016  0.00  0.00     0.127 C 
ATOM    263  N   ASN A 545     -15.608   7.949   2.438  0.00  0.00    -0.346 N 
ATOM    264  CA  ASN A 545     -16.507   8.742   1.630  0.00  0.00     0.185 C 
ATOM    265  C   ASN A 545     -17.037   9.970   2.379  0.00  0.00     0.241 C 
ATOM    266  O   ASN A 545     -17.846  10.714   1.838  0.00  0.00    -0.271 OA
ATOM    267  CB  ASN A 545     -17.640   7.854   1.113  0.00  0.00     0.137 C 
ATOM    268  CG  ASN A 545     -17.140   6.856   0.071  0.00  0.00     0.217 C 
ATOM    269  OD1 ASN A 545     -16.548   7.255  -0.939  0.00  0.00    -0.274 OA
ATOM    270  ND2 ASN A 545     -17.333   5.555   0.331  0.00  0.00    -0.370 N 
ATOM    271 2HD2 ASN A 545     -17.024   4.869  -0.308  0.00  0.00     0.159 HD
ATOM    272 1HD2 ASN A 545     -17.795   5.289   1.180  0.00  0.00     0.159 HD
ATOM    273  H   ASN A 545     -15.894   7.199   3.070  0.00  0.00     0.163 HD
ATOM    274  N   GLU A 546     -16.576  10.170   3.616  0.00  0.00    -0.346 N 
ATOM    275  CA  GLU A 546     -16.836  11.408   4.370  0.00  0.00     0.177 C 
ATOM    276  C   GLU A 546     -15.932  12.519   3.868  0.00  0.00     0.241 C 
ATOM    277  O   GLU A 546     -14.708  12.364   3.852  0.00  0.00    -0.271 OA
ATOM    278  CB  GLU A 546     -16.597  11.218   5.875  0.00  0.00     0.045 C 
ATOM    279  CG  GLU A 546     -17.700  10.492   6.646  0.00  0.00     0.116 C 
ATOM    280  CD  GLU A 546     -19.039  11.227   6.632  0.00  0.00     0.172 C 
ATOM    281  OE1 GLU A 546     -19.058  12.474   6.494  0.00  0.00    -0.648 OA
ATOM    282  OE2 GLU A 546     -20.079  10.546   6.762  0.00  0.00    -0.648 OA
ATOM    283  H   GLU A 546     -16.018   9.380   4.003  0.00  0.00     0.163 HD
ATOM    284  N   SER A 547     -16.515  13.659   3.505  0.00  0.00    -0.344 N 
ATOM    285  CA  SER A 547     -15.733  14.754   2.926  0.00  0.00     0.200 C 
ATOM    286  C   SER A 547     -15.700  15.996   3.813  0.00  0.00     0.243 C 
ATOM    287  O   SER A 547     -16.482  16.116   4.750  0.00  0.00    -0.271 OA
ATOM    288  CB  SER A 547     -16.296  15.133   1.562  0.00  0.00     0.199 C 
ATOM    289  OG  SER A 547     -17.634  15.569   1.691  0.00  0.00    -0.398 OA
ATOM    290  H   SER A 547     -17.534  13.703   3.662  0.00  0.00     0.163 HD
ATOM    291  HG  SER A 547     -17.930  15.540   2.635  0.00  0.00     0.209 HD
ATOM    292  N   ASP A 548     -14.791  16.918   3.519  0.00  0.00    -0.345 N 
ATOM    293  CA  ASP A 548     -14.723  18.136   4.309  0.00  0.00     0.186 C 
ATOM    294  C   ASP A 548     -15.782  19.106   3.812  0.00  0.00     0.241 C 
ATOM    295  O   ASP A 548     -16.629  18.749   2.979  0.00  0.00    -0.271 OA
ATOM    296  CB  ASP A 548     -13.326  18.765   4.258  0.00  0.00     0.147 C 
ATOM    297  CG  ASP A 548     -12.965  19.347   2.891  0.00  0.00     0.175 C 
ATOM    298  OD1 ASP A 548     -13.808  19.422   1.963  0.00  0.00    -0.648 OA
ATOM    299  OD2 ASP A 548     -11.803  19.759   2.759  0.00  0.00    -0.648 OA
ATOM    300  H   ASP A 548     -14.176  16.703   2.728  0.00  0.00     0.163 HD
ATOM    301  N   ASN A 549     -15.718  20.342   4.298  0.00  0.00    -0.346 N 
ATOM    302  CA  ASN A 549     -16.731  21.316   3.954  0.00  0.00     0.185 C 
ATOM    303  C   ASN A 549     -16.825  21.652   2.470  0.00  0.00     0.241 C 
ATOM    304  O   ASN A 549     -17.864  22.125   2.010  0.00  0.00    -0.271 OA
ATOM    305  CB  ASN A 549     -16.506  22.612   4.724  0.00  0.00     0.137 C 
ATOM    306  CG  ASN A 549     -17.773  23.404   4.826  0.00  0.00     0.217 C 
ATOM    307  OD1 ASN A 549     -18.853  22.812   4.882  0.00  0.00    -0.274 OA
ATOM    308  ND2 ASN A 549     -17.672  24.729   4.811  0.00  0.00    -0.370 N 
ATOM    309 2HD2 ASN A 549     -18.480  25.307   4.881  0.00  0.00     0.159 HD
ATOM    310 1HD2 ASN A 549     -16.764  25.156   4.727  0.00  0.00     0.159 HD
ATOM    311  H   ASN A 549     -14.914  20.531   4.915  0.00  0.00     0.163 HD
ATOM    312  N   ASN A 550     -15.733  21.447   1.734  0.00  0.00    -0.346 N 
ATOM    313  CA  ASN A 550     -15.712  21.724   0.301  0.00  0.00     0.185 C 
ATOM    314  C   ASN A 550     -15.907  20.470  -0.564  0.00  0.00     0.241 C 
ATOM    315  O   ASN A 550     -15.661  20.486  -1.765  0.00  0.00    -0.271 OA
ATOM    316  CB  ASN A 550     -14.403  22.429  -0.071  0.00  0.00     0.137 C 
ATOM    317  CG  ASN A 550     -14.282  23.818   0.581  0.00  0.00     0.217 C 
ATOM    318  OD1 ASN A 550     -15.263  24.561   0.674  0.00  0.00    -0.274 OA
ATOM    319  ND2 ASN A 550     -13.083  24.167   1.018  0.00  0.00    -0.370 N 
ATOM    320 2HD2 ASN A 550     -12.947  25.051   1.453  0.00  0.00     0.159 HD
ATOM    321 1HD2 ASN A 550     -12.308  23.539   0.910  0.00  0.00     0.159 HD
ATOM    322  H   ASN A 550     -14.917  21.081   2.259  0.00  0.00     0.163 HD
ATOM    323  N   GLY A 551     -16.358  19.384   0.051  0.00  0.00    -0.351 N 
ATOM    324  CA  GLY A 551     -16.596  18.159  -0.689  0.00  0.00     0.225 C 
ATOM    325  C   GLY A 551     -15.333  17.388  -1.041  0.00  0.00     0.236 C 
ATOM    326  O   GLY A 551     -15.375  16.469  -1.856  0.00  0.00    -0.272 OA
ATOM    327  H   GLY A 551     -16.518  19.487   1.067  0.00  0.00     0.163 HD
ATOM    328  N   ARG A 552     -14.211  17.771  -0.440  0.00  0.00    -0.346 N 
ATOM    329  CA  ARG A 552     -12.950  17.057  -0.621  0.00  0.00     0.176 C 
ATOM    330  C   ARG A 552     -12.912  15.773   0.207  0.00  0.00     0.241 C 
ATOM    331  O   ARG A 552     -13.125  15.805   1.412  0.00  0.00    -0.271 OA
ATOM    332  CB  ARG A 552     -11.753  17.911  -0.215  0.00  0.00     0.036 C 
ATOM    333  CG  ARG A 552     -11.716  19.300  -0.819  0.00  0.00     0.023 C 
ATOM    334  CD  ARG A 552     -11.244  19.236  -2.247  0.00  0.00     0.138 C 
ATOM    335  NE  ARG A 552      -9.807  18.986  -2.371  0.00  0.00    -0.227 N 
ATOM    336  CZ  ARG A 552      -9.243  18.624  -3.520  0.00  0.00     0.665 C 
ATOM    337  NH1 ARG A 552     -10.018  18.459  -4.589  0.00  0.00    -0.235 N 
ATOM    338  NH2 ARG A 552      -7.937  18.407  -3.598  0.00  0.00    -0.235 N 
ATOM    339  HE  ARG A 552      -9.234  19.091  -1.567  0.00  0.00     0.177 HD
ATOM    340 2HH2 ARG A 552      -7.520  18.119  -4.450  0.00  0.00     0.174 HD
ATOM    341 1HH2 ARG A 552      -7.362  18.537  -2.781  0.00  0.00     0.174 HD
ATOM    342  H   ARG A 552     -14.307  18.614   0.164  0.00  0.00     0.163 HD
ATOM    343 2HH1 ARG A 552      -9.587  18.164  -5.462  0.00  0.00     0.174 HD
ATOM    344 1HH1 ARG A 552     -10.992  18.620  -4.542  0.00  0.00     0.174 HD
ATOM    345  N   THR A 553     -12.585  14.664  -0.444  0.00  0.00    -0.344 N 
ATOM    346  CA  THR A 553     -12.433  13.381   0.240  0.00  0.00     0.205 C 
ATOM    347  C   THR A 553     -10.949  13.051   0.399  0.00  0.00     0.245 C 
ATOM    348  O   THR A 553     -10.115  13.649  -0.285  0.00  0.00    -0.271 OA
ATOM    349  CB  THR A 553     -13.074  12.246  -0.546  0.00  0.00     0.146 C 
ATOM    350  OG1 THR A 553     -12.343  12.083  -1.760  0.00  0.00    -0.393 OA
ATOM    351  CG2 THR A 553     -14.562  12.545  -0.857  0.00  0.00     0.042 C 
ATOM    352  HG1 THR A 553     -11.592  12.751  -1.799  0.00  0.00     0.210 HD
ATOM    353  H   THR A 553     -12.448  14.783  -1.468  0.00  0.00     0.163 HD
ATOM    354  N   PRO A 554     -10.611  12.064   1.265  0.00  0.00    -0.337 N 
ATOM    355  CA  PRO A 554      -9.206  11.641   1.294  0.00  0.00     0.179 C 
ATOM    356  C   PRO A 554      -8.696  11.162  -0.060  0.00  0.00     0.241 C 
ATOM    357  O   PRO A 554      -7.516  11.320  -0.327  0.00  0.00    -0.271 OA
ATOM    358  CB  PRO A 554      -9.193  10.485   2.318  0.00  0.00     0.037 C 
ATOM    359  CG  PRO A 554     -10.630  10.120   2.544  0.00  0.00     0.022 C 
ATOM    360  CD  PRO A 554     -11.383  11.432   2.345  0.00  0.00     0.127 C 
ATOM    361  N   LEU A 555      -9.551  10.600  -0.917  0.00  0.00    -0.346 N 
ATOM    362  CA  LEU A 555      -9.064  10.157  -2.224  0.00  0.00     0.177 C 
ATOM    363  C   LEU A 555      -8.707  11.329  -3.158  0.00  0.00     0.241 C 
ATOM    364  O   LEU A 555      -7.722  11.254  -3.911  0.00  0.00    -0.271 OA
ATOM    365  CB  LEU A 555     -10.086   9.241  -2.897  0.00  0.00     0.038 C 
ATOM    366  CG  LEU A 555      -9.622   8.651  -4.237  0.00  0.00    -0.020 C 
ATOM    367  CD1 LEU A 555      -8.326   7.831  -4.039  0.00  0.00     0.009 C 
ATOM    368  CD2 LEU A 555     -10.718   7.805  -4.868  0.00  0.00     0.009 C 
ATOM    369  H   LEU A 555     -10.515  10.513  -0.597  0.00  0.00     0.163 HD
ATOM    370  N   HIS A 556      -9.501  12.399  -3.141  0.00  0.00    -0.346 N 
ATOM    371  CA  HIS A 556      -9.064  13.640  -3.788  0.00  0.00     0.182 C 
ATOM    372  C   HIS A 556      -7.618  13.991  -3.423  0.00  0.00     0.241 C 
ATOM    373  O   HIS A 556      -6.806  14.299  -4.289  0.00  0.00    -0.271 OA
ATOM    374  CB  HIS A 556      -9.942  14.829  -3.388  0.00  0.00     0.093 C 
ATOM    375  CG  HIS A 556     -11.247  14.895  -4.106  0.00  0.00     0.030 A 
ATOM    376  ND1 HIS A 556     -12.450  14.682  -3.470  0.00  0.00    -0.353 N 
ATOM    377  CD2 HIS A 556     -11.545  15.177  -5.398  0.00  0.00     0.143 A 
ATOM    378  CE1 HIS A 556     -13.433  14.796  -4.346  0.00  0.00     0.207 A 
ATOM    379  NE2 HIS A 556     -12.914  15.113  -5.519  0.00  0.00    -0.254 NA
ATOM    380  HD1 HIS A 556     -12.560  14.475  -2.498  0.00  0.00     0.166 HD
ATOM    381  H   HIS A 556     -10.397  12.284  -2.661  0.00  0.00     0.163 HD
ATOM    382  N   ILE A 557      -7.332  13.964  -2.124  0.00  0.00    -0.346 N 
ATOM    383  CA  ILE A 557      -6.057  14.430  -1.596  0.00  0.00     0.180 C 
ATOM    384  C   ILE A 557      -4.952  13.450  -1.956  0.00  0.00     0.241 C 
ATOM    385  O   ILE A 557      -3.907  13.845  -2.469  0.00  0.00    -0.271 OA
ATOM    386  CB  ILE A 557      -6.130  14.628  -0.062  0.00  0.00     0.013 C 
ATOM    387  CG1 ILE A 557      -7.145  15.711   0.298  0.00  0.00     0.002 C 
ATOM    388  CG2 ILE A 557      -4.772  15.045   0.530  0.00  0.00     0.012 C 
ATOM    389  CD1 ILE A 557      -7.376  15.814   1.778  0.00  0.00     0.005 C 
ATOM    390  H   ILE A 557      -8.095  13.583  -1.522  0.00  0.00     0.163 HD
ATOM    391  N   ALA A 558      -5.195  12.163  -1.727  0.00  0.00    -0.346 N 
ATOM    392  CA  ALA A 558      -4.186  11.164  -2.078  0.00  0.00     0.172 C 
ATOM    393  C   ALA A 558      -3.844  11.226  -3.563  0.00  0.00     0.240 C 
ATOM    394  O   ALA A 558      -2.670  11.115  -3.936  0.00  0.00    -0.271 OA
ATOM    395  CB  ALA A 558      -4.666   9.757  -1.702  0.00  0.00     0.042 C 
ATOM    396  H   ALA A 558      -6.102  11.945  -1.306  0.00  0.00     0.163 HD
ATOM    397  N   ALA A 559      -4.864  11.404  -4.412  0.00  0.00    -0.346 N 
ATOM    398  CA  ALA A 559      -4.641  11.470  -5.850  0.00  0.00     0.172 C 
ATOM    399  C   ALA A 559      -3.833  12.708  -6.217  0.00  0.00     0.240 C 
ATOM    400  O   ALA A 559      -2.981  12.668  -7.108  0.00  0.00    -0.271 OA
ATOM    401  CB  ALA A 559      -5.977  11.472  -6.617  0.00  0.00     0.042 C 
ATOM    402  H   ALA A 559      -5.792  11.487  -3.966  0.00  0.00     0.163 HD
ATOM    403  N   SER A 560      -4.127  13.813  -5.538  0.00  0.00    -0.344 N 
ATOM    404  CA  SER A 560      -3.365  15.047  -5.759  0.00  0.00     0.200 C 
ATOM    405  C   SER A 560      -1.894  14.897  -5.375  0.00  0.00     0.243 C 
ATOM    406  O   SER A 560      -1.005  15.379  -6.082  0.00  0.00    -0.271 OA
ATOM    407  CB  SER A 560      -3.974  16.216  -4.973  0.00  0.00     0.199 C 
ATOM    408  OG  SER A 560      -3.235  17.418  -5.202  0.00  0.00    -0.398 OA
ATOM    409  H   SER A 560      -4.905  13.732  -4.870  0.00  0.00     0.163 HD
ATOM    410  HG  SER A 560      -2.482  17.240  -5.824  0.00  0.00     0.209 HD
ATOM    411  N   LYS A 561      -1.631  14.229  -4.258  0.00  0.00    -0.346 N 
ATOM    412  CA  LYS A 561      -0.264  14.105  -3.777  0.00  0.00     0.176 C 
ATOM    413  C   LYS A 561       0.481  12.980  -4.480  0.00  0.00     0.240 C 
ATOM    414  O   LYS A 561       1.699  12.889  -4.386  0.00  0.00    -0.271 OA
ATOM    415  CB  LYS A 561      -0.239  13.869  -2.271  0.00  0.00     0.035 C 
ATOM    416  CG  LYS A 561      -1.054  14.857  -1.473  0.00  0.00     0.004 C 
ATOM    417  CD  LYS A 561      -0.259  16.055  -1.056  0.00  0.00     0.027 C 
ATOM    418  CE  LYS A 561      -1.098  16.924  -0.137  0.00  0.00     0.229 C 
ATOM    419  NZ  LYS A 561      -0.430  18.215   0.149  0.00  0.00    -0.079 N 
ATOM    420  HZ1 LYS A 561      -0.524  18.433   1.121  0.00  0.00     0.274 HD
ATOM    421  HZ3 LYS A 561       0.541  18.149  -0.084  0.00  0.00     0.274 HD
ATOM    422  HZ2 LYS A 561      -0.854  18.939  -0.396  0.00  0.00     0.274 HD
ATOM    423  H   LYS A 561      -2.450  13.823  -3.782  0.00  0.00     0.163 HD
ATOM    424  N   GLY A 562      -0.254  12.128  -5.189  0.00  0.00    -0.351 N 
ATOM    425  CA  GLY A 562       0.340  11.009  -5.891  0.00  0.00     0.225 C 
ATOM    426  C   GLY A 562       0.774   9.866  -4.999  0.00  0.00     0.236 C 
ATOM    427  O   GLY A 562       1.666   9.111  -5.380  0.00  0.00    -0.272 OA
ATOM    428  H   GLY A 562      -1.274  12.336  -5.192  0.00  0.00     0.163 HD
ATOM    429  N   THR A 563       0.144   9.711  -3.831  0.00  0.00    -0.344 N 
ATOM    430  CA  THR A 563       0.535   8.654  -2.906  0.00  0.00     0.205 C 
ATOM    431  C   THR A 563      -0.166   7.330  -3.256  0.00  0.00     0.243 C 
ATOM    432  O   THR A 563      -1.303   7.070  -2.822  0.00  0.00    -0.271 OA
ATOM    433  CB  THR A 563       0.223   9.018  -1.458  0.00  0.00     0.146 C 
ATOM    434  OG1 THR A 563       0.452  10.414  -1.237  0.00  0.00    -0.393 OA
ATOM    435  CG2 THR A 563       1.104   8.207  -0.509  0.00  0.00     0.042 C 
ATOM    436  HG1 THR A 563       0.771  10.817  -2.117  0.00  0.00     0.210 HD
ATOM    437  H   THR A 563      -0.617  10.384  -3.651  0.00  0.00     0.163 HD
ATOM    438  N   LEU A 564       0.513   6.507  -4.047  0.00  0.00    -0.346 N 
ATOM    439  CA  LEU A 564      -0.101   5.297  -4.596  0.00  0.00     0.177 C 
ATOM    440  C   LEU A 564      -0.663   4.382  -3.513  0.00  0.00     0.241 C 
ATOM    441  O   LEU A 564      -1.778   3.876  -3.659  0.00  0.00    -0.271 OA
ATOM    442  CB  LEU A 564       0.894   4.528  -5.471  0.00  0.00     0.038 C 
ATOM    443  CG  LEU A 564       0.309   3.304  -6.176  0.00  0.00    -0.020 C 
ATOM    444  CD1 LEU A 564      -0.957   3.680  -6.953  0.00  0.00     0.009 C 
ATOM    445  CD2 LEU A 564       1.317   2.654  -7.109  0.00  0.00     0.009 C 
ATOM    446  H   LEU A 564       1.492   6.788  -4.238  0.00  0.00     0.163 HD
ATOM    447  N   ASN A 565       0.090   4.177  -2.432  0.00  0.00    -0.346 N 
ATOM    448  CA  ASN A 565      -0.380   3.324  -1.335  0.00  0.00     0.185 C 
ATOM    449  C   ASN A 565      -1.687   3.834  -0.723  0.00  0.00     0.241 C 
ATOM    450  O   ASN A 565      -2.571   3.046  -0.366  0.00  0.00    -0.271 OA
ATOM    451  CB  ASN A 565       0.667   3.224  -0.220  0.00  0.00     0.137 C 
ATOM    452  CG  ASN A 565       2.070   2.983  -0.747  0.00  0.00     0.217 C 
ATOM    453  OD1 ASN A 565       2.730   3.910  -1.250  0.00  0.00    -0.274 OA
ATOM    454  ND2 ASN A 565       2.544   1.744  -0.626  0.00  0.00    -0.370 N 
ATOM    455 2HD2 ASN A 565       3.462   1.525  -0.949  0.00  0.00     0.159 HD
ATOM    456 1HD2 ASN A 565       1.976   1.032  -0.210  0.00  0.00     0.159 HD
ATOM    457  H   ASN A 565       1.004   4.656  -2.434  0.00  0.00     0.163 HD
ATOM    458  N   CYS A 566      -1.778   5.151  -0.547  0.00  0.00    -0.345 N 
ATOM    459  CA  CYS A 566      -2.988   5.751   0.019  0.00  0.00     0.185 C 
ATOM    460  C   CYS A 566      -4.140   5.536  -0.936  0.00  0.00     0.241 C 
ATOM    461  O   CYS A 566      -5.234   5.163  -0.514  0.00  0.00    -0.271 OA
ATOM    462  CB  CYS A 566      -2.802   7.250   0.300  0.00  0.00     0.105 C 
ATOM    463  SG  CYS A 566      -1.776   7.575   1.766  0.00  0.00    -0.180 SA
ATOM    464  H   CYS A 566      -0.949   5.693  -0.835  0.00  0.00     0.163 HD
ATOM    465  HG  CYS A 566      -1.483   6.719   2.174  0.00  0.00     0.101 HD
ATOM    466  N   VAL A 567      -3.891   5.763  -2.217  0.00  0.00    -0.346 N 
ATOM    467  CA  VAL A 567      -4.928   5.578  -3.237  0.00  0.00     0.180 C 
ATOM    468  C   VAL A 567      -5.466   4.134  -3.209  0.00  0.00     0.241 C 
ATOM    469  O   VAL A 567      -6.690   3.901  -3.138  0.00  0.00    -0.271 OA
ATOM    470  CB  VAL A 567      -4.380   5.940  -4.635  0.00  0.00     0.009 C 
ATOM    471  CG1 VAL A 567      -5.340   5.495  -5.748  0.00  0.00     0.012 C 
ATOM    472  CG2 VAL A 567      -4.102   7.486  -4.734  0.00  0.00     0.012 C 
ATOM    473  H   VAL A 567      -2.929   6.074  -2.434  0.00  0.00     0.163 HD
ATOM    474  N   LEU A 568      -4.553   3.167  -3.223  0.00  0.00    -0.346 N 
ATOM    475  CA  LEU A 568      -4.939   1.745  -3.214  0.00  0.00     0.177 C 
ATOM    476  C   LEU A 568      -5.751   1.366  -1.969  0.00  0.00     0.241 C 
ATOM    477  O   LEU A 568      -6.776   0.669  -2.058  0.00  0.00    -0.271 OA
ATOM    478  CB  LEU A 568      -3.677   0.854  -3.323  0.00  0.00     0.038 C 
ATOM    479  CG  LEU A 568      -2.951   0.816  -4.677  0.00  0.00    -0.020 C 
ATOM    480  CD1 LEU A 568      -1.765  -0.162  -4.618  0.00  0.00     0.009 C 
ATOM    481  CD2 LEU A 568      -3.861   0.453  -5.839  0.00  0.00     0.009 C 
ATOM    482  H   LEU A 568      -3.570   3.487  -3.240  0.00  0.00     0.163 HD
ATOM    483  N   LEU A 569      -5.291   1.796  -0.802  0.00  0.00    -0.346 N 
ATOM    484  CA  LEU A 569      -6.006   1.518   0.440  0.00  0.00     0.177 C 
ATOM    485  C   LEU A 569      -7.399   2.173   0.469  0.00  0.00     0.241 C 
ATOM    486  O   LEU A 569      -8.377   1.548   0.891  0.00  0.00    -0.271 OA
ATOM    487  CB  LEU A 569      -5.203   1.981   1.649  0.00  0.00     0.038 C 
ATOM    488  CG  LEU A 569      -3.930   1.178   1.984  0.00  0.00    -0.020 C 
ATOM    489  CD1 LEU A 569      -3.175   1.891   3.087  0.00  0.00     0.009 C 
ATOM    490  CD2 LEU A 569      -4.280  -0.279   2.388  0.00  0.00     0.009 C 
ATOM    491  H   LEU A 569      -4.406   2.331  -0.846  0.00  0.00     0.163 HD
ATOM    492  N   LEU A 570      -7.493   3.431   0.043  0.00  0.00    -0.346 N 
ATOM    493  CA  LEU A 570      -8.813   4.071  -0.027  0.00  0.00     0.177 C 
ATOM    494  C   LEU A 570      -9.786   3.309  -0.965  0.00  0.00     0.241 C 
ATOM    495  O   LEU A 570     -10.946   3.066  -0.610  0.00  0.00    -0.271 OA
ATOM    496  CB  LEU A 570      -8.665   5.533  -0.471  0.00  0.00     0.038 C 
ATOM    497  CG  LEU A 570      -7.978   6.409   0.589  0.00  0.00    -0.020 C 
ATOM    498  CD1 LEU A 570      -7.498   7.729  -0.019  0.00  0.00     0.009 C 
ATOM    499  CD2 LEU A 570      -8.915   6.666   1.798  0.00  0.00     0.009 C 
ATOM    500  H   LEU A 570      -6.618   3.886  -0.216  0.00  0.00     0.163 HD
ATOM    501  N   LEU A 571      -9.316   2.941  -2.149  0.00  0.00    -0.346 N 
ATOM    502  CA  LEU A 571     -10.142   2.203  -3.098  0.00  0.00     0.177 C 
ATOM    503  C   LEU A 571     -10.553   0.862  -2.500  0.00  0.00     0.241 C 
ATOM    504  O   LEU A 571     -11.695   0.422  -2.667  0.00  0.00    -0.271 OA
ATOM    505  CB  LEU A 571      -9.399   1.994  -4.416  0.00  0.00     0.038 C 
ATOM    506  CG  LEU A 571      -9.195   3.280  -5.220  0.00  0.00    -0.020 C 
ATOM    507  CD1 LEU A 571      -8.215   3.052  -6.360  0.00  0.00     0.009 C 
ATOM    508  CD2 LEU A 571     -10.544   3.772  -5.742  0.00  0.00     0.009 C 
ATOM    509  H   LEU A 571      -8.334   3.216  -2.337  0.00  0.00     0.163 HD
ATOM    510  N   GLU A 572      -9.627   0.219  -1.789  0.00  0.00    -0.346 N 
ATOM    511  CA  GLU A 572      -9.927  -1.054  -1.143  0.00  0.00     0.177 C 
ATOM    512  C   GLU A 572     -11.046  -0.920  -0.089  0.00  0.00     0.241 C 
ATOM    513  O   GLU A 572     -11.854  -1.829   0.089  0.00  0.00    -0.271 OA
ATOM    514  CB  GLU A 572      -8.677  -1.632  -0.483  0.00  0.00     0.045 C 
ATOM    515  CG  GLU A 572      -8.988  -2.823   0.412  0.00  0.00     0.116 C 
ATOM    516  CD  GLU A 572      -7.787  -3.297   1.209  0.00  0.00     0.172 C 
ATOM    517  OE1 GLU A 572      -6.650  -2.885   0.877  0.00  0.00    -0.648 OA
ATOM    518  OE2 GLU A 572      -7.996  -4.065   2.172  0.00  0.00    -0.648 OA
ATOM    519  H   GLU A 572      -8.708   0.688  -1.739  0.00  0.00     0.163 HD
ATOM    520  N   TYR A 573     -11.066   0.210   0.618  0.00  0.00    -0.346 N 
ATOM    521  CA  TYR A 573     -12.079   0.461   1.639  0.00  0.00     0.180 C 
ATOM    522  C   TYR A 573     -13.248   1.242   1.048  0.00  0.00     0.241 C 
ATOM    523  O   TYR A 573     -13.980   1.909   1.776  0.00  0.00    -0.271 OA
ATOM    524  CB  TYR A 573     -11.472   1.190   2.848  0.00  0.00     0.073 C 
ATOM    525  CG  TYR A 573     -10.738   0.231   3.751  0.00  0.00    -0.056 A 
ATOM    526  CD1 TYR A 573      -9.454  -0.205   3.444  0.00  0.00     0.010 A 
ATOM    527  CD2 TYR A 573     -11.351  -0.280   4.878  0.00  0.00     0.010 A 
ATOM    528  CE1 TYR A 573      -8.802  -1.108   4.253  0.00  0.00     0.037 A 
ATOM    529  CE2 TYR A 573     -10.718  -1.164   5.683  0.00  0.00     0.037 A 
ATOM    530  CZ  TYR A 573      -9.448  -1.580   5.370  0.00  0.00     0.065 A 
ATOM    531  OH  TYR A 573      -8.838  -2.464   6.199  0.00  0.00    -0.361 OA
ATOM    532  HH  TYR A 573      -9.473  -2.712   6.952  0.00  0.00     0.217 HD
ATOM    533  H   TYR A 573     -10.311   0.883   0.382  0.00  0.00     0.163 HD
ATOM    534  N   HIS A 574     -13.386   1.153  -0.274  0.00  0.00    -0.346 N 
ATOM    535  CA  HIS A 574     -14.601   1.537  -1.017  0.00  0.00     0.182 C 
ATOM    536  C   HIS A 574     -14.791   3.034  -1.200  0.00  0.00     0.241 C 
ATOM    537  O   HIS A 574     -15.923   3.498  -1.382  0.00  0.00    -0.271 OA
ATOM    538  CB  HIS A 574     -15.848   0.936  -0.346  0.00  0.00     0.093 C 
ATOM    539  CG  HIS A 574     -15.684  -0.507   0.015  0.00  0.00     0.030 A 
ATOM    540  ND1 HIS A 574     -15.467  -1.485  -0.928  0.00  0.00    -0.353 N 
ATOM    541  CD2 HIS A 574     -15.672  -1.126   1.218  0.00  0.00     0.143 A 
ATOM    542  CE1 HIS A 574     -15.337  -2.652  -0.320  0.00  0.00     0.207 A 
ATOM    543  NE2 HIS A 574     -15.451  -2.460   0.983  0.00  0.00    -0.254 NA
ATOM    544  HD1 HIS A 574     -15.415  -1.336  -1.914  0.00  0.00     0.166 HD
ATOM    545  H   HIS A 574     -12.531   0.774  -0.765  0.00  0.00     0.163 HD
ATOM    546  N   ALA A 575     -13.682   3.785  -1.180  0.00  0.00    -0.346 N 
ATOM    547  CA  ALA A 575     -13.732   5.175  -1.619  0.00  0.00     0.172 C 
ATOM    548  C   ALA A 575     -14.308   5.231  -3.035  0.00  0.00     0.240 C 
ATOM    549  O   ALA A 575     -13.910   4.480  -3.916  0.00  0.00    -0.271 OA
ATOM    550  CB  ALA A 575     -12.318   5.832  -1.583  0.00  0.00     0.042 C 
ATOM    551  H   ALA A 575     -12.836   3.312  -0.843  0.00  0.00     0.163 HD
ATOM    552  N   ASP A 576     -15.266   6.123  -3.241  0.00  0.00    -0.346 N 
ATOM    553  CA  ASP A 576     -15.842   6.376  -4.556  0.00  0.00     0.186 C 
ATOM    554  C   ASP A 576     -14.794   6.969  -5.508  0.00  0.00     0.243 C 
ATOM    555  O   ASP A 576     -14.293   8.084  -5.295  0.00  0.00    -0.271 OA
ATOM    556  CB  ASP A 576     -17.048   7.314  -4.387  0.00  0.00     0.147 C 
ATOM    557  CG  ASP A 576     -17.727   7.673  -5.700  0.00  0.00     0.175 C 
ATOM    558  OD1 ASP A 576     -17.352   7.155  -6.780  0.00  0.00    -0.648 OA
ATOM    559  OD2 ASP A 576     -18.668   8.495  -5.627  0.00  0.00    -0.648 OA
ATOM    560  H   ASP A 576     -15.575   6.631  -2.379  0.00  0.00     0.163 HD
ATOM    561  N   PRO A 577     -14.485   6.247  -6.585  0.00  0.00    -0.337 N 
ATOM    562  CA  PRO A 577     -13.434   6.704  -7.493  0.00  0.00     0.179 C 
ATOM    563  C   PRO A 577     -13.869   7.900  -8.339  0.00  0.00     0.241 C 
ATOM    564  O   PRO A 577     -13.030   8.488  -9.004  0.00  0.00    -0.271 OA
ATOM    565  CB  PRO A 577     -13.177   5.478  -8.387  0.00  0.00     0.037 C 
ATOM    566  CG  PRO A 577     -14.433   4.697  -8.327  0.00  0.00     0.022 C 
ATOM    567  CD  PRO A 577     -14.991   4.906  -6.947  0.00  0.00     0.127 C 
ATOM    568  N   ASN A 578     -15.162   8.227  -8.333  0.00  0.00    -0.346 N 
ATOM    569  CA  ASN A 578     -15.667   9.327  -9.145  0.00  0.00     0.185 C 
ATOM    570  C   ASN A 578     -16.246  10.482  -8.316  0.00  0.00     0.241 C 
ATOM    571  O   ASN A 578     -17.027  11.302  -8.822  0.00  0.00    -0.271 OA
ATOM    572  CB  ASN A 578     -16.725   8.796 -10.126  0.00  0.00     0.137 C 
ATOM    573  CG  ASN A 578     -16.110   8.052 -11.288  0.00  0.00     0.217 C 
ATOM    574  OD1 ASN A 578     -15.345   8.628 -12.074  0.00  0.00    -0.274 OA
ATOM    575  ND2 ASN A 578     -16.420   6.758 -11.399  0.00  0.00    -0.370 N 
ATOM    576 2HD2 ASN A 578     -16.041   6.213 -12.142  0.00  0.00     0.159 HD
ATOM    577 1HD2 ASN A 578     -17.037   6.337 -10.732  0.00  0.00     0.159 HD
ATOM    578  H   ASN A 578     -15.756   7.645  -7.717  0.00  0.00     0.163 HD
ATOM    579  N   CYS A 579     -15.841  10.550  -7.050  0.00  0.00    -0.345 N 
ATOM    580  CA  CYS A 579     -16.307  11.573  -6.115  0.00  0.00     0.185 C 
ATOM    581  C   CYS A 579     -16.042  12.984  -6.641  0.00  0.00     0.241 C 
ATOM    582  O   CYS A 579     -14.953  13.274  -7.134  0.00  0.00    -0.271 OA
ATOM    583  CB  CYS A 579     -15.639  11.385  -4.740  0.00  0.00     0.105 C 
ATOM    584  SG  CYS A 579     -13.795  11.441  -4.703  0.00  0.00    -0.180 SA
ATOM    585  H   CYS A 579     -15.156   9.804  -6.779  0.00  0.00     0.163 HD
ATOM    586  HG  CYS A 579     -13.501  11.597  -5.657  0.00  0.00     0.101 HD
ATOM    587  N   ARG A 580     -17.038  13.853  -6.514  0.00  0.00    -0.346 N 
ATOM    588  CA  ARG A 580     -16.984  15.225  -7.000  0.00  0.00     0.176 C 
ATOM    589  C   ARG A 580     -16.890  16.212  -5.829  0.00  0.00     0.241 C 
ATOM    590  O   ARG A 580     -17.685  16.119  -4.897  0.00  0.00    -0.271 OA
ATOM    591  CB  ARG A 580     -18.238  15.499  -7.832  0.00  0.00     0.036 C 
ATOM    592  CG  ARG A 580     -18.092  16.425  -9.013  0.00  0.00     0.023 C 
ATOM    593  CD  ARG A 580     -19.446  16.497  -9.728  0.00  0.00     0.138 C 
ATOM    594  NE  ARG A 580     -19.673  17.797 -10.346  0.00  0.00    -0.227 N 
ATOM    595  CZ  ARG A 580     -19.613  18.017 -11.655  0.00  0.00     0.665 C 
ATOM    596  NH1 ARG A 580     -19.344  17.013 -12.484  0.00  0.00    -0.235 N 
ATOM    597  NH2 ARG A 580     -19.830  19.237 -12.136  0.00  0.00    -0.235 N 
ATOM    598  HE  ARG A 580     -19.888  18.575  -9.746  0.00  0.00     0.177 HD
ATOM    599 2HH2 ARG A 580     -19.768  19.411 -13.114  0.00  0.00     0.174 HD
ATOM    600 1HH2 ARG A 580     -20.059  19.987 -11.509  0.00  0.00     0.174 HD
ATOM    601  H   ARG A 580     -17.884  13.459  -6.024  0.00  0.00     0.163 HD
ATOM    602 2HH1 ARG A 580     -19.282  17.196 -13.476  0.00  0.00     0.174 HD
ATOM    603 1HH1 ARG A 580     -19.206  16.093 -12.136  0.00  0.00     0.174 HD
ATOM    604  N   ASP A 581     -15.931  17.141  -5.854  0.00  0.00    -0.346 N 
ATOM    605  CA  ASP A 581     -15.911  18.156  -4.803  0.00  0.00     0.186 C 
ATOM    606  C   ASP A 581     -16.729  19.386  -5.249  0.00  0.00     0.241 C 
ATOM    607  O   ASP A 581     -17.526  19.294  -6.184  0.00  0.00    -0.271 OA
ATOM    608  CB  ASP A 581     -14.483  18.540  -4.384  0.00  0.00     0.147 C 
ATOM    609  CG  ASP A 581     -13.746  19.423  -5.393  0.00  0.00     0.175 C 
ATOM    610  OD1 ASP A 581     -14.287  19.828  -6.452  0.00  0.00    -0.648 OA
ATOM    611  OD2 ASP A 581     -12.581  19.730  -5.093  0.00  0.00    -0.648 OA
ATOM    612  H   ASP A 581     -15.264  17.080  -6.618  0.00  0.00     0.163 HD
ATOM    613  N   ALA A 582     -16.535  20.513  -4.571  0.00  0.00    -0.346 N 
ATOM    614  CA  ALA A 582     -17.342  21.720  -4.804  0.00  0.00     0.172 C 
ATOM    615  C   ALA A 582     -17.049  22.407  -6.141  0.00  0.00     0.240 C 
ATOM    616  O   ALA A 582     -17.938  23.010  -6.747  0.00  0.00    -0.271 OA
ATOM    617  CB  ALA A 582     -17.130  22.720  -3.646  0.00  0.00     0.042 C 
ATOM    618  H   ALA A 582     -15.770  20.472  -3.866  0.00  0.00     0.163 HD
ATOM    619  N   GLU A 583     -15.792  22.354  -6.572  0.00  0.00    -0.346 N 
ATOM    620  CA  GLU A 583     -15.385  22.913  -7.850  0.00  0.00     0.177 C 
ATOM    621  C   GLU A 583     -15.712  21.973  -9.008  0.00  0.00     0.240 C 
ATOM    622  O   GLU A 583     -15.421  22.303 -10.156  0.00  0.00    -0.271 OA
ATOM    623  CB  GLU A 583     -13.882  23.189  -7.859  0.00  0.00     0.045 C 
ATOM    624  CG  GLU A 583     -13.371  23.894  -6.635  0.00  0.00     0.116 C 
ATOM    625  CD  GLU A 583     -13.879  25.305  -6.538  0.00  0.00     0.172 C 
ATOM    626  OE1 GLU A 583     -13.464  26.128  -7.376  0.00  0.00    -0.648 OA
ATOM    627  OE2 GLU A 583     -14.703  25.583  -5.636  0.00  0.00    -0.648 OA
ATOM    628  H   GLU A 583     -15.132  21.880  -5.917  0.00  0.00     0.163 HD
ATOM    629  N   GLY A 584     -16.274  20.803  -8.696  0.00  0.00    -0.351 N 
ATOM    630  CA  GLY A 584     -16.494  19.740  -9.672  0.00  0.00     0.225 C 
ATOM    631  C   GLY A 584     -15.260  18.885  -9.990  0.00  0.00     0.236 C 
ATOM    632  O   GLY A 584     -15.205  18.188 -11.017  0.00  0.00    -0.272 OA
ATOM    633  H   GLY A 584     -16.544  20.715  -7.688  0.00  0.00     0.163 HD
ATOM    634  N   SER A 585     -14.256  18.936  -9.121  0.00  0.00    -0.344 N 
ATOM    635  CA  SER A 585     -13.043  18.164  -9.350  0.00  0.00     0.200 C 
ATOM    636  C   SER A 585     -13.232  16.700  -8.926  0.00  0.00     0.243 C 
ATOM    637  O   SER A 585     -14.034  16.389  -8.046  0.00  0.00    -0.271 OA
ATOM    638  CB  SER A 585     -11.853  18.775  -8.612  0.00  0.00     0.199 C 
ATOM    639  OG  SER A 585     -10.666  18.069  -8.935  0.00  0.00    -0.398 OA
ATOM    640  H   SER A 585     -14.408  19.546  -8.305  0.00  0.00     0.163 HD
ATOM    641  HG  SER A 585     -10.852  17.332  -9.568  0.00  0.00     0.209 HD
ATOM    642  N   VAL A 586     -12.499  15.812  -9.590  0.00  0.00    -0.346 N 
ATOM    643  CA  VAL A 586     -12.555  14.378  -9.321  0.00  0.00     0.180 C 
ATOM    644  C   VAL A 586     -11.135  13.857  -9.154  0.00  0.00     0.243 C 
ATOM    645  O   VAL A 586     -10.183  14.468  -9.659  0.00  0.00    -0.271 OA
ATOM    646  CB  VAL A 586     -13.286  13.601 -10.458  0.00  0.00     0.009 C 
ATOM    647  CG1 VAL A 586     -14.742  13.980 -10.503  0.00  0.00     0.012 C 
ATOM    648  CG2 VAL A 586     -12.609  13.854 -11.805  0.00  0.00     0.012 C 
ATOM    649  H   VAL A 586     -11.878  16.228 -10.322  0.00  0.00     0.163 HD
ATOM    650  N   PRO A 587     -10.975  12.747  -8.426  0.00  0.00    -0.337 N 
ATOM    651  CA  PRO A 587      -9.620  12.226  -8.173  0.00  0.00     0.179 C 
ATOM    652  C   PRO A 587      -8.776  12.076  -9.443  0.00  0.00     0.241 C 
ATOM    653  O   PRO A 587      -7.601  12.397  -9.404  0.00  0.00    -0.271 OA
ATOM    654  CB  PRO A 587      -9.892  10.866  -7.528  0.00  0.00     0.037 C 
ATOM    655  CG  PRO A 587     -11.185  11.099  -6.760  0.00  0.00     0.022 C 
ATOM    656  CD  PRO A 587     -12.003  12.026  -7.645  0.00  0.00     0.127 C 
ATOM    657  N   LEU A 588      -9.372  11.606 -10.536  0.00  0.00    -0.346 N 
ATOM    658  CA  LEU A 588      -8.641  11.430 -11.784  0.00  0.00     0.177 C 
ATOM    659  C   LEU A 588      -7.986  12.736 -12.211  0.00  0.00     0.241 C 
ATOM    660  O   LEU A 588      -6.818  12.767 -12.594  0.00  0.00    -0.271 OA
ATOM    661  CB  LEU A 588      -9.578  10.918 -12.883  0.00  0.00     0.038 C 
ATOM    662  CG  LEU A 588      -8.965  10.703 -14.269  0.00  0.00    -0.020 C 
ATOM    663  CD1 LEU A 588      -7.744   9.753 -14.204  0.00  0.00     0.009 C 
ATOM    664  CD2 LEU A 588     -10.030  10.198 -15.257  0.00  0.00     0.009 C 
ATOM    665  H   LEU A 588     -10.378  11.382 -10.423  0.00  0.00     0.163 HD
ATOM    666  N   TRP A 589      -8.740  13.827 -12.119  0.00  0.00    -0.346 N 
ATOM    667  CA  TRP A 589      -8.211  15.126 -12.523  0.00  0.00     0.181 C 
ATOM    668  C   TRP A 589      -7.111  15.611 -11.567  0.00  0.00     0.241 C 
ATOM    669  O   TRP A 589      -6.112  16.153 -12.010  0.00  0.00    -0.271 OA
ATOM    670  CB  TRP A 589      -9.351  16.144 -12.602  0.00  0.00     0.075 C 
ATOM    671  CG  TRP A 589      -8.914  17.574 -12.873  0.00  0.00    -0.028 A 
ATOM    672  CD1 TRP A 589      -9.016  18.631 -12.020  0.00  0.00     0.096 A 
ATOM    673  CD2 TRP A 589      -8.334  18.087 -14.083  0.00  0.00    -0.002 A 
ATOM    674  NE1 TRP A 589      -8.526  19.776 -12.619  0.00  0.00    -0.365 N 
ATOM    675  CE2 TRP A 589      -8.115  19.471 -13.890  0.00  0.00     0.042 A 
ATOM    676  CE3 TRP A 589      -7.982  17.513 -15.312  0.00  0.00     0.014 A 
ATOM    677  CZ2 TRP A 589      -7.557  20.284 -14.872  0.00  0.00     0.030 A 
ATOM    678  CZ3 TRP A 589      -7.424  18.325 -16.287  0.00  0.00     0.001 A 
ATOM    679  CH2 TRP A 589      -7.218  19.698 -16.059  0.00  0.00     0.002 A 
ATOM    680  HE1 TRP A 589      -8.480  20.677 -12.193  0.00  0.00     0.165 HD
ATOM    681  H   TRP A 589      -9.690  13.680 -11.753  0.00  0.00     0.163 HD
ATOM    682  N   GLU A 590      -7.298  15.409 -10.261  0.00  0.00    -0.346 N 
ATOM    683  CA  GLU A 590      -6.291  15.783  -9.252  0.00  0.00     0.177 C 
ATOM    684  C   GLU A 590      -4.939  15.116  -9.550  0.00  0.00     0.241 C 
ATOM    685  O   GLU A 590      -3.882  15.730  -9.398  0.00  0.00    -0.271 OA
ATOM    686  CB  GLU A 590      -6.753  15.391  -7.837  0.00  0.00     0.045 C 
ATOM    687  CG  GLU A 590      -8.101  15.978  -7.398  0.00  0.00     0.116 C 
ATOM    688  CD  GLU A 590      -8.013  17.458  -7.052  0.00  0.00     0.172 C 
ATOM    689  OE1 GLU A 590      -6.906  17.932  -6.745  0.00  0.00    -0.648 OA
ATOM    690  OE2 GLU A 590      -9.056  18.150  -7.098  0.00  0.00    -0.648 OA
ATOM    691  H   GLU A 590      -8.208  14.969 -10.015  0.00  0.00     0.163 HD
ATOM    692  N   ALA A 591      -4.992  13.862  -9.990  0.00  0.00    -0.346 N 
ATOM    693  CA  ALA A 591      -3.785  13.138 -10.372  0.00  0.00     0.172 C 
ATOM    694  C   ALA A 591      -3.214  13.656 -11.698  0.00  0.00     0.240 C 
ATOM    695  O   ALA A 591      -2.002  13.825 -11.827  0.00  0.00    -0.271 OA
ATOM    696  CB  ALA A 591      -4.071  11.636 -10.457  0.00  0.00     0.042 C 
ATOM    697  H   ALA A 591      -5.944  13.455 -10.036  0.00  0.00     0.163 HD
ATOM    698  N   MET A 592      -4.083  13.914 -12.672  0.00  0.00    -0.346 N 
ATOM    699  CA  MET A 592      -3.642  14.382 -13.991  0.00  0.00     0.177 C 
ATOM    700  C   MET A 592      -2.934  15.735 -13.915  0.00  0.00     0.241 C 
ATOM    701  O   MET A 592      -1.920  15.936 -14.577  0.00  0.00    -0.271 OA
ATOM    702  CB  MET A 592      -4.823  14.489 -14.967  0.00  0.00     0.045 C 
ATOM    703  CG  MET A 592      -5.356  13.173 -15.479  0.00  0.00     0.076 C 
ATOM    704  SD  MET A 592      -6.949  13.375 -16.326  0.00  0.00    -0.173 SA
ATOM    705  CE  MET A 592      -6.495  14.490 -17.652  0.00  0.00     0.089 C 
ATOM    706  H   MET A 592      -5.077  13.760 -12.426  0.00  0.00     0.163 HD
ATOM    707  N   VAL A 593      -3.456  16.656 -13.104  0.00  0.00    -0.346 N 
ATOM    708  CA  VAL A 593      -2.878  18.009 -13.019  0.00  0.00     0.180 C 
ATOM    709  C   VAL A 593      -1.480  17.996 -12.415  0.00  0.00     0.241 C 
ATOM    710  O   VAL A 593      -0.620  18.806 -12.779  0.00  0.00    -0.271 OA
ATOM    711  CB  VAL A 593      -3.759  18.952 -12.184  0.00  0.00     0.009 C 
ATOM    712  CG1 VAL A 593      -3.131  20.329 -12.086  0.00  0.00     0.012 C 
ATOM    713  CG2 VAL A 593      -5.104  19.062 -12.810  0.00  0.00     0.012 C 
ATOM    714  H   VAL A 593      -4.274  16.351 -12.557  0.00  0.00     0.163 HD
ATOM    715  N   GLU A 594      -1.243  17.064 -11.501  0.00  0.00    -0.346 N 
ATOM    716  CA  GLU A 594       0.066  16.973 -10.871  0.00  0.00     0.177 C 
ATOM    717  C   GLU A 594       0.990  15.956 -11.544  0.00  0.00     0.240 C 
ATOM    718  O   GLU A 594       2.098  15.708 -11.069  0.00  0.00    -0.271 OA
ATOM    719  CB  GLU A 594      -0.097  16.637  -9.389  0.00  0.00     0.045 C 
ATOM    720  CG  GLU A 594      -0.795  17.726  -8.619  0.00  0.00     0.116 C 
ATOM    721  CD  GLU A 594       0.035  19.001  -8.561  0.00  0.00     0.172 C 
ATOM    722  OE1 GLU A 594       1.272  18.910  -8.712  0.00  0.00    -0.648 OA
ATOM    723  OE2 GLU A 594      -0.552  20.085  -8.356  0.00  0.00    -0.648 OA
ATOM    724  H   GLU A 594      -2.032  16.440 -11.287  0.00  0.00     0.163 HD
ATOM    725  N   GLY A 595       0.530  15.367 -12.644  0.00  0.00    -0.351 N 
ATOM    726  CA  GLY A 595       1.342  14.436 -13.408  0.00  0.00     0.225 C 
ATOM    727  C   GLY A 595       1.644  13.100 -12.741  0.00  0.00     0.236 C 
ATOM    728  O   GLY A 595       2.695  12.498 -12.984  0.00  0.00    -0.272 OA
ATOM    729  H   GLY A 595      -0.443  15.628 -12.902  0.00  0.00     0.163 HD
ATOM    730  N   HIS A 596       0.725  12.620 -11.907  0.00  0.00    -0.346 N 
ATOM    731  CA  HIS A 596       0.924  11.338 -11.218  0.00  0.00     0.182 C 
ATOM    732  C   HIS A 596       0.386  10.197 -12.066  0.00  0.00     0.241 C 
ATOM    733  O   HIS A 596      -0.705   9.692 -11.812  0.00  0.00    -0.271 OA
ATOM    734  CB  HIS A 596       0.255  11.358  -9.834  0.00  0.00     0.093 C 
ATOM    735  CG  HIS A 596       0.767  12.445  -8.939  0.00  0.00     0.030 A 
ATOM    736  ND1 HIS A 596       2.108  12.605  -8.659  0.00  0.00    -0.353 N 
ATOM    737  CD2 HIS A 596       0.123  13.424  -8.261  0.00  0.00     0.143 A 
ATOM    738  CE1 HIS A 596       2.268  13.638  -7.850  0.00  0.00     0.207 A 
ATOM    739  NE2 HIS A 596       1.080  14.152  -7.592  0.00  0.00    -0.254 NA
ATOM    740  HD1 HIS A 596       2.843  12.028  -9.015  0.00  0.00     0.166 HD
ATOM    741  H   HIS A 596      -0.115  13.207 -11.788  0.00  0.00     0.163 HD
ATOM    742  N   GLU A 597       1.164   9.791 -13.073  0.00  0.00    -0.346 N 
ATOM    743  CA  GLU A 597       0.693   8.852 -14.104  0.00  0.00     0.177 C 
ATOM    744  C   GLU A 597       0.309   7.477 -13.561  0.00  0.00     0.241 C 
ATOM    745  O   GLU A 597      -0.574   6.821 -14.101  0.00  0.00    -0.271 OA
ATOM    746  CB  GLU A 597       1.755   8.679 -15.197  0.00  0.00     0.045 C 
ATOM    747  CG  GLU A 597       2.028   9.934 -16.038  0.00  0.00     0.116 C 
ATOM    748  CD  GLU A 597       0.842  10.907 -16.101  0.00  0.00     0.172 C 
ATOM    749  OE1 GLU A 597      -0.257  10.521 -16.590  0.00  0.00    -0.648 OA
ATOM    750  OE2 GLU A 597       1.016  12.072 -15.665  0.00  0.00    -0.648 OA
ATOM    751  H   GLU A 597       2.124  10.191 -13.068  0.00  0.00     0.163 HD
ATOM    752  N   LYS A 598       0.972   7.041 -12.497  0.00  0.00    -0.346 N 
ATOM    753  CA  LYS A 598       0.688   5.725 -11.929  0.00  0.00     0.176 C 
ATOM    754  C   LYS A 598      -0.665   5.741 -11.225  0.00  0.00     0.241 C 
ATOM    755  O   LYS A 598      -1.421   4.769 -11.268  0.00  0.00    -0.271 OA
ATOM    756  CB  LYS A 598       1.778   5.305 -10.939  0.00  0.00     0.035 C 
ATOM    757  CG  LYS A 598       3.208   5.365 -11.475  0.00  0.00     0.004 C 
ATOM    758  CD  LYS A 598       4.167   4.891 -10.399  0.00  0.00     0.027 C 
ATOM    759  CE  LYS A 598       5.620   4.946 -10.842  0.00  0.00     0.229 C 
ATOM    760  NZ  LYS A 598       6.516   4.485  -9.740  0.00  0.00    -0.079 N 
ATOM    761  HZ1 LYS A 598       7.063   3.714 -10.062  0.00  0.00     0.274 HD
ATOM    762  HZ3 LYS A 598       7.118   5.235  -9.469  0.00  0.00     0.274 HD
ATOM    763  HZ2 LYS A 598       5.960   4.201  -8.960  0.00  0.00     0.274 HD
ATOM    764  H   LYS A 598       1.680   7.689 -12.119  0.00  0.00     0.163 HD
ATOM    765  N   VAL A 599      -0.961   6.853 -10.567  0.00  0.00    -0.346 N 
ATOM    766  CA  VAL A 599      -2.249   7.002  -9.884  0.00  0.00     0.180 C 
ATOM    767  C   VAL A 599      -3.373   7.133 -10.923  0.00  0.00     0.241 C 
ATOM    768  O   VAL A 599      -4.445   6.553 -10.760  0.00  0.00    -0.271 OA
ATOM    769  CB  VAL A 599      -2.236   8.211  -8.911  0.00  0.00     0.009 C 
ATOM    770  CG1 VAL A 599      -3.668   8.549  -8.415  0.00  0.00     0.012 C 
ATOM    771  CG2 VAL A 599      -1.339   7.925  -7.733  0.00  0.00     0.012 C 
ATOM    772  H   VAL A 599      -0.231   7.583 -10.575  0.00  0.00     0.163 HD
ATOM    773  N   VAL A 600      -3.126   7.884 -11.991  0.00  0.00    -0.346 N 
ATOM    774  CA  VAL A 600      -4.081   7.977 -13.102  0.00  0.00     0.180 C 
ATOM    775  C   VAL A 600      -4.478   6.591 -13.639  0.00  0.00     0.241 C 
ATOM    776  O   VAL A 600      -5.669   6.289 -13.834  0.00  0.00    -0.271 OA
ATOM    777  CB  VAL A 600      -3.499   8.821 -14.263  0.00  0.00     0.009 C 
ATOM    778  CG1 VAL A 600      -4.382   8.716 -15.502  0.00  0.00     0.012 C 
ATOM    779  CG2 VAL A 600      -3.338  10.286 -13.838  0.00  0.00     0.012 C 
ATOM    780  H   VAL A 600      -2.221   8.389 -11.975  0.00  0.00     0.163 HD
ATOM    781  N   LYS A 601      -3.469   5.754 -13.867  0.00  0.00    -0.346 N 
ATOM    782  CA  LYS A 601      -3.690   4.406 -14.375  0.00  0.00     0.176 C 
ATOM    783  C   LYS A 601      -4.533   3.581 -13.410  0.00  0.00     0.241 C 
ATOM    784  O   LYS A 601      -5.499   2.931 -13.821  0.00  0.00    -0.271 OA
ATOM    785  CB  LYS A 601      -2.352   3.709 -14.639  0.00  0.00     0.035 C 
ATOM    786  CG  LYS A 601      -1.536   4.306 -15.785  0.00  0.00     0.004 C 
ATOM    787  CD  LYS A 601      -0.232   3.507 -15.999  0.00  0.00     0.027 C 
ATOM    788  CE  LYS A 601       0.780   4.272 -16.839  0.00  0.00     0.229 C 
ATOM    789  NZ  LYS A 601       2.168   3.734 -16.664  0.00  0.00    -0.079 N 
ATOM    790  HZ1 LYS A 601       2.664   4.315 -16.022  0.00  0.00     0.274 HD
ATOM    791  HZ3 LYS A 601       2.115   2.803 -16.308  0.00  0.00     0.274 HD
ATOM    792  HZ2 LYS A 601       2.631   3.733 -17.548  0.00  0.00     0.274 HD
ATOM    793  H   LYS A 601      -2.528   6.140 -13.655  0.00  0.00     0.163 HD
ATOM    794  N   VAL A 602      -4.173   3.613 -12.125  0.00  0.00    -0.346 N 
ATOM    795  CA  VAL A 602      -4.923   2.874 -11.116  0.00  0.00     0.180 C 
ATOM    796  C   VAL A 602      -6.375   3.387 -11.008  0.00  0.00     0.241 C 
ATOM    797  O   VAL A 602      -7.310   2.604 -10.881  0.00  0.00    -0.271 OA
ATOM    798  CB  VAL A 602      -4.230   2.943  -9.740  0.00  0.00     0.009 C 
ATOM    799  CG1 VAL A 602      -5.170   2.495  -8.654  0.00  0.00     0.012 C 
ATOM    800  CG2 VAL A 602      -2.977   2.062  -9.738  0.00  0.00     0.012 C 
ATOM    801  H   VAL A 602      -3.342   4.190 -11.918  0.00  0.00     0.163 HD
ATOM    802  N   LEU A 603      -6.575   4.699 -11.095  0.00  0.00    -0.346 N 
ATOM    803  CA  LEU A 603      -7.932   5.227 -11.000  0.00  0.00     0.177 C 
ATOM    804  C   LEU A 603      -8.772   4.797 -12.198  0.00  0.00     0.241 C 
ATOM    805  O   LEU A 603      -9.938   4.419 -12.030  0.00  0.00    -0.271 OA
ATOM    806  CB  LEU A 603      -7.912   6.756 -10.873  0.00  0.00     0.038 C 
ATOM    807  CG  LEU A 603      -7.444   7.209  -9.496  0.00  0.00    -0.020 C 
ATOM    808  CD1 LEU A 603      -7.172   8.726  -9.507  0.00  0.00     0.009 C 
ATOM    809  CD2 LEU A 603      -8.475   6.837  -8.411  0.00  0.00     0.009 C 
ATOM    810  H   LEU A 603      -5.738   5.272 -11.227  0.00  0.00     0.163 HD
ATOM    811  N   LEU A 604      -8.182   4.848 -13.394  0.00  0.00    -0.346 N 
ATOM    812  CA  LEU A 604      -8.886   4.419 -14.603  0.00  0.00     0.177 C 
ATOM    813  C   LEU A 604      -9.300   2.956 -14.498  0.00  0.00     0.241 C 
ATOM    814  O   LEU A 604     -10.426   2.598 -14.850  0.00  0.00    -0.271 OA
ATOM    815  CB  LEU A 604      -8.016   4.632 -15.843  0.00  0.00     0.038 C 
ATOM    816  CG  LEU A 604      -7.758   6.091 -16.215  0.00  0.00    -0.020 C 
ATOM    817  CD1 LEU A 604      -6.622   6.168 -17.214  0.00  0.00     0.009 C 
ATOM    818  CD2 LEU A 604      -9.026   6.781 -16.739  0.00  0.00     0.009 C 
ATOM    819  H   LEU A 604      -7.213   5.206 -13.390  0.00  0.00     0.163 HD
ATOM    820  N   GLU A 605      -8.383   2.126 -14.002  0.00  0.00    -0.346 N 
ATOM    821  CA  GLU A 605      -8.646   0.696 -13.758  0.00  0.00     0.177 C 
ATOM    822  C   GLU A 605      -9.856   0.455 -12.850  0.00  0.00     0.241 C 
ATOM    823  O   GLU A 605     -10.537  -0.578 -12.962  0.00  0.00    -0.271 OA
ATOM    824  CB  GLU A 605      -7.419   0.021 -13.119  0.00  0.00     0.045 C 
ATOM    825  CG  GLU A 605      -6.214  -0.150 -14.027  0.00  0.00     0.116 C 
ATOM    826  CD  GLU A 605      -4.929  -0.493 -13.261  0.00  0.00     0.172 C 
ATOM    827  OE1 GLU A 605      -4.993  -0.801 -12.044  0.00  0.00    -0.648 OA
ATOM    828  OE2 GLU A 605      -3.845  -0.447 -13.886  0.00  0.00    -0.648 OA
ATOM    829  H   GLU A 605      -7.461   2.571 -13.799  0.00  0.00     0.163 HD
ATOM    830  N   HIS A 606     -10.094   1.392 -11.927  0.00  0.00    -0.346 N 
ATOM    831  CA  HIS A 606     -11.171   1.252 -10.947  0.00  0.00     0.182 C 
ATOM    832  C   HIS A 606     -12.441   1.999 -11.387  0.00  0.00     0.241 C 
ATOM    833  O   HIS A 606     -13.394   2.141 -10.615  0.00  0.00    -0.271 OA
ATOM    834  CB  HIS A 606     -10.724   1.749  -9.563  0.00  0.00     0.093 C 
ATOM    835  CG  HIS A 606      -9.847   0.784  -8.818  0.00  0.00     0.030 A 
ATOM    836  ND1 HIS A 606      -8.527   0.562  -9.152  0.00  0.00    -0.353 N 
ATOM    837  CD2 HIS A 606     -10.100  -0.003  -7.745  0.00  0.00     0.143 A 
ATOM    838  CE1 HIS A 606      -8.008  -0.327  -8.321  0.00  0.00     0.207 A 
ATOM    839  NE2 HIS A 606      -8.941  -0.684  -7.457  0.00  0.00    -0.254 NA
ATOM    840  HD1 HIS A 606      -8.041   1.005  -9.904  0.00  0.00     0.166 HD
ATOM    841  H   HIS A 606      -9.459   2.211 -11.967  0.00  0.00     0.163 HD
ATOM    842  N   GLY A 607     -12.456   2.474 -12.627  0.00  0.00    -0.351 N 
ATOM    843  CA  GLY A 607     -13.666   3.061 -13.174  0.00  0.00     0.225 C 
ATOM    844  C   GLY A 607     -13.783   4.576 -13.100  0.00  0.00     0.236 C 
ATOM    845  O   GLY A 607     -14.850   5.129 -13.387  0.00  0.00    -0.272 OA
ATOM    846  H   GLY A 607     -11.567   2.391 -13.143  0.00  0.00     0.163 HD
ATOM    847  N   SER A 608     -12.704   5.257 -12.718  0.00  0.00    -0.344 N 
ATOM    848  CA  SER A 608     -12.688   6.724 -12.783  0.00  0.00     0.200 C 
ATOM    849  C   SER A 608     -12.834   7.192 -14.226  0.00  0.00     0.243 C 
ATOM    850  O   SER A 608     -12.175   6.658 -15.124  0.00  0.00    -0.271 OA
ATOM    851  CB  SER A 608     -11.391   7.298 -12.188  0.00  0.00     0.199 C 
ATOM    852  OG  SER A 608     -11.298   7.055 -10.791  0.00  0.00    -0.398 OA
ATOM    853  H   SER A 608     -11.914   4.690 -12.387  0.00  0.00     0.163 HD
ATOM    854  HG  SER A 608     -12.108   6.554 -10.488  0.00  0.00     0.209 HD
ATOM    855  N   THR A 609     -13.706   8.174 -14.462  0.00  0.00    -0.344 N 
ATOM    856  CA  THR A 609     -13.812   8.779 -15.791  0.00  0.00     0.205 C 
ATOM    857  C   THR A 609     -13.752  10.303 -15.697  0.00  0.00     0.243 C 
ATOM    858  O   THR A 609     -14.298  10.886 -14.767  0.00  0.00    -0.271 OA
ATOM    859  CB  THR A 609     -15.109   8.378 -16.520  0.00  0.00     0.146 C 
ATOM    860  OG1 THR A 609     -16.243   8.864 -15.795  0.00  0.00    -0.393 OA
ATOM    861  CG2 THR A 609     -15.194   6.863 -16.670  0.00  0.00     0.042 C 
ATOM    862  HG1 THR A 609     -15.902   9.357 -14.972  0.00  0.00     0.210 HD
ATOM    863  H   THR A 609     -14.278   8.459 -13.654  0.00  0.00     0.163 HD
ATOM    864  N   ILE A 610     -13.084  10.939 -16.656  0.00  0.00    -0.346 N 
ATOM    865  CA  ILE A 610     -12.876  12.377 -16.564  0.00  0.00     0.180 C 
ATOM    866  C   ILE A 610     -14.210  13.100 -16.667  0.00  0.00     0.241 C 
ATOM    867  O   ILE A 610     -14.373  14.174 -16.099  0.00  0.00    -0.271 OA
ATOM    868  CB  ILE A 610     -11.903  12.907 -17.647  0.00  0.00     0.013 C 
ATOM    869  CG1 ILE A 610     -11.347  14.288 -17.256  0.00  0.00     0.002 C 
ATOM    870  CG2 ILE A 610     -12.572  12.954 -19.029  0.00  0.00     0.012 C 
ATOM    871  CD1 ILE A 610     -10.649  14.337 -15.905  0.00  0.00     0.005 C 
ATOM    872  H   ILE A 610     -12.746  10.352 -17.427  0.00  0.00     0.163 HD
ATOM    873  N   ASP A 611     -15.176  12.501 -17.359  0.00  0.00    -0.345 N 
ATOM    874  CA  ASP A 611     -16.423  13.204 -17.633  0.00  0.00     0.186 C 
ATOM    875  C   ASP A 611     -17.361  13.137 -16.444  0.00  0.00     0.241 C 
ATOM    876  O   ASP A 611     -18.452  13.694 -16.480  0.00  0.00    -0.271 OA
ATOM    877  CB  ASP A 611     -17.105  12.670 -18.902  0.00  0.00     0.147 C 
ATOM    878  CG  ASP A 611     -17.377  11.159 -18.868  0.00  0.00     0.175 C 
ATOM    879  OD1 ASP A 611     -17.432  10.538 -17.776  0.00  0.00    -0.648 OA
ATOM    880  OD2 ASP A 611     -17.556  10.590 -19.968  0.00  0.00    -0.648 OA
ATOM    881  H   ASP A 611     -14.972  11.543 -17.668  0.00  0.00     0.163 HD
ATOM    882  N   ALA A 612     -16.927  12.463 -15.383  0.00  0.00    -0.346 N 
ATOM    883  CA  ALA A 612     -17.635  12.525 -14.115  0.00  0.00     0.172 C 
ATOM    884  C   ALA A 612     -17.469  13.904 -13.475  0.00  0.00     0.240 C 
ATOM    885  O   ALA A 612     -18.265  14.290 -12.637  0.00  0.00    -0.271 OA
ATOM    886  CB  ALA A 612     -17.143  11.449 -13.168  0.00  0.00     0.042 C 
ATOM    887  H   ALA A 612     -16.067  11.909 -15.538  0.00  0.00     0.163 HD
ATOM    888  N   GLY A 613     -16.417  14.626 -13.847  0.00  0.00    -0.351 N 
ATOM    889  CA  GLY A 613     -16.194  15.963 -13.302  0.00  0.00     0.225 C 
ATOM    890  C   GLY A 613     -16.634  17.092 -14.223  0.00  0.00     0.236 C 
ATOM    891  O   GLY A 613     -17.239  16.837 -15.263  0.00  0.00    -0.272 OA
ATOM    892  H   GLY A 613     -15.791  14.174 -14.533  0.00  0.00     0.163 HD
ATOM    893  N   ASP A 614     -16.330  18.338 -13.835  0.00  0.00    -0.346 N 
ATOM    894  CA  ASP A 614     -16.609  19.519 -14.675  0.00  0.00     0.186 C 
ATOM    895  C   ASP A 614     -15.509  19.739 -15.720  0.00  0.00     0.241 C 
ATOM    896  O   ASP A 614     -14.574  20.512 -15.499  0.00  0.00    -0.271 OA
ATOM    897  CB  ASP A 614     -16.772  20.767 -13.803  0.00  0.00     0.147 C 
ATOM    898  CG  ASP A 614     -17.232  21.995 -14.600  0.00  0.00     0.175 C 
ATOM    899  OD1 ASP A 614     -17.195  21.979 -15.854  0.00  0.00    -0.648 OA
ATOM    900  OD2 ASP A 614     -17.616  22.990 -13.958  0.00  0.00    -0.648 OA
ATOM    901  H   ASP A 614     -15.884  18.403 -12.899  0.00  0.00     0.163 HD
ATOM    902  N   VAL A 615     -15.640  19.052 -16.855  0.00  0.00    -0.346 N 
ATOM    903  CA  VAL A 615     -14.622  19.039 -17.906  0.00  0.00     0.180 C 
ATOM    904  C   VAL A 615     -14.369  20.437 -18.474  0.00  0.00     0.241 C 
ATOM    905  O   VAL A 615     -13.226  20.790 -18.793  0.00  0.00    -0.271 OA
ATOM    906  CB  VAL A 615     -15.031  18.060 -19.044  0.00  0.00     0.009 C 
ATOM    907  CG1 VAL A 615     -13.977  17.999 -20.137  0.00  0.00     0.012 C 
ATOM    908  CG2 VAL A 615     -15.283  16.657 -18.460  0.00  0.00     0.012 C 
ATOM    909  H   VAL A 615     -16.539  18.519 -16.931  0.00  0.00     0.163 HD
ATOM    910  N   GLY A 616     -15.431  21.234 -18.575  0.00  0.00    -0.351 N 
ATOM    911  CA  GLY A 616     -15.310  22.616 -19.017  0.00  0.00     0.225 C 
ATOM    912  C   GLY A 616     -14.350  23.380 -18.123  0.00  0.00     0.236 C 
ATOM    913  O   GLY A 616     -13.443  24.070 -18.587  0.00  0.00    -0.272 OA
ATOM    914  H   GLY A 616     -16.333  20.790 -18.316  0.00  0.00     0.163 HD
ATOM    915  N   HIS A 617     -14.545  23.229 -16.821  0.00  0.00    -0.346 N 
ATOM    916  CA  HIS A 617     -13.661  23.820 -15.836  0.00  0.00     0.182 C 
ATOM    917  C   HIS A 617     -12.234  23.266 -15.940  0.00  0.00     0.241 C 
ATOM    918  O   HIS A 617     -11.266  24.022 -15.903  0.00  0.00    -0.271 OA
ATOM    919  CB  HIS A 617     -14.233  23.595 -14.434  0.00  0.00     0.093 C 
ATOM    920  CG  HIS A 617     -13.341  24.086 -13.347  0.00  0.00     0.030 A 
ATOM    921  ND1 HIS A 617     -12.959  25.406 -13.244  0.00  0.00    -0.353 N 
ATOM    922  CD2 HIS A 617     -12.728  23.433 -12.334  0.00  0.00     0.143 A 
ATOM    923  CE1 HIS A 617     -12.155  25.547 -12.206  0.00  0.00     0.207 A 
ATOM    924  NE2 HIS A 617     -11.996  24.365 -11.640  0.00  0.00    -0.254 NA
ATOM    925  HD1 HIS A 617     -13.247  26.139 -13.859  0.00  0.00     0.166 HD
ATOM    926  H   HIS A 617     -15.380  22.655 -16.572  0.00  0.00     0.163 HD
ATOM    927  N   PHE A 618     -12.102  21.948 -16.079  0.00  0.00    -0.346 N 
ATOM    928  CA  PHE A 618     -10.777  21.333 -16.249  0.00  0.00     0.180 C 
ATOM    929  C   PHE A 618     -10.046  21.920 -17.453  0.00  0.00     0.241 C 
ATOM    930  O   PHE A 618      -8.860  22.277 -17.374  0.00  0.00    -0.271 OA
ATOM    931  CB  PHE A 618     -10.896  19.815 -16.427  0.00  0.00     0.073 C 
ATOM    932  CG  PHE A 618     -11.574  19.115 -15.290  0.00  0.00    -0.056 A 
ATOM    933  CD1 PHE A 618     -11.694  19.722 -14.037  0.00  0.00     0.007 A 
ATOM    934  CD2 PHE A 618     -12.068  17.828 -15.454  0.00  0.00     0.007 A 
ATOM    935  CE1 PHE A 618     -12.331  19.061 -12.991  0.00  0.00     0.001 A 
ATOM    936  CE2 PHE A 618     -12.691  17.160 -14.413  0.00  0.00     0.001 A 
ATOM    937  CZ  PHE A 618     -12.824  17.766 -13.186  0.00  0.00     0.000 A 
ATOM    938  H   PHE A 618     -12.982  21.410 -16.058  0.00  0.00     0.163 HD
ATOM    939  N   ALA A 619     -10.779  22.004 -18.565  0.00  0.00    -0.346 N 
ATOM    940  CA  ALA A 619     -10.251  22.491 -19.831  0.00  0.00     0.172 C 
ATOM    941  C   ALA A 619      -9.765  23.921 -19.686  0.00  0.00     0.240 C 
ATOM    942  O   ALA A 619      -8.667  24.246 -20.109  0.00  0.00    -0.271 OA
ATOM    943  CB  ALA A 619     -11.321  22.392 -20.934  0.00  0.00     0.042 C 
ATOM    944  H   ALA A 619     -11.771  21.687 -18.445  0.00  0.00     0.163 HD
ATOM    945  N   CYS A 620     -10.589  24.771 -19.088  0.00  0.00    -0.345 N 
ATOM    946  CA  CYS A 620     -10.203  26.169 -18.869  0.00  0.00     0.185 C 
ATOM    947  C   CYS A 620      -8.971  26.294 -17.963  0.00  0.00     0.242 C 
ATOM    948  O   CYS A 620      -8.090  27.119 -18.206  0.00  0.00    -0.271 OA
ATOM    949  CB  CYS A 620     -11.374  26.959 -18.286  0.00  0.00     0.105 C 
ATOM    950  SG  CYS A 620     -12.707  27.293 -19.479  0.00  0.00    -0.180 SA
ATOM    951  H   CYS A 620     -11.499  24.378 -18.798  0.00  0.00     0.163 HD
ATOM    952  HG  CYS A 620     -12.466  26.897 -20.362  0.00  0.00     0.101 HD
ATOM    953  N   THR A 621      -8.901  25.453 -16.937  0.00  0.00    -0.344 N 
ATOM    954  CA  THR A 621      -7.769  25.459 -16.023  0.00  0.00     0.205 C 
ATOM    955  C   THR A 621      -6.476  25.120 -16.754  0.00  0.00     0.243 C 
ATOM    956  O   THR A 621      -5.467  25.792 -16.566  0.00  0.00    -0.271 OA
ATOM    957  CB  THR A 621      -7.977  24.464 -14.856  0.00  0.00     0.146 C 
ATOM    958  OG1 THR A 621      -9.159  24.820 -14.131  0.00  0.00    -0.393 OA
ATOM    959  CG2 THR A 621      -6.783  24.484 -13.904  0.00  0.00     0.042 C 
ATOM    960  HG1 THR A 621      -9.565  25.643 -14.570  0.00  0.00     0.210 HD
ATOM    961  H   THR A 621      -9.708  24.806 -16.848  0.00  0.00     0.163 HD
ATOM    962  N   ALA A 622      -6.506  24.074 -17.578  0.00  0.00    -0.346 N 
ATOM    963  CA  ALA A 622      -5.338  23.704 -18.386  0.00  0.00     0.172 C 
ATOM    964  C   ALA A 622      -4.904  24.868 -19.269  0.00  0.00     0.240 C 
ATOM    965  O   ALA A 622      -3.715  25.153 -19.408  0.00  0.00    -0.271 OA
ATOM    966  CB  ALA A 622      -5.637  22.482 -19.241  0.00  0.00     0.042 C 
ATOM    967  H   ALA A 622      -7.401  23.557 -17.600  0.00  0.00     0.163 HD
ATOM    968  N   ALA A 623      -5.881  25.539 -19.862  0.00  0.00    -0.346 N 
ATOM    969  CA  ALA A 623      -5.590  26.667 -20.736  0.00  0.00     0.172 C 
ATOM    970  C   ALA A 623      -4.955  27.787 -19.924  0.00  0.00     0.240 C 
ATOM    971  O   ALA A 623      -3.950  28.369 -20.345  0.00  0.00    -0.271 OA
ATOM    972  CB  ALA A 623      -6.848  27.150 -21.439  0.00  0.00     0.042 C 
ATOM    973  H   ALA A 623      -6.837  25.202 -19.656  0.00  0.00     0.163 HD
ATOM    974  N   GLU A 624      -5.530  28.060 -18.750  0.00  0.00    -0.346 N 
ATOM    975  CA  GLU A 624      -4.999  29.079 -17.843  0.00  0.00     0.177 C 
ATOM    976  C   GLU A 624      -3.560  28.788 -17.405  0.00  0.00     0.241 C 
ATOM    977  O   GLU A 624      -2.808  29.699 -17.102  0.00  0.00    -0.271 OA
ATOM    978  CB  GLU A 624      -5.898  29.214 -16.609  0.00  0.00     0.045 C 
ATOM    979  CG  GLU A 624      -7.242  29.874 -16.883  0.00  0.00     0.116 C 
ATOM    980  CD  GLU A 624      -8.195  29.792 -15.693  0.00  0.00     0.172 C 
ATOM    981  OE1 GLU A 624      -7.867  29.091 -14.706  0.00  0.00    -0.648 OA
ATOM    982  OE2 GLU A 624      -9.269  30.431 -15.751  0.00  0.00    -0.648 OA
ATOM    983  H   GLU A 624      -6.376  27.493 -18.540  0.00  0.00     0.163 HD
ATOM    984  N   GLN A 625      -3.182  27.518 -17.381  0.00  0.00    -0.346 N 
ATOM    985  CA  GLN A 625      -1.837  27.140 -16.984  0.00  0.00     0.177 C 
ATOM    986  C   GLN A 625      -0.914  26.914 -18.188  0.00  0.00     0.240 C 
ATOM    987  O   GLN A 625       0.206  26.418 -18.030  0.00  0.00    -0.271 OA
ATOM    988  CB  GLN A 625      -1.886  25.884 -16.118  0.00  0.00     0.044 C 
ATOM    989  CG  GLN A 625      -2.721  26.041 -14.853  0.00  0.00     0.105 C 
ATOM    990  CD  GLN A 625      -2.776  24.764 -14.020  0.00  0.00     0.215 C 
ATOM    991  OE1 GLN A 625      -2.128  23.764 -14.345  0.00  0.00    -0.274 OA
ATOM    992  NE2 GLN A 625      -3.560  24.791 -12.944  0.00  0.00    -0.370 N 
ATOM    993  H   GLN A 625      -3.912  26.837 -17.663  0.00  0.00     0.163 HD
ATOM    994 2HE2 GLN A 625      -4.058  25.655 -12.735  0.00  0.00     0.159 HD
ATOM    995 1HE2 GLN A 625      -3.657  23.972 -12.348  0.00  0.00     0.159 HD
ATOM    996  N   GLY A 626      -1.386  27.266 -19.384  0.00  0.00    -0.351 N 
ATOM    997  CA  GLY A 626      -0.631  27.045 -20.608  0.00  0.00     0.225 C 
ATOM    998  C   GLY A 626      -0.244  25.588 -20.828  0.00  0.00     0.236 C 
ATOM    999  O   GLY A 626       0.739  25.289 -21.508  0.00  0.00    -0.272 OA
ATOM   1000  H   GLY A 626      -2.329  27.707 -19.363  0.00  0.00     0.163 HD
ATOM   1001  N   ASN A 627      -1.022  24.673 -20.261  0.00  0.00    -0.346 N 
ATOM   1002  CA  ASN A 627      -0.675  23.258 -20.289  0.00  0.00     0.185 C 
ATOM   1003  C   ASN A 627      -1.380  22.510 -21.420  0.00  0.00     0.241 C 
ATOM   1004  O   ASN A 627      -2.454  21.933 -21.218  0.00  0.00    -0.271 OA
ATOM   1005  CB  ASN A 627      -1.012  22.615 -18.940  0.00  0.00     0.137 C 
ATOM   1006  CG  ASN A 627      -0.278  21.307 -18.710  0.00  0.00     0.217 C 
ATOM   1007  OD1 ASN A 627      -0.023  20.542 -19.645  0.00  0.00    -0.274 OA
ATOM   1008  ND2 ASN A 627       0.082  21.050 -17.456  0.00  0.00    -0.370 N 
ATOM   1009 2HD2 ASN A 627       0.574  20.206 -17.239  0.00  0.00     0.159 HD
ATOM   1010 1HD2 ASN A 627      -0.139  21.700 -16.729  0.00  0.00     0.159 HD
ATOM   1011  H   ASN A 627      -1.877  25.045 -19.808  0.00  0.00     0.163 HD
ATOM   1012  N   LEU A 628      -0.775  22.503 -22.606  0.00  0.00    -0.346 N 
ATOM   1013  CA  LEU A 628      -1.424  21.883 -23.760  0.00  0.00     0.177 C 
ATOM   1014  C   LEU A 628      -1.461  20.359 -23.645  0.00  0.00     0.241 C 
ATOM   1015  O   LEU A 628      -2.390  19.722 -24.140  0.00  0.00    -0.271 OA
ATOM   1016  CB  LEU A 628      -0.731  22.303 -25.065  0.00  0.00     0.038 C 
ATOM   1017  CG  LEU A 628      -1.308  21.733 -26.369  0.00  0.00    -0.020 C 
ATOM   1018  CD1 LEU A 628      -2.807  21.972 -26.447  0.00  0.00     0.009 C 
ATOM   1019  CD2 LEU A 628      -0.612  22.333 -27.584  0.00  0.00     0.009 C 
ATOM   1020  H   LEU A 628       0.148  22.953 -22.636  0.00  0.00     0.163 HD
ATOM   1021  N   LYS A 629      -0.467  19.770 -22.985  0.00  0.00    -0.346 N 
ATOM   1022  CA  LYS A 629      -0.442  18.311 -22.857  0.00  0.00     0.176 C 
ATOM   1023  C   LYS A 629      -1.621  17.829 -22.005  0.00  0.00     0.241 C 
ATOM   1024  O   LYS A 629      -2.213  16.771 -22.267  0.00  0.00    -0.271 OA
ATOM   1025  CB  LYS A 629       0.889  17.826 -22.265  0.00  0.00     0.035 C 
ATOM   1026  CG  LYS A 629       0.944  16.314 -22.064  0.00  0.00     0.004 C 
ATOM   1027  CD  LYS A 629       2.353  15.748 -22.206  0.00  0.00     0.027 C 
ATOM   1028  CE  LYS A 629       2.335  14.223 -22.155  0.00  0.00     0.229 C 
ATOM   1029  NZ  LYS A 629       3.588  13.610 -22.694  0.00  0.00    -0.079 N 
ATOM   1030  HZ1 LYS A 629       4.221  14.336 -22.958  0.00  0.00     0.274 HD
ATOM   1031  HZ3 LYS A 629       4.004  13.039 -21.988  0.00  0.00     0.274 HD
ATOM   1032  HZ2 LYS A 629       3.364  13.052 -23.491  0.00  0.00     0.274 HD
ATOM   1033  H   LYS A 629       0.243  20.395 -22.594  0.00  0.00     0.163 HD
ATOM   1034  N   LEU A 630      -1.971  18.630 -21.002  0.00  0.00    -0.346 N 
ATOM   1035  CA  LEU A 630      -3.075  18.303 -20.104  0.00  0.00     0.177 C 
ATOM   1036  C   LEU A 630      -4.410  18.358 -20.845  0.00  0.00     0.241 C 
ATOM   1037  O   LEU A 630      -5.274  17.500 -20.636  0.00  0.00    -0.271 OA
ATOM   1038  CB  LEU A 630      -3.082  19.250 -18.907  0.00  0.00     0.038 C 
ATOM   1039  CG  LEU A 630      -3.966  18.880 -17.712  0.00  0.00    -0.020 C 
ATOM   1040  CD1 LEU A 630      -3.676  17.462 -17.204  0.00  0.00     0.009 C 
ATOM   1041  CD2 LEU A 630      -3.756  19.902 -16.615  0.00  0.00     0.009 C 
ATOM   1042  H   LEU A 630      -1.400  19.494 -20.915  0.00  0.00     0.163 HD
ATOM   1043  N   LEU A 631      -4.560  19.356 -21.717  0.00  0.00    -0.346 N 
ATOM   1044  CA  LEU A 631      -5.711  19.444 -22.626  0.00  0.00     0.177 C 
ATOM   1045  C   LEU A 631      -5.857  18.195 -23.489  0.00  0.00     0.241 C 
ATOM   1046  O   LEU A 631      -6.950  17.673 -23.666  0.00  0.00    -0.271 OA
ATOM   1047  CB  LEU A 631      -5.590  20.668 -23.539  0.00  0.00     0.038 C 
ATOM   1048  CG  LEU A 631      -6.294  21.963 -23.143  0.00  0.00    -0.020 C 
ATOM   1049  CD1 LEU A 631      -6.188  22.984 -24.279  0.00  0.00     0.009 C 
ATOM   1050  CD2 LEU A 631      -7.754  21.716 -22.769  0.00  0.00     0.009 C 
ATOM   1051  H   LEU A 631      -3.796  20.065 -21.700  0.00  0.00     0.163 HD
ATOM   1052  N   LYS A 632      -4.749  17.718 -24.038  0.00  0.00    -0.346 N 
ATOM   1053  CA  LYS A 632      -4.795  16.507 -24.850  0.00  0.00     0.176 C 
ATOM   1054  C   LYS A 632      -5.140  15.270 -24.012  0.00  0.00     0.241 C 
ATOM   1055  O   LYS A 632      -5.837  14.361 -24.486  0.00  0.00    -0.271 OA
ATOM   1056  CB  LYS A 632      -3.464  16.319 -25.579  0.00  0.00     0.035 C 
ATOM   1057  CG  LYS A 632      -3.242  17.342 -26.680  0.00  0.00     0.004 C 
ATOM   1058  CD  LYS A 632      -1.850  17.256 -27.278  0.00  0.00     0.027 C 
ATOM   1059  CE  LYS A 632      -1.637  18.345 -28.318  0.00  0.00     0.229 C 
ATOM   1060  NZ  LYS A 632      -0.288  18.246 -28.947  0.00  0.00    -0.079 N 
ATOM   1061  HZ1 LYS A 632      -0.304  17.539 -29.653  0.00  0.00     0.274 HD
ATOM   1062  HZ3 LYS A 632      -0.050  19.125 -29.357  0.00  0.00     0.274 HD
ATOM   1063  HZ2 LYS A 632       0.385  18.008 -28.248  0.00  0.00     0.274 HD
ATOM   1064  H   LYS A 632      -3.891  18.253 -23.850  0.00  0.00     0.163 HD
ATOM   1065  N   GLU A 633      -4.677  15.237 -22.762  0.00  0.00    -0.346 N 
ATOM   1066  CA  GLU A 633      -4.954  14.089 -21.893  0.00  0.00     0.177 C 
ATOM   1067  C   GLU A 633      -6.436  14.031 -21.502  0.00  0.00     0.241 C 
ATOM   1068  O   GLU A 633      -7.024  12.947 -21.422  0.00  0.00    -0.271 OA
ATOM   1069  CB  GLU A 633      -4.078  14.114 -20.638  0.00  0.00     0.045 C 
ATOM   1070  CG  GLU A 633      -3.952  12.734 -20.000  0.00  0.00     0.116 C 
ATOM   1071  CD  GLU A 633      -3.138  12.717 -18.718  0.00  0.00     0.172 C 
ATOM   1072  OE1 GLU A 633      -2.485  13.737 -18.405  0.00  0.00    -0.648 OA
ATOM   1073  OE2 GLU A 633      -3.152  11.671 -18.025  0.00  0.00    -0.648 OA
ATOM   1074  H   GLU A 633      -4.128  16.058 -22.471  0.00  0.00     0.163 HD
ATOM   1075  N   ILE A 634      -7.041  15.195 -21.265  0.00  0.00    -0.346 N 
ATOM   1076  CA  ILE A 634      -8.487  15.256 -21.081  0.00  0.00     0.180 C 
ATOM   1077  C   ILE A 634      -9.187  14.597 -22.269  0.00  0.00     0.241 C 
ATOM   1078  O   ILE A 634     -10.134  13.817 -22.101  0.00  0.00    -0.271 OA
ATOM   1079  CB  ILE A 634      -9.017  16.715 -20.943  0.00  0.00     0.013 C 
ATOM   1080  CG1 ILE A 634      -8.448  17.399 -19.698  0.00  0.00     0.002 C 
ATOM   1081  CG2 ILE A 634     -10.531  16.711 -20.863  0.00  0.00     0.012 C 
ATOM   1082  CD1 ILE A 634      -8.826  18.888 -19.588  0.00  0.00     0.005 C 
ATOM   1083  H   ILE A 634      -6.419  16.015 -21.225  0.00  0.00     0.163 HD
ATOM   1084  N   VAL A 635      -8.711  14.913 -23.471  0.00  0.00    -0.346 N 
ATOM   1085  CA  VAL A 635      -9.312  14.359 -24.680  0.00  0.00     0.180 C 
ATOM   1086  C   VAL A 635      -9.041  12.857 -24.765  0.00  0.00     0.241 C 
ATOM   1087  O   VAL A 635      -9.959  12.072 -24.999  0.00  0.00    -0.271 OA
ATOM   1088  CB  VAL A 635      -8.801  15.064 -25.940  0.00  0.00     0.009 C 
ATOM   1089  CG1 VAL A 635      -9.245  14.300 -27.183  0.00  0.00     0.012 C 
ATOM   1090  CG2 VAL A 635      -9.326  16.501 -25.979  0.00  0.00     0.012 C 
ATOM   1091  H   VAL A 635      -7.909  15.561 -23.471  0.00  0.00     0.163 HD
ATOM   1092  N   LEU A 636      -7.791  12.469 -24.525  0.00  0.00    -0.346 N 
ATOM   1093  CA  LEU A 636      -7.422  11.058 -24.477  0.00  0.00     0.177 C 
ATOM   1094  C   LEU A 636      -8.368  10.243 -23.599  0.00  0.00     0.241 C 
ATOM   1095  O   LEU A 636      -8.754   9.134 -23.951  0.00  0.00    -0.271 OA
ATOM   1096  CB  LEU A 636      -5.989  10.908 -23.983  0.00  0.00     0.038 C 
ATOM   1097  CG  LEU A 636      -5.423   9.488 -23.989  0.00  0.00    -0.020 C 
ATOM   1098  CD1 LEU A 636      -5.869   8.726 -25.225  0.00  0.00     0.009 C 
ATOM   1099  CD2 LEU A 636      -3.905   9.560 -23.935  0.00  0.00     0.009 C 
ATOM   1100  H   LEU A 636      -7.115  13.243 -24.378  0.00  0.00     0.163 HD
ATOM   1101  N   HIS A 637      -8.777  10.807 -22.471  0.00  0.00    -0.346 N 
ATOM   1102  CA  HIS A 637      -9.651  10.074 -21.568  0.00  0.00     0.182 C 
ATOM   1103  C   HIS A 637     -11.128  10.345 -21.838  0.00  0.00     0.241 C 
ATOM   1104  O   HIS A 637     -11.984  10.006 -21.024  0.00  0.00    -0.271 OA
ATOM   1105  CB  HIS A 637      -9.296  10.395 -20.115  0.00  0.00     0.093 C 
ATOM   1106  CG  HIS A 637      -7.878  10.076 -19.774  0.00  0.00     0.030 A 
ATOM   1107  ND1 HIS A 637      -7.334   8.824 -19.973  0.00  0.00    -0.353 N 
ATOM   1108  CD2 HIS A 637      -6.885  10.843 -19.265  0.00  0.00     0.143 A 
ATOM   1109  CE1 HIS A 637      -6.066   8.834 -19.601  0.00  0.00     0.207 A 
ATOM   1110  NE2 HIS A 637      -5.769  10.046 -19.165  0.00  0.00    -0.254 NA
ATOM   1111  HD1 HIS A 637      -7.825   8.035 -20.342  0.00  0.00     0.166 HD
ATOM   1112  H   HIS A 637      -8.438  11.762 -22.301  0.00  0.00     0.163 HD
ATOM   1113  N   GLY A 638     -11.424  10.934 -22.991  0.00  0.00    -0.351 N 
ATOM   1114  CA  GLY A 638     -12.798  11.009 -23.457  0.00  0.00     0.225 C 
ATOM   1115  C   GLY A 638     -13.519  12.285 -23.070  0.00  0.00     0.235 C 
ATOM   1116  O   GLY A 638     -14.746  12.366 -23.154  0.00  0.00    -0.272 OA
ATOM   1117  H   GLY A 638     -10.617  11.320 -23.508  0.00  0.00     0.163 HD
ATOM   1118  N   GLY A 639     -12.754  13.281 -22.631  0.00  0.00    -0.351 N 
ATOM   1119  CA  GLY A 639     -13.327  14.564 -22.263  0.00  0.00     0.225 C 
ATOM   1120  C   GLY A 639     -13.486  15.496 -23.450  0.00  0.00     0.236 C 
ATOM   1121  O   GLY A 639     -12.624  15.544 -24.327  0.00  0.00    -0.272 OA
ATOM   1122  H   GLY A 639     -11.742  13.064 -22.577  0.00  0.00     0.163 HD
ATOM   1123  N   ASP A 640     -14.592  16.239 -23.471  0.00  0.00    -0.346 N 
ATOM   1124  CA  ASP A 640     -14.840  17.249 -24.497  0.00  0.00     0.186 C 
ATOM   1125  C   ASP A 640     -14.266  18.587 -24.034  0.00  0.00     0.241 C 
ATOM   1126  O   ASP A 640     -14.872  19.279 -23.215  0.00  0.00    -0.271 OA
ATOM   1127  CB  ASP A 640     -16.346  17.359 -24.783  0.00  0.00     0.147 C 
ATOM   1128  CG  ASP A 640     -16.674  18.337 -25.913  0.00  0.00     0.175 C 
ATOM   1129  OD1 ASP A 640     -15.746  18.863 -26.565  0.00  0.00    -0.648 OA
ATOM   1130  OD2 ASP A 640     -17.879  18.561 -26.161  0.00  0.00    -0.648 OA
ATOM   1131  H   ASP A 640     -15.261  16.038 -22.696  0.00  0.00     0.163 HD
ATOM   1132  N   VAL A 641     -13.096  18.949 -24.551  0.00  0.00    -0.346 N 
ATOM   1133  CA  VAL A 641     -12.409  20.142 -24.068  0.00  0.00     0.180 C 
ATOM   1134  C   VAL A 641     -12.980  21.414 -24.669  0.00  0.00     0.241 C 
ATOM   1135  O   VAL A 641     -12.454  22.498 -24.429  0.00  0.00    -0.271 OA
ATOM   1136  CB  VAL A 641     -10.894  20.111 -24.362  0.00  0.00     0.009 C 
ATOM   1137  CG1 VAL A 641     -10.222  18.990 -23.580  0.00  0.00     0.012 C 
ATOM   1138  CG2 VAL A 641     -10.624  19.997 -25.869  0.00  0.00     0.012 C 
ATOM   1139  H   VAL A 641     -12.732  18.336 -25.295  0.00  0.00     0.163 HD
ATOM   1140  N   THR A 642     -14.055  21.294 -25.444  0.00  0.00    -0.344 N 
ATOM   1141  CA  THR A 642     -14.688  22.488 -26.006  0.00  0.00     0.205 C 
ATOM   1142  C   THR A 642     -15.845  22.960 -25.128  0.00  0.00     0.243 C 
ATOM   1143  O   THR A 642     -16.404  24.038 -25.372  0.00  0.00    -0.271 OA
ATOM   1144  CB  THR A 642     -15.202  22.269 -27.461  0.00  0.00     0.146 C 
ATOM   1145  OG1 THR A 642     -16.391  21.468 -27.462  0.00  0.00    -0.393 OA
ATOM   1146  CG2 THR A 642     -14.134  21.621 -28.321  0.00  0.00     0.042 C 
ATOM   1147  HG1 THR A 642     -16.601  21.241 -26.484  0.00  0.00     0.210 HD
ATOM   1148  H   THR A 642     -14.385  20.337 -25.605  0.00  0.00     0.163 HD
ATOM   1149  N   ARG A 643     -16.187  22.168 -24.107  0.00  0.00    -0.346 N 
ATOM   1150  CA  ARG A 643     -17.213  22.556 -23.134  0.00  0.00     0.176 C 
ATOM   1151  C   ARG A 643     -16.802  23.802 -22.353  0.00  0.00     0.243 C 
ATOM   1152  O   ARG A 643     -15.642  23.956 -21.989  0.00  0.00    -0.271 OA
ATOM   1153  CB  ARG A 643     -17.491  21.434 -22.137  0.00  0.00     0.036 C 
ATOM   1154  CG  ARG A 643     -18.023  20.155 -22.735  0.00  0.00     0.023 C 
ATOM   1155  CD  ARG A 643     -18.375  19.168 -21.633  0.00  0.00     0.138 C 
ATOM   1156  NE  ARG A 643     -18.957  17.944 -22.182  0.00  0.00    -0.227 N 
ATOM   1157  CZ  ARG A 643     -20.255  17.768 -22.412  0.00  0.00     0.665 C 
ATOM   1158  NH1 ARG A 643     -21.119  18.740 -22.140  0.00  0.00    -0.235 N 
ATOM   1159  NH2 ARG A 643     -20.689  16.619 -22.915  0.00  0.00    -0.235 N 
ATOM   1160  HE  ARG A 643     -18.333  17.184 -22.400  0.00  0.00     0.177 HD
ATOM   1161 2HH2 ARG A 643     -21.662  16.474 -23.072  0.00  0.00     0.174 HD
ATOM   1162 1HH2 ARG A 643     -20.034  15.892 -23.139  0.00  0.00     0.174 HD
ATOM   1163  H   ARG A 643     -15.671  21.269 -24.064  0.00  0.00     0.163 HD
ATOM   1164 2HH1 ARG A 643     -22.103  18.586 -22.302  0.00  0.00     0.174 HD
ATOM   1165 1HH1 ARG A 643     -20.802  19.612 -21.782  0.00  0.00     0.174 HD
ATOM   1166  N   PRO A 644     -17.763  24.696 -22.097  0.00  0.00    -0.337 N 
ATOM   1167  CA  PRO A 644     -17.470  25.901 -21.314  0.00  0.00     0.179 C 
ATOM   1168  C   PRO A 644     -17.732  25.717 -19.816  0.00  0.00     0.241 C 
ATOM   1169  O   PRO A 644     -18.436  24.790 -19.414  0.00  0.00    -0.271 OA
ATOM   1170  CB  PRO A 644     -18.436  26.928 -21.901  0.00  0.00     0.037 C 
ATOM   1171  CG  PRO A 644     -19.631  26.107 -22.285  0.00  0.00     0.022 C 
ATOM   1172  CD  PRO A 644     -19.111  24.737 -22.691  0.00  0.00     0.127 C 
ATOM   1173  N   ARG A 645     -17.169  26.609 -19.006  0.00  0.00    -0.346 N 
ATOM   1174  CA  ARG A 645     -17.625  26.782 -17.635  0.00  0.00     0.176 C 
ATOM   1175  C   ARG A 645     -19.075  27.246 -17.639  0.00  0.00     0.241 C 
ATOM   1176  O   ARG A 645     -19.608  27.669 -18.674  0.00  0.00    -0.271 OA
ATOM   1177  CB  ARG A 645     -16.753  27.791 -16.898  0.00  0.00     0.036 C 
ATOM   1178  CG  ARG A 645     -15.443  27.209 -16.422  0.00  0.00     0.023 C 
ATOM   1179  CD  ARG A 645     -14.540  28.292 -15.825  0.00  0.00     0.138 C 
ATOM   1180  NE  ARG A 645     -13.333  27.711 -15.234  0.00  0.00    -0.227 N 
ATOM   1181  CZ  ARG A 645     -12.133  28.277 -15.278  0.00  0.00     0.665 C 
ATOM   1182  NH1 ARG A 645     -11.972  29.454 -15.875  0.00  0.00    -0.235 N 
ATOM   1183  NH2 ARG A 645     -11.099  27.674 -14.720  0.00  0.00    -0.235 N 
ATOM   1184  HE  ARG A 645     -13.421  26.825 -14.765  0.00  0.00     0.177 HD
ATOM   1185 2HH2 ARG A 645     -10.188  28.084 -14.764  0.00  0.00     0.174 HD
ATOM   1186 1HH2 ARG A 645     -11.223  26.797 -14.245  0.00  0.00     0.174 HD
ATOM   1187  H   ARG A 645     -16.396  27.156 -19.429  0.00  0.00     0.163 HD
ATOM   1188 2HH1 ARG A 645     -11.051  29.865 -15.918  0.00  0.00     0.174 HD
ATOM   1189 1HH1 ARG A 645     -12.749  29.928 -16.275  0.00  0.00     0.174 HD
ATOM   1190  N   ALA A 646     -19.717  27.176 -16.482  0.00  0.00    -0.346 N 
ATOM   1191  CA  ALA A 646     -21.087  27.662 -16.364  0.00  0.00     0.172 C 
ATOM   1192  C   ALA A 646     -21.140  29.168 -16.645  0.00  0.00     0.240 C 
ATOM   1193  O   ALA A 646     -22.179  29.696 -17.024  0.00  0.00    -0.271 OA
ATOM   1194  CB  ALA A 646     -21.644  27.359 -14.995  0.00  0.00     0.042 C 
ATOM   1195  H   ALA A 646     -19.184  26.764 -15.702  0.00  0.00     0.163 HD
ATOM   1196  N   THR A 647     -20.017  29.849 -16.462  0.00  0.00    -0.344 N 
ATOM   1197  CA  THR A 647     -19.940  31.275 -16.788  0.00  0.00     0.205 C 
ATOM   1198  C   THR A 647     -19.872  31.512 -18.302  0.00  0.00     0.243 C 
ATOM   1199  O   THR A 647     -19.942  32.659 -18.762  0.00  0.00    -0.271 OA
ATOM   1200  CB  THR A 647     -18.713  31.945 -16.139  0.00  0.00     0.146 C 
ATOM   1201  OG1 THR A 647     -17.522  31.315 -16.617  0.00  0.00    -0.393 OA
ATOM   1202  CG2 THR A 647     -18.762  31.847 -14.613  0.00  0.00     0.042 C 
ATOM   1203  HG1 THR A 647     -17.786  30.581 -17.267  0.00  0.00     0.210 HD
ATOM   1204  H   THR A 647     -19.225  29.306 -16.082  0.00  0.00     0.163 HD
ATOM   1205  N   GLY A 648     -19.707  30.438 -19.075  0.00  0.00    -0.350 N 
ATOM   1206  CA  GLY A 648     -19.653  30.565 -20.519  0.00  0.00     0.225 C 
ATOM   1207  C   GLY A 648     -18.260  30.723 -21.101  0.00  0.00     0.236 C 
ATOM   1208  O   GLY A 648     -18.086  30.656 -22.312  0.00  0.00    -0.272 OA
ATOM   1209  H   GLY A 648     -19.625  29.543 -18.567  0.00  0.00     0.163 HD
ATOM   1210  N   THR A 649     -17.265  30.940 -20.248  0.00  0.00    -0.344 N 
ATOM   1211  CA  THR A 649     -15.876  30.989 -20.696  0.00  0.00     0.205 C 
ATOM   1212  C   THR A 649     -15.452  29.593 -21.120  0.00  0.00     0.243 C 
ATOM   1213  O   THR A 649     -15.823  28.611 -20.482  0.00  0.00    -0.271 OA
ATOM   1214  CB  THR A 649     -14.937  31.505 -19.586  0.00  0.00     0.146 C 
ATOM   1215  OG1 THR A 649     -15.337  32.825 -19.220  0.00  0.00    -0.393 OA
ATOM   1216  CG2 THR A 649     -13.478  31.530 -20.047  0.00  0.00     0.042 C 
ATOM   1217  HG1 THR A 649     -16.137  33.094 -19.781  0.00  0.00     0.210 HD
ATOM   1218  H   THR A 649     -17.553  31.068 -19.261  0.00  0.00     0.163 HD
ATOM   1219  N   SER A 650     -14.691  29.511 -22.202  0.00  0.00    -0.344 N 
ATOM   1220  CA  SER A 650     -14.193  28.240 -22.709  0.00  0.00     0.200 C 
ATOM   1221  C   SER A 650     -12.676  28.287 -22.757  0.00  0.00     0.243 C 
ATOM   1222  O   SER A 650     -12.086  29.360 -22.629  0.00  0.00    -0.271 OA
ATOM   1223  CB  SER A 650     -14.766  27.945 -24.097  0.00  0.00     0.199 C 
ATOM   1224  OG  SER A 650     -14.196  28.808 -25.071  0.00  0.00    -0.398 OA
ATOM   1225  H   SER A 650     -14.481  30.428 -22.655  0.00  0.00     0.163 HD
ATOM   1226  HG  SER A 650     -13.542  29.423 -24.646  0.00  0.00     0.209 HD
ATOM   1227  N   ALA A 651     -12.042  27.131 -22.927  0.00  0.00    -0.346 N 
ATOM   1228  CA  ALA A 651     -10.595  27.095 -23.027  0.00  0.00     0.172 C 
ATOM   1229  C   ALA A 651     -10.136  27.876 -24.255  0.00  0.00     0.240 C 
ATOM   1230  O   ALA A 651      -9.009  28.369 -24.287  0.00  0.00    -0.271 OA
ATOM   1231  CB  ALA A 651     -10.078  25.648 -23.088  0.00  0.00     0.042 C 
ATOM   1232  H   ALA A 651     -12.648  26.299 -22.979  0.00  0.00     0.163 HD
ATOM   1233  N   LEU A 652     -11.001  27.984 -25.264  0.00  0.00    -0.346 N 
ATOM   1234  CA  LEU A 652     -10.662  28.779 -26.446  0.00  0.00     0.177 C 
ATOM   1235  C   LEU A 652     -10.578  30.263 -26.092  0.00  0.00     0.241 C 
ATOM   1236  O   LEU A 652      -9.603  30.922 -26.465  0.00  0.00    -0.271 OA
ATOM   1237  CB  LEU A 652     -11.669  28.565 -27.586  0.00  0.00     0.038 C 
ATOM   1238  CG  LEU A 652     -11.259  29.253 -28.904  0.00  0.00    -0.020 C 
ATOM   1239  CD1 LEU A 652      -9.876  28.803 -29.371  0.00  0.00     0.009 C 
ATOM   1240  CD2 LEU A 652     -12.288  29.025 -30.002  0.00  0.00     0.009 C 
ATOM   1241  H   LEU A 652     -11.889  27.481 -25.143  0.00  0.00     0.163 HD
ATOM   1242  N   HIS A 653     -11.595  30.785 -25.395  0.00  0.00    -0.346 N 
ATOM   1243  CA  HIS A 653     -11.533  32.149 -24.846  0.00  0.00     0.182 C 
ATOM   1244  C   HIS A 653     -10.180  32.392 -24.187  0.00  0.00     0.241 C 
ATOM   1245  O   HIS A 653      -9.473  33.358 -24.492  0.00  0.00    -0.271 OA
ATOM   1246  CB  HIS A 653     -12.612  32.402 -23.791  0.00  0.00     0.093 C 
ATOM   1247  CG  HIS A 653     -14.002  32.564 -24.327  0.00  0.00     0.030 A 
ATOM   1248  ND1 HIS A 653     -14.877  31.508 -24.464  0.00  0.00    -0.353 N 
ATOM   1249  CD2 HIS A 653     -14.691  33.672 -24.695  0.00  0.00     0.143 A 
ATOM   1250  CE1 HIS A 653     -16.037  31.952 -24.917  0.00  0.00     0.207 A 
ATOM   1251  NE2 HIS A 653     -15.949  33.261 -25.067  0.00  0.00    -0.254 NA
ATOM   1252  HD1 HIS A 653     -14.665  30.553 -24.252  0.00  0.00     0.166 HD
ATOM   1253  H   HIS A 653     -12.410  30.160 -25.278  0.00  0.00     0.163 HD
ATOM   1254  N   THR A 654      -9.833  31.490 -23.273  0.00  0.00    -0.344 N 
ATOM   1255  CA  THR A 654      -8.647  31.641 -22.441  0.00  0.00     0.205 C 
ATOM   1256  C   THR A 654      -7.385  31.532 -23.272  0.00  0.00     0.243 C 
ATOM   1257  O   THR A 654      -6.418  32.250 -23.030  0.00  0.00    -0.271 OA
ATOM   1258  CB  THR A 654      -8.635  30.588 -21.305  0.00  0.00     0.146 C 
ATOM   1259  OG1 THR A 654      -9.705  30.868 -20.398  0.00  0.00    -0.393 OA
ATOM   1260  CG2 THR A 654      -7.318  30.603 -20.538  0.00  0.00     0.042 C 
ATOM   1261  HG1 THR A 654     -10.203  31.688 -20.728  0.00  0.00     0.210 HD
ATOM   1262  H   THR A 654     -10.479  30.673 -23.205  0.00  0.00     0.163 HD
ATOM   1263  N   ALA A 655      -7.409  30.636 -24.259  0.00  0.00    -0.346 N 
ATOM   1264  CA  ALA A 655      -6.278  30.438 -25.169  0.00  0.00     0.172 C 
ATOM   1265  C   ALA A 655      -5.977  31.703 -25.976  0.00  0.00     0.240 C 
ATOM   1266  O   ALA A 655      -4.817  32.039 -26.235  0.00  0.00    -0.271 OA
ATOM   1267  CB  ALA A 655      -6.556  29.264 -26.104  0.00  0.00     0.042 C 
ATOM   1268  H   ALA A 655      -8.295  30.092 -24.327  0.00  0.00     0.163 HD
ATOM   1269  N   VAL A 656      -7.032  32.399 -26.376  0.00  0.00    -0.346 N 
ATOM   1270  CA  VAL A 656      -6.876  33.660 -27.084  0.00  0.00     0.180 C 
ATOM   1271  C   VAL A 656      -6.234  34.716 -26.182  0.00  0.00     0.241 C 
ATOM   1272  O   VAL A 656      -5.297  35.398 -26.589  0.00  0.00    -0.271 OA
ATOM   1273  CB  VAL A 656      -8.228  34.171 -27.610  0.00  0.00     0.009 C 
ATOM   1274  CG1 VAL A 656      -8.076  35.539 -28.231  0.00  0.00     0.012 C 
ATOM   1275  CG2 VAL A 656      -8.798  33.192 -28.622  0.00  0.00     0.012 C 
ATOM   1276  H   VAL A 656      -7.950  31.978 -26.146  0.00  0.00     0.163 HD
ATOM   1277  N   CYS A 657      -6.731  34.840 -24.952  0.00  0.00    -0.345 N 
ATOM   1278  CA  CYS A 657      -6.198  35.832 -24.016  0.00  0.00     0.185 C 
ATOM   1279  C   CYS A 657      -4.725  35.561 -23.740  0.00  0.00     0.241 C 
ATOM   1280  O   CYS A 657      -3.890  36.455 -23.838  0.00  0.00    -0.271 OA
ATOM   1281  CB  CYS A 657      -6.995  35.842 -22.706  0.00  0.00     0.105 C 
ATOM   1282  SG  CYS A 657      -8.661  36.539 -22.854  0.00  0.00    -0.180 SA
ATOM   1283  H   CYS A 657      -7.504  34.193 -24.723  0.00  0.00     0.163 HD
ATOM   1284  HG  CYS A 657      -8.819  36.823 -23.799  0.00  0.00     0.101 HD
ATOM   1285  N   GLU A 658      -4.406  34.311 -23.430  0.00  0.00    -0.346 N 
ATOM   1286  CA  GLU A 658      -3.023  33.917 -23.203  0.00  0.00     0.177 C 
ATOM   1287  C   GLU A 658      -2.186  33.970 -24.485  0.00  0.00     0.241 C 
ATOM   1288  O   GLU A 658      -0.984  33.725 -24.447  0.00  0.00    -0.271 OA
ATOM   1289  CB  GLU A 658      -2.966  32.511 -22.609  0.00  0.00     0.045 C 
ATOM   1290  CG  GLU A 658      -3.685  32.357 -21.276  0.00  0.00     0.116 C 
ATOM   1291  CD  GLU A 658      -3.200  33.342 -20.231  0.00  0.00     0.172 C 
ATOM   1292  OE1 GLU A 658      -1.970  33.504 -20.088  0.00  0.00    -0.648 OA
ATOM   1293  OE2 GLU A 658      -4.051  33.945 -19.544  0.00  0.00    -0.648 OA
ATOM   1294  H   GLU A 658      -5.208  33.657 -23.365  0.00  0.00     0.163 HD
ATOM   1295  N   GLU A 659      -2.835  34.283 -25.607  0.00  0.00    -0.346 N 
ATOM   1296  CA  GLU A 659      -2.194  34.332 -26.922  0.00  0.00     0.177 C 
ATOM   1297  C   GLU A 659      -1.342  33.088 -27.180  0.00  0.00     0.241 C 
ATOM   1298  O   GLU A 659      -0.214  33.174 -27.663  0.00  0.00    -0.271 OA
ATOM   1299  CB  GLU A 659      -1.355  35.606 -27.058  0.00  0.00     0.045 C 
ATOM   1300  CG  GLU A 659      -2.208  36.881 -27.105  0.00  0.00     0.116 C 
ATOM   1301  CD  GLU A 659      -1.390  38.158 -27.259  0.00  0.00     0.172 C 
ATOM   1302  OE1 GLU A 659      -0.176  38.067 -27.537  0.00  0.00    -0.648 OA
ATOM   1303  OE2 GLU A 659      -1.968  39.257 -27.102  0.00  0.00    -0.648 OA
ATOM   1304  H   GLU A 659      -3.853  34.493 -25.466  0.00  0.00     0.163 HD
ATOM   1305  N   ASN A 660      -1.897  31.930 -26.837  0.00  0.00    -0.346 N 
ATOM   1306  CA  ASN A 660      -1.215  30.661 -27.018  0.00  0.00     0.185 C 
ATOM   1307  C   ASN A 660      -1.568  30.085 -28.381  0.00  0.00     0.241 C 
ATOM   1308  O   ASN A 660      -2.574  29.391 -28.536  0.00  0.00    -0.271 OA
ATOM   1309  CB  ASN A 660      -1.586  29.688 -25.894  0.00  0.00     0.137 C 
ATOM   1310  CG  ASN A 660      -0.711  28.445 -25.874  0.00  0.00     0.217 C 
ATOM   1311  OD1 ASN A 660      -0.105  28.070 -26.882  0.00  0.00    -0.274 OA
ATOM   1312  ND2 ASN A 660      -0.649  27.791 -24.718  0.00  0.00    -0.370 N 
ATOM   1313 2HD2 ASN A 660      -0.086  26.968 -24.639  0.00  0.00     0.159 HD
ATOM   1314 1HD2 ASN A 660      -1.166  28.121 -23.928  0.00  0.00     0.159 HD
ATOM   1315  H   ASN A 660      -2.855  32.014 -26.431  0.00  0.00     0.163 HD
ATOM   1316  N   ILE A 661      -0.718  30.382 -29.359  0.00  0.00    -0.346 N 
ATOM   1317  CA  ILE A 661      -0.961  30.027 -30.751  0.00  0.00     0.180 C 
ATOM   1318  C   ILE A 661      -1.238  28.535 -30.942  0.00  0.00     0.241 C 
ATOM   1319  O   ILE A 661      -2.277  28.171 -31.490  0.00  0.00    -0.271 OA
ATOM   1320  CB  ILE A 661       0.230  30.462 -31.638  0.00  0.00     0.013 C 
ATOM   1321  CG1 ILE A 661       0.182  31.968 -31.895  0.00  0.00     0.002 C 
ATOM   1322  CG2 ILE A 661       0.227  29.742 -32.960  0.00  0.00     0.012 C 
ATOM   1323  CD1 ILE A 661       0.938  32.773 -30.873  0.00  0.00     0.005 C 
ATOM   1324  H   ILE A 661       0.139  30.892 -29.043  0.00  0.00     0.163 HD
ATOM   1325  N   GLU A 662      -0.336  27.672 -30.478  0.00  0.00    -0.346 N 
ATOM   1326  CA  GLU A 662      -0.513  26.230 -30.674  0.00  0.00     0.177 C 
ATOM   1327  C   GLU A 662      -1.777  25.705 -29.997  0.00  0.00     0.241 C 
ATOM   1328  O   GLU A 662      -2.485  24.864 -30.558  0.00  0.00    -0.271 OA
ATOM   1329  CB  GLU A 662       0.707  25.450 -30.168  0.00  0.00     0.045 C 
ATOM   1330  CG  GLU A 662       0.715  23.973 -30.606  0.00  0.00     0.116 C 
ATOM   1331  CD  GLU A 662       1.955  23.203 -30.149  0.00  0.00     0.172 C 
ATOM   1332  OE1 GLU A 662       2.970  23.848 -29.807  0.00  0.00    -0.648 OA
ATOM   1333  OE2 GLU A 662       1.909  21.949 -30.123  0.00  0.00    -0.648 OA
ATOM   1334  H   GLU A 662       0.467  28.090 -29.988  0.00  0.00     0.163 HD
ATOM   1335  N   MET A 663      -2.074  26.211 -28.804  0.00  0.00    -0.346 N 
ATOM   1336  CA  MET A 663      -3.257  25.762 -28.070  0.00  0.00     0.177 C 
ATOM   1337  C   MET A 663      -4.538  26.159 -28.801  0.00  0.00     0.241 C 
ATOM   1338  O   MET A 663      -5.528  25.420 -28.795  0.00  0.00    -0.271 OA
ATOM   1339  CB  MET A 663      -3.269  26.326 -26.648  0.00  0.00     0.045 C 
ATOM   1340  CG  MET A 663      -4.432  25.809 -25.808  0.00  0.00     0.076 C 
ATOM   1341  SD  MET A 663      -4.395  26.357 -24.096  0.00  0.00    -0.173 SA
ATOM   1342  CE  MET A 663      -3.047  25.362 -23.449  0.00  0.00     0.089 C 
ATOM   1343  H   MET A 663      -1.418  26.926 -28.452  0.00  0.00     0.163 HD
ATOM   1344  N   VAL A 664      -4.509  27.321 -29.449  0.00  0.00    -0.346 N 
ATOM   1345  CA  VAL A 664      -5.634  27.761 -30.264  0.00  0.00     0.180 C 
ATOM   1346  C   VAL A 664      -5.885  26.800 -31.441  0.00  0.00     0.241 C 
ATOM   1347  O   VAL A 664      -7.033  26.483 -31.735  0.00  0.00    -0.271 OA
ATOM   1348  CB  VAL A 664      -5.417  29.193 -30.791  0.00  0.00     0.009 C 
ATOM   1349  CG1 VAL A 664      -6.510  29.569 -31.775  0.00  0.00     0.012 C 
ATOM   1350  CG2 VAL A 664      -5.376  30.184 -29.637  0.00  0.00     0.012 C 
ATOM   1351  H   VAL A 664      -3.639  27.869 -29.325  0.00  0.00     0.163 HD
ATOM   1352  N   LYS A 665      -4.818  26.341 -32.101  0.00  0.00    -0.346 N 
ATOM   1353  CA  LYS A 665      -4.928  25.348 -33.182  0.00  0.00     0.176 C 
ATOM   1354  C   LYS A 665      -5.677  24.128 -32.748  0.00  0.00     0.241 C 
ATOM   1355  O   LYS A 665      -6.713  23.764 -33.318  0.00  0.00    -0.271 OA
ATOM   1356  CB  LYS A 665      -3.563  24.858 -33.654  0.00  0.00     0.035 C 
ATOM   1357  CG  LYS A 665      -2.526  25.893 -33.742  0.00  0.00     0.004 C 
ATOM   1358  CD  LYS A 665      -2.752  26.714 -34.959  0.00  0.00     0.027 C 
ATOM   1359  CE  LYS A 665      -2.119  28.032 -34.721  0.00  0.00     0.229 C 
ATOM   1360  NZ  LYS A 665      -2.847  28.717 -33.603  0.00  0.00    -0.079 N 
ATOM   1361  HZ1 LYS A 665      -2.969  29.680 -33.835  0.00  0.00     0.274 HD
ATOM   1362  HZ3 LYS A 665      -3.737  28.283 -33.479  0.00  0.00     0.274 HD
ATOM   1363  HZ2 LYS A 665      -2.310  28.635 -32.766  0.00  0.00     0.274 HD
ATOM   1364  H   LYS A 665      -3.910  26.741 -31.789  0.00  0.00     0.163 HD
ATOM   1365  N   TYR A 666      -5.092  23.479 -31.746  0.00  0.00    -0.346 N 
ATOM   1366  CA  TYR A 666      -5.614  22.239 -31.223  0.00  0.00     0.180 C 
ATOM   1367  C   TYR A 666      -7.088  22.401 -30.890  0.00  0.00     0.241 C 
ATOM   1368  O   TYR A 666      -7.919  21.598 -31.323  0.00  0.00    -0.271 OA
ATOM   1369  CB  TYR A 666      -4.823  21.798 -29.989  0.00  0.00     0.073 C 
ATOM   1370  CG  TYR A 666      -5.374  20.544 -29.380  0.00  0.00    -0.056 A 
ATOM   1371  CD1 TYR A 666      -5.184  19.321 -29.999  0.00  0.00     0.010 A 
ATOM   1372  CD2 TYR A 666      -6.110  20.581 -28.200  0.00  0.00     0.010 A 
ATOM   1373  CE1 TYR A 666      -5.695  18.166 -29.464  0.00  0.00     0.037 A 
ATOM   1374  CE2 TYR A 666      -6.624  19.425 -27.658  0.00  0.00     0.037 A 
ATOM   1375  CZ  TYR A 666      -6.410  18.220 -28.299  0.00  0.00     0.065 A 
ATOM   1376  OH  TYR A 666      -6.912  17.055 -27.778  0.00  0.00    -0.361 OA
ATOM   1377  HH  TYR A 666      -7.432  17.282 -26.924  0.00  0.00     0.217 HD
ATOM   1378  H   TYR A 666      -4.232  23.945 -31.378  0.00  0.00     0.163 HD
ATOM   1379  N   LEU A 667      -7.414  23.462 -30.158  0.00  0.00    -0.346 N 
ATOM   1380  CA  LEU A 667      -8.794  23.677 -29.736  0.00  0.00     0.177 C 
ATOM   1381  C   LEU A 667      -9.710  23.833 -30.945  0.00  0.00     0.241 C 
ATOM   1382  O   LEU A 667     -10.778  23.221 -31.004  0.00  0.00    -0.271 OA
ATOM   1383  CB  LEU A 667      -8.902  24.896 -28.810  0.00  0.00     0.038 C 
ATOM   1384  CG  LEU A 667      -8.448  24.643 -27.366  0.00  0.00    -0.020 C 
ATOM   1385  CD1 LEU A 667      -8.497  25.924 -26.573  0.00  0.00     0.009 C 
ATOM   1386  CD2 LEU A 667      -9.272  23.539 -26.665  0.00  0.00     0.009 C 
ATOM   1387  H   LEU A 667      -6.635  24.095 -29.924  0.00  0.00     0.163 HD
ATOM   1388  N   LEU A 668      -9.276  24.638 -31.912  0.00  0.00    -0.346 N 
ATOM   1389  CA  LEU A 668      -9.992  24.757 -33.182  0.00  0.00     0.177 C 
ATOM   1390  C   LEU A 668     -10.124  23.392 -33.866  0.00  0.00     0.241 C 
ATOM   1391  O   LEU A 668     -11.223  22.983 -34.257  0.00  0.00    -0.271 OA
ATOM   1392  CB  LEU A 668      -9.283  25.758 -34.096  0.00  0.00     0.038 C 
ATOM   1393  CG  LEU A 668      -9.504  27.209 -33.657  0.00  0.00    -0.020 C 
ATOM   1394  CD1 LEU A 668      -8.805  28.189 -34.576  0.00  0.00     0.009 C 
ATOM   1395  CD2 LEU A 668     -10.994  27.495 -33.601  0.00  0.00     0.009 C 
ATOM   1396  H   LEU A 668      -8.409  25.160 -31.693  0.00  0.00     0.163 HD
ATOM   1397  N   GLU A 669      -9.007  22.678 -33.977  0.00  0.00    -0.346 N 
ATOM   1398  CA  GLU A 669      -9.021  21.339 -34.564  0.00  0.00     0.177 C 
ATOM   1399  C   GLU A 669      -9.970  20.406 -33.808  0.00  0.00     0.241 C 
ATOM   1400  O   GLU A 669     -10.504  19.464 -34.385  0.00  0.00    -0.271 OA
ATOM   1401  CB  GLU A 669      -7.602  20.754 -34.603  0.00  0.00     0.045 C 
ATOM   1402  CG  GLU A 669      -6.824  21.125 -35.874  0.00  0.00     0.116 C 
ATOM   1403  CD  GLU A 669      -5.310  21.100 -35.695  0.00  0.00     0.172 C 
ATOM   1404  OE1 GLU A 669      -4.808  20.246 -34.930  0.00  0.00    -0.648 OA
ATOM   1405  OE2 GLU A 669      -4.620  21.932 -36.330  0.00  0.00    -0.648 OA
ATOM   1406  H   GLU A 669      -8.153  23.139 -33.622  0.00  0.00     0.163 HD
ATOM   1407  N   GLN A 670     -10.202  20.687 -32.526  0.00  0.00    -0.346 N 
ATOM   1408  CA  GLN A 670     -11.091  19.865 -31.708  0.00  0.00     0.177 C 
ATOM   1409  C   GLN A 670     -12.547  20.310 -31.830  0.00  0.00     0.240 C 
ATOM   1410  O   GLN A 670     -13.436  19.729 -31.203  0.00  0.00    -0.271 OA
ATOM   1411  CB  GLN A 670     -10.657  19.896 -30.238  0.00  0.00     0.044 C 
ATOM   1412  CG  GLN A 670      -9.336  19.189 -29.957  0.00  0.00     0.105 C 
ATOM   1413  CD  GLN A 670      -9.404  17.692 -30.213  0.00  0.00     0.215 C 
ATOM   1414  OE1 GLN A 670     -10.256  16.991 -29.664  0.00  0.00    -0.274 OA
ATOM   1415  NE2 GLN A 670      -8.505  17.197 -31.054  0.00  0.00    -0.370 N 
ATOM   1416  H   GLN A 670      -9.705  21.525 -32.167  0.00  0.00     0.163 HD
ATOM   1417 2HE2 GLN A 670      -7.840  17.837 -31.486  0.00  0.00     0.159 HD
ATOM   1418 1HE2 GLN A 670      -8.479  16.199 -31.265  0.00  0.00     0.159 HD
ATOM   1419  N   GLY A 671     -12.788  21.342 -32.638  0.00  0.00    -0.351 N 
ATOM   1420  CA  GLY A 671     -14.137  21.829 -32.869  0.00  0.00     0.225 C 
ATOM   1421  C   GLY A 671     -14.597  22.895 -31.881  0.00  0.00     0.236 C 
ATOM   1422  O   GLY A 671     -15.794  23.032 -31.626  0.00  0.00    -0.272 OA
ATOM   1423  H   GLY A 671     -11.942  21.756 -33.077  0.00  0.00     0.163 HD
ATOM   1424  N   ALA A 672     -13.651  23.647 -31.322  0.00  0.00    -0.347 N 
ATOM   1425  CA  ALA A 672     -13.985  24.704 -30.366  0.00  0.00     0.172 C 
ATOM   1426  C   ALA A 672     -14.800  25.821 -31.023  0.00  0.00     0.240 C 
ATOM   1427  O   ALA A 672     -14.385  26.389 -32.034  0.00  0.00    -0.271 OA
ATOM   1428  CB  ALA A 672     -12.719  25.274 -29.740  0.00  0.00     0.042 C 
ATOM   1429  H   ALA A 672     -12.684  23.425 -31.615  0.00  0.00     0.163 HD
ATOM   1430  N   ASP A 673     -15.951  26.117 -30.425  0.00  0.00    -0.346 N 
ATOM   1431  CA  ASP A 673     -16.881  27.174 -30.851  0.00  0.00     0.186 C 
ATOM   1432  C   ASP A 673     -16.274  28.586 -30.832  0.00  0.00     0.241 C 
ATOM   1433  O   ASP A 673     -16.005  29.134 -29.763  0.00  0.00    -0.271 OA
ATOM   1434  CB  ASP A 673     -18.122  27.136 -29.941  0.00  0.00     0.147 C 
ATOM   1435  CG  ASP A 673     -19.286  27.959 -30.474  0.00  0.00     0.175 C 
ATOM   1436  OD1 ASP A 673     -19.063  28.852 -31.327  0.00  0.00    -0.648 OA
ATOM   1437  OD2 ASP A 673     -20.435  27.712 -30.024  0.00  0.00    -0.648 OA
ATOM   1438  H   ASP A 673     -16.155  25.506 -29.582  0.00  0.00     0.163 HD
ATOM   1439  N   VAL A 674     -16.093  29.189 -32.005  0.00  0.00    -0.346 N 
ATOM   1440  CA  VAL A 674     -15.487  30.522 -32.089  0.00  0.00     0.180 C 
ATOM   1441  C   VAL A 674     -16.476  31.655 -31.840  0.00  0.00     0.241 C 
ATOM   1442  O   VAL A 674     -16.077  32.808 -31.708  0.00  0.00    -0.271 OA
ATOM   1443  CB  VAL A 674     -14.830  30.771 -33.463  0.00  0.00     0.009 C 
ATOM   1444  CG1 VAL A 674     -13.551  29.958 -33.605  0.00  0.00     0.012 C 
ATOM   1445  CG2 VAL A 674     -15.814  30.454 -34.585  0.00  0.00     0.012 C 
ATOM   1446  H   VAL A 674     -16.408  28.652 -32.830  0.00  0.00     0.163 HD
ATOM   1447  N   ASN A 675     -17.762  31.327 -31.799  0.00  0.00    -0.346 N 
ATOM   1448  CA  ASN A 675     -18.806  32.321 -31.593  0.00  0.00     0.185 C 
ATOM   1449  C   ASN A 675     -19.514  32.103 -30.256  0.00  0.00     0.241 C 
ATOM   1450  O   ASN A 675     -20.612  32.607 -30.036  0.00  0.00    -0.271 OA
ATOM   1451  CB  ASN A 675     -19.827  32.283 -32.740  0.00  0.00     0.137 C 
ATOM   1452  CG  ASN A 675     -19.191  32.529 -34.109  0.00  0.00     0.217 C 
ATOM   1453  OD1 ASN A 675     -19.449  31.793 -35.066  0.00  0.00    -0.274 OA
ATOM   1454  ND2 ASN A 675     -18.355  33.561 -34.204  0.00  0.00    -0.370 N 
ATOM   1455 2HD2 ASN A 675     -17.917  33.771 -35.070  0.00  0.00     0.159 HD
ATOM   1456 1HD2 ASN A 675     -18.169  34.125 -33.397  0.00  0.00     0.159 HD
ATOM   1457  H   ASN A 675     -17.956  30.312 -31.925  0.00  0.00     0.163 HD
ATOM   1458  N   LYS A 676     -18.887  31.330 -29.374  0.00  0.00    -0.346 N 
ATOM   1459  CA  LYS A 676     -19.418  31.099 -28.035  0.00  0.00     0.176 C 
ATOM   1460  C   LYS A 676     -19.251  32.355 -27.185  0.00  0.00     0.241 C 
ATOM   1461  O   LYS A 676     -18.140  32.842 -26.993  0.00  0.00    -0.271 OA
ATOM   1462  CB  LYS A 676     -18.717  29.906 -27.372  0.00  0.00     0.035 C 
ATOM   1463  CG  LYS A 676     -19.023  29.711 -25.883  0.00  0.00     0.004 C 
ATOM   1464  CD  LYS A 676     -20.508  29.517 -25.606  0.00  0.00     0.027 C 
ATOM   1465  CE  LYS A 676     -20.761  29.342 -24.113  0.00  0.00     0.229 C 
ATOM   1466  NZ  LYS A 676     -22.123  28.804 -23.806  0.00  0.00    -0.079 N 
ATOM   1467  HZ1 LYS A 676     -22.304  28.016 -24.392  0.00  0.00     0.274 HD
ATOM   1468  HZ3 LYS A 676     -22.157  28.527 -22.848  0.00  0.00     0.274 HD
ATOM   1469  HZ2 LYS A 676     -22.802  29.515 -23.977  0.00  0.00     0.274 HD
ATOM   1470  H   LYS A 676     -17.999  30.911 -29.717  0.00  0.00     0.163 HD
ATOM   1471  N   GLN A 677     -20.366  32.884 -26.700  0.00  0.00    -0.346 N 
ATOM   1472  CA  GLN A 677     -20.352  34.075 -25.858  0.00  0.00     0.177 C 
ATOM   1473  C   GLN A 677     -20.199  33.689 -24.401  0.00  0.00     0.241 C 
ATOM   1474  O   GLN A 677     -20.954  32.856 -23.911  0.00  0.00    -0.271 OA
ATOM   1475  CB  GLN A 677     -21.644  34.879 -26.029  0.00  0.00     0.044 C 
ATOM   1476  CG  GLN A 677     -21.686  35.803 -27.224  0.00  0.00     0.105 C 
ATOM   1477  CD  GLN A 677     -22.984  36.587 -27.295  0.00  0.00     0.215 C 
ATOM   1478  OE1 GLN A 677     -23.019  37.702 -27.808  0.00  0.00    -0.274 OA
ATOM   1479  NE2 GLN A 677     -24.057  36.006 -26.775  0.00  0.00    -0.370 N 
ATOM   1480  H   GLN A 677     -21.239  32.384 -26.967  0.00  0.00     0.163 HD
ATOM   1481 2HE2 GLN A 677     -23.956  35.073 -26.376  0.00  0.00     0.159 HD
ATOM   1482 1HE2 GLN A 677     -24.961  36.478 -26.774  0.00  0.00     0.159 HD
ATOM   1483  N   ASP A 678     -19.248  34.295 -23.695  0.00  0.00    -0.346 N 
ATOM   1484  CA  ASP A 678     -19.218  34.120 -22.246  0.00  0.00     0.186 C 
ATOM   1485  C   ASP A 678     -20.394  34.885 -21.629  0.00  0.00     0.241 C 
ATOM   1486  O   ASP A 678     -21.300  35.334 -22.341  0.00  0.00    -0.271 OA
ATOM   1487  CB  ASP A 678     -17.876  34.568 -21.643  0.00  0.00     0.147 C 
ATOM   1488  CG  ASP A 678     -17.469  35.984 -22.048  0.00  0.00     0.175 C 
ATOM   1489  OD1 ASP A 678     -18.347  36.848 -22.209  0.00  0.00    -0.648 OA
ATOM   1490  OD2 ASP A 678     -16.252  36.234 -22.167  0.00  0.00    -0.648 OA
ATOM   1491  H   ASP A 678     -18.583  34.858 -24.226  0.00  0.00     0.163 HD
ATOM   1492  N   MET A 679     -20.398  35.034 -20.309  0.00  0.00    -0.346 N 
ATOM   1493  CA  MET A 679     -21.500  35.742 -19.664  0.00  0.00     0.177 C 
ATOM   1494  C   MET A 679     -21.364  37.258 -19.851  0.00  0.00     0.241 C 
ATOM   1495  O   MET A 679     -22.264  38.010 -19.500  0.00  0.00    -0.271 OA
ATOM   1496  CB  MET A 679     -21.575  35.396 -18.179  0.00  0.00     0.045 C 
ATOM   1497  CG  MET A 679     -20.349  35.794 -17.393  0.00  0.00     0.076 C 
ATOM   1498  SD  MET A 679     -20.560  35.543 -15.614  0.00  0.00    -0.173 SA
ATOM   1499  CE  MET A 679     -21.868  36.703 -15.210  0.00  0.00     0.089 C 
ATOM   1500  H   MET A 679     -19.600  34.629 -19.810  0.00  0.00     0.163 HD
ATOM   1501  N   HIS A 680     -20.240  37.697 -20.406  0.00  0.00    -0.346 N 
ATOM   1502  CA  HIS A 680     -20.016  39.119 -20.653  0.00  0.00     0.182 C 
ATOM   1503  C   HIS A 680     -20.082  39.446 -22.137  0.00  0.00     0.241 C 
ATOM   1504  O   HIS A 680     -19.608  40.502 -22.572  0.00  0.00    -0.271 OA
ATOM   1505  CB  HIS A 680     -18.680  39.546 -20.070  0.00  0.00     0.093 C 
ATOM   1506  CG  HIS A 680     -18.582  39.314 -18.597  0.00  0.00     0.030 A 
ATOM   1507  ND1 HIS A 680     -19.278  40.073 -17.680  0.00  0.00    -0.353 N 
ATOM   1508  CD2 HIS A 680     -17.890  38.397 -17.881  0.00  0.00     0.143 A 
ATOM   1509  CE1 HIS A 680     -19.009  39.641 -16.461  0.00  0.00     0.207 A 
ATOM   1510  NE2 HIS A 680     -18.171  38.624 -16.554  0.00  0.00    -0.254 NA
ATOM   1511  HD1 HIS A 680     -19.890  40.830 -17.906  0.00  0.00     0.166 HD
ATOM   1512  H   HIS A 680     -19.551  36.960 -20.643  0.00  0.00     0.163 HD
ATOM   1513  N   GLY A 681     -20.667  38.525 -22.904  0.00  0.00    -0.351 N 
ATOM   1514  CA  GLY A 681     -20.967  38.738 -24.311  0.00  0.00     0.225 C 
ATOM   1515  C   GLY A 681     -19.825  38.550 -25.290  0.00  0.00     0.236 C 
ATOM   1516  O   GLY A 681     -20.023  38.683 -26.493  0.00  0.00    -0.272 OA
ATOM   1517  H   GLY A 681     -20.891  37.633 -22.401  0.00  0.00     0.163 HD
ATOM   1518  N   TRP A 682     -18.634  38.242 -24.787  0.00  0.00    -0.346 N 
ATOM   1519  CA  TRP A 682     -17.464  38.079 -25.648  0.00  0.00     0.181 C 
ATOM   1520  C   TRP A 682     -17.324  36.660 -26.233  0.00  0.00     0.241 C 
ATOM   1521  O   TRP A 682     -17.471  35.653 -25.522  0.00  0.00    -0.271 OA
ATOM   1522  CB  TRP A 682     -16.187  38.444 -24.878  0.00  0.00     0.075 C 
ATOM   1523  CG  TRP A 682     -16.063  39.911 -24.531  0.00  0.00    -0.028 A 
ATOM   1524  CD1 TRP A 682     -16.015  40.457 -23.279  0.00  0.00     0.096 A 
ATOM   1525  CD2 TRP A 682     -15.973  41.011 -25.450  0.00  0.00    -0.002 A 
ATOM   1526  NE1 TRP A 682     -15.899  41.824 -23.362  0.00  0.00    -0.365 N 
ATOM   1527  CE2 TRP A 682     -15.871  42.191 -24.681  0.00  0.00     0.042 A 
ATOM   1528  CE3 TRP A 682     -15.971  41.112 -26.847  0.00  0.00     0.014 A 
ATOM   1529  CZ2 TRP A 682     -15.772  43.456 -25.263  0.00  0.00     0.030 A 
ATOM   1530  CZ3 TRP A 682     -15.870  42.374 -27.423  0.00  0.00     0.001 A 
ATOM   1531  CH2 TRP A 682     -15.785  43.527 -26.628  0.00  0.00     0.002 A 
ATOM   1532  HE1 TRP A 682     -15.844  42.451 -22.585  0.00  0.00     0.165 HD
ATOM   1533  H   TRP A 682     -18.607  38.130 -23.758  0.00  0.00     0.163 HD
ATOM   1534  N   THR A 683     -17.046  36.591 -27.534  0.00  0.00    -0.344 N 
ATOM   1535  CA  THR A 683     -16.691  35.328 -28.182  0.00  0.00     0.205 C 
ATOM   1536  C   THR A 683     -15.173  35.242 -28.285  0.00  0.00     0.245 C 
ATOM   1537  O   THR A 683     -14.491  36.257 -28.154  0.00  0.00    -0.271 OA
ATOM   1538  CB  THR A 683     -17.317  35.190 -29.601  0.00  0.00     0.146 C 
ATOM   1539  OG1 THR A 683     -16.694  36.118 -30.494  0.00  0.00    -0.393 OA
ATOM   1540  CG2 THR A 683     -18.816  35.433 -29.567  0.00  0.00     0.042 C 
ATOM   1541  HG1 THR A 683     -15.992  36.639 -29.969  0.00  0.00     0.210 HD
ATOM   1542  H   THR A 683     -17.102  37.496 -28.040  0.00  0.00     0.163 HD
ATOM   1543  N   PRO A 684     -14.632  34.029 -28.508  0.00  0.00    -0.337 N 
ATOM   1544  CA  PRO A 684     -13.180  33.928 -28.677  0.00  0.00     0.179 C 
ATOM   1545  C   PRO A 684     -12.678  34.783 -29.837  0.00  0.00     0.241 C 
ATOM   1546  O   PRO A 684     -11.622  35.408 -29.731  0.00  0.00    -0.271 OA
ATOM   1547  CB  PRO A 684     -12.963  32.436 -28.954  0.00  0.00     0.037 C 
ATOM   1548  CG  PRO A 684     -14.110  31.760 -28.278  0.00  0.00     0.022 C 
ATOM   1549  CD  PRO A 684     -15.274  32.703 -28.428  0.00  0.00     0.127 C 
ATOM   1550  N   ARG A 685     -13.445  34.821 -30.923  0.00  0.00    -0.346 N 
ATOM   1551  CA  ARG A 685     -13.087  35.644 -32.073  0.00  0.00     0.176 C 
ATOM   1552  C   ARG A 685     -13.047  37.131 -31.686  0.00  0.00     0.241 C 
ATOM   1553  O   ARG A 685     -12.073  37.821 -31.987  0.00  0.00    -0.271 OA
ATOM   1554  CB  ARG A 685     -14.063  35.403 -33.228  0.00  0.00     0.036 C 
ATOM   1555  CG  ARG A 685     -14.096  36.521 -34.255  0.00  0.00     0.023 C 
ATOM   1556  CD  ARG A 685     -15.208  36.317 -35.277  0.00  0.00     0.138 C 
ATOM   1557  NE  ARG A 685     -16.366  37.156 -34.960  0.00  0.00    -0.227 N 
ATOM   1558  CZ  ARG A 685     -16.403  38.484 -35.071  0.00  0.00     0.665 C 
ATOM   1559  NH1 ARG A 685     -15.349  39.155 -35.526  0.00  0.00    -0.235 N 
ATOM   1560  NH2 ARG A 685     -17.508  39.144 -34.740  0.00  0.00    -0.235 N 
ATOM   1561  HE  ARG A 685     -17.203  36.692 -34.631  0.00  0.00     0.177 HD
ATOM   1562 2HH2 ARG A 685     -17.536  40.138 -34.803  0.00  0.00     0.174 HD
ATOM   1563 1HH2 ARG A 685     -18.316  38.640 -34.427  0.00  0.00     0.174 HD
ATOM   1564  H   ARG A 685     -14.295  34.231 -30.881  0.00  0.00     0.163 HD
ATOM   1565 2HH1 ARG A 685     -15.389  40.157 -35.585  0.00  0.00     0.174 HD
ATOM   1566 1HH1 ARG A 685     -14.527  38.669 -35.807  0.00  0.00     0.174 HD
ATOM   1567  N   ASP A 686     -14.084  37.609 -30.996  0.00  0.00    -0.346 N 
ATOM   1568  CA  ASP A 686     -14.119  38.993 -30.498  0.00  0.00     0.186 C 
ATOM   1569  C   ASP A 686     -12.844  39.369 -29.759  0.00  0.00     0.241 C 
ATOM   1570  O   ASP A 686     -12.311  40.465 -29.928  0.00  0.00    -0.271 OA
ATOM   1571  CB  ASP A 686     -15.302  39.218 -29.550  0.00  0.00     0.147 C 
ATOM   1572  CG  ASP A 686     -16.638  39.238 -30.255  0.00  0.00     0.175 C 
ATOM   1573  OD1 ASP A 686     -16.672  39.512 -31.471  0.00  0.00    -0.648 OA
ATOM   1574  OD2 ASP A 686     -17.665  38.996 -29.577  0.00  0.00    -0.648 OA
ATOM   1575  H   ASP A 686     -14.855  36.931 -30.842  0.00  0.00     0.163 HD
ATOM   1576  N   LEU A 687     -12.373  38.451 -28.924  0.00  0.00    -0.346 N 
ATOM   1577  CA  LEU A 687     -11.203  38.694 -28.096  0.00  0.00     0.177 C 
ATOM   1578  C   LEU A 687      -9.925  38.796 -28.933  0.00  0.00     0.241 C 
ATOM   1579  O   LEU A 687      -9.032  39.593 -28.629  0.00  0.00    -0.271 OA
ATOM   1580  CB  LEU A 687     -11.068  37.588 -27.045  0.00  0.00     0.038 C 
ATOM   1581  CG  LEU A 687     -12.232  37.443 -26.058  0.00  0.00    -0.020 C 
ATOM   1582  CD1 LEU A 687     -11.984  36.301 -25.076  0.00  0.00     0.009 C 
ATOM   1583  CD2 LEU A 687     -12.476  38.738 -25.317  0.00  0.00     0.009 C 
ATOM   1584  H   LEU A 687     -12.907  37.557 -28.915  0.00  0.00     0.163 HD
ATOM   1585  N   ALA A 688      -9.851  37.999 -29.994  0.00  0.00    -0.346 N 
ATOM   1586  CA  ALA A 688      -8.669  37.960 -30.854  0.00  0.00     0.172 C 
ATOM   1587  C   ALA A 688      -8.368  39.319 -31.494  0.00  0.00     0.240 C 
ATOM   1588  O   ALA A 688      -7.207  39.720 -31.613  0.00  0.00    -0.271 OA
ATOM   1589  CB  ALA A 688      -8.848  36.900 -31.930  0.00  0.00     0.042 C 
ATOM   1590  H   ALA A 688     -10.695  37.413 -30.158  0.00  0.00     0.163 HD
ATOM   1591  N   GLU A 689      -9.423  40.021 -31.894  0.00  0.00    -0.346 N 
ATOM   1592  CA  GLU A 689      -9.291  41.317 -32.554  0.00  0.00     0.177 C 
ATOM   1593  C   GLU A 689      -8.755  42.377 -31.611  0.00  0.00     0.241 C 
ATOM   1594  O   GLU A 689      -8.018  43.272 -32.022  0.00  0.00    -0.271 OA
ATOM   1595  CB  GLU A 689     -10.637  41.758 -33.122  0.00  0.00     0.045 C 
ATOM   1596  CG  GLU A 689     -11.207  40.782 -34.136  0.00  0.00     0.116 C 
ATOM   1597  CD  GLU A 689     -12.680  41.001 -34.381  0.00  0.00     0.172 C 
ATOM   1598  OE1 GLU A 689     -13.247  41.927 -33.762  0.00  0.00    -0.648 OA
ATOM   1599  OE2 GLU A 689     -13.269  40.248 -35.185  0.00  0.00    -0.648 OA
ATOM   1600  H   GLU A 689     -10.343  39.572 -31.698  0.00  0.00     0.163 HD
ATOM   1601  N   GLN A 690      -9.118  42.262 -30.342  0.00  0.00    -0.346 N 
ATOM   1602  CA  GLN A 690      -8.762  43.264 -29.348  0.00  0.00     0.177 C 
ATOM   1603  C   GLN A 690      -7.323  43.180 -28.879  0.00  0.00     0.241 C 
ATOM   1604  O   GLN A 690      -6.816  44.092 -28.226  0.00  0.00    -0.271 OA
ATOM   1605  CB  GLN A 690      -9.666  43.128 -28.144  0.00  0.00     0.044 C 
ATOM   1606  CG  GLN A 690     -11.114  43.221 -28.465  0.00  0.00     0.105 C 
ATOM   1607  CD  GLN A 690     -11.801  44.124 -27.491  0.00  0.00     0.215 C 
ATOM   1608  OE1 GLN A 690     -11.288  45.194 -27.146  0.00  0.00    -0.274 OA
ATOM   1609  NE2 GLN A 690     -12.930  43.673 -26.977  0.00  0.00    -0.370 N 
ATOM   1610  H   GLN A 690      -9.670  41.408 -30.121  0.00  0.00     0.163 HD
ATOM   1611 2HE2 GLN A 690     -13.279  42.763 -27.270  0.00  0.00     0.159 HD
ATOM   1612 1HE2 GLN A 690     -13.453  44.228 -26.291  0.00  0.00     0.159 HD
ATOM   1613  N   GLN A 691      -6.676  42.067 -29.186  0.00  0.00    -0.346 N 
ATOM   1614  CA  GLN A 691      -5.314  41.842 -28.741  0.00  0.00     0.177 C 
ATOM   1615  C   GLN A 691      -4.383  41.959 -29.938  0.00  0.00     0.240 C 
ATOM   1616  O   GLN A 691      -3.161  41.827 -29.814  0.00  0.00    -0.271 OA
ATOM   1617  CB  GLN A 691      -5.212  40.480 -28.057  0.00  0.00     0.044 C 
ATOM   1618  CG  GLN A 691      -6.338  40.289 -27.044  0.00  0.00     0.105 C 
ATOM   1619  CD  GLN A 691      -6.198  39.035 -26.215  0.00  0.00     0.215 C 
ATOM   1620  OE1 GLN A 691      -5.172  38.353 -26.265  0.00  0.00    -0.274 OA
ATOM   1621  NE2 GLN A 691      -7.237  38.720 -25.442  0.00  0.00    -0.370 N 
ATOM   1622  H   GLN A 691      -7.215  41.389 -29.757  0.00  0.00     0.163 HD
ATOM   1623 2HE2 GLN A 691      -8.045  39.338 -25.443  0.00  0.00     0.159 HD
ATOM   1624 1HE2 GLN A 691      -7.220  37.880 -24.865  0.00  0.00     0.159 HD
ATOM   1625  N   GLY A 692      -4.988  42.218 -31.098  0.00  0.00    -0.351 N 
ATOM   1626  CA  GLY A 692      -4.266  42.485 -32.330  0.00  0.00     0.225 C 
ATOM   1627  C   GLY A 692      -3.283  41.405 -32.730  0.00  0.00     0.236 C 
ATOM   1628  O   GLY A 692      -2.341  41.659 -33.483  0.00  0.00    -0.272 OA
ATOM   1629  H   GLY A 692      -6.036  42.211 -31.040  0.00  0.00     0.163 HD
ATOM   1630  N   HIS A 693      -3.492  40.195 -32.225  0.00  0.00    -0.346 N 
ATOM   1631  CA  HIS A 693      -2.581  39.110 -32.531  0.00  0.00     0.182 C 
ATOM   1632  C   HIS A 693      -2.920  38.543 -33.897  0.00  0.00     0.241 C 
ATOM   1633  O   HIS A 693      -3.670  37.570 -34.006  0.00  0.00    -0.271 OA
ATOM   1634  CB  HIS A 693      -2.638  38.024 -31.464  0.00  0.00     0.093 C 
ATOM   1635  CG  HIS A 693      -1.440  37.128 -31.464  0.00  0.00     0.030 A 
ATOM   1636  ND1 HIS A 693      -0.692  36.889 -30.332  0.00  0.00    -0.353 N 
ATOM   1637  CD2 HIS A 693      -0.858  36.418 -32.458  0.00  0.00     0.143 A 
ATOM   1638  CE1 HIS A 693       0.300  36.068 -30.628  0.00  0.00     0.207 A 
ATOM   1639  NE2 HIS A 693       0.222  35.767 -31.912  0.00  0.00    -0.254 NA
ATOM   1640  HD1 HIS A 693      -0.874  37.277 -29.428  0.00  0.00     0.166 HD
ATOM   1641  H   HIS A 693      -4.323  40.104 -31.624  0.00  0.00     0.163 HD
ATOM   1642  N   GLU A 694      -2.354  39.170 -34.928  0.00  0.00    -0.346 N 
ATOM   1643  CA  GLU A 694      -2.639  38.843 -36.322  0.00  0.00     0.177 C 
ATOM   1644  C   GLU A 694      -2.538  37.353 -36.614  0.00  0.00     0.241 C 
ATOM   1645  O   GLU A 694      -3.389  36.803 -37.312  0.00  0.00    -0.271 OA
ATOM   1646  CB  GLU A 694      -1.696  39.619 -37.248  0.00  0.00     0.045 C 
ATOM   1647  CG  GLU A 694      -2.198  41.012 -37.604  0.00  0.00     0.116 C 
ATOM   1648  CD  GLU A 694      -3.575  40.987 -38.259  0.00  0.00     0.172 C 
ATOM   1649  OE1 GLU A 694      -3.832  40.083 -39.088  0.00  0.00    -0.648 OA
ATOM   1650  OE2 GLU A 694      -4.404  41.869 -37.937  0.00  0.00    -0.648 OA
ATOM   1651  H   GLU A 694      -1.680  39.925 -34.649  0.00  0.00     0.163 HD
ATOM   1652  N   ASP A 695      -1.507  36.708 -36.073  0.00  0.00    -0.346 N 
ATOM   1653  CA  ASP A 695      -1.340  35.265 -36.227  0.00  0.00     0.186 C 
ATOM   1654  C   ASP A 695      -2.604  34.520 -35.807  0.00  0.00     0.241 C 
ATOM   1655  O   ASP A 695      -3.108  33.680 -36.546  0.00  0.00    -0.271 OA
ATOM   1656  CB  ASP A 695      -0.139  34.765 -35.418  0.00  0.00     0.147 C 
ATOM   1657  CG  ASP A 695       1.171  34.887 -36.179  0.00  0.00     0.175 C 
ATOM   1658  OD1 ASP A 695       1.172  34.653 -37.405  0.00  0.00    -0.648 OA
ATOM   1659  OD2 ASP A 695       2.201  35.214 -35.551  0.00  0.00    -0.648 OA
ATOM   1660  H   ASP A 695      -0.846  37.307 -35.543  0.00  0.00     0.163 HD
ATOM   1661  N   ILE A 696      -3.127  34.869 -34.636  0.00  0.00    -0.346 N 
ATOM   1662  CA  ILE A 696      -4.319  34.230 -34.099  0.00  0.00     0.180 C 
ATOM   1663  C   ILE A 696      -5.596  34.620 -34.852  0.00  0.00     0.241 C 
ATOM   1664  O   ILE A 696      -6.426  33.758 -35.138  0.00  0.00    -0.271 OA
ATOM   1665  CB  ILE A 696      -4.476  34.539 -32.577  0.00  0.00     0.013 C 
ATOM   1666  CG1 ILE A 696      -3.302  33.947 -31.796  0.00  0.00     0.002 C 
ATOM   1667  CG2 ILE A 696      -5.799  34.022 -32.027  0.00  0.00     0.012 C 
ATOM   1668  CD1 ILE A 696      -3.488  33.971 -30.295  0.00  0.00     0.005 C 
ATOM   1669  H   ILE A 696      -2.614  35.631 -34.143  0.00  0.00     0.163 HD
ATOM   1670  N   LYS A 697      -5.756  35.901 -35.188  0.00  0.00    -0.346 N 
ATOM   1671  CA  LYS A 697      -6.920  36.332 -35.975  0.00  0.00     0.176 C 
ATOM   1672  C   LYS A 697      -6.919  35.704 -37.369  0.00  0.00     0.241 C 
ATOM   1673  O   LYS A 697      -7.977  35.391 -37.924  0.00  0.00    -0.271 OA
ATOM   1674  CB  LYS A 697      -6.984  37.861 -36.102  0.00  0.00     0.035 C 
ATOM   1675  CG  LYS A 697      -6.433  38.647 -34.916  0.00  0.00     0.004 C 
ATOM   1676  CD  LYS A 697      -6.053  40.079 -35.307  0.00  0.00     0.027 C 
ATOM   1677  CE  LYS A 697      -7.121  40.705 -36.201  0.00  0.00     0.229 C 
ATOM   1678  NZ  LYS A 697      -7.002  42.189 -36.313  0.00  0.00    -0.079 N 
ATOM   1679  HZ1 LYS A 697      -6.924  42.441 -37.276  0.00  0.00     0.274 HD
ATOM   1680  HZ3 LYS A 697      -7.814  42.615 -35.918  0.00  0.00     0.274 HD
ATOM   1681  HZ2 LYS A 697      -6.189  42.492 -35.819  0.00  0.00     0.274 HD
ATOM   1682  H   LYS A 697      -5.019  36.540 -34.860  0.00  0.00     0.163 HD
ATOM   1683  N   ALA A 698      -5.727  35.523 -37.929  0.00  0.00    -0.346 N 
ATOM   1684  CA  ALA A 698      -5.579  34.883 -39.232  0.00  0.00     0.172 C 
ATOM   1685  C   ALA A 698      -6.108  33.451 -39.205  0.00  0.00     0.240 C 
ATOM   1686  O   ALA A 698      -6.626  32.947 -40.204  0.00  0.00    -0.271 OA
ATOM   1687  CB  ALA A 698      -4.116  34.901 -39.670  0.00  0.00     0.042 C 
ATOM   1688  H   ALA A 698      -4.924  35.871 -37.368  0.00  0.00     0.163 HD
ATOM   1689  N   LEU A 699      -5.966  32.801 -38.055  0.00  0.00    -0.346 N 
ATOM   1690  CA  LEU A 699      -6.434  31.430 -37.890  0.00  0.00     0.177 C 
ATOM   1691  C   LEU A 699      -7.937  31.339 -37.724  0.00  0.00     0.241 C 
ATOM   1692  O   LEU A 699      -8.534  30.289 -37.975  0.00  0.00    -0.271 OA
ATOM   1693  CB  LEU A 699      -5.762  30.790 -36.691  0.00  0.00     0.038 C 
ATOM   1694  CG  LEU A 699      -4.293  30.521 -36.955  0.00  0.00    -0.020 C 
ATOM   1695  CD1 LEU A 699      -3.529  30.874 -35.713  0.00  0.00     0.009 C 
ATOM   1696  CD2 LEU A 699      -4.091  29.068 -37.368  0.00  0.00     0.009 C 
ATOM   1697  H   LEU A 699      -5.503  33.343 -37.301  0.00  0.00     0.163 HD
ATOM   1698  N   PHE A 700      -8.544  32.435 -37.284  0.00  0.00    -0.346 N 
ATOM   1699  CA  PHE A 700      -9.982  32.454 -37.081  0.00  0.00     0.180 C 
ATOM   1700  C   PHE A 700     -10.705  32.534 -38.417  0.00  0.00     0.241 C 
ATOM   1701  O   PHE A 700     -11.834  32.059 -38.549  0.00  0.00    -0.271 OA
ATOM   1702  CB  PHE A 700     -10.384  33.613 -36.160  0.00  0.00     0.073 C 
ATOM   1703  CG  PHE A 700     -10.327  33.259 -34.692  0.00  0.00    -0.056 A 
ATOM   1704  CD1 PHE A 700      -9.122  33.242 -34.016  0.00  0.00     0.007 A 
ATOM   1705  CD2 PHE A 700     -11.476  32.913 -33.998  0.00  0.00     0.007 A 
ATOM   1706  CE1 PHE A 700      -9.061  32.906 -32.676  0.00  0.00     0.001 A 
ATOM   1707  CE2 PHE A 700     -11.420  32.572 -32.653  0.00  0.00     0.001 A 
ATOM   1708  CZ  PHE A 700     -10.208  32.570 -31.994  0.00  0.00     0.000 A 
ATOM   1709  H   PHE A 700      -7.924  33.241 -37.106  0.00  0.00     0.163 HD
ATOM   1710  N   ARG A 701     -10.042  33.107 -39.417  0.00  0.00    -0.346 N 
ATOM   1711  CA  ARG A 701     -10.652  33.262 -40.734  0.00  0.00     0.176 C 
ATOM   1712  C   ARG A 701     -10.910  31.913 -41.416  0.00  0.00     0.241 C 
ATOM   1713  O   ARG A 701     -12.010  31.667 -41.918  0.00  0.00    -0.271 OA
ATOM   1714  CB  ARG A 701      -9.779  34.152 -41.619  0.00  0.00     0.036 C 
ATOM   1715  CG  ARG A 701      -9.826  35.625 -41.226  0.00  0.00     0.023 C 
ATOM   1716  CD  ARG A 701      -8.845  36.463 -42.045  0.00  0.00     0.138 C 
ATOM   1717  NE  ARG A 701      -7.744  36.982 -41.239  0.00  0.00    -0.227 N 
ATOM   1718  CZ  ARG A 701      -7.654  38.243 -40.824  0.00  0.00     0.665 C 
ATOM   1719  NH1 ARG A 701      -8.613  39.111 -41.126  0.00  0.00    -0.235 N 
ATOM   1720  NH2 ARG A 701      -6.614  38.635 -40.095  0.00  0.00    -0.235 N 
ATOM   1721  HE  ARG A 701      -7.008  36.348 -40.981  0.00  0.00     0.177 HD
ATOM   1722 2HH2 ARG A 701      -6.534  39.580 -39.799  0.00  0.00     0.174 HD
ATOM   1723 1HH2 ARG A 701      -5.905  37.970 -39.841  0.00  0.00     0.174 HD
ATOM   1724  H   ARG A 701      -9.085  33.423 -39.186  0.00  0.00     0.163 HD
ATOM   1725 2HH1 ARG A 701      -8.524  40.070 -40.821  0.00  0.00     0.174 HD
ATOM   1726 1HH1 ARG A 701      -9.411  38.824 -41.644  0.00  0.00     0.174 HD
ATOM   1727  N   GLU A 702      -9.909  31.039 -41.427  0.00  0.00    -0.345 N 
ATOM   1728  CA  GLU A 702     -10.077  29.709 -42.009  0.00  0.00     0.186 C 
ATOM   1729  C   GLU A 702     -11.021  28.853 -41.167  0.00  0.00     0.196 C 
ATOM   1730  O   GLU A 702     -12.245  29.007 -41.233  0.00  0.00    -0.646 OA
ATOM   1731  CB  GLU A 702      -8.731  29.005 -42.151  0.00  0.00     0.046 C 
ATOM   1732  CG  GLU A 702      -7.675  29.518 -41.194  0.00  0.00     0.116 C 
ATOM   1733  CD  GLU A 702      -6.277  29.049 -41.547  0.00  0.00     0.172 C 
ATOM   1734  OE1 GLU A 702      -6.134  27.915 -42.059  0.00  0.00    -0.648 OA
ATOM   1735  OE2 GLU A 702      -5.320  29.820 -41.312  0.00  0.00    -0.648 OA
ATOM   1736  OXT GLU A 702     -10.768  27.957 -40.361  0.00  0.00    -0.646 OA
ATOM   1737  H   GLU A 702      -9.028  31.372 -41.001  0.00  0.00     0.163 HD
TER    1738      GLU A 702 
