# Supplementary material for: Ferroptosis regulation by traditional chinese medicine for ischemic stroke intervention based on network pharmacology and data mining
Source: PLoS One. 2025 Apr 16;20(4):e0321751. doi: 10.1371/journal.pone.0321751 (PMC12002469; doi:10.1371/journal.pone.0321751)
Supplement: S7 File — (ZIP) [file pone.0321751.s007.zip › 分子对接1/AKT1/AKT1-11061/input/5aar_h.propka]

propka3.0, revision 182                                                                      2024-11-30
-------------------------------------------------------------------------------------------------------
--                                                                                                   --
--                                   PROPKA: A PROTEIN PKA PREDICTOR                                 --
--                                                                                                   --
--                                VERSION 1.0,  04/25/2004, IOWA CITY                                --
--                                             BY HUI LI                                             --
--                                                                                                   --
--                               VERSION 2.0,  11/05/2007, IOWA CITY/COPENHAGEN                      --
--                                BY DELPHINE C. BAS AND DAVID M. ROGERS                             --
--                                                                                                   --
--                              VERSION 3.0,  xx/xx/2010, COPENHAGEN                                 --
--                              BY MATS H.M. OLSSON AND CHRESTEN R. SONDERGARD                       --
--                                                                                                   --
-------------------------------------------------------------------------------------------------------


-------------------------------------------------------------------------------------------------------
 References:

   Very Fast Empirical Prediction and Rationalization of Protein pKa Values
   Hui Li, Andrew D. Robertson and Jan H. Jensen
   PROTEINS: Structure, Function, and Bioinformatics 61:704-721 (2005)
   
   Very Fast Prediction and Rationalization of pKa Values for Protein-Ligand Complexes
   Delphine C. Bas, David M. Rogers and Jan H. Jensen
   PROTEINS: Structure, Function, and Bioinformatics 73:765-783 (2008)
   
   PROPKA3: Consistent Treatment of Internal and Surface Residues in Empirical pKa predictions
   Mats H.M. Olsson, Chresten R. Sondergard, Michal Rostkowski, and Jan H. Jensen
   Journal of Chemical Theory and Computation, to be submitted (2010)
-------------------------------------------------------------------------------------------------------

-------------------------------------------------------------------------------------------------------
 WARNING !

   Propka3.0 is not identical to propka2.0 and does not work with ligands
-------------------------------------------------------------------------------------------------------

---------  -----   ------   ---------------------    --------------    --------------    --------------
                            DESOLVATION  EFFECTS       SIDECHAIN          BACKBONE        COULOMBIC
 RESIDUE    pKa    BURIED     REGULAR      RE        HYDROGEN BOND     HYDROGEN BOND      INTERACTION
---------  -----   ------   ---------   ---------    --------------    --------------    --------------

ASP 530 A   3.28     0 %    0.46  259   0.00    0    0.00 XXX   0 X   -0.04 LEU 532 A   -0.20 MG 1703 A
ASP 530 A                                            0.00 XXX   0 X   -0.83 LEU 533 A   -0.02 ARG 528 A
ASP 530 A                                            0.00 XXX   0 X    0.00 XXX   0 X    0.11 ASP 531 A

ASP 531 A   3.01     2 %    0.55  287   0.01    0    0.00 XXX   0 X   -0.56 ASP 531 A   -0.76 MG 1703 A
ASP 531 A                                            0.00 XXX   0 X    0.00 XXX   0 X   -0.03 HIS 535 A

ASP 543 A   3.38     0 %    0.39  257   0.00    0    0.00 XXX   0 X   -0.81 ASN 545 A   -0.01 HIS 574 A

ASP 548 A   2.86     3 %    0.67  290   0.02    0    0.00 XXX   0 X   -0.05 ASP 548 A   -0.14 ARG 552 A
ASP 548 A                                            0.00 XXX   0 X   -0.64 ASN 550 A   -0.07 HIS 556 A
ASP 548 A                                            0.00 XXX   0 X   -0.01 GLY 551 A    0.07 ASP 581 A
ASP 548 A                                            0.00 XXX   0 X   -0.78 ARG 552 A    0.00 XXX   0 X

ASP 576 A   3.63    20 %    0.69  338   0.00    0    0.00 XXX   0 X   -0.83 ASN 578 A   -0.03 HIS 556 A

ASP 581 A   2.73    32 %    1.46  372   0.33    0   -0.60 ARG 552 A   -0.04 ASP 581 A   -0.05 ARG 580 A
ASP 581 A                                            0.00 XXX   0 X   -0.42 GLU 583 A   -0.42 HIS 556 A
ASP 581 A                                            0.00 XXX   0 X   -0.09 GLY 584 A   -0.07 HIS 617 A
ASP 581 A                                            0.00 XXX   0 X   -0.78 SER 585 A   -0.40 ARG 552 A

ASP 611 A   3.32     1 %    0.31  283   0.00    0   -0.68 THR 609 A   -0.07 ASP 611 A   -0.05 ARG 643 A

ASP 614 A   3.48    26 %    0.92  355   0.12    0    0.00 XXX   0 X   -0.07 GLY 616 A   -0.20 ARG 580 A
ASP 614 A                                            0.00 XXX   0 X   -0.72 HIS 617 A   -0.02 ARG 643 A
ASP 614 A                                            0.00 XXX   0 X    0.00 XXX   0 X   -0.09 ARG 645 A
ASP 614 A                                            0.00 XXX   0 X    0.00 XXX   0 X   -0.26 HIS 617 A

ASP 640 A   2.89    16 %    0.66  327   0.00    0   -0.70 THR 642 A   -0.64 THR 642 A   -0.23 ARG 643 A

ASP 673 A   3.36     4 %    0.46  292   0.00    0    0.00 XXX   0 X   -0.76 ASN 675 A   -0.09 LYS 676 A
ASP 673 A                                            0.00 XXX   0 X   -0.00 LYS 676 A   -0.05 HIS 653 A

ASP 678 A   2.69     2 %    0.78  287   0.02    0    0.00 XXX   0 X   -0.07 ASP 678 A   -0.02 LYS 676 A
ASP 678 A                                            0.00 XXX   0 X   -0.63 HIS 680 A   -0.30 HIS 653 A
ASP 678 A                                            0.00 XXX   0 X   -0.68 TRP 682 A   -0.20 HIS 680 A

ASP 686 A   3.06     0 %    0.49  266   0.00    0   -0.41 THR 683 A   -0.54 THR 683 A   -0.29 ARG 685 A
ASP 686 A                                            0.00 XXX   0 X    0.00 XXX   0 X   -0.03 HIS 653 A
ASP 686 A                                            0.00 XXX   0 X    0.00 XXX   0 X    0.04 ASP 678 A

ASP 695 A   3.79     0 %    0.20  192   0.00    0    0.00 XXX   0 X    0.00 XXX   0 X   -0.06 LYS 665 A
ASP 695 A                                            0.00 XXX   0 X    0.00 XXX   0 X   -0.19 HIS 693 A
ASP 695 A                                            0.00 XXX   0 X    0.00 XXX   0 X    0.04 GLU 694 A

GLU 529 A   3.86     0 %    0.31  268   0.00    0   -0.61 THR 563 A    0.00 XXX   0 X   -0.18 MG 1703 A
GLU 529 A                                            0.00 XXX   0 X    0.00 XXX   0 X   -0.12 LYS 561 A
GLU 529 A                                            0.00 XXX   0 X    0.00 XXX   0 X    0.03 ASP 531 A
GLU 529 A                                            0.00 XXX   0 X    0.00 XXX   0 X   -0.07 HIS 596 A

GLU 546 A   4.86     0 %    0.15  209   0.00    0    0.00 XXX   0 X    0.00 XXX   0 X    0.21 ASP 543 A

GLU 572 A   4.36     0 %    0.33  241   0.00    0    0.00 XXX   0 X    0.00 XXX   0 X   -0.17 MG 1704 A
GLU 572 A                                            0.00 XXX   0 X    0.00 XXX   0 X   -0.09 LYS 539 A
GLU 572 A                                            0.00 XXX   0 X    0.00 XXX   0 X   -0.16 HIS 535 A
GLU 572 A                                            0.00 XXX   0 X    0.00 XXX   0 X   -0.04 HIS 574 A

GLU 583 A   4.65     0 %    0.18  246   0.00    0    0.00 XXX   0 X    0.00 XXX   0 X   -0.03 ARG 552 A
GLU 583 A                                            0.00 XXX   0 X    0.00 XXX   0 X   -0.02 ARG 645 A
GLU 583 A                                            0.00 XXX   0 X    0.00 XXX   0 X    0.17 ASP 581 A
GLU 583 A                                            0.00 XXX   0 X    0.00 XXX   0 X    0.01 ASP 614 A
GLU 583 A                                            0.00 XXX   0 X    0.00 XXX   0 X   -0.16 HIS 617 A

GLU 590 A   3.93    72 %    1.95  482   0.44    0   -0.85 SER 585 A    0.00 XXX   0 X   -0.43 HIS 556 A
GLU 590 A                                           -1.21 ARG 552 A    0.00 XXX   0 X    0.32 ASP 581 A
GLU 590 A                                            0.00 XXX   0 X    0.00 XXX   0 X   -0.01 HIS 617 A
GLU 590 A                                            0.00 XXX   0 X    0.00 XXX   0 X   -0.77 ARG 552 A

GLU 594 A   4.64     4 %    0.26  292   0.01    0    0.00 XXX   0 X    0.00 XXX   0 X   -0.03 LYS 561 A
GLU 594 A                                            0.00 XXX   0 X    0.00 XXX   0 X    0.06 GLU 590 A
GLU 594 A                                            0.00 XXX   0 X    0.00 XXX   0 X   -0.16 HIS 596 A

GLU 597 A   4.75    13 %    0.57  318   0.04    0   -0.08 GLU 633 A    0.00 XXX   0 X   -0.07 LYS 601 A
GLU 597 A                                            0.00 XXX   0 X    0.00 XXX   0 X   -0.08 LYS 629 A
GLU 597 A                                            0.00 XXX   0 X    0.00 XXX   0 X   -0.07 HIS 596 A
GLU 597 A                                            0.00 XXX   0 X    0.00 XXX   0 X   -0.07 HIS 637 A

GLU 605 A   4.62     0 %    0.29  218   0.00    0    0.00 XXX   0 X    0.00 XXX   0 X   -0.04 LYS 601 A
GLU 605 A                                            0.00 XXX   0 X    0.00 XXX   0 X   -0.13 HIS 606 A

GLU 624 A   3.54    18 %    0.62  332   0.10    0   -1.07 ARG 645 A    0.00 XXX   0 X   -0.13 HIS 617 A
GLU 624 A                                            0.00 XXX   0 X    0.00 XXX   0 X   -0.47 ARG 645 A

GLU 633 A   5.46    40 %    1.25  392   0.15    0    0.08 GLU 597 A    0.00 XXX   0 X   -0.07 LYS 629 A
GLU 633 A                                           -0.57 HIS 637 A    0.00 XXX   0 X    0.47 GLU 597 A
GLU 633 A                                            0.00 XXX   0 X    0.00 XXX   0 X   -0.34 HIS 637 A

GLU 658 A   4.81     0 %    0.24  257   0.00    0    0.00 XXX   0 X    0.00 XXX   0 X    0.06 GLU 624 A
GLU 658 A                                            0.00 XXX   0 X    0.00 XXX   0 X    0.02 GLU 659 A

GLU 659 A   3.82     0 %    0.34  235   0.00    0   -0.72 HIS 693 A    0.00 XXX   0 X   -0.29 HIS 693 A

GLU 662 A   4.45     0 %    0.20  212   0.00    0    0.00 XXX   0 X    0.00 XXX   0 X   -0.21 LYS 632 A
GLU 662 A                                            0.00 XXX   0 X    0.00 XXX   0 X   -0.04 LYS 665 A

GLU 669 A   4.67     0 %    0.26  229   0.00    0    0.00 XXX   0 X    0.00 XXX   0 X   -0.04 LYS 632 A
GLU 669 A                                            0.00 XXX   0 X    0.00 XXX   0 X   -0.06 LYS 665 A
GLU 669 A                                            0.00 XXX   0 X    0.00 XXX   0 X    0.02 GLU 662 A

GLU 689 A   4.51     0 %    0.35  248   0.00    0   -0.00 ARG 685 A    0.00 XXX   0 X   -0.36 ARG 685 A
GLU 689 A                                            0.00 XXX   0 X    0.00 XXX   0 X   -0.13 LYS 697 A
GLU 689 A                                            0.00 XXX   0 X    0.00 XXX   0 X   -0.03 ARG 701 A
GLU 689 A                                            0.00 XXX   0 X    0.00 XXX   0 X    0.18 ASP 686 A

GLU 694 A   3.49     0 %    0.30  171   0.00    0   -0.00 ARG 701 A    0.00 XXX   0 X   -0.25 ARG 701 A
GLU 694 A                                           -0.65 LYS 697 A    0.00 XXX   0 X   -0.02 HIS 693 A
GLU 694 A                                            0.00 XXX   0 X    0.00 XXX   0 X   -0.38 LYS 697 A

GLU 702 A   4.82     0 %    0.19  179   0.00    0    0.00 XXX   0 X    0.00 XXX   0 X   -0.04 LYS 665 A
GLU 702 A                                            0.00 XXX   0 X    0.00 XXX   0 X   -0.01 ARG 701 A
GLU 702 A                                            0.00 XXX   0 X    0.00 XXX   0 X    0.18 C-  702 A

C-  702 A   3.42     0 %    0.22  198   0.00    0    0.00 XXX   0 X    0.00 XXX   0 X    0.00 XXX   0 X

HIS 535 A   6.06     0 %   -0.40  254   0.00    0    0.00 XXX   0 X    0.00 XXX   0 X   -0.24 LYS 539 A
HIS 535 A                                            0.00 XXX   0 X    0.00 XXX   0 X    0.03 ASP 531 A
HIS 535 A                                            0.00 XXX   0 X    0.00 XXX   0 X    0.16 GLU 572 A

HIS 556 A   5.34    71 %   -2.41  479   0.00    0    0.00 XXX   0 X    0.14 HIS 556 A   -0.52 ARG 552 A
HIS 556 A                                            0.00 XXX   0 X    0.67 HIS 556 A    0.07 ASP 548 A
HIS 556 A                                            0.00 XXX   0 X    0.00 XXX   0 X    0.03 ASP 576 A
HIS 556 A                                            0.00 XXX   0 X    0.00 XXX   0 X    0.42 ASP 581 A
HIS 556 A                                            0.00 XXX   0 X    0.00 XXX   0 X    0.43 GLU 590 A

HIS 574 A   5.47     0 %   -0.32  220   0.00    0    0.00 XXX   0 X    0.00 XXX   0 X   -0.76 MG 1704 A
HIS 574 A                                            0.00 XXX   0 X    0.00 XXX   0 X    0.01 ASP 543 A
HIS 574 A                                            0.00 XXX   0 X    0.00 XXX   0 X    0.04 GLU 572 A

HIS 596 A   6.38    16 %   -0.78  325   0.00    0    0.00 XXX   0 X    0.37 HIS 596 A   -0.00 LYS 561 A
HIS 596 A                                            0.00 XXX   0 X    0.00 XXX   0 X    0.07 GLU 529 A
HIS 596 A                                            0.00 XXX   0 X    0.00 XXX   0 X    0.16 GLU 594 A
HIS 596 A                                            0.00 XXX   0 X    0.00 XXX   0 X    0.07 GLU 597 A

HIS 606 A   6.88     5 %   -0.49  296   0.00    0    0.00 XXX   0 X    0.74 HIS 606 A    0.13 GLU 605 A

HIS 617 A   5.73    39 %   -0.99  391   0.00    0    0.00 XXX   0 X    0.00 XXX   0 X   -0.01 ARG 580 A
HIS 617 A                                            0.00 XXX   0 X    0.00 XXX   0 X   -0.41 ARG 645 A
HIS 617 A                                            0.00 XXX   0 X    0.00 XXX   0 X    0.07 ASP 581 A
HIS 617 A                                            0.00 XXX   0 X    0.00 XXX   0 X    0.16 GLU 583 A
HIS 617 A                                            0.00 XXX   0 X    0.00 XXX   0 X    0.01 GLU 590 A
HIS 617 A                                            0.00 XXX   0 X    0.00 XXX   0 X    0.26 ASP 614 A
HIS 617 A                                            0.00 XXX   0 X    0.00 XXX   0 X    0.13 GLU 624 A

HIS 637 A   6.41    32 %   -1.07  370   0.00    0    0.57 GLU 633 A    0.00 XXX   0 X    0.07 GLU 597 A
HIS 637 A                                            0.00 XXX   0 X    0.00 XXX   0 X    0.34 GLU 633 A

HIS 653 A   5.85    49 %   -1.90  419   0.00    0    0.00 XXX   0 X    0.24 HIS 653 A   -0.08 LYS 676 A
HIS 653 A                                            0.00 XXX   0 X    0.71 HIS 653 A    0.05 ASP 673 A
HIS 653 A                                            0.00 XXX   0 X    0.00 XXX   0 X    0.30 ASP 678 A
HIS 653 A                                            0.00 XXX   0 X    0.00 XXX   0 X    0.03 ASP 686 A

HIS 680 A   6.47     0 %   -0.23  163   0.00    0    0.00 XXX   0 X    0.00 XXX   0 X    0.20 ASP 678 A

HIS 693 A   7.17     0 %   -0.50  253   0.00    0    0.72 GLU 659 A    0.00 XXX   0 X   -0.05 LYS 665 A
HIS 693 A                                            0.00 XXX   0 X    0.00 XXX   0 X   -0.00 LYS 697 A
HIS 693 A                                            0.00 XXX   0 X    0.00 XXX   0 X    0.02 GLU 694 A
HIS 693 A                                            0.00 XXX   0 X    0.00 XXX   0 X    0.19 ASP 695 A
HIS 693 A                                            0.00 XXX   0 X    0.00 XXX   0 X    0.29 GLU 659 A

CYS 523 A  10.83    53 %    1.68  430   0.00    0    0.00 XXX   0 X   -0.01 CYS 523 A   -0.07 ARG 552 A
CYS 523 A                                            0.00 XXX   0 X    0.00 XXX   0 X    0.22 ASP 548 A

CYS 566 A  11.15    50 %    2.00  422   0.00    0    0.00 XXX   0 X    0.00 XXX   0 X   -0.33 MG 1703 A
CYS 566 A                                            0.00 XXX   0 X    0.00 XXX   0 X    0.10 GLU 529 A
CYS 566 A                                            0.00 XXX   0 X    0.00 XXX   0 X    0.08 ASP 530 A
CYS 566 A                                            0.00 XXX   0 X    0.00 XXX   0 X    0.29 ASP 531 A

CYS 579 A  11.32    76 %    2.99  494   0.00    0   -0.85 THR 553 A   -0.20 CYS 579 A   -0.09 ARG 552 A
CYS 579 A                                            0.00 XXX   0 X    0.00 XXX   0 X    0.31 ASP 576 A
CYS 579 A                                            0.00 XXX   0 X    0.00 XXX   0 X    0.09 ASP 581 A
CYS 579 A                                            0.00 XXX   0 X    0.00 XXX   0 X    0.07 GLU 590 A

CYS 620 A  11.34    73 %    2.65  486   0.00    0    0.00 XXX   0 X   -0.02 CYS 620 A   -0.56 ARG 645 A
CYS 620 A                                            0.00 XXX   0 X   -0.05 ARG 645 A    0.10 ASP 614 A
CYS 620 A                                            0.00 XXX   0 X    0.00 XXX   0 X    0.23 GLU 624 A

CYS 657 A   9.65    37 %    0.98  386   0.00    0   -0.48 GLN 691 A   -0.06 CYS 657 A    0.12 GLU 658 A
CYS 657 A                                            0.00 XXX   0 X    0.00 XXX   0 X    0.03 GLU 659 A
CYS 657 A                                            0.00 XXX   0 X    0.00 XXX   0 X    0.05 ASP 678 A

TYR 573 A  10.23     0 %    0.46  228   0.00    0    0.00 XXX   0 X    0.00 XXX   0 X   -0.21 MG 1704 A
TYR 573 A                                            0.00 XXX   0 X    0.00 XXX   0 X    0.25 GLU 572 A
TYR 573 A                                            0.00 XXX   0 X    0.00 XXX   0 X   -0.27 LYS 539 A

TYR 666 A  11.23    17 %    1.20  328   0.00    0    0.00 XXX   0 X    0.00 XXX   0 X    0.03 GLU 669 A

LYS 539 A  10.72     0 %   -0.15  168   0.00    0    0.00 XXX   0 X    0.00 XXX   0 X    0.09 GLU 572 A
LYS 539 A                                            0.00 XXX   0 X    0.00 XXX   0 X    0.27 TYR 573 A

LYS 561 A  10.36     0 %   -0.25  273   0.00    0    0.00 XXX   0 X    0.00 XXX   0 X   -0.03 ARG 528 A
LYS 561 A                                            0.00 XXX   0 X    0.00 XXX   0 X    0.12 GLU 529 A
LYS 561 A                                            0.00 XXX   0 X    0.00 XXX   0 X   -0.01 ARG 552 A
LYS 561 A                                            0.00 XXX   0 X    0.00 XXX   0 X    0.03 GLU 594 A

LYS 598 A  10.36     0 %   -0.08  150   0.00    0    0.00 XXX   0 X    0.00 XXX   0 X   -0.06 LYS 601 A

LYS 601 A  10.46     0 %   -0.15  170   0.00    0    0.00 XXX   0 X    0.00 XXX   0 X    0.07 GLU 597 A
LYS 601 A                                            0.00 XXX   0 X    0.00 XXX   0 X    0.04 GLU 605 A

LYS 629 A  10.56     0 %   -0.09  186   0.00    0    0.00 XXX   0 X    0.00 XXX   0 X    0.08 GLU 597 A
LYS 629 A                                            0.00 XXX   0 X    0.00 XXX   0 X    0.07 GLU 633 A

LYS 632 A  10.43     0 %   -0.29  238   0.00    0    0.00 XXX   0 X    0.00 XXX   0 X    0.21 GLU 662 A
LYS 632 A                                            0.00 XXX   0 X    0.00 XXX   0 X    0.04 GLU 669 A
LYS 632 A                                            0.00 XXX   0 X    0.00 XXX   0 X   -0.04 LYS 629 A

LYS 665 A   9.27    22 %   -1.43  342   0.00    0    0.00 XXX   0 X    0.00 XXX   0 X    0.04 GLU 662 A
LYS 665 A                                            0.00 XXX   0 X    0.00 XXX   0 X    0.06 GLU 669 A
LYS 665 A                                            0.00 XXX   0 X    0.00 XXX   0 X    0.06 ASP 695 A
LYS 665 A                                            0.00 XXX   0 X    0.00 XXX   0 X    0.04 GLU 702 A

LYS 676 A  10.32     0 %   -0.29  265   0.00    0    0.00 XXX   0 X    0.00 XXX   0 X    0.09 ASP 673 A
LYS 676 A                                            0.00 XXX   0 X    0.00 XXX   0 X    0.02 ASP 678 A

LYS 697 A  11.17     0 %   -0.33  200   0.00    0    0.65 GLU 694 A    0.00 XXX   0 X    0.13 GLU 689 A
LYS 697 A                                            0.00 XXX   0 X    0.00 XXX   0 X   -0.17 ARG 701 A
LYS 697 A                                            0.00 XXX   0 X    0.00 XXX   0 X    0.38 GLU 694 A

ARG 528 A  12.01     0 %   -0.51  198   0.00    0    0.00 XXX   0 X    0.00 XXX   0 X    0.02 ASP 530 A

ARG 540 A  12.36     0 %   -0.14  156   0.00    0    0.00 XXX   0 X    0.00 XXX   0 X    0.00 XXX   0 X

ARG 552 A  14.44    51 %   -1.36  424   0.00    0    0.60 ASP 581 A    0.00 XXX   0 X    0.07 CYS 523 A
ARG 552 A                                            1.21 GLU 590 A    0.00 XXX   0 X    0.14 ASP 548 A
ARG 552 A                                            0.00 XXX   0 X    0.00 XXX   0 X    0.09 CYS 579 A
ARG 552 A                                            0.00 XXX   0 X    0.00 XXX   0 X    0.03 GLU 583 A
ARG 552 A                                            0.00 XXX   0 X    0.00 XXX   0 X    0.40 ASP 581 A
ARG 552 A                                            0.00 XXX   0 X    0.00 XXX   0 X    0.77 GLU 590 A

ARG 580 A  12.32     9 %   -0.43  306   0.00    0    0.00 XXX   0 X    0.00 XXX   0 X    0.05 ASP 581 A
ARG 580 A                                            0.00 XXX   0 X    0.00 XXX   0 X    0.20 ASP 614 A

ARG 643 A  12.61     0 %   -0.19  261   0.00    0    0.00 XXX   0 X    0.00 XXX   0 X    0.05 ASP 611 A
ARG 643 A                                            0.00 XXX   0 X    0.00 XXX   0 X    0.02 ASP 614 A
ARG 643 A                                            0.00 XXX   0 X    0.00 XXX   0 X    0.23 ASP 640 A

ARG 645 A  13.72    28 %   -1.01  360   0.00    0    1.07 GLU 624 A    0.00 XXX   0 X    0.02 GLU 583 A
ARG 645 A                                            0.00 XXX   0 X    0.00 XXX   0 X    0.09 ASP 614 A
ARG 645 A                                            0.00 XXX   0 X    0.00 XXX   0 X    0.56 CYS 620 A
ARG 645 A                                            0.00 XXX   0 X    0.00 XXX   0 X    0.47 GLU 624 A

ARG 685 A  12.89     0 %   -0.26  246   0.00    0    0.00 GLU 689 A    0.00 XXX   0 X    0.29 ASP 686 A
ARG 685 A                                            0.00 XXX   0 X    0.00 XXX   0 X    0.36 GLU 689 A

ARG 701 A  12.54     0 %   -0.25  177   0.00    0    0.00 GLU 694 A    0.00 XXX   0 X    0.03 GLU 689 A
ARG 701 A                                            0.00 XXX   0 X    0.00 XXX   0 X    0.25 GLU 694 A
ARG 701 A                                            0.00 XXX   0 X    0.00 XXX   0 X    0.01 GLU 702 A

N+  518 A   7.81     0 %   -0.16   94   0.00    0    0.00 XXX   0 X    0.00 XXX   0 X   -0.03 ARG 528 A

--------------------------------------------------------------------------------------------------------
SUMMARY OF THIS PREDICTION
     RESIDUE    pKa   pKmodel   ligand atom-type
   ASP 530 A    3.28      3.80
   ASP 531 A    3.01      3.80
   ASP 543 A    3.38      3.80
   ASP 548 A    2.86      3.80
   ASP 576 A    3.63      3.80
   ASP 581 A    2.73      3.80
   ASP 611 A    3.32      3.80
   ASP 614 A    3.48      3.80
   ASP 640 A    2.89      3.80
   ASP 673 A    3.36      3.80
   ASP 678 A    2.69      3.80
   ASP 686 A    3.06      3.80
   ASP 695 A    3.79      3.80
   GLU 529 A    3.86      4.50
   GLU 546 A    4.86      4.50
   GLU 572 A    4.36      4.50
   GLU 583 A    4.65      4.50
   GLU 590 A    3.93      4.50
   GLU 594 A    4.64      4.50
   GLU 597 A    4.75      4.50
   GLU 605 A    4.62      4.50
   GLU 624 A    3.54      4.50
   GLU 633 A    5.46      4.50
   GLU 658 A    4.81      4.50
   GLU 659 A    3.82      4.50
   GLU 662 A    4.45      4.50
   GLU 669 A    4.67      4.50
   GLU 689 A    4.51      4.50
   GLU 694 A    3.49      4.50
   GLU 702 A    4.82      4.50
   C-  702 A    3.42      3.20
   HIS 535 A    6.06      6.50
   HIS 556 A    5.34      6.50
   HIS 574 A    5.47      6.50
   HIS 596 A    6.38      6.50
   HIS 606 A    6.88      6.50
   HIS 617 A    5.73      6.50
   HIS 637 A    6.41      6.50
   HIS 653 A    5.85      6.50
   HIS 680 A    6.47      6.50
   HIS 693 A    7.17      6.50
   CYS 523 A   10.83      9.00
   CYS 566 A   11.15      9.00
   CYS 579 A   11.32      9.00
   CYS 620 A   11.34      9.00
   CYS 657 A    9.65      9.00
   TYR 573 A   10.23     10.00
   TYR 666 A   11.23     10.00
   LYS 539 A   10.72     10.50
   LYS 561 A   10.36     10.50
   LYS 598 A   10.36     10.50
   LYS 601 A   10.46     10.50
   LYS 629 A   10.56     10.50
   LYS 632 A   10.43     10.50
   LYS 665 A    9.27     10.50
   LYS 676 A   10.32     10.50
   LYS 697 A   11.17     10.50
   ARG 528 A   12.01     12.50
   ARG 540 A   12.36     12.50
   ARG 552 A   14.44     12.50
   ARG 580 A   12.32     12.50
   ARG 643 A   12.61     12.50
   ARG 645 A   13.72     12.50
   ARG 685 A   12.89     12.50
   ARG 701 A   12.54     12.50
   N+  518 A    7.81      8.00
--------------------------------------------------------------------------------------------------------
--------------------------------------------------------------------------------------------------------
Free energy of   folding (kcal/mol) as a function of pH (using neutral reference)
  0.00     15.18
  1.00     15.13
  2.00     14.66
  3.00     11.69
  4.00      5.17
  5.00      2.11
  6.00      0.43
  7.00     -1.23
  8.00     -1.29
  9.00      0.11
 10.00      4.13
 11.00      8.90
 12.00     11.42
 13.00     12.92
 14.00     14.73

The pH of optimum stability is  7.5 for which the free energy is  -1.4 kcal/mol at 298K
The free energy is within 80 % of maximum at pH  6.9 to  8.3
The free energy is positive in the range  6.9 -  8.3

Protein charge of folded and unfolded state as a function of pH
    pH  unfolded  folded
  0.00     28.00   27.99
  1.00     27.97   27.87
  2.00     27.68   26.86
  3.00     25.31   21.36
  4.00     15.05   10.80
  5.00      1.56    0.69
  6.00     -4.81   -6.54
  7.00    -10.68  -11.13
  8.00    -13.69  -13.40
  9.00    -16.84  -14.79
 10.00    -21.72  -18.16
 11.00    -27.85  -24.87
 12.00    -31.62  -30.64
 13.00    -36.05  -34.64
 14.00    -37.75  -36.71
The pI is  5.08 (folded) and  5.18 (unfolded)
