# Supplementary material for: Ferroptosis regulation by traditional chinese medicine for ischemic stroke intervention based on network pharmacology and data mining
Source: PLoS One. 2025 Apr 16;20(4):e0321751. doi: 10.1371/journal.pone.0321751 (PMC12002469; doi:10.1371/journal.pone.0321751)
Supplement: S7 File — (ZIP) [file pone.0321751.s007.zip › 分子对接1/AKT1/AKT1-11061/input/5aar_h_180Results.txt]

Output # 1	Total Volume = 551.00	Total Energy per Vol	EPV = -0.15561186
Output # 2	Total Volume = 545.00	Total Energy per Vol	EPV = -0.15417032
Output # 3	Total Volume = 546.00	Total Energy per Vol	EPV = -0.15397611
Output # 4	Total Volume = 548.00	Total Energy per Vol	EPV = -0.14008138
Output # 5	Total Volume = 569.00	Total Energy per Vol	EPV = -0.13667453
Output # 6	Total Volume = 581.00	Total Energy per Vol	EPV = -0.13435407
Output # 7	Total Volume = 590.00	Total Energy per Vol	EPV = -0.13311100
Output # 8	Total Volume = 621.00	Total Energy per Vol	EPV = -0.13281667
Output # 9	Total Volume = 581.00	Total Energy per Vol	EPV = -0.12582823
Output # 10	Total Volume = 652.00	Total Energy per Vol	EPV = -0.12152113
