# Supplementary material for: Ferroptosis regulation by traditional chinese medicine for ischemic stroke intervention based on network pharmacology and data mining
Source: PLoS One. 2025 Apr 16;20(4):e0321751. doi: 10.1371/journal.pone.0321751 (PMC12002469; doi:10.1371/journal.pone.0321751)
Supplement: S7 File — (ZIP) [file pone.0321751.s007.zip › 分子对接1/AKT1/AKT1-11061/input/Combine.pdb]

HETATM    1  C  <1> d    1      -6.357  22.873  -7.754  0.00  0.00           C  
HETATM    2  C  <1> d    1      -6.405  21.390  -7.325  0.00  0.00           C  
HETATM    3  C  <1> d    1      -7.141  20.701  -8.507  0.00  0.00           C  
HETATM    4  C  <1> d    1      -7.764  21.878  -9.196  0.00  0.00           C  
HETATM    5  C  <1> d    1      -6.532  23.696  -6.448  0.00  0.00           C  
HETATM    6  C  <1> d    1      -7.564  22.898  -5.582  0.00  0.00           C  
HETATM    7  C  <1> d    1      -7.157  21.445  -5.953  0.00  0.00           C  
HETATM    8  C  <1> d    1      -9.142  23.005  -5.626  0.00  0.00           C  
HETATM    9  C  <1> d    1      -9.454  21.580  -6.187  0.00  0.00           C  
HETATM   10  C  <1> d    1      -9.874  23.843  -6.712  0.00  0.00           C  
HETATM   11  C  <1> d    1     -10.026  22.916  -7.886  0.00  0.00           C  
HETATM   12  C  <1> d    1      -7.251  22.907  -4.064  0.00  0.00           C  
HETATM   13  C  <1> d    1      -8.536  22.379  -3.364  0.00  0.00           C  
HETATM   14  C  <1> d    1      -9.675  23.127  -4.127  0.00  0.00           C  
HETATM   15  C  <1> d    1      -6.218  20.049  -9.561  0.00  0.00           C  
HETATM   16  C  <1> d    1      -6.188  21.122  -4.831  0.00  0.00           C  
HETATM   17  C  <1> d    1     -10.157  24.442  -3.356  0.00  0.00           C  
HETATM   18  C  <1> d    1      -9.996  24.172  -1.816  0.00  0.00           C  
HETATM   19  C  <1> d    1     -11.647  24.841  -3.561  0.00  0.00           C  
HETATM   20  C  <1> d    1      -9.329  25.734  -3.669  0.00  0.00           C  
HETATM   21  O  <1> d    1      -7.432  23.064  -8.680  0.00  0.00           O  
HETATM   22  O  <1> d    1      -8.374  20.701  -5.864  0.00  0.00           O  
HETATM   23  O  <1> d    1      -9.658  21.668  -7.595  0.00  0.00           O  
HETATM   24  O  <1> d    1      -6.151  22.032  -3.871  0.00  0.00           O  
HETATM   25  O  <1> d    1     -10.446  23.260  -8.975  0.00  0.00           O  
HETATM   26  O  <1> d    1      -8.535  21.771 -10.131  0.00  0.00           O  
HETATM   27  O  <1> d    1      -5.473  20.140  -4.810  0.00  0.00           O  
HETATM   28  O  <1> d    1      -9.318  25.126  -7.051  0.00  0.00           O  
HETATM   29  O  <1> d    1      -6.850  25.075  -6.708  0.00  0.00           O  
HETATM   30  O  <1> d    1      -5.059  20.889  -7.185  0.00  0.00           O  
HETATM   31  H  <1> d    1      -8.411  25.232  -6.774  0.00  0.00           H  
HETATM   32  H  <1> d    1      -6.739  25.639  -5.947  0.00  0.00           H  
HETATM   33  H  <1> d    1      -5.020  19.938  -7.106  0.00  0.00           H  
ATOM     34  N   LEU A 518      -7.074  20.311  15.094  0.00  0.00      5aar N  
ATOM     35  CA  LEU A 518      -6.890  19.342  14.009  0.00  0.00      5aar C  
ATOM     36  C   LEU A 518      -7.557  18.008  14.341  0.00  0.00      5aar C  
ATOM     37  O   LEU A 518      -7.113  17.291  15.246  0.00  0.00      5aar O  
ATOM     38  CB  LEU A 518      -5.399  19.126  13.729  0.00  0.00      5aar C  
ATOM     39  CG  LEU A 518      -4.654  20.161  12.882  0.00  0.00      5aar C  
ATOM     40  CD1 LEU A 518      -3.161  20.077  13.155  0.00  0.00      5aar C  
ATOM     41  CD2 LEU A 518      -4.925  19.950  11.404  0.00  0.00      5aar C  
ATOM     42  H   LEU A 518      -6.664  21.188  14.839  0.00  0.00      5aar H  
ATOM     43  HA  LEU A 518      -7.316  19.712  13.176  0.00  0.00      5aar H  
ATOM     44  HB2 LEU A 518      -4.927  19.076  14.617  0.00  0.00      5aar H  
ATOM     45  HB3 LEU A 518      -5.302  18.238  13.266  0.00  0.00      5aar H  
ATOM     46  HG  LEU A 518      -4.985  21.071  13.118  0.00  0.00      5aar H  
ATOM     47 1HD1 LEU A 518      -2.986  20.258  14.124  0.00  0.00      5aar H  
ATOM     48 2HD1 LEU A 518      -2.679  20.755  12.599  0.00  0.00      5aar H  
ATOM     49 3HD1 LEU A 518      -2.828  19.162  12.923  0.00  0.00      5aar H  
ATOM     50 1HD2 LEU A 518      -4.620  19.036  11.132  0.00  0.00      5aar H  
ATOM     51 2HD2 LEU A 518      -5.906  20.038  11.225  0.00  0.00      5aar H  
ATOM     52 3HD2 LEU A 518      -4.430  20.636  10.869  0.00  0.00      5aar H  
ATOM     53  H2  LEU A 518      -8.051  20.444  15.268  0.00  0.00      5aar H  
ATOM     54  H3  LEU A 518      -6.635  19.974  15.928  0.00  0.00      5aar H  
ATOM     55  N   PRO A 519      -8.640  17.671  13.625  0.00  0.00      5aar N  
ATOM     56  CA  PRO A 519      -9.290  16.373  13.861  0.00  0.00      5aar C  
ATOM     57  C   PRO A 519      -8.472  15.214  13.284  0.00  0.00      5aar C  
ATOM     58  O   PRO A 519      -7.883  15.341  12.200  0.00  0.00      5aar O  
ATOM     59  CB  PRO A 519     -10.627  16.514  13.138  0.00  0.00      5aar C  
ATOM     60  CG  PRO A 519     -10.346  17.505  12.035  0.00  0.00      5aar C  
ATOM     61  CD  PRO A 519      -9.361  18.486  12.628  0.00  0.00      5aar C  
ATOM     62  HA  PRO A 519      -9.458  16.234  14.846  0.00  0.00      5aar H  
ATOM     63  HB2 PRO A 519     -10.922  15.638  12.756  0.00  0.00      5aar H  
ATOM     64  HB3 PRO A 519     -11.333  16.864  13.753  0.00  0.00      5aar H  
ATOM     65  HG2 PRO A 519      -9.953  17.038  11.241  0.00  0.00      5aar H  
ATOM     66  HG3 PRO A 519     -11.191  17.967  11.761  0.00  0.00      5aar H  
ATOM     67  HD2 PRO A 519      -8.731  18.832  11.936  0.00  0.00      5aar H  
ATOM     68  HD3 PRO A 519      -9.829  19.249  13.070  0.00  0.00      5aar H  
ATOM     69  N   LEU A 520      -8.428  14.100  14.007  0.00  0.00      5aar N  
ATOM     70  CA  LEU A 520      -7.726  12.920  13.508  0.00  0.00      5aar C  
ATOM     71  C   LEU A 520      -8.598  12.156  12.526  0.00  0.00      5aar C  
ATOM     72  O   LEU A 520      -9.329  11.265  12.928  0.00  0.00      5aar O  
ATOM     73  CB  LEU A 520      -7.317  12.005  14.657  0.00  0.00      5aar C  
ATOM     74  CG  LEU A 520      -6.482  10.794  14.220  0.00  0.00      5aar C  
ATOM     75  CD1 LEU A 520      -5.151  11.236  13.588  0.00  0.00      5aar C  
ATOM     76  CD2 LEU A 520      -6.267   9.814  15.376  0.00  0.00      5aar C  
ATOM     77  H   LEU A 520      -8.913  14.140  14.914  0.00  0.00      5aar H  
ATOM     78  HA  LEU A 520      -6.895  13.222  13.030  0.00  0.00      5aar H  
ATOM     79  HB2 LEU A 520      -6.768  12.528  15.288  0.00  0.00      5aar H  
ATOM     80  HB3 LEU A 520      -8.136  11.660  15.084  0.00  0.00      5aar H  
ATOM     81  HG  LEU A 520      -7.001  10.264  13.549  0.00  0.00      5aar H  
ATOM     82 1HD1 LEU A 520      -5.341  11.801  12.788  0.00  0.00      5aar H  
ATOM     83 2HD1 LEU A 520      -4.634  10.427  13.316  0.00  0.00      5aar H  
ATOM     84 3HD1 LEU A 520      -4.630  11.761  14.258  0.00  0.00      5aar H  
ATOM     85 1HD2 LEU A 520      -5.787  10.279  16.118  0.00  0.00      5aar H  
ATOM     86 2HD2 LEU A 520      -7.153   9.488  15.702  0.00  0.00      5aar H  
ATOM     87 3HD2 LEU A 520      -5.722   9.041  15.057  0.00  0.00      5aar H  
ATOM     88  N   ASN A 521      -8.529  12.497  11.241  0.00  0.00      5aar N  
ATOM     89  CA  ASN A 521      -9.394  11.842  10.262  0.00  0.00      5aar C  
ATOM     90  C   ASN A 521      -8.594  11.400   9.047  0.00  0.00      5aar C  
ATOM     91  O   ASN A 521      -7.372  11.550   9.019  0.00  0.00      5aar O  
ATOM     92  CB  ASN A 521     -10.563  12.755   9.863  0.00  0.00      5aar C  
ATOM     93  CG  ASN A 521     -10.110  14.078   9.292  0.00  0.00      5aar C  
ATOM     94  ND2 ASN A 521     -11.013  15.061   9.288  0.00  0.00      5aar N  
ATOM     95  OD1 ASN A 521      -8.967  14.222   8.849  0.00  0.00      5aar O  
ATOM     96  H   ASN A 521      -7.846  13.227  11.010  0.00  0.00      5aar H  
ATOM     97  HA  ASN A 521      -9.756  11.011  10.697  0.00  0.00      5aar H  
ATOM     98  HB2 ASN A 521     -11.109  12.278   9.178  0.00  0.00      5aar H  
ATOM     99  HB3 ASN A 521     -11.114  12.927  10.677  0.00  0.00      5aar H  
ATOM    100 1HD2 ASN A 521     -11.928  14.897   9.657  0.00  0.00      5aar H  
ATOM    101 2HD2 ASN A 521     -10.776  15.958   8.919  0.00  0.00      5aar H  
ATOM    102  N   LEU A 522      -9.259  10.822   8.053  0.00  0.00      5aar N  
ATOM    103  CA  LEU A 522      -8.523  10.268   6.911  0.00  0.00      5aar C  
ATOM    104  C   LEU A 522      -7.820  11.366   6.099  0.00  0.00      5aar C  
ATOM    105  O   LEU A 522      -6.716  11.161   5.604  0.00  0.00      5aar O  
ATOM    106  CB  LEU A 522      -9.446   9.464   6.011  0.00  0.00      5aar C  
ATOM    107  CG  LEU A 522      -9.976   8.194   6.683  0.00  0.00      5aar C  
ATOM    108  CD1 LEU A 522     -11.065   7.581   5.841  0.00  0.00      5aar C  
ATOM    109  CD2 LEU A 522      -8.854   7.189   6.911  0.00  0.00      5aar C  
ATOM    110  H   LEU A 522     -10.278  10.797   8.147  0.00  0.00      5aar H  
ATOM    111  HA  LEU A 522      -7.820   9.636   7.260  0.00  0.00      5aar H  
ATOM    112  HB2 LEU A 522     -10.223  10.023   5.785  0.00  0.00      5aar H  
ATOM    113  HB3 LEU A 522      -8.941   9.187   5.215  0.00  0.00      5aar H  
ATOM    114  HG  LEU A 522     -10.337   8.434   7.583  0.00  0.00      5aar H  
ATOM    115 1HD1 LEU A 522     -11.821   8.232   5.732  0.00  0.00      5aar H  
ATOM    116 2HD1 LEU A 522     -11.411   6.749   6.282  0.00  0.00      5aar H  
ATOM    117 3HD1 LEU A 522     -10.705   7.344   4.935  0.00  0.00      5aar H  
ATOM    118 1HD2 LEU A 522      -8.445   6.940   6.033  0.00  0.00      5aar H  
ATOM    119 2HD2 LEU A 522      -8.156   7.596   7.500  0.00  0.00      5aar H  
ATOM    120 3HD2 LEU A 522      -9.223   6.370   7.350  0.00  0.00      5aar H  
ATOM    121  N   CYS A 523      -8.458  12.524   5.968  0.00  0.00      5aar N  
ATOM    122  CA  CYS A 523      -7.822  13.652   5.289  0.00  0.00      5aar C  
ATOM    123  C   CYS A 523      -6.525  14.091   5.962  0.00  0.00      5aar C  
ATOM    124  O   CYS A 523      -5.553  14.408   5.275  0.00  0.00      5aar O  
ATOM    125  CB  CYS A 523      -8.791  14.833   5.199  0.00  0.00      5aar C  
ATOM    126  SG  CYS A 523     -10.098  14.510   4.040  0.00  0.00      5aar S  
ATOM    127  H   CYS A 523      -9.405  12.557   6.372  0.00  0.00      5aar H  
ATOM    128  HA  CYS A 523      -7.602  13.366   4.342  0.00  0.00      5aar H  
ATOM    129  HB2 CYS A 523      -9.180  14.976   6.095  0.00  0.00      5aar H  
ATOM    130  HB3 CYS A 523      -8.279  15.623   4.898  0.00  0.00      5aar H  
ATOM    131  HG  CYS A 523     -10.030  13.622   3.611  0.00  0.00      5aar H  
ATOM    132  N   PHE A 524      -6.523  14.119   7.290  0.00  0.00      5aar N  
ATOM    133  CA  PHE A 524      -5.310  14.413   8.053  0.00  0.00      5aar C  
ATOM    134  C   PHE A 524      -4.158  13.521   7.590  0.00  0.00      5aar C  
ATOM    135  O   PHE A 524      -3.057  14.007   7.318  0.00  0.00      5aar O  
ATOM    136  CB  PHE A 524      -5.548  14.241   9.566  0.00  0.00      5aar C  
ATOM    137  CG  PHE A 524      -4.298  14.409  10.402  0.00  0.00      5aar C  
ATOM    138  CD1 PHE A 524      -3.436  13.344  10.621  0.00  0.00      5aar C  
ATOM    139  CD2 PHE A 524      -3.986  15.641  10.968  0.00  0.00      5aar C  
ATOM    140  CE1 PHE A 524      -2.278  13.505  11.363  0.00  0.00      5aar C  
ATOM    141  CE2 PHE A 524      -2.839  15.797  11.719  0.00  0.00      5aar C  
ATOM    142  CZ  PHE A 524      -1.988  14.733  11.915  0.00  0.00      5aar C  
ATOM    143  H   PHE A 524      -7.440  13.918   7.733  0.00  0.00      5aar H  
ATOM    144  HA  PHE A 524      -5.049  15.357   7.836  0.00  0.00      5aar H  
ATOM    145  HB2 PHE A 524      -6.197  14.928   9.848  0.00  0.00      5aar H  
ATOM    146  HB3 PHE A 524      -5.893  13.329   9.714  0.00  0.00      5aar H  
ATOM    147  HD1 PHE A 524      -3.650  12.447  10.238  0.00  0.00      5aar H  
ATOM    148  HD2 PHE A 524      -4.600  16.417  10.826  0.00  0.00      5aar H  
ATOM    149  HE1 PHE A 524      -1.658  12.722  11.494  0.00  0.00      5aar H  
ATOM    150  HE2 PHE A 524      -2.628  16.705  12.128  0.00  0.00      5aar H  
ATOM    151  HZ  PHE A 524      -1.152  14.849  12.461  0.00  0.00      5aar H  
ATOM    152  N   ALA A 525      -4.408  12.214   7.483  0.00  0.00      5aar N  
ATOM    153  CA  ALA A 525      -3.354  11.292   7.084  0.00  0.00      5aar C  
ATOM    154  C   ALA A 525      -2.988  11.453   5.600  0.00  0.00      5aar C  
ATOM    155  O   ALA A 525      -1.809  11.392   5.226  0.00  0.00      5aar O  
ATOM    156  CB  ALA A 525      -3.779   9.828   7.381  0.00  0.00      5aar C  
ATOM    157  H   ALA A 525      -5.374  11.932   7.700  0.00  0.00      5aar H  
ATOM    158  HA  ALA A 525      -2.528  11.479   7.634  0.00  0.00      5aar H  
ATOM    159  HB1 ALA A 525      -3.970   9.371   6.519  0.00  0.00      5aar H  
ATOM    160  HB2 ALA A 525      -4.594   9.842   7.951  0.00  0.00      5aar H  
ATOM    161  HB3 ALA A 525      -3.035   9.370   7.856  0.00  0.00      5aar H  
ATOM    162  N   ALA A 526      -3.993  11.640   4.752  0.00  0.00      5aar N  
ATOM    163  CA  ALA A 526      -3.745  11.727   3.315  0.00  0.00      5aar C  
ATOM    164  C   ALA A 526      -2.923  12.972   2.993  0.00  0.00      5aar C  
ATOM    165  O   ALA A 526      -2.070  12.951   2.126  0.00  0.00      5aar O  
ATOM    166  CB  ALA A 526      -5.047  11.754   2.542  0.00  0.00      5aar C  
ATOM    167  H   ALA A 526      -4.927  11.715   5.180  0.00  0.00      5aar H  
ATOM    168  HA  ALA A 526      -3.226  10.917   3.026  0.00  0.00      5aar H  
ATOM    169  HB1 ALA A 526      -5.594  10.948   2.773  0.00  0.00      5aar H  
ATOM    170  HB2 ALA A 526      -4.857  11.752   1.559  0.00  0.00      5aar H  
ATOM    171  HB3 ALA A 526      -5.562  12.580   2.776  0.00  0.00      5aar H  
ATOM    172  N   ILE A 527      -3.221  14.060   3.686  0.00  0.00      5aar N  
ATOM    173  CA  ILE A 527      -2.547  15.328   3.448  0.00  0.00      5aar C  
ATOM    174  C   ILE A 527      -1.050  15.168   3.699  0.00  0.00      5aar C  
ATOM    175  O   ILE A 527      -0.225  15.745   3.005  0.00  0.00      5aar O  
ATOM    176  CB  ILE A 527      -3.134  16.449   4.362  0.00  0.00      5aar C  
ATOM    177  CG1 ILE A 527      -4.500  16.901   3.851  0.00  0.00      5aar C  
ATOM    178  CG2 ILE A 527      -2.197  17.630   4.442  0.00  0.00      5aar C  
ATOM    179  CD1 ILE A 527      -5.232  17.844   4.795  0.00  0.00      5aar C  
ATOM    180  H   ILE A 527      -3.965  13.933   4.402  0.00  0.00      5aar H  
ATOM    181  HA  ILE A 527      -2.652  15.527   2.474  0.00  0.00      5aar H  
ATOM    182  HB  ILE A 527      -3.250  16.062   5.269  0.00  0.00      5aar H  
ATOM    183 2HG1 ILE A 527      -4.376  17.360   2.972  0.00  0.00      5aar H  
ATOM    184 3HG1 ILE A 527      -5.068  16.091   3.710  0.00  0.00      5aar H  
ATOM    185 1HG2 ILE A 527      -1.306  17.322   4.778  0.00  0.00      5aar H  
ATOM    186 2HG2 ILE A 527      -2.577  18.310   5.069  0.00  0.00      5aar H  
ATOM    187 3HG2 ILE A 527      -2.094  18.031   3.532  0.00  0.00      5aar H  
ATOM    188 1HD1 ILE A 527      -5.378  17.384   5.668  0.00  0.00      5aar H  
ATOM    189 2HD1 ILE A 527      -6.110  18.092   4.393  0.00  0.00      5aar H  
ATOM    190 3HD1 ILE A 527      -4.679  18.663   4.932  0.00  0.00      5aar H  
ATOM    191  N   ARG A 528      -0.718  14.333   4.674  0.00  0.00      5aar N  
ATOM    192  CA  ARG A 528       0.653  14.106   5.095  0.00  0.00      5aar C  
ATOM    193  C   ARG A 528       1.272  12.880   4.447  0.00  0.00      5aar C  
ATOM    194  O   ARG A 528       2.391  12.483   4.783  0.00  0.00      5aar O  
ATOM    195  CB  ARG A 528       0.695  13.971   6.610  0.00  0.00      5aar C  
ATOM    196  CG  ARG A 528       0.378  15.271   7.291  0.00  0.00      5aar C  
ATOM    197  CD  ARG A 528      -0.002  15.072   8.730  0.00  0.00      5aar C  
ATOM    198  NE  ARG A 528      -0.320  16.360   9.326  0.00  0.00      5aar N  
ATOM    199  CZ  ARG A 528      -1.431  17.042   9.079  0.00  0.00      5aar C  
ATOM    200  NH1 ARG A 528      -2.368  16.541   8.261  0.00  0.00      5aar N1+
ATOM    201  NH2 ARG A 528      -1.624  18.208   9.678  0.00  0.00      5aar N  
ATOM    202  H   ARG A 528      -1.538  13.847   5.118  0.00  0.00      5aar H  
ATOM    203  HA  ARG A 528       1.210  14.918   4.845  0.00  0.00      5aar H  
ATOM    204  HB2 ARG A 528       0.021  13.300   6.881  0.00  0.00      5aar H  
ATOM    205  HB3 ARG A 528       1.606  13.692   6.872  0.00  0.00      5aar H  
ATOM    206  HG2 ARG A 528       1.179  15.873   7.257  0.00  0.00      5aar H  
ATOM    207  HG3 ARG A 528      -0.388  15.718   6.823  0.00  0.00      5aar H  
ATOM    208  HD2 ARG A 528      -0.797  14.487   8.769  0.00  0.00      5aar H  
ATOM    209  HD3 ARG A 528       0.766  14.670   9.206  0.00  0.00      5aar H  
ATOM    210  HE  ARG A 528       0.345  16.761   9.968  0.00  0.00      5aar H  
ATOM    211 1HH1 ARG A 528      -2.242  15.645   7.851  0.00  0.00      5aar H  
ATOM    212 2HH1 ARG A 528      -3.192  17.079   8.072  0.00  0.00      5aar H  
ATOM    213 1HH2 ARG A 528      -0.946  18.560  10.326  0.00  0.00      5aar H  
ATOM    214 2HH2 ARG A 528      -2.450  18.742   9.486  0.00  0.00      5aar H  
ATOM    215  N   GLU A 529       0.536  12.283   3.517  0.00  0.00      5aar N  
ATOM    216  CA  GLU A 529       0.996  11.089   2.820  0.00  0.00      5aar C  
ATOM    217  C   GLU A 529       1.399   9.975   3.766  0.00  0.00      5aar C  
ATOM    218  O   GLU A 529       2.308   9.202   3.472  0.00  0.00      5aar O  
ATOM    219  CB  GLU A 529       2.182  11.419   1.908  0.00  0.00      5aar C  
ATOM    220  CG  GLU A 529       1.928  12.559   0.945  0.00  0.00      5aar C  
ATOM    221  CD  GLU A 529       2.965  12.594  -0.165  0.00  0.00      5aar C  
ATOM    222  OE1 GLU A 529       3.123  11.573  -0.884  0.00  0.00      5aar O  
ATOM    223  OE2 GLU A 529       3.617  13.640  -0.315  0.00  0.00      5aar O1-
ATOM    224  H   GLU A 529      -0.383  12.735   3.332  0.00  0.00      5aar H  
ATOM    225  HA  GLU A 529       0.262  10.757   2.200  0.00  0.00      5aar H  
ATOM    226  HB2 GLU A 529       2.938  11.675   2.486  0.00  0.00      5aar H  
ATOM    227  HB3 GLU A 529       2.382  10.614   1.377  0.00  0.00      5aar H  
ATOM    228  HG2 GLU A 529       1.054  12.425   0.527  0.00  0.00      5aar H  
ATOM    229  HG3 GLU A 529       1.993  13.403   1.435  0.00  0.00      5aar H  
ATOM    230  N   ASP A 530       0.717   9.888   4.899  0.00  0.00      5aar N  
ATOM    231  CA  ASP A 530       1.013   8.875   5.904  0.00  0.00      5aar C  
ATOM    232  C   ASP A 530       0.145   7.624   5.687  0.00  0.00      5aar C  
ATOM    233  O   ASP A 530      -0.920   7.488   6.302  0.00  0.00      5aar O  
ATOM    234  CB  ASP A 530       0.772   9.469   7.287  0.00  0.00      5aar C  
ATOM    235  CG  ASP A 530       1.325   8.629   8.402  0.00  0.00      5aar C  
ATOM    236  OD1 ASP A 530       1.535   7.397   8.221  0.00  0.00      5aar O  
ATOM    237  OD2 ASP A 530       1.493   9.216   9.493  0.00  0.00      5aar O1-
ATOM    238  H   ASP A 530      -0.039  10.597   5.008  0.00  0.00      5aar H  
ATOM    239  HA  ASP A 530       1.967   8.590   5.774  0.00  0.00      5aar H  
ATOM    240  HB2 ASP A 530       1.204  10.369   7.313  0.00  0.00      5aar H  
ATOM    241  HB3 ASP A 530      -0.214   9.566   7.411  0.00  0.00      5aar H  
ATOM    242  N   ASP A 531       0.587   6.716   4.817  0.00  0.00      5aar N  
ATOM    243  CA  ASP A 531      -0.248   5.575   4.457  0.00  0.00      5aar C  
ATOM    244  C   ASP A 531      -0.352   4.569   5.606  0.00  0.00      5aar C  
ATOM    245  O   ASP A 531      -1.347   3.840   5.700  0.00  0.00      5aar O  
ATOM    246  CB  ASP A 531       0.244   4.898   3.165  0.00  0.00      5aar C  
ATOM    247  CG  ASP A 531       1.752   4.651   3.150  0.00  0.00      5aar C  
ATOM    248  OD1 ASP A 531       2.488   5.609   3.440  0.00  0.00      5aar O  
ATOM    249  OD2 ASP A 531       2.182   3.519   2.827  0.00  0.00      5aar O1-
ATOM    250  H   ASP A 531       1.528   6.886   4.440  0.00  0.00      5aar H  
ATOM    251  HA  ASP A 531      -1.179   5.925   4.290  0.00  0.00      5aar H  
ATOM    252  HB2 ASP A 531      -0.221   4.024   3.082  0.00  0.00      5aar H  
ATOM    253  HB3 ASP A 531       0.012   5.490   2.402  0.00  0.00      5aar H  
ATOM    254  N   LEU A 532       0.632   4.535   6.509  0.00  0.00      5aar N  
ATOM    255  CA  LEU A 532       0.482   3.652   7.669  0.00  0.00      5aar C  
ATOM    256  C   LEU A 532      -0.637   4.157   8.590  0.00  0.00      5aar C  
ATOM    257  O   LEU A 532      -1.491   3.379   9.022  0.00  0.00      5aar O  
ATOM    258  CB  LEU A 532       1.789   3.522   8.461  0.00  0.00      5aar C  
ATOM    259  CG  LEU A 532       1.617   2.739   9.777  0.00  0.00      5aar C  
ATOM    260  CD1 LEU A 532       1.288   1.291   9.511  0.00  0.00      5aar C  
ATOM    261  CD2 LEU A 532       2.838   2.840  10.684  0.00  0.00      5aar C  
ATOM    262  H   LEU A 532       1.431   5.131   6.331  0.00  0.00      5aar H  
ATOM    263  HA  LEU A 532       0.233   2.736   7.345  0.00  0.00      5aar H  
ATOM    264  HB2 LEU A 532       2.434   3.030   7.909  0.00  0.00      5aar H  
ATOM    265  HB3 LEU A 532       2.098   4.423   8.693  0.00  0.00      5aar H  
ATOM    266  HG  LEU A 532       0.879   3.165  10.304  0.00  0.00      5aar H  
ATOM    267 1HD1 LEU A 532       0.434   1.225   8.990  0.00  0.00      5aar H  
ATOM    268 2HD1 LEU A 532       1.180   0.800  10.379  0.00  0.00      5aar H  
ATOM    269 3HD1 LEU A 532       2.026   0.864   8.984  0.00  0.00      5aar H  
ATOM    270 1HD2 LEU A 532       3.637   2.471  10.210  0.00  0.00      5aar H  
ATOM    271 2HD2 LEU A 532       3.002   3.798  10.917  0.00  0.00      5aar H  
ATOM    272 3HD2 LEU A 532       2.676   2.317  11.521  0.00  0.00      5aar H  
ATOM    273  N   LEU A 533      -0.616   5.451   8.899  0.00  0.00      5aar N  
ATOM    274  CA  LEU A 533      -1.689   6.055   9.698  0.00  0.00      5aar C  
ATOM    275  C   LEU A 533      -3.033   5.870   9.014  0.00  0.00      5aar C  
ATOM    276  O   LEU A 533      -4.017   5.510   9.661  0.00  0.00      5aar O  
ATOM    277  CB  LEU A 533      -1.425   7.545   9.935  0.00  0.00      5aar C  
ATOM    278  CG  LEU A 533      -2.492   8.306  10.741  0.00  0.00      5aar C  
ATOM    279  CD1 LEU A 533      -2.708   7.661  12.109  0.00  0.00      5aar C  
ATOM    280  CD2 LEU A 533      -2.118   9.798  10.918  0.00  0.00      5aar C  
ATOM    281  H   LEU A 533       0.195   5.979   8.540  0.00  0.00      5aar H  
ATOM    282  HA  LEU A 533      -1.716   5.594  10.590  0.00  0.00      5aar H  
ATOM    283  HB2 LEU A 533      -0.566   7.629  10.432  0.00  0.00      5aar H  
ATOM    284  HB3 LEU A 533      -1.354   7.989   9.048  0.00  0.00      5aar H  
ATOM    285  HG  LEU A 533      -3.351   8.294  10.230  0.00  0.00      5aar H  
ATOM    286 1HD1 LEU A 533      -3.011   6.717  11.986  0.00  0.00      5aar H  
ATOM    287 2HD1 LEU A 533      -3.404   8.173  12.611  0.00  0.00      5aar H  
ATOM    288 3HD1 LEU A 533      -1.850   7.673  12.621  0.00  0.00      5aar H  
ATOM    289 1HD2 LEU A 533      -1.250   9.857  11.402  0.00  0.00      5aar H  
ATOM    290 2HD2 LEU A 533      -2.037  10.218  10.019  0.00  0.00      5aar H  
ATOM    291 3HD2 LEU A 533      -2.834  10.249  11.443  0.00  0.00      5aar H  
ATOM    292  N   LEU A 534      -3.071   6.132   7.707  0.00  0.00      5aar N  
ATOM    293  CA  LEU A 534      -4.310   6.001   6.936  0.00  0.00      5aar C  
ATOM    294  C   LEU A 534      -4.886   4.588   7.065  0.00  0.00      5aar C  
ATOM    295  O   LEU A 534      -6.081   4.407   7.270  0.00  0.00      5aar O  
ATOM    296  CB  LEU A 534      -4.063   6.322   5.474  0.00  0.00      5aar C  
ATOM    297  CG  LEU A 534      -5.310   6.402   4.579  0.00  0.00      5aar C  
ATOM    298  CD1 LEU A 534      -5.882   7.828   4.535  0.00  0.00      5aar C  
ATOM    299  CD2 LEU A 534      -4.992   5.913   3.169  0.00  0.00      5aar C  
ATOM    300  H   LEU A 534      -2.169   6.429   7.294  0.00  0.00      5aar H  
ATOM    301  HA  LEU A 534      -4.984   6.651   7.300  0.00  0.00      5aar H  
ATOM    302  HB2 LEU A 534      -3.610   7.208   5.420  0.00  0.00      5aar H  
ATOM    303  HB3 LEU A 534      -3.476   5.614   5.092  0.00  0.00      5aar H  
ATOM    304  HG  LEU A 534      -6.008   5.781   4.938  0.00  0.00      5aar H  
ATOM    305 1HD1 LEU A 534      -6.135   8.108   5.459  0.00  0.00      5aar H  
ATOM    306 2HD1 LEU A 534      -6.688   7.839   3.946  0.00  0.00      5aar H  
ATOM    307 3HD1 LEU A 534      -5.189   8.447   4.172  0.00  0.00      5aar H  
ATOM    308 1HD2 LEU A 534      -4.272   6.483   2.773  0.00  0.00      5aar H  
ATOM    309 2HD2 LEU A 534      -4.682   4.964   3.208  0.00  0.00      5aar H  
ATOM    310 3HD2 LEU A 534      -5.814   5.972   2.603  0.00  0.00      5aar H  
ATOM    311  N   HIS A 535      -4.018   3.591   6.922  0.00  0.00      5aar N  
ATOM    312  CA  HIS A 535      -4.411   2.186   7.034  0.00  0.00      5aar C  
ATOM    313  C   HIS A 535      -5.014   1.914   8.407  0.00  0.00      5aar C  
ATOM    314  O   HIS A 535      -6.095   1.328   8.524  0.00  0.00      5aar O  
ATOM    315  CB  HIS A 535      -3.190   1.286   6.788  0.00  0.00      5aar C  
ATOM    316  CG  HIS A 535      -3.536  -0.094   6.326  0.00  0.00      5aar C  
ATOM    317  CD2 HIS A 535      -4.712  -0.769   6.317  0.00  0.00      5aar C  
ATOM    318  ND1 HIS A 535      -2.598  -0.951   5.785  0.00  0.00      5aar N  
ATOM    319  CE1 HIS A 535      -3.184  -2.091   5.460  0.00  0.00      5aar C  
ATOM    320  NE2 HIS A 535      -4.466  -2.012   5.780  0.00  0.00      5aar N  
ATOM    321  H   HIS A 535      -3.040   3.893   6.724  0.00  0.00      5aar H  
ATOM    322  HA  HIS A 535      -5.109   1.996   6.339  0.00  0.00      5aar H  
ATOM    323  HB2 HIS A 535      -2.605   1.717   6.092  0.00  0.00      5aar H  
ATOM    324  HB3 HIS A 535      -2.665   1.213   7.644  0.00  0.00      5aar H  
ATOM    325  HD1 HIS A 535      -1.630  -0.740   5.661  0.00  0.00      5aar H  
ATOM    326  HD2 HIS A 535      -5.592  -0.430   6.638  0.00  0.00      5aar H  
ATOM    327  HE1 HIS A 535      -2.738  -2.878   5.043  0.00  0.00      5aar H  
ATOM    328  N   GLN A 536      -4.329   2.370   9.449  0.00  0.00      5aar N  
ATOM    329  CA  GLN A 536      -4.804   2.187  10.821  0.00  0.00      5aar C  
ATOM    330  C   GLN A 536      -6.181   2.831  11.021  0.00  0.00      5aar C  
ATOM    331  O   GLN A 536      -7.064   2.240  11.643  0.00  0.00      5aar O  
ATOM    332  CB  GLN A 536      -3.793   2.763  11.818  0.00  0.00      5aar C  
ATOM    333  CG  GLN A 536      -2.540   1.898  11.977  0.00  0.00      5aar C  
ATOM    334  CD  GLN A 536      -1.479   2.529  12.870  0.00  0.00      5aar C  
ATOM    335  NE2 GLN A 536      -0.732   1.689  13.567  0.00  0.00      5aar N  
ATOM    336  OE1 GLN A 536      -1.338   3.755  12.937  0.00  0.00      5aar O  
ATOM    337  H   GLN A 536      -3.444   2.858   9.213  0.00  0.00      5aar H  
ATOM    338  HA  GLN A 536      -4.903   1.200  10.987  0.00  0.00      5aar H  
ATOM    339  HB2 GLN A 536      -3.506   3.665  11.503  0.00  0.00      5aar H  
ATOM    340  HB3 GLN A 536      -4.229   2.840  12.713  0.00  0.00      5aar H  
ATOM    341  HG2 GLN A 536      -2.809   1.020  12.375  0.00  0.00      5aar H  
ATOM    342  HG3 GLN A 536      -2.143   1.744  11.071  0.00  0.00      5aar H  
ATOM    343 1HE2 GLN A 536       0.012   2.033  14.180  0.00  0.00      5aar H  
ATOM    344 2HE2 GLN A 536      -0.909   0.689  13.485  0.00  0.00      5aar H  
ATOM    345  N   LEU A 537      -6.367   4.039  10.492  0.00  0.00      5aar N  
ATOM    346  CA  LEU A 537      -7.673   4.706  10.603  0.00  0.00      5aar C  
ATOM    347  C   LEU A 537      -8.759   3.969   9.811  0.00  0.00      5aar C  
ATOM    348  O   LEU A 537      -9.906   3.854  10.263  0.00  0.00      5aar O  
ATOM    349  CB  LEU A 537      -7.566   6.174  10.145  0.00  0.00      5aar C  
ATOM    350  CG  LEU A 537      -6.671   7.042  11.052  0.00  0.00      5aar C  
ATOM    351  CD1 LEU A 537      -6.535   8.473  10.548  0.00  0.00      5aar C  
ATOM    352  CD2 LEU A 537      -7.206   7.050  12.471  0.00  0.00      5aar C  
ATOM    353  H   LEU A 537      -5.553   4.449  10.019  0.00  0.00      5aar H  
ATOM    354  HA  LEU A 537      -7.942   4.718  11.574  0.00  0.00      5aar H  
ATOM    355  HB2 LEU A 537      -7.170   6.183   9.245  0.00  0.00      5aar H  
ATOM    356  HB3 LEU A 537      -8.468   6.563  10.160  0.00  0.00      5aar H  
ATOM    357  HG  LEU A 537      -5.759   6.617  11.102  0.00  0.00      5aar H  
ATOM    358 1HD1 LEU A 537      -6.130   8.468   9.633  0.00  0.00      5aar H  
ATOM    359 2HD1 LEU A 537      -5.947   8.991  11.169  0.00  0.00      5aar H  
ATOM    360 3HD1 LEU A 537      -7.438   8.901  10.510  0.00  0.00      5aar H  
ATOM    361 1HD2 LEU A 537      -8.135   7.423  12.480  0.00  0.00      5aar H  
ATOM    362 2HD2 LEU A 537      -7.223   6.116  12.831  0.00  0.00      5aar H  
ATOM    363 3HD2 LEU A 537      -6.618   7.616  13.050  0.00  0.00      5aar H  
ATOM    364  N   LEU A 538      -8.402   3.461   8.639  0.00  0.00      5aar N  
ATOM    365  CA  LEU A 538      -9.352   2.711   7.831  0.00  0.00      5aar C  
ATOM    366  C   LEU A 538      -9.781   1.431   8.556  0.00  0.00      5aar C  
ATOM    367  O   LEU A 538     -10.953   1.077   8.532  0.00  0.00      5aar O  
ATOM    368  CB  LEU A 538      -8.766   2.384   6.467  0.00  0.00      5aar C  
ATOM    369  CG  LEU A 538      -8.698   3.566   5.501  0.00  0.00      5aar C  
ATOM    370  CD1 LEU A 538      -7.801   3.217   4.343  0.00  0.00      5aar C  
ATOM    371  CD2 LEU A 538     -10.090   3.982   4.988  0.00  0.00      5aar C  
ATOM    372  H   LEU A 538      -7.423   3.639   8.360  0.00  0.00      5aar H  
ATOM    373  HA  LEU A 538     -10.169   3.276   7.683  0.00  0.00      5aar H  
ATOM    374  HB2 LEU A 538      -7.839   2.056   6.599  0.00  0.00      5aar H  
ATOM    375  HB3 LEU A 538      -9.332   1.689   6.045  0.00  0.00      5aar H  
ATOM    376  HG  LEU A 538      -8.333   4.357   5.986  0.00  0.00      5aar H  
ATOM    377 1HD1 LEU A 538      -6.878   3.009   4.675  0.00  0.00      5aar H  
ATOM    378 2HD1 LEU A 538      -7.751   3.988   3.704  0.00  0.00      5aar H  
ATOM    379 3HD1 LEU A 538      -8.162   2.416   3.859  0.00  0.00      5aar H  
ATOM    380 1HD2 LEU A 538     -10.505   3.211   4.510  0.00  0.00      5aar H  
ATOM    381 2HD2 LEU A 538     -10.658   4.245   5.764  0.00  0.00      5aar H  
ATOM    382 3HD2 LEU A 538      -9.990   4.753   4.364  0.00  0.00      5aar H  
ATOM    383  N   LYS A 539      -8.842   0.756   9.213  0.00  0.00      5aar N  
ATOM    384  CA  LYS A 539      -9.189  -0.453   9.972  0.00  0.00      5aar C  
ATOM    385  C   LYS A 539     -10.031  -0.124  11.199  0.00  0.00      5aar C  
ATOM    386  O   LYS A 539     -10.815  -0.956  11.655  0.00  0.00      5aar O  
ATOM    387  CB  LYS A 539      -7.933  -1.217  10.398  0.00  0.00      5aar C  
ATOM    388  CG  LYS A 539      -7.189  -1.836   9.225  0.00  0.00      5aar C  
ATOM    389  CD  LYS A 539      -6.862  -3.307   9.453  0.00  0.00      5aar C  
ATOM    390  CE  LYS A 539      -5.899  -3.816   8.368  0.00  0.00      5aar C  
ATOM    391  NZ  LYS A 539      -5.648  -5.297   8.422  0.00  0.00      5aar N1+
ATOM    392  H   LYS A 539      -7.890   1.137   9.147  0.00  0.00      5aar H  
ATOM    393  HA  LYS A 539      -9.716  -1.069   9.371  0.00  0.00      5aar H  
ATOM    394  HB2 LYS A 539      -7.323  -0.582  10.857  0.00  0.00      5aar H  
ATOM    395  HB3 LYS A 539      -8.207  -1.945  11.017  0.00  0.00      5aar H  
ATOM    396  HG2 LYS A 539      -7.756  -1.757   8.400  0.00  0.00      5aar H  
ATOM    397  HG3 LYS A 539      -6.332  -1.335   9.079  0.00  0.00      5aar H  
ATOM    398  HD2 LYS A 539      -6.421  -3.409  10.332  0.00  0.00      5aar H  
ATOM    399  HD3 LYS A 539      -7.694  -3.837   9.402  0.00  0.00      5aar H  
ATOM    400  HE2 LYS A 539      -6.282  -3.583   7.464  0.00  0.00      5aar H  
ATOM    401  HE3 LYS A 539      -5.019  -3.332   8.467  0.00  0.00      5aar H  
ATOM    402  HZ1 LYS A 539      -5.362  -5.544   9.345  0.00  0.00      5aar H  
ATOM    403  HZ2 LYS A 539      -4.930  -5.528   7.770  0.00  0.00      5aar H  
ATOM    404  HZ3 LYS A 539      -6.490  -5.777   8.186  0.00  0.00      5aar H  
ATOM    405  N   ARG A 540      -9.880   1.086  11.733  0.00  0.00      5aar N  
ATOM    406  CA  ARG A 540     -10.709   1.508  12.861  0.00  0.00      5aar C  
ATOM    407  C   ARG A 540     -12.115   1.937  12.423  0.00  0.00      5aar C  
ATOM    408  O   ARG A 540     -12.956   2.260  13.258  0.00  0.00      5aar O  
ATOM    409  CB  ARG A 540     -10.058   2.656  13.632  0.00  0.00      5aar C  
ATOM    410  CG  ARG A 540      -8.742   2.310  14.268  0.00  0.00      5aar C  
ATOM    411  CD  ARG A 540      -8.190   3.487  15.067  0.00  0.00      5aar C  
ATOM    412  NE  ARG A 540      -7.012   3.083  15.830  0.00  0.00      5aar N  
ATOM    413  CZ  ARG A 540      -6.505   3.775  16.845  0.00  0.00      5aar C  
ATOM    414  NH1 ARG A 540      -7.080   4.910  17.223  0.00  0.00      5aar N1+
ATOM    415  NH2 ARG A 540      -5.424   3.331  17.479  0.00  0.00      5aar N  
ATOM    416  H   ARG A 540      -9.156   1.675  11.298  0.00  0.00      5aar H  
ATOM    417  HA  ARG A 540     -10.799   0.734  13.506  0.00  0.00      5aar H  
ATOM    418  HB2 ARG A 540      -9.913   3.411  12.994  0.00  0.00      5aar H  
ATOM    419  HB3 ARG A 540     -10.691   2.942  14.350  0.00  0.00      5aar H  
ATOM    420  HG2 ARG A 540      -8.856   1.544  14.895  0.00  0.00      5aar H  
ATOM    421  HG3 ARG A 540      -8.073   2.080  13.566  0.00  0.00      5aar H  
ATOM    422  HD2 ARG A 540      -7.942   4.202  14.429  0.00  0.00      5aar H  
ATOM    423  HD3 ARG A 540      -8.898   3.794  15.688  0.00  0.00      5aar H  
ATOM    424  HE  ARG A 540      -6.554   2.225  15.570  0.00  0.00      5aar H  
ATOM    425 1HH1 ARG A 540      -7.899   5.240  16.768  0.00  0.00      5aar H  
ATOM    426 2HH1 ARG A 540      -6.675   5.439  17.985  0.00  0.00      5aar H  
ATOM    427 1HH2 ARG A 540      -5.005   2.463  17.201  0.00  0.00      5aar H  
ATOM    428 2HH2 ARG A 540      -5.029   3.854  18.228  0.00  0.00      5aar H  
ATOM    429  N   GLY A 541     -12.359   1.964  11.118  0.00  0.00      5aar N  
ATOM    430  CA  GLY A 541     -13.703   2.157  10.628  0.00  0.00      5aar C  
ATOM    431  C   GLY A 541     -14.008   3.546  10.097  0.00  0.00      5aar C  
ATOM    432  O   GLY A 541     -15.147   3.815   9.749  0.00  0.00      5aar O  
ATOM    433  H   GLY A 541     -11.530   1.839  10.514  0.00  0.00      5aar H  
ATOM    434  HA2 GLY A 541     -13.895   1.471   9.887  0.00  0.00      5aar H  
ATOM    435  HA3 GLY A 541     -14.371   1.936  11.377  0.00  0.00      5aar H  
ATOM    436  N   LEU A 542     -13.010   4.422  10.001  0.00  0.00      5aar N  
ATOM    437  CA  LEU A 542     -13.287   5.750   9.450  0.00  0.00      5aar C  
ATOM    438  C   LEU A 542     -13.750   5.635   7.995  0.00  0.00      5aar C  
ATOM    439  O   LEU A 542     -13.243   4.809   7.218  0.00  0.00      5aar O  
ATOM    440  CB  LEU A 542     -12.069   6.672   9.556  0.00  0.00      5aar C  
ATOM    441  CG  LEU A 542     -11.940   7.423  10.885  0.00  0.00      5aar C  
ATOM    442  CD1 LEU A 542     -11.617   6.458  12.002  0.00  0.00      5aar C  
ATOM    443  CD2 LEU A 542     -10.886   8.537  10.791  0.00  0.00      5aar C  
ATOM    444  H   LEU A 542     -12.098   4.107  10.323  0.00  0.00      5aar H  
ATOM    445  HA  LEU A 542     -14.024   6.171   9.983  0.00  0.00      5aar H  
ATOM    446  HB2 LEU A 542     -11.255   6.117   9.449  0.00  0.00      5aar H  
ATOM    447  HB3 LEU A 542     -12.135   7.349   8.837  0.00  0.00      5aar H  
ATOM    448  HG  LEU A 542     -12.805   7.885  11.078  0.00  0.00      5aar H  
ATOM    449 1HD1 LEU A 542     -12.347   5.776  12.084  0.00  0.00      5aar H  
ATOM    450 2HD1 LEU A 542     -11.534   6.956  12.868  0.00  0.00      5aar H  
ATOM    451 3HD1 LEU A 542     -10.752   5.991  11.808  0.00  0.00      5aar H  
ATOM    452 1HD2 LEU A 542     -10.003   8.134  10.562  0.00  0.00      5aar H  
ATOM    453 2HD2 LEU A 542     -11.156   9.184  10.081  0.00  0.00      5aar H  
ATOM    454 3HD2 LEU A 542     -10.826   9.006  11.670  0.00  0.00      5aar H  
ATOM    455  N   ASP A 543     -14.723   6.467   7.637  0.00  0.00      5aar N  
ATOM    456  CA  ASP A 543     -15.418   6.368   6.356  0.00  0.00      5aar C  
ATOM    457  C   ASP A 543     -14.724   7.230   5.311  0.00  0.00      5aar C  
ATOM    458  O   ASP A 543     -14.745   8.456   5.429  0.00  0.00      5aar O  
ATOM    459  CB  ASP A 543     -16.886   6.822   6.522  0.00  0.00      5aar C  
ATOM    460  CG  ASP A 543     -17.738   6.597   5.273  0.00  0.00      5aar C  
ATOM    461  OD1 ASP A 543     -17.197   6.375   4.171  0.00  0.00      5aar O  
ATOM    462  OD2 ASP A 543     -18.983   6.674   5.393  0.00  0.00      5aar O1-
ATOM    463  H   ASP A 543     -14.949   7.198   8.350  0.00  0.00      5aar H  
ATOM    464  HA  ASP A 543     -15.343   5.414   6.050  0.00  0.00      5aar H  
ATOM    465  HB2 ASP A 543     -17.280   6.304   7.273  0.00  0.00      5aar H  
ATOM    466  HB3 ASP A 543     -16.881   7.792   6.734  0.00  0.00      5aar H  
ATOM    467  N   PRO A 544     -14.132   6.603   4.277  0.00  0.00      5aar N  
ATOM    468  CA  PRO A 544     -13.408   7.352   3.247  0.00  0.00      5aar C  
ATOM    469  C   PRO A 544     -14.308   8.193   2.373  0.00  0.00      5aar C  
ATOM    470  O   PRO A 544     -13.823   9.035   1.619  0.00  0.00      5aar O  
ATOM    471  CB  PRO A 544     -12.755   6.258   2.412  0.00  0.00      5aar C  
ATOM    472  CG  PRO A 544     -13.662   5.076   2.586  0.00  0.00      5aar C  
ATOM    473  CD  PRO A 544     -14.102   5.148   4.016  0.00  0.00      5aar C  
ATOM    474  HA  PRO A 544     -12.680   7.924   3.675  0.00  0.00      5aar H  
ATOM    475  HB2 PRO A 544     -12.703   6.526   1.448  0.00  0.00      5aar H  
ATOM    476  HB3 PRO A 544     -11.835   6.052   2.747  0.00  0.00      5aar H  
ATOM    477  HG2 PRO A 544     -14.443   5.142   1.963  0.00  0.00      5aar H  
ATOM    478  HG3 PRO A 544     -13.165   4.226   2.402  0.00  0.00      5aar H  
ATOM    479  HD2 PRO A 544     -15.010   4.754   4.144  0.00  0.00      5aar H  
ATOM    480  HD3 PRO A 544     -13.451   4.699   4.627  0.00  0.00      5aar H  
ATOM    481  N   ASN A 545     -15.608   7.949   2.438  0.00  0.00      5aar N  
ATOM    482  CA  ASN A 545     -16.507   8.742   1.630  0.00  0.00      5aar C  
ATOM    483  C   ASN A 545     -17.037   9.970   2.379  0.00  0.00      5aar C  
ATOM    484  O   ASN A 545     -17.846  10.714   1.838  0.00  0.00      5aar O  
ATOM    485  CB  ASN A 545     -17.640   7.854   1.113  0.00  0.00      5aar C  
ATOM    486  CG  ASN A 545     -17.140   6.856   0.071  0.00  0.00      5aar C  
ATOM    487  ND2 ASN A 545     -17.333   5.555   0.331  0.00  0.00      5aar N  
ATOM    488  OD1 ASN A 545     -16.548   7.255  -0.939  0.00  0.00      5aar O  
ATOM    489  H   ASN A 545     -15.894   7.199   3.070  0.00  0.00      5aar H  
ATOM    490  HA  ASN A 545     -15.980   9.092   0.840  0.00  0.00      5aar H  
ATOM    491  HB2 ASN A 545     -18.019   7.348   1.875  0.00  0.00      5aar H  
ATOM    492  HB3 ASN A 545     -18.327   8.430   0.691  0.00  0.00      5aar H  
ATOM    493 1HD2 ASN A 545     -17.795   5.289   1.180  0.00  0.00      5aar H  
ATOM    494 2HD2 ASN A 545     -17.024   4.869  -0.308  0.00  0.00      5aar H  
ATOM    495  N   GLU A 546     -16.576  10.170   3.616  0.00  0.00      5aar N  
ATOM    496  CA  GLU A 546     -16.836  11.408   4.370  0.00  0.00      5aar C  
ATOM    497  C   GLU A 546     -15.932  12.519   3.868  0.00  0.00      5aar C  
ATOM    498  O   GLU A 546     -14.708  12.364   3.852  0.00  0.00      5aar O  
ATOM    499  CB  GLU A 546     -16.597  11.218   5.875  0.00  0.00      5aar C  
ATOM    500  CG  GLU A 546     -17.700  10.492   6.646  0.00  0.00      5aar C  
ATOM    501  CD  GLU A 546     -19.039  11.227   6.632  0.00  0.00      5aar C  
ATOM    502  OE1 GLU A 546     -19.058  12.474   6.494  0.00  0.00      5aar O  
ATOM    503  OE2 GLU A 546     -20.079  10.546   6.762  0.00  0.00      5aar O1-
ATOM    504  H   GLU A 546     -16.018   9.380   4.003  0.00  0.00      5aar H  
ATOM    505  HA  GLU A 546     -17.796  11.671   4.254  0.00  0.00      5aar H  
ATOM    506  HB2 GLU A 546     -15.765  10.689   5.981  0.00  0.00      5aar H  
ATOM    507  HB3 GLU A 546     -16.497  12.118   6.278  0.00  0.00      5aar H  
ATOM    508  HG2 GLU A 546     -17.841   9.614   6.226  0.00  0.00      5aar H  
ATOM    509  HG3 GLU A 546     -17.418  10.412   7.585  0.00  0.00      5aar H  
ATOM    510  N   SER A 547     -16.515  13.659   3.505  0.00  0.00      5aar N  
ATOM    511  CA  SER A 547     -15.733  14.754   2.926  0.00  0.00      5aar C  
ATOM    512  C   SER A 547     -15.700  15.996   3.813  0.00  0.00      5aar C  
ATOM    513  O   SER A 547     -16.482  16.116   4.750  0.00  0.00      5aar O  
ATOM    514  CB  SER A 547     -16.296  15.133   1.562  0.00  0.00      5aar C  
ATOM    515  OG  SER A 547     -17.634  15.569   1.691  0.00  0.00      5aar O  
ATOM    516  H   SER A 547     -17.534  13.703   3.662  0.00  0.00      5aar H  
ATOM    517  HA  SER A 547     -14.780  14.428   2.813  0.00  0.00      5aar H  
ATOM    518  HB2 SER A 547     -15.749  15.869   1.181  0.00  0.00      5aar H  
ATOM    519  HB3 SER A 547     -16.270  14.336   0.970  0.00  0.00      5aar H  
ATOM    520  HG  SER A 547     -17.930  15.540   2.635  0.00  0.00      5aar H  
ATOM    521  N   ASP A 548     -14.791  16.918   3.519  0.00  0.00      5aar N  
ATOM    522  CA  ASP A 548     -14.723  18.136   4.309  0.00  0.00      5aar C  
ATOM    523  C   ASP A 548     -15.782  19.106   3.812  0.00  0.00      5aar C  
ATOM    524  O   ASP A 548     -16.629  18.749   2.979  0.00  0.00      5aar O  
ATOM    525  CB  ASP A 548     -13.326  18.765   4.258  0.00  0.00      5aar C  
ATOM    526  CG  ASP A 548     -12.965  19.347   2.891  0.00  0.00      5aar C  
ATOM    527  OD1 ASP A 548     -13.808  19.422   1.963  0.00  0.00      5aar O  
ATOM    528  OD2 ASP A 548     -11.803  19.759   2.759  0.00  0.00      5aar O1-
ATOM    529  H   ASP A 548     -14.176  16.703   2.728  0.00  0.00      5aar H  
ATOM    530  HA  ASP A 548     -14.962  17.896   5.250  0.00  0.00      5aar H  
ATOM    531  HB2 ASP A 548     -13.293  19.498   4.931  0.00  0.00      5aar H  
ATOM    532  HB3 ASP A 548     -12.661  18.060   4.486  0.00  0.00      5aar H  
ATOM    533  N   ASN A 549     -15.718  20.342   4.298  0.00  0.00      5aar N  
ATOM    534  CA  ASN A 549     -16.731  21.316   3.954  0.00  0.00      5aar C  
ATOM    535  C   ASN A 549     -16.825  21.652   2.470  0.00  0.00      5aar C  
ATOM    536  O   ASN A 549     -17.864  22.125   2.010  0.00  0.00      5aar O  
ATOM    537  CB  ASN A 549     -16.506  22.612   4.724  0.00  0.00      5aar C  
ATOM    538  CG  ASN A 549     -17.773  23.404   4.826  0.00  0.00      5aar C  
ATOM    539  ND2 ASN A 549     -17.672  24.729   4.811  0.00  0.00      5aar N  
ATOM    540  OD1 ASN A 549     -18.853  22.812   4.882  0.00  0.00      5aar O  
ATOM    541  H   ASN A 549     -14.914  20.531   4.915  0.00  0.00      5aar H  
ATOM    542  HA  ASN A 549     -17.635  20.920   4.222  0.00  0.00      5aar H  
ATOM    543  HB2 ASN A 549     -16.191  22.383   5.637  0.00  0.00      5aar H  
ATOM    544  HB3 ASN A 549     -15.825  23.148   4.241  0.00  0.00      5aar H  
ATOM    545 1HD2 ASN A 549     -16.764  25.156   4.727  0.00  0.00      5aar H  
ATOM    546 2HD2 ASN A 549     -18.480  25.307   4.881  0.00  0.00      5aar H  
ATOM    547  N   ASN A 550     -15.733  21.447   1.734  0.00  0.00      5aar N  
ATOM    548  CA  ASN A 550     -15.712  21.724   0.301  0.00  0.00      5aar C  
ATOM    549  C   ASN A 550     -15.907  20.470  -0.564  0.00  0.00      5aar C  
ATOM    550  O   ASN A 550     -15.661  20.486  -1.765  0.00  0.00      5aar O  
ATOM    551  CB  ASN A 550     -14.403  22.429  -0.071  0.00  0.00      5aar C  
ATOM    552  CG  ASN A 550     -14.282  23.818   0.581  0.00  0.00      5aar C  
ATOM    553  ND2 ASN A 550     -13.083  24.167   1.018  0.00  0.00      5aar N  
ATOM    554  OD1 ASN A 550     -15.263  24.561   0.674  0.00  0.00      5aar O  
ATOM    555  H   ASN A 550     -14.917  21.081   2.259  0.00  0.00      5aar H  
ATOM    556  HA  ASN A 550     -16.494  22.338   0.102  0.00  0.00      5aar H  
ATOM    557  HB2 ASN A 550     -13.642  21.874   0.241  0.00  0.00      5aar H  
ATOM    558  HB3 ASN A 550     -14.373  22.546  -1.056  0.00  0.00      5aar H  
ATOM    559 1HD2 ASN A 550     -12.308  23.539   0.910  0.00  0.00      5aar H  
ATOM    560 2HD2 ASN A 550     -12.947  25.051   1.453  0.00  0.00      5aar H  
ATOM    561  N   GLY A 551     -16.358  19.384   0.051  0.00  0.00      5aar N  
ATOM    562  CA  GLY A 551     -16.596  18.159  -0.689  0.00  0.00      5aar C  
ATOM    563  C   GLY A 551     -15.333  17.388  -1.041  0.00  0.00      5aar C  
ATOM    564  O   GLY A 551     -15.375  16.469  -1.856  0.00  0.00      5aar O  
ATOM    565  H   GLY A 551     -16.518  19.487   1.067  0.00  0.00      5aar H  
ATOM    566  HA2 GLY A 551     -17.214  17.552  -0.147  0.00  0.00      5aar H  
ATOM    567  HA3 GLY A 551     -17.101  18.378  -1.550  0.00  0.00      5aar H  
ATOM    568  N   ARG A 552     -14.211  17.771  -0.440  0.00  0.00      5aar N  
ATOM    569  CA  ARG A 552     -12.950  17.057  -0.621  0.00  0.00      5aar C  
ATOM    570  C   ARG A 552     -12.912  15.773   0.207  0.00  0.00      5aar C  
ATOM    571  O   ARG A 552     -13.125  15.805   1.412  0.00  0.00      5aar O  
ATOM    572  CB  ARG A 552     -11.753  17.911  -0.215  0.00  0.00      5aar C  
ATOM    573  CG  ARG A 552     -11.716  19.300  -0.819  0.00  0.00      5aar C  
ATOM    574  CD  ARG A 552     -11.244  19.236  -2.247  0.00  0.00      5aar C  
ATOM    575  NE  ARG A 552      -9.807  18.986  -2.371  0.00  0.00      5aar N  
ATOM    576  CZ  ARG A 552      -9.243  18.624  -3.520  0.00  0.00      5aar C  
ATOM    577  NH1 ARG A 552     -10.018  18.459  -4.589  0.00  0.00      5aar N1+
ATOM    578  NH2 ARG A 552      -7.937  18.407  -3.598  0.00  0.00      5aar N  
ATOM    579  H   ARG A 552     -14.307  18.614   0.164  0.00  0.00      5aar H  
ATOM    580  HA  ARG A 552     -12.851  16.813  -1.594  0.00  0.00      5aar H  
ATOM    581  HB2 ARG A 552     -11.762  18.006   0.782  0.00  0.00      5aar H  
ATOM    582  HB3 ARG A 552     -10.919  17.431  -0.492  0.00  0.00      5aar H  
ATOM    583  HG2 ARG A 552     -12.629  19.692  -0.804  0.00  0.00      5aar H  
ATOM    584  HG3 ARG A 552     -11.085  19.868  -0.303  0.00  0.00      5aar H  
ATOM    585  HD2 ARG A 552     -11.742  18.501  -2.713  0.00  0.00      5aar H  
ATOM    586  HD3 ARG A 552     -11.460  20.109  -2.691  0.00  0.00      5aar H  
ATOM    587  HE  ARG A 552      -9.234  19.091  -1.567  0.00  0.00      5aar H  
ATOM    588 1HH1 ARG A 552     -10.992  18.620  -4.542  0.00  0.00      5aar H  
ATOM    589 2HH1 ARG A 552      -9.587  18.164  -5.462  0.00  0.00      5aar H  
ATOM    590 1HH2 ARG A 552      -7.362  18.537  -2.781  0.00  0.00      5aar H  
ATOM    591 2HH2 ARG A 552      -7.520  18.119  -4.450  0.00  0.00      5aar H  
ATOM    592  N   THR A 553     -12.585  14.664  -0.444  0.00  0.00      5aar N  
ATOM    593  CA  THR A 553     -12.433  13.381   0.240  0.00  0.00      5aar C  
ATOM    594  C   THR A 553     -10.949  13.051   0.399  0.00  0.00      5aar C  
ATOM    595  O   THR A 553     -10.115  13.649  -0.285  0.00  0.00      5aar O  
ATOM    596  CB  THR A 553     -13.074  12.246  -0.546  0.00  0.00      5aar C  
ATOM    597  CG2 THR A 553     -14.562  12.545  -0.857  0.00  0.00      5aar C  
ATOM    598  OG1 THR A 553     -12.343  12.083  -1.760  0.00  0.00      5aar O  
ATOM    599  H   THR A 553     -12.448  14.783  -1.468  0.00  0.00      5aar H  
ATOM    600  HA  THR A 553     -12.839  13.455   1.153  0.00  0.00      5aar H  
ATOM    601  HB  THR A 553     -12.998  11.384  -0.011  0.00  0.00      5aar H  
ATOM    602  HG1 THR A 553     -11.592  12.751  -1.799  0.00  0.00      5aar H  
ATOM    603 1HG2 THR A 553     -15.037  12.761  -0.005  0.00  0.00      5aar H  
ATOM    604 2HG2 THR A 553     -14.975  11.741  -1.281  0.00  0.00      5aar H  
ATOM    605 3HG2 THR A 553     -14.615  13.323  -1.481  0.00  0.00      5aar H  
ATOM    606  N   PRO A 554     -10.611  12.064   1.265  0.00  0.00      5aar N  
ATOM    607  CA  PRO A 554      -9.206  11.641   1.294  0.00  0.00      5aar C  
ATOM    608  C   PRO A 554      -8.696  11.162  -0.060  0.00  0.00      5aar C  
ATOM    609  O   PRO A 554      -7.516  11.320  -0.327  0.00  0.00      5aar O  
ATOM    610  CB  PRO A 554      -9.193  10.485   2.318  0.00  0.00      5aar C  
ATOM    611  CG  PRO A 554     -10.630  10.120   2.544  0.00  0.00      5aar C  
ATOM    612  CD  PRO A 554     -11.383  11.432   2.345  0.00  0.00      5aar C  
ATOM    613  HA  PRO A 554      -8.619  12.389   1.653  0.00  0.00      5aar H  
ATOM    614  HB2 PRO A 554      -8.676   9.702   1.954  0.00  0.00      5aar H  
ATOM    615  HB3 PRO A 554      -8.758  10.782   3.175  0.00  0.00      5aar H  
ATOM    616  HG2 PRO A 554     -10.932   9.440   1.880  0.00  0.00      5aar H  
ATOM    617  HG3 PRO A 554     -10.766   9.776   3.470  0.00  0.00      5aar H  
ATOM    618  HD2 PRO A 554     -12.319  11.265   2.063  0.00  0.00      5aar H  
ATOM    619  HD3 PRO A 554     -11.360  11.984   3.171  0.00  0.00      5aar H  
ATOM    620  N   LEU A 555      -9.551  10.600  -0.917  0.00  0.00      5aar N  
ATOM    621  CA  LEU A 555      -9.064  10.157  -2.224  0.00  0.00      5aar C  
ATOM    622  C   LEU A 555      -8.707  11.329  -3.158  0.00  0.00      5aar C  
ATOM    623  O   LEU A 555      -7.722  11.254  -3.911  0.00  0.00      5aar O  
ATOM    624  CB  LEU A 555     -10.086   9.241  -2.897  0.00  0.00      5aar C  
ATOM    625  CG  LEU A 555      -9.622   8.651  -4.237  0.00  0.00      5aar C  
ATOM    626  CD1 LEU A 555      -8.326   7.831  -4.039  0.00  0.00      5aar C  
ATOM    627  CD2 LEU A 555     -10.718   7.805  -4.868  0.00  0.00      5aar C  
ATOM    628  H   LEU A 555     -10.515  10.513  -0.597  0.00  0.00      5aar H  
ATOM    629  HA  LEU A 555      -8.228   9.603  -2.086  0.00  0.00      5aar H  
ATOM    630  HB2 LEU A 555     -10.267   8.483  -2.289  0.00  0.00      5aar H  
ATOM    631  HB3 LEU A 555     -10.902   9.767  -3.074  0.00  0.00      5aar H  
ATOM    632  HG  LEU A 555      -9.441   9.391  -4.876  0.00  0.00      5aar H  
ATOM    633 1HD1 LEU A 555      -7.617   8.431  -3.678  0.00  0.00      5aar H  
ATOM    634 2HD1 LEU A 555      -8.043   7.458  -4.919  0.00  0.00      5aar H  
ATOM    635 3HD1 LEU A 555      -8.507   7.091  -3.397  0.00  0.00      5aar H  
ATOM    636 1HD2 LEU A 555     -10.957   7.053  -4.253  0.00  0.00      5aar H  
ATOM    637 2HD2 LEU A 555     -11.527   8.371  -5.030  0.00  0.00      5aar H  
ATOM    638 3HD2 LEU A 555     -10.394   7.432  -5.738  0.00  0.00      5aar H  
ATOM    639  N   HIS A 556      -9.501  12.399  -3.141  0.00  0.00      5aar N  
ATOM    640  CA  HIS A 556      -9.064  13.640  -3.788  0.00  0.00      5aar C  
ATOM    641  C   HIS A 556      -7.618  13.991  -3.423  0.00  0.00      5aar C  
ATOM    642  O   HIS A 556      -6.806  14.299  -4.289  0.00  0.00      5aar O  
ATOM    643  CB  HIS A 556      -9.942  14.829  -3.388  0.00  0.00      5aar C  
ATOM    644  CG  HIS A 556     -11.247  14.895  -4.106  0.00  0.00      5aar C  
ATOM    645  CD2 HIS A 556     -11.545  15.177  -5.398  0.00  0.00      5aar C  
ATOM    646  ND1 HIS A 556     -12.450  14.682  -3.470  0.00  0.00      5aar N  
ATOM    647  CE1 HIS A 556     -13.433  14.796  -4.346  0.00  0.00      5aar C  
ATOM    648  NE2 HIS A 556     -12.914  15.113  -5.519  0.00  0.00      5aar N  
ATOM    649  H   HIS A 556     -10.397  12.284  -2.661  0.00  0.00      5aar H  
ATOM    650  HA  HIS A 556      -9.113  13.511  -4.787  0.00  0.00      5aar H  
ATOM    651  HB2 HIS A 556     -10.125  14.779  -2.397  0.00  0.00      5aar H  
ATOM    652  HB3 HIS A 556      -9.435  15.682  -3.570  0.00  0.00      5aar H  
ATOM    653  HD1 HIS A 556     -12.560  14.475  -2.498  0.00  0.00      5aar H  
ATOM    654  HD2 HIS A 556     -10.898  15.389  -6.123  0.00  0.00      5aar H  
ATOM    655  HE1 HIS A 556     -14.402  14.664  -4.155  0.00  0.00      5aar H  
ATOM    656  N   ILE A 557      -7.332  13.964  -2.124  0.00  0.00      5aar N  
ATOM    657  CA  ILE A 557      -6.057  14.430  -1.596  0.00  0.00      5aar C  
ATOM    658  C   ILE A 557      -4.952  13.450  -1.956  0.00  0.00      5aar C  
ATOM    659  O   ILE A 557      -3.907  13.845  -2.469  0.00  0.00      5aar O  
ATOM    660  CB  ILE A 557      -6.130  14.628  -0.062  0.00  0.00      5aar C  
ATOM    661  CG1 ILE A 557      -7.145  15.711   0.298  0.00  0.00      5aar C  
ATOM    662  CG2 ILE A 557      -4.772  15.045   0.530  0.00  0.00      5aar C  
ATOM    663  CD1 ILE A 557      -7.376  15.814   1.778  0.00  0.00      5aar C  
ATOM    664  H   ILE A 557      -8.095  13.583  -1.522  0.00  0.00      5aar H  
ATOM    665  HA  ILE A 557      -5.849  15.286  -2.074  0.00  0.00      5aar H  
ATOM    666  HB  ILE A 557      -6.434  13.770   0.340  0.00  0.00      5aar H  
ATOM    667 2HG1 ILE A 557      -6.810  16.582  -0.045  0.00  0.00      5aar H  
ATOM    668 3HG1 ILE A 557      -8.006  15.491  -0.151  0.00  0.00      5aar H  
ATOM    669 1HG2 ILE A 557      -4.101  14.346   0.302  0.00  0.00      5aar H  
ATOM    670 2HG2 ILE A 557      -4.870  15.125   1.517  0.00  0.00      5aar H  
ATOM    671 3HG2 ILE A 557      -4.511  15.920   0.134  0.00  0.00      5aar H  
ATOM    672 1HD1 ILE A 557      -7.722  14.942   2.127  0.00  0.00      5aar H  
ATOM    673 2HD1 ILE A 557      -8.046  16.534   1.965  0.00  0.00      5aar H  
ATOM    674 3HD1 ILE A 557      -6.516  16.036   2.239  0.00  0.00      5aar H  
ATOM    675  N   ALA A 558      -5.195  12.163  -1.727  0.00  0.00      5aar N  
ATOM    676  CA  ALA A 558      -4.186  11.164  -2.078  0.00  0.00      5aar C  
ATOM    677  C   ALA A 558      -3.844  11.226  -3.563  0.00  0.00      5aar C  
ATOM    678  O   ALA A 558      -2.670  11.115  -3.936  0.00  0.00      5aar O  
ATOM    679  CB  ALA A 558      -4.666   9.757  -1.702  0.00  0.00      5aar C  
ATOM    680  H   ALA A 558      -6.102  11.945  -1.306  0.00  0.00      5aar H  
ATOM    681  HA  ALA A 558      -3.350  11.349  -1.548  0.00  0.00      5aar H  
ATOM    682  HB1 ALA A 558      -5.664   9.741  -1.696  0.00  0.00      5aar H  
ATOM    683  HB2 ALA A 558      -4.320   9.523  -0.796  0.00  0.00      5aar H  
ATOM    684  HB3 ALA A 558      -4.323   9.103  -2.372  0.00  0.00      5aar H  
ATOM    685  N   ALA A 559      -4.864  11.404  -4.412  0.00  0.00      5aar N  
ATOM    686  CA  ALA A 559      -4.641  11.470  -5.850  0.00  0.00      5aar C  
ATOM    687  C   ALA A 559      -3.833  12.708  -6.217  0.00  0.00      5aar C  
ATOM    688  O   ALA A 559      -2.981  12.668  -7.108  0.00  0.00      5aar O  
ATOM    689  CB  ALA A 559      -5.977  11.472  -6.617  0.00  0.00      5aar C  
ATOM    690  H   ALA A 559      -5.792  11.487  -3.966  0.00  0.00      5aar H  
ATOM    691  HA  ALA A 559      -4.125  10.654  -6.137  0.00  0.00      5aar H  
ATOM    692  HB1 ALA A 559      -6.485  10.646  -6.387  0.00  0.00      5aar H  
ATOM    693  HB2 ALA A 559      -5.790  11.494  -7.596  0.00  0.00      5aar H  
ATOM    694  HB3 ALA A 559      -6.502  12.277  -6.354  0.00  0.00      5aar H  
ATOM    695  N   SER A 560      -4.127  13.813  -5.538  0.00  0.00      5aar N  
ATOM    696  CA  SER A 560      -3.365  15.047  -5.759  0.00  0.00      5aar C  
ATOM    697  C   SER A 560      -1.894  14.897  -5.375  0.00  0.00      5aar C  
ATOM    698  O   SER A 560      -1.005  15.379  -6.082  0.00  0.00      5aar O  
ATOM    699  CB  SER A 560      -3.974  16.216  -4.973  0.00  0.00      5aar C  
ATOM    700  OG  SER A 560      -3.235  17.418  -5.202  0.00  0.00      5aar O  
ATOM    701  H   SER A 560      -4.905  13.732  -4.870  0.00  0.00      5aar H  
ATOM    702  HA  SER A 560      -3.407  15.264  -6.745  0.00  0.00      5aar H  
ATOM    703  HB2 SER A 560      -4.909  16.353  -5.274  0.00  0.00      5aar H  
ATOM    704  HB3 SER A 560      -3.944  16.002  -4.005  0.00  0.00      5aar H  
ATOM    705  HG  SER A 560      -2.482  17.240  -5.824  0.00  0.00      5aar H  
ATOM    706  N   LYS A 561      -1.631  14.229  -4.258  0.00  0.00      5aar N  
ATOM    707  CA  LYS A 561      -0.264  14.105  -3.777  0.00  0.00      5aar C  
ATOM    708  C   LYS A 561       0.481  12.980  -4.480  0.00  0.00      5aar C  
ATOM    709  O   LYS A 561       1.699  12.889  -4.386  0.00  0.00      5aar O  
ATOM    710  CB  LYS A 561      -0.239  13.869  -2.271  0.00  0.00      5aar C  
ATOM    711  CG  LYS A 561      -1.054  14.857  -1.473  0.00  0.00      5aar C  
ATOM    712  CD  LYS A 561      -0.259  16.055  -1.056  0.00  0.00      5aar C  
ATOM    713  CE  LYS A 561      -1.098  16.924  -0.137  0.00  0.00      5aar C  
ATOM    714  NZ  LYS A 561      -0.430  18.215   0.149  0.00  0.00      5aar N1+
ATOM    715  H   LYS A 561      -2.450  13.823  -3.782  0.00  0.00      5aar H  
ATOM    716  HA  LYS A 561       0.224  14.974  -3.951  0.00  0.00      5aar H  
ATOM    717  HB2 LYS A 561      -0.593  12.949  -2.094  0.00  0.00      5aar H  
ATOM    718  HB3 LYS A 561       0.713  13.920  -1.964  0.00  0.00      5aar H  
ATOM    719  HG2 LYS A 561      -1.838  15.158  -2.031  0.00  0.00      5aar H  
ATOM    720  HG3 LYS A 561      -1.414  14.396  -0.651  0.00  0.00      5aar H  
ATOM    721  HD2 LYS A 561       0.546  15.763  -0.561  0.00  0.00      5aar H  
ATOM    722  HD3 LYS A 561      -0.016  16.587  -1.854  0.00  0.00      5aar H  
ATOM    723  HE2 LYS A 561      -1.984  17.098  -0.574  0.00  0.00      5aar H  
ATOM    724  HE3 LYS A 561      -1.252  16.432   0.724  0.00  0.00      5aar H  
ATOM    725  HZ1 LYS A 561      -0.524  18.433   1.121  0.00  0.00      5aar H  
ATOM    726  HZ2 LYS A 561      -0.854  18.939  -0.396  0.00  0.00      5aar H  
ATOM    727  HZ3 LYS A 561       0.541  18.149  -0.084  0.00  0.00      5aar H  
ATOM    728  N   GLY A 562      -0.254  12.128  -5.189  0.00  0.00      5aar N  
ATOM    729  CA  GLY A 562       0.340  11.009  -5.891  0.00  0.00      5aar C  
ATOM    730  C   GLY A 562       0.774   9.866  -4.999  0.00  0.00      5aar C  
ATOM    731  O   GLY A 562       1.666   9.111  -5.380  0.00  0.00      5aar O  
ATOM    732  H   GLY A 562      -1.274  12.336  -5.192  0.00  0.00      5aar H  
ATOM    733  HA2 GLY A 562      -0.326  10.656  -6.585  0.00  0.00      5aar H  
ATOM    734  HA3 GLY A 562       1.148  11.339  -6.427  0.00  0.00      5aar H  
ATOM    735  N   THR A 563       0.144   9.711  -3.831  0.00  0.00      5aar N  
ATOM    736  CA  THR A 563       0.535   8.654  -2.906  0.00  0.00      5aar C  
ATOM    737  C   THR A 563      -0.166   7.330  -3.256  0.00  0.00      5aar C  
ATOM    738  O   THR A 563      -1.303   7.070  -2.822  0.00  0.00      5aar O  
ATOM    739  CB  THR A 563       0.223   9.018  -1.458  0.00  0.00      5aar C  
ATOM    740  CG2 THR A 563       1.104   8.207  -0.509  0.00  0.00      5aar C  
ATOM    741  OG1 THR A 563       0.452  10.414  -1.237  0.00  0.00      5aar O  
ATOM    742  H   THR A 563      -0.617  10.384  -3.651  0.00  0.00      5aar H  
ATOM    743  HA  THR A 563       1.527   8.508  -2.981  0.00  0.00      5aar H  
ATOM    744  HB  THR A 563      -0.766   8.827  -1.270  0.00  0.00      5aar H  
ATOM    745  HG1 THR A 563       0.771  10.817  -2.117  0.00  0.00      5aar H  
ATOM    746 1HG2 THR A 563       0.528   7.651   0.094  0.00  0.00      5aar H  
ATOM    747 2HG2 THR A 563       1.662   8.827   0.046  0.00  0.00      5aar H  
ATOM    748 3HG2 THR A 563       1.705   7.606  -1.039  0.00  0.00      5aar H  
ATOM    749  N   LEU A 564       0.513   6.507  -4.047  0.00  0.00      5aar N  
ATOM    750  CA  LEU A 564      -0.101   5.297  -4.596  0.00  0.00      5aar C  
ATOM    751  C   LEU A 564      -0.663   4.382  -3.513  0.00  0.00      5aar C  
ATOM    752  O   LEU A 564      -1.778   3.876  -3.659  0.00  0.00      5aar O  
ATOM    753  CB  LEU A 564       0.894   4.528  -5.471  0.00  0.00      5aar C  
ATOM    754  CG  LEU A 564       0.309   3.304  -6.176  0.00  0.00      5aar C  
ATOM    755  CD1 LEU A 564      -0.957   3.680  -6.953  0.00  0.00      5aar C  
ATOM    756  CD2 LEU A 564       1.317   2.654  -7.109  0.00  0.00      5aar C  
ATOM    757  H   LEU A 564       1.492   6.788  -4.238  0.00  0.00      5aar H  
ATOM    758  HA  LEU A 564      -0.861   5.574  -5.205  0.00  0.00      5aar H  
ATOM    759  HB2 LEU A 564       1.225   5.145  -6.171  0.00  0.00      5aar H  
ATOM    760  HB3 LEU A 564       1.631   4.215  -4.891  0.00  0.00      5aar H  
ATOM    761  HG  LEU A 564       0.080   2.611  -5.494  0.00  0.00      5aar H  
ATOM    762 1HD1 LEU A 564      -1.637   4.045  -6.319  0.00  0.00      5aar H  
ATOM    763 2HD1 LEU A 564      -1.320   2.867  -7.404  0.00  0.00      5aar H  
ATOM    764 3HD1 LEU A 564      -0.730   4.371  -7.637  0.00  0.00      5aar H  
ATOM    765 1HD2 LEU A 564       1.601   3.311  -7.808  0.00  0.00      5aar H  
ATOM    766 2HD2 LEU A 564       2.118   2.360  -6.586  0.00  0.00      5aar H  
ATOM    767 3HD2 LEU A 564       0.901   1.859  -7.552  0.00  0.00      5aar H  
ATOM    768  N   ASN A 565       0.090   4.177  -2.432  0.00  0.00      5aar N  
ATOM    769  CA  ASN A 565      -0.380   3.324  -1.335  0.00  0.00      5aar C  
ATOM    770  C   ASN A 565      -1.687   3.834  -0.723  0.00  0.00      5aar C  
ATOM    771  O   ASN A 565      -2.571   3.046  -0.366  0.00  0.00      5aar O  
ATOM    772  CB  ASN A 565       0.667   3.224  -0.220  0.00  0.00      5aar C  
ATOM    773  CG  ASN A 565       2.070   2.983  -0.747  0.00  0.00      5aar C  
ATOM    774  ND2 ASN A 565       2.544   1.744  -0.626  0.00  0.00      5aar N  
ATOM    775  OD1 ASN A 565       2.730   3.910  -1.250  0.00  0.00      5aar O  
ATOM    776  H   ASN A 565       1.004   4.656  -2.434  0.00  0.00      5aar H  
ATOM    777  HA  ASN A 565      -0.575   2.415  -1.730  0.00  0.00      5aar H  
ATOM    778  HB2 ASN A 565       0.662   4.079   0.292  0.00  0.00      5aar H  
ATOM    779  HB3 ASN A 565       0.417   2.466   0.378  0.00  0.00      5aar H  
ATOM    780 1HD2 ASN A 565       1.976   1.032  -0.210  0.00  0.00      5aar H  
ATOM    781 2HD2 ASN A 565       3.462   1.525  -0.949  0.00  0.00      5aar H  
ATOM    782  N   CYS A 566      -1.778   5.151  -0.547  0.00  0.00      5aar N  
ATOM    783  CA  CYS A 566      -2.988   5.751   0.019  0.00  0.00      5aar C  
ATOM    784  C   CYS A 566      -4.140   5.536  -0.936  0.00  0.00      5aar C  
ATOM    785  O   CYS A 566      -5.234   5.163  -0.514  0.00  0.00      5aar O  
ATOM    786  CB  CYS A 566      -2.802   7.250   0.300  0.00  0.00      5aar C  
ATOM    787  SG  CYS A 566      -1.776   7.575   1.766  0.00  0.00      5aar S  
ATOM    788  H   CYS A 566      -0.949   5.693  -0.835  0.00  0.00      5aar H  
ATOM    789  HA  CYS A 566      -3.194   5.283   0.878  0.00  0.00      5aar H  
ATOM    790  HB2 CYS A 566      -2.359   7.660  -0.485  0.00  0.00      5aar H  
ATOM    791  HB3 CYS A 566      -3.696   7.650   0.453  0.00  0.00      5aar H  
ATOM    792  HG  CYS A 566      -1.483   6.719   2.174  0.00  0.00      5aar H  
ATOM    793  N   VAL A 567      -3.891   5.763  -2.217  0.00  0.00      5aar N  
ATOM    794  CA  VAL A 567      -4.928   5.578  -3.237  0.00  0.00      5aar C  
ATOM    795  C   VAL A 567      -5.466   4.134  -3.209  0.00  0.00      5aar C  
ATOM    796  O   VAL A 567      -6.690   3.901  -3.138  0.00  0.00      5aar O  
ATOM    797  CB  VAL A 567      -4.380   5.940  -4.635  0.00  0.00      5aar C  
ATOM    798  CG1 VAL A 567      -5.340   5.495  -5.748  0.00  0.00      5aar C  
ATOM    799  CG2 VAL A 567      -4.102   7.486  -4.734  0.00  0.00      5aar C  
ATOM    800  H   VAL A 567      -2.929   6.074  -2.434  0.00  0.00      5aar H  
ATOM    801  HA  VAL A 567      -5.692   6.192  -3.023  0.00  0.00      5aar H  
ATOM    802  HB  VAL A 567      -3.531   5.434  -4.770  0.00  0.00      5aar H  
ATOM    803 1HG1 VAL A 567      -4.812   5.269  -6.564  0.00  0.00      5aar H  
ATOM    804 2HG1 VAL A 567      -5.848   4.693  -5.441  0.00  0.00      5aar H  
ATOM    805 3HG1 VAL A 567      -5.973   6.239  -5.950  0.00  0.00      5aar H  
ATOM    806 1HG2 VAL A 567      -4.885   7.908  -5.172  0.00  0.00      5aar H  
ATOM    807 2HG2 VAL A 567      -3.280   7.613  -5.274  0.00  0.00      5aar H  
ATOM    808 3HG2 VAL A 567      -3.980   7.833  -3.813  0.00  0.00      5aar H  
ATOM    809  N   LEU A 568      -4.553   3.167  -3.223  0.00  0.00      5aar N  
ATOM    810  CA  LEU A 568      -4.939   1.745  -3.214  0.00  0.00      5aar C  
ATOM    811  C   LEU A 568      -5.751   1.366  -1.969  0.00  0.00      5aar C  
ATOM    812  O   LEU A 568      -6.776   0.669  -2.058  0.00  0.00      5aar O  
ATOM    813  CB  LEU A 568      -3.677   0.854  -3.323  0.00  0.00      5aar C  
ATOM    814  CG  LEU A 568      -2.951   0.816  -4.677  0.00  0.00      5aar C  
ATOM    815  CD1 LEU A 568      -1.765  -0.162  -4.618  0.00  0.00      5aar C  
ATOM    816  CD2 LEU A 568      -3.861   0.453  -5.839  0.00  0.00      5aar C  
ATOM    817  H   LEU A 568      -3.570   3.487  -3.240  0.00  0.00      5aar H  
ATOM    818  HA  LEU A 568      -5.507   1.566  -4.030  0.00  0.00      5aar H  
ATOM    819  HB2 LEU A 568      -3.022   1.180  -2.642  0.00  0.00      5aar H  
ATOM    820  HB3 LEU A 568      -3.951  -0.081  -3.104  0.00  0.00      5aar H  
ATOM    821  HG  LEU A 568      -2.612   1.727  -4.890  0.00  0.00      5aar H  
ATOM    822 1HD1 LEU A 568      -1.128   0.139  -3.911  0.00  0.00      5aar H  
ATOM    823 2HD1 LEU A 568      -1.307  -0.173  -5.504  0.00  0.00      5aar H  
ATOM    824 3HD1 LEU A 568      -2.105  -1.075  -4.401  0.00  0.00      5aar H  
ATOM    825 1HD2 LEU A 568      -4.256  -0.453  -5.686  0.00  0.00      5aar H  
ATOM    826 2HD2 LEU A 568      -4.597   1.127  -5.913  0.00  0.00      5aar H  
ATOM    827 3HD2 LEU A 568      -3.333   0.445  -6.689  0.00  0.00      5aar H  
ATOM    828  N   LEU A 569      -5.291   1.796  -0.802  0.00  0.00      5aar N  
ATOM    829  CA  LEU A 569      -6.006   1.518   0.440  0.00  0.00      5aar C  
ATOM    830  C   LEU A 569      -7.399   2.173   0.469  0.00  0.00      5aar C  
ATOM    831  O   LEU A 569      -8.377   1.548   0.891  0.00  0.00      5aar O  
ATOM    832  CB  LEU A 569      -5.203   1.981   1.649  0.00  0.00      5aar C  
ATOM    833  CG  LEU A 569      -3.930   1.178   1.984  0.00  0.00      5aar C  
ATOM    834  CD1 LEU A 569      -3.175   1.891   3.087  0.00  0.00      5aar C  
ATOM    835  CD2 LEU A 569      -4.280  -0.279   2.388  0.00  0.00      5aar C  
ATOM    836  H   LEU A 569      -4.406   2.331  -0.846  0.00  0.00      5aar H  
ATOM    837  HA  LEU A 569      -6.130   0.519   0.526  0.00  0.00      5aar H  
ATOM    838  HB2 LEU A 569      -4.917   2.924   1.490  0.00  0.00      5aar H  
ATOM    839  HB3 LEU A 569      -5.794   1.937   2.451  0.00  0.00      5aar H  
ATOM    840  HG  LEU A 569      -3.366   1.123   1.169  0.00  0.00      5aar H  
ATOM    841 1HD1 LEU A 569      -2.922   2.811   2.783  0.00  0.00      5aar H  
ATOM    842 2HD1 LEU A 569      -2.345   1.379   3.314  0.00  0.00      5aar H  
ATOM    843 3HD1 LEU A 569      -3.753   1.960   3.902  0.00  0.00      5aar H  
ATOM    844 1HD2 LEU A 569      -4.870  -0.256   3.189  0.00  0.00      5aar H  
ATOM    845 2HD2 LEU A 569      -4.750  -0.717   1.628  0.00  0.00      5aar H  
ATOM    846 3HD2 LEU A 569      -3.437  -0.765   2.596  0.00  0.00      5aar H  
ATOM    847  N   LEU A 570      -7.493   3.431   0.043  0.00  0.00      5aar N  
ATOM    848  CA  LEU A 570      -8.813   4.071  -0.027  0.00  0.00      5aar C  
ATOM    849  C   LEU A 570      -9.786   3.309  -0.965  0.00  0.00      5aar C  
ATOM    850  O   LEU A 570     -10.946   3.066  -0.610  0.00  0.00      5aar O  
ATOM    851  CB  LEU A 570      -8.665   5.533  -0.471  0.00  0.00      5aar C  
ATOM    852  CG  LEU A 570      -7.978   6.409   0.589  0.00  0.00      5aar C  
ATOM    853  CD1 LEU A 570      -7.498   7.729  -0.019  0.00  0.00      5aar C  
ATOM    854  CD2 LEU A 570      -8.915   6.666   1.798  0.00  0.00      5aar C  
ATOM    855  H   LEU A 570      -6.618   3.886  -0.216  0.00  0.00      5aar H  
ATOM    856  HA  LEU A 570      -9.218   4.078   0.896  0.00  0.00      5aar H  
ATOM    857  HB2 LEU A 570      -8.106   5.552  -1.277  0.00  0.00      5aar H  
ATOM    858  HB3 LEU A 570      -9.561   5.899  -0.621  0.00  0.00      5aar H  
ATOM    859  HG  LEU A 570      -7.194   5.912   0.960  0.00  0.00      5aar H  
ATOM    860 1HD1 LEU A 570      -6.845   7.538  -0.751  0.00  0.00      5aar H  
ATOM    861 2HD1 LEU A 570      -7.056   8.278   0.689  0.00  0.00      5aar H  
ATOM    862 3HD1 LEU A 570      -8.281   8.226  -0.389  0.00  0.00      5aar H  
ATOM    863 1HD2 LEU A 570      -9.734   7.131   1.476  0.00  0.00      5aar H  
ATOM    864 2HD2 LEU A 570      -9.156   5.792   2.208  0.00  0.00      5aar H  
ATOM    865 3HD2 LEU A 570      -8.436   7.235   2.460  0.00  0.00      5aar H  
ATOM    866  N   LEU A 571      -9.316   2.941  -2.149  0.00  0.00      5aar N  
ATOM    867  CA  LEU A 571     -10.142   2.203  -3.098  0.00  0.00      5aar C  
ATOM    868  C   LEU A 571     -10.553   0.862  -2.500  0.00  0.00      5aar C  
ATOM    869  O   LEU A 571     -11.695   0.422  -2.667  0.00  0.00      5aar O  
ATOM    870  CB  LEU A 571      -9.399   1.994  -4.416  0.00  0.00      5aar C  
ATOM    871  CG  LEU A 571      -9.195   3.280  -5.220  0.00  0.00      5aar C  
ATOM    872  CD1 LEU A 571      -8.215   3.052  -6.360  0.00  0.00      5aar C  
ATOM    873  CD2 LEU A 571     -10.544   3.772  -5.742  0.00  0.00      5aar C  
ATOM    874  H   LEU A 571      -8.334   3.216  -2.337  0.00  0.00      5aar H  
ATOM    875  HA  LEU A 571     -10.972   2.735  -3.284  0.00  0.00      5aar H  
ATOM    876  HB2 LEU A 571      -8.506   1.628  -4.210  0.00  0.00      5aar H  
ATOM    877  HB3 LEU A 571      -9.928   1.377  -4.973  0.00  0.00      5aar H  
ATOM    878  HG  LEU A 571      -8.839   3.990  -4.612  0.00  0.00      5aar H  
ATOM    879 1HD1 LEU A 571      -7.332   2.760  -5.990  0.00  0.00      5aar H  
ATOM    880 2HD1 LEU A 571      -8.094   3.902  -6.874  0.00  0.00      5aar H  
ATOM    881 3HD1 LEU A 571      -8.570   2.343  -6.971  0.00  0.00      5aar H  
ATOM    882 1HD2 LEU A 571     -10.948   3.072  -6.329  0.00  0.00      5aar H  
ATOM    883 2HD2 LEU A 571     -11.152   3.953  -4.970  0.00  0.00      5aar H  
ATOM    884 3HD2 LEU A 571     -10.411   4.612  -6.267  0.00  0.00      5aar H  
ATOM    885  N   GLU A 572      -9.627   0.219  -1.789  0.00  0.00      5aar N  
ATOM    886  CA  GLU A 572      -9.927  -1.054  -1.143  0.00  0.00      5aar C  
ATOM    887  C   GLU A 572     -11.046  -0.920  -0.089  0.00  0.00      5aar C  
ATOM    888  O   GLU A 572     -11.854  -1.829   0.089  0.00  0.00      5aar O  
ATOM    889  CB  GLU A 572      -8.677  -1.632  -0.483  0.00  0.00      5aar C  
ATOM    890  CG  GLU A 572      -8.988  -2.823   0.412  0.00  0.00      5aar C  
ATOM    891  CD  GLU A 572      -7.787  -3.297   1.209  0.00  0.00      5aar C  
ATOM    892  OE1 GLU A 572      -6.650  -2.885   0.877  0.00  0.00      5aar O  
ATOM    893  OE2 GLU A 572      -7.996  -4.065   2.172  0.00  0.00      5aar O1-
ATOM    894  H   GLU A 572      -8.708   0.688  -1.739  0.00  0.00      5aar H  
ATOM    895  HA  GLU A 572     -10.211  -1.732  -1.836  0.00  0.00      5aar H  
ATOM    896  HB2 GLU A 572      -8.079  -1.942  -1.192  0.00  0.00      5aar H  
ATOM    897  HB3 GLU A 572      -8.282  -0.935   0.077  0.00  0.00      5aar H  
ATOM    898  HG2 GLU A 572      -9.683  -2.553   1.054  0.00  0.00      5aar H  
ATOM    899  HG3 GLU A 572      -9.280  -3.570  -0.158  0.00  0.00      5aar H  
ATOM    900  N   TYR A 573     -11.066   0.210   0.618  0.00  0.00      5aar N  
ATOM    901  CA  TYR A 573     -12.079   0.461   1.639  0.00  0.00      5aar C  
ATOM    902  C   TYR A 573     -13.248   1.242   1.048  0.00  0.00      5aar C  
ATOM    903  O   TYR A 573     -13.980   1.909   1.776  0.00  0.00      5aar O  
ATOM    904  CB  TYR A 573     -11.472   1.190   2.848  0.00  0.00      5aar C  
ATOM    905  CG  TYR A 573     -10.738   0.231   3.751  0.00  0.00      5aar C  
ATOM    906  CD1 TYR A 573      -9.454  -0.205   3.444  0.00  0.00      5aar C  
ATOM    907  CD2 TYR A 573     -11.351  -0.280   4.878  0.00  0.00      5aar C  
ATOM    908  CE1 TYR A 573      -8.802  -1.108   4.253  0.00  0.00      5aar C  
ATOM    909  CE2 TYR A 573     -10.718  -1.164   5.683  0.00  0.00      5aar C  
ATOM    910  CZ  TYR A 573      -9.448  -1.580   5.370  0.00  0.00      5aar C  
ATOM    911  OH  TYR A 573      -8.838  -2.464   6.199  0.00  0.00      5aar O  
ATOM    912  H   TYR A 573     -10.311   0.883   0.382  0.00  0.00      5aar H  
ATOM    913  HA  TYR A 573     -12.427  -0.424   1.964  0.00  0.00      5aar H  
ATOM    914  HB2 TYR A 573     -10.833   1.862   2.514  0.00  0.00      5aar H  
ATOM    915  HB3 TYR A 573     -12.206   1.604   3.359  0.00  0.00      5aar H  
ATOM    916  HD1 TYR A 573      -8.999   0.144   2.622  0.00  0.00      5aar H  
ATOM    917  HD2 TYR A 573     -12.288   0.019   5.096  0.00  0.00      5aar H  
ATOM    918  HE1 TYR A 573      -7.877  -1.413   4.033  0.00  0.00      5aar H  
ATOM    919  HE2 TYR A 573     -11.168  -1.522   6.511  0.00  0.00      5aar H  
ATOM    920  HH  TYR A 573      -9.473  -2.712   6.952  0.00  0.00      5aar H  
ATOM    921  N   HIS A 574     -13.386   1.153  -0.274  0.00  0.00      5aar N  
ATOM    922  CA  HIS A 574     -14.601   1.537  -1.017  0.00  0.00      5aar C  
ATOM    923  C   HIS A 574     -14.791   3.034  -1.200  0.00  0.00      5aar C  
ATOM    924  O   HIS A 574     -15.923   3.498  -1.382  0.00  0.00      5aar O  
ATOM    925  CB  HIS A 574     -15.848   0.936  -0.346  0.00  0.00      5aar C  
ATOM    926  CG  HIS A 574     -15.684  -0.507   0.015  0.00  0.00      5aar C  
ATOM    927  CD2 HIS A 574     -15.672  -1.126   1.218  0.00  0.00      5aar C  
ATOM    928  ND1 HIS A 574     -15.467  -1.485  -0.928  0.00  0.00      5aar N  
ATOM    929  CE1 HIS A 574     -15.337  -2.652  -0.320  0.00  0.00      5aar C  
ATOM    930  NE2 HIS A 574     -15.451  -2.460   0.983  0.00  0.00      5aar N  
ATOM    931  H   HIS A 574     -12.531   0.774  -0.765  0.00  0.00      5aar H  
ATOM    932  HA  HIS A 574     -14.548   1.105  -1.941  0.00  0.00      5aar H  
ATOM    933  HB2 HIS A 574     -16.046   1.453   0.490  0.00  0.00      5aar H  
ATOM    934  HB3 HIS A 574     -16.625   1.021  -0.975  0.00  0.00      5aar H  
ATOM    935  HD1 HIS A 574     -15.415  -1.336  -1.914  0.00  0.00      5aar H  
ATOM    936  HD2 HIS A 574     -15.800  -0.696   2.107  0.00  0.00      5aar H  
ATOM    937  HE1 HIS A 574     -15.181  -3.528  -0.767  0.00  0.00      5aar H  
ATOM    938  N   ALA A 575     -13.682   3.785  -1.180  0.00  0.00      5aar N  
ATOM    939  CA  ALA A 575     -13.732   5.175  -1.619  0.00  0.00      5aar C  
ATOM    940  C   ALA A 575     -14.308   5.231  -3.035  0.00  0.00      5aar C  
ATOM    941  O   ALA A 575     -13.910   4.480  -3.916  0.00  0.00      5aar O  
ATOM    942  CB  ALA A 575     -12.318   5.832  -1.583  0.00  0.00      5aar C  
ATOM    943  H   ALA A 575     -12.836   3.312  -0.843  0.00  0.00      5aar H  
ATOM    944  HA  ALA A 575     -14.336   5.688  -1.010  0.00  0.00      5aar H  
ATOM    945  HB1 ALA A 575     -11.667   5.162  -1.244  0.00  0.00      5aar H  
ATOM    946  HB2 ALA A 575     -12.351   6.620  -0.978  0.00  0.00      5aar H  
ATOM    947  HB3 ALA A 575     -12.077   6.113  -2.505  0.00  0.00      5aar H  
ATOM    948  N   ASP A 576     -15.266   6.123  -3.241  0.00  0.00      5aar N  
ATOM    949  CA  ASP A 576     -15.842   6.376  -4.556  0.00  0.00      5aar C  
ATOM    950  C   ASP A 576     -14.794   6.969  -5.508  0.00  0.00      5aar C  
ATOM    951  O   ASP A 576     -14.293   8.084  -5.295  0.00  0.00      5aar O  
ATOM    952  CB  ASP A 576     -17.048   7.314  -4.387  0.00  0.00      5aar C  
ATOM    953  CG  ASP A 576     -17.727   7.673  -5.700  0.00  0.00      5aar C  
ATOM    954  OD1 ASP A 576     -17.352   7.155  -6.780  0.00  0.00      5aar O  
ATOM    955  OD2 ASP A 576     -18.668   8.495  -5.627  0.00  0.00      5aar O1-
ATOM    956  H   ASP A 576     -15.575   6.631  -2.379  0.00  0.00      5aar H  
ATOM    957  HA  ASP A 576     -16.114   5.488  -4.942  0.00  0.00      5aar H  
ATOM    958  HB2 ASP A 576     -17.710   6.857  -3.800  0.00  0.00      5aar H  
ATOM    959  HB3 ASP A 576     -16.726   8.150  -3.954  0.00  0.00      5aar H  
ATOM    960  N   PRO A 577     -14.485   6.247  -6.585  0.00  0.00      5aar N  
ATOM    961  CA  PRO A 577     -13.434   6.704  -7.493  0.00  0.00      5aar C  
ATOM    962  C   PRO A 577     -13.869   7.900  -8.339  0.00  0.00      5aar C  
ATOM    963  O   PRO A 577     -13.030   8.488  -9.004  0.00  0.00      5aar O  
ATOM    964  CB  PRO A 577     -13.177   5.478  -8.387  0.00  0.00      5aar C  
ATOM    965  CG  PRO A 577     -14.433   4.697  -8.327  0.00  0.00      5aar C  
ATOM    966  CD  PRO A 577     -14.991   4.906  -6.947  0.00  0.00      5aar C  
ATOM    967  HA  PRO A 577     -12.587   6.922  -6.980  0.00  0.00      5aar H  
ATOM    968  HB2 PRO A 577     -12.971   5.771  -9.326  0.00  0.00      5aar H  
ATOM    969  HB3 PRO A 577     -12.398   4.950  -8.036  0.00  0.00      5aar H  
ATOM    970  HG2 PRO A 577     -15.088   5.016  -9.027  0.00  0.00      5aar H  
ATOM    971  HG3 PRO A 577     -14.254   3.717  -8.494  0.00  0.00      5aar H  
ATOM    972  HD2 PRO A 577     -15.989   4.899  -6.949  0.00  0.00      5aar H  
ATOM    973  HD3 PRO A 577     -14.651   4.220  -6.305  0.00  0.00      5aar H  
ATOM    974  N   ASN A 578     -15.162   8.227  -8.333  0.00  0.00      5aar N  
ATOM    975  CA  ASN A 578     -15.667   9.327  -9.145  0.00  0.00      5aar C  
ATOM    976  C   ASN A 578     -16.246  10.482  -8.316  0.00  0.00      5aar C  
ATOM    977  O   ASN A 578     -17.027  11.302  -8.822  0.00  0.00      5aar O  
ATOM    978  CB  ASN A 578     -16.725   8.796 -10.126  0.00  0.00      5aar C  
ATOM    979  CG  ASN A 578     -16.110   8.052 -11.288  0.00  0.00      5aar C  
ATOM    980  ND2 ASN A 578     -16.420   6.758 -11.399  0.00  0.00      5aar N  
ATOM    981  OD1 ASN A 578     -15.345   8.628 -12.074  0.00  0.00      5aar O  
ATOM    982  H   ASN A 578     -15.756   7.645  -7.717  0.00  0.00      5aar H  
ATOM    983  HA  ASN A 578     -14.880   9.706  -9.661  0.00  0.00      5aar H  
ATOM    984  HB2 ASN A 578     -17.326   8.178  -9.629  0.00  0.00      5aar H  
ATOM    985  HB3 ASN A 578     -17.240   9.572 -10.476  0.00  0.00      5aar H  
ATOM    986 1HD2 ASN A 578     -17.037   6.337 -10.732  0.00  0.00      5aar H  
ATOM    987 2HD2 ASN A 578     -16.041   6.213 -12.142  0.00  0.00      5aar H  
ATOM    988  N   CYS A 579     -15.841  10.550  -7.050  0.00  0.00      5aar N  
ATOM    989  CA  CYS A 579     -16.307  11.573  -6.115  0.00  0.00      5aar C  
ATOM    990  C   CYS A 579     -16.042  12.984  -6.641  0.00  0.00      5aar C  
ATOM    991  O   CYS A 579     -14.953  13.274  -7.134  0.00  0.00      5aar O  
ATOM    992  CB  CYS A 579     -15.639  11.385  -4.740  0.00  0.00      5aar C  
ATOM    993  SG  CYS A 579     -13.795  11.441  -4.703  0.00  0.00      5aar S  
ATOM    994  H   CYS A 579     -15.156   9.804  -6.779  0.00  0.00      5aar H  
ATOM    995  HA  CYS A 579     -17.303  11.466  -6.001  0.00  0.00      5aar H  
ATOM    996  HB2 CYS A 579     -15.976  12.105  -4.127  0.00  0.00      5aar H  
ATOM    997  HB3 CYS A 579     -15.922  10.493  -4.375  0.00  0.00      5aar H  
ATOM    998  HG  CYS A 579     -13.501  11.597  -5.657  0.00  0.00      5aar H  
ATOM    999  N   ARG A 580     -17.038  13.853  -6.514  0.00  0.00      5aar N  
ATOM   1000  CA  ARG A 580     -16.984  15.225  -7.000  0.00  0.00      5aar C  
ATOM   1001  C   ARG A 580     -16.890  16.212  -5.829  0.00  0.00      5aar C  
ATOM   1002  O   ARG A 580     -17.685  16.119  -4.897  0.00  0.00      5aar O  
ATOM   1003  CB  ARG A 580     -18.238  15.499  -7.832  0.00  0.00      5aar C  
ATOM   1004  CG  ARG A 580     -18.092  16.425  -9.013  0.00  0.00      5aar C  
ATOM   1005  CD  ARG A 580     -19.446  16.497  -9.728  0.00  0.00      5aar C  
ATOM   1006  NE  ARG A 580     -19.673  17.797 -10.346  0.00  0.00      5aar N  
ATOM   1007  CZ  ARG A 580     -19.613  18.017 -11.655  0.00  0.00      5aar C  
ATOM   1008  NH1 ARG A 580     -19.344  17.013 -12.484  0.00  0.00      5aar N1+
ATOM   1009  NH2 ARG A 580     -19.830  19.237 -12.136  0.00  0.00      5aar N  
ATOM   1010  H   ARG A 580     -17.884  13.459  -6.024  0.00  0.00      5aar H  
ATOM   1011  HA  ARG A 580     -16.167  15.338  -7.575  0.00  0.00      5aar H  
ATOM   1012  HB2 ARG A 580     -18.583  14.611  -8.170  0.00  0.00      5aar H  
ATOM   1013  HB3 ARG A 580     -18.938  15.886  -7.215  0.00  0.00      5aar H  
ATOM   1014  HG2 ARG A 580     -17.862  17.330  -8.709  0.00  0.00      5aar H  
ATOM   1015  HG3 ARG A 580     -17.435  16.065  -9.648  0.00  0.00      5aar H  
ATOM   1016  HD2 ARG A 580     -19.457  15.788 -10.428  0.00  0.00      5aar H  
ATOM   1017  HD3 ARG A 580     -20.155  16.321  -9.050  0.00  0.00      5aar H  
ATOM   1018  HE  ARG A 580     -19.888  18.575  -9.746  0.00  0.00      5aar H  
ATOM   1019 1HH1 ARG A 580     -19.206  16.093 -12.136  0.00  0.00      5aar H  
ATOM   1020 2HH1 ARG A 580     -19.282  17.196 -13.476  0.00  0.00      5aar H  
ATOM   1021 1HH2 ARG A 580     -20.059  19.987 -11.509  0.00  0.00      5aar H  
ATOM   1022 2HH2 ARG A 580     -19.768  19.411 -13.114  0.00  0.00      5aar H  
ATOM   1023  N   ASP A 581     -15.931  17.141  -5.854  0.00  0.00      5aar N  
ATOM   1024  CA  ASP A 581     -15.911  18.156  -4.803  0.00  0.00      5aar C  
ATOM   1025  C   ASP A 581     -16.729  19.386  -5.249  0.00  0.00      5aar C  
ATOM   1026  O   ASP A 581     -17.526  19.294  -6.184  0.00  0.00      5aar O  
ATOM   1027  CB  ASP A 581     -14.483  18.540  -4.384  0.00  0.00      5aar C  
ATOM   1028  CG  ASP A 581     -13.746  19.423  -5.393  0.00  0.00      5aar C  
ATOM   1029  OD1 ASP A 581     -14.287  19.828  -6.452  0.00  0.00      5aar O  
ATOM   1030  OD2 ASP A 581     -12.581  19.730  -5.093  0.00  0.00      5aar O1-
ATOM   1031  H   ASP A 581     -15.264  17.080  -6.618  0.00  0.00      5aar H  
ATOM   1032  HA  ASP A 581     -16.380  17.774  -4.006  0.00  0.00      5aar H  
ATOM   1033  HB2 ASP A 581     -14.539  19.031  -3.517  0.00  0.00      5aar H  
ATOM   1034  HB3 ASP A 581     -13.962  17.698  -4.261  0.00  0.00      5aar H  
ATOM   1035  N   ALA A 582     -16.535  20.513  -4.571  0.00  0.00      5aar N  
ATOM   1036  CA  ALA A 582     -17.342  21.720  -4.804  0.00  0.00      5aar C  
ATOM   1037  C   ALA A 582     -17.049  22.407  -6.141  0.00  0.00      5aar C  
ATOM   1038  O   ALA A 582     -17.938  23.010  -6.747  0.00  0.00      5aar O  
ATOM   1039  CB  ALA A 582     -17.130  22.720  -3.646  0.00  0.00      5aar C  
ATOM   1040  H   ALA A 582     -15.770  20.472  -3.866  0.00  0.00      5aar H  
ATOM   1041  HA  ALA A 582     -18.324  21.457  -4.787  0.00  0.00      5aar H  
ATOM   1042  HB1 ALA A 582     -16.241  22.549  -3.230  0.00  0.00      5aar H  
ATOM   1043  HB2 ALA A 582     -17.852  22.591  -2.972  0.00  0.00      5aar H  
ATOM   1044  HB3 ALA A 582     -17.164  23.647  -4.009  0.00  0.00      5aar H  
ATOM   1045  N   GLU A 583     -15.792  22.354  -6.572  0.00  0.00      5aar N  
ATOM   1046  CA  GLU A 583     -15.385  22.913  -7.850  0.00  0.00      5aar C  
ATOM   1047  C   GLU A 583     -15.712  21.973  -9.008  0.00  0.00      5aar C  
ATOM   1048  O   GLU A 583     -15.421  22.303 -10.156  0.00  0.00      5aar O  
ATOM   1049  CB  GLU A 583     -13.882  23.189  -7.859  0.00  0.00      5aar C  
ATOM   1050  CG  GLU A 583     -13.371  23.894  -6.635  0.00  0.00      5aar C  
ATOM   1051  CD  GLU A 583     -13.879  25.305  -6.538  0.00  0.00      5aar C  
ATOM   1052  OE1 GLU A 583     -13.464  26.128  -7.376  0.00  0.00      5aar O  
ATOM   1053  OE2 GLU A 583     -14.703  25.583  -5.636  0.00  0.00      5aar O1-
ATOM   1054  H   GLU A 583     -15.132  21.880  -5.917  0.00  0.00      5aar H  
ATOM   1055  HA  GLU A 583     -15.849  23.798  -7.999  0.00  0.00      5aar H  
ATOM   1056  HB2 GLU A 583     -13.422  22.317  -7.924  0.00  0.00      5aar H  
ATOM   1057  HB3 GLU A 583     -13.690  23.758  -8.643  0.00  0.00      5aar H  
ATOM   1058  HG2 GLU A 583     -13.685  23.408  -5.840  0.00  0.00      5aar H  
ATOM   1059  HG3 GLU A 583     -12.389  23.933  -6.681  0.00  0.00      5aar H  
ATOM   1060  N   GLY A 584     -16.274  20.803  -8.696  0.00  0.00      5aar N  
ATOM   1061  CA  GLY A 584     -16.494  19.740  -9.672  0.00  0.00      5aar C  
ATOM   1062  C   GLY A 584     -15.260  18.885  -9.990  0.00  0.00      5aar C  
ATOM   1063  O   GLY A 584     -15.205  18.188 -11.017  0.00  0.00      5aar O  
ATOM   1064  H   GLY A 584     -16.544  20.715  -7.688  0.00  0.00      5aar H  
ATOM   1065  HA2 GLY A 584     -17.240  19.126  -9.337  0.00  0.00      5aar H  
ATOM   1066  HA3 GLY A 584     -16.841  20.150 -10.543  0.00  0.00      5aar H  
ATOM   1067  N   SER A 585     -14.256  18.936  -9.121  0.00  0.00      5aar N  
ATOM   1068  CA  SER A 585     -13.043  18.164  -9.350  0.00  0.00      5aar C  
ATOM   1069  C   SER A 585     -13.232  16.700  -8.926  0.00  0.00      5aar C  
ATOM   1070  O   SER A 585     -14.034  16.389  -8.046  0.00  0.00      5aar O  
ATOM   1071  CB  SER A 585     -11.853  18.775  -8.612  0.00  0.00      5aar C  
ATOM   1072  OG  SER A 585     -10.666  18.069  -8.935  0.00  0.00      5aar O  
ATOM   1073  H   SER A 585     -14.408  19.546  -8.305  0.00  0.00      5aar H  
ATOM   1074  HA  SER A 585     -12.845  18.171 -10.336  0.00  0.00      5aar H  
ATOM   1075  HB2 SER A 585     -11.753  19.721  -8.890  0.00  0.00      5aar H  
ATOM   1076  HB3 SER A 585     -12.013  18.710  -7.635  0.00  0.00      5aar H  
ATOM   1077  HG  SER A 585     -10.852  17.332  -9.568  0.00  0.00      5aar H  
ATOM   1078  N   VAL A 586     -12.499  15.812  -9.590  0.00  0.00      5aar N  
ATOM   1079  CA  VAL A 586     -12.555  14.378  -9.321  0.00  0.00      5aar C  
ATOM   1080  C   VAL A 586     -11.135  13.857  -9.154  0.00  0.00      5aar C  
ATOM   1081  O   VAL A 586     -10.183  14.468  -9.659  0.00  0.00      5aar O  
ATOM   1082  CB  VAL A 586     -13.286  13.601 -10.458  0.00  0.00      5aar C  
ATOM   1083  CG1 VAL A 586     -14.742  13.980 -10.503  0.00  0.00      5aar C  
ATOM   1084  CG2 VAL A 586     -12.609  13.854 -11.805  0.00  0.00      5aar C  
ATOM   1085  H   VAL A 586     -11.878  16.228 -10.322  0.00  0.00      5aar H  
ATOM   1086  HA  VAL A 586     -13.040  14.240  -8.459  0.00  0.00      5aar H  
ATOM   1087  HB  VAL A 586     -13.231  12.634 -10.231  0.00  0.00      5aar H  
ATOM   1088 1HG1 VAL A 586     -15.310  13.154 -10.544  0.00  0.00      5aar H  
ATOM   1089 2HG1 VAL A 586     -14.985  14.503  -9.682  0.00  0.00      5aar H  
ATOM   1090 3HG1 VAL A 586     -14.925  14.542 -11.313  0.00  0.00      5aar H  
ATOM   1091 1HG2 VAL A 586     -12.088  13.043 -12.066  0.00  0.00      5aar H  
ATOM   1092 2HG2 VAL A 586     -11.996  14.638 -11.720  0.00  0.00      5aar H  
ATOM   1093 3HG2 VAL A 586     -13.309  14.044 -12.492  0.00  0.00      5aar H  
ATOM   1094  N   PRO A 587     -10.975  12.747  -8.426  0.00  0.00      5aar N  
ATOM   1095  CA  PRO A 587      -9.620  12.226  -8.173  0.00  0.00      5aar C  
ATOM   1096  C   PRO A 587      -8.776  12.076  -9.443  0.00  0.00      5aar C  
ATOM   1097  O   PRO A 587      -7.601  12.397  -9.404  0.00  0.00      5aar O  
ATOM   1098  CB  PRO A 587      -9.892  10.866  -7.528  0.00  0.00      5aar C  
ATOM   1099  CG  PRO A 587     -11.185  11.099  -6.760  0.00  0.00      5aar C  
ATOM   1100  CD  PRO A 587     -12.003  12.026  -7.645  0.00  0.00      5aar C  
ATOM   1101  HA  PRO A 587      -9.139  12.809  -7.494  0.00  0.00      5aar H  
ATOM   1102  HB2 PRO A 587     -10.022  10.161  -8.217  0.00  0.00      5aar H  
ATOM   1103  HB3 PRO A 587      -9.161  10.610  -6.905  0.00  0.00      5aar H  
ATOM   1104  HG2 PRO A 587     -11.659  10.233  -6.616  0.00  0.00      5aar H  
ATOM   1105  HG3 PRO A 587     -10.988  11.527  -5.880  0.00  0.00      5aar H  
ATOM   1106  HD2 PRO A 587     -12.605  11.509  -8.249  0.00  0.00      5aar H  
ATOM   1107  HD3 PRO A 587     -12.542  12.664  -7.098  0.00  0.00      5aar H  
ATOM   1108  N   LEU A 588      -9.372  11.606 -10.536  0.00  0.00      5aar N  
ATOM   1109  CA  LEU A 588      -8.641  11.430 -11.784  0.00  0.00      5aar C  
ATOM   1110  C   LEU A 588      -7.986  12.736 -12.211  0.00  0.00      5aar C  
ATOM   1111  O   LEU A 588      -6.818  12.767 -12.594  0.00  0.00      5aar O  
ATOM   1112  CB  LEU A 588      -9.578  10.918 -12.883  0.00  0.00      5aar C  
ATOM   1113  CG  LEU A 588      -8.965  10.703 -14.269  0.00  0.00      5aar C  
ATOM   1114  CD1 LEU A 588      -7.744   9.753 -14.204  0.00  0.00      5aar C  
ATOM   1115  CD2 LEU A 588     -10.030  10.198 -15.257  0.00  0.00      5aar C  
ATOM   1116  H   LEU A 588     -10.378  11.382 -10.423  0.00  0.00      5aar H  
ATOM   1117  HA  LEU A 588      -7.919  10.745 -11.640  0.00  0.00      5aar H  
ATOM   1118  HB2 LEU A 588      -9.948  10.040 -12.583  0.00  0.00      5aar H  
ATOM   1119  HB3 LEU A 588     -10.319  11.579 -12.984  0.00  0.00      5aar H  
ATOM   1120  HG  LEU A 588      -8.667  11.583 -14.639  0.00  0.00      5aar H  
ATOM   1121 1HD1 LEU A 588      -7.056  10.155 -13.606  0.00  0.00      5aar H  
ATOM   1122 2HD1 LEU A 588      -7.376   9.640 -15.123  0.00  0.00      5aar H  
ATOM   1123 3HD1 LEU A 588      -8.040   8.873 -13.843  0.00  0.00      5aar H  
ATOM   1124 1HD2 LEU A 588     -10.399   9.333 -14.925  0.00  0.00      5aar H  
ATOM   1125 2HD2 LEU A 588     -10.760  10.874 -15.324  0.00  0.00      5aar H  
ATOM   1126 3HD2 LEU A 588      -9.609  10.065 -16.152  0.00  0.00      5aar H  
ATOM   1127  N   TRP A 589      -8.740  13.827 -12.119  0.00  0.00      5aar N  
ATOM   1128  CA  TRP A 589      -8.211  15.126 -12.523  0.00  0.00      5aar C  
ATOM   1129  C   TRP A 589      -7.111  15.611 -11.567  0.00  0.00      5aar C  
ATOM   1130  O   TRP A 589      -6.112  16.153 -12.010  0.00  0.00      5aar O  
ATOM   1131  CB  TRP A 589      -9.351  16.144 -12.602  0.00  0.00      5aar C  
ATOM   1132  CG  TRP A 589      -8.914  17.574 -12.873  0.00  0.00      5aar C  
ATOM   1133  CD1 TRP A 589      -9.016  18.631 -12.020  0.00  0.00      5aar C  
ATOM   1134  CD2 TRP A 589      -8.334  18.087 -14.083  0.00  0.00      5aar C  
ATOM   1135  CE2 TRP A 589      -8.115  19.471 -13.890  0.00  0.00      5aar C  
ATOM   1136  CE3 TRP A 589      -7.982  17.513 -15.312  0.00  0.00      5aar C  
ATOM   1137  NE1 TRP A 589      -8.526  19.776 -12.619  0.00  0.00      5aar N  
ATOM   1138  CZ2 TRP A 589      -7.557  20.284 -14.872  0.00  0.00      5aar C  
ATOM   1139  CZ3 TRP A 589      -7.424  18.325 -16.287  0.00  0.00      5aar C  
ATOM   1140  CH2 TRP A 589      -7.218  19.698 -16.059  0.00  0.00      5aar C  
ATOM   1141  H   TRP A 589      -9.690  13.680 -11.753  0.00  0.00      5aar H  
ATOM   1142  HA  TRP A 589      -7.791  15.020 -13.432  0.00  0.00      5aar H  
ATOM   1143  HB2 TRP A 589      -9.967  15.888 -13.342  0.00  0.00      5aar H  
ATOM   1144  HB3 TRP A 589      -9.841  16.154 -11.735  0.00  0.00      5aar H  
ATOM   1145  HD1 TRP A 589      -9.389  18.593 -11.095  0.00  0.00      5aar H  
ATOM   1146  HE1 TRP A 589      -8.480  20.677 -12.193  0.00  0.00      5aar H  
ATOM   1147  HE3 TRP A 589      -8.127  16.544 -15.485  0.00  0.00      5aar H  
ATOM   1148  HZ2 TRP A 589      -7.416  21.264 -14.699  0.00  0.00      5aar H  
ATOM   1149  HZ3 TRP A 589      -7.166  17.929 -17.162  0.00  0.00      5aar H  
ATOM   1150  HH2 TRP A 589      -6.812  20.247 -16.792  0.00  0.00      5aar H  
ATOM   1151  N   GLU A 590      -7.298  15.409 -10.261  0.00  0.00      5aar N  
ATOM   1152  CA  GLU A 590      -6.291  15.783  -9.252  0.00  0.00      5aar C  
ATOM   1153  C   GLU A 590      -4.939  15.116  -9.550  0.00  0.00      5aar C  
ATOM   1154  O   GLU A 590      -3.882  15.730  -9.398  0.00  0.00      5aar O  
ATOM   1155  CB  GLU A 590      -6.753  15.391  -7.837  0.00  0.00      5aar C  
ATOM   1156  CG  GLU A 590      -8.101  15.978  -7.398  0.00  0.00      5aar C  
ATOM   1157  CD  GLU A 590      -8.013  17.458  -7.052  0.00  0.00      5aar C  
ATOM   1158  OE1 GLU A 590      -6.906  17.932  -6.745  0.00  0.00      5aar O  
ATOM   1159  OE2 GLU A 590      -9.056  18.150  -7.098  0.00  0.00      5aar O1-
ATOM   1160  H   GLU A 590      -8.208  14.969 -10.015  0.00  0.00      5aar H  
ATOM   1161  HA  GLU A 590      -6.176  16.781  -9.247  0.00  0.00      5aar H  
ATOM   1162  HB2 GLU A 590      -6.838  14.407  -7.812  0.00  0.00      5aar H  
ATOM   1163  HB3 GLU A 590      -6.071  15.711  -7.200  0.00  0.00      5aar H  
ATOM   1164  HG2 GLU A 590      -8.730  15.883  -8.144  0.00  0.00      5aar H  
ATOM   1165  HG3 GLU A 590      -8.393  15.501  -6.593  0.00  0.00      5aar H  
ATOM   1166  N   ALA A 591      -4.992  13.862  -9.990  0.00  0.00      5aar N  
ATOM   1167  CA  ALA A 591      -3.785  13.138 -10.372  0.00  0.00      5aar C  
ATOM   1168  C   ALA A 591      -3.214  13.656 -11.698  0.00  0.00      5aar C  
ATOM   1169  O   ALA A 591      -2.002  13.825 -11.827  0.00  0.00      5aar O  
ATOM   1170  CB  ALA A 591      -4.071  11.636 -10.457  0.00  0.00      5aar C  
ATOM   1171  H   ALA A 591      -5.944  13.455 -10.036  0.00  0.00      5aar H  
ATOM   1172  HA  ALA A 591      -3.087  13.266  -9.655  0.00  0.00      5aar H  
ATOM   1173  HB1 ALA A 591      -4.250  11.388 -11.407  0.00  0.00      5aar H  
ATOM   1174  HB2 ALA A 591      -4.869  11.420  -9.897  0.00  0.00      5aar H  
ATOM   1175  HB3 ALA A 591      -3.279  11.130 -10.121  0.00  0.00      5aar H  
ATOM   1176  N   MET A 592      -4.083  13.914 -12.672  0.00  0.00      5aar N  
ATOM   1177  CA  MET A 592      -3.642  14.382 -13.991  0.00  0.00      5aar C  
ATOM   1178  C   MET A 592      -2.934  15.735 -13.915  0.00  0.00      5aar C  
ATOM   1179  O   MET A 592      -1.920  15.936 -14.577  0.00  0.00      5aar O  
ATOM   1180  CB  MET A 592      -4.823  14.489 -14.967  0.00  0.00      5aar C  
ATOM   1181  CG  MET A 592      -5.356  13.173 -15.479  0.00  0.00      5aar C  
ATOM   1182  SD  MET A 592      -6.949  13.375 -16.326  0.00  0.00      5aar S  
ATOM   1183  CE  MET A 592      -6.495  14.490 -17.652  0.00  0.00      5aar C  
ATOM   1184  H   MET A 592      -5.077  13.760 -12.426  0.00  0.00      5aar H  
ATOM   1185  HA  MET A 592      -2.986  13.708 -14.357  0.00  0.00      5aar H  
ATOM   1186  HB2 MET A 592      -5.577  14.987 -14.505  0.00  0.00      5aar H  
ATOM   1187  HB3 MET A 592      -4.534  15.052 -15.760  0.00  0.00      5aar H  
ATOM   1188  HG2 MET A 592      -4.669  12.758 -16.111  0.00  0.00      5aar H  
ATOM   1189  HG3 MET A 592      -5.451  12.523 -14.697  0.00  0.00      5aar H  
ATOM   1190  HE1 MET A 592      -5.567  14.833 -17.500  0.00  0.00      5aar H  
ATOM   1191  HE2 MET A 592      -6.529  14.004 -18.526  0.00  0.00      5aar H  
ATOM   1192  HE3 MET A 592      -7.133  15.261 -17.676  0.00  0.00      5aar H  
ATOM   1193  N   VAL A 593      -3.456  16.656 -13.104  0.00  0.00      5aar N  
ATOM   1194  CA  VAL A 593      -2.878  18.009 -13.019  0.00  0.00      5aar C  
ATOM   1195  C   VAL A 593      -1.480  17.996 -12.415  0.00  0.00      5aar C  
ATOM   1196  O   VAL A 593      -0.620  18.806 -12.779  0.00  0.00      5aar O  
ATOM   1197  CB  VAL A 593      -3.759  18.952 -12.184  0.00  0.00      5aar C  
ATOM   1198  CG1 VAL A 593      -3.131  20.329 -12.086  0.00  0.00      5aar C  
ATOM   1199  CG2 VAL A 593      -5.104  19.062 -12.810  0.00  0.00      5aar C  
ATOM   1200  H   VAL A 593      -4.274  16.351 -12.557  0.00  0.00      5aar H  
ATOM   1201  HA  VAL A 593      -2.812  18.374 -13.958  0.00  0.00      5aar H  
ATOM   1202  HB  VAL A 593      -3.804  18.584 -11.259  0.00  0.00      5aar H  
ATOM   1203 1HG1 VAL A 593      -2.143  20.240 -11.956  0.00  0.00      5aar H  
ATOM   1204 2HG1 VAL A 593      -3.309  20.841 -12.927  0.00  0.00      5aar H  
ATOM   1205 3HG1 VAL A 593      -3.523  20.823 -11.309  0.00  0.00      5aar H  
ATOM   1206 1HG2 VAL A 593      -5.016  19.298 -13.784  0.00  0.00      5aar H  
ATOM   1207 2HG2 VAL A 593      -5.643  19.777 -12.352  0.00  0.00      5aar H  
ATOM   1208 3HG2 VAL A 593      -5.595  18.188 -12.733  0.00  0.00      5aar H  
ATOM   1209  N   GLU A 594      -1.243  17.064 -11.501  0.00  0.00      5aar N  
ATOM   1210  CA  GLU A 594       0.066  16.973 -10.871  0.00  0.00      5aar C  
ATOM   1211  C   GLU A 594       0.990  15.956 -11.544  0.00  0.00      5aar C  
ATOM   1212  O   GLU A 594       2.098  15.708 -11.069  0.00  0.00      5aar O  
ATOM   1213  CB  GLU A 594      -0.097  16.637  -9.389  0.00  0.00      5aar C  
ATOM   1214  CG  GLU A 594      -0.795  17.726  -8.619  0.00  0.00      5aar C  
ATOM   1215  CD  GLU A 594       0.035  19.001  -8.561  0.00  0.00      5aar C  
ATOM   1216  OE1 GLU A 594       1.272  18.910  -8.712  0.00  0.00      5aar O  
ATOM   1217  OE2 GLU A 594      -0.552  20.085  -8.356  0.00  0.00      5aar O1-
ATOM   1218  H   GLU A 594      -2.032  16.440 -11.287  0.00  0.00      5aar H  
ATOM   1219  HA  GLU A 594       0.514  17.886 -10.883  0.00  0.00      5aar H  
ATOM   1220  HB2 GLU A 594      -0.641  15.824  -9.328  0.00  0.00      5aar H  
ATOM   1221  HB3 GLU A 594       0.800  16.522  -9.010  0.00  0.00      5aar H  
ATOM   1222  HG2 GLU A 594      -1.635  17.946  -9.073  0.00  0.00      5aar H  
ATOM   1223  HG3 GLU A 594      -0.931  17.426  -7.696  0.00  0.00      5aar H  
ATOM   1224  N   GLY A 595       0.530  15.367 -12.644  0.00  0.00      5aar N  
ATOM   1225  CA  GLY A 595       1.342  14.436 -13.408  0.00  0.00      5aar C  
ATOM   1226  C   GLY A 595       1.644  13.100 -12.741  0.00  0.00      5aar C  
ATOM   1227  O   GLY A 595       2.695  12.498 -12.984  0.00  0.00      5aar O  
ATOM   1228  H   GLY A 595      -0.443  15.628 -12.902  0.00  0.00      5aar H  
ATOM   1229  HA2 GLY A 595       0.883  14.256 -14.313  0.00  0.00      5aar H  
ATOM   1230  HA3 GLY A 595       2.234  14.891 -13.652  0.00  0.00      5aar H  
ATOM   1231  N   HIS A 596       0.725  12.620 -11.907  0.00  0.00      5aar N  
ATOM   1232  CA  HIS A 596       0.924  11.338 -11.218  0.00  0.00      5aar C  
ATOM   1233  C   HIS A 596       0.386  10.197 -12.066  0.00  0.00      5aar C  
ATOM   1234  O   HIS A 596      -0.705   9.692 -11.812  0.00  0.00      5aar O  
ATOM   1235  CB  HIS A 596       0.255  11.358  -9.834  0.00  0.00      5aar C  
ATOM   1236  CG  HIS A 596       0.767  12.445  -8.939  0.00  0.00      5aar C  
ATOM   1237  CD2 HIS A 596       0.123  13.424  -8.261  0.00  0.00      5aar C  
ATOM   1238  ND1 HIS A 596       2.108  12.605  -8.659  0.00  0.00      5aar N  
ATOM   1239  CE1 HIS A 596       2.268  13.638  -7.850  0.00  0.00      5aar C  
ATOM   1240  NE2 HIS A 596       1.080  14.152  -7.592  0.00  0.00      5aar N  
ATOM   1241  H   HIS A 596      -0.115  13.207 -11.788  0.00  0.00      5aar H  
ATOM   1242  HA  HIS A 596       1.909  11.202 -11.088  0.00  0.00      5aar H  
ATOM   1243  HB2 HIS A 596      -0.734  11.484  -9.954  0.00  0.00      5aar H  
ATOM   1244  HB3 HIS A 596       0.416  10.475  -9.384  0.00  0.00      5aar H  
ATOM   1245  HD1 HIS A 596       2.843  12.028  -9.015  0.00  0.00      5aar H  
ATOM   1246  HD2 HIS A 596      -0.859  13.588  -8.246  0.00  0.00      5aar H  
ATOM   1247  HE1 HIS A 596       3.137  13.971  -7.495  0.00  0.00      5aar H  
ATOM   1248  N   GLU A 597       1.164   9.791 -13.073  0.00  0.00      5aar N  
ATOM   1249  CA  GLU A 597       0.693   8.852 -14.104  0.00  0.00      5aar C  
ATOM   1250  C   GLU A 597       0.309   7.477 -13.561  0.00  0.00      5aar C  
ATOM   1251  O   GLU A 597      -0.574   6.821 -14.101  0.00  0.00      5aar O  
ATOM   1252  CB  GLU A 597       1.755   8.679 -15.197  0.00  0.00      5aar C  
ATOM   1253  CG  GLU A 597       2.028   9.934 -16.038  0.00  0.00      5aar C  
ATOM   1254  CD  GLU A 597       0.842  10.907 -16.101  0.00  0.00      5aar C  
ATOM   1255  OE1 GLU A 597      -0.257  10.521 -16.590  0.00  0.00      5aar O  
ATOM   1256  OE2 GLU A 597       1.016  12.072 -15.665  0.00  0.00      5aar O1-
ATOM   1257  H   GLU A 597       2.124  10.191 -13.068  0.00  0.00      5aar H  
ATOM   1258  HA  GLU A 597      -0.107   9.260 -14.584  0.00  0.00      5aar H  
ATOM   1259  HB2 GLU A 597       2.602   8.431 -14.758  0.00  0.00      5aar H  
ATOM   1260  HB3 GLU A 597       1.443   7.976 -15.813  0.00  0.00      5aar H  
ATOM   1261  HG2 GLU A 597       2.782  10.417 -15.631  0.00  0.00      5aar H  
ATOM   1262  HG3 GLU A 597       2.223   9.651 -16.960  0.00  0.00      5aar H  
ATOM   1263  N   LYS A 598       0.972   7.041 -12.497  0.00  0.00      5aar N  
ATOM   1264  CA  LYS A 598       0.688   5.725 -11.929  0.00  0.00      5aar C  
ATOM   1265  C   LYS A 598      -0.665   5.741 -11.225  0.00  0.00      5aar C  
ATOM   1266  O   LYS A 598      -1.421   4.769 -11.268  0.00  0.00      5aar O  
ATOM   1267  CB  LYS A 598       1.778   5.305 -10.939  0.00  0.00      5aar C  
ATOM   1268  CG  LYS A 598       3.208   5.365 -11.475  0.00  0.00      5aar C  
ATOM   1269  CD  LYS A 598       4.167   4.891 -10.399  0.00  0.00      5aar C  
ATOM   1270  CE  LYS A 598       5.620   4.946 -10.842  0.00  0.00      5aar C  
ATOM   1271  NZ  LYS A 598       6.516   4.485  -9.740  0.00  0.00      5aar N1+
ATOM   1272  H   LYS A 598       1.680   7.689 -12.119  0.00  0.00      5aar H  
ATOM   1273  HA  LYS A 598       0.658   5.050 -12.671  0.00  0.00      5aar H  
ATOM   1274  HB2 LYS A 598       1.721   5.906 -10.138  0.00  0.00      5aar H  
ATOM   1275  HB3 LYS A 598       1.593   4.361 -10.652  0.00  0.00      5aar H  
ATOM   1276  HG2 LYS A 598       3.282   4.769 -12.263  0.00  0.00      5aar H  
ATOM   1277  HG3 LYS A 598       3.423   6.301 -11.716  0.00  0.00      5aar H  
ATOM   1278  HD2 LYS A 598       4.060   5.472  -9.592  0.00  0.00      5aar H  
ATOM   1279  HD3 LYS A 598       3.945   3.945 -10.160  0.00  0.00      5aar H  
ATOM   1280  HE2 LYS A 598       5.743   4.353 -11.633  0.00  0.00      5aar H  
ATOM   1281  HE3 LYS A 598       5.853   5.885 -11.082  0.00  0.00      5aar H  
ATOM   1282  HZ1 LYS A 598       7.063   3.714 -10.062  0.00  0.00      5aar H  
ATOM   1283  HZ2 LYS A 598       5.960   4.201  -8.960  0.00  0.00      5aar H  
ATOM   1284  HZ3 LYS A 598       7.118   5.235  -9.469  0.00  0.00      5aar H  
ATOM   1285  N   VAL A 599      -0.961   6.853 -10.567  0.00  0.00      5aar N  
ATOM   1286  CA  VAL A 599      -2.249   7.002  -9.884  0.00  0.00      5aar C  
ATOM   1287  C   VAL A 599      -3.373   7.133 -10.923  0.00  0.00      5aar C  
ATOM   1288  O   VAL A 599      -4.445   6.553 -10.760  0.00  0.00      5aar O  
ATOM   1289  CB  VAL A 599      -2.236   8.211  -8.911  0.00  0.00      5aar C  
ATOM   1290  CG1 VAL A 599      -3.668   8.549  -8.415  0.00  0.00      5aar C  
ATOM   1291  CG2 VAL A 599      -1.339   7.925  -7.733  0.00  0.00      5aar C  
ATOM   1292  H   VAL A 599      -0.231   7.583 -10.575  0.00  0.00      5aar H  
ATOM   1293  HA  VAL A 599      -2.420   6.173  -9.352  0.00  0.00      5aar H  
ATOM   1294  HB  VAL A 599      -1.919   9.006  -9.416  0.00  0.00      5aar H  
ATOM   1295 1HG1 VAL A 599      -4.322   8.249  -9.102  0.00  0.00      5aar H  
ATOM   1296 2HG1 VAL A 599      -3.828   8.073  -7.556  0.00  0.00      5aar H  
ATOM   1297 3HG1 VAL A 599      -3.735   9.533  -8.281  0.00  0.00      5aar H  
ATOM   1298 1HG2 VAL A 599      -1.440   6.967  -7.457  0.00  0.00      5aar H  
ATOM   1299 2HG2 VAL A 599      -1.590   8.519  -6.966  0.00  0.00      5aar H  
ATOM   1300 3HG2 VAL A 599      -0.385   8.097  -7.986  0.00  0.00      5aar H  
ATOM   1301  N   VAL A 600      -3.126   7.884 -11.991  0.00  0.00      5aar N  
ATOM   1302  CA  VAL A 600      -4.081   7.977 -13.102  0.00  0.00      5aar C  
ATOM   1303  C   VAL A 600      -4.478   6.591 -13.639  0.00  0.00      5aar C  
ATOM   1304  O   VAL A 600      -5.669   6.289 -13.834  0.00  0.00      5aar O  
ATOM   1305  CB  VAL A 600      -3.499   8.821 -14.263  0.00  0.00      5aar C  
ATOM   1306  CG1 VAL A 600      -4.382   8.716 -15.502  0.00  0.00      5aar C  
ATOM   1307  CG2 VAL A 600      -3.338  10.286 -13.838  0.00  0.00      5aar C  
ATOM   1308  H   VAL A 600      -2.221   8.389 -11.975  0.00  0.00      5aar H  
ATOM   1309  HA  VAL A 600      -4.918   8.424 -12.759  0.00  0.00      5aar H  
ATOM   1310  HB  VAL A 600      -2.614   8.433 -14.501  0.00  0.00      5aar H  
ATOM   1311 1HG1 VAL A 600      -3.809   8.731 -16.321  0.00  0.00      5aar H  
ATOM   1312 2HG1 VAL A 600      -4.898   7.861 -15.471  0.00  0.00      5aar H  
ATOM   1313 3HG1 VAL A 600      -5.016   9.488 -15.525  0.00  0.00      5aar H  
ATOM   1314 1HG2 VAL A 600      -2.957  10.805 -14.601  0.00  0.00      5aar H  
ATOM   1315 2HG2 VAL A 600      -2.722  10.330 -13.054  0.00  0.00      5aar H  
ATOM   1316 3HG2 VAL A 600      -4.233  10.652 -13.590  0.00  0.00      5aar H  
ATOM   1317  N   LYS A 601      -3.469   5.754 -13.867  0.00  0.00      5aar N  
ATOM   1318  CA  LYS A 601      -3.690   4.406 -14.375  0.00  0.00      5aar C  
ATOM   1319  C   LYS A 601      -4.533   3.581 -13.410  0.00  0.00      5aar C  
ATOM   1320  O   LYS A 601      -5.499   2.931 -13.821  0.00  0.00      5aar O  
ATOM   1321  CB  LYS A 601      -2.352   3.709 -14.639  0.00  0.00      5aar C  
ATOM   1322  CG  LYS A 601      -1.536   4.306 -15.785  0.00  0.00      5aar C  
ATOM   1323  CD  LYS A 601      -0.232   3.507 -15.999  0.00  0.00      5aar C  
ATOM   1324  CE  LYS A 601       0.780   4.272 -16.839  0.00  0.00      5aar C  
ATOM   1325  NZ  LYS A 601       2.168   3.734 -16.664  0.00  0.00      5aar N1+
ATOM   1326  H   LYS A 601      -2.528   6.140 -13.655  0.00  0.00      5aar H  
ATOM   1327  HA  LYS A 601      -4.175   4.465 -15.258  0.00  0.00      5aar H  
ATOM   1328  HB2 LYS A 601      -1.802   3.762 -13.806  0.00  0.00      5aar H  
ATOM   1329  HB3 LYS A 601      -2.537   2.750 -14.855  0.00  0.00      5aar H  
ATOM   1330  HG2 LYS A 601      -2.069   4.268 -16.623  0.00  0.00      5aar H  
ATOM   1331  HG3 LYS A 601      -1.298   5.245 -15.566  0.00  0.00      5aar H  
ATOM   1332  HD2 LYS A 601       0.167   3.317 -15.107  0.00  0.00      5aar H  
ATOM   1333  HD3 LYS A 601      -0.459   2.657 -16.463  0.00  0.00      5aar H  
ATOM   1334  HE2 LYS A 601       0.523   4.201 -17.805  0.00  0.00      5aar H  
ATOM   1335  HE3 LYS A 601       0.769   5.237 -16.567  0.00  0.00      5aar H  
ATOM   1336  HZ1 LYS A 601       2.664   4.315 -16.022  0.00  0.00      5aar H  
ATOM   1337  HZ2 LYS A 601       2.631   3.733 -17.548  0.00  0.00      5aar H  
ATOM   1338  HZ3 LYS A 601       2.115   2.803 -16.308  0.00  0.00      5aar H  
ATOM   1339  N   VAL A 602      -4.173   3.613 -12.125  0.00  0.00      5aar N  
ATOM   1340  CA  VAL A 602      -4.923   2.874 -11.116  0.00  0.00      5aar C  
ATOM   1341  C   VAL A 602      -6.375   3.387 -11.008  0.00  0.00      5aar C  
ATOM   1342  O   VAL A 602      -7.310   2.604 -10.881  0.00  0.00      5aar O  
ATOM   1343  CB  VAL A 602      -4.230   2.943  -9.740  0.00  0.00      5aar C  
ATOM   1344  CG1 VAL A 602      -5.170   2.495  -8.654  0.00  0.00      5aar C  
ATOM   1345  CG2 VAL A 602      -2.977   2.062  -9.738  0.00  0.00      5aar C  
ATOM   1346  H   VAL A 602      -3.342   4.190 -11.918  0.00  0.00      5aar H  
ATOM   1347  HA  VAL A 602      -4.965   1.908 -11.394  0.00  0.00      5aar H  
ATOM   1348  HB  VAL A 602      -4.006   3.898  -9.567  0.00  0.00      5aar H  
ATOM   1349 1HG1 VAL A 602      -4.662   2.004  -7.942  0.00  0.00      5aar H  
ATOM   1350 2HG1 VAL A 602      -5.622   3.290  -8.243  0.00  0.00      5aar H  
ATOM   1351 3HG1 VAL A 602      -5.868   1.884  -9.035  0.00  0.00      5aar H  
ATOM   1352 1HG2 VAL A 602      -2.465   2.226  -8.897  0.00  0.00      5aar H  
ATOM   1353 2HG2 VAL A 602      -2.415   2.295 -10.529  0.00  0.00      5aar H  
ATOM   1354 3HG2 VAL A 602      -3.253   1.104  -9.787  0.00  0.00      5aar H  
ATOM   1355  N   LEU A 603      -6.575   4.699 -11.095  0.00  0.00      5aar N  
ATOM   1356  CA  LEU A 603      -7.932   5.227 -11.000  0.00  0.00      5aar C  
ATOM   1357  C   LEU A 603      -8.772   4.797 -12.198  0.00  0.00      5aar C  
ATOM   1358  O   LEU A 603      -9.938   4.419 -12.030  0.00  0.00      5aar O  
ATOM   1359  CB  LEU A 603      -7.912   6.756 -10.873  0.00  0.00      5aar C  
ATOM   1360  CG  LEU A 603      -7.444   7.209  -9.496  0.00  0.00      5aar C  
ATOM   1361  CD1 LEU A 603      -7.172   8.726  -9.507  0.00  0.00      5aar C  
ATOM   1362  CD2 LEU A 603      -8.475   6.837  -8.411  0.00  0.00      5aar C  
ATOM   1363  H   LEU A 603      -5.738   5.272 -11.227  0.00  0.00      5aar H  
ATOM   1364  HA  LEU A 603      -8.361   4.863 -10.165  0.00  0.00      5aar H  
ATOM   1365  HB2 LEU A 603      -7.281   7.105 -11.535  0.00  0.00      5aar H  
ATOM   1366  HB3 LEU A 603      -8.825   7.082 -11.004  0.00  0.00      5aar H  
ATOM   1367  HG  LEU A 603      -6.603   6.733  -9.258  0.00  0.00      5aar H  
ATOM   1368 1HD1 LEU A 603      -6.464   8.924 -10.181  0.00  0.00      5aar H  
ATOM   1369 2HD1 LEU A 603      -6.867   9.008  -8.600  0.00  0.00      5aar H  
ATOM   1370 3HD1 LEU A 603      -8.013   9.205  -9.747  0.00  0.00      5aar H  
ATOM   1371 1HD2 LEU A 603      -9.342   7.282  -8.620  0.00  0.00      5aar H  
ATOM   1372 2HD2 LEU A 603      -8.595   5.847  -8.402  0.00  0.00      5aar H  
ATOM   1373 3HD2 LEU A 603      -8.140   7.146  -7.525  0.00  0.00      5aar H  
ATOM   1374  N   LEU A 604      -8.182   4.848 -13.394  0.00  0.00      5aar N  
ATOM   1375  CA  LEU A 604      -8.886   4.419 -14.603  0.00  0.00      5aar C  
ATOM   1376  C   LEU A 604      -9.300   2.956 -14.498  0.00  0.00      5aar C  
ATOM   1377  O   LEU A 604     -10.426   2.598 -14.850  0.00  0.00      5aar O  
ATOM   1378  CB  LEU A 604      -8.016   4.632 -15.843  0.00  0.00      5aar C  
ATOM   1379  CG  LEU A 604      -7.758   6.091 -16.215  0.00  0.00      5aar C  
ATOM   1380  CD1 LEU A 604      -6.622   6.168 -17.214  0.00  0.00      5aar C  
ATOM   1381  CD2 LEU A 604      -9.026   6.781 -16.739  0.00  0.00      5aar C  
ATOM   1382  H   LEU A 604      -7.213   5.206 -13.390  0.00  0.00      5aar H  
ATOM   1383  HA  LEU A 604      -9.715   4.978 -14.705  0.00  0.00      5aar H  
ATOM   1384  HB2 LEU A 604      -7.135   4.207 -15.674  0.00  0.00      5aar H  
ATOM   1385  HB3 LEU A 604      -8.471   4.203 -16.613  0.00  0.00      5aar H  
ATOM   1386  HG  LEU A 604      -7.515   6.597 -15.392  0.00  0.00      5aar H  
ATOM   1387 1HD1 LEU A 604      -5.792   5.778 -16.813  0.00  0.00      5aar H  
ATOM   1388 2HD1 LEU A 604      -6.451   7.124 -17.459  0.00  0.00      5aar H  
ATOM   1389 3HD1 LEU A 604      -6.862   5.654 -18.040  0.00  0.00      5aar H  
ATOM   1390 1HD2 LEU A 604      -9.348   6.301 -17.552  0.00  0.00      5aar H  
ATOM   1391 2HD2 LEU A 604      -9.729   6.756 -16.032  0.00  0.00      5aar H  
ATOM   1392 3HD2 LEU A 604      -8.813   7.728 -16.969  0.00  0.00      5aar H  
ATOM   1393  N   GLU A 605      -8.383   2.126 -14.002  0.00  0.00      5aar N  
ATOM   1394  CA  GLU A 605      -8.646   0.696 -13.758  0.00  0.00      5aar C  
ATOM   1395  C   GLU A 605      -9.856   0.455 -12.850  0.00  0.00      5aar C  
ATOM   1396  O   GLU A 605     -10.537  -0.578 -12.962  0.00  0.00      5aar O  
ATOM   1397  CB  GLU A 605      -7.419   0.021 -13.119  0.00  0.00      5aar C  
ATOM   1398  CG  GLU A 605      -6.214  -0.150 -14.027  0.00  0.00      5aar C  
ATOM   1399  CD  GLU A 605      -4.929  -0.493 -13.261  0.00  0.00      5aar C  
ATOM   1400  OE1 GLU A 605      -4.993  -0.801 -12.044  0.00  0.00      5aar O  
ATOM   1401  OE2 GLU A 605      -3.845  -0.447 -13.886  0.00  0.00      5aar O1-
ATOM   1402  H   GLU A 605      -7.461   2.571 -13.799  0.00  0.00      5aar H  
ATOM   1403  HA  GLU A 605      -8.794   0.229 -14.645  0.00  0.00      5aar H  
ATOM   1404  HB2 GLU A 605      -7.141   0.582 -12.351  0.00  0.00      5aar H  
ATOM   1405  HB3 GLU A 605      -7.700  -0.879 -12.818  0.00  0.00      5aar H  
ATOM   1406  HG2 GLU A 605      -6.389  -0.894 -14.644  0.00  0.00      5aar H  
ATOM   1407  HG3 GLU A 605      -6.051   0.697 -14.498  0.00  0.00      5aar H  
ATOM   1408  N   HIS A 606     -10.094   1.392 -11.927  0.00  0.00      5aar N  
ATOM   1409  CA  HIS A 606     -11.171   1.252 -10.947  0.00  0.00      5aar C  
ATOM   1410  C   HIS A 606     -12.441   1.999 -11.387  0.00  0.00      5aar C  
ATOM   1411  O   HIS A 606     -13.394   2.141 -10.615  0.00  0.00      5aar O  
ATOM   1412  CB  HIS A 606     -10.724   1.749  -9.563  0.00  0.00      5aar C  
ATOM   1413  CG  HIS A 606      -9.847   0.784  -8.818  0.00  0.00      5aar C  
ATOM   1414  CD2 HIS A 606     -10.100  -0.003  -7.745  0.00  0.00      5aar C  
ATOM   1415  ND1 HIS A 606      -8.527   0.562  -9.152  0.00  0.00      5aar N  
ATOM   1416  CE1 HIS A 606      -8.008  -0.327  -8.321  0.00  0.00      5aar C  
ATOM   1417  NE2 HIS A 606      -8.941  -0.684  -7.457  0.00  0.00      5aar N  
ATOM   1418  H   HIS A 606      -9.459   2.211 -11.967  0.00  0.00      5aar H  
ATOM   1419  HA  HIS A 606     -11.400   0.274 -10.861  0.00  0.00      5aar H  
ATOM   1420  HB2 HIS A 606     -10.219   2.613  -9.675  0.00  0.00      5aar H  
ATOM   1421  HB3 HIS A 606     -11.541   1.929  -9.004  0.00  0.00      5aar H  
ATOM   1422  HD1 HIS A 606      -8.041   1.005  -9.904  0.00  0.00      5aar H  
ATOM   1423  HD2 HIS A 606     -10.964  -0.077  -7.255  0.00  0.00      5aar H  
ATOM   1424  HE1 HIS A 606      -7.074  -0.670  -8.344  0.00  0.00      5aar H  
ATOM   1425  N   GLY A 607     -12.456   2.474 -12.627  0.00  0.00      5aar N  
ATOM   1426  CA  GLY A 607     -13.666   3.061 -13.174  0.00  0.00      5aar C  
ATOM   1427  C   GLY A 607     -13.783   4.576 -13.100  0.00  0.00      5aar C  
ATOM   1428  O   GLY A 607     -14.850   5.129 -13.387  0.00  0.00      5aar O  
ATOM   1429  H   GLY A 607     -11.567   2.391 -13.143  0.00  0.00      5aar H  
ATOM   1430  HA2 GLY A 607     -13.762   2.770 -14.160  0.00  0.00      5aar H  
ATOM   1431  HA3 GLY A 607     -14.483   2.643 -12.701  0.00  0.00      5aar H  
ATOM   1432  N   SER A 608     -12.704   5.257 -12.718  0.00  0.00      5aar N  
ATOM   1433  CA  SER A 608     -12.688   6.724 -12.783  0.00  0.00      5aar C  
ATOM   1434  C   SER A 608     -12.834   7.192 -14.226  0.00  0.00      5aar C  
ATOM   1435  O   SER A 608     -12.175   6.658 -15.124  0.00  0.00      5aar O  
ATOM   1436  CB  SER A 608     -11.391   7.298 -12.188  0.00  0.00      5aar C  
ATOM   1437  OG  SER A 608     -11.298   7.055 -10.791  0.00  0.00      5aar O  
ATOM   1438  H   SER A 608     -11.914   4.690 -12.387  0.00  0.00      5aar H  
ATOM   1439  HA  SER A 608     -13.476   7.064 -12.264  0.00  0.00      5aar H  
ATOM   1440  HB2 SER A 608     -10.615   6.870 -12.644  0.00  0.00      5aar H  
ATOM   1441  HB3 SER A 608     -11.377   8.283 -12.347  0.00  0.00      5aar H  
ATOM   1442  HG  SER A 608     -12.108   6.554 -10.488  0.00  0.00      5aar H  
ATOM   1443  N   THR A 609     -13.706   8.174 -14.462  0.00  0.00      5aar N  
ATOM   1444  CA  THR A 609     -13.812   8.779 -15.791  0.00  0.00      5aar C  
ATOM   1445  C   THR A 609     -13.752  10.303 -15.697  0.00  0.00      5aar C  
ATOM   1446  O   THR A 609     -14.298  10.886 -14.767  0.00  0.00      5aar O  
ATOM   1447  CB  THR A 609     -15.109   8.378 -16.520  0.00  0.00      5aar C  
ATOM   1448  CG2 THR A 609     -15.194   6.863 -16.670  0.00  0.00      5aar C  
ATOM   1449  OG1 THR A 609     -16.243   8.864 -15.795  0.00  0.00      5aar O  
ATOM   1450  H   THR A 609     -14.278   8.459 -13.654  0.00  0.00      5aar H  
ATOM   1451  HA  THR A 609     -13.035   8.466 -16.346  0.00  0.00      5aar H  
ATOM   1452  HB  THR A 609     -15.112   8.810 -17.445  0.00  0.00      5aar H  
ATOM   1453  HG1 THR A 609     -15.902   9.357 -14.972  0.00  0.00      5aar H  
ATOM   1454 1HG2 THR A 609     -14.447   6.538 -17.254  0.00  0.00      5aar H  
ATOM   1455 2HG2 THR A 609     -16.071   6.613 -17.087  0.00  0.00      5aar H  
ATOM   1456 3HG2 THR A 609     -15.121   6.429 -15.769  0.00  0.00      5aar H  
ATOM   1457  N   ILE A 610     -13.084  10.939 -16.656  0.00  0.00      5aar N  
ATOM   1458  CA  ILE A 610     -12.876  12.377 -16.564  0.00  0.00      5aar C  
ATOM   1459  C   ILE A 610     -14.210  13.100 -16.667  0.00  0.00      5aar C  
ATOM   1460  O   ILE A 610     -14.373  14.174 -16.099  0.00  0.00      5aar O  
ATOM   1461  CB  ILE A 610     -11.903  12.907 -17.647  0.00  0.00      5aar C  
ATOM   1462  CG1 ILE A 610     -11.347  14.288 -17.256  0.00  0.00      5aar C  
ATOM   1463  CG2 ILE A 610     -12.572  12.954 -19.029  0.00  0.00      5aar C  
ATOM   1464  CD1 ILE A 610     -10.649  14.337 -15.905  0.00  0.00      5aar C  
ATOM   1465  H   ILE A 610     -12.746  10.352 -17.427  0.00  0.00      5aar H  
ATOM   1466  HA  ILE A 610     -12.524  12.553 -15.643  0.00  0.00      5aar H  
ATOM   1467  HB  ILE A 610     -11.139  12.274 -17.706  0.00  0.00      5aar H  
ATOM   1468 2HG1 ILE A 610     -10.701  14.578 -17.964  0.00  0.00      5aar H  
ATOM   1469 3HG1 ILE A 610     -12.110  14.937 -17.244  0.00  0.00      5aar H  
ATOM   1470 1HG2 ILE A 610     -12.917  12.045 -19.245  0.00  0.00      5aar H  
ATOM   1471 2HG2 ILE A 610     -11.892  13.235 -19.700  0.00  0.00      5aar H  
ATOM   1472 3HG2 ILE A 610     -13.320  13.611 -18.997  0.00  0.00      5aar H  
ATOM   1473 1HD1 ILE A 610     -11.296  14.072 -15.193  0.00  0.00      5aar H  
ATOM   1474 2HD1 ILE A 610     -10.324  15.265 -15.738  0.00  0.00      5aar H  
ATOM   1475 3HD1 ILE A 610      -9.877  13.705 -15.912  0.00  0.00      5aar H  
ATOM   1476  N   ASP A 611     -15.176  12.501 -17.359  0.00  0.00      5aar N  
ATOM   1477  CA  ASP A 611     -16.423  13.204 -17.633  0.00  0.00      5aar C  
ATOM   1478  C   ASP A 611     -17.361  13.137 -16.444  0.00  0.00      5aar C  
ATOM   1479  O   ASP A 611     -18.452  13.694 -16.480  0.00  0.00      5aar O  
ATOM   1480  CB  ASP A 611     -17.105  12.670 -18.902  0.00  0.00      5aar C  
ATOM   1481  CG  ASP A 611     -17.377  11.159 -18.868  0.00  0.00      5aar C  
ATOM   1482  OD1 ASP A 611     -17.432  10.538 -17.776  0.00  0.00      5aar O  
ATOM   1483  OD2 ASP A 611     -17.556  10.590 -19.968  0.00  0.00      5aar O1-
ATOM   1484  H   ASP A 611     -14.972  11.543 -17.668  0.00  0.00      5aar H  
ATOM   1485  HA  ASP A 611     -16.192  14.175 -17.776  0.00  0.00      5aar H  
ATOM   1486  HB2 ASP A 611     -17.975  13.142 -19.007  0.00  0.00      5aar H  
ATOM   1487  HB3 ASP A 611     -16.512  12.864 -19.677  0.00  0.00      5aar H  
ATOM   1488  N   ALA A 612     -16.927  12.463 -15.383  0.00  0.00      5aar N  
ATOM   1489  CA  ALA A 612     -17.635  12.525 -14.115  0.00  0.00      5aar C  
ATOM   1490  C   ALA A 612     -17.469  13.904 -13.475  0.00  0.00      5aar C  
ATOM   1491  O   ALA A 612     -18.265  14.290 -12.637  0.00  0.00      5aar O  
ATOM   1492  CB  ALA A 612     -17.143  11.449 -13.168  0.00  0.00      5aar C  
ATOM   1493  H   ALA A 612     -16.067  11.909 -15.538  0.00  0.00      5aar H  
ATOM   1494  HA  ALA A 612     -18.615  12.367 -14.278  0.00  0.00      5aar H  
ATOM   1495  HB1 ALA A 612     -17.675  10.612 -13.302  0.00  0.00      5aar H  
ATOM   1496  HB2 ALA A 612     -17.248  11.758 -12.222  0.00  0.00      5aar H  
ATOM   1497  HB3 ALA A 612     -16.177  11.258 -13.347  0.00  0.00      5aar H  
ATOM   1498  N   GLY A 613     -16.417  14.626 -13.847  0.00  0.00      5aar N  
ATOM   1499  CA  GLY A 613     -16.194  15.963 -13.302  0.00  0.00      5aar C  
ATOM   1500  C   GLY A 613     -16.634  17.092 -14.223  0.00  0.00      5aar C  
ATOM   1501  O   GLY A 613     -17.239  16.837 -15.263  0.00  0.00      5aar O  
ATOM   1502  H   GLY A 613     -15.791  14.174 -14.533  0.00  0.00      5aar H  
ATOM   1503  HA2 GLY A 613     -16.688  16.046 -12.413  0.00  0.00      5aar H  
ATOM   1504  HA3 GLY A 613     -15.202  16.074 -13.089  0.00  0.00      5aar H  
ATOM   1505  N   ASP A 614     -16.330  18.338 -13.835  0.00  0.00      5aar N  
ATOM   1506  CA  ASP A 614     -16.609  19.519 -14.675  0.00  0.00      5aar C  
ATOM   1507  C   ASP A 614     -15.509  19.739 -15.720  0.00  0.00      5aar C  
ATOM   1508  O   ASP A 614     -14.574  20.512 -15.499  0.00  0.00      5aar O  
ATOM   1509  CB  ASP A 614     -16.772  20.767 -13.803  0.00  0.00      5aar C  
ATOM   1510  CG  ASP A 614     -17.232  21.995 -14.600  0.00  0.00      5aar C  
ATOM   1511  OD1 ASP A 614     -17.195  21.979 -15.854  0.00  0.00      5aar O  
ATOM   1512  OD2 ASP A 614     -17.616  22.990 -13.958  0.00  0.00      5aar O1-
ATOM   1513  H   ASP A 614     -15.884  18.403 -12.899  0.00  0.00      5aar H  
ATOM   1514  HA  ASP A 614     -17.459  19.327 -15.178  0.00  0.00      5aar H  
ATOM   1515  HB2 ASP A 614     -17.453  20.574 -13.108  0.00  0.00      5aar H  
ATOM   1516  HB3 ASP A 614     -15.895  20.974 -13.389  0.00  0.00      5aar H  
ATOM   1517  N   VAL A 615     -15.640  19.052 -16.855  0.00  0.00      5aar N  
ATOM   1518  CA  VAL A 615     -14.622  19.039 -17.906  0.00  0.00      5aar C  
ATOM   1519  C   VAL A 615     -14.369  20.437 -18.474  0.00  0.00      5aar C  
ATOM   1520  O   VAL A 615     -13.226  20.790 -18.793  0.00  0.00      5aar O  
ATOM   1521  CB  VAL A 615     -15.031  18.060 -19.044  0.00  0.00      5aar C  
ATOM   1522  CG1 VAL A 615     -13.977  17.999 -20.137  0.00  0.00      5aar C  
ATOM   1523  CG2 VAL A 615     -15.283  16.657 -18.460  0.00  0.00      5aar C  
ATOM   1524  H   VAL A 615     -16.539  18.519 -16.931  0.00  0.00      5aar H  
ATOM   1525  HA  VAL A 615     -13.758  18.709 -17.501  0.00  0.00      5aar H  
ATOM   1526  HB  VAL A 615     -15.866  18.419 -19.457  0.00  0.00      5aar H  
ATOM   1527 1HG1 VAL A 615     -14.393  17.671 -20.986  0.00  0.00      5aar H  
ATOM   1528 2HG1 VAL A 615     -13.595  18.912 -20.286  0.00  0.00      5aar H  
ATOM   1529 3HG1 VAL A 615     -13.246  17.374 -19.863  0.00  0.00      5aar H  
ATOM   1530 1HG2 VAL A 615     -16.254  16.447 -18.537  0.00  0.00      5aar H  
ATOM   1531 2HG2 VAL A 615     -15.006  16.654 -17.502  0.00  0.00      5aar H  
ATOM   1532 3HG2 VAL A 615     -14.746  15.994 -18.975  0.00  0.00      5aar H  
ATOM   1533  N   GLY A 616     -15.431  21.234 -18.575  0.00  0.00      5aar N  
ATOM   1534  CA  GLY A 616     -15.310  22.616 -19.017  0.00  0.00      5aar C  
ATOM   1535  C   GLY A 616     -14.350  23.380 -18.123  0.00  0.00      5aar C  
ATOM   1536  O   GLY A 616     -13.443  24.070 -18.587  0.00  0.00      5aar O  
ATOM   1537  H   GLY A 616     -16.333  20.790 -18.316  0.00  0.00      5aar H  
ATOM   1538  HA2 GLY A 616     -14.973  22.637 -19.965  0.00  0.00      5aar H  
ATOM   1539  HA3 GLY A 616     -16.214  23.057 -18.991  0.00  0.00      5aar H  
ATOM   1540  N   HIS A 617     -14.545  23.229 -16.821  0.00  0.00      5aar N  
ATOM   1541  CA  HIS A 617     -13.661  23.820 -15.836  0.00  0.00      5aar C  
ATOM   1542  C   HIS A 617     -12.234  23.266 -15.940  0.00  0.00      5aar C  
ATOM   1543  O   HIS A 617     -11.266  24.022 -15.903  0.00  0.00      5aar O  
ATOM   1544  CB  HIS A 617     -14.233  23.595 -14.434  0.00  0.00      5aar C  
ATOM   1545  CG  HIS A 617     -13.341  24.086 -13.347  0.00  0.00      5aar C  
ATOM   1546  CD2 HIS A 617     -12.728  23.433 -12.334  0.00  0.00      5aar C  
ATOM   1547  ND1 HIS A 617     -12.959  25.406 -13.244  0.00  0.00      5aar N  
ATOM   1548  CE1 HIS A 617     -12.155  25.547 -12.206  0.00  0.00      5aar C  
ATOM   1549  NE2 HIS A 617     -11.996  24.365 -11.640  0.00  0.00      5aar N  
ATOM   1550  H   HIS A 617     -15.380  22.655 -16.572  0.00  0.00      5aar H  
ATOM   1551  HA  HIS A 617     -13.617  24.817 -15.995  0.00  0.00      5aar H  
ATOM   1552  HB2 HIS A 617     -15.116  24.070 -14.363  0.00  0.00      5aar H  
ATOM   1553  HB3 HIS A 617     -14.387  22.611 -14.301  0.00  0.00      5aar H  
ATOM   1554  HD1 HIS A 617     -13.247  26.139 -13.859  0.00  0.00      5aar H  
ATOM   1555  HD2 HIS A 617     -12.793  22.461 -12.129  0.00  0.00      5aar H  
ATOM   1556  HE1 HIS A 617     -11.738  26.399 -11.902  0.00  0.00      5aar H  
ATOM   1557  N   PHE A 618     -12.102  21.948 -16.079  0.00  0.00      5aar N  
ATOM   1558  CA  PHE A 618     -10.777  21.333 -16.249  0.00  0.00      5aar C  
ATOM   1559  C   PHE A 618     -10.046  21.920 -17.453  0.00  0.00      5aar C  
ATOM   1560  O   PHE A 618      -8.860  22.277 -17.374  0.00  0.00      5aar O  
ATOM   1561  CB  PHE A 618     -10.896  19.815 -16.427  0.00  0.00      5aar C  
ATOM   1562  CG  PHE A 618     -11.574  19.115 -15.290  0.00  0.00      5aar C  
ATOM   1563  CD1 PHE A 618     -11.694  19.722 -14.037  0.00  0.00      5aar C  
ATOM   1564  CD2 PHE A 618     -12.068  17.828 -15.454  0.00  0.00      5aar C  
ATOM   1565  CE1 PHE A 618     -12.331  19.061 -12.991  0.00  0.00      5aar C  
ATOM   1566  CE2 PHE A 618     -12.691  17.160 -14.413  0.00  0.00      5aar C  
ATOM   1567  CZ  PHE A 618     -12.824  17.766 -13.186  0.00  0.00      5aar C  
ATOM   1568  H   PHE A 618     -12.982  21.410 -16.058  0.00  0.00      5aar H  
ATOM   1569  HA  PHE A 618     -10.239  21.575 -15.434  0.00  0.00      5aar H  
ATOM   1570  HB2 PHE A 618     -11.422  19.650 -17.250  0.00  0.00      5aar H  
ATOM   1571  HB3 PHE A 618      -9.979  19.450 -16.512  0.00  0.00      5aar H  
ATOM   1572  HD1 PHE A 618     -11.324  20.631 -13.890  0.00  0.00      5aar H  
ATOM   1573  HD2 PHE A 618     -11.972  17.374 -16.345  0.00  0.00      5aar H  
ATOM   1574  HE1 PHE A 618     -12.433  19.513 -12.102  0.00  0.00      5aar H  
ATOM   1575  HE2 PHE A 618     -13.046  16.220 -14.566  0.00  0.00      5aar H  
ATOM   1576  HZ  PHE A 618     -13.270  17.295 -12.426  0.00  0.00      5aar H  
ATOM   1577  N   ALA A 619     -10.779  22.004 -18.565  0.00  0.00      5aar N  
ATOM   1578  CA  ALA A 619     -10.251  22.491 -19.831  0.00  0.00      5aar C  
ATOM   1579  C   ALA A 619      -9.765  23.921 -19.686  0.00  0.00      5aar C  
ATOM   1580  O   ALA A 619      -8.667  24.246 -20.109  0.00  0.00      5aar O  
ATOM   1581  CB  ALA A 619     -11.321  22.392 -20.934  0.00  0.00      5aar C  
ATOM   1582  H   ALA A 619     -11.771  21.687 -18.445  0.00  0.00      5aar H  
ATOM   1583  HA  ALA A 619      -9.474  21.912 -20.103  0.00  0.00      5aar H  
ATOM   1584  HB1 ALA A 619     -10.991  21.786 -21.653  0.00  0.00      5aar H  
ATOM   1585  HB2 ALA A 619     -11.489  23.301 -21.307  0.00  0.00      5aar H  
ATOM   1586  HB3 ALA A 619     -12.161  22.026 -20.541  0.00  0.00      5aar H  
ATOM   1587  N   CYS A 620     -10.589  24.771 -19.088  0.00  0.00      5aar N  
ATOM   1588  CA  CYS A 620     -10.203  26.169 -18.869  0.00  0.00      5aar C  
ATOM   1589  C   CYS A 620      -8.971  26.294 -17.963  0.00  0.00      5aar C  
ATOM   1590  O   CYS A 620      -8.090  27.119 -18.206  0.00  0.00      5aar O  
ATOM   1591  CB  CYS A 620     -11.374  26.959 -18.286  0.00  0.00      5aar C  
ATOM   1592  SG  CYS A 620     -12.707  27.293 -19.479  0.00  0.00      5aar S  
ATOM   1593  H   CYS A 620     -11.499  24.378 -18.798  0.00  0.00      5aar H  
ATOM   1594  HA  CYS A 620      -9.972  26.576 -19.764  0.00  0.00      5aar H  
ATOM   1595  HB2 CYS A 620     -11.760  26.437 -17.531  0.00  0.00      5aar H  
ATOM   1596  HB3 CYS A 620     -11.029  27.834 -17.957  0.00  0.00      5aar H  
ATOM   1597  HG  CYS A 620     -12.466  26.897 -20.362  0.00  0.00      5aar H  
ATOM   1598  N   THR A 621      -8.901  25.453 -16.937  0.00  0.00      5aar N  
ATOM   1599  CA  THR A 621      -7.769  25.459 -16.023  0.00  0.00      5aar C  
ATOM   1600  C   THR A 621      -6.476  25.120 -16.754  0.00  0.00      5aar C  
ATOM   1601  O   THR A 621      -5.467  25.792 -16.566  0.00  0.00      5aar O  
ATOM   1602  CB  THR A 621      -7.977  24.464 -14.856  0.00  0.00      5aar C  
ATOM   1603  CG2 THR A 621      -6.783  24.484 -13.904  0.00  0.00      5aar C  
ATOM   1604  OG1 THR A 621      -9.159  24.820 -14.131  0.00  0.00      5aar O  
ATOM   1605  H   THR A 621      -9.708  24.806 -16.848  0.00  0.00      5aar H  
ATOM   1606  HA  THR A 621      -7.677  26.383 -15.631  0.00  0.00      5aar H  
ATOM   1607  HB  THR A 621      -8.108  23.531 -15.244  0.00  0.00      5aar H  
ATOM   1608  HG1 THR A 621      -9.565  25.643 -14.570  0.00  0.00      5aar H  
ATOM   1609 1HG2 THR A 621      -5.931  24.515 -14.431  0.00  0.00      5aar H  
ATOM   1610 2HG2 THR A 621      -6.790  23.658 -13.336  0.00  0.00      5aar H  
ATOM   1611 3HG2 THR A 621      -6.836  25.292 -13.313  0.00  0.00      5aar H  
ATOM   1612  N   ALA A 622      -6.506  24.074 -17.578  0.00  0.00      5aar N  
ATOM   1613  CA  ALA A 622      -5.338  23.704 -18.386  0.00  0.00      5aar C  
ATOM   1614  C   ALA A 622      -4.904  24.868 -19.269  0.00  0.00      5aar C  
ATOM   1615  O   ALA A 622      -3.715  25.153 -19.408  0.00  0.00      5aar O  
ATOM   1616  CB  ALA A 622      -5.637  22.482 -19.241  0.00  0.00      5aar C  
ATOM   1617  H   ALA A 622      -7.401  23.557 -17.600  0.00  0.00      5aar H  
ATOM   1618  HA  ALA A 622      -4.582  23.469 -17.767  0.00  0.00      5aar H  
ATOM   1619  HB1 ALA A 622      -4.908  21.808 -19.128  0.00  0.00      5aar H  
ATOM   1620  HB2 ALA A 622      -5.693  22.752 -20.202  0.00  0.00      5aar H  
ATOM   1621  HB3 ALA A 622      -6.508  22.080 -18.958  0.00  0.00      5aar H  
ATOM   1622  N   ALA A 623      -5.881  25.539 -19.862  0.00  0.00      5aar N  
ATOM   1623  CA  ALA A 623      -5.590  26.667 -20.736  0.00  0.00      5aar C  
ATOM   1624  C   ALA A 623      -4.955  27.787 -19.924  0.00  0.00      5aar C  
ATOM   1625  O   ALA A 623      -3.950  28.369 -20.345  0.00  0.00      5aar O  
ATOM   1626  CB  ALA A 623      -6.848  27.150 -21.439  0.00  0.00      5aar C  
ATOM   1627  H   ALA A 623      -6.837  25.202 -19.656  0.00  0.00      5aar H  
ATOM   1628  HA  ALA A 623      -4.941  26.374 -21.441  0.00  0.00      5aar H  
ATOM   1629  HB1 ALA A 623      -7.133  26.474 -22.118  0.00  0.00      5aar H  
ATOM   1630  HB2 ALA A 623      -6.664  28.021 -21.895  0.00  0.00      5aar H  
ATOM   1631  HB3 ALA A 623      -7.580  27.275 -20.769  0.00  0.00      5aar H  
ATOM   1632  N   GLU A 624      -5.530  28.060 -18.750  0.00  0.00      5aar N  
ATOM   1633  CA  GLU A 624      -4.999  29.079 -17.843  0.00  0.00      5aar C  
ATOM   1634  C   GLU A 624      -3.560  28.788 -17.405  0.00  0.00      5aar C  
ATOM   1635  O   GLU A 624      -2.808  29.699 -17.102  0.00  0.00      5aar O  
ATOM   1636  CB  GLU A 624      -5.898  29.214 -16.609  0.00  0.00      5aar C  
ATOM   1637  CG  GLU A 624      -7.242  29.874 -16.883  0.00  0.00      5aar C  
ATOM   1638  CD  GLU A 624      -8.195  29.792 -15.693  0.00  0.00      5aar C  
ATOM   1639  OE1 GLU A 624      -7.867  29.091 -14.706  0.00  0.00      5aar O  
ATOM   1640  OE2 GLU A 624      -9.269  30.431 -15.751  0.00  0.00      5aar O1-
ATOM   1641  H   GLU A 624      -6.376  27.493 -18.540  0.00  0.00      5aar H  
ATOM   1642  HA  GLU A 624      -5.032  29.984 -18.296  0.00  0.00      5aar H  
ATOM   1643  HB2 GLU A 624      -6.075  28.307 -16.268  0.00  0.00      5aar H  
ATOM   1644  HB3 GLU A 624      -5.421  29.769 -15.951  0.00  0.00      5aar H  
ATOM   1645  HG2 GLU A 624      -7.088  30.825 -17.070  0.00  0.00      5aar H  
ATOM   1646  HG3 GLU A 624      -7.670  29.408 -17.634  0.00  0.00      5aar H  
ATOM   1647  N   GLN A 625      -3.182  27.518 -17.381  0.00  0.00      5aar N  
ATOM   1648  CA  GLN A 625      -1.837  27.140 -16.984  0.00  0.00      5aar C  
ATOM   1649  C   GLN A 625      -0.914  26.914 -18.188  0.00  0.00      5aar C  
ATOM   1650  O   GLN A 625       0.206  26.418 -18.030  0.00  0.00      5aar O  
ATOM   1651  CB  GLN A 625      -1.886  25.884 -16.118  0.00  0.00      5aar C  
ATOM   1652  CG  GLN A 625      -2.721  26.041 -14.853  0.00  0.00      5aar C  
ATOM   1653  CD  GLN A 625      -2.776  24.764 -14.020  0.00  0.00      5aar C  
ATOM   1654  NE2 GLN A 625      -3.560  24.791 -12.944  0.00  0.00      5aar N  
ATOM   1655  OE1 GLN A 625      -2.128  23.764 -14.345  0.00  0.00      5aar O  
ATOM   1656  H   GLN A 625      -3.912  26.837 -17.663  0.00  0.00      5aar H  
ATOM   1657  HA  GLN A 625      -1.444  27.897 -16.440  0.00  0.00      5aar H  
ATOM   1658  HB2 GLN A 625      -2.277  25.135 -16.655  0.00  0.00      5aar H  
ATOM   1659  HB3 GLN A 625      -0.953  25.643 -15.844  0.00  0.00      5aar H  
ATOM   1660  HG2 GLN A 625      -2.323  26.766 -14.293  0.00  0.00      5aar H  
ATOM   1661  HG3 GLN A 625      -3.653  26.290 -15.112  0.00  0.00      5aar H  
ATOM   1662 1HE2 GLN A 625      -3.657  23.972 -12.348  0.00  0.00      5aar H  
ATOM   1663 2HE2 GLN A 625      -4.058  25.655 -12.735  0.00  0.00      5aar H  
ATOM   1664  N   GLY A 626      -1.386  27.266 -19.384  0.00  0.00      5aar N  
ATOM   1665  CA  GLY A 626      -0.631  27.045 -20.608  0.00  0.00      5aar C  
ATOM   1666  C   GLY A 626      -0.244  25.588 -20.828  0.00  0.00      5aar C  
ATOM   1667  O   GLY A 626       0.739  25.289 -21.508  0.00  0.00      5aar O  
ATOM   1668  H   GLY A 626      -2.329  27.707 -19.363  0.00  0.00      5aar H  
ATOM   1669  HA2 GLY A 626      -1.179  27.366 -21.404  0.00  0.00      5aar H  
ATOM   1670  HA3 GLY A 626       0.214  27.613 -20.589  0.00  0.00      5aar H  
ATOM   1671  N   ASN A 627      -1.022  24.673 -20.261  0.00  0.00      5aar N  
ATOM   1672  CA  ASN A 627      -0.675  23.258 -20.289  0.00  0.00      5aar C  
ATOM   1673  C   ASN A 627      -1.380  22.510 -21.420  0.00  0.00      5aar C  
ATOM   1674  O   ASN A 627      -2.454  21.933 -21.218  0.00  0.00      5aar O  
ATOM   1675  CB  ASN A 627      -1.012  22.615 -18.940  0.00  0.00      5aar C  
ATOM   1676  CG  ASN A 627      -0.278  21.307 -18.710  0.00  0.00      5aar C  
ATOM   1677  ND2 ASN A 627       0.082  21.050 -17.456  0.00  0.00      5aar N  
ATOM   1678  OD1 ASN A 627      -0.023  20.542 -19.645  0.00  0.00      5aar O  
ATOM   1679  H   ASN A 627      -1.877  25.045 -19.808  0.00  0.00      5aar H  
ATOM   1680  HA  ASN A 627       0.318  23.196 -20.472  0.00  0.00      5aar H  
ATOM   1681  HB2 ASN A 627      -0.760  23.253 -18.217  0.00  0.00      5aar H  
ATOM   1682  HB3 ASN A 627      -1.993  22.439 -18.913  0.00  0.00      5aar H  
ATOM   1683 1HD2 ASN A 627      -0.139  21.700 -16.729  0.00  0.00      5aar H  
ATOM   1684 2HD2 ASN A 627       0.574  20.206 -17.239  0.00  0.00      5aar H  
ATOM   1685  N   LEU A 628      -0.775  22.503 -22.606  0.00  0.00      5aar N  
ATOM   1686  CA  LEU A 628      -1.424  21.883 -23.760  0.00  0.00      5aar C  
ATOM   1687  C   LEU A 628      -1.461  20.359 -23.645  0.00  0.00      5aar C  
ATOM   1688  O   LEU A 628      -2.390  19.722 -24.140  0.00  0.00      5aar O  
ATOM   1689  CB  LEU A 628      -0.731  22.303 -25.065  0.00  0.00      5aar C  
ATOM   1690  CG  LEU A 628      -1.308  21.733 -26.369  0.00  0.00      5aar C  
ATOM   1691  CD1 LEU A 628      -2.807  21.972 -26.447  0.00  0.00      5aar C  
ATOM   1692  CD2 LEU A 628      -0.612  22.333 -27.584  0.00  0.00      5aar C  
ATOM   1693  H   LEU A 628       0.148  22.953 -22.636  0.00  0.00      5aar H  
ATOM   1694  HA  LEU A 628      -2.375  22.219 -23.812  0.00  0.00      5aar H  
ATOM   1695  HB2 LEU A 628      -0.781  23.298 -25.129  0.00  0.00      5aar H  
ATOM   1696  HB3 LEU A 628       0.221  22.014 -25.011  0.00  0.00      5aar H  
ATOM   1697  HG  LEU A 628      -1.124  20.750 -26.400  0.00  0.00      5aar H  
ATOM   1698 1HD1 LEU A 628      -3.259  21.525 -25.674  0.00  0.00      5aar H  
ATOM   1699 2HD1 LEU A 628      -3.163  21.594 -27.302  0.00  0.00      5aar H  
ATOM   1700 3HD1 LEU A 628      -2.992  22.955 -26.417  0.00  0.00      5aar H  
ATOM   1701 1HD2 LEU A 628      -0.738  23.325 -27.585  0.00  0.00      5aar H  
ATOM   1702 2HD2 LEU A 628       0.365  22.122 -27.548  0.00  0.00      5aar H  
ATOM   1703 3HD2 LEU A 628      -1.005  21.947 -28.419  0.00  0.00      5aar H  
ATOM   1704  N   LYS A 629      -0.467  19.770 -22.985  0.00  0.00      5aar N  
ATOM   1705  CA  LYS A 629      -0.442  18.311 -22.857  0.00  0.00      5aar C  
ATOM   1706  C   LYS A 629      -1.621  17.829 -22.005  0.00  0.00      5aar C  
ATOM   1707  O   LYS A 629      -2.213  16.771 -22.267  0.00  0.00      5aar O  
ATOM   1708  CB  LYS A 629       0.889  17.826 -22.265  0.00  0.00      5aar C  
ATOM   1709  CG  LYS A 629       0.944  16.314 -22.064  0.00  0.00      5aar C  
ATOM   1710  CD  LYS A 629       2.353  15.748 -22.206  0.00  0.00      5aar C  
ATOM   1711  CE  LYS A 629       2.335  14.223 -22.155  0.00  0.00      5aar C  
ATOM   1712  NZ  LYS A 629       3.588  13.610 -22.694  0.00  0.00      5aar N1+
ATOM   1713  H   LYS A 629       0.243  20.395 -22.594  0.00  0.00      5aar H  
ATOM   1714  HA  LYS A 629      -0.519  17.903 -23.771  0.00  0.00      5aar H  
ATOM   1715  HB2 LYS A 629       1.619  18.086 -22.887  0.00  0.00      5aar H  
ATOM   1716  HB3 LYS A 629       1.014  18.264 -21.381  0.00  0.00      5aar H  
ATOM   1717  HG2 LYS A 629       0.600  16.096 -21.145  0.00  0.00      5aar H  
ATOM   1718  HG3 LYS A 629       0.349  15.873 -22.743  0.00  0.00      5aar H  
ATOM   1719  HD2 LYS A 629       2.726  16.030 -23.080  0.00  0.00      5aar H  
ATOM   1720  HD3 LYS A 629       2.911  16.082 -21.458  0.00  0.00      5aar H  
ATOM   1721  HE2 LYS A 629       2.213  13.932 -21.199  0.00  0.00      5aar H  
ATOM   1722  HE3 LYS A 629       1.551  13.890 -22.691  0.00  0.00      5aar H  
ATOM   1723  HZ1 LYS A 629       4.221  14.336 -22.958  0.00  0.00      5aar H  
ATOM   1724  HZ2 LYS A 629       3.364  13.052 -23.491  0.00  0.00      5aar H  
ATOM   1725  HZ3 LYS A 629       4.004  13.039 -21.988  0.00  0.00      5aar H  
ATOM   1726  N   LEU A 630      -1.971  18.630 -21.002  0.00  0.00      5aar N  
ATOM   1727  CA  LEU A 630      -3.075  18.303 -20.104  0.00  0.00      5aar C  
ATOM   1728  C   LEU A 630      -4.410  18.358 -20.845  0.00  0.00      5aar C  
ATOM   1729  O   LEU A 630      -5.274  17.500 -20.636  0.00  0.00      5aar O  
ATOM   1730  CB  LEU A 630      -3.082  19.250 -18.907  0.00  0.00      5aar C  
ATOM   1731  CG  LEU A 630      -3.966  18.880 -17.712  0.00  0.00      5aar C  
ATOM   1732  CD1 LEU A 630      -3.676  17.462 -17.204  0.00  0.00      5aar C  
ATOM   1733  CD2 LEU A 630      -3.756  19.902 -16.615  0.00  0.00      5aar C  
ATOM   1734  H   LEU A 630      -1.400  19.494 -20.915  0.00  0.00      5aar H  
ATOM   1735  HA  LEU A 630      -2.943  17.368 -19.759  0.00  0.00      5aar H  
ATOM   1736  HB2 LEU A 630      -2.141  19.321 -18.566  0.00  0.00      5aar H  
ATOM   1737  HB3 LEU A 630      -3.382  20.150 -19.229  0.00  0.00      5aar H  
ATOM   1738  HG  LEU A 630      -4.929  18.938 -17.988  0.00  0.00      5aar H  
ATOM   1739 1HD1 LEU A 630      -3.849  16.808 -17.938  0.00  0.00      5aar H  
ATOM   1740 2HD1 LEU A 630      -4.272  17.263 -16.428  0.00  0.00      5aar H  
ATOM   1741 3HD1 LEU A 630      -2.721  17.404 -16.919  0.00  0.00      5aar H  
ATOM   1742 1HD2 LEU A 630      -2.795  19.905 -16.335  0.00  0.00      5aar H  
ATOM   1743 2HD2 LEU A 630      -4.004  20.813 -16.949  0.00  0.00      5aar H  
ATOM   1744 3HD2 LEU A 630      -4.328  19.674 -15.825  0.00  0.00      5aar H  
ATOM   1745  N   LEU A 631      -4.560  19.356 -21.717  0.00  0.00      5aar N  
ATOM   1746  CA  LEU A 631      -5.711  19.444 -22.626  0.00  0.00      5aar C  
ATOM   1747  C   LEU A 631      -5.857  18.195 -23.489  0.00  0.00      5aar C  
ATOM   1748  O   LEU A 631      -6.950  17.673 -23.666  0.00  0.00      5aar O  
ATOM   1749  CB  LEU A 631      -5.590  20.668 -23.539  0.00  0.00      5aar C  
ATOM   1750  CG  LEU A 631      -6.294  21.963 -23.143  0.00  0.00      5aar C  
ATOM   1751  CD1 LEU A 631      -6.188  22.984 -24.279  0.00  0.00      5aar C  
ATOM   1752  CD2 LEU A 631      -7.754  21.716 -22.769  0.00  0.00      5aar C  
ATOM   1753  H   LEU A 631      -3.796  20.065 -21.700  0.00  0.00      5aar H  
ATOM   1754  HA  LEU A 631      -6.547  19.547 -22.069  0.00  0.00      5aar H  
ATOM   1755  HB2 LEU A 631      -4.607  20.880 -23.632  0.00  0.00      5aar H  
ATOM   1756  HB3 LEU A 631      -5.940  20.404 -24.447  0.00  0.00      5aar H  
ATOM   1757  HG  LEU A 631      -5.861  22.336 -22.327  0.00  0.00      5aar H  
ATOM   1758 1HD1 LEU A 631      -5.225  23.174 -24.463  0.00  0.00      5aar H  
ATOM   1759 2HD1 LEU A 631      -6.652  23.827 -24.010  0.00  0.00      5aar H  
ATOM   1760 3HD1 LEU A 631      -6.619  22.611 -25.099  0.00  0.00      5aar H  
ATOM   1761 1HD2 LEU A 631      -8.235  21.321 -23.551  0.00  0.00      5aar H  
ATOM   1762 2HD2 LEU A 631      -7.797  21.084 -21.996  0.00  0.00      5aar H  
ATOM   1763 3HD2 LEU A 631      -8.183  22.582 -22.516  0.00  0.00      5aar H  
ATOM   1764  N   LYS A 632      -4.749  17.718 -24.038  0.00  0.00      5aar N  
ATOM   1765  CA  LYS A 632      -4.795  16.507 -24.850  0.00  0.00      5aar C  
ATOM   1766  C   LYS A 632      -5.140  15.270 -24.012  0.00  0.00      5aar C  
ATOM   1767  O   LYS A 632      -5.837  14.361 -24.486  0.00  0.00      5aar O  
ATOM   1768  CB  LYS A 632      -3.464  16.319 -25.579  0.00  0.00      5aar C  
ATOM   1769  CG  LYS A 632      -3.242  17.342 -26.680  0.00  0.00      5aar C  
ATOM   1770  CD  LYS A 632      -1.850  17.256 -27.278  0.00  0.00      5aar C  
ATOM   1771  CE  LYS A 632      -1.637  18.345 -28.318  0.00  0.00      5aar C  
ATOM   1772  NZ  LYS A 632      -0.288  18.246 -28.947  0.00  0.00      5aar N1+
ATOM   1773  H   LYS A 632      -3.891  18.253 -23.850  0.00  0.00      5aar H  
ATOM   1774  HA  LYS A 632      -5.503  16.616 -25.563  0.00  0.00      5aar H  
ATOM   1775  HB2 LYS A 632      -2.730  16.407 -24.915  0.00  0.00      5aar H  
ATOM   1776  HB3 LYS A 632      -3.457  15.412 -25.986  0.00  0.00      5aar H  
ATOM   1777  HG2 LYS A 632      -3.918  17.189 -27.408  0.00  0.00      5aar H  
ATOM   1778  HG3 LYS A 632      -3.377  18.263 -26.303  0.00  0.00      5aar H  
ATOM   1779  HD2 LYS A 632      -1.180  17.374 -26.555  0.00  0.00      5aar H  
ATOM   1780  HD3 LYS A 632      -1.740  16.373 -27.718  0.00  0.00      5aar H  
ATOM   1781  HE2 LYS A 632      -2.338  18.258 -29.029  0.00  0.00      5aar H  
ATOM   1782  HE3 LYS A 632      -1.728  19.240 -27.876  0.00  0.00      5aar H  
ATOM   1783  HZ1 LYS A 632      -0.304  17.539 -29.653  0.00  0.00      5aar H  
ATOM   1784  HZ2 LYS A 632       0.385  18.008 -28.248  0.00  0.00      5aar H  
ATOM   1785  HZ3 LYS A 632      -0.050  19.125 -29.357  0.00  0.00      5aar H  
ATOM   1786  N   GLU A 633      -4.677  15.237 -22.762  0.00  0.00      5aar N  
ATOM   1787  CA  GLU A 633      -4.954  14.089 -21.893  0.00  0.00      5aar C  
ATOM   1788  C   GLU A 633      -6.436  14.031 -21.502  0.00  0.00      5aar C  
ATOM   1789  O   GLU A 633      -7.024  12.947 -21.422  0.00  0.00      5aar O  
ATOM   1790  CB  GLU A 633      -4.078  14.114 -20.638  0.00  0.00      5aar C  
ATOM   1791  CG  GLU A 633      -3.952  12.734 -20.000  0.00  0.00      5aar C  
ATOM   1792  CD  GLU A 633      -3.138  12.717 -18.718  0.00  0.00      5aar C  
ATOM   1793  OE1 GLU A 633      -2.485  13.737 -18.405  0.00  0.00      5aar O  
ATOM   1794  OE2 GLU A 633      -3.152  11.671 -18.025  0.00  0.00      5aar O1-
ATOM   1795  H   GLU A 633      -4.128  16.058 -22.471  0.00  0.00      5aar H  
ATOM   1796  HA  GLU A 633      -4.702  13.238 -22.368  0.00  0.00      5aar H  
ATOM   1797  HB2 GLU A 633      -3.184  14.401 -20.902  0.00  0.00      5aar H  
ATOM   1798  HB3 GLU A 633      -4.502  14.704 -19.987  0.00  0.00      5aar H  
ATOM   1799  HG2 GLU A 633      -4.860  12.414 -19.781  0.00  0.00      5aar H  
ATOM   1800  HG3 GLU A 633      -3.503  12.136 -20.645  0.00  0.00      5aar H  
ATOM   1801  N   ILE A 634      -7.041  15.195 -21.265  0.00  0.00      5aar N  
ATOM   1802  CA  ILE A 634      -8.487  15.256 -21.081  0.00  0.00      5aar C  
ATOM   1803  C   ILE A 634      -9.187  14.597 -22.269  0.00  0.00      5aar C  
ATOM   1804  O   ILE A 634     -10.134  13.817 -22.101  0.00  0.00      5aar O  
ATOM   1805  CB  ILE A 634      -9.017  16.715 -20.943  0.00  0.00      5aar C  
ATOM   1806  CG1 ILE A 634      -8.448  17.399 -19.698  0.00  0.00      5aar C  
ATOM   1807  CG2 ILE A 634     -10.531  16.711 -20.863  0.00  0.00      5aar C  
ATOM   1808  CD1 ILE A 634      -8.826  18.888 -19.588  0.00  0.00      5aar C  
ATOM   1809  H   ILE A 634      -6.419  16.015 -21.225  0.00  0.00      5aar H  
ATOM   1810  HA  ILE A 634      -8.694  14.693 -20.281  0.00  0.00      5aar H  
ATOM   1811  HB  ILE A 634      -8.712  17.221 -21.745  0.00  0.00      5aar H  
ATOM   1812 2HG1 ILE A 634      -8.786  16.930 -18.889  0.00  0.00      5aar H  
ATOM   1813 3HG1 ILE A 634      -7.455  17.334 -19.724  0.00  0.00      5aar H  
ATOM   1814 1HG2 ILE A 634     -10.900  16.264 -21.677  0.00  0.00      5aar H  
ATOM   1815 2HG2 ILE A 634     -10.858  17.654 -20.816  0.00  0.00      5aar H  
ATOM   1816 3HG2 ILE A 634     -10.814  16.213 -20.044  0.00  0.00      5aar H  
ATOM   1817 1HD1 ILE A 634      -8.474  19.365 -20.386  0.00  0.00      5aar H  
ATOM   1818 2HD1 ILE A 634      -8.421  19.258 -18.758  0.00  0.00      5aar H  
ATOM   1819 3HD1 ILE A 634      -9.817  18.962 -19.551  0.00  0.00      5aar H  
ATOM   1820  N   VAL A 635      -8.711  14.913 -23.471  0.00  0.00      5aar N  
ATOM   1821  CA  VAL A 635      -9.312  14.359 -24.680  0.00  0.00      5aar C  
ATOM   1822  C   VAL A 635      -9.041  12.857 -24.765  0.00  0.00      5aar C  
ATOM   1823  O   VAL A 635      -9.959  12.072 -24.999  0.00  0.00      5aar O  
ATOM   1824  CB  VAL A 635      -8.801  15.064 -25.940  0.00  0.00      5aar C  
ATOM   1825  CG1 VAL A 635      -9.245  14.300 -27.183  0.00  0.00      5aar C  
ATOM   1826  CG2 VAL A 635      -9.326  16.501 -25.979  0.00  0.00      5aar C  
ATOM   1827  H   VAL A 635      -7.909  15.561 -23.471  0.00  0.00      5aar H  
ATOM   1828  HA  VAL A 635     -10.305  14.490 -24.626  0.00  0.00      5aar H  
ATOM   1829  HB  VAL A 635      -7.808  15.037 -25.925  0.00  0.00      5aar H  
ATOM   1830 1HG1 VAL A 635      -9.474  13.360 -26.932  0.00  0.00      5aar H  
ATOM   1831 2HG1 VAL A 635     -10.048  14.745 -27.577  0.00  0.00      5aar H  
ATOM   1832 3HG1 VAL A 635      -8.503  14.295 -27.853  0.00  0.00      5aar H  
ATOM   1833 1HG2 VAL A 635      -9.027  16.934 -26.828  0.00  0.00      5aar H  
ATOM   1834 2HG2 VAL A 635      -8.962  17.002 -25.196  0.00  0.00      5aar H  
ATOM   1835 3HG2 VAL A 635     -10.323  16.485 -25.939  0.00  0.00      5aar H  
ATOM   1836  N   LEU A 636      -7.791  12.469 -24.525  0.00  0.00      5aar N  
ATOM   1837  CA  LEU A 636      -7.422  11.058 -24.477  0.00  0.00      5aar C  
ATOM   1838  C   LEU A 636      -8.368  10.243 -23.599  0.00  0.00      5aar C  
ATOM   1839  O   LEU A 636      -8.754   9.134 -23.951  0.00  0.00      5aar O  
ATOM   1840  CB  LEU A 636      -5.989  10.908 -23.983  0.00  0.00      5aar C  
ATOM   1841  CG  LEU A 636      -5.423   9.488 -23.989  0.00  0.00      5aar C  
ATOM   1842  CD1 LEU A 636      -5.869   8.726 -25.225  0.00  0.00      5aar C  
ATOM   1843  CD2 LEU A 636      -3.905   9.560 -23.935  0.00  0.00      5aar C  
ATOM   1844  H   LEU A 636      -7.115  13.243 -24.378  0.00  0.00      5aar H  
ATOM   1845  HA  LEU A 636      -7.460  10.684 -25.416  0.00  0.00      5aar H  
ATOM   1846  HB2 LEU A 636      -5.402  11.463 -24.567  0.00  0.00      5aar H  
ATOM   1847  HB3 LEU A 636      -5.950  11.239 -23.045  0.00  0.00      5aar H  
ATOM   1848  HG  LEU A 636      -5.742   9.008 -23.169  0.00  0.00      5aar H  
ATOM   1849 1HD1 LEU A 636      -6.868   8.671 -25.243  0.00  0.00      5aar H  
ATOM   1850 2HD1 LEU A 636      -5.486   7.801 -25.206  0.00  0.00      5aar H  
ATOM   1851 3HD1 LEU A 636      -5.548   9.200 -26.046  0.00  0.00      5aar H  
ATOM   1852 1HD2 LEU A 636      -3.564  10.061 -24.731  0.00  0.00      5aar H  
ATOM   1853 2HD2 LEU A 636      -3.621  10.032 -23.100  0.00  0.00      5aar H  
ATOM   1854 3HD2 LEU A 636      -3.525   8.635 -23.939  0.00  0.00      5aar H  
ATOM   1855  N   HIS A 637      -8.777  10.807 -22.471  0.00  0.00      5aar N  
ATOM   1856  CA  HIS A 637      -9.651  10.074 -21.568  0.00  0.00      5aar C  
ATOM   1857  C   HIS A 637     -11.128  10.345 -21.838  0.00  0.00      5aar C  
ATOM   1858  O   HIS A 637     -11.984  10.006 -21.024  0.00  0.00      5aar O  
ATOM   1859  CB  HIS A 637      -9.296  10.395 -20.115  0.00  0.00      5aar C  
ATOM   1860  CG  HIS A 637      -7.878  10.076 -19.774  0.00  0.00      5aar C  
ATOM   1861  CD2 HIS A 637      -6.885  10.843 -19.265  0.00  0.00      5aar C  
ATOM   1862  ND1 HIS A 637      -7.334   8.824 -19.973  0.00  0.00      5aar N  
ATOM   1863  CE1 HIS A 637      -6.066   8.834 -19.601  0.00  0.00      5aar C  
ATOM   1864  NE2 HIS A 637      -5.769  10.046 -19.165  0.00  0.00      5aar N  
ATOM   1865  H   HIS A 637      -8.438  11.762 -22.301  0.00  0.00      5aar H  
ATOM   1866  HA  HIS A 637      -9.485   9.083 -21.696  0.00  0.00      5aar H  
ATOM   1867  HB2 HIS A 637      -9.451  11.373 -19.950  0.00  0.00      5aar H  
ATOM   1868  HB3 HIS A 637      -9.896   9.865 -19.509  0.00  0.00      5aar H  
ATOM   1869  HD1 HIS A 637      -7.825   8.035 -20.342  0.00  0.00      5aar H  
ATOM   1870  HD2 HIS A 637      -6.949  11.803 -19.010  0.00  0.00      5aar H  
ATOM   1871  HE1 HIS A 637      -5.440   8.061 -19.641  0.00  0.00      5aar H  
ATOM   1872  N   GLY A 638     -11.424  10.934 -22.991  0.00  0.00      5aar N  
ATOM   1873  CA  GLY A 638     -12.798  11.009 -23.457  0.00  0.00      5aar C  
ATOM   1874  C   GLY A 638     -13.519  12.285 -23.070  0.00  0.00      5aar C  
ATOM   1875  O   GLY A 638     -14.746  12.366 -23.154  0.00  0.00      5aar O  
ATOM   1876  H   GLY A 638     -10.617  11.320 -23.508  0.00  0.00      5aar H  
ATOM   1877  HA2 GLY A 638     -12.812  10.913 -24.475  0.00  0.00      5aar H  
ATOM   1878  HA3 GLY A 638     -13.319  10.208 -23.093  0.00  0.00      5aar H  
ATOM   1879  N   GLY A 639     -12.754  13.281 -22.631  0.00  0.00      5aar N  
ATOM   1880  CA  GLY A 639     -13.327  14.564 -22.263  0.00  0.00      5aar C  
ATOM   1881  C   GLY A 639     -13.486  15.496 -23.450  0.00  0.00      5aar C  
ATOM   1882  O   GLY A 639     -12.624  15.544 -24.327  0.00  0.00      5aar O  
ATOM   1883  H   GLY A 639     -11.742  13.064 -22.577  0.00  0.00      5aar H  
ATOM   1884  HA2 GLY A 639     -14.234  14.416 -21.831  0.00  0.00      5aar H  
ATOM   1885  HA3 GLY A 639     -12.737  15.009 -21.567  0.00  0.00      5aar H  
ATOM   1886  N   ASP A 640     -14.592  16.239 -23.471  0.00  0.00      5aar N  
ATOM   1887  CA  ASP A 640     -14.840  17.249 -24.497  0.00  0.00      5aar C  
ATOM   1888  C   ASP A 640     -14.266  18.587 -24.034  0.00  0.00      5aar C  
ATOM   1889  O   ASP A 640     -14.872  19.279 -23.215  0.00  0.00      5aar O  
ATOM   1890  CB  ASP A 640     -16.346  17.359 -24.783  0.00  0.00      5aar C  
ATOM   1891  CG  ASP A 640     -16.674  18.337 -25.913  0.00  0.00      5aar C  
ATOM   1892  OD1 ASP A 640     -15.746  18.863 -26.565  0.00  0.00      5aar O  
ATOM   1893  OD2 ASP A 640     -17.879  18.561 -26.161  0.00  0.00      5aar O1-
ATOM   1894  H   ASP A 640     -15.261  16.038 -22.696  0.00  0.00      5aar H  
ATOM   1895  HA  ASP A 640     -14.329  16.977 -25.312  0.00  0.00      5aar H  
ATOM   1896  HB2 ASP A 640     -16.677  16.458 -25.040  0.00  0.00      5aar H  
ATOM   1897  HB3 ASP A 640     -16.794  17.672 -23.955  0.00  0.00      5aar H  
ATOM   1898  N   VAL A 641     -13.096  18.949 -24.551  0.00  0.00      5aar N  
ATOM   1899  CA  VAL A 641     -12.409  20.142 -24.068  0.00  0.00      5aar C  
ATOM   1900  C   VAL A 641     -12.980  21.414 -24.669  0.00  0.00      5aar C  
ATOM   1901  O   VAL A 641     -12.454  22.498 -24.429  0.00  0.00      5aar O  
ATOM   1902  CB  VAL A 641     -10.894  20.111 -24.362  0.00  0.00      5aar C  
ATOM   1903  CG1 VAL A 641     -10.222  18.990 -23.580  0.00  0.00      5aar C  
ATOM   1904  CG2 VAL A 641     -10.624  19.997 -25.869  0.00  0.00      5aar C  
ATOM   1905  H   VAL A 641     -12.732  18.336 -25.295  0.00  0.00      5aar H  
ATOM   1906  HA  VAL A 641     -12.531  20.188 -23.064  0.00  0.00      5aar H  
ATOM   1907  HB  VAL A 641     -10.506  20.967 -24.036  0.00  0.00      5aar H  
ATOM   1908 1HG1 VAL A 641     -10.669  18.121 -23.792  0.00  0.00      5aar H  
ATOM   1909 2HG1 VAL A 641      -9.256  18.939 -23.834  0.00  0.00      5aar H  
ATOM   1910 3HG1 VAL A 641     -10.299  19.174 -22.600  0.00  0.00      5aar H  
ATOM   1911 1HG2 VAL A 641     -10.744  20.894 -26.288  0.00  0.00      5aar H  
ATOM   1912 2HG2 VAL A 641     -11.268  19.346 -26.265  0.00  0.00      5aar H  
ATOM   1913 3HG2 VAL A 641      -9.689  19.678 -26.007  0.00  0.00      5aar H  
ATOM   1914  N   THR A 642     -14.055  21.294 -25.444  0.00  0.00      5aar N  
ATOM   1915  CA  THR A 642     -14.688  22.488 -26.006  0.00  0.00      5aar C  
ATOM   1916  C   THR A 642     -15.845  22.960 -25.128  0.00  0.00      5aar C  
ATOM   1917  O   THR A 642     -16.404  24.038 -25.372  0.00  0.00      5aar O  
ATOM   1918  CB  THR A 642     -15.202  22.269 -27.461  0.00  0.00      5aar C  
ATOM   1919  CG2 THR A 642     -14.134  21.621 -28.321  0.00  0.00      5aar C  
ATOM   1920  OG1 THR A 642     -16.391  21.468 -27.462  0.00  0.00      5aar O  
ATOM   1921  H   THR A 642     -14.385  20.337 -25.605  0.00  0.00      5aar H  
ATOM   1922  HA  THR A 642     -14.002  23.223 -26.047  0.00  0.00      5aar H  
ATOM   1923  HB  THR A 642     -15.428  23.182 -27.862  0.00  0.00      5aar H  
ATOM   1924  HG1 THR A 642     -16.601  21.241 -26.484  0.00  0.00      5aar H  
ATOM   1925 1HG2 THR A 642     -14.555  21.196 -29.128  0.00  0.00      5aar H  
ATOM   1926 2HG2 THR A 642     -13.652  20.915 -27.795  0.00  0.00      5aar H  
ATOM   1927 3HG2 THR A 642     -13.472  22.312 -28.624  0.00  0.00      5aar H  
ATOM   1928  N   ARG A 643     -16.187  22.168 -24.107  0.00  0.00      5aar N  
ATOM   1929  CA  ARG A 643     -17.213  22.556 -23.134  0.00  0.00      5aar C  
ATOM   1930  C   ARG A 643     -16.802  23.802 -22.353  0.00  0.00      5aar C  
ATOM   1931  O   ARG A 643     -15.642  23.956 -21.989  0.00  0.00      5aar O  
ATOM   1932  CB  ARG A 643     -17.491  21.434 -22.137  0.00  0.00      5aar C  
ATOM   1933  CG  ARG A 643     -18.023  20.155 -22.735  0.00  0.00      5aar C  
ATOM   1934  CD  ARG A 643     -18.375  19.168 -21.633  0.00  0.00      5aar C  
ATOM   1935  NE  ARG A 643     -18.957  17.944 -22.182  0.00  0.00      5aar N  
ATOM   1936  CZ  ARG A 643     -20.255  17.768 -22.412  0.00  0.00      5aar C  
ATOM   1937  NH1 ARG A 643     -21.119  18.740 -22.140  0.00  0.00      5aar N1+
ATOM   1938  NH2 ARG A 643     -20.689  16.619 -22.915  0.00  0.00      5aar N  
ATOM   1939  H   ARG A 643     -15.671  21.269 -24.064  0.00  0.00      5aar H  
ATOM   1940  HA  ARG A 643     -18.069  22.754 -23.630  0.00  0.00      5aar H  
ATOM   1941  HB2 ARG A 643     -16.634  21.224 -21.660  0.00  0.00      5aar H  
ATOM   1942  HB3 ARG A 643     -18.161  21.770 -21.471  0.00  0.00      5aar H  
ATOM   1943  HG2 ARG A 643     -18.847  20.342 -23.256  0.00  0.00      5aar H  
ATOM   1944  HG3 ARG A 643     -17.331  19.738 -23.311  0.00  0.00      5aar H  
ATOM   1945  HD2 ARG A 643     -17.542  18.944 -21.140  0.00  0.00      5aar H  
ATOM   1946  HD3 ARG A 643     -19.033  19.602 -21.028  0.00  0.00      5aar H  
ATOM   1947  HE  ARG A 643     -18.333  17.184 -22.400  0.00  0.00      5aar H  
ATOM   1948 1HH1 ARG A 643     -20.802  19.612 -21.782  0.00  0.00      5aar H  
ATOM   1949 2HH1 ARG A 643     -22.103  18.586 -22.302  0.00  0.00      5aar H  
ATOM   1950 1HH2 ARG A 643     -20.034  15.892 -23.139  0.00  0.00      5aar H  
ATOM   1951 2HH2 ARG A 643     -21.662  16.474 -23.072  0.00  0.00      5aar H  
ATOM   1952  N   PRO A 644     -17.763  24.696 -22.097  0.00  0.00      5aar N  
ATOM   1953  CA  PRO A 644     -17.470  25.901 -21.314  0.00  0.00      5aar C  
ATOM   1954  C   PRO A 644     -17.732  25.717 -19.816  0.00  0.00      5aar C  
ATOM   1955  O   PRO A 644     -18.436  24.790 -19.414  0.00  0.00      5aar O  
ATOM   1956  CB  PRO A 644     -18.436  26.928 -21.901  0.00  0.00      5aar C  
ATOM   1957  CG  PRO A 644     -19.631  26.107 -22.285  0.00  0.00      5aar C  
ATOM   1958  CD  PRO A 644     -19.111  24.737 -22.691  0.00  0.00      5aar C  
ATOM   1959  HA  PRO A 644     -16.515  26.205 -21.471  0.00  0.00      5aar H  
ATOM   1960  HB2 PRO A 644     -18.682  27.616 -21.220  0.00  0.00      5aar H  
ATOM   1961  HB3 PRO A 644     -18.039  27.374 -22.701  0.00  0.00      5aar H  
ATOM   1962  HG2 PRO A 644     -20.269  26.026 -21.508  0.00  0.00      5aar H  
ATOM   1963  HG3 PRO A 644     -20.124  26.538 -23.052  0.00  0.00      5aar H  
ATOM   1964  HD2 PRO A 644     -19.684  24.011 -22.318  0.00  0.00      5aar H  
ATOM   1965  HD3 PRO A 644     -19.063  24.651 -23.685  0.00  0.00      5aar H  
ATOM   1966  N   ARG A 645     -17.169  26.609 -19.006  0.00  0.00      5aar N  
ATOM   1967  CA  ARG A 645     -17.625  26.782 -17.635  0.00  0.00      5aar C  
ATOM   1968  C   ARG A 645     -19.075  27.246 -17.639  0.00  0.00      5aar C  
ATOM   1969  O   ARG A 645     -19.608  27.669 -18.674  0.00  0.00      5aar O  
ATOM   1970  CB  ARG A 645     -16.753  27.791 -16.898  0.00  0.00      5aar C  
ATOM   1971  CG  ARG A 645     -15.443  27.209 -16.422  0.00  0.00      5aar C  
ATOM   1972  CD  ARG A 645     -14.540  28.292 -15.825  0.00  0.00      5aar C  
ATOM   1973  NE  ARG A 645     -13.333  27.711 -15.234  0.00  0.00      5aar N  
ATOM   1974  CZ  ARG A 645     -12.133  28.277 -15.278  0.00  0.00      5aar C  
ATOM   1975  NH1 ARG A 645     -11.972  29.454 -15.875  0.00  0.00      5aar N1+
ATOM   1976  NH2 ARG A 645     -11.099  27.674 -14.720  0.00  0.00      5aar N  
ATOM   1977  H   ARG A 645     -16.396  27.156 -19.429  0.00  0.00      5aar H  
ATOM   1978  HA  ARG A 645     -17.571  25.902 -17.159  0.00  0.00      5aar H  
ATOM   1979  HB2 ARG A 645     -16.554  28.542 -17.517  0.00  0.00      5aar H  
ATOM   1980  HB3 ARG A 645     -17.255  28.118 -16.106  0.00  0.00      5aar H  
ATOM   1981  HG2 ARG A 645     -15.610  26.529 -15.715  0.00  0.00      5aar H  
ATOM   1982  HG3 ARG A 645     -14.957  26.797 -17.187  0.00  0.00      5aar H  
ATOM   1983  HD2 ARG A 645     -14.285  28.913 -16.555  0.00  0.00      5aar H  
ATOM   1984  HD3 ARG A 645     -15.057  28.766 -15.123  0.00  0.00      5aar H  
ATOM   1985  HE  ARG A 645     -13.421  26.825 -14.765  0.00  0.00      5aar H  
ATOM   1986 1HH1 ARG A 645     -12.749  29.928 -16.275  0.00  0.00      5aar H  
ATOM   1987 2HH1 ARG A 645     -11.051  29.865 -15.918  0.00  0.00      5aar H  
ATOM   1988 1HH2 ARG A 645     -11.223  26.797 -14.245  0.00  0.00      5aar H  
ATOM   1989 2HH2 ARG A 645     -10.188  28.084 -14.764  0.00  0.00      5aar H  
ATOM   1990  N   ALA A 646     -19.717  27.176 -16.482  0.00  0.00      5aar N  
ATOM   1991  CA  ALA A 646     -21.087  27.662 -16.364  0.00  0.00      5aar C  
ATOM   1992  C   ALA A 646     -21.140  29.168 -16.645  0.00  0.00      5aar C  
ATOM   1993  O   ALA A 646     -22.179  29.696 -17.024  0.00  0.00      5aar O  
ATOM   1994  CB  ALA A 646     -21.644  27.359 -14.995  0.00  0.00      5aar C  
ATOM   1995  H   ALA A 646     -19.184  26.764 -15.702  0.00  0.00      5aar H  
ATOM   1996  HA  ALA A 646     -21.660  27.193 -17.041  0.00  0.00      5aar H  
ATOM   1997  HB1 ALA A 646     -20.971  26.846 -14.459  0.00  0.00      5aar H  
ATOM   1998  HB2 ALA A 646     -22.479  26.813 -15.080  0.00  0.00      5aar H  
ATOM   1999  HB3 ALA A 646     -21.859  28.213 -14.518  0.00  0.00      5aar H  
ATOM   2000  N   THR A 647     -20.017  29.849 -16.462  0.00  0.00      5aar N  
ATOM   2001  CA  THR A 647     -19.940  31.275 -16.788  0.00  0.00      5aar C  
ATOM   2002  C   THR A 647     -19.872  31.512 -18.302  0.00  0.00      5aar C  
ATOM   2003  O   THR A 647     -19.942  32.659 -18.762  0.00  0.00      5aar O  
ATOM   2004  CB  THR A 647     -18.713  31.945 -16.139  0.00  0.00      5aar C  
ATOM   2005  CG2 THR A 647     -18.762  31.847 -14.613  0.00  0.00      5aar C  
ATOM   2006  OG1 THR A 647     -17.522  31.315 -16.617  0.00  0.00      5aar O  
ATOM   2007  H   THR A 647     -19.225  29.306 -16.082  0.00  0.00      5aar H  
ATOM   2008  HA  THR A 647     -20.770  31.728 -16.437  0.00  0.00      5aar H  
ATOM   2009  HB  THR A 647     -18.690  32.926 -16.417  0.00  0.00      5aar H  
ATOM   2010  HG1 THR A 647     -17.786  30.581 -17.267  0.00  0.00      5aar H  
ATOM   2011 1HG2 THR A 647     -19.515  31.246 -14.339  0.00  0.00      5aar H  
ATOM   2012 2HG2 THR A 647     -18.905  32.758 -14.222  0.00  0.00      5aar H  
ATOM   2013 3HG2 THR A 647     -17.898  31.472 -14.272  0.00  0.00      5aar H  
ATOM   2014  N   GLY A 648     -19.707  30.438 -19.075  0.00  0.00      5aar N  
ATOM   2015  CA  GLY A 648     -19.653  30.565 -20.519  0.00  0.00      5aar C  
ATOM   2016  C   GLY A 648     -18.260  30.723 -21.101  0.00  0.00      5aar C  
ATOM   2017  O   GLY A 648     -18.086  30.656 -22.312  0.00  0.00      5aar O  
ATOM   2018  H   GLY A 648     -19.625  29.543 -18.567  0.00  0.00      5aar H  
ATOM   2019  HA2 GLY A 648     -20.100  29.745 -20.945  0.00  0.00      5aar H  
ATOM   2020  HA3 GLY A 648     -20.226  31.366 -20.807  0.00  0.00      5aar H  
ATOM   2021  N   THR A 649     -17.265  30.940 -20.248  0.00  0.00      5aar N  
ATOM   2022  CA  THR A 649     -15.876  30.989 -20.696  0.00  0.00      5aar C  
ATOM   2023  C   THR A 649     -15.452  29.593 -21.120  0.00  0.00      5aar C  
ATOM   2024  O   THR A 649     -15.823  28.611 -20.482  0.00  0.00      5aar O  
ATOM   2025  CB  THR A 649     -14.937  31.505 -19.586  0.00  0.00      5aar C  
ATOM   2026  CG2 THR A 649     -13.478  31.530 -20.047  0.00  0.00      5aar C  
ATOM   2027  OG1 THR A 649     -15.337  32.825 -19.220  0.00  0.00      5aar O  
ATOM   2028  H   THR A 649     -17.553  31.068 -19.261  0.00  0.00      5aar H  
ATOM   2029  HA  THR A 649     -15.818  31.594 -21.489  0.00  0.00      5aar H  
ATOM   2030  HB  THR A 649     -15.033  30.902 -18.772  0.00  0.00      5aar H  
ATOM   2031  HG1 THR A 649     -16.137  33.094 -19.781  0.00  0.00      5aar H  
ATOM   2032 1HG2 THR A 649     -13.410  31.139 -20.967  0.00  0.00      5aar H  
ATOM   2033 2HG2 THR A 649     -12.917  30.992 -19.415  0.00  0.00      5aar H  
ATOM   2034 3HG2 THR A 649     -13.147  32.475 -20.063  0.00  0.00      5aar H  
ATOM   2035  N   SER A 650     -14.691  29.511 -22.202  0.00  0.00      5aar N  
ATOM   2036  CA  SER A 650     -14.193  28.240 -22.709  0.00  0.00      5aar C  
ATOM   2037  C   SER A 650     -12.676  28.287 -22.757  0.00  0.00      5aar C  
ATOM   2038  O   SER A 650     -12.086  29.360 -22.629  0.00  0.00      5aar O  
ATOM   2039  CB  SER A 650     -14.766  27.945 -24.097  0.00  0.00      5aar C  
ATOM   2040  OG  SER A 650     -14.196  28.808 -25.071  0.00  0.00      5aar O  
ATOM   2041  H   SER A 650     -14.481  30.428 -22.655  0.00  0.00      5aar H  
ATOM   2042  HA  SER A 650     -14.461  27.521 -22.068  0.00  0.00      5aar H  
ATOM   2043  HB2 SER A 650     -14.557  27.004 -24.338  0.00  0.00      5aar H  
ATOM   2044  HB3 SER A 650     -15.749  28.088 -24.075  0.00  0.00      5aar H  
ATOM   2045  HG  SER A 650     -13.542  29.423 -24.646  0.00  0.00      5aar H  
ATOM   2046  N   ALA A 651     -12.042  27.131 -22.927  0.00  0.00      5aar N  
ATOM   2047  CA  ALA A 651     -10.595  27.095 -23.027  0.00  0.00      5aar C  
ATOM   2048  C   ALA A 651     -10.136  27.876 -24.255  0.00  0.00      5aar C  
ATOM   2049  O   ALA A 651      -9.009  28.369 -24.287  0.00  0.00      5aar O  
ATOM   2050  CB  ALA A 651     -10.078  25.648 -23.088  0.00  0.00      5aar C  
ATOM   2051  H   ALA A 651     -12.648  26.299 -22.979  0.00  0.00      5aar H  
ATOM   2052  HA  ALA A 651     -10.198  27.524 -22.210  0.00  0.00      5aar H  
ATOM   2053  HB1 ALA A 651     -10.764  25.075 -23.530  0.00  0.00      5aar H  
ATOM   2054  HB2 ALA A 651      -9.911  25.322 -22.161  0.00  0.00      5aar H  
ATOM   2055  HB3 ALA A 651      -9.230  25.626 -23.613  0.00  0.00      5aar H  
ATOM   2056  N   LEU A 652     -11.001  27.984 -25.264  0.00  0.00      5aar N  
ATOM   2057  CA  LEU A 652     -10.662  28.779 -26.446  0.00  0.00      5aar C  
ATOM   2058  C   LEU A 652     -10.578  30.263 -26.092  0.00  0.00      5aar C  
ATOM   2059  O   LEU A 652      -9.603  30.922 -26.465  0.00  0.00      5aar O  
ATOM   2060  CB  LEU A 652     -11.669  28.565 -27.586  0.00  0.00      5aar C  
ATOM   2061  CG  LEU A 652     -11.259  29.253 -28.904  0.00  0.00      5aar C  
ATOM   2062  CD1 LEU A 652      -9.876  28.803 -29.371  0.00  0.00      5aar C  
ATOM   2063  CD2 LEU A 652     -12.288  29.025 -30.002  0.00  0.00      5aar C  
ATOM   2064  H   LEU A 652     -11.889  27.481 -25.143  0.00  0.00      5aar H  
ATOM   2065  HA  LEU A 652      -9.764  28.482 -26.784  0.00  0.00      5aar H  
ATOM   2066  HB2 LEU A 652     -11.728  27.600 -27.765  0.00  0.00      5aar H  
ATOM   2067  HB3 LEU A 652     -12.530  28.948 -27.310  0.00  0.00      5aar H  
ATOM   2068  HG  LEU A 652     -11.255  30.245 -28.760  0.00  0.00      5aar H  
ATOM   2069 1HD1 LEU A 652      -9.199  29.032 -28.672  0.00  0.00      5aar H  
ATOM   2070 2HD1 LEU A 652      -9.646  29.269 -30.225  0.00  0.00      5aar H  
ATOM   2071 3HD1 LEU A 652      -9.881  27.815 -29.520  0.00  0.00      5aar H  
ATOM   2072 1HD2 LEU A 652     -12.381  28.044 -30.175  0.00  0.00      5aar H  
ATOM   2073 2HD2 LEU A 652     -13.171  29.397 -29.716  0.00  0.00      5aar H  
ATOM   2074 3HD2 LEU A 652     -11.991  29.484 -30.840  0.00  0.00      5aar H  
ATOM   2075  N   HIS A 653     -11.595  30.785 -25.395  0.00  0.00      5aar N  
ATOM   2076  CA  HIS A 653     -11.533  32.149 -24.846  0.00  0.00      5aar C  
ATOM   2077  C   HIS A 653     -10.180  32.392 -24.187  0.00  0.00      5aar C  
ATOM   2078  O   HIS A 653      -9.473  33.358 -24.492  0.00  0.00      5aar O  
ATOM   2079  CB  HIS A 653     -12.612  32.402 -23.791  0.00  0.00      5aar C  
ATOM   2080  CG  HIS A 653     -14.002  32.564 -24.327  0.00  0.00      5aar C  
ATOM   2081  CD2 HIS A 653     -14.691  33.672 -24.695  0.00  0.00      5aar C  
ATOM   2082  ND1 HIS A 653     -14.877  31.508 -24.464  0.00  0.00      5aar N  
ATOM   2083  CE1 HIS A 653     -16.037  31.952 -24.917  0.00  0.00      5aar C  
ATOM   2084  NE2 HIS A 653     -15.949  33.261 -25.067  0.00  0.00      5aar N  
ATOM   2085  H   HIS A 653     -12.410  30.160 -25.278  0.00  0.00      5aar H  
ATOM   2086  HA  HIS A 653     -11.638  32.797 -25.604  0.00  0.00      5aar H  
ATOM   2087  HB2 HIS A 653     -12.615  31.631 -23.135  0.00  0.00      5aar H  
ATOM   2088  HB3 HIS A 653     -12.374  33.240 -23.275  0.00  0.00      5aar H  
ATOM   2089  HD1 HIS A 653     -14.665  30.553 -24.252  0.00  0.00      5aar H  
ATOM   2090  HD2 HIS A 653     -14.351  34.607 -24.697  0.00  0.00      5aar H  
ATOM   2091  HE1 HIS A 653     -16.838  31.395 -25.113  0.00  0.00      5aar H  
ATOM   2092  N   THR A 654      -9.833  31.490 -23.273  0.00  0.00      5aar N  
ATOM   2093  CA  THR A 654      -8.647  31.641 -22.441  0.00  0.00      5aar C  
ATOM   2094  C   THR A 654      -7.385  31.532 -23.272  0.00  0.00      5aar C  
ATOM   2095  O   THR A 654      -6.418  32.250 -23.030  0.00  0.00      5aar O  
ATOM   2096  CB  THR A 654      -8.635  30.588 -21.305  0.00  0.00      5aar C  
ATOM   2097  CG2 THR A 654      -7.318  30.603 -20.538  0.00  0.00      5aar C  
ATOM   2098  OG1 THR A 654      -9.705  30.868 -20.398  0.00  0.00      5aar O  
ATOM   2099  H   THR A 654     -10.479  30.673 -23.205  0.00  0.00      5aar H  
ATOM   2100  HA  THR A 654      -8.671  32.554 -22.014  0.00  0.00      5aar H  
ATOM   2101  HB  THR A 654      -8.791  29.669 -21.713  0.00  0.00      5aar H  
ATOM   2102  HG1 THR A 654     -10.203  31.688 -20.728  0.00  0.00      5aar H  
ATOM   2103 1HG2 THR A 654      -6.590  30.213 -21.107  0.00  0.00      5aar H  
ATOM   2104 2HG2 THR A 654      -7.408  30.060 -19.700  0.00  0.00      5aar H  
ATOM   2105 3HG2 THR A 654      -7.078  31.546 -20.296  0.00  0.00      5aar H  
ATOM   2106  N   ALA A 655      -7.409  30.636 -24.259  0.00  0.00      5aar N  
ATOM   2107  CA  ALA A 655      -6.278  30.438 -25.169  0.00  0.00      5aar C  
ATOM   2108  C   ALA A 655      -5.977  31.703 -25.976  0.00  0.00      5aar C  
ATOM   2109  O   ALA A 655      -4.817  32.039 -26.235  0.00  0.00      5aar O  
ATOM   2110  CB  ALA A 655      -6.556  29.264 -26.104  0.00  0.00      5aar C  
ATOM   2111  H   ALA A 655      -8.295  30.092 -24.327  0.00  0.00      5aar H  
ATOM   2112  HA  ALA A 655      -5.462  30.205 -24.624  0.00  0.00      5aar H  
ATOM   2113  HB1 ALA A 655      -5.932  28.514 -25.890  0.00  0.00      5aar H  
ATOM   2114  HB2 ALA A 655      -6.418  29.553 -27.050  0.00  0.00      5aar H  
ATOM   2115  HB3 ALA A 655      -7.499  28.959 -25.982  0.00  0.00      5aar H  
ATOM   2116  N   VAL A 656      -7.032  32.399 -26.376  0.00  0.00      5aar N  
ATOM   2117  CA  VAL A 656      -6.876  33.660 -27.084  0.00  0.00      5aar C  
ATOM   2118  C   VAL A 656      -6.234  34.716 -26.182  0.00  0.00      5aar C  
ATOM   2119  O   VAL A 656      -5.297  35.398 -26.589  0.00  0.00      5aar O  
ATOM   2120  CB  VAL A 656      -8.228  34.171 -27.610  0.00  0.00      5aar C  
ATOM   2121  CG1 VAL A 656      -8.076  35.539 -28.231  0.00  0.00      5aar C  
ATOM   2122  CG2 VAL A 656      -8.798  33.192 -28.622  0.00  0.00      5aar C  
ATOM   2123  H   VAL A 656      -7.950  31.978 -26.146  0.00  0.00      5aar H  
ATOM   2124  HA  VAL A 656      -6.261  33.510 -27.866  0.00  0.00      5aar H  
ATOM   2125  HB  VAL A 656      -8.838  34.267 -26.828  0.00  0.00      5aar H  
ATOM   2126 1HG1 VAL A 656      -8.978  35.954 -28.364  0.00  0.00      5aar H  
ATOM   2127 2HG1 VAL A 656      -7.530  36.126 -27.630  0.00  0.00      5aar H  
ATOM   2128 3HG1 VAL A 656      -7.617  35.461 -29.118  0.00  0.00      5aar H  
ATOM   2129 1HG2 VAL A 656      -9.512  32.644 -28.187  0.00  0.00      5aar H  
ATOM   2130 2HG2 VAL A 656      -8.068  32.592 -28.950  0.00  0.00      5aar H  
ATOM   2131 3HG2 VAL A 656      -9.187  33.699 -29.391  0.00  0.00      5aar H  
ATOM   2132  N   CYS A 657      -6.731  34.840 -24.952  0.00  0.00      5aar N  
ATOM   2133  CA  CYS A 657      -6.198  35.832 -24.016  0.00  0.00      5aar C  
ATOM   2134  C   CYS A 657      -4.725  35.561 -23.740  0.00  0.00      5aar C  
ATOM   2135  O   CYS A 657      -3.890  36.455 -23.838  0.00  0.00      5aar O  
ATOM   2136  CB  CYS A 657      -6.995  35.842 -22.706  0.00  0.00      5aar C  
ATOM   2137  SG  CYS A 657      -8.661  36.539 -22.854  0.00  0.00      5aar S  
ATOM   2138  H   CYS A 657      -7.504  34.193 -24.723  0.00  0.00      5aar H  
ATOM   2139  HA  CYS A 657      -6.276  36.738 -24.441  0.00  0.00      5aar H  
ATOM   2140  HB2 CYS A 657      -7.076  34.901 -22.386  0.00  0.00      5aar H  
ATOM   2141  HB3 CYS A 657      -6.487  36.384 -22.040  0.00  0.00      5aar H  
ATOM   2142  HG  CYS A 657      -8.819  36.823 -23.799  0.00  0.00      5aar H  
ATOM   2143  N   GLU A 658      -4.406  34.311 -23.430  0.00  0.00      5aar N  
ATOM   2144  CA  GLU A 658      -3.023  33.917 -23.203  0.00  0.00      5aar C  
ATOM   2145  C   GLU A 658      -2.186  33.970 -24.485  0.00  0.00      5aar C  
ATOM   2146  O   GLU A 658      -0.984  33.725 -24.447  0.00  0.00      5aar O  
ATOM   2147  CB  GLU A 658      -2.966  32.511 -22.609  0.00  0.00      5aar C  
ATOM   2148  CG  GLU A 658      -3.685  32.357 -21.276  0.00  0.00      5aar C  
ATOM   2149  CD  GLU A 658      -3.200  33.342 -20.231  0.00  0.00      5aar C  
ATOM   2150  OE1 GLU A 658      -1.970  33.504 -20.088  0.00  0.00      5aar O  
ATOM   2151  OE2 GLU A 658      -4.051  33.945 -19.544  0.00  0.00      5aar O1-
ATOM   2152  H   GLU A 658      -5.208  33.657 -23.365  0.00  0.00      5aar H  
ATOM   2153  HA  GLU A 658      -2.604  34.524 -22.509  0.00  0.00      5aar H  
ATOM   2154  HB2 GLU A 658      -3.395  31.896 -23.250  0.00  0.00      5aar H  
ATOM   2155  HB3 GLU A 658      -2.018  32.283 -22.463  0.00  0.00      5aar H  
ATOM   2156  HG2 GLU A 658      -4.642  32.524 -21.422  0.00  0.00      5aar H  
ATOM   2157  HG3 GLU A 658      -3.512  31.452 -20.935  0.00  0.00      5aar H  
ATOM   2158  N   GLU A 659      -2.835  34.283 -25.607  0.00  0.00      5aar N  
ATOM   2159  CA  GLU A 659      -2.194  34.332 -26.922  0.00  0.00      5aar C  
ATOM   2160  C   GLU A 659      -1.342  33.088 -27.180  0.00  0.00      5aar C  
ATOM   2161  O   GLU A 659      -0.214  33.174 -27.663  0.00  0.00      5aar O  
ATOM   2162  CB  GLU A 659      -1.355  35.606 -27.058  0.00  0.00      5aar C  
ATOM   2163  CG  GLU A 659      -2.208  36.881 -27.105  0.00  0.00      5aar C  
ATOM   2164  CD  GLU A 659      -1.390  38.158 -27.259  0.00  0.00      5aar C  
ATOM   2165  OE1 GLU A 659      -0.176  38.067 -27.537  0.00  0.00      5aar O  
ATOM   2166  OE2 GLU A 659      -1.968  39.257 -27.102  0.00  0.00      5aar O1-
ATOM   2167  H   GLU A 659      -3.853  34.493 -25.466  0.00  0.00      5aar H  
ATOM   2168  HA  GLU A 659      -2.900  34.408 -27.639  0.00  0.00      5aar H  
ATOM   2169  HB2 GLU A 659      -0.775  35.671 -26.273  0.00  0.00      5aar H  
ATOM   2170  HB3 GLU A 659      -0.860  35.554 -27.899  0.00  0.00      5aar H  
ATOM   2171  HG2 GLU A 659      -2.808  36.816 -27.882  0.00  0.00      5aar H  
ATOM   2172  HG3 GLU A 659      -2.705  36.947 -26.258  0.00  0.00      5aar H  
ATOM   2173  N   ASN A 660      -1.897  31.930 -26.837  0.00  0.00      5aar N  
ATOM   2174  CA  ASN A 660      -1.215  30.661 -27.018  0.00  0.00      5aar C  
ATOM   2175  C   ASN A 660      -1.568  30.085 -28.381  0.00  0.00      5aar C  
ATOM   2176  O   ASN A 660      -2.574  29.391 -28.536  0.00  0.00      5aar O  
ATOM   2177  CB  ASN A 660      -1.586  29.688 -25.894  0.00  0.00      5aar C  
ATOM   2178  CG  ASN A 660      -0.711  28.445 -25.874  0.00  0.00      5aar C  
ATOM   2179  ND2 ASN A 660      -0.649  27.791 -24.718  0.00  0.00      5aar N  
ATOM   2180  OD1 ASN A 660      -0.105  28.070 -26.882  0.00  0.00      5aar O  
ATOM   2181  H   ASN A 660      -2.855  32.014 -26.431  0.00  0.00      5aar H  
ATOM   2182  HA  ASN A 660      -0.231  30.848 -27.025  0.00  0.00      5aar H  
ATOM   2183  HB2 ASN A 660      -1.485  30.161 -25.023  0.00  0.00      5aar H  
ATOM   2184  HB3 ASN A 660      -2.534  29.407 -26.022  0.00  0.00      5aar H  
ATOM   2185 1HD2 ASN A 660      -1.166  28.121 -23.928  0.00  0.00      5aar H  
ATOM   2186 2HD2 ASN A 660      -0.086  26.968 -24.639  0.00  0.00      5aar H  
ATOM   2187  N   ILE A 661      -0.718  30.382 -29.359  0.00  0.00      5aar N  
ATOM   2188  CA  ILE A 661      -0.961  30.027 -30.751  0.00  0.00      5aar C  
ATOM   2189  C   ILE A 661      -1.238  28.535 -30.942  0.00  0.00      5aar C  
ATOM   2190  O   ILE A 661      -2.277  28.171 -31.490  0.00  0.00      5aar O  
ATOM   2191  CB  ILE A 661       0.230  30.462 -31.638  0.00  0.00      5aar C  
ATOM   2192  CG1 ILE A 661       0.182  31.968 -31.895  0.00  0.00      5aar C  
ATOM   2193  CG2 ILE A 661       0.227  29.742 -32.960  0.00  0.00      5aar C  
ATOM   2194  CD1 ILE A 661       0.938  32.773 -30.873  0.00  0.00      5aar C  
ATOM   2195  H   ILE A 661       0.139  30.892 -29.043  0.00  0.00      5aar H  
ATOM   2196  HA  ILE A 661      -1.805  30.511 -31.025  0.00  0.00      5aar H  
ATOM   2197  HB  ILE A 661       1.067  30.258 -31.143  0.00  0.00      5aar H  
ATOM   2198 2HG1 ILE A 661       0.564  32.145 -32.800  0.00  0.00      5aar H  
ATOM   2199 3HG1 ILE A 661      -0.775  32.254 -31.889  0.00  0.00      5aar H  
ATOM   2200 1HG2 ILE A 661       0.258  28.754 -32.800  0.00  0.00      5aar H  
ATOM   2201 2HG2 ILE A 661       1.028  30.021 -33.492  0.00  0.00      5aar H  
ATOM   2202 3HG2 ILE A 661      -0.607  29.974 -33.463  0.00  0.00      5aar H  
ATOM   2203 1HD1 ILE A 661       0.550  32.612 -29.965  0.00  0.00      5aar H  
ATOM   2204 2HD1 ILE A 661       0.869  33.746 -31.095  0.00  0.00      5aar H  
ATOM   2205 3HD1 ILE A 661       1.900  32.500 -30.876  0.00  0.00      5aar H  
ATOM   2206  N   GLU A 662      -0.336  27.672 -30.478  0.00  0.00      5aar N  
ATOM   2207  CA  GLU A 662      -0.513  26.230 -30.674  0.00  0.00      5aar C  
ATOM   2208  C   GLU A 662      -1.777  25.705 -29.997  0.00  0.00      5aar C  
ATOM   2209  O   GLU A 662      -2.485  24.864 -30.558  0.00  0.00      5aar O  
ATOM   2210  CB  GLU A 662       0.707  25.450 -30.168  0.00  0.00      5aar C  
ATOM   2211  CG  GLU A 662       0.715  23.973 -30.606  0.00  0.00      5aar C  
ATOM   2212  CD  GLU A 662       1.955  23.203 -30.149  0.00  0.00      5aar C  
ATOM   2213  OE1 GLU A 662       2.970  23.848 -29.807  0.00  0.00      5aar O  
ATOM   2214  OE2 GLU A 662       1.909  21.949 -30.123  0.00  0.00      5aar O1-
ATOM   2215  H   GLU A 662       0.467  28.090 -29.988  0.00  0.00      5aar H  
ATOM   2216  HA  GLU A 662      -0.555  26.029 -31.665  0.00  0.00      5aar H  
ATOM   2217  HB2 GLU A 662       1.510  25.868 -30.542  0.00  0.00      5aar H  
ATOM   2218  HB3 GLU A 662       0.690  25.463 -29.189  0.00  0.00      5aar H  
ATOM   2219  HG2 GLU A 662      -0.070  23.535 -30.207  0.00  0.00      5aar H  
ATOM   2220  HG3 GLU A 662       0.696  23.947 -31.589  0.00  0.00      5aar H  
ATOM   2221  N   MET A 663      -2.074  26.211 -28.804  0.00  0.00      5aar N  
ATOM   2222  CA  MET A 663      -3.257  25.762 -28.070  0.00  0.00      5aar C  
ATOM   2223  C   MET A 663      -4.538  26.159 -28.801  0.00  0.00      5aar C  
ATOM   2224  O   MET A 663      -5.528  25.420 -28.795  0.00  0.00      5aar O  
ATOM   2225  CB  MET A 663      -3.269  26.326 -26.648  0.00  0.00      5aar C  
ATOM   2226  CG  MET A 663      -4.432  25.809 -25.808  0.00  0.00      5aar C  
ATOM   2227  SD  MET A 663      -4.395  26.357 -24.096  0.00  0.00      5aar S  
ATOM   2228  CE  MET A 663      -3.047  25.362 -23.449  0.00  0.00      5aar C  
ATOM   2229  H   MET A 663      -1.418  26.926 -28.452  0.00  0.00      5aar H  
ATOM   2230  HA  MET A 663      -3.229  24.758 -28.015  0.00  0.00      5aar H  
ATOM   2231  HB2 MET A 663      -2.411  26.077 -26.189  0.00  0.00      5aar H  
ATOM   2232  HB3 MET A 663      -3.332  27.328 -26.693  0.00  0.00      5aar H  
ATOM   2233  HG2 MET A 663      -5.311  26.096 -26.267  0.00  0.00      5aar H  
ATOM   2234  HG3 MET A 663      -4.435  24.779 -25.864  0.00  0.00      5aar H  
ATOM   2235  HE1 MET A 663      -2.665  25.806 -22.638  0.00  0.00      5aar H  
ATOM   2236  HE2 MET A 663      -3.390  24.455 -23.202  0.00  0.00      5aar H  
ATOM   2237  HE3 MET A 663      -2.335  25.271 -24.146  0.00  0.00      5aar H  
ATOM   2238  N   VAL A 664      -4.509  27.321 -29.449  0.00  0.00      5aar N  
ATOM   2239  CA  VAL A 664      -5.634  27.761 -30.264  0.00  0.00      5aar C  
ATOM   2240  C   VAL A 664      -5.885  26.800 -31.441  0.00  0.00      5aar C  
ATOM   2241  O   VAL A 664      -7.033  26.483 -31.735  0.00  0.00      5aar O  
ATOM   2242  CB  VAL A 664      -5.417  29.193 -30.791  0.00  0.00      5aar C  
ATOM   2243  CG1 VAL A 664      -6.510  29.569 -31.775  0.00  0.00      5aar C  
ATOM   2244  CG2 VAL A 664      -5.376  30.184 -29.637  0.00  0.00      5aar C  
ATOM   2245  H   VAL A 664      -3.639  27.869 -29.325  0.00  0.00      5aar H  
ATOM   2246  HA  VAL A 664      -6.462  27.760 -29.691  0.00  0.00      5aar H  
ATOM   2247  HB  VAL A 664      -4.556  29.203 -31.291  0.00  0.00      5aar H  
ATOM   2248 1HG1 VAL A 664      -6.105  30.022 -32.570  0.00  0.00      5aar H  
ATOM   2249 2HG1 VAL A 664      -6.992  28.744 -32.073  0.00  0.00      5aar H  
ATOM   2250 3HG1 VAL A 664      -7.159  30.191 -31.335  0.00  0.00      5aar H  
ATOM   2251 1HG2 VAL A 664      -4.818  29.807 -28.898  0.00  0.00      5aar H  
ATOM   2252 2HG2 VAL A 664      -6.306  30.345 -29.307  0.00  0.00      5aar H  
ATOM   2253 3HG2 VAL A 664      -4.978  31.044 -29.955  0.00  0.00      5aar H  
ATOM   2254  N   LYS A 665      -4.818  26.341 -32.101  0.00  0.00      5aar N  
ATOM   2255  CA  LYS A 665      -4.928  25.348 -33.182  0.00  0.00      5aar C  
ATOM   2256  C   LYS A 665      -5.677  24.128 -32.748  0.00  0.00      5aar C  
ATOM   2257  O   LYS A 665      -6.713  23.764 -33.318  0.00  0.00      5aar O  
ATOM   2258  CB  LYS A 665      -3.563  24.858 -33.654  0.00  0.00      5aar C  
ATOM   2259  CG  LYS A 665      -2.526  25.893 -33.742  0.00  0.00      5aar C  
ATOM   2260  CD  LYS A 665      -2.752  26.714 -34.959  0.00  0.00      5aar C  
ATOM   2261  CE  LYS A 665      -2.119  28.032 -34.721  0.00  0.00      5aar C  
ATOM   2262  NZ  LYS A 665      -2.847  28.717 -33.603  0.00  0.00      5aar N1+
ATOM   2263  H   LYS A 665      -3.910  26.741 -31.789  0.00  0.00      5aar H  
ATOM   2264  HA  LYS A 665      -5.411  25.783 -33.959  0.00  0.00      5aar H  
ATOM   2265  HB2 LYS A 665      -3.265  24.137 -33.014  0.00  0.00      5aar H  
ATOM   2266  HB3 LYS A 665      -3.694  24.434 -34.561  0.00  0.00      5aar H  
ATOM   2267  HG2 LYS A 665      -2.565  26.486 -32.936  0.00  0.00      5aar H  
ATOM   2268  HG3 LYS A 665      -1.621  25.469 -33.797  0.00  0.00      5aar H  
ATOM   2269  HD2 LYS A 665      -2.322  26.280 -35.732  0.00  0.00      5aar H  
ATOM   2270  HD3 LYS A 665      -3.720  26.837 -35.098  0.00  0.00      5aar H  
ATOM   2271  HE2 LYS A 665      -1.169  27.916 -34.454  0.00  0.00      5aar H  
ATOM   2272  HE3 LYS A 665      -2.185  28.599 -35.534  0.00  0.00      5aar H  
ATOM   2273  HZ1 LYS A 665      -2.969  29.680 -33.835  0.00  0.00      5aar H  
ATOM   2274  HZ2 LYS A 665      -2.310  28.635 -32.766  0.00  0.00      5aar H  
ATOM   2275  HZ3 LYS A 665      -3.737  28.283 -33.479  0.00  0.00      5aar H  
ATOM   2276  N   TYR A 666      -5.092  23.479 -31.746  0.00  0.00      5aar N  
ATOM   2277  CA  TYR A 666      -5.614  22.239 -31.223  0.00  0.00      5aar C  
ATOM   2278  C   TYR A 666      -7.088  22.401 -30.890  0.00  0.00      5aar C  
ATOM   2279  O   TYR A 666      -7.919  21.598 -31.323  0.00  0.00      5aar O  
ATOM   2280  CB  TYR A 666      -4.823  21.798 -29.989  0.00  0.00      5aar C  
ATOM   2281  CG  TYR A 666      -5.374  20.544 -29.380  0.00  0.00      5aar C  
ATOM   2282  CD1 TYR A 666      -5.184  19.321 -29.999  0.00  0.00      5aar C  
ATOM   2283  CD2 TYR A 666      -6.110  20.581 -28.200  0.00  0.00      5aar C  
ATOM   2284  CE1 TYR A 666      -5.695  18.166 -29.464  0.00  0.00      5aar C  
ATOM   2285  CE2 TYR A 666      -6.624  19.425 -27.658  0.00  0.00      5aar C  
ATOM   2286  CZ  TYR A 666      -6.410  18.220 -28.299  0.00  0.00      5aar C  
ATOM   2287  OH  TYR A 666      -6.912  17.055 -27.778  0.00  0.00      5aar O  
ATOM   2288  H   TYR A 666      -4.232  23.945 -31.378  0.00  0.00      5aar H  
ATOM   2289  HA  TYR A 666      -5.531  21.530 -31.930  0.00  0.00      5aar H  
ATOM   2290  HB2 TYR A 666      -3.886  21.633 -30.266  0.00  0.00      5aar H  
ATOM   2291  HB3 TYR A 666      -4.870  22.525 -29.316  0.00  0.00      5aar H  
ATOM   2292  HD1 TYR A 666      -4.661  19.280 -30.858  0.00  0.00      5aar H  
ATOM   2293  HD2 TYR A 666      -6.263  21.455 -27.746  0.00  0.00      5aar H  
ATOM   2294  HE1 TYR A 666      -5.543  17.284 -29.926  0.00  0.00      5aar H  
ATOM   2295  HE2 TYR A 666      -7.150  19.453 -26.806  0.00  0.00      5aar H  
ATOM   2296  HH  TYR A 666      -7.432  17.282 -26.924  0.00  0.00      5aar H  
ATOM   2297  N   LEU A 667      -7.414  23.462 -30.158  0.00  0.00      5aar N  
ATOM   2298  CA  LEU A 667      -8.794  23.677 -29.736  0.00  0.00      5aar C  
ATOM   2299  C   LEU A 667      -9.710  23.833 -30.945  0.00  0.00      5aar C  
ATOM   2300  O   LEU A 667     -10.778  23.221 -31.004  0.00  0.00      5aar O  
ATOM   2301  CB  LEU A 667      -8.902  24.896 -28.810  0.00  0.00      5aar C  
ATOM   2302  CG  LEU A 667      -8.448  24.643 -27.366  0.00  0.00      5aar C  
ATOM   2303  CD1 LEU A 667      -8.497  25.924 -26.573  0.00  0.00      5aar C  
ATOM   2304  CD2 LEU A 667      -9.272  23.539 -26.665  0.00  0.00      5aar C  
ATOM   2305  H   LEU A 667      -6.635  24.095 -29.924  0.00  0.00      5aar H  
ATOM   2306  HA  LEU A 667      -9.097  22.876 -29.209  0.00  0.00      5aar H  
ATOM   2307  HB2 LEU A 667      -8.328  25.611 -29.180  0.00  0.00      5aar H  
ATOM   2308  HB3 LEU A 667      -9.850  25.173 -28.779  0.00  0.00      5aar H  
ATOM   2309  HG  LEU A 667      -7.514  24.289 -27.383  0.00  0.00      5aar H  
ATOM   2310 1HD1 LEU A 667      -7.891  26.607 -26.989  0.00  0.00      5aar H  
ATOM   2311 2HD1 LEU A 667      -8.200  25.754 -25.630  0.00  0.00      5aar H  
ATOM   2312 3HD1 LEU A 667      -9.433  26.283 -26.560  0.00  0.00      5aar H  
ATOM   2313 1HD2 LEU A 667     -10.229  23.814 -26.645  0.00  0.00      5aar H  
ATOM   2314 2HD2 LEU A 667      -9.172  22.689 -27.174  0.00  0.00      5aar H  
ATOM   2315 3HD2 LEU A 667      -8.931  23.422 -25.736  0.00  0.00      5aar H  
ATOM   2316  N   LEU A 668      -9.276  24.638 -31.912  0.00  0.00      5aar N  
ATOM   2317  CA  LEU A 668      -9.992  24.757 -33.182  0.00  0.00      5aar C  
ATOM   2318  C   LEU A 668     -10.124  23.392 -33.866  0.00  0.00      5aar C  
ATOM   2319  O   LEU A 668     -11.223  22.983 -34.257  0.00  0.00      5aar O  
ATOM   2320  CB  LEU A 668      -9.283  25.758 -34.096  0.00  0.00      5aar C  
ATOM   2321  CG  LEU A 668      -9.504  27.209 -33.657  0.00  0.00      5aar C  
ATOM   2322  CD1 LEU A 668      -8.805  28.189 -34.576  0.00  0.00      5aar C  
ATOM   2323  CD2 LEU A 668     -10.994  27.495 -33.601  0.00  0.00      5aar C  
ATOM   2324  H   LEU A 668      -8.409  25.160 -31.693  0.00  0.00      5aar H  
ATOM   2325  HA  LEU A 668     -10.916  25.108 -32.998  0.00  0.00      5aar H  
ATOM   2326  HB2 LEU A 668      -8.319  25.580 -34.056  0.00  0.00      5aar H  
ATOM   2327  HB3 LEU A 668      -9.650  25.662 -34.999  0.00  0.00      5aar H  
ATOM   2328  HG  LEU A 668      -9.154  27.319 -32.720  0.00  0.00      5aar H  
ATOM   2329 1HD1 LEU A 668      -7.819  28.010 -34.575  0.00  0.00      5aar H  
ATOM   2330 2HD1 LEU A 668      -8.970  29.125 -34.261  0.00  0.00      5aar H  
ATOM   2331 3HD1 LEU A 668      -9.157  28.089 -35.508  0.00  0.00      5aar H  
ATOM   2332 1HD2 LEU A 668     -11.398  27.355 -34.506  0.00  0.00      5aar H  
ATOM   2333 2HD2 LEU A 668     -11.431  26.878 -32.945  0.00  0.00      5aar H  
ATOM   2334 3HD2 LEU A 668     -11.145  28.442 -33.315  0.00  0.00      5aar H  
ATOM   2335  N   GLU A 669      -9.007  22.678 -33.977  0.00  0.00      5aar N  
ATOM   2336  CA  GLU A 669      -9.021  21.339 -34.564  0.00  0.00      5aar C  
ATOM   2337  C   GLU A 669      -9.970  20.406 -33.808  0.00  0.00      5aar C  
ATOM   2338  O   GLU A 669     -10.504  19.464 -34.385  0.00  0.00      5aar O  
ATOM   2339  CB  GLU A 669      -7.602  20.754 -34.603  0.00  0.00      5aar C  
ATOM   2340  CG  GLU A 669      -6.824  21.125 -35.874  0.00  0.00      5aar C  
ATOM   2341  CD  GLU A 669      -5.310  21.100 -35.695  0.00  0.00      5aar C  
ATOM   2342  OE1 GLU A 669      -4.808  20.246 -34.930  0.00  0.00      5aar O  
ATOM   2343  OE2 GLU A 669      -4.620  21.932 -36.330  0.00  0.00      5aar O1-
ATOM   2344  H   GLU A 669      -8.153  23.139 -33.622  0.00  0.00      5aar H  
ATOM   2345  HA  GLU A 669      -9.308  21.395 -35.529  0.00  0.00      5aar H  
ATOM   2346  HB2 GLU A 669      -7.106  21.117 -33.840  0.00  0.00      5aar H  
ATOM   2347  HB3 GLU A 669      -7.678  19.778 -34.580  0.00  0.00      5aar H  
ATOM   2348  HG2 GLU A 669      -7.052  20.469 -36.572  0.00  0.00      5aar H  
ATOM   2349  HG3 GLU A 669      -7.078  22.041 -36.130  0.00  0.00      5aar H  
ATOM   2350  N   GLN A 670     -10.202  20.687 -32.526  0.00  0.00      5aar N  
ATOM   2351  CA  GLN A 670     -11.091  19.865 -31.708  0.00  0.00      5aar C  
ATOM   2352  C   GLN A 670     -12.547  20.310 -31.830  0.00  0.00      5aar C  
ATOM   2353  O   GLN A 670     -13.436  19.729 -31.203  0.00  0.00      5aar O  
ATOM   2354  CB  GLN A 670     -10.657  19.896 -30.238  0.00  0.00      5aar C  
ATOM   2355  CG  GLN A 670      -9.336  19.189 -29.957  0.00  0.00      5aar C  
ATOM   2356  CD  GLN A 670      -9.404  17.692 -30.213  0.00  0.00      5aar C  
ATOM   2357  NE2 GLN A 670      -8.505  17.197 -31.054  0.00  0.00      5aar N  
ATOM   2358  OE1 GLN A 670     -10.256  16.991 -29.664  0.00  0.00      5aar O  
ATOM   2359  H   GLN A 670      -9.705  21.525 -32.167  0.00  0.00      5aar H  
ATOM   2360  HA  GLN A 670     -11.032  18.915 -32.043  0.00  0.00      5aar H  
ATOM   2361  HB2 GLN A 670     -10.565  20.852 -29.951  0.00  0.00      5aar H  
ATOM   2362  HB3 GLN A 670     -11.369  19.456 -29.684  0.00  0.00      5aar H  
ATOM   2363  HG2 GLN A 670      -8.632  19.581 -30.548  0.00  0.00      5aar H  
ATOM   2364  HG3 GLN A 670      -9.091  19.338 -29.000  0.00  0.00      5aar H  
ATOM   2365 1HE2 GLN A 670      -8.479  16.199 -31.265  0.00  0.00      5aar H  
ATOM   2366 2HE2 GLN A 670      -7.840  17.837 -31.486  0.00  0.00      5aar H  
ATOM   2367  N   GLY A 671     -12.788  21.342 -32.638  0.00  0.00      5aar N  
ATOM   2368  CA  GLY A 671     -14.137  21.829 -32.869  0.00  0.00      5aar C  
ATOM   2369  C   GLY A 671     -14.597  22.895 -31.881  0.00  0.00      5aar C  
ATOM   2370  O   GLY A 671     -15.794  23.032 -31.626  0.00  0.00      5aar O  
ATOM   2371  H   GLY A 671     -11.942  21.756 -33.077  0.00  0.00      5aar H  
ATOM   2372  HA2 GLY A 671     -14.201  22.207 -33.816  0.00  0.00      5aar H  
ATOM   2373  HA3 GLY A 671     -14.789  21.043 -32.834  0.00  0.00      5aar H  
ATOM   2374  N   ALA A 672     -13.651  23.647 -31.322  0.00  0.00      5aar N  
ATOM   2375  CA  ALA A 672     -13.985  24.704 -30.366  0.00  0.00      5aar C  
ATOM   2376  C   ALA A 672     -14.800  25.821 -31.023  0.00  0.00      5aar C  
ATOM   2377  O   ALA A 672     -14.385  26.389 -32.034  0.00  0.00      5aar O  
ATOM   2378  CB  ALA A 672     -12.719  25.274 -29.740  0.00  0.00      5aar C  
ATOM   2379  H   ALA A 672     -12.684  23.425 -31.615  0.00  0.00      5aar H  
ATOM   2380  HA  ALA A 672     -14.534  24.304 -29.620  0.00  0.00      5aar H  
ATOM   2381  HB1 ALA A 672     -12.779  26.271 -29.714  0.00  0.00      5aar H  
ATOM   2382  HB2 ALA A 672     -11.926  25.003 -30.285  0.00  0.00      5aar H  
ATOM   2383  HB3 ALA A 672     -12.619  24.922 -28.810  0.00  0.00      5aar H  
ATOM   2384  N   ASP A 673     -15.951  26.117 -30.425  0.00  0.00      5aar N  
ATOM   2385  CA  ASP A 673     -16.881  27.174 -30.851  0.00  0.00      5aar C  
ATOM   2386  C   ASP A 673     -16.274  28.586 -30.832  0.00  0.00      5aar C  
ATOM   2387  O   ASP A 673     -16.005  29.134 -29.763  0.00  0.00      5aar O  
ATOM   2388  CB  ASP A 673     -18.122  27.136 -29.941  0.00  0.00      5aar C  
ATOM   2389  CG  ASP A 673     -19.286  27.959 -30.474  0.00  0.00      5aar C  
ATOM   2390  OD1 ASP A 673     -19.063  28.852 -31.327  0.00  0.00      5aar O  
ATOM   2391  OD2 ASP A 673     -20.435  27.712 -30.024  0.00  0.00      5aar O1-
ATOM   2392  H   ASP A 673     -16.155  25.506 -29.582  0.00  0.00      5aar H  
ATOM   2393  HA  ASP A 673     -17.133  26.976 -31.815  0.00  0.00      5aar H  
ATOM   2394  HB2 ASP A 673     -18.411  26.188 -29.861  0.00  0.00      5aar H  
ATOM   2395  HB3 ASP A 673     -17.858  27.493 -29.052  0.00  0.00      5aar H  
ATOM   2396  N   VAL A 674     -16.093  29.189 -32.005  0.00  0.00      5aar N  
ATOM   2397  CA  VAL A 674     -15.487  30.522 -32.089  0.00  0.00      5aar C  
ATOM   2398  C   VAL A 674     -16.476  31.655 -31.840  0.00  0.00      5aar C  
ATOM   2399  O   VAL A 674     -16.077  32.808 -31.708  0.00  0.00      5aar O  
ATOM   2400  CB  VAL A 674     -14.830  30.771 -33.463  0.00  0.00      5aar C  
ATOM   2401  CG1 VAL A 674     -13.551  29.958 -33.605  0.00  0.00      5aar C  
ATOM   2402  CG2 VAL A 674     -15.814  30.454 -34.585  0.00  0.00      5aar C  
ATOM   2403  H   VAL A 674     -16.408  28.652 -32.830  0.00  0.00      5aar H  
ATOM   2404  HA  VAL A 674     -14.762  30.578 -31.379  0.00  0.00      5aar H  
ATOM   2405  HB  VAL A 674     -14.571  31.732 -33.504  0.00  0.00      5aar H  
ATOM   2406 1HG1 VAL A 674     -12.781  30.574 -33.771  0.00  0.00      5aar H  
ATOM   2407 2HG1 VAL A 674     -13.389  29.441 -32.765  0.00  0.00      5aar H  
ATOM   2408 3HG1 VAL A 674     -13.642  29.324 -34.373  0.00  0.00      5aar H  
ATOM   2409 1HG2 VAL A 674     -16.705  30.846 -34.360  0.00  0.00      5aar H  
ATOM   2410 2HG2 VAL A 674     -15.895  29.463 -34.680  0.00  0.00      5aar H  
ATOM   2411 3HG2 VAL A 674     -15.477  30.849 -35.439  0.00  0.00      5aar H  
ATOM   2412  N   ASN A 675     -17.762  31.327 -31.799  0.00  0.00      5aar N  
ATOM   2413  CA  ASN A 675     -18.806  32.321 -31.593  0.00  0.00      5aar C  
ATOM   2414  C   ASN A 675     -19.514  32.103 -30.256  0.00  0.00      5aar C  
ATOM   2415  O   ASN A 675     -20.612  32.607 -30.036  0.00  0.00      5aar O  
ATOM   2416  CB  ASN A 675     -19.827  32.283 -32.740  0.00  0.00      5aar C  
ATOM   2417  CG  ASN A 675     -19.191  32.529 -34.109  0.00  0.00      5aar C  
ATOM   2418  ND2 ASN A 675     -18.355  33.561 -34.204  0.00  0.00      5aar N  
ATOM   2419  OD1 ASN A 675     -19.449  31.793 -35.066  0.00  0.00      5aar O  
ATOM   2420  H   ASN A 675     -17.956  30.312 -31.925  0.00  0.00      5aar H  
ATOM   2421  HA  ASN A 675     -18.358  33.221 -31.543  0.00  0.00      5aar H  
ATOM   2422  HB2 ASN A 675     -20.256  31.385 -32.750  0.00  0.00      5aar H  
ATOM   2423  HB3 ASN A 675     -20.508  32.990 -32.578  0.00  0.00      5aar H  
ATOM   2424 1HD2 ASN A 675     -18.169  34.125 -33.397  0.00  0.00      5aar H  
ATOM   2425 2HD2 ASN A 675     -17.917  33.771 -35.070  0.00  0.00      5aar H  
ATOM   2426  N   LYS A 676     -18.887  31.330 -29.374  0.00  0.00      5aar N  
ATOM   2427  CA  LYS A 676     -19.418  31.099 -28.035  0.00  0.00      5aar C  
ATOM   2428  C   LYS A 676     -19.251  32.355 -27.185  0.00  0.00      5aar C  
ATOM   2429  O   LYS A 676     -18.140  32.842 -26.993  0.00  0.00      5aar O  
ATOM   2430  CB  LYS A 676     -18.717  29.906 -27.372  0.00  0.00      5aar C  
ATOM   2431  CG  LYS A 676     -19.023  29.711 -25.883  0.00  0.00      5aar C  
ATOM   2432  CD  LYS A 676     -20.508  29.517 -25.606  0.00  0.00      5aar C  
ATOM   2433  CE  LYS A 676     -20.761  29.342 -24.113  0.00  0.00      5aar C  
ATOM   2434  NZ  LYS A 676     -22.123  28.804 -23.806  0.00  0.00      5aar N1+
ATOM   2435  H   LYS A 676     -17.999  30.911 -29.717  0.00  0.00      5aar H  
ATOM   2436  HA  LYS A 676     -20.396  30.885 -28.104  0.00  0.00      5aar H  
ATOM   2437  HB2 LYS A 676     -18.992  29.073 -27.856  0.00  0.00      5aar H  
ATOM   2438  HB3 LYS A 676     -17.727  30.031 -27.471  0.00  0.00      5aar H  
ATOM   2439  HG2 LYS A 676     -18.523  28.904 -25.555  0.00  0.00      5aar H  
ATOM   2440  HG3 LYS A 676     -18.701  30.518 -25.379  0.00  0.00      5aar H  
ATOM   2441  HD2 LYS A 676     -21.001  30.318 -25.918  0.00  0.00      5aar H  
ATOM   2442  HD3 LYS A 676     -20.820  28.703 -26.077  0.00  0.00      5aar H  
ATOM   2443  HE2 LYS A 676     -20.069  28.712 -23.738  0.00  0.00      5aar H  
ATOM   2444  HE3 LYS A 676     -20.653  30.235 -23.658  0.00  0.00      5aar H  
ATOM   2445  HZ1 LYS A 676     -22.304  28.016 -24.392  0.00  0.00      5aar H  
ATOM   2446  HZ2 LYS A 676     -22.802  29.515 -23.977  0.00  0.00      5aar H  
ATOM   2447  HZ3 LYS A 676     -22.157  28.527 -22.848  0.00  0.00      5aar H  
ATOM   2448  N   GLN A 677     -20.366  32.884 -26.700  0.00  0.00      5aar N  
ATOM   2449  CA  GLN A 677     -20.352  34.075 -25.858  0.00  0.00      5aar C  
ATOM   2450  C   GLN A 677     -20.199  33.689 -24.401  0.00  0.00      5aar C  
ATOM   2451  O   GLN A 677     -20.954  32.856 -23.911  0.00  0.00      5aar O  
ATOM   2452  CB  GLN A 677     -21.644  34.879 -26.029  0.00  0.00      5aar C  
ATOM   2453  CG  GLN A 677     -21.686  35.803 -27.224  0.00  0.00      5aar C  
ATOM   2454  CD  GLN A 677     -22.984  36.587 -27.295  0.00  0.00      5aar C  
ATOM   2455  NE2 GLN A 677     -24.057  36.006 -26.775  0.00  0.00      5aar N  
ATOM   2456  OE1 GLN A 677     -23.019  37.702 -27.808  0.00  0.00      5aar O  
ATOM   2457  H   GLN A 677     -21.239  32.384 -26.967  0.00  0.00      5aar H  
ATOM   2458  HA  GLN A 677     -19.554  34.628 -26.119  0.00  0.00      5aar H  
ATOM   2459  HB2 GLN A 677     -22.414  34.231 -26.104  0.00  0.00      5aar H  
ATOM   2460  HB3 GLN A 677     -21.786  35.434 -25.196  0.00  0.00      5aar H  
ATOM   2461  HG2 GLN A 677     -20.929  36.451 -27.161  0.00  0.00      5aar H  
ATOM   2462  HG3 GLN A 677     -21.598  35.261 -28.058  0.00  0.00      5aar H  
ATOM   2463 1HE2 GLN A 677     -24.961  36.478 -26.774  0.00  0.00      5aar H  
ATOM   2464 2HE2 GLN A 677     -23.956  35.073 -26.376  0.00  0.00      5aar H  
ATOM   2465  N   ASP A 678     -19.248  34.295 -23.695  0.00  0.00      5aar N  
ATOM   2466  CA  ASP A 678     -19.218  34.120 -22.246  0.00  0.00      5aar C  
ATOM   2467  C   ASP A 678     -20.394  34.885 -21.629  0.00  0.00      5aar C  
ATOM   2468  O   ASP A 678     -21.300  35.334 -22.341  0.00  0.00      5aar O  
ATOM   2469  CB  ASP A 678     -17.876  34.568 -21.643  0.00  0.00      5aar C  
ATOM   2470  CG  ASP A 678     -17.469  35.984 -22.048  0.00  0.00      5aar C  
ATOM   2471  OD1 ASP A 678     -18.347  36.848 -22.209  0.00  0.00      5aar O  
ATOM   2472  OD2 ASP A 678     -16.252  36.234 -22.167  0.00  0.00      5aar O1-
ATOM   2473  H   ASP A 678     -18.583  34.858 -24.226  0.00  0.00      5aar H  
ATOM   2474  HA  ASP A 678     -19.371  33.152 -22.058  0.00  0.00      5aar H  
ATOM   2475  HB2 ASP A 678     -17.959  34.534 -20.652  0.00  0.00      5aar H  
ATOM   2476  HB3 ASP A 678     -17.174  33.936 -21.953  0.00  0.00      5aar H  
ATOM   2477  N   MET A 679     -20.398  35.034 -20.309  0.00  0.00      5aar N  
ATOM   2478  CA  MET A 679     -21.500  35.742 -19.664  0.00  0.00      5aar C  
ATOM   2479  C   MET A 679     -21.364  37.258 -19.851  0.00  0.00      5aar C  
ATOM   2480  O   MET A 679     -22.264  38.010 -19.500  0.00  0.00      5aar O  
ATOM   2481  CB  MET A 679     -21.575  35.396 -18.179  0.00  0.00      5aar C  
ATOM   2482  CG  MET A 679     -20.349  35.794 -17.393  0.00  0.00      5aar C  
ATOM   2483  SD  MET A 679     -20.560  35.543 -15.614  0.00  0.00      5aar S  
ATOM   2484  CE  MET A 679     -21.868  36.703 -15.210  0.00  0.00      5aar C  
ATOM   2485  H   MET A 679     -19.600  34.629 -19.810  0.00  0.00      5aar H  
ATOM   2486  HA  MET A 679     -22.359  35.455 -20.101  0.00  0.00      5aar H  
ATOM   2487  HB2 MET A 679     -22.379  35.857 -17.778  0.00  0.00      5aar H  
ATOM   2488  HB3 MET A 679     -21.710  34.399 -18.084  0.00  0.00      5aar H  
ATOM   2489  HG2 MET A 679     -19.546  35.258 -17.737  0.00  0.00      5aar H  
ATOM   2490  HG3 MET A 679     -20.131  36.775 -17.592  0.00  0.00      5aar H  
ATOM   2491  HE1 MET A 679     -21.631  37.610 -15.561  0.00  0.00      5aar H  
ATOM   2492  HE2 MET A 679     -22.725  36.399 -15.627  0.00  0.00      5aar H  
ATOM   2493  HE3 MET A 679     -21.979  36.749 -14.217  0.00  0.00      5aar H  
ATOM   2494  N   HIS A 680     -20.240  37.697 -20.406  0.00  0.00      5aar N  
ATOM   2495  CA  HIS A 680     -20.016  39.119 -20.653  0.00  0.00      5aar C  
ATOM   2496  C   HIS A 680     -20.082  39.446 -22.137  0.00  0.00      5aar C  
ATOM   2497  O   HIS A 680     -19.608  40.502 -22.572  0.00  0.00      5aar O  
ATOM   2498  CB  HIS A 680     -18.680  39.546 -20.070  0.00  0.00      5aar C  
ATOM   2499  CG  HIS A 680     -18.582  39.314 -18.597  0.00  0.00      5aar C  
ATOM   2500  CD2 HIS A 680     -17.890  38.397 -17.881  0.00  0.00      5aar C  
ATOM   2501  ND1 HIS A 680     -19.278  40.073 -17.680  0.00  0.00      5aar N  
ATOM   2502  CE1 HIS A 680     -19.009  39.641 -16.461  0.00  0.00      5aar C  
ATOM   2503  NE2 HIS A 680     -18.171  38.624 -16.554  0.00  0.00      5aar N  
ATOM   2504  H   HIS A 680     -19.551  36.960 -20.643  0.00  0.00      5aar H  
ATOM   2505  HA  HIS A 680     -20.740  39.641 -20.181  0.00  0.00      5aar H  
ATOM   2506  HB2 HIS A 680     -17.943  39.032 -20.520  0.00  0.00      5aar H  
ATOM   2507  HB3 HIS A 680     -18.541  40.526 -20.244  0.00  0.00      5aar H  
ATOM   2508  HD1 HIS A 680     -19.890  40.830 -17.906  0.00  0.00      5aar H  
ATOM   2509  HD2 HIS A 680     -17.289  37.691 -18.244  0.00  0.00      5aar H  
ATOM   2510  HE1 HIS A 680     -19.374  40.018 -15.615  0.00  0.00      5aar H  
ATOM   2511  N   GLY A 681     -20.667  38.525 -22.904  0.00  0.00      5aar N  
ATOM   2512  CA  GLY A 681     -20.967  38.738 -24.311  0.00  0.00      5aar C  
ATOM   2513  C   GLY A 681     -19.825  38.550 -25.290  0.00  0.00      5aar C  
ATOM   2514  O   GLY A 681     -20.023  38.683 -26.493  0.00  0.00      5aar O  
ATOM   2515  H   GLY A 681     -20.891  37.633 -22.401  0.00  0.00      5aar H  
ATOM   2516  HA2 GLY A 681     -21.745  38.114 -24.583  0.00  0.00      5aar H  
ATOM   2517  HA3 GLY A 681     -21.352  39.690 -24.428  0.00  0.00      5aar H  
ATOM   2518  N   TRP A 682     -18.634  38.242 -24.787  0.00  0.00      5aar N  
ATOM   2519  CA  TRP A 682     -17.464  38.079 -25.648  0.00  0.00      5aar C  
ATOM   2520  C   TRP A 682     -17.324  36.660 -26.233  0.00  0.00      5aar C  
ATOM   2521  O   TRP A 682     -17.471  35.653 -25.522  0.00  0.00      5aar O  
ATOM   2522  CB  TRP A 682     -16.187  38.444 -24.878  0.00  0.00      5aar C  
ATOM   2523  CG  TRP A 682     -16.063  39.911 -24.531  0.00  0.00      5aar C  
ATOM   2524  CD1 TRP A 682     -16.015  40.457 -23.279  0.00  0.00      5aar C  
ATOM   2525  CD2 TRP A 682     -15.973  41.011 -25.450  0.00  0.00      5aar C  
ATOM   2526  CE2 TRP A 682     -15.871  42.191 -24.681  0.00  0.00      5aar C  
ATOM   2527  CE3 TRP A 682     -15.971  41.112 -26.847  0.00  0.00      5aar C  
ATOM   2528  NE1 TRP A 682     -15.899  41.824 -23.362  0.00  0.00      5aar N  
ATOM   2529  CZ2 TRP A 682     -15.772  43.456 -25.263  0.00  0.00      5aar C  
ATOM   2530  CZ3 TRP A 682     -15.870  42.374 -27.423  0.00  0.00      5aar C  
ATOM   2531  CH2 TRP A 682     -15.785  43.527 -26.628  0.00  0.00      5aar C  
ATOM   2532  H   TRP A 682     -18.607  38.130 -23.758  0.00  0.00      5aar H  
ATOM   2533  HA  TRP A 682     -17.565  38.715 -26.432  0.00  0.00      5aar H  
ATOM   2534  HB2 TRP A 682     -16.171  37.941 -24.021  0.00  0.00      5aar H  
ATOM   2535  HB3 TRP A 682     -15.396  38.209 -25.433  0.00  0.00      5aar H  
ATOM   2536  HD1 TRP A 682     -16.058  39.940 -22.426  0.00  0.00      5aar H  
ATOM   2537  HE1 TRP A 682     -15.844  42.451 -22.585  0.00  0.00      5aar H  
ATOM   2538  HE3 TRP A 682     -16.039  40.303 -27.421  0.00  0.00      5aar H  
ATOM   2539  HZ2 TRP A 682     -15.695  44.274 -24.684  0.00  0.00      5aar H  
ATOM   2540  HZ3 TRP A 682     -15.859  42.454 -28.414  0.00  0.00      5aar H  
ATOM   2541  HH2 TRP A 682     -15.733  44.418 -27.083  0.00  0.00      5aar H  
ATOM   2542  N   THR A 683     -17.046  36.591 -27.534  0.00  0.00      5aar N  
ATOM   2543  CA  THR A 683     -16.691  35.328 -28.182  0.00  0.00      5aar C  
ATOM   2544  C   THR A 683     -15.173  35.242 -28.285  0.00  0.00      5aar C  
ATOM   2545  O   THR A 683     -14.491  36.257 -28.154  0.00  0.00      5aar O  
ATOM   2546  CB  THR A 683     -17.317  35.190 -29.601  0.00  0.00      5aar C  
ATOM   2547  CG2 THR A 683     -18.816  35.433 -29.567  0.00  0.00      5aar C  
ATOM   2548  OG1 THR A 683     -16.694  36.118 -30.494  0.00  0.00      5aar O  
ATOM   2549  H   THR A 683     -17.102  37.496 -28.040  0.00  0.00      5aar H  
ATOM   2550  HA  THR A 683     -17.013  34.576 -27.611  0.00  0.00      5aar H  
ATOM   2551  HB  THR A 683     -17.139  34.246 -29.940  0.00  0.00      5aar H  
ATOM   2552  HG1 THR A 683     -15.992  36.639 -29.969  0.00  0.00      5aar H  
ATOM   2553 1HG2 THR A 683     -19.247  34.818 -28.901  0.00  0.00      5aar H  
ATOM   2554 2HG2 THR A 683     -19.210  35.262 -30.474  0.00  0.00      5aar H  
ATOM   2555 3HG2 THR A 683     -19.002  36.383 -29.303  0.00  0.00      5aar H  
ATOM   2556  N   PRO A 684     -14.632  34.029 -28.508  0.00  0.00      5aar N  
ATOM   2557  CA  PRO A 684     -13.180  33.928 -28.677  0.00  0.00      5aar C  
ATOM   2558  C   PRO A 684     -12.678  34.783 -29.837  0.00  0.00      5aar C  
ATOM   2559  O   PRO A 684     -11.622  35.408 -29.731  0.00  0.00      5aar O  
ATOM   2560  CB  PRO A 684     -12.963  32.436 -28.954  0.00  0.00      5aar C  
ATOM   2561  CG  PRO A 684     -14.110  31.760 -28.278  0.00  0.00      5aar C  
ATOM   2562  CD  PRO A 684     -15.274  32.703 -28.428  0.00  0.00      5aar C  
ATOM   2563  HA  PRO A 684     -12.703  34.175 -27.820  0.00  0.00      5aar H  
ATOM   2564  HB2 PRO A 684     -12.970  32.256 -29.941  0.00  0.00      5aar H  
ATOM   2565  HB3 PRO A 684     -12.089  32.130 -28.572  0.00  0.00      5aar H  
ATOM   2566  HG2 PRO A 684     -14.307  30.877 -28.715  0.00  0.00      5aar H  
ATOM   2567  HG3 PRO A 684     -13.903  31.599 -27.308  0.00  0.00      5aar H  
ATOM   2568  HD2 PRO A 684     -15.793  32.515 -29.262  0.00  0.00      5aar H  
ATOM   2569  HD3 PRO A 684     -15.887  32.657 -27.638  0.00  0.00      5aar H  
ATOM   2570  N   ARG A 685     -13.445  34.821 -30.923  0.00  0.00      5aar N  
ATOM   2571  CA  ARG A 685     -13.087  35.644 -32.073  0.00  0.00      5aar C  
ATOM   2572  C   ARG A 685     -13.047  37.131 -31.686  0.00  0.00      5aar C  
ATOM   2573  O   ARG A 685     -12.073  37.821 -31.987  0.00  0.00      5aar O  
ATOM   2574  CB  ARG A 685     -14.063  35.403 -33.228  0.00  0.00      5aar C  
ATOM   2575  CG  ARG A 685     -14.096  36.521 -34.255  0.00  0.00      5aar C  
ATOM   2576  CD  ARG A 685     -15.208  36.317 -35.277  0.00  0.00      5aar C  
ATOM   2577  NE  ARG A 685     -16.366  37.156 -34.960  0.00  0.00      5aar N  
ATOM   2578  CZ  ARG A 685     -16.403  38.484 -35.071  0.00  0.00      5aar C  
ATOM   2579  NH1 ARG A 685     -15.349  39.155 -35.526  0.00  0.00      5aar N1+
ATOM   2580  NH2 ARG A 685     -17.508  39.144 -34.740  0.00  0.00      5aar N  
ATOM   2581  H   ARG A 685     -14.295  34.231 -30.881  0.00  0.00      5aar H  
ATOM   2582  HA  ARG A 685     -12.174  35.377 -32.396  0.00  0.00      5aar H  
ATOM   2583  HB2 ARG A 685     -13.794  34.564 -33.691  0.00  0.00      5aar H  
ATOM   2584  HB3 ARG A 685     -14.978  35.305 -32.847  0.00  0.00      5aar H  
ATOM   2585  HG2 ARG A 685     -14.254  37.392 -33.796  0.00  0.00      5aar H  
ATOM   2586  HG3 ARG A 685     -13.228  36.549 -34.746  0.00  0.00      5aar H  
ATOM   2587  HD2 ARG A 685     -14.857  36.565 -36.169  0.00  0.00      5aar H  
ATOM   2588  HD3 ARG A 685     -15.477  35.363 -35.254  0.00  0.00      5aar H  
ATOM   2589  HE  ARG A 685     -17.203  36.692 -34.631  0.00  0.00      5aar H  
ATOM   2590 1HH1 ARG A 685     -14.527  38.669 -35.807  0.00  0.00      5aar H  
ATOM   2591 2HH1 ARG A 685     -15.389  40.157 -35.585  0.00  0.00      5aar H  
ATOM   2592 1HH2 ARG A 685     -18.316  38.640 -34.427  0.00  0.00      5aar H  
ATOM   2593 2HH2 ARG A 685     -17.536  40.138 -34.803  0.00  0.00      5aar H  
ATOM   2594  N   ASP A 686     -14.084  37.609 -30.996  0.00  0.00      5aar N  
ATOM   2595  CA  ASP A 686     -14.119  38.993 -30.498  0.00  0.00      5aar C  
ATOM   2596  C   ASP A 686     -12.844  39.369 -29.759  0.00  0.00      5aar C  
ATOM   2597  O   ASP A 686     -12.311  40.465 -29.928  0.00  0.00      5aar O  
ATOM   2598  CB  ASP A 686     -15.302  39.218 -29.550  0.00  0.00      5aar C  
ATOM   2599  CG  ASP A 686     -16.638  39.238 -30.255  0.00  0.00      5aar C  
ATOM   2600  OD1 ASP A 686     -16.672  39.512 -31.471  0.00  0.00      5aar O  
ATOM   2601  OD2 ASP A 686     -17.665  38.996 -29.577  0.00  0.00      5aar O1-
ATOM   2602  H   ASP A 686     -14.855  36.931 -30.842  0.00  0.00      5aar H  
ATOM   2603  HA  ASP A 686     -14.184  39.593 -31.308  0.00  0.00      5aar H  
ATOM   2604  HB2 ASP A 686     -15.301  38.479 -28.881  0.00  0.00      5aar H  
ATOM   2605  HB3 ASP A 686     -15.164  40.092 -29.093  0.00  0.00      5aar H  
ATOM   2606  N   LEU A 687     -12.373  38.451 -28.924  0.00  0.00      5aar N  
ATOM   2607  CA  LEU A 687     -11.203  38.694 -28.096  0.00  0.00      5aar C  
ATOM   2608  C   LEU A 687      -9.925  38.796 -28.933  0.00  0.00      5aar C  
ATOM   2609  O   LEU A 687      -9.032  39.593 -28.629  0.00  0.00      5aar O  
ATOM   2610  CB  LEU A 687     -11.068  37.588 -27.045  0.00  0.00      5aar C  
ATOM   2611  CG  LEU A 687     -12.232  37.443 -26.058  0.00  0.00      5aar C  
ATOM   2612  CD1 LEU A 687     -11.984  36.301 -25.076  0.00  0.00      5aar C  
ATOM   2613  CD2 LEU A 687     -12.476  38.738 -25.317  0.00  0.00      5aar C  
ATOM   2614  H   LEU A 687     -12.907  37.557 -28.915  0.00  0.00      5aar H  
ATOM   2615  HA  LEU A 687     -11.327  39.568 -27.606  0.00  0.00      5aar H  
ATOM   2616  HB2 LEU A 687     -10.978  36.719 -27.525  0.00  0.00      5aar H  
ATOM   2617  HB3 LEU A 687     -10.248  37.772 -26.511  0.00  0.00      5aar H  
ATOM   2618  HG  LEU A 687     -13.072  37.261 -26.572  0.00  0.00      5aar H  
ATOM   2619 1HD1 LEU A 687     -11.885  35.444 -25.581  0.00  0.00      5aar H  
ATOM   2620 2HD1 LEU A 687     -12.757  36.230 -24.446  0.00  0.00      5aar H  
ATOM   2621 3HD1 LEU A 687     -11.148  36.483 -24.559  0.00  0.00      5aar H  
ATOM   2622 1HD2 LEU A 687     -11.655  38.997 -24.805  0.00  0.00      5aar H  
ATOM   2623 2HD2 LEU A 687     -12.699  39.466 -25.968  0.00  0.00      5aar H  
ATOM   2624 3HD2 LEU A 687     -13.239  38.625 -24.677  0.00  0.00      5aar H  
ATOM   2625  N   ALA A 688      -9.851  37.999 -29.994  0.00  0.00      5aar N  
ATOM   2626  CA  ALA A 688      -8.669  37.960 -30.854  0.00  0.00      5aar C  
ATOM   2627  C   ALA A 688      -8.368  39.319 -31.494  0.00  0.00      5aar C  
ATOM   2628  O   ALA A 688      -7.207  39.720 -31.613  0.00  0.00      5aar O  
ATOM   2629  CB  ALA A 688      -8.848  36.900 -31.930  0.00  0.00      5aar C  
ATOM   2630  H   ALA A 688     -10.695  37.413 -30.158  0.00  0.00      5aar H  
ATOM   2631  HA  ALA A 688      -7.870  37.687 -30.296  0.00  0.00      5aar H  
ATOM   2632  HB1 ALA A 688      -8.082  36.258 -31.898  0.00  0.00      5aar H  
ATOM   2633  HB2 ALA A 688      -8.877  37.337 -32.829  0.00  0.00      5aar H  
ATOM   2634  HB3 ALA A 688      -9.703  36.405 -31.774  0.00  0.00      5aar H  
ATOM   2635  N   GLU A 689      -9.423  40.021 -31.894  0.00  0.00      5aar N  
ATOM   2636  CA  GLU A 689      -9.291  41.317 -32.554  0.00  0.00      5aar C  
ATOM   2637  C   GLU A 689      -8.755  42.377 -31.611  0.00  0.00      5aar C  
ATOM   2638  O   GLU A 689      -8.018  43.272 -32.022  0.00  0.00      5aar O  
ATOM   2639  CB  GLU A 689     -10.637  41.758 -33.122  0.00  0.00      5aar C  
ATOM   2640  CG  GLU A 689     -11.207  40.782 -34.136  0.00  0.00      5aar C  
ATOM   2641  CD  GLU A 689     -12.680  41.001 -34.381  0.00  0.00      5aar C  
ATOM   2642  OE1 GLU A 689     -13.247  41.927 -33.762  0.00  0.00      5aar O  
ATOM   2643  OE2 GLU A 689     -13.269  40.248 -35.185  0.00  0.00      5aar O1-
ATOM   2644  H   GLU A 689     -10.343  39.572 -31.698  0.00  0.00      5aar H  
ATOM   2645  HA  GLU A 689      -8.673  41.227 -33.349  0.00  0.00      5aar H  
ATOM   2646  HB2 GLU A 689     -11.272  41.819 -32.377  0.00  0.00      5aar H  
ATOM   2647  HB3 GLU A 689     -10.505  42.617 -33.576  0.00  0.00      5aar H  
ATOM   2648  HG2 GLU A 689     -10.738  40.916 -34.988  0.00  0.00      5aar H  
ATOM   2649  HG3 GLU A 689     -11.094  39.871 -33.785  0.00  0.00      5aar H  
ATOM   2650  N   GLN A 690      -9.118  42.262 -30.342  0.00  0.00      5aar N  
ATOM   2651  CA  GLN A 690      -8.762  43.264 -29.348  0.00  0.00      5aar C  
ATOM   2652  C   GLN A 690      -7.323  43.180 -28.879  0.00  0.00      5aar C  
ATOM   2653  O   GLN A 690      -6.816  44.092 -28.226  0.00  0.00      5aar O  
ATOM   2654  CB  GLN A 690      -9.666  43.128 -28.144  0.00  0.00      5aar C  
ATOM   2655  CG  GLN A 690     -11.114  43.221 -28.465  0.00  0.00      5aar C  
ATOM   2656  CD  GLN A 690     -11.801  44.124 -27.491  0.00  0.00      5aar C  
ATOM   2657  NE2 GLN A 690     -12.930  43.673 -26.977  0.00  0.00      5aar N  
ATOM   2658  OE1 GLN A 690     -11.288  45.194 -27.146  0.00  0.00      5aar O  
ATOM   2659  H   GLN A 690      -9.670  41.408 -30.121  0.00  0.00      5aar H  
ATOM   2660  HA  GLN A 690      -8.898  44.182 -29.771  0.00  0.00      5aar H  
ATOM   2661  HB2 GLN A 690      -9.489  42.238 -27.709  0.00  0.00      5aar H  
ATOM   2662  HB3 GLN A 690      -9.434  43.855 -27.485  0.00  0.00      5aar H  
ATOM   2663  HG2 GLN A 690     -11.227  43.594 -29.381  0.00  0.00      5aar H  
ATOM   2664  HG3 GLN A 690     -11.525  42.316 -28.408  0.00  0.00      5aar H  
ATOM   2665 1HE2 GLN A 690     -13.453  44.228 -26.291  0.00  0.00      5aar H  
ATOM   2666 2HE2 GLN A 690     -13.279  42.763 -27.270  0.00  0.00      5aar H  
ATOM   2667  N   GLN A 691      -6.676  42.067 -29.186  0.00  0.00      5aar N  
ATOM   2668  CA  GLN A 691      -5.314  41.842 -28.741  0.00  0.00      5aar C  
ATOM   2669  C   GLN A 691      -4.383  41.959 -29.938  0.00  0.00      5aar C  
ATOM   2670  O   GLN A 691      -3.161  41.827 -29.814  0.00  0.00      5aar O  
ATOM   2671  CB  GLN A 691      -5.212  40.480 -28.057  0.00  0.00      5aar C  
ATOM   2672  CG  GLN A 691      -6.338  40.289 -27.044  0.00  0.00      5aar C  
ATOM   2673  CD  GLN A 691      -6.198  39.035 -26.215  0.00  0.00      5aar C  
ATOM   2674  NE2 GLN A 691      -7.237  38.720 -25.442  0.00  0.00      5aar N  
ATOM   2675  OE1 GLN A 691      -5.172  38.353 -26.265  0.00  0.00      5aar O  
ATOM   2676  H   GLN A 691      -7.215  41.389 -29.757  0.00  0.00      5aar H  
ATOM   2677  HA  GLN A 691      -5.072  42.564 -28.093  0.00  0.00      5aar H  
ATOM   2678  HB2 GLN A 691      -5.287  39.769 -28.740  0.00  0.00      5aar H  
ATOM   2679  HB3 GLN A 691      -4.350  40.424 -27.574  0.00  0.00      5aar H  
ATOM   2680  HG2 GLN A 691      -6.348  41.083 -26.430  0.00  0.00      5aar H  
ATOM   2681  HG3 GLN A 691      -7.209  40.252 -27.542  0.00  0.00      5aar H  
ATOM   2682 1HE2 GLN A 691      -7.220  37.880 -24.865  0.00  0.00      5aar H  
ATOM   2683 2HE2 GLN A 691      -8.045  39.338 -25.443  0.00  0.00      5aar H  
ATOM   2684  N   GLY A 692      -4.988  42.218 -31.098  0.00  0.00      5aar N  
ATOM   2685  CA  GLY A 692      -4.266  42.485 -32.330  0.00  0.00      5aar C  
ATOM   2686  C   GLY A 692      -3.283  41.405 -32.730  0.00  0.00      5aar C  
ATOM   2687  O   GLY A 692      -2.341  41.659 -33.483  0.00  0.00      5aar O  
ATOM   2688  H   GLY A 692      -6.036  42.211 -31.040  0.00  0.00      5aar H  
ATOM   2689  HA2 GLY A 692      -4.939  42.622 -33.089  0.00  0.00      5aar H  
ATOM   2690  HA3 GLY A 692      -3.767  43.374 -32.239  0.00  0.00      5aar H  
ATOM   2691  N   HIS A 693      -3.492  40.195 -32.225  0.00  0.00      5aar N  
ATOM   2692  CA  HIS A 693      -2.581  39.110 -32.531  0.00  0.00      5aar C  
ATOM   2693  C   HIS A 693      -2.920  38.543 -33.897  0.00  0.00      5aar C  
ATOM   2694  O   HIS A 693      -3.670  37.570 -34.006  0.00  0.00      5aar O  
ATOM   2695  CB  HIS A 693      -2.638  38.024 -31.464  0.00  0.00      5aar C  
ATOM   2696  CG  HIS A 693      -1.440  37.128 -31.464  0.00  0.00      5aar C  
ATOM   2697  CD2 HIS A 693      -0.858  36.418 -32.458  0.00  0.00      5aar C  
ATOM   2698  ND1 HIS A 693      -0.692  36.889 -30.332  0.00  0.00      5aar N  
ATOM   2699  CE1 HIS A 693       0.300  36.068 -30.628  0.00  0.00      5aar C  
ATOM   2700  NE2 HIS A 693       0.222  35.767 -31.912  0.00  0.00      5aar N  
ATOM   2701  H   HIS A 693      -4.323  40.104 -31.624  0.00  0.00      5aar H  
ATOM   2702  HA  HIS A 693      -1.648  39.473 -32.563  0.00  0.00      5aar H  
ATOM   2703  HB2 HIS A 693      -2.709  38.455 -30.558  0.00  0.00      5aar H  
ATOM   2704  HB3 HIS A 693      -3.455  37.457 -31.615  0.00  0.00      5aar H  
ATOM   2705  HD1 HIS A 693      -0.874  37.277 -29.428  0.00  0.00      5aar H  
ATOM   2706  HD2 HIS A 693      -1.154  36.374 -33.408  0.00  0.00      5aar H  
ATOM   2707  HE1 HIS A 693       0.990  35.734 -29.993  0.00  0.00      5aar H  
ATOM   2708  N   GLU A 694      -2.354  39.170 -34.928  0.00  0.00      5aar N  
ATOM   2709  CA  GLU A 694      -2.639  38.843 -36.322  0.00  0.00      5aar C  
ATOM   2710  C   GLU A 694      -2.538  37.353 -36.614  0.00  0.00      5aar C  
ATOM   2711  O   GLU A 694      -3.389  36.803 -37.312  0.00  0.00      5aar O  
ATOM   2712  CB  GLU A 694      -1.696  39.619 -37.248  0.00  0.00      5aar C  
ATOM   2713  CG  GLU A 694      -2.198  41.012 -37.604  0.00  0.00      5aar C  
ATOM   2714  CD  GLU A 694      -3.575  40.987 -38.259  0.00  0.00      5aar C  
ATOM   2715  OE1 GLU A 694      -3.832  40.083 -39.088  0.00  0.00      5aar O  
ATOM   2716  OE2 GLU A 694      -4.404  41.869 -37.937  0.00  0.00      5aar O1-
ATOM   2717  H   GLU A 694      -1.680  39.925 -34.649  0.00  0.00      5aar H  
ATOM   2718  HA  GLU A 694      -3.571  39.170 -36.561  0.00  0.00      5aar H  
ATOM   2719  HB2 GLU A 694      -0.838  39.722 -36.782  0.00  0.00      5aar H  
ATOM   2720  HB3 GLU A 694      -1.611  39.110 -38.083  0.00  0.00      5aar H  
ATOM   2721  HG2 GLU A 694      -2.275  41.533 -36.777  0.00  0.00      5aar H  
ATOM   2722  HG3 GLU A 694      -1.574  41.412 -38.247  0.00  0.00      5aar H  
ATOM   2723  N   ASP A 695      -1.507  36.708 -36.073  0.00  0.00      5aar N  
ATOM   2724  CA  ASP A 695      -1.340  35.265 -36.227  0.00  0.00      5aar C  
ATOM   2725  C   ASP A 695      -2.604  34.520 -35.807  0.00  0.00      5aar C  
ATOM   2726  O   ASP A 695      -3.108  33.680 -36.546  0.00  0.00      5aar O  
ATOM   2727  CB  ASP A 695      -0.139  34.765 -35.418  0.00  0.00      5aar C  
ATOM   2728  CG  ASP A 695       1.171  34.887 -36.179  0.00  0.00      5aar C  
ATOM   2729  OD1 ASP A 695       1.172  34.653 -37.405  0.00  0.00      5aar O  
ATOM   2730  OD2 ASP A 695       2.201  35.214 -35.551  0.00  0.00      5aar O1-
ATOM   2731  H   ASP A 695      -0.846  37.307 -35.543  0.00  0.00      5aar H  
ATOM   2732  HA  ASP A 695      -1.203  35.084 -37.208  0.00  0.00      5aar H  
ATOM   2733  HB2 ASP A 695      -0.079  35.309 -34.590  0.00  0.00      5aar H  
ATOM   2734  HB3 ASP A 695      -0.293  33.810 -35.198  0.00  0.00      5aar H  
ATOM   2735  N   ILE A 696      -3.127  34.869 -34.636  0.00  0.00      5aar N  
ATOM   2736  CA  ILE A 696      -4.319  34.230 -34.099  0.00  0.00      5aar C  
ATOM   2737  C   ILE A 696      -5.596  34.620 -34.852  0.00  0.00      5aar C  
ATOM   2738  O   ILE A 696      -6.426  33.758 -35.138  0.00  0.00      5aar O  
ATOM   2739  CB  ILE A 696      -4.476  34.539 -32.577  0.00  0.00      5aar C  
ATOM   2740  CG1 ILE A 696      -3.302  33.947 -31.796  0.00  0.00      5aar C  
ATOM   2741  CG2 ILE A 696      -5.799  34.022 -32.027  0.00  0.00      5aar C  
ATOM   2742  CD1 ILE A 696      -3.488  33.971 -30.295  0.00  0.00      5aar C  
ATOM   2743  H   ILE A 696      -2.614  35.631 -34.143  0.00  0.00      5aar H  
ATOM   2744  HA  ILE A 696      -4.199  33.236 -34.240  0.00  0.00      5aar H  
ATOM   2745  HB  ILE A 696      -4.458  35.524 -32.471  0.00  0.00      5aar H  
ATOM   2746 2HG1 ILE A 696      -3.170  33.001 -32.092  0.00  0.00      5aar H  
ATOM   2747 3HG1 ILE A 696      -2.480  34.468 -32.026  0.00  0.00      5aar H  
ATOM   2748 1HG2 ILE A 696      -6.546  34.423 -32.553  0.00  0.00      5aar H  
ATOM   2749 2HG2 ILE A 696      -5.876  34.287 -31.068  0.00  0.00      5aar H  
ATOM   2750 3HG2 ILE A 696      -5.817  33.028 -32.110  0.00  0.00      5aar H  
ATOM   2751 1HD1 ILE A 696      -3.600  34.916 -29.990  0.00  0.00      5aar H  
ATOM   2752 2HD1 ILE A 696      -2.686  33.570 -29.855  0.00  0.00      5aar H  
ATOM   2753 3HD1 ILE A 696      -4.301  33.443 -30.053  0.00  0.00      5aar H  
ATOM   2754  N   LYS A 697      -5.756  35.901 -35.188  0.00  0.00      5aar N  
ATOM   2755  CA  LYS A 697      -6.920  36.332 -35.975  0.00  0.00      5aar C  
ATOM   2756  C   LYS A 697      -6.919  35.704 -37.369  0.00  0.00      5aar C  
ATOM   2757  O   LYS A 697      -7.977  35.391 -37.924  0.00  0.00      5aar O  
ATOM   2758  CB  LYS A 697      -6.984  37.861 -36.102  0.00  0.00      5aar C  
ATOM   2759  CG  LYS A 697      -6.433  38.647 -34.916  0.00  0.00      5aar C  
ATOM   2760  CD  LYS A 697      -6.053  40.079 -35.307  0.00  0.00      5aar C  
ATOM   2761  CE  LYS A 697      -7.121  40.705 -36.201  0.00  0.00      5aar C  
ATOM   2762  NZ  LYS A 697      -7.002  42.189 -36.313  0.00  0.00      5aar N1+
ATOM   2763  H   LYS A 697      -5.019  36.540 -34.860  0.00  0.00      5aar H  
ATOM   2764  HA  LYS A 697      -7.758  36.047 -35.493  0.00  0.00      5aar H  
ATOM   2765  HB2 LYS A 697      -6.466  38.126 -36.920  0.00  0.00      5aar H  
ATOM   2766  HB3 LYS A 697      -7.946  38.121 -36.231  0.00  0.00      5aar H  
ATOM   2767  HG2 LYS A 697      -7.129  38.686 -34.198  0.00  0.00      5aar H  
ATOM   2768  HG3 LYS A 697      -5.619  38.184 -34.566  0.00  0.00      5aar H  
ATOM   2769  HD2 LYS A 697      -5.971  40.623 -34.482  0.00  0.00      5aar H  
ATOM   2770  HD3 LYS A 697      -5.196  40.057 -35.804  0.00  0.00      5aar H  
ATOM   2771  HE2 LYS A 697      -7.050  40.299 -37.122  0.00  0.00      5aar H  
ATOM   2772  HE3 LYS A 697      -8.030  40.476 -35.828  0.00  0.00      5aar H  
ATOM   2773  HZ1 LYS A 697      -6.924  42.441 -37.276  0.00  0.00      5aar H  
ATOM   2774  HZ2 LYS A 697      -6.189  42.492 -35.819  0.00  0.00      5aar H  
ATOM   2775  HZ3 LYS A 697      -7.814  42.615 -35.918  0.00  0.00      5aar H  
ATOM   2776  N   ALA A 698      -5.727  35.523 -37.929  0.00  0.00      5aar N  
ATOM   2777  CA  ALA A 698      -5.579  34.883 -39.232  0.00  0.00      5aar C  
ATOM   2778  C   ALA A 698      -6.108  33.451 -39.205  0.00  0.00      5aar C  
ATOM   2779  O   ALA A 698      -6.626  32.947 -40.204  0.00  0.00      5aar O  
ATOM   2780  CB  ALA A 698      -4.116  34.901 -39.670  0.00  0.00      5aar C  
ATOM   2781  H   ALA A 698      -4.924  35.871 -37.368  0.00  0.00      5aar H  
ATOM   2782  HA  ALA A 698      -6.107  35.406 -39.913  0.00  0.00      5aar H  
ATOM   2783  HB1 ALA A 698      -3.704  35.775 -39.416  0.00  0.00      5aar H  
ATOM   2784  HB2 ALA A 698      -4.065  34.783 -40.661  0.00  0.00      5aar H  
ATOM   2785  HB3 ALA A 698      -3.626  34.157 -39.219  0.00  0.00      5aar H  
ATOM   2786  N   LEU A 699      -5.966  32.801 -38.055  0.00  0.00      5aar N  
ATOM   2787  CA  LEU A 699      -6.434  31.430 -37.890  0.00  0.00      5aar C  
ATOM   2788  C   LEU A 699      -7.937  31.339 -37.724  0.00  0.00      5aar C  
ATOM   2789  O   LEU A 699      -8.534  30.289 -37.975  0.00  0.00      5aar O  
ATOM   2790  CB  LEU A 699      -5.762  30.790 -36.691  0.00  0.00      5aar C  
ATOM   2791  CG  LEU A 699      -4.293  30.521 -36.955  0.00  0.00      5aar C  
ATOM   2792  CD1 LEU A 699      -3.529  30.874 -35.713  0.00  0.00      5aar C  
ATOM   2793  CD2 LEU A 699      -4.091  29.068 -37.368  0.00  0.00      5aar C  
ATOM   2794  H   LEU A 699      -5.503  33.343 -37.301  0.00  0.00      5aar H  
ATOM   2795  HA  LEU A 699      -6.169  30.901 -38.715  0.00  0.00      5aar H  
ATOM   2796  HB2 LEU A 699      -5.822  31.412 -35.936  0.00  0.00      5aar H  
ATOM   2797  HB3 LEU A 699      -6.198  29.932 -36.515  0.00  0.00      5aar H  
ATOM   2798  HG  LEU A 699      -3.989  31.087 -37.712  0.00  0.00      5aar H  
ATOM   2799 1HD1 LEU A 699      -3.665  31.843 -35.488  0.00  0.00      5aar H  
ATOM   2800 2HD1 LEU A 699      -2.548  30.708 -35.852  0.00  0.00      5aar H  
ATOM   2801 3HD1 LEU A 699      -3.846  30.315 -34.942  0.00  0.00      5aar H  
ATOM   2802 1HD2 LEU A 699      -4.408  28.466 -36.636  0.00  0.00      5aar H  
ATOM   2803 2HD2 LEU A 699      -4.613  28.882 -38.200  0.00  0.00      5aar H  
ATOM   2804 3HD2 LEU A 699      -3.120  28.902 -37.539  0.00  0.00      5aar H  
ATOM   2805  N   PHE A 700      -8.544  32.435 -37.284  0.00  0.00      5aar N  
ATOM   2806  CA  PHE A 700      -9.982  32.454 -37.081  0.00  0.00      5aar C  
ATOM   2807  C   PHE A 700     -10.705  32.534 -38.417  0.00  0.00      5aar C  
ATOM   2808  O   PHE A 700     -11.834  32.059 -38.549  0.00  0.00      5aar O  
ATOM   2809  CB  PHE A 700     -10.384  33.613 -36.160  0.00  0.00      5aar C  
ATOM   2810  CG  PHE A 700     -10.327  33.259 -34.692  0.00  0.00      5aar C  
ATOM   2811  CD1 PHE A 700      -9.122  33.242 -34.016  0.00  0.00      5aar C  
ATOM   2812  CD2 PHE A 700     -11.476  32.913 -33.998  0.00  0.00      5aar C  
ATOM   2813  CE1 PHE A 700      -9.061  32.906 -32.676  0.00  0.00      5aar C  
ATOM   2814  CE2 PHE A 700     -11.420  32.572 -32.653  0.00  0.00      5aar C  
ATOM   2815  CZ  PHE A 700     -10.208  32.570 -31.994  0.00  0.00      5aar C  
ATOM   2816  H   PHE A 700      -7.924  33.241 -37.106  0.00  0.00      5aar H  
ATOM   2817  HA  PHE A 700     -10.234  31.574 -36.667  0.00  0.00      5aar H  
ATOM   2818  HB2 PHE A 700      -9.757  34.356 -36.317  0.00  0.00      5aar H  
ATOM   2819  HB3 PHE A 700     -11.312  33.863 -36.376  0.00  0.00      5aar H  
ATOM   2820  HD1 PHE A 700      -8.278  33.477 -34.499  0.00  0.00      5aar H  
ATOM   2821  HD2 PHE A 700     -12.358  32.909 -34.471  0.00  0.00      5aar H  
ATOM   2822  HE1 PHE A 700      -8.166  32.909 -32.205  0.00  0.00      5aar H  
ATOM   2823  HE2 PHE A 700     -12.274  32.325 -32.165  0.00  0.00      5aar H  
ATOM   2824  HZ  PHE A 700     -10.161  32.326 -31.024  0.00  0.00      5aar H  
ATOM   2825  N   ARG A 701     -10.042  33.107 -39.417  0.00  0.00      5aar N  
ATOM   2826  CA  ARG A 701     -10.652  33.262 -40.734  0.00  0.00      5aar C  
ATOM   2827  C   ARG A 701     -10.910  31.913 -41.416  0.00  0.00      5aar C  
ATOM   2828  O   ARG A 701     -12.010  31.667 -41.918  0.00  0.00      5aar O  
ATOM   2829  CB  ARG A 701      -9.779  34.152 -41.619  0.00  0.00      5aar C  
ATOM   2830  CG  ARG A 701      -9.826  35.625 -41.226  0.00  0.00      5aar C  
ATOM   2831  CD  ARG A 701      -8.845  36.463 -42.045  0.00  0.00      5aar C  
ATOM   2832  NE  ARG A 701      -7.744  36.982 -41.239  0.00  0.00      5aar N  
ATOM   2833  CZ  ARG A 701      -7.654  38.243 -40.824  0.00  0.00      5aar C  
ATOM   2834  NH1 ARG A 701      -8.613  39.111 -41.126  0.00  0.00      5aar N1+
ATOM   2835  NH2 ARG A 701      -6.614  38.635 -40.095  0.00  0.00      5aar N  
ATOM   2836  H   ARG A 701      -9.085  33.423 -39.186  0.00  0.00      5aar H  
ATOM   2837  HA  ARG A 701     -11.537  33.740 -40.630  0.00  0.00      5aar H  
ATOM   2838  HB2 ARG A 701      -8.839  33.844 -41.543  0.00  0.00      5aar H  
ATOM   2839  HB3 ARG A 701     -10.099  34.074 -42.555  0.00  0.00      5aar H  
ATOM   2840  HG2 ARG A 701     -10.743  35.982 -41.383  0.00  0.00      5aar H  
ATOM   2841  HG3 ARG A 701      -9.583  35.720 -40.264  0.00  0.00      5aar H  
ATOM   2842  HD2 ARG A 701      -8.480  35.884 -42.771  0.00  0.00      5aar H  
ATOM   2843  HD3 ARG A 701      -9.353  37.225 -42.443  0.00  0.00      5aar H  
ATOM   2844  HE  ARG A 701      -7.008  36.348 -40.981  0.00  0.00      5aar H  
ATOM   2845 1HH1 ARG A 701      -9.411  38.824 -41.644  0.00  0.00      5aar H  
ATOM   2846 2HH1 ARG A 701      -8.524  40.070 -40.821  0.00  0.00      5aar H  
ATOM   2847 1HH2 ARG A 701      -5.905  37.970 -39.841  0.00  0.00      5aar H  
ATOM   2848 2HH2 ARG A 701      -6.534  39.580 -39.799  0.00  0.00      5aar H  
ATOM   2849  N   GLU A 702      -9.909  31.039 -41.427  0.00  0.00      5aar N  
ATOM   2850  CA  GLU A 702     -10.077  29.709 -42.009  0.00  0.00      5aar C  
ATOM   2851  C   GLU A 702     -11.021  28.853 -41.167  0.00  0.00      5aar C  
ATOM   2852  O   GLU A 702     -12.245  29.007 -41.233  0.00  0.00      5aar O  
ATOM   2853  CB  GLU A 702      -8.731  29.005 -42.151  0.00  0.00      5aar C  
ATOM   2854  CG  GLU A 702      -7.675  29.518 -41.194  0.00  0.00      5aar C  
ATOM   2855  CD  GLU A 702      -6.277  29.049 -41.547  0.00  0.00      5aar C  
ATOM   2856  OE1 GLU A 702      -6.134  27.915 -42.059  0.00  0.00      5aar O  
ATOM   2857  OE2 GLU A 702      -5.320  29.820 -41.312  0.00  0.00      5aar O1-
ATOM   2858  OXT GLU A 702     -10.768  27.957 -40.361  0.00  0.00      5aar O1-
ATOM   2859  H   GLU A 702      -9.028  31.372 -41.001  0.00  0.00      5aar H  
ATOM   2860  HA  GLU A 702     -10.445  29.793 -42.943  0.00  0.00      5aar H  
ATOM   2861  HB2 GLU A 702      -8.870  28.051 -41.960  0.00  0.00      5aar H  
ATOM   2862  HB3 GLU A 702      -8.407  29.158 -43.066  0.00  0.00      5aar H  
ATOM   2863  HG2 GLU A 702      -7.675  30.502 -41.229  0.00  0.00      5aar H  
ATOM   2864  HG3 GLU A 702      -7.881  29.181 -40.292  0.00  0.00      5aar H  
TER   
CONECT    1    2    5   21
CONECT    2    1    3    7   30
CONECT    3    2    4   15
CONECT    4    3   21   26
CONECT    5    1    6   29
CONECT    6    5    7    8   12
CONECT    7    2    6   16   22
CONECT    8    6    9   10   14
CONECT    9    8   22   23
CONECT   10    8   11   28
CONECT   11   10   23   25
CONECT   12    6   13   24
CONECT   13   12   14
CONECT   14    8   13   17
CONECT   15    3
CONECT   16    7   27   24
CONECT   17   14   18   19   20
CONECT   18   17
CONECT   19   17
CONECT   20   17
CONECT   21    1    4
CONECT   22    7    9
CONECT   23    9   11
CONECT   24   12   16
CONECT   25   11
CONECT   26    4
CONECT   27   16
CONECT   28   10   31
CONECT   29    5   32
CONECT   30    2   33
CONECT   31   28
CONECT   32   29
CONECT   33   30
END
