# Supplementary material for: Ferroptosis regulation by traditional chinese medicine for ischemic stroke intervention based on network pharmacology and data mining
Source: PLoS One. 2025 Apr 16;20(4):e0321751. doi: 10.1371/journal.pone.0321751 (PMC12002469; doi:10.1371/journal.pone.0321751)
Supplement: S7 File — (ZIP) [file pone.0321751.s007.zip › 分子对接1/AKT1/AKT1-11061/input/FILL_5aar_h_180out05.pdb]

ATOM      1  O   FIL     1     -16.771  15.948 -21.336  1.0   1.207     0.001 O
ATOM      2  O   FIL     1     -16.771  15.948 -22.336  1.0   0.907     0.001 O
ATOM      3  O   FIL     1     -17.771  19.948 -18.336  1.0   0.848     0.001 O
ATOM      4  O   FIL     1     -22.771  30.948 -27.336  1.0   0.831     0.001 O
ATOM      5  O   FIL     1     -22.771  31.948 -27.336  1.0   0.816     0.001 O
ATOM      6  O   FIL     1     -16.771  14.948 -21.336  1.0   0.805     0.001 O
ATOM      7  O   FIL     1     -16.771  14.948 -22.336  1.0   0.754     0.001 O
ATOM      8  O   FIL     1     -19.771  17.948 -15.336  1.0   0.748     0.001 O
ATOM      9  O   FIL     1     -22.771  31.948 -28.336  1.0   0.732     0.001 O
ATOM     10  O   FIL     1     -21.771  27.948 -21.336  1.0   0.720     0.001 O
ATOM     11  O   FIL     1     -23.771  32.948 -26.336  1.0   0.718     0.001 O
ATOM     12  O   FIL     1     -19.771  19.948 -15.336  1.0   0.711     0.001 O
ATOM     13  O   FIL     1     -23.771  30.948 -24.336  1.0   0.694     0.001 O
ATOM     14  O   FIL     1     -19.771  18.948 -15.336  1.0   0.690     0.001 O
ATOM     15  O   FIL     1     -19.771  16.948 -15.336  1.0   0.681     0.001 O
ATOM     16  O   FIL     1     -17.771  14.948 -22.336  1.0   0.672     0.001 O
ATOM     17  O   FIL     1     -18.771  17.948 -17.336  1.0   0.655     0.001 O
ATOM     18  O   FIL     1     -22.771  27.948 -21.336  1.0   0.644     0.001 O
ATOM     19  O   FIL     1     -16.771  16.948 -21.336  1.0   0.611     0.001 O
ATOM     20  O   FIL     1     -23.771  30.948 -25.336  1.0   0.605     0.001 O
ATOM     21  O   FIL     1     -22.771  30.948 -26.336  1.0   0.598     0.001 O
ATOM     22  O   FIL     1     -22.771  31.948 -26.336  1.0   0.595     0.001 O
ATOM     23  O   FIL     1     -23.771  32.948 -25.336  1.0   0.593     0.001 O
ATOM     24  C   FIL     1     -18.771  20.948 -18.336  1.0   0.558     0.001 C
ATOM     25  C   FIL     1     -18.771  19.948 -18.336  1.0   0.549     0.001 C
ATOM     26  C   FIL     1     -18.771  21.948 -18.336  1.0   0.548     0.001 C
ATOM     27  O   FIL     1     -18.771  18.948 -17.336  1.0   0.541     0.001 O
ATOM     28  C   FIL     1     -22.771  31.948 -21.336  1.0   0.532     0.001 C
ATOM     29  H   FIL     1     -22.771  31.948 -24.336  1.0   0.529     0.001 H
ATOM     30  O   FIL     1     -23.771  30.948 -23.336  1.0   0.524     0.001 O
ATOM     31  C   FIL     1     -18.771  18.948 -18.336  1.0   0.524     0.001 C
ATOM     32  O   FIL     1     -21.771  27.948 -20.336  1.0   0.519     0.001 O
ATOM     33  O   FIL     1     -22.771  32.948 -28.336  1.0   0.519     0.001 O
ATOM     34  H   FIL     1     -21.771  31.948 -28.336  1.0   0.510     0.001 H
ATOM     35  C   FIL     1     -22.771  31.948 -20.336  1.0   0.508     0.001 C
ATOM     36  H   FIL     1     -21.771  32.948 -28.336  1.0   0.507     0.001 H
ATOM     37  H   FIL     1     -22.771  36.948 -22.336  1.0   0.505     0.001 H
ATOM     38  C   FIL     1     -18.771  16.948 -18.336  1.0   0.504     0.001 C
ATOM     39  C   FIL     1     -18.771  17.948 -18.336  1.0   0.501     0.001 C
ATOM     40  C   FIL     1     -18.771  19.948 -17.336  1.0   0.499     0.001 C
ATOM     41  O   FIL     1     -22.771  26.948 -21.336  1.0   0.497     0.001 O
ATOM     42  C   FIL     1     -17.771  14.948 -21.336  1.0   0.494     0.001 C
ATOM     43  O   FIL     1     -19.771  15.948 -15.336  1.0   0.491     0.001 O
ATOM     44  C   FIL     1     -19.771  21.948 -19.336  1.0   0.483     0.001 C
ATOM     45  C   FIL     1     -18.771  21.948 -19.336  1.0   0.483     0.001 C
ATOM     46  H   FIL     1     -22.771  35.948 -23.336  1.0   0.478     0.001 H
ATOM     47  H   FIL     1     -19.771  14.948 -15.336  1.0   0.474     0.001 H
ATOM     48  O   FIL     1     -17.771  17.948 -18.336  1.0   0.473     0.001 O
ATOM     49  O   FIL     1     -22.771  30.948 -28.336  1.0   0.473     0.001 O
ATOM     50  H   FIL     1     -21.771  31.948 -25.336  1.0   0.471     0.001 H
ATOM     51  H   FIL     1     -20.771  27.948 -20.336  1.0   0.470     0.001 H
ATOM     52  C   FIL     1     -23.771  36.948 -23.336  1.0   0.468     0.001 C
ATOM     53  O   FIL     1     -24.771  32.948 -26.336  1.0   0.467     0.001 O
ATOM     54  O   FIL     1     -24.771  29.948 -24.336  1.0   0.465     0.001 O
ATOM     55  H   FIL     1     -18.771  17.948 -16.336  1.0   0.463     0.001 H
ATOM     56  H   FIL     1     -22.771  31.948 -23.336  1.0   0.463     0.001 H
ATOM     57  H   FIL     1     -19.771  23.948 -18.336  1.0   0.462     0.001 H
ATOM     58  C   FIL     1     -18.771  15.948 -19.336  1.0   0.459     0.001 C
ATOM     59  O   FIL     1     -23.771  32.948 -27.336  1.0   0.459     0.001 O
ATOM     60  O   FIL     1     -23.771  33.948 -24.336  1.0   0.454     0.001 O
ATOM     61  C   FIL     1     -19.771  23.948 -16.336  1.0   0.444     0.001 C
ATOM     62  H   FIL     1     -21.771  27.948 -19.336  1.0   0.440     0.001 H
ATOM     63  C   FIL     1     -22.771  28.948 -20.336  1.0   0.439     0.001 C
ATOM     64  C   FIL     1     -18.771  15.948 -18.336  1.0   0.438     0.001 C
ATOM     65  C   FIL     1     -22.771  30.948 -21.336  1.0   0.436     0.001 C
ATOM     66  O   FIL     1     -22.771  28.948 -21.336  1.0   0.435     0.001 O
ATOM     67  C   FIL     1     -19.771  21.948 -18.336  1.0   0.433     0.001 C
ATOM     68  H   FIL     1     -18.771  22.948 -19.336  1.0   0.428     0.001 H
ATOM     69  C   FIL     1     -22.771  27.948 -20.336  1.0   0.423     0.001 C
ATOM     70  O   FIL     1     -18.771  18.948 -16.336  1.0   0.422     0.001 O
ATOM     71  H   FIL     1     -18.771  14.948 -18.336  1.0   0.422     0.001 H
ATOM     72  C   FIL     1     -23.771  36.948 -22.336  1.0   0.421     0.001 C
ATOM     73  O   FIL     1     -24.771  33.948 -25.336  1.0   0.419     0.001 O
ATOM     74  C   FIL     1     -22.771  30.948 -20.336  1.0   0.417     0.001 C
ATOM     75  C   FIL     1     -19.771  18.948 -16.336  1.0   0.415     0.001 C
ATOM     76  C   FIL     1     -17.771  15.948 -20.336  1.0   0.414     0.001 C
ATOM     77  H   FIL     1     -18.771  22.948 -18.336  1.0   0.407     0.001 H
ATOM     78  C   FIL     1     -22.771  32.948 -20.336  1.0   0.407     0.001 C
ATOM     79  C   FIL     1     -19.771  20.948 -18.336  1.0   0.404     0.001 C
ATOM     80  C   FIL     1     -23.771  31.948 -26.336  1.0   0.400     0.001 C
ATOM     81  C   FIL     1     -22.771  29.948 -20.336  1.0   0.400     0.001 C
ATOM     82  H   FIL     1     -19.771  22.948 -19.336  1.0   0.399     0.001 H
ATOM     83  C   FIL     1     -22.771  29.948 -28.336  1.0   0.399     0.001 C
ATOM     84  H   FIL     1     -22.771  32.948 -24.336  1.0   0.397     0.001 H
ATOM     85  H   FIL     1     -22.771  34.948 -23.336  1.0   0.396     0.001 H
ATOM     86  C   FIL     1     -23.771  37.948 -22.336  1.0   0.394     0.001 C
ATOM     87  H   FIL     1     -22.771  32.948 -29.336  1.0   0.392     0.001 H
ATOM     88  C   FIL     1     -23.771  31.948 -25.336  1.0   0.387     0.001 C
ATOM     89  C   FIL     1     -21.771  24.948 -19.336  1.0   0.387     0.001 C
ATOM     90  C   FIL     1     -20.771  23.948 -17.336  1.0   0.386     0.001 C
ATOM     91  C   FIL     1     -19.771  19.948 -18.336  1.0   0.386     0.001 C
ATOM     92  C   FIL     1     -22.771  32.948 -21.336  1.0   0.385     0.001 C
ATOM     93  C   FIL     1     -21.771  25.948 -19.336  1.0   0.383     0.001 C
ATOM     94  C   FIL     1     -23.771  33.948 -23.336  1.0   0.382     0.001 C
ATOM     95  O   FIL     1     -21.771  28.948 -21.336  1.0   0.382     0.001 O
ATOM     96  O   FIL     1     -17.771  15.948 -21.336  1.0   0.381     0.001 O
ATOM     97  C   FIL     1     -23.771  31.948 -27.336  1.0   0.380     0.001 C
ATOM     98  C   FIL     1     -22.771  31.948 -19.336  1.0   0.380     0.001 C
ATOM     99  H   FIL     1     -19.771  24.948 -18.336  1.0   0.379     0.001 H
ATOM    100  C   FIL     1     -19.771  18.948 -17.336  1.0   0.375     0.001 C
ATOM    101  C   FIL     1     -22.771  26.948 -20.336  1.0   0.374     0.001 C
ATOM    102  C   FIL     1     -18.771  16.948 -19.336  1.0   0.374     0.001 C
ATOM    103  C   FIL     1     -22.771  26.948 -19.336  1.0   0.373     0.001 C
ATOM    104  C   FIL     1     -22.771  27.948 -19.336  1.0   0.373     0.001 C
ATOM    105  C   FIL     1     -23.771  35.948 -23.336  1.0   0.372     0.001 C
ATOM    106  C   FIL     1     -23.771  32.948 -22.336  1.0   0.370     0.001 C
ATOM    107  C   FIL     1     -22.771  32.948 -16.336  1.0   0.370     0.001 C
ATOM    108  C   FIL     1     -23.771  32.948 -20.336  1.0   0.366     0.001 C
ATOM    109  C   FIL     1     -22.771  29.948 -29.336  1.0   0.365     0.001 C
ATOM    110  C   FIL     1     -19.771  17.948 -17.336  1.0   0.365     0.001 C
ATOM    111  C   FIL     1     -23.771  32.948 -21.336  1.0   0.364     0.001 C
ATOM    112  C   FIL     1     -19.771  18.948 -18.336  1.0   0.364     0.001 C
ATOM    113  C   FIL     1     -23.771  32.948 -19.336  1.0   0.363     0.001 C
ATOM    114  C   FIL     1     -19.771  16.948 -17.336  1.0   0.362     0.001 C
ATOM    115  C   FIL     1     -22.771  32.948 -15.336  1.0   0.361     0.001 C
ATOM    116  C   FIL     1     -19.771  16.948 -18.336  1.0   0.359     0.001 C
ATOM    117  C   FIL     1     -23.771  31.948 -19.336  1.0   0.357     0.001 C
ATOM    118  C   FIL     1     -20.771  23.948 -16.336  1.0   0.357     0.001 C
ATOM    119  C   FIL     1     -23.771  32.948 -28.336  1.0   0.356     0.001 C
ATOM    120  C   FIL     1     -21.771  24.948 -18.336  1.0   0.355     0.001 C
ATOM    121  O   FIL     1     -24.771  29.948 -23.336  1.0   0.354     0.001 O
ATOM    122  O   FIL     1     -24.771  30.948 -24.336  1.0   0.354     0.001 O
ATOM    123  C   FIL     1     -19.771  17.948 -18.336  1.0   0.354     0.001 C
ATOM    124  C   FIL     1     -20.771  22.948 -19.336  1.0   0.351     0.001 C
ATOM    125  C   FIL     1     -23.771  31.948 -20.336  1.0   0.350     0.001 C
ATOM    126  C   FIL     1     -19.771  15.948 -18.336  1.0   0.349     0.001 C
ATOM    127  C   FIL     1     -23.771  32.948 -17.336  1.0   0.347     0.001 C
ATOM    128  C   FIL     1     -23.771  31.948 -24.336  1.0   0.345     0.001 C
ATOM    129  C   FIL     1     -23.771  31.948 -21.336  1.0   0.345     0.001 C
ATOM    130  C   FIL     1     -18.771  14.948 -20.336  1.0   0.345     0.001 C
ATOM    131  C   FIL     1     -23.771  31.948 -22.336  1.0   0.344     0.001 C
ATOM    132  C   FIL     1     -23.771  30.948 -26.336  1.0   0.340     0.001 C
ATOM    133  C   FIL     1     -23.771  31.948 -28.336  1.0   0.340     0.001 C
ATOM    134  C   FIL     1     -23.771  32.948 -18.336  1.0   0.340     0.001 C
ATOM    135  C   FIL     1     -23.771  33.948 -21.336  1.0   0.340     0.001 C
ATOM    136  C   FIL     1     -19.771  15.948 -19.336  1.0   0.340     0.001 C
ATOM    137  C   FIL     1     -23.771  32.948 -23.336  1.0   0.337     0.001 C
ATOM    138  O   FIL     1     -22.771  31.948 -25.336  1.0   0.337     0.001 O
ATOM    139  O   FIL     1     -24.771  32.948 -25.336  1.0   0.336     0.001 O
ATOM    140  H   FIL     1     -20.771  26.948 -20.336  1.0   0.335     0.001 H
ATOM    141  C   FIL     1     -23.771  31.948 -23.336  1.0   0.334     0.001 C
ATOM    142  C   FIL     1     -23.771  31.948 -18.336  1.0   0.333     0.001 C
ATOM    143  O   FIL     1     -23.771  27.948 -21.336  1.0   0.332     0.001 O
ATOM    144  C   FIL     1     -23.771  33.948 -22.336  1.0   0.330     0.001 C
ATOM    145  C   FIL     1     -23.771  38.948 -22.336  1.0   0.330     0.001 C
ATOM    146  O   FIL     1     -21.771  26.948 -20.336  1.0   0.328     0.001 O
ATOM    147  C   FIL     1     -23.771  32.948 -24.336  1.0   0.327     0.001 C
ATOM    148  H   FIL     1     -22.771  27.948 -18.336  1.0   0.327     0.001 H
ATOM    149  C   FIL     1     -23.771  32.948 -16.336  1.0   0.326     0.001 C
ATOM    150  O   FIL     1     -21.771  28.948 -20.336  1.0   0.325     0.001 O
ATOM    151  C   FIL     1     -23.771  37.948 -23.336  1.0   0.325     0.001 C
ATOM    152  C   FIL     1     -22.771  29.948 -30.336  1.0   0.325     0.001 C
ATOM    153  C   FIL     1     -22.771  30.948 -29.336  1.0   0.325     0.001 C
ATOM    154  C   FIL     1     -20.771  22.948 -18.336  1.0   0.325     0.001 C
ATOM    155  C   FIL     1     -22.771  25.948 -19.336  1.0   0.324     0.001 C
ATOM    156  H   FIL     1     -22.771  32.948 -25.336  1.0   0.324     0.001 H
ATOM    157  C   FIL     1     -19.771  14.948 -19.336  1.0   0.323     0.001 C
ATOM    158  H   FIL     1     -21.771  30.948 -29.336  1.0   0.322     0.001 H
ATOM    159  C   FIL     1     -23.771  32.948 -29.336  1.0   0.321     0.001 C
ATOM    160  C   FIL     1     -23.771  30.948 -27.336  1.0   0.319     0.001 C
ATOM    161  C   FIL     1     -23.771  30.948 -20.336  1.0   0.317     0.001 C
ATOM    162  C   FIL     1     -22.771  28.948 -28.336  1.0   0.316     0.001 C
ATOM    163  C   FIL     1     -23.771  30.948 -19.336  1.0   0.312     0.001 C
ATOM    164  C   FIL     1     -24.771  35.948 -23.336  1.0   0.311     0.001 C
ATOM    165  C   FIL     1     -24.771  36.948 -23.336  1.0   0.311     0.001 C
ATOM    166  C   FIL     1     -22.771  31.948 -14.336  1.0   0.310     0.001 C
ATOM    167  C   FIL     1     -21.771  23.948 -19.336  1.0   0.308     0.001 C
ATOM    168  H   FIL     1     -22.771  32.948 -23.336  1.0   0.308     0.001 H
ATOM    169  C   FIL     1     -22.771  25.948 -20.336  1.0   0.306     0.001 C
ATOM    170  C   FIL     1     -23.771  29.948 -20.336  1.0   0.305     0.001 C
ATOM    171  C   FIL     1     -23.771  34.948 -23.336  1.0   0.294     0.001 C
ATOM    172  C   FIL     1     -21.771  23.948 -18.336  1.0   0.293     0.001 C
ATOM    173  C   FIL     1     -22.771  32.948 -14.336  1.0   0.292     0.001 C
ATOM    174  C   FIL     1     -19.771  14.948 -20.336  1.0   0.292     0.001 C
ATOM    175  C   FIL     1     -20.771  23.948 -18.336  1.0   0.269     0.001 C
ATOM    176  C   FIL     1     -18.771  14.948 -21.336  1.0   0.256     0.001 C
ATOM    177  C   FIL     1     -19.771  16.948 -19.336  1.0   0.255     0.001 C
ATOM    178  C   FIL     1     -20.771  14.948 -19.336  1.0   0.227     0.001 C
ATOM    179  C   FIL     1     -20.771  15.948 -19.336  1.0   0.227     0.001 C
ATOM    180  C   FIL     1     -20.771  16.948 -19.336  1.0   0.178     0.001 C
