# Supplementary material for: Ferroptosis regulation by traditional chinese medicine for ischemic stroke intervention based on network pharmacology and data mining
Source: PLoS One. 2025 Apr 16;20(4):e0321751. doi: 10.1371/journal.pone.0321751 (PMC12002469; doi:10.1371/journal.pone.0321751)
Supplement: S7 File — (ZIP) [file pone.0321751.s007.zip › 分子对接1/AKT1/AKT1-11061/input/FILL_5aar_h_180out06.pdb]

ATOM      1  O   FIL     1       2.229  28.948 -29.336  1.0   0.889     0.001 O
ATOM      2  O   FIL     1       0.229  24.948 -24.336  1.0   0.814     0.001 O
ATOM      3  O   FIL     1       2.229  20.948 -22.336  1.0   0.738     0.001 O
ATOM      4  O   FIL     1       1.229  17.948 -26.336  1.0   0.720     0.001 O
ATOM      5  O   FIL     1       2.229  27.948 -29.336  1.0   0.712     0.001 O
ATOM      6  O   FIL     1       2.229  22.948 -22.336  1.0   0.709     0.001 O
ATOM      7  O   FIL     1       1.229  25.948 -24.336  1.0   0.709     0.001 O
ATOM      8  O   FIL     1       0.229  24.948 -25.336  1.0   0.697     0.001 O
ATOM      9  O   FIL     1       2.229  22.948 -23.336  1.0   0.641     0.001 O
ATOM     10  O   FIL     1       1.229  24.948 -24.336  1.0   0.626     0.001 O
ATOM     11  O   FIL     1      -6.771  17.948 -33.336  1.0   0.609     0.001 O
ATOM     12  O   FIL     1       1.229  18.948 -16.336  1.0   0.597     0.001 O
ATOM     13  O   FIL     1       2.229  17.948 -27.336  1.0   0.597     0.001 O
ATOM     14  O   FIL     1       1.229  25.948 -25.336  1.0   0.595     0.001 O
ATOM     15  C   FIL     1      -1.771  13.948 -23.336  1.0   0.582     0.001 C
ATOM     16  O   FIL     1       2.229  20.948 -21.336  1.0   0.576     0.001 O
ATOM     17  C   FIL     1      -5.771  13.948 -27.336  1.0   0.569     0.001 C
ATOM     18  O   FIL     1       2.229  28.948 -30.336  1.0   0.564     0.001 O
ATOM     19  O   FIL     1       2.229  18.948 -17.336  1.0   0.561     0.001 O
ATOM     20  C   FIL     1       0.229  16.948 -18.336  1.0   0.555     0.001 C
ATOM     21  O   FIL     1       1.229  16.948 -26.336  1.0   0.548     0.001 O
ATOM     22  C   FIL     1      -5.771  12.948 -27.336  1.0   0.540     0.001 C
ATOM     23  C   FIL     1      -0.771  15.948 -19.336  1.0   0.536     0.001 C
ATOM     24  C   FIL     1       0.229  17.948 -16.336  1.0   0.536     0.001 C
ATOM     25  C   FIL     1      -0.771  15.948 -18.336  1.0   0.535     0.001 C
ATOM     26  C   FIL     1      -0.771  16.948 -18.336  1.0   0.532     0.001 C
ATOM     27  C   FIL     1       1.229  24.948 -26.336  1.0   0.531     0.001 C
ATOM     28  O   FIL     1       1.229  18.948 -26.336  1.0   0.530     0.001 O
ATOM     29  H   FIL     1       2.229  23.948 -22.336  1.0   0.529     0.001 H
ATOM     30  C   FIL     1      -0.771  15.948 -17.336  1.0   0.527     0.001 C
ATOM     31  C   FIL     1       0.229  16.948 -17.336  1.0   0.524     0.001 C
ATOM     32  C   FIL     1      -2.771  12.948 -24.336  1.0   0.522     0.001 C
ATOM     33  C   FIL     1      -1.771  12.948 -23.336  1.0   0.522     0.001 C
ATOM     34  O   FIL     1       0.229  17.948 -17.336  1.0   0.521     0.001 O
ATOM     35  O   FIL     1       2.229  27.948 -28.336  1.0   0.520     0.001 O
ATOM     36  H   FIL     1       1.229  23.948 -22.336  1.0   0.515     0.001 H
ATOM     37  C   FIL     1       0.229  16.948 -16.336  1.0   0.513     0.001 C
ATOM     38  C   FIL     1       0.229  15.948 -18.336  1.0   0.507     0.001 C
ATOM     39  O   FIL     1       1.229  17.948 -17.336  1.0   0.504     0.001 O
ATOM     40  O   FIL     1       2.229  18.948 -16.336  1.0   0.504     0.001 O
ATOM     41  H   FIL     1      -1.771  14.948 -23.336  1.0   0.503     0.001 H
ATOM     42  O   FIL     1       2.229  23.948 -23.336  1.0   0.503     0.001 O
ATOM     43  C   FIL     1      -1.771  13.948 -24.336  1.0   0.497     0.001 C
ATOM     44  C   FIL     1      -5.771  13.948 -28.336  1.0   0.496     0.001 C
ATOM     45  C   FIL     1       0.229  15.948 -17.336  1.0   0.494     0.001 C
ATOM     46  O   FIL     1       2.229  28.948 -28.336  1.0   0.489     0.001 O
ATOM     47  C   FIL     1       0.229  17.948 -18.336  1.0   0.488     0.001 C
ATOM     48  C   FIL     1       1.229  24.948 -25.336  1.0   0.488     0.001 C
ATOM     49  C   FIL     1      -4.771  13.948 -27.336  1.0   0.487     0.001 C
ATOM     50  C   FIL     1      -0.771  17.948 -16.336  1.0   0.485     0.001 C
ATOM     51  O   FIL     1       2.229  20.948 -23.336  1.0   0.481     0.001 O
ATOM     52  C   FIL     1      -4.771  12.948 -27.336  1.0   0.479     0.001 C
ATOM     53  C   FIL     1       0.229  14.948 -17.336  1.0   0.478     0.001 C
ATOM     54  O   FIL     1      -5.771  17.948 -32.336  1.0   0.477     0.001 O
ATOM     55  C   FIL     1      -3.771  12.948 -26.336  1.0   0.475     0.001 C
ATOM     56  H   FIL     1       2.229  23.948 -21.336  1.0   0.474     0.001 H
ATOM     57  C   FIL     1      -2.771  12.948 -25.336  1.0   0.470     0.001 C
ATOM     58  H   FIL     1       1.229  27.948 -28.336  1.0   0.470     0.001 H
ATOM     59  O   FIL     1       2.229  16.948 -27.336  1.0   0.470     0.001 O
ATOM     60  O   FIL     1       1.229  16.948 -27.336  1.0   0.467     0.001 O
ATOM     61  C   FIL     1       0.229  17.948 -15.336  1.0   0.462     0.001 C
ATOM     62  O   FIL     1       2.229  21.948 -22.336  1.0   0.461     0.001 O
ATOM     63  H   FIL     1       1.229  26.948 -26.336  1.0   0.461     0.001 H
ATOM     64  C   FIL     1      -1.771  12.948 -24.336  1.0   0.460     0.001 C
ATOM     65  C   FIL     1       2.229  29.948 -28.336  1.0   0.457     0.001 C
ATOM     66  C   FIL     1      -0.771  13.948 -24.336  1.0   0.455     0.001 C
ATOM     67  H   FIL     1      -5.771  13.948 -26.336  1.0   0.452     0.001 H
ATOM     68  C   FIL     1       2.229  21.948 -21.336  1.0   0.451     0.001 C
ATOM     69  C   FIL     1      -5.771  11.948 -27.336  1.0   0.444     0.001 C
ATOM     70  C   FIL     1       0.229  14.948 -18.336  1.0   0.444     0.001 C
ATOM     71  C   FIL     1      -4.771  14.948 -28.336  1.0   0.443     0.001 C
ATOM     72  C   FIL     1       0.229  14.948 -16.336  1.0   0.443     0.001 C
ATOM     73  H   FIL     1      -0.771  13.948 -17.336  1.0   0.436     0.001 H
ATOM     74  C   FIL     1      -0.771  16.948 -17.336  1.0   0.435     0.001 C
ATOM     75  C   FIL     1      -4.771  13.948 -28.336  1.0   0.433     0.001 C
ATOM     76  H   FIL     1       0.229  13.948 -16.336  1.0   0.430     0.001 H
ATOM     77  C   FIL     1      -0.771  14.948 -24.336  1.0   0.428     0.001 C
ATOM     78  H   FIL     1      -0.771  12.948 -16.336  1.0   0.428     0.001 H
ATOM     79  H   FIL     1      -1.771  13.948 -16.336  1.0   0.428     0.001 H
ATOM     80  C   FIL     1       0.229  15.948 -16.336  1.0   0.427     0.001 C
ATOM     81  C   FIL     1       1.229  17.948 -15.336  1.0   0.426     0.001 C
ATOM     82  O   FIL     1       0.229  24.948 -26.336  1.0   0.425     0.001 O
ATOM     83  C   FIL     1      -0.771  13.948 -23.336  1.0   0.425     0.001 C
ATOM     84  H   FIL     1       0.229  25.948 -26.336  1.0   0.421     0.001 H
ATOM     85  O   FIL     1       2.229  22.948 -21.336  1.0   0.420     0.001 O
ATOM     86  H   FIL     1      -0.771  15.948 -16.336  1.0   0.420     0.001 H
ATOM     87  C   FIL     1      -0.771  12.948 -21.336  1.0   0.419     0.001 C
ATOM     88  C   FIL     1       1.229  17.948 -18.336  1.0   0.418     0.001 C
ATOM     89  H   FIL     1       0.229  18.948 -18.336  1.0   0.417     0.001 H
ATOM     90  C   FIL     1      -0.771  12.948 -22.336  1.0   0.417     0.001 C
ATOM     91  H   FIL     1       1.229  25.948 -23.336  1.0   0.410     0.001 H
ATOM     92  C   FIL     1      -5.771  17.948 -33.336  1.0   0.406     0.001 C
ATOM     93  C   FIL     1       1.229  16.948 -18.336  1.0   0.405     0.001 C
ATOM     94  C   FIL     1       2.229  21.948 -23.336  1.0   0.403     0.001 C
ATOM     95  C   FIL     1      -1.771  11.948 -22.336  1.0   0.402     0.001 C
ATOM     96  O   FIL     1       2.229  18.948 -27.336  1.0   0.402     0.001 O
ATOM     97  C   FIL     1      -0.771  12.948 -23.336  1.0   0.400     0.001 C
ATOM     98  C   FIL     1      -4.771  11.948 -27.336  1.0   0.397     0.001 C
ATOM     99  C   FIL     1      -5.771  12.948 -28.336  1.0   0.395     0.001 C
ATOM    100  C   FIL     1       0.229  14.948 -25.336  1.0   0.395     0.001 C
ATOM    101  C   FIL     1       2.229  24.948 -26.336  1.0   0.395     0.001 C
ATOM    102  C   FIL     1      -2.771  12.948 -26.336  1.0   0.394     0.001 C
ATOM    103  C   FIL     1       1.229  16.948 -16.336  1.0   0.391     0.001 C
ATOM    104  C   FIL     1       2.229  19.948 -25.336  1.0   0.390     0.001 C
ATOM    105  C   FIL     1      -1.771  12.948 -22.336  1.0   0.387     0.001 C
ATOM    106  O   FIL     1       0.229  18.948 -15.336  1.0   0.386     0.001 O
ATOM    107  C   FIL     1      -4.771  14.948 -29.336  1.0   0.386     0.001 C
ATOM    108  C   FIL     1       2.229  25.948 -27.336  1.0   0.386     0.001 C
ATOM    109  C   FIL     1      -3.771  11.948 -26.336  1.0   0.384     0.001 C
ATOM    110  C   FIL     1       1.229  17.948 -16.336  1.0   0.384     0.001 C
ATOM    111  C   FIL     1       0.229  14.948 -19.336  1.0   0.383     0.001 C
ATOM    112  C   FIL     1      -3.771  12.948 -27.336  1.0   0.382     0.001 C
ATOM    113  C   FIL     1       2.229  18.948 -25.336  1.0   0.380     0.001 C
ATOM    114  O   FIL     1       1.229  18.948 -15.336  1.0   0.379     0.001 O
ATOM    115  C   FIL     1       0.229  13.948 -19.336  1.0   0.378     0.001 C
ATOM    116  C   FIL     1       2.229  20.948 -24.336  1.0   0.375     0.001 C
ATOM    117  C   FIL     1      -1.771  12.948 -25.336  1.0   0.374     0.001 C
ATOM    118  C   FIL     1       0.229  12.948 -19.336  1.0   0.374     0.001 C
ATOM    119  C   FIL     1       0.229  15.948 -25.336  1.0   0.374     0.001 C
ATOM    120  C   FIL     1      -0.771  13.948 -25.336  1.0   0.373     0.001 C
ATOM    121  C   FIL     1       1.229  14.948 -17.336  1.0   0.372     0.001 C
ATOM    122  C   FIL     1       1.229  15.948 -16.336  1.0   0.372     0.001 C
ATOM    123  C   FIL     1       1.229  16.948 -15.336  1.0   0.372     0.001 C
ATOM    124  H   FIL     1       1.229  20.948 -21.336  1.0   0.370     0.001 H
ATOM    125  C   FIL     1       1.229  16.948 -17.336  1.0   0.369     0.001 C
ATOM    126  C   FIL     1       2.229  25.948 -26.336  1.0   0.369     0.001 C
ATOM    127  H   FIL     1      -0.771  14.948 -18.336  1.0   0.369     0.001 H
ATOM    128  C   FIL     1       2.229  19.948 -26.336  1.0   0.368     0.001 C
ATOM    129  C   FIL     1      -1.771  11.948 -23.336  1.0   0.367     0.001 C
ATOM    130  C   FIL     1      -6.771  13.948 -29.336  1.0   0.366     0.001 C
ATOM    131  C   FIL     1       1.229  13.948 -18.336  1.0   0.366     0.001 C
ATOM    132  C   FIL     1       1.229  15.948 -18.336  1.0   0.363     0.001 C
ATOM    133  C   FIL     1       2.229  24.948 -25.336  1.0   0.362     0.001 C
ATOM    134  C   FIL     1      -0.771  11.948 -21.336  1.0   0.361     0.001 C
ATOM    135  C   FIL     1       1.229  14.948 -18.336  1.0   0.361     0.001 C
ATOM    136  O   FIL     1       1.229  23.948 -23.336  1.0   0.361     0.001 O
ATOM    137  C   FIL     1       2.229  23.948 -26.336  1.0   0.360     0.001 C
ATOM    138  C   FIL     1       1.229  15.948 -17.336  1.0   0.358     0.001 C
ATOM    139  C   FIL     1      -6.771  11.948 -28.336  1.0   0.356     0.001 C
ATOM    140  C   FIL     1      -5.771  14.948 -29.336  1.0   0.356     0.001 C
ATOM    141  C   FIL     1       2.229  23.948 -24.336  1.0   0.354     0.001 C
ATOM    142  C   FIL     1      -5.771  13.948 -29.336  1.0   0.353     0.001 C
ATOM    143  C   FIL     1       2.229  24.948 -24.336  1.0   0.353     0.001 C
ATOM    144  H   FIL     1       1.229  24.948 -23.336  1.0   0.352     0.001 H
ATOM    145  C   FIL     1       0.229  11.948 -20.336  1.0   0.350     0.001 C
ATOM    146  C   FIL     1       2.229  18.948 -26.336  1.0   0.350     0.001 C
ATOM    147  O   FIL     1       1.229  25.948 -26.336  1.0   0.350     0.001 O
ATOM    148  O   FIL     1      -0.771  24.948 -25.336  1.0   0.349     0.001 O
ATOM    149  C   FIL     1       1.229  19.948 -26.336  1.0   0.349     0.001 C
ATOM    150  C   FIL     1       2.229  20.948 -25.336  1.0   0.348     0.001 C
ATOM    151  C   FIL     1       2.229  23.948 -25.336  1.0   0.347     0.001 C
ATOM    152  C   FIL     1      -0.771  12.948 -24.336  1.0   0.346     0.001 C
ATOM    153  C   FIL     1       2.229  20.948 -26.336  1.0   0.346     0.001 C
ATOM    154  H   FIL     1       0.229  15.948 -15.336  1.0   0.345     0.001 H
ATOM    155  C   FIL     1       0.229  11.948 -19.336  1.0   0.345     0.001 C
ATOM    156  C   FIL     1      -3.771  14.948 -29.336  1.0   0.344     0.001 C
ATOM    157  C   FIL     1      -0.771  11.948 -22.336  1.0   0.343     0.001 C
ATOM    158  C   FIL     1      -3.771  13.948 -28.336  1.0   0.340     0.001 C
ATOM    159  C   FIL     1       1.229  16.948 -25.336  1.0   0.335     0.001 C
ATOM    160  C   FIL     1      -6.771  11.948 -27.336  1.0   0.332     0.001 C
ATOM    161  C   FIL     1       1.229  18.948 -25.336  1.0   0.332     0.001 C
ATOM    162  C   FIL     1       2.229  19.948 -27.336  1.0   0.330     0.001 C
ATOM    163  H   FIL     1       0.229  18.948 -14.336  1.0   0.330     0.001 H
ATOM    164  C   FIL     1       2.229  17.948 -25.336  1.0   0.329     0.001 C
ATOM    165  C   FIL     1      -4.771  12.948 -28.336  1.0   0.328     0.001 C
ATOM    166  C   FIL     1      -5.771  14.948 -30.336  1.0   0.326     0.001 C
ATOM    167  O   FIL     1      -0.771  13.948 -16.336  1.0   0.326     0.001 O
ATOM    168  O   FIL     1       2.229  18.948 -18.336  1.0   0.325     0.001 O
ATOM    169  C   FIL     1       1.229  15.948 -25.336  1.0   0.316     0.001 C
ATOM    170  O   FIL     1      -7.771  17.948 -33.336  1.0   0.315     0.001 O
ATOM    171  C   FIL     1       3.229  27.948 -28.336  1.0   0.311     0.001 C
ATOM    172  C   FIL     1      -0.771  14.948 -25.336  1.0   0.304     0.001 C
ATOM    173  C   FIL     1       3.229  26.948 -28.336  1.0   0.304     0.001 C
ATOM    174  C   FIL     1       3.229  26.948 -27.336  1.0   0.275     0.001 C
ATOM    175  C   FIL     1       3.229  25.948 -27.336  1.0   0.268     0.001 C
ATOM    176  C   FIL     1      -5.771  14.948 -31.336  1.0   0.263     0.001 C
ATOM    177  C   FIL     1      -5.771  15.948 -32.336  1.0   0.263     0.001 C
ATOM    178  C   FIL     1       0.229  11.948 -21.336  1.0   0.246     0.001 C
ATOM    179  O   FIL     1      -5.771  16.948 -32.336  1.0   0.241     0.001 O
ATOM    180  O   FIL     1      -5.771  15.948 -31.336  1.0   0.116     0.001 O
