# Supplementary material for: Ferroptosis regulation by traditional chinese medicine for ischemic stroke intervention based on network pharmacology and data mining
Source: PLoS One. 2025 Apr 16;20(4):e0321751. doi: 10.1371/journal.pone.0321751 (PMC12002469; doi:10.1371/journal.pone.0321751)
Supplement: S7 File — (ZIP) [file pone.0321751.s007.zip › 分子对接1/AKT1/AKT1-11061/input/FILL_5aar_h_180out07.pdb]

ATOM      1  O   FIL     1      -4.771  17.948   7.664  1.0   0.871     0.001 O
ATOM      2  O   FIL     1      -4.771  17.948   8.664  1.0   0.757     0.001 O
ATOM      3  O   FIL     1     -10.771  21.948   0.664  1.0   0.752     0.001 O
ATOM      4  O   FIL     1      -7.771  18.948  -0.336  1.0   0.736     0.001 O
ATOM      5  O   FIL     1     -13.771  21.948  -4.336  1.0   0.728     0.001 O
ATOM      6  O   FIL     1      -5.771  18.948  -1.336  1.0   0.708     0.001 O
ATOM      7  O   FIL     1      -3.771  19.948   8.664  1.0   0.684     0.001 O
ATOM      8  C   FIL     1      -7.771  16.948   9.664  1.0   0.678     0.001 C
ATOM      9  O   FIL     1      -5.771  17.948  -1.336  1.0   0.677     0.001 O
ATOM     10  O   FIL     1      -7.771  19.948  -0.336  1.0   0.654     0.001 O
ATOM     11  O   FIL     1      -7.771  21.948 -11.336  1.0   0.650     0.001 O
ATOM     12  O   FIL     1     -10.771  17.948   8.664  1.0   0.649     0.001 O
ATOM     13  O   FIL     1      -9.771  17.948   8.664  1.0   0.637     0.001 O
ATOM     14  C   FIL     1      -7.771  16.948   8.664  1.0   0.627     0.001 C
ATOM     15  O   FIL     1      -6.771  18.948  -1.336  1.0   0.624     0.001 O
ATOM     16  O   FIL     1      -8.771  18.948   0.664  1.0   0.617     0.001 O
ATOM     17  O   FIL     1     -10.771  22.948   0.664  1.0   0.601     0.001 O
ATOM     18  O   FIL     1      -8.771  22.948 -12.336  1.0   0.594     0.001 O
ATOM     19  C   FIL     1      -5.771  17.948   8.664  1.0   0.589     0.001 C
ATOM     20  C   FIL     1      -6.771  17.948   9.664  1.0   0.585     0.001 C
ATOM     21  C   FIL     1      -5.771  18.948  -9.336  1.0   0.585     0.001 C
ATOM     22  C   FIL     1     -13.771  22.948  -3.336  1.0   0.581     0.001 C
ATOM     23  O   FIL     1      -9.771  21.948 -11.336  1.0   0.581     0.001 O
ATOM     24  O   FIL     1      -3.771  18.948   7.664  1.0   0.575     0.001 O
ATOM     25  C   FIL     1     -13.771  21.948  -3.336  1.0   0.571     0.001 C
ATOM     26  C   FIL     1      -7.771  17.948   9.664  1.0   0.569     0.001 C
ATOM     27  C   FIL     1      -3.771  18.948  -8.336  1.0   0.563     0.001 C
ATOM     28  O   FIL     1      -8.771  21.948 -11.336  1.0   0.555     0.001 O
ATOM     29  C   FIL     1      -7.771  16.948   7.664  1.0   0.552     0.001 C
ATOM     30  C   FIL     1      -6.771  17.948   8.664  1.0   0.551     0.001 C
ATOM     31  O   FIL     1      -4.771  22.948 -11.336  1.0   0.548     0.001 O
ATOM     32  C   FIL     1      -6.771  19.948  -9.336  1.0   0.532     0.001 C
ATOM     33  O   FIL     1      -8.771  22.948 -11.336  1.0   0.530     0.001 O
ATOM     34  C   FIL     1      -4.771  18.948  -8.336  1.0   0.528     0.001 C
ATOM     35  C   FIL     1     -12.771  21.948  -3.336  1.0   0.521     0.001 C
ATOM     36  C   FIL     1     -12.771  22.948  -3.336  1.0   0.521     0.001 C
ATOM     37  C   FIL     1      -7.771  17.948   8.664  1.0   0.521     0.001 C
ATOM     38  O   FIL     1      -3.771  22.948 -10.336  1.0   0.521     0.001 O
ATOM     39  O   FIL     1     -10.771  22.948  -0.336  1.0   0.520     0.001 O
ATOM     40  C   FIL     1      -4.771  18.948  -9.336  1.0   0.516     0.001 C
ATOM     41  O   FIL     1      -8.771  21.948 -10.336  1.0   0.516     0.001 O
ATOM     42  H   FIL     1     -10.771  20.948   1.664  1.0   0.514     0.001 H
ATOM     43  O   FIL     1     -10.771  21.948   1.664  1.0   0.513     0.001 O
ATOM     44  O   FIL     1      -6.771  17.948  -1.336  1.0   0.510     0.001 O
ATOM     45  C   FIL     1      -4.771  17.948  -2.336  1.0   0.507     0.001 C
ATOM     46  C   FIL     1      -4.771  17.948  -1.336  1.0   0.507     0.001 C
ATOM     47  C   FIL     1     -10.771  21.948  -9.336  1.0   0.505     0.001 C
ATOM     48  C   FIL     1      -9.771  21.948 -10.336  1.0   0.501     0.001 C
ATOM     49  C   FIL     1      -5.771  19.948  -9.336  1.0   0.500     0.001 C
ATOM     50  O   FIL     1     -11.771  21.948   0.664  1.0   0.499     0.001 O
ATOM     51  H   FIL     1      -8.771  19.948  -6.336  1.0   0.491     0.001 H
ATOM     52  C   FIL     1      -7.771  19.948  -9.336  1.0   0.487     0.001 C
ATOM     53  H   FIL     1      -9.771  19.948  -6.336  1.0   0.485     0.001 H
ATOM     54  O   FIL     1      -6.771  19.948  -1.336  1.0   0.482     0.001 O
ATOM     55  H   FIL     1     -10.771  20.948  -5.336  1.0   0.482     0.001 H
ATOM     56  C   FIL     1     -10.771  21.948 -10.336  1.0   0.481     0.001 C
ATOM     57  O   FIL     1     -10.771  22.948   1.664  1.0   0.479     0.001 O
ATOM     58  C   FIL     1      -6.771  17.948   7.664  1.0   0.476     0.001 C
ATOM     59  C   FIL     1     -10.771  20.948 -10.336  1.0   0.474     0.001 C
ATOM     60  O   FIL     1      -9.771  21.948 -13.336  1.0   0.474     0.001 O
ATOM     61  H   FIL     1      -2.771  19.948  -8.336  1.0   0.470     0.001 H
ATOM     62  H   FIL     1      -9.771  19.948  -7.336  1.0   0.463     0.001 H
ATOM     63  O   FIL     1      -4.771  18.948   7.664  1.0   0.460     0.001 O
ATOM     64  O   FIL     1      -9.771  21.948 -12.336  1.0   0.459     0.001 O
ATOM     65  C   FIL     1      -7.771  17.948   7.664  1.0   0.458     0.001 C
ATOM     66  H   FIL     1      -9.771  22.948 -13.336  1.0   0.455     0.001 H
ATOM     67  O   FIL     1      -6.771  21.948 -11.336  1.0   0.452     0.001 O
ATOM     68  H   FIL     1      -8.771  23.948 -12.336  1.0   0.447     0.001 H
ATOM     69  H   FIL     1      -8.771  19.948  -7.336  1.0   0.445     0.001 H
ATOM     70  C   FIL     1      -8.771  20.948  -9.336  1.0   0.442     0.001 C
ATOM     71  C   FIL     1      -8.771  17.948   8.664  1.0   0.439     0.001 C
ATOM     72  H   FIL     1      -9.771  23.948 -12.336  1.0   0.438     0.001 H
ATOM     73  H   FIL     1      -3.771  18.948  -6.336  1.0   0.437     0.001 H
ATOM     74  C   FIL     1      -6.771  16.948   8.664  1.0   0.433     0.001 C
ATOM     75  C   FIL     1      -3.771  17.948  -2.336  1.0   0.430     0.001 C
ATOM     76  C   FIL     1      -3.771  19.948  -8.336  1.0   0.430     0.001 C
ATOM     77  C   FIL     1     -10.771  21.948  -8.336  1.0   0.428     0.001 C
ATOM     78  C   FIL     1      -6.771  20.948 -10.336  1.0   0.428     0.001 C
ATOM     79  C   FIL     1      -9.771  21.948  -9.336  1.0   0.427     0.001 C
ATOM     80  C   FIL     1      -4.771  19.948  -8.336  1.0   0.426     0.001 C
ATOM     81  O   FIL     1      -8.771  19.948   0.664  1.0   0.426     0.001 O
ATOM     82  H   FIL     1      -3.771  17.948  -9.336  1.0   0.425     0.001 H
ATOM     83  H   FIL     1      -9.771  19.948  -9.336  1.0   0.423     0.001 H
ATOM     84  O   FIL     1      -5.771  17.948  -2.336  1.0   0.422     0.001 O
ATOM     85  C   FIL     1     -13.771  23.948  -3.336  1.0   0.422     0.001 C
ATOM     86  H   FIL     1      -3.771  17.948  -3.336  1.0   0.418     0.001 H
ATOM     87  H   FIL     1     -11.771  20.948   1.664  1.0   0.418     0.001 H
ATOM     88  C   FIL     1      -8.771  18.948   1.664  1.0   0.415     0.001 C
ATOM     89  O   FIL     1      -6.771  21.948 -12.336  1.0   0.414     0.001 O
ATOM     90  O   FIL     1      -4.771  18.948   8.664  1.0   0.413     0.001 O
ATOM     91  O   FIL     1      -7.771  21.948 -10.336  1.0   0.412     0.001 O
ATOM     92  H   FIL     1      -3.771  16.948  -8.336  1.0   0.411     0.001 H
ATOM     93  C   FIL     1      -3.771  17.948  -1.336  1.0   0.411     0.001 C
ATOM     94  C   FIL     1      -8.771  17.948   7.664  1.0   0.408     0.001 C
ATOM     95  C   FIL     1      -7.771  20.948  -9.336  1.0   0.407     0.001 C
ATOM     96  O   FIL     1      -4.771  16.948   7.664  1.0   0.407     0.001 O
ATOM     97  O   FIL     1      -5.771  18.948  -2.336  1.0   0.406     0.001 O
ATOM     98  O   FIL     1      -7.771  22.948 -11.336  1.0   0.404     0.001 O
ATOM     99  C   FIL     1      -9.771  20.948  -9.336  1.0   0.396     0.001 C
ATOM    100  C   FIL     1      -9.771  17.948   3.664  1.0   0.393     0.001 C
ATOM    101  C   FIL     1      -4.771  19.948  -9.336  1.0   0.392     0.001 C
ATOM    102  C   FIL     1     -11.771  22.948  -3.336  1.0   0.390     0.001 C
ATOM    103  C   FIL     1      -6.771  20.948  -9.336  1.0   0.390     0.001 C
ATOM    104  O   FIL     1      -9.771  22.948 -12.336  1.0   0.390     0.001 O
ATOM    105  O   FIL     1     -11.771  21.948   1.664  1.0   0.388     0.001 O
ATOM    106  C   FIL     1     -10.771  21.948  -7.336  1.0   0.386     0.001 C
ATOM    107  C   FIL     1      -8.771  18.948   2.664  1.0   0.380     0.001 C
ATOM    108  C   FIL     1      -5.771  21.948 -11.336  1.0   0.380     0.001 C
ATOM    109  C   FIL     1      -9.771  20.948  -6.336  1.0   0.379     0.001 C
ATOM    110  C   FIL     1      -4.771  18.948   0.664  1.0   0.378     0.001 C
ATOM    111  O   FIL     1      -3.771  18.948   8.664  1.0   0.376     0.001 O
ATOM    112  H   FIL     1     -14.771  21.948  -3.336  1.0   0.376     0.001 H
ATOM    113  C   FIL     1      -8.771  17.948   3.664  1.0   0.376     0.001 C
ATOM    114  C   FIL     1     -10.771  21.948  -6.336  1.0   0.373     0.001 C
ATOM    115  C   FIL     1      -9.771  17.948   2.664  1.0   0.373     0.001 C
ATOM    116  C   FIL     1      -6.771  21.948 -10.336  1.0   0.373     0.001 C
ATOM    117  C   FIL     1      -6.771  18.948   8.664  1.0   0.372     0.001 C
ATOM    118  C   FIL     1      -3.771  18.948   0.664  1.0   0.372     0.001 C
ATOM    119  C   FIL     1      -6.771  18.948  -9.336  1.0   0.371     0.001 C
ATOM    120  O   FIL     1      -6.771  18.948  -0.336  1.0   0.371     0.001 O
ATOM    121  C   FIL     1      -5.771  18.948  -0.336  1.0   0.370     0.001 C
ATOM    122  C   FIL     1      -7.771  18.948   0.664  1.0   0.367     0.001 C
ATOM    123  C   FIL     1     -12.771  23.948  -3.336  1.0   0.366     0.001 C
ATOM    124  C   FIL     1      -9.771  17.948   4.664  1.0   0.366     0.001 C
ATOM    125  C   FIL     1      -8.771  20.948  -8.336  1.0   0.366     0.001 C
ATOM    126  C   FIL     1      -4.771  18.948  -1.336  1.0   0.366     0.001 C
ATOM    127  C   FIL     1      -8.771  22.948 -10.336  1.0   0.365     0.001 C
ATOM    128  C   FIL     1     -11.771  22.948  -2.336  1.0   0.363     0.001 C
ATOM    129  C   FIL     1      -4.771  18.948  -0.336  1.0   0.363     0.001 C
ATOM    130  C   FIL     1      -9.771  20.948  -7.336  1.0   0.359     0.001 C
ATOM    131  C   FIL     1      -4.771  18.948  -2.336  1.0   0.359     0.001 C
ATOM    132  H   FIL     1      -7.771  19.948  -7.336  1.0   0.357     0.001 H
ATOM    133  C   FIL     1      -6.771  19.948 -10.336  1.0   0.356     0.001 C
ATOM    134  C   FIL     1      -5.771  17.948   7.664  1.0   0.355     0.001 C
ATOM    135  H   FIL     1      -9.771  18.948   2.664  1.0   0.355     0.001 H
ATOM    136  C   FIL     1      -7.771  17.948   6.664  1.0   0.353     0.001 C
ATOM    137  O   FIL     1     -12.771  20.948 -10.336  1.0   0.353     0.001 O
ATOM    138  C   FIL     1      -3.771  19.948  -7.336  1.0   0.352     0.001 C
ATOM    139  C   FIL     1      -5.771  18.948   0.664  1.0   0.351     0.001 C
ATOM    140  H   FIL     1      -9.771  19.948  -8.336  1.0   0.350     0.001 H
ATOM    141  C   FIL     1      -9.771  21.948  -8.336  1.0   0.349     0.001 C
ATOM    142  C   FIL     1      -9.771  22.948 -10.336  1.0   0.346     0.001 C
ATOM    143  C   FIL     1     -10.771  21.948  -5.336  1.0   0.345     0.001 C
ATOM    144  C   FIL     1      -5.771  20.948  -9.336  1.0   0.344     0.001 C
ATOM    145  C   FIL     1      -9.771  17.948   5.664  1.0   0.343     0.001 C
ATOM    146  C   FIL     1      -5.771  21.948 -10.336  1.0   0.343     0.001 C
ATOM    147  C   FIL     1      -8.771  21.948  -9.336  1.0   0.341     0.001 C
ATOM    148  O   FIL     1      -6.771  18.948 -10.336  1.0   0.339     0.001 O
ATOM    149  C   FIL     1      -8.771  17.948   4.664  1.0   0.339     0.001 C
ATOM    150  C   FIL     1     -10.771  21.948  -4.336  1.0   0.338     0.001 C
ATOM    151  C   FIL     1      -8.771  23.948 -11.336  1.0   0.334     0.001 C
ATOM    152  O   FIL     1      -2.771  22.948 -10.336  1.0   0.332     0.001 O
ATOM    153  C   FIL     1      -3.771  18.948  -7.336  1.0   0.331     0.001 C
ATOM    154  H   FIL     1     -10.771  20.948  -4.336  1.0   0.330     0.001 H
ATOM    155  C   FIL     1      -9.771  21.948  -7.336  1.0   0.330     0.001 C
ATOM    156  C   FIL     1     -10.771  22.948  -9.336  1.0   0.329     0.001 C
ATOM    157  C   FIL     1      -9.771  21.948  -6.336  1.0   0.329     0.001 C
ATOM    158  O   FIL     1     -10.771  21.948  -0.336  1.0   0.328     0.001 O
ATOM    159  C   FIL     1      -9.771  22.948  -9.336  1.0   0.324     0.001 C
ATOM    160  C   FIL     1      -7.771  20.948  -8.336  1.0   0.324     0.001 C
ATOM    161  C   FIL     1      -4.771  19.948  -7.336  1.0   0.324     0.001 C
ATOM    162  C   FIL     1      -5.771  19.948  -8.336  1.0   0.323     0.001 C
ATOM    163  C   FIL     1      -5.771  22.948 -11.336  1.0   0.323     0.001 C
ATOM    164  H   FIL     1      -2.771  20.948  -8.336  1.0   0.321     0.001 H
ATOM    165  C   FIL     1      -8.771  17.948   5.664  1.0   0.319     0.001 C
ATOM    166  C   FIL     1      -6.771  18.948   7.664  1.0   0.319     0.001 C
ATOM    167  C   FIL     1      -5.771  18.948   7.664  1.0   0.316     0.001 C
ATOM    168  O   FIL     1      -3.771  17.948  -8.336  1.0   0.308     0.001 O
ATOM    169  C   FIL     1     -10.771  22.948  -4.336  1.0   0.288     0.001 C
ATOM    170  O   FIL     1     -11.771  20.948 -10.336  1.0   0.284     0.001 O
ATOM    171  O   FIL     1      -4.771  22.948 -10.336  1.0   0.282     0.001 O
ATOM    172  C   FIL     1     -10.771  22.948  -3.336  1.0   0.281     0.001 C
ATOM    173  C   FIL     1     -10.771  22.948  -2.336  1.0   0.276     0.001 C
ATOM    174  C   FIL     1      -9.771  21.948   0.664  1.0   0.273     0.001 C
ATOM    175  C   FIL     1      -8.771  18.948   5.664  1.0   0.266     0.001 C
ATOM    176  C   FIL     1     -10.771  22.948  -1.336  1.0   0.264     0.001 C
ATOM    177  C   FIL     1      -8.771  20.948   0.664  1.0   0.261     0.001 C
ATOM    178  C   FIL     1      -8.771  18.948   7.664  1.0   0.255     0.001 C
ATOM    179  C   FIL     1      -8.771  18.948   6.664  1.0   0.246     0.001 C
ATOM    180  O   FIL     1      -9.771  20.948   0.664  1.0   0.147     0.001 O
