# Supplementary material for: Ferroptosis regulation by traditional chinese medicine for ischemic stroke intervention based on network pharmacology and data mining
Source: PLoS One. 2025 Apr 16;20(4):e0321751. doi: 10.1371/journal.pone.0321751 (PMC12002469; doi:10.1371/journal.pone.0321751)
Supplement: S7 File — (ZIP) [file pone.0321751.s007.zip › 分子对接1/AKT1/AKT1-11061/input/FILL_5aar_h_180out08.pdb]

ATOM      1  O   FIL     1      -6.771  41.948 -39.336  1.0   0.931     0.001 O
ATOM      2  O   FIL     1      -5.771  27.948 -34.336  1.0   0.833     0.001 O
ATOM      3  O   FIL     1     -18.771  35.948 -33.336  1.0   0.827     0.001 O
ATOM      4  O   FIL     1     -17.771  27.948 -34.336  1.0   0.788     0.001 O
ATOM      5  C   FIL     1     -10.771  36.948 -35.336  1.0   0.785     0.001 C
ATOM      6  O   FIL     1      -6.771  42.948 -39.336  1.0   0.732     0.001 O
ATOM      7  O   FIL     1     -12.771  37.948 -36.336  1.0   0.713     0.001 O
ATOM      8  O   FIL     1      -7.771  41.948 -39.336  1.0   0.705     0.001 O
ATOM      9  O   FIL     1     -16.771  33.948 -36.336  1.0   0.694     0.001 O
ATOM     10  O   FIL     1     -16.771  26.948 -34.336  1.0   0.691     0.001 O
ATOM     11  O   FIL     1     -16.771  27.948 -34.336  1.0   0.686     0.001 O
ATOM     12  C   FIL     1     -10.771  36.948 -34.336  1.0   0.684     0.001 C
ATOM     13  O   FIL     1      -7.771  41.948 -40.336  1.0   0.676     0.001 O
ATOM     14  C   FIL     1     -10.771  36.948 -36.336  1.0   0.672     0.001 C
ATOM     15  O   FIL     1     -18.771  35.948 -32.336  1.0   0.667     0.001 O
ATOM     16  O   FIL     1     -19.771  37.948 -33.336  1.0   0.657     0.001 O
ATOM     17  C   FIL     1     -10.771  37.948 -35.336  1.0   0.647     0.001 C
ATOM     18  O   FIL     1      -8.771  41.948 -40.336  1.0   0.641     0.001 O
ATOM     19  O   FIL     1     -18.771  36.948 -33.336  1.0   0.614     0.001 O
ATOM     20  C   FIL     1     -10.771  36.948 -37.336  1.0   0.610     0.001 C
ATOM     21  O   FIL     1      -8.771  43.948 -35.336  1.0   0.610     0.001 O
ATOM     22  C   FIL     1     -10.771  37.948 -36.336  1.0   0.609     0.001 C
ATOM     23  C   FIL     1      -6.771  24.948 -36.336  1.0   0.608     0.001 C
ATOM     24  O   FIL     1     -17.771  35.948 -33.336  1.0   0.606     0.001 O
ATOM     25  C   FIL     1      -6.771  25.948 -36.336  1.0   0.592     0.001 C
ATOM     26  O   FIL     1     -19.771  36.948 -34.336  1.0   0.588     0.001 O
ATOM     27  C   FIL     1     -11.771  28.948 -37.336  1.0   0.580     0.001 C
ATOM     28  C   FIL     1     -11.771  29.948 -36.336  1.0   0.571     0.001 C
ATOM     29  C   FIL     1      -5.771  25.948 -36.336  1.0   0.571     0.001 C
ATOM     30  C   FIL     1     -10.771  36.948 -38.336  1.0   0.547     0.001 C
ATOM     31  O   FIL     1     -17.771  33.948 -37.336  1.0   0.547     0.001 O
ATOM     32  C   FIL     1     -11.771  36.948 -36.336  1.0   0.546     0.001 C
ATOM     33  C   FIL     1     -11.771  28.948 -36.336  1.0   0.542     0.001 C
ATOM     34  C   FIL     1     -10.771  37.948 -37.336  1.0   0.540     0.001 C
ATOM     35  C   FIL     1      -5.771  24.948 -36.336  1.0   0.535     0.001 C
ATOM     36  O   FIL     1     -15.771  26.948 -34.336  1.0   0.533     0.001 O
ATOM     37  O   FIL     1     -19.771  37.948 -34.336  1.0   0.529     0.001 O
ATOM     38  C   FIL     1     -13.771  32.948 -36.336  1.0   0.529     0.001 C
ATOM     39  C   FIL     1      -6.771  26.948 -37.336  1.0   0.528     0.001 C
ATOM     40  H   FIL     1     -12.771  38.948 -36.336  1.0   0.526     0.001 H
ATOM     41  C   FIL     1     -11.771  36.948 -37.336  1.0   0.526     0.001 C
ATOM     42  C   FIL     1     -11.771  35.948 -38.336  1.0   0.523     0.001 C
ATOM     43  O   FIL     1     -18.771  35.948 -34.336  1.0   0.519     0.001 O
ATOM     44  C   FIL     1      -9.771  36.948 -35.336  1.0   0.519     0.001 C
ATOM     45  H   FIL     1      -5.771  41.948 -39.336  1.0   0.508     0.001 H
ATOM     46  O   FIL     1     -16.771  32.948 -36.336  1.0   0.507     0.001 O
ATOM     47  O   FIL     1      -7.771  42.948 -39.336  1.0   0.506     0.001 O
ATOM     48  O   FIL     1      -8.771  43.948 -34.336  1.0   0.503     0.001 O
ATOM     49  O   FIL     1      -5.771  28.948 -34.336  1.0   0.497     0.001 O
ATOM     50  O   FIL     1     -17.771  34.948 -36.336  1.0   0.497     0.001 O
ATOM     51  O   FIL     1      -9.771  42.948 -36.336  1.0   0.496     0.001 O
ATOM     52  C   FIL     1     -14.771  32.948 -36.336  1.0   0.494     0.001 C
ATOM     53  C   FIL     1     -11.771  37.948 -36.336  1.0   0.494     0.001 C
ATOM     54  C   FIL     1     -10.771  27.948 -37.336  1.0   0.493     0.001 C
ATOM     55  C   FIL     1      -9.771  37.948 -38.336  1.0   0.493     0.001 C
ATOM     56  C   FIL     1      -7.771  26.948 -38.336  1.0   0.493     0.001 C
ATOM     57  O   FIL     1      -9.771  43.948 -35.336  1.0   0.486     0.001 O
ATOM     58  O   FIL     1      -9.771  42.948 -35.336  1.0   0.485     0.001 O
ATOM     59  C   FIL     1     -12.771  28.948 -37.336  1.0   0.484     0.001 C
ATOM     60  C   FIL     1      -6.771  26.948 -38.336  1.0   0.476     0.001 C
ATOM     61  C   FIL     1      -7.771  26.948 -37.336  1.0   0.474     0.001 C
ATOM     62  C   FIL     1      -9.771  37.948 -37.336  1.0   0.473     0.001 C
ATOM     63  C   FIL     1      -9.771  38.948 -37.336  1.0   0.471     0.001 C
ATOM     64  C   FIL     1     -10.771  37.948 -38.336  1.0   0.470     0.001 C
ATOM     65  C   FIL     1     -11.771  27.948 -37.336  1.0   0.469     0.001 C
ATOM     66  C   FIL     1      -6.771  25.948 -37.336  1.0   0.469     0.001 C
ATOM     67  C   FIL     1      -9.771  37.948 -35.336  1.0   0.464     0.001 C
ATOM     68  C   FIL     1      -5.771  25.948 -37.336  1.0   0.463     0.001 C
ATOM     69  C   FIL     1     -11.771  36.948 -38.336  1.0   0.460     0.001 C
ATOM     70  C   FIL     1     -10.771  28.948 -37.336  1.0   0.460     0.001 C
ATOM     71  O   FIL     1      -7.771  41.948 -41.336  1.0   0.459     0.001 O
ATOM     72  C   FIL     1      -6.771  26.948 -36.336  1.0   0.457     0.001 C
ATOM     73  H   FIL     1     -10.771  37.948 -33.336  1.0   0.454     0.001 H
ATOM     74  C   FIL     1      -8.771  26.948 -38.336  1.0   0.454     0.001 C
ATOM     75  H   FIL     1      -4.771  23.948 -37.336  1.0   0.452     0.001 H
ATOM     76  C   FIL     1     -13.771  24.948 -34.336  1.0   0.452     0.001 C
ATOM     77  C   FIL     1     -13.771  25.948 -35.336  1.0   0.452     0.001 C
ATOM     78  C   FIL     1      -6.771  24.948 -37.336  1.0   0.452     0.001 C
ATOM     79  H   FIL     1      -9.771  35.948 -38.336  1.0   0.451     0.001 H
ATOM     80  C   FIL     1     -13.771  33.948 -37.336  1.0   0.451     0.001 C
ATOM     81  C   FIL     1     -13.771  24.948 -35.336  1.0   0.448     0.001 C
ATOM     82  C   FIL     1      -7.771  25.948 -37.336  1.0   0.448     0.001 C
ATOM     83  H   FIL     1     -19.771  29.948 -34.336  1.0   0.448     0.001 H
ATOM     84  H   FIL     1     -15.771  26.948 -33.336  1.0   0.448     0.001 H
ATOM     85  C   FIL     1     -11.771  37.948 -37.336  1.0   0.447     0.001 C
ATOM     86  H   FIL     1     -17.771  35.948 -32.336  1.0   0.443     0.001 H
ATOM     87  C   FIL     1      -7.771  24.948 -37.336  1.0   0.442     0.001 C
ATOM     88  C   FIL     1     -12.771  35.948 -37.336  1.0   0.441     0.001 C
ATOM     89  H   FIL     1     -10.771  36.948 -33.336  1.0   0.440     0.001 H
ATOM     90  C   FIL     1     -10.771  38.948 -37.336  1.0   0.440     0.001 C
ATOM     91  C   FIL     1      -5.771  24.948 -37.336  1.0   0.439     0.001 C
ATOM     92  H   FIL     1     -12.771  23.948 -35.336  1.0   0.439     0.001 H
ATOM     93  O   FIL     1     -12.771  37.948 -37.336  1.0   0.439     0.001 O
ATOM     94  O   FIL     1      -8.771  41.948 -41.336  1.0   0.437     0.001 O
ATOM     95  C   FIL     1     -12.771  35.948 -38.336  1.0   0.437     0.001 C
ATOM     96  O   FIL     1      -8.771  41.948 -39.336  1.0   0.435     0.001 O
ATOM     97  O   FIL     1     -13.771  37.948 -37.336  1.0   0.434     0.001 O
ATOM     98  H   FIL     1     -13.771  30.948 -38.336  1.0   0.434     0.001 H
ATOM     99  O   FIL     1      -7.771  40.948 -39.336  1.0   0.433     0.001 O
ATOM    100  C   FIL     1     -18.771  36.948 -32.336  1.0   0.433     0.001 C
ATOM    101  H   FIL     1     -13.771  31.948 -38.336  1.0   0.432     0.001 H
ATOM    102  O   FIL     1     -18.771  37.948 -32.336  1.0   0.424     0.001 O
ATOM    103  H   FIL     1      -9.771  28.948 -37.336  1.0   0.423     0.001 H
ATOM    104  C   FIL     1     -14.771  32.948 -37.336  1.0   0.422     0.001 C
ATOM    105  O   FIL     1     -18.771  35.948 -35.336  1.0   0.421     0.001 O
ATOM    106  C   FIL     1     -10.771  26.948 -37.336  1.0   0.421     0.001 C
ATOM    107  O   FIL     1     -19.771  36.948 -33.336  1.0   0.419     0.001 O
ATOM    108  C   FIL     1     -18.771  28.948 -34.336  1.0   0.418     0.001 C
ATOM    109  C   FIL     1     -13.771  26.948 -35.336  1.0   0.416     0.001 C
ATOM    110  C   FIL     1     -19.771  36.948 -32.336  1.0   0.414     0.001 C
ATOM    111  H   FIL     1      -6.771  28.948 -38.336  1.0   0.413     0.001 H
ATOM    112  C   FIL     1     -18.771  27.948 -34.336  1.0   0.412     0.001 C
ATOM    113  O   FIL     1      -5.771  27.948 -35.336  1.0   0.411     0.001 O
ATOM    114  C   FIL     1     -16.771  25.948 -34.336  1.0   0.410     0.001 C
ATOM    115  C   FIL     1     -13.771  29.948 -37.336  1.0   0.410     0.001 C
ATOM    116  C   FIL     1      -9.771  38.948 -38.336  1.0   0.410     0.001 C
ATOM    117  C   FIL     1      -8.771  24.948 -37.336  1.0   0.407     0.001 C
ATOM    118  C   FIL     1      -8.771  23.948 -37.336  1.0   0.406     0.001 C
ATOM    119  C   FIL     1     -11.771  35.948 -37.336  1.0   0.405     0.001 C
ATOM    120  C   FIL     1     -14.771  26.948 -35.336  1.0   0.403     0.001 C
ATOM    121  O   FIL     1     -17.771  26.948 -33.336  1.0   0.403     0.001 O
ATOM    122  C   FIL     1      -7.771  23.948 -37.336  1.0   0.402     0.001 C
ATOM    123  C   FIL     1     -12.771  27.948 -36.336  1.0   0.401     0.001 C
ATOM    124  C   FIL     1      -8.771  25.948 -37.336  1.0   0.399     0.001 C
ATOM    125  C   FIL     1     -17.771  26.948 -34.336  1.0   0.397     0.001 C
ATOM    126  C   FIL     1     -12.771  34.948 -38.336  1.0   0.395     0.001 C
ATOM    127  C   FIL     1     -12.771  36.948 -37.336  1.0   0.393     0.001 C
ATOM    128  C   FIL     1      -9.771  26.948 -37.336  1.0   0.393     0.001 C
ATOM    129  H   FIL     1     -11.771  38.948 -35.336  1.0   0.393     0.001 H
ATOM    130  C   FIL     1     -10.771  35.948 -38.336  1.0   0.392     0.001 C
ATOM    131  C   FIL     1     -13.771  34.948 -38.336  1.0   0.391     0.001 C
ATOM    132  C   FIL     1      -4.771  24.948 -37.336  1.0   0.391     0.001 C
ATOM    133  C   FIL     1     -10.771  38.948 -38.336  1.0   0.387     0.001 C
ATOM    134  C   FIL     1     -12.771  27.948 -37.336  1.0   0.386     0.001 C
ATOM    135  O   FIL     1     -10.771  37.948 -34.336  1.0   0.383     0.001 O
ATOM    136  H   FIL     1     -10.771  26.948 -38.336  1.0   0.381     0.001 H
ATOM    137  C   FIL     1     -14.771  25.948 -35.336  1.0   0.380     0.001 C
ATOM    138  H   FIL     1     -18.771  28.948 -33.336  1.0   0.380     0.001 H
ATOM    139  C   FIL     1      -9.771  24.948 -37.336  1.0   0.378     0.001 C
ATOM    140  C   FIL     1     -11.771  26.948 -37.336  1.0   0.376     0.001 C
ATOM    141  C   FIL     1      -7.771  25.948 -38.336  1.0   0.376     0.001 C
ATOM    142  C   FIL     1      -9.771  25.948 -37.336  1.0   0.374     0.001 C
ATOM    143  C   FIL     1      -6.771  27.948 -38.336  1.0   0.374     0.001 C
ATOM    144  C   FIL     1     -10.771  25.948 -37.336  1.0   0.372     0.001 C
ATOM    145  C   FIL     1     -13.771  23.948 -35.336  1.0   0.370     0.001 C
ATOM    146  C   FIL     1     -13.771  28.948 -37.336  1.0   0.370     0.001 C
ATOM    147  C   FIL     1     -14.771  31.948 -37.336  1.0   0.369     0.001 C
ATOM    148  O   FIL     1      -5.771  26.948 -35.336  1.0   0.368     0.001 O
ATOM    149  H   FIL     1     -11.771  38.948 -36.336  1.0   0.367     0.001 H
ATOM    150  H   FIL     1     -13.771  31.948 -37.336  1.0   0.364     0.001 H
ATOM    151  C   FIL     1     -12.771  25.948 -36.336  1.0   0.360     0.001 C
ATOM    152  C   FIL     1     -12.771  26.948 -36.336  1.0   0.359     0.001 C
ATOM    153  C   FIL     1     -15.771  26.948 -35.336  1.0   0.356     0.001 C
ATOM    154  C   FIL     1      -5.771  26.948 -36.336  1.0   0.356     0.001 C
ATOM    155  C   FIL     1      -9.771  39.948 -38.336  1.0   0.354     0.001 C
ATOM    156  C   FIL     1     -12.771  24.948 -35.336  1.0   0.353     0.001 C
ATOM    157  O   FIL     1     -16.771  33.948 -37.336  1.0   0.353     0.001 O
ATOM    158  C   FIL     1     -14.771  33.948 -37.336  1.0   0.349     0.001 C
ATOM    159  C   FIL     1     -13.771  29.948 -38.336  1.0   0.349     0.001 C
ATOM    160  O   FIL     1      -8.771  40.948 -39.336  1.0   0.347     0.001 O
ATOM    161  C   FIL     1     -19.771  28.948 -34.336  1.0   0.346     0.001 C
ATOM    162  C   FIL     1     -15.771  32.948 -36.336  1.0   0.345     0.001 C
ATOM    163  C   FIL     1     -12.771  24.948 -36.336  1.0   0.343     0.001 C
ATOM    164  H   FIL     1     -13.771  32.948 -39.336  1.0   0.341     0.001 H
ATOM    165  C   FIL     1     -13.771  34.948 -39.336  1.0   0.334     0.001 C
ATOM    166  C   FIL     1     -19.771  35.948 -33.336  1.0   0.317     0.001 C
ATOM    167  C   FIL     1     -14.771  32.948 -38.336  1.0   0.315     0.001 C
ATOM    168  O   FIL     1     -17.771  34.948 -37.336  1.0   0.296     0.001 O
ATOM    169  H   FIL     1     -17.771  37.948 -32.336  1.0   0.294     0.001 H
ATOM    170  C   FIL     1      -9.771  40.948 -38.336  1.0   0.290     0.001 C
ATOM    171  O   FIL     1     -19.771  36.948 -35.336  1.0   0.288     0.001 O
ATOM    172  C   FIL     1     -14.771  32.948 -39.336  1.0   0.278     0.001 C
ATOM    173  C   FIL     1     -13.771  33.948 -39.336  1.0   0.277     0.001 C
ATOM    174  O   FIL     1     -19.771  35.948 -34.336  1.0   0.271     0.001 O
ATOM    175  O   FIL     1      -9.771  40.948 -39.336  1.0   0.255     0.001 O
ATOM    176  O   FIL     1      -9.771  41.948 -36.336  1.0   0.237     0.001 O
ATOM    177  O   FIL     1     -18.771  35.948 -36.336  1.0   0.232     0.001 O
ATOM    178  C   FIL     1      -9.771  41.948 -38.336  1.0   0.219     0.001 C
ATOM    179  O   FIL     1     -18.771  34.948 -36.336  1.0   0.217     0.001 O
ATOM    180  C   FIL     1      -9.771  41.948 -37.336  1.0   0.142     0.001 C
