# Supplementary material for: Ferroptosis regulation by traditional chinese medicine for ischemic stroke intervention based on network pharmacology and data mining
Source: PLoS One. 2025 Apr 16;20(4):e0321751. doi: 10.1371/journal.pone.0321751 (PMC12002469; doi:10.1371/journal.pone.0321751)
Supplement: S7 File — (ZIP) [file pone.0321751.s007.zip › 分子对接1/AKT1/AKT1-11061/input/FILL_5aar_h_180out09.pdb]

ATOM      1  O   FIL     1       3.229   8.948 -11.336  1.0   0.935     0.001 O
ATOM      2  O   FIL     1       3.229   6.948  -4.336  1.0   0.785     0.001 O
ATOM      3  O   FIL     1       4.229  10.948 -10.336  1.0   0.755     0.001 O
ATOM      4  O   FIL     1       4.229  10.948  -9.336  1.0   0.724     0.001 O
ATOM      5  O   FIL     1       3.229   4.948 -14.336  1.0   0.716     0.001 O
ATOM      6  O   FIL     1       3.229   5.948 -15.336  1.0   0.705     0.001 O
ATOM      7  O   FIL     1       3.229   6.948  -5.336  1.0   0.698     0.001 O
ATOM      8  O   FIL     1       4.229   9.948 -13.336  1.0   0.685     0.001 O
ATOM      9  C   FIL     1       2.229   7.948  -8.336  1.0   0.662     0.001 C
ATOM     10  O   FIL     1       2.229   0.948 -15.336  1.0   0.658     0.001 O
ATOM     11  O   FIL     1       5.229   3.948  -7.336  1.0   0.654     0.001 O
ATOM     12  O   FIL     1       1.229   7.948  -9.336  1.0   0.652     0.001 O
ATOM     13  O   FIL     1       2.229   8.948 -10.336  1.0   0.636     0.001 O
ATOM     14  C   FIL     1       2.229   8.948  -9.336  1.0   0.630     0.001 C
ATOM     15  O   FIL     1       3.229   6.948  -3.336  1.0   0.625     0.001 O
ATOM     16  O   FIL     1       5.229   2.948  -7.336  1.0   0.624     0.001 O
ATOM     17  O   FIL     1       8.229   1.948 -10.336  1.0   0.622     0.001 O
ATOM     18  C   FIL     1       2.229   8.948  -8.336  1.0   0.621     0.001 C
ATOM     19  O   FIL     1       3.229   3.948 -19.336  1.0   0.618     0.001 O
ATOM     20  O   FIL     1       4.229   9.948 -12.336  1.0   0.613     0.001 O
ATOM     21  C   FIL     1       2.229   7.948  -9.336  1.0   0.600     0.001 C
ATOM     22  O   FIL     1       4.229  11.948 -10.336  1.0   0.590     0.001 O
ATOM     23  C   FIL     1       3.229   8.948 -10.336  1.0   0.584     0.001 C
ATOM     24  O   FIL     1       3.229   5.948 -14.336  1.0   0.579     0.001 O
ATOM     25  O   FIL     1       3.229   9.948  -9.336  1.0   0.572     0.001 O
ATOM     26  O   FIL     1       2.229   0.948 -16.336  1.0   0.561     0.001 O
ATOM     27  C   FIL     1       2.229   6.948  -7.336  1.0   0.559     0.001 C
ATOM     28  C   FIL     1       3.229   8.948  -9.336  1.0   0.555     0.001 C
ATOM     29  O   FIL     1       4.229   4.948 -15.336  1.0   0.552     0.001 O
ATOM     30  C   FIL     1       2.229   6.948  -8.336  1.0   0.549     0.001 C
ATOM     31  O   FIL     1       3.229   2.948 -19.336  1.0   0.546     0.001 O
ATOM     32  H   FIL     1       2.229   5.948  -1.336  1.0   0.536     0.001 H
ATOM     33  O   FIL     1       3.229   5.948  -4.336  1.0   0.536     0.001 O
ATOM     34  H   FIL     1       4.229  10.948  -2.336  1.0   0.532     0.001 H
ATOM     35  C   FIL     1      -0.771   1.948 -12.336  1.0   0.527     0.001 C
ATOM     36  O   FIL     1       1.229   8.948  -9.336  1.0   0.526     0.001 O
ATOM     37  H   FIL     1       3.229  11.948  -5.336  1.0   0.524     0.001 H
ATOM     38  O   FIL     1       1.229   0.948 -15.336  1.0   0.522     0.001 O
ATOM     39  O   FIL     1       4.229   3.948  -7.336  1.0   0.522     0.001 O
ATOM     40  H   FIL     1       4.229  11.948 -14.336  1.0   0.519     0.001 H
ATOM     41  O   FIL     1       4.229   4.948 -14.336  1.0   0.508     0.001 O
ATOM     42  O   FIL     1       4.229   5.948 -15.336  1.0   0.499     0.001 O
ATOM     43  H   FIL     1       4.229  10.948 -13.336  1.0   0.497     0.001 H
ATOM     44  C   FIL     1       3.229   8.948  -8.336  1.0   0.495     0.001 C
ATOM     45  O   FIL     1       7.229   1.948 -11.336  1.0   0.490     0.001 O
ATOM     46  O   FIL     1       3.229   7.948  -3.336  1.0   0.485     0.001 O
ATOM     47  O   FIL     1       3.229   5.948  -3.336  1.0   0.484     0.001 O
ATOM     48  H   FIL     1       3.229   7.948  -5.336  1.0   0.481     0.001 H
ATOM     49  C   FIL     1       3.229   7.948  -8.336  1.0   0.480     0.001 C
ATOM     50  O   FIL     1       2.229   5.948  -2.336  1.0   0.479     0.001 O
ATOM     51  C   FIL     1       3.229   7.948  -9.336  1.0   0.475     0.001 C
ATOM     52  C   FIL     1       0.229   1.948 -12.336  1.0   0.474     0.001 C
ATOM     53  C   FIL     1       3.229   6.948  -7.336  1.0   0.470     0.001 C
ATOM     54  H   FIL     1       3.229   7.948  -6.336  1.0   0.467     0.001 H
ATOM     55  H   FIL     1       2.229   8.948  -7.336  1.0   0.465     0.001 H
ATOM     56  H   FIL     1       3.229   9.948  -2.336  1.0   0.464     0.001 H
ATOM     57  O   FIL     1       7.229   1.948 -10.336  1.0   0.464     0.001 O
ATOM     58  H   FIL     1       3.229   7.948  -4.336  1.0   0.461     0.001 H
ATOM     59  C   FIL     1       4.229   8.948 -12.336  1.0   0.461     0.001 C
ATOM     60  C   FIL     1       4.229   8.948 -11.336  1.0   0.459     0.001 C
ATOM     61  O   FIL     1       4.229   2.948  -8.336  1.0   0.452     0.001 O
ATOM     62  O   FIL     1       2.229   4.948 -14.336  1.0   0.450     0.001 O
ATOM     63  O   FIL     1       3.229   7.948 -10.336  1.0   0.448     0.001 O
ATOM     64  C   FIL     1       4.229   9.948 -11.336  1.0   0.446     0.001 C
ATOM     65  O   FIL     1       2.229   7.948 -10.336  1.0   0.440     0.001 O
ATOM     66  O   FIL     1       4.229  10.948  -8.336  1.0   0.440     0.001 O
ATOM     67  H   FIL     1       4.229  10.948 -12.336  1.0   0.439     0.001 H
ATOM     68  C   FIL     1       4.229   8.948 -10.336  1.0   0.426     0.001 C
ATOM     69  C   FIL     1       3.229   5.948  -7.336  1.0   0.423     0.001 C
ATOM     70  O   FIL     1       5.229   4.948  -7.336  1.0   0.422     0.001 O
ATOM     71  H   FIL     1       3.229  13.948 -10.336  1.0   0.419     0.001 H
ATOM     72  C   FIL     1       4.229   9.948 -10.336  1.0   0.416     0.001 C
ATOM     73  H   FIL     1       4.229   9.948  -1.336  1.0   0.412     0.001 H
ATOM     74  O   FIL     1       3.229   7.948 -11.336  1.0   0.411     0.001 O
ATOM     75  O   FIL     1       3.229   9.948 -10.336  1.0   0.409     0.001 O
ATOM     76  H   FIL     1       3.229   9.948  -6.336  1.0   0.408     0.001 H
ATOM     77  H   FIL     1       3.229   4.948  -2.336  1.0   0.404     0.001 H
ATOM     78  H   FIL     1       3.229  10.948  -2.336  1.0   0.403     0.001 H
ATOM     79  O   FIL     1       2.229   1.948 -14.336  1.0   0.402     0.001 O
ATOM     80  O   FIL     1       3.229   9.948  -8.336  1.0   0.402     0.001 O
ATOM     81  O   FIL     1       3.229   5.948  -5.336  1.0   0.392     0.001 O
ATOM     82  H   FIL     1       2.229   6.948  -5.336  1.0   0.391     0.001 H
ATOM     83  C   FIL     1       4.229   8.948  -9.336  1.0   0.384     0.001 C
ATOM     84  H   FIL     1       2.229   7.948  -6.336  1.0   0.382     0.001 H
ATOM     85  O   FIL     1       4.229   3.948 -18.336  1.0   0.377     0.001 O
ATOM     86  O   FIL     1       4.229   3.948 -19.336  1.0   0.376     0.001 O
ATOM     87  O   FIL     1       4.229   3.948 -14.336  1.0   0.375     0.001 O
ATOM     88  H   FIL     1       3.229  11.948  -3.336  1.0   0.373     0.001 H
ATOM     89  O   FIL     1       3.229   4.948  -3.336  1.0   0.373     0.001 O
ATOM     90  C   FIL     1       4.229   9.948  -3.336  1.0   0.373     0.001 C
ATOM     91  C   FIL     1       4.229  10.948  -4.336  1.0   0.365     0.001 C
ATOM     92  O   FIL     1       4.229   9.948  -9.336  1.0   0.365     0.001 O
ATOM     93  C   FIL     1       3.229   6.948  -6.336  1.0   0.364     0.001 C
ATOM     94  O   FIL     1       6.229   2.948  -7.336  1.0   0.363     0.001 O
ATOM     95  C   FIL     1       0.229   1.948 -13.336  1.0   0.357     0.001 C
ATOM     96  C   FIL     1       4.229   8.948  -2.336  1.0   0.355     0.001 C
ATOM     97  C   FIL     1       4.229   8.948  -3.336  1.0   0.350     0.001 C
ATOM     98  O   FIL     1       4.229   4.948  -7.336  1.0   0.348     0.001 O
ATOM     99  C   FIL     1       4.229   7.948 -13.336  1.0   0.346     0.001 C
ATOM    100  O   FIL     1       3.229   3.948 -14.336  1.0   0.343     0.001 O
ATOM    101  H   FIL     1       3.229  10.948 -11.336  1.0   0.343     0.001 H
ATOM    102  C   FIL     1       3.229   6.948  -8.336  1.0   0.343     0.001 C
ATOM    103  C   FIL     1       4.229   8.948   0.664  1.0   0.343     0.001 C
ATOM    104  C   FIL     1       3.229   7.948  -7.336  1.0   0.341     0.001 C
ATOM    105  C   FIL     1       4.229   6.948  -3.336  1.0   0.340     0.001 C
ATOM    106  C   FIL     1       4.229   7.948  -3.336  1.0   0.340     0.001 C
ATOM    107  C   FIL     1       4.229   7.948  -2.336  1.0   0.340     0.001 C
ATOM    108  O   FIL     1       4.229  12.948 -10.336  1.0   0.340     0.001 O
ATOM    109  O   FIL     1       4.229   8.948 -13.336  1.0   0.339     0.001 O
ATOM    110  O   FIL     1       1.229   6.948  -8.336  1.0   0.338     0.001 O
ATOM    111  C   FIL     1       4.229  10.948  -6.336  1.0   0.337     0.001 C
ATOM    112  C   FIL     1       3.229   6.948  -2.336  1.0   0.336     0.001 C
ATOM    113  C   FIL     1       4.229   5.948  -3.336  1.0   0.336     0.001 C
ATOM    114  C   FIL     1       4.229   6.948  -7.336  1.0   0.336     0.001 C
ATOM    115  C   FIL     1       4.229   8.948  -8.336  1.0   0.334     0.001 C
ATOM    116  C   FIL     1       4.229  10.948  -5.336  1.0   0.334     0.001 C
ATOM    117  C   FIL     1       4.229   6.948  -2.336  1.0   0.333     0.001 C
ATOM    118  C   FIL     1       4.229   7.948   0.664  1.0   0.333     0.001 C
ATOM    119  C   FIL     1       2.229   2.948 -13.336  1.0   0.332     0.001 C
ATOM    120  C   FIL     1       4.229   5.948  -6.336  1.0   0.331     0.001 C
ATOM    121  C   FIL     1       4.229   6.948   0.664  1.0   0.330     0.001 C
ATOM    122  C   FIL     1       4.229   7.948  -8.336  1.0   0.330     0.001 C
ATOM    123  C   FIL     1       4.229   9.948  -8.336  1.0   0.330     0.001 C
ATOM    124  H   FIL     1       3.229   5.948  -2.336  1.0   0.327     0.001 H
ATOM    125  O   FIL     1       4.229   5.948 -16.336  1.0   0.326     0.001 O
ATOM    126  O   FIL     1       1.229   8.948  -8.336  1.0   0.323     0.001 O
ATOM    127  H   FIL     1       1.229   8.948  -7.336  1.0   0.322     0.001 H
ATOM    128  O   FIL     1       4.229   7.948 -12.336  1.0   0.322     0.001 O
ATOM    129  H   FIL     1       3.229  10.948 -14.336  1.0   0.322     0.001 H
ATOM    130  H   FIL     1       3.229   3.948  -3.336  1.0   0.321     0.001 H
ATOM    131  O   FIL     1       5.229  11.948  -9.336  1.0   0.319     0.001 O
ATOM    132  C   FIL     1       4.229   5.948  -4.336  1.0   0.319     0.001 C
ATOM    133  H   FIL     1       2.229   4.948  -2.336  1.0   0.318     0.001 H
ATOM    134  C   FIL     1       4.229   4.948  -4.336  1.0   0.316     0.001 C
ATOM    135  C   FIL     1       4.229   9.948  -7.336  1.0   0.316     0.001 C
ATOM    136  C   FIL     1       4.229   5.948   0.664  1.0   0.315     0.001 C
ATOM    137  H   FIL     1       4.229  14.948 -10.336  1.0   0.314     0.001 H
ATOM    138  C   FIL     1       4.229   6.948  -4.336  1.0   0.314     0.001 C
ATOM    139  C   FIL     1       4.229   7.948   1.664  1.0   0.314     0.001 C
ATOM    140  O   FIL     1       4.229  10.948 -14.336  1.0   0.313     0.001 O
ATOM    141  C   FIL     1       4.229   6.948  -6.336  1.0   0.311     0.001 C
ATOM    142  C   FIL     1       1.229   2.948 -13.336  1.0   0.310     0.001 C
ATOM    143  C   FIL     1       4.229   4.948  -6.336  1.0   0.308     0.001 C
ATOM    144  C   FIL     1       4.229   3.948  -4.336  1.0   0.307     0.001 C
ATOM    145  C   FIL     1       4.229   5.948  -5.336  1.0   0.307     0.001 C
ATOM    146  C   FIL     1       4.229   6.948  -1.336  1.0   0.307     0.001 C
ATOM    147  O   FIL     1       4.229   4.948 -18.336  1.0   0.305     0.001 O
ATOM    148  C   FIL     1       4.229   7.948  -9.336  1.0   0.305     0.001 C
ATOM    149  C   FIL     1       5.229   8.948 -12.336  1.0   0.304     0.001 C
ATOM    150  C   FIL     1       4.229   6.948 -14.336  1.0   0.302     0.001 C
ATOM    151  C   FIL     1       4.229   7.948  -7.336  1.0   0.302     0.001 C
ATOM    152  C   FIL     1       4.229   5.948  -7.336  1.0   0.300     0.001 C
ATOM    153  C   FIL     1       4.229   6.948  -5.336  1.0   0.300     0.001 C
ATOM    154  O   FIL     1       4.229   5.948 -14.336  1.0   0.299     0.001 O
ATOM    155  C   FIL     1       4.229  11.948  -5.336  1.0   0.299     0.001 C
ATOM    156  C   FIL     1       4.229   6.948  -0.336  1.0   0.298     0.001 C
ATOM    157  O   FIL     1       4.229  10.948 -11.336  1.0   0.295     0.001 O
ATOM    158  C   FIL     1       5.229   7.948 -13.336  1.0   0.290     0.001 C
ATOM    159  O   FIL     1       3.229  10.948  -3.336  1.0   0.289     0.001 O
ATOM    160  C   FIL     1       4.229  10.948  -3.336  1.0   0.289     0.001 C
ATOM    161  C   FIL     1       5.229  11.948 -10.336  1.0   0.270     0.001 C
ATOM    162  C   FIL     1       4.229   8.948  -1.336  1.0   0.266     0.001 C
ATOM    163  C   FIL     1       4.229   6.948   1.664  1.0   0.265     0.001 C
ATOM    164  C   FIL     1       4.229   9.948  -6.336  1.0   0.252     0.001 C
ATOM    165  O   FIL     1       4.229  13.948 -10.336  1.0   0.251     0.001 O
ATOM    166  C   FIL     1       5.229   6.948 -14.336  1.0   0.251     0.001 C
ATOM    167  C   FIL     1       5.229   7.948 -14.336  1.0   0.250     0.001 C
ATOM    168  O   FIL     1       7.229   1.948  -9.336  1.0   0.246     0.001 O
ATOM    169  O   FIL     1       5.229   1.948  -8.336  1.0   0.223     0.001 O
ATOM    170  C   FIL     1       4.229   2.948 -14.336  1.0   0.221     0.001 C
ATOM    171  O   FIL     1       3.229   1.948 -14.336  1.0   0.212     0.001 O
ATOM    172  O   FIL     1       5.229   2.948  -8.336  1.0   0.186     0.001 O
ATOM    173  O   FIL     1       2.229   0.948 -14.336  1.0   0.182     0.001 O
ATOM    174  O   FIL     1       0.229   2.948 -13.336  1.0   0.182     0.001 O
ATOM    175  C   FIL     1       4.229   1.948 -14.336  1.0   0.169     0.001 C
ATOM    176  C   FIL     1       4.229   5.948 -17.336  1.0   0.147     0.001 C
ATOM    177  O   FIL     1       6.229   1.948  -8.336  1.0   0.138     0.001 O
ATOM    178  C   FIL     1       4.229   5.948 -18.336  1.0   0.125     0.001 C
ATOM    179  O   FIL     1       7.229   1.948  -8.336  1.0   0.085     0.001 O
ATOM    180  O   FIL     1       2.229   2.948 -14.336  1.0   0.006     0.001 O
