# Supplementary material for: Ferroptosis regulation by traditional chinese medicine for ischemic stroke intervention based on network pharmacology and data mining
Source: PLoS One. 2025 Apr 16;20(4):e0321751. doi: 10.1371/journal.pone.0321751 (PMC12002469; doi:10.1371/journal.pone.0321751)
Supplement: S7 File — (ZIP) [file pone.0321751.s007.zip › 分子对接1/AKT1/AKT1-11061/input/FILL_5aar_h_180out10.pdb]

ATOM      1  O   FIL     1       3.229   8.948 -11.336  1.0   0.935     0.001 O
ATOM      2  O   FIL     1       3.229   5.948   6.664  1.0   0.853     0.001 O
ATOM      3  O   FIL     1       3.229   6.948  -4.336  1.0   0.785     0.001 O
ATOM      4  O   FIL     1       0.229  -0.052   5.664  1.0   0.783     0.001 O
ATOM      5  O   FIL     1      -5.771   0.948  14.664  1.0   0.771     0.001 O
ATOM      6  O   FIL     1       4.229  10.948 -10.336  1.0   0.755     0.001 O
ATOM      7  O   FIL     1       3.229   5.948   5.664  1.0   0.730     0.001 O
ATOM      8  O   FIL     1       4.229  10.948  -9.336  1.0   0.724     0.001 O
ATOM      9  O   FIL     1       3.229   4.948 -14.336  1.0   0.716     0.001 O
ATOM     10  O   FIL     1       3.229   5.948 -15.336  1.0   0.705     0.001 O
ATOM     11  O   FIL     1       3.229   6.948  -5.336  1.0   0.698     0.001 O
ATOM     12  O   FIL     1       4.229   9.948 -13.336  1.0   0.685     0.001 O
ATOM     13  O   FIL     1       0.229  -0.052   4.664  1.0   0.674     0.001 O
ATOM     14  C   FIL     1       2.229   7.948  -8.336  1.0   0.662     0.001 C
ATOM     15  O   FIL     1       0.229  -0.052   0.664  1.0   0.660     0.001 O
ATOM     16  O   FIL     1      -3.771   0.948  16.664  1.0   0.658     0.001 O
ATOM     17  O   FIL     1       5.229   3.948  -7.336  1.0   0.654     0.001 O
ATOM     18  O   FIL     1       1.229   7.948  -9.336  1.0   0.652     0.001 O
ATOM     19  O   FIL     1       2.229   8.948 -10.336  1.0   0.636     0.001 O
ATOM     20  C   FIL     1       2.229   8.948  -9.336  1.0   0.630     0.001 C
ATOM     21  O   FIL     1      -3.771  -6.052   6.664  1.0   0.628     0.001 O
ATOM     22  O   FIL     1       0.229  -1.052   5.664  1.0   0.625     0.001 O
ATOM     23  O   FIL     1       3.229   6.948  -3.336  1.0   0.625     0.001 O
ATOM     24  O   FIL     1       5.229   2.948  -7.336  1.0   0.624     0.001 O
ATOM     25  C   FIL     1       2.229   8.948  -8.336  1.0   0.621     0.001 C
ATOM     26  O   FIL     1       4.229   9.948 -12.336  1.0   0.613     0.001 O
ATOM     27  O   FIL     1       0.229  -0.052   6.664  1.0   0.608     0.001 O
ATOM     28  C   FIL     1       2.229   7.948  -9.336  1.0   0.600     0.001 C
ATOM     29  C   FIL     1      -3.771  -1.052   9.664  1.0   0.594     0.001 C
ATOM     30  O   FIL     1       4.229  11.948 -10.336  1.0   0.590     0.001 O
ATOM     31  C   FIL     1       3.229   8.948 -10.336  1.0   0.584     0.001 C
ATOM     32  O   FIL     1       3.229   5.948 -14.336  1.0   0.579     0.001 O
ATOM     33  O   FIL     1      -4.771   0.948  15.664  1.0   0.579     0.001 O
ATOM     34  O   FIL     1       0.229  -0.052  -0.336  1.0   0.574     0.001 O
ATOM     35  O   FIL     1       3.229   9.948  -9.336  1.0   0.572     0.001 O
ATOM     36  O   FIL     1       0.229  -1.052   4.664  1.0   0.564     0.001 O
ATOM     37  C   FIL     1      -2.771  -1.052   9.664  1.0   0.564     0.001 C
ATOM     38  C   FIL     1       2.229   6.948  -7.336  1.0   0.559     0.001 C
ATOM     39  O   FIL     1      -4.771   0.948  14.664  1.0   0.557     0.001 O
ATOM     40  O   FIL     1      -4.771   0.948  16.664  1.0   0.557     0.001 O
ATOM     41  C   FIL     1      -1.771  -0.052  -0.336  1.0   0.555     0.001 C
ATOM     42  C   FIL     1       3.229   8.948  -9.336  1.0   0.555     0.001 C
ATOM     43  C   FIL     1       0.229   0.948   5.664  1.0   0.550     0.001 C
ATOM     44  C   FIL     1       2.229   6.948  -8.336  1.0   0.549     0.001 C
ATOM     45  C   FIL     1       0.229   0.948   4.664  1.0   0.541     0.001 C
ATOM     46  H   FIL     1       2.229   5.948  -1.336  1.0   0.536     0.001 H
ATOM     47  O   FIL     1       3.229   5.948  -4.336  1.0   0.536     0.001 O
ATOM     48  H   FIL     1       4.229  10.948  -2.336  1.0   0.532     0.001 H
ATOM     49  C   FIL     1      -3.771  -1.052  10.664  1.0   0.530     0.001 C
ATOM     50  O   FIL     1       1.229   8.948  -9.336  1.0   0.526     0.001 O
ATOM     51  H   FIL     1       3.229  11.948  -5.336  1.0   0.524     0.001 H
ATOM     52  O   FIL     1       4.229   3.948  -7.336  1.0   0.522     0.001 O
ATOM     53  H   FIL     1       4.229  11.948 -14.336  1.0   0.519     0.001 H
ATOM     54  O   FIL     1       1.229  -0.052   0.664  1.0   0.509     0.001 O
ATOM     55  C   FIL     1       0.229   0.948   3.664  1.0   0.508     0.001 C
ATOM     56  O   FIL     1      -5.771   0.948  13.664  1.0   0.500     0.001 O
ATOM     57  H   FIL     1       4.229  10.948 -13.336  1.0   0.497     0.001 H
ATOM     58  C   FIL     1       3.229   8.948  -8.336  1.0   0.495     0.001 C
ATOM     59  O   FIL     1       0.229  -1.052   6.664  1.0   0.489     0.001 O
ATOM     60  O   FIL     1       1.229  -0.052   1.664  1.0   0.488     0.001 O
ATOM     61  O   FIL     1       3.229   7.948  -3.336  1.0   0.485     0.001 O
ATOM     62  O   FIL     1       3.229   5.948  -3.336  1.0   0.484     0.001 O
ATOM     63  C   FIL     1       0.229   0.948   2.664  1.0   0.482     0.001 C
ATOM     64  C   FIL     1      -0.771  -0.052  -0.336  1.0   0.481     0.001 C
ATOM     65  H   FIL     1       3.229   7.948  -5.336  1.0   0.481     0.001 H
ATOM     66  C   FIL     1       3.229   7.948  -8.336  1.0   0.480     0.001 C
ATOM     67  O   FIL     1       2.229   5.948  -2.336  1.0   0.479     0.001 O
ATOM     68  C   FIL     1      -1.771  -1.052   9.664  1.0   0.479     0.001 C
ATOM     69  C   FIL     1       3.229   7.948  -9.336  1.0   0.475     0.001 C
ATOM     70  C   FIL     1      -5.771  -0.052  13.664  1.0   0.470     0.001 C
ATOM     71  C   FIL     1       3.229   6.948  -7.336  1.0   0.470     0.001 C
ATOM     72  H   FIL     1       3.229   7.948  -6.336  1.0   0.467     0.001 H
ATOM     73  O   FIL     1       3.229   4.948   5.664  1.0   0.466     0.001 O
ATOM     74  H   FIL     1       2.229   8.948  -7.336  1.0   0.465     0.001 H
ATOM     75  H   FIL     1       3.229   9.948  -2.336  1.0   0.464     0.001 H
ATOM     76  H   FIL     1       3.229   7.948  -4.336  1.0   0.461     0.001 H
ATOM     77  C   FIL     1       4.229   8.948 -12.336  1.0   0.461     0.001 C
ATOM     78  C   FIL     1       4.229   8.948 -11.336  1.0   0.459     0.001 C
ATOM     79  C   FIL     1       1.229   0.948   5.664  1.0   0.458     0.001 C
ATOM     80  O   FIL     1       3.229   7.948 -10.336  1.0   0.448     0.001 O
ATOM     81  C   FIL     1       4.229   9.948 -11.336  1.0   0.446     0.001 C
ATOM     82  C   FIL     1      -0.771  -0.052   0.664  1.0   0.442     0.001 C
ATOM     83  O   FIL     1       2.229   7.948 -10.336  1.0   0.440     0.001 O
ATOM     84  O   FIL     1       4.229  10.948  -8.336  1.0   0.440     0.001 O
ATOM     85  H   FIL     1       4.229  10.948 -12.336  1.0   0.439     0.001 H
ATOM     86  C   FIL     1      -2.771  -2.052   9.664  1.0   0.437     0.001 C
ATOM     87  C   FIL     1       1.229   0.948   4.664  1.0   0.433     0.001 C
ATOM     88  C   FIL     1       4.229   8.948 -10.336  1.0   0.426     0.001 C
ATOM     89  C   FIL     1       3.229   5.948  -7.336  1.0   0.423     0.001 C
ATOM     90  O   FIL     1       5.229   4.948  -7.336  1.0   0.422     0.001 O
ATOM     91  H   FIL     1       3.229  13.948 -10.336  1.0   0.419     0.001 H
ATOM     92  C   FIL     1       4.229   9.948 -10.336  1.0   0.416     0.001 C
ATOM     93  H   FIL     1       4.229   9.948  -1.336  1.0   0.412     0.001 H
ATOM     94  O   FIL     1       3.229   7.948 -11.336  1.0   0.411     0.001 O
ATOM     95  O   FIL     1       3.229   9.948 -10.336  1.0   0.409     0.001 O
ATOM     96  H   FIL     1       3.229   9.948  -6.336  1.0   0.408     0.001 H
ATOM     97  O   FIL     1      -2.771  -6.052   7.664  1.0   0.406     0.001 O
ATOM     98  H   FIL     1       3.229   4.948  -2.336  1.0   0.404     0.001 H
ATOM     99  H   FIL     1       3.229  10.948  -2.336  1.0   0.403     0.001 H
ATOM    100  O   FIL     1       3.229   9.948  -8.336  1.0   0.402     0.001 O
ATOM    101  C   FIL     1      -4.771  -1.052  12.664  1.0   0.396     0.001 C
ATOM    102  C   FIL     1      -3.771  -1.052  11.664  1.0   0.396     0.001 C
ATOM    103  C   FIL     1      -0.771  -0.052   1.664  1.0   0.393     0.001 C
ATOM    104  C   FIL     1      -4.771  -0.052  13.664  1.0   0.392     0.001 C
ATOM    105  O   FIL     1       3.229   5.948  -5.336  1.0   0.392     0.001 O
ATOM    106  H   FIL     1       2.229   6.948  -5.336  1.0   0.391     0.001 H
ATOM    107  C   FIL     1       4.229   8.948  -9.336  1.0   0.384     0.001 C
ATOM    108  H   FIL     1       2.229   7.948  -6.336  1.0   0.382     0.001 H
ATOM    109  H   FIL     1       3.229  11.948  -3.336  1.0   0.373     0.001 H
ATOM    110  O   FIL     1       3.229   4.948  -3.336  1.0   0.373     0.001 O
ATOM    111  C   FIL     1       4.229   9.948  -3.336  1.0   0.373     0.001 C
ATOM    112  O   FIL     1      -2.771  -5.052   7.664  1.0   0.371     0.001 O
ATOM    113  C   FIL     1      -0.771  -1.052   8.664  1.0   0.365     0.001 C
ATOM    114  C   FIL     1       4.229  10.948  -4.336  1.0   0.365     0.001 C
ATOM    115  O   FIL     1       4.229   9.948  -9.336  1.0   0.365     0.001 O
ATOM    116  C   FIL     1       3.229   6.948  -6.336  1.0   0.364     0.001 C
ATOM    117  O   FIL     1       6.229   2.948  -7.336  1.0   0.363     0.001 O
ATOM    118  C   FIL     1       0.229  -0.052   1.664  1.0   0.358     0.001 C
ATOM    119  C   FIL     1       4.229   8.948  -2.336  1.0   0.355     0.001 C
ATOM    120  C   FIL     1       4.229   8.948  -3.336  1.0   0.350     0.001 C
ATOM    121  O   FIL     1       4.229   4.948  -7.336  1.0   0.348     0.001 O
ATOM    122  C   FIL     1       4.229   7.948 -13.336  1.0   0.346     0.001 C
ATOM    123  H   FIL     1       3.229  10.948 -11.336  1.0   0.343     0.001 H
ATOM    124  C   FIL     1       3.229   6.948  -8.336  1.0   0.343     0.001 C
ATOM    125  C   FIL     1       4.229   8.948   0.664  1.0   0.343     0.001 C
ATOM    126  C   FIL     1       2.229   0.948   5.664  1.0   0.342     0.001 C
ATOM    127  C   FIL     1       3.229   7.948  -7.336  1.0   0.341     0.001 C
ATOM    128  C   FIL     1       4.229   6.948  -3.336  1.0   0.340     0.001 C
ATOM    129  C   FIL     1       4.229   7.948  -3.336  1.0   0.340     0.001 C
ATOM    130  O   FIL     1       4.229  12.948 -10.336  1.0   0.340     0.001 O
ATOM    131  O   FIL     1       0.229   0.948   1.664  1.0   0.339     0.001 O
ATOM    132  O   FIL     1       4.229   8.948 -13.336  1.0   0.339     0.001 O
ATOM    133  C   FIL     1       4.229  10.948  -6.336  1.0   0.337     0.001 C
ATOM    134  C   FIL     1       4.229  10.948  -5.336  1.0   0.334     0.001 C
ATOM    135  C   FIL     1       4.229   6.948  -2.336  1.0   0.333     0.001 C
ATOM    136  C   FIL     1       4.229   7.948   0.664  1.0   0.333     0.001 C
ATOM    137  O   FIL     1      -2.771  -6.052   6.664  1.0   0.332     0.001 O
ATOM    138  C   FIL     1       4.229   5.948  -6.336  1.0   0.331     0.001 C
ATOM    139  C   FIL     1       4.229   6.948   0.664  1.0   0.330     0.001 C
ATOM    140  H   FIL     1       3.229   5.948  -2.336  1.0   0.327     0.001 H
ATOM    141  C   FIL     1       3.229   1.948   5.664  1.0   0.322     0.001 C
ATOM    142  C   FIL     1       4.229   3.948   5.664  1.0   0.317     0.001 C
ATOM    143  C   FIL     1      -1.771  -1.052   8.664  1.0   0.315     0.001 C
ATOM    144  C   FIL     1       4.229   5.948   0.664  1.0   0.315     0.001 C
ATOM    145  O   FIL     1       4.229  10.948 -14.336  1.0   0.313     0.001 O
ATOM    146  C   FIL     1       2.229   1.948   5.664  1.0   0.311     0.001 C
ATOM    147  C   FIL     1       4.229   6.948  -6.336  1.0   0.311     0.001 C
ATOM    148  C   FIL     1       4.229   4.948  -6.336  1.0   0.308     0.001 C
ATOM    149  C   FIL     1       4.229   6.948  -1.336  1.0   0.307     0.001 C
ATOM    150  C   FIL     1      -2.771  -3.052   9.664  1.0   0.304     0.001 C
ATOM    151  C   FIL     1       4.229   6.948 -14.336  1.0   0.302     0.001 C
ATOM    152  C   FIL     1      -3.771  -1.052  12.664  1.0   0.300     0.001 C
ATOM    153  O   FIL     1       4.229   5.948 -14.336  1.0   0.299     0.001 O
ATOM    154  C   FIL     1       4.229  11.948  -5.336  1.0   0.299     0.001 C
ATOM    155  C   FIL     1       4.229   6.948  -0.336  1.0   0.298     0.001 C
ATOM    156  O   FIL     1       3.229   3.948   5.664  1.0   0.297     0.001 O
ATOM    157  C   FIL     1      -4.771  -1.052  13.664  1.0   0.296     0.001 C
ATOM    158  O   FIL     1       4.229  10.948 -11.336  1.0   0.295     0.001 O
ATOM    159  C   FIL     1       5.229   7.948 -13.336  1.0   0.290     0.001 C
ATOM    160  O   FIL     1       3.229  10.948  -3.336  1.0   0.289     0.001 O
ATOM    161  C   FIL     1       4.229  10.948  -3.336  1.0   0.289     0.001 C
ATOM    162  C   FIL     1       3.229   2.948   5.664  1.0   0.287     0.001 C
ATOM    163  C   FIL     1      -2.771  -3.052   8.664  1.0   0.280     0.001 C
ATOM    164  C   FIL     1       0.229  -1.052   7.664  1.0   0.271     0.001 C
ATOM    165  C   FIL     1       4.229   8.948  -1.336  1.0   0.266     0.001 C
ATOM    166  C   FIL     1       4.229   9.948  -6.336  1.0   0.252     0.001 C
ATOM    167  O   FIL     1       4.229  13.948 -10.336  1.0   0.251     0.001 O
ATOM    168  C   FIL     1       5.229   6.948 -14.336  1.0   0.251     0.001 C
ATOM    169  C   FIL     1       5.229   7.948 -14.336  1.0   0.250     0.001 C
ATOM    170  C   FIL     1       5.229   4.948   0.664  1.0   0.210     0.001 C
ATOM    171  C   FIL     1       5.229   5.948   0.664  1.0   0.206     0.001 C
ATOM    172  C   FIL     1       5.229   4.948   1.664  1.0   0.200     0.001 C
ATOM    173  C   FIL     1       5.229   3.948   5.664  1.0   0.198     0.001 C
ATOM    174  C   FIL     1       5.229   3.948   1.664  1.0   0.197     0.001 C
ATOM    175  O   FIL     1      -2.771  -4.052   7.664  1.0   0.177     0.001 O
ATOM    176  C   FIL     1      -2.771  -4.052   8.664  1.0   0.174     0.001 C
ATOM    177  C   FIL     1       5.229   3.948   4.664  1.0   0.174     0.001 C
ATOM    178  C   FIL     1       5.229   3.948   2.664  1.0   0.152     0.001 C
ATOM    179  C   FIL     1       5.229   3.948   3.664  1.0   0.151     0.001 C
ATOM    180  O   FIL     1      -0.771  -1.052   7.664  1.0   0.149     0.001 O
