# Supplementary material for: Ferroptosis regulation by traditional chinese medicine for ischemic stroke intervention based on network pharmacology and data mining
Source: PLoS One. 2025 Apr 16;20(4):e0321751. doi: 10.1371/journal.pone.0321751 (PMC12002469; doi:10.1371/journal.pone.0321751)
Supplement: S7 File — (ZIP) [file pone.0321751.s007.zip › 分子对接1/AKT1/AKT1-11061/input/MOL011061.pdbqt]

REMARK  4 active torsions:
REMARK  status: ('A' for Active; 'I' for Inactive)
REMARK    1  A    between atoms: C_2  and  O_21 
REMARK    2  A    between atoms: C_6  and  O_18 
REMARK    3  A    between atoms: C_12  and  O_28 
REMARK    4  A    between atoms: C_17  and  C_19 
ROOT
ATOM      1  C   <1> d   1      -1.180  -0.688   2.473  0.00  0.00     0.200 C 
ATOM      2  C   <1> d   1      -0.387   0.592   2.816  0.00  0.00     0.141 C 
ATOM      3  C   <1> d   1      -1.494   1.676   2.936  0.00  0.00     0.122 C 
ATOM      4  C   <1> d   1      -2.645   1.002   2.251  0.00  0.00     0.266 C 
ATOM      5  O   <1> d   1      -2.408  -0.258   1.876  0.00  0.00    -0.310 OA
ATOM      6  C   <1> d   1      -0.282  -1.491   1.493  0.00  0.00     0.166 C 
ATOM      7  C   <1> d   1       0.410  -0.422   0.582  0.00  0.00     0.074 C 
ATOM      8  C   <1> d   1       0.610   0.721   1.616  0.00  0.00     0.199 C 
ATOM      9  C   <1> d   1      -0.150   0.206  -0.758  0.00  0.00     0.066 C 
ATOM     10  C   <1> d   1      -0.354   1.673  -0.259  0.00  0.00     0.284 C 
ATOM     11  O   <1> d   1       0.523   1.920   0.843  0.00  0.00    -0.334 OA
ATOM     12  C   <1> d   1      -1.600  -0.072  -1.247  0.00  0.00     0.232 C 
ATOM     13  C   <1> d   1      -2.451   0.956  -0.555  0.00  0.00     0.291 C 
ATOM     14  O   <1> d   1      -1.720   1.856   0.104  0.00  0.00    -0.287 OA
ATOM     15  C   <1> d   1       1.882  -0.753   0.230  0.00  0.00     0.148 C 
ATOM     16  C   <1> d   1       2.268   0.213  -0.927  0.00  0.00     0.040 C 
ATOM     17  C   <1> d   1       1.011   0.161  -1.852  0.00  0.00     0.013 C 
ATOM     18  C   <1> d   1      -1.980   1.958   4.375  0.00  0.00     0.024 C 
ATOM     19  O   <1> d   1       2.646  -0.503   1.399  0.00  0.00    -0.312 OA
ATOM     20  C   <1> d   1       2.020   0.432   2.095  0.00  0.00     0.298 C 
ATOM     21  O   <1> d   1      -3.667   0.973  -0.596  0.00  0.00    -0.262 OA
ATOM     22  O   <1> d   1      -3.703   1.559   2.023  0.00  0.00    -0.265 OA
ATOM     23  O   <1> d   1       2.538   0.972   3.052  0.00  0.00    -0.262 OA
ENDROOT
BRANCH  17  24
ATOM     24  C   <1> d   1       1.190  -0.874  -3.058  0.00  0.00    -0.047 C 
ATOM     25  C   <1> d   1       1.994  -0.142  -4.193  0.00  0.00     0.015 C 
ATOM     26  C   <1> d   1      -0.125  -1.370  -3.726  0.00  0.00     0.015 C 
ATOM     27  C   <1> d   1       1.997  -2.169  -2.705  0.00  0.00     0.015 C 
ENDBRANCH  17  24
BRANCH  12  28
ATOM     28  O   <1> d   1      -2.097  -1.417  -1.128  0.00  0.00    -0.385 OA
ATOM     29  H   <1> d   1      -2.220  -1.698  -0.225  0.00  0.00     0.210 HD
ENDBRANCH  12  28
BRANCH   6  30
ATOM     30  O   <1> d   1      -1.006  -2.533   0.815  0.00  0.00    -0.392 OA
ATOM     31  H   <1> d   1      -0.441  -3.143   0.347  0.00  0.00     0.210 HD
ENDBRANCH   6  30
BRANCH   2  32
ATOM     32  O   <1> d   1       0.299   0.407   4.073  0.00  0.00    -0.382 OA
ATOM     33  H   <1> d   1       0.860   1.144   4.305  0.00  0.00     0.210 HD
ENDBRANCH   2  32
TORSDOF 4
