# Supplementary material for: Ferroptosis regulation by traditional chinese medicine for ischemic stroke intervention based on network pharmacology and data mining
Source: PLoS One. 2025 Apr 16;20(4):e0321751. doi: 10.1371/journal.pone.0321751 (PMC12002469; doi:10.1371/journal.pone.0321751)
Supplement: S7 File — (ZIP) [file pone.0321751.s007.zip › 分子对接1/AKT1/AKT1-11061/results/all_poses_5aar_h.pdb]

REMARK Generated by AMDock from AutoDock Vina result
REMARK Best docking result from each FILL generated by AutoLigand
MODEL        1
REMARK Best docking result from each FILL generated by AutoLigand
REMARK ENERGY   =   -5.8
HETATM   1  C   <1> d   1     -14.160  13.310  10.554  0.00  0.00           C
HETATM   2  C   <1> d   1     -15.488  12.540  10.381  0.00  0.00           C
HETATM   3  C   <1> d   1     -15.209  11.619   9.162  0.00  0.00           C
HETATM   4  C   <1> d   1     -13.995  12.269   8.570  0.00  0.00           C
HETATM   5  O   <1> d   1     -13.510  13.292   9.279  0.00  0.00           O
HETATM   6  C   <1> d   1     -14.558  14.742  11.007  0.00  0.00           C
HETATM   7  C   <1> d   1     -15.864  15.087  10.216  0.00  0.00           C
HETATM   8  C   <1> d   1     -16.536  13.686  10.185  0.00  0.00           C
HETATM   9  C   <1> d   1     -15.972  15.727   8.773  0.00  0.00           C
HETATM  10  C   <1> d   1     -16.585  14.502   8.021  0.00  0.00           C
HETATM  11  O   <1> d   1     -17.272  13.671   8.960  0.00  0.00           O
HETATM  12  C   <1> d   1     -14.719  15.940   7.877  0.00  0.00           C
HETATM  13  C   <1> d   1     -14.530  14.638   7.150  0.00  0.00           C
HETATM  14  O   <1> d   1     -15.542  13.794   7.356  0.00  0.00           O
HETATM  15  C   <1> d   1     -16.905  15.888  11.038  0.00  0.00           C
HETATM  16  C   <1> d   1     -17.941  16.419  10.006  0.00  0.00           C
HETATM  17  C   <1> d   1     -17.037  16.915   8.834  0.00  0.00           C
HETATM  18  C   <1> d   1     -14.774  10.179   9.515  0.00  0.00           C
HETATM  19  O   <1> d   1     -17.493  14.974  11.950  0.00  0.00           O
HETATM  20  C   <1> d   1     -17.431  13.769  11.407  0.00  0.00           C
HETATM  21  O   <1> d   1     -13.570  14.383   6.448  0.00  0.00           O
HETATM  22  O   <1> d   1     -13.501  11.920   7.513  0.00  0.00           O
HETATM  23  O   <1> d   1     -18.021  12.821  11.885  0.00  0.00           O
HETATM  24  C   <1> d   1     -16.756  18.488   8.911  0.00  0.00           C
HETATM  25  C   <1> d   1     -18.021  19.162   9.555  0.00  0.00           C
HETATM  26  C   <1> d   1     -16.545  19.206   7.546  0.00  0.00           C
HETATM  27  C   <1> d   1     -15.532  18.899   9.796  0.00  0.00           C
HETATM  28  O   <1> d   1     -13.524  16.434   8.510  0.00  0.00           O
HETATM  29  H   <1> d   1     -13.428  17.381   8.453  0.00  0.00           H
HETATM  30  O   <1> d   1     -13.472  15.677  10.884  0.00  0.00           O
HETATM  31  H   <1> d   1     -12.620  15.295  11.080  0.00  0.00           H
HETATM  32  O   <1> d   1     -15.749  11.765  11.571  0.00  0.00           O
HETATM  33  H   <1> d   1     -16.021  12.299  12.314  0.00  0.00           H
ENDMDL
MODEL        2
REMARK Best docking result from each FILL generated by AutoLigand
REMARK ENERGY   =   -5.8
HETATM   1  C   <1> d   1     -14.118  13.306  10.465  0.00  0.00           C
HETATM   2  C   <1> d   1     -15.447  12.537  10.301  0.00  0.00           C
HETATM   3  C   <1> d   1     -15.190  11.641   9.058  0.00  0.00           C
HETATM   4  C   <1> d   1     -13.987  12.306   8.457  0.00  0.00           C
HETATM   5  O   <1> d   1     -13.491  13.315   9.178  0.00  0.00           O
HETATM   6  C   <1> d   1     -14.510  14.727  10.955  0.00  0.00           C
HETATM   7  C   <1> d   1     -15.831  15.086  10.195  0.00  0.00           C
HETATM   8  C   <1> d   1     -16.501  13.684  10.148  0.00  0.00           C
HETATM   9  C   <1> d   1     -15.967  15.755   8.768  0.00  0.00           C
HETATM  10  C   <1> d   1     -16.591  14.544   8.002  0.00  0.00           C
HETATM  11  O   <1> d   1     -17.260  13.693   8.937  0.00  0.00           O
HETATM  12  C   <1> d   1     -14.730  15.989   7.854  0.00  0.00           C
HETATM  13  C   <1> d   1     -14.553  14.703   7.097  0.00  0.00           C
HETATM  14  O   <1> d   1     -15.560  13.852   7.304  0.00  0.00           O
HETATM  15  C   <1> d   1     -16.857  15.868  11.052  0.00  0.00           C
HETATM  16  C   <1> d   1     -17.914  16.417  10.051  0.00  0.00           C
HETATM  17  C   <1> d   1     -17.032  16.939   8.873  0.00  0.00           C
HETATM  18  C   <1> d   1     -14.745  10.196   9.374  0.00  0.00           C
HETATM  19  O   <1> d   1     -17.427  14.934  11.956  0.00  0.00           O
HETATM  20  C   <1> d   1     -17.373  13.741  11.388  0.00  0.00           C
HETATM  21  O   <1> d   1     -13.606  14.464   6.371  0.00  0.00           O
HETATM  22  O   <1> d   1     -13.513  11.980   7.384  0.00  0.00           O
HETATM  23  O   <1> d   1     -17.952  12.782  11.857  0.00  0.00           O
HETATM  24  C   <1> d   1     -16.752  18.511   8.977  0.00  0.00           C
HETATM  25  C   <1> d   1     -18.041  19.181   9.576  0.00  0.00           C
HETATM  26  C   <1> d   1     -16.486  19.242   7.629  0.00  0.00           C
HETATM  27  C   <1> d   1     -15.564  18.911   9.915  0.00  0.00           C
HETATM  28  O   <1> d   1     -13.525  16.472   8.474  0.00  0.00           O
HETATM  29  H   <1> d   1     -13.498  17.421   8.565  0.00  0.00           H
HETATM  30  O   <1> d   1     -13.428  15.667  10.830  0.00  0.00           O
HETATM  31  H   <1> d   1     -13.616  16.382  10.228  0.00  0.00           H
HETATM  32  O   <1> d   1     -15.685  11.737  11.479  0.00  0.00           O
HETATM  33  H   <1> d   1     -15.865  10.821  11.279  0.00  0.00           H
ENDMDL
MODEL        3
REMARK Best docking result from each FILL generated by AutoLigand
REMARK ENERGY   =   -5.8
HETATM   1  C   <1> d   1     -14.062  13.306  10.399  0.00  0.00           C
HETATM   2  C   <1> d   1     -15.382  12.522  10.238  0.00  0.00           C
HETATM   3  C   <1> d   1     -15.125  11.643   8.982  0.00  0.00           C
HETATM   4  C   <1> d   1     -13.937  12.330   8.378  0.00  0.00           C
HETATM   5  O   <1> d   1     -13.447  13.337   9.106  0.00  0.00           O
HETATM   6  C   <1> d   1     -14.467  14.716  10.908  0.00  0.00           C
HETATM   7  C   <1> d   1     -15.799  15.066  10.164  0.00  0.00           C
HETATM   8  C   <1> d   1     -16.452  13.657  10.107  0.00  0.00           C
HETATM   9  C   <1> d   1     -15.957  15.750   8.746  0.00  0.00           C
HETATM  10  C   <1> d   1     -16.573  14.540   7.972  0.00  0.00           C
HETATM  11  O   <1> d   1     -17.222  13.670   8.903  0.00  0.00           O
HETATM  12  C   <1> d   1     -14.731  16.010   7.824  0.00  0.00           C
HETATM  13  C   <1> d   1     -14.545  14.734   7.051  0.00  0.00           C
HETATM  14  O   <1> d   1     -15.539  13.869   7.257  0.00  0.00           O
HETATM  15  C   <1> d   1     -16.828  15.826  11.040  0.00  0.00           C
HETATM  16  C   <1> d   1     -17.900  16.373  10.054  0.00  0.00           C
HETATM  17  C   <1> d   1     -17.035  16.919   8.874  0.00  0.00           C
HETATM  18  C   <1> d   1     -14.660  10.200   9.278  0.00  0.00           C
HETATM  19  O   <1> d   1     -17.377  14.875  11.938  0.00  0.00           O
HETATM  20  C   <1> d   1     -17.314  13.689  11.355  0.00  0.00           C
HETATM  21  O   <1> d   1     -13.602  14.516   6.314  0.00  0.00           O
HETATM  22  O   <1> d   1     -13.468  12.022   7.298  0.00  0.00           O
HETATM  23  O   <1> d   1     -17.876  12.717  11.819  0.00  0.00           O
HETATM  24  C   <1> d   1     -16.775  18.493   8.993  0.00  0.00           C
HETATM  25  C   <1> d   1     -18.045  19.133   9.662  0.00  0.00           C
HETATM  26  C   <1> d   1     -16.579  19.251   7.649  0.00  0.00           C
HETATM  27  C   <1> d   1     -15.552  18.896   9.885  0.00  0.00           C
HETATM  28  O   <1> d   1     -13.527  16.501   8.439  0.00  0.00           O
HETATM  29  H   <1> d   1     -12.752  15.992   8.215  0.00  0.00           H
HETATM  30  O   <1> d   1     -13.398  15.671  10.785  0.00  0.00           O
HETATM  31  H   <1> d   1     -12.814  15.684  11.539  0.00  0.00           H
HETATM  32  O   <1> d   1     -15.600  11.705  11.409  0.00  0.00           O
HETATM  33  H   <1> d   1     -15.519  10.770  11.233  0.00  0.00           H
ENDMDL
MODEL        4
REMARK Best docking result from each FILL generated by AutoLigand
REMARK ENERGY   =   -5.9
HETATM   1  C   <1> d   1     -20.816  16.851 -16.770  0.00  0.00           C
HETATM   2  C   <1> d   1     -21.618  16.602 -18.066  0.00  0.00           C
HETATM   3  C   <1> d   1     -20.513  16.470 -19.150  0.00  0.00           C
HETATM   4  C   <1> d   1     -19.332  17.067 -18.444  0.00  0.00           C
HETATM   5  O   <1> d   1     -19.557  17.401 -17.170  0.00  0.00           O
HETATM   6  C   <1> d   1     -21.667  17.841 -15.930  0.00  0.00           C
HETATM   7  C   <1> d   1     -22.306  18.830 -16.963  0.00  0.00           C
HETATM   8  C   <1> d   1     -22.552  17.856 -18.149  0.00  0.00           C
HETATM   9  C   <1> d   1     -21.674  20.165 -17.532  0.00  0.00           C
HETATM  10  C   <1> d   1     -21.487  19.717 -19.018  0.00  0.00           C
HETATM  11  O   <1> d   1     -22.418  18.673 -19.314  0.00  0.00           O
HETATM  12  C   <1> d   1     -20.202  20.566 -17.229  0.00  0.00           C
HETATM  13  C   <1> d   1     -19.382  19.875 -18.282  0.00  0.00           C
HETATM  14  O   <1> d   1     -20.141  19.292 -19.211  0.00  0.00           O
HETATM  15  C   <1> d   1     -23.760  19.244 -16.623  0.00  0.00           C
HETATM  16  C   <1> d   1     -24.080  20.458 -17.541  0.00  0.00           C
HETATM  17  C   <1> d   1     -22.778  21.314 -17.446  0.00  0.00           C
HETATM  18  C   <1> d   1     -20.099  15.021 -19.490  0.00  0.00           C
HETATM  19  O   <1> d   1     -24.581  18.127 -16.924  0.00  0.00           O
HETATM  20  C   <1> d   1     -23.986  17.439 -17.885  0.00  0.00           C
HETATM  21  O   <1> d   1     -18.166  19.854 -18.292  0.00  0.00           O
HETATM  22  O   <1> d   1     -18.260  17.263 -18.987  0.00  0.00           O
HETATM  23  O   <1> d   1     -24.549  16.533 -18.467  0.00  0.00           O
HETATM  24  C   <1> d   1     -22.901  22.484 -16.362  0.00  0.00           C
HETATM  25  C   <1> d   1     -24.387  22.993 -16.384  0.00  0.00           C
HETATM  26  C   <1> d   1     -22.021  23.741 -16.620  0.00  0.00           C
HETATM  27  C   <1> d   1     -22.599  22.054 -14.887  0.00  0.00           C
HETATM  28  O   <1> d   1     -19.720  20.366 -15.888  0.00  0.00           O
HETATM  29  H   <1> d   1     -18.897  19.887 -15.848  0.00  0.00           H
HETATM  30  O   <1> d   1     -20.916  18.437 -14.858  0.00  0.00           O
HETATM  31  H   <1> d   1     -20.086  18.813 -15.142  0.00  0.00           H
HETATM  32  O   <1> d   1     -22.369  15.376 -17.936  0.00  0.00           O
HETATM  33  H   <1> d   1     -23.112  15.327 -18.533  0.00  0.00           H
ENDMDL
MODEL        5
REMARK Best docking result from each FILL generated by AutoLigand
REMARK ENERGY   =   -5.4
HETATM   1  C   <1> d   1     -22.441  20.284 -17.491  0.00  0.00           C
HETATM   2  C   <1> d   1     -21.166  20.707 -18.253  0.00  0.00           C
HETATM   3  C   <1> d   1     -20.054  20.607 -17.172  0.00  0.00           C
HETATM   4  C   <1> d   1     -20.867  20.575 -15.913  0.00  0.00           C
HETATM   5  O   <1> d   1     -22.189  20.538 -16.105  0.00  0.00           O
HETATM   6  C   <1> d   1     -23.586  21.161 -18.066  0.00  0.00           C
HETATM   7  C   <1> d   1     -22.950  22.568 -18.328  0.00  0.00           C
HETATM   8  C   <1> d   1     -21.526  22.137 -18.777  0.00  0.00           C
HETATM   9  C   <1> d   1     -22.814  23.767 -17.305  0.00  0.00           C
HETATM  10  C   <1> d   1     -21.257  23.779 -17.169  0.00  0.00           C
HETATM  11  O   <1> d   1     -20.679  23.204 -18.344  0.00  0.00           O
HETATM  12  C   <1> d   1     -23.172  23.601 -15.800  0.00  0.00           C
HETATM  13  C   <1> d   1     -21.922  23.071 -15.156  0.00  0.00           C
HETATM  14  O   <1> d   1     -20.885  23.062 -15.995  0.00  0.00           O
HETATM  15  C   <1> d   1     -23.461  23.259 -19.617  0.00  0.00           C
HETATM  16  C   <1> d   1     -22.994  24.739 -19.518  0.00  0.00           C
HETATM  17  C   <1> d   1     -23.307  25.099 -18.031  0.00  0.00           C
HETATM  18  C   <1> d   1     -19.252  19.287 -17.178  0.00  0.00           C
HETATM  19  O   <1> d   1     -22.851  22.588 -20.708  0.00  0.00           O
HETATM  20  C   <1> d   1     -21.698  22.098 -20.283  0.00  0.00           C
HETATM  21  O   <1> d   1     -21.857  22.699 -13.999  0.00  0.00           O
HETATM  22  O   <1> d   1     -20.374  20.610 -14.800  0.00  0.00           O
HETATM  23  O   <1> d   1     -20.880  21.630 -21.050  0.00  0.00           O
HETATM  24  C   <1> d   1     -24.712  25.847 -17.872  0.00  0.00           C
HETATM  25  C   <1> d   1     -24.913  26.748 -19.144  0.00  0.00           C
HETATM  26  C   <1> d   1     -24.835  26.805 -16.653  0.00  0.00           C
HETATM  27  C   <1> d   1     -25.959  24.903 -17.794  0.00  0.00           C
HETATM  28  O   <1> d   1     -24.358  22.854 -15.476  0.00  0.00           O
HETATM  29  H   <1> d   1     -24.231  22.230 -14.766  0.00  0.00           H
HETATM  30  O   <1> d   1     -24.762  21.138 -17.238  0.00  0.00           O
HETATM  31  H   <1> d   1     -25.430  21.763 -17.511  0.00  0.00           H
HETATM  32  O   <1> d   1     -20.926  19.779 -19.334  0.00  0.00           O
HETATM  33  H   <1> d   1     -20.838  18.875 -19.038  0.00  0.00           H
ENDMDL
MODEL        6
REMARK Best docking result from each FILL generated by AutoLigand
REMARK ENERGY   =   -5.1
HETATM   1  C   <1> d   1       5.830  19.493 -25.456  0.00  0.00           C
HETATM   2  C   <1> d   1       5.069  18.986 -24.212  0.00  0.00           C
HETATM   3  C   <1> d   1       4.257  17.779 -24.758  0.00  0.00           C
HETATM   4  C   <1> d   1       4.318  18.023 -26.236  0.00  0.00           C
HETATM   5  O   <1> d   1       5.080  19.060 -26.596  0.00  0.00           O
HETATM   6  C   <1> d   1       5.881  21.039 -25.319  0.00  0.00           C
HETATM   7  C   <1> d   1       4.502  21.453 -24.704  0.00  0.00           C
HETATM   8  C   <1> d   1       4.257  20.245 -23.758  0.00  0.00           C
HETATM   9  C   <1> d   1       3.158  21.764 -25.479  0.00  0.00           C
HETATM  10  C   <1> d   1       2.313  20.550 -24.974  0.00  0.00           C
HETATM  11  O   <1> d   1       2.836  20.105 -23.720  0.00  0.00           O
HETATM  12  C   <1> d   1       3.021  21.517 -27.008  0.00  0.00           C
HETATM  13  C   <1> d   1       2.617  20.074 -27.137  0.00  0.00           C
HETATM  14  O   <1> d   1       2.348  19.518 -25.955  0.00  0.00           O
HETATM  15  C   <1> d   1       4.594  22.609 -23.676  0.00  0.00           C
HETATM  16  C   <1> d   1       3.132  23.093 -23.452  0.00  0.00           C
HETATM  17  C   <1> d   1       2.554  23.124 -24.902  0.00  0.00           C
HETATM  18  C   <1> d   1       4.914  16.397 -24.542  0.00  0.00           C
HETATM  19  O   <1> d   1       5.152  22.059 -22.493  0.00  0.00           O
HETATM  20  C   <1> d   1       4.831  20.776 -22.458  0.00  0.00           C
HETATM  21  O   <1> d   1       2.536  19.482 -28.197  0.00  0.00           O
HETATM  22  O   <1> d   1       3.704  17.356 -27.047  0.00  0.00           O
HETATM  23  O   <1> d   1       5.021  20.096 -21.469  0.00  0.00           O
HETATM  24  C   <1> d   1       2.621  24.585 -25.549  0.00  0.00           C
HETATM  25  C   <1> d   1       2.409  25.625 -24.389  0.00  0.00           C
HETATM  26  C   <1> d   1       1.528  24.908 -26.609  0.00  0.00           C
HETATM  27  C   <1> d   1       3.985  24.948 -26.227  0.00  0.00           C
HETATM  28  O   <1> d   1       4.130  21.889 -27.846  0.00  0.00           O
HETATM  29  H   <1> d   1       3.908  21.935 -28.772  0.00  0.00           H
HETATM  30  O   <1> d   1       6.250  21.686 -26.550  0.00  0.00           O
HETATM  31  H   <1> d   1       6.005  21.189 -27.327  0.00  0.00           H
HETATM  32  O   <1> d   1       6.019  18.563 -23.210  0.00  0.00           O
HETATM  33  H   <1> d   1       6.156  19.215 -22.526  0.00  0.00           H
ENDMDL
MODEL        7
REMARK Best docking result from each FILL generated by AutoLigand
REMARK ENERGY   =   -6.4
HETATM   1  C   <1> d   1      -6.357  22.873  -7.754  0.00  0.00           C
HETATM   2  C   <1> d   1      -6.405  21.390  -7.325  0.00  0.00           C
HETATM   3  C   <1> d   1      -7.141  20.701  -8.507  0.00  0.00           C
HETATM   4  C   <1> d   1      -7.764  21.878  -9.196  0.00  0.00           C
HETATM   5  O   <1> d   1      -7.432  23.064  -8.680  0.00  0.00           O
HETATM   6  C   <1> d   1      -6.532  23.696  -6.448  0.00  0.00           C
HETATM   7  C   <1> d   1      -7.564  22.898  -5.582  0.00  0.00           C
HETATM   8  C   <1> d   1      -7.157  21.445  -5.953  0.00  0.00           C
HETATM   9  C   <1> d   1      -9.142  23.005  -5.626  0.00  0.00           C
HETATM  10  C   <1> d   1      -9.454  21.580  -6.187  0.00  0.00           C
HETATM  11  O   <1> d   1      -8.374  20.701  -5.864  0.00  0.00           O
HETATM  12  C   <1> d   1      -9.874  23.843  -6.712  0.00  0.00           C
HETATM  13  C   <1> d   1     -10.026  22.916  -7.886  0.00  0.00           C
HETATM  14  O   <1> d   1      -9.658  21.668  -7.595  0.00  0.00           O
HETATM  15  C   <1> d   1      -7.251  22.907  -4.064  0.00  0.00           C
HETATM  16  C   <1> d   1      -8.536  22.379  -3.364  0.00  0.00           C
HETATM  17  C   <1> d   1      -9.675  23.127  -4.127  0.00  0.00           C
HETATM  18  C   <1> d   1      -6.218  20.049  -9.561  0.00  0.00           C
HETATM  19  O   <1> d   1      -6.151  22.032  -3.871  0.00  0.00           O
HETATM  20  C   <1> d   1      -6.188  21.122  -4.831  0.00  0.00           C
HETATM  21  O   <1> d   1     -10.446  23.260  -8.975  0.00  0.00           O
HETATM  22  O   <1> d   1      -8.535  21.771 -10.131  0.00  0.00           O
HETATM  23  O   <1> d   1      -5.473  20.140  -4.810  0.00  0.00           O
HETATM  24  C   <1> d   1     -10.157  24.442  -3.356  0.00  0.00           C
HETATM  25  C   <1> d   1      -9.996  24.172  -1.816  0.00  0.00           C
HETATM  26  C   <1> d   1     -11.647  24.841  -3.561  0.00  0.00           C
HETATM  27  C   <1> d   1      -9.329  25.734  -3.669  0.00  0.00           C
HETATM  28  O   <1> d   1      -9.318  25.126  -7.051  0.00  0.00           O
HETATM  29  H   <1> d   1      -8.411  25.232  -6.774  0.00  0.00           H
HETATM  30  O   <1> d   1      -6.850  25.075  -6.708  0.00  0.00           O
HETATM  31  H   <1> d   1      -6.739  25.639  -5.947  0.00  0.00           H
HETATM  32  O   <1> d   1      -5.059  20.889  -7.185  0.00  0.00           O
HETATM  33  H   <1> d   1      -5.020  19.938  -7.106  0.00  0.00           H
ENDMDL
MODEL        8
REMARK Best docking result from each FILL generated by AutoLigand
REMARK ENERGY   =   -4.6
HETATM   1  C   <1> d   1     -15.347  32.729 -38.441  0.00  0.00           C
HETATM   2  C   <1> d   1     -16.876  32.737 -38.229  0.00  0.00           C
HETATM   3  C   <1> d   1     -17.335  31.407 -38.890  0.00  0.00           C
HETATM   4  C   <1> d   1     -16.139  31.063 -39.725  0.00  0.00           C
HETATM   5  O   <1> d   1     -15.097  31.885 -39.570  0.00  0.00           O
HETATM   6  C   <1> d   1     -14.948  34.208 -38.694  0.00  0.00           C
HETATM   7  C   <1> d   1     -16.112  34.820 -39.545  0.00  0.00           C
HETATM   8  C   <1> d   1     -17.321  34.068 -38.921  0.00  0.00           C
HETATM   9  C   <1> d   1     -16.265  34.798 -41.119  0.00  0.00           C
HETATM  10  C   <1> d   1     -17.517  33.868 -41.218  0.00  0.00           C
HETATM  11  O   <1> d   1     -18.256  33.945 -39.995  0.00  0.00           O
HETATM  12  C   <1> d   1     -15.301  33.978 -42.023  0.00  0.00           C
HETATM  13  C   <1> d   1     -15.889  32.596 -42.071  0.00  0.00           C
HETATM  14  O   <1> d   1     -17.089  32.537 -41.491  0.00  0.00           O
HETATM  15  C   <1> d   1     -16.460  36.283 -39.174  0.00  0.00           C
HETATM  16  C   <1> d   1     -17.366  36.807 -40.326  0.00  0.00           C
HETATM  17  C   <1> d   1     -16.644  36.272 -41.602  0.00  0.00           C
HETATM  18  C   <1> d   1     -17.513  30.220 -37.917  0.00  0.00           C
HETATM  19  O   <1> d   1     -17.156  36.236 -37.939  0.00  0.00           O
HETATM  20  C   <1> d   1     -17.766  35.064 -37.867  0.00  0.00           C
HETATM  21  O   <1> d   1     -15.340  31.640 -42.586  0.00  0.00           O
HETATM  22  O   <1> d   1     -16.118  30.130 -40.507  0.00  0.00           O
HETATM  23  O   <1> d   1     -18.582  34.820 -37.001  0.00  0.00           O
HETATM  24  C   <1> d   1     -15.685  37.370 -42.260  0.00  0.00           C
HETATM  25  C   <1> d   1     -16.361  38.773 -42.048  0.00  0.00           C
HETATM  26  C   <1> d   1     -15.458  37.239 -43.794  0.00  0.00           C
HETATM  27  C   <1> d   1     -14.255  37.464 -41.630  0.00  0.00           C
HETATM  28  O   <1> d   1     -13.899  34.006 -41.699  0.00  0.00           O
HETATM  29  H   <1> d   1     -13.490  33.145 -41.712  0.00  0.00           H
HETATM  30  O   <1> d   1     -13.624  34.333 -39.244  0.00  0.00           O
HETATM  31  H   <1> d   1     -13.173  33.497 -39.335  0.00  0.00           H
HETATM  32  O   <1> d   1     -17.162  32.740 -36.813  0.00  0.00           O
HETATM  33  H   <1> d   1     -17.808  32.084 -36.561  0.00  0.00           H
ENDMDL
MODEL        9
REMARK Best docking result from each FILL generated by AutoLigand
REMARK ENERGY   =   -5.4
HETATM   1  C   <1> d   1       5.464   8.150  -8.923  0.00  0.00           C
HETATM   2  C   <1> d   1       4.479   9.093  -8.197  0.00  0.00           C
HETATM   3  C   <1> d   1       3.318   9.251  -9.218  0.00  0.00           C
HETATM   4  C   <1> d   1       3.966   8.767 -10.481  0.00  0.00           C
HETATM   5  O   <1> d   1       5.204   8.291 -10.323  0.00  0.00           O
HETATM   6  C   <1> d   1       6.884   8.633  -8.521  0.00  0.00           C
HETATM   7  C   <1> d   1       6.796  10.195  -8.457  0.00  0.00           C
HETATM   8  C   <1> d   1       5.352  10.360  -7.908  0.00  0.00           C
HETATM   9  C   <1> d   1       7.000  11.219  -9.647  0.00  0.00           C
HETATM  10  C   <1> d   1       5.538  11.763  -9.738  0.00  0.00           C
HETATM  11  O   <1> d   1       4.894  11.590  -8.473  0.00  0.00           O
HETATM  12  C   <1> d   1       7.156  10.740 -11.119  0.00  0.00           C
HETATM  13  C   <1> d   1       5.752  10.606 -11.638  0.00  0.00           C
HETATM  14  O   <1> d   1       4.848  11.075 -10.778  0.00  0.00           O
HETATM  15  C   <1> d   1       7.617  10.825  -7.304  0.00  0.00           C
HETATM  16  C   <1> d   1       7.683  12.348  -7.614  0.00  0.00           C
HETATM  17  C   <1> d   1       7.980  12.375  -9.147  0.00  0.00           C
HETATM  18  C   <1> d   1       2.113   8.312  -8.988  0.00  0.00           C
HETATM  19  O   <1> d   1       6.903  10.564  -6.107  0.00  0.00           O
HETATM  20  C   <1> d   1       5.621  10.462  -6.418  0.00  0.00           C
HETATM  21  O   <1> d   1       5.470  10.131 -12.723  0.00  0.00           O
HETATM  22  O   <1> d   1       3.427   8.827 -11.570  0.00  0.00           O
HETATM  23  O   <1> d   1       4.756  10.419  -5.566  0.00  0.00           O
HETATM  24  C   <1> d   1       9.539  12.549  -9.458  0.00  0.00           C
HETATM  25  C   <1> d   1      10.141  13.480  -8.344  0.00  0.00           C
HETATM  26  C   <1> d   1       9.888  13.232 -10.812  0.00  0.00           C
HETATM  27  C   <1> d   1      10.372  11.223  -9.428  0.00  0.00           C
HETATM  28  O   <1> d   1       7.981   9.586 -11.360  0.00  0.00           O
HETATM  29  H   <1> d   1       7.710   8.816 -10.867  0.00  0.00           H
HETATM  30  O   <1> d   1       7.909   8.087  -9.370  0.00  0.00           O
HETATM  31  H   <1> d   1       7.599   7.873 -10.247  0.00  0.00           H
HETATM  32  O   <1> d   1       4.021   8.462  -6.981  0.00  0.00           O
HETATM  33  H   <1> d   1       4.589   8.634  -6.234  0.00  0.00           H
ENDMDL
MODEL       10
REMARK Best docking result from each FILL generated by AutoLigand
REMARK ENERGY   =   -5.3
HETATM   1  C   <1> d   1       4.364   6.652  -5.420  0.00  0.00           C
HETATM   2  C   <1> d   1       5.142   7.944  -5.753  0.00  0.00           C
HETATM   3  C   <1> d   1       6.329   7.432  -6.617  0.00  0.00           C
HETATM   4  C   <1> d   1       6.313   5.966  -6.304  0.00  0.00           C
HETATM   5  O   <1> d   1       5.300   5.574  -5.527  0.00  0.00           O
HETATM   6  C   <1> d   1       3.827   6.843  -3.976  0.00  0.00           C
HETATM   7  C   <1> d   1       4.956   7.605  -3.203  0.00  0.00           C
HETATM   8  C   <1> d   1       5.486   8.522  -4.340  0.00  0.00           C
HETATM   9  C   <1> d   1       6.195   6.976  -2.447  0.00  0.00           C
HETATM  10  C   <1> d   1       7.331   7.513  -3.377  0.00  0.00           C
HETATM  11  O   <1> d   1       6.873   8.693  -4.043  0.00  0.00           O
HETATM  12  C   <1> d   1       6.524   5.459  -2.538  0.00  0.00           C
HETATM  13  C   <1> d   1       7.363   5.314  -3.777  0.00  0.00           C
HETATM  14  O   <1> d   1       7.696   6.493  -4.303  0.00  0.00           O
HETATM  15  C   <1> d   1       4.429   8.663  -2.201  0.00  0.00           C
HETATM  16  C   <1> d   1       5.647   9.046  -1.311  0.00  0.00           C
HETATM  17  C   <1> d   1       6.301   7.661  -1.009  0.00  0.00           C
HETATM  18  C   <1> d   1       6.116   7.530  -8.144  0.00  0.00           C
HETATM  19  O   <1> d   1       3.976   9.764  -2.972  0.00  0.00           O
HETATM  20  C   <1> d   1       4.674   9.780  -4.096  0.00  0.00           C
HETATM  21  O   <1> d   1       7.709   4.244  -4.245  0.00  0.00           O
HETATM  22  O   <1> d   1       7.167   5.192  -6.697  0.00  0.00           O
HETATM  23  O   <1> d   1       4.625  10.719  -4.866  0.00  0.00           O
HETATM  24  C   <1> d   1       5.838   7.068   0.402  0.00  0.00           C
HETATM  25  C   <1> d   1       5.686   8.277   1.395  0.00  0.00           C
HETATM  26  C   <1> d   1       6.834   6.085   1.084  0.00  0.00           C
HETATM  27  C   <1> d   1       4.458   6.327   0.388  0.00  0.00           C
HETATM  28  O   <1> d   1       5.425   4.533  -2.466  0.00  0.00           O
HETATM  29  H   <1> d   1       5.645   3.657  -2.773  0.00  0.00           H
HETATM  30  O   <1> d   1       3.376   5.609  -3.391  0.00  0.00           O
HETATM  31  H   <1> d   1       2.593   5.257  -3.807  0.00  0.00           H
HETATM  32  O   <1> d   1       4.292   8.832  -6.511  0.00  0.00           O
HETATM  33  H   <1> d   1       3.453   8.439  -6.743  0.00  0.00           H
ENDMDL
