# Supplementary material for: Ferroptosis regulation by traditional chinese medicine for ischemic stroke intervention based on network pharmacology and data mining
Source: PLoS One. 2025 Apr 16;20(4):e0321751. doi: 10.1371/journal.pone.0321751 (PMC12002469; doi:10.1371/journal.pone.0321751)
Supplement: S7 File — (ZIP) [file pone.0321751.s007.zip › 分子对接1/AKT1/AKT1-11061/results/MOL011061_5aar_out01.pdb]

REMARK Generated by AMDock from AutoDock Vina result
MODEL        1
REMARK ENERGY   =   -5.8
HETATM   1  C   <1> d   1     -14.160  13.310  10.554  0.00  0.00           C
HETATM   2  C   <1> d   1     -15.488  12.540  10.381  0.00  0.00           C
HETATM   3  C   <1> d   1     -15.209  11.619   9.162  0.00  0.00           C
HETATM   4  C   <1> d   1     -13.995  12.269   8.570  0.00  0.00           C
HETATM   5  O   <1> d   1     -13.510  13.292   9.279  0.00  0.00           O
HETATM   6  C   <1> d   1     -14.558  14.742  11.007  0.00  0.00           C
HETATM   7  C   <1> d   1     -15.864  15.087  10.216  0.00  0.00           C
HETATM   8  C   <1> d   1     -16.536  13.686  10.185  0.00  0.00           C
HETATM   9  C   <1> d   1     -15.972  15.727   8.773  0.00  0.00           C
HETATM  10  C   <1> d   1     -16.585  14.502   8.021  0.00  0.00           C
HETATM  11  O   <1> d   1     -17.272  13.671   8.960  0.00  0.00           O
HETATM  12  C   <1> d   1     -14.719  15.940   7.877  0.00  0.00           C
HETATM  13  C   <1> d   1     -14.530  14.638   7.150  0.00  0.00           C
HETATM  14  O   <1> d   1     -15.542  13.794   7.356  0.00  0.00           O
HETATM  15  C   <1> d   1     -16.905  15.888  11.038  0.00  0.00           C
HETATM  16  C   <1> d   1     -17.941  16.419  10.006  0.00  0.00           C
HETATM  17  C   <1> d   1     -17.037  16.915   8.834  0.00  0.00           C
HETATM  18  C   <1> d   1     -14.774  10.179   9.515  0.00  0.00           C
HETATM  19  O   <1> d   1     -17.493  14.974  11.950  0.00  0.00           O
HETATM  20  C   <1> d   1     -17.431  13.769  11.407  0.00  0.00           C
HETATM  21  O   <1> d   1     -13.570  14.383   6.448  0.00  0.00           O
HETATM  22  O   <1> d   1     -13.501  11.920   7.513  0.00  0.00           O
HETATM  23  O   <1> d   1     -18.021  12.821  11.885  0.00  0.00           O
HETATM  24  C   <1> d   1     -16.756  18.488   8.911  0.00  0.00           C
HETATM  25  C   <1> d   1     -18.021  19.162   9.555  0.00  0.00           C
HETATM  26  C   <1> d   1     -16.545  19.206   7.546  0.00  0.00           C
HETATM  27  C   <1> d   1     -15.532  18.899   9.796  0.00  0.00           C
HETATM  28  O   <1> d   1     -13.524  16.434   8.510  0.00  0.00           O
HETATM  29  H   <1> d   1     -13.428  17.381   8.453  0.00  0.00           H
HETATM  30  O   <1> d   1     -13.472  15.677  10.884  0.00  0.00           O
HETATM  31  H   <1> d   1     -12.620  15.295  11.080  0.00  0.00           H
HETATM  32  O   <1> d   1     -15.749  11.765  11.571  0.00  0.00           O
HETATM  33  H   <1> d   1     -16.021  12.299  12.314  0.00  0.00           H
ENDMDL
