# Supplementary material for: Ferroptosis regulation by traditional chinese medicine for ischemic stroke intervention based on network pharmacology and data mining
Source: PLoS One. 2025 Apr 16;20(4):e0321751. doi: 10.1371/journal.pone.0321751 (PMC12002469; doi:10.1371/journal.pone.0321751)
Supplement: S7 File — (ZIP) [file pone.0321751.s007.zip › 分子对接1/AKT1/AKT1-11061/results/MOL011061_5aar_out01.pdbqt]

MODEL 1
REMARK VINA RESULT:      -5.8      0.000      0.000
REMARK  4 active torsions:
REMARK  status: ('A' for Active; 'I' for Inactive)
REMARK    1  A    between atoms: C_2  and  O_21 
REMARK    2  A    between atoms: C_6  and  O_18 
REMARK    3  A    between atoms: C_12  and  O_28 
REMARK    4  A    between atoms: C_17  and  C_19 
ROOT
ATOM      1  C   <1> d   1     -14.160  13.310  10.554  0.00  0.00     0.200 C 
ATOM      2  C   <1> d   1     -15.488  12.540  10.381  0.00  0.00     0.141 C 
ATOM      3  C   <1> d   1     -15.209  11.619   9.162  0.00  0.00     0.122 C 
ATOM      4  C   <1> d   1     -13.995  12.269   8.570  0.00  0.00     0.266 C 
ATOM      5  O   <1> d   1     -13.510  13.292   9.279  0.00  0.00    -0.310 OA
ATOM      6  C   <1> d   1     -14.558  14.742  11.007  0.00  0.00     0.166 C 
ATOM      7  C   <1> d   1     -15.864  15.087  10.216  0.00  0.00     0.074 C 
ATOM      8  C   <1> d   1     -16.536  13.686  10.185  0.00  0.00     0.199 C 
ATOM      9  C   <1> d   1     -15.972  15.727   8.773  0.00  0.00     0.066 C 
ATOM     10  C   <1> d   1     -16.585  14.502   8.021  0.00  0.00     0.284 C 
ATOM     11  O   <1> d   1     -17.272  13.671   8.960  0.00  0.00    -0.334 OA
ATOM     12  C   <1> d   1     -14.719  15.940   7.877  0.00  0.00     0.232 C 
ATOM     13  C   <1> d   1     -14.530  14.638   7.150  0.00  0.00     0.291 C 
ATOM     14  O   <1> d   1     -15.542  13.794   7.356  0.00  0.00    -0.287 OA
ATOM     15  C   <1> d   1     -16.905  15.888  11.038  0.00  0.00     0.148 C 
ATOM     16  C   <1> d   1     -17.941  16.419  10.006  0.00  0.00     0.040 C 
ATOM     17  C   <1> d   1     -17.037  16.915   8.834  0.00  0.00     0.013 C 
ATOM     18  C   <1> d   1     -14.774  10.179   9.515  0.00  0.00     0.024 C 
ATOM     19  O   <1> d   1     -17.493  14.974  11.950  0.00  0.00    -0.312 OA
ATOM     20  C   <1> d   1     -17.431  13.769  11.407  0.00  0.00     0.298 C 
ATOM     21  O   <1> d   1     -13.570  14.383   6.448  0.00  0.00    -0.262 OA
ATOM     22  O   <1> d   1     -13.501  11.920   7.513  0.00  0.00    -0.265 OA
ATOM     23  O   <1> d   1     -18.021  12.821  11.885  0.00  0.00    -0.262 OA
ENDROOT
BRANCH  17  24
ATOM     24  C   <1> d   1     -16.756  18.488   8.911  0.00  0.00    -0.047 C 
ATOM     25  C   <1> d   1     -18.021  19.162   9.555  0.00  0.00     0.015 C 
ATOM     26  C   <1> d   1     -16.545  19.206   7.546  0.00  0.00     0.015 C 
ATOM     27  C   <1> d   1     -15.532  18.899   9.796  0.00  0.00     0.015 C 
ENDBRANCH  17  24
BRANCH  12  28
ATOM     28  O   <1> d   1     -13.524  16.434   8.510  0.00  0.00    -0.385 OA
ATOM     29  H   <1> d   1     -13.428  17.381   8.453  0.00  0.00     0.210 HD
ENDBRANCH  12  28
BRANCH   6  30
ATOM     30  O   <1> d   1     -13.472  15.677  10.884  0.00  0.00    -0.392 OA
ATOM     31  H   <1> d   1     -12.620  15.295  11.080  0.00  0.00     0.210 HD
ENDBRANCH   6  30
BRANCH   2  32
ATOM     32  O   <1> d   1     -15.749  11.765  11.571  0.00  0.00    -0.382 OA
ATOM     33  H   <1> d   1     -16.021  12.299  12.314  0.00  0.00     0.210 HD
ENDBRANCH   2  32
TORSDOF 4
ENDMDL
