# Supplementary material for: Ferroptosis regulation by traditional chinese medicine for ischemic stroke intervention based on network pharmacology and data mining
Source: PLoS One. 2025 Apr 16;20(4):e0321751. doi: 10.1371/journal.pone.0321751 (PMC12002469; doi:10.1371/journal.pone.0321751)
Supplement: S7 File — (ZIP) [file pone.0321751.s007.zip › 分子对接1/AKT1/AKT1-11061/results/MOL011061_5aar_out02.pdb]

REMARK Generated by AMDock from AutoDock Vina result
MODEL        2
REMARK ENERGY   =   -5.8
HETATM   1  C   <1> d   1     -14.118  13.306  10.465  0.00  0.00           C
HETATM   2  C   <1> d   1     -15.447  12.537  10.301  0.00  0.00           C
HETATM   3  C   <1> d   1     -15.190  11.641   9.058  0.00  0.00           C
HETATM   4  C   <1> d   1     -13.987  12.306   8.457  0.00  0.00           C
HETATM   5  O   <1> d   1     -13.491  13.315   9.178  0.00  0.00           O
HETATM   6  C   <1> d   1     -14.510  14.727  10.955  0.00  0.00           C
HETATM   7  C   <1> d   1     -15.831  15.086  10.195  0.00  0.00           C
HETATM   8  C   <1> d   1     -16.501  13.684  10.148  0.00  0.00           C
HETATM   9  C   <1> d   1     -15.967  15.755   8.768  0.00  0.00           C
HETATM  10  C   <1> d   1     -16.591  14.544   8.002  0.00  0.00           C
HETATM  11  O   <1> d   1     -17.260  13.693   8.937  0.00  0.00           O
HETATM  12  C   <1> d   1     -14.730  15.989   7.854  0.00  0.00           C
HETATM  13  C   <1> d   1     -14.553  14.703   7.097  0.00  0.00           C
HETATM  14  O   <1> d   1     -15.560  13.852   7.304  0.00  0.00           O
HETATM  15  C   <1> d   1     -16.857  15.868  11.052  0.00  0.00           C
HETATM  16  C   <1> d   1     -17.914  16.417  10.051  0.00  0.00           C
HETATM  17  C   <1> d   1     -17.032  16.939   8.873  0.00  0.00           C
HETATM  18  C   <1> d   1     -14.745  10.196   9.374  0.00  0.00           C
HETATM  19  O   <1> d   1     -17.427  14.934  11.956  0.00  0.00           O
HETATM  20  C   <1> d   1     -17.373  13.741  11.388  0.00  0.00           C
HETATM  21  O   <1> d   1     -13.606  14.464   6.371  0.00  0.00           O
HETATM  22  O   <1> d   1     -13.513  11.980   7.384  0.00  0.00           O
HETATM  23  O   <1> d   1     -17.952  12.782  11.857  0.00  0.00           O
HETATM  24  C   <1> d   1     -16.752  18.511   8.977  0.00  0.00           C
HETATM  25  C   <1> d   1     -18.041  19.181   9.576  0.00  0.00           C
HETATM  26  C   <1> d   1     -16.486  19.242   7.629  0.00  0.00           C
HETATM  27  C   <1> d   1     -15.564  18.911   9.915  0.00  0.00           C
HETATM  28  O   <1> d   1     -13.525  16.472   8.474  0.00  0.00           O
HETATM  29  H   <1> d   1     -13.498  17.421   8.565  0.00  0.00           H
HETATM  30  O   <1> d   1     -13.428  15.667  10.830  0.00  0.00           O
HETATM  31  H   <1> d   1     -13.616  16.382  10.228  0.00  0.00           H
HETATM  32  O   <1> d   1     -15.685  11.737  11.479  0.00  0.00           O
HETATM  33  H   <1> d   1     -15.865  10.821  11.279  0.00  0.00           H
ENDMDL
