# Supplementary material for: Ferroptosis regulation by traditional chinese medicine for ischemic stroke intervention based on network pharmacology and data mining
Source: PLoS One. 2025 Apr 16;20(4):e0321751. doi: 10.1371/journal.pone.0321751 (PMC12002469; doi:10.1371/journal.pone.0321751)
Supplement: S7 File — (ZIP) [file pone.0321751.s007.zip › 分子对接1/AKT1/AKT1-11061/results/MOL011061_5aar_out02.pdbqt]

MODEL 1
REMARK VINA RESULT:      -5.8      0.000      0.000
REMARK  4 active torsions:
REMARK  status: ('A' for Active; 'I' for Inactive)
REMARK    1  A    between atoms: C_2  and  O_21 
REMARK    2  A    between atoms: C_6  and  O_18 
REMARK    3  A    between atoms: C_12  and  O_28 
REMARK    4  A    between atoms: C_17  and  C_19 
ROOT
ATOM      1  C   <1> d   1     -14.118  13.306  10.465  0.00  0.00     0.200 C 
ATOM      2  C   <1> d   1     -15.447  12.537  10.301  0.00  0.00     0.141 C 
ATOM      3  C   <1> d   1     -15.190  11.641   9.058  0.00  0.00     0.122 C 
ATOM      4  C   <1> d   1     -13.987  12.306   8.457  0.00  0.00     0.266 C 
ATOM      5  O   <1> d   1     -13.491  13.315   9.178  0.00  0.00    -0.310 OA
ATOM      6  C   <1> d   1     -14.510  14.727  10.955  0.00  0.00     0.166 C 
ATOM      7  C   <1> d   1     -15.831  15.086  10.195  0.00  0.00     0.074 C 
ATOM      8  C   <1> d   1     -16.501  13.684  10.148  0.00  0.00     0.199 C 
ATOM      9  C   <1> d   1     -15.967  15.755   8.768  0.00  0.00     0.066 C 
ATOM     10  C   <1> d   1     -16.591  14.544   8.002  0.00  0.00     0.284 C 
ATOM     11  O   <1> d   1     -17.260  13.693   8.937  0.00  0.00    -0.334 OA
ATOM     12  C   <1> d   1     -14.730  15.989   7.854  0.00  0.00     0.232 C 
ATOM     13  C   <1> d   1     -14.553  14.703   7.097  0.00  0.00     0.291 C 
ATOM     14  O   <1> d   1     -15.560  13.852   7.304  0.00  0.00    -0.287 OA
ATOM     15  C   <1> d   1     -16.857  15.868  11.052  0.00  0.00     0.148 C 
ATOM     16  C   <1> d   1     -17.914  16.417  10.051  0.00  0.00     0.040 C 
ATOM     17  C   <1> d   1     -17.032  16.939   8.873  0.00  0.00     0.013 C 
ATOM     18  C   <1> d   1     -14.745  10.196   9.374  0.00  0.00     0.024 C 
ATOM     19  O   <1> d   1     -17.427  14.934  11.956  0.00  0.00    -0.312 OA
ATOM     20  C   <1> d   1     -17.373  13.741  11.388  0.00  0.00     0.298 C 
ATOM     21  O   <1> d   1     -13.606  14.464   6.371  0.00  0.00    -0.262 OA
ATOM     22  O   <1> d   1     -13.513  11.980   7.384  0.00  0.00    -0.265 OA
ATOM     23  O   <1> d   1     -17.952  12.782  11.857  0.00  0.00    -0.262 OA
ENDROOT
BRANCH  17  24
ATOM     24  C   <1> d   1     -16.752  18.511   8.977  0.00  0.00    -0.047 C 
ATOM     25  C   <1> d   1     -18.041  19.181   9.576  0.00  0.00     0.015 C 
ATOM     26  C   <1> d   1     -16.486  19.242   7.629  0.00  0.00     0.015 C 
ATOM     27  C   <1> d   1     -15.564  18.911   9.915  0.00  0.00     0.015 C 
ENDBRANCH  17  24
BRANCH  12  28
ATOM     28  O   <1> d   1     -13.525  16.472   8.474  0.00  0.00    -0.385 OA
ATOM     29  H   <1> d   1     -13.498  17.421   8.565  0.00  0.00     0.210 HD
ENDBRANCH  12  28
BRANCH   6  30
ATOM     30  O   <1> d   1     -13.428  15.667  10.830  0.00  0.00    -0.392 OA
ATOM     31  H   <1> d   1     -13.616  16.382  10.228  0.00  0.00     0.210 HD
ENDBRANCH   6  30
BRANCH   2  32
ATOM     32  O   <1> d   1     -15.685  11.737  11.479  0.00  0.00    -0.382 OA
ATOM     33  H   <1> d   1     -15.865  10.821  11.279  0.00  0.00     0.210 HD
ENDBRANCH   2  32
TORSDOF 4
ENDMDL
