# Supplementary material for: Ferroptosis regulation by traditional chinese medicine for ischemic stroke intervention based on network pharmacology and data mining
Source: PLoS One. 2025 Apr 16;20(4):e0321751. doi: 10.1371/journal.pone.0321751 (PMC12002469; doi:10.1371/journal.pone.0321751)
Supplement: S7 File — (ZIP) [file pone.0321751.s007.zip › 分子对接1/AKT1/AKT1-11061/results/MOL011061_5aar_out03.pdb]

REMARK Generated by AMDock from AutoDock Vina result
MODEL        3
REMARK ENERGY   =   -5.8
HETATM   1  C   <1> d   1     -14.062  13.306  10.399  0.00  0.00           C
HETATM   2  C   <1> d   1     -15.382  12.522  10.238  0.00  0.00           C
HETATM   3  C   <1> d   1     -15.125  11.643   8.982  0.00  0.00           C
HETATM   4  C   <1> d   1     -13.937  12.330   8.378  0.00  0.00           C
HETATM   5  O   <1> d   1     -13.447  13.337   9.106  0.00  0.00           O
HETATM   6  C   <1> d   1     -14.467  14.716  10.908  0.00  0.00           C
HETATM   7  C   <1> d   1     -15.799  15.066  10.164  0.00  0.00           C
HETATM   8  C   <1> d   1     -16.452  13.657  10.107  0.00  0.00           C
HETATM   9  C   <1> d   1     -15.957  15.750   8.746  0.00  0.00           C
HETATM  10  C   <1> d   1     -16.573  14.540   7.972  0.00  0.00           C
HETATM  11  O   <1> d   1     -17.222  13.670   8.903  0.00  0.00           O
HETATM  12  C   <1> d   1     -14.731  16.010   7.824  0.00  0.00           C
HETATM  13  C   <1> d   1     -14.545  14.734   7.051  0.00  0.00           C
HETATM  14  O   <1> d   1     -15.539  13.869   7.257  0.00  0.00           O
HETATM  15  C   <1> d   1     -16.828  15.826  11.040  0.00  0.00           C
HETATM  16  C   <1> d   1     -17.900  16.373  10.054  0.00  0.00           C
HETATM  17  C   <1> d   1     -17.035  16.919   8.874  0.00  0.00           C
HETATM  18  C   <1> d   1     -14.660  10.200   9.278  0.00  0.00           C
HETATM  19  O   <1> d   1     -17.377  14.875  11.938  0.00  0.00           O
HETATM  20  C   <1> d   1     -17.314  13.689  11.355  0.00  0.00           C
HETATM  21  O   <1> d   1     -13.602  14.516   6.314  0.00  0.00           O
HETATM  22  O   <1> d   1     -13.468  12.022   7.298  0.00  0.00           O
HETATM  23  O   <1> d   1     -17.876  12.717  11.819  0.00  0.00           O
HETATM  24  C   <1> d   1     -16.775  18.493   8.993  0.00  0.00           C
HETATM  25  C   <1> d   1     -18.045  19.133   9.662  0.00  0.00           C
HETATM  26  C   <1> d   1     -16.579  19.251   7.649  0.00  0.00           C
HETATM  27  C   <1> d   1     -15.552  18.896   9.885  0.00  0.00           C
HETATM  28  O   <1> d   1     -13.527  16.501   8.439  0.00  0.00           O
HETATM  29  H   <1> d   1     -12.752  15.992   8.215  0.00  0.00           H
HETATM  30  O   <1> d   1     -13.398  15.671  10.785  0.00  0.00           O
HETATM  31  H   <1> d   1     -12.814  15.684  11.539  0.00  0.00           H
HETATM  32  O   <1> d   1     -15.600  11.705  11.409  0.00  0.00           O
HETATM  33  H   <1> d   1     -15.519  10.770  11.233  0.00  0.00           H
ENDMDL
