# Supplementary material for: Ferroptosis regulation by traditional chinese medicine for ischemic stroke intervention based on network pharmacology and data mining
Source: PLoS One. 2025 Apr 16;20(4):e0321751. doi: 10.1371/journal.pone.0321751 (PMC12002469; doi:10.1371/journal.pone.0321751)
Supplement: S7 File — (ZIP) [file pone.0321751.s007.zip › 分子对接1/AKT1/AKT1-11061/results/MOL011061_5aar_out03.pdbqt]

MODEL 1
REMARK VINA RESULT:      -5.8      0.000      0.000
REMARK  4 active torsions:
REMARK  status: ('A' for Active; 'I' for Inactive)
REMARK    1  A    between atoms: C_2  and  O_21 
REMARK    2  A    between atoms: C_6  and  O_18 
REMARK    3  A    between atoms: C_12  and  O_28 
REMARK    4  A    between atoms: C_17  and  C_19 
ROOT
ATOM      1  C   <1> d   1     -14.062  13.306  10.399  0.00  0.00     0.200 C 
ATOM      2  C   <1> d   1     -15.382  12.522  10.238  0.00  0.00     0.141 C 
ATOM      3  C   <1> d   1     -15.125  11.643   8.982  0.00  0.00     0.122 C 
ATOM      4  C   <1> d   1     -13.937  12.330   8.378  0.00  0.00     0.266 C 
ATOM      5  O   <1> d   1     -13.447  13.337   9.106  0.00  0.00    -0.310 OA
ATOM      6  C   <1> d   1     -14.467  14.716  10.908  0.00  0.00     0.166 C 
ATOM      7  C   <1> d   1     -15.799  15.066  10.164  0.00  0.00     0.074 C 
ATOM      8  C   <1> d   1     -16.452  13.657  10.107  0.00  0.00     0.199 C 
ATOM      9  C   <1> d   1     -15.957  15.750   8.746  0.00  0.00     0.066 C 
ATOM     10  C   <1> d   1     -16.573  14.540   7.972  0.00  0.00     0.284 C 
ATOM     11  O   <1> d   1     -17.222  13.670   8.903  0.00  0.00    -0.334 OA
ATOM     12  C   <1> d   1     -14.731  16.010   7.824  0.00  0.00     0.232 C 
ATOM     13  C   <1> d   1     -14.545  14.734   7.051  0.00  0.00     0.291 C 
ATOM     14  O   <1> d   1     -15.539  13.869   7.257  0.00  0.00    -0.287 OA
ATOM     15  C   <1> d   1     -16.828  15.826  11.040  0.00  0.00     0.148 C 
ATOM     16  C   <1> d   1     -17.900  16.373  10.054  0.00  0.00     0.040 C 
ATOM     17  C   <1> d   1     -17.035  16.919   8.874  0.00  0.00     0.013 C 
ATOM     18  C   <1> d   1     -14.660  10.200   9.278  0.00  0.00     0.024 C 
ATOM     19  O   <1> d   1     -17.377  14.875  11.938  0.00  0.00    -0.312 OA
ATOM     20  C   <1> d   1     -17.314  13.689  11.355  0.00  0.00     0.298 C 
ATOM     21  O   <1> d   1     -13.602  14.516   6.314  0.00  0.00    -0.262 OA
ATOM     22  O   <1> d   1     -13.468  12.022   7.298  0.00  0.00    -0.265 OA
ATOM     23  O   <1> d   1     -17.876  12.717  11.819  0.00  0.00    -0.262 OA
ENDROOT
BRANCH  17  24
ATOM     24  C   <1> d   1     -16.775  18.493   8.993  0.00  0.00    -0.047 C 
ATOM     25  C   <1> d   1     -18.045  19.133   9.662  0.00  0.00     0.015 C 
ATOM     26  C   <1> d   1     -16.579  19.251   7.649  0.00  0.00     0.015 C 
ATOM     27  C   <1> d   1     -15.552  18.896   9.885  0.00  0.00     0.015 C 
ENDBRANCH  17  24
BRANCH  12  28
ATOM     28  O   <1> d   1     -13.527  16.501   8.439  0.00  0.00    -0.385 OA
ATOM     29  H   <1> d   1     -12.752  15.992   8.215  0.00  0.00     0.210 HD
ENDBRANCH  12  28
BRANCH   6  30
ATOM     30  O   <1> d   1     -13.398  15.671  10.785  0.00  0.00    -0.392 OA
ATOM     31  H   <1> d   1     -12.814  15.684  11.539  0.00  0.00     0.210 HD
ENDBRANCH   6  30
BRANCH   2  32
ATOM     32  O   <1> d   1     -15.600  11.705  11.409  0.00  0.00    -0.382 OA
ATOM     33  H   <1> d   1     -15.519  10.770  11.233  0.00  0.00     0.210 HD
ENDBRANCH   2  32
TORSDOF 4
ENDMDL
