# Supplementary material for: Ferroptosis regulation by traditional chinese medicine for ischemic stroke intervention based on network pharmacology and data mining
Source: PLoS One. 2025 Apr 16;20(4):e0321751. doi: 10.1371/journal.pone.0321751 (PMC12002469; doi:10.1371/journal.pone.0321751)
Supplement: S7 File — (ZIP) [file pone.0321751.s007.zip › 分子对接1/AKT1/AKT1-11061/results/MOL011061_5aar_out04.pdb]

REMARK Generated by AMDock from AutoDock Vina result
MODEL        4
REMARK ENERGY   =   -5.9
HETATM   1  C   <1> d   1     -20.816  16.851 -16.770  0.00  0.00           C
HETATM   2  C   <1> d   1     -21.618  16.602 -18.066  0.00  0.00           C
HETATM   3  C   <1> d   1     -20.513  16.470 -19.150  0.00  0.00           C
HETATM   4  C   <1> d   1     -19.332  17.067 -18.444  0.00  0.00           C
HETATM   5  O   <1> d   1     -19.557  17.401 -17.170  0.00  0.00           O
HETATM   6  C   <1> d   1     -21.667  17.841 -15.930  0.00  0.00           C
HETATM   7  C   <1> d   1     -22.306  18.830 -16.963  0.00  0.00           C
HETATM   8  C   <1> d   1     -22.552  17.856 -18.149  0.00  0.00           C
HETATM   9  C   <1> d   1     -21.674  20.165 -17.532  0.00  0.00           C
HETATM  10  C   <1> d   1     -21.487  19.717 -19.018  0.00  0.00           C
HETATM  11  O   <1> d   1     -22.418  18.673 -19.314  0.00  0.00           O
HETATM  12  C   <1> d   1     -20.202  20.566 -17.229  0.00  0.00           C
HETATM  13  C   <1> d   1     -19.382  19.875 -18.282  0.00  0.00           C
HETATM  14  O   <1> d   1     -20.141  19.292 -19.211  0.00  0.00           O
HETATM  15  C   <1> d   1     -23.760  19.244 -16.623  0.00  0.00           C
HETATM  16  C   <1> d   1     -24.080  20.458 -17.541  0.00  0.00           C
HETATM  17  C   <1> d   1     -22.778  21.314 -17.446  0.00  0.00           C
HETATM  18  C   <1> d   1     -20.099  15.021 -19.490  0.00  0.00           C
HETATM  19  O   <1> d   1     -24.581  18.127 -16.924  0.00  0.00           O
HETATM  20  C   <1> d   1     -23.986  17.439 -17.885  0.00  0.00           C
HETATM  21  O   <1> d   1     -18.166  19.854 -18.292  0.00  0.00           O
HETATM  22  O   <1> d   1     -18.260  17.263 -18.987  0.00  0.00           O
HETATM  23  O   <1> d   1     -24.549  16.533 -18.467  0.00  0.00           O
HETATM  24  C   <1> d   1     -22.901  22.484 -16.362  0.00  0.00           C
HETATM  25  C   <1> d   1     -24.387  22.993 -16.384  0.00  0.00           C
HETATM  26  C   <1> d   1     -22.021  23.741 -16.620  0.00  0.00           C
HETATM  27  C   <1> d   1     -22.599  22.054 -14.887  0.00  0.00           C
HETATM  28  O   <1> d   1     -19.720  20.366 -15.888  0.00  0.00           O
HETATM  29  H   <1> d   1     -18.897  19.887 -15.848  0.00  0.00           H
HETATM  30  O   <1> d   1     -20.916  18.437 -14.858  0.00  0.00           O
HETATM  31  H   <1> d   1     -20.086  18.813 -15.142  0.00  0.00           H
HETATM  32  O   <1> d   1     -22.369  15.376 -17.936  0.00  0.00           O
HETATM  33  H   <1> d   1     -23.112  15.327 -18.533  0.00  0.00           H
ENDMDL
