# Supplementary material for: Ferroptosis regulation by traditional chinese medicine for ischemic stroke intervention based on network pharmacology and data mining
Source: PLoS One. 2025 Apr 16;20(4):e0321751. doi: 10.1371/journal.pone.0321751 (PMC12002469; doi:10.1371/journal.pone.0321751)
Supplement: S7 File — (ZIP) [file pone.0321751.s007.zip › 分子对接1/AKT1/AKT1-11061/results/MOL011061_5aar_out04.pdbqt]

MODEL 1
REMARK VINA RESULT:      -5.9      0.000      0.000
REMARK  4 active torsions:
REMARK  status: ('A' for Active; 'I' for Inactive)
REMARK    1  A    between atoms: C_2  and  O_21 
REMARK    2  A    between atoms: C_6  and  O_18 
REMARK    3  A    between atoms: C_12  and  O_28 
REMARK    4  A    between atoms: C_17  and  C_19 
ROOT
ATOM      1  C   <1> d   1     -20.816  16.851 -16.770  0.00  0.00     0.200 C 
ATOM      2  C   <1> d   1     -21.618  16.602 -18.066  0.00  0.00     0.141 C 
ATOM      3  C   <1> d   1     -20.513  16.470 -19.150  0.00  0.00     0.122 C 
ATOM      4  C   <1> d   1     -19.332  17.067 -18.444  0.00  0.00     0.266 C 
ATOM      5  O   <1> d   1     -19.557  17.401 -17.170  0.00  0.00    -0.310 OA
ATOM      6  C   <1> d   1     -21.667  17.841 -15.930  0.00  0.00     0.166 C 
ATOM      7  C   <1> d   1     -22.306  18.830 -16.963  0.00  0.00     0.074 C 
ATOM      8  C   <1> d   1     -22.552  17.856 -18.149  0.00  0.00     0.199 C 
ATOM      9  C   <1> d   1     -21.674  20.165 -17.532  0.00  0.00     0.066 C 
ATOM     10  C   <1> d   1     -21.487  19.717 -19.018  0.00  0.00     0.284 C 
ATOM     11  O   <1> d   1     -22.418  18.673 -19.314  0.00  0.00    -0.334 OA
ATOM     12  C   <1> d   1     -20.202  20.566 -17.229  0.00  0.00     0.232 C 
ATOM     13  C   <1> d   1     -19.382  19.875 -18.282  0.00  0.00     0.291 C 
ATOM     14  O   <1> d   1     -20.141  19.292 -19.211  0.00  0.00    -0.287 OA
ATOM     15  C   <1> d   1     -23.760  19.244 -16.623  0.00  0.00     0.148 C 
ATOM     16  C   <1> d   1     -24.080  20.458 -17.541  0.00  0.00     0.040 C 
ATOM     17  C   <1> d   1     -22.778  21.314 -17.446  0.00  0.00     0.013 C 
ATOM     18  C   <1> d   1     -20.099  15.021 -19.490  0.00  0.00     0.024 C 
ATOM     19  O   <1> d   1     -24.581  18.127 -16.924  0.00  0.00    -0.312 OA
ATOM     20  C   <1> d   1     -23.986  17.439 -17.885  0.00  0.00     0.298 C 
ATOM     21  O   <1> d   1     -18.166  19.854 -18.292  0.00  0.00    -0.262 OA
ATOM     22  O   <1> d   1     -18.260  17.263 -18.987  0.00  0.00    -0.265 OA
ATOM     23  O   <1> d   1     -24.549  16.533 -18.467  0.00  0.00    -0.262 OA
ENDROOT
BRANCH  17  24
ATOM     24  C   <1> d   1     -22.901  22.484 -16.362  0.00  0.00    -0.047 C 
ATOM     25  C   <1> d   1     -24.387  22.993 -16.384  0.00  0.00     0.015 C 
ATOM     26  C   <1> d   1     -22.021  23.741 -16.620  0.00  0.00     0.015 C 
ATOM     27  C   <1> d   1     -22.599  22.054 -14.887  0.00  0.00     0.015 C 
ENDBRANCH  17  24
BRANCH  12  28
ATOM     28  O   <1> d   1     -19.720  20.366 -15.888  0.00  0.00    -0.385 OA
ATOM     29  H   <1> d   1     -18.897  19.887 -15.848  0.00  0.00     0.210 HD
ENDBRANCH  12  28
BRANCH   6  30
ATOM     30  O   <1> d   1     -20.916  18.437 -14.858  0.00  0.00    -0.392 OA
ATOM     31  H   <1> d   1     -20.086  18.813 -15.142  0.00  0.00     0.210 HD
ENDBRANCH   6  30
BRANCH   2  32
ATOM     32  O   <1> d   1     -22.369  15.376 -17.936  0.00  0.00    -0.382 OA
ATOM     33  H   <1> d   1     -23.112  15.327 -18.533  0.00  0.00     0.210 HD
ENDBRANCH   2  32
TORSDOF 4
ENDMDL
