# Supplementary material for: Ferroptosis regulation by traditional chinese medicine for ischemic stroke intervention based on network pharmacology and data mining
Source: PLoS One. 2025 Apr 16;20(4):e0321751. doi: 10.1371/journal.pone.0321751 (PMC12002469; doi:10.1371/journal.pone.0321751)
Supplement: S7 File — (ZIP) [file pone.0321751.s007.zip › 分子对接1/AKT1/AKT1-11061/results/MOL011061_5aar_out05.pdb]

REMARK Generated by AMDock from AutoDock Vina result
MODEL        5
REMARK ENERGY   =   -5.4
HETATM   1  C   <1> d   1     -22.441  20.284 -17.491  0.00  0.00           C
HETATM   2  C   <1> d   1     -21.166  20.707 -18.253  0.00  0.00           C
HETATM   3  C   <1> d   1     -20.054  20.607 -17.172  0.00  0.00           C
HETATM   4  C   <1> d   1     -20.867  20.575 -15.913  0.00  0.00           C
HETATM   5  O   <1> d   1     -22.189  20.538 -16.105  0.00  0.00           O
HETATM   6  C   <1> d   1     -23.586  21.161 -18.066  0.00  0.00           C
HETATM   7  C   <1> d   1     -22.950  22.568 -18.328  0.00  0.00           C
HETATM   8  C   <1> d   1     -21.526  22.137 -18.777  0.00  0.00           C
HETATM   9  C   <1> d   1     -22.814  23.767 -17.305  0.00  0.00           C
HETATM  10  C   <1> d   1     -21.257  23.779 -17.169  0.00  0.00           C
HETATM  11  O   <1> d   1     -20.679  23.204 -18.344  0.00  0.00           O
HETATM  12  C   <1> d   1     -23.172  23.601 -15.800  0.00  0.00           C
HETATM  13  C   <1> d   1     -21.922  23.071 -15.156  0.00  0.00           C
HETATM  14  O   <1> d   1     -20.885  23.062 -15.995  0.00  0.00           O
HETATM  15  C   <1> d   1     -23.461  23.259 -19.617  0.00  0.00           C
HETATM  16  C   <1> d   1     -22.994  24.739 -19.518  0.00  0.00           C
HETATM  17  C   <1> d   1     -23.307  25.099 -18.031  0.00  0.00           C
HETATM  18  C   <1> d   1     -19.252  19.287 -17.178  0.00  0.00           C
HETATM  19  O   <1> d   1     -22.851  22.588 -20.708  0.00  0.00           O
HETATM  20  C   <1> d   1     -21.698  22.098 -20.283  0.00  0.00           C
HETATM  21  O   <1> d   1     -21.857  22.699 -13.999  0.00  0.00           O
HETATM  22  O   <1> d   1     -20.374  20.610 -14.800  0.00  0.00           O
HETATM  23  O   <1> d   1     -20.880  21.630 -21.050  0.00  0.00           O
HETATM  24  C   <1> d   1     -24.712  25.847 -17.872  0.00  0.00           C
HETATM  25  C   <1> d   1     -24.913  26.748 -19.144  0.00  0.00           C
HETATM  26  C   <1> d   1     -24.835  26.805 -16.653  0.00  0.00           C
HETATM  27  C   <1> d   1     -25.959  24.903 -17.794  0.00  0.00           C
HETATM  28  O   <1> d   1     -24.358  22.854 -15.476  0.00  0.00           O
HETATM  29  H   <1> d   1     -24.231  22.230 -14.766  0.00  0.00           H
HETATM  30  O   <1> d   1     -24.762  21.138 -17.238  0.00  0.00           O
HETATM  31  H   <1> d   1     -25.430  21.763 -17.511  0.00  0.00           H
HETATM  32  O   <1> d   1     -20.926  19.779 -19.334  0.00  0.00           O
HETATM  33  H   <1> d   1     -20.838  18.875 -19.038  0.00  0.00           H
ENDMDL
