# Supplementary material for: Ferroptosis regulation by traditional chinese medicine for ischemic stroke intervention based on network pharmacology and data mining
Source: PLoS One. 2025 Apr 16;20(4):e0321751. doi: 10.1371/journal.pone.0321751 (PMC12002469; doi:10.1371/journal.pone.0321751)
Supplement: S7 File — (ZIP) [file pone.0321751.s007.zip › 分子对接1/AKT1/AKT1-11061/results/MOL011061_5aar_out05.pdbqt]

MODEL 1
REMARK VINA RESULT:      -5.4      0.000      0.000
REMARK  4 active torsions:
REMARK  status: ('A' for Active; 'I' for Inactive)
REMARK    1  A    between atoms: C_2  and  O_21 
REMARK    2  A    between atoms: C_6  and  O_18 
REMARK    3  A    between atoms: C_12  and  O_28 
REMARK    4  A    between atoms: C_17  and  C_19 
ROOT
ATOM      1  C   <1> d   1     -22.441  20.284 -17.491  0.00  0.00     0.200 C 
ATOM      2  C   <1> d   1     -21.166  20.707 -18.253  0.00  0.00     0.141 C 
ATOM      3  C   <1> d   1     -20.054  20.607 -17.172  0.00  0.00     0.122 C 
ATOM      4  C   <1> d   1     -20.867  20.575 -15.913  0.00  0.00     0.266 C 
ATOM      5  O   <1> d   1     -22.189  20.538 -16.105  0.00  0.00    -0.310 OA
ATOM      6  C   <1> d   1     -23.586  21.161 -18.066  0.00  0.00     0.166 C 
ATOM      7  C   <1> d   1     -22.950  22.568 -18.328  0.00  0.00     0.074 C 
ATOM      8  C   <1> d   1     -21.526  22.137 -18.777  0.00  0.00     0.199 C 
ATOM      9  C   <1> d   1     -22.814  23.767 -17.305  0.00  0.00     0.066 C 
ATOM     10  C   <1> d   1     -21.257  23.779 -17.169  0.00  0.00     0.284 C 
ATOM     11  O   <1> d   1     -20.679  23.204 -18.344  0.00  0.00    -0.334 OA
ATOM     12  C   <1> d   1     -23.172  23.601 -15.800  0.00  0.00     0.232 C 
ATOM     13  C   <1> d   1     -21.922  23.071 -15.156  0.00  0.00     0.291 C 
ATOM     14  O   <1> d   1     -20.885  23.062 -15.995  0.00  0.00    -0.287 OA
ATOM     15  C   <1> d   1     -23.461  23.259 -19.617  0.00  0.00     0.148 C 
ATOM     16  C   <1> d   1     -22.994  24.739 -19.518  0.00  0.00     0.040 C 
ATOM     17  C   <1> d   1     -23.307  25.099 -18.031  0.00  0.00     0.013 C 
ATOM     18  C   <1> d   1     -19.252  19.287 -17.178  0.00  0.00     0.024 C 
ATOM     19  O   <1> d   1     -22.851  22.588 -20.708  0.00  0.00    -0.312 OA
ATOM     20  C   <1> d   1     -21.698  22.098 -20.283  0.00  0.00     0.298 C 
ATOM     21  O   <1> d   1     -21.857  22.699 -13.999  0.00  0.00    -0.262 OA
ATOM     22  O   <1> d   1     -20.374  20.610 -14.800  0.00  0.00    -0.265 OA
ATOM     23  O   <1> d   1     -20.880  21.630 -21.050  0.00  0.00    -0.262 OA
ENDROOT
BRANCH  17  24
ATOM     24  C   <1> d   1     -24.712  25.847 -17.872  0.00  0.00    -0.047 C 
ATOM     25  C   <1> d   1     -24.913  26.748 -19.144  0.00  0.00     0.015 C 
ATOM     26  C   <1> d   1     -24.835  26.805 -16.653  0.00  0.00     0.015 C 
ATOM     27  C   <1> d   1     -25.959  24.903 -17.794  0.00  0.00     0.015 C 
ENDBRANCH  17  24
BRANCH  12  28
ATOM     28  O   <1> d   1     -24.358  22.854 -15.476  0.00  0.00    -0.385 OA
ATOM     29  H   <1> d   1     -24.231  22.230 -14.766  0.00  0.00     0.210 HD
ENDBRANCH  12  28
BRANCH   6  30
ATOM     30  O   <1> d   1     -24.762  21.138 -17.238  0.00  0.00    -0.392 OA
ATOM     31  H   <1> d   1     -25.430  21.763 -17.511  0.00  0.00     0.210 HD
ENDBRANCH   6  30
BRANCH   2  32
ATOM     32  O   <1> d   1     -20.926  19.779 -19.334  0.00  0.00    -0.382 OA
ATOM     33  H   <1> d   1     -20.838  18.875 -19.038  0.00  0.00     0.210 HD
ENDBRANCH   2  32
TORSDOF 4
ENDMDL
