# Supplementary material for: Ferroptosis regulation by traditional chinese medicine for ischemic stroke intervention based on network pharmacology and data mining
Source: PLoS One. 2025 Apr 16;20(4):e0321751. doi: 10.1371/journal.pone.0321751 (PMC12002469; doi:10.1371/journal.pone.0321751)
Supplement: S7 File — (ZIP) [file pone.0321751.s007.zip › 分子对接1/AKT1/AKT1-11061/results/MOL011061_5aar_out06.pdb]

REMARK Generated by AMDock from AutoDock Vina result
MODEL        6
REMARK ENERGY   =   -5.1
HETATM   1  C   <1> d   1       5.830  19.493 -25.456  0.00  0.00           C
HETATM   2  C   <1> d   1       5.069  18.986 -24.212  0.00  0.00           C
HETATM   3  C   <1> d   1       4.257  17.779 -24.758  0.00  0.00           C
HETATM   4  C   <1> d   1       4.318  18.023 -26.236  0.00  0.00           C
HETATM   5  O   <1> d   1       5.080  19.060 -26.596  0.00  0.00           O
HETATM   6  C   <1> d   1       5.881  21.039 -25.319  0.00  0.00           C
HETATM   7  C   <1> d   1       4.502  21.453 -24.704  0.00  0.00           C
HETATM   8  C   <1> d   1       4.257  20.245 -23.758  0.00  0.00           C
HETATM   9  C   <1> d   1       3.158  21.764 -25.479  0.00  0.00           C
HETATM  10  C   <1> d   1       2.313  20.550 -24.974  0.00  0.00           C
HETATM  11  O   <1> d   1       2.836  20.105 -23.720  0.00  0.00           O
HETATM  12  C   <1> d   1       3.021  21.517 -27.008  0.00  0.00           C
HETATM  13  C   <1> d   1       2.617  20.074 -27.137  0.00  0.00           C
HETATM  14  O   <1> d   1       2.348  19.518 -25.955  0.00  0.00           O
HETATM  15  C   <1> d   1       4.594  22.609 -23.676  0.00  0.00           C
HETATM  16  C   <1> d   1       3.132  23.093 -23.452  0.00  0.00           C
HETATM  17  C   <1> d   1       2.554  23.124 -24.902  0.00  0.00           C
HETATM  18  C   <1> d   1       4.914  16.397 -24.542  0.00  0.00           C
HETATM  19  O   <1> d   1       5.152  22.059 -22.493  0.00  0.00           O
HETATM  20  C   <1> d   1       4.831  20.776 -22.458  0.00  0.00           C
HETATM  21  O   <1> d   1       2.536  19.482 -28.197  0.00  0.00           O
HETATM  22  O   <1> d   1       3.704  17.356 -27.047  0.00  0.00           O
HETATM  23  O   <1> d   1       5.021  20.096 -21.469  0.00  0.00           O
HETATM  24  C   <1> d   1       2.621  24.585 -25.549  0.00  0.00           C
HETATM  25  C   <1> d   1       2.409  25.625 -24.389  0.00  0.00           C
HETATM  26  C   <1> d   1       1.528  24.908 -26.609  0.00  0.00           C
HETATM  27  C   <1> d   1       3.985  24.948 -26.227  0.00  0.00           C
HETATM  28  O   <1> d   1       4.130  21.889 -27.846  0.00  0.00           O
HETATM  29  H   <1> d   1       3.908  21.935 -28.772  0.00  0.00           H
HETATM  30  O   <1> d   1       6.250  21.686 -26.550  0.00  0.00           O
HETATM  31  H   <1> d   1       6.005  21.189 -27.327  0.00  0.00           H
HETATM  32  O   <1> d   1       6.019  18.563 -23.210  0.00  0.00           O
HETATM  33  H   <1> d   1       6.156  19.215 -22.526  0.00  0.00           H
ENDMDL
