# Supplementary material for: Ferroptosis regulation by traditional chinese medicine for ischemic stroke intervention based on network pharmacology and data mining
Source: PLoS One. 2025 Apr 16;20(4):e0321751. doi: 10.1371/journal.pone.0321751 (PMC12002469; doi:10.1371/journal.pone.0321751)
Supplement: S7 File — (ZIP) [file pone.0321751.s007.zip › 分子对接1/AKT1/AKT1-11061/results/MOL011061_5aar_out06.pdbqt]

MODEL 1
REMARK VINA RESULT:      -5.1      0.000      0.000
REMARK  4 active torsions:
REMARK  status: ('A' for Active; 'I' for Inactive)
REMARK    1  A    between atoms: C_2  and  O_21 
REMARK    2  A    between atoms: C_6  and  O_18 
REMARK    3  A    between atoms: C_12  and  O_28 
REMARK    4  A    between atoms: C_17  and  C_19 
ROOT
ATOM      1  C   <1> d   1       5.830  19.493 -25.456  0.00  0.00     0.200 C 
ATOM      2  C   <1> d   1       5.069  18.986 -24.212  0.00  0.00     0.141 C 
ATOM      3  C   <1> d   1       4.257  17.779 -24.758  0.00  0.00     0.122 C 
ATOM      4  C   <1> d   1       4.318  18.023 -26.236  0.00  0.00     0.266 C 
ATOM      5  O   <1> d   1       5.080  19.060 -26.596  0.00  0.00    -0.310 OA
ATOM      6  C   <1> d   1       5.881  21.039 -25.319  0.00  0.00     0.166 C 
ATOM      7  C   <1> d   1       4.502  21.453 -24.704  0.00  0.00     0.074 C 
ATOM      8  C   <1> d   1       4.257  20.245 -23.758  0.00  0.00     0.199 C 
ATOM      9  C   <1> d   1       3.158  21.764 -25.479  0.00  0.00     0.066 C 
ATOM     10  C   <1> d   1       2.313  20.550 -24.974  0.00  0.00     0.284 C 
ATOM     11  O   <1> d   1       2.836  20.105 -23.720  0.00  0.00    -0.334 OA
ATOM     12  C   <1> d   1       3.021  21.517 -27.008  0.00  0.00     0.232 C 
ATOM     13  C   <1> d   1       2.617  20.074 -27.137  0.00  0.00     0.291 C 
ATOM     14  O   <1> d   1       2.348  19.518 -25.955  0.00  0.00    -0.287 OA
ATOM     15  C   <1> d   1       4.594  22.609 -23.676  0.00  0.00     0.148 C 
ATOM     16  C   <1> d   1       3.132  23.093 -23.452  0.00  0.00     0.040 C 
ATOM     17  C   <1> d   1       2.554  23.124 -24.902  0.00  0.00     0.013 C 
ATOM     18  C   <1> d   1       4.914  16.397 -24.542  0.00  0.00     0.024 C 
ATOM     19  O   <1> d   1       5.152  22.059 -22.493  0.00  0.00    -0.312 OA
ATOM     20  C   <1> d   1       4.831  20.776 -22.458  0.00  0.00     0.298 C 
ATOM     21  O   <1> d   1       2.536  19.482 -28.197  0.00  0.00    -0.262 OA
ATOM     22  O   <1> d   1       3.704  17.356 -27.047  0.00  0.00    -0.265 OA
ATOM     23  O   <1> d   1       5.021  20.096 -21.469  0.00  0.00    -0.262 OA
ENDROOT
BRANCH  17  24
ATOM     24  C   <1> d   1       2.621  24.585 -25.549  0.00  0.00    -0.047 C 
ATOM     25  C   <1> d   1       2.409  25.625 -24.389  0.00  0.00     0.015 C 
ATOM     26  C   <1> d   1       1.528  24.908 -26.609  0.00  0.00     0.015 C 
ATOM     27  C   <1> d   1       3.985  24.948 -26.227  0.00  0.00     0.015 C 
ENDBRANCH  17  24
BRANCH  12  28
ATOM     28  O   <1> d   1       4.130  21.889 -27.846  0.00  0.00    -0.385 OA
ATOM     29  H   <1> d   1       3.908  21.935 -28.772  0.00  0.00     0.210 HD
ENDBRANCH  12  28
BRANCH   6  30
ATOM     30  O   <1> d   1       6.250  21.686 -26.550  0.00  0.00    -0.392 OA
ATOM     31  H   <1> d   1       6.005  21.189 -27.327  0.00  0.00     0.210 HD
ENDBRANCH   6  30
BRANCH   2  32
ATOM     32  O   <1> d   1       6.019  18.563 -23.210  0.00  0.00    -0.382 OA
ATOM     33  H   <1> d   1       6.156  19.215 -22.526  0.00  0.00     0.210 HD
ENDBRANCH   2  32
TORSDOF 4
ENDMDL
