# Supplementary material for: Ferroptosis regulation by traditional chinese medicine for ischemic stroke intervention based on network pharmacology and data mining
Source: PLoS One. 2025 Apr 16;20(4):e0321751. doi: 10.1371/journal.pone.0321751 (PMC12002469; doi:10.1371/journal.pone.0321751)
Supplement: S7 File — (ZIP) [file pone.0321751.s007.zip › 分子对接1/AKT1/AKT1-11061/results/MOL011061_5aar_out07.pdb]

REMARK Generated by AMDock from AutoDock Vina result
MODEL        7
REMARK ENERGY   =   -6.4
HETATM   1  C   <1> d   1      -6.357  22.873  -7.754  0.00  0.00           C
HETATM   2  C   <1> d   1      -6.405  21.390  -7.325  0.00  0.00           C
HETATM   3  C   <1> d   1      -7.141  20.701  -8.507  0.00  0.00           C
HETATM   4  C   <1> d   1      -7.764  21.878  -9.196  0.00  0.00           C
HETATM   5  O   <1> d   1      -7.432  23.064  -8.680  0.00  0.00           O
HETATM   6  C   <1> d   1      -6.532  23.696  -6.448  0.00  0.00           C
HETATM   7  C   <1> d   1      -7.564  22.898  -5.582  0.00  0.00           C
HETATM   8  C   <1> d   1      -7.157  21.445  -5.953  0.00  0.00           C
HETATM   9  C   <1> d   1      -9.142  23.005  -5.626  0.00  0.00           C
HETATM  10  C   <1> d   1      -9.454  21.580  -6.187  0.00  0.00           C
HETATM  11  O   <1> d   1      -8.374  20.701  -5.864  0.00  0.00           O
HETATM  12  C   <1> d   1      -9.874  23.843  -6.712  0.00  0.00           C
HETATM  13  C   <1> d   1     -10.026  22.916  -7.886  0.00  0.00           C
HETATM  14  O   <1> d   1      -9.658  21.668  -7.595  0.00  0.00           O
HETATM  15  C   <1> d   1      -7.251  22.907  -4.064  0.00  0.00           C
HETATM  16  C   <1> d   1      -8.536  22.379  -3.364  0.00  0.00           C
HETATM  17  C   <1> d   1      -9.675  23.127  -4.127  0.00  0.00           C
HETATM  18  C   <1> d   1      -6.218  20.049  -9.561  0.00  0.00           C
HETATM  19  O   <1> d   1      -6.151  22.032  -3.871  0.00  0.00           O
HETATM  20  C   <1> d   1      -6.188  21.122  -4.831  0.00  0.00           C
HETATM  21  O   <1> d   1     -10.446  23.260  -8.975  0.00  0.00           O
HETATM  22  O   <1> d   1      -8.535  21.771 -10.131  0.00  0.00           O
HETATM  23  O   <1> d   1      -5.473  20.140  -4.810  0.00  0.00           O
HETATM  24  C   <1> d   1     -10.157  24.442  -3.356  0.00  0.00           C
HETATM  25  C   <1> d   1      -9.996  24.172  -1.816  0.00  0.00           C
HETATM  26  C   <1> d   1     -11.647  24.841  -3.561  0.00  0.00           C
HETATM  27  C   <1> d   1      -9.329  25.734  -3.669  0.00  0.00           C
HETATM  28  O   <1> d   1      -9.318  25.126  -7.051  0.00  0.00           O
HETATM  29  H   <1> d   1      -8.411  25.232  -6.774  0.00  0.00           H
HETATM  30  O   <1> d   1      -6.850  25.075  -6.708  0.00  0.00           O
HETATM  31  H   <1> d   1      -6.739  25.639  -5.947  0.00  0.00           H
HETATM  32  O   <1> d   1      -5.059  20.889  -7.185  0.00  0.00           O
HETATM  33  H   <1> d   1      -5.020  19.938  -7.106  0.00  0.00           H
ENDMDL
