# Supplementary material for: Ferroptosis regulation by traditional chinese medicine for ischemic stroke intervention based on network pharmacology and data mining
Source: PLoS One. 2025 Apr 16;20(4):e0321751. doi: 10.1371/journal.pone.0321751 (PMC12002469; doi:10.1371/journal.pone.0321751)
Supplement: S7 File — (ZIP) [file pone.0321751.s007.zip › 分子对接1/AKT1/AKT1-11061/results/MOL011061_5aar_out07.pdbqt]

MODEL 1
REMARK VINA RESULT:      -6.4      0.000      0.000
REMARK  4 active torsions:
REMARK  status: ('A' for Active; 'I' for Inactive)
REMARK    1  A    between atoms: C_2  and  O_21 
REMARK    2  A    between atoms: C_6  and  O_18 
REMARK    3  A    between atoms: C_12  and  O_28 
REMARK    4  A    between atoms: C_17  and  C_19 
ROOT
ATOM      1  C   <1> d   1      -6.357  22.873  -7.754  0.00  0.00     0.200 C 
ATOM      2  C   <1> d   1      -6.405  21.390  -7.325  0.00  0.00     0.141 C 
ATOM      3  C   <1> d   1      -7.141  20.701  -8.507  0.00  0.00     0.122 C 
ATOM      4  C   <1> d   1      -7.764  21.878  -9.196  0.00  0.00     0.266 C 
ATOM      5  O   <1> d   1      -7.432  23.064  -8.680  0.00  0.00    -0.310 OA
ATOM      6  C   <1> d   1      -6.532  23.696  -6.448  0.00  0.00     0.166 C 
ATOM      7  C   <1> d   1      -7.564  22.898  -5.582  0.00  0.00     0.074 C 
ATOM      8  C   <1> d   1      -7.157  21.445  -5.953  0.00  0.00     0.199 C 
ATOM      9  C   <1> d   1      -9.142  23.005  -5.626  0.00  0.00     0.066 C 
ATOM     10  C   <1> d   1      -9.454  21.580  -6.187  0.00  0.00     0.284 C 
ATOM     11  O   <1> d   1      -8.374  20.701  -5.864  0.00  0.00    -0.334 OA
ATOM     12  C   <1> d   1      -9.874  23.843  -6.712  0.00  0.00     0.232 C 
ATOM     13  C   <1> d   1     -10.026  22.916  -7.886  0.00  0.00     0.291 C 
ATOM     14  O   <1> d   1      -9.658  21.668  -7.595  0.00  0.00    -0.287 OA
ATOM     15  C   <1> d   1      -7.251  22.907  -4.064  0.00  0.00     0.148 C 
ATOM     16  C   <1> d   1      -8.536  22.379  -3.364  0.00  0.00     0.040 C 
ATOM     17  C   <1> d   1      -9.675  23.127  -4.127  0.00  0.00     0.013 C 
ATOM     18  C   <1> d   1      -6.218  20.049  -9.561  0.00  0.00     0.024 C 
ATOM     19  O   <1> d   1      -6.151  22.032  -3.871  0.00  0.00    -0.312 OA
ATOM     20  C   <1> d   1      -6.188  21.122  -4.831  0.00  0.00     0.298 C 
ATOM     21  O   <1> d   1     -10.446  23.260  -8.975  0.00  0.00    -0.262 OA
ATOM     22  O   <1> d   1      -8.535  21.771 -10.131  0.00  0.00    -0.265 OA
ATOM     23  O   <1> d   1      -5.473  20.140  -4.810  0.00  0.00    -0.262 OA
ENDROOT
BRANCH  17  24
ATOM     24  C   <1> d   1     -10.157  24.442  -3.356  0.00  0.00    -0.047 C 
ATOM     25  C   <1> d   1      -9.996  24.172  -1.816  0.00  0.00     0.015 C 
ATOM     26  C   <1> d   1     -11.647  24.841  -3.561  0.00  0.00     0.015 C 
ATOM     27  C   <1> d   1      -9.329  25.734  -3.669  0.00  0.00     0.015 C 
ENDBRANCH  17  24
BRANCH  12  28
ATOM     28  O   <1> d   1      -9.318  25.126  -7.051  0.00  0.00    -0.385 OA
ATOM     29  H   <1> d   1      -8.411  25.232  -6.774  0.00  0.00     0.210 HD
ENDBRANCH  12  28
BRANCH   6  30
ATOM     30  O   <1> d   1      -6.850  25.075  -6.708  0.00  0.00    -0.392 OA
ATOM     31  H   <1> d   1      -6.739  25.639  -5.947  0.00  0.00     0.210 HD
ENDBRANCH   6  30
BRANCH   2  32
ATOM     32  O   <1> d   1      -5.059  20.889  -7.185  0.00  0.00    -0.382 OA
ATOM     33  H   <1> d   1      -5.020  19.938  -7.106  0.00  0.00     0.210 HD
ENDBRANCH   2  32
TORSDOF 4
ENDMDL
