# Supplementary material for: Ferroptosis regulation by traditional chinese medicine for ischemic stroke intervention based on network pharmacology and data mining
Source: PLoS One. 2025 Apr 16;20(4):e0321751. doi: 10.1371/journal.pone.0321751 (PMC12002469; doi:10.1371/journal.pone.0321751)
Supplement: S7 File — (ZIP) [file pone.0321751.s007.zip › 分子对接1/AKT1/AKT1-11061/results/MOL011061_5aar_out08.pdb]

REMARK Generated by AMDock from AutoDock Vina result
MODEL        8
REMARK ENERGY   =   -4.6
HETATM   1  C   <1> d   1     -15.347  32.729 -38.441  0.00  0.00           C
HETATM   2  C   <1> d   1     -16.876  32.737 -38.229  0.00  0.00           C
HETATM   3  C   <1> d   1     -17.335  31.407 -38.890  0.00  0.00           C
HETATM   4  C   <1> d   1     -16.139  31.063 -39.725  0.00  0.00           C
HETATM   5  O   <1> d   1     -15.097  31.885 -39.570  0.00  0.00           O
HETATM   6  C   <1> d   1     -14.948  34.208 -38.694  0.00  0.00           C
HETATM   7  C   <1> d   1     -16.112  34.820 -39.545  0.00  0.00           C
HETATM   8  C   <1> d   1     -17.321  34.068 -38.921  0.00  0.00           C
HETATM   9  C   <1> d   1     -16.265  34.798 -41.119  0.00  0.00           C
HETATM  10  C   <1> d   1     -17.517  33.868 -41.218  0.00  0.00           C
HETATM  11  O   <1> d   1     -18.256  33.945 -39.995  0.00  0.00           O
HETATM  12  C   <1> d   1     -15.301  33.978 -42.023  0.00  0.00           C
HETATM  13  C   <1> d   1     -15.889  32.596 -42.071  0.00  0.00           C
HETATM  14  O   <1> d   1     -17.089  32.537 -41.491  0.00  0.00           O
HETATM  15  C   <1> d   1     -16.460  36.283 -39.174  0.00  0.00           C
HETATM  16  C   <1> d   1     -17.366  36.807 -40.326  0.00  0.00           C
HETATM  17  C   <1> d   1     -16.644  36.272 -41.602  0.00  0.00           C
HETATM  18  C   <1> d   1     -17.513  30.220 -37.917  0.00  0.00           C
HETATM  19  O   <1> d   1     -17.156  36.236 -37.939  0.00  0.00           O
HETATM  20  C   <1> d   1     -17.766  35.064 -37.867  0.00  0.00           C
HETATM  21  O   <1> d   1     -15.340  31.640 -42.586  0.00  0.00           O
HETATM  22  O   <1> d   1     -16.118  30.130 -40.507  0.00  0.00           O
HETATM  23  O   <1> d   1     -18.582  34.820 -37.001  0.00  0.00           O
HETATM  24  C   <1> d   1     -15.685  37.370 -42.260  0.00  0.00           C
HETATM  25  C   <1> d   1     -16.361  38.773 -42.048  0.00  0.00           C
HETATM  26  C   <1> d   1     -15.458  37.239 -43.794  0.00  0.00           C
HETATM  27  C   <1> d   1     -14.255  37.464 -41.630  0.00  0.00           C
HETATM  28  O   <1> d   1     -13.899  34.006 -41.699  0.00  0.00           O
HETATM  29  H   <1> d   1     -13.490  33.145 -41.712  0.00  0.00           H
HETATM  30  O   <1> d   1     -13.624  34.333 -39.244  0.00  0.00           O
HETATM  31  H   <1> d   1     -13.173  33.497 -39.335  0.00  0.00           H
HETATM  32  O   <1> d   1     -17.162  32.740 -36.813  0.00  0.00           O
HETATM  33  H   <1> d   1     -17.808  32.084 -36.561  0.00  0.00           H
ENDMDL
