# Supplementary material for: Ferroptosis regulation by traditional chinese medicine for ischemic stroke intervention based on network pharmacology and data mining
Source: PLoS One. 2025 Apr 16;20(4):e0321751. doi: 10.1371/journal.pone.0321751 (PMC12002469; doi:10.1371/journal.pone.0321751)
Supplement: S7 File — (ZIP) [file pone.0321751.s007.zip › 分子对接1/AKT1/AKT1-11061/results/MOL011061_5aar_out08.pdbqt]

MODEL 1
REMARK VINA RESULT:      -4.6      0.000      0.000
REMARK  4 active torsions:
REMARK  status: ('A' for Active; 'I' for Inactive)
REMARK    1  A    between atoms: C_2  and  O_21 
REMARK    2  A    between atoms: C_6  and  O_18 
REMARK    3  A    between atoms: C_12  and  O_28 
REMARK    4  A    between atoms: C_17  and  C_19 
ROOT
ATOM      1  C   <1> d   1     -15.347  32.729 -38.441  0.00  0.00     0.200 C 
ATOM      2  C   <1> d   1     -16.876  32.737 -38.229  0.00  0.00     0.141 C 
ATOM      3  C   <1> d   1     -17.335  31.407 -38.890  0.00  0.00     0.122 C 
ATOM      4  C   <1> d   1     -16.139  31.063 -39.725  0.00  0.00     0.266 C 
ATOM      5  O   <1> d   1     -15.097  31.885 -39.570  0.00  0.00    -0.310 OA
ATOM      6  C   <1> d   1     -14.948  34.208 -38.694  0.00  0.00     0.166 C 
ATOM      7  C   <1> d   1     -16.112  34.820 -39.545  0.00  0.00     0.074 C 
ATOM      8  C   <1> d   1     -17.321  34.068 -38.921  0.00  0.00     0.199 C 
ATOM      9  C   <1> d   1     -16.265  34.798 -41.119  0.00  0.00     0.066 C 
ATOM     10  C   <1> d   1     -17.517  33.868 -41.218  0.00  0.00     0.284 C 
ATOM     11  O   <1> d   1     -18.256  33.945 -39.995  0.00  0.00    -0.334 OA
ATOM     12  C   <1> d   1     -15.301  33.978 -42.023  0.00  0.00     0.232 C 
ATOM     13  C   <1> d   1     -15.889  32.596 -42.071  0.00  0.00     0.291 C 
ATOM     14  O   <1> d   1     -17.089  32.537 -41.491  0.00  0.00    -0.287 OA
ATOM     15  C   <1> d   1     -16.460  36.283 -39.174  0.00  0.00     0.148 C 
ATOM     16  C   <1> d   1     -17.366  36.807 -40.326  0.00  0.00     0.040 C 
ATOM     17  C   <1> d   1     -16.644  36.272 -41.602  0.00  0.00     0.013 C 
ATOM     18  C   <1> d   1     -17.513  30.220 -37.917  0.00  0.00     0.024 C 
ATOM     19  O   <1> d   1     -17.156  36.236 -37.939  0.00  0.00    -0.312 OA
ATOM     20  C   <1> d   1     -17.766  35.064 -37.867  0.00  0.00     0.298 C 
ATOM     21  O   <1> d   1     -15.340  31.640 -42.586  0.00  0.00    -0.262 OA
ATOM     22  O   <1> d   1     -16.118  30.130 -40.507  0.00  0.00    -0.265 OA
ATOM     23  O   <1> d   1     -18.582  34.820 -37.001  0.00  0.00    -0.262 OA
ENDROOT
BRANCH  17  24
ATOM     24  C   <1> d   1     -15.685  37.370 -42.260  0.00  0.00    -0.047 C 
ATOM     25  C   <1> d   1     -16.361  38.773 -42.048  0.00  0.00     0.015 C 
ATOM     26  C   <1> d   1     -15.458  37.239 -43.794  0.00  0.00     0.015 C 
ATOM     27  C   <1> d   1     -14.255  37.464 -41.630  0.00  0.00     0.015 C 
ENDBRANCH  17  24
BRANCH  12  28
ATOM     28  O   <1> d   1     -13.899  34.006 -41.699  0.00  0.00    -0.385 OA
ATOM     29  H   <1> d   1     -13.490  33.145 -41.712  0.00  0.00     0.210 HD
ENDBRANCH  12  28
BRANCH   6  30
ATOM     30  O   <1> d   1     -13.624  34.333 -39.244  0.00  0.00    -0.392 OA
ATOM     31  H   <1> d   1     -13.173  33.497 -39.335  0.00  0.00     0.210 HD
ENDBRANCH   6  30
BRANCH   2  32
ATOM     32  O   <1> d   1     -17.162  32.740 -36.813  0.00  0.00    -0.382 OA
ATOM     33  H   <1> d   1     -17.808  32.084 -36.561  0.00  0.00     0.210 HD
ENDBRANCH   2  32
TORSDOF 4
ENDMDL
