# Supplementary material for: Ferroptosis regulation by traditional chinese medicine for ischemic stroke intervention based on network pharmacology and data mining
Source: PLoS One. 2025 Apr 16;20(4):e0321751. doi: 10.1371/journal.pone.0321751 (PMC12002469; doi:10.1371/journal.pone.0321751)
Supplement: S7 File — (ZIP) [file pone.0321751.s007.zip › 分子对接1/AKT1/AKT1-11061/results/MOL011061_5aar_out09.pdb]

REMARK Generated by AMDock from AutoDock Vina result
MODEL        9
REMARK ENERGY   =   -5.4
HETATM   1  C   <1> d   1       5.464   8.150  -8.923  0.00  0.00           C
HETATM   2  C   <1> d   1       4.479   9.093  -8.197  0.00  0.00           C
HETATM   3  C   <1> d   1       3.318   9.251  -9.218  0.00  0.00           C
HETATM   4  C   <1> d   1       3.966   8.767 -10.481  0.00  0.00           C
HETATM   5  O   <1> d   1       5.204   8.291 -10.323  0.00  0.00           O
HETATM   6  C   <1> d   1       6.884   8.633  -8.521  0.00  0.00           C
HETATM   7  C   <1> d   1       6.796  10.195  -8.457  0.00  0.00           C
HETATM   8  C   <1> d   1       5.352  10.360  -7.908  0.00  0.00           C
HETATM   9  C   <1> d   1       7.000  11.219  -9.647  0.00  0.00           C
HETATM  10  C   <1> d   1       5.538  11.763  -9.738  0.00  0.00           C
HETATM  11  O   <1> d   1       4.894  11.590  -8.473  0.00  0.00           O
HETATM  12  C   <1> d   1       7.156  10.740 -11.119  0.00  0.00           C
HETATM  13  C   <1> d   1       5.752  10.606 -11.638  0.00  0.00           C
HETATM  14  O   <1> d   1       4.848  11.075 -10.778  0.00  0.00           O
HETATM  15  C   <1> d   1       7.617  10.825  -7.304  0.00  0.00           C
HETATM  16  C   <1> d   1       7.683  12.348  -7.614  0.00  0.00           C
HETATM  17  C   <1> d   1       7.980  12.375  -9.147  0.00  0.00           C
HETATM  18  C   <1> d   1       2.113   8.312  -8.988  0.00  0.00           C
HETATM  19  O   <1> d   1       6.903  10.564  -6.107  0.00  0.00           O
HETATM  20  C   <1> d   1       5.621  10.462  -6.418  0.00  0.00           C
HETATM  21  O   <1> d   1       5.470  10.131 -12.723  0.00  0.00           O
HETATM  22  O   <1> d   1       3.427   8.827 -11.570  0.00  0.00           O
HETATM  23  O   <1> d   1       4.756  10.419  -5.566  0.00  0.00           O
HETATM  24  C   <1> d   1       9.539  12.549  -9.458  0.00  0.00           C
HETATM  25  C   <1> d   1      10.141  13.480  -8.344  0.00  0.00           C
HETATM  26  C   <1> d   1       9.888  13.232 -10.812  0.00  0.00           C
HETATM  27  C   <1> d   1      10.372  11.223  -9.428  0.00  0.00           C
HETATM  28  O   <1> d   1       7.981   9.586 -11.360  0.00  0.00           O
HETATM  29  H   <1> d   1       7.710   8.816 -10.867  0.00  0.00           H
HETATM  30  O   <1> d   1       7.909   8.087  -9.370  0.00  0.00           O
HETATM  31  H   <1> d   1       7.599   7.873 -10.247  0.00  0.00           H
HETATM  32  O   <1> d   1       4.021   8.462  -6.981  0.00  0.00           O
HETATM  33  H   <1> d   1       4.589   8.634  -6.234  0.00  0.00           H
ENDMDL
