# Supplementary material for: Ferroptosis regulation by traditional chinese medicine for ischemic stroke intervention based on network pharmacology and data mining
Source: PLoS One. 2025 Apr 16;20(4):e0321751. doi: 10.1371/journal.pone.0321751 (PMC12002469; doi:10.1371/journal.pone.0321751)
Supplement: S7 File — (ZIP) [file pone.0321751.s007.zip › 分子对接1/AKT1/AKT1-11061/results/MOL011061_5aar_out09.pdbqt]

MODEL 1
REMARK VINA RESULT:      -5.4      0.000      0.000
REMARK  4 active torsions:
REMARK  status: ('A' for Active; 'I' for Inactive)
REMARK    1  A    between atoms: C_2  and  O_21 
REMARK    2  A    between atoms: C_6  and  O_18 
REMARK    3  A    between atoms: C_12  and  O_28 
REMARK    4  A    between atoms: C_17  and  C_19 
ROOT
ATOM      1  C   <1> d   1       5.464   8.150  -8.923  0.00  0.00     0.200 C 
ATOM      2  C   <1> d   1       4.479   9.093  -8.197  0.00  0.00     0.141 C 
ATOM      3  C   <1> d   1       3.318   9.251  -9.218  0.00  0.00     0.122 C 
ATOM      4  C   <1> d   1       3.966   8.767 -10.481  0.00  0.00     0.266 C 
ATOM      5  O   <1> d   1       5.204   8.291 -10.323  0.00  0.00    -0.310 OA
ATOM      6  C   <1> d   1       6.884   8.633  -8.521  0.00  0.00     0.166 C 
ATOM      7  C   <1> d   1       6.796  10.195  -8.457  0.00  0.00     0.074 C 
ATOM      8  C   <1> d   1       5.352  10.360  -7.908  0.00  0.00     0.199 C 
ATOM      9  C   <1> d   1       7.000  11.219  -9.647  0.00  0.00     0.066 C 
ATOM     10  C   <1> d   1       5.538  11.763  -9.738  0.00  0.00     0.284 C 
ATOM     11  O   <1> d   1       4.894  11.590  -8.473  0.00  0.00    -0.334 OA
ATOM     12  C   <1> d   1       7.156  10.740 -11.119  0.00  0.00     0.232 C 
ATOM     13  C   <1> d   1       5.752  10.606 -11.638  0.00  0.00     0.291 C 
ATOM     14  O   <1> d   1       4.848  11.075 -10.778  0.00  0.00    -0.287 OA
ATOM     15  C   <1> d   1       7.617  10.825  -7.304  0.00  0.00     0.148 C 
ATOM     16  C   <1> d   1       7.683  12.348  -7.614  0.00  0.00     0.040 C 
ATOM     17  C   <1> d   1       7.980  12.375  -9.147  0.00  0.00     0.013 C 
ATOM     18  C   <1> d   1       2.113   8.312  -8.988  0.00  0.00     0.024 C 
ATOM     19  O   <1> d   1       6.903  10.564  -6.107  0.00  0.00    -0.312 OA
ATOM     20  C   <1> d   1       5.621  10.462  -6.418  0.00  0.00     0.298 C 
ATOM     21  O   <1> d   1       5.470  10.131 -12.723  0.00  0.00    -0.262 OA
ATOM     22  O   <1> d   1       3.427   8.827 -11.570  0.00  0.00    -0.265 OA
ATOM     23  O   <1> d   1       4.756  10.419  -5.566  0.00  0.00    -0.262 OA
ENDROOT
BRANCH  17  24
ATOM     24  C   <1> d   1       9.539  12.549  -9.458  0.00  0.00    -0.047 C 
ATOM     25  C   <1> d   1      10.141  13.480  -8.344  0.00  0.00     0.015 C 
ATOM     26  C   <1> d   1       9.888  13.232 -10.812  0.00  0.00     0.015 C 
ATOM     27  C   <1> d   1      10.372  11.223  -9.428  0.00  0.00     0.015 C 
ENDBRANCH  17  24
BRANCH  12  28
ATOM     28  O   <1> d   1       7.981   9.586 -11.360  0.00  0.00    -0.385 OA
ATOM     29  H   <1> d   1       7.710   8.816 -10.867  0.00  0.00     0.210 HD
ENDBRANCH  12  28
BRANCH   6  30
ATOM     30  O   <1> d   1       7.909   8.087  -9.370  0.00  0.00    -0.392 OA
ATOM     31  H   <1> d   1       7.599   7.873 -10.247  0.00  0.00     0.210 HD
ENDBRANCH   6  30
BRANCH   2  32
ATOM     32  O   <1> d   1       4.021   8.462  -6.981  0.00  0.00    -0.382 OA
ATOM     33  H   <1> d   1       4.589   8.634  -6.234  0.00  0.00     0.210 HD
ENDBRANCH   2  32
TORSDOF 4
ENDMDL
