# Supplementary material for: Ferroptosis regulation by traditional chinese medicine for ischemic stroke intervention based on network pharmacology and data mining
Source: PLoS One. 2025 Apr 16;20(4):e0321751. doi: 10.1371/journal.pone.0321751 (PMC12002469; doi:10.1371/journal.pone.0321751)
Supplement: S7 File — (ZIP) [file pone.0321751.s007.zip › 分子对接1/AKT1/AKT1-11061/results/MOL011061_5aar_out10.pdb]

REMARK Generated by AMDock from AutoDock Vina result
MODEL       10
REMARK ENERGY   =   -5.3
HETATM   1  C   <1> d   1       4.364   6.652  -5.420  0.00  0.00           C
HETATM   2  C   <1> d   1       5.142   7.944  -5.753  0.00  0.00           C
HETATM   3  C   <1> d   1       6.329   7.432  -6.617  0.00  0.00           C
HETATM   4  C   <1> d   1       6.313   5.966  -6.304  0.00  0.00           C
HETATM   5  O   <1> d   1       5.300   5.574  -5.527  0.00  0.00           O
HETATM   6  C   <1> d   1       3.827   6.843  -3.976  0.00  0.00           C
HETATM   7  C   <1> d   1       4.956   7.605  -3.203  0.00  0.00           C
HETATM   8  C   <1> d   1       5.486   8.522  -4.340  0.00  0.00           C
HETATM   9  C   <1> d   1       6.195   6.976  -2.447  0.00  0.00           C
HETATM  10  C   <1> d   1       7.331   7.513  -3.377  0.00  0.00           C
HETATM  11  O   <1> d   1       6.873   8.693  -4.043  0.00  0.00           O
HETATM  12  C   <1> d   1       6.524   5.459  -2.538  0.00  0.00           C
HETATM  13  C   <1> d   1       7.363   5.314  -3.777  0.00  0.00           C
HETATM  14  O   <1> d   1       7.696   6.493  -4.303  0.00  0.00           O
HETATM  15  C   <1> d   1       4.429   8.663  -2.201  0.00  0.00           C
HETATM  16  C   <1> d   1       5.647   9.046  -1.311  0.00  0.00           C
HETATM  17  C   <1> d   1       6.301   7.661  -1.009  0.00  0.00           C
HETATM  18  C   <1> d   1       6.116   7.530  -8.144  0.00  0.00           C
HETATM  19  O   <1> d   1       3.976   9.764  -2.972  0.00  0.00           O
HETATM  20  C   <1> d   1       4.674   9.780  -4.096  0.00  0.00           C
HETATM  21  O   <1> d   1       7.709   4.244  -4.245  0.00  0.00           O
HETATM  22  O   <1> d   1       7.167   5.192  -6.697  0.00  0.00           O
HETATM  23  O   <1> d   1       4.625  10.719  -4.866  0.00  0.00           O
HETATM  24  C   <1> d   1       5.838   7.068   0.402  0.00  0.00           C
HETATM  25  C   <1> d   1       5.686   8.277   1.395  0.00  0.00           C
HETATM  26  C   <1> d   1       6.834   6.085   1.084  0.00  0.00           C
HETATM  27  C   <1> d   1       4.458   6.327   0.388  0.00  0.00           C
HETATM  28  O   <1> d   1       5.425   4.533  -2.466  0.00  0.00           O
HETATM  29  H   <1> d   1       5.645   3.657  -2.773  0.00  0.00           H
HETATM  30  O   <1> d   1       3.376   5.609  -3.391  0.00  0.00           O
HETATM  31  H   <1> d   1       2.593   5.257  -3.807  0.00  0.00           H
HETATM  32  O   <1> d   1       4.292   8.832  -6.511  0.00  0.00           O
HETATM  33  H   <1> d   1       3.453   8.439  -6.743  0.00  0.00           H
ENDMDL
