# Supplementary material for: Ferroptosis regulation by traditional chinese medicine for ischemic stroke intervention based on network pharmacology and data mining
Source: PLoS One. 2025 Apr 16;20(4):e0321751. doi: 10.1371/journal.pone.0321751 (PMC12002469; doi:10.1371/journal.pone.0321751)
Supplement: S7 File — (ZIP) [file pone.0321751.s007.zip › 分子对接1/AKT1/AKT1-11061/results/MOL011061_5aar_out10.pdbqt]

MODEL 1
REMARK VINA RESULT:      -5.3      0.000      0.000
REMARK  4 active torsions:
REMARK  status: ('A' for Active; 'I' for Inactive)
REMARK    1  A    between atoms: C_2  and  O_21 
REMARK    2  A    between atoms: C_6  and  O_18 
REMARK    3  A    between atoms: C_12  and  O_28 
REMARK    4  A    between atoms: C_17  and  C_19 
ROOT
ATOM      1  C   <1> d   1       4.364   6.652  -5.420  0.00  0.00     0.200 C 
ATOM      2  C   <1> d   1       5.142   7.944  -5.753  0.00  0.00     0.141 C 
ATOM      3  C   <1> d   1       6.329   7.432  -6.617  0.00  0.00     0.122 C 
ATOM      4  C   <1> d   1       6.313   5.966  -6.304  0.00  0.00     0.266 C 
ATOM      5  O   <1> d   1       5.300   5.574  -5.527  0.00  0.00    -0.310 OA
ATOM      6  C   <1> d   1       3.827   6.843  -3.976  0.00  0.00     0.166 C 
ATOM      7  C   <1> d   1       4.956   7.605  -3.203  0.00  0.00     0.074 C 
ATOM      8  C   <1> d   1       5.486   8.522  -4.340  0.00  0.00     0.199 C 
ATOM      9  C   <1> d   1       6.195   6.976  -2.447  0.00  0.00     0.066 C 
ATOM     10  C   <1> d   1       7.331   7.513  -3.377  0.00  0.00     0.284 C 
ATOM     11  O   <1> d   1       6.873   8.693  -4.043  0.00  0.00    -0.334 OA
ATOM     12  C   <1> d   1       6.524   5.459  -2.538  0.00  0.00     0.232 C 
ATOM     13  C   <1> d   1       7.363   5.314  -3.777  0.00  0.00     0.291 C 
ATOM     14  O   <1> d   1       7.696   6.493  -4.303  0.00  0.00    -0.287 OA
ATOM     15  C   <1> d   1       4.429   8.663  -2.201  0.00  0.00     0.148 C 
ATOM     16  C   <1> d   1       5.647   9.046  -1.311  0.00  0.00     0.040 C 
ATOM     17  C   <1> d   1       6.301   7.661  -1.009  0.00  0.00     0.013 C 
ATOM     18  C   <1> d   1       6.116   7.530  -8.144  0.00  0.00     0.024 C 
ATOM     19  O   <1> d   1       3.976   9.764  -2.972  0.00  0.00    -0.312 OA
ATOM     20  C   <1> d   1       4.674   9.780  -4.096  0.00  0.00     0.298 C 
ATOM     21  O   <1> d   1       7.709   4.244  -4.245  0.00  0.00    -0.262 OA
ATOM     22  O   <1> d   1       7.167   5.192  -6.697  0.00  0.00    -0.265 OA
ATOM     23  O   <1> d   1       4.625  10.719  -4.866  0.00  0.00    -0.262 OA
ENDROOT
BRANCH  17  24
ATOM     24  C   <1> d   1       5.838   7.068   0.402  0.00  0.00    -0.047 C 
ATOM     25  C   <1> d   1       5.686   8.277   1.395  0.00  0.00     0.015 C 
ATOM     26  C   <1> d   1       6.834   6.085   1.084  0.00  0.00     0.015 C 
ATOM     27  C   <1> d   1       4.458   6.327   0.388  0.00  0.00     0.015 C 
ENDBRANCH  17  24
BRANCH  12  28
ATOM     28  O   <1> d   1       5.425   4.533  -2.466  0.00  0.00    -0.385 OA
ATOM     29  H   <1> d   1       5.645   3.657  -2.773  0.00  0.00     0.210 HD
ENDBRANCH  12  28
BRANCH   6  30
ATOM     30  O   <1> d   1       3.376   5.609  -3.391  0.00  0.00    -0.392 OA
ATOM     31  H   <1> d   1       2.593   5.257  -3.807  0.00  0.00     0.210 HD
ENDBRANCH   6  30
BRANCH   2  32
ATOM     32  O   <1> d   1       4.292   8.832  -6.511  0.00  0.00    -0.382 OA
ATOM     33  H   <1> d   1       3.453   8.439  -6.743  0.00  0.00     0.210 HD
ENDBRANCH   2  32
TORSDOF 4
ENDMDL
