# Supplementary material for: Ferroptosis regulation by traditional chinese medicine for ischemic stroke intervention based on network pharmacology and data mining
Source: PLoS One. 2025 Apr 16;20(4):e0321751. doi: 10.1371/journal.pone.0321751 (PMC12002469; doi:10.1371/journal.pone.0321751)
Supplement: S7 File — (ZIP) [file pone.0321751.s007.zip › 分子对接1/AKT1/AKT1-7154/input/5aar_autolig.gpf]

npts 40 60 69                        # num.grid points in xyz
gridfld 5aar_h.maps.fld              # grid_data_file
spacing 1.000                        # spacing(A)
receptor_types A C HD N NA OA SA     # receptor atom types
ligand_types A C OA                  # ligand atom types
receptor 5aar_h.pdbqt                # macromolecule
gridcenter -8.7705 19.9485 -12.336   # xyz-coordinates or auto
smooth 0.5                           # store minimum energy w/in rad(A)
map 5aar_h.A.map                     # atom-specific affinity map
map 5aar_h.C.map                     # atom-specific affinity map
map 5aar_h.OA.map                    # atom-specific affinity map
elecmap 5aar_h.e.map                 # electrostatic potential map
dsolvmap 5aar_h.d.map              # desolvation potential map
dielectric -0.1465                   # <0, AD4 distance-dep.diel;>0, constant
